# Supplementary material for: Unique sperm haplotypes are associated with phenotypically different sperm subpopulations in Astyanax fish
Source: BMC Biol. 2018 Jul 5;16:72. doi: 10.1186/s12915-018-0538-z (PMC6032774; doi:10.1186/s12915-018-0538-z)
Supplement: Supplementary file 8 — Original data. Each subfolder has two ixo files output by the Roche LightCycler480. The two files cover qPCR results for oca2 and mc1r. Subfolder names end in 1, 2, or 3, denoting which subpopulation of sperm was analyzed. (ZIP 10643 kb) [file 12915_2018_538_MOESM8_ESM.zip › I5Pop2/Jul 11 2016 0087 FACS plate I5P2 mc1r RK.ixo]

<objectstream signature="IXOS" version="1">
	<obj name="root" class="HTCExperiment" version="5">
		<prop name="name">Jul 11 2016 0087 FACS plate I5P2 mc1r RK</prop>
		<prop name="UID">D6A21C5384B443CAA2A533A31DA3B7BA</prop>
		<prop name="OwnerUID">C6C05626183A45218341EE89EA1A5F2A</prop>
		<prop name="Created">2016-07-11T17:53:19.110</prop>
		<prop name="CreatedBy">C6C05626183A45218341EE89EA1A5F2A</prop>
		<prop name="CreatedByName">System Admin</prop>
		<prop name="LastModified">2016-07-11T19:39:15.164</prop>
		<prop name="LastModifiedBy">C6C05626183A45218341EE89EA1A5F2A</prop>
		<prop name="LastModifiedByName">System Admin</prop>
		<list name="AppliedTemplates" count="1">
			<item>Borowsky Protocol PEP product version</item>
		</list>
		<list name="TemplateOwners" count="1">
			<item>System Admin</item>
		</list>
		<prop name="SWVersion">LCS480 1.5.1.62</prop>
		<obj name="AppProperty" class="TAppProperty" version="2">
			<prop name="Created">2016-07-11T17:53:19.110</prop>
			<prop name="LastModified">1899-12-30T00:00:00.000</prop>
		</obj>
		<obj name="ConProperty" class="TAppProperty" version="2">
			<prop name="Created">2016-07-11T17:53:19.110</prop>
			<prop name="LastModified">1899-12-30T00:00:00.000</prop>
		</obj>
		<obj name="run" class="HTCRun" version="7">
			<prop name="name">Run</prop>
			<prop name="Created">2016-07-11T17:53:19.104</prop>
			<prop name="LastModified">2016-07-11T19:38:58.808</prop>
			<obj name="AppProperty" class="TAppProperty" version="2">
				<prop name="Created">2016-07-11T17:53:19.104</prop>
				<prop name="LastModified">1899-12-30T00:00:00.000</prop>
			</obj>
			<obj name="ConProperty" class="TAppProperty" version="2">
				<prop name="Created">2016-07-11T17:53:19.104</prop>
				<prop name="LastModified">1899-12-30T00:00:00.000</prop>
				<prop name="HasProperties">1</prop>
				<obj name="_Properties" class="TAppProperties" version="1">
					<prop name="Created">2016-07-11T17:53:19.104</prop>
					<prop name="LastModified">1899-12-30T00:00:00.000</prop>
					<list name="emlist" count="4">
						<obj name="item" class="TAppProperty" version="2">
							<prop name="name">TopChart</prop>
							<prop name="Created">2016-07-11T17:53:29.331</prop>
							<prop name="LastModified">1899-12-30T00:00:00.000</prop>
						</obj>
						<obj name="item" class="TAppProperty" version="2">
							<prop name="name">LeftChart</prop>
							<prop name="Created">2016-07-11T17:53:29.331</prop>
							<prop name="LastModified">1899-12-30T00:00:00.000</prop>
						</obj>
						<obj name="item" class="TAppProperty" version="2">
							<prop name="name">RightChart</prop>
							<prop name="Created">2016-07-11T17:53:29.331</prop>
							<prop name="LastModified">1899-12-30T00:00:00.000</prop>
						</obj>
						<obj name="item" class="TAppProperty" version="2">
							<prop name="name">RunOverviewChart</prop>
							<prop name="Created">2016-07-11T17:53:29.332</prop>
							<prop name="LastModified">1899-12-30T00:00:00.000</prop>
						</obj>
					</list>
				</obj>
			</obj>
			<prop name="State">3</prop>
			<prop name="StartTime">2016-07-11T17:53:54.248</prop>
			<prop name="EndTime">2016-07-11T19:38:58.807</prop>
			<prop name="InstrumentID">28159</prop>
			<prop name="InstrumentVersion">HTC_VER_10</prop>
			<prop name="InstrumentName">28159</prop>
			<prop name="InstrCalibrationDate">1899.12.30 00:00:00:00</prop>
			<prop name="Technician">System Admin</prop>
			<prop name="AcqStoreClass">HTCAcquisitionStore</prop>
			<prop name="AcquisitionStore">eJzk3Vuzqsq2IOq/UrHivPkg90tE7RUhkoDItQEqvAmICF5QEYVfX03pfa6xdq2qdeJEH7vmPDUfRgRTSJKUlPx6a5n890ta/bfz9rT7j7/dLpf2b/8tO27v9//4mxHOZ9n1cbgf2sPlHLSX2+5v/63b3e649R9/o//29//e3C7N15Hzcns+747zy+Pc/u3v3H+fvj/7pz2C7ak57r52kIXvPY6He/tdRp8dd3c8/3uf//gbT+Ep/lG3Rbs7/VG38LPv/7o63u2yv21Pf/s7/a9qstufdu9a/KsPx4L/Tv2L+v3SGv+oJfe/qSS2oHa8/HLYLxVm/7nC4eGEZ2UZRuCpf1GrcHdq/vb3/4ejOEWcEZob/1H+Vf3HL+KXK/jlw8W53d/GU8my/C92WG2Ph/xfNwzsCvz0sftUQ2UkXqK+//tXbZxhSee9ts3wvvnb35n/xW7YPN7lcG7vf/s74YkDDQ9Lajt0PeiZVu+hOW0NKjXzA+jlZBbDMRp0Es8ooHXTJimcbINQcVjvV/rlvojgPDEX0fbwVGQdougM17tiUNtCmpd6xl5OcFIPiyjelgdNv06oIzTzqRXFHKvkOk/dfWgbyqoTqziUerX3O7hqFZ7mqgcv3bLIAa7n+YKkj/3c1G9L7gaHhlnUCe+Wjr5p6xXsj4xJ0gv0R109kwq6yWpBpevsJeuTfnGEs6rg9ivA42nBP8Ejksworc7lS3cfsxxug2CSZLPsS90a9iU8rMWi3l783tEVYVHBcbpYRKlznTc6w19qOCuaGcVKh/VfSXs8f7DF42cBXp9zu2fQXkujTnpuDvr2OtvC2ZT1Oubdg6O7CVXAkVYNKnbK2Up/LOINnBc2tseaPaz0Ip5VUPbDok5X4XylK4y/g7ss6lTq3Q+5PjwXBdwtx6i3QTkDvesvGZyMd/s+pkGpr/VnCc1yh9/nRFVeutZwJVzWKh5Pe0Giky4uoMkXOhUL0avUv++OKfamH+1SPP0vb73/D13qX3WLH+tSc0aeUz/bpaLbUgZLkjkSrsU8J+tVGoFbrIc64ITcIdt2MMAm+SvyK/XOk1ibmqB1+TMKgIgm2R3FBVi+T1P+4XaXSZerG5i9qKEGfpfzZCltVmA7a5r41srRSCQVW9CuS4GEh+B+JM4xVWGRe1wEleUcibQ550CGAOuj2FOTiF1XgOtnDAWiOMnJbZPuYankA+ULD3tFXDtcgirqNAEjlV/kHEgKFMqdoQKxzDWyKVKsz6OVIlhc5Yb4t3QLzulK16F4aR0iVmoA2mnO1LA55CVZN2wPZscwtT+vvCNR/VsCZPESqbCduhp5TacRaPP38fca2+NxPA+g2h1TB0LYmmQLtwMYuwLroxGHJsXLc2FuXvk69CgnIVXarWHJ7Cgq8BNZI1QremAyD46CLspfhExvGzBXKV375rVtSJ2rPpiyOFCBl8tHkswtvB6j4ergvHcUUktVAHbMM1Eosg8szzgn4NURlhd0Ek/M3tsCeXh4PPNyWvLgzhuwuzsdhQKZmOS3dSlBZH+oSzG/s0sp8388o36oSwXM5AmGdMJbdBnYJWmtzRyMQu1I2C4yk7DshIHFXGoJiJTIE5voIixpGrcVfZuQVcPw4CQadjlVsGjCuSne3NrjUQdlkeVEDAcFu5jXUaHcpjKh7JsBSzWhSXh5WC/CGdhZZuGcisCksoSEyXkJCzXq8RZ54C2xSz0FnILt6iDkMyCacbNhmWZP4geRlRNbDiTQ9vGLhKlwzwnNTy3QDrtnBPVWbInVhDOYNR7WT7PvJjHCsw6Kyrzq0L/egcCymMOi6XoC+dlOiLOrDLAc94ldpMf6lLMC6+8/X1F4SbOGcF6ngG5qLyoQrjeeUJSHx1uTFwXMLVOIYi6nQJK0iyAysHzBW7Jg3WpsD3Via2TKpDNYgI/lM5ZkEpAeU1iYFlUHjiDlxNVvKmjHM17fYYbXyz2XIqjd9UFCrcbrazp1Du5WwfNtrneN+GZHYGYe+wjkTauQ9bkiYN5nQxSyftqSS2LMQVH8BwVnWTqSQRs0sHbck/KPmi3/vi4lidK/61IiNWPV8Z//XZdif2uXopmf7lJ1VYW+GN9nkb8MZV4NGCP3KdOlKRe2rqKudhvXf2r8EDkn327VR9E5fj8Mfe0IF1tTKXNY+6/tXqA8jZdLVe7Vvd9LNFc7Ulwoam2dS5+NB+yM0zB31Diojv5z2ysknFD3XJ2LG/BfUcvX7inagSpPjcqfLrYT4s4u8xdRKxwYkuwwJ8Bnc4cURtj50v7R196ql17qgTcCf/KK2dp5vDpNbRz+DvZDlyjvtHQatR66rU93C6hhq3SJ2rfTi89VK6Z2NbVtVIcx9j4t2yzl7vS8xfu10fApVIuRs6O0nDx9b+/zJ8olvned0qpm3/b+wDZ07Z3a3FRnE3oLC2XDUvZgtUd1w3JbsPiKJy7XPXj1EYZrX1L3Dv4kRDKteq46+PLixFBudpMdfL6qhT8xdYFyreXupbYnbL8hn3G1LSuyrMqSt/Ol1GIo2zLkRn0xRub3wVwjAWU6R1W/i54/3bA0ZVd3p1XjHV4fvd/ItZdtnFKV1E3rT+caF7ly39LqNfRKf5JvhciZSs/kP3Wp6Rtc/65//W79/fHRf6n+OI6Wfmqo+pfTH5XZ0Grmst5ChdoxE2oH52Rj1PGFR60wJ2kDR8vSUBs5vPQF/8TRWC8R1NNuDzpdxSEcrMagksseeL0t9keoDoURpYXU53pSSjXcmjt+vuRQh7tdXMEVKIsk6gCJrmaZB9fnyiJp6uH+l2zWwnl7sOrtvkQ9RrG9h7NvokZPw0HRBZlq4Ha1UTvU6WXqMv58wd2rUINLQB0Jywz1VimotX7yovWUl/B8MY+aOqSBoj/n9hG62daMkm1btro5vafQ9hZqb+IdEn1yvhfw8NoF2ar3uaaf9ewA5UtDfb6Ew1HXT6jLttRNEj+GV6JHQhbCfsXi8Q8OtXmKuBSuB98g8XrVm/rjEcVQFwedbDUWtx0t28EjvBlRIkfYfmnmr6DtJss6EXTU90y8l1gehfVf96jVxF1kcHRrbAhfQL1tMpJDufbx+AlB/W2UeAsXucL2fVKoRXb63EEjPZYkLWnUXXzC7dO+QL2HduDohnjP4dxcUKPNFOB36Y/jOIb7i+hP/eHnqqQeJqP+oHdRX6TDQZa6rikSLLk2Id38bIL92r6okD+iduyjtwRFVnCoEzuiQ6g7i5/TAU0FMzpXSCtuYjCeOR6vb2SZhG76pT9QS9TRXLltQX+KAj7HWRt1FRsEXPGO2muI04z6m5k+RwIu7DTCTqw9OBsVNRf5jyMR7HMBznJCkXDPvIe2u80SZs4VNRNUqL+AmSmwXngsDmVrxyGzpIvBOrFSHaQr1E/odVtYyjRDYLHKV8SYFgEOjaeop73QlkSipwMo0QYH0D3VNaTn2ATMVyBS4Ex2DrkWxgp09UJTcEpxqHf00n7Uny8d8XwM2x3AMWo6ClzxrdFq8LDjiDwVUDMsf3fE+pibI4VDd112SFh3APbW4SjfdlqaEJ6Nwb0LqEt+ivs/poYPTrRGvVUJapDo1QZ0xeFJuFnj8aP+opiJwGZcHCofUX+LLXC1f9zYPDFeVQL6gOMi/+zKLWkY1LCxiuk60Jud9ruGqhzHS8IPDVV/t/7oH+5S7OIP/TEN6mNnoP6s5NjVYYddgRBFYMDMuJb4nWXxpOHXEiwEq40gboSEbOmJAPPdCXW0bFCHjyDVQK/cRx1eintJVG/A39LY6ShQXUkhdaguwGgVOoK2SmlirCY0WMqcIn4sYReRK9SffUX9wZORXoRRDNSXue2oUX/xurOwC7jPKHR18Ug2VSCDU7IvHMoOeDw/FS1QhMkTO+BSfBHzXM1BX+JoOFgdUbOidtPBrs4vypdce0U8CfU3dwG39Q71J2y/9QdWj3qNmNscdYl6hMXUbsl+hjr76C88vlCzyjJUwMinuL0QbYXMQ3cKFvfWH725O2Qfuhx4z1tHgvUMt6fWGfefc8/aLzmsz2aG+rPiG4VdaIntdb2eVZhtUX+hip2MFJOlAHphPkhg9feEUHOLoC7pngSbJ36+OKL+zFTrSbjksAvZDh4/Xyk9FTyKtCQUg/rWYfaIwjuLekzLCofi/fL1pkJG/74uJcr0/6X606xp6FPz1ywKLz3q5HEcMn/g10zk2Hwrq4dHh7pglgPl2GH2UvvJ2fYpYg3EPtu2qS4P1sYX7plA2V7evtTmGpb+sKa4yFO5TlHB2qCeKIGP3Fksr1RYqrU/GOWMCg9xVqpU3UWj/hxj5a7UgrVqn1qmE+LtNod21J8W3OZROLkfvvRHyaSnPHxi0ap5SFd+fwtY4khQaOrq9a0/Z3nNv/Qn2SZQo/7CVXXxB2ePmtrtUU/Lli18zlHZyGuOqCXz+If+1tSqJEZclT4fsW70i/5YbUFHjkuh3qyDnMLstkU9vlrUVxhKKVjyETXbeBNZPYfVxn/uWpcEooiaYzuV8kXbY2p7unBQf3K3w/JmQu1618lL1XbW3peaOUc5Qpnz6poa9r4ol2w96k91u8znK5pQYU7j9enV4PrM0KFG+/f1fvTHPx2Z2AvaSVSu39x8mu5Qp7Itv1QinLE8k8HzZdf9n1J/fzyV/kv1xwuU/FfRH/PDPwJmwlmw92bLKNHnqAMPLjs48qJRJ8VbCxvvsoYO9qi/m/t66cdY2sKj5EiEN9jM0dWYCuGeSqgPtkD9MZf6CPvBQJ2YFmrOF7kKDhVj1NtVBbIumqi/m6EvqW2dlnhOb+FB63a4rUa4f8TVLdyPD9RflKD+5D3Zw2PrGnWqhKi/TI0buNCrRbSt1qWpCyYVQcnDgtruLqijaqhLqOwz6oniUX+PSXSASnBx/5eA5+eLGjW6WJvRNpSVRt9PsNM+mCXuf3dQf1EX7+Ausag9np4reiJdUGPCwaC2s11/1OdbH+u/mSyo+Oooib5e+sGov/i6Qf0dUgrbJzzo1DZge03P0zqG+9VGfYnWwdSlqt7B4Uhj+4RzH/Wmz1ZwlyPUX8hie0PPYf2fR6yvuwpM3bii/m6cgvpTC6xfd1nkcFRsPN6aPvH7ie4JHIYVaj2DYKWn9mIH1cJbkuRhQqm7h9kOrmasUdvbHcvzD3UO7a3F8vKd8tv0xwssy/xF9PfTsb9A2U1g1haorfIkH0l98NZAdJUi0IRvfXCoO7fHoViQTDOeMOrNBtNfvwMDveUQO0mXMKdTBh02dTSymBaov51GRaP++pPxrb9L1DoEkiIFxTOFCKKZ3ZD74qaB0w1cFPBO25LoLO7Ama65yDfJ1CRcZuxhfrVZEm6jXTPG/uYy99blBIfWi0G1YXF50LX/tNov/a22gPv3kQwkvVqon1CQapg3qLHsOc1g1vtM5Dt8uyKBOYSgxnumBmZoj6S9hxR4TMxQ/qUuGqIV1Ras/VbCoSL/wJbZo56UWkVtHaaZTCi+G0DvganDg5w7pKvEClz7iPU53LA+N1v91t/lgO1JQNyCjc9EAuwN9+cnhQ/EvnE4tHw4+H9bMYbFRKEpf/VCjSsd6tCZTwYqtA6o4yOL1+MpFV8D7B0gD4oNwe7eenXch0YO1bv8l8fV4ba908Q/DwlY29lQh+USr38Qhi/9+Y04+W364wVO/rf6+3PE/sSf7lIf/dnLM+pvWGZHErzD286ZdFH4SiQgReSyoK/KNgr8GvUnnnQZvDxt65BZL3PCXZciGHv9VQP+oitke0X9qY8HaocypCO53UQF1PrRUWHKZQqZKthFvY1FR8FeRC22izkD5H6gIp+ypJLobWGBloZ9HazWEk2yVzgHcyrj8c8baq2G0IblwXtSfkijbpoW9TdbbFB34gG7WF91Dtim9KzDXXCjybZB/c2EF+ot0t/6EgYDTLJDXbqX+6/6wwEuao95FgvQuxZ1FgVZSegr6k+P6Vfth/sMu+RWJeBqSU987309/P6P2N9+iZpr9OkMvLOIJvvE/nCwyYO1sjsSHq6otWNkoK4rGXXJL2zsTJduBla4pGo/2NpHwk1SAupRR90e9rj/RNhJ4E2iRw2nDOs3WYUa2BMBtSdvpRXZvToN3ID00ai/dVVo4IX7ngJ6eiuJMqhzME4S6vHQ4/V8Yn+eNnlrWMefyN/WpUTq3z6l/iT6++k/qHxifx/9Bf56onzpr9kxFOoN9ZHpledzqjxE3oySXurzbDn+kEx7yi72mfKL/rxORJ3YV9TL8MSnzhj7++jveWJ5Mupv3qiVL1EnhYz6a2sr9F/CkSeoLdcZY3+ynU0o+x7PX2Q5zVwg0mUe+UEXAInv4t3nHnxf21Iu8Spcb1/6c5cvT1GlhG/Bzv7Qn1hVid+/LKCCdOqBGtXnsz94MybyzrSTq8bxXKA+p3i8d2pbVcQnA+h2Ldb2vtZy4sRY/1fBuMQvbY9XvZNx8LmlTJNRf+uz9q2/2U0+jvpTxZonnuHteDUhauJTyc0l4WTyUFTrfKbH2N+oPzk3cn8q8ULkbm4TWpX0qvInssFHY+zvo79P7M8d7li/Y8fm/6S/d+yvz2907UQt6ntdhI3PXgI5sjdRnqjCgb37YtWw9Rj7o6Pq8CfX3x9d6L9Uf4JEUf/2T0B/Dv2JKvezPwJNdLfgvDigPtop6mCVZDk02Rk1obC4rTRkDUf1qkXxpi5bXbnYW6jiOYliv9w7+k7Yh3BcWQuyjSYvXm8aCvVXWEYUm0yf6HRTV3DdPlGTXon6Yvuogk64LKnE6cqVXsicB92LW1LpvDig/sJLC3VdWHUyzFF/fPMs4MJPUH+DjLq6dNkFDpmJWntOXppeLFF/x9dzQSWrt45WmY1aFD3UG/tE/R1P+wPUqxz3TyJF1uftDPWXaai/uEP9ue0+hXpPo7Y8HetrddwOHlPboGKrDRTdERclHCLU7Zb1g6PeMFQFx0eJ+oMG6z8Z7gE0BsHyRQ/r5+j3LTR8plNpfkT93cI96m9aor52OrZnv892cJvuDZIyAeptS0UruK6Db/3NrHoPxzvWNxFj3P8aRhmch5dO0ljF64vhgvqTRNSff/UdvSujBPb5Fr8v634A3dxi+Xu5N6ltdSpzfbK0c7guFQ0/X6I+vQzL2zMrPUrl8vfpT5AY7qeGqr9bf9wPh9P5hpmAZjlchCxBfd0mb61Nbqg3/GJLojrdEnSywaGYpsoKsbqNBdYrfxG4Nai/ZcVa4LFrmoLbTHYIA0UCbqfj8bTpKmQ43dbgDhccmjpGC+TYDiksT0chCtRKasnKDHUcCj+5KDy6qBOTsQqY5zRqMKEKjTxv6gE8w/3WX592e7D3FyoK2YmNOoXCAa2KaSqcEjTVNSMK5McnS/zdOl8RUhdbUIgmk1F/dS5mYGt31FL2xM93aysaY3+BR7UN4dYpjUNVAfW3kaYNueRiCq6pS9Gov2lRbMAuTdy/XOQKUQKVAkWiGQo6Da/PPU4r8FYnugZFxvq8pMoH+4jaDQrJKUlqegmYyQ3bI9Bxf6O0Amw/hidYtoz/9uEW1NOBpgJZkBsS+SHq7nVC7XKrvCX+rUpgVvB8FNzX8ooo6yl+zqio1yB+mKP+tJuN3+cn8zPZqfh9wG6o/S0vt4STpqi/ZYrfV7t//LbMT0HifiyZ+nfr76f/RvnR37JsKALp/N4QydvMQSnPHRXkV/tLf8asaCM4azeZrM1gApYzaWt/fkH9XZfvWGBivFCPDepv2G50UAUX9XNgUXNGO1XAVbqOgolpa4QUwwKUpqYjnx5Qk8ZlibqsDhTxQbyXZEKj/tys76mw2eEtYUxDBaxW6FB7kZSQR2dZYPga6i9a3xocsWF9nJRGzcAcj/ecmwPeK3vWwTq48WSm3VTU7Qp1esxtk9iLzgBLv/SRv3qXtxAKFZai/6JCirFzMj15JixZB/WY9dhlT/tO/VV/vTa8M1ulnsBSSGXCBm/90TJqUL1i+WdJnH1lfhYsajNpAg4WToCavlsZELYXVXCZ65MKawq3LQH1t5ibFBVe+DsOk+uKgJ3UqM9P5udQbyVYSvCow+kar2/GnzXQrxbWv55lK+xCqD+dI6jlZGbLRDFQf8vpbCC+XIhHsrxZqNfp5EF8K0H9TQ3xS3/+Pf59+hMkgf6pZOrfrD/6pzNU5sIGfOlC43DIWeXyL7G//5z56SWvezvqr9fOqK+YuvFqXhZrn3kEQmQT2WnV/UssfMrtOWJTnCurE0stxszPUX+fzM/e1Wb1mPkJdvGlv18yP4dFNqlH/T02ew8crUH9Ldz5l/5Ywe3JmPmpCFbkC5Xz1pG/k78yPz/6o5aoId+6Jb4k+wEZ9UfbxmnU35j5+dEfNSgs8axjexwzP9Xnv4j9hZJZ0Kgx1K2wPlPUqL8ydVLwioitPdt2GvVsvGN//IGjvOHxeKlXMV37Unh2KOB4hx9jf/yGY1C7QwvqhAy5z1GDQNzQ2tFqrnulL2x01OOwz2l8kmP9PvpzZm7++p9jf3X1pT9bfMf2+PVw8UVpIVE2PudWKrc0rn6/CVliB4/357xX+PyeoNY3+uxPqb8/Zi7+l+pPlGXmpxIA/mr6Y43YgqPWoD7u4dzRdfWZw22Duhj1t9rWazgVDy3ailul1f002kJrbQhJHwHqw5pkITwsH7Wl5O/YHkeOcOVQI6nwQq00MeqvfuxRJ5sY9XXx7MOovzhllJXezJ8+dPst6q9Y9KUu0HULB6mz6q3qoP5KY19AnStY3v6Ex2vb/QXKSFpE8WSmmPpxakdQqUvUGBWh3joh20PtXt76e6D+9szsAHcNdZcqainrzP1ew4mrzCg9P1F/wn6RwcMTFiTul3i8lC92UE8a1F+bo/7qFVXClY+/9eflcQXnPF9QqXRH/akvKoDbuUCtTS2s37OWttAdZzpq1Jxr+unwjKF+sjqJpyq25115YvlhbJCERDMH9VqvoNrEyzp20gB06nFHvXIclucVuH9bkwxOwf1bf3wff+kvHjhs/yGfoS6POrbv/Yb6q3jU36ndmVTqlag/nkP9HacF6r3lsT5kuc/g4BI92vb678v8lCj630+l/X/ZpX63/qQffq4uto8pqOaEo3xGRh1tF+kalnuXqv1i5xxJXAxL0DK1J+EpR+3MdmcbVDLgUOfh3IBAkzpgXgkT+af3PMFE7BJYKh5FBbvlRCOZ8p4HqPd0HUytdkW4xTnDoagn1P6GsVtirzeLMfYHQte+yNoNCzCslKuD+2nqkE7xKjBUkY1CIrioxVbcw2zCUDjUMrIj2dWGC9orZQhQEpp0NV0oEK0iNgrILM8JI5y3YHGeHPn7Hj93HDUHc88yVKgv5ZzU2SYCY6iZOjgcUVdnt6JRUxmLg8Zp8SJPHrXqca5UB628W5GnEMYwDzeox2jiaCSnzjQoWw61eGTx+oyDVePT+4Z6ezgtT9iFCLC82kIED+K05K6oKdhQ0TU+8R0gVxM70syV+MjvzZ1CuB1qVSVXLH/Isb6j/jKXikCeOa9Rf6Zr8LVvOHJCTpYRgkMuqM+p8nCIGXU4wD3wHAWHd+BCWG+2sDgdhhq6FstLpU0M2naK9Zu7uP9v61IsI/81Mj+xGj/bpaQ0eIHDW1QUJkupJY2VqkACA7VmXqUVCZdrFlR+gdpbLe4KcQJhAgrttVTAskJJqMNpAhq/6EnQJXeTFP3GAOXidnVw5ewjsbO3PijxGQVtlpkkeXZLmNE8djHgRZm0W5fDW3CO57e3UkOyMLXBtWEgYX9C/cUh6my2Pj8jf1fccyLp2IW9ZPciQRmlLYmN9RS0KHpRYLwzJxkeb9T5K31S0Peovx2ccTjcJvi5+s6U5ALVBGfR97V/6rKETB4pAU/q3pmUK9TqcWKZoK/ueHzbY/35HjuX4qxRj/Q2o4kXsxqYhoL6oxTU7G7tqTA/iX0EK14yiagPCixtvqv9yfmOQ+t2x4PDrbs6xAckEKKKqLuV8CKj/qTdbQ7WYkGTML7cW7JfbFBntYo6VHzUnX3aSbhX/KDwTkCNKiJqz6qGd+wywfrPwkEHc1qh/h5eqxDssTo4CeovKDvUXxiG+H1OySMKlVBCXZ5EHSx/idezlezfpj+J4n8sQ+V364/8Dv195v2N+uOczdYfuoypvbXwUNRGF32f5fTvzE9aV+2v2N9Hf7/E/raCfFTTufed+XnfPGTVqLy9T0l31NCTzUFtvaL0uWyK2gTznqhLSwx8hrnykcdSDxgzP/lFOolG/dGb97y/f8T+Zqu09Z/ruo/cQclkNQnEtS90azbyZk+X/2Xeny0uZVrlb8PW59c2UKGYFo667rujLzNXBjUK7VfsT4gF1KOkyc2Y+Wm5lfA172/UH/dySeAq00YVQgv1ZPfYucx5ro2Zn1rj4PnPN6dU3ecsG+f92fgUeI2Zn1TTu9GoP1ErBv+ZtHj+z7y/T+xv4jZ87Uwuk0adaGwx6m/M/NzcxNynbzkbjZmf0SbE7WVHqKCS23bU3zjv76O/T+yvZ6xv/bEKe/U5zUHdXvyWVgsQ9/7TcATiUcNz9WfUH/9/RH8yLf375+qfJPb3S57aj/wIuPOnBdd5hPoItqg/fvWOFUWhUW+F89zUzfq5hv2JaFGSncpWv1jUFg5rAfXnr/aOnoQ4iLruQ9TY9Yz6q7fREWpHQK3pe9TKVJtV0OUHo06uwetLfy2/X1LbVYr6487xl/6SaXYo9ZtOtdC9XNSf7qH+FrRfwL1JsDy/xfJzhrpAm7F4vp4GTXfn8Qqu/mCSdDebJ/qER/0dgz3qr9m9eN2qnge4OTPU1GWB5189KBy0xaYZxbMC9ScHqKtLUS3IFrIg0a8P1N/5mhhUki5QfxOTlFBdLNRf1QXlmPlZmdcFtX3cUH/r/A5w6F9YHxwty7qn7rdw9I/f+hPE+wbOoaNRCRFx+1pfdlCVU4NsCwP150xsrL9dooY3AepN2GH9L1qEWt0vvmN/R/eik+3trdNP7O/y8o0oRVQ6eihFMexnF2wfOe9BNzRqB1fdNKkkDF65/lTvOXTAo/66rtd0lZMyuDGlHqX99OX8Lv3JDCX+1EJKv1t/7A8/V1sznb0HPai/zVsH3u68BvPZUTi0cvIjmQ9TC2xTx6GczjoKmYpn1B73XvLBL0QgO9pzYLZ7MHW4rOUVOQC7BWIMFA615o8v/S3ua5oKrQx1tByKHKx2LdTBbWG/SBKnC1DnMWpvbeY84Wch6s7GbdC8KZCnYxzAbAu29pf7SUt0ritBaezv2F/FWC6YExnv5+dK5sly488hTRn2HWRH/fXZe57h+SGTYB05NHkUVg7GtUStzU+oJ0piV6DaGkMF2XteoBQMLMyDGR7/0Z93DXFAebOlyJeLXTLqb6GhFsP4vWrLeTnQQLgtS4J+itc3F8IalgvzW3/CJ7bXPVF/L7FtyJWtvvV31vMVyWk2hEW8Q83dyolCdk/8fLG6MVFgS21LXoEYgefx+MOlXlHnUibi9SQ5TwV04yQkL1Gvjmm+M1X32P/3VzYDZaCw/T76Cy6oyTH21zQtTY5P1LnruAwJmav72/QnMwz7b5eo+P9p7I8y3Bdoh3cXikW7JZyH+jOOlycJhyXqoz3suC/9zZJMIYV3Re3pbEv5W+taEon0U1jsmj4KZsrdGfU32zxQP90e9UR81JHnxU/yi/7IaULXoTRHTRI3+NJf0CxRPzkdYpctUX++xuItMTcq1BWpUY/B087x2Wh86c+/v6yGtOFmBvPb8KLGVV9E7/ylP//a32TSizc83k1flN8nqK87Qd25JotaCoP3/nX6TuZ28ScDWtSjpuBPyFK1nlSweWdiLiPU2tyU3uVfJbwlo7P2nnqMelzWd40kV7w+68hjeScTr9/dd3Owfbaj/IHF82kp6m/WogaDocbOec02BGbi7J2MrtsrogS4vxIbdOQf9tKX/mbWW3/lHttfIid51F/IJNmRGMzmnX7g9VR4P9gJeaWowQVReyrg2FwhzAo/t0571LO9x/ahV6i/z7y/cdWXd2wDjB1qNnw50m9b9UVmOO6vor/Z79DftH2g/jrGkdUsv6Vj5ucvsT/OogYyxv4++vvM+/O0OJVV9jDEPjVPhNoTsrxVg4TdjbG/UX+fzE/5ueZ+zfykBGoW/TLvT5oUHOVu6N1KTc9GNc77czW2b0f92cdqjk+ZaQ+EF6bXMfbn5F72FfubHD3UTdo96DHz01nqMnHbJdbno7/hEARk1F+s4O/1sNh/6+8z74+ZcKjdrZYf1aJsdHCulVDbcf0d+3s5vBuN+vvM+/tkfrpbcBzVvr0ycNQlS8bMz0P9rT+vdie0mt3E2H8+KDcaMz+rdUX5bFHSv2Z+0usn/7XqCzUJS59+aajHT+bnsjZ2Pq9GLBn1t1DUwpc5UcOOmbz1d7dcn+cPdDSu+rLd3c4+u1SkyD4O7Wqc9ycPxlu3Jzz+o7/XfSoQV4j9P2Xs71+tSfr79UdTrMj926SaP0nwT/nhX4H+fLGgkQLkGKl75ISJXLgid+p01SL/eDVbQz3xv4N/H/5do5REWy1C/snpIoJqnSCvKLVX9HleH+FutMjHYYv8c/UIuRRkRh23e+QRdfMPcH68llRqFrDSn87Mh3OL/EmHGnlVzi/f/NNc5N/ujPzrkhLLy4dS1pszuUB5v32nfvastIJGeCL/2A2eLzf238G/6xb5l9D+V+pnMlHweJgtjiP/kjp7NbpzvmdwjpbfqZ/CjCpG/sXTFfJPWNQlXKUKt59kftS56b2Cx9ZYUGl8RL4qqDU4Wwssv7YVWS9X9y2cSIn8E2bIPSN/buBaB8i3wwS3Dxfk2UHwkX9TF9vPVmdrOCYVXn+Qz5F/6XMP1eOM9Xn4yD9ujY/jc/DE4x2z/wr+lUVsRFv2gnykbnUMDyVHXnMl8i9P7ju4BZpJbWfON/8QIf/Ev+N2qkfbAMcvv4t/2Kdk6a+y7stPL6UUlawCduTwEeg6+qifoteUF0/hYOv09t/Vs0Cnoz7yzz56Z6lXLtir9SsKlAv6j5LQX/qBYSjYnNqE7J8W+qZOcPDFVOi/Vnuvc2Im3/4z/GIH85Xw7b8sx8Hjwsf2B0ZA/wnMrQQ0IEeF8gb9d3fOFdgbFf3Ht+6LNG54gOXxhINr64CDt8c1dMG9H5ka5nROk1KO0H8zlq2D/dYpyWLqYX3UjRwFnIX+8WCzQ1VG6KWhQ/9JtLGGpaKj/zoNfeXFIvpPmrJR8PA6evTfQsskyj+cJwmJPDGB+eTG1P6mcjSyZ240lr9jCSQxekxk0uOX/4xH/hX9m4mpUAP7XsWzmagpaMqMrgNRw/PfuCKCBVvxdagMO43c6nMKzuqJvnSO7Yuc3xK16B1V++kBfZ5VRQpLpuYpIH2eEF7s0H8xjixgZU4cPH/35b+gLTOZ2HMx/Zr5p+1xPBBQ6MEFIzAkiKXfF/2jKQ57yl8EgNwPP6eO0yuOAS8+RQVKmr2IWBYaaLH5xG8yfS97GZ84mG2DFsHxTu7k+2EG9ln6BuDm8J7qZjc9gg7HbaSQwgV4WwcBVPtZ8xX+m82eNfit/QVAt9p/h/82i60A1qvEe4bqsY8JCgLwE/4Dj7VlcjnfCCzN5bMOu/I9NbDeOGDF1isKT/MbgtVEABp83xN/MkewpV3xjrAnCKxDj2A1jliSY+fv5EzA+hnLygSzaRBQjzTLCXVIdVgaj/ffjHI8vnemS1B2yxcJzANuW/cpAWOFgAzjKOOJs6p0IPIewVenCMDlycNxo5X0NSybzCGlcJ7DbBbj9TvdfYXcPAmgVmlXh8ZJWpFqUhCwrAOW3+2khLAcAtU1NDoK/T1ef/wMsT7SHOv/ASD/eMhg29OOBBsctY8A1DyC5/uE/wx20GFeVng91w4BWGqhAbo6G6IgnKUt0ekzAeLrjzosaPwNiqt38us7/Bcwaqv8xj7F8v+3CvAA4pcAx7l/Y/xvGjHEXiQowkU+db7W/ZzaUjMK8LPup+0vRHoUIDerRDKu/NIl02Jc99NeMSigjwD7+sjVnke1jirui8p/RQ2K8xP/+8z9k+sNV7vMsDPVUJ+WvwpQqjIPyOP4LcBgXl39ac69qF+yP5k2eq/c4u1QXCv+DlavS9GY/RmoaTwKEKR1p6lMah19rqDpaBQgyTcoLLfD6zVqOR/jfx8Bjtmf49y/1/Ad/xs0oxyzP+3VTlZ+WfllzP78xP9UseIou3DdVt2r7/aJGpf4ybaV1ZM07X26WtK1V9aOOQpwzP40mkk7xv84VcH2YGcyPwqQ0d6Ci5u8UfdtlfpPfOBRIMD3yi8T60RH3uyCAv2s/DIhqlSP8T8mOTf+kM/fol/IrYrDjeJr3U9H9uHPKMA/bPVfK0CaF/i/yNIvovDTC38KCwsq7ooC3B1QgCcjy8eFP7f3GgV4UO5raDamFqV5igI8+bMUWlYnZPvQUTAv5bmC8/6xqJP1+qDoRI5QWExmUFs5fy9VMjy/0z/n78lxdkodoOrbJZVY9Wulr4YY4GHvcFsw+qP+0OsWLmfWihJpgQIMTyjAhgc8XmXer3Eg9y8BJrsHCpBZLlZQhTd8ZnPaHM/H+Hs4MhkKsG5RgJn2nvx3v6OoliYe37vfk/8S2Sobndgkg8fjuUCRbYMvAV4nmkElpYYCDEWuhDa+oQC1/lDqllLXcN2pC2pL5eVKNyUfYB+sF1G89lCA7WG2hTZ9R0I3/Fx5TzZ8v9ZBR8GdaBSY7Dx3KMjMIMll/nT0RYTte3iggJPn5b3w5w7rfzIzLM9WDqbe0xHWr3ovHbPS3umpg5TDYWMYURqi8fT98hJDc49RgLcwAP3a2Duosw4FiBjI9U61c3hITxT8JUaBusITRemwepS8BuW3BQCxT0nyvxXgnyT/k/7hPjUJRQU03kcBHtftlwBRDDT5RYCfCGD4Wrzf20BtXFAv91c95n9ObdaDJaQsCbQdikSTjC1Y8wxHX69hohEpCVGUKxEFWE++BaiRAQXYG3ea5GyFo9cuQbEEkauQTY0CNON3RPL07IDculsFZLtBB03Dx4ukq9sByGJDUWHg3RvCnz0fhXpm6oBtUbD4HJlDcEhQgE+lLQlzTlFEKS9HYTNBIQ7GgAKVJyjAJndyYnjFGpR5hcd/BPiJAJrCHgWYXTwahdnlMM9EiYJkjQJkD+oWHPaF+69obI/nfsr8KsCcoADJ5E5TUHqOTMTQC8DlcoEaBXhO1WyMAIbTAdujqMUVKIrOU+Fii+2lZUMK89bH8s+t/CVAbTuj6oB/z248KyE+yU8KCpAjKO6IPaMAS2CJfwtch1iQ7sDM0Z7BbHGXyW1ZfeV/jhFAVUbBqvHpPfux3P3nJ+sP9imB4v8qCaA/vVIFs+kHcCYvFODMwntcVSsN5rfmSUYBdmuGB+XpogA3wl0hzPOG4uPrB/HlmXAkz1Sdgbm5ogA3gGJZz0ITXHCe2Ac5FGB8eicgKtkz8vnCdgjVYR9axCrecxcLy2slFOBSUPCeWR1QQJ8QoFX7QwQHw1FGAdrM/VkHOwEF+EkA1egBBeib6YsUXaqAx/jvxU+a+/EtQg/cQ4zCag+ZRprkW4BB8J7OWN/S5ZcAp7SUk6FGAc6fDzx+c5eORDmLFmhW8yL+ZWs3JHNRgKp+wN+UjwDjEPfXJ8f3dDsKResQFKA64fH6z/s7EJoUKjhrBgUYnFGALHsQQI/ei9d8BCiJlgbEbF8RuHvc7jK8PrIh2MderPQi2cPSQQUUor+f3RMS7PvJKEDohXcCp7ExYN70PeVfKDshVjO8A3xqj324wz5uNShALd1j+118qyGIQyz/dnxEgV7g94HuNWDGWC/q9wqQFhjhp/5S+VcToMJXvs+q1xn5NQP0LcBfVn8ZM0D/IcBXkfaRk/JWo5bL4nvtz8/8v8+bH8b5f/9JgLYv5CuV2kwPPnuu8HwfAX5igNx8i5/r4cRR+U49+MJyK1OjAGF6+ScBzkt8Eo3z/z5rf/bJOfT71GRqe+8+WpXR3qu/zHSp/mX+HxN7KMCMnWoqx4eVL7+udOSYJxTSJwbYr280Na79eaIbHRZ9JZBRgOObHz4ZoAMp2jEG+IsAmSHPwPU8Nvqn1V8O7+t97NoxA1QaaDcK15uWHwU4yVc05ZJZbqrCblOMGaBjDHAlo6DHGOBz5tDqK62yrzc/nCxs38/8Pyk6/JMAx/l/nxhgttucRgE6894BlWqMyyhA53xFAXaGuPOH9Yun7M7b/ykzQKX/MwJkRF74qwhw9sMpoPtib8GNWaAAffbg6GCiMOp1YdQpR6MAqXj2FQOMqxxa/dJzKRypC4mSSnvHsLJ6BXdhuqhTZ4bC6ab+EW7GHsU0G/ovAT7C5nvxz31+OcCeMZZUal+Vlf4y9vC1+KfQzY96Ke1beDg7q96eTyhAV3sWcDqdsT6BjSKjz9EFGoegkEAvcRStUWu4rUQz2p5SFKeezPZwuFIowNRC8Qnc8wCn3Vtokw2ev2HvRzjtKTNKbRsF+JhTKF6ufb9qIUEBpvO6gP1UQQGul3i+Ur6UUJUz4/2ivMNR31D3GvaVv6Di3EEB3lwOoLlV7wmGaSnroV1voSyueh0/AxRXrvgxXBz1ewJg87oXUF57g8T4u4UClC5ruMba+9UXer/ShXJRwm2qf08ANIVLBodbrpMEDGzP5jjL4RjV2J7zx/5rAmCZTd/L4xwP+Mzv9jsoZ6JJpWJWogArFH1ValqUmALWp8tRvI2h6lF65uD3CZDB8f1fRYDMDwvQIcMclEXHR2Hgoxs+ArSlCU3gOXWOZCOFFlj7HkdzxjXXyITuPLB5DwX4yQGd9YUH6uaCYsqNPCer9S2DebhDAbqSi6JJp/GXAOU9iuV1OO/AfhoC5U+32YtozrAEVZ5wVJjXO4VQh/NXDHAUYGsWXzFAAGXCE04tvmKAwU5HAbrTygfVxidPuFzLMplMo68cUP8UomBrD+uj0xO5DmoPry9Kpnj+lDBUsFLknFjqeQPG+Z1DOXm0L7JVVQ7ciuD5lGdBk4RWd18CJLdHTuwOBWjqBzwektwks3TDwGw5YUl42qMAqf58Antr4fU+WazPrLsFMCMLkcAxb1viVyjKJXOla5++vsX86HDcSt0E4s+cnUN2lJgBDurxej4xQKJWK2x/naL8HLD+xplNsf6KQILJ+02Ne7dYgXMK3wKvXSDsc5qDAdhS/qnC0aiWb/BJz6VDHU48FOCp9bbgzoGJfm8MkBFl4a+y/OdPJ4EeZGEAwwlpMgowwccPqMH1GYWses+J2c35MQYYPDJbIxIlzsYkUFjV2yNxvfcCLbw1kHBvogA/MUD75TyjoLigOHi9IOBucyxPK1FIHwF6EwfvORKg0E7rnQjqQ8F7BkoJ/bSxXOxT7xigXKAAgxTts0jfC7KIdxTeLilcMA0ZBZWerJZctXQOzvLZR2MM0DZSD4wQBQjHQ2aSJy+iaKdKT8Yk0FU/XcLy8UBBgX8vSROjiDzT+RagMHToxNcFhVkpUkscTdVgEeDxwdF+J6VubjqKed7XvjDF9vAO7xggHfdUYL0XZKGWqQqKvvmOAV6rqwieJXZ14E7fApyh4Ixs+8LfhHmWk+t7ReHlpUIRTwps/+rk6aCAguf3Ymx/hmMm4Eq7Du2WoUjD9GyAvZpje6cNHl/Sg/GOKeL5gzMK8NZ5Bqjl7P1XlPjWkrpCAWpB9Yj8u5m1pPCrBaj3w4tCnfxGATISLf5U/tfvFuBPL6lbBV3gc5vhew7gmAX6mQP4EeAvK8D0j6xRWaewxjmALj0TX7/OATym+ff6n+85gK7GuC+V6sV3luX2Owv08/YHwQ++BfiZA9jvc44a3/7wEeDn3X82wx6ar3f/vQU4zgHc8igaVqleX+/++7z9YbLSUYCi6zbjHECr/iMGGFnWepwDGMiRp/wiQDuQHOdXAXJELtU4b/Aen1VC5G0jrfzl3X8g7bvjOAdQjDOKcttNJqsK23wJ0J4v81xl4k8M8C3ARztp1Eq8bXyufrrR+O6/gCp6bK8znv+ctZoqHdOd/3q2PDWuAPMR4MsjHDXGAGt8ro1ZoM7k5BxHAX6yQN9zS46qfksdnz7vaOIlZtuMWaD0/C1ggBz+pxjgZwWYjwD/tDHAP3rIf60AWZkTfupvq79bgNIPj1Y3amZDNZxRZOrwfjW5YH8JMN5PUCD0YL8FKGtRCgcU4ISt068s0E8MUJtLa3jMRRRgNu0V3QqeJzi0MQrMLFFkpziq4NgBCqVr30J61RUc0v33AqCXdgFQMRkKMHEOjR44zxaupzkKcBmgAMmVQjEVC6wPO5sreptIX5MA05pSNN08R2u4Vyi68fUPdWrvoVo+8fyrHQrQXEYHKAMUVey7iqxHAjnCoX6iAJXhddTvOop3XAImW2N9SxrFebweUXxMggK8Pd4xwBWKNtmuUIAGd6mhuR6/BZjgYByF2qDY+t17iZkrtYXWtHUqSRYorsVktoEjJ6IA2bA3dSHcF3h97yVgFqJv6kPJbeAMMgqwcw8rfCRLe6jvx0WdzEtsf73hMqjtgx5tm/ckxfupRrHCEtuDad8LsErkewkYYx2AftqRr0mA8VpWEv1Z4fWVKaWRxD0fNF3YcW9Rvt+q2PPl7xMgK4v0XyUL9KdjgMf7RgHD5/nah1fLE3ywxrCwCY2CMlEscx1Hb58s0CAoZRRgMPjgrd8LOBxEC4j46gDmZwMFSD/f747nUBx6fMTR1zGamKQebijAfkJT/iXDz9N62IF3nn3HAPmTao0xQD92dhpx5uIBzKLmCbBltyIXflrDcg8c8YXljh+zQD11QAGu31N4kuoGYNyeKDh4Z13WTKZCMhXYOshquSFtWmWg1EeZCg1d5snxYu1BsS4oLDZEAUIybEBzbBbHdBP5heI0ODCaiq1DtSmwFo21A6eVUYDi9luArpMyFGwNbI91MrCgXzS29pMZltdOhhPMBJ8hfug/lFGArrZEARYPbM9qUuXg9AccrVdxjtenT1ejAEPhiCLjWO8dc3xnqdI6iq29DSvQyIWiguiK9T9PsH3n8Umo0Ylt+SXAdwxwFOAnBmjdpW8BfrJAPzHA8HDE7/cjwMVNZqJQjR//+W+rP9mnfu5N1b9ZgIL2w6NVfToZwCoimkA0oMD2IgpQ0axnHRxCKSfSVeDBXW0exPdoFFu0miqwvAePaBSgUIVzmN9sFFvXZAmxo9AEi22fke89UVD1M0Uh5XMUHCxQYEWMfcgUntjH1p2tEHmJAhyzQNtXxhPVQgGS5jlgH/VQNN6G1cDbu08q0DMU3uW8cUHh9u+Xt79jgJSIAtQMr69hDSjO+zvOvhQ4FKAyzxxSsChAdTj3EQQWCm1ubyyw79xAgrq1c3LaoQBduKHoLhIK0GHfAkzPKLDJS2qIYqHI3EWNQlzJeKfOIhScNzX6OowYFKB2RQHaIdfXgRbbK9I/NwSWzeqJQmOxPRjxIeJD+vDEvdj3CyeuKpa39T6vS8TtS/YW4Hn+LcDVyUDhLWevKJj6KEBnNZ+C4qnoYILDWxITYwHm8MT608QuRwGqrwOKcDp59/HQWwB5vjOpnxwKMHwNeP3S+VGHkzVeT+8VC3DfS57+XgFyFCX91OLvf8kY4LgKzGce4HJVpWMMcHz/3ycLlAtv/VcM8CPAMQZY1SjATwzwMw/Q3k6c1yjAnrAomI8AxzdALHZcNK4C85kHKDP5jPhMm31lgQ76CsX4WQP0lxjg0ji04xqgv8wD/MQAxyxQtkaRCgob+Uz+jpG1j13zSwxwXAXmJBb/lAU6zgO09jRxhKKFcRUYcXeiv+YB/iMG6EZkdRyzQD9rgEIzLUr1crsVvrQDqh5XgfnMA8RxHArNvbb5OA9QFUsuGleB+awB+lkFZswC/QhQqid0PcYAf8kC/bz/7yPAz/v/3OvUaccs0OkwR5E/CdZvYr9jtKc1qb/e/v6OAf5LAY7zAP8RA/xFgBJ7QeH+WdcA/UdX/K8lIE+z4l9lHRjhh4OAj7ltQzl03wS8rpEMx7ln1AlBj+n7034N7X2u1Ym+QwKeDZLCjSxJFF/smaMPzXMNx6OEJIpzJAYT3U/Q6RYS7HxDUnENVUG9cZCA2yPIevGivglYl0gozb0gAacWElCykIAv0W/h7vRIwN0eCfhqZsX4BsDtlPqeCFiXh/fEw1up6XlBIVGlhVnHaoXnc+73PZwkC4kIdyTg/ewfoNF3uD93we31kTvCQ3GQgCKnHPUwpXI42S/8vNoFXwTszgsk4G2HBCzkuISmib4JSJ+eX2mgSaa+Vvqi4+BrFdAPAUWh/l4FlFH+KQi45b2DqXNM/B0EnDz3pq6cpQ3cGtoi8XoXIAHpqIQHJyEBVzsk4Fq+ZHCLJ0jAc9snur6453C4vomePp+OLrs2ln8f8PuaZXPQ58Idv6ZS/iMI+E4DPWw4jcTho9f0NMDrfexDtHKg/r53QGCfEpi/yisAqZ9+CYRfzcHbBXwUvvbyFwGXp5Im4YRDQt2vLBLQmeHwTO5xONRsDQ90c3jV/qm4rUi4C5FgwgPJJCJFiLVjM5grOk0FC/thfk0EPGU4PE0tJCBxCiSVwAlU4B9weLyYV+9XCh54EsirPwiYzXB7mhQrcozTI3izM0uNQcAJO3ylgUIj34/EZMJgJCCsCkceCQjPFPcPorYhRdnloFxNmfK3LyTitN0UYxAQak5OyKaYbmDWL5CEC13GQfsZCThTVCSkNet40nO3HLz8/RKJDwFLcZqC2kzfL4l4TwT0tRsL6n2PD/gBnJzcAvaMw88XQ4LzzMXhuLEJYOn53wRkzc0O9HKKw9N52a5IXIobMJtWIGAxLhKwVbORgEF2zmkyL6ZfBByDgIPpZeCqOyHyH/17oRu/WoPTMSzxifUAQlneVxAw5JY4HHXVcwZaR4YaprnDE7p6v4SjSJgoaK+P35cGytPiv38D/J8kCEj98HCVuC4FXrOio5GA3RQJaO2X+GvsWH8Q8MJ8ExBCVgF32j2QOO3ySGRzMwe7t4cIZpDlRL6+36LwaJGQUXxvxyDgZyLg/yDvTroU1baFYf8gG6KIQBNlUUk5ARV6IgKKNRbIr3/nAs2Mfe73jd2JODdz3NM5I7ZKFYGsJ2fVEZC8rhaSLPgQcFBuBZD0Cd7D1sQSyazBe9ZcPpow0DP8m903lDDGAkkXbapzFwSUi31d+rPEpONdaNolub+YYFJYZxKdKQHdRR0iBNcGUUIkl14j4TyokFyHQZ/+Mw4NorVpoJmVIJlmNyTiXcDPp8XRBnes1CXMYqEmRR8JSGT9Q8DBAslocQzuz6VBRv5lKqCvaRCwJWA6RQI64QAJKGhIwDYI6Ax2T+IdAyTnafjQOgJ6IqGFlhUNKl7zIQkK2vdUPiEBSZJ/goDMtNcH0zUeoTcbIHHX1VEHPTwj8dogoLxkdbCWBRK8WogGGRqmTptD4T0U6nxNzhotBGz7gAaNdSOrKxLRcLYv8rME5Aai+JcMARyI331PmabfDQH0ZoHIyQfFfTcC/c9WMB0B2xHwbRCwSwMtd1ns1at8zHStYDoCboej0rUXm8GXIOAXAj57uJBz9hvEUjsGojdzR6QrBPxNwC4ImJslElBJJ0wXBDRPJh3id6/LjoBtELAdA/ElDbQtBOxawbSFgO0YCC993rmuEFBsZgzjXKPUlidzJNZIKpGAbRpoGwTUyl9poL+HAH5pBNoS0FY8i+sI2BUCto1A2yBgOwaiKwS8B8ECicc6ZZcG2jYCbQn4HgGvytm7FUxibbgvaaD2LbvVXSPQNgjYFQK2jUDZ/pqU7zTQy9XqCgG7NNB2DMTT7QvEvruiLQ+K5dnrjYbD0oIdktF44Oe7IODlKv2RQcDBr9f+uwQc0w7bfwkBuW/+GihflQWPZogkO4+RgCRZp/AYqUigs4QEvBy9BVQBKGF8zpCA9+iUwH7rkzA+Lp9vAt6Wjs6sJiMa9dpJB7jIgU6iso9kqSIk30nH7SVbBgkWzJ87OATljImkOxIwUAQf7lc6CCKK/LP6kNZ3KHtjJCDzQALeR0iy8zX/5IEasXWCw4XXw9WimShqHVRL2NrbDwF7t1MOV/eKBLXHuL9RFm5hO8P3R1qKRCOJvoeDoSABoVfsVYmUm64XDD65p7GandcZnu8az38U4f64/LTtBkFEu3JKxwDmJdx6EZK3imCuzieh/5WAl03+IaBh4fU4yVIE5Y32clksXobKxl4GV0fTSLwZSYZqvUZIwP4MCSjeXnNVDZCcR2ONBNTzDwEv0VgN4+sVr+etKpHoW4aOaWSQ4IZVRrBbG0jA5faFC2F+tIFTzzaYiCS0FwyNAl7WayXsCFgv8Pd7WO6RlNr0Bwk4Zjn2b+kF+t1VS3WDy71pHnEluP5NJBOTj7sooG++xBupQLNhNtp8CCj2WQ/0wxiXi7hym5PrrPHBduZIrskLCXjweSSTuRuUPiv2DGJvZCTlejskXRTw7h43YJr9MQN2vOaIUfEWaIqM5NuoG1xu6X0kHrf9RAGPPQ0XzvZgRLydj7BRKnOL+y+RRFoknEksZD5I4YgNOwJms1wG31yxpfdSkFynGxLIWpoiA1mevqOALtDKuc0sLUg9bmKQ9jeWRhhuSFLefOeBBrzvioRhdxkYTCmSYG5vCqJszASMiEYNbeZmkCpyRzBrSjb0Ex/PX7nJR5jKgMvPW40ElBU2gIn74mmFh30jQ5fdgHSaI5HbXjDnIc27PcE47Ah4bWiv0nWMx5PSvNyWgDNxMSA+3+DPGxvPR61v4xKuC7Egzri/AGcq4Plv0vuciE2yAeWicKG3TNJ3HqgRLhhEA42SVld+DZONPSx/loBjdiz+LVHA7+5bP7E2g69RQHV+VOlssCcTcAySpdRm446AwWFRGWQZaRNQdrS55E0bn8l0vpNB0W9N6WmTdYGPAXcGxsJ+Mr6YIwHPGyTIbCgjCcfjTxTQYmbDsMsDTRYXEZyYVvPOCiRgVCMBCbk3TFCySEAr6Ku4fBzUxFNZJOA1fyDxblMkmlIhcWwOvxPch/1iYHhGwj1F0wP1OERipdu1TRYLGnWrz6+yI+DqpJmgexcka0UH4y2cxABVM16MtyRIpJuZ2WDpB9x+BEjA59nEz29UJKB/XIskXS71joAe8QS8p3pIQINZNMQ7s8KcPNcukssKn2EgZUi083IogB0cnsTf0rzPeYrEUx08fu96FGKyXSEBNSvH6xFvcPuDI68D3nd1GWQ5ErC+qX08U/NR+rsHXs/kkukgcQ8k4OxZFV8I6I03SMCFiwS0XlnD+L3n9Ubc2+NNwC4PVKyPBuiB8sJ7NsTr+3P3lPjvc+D/kCjgdxOw7QbaEjA4vWjUjBKQMZwBY/eWSMK7bZreKNm+yi+VgM/afYXOfY4EZIxm8ZWA7STAthfMlzxQng566Ai4H/aLLgoIt70wR3LJoTc6+aP3LIiWgG0vGKs+/uoFs95OiZd42zkRNPPgjZuoDu2+RElKKwFbAtrGrbd/E5DmgVpwub0J2OdtYIL01RO7WRCNIn0I2PaC6fJA2yjgbwK6fviJArbdQGG5cQt5M3U3nliqTOlyTcV1kwBNVhki4WbiexaEzOaj9yyIloDMgEMCvpq0/hIF7PJA+6W59sanA1c6srF594JpUgmvXxsF7Ai47g1Le7fF7bcEHDPGryggJWA9Xw2I+6Jz79tKQD5mecYWH7YhN08WSTg9DEkXBezd+LU3kHZITj16/pkE/PVc+u8SkKf/FPR/NBE0jxl6vxhIkAQx05UCPqSVxqy0ORKQcDTRMrwqZYKWu6mbJ20mss+QgNUFCeJDtIRS2hsksWQkzuFgHaAQNSRVS8CtGO2ginwk4IUgqfo6QRJWiUni66SOVfaOBNwHtDRwMNneVI6c7nAObybTlQJKXpTDRQL8fBluJ+rZ9E6wUw9IwK1YK6q1xP3flhejXE2HSDilRkLtnrQ0TwlfE/XeQwJeGF0vV6SeiGp1oe1K/a0RRjN5claVEZ3MLup4vMZ0m6rpQsqg9Cwk7LTG403nFhJSPWhMXB6QgH1P2ONlGOtM0gT1XK3nIx8KfaCXyemG29+BkMAJ8HsiPihIwIY8kWibvUoi87o1VHWD299vhxpeLym31Sq1lvBgBVoKyPlzNdIlPH6o9DLaHpCAeX+0hnwfqHg+d7ye2eqZQlnZ+PsZvJDgfP8UdZPgV7t4Cqo8QTLnvbPBJK+0SNWhSpv7VB4Sfktwe9pKTyGf52r5o9Mg8J4ajf51yO4fUgr43eMgmNScgnJIPwQUb0hAZap/CLi47mxw+BMu98RDanQEdHtuzcBozL8J6GZ4/WBqpWeyTrQUSOkNcXm06dlkz7gxyLvZEMnkIrmqg5aBPleRRPeeNSA9xbTB3tH2n/HDMUhsyltwlAMSBmaPmOyHy31HQH/iOGJHwCl7/RDwET6CjoBBfkQCHvulDJHeH5FAPyC55B4ejwVHkfHOFZ7fTdEKIJMBS3xhZKfkMXp8COgs7TcB7YnKMn6+ykRcrh4zkHBNjfs/9AoS7JafKGCg4fU4LygZ5yqS05khAcsMCajPH58ooCLIAZiLMR/C7GLXxBQfSDRZHeD1o81j2NM1gqkzH4fB8eFAR8BJb41EPUs2RxaMtsAvlGCAe+bFNwGVJPokggoRuwB7ECNBH0kPyFPJNiCv8Pp1UcCHieSb8oemhFrH65Pul/TftM/DEvZX5+cSQWnF+r+2A/1DCPjdiaCj02IAMr8chAAhEmQeIwENEQno7yok4FL0x2A6SL4uCniYPqZgSwqdTb5dnUkzuCLYBzaS5BpbBREZE4kV3Wriz3QkVL2is82Z45OBlCZiMqO+BWQzR/JsepVCQuneg0mflgLyMRKQ3GQX7NUdt3frI1GKORKwjQIGDxpVzA6mC9ZC+xCwvmVIzNBGAu3oND1jYgKYtzkS6ujjnq4Sjar5NNHzuVnHxGMaCwx4NCEuWqv9m4A9fB3ghccruUhA7aEg0ZQJkvg1cTVwV9Wr7Ah4KHgDNHZNm8kISMDYQSLODvOGBNBHYpKnq4DiBLT0cYnk6xJBF7Nn6Fc7JF0y7mtgihlun1lYMUnVqwZ20R+GMFha7yjgdNX/EFDYmRJId/0RBvuNgOcvsUZHQH9nrvcdAYlYNGGXCHq9UgLO+kjAUYTXp00E7dqBbmU8P9LLjC4K6PUfP0hAnhMGf0sU8LsnbBYTzfNe95NEOgKm4TV6N4NhFreB7AxNx3umm1fpREa1l8WmmXlPU34RS6qT/ddSwAcvnmW5bjZe82xGoSXOe28CvmYWW3YEbNuBimunz7jpQrC7ZjBdFLBNBF0ukYA8icXS4jX/3DWDaRNBOwLu+tdDFwW077p169qBts1g7PK2KeQtx1UwG6s800UBT427fEcBRXfDvUsBnxemtOyZrbyHwR+2g9DOd3h8LQHVBRKpGwgRRHT83+9EUGv22CCBDwySqloP5MqdJ10iaFcKWDMk7Qhor2xnLw8Ced4R0H88kaSLFf/s2oHat1CcyDw+tzxW3XFh1w7U2ePPLQGtspeeu1LAZjYevscB1kNt3SWCBg8JSaju5HcpoHPSkYS/CehYTmp0iaAtAbsoYKke024coLNX8z+TgL/uof8uAQV+MPhbooDCNyeCJmKOi7lLiASZakjAm4NEqIwNEmOUIwFtZ7SAB+RKGY33xU0dFt4aqs2VhInxQsLsF/kStoclPmRqAwk4T0cHOAdT2s3EfqXqzKvKjoCrG9BaQR1J+CgUJOeUoxMhilEAt7VtkpWlIQEf8+hNwMSdIrmuJRLwFKyRON4ZSSbl0hkurofbDwUk4O2BBNxNIoOJ7ywdCAhMAbfYp91ZctzfuF9uIZdiJFqPJoZau+cBdnfBCFfCpD6rzE3awGXwwO3tafeay97L4O496Dj5Ia091Oj4+vqkMdFLeO3VVCZ7OPLnTxQw2kk+7EiNZLuIdOAhVAkUL/IhIFmWEVy3ukpWdT411KXLZLC7njWyqjjJUIupF8FNxy+z1dmk3V6WXoFEG+HxChW+X1SjFK5cXw0jgVCiZhYS3Xjh9YykJ6jjgsSwn/taGQsjJOBhryNhlyGdCHFBArJHmgi6nyABpTn+fkQTt5cPRbWM1uTnxsHjPcVy/5q09ocQ8Lu718uOLIM8mnCM15+l7yjg9HodhME6EGtyvR1tmFmzFwO9+GaTU+jib+JW1UxwlvmYDGskjtxDcnkhTbycLOUUzBpw+dXTkCS9WRKDPWXw5zhHAs6dJkNy2jwJiuuaIw3LOqBwMyQfed5tGsUqQXM0LvQvTRaT7fZxgOm6NwrhsrgjyabHHZhP2u19JSABuREbgCVu2BKuDzz+rXwiEI2RyrBR8fjHW3MD1ibokWCi9CbEWQYFSLHBhuAGeDwjqb8Cx32wBC40SljPszHMJjMkZBsFFOUkAyv1xDBI4vuePBgk2EzL8f1GJNodAY3dBQl4WuH2DuP+EWTdx+V4GwUkXB+JGmU8ntULF/FpX85ALu0h8eylmJK5lERgb5Jx6fWPDp2AsUxBc1MkKhvdOFIsTCQg7Aahl0mbCdmMr3h9HQYJuFiIe3IeNgtw5BQJ+LKRdNr1+ibgl24wLQH9dSEikc8PPH5vPWT8sOj9HAEFnvu25Oq/rRtMGwW0lvGgBH6NxBk3Rw3Zf3sygTC39qQ2nTEYT3LHv4kHkkdsHjKQvXkvfU+cncm2T2c3BDf8nb0MfP9jhgTULpSALw/JEQ8fClgajSqebSEms7iP92jxolMkt5ZBJtGrB+Y9HxBfy/FvoKfyHrjprWE8yU0NMtSQgJMkrgnszusbWTB9D0hS4D3d7yU1kY87BbRr9SHgOe/7oCuDmkYdLTr/UkailT4eZX6oYqLWSLzJy0cyaVskq68mM5hdTCSi2VTvKKCr4rLTEwo8/o6AlfNivGmcTjoCmoMDTSSlBNypSEBXY2gtJIukq3qyApNN8yGgcB4KSNLzM/RqBn/m5zsdjPWjZnx7L6Qkel51kK5IQE/YixMSy30ddL2H+3dH+PrYDiTQs8sjhEi2BkhizQClWdJaPzrA/nRFEuoTmvg57N3wek3kGX4n9RkCoyIZ4D2nqTBdWvfSg+G6Jssbnq/z3L5K/5T+IAEFnmf/lm4w3z0NrJ0I0RLQ39dpLT+qJvraD5TZL60uCth1g+FC3uyigHZgIwHbWkAxmn9mAnZRQJoI2hHwukISjgSdLe1sQftT0n6gbTcYv00E/U3Arh+o2Nd2XxNB21rANgrY1QLiTV2+CdhGAeFynXe1gPbCvn+igLoqEHtGo2ItAcda8EkE7WoBaRTQXYNtdFHAWs8HocUQO+4IKI933HsiRLzsb7pEUITmI/0SBewSQauRkXYE7PqBdt1gWgKat81eHo358P8nCujWlthFAbtuML8J2HaD6RJBu24wbRSw7QbzpRbQWotp1w1GlOd4Pm0tYEvArhtMmwhaR9oBr/d1GLoHQife00TQkafh+f2p3WAGo/8dAooi8+8z4f+QKCA3+t6vAf+oW3C4REgw10QCriV9A9X8VxRQEMsF3J4PpexGQkiD5xrOiwUJI7nybDUS9SX+PDRIMtr6hspL4RGOS1p7Z5hIwEkm7KCS+rRBqIUk8zn8OZdo7RvzqueqeSABXB6HGbOqt9ObysXlHU46hwRU+GmhKvkohx2X4fG0BAzF0wn2fEobfEoTQ53swgiOLm1/ogtIwKgMC7gOcP+r3hX3R7zTDnaj/ScK6GQlEu4qGWF8l5CAU6nKulrAaGv5qVoIowwe5REJ2IyQgLu5sIXzpofHf6r8DwGzMRJwuqHHr1g+VFWKZHPuuP21EiVQqRkS8C7TBpyM948oYLWj7WpaAg5lOtO9tCJ4hEMzTFb+NlbHnFVA1VdxezJtyMrukeRbNUICbmQk4EzyNrB7ItHjg4AEJ9MwhkKyaXuY3QtUo6DtZjTJYJIiQwKOo3UKd1IpYXQ0cf+nR4nbOw/UMva9H0wEFcUh/69RwD8kEZT55kdrS0BXy7gysML7hLwYbdURkI4w+BoF9E/sP6KAHQGd9BiAkk+QaDWxz+S2XG5g5oa4HJ2rjk0W3nWFjx4PCVhxYkGkcZZ1tYBdIugrxeWhs1M54nM5vn8fmDuYnmgiI7dzY1KOsz2SZjki4GeOSKycNgjd4ELMPzQfAuqNwOID2kHikJoSkEYBwcnSNwE149UjYJa22BGwjQJ2BJwmyzcBg2Nkc2TjJhyQ85FlPFylT5QquWYw7S/EEGZsryBFlqyBzGkDTkvE5eHjEoxg4lUs4w+2uL00cU+gVYth2RFQvWsBaKnEl17PsgfEWD0ycN1iSIKXkMYE7vybgCBKvZgoVySgdRA+BJTWyQJIOhqQwHvg8YcWi683MGb8E4/7i3bBEhy7YMsgHyIBOfH6SQRtCeiRIKUNSRsGdg1+XjnwKRK+HDI/2w5GFEfsX1ILOJa/+Z7aO0hAWRrRKe3EEkkDHwICKEi66Ljh6RDAO4F1hmSTR3gPToLdPfRP+eVG9nMWCXZ3GqYjYOKbFmjErkNY1FZNiu1VAbKZPRnv8VjHxD2yNlhSNizxd4yEsi5IQINHAgaKlCrkqVMC4vZKSLPU7qKALQF9xkMCTjjXg4mxrBlgCn6AZNqpbwJOPeFGIJWBRhnrMpBfSMD7yETCHegUdYkS7cpr1puAfF3tiSMgiabZ+cX49wCP91wkDpiv/ScKyNRLHVxlhkQcFDRSXWUGkKHRED/MaaJpjtuf8nMk4FhDYk58WnsoUgJ6GpLPvY4FmJnVh4AT/Yqf718+DUFbAso1LkcDmCMBffNXImhbC7iZJxOY3Z1PIujBPhrghGu8R05chYR1f9UCKurNJtIDiWjP+w0T7AxzQNZnHkk68e5MR0BG7c9ALphX+LNRQFGkqaB/RyLod0cBpdPD/RoF5Mhy6TXcYhh2iaB8urO8p/1sSBcF5KvlrBsK6BzOSdENBWwTQbuREG0UsBsK+DsK2NUCtkMBl/t+7r0Gt37o/CZgU9kjWnvn2PJg0y+8AaEEbKOAvxuC+pepH5Pq4O6/JoK2BOxqAf07EupRUAIukIBdFJDf7eJ3O5ie1RvI8+Z66GoBu3YwbS2geE8HxNqXaSyDgQRUCI0CeuV+T4SMRTI9RacEIvRT+cEhyWo+aZguCsgKkL7HwreJoGNeSMDkCnr+9v38pRawiwJegqT2mkvzaQjaE7L1eyRE2w7m91DALgrYC5br/9EQ9GsiKG0HM6oBCdgOBRQX5sF7Lcc884WAzKEehhY/+UctoJtvpf9sXP1nEJD7XyHgcMCI3/Y18NMEHH0zAR3Hs+B24JGATjYFNc9OKVyBRpmuKRJQ3ugL2OqCUq7MHG5qucjXcLocPwS8uOESigmSKto/kYC7bXmE24B2tNyHSMDrbl12BFz5ORLuwD938FAWJkkuAszV5R6fKTlR6f5LJOB6MfpEAc0+nQsv6zmc44fGJMMKP+/dhRNs5VgPE1kBQ/WNExJK0mYkqQwk0q4pCzhOp0hAjkcCJo2+g9tkopfRdUjn0jfWAR5ajMeLj5yz+hzQufPiDt8/15CAlyrKoPJ4JGBNp/r1jfUW7ksHj99lt3tV0KU97KueQbooIDc4vaOAsdkgAa/hKYHz5fqpBdxVdG57Q4ssjy8k2FUlOTzcgUZiEkr4n1dCBKe5gAQsd0hYia8KuOSgM6vnCAk4LEcp3HoaElCiiap5/tzAOdWRgM4AP694oxgOIauVq5TF35+/R8LmzHJG4nuFBBRiJOBeIkqYeID770lkA4/MVssfnQs/HAwGwl/TDuabH62XBe0umBkc4wvWZkKuI3cF5jqg3fQWSBYJFzWglNWLAVwGvaOAxqypGW9TX2PSX5sh6FtlFPrGDQm4y3Yb0M9LXI66i7tNNtvH6h0FfE3TPelLfA6W8+SJv9wiAR1Ldt4EPI/w/TK7K8FkDK7sCNhGAc2lPAqDodSfkCBsdqBOLCQqF9FWDEoQwsScsPjoypFcfQUJuEwmI+LHj1tNIERyWfukF3rqwH4ngjqHF5IxYG8F0WGXvKOAIuDrXJ2MYfY08PNDQAKWbpOBkSZi6d2lzZ6c2pkONAro64Vok0EvGYESmSwD6zESdytrJ7AGDRJYynsTYlW7EJSN/CHga7fMYWqEQwKeckvJSurHYDqTMRO44MRkVCcbUHsFG3YE7EXNEgj919+OgP0JklbtD/D9+0zcE/GYvAno4aJ2TrZHvP6qceVK301x+c++zBRc2UdO/I4C6oU0ZPyz2/vPTmvfeU+xo3+tr/1DEkG/u399b3YZwtSJB6W3FyqRRDxNTAS7Jl0UsB8jAQ2FJhIOXpXdEVAbNvfS2y7HN3IBJNoseDDEz2N8/1T4EDAY498W2YS8CqZf18QbL5CAWZG9CdhFAbnXqw+aLeHfTHBCkii9TxQQZi4SsCGaBnq5QlKas6omNxu/b81Dr2Z8zkPiDHY7DazRpSk7AnK44gTbDesSmrE1JxaDRFNooia4npX+DwLqo8QEUz8hIRUTicQlgQOzkk4BtItqQMrHUoPZC15MR0DlFBhINr4JfdeqgLgL3L68D/FnfoNkawk4k1/P0B88kHhJ0xNBwfU+LneHQkFu9z5+/ubXTMD6VkE8giSUDhv8DkpF3L6UIgGl1Qa/s3oevl8JkICW8HowXRTwctBmXRQQJuF6TwqNRVL67QyIjQ3EjOUZqMeMIcG6Tgakx1MChg8k4GOJpB03jQnSNX2FcPNF4wfvKW70txDwu2sB20RQfjftM47s3WrZXO+QgGz0IWBXC0g7gjq1ui5kyQyMr1MBWwIO7/447BJBu7nw/xEFFJ+LDwFvblZ43Fjul+5kXNlfCOgq/kbp5sK3BHR3RyTgrL923rWAujN9RwGH+qgmjsdVRdcOpksEbWsBhRgJONuofNnVArYzIdpEUNjcncE7CqjmTNhFAX8ngnYEzIqz+iZgmwjaRQFpLaCXj7O4iwJ+SQTdksk/CPg7CtjNhPhdC/iFgLSdxzsK2HYE7QjYRgGH4jHtOoJ2BGynAraJoO5iYhdy1TSrjoDeeSTGslrszK+1gC0Bu0TQ1Q2J+Xyw+69RwFgJPrWAf2wi6Ph/h4DDofDXDIYfffdYwBQJuDvukGSr6gXqPB9t4GBekFzBAQm4ykYLOBy2SMDFo76ptc2skWCUgMPpE9RXiYS5rXABlsTKy1Yne+YI5xWNukkpTQRVpRKKm4eEUo7biTqe4EPm+BQ/tYCxGAVQAo1Cqq/Xjdbq3eHxspCAc3W6V2syQgK+cvx8wyHpTvLpDNUp0suENwpDPdh5BGc4z8gqWCHhoigvIJ8NkXQsHVNYK9EOcvWJBLw7SLpgEB7gYBGjjEcx3vLZmZJpqyEpNfwlqIsaibbb00RQx0DCvXJpB9eGx+vhcUjA/Tjaw61QDRIPjkhABtfJsB36SMDKoWMEFT2B/LFUmShb4OdxBR/BobmoJFYHL0OVznkOednTwsSIkdC7WxjBpRiZYVw+XvieIt/CwSh1posCOhckXHGcq0i4ZJqqXhBtIHfo76ffy2112jxjONt7rUz0uw/q+LrO4MS8ZiSyWSRgb2alcDTmShjxJyR6b2chIbeMWkaa+3NRwOGQZcTvWq7+MAGF765bagk4k8wx6Qg49OUVWO4Ll69KiYS6BqwDxnH4SQTVZw0AYTYv0hEwuiPBZrI2CiFx6fsH1wyUfTpkAu9JE0HHfdzevkYCHuq0IPsnEqxNBPUMVxDJtFy6YLp3LvQeNb6ffSx3XS1g4Jv9lBQ6fwBltkUCaoAENAO+/EpApn9EYl0OLOONT3j8+JxUIAuKEYELh+SqRssNWDu2Rzz2iCR7nJMC5GDBhjAwbnviHB8fArISEqlNBDV8c0S6KKC5pu1jFEEsfb1x9iTARTQQ4UjHtYtI4uTojmn9Ou4/3eH2ot3yDJN4NCw9z+gpxJ0+5jApDZ7x+PA2wMX3Iwf7eRrSBvZiShjNjMEe5GPGy4s7LufTKx4v0q30Kx/Jx6iPJT6qdTzfO+D5tQRso4CBauP+GPGKBNQzfP+gt5mTlSBnoMczGtXtIQHbKKA56+Py9TWniaQFu+migJ4m/lwUEO+pIfe3tIP5EQJOkvGgDLxq/SagvnSQgOINidG4Bx70lY7kayQkoDo2ZbBUD3+eMaszedw1XN45LkPw29A6k71jmqBENyQYc14jORZIwC4RND0IMZkrjzcBvTxeG0S8D/ugrJCA/vaJBLQPLMBsayEpp30kYH1BYhm7PpJSSqya2A3e085AR6KdFJMjnIIEnM6QgAGn4+svi/XBVJqaAXVrxWS/CHSYDRgknlsjyZ6564Dty0goJUeykmdidQQMuDESUx+4LjgLOgZwMak4SjAdlO0Lv1P2Af6NlvejAdY9RfIZIwHIbIXHZ/aCJoSLIyAxdzRqSRNB/VJbF2TQHwtIsPuz9LW+9SagJvc/BAyqqw7ahBKwN8ftz88NEjEXKUEjYU+Sx24CWso8GJ818Xq2UUCLm+P14Vh8nQ3YGVh8H89ntUACXjd9JGKYMWEXBWwJKJ3rO96DT9rxdXJ9E9DfGj9IwCE7Gn9XtsrflgjajgUck90/awHr1bB0HkO7lieDxu5qAa39ySrkqf8wvJdyfJVdIijeQtF7KEQbBWwJ2NYCOve5c5OdV5J2iaAdAdt2MG0U0G7bwXQdQZ8ay3SJoC0Bn+pKLB13+YkCfhkK0UYBu46gh2v1rgUcBwTJ2q96aUfAtiOoe5jZSKJrsOwGw/ub673+UgvYEbAdC9hGAW2Qb/MuEXSyobV5FtmfvyaC2rH7JmDvzCMhU70ayHa433TtYLqhEBuJ1gK2QyF+RwGfY/5DwN6Vr73RE5Xb1QK2YwG/EPCQ0sTZNgrYDoZvo4DtUIiuHYwb9hO8/iIJ37WAtB0MxyFhvySCciAIpCNgGwX80g6mrQXk8H/hn9sR9NdD679LQHbE/zWT4b+bgM6ksuGY+0iQ1W4KKnkhAffLnsbEc3mLC8OXsITDVVDKZKUXtaom+Rryk0HK1VRGAi4qJMyeWEaZnOZbW+0NpSMcjjYS8HpFAsaaV8KhZ9Pt3Wgi6Ebfwd0YmSTaSEjA/q4K4bzXkYCetK3VxTr8EDCzkYBwFHJ4OE8kz7FNrBxYZ7juTSTdeT0x1KoYxfA4XJE8h2r6JuBdVpCALx8JOLKEHRx2BN/PL5BovpEf4BbekYCz+4TWAnrZuxbwcv4Q8HgY0rmCKu5vmOdIyP1EJ6tdtD2rTR4dkFwBEvAxQAKS8fNNwGjk0VrFM5PAVX6pTNJLcf+nFK9PLrhqGHEO7bhq4/ncS/VDwORZxbDb9sxwZfb9WN24TAH7E507mLlTW7UvdE7jo0ACSjskrql6G7gvTdph1cpBNRdRDFtu8YkCCnSIRl47eD2eDRKQiDnt8MooYTIrkZT9I+0YWm5VJHX+gwRkOYb5SzqCCvI3t1jqzY5vAgbXvfOOAhqT4YAJXJZGAacZEm2f4HJuMEf8HOuAzrmjU6GFLImJOaVz6RRzVPozLcXlXpJtwBAEJMYivwO5H1gkoH4fhv5ykO6JuExyMDKWJzAQq3cUUK6vSMB+vAFys49lR0C/qR4pSY3kCC4bj3D5es0m5D6U3wT0ls36Rvo7JNYXAnJxRWAzomQkTzrkgUYBp7Nzr/xSCzhJJbb0jFJ8E9DuhywuP+ubSNB0Y5DMG+4vGeYTZTnoIwH5XCy7WkBL4VOYpTM29KYRXg9OyjgwOR/JyDa4PXjs3gQEYeUoXRRQq5cC8U7ajeuigC0BuyhgBrvVVwJW2u5NQG/D4fsDq7/sagGD8oLHH3L8m4BdLWAV8BE4Bp5PsDtuYnLCpQ3IPQsJmKg3oyPgZFg3jM8d7vj5W4bHj78A4g2Zzc8RkOUG439tB/OHJIJ+9wwzOZ2yYOZjvIe48jYhxz4SUDUedQj+oMK/oRQJqD1m99IPYySgm+/wHpwdkBQSmdVkMZRVsE8PJoTnBAnISRpCBBe6JZjFh4Dy2UVSqhES6XK4OuAOSiQgLNd2R0D5igSEqWQbhH0iAfXMxr+BkP4Dxv2AhGsJCMs5bm/E9t8E9E0hGZA1d0Ti6UbDBN5RqMk2bAKQ3AAJ6K6QgGGIn1dYFgnY5+ik+7Vsg8Y8G8bbHIQzkU5IQHlACdj4uP0sQAK2UUD/VVcDcswyHUyt+RDwdjZnXwk4fZo66MwLCVYecPsSrV2UDzWSzzkiAZ1c7cG0DJ6MN6+RnCr/mL0JeN8JBTF7VyTfAb+DwK7wHnAKfN3whQ8B++xx2kUBvaai7WmYPhKubJCAvl+dOwJKR6kp/cVABDIQKAH7tBZQjfH6vO6u2hHQ65/wfOKQt8CQmVf5s1FAlmP5/6sdQdtawF68/9QCTph+3CWCWhybDjoCfokCtomgXUfQNhG07Qja1QKuxuJePhTHtJsMb21CJFDxum68/p2wSMJaNLooIHOWekwXBWwJ+CUKOBsiyVgSicQ9sdM9ic3IAeJkE6YjYKoE7yigFS+QpG0iaDsZ/gsBZ9WvdjAtAcX70g+/RAFH0ZwJbYYSqa0F7Ag43YnzLgooWZSA7VxAJ1uuvhKwTQT9EgWc5ukGZlcJ998SsBsKMdiwjKNWm7SbC9gmgoLn2+9awJaA7mx0e7eDeU5TfGL/rgUce+IodI8bSsY2EfR3LWBydeN/EHAbWF0tYNcOpj9n9x6TDfjyCwGF3BiUjifaadcRtE0E/XOjgML/DgFH4/G/j4b/Qwg4/u5awGJtwyVVkCD26wXqdc5sYDtCAsUxQQL6obWEc1krzIrVkIAkq9awL+akjLWZByqbPiMoORkJGB19Wx0L6yPcOF1nknr6KtS1lpdwYdUPAZ1svYNywyAB+WASq8EFH8rFyzVJvAe/VqWd9ECCMkjA1woJ+LhUOZw1SlJ3jqRi5NEZzvcciblbFIYa4tMCLhUzC6PxFQmYVVYBp8cNCXh+fgiY5wskVRsFrKrRAU4TJGA0qOnAwJJG/RJDD5NNiQS8NDkSjT8j+Z5LJGB5p3MFjRR/7oF/VhNb2kOZ1gZJCrGeq/I98uFuJnqZGCmen/qoEjgIqkaSYYb7Z/tMBPj7V8NVBEjAl4MEPE5OSMDXNbfVwbmM4UBcs4wmNHH2QqotbIHB4907SMDDQ0ghlxy1XBUNvn48I+Hu6wCPJ1x4bwLuXmMk4EDE398opbWMZ5iReFojATUHCXiaxEoYL8++oUoJ2cC1TpGor/gHE0FHY3HwlxDw24dCDG87BZTgwjFBskZiuBGSaHZi6NCCOxLqOtMcUEWxIV0UUFjKAZJk/6K1eWZKNHa5AEnzkIDbJxKwFxwzIHKOBOSizTsKaGcsEjAVkSyleixgtj3x+HMhiGQoHF1wNxUSMJ8hSbYJu8ft00RGE9erJJuYR1DHN9x+S8DT5PGPKGCWmwuYqeaIAIyQOHvrSWDeVz4EzBxKqpeGBHzR1z0e96/LHBsCkW57smK0dUfALhHUYndjcKMbfv4+RgK+TlkBpr4TGah4JOCwWqa4HI4+UcBob45xeeAiQeUAiTswkjMub+NhGajQU4jjXZHIF4dnvL1ncyQ25AKm5goJSJy0wEUpbUdj7XnSJYIq/ccGJrisKCHfIkmFuRt1UUCvEZDo2RJfd18yEvoLAf0pktHOkIBGhMTUhSf+PrklLv/HUzqEYiDQCAclYPy4pqBujywJIvX+c4mgI57h/xYCfnfE4uK9WHDv/IeAeYoENO9IQP88RyKtrkMBNMlC8rWJoEfAe9BeOw8kho0EnAkBvl9/MiVM6FCGywIJOG1uNeOn9YeAeubXxOdrJKBiabSrroUEHCu4PUPipY6Afq+PBJpvGgCLq5Awj0dqk2TjaqAQOgq+jQJuHzsPtP31Rbx7cx2QPDnSUeg6vn/tInEuzyv+tYcvvOdbAnLPpQGqEiPZNjOrIP3o+okCLsZIXFVITNAKvSF47fB4e4e+h2eSv0LwzhVHOGNnwCTgkIhiZStkew2QXNUJF73l08L70qcdOE8+Emw4pHMRm0YD23g8GT9efghoXYb482qCZAvYDIlWH/H4eANfn02vM7Bd5JJnirh9mW8MkMQUCSp6nyggsVdPmowtcORu4edbAnrJg5Iy4d9RQN90PlFAOe0zoedw1zcB3SVzZ3w2twakNkwLzLH5KgPvdvs5Ao744bcVLPxtBGxHw7dRQP9LIiglYBcFPJb991AIy7quPx1BfxOwjQL+ZzuYNgpoH5je+X9EAVsC8rdFn7hcYxkyPwjmHufMWMaav3pKNxRiqMYiEuyIBPzdDqabCzioml1HwK4jaDsUomsH03YENSbi/U1A+YIkahNBn+XcD7uOoGN9ue0I+CURtImWDNN1BG0J2EYBu3Yw0+yBBJuO/5EI+iUK+JuA/0gEzfB82kTQ/+wI2kYB69f6EwXskQbJnOdIznYohJZm668dQdtE0JaAXxJBh5lMwnc7GErAp20wpa0qSLw2CtjWAnYdQe+aVnZRQHuf4efbKODwMudKd8p4f2Yt4K9b5L9LQE7g/n00/B/SDua7uxeSl2XDMQUkYH+6navlsNxQqiAxVOcTBdxDX2EiY4oEDKZMiuRiP1HAmS/EUA02RrmyE/zc9Po8wtXAZ11ynyABpYFXwnZx15iVzSLBVllFEyttkyTzORJwtDiFsFNNJOA0QAKm++oB5yWNAo42SMBok9P2KXda+6b6ino8Mme4DG5Irr1VG+rjVMVw3SezMBFvSKQ7jwTMLy8k4DNGgsUx7u+27iGp8Mtkooomc4Cco4mg9wHe8mflmcPF5z6JoNoc93c71nj+9pF29PRDPN7TE0l82LzO6pIhB9jeBwaJhvVkrh5sJOAhuyJJ7xskYGQ+E8jXByTgeIP7r3oECfg8IgGb1Quvz5Mp4HheauGKP3q2Kmt4/NvyZZbJbk73r1pbuK00vH7VAt9/eQpItmislvF8jMS11h7+fEQSJ/kSCWg3eQwnR0ICFrY/VxmzyqA0uBlZGSoUql3kSMZ4gAS8Ca83AfMakID6/Oc6guI9JQz/kqEQ3x4FdOemAvLeGRNfY5EsbRRQ24yQgMEmHZD5PXCAeASXezOSAoHXI4Bp3/skgm57/TnIg8GI8Ud9+0aYpHkTEE7GfU40W1uBcoppUhYlEt5POWjN40PA83j3j0RQgz+WoEgOx/ihnRUkt+UDzNLLqPQE0leIcL+WYBoPJKAlrG9koCdvAgbK85MIupmVoxBWcOPIoJBzmFp2jwFhgcRlfJovYO+QWG0i6FZYvgmIQBNFcjk+eFB9dxT65cWbKP0pjRpeziLjxXPn3EUBTbJBcrVRwK25HIN0ebAMeLQdzmKJBCRPuvwMPCTXbJSEYFShQLz1GY9n5e8KXO4WuFw/NXZKkqec4AO9HDNQ170PAdclWwa+Ib4JOFscBmHAskhC4yGnoOxznngFuZ1JXLNIwAWejzfWNylZqsGbgBDoIhJ1TBcM5xVDglLaKF0iaBsF/NlaQE4Q/5bR8OPvbl3xKocsyOpmSGAkiBPSm1/1LgoY9NIPAQnv3xmYrivoCDg9F/hzS0BmjEQz1h5TemuDJjtPKQH7NhKQp4RSC03De4LO6bNwPUuyMf+OAkJYCzaxhL4EDvQHJbhH0SCpiovSiWcxSLblJwoonSd0iMJVqLsooLUev0J/XCccKW0aBdT0hvEPGhLQr/Cen60A73ltZaVEmy11fAiP/kFAaR40jPeY4D3ZRgGtw/FDwLkie2BsslcYPIq1+I4C3lkk4GwnKmRSXE0wL+6HgCKj6aA8AAn2dGhiZ8FqQMrnkwFOo7V62w8Bg+CE5OT6SDZydOlcPvq6Kf2TgFcFfzYGPO5ffCIBY+M6BStjH0xQi3h8T+9hgmGPkIDPBEk5s/l3FDAY7UUg8x5vdgT08fnKkZgsNZCmDSX8zuLIfilboDjSi/Fe+u0/l6vfeE+Jg3+fCf2HdAT97nuqnQvYEbCNArbtYLq5gNf57U3ALhG0VwrpOwpIh0J0BGyHQjyJOw5dhUMCde1gCDtiHDfo7eVotfsHATe9LO+igF/awTC+wpZdImjV+0QBbWmJBGznAlrL/DMa3maWOySOjARs28FciuWHgLXtFPJUFN9RwK4jaEvAtiOo35ttajn22J3XSBJDuihgz0KCcarHhHZvK9oyb+OztEsEbaOA2ZK+TodCBDz7mMuTIki9/uPJEOuMi0/59hQzkG15yLiWZZ/f7WBoFNBmrXvRdQQVmgES0nbTrwTsagHbdjD/ORRicBdGxNmI6V7ez9hVVwtoG9ktlfPb7pMIqoa3dy1gR8DNHkm42cj7NwHbKOBLWh67KGA3FKKtBWw7gv6xUcDf/xrz3yUgz4z+mtHw350Iyg+JDftkaYaJNUECmmckYD5/IYEmNi7sPE5aQt63FSZx3LpW3cRKoUrvSEB8mICaoo2gOlpGGb1evq2qsD7BfichudTZtFCNa1jCbplpTBTx/kRVp6SExxU+UUA/zenUlTkScH5/1Woxix5w4RKLRNO9v1fvUl50BFwNIiSVewzPcODOlFwFGOqrjwQqxptZuMIDSNXL41TA4SjSKOAD369u8h0c9onOrGY5ElAX9AM8thoe77MPZ5XXrBwKfYmk5GQkq3ESkJw5jSJqFzrq3md2sOV6Okn0Agk4OawPcNMYJGAyhVjVPBJAfmXx8+sDbl/I9TWc5rZGVsKN7n+q0+NTkIDXK+2w6pMCtvuBFkZBgwT0T6MYLvXaLCPpjsTbXMotFAGdOxjHSMBjbm2g2AdqGRmSX6jNU8/gkc7weNRVDurm9EQC73KtjNaABLxuInz9oM9I4vYgVd0tErDa35QwUYZbQ2X9MntHAWm1yo8RkGd4fBT8FVHAbyfgDBoVnJQbhxBljtJFARWWJrGVfSSgtHYdsHoVLvf6Fi6HNMIHoERLXC7eTklM1EmzBNWMkIC/o4DTdMeSrhawz+8SsEfjYenv1PRMnKgpQB4rfBgcL0jAa8h7MN2/uLKLAjaTK40CukgYe/4oSCLujvhANUYl4rE/IbG1K0HyAyTRZbmuSV/YLcAJbiMapcTjPykjBdJmPwqDfozkki98Bhbn9hhvTonIra5vAgY9EM/kKGXpVwKCzAtgnl+jsksEHQ6TAqyp9iHgMGs2YG5wqeCJym1ORkbDgyS9kKAyL+6Ji6cF2lREAvuMYyAC+Dk49QgJmBWfKKCiWMMw2Ct2QXpRkOCdofMkMM53JCCHx2veLkhKPqBRWYWNwVZhUPqX+V0h80MfiW2aHwIOLSSisz/TRFhKwLJ08U67AccEFweX/4npbrpawC4K+LockZh6gOf7o7WAPCP8+/zaP4SAwjcvV4/ZlEWCUAJaeyTIq3kYYMGzLoP+0DqThnsJdNT5g8CVt2yiqKwKhlXjz/5mjIvGLRJLCWokoA9IwMX9VxSwjvGe2TZIQO2yRAJOgnVB5pmJBJxwSJ6rjKRUjvIEZg8kYBcFLHtXH5TLFQnTJoLeLNz+LCtph847LvISU8bXgday7RY8R15zWhv3OiHpYIkEXLyuIThKjcTqFUJKnEv2jgIGvVVVkEkTuDBZRA0Dxzmen3hfvgkY3C/WgFx3lIBM/gq946QSyYnd4fYlGkWcK7ZBZpX7JqDPBes5GV40OpfPb0oIbkJB9gUS2tKez9IPMzzf0HF6+FDmauKdGySblLIzcFg8Pih6eDyKQMknJPgdFIe2TUn7DwKa9mMKcpU9Q+/6QFIPDNy/Wh6YsIsC2g/+H4mg0qFvwtSnUUCtwOvDq0hApxo+SJcIqt8yC6bJ+cX8bBSQzgP71+fUH0LA8U8kgrYEBMmltXx0KAQz8XFJ+IWAtCNoVwv4ux2MyylIwHYoRDcXsE0E9WN24zFljYRpawF/J4JaG+9mdB1BuyhgOxewjQJ2BGyjgG1H0JcaCUxHwK4WkBLQz4vpvCOgWG2fzJd2MN1o+JaAv6OAX2oBvySCtrWALQG7uYBtImgXBXzINsjG/qzA9LTjyi/tYLgD45COgG0iaDcavo0CtgRso4DdXEDlpNO5gBu27BJBOwL2hc9QiHYuYH9IcH/dXEBVzt6j4VsCtlHAthbQLlLxf7aDaecCcssnIe9E0DNvekxmM6XjHtOiI2CXCNpGAVsCDqp8SLpE0DYK2LaDcUX3+UdGAYe/XvvvElAYjvCL4O8g4HcnrZ2Dkw2XRDbD2GJf0BHwthkgMaQEF3YHpVrC+bpXmFWoFrXKXk4pFDcgZTKhC6PtkonhcFoa+H9PJA4j6ycoloLOxJMUCTivkIBHK8Lt+bTDJhxyJKC5RfItV0Ws3ntCiISqTSTWcFurRKsecNd5JKBUIgH54llAKWU6iXopksyMTmfY+hoSkAuQgHLhreAeeLMw1oYfAu4lA18/1UiwPW0/c/LuSKp9g/vnJekI980YCZgzxVm1o4omfrJIvkREgh1WoxwOVqqHce+O+3tqSMCLs8D9O5V/VqWgPMA2UA2ysmd1rKa3kw8PL8bzja9IwM3ktIazqHwIaAVIwDYRNDo/trY6ZgQk7SDQwkQYfghYcZGJx/vE43+w+hZ27gvJOt4gAfXlcwNbslDLWJl+CJhHYzyeIHm+E0HL+e0TBfQFIYNKM5GAkYgEDBgk4K5QlDAajF+GelPWGf4+GpWJTvsfTAQVhmPubyGg+M0E3BlLBdRrMCb+QkKyFE6yAikocPma1kiWthbQlaApu1rAtX18E7BLBK361wWodP5L1w6mjQJaucqGXRSwJaDiLoahjyQ5d4mg9rzgQ+BFS8TlEwtgSC6Hy62kF5P1stmDo99/ETA7HmG6WiIxa/bxjgI6gYfL24mCBJwTdtkR0MtrJFJcIgHDsT4qg+fL/kQBaS0gqDskYi8IdiDdC5bpCFj2kjUYyQBJJMWpSKo9ErCNAnqsKSnK/bJ7EzAQ082bgNK4YkufXyIBJ54sdImgXRRQldnr11rANhF0xveQgHZo4/Z37BaXCoNh2RGw9LUEJu6MJ/6wcVKSbfF41QXtMNomgu7FXQTqpfkQcOAlGei487AjoH5fIgELnWV8Ie+lRNnS67u8I6kPz08iqJrTCIe72igdAe1qyRJP3uL7f+6eEgZ/SxSQ/ebnVFUsONDCbBjC8IYEjNLGACdz6xDmvfWZTOyxQJOBH8R3VSRPf7pTkTyUhOfpakCEdfImYLAbCTfS02UHpNENCTW94D3zsF0NoSfWJWgMkkfSri4ShiB5TifBJr2JPAV7leHfTEITP1/C9R0FDGQW72GpRMLpt2PNwLgnDAh5HWl9b/9FWzDxIiHu1QA3VJE8PCvUpHe/BqB7T3x9NUGSnR0kpGVskEh2g/s/VLwDxnDcMMHex+MdnZY26LxGawXHSEDH4+FrFNCUkWhTK6NDKlzRJvkRieWeYlpLuMbrcTxoBkz3zwaX0/P1nvDZVYMJ7z4Zn7BIwImFBFTM9EPAxpdN0AYCbt+6IPGIdDXBlmiy953g+ZvazgRLWL1KL6W1lW0UUM16T7xeEl5PNs2QeJxB273QDqhzmcfj6W/weGRbnBMzpAQc0nYw8/jKkULINLDl5EHwfNcccS+BDZPIQvKyPfvnooACywz/lijgd8/abKOA7VAI2D7E23soBJ0L2BFQT/u295wfX0w3FKIlYNcOxiyuSIpdFr/bwZSb2+A9F5AOhegI2A6FeOqbUWj1g/TdDmbkmv+IAnLMlC3tQ+AYXTsYQY1E0g2FyM3S7WoBvX39ehOwSwRto4BfCNgmgnbtYPRfQyEOfBb9DwL+ZyLo2EsGpEsEbQnY1QK27WCenpt3HUGD0yKby0HUrLsoYEfA0V7JwFjxw7CrBXSebS1ghgRuCSj4Tfh1KMR0mjy/dgRt28G0BLTH+ub8ZTS8c+kjySNZTr4SsJ0L2CWCdkMhaDuYNgrYETBPH6UnFq8PAdtE0C4K2A6FaKpj8k4E/VOHQgx/PZf+uwQUR+y/fw38KQT87lrAU2hDmSRmmLx6NOon5Rlcj4VOVksff76a0hLucq0w0TCYvAl4M1JSRvxcwiXg+BnDPvaRgJmEDwHOP51g6z51JmJiJKAP0R6OPTpXT9xuFZXbCyVUjmAioc5IQPc1mn+NAk7WowccthoSMB7QOXx9KYfLekpr346+omaz9bsWMDZmNBEUV4VwFu4zJKG4TVV9QbZwP42QgEcWCSaI6x3kIiXpbOhP1F2WH+CyHRpILq4+q/W1RPKFJq3l45GAvRvB/Vm0nYxcIQE5jrwJGA/Y7VkdctIBDgfOILETFu8o4ElQkZi9CW3/MtHXsEv3SMBr/YuAh1gNE5VBAk6CqoDT6qmFq5GE1y8UpBi2Yw0JKI3x+G0zxOPnp3i8yQ0JKO5pFFD1PgTUXDq3sUSiR94BF7b+ZR0j2S8fAvbtUwbl7DkjMavTD06RkG1H0Bh4JOB2byEBL57KxGjNnyOgOOLG/1cJyMisCrKTjEP/oG8MkuZZAtNzDwlYcylH+nfeBe0+/hBQLfohWG7zIvC0eCTLDglmcCKHyymw8QHVc3OQa50N/eW4NyfRpFmD2t8ieaZPJJepNFtQpCFfep6bTogmZwDOouFKSBpnTu67/gGXzw2SVNz331FAy6aJprL+MEgusXsgVT4ouyjg6sAjAdlmFPpXDomkLAUF5qCNSn8+xuPf8LT9irTsk46A5V3bwTRnWcZ7JEi2NhFUslgknTfpTbpE0K4WcK8+FWU0QDK2iaCw8DY3Yp6XSKqli++XLng9WgK2UUB/w9Co4qS5gnwdD0vPkpHU3pD9RAHJDUl3E5fvRFAYE3FP1HGSgLGu+NB/mveCZBVevzYKGNx4+1MLuH/icn5q4/Ffs2sG5pHg+2v7FwEZB/cPZ+dDQD78JIK2UUAjXCABJwr+fldrM8PzG+Lvpy/+YCKoSAuX/o8SsEz9EagbaRgGbSKiESMBtfGrZjzJqW7k+EACyqMBEnA3qIBMyUOFyaP6JIJyQySWfQeG6QgoqxoScIYEhMwQ3gQ0Kr4u/ZK2PxmfHy5Yj2LI+AtrDcQItCnok2zAwJVFAulbJNxEviJhTst0/oWA3mkpcMQTTR/03RGJGY0TjogmjQJe90wIwnE9ILsym4M58pBYO05IyXODn+8IKPKUhFqG+x8bDPFnM+tNQHexb0LfM3D7syELYJu9V+ivAe/5m0vbt6jrJgwGp5uN3zGBCfpJQPIx/Qq/M17aDGYWEjBgbSRguTzqoJ7udJT98ZMIqgm0nc0gxf3leoJEU7MPAXvC0QTjMcK/8WeD9wAXI/Fm0fhVghUjAR/zRgbDTZ/EP3h4PccNa4Ej53iPzIZI9MeEt0BJ+w0Dj/1tTq4qvm6PN0wJ5coUie7j8dir8YN4rwOSlh30kbwDFRfR10H6cwQURyL7r7WAfwgBv7sIqCPgqNdnrM09Pb8TQWkUsGsH8zsK2BHwdy3glyhglwi6T/DzkUGjVrQdjLtA5cnCVFu/28E4D1uRvTTLPLE898ouCngrzaAjoDNsNm8C8iQWyy+1gF0UsG0H0wuW2y4R1NLT9V4eT+jkWtoOxllVm7gjoPFU+XdH0C4R9Lnyy2BzRpL+fyaCDk4OE36pBXSnW458qQVs28F0UcCWgC/Ra5guEVSOIftaCzizyLsW0CmvvbirBWyjgF0iaBsF7DqCzs9rrqsFbDuC2vdDr5AzhSbO/p4L+JpeV10toHVfp3HXEfRrFJDWAvI8YcKOgG07mOHxieevmulEfrDHvVfr8wHTRQFP12DVdQT9c6OAv+6h/yoBWWY8/PfR8H8KAb95uSrFSMBLODXLpPaREFpNR4tbEz1MeucPAbdppJKk9upaxfv3nQgaSQkSZOQzK6imJyTgvT+1VXbEnOAMuLCM7YImgkqnPRJxgoS6rZFwymxdwiGjBCwTJFQQSXPY7TUzjJemP1A3WfmAR+AgAdMREnAzIAVUvRjJY7+QVIn5PEPlnj6JoMWRrKB0PCSguMD9XQJmC+fBGl/fakieakrb0aTHTxTwNT0d4ab1jDKxJ3BTT66Qw+25wfcr+qtQByKS8FEQHY9Hmhpqcot2UB1p+5W69s/q9BwiIUXDCDsCci8rgP3phuTlKDGbxXP9/8i7ky5UkSZx+B/IBSAgsGRIJhmDmZ2IgoIzKvrp30BvPXW7us+pd3Fvd9X5Lz0KJEhi/ozMCDgtCiSgscD21imHRIsGIymU6fpQ82lia+4jAS8+ErB4havpfbz+wTTR87J+7mAobJtUh3wqsjEPkXwb0eimuo2tcX/LW2jLz1rFOV7/Yiv+SAfznQi6eDUNdOZxSVYrggSEd7OB6/msJ1W1xOMPXLeF2137zQTEPsX9skxrv5uAyi/uU49wa4KypxZJGKsbjygytQbFlOckvl4kiVBOFX4JGM4tKSWHYpuAVec4nPpEAcNoW4B8P/JJfL4iubIEiaMGDg6/FPFefgkoq8s5HafLeviJgLAqcDj4iQJ6ywVPh+sUCVPPnAOorxFf3+fblmQv5wzWhUMCvhLKI/Tw7sFTO4aO9ZPIEAamiZATAWPFntmEuiIB1/kZCahH2H7NfGB7NjUS8LRCInpe0IHPLTnyJeC4fE95ToWprmCMxPpEAZVnyk01v0JdV5RgD94YzEh8fPk43JzHW1DcjKW/UcCGvkqgZisOh+f1MJBdKVx/TATNFjOd5FO6nGAZiF3MBRvlGwX0Xvc5ErXxenLeXZHIjPcHAW9hjEQcnti+e4efV59ThtbVhqGjK7l7pBnZBgLREbp4eHk/CBg4DBIwWW1acsmuLZghi4QOzzj83Y/bLehrjU7C2xZJ+s5N7InVhU2gDTe/LQqIfWrx96Xh/yFFIX71RFBGX/HgFtQ8CRuvtsmW+oOA0RC4IwmNbAb+af/oYJG7KdmeKROsSEQSKv2CIW8LieT4EUOi9imOpOm0AALKReIEkaeQ/Fwhifj12MWXqdS8fp/SrVAJS74EVCRHBX85m5OweHhAlmSfgO9YNB1mFN6zojFNjDy7LxJRgAT6EHBp3bBPMxoSp4OrAwrfI3muGRKHmuUp9hn/1UXDGclHG3skXKm96dCdT+lTTviM0Fc3JFS5u43knOUByM8eiajza54QdVoddZBwe6XFPr/R3843CvgloHShXHCPBpJvY6xrfIYgAbX4ga9vIpLOTZGc5n34g4DvE7Zb6xskIDVbD+R1DFywF4D7X/hIODE6umD0PJvE4AxASIAElI3/EHDzxqeB3OjPLtbOeP6a+vZAt7d0F253U9TVRgKS+YYmYKd1SZgnvm9lM5r+EvAg7y38futHErkint/dyX1wHvWbRH7o/XXd0q/sUyL3tzPA/iEE/NUTQT/pYP5HAgZ0NjAa3efuNyPoT0UhqGb+Il8CftYCfusCfiaCMva1Dmn/xZEvAfVLvA7njfIHAT9rAUeD+YOAqoAE/RDwp7qAn7WAXwJ+1gJ+o4BVuEvJ/VW1IT8bnvQ3I+inKMRnLaDvuff6Wxr+Q8Cf6gJ+08FsD7PzTwT0+wMS6VManpoldPctCvEhoPdEAvprov+RDuazFjBjAvgS8DMR1HUX7vkbBfysBfxGAX+sBdxy5Oe1gBMBvxlBPwRc3I5M8s0I+lkLKK5LJOcnCphLcYVkEzjiFuLQ/rwW8FMU4s+MoLB/Ynv/mg7mMxH0Q8DvWsAPAX9aC/gpDY8W5Mk/Nh3MnPu/ISAjTn+w/JrHwO8m4K+eDCCIogd9kjldMXN3qcG93S0cJA8JFAgvMIKazuE83pCAj2M7GibhNnC+vwg+uE8hGO2TW8E9a2y6iA9IxjFoTrCLY5ustiKSpY2QgNfLA8ny2iABGQcJOIQHJJ98QkI9+HWKErOdpNLaF2OMb/kJQ7xDAo4GkovNkxYuPlikuilIsoVE/yBgudy3tkFx00TQ5RYJON8h4XZ0soPH64ik24ZIwMjoOtgvGSRaLO4Uo8u6I5zIgGRNjXEwZpTbwC6tcX93G7d/t2ELu0U4nT/B48UiErBNymmiqPwajPCBBHyEop1USq2Uxr47xdAxj4mAE3GFcr2Gq1mZpDwrU9TNOJWwYwUjqfggwoEiN01Upeg/CEhnyQqua8Ohq1uxa404XO/hzhCbFCmHBCwEJFznr42u6DokYnlCovf2FAU833H7627aXoxMumiO+P3tOAvPR7giAWUTCVhbzw2csp2eFJct7q/zkJAnczDo4kz9RgIyIiv+SzKCiuqv/lul0kwwkmaBpNsjAVfmsQZjuE1Ru1X9g4B+LuFwTj1IJanMRwrEUV9dmGnXlpx8qgBVXPJdqCQDDqemtXMK92bpeF4jMZT1o/4SMPRybyR1c9yD3DMC/SWgODdx+ElVSL7rREbPyo84POOQpOzj0ZPQpS6wrPAnPzxcHjbpueMBzOCKBFyMSMC0vhbgiA1PwLoikZyVa0B083kSjYmvkCcltOB5GpXEjux75CpMRSV2+NMVrhgkm/7YbsBbaUgo8T2ttZNjHJ4/CzxeIsq6/jxX2N5SnCVR4txxOH5+NKAIFyTgu/FK8rxTEnidxHVwZ/H8WNG5ATF3LIGXPgMc3uPY4UvAg7rRydnM92A0wJLYzYYzqbfmGpYRkji+95ue3C7bPwg4C5BseZevQD2fkOSyvAGyqyi8vs0Zr5+cSbj9sF9BkPJI4Jvgt8SZyuPo3QyvX04jbgnPbrEVPp1ECwW/X3Mr/CBgFJr+7yMgI/66Mtb/NgJm+n0BmkXmNLw9JM5eYR3Qh/hFoGSRSJq4mUGQt0iIF9xKcu+OFpipia9Le8UTe/VGAp3eTALb6W8OPkbi+TESLaRWg07McW+DBupIhx116wnTxwCOMGdJyAxiSmZxQL4EjNI7ko9pqhRM98QQ0I9DSfrFFfe/f75I+N7dJCJtNLSSenrRoaK4Cpk7SEC33SMZmw0S8GnEGRhO8EpgPSLJhAO+r86WSKSbcTuTBf58gbzY4D02K/H8DmskoD4nSLwlh/sPo30M8rbG9pNzrZPtgNdDs3Uk3kNAoq1mmgfLzZRvm5fweuiq6YBtu3QSDsmU9feR26DAbUzC8YHE441KBtvtkMCp7TJkWyP5rCuPBDyP4pmwPr62mzk+g2zNS8m1zPF9qnjRkTitrdRcE58WcHx24dz3dEKI4IHaeTQdSdfbQA4U5YHpr+kulhOp/hKQnGcMid+rtULkgrLBJbMHEnSBJD8bSHRj5r6TsN/9RgIyovD3Cxb+IQT81elg5NMj+E4E/WYEPbpB9s0I+p0I+ikN/5kI+iXgJwo4m19G+jsR9JMR9BsF/JSG/6SD+dYF/KSD+WQElVKJJd+JoJ8o4LcoxIeARa0lIZVSbPIl4OmO238mgnrL+a7+KQr4LQ1v2lTzc1GIb0ZQT50nP0UBl+r/EAX8OR2M0ry7nwj4iQL6V9WztQPzX6OA1nZf/TwRtJeRtLSmvzuPUdbjl4CWP5//19Lw01rA1PV/rAXkQccnx4eAf60L+CkN/0kH473MTf8loHjgWfqndDBPa8D9C5JUfgn4bDtCfqSD+c9aQI81hh9rAb8TQdmbp3wngr4iwiTfKOAnHcy3LuDblP+6vvafQUD+/4aALE3/sp/WfxsB8ffIgxtwTld29TSRMFpvoVMByWNbr9R4ykkB16g2yKq+jaNxmiYW7t/tH1FAkiJBOopFAu56JKDhdScY6AiJRCy1N5K52MOhfFmk1F+qbnD3KT3MeYfkU4axNLRnl8HxVSIJrRMSMNKbJ9z2FyQgbSEBAx7J1KoHJKDIv3Qjg/ACAx9ZdCUJim1wkoXHf9JLuhBPSLj43PxBwMZDginVqYPLfoafPy1xe3kqXX8sA5tebVIk4HZVtFNGVKur9gESLKOSBvqdjASUHSRgTsQOrhaPrylLHYwjRR/gfEYCrmBEwkapFcM5MpCATrLTjdm6WOP1oZCAzAyPdz1ZJQzOwUhWTIrXx1p3U7qavZmUtYeE09huhaTk/iCgSMgedsBNE00ffxDwzI5/EPC16Law2z/xeszPeP396xoJzMhT3cQWCWiVSMDzc7lMSsdDAm4vOMh9AK8nK6Wc6hI+RXxfjk3yW9PBYJ+aS79qgs1vjwL+6r9VpklWJJ7qzI3vGRKKYmvw78ycjpf6DMmiswCkGGgS7uShJrrtZGAr4YuG00bArrVnV2DF4x8E7GfClJt3gYRRcyTJ2djWOLxas0nIRQNDFPfdgUNUkUSWiMMvV6RiwAf+IolFfdaSbbI/fQkY80/qTLw8viLJXnwX6VqQku6mHWFZunMk4mnNk2f4riAQKI6GuesDSYIQCaiGSEC1RtKp9H4P3jamurgUkECMGPdglxaXwHHnMWRtOM2XgFCIM5s8X0hAo+CRlG73tPXq/cD2XmazJAzUDU8cOWiRvCcuiR6krskbfy3BYlsOh6Mc7s9R93fA30g2iTcZtmcnmwW4FSXi9fRx/4J17UANDjhcD6a1fLpJbUDfSAIdr++zMzHU6w7kgMP9OzNsv+JeV+Bw4zz5iYD+eybQ4SWTBiKmWg0BrXN0/KrvZxy+4/k6jrXowoOIw2umnuoErkocztojtoeOj7j/eYmE7ZnfSECW5vh/SxTwV09aC1VfBPl0xO+42iAJttPEQrJkXkmoT0UErsWFQvI8HjQ0ya0mke/Y4IjDgw63ERLwzGgueG8kYHy3kFC5QiHxLrc3CbMICcjZRxvUxkRSXhokj+AeI3Bkh+0ioJFQxXta3+ts5km0y+qSxJs8BbWdCHgxsQ/z6sPBVqWvJN4JSLzZAjGjEfWdxFfzppOuf3igvHZIHlYSJSJyZg6mckMiHls83n2N21uzAMnncEiylU5F4G4CugvTDfbJjZuHoMTqmw5DDon0OMS4f5V/k8gcPZvs50g+m5v+ltBnSLQ9d/RBw+FhEscbsSXCUnPALy50B+94muzNIgld7oTkDbfrgej3vQyy4490dNCmKON1ylosjrj/PMX3r0vcX/CkORLxL68kDWv64Oosvr/kcX9rHwnovqYiE68HkjRYOD54NV6fkA7w/cpF0ql4dyLh6bol6X2qu2jUTBK9d6KORNRssJ/9o4vuN9w+PschuGv3TUNZ/kYCsvSC/1Vjv99NwF89ufqvRSH+JKB7YLzhRxRwKgoROJpb/7co4Gct4DcK+JkI+kkH85kI+lNp+G8U8FMX8EPA+TqeJV8C/pkR9LsWMDCE5gcB/8wI+i0K8VkLeHDY3c9RwD/rAvon1y9/pINxDaFzm6XXa5kqpN+MoN+JoN+iECXzpr9rAX+KAn7SwdxLJOAnHcyXgN90MH9mBP0Q8LMW8EtAvy63oMpT0YZPRtDPRFCHqf9IByMvH3HIyzOf/q4FvMTV+F0L+J0I+iHg+Bx42pudZudvOpjZYsYlQbWW+p/rAn4ygn6KQvycEXSKAnIj0PRP6WCEkhVo/+xKP+oCzucB0wUHgkT/RAE/6WD+uQRc/N8QkGOkf0tp+AX5xRGLbjz50Pqd01VSr6ZGbrpb2Ps9ElA2kIALhRRwe/gGqYYZjEZ7CjdwcE1Cl7v5VJfOkpEgPLckq/MQgUFPpdsfAQ7Mqtj7g4CPhWCRFUN2ttFEMpLQQPIVxysSMImaDEk4x9fzMxKw4MUnnNaRm5TLHAm4E5BojRZP6VjUyDYWkXxBgm2RdK8n2IZKIQGPdr6kq2xAQg2CuIO9bFr0qtwjAZ/Y4WDfVVN7IvVDsiPc5BEJaJfKYOhnt4XdTEYymhsk1iJZt3BiHSspbsk0EVRfd4ADRCTgPogGA3buEU6vjZ2UR24qatHTMbS7DI+3KyLdYAP6jyggLyEByc0t4Vg4SLiwVcFYVQ2SMxHNrnJSJNy8RMLd8Pzxet5VJGxP7+FoHpCA9wsS8N40+H1cS9ze2GP7oge9hWOwx+tx4J5IyuhUwW7ZmvSquiLh11bRwKnzkYBsr7RG7yIhH0cVCchPRTsCn2zhzPEmfl+v30hAbj7/+0xr/5Ao4K+OWBR8vASvbYQkKsNZSaLnVLThuGFJJIcbmxwZMwZ3q9BJyGce/tQ4VIFkO+Bw0XaEgWzfzhp0nkxrCUv8vJG+e7B6MpFotTmTfWYisaqA7WB+HPhpWe4BVF8Wu7ghOFza3J0UvIW36KJNgQTiHecC8nUqkrBJHgyxePYGwbHj6chotiXBn4oz6PSLJXFfSwphhCv+RHYvno5Dz0+JKqxNyBYcknT/vHskdJwOiNvKJNub95T0XH7Enh9zdDRra5681mwLwfLBdcD6OJAc+kIGsGS+i/366ekHf9vj8LGkSKweZxJZ5uYelpWJ2+9HvB5rQaBAOQCfhNK0dpKLqCeSy8bzJaVfkgv9KMF/xFISnW9I0Hl0PYC9ma7HMK3lixbHLTjsUpxqjs1GcnsHuKWgIOmOBZJ87TzWYLmzKSr72KRTNkYkHpWIJJ6TeiRKkDcgixskcrvdDGRFXfcgn2OBhDY3lCRo3kjWsqPpuGzw+z2USER98eaSsL7+vrqA2KfYxb9kLSCv/+I+5ckbCZTmxnZhdpem70Dzp0Hbm8BmSocSP0wZ9F56JlAp657M7hN5wuZJYNZUCumHLZKjZeYEpNOgkKgWIrAOt3cXX+MaiK1M6UlE5tWFq0BkiFHFKQRNxJGY62898d57EwxBmtPxikHC+CsnBy/tmS5kWaknpeB44Ax7bM+Sm+rmhWwOsnydikAsbjZp8/cU1dri5w0i2WRzvK7Azqx3Evnn20hkBkmlx/goivnOHclGmJ4RasqQqJsjWY1FHoMWb5B0XIbbc2stBfvMYPvjQsJ+MdXA1OM3vt+3SNKNfw3BhxoJdpeRlK6M18vST0iwYunyJKHfHqg3JG+0o5DQ4eKtIknZVxIpm2ki53OKQmrwTkJVEZF462MIOjPiMyhS8PyzhA1Ba2gk6dm+8eRyOprgN8WYRDMP27NbOyGo2H78fIHnE7nOdD4Fvg6ceiCX1x7359cMHWpX0SNcgM9MQidPEs/8ISWDrkXguwX9m6OA3JwX/rZ40T+EgL8nHcw0EdT7pINJaDP7OR3MT3UBP0Uh/iSgv5GupVa32+xHFPAzEfSzFpBRnyz91yhgMPMG/eco4Kcu4J9rAT3m5StfAn4ygvrl/NX+HAX8TAT9rAX8ZAT9EvCbDiYm88SfX2fptyiEnRgC+dYF/JOA34mgq4fQhtLj8kbyCTf+mw5GbCIk2acoBDMgAd3djqN/LgrxZ13AvxaF+BAw6N5z4s/PUvlHafj6jyjgJx0MY8g+/V0LOPDsI8Q20l3A6UjATzoYbpFx9E9RwE9RCC9de63mVEH1oy7gk9T9l4DvFWj0j7qAUzqY/zkj6CcK+CGgsFox9DcdjK9NawmnKKAf0k/9H0nA//xv+b9LQJ4VhX8NAX9xUYg76XwYnJfTrew7EpBxpqID1BMJGC2RgG1nFXAPb0ZS2tbIGFtxvYGjOCN0sZTl1LB96wcBi938DwJ2i8hOinLK6MmX4h8TQVcxkipgwx6G1QvJN2ZjbdTHIoM2XuPrgxnxXwK2Q4YEbI9IQH6/3sGFek91Cj0kZE8XFzgdpijgcYYEvCfrCq6zekmXZwqJdG6KPTRijiSL50hAti166FQFCXid0tFoxe0Ih2Ei4PneDobxCFvoTMPqyhc9TQQ9ITnv7tLqCqvH9raG28FNWyMJx4M6GHW0PmJ7DnayephKbQRiEUPzKCy6FG5Ivic+6KDlMzMprtNE1NX2VsK5dY1u1c93YNzb5w6v3xUJmDRI6CclrpC4eyQgZeD1ik/NHm6CPxWdYKeMoPOpiAPPGnTV60jqupnS1dgyfj9765kao+Ku4eZN6XJSOyqNzSA3sF+4SyR8hwS8Us8NNHtTR3KfVc/olSkDqroySbWZKb+PgDzH/FtKw4vCL/5bZcz3OBy0NyIBn9v0xFprO1iqLZfEW2tTkpDbp6C5dyaJa1EaiBtVa/BTmiYRUSuGsHeqBUupBYJ3Jn6+XwknMEcRSbItfZ7oj/0O1D2N5DhvkIjhQbiC026lLl6oSKiCQlLKp0GgodLvPOk32gBuMApdeA8bRWcH9glme5milPttT4pCGEB/9Swdi/2A5Iz3DQQeWXQhB/eeGEvOhpXcL7p4JPeacFvtBDZN5C4fn7OaHNXjFZT7Gdu3cO82Yd8aklTc4+v5E0lE7Z4qrJ8P3D4K5VQXd+wVNGVB0TEbbnH4DdUR1E7gaXCUYSQjOSkA6ymKuZZwf/t8/4LAEbgu2vlI4EXJVnh9nzMCyWpTk4RhL6AGMyRnk+HwUtHMDuSNJiXxvvclYvpIVO355unQvGN7rrqzBc/u2CTWPfx+jKeAxwcbSal7eHybifHzfiiQyA4ChVDH/AT64Ynf53uGw/25gAReliJDx1WGRHwZuL3s9zwOt2ez9rcNV3lu/vf1a/8ZBPxp2dIvWgv4PirglXO8B9gnfsfPdQBgqPUUFXMkj7wuDgGHQ4KER3GKcoVaCIH1GklMg+AR050INZYsCb2mTgnjPTLQbJfuQiuRWmLpZgjKe0CSrXfTxFDzuALXO/AETgqSiSrfSzCGabLz0HkjOR+Pa9BTZd5FeuHxpKqoCMhMxD4cKEjUZRNXoHPnKQpWiikJdSEG41rM6fC2klKyHs0NOPyW7oCb1vId9EcMZn9nkIxvJF8ye+SwtNdI1v0Kidpt4hxUg51K05O6JJlZlWAzDpKRWHVP6Pk7Bk+0kJjqfJocXlxTsMR8noTelD4mfFBIMo6ak7AKprWUXBDiM2mqu6cdkawmH+iggYeD1ioagOB9koCzx+Ex3O5IOGo2rX182tiH5jPsI6dVgK/PPpIy3Xk2WfU5kvsdvgiszkNL5P02AXV3wutze011Ek95NRWZwD5XK5JEtjcnAXkqyx7GkluSfBX74AnWswtnDRLzJewzUE4jk0CsS7+t0Ar2KU78t0wE/dVRwFYxf6wF9D5FIT6l4Wkz/KMu4Gci6Hct4IeAn4yg37qAHwJ+1gKOq2ZBfyeCftYCfqKA39Lwn6IQnyigt808+K4F/Gs6mM9EULeHmfLf6gKWTuGDJq4VOqL3u/K7FvAnAn7SwXwJ+IkCrlP+9o0CfieCUrGWhbPtJuq+BBTy6gcBvxNBPwT8KQr450TQb1EIccvWIfeUpnQuZfCjNPxPBORrvvlOBP2uBfyzNPxPGUGZzAzIX6OAP9UF/JSG/64F/DMK+N/WAv5ZF5BeXAgJzxyS09hr3n+LAn7WAnrSw0Nib9j9/1wX0MvK8J8ZBRT/bwi44KdB4K95DPxuAv7qf1ftlYwEVJ5IkFR/lQa7SyZicEgg9okkJNWzgN0lNpJCrVvGIEmyheYSIAHVGgnYxnIF+zhHAj4zJKN/586AozC7K3EEdTZUmRygefVWUjUpkmqzex7g3C2crjz1SMB+JmZw4T2nK7aZyhs2Q0Y4bUY3Wakz3H7BNzs4zI64/eOBBOSXSMC2ONqk3MPoGXvhiQRUdIcUNxUJZWb0Hk71FJWzplLsdb/uoX9fkYDKqOqGECUnuN6UKV1K0Y7GlXN3cHNEPF919SEWEu00t62u0jXcfj08O9iRA74+uepoxEfxCI2d2l21L6E2/EZOoD2z+CNYW3h+XmXV0KiDmVTOEdtLDs0KrkfD6Ios3qXGoRd30F9LsyvVswyGtMT232+KS4po9eoNcZyKZjAECT1bIRnpcMpY+m4NesXU+H7Huw08NA2vx9NGAtqvZgNtcJmI6iIBpR5J21TBNBHUGHvjFT23cKY5vas65wVGRXB/+/3VJCUtQ/rbCLhY0H9fGv4fQsBfHQXshjcOB9fOjETHGaUQqwrOoFJPHD699rOBzA/CGtzbNPzxmY1O1s21A2/HTBkqOVcn9N45gRsFYgeX5Z0h1IW6gykqQgJX95GSqKPO4NLigoRU7bdImOAN/sBQJKZWNU9o/r0Fs2alJCTpA0gYUDSYiwBJxI2hp2+eLAuyI4hdKPcPnpT36g3W44bto3dDTVyOPYAprUQ6bhok1OF18mC7U8QkzqQN3psr8wHL9UbpspbC8zHkK95Z+UTWEHwcjobYXuuIDoDI9BlCp2sdytxCQhmJ3Oqzdj+CeeblLuHgMRB5Ft9AO07pbOop6vmWZcTdGIgkyhnc36qvFjiACHg6jjO8ntvo2MIy4CgkZoIkJiGSVg2zRRKGY43DVS9AEnMeRcJsRpVEINsHGJeF0MXCtProFeY9mInN0QhpJJ4iHAdwWHaqc5hJI9lfhDeYhi7Rsa8GNTlc33fQux1+n5R318mSCBdw7nuWgPbY2iQX3gMs9e2Cji/lbyTgYsH8fWn4f8hE0F9NQJGJTSTTZZqMe/U9wtDHAmxiMnRYB8hyodEccJrDi44lCklYWEEB6qi8aFjfqpaMilCDrW05OjofB7yHj9sNGPx13oGcbxTySHIkoc4i2eYLqSY1+9iDfvKFJMy3SMZK3kagtwX2kYN996ZIcAemwHMkDsJ7SU5vZwXGykKyzUMk0n7QduC4wCYw89yBXGSzAi2/8SSyvYEn7Zbtwd7hDQwbGQm6Mq4rsEyBpcPg7KVkLlxrcGcqS8ddLw1kawQN2NmSJVFP4f7TwmmAvGZIPI6SeOIFQgWqeEbiJs8NEPlGrcGvW45EbTqRs2aRVEvA/ZMdknE02AKWXkon8fKOZLMt0wFywPOPx+lvkNy4VmDzByTcu13zxCD7Gpa7WuhC6oXnv2KcNZhtN6fjYIfXn13l2PdJ9O6ifVVLZJbg+fpjz3Whf0FCstb7AurysOjiZHOvyUzaV2B4JU9idYtEFY5vJKfVvLoov/v4677E8w+8G55PIQy/j4CLBfvLakL/26KA37qAEU913yjgh4BvtvgvawF/IuCnNPx3IuhYIgE/awE/RSG+E0EP7bH+eSLoXzOC2oTahgt1M0vc8Srq2rY+piEtTGsFP3UB/5oR9FMX8JMO5lsX8BMFnPXemPjta11/08F8ikJ81wKu6z/qAn5Lw38I+DL2Ef3zRNCpKMS3LuCfBPTXu9r+RgE/BPxGAT8E/EYBPwT81AWcnQXc/kPAwPDaLwG/dQE3Mql/Xgv4mQj6iQL+REBG29HJdyLoJwr4XQv4IeBcmq7fVBTiWxfwEwX8EPC7FvDPiaAQ9d6PuoA/EXC9yQ8/1gJ+JoJ+0sF8JoL+VBTiHx4F/E8X+d8loCAsxL/9d/WfQUBh/ouLQshQBNDOC5eU3Ewtjc3t2UDH0kiibYekGPZ0CbvnyuhWmTnyxpjg+zdmqszkKg1+/uWu4fpeLpPVPERCxpfmApeTZdPlLd4NBlmJB7hBaHUrJ488I62RgJfLNPGUacbWMKUih9uTdujKiV+S0UbWC26a43Yr6hQNxnoq7d6lW6srrVL1DKE/XWG3eiO5jnzrGQcWj7+nJCTg+bjrDbZLkFAHE39ERA0HptekO8AQOHay8gIk2vWyPsGdOixJ2doKY1QRt4fDjkIyJsnubBzuEznH2KLL0x0JqF24HjoyFWlQ2d1oyDsRt6c7m67mS2w/w58SGNQW90/ZeH7tVFfxfGDMriijnWdcMrqCvp9KsW80vD6vKUo5tI6J10cIwdhl3Ro6LkHyQvk6GyM1TTwNVST0go/ASC0LybYMTbJKKCTggXFbuNbBVBexQoKrt3ULj9SzScFzuP9T1iExBX/ZFeOh7Q1lQbbQqy+9Ky4S7m+T4PZNXJhJuUzH30dAAZ/s/5aJoL96LeDW3+LwTZ3JSeLuKJ6slgENwYxC0o1jkBI90HqQyzvfRUExG8l2u32C/mI5AtZU5vrIxCwoeoDEWeSPMwGZWoC9sGZJLIhPRd9LuD/jhEQD7orEe+lrGUqPVkiSL5Fc7oM9Q7B4yyRv9g+J0M+bAiUfyiTz3uFZT/YnFaqoRRhydQg6V1kygHSWuuhiI8Fo7/2G4JLi5/0+GMh7QWKo3yOVRHoanElw20pguLqWpIqDxPI5TUL6+TMCzXybEmsqAqFkRKJD60r1RIpvDqwhp5KQ0kJe91pXhjB3VJKfKCRpmeYCWPhjTMeWveHJ8ba2IGpoJO1hMV2vt6UBPAQkKKKXIW27vYKlz5QkpQtqJO52K4CezKQOdprHE91wONChUUimRU9dz+6BAC4jIwk3PbanbfZ4vblOSOKrHzBEIVceh78iXr/32RuJLYUEcktVunwlybYeyHsBzA0t09krxPZJ7wpJ3ckLEsEp1HW9yHkwhA0en9xm/W8brgoiLf1b6gL+6uyFVISYMpd3vMfWcuARRa96JNcCSeU8kDyUtM/ANo8MHd9OSJD6FR/BbhOGjvrC9Qh+P3dwnhcxAcjuSJKNcAXlslzgN/2+M2TzdvYg09N6VnPup6TfU28w8vuMhq68p6Tb7zfgsqOEg85uJhEvNbGP9BckYqFQKamV6gRBKSIR+f0GiaNUI1jBE+8xYVHXJN7ssU9e5hIB7rDBPn1+vIE8OJ6GkZqlxD5dz6DMLKGLYw7bTx7YvmBLCSR8Xe892S/NB6iPaJHEkOH22ftxB+Xa4vaCvxnJvHwgsTZX7KrZ5eGRsDFveH32Ag0Pd2YTqT3uwDvRuP+mQIKV2fYA8naDVzU2/JoY5iMDd7niSDjO8R72qccZSM/j/oRkUEh1qW5gbQ/Yh6zdQyeQ5ng+r3GRhImLBDbD4xqcUzPv4nOEfeR1epzAv1TYZ5XtmiHv4YZDjSn1SOJz+Mx4zasz6ItEIjEZ6pG8dsct2PQev69Qxmdaf5pqgVIe7n+Zer9vfa0gzqVfNfb7t6WD0R0qDoW9StF+P9ajVifXInyPq3nnP+be+F0L+FNRCMbQ3G9RiG86mNRzqp/rAn6igK/dnOsChtkM2nX13oScaLFdENCD93NG0M9E0E9p+NnTZOlvFHD0heYHAYM8On8ngpJ7r5KfooCfohDf0vDtlO7ldY1Y8i0N/00Hs5hKw+cXJOwnHcyHgDBzZ4yWvR79j4yg16L2NG9uNj9Kw6t7KdVIOpg/SsNbHXMmceFsv1HA71rAP6OA2P4b/40CfkvDv52h/5aG/ykj6KcoxOioPv0tDR/R29ePjKCfiaCf0vCfohC+M6Wrmens9kvAb1GIbo/knOvmnP7WBfwUhZBuc5L8KApxrbzwVV+ZLpBPUq9JmXP4uTT8nxNBffGApHyYwrRWc+Rpl7s2/8go4J9Rg/9dAooS//ePgX/GRFDhV08GuMskRFKc3K6iNbU1hAfdwpDtp7p+u11tvN7yChp9gYRZpiAZDPNs4bza6WQ1d5vaoPRnDWe6WNKrfh7VBvsIr3AU4yVZbdjXaBw19wSneoX7awAJsldOSKiHjOQbHtAbLy0p4cBPGUCf6VsxArZ4w9FfuXRpmTvGeG2SHo5tgUSDUgUDDuINrmyH5LpoSJitLdZwXU119eqbejaSqunhlA12Uu7TV2o8zs0RLuHOpgsyFUVgB/kMjfVadislBt44LLgO+q2MZFSJOhomc5qmvlyRmE9tlxrGtTlA1091AI8XlTdqoM9wpbklqcpw7I3c4lLYGbzdVaazwx9dd71FIjYWqfQO2+sfxDWces/EH9HTqza2MyTtIVIssrKqBtv/JBs40HckL8uog/F6dD08Eg8JzdtIurODxDtEE9kUF9/XzskOTvp1IuoDt08z9wjn5WpJir2I31d5v+H+B8chZcKNZ6PlSQN3Y9Tp1V5D4l8bcYdkHEx6del/IwFFSeT+Xy0KAQ8kXXB6aknma82o24NIoJYfSJK6aRAf/pYFZxhnXXTKQkVXb08CwPU4vOTP9Zm4NRIojzdqkh7rZ6tbSmLBlklVkjw63N9raREITzmShQ3CVD/SiQeru67RWX1qdD3VrzPQ6rdGknb27HXm8HRhlflql93zttSNi+XBVhhVOqephtEvcML3Y1ahU63EH92R0DoUm0hDUV7kVj8K3QbSm6nSSVNge2x2vYQ6XRgkQyJ5uhFZNsSOrnSZqISlvnNoG/K1qHTJ/PosdUqRM6hniZok6m1sddh0DqTujXR5FKN1jRzPNxTOeL6Ci+2noxtALi7UJD/ZcqlfF7QPpcPKXVq4zVlfqbkEZkTh+Q5i2Ov3K8HjWZJCZwo788iduVlQ3FxCkg3zHPW4aGyI1g+1S57rptYfcaHASjshgW80br+90SZUz4SQdDVFaM7XWwrrmap3CbsIJX0tdhZkOe4vv/hPWxebToP1a01NEYqG1xXVsmBlnZQuTWV//G3DVQnvvF81ufrflhHUfFIXkHcHleRHEe8xO3xLoO0q/A48/XEmFV9dIFCQZCAFj5KwNSdDKayQaI/9kJL1Du9pELEPpsdFaOt+JStQs3sZ9weNp19ZigebzyU6yrGvkddWNCEfdbXLsz7gSW0fGTCeb4XOb+XT01vVMiDkOLwn/fpZ668VEme9NHB/2RG3jxxLh/pe4vHC0h/Ite8UgL2F7U9dWdctX9QhvGUySdk57j98iwok/Vkh+WYq1DLciQKVVcpdph9DHfv2VJjF0PDzXdAo+j2lVYjVkKKjQppqbfKNChuFo5JQTvAed/xEgTR8KEmS7rZn8tCCOSztl0znzoOSCN0EFPjPXOzCcggkYnFIVLLhpC4ONdnWj24h4+/1XU7y1VpKyftANNgua5XO/PSZ6iebxvYV2Cez7RbPtyv2TzBVCskLJX4llC9QoBUCHj+qRZ7QJEwg8o6ETncvfCadcleGGq8vySQfCd3V7xdoDBEIXB9hqyfOSYEtfuUk8wbv9/2tItFz+t9CwF899iOOE4WsdpFJ9CFgLJll+D5v5rTn8oOkKczbmxLVvYlHueJZe82ObkgT501ceax6TXDeZcjJe4F8CVipARKNsBztd+yG12YOEofexSztywUSi86pXSgMGUV8W3XTbxTwbaRc4mW072l5ru1ChqwkOtgfkYDLPQdAxJOaRBJ51YS5vffhO7iPnXe33EF7Xq95OBsLtvOo26zW5p70AKczxMTfXCRGE/b78kvAUAqwPewl6L5RQG+xHUDLfbYN5/MSCfgpCvEhoNntF+RLQLPYt+EzQcJ91wK6y8cmFDdAd54eurxWLtIWPG2JBO1dadBON3cDmtByiSt597N2jPd5OF7DIAGO95B8+vYdjq81Q74TQfnDtQk5+r0gfuxsGC2VqG04BgSvHytL/DcdzGsIWSQ4jgu0/sHW4YK2SfdjImi3D0Ke3yEpX1PUc7W5HkMeRJF46gtP6UPARXidJ250l8ZvOpjxRuHx/qlRQPY/7/2vEpCjGZ75l6wF/OmPoF/zGHgdsZudhINHVsnthSTLiz082I1NsI/ja40jFRzPEhKkJKpunDWyhyvj613pUk1rlLvbFtr3ySGFw+x6Y1k9B9gXNRJrWUaSIS+eZ7hYNzupZBlJ43PTWr7b2U0KvVKQPMKUTmbPuEm51t+24eoNg+R7e0mh2S/JuA7JaYry2aSQLdxe3dID9EGKRLrmY2ncX88tHG6jS8pljITLuuIIp5AgiYQCyfUWyRkeB3+ZVFmOBO2T7grXeLOkC2Uz1fGzxAPsPNHuCqHa8cZ85R7gONsh6fgiKg2LRsLeq87uyuceicqazwu09bDsitpuByNZ3zK4z1o83k3blcZGIC207tzC/anYXqubimhojZms9ozaGxFX9ND0ZwsJ6sklPp/EBpqn6pHqsFAZY9d0J9gN+pKUfY2krufJHklbINneGZ7f2gg72Mu8PU2sxe1XtvWAI+chqYMi6g2VPWH7i7nTFQunZQx3sFq4lrGRlI22a43+0O3hco+tpGTev4+A2Kf+fyTb/qcQ8Ff/u5ogCSr7YNKJ76mKvjshgeKVqXc5oH30Z9S5OFwTkFi6BrruKlwBa+qAROt2VEnO5LmBrJYMOukLZdADZ13C2gaDzk/BKOn5uUih8iIdh48m1Hq/6nYAtGjRmeO2qV6u5RCSl2d2GY6mBn3GclsoXlfcfimovV7ekgaiijXp7L5VeL04nbYQw8pMstVR7vVDTxdQXQOrS7gWzjq16J6w0VuzS8/FOOgbdo0kfMhLOlkGiqfPuK6CrbGd0gPz0Oor81YD+DMdh8t12+oUK54gXi9Nki+v0Vm3wW0hg4dFp0UVgf6okwqy42AmSVHi/rquaCAPOfw8WLh9N1gNpL1L6JwYI6PDovMg8WQryc93YHTvza1hc74aXeKWs4GY93UFq9kNr8eqxet1rqw1ZA1rdsmRgl4XD2skZo5jkjR7jqOe4FAbinRt0XmSDRK5rt07ZMu7S7JG3qW6MGtWSNLKxv3bY6qL7zCGirBIUHUZpVO4dgWZM8fzzZJA+V3DVexTEvNvWQv4q4ermlAYkMlnvEddF+9ZP2gAtjRHumTwn5LOc08DNvEDifUgyHLG4XJArahJVilIQhRNDVv5YZCkccdWJ2aYwvT/SpfFId6zkmqFkK7mWpdcj2DrMWCfyfOTSafzQUl1FtY+bO3SJImltrW+MbkVbE5482SnfLoHQzmF3Ij1Lr21raKntlVBagnYXpOV8fO9m8PqdLJwewv7qFXeVlCtNri9Prae/rw/8RkROkaXumzT63MH9xcvDD1JsROWemg8K6itQCd5E4GnW4swA1hskVSBhvekf0wKgEQlXToGCqOzmzW+H0tGl/U3UPTtMXShJiuD5K03gr57dgkU+6XapRcF2xMxNx2i/Kp1mXnF87uf8fj4w4bnAwuPwV9TEfvIuLCSRJDGXqcyLoP6tcT9GXPF1g3yXCJZfSSdUWCfjQ5cAskjxuNvB1Ei9tMap79lXJI+9ZeuG0GTQMb4FskttpH0oiyWAOsIvy+Ofyn6Uy5yiF87nSSjOvC/r0/NmV+2YOHfRkBzItiHgHFSbHQtmpt1+IYL27lVha/XBhKDusc08dx4PWo3K/a/BPQq3jlrD39bh6/TKHRe194VLY32+/BZCHziicVW0TrniCTseq7zm2ooNZreH0MqbikSzOhbrdFUXISvpubo4JjeS60zgz6kl9WM+PJJHQnjWnirnx9qB1mhtmRPXQ94/PKVBIfrbdBMeluGrI13GhJnNmjBXXmCezdE2r1da0ljO22q63eNk7B+3nntLWnHkFsxdOcWd6/UmuNxH76yK0O7GRlqjW0HGxx/v8D26/pIhILdh+zZDgiIzaPX2hrPh6FiJJet1roWUMoOLCVnaW85ILE6K9wiAfd4PunDZ7T1VShCfoyDDhTlbmvsQ6OnIg1Isg8B6ZDtwvdOWiT+zZ+u12a7C0fweDrQVLyeGf1uQuZas/hb5yPREcl4/OWD0D8IyOGZ0S9v3rn7mzdoxYY6hewpkhK3fyNp5+XxHNKHEY83K5D0lxiJLrKnxT+3KAT7n9+l/10CMiz3/2xp+Fw9JdDKo59U4jkajYM+TdSMU7tbJZvdYDTis4bHZsroeSLTxEQOidT5gUFKWWwGg6mmIgeLCglyAiSMMKyfcCmnOn/uVfMMadXc4PAKkDQwpVvhEvkOey5B8pyeI29sn80Gbk2D5Ftp+9SIsxMHQx35pIzfmm1cLqcBTmZh01VlIUmFlzzCiU2XXZWrY28QtdnB6RW6dAU8Em480RfYK+OSrtj57mwUGW7f7m9I1OtJLY1FhoS8kI1DF2SMPOM51Rk8i/UyKeVzbBtGKl6gq2/LrixKJNswNle47Tb4mjfeYCy2zxvcopuTlOeg5Y0mpku4rgeHVHKAnw+eYQ+3VEZSmlNRjNUVh7v9jlikepYvxnhfmhMSrbGTgrHC2ui2SLxuq3vdSjhqumHu3CsM7A6JeTWjs3Hs8PvogoXVVQ2D59c8rCNgR16S6nx81gZ36hZwauc+qVh1NxqVQy5w9bZuUknVTjHy57qDq36YopDuazCK2uqhFRM8vqdB/dsIyLCLX5Zp7XcTUP7FfWq+ChsI687vkt7aS/rWoF+Q7jK3Sw+nHa/bK2R8yVQ2nW9myP1NR+ZQGUubpOZEwiKxZji8dT06kyINR6kXi4F1cPZJ6l/fgy6trSfk9dKhs9NN83R3watQkj4kybHc2/qNOp0h27U+nTN7rdSZ402EWJt7Xbo3Sa8bDJGQYNegS+IQ91+uCwklOQ9I6r0iW5dOBI+XLcMuLbR3rdc9+BCrGb7vL/e9firWEqTGO0rSd6EOuiLdWKjWgUeStf/G4WrcCRBebJdOexPb44Y8gc2cwfY/7nSpD4NFIZnkIMnrXeLpxwfNQamJfpfib6uku/uOg1qI/SRpF28kYYrXY0PlDslXS23Ux0XSw9bKA5I83f2o++mJh7o+4v6L47YlqnXjYfNuwyTZxvj5pucWAC88v+T1xuvBnbsLFOvzMsnTXjvrkLkMZPY6THLzNNOJPxsDiDabhE7mZzrVT8eGhTybQ5cKB83WVzR3g3XMLZPMAJLqybjG9m4bt8uNc/DbMoJinxL/vjT8P4SAv7oohPqWd7DupnuQsJ2i30/hEweGsZtk1E4d9ZOB75fi3E4SW38NehWKPKSRZ3f5qUNiOWdPgZhZYJ96+HGrmx2hob75XpcfZ3GtM/R6gCxrlnS2Or913ckYFSqHwz5VuVqtD6p8hXxzDUi+yd5IrkMoQBRT2KdxvMXrUY77K/mdT5Kr+Br1wpNFSCknJDmXRZ4+8wgLaVPg/cKk+1R/n04LqPej12XHPPZ0ElgsbF4HfGbcmQh0WBYMhIeHR9LBwPZS97WIx2fxHrtEsaJnpycD283d7ZKi2SMh9zcBijR3utThsD3rAvtkLaV4vZaXnaR7r+cR1rbrk1x/vm0dBusNWT3H69O5Wqrrm9MWktvokEQg2Mcj7obPgKeJn79Hd4bQ3m0BedCFXRJo2GcqkrAQwRbb+5ppur7oxR5iWrMJyvLd6jszecNW2QQkk5+eR+yFh6RkrJTOc3PqUyVNA4QaJJlgaYp+YG8HyIYQ23M+Y5+6nU4shPuH22U0e/9tawE5hqPZf0tRiF/dp65FVSJJFJmOKGkG2nB/b8MXM+cSn9vcQevkaxpS2Z2mPXp2k7TV7R2FfHqlic/Iwqi5J7YNZ9dAxF+67u5p9t45hkJqLGhXFRBDj9u1D5mtzneedh4GbXk3T+GYnOUk3Ea3UQM41qHwevCde8r9VpPy4zWc+xsqCfxTxJBDd0rBVGQtCdXhdSb8grqEDPN4J66NP4OaN3vXIdW+eRJUjzujPXbKC/ybMSPe6G5SDdW2C1lOTEhciQ9Pe27ZSyjRSwbJyXi1Nof8GC6KxZz2gwO2LwDGBevWCbS7nesSkeFxCudBgYQz/IekzZttH1JNMmUgFaf0MaHeg3M+cJ3XhL6iAYdjUUc6Loh3DyldE2mqDhftKUzAd2eldhMefEjJEkt8Ite29nCQpKxWC12gwxaHYxS2h3PiRRJUhg9aVl934WxHuM6teUnS9ptgH75flZ78IODLyUNWfbCdf+U2nuaHezyu1c8Sf7fyzpooHIdwTm3YBGnme5oz9d8xXwrJPzYdDPufPvS/S8A5z/79Y+CfshbwF2cExds9h2ZMArowT7Fi3Av3AscjtUwqEuwkQ2EaJIw42kk1Wkg4lyZIIupq0EU5CyXDXBAkT+C49Moge9vI4oaBXnbdrsiTuDf2Nf2Eq+QhCZMYibjtTm/YW5VPCt95eYbthDu4rV9+UqzbfW88ZqIIXdsFpFqUcW1ktExDyxAknFxMRSO8NQ13beZ0VfZoR+NG4XCwfWQeXZ6m48sb+g6n4eKSVTFg+7V58YLzTnSToheRkNS7GeHIIxlLs1NboymbO9wLbF8Ju31ryFb4gG6xQiIqw44xju3zAZfx7pKyibTe0AwXidsJeH6+o3rGhr+tYdcc3KSccRGDvfJ2hsfysqTLxRbbu9lzBxik0SZFLWD7NHOayNpf8PrOUrk3TLDO0KwPPr0qc600srx7wI2hnW7FLpF8UCYXvN42EtgpkcQ3pRvgal+RnOe+6Q1nU5rQbo8hXR6ct2K4PbbvcRORlGr/Sg2dJkd4HAaLlCwOBYyVFZ7hFF6Q0ItKaX8bAec8L/5rCPiLf1rv0OPw8Z3mScot573u7ewCidVlODytesDhWmri8HQX0ZnB6op+1ZQNrM5xRLKz/+J1em+fYEPkPMmKMJX0jEsriE23QAIxB1uP/TKF9aVMSTbfMmd9XsINIgFWJE0u+ll327MPUdMXXZ4e01EPkrqDjB5ykpGTqevXx3kPqwdT0pl8YRi953ocfu1vZZJfmiTVi9uwhuKWVkm2tXte1y88DcmmK5OEUgxdz+aIwipm1iQTKiLpm8rbwlYgeH5XI+V1QtU4HCfPrMsYi6n1JcufIb9zOZ0IZsboEvZ4yI7HIsl2ZjbqZVo2SLqsoLOcTVO9vvYl7j8tSBoSPJ+j1OLwMpGTJFmsMtA37WhDjvxMsnyLr5+D3sBqBvj5fdu0+jimLRRBvcLh8m4O+u3OYHsUGs8XGobXywXjw+a2i0kepXg9/WNZw0bbrJJEzO4lSbp2DqWfbJNcOrC2zkvnDdQHFwUCaT/owkMPIRePCcmgPuq6Wg8NlPdTRnJTl2399/UpgRP+JelgfvW6JabgbajmmzJJd5Qh6QdtrCAxtnhPZ2e8Zyiut2GtXeMk0e866AbAAdZvN6bz8oRkmz3qEbYPqUjyd2V4un2ssc9tLkWXbmjD1lWtz2FdH1KSHxvsEyqXvgAyquqy9IT3UCifEygFdoUkDHRJj+flEVYrPyepWxqDfoklJNSVLpOMZbA9r4q/QF1LFZ1rQnLWB0g7qOW8JhnetopuV3wP+XXE4x9l7OO5r3SQy2LZZbsZPd3Q5Q77qJAjmeo5kpO2LxBR+KOasMu01/O23ELhmnmSHyps7+15vkBM1WmX+XDAPqXh8aIkXyVpfenxmSArPmR+XpLsIDCjvr6OG0hYF68XP890vbt5OqRDmHY51Rip7r4GJPcxxestn0PQKQvPN03tdZKotVHqUiF1sBr3K5Jf3ymjX/vBg0oRoi7vJbxe9dBuoDg+Vkn2/5H3dk3L8kyf7wdyw6CisslLEkVBaQhveyAKGhREVPTTr3Zq6lmrplbVvXOez1zXzM5RRQFJJ+nu/H9HJDlSt6Iz1MhQ7MKShAvvVrDvAnOGX9FCiJtWD4w31R4CuxQ01uerEHNgWEMR5JhDve/47yHgRNXUP/XBwr8NAV2jyz11GxrCj9ajwfJmv6PEdW9Odz0dtdbIyGNvtPARmZRdH1pmNk48bTZWqJOQTrWs36red9Fp0lE7fH4mLEQO8Jditz7ua6vaBZ237LK5cCfJiFm3ZffyJu3DoN74XRjWZnsrvZHmLOi+y0aqtYsXL09tPF34b/trU3twElhPQ0r9qTwrFMXby3sTrgj3dSxcK1BXZ+99ThbUuftjRM6zPQXjuhpLV+ufvXWbWI33mdhC+urtVVmNchq8r6cjEs22iGzhZfHwloo3o/tDe2SWPag74Jtao7sgihj9dtbLWy5rT/jS011acWzPcLjM6G5caq21qsMbmHOG/dV8n6FFnYcEanVzsne+p9Qq63HlfbdzjwRl8Rysc5KPvNl5mIl9JV3buh23D2/23mhyP41PtTXWt733beWSOlq3q61nvGi9+eOiyp3mHlOrcm6tN65T/j93BF3tgoM3+X09775Hz8Li1ffjfUJrTPbSejKLhosPjlc0I/vn+Flbn9u388bxeUmcXHv/MxFw9r8HAaeLifpv+SHo7A+vWHxKcYDKf4LMx5tLyqfv5Rv6hbMV2aG0gH8vzhXq0xyRoaS+yq3fUnXfP9Y0137fkr2W8g61N0GEG3JEqIulL6BZwo5m45c0+CZfTqD1BSKiM/3a/DS853Axiz3NPntEMn1TNvCcRXuSW46l8TgLTbhHY0+k/txS+HaBSFhuekfk3TlwuVRmc2ht6tIstk2b17Xewc197UUqe7Tf+BAF+q1wZSKOeP0epAr3b+ySPHR9jYNPJohgz53IOUUkmmCAwoMJR+YzQxg8P80mcO4UVyQr9+tyQhsC5cPa0TR9fjU++G8F5FJHhO0P55qfjnoF5fyDCDqr8PnH8/GC8lk6MntStPeyLR9wG082IilfiLj+QQ7QrT1EzPLuDTwq9TdcR+DRzKeBwjX1h9BVjYh6yC4ur+r/sar62z7HCa2CFw+CCD30WH61KRX++7kT3EsuROLVQcjPE30GzcnE/lX35sAH+cD6tzMb379cQk4U+kRkvzk02b6H/q8h4HQx0/7jd0v/kKPhrT88tSYuyrEkDkoSHYY1Io95peDvLhUNjWPC2KIMv+ChECKhyG8aG83vHJHLQDn0rBSX8fbugrCulYjEIknZvvwwwNn4TMPPKanZRbsbkJuvkoZuvw7ZSjvvEXkmFxqP9jOUwwzmkI6/ZxoF6yZk7vWzgbDE8sJ7bzO2Ds42HIfkIiL44Ptac3cAnvMzEVqDSDN+PznE/CBpNNWTgo23d1TDIziTMDeamtnSdyDqY0nD8+I2sO/huYb0dwB17Jybgm3DjQ1C2aP948mMMT8xHTh2o4rEcpuobJY9PSjCR0WiLVmrbOL4a0gKeRbhN1zbrD5zE+KDdUZEM2fArvvjBjw7RyQzo3XPmk2rQOCZ2D4ZzlrG2NOGqFifhbjeBoUZHMsT9fwioyxrWmbV/gaO78lFiPy1LlgtlQUEk/2Rhsl7je0hmxWAWF1k7MxHKrWjEdpnXmoZtvsUmDGaczgkS0nE675OWdNqY/A+7UmKaW7bjKtYfzC9ljLe7t7qX0PA6eLPHWP9b/sWkH3VGSLd94x9XKrARvp8DZlGcczN0RqvV4MK8L7jmIwp+owe+DtIq6YU0f4zMdhnuwkhDYoziTdD07PXHn32sPQxZpJZ0rPPgDHmwwhjNgD08UNohnBUBY552jWIWPbRhLx/XUi0v+B99brbQbBOz1SEJrrgeXFeQ7w5og8lKFzZ9OoDBEtW05jAFBEpmTsQLFz0qd0HfVLf/q79+ELFkictm+yuLvithz760WKF2d8j3pfzs4xcc6ayO4k8CGabsxRagjGb+Xf0+TzEGFkV64p9tSPW5+kVjc4SY1x+TBdO/vZCBMZUxcIX0yAJkgsNrxleN+YvJxA4yXhYzQY2ZKCAuKoVFSNjprDksnHg9IwuMpz+fox+eZnY3uO0piKhaI/SbjBHhRrmgNZatwze9giKo3GUQn7w/dHhuQG/1qUIF83IpgstSyBc9DcRniK1ZuQ1twE+VU2itYo5rVKOBtpflFhfoxas2yDKQvzE9h1Sr/qLMbWc/6nva/9tCKi8XohQ+t2k3t0/2Vb52T+8wb8uxP62fRlWkI8Lb6TDlDhUK35IgtcKoxO5s8cPsHanCyLFxB6R3f6FCGeTKSIIOyDSHCvPoOPX7e1NPt5S7DebUWUFj2DqkU9qSM9Vi9TaRNvam7Y3REZNGyMSNYHifZ6+TgLlfgFq100Gm/xGSfB5WAbduuOJtzCGiXRys6+twdk2iGi3JXWPk1NvTXauCpvawvf7J5ZXrqynNyoPoYQ43KvWyRmr3uwZIjJ1/ii1Rvvtxxu7V1W4qw6v36kGQCfXkXS/cRTSUt5m3ue7BOrbKz2l28Nq8CZ3TxX7FXsa1vpoN7DZXBbSjaJna/XJsgG6/SzlPtu+DfoZIyIvTR9IAO7etjYrYcLudZyL3TcuQutk3z7eiBYj4ZSHl2p91eDrDZf56LeqeVSt0pgiEqv7OXGn8qhYb+vy9kbA+P/8FnC13p485OG5dKAbG9bsslC9STDoEqxfe9yym3njrZhTlwVHzcrW+cd730osX9u/3X8kAqr/exBwpin/+Wj4/0NXAeVXIsJUq4AkN3kZ+DcTP2RLHZlsHKvn8tR08LhwR6bRcAEuTnQKZdDYIvM6Y+DbI3n/DoXYk4ToiFB2ggh3s909SatC1HxZNxq8SntHUjb+1hwutQmVu/BkvvEDg9er5gU3fgORBRuRcpVoNjyqpU/zK5Uh1/OWQ2lmO5o/PkHL6brW4WIvdzKfRGbFh8NhgPNr7ZEsPlpoPxGIjM/HXqaaE6j8ZoIBNdXQniP9IRJJlnAjH48mXRek3GybBbw69Vd+IyuuARlDfX8gUp6XaK+6W86hSXxPZM1NFLy1JSLs67OX2XsVMB6f1jdAGMT2d96l5UHjTeGZzrG9rYXX7CEJvFZrh+b9Ttqcf8sZtDvNFZl5wWi+Ht9TqNQGCAI0BX5SHbRf7hGp1Y9Vc0oeU2iJ5WJ7R8HAl+NyAXe1wfs0BpfneV/Da2zEJN/EOH5mmxrQly+gKZQ4XppMPvBkR0TI2Mf+ETEhcBsdsb3t6mz8NQScabP/vHXFPwQB//R2MOaA8qkQ5IrIM5/XLB3NjxBo6o2EB8ceWKfgtCCuq5pGsWxrdu3MErJ2IUnsv1YD2y0+DWSKaGgsy43BthN+BC/2GxLNusxlj/f8gMi1ucqoPcwNZp0md8hG/E5j75b+VuWyEMKp3pDYa2wNEWsiIXeXNyI20UZhVTE5QySGuwidQdVYuhk1cJR1S+KHpdqMzO8nEG3T0fAGd5up+fMBMRxaElE2BxYs7jfwdvVdRgFD++nzKsEn9o1E33dms2I7uUB0jxsaNTO7ZWnKr5BEZiPj12JTsWf9fMJxdmioGLd3lL/O7gKpW7U0Plspyk/3nkJ2rRspZudWYcozqiFdnGoiRsMcEfO4CSCydo0ICwX7o0zv2D5+bn8/FP32TNF2ZyiUN9rn9HNEXDK6gv/83kVU9Pi8erpGkOjPWojp9A4sCrMziGd8FyKyxiqVV/MKRU86Eh2thc2WQ1bh+CUPGltdxtjDO+YgRruriD9NpjK5MWs4wOJGI376GH9Nrs409d9yNDzK6j8bU/frLoKgHbUiVl5bl93zew1QX9Fnxzn6nOrOY4i2K4yJc3JnjH54B+JyvImYebOKXdojwZg5os837r1ibozvn5rTXYZdi9c3Nq8gnoobibfBvWD3KiLg88tDxvvvvWfzZVRAMs0wJsLrPWX1aNRBOj6hzzn0rrE6O0sIAsD73X7D2KiZvCF/OPh+HrY9ez93LXiHby+jx2xese7ptxBH3l3Gi3JTMKqaHRzD3zW1MEew27OD+Jq2JDyeNwNbbK89+MK60+i9njM2TzjGRGe3QryPm5B9juYA0eOGOeaTb9CeCu0rrKGj8XI1T5krzhkcqtVditNqAwzV5w0AeuyvboIxGJJnBPF2aGj42yiMvW6fOxQp60QYOBeFRbPJA/KvfBARaFnPMmP+gKgKOyKmc4zJoD9mWF55pWF2nPdM5vcGTosG75vD2Kan/D78FlWfIiyzbcuWp+MVgt2rJ2F8xPfJFHNc8TrdZGT6ecqGYoft1S443lVZKX8xphb/mqPh/zQCpvfb1VuebJMEp+WpQqSKv957zzXhqgpem7fg6mmup8pdP3valpvktbccixndNc9Hb13Ci+Ip+9+xWDt1X1hhjQhC2plOQVIvpFH1Vb3RYTSizmg80qxhMx1506g3JdzB1aykmj48wmNErsoaD5bbLEbe+C1M6ltLq6Lzc3kCWhucepPQAnrUViNPHbSZcHr4fSu3ury8YbwbUdfUdEb3k1ADx7MMEujeqbWaNyLc1PtG0rOV0qXd4OlgHfS5dJcNIut3e1p46sNBhLP3aB8xWQS7NkCEEklU0yTQddBL4Qu/rt4t3dLvwptkZCHc8IBIe5oZDzBvK004xnLsWmblPYAG6ki43x7rm8Pp7c2mrS89Pn5Vlrt7MNiOdETeYvI7ul6xZt5s6PXf6YYe0PhzW3jj10qnQZ68agtEN/UW16NGd6PD+LfKOJ152nqyIjjZ4vur4/bmDaGN5Rnx6bcDKdq7ZxtE+qW60yzXFzqsk/lSOuWvPCO1VE9pNr/tf3gJ/0gEnP/vQcC5Qub/lm8B//QnwfnCuUFznUU0HTYCOGnLETQKIlFGCbX58/D+wMtzdyRRnUDh65M+hipdb2kW+mfgQNeINM8zkPQbCESoY7qBx/eGSDMqmMtvwmbwWESIaIHxQyCv3UJ/J77I80tQ8WrnTOE8aQKRJieqcqEygPbgCJqME6nyw1wDtM/zaLq8SJcfWLuG2/3jiTT9/dBzWb1VKDeeT/LTVrjcbFQKr02C9W9SWvDdo0d7eAAkmRwQoUgCFtxvOiKmfv1q3Ny2FvTdzqP5/V3b3DeYDfIyBZmkU8L4btGbIA8Ln2Sjo2Lwxe+bkqrVsb2LCSLa9Exe8CRbn2anEts3PXpjOKdPRNpxImz+tg4juMTtjqadQ3rum64O19NmLzKFGBVXfCzvTreI4JgqFD78Ntw+j0tEyhcKbj69OmOQznpP8o4QlzeNxuC6WWP7PddQuKe3EzjPjVxm10ACD8+pA8/pJ6AZ2VkqV7NGhdYbuSTJSxzfeEQX0LRvRNpqd/573wLOlanyr9kO5g8j4PzyQ6IsQvnXrZcF2xuTBRyFfFExu+SIQIn/gIPud1LU+SJkI7ZZQLjPUG65NxuYV+0Z5NPgSWIn3/YMW6nCybm/aVw2ucZwGp2CeH96KebhdmDnR7dCpNkPUohH3mK8HZ8A4eZF4pouelY4Cx28xfspIzJzft8Ccg3CdYHPlzzvGU7lHLzg/pZRdcsGdnuNVPD3148I35eFyop7sAJPBAON5+nDYC99QUGctgPK6WcXMricLMhu3VOKmKJ9zSMawYmylxDjb44INo8NSALtJeMVOQBz3JWD8bF/yvh6cVK2vKB92UlDe+fPRcX6/fwD8Vu8pOAW9pdaXUyIns1DhpA6WJ9vvsD3x9if96Ib2Na9GZBn4i1EQzhj4rMbwcEyBhlfWsdmFblYiA/u8EPog8GQ0wZIBoHyVBs7BoMhGqO8xv6Ls6veMqn6S4gS5UNjdV0wFq+OS7T/+BVhf8gV1kx2U4hKu8f+gSXK4csNp2sDoTF+m8Hw1+TqHAPl37IK+KcPhVg8JwPkxHtTkR9dYGR/ogC8xTF7vB3GdreMQLywehKddBzTul7ZkFQfjKHjBbHd6i8CApF8aORvDynqRfQpry4+SP039MFPnI0h97cvEV8FXtO6C8AbnQkR39OhZdQ7LqAoyIeEzeAA6yYIUpEu3iSaT5YKu/OtAafR4UvjvdhqrKMBhuA4JOgjo22FSHhZIeKtFCmuH8wJzdlaw8kd/2JsiT590042nL5kIHHvYEzerrEDfncYZJhZj4HRd+7A8foeiLiOtwojxhRjztq+MUeIB7Ddfe9DkL+wvZ+dozIv6TbgTcdoL8uw/Gh3nEAi6UfEpr9kiJgnDgc56om4WIeenYbRF7z3CWP0scUYLWSwgbjxv0KsDlHFLGu7hcibKTTaOIeBHZenLfjEIlSsCLZnBtcZpIe0F8JfPFo2X33XGLMKobHs9BQn9cUWDq2qYM5IeoV9tTGOXxtOaESXj5AtjTnGbFK8sD8aLWVRvNpBqFTYvnER/D0EnCvzP/bBwr8NAasyeHrzZ2oh1UvPoM9RPEf1chmL/ezw0iywb4hopbnAYPGPvfUZrzqPbFNVuvXdQaRLLwtvflkYwldH+8FKVqUOxmusE38aeRWN7aUOfNWPpXMOToX1DB0LeDKxpL99jlzrtBwP3jc+6tT70NKmyqMxwSWRSeDe42wjxx4qzDZd0UDprYKyamaBYZ7mYr9ajlJrYU4nnnLDkYF2V4ZUDjsDdtRCpDVt3abPFpHIXKxi4c9cr6BTzB5gleVSupHYh5Yd432bdJrYhf4rtILITYFpwhAwb/lAn1N8fkfqgPrFXFfo5Vfe5vxYkr0y3w3WdkhfYKbNmO6E/mqtWyrfsHEMXfr0hPWN8svMU9RVQLxRhv07i+kGdulYI3s561XLnX1H3vuz1AkEET5/LYiOIOgbFGzPY9S8ncae1sYjgk8iIgfWd+xNVuu1/J8I2Hw771uj/fv0vNes5UxQnF0T7L/R+ZVaQelgSd1MI87ljfdT7aCDe9rrMoi5/r9+s/7PQMD/Wgv470XAxUT7Y1PrX98R9A+fCxjbhyecX5dEZMdeDNzg6QouX7aX+dUTPdfVZA73WQU0VY7kd/S4tob+VTkkP6x8hcvnb9XsNA5INo5RXZqpEcA1wZkg8WmICLJ1XTjvKpx9Hz7teb+zBXR2IkR61iTjYp7qUJ3GoUidAyu4OoQZNMktopldhQWvVK2Ayl75Ig2ZUDhOlB48JgwRsltfKl4vNR1ueylIHlSk5fPAcKG7W1i/s2aMnxeqgIfE60zxaMgTG7ZwvflYv1+Lmpef3oGH98Xy7laocEtNA+gPF3z/vZQtX3yL7W/7lVCmqghbbmtsDa9lioiq3RBJSfyYQv+ZC5HTLz7/UDQbXqwXNPswbG9G+jU0xRiRa35TXN6fhjV0RgYyu39Mg6+/6hZqOwxJDpZS8I9X7OAnV0jedLLmnyTE98ngiwyE7PnaqfdQLlJfJovObLlaTizoyvwk00ajA9/Nqxhuoz6UGRJCxYMxImaXOx5NqhEZuAiBQjNzfZJqgfX3VgEX08nkT/3A5m8joPaHEXAtzSUUWYpyU1FGLrvP8xhy1ZlQMdq6IRtYwCHs1sPvW0DXYF2/EJCxDOXf4XVvmbboSsg9TyFC/RYh269/8m45n9JosixaFhlTvL5yIuIdFBX7VN0FwHnOSEyPWsge1msNYeFNZBhk+H6r7w8oX01FRt3iGTJ3uo0BonomhR71iGBhcIEsPU5l7J6cgm3TPIAieqkyfvVay/T77QLFPZnR6BprPeuOpxMEB3MmxIb2NkurbQm+M1NkeA76nk12iwRAkRMhmKEZbNuNczhkGtoj6Y6xVuYdpGah0PBQHBm7X9G+cOlMSCQ3PTClRbnod7MJIthdY8xU4yMEp+mXimz9dJlVbG04mA9sT+VpLptV+yMicID2a9ekYL07TRAB1zMZ38pCY6ezVcLh8MYA7tYoP+t37sKB/OT3KNcGFu+sDOJoic+v7tAy72D5EK/ojMbNemww77SNsL+iOcrptC8YuX0DiF+bL/Z3dSyYhmgOYrIlItpQ/vdWARfT6X8+v/YfgoB/ehXQuV1cOPL3RESzzwsYC2MJp41QZUhv6EOoCwBO45KQaEo1HPPHqQaxu6EPzZRFy158QUCQs0pig+2AzZ7575eTmzkVX3P02/InLyC48AkJ880xZLqdf+CwPGsijMtRxfovxnBwizHRYyK1WbfbNxCdmpmID+FOYX08PUJ+KdBH3hx9LH69EFnt15KGRqOhTwLam1ZLTUb3865g5v51hTAcY/3pfeeykZc3kMoA2zOCvmVMD3oQdY4xaK2PA/OLbYv2r1QS7u8YY4H5KiFQ0WcjXTvaDPwxIrDaY3vz4DmwqxrfIdwFcxlXi6PLziHGtK9t8P1sKBS2jG81BP8D6cJ01LNDF3vgucUEkXlRDKwdgjsc1sZChJdnorAPz1tIPL4kUWNj+ZPFuIO4sLF909EzZUaxCCGY2JiTympUs+v3dIPjRF3SqFOripFyJSFaJUsaP9KTxrzhdIFT449ElFqYIw+TrkB72USK2TAOmTKePiF9oKoVkX9N/2JMqdp//Ffl/6GHQvBu/PHm7odSP18gfKwbYcCemjoJbr9VKXXZEe9bBJpwPu3etuB1+XrLTlkI5w5FaFW5Z8DWTkzpnz+ILG3jMdgJblJPU72BnjuEMyMOdeKx61i1yvd7BSwbU+Gxy663oByr3nL+QGQkvx9aqs1yBW6eWiT4PgmjMlnfYD0maxqsV9+BWuFjBassXJB9uh2p1jQaj7wZ2yGCWrpX013um6B7lFJYp++QtnVDwXROifSut3dPzbdYo333kXCr2b61zjbahzMeIlwyeSnWfh4WYE5CU4J/jxk9i8YGJ9AFDY4xuHTeSgYrNiAidwkiVrrXvrCJbF16wkTEk+mMAA+YIYKz8VbofKsbYN6PQvotxf518EGw4KzTwI2PrjWODxSRMjMpfDZ6T8fnB/+dpWlS//jF/udkicib73Xhp8yzafAsLbCy0pb+Ret7a6V0H0/Rl2Oyjxp8vg7LNVj3p0X88HlSreyK7V05LdbX1KVLywx7xlTuBvbHt/xfz9r8ZyDg8n8PAi5nyz82tf71HUH/cBrYmd4E+sUmk9kIpyTubFQPXkqHiNIuGXBrV5tQTtNAZM81M/h5Z3hQ3emOZNZv+5LKRsTphROJbLDCnjsXdoA62UQkK4Oo5kPpxiBReJJ80dQhP9/cEzw7EYl8yxAxP+PQhuYyj2WKgtjgj2lxgeuiTiimhIhxwtkdXq+RkKncIxLqeZ1CtZ4Lmcg3Mfj25CIifR8xzXoLEWvX1DF0YzsiqX5W0B6B9VVzJZKZtRMq15pQQEvfEcltgs8XgRFCO0+x/PpwrbidwxGe2gLvV29s/+meCqiu30Qk9cBdvqYVQO0cI5FcSqnw2BVjKH8b+GbKs3a5NaoDqOUoIgnZYHt9FOtQToQvM/HE/hnT1IfXfh+Q5HTxW57dwxBubhrj9X3C+GamYX89EkTMq8ZsvvIqH2pkBJItA+byuV0hPi69kGbSsVr+Bn8LDVKqzC7HOuVrs73AI3smNM9jxebLe7GBEm5Y/2PEQn44a4jkr3cokuPx+/e+BVyqyvTfci7gn94Opjl1KLeWPSLbM0K5czEvXzjc3ksS+/eTwU7+9rf7njKjIREop8z7rYODakxJ5DUdyqNmtYB8916KsLw/NfbYxy2EI1cjcTPaAyuH0wP8TM5JtEvGNmNdrKFc+uo0O6VHlcXduESkOmo0oqunyt7hRYGj/GJ5afE2+DW4DOC3h7GMJzoiDqreMcq7DuWY+3gabPLuOgjjpU7zeXBKmbnd/v5Dj3N3LGdYf3p8qRDXqxGJq36ksHb71SAItksRFcYrZa/DdACoNtpvxWDXslmUKxC+HU0KS7wGtndwKnpslygvj/2+Z4t5N4NkFKHcVs5of3azLhB3z6UMyXdXM+uymINwzyiHww/25207lRD/jgCOdy3KaW02ViGB8UjE7JNqTPj7DyRqOyLRYYHlT1rsz2S90jFHVa+apcr2BvFjivJZq7F9iUD7su4+FvG+9lWm0NcNTgbRiKCkTPktt94gziud5OXrqLE57V4gNJTvUeK/GV8+uwWk9oDy3yjW8Nfk6lKd/GuOhp/84ZgKD6sGcPiWVGxZ2XJjQwy4fQJdppaCPsHpvodsPUOfSL/jgR3TYAxe0COyDHHvsrd820j3oS6TBS8NLvlChUxaOKYbgjERLiwVjothROOE45jmD28Fz8vElEkUlTZ32/iDCMV0klzYSWVpoZtwWT7HJBJaCTw+BioEZG2IbA77momGrqF+FAZJD5OXy8r1DWNo0LA8SjybB6TE98O1TtIg2mvMMIQJtwZ9NGmSV8WeheTQ3z66yCPmhTwyHAtQ4+ky2+zGFfNf3wXEXqzT9ODqBndMbwOdfcEc4250tOeG8rb6nYOdDBcP74v8CYepi+UnHGOgcw4GXMbOgoh6heU7e+sBgbnSZMzSscsYJBTq3QjbszXmNZsuKdr3FAbJt/cy5LGG8vq6kgbJPhfd5jFg/6Sb1YLGm0B3uf6UBtyzHNt/Ks+I5KfvHAKW/PoHdS3/eqsxnDxiksxxMSdEkYUxujE1RMKqrPm1oByqyBlLUSxn7V+MKfX/3/f+gauAfxoBHc+aecNqRaXPy7KiZ61EhGv3hoRghtf71X7hfbTpSDi3bFxZi3qlesra18T+OStaa6T8kOjdWSK4sTKkoV6uwNruTOKhekIk+i7XsBkPBvE09+3SQqVbWI0DJgK/GzOr+hzQU9djg/jIUTXlqbMBc3SgJMhKGtLOed9h87Ft6oMhDKqr5RbMw0Mj7nd6QtgJMQY3UYLv731PoVsjYmBMKCVwycqayo+HyNepqfSFaRjUeb9dMNQSI6OfvRklc7R391V0AfNHyWhwLs7gGKElAyVfhfRWHFysT4Q0sHaQ0qTB8rj9QiS7VfvByoZ6ChvlgP01pW+gys6ZwSaxTRnUwcDo9fagsKpnoQSr8ArKrEcAxuxr0ODqIgIvKn0F+0lvEr84gUHnK88G/m0tAfkN7ffnGANu3RsCNhcvxfIJIvRmtJGYyTTFWqn51Pvef/YY7ruiRfR2wB4WVMI3L21aEgevq8igfqhg/Wqu43g0L/O3aa/+v561+c9AwP8Kkf9eBNT+x8frf+Y/QX8ZAef0D69Y6LnQoPUnB5nmV0XlwSrMENH8QOTFqlb54qxtoZzrIUnOc6Xmoz5N4DJ9eTLx5l9Eqg0ioYzeichoGQFvWCF/91OaN9sYeJgoJ7iM3EQm6hPLrwbWQqumiUxtgsikn9MAnstNShLaTyq+9eABnXLJRNZFvOfTuzqBynkj4pHHxOB2H57hel1EWP9b1jzwQw+68zEVqWLUPb/3dQXnrUzRnu015OJjt3Ceb1OaaiOW8ktcFPCyz/h8mTGVv89hAXe4IcKll5XLiRe2UJMglVlwQXu35/AI9xJykaA2UPgbcwGUpo7tqdeIpD2g6Lt5BtbnUITEhV8coan7VOYXqmh89DQKeM6XAuXj7ooIqUEOtecjAm+SC/CHN5TQPi4pSVN7MnCeGBW8hIeImQ/YnmOLUHppt7FIrm+l5dscE8rr08Qi5wIRenyMfJBT9YL2cUTo4Vo/4c7STObXEBH43iCC3veeIGmohCqnYzWEu9cmNFPe9O/9EFRbkNmf+u/q30bAP717YSRed4he74UM1cwb+CnXOTyCiyGT7dcDvtvnEzjWW5RbjoLycjQIHZ7lRBNiT1yXTUczG3plZNBsJ0qX+7tuhDZPDZIcbogkD21mwHk4oRw0Ch2xfnHYwGu8sRBlzigvtfF0Al5BUG7tNm+bHx2Pw3mFk3JeN++B57ZHoTWnJsl567nc0IgDzXhr0nSqvQo2yIcOlddgeZPqXfBJNXOgqgYTY4K/U36OcSppcs8U6a5E+2Z87cC1zw2Ra11ZcG3yk4f6zJCZLzzGZ3vKoLv2KBdPl3fLL66DPltYKMc34if3jLUN1XZuyJSxt8v5czyDo7gaIrUWKI8D+3ffPyCizaO3wju60MDrOcpnqqIczjjK+64iaM883FYscUoKr/XUFPl5X/YcJjr2D3lZMh/vvBrl/Bfx4Fqi3I8W2J/PcIly09xgfzSUhKw/5XOI8zXa3+YVcMdCZC3Dm0XynON4SedN4awvxjLUBk/hT0k30K4KlOvZq/17clVbTMi/ZUfQPy1XQwV9/rra6jJPIqPidZB4mOdPlOahhj6RT2cWdItWJxn96AOPN/oW+vMKY+5VPlt2NZIY+i+1SFqvSoXvzyUiWvfE97tAV7leJRu4Es+UqZ+UKt9/HyGU2pTLbH8sNd4Mbw7SRE/IC/HuudyKPZT2zRJZ/KlsvjbeG7i9jlTm2fFd894SMbTvKxNpJb2Cc7HGedSecpoTdTB4lHoeVOstFdmmRnvBPuzg0iWWTKnjtbwbl5injQWliZVVLn8WWF+9XVgky646xswZY755R/i8v0J7L+ojhcrWsb2xhuUn7wbzvvnG8pmL7bP7pQVtV/5iYF5W3HtgeZcrysNMUPTxYMCYOSeOSfMqxZyw20uA18KjJHkdD8AOp/ceuuLGaHI4GsD14uHDM5gxmR1LrO/UYP/U3xpz0hp1Lv88Z9ieFzCRPG6kYofOWcMrRXuSOqw0Xl8PDrSDzkV6+GBMii/moPP0lwMeOGXy784Rv8OcLJrkk/vf+7eKtpgp/5YdQf/0v1V8utK8b5cy6o/Rpynx14hMvDSl3+VeT0OxNICZhU49az/WrEsQjL2FNRqJvbbXVCu7HNZg86VFMFvqLbXRn2Fthhbx7trg0n0iN7C2HJPA7fpO6WgvXHCdiIsg7k+pFXQzRLiLYwrvdsf6pZu4sKsKJr10EBXV3aQH2pcbCpBKl150uYc1OY+Fc8pfreWi5AL+brD87bfUKFlEHKyAMhm0nT5Q5U4QORMvI55YGTZNX+jzTp3pBD53RDa+WqJ9N46ItRghwh7mFcLaKKLCj51VTbUPzlP6sQ2JdyJDReU4wfa5nUFhNOj498VUMK6NSf18Uqb0PDosgOc4XQRNPYQUmsMK1pEbCT/7ItK1Iy9EJH0YMrjFJ2Yl/GDDNhxb0p+cwaUkxxgw9wOl3t1+D9RfYU7i3cakEBy8mn5HOI/t2H4r/fnxaFhr+l16Q+sawp9b5UDTONkBfXkMkffthbQG7C+z7w3pP944PmcTc+J+bFvU+7Te8E9EwP9XMv63IqBKUAT+Sw6FmLM//EPQxbxnOFV5R5mdV5OCj07VBTroQ5EtdV5w5VwH0MoBkSHsIxeRpSqh3HJfpA9bVHx3VxEJpZHJxC0nCh+KooN6VOYyWxSxyvOdeoPGOuY0Kw684v3W/UAbzDOSz1BscnljBzh3BJ/X26nBS6oQeG2Hg0hYtwJesZ0Bl42fimRCI0Qgt8LyuzciGLdrm39NwKl27iKiGSba98XWwn1xz0kOUYT128YHarvOZQJ3RLKCuFd4zcKcJFGJ9uwuaQ2XnZKQ9OGivfvP8IUu+hxoMsquFW/1qoEqtguSM7pK+VemZ+g+44xkb/1q8LhX9zh1TXKR7ZdYf5wpDdzv0wNNJzyq+fGG19fkHNPk9eA4dZt2jfZhdkzhFCBiFmkLF5HmMk3oquBv17hDrRfYvrjmwMfSQPu2Z0TK5fTKeEeKJ44HInO+UBE5P94ng25c1DRJq0nNbVBUlNfdgaTr33hFNfZvKz6/VdISx7PicIRSjxER+y2Dv4WAGFN/brPtv42Ayz/8b5XQmY4gZNaYhOPJUHDToT4ixpTKRLugXBIaYVAVBiJT/ED55hkCEWcnENE6skvZRychtOoLkaMx8D4xGkTCxwLlmP8Gxl/PxIHHLUb5aZ4Mg78eKBfbyYnLvBgQ8dAZGcYQoNx9u+XAX80aoNbWlKYXgIrvlcMe7owzkpjwRh/UDylc1iXKO2erF/y1SGyoqcppWjNwOYxpDM86YjJhk8rgD5MGINUbE/lXRfuO1Enh/K5RbsJmcHmykDvoiIpyb12jPUdD96CPv2h/Eg4pnzvkBNXtY9H8+8XnIw/b+5idqEy5gfbk9IHI+kRpkVMT5TBcUY53U4mI9yBQ8/mZoPxVa0TUt/sGjpwtoCU2yu3sUhjsbSR7eIkHzqmfAgpuL2chXIMPl4mvGyGfuDiVnk2KiDdrBsbLcenBq4wZSWERDmzE1ojsQ4Ryv1Y/BmcdytmzGWH/hjEiZdxK74fIpkieVlVz7OYQXocljsc379jfkqsq0RTl37IK+KcRUIYPF+5ehEhgxueQR6NDAc/teiWSuVa1/PUhOOYzAxHJnOCYTO5NCNWooSKtR2ON3Qp5gfJy4iS/jqqK357Eh7NarETKEqPln/MhgruFPp4/T3g9U2YVXMavDc32ltFzu0AkKslxRfPNuUr5Ky5zuLw99KnvDpFGPrG+S12tSCLtKuROJCVcc3stEuWCMTQyZxHI8RmFaFxVCn+tHwVcng7W/7mij7qnZYqIGHGSnDNI+XX0uMCr/qxEtoazwb1Iz+G5bFY0u6Ig5sf4EEITvdEn2Rzt1YbZDW6L34adbjsMXH8nJVSLYSXy3MD++XSImM97jc8vieHyVbo+IDJjjKU7YTJuzBsPbm6JMerN9J6Pt4cjNHG+ppleaBqzR8scurmB7TO25u/wJ+cEN/Vl03wegcK/qfShjR+WSO5Dhf2FEyRcUrGWyfMYuYzO3z6Uyxz7r1ibCtfejwSetmOLXJuhPd99kkC9X1ORE8V3+cd8V1B/LC7yzsn/2i67GFNT5d9yLuCfRsAl0hNsyp4RL7vrKt3dcF5xnziGXr0rVbq8Ugr0PtOJ3wa6S7k8mKAvurF0X/kOLNtrNuAkPrIjuG+FduzgAkOpJ1EkGgU99Y8d7PeVJT39iAj0zmYAdv1eiUD3X4N1zHREtuFkCX/2OztWqzAP27zk+PxZDvS+oQPwk7IhvoFzKVW3Mx9s9aDLIJ+dVOuROxxW3twigakMQPMAY4U1dEWDIB8Mmi3KPezzUy58s4KUyhEJwBiXhvQC//etYvhD0n2A0xl/eQUl8/oGrh0x4c211UDNBY1gr08j6bVPGKh7Q/vWTEMkOyieS1eXYQEmW1jUH5J3S0+j9xg2hz0i3HpaVXTKxBZcuMUiGH5ItzUPGVDxMaX3zPapRega+5vuqQjc0Ejp54DlmzBnv3MMcTxogv25X+SmBNPXe7pZL11w3guUE40/ci1qzXSgo9LASbHVNRokAkA/ZZxC+sX29PtlAG4HpgjMO45P82x2sPrsEdFb19P+kQj4X/f+exFwQub/OQ38MxDw/7Ng8Ye+BQwNnFrvp5JmymOiccKrHrr7O6Y50JvBp8LIkJ1WGc1mu0jh801xhWb5FDQtktrg48wtoZl6B5Ep2i3kz039gbu9K0jm0DVwuPRvqPbnQmbbe2xwTtUFVK+6oGn4ioDbu1bCxWsLmWrfacGfVFvCJUiPIi0wO3NPMzk0Ro+IaH1jm9vXlkDj/RByiOuWs6ddQGkuCpFac97y86WYgGw/R5RnjzjloFcLKBFuSdo+EYHyQHlBu3kdaVJvV1heHD6gnV6wvDSYAd8VygI66R9JQp4x4xZ3B6gvGfbPNb2p/Lwf7nCrzgVNlBUinbr5fXs3xIXMxfHa81Yi4t6N71EmIZ26/DlmHyiTY0rzDK4ad0rjCRdXZiRNVqTi70n/gdvxiuUd05nBJ1b6hfN5nclsGF8HXur2E/rTFZE2zBFJ369qAo/H5oDjRbnKg1lUwnX/ucrkoN1sbih3A8pdcST53OQ9XzxrlCKhhfUnFxxfP2NXeFxfB5LM8+tf+xYQY2o5/4+f2f9DVgH/9A9BT8HMhvP4asi0u3xsfjt7R3ioFcrVlQItt8L1Hn2+tGRyXg01n+6JB61iWSK9rU4Fiw1EJMlKLpLTgPJw2+LUefcjlIOTduh5dXcieLERp7nBUN6t+ewnx4Qt81SBEOUsyuFzMnCR2fMKY3D3yKB5rbhMRXK2+emLclMa57XIeFoVXNgoN8/6cyWTxQ9R10Hjw/Mn33KnQHlX77wzxuxqTdPd2Ki5z94HqNhzRbI8QCT7agcJjTlCFppmg8KrYoYxscqxvg1F+08+ImK3FyuZJzXK2ZPqdNApOZPpy8fnlXx5gnuM7yflE+0pvWYP12GF7UeN4PKpKk7Q6x0lqc3NkA+aFNAdOyaz7Fv+fgxNT3AOB7RHMXcFC7mXQPVermjSR9jetYPvPyxu/1ZJQePhh4ZwC+4WSXoVx2MeU4xNma5FuplPUcToKF06TXCRjsrPwLf17/9HllyTPPARWeuvQPn/+q3geM7Z5VacnKAbGYzk+8Xjr323pE4UMvmPq4D/EAT803L1MsExbd0vo+lGCwz+9Zs7Il66EXlhf1J+6dDHLtuW00RX/ZAr39kRrjBwklnRu+ae570QMR62zMb3j8sn5Heea5hsaJJ7iJSv3ivhpUhEFhp9Qq6/vA7O1c6Vafa7vsLygEgS2jI966bBR0Cv8AxHtkjvwm/5pp1hHjadjUyM0tC4zd9vLH+/Fdn1bKh8m6KPt/t4S/J++FQ8SUkLj8kCETN9nRm/X0oJdbCxZbKa4nWydN7wPPzOjx1G554v700Nzw3DGC9zvP+wsLzH6IbXYxXtU0b6F26Ghz4/qs4p18cYY32y3YhkZGJ/1OCl0D9cjIHaQHtczbnhPH/4Iaw8K1w4iLTXcok5SpsbNg897N8a+i1NxvqpZlRfX+E6CdGelftR+fU7u6P9gUMzWmF7lnJWwMtcMJK+Rr/+J7SGW3fainS6nKrMVbH817jA+g+HoOY72pyhM6stSb+yGni1fEu4IzuS9D3H8uPq8EDkTWyRQFP8zZiaTJX/SxFwbHoUEWTMhTdolUE/Aucl15kjkmCaZjSazDisS8sQ3sXRU1rZxIItr3URwO5ZWJ7fIELdL0z4y/1bo06L8872dmIUTueqp8H9AOD4S0TC+7REhHIQSYzLZUVgxL3fzyEPK3Db1iJgHCtGTyERYHdnRMTHRWiUb2YKIgvdyoA1sqbjqxfCSvfRnk9YujR33jbYZ0oFjGJEzl1w3AD/0JWE9FG51IoJIpHyPFC/tIeWvo8ihlVam9IfyrKll4lAe60DItZ+8HrKov4OXMRcBM9oZtDTq0nBGfaxhM8XEFF7nBcpOZoyqG5lSo9aOwJEY0Tc5UYfaBUYFphnH9ubtYiMh7O3B7ZQY+KxolToS9MPYKweiIzOeq9Y7wLnmXVXURLcZ1VNkfICsAqcRwIyrmxqDcIDx55j+ScNkbwMUCdsDzdH+vHqmFrU1Q3Yd3dEWLXH5x+QhLBZNZz4Mcf2DSnqhG3+xfpoi/07eXoAuw8ierC+Df/IcwFn/zUv/fci4HSiTv8t5wIqf3jFQi5rgfJoU5Js1MUFpx91AvdDnNKUd4hkyUGpoN0ucpLI3yqYtlYfUPb7UGbnrVLxZqPe4NVNjjTbTFYKt8bhDJ5jciKJ3TY4NSyVKZy9uqRJxlY1v242Blyf85NINqMJylm1eOB9ehLZ+LdqqKQ+3n+Z+HxDZy5XR7st1BpBRAyaW8tTHi4R+eIDyl0SMR7uqgu0i+uJZvVoynixs8fQrS+lyFKxUnl02xlwNjkiXJEggu1eBtrzTfDac1c9d6/qF17P20GmTz6rOS/nJpzrZynTyWnV8kVczaHSZCVSb9r8fvVQfeHSxieadu+pwUmrHqEKXyeZj/KpzfvaWMBjvC5FflzEPX/YxhLqmZ3TrH2vgOdrTUEpoR1IrqU147dlMYeb8jlifbt1yI9Ku4D7a3WQyXNyA7494fPtYlqQPLMR4bqTOoKyuiPCtj32F5HXK7w+i4Zmp/GvPd4dkXl+xfbb1Y3xTdE+4NU/EHG9YFXw8aPt4Tr7Yn9fd5PhryHgdLJY/Ft2BP3T28EooyVAeRpbNC/GZs+3K72B53yE8q5VTJdrhR5DQ00mk9pEOUqcZQznDybpjDLP5eapvEF/E4hobfAx+O24TuA8eL+zHfMzcKXxEBE3AyKLd/dtPn++byDNtUMTd6gUfmY41Ulnuha5S1FevblzgdsYESY5LdGeAzhnlJMaytVrg0gkv6SHC8pZkvBxVfHJFuViW7MN5gSB8vodNRijrzPKySJHpH3fEgnnRv/JwQIRa+K/UV63B5R3c/1T8NmzOcFlinI6L5Pz73vdNcrj23FD0/XHr/lJkAlUwWols0mJSNd91y2Uco5yb31FeT29eDHUVv1bQRkPLe9vywa6+ZeTXOa+xvmRFCive0TWwjMMHhmPBs5ZiHKeR/uBrXJaQu1O1ySTa3Pg59msAfk6ofw2JyhXZ4ekgDJ/M5JRDduzncozPNhpI7NIW6eskMsQ7rcbIu/7ZKV8tEQ8aMJiS7NyVNX87Mn69+8cRNTryh94fiA3KLM1Pn/23f6vydXpRJv+33ooBKnfZygXESJd+v32XEypApUxQyF4G6NPsOGN88D1hj7ffC8GxtCshkcpbZpXADZ/6QcVrnPPofnbMRWurNCHL6nlyHx59VW+0t8dPO5HHOP0c1Z5UzuYp/OlJ7L6aKp8iN81yDkiC84j6EODJV+/f1sgwiSZhcLzjMh0u9doTxv/kOijL6D+3lySz/ZmxfXAaeB6Pe9E2n0t9LloRqBrHg5JqovZ8k+BMdb2tiMynX4Gbq71JdzYyqXZMkcf/CzpE+4XiT78Wvg9rxePG5yjCp8vRx+NL6mD854ywxgcPc4azgFiAlcaOSRTVqbGP4A+fjvHW8xBulnwy6wcoPHHa5IeAqviC0u/Qr2cYo7ZLzEH3A/0C/WtcmXenLyKm4l4QaO/HJl25qXm89EbkdPvdySrJtiedbS+IZIOa5qoDMfjazhPeDRyR9M6mSlskJiDnnfYynSrUODBSGJ/HzY7kc0mvssXDHPIK9DX2L7dt+aL0UGBW/T/lHcvW6sqW9qoL8iCoKBSFAkCkGOHQKEGHjgECAoqevW7u1bubH9ht52VMTPn/LM02tcUCEIi+vsMTh3u75M//7qzgMulKP1T3gv4p8+sQ2f+rjNyKY/WOxUIMZFMzpoQIciFySXLl2CCaV52BOxl0BD5+NbBVa2tENLLpdGOrAtAe3yRLMOPjNeWILmElhKY1ZNIZv4WyWfYOgm+LhKxn+G8ap1jk0df6W2R1SbYw05bEhburrg9oZdisPdIxJCw2CLv2lyCek0cBtOMjYQGQwJ6OaocnrfAJa1s7sEVfJ1EnjE1ZOovNpg+MVnUDlNM5knAwPmdj4zmr2kijtXl4Ix7jUQPHojke+UA7qrTWJhXW5F4z2kAtzsaJJz7iUXuXXAGu88TAne7soglCAfwc6YR+PpIrHu534JfALZ/9UCiVUugsOex/rtTHcloeZgDdmOQCEE6bWVyeUhX2EcPTYiMfquTcYH9579u2D/qo5xInRYHsDyL8pB/1Jgswp+1RewMYET9EW4IwfzOXQY28XqNXAoNDH+3E4Jthd+/w3BAsgoGjw7peyLCgSTgz2cai/IJrX8zgwhoU+osOMbwt3wphPSfY+i/l4CSJP1jXg3/pwl4PMo5dGen5OlbvMl036szqA9RxlNHXiLJyqaDspqdee7FSI7L0pqgXA4HITs8RIWuNyVO9T2/Cum2QSLRepxB9QgKIR9P5kRP93QGNzkrSSY7nUqvwkeH5/da8CQ9HC16WyGpRqohmWZUwtJ4CQkMmFxJOv92KXWMLIAWSclyJuPy29LbwY2RC8+ilpZUXMY9vLJNwdKFsyypvrsQePJZyRJdxPYEikegzxRc3+F9i2l0lufQngL8PLqbOpbqSYamnl9I3mWJSDtzp8NjsEoh0Q74+XC4q9BlvGKZHkkpzQ/xCppDge29Bri9cyE2cM+Sgmdvfitpc29VKLMWyfiIftu32x28uITEtDv8vAdZgVYXL0Jm2HFPNy9vC8+diWRml66hCqcqcDa78Lza3Eb6GF0Fo4SNxLwhDKgy7ndQn7QCo43Xnamrtg8ovWfP0l6QdJpV+z109rUkeeUi6bdTKkC3X59YZsxuIo13IMB9fSp4Ds/lX3YvII6p1X/9pLX/SwkoRE4Gj1gmPD27GA+/5TBBpXwxztjfaqSJtkXC3ahB0lJEku00LDUPPNiEZEW3Pa1Ppxc8yhjJdcGdoH2B339c1zbLTKOa6Chub3DfXJAsQhRifNQcjKO1gnGqzT9A5ZxcoN01e5LX3x2OMUm64zF2w3h7W2guXWIMhHp1d/BfHqbUzgQRxgPDeFvdkGCbgBfQGy3GY63AOBx8TRHaaefwrDtVDZ23GJdrZe7gmASMr6b/lqAVWptndI/x7zJKLbTLx55l7gvjb34MbvDI1g5LBfNrUSLzOTyFg8Wz7ID7s71j/4w1ti99bKuSdop5xvZISDrbQGLm0/YNr/cFCbv3v/86g9JCHWpIxnWlAmUv8oLyIzkkJWNwpulKQkJHMvbfqcb+tyfpDfU28lhStV+VvoeugdGPjN/F55+GbuOgh2cFuH+Xk2zp88LJgc9sS0ij8qvQznawv6unI6RvVir0JPIR+6c0hOyiYH9yghx4TRGSOK4vf11claSN/F8S8G9yL+CfJqCidA8YSWki02UBaFIlc7hx2ec516KGPoj5gCYp8Jjrj1FPZwKS6tZIeyEtTcBj9DmpcE9uSLBVVcdUnJt3aB3qCQmw6Ezjo/CFsj64LJ3NopTytlB+V79EJHnO8PtO/8bf/Fu6v+/jMR6LmyW8Alxf/k1qkU729gP9SvNZdiGaShO7JzjGm4Bk+2+kUrsxcUz3YcDzrEbC3nfCDIPlBre/NWuLhvZJgDYZPJ4uj18cw1FvQH/TfZakHw1JtXwvoPMOrpCZlhZTV8D1Ff3ZE3KyxDGRKo0Fd1wjS4KbdqZa0s2hezWekDJWn2luD1gnP1eXp9Eax/SwlGTgfrIXsppxi16Y9IJb5NksdTeTSB/PYAP9EAQk3xuqSz21WMI4XbH/njmxqLzgGyi5Alhnx2ik7o684Zas9iQTqm9KzWC7gHF7/T0JW+tHfTMhkUf2cXkydEymAkod2ueA67++cU45So4Eve/tefrdYnv6IsAcMqU4p60PgfXX1SlZWP2pOvVPI2Akv03QZowKwVxDMt1EjmR6WzoL49uUkvUg2eDPHjsGDzsYyWc6GeD3sspAS2ei9upPAF6wpTxwNCTcp/qRhT2oEMlsUkhXdwewnxddCDYcCaM57yMY951FwvU2ALJzcP1qOicCfLe4/fePLJbXmBzERgfyPnIZsfNwWbTwhImkVMjAHLsdC9bKNiX6ynHAMY7Y3sScRsLmlQOm/JPsqJQlad/DEZcPz0LgcSTZPdqewcgaJJ/1QZKuiROBpbw1AQINVBKE4gu0T2LwYP3qLGI4UgH7L09YoCtIQLsqEtg1VBOCRfceSa59VHAfGeEhGUudqMezCV5zQBK/849F5OjEgEpxSqJZrKoEVKcEFcMrC967t0serx9B54LOA2soRbJLpQT2aWCwyK/LMzkZZgymxYkQbbrJIipHDKuV4yLx2GXSSC7ooG5cjUHVIHQPs+AI+lYxSXjfIGllA0Me4Xvcv/wISMQDj2ErhjrONLvyb/lSCEn6nyGgvFr+Y94L+KdfChFieELinSucilvTorvio0G1M04kEXskmbmeRhga90qSh9G59IYBFGo4JST7bA4xZSYW5HF3QNLRjxnTl71T4SYdSiHTF4lC/TjbQTc0FUnai+nSvUlNuD0fJU90apQUBkWG8oRES4TIxLi2mhlwP79KIdeY1NPQujB4WlLB08cbl3+IKx1em3lBst29lelxHEd4pWskpvlB4hy/M1x/uMb98bokpt/gjglAXOH2tx2SKkl3GpZGtyKpecDPDzHMoEtWV55s/FSn5So04e60lZAc5Q7ogeD2Kghqllem1FBRolto5i0SS3ojiU2juUNF3ZJlgW/IlLzvOmCRq1j6NZCwvXKhcC++F4yzt+NIVwOSsmFtwZKnebBo92kJVPkDCVsYHZbebkegxgpI8niJ5M2jyw64NcP9D4+3ht6dSody8gohC2MJ4/lt9kIiBneM13kXU6XPXGijBvv/+VmOdNnoa2g7ehYyBRIkOotlGG+05NlZ6f66C0Hl1Ur8U+9b+qcRsNJZCaM203kWh/VIW8C41Wzfv/j4ifA3XxYNFK1l8sS9RS4170IJj2kwSX7aFAqdzZFkde7ZQrpVPzIdI86hjHWX5e0CCZWH7yfc5AuS6j5D0rzUQcRjchGwvHOQhGQiDZJva/O0VD8lvbyTCTreuCSdUYxref1+w3j5kUiKdxPNZ9IG49kL42V52Z3pXDo1wPe/Mxah/Y1pFJgKjE2J358uGH8VKZigUZ8eSSO5VmnWqyo8XoDx2X3VKZWSYYDnY0DylluMv817M0I3GzEuZ2+tpIYvG1BZBZJPr3F/mFhgHK0jR8h2D4yn55TVUPMnknT/O4PSGxgn277Zs7R0BJXuIHjC44TxNW1CtaTbAePx7aFg+1/PEuP2wxnhNprYf8oH91fa4/L994hxPI2+Z7p22QCl+rZIemk+OEfNiicU4q99mifL+uotFNBJGcbhj8fOtBoFbP/lgv2hYYilXAkEqB+WRXJR+vZ0spDI5ezmkKRzi79yTK3X/5THwfzpJ1fvrsMXKsezhMQW+US/u96Eh8uBJ/s7V6lVbj7ARx+PuXjGLEqs7QSV2zksO71DlcqlgkSaICDp4atN1N8Mb3hYacATsahlenO6Ff7Gg8/SKPjKVO8xst1nRcxyM8XvX5+SAH2bITmdFMeEYJgzKA+XgCWNgkHvkJgy3MgBWL6qkZCLY+zAs4hClpcxHvNfbSvCuOhClmJFc+m8BQpleguE5NXi5wd/u4KHtAh4RgecM16LKYAewxpPgiceg0o1IEmTvc8z8v5O1CJMhNs8D4QstQmOMUcJMQgef2chZ/XvahwFx9io4vqfXJPpoeVvKNz8R9QjEnK1trYYBF8OT95v1lN9JyyhWYuOkJibCktzKBIYvicQ0lOoivT83szg8d75Qp4f8Pt5bGnQinrEs0hCEh7T9xKKp2bzhCzqiT7OwRr65T0kqbhYnfXuQpCsseiT5ET1M33dhBU0zQWEbGGHMrUkEdtzCR2StxlpqD+csS6ubexfOr7/uqtV5JWy+S8vBP2/9KUQzeVtge6dDRKYJpJp92QHcLIICTPuy4YMauKCMe40Ap+qEIntn0zYalskoK0/Fe3zOUVgbjyDAF2UMWF0iIEsXwaJQPyoxCrMBAw8WFgoJkjEOtpmoNGtJUSpEsSk2pkebAVDZ8BLJOetcjJww9ZCjDViSmbHzRq0+u2yYDpwhSyl4QTa2dsJ0UUuStLNmQcmIDGhtCaRPF+VC/sDsXhkjlNPuLRJwFyfLgShVunkJkhXMK4NIaFjT0g29mZgZSvC4MWwfcVMnsCSEpOFL18C8ipJBVb8TQkI+i4lhJ0yoO+BsEj6vfRB3f1eQqE1Ool2M7DI99HsYXfPkMSK8wHSvM0j+OE1ZVEtg07KOqhBlU2dBO7jnZKuEBjs8i0lQfYsFVLucf/V49EQwu1B7Ul3FI5AplEnsNwi4Ry5w/5tZx4Jv8pV1whzKGjk8iPs70LSj4H96wa6yUP3d+HohpzOsJdrbK/hIRG3KRLR+QiUwJpB+bckoPw/Q8DVZvFPeS/gSvvDBMw/5w5e9FTx1KuQRKf0ToEP1zNPTAdJ4eXqB4bqUJBEq6SUOneQgL+tlKSnezvSjZ3K0DqbkiW3m4Ska5FY5TuveD5sU5fW6gfJom+QVJmbpFR5H2zofahYboy3iYaRPIe7lSMJK4pk8neXPVTvJS5/ZKZIbS87wp2skVhZjp+b2gGJl5JCyC3rCPQliROM77gUUqNFVQ6bmQ33LxIuy0JsT22s9vDSykrI60RSqR+2WBqLTU0SuelKyoWDivHWRZLxLgWaqrh8vaU1xsdFd6YcYQz38sBJNiu7ka6XoYbx9oxEfRMk1Y7LL+hJheRUc1Onr/nKgG7zrklWf8wGowHdQxekV5aet8vfk9s88nscCxKSHhYNTU4HjAIfsRDSY9WrdOM/f0+PDJB4tyuSu6t+pNwcSowO8VKk1fQ0YfS0kqfxtkfCPj8feMHjgfFYSHB/5SqAW7LB/sujpUJDbYelVZ1dhBxWCRL7487gpuPvnZwkJPtfVVpXG3nxjyHgHy6tlU1uMGgN5dm34zoSDONNYVsYv5Tjt6SrNLhDW5x+Z5kOWk8DedPAHb/AcnE2Ac0lYQ2Pco/k69aaS4/83QEvLp6QXxxc3pyZX6ivsSukVaSldLwXKyicWciSYB3+HoFU3KEcKMbBMyDx1l8kEj/sPZ52hqDTxj2J8Bp7jHPmUfud6QYN6qbB9vnBTqT+nPdYIb74uWBrI5XlWINRT3whCX9PsSXfzQKeRPeRjC/c/nSeTKiOpk8yLmNcfhA2wdN4u7/7rL4pvW+cCQpPCkiy4hi3dXL24bmfI2HfVX2mp5UzhyptPZYNv7NqiSV10L1DXH45Yntsl6+hKFQkYePzM11kgwDt43dRXsYB43K22cAwqRjP5ReS8LXvcEzYH0fIdzvkwPW3/COX4HfmHePxYTP8HhHFf2dZDxrQKcP+fPIN7s9yk5U6iAGHod5h+x53QaT7LfnC7c0wfkufT0rzrbSGJj3tkQcfjN+7O0c+3Av8PSAPyr9wTK02/1svBOVJsYYxlPdIhr0I1AzSAMr8G7H0KPCU2u9BgkdAXZYoN6Gnl14S4S5OLk/yZ5jSmR37UB9vwNPFnrs0SgNkezSFOInfOdCZ2ajAtReQ9NkIQJV43MPwUY4sv8xwDOvvYQ1PrA0kQ/zgmF2UBPq8weXvK2GkZTVuoS+KUEhN/UegoxJBmawZrn+nKVTjzgo4CfDvQOENXWx1DxrxEvKsJTgmetHdwuss4RhWtkiqeh4n8DjbSKyaMYUGtrKDOpOQdJ6N7VvjWILm8AqFnAwM54DBzaBmK48n8CIubZ6pB6V2QHLmOyGmvbcRoe2vAZIOcEyzh4x1PmMeyYtMtGhyk2ZYx+ceSxwrjGmaybj/j2fEU6RlSsUnkq9MM9x/iGKdPpZgwe21jHFOC4SGOkGAJDaRoFnCBIuuF6oKt2sRIRmzHPTpthHg9agDljpvXaZrXcf++m4ikhwjzaLnk4t1Mw5xzrPmuL92F+9h7F/YH71Q/pV1aqP8l48t+5sQ8E/fC3grEgd2FjdYNFurDZEWQwKOm1EGSxsJVc2I928CRo4RKMSUthaoCleFwFR9V3O+Qgw0iA30hDGdifURDkC0yWCBdKxcct/wFPRsTXG2VlQgT/+dwTaFPQle321KLi/Th21t6yxwPmpKNosgBye4WRyOtGlI9w4UXN/C5VG0F3WydiWsZ7seSUp40ZP37feE0PKGxJxnIBOvbn2wtwTXP3jqSGqRpKAZ1YWFymanEzIPSnCWP/KdB9UllpXEsD3MCYed+Hvz9R0JuL2l5u/RqGZMVv3QwNZQUx6mRnUmdGeeEHY7wgO6RBK376cGhLU6C29XQDIavf1vAsLq/EnJscBEqfVDKvybgBdH4GAEKZJ3oQclMUbGQJc1yoIX/g4kuCc57KqLies/YvvVIklB9VWdg/2ZsD2Fk4An1x4P5u4c8ZeaBuhuoQlhlk0jeRssB+NlmRzK66SSucyvsGMDtvej4+/7/jopWHWA/TVG+Pv+HQm4+p8h4EYQ/zHvBfzTZwGtQRyhea+QRImGZOo2rQVPFiEZFqJ5pvIzxvi4OBUYHx9JQ9VmxFJcNqmQ9uSoUyMALB1dgwRbWNJIPxPVoVizmuRdK8f0NiCJ6iqqeTJbIFHO7cLFCWOsSZodExW/fN8BH/WKZCFPzlQ5tA48XxkuD6qMJHLaDO5vpyKJwpBs7y2W4YLpSKDTclnSNmiw1KdlxbJbj2QymrsP949Q83TKpJ46s8qBdoJaSJRSwlI3hXvoPYJ/DyO215zj9rvORXKpm/RMC/XuQl8xzpPwgssTAZfn7ycX8nJIRKrGlELRMCQWbg8oZvYvtKFd8cyvTJd+j4s9PHOoeaZ+pIkW570LD8/9Efp7VGiuPg1o/WuJpV8zVByN2N+tU5QszzzZpUWLf3fLO5KYD1JM83yBpVHcYP8ONRJWLXH999SvWEK1HuOv8xSRxNNA0o2YjPQdLyJ4lQQJCvtOp4sPhtxXal8xrh+RtAbsVBhmdY2kTrr+LyutG0Fa/pf3WPxNHgez/tNnAVNnhD7a4Ix82iJZ9sKZwi1uMX59t0gQVeAvaIxyz/Nxy1TKU6GDFu57ku5PU0PdIP69JGLm8fzDtJIOFRlgQGIJ2XX1nehnxiTot67PEusX504+n8FdX0ZCenxhnAqhe8HL2Xq/pw+GCk1fwgpaoUaCnXdCStPVdgU3/Rd30zCKqUBH80fCgGdrEUnY9KcRXvUzELL9G+NrmIx4TE4SkLx8IEGFhKygbAJcfq1FI8UtIOlqO+CpX2N8PS8xbnbH0COJfcb2WTkTga8fGL+vB4zf+aaPgX9fGPeOHX7+8hQCw2b0eVJXNRLOLQYozxuMp2+1tujmrW6h29wdnHMMJNlu2+H21ykSr11MSMR7rELp6YGQn4VSobs3XwKvmSsk44GdqXrAeP5SzhHPZzckcNS8l1B7kc0S18btXWxnCXcZi3j2TteuPq3ZDeqF4/7ulxVdup/MJTyVIOCJXFUNXaq4vro62wQJyGK66oUZVNkMCV0z+OvOAm4EWfnfehaQfOQdPP3J5sl6KTa0fpYHGMcoJomzJTgmRrKB6mR5LEu2jU7fJJHhfj7hGOqWn5GKG5dBN/hIjq3BSiofBRl6PUHiVHfyr/VRuFfHkOeBwhpq/v6b4u5jME1GPO6oV8pbGJkSsqzZIdnEdY8ECnZIHL/RdRrmIwG+7BnJnJOgUjDdFB69EPMkOhOgMt3OoBkmJNPgI3GGVmRQ9DKOWXfJLOpedFx+WOP6Ih3njFlUFlATHjMkW4OEu8kGvIovkvOsILnU22kGfRMznu0FJOjNwhA7Llsfj3HA/SvVKYZeqiIhW1Eksb2XVnDXniDkM4OrdBRjrKPu3Ge5vmhwTFtI2qGycU4hZlXSaDsisScjJnkbfmTK7r0Jt8ILWV6b4pkmgexBXVRHlhgSF6nYgga36nfvHzQkpUEy6TAMSsyStWwrWK9xzioTBjyXPy3QsAPc382XsWwCLaZqZbnQ8drDOfMSx7TeqT685ptISOKXKv+FY2oj/FNeCvGnzwLKeuKCdh4NDuoGSSD9bmCwN3gwgD6WI1m0v3vV8kTjEfs9rqXhwh40ydwhqYJXrEnGJgaNn3D5SSrPJMmkA9iHj8GD2twBMfRtDra3NUg4e6kx0Xp2Alv77Nm/CYgFC2BPU0rA/UJJVJqcEGP9nkSCoY8kS95zINPcI/C46BZpbSQN7S2N42xejIQ4QYDkGpFcY/7RSTn/EfBE9gwOvyd4OiqSyt5PVxJsVGxPOEg1GEWDI+1fBPRTbK/ha0QIsUikRK+UL2hdarF/E3BLyQ2Mu54Kgb/cpaSKyBl8X8Lln7O3TJyXpwF9v3UBtgXun3sTXaCvk0GCab4riSdsMiDWKmORcS5dElRmC7Zu6EL0YEjYpiJIZiugQiBXoUu2e34Cg1xNAXwJ259JUgaeOtN5OFIktt0JCbil75OwnP5FQMkEf3YnBN5uKRLXF05gbX2LQLjF32tbSgWoWFyF6LucGrLmRYbU9LF92QuJ+Xck4H8Wrf9eAioL8f97uPz9CLgif3gaCNfpB55VgCRY/C68HLuZg6WPXYXk9kXyRYsGS4fyLHGA38yJLhtRgX63zlhyaY9IvHm7haq4VCxfU0mkz+hOoRfUWkg3D/lMD3ZlwfD+cpZLIq7/w5Bo3cGthcyeI1F2kBF4PbyKpfUTiRd+PlhahBo/j/e9RW31c4YqDJFc54XZ0DkPkZBjjGTsm9tEz/fzEoauqoTs0ZgxNetLCM/HyEnqOclEL2ThAScW5/neQbJdVFx+7L+cZyXrZPpZ3HFAl4+S5HZu9TSfZbj957Nh+eGNy8v1wodeZA3L7txUaLlfmDBQD4lq8iSlIqhL6CoLCd0nuH2Feg40Pm4yS5tOoY57+D1AXix4NnAk3EBmFlT1DElrSbeY2rCz4aEMJc/dl4X9OXk29PEH+5O/kMTSFb9fbCMkbqEk2F9daCMnbpWQz+sMCR2sJBg/z4Gnni3J9MWqGB6d+SO3+3t8zXevIzH7372LEf6ep1W2g3v/4Rjno+6vK63KYin9lw+w/5sQcPWHx9Rclj7Q3Q8myfMC45n2GW1o72NIss2B6/Tqmx+41bLNsiNBQpzI9gE3Jd4LySEoRXpQZA2ese/zjLJ6otXp/YS77SNxsFzodO8WG3hd4oDlfolEq7IY43GNcTgVf/ctPTz++T0A3xPysUUSvjdIxPqmIHESl/f0G25m8HTWIUmNBxLo6ZUOPL0MhCS065Qm5vsN3QPjYjJgHKDbCDzo3St+v7OiiWbPTgEcsBgHr3Gk0FyUY3gFEJJ80JBc3lRg/B5Vn2StgJ8n+e8+H49h/LZ/n8t6n0MXdR5LKKkV+rV1jNMeEjIxClx/+WS/M+uTT3L5+bsP64b90b4frpCXmf575NJpDk+euEI22ZVKY7vRoYlawLhr7lJaH5IVxsnYE9L5hY+0wfIPpVowIduuCZL3sl3Dw2wdlmTn70gXNvldlLbC/WurtajXZHOHm2YhYZkmlvSUnFbQX/aAc4D1wTklx/XVmmsLqSggF+oPbqHy1d9Fhesp/QvHlCz+qTr1FxNQ1v/0mNq6OO/y1OF5s45/j2tpTr8nTh5Y+njoKvVm4hb6tMJjbnOPU7rdnTZw8//jwk6VdrmVQBvWSLTuLkzUjN9IxidjPJk8LtMvUXBeVZBMaRgwmUaiHMFL/2Y8lxre0FuGRHpNecSS2xwJVStnFwoPg2JyIk1K3x/Zglf6QbJ9dgyozfQLPMb1QUgqD4mZO7IKN3o8sKxfNy4d+jKF+5bFv4uhkUx6VZrQlBf8+xaxkRbd2AIPfFx+8MWe7nXZhi4TQyHp7the5ymq0G/7A8kmPVZpOMo34HMj4Lkl4DF/Sc4Z1Osej3lIiEw39wAJeliGQnqNcUyX79GHp27gHLKvsT/jWfz7b54yYNn7ssM6uLQY1Nv29/7a8BvTjaY70LVSRPLTQh/p9R1jnb3uE56eWxyT4qw3YAwynyRvG+eYQlAtqKMIfx8rPfX6ojLXWBTLkCUvcfF7D+DZhOr729/FqP3ePZqG0Lod/n45wf2dl2qEc9qA/VmPu79yTK3Ff8i9gMKfHlMr6njgm3eDh/oMRrKcD0imz80g0TSbJqJ4QgBGfNaEUAXV+j8IGJHNNdW8gh1g711x+cMd4d9+Nkew7guTwDH5xCQG5wQkIQaLrtOUknDPkFDXdC+A996WOFJNAEs8UxaNXyTK7Xk6Y5y6I+HMYzwS5Xf1jOf62IzjVwTSB+8S7GOP7Xn4wUSMdwLgLD9Yo4rfWb71tQ3A/iIBg/MTSXQVkVS7300+ofP5ACl7zsGoRSRcoSPZkk+X/JuAwe/4I3eq4MgYU4tHbYEj++yZSMDEzEio7JF0xlw4g7fXdBYdqKqSk4jZ1YEFJVFa4PLNfHLAG08GC/NX2BBqBTmYRMpYsC9KIM+Z1CIWf+Rlz2Ak2kI6gu0efhfSathf+fN9BnfWIEGTtJRJNjKsNEzTsf9lOBMBlQ37ofJZkC/mjUbCwIKdgRYOS1+VyXrYnmGfxrj8ZkICas9ff5XYM3B5TiPxEiSlk8yR6BDh9/+OBNz8jxBwJUjCP+WlECt992engW2ChOHiF8kgMmmi7TX04HX83au2PUsjvZFUgdYwS5YvFSTGdSfPob5amZDHybKhunzYwYg9zVN7gZ/TujKAFzFn2YpZDW1vrQ11/OZC/uqQkLeNF8AwGEiywDdd+nYuOjwbB0lzL5B4Ud4iueIbZ6lJZaD+fHaBVvaRWAZLRqq/L0jItKl4hvug0v4ey/D47pBkrW6eafFoGQzHM+eJcJV+D5z//AhHGoy7SyRatz/4MA4Jkk4pexUJ+LvX70BLJFafTrSIqgAezaIl+blGIt32e4CqDxshL2aySr8KRsGyVLC/Qt8s6UFXVtBe/Zql+sJMabSdedB8Stw+IUhYTfSwlK2UQkgk29RprS6QfNyohOT8vvV0s2wd6CuvFFI6IZm35sWB8XGvhNQ5SkjeFyqxW7wqjCpzyaLSM0Oiy0LNEiHcx7j/Cxn65+/m5GtsqRSu7QHu7qEW8p1kWlSPQwPK4lvw5Em7kdrzjwb1cMTfg7D+L7vNHsfUYvWnnrT2l78X8A+X1sNiwDGl6KaQLM9EodpG9KEMsojltytO95tJWsBrIA7LbjkSYsy6EY/ZC5IwYKFK7aI0oAuXGMfE7qvQNmTT71EM8C/SAM0WyhZufQosGWRi0fsFCdRbOsa14xFJt9kNC6iL3heSm6ABXZfuDuq3FLLMDDHe8s2IcTT/hkL+OWp4TDzEAONhiH/btO6ptjO/wEv8PAkafqbruxvCY+Mi4WaApHva/RYe2znuz7XkSEymZ3ArMLrmgYrkDc/dGqrO8oW8bolLbzZZQ+nLjCS3TuhpuzgXMCofn6SDL1g456QuDLcQiSVfkYSjj4SuTM8XMmWllTTKZApPpfB4Wnd6SuVe1aDP9x5LldPO+l1UZ8FQxBhv6+n3uB29wDlLKJHQhyNXqPkdDXiq8QHbr2F/b0NzDi1/uCS70Uimi8icQbs9R9iepxPrxRgMcJPPnpAQp5loSAJcn1cj4a04lOmqSU24LX8Xss5VLlLn3evw6iMkqDaDv+y+JRxT0h97cvU/7aUQYEwuzvO/R8HfLguXPk9yCW19P/LUTBugu2NP4FE6Ps6bNRIltfFYvVE3INnqo7l0Z4gneNyzmGRXu1HpvpPmMMivmCe5Llq0eZw9KJ86kgmnaYt+XvIBbpOSC2mscKwLO92Eut8zrIMv5lI1aQBGe4XHlCCKDV3bo4Nj4EeeN8Ux47KmgrujJCRPHSLSx8rF9i3jI0tMG1PvSywvUIb3WEgjWWjopKc2VASXz18KEu96UR8wPPWEpJIR45h7iB7cHA2JupIbbC9TdHjILa7vxXUXS2U5wt2+4hgq90zBOilfoZreuH5zHutUDs47uA8DLq/12D5RQ3I9jxsg+SagLn3kKtYtT8PInj0q3F/SJFCIzZGlLY9GyvcN1t3ax+VhJSpUPjQxjLGWkYRumpjm/mjDcNnimP8IbKLnrneg2s2xfb1/Bt3ycEzWZYtzyB1HMBIZyV0VSNiEbLWevpryAI/X1+epco9F2tb4dyvGByET+534F46p1fIfQsA/fiFo9ntP3L/OAv6bgJG9OYF9GwwG6WsSyViz8N8EDBidgGz3gQ1kne1YcCXXUlsXSD7P6U0SQqY2RJ47CZgLyWThvq9S0qlIOl1khgBJO5XktCQX2CmNTULeFA35voUISFQgARsOPbHa4oLkue95GBqiSMikq0CJ5wlhWOtApGmowCgFJE92KETid91/EDBKnZ1FTOOOfz/IXgji2SSTyzScwVTWVx7lvIqJNx9acNaZzqG+qCk5v7YJeIaBRJrT8kyqDxLQslJLiJQuScmT8jtQrNI8DK6fnoRpcAUtv+o8mLlIrM/5TmDbSkhAG9QzeT9kD+jrYvAo2YYTmVsnJHCmZvz3mkIg4mnowD6scX8tBduv+c4R9F3y/xLQ9jbYP8XN4oGyB4VkgCQklkdJ4OVqSeZVkYGvdz6DWTb/PRFUsEDzZ4RHjwm/n/DiCuSNhP03AXU/qGC3+V1oey2R9Dh/nMDSc0MI83z6e74X8D+HyH8vAUVZWf5DLgRdaX+YgJ+Vuoa6E2oh65+/e+/wKIP7wyqE9P4yf/cRlXN4ztWSp/onValYPbfQ9jxnv1epT7TvnxqM6w8SLgEk0gStifHuyJFoVdrTYUTS1BtAcs0BSQWvA0Bvj1zIVqmEpbu+YNw9nZBw46ZrqPdaBFDW3x8RmzSmE1kV8KgGJJbvdBM9GkjIniT4/fryu/dOF9fwZLTmuGdSSf0nRQKNQYMD4oAkdTc0gDGlDc8MCYlWKLh/oxg3QhZjbKZSuKLwEPclT6xclmlV4jRSLy8tT43eVCgrLuz3dMeWpOIm1al0pw6UhlkLyaNIGrpfNBsol6uap8JCOtPsS30oXhMXEk+xXBq3qxiamVbi/pWdTtXDCgl3+F0I+1ofZXpeX1yopL4i+T5MG/p6zFzoJ63mOf2dlW3aFqNPJiIZvW/iUnp+uvC0XdweP90b2iv7FZTX58hSBycvuo1oAo9h4CRxe/z+mOxMaL5xwfPTEftPtp8EXo3fsMQvrL/sHouVuBI3/5Qngv7pC0HfYrGG5vdmn+z+wXjJRyuC13bHfu+RE860kU4SvOrJ4cntg3Hp0JsvKKObLeRvu8I4trMsqIwtkNT0kXgF4194vmnIk8hnZ0oIaMCbU0hySWYx3R8nE/rX40jycxP1FFYbCW5v8jsjQL9nqmZngoQ5RiQLJlGl6R2LXnnnEc+beS3+HskUQWFUEU+CRBPpdsFEuCdexNOHz3q6nJ9jKN8qxr9uyXUavc8aPK0NI/mhIDF1gvEKDWA8TuKayDSxhRlwqwpY8ntSLZ210gw6wmKWnFyMw72jcKhmHyTa68iArr4uwLB3QpIeLCQln/+e6dYmAcutAYl6c2WcU65LnyTfqulpJloGvMwjEjLd7YA+c8uGNs1xfx6ZplLvnMyhr3cB+T11wKLH0bWAtxz7Z+JspKpg7aC5OC5P6ZGrGJ/lLdyf74hnZT6Ierh4P6F61j62PWoU+paRC2NkhdgfEKn0tStt6DajSxJ/Jih0dcD2PBqOBD2w3V/33yoiptX/rReC3icIods+XSHpLwc8pnWEX+NIiZCSrDlTq1YM4M7vTOyuRjKJubpFgoQBz/i2xs9VuAKvmljIiR679KVgKOs2NpLLmSMh+9oNodiyWEguIpLmrbgpFFl6EpJ3gL/x+9PY8AqKmKTLHR43Xe8yuM/okSRYFkS6cc8+8MTBY6z9/O6N83FEPLZuSvLmjWPuvS3xmD00SMLD76yeiT85DOYViWO8kJjshcRtBRzDyXrT6FQ4jW+4937KchWPL5qiuGDIPMbS3I1T2g5gwLMaE5Y/T83vVfIWll5FwTlhX4s6dUargv5oHHg2W4hAXeL+nlC6xOUjGcd0KJfYft8AJJ1Fz7Q29BDGnANPh/NHptFyzOG2Pya4fzOm0iCJsf/XFeO5biLBfeomOKa8nKSXXiyx/upY98oN9ndQcYVW89GD+ogETnbbs6jvS3GL5BVwTlnoN4sqD9dFYrMDT0fnO9Fun6bQEh6wdPc8YM7Qld+7OLdHId29avcvHFOy/L/1QtDT+/eeuE4zWWCrpUzyAQlmZ18kwiUAmRyvXQh+VGpCtLammKwfzAF9Nex4cHv7jRaJQgJkNSIBy/3UE/PIUti6K5PDItudyVx8X/6DgOoKGvIwyRX2+tpm0Srf9qR3gwgsv6E8pI06EnfBr2AmD5tEzREJmLmuCt488Ul4InFM2OVUgeMwPEpUtVDIMZBC2K0WvwtNnQpnY/UegnNGAoLhIXHOinAGh8+vAqzN8EwUJnSw838XbrZLJFsTdRloHhIpHH8XSvKlugD3lO5ZmATdmXwraQC9yzIhSN9VT2zbKWEX33UhUNvJIqPdEqx6c8rhgAWFDIbigzdeDCG6FbuRCCBcwGxoJoSDiv33SE4deLJIGUh+IZNy3SX/QcCD/jmT8OgUQNW7JYT0UalkW5kX0F6c8qhycf1fJ8iBzE2fw+hfRY3U2/2/CRicvjuVdCb2n43VkAdthe2jRlGD6wW4f+KiFAnPixMY194QAnOJ3///IeD/+cf/A/3Hm9E=</prop>
			<obj name="TemperatureLog" class="TemperatureLog" version="2">
				<prop name="Times">TEFSWgAA6Z0AAIDpmNwAAAB2AgAAGgQAALQFAABOBwAA6AgAAIwKAAAmDAAAwA0AAFoPAAD0EAAAmBIAADIUAADMFQAAcBcAAAoZAACkGgAAPhwAAOIdAAB8HwAAFiEAALAiAABUJAAA7iUAAIgnAAAiKQAAvCoAAGAsAAD6LQAAlC8AADgxAADSMgAAbDQAAAY2AACqNwAARDkAAN46AAB4PAAAEj4AALY/AABQQQAA6kIAAI5EAAAoRgAAwkcAAFxJAAAASwAAmkwAADROAADOTwAAclEAAAxTAACmVAAAQFYAAORXAAB+WQAAGFsAALJcAABMXgAA8F8AAIphAAAkYwAAyGQAAGJmAAD8ZwAAlmkAADprAADUbAAAbm4AAAhwAACicQAARnMAAOB0AAB6dgAAHngAALh5AABSewAA7HwAAJB+AAAqgAAAxIEAAF6DAAD4hAAAnIYAADaIAADQiQAAdIsAAA6NAACojgAAQpAAAOaRAACAkwAAGpUAALSWAABYmAAA8pkAAIybAAAmnQAAwJ4AAGSgAAD+oQAAmKMAADylAADWpgAAcKgAAAqqAACuqwAASK0AAOKuAAB8sAAAFrIAALqzAABUtQAA7rYAAJK4AAAsugAAxrsAAGC9AAAEvwAAnsAAADjCAADSwwAAdsUAABDHAACqyAAARMoAAN7LAACCzQAAHM8AALbQAABa0gAA9NMAAI7VAAAo1wAAwtgAAGbaAAAA3AAAmt0AAD7fAADY4AAAcuIAAAzkAACw5QAASucAAOToAAB+6gAAIuwAALztAABW7wAA8PAAAIryAAAu9AAAyPUAAGL3AAAG+QAAoPoAADr8AADU/QAAeP8AABIBAQCsAgEARgQBAOAFAQCEBwEAHgkBALgKAQBcDAEA9g0BAJAPAQAqEQEAzhIBAGgUAQACFgEAnBcBADYZAQDaGgEAdBwBAA4eAQCyHwEATCEBAOYiAQCAJAEAJCYBAL4nAQBYKQEA8ioBAIwsAQAwLgEAyi8BAGQxAQD+MgEAojQBADw2AQDWNwEAejkBABQ7AQCuPAEASD4BAOw/AQCGQQEAIEMBALpEAQBURgEA+EcBAJJJAQAsSwEA0EwBAGpOAQAEUAEAnlEBAEJTAQDcVAEAdlYBABBYAQCqWQEATlsBAOhcAQCCXgEAJmABAMBhAQBaYwEA9GQBAJhmAQAyaAEAzGkBAGZrAQAAbQEApG4BAD5wAQDYcQEAcnMBABZ1AQCwdgEASngBAO55AQCIewEAIn0BALx+AQBggAEA+oEBAJSDAQAuhQEAyIYBAGyIAQAGigEAoIsBAESNAQDejgEAeJABABKSAQCskwEAUJUBAOqWAQCEmAEAKJoBAMKbAQBcnQEA9p4BAJqgAQA0ogEAzqMBAGilAQACpwEApqgBAECqAQDaqwEAfq0BABivAQCysAEATLIBAPCzAQCKtQEAJLcBAL64AQBYugEA/LsBAJa9AQAwvwEA1MABAG7CAQAIxAEAosUBAEbHAQDgyAEAesoBABTMAQCuzQEAUs8BAOzQAQCG0gEAKtQBAMTVAQBe1wEA+NgBAJzaAQA23AEA0N0BAGrfAQAE4QEAqOIBAELkAQDc5QEAgOcBABrpAQC06gEATuwBAPLtAQCM7wEAJvEBAMDyAQBa9AEA/vUBAJj3AQAy+QEAzPoBAHD8AQAK/gEApP8BAEgBAgDiAgIAfAQCABYGAgC6BwIAVAkCAO4KAgCIDAIAIg4CAMYPAgBgEQIA+hICAJ4UAgA4FgIA0hcCAGwZAgAQGwIAqhwCAEQeAgDeHwIAeCECABwjAgC2JAIAUCYCAPQnAgCOKQIAKCsCAMIsAgBmLgIAADACAJoxAgA0MwIAzjQCAHI2AgAMOAIApjkCAEA7AgDkPAIAfj4CABhAAgC8QQIAVkMCAPBEAgCKRgIALkgCAMhJAgBiSwIA/EwCAJZOAgA6UAIA1FECAG5TAgASVQIArFYCAEZYAgDgWQIAhFsCAB5dAgC4XgIAUmACAOxhAgCQYwIAKmUCAMRmAgBoaAIAAmoCAJxrAgA2bQIA2m4CAHRwAgAOcgIAqHMCAEx1AgDmdgIAgHgCABp6AgC0ewIAWH0CAPJ+AgCMgAIAMIICAMqDAgBkhQIA/oYCAKKIAgA8igIA1osCAHCNAgAKjwIArpACAEiSAgDikwIAhpUCACCXAgC6mAIAVJoCAPibAgCSnQIALJ8CAMagAgBgogIABKQCAJ6lAgA4pwIA3KgCAHaqAgAQrAIAqq0CAE6vAgDosAIAgrICABy0AgC2tQIAWrcCAPS4AgCOugIAMrwCAMy9AgBmvwIAAMECAKTCAgA+xAIA2MUCAHLHAgAMyQIAsMoCAErMAgDkzQIAfs8CACLRAgC80gIAVtQCAPDVAgCU1wIALtkCAMjaAgBs3AIABt4CAKDfAgA64QIA3uICAHjkAgAS5gIArOcCAEbpAgDq6gIAhOwCACjuAgDC7wIAXPECAPbyAgCQ9AIANPYCAM73AgBo+QIAAvsCAJz8AgBA/gIA2v8CAHQBAwAYAwMAsgQDAEwGAwDmBwMAigkDACQLAwC+DAMAWA4DAPIPAwCWEQMAMBMDAMoUAwBuFgMACBgDAKIZAwA8GwMA4BwDAHoeAwAUIAMAriEDAEgjAwDsJAMAhiYDACAoAwDEKQMAXisDAPgsAwCSLgMANjADANAxAwBqMwMABDUDAJ42AwBCOAMA3DkDAHY7AwAaPQMAtD4DAE5AAwDoQQMAjEMDACZFAwDARgMAWkgDAP5JAwCYSwMAMk0DAMxOAwBwUAMAClIDAKRTAwA+VQMA2FYDAHxYAwAWWgMAsFsDAFRdAwDuXgMAiGADACJiAwC8YwMAYGUDAPpmAwCUaAMALmoDANJrAwBsbQMABm8DAKpwAwBEcgMA3nMDAHh1AwASdwMAtngDAFB6AwDqewMAjn0DACh/AwDCgAMAXIIDAACEAwCahQMANIcDAM6IAwBoigMADIwDAKaNAwBAjwMA5JADAH6SAwAYlAMAspUDAFaXAwDwmAMAipoDACScAwC+nQMAYp8DAPygAwCWogMAMKQDANSlAwBupwMACKkDAKyqAwBGrAMA4K0DAHqvAwAesQMAuLIDAFK0AwDstQMAhrcDACq5AwDEugMAXrwDAAK+AwCcvwMANsEDANDCAwB0xAMADsYDAKjHAwBCyQMA3MoDAIDMAwAazgMAtM8DAE7RAwDy0gMAjNQDACbWAwDK1wMAZNkDAP7aAwCY3AMAPN4DANbfAwBw4QMACuMDAKTkAwBI5gMA4ucDAHzpAwAg6wMAuuwDAFTuAwDu7wMAkvEDACzzAwDG9AMAYPYDAPr3AwCe+QMAOPsDANL8AwBs/gMAEAAEAKoBBABEAwQA6AQEAIIGBAAcCAQAtgkEAFoLBAD0DAQAjg4EACgQBADCEQQAZhMEAAAVBACaFgQAPhgEANgZBAByGwQADB0EALAeBABKIAQA5CEEAH4jBAAYJQQAvCYEAFYoBADwKQQAiisEAC4tBADILgQAYjAEAPwxBACgMwQAOjUEANQ2BAB4OAQAEjoEAKw7BABGPQQA6j4EAIRABAAeQgQAuEMEAFJFBAD2RgQAkEgEACpKBADOSwQAaE0EAAJPBACcUAQAQFIEANpTBAB0VQQADlcEAKhYBABMWgQA5lsEAIBdBAAaXwQAvmAEAFhiBADyYwQAlmUEADBnBADKaAQAZGoEAAhsBACibQQAPG8EANZwBABwcgQAFHQEAK51BABIdwQA7HgEAIZ6BAAgfAQAun0EAF5/BAD4gAQAkoIEACyEBADkhQQAfocEABiJBAC8igQAYIwEAPqNBACejwQAOJEEANKSBACAlAQAGpYEALSXBABYmQQA8poEAIycBAAmngQAyp8EAGShBAD+ogQAoqQEAEamBADgpwQAeqkEACirBADCrAQAXK4EAACwBACasQQANLMEAM60BABytgQADLgEAKa5BABAuwQA5LwEAH6+BAAYwAQAssEEAFbDBADwxAQAisYEACTIBADIyQQAYssEAPzMBACWzgQAMNAEANTRBABu0wQACNUEAKzWBABG2AQA4NkEAHrbBAAe3QQAuN4EAFLgBADs4QQAhuMEACrlBADE5gQAXugEAALqBACc6wQANu0EANDuBAB08AQADvIEAKjzBABC9QQA5vYEAID4BAAa+gQAtPsEAFj9BADy/gQAjAAFACYCBQDKAwUAZAUFAP4GBQCYCAUAPAoFANYLBQBwDQUACg8FAKQQBQBIEgUA4hMFAHwVBQAgFwUAuhgFAFQaBQDuGwUAkh0FACwfBQDGIAUAYCIFAPojBQCeJQUAOCcFANIoBQB2KgUAECwFAKotBQBELwUA6DAFAIIyBQAcNAUAtjUFAFo3BQD0OAUAjjoFACg8BQDMPQUAZj8FAABBBQCaQgUANEQFANhFBQByRwUADEkFALBKBQBKTAUA5E0FAH5PBQAYUQUAvFIFAFZUBQDwVQUAilcFAC5ZBQDIWgUAYlwFAAZeBQCgXwUAOmEFANRiBQBuZAUAEmYFAKxnBQBGaQUA4GoFAIRsBQAebgUAuG8FAFxxBQD2cgUAkHQFACp2BQDOdwUAaHkFAAJ7BQCcfAUAQH4FANp/BQB0gQUADoMFALKEBQBMhgUA5ocFAICJBQAaiwUAvowFAFiOBQDyjwUAjJEFADCTBQDKlAUAZJYFAAiYBQCimQUAPJsFANacBQB6ngUAFKAFAK6hBQBIowUA4qQFAIamBQAgqAUAuqkFAFSrBQD4rAUAkq4FACywBQDQsQUAarMFAAS1BQCetgUAOLgFANy5BQB2uwUAEL0FAKq+BQBOwAUA6MEFAILDBQAmxQUAwMYFAFrIBQD0yQUAmMsFADLNBQDMzgUAZtAFAADSBQCk0wUAPtUFANjWBQBy2AUAFtoFALDbBQBK3QUA7t4FAIjgBQAi4gUAvOMFAGDlBQD65gUAlOgFAC7qBQDI6wUAbO0FAAbvBQCg8AUARPIFAN7zBQB49QUAEvcFALb4BQBQ+gUA6vsFAIT9BQAe/wUAwgAGAFwCBgD2AwYAkAUGADQHBgDOCAYAaAoGAAwMBgCmDQYAQA8GANoQBgB+EgYAGBQGALIVBgBMFwYA5hgGAIoaBgAkHAYAvh0GAFgfBgD8IAYAliIGADAkBgDUJQYAbicGAAgpBgCiKgYARiwGAOAtBgB6LwYAFDEGAK4yBgBSNAYA7DUGAIY3BgAgOQYAxDoGAF48BgD4PQYAnD8GADZBBgDQQgYAakQGAA5GBgCoRwYAQkkGANxKBgB2TAYAGk4GALRPBgBOUQYA6FIGAIxUBgAmVgYAwFcGAGRZBgD+WgYAmFwGADJeBgDWXwYAcGEGAApjBgCkZAYAPmYGAOJnBgB8aQYAFmsGALBsBgBUbgYA7m8GAIhxBgAicwYAxnQGAGB2BgD6dwYAlHkGADh7BgDSfAYAbH4GAAaABgCqgQYARIMGAN6EBgCChgYAHIgGALaJBgBQiwYA9IwGAI6OBgAokAYAwpEGAFyTBgAAlQYAmpYGADSYBgDYmQYAcpsGAAydBgCmngYASqAGAOShBgB+owYAGKUGALKmBgBWqAYA8KkGAIqrBgAkrQYAyK4GAGKwBgD8sQYAoLMGADq1BgDUtgYAbrgGABK6BgCsuwYARr0GAOC+BgCEwAYAHsIGALjDBgBSxQYA9sYGAJDIBgAqygYAxMsGAGjNBgACzwYAnNAGADbSBgDa0wYAdNUGAA7XBgCo2AYATNoGAPDbBgCK3QYALt8GAMjgBgBi4gYA/OMGAJblBgA65wYA1OgGAG7qBgAS7AYArO0GAEbvBgDg8AYAhPIGAB70BgC49QYAUvcGAOz4BgCQ+gYAKvwGAMT9BgBe/wYAAgEHAJwCBwA2BAcA2gUHAHQHBwAOCQcAqAoHAEwMBwDmDQcAgA8HABoRBwC0EgcAWBQHAPIVBwCMFwcAMBkHAMoaBwBkHAcA/h0HAKIfBwA8IQcA1iIHAHAkBwAKJgcAricHAEgpBwDiKgcAfCwHACAuBwC6LwcAVDEHAPgyBwCSNAcALDYHAMY3BwBqOQcABDsHAJ48BwA4PgcA0j8HAHZBBwAQQwcAqkQHAE5GBwDoRwcAgkkHABxLBwC2TAcAWk4HAPRPBwCOUQcAKFMHAMxUBwBmVgcAAFgHAKRZBwA+WwcA2FwHAHJeBwAMYAcAsGEHAEpjBwDkZAcAfmYHACJoBwC8aQcAVmsHAPpsBwCUbgcALnAHAMhxBwBscwcABnUHAKB2BwA6eAcA1HkHAHh7BwASfQcArH4HAEaABwDqgQcAhIMHAB6FBwDChgcAXIgHAPaJBwCQiwcANI0HAM6OBwBokAcAApIHAJyTBwBAlQcA2pYHAHSYBwAOmgcAspsHAEydBwDmngcAgKAHACSiBwC+owcAWKUHAPymBwCWqAcAMKoHAMqrBwBurQcACK8HAKKwBwA8sgcA1rMHAHq1BwAUtwcArrgHAEi6BwDsuwcAhr0HACC/BwDEwAcAXsIHAPjDBwCSxQcALMcHANDIBwBqygcABMwHAJ7NBwBCzwcA3NAHAHbSBwAa1AcAtNUHAE7XBwDo2AcAjNoHACbcBwDA3QcAWt8HAPTgBwCY4gcAMuQHAMzlBwBm5wcACukHAKTqBwA+7AcA4u0HAHzvBwAW8QcAsPIHAFT0BwDu9QcAiPcHACL5BwC8+gcAYPwHAPr9BwCU/wcALgEIANICCABsBAgABgYIAKoHCABECQgA3goIAHgMCAASDggAtg8IAFARCADqEggAhBQIACgWCADCFwgAXBkIAAAbCACaHAgANB4IAM4fCABoIQgADCMIAKYkCABAJggA5CcIAH4pCAAYKwgAsiwIAFYuCADwLwgAijEIACQzCAC+NAgAYjYIAPw3CACWOQgAMDsIANQ8CABuPggACEAIAKxBCABGQwgA4EQIAHpGCAAeSAgAuEkIAFJLCADsTAgAhk4IACpQCADEUQgAXlMIAAJVCACcVggANlgIANBZCAB0WwgADl0IAKheCABCYAgA3GEIAIBjCAAaZQgAtGYIAE5oCADyaQgAjGsIACZtCADKbggAZHAIAP5xCACYcwgAPHUIANZ2CABweAgACnoIAKR7CABIfQgA4n4IAHyACAAWgggAuoMIAFSFCADuhggAkogIACyKCADGiwgAYI0IAASPCACokAgAQpIIANyTCACAlQgAGpcIALSYCABYmggA8psIAIydCAAmnwgAyqAIAGSiCAD+owgAmKUIADynCADWqAgAcKoIAAqsCACurQgASK8IAOKwCAB8sggAILQIALq1CABUtwgA7rgIAJK6CAAsvAgAxr0IAGC/CAD6wAgAnsIIADjECADSxQgAbMcIABDJCACqyggARMwIAOjNCACCzwgAHNEIALbSCABa1AgA9NUIAI7XCAAo2QgAwtoIAGbcCAAA3ggAmt8IADThCADY4ggAcuQIAAzmCACw5wgASukIAOTqCAB+7AgAIu4IALzvCABW8QgA8PIIAIr0CAAu9ggAyPcIAGL5CAAG+wgAoPwIADr+CADU/wgAeAEJABIDCQCsBAkARgYJAOAHCQCECQkAHgsJALgMCQBSDgkA9g8JAJARCQAqEwkAzhQJAGgWCQACGAkAnBkJAEAbCQDaHAkAdB4JAA4gCQCyIQkATCMJAOYkCQCAJgkAGigJAL4pCQBYKwkA8iwJAIwuCQAwMAkAyjEJAGQzCQAINQkAojYJADw4CQDWOQkAejsJABQ9CQCuPgkASEAJAOJBCQCGQwkAIEUJALpGCQBeSAkA+EkJAJJLCQAsTQkA0E4JAGpQCQAEUgkAnlMJADhVCQDcVgkAdlgJABBaCQC0WwkATl0JAOheCQCCYAkAJmIJAMBjCQBaZQkA9GYJAI5oCQAyagkAzGsJAGZtCQAAbwkApHAJAD5yCQDYcwkAfHUJABZ3CQCweAkASnoJAOR7CQCIfQkAIn8JALyACQBWggkA+oMJAJSFCQAuhwkA0ogJAGyKCQAGjAkAoI0JAESPCQDekAkAeJIJABKUCQCslQkAUJcJAOqYCQCEmgkAHpwJAMKdCQBcnwkA9qAJAJqiCQA0pAkAzqUJAGinCQACqQkApqoJAECsCQDarQkAdK8JABixCQCysgkATLQJAPC1CQCKtwkAJLkJAL66CQBYvAkA/L0JAJa/CQAwwQkAysIJAG7ECQAIxgkAoscJAEbJCQDgygkAeswJABTOCQC4zwkAUtEJAOzSCQCG1AkAINYJAMTXCQBe2QkA+NoJAJzcCQA23gkA0N8JAGrhCQAE4wkAqOQJAELmCQDc5wkAgOkJABrrCQC07AkATu4JAPLvCQCM8QkAJvMJAMD0CQBa9gkA/vcJAJj5CQAy+wkA1vwJAHD+CQAKAAoApAEKAD4DCgDiBAoAfAYKABYICgCwCQoAVAsKAO4MCgCIDgoALBAKAMYRCgBgEwoA+hQKAJQWCgA4GAoA0hkKAGwbCgAGHQoAqh4KAEQgCgDeIQoAgiMKABwlCgC2JgoAUCgKAOopCgCOKwoAKC0KAMIuCgBcMAoAADIKAJozCgA0NQoA2DYKAHI4CgAMOgoApjsKAEo9CgDkPgoAfkAKABhCCgCyQwoAVkUKAPBGCgCKSAoAJEoKAMhLCgBiTQoA/E4KAKBQCgA6UgoA1FMKAG5VCgAIVwoArFgKAEZaCgDgWwoAel0KAB5fCgC4YAoAUmIKAOxjCgCQZQoAKmcKAMRoCgBeagoAAmwKAJxtCgA2bwoA0HAKAHRyCgAOdAoAqHUKAEJ3CgDmeAoAgHoKABp8CgC0fQoAWH8KAPKACgCMggoAJoQKAMqFCgBkhwoA/ogKAJiKCgA8jAoA1o0KAHCPCgAUkQoArpIKAEiUCgDilQoAfJcKACCZCgC6mgoAVJwKAO6dCgCSnwoALKEKAMaiCgBqpAoABKYKAJ6nCgA4qQoA0qoKAHasCgAQrgoAqq8KAESxCgDosgoAgrQKABy2CgDAtwoAWrkKAPS6CgCOvAoAMr4KAMy/CgBmwQoAAMMKAJrECgA+xgoA2McKAHLJCgAMywoAsMwKAErOCgDkzwoAiNEKACLTCgC81AoAVtYKAPDXCgCU2QoALtsKAMjcCgBi3goABuAKAKDhCgA64woA3uQKAHjmCgAS6AoArOkKAFDrCgDq7AoAhO4KAB7wCgDC8QoAXPMKAPb0CgCQ9goANPgKAM75CgBo+woAAv0KAJz+CgBAAAsA2gELAHQDCwAOBQsAsgYLAEwICwDmCQsAigsLACQNCwC+DgsAWBALAPwRCwCWEwsAMBULAMoWCwBkGAsACBoLAKIbCwA8HQsA1h4LAHogCwAUIgsAriMLAFIlCwDsJgsAhigLACAqCwDEKwsAXi0LAPguCwCSMAsALDILANAzCwBqNQsABDcLAJ44CwBCOgsA3DsLAHY9CwAaPwsAtEALAE5CCwDoQwsAjEULACZHCwDASAsAWkoLAPRLCwCYTQsAMk8LAMxQCwBmUgsAClQLAKRVCwA+VwsA4lgLAHxaCwAWXAsAsF0LAEpfCwDuYAsAiGILACJkCwC8ZQsAYGcLAPpoCwCUagsAOGwLANJtCwBsbwsABnELAKByCwBEdAsA3nULAHh3CwASeQsAtnoLAFB8CwDqfQsAjn8LACiBCwDCggsAXIQLAACGCwCahwsANIkLAM6KCwBojAsADI4LAKaPCwBAkQsA2pILAH6UCwAYlgsAspcLAFaZCwDwmgsAipwLACSeCwDInwsAYqELAPyiCwCWpAsAMKYLANSnCwBuqQsACKsLAKKsCwBGrgsA4K8LAHqxCwAUswsAuLQLAFK2CwDstwsAkLkLACq7CwDEvAsAXr4LAPi/CwCcwQsANsMLANDECwBqxgsADsgLAKjJCwBCywsA5swLAIDOCwAa0AsAtNELAFjTCwDy1AsAjNYLACbYCwDA2QsAZNsLAP7cCwCY3gsAMuALANbhCwBw4wsACuULAK7mCwBI6AsA4ukLAHzrCwAW7QsAuu4LAFTwCwDu8QsAiPMLACz1CwDG9gsAYPgLAAT6CwCe+wsAOP0LANL+CwBsAAwAEAIMAKoDDABEBQwA3gYMAIIIDAAcCgwAtgsMAFANDAD0DgwAjhAMACgSDADMEwwAZhUMAAAXDACaGAwANBoMANgbDAByHQwADB8MAKYgDABKIgwA5CMMAH4lDAAYJwwAvCgMAFYqDADwKwwAlC0MAC4vDADIMAwAYjIMAAY0DACgNQwAOjcMANQ4DABuOgwAEjwMAKw9DABGPwwA4EAMAIRCDAAeRAwAuEUMAFxHDAD2SAwAkEoMACpMDADETQwAaE8MAAJRDACcUgwANlQMANpVDAB0VwwADlkMALJaDABMXAwA5l0MAIBfDAAaYQwAvmIMAFhkDADyZQwAjGcMADBpDADKagwAZGwMAP5tDACibwwAPHEMANZyDAB6dAwAFHYMAK53DABIeQwA4noMAIZ8DAAgfgwAun8MAFSBDAD4ggwAkoQMACyGDADGhwwAaokMAASLDACejAwAQo4MANyPDAB2kQwAEJMMAKqUDABOlgwA6JcMAIKZDAAmmwwAwJwMAFqeDAD0nwwAjqEMADKjDADMpAwAZqYMAACoDACkqQwAPqsMANisDAByrgwAFrAMALCxDABKswwA7rQMAIi2DAAiuAwAvLkMAFa7DAD6vAwAlL4MAC7ADADSwQwAbMMMAAbFDACgxgwAOsgMAN7JDAB4ywwAEs0MAKzODABQ0AwA6tEMAITTDAAe1QwAwtYMAFzYDAD22QwAmtsMADTdDADO3gwAaOAMAALiDACm4wwAQOUMANrmDAB06AwAGOoMALLrDABM7QwA8O4MAIrwDAAk8gwAvvMMAGL1DAD89gwAlvgMADD6DADK+wwAbv0MAAj/DACiAA0APAINAOADDQB6BQ0AFAcNALgIDQBSCg0A7AsNAIYNDQAgDw0AxBANAF4SDQD4Ew0AkhUNADYXDQDQGA0AahoNAA4cDQCoHQ0AQh8NANwgDQB2Ig0AGiQNALQlDQBOJw0A6CgNAIwqDQAmLA0AwC0NAGQvDQD+MA0AmDINADI0DQDMNQ0AcDcNAAo5DQCkOg0APjwNAOI9DQB8Pw0AFkENALpCDQBURA0A7kUNAIhHDQAiSQ0AxkoNAGBMDQD6TQ0AlE8NADhRDQDSUg0AbFQNAAZWDQCqVw0ARFkNAN5aDQCCXA0AHF4NALZfDQBQYQ0A6mINAI5kDQAoZg0AwmcNAFxpDQAAaw0AmmwNADRuDQDYbw0AcnENAAxzDQCmdA0AQHYNAOR3DQB+eQ0AGHsNALJ8DQBWfg0A8H8NAIqBDQAugw0AyIQNAGKGDQD8hw0AoIkNADqLDQDUjA0Abo4NAAiQDQCskQ0ARpMNAOCUDQB6lg0AHpgNALiZDQBSmw0A9pwNAJCeDQAqoA0AxKENAF6jDQACpQ0AnKYNADaoDQDQqQ0AdKsNAA6tDQCorg0ATLANAOaxDQCAsw0AGrUNALS2DQBYuA0A8rkNAIy7DQAmvQ0Ayr4NAGTADQD+wQ0AmMMNADzFDQDWxg0AcMgNABTKDQCuyw0ASM0NAOLODQB80A0AININALrTDQBU1Q0A7tYNAJLYDQAs2g0AxtsNAGDdDQAE3w0AnuANADjiDQDS4w0AduUNABDnDQCq6A0ATuoNAOjrDQCC7Q0AHO8NALbwDQBa8g0A9PMNAI71DQAo9w0AzPgNAGb6DQAA/A0ApP0NAD7/DQDYAA4AcgIOABYEDgCwBQ4ASgcOAOQIDgB+Cg4AIgwOALwNDgBWDw4A+hAOAJQSDgAuFA4AyBUOAGwXDgAGGQ4AqhoOAEQcDgDoHQ4Agh8OABwhDgC2Ig4AWiQOAPQlDgCOJw4AMikOAMwqDgBmLA4AAC4OAJovDgA+MQ4A2DIOAHI0DgAMNg4AsDcOAEo5DgDkOg4AiDwOACI+DgC8Pw4AVkEOAPBCDgCURA4ALkYOAMhHDgBiSQ4ABksOAKBMDgA6Tg4A1E8OAHhRDgASUw4ArFQOAFBWDgDqVw4AhFkOAB5bDgC4XA4AXF4OAPZfDgCQYQ4AKmMOAM5kDgBoZg4AAmgOAKZpDgBAaw4A2mwOAHRuDgAOcA4AsnEOAExzDgDmdA4AgHYOACR4DgC+eQ4AWHsOAPx8DgCWfg4AMIAOAMqBDgBkgw4ACIUOAKKGDgA8iA4A1okOAHqLDgAUjQ4Aro4OAEiQDgDskQ4AhpMOACCVDgC6lg4AXpgOAPiZDgCSmw4ALJ0OANCeDgBqoA4ABKIOAKijDgBCpQ4A3KYOAHaoDgAQqg4AtKsOAE6tDgDorg4AgrAOACayDgDAsw4AWrUOAPS2DgCYuA4AMroOAMy7DgBwvQ4ACr8OAKTADgA+wg4A2MMOAHzFDgAWxw4AsMgOAErKDgDuyw4AiM0OACLPDgC80A4AYNIOAPrTDgCU1Q4AONcOANLYDgBs2g4ABtwOAKDdDgBE3w4A3uAOAHjiDgAS5A4AtuUOAFDnDgDq6A4AhOoOACjsDgDC7Q4AXO8OAADxDgCa8g4ANPQOAM71DgBo9w4ADPkOAKb6DgBA/A4A2v0OAH7/DgAYAQ8AsgIPAFYEDwDwBQ8AigcPACQJDwDICg8AYgwPAPwNDwCWDw8AMBEPANQSDwBuFA8ACBYPAKIXDwBGGQ8A4BoPAHocDwAeHg8AuB8PAFIhDwDsIg8AhiQPAComDwDEJw8AXikPAPgqDwCcLA8ANi4PANAvDwBqMQ8ADjMPAKg0DwBCNg8A5jcPAIA5DwAaOw8AtDwPAE4+DwDyPw8AjEEPACZDDwDARA8AZEYPAP5HDwCYSQ8AMksPANZMDwBwTg8AClAPAK5RDwBIUw8A4lQPAHxWDwAWWA8AulkPAFRbDwDuXA8AiF4PACxgDwDGYQ8AYGMPAPpkDwCeZg8AOGgPANJpDwB2aw8AEG0PAKpuDwBEcA8A3nEPAIJzDwAcdQ8AtnYPAFB4DwDqeQ8AjnsPACh9DwDMfg8AZoAPAACCDwCagw8ANIUPANiGDwByiA8ADIoPAKaLDwBKjQ8A5I4PAH6QDwAikg8AvJMPAFaVDwDwlg8AlJgPAC6aDwDImw8AYp0PAPyeDwCgoA8AOqIPANSjDwBupQ8AEqcPAKyoDwBGqg8A6qsPAIStDwAerw8AuLAPAFKyDwD2sw8AkLUPACq3DwDEuA8AaLoPAAK8DwCcvQ8ANr8PANrADwB0wg8ADsQPALLFDwBMxw8A5sgPAIDKDwAazA8Avs0PAFjPDwDy0A8AjNIPADDUDwDK1Q8AZNcPABLZDwCs2g8ARtwPAOrdDwCO3w8AKOEPAMLiDwBm5A8AAOYPAJrnDwA+6Q8A2OoPAHLsDwAM7g8AsO8PAErxDwDk8g8AfvQPABj2DwC89w8AVvkPAPD6DwCK/A8ALv4PAMj/DwBiARAABgMQAKAEEAA6BhAA1AcQAG4JEAASCxAArAwQAEYOEADgDxAAehEQAB4TEAC4FBAAXBYQAPYXEACQGRAAKhsQAMQcEABoHhAAAiAQAJwhEAA2IxAA2iQQAHQmEAAOKBAAqCkQAEwrEADmLBAAgC4QACQwEAC+MRAAWDMQAPI0EACMNhAAMDgQAMo5EABkOxAA/jwQAKI+EAA8QBAA1kEQAHpDEAAURRAArkYQAEhIEADiSRAAhksQACBNEAC6ThAAVFAQAPhREACSUxAALFUQANBWEABqWBAABFoQAJ5bEAA4XRAA3F4QAHZgEAAQYhAAtGMQAE5lEADoZhAAgmgQABxqEADAaxAAWm0QAPRuEACOcBAAMnIQAMxzEABmdRAAAHcQAKR4EAA+ehAA2HsQAHx9EAAWfxAAsIAQAEqCEADkgxAAiIUQACKHEAC8iBAAVooQAPqLEACUjRAALo8QANKQEABskhAABpQQAKCVEAA6lxAA3pgQAHiaEAASnBAArJ0QAFCfEADqoBAAhKIQAB6kEADCpRAAXKcQAPaoEACaqhAANKwQAM6tEABorxAAArEQAKayEABAtBAA2rUQAHS3EAAYuRAAsroQAEy8EADwvRAAir8QACTBEAC+whAAWMQQAPzFEACWxxAAMMkQAMrKEABkzBAACM4QAKLPEABG0RAA4NIQAHrUEAAU1hAArtcQAFLZEADs2hAAhtwQACDeEADE3xAAXuEQAPjiEACS5BAANuYQANDnEABq6RAADusQAKjsEABC7hAA3O8QAHbxEAAa8xAAtPQQAE72EADo9xAAjPkQACb7EADA/BAAWv4QAP7/EACYAREAMgMRAMwEEQBwBhEACggRAKQJEQA+CxEA4gwRAHwOEQAWEBEAsBERAFQTEQDuFBEAiBYRACwYEQDGGREAYBsRAPocEQCUHhEAOCARANIhEQBsIxEABiURAKomEQBEKBEA3ikRAHgrEQAcLREAti4RAFAwEQD0MREAjjMRACg1EQDCNhEAXDgRAAA6EQCaOxEAND0RAM4+EQByQBEADEIRAKZDEQBARREA5EYRAH5IEQAYShEAvEsRAFZNEQDwThEAilARACRSEQDIUxEAYlURAPxWEQCWWBEAOloRANRbEQBuXREACF8RAKxgEQBGYhEA4GMRAIRlEQAeZxEAuGgRAFJqEQDsaxEAkG0RACpvEQDEcBEAXnIRAAJ0EQCcdREANncRANp4EQB0ehEADnwRAKh9EQBCfxEA5oARAICCEQAahBEAtIURAFiHEQDyiBEAjIoRACaMEQDKjREAZI8RAP6QEQCikhEAPJQRANaVEQBwlxEACpkRAK6aEQBInBEA4p0RAHyfEQAWoREAuqIRAFSkEQDupREAkqcRACypEQDGqhEAYKwRAASuEQCerxEAOLERANKyEQB2tBEAELYRAKq3EQBEuREA6LoRAIK8EQAcvhEAwL8RAFrBEQD0whEAjsQRACjGEQDMxxEAZskRAADLEQCazBEAPs4RANjPEQBy0REAFtMRALDUEQBK1hEA5NcRAH7ZEQAi2xEAvNwRAFbeEQDw3xEAlOERAC7jEQDI5BEAYuYRAAboEQCg6REAOusRAN7sEQB47hEAEvARAKzxEQBG8xEA6vQRAIT2EQAe+BEAuPkRAFz7EQD2/BEAkP4RADQAEgDOARIAaAMSAAIFEgCcBhIAQAgSANoJEgB0CxIADg0SALIOEgBMEBIA5hESAIATEgAkFRIAvhYSAFgYEgD8GRIAlhsSADAdEgDKHhIAZCASAAgiEgCiIxIAPCUSANYmEgB6KBIAFCoSAK4rEgBILRIA7C4SAIYwEgAgMhIAujMSAF41EgD4NhIAkjgSACw6EgDQOxIAaj0SAAQ/EgCoQBIAQkISANxDEgB2RRIAEEcSALRIEgBOShIA6EsSAIJNEgAmTxIAwFASAFpSEgD+UxIAmFUSADJXEgDMWBIAZloSAApcEgCkXRIAPl8SAOJgEgB8YhIAFmQSALBlEgBKZxIA7mgSAIhqEgAibBIAvG0SAGBvEgD6cBIAlHISAC50EgDSdRIAbHcSAAZ5EgCgehIARHwSAN59EgB4fxIAEoESALaCEgBQhBIA6oUSAI6HEgAoiRIAwooSAFyMEgD2jRIAmo8SADSREgDOkhIAaJQSAAyWEgCmlxIAQJkSAOSaEgB+nBIAGJ4SALKfEgBMoRIA8KISAIqkEgAkphIAvqcSAGKpEgD8qhIAlqwSADquEgDUrxIAbrESAAizEgCitBIARrYSAOC3EgB6uRIAFLsSAK68EgBSvhIA7L8SAJDBEgAqwxIAxMQSAF7GEgD4xxIAnMkSADbLEgDQzBIAas4SAA7QEgCo0RIAQtMSANzUEgCA1hIAGtgSALTZEgBY2xIA8twSAIzeEgAm4BIAwOESAGTjEgD+5BIAmOYSADLoEgDW6RIAcOsSAArtEgCu7hIASPASAOLxEgB88xIAFvUSALr2EgBU+BIA7vkSAIj7EgAs/RIAxv4SAGAAEwAEAhMAngMTADgFEwDSBhMAbAgTABAKEwCqCxMARA0TAN4OEwCCEBMAHBITALYTEwBaFRMA9BYTAI4YEwAoGhMAwhsTAGYdEwAAHxMAmiATADQiEwDYIxMAciUTAAwnEwCmKBMASioTAOQrEwB+LRMAGC8TALwwEwBWMhMA8DMTAIo1EwAuNxMAyDgTAGI6EwD8OxMAoD0TADo/EwDUQBMAeEITABJEEwCsRRMARkcTAOBIEwCEShMAHkwTALhNEwBSTxMA7FATAJBSEwAqVBMAzlUTAGhXEwACWRMAnFoTADZcEwDaXRMAdF8TAA5hEwCoYhMATGQTAOZlEwCAZxMAGmkTAL5qEwBYbBMA8m0TAJZvEwAwcRMAynITAGR0EwD+dRMAoncTADx5EwDWehMAenwTABR+EwCufxMASIETAOKCEwCGhBMAIIYTALqHEwBeiRMA+IoTAJKMEwAsjhMA0I8TAGqREwAEkxMAnpQTADiWEwDclxMAdpkTABCbEwC0nBMATp4TAOifEwCCoRMAHKMTAMCkEwBaphMA9KcTAI6pEwAyqxMAzKwTAGauEwAKsBMApLETAD6zEwDYtBMAcrYTABa4EwCwuRMASrsTAO68EwCIvhMAIsATALzBEwBWwxMA+sQTAJTGEwAuyBMAyMkTAGzLEwAGzRMAoM4TADrQEwDe0RMAeNMTABLVEwC21hMAUNgTAOrZEwCE2xMAHt0TAMLeEwBc4BMA9uETAJDjEwAq5RMAzuYTAGjoEwAM6hMApusTAEDtEwDa7hMAdPATABjyEwCy8xMATPUTAOb2EwCK+BMAJPoTAL77EwBY/RMA/P4TAJYAFAAwAhQAygMUAG4FFAAIBxQAoggUADwKFADgCxQAeg0UABQPFAC4EBQAUhIUAOwTFACGFRQAIBcUAMQYFABeGhQA+BsUAJIdFAAsHxQA0CAUAGoiFAAEJBQAqCUUAEInFADcKBQAgCoUABosFAC0LRQATi8UAOgwFACMMhQAJjQUAMA1FABaNxQA/jgUAJg6FAAyPBQAzD0UAHA/FAAKQRQApEIUAD5EFADiRRQAfEcUABZJFACwShQASkwUAO5NFACITxQALFEUAMZSFABgVBQA+lUUAJRXFAA4WRQA0loUAGxcFAAGXhQAql8UAERhFADeYhQAeGQUABJmFAC2ZxQAUGkUAOpqFACObBQAKG4UAMJvFABmcRQAAHMUAJp0FAA0dhQAzncUAHJ5FAAMexQApnwUAEB+FADafxQAfoEUABiDFACyhBQAVoYUAPCHFACKiRQALosUAMiMFABijhQA/I8UAJaRFAA6kxQA1JQUAG6WFAAImBQArJkUAEabFADgnBQAep4UAB6gFAC4oRQAUqMUAPakFACQphQAKqgUAMSpFABeqxQAAq0UAJyuFAA2sBQA0LEUAGqzFAAOtRQAqLYUAEK4FADmuRQAgLsUABq9FAC+vhQAWMAUAPLBFACMwxQAJsUUAMrGFABkyBQA/skUAJjLFAA8zRQA1s4UAHDQFAAK0hQArtMUAEjVFADi1hQAhtgUACDaFAC62xQAVN0UAO7eFACS4BQALOIUAMbjFABg5RQABOcUAJ7oFAA46hQA0usUAHbtFAAQ7xQAqvAUAETyFADo8xQAgvUUABz3FAC2+BQAWvoUAPT7FACO/RQAKP8UAMIAFQBmAhUAAAQVAJoFFQA+BxUA2AgVAHIKFQAWDBUAsA0VAEoPFQDkEBUAfhIVACIUFQC8FRUAVhcVAPAYFQCUGhUALhwVAMgdFQBiHxUABiEVAKAiFQA6JBUA3iUVAHgnFQASKRUArCoVAEYsFQDqLRUAhC8VAB4xFQC4MhUAXDQVAPY1FQCQNxUAKjkVAM46FQBoPBUAAj4VAKY/FQBAQRUA2kIVAHREFQAORhUAskcVAExJFQDmShUAgEwVACROFQC+TxUAWFEVAPJSFQCWVBUAMFYVAOhXFQCCWRUAHFsVALZcFQBaXhUA9F8VAI5hFQAoYxUAzGQVAGZmFQAAaBUAmmkVAD5rFQDYbBUAcm4VAAxwFQCwcRUASnMVAOR0FQB+dhUAIngVALx5FQBWexUA8HwVAIp+FQAugBUAyIEVAGyDFQAGhRUAoIYVADqIFQDUiRUAeIsVABKNFQCsjhUARpAVAOqRFQCEkxUAHpUVALiWFQBSmBUA9pkVAJCbFQA0nRUAzp4VAGigFQACohUAnKMVAEClFQDaphUAdKgVAA6qFQCyqxUATK0VAOauFQCAsBUAGrIVAL6zFQBYtRUA8rYVAJa4FQAwuhUAyrsVAG69FQAIvxUAosAVADzCFQDWwxUAesUVABTHFQCuyBUAUsoVAOzLFQCGzRUAIM8VALrQFQBe0hUA+NMVAJLVFQA21xUA0NgVAGraFQAE3BUAnt0VAELfFQDc4BUAduIVABDkFQCq5RUATucVAOjoFQCC6hUAJuwVAMDtFQBa7xUA9PAVAJjyFQAy9BUAzPUVAGb3FQAK+RUApPoVAD78FQDY/RUAcv8VABYBFgCwAhYAVAQWAO4FFgCIBxYAIgkWALwKFgBgDBYA+g0WAJQPFgAuERYA0hIWAGwUFgAGFhYAoBcWADoZFgDeGhYAeBwWABweFgC2HxYAUCEWAOoiFgCEJBYAKCYWAMInFgBcKRYA9ioWAJosFgA0LhYAzi8WAGgxFgAMMxYApjQWAEA2FgDkNxYAfjkWABg7FgCyPBYATD4WAPA/FgCKQRYAJEMWAL5EFgBiRhYA/EcWAJZJFgA6SxYA1EwWAG5OFgAIUBYAolEWAEZTFgDgVBYAelYWABRYFgCuWRYAUlsWAOxcFgCGXhYAKmAWAMRhFgBeYxYAAmUWAJxmFgA2aBYA0GkWAGprFgAObRYAqG4WAEJwFgDccRYAdnMWABp1FgC0dhYAWHgWAPJ5FgCMexYAJn0WAMB+FgBkgBYA/oEWAJiDFgAyhRYA1oYWAHCIFgAKihYApIsWAEiNFgDijhYAfJAWACCSFgC6kxYAVJUWAO6WFgCImBYALJoWAMabFgBgnRYA+p4WAJSgFgA4ohYA0qMWAHalFgAQpxYAqqgWAESqFgDeqxYAgq0WAByvFgC2sBYAULIWAOqzFgCOtRYAKLcWAMK4FgBmuhYAALwWAJq9FgA0vxYA2MAWAHLCFgAMxBYApsUWAErHFgDkyBYAfsoWABjMFgCyzRYAVs8WAPDQFgCU0hYALtQWAMjVFgBi1xYA/NgWAKDaFgA63BYA1N0WAG7fFgAI4RYArOIWAEbkFgDg5RYAhOcWAB7pFgC46hYAUuwWAPbtFgCQ7xYAKvEWAMTyFgBo9BYAAvYWAJz3FgA2+RYA2voWAHT8FgAO/hYAsv8WAEwBFwDmAhcAgAQXACQGFwC+BxcAWAkXAPIKFwCMDBcAMA4XAMoPFwBkERcA/hIXAKIUFwA8FhcA1hcXAHAZFwAUGxcArhwXAEgeFwDiHxcAfCEXACAjFwC6JBcAVCYXAO4nFwCSKRcALCsXAMYsFwBqLhcABDAXAJ4xFwA4MxcA3DQXAHY2FwAQOBcAtDkXAE47FwDoPBcAgj4XABxAFwDAQRcAWkMXAPREFwCORhcAKEgXAMxJFwBmSxcAAE0XAKROFwA+UBcA2FEXAHJTFwAWVRcAsFYXAEpYFwDkWRcAiFsXACJdFwC8XhcAVmAXAPphFwCUYxcALmUXANJmFwBsaBcABmoXAKBrFwA6bRcA3m4XAHhwFwASchcArHMXAEZ1FwDqdhcAhHgXACh6FwDCexcAXH0XAPZ+FwCQgBcANIIXAM6DFwBohRcAAocXAJyIFwBAihcA2osXAH6NFwAYjxcAspAXAEySFwDmkxcAipUXACSXFwC+mBcAWJoXAPKbFwCWnRcAMJ8XANSgFwBuohcACKQXAKKlFwA8pxcA4KgXAHqqFwAUrBcArq0XAFKvFwDssBcAhrIXACC0FwDEtRcAXrcXAPi4FwCSuhcANrwXANC9FwBqvxcABMEXAKjCFwBCxBcA3MUXAHbHFwAayRcAtMoXAE7MFwDozRcAjM8XACbRFwDA0hcAZNQXAP7VFwCY1xcAMtkXAMzaFwBw3BcACt4XAKTfFwA+4RcA4uIXAHzkFwAW5hcAuucXAFTpFwDu6hcAiOwXACLuFwDG7xcAYPEXAPryFwCU9BcALvYXANL3FwBs+RcAEPsXAKr8FwBE/hcA3v8XAHgBGAAcAxgAtgQYAFAGGADqBxgAhAkYACgLGADCDBgAXA4YAAAQGACaERgANBMYAM4UGAByFhgADBgYAKYZGABAGxgA5BwYAH4eGAAYIBgAsiEYAEwjGADwJBgAiiYYAC4oGADIKRgAYisYAPwsGACWLhgAOjAYANQxGABuMxgACDUYAKI2GABGOBgA4DkYAIQ7GAAePRgAuD4YAFJAGADsQRgAkEMYACpFGADERhgAXkgYAPhJGACcSxgANk0YANpOGAB0UBgADlIYAKhTGABCVRgA5lYYAIBYGAAaWhgAtFsYAE5dGADyXhgAjGAYACZiGADAYxgAZGUYAP5mGACYaBgAPGoYANZrGABwbRgACm8YAK5wGABIchgA4nMYAHx1GAAWdxgAungYAFR6GADuexgAkn0YACx/GADGgBgAYIIYAASEGACehRgAOIcYANKIGABsihgAEIwYAKqNGABEjxgA6JAYAIKSGAAclBgAtpUYAFqXGAD0mBgAjpoYACicGADCnRgAZp8YAAChGACkohgAPqQYANilGABypxgADKkYALCqGABKrBgA5K0YAH6vGAAYsRgAvLIYAFa0GAD6tRgAlLcYAC65GADIuhgAYrwYAAa+GACgvxgAOsEYANTCGABuxBgAEsYYAKzHGABQyRgA6soYAITMGAAezhgAuM8YAFLRGAD20hgAkNQYACrWGADO1xgAaNkYAALbGACc3BgAQN4YANrfGAB04RgADuMYALLkGABM5hgA5ucYAIDpGAAk6xgAvuwYAFjuGADy7xgAlvEYADDzGADK9BgAZPYYAAj4GACi+RgAPPsYANb8GAB6/hgAFAAZAK4BGQBIAxkA7AQZAIYGGQAgCBkAugkZAFQLGQD4DBkAkg4ZACwQGQDQERkAahMZAAQVGQCeFhkAQhgZANwZGQB2GxkAEB0ZAKoeGQBOIBkA6CEZAIIjGQAmJRkAwCYZAFooGQD0KRkAmCsZADItGQDMLhkAZjAZAAoyGQCkMxkAPjUZANg2GQByOBkAFjoZALA7GQBUPRkA7j4ZAIhAGQAiQhkAvEMZAGBFGQD6RhkAlEgZAC5KGQDISxkAbE0ZAAZPGQCgUBkARFIZAN5TGQB4VRkAElcZALZYGQBQWhkA6lsZAIRdGQAoXxkAwmAZAFxiGQD2YxkAkGUZADRnGQDOaBkAcmoZAAxsGQCmbRkAQG8ZANpwGQB+chkAGHQZALJ1GQBMdxkA8HgZAIp6GQAkfBkAvn0ZAGJ/GQD8gBkAloIZADCEGQDKhRkAbocZAAiJGQCiihkARowZAOCNGQB6jxkAFJEZALiSGQBSlBkA7JUZAIaXGQAqmRkAxJoZAF6cGQD4nRkAkp8ZADahGQDQohkAaqQZAA6mGQCopxkAQqkZANyqGQB2rBkAGq4ZALSvGQBYsRkA8rIZAIy0GQAmthkAwLcZAGS5GQD+uhkAmLwZADK+GQDWvxkAcMEZAArDGQCkxBkASMYZAOLHGQB8yRkAFssZALDMGQBUzhkA7s8ZAJLRGQAs0xkAxtQZAGDWGQD61xkAntkZADjbGQDS3BkAbN4ZAAbgGQCq4RkAROMZAOjkGQCC5hkAHOgZALbpGQBQ6xkA9OwZAI7uGQAo8BkAwvEZAFzzGQAA9RkAmvYZADT4GQDY+RkAcvsZAAz9GQCm/hkASgAaAOQBGgB+AxoAGAUaALIGGgBWCBoA8AkaAIoLGgAuDRoAyA4aAGIQGgD8ERoAoBMaADoVGgDUFhoAbhgaAAgaGgCsGxoARh0aAOAeGgCEIBoAHiIaALgjGgBSJRoA9iYaAJAoGgAqKhoAxCsaAF4tGgACLxoAnDAaADYyGgDaMxoAdDUaAA43GgCoOBoATDoaAOY7GgCAPRoAGj8aALRAGgBYQhoA8kMaAJZFGgAwRxoAykgaAGRKGgD+SxoAok0aADxPGgDWUBoAcFIaAApUGgCuVRoASFcaAOJYGgCGWhoAIFwaALpdGgBUXxoA+GAaAJJiGgAsZBoAxmUaAGpnGgAEaRoAnmoaADhsGgDcbRoAdm8aABBxGgCqchoATnQaAOh1GgCCdxoAHHkaAMB6GgBafBoA9H0aAI5/GgAogRoAzIIaAGaEGgAKhhoApIcaAD6JGgDYihoAcowaABaOGgCwjxoASpEaAOSSGgB+lBoAIpYaALyXGgBWmRoA+poaAJScGgAunhoAyJ8aAGyhGgAGoxoAoKQaADqmGgDUpxoAeKkaABKrGgCsrBoAUK4aAOqvGgCEsRoAHrMaAMK0GgBcthoA9rcaAJC5GgA0uxoAzrwaAGi+GgACwBoApsEaAEDDGgDaxBoAdMYaABjIGgCyyRoATMsaAObMGgCKzhoAJNAaAL7RGgBY0xoA/NQaAJbWGgAw2BoAytkaAG7bGgAI3RoAot4aADzgGgDg4RoAeuMaABTlGgCu5hoAUugaAOzpGgCG6xoAIO0aAMTuGgBe8BoA+PEaAJLzGgAs9RoA0PYaAGr4GgAE+hoAqPsaAEL9GgDc/hoAdgAbABoCGwC0AxsATgUbAOgGGwCCCBsAJgobAMALGwBaDRsA/g4bAJgQGwAyEhsAzBMbAHAVGwAKFxsApBgbAD4aGwDiGxsAfB0bABYfGwCwIBsASiIbAO4jGwCIJRsAIicbAMYoGwBgKhsA+isbAJQtGwA4LxsA0jAbAGwyGwAGNBsAqjUbAEQ3GwDeOBsAeDobABI8GwC2PRsAUD8bAOpAGwCOQhsAKEQbAMJFGwBcRxsAAEkbAJpKGwA0TBsAzk0bAGhPGwAMURsAplIbAEBUGwDkVRsAflcbABhZGwCyWhsAVlwbAPBdGwCKXxsAJGEbAMhiGwBiZBsA/GUbAJZnGwAwaRsA1GobAG5sGwAIbhsArG8bAEZxGwDgchsAenQbAB52GwC4dxsAUnkbAOx6GwCQfBsAKn4bAMR/GwBegRsAAoMbAJyEGwA2hhsA0IcbAHSJGwAOixsAqIwbAEKOGwDmjxsAgJEbABqTGwC0lBsATpYbAPKXGwCMmRsAJpsbAMqcGwBknhsA/p8bAKKhGwA8oxsA1qQbAHCmGwAKqBsArqkbAEirGwDirBsAfK4bABawGwC6sRsAVLMbAO60GwCIthsALLgbAMa5GwBguxsABL0bAJ6+GwA4wBsA0sEbAHbDGwAQxRsAqsYbAETIGwDeyRsAgssbABzNGwC2zhsAWtAbAPTRGwCO0xsAKNUbAMzWGwBm2BsAANobAJrbGwA+3RsA2N4bAHLgGwAM4hsApuMbAErlGwDk5hsAfugbACLqGwC86xsAVu0bAPDuGwCU8BsALvIbAMjzGwBi9RsABvcbAKD4GwA6+hsA1PsbAHj9GwAS/xsArAAcAEYCHADgAxwAhAUcAB4HHAC4CBwAXAocAPYLHACQDRwAKg8cAM4QHABoEhwAAhQcAJwVHABAFxwA2hgcAHQaHAAOHBwAqB0cAEwfHADmIBwAgCIcACQkHAC+JRwAWCccAPIoHACWKhwAMCwcAMotHABkLxwACDEcAKIyHAA8NBwA1jUcAHo3HAAUORwArjocAEg8HADiPRwAhj8cACBBHAC6QhwAXkQcAPhFHACSRxwALEkcANBKHABqTBwABE4cAJ5PHABCURwA3FIcAHZUHAAQVhwAqlccAE5ZHADoWhwAglwcACZeHADAXxwAWmEcAPRiHACYZBwAMmYcAMxnHABmaRwAAGscAKRsHAA+bhwA2G8cAHxxHAAWcxwAsHQcAEp2HADudxwAiHkcACJ7HAC8fBwAYH4cAPp/HACUgRwALoMcANKEHABshhwABogcAKCJHAA6ixwA3owcAHiOHAASkBwAwJEcAFqTHAD0lBwAmJYcADKYHADMmRwAepscABSdHACunhwASKAcAOyhHACGoxwAIKUcALqmHABUqBwA+KkcAJKrHAA2rRwA5K4cAH6wHAAishwAvLMcAFa1HADwthwAirgcAC66HADIuxwAYr0cAAa/HACgwBwAOsIcANTDHAB4xRwAEsccAKzIHABGyhwA6sscAITNHAAezxwAuNAcAFLSHAD20xwAkNUcACrXHADE2BwAaNocAALcHACm3RwAQN8cANrgHAB04hwADuQcALLlHABM5xwA5ugcAIDqHAAk7BwAvu0cAFjvHADy8BwAjPIcADD0HADK9RwAZPccAAj5HACi+hwAPPwcANb9HAB6/xwAFAEdAK4CHQBIBB0A7AUdAIYHHQAgCR0AugodAFQMHQD4DR0Akg8dADYRHQDQEh0AahQdAAQWHQCeFx0AQhkdANwaHQB2HB0AEB4dALQfHQBOIR0A6CIdAIIkHQAmJh0AwCcdAFopHQD0Kh0AmCwdADIuHQDMLx0AZjEdAAAzHQCkNB0APjYdANg3HQB8OR0AFjsdALA8HQBUPh0A7j8dAIhBHQAiQx0AvEQdAGBGHQD6Rx0AlEkdAC5LHQDSTB0AbE4dAAZQHQCgUR0AOlMdAN5UHQB4Vh0AElgdALZZHQBQWx0A6lwdAIReHQAoYB0AwmEdAFxjHQD2ZB0AmmYdADRoHQDOaR0AaGsdAAJtHQCmbh0AQHAdANpxHQB0cx0AGHUdALJ2HQBMeB0A8HkdAIp7HQAkfR0Avn4dAGKAHQD8gR0AloMdADCFHQDUhh0AbogdAAiKHQCiix0API0dAOCOHQB6kB0AFJIdALiTHQBSlR0A7JYdAIaYHQAqmh0AxJsdAF6dHQD4nh0AnKAdADaiHQDQox0AaqUdAA6nHQCoqB0AQqodANyrHQB2rR0AGq8dALSwHQBOsh0A8rMdAIy1HQAmtx0AwLgdAGS6HQD+ux0AmL0dADK/HQDWwB0AcMIdAArEHQCkxR0APscdAOLIHQB8yh0AFswdALDNHQBUzx0A7tAdAIjSHQAs1B0AxtUdAGDXHQD62B0AntodADjcHQDS3R0AbN8dABDhHQCq4h0AROQdAN7lHQCC5x0AHOkdALbqHQBQ7B0A9O0dAI7vHQAo8R0AwvIdAFz0HQAA9h0AmvcdADT5HQDO+h0AcvwdAAz+HQCw/x0ASgEeAOQCHgB+BB4AGAYeALwHHgBWCR4A8AoeAIoMHgAuDh4AyA8eAGIRHgD8Eh4AlhQeADoWHgDUFx4AbhkeABIbHgCsHB4ARh4eAOAfHgCEIR4AHiMeALgkHgBSJh4A9iceAJApHgAqKx4AxCweAF4uHgACMB4AnDEeADYzHgDQNB4AdDYeAA44HgCyOR4ATDseAOY8HgCAPh4AGkAeAL5BHgBYQx4A8kQeAIxGHgAmSB4AykkeAGRLHgD+TB4AmE4eADxQHgDWUR4AcFMeABRVHgCuVh4ASFgeAOJZHgCGWx4AIF0eALpeHgBUYB4A+GEeAJJjHgAsZR4AxmYeAGpoHgAEah4AnmseADhtHgDcbh4AdnAeABByHgCqcx4ATnUeAOh2HgCCeB4AHHoeAMB7HgBafR4A9H4eAI6AHgAogh4AzIMeAGaFHgAKhx4ApIgeAD6KHgDYix4Aco0eABaPHgCwkB4ASpIeAOSTHgB+lR4AIpceALyYHgBWmh4A8JseAJSdHgAunx4A0qAeAGyiHgAGpB4AoKUeADqnHgDeqB4AeKoeABKsHgCsrR4ARq8eAOqwHgCEsh4AHrQeAMK1HgBctx4A9rgeAJC6HgA0vB4Azr0eAGi/HgACwR4ApsIeAEDEHgDaxR4AdMceAA7JHgCyyh4ATMweAObNHgCKzx4AJNEeAL7SHgBY1B4A/NUeAJbXHgAw2R4AytoeAG7cHgAI3h4Aot8eADzhHgDW4h4AeuQeABTmHgCu5x4AUukeAOzqHgCQ7B4ANO4eAM7vHgBo8R4AAvMeAJz0HgBA9h4A2vceAHT5HgAY+x4AsvweAEz+HgDm/x4AigEfACQDHwC+BB8AWAYfAPwHHwCWCR8AMAsfAMoMHwBkDh8ACBAfAKIRHwA8Ex8A4BQfAHoWHwAUGB8ArhkfAFIbHwDsHB8Ahh4fACAgHwDEIR8AXiMfAPgkHwCSJh8ALCgfANApHwBqKx8ABC0fAKguHwBCMB8A3DEfAHYzHwAaNR8AtDYfAE44HwDoOR8AgjsfACY9HwDAPh8AWkAfAP5BHwCYQx8AMkUfAMxGHwBwSB8ACkofAKRLHwA+TR8A2E4fAHxQHwAWUh8AsFMfAEpVHwDuVh8AiFgfACJaHwDGWx8AYF0fAPpeHwCUYB8AOGIfANJjHwBsZR8ABmcfAKBoHwBEah8A3msfAHhtHwAcbx8AtnAfAFByHwDqcx8AjnUfACh3HwDCeB8AXHofAPZ7HwCafR8ANH8fAM6AHwBygh8ADIQfAKaFHwBAhx8A5IgfAH6KHwAYjB8Aso0fAFaPHwDwkB8AipIfACSUHwC+lR8AYpcfAPyYHwCWmh8AOpwfANSdHwBunx8ACKEfAKyiHwBGpB8A4KUfAHqnHwAUqR8AuKofAFKsHwDsrR8AkK8fACqxHwDEsh8AXrQfAAK2HwCctx8ANrkfANC6HwBqvB8ADr4fAKi/HwBCwR8A5sIfAIDEHwAaxh8AtMcfAFjJHwDyyh8AjMwfACbOHwDKzx8AZNEfAP7SHwCY1B8AMtYfANbXHwBw2R8ACtsfAK7cHwBI3h8A4t8fAHzhHwAg4x8AuuQfAFTmHwDu5x8AiOkfACzrHwDG7B8AYO4fAATwHwCe8R8AOPMfANL0HwB29h8AEPgfAKr5HwBE+x8A3vwfAIL+HwAcACAAtgEgAFADIAD0BCAAjgYgACgIIADMCSAAZgsgAAANIACaDiAAPhAgANgRIAByEyAADBUgAKYWIABKGCAA5BkgAH4bIAAiHSAAvB4gAFYgIADwISAAlCMgAC4lIADIJiAAYiggAPwpIACgKyAAOi0gAN4uIAB4MCAAEjIgAKwzIABGNSAA6jYgAIQ4IAAeOiAAuDsgAFw9IAD2PiAAkEAgACpCIADOQyAAaEUgAAJHIACcSCAAQEogANpLIAB0TSAADk8gAKhQIABMUiAA5lMgAIBVIAAkVyAAvlggAFhaIADyWyAAll0gADBfIADKYCAAZGIgAAhkIACiZSAAPGcgANZoIABwaiAAFGwgAK5tIABIbyAA4nAgAIZyIAAgdCAAunUgAF53IAD4eCAAknogACx8IADQfSAAan8gAASBIACegiAAQoQgANyFIAB2hyAAEIkgAKqKIABOjCAA6I0gAIKPIAAmkSAAwJIgAFqUIAD0lSAAmJcgADKZIADMmiAAZpwgAAqeIACknyAAPqEgANiiIABypCAAFqYgALCnIABKqSAA7qogAIisIAAiriAAvK8gAGCxIAD6siAAlLQgAC62IADStyAAbLkgAAa7IACgvCAARL4gAN6/IAB4wSAAEsMgALbEIABQxiAA6scgAITJIAAeyyAAwswgAFzOIAD2zyAAmtEgADTTIADO1CAAaNYgAAzYIACm2SAAQNsgANrcIAB03iAAGOAgALLhIABM4yAA5uQgAIrmIAAk6CAAvukgAGLrIAD87CAAlu4gADDwIADU8SAAbvMgAAj1IACi9iAAPPggAOD5IAB6+yAAFP0gALj+IABSACEA7AEhAIYDIQAqBSEAxAYhAF4IIQD4CSEAkgshADYNIQDQDiEAahAhAAQSIQCoEyEAQhUhANwWIQCAGCEAGhohALQbIQBOHSEA8h4hAIwgIQAmIiEAwCMhAFolIQD+JiEAmCghADIqIQDWKyEAcC0hAAovIQCkMCEASDIhAOIzIQB8NSEAFjchALA4IQBUOiEA7jshAIg9IQAiPyEAxkAhAGBCIQD6QyEAnkUhADhHIQDSSCEAbEohABBMIQCqTSEARE8hAN5QIQB4UiEAHFQhALZVIQBQVyEA9FghAI5aIQAoXCEAwl0hAGZfIQAAYSEAmmIhADRkIQDYZSEAcmchAAxpIQCmaiEAQGwhAORtIQB+byEAGHEhALxyIQBWdCEA8HUhAIp3IQAueSEAyHohAGJ8IQD8fSEAln8hADqBIQDUgiEAboQhAAiGIQCshyEARokhAOCKIQB6jCEAHo4hALiPIQBSkSEA9pIhAJCUIQAqliEAxJchAGiZIQACmyEAnJwhADaeIQDQnyEAdKEhAA6jIQCopCEATKYhAOanIQCAqSEAGqshAL6sIQBYriEA8q8hAIyxIQAmsyEAyrQhAGS2IQD+tyEAmLkhADy7IQDWvCEAcL4hABTAIQCuwSEASMMhAOLEIQCGxiEAIMghALrJIQBUyyEA7swhAJLOIQAs0CEAxtEhAGrTIQAE1SEAntYhADjYIQDc2SEAdtshABDdIQCq3iEAROAhAOjhIQCC4yEAHOUhALbmIQBa6CEA9OkhAI7rIQAy7SEAzO4hAGbwIQAA8iEApPMhAD71IQDY9iEAcvghAAz6IQCw+yEASv0hAOT+IQCIACIAIgIiALwDIgBWBSIA8AYiAJQIIgAuCiIAyAsiAGwNIgAGDyIAoBAiADoSIgDeEyIAeBUiABIXIgCsGCIAUBoiAOobIgCEHSIAHh8iAMIgIgBcIiIA9iMiAJAlIgA0JyIAzigiAGgqIgACLCIAnC0iAEAvIgDaMCIAdDIiAA40IgCyNSIATDciAOY4IgCKOiIAJDwiAL49IgBYPyIA/EAiAJZCIgAwRCIAykUiAG5HIgAISSIAokoiADxMIgDWTSIAek8iABRRIgCuUiIAUlQiAOxVIgCGVyIAIFkiAMRaIgBeXCIA+F0iAJJfIgAsYSIA0GIiAGpkIgAEZiIAnmciAEJpIgDcaiIAdmwiABpuIgC0byIATnEiAOhyIgCMdCIAJnYiAMB3IgBaeSIA/noiAJh8IgAyfiIAzH8iAGaBIgAKgyIApIQiAD6GIgDihyIAfIkiABaLIgCwjCIAVI4iAO6PIgCIkSIAIpMiALyUIgBgliIA+pciAJSZIgA4myIA0pwiAGyeIgAGoCIAqqEiAESjIgDepCIAeKYiABKoIgC2qSIAUKsiAOqsIgCOriIAKLAiAMKxIgBcsyIAALUiAJq2IgA0uCIAzrkiAHK7IgAMvSIApr4iAEDAIgDawSIAfsMiABjFIgCyxiIATMgiAPDJIgCKyyIAJM0iAL7OIgBi0CIA/NEiAJbTIgA61SIA1NYiAG7YIgAI2iIArNsiAEbdIgDg3iIAeuAiAB7iIgC44yIAUuUiAOzmIgCG6CIAKuoiAMTrIgBe7SIAAu8iAJzwIgA28iIA0PMiAHT1IgAO9yIAqPgiAEL6IgDc+yIAgP0iABr/IgC0ACMATgIjAPIDIwCMBSMAJgcjAMoIIwBkCiMA/gsjAJgNIwA8DyMA1hAjAHASIwAKFCMApBUjAEgXIwDiGCMAfBojABYcIwC6HSMAVB8jAO4gIwCSIiMALCQjAMYlIwBgJyMABCkjAJ4qIwA4LCMA0i0jAGwvIwAQMSMAqjIjAEQ0IwDeNSMAgjcjABw5IwC2OiMAWjwjAPQ9IwCOPyMAKEEjAMxCIwBmRCMAAEYjAJpHIwA+SSMA2EojAHJMIwAMTiMApk8jAEpRIwDkUiMAflQjACJWIwC8VyMAVlkjAPBaIwCUXCMALl4jAMhfIwBiYSMA/GIjAKBkIwA6ZiMA1GcjAG5pIwASayMArGwjAEZuIwDqbyMAhHEjAB5zIwC4dCMAXHYjAPZ3IwCQeSMAKnsjAM58IwBofiMAAoAjAJyBIwA2gyMA2oQjAHSGIwAOiCMAqIkjAEyLIwDmjCMAgI4jACSQIwC+kSMAWJMjAPKUIwCWliMAMJgjAMqZIwBkmyMA/pwjAKKeIwA8oCMA1qEjAHCjIwAUpSMArqYjAEioIwDsqSMAhqsjACCtIwC6riMAXrAjAPixIwCSsyMALLUjAMa2IwBquCMABLojAJ67IwA4vSMA3L4jAHbAIwAQwiMAtMMjAE7FIwDoxiMAgsgjACbKIwDAyyMAWs0jAPTOIwCO0CMAMtIjAMzTIwBm1SMACtcjAK7YIwBI2iMA4tsjAJDdIwAq3yMAzuAjAGjiIwAC5CMAnOUjADbnIwDa6CMAdOojAA7sIwCy7SMATO8jAObwIwCA8iMAGvQjAL71IwBY9yMA8vgjAIz6IwAw/CMAyv0jAGT/IwAIASQAogIkADwEJADWBSQAegckABQJJACuCiQASAwkAOINJACGDyQAIBEkALoSJABeFCQA+BUkAJIXJAAsGSQAxhokAGocJAAEHiQAnh8kADghJADcIiQAdiQkABAmJAC0JyQATikkAOgqJACCLCQAJi4kAMAvJABaMSQA9DIkAI40JAAyNiQAzDckAGY5JAAAOyQApDwkAD4+JADYPyQAfEEkABZDJACwRCQASkYkAO5HJACISSQAIkskALxMJABWTiQA+k8kAJRRJAAuUyQA0lQkAGxWJAAGWCQAoFkkAERbJADeXCQAeF4kABJgJAC2YSQAUGMkAOpkJACEZiQAKGgkAMJpJABcayQA9mwkAJBuJAA0cCQAznEkAGhzJAACdSQApnYkAEB4JADaeSQAfnskABh9JACyfiQATIAkAPCBJACKgyQAJIUkAL6GJABYiCQA/IkkAJaLJAAwjSQAyo4kAG6QJAAIkiQAopMkAEaVJADgliQAepgkABSaJAC4myQAUp0kAOyeJACGoCQAIKIkAMSjJABepSQA+KYkAJKoJAA2qiQA0KskAGqtJAAOryQAqLAkAEKyJADcsyQAdrUkABq3JAC0uCQATrokAOi7JACMvSQAJr8kAMDAJABkwiQA/sMkAJjFJAAyxyQA1sgkAHDKJAAKzCQApM0kAD7PJADi0CQAfNIkABbUJACw1SQAVNckAO7YJACI2iQALNwkAMbdJABg3yQA+uAkAJ7iJAA45CQA0uUkAGznJAAQ6SQAquokAETsJADe7SQAeO8kABzxJAC28iQAUPQkAOr1JACO9yQAKPkkAML6JABc/CQAAP4kAJr/JAA0ASUAzgIlAHIEJQAMBiUApgclAEoJJQDkCiUAfgwlABgOJQC8DyUAVhElAPASJQCKFCUAJBYlAMgXJQBiGSUA/BolAKAcJQA6HiUA1B8lAG4hJQASIyUArCQlAEYmJQDgJyUAeiklAB4rJQC4LCUAUi4lAOwvJQCQMSUAKjMlAMQ0JQBoNiUAAjglAJw5JQA2OyUA2jwlAHQ+JQAOQCUAqEElAEJDJQDmRCUAgEYlABpIJQC0SSUAWEslAPJMJQCMTiUAMFAlAMpRJQBkUyUA/lQlAJhWJQA8WCUA1lklAHBbJQAKXSUArl4lAEhgJQDiYSUAhmMlACBlJQC6ZiUAVGglAPhpJQCSayUALG0lAMZuJQBgcCUABHIlAJ5zJQA4dSUA0nYlAHZ4JQAQeiUAqnslAE59JQDofiUAgoAlAByCJQC2gyUAWoUlAPSGJQCOiCUAMoolAMyLJQBmjSUAAI8lAKSQJQA+kiUA2JMlAHKVJQAMlyUAsJglAEqaJQDkmyUAfp0lACKfJQC8oCUAVqIlAPCjJQCUpSUALqclAMioJQBiqiUABqwlAKCtJQA6ryUA1LAlAHiyJQAStCUArLUlAEa3JQDquCUAhLolAB68JQC4vSUAXL8lAPbAJQCQwiUANMQlAM7FJQBoxyUAAsklAKbKJQBAzCUA2s0lAHTPJQAO0SUAstIlAEzUJQDm1SUAitclACTZJQC+2iUAWNwlAPzdJQCW3yUAMOElAMriJQBk5CUACOYlAKLnJQA86SUA4OolAHrsJQAU7iUAru8lAFLxJQDs8iUAhvQlACD2JQC69yUAXvklAPj6JQCS/CUALP4lAND/JQBqASYABAMmAKgEJgBCBiYA3AcmAHYJJgAQCyYAtAwmAE4OJgDoDyYAghEmACYTJgDAFCYAWhYmAP4XJgCYGSYAMhsmAMwcJgBwHiYACiAmAKQhJgA+IyYA2CQmAHwmJgAWKCYAsCkmAFQrJgDuLCYAiC4mACIwJgC8MSYAYDMmAPo0JgCUNiYAODgmANI5JgBsOyYABj0mAKA+JgBEQCYA3kEmAHhDJgAcRSYAtkYmAFBIJgDqSSYAjksmAChNJgDCTiYAXFAmAPZRJgCaUyYANFUmAM5WJgBoWCYADFomAKZbJgBAXSYA5F4mAH5gJgAYYiYAsmMmAFZlJgDwZiYAimgmACRqJgC+ayYAYm0mAPxuJgCWcCYAMHImANRzJgBudSYACHcmAKx4JgBGeiYA4HsmAHp9JgAefyYAuIAmAFKCJgDsgyYAhoUmACqHJgDEiCYAXoomAPiLJgCcjSYANo8mANCQJgB0kiYADpQmAKiVJgBClyYA5pgmAICaJgAanCYAtJ0mAFifJgDyoCYAjKImACakJgDApSYAZKcmAP6oJgCYqiYAMqwmANatJgBwryYACrEmAK6yJgBItCYA4rUmAHy3JgAguSYAuromAFS8JgDuvSYAiL8mACzBJgDGwiYAYMQmAPrFJgCexyYAOMkmANLKJgB2zCYAEM4mAKrPJgBE0SYA6NImAILUJgAc1iYAttcmAFDZJgD02iYAjtwmACjeJgDC3yYAZuEmAADjJgCa5CYAPuYmANjnJgBy6SYADOsmALDsJgBK7iYA5O8mAH7xJgAi8yYAvPQmAFb2JgDw9yYAivkmAC77JgDI/CYAYv4mAPz/JgCgAScAOgMnANQEJwB4BicAEggnAKwJJwBGCycA6gwnAIQOJwAeECcAuBEnAFITJwD2FCcAkBYnACoYJwDEGScAaBsnAAIdJwCcHicAQCAnANohJwB0IycADiUnALImJwBMKCcA5iknAIArJwAkLScAvi4nAFgwJwDyMScAjDMnADA1JwDKNicAZDgnAP45JwCiOycAPD0nANY+JwB6QCcAFEInAK5DJwBIRScA7EYnAIZIJwAgSicAuksnAFRNJwD4TicAklAnACxSJwDGUycAalUnAARXJwCeWCcAQlonANxbJwB2XScAEF8nALRgJwBOYicA6GMnAIJlJwAcZycAwGgnAFpqJwD0aycAjm0nADJvJwDMcCcAZnInAAB0JwCkdScAPncnANh4JwByeicAFnwnALB9JwBKfycA7oAnAIiCJwAihCcAvIUnAGCHJwD6iCcAlIonAC6MJwDSjScAbI8nAAaRJwCgkicARJQnAN6VJwB4lycAEpknAKyaJwBQnCcA6p0nAISfJwAeoScAwqInAFykJwD2pScAmqcnADSpJwDOqicAaKwnAAyuJwCmrycAQLEnANqyJwB0tCcAGLYnALK3JwBMuScA5ronAIq8JwAkvicAvr8nAGLBJwD8wicAlsQnADDGJwDKxycAbsknAAjLJwCizCcAPM4nAODPJwB60ScAFNMnALjUJwBS1icA7NcnAIbZJwAg2ycAxNwnAF7eJwD43ycAkuEnADbjJwDQ5CcAauYnAA7oJwCo6ScAQusnANzsJwB27icAGvAnALTxJwBO8ycA6PQnAIz2JwAm+CcAwPknAGT7JwD+/CcAmP4nADIAKADWASgAcAMoAAoFKACkBigASAgoAOIJKAB8CygAFg0oALAOKABUECgA7hEoAIgTKAAiFSgAxhYoAGAYKAD6GSgAnhsoADgdKADSHigAbCAoAAYiKACqIygARCUoAN4mKACCKCgAHCooALYrKABQLSgA9C4oAI4wKAAoMigAwjMoAFw1KAAANygAmjgoADQ6KADYOygAcj0oAAw/KACmQCgASkIoAORDKAB+RSgAGEcoALJIKABWSigA8EsoAIpNKAAuTygAyFAoAGJSKAD8UygAllUoADpXKADUWCgAblooAAhcKACsXSgARl8oAOBgKACEYigAHmQoALhlKABSZygA9mgoAJBqKAAqbCgAxG0oAF5vKAACcSgAnHIoADZ0KADadSgAdHcoAA55KACoeigATHwoAOZ9KACAfygAGoEoALSCKABYhCgA8oUoAIyHKAAwiSgAyoooAGSMKAD+jSgAoo8oADyRKADWkigAcJQoAAqWKACulygASJkoAOKaKAB8nCgAIJ4oALqfKABUoSgA+KIoAJKkKAAspigAxqcoAGCpKAAEqygAnqwoADiuKADSrygAdrEoABCzKACqtCgATrYoAOi3KACCuSgAHLsoALa8KABavigA9L8oAI7BKAAowygAzMQoAGbGKAAAyCgApMkoAD7LKADYzCgAcs4oABbQKACw0SgAStMoAOTUKAB+1igAItgoALzZKABW2ygA+twoAJTeKAAu4CgAyOEoAGLjKAAG5SgAoOYoADroKADU6SgAeOsoABLtKACs7igAUPAoAOrxKACE8ygAHvUoAML2KABc+CgA9vkoAJD7KAA0/SgAzv4oAGgAKQACAikAnAMpAEAFKQDaBikAdAgpAA4KKQCyCykATA0pAOYOKQCKECkAJBIpAL4TKQBYFSkA8hYpAJYYKQAwGikAyhspAGQdKQAIHykAoiApADwiKQDgIykAeiUpABQnKQCuKCkASCopAOwrKQCGLSkAIC8pALowKQBeMikA+DMpAJI1KQA2NykA0DgpAGo6KQAEPCkAnj0pAEI/KQDcQCkAdkIpABBEKQC0RSkATkcpAOhIKQCCSikAJkwpAMBNKQBaTykA9FApAJhSKQBGVCkA6lUpAIRXKQAeWSkAuFopAFxcKQD2XSkAkF8pACphKQDOYikAaGQpAAxmKQCwZykASmkpAORqKQCIbCkAIm4pALxvKQBWcSkA+nIpAJR0KQAudikAyHcpAGx5KQAGeykAoHwpADp+KQDefykAeIEpABKDKQCshCkARoYpAOqHKQCEiSkAHospALiMKQBcjikA9o8pAJCRKQA0kykAzpQpAGiWKQACmCkAppkpAECbKQDanCkAdJ4pAA6gKQCyoSkATKMpAOakKQCApikAJKgpAL6pKQBYqykA/KwpAJauKQAwsCkAyrEpAG6zKQAItSkAorYpADy4KQDWuSkAerspABS9KQCuvikASMApAOzBKQCGwykAIMUpAMTGKQBeyCkA+MkpAJLLKQA2zSkA0M4pAGrQKQAE0ikAntMpAELVKQDc1ikAdtgpABraKQC02ykATt0pAOjeKQCC4CkAJuIpAMDjKQBa5SkA9OYpAJjoKQAy6ikAzOspAHDtKQAK7ykApPApAD7yKQDY8ykAfPUpABb3KQCw+CkASvopAO77KQCI/SkAIv8pAMYAKgBgAioA+gMqAJQFKgAuByoA0ggqAGwKKgAGDCoAoA0qAEQPKgDeECoAeBIqABIUKgC2FSoAUBcqAOoYKgCOGioAKBwqAMIdKgBcHyoA9iAqAJoiKgA0JCoAziUqAGgnKgAMKSoApioqAEAsKgDkLSoAfi8qABgxKgCyMioAVjQqAPA1KgCKNyoAJDkqAL46KgBiPCoA/D0qAJY/KgAwQSoA1EIqAG5EKgAIRioArEcqAEZJKgDgSioAekwqABROKgC4TyoAUlEqAOxSKgCGVCoAKlYqAMRXKgBeWSoA+FoqAJxcKgA2XioA0F8qAHRhKgAOYyoAqGQqAEJmKgDcZyoAgGkqABprKgC0bCoATm4qAPJvKgCMcSoAJnMqAMB0KgBkdioA/ncqAJh5KgA8eyoA1nwqAHB+KgAKgCoApIEqAEiDKgDihCoAfIYqABaIKgC6iSoAVIsqAO6MKgCIjioALJAqAMaRKgBgkyoABJUqAJ6WKgA4mCoA0pkqAGybKgAQnSoAqp4qAESgKgDeoSoAgqMqABylKgC2pioAWqgqAPSpKgCOqyoAKK0qAMyuKgBmsCoAALIqAJqzKgA0tSoA2LYqAHK4KgAMuioAsLsqAEq9KgDkvioAfsAqABjCKgC8wyoAVsUqAPDGKgCKyCoALsoqAMjLKgBizSoABs8qAKDQKgA60ioA1NMqAG7VKgAS1yoArNgqAEbaKgDg2yoAhN0qAB7fKgC44CoAUuIqAPbjKgCQ5SoAKucqAM7oKgBo6ioAAuwqAJztKgA27yoA2vAqAHTyKgAO9CoAqPUqAEz3KgDm+CoAgPoqACT8KgC+/SoAWP8qAPIAKwCWAisAMAQrAMoFKwBkBysA/ggrAKIKKwA8DCsA1g0rAHAPKwAUESsArhIrAEgUKwDsFSsAhhcrACoZKwDEGisAaBwrAAIeKwCcHysANiErANoiKwB0JCsADiYrAKgnKwBMKSsA5iorAIAsKwAkLisAvi8rAFgxKwDyMisAjDQrADA2KwDKNysAZDkrAAg7KwCiPCsAPD4rANY/KwBwQSsAFEMrAK5EKwBIRisA4kcrAIZJKwAgSysAukwrAF5OKwD4TysAklErACxTKwDGVCsAalYrAARYKwCeWSsAOFsrANxcKwB2XisAEGArAKphKwBOYysA6GQrAIJmKwAmaCsAwGkrAFprKwD0bCsAjm4rADJwKwDMcSsAZnMrAAB1KwCkdisAPngrANh5KwB8eysAFn0rALB+KwBKgCsA5IErAIiDKwAihSsAvIYrAFaIKwD6iSsAlIsrAC6NKwDSjisAbJArAAaSKwCgkysARJUrAN6WKwB4mCsAEporAKybKwBQnSsA6p4rAISgKwAeoisAwqMrAFylKwD2pisAkKgrADSqKwDOqysAaK0rAAKvKwCmsCsAQLIrANqzKwB+tSsAGLcrALK4KwBMuisA5rsrAIq9KwAkvysAvsArAGLCKwD8wysAlsUrADDHKwDKyCsAbsorAAjMKwCizSsAPM8rAODQKwB60isAFNQrAK7VKwBS1ysA7NgrAIbaKwAq3CsAxN0rAF7fKwD44CsAkuIrADbkKwDQ5SsAaucrAATpKwCo6isAQuwrANztKwB27ysAGvErALTyKwBO9CsA8vUrAIz3KwAm+SsAwPorAFr8KwD+/SsAmP8rADIBLADMAiwAcAQsAAoGLACkBywAPgksAOIKLAB8DCwAFg4sALoPLABUESwA7hIsAIgULAAiFiwAxhcsAGAZLAD6GiwAlBwsADgeLADSHywAbCEsABAjLACqJCwARCYsAN4nLACCKSwAHCssALYsLABQLiwA6i8sAI4xLAAoMywAwjQsAFw2LAAAOCwAmjksADQ7LADYPCwAcj4sAAxALACmQSwAQEMsAORELAB+RiwAGEgsALJJLABWSywA8EwsAIpOLAAuUCwAyFEsAGJTLAD8VCwAllYsADpYLADUWSwAblssAAhdLACsXiwARmAsAOBhLAB6YywAHmUsALhmLABSaCwA9mksAJBrLAAqbSwAxG4sAF5wLAACciwAnHMsADZ1LADQdiwAdHgsAA56LACoeywAQn0sAOZ+LACAgCwAGoIsAL6DLABYhSwA8oYsAIyILAAmiiwAyossAGSNLAD+jiwAmJAsADySLADWkywAcJUsAAqXLACumCwASJosAOKbLACGnSwAIJ8sALqgLABUoiwA7qMsAJKlLAAspywAxqgsAGCqLAAErCwAnq0sADivLADSsCwAdrIsABC0LACqtSwATrcsAOi4LACCuiwAHLwsALa9LABavywA9MAsAI7CLAAoxCwAzMUsAGbHLAAAySwAmsosAD7MLADYzSwAcs8sABbRLACw0iwAStQsAOTVLAB+1ywAItksALzaLABW3CwA8N0sAJTfLAAu4SwAyOIsAGLkLAAG5iwAoOcsADrpLADU6iwAeOwsABLuLACs7ywARvEsAOryLACE9CwAHvYsALj3LABc+SwA9vosAJD8LAAq/iwAzv8sAGgBLQACAy0AnAQtAEAGLQDaBy0AdAktABgLLQCyDC0ATA4tAOYPLQCKES0AJBMtAL4ULQBYFi0A8hctAJYZLQAwGy0AyhwtAG4eLQAIIC0AoiEtADwjLQDWJC0AeiYtABQoLQCuKS0ASCstAOwsLQCGLi0AIDAtALoxLQBeMy0A+DQtAJI2LQA2OC0A0DktAGo7LQAEPS0Anj4tAEJALQDcQS0AdkMtABBFLQC0Ri0ATkgtAOhJLQCMSy0AJk0tAMBOLQBaUC0A9FEtAJhTLQAyVS0AzFYtAGZYLQAKWi0ApFstAD5dLQDYXi0AfGAtABZiLQCwYy0AVGUtAO5mLQCIaC0AImotALxrLQBgbS0A+m4tAJRwLQAuci0A0nMtAGx1LQAGdy0AoHgtAER6LQDeey0AeH0tABx/LQC2gC0AUIItAOqDLQCEhS0AKIctAMKILQBcii0A9ostAJqNLQA0jy0AzpAtAHKSLQAMlC0AppUtAECXLQDamC0AfpotABicLQCynS0ATJ8tAPCgLQCKoi0AJKQtAMilLQBipy0A/KgtAJaqLQA6rC0A1K0tAG6vLQAIsS0AorItAEa0LQDgtS0AerctABS5LQC4ui0AUrwtAOy9LQCQvy0AKsEtAMTCLQBexC0A+MUtAJzHLQA2yS0A0MotAGrMLQAOzi0AqM8tAELRLQDm0i0AgNQtABrWLQC01y0ATtktAPLaLQCM3C0AJt4tAMDfLQBk4S0A/uItAJjkLQAy5i0A1uctAHDpLQAK6y0AruwtAEjuLQDi7y0AfPEtABbzLQC69C0AVPYtAO73LQCI+S0ALPstAMb8LQBg/i0A+v8tAJ4BLgA4Ay4A0gQuAHYGLgAQCC4AqgkuAEQLLgDeDC4Agg4uABwQLgC2ES4AUBMuAOoULgCOFi4AKBguAMwZLgBmGy4AAB0uAJoeLgA+IC4A2CEuAHIjLgAMJS4ApiYuAEooLgDkKS4AfisuABgtLgC8Li4AVjAuAPAxLgCUMy4ALjUuAMg2LgBiOC4ABjouAKA7LgA6PS4A1D4uAG5ALgASQi4ArEMuAEZFLgDgRi4AhEguAB5KLgC4Sy4AXE0uAPZOLgCQUC4AKlIuAMRTLgBoVS4AAlcuAJxYLgA2Wi4A2lsuAHRdLgAOXy4AsmAuAExiLgDmYy4AgGUuABpnLgC+aC4AWGouAPJrLgCMbS4AMG8uAMpwLgBkci4A/nMuAKJ1LgA8dy4A1nguAHp6LgAUfC4Arn0uAEh/LgDigC4AhoIuACCELgC6hS4AVIcuAPiILgCSii4ALIwuANCNLgBqjy4ABJEuAJ6SLgA4lC4A3JUuAHaXLgAQmS4AqpouAEScLgDonS4Agp8uACahLgDAoi4AWqQuAPSlLgCOpy4AMqkuAMyqLgBmrC4AAK4uAJqvLgA+sS4A2LIuAHy0LgAWti4AsLcuAEq5LgDuui4AiLwuACK+LgC8vy4AVsEuAPrCLgCUxC4ALsYuAMjHLgBsyS4ABssuAKDMLgA6zi4A3s8uAHjRLgAS0y4ArNQuAFDWLgD01y4AmNkuADLbLgDM3C4AZt4uAADgLgCk4S4APuMuANjkLgB85i4AFuguALDpLgBK6y4A5OwuAIjuLgAi8C4AvPEuAFbzLgD69C4AlPYuAC74LgDI+S4AbPsuAAb9LgCg/i4ARAAvAN4BLwB4Ay8AEgUvAKwGLwBQCC8A6gkvAIQLLwAeDS8Awg4vAFwQLwD2ES8AkBMvADQVLwDOFi8AaBgvAAwaLwCmGy8AQB0vANoeLwB0IC8AGCIvALIjLwBMJS8A5iYvAIooLwAkKi8AvisvAFgtLwD8Li8AljAvADAyLwDUMy8AbjUvAAg3LwCiOC8APDovAOA7LwB6PS8AFD8vAK5ALwBSQi8A7EMvAIZFLwAgRy8AxEgvAF5KLwD4Sy8Akk0vADZPLwDQUC8AalIvAARULwCeVS8AQlcvANxYLwCAWi8AGlwvALRdLwBOXy8A8mAvAIxiLwAmZC8AwGUvAFpnLwD+aC8AmGovADJsLwDMbS8AcG8vAApxLwCkci8ASHQvAOJ1LwB8dy8AFnkvALB6LwBUfC8A7n0vAIh/LwAigS8AvIIvAGCELwD6hS8AnocvADiJLwDSii8AbIwvAAaOLwCqjy8ARJEvAN6SLwB4lC8AHJYvALaXLwBQmS8A6povAI6cLwAoni8Awp8vAGahLwAAoy8AmqQvADSmLwDOpy8AcqkvAAyrLwCmrC8AQK4vAOSvLwB+sS8AGLMvALK0LwBWti8A8LcvAIq5LwAuuy8AyLwvAGK+LwD8vy8AlsEvADrDLwDUxC8AbsYvAAjILwCsyS8ARssvAODMLwCEzi8AHtAvALjRLwBS0y8A7NQvAJDWLwAq2C8AxNkvAF7bLwAC3S8AnN4vADbgLwDa4S8AdOMvAA7lLwCo5i8AQugvAObpLwCA6y8AGu0vALTuLwBY8C8A8vEvAIzzLwAw9S8AyvYvAGT4LwD++S8AmPsvADz9LwDW/i8AcAAwAAoCMACuAzAASAUwAOIGMAB8CDAAIAowALoLMABUDTAA+A4wAJIQMAAsEjAAxhMwAGAVMAAEFzAAnhgwADgaMADSGzAAbB0wABAfMACqIDAATiIwAOgjMACCJTAAHCcwALYoMABaKjAA9CswAI4tMAAoLzAAzDAwAGYyMAAANDAAmjUwAD43MADYODAAcjowABY8MACwPTAASj8wAORAMAB+QjAAIkQwALxFMABWRzAA8EgwAJRKMAAuTDAAyE0wAGJPMAAGUTAAoFIwADpUMADeVTAAeFcwABJZMACsWjAARlwwAOpdMACEXzAAHmEwALhiMABSZDAA9mUwAJBnMAA0aTAAzmowAGhsMAACbjAAnG8wAEBxMADacjAAdHQwAA52MACydzAATHkwAOZ6MACAfDAAJH4wAL5/MABYgTAA/IIwAJaEMAAwhjAAyocwAGSJMAAIizAAoowwADyOMADWjzAAepEwABSTMACulDAASJYwAOyXMACGmTAAIJswALqcMABenjAA+J8wAJyhMABAozAA2qQwAHSmMAAOqDAAsqkwAEyrMADwrDAAlK4wAC6wMADIsTAAYrMwAAa1MACgtjAAOrgwAN65MAB4uzAAEr0wAKy+MABGwDAA6sEwAITDMAAexTAAuMYwAFzIMAD2yTAAkMswACrNMADOzjAAaNAwAALSMACm0zAAQNUwANrWMAB02DAADtowALLbMABM3TAA5t4wAIDgMAAa4jAAvuMwAFjlMAD85jAAlugwADDqMADK6zAAZO0wAAjvMACi8DAAPPIwANbzMAB69TAAFPcwAK74MABI+jAA7PswAIb9MAAg/zAAxAAxAF4CMQD4AzEAkgUxACwHMQDQCDEAagoxAAQMMQCeDTEAQg8xANwQMQB2EjEAEBQxALQVMQBOFzEA6BgxAIIaMQAmHDEAwB0xAFofMQD0IDEAjiIxADIkMQDMJTEAZicxAAopMQCkKjEAPiwxAOItMQB8LzEAFjExALAyMQBKNDEA7jUxAIg3MQAiOTEAvDoxAGA8MQD6PTEAlD8xADhBMQDSQjEAbEQxAAZGMQCgRzEAREkxAN5KMQB4TDEAEk4xAKxPMQBQUTEA6lIxAI5UMQAoVjEAwlcxAFxZMQAAWzEAmlwxADReMQDOXzEAcmExAAxjMQCmZDEAQGYxANpnMQB+aTEAGGsxALJsMQBMbjEA8G8xAIpxMQAkczEAvnQxAGJ2MQD8dzEAlnkxADp7MQDUfDEAbn4xAAiAMQCigTEARoMxAOCEMQB6hjEAFIgxALiJMQBSizEA7IwxAJCOMQAqkDEAxJExAF6TMQD4lDEAnJYxADaYMQDQmTEAapsxAASdMQConjEAQqAxAOahMQCAozEAGqUxALSmMQBOqDEA8qkxAIyrMQAmrTEAwK4xAGSwMQD+sTEAmLMxADK1MQDWtjEAcLgxAAq6MQCuuzEASL0xAOK+MQB8wDEAFsIxALrDMQBUxTEA7sYxAIjIMQAiyjEAxssxAGDNMQAEzzEAntAxADjSMQDS0zEAbNUxABDXMQCq2DEARNoxAN7bMQCC3TEAHN8xALbgMQBQ4jEA9OMxAI7lMQAo5zEAwugxAGbqMQAA7DEAmu0xADTvMQDY8DEAcvIxAAz0MQCm9TEASvcxAOT4MQB++jEAIvwxALz9MQBW/zEA8AAyAIoCMgAuBDIAyAUyAGIHMgD8CDIAoAoyADoMMgDUDTIAbg8yABIRMgCsEjIARhQyAOoVMgCEFzIAHhkyALgaMgBSHDIA9h0yAJAfMgAqITIAxCIyAGgkMgACJjIAnCcyADYpMgDaKjIAdCwyAA4uMgCyLzIATDEyAOYyMgCANDIAGjYyAL43MgBYOTIA8joyAIw8MgAwPjIAyj8yAGRBMgD+QjIAokQyADxGMgDWRzIAekkyABRLMgCuTDIASE4yAOJPMgCGUTIAIFMyALpUMgBUVjIA7lcyAJJZMgAsWzIA0FwyAGpeMgAEYDIAnmEyAEJjMgDcZDIAdmYyABBoMgCqaTIATmsyAOhsMgCCbjIAJnAyAMBxMgBaczIA9HQyAI52MgAyeDIAzHkyAGZ7MgAAfTIAmn4yAD6AMgDYgTIAcoMyABaFMgCwhjIASogyAO6JMgCIizIAIo0yALyOMgBWkDIA+pEyAJSTMgAulTIAyJYyAGyYMgAGmjIAoJsyADqdMgDenjIAeKAyABKiMgC2ozIAUKUyAOqmMgCEqDIAHqoyAMKrMgBcrTIA9q4yAJCwMgA0sjIAzrMyAGi1MgACtzIAnLgyAEC6MgDauzIAdL0yABi/MgCywDIATMIyAObDMgCAxTIAJMcyAL7IMgBiyjIA/MsyAJbNMgAwzzIAytAyAG7SMgAI1DIAotUyADzXMgDg2DIAetoyABTcMgCu3TIASN8yAOzgMgCG4jIAKuQyAMTlMgBe5zIA+OgyAJLqMgA27DIA0O0yAGrvMgAE8TIAqPIyAEL0MgDc9TIAgPcyABr5MgC0+jIATvwyAOj9MgCM/zIAJgEzAMACMwBaBDMA/gUzAJgHMwAyCTMAzAozAHAMMwAKDjMApA8zAEgRMwDiEjMAfBQzABYWMwCwFzMAVBkzAO4aMwCIHDMAIh4zAMYfMwBgITMA+iIzAJQkMwAuJjMA0iczAGwpMwAGKzMAqiwzAEQuMwDeLzMAgjEzABwzMwC2NDMAUDYzAOo3MwCOOTMAKDszAMI8MwBcPjMA9j8zAJpBMwA0QzMA2EQzAHJGMwAMSDMApkkzAEBLMwDkTDMAfk4zABhQMwCyUTMAVlMzAPBUMwCKVjMAJFgzAL5ZMwBiWzMA/FwzAJZeMwA6YDMA1GEzAG5jMwASZTMArGYzAEZoMwDgaTMAemszAB5tMwC4bjMAUnAzAOxxMwCQczMAKnUzAMR2MwBeeDMAAnozAJx7MwA2fTMA0H4zAHSAMwAOgjMAqIMzAEKFMwDmhjMAgIgzABqKMwC0izMAWI0zAPKOMwCMkDMAJpIzAMqTMwBklTMA/pYzAKKYMwA8mjMA1pszAHCdMwAKnzMArqAzAEiiMwDiozMAfKUzACCnMwC6qDMAVKozAO6rMwCSrTMALK8zAMawMwBqsjMABLQzAJ61MwA4tzMA0rgzAHa6MwAQvDMAqr0zAES/MwDowDMAgsIzABzEMwC2xTMAUMczAPTIMwCOyjMAMswzAMzNMwBmzzMAANEzAJrSMwA+1DMA2NUzAHLXMwAM2TMAsNozAErcMwDk3TMAft8zACLhMwC84jMAVuQzAPrlMwCU5zMALukzAMjqMwBi7DMABu4zAKDvMwA68TMA1PIzAHj0MwAS9jMArPczAEb5MwDq+jMAhPwzAB7+MwDC/zMAXAE0APYCNACQBDQAKgY0AM4HNABoCTQAAgs0AJwMNAA2DjQA2g80AHQRNAAOEzQAshQ0AEwWNADmFzQAgBk0ACQbNAC+HDQAWB40APIfNACWITQAMCM0AMokNABkJjQA/ic0AKIpNAA8KzQA1iw0AHouNAAUMDQArjE0AEgzNADsNDQAhjY0ACA4NAC6OTQAXjs0APg8NACSPjQALEA0ANBBNABqQzQABEU0AJ5GNABCSDQA3Ek0AHZLNAAQTTQAtE40AE5QNADoUTQAglM0ACZVNADAVjQAWlg0APRZNACOWzQAMl00AMxeNABwYDQACmI0AKRjNAA+ZTQA2GY0AHxoNAAWajQAsGs0AEptNADkbjQAiHA0ACJyNAC8czQAYHU0APp2NACUeDQALno0ANJ7NABsfTQABn80AKCANAA6gjQA3oM0AHiFNAAchzQAtog0AFCKNADqizQAhI00ACiPNADCkDQAXJI0APaTNACQlTQANJc0AM6YNABymjQADJw0AKadNABAnzQA2qA0AH6iNAAYpDQAsqU0AEynNADmqDQAiqo0ACSsNADIrTQAYq80APywNACWsjQAMLQ0ANS1NAButzQACLk0AKK6NABGvDQA4L00AHq/NAAUwTQAuMI0AFLENADsxTQAhsc0ACrJNADEyjQAXsw0APjNNACczzQANtE0ANDSNABq1DQADtY0AKjXNABC2TQA3No0AIDcNAAa3jQAtN80AE7hNADo4jQAjOQ0ACbmNADA5zQAZOk0AP7qNACY7DQAPO40ANbvNABw8TQACvM0AKT0NABI9jQA4vc0AHz5NAAW+zQAsPw0AFT+NADu/zQAkgE1ACwDNQDGBDUAYAY1APoHNQCeCTUAOAs1ANIMNQBsDjUAEBA1AKoRNQBEEzUA3hQ1AHgWNQAcGDUAthk1AFAbNQD0HDUAjh41ACggNQDCITUAZiM1AAAlNQCaJjUANCg1ANgpNQByKzUADC01AKYuNQBAMDUA5DE1AH4zNQAYNTUAvDY1AFY4NQDwOTUAlDs1AC49NQDIPjUAYkA1APxBNQCgQzUAOkU1ANRGNQBuSDUACEo1AKxLNQBGTTUA4E41AIRQNQAeUjUAuFM1AFxVNQD2VjUAkFg1ACpaNQDEWzUAaF01AAJfNQCcYDUAQGI1ANpjNQB0ZTUADmc1AKhoNQBMajUA5ms1AIBtNQAabzUAvnA1AFhyNQDyczUAlnU1ADB3NQDKeDUAZHo1AP57NQCifTUAPH81ANaANQBwgjUAFIQ1AK6FNQBIhzUA4og1AHyKNQAgjDUAuo01AF6PNQD4kDUAkpI1ACyUNQDGlTUAapc1AASZNQCemjUAOJw1ANydNQB2nzUAEKE1AKqiNQBEpDUA6KU1AIKnNQAcqTUAwKo1AFqsNQD0rTUAjq81ADKxNQDMsjUAZrQ1AAC2NQCktzUAPrk1ANi6NQByvDUAFr41ALC/NQBKwTUA5MI1AIjENQAixjUAvMc1AGDJNQD6yjUAlMw1AC7ONQDIzzUAbNE1AAbTNQCg1DUAOtY1AN7XNQB42TUAEts1AKzcNQBG3jUA6t81AIThNQAo4zUAwuQ1AFzmNQD25zUAkOk1ADTrNQDO7DUAaO41AALwNQCm8TUAQPM1ANr0NQB09jUADvg1ALL5NQBM+zUA5vw1AIr+NQAkADYAvgE2AGIDNgD8BDYAlgY2ADAINgDKCTYAbgs2AAgNNgCiDjYAPBA2AOARNgB6EzYAFBU2ALgWNgBSGDYA7Bk2AIYbNgAgHTYAxB42AF4gNgD4ITYAkiM2ADYlNgDQJjYAaig2AA4qNgCoKzYAQi02ANwuNgB2MDYAGjI2ALQzNgBONTYA6DY2AIw4NgAmOjYAwDs2AFo9NgD0PjYAmEA2ADJCNgDWQzYAcEU2AApHNgCkSDYAPko2AOJLNgB8TTYAFk82ALBQNgBUUjYA7lM2AIhVNgAiVzYAvFg2AGBaNgD6WzYAlF02ADhfNgDSYDYAbGI2AAZkNgCqZTYARGc2AN5oNgB4ajYAHGw2ALZtNgBQbzYA6nA2AIRyNgAodDYAwnU2AFx3NgAAeTYAmno2ADR8NgDOfTYAcn82AAyBNgCmgjYAQIQ2AOSFNgB+hzYAGIk2ALKKNgBMjDYA8I02AIqPNgAkkTYAyJI2AGKUNgD8lTYAlpc2ADqZNgDUmjYAbpw2AAieNgCsnzYARqE2AOCiNgCEpDYAHqY2ALinNgBSqTYA7Ko2AJCsNgAqrjYAxK82AF6xNgD4sjYAnLQ2ADa2NgDQtzYAdLk2AA67NgCovDYAQr42ANy/NgCAwTYAGsM2ALTENgBYxjYA8sc2AIzJNgAmyzYAysw2AGTONgD+zzYAmNE2ADLTNgDW1DYAcNY2AArYNgCu2TYASNs2AOLcNgB83jYAIOA2ALrhNgBU4zYA7uQ2AJLmNgAs6DYAxuk2AGDrNgD67DYAnu42ADjwNgDS8TYAdvM2ABD1NgCq9jYARPg2AOj5NgCC+zYAHP02ALb+NgBaADcA9AE3AI4DNwAoBTcAwgY3AGYINwAACjcAmgs3AD4NNwDYDjcAchA3AAwSNwCwEzcAShU3AOQWNwB+GDcAIho3ALwbNwBWHTcA8B43AIogNwAuIjcAyCM3AGwlNwAGJzcAoCg3ADoqNwDUKzcAeC03ABIvNwCsMDcARjI3AOozNwCENTcAHjc3ALg4NwBSOjcA9js3AJA9NwA0PzcAzkA3AGhCNwACRDcAnEU3AEBHNwDaSDcAdEo3AA5MNwCyTTcATE83AOZQNwCAUjcAGlQ3AL5VNwBYVzcA/Fg3AJZaNwAwXDcAyl03AGRfNwAIYTcAomI3ADxkNwDWZTcAemc3ABRpNwCuajcASGw3AOJtNwCGbzcAIHE3AMRyNwBedDcA+HU3AJJ3NwAseTcA0Ho3AGp8NwAEfjcAnn83ADiBNwDcgjcAdoQ3ABCGNwC0hzcATok3AOiKNwCCjDcAJo43AMCPNwBakTcA9JI3AJiUNwAyljcAzJc3AGaZNwAAmzcApJw3AD6eNwDYnzcAfKE3ABajNwCwpDcASqY3AO6nNwCIqTcAIqs3ALysNwBWrjcA+q83AJSxNwAuszcA0rQ3AGy2NwAGuDcAoLk3AES7NwDevDcAeL43ABLANwC2wTcAUMM3AOrENwCExjcAHsg3AMLJNwBcyzcA9sw3AJrONwA00DcAztE3AHLTNwAM1TcAptY3AEDYNwDk2TcAiNs3ACLdNwC83jcAYOA3APrhNwCU4zcALuU3ANLmNwBs6DcABuo3AKDrNwBE7TcA3u43AHjwNwAc8jcAtvM3AFD1NwDq9jcAhPg3ACj6NwDC+zcAXP03APb+NwCQADgANAI4AM4DOABoBTgADAc4AKYIOABACjgA2gs4AH4NOAAYDzgAshA4AEwSOADwEzgAihU4ACQXOAC+GDgAWBo4APwbOACWHTgAOh84ANQgOABuIjgACCQ4AKIlOABGJzgA4Cg4AHoqOAAULDgAri04AFIvOADsMDgAhjI4ACo0OADENTgAXjc4AAI5OACcOjgANjw4ANA9OABqPzgADkE4AKhCOABCRDgA3EU4AHZHOAAaSTgAtEo4AFhMOADyTTgAjE84ACZROADAUjgAZFQ4AP5VOACYVzgAMlk4AMxaOABwXDgACl44AKRfOABIYTgA4mI4AHxkOAAWZjgAsGc4AFRpOADuajgAiGw4ACxuOADGbzgAYHE4APpyOACedDgAOHY4ANJ3OABseTgAEHs4AKp8OABEfjgA3n84AHiBOAAcgzgAtoQ4AFCGOAD0hzgAjok4ACiLOADCjDgAZo44AACQOACakTgANJM4ANiUOAByljgADJg4AKaZOABAmzgA5Jw4AH6eOAAioDgAvKE4AFajOADwpDgAiqY4AC6oOADIqTgAYqs4APysOACgrjgAOrA4ANSxOABuszgACLU4AKy2OABGuDgA4Lk4AIS7OAAevTgAuL44AFLAOAD2wTgAkMM4ACrFOADExjgAaMg4AALKOACcyzgANs04ANDOOAB00DgADtI4AKjTOABM1TgA5tY4AIDYOAAa2jgAvts4AFjdOADy3jgAjOA4ADDiOADK4zgAZOU4AP7mOACY6DgAPOo4ANbrOABw7TgAFO84AK7wOABI8jgA4vM4AIb1OAAg9zgAuvg4AFT6OAD4+zgAkv04ACz/OADGADkAYAI5AAQEOQCeBTkAOAc5ANwIOQB2CjkAEAw5AKoNOQBODzkA6BA5AIISOQAcFDkAwBU5AFoXOQD0GDkAjho5ACgcOQDMHTkAZh85AAAhOQCkIjkAPiQ5ANglOQByJzkAFik5ALAqOQBKLDkA5C05AIgvOQAiMTkAvDI5AFY0OQDwNTkAlDc5AC45OQDIOjkAbDw5AAY+OQCgPzkAOkE5AN5COQB4RDkAEkY5AKxHOQBQSTkA6ko5AIRMOQAeTjkAuE85AFxROQD2UjkAkFQ5ADRWOQDOVzkAaFk5AAJbOQCmXDkAQF45ANpfOQB0YTkAGGM5ALJkOQBMZjkA5mc5AIBpOQAkazkAvmw5AGJuOQD8bzkAlnE5ADBzOQDKdDkAbnY5AAh4OQCieTkAPHs5AOB8OQB6fjkAFIA5AK6BOQBIgzkA7IQ5AIaGOQAqiDkAxIk5AF6LOQD4jDkAko45ADaQOQDQkTkAapM5AASVOQCeljkAQpg5ANyZOQB2mzkAEJ05ALSeOQBOoDkA6KE5AIyjOQAmpTkAwKY5AFqoOQD0qTkAmKs5ADKtOQDMrjkAZrA5AAqyOQCkszkAPrU5AOK2OQB8uDkAFro5ALC7OQBKvTkA7r45AIjAOQAiwjkAxsM5AGDFOQD6xjkAlMg5AC7KOQDSyzkAbM05AAbPOQCq0DkARNI5AN7TOQB41TkAHNc5ALbYOQBQ2jkA6ts5AI7dOQAo3zkAwuA5AFziOQD24zkAmuU5ADTnOQDO6DkAcuo5AAzsOQCm7TkAQO85AOTwOQB+8jkAGPQ5ALL1OQBW9zkA8Pg5AIr6OQAk/DkAvv05AGL/OQD8ADoAlgI6ADoEOgDUBToAbgc6AAgJOgCsCjoARgw6AOANOgB6DzoAHhE6ALgSOgBSFDoA7BU6AIYXOgAqGToAxBo6AF4cOgACHjoAnB86ADYhOgDQIjoAdCQ6AA4mOgCoJzoAQik6AOYqOgCALDoAGi46AL4vOgBYMToA8jI6AIw0OgAmNjoAyjc6AGQ5OgD+OjoAmDw6ADI+OgDWPzoAcEE6AApDOgCkRDoASEY6AOJHOgCGSToAIEs6ALpMOgBUTjoA7k86AJJROgAsUzoAxlQ6AGBWOgAEWDoAnlk6ADhbOgDcXDoAdl46ABBgOgCqYToARGM6AOhkOgCCZjoAHGg6ALZpOgBQazoA9Gw6AI5uOgAocDoAzHE6AGZzOgAAdToAmnY6AD54OgDYeToAcns6AAx9OgCwfjoASoA6AOSBOgB+gzoAIoU6ALyGOgBWiDoA8Ik6AIqLOgAujToAyI46AGKQOgAGkjoAoJM6ADqVOgDUljoAeJg6ABKaOgCsmzoARp06AOqeOgCEoDoAHqI6ALijOgBSpToA9qY6AJCoOgAqqjoAzqs6AGitOgACrzoAnLA6AECyOgDaszoAdLU6AA63OgCyuDoATLo6AOa7OgCAvToAGr86AL7AOgBYwjoA8sM6AJbFOgAwxzoAysg6AGTKOgAIzDoAos06ADzPOgDW0DoAcNI6ABTUOgCu1ToASNc6AOLYOgCG2joAINw6ALrdOgBe3zoA+OA6AJLiOgAs5DoA0OU6AGrnOgAE6ToAnuo6ADjsOgDc7ToAdu86ABDxOgC08joATvQ6AOj1OgCC9zoAJvk6AMD6OgBa/DoA9P06AJj/OgAyATsAzAI7AGYEOwAABjsApAc7AD4JOwDYCjsAcgw7ABYOOwCwDzsAShE7AO4SOwCIFDsAIhY7ALwXOwBgGTsA+ho7AJQcOwAuHjsA0h87AGwhOwAGIzsAoCQ7ADomOwDeJzsAeCk7ABIrOwCsLDsAUC47AOovOwCOMTsAKDM7AMI0OwBcNjsA9jc7AJo5OwA0OzsAzjw7AGg+OwAMQDsApkE7AEBDOwDaRDsAdEY7ABhIOwCySTsATEs7APBMOwCKTjsAJFA7AL5ROwBiUzsA/FQ7AJZWOwAwWDsA1Fk7AG5bOwAIXTsAol47AEZgOwDgYTsAemM7ABRlOwCuZjsAUmg7AOxpOwCGazsAKm07AMRuOwBecDsA+HE7AJJzOwA2dTsA0HY7AGp4OwAEejsAqHs7AEJ9OwDcfjsAgIA7ABqCOwC0gzsAToU7APKGOwCMiDsAJoo7AMqLOwBkjTsA/o47AJiQOwAykjsA1pM7AHCVOwAKlzsApJg7AEiaOwDimzsAfJ07ABafOwC6oDsAVKI7AO6jOwCIpTsALKc7AMaoOwBgqjsA+qs7AJ6tOwA4rzsA0rA7AGyyOwAGtDsAqrU7AES3OwDouDsAgro7ABy8OwC2vTsAUL87APTAOwCOwjsAKMQ7AMLFOwBcxzsAAMk7AJrKOwA0zDsA2M07AHLPOwAM0TsAptI7AErUOwDk1TsAftc7ABjZOwCy2jsAVtw7APDdOwCK3zsALuE7AMjiOwBi5DsA/OU7AKDnOwA66TsA1Oo7AG7sOwAI7jsArO87AEbxOwDg8jsAhPQ7AB72OwC49zsAUvk7APb6OwCQ/DsAKv47AMT/OwBoATwAAgM8AJwEPAA2BjwA2gc8AHQJPAAOCzwAqAw8AEIOPADmDzwAgBE8ABoTPAC+FDwAWBY8APIXPACMGTwAMBs8AMocPABkHjwA/h88AKIhPAA8IzwA1iQ8AHAmPAAKKDwArik8AEgrPADiLDwAhi48ACAwPAC6MTwAVDM8APg0PACSNjwALDg8AMY5PABqOzwABD08AJ4+PAA4QDwA0kE8AHZDPAAQRTwAqkY8AE5IPADoSTwAgks8ABxNPADATjwAWlA8APRRPACOUzwAMlU8AMxWPABmWDwAAFo8AJpbPAA+XTwA2F48AHJgPAAWYjwAsGM8AEplPADkZjwAiGg8ACJqPAC8azwAVm08APBuPACUcDwALnI8AMhzPABsdTwABnc8AKB4PAA6ejwA3ns8AHh9PAASfzwArIA8AFCCPADqgzwAhIU8AB6HPAC4iDwAXIo8APaLPACQjTwAKo88AM6QPABokjwADJQ8AKaVPABAlzwA2pg8AHSaPAAYnDwAsp08AEyfPADmoDwAiqI8ACSkPAC+pTwAWKc8APKoPACWqjwAMKw8AMqtPABurzwACLE8AKKyPAA8tDwA4LU8AHq3PAAUuTwArro8AEi8PADsvTwAhr88ACDBPAC6wjwAXsQ8APjFPACSxzwANsk8ANDKPABqzDwABM48AKjPPABC0TwA3NI8AHbUPAAQ1jwAtNc8AE7ZPADo2jwAjNw8ACbePADA3zwAWuE8AP7iPACY5DwAMuY8AMznPABw6TwACus8AKTsPAA+7jwA2O88AHzxPAAW8zwAsPQ8AFT2PADu9zwAiPk8ACL7PAC8/DwAYP48APr/PACeAT0AOAM9ANIEPQBsBj0ABgg9AKoJPQBECz0A3gw9AHgOPQASED0AthE9AFATPQDqFD0AhBY9ACgYPQDCGT0AXBs9AAAdPQCaHj0ANCA9AM4hPQByIz0ADCU9AKYmPQBAKD0A2ik9AH4rPQAYLT0Asi49AFYwPQDwMT0AijM9ACQ1PQDINj0AYjg9APw5PQCWOz0AOj09ANQ+PQBuQD0ACEI9AKJDPQBGRT0A4EY9AHpIPQAeSj0AuEs9AFJNPQDsTj0AkFA9ACpSPQDiUz0AfFU9ABZXPQCwWD0AVFo9AO5bPQCIXT0AIl89ALxgPQBgYj0ABGQ9AJ5lPQBCZz0A3Gg9AHZqPQAabD0AtG09AE5vPQDocD0AjHI9ACZ0PQDAdT0AWnc9AP54PQCYej0AMnw9AMx9PQBwfz0ACoE9AKSCPQA+hD0A4oU9AHyHPQAWiT0AsIo9AEqMPQDujT0AiI89ACKRPQDGkj0AYJQ9APqVPQCUlz0AOJk9ANKaPQBsnD0ABp49AKqfPQBEoT0A3qI9AHikPQASpj0Atqc9AFCpPQDqqj0Ajqw9ACiuPQDCrz0AXLE9AACzPQCatD0ANLY9AM63PQBouT0ADLs9AKa8PQBAvj0A2r89AH7BPQAYwz0AssQ9AFbGPQDwxz0Aisk9ACTLPQDIzD0AYs49APzPPQCW0T0AOtM9ANTUPQBu1j0ACNg9AKzZPQBG2z0A4Nw9AHrePQAU4D0AuOE9AFLjPQDs5D0AkOY9ACroPQDE6T0AXus9AALtPQCc7j0ANvA9ANDxPQB08z0ADvU9AKj2PQBC+D0A3Pk9AID7PQAa/T0AtP49AFgAPgDyAT4AjAM+ACYFPgDKBj4AZAg+AP4JPgCYCz4AMg0+ANYOPgBwED4AChI+AK4TPgBIFT4A4hY+AHwYPgAgGj4Auhs+AFQdPgDuHj4AiCA+ACwiPgDGIz4AYCU+AAQnPgCeKD4AOCo+ANIrPgB2LT4AEC8+AKowPgBEMj4A3jM+AII1PgAcNz4Atjg+AFo6PgD0Oz4Ajj0+ACg/PgDMQD4AZkI+AABEPgCaRT4ANEc+ANhIPgBySj4ADEw+ALBNPgBKTz4A5FA+AH5SPgAiVD4AvFU+AFZXPgDwWD4Ailo+AC5cPgDIXT4AYl8+AAZhPgCgYj4AOmQ+ANRlPgB4Zz4AEmk+AKxqPgBGbD4A4G0+AIRvPgAecT4AuHI+AFx0PgD2dT4AkHc+ACp5PgDOej4AaHw+AAJ+PgCcfz4ANoE+ANqCPgB0hD4ADoY+ALKHPgBMiT4A5oo+AICMPgAkjj4Avo8+AFiRPgDykj4AjJQ+ADCWPgDKlz4AZJk+AAibPgCinD4APJ4+ANafPgB6oT4AFKM+AK6kPgBIpj4A7Kc+AIapPgAgqz4Auqw+AFSuPgD4rz4AkrE+ACyzPgDQtD4AarY+AAS4PgCeuT4AQrs+ANy8PgB2vj4AEMA+ALTBPgBOwz4A6MQ+AILGPgAcyD4AwMk+AFrLPgD0zD4Ajs4+ADLQPgDM0T4AZtM+AADVPgCk1j4APtg+ANjZPgB82z4AFt0+ALDePgBK4D4A7uE+AIjjPgAi5T4AvOY+AFboPgD66T4AlOs+AC7tPgDS7j4AbPA+AAbyPgCg8z4ARPU+AN72PgB4+D4AEvo+AKz7PgBQ/T4A6v4+AIQAPwAoAj8AwgM/AFwFPwD2Bj8Amgg/ADQKPwDOCz8AaA0/AAIPPwCmED8AQBI/ANoTPwB+FT8AGBc/ALIYPwBMGj8A5hs/AIodPwAkHz8AviA/AGIiPwD8Iz8AliU/ADAnPwDUKD8Abio/AAgsPwCiLT8APC8/AOAwPwB6Mj8AFDQ/ALg1PwBSNz8A7Dg/AIY6PwAgPD8AxD0/AF4/PwD4QD8AnEI/ADZEPwDQRT8Aakc/AA5JPwCoSj8AQkw/ANxNPwB2Tz8AGlE/ALRSPwBOVD8A6FU/AIxXPwAmWT8AwFo/AGRcPwD+XT8AmF8/ADJhPwDMYj8AcGQ/AApmPwCkZz8APmk/AOJqPwB8bD8AFm4/ALpvPwBUcT8A7nI/AIh0PwAsdj8Axnc/AGB5PwD6ej8AlHw/ADh+PwDSfz8AbIE/ABCDPwCqhD8ARIY/AN6HPwCCiT8AHIs/ALaMPwBQjj8A6o8/AI6RPwAokz8AwpQ/AGaWPwAAmD8Ampk/ADSbPwDYnD8Acp4/AAygPwCmoT8AQKM/AOSkPwB+pj8AGKg/ALypPwBWqz8A8Kw/AIquPwAksD8AyLE/AGKzPwD8tD8AoLY/ADq4PwDUuT8Abrs/ABK9PwCsvj8ARsA/AODBPwB6wz8AHsU/ALjGPwBSyD8A9sk/AJDLPwAqzT8AxM4/AGjQPwAC0j8AnNM/ADbVPwDQ1j8AdNg/AA7aPwCo2z8AQt0/AObePwCA4D8AGuI/AL7jPwBY5T8A8uY/AIzoPwAw6j8Ayus/AGTtPwD+7j8AmPA/ADzyPwDW8z8AcPU/ABT3PwCu+D8ASPo/AOL7PwCG/T8AIP8/ALoAQABUAkAA7gNAAJIFQAAsB0AAxghAAGAKQAAEDEAAng1AADgPQADcEEAAdhJAABAUQACqFUAARBdAAOgYQACCGkAAHBxAAMAdQABaH0AA9CBAAI4iQAAyJEAAzCVAAGYnQAAAKUAAmipAAD4sQADYLUAAci9AABYxQACwMkAASjRAAOQ1QACIN0AAIjlAALw6QABWPEAA8D1AAJQ/QAAuQUAAyEJAAGJEQAAGRkAAoEdAADpJQADeSkAAeExAABJOQACsT0AAUFFAAOpSQACEVEAAHlZAALhXQABcWUAA9lpAAJBcQAA0XkAAzl9AAGhhQAACY0AApmRAAEBmQADaZ0AAdGlAAA5rQACybEAATG5AAOZvQACKcUAAJHNAAL50QABYdkAA/HdAAJZ5QAAwe0AAynxAAGR+QAAIgEAAooFAADyDQADWhEAAeoZAABSIQACuiUAAUotAAOyMQACGjkAAIJBAAMSRQABek0AA+JRAAJKWQAAsmEAA0JlAAGqbQAAOnUAAqJ5AAEKgQADcoUAAdqNAABqlQAC0pkAATqhAAOipQACCq0AAJq1AAMCuQABasEAA9LFAAJizQAAytUAAzLZAAHC4QAAKukAApLtAAD69QADYvkAAfMBAABbCQACww0AAVMVAAO7GQACIyEAAIspAAMbLQABgzUAA+s5AAJTQQAAu0kAA0tNAAGzVQAAG10AAoNhAAETaQADe20AAeN1AABzfQAC24EAAUOJAAOrjQACE5UAAKOdAAMLoQABc6kAAAOxAAJrtQAA070AAzvBAAGjyQAAM9EAApvVAAED3QADk+EAAfvpAABj8QACy/UAAVv9AAPAAQQCKAkEAJARBAMgFQQBiB0EA/AhBAJYKQQA6DEEA1A1BAG4PQQAIEUEArBJBAEYUQQDgFUEAehdBABQZQQC4GkEAUhxBAOwdQQCQH0EAKiFBAMQiQQBeJEEAAiZBAJwnQQA2KUEA0CpBAHQsQQAOLkEAqC9BAEIxQQDcMkEAgDRBABo2QQC0N0EATjlBAPI6QQCMPEEAJj5BAMo/QQBkQUEA/kJBAJhEQQA8RkEA1kdBAHBJQQAKS0EApExBAEhOQQDiT0EAfFFBABZTQQC6VEEAVFZBAO5XQQCIWUEALFtBAMZcQQBgXkEA+l9BAJ5hQQA4Y0EA0mRBAHZmQQAQaEEAqmlBAERrQQDobEEAgm5BABxwQQC2cUEAWnNBAPR0QQCOdkEAKHhBAMJ5QQBme0EAAH1BAJp+QQA0gEEA2IFBAHKDQQAMhUEAsIZBAEqIQQDkiUEAfotBABiNQQC8jkEAVpBBAPCRQQCKk0EALpVBAMiWQQBimEEABppBAKCbQQA6nUEA1J5BAHigQQASokEArKNBAEalQQDgpkEAhKhBAB6qQQC4q0EAUq1BAPauQQCQsEEAKrJBAM6zQQBotUEAArdBAJy4QQBAukEA2rtBAHS9QQAOv0EAqMBBAEzCQQDmw0EAgMVBACTHQQC+yEEAWMpBAPLLQQCWzUEAMM9BAMrQQQBk0kEA/tNBAKLVQQA810EA1thBAHraQQAU3EEArt1BAEjfQQDs4EEAhuJBACDkQQC65UEAVOdBAPjoQQCS6kEALOxBAMbtQQBq70EABPFBAJ7yQQBC9EEA3PVBAHb3QQAQ+UEAqvpBAE78QQDo/UEAgv9BABwBQgDAAkIAWgRCAPQFQgCYB0IAMglCAMwKQgBmDEIACg5CAKQPQgA+EUIA2BJCAHIUQgAWFkIAsBdCAEoZQgDuGkIAiBxCACIeQgC8H0IAYCFCAPoiQgCUJEIALiZCAMgnQgBsKUIABitCAKAsQgA6LkIA3i9CAHgxQgASM0IAtjRCAFA2QgDqN0IAhDlCACg7QgDCPEIAXD5CAPY/QgCQQUIANENCAM5EQgBoRkIADEhCAKZJQgBAS0IA2kxCAH5OQgAYUEIAslFCAExTQgDmVEIAilZCACRYQgC+WUIAWFtCAPxcQgCWXkIAMGBCANRhQgBuY0IACGVCAKJmQgBGaEIA4GlCAHprQgAUbUIArm5CAFJwQgDscUIAhnNCACB1QgDEdkIAXnhCAPh5QgCce0IANn1CANB+QgBqgEIADoJCAKiDQgBChUIA3IZCAHaIQgAaikIAtItCAE6NQgDyjkIAjJBCACaSQgDAk0IAZJVCAP6WQgCYmEIAMppCAMybQgBwnUIACp9CAKSgQgA+okIA4qNCAHylQgAWp0IAuqhCAFSqQgDuq0IAiK1CACyvQgDGsEIAYLJCAPqzQgCetUIAOLdCANK4QgBsukIAELxCAKq9QgBEv0IA3sBCAHjCQgAcxEIAtsVCAFDHQgD0yEIAjspCACjMQgDCzUIAZs9CAADRQgCa0kIANNRCANjVQgBy10IADNlCAKbaQgBA3EIA5N1CAH7fQgAY4UIAvOJCAFbkQgDw5UIAiudCAC7pQgDI6kIAYuxCAPztQgCW70IAOvFCANTyQgBu9EIACPZCAKz3QgBG+UIA4PpCAIT8QgAe/kIAuP9CAFIBQwD2AkMAkARDACoGQwDEB0MAXglDAAILQwCcDEMANg5DANoPQwB0EUMADhNDAKgUQwBMFkMA5hdDAIAZQwAaG0MAtBxDAFgeQwDyH0MAjCFDADAjQwDKJEMAZCZDAP4nQwCiKUMAPCtDANYsQwBwLkMAFDBDAK4xQwBIM0MA4jRDAHw2QwAgOEMAujlDAFQ7QwD4PEMAkj5DACxAQwDGQUMAakNDAARFQwCeRkMAOEhDANxJQwB2S0MAEE1DAKpOQwBOUEMA6FFDAIJTQwAcVUMAtlZDAFpYQwD0WUMAjltDAChdQwDMXkMAZmBDAABiQwCkY0MAPmVDANhmQwByaEMAFmpDALBrQwBKbUMA5G5DAH5wQwAickMAvHNDAFZ1QwDwdkMAlHhDAC56QwDIe0MAbH1DAAZ/QwCggEMAOoJDAN6DQwB4hUMAEodDAKyIQwBGikMA6otDAISNQwAej0MAuJBDAFySQwD2k0MAkJVDADSXQwDOmEMAaJpDAAKcQwCmnUMAQJ9DANqgQwB0okMAGKRDALKlQwBMp0MA5qhDAICqQwAkrEMAvq1DAFivQwDysEMAlrJDADC0QwDKtUMAbrdDAAi5QwCiukMAPLxDAOC9QwB6v0MAFMFDAK7CQwBIxEMA7MVDAIbHQwAgyUMAuspDAF7MQwD4zUMAks9DADbRQwDQ0kMAatRDAATWQwCo10MAQtlDANzaQwB23EMAEN5DALTfQwBO4UMA6OJDAILkQwAm5kMAwOdDAFrpQwD+6kMAmOxDADLuQwDM70MAcPFDAArzQwCk9EMAPvZDANj3QwB8+UMAFvtDALD8QwBK/kMA7v9DAIgBRAAiA0QAxgREAGAGRAD6B0QAlAlEADgLRADSDEQAbA5EAAYQRACqEUQARBNEAN4URAB4FkQAHBhEALYZRABQG0QA6hxEAIQeRAAoIEQAwiFEAFwjRAD2JEQAmiZEADQoRADOKUQAcitEAAwtRACmLkQAQDBEANoxRAB+M0QAGDVEALI2RABMOEQA8DlEAIo7RAAkPUQAvj5EAGJARAD8QUQAlkNEADpFRADURkQAbkhEAAhKRACsS0QARk1EAOBORAB6UEQAFFJEALhTRABSVUQA7FZEAIZYRAAqWkQAxFtEAF5dRAACX0QAnGBEADZiRADQY0QAdGVEAA5nRACoaEQAQmpEANxrRACAbUQAGm9EALRwRABOckQA8nNEAIx1RAAmd0QAwHhEAGR6RAD+e0QAmH1EADx/RADWgEQAcIJEAAqERACkhUQASIdEAOKIRAB8ikQAIIxEALqNRABUj0QA7pBEAJKSRAAslEQAxpVEAGCXRAAEmUQAnppEADicRADSnUQAdp9EABChRACqokQARKREAOilRACCp0QAHKlEALaqRABQrEQA9K1EAI6vRAAosUQAzLJEAGa0RAAAtkQAmrdEAD65RADYukQAcrxEAAy+RACmv0QASsFEAOTCRAB+xEQAGMZEALzHRABWyUQA8MpEAJTMRAAuzkQAyM9EAGLRRAAG00QAoNREADrWRADU10QAbtlEABLbRACs3EQARt5EAODfRACE4UQAHuNEALjkRABc5kQA9udEAJDpRAAq60QAxOxEAGjuRAAC8EQAnPFEADbzRADa9EQAdPZEAA74RACy+UQATPtEAOb8RACA/kQAJABFAL4BRQBYA0UA8gRFAIwGRQAwCEUAyglFAGQLRQD+DEUAog5FADwQRQDWEUUAehNFABQVRQCuFkUASBhFAOIZRQCGG0UAIB1FALoeRQBeIEUA+CFFAJIjRQAsJUUA0CZFAGooRQAEKkUAnitFADgtRQDcLkUAdjBFABAyRQCqM0UATjVFAOg2RQCCOEUAJjpFAMA7RQBaPUUA9D5FAJhARQAyQkUAzENFAGZFRQAAR0UApEhFAD5KRQDYS0UAck1FABZPRQCwUEUASlJFAO5TRQCIVUUAIldFALxYRQBgWkUA+ltFAJRdRQAuX0UAyGBFAGxiRQAGZEUAoGVFADpnRQDeaEUAeGpFABJsRQCsbUUAUG9FAOpwRQCEckUAHnRFAMJ1RQBcd0UA9nhFAJp6RQA0fEUAzn1FAGh/RQAMgUUApoJFAECERQDahUUAfodFABiJRQCyikUATIxFAPCNRQCKj0UAJJFFAL6SRQBYlEUA/JVFAJaXRQAwmUUAyppFAG6cRQAInkUAop9FAEahRQDgokUAeqRFABSmRQC4p0UAUqlFAOyqRQCGrEUAIK5FAMSvRQBesUUA+LJFAJK0RQA2tkUA0LdFAGq5RQAOu0UAqLxFAEK+RQDcv0UAgMFFABrDRQC0xEUATsZFAOjHRQCMyUUAJstFAMDMRQBazkUA/s9FAJjRRQAy00UA1tRFAHDWRQAK2EUApNlFAEjbRQDi3EUAfN5FABbgRQCw4UUAVONFAO7kRQCI5kUAIuhFAMbpRQBg60UA+uxFAJ7uRQA48EUA0vFFAGzzRQAG9UUAqvZFAET4RQDe+UUAePtFABz9RQC2/kUAUABGAPQBRgCOA0YAKAVGAMIGRgBmCEYAAApGAJoLRgA0DUYAzg5GAHIQRgAMEkYAphNGAEAVRgDkFkYAfhhGABgaRgC8G0YAVh1GAPAeRgCKIEYALiJGAMgjRgBiJUYA/CZGAJYoRgA6KkYA1CtGAG4tRgAIL0YArDBGAEYyRgDgM0YAhDVGAB43RgC4OEYAUjpGAOw7RgCQPUYAKj9GAMRARgBeQkYAAkRGAJxFRgA2R0YA2khGAHRKRgAOTEYAqE1GAExPRgDmUEYAgFJGABpURgC0VUYAWFdGAPJYRgCMWkYAJlxGAMpdRgBkX0YA/mBGAJhiRgA8ZEYA1mVGAHBnRgAKaUYArmpGAEhsRgDibUYAfG9GACBxRgC6ckYAVHRGAO51RgCSd0YALHlGAMZ6RgBqfEYABH5GAJ5/RgA4gUYA0oJGAHaERgAQhkYAqodGAESJRgDoikYAgoxGAByORgDAj0YAWpFGAPSSRgCOlEYAMpZGAMyXRgBmmUYAAJtGAJqcRgA+nkYA2J9GAHKhRgAMo0YAsKRGAEqmRgDkp0YAiKlGACKrRgC8rEYAVq5GAPqvRgCUsUYALrNGAMi0RgBstkYABrhGAKC5RgA6u0YA1LxGAHi+RgASwEYArMFGAEbDRgDqxEYAhMZGAB7IRgDCyUYAXMtGAPbMRgCQzkYAKtBGAM7RRgBo00YAAtVGAJzWRgBA2EYA2tlGAHTbRgAO3UYAst5GAEzgRgDm4UYAiuNGACTlRgC+5kYAWOhGAPLpRgCW60YAMO1GAMruRgBu8EYACPJGAKLzRgA89UYA1vZGAHr4RgAU+kYArvtGAEj9RgDs/kYAhgBHACACRwDEA0cAXgVHAPgGRwCSCEcALApHANALRwBqDUcABA9HAJ4QRwBCEkcA3BNHAHYVRwAaF0cAtBhHAE4aRwDoG0cAjB1HACYfRwDAIEcAWiJHAPQjRwCYJUcAMidHAMwoRwBwKkcACixHAKQtRwA+L0cA2DBHAHwyRwAWNEcAsDVHAEo3RwDuOEcAiDpHACI8RwDGPUcAYD9HAPpARwCUQkcAOERHANJFRwBsR0cABklHAKBKRwBETEcA3k1HAHhPRwAcUUcAtlJHAFBURwDqVUcAjldHAChZRwDCWkcAXFxHAPZdRwCaX0cANGFHAM5iRwBoZEcADGZHAKZnRwBAaUcA5GpHAH5sRwAYbkcAsm9HAFZxRwDwckcAinRHACR2RwC+d0cAYnlHAPx6RwCWfEcAOn5HANR/RwBugUcACINHAKyERwBGhkcA4IdHAHqJRwAUi0cAuIxHAFKORwDsj0cAkJFHACqTRwDElEcAXpZHAAKYRwCcmUcANptHANCcRwBqnkcADqBHAKihRwBCo0cA3KRHAICmRwAaqEcAtKlHAFirRwDyrEcAjK5HACawRwDKsUcAZLNHAP60RwCYtkcAMrhHANa5RwBwu0cACr1HAK6+RwBIwEcA4sFHAHzDRwAgxUcAusZHAFTIRwDuyUcAiMtHACzNRwDGzkcAYNBHAPrRRwCe00cAONVHANLWRwB22EcAENpHAKrbRwBE3UcA6N5HAILgRwAc4kcAtuNHAFDlRwD05kcAjuhHACjqRwDC60cAZu1HAADvRwCa8EcANPJHANjzRwBy9UcADPdHALD4RwBK+kcA5PtHAH79RwAi/0cAvABIAFYCSADwA0gAlAVIAC4HSADICEgAYgpIAAYMSACgDUgAOg9IANQQSABuEkgAEhRIAKwVSABGF0gA4BhIAIQaSAAeHEgAuB1IAFwfSAD2IEgAkCJIACokSADEJUgAaCdIAAIpSACcKkgANixIANotSAB0L0gADjFIALIySABMNEgA5jVIAIA3SAAaOUgAvjpIAFg8SADyPUgAlj9IADBBSADKQkgAZERIAAhGSACiR0gAPElIANZKSABwTEgAFE5IAK5PSABIUUgA7FJIAIZUSAAgVkgAuldIAF5ZSAD4WkgAklxIACxeSADGX0gAamFIAARjSACeZEgAOGZIANxnSAB2aUgAEGtIALRsSABObkgA6G9IAIJxSAAcc0gAwHRIAFp2SAD0d0gAmHlIADJ7SADMfEgAZn5IAAqASACkgUgAPoNIANiESAByhkgAFohIALCJSABKi0gA5IxIAIiOSAAikEgAvJFIAGCTSAD6lEgAlJZIAC6YSADImUgAbJtIAAadSACgnkgAOqBIAN6hSAB4o0gAEqVIALamSABQqEgA6qlIAISrSAAerUgAwq5IAFywSAD2sUgAkLNIADS1SADOtkgAaLhIAAK6SACmu0gAQL1IANq+SAB0wEgAGMJIALLDSABMxUgA8MZIAIrISAAkykgAvstIAGLNSAD8zkgAltBIADDSSADK00gAbtVIAAjXSACi2EgAPNpIAODbSAB63UgAFN9IALjgSABS4kgA7ONIAIblSAAg50gAxOhIAF7qSAD460gAku1IADbvSADQ8EgAavJIAAT0SACo9UgAQvdIANz4SACA+kgAGvxIALT9SABO/0gA6ABJAIwCSQAmBEkAwAVJAFoHSQD+CEkAmApJADIMSQDWDUkAcA9JAAoRSQCkEkkASBRJAOIVSQB8F0kAFhlJALAaSQBUHEkA7h1JAIgfSQAiIUkAxiJJAGAkSQD6JUkAnidJADgpSQDSKkkAbCxJAAYuSQCqL0kARDFJAN4ySQB4NEkAHDZJALY3SQBQOUkA9DpJAI48SQAoPkkAwj9JAGZBSQAAQ0kAmkRJADRGSQDYR0kAcklJAAxLSQCmTEkASk5JAORPSQB+UUkAGFNJALJUSQBWVkkA8FdJAIpZSQAkW0kAyFxJAGJeSQD8X0kAoGFJADpjSQDUZEkAbmZJAAhoSQCsaUkARmtJAOBsSQB6bkkAHnBJALhxSQBSc0kA9nRJAJB2SQAqeEkAxHlJAGh7SQACfUkAnH5JADaASQDQgUkAdINJAA6FSQCohkkAQohJAOaJSQCAi0kAGo1JAL6OSQBYkEkA8pFJAIyTSQAmlUkAypZJAGSYSQD+mUkAmJtJADydSQDWnkkAcKBJABSiSQCuo0kASKVJAOKmSQCGqEkAIKpJALqrSQBUrUkA7q5JAJKwSQAsskkAxrNJAGC1SQAEt0kAnrhJADi6SQDcu0kAdr1JABC/SQCqwEkARMJJAOjDSQCCxUkAHMdJALbISQBaykkA9MtJAI7NSQAyz0kAzNBJAGbSSQAA1EkAmtVJAD7XSQDY2EkActpJAAzcSQCw3UkASt9JAOTgSQCI4kkAIuRJALzlSQBW50kA8OhJAJTqSQAu7EkAyO1JAGLvSQAG8UkAoPJJADr0SQDe9UkAePdJABL5SQCs+kkAUPxJAOr9SQCE/0kAHgFKAMICSgBcBEoA9gVKAJAHSgAqCUoAzgpKAGgMSgAWDkoAsA9KAEoRSgDkEkoAfhRKACIWSgC8F0oAVhlKAPAaSgCUHEoALh5KAMgfSgBsIUoABiNKAKAkSgA6JkoA1CdKAHgpSgASK0oArCxKAEYuSgDqL0oAhDFKAB4zSgDCNEoAXDZKAPY3SgCQOUoAKjtKAM48SgBoPkoAAkBKAJxBSgBAQ0oA2kRKAHRGSgAYSEoAsklKAExLSgDmTEoAgE5KACRQSgC+UUoAWFNKAPJUSgCWVkoAMFhKAMpZSgBkW0oACF1KAKJeSgA8YEoA4GFKAHpjSgAUZUoArmZKAEhoSgDsaUoAhmtKACBtSgC6bkoAXnBKAPhxSgCSc0oANnVKANB2SgBqeEoABHpKAJ57SgBCfUoA3H5KAHaASgAQgkoAtINKAE6FSgDohkoAjIhKACaKSgDAi0oAWo1KAPSOSgCYkEoAMpJKAMyTSgBwlUoACpdKAKSYSgA+mkoA2JtKAHydSgAWn0oAsKBKAEqiSgDuo0oAiKVKACKnSgDGqEoAYKpKAPqrSgCUrUoALq9KANKwSgBsskoABrRKAKC1SgBEt0oA3rhKAHi6SgASvEoAtr1KAFC/SgDqwEoAjsJKACjESgDCxUoAXMdKAPbISgCaykoANMxKAM7NSgBoz0oADNFKAKbSSgBA1EoA5NVKAH7XSgAY2UoAstpKAEzcSgDw3UoAit9KACThSgDI4koAYuRKAPzlSgCW50oAMOlKANTqSgBu7EoACO5KAKLvSgBG8UoA4PJKAHr0SgAU9koAuPdKAFL5SgDs+koAkPxKACr+SgDE/0oAXgFLAPgCSwCcBEsANgZLANAHSwBqCUsADgtLAKgMSwBCDksA5g9LAIARSwAaE0sAtBRLAE4WSwDyF0sAjBlLACYbSwDAHEsAZB5LAP4fSwCYIUsAPCNLANYkSwBwJksACihLAK4pSwBIK0sA4ixLAHwuSwAWMEsAujFLAFQzSwDuNEsAiDZLACw4SwDGOUsAYDtLAAQ9SwCePksAOEBLANJBSwBsQ0sAEEVLAKpGSwBESEsA3klLAIJLSwAcTUsAtk5LAFpQSwD0UUsAjlNLAChVSwDCVksAZlhLAABaSwCaW0sANF1LANheSwByYEsADGJLAKZjSwBKZUsA5GZLAH5oSwAiaksAvGtLAFZtSwDwbksAinBLAC5ySwDIc0sAYnVLAPx2SwCgeEsAOnpLANR7SwB4fUsAEn9LAKyASwBGgksA4INLAISFSwAeh0sAuIhLAFKKSwD2i0sAkI1LACqPSwDOkEsAaJJLAAKUSwCclUsANpdLANqYSwB0mksADpxLALKdSwBMn0sA5qBLAICiSwAapEsAvqVLAFinSwDyqEsAjKpLADCsSwDKrUsAZK9LAAixSwCisksAPLRLANa1SwB6t0sAFLlLAK66SwBIvEsA4r1LAIa/SwAgwUsAusJLAFTESwD4xUsAksdLACzJSwDQyksAasxLAATOSwCez0sAQtFLANzSSwCA1EsAGtZLAL7XSwBY2UsA8tpLAJbcSwAw3ksA1N9LAHjhSwAS40sArORLAFrmSwD050sAjulLACjrSwDM7EsAZu5LAADwSwCa8UsAPvNLANj0SwBy9ksADPhLALD5SwBK+0sA5PxLAH7+SwAYAEwAvAFMAFYDTADwBEwAigZMAC4ITADICUwAYgtMAAYNTACgDkwAOhBMANQRTABuE0wAEhVMAKwWTABGGEwA6hlMAIQbTAAeHUwAuB5MAFIgTAD2IUwAkCNMAColTADEJkwAaChMAAIqTACcK0wAQC1MANouTAB0MEwADjJMALIzTABMNUwA5jZMAIA4TAAaOkwAvjtMAFg9TADyPkwAjEBMADBCTADKQ0wAZEVMAAhHTACiSEwAPEpMANZLTAB6TUwAFE9MAK5QTABIUkwA4lNMAIZVTAAgV0wAulhMAFRaTAD4W0wAkl1MACxfTADGYEwAamJMAARkTACeZUwAOGdMANxoTAB2akwAEGxMALRtTABOb0wA6HBMAIJyTAAcdEwAwHVMAFp3TAD0eEwAjnpMADJ8TADMfUwAZn9MAAqBTACkgkwAPoRMANiFTAByh0wAFolMALCKTABKjEwA5I1MAIiPTAAikUwAvJJMAFaUTAD6lUwAlJdMAC6ZTADSmkwAbJxMAAaeTACgn0wAOqFMAN6iTAB4pEwAEqZMAKynTABQqUwA6qpMAISsTAAorkwAwq9MAFyxTAD2skwAkLRMADS2TADOt0wAaLlMAAK7TACmvEwAQL5MANq/TAB+wUwAGMNMALLETABMxkwA5sdMAIrJTAAky0wAvsxMAFjOTAD8z0wAltFMADDTTADK1EwAbtZMAAjYTACi2UwARttMAODcTAB63kwAFOBMAK7hTABS40wA7ORMAIbmTAAg6EwAxOlMAF7rTAD47EwAku5MADbwTADQ8UwAavNMAA71TACo9kwAQvhMANz5TAB2+0wAGv1MALT+TABOAE0A6AFNAIwDTQAmBU0AwAZNAFoITQD+CU0AmAtNADINTQDWDk0AcBBNAAoSTQCkE00APhVNAOIWTQB8GE0AFhpNALAbTQBUHU0A7h5NAIggTQAiIk0AxiNNAGAlTQD6Jk0AnihNADgqTQDSK00AbC1NAAYvTQCqME0ARDJNAN4zTQB4NU0AHDdNALY4TQBQOk0A6jtNAI49TQAoP00AwkBNAGZCTQAARE0AmkVNADRHTQDOSE0AckpNAAxMTQCmTU0AQE9NAORQTQB+Uk0AGFRNALJVTQBWV00A8FhNAIpaTQAkXE0AyF1NAGJfTQD8YE0AlmJNADpkTQDUZU0AbmdNABJpTQCsak0ARmxNAOBtTQB6b00AHnFNALhyTQBSdE0A7HVNAJB3TQAqeU0AxHpNAGh8TQACfk0AnH9NADaBTQDQgk0AdIRNAA6GTQCoh00AQolNANyKTQCAjE0AGo5NAL6PTQBYkU0A8pJNAIyUTQAwlk0AypdNAGSZTQD+mk0AmJxNADyeTQDWn00AcKFNAAqjTQCupE0ASKZNAOKnTQB8qU0AIKtNALqsTQBUrk0A7q9NAJKxTQAss00AxrRNAGq2TQAEuE0AnrlNADi7TQDSvE0Adr5NABDATQCqwU0ATsNNAOjETQCCxk0AHMhNALbJTQBay00A9MxNAI7OTQAo0E0AzNFNAGbTTQAA1U0AmtZNAD7YTQDY2U0ActtNABbdTQCw3k0ASuBNAOThTQB+400AIuVNALzmTQBW6E0A8OlNAJTrTQAu7U0AyO5NAGzwTQAG8k0AoPNNADr1TQDU9k0AePhNABL6TQCs+00ARv1NAOr+TQCEAE4AHgJOAMIDTgBcBU4A9gZOAJAITgAqCk4AzgtOAGgNTgACD04AnBBOAEASTgDaE04AdBVOABgXTgCyGE4ATBpOAOYbTgCAHU4AJB9OAL4gTgBYIk4A8iNOAJYlTgAwJ04AyihOAGQqTgAILE4Aoi1OADwvTgDWME4AejJOABQ0TgCuNU4ASDdOAOw4TgCGOk4AIDxOAMQ9TgBeP04A+EBOAJJCTgAsRE4A0EVOAGpHTgAESU4AnkpOAEJMTgDcTU4Adk9OABpRTgC0Uk4ATlROAOhVTgCCV04AJllOAMBaTgBaXE4A9F1OAJhfTgAyYU4AzGJOAGZkTgAKZk4ApGdOAD5pTgDiak4AfGxOABZuTgCwb04ASnFOAO5yTgCIdE4AInZOALx3TgBgeU4A+npOAJR8TgAufk4A0n9OAGyBTgAGg04AqoROAESGTgDeh04AeIlOABKLTgC2jE4AUI5OAOqPTgCEkU4AKJNOAMKUTgBclk4AAJhOAJqZTgA0m04AzpxOAGieTgAMoE4ApqFOAECjTgDapE4AfqZOABioTgCyqU4ATKtOAPCsTgCKrk4AJLBOAL6xTgBYs04A/LROAJa2TgA6uE4A1LlOAG67TgAIvU4Aor5OAEbATgDgwU4AesNOABTFTgC4xk4AUshOAOzJTgCGy04AKs1OAMTOTgBe0E4AAtJOAJzTTgA21U4A0NZOAGrYTgAO2k4AqNtOAELdTgDc3k4AgOBOABriTgC0404ATuVOAPLmTgCM6E4AJupOAMrrTgBk7U4A/u5OAJjwTgAy8k4A1vNOAHD1TgAK904ApPhOAEj6TgDi+04AfP1OACD/TgC6AE8AVAJPAO4DTwCIBU8ALAdPAMYITwBgCk8A+gtPAJQNTwA4D08A0hBPAHYSTwAQFE8AqhVPAEQXTwDeGE8AghpPABwcTwC2HU8AUB9PAPQgTwCOIk8AKCRPAMIlTwBmJ08AAClPAJoqTwA0LE8A2C1PAHIvTwAMMU8ApjJPAEo0TwDkNU8AfjdPABg5TwC8Ok8AVjxPAPA9TwCUP08ALkFPAMhCTwBiRE8A/EVPAKBHTwA6SU8A1EpPAG5MTwASTk8ArE9PAEZRTwDqUk8AhFRPAB5WTwC4V08AUllPAPZaTwCQXE8AKl5PAMRfTwBoYU8AAmNPAJxkTwA2Zk8A2mdPAHRpTwAOa08AsmxPAExuTwDmb08AgHFPACRzTwC+dE8AWHZPAPJ3TwCMeU8AMHtPAMp8TwBkfk8A/n9PAJiBTwA8g08A1oRPAHCGTwAUiE8ArolPAEiLTwDijE8Aho5PACCQTwC6kU8AVJNPAPiUTwCSlk8ALJhPAMaZTwBgm08ABJ1PAJ6eTwBCoE8A3KFPAHajTwAQpU8AqqZPAE6oTwDoqU8AgqtPABytTwDArk8AWrBPAPSxTwCOs08AMrVPAMy2TwBmuE8ACrpPAKS7TwA+vU8A2L5PAHLATwAWwk8AsMNPAErFTwDkxk8AfshPACLKTwC8y08AYM1PAPrOTwCU0E8ALtJPANLTTwBs1U8ABtdPAKDYTwA62k8A3ttPAHjdTwAS308ArOBPAFDiTwDq408AhOVPACjnTwDC6E8AXOpPAPbrTwCQ7U8ANO9PAM7wTwBo8k8AAvRPAKb1TwBA908A2vhPAH76TwAY/E8Asv1PAEz/TwDmAFAAigJQACQEUAC+BVAAYgdQAPwIUACWClAAMAxQANQNUABuD1AACBFQAKISUAA8FFAA4BVQAHoXUAAUGVAArhpQAFIcUADsHVAAhh9QACAhUADEIlAAXiRQAPglUACSJ1AANilQANAqUABqLFAABC5QAKgvUABCMVAA3DJQAHY0UAAaNlAAtDdQAE45UADyOlAAjDxQACY+UADAP1AAWkFQAP5CUACYRFAAMkZQAMxHUABwSVAACktQAKRMUABITlAA4k9QAHxRUAAWU1AAsFRQAFRWUADuV1AAiFlQACJbUADGXFAAYF5QAPpfUACeYVAAOGNQANJkUABsZlAABmhQAKppUABEa1AA3mxQAHhuUAAccFAAtnFQAFBzUAD0dFAAjnZQACh4UADCeVAAXHtQAAB9UACaflAANIBQAM6BUAByg1AADIVQAKaGUABKiFAA5IlQAH6LUAAYjVAAso5QAFaQUADwkVAAipNQACSVUADIllAAYphQAPyZUACWm1AAOp1QANSeUABuoFAACKJQAKyjUABGpVAA4KZQAHqoUAAeqlAAuKtQAFKtUAD2rlAAkLBQACqyUADEs1AAXrVQAAK3UACcuFAANrpQANC7UAB0vVAADr9QAKjAUABMwlAA5sNQAIDFUAAax1AAtMhQAFjKUADyy1AAjM1QACbPUADA0FAAZNJQAP7TUACi1VAAPNdQANbYUABw2lAACtxQAK7dUABI31AA4uBQAHziUAAg5FAAuuVQAFTnUADu6FAAkupQACzsUADG7VAAau9QAATxUACe8lAAOPRQANL1UAB291AAEPlQAKr6UABE/FAA3v1QAIL/UAAcAVEAwAJRAFoEUQD0BVEAjgdRACgJUQDMClEAZgxRAAAOUQCaD1EAPhFRANgSUQByFFEADBZRALAXUQBKGVEA5BpRAIgcUQAiHlEAvB9RAFYhUQDwIlEAlCRRAC4mUQDIJ1EAYilRAPwqUQCgLFEAOi5RAN4vUQB4MVEAEjNRAKw0UQBGNlEA6jdRAIQ5UQAeO1EAuDxRAFI+UQD2P1EAkEFRACpDUQDORFEAaEZRAAJIUQCmSVEAQEtRANpMUQB0TlEAGFBRAMZRUQBgU1EA+lRRAKhWUQBCWFEA5llRAIBbUQAaXVEAvl5RAFhgUQDyYVEAoGNRAERlUQDeZlEAeGhRABxqUQC2a1EAUG1RAPRuUQCOcFEAKHJRAMJzUQBcdVEAAHdRAJp4UQA0elEAzntRAGh9UQAMf1EApoBRAECCUQDkg1EAfoVRABiHUQCyiFEAVopRAPCLUQCKjVEAJI9RAMiQUQBiklEA/JNRAJaVUQA6l1EA1JhRAG6aUQASnFEArJ1RAEafUQDgoFEAeqJRAB6kUQC4pVEAUqdRAOyoUQCGqlEAKqxRAMStUQBor1EAArFRAJyyUQA2tFEA0LVRAHS3UQAOuVEAqLpRAEK8UQDcvVEAgL9RABrBUQC+wlEAWMRRAPLFUQCMx1EAJslRAMrKUQBkzFEA/s1RAJjPUQA80VEA1tJRAHDUUQAK1lEArtdRAEjZUQDi2lEAfNxRACDeUQC631EAVOFRAO7iUQCS5FEALOZRAMbnUQBg6VEABOtRAJ7sUQA47lEA0u9RAHbxUQAQ81EAqvRRAET2UQDe91EAgvlRABz7UQDA/FEAWv5RAPT/UQCOAVIAKANSAMwEUgBmBlIAAAhSAJoJUgA0C1IA2AxSAHIOUgAWEFIAsBFSAEoTUgDkFFIAfhZSACIYUgC8GVIAVhtSAPAcUgCUHlIALiBSAMghUgBsI1IABiVSAKAmUgA6KFIA1ClSAHgrUgASLVIArC5SAEYwUgDqMVIAhDNSAB41UgDCNlIAXDhSAPY5UgCQO1IAKj1SAM4+UgBoQFIAAkJSAJxDUgBARVIA2kZSAHRIUgAOSlIAsktSAExNUgDmTlIAgFBSACRSUgC+U1IAWFVSAPJWUgCWWFIAMFpSAMpbUgBkXVIACF9SAKJgUgA8YlIA1mNSAHplUgAUZ1IArmhSAEhqUgDsa1IAhm1SACBvUgC6cFIAXnJSAPhzUgCSdVIALHdSANB4UgBqelIABHxSAJ59UgBCf1IA3IBSAHaCUgAQhFIAtIVSAE6HUgDoiFIAgopSACaMUgDAjVIAWo9SAPSQUgCYklIAMpRSAMyVUgBwl1IACplSAKSaUgA+nFIA2J1SAHyfUgAWoVIAsKJSAEqkUgDupVIAiKdSACKpUgC8qlIAYKxSAPqtUgCUr1IAOLFSANKyUgBstFIABrZSAKC3UgBEuVIA3rpSAHi8UgASvlIAtr9SAFDBUgDqwlIAjsRSACjGUgDCx1IAXMlSAPbKUgCazFIANM5SAM7PUgBo0VIADNNSAKbUUgBA1lIA2tdSAH7ZUgAY21IAstxSAEzeUgDw31IAiuFSACTjUgC+5FIAYuZSAPznUgCW6VIAOutSANTsUgBu7lIACPBSAKLxUgBG81IA4PRSAHr2UgAU+FIAuPlSAFL7UgDs/FIAhv5SACoAUwDEAVMAXgNTAPgEUwCcBlMANghTANAJUwBqC1MADg1TAKgOUwBCEFMA3BFTAIATUwAaFVMAtBZTAFgYUwDyGVMAjBtTACYdUwDAHlMAZCBTAP4hUwCiI1MARiVTAOAmUwB6KFMAFCpTALgrUwBSLVMA7C5TAIYwUwAqMlMAxDNTAF41UwD4NlMAnDhTADY6UwDQO1MAdD1TAA4/UwCoQFMAQkJTANxDUwCARVMAGkdTALRIUwBOSlMA6EtTAIxNUwAmT1MAwFBTAGRSUwD+U1MAmFVTADJXUwDWWFMAcFpTAApcUwCkXVMASF9TAOJgUwB8YlMAFmRTALBlUwBUZ1MA7mhTAIhqUwAsbFMAxm1TAGBvUwAEcVMAnnJTADh0UwDSdVMAbHdTABB5UwCqelMARHxTAN59UwB4f1MAHIFTALaCUwBQhFMA9IVTAI6HUwAoiVMAzIpTAGaMUwAAjlMAmo9TADSRUwDYklMAcpRTAAyWUwCml1MAQJlTAOSaUwB+nFMAGJ5TALyfUwBWoVMA8KJTAIqkUwAuplMAyKdTAGKpUwD8qlMAoKxTADquUwDUr1MAbrFTAAizUwCstFMARrZTAOC3UwCEuVMAHrtTALi8UwBcvlMA9r9TAJDBUwAqw1MAxMRTAGjGUwACyFMAnMlTAEDLUwDazFMAdM5TAA7QUwCo0VMATNNTAObUUwCA1lMAGthTAL7ZUwBY21MA8txTAIzeUwAw4FMAyuFTAGTjUwAI5VMAouZTADzoUwDW6VMAcOtTABTtUwCu7lMASPBTAOLxUwCG81MAIPVTALr2UwBU+FMA7vlTAJL7UwAs/VMA0P5TAGoAVAAEAlQAngNUADgFVADcBlQAdghUABAKVACqC1QATg1UAOgOVACCEFQAHBJUALYTVABaFVQA9BZUAJgYVAAyGlQAzBtUAGYdVAAAH1QApCBUAD4iVADYI1QAciVUAAwnVACwKFQASipUAOQrVACILVQAIi9UALwwVABgMlQA+jNUAJQ1VAAuN1QAyDhUAGw6VAAGPFQAoD1UADo/VADUQFQAeEJUABJEVACsRVQAUEdUAOpIVACESlQAHkxUAMJNVABcT1QA9lBUAJBSVAAqVFQAzlVUAGhXVAACWVQAplpUAEBcVADaXVQAfl9UABhhVACyYlQATGRUAOZlVACKZ1QAJGlUAL5qVABYbFQA8m1UAJZvVAAwcVQAynJUAG50VAAIdlQAondUADx5VADgelQAenxUABR+VACuf1QAUoFUAOyCVACGhFQAIIZUALqHVABeiVQA+IpUAJyMVAA2jlQA0I9UAGqRVAAEk1QAqJRUAEKWVADcl1QAdplUABqbVAC0nFQATp5UAOifVACCoVQAJqNUAMCkVABkplQA/qdUAJipVAAyq1QAzKxUAHCuVAAKsFQApLFUAD6zVADitFQAfLZUABa4VACwuVQASrtUAO68VACIvlQALMBUAMbBVABgw1QA+sRUAJTGVAA4yFQA0slUAGzLVAAGzVQAqs5UAETQVADe0VQAeNNUABLVVAC21lQAUNhUAOrZVACO21QAKN1UAMLeVABc4FQAAOJUAJrjVAA05VQA2OZUAHLoVAAM6lQAputUAErtVADk7lQAfvBUABjyVAC881QAVvVUAPD2VACK+FQAJPpUAL77VABi/VQA/P5UAJYAVQA6AlUA1ANVAG4FVQAIB1UArAhVAEYKVQDgC1UAeg1VAB4PVQC4EFUAUhJVAOwTVQCGFVUAKhdVAMQYVQBeGlUAAhxVAJwdVQA2H1UA2iBVAHQiVQAOJFUAqCVVAEInVQDmKFUAgCpVABosVQC0LVUATi9VAPIwVQCMMlUAMDRVAMo1VQBkN1UA/jhVAJg6VQA8PFUA1j1VAHA/VQAKQVUArkJVAEhEVQDiRVUAfEdVACBJVQC6SlUAVExVAPhNVQCST1UALFFVAMZSVQBgVFUABFZVAJ5XVQA4WVUA0lpVAHZcVQAQXlUAql9VAERhVQDoYlUAgmRVABxmVQDAZ1UAWmlVAPRqVQCObFUAKG5VAMxvVQBmcVUAAHNVAKR0VQA+dlUA2HdVAHJ5VQAMe1UAsHxVAEp+VQDkf1UAfoFVACKDVQC8hFUAVoZVAPCHVQCKiVUALotVAMiMVQBsjlUABpBVAKCRVQA6k1UA1JRVAHiWVQASmFUArJlVAEabVQDqnFUAhJ5VAB6gVQC4oVUAUqNVAPakVQCQplUANKhVAM6pVQBoq1UAAq1VAJyuVQBAsFUA2rFVAHSzVQAOtVUAqLZVAEy4VQDmuVUAgLtVACS9VQC+vlUAWMBVAPLBVQCWw1UAMMVVAMrGVQBkyFUACMpVAKLLVQA8zVUA1s5VAHDQVQAU0lUArtNVAEjVVQDs1lUAhthVACDaVQC621UAXt1VAPjeVQCS4FUALOJVANDjVQBq5VUABOdVAJ7oVQA46lUA3OtVAHbtVQAQ71UAtPBVAE7yVQDo81UAgvVVACb3VQDA+FUAWvpVAPT7VQCY/VUAMv9VAMwAVgBmAlYACgRWAKQFVgA+B1YA2AhWAHIKVgAWDFYAsA1WAEoPVgDuEFYAiBJWACIUVgC8FVYAYBdWAPoYVgCUGlYALhxWANIdVgBsH1YABiFWAKAiVgA6JFYA3iVWAHgnVgASKVYAtipWAFAsVgDqLVYAji9WACgxVgDCMlYAXDRWAPY1VgCaN1YANDlWAM46VgBoPFYADD5WAKY/VgBAQVYA2kJWAHREVgAYRlYAskdWAExJVgDwSlYAikxWACROVgDIT1YAYlFWAPxSVgCWVFYAMFZWANRXVgBuWVYACFtWAKJcVgBGXlYA4F9WAHphVgAUY1YAuGRWAFJmVgDsZ1YAhmlWACprVgDEbFYAXm5WAPhvVgCccVYANnNWANB0VgBqdlYABHhWAKh5VgBCe1YA5nxWAIB+VgAagFYAtIFWAE6DVgDyhFYAjIZWACaIVgDAiVYAZItWAP6MVgCYjlYAMpBWAMyRVgBwk1YACpVWAKSWVgBImFYA4plWAHybVgAWnVYAup5WAFSgVgDuoVYAiKNWACylVgDGplYAYKhWAPqpVgCeq1YAOK1WANKuVgBssFYABrJWAKqzVgBEtVYA3rZWAHi4VgAculYAtrtWAFC9VgDqvlYAjsBWACjCVgDCw1YAXMVWAADHVgCayFYANMpWANjLVgByzVYADM9WAKbQVgBA0lYA5NNWAH7VVgAY11YAsthWAFbaVgDw21YAit1WAC7fVgDI4FYAYuJWAPzjVgCg5VYAOudWANToVgBu6lYAEuxWAKztVgBG71YA4PBWAHryVgAe9FYAuPVWAFL3VgD2+FYAkPpWACr8VgDE/VYAaP9WAAIBVwCcAlcANgRXANAFVwB0B1cADglXALIKVwBMDFcA5g1XAIAPVwAaEVcAvhJXAFgUVwDyFVcAjBdXADAZVwDKGlcAZBxXAP4dVwCiH1cAPCFXANYiVwBwJFcAFCZXAK4nVwBIKVcA4ipXAIYsVwAgLlcAui9XAFQxVwDuMlcAkjRXACw2VwDQN1cAajlXAAQ7VwCePFcAOD5XANw/VwB2QVcAEENXAKpEVwBORlcA6EdXAIJJVwAcS1cAwExXAFpOVwD0T1cAjlFXADJTVwDMVFcAZlZXAABYVwCkWVcAPltXANhcVwByXlcAFmBXALBhVwBKY1cA5GRXAIhmVwAiaFcAvGlXAFZrVwDwbFcAlG5XAC5wVwDScVcAbHNXAAZ1VwCgdlcAOnhXAN55VwB4e1cAEn1XAKx+VwBGgFcA6oFXAISDVwAohVcAwoZXAFyIVwD2iVcAkItXADSNVwDOjlcAaJBXAAKSVwCck1cAQJVXANqWVwB+mFcAGJpXALKbVwBMnVcA5p5XAIqgVwAkolcAvqNXAFilVwD8plcAlqhXADCqVwDUq1cAbq1XAAivVwCisFcAPLJXAOCzVwB6tVcAFLdXAK64VwBIulcA7LtXAIa9VwAqv1cAxMBXAF7CVwD4w1cAksVXADbHVwDQyFcAaspXAATMVwCozVcAQs9XANzQVwB20lcAGtRXALTVVwBO11cA6NhXAIzaVwAm3FcAwN1XAFrfVwD+4FcAmOJXADLkVwDM5VcAZudXAArpVwCk6lcASOxXAOLtVwB871cAFvFXALDyVwBU9FcA7vVXAIj3VwAi+VcAvPpXAGD8VwD6/VcAnv9XADgBWADSAlgAbARYAAYGWACqB1gARAlYAN4KWAB4DFgAHA5YALYPWABQEVgA6hJYAI4UWAAoFlgAwhdYAFwZWAAAG1gAmhxYADQeWADOH1gAciFYAAwjWACmJFgASiZYAOQnWAB+KVgAGCtYALIsWABWLlgA8C9YAIoxWAAkM1gAyDRYAGI2WAD8N1gAljlYADo7WADUPFgAbj5YAAhAWACsQVgARkNYAOBEWAB6RlgAHkhYALhJWABSS1gA7ExYAJBOWAAqUFgAxFFYAF5TWAACVVgAnFZYADZYWADQWVgAaltYAA5dWACoXlgATGBYAOZhWACAY1gAGmVYALRmWABYaFgA8mlYAIxrWAAmbVgAym5YAGRwWAD+cVgAonNYADx1WADWdlgAcHhYAAp6WACke1gASH1YAOJ+WAB8gFgAIIJYALqDWABUhVgA7oZYAJKIWAAsilgAxotYAGCNWAAEj1gAnpBYADiSWADSk1gAdpVYABCXWACqmFgATppYAOibWACCnVgAJp9YAMqgWABkolgA/qNYAJilWAAyp1gA1qhYAHCqWAAKrFgArq1YAEivWADisFgAfLJYABa0WAC6tVgAVLdYAO64WACSulgALLxYAMa9WABgv1gABMFYAJ7CWAA4xFgA0sVYAGzHWAAQyVgAqspYAETMWADozVgAgs9YABzRWAC20lgAWtRYAPTVWACO11gAKNlYAMzaWABm3FgAAN5YAJrfWAA04VgA2OJYAHLkWAAM5lgAsOdYAErpWADk6lgAfuxYABjuWAC871gAVvFYAPryWACU9FgALvZYAMj3WABi+VgABvtYAKD8WAA6/lgA1P9YAG4BWQASA1kArARZAFAGWQDqB1kAhAlZAB4LWQC4DFkAXA5ZAPYPWQCQEVkAKhNZAMQUWQBoFlkAAhhZAJwZWQA2G1kA2hxZAHQeWQAOIFkAsiFZAEwjWQDmJFkAgCZZACQoWQC+KVkAWCtZAPIsWQCWLlkAMDBZAMoxWQBkM1kACDVZAKI2WQA8OFkA1jlZAHo7WQAUPVkArj5ZAEhAWQDsQVkAhkNZACBFWQC6RlkAVEhZAPhJWQCSS1kANk1ZANBOWQBqUFkABFJZAJ5TWQBCVVkA3FZZAHZYWQAQWlkAqltZAE5dWQDoXlkAjGBZACZiWQDAY1kAWmVZAPRmWQCYaFkAMmpZAMxrWQBmbVkACm9ZAKRwWQA+clkA2HNZAHx1WQAWd1kAsHhZAEp6WQDue1kAiH1ZACJ/WQC8gFkAYIJZAPqDWQCUhVkALodZANKIWQBsilkABoxZAKCNWQBEj1kA3pBZAHiSWQASlFkArJVZAFCXWQDqmFkAjppZACicWQDCnVkAXJ9ZAPagWQCaolkANKRZAM6lWQBop1kAAqlZAKaqWQBArFkA5K1ZAH6vWQAYsVkAsrJZAEy0WQDwtVkAirdZACS5WQC+ulkAWLxZAPy9WQCWv1kAOsFZANTCWQBuxFkACMZZAKLHWQBGyVkA4MpZAHrMWQAUzlkArs9ZAFLRWQDs0lkAkNRZACrWWQDE11kAXtlZAPjaWQCc3FkANt5ZANDfWQBq4VkABONZAKjkWQBC5lkA3OdZAIDpWQAa61kAtOxZAE7uWQDy71kAjPFZACbzWQDA9FkAWvZZAP73WQCY+VkAPPtZANb8WQBw/lkACgBaAKQBWgBIA1oA4gRaAHwGWgAWCFoAsAlaAFQLWgDuDFoAiA5aACwQWgDGEVoAYBNaAPoUWgCeFloAOBhaANIZWgBsG1oABh1aAKoeWgBEIFoA3iFaAIIjWgAcJVoAtiZaAFAoWgD0KVoAjitaACgtWgDCLloAZjBaAAAyWgCaM1oANDVaAM42WgByOFoADDpaALA7WgBKPVoA5D5aAH5AWgAYQloAvENaAFZFWgDwRloAikhaAC5KWgDIS1oAYk1aAPxOWgCgUFoAOlJaANRTWgBuVVoAEldaAKxYWgBGWloA4FtaAIRdWgAeX1oAuGBaAFxiWgD2Y1oAkGVaAD5nWgDYaFoAcmpaAAxsWgCmbVoASm9aAORwWgB+cloAGHRaALx1WgBWd1oA+nhaAJ56WgA4fFoA0n1aAGx/WgAQgVoAqoJaAESEWgDehVoAgodaAByJWgC2iloAUIxaAOqNWgCOj1oAKJFaAMKSWgBmlFoAAJZaAJqXWgA0mVoA2JpaAHKcWgAMnloApp9aAEChWgDkoloAfqRaABimWgC8p1oAVqlaAPCqWgCKrFoALq5aAMivWgBisVoA/LJaAKC0WgA6tloA1LdaAG65WgAIu1oArLxaAEa+WgDqv1oAhMFaAB7DWgC4xFoAUsZaAPbHWgCQyVoAKstaAMTMWgBezloAAtBaAJzRWgA201oA2tRaAHTWWgAO2FoAqNlaAEzbWgDm3FoAgN5aABrgWgC+4VoAWONaAPLkWgCM5loAMOhaAMrpWgBk61oA/uxaAKLuWgA88FoA1vFaAHDzWgAK9VoArvZaAEj4WgDi+VoAhvtaACD9WgC6/loAVABbAO4BWwCSA1sALAVbANAGWwBqCFsABApbAJ4LWwA4DVsA3A5bAHYQWwAQElsAqhNbAEQVWwDoFlsAghhbABwaWwDAG1sAWh1bAPQeWwCOIFsAMiJbAMwjWwBmJVsAACdbAKQoWwA+KlsA2CtbAHItWwAML1sAsDBbAEoyWwDuM1sAiDVbACI3WwC8OFsAVjpbAPo7WwCUPVsALj9bAMhAWwBiQlsABkRbAKBFWwA6R1sA3khbAHhKWwASTFsArE1bAFBPWwDqUFsAhFJbAB5UWwDCVVsAXFdbAPZYWwCQWlsAKlxbAM5dWwBoX1sAAmFbAKZiWwBAZFsA2mVbAHRnWwAYaVsAsmpbAExsWwDmbVsAgG9bACRxWwC+clsAWHRbAPx1WwCWd1sAMHlbAMp6WwBufFsACH5bAKJ/WwA8gVsA4IJbAHqEWwAUhlsArodbAEiJWwDsilsAhoxbACCOWwDEj1sAXpFbAPiSWwCSlFsANpZbANCXWwBqmVsABJtbAJ6cWwBCnlsA3J9bAHahWwAao1sAtKRbAE6mWwDop1sAjKlbACarWwDArFsAWq5bAP6vWwCYsVsAMrNbAMy0WwBmtlsACrhbAKS5WwBIu1sA4rxbAHy+WwAWwFsAsMFbAFTDWwDuxFsAiMZbACLIWwC8yVsAYMtbAPrMWwCUzlsAONBbANLRWwBs01sABtVbAKrWWwBE2FsA3tlbAHjbWwAS3VsAtt5bAFDgWwDq4VsAjuNbACjlWwDC5lsAXOhbAADqWwCa61sANO1bAM7uWwBy8FsADPJbAKbzWwBA9VsA2vZbAH74WwAY+lsAsvtbAFb9WwDw/lsAigBcACQCXADIA1wAYgVcAPwGXACWCFwAMApcANQLXABuDVwACA9cAKwQXABGElwA4BNcAHoVXAAeF1wAuBhcAFIaXADsG1wAkB1cACofXADEIFwAXiJcAPgjXACcJVwANidcANAoXAB0KlwADixcAKgtXABCL1wA5jBcAIAyXAAaNFwAvjVcAGI3XAD8OFwAljpcADA8XADUPVwAbj9cAAhBXAC2QlwAUERcAOpFXACOR1wAKElcAMJKXABcTFwA9k1cAJpPXAA0UVwAzlJcAHJUXAAMVlwApldcAEBZXADkWlwAflxcABheXACyX1wATGFcAPBiXACKZFwAJGZcAL5nXABiaVwA/GpcAJZsXAA6blwA1G9cAG5xXAAIc1wArHRcAEZ2XADgd1wAenlcABR7XAC4fFwAUn5cAOx/XACQgVwAKoNcAMSEXABehlwAAohcAJyJXAA2i1wA0IxcAGqOXAAOkFwAqJFcAEKTXADclFwAgJZcABqYXAC+mVwAWJtcAPKcXACMnlwAJqBcAMqhXABko1wA/qRcAJimXAAyqFwA1qlcAHCrXAAKrVwArq5cAEiwXADisVwAfLNcACC1XAC6tlwAVLhcAO65XACSu1wALL1cAMa+XABgwFwABMJcAJ7DXAA4xVwA0sZcAHbIXAAQylwAqstcAETNXADezlwAgtBcABzSXAC201wAWtVcAPTWXACO2FwAKNpcAMzbXABm3VwAAN9cAJrgXAA04lwA2ONcAHLlXAAM51wApuhcAErqXADk61wAiO1cACLvXAC88FwAVvJcAPDzXACU9VwALvdcAMj4XABi+lwA/PtcAKD9XAA6/1wA1ABdAHgCXQASBF0ArAVdAEYHXQDqCF0AhApdAB4MXQC4DV0AUg9dAPYQXQCQEl0AKhRdAMQVXQBoF10AAhldAJwaXQBAHF0A2h1dAHQfXQAOIV0AsiJdAEwkXQDmJV0AgCddACQpXQC+Kl0AWCxdAPItXQCWL10AMDFdAMoyXQBkNF0A/jVdAKI3XQA8OV0A1jpdAHo8XQAUPl0Arj9dAEhBXQDiQl0AhkRdACBGXQC6R10AXkldAPhKXQCSTF0ALE5dANBPXQBqUV0ABFNdAJ5UXQBCVl0A3FddAHZZXQAQW10AqlxdAE5eXQDoX10AgmFdACZjXQDAZF0AWmZdAPRnXQCYaV0AMmtdAMxsXQBmbl0ACnBdAKRxXQA+c10A2HRdAHJ2XQAWeF0AsHldAFR7XQDufF0AiH5dACKAXQC8gV0AYINdAPqEXQCUhl0ALohdAMiJXQBsi10ABo1dAKCOXQA6kF0A3pFdAHiTXQASlV0AtpZdAFCYXQDqmV0AhJtdACidXQDCnl0AXKBdAPahXQCQo10ANKVdAM6mXQBoqF0ADKpdAKarXQBArV0A2q5dAH6wXQAYsl0AsrNdAEy1XQDmtl0AirhdACS6XQC+u10AWL1dAPy+XQCWwF0AMMJdANTDXQBuxV0ACMddAKLIXQBGyl0A4MtdAHrNXQAUz10ArtBdAFLSXQDs010AhtVdACrXXQDE2F0AXtpdAPjbXQCc3V0ANt9dANDgXQBq4l0ABORdAKjlXQBC510A3OhdAHbqXQAa7F0AtO1dAE7vXQDy8F0AjPJdACb0XQDA9V0AZPddAP74XQCY+l0ARvxdAOD9XQB6/10AFAFeALgCXgBSBF4A7AVeAIYHXgAqCV4AxApeAF4MXgD4DV4AnA9eADYRXgDQEl4AahReAA4WXgCoF14AQhleANwaXgAA</prop>
				<prop name="Temps">REFSWgAAZ8kCAIBnxP97FK5H4XpAQL8K16NwPar09Gr/QUBI4XoUrmftQv30Q0Du8lpEQH1mHgFGRUDNzCcA2yxGJQNMRxUDOkjtQOnyIEkFAwdKQP+PwvUoXO9KQP0zVgHTS0D2KFy/j8K1TEA99vGd/01AH4XrUbi+3U49A6BPQAcBR0H7UEBvAR61UEC4fR5vAChRQJqZlwHdUSUDDFJA8PEUfntSQGAA9SgMU20De35TPQPwU0DDUAC3j2JUVQRUQO/yRN1VHQO2VUD38Qond1ZApOgA17NWVQPvI1dAUo4BkVdAbXFmAQBYFQNqWF0D29VYpQMuWZUDSVm2bQMeWdUD5FgFA6dtWB0DZljFAyJYvQRtV9UD1FcVA8pXHQNBxmwffh+QH5oR7/LErB/EthXGAsLMH9YV/gLBVyI9A8D0HwYtZgK9HC8WLzRAL0oh7IgAhbtUL24vEIArTi9gI5YCuYQvpi/ILwDaL+wn/i32LyA/Mj9EP1Y/EGg/ej8MNwYCt5w3jj+oPwC6P5w/3j/AP9I/JE/uPyBPAPo/XE9WT3BPmk+kT75PuEsAzk/oT4pPBF8WXyhfMl9cXwBWX0Bfcl+MX35fqF/aX+xfAL5fAG8SbyRvNm/4X0pvdG8AVm+Qb6JvtG/Gb9hvYm8UfwDubyh/Sn88fw5/CH+Cf6R/AJ5/sH8af8x/tn/4fyKPDI8APo8Qj9p/ZI9uj4CPko+0jwDGj5iPUo8Enxaf6I8in0yfADaf+I+yj3yffp+Qn9Kf5J8Alp/AnwqvLK8+r6CfKq90rwBOr2ivmq+8r7av0K/ir+yvAPavEL8qvzy/Xr9Iv1q/hL8AFr+4v4K/pL/Ov5i/Cs8UzwA2z/i/Ms9cz37PkM9yz6TPALbPaL/Kz+zP/s8Q3yLfRN8ANt9Y30rf5M9+34jfGs/U3wCe37jfyt/83+bfMO8671zvAGbveO+K71Tvpu9Q78Lv9O8ABv+Y7yL/PP8m/1j/Ov9s/4DO73j/iv+8/8b/6P/6/1eqhQRXpQOODCRAlCT9t1ZAKa4BuFZdA3V1Vh0DNUQE9VVARyG3PbpVnQN8VdUDNLZkBPxU7QPDVF0ji61UHQNVVA0TGtQE5O1TZQOsUz0DaFNAbp/xRzFTDRP6Un0Eu1JAPwEojFKNBFK2ZSMdUj0T51HVE6LVUQ0UUW0EUS0T/lC25QPHULUDkVBdA1r1UE0UUPUDuk9AM7Y2EVNPHQPlTs0DfLtOQM8BXA9OPQOo7U0tBE1AXwEK10xtQO8RUVhsFPhLNRPbk0slAy5LTRPPSrbtE3FKdQMMSm0TuK1J1ROCSeUDp7QUB21KZSN9SjUjAEtdIy1LhBRuS2UTd+QXNhIpc9wXrgNLHQNlDC8GLQAGJTYvCCPeFf4dVi1WLZYTAIwnhi+oL5Ih9hXGL9gr7h0A9i/oLwo/LD8+P1A/Yj8kPwiGP3A79gJ6nD+uNcY/sDsA1j+YP+o/DE8uTyBPSk9UTwBeT4hPmk+sT1ZPuE/KT+RPAO5P6E8aXyxfPl9QX2JfbF8Ahl9oX5pfdF+uX9hfwl/8XwAObyBvOm8sb1ZvaG/6X6RvAEZvsG/Cb9xvzm/4bxJ/JH8ALn+Abzp/bH92f4h/on/EfwC+f9B/4n/8fw6PYH8aj1SPAGaPII9Cj4SPlo8oj3qP5I+opoXW4/QVTA0kTeUDZ9dOQGYmkk/NAyxQ2pUToSQUMlElk6ZR1oUDG1ItA5DUBAVTtEUErATopARcVMUT7a1UTRNfVQUTzoyUPm1WLQOwViUDHlfNBHlXdRSslHxYQHE2AVvgWB0DJVklFFk9A6v4WH0EWJ0DhOyURLbklPNX7QPSV50DxJVXlRPBLATAFKcmEsIAFKcmrxirVq1Or3ivIqE2AiG9jK+mr7irhgK7zKfGr0Dor/qvDLfO/SYFxpJQNAdaLhNW5QN3VmUTN0y02/dVzQO8VS0DgFVaZRNHjJT+VA0UVAUT245UJZNWVMWTIFQ0bZYWErG8BHpTbQSkBGX85ATHVJc+AlhSnbStUoUD61F9A7MEFG5tUT0DOFHFkwBR1eNryVB9FFDFE11QZRPbJ1AFE95PZRNXT1htlEQXNhITTh0DpVwf1k4Sb0w1E/OMFI9LWl0DKtQUy0qtBEqFA9sLSk0Tr0l9A4NJtp0DtElFAxVKXQOKFqzED0udA1R8P241/h8EECsWEmEc1w4vGC9CL2QvAG7fgN+CL6Tftt/AL/oRxt8AAD8C7+TP5s847yrvXO9u7wCA75LvpO/Gj6iP0o/c79bvAOjvEv8k/z7/CP9K/3T/fv8A8I+a/7T/xv94//L/3P9e/wCo/woPTA9eDygPeg+MD44PADAPQg/ED6YPAB8SHxwf3g8AKB9iH1Qfhh9wH4IfrB+uH0jQH0oZbrNLNcSMxKoUlLRjwEaTTmXDoE8dlFCaxbPcPJRSUQ2kFMQ5tVIlw61UlCBTHcRTas2UVG3Dl4S0B1W1tK1VzcPqVSXEVtXDz61WvZM8VyWTxmSkMLVYtbOaxCT6WE2TK01ZNcMeWX2UzJS17JRrZFjVlFgds+lXxbMBzESnfq8oO0avaK8qP5yvAJavgD+SP7Q/1q8Iv+o//D+oDr8gs67DVx3TcSy0LlYMNOxWZdOoTLRnVLTbJ1a1k+hVxbOsVWw11GS0LFUd0/FUzcNbulQ9o4FUHbNJlEStEYxE2lN9JFM1w15tU7WTKFNlw/BSRbTZUrXE7LRLUg2jFFLapSRRhbOXUT2jYVGyjcRRfcQ8JLxQXcOFNjTETlAdswlQRZQslNs8T43Tzk71s2NOth2z+U3Fk5BNZdMoVU1dxEyVlEy1s9r0F1q2khhMFLdKPcRKZZPb9Ukds5lJxbOMSbZdw8VJxZMwSo3TrgVKHdMhHNfuH/jPCt8U3wA+31jfUm+U33ZviG+ab+zfAK5vEO/ib/RvRu8Ifxp/PH8ATn9gf3J/NH+Wf6h/un/0XwBGH9gf2n8Ej+5/mB9Kj1yPAB6POI8Kj3yPjo+4j8qP7I8AJo/ojwKfHJ+ejzifQp9snwAmn4Cfsp+Un8af2J/qnwyvAJ6fGK8qrzyvDq9gr3qvjK/Arq+Yr0KvvK/2rabCi0tWxbMMTJUkTEXETYWzaydPJcMNHMSDUGVjtfg8JGwEVOFRPcRS1s3DylK1U1m8RM5T1v0jQlS9xFQ9UyZVbP1ElLQHVrVTeVbFw6sFV13DdTRE4dQ0TSzsJzbCDlk9RFlVxOS029NYPVOWWMXDVVhaVcRY1cPfV2VDyGw/ACbPUD9CyVY/aM9yP5w/hs8AsM/CP8zP1s8QTwrfHE/GI2o0RGE0NCD0xN1WxSSqVERXXEQXVNTKnCSNNVVNI1SMJBpVVbSMRGuqVDVEVAWzOlStVLVT9cRTrbOFU2VTUE1TZWMYU1W0bLSp7ERrdFI9RFKdU/dRZVObwFFlY4hRRSZvUhzNUa2z5VDVVES0aFA2RcMxUGVD+E8F5ERU2xxPRcOxTnVTRU5WrSPcTZ0kTRVUTL1URUyNtEw9NORXVlID5FQLoUottEpltLxXvlVmQrXYxFRFrOTHSu2zMwAMZwafAG9aaRZvQG9C/2RvAGZveP+K/8xntmXGb5Bzpv0Azm/o/wJ/hH8GDxgPKg9UDwBmD3gPig/kr54PwK+aD8QPAKYP4A/yDxQfFh9AH/qvdB8AVh+IHzIftB+WH9Af4h/0HwDGH7Afgh80LyYvWC9SL4QvAI4vuC/KL6wvri/YL/ovpC8AHj84P0o/XD9mP3A/gj+0P0BeP8g/2j/sPw61pkNMjfNt7nzkLE4l0ytPRdNrEFC91FAFs/pQ9UNrb1HdQ+ME5FhSJbS1Uh1TXMTU0FOFs0SWjLS2VMVEVbVUhNQKtVZt85hc1AdXlbN3bVfts+NX9UNPWJ1UbVi9sxFZRdMwWUVT2wxZrbPVWD3jmFgEXdTMtBXcRMOwbtNcx5bPADhbjuNcz15fcF+qz4Rfpl8AuF/Kz+zPFt8AbxJvJN821RYOwl9XjfMeTN9e1aay2wlWfePMVQ3Dj1XW9bNWVX3jHHzU5FTWxbOtVLW0VA3DL1S2pbP5U72zwVMds4pWfLRSU41kU8VEUp1kpvTUZ1I15GS0+gzkwlVRfeRRfdRRTWRRlbPV5zTkoUy1UJ3jM1CytWRPfeQ8RCBPrbO1tjRES05t88hNleRNavXUTK2zlRy0Kkzd5JQc956zS31kSjVE5OTTpUnF05C852bjSR2zSha0dMtKbfNI7O82DQ79ACb/MP9S/1SPbv94j4qPtP8Arv2Whfb/2I/qj/yPRg84CwAenxCf2g9kn3afiJ+an6yfAOYvwJ/Sn/Q/9j/wnxKvJK8ANq/gn2KvfK+Gr5ivqq+8rwDer/Cvcq/Ur86vKL86v0y/AF6/+K9yv5S/pr+wv8K/1L8A7r8AzwrPJM8GvzjPMs9szwBOz3jPis+0zz7P0M/yz/zHXhbinEtAH6ZhPnzkK2xNNXROlYRP7dQ8dKWjLOQYDHe+cgP0ZJG1UqVjBczUeFMV4+xWfERgVL10VI3jQoRkrbaUZERWXXRWdeMjtlRUkVcl0/5XpdNmrVgl085Y/dMg9EQlbVntU/1YHePFWG1jtYnUREfURAdYbYPYAtTUxpxfdl1WVU5feF9y7wAs75bvqO+678zvHm/oX+rvaBT/Jv2mYrVMZI5XxXNVUMxED/zkzWxkiaxEszhW/WSMZLxVVXOA1VUN5FWVgw6EZNZUWpWDnpREWFTl1FRtRKbcZLNTDUTcZEOE1Ay1U530UlVzkFINQ1qtUs1jIlLlc+tcRLNtUf3jfVFFQ0VRVfS1UeV0UKVjlVD9411tUA2zJ1DNY+JPrYStT22DCE89ZE7FQxNtTs1zrE1dQ0NNDUOr2kz9Q3iEdBUs1KxaFERLrHTPSg20Sh1EtUr95Em9Q4dJJdOe1UlFQ/XMdGy0dAtLABV0vIc2nxCPYokuj0AfQo8AZB+WjXYfoI+6j6yHTpWuHQDGHe4fAC9SmRYvUJ9CL1QvAGYveC+KL5wvns+Yz8Iv1C8A5i/ozwo/FD8uPwA/Kj9MPwB2P4g/mj9UP74/oD/yP+Q/ANY/0D8yTxRPJk9YT0JPdE8Ajk+gT7JPZE/GT+hP+k8UXwAmXzhfAl9EX25fgF+SX6RfgGZfwE/qX/xfDm1OA7QUrm1MjROoTcVjqk6l062mZARKUL1kUBVzNLVRjQPIDHQ8Ur1jsa1SDQMjUzUEU7VjCbak9H5UrQPvVCXTftaE9PBVXeNhvNTTVmyd1PzkrVeNAxhYndMTglj11kbTWeXWnmMM5Fu3WKXTdlhFEzX81Av1V81zzFTnLu9A72LvAGR/dn+I70J5zu+4f9rv1H9g7n8AjxKPJI8G4rlXdWTCVHSBVOTLYM7TbPSoVtbNA2dWRQRWjQPoVVbFU6pVVWNxnPQ2fPSt/Kz0uFSF9FTNA0farIQQrPTYU1VzoVO2dfNqU53TMlMl0+6ZUgV07PSAUrWE/PQSrVJ189pRndOibGRstmRkKFFVY/FQxVO6rVC9Y4NQNdNMRAQXbVAl075PvWNTT3Xzm8pOJdNeTt0ENNSMzU1FEyVN5XSMBFhMovUD9MRX1mPMVLe0BFdRSt0GFpPMlILMBKfMBGsnSkUTpcQEHUs9BAA0L64lxhUuHzCvQq9UH44fAIgfmh+cr94d1h/Aqw4t3q8AAL8SvwyvHr+wLzK/RL9+vwCQv6K/tL/OX8Bf0r/kv1ZfABDPsl88z07P+L9qz3zPls8AEG+qz9TPvs/Qz/LPDN8e3wAw3wrfRN9e3yDPKs+c34bfAKjfut/c3+7f0N+C3wTvNu8AUO9a73zvZu9475rvtO+m79C47+Lv9Ofecov0pBFM2nXz6jRk6E1Vc/FO1k2j5U9No4U0lPpQ2q0DbwwE41GFo1hSyiV0UqWjPsT39gJEVLZFY7ZUNfMqVSWDm1aEhApWFQRW5QPsvPRbXVe9Y+NXrQNPBHdmVmIRWe1mzgIXWU0EqVjdlAwEVxR0Fez04QLUZMikfz5/SH9af3QPnn8AyH+SD7wPzn8oj/IPBB8WH1Awj0KB3nUGcqfU9GO0BFUg3ATdZISYbIRXdIRtF2SE2FXlY51VlfPVVISEGrRk4aT0qlTajYRU9eM6VN2DAlRaJXRTxZOFU930U4WjrRjMhOFSjWOpBJRyWHz0c2BOogVS9WPAdPTdiBSUUlFAh6EoHK1RlfPkUC1kUE2jdbZk9D9QlZP4Tx0kT7ItJE8tZEz0RU4tI9ytTZXzdE0lEwt8lUxGRWMmTC10/JeuYgCslFuYSpWTOEp9JEl9lLTUJ8aDSTXzSkolE8sCvJQ3VKd2vXa1fq1Or0A/AFqvZD9mr6ivmj+sP7Y1Hj0Axq/4r/o/DE92v2C/Kk9UTwA+T2BPik+cT65PwE/ST/TvAOZP2E8CXxT/Dl8YX0JfNF8Abl8Q/ypfrF/GX8Bfkl/sXwDOXwBvKm88b1ZvUG9ib3RvAJZvoG+Kb7xvFm/wb+JvFH8ABn8wf1p/TH8+f3h/gn+kf4C2f8h/on/kfw6PIPMuIpzVS12DPjz0KHyULE62JRMrT10DMFBt86NpUOUUHJSMLJQBUpWDs3ZSPfR89FxTLSPs1uSEXlRF89HEFEJVyp30VU1TJ2wX9hIJV7Zt85NXVZP+V4U0WJZVk85YFSMg9PfuIgpVWcWT1eT0h+T0RxwELQXk9NdXnSPGtA92DwBYn2qffJ8+n5Cf0g/En94PACgT1p8oHxKvJK8+FT4dXgJTkFclJNz0D/yUzcyEq4lWxSNIdBQHbBTItVWdg36UFERVLSMMtVWN89OsFJpUlfNk1VRNhFRt8/PcFK9TWg0Dd+wUQVMFlFPFE1XSfPScDCRlhPQu9BRb6VFF87FR9RN5bPStQ2yEDFEtlFBdA6BWZIRoUMUTIlz02mwka25PdYRPjfOTTj2EtU5dBE3FI1hNLZRMqmX0TDW0TE0zpVQ0RdVLJQRKxROCxLQiSraV87RJbfODSfUTmVlJRfTUJGxKNfRKLbQALDdOXd49Lj9Az1o/ZM9+PwC4P5rPrM/eP/Az1s/oz/I5AO4/GN96TyzfTt9g33LfPN8Aft+o37rfzN/e3wiPin8U7wD+fxiPCu9E7xbvYO8y75TvAKbvKO+679Tv5u/w7wL/fO8AHv9Q/zL/bP92/5j/kv+0/wDG/9D/Qv8EDx4PEA86D0QPAE4PSA96D4wPlg+wD8IP5A9I1g/wD2oPS0WkvCR4pLRtbJQkbE7FE6JPFRPbSlC1E8FQNSM0UTbFI6hRbaMdUlWkDCWtU3Xjl1PNhFStw35tVJ2z71R1s2NVTcO11ZylVg2TtVatk0C2/JStV92jF1jFtFjaNSRY5bMpWd2jJ1mabaP9JJS1WD0UJJQ1tVgNk/VcpNJX1bPECKyfhp0O0sFcL4afiC+qnwCsL6Yv0C/6n+wvBj8YPyo/iESv1qPEJIDEJNsQ3oNWWkWDvISkd1Z14zd8pNv4VUWDrFV1g3FV2nUTOJSk/lTdo8dUVp2DjlSNtFT1hFSVgzPcU12ElIRsU20UnIRj/lK1NIQXhsJYUtWzaxRS1TRRfYOmUZ20rVGFwzhRVRMCJLTJbVBNw5VQnYNOUHXjbRdUtMJPdeNXT4WE1oS0gE51sxN8tKhNlk3DJU39JEyNtKRE+NqU1JO0xC5LLTPLSgoN1EotJElVFNy31qPstG0R/LSKSi0zC0vVs4FUHB8WVS7PUM9CUb6yYQBEX17PeF+Kz5xfrl/AX9LPAAzfxs0e3xhvKm+U347fGF8Acm+Eb5ZvqG+6b8xv3m8gHwAaHwwf/m8Qfyp/PH8WfyB/AFp/hH+mf7h/Yn/Ef+5/4H8ACo8Ujz6POI8ij3yPdo+IjwBKj7SPpo/Qj/qP5I8GnxifACqfNJ9On3ifYp+cn66fkJ+gyp/Un96f2J/yn0vdtEvWVUPeS92j56y05U20dUZOo0/do2dQNbPczVDNM1BRPSQ8tFdS2v2zyhxEPFNts7FTZnWzI1SVFLQ0B1UdpJVVtaRWJbRWdUSENFfVVyVDxsQkMBwkmFi2HaP6WC0zK1mFRFmqzTPgFCSl9BRk7BQiVvwU6Vels8w0JMKcLwBuLWa9Tr+Iv5q/xC+2L7i/AOK/ND/2vxjPKs88z0bFHrNRV5007KU8tOzUpKh8NG1X1KQYVh2j2lXtQ62fvBRlVY2jKpw08W1UjaO6VF1TdVRNEys8VCWzBLw0zpQXVkLbXlN1EyhT1bPwUmzdFBREdFJtMz5SraPbB1LtQ89RZaOXUWZls2FRrcQs1OdQpRNrrlCNU3hkFEFQnRTVUCVET5WkT6UTzk5WZaNHTtU0TQ3UTe1DLQ+URKVMFdRMlcQcp7bWsgBLDcOdSg3DPW1KZRPhSc0TlUlNE1uMSV1TxUnNMzAEVADLQIYzNFdmfyhfOl9UV1ZfAGhfgl+M78ZfOOum79Dr9l0A5l/4Wz5tDv8w/0JvRP9ObwBo/3L/jP+u/8D/0v8Urw6vAAAPIq8cDzYPIA9SD2QPRg8AcA96D5wPlg+4D+IP9A8OHwC4nzofzA9OHygfah90H34fAKAfuh/MH94f8B/6HxQvJi8ASC9aL2wvlh94L5IvtC+eL4DIL2If9C/eLxA/giEGUovCHDQ6TKSbQJZDhNQnTyz1RExEhVD9pFAtRp6iawFSJUN2DEToUs3Dq1xTZbPR7DRE1MS0tVT1xFXlo7ZVraMn2tSkmMykCVdlo3dXtrVD41ftQ09YraO3bVg9ox5ZzaMpWeVDawNZnaPRJLSUWOXTa1VYhURY7UPfV/WjAcisv1a/cL9qT1xPnk+wvwDqv9RP5k/wvwrJDs8Iz0rPrExXzqK5V30jmmTEYWq8RCBkVNrMpIlW9aOpSNw1lMTKnMSPxDRWbVXNwxxVFUPjVI3TW5xU5aNmVDVTLbSka/dTncO/9MSIU0WzW1JTfSMaU+Wj1hTUzZ4c1GdS7aSMpPpRskW0Ue3UfKRUUZ3UUda949hQZbOhdDRqUNoVQzNk1PlPveOIT2p1VE+tpE7NwyxOtcPbwU31o1hNnfPzTJrt1EzloyZMRbQ85Ei2bOTlSuWjhkottEqY9dbu1RaykEnd1u7jSgadw+9KxWbO5Y7/oPM27wBI72LvbH+O78Drvu+wf8J/ANR3/u/w7/rvFI8mjziPUv8AJH9ej4CPko+kj7aPyI/ajwDsj/4vAJ8SnxyfNp8gPxo/AHSfZp94n8IvjJ+un6if6p8A/J9+nxCvyp9ErzavMK96rwCcr5aviK+Sr9Svtq/or/qvACS/Hr8wvwq/XL9uv5i/qr8AvL/Ov3i/kr/0vxbPCM+CsbJeU0sN1Ew0ZU2ldE5qLWNidNQsZGSjUOXDqxdRbdRRjdMcHGSQrVJ1gwNT5dN1/FTqtVOdNFS9Q9BUpVNfbVUNY85V9WNAVoVDa7FW3dMhvESQV43T2/xXPWNkWC1j4lhaXTRZ5dMlWTVT/SxEtcX8NIf8NEdYbXMFCgTU0vzExLRPXt+AS3bfAGjfot80V67f+E/i3/TfNl9gKF8S7zzvTu0O0rdXzXOrjlf1Y1D0NA98VLpq3DR51DQ4jFT4VcVTtbzUxIDMNEdVzXMOrVUN08dUDWOOvDRYrVT1YyBUlTRTdYOz2vxUeuzkQ1MNY/5SWMXklMemclhS3WRSTeNb61EVQ7NRLeN9TGRtOCxkAlENQ8lQdYNrk1At4118xCdQDWNt3mQ0cU/Nc+5OvcNrgE41RE6lc6hNFUNLQ019VExNxmYzTF30NnSEM0sNc89KBXaOYtsMSu1TuEkN04dJbA1kBHQRSiVjikoN0wUH1PRPHH9ujY59bn9gDwCCf4QPpn+oD7oPzA/+fd5/AECPEh8kH0aPMA9KH1wffh8AkB+iH7Qfxh+IvzLP9B/WHwAgLxLPLC8+L1AvYi90L4YvAJgvAi+sL8YvwC/iLwQ/Hs8AKD86P2Q/Rj9wP4I/nD+uPwDAPwo/5D/WP+A/Ek8sT/4/AEhPWk9sT35PGE9CT8RPlk/A2E/iTwRfDl/oQ2Zig0vMBdT8BLFMnfbOAq5O2oXET03jS1D1Y8BQtPVUhMTGNGQ8Ug1zr61SZWMjU4VkU21jCdVUbcN8vFQMzMR+VbZ90/FVZWNjVoVj181WhcNGV+3kbOQeWLZ1E6NYZWMDWX3TMdVZ/fMeHNTtPNS1WNqFw3YMZDNYbWPpVwKNY8zM377fcG+635RvVm8AkGv+39hv6m9U7w5/IH8yf6BEd0bDTH+eU8RkgMRkQLZMZOxW5UOqVg3TZ7aU5ChWDQPqVeXzrFVVdRRVRWM5tHTzvFRbvFR904FURWNJ1HStEbxU3FN1xFNtw2wtU9XjKFPVVFKF5KRUbYMs9EtSTcMUUs0D2d6Ex77yYVE9cytRWsV0UOXzvFClw4V09JtOUJ0DGFCNVGzEPEVPrePQnPRjwB7TTU3DW5RN5fMsTY1UTL3DY2BMTVZGVf5iHUvFZNVKvYRKBfRJDQOqSZpFVEnlw8FJTYQMBKoJSuXE1IRddB8mJf4FRg8AaA9yD3yfjp+gD7KfxJ/eDwDoD9KRNh8wk+6dBq8wmzavACgvah9sr46voK+yrzRfvq8AyK8iX+yv9q8Ivyq/RL9mvwBQvyK/hL+ev5C/qr/Ev9a/AHi/ur8czybPOM9Cz2TPds8A6L+Sz6TPhs9gz9rP9M/mzwAo3zrfxM8+33DfSt+E347fALDfwt/U397f8N9a3wzvnt3AjvNMX4bzZFSL8GaS5U8iDeNqdPWEV+7yyJRXDuKlyhT0QOznZoIl5OSYbMRfxmLwVdXzf1bVVLVW1fNf/FTOVxUDNy1YHZOhWFVTARRnlvNlWR2T4QRnD+JkWIVTiSJEb4ZSwvRvnm2+8sEAdP+W/6hvwm/M/97/+G9Cf4AUB/7/MA9CD1x/TgUWsqdVVx2TccT0MCQE7Yx/WhayF5QE2lUlA520dGtjVaVzKuTk71QFg2u4VHV0VA3jOlSFU2sCVE1kU2WTlVOFc7VcvOVTzVPuUhWzt2YshHRSlVZmkgVSJQObzVFlg5VRvYSU5CitUR2T8VBlVFAVtFDWbXM/UJVzB4RUok9WBYM4T/3kTt1UTu10bU0Fg3hNbXMPTWWTjaXEhEJMheRM595yGVlLDfQclEFKdeRJRWPJmfyHJgNJRfT0FKVKAn2jM2yX1t94q86VVp9oLwB6n4wvpp9YK6Yv4Jven/ifADKvFD8mPzg/Sj8U73avaD8Aej+kP7Y/yD/aP+w//j8QTwA6LyxPNk8470JPZE92T4hPAJpPvE/WT6hPuk8MXwZfMF8AGl8kXyZfaF96X4Rffl+4XwBCX8Rf3l8IbxpvLG8+b/BfAEpvdG+eX4hvmm+sb85v4G+g8m8Ef8ZvuG8if0tNA4utS4VzDExtIyW8FCWVTk2ET8XzEGSHLnL6VmyEblH1c+M8hHYUhNHqLBQLEI6DUz3zRFTaPYO21AQoVU0Dm1WmLXMqVrUE9OQPJAR9WGQEU/BmglVYJQRYBfObF1nNky5ZfRQk9NOmPPSUWA2GJvNY5ePfAVeV5PT/bv+Aj5KPdI+mjwC4j2qPJA8mDxCfIp80n0afqGALZg0ucpp8BGHUhCC2BJTdVmUDiVZVE0hqnAQHlATKtASNVT3zbVTkdBpV3SPhVMUDq5pUPfRUdXRUDYP11VMFlFMF84e8dFBTqsUjGMR01CwUnDQUZdlSJYQcFPdRvXPAUabFI4hRjeZec1EVQ9etUNWDoFDFJFAd9FDWVRP4T02kT83jHE/WFUOXTlXzLHTkxU22BZNdTZ0z80xV84zVTKVzJsQUwlwkSEu2xQPqSsUDikoF8yeNSuXjz0nFpAS3NoNJEMUk7KTroAYiQ1wnjj9QLwBiL2y/di+YL8ovpL/Gv+gvAOq//C/uv/i7Tj9Az6I/VM8Abs+Az1rPrM++z9DP4s8sfwAufwjfQn8s3w7fSN9a32zfAIbfeN8i36Tfzt/w39rfBO8AJu+w38LfTO9W71Dvau+k7wB+76jvuu/U7+bv0O8C/xz/AI7vQP9K/1T/bv+I76r/vP8Ahv/Q/+L/7P8OD/j/Gg/cFKu5SyUUTL20Tb20TqrFA2qUFC58pKFsFBe2VBSoUU2TG1LVg5BVUp3DAwwUdRSk6AQVlVT9pFS1pFU1hMSURG1WDYO1Vp3DI1fdI1uRV5Vz/le9tFjlw1vnWG2TKVkVJFm9s2v4WNWEWMUTgljdI7VBTIQDPBTQV+WTxAjMj3YdfqLBjBfWo3wfrh8AwB/aj+Qf9h8IL/KP/I9On7BYn3KZTiX2ordX1bOOppwUUlf1di4CupyUeW1W5cM3Vt2T+lWVo9u8Vb1zgFXlw0dVttWzDlUFo8dUlXOONtR0WFS9cyBUxQaGkm2xFKR4U53DQ1MNFLFSXYSsB76yWFL1JFKaTSPrnHSzUf10TKQ42lSkAqQEy1B9s5VQbLWklAQnUC0T4k+9BLaEBO5OLbODTuWTFNakpKxNLbRNLQPaTDadA3hM/bMRTJ2knMSrM0v9pErlxErVNErWnQO4SQWkSS0Tokko/TbupU4iC2QEVCTHXs8AoMOevX69hpNsT46/oE/CuQC2T8C/2r9Mvy7NHs8oz0rPAExfRk9gX2pfhF+mX7hfyl8A3F82DzAP+l8UbyYPOG9CbwBkb35vMG96b1xvXm+4b+pvANxv3m8Qf/JvJH9Gf1h/an8AhH+Wf3B/wn+0f9Z/6H/6fwCsb8Z/II8yj1SPRo9wj3qPAJyPho+oj9qP5I+WjxifAp9IxI8+laYzS400LFSxbATbqE3lQ65OzaOmTwZNI0tQRaSMNFugJjNcpNs8UtUDr1ItsyNTWp2kU10DCVSVo3zUlFsMVQ0TflXVE/DslFtgVn1D0VbVE0CcJG2qfCQXWMWjnFg9I6v9WIUEWfUkWdUD77YcFLdYzaN2WIVDNQlYRTSEJM6cFz4lxh+AHwCSEYavsK/Crxwv5q/4rwq/ADwvPi9Av1K/ZL9mJbaT1KSxgNSkC6DOAuxWdZRWag1DZ6wkJ7Qk6lW1NNbkBHNVnQM45ATzVLYlQ7pUJVOBVF0DSbVUvZMT1JTcU72To21TvSNsU50DKFMlU9XxNDS4vJSDRDRLUmqtNFIFxFFlE6RRJVNbYVElQypR3bRQzQMtvHQ0hVANE06UBYw0q8JPvSM8hATOpDRjrU5dA/lN9SOQdAQoNU01tEy9I1xMxTRUDLUZRJS39DRXSr0D9bIMRKcMR4ZCxUn1IzA1Sn2USn1DIUvdBDxPAP5NZk9w34LflE+m39hPyt8A3N8mVebVFl0GX1hbLl9QXwBS70zfjm+I75rvrO++79DvAOLv9O8G/0ifIp8k/yb/QJ8AIv+E/37/mP9q/7z/zv+g/wDa//z/Dg8gDzIPVA82D4APAHIPTA+GD8gPmg/sD64P+A8Aog8kHxYfKB9CH2QfLh9wHwCKH7Qfvh+4H3of9B8eLzAv2EIv1BdmsotLrZMMTMS9tHSU6HyUozDWohBQWJUzg8DOEvpQ7TNvTDTR41w0OzDOEsosNEBTtvUj0FNVw0RUhZO21uS0KlVls5vEtAxWtmWze1bNE+pWjdN11Vd9Q+E0tE1UpLVYZuWTDlktpnbiE1kVNK1YzTOYWA1DV1SkFQFYFTa+I5yndq+Qr6Khnq8AsD/CPxy/1j/4PwpPHE9mv6BASy5PYE9yTwykmhQ0YarsNCBURN2ktJistFfatLQXpLTYVVVDjVW2VcNUVc0TGlUlU+G25LSqVEUzcVTNEzotVJ2TAlRVRFOVJMwka1BTvdMYJMThUvWzm6lSnZNyUq2WbvL3GVGVlLQkiFGdlt5DVMRr5FBVQ618xHVQNeObMVBVw/RPfcScxBxYpMSDkI7SRU4FxE1Vw7N0TSXEfCSITN0jJrFMVUQ8196S/EpNNEpGVUM9Sh3WFtW+w0kFxK1JvbNKSnVDy/zENwCU1279Vt9o33pvjG+e37jfAOrZvm/gb/JvPO8u7RZ/KH8ASn9073bvcH9y/6R/tn/IfwDaf+x//n8QjyKPTC82j0CPADKPfI9ej3iPmo+8j8aPKI8A4o/8jwafAJ8yn0SfHp9onwB6n5SfVp+Yn8Kf5J/en/CfANqfLK8mrzivSq8cr06vYK8Akq+8r5avqK96r+yv9q8Iv7A6vyy/HrUGwpxLhcM+yHwky8DGw079ZKTELlCqDcRQJVRRhcOObMQDtVLdI3a8JOpSDdN3tVMFNFOFw15UNePRVgRUQlXdJFXtgyesR7aOciNXnbOTV4XD/m1X3SNmWPUjzFgl09sgWXVDK1l1IwpZtg3Tx1jtw4lY7YNHKlzEB1zE1yTExsw/hs8AmD+qOaY/yM/SP+TP/s8Q34BaSSbfWE9S32Tfdt0mM1dW/WOOVx1UV6UjD0TUq81WVcRWTTNItNQJrValU7xVNcOA/LRHtVX9Yw7URNRU/WOeWtwkZgxULVR9JFNFM22xJFR4U41zQ1OlU1sMU90j1lJ1s55MVK1nPFQiUnXT66wks21RRdN9UZUjRVGl1Gq0JNiMVKF8VF1Q/bTNUGVT4k89dJxUBU/W7YOXTvUjLLRUxU1axSRNHbPaTMVUTD1z1RF8JKhsZEicZOVKKt0jhjRkC/xUuBRnPuPVSZ0kST10So1z80og9eY+dX5/YG9yb0uVRHz/AKZvsP+6b9T/5v/4/wp5Bn8AWH86f0wPXg9gf/KPfA+mDwC4D5IPzA/uDwAfKr8UH1a/AEi/Mh9UH24fgB+SH0wfrh8ASB/CH/Qf/h/YHyIvNC8+LwA4L+ofbC+OL1gvmi/ML7YvAIgv2i8cPxY/MD8iP0w/Xj8A8C96P6w/vj/QP+I/lD/uP8CQPwpPPE8eT0BLNlK5S1r9U3js5GhN7UROBfObpk9NQ0pQVVSUVDRabFSqZOQdUkUDkcREqyFTteRTxdRUpVN8VgxU7VSN9FXdA9P0tM1GDMTTVs3kRNStVzb9UxhYZVOCWHVUVMStKUzEJ1ml0+9cxLe1WH1EWJXzNVht4/UtV+2z0lfFU8T0z5bPAMDPml+0X/bP8M8a3wxvHt8AeN9C31RvXmV2Q2xvXmWm0mWv9FSA9FQbVf1WTUOrulbNtFZdEze81OhtVb3jrFUV43FVXVMrOFUdxFRNxFSttPzUNVbktBHkRNxTnbQs5KtsU61EU73j/My0x7VS9VOQVORLUt3jFGVSFXRRlUR05G9RxWRtUe2zAlFVw8lQlfOrhVB1s06U5Bec5MJWtORXTw3kTp1kTt0D2xNONcOQTZXzJU2qTWRMXVNY3OT03AST1gQELktdY8s89FNK2m1USe2zokmds4NJWpVkSW3jFUql0488hAEPjPfeDWb/eP+K+Y7/qP8Aso/M/9aP6I/6jxwPFg0+DwA4D0KfZJ92D9APip+Un6afANCf4p/0nwavGK9aTzyvLq8A+D9qr1Svdq9Ir5KvtK/OrwDgr/KvFL8Ovyi/Or9Uv7avAHC/gr+kv56/uL+qv9S/jr8A+L8KzxzP7r8ozzrPfM9GzwBwz6LPtM++z9DP4s/8zx7foAjfGt9U3+7FnmNL7WPeIgyUruzljEceg09NdKRHtk7iUlFdU8hRNXM8EVKVZMxHlvKV3E8u4+xkW35V9VPwVVWTYQxXsk7iQpRnjkIaWE1jnW1YdeP/WPVTMFmlQ0sgWVWT8VRXBvJ2ZFcWPlLpVzVzzMRX5l/QXwCq77zvzu/4X/JfBP8W/1BvADr/TP9e/4Brdm+I85ZvGFOm1mLsVo3UvGRnxGQnsMxvvpPkZ95i8VSNQ7oWDHSBVD1TSQx/Hn1eUmsoUwXkUs2DuFIlhKRMfw6S3mR3DuNRjUMqLVG9k/NQNXO8jH+efbbmQjxPDZPOTiWDY41OPVP5Tc1/33zuwtqIPNcmU1SUsQyPHoW+YodtSZ2DxUmlQzBKhdQtSmXjJkst8130z14VAG6PgI+Sj6Qfvo/IH9KP7B8A/h8Ymw4tdp9AL1IvZC9+nwC4n2IfrC+WL8Avsi/0LwY/ABg/Kj9k3y4/WM9CP1w/hj8AmD+qP7Q/zj/gP/I/FE8OTwC4PzJPPE9eT3BPkk98T6ZPAEhPwk/cT85P+E8SXwRfLl8AQF8iX3xfbl+QX2JfrF/GXwDYX+Jf/F8GbxhvKm+0XzZttmbyi0s1cwxMfQPq1Uy19E1V5E6tE+VPzJUGVmL6UG12JoLjUdbdE1hSVWPKZAQ+U9rdI7MsdERUZeO2VLI1BFU15AR0DVZFg39WFHTvVlUUVzWD5Zz0K09YRQRYxXRZRebG8lsXWX1z4ljF86dkdDVXbOQVPOTfV73U/O8Alu+of+LvvH/Gf5B/Ao8UjwBm9S7/QI9Sj2SPbv+I+3aFZlYyp1eVFPR0IFf1BK1WVWOaVuXTWbz0GLbEhNpVPeOfVWXjVrbc9BxVXQPkVDWDra1UrRN1VMXUVF0DBLVUfdPONASIU7XUU2pVYxrc1OVUBKtSZeRtUn3TPlJVMwdSrQRtUVVjilFdA1RRDSObHlHF8+dQhdSkBHetUJUTQVDNBE+184zVT7WETw0UTsXzR062lRPhTe0DeE094w8VTbWUTE0UTK0EnBf2cm0AVBSdSjWDPUrVlFlJtZQ8FJBJHQRJDSNbTkp1g8tKVTM3rBcAzi/gI3YfqB+ar6yvzh/gGwDeH/CvAr8ULx69fi02v1i/AGq/ZK9mr4C/sr/Ev9a/6L8A+r8Mzx7PMM9ib1RvVs9IzwByz4zPfs+wz6LPxM/mz9DPAALfHN++zzDfYt9U327fgN8Aqt+8387f4N8K3+zfBu8Q7wBK30TvLu8A72rvhO+O76DvAMrvrO9u7/DvAv8M/yb/GP9YQv9c/y4CnEtdlEzlo9MoTZX0zJQnvAQuUGolBFDVhFElk45RlRNZAVSX5qLoUpVjXCwEW+xT1QNgVKWz0wyUrUXshLZVPcMn1ISYtsyECVfFA5NXJZP+1VflpFgllFjVAyBZ2q30WX0DClkdE9VYVs2DiVg9w0d0BAd0BAvXV1WTxvR/1n/4cw4SAcGsD84P4A/6fwQfFh8oH4Aqj5SPXh9wH4IfhI8Wso5VVzWjUDR0D0wUzcyEq4lW/WNIJAVWlWPMtVUdI4EUBEdVFbMO1vyE1FQVs570ZGZUFh1zL1SNk/fkZ0bz5GSrQ1P9FFNVk9ZclJ5W3PRoUiWzMUyU68Rkq7NRTRN9jJRHzPQRVsxk2FAls6G0ZGqclGsnUF10Ty1zdU/lo2sIT8WETjWjME7lo2vITQWkTfUD4EzdlDVMLXMVlGSsSzV0DDSr70odc49MpCscpL2tSY2Th0lVJEktc/UiLKRsHDQbMOaiSBS3Ps8AcDN+r7Cvoj+8r8Y/6K/qPwD8Pw5PGENGvSa9br9YT3q/AJy/dk+gv3I/xE/WT+hP+k8ADF9m/0j/cv88Xz5fUF8yXwCcX35fsF+aX9Rf5l8Ab8pfABRvJm9Qbzpv9F9Wb2Bvim8ArG+ub9Bvmm/kb/5vKH8SfwA8f05/YH9qf4R/nl+Yf6p/AMR/1n/ofwKPFI8mjziP+n9oVI9WhaYTSx2TdEy1NK1NVZOmTv2TosQkSLVQJZO+tCQyUaWEUVbt8xxS9QOQZCQhRJRtlUwkBlRdA3pUTRPN7RwkX1X99AwERlZq/fRW/ZNCvBSvV9WErVgFI4RY3fRYJTRZ1rUzJVltJFj9k7JYrCW0dJQxWHUj8/QE0AFX/ZQ0H+YPuJ+6D9yflg8A+A8SrySvTh9Ir0ofbK+WHyioE54d5iKxlJSClJQzkLQ2A+QUvCQEeVatcze21BToVVWDqlWNI3FWDAQ2VTUEVHUjwwSUbY0EBFVUBaMQVPUja9hTnSRT/YNqUwUj2zRT5RP8UmUDxVLarRRSpRNJUm2TElK2/YPaUQUjpFFNNFHa3aRR9fMAUaUTyVBWrUODUOUTTKwkF7yFtU+tc1e0hOhO7fN8VU6tQxPUJJCc9U2VlFVM7fNc9CT4XISXrEStMww0z0pVg1okxPqWNDSnSXUjgzTHfqILtUq1pEo1MwdL9SNYAKxPpk2GP7A/wj+8z9Y/GE8A8s8E3x5FNk0+TT5FZk9Y3wBq33TPdt+I36LfrN++3+jfAPrffI8O7yDvMu9M717vOO8Aeu9sjwbvkO/C78zv3u/w7wAC/wz/Lv9A/0r/VP9W/4j/AKL/rP+2/7D/Yv/k/w4PCA8AKg/M/0YPYA+CD1QPhg+YDwCqD8QPrg8AHxIf7A8eHxgP0OoPbB+25T7DS+UTDEwG/YPqTM207LTTsLYlhiJtZ7yE3lDVI1BR7STajLRXdLTKUtWzPFNsraTshCVU3cOYVI2DawlVjYOZ7KQKVn2jrXvMpOxWJcRXVRPKbVd1IzNYzaOcWN20aGSUW5COI1kdQ95YjSNtoWyUYljVIyBYNTML51f1I8gEr8af2JOWlQDmn9gv6i+cLwavID8yP0Q/QDavgK96P4w/nj224qespNVxFDQwZDTtNCSaVtq9E1fcpBdW3cPYVdplM50UlGNV/YMqVVodw+/8hKpU1dRUVRNbOlRtkwJUzaPM7IfWrrJcU70TJzS04VLWnTOrUpWEUs2jPFK2pcMFUmUzzVFVs5Wy1BRg1IV8tORQZTOtNrS0d1Adwz9QXcTEhGyzgGbCOE8t07FOvRNtR9S03E1lw3hNHcNbD02lw6VMLZRMxRSspMc+wgNLdSRKZSNBjUqlw+VJFSQ8x2YzSQwtVl7Cx0oVxqbF1t+44wAu1dbNns+wz8Jf1F8O3/hfAApvdFc23W7fKGs+b5jfkt8AfF+Ob6Bvuu/Ub+Zv+G8KfwAcf1YfaB96H0R/bn8gf2p/AIR/Tn+4f9J/9H/Gf9h/Eo8API8ej1iPUo98j5aPAI9KjwDMj46PuI+Cj+yPFp8on0KfAPyP/o9gn3qflJ82n7Cfyp8A1J/unwCvIq8Ur7afQK9qrzRMr++ynISkOkz9FOy1ltxEJ09lMw2kt+ZS+C1QTaOKUR3D/3y0a0DapoLnZLRZU72zzlNqBVRUfbO0LERCVQ20aVX9FOQ0l9w0B1etU6t1V71j42Q0TUwkzKqEJVlNRFkdVFn9pFi25aOUWI0TU1gt0xG3WEBmlrHWV5WzxgD8L66/uCvGv7i/8r8EzxbPgAA/Wj9Mz54/cM+CyRYiuVCEz6bN1jO8NGE0xCBcxFvNVhUjiVbNQ0jcxLUJ1DTKDESPVZWzVrVVTSMcHLTUVD3Tnm1UlbNmVLVDL1S9E6339BTBUwVDigS0Uq1T5UMMU5W0UsUTntVS5VRSVWMx5BT6UWLFJFHVpt5D3KQPUe00tVBVY6HUpGpQRSRQthUj+U9NI4xP5VMItU/VNE5NIyxOrVPFbU3NM11NpYP3TFVjbZGcFCpMTSOsS6XDrUsUZO5KRdRKXSRKNrVDz0mFI5BJhURM5Gv1SU0jbDzk70rlUwFInFeub8BjHmWeX6jvuu8A3F/mXd7vEG8S/yxnLm8oawAu/WZvcP+Kb4T/fu+o/8r/ANz/7v8ADxIPJA9OnzgPSg8AXA9er3gPig+cD64PwA86rwD8D94PCB8aHzQfJh9QH2ofAFwfjh+AH6ofvB/OH+gfCi8A9B/WH+AfGi80L04vaC+CLwCsL5YvwC96L+wv9i+4LxI/QCw/Rj9YP0I/dD+Ww0vtRNVM/eRNXeROBUNqT1o98y681KNQxeM1pNSrqFHVwx101JF0RVNa/eN4VNTsU12zYCzUM+9UxcQktNVV5cbeIq263MQpV/3jmDy0BbVY3cRYpcPrWMU0WSo15Fld8wFktMdURz4ia0dYzUP4NMTQV4XUAFzPXsUmz9BPOs/0TwZfGF8AWs88X05fYF9yX4zPll2OzWqW0rfkRJCkRFJXdbOp/jRHltJ3LLQ3NLT3rVUN47pVdbN+JLRFtgzU/FSFs8NU1cONzVTF41VUDdQk1OZT1i3Tr1PlVFMV0zRTWhVkUk3jxVI9847spGtXUi3TH/Sk6VFd86uxUV3kUe1UUV2zAFqU1MfEpJNQfVNb1DStJdSk2k+981PU1OjNTpWjfE6d1OzUpU1a5UNA/NTXTL30TBXT1fS89JMc9C4c5MtKrF3m5tIMSg20SYWzg21JDeOqSX1TC0qVsyuGSjW0Sy3TTxz3Pi0AXvX27b7vuH/S79x//u8AjwASjySPVv+g+0aPaI96j7z/AJ6PuP+qj9SP5o/4jwqfHJ8ALp9An2I/ZJ8eP3g/cp+UnwBWn8ifwp/0n+6fCK8aryyvAOafSK9ar2yvjq/4n6KvzK8Alq/or/qvBL/+ryi/Or9MvwBuv2C/gr+Uv5a/qL8Sv9S/AO6/AM8SzyTPNs9Yz0rPfM9U3rVOc0tN0+I09LGsNGuoTVV0Tl3Tpk8d5K1QZdPeUE3UUaUzyGqM1Dp8ZK/sNCFTZZPbl1NVQwlUDeOaVKxV1BRkfFUl5FXlQ2CtVr2D01bdw0I0VK21V73UWDVTnVh9Y/+tWOVDMFmlYyB0RPG2jES3WMXDdlhFcyQKXEVXzdPMpE+23dZP6EMCXoLB1N/eT7jfytkO7zjvADJftE9+X4Dvku+sX57lHkJVseTUgSTkMGzk7TREtarkVGfsVCdWpTPothRkrFUdQ3FV5WMsWgz08RTUulTN5FSFY7VJLPQRHNTcU800U7YFY15TpTMoUyXj8LVS9XO47DSBUs3EUqZFcxRSRfSsZJeMZGFtUb0zKlG9g/NQJdO1vNQ0hdTETlBlkxdpUMXG5mI8xDTOTs0z22NOhWP5TaVjkE1W9XMoTaVETEXUTM1k1Usl44CcNBnktLdK2nVkSt2z+kltc6dJtiXTjEkdQ8FJpWMwtUpVdEodQyFLbeNdADyHto0mhaZ/sA/CD+x/7n8AKI+iCf4PMI9CiT6PUI9aGQBWH4gfwom+j7CPsh/cH+4fAAAvEi8kLzYvSC/qv2QvXi8AaM9aL5wvvi/QL4rP3C/+LwAQP6IvND8mP1A/Yj9sP4Y/AJg/qj+8P3Y/6D/CPxxPDk8AME8CTzxPRk9wT3pPhE9+TwDAT9JP5E8GXxhf8k8sX05foGBfcl+EX6YlnuKLTBQRbUyl8+pMJdPsTS3UwuxlUGVjw/BGA9TEblG2ncPjURUTWFKlQ8pVUv1kU6Vj0FRkRDxka7ZUXfRVneObVe1ktVZ9Y388ZO9WhWN5tVfVU+XE5FFYbfRY2s0TE3zUMVltcxdZ2qXEWF3zmFhtc1dYGs0DFWTU31f9VCTvFu8A+N/ib/RvHu/Qb7pvPH9O74Cg73J/hH+Wf6jvuummQppqxORhLHQgrGTaVhUT1Zjs5Ff05BfsdNhVtt3jjVUVY1RVpUMatVV9E+Ek9KpUDfRUWu3EVN3DAlRddFPVVLYMZFBTFRMYUyWEUlq146mE9HRSJdM8bPRr+FFlA8D0VIhR3cY2BwIcURVj5FBN1Lz0a3VQdWRQFWP0T7302tz0HOT0rk7NA0VOxl3z2E19hMRVvFSMTGJ1BExddHwHLnIAS41krUpd8zhKzQPFTASHtFQHRvNJpfNKSk0DxwI8BDfMB74fmA+qD7yfzp8A2A/yD6SfJh8wH4IRLq9wHwBKH5Qfhq+Yr6IfjJ++r+CvANKv/K8Wvyi/Or9Mv65PqE8AQl98v36/mL+Kv8y/7r/YvwDqvxTPvr8wz0LPVM8mz3jPAIrPtM+uz8jP2s/sz6a/AN8A+s80307fuM9i34zfht+w3wCi39Tfzt/o39rfHO/+3zjvwDLvVO9271jvQukHApxLpuVTPkwFBgYDTqXzalbk9C5QTfRQZYRRVQStUR3zAVLV83Zs9OjWbPR4U93z7AxkYFRWDbPTVBVkVV3zuByE0ypWLWT0dCdUZJVXtmUDAFgN02pYXQPRbVilgyJZLXMwWd3zbQx8ZMdYvXOJWBXTtUecZAWc9NdX1fPGACx3pnUef9j/6v/8/y5/IA8AMg9ED6Z/aA96D4wPng+4e7S+dZZitxQEkFelhFe0NWRUBM1MZIlW/YNItvR0B1Ytg7pV5VN+SBSEM/CG81Ul9i6Cmiz0a2RUpQMrHGTmUzVja69TVZN3bIRBUy2DawpTpYPShIScUt2UtVI1Yx90hOlRdaOx1VGlA3vsVEPs5AxRWq30UBUDoFClA1vEhLUl3FTa7IRuT/XkT6YNs5NOxeYWA02tgzzVTa30TDVjb7xUDEzW3ZOlS60USzWD4Uq2pYOCSqUDC0pVFEm27VODSeVTnknVU/UqXJRsVCTvTJRFRKfurwCgn7KfxC/en/Cf+p8MPx4/ADA/UqlOP3CvYqmer5A/qq8ApD8W39g/6j/8Pw5PIE8yTwBET1ZPIN+S74xPhk+YT5rvAMRPvk/QT/pPFF8eXzBfQl8A5E9eX3hfal+MX4ZfiO/iXwDEX/5f8F/6XyxvNm9Yb1JvAHxvrl94b6pvtG+Gb+hvwm8AFH8mfzh/0m9Uf9ZvCH+Sf2R0d74DS32ELCRlTf3jbaYEJKBPdXNKULXjm75QpYMyUc10rIVSbNUEBIQgU90jlVP9g7UINBR6TITtVH0jX7QsFRwVVn0jz1Y1Mz61V3VzqswEF1hd84BWdPTiWE30WdUUWX0k1qT0tVjd43OchDNYLG0k3ATSVy3zxBQPFgUCfjLB3I/ujQYPEA9KCR6fAECfUp+sD16fqA+an6yftg1q9uKx3ASC3ARCV7Xja/5WtRO8TPR3VpVjtTf8BOg89KpVHSRVtv3jNlW1E/xU3ePDtiyEjVTdI1VUNZMQVVQ189hkFKFsFGp0FNsyU3Vz+lJV88VStjUzjlJdE0dS7XMSrVINE9pR7XOi7ORsrVHdIzVRXfRRjfRQVsUzg1C1E0zUFBXkdbb0FFNP3SPlToXzfFVO5QRO7eRN1RRNhZRtTDXzWEzFM/NLfSPbj0sNEypLtZPLShrtpEp9M/FJpaRcJzYSrap0JAxK/eOGTCVLAoWTXcQ/lmWuL9gvyr/cvwD2LwA/Oj8kzzbPSD+CMT7FAL49Zj94P6I/rM++P5hvmi8A5M8G3xjfKt88307fYN9y3wCEf4Z/eH+K36zfnn+w3+LfAATv9t8g7xrvNO9G73Dvku8AfO+m71jvuu9k7+7v4O/a7wAk/zb/SP8K/2T/Zv8A/4L/ALT/1v/o//r/xP/O/zAPQg/AVA8OD6j/Kg+MDzaSgEva7ZPeRMSuTA3DqE2ibbRO9XTcd76iwOx0Uq1RJbPIURUDOowUr2VSXSMjFIe2cglU/aS2LBQMVe2TflU1k/CtVV0jY1Y9hFY1k0C2hJStVyWzGFi1E5xtWIWT/Vg9wy5Z7ZNZHoyHttK3WCWzeJSEWzVYtZPrVyUjzOSUAcIUn9Yf2IveHxif0okWLwA4nzovXC+Gn4Avki+kL76fINCTtiXWn+iTjoNWXYT8lIVnBKQnDK8erY6DVKS4BkykgFSNpEyv1nNkp36imyVT7ZPuUp0UBISAaIyvnq0+wl78BChR3SOL8VAVA7rMr96tHoI4bU/VA8pO7ZNeTq2EEU0Nvx+8ttLXnAduE3zEYbFMt66DXL/eIsFJtSNbK0rls6VKdSMdjL8A7s2uv+C/0k/sv/ZPEM+6SQA+zzhbds9Yz0pfbF/Gz/DPAOrPtF++XcZf+F8KbxxvLm8AQG9Sb2Rvjg+YD3pvrG+mbwDAb9Jv7G/ebwB/+m8sfz5/ALBv8m9Uf2Z/cH+af7R/vn8A0H/qf/x/Ho8wjxKPRI/efwBQj2KPlI+Gj8iPso/sj/6PABCf4o80n0afWJ9qn3yfLp9YiJ9yYbYii0t1tEzVA2vqTPWkTTVT7k71pBVPBTRQJVP43DSzoJbCteG0pFWkNMpS/aM8uVPdJBwUJVRAb4K0bVQtMyZVlTOXVSUUtVYlE3n8JOpWJVNYamwUyHQkTawUtVjdI9sRWVUjMFl1MxVZ2t0j4awUpVgtM2ZYFu1TE1gNE99spy4v0K8A6h/srw6/KC9KLzS/Vr9wL4C6L4y/dr+wv8ovzLduYqda9CRvRLQgV22D2vwkVZpUpFlkpBj8JNokNGufVeVEVRVDHFU1o2vkVGUUVOVDdVQVQ208PKQGVD0TzlNtY6uXU/UEU22DGhwU5bVSZRRSLTN2Uj0TPrVS9TMIjDTQURVEUdo1o1S0NB5RRaPnUGwNFPSUeFDFM0FQJRTW3DSMT/W0T3UztU4qlTROnaRNpRRNtaTUBZbMlCpMLTPG5EdOEgPNS8UzoUrlxIRE5Um2JROZSe0DkEkdo9xtSdUDSkq1s8tKbWMBN+RHnl+wTwpZ3k/g3/JPACRfFu8gXyLpflW23U7tTl8AaO+S76Tvpt+479pf5O/e7wAA/yL/NP92j3CPWv9s/0b/AID/qp/E/56fwP+K/+T/9v8ACA86D1QPZg94D0oPnA+WDwDAD7IP5A/eDyAPAh8cH8b/ACAfMh90H24fgB+SH6Qfvh8AUB/aH/QfNh8ILzovTC8uL0BgL3IvhC+WL+ATHqKcpCTROtSUI0A24igM1CdP1tXDD1B1M6X0lBhRygVDjsQ0AZTHNuLoUta1w1xTddPQLDRgVNoV89NMxEVVPaO2VWpFEycEzAnMtHlXddOzAFg15ISk0VitMyJtWR3jLlkdowxZRaNr11hto5h8NEhYRRMNB3w02Fc91ES/Hr/wPwACTxRP1j9Iv0pPXE9uv7i/QJJPpE+2T8i71k0Gw1d1xGrstA98RM1UpIlWbaOrSFZFowcExMokxI+ILMRLMJ4zVT02xiM0pGRtVL1DK1SVo/VTfUS1U93EUwWjQVMt0wq1Uz3D1CQ0nFLt1FJq1cMvHDT4BKSxUb1Da3tRTdNDtMQMUcU0tVA9Q6D0lGhQBaMxrVCdw95PfeRP7dMF1U9txE61wyzklMVNtn1DXU1FE/dMHdRM1gWjEUy1w6y8lEtLWs2USi3TikrlJErVw0vPSU3Tg2zX1sLvdGQVY2TVSj1DQMzXBv+43wDK39Rv/t8AfzrvJH82f0h/AFJxbu9Q64bvkH+if7RvFv8A2H/qf/x/Do8gjzKPRI/mHwDgH3qPjI+uL3CPoo+0j8aPANiP8o8Enw6fIJ9Cn2SfNp8AcJ+Cn5Sflp+on8qf3J+2nwAArxKvLK82rzCvYq90r4avAJCvoq/Mr96vuK/6rxS/Dr8AOL8qv0y/Xr8Av3K/lL+2vVrWQ0s9w3RMFXRNtcObbE5dw2ZPtTT0VL5tUHXDMlFdw6ZRnTO1HKzEkJxUBVMF03W1U6XEVC3TelR9Q+2tVNXDX1WFNFV1w0KtVk3Ts1YV0yHsRKq1Vw3TF4w0gliNU+RtWO3DKVkF0yVZfUNr/VgF08WsNHhYTdO1M6zE9TxE0FeNU8QgPE8eT/jPQkF+4sEE3yZPADhPQt9c335Ndt+AT5LftN+oxt/QS+Yit/REgvREQtVXBTP+XDS6HFR3VqotkzcUVPg8VLwsVG+mTDQ2VQXkZFTFRMSNtkQ0VVTlsxxU7bPmWnxUoYRUalMFxFPls2v8Uq3EUk1zjlItk9tXUjUzIFJdY9pRWo1TpMxUbFEd5FF1NG1R1UPJUM1zk1DN00tbUC2TF/y1DGRX9LTb6E5V04BOzXMTTtYVc6hNxVRNXcPCTKpNU1w0ZPjMdJPMdDOVS21kSi2USj1kZGSntUmFxEldY6pJHVRKFIXEZGQHXPRPVHeub8BvAOpp3v/wbwIPFA9OfzgPSg8AfH9ef4APkg+kD7Z/uA8ynwDED+YPEB8iHzQfRh9YH7K/AGwfRq+Iv6ofxB+2v7Afwh8A5B8OLxgvKi9EL04vCC9yLwCML54vwC/SL7Qvdi/4HxI/ACQ/7i/4L0o/ZD92P1A/qj8AlD++P7A/8j/cPwZPGE8qTwA8T05P+D9qT4RPjk+4SxbzCUv1VFQErty0K/DeQxxk0eX0tOtQ9lNQjVNUUda1w8hRnUM6pFSvUtZlwyNT/QOzLMQlVNolA5g8xApV5bN8VbZNA+5VVdNgVv0D09lWJWR0xMpX3WM1WLb9s55YhWP/WFXTMG1ZXcMiWXXj8Vh19LVY7bRYxRMnWM3T6xVXTQPO/NTCbN8m3wBvABJvJG9G30BvWt9sb6bf0N/Aom+0b97d3t3m1cYSp1daVcNxXGQwV+Wz7AzkVaoU5Gcc5Cck5Og05FufVf0DY1U9wypUxFvxVLXDuFQV9FR9w7VHXHQQZOTMU/XzlbaM5FxTfcMnU/2z7lqk5LccxIBS5dNJJMVtUo1jzVEtw5VRZVQ2FFQoUf0D81AN5OTkW4NQXfM/UOXTCQTEW6JPtcM4T9VUTmXD22NO5dP5TdXjkE22XfMPTfXzpUxdxExo1UbORZbCGaREt0qdQ2taSvVESeXTmUllw9ODSY1kjPQndISlShaNYx1LtcNYpE+2hc79ANb/6I/6/wyfJg8wn0KfVJ8AbgVunWYNxv3OD8gPsp/EnwDuD+CfCq8cry6vQK9Sr2SvAHavqE+iT6yvlk+4r4pP5K8A/q8Qv7pPJL8+vzC/Wr98vwCGv5i/qr/Ur8a/2L9qvxTPAP6/IM8yz/S/Vs9wz5LPhM8Ats/Iz6rP5M/2zwjfsq/UzwA231jfat98307fkN+C3yzXtr5ii0uFcwxMfePqtuRE6E29YytPjWMNTOx3JtL3UMXmLvLjzORUq+C24sqsdFmUdM6E5GtCVEWDsmzkJlV9hG1VHdMKVr1je1b9dG1XnfN3V/2T41el9FbEVLdYHfRZ9dRZ/WNtEazk0VhtA5FYhYNtU7zkEViNY91XFVQgXG8ub2Bj3lVu8sEU//bvADhv6l9U/25veG/CaY7/sP9Qwv/U/+ZtHtKa/GRhbPRVIHxU2hR0mhx0VyR0bRcUdMpVpfONVQ1UdmTkGlVtA+FUQCeRVyisVP2UVB1UVD1Ts/VTpfSMdIdTLYNQzVMlkxhTVQSsdKlStg1TdFJVky5SJZP4bVEtg8BRJZOIUUWD21JRXQMcUQ1T5FCy3URQ/UZukjFQrYP41vxEiE/dBE9tk7FOWmV0Tl0D3E11VE0N5E1MhXOMTFXkRITC/Ic2LlIDS/1joUqVhi7j1UlFFEkthEmtg9hJNv2DRUqFg8NKtQTchwAm38iP2o/sH/6PEC8inzQvAEYvaJtmnYaddi2WL6gvui8AxB/OL+Avwh8UPyY/OD9KPwBcP24/GN+CP4w/hj+4P6o/ANQ/3j/wPwpPLE8OTyBPKk8AdE9WT3hPck+sT6ZPwE/STwDsTwZfGF86X0xfXl/4TypfAIRfhl/AX3pf1F/GX9Bf+l8ALG8+b1Bv2l9cb+ZfcG9ab2iUb5ZlXgKcxGQ6TAUD0yFNHYZW4mYUhC5QWoWDowzkF1FFFFGN49H/5ASzAP4iA4x0d1OqlWPqlHRebHTQTORCtkQEtFWNQydWhYOztVb9IyMc9JFXTYP+tVf9ZFjd08xYLYMgrKTnpvL9WHUDxZTkh1aU5EdYBSMFlOTXlHQBxmz/Nv8IjxqPLI9u/2j/AIL/dI+G/5j/mo+sj86P4P+s8vEmArdXTSOODPRSaozkD8SEzXTkiVYFE21IJAT3VeXTulU942t+VZ0UVV0DDFX9I9vTVOXTmlTlA2RUWt3THFTk5lMFA7GUBK14nARBU+XTCkTk0k1S3dOcUiXmjuIfpASr6VEdFFFt5FF1A0VqHHQMJOTXBOSTUN2Dm1tQ5QMkUBUEBHRu1U/VdE/1lE4tIyhO1gUjpU1dg0A8FNdMUP0kRBTj0C4iqOQUSAQks+VKFeR0pAxKZXRJtvVjg0l1A5VJjePvGUktJKwU7kqN5FQn7i8AADPWHfYf+K8KLxy/Li/YGwBOL3Av2qlmLX4vkC+aub4vAMgvkk/cv9a/6L8qzzzPTs8AYM9yz8xvhs+Yz6pvtM/GzwCAz+LPBN/uzyDfGt9M36bPAFjfgt+U36bfcN/C39Tf1t8AAO+6bxTvHu8470rvdO9e7wBw75rvtO+278jv6u8M//7vAKDvCv9E/1b/GP9y/5z/lv8wqP8y+faDXLSuTDWmfhJrqk4Nk6IMFEhQRZPbvlANkzJRTROmUbb1gzlSxYOtUl2DILVT9ZRTBRMIVN1jfG1UxYPtVCVzX1WtpDVVnbNhfHTTVl10xIRbrVcFExhY5QOExHSr51itFFl9ExqsdOvNWF2DsFidtMwEMVgK9WPzXITQXI82jwgbnrIBwQwfLh9AH0KPXB9ej4gfAMqPrB++H9Af8onujYaTfBRRgAyUiwCOc1Y187o0lLNnVi2kLJToVX2jrNZclHNVLZM4RJT+VLY9c8dUnbOBVPWDSVpsJBFUBNxTDXRT3WNrbFP9YzZMdP5STbNruFJtJFLVE0tSZXNjFFKFJCQHRpJuUU2z2zhRFcPzUH2jvFDKDbOFFAROFHUcBMJPzLWUDAToTvVm9oL5TValc5BNLaRNnRRM3WNrXEwtk/gUxJNLlQTWPPS3SrWUSr1z9UlqPXOnjDSHnKSvSX0kVqykrkrtZEvtY2EUxwA2/Z615q8Qs741/q8QTxK/AES/Vr9YT2pPfL9mv9C/sk8AxE8OzwjPGs/8Tx5fMF9CXwBUX2ZfeF+KX9T/nl/I/7pfANxf5l/QX/JfHG8+bzBvUm8AXG9mbwhvom+Mb75v4G/ybwAEf25v2G/Sbzx/rm9gf1J/AIx/nn+If6p/zH++f+h/2n8ADI8mj0iPMo9cj2aPeI+KjzC0j66PGIPWEotLVaY+kk3qXKToTa2kNKTlHKRsAzAWgvpQnaNvUY0jrePkJFhSFYPKPARAakQEs6SUQnyUtlT989sqVZ0TnVWdow9WZp2jf1ZdBCQkWlcVU7PjV7WkpAS3WBVTE7a8BCtZtTMRWT0z4FaslKNYlaNVrJVYnaMD31c9lBwX9g8IrxofHK8ADq9Qr3IflB+Gr6Abnh+4q6Cur9iv4h/sp5ZSpwQkYap0pCDMpN0kJJosJFfJVg00NCTYbJcXglRVahWDGnQE4WSUqlS1M1txVBWDOlQVMwJ8tFvKU9WThVOdlFNFQ2sYU2W0UjUzqVIVM9tyUu2DPFIlQwVSWhUEURWDilEVM1LctJsaUZ0D5FA1BPwkdab8tD1QXTQUlU9VAxxZT+30DJRFToUkTZ0Da3RN5aMLRDSITLU0tUwVNEvNo11LdaMAFmw0mEpVJEqFJJQ37oKzjEmNxv7ySkrlo8sFShVTMyRH5k8YUz5NFk8AAN8iTyTfRk9AT3pPbN/ezQB+3Z5Fpt3WT8jf0s/c3+bfAODf+t8070bvWO9q73zvHo8AuI/Kj5Tvxu/Q7+Lv9O8W/wAQ/7LvRP9m/3j/Uv+c/5b/AMD/0v/k/7b/CA/y/xwPJg8AMP8yD1wPdg9oD5IPpA++DwDQD+oP/A/eD7gPCh8sHw4fAHAfgh+UH0YfaB/KH7QXliJtnLQUOkwd0yVN/RS1Ti0jJyzELlC106FoDDXct7YyAcQkdFJVE63ntLRZU00T6qQkXtVUdaPQhLRCVLS0VdT9FDy0lzS0BzykkVe23SP+V12TZljtg8xlWN0jHrSXD8IKWSXjtdOklIeklEdYzbRYCl2T1qQkxpSvVq8YPzqvADw/Tj9or3qvhD+WP9Cvuj/AzD/urwCz/q3eNW7Sjle05bSclA+sNM1W/aOJZVaFw0iMJSy0ylXFk6uAVd0kVW3TDlS01NlU7RRclGZU5ZMvVFY1s/dTvZOxpLR4TJRLQ1NlRFPtJNS0nkQkrWdElDBS3TPrLJSzbVGtM31RNbNHUXWU0jSU2BwnThJqJCQnUGZlw+JPtdQUlAVPhSRtTu2DLE69k8FNbcStTVUT10xFxEy10xFq/ISo7MRIHNTlSl2TG4ZKZcMiSnUklMe+Q81J1ZP1SbXUvMTzSgB1Vm7VVh221e7P+FsWs/xfAB7fMG8630zfbt94a7bVjt8AEOuGbZ7dzt/gb/JvHO8m7wAofzp/TH9ef3B/gn+Uf64fAKh/un/Mf95/wB8Cj+x/Do8AII8yj1SP1h9wj6J/lI+2jwDYj+qPrI/2jxCfIp9Enz6fAFifap+En/6PeJ+Cn8Sf1p8A4J+ynxyvnp8Yr1KvZK9GrwCIr3KvpK+er8Cv4qn2M3zEbXhsVGhNrSNsToVT26ZP3TNLUFVDwFBqRcM03LSq9EQfUpUkqsy1U4UkU/UzCXREfJaERO9UDWRVzSRsREStVq1TtVZ1M0CsNK2tV4XDGFhlw4LUJOetWPUzKVkNJFmtM/1q1CS37CR25CQ1WK1UFhxE0ldFw8R0P1Y/MDsANj9Az2I/ZM9ez4jPms8ER4CuP8jP2s/sz/7NlkMcRIJSHERCnCVMRLqMJHeEJK03jCT3VTW0VYVDb21VhVM2Va0j/FTdQ9vDVL3DjVQlY1VUtq0jHFSls9hTHSRT1sUjalOtszJUJPpSZq1TxVIVREQkV1Kts9sSUsUj2lGts6JRqg20UUXUUZ0kUO1Dx21QNSORUK0jTFAlY1sVUF0jvk8dc1MsVKvlTmW0TvVETiVjpaoEJU31NEyls1hcVPRtS4VDj0vFIypL/cNry0oNtErNY/FJ5dRtSd1Dg0mFQ69JrSMZDIRX3kIDS5W0DGeGbwBga0ZtJm8Y/0pvPP9O/2D/AJpvzGeO/9Bvsv/E/wZ/2P8A6v8Mrx4PMA9CD1QPZg94DwCKD9Svng/Qr8oP3A/Wr8ivAAIfHB+2DzAfKh9kH2YfeB8Amh+sH4YfyB/iH+wf7h8YLwAqLzwvRi9YL4IvbC+WL4gvAMovtC+2L9gvCi8kP+4vMD8AEj9UP14/cD+KP5w/Pj/AP6yqMX7CgEu9Q9509K5ZTE3mptKqTuXUT8VU2hTk3CS0UFGFU8ZRpl3jOVKdtMxEIKREky1TpbMIVFW0VF20VNTbelVls+xVbfNeVjYNY9FWbfM+VzW0NMSbMVjt05xYzbZu8i5NWaVTHllttOS0tdy3rI5TvLTpV+3TzCTUwgB0zxZfKMsuXyBfgs9sX35fAJBfqs+0X8Zf2F/qX/xXXuOoDN8e1V5SMPxE7DTUqlo81GdE1CdWpbPoVN9iprIoXNRzsKayuFT1NJVUxbNHhGQQlN8OslytU73TJVPNQ+7M1LeWRLSBUl3jSdTfvtKVrVFdU2BRbWRRFdPxlVA11FANA4MU55YCF9lQHUamsjhPpdPKTlbNQ15O7bRNJbOQVOdarlNMzUM+TKUz2sw3rKazrDS3Ss3USu20SWLFs6ek565TpHQnShVELUqtUx1LrVNdDA+WBQDu7Q71Bo8Yiyb/OI9Kj3T/AG6PgIuW/6D/4nF+/caP2I8ACg/8//6PEJ8yn0SfVp9onwB6n4yfpj+gn5KftJ/On9g/AMo/FK8mr+ifQq9UrzavCK8Aeq+cr2avmK+6r+yv5q8IvwAavzy/Nr9Qv2K/fL+Ov3i/AKq/tL/Gv9i/+r8UzybPCM8AMs9Ez0bPWM9qz4TPxq+wzxDCz+w//j1egqgURzbjJEStaCTk3lBt41T8ZMhW7NQ8Uq3kUqXjI1xEtbO0ZVTlY5pUPeMMbVXNQ35VXVPwVaXzG2FWJZPTVtV0/Ecmgts1WM1DnlhF4/9Yqi1kWe1EWZXkWKV0WBpdhFht4yRYhUT8R0ZVAJ5fEF8y70TvXl1eXyDvcu8AnO+uXa5f0O/i7/TvDm0OZUrukqccZHEsZ8bi7TxvbE5txuKdVSWTY1XlY0MqVQV0fG+Obf5DUyXToZWsb75v0GsmggVMRM3I7G/+ZSaS8wx/xtI/ULK9cwcsf36Czk6tc2OlTtVj+VR3xtIPXHSlhUwlY0JsdANA/sV2QhmsjHfWwlpKJdRJ1WOZCKx/vnUOQ0qNBtZ17p/oAwCehVaNFo8ojzIfRB9+j2gfAHofpI+mjyiTph/oj9ofHJ8AJp8gnxIvJC9GL1gvai98LwCez9DPgi/EL5YvqC/aL+wvAA4/GD8qP0Q/Tj/QL3I/lD8AZj/AP6o/5D/OP4A/2j8sTwAmTzhPSk9cTxZPaE+aT6xPALZPwE/aT/RPBl8gX+JPTF8AJl84X1pfhF+WX6hfyk+0X7TGXfbii8QUEUx9E+7MFGVkBC9PDWQsBIdQ2lUT+DTUblG1A+NRNlUTWFLNU8pStfZWcnvQUz3TRFRAZn5hbbacZChV9eObVc1T2wpW9eN7VtVjCVe2vXN3VzUj41fF0081WM30WDUjE1nN1r5ybRfcZNdYhXOYWN3z21lYJdMVWC3z4VcAXWSM707vMH9Cf1R/Vu8gfwCS75x/rn/I78Lv5H/2fwj/VAKJzlKaLPRhjHQg3HS13UT0mqRkWVZVExi1Vq3UVcXTj1V9Y1ZtVbXzHFU90+RU3XNbrVQl03VUxfM+lPTb91Mt88FTXfOIU1Z1A1JTzVMarPTl7PRbrVJ9Y3ZSzdRSHdNr+lF1A8JM1IxRPdaqfhIe9PTlJASvFARqrVC1AzNQVQRP/YRP2j2ET/XztU79c0tOagV0TTWETc1T+kz19BVMdfRM/XPLDBcuAyQUrNMA/nIrSp3USV0ESVr9hEld89hJHdNKpJQLy0rFIzcMFyYvOCN+FQAGHxgfKhkmH0ivUh9sr36vAIgfoh+Up/4dvh/gHzov9K8AFr8ovwK/PL9ev3C/gr+UvwDOX6C/sr/cv86/AM/yvxTPAB7PMM86z0zPZs8Yz3rPpM8Axs+4z9LP/M/Wz+jPIt803wA+31DfYt98357fiN+a33TfAM7f4N/y3wzv/t+w3xrvXO8AZu9474rvNO9G75jvsu/M765noSicS52ETGWjKK1NtfNsTs2TakQELrVQ9fOlPGQYUcXzjrIMBAPch35iBlNlo3i1Uw3z7GxkYFStlFSqdWRVhWO4lGQqXIS4ZVbFBFf19LRkA1jdc21tzGTTWPXzJVmllLVZbZRYtQPDWAWThGr09ET8ZAXEZNdXfWMBxox/fn84D0oPHA8eD3APALp/pA/ef9h/Ao/sD/4PEI80ChHeYreMBJBXvYS8ZDUP1ATNnGSLVs2UXBRt+nyEvFW1k4BVBcNrR1WNow6EhNRUjaNtnnxkZlS1kyBUZaOr6FNNs7PEhHq0FEO1U4UUU31j1lJN8562XGRaUr2DIlIFE+u2TGSzUdUDfVHdY0e1UTWDEVRk2FCdk5VtUNUDXVAFwydQvYNt4ixkcU9lowhPLYRtTrWTME5lg6xNLZOtQ2yU2kzFk3h0lBXZTGUkBGRLSx2T70qstaSkJBFK1QRJNWRJat0USXWT9byUbEqdJgAGk5SnPr8ArxqvJD8+r0g/AGKvbD9+P5A/oq+0P96v2D8A6j/8P/YvCE8aTzRPVk9oTwB6T4xPnk+wT8JP5O/WT/jvAOJPDF8OXwBfCl9cXzZfeF8Ail+cX1ZfwF/SX+Rf7l8AbwASbyRvNm+oX1JvbG+Gb5hvALpvrG/Gb0hv0m8Uf/5v+G8AIn9Mf1Z/cH9Cf4x/Zn+wf6DKf9R//n0eE8w0sRz0qG1NzZOqTr2Dok9VlFY8JMJQBZM0HCSo/IRbPFJlk7FSrSMhzIRrlVM1kwmUFH5UnSS1VGWUVY0D8FUtk2OtVp2T1VaN9FdlhFdaDfMcDASHWK0UWK0jqzFZ7RRZBZP01IS4qVh9JAQENdT09TwU0gVXrSPBtA8uD2APOp9MnwBun5APmp/UD8YPuJ/in/SfUA4fIBseFUYSr4yUgIyUW0BXTfP+VuVzuqz0q2dWNSRWlfPobBSs1VVFRFUdEzl0FABVtr0jx1TtE4JUlSRUWq0kVA3z3FPt86N09M1s1BQ2U02k5BS6Utrt84P0FEtS5SMUUlq1pFFd86ZRnSNvHCTNOFT081BtFDz0hVBSTfNORPVEhU/FQ1dMJGvoTqWETtWT/U11E1OQTR32RoNMDfNcfCTV+Ox0lxSEGeR0ukqU5RSstPq8JKe8JzajSbStJi6DShUjIUuV81gARE9GRb41Dj8wPzLPXD9ePwCYP3rPxD9+zQbNxj8Iy/4/APDP+r/sfybfOE8C31zfbt8AgN+S36Tftt/I3/p/1N8ufwDg3+rfFO8O7zDvWu9E737vAJDvqu+879bv6O/K7/zvvu8ACP8y/0z/Vv9o/yL/hP+e/wCQ/7r/1P/W/8j/Cg/8/y4PADgPSg8kD24PgA9iD6wPTg8Q4A/CD/wH5qNLPSQcj37Co65OBbQ8hzay3jwkUm1R/YPIUZUDOlI1pEbkpCNTlbR8h2bCmLSkCwxVNbN+nI+ujTalBpUsxiPchAFZjZMw5IeuItnx9I+XAiRYLaPpVwIls8wcn86dXp9QL4KfZC8Ajp+YL6ovNC/GLwiv8i8EP1AeryA7xhXWsoGMJDAcJCXsVKSqXK8ugup0ry6CWypVvYPxVC2DuqykS4FULaNJrKcugtq8p7Y2sl5T/YMoU6UUUrD1hOSv9q1eopdR1bNhgVGNNBy/RsIzvz0WxqI8jU+No9BOXaRkt5cClCx0v0aCQkxNFEs9pOy0DRicBLdKTbS0v8a15rILwUkFMyvcv5aDVN/21QC+xR7PKF86X0TPXl9oz4JfAJRfps8AU47Nts/gz/Jf/E8ARt8QbxLfTG9eb3Bvgm+UbwCmb7hvym/8D+4P+A/abxR/AAZ/0G8ifzx/Vn9of3p/nH8Aln/If9p/tH/+byCP6n9EjwBWjziPao98jwaPoI+Sj7SPANaPwI/6jwSfDp8onzKfVJ8AZp94n1KflJ+un6Cf4p/Mn1A2nZ5FlkU2E0w1Q6V8RMxbsFZS5U9lNCS03FC2jaNQUb0TxFGFpFLa3SOt/KQ8U/VDsVPWNUMlVH0UVGUzB1VaNZRVxaPsVaVTXlw0bepcNFpXNZPKV8UzWzNYJbOcWGW0WN1EbVnlQxpZpVPeWPVD26FYHRNiWG2zIFgCZTPnzKdGs7QvjiUutS61ACYljiVevXa/gC+SL5y/vr9AuC8KP/S/Bs8Yzyo/VxWTq6dX9UNxJCQxxBTvWFw/bjU2ktpV3bOdlDSrYVXVNFVdxFQFI7jZVJ1EnKRHVB0TAlTszaSMpJVTLUNcU0Bt9ohBJVOlU+5SrUS1Up1EUi1DPFI1QwWWdKTNUc3EUbWkXBQotVGVNFA1k7pQFZRQZsUTP1CdpFQUok8FI1s4T+VDyk7NNE7dw6v1Td1UTR3DC4REohaURD5MFZPXPJf+MyQV1Upd1EoFREndw5VJAO001E/mTVZVRm2+XW5dRl8AWFP2RVZfYO96X2zvpl/IWwDGXcbv4F/aXyRvDv8ob0JvADT/Fp9o/3r/jP+e/7D/wv8A1P82n+D/8v8ED/6fMA9CDwBUD2YPEA+CD5QPpg8YD8IPAPQPdg8IH+IPJB/+D2AfSh8AdB9mHygfmh+sH64f4B/6HwAUL84fIC86LywvXi9oL1ovAIwvfi/IL7Iv7C/+L5AjAA</prop>
			</obj>
			<obj name="Protocol" class="HTCProtocol" version="1">
				<prop name="Created">2016-07-11T17:53:19.104</prop>
				<prop name="LastModified">1899-12-30T00:00:00.000</prop>
				<obj name="Programs" class="HTCRunProgramList" version="5">
					<list name="emlist" count="2">
						<obj name="item" class="HTCRunProgram" version="1">
							<prop name="name">Program</prop>
							<prop name="Cycles">1</prop>
							<prop name="AnalysisMode">None</prop>
							<obj name="Segments" class="TEMRunSegmentList" version="1">
								<list name="emlist" count="1">
									<obj name="item" class="HTCRunSegment" version="2">
										<prop name="Hold">180</prop>
										<prop name="Slope">4.4</prop>
										<prop name="StepDelay">0</prop>
										<prop name="StepSize">0</prop>
										<prop name="Target">95</prop>
										<prop name="Target2">0</prop>
										<prop name="AcquisitionMode">0</prop>
										<prop name="AcqPerDegree">5</prop>
									</obj>
								</list>
							</obj>
						</obj>
						<obj name="item" class="HTCRunProgram" version="1">
							<prop name="name">Program</prop>
							<prop name="Cycles">50</prop>
							<prop name="AnalysisMode">Quantification</prop>
							<obj name="Segments" class="TEMRunSegmentList" version="1">
								<list name="emlist" count="2">
									<obj name="item" class="HTCRunSegment" version="2">
										<prop name="Hold">15</prop>
										<prop name="Slope">4.4</prop>
										<prop name="StepDelay">0</prop>
										<prop name="StepSize">0</prop>
										<prop name="Target">95</prop>
										<prop name="Target2">0</prop>
										<prop name="AcquisitionMode">0</prop>
										<prop name="AcqPerDegree">5</prop>
									</obj>
									<obj name="item" class="HTCRunSegment" version="2">
										<prop name="Hold">60</prop>
										<prop name="Slope">2.2</prop>
										<prop name="StepDelay">0</prop>
										<prop name="StepSize">0</prop>
										<prop name="Target">55</prop>
										<prop name="Target2">0</prop>
										<prop name="AcquisitionMode">1</prop>
										<prop name="AcqPerDegree">5</prop>
									</obj>
								</list>
							</obj>
						</obj>
					</list>
					<list name="AnalysisModes" count="4">
						<item>None</item>
						<item>Quantification</item>
						<item>Melting Curves</item>
						<item>Color Compensation</item>
					</list>
					<prop name="ChannelCount">4</prop>
					<prop name="InstrumentSubclass">HTC_VER_10</prop>
					<obj name="Container" class="HTCBlockType" version="1">
						<prop name="Id">bt96S</prop>
						<prop name="RowCount">8</prop>
						<prop name="ColCount">12</prop>
						<prop name="OvershootDnDelay">10</prop>
						<prop name="OvershootUpDelay">10</prop>
						<prop name="RampRateMaxDn">2.2</prop>
						<prop name="RampRateMaxUp">4.4</prop>
						<prop name="ReactionVolMin">10</prop>
						<prop name="ReactionVolMax">100</prop>
						<prop name="ReactionVolDefault">20</prop>
						<prop name="HorVertCrosstalkCoefficient">0.0003</prop>
						<prop name="DiagCrosstalkCoefficent">0.0001</prop>
					</obj>
					<prop name="MaxPositionsToSeek">96</prop>
					<obj name="DetectionFormats" class="DetectionFormats" version="2">
						<list name="emlist" count="14">
							<obj name="item" class="HTCDetectionFormat" version="1">
								<list name="emlist" count="1">
									<obj name="item" class="HTCChannel" version="2">
										<prop name="name">SYBR Green I / HRM Dye</prop>
										<prop name="Active">1</prop>
										<prop name="EmissionWL">510</prop>
										<prop name="ExcitationWL">465</prop>
										<prop name="IntgrTime">250</prop>
										<prop name="MaxIntgrTime">1000</prop>
										<prop name="MeltFactor">1.2</prop>
										<prop name="QuantFactor">30</prop>
									</obj>
								</list>
								<prop name="name">SYBR Green I / HRM Dye</prop>
								<prop name="Active">1</prop>
								<prop name="DefChannelNdx">0</prop>
								<prop name="DenominatorNdx">-1</prop>
								<prop name="ReadOnly">0</prop>
								<list name="EmissionWLAvail" count="6">
									<item>488</item>
									<item>510</item>
									<item>580</item>
									<item>610</item>
									<item>640</item>
									<item>660</item>
								</list>
								<list name="ExcitationWLAvail" count="5">
									<item>440</item>
									<item>465</item>
									<item>498</item>
									<item>533</item>
									<item>618</item>
								</list>
								<prop name="MeasuringMode">hmmDynamic</prop>
							</obj>
							<obj name="item" class="HTCDetectionFormat" version="1">
								<list name="emlist" count="1">
									<obj name="item" class="HTCChannel" version="2">
										<prop name="name">SimpleProbe</prop>
										<prop name="Active">1</prop>
										<prop name="EmissionWL">510</prop>
										<prop name="ExcitationWL">465</prop>
										<prop name="IntgrTime">250</prop>
										<prop name="MaxIntgrTime">2000</prop>
										<prop name="MeltFactor">1.2</prop>
										<prop name="QuantFactor">2</prop>
									</obj>
								</list>
								<prop name="name">SimpleProbe</prop>
								<prop name="Active">1</prop>
								<prop name="DefChannelNdx">0</prop>
								<prop name="DenominatorNdx">-1</prop>
								<prop name="ReadOnly">0</prop>
								<list name="EmissionWLAvail" count="6">
									<item>488</item>
									<item>510</item>
									<item>580</item>
									<item>610</item>
									<item>640</item>
									<item>660</item>
								</list>
								<list name="ExcitationWLAvail" count="5">
									<item>440</item>
									<item>465</item>
									<item>498</item>
									<item>533</item>
									<item>618</item>
								</list>
								<prop name="MeasuringMode">hmmDynamic</prop>
							</obj>
							<obj name="item" class="HTCDetectionFormat" version="1">
								<list name="emlist" count="1">
									<obj name="item" class="HTCChannel" version="2">
										<prop name="name">FAM</prop>
										<prop name="Active">1</prop>
										<prop name="EmissionWL">510</prop>
										<prop name="ExcitationWL">465</prop>
										<prop name="IntgrTime">250</prop>
										<prop name="MaxIntgrTime">2000</prop>
										<prop name="MeltFactor">1</prop>
										<prop name="QuantFactor">10</prop>
									</obj>
								</list>
								<prop name="name">Mono Color Hydrolysis Probe / UPL Probe</prop>
								<prop name="Active">1</prop>
								<prop name="DefChannelNdx">0</prop>
								<prop name="DenominatorNdx">-1</prop>
								<prop name="ReadOnly">0</prop>
								<list name="EmissionWLAvail" count="6">
									<item>488</item>
									<item>510</item>
									<item>580</item>
									<item>610</item>
									<item>640</item>
									<item>660</item>
								</list>
								<list name="ExcitationWLAvail" count="5">
									<item>440</item>
									<item>465</item>
									<item>498</item>
									<item>533</item>
									<item>618</item>
								</list>
								<prop name="MeasuringMode">hmmDynamic</prop>
							</obj>
							<obj name="item" class="HTCDetectionFormat" version="1">
								<list name="emlist" count="2">
									<obj name="item" class="HTCChannel" version="2">
										<prop name="name">FAM</prop>
										<prop name="Active">1</prop>
										<prop name="EmissionWL">510</prop>
										<prop name="ExcitationWL">465</prop>
										<prop name="IntgrTime">250</prop>
										<prop name="MaxIntgrTime">2000</prop>
										<prop name="MeltFactor">1</prop>
										<prop name="QuantFactor">10</prop>
									</obj>
									<obj name="item" class="HTCChannel" version="2">
										<prop name="name">VIC / HEX / Yellow555</prop>
										<prop name="Active">1</prop>
										<prop name="EmissionWL">580</prop>
										<prop name="ExcitationWL">533</prop>
										<prop name="IntgrTime">250</prop>
										<prop name="MaxIntgrTime">2000</prop>
										<prop name="MeltFactor">1</prop>
										<prop name="QuantFactor">10</prop>
									</obj>
								</list>
								<prop name="name">Dual Color Hydrolysis Probe / UPL Probe</prop>
								<prop name="Active">1</prop>
								<prop name="DefChannelNdx">0</prop>
								<prop name="DenominatorNdx">-1</prop>
								<prop name="ReadOnly">0</prop>
								<list name="EmissionWLAvail" count="6">
									<item>488</item>
									<item>510</item>
									<item>580</item>
									<item>610</item>
									<item>640</item>
									<item>660</item>
								</list>
								<list name="ExcitationWLAvail" count="5">
									<item>440</item>
									<item>465</item>
									<item>498</item>
									<item>533</item>
									<item>618</item>
								</list>
								<prop name="MeasuringMode">hmmDynamic</prop>
							</obj>
							<obj name="item" class="HTCDetectionFormat" version="1">
								<list name="emlist" count="3">
									<obj name="item" class="HTCChannel" version="2">
										<prop name="name">FAM</prop>
										<prop name="Active">1</prop>
										<prop name="EmissionWL">510</prop>
										<prop name="ExcitationWL">465</prop>
										<prop name="IntgrTime">250</prop>
										<prop name="MaxIntgrTime">2000</prop>
										<prop name="MeltFactor">1</prop>
										<prop name="QuantFactor">10</prop>
									</obj>
									<obj name="item" class="HTCChannel" version="2">
										<prop name="name">VIC / HEX / Yellow555</prop>
										<prop name="Active">1</prop>
										<prop name="EmissionWL">580</prop>
										<prop name="ExcitationWL">533</prop>
										<prop name="IntgrTime">250</prop>
										<prop name="MaxIntgrTime">2000</prop>
										<prop name="MeltFactor">1</prop>
										<prop name="QuantFactor">10</prop>
									</obj>
									<obj name="item" class="HTCChannel" version="2">
										<prop name="name">Cy 5 / Cy 5.5</prop>
										<prop name="Active">1</prop>
										<prop name="EmissionWL">660</prop>
										<prop name="ExcitationWL">618</prop>
										<prop name="IntgrTime">250</prop>
										<prop name="MaxIntgrTime">2000</prop>
										<prop name="MeltFactor">1</prop>
										<prop name="QuantFactor">10</prop>
									</obj>
								</list>
								<prop name="name">3 Color Hydrolysis Probe</prop>
								<prop name="Active">1</prop>
								<prop name="DefChannelNdx">0</prop>
								<prop name="DenominatorNdx">-1</prop>
								<prop name="ReadOnly">0</prop>
								<list name="EmissionWLAvail" count="6">
									<item>488</item>
									<item>510</item>
									<item>580</item>
									<item>610</item>
									<item>640</item>
									<item>660</item>
								</list>
								<list name="ExcitationWLAvail" count="5">
									<item>440</item>
									<item>465</item>
									<item>498</item>
									<item>533</item>
									<item>618</item>
								</list>
								<prop name="MeasuringMode">hmmDynamic</prop>
							</obj>
							<obj name="item" class="HTCDetectionFormat" version="1">
								<list name="emlist" count="4">
									<obj name="item" class="HTCChannel" version="2">
										<prop name="name">Cyan 500</prop>
										<prop name="Active">1</prop>
										<prop name="EmissionWL">488</prop>
										<prop name="ExcitationWL">440</prop>
										<prop name="IntgrTime">250</prop>
										<prop name="MaxIntgrTime">2000</prop>
										<prop name="MeltFactor">1</prop>
										<prop name="QuantFactor">10</prop>
									</obj>
									<obj name="item" class="HTCChannel" version="2">
										<prop name="name">FAM</prop>
										<prop name="Active">1</prop>
										<prop name="EmissionWL">580</prop>
										<prop name="ExcitationWL">498</prop>
										<prop name="IntgrTime">250</prop>
										<prop name="MaxIntgrTime">2000</prop>
										<prop name="MeltFactor">1</prop>
										<prop name="QuantFactor">10</prop>
									</obj>
									<obj name="item" class="HTCChannel" version="2">
										<prop name="name">Red 610</prop>
										<prop name="Active">1</prop>
										<prop name="EmissionWL">610</prop>
										<prop name="ExcitationWL">533</prop>
										<prop name="IntgrTime">250</prop>
										<prop name="MaxIntgrTime">2000</prop>
										<prop name="MeltFactor">1</prop>
										<prop name="QuantFactor">10</prop>
									</obj>
									<obj name="item" class="HTCChannel" version="2">
										<prop name="name">Cy 5 / Cy 5.5</prop>
										<prop name="Active">1</prop>
										<prop name="EmissionWL">660</prop>
										<prop name="ExcitationWL">618</prop>
										<prop name="IntgrTime">250</prop>
										<prop name="MaxIntgrTime">2000</prop>
										<prop name="MeltFactor">1</prop>
										<prop name="QuantFactor">10</prop>
									</obj>
								</list>
								<prop name="name">4 Color Hydrolysis Probe</prop>
								<prop name="Active">1</prop>
								<prop name="DefChannelNdx">0</prop>
								<prop name="DenominatorNdx">-1</prop>
								<prop name="ReadOnly">0</prop>
								<list name="EmissionWLAvail" count="6">
									<item>488</item>
									<item>510</item>
									<item>580</item>
									<item>610</item>
									<item>640</item>
									<item>660</item>
								</list>
								<list name="ExcitationWLAvail" count="5">
									<item>440</item>
									<item>465</item>
									<item>498</item>
									<item>533</item>
									<item>618</item>
								</list>
								<prop name="MeasuringMode">hmmDynamic</prop>
							</obj>
							<obj name="item" class="HTCDetectionFormat" version="1">
								<list name="emlist" count="1">
									<obj name="item" class="HTCChannel" version="2">
										<prop name="name">Red 640</prop>
										<prop name="Active">1</prop>
										<prop name="EmissionWL">640</prop>
										<prop name="ExcitationWL">498</prop>
										<prop name="IntgrTime">250</prop>
										<prop name="MaxIntgrTime">2000</prop>
										<prop name="MeltFactor">1.2</prop>
										<prop name="QuantFactor">5</prop>
									</obj>
								</list>
								<prop name="name">Mono Color HybProbe</prop>
								<prop name="Active">1</prop>
								<prop name="DefChannelNdx">0</prop>
								<prop name="DenominatorNdx">-1</prop>
								<prop name="ReadOnly">0</prop>
								<list name="EmissionWLAvail" count="6">
									<item>488</item>
									<item>510</item>
									<item>580</item>
									<item>610</item>
									<item>640</item>
									<item>660</item>
								</list>
								<list name="ExcitationWLAvail" count="5">
									<item>440</item>
									<item>465</item>
									<item>498</item>
									<item>533</item>
									<item>618</item>
								</list>
								<prop name="MeasuringMode">hmmDynamic</prop>
							</obj>
							<obj name="item" class="HTCDetectionFormat" version="1">
								<list name="emlist" count="4">
									<obj name="item" class="HTCChannel" version="2">
										<prop name="name">Fluos</prop>
										<prop name="Active">1</prop>
										<prop name="EmissionWL">510</prop>
										<prop name="ExcitationWL">465</prop>
										<prop name="IntgrTime">250</prop>
										<prop name="MaxIntgrTime">2000</prop>
										<prop name="MeltFactor">2</prop>
										<prop name="QuantFactor">1.5</prop>
									</obj>
									<obj name="item" class="HTCChannel" version="2">
										<prop name="name">Red 610</prop>
										<prop name="Active">1</prop>
										<prop name="EmissionWL">610</prop>
										<prop name="ExcitationWL">498</prop>
										<prop name="IntgrTime">250</prop>
										<prop name="MaxIntgrTime">2000</prop>
										<prop name="MeltFactor">1.2</prop>
										<prop name="QuantFactor">5</prop>
									</obj>
									<obj name="item" class="HTCChannel" version="2">
										<prop name="name">Red 640</prop>
										<prop name="Active">1</prop>
										<prop name="EmissionWL">640</prop>
										<prop name="ExcitationWL">498</prop>
										<prop name="IntgrTime">250</prop>
										<prop name="MaxIntgrTime">2000</prop>
										<prop name="MeltFactor">1.2</prop>
										<prop name="QuantFactor">5</prop>
									</obj>
									<obj name="item" class="HTCChannel" version="2">
										<prop name="name">Cy 5 / Cy 5.5</prop>
										<prop name="Active">1</prop>
										<prop name="EmissionWL">660</prop>
										<prop name="ExcitationWL">498</prop>
										<prop name="IntgrTime">250</prop>
										<prop name="MaxIntgrTime">2000</prop>
										<prop name="MeltFactor">1.2</prop>
										<prop name="QuantFactor">5</prop>
									</obj>
								</list>
								<prop name="name">Multi Color HybProbe</prop>
								<prop name="Active">1</prop>
								<prop name="DefChannelNdx">0</prop>
								<prop name="DenominatorNdx">-1</prop>
								<prop name="ReadOnly">0</prop>
								<list name="EmissionWLAvail" count="6">
									<item>488</item>
									<item>510</item>
									<item>580</item>
									<item>610</item>
									<item>640</item>
									<item>660</item>
								</list>
								<list name="ExcitationWLAvail" count="5">
									<item>440</item>
									<item>465</item>
									<item>498</item>
									<item>533</item>
									<item>618</item>
								</list>
								<prop name="MeasuringMode">hmmDynamic</prop>
							</obj>
							<obj name="item" class="HTCDetectionFormat" version="1">
								<list name="emlist" count="4">
									<obj name="item" class="HTCChannel" version="2">
										<prop name="name">465-510</prop>
										<prop name="Active">1</prop>
										<prop name="EmissionWL">510</prop>
										<prop name="ExcitationWL">465</prop>
										<prop name="IntgrTime">250</prop>
										<prop name="MaxIntgrTime">1000</prop>
										<prop name="MeltFactor">1</prop>
										<prop name="QuantFactor">1</prop>
									</obj>
									<obj name="item" class="HTCChannel" version="2">
										<prop name="name">533-580</prop>
										<prop name="Active">1</prop>
										<prop name="EmissionWL">580</prop>
										<prop name="ExcitationWL">533</prop>
										<prop name="IntgrTime">250</prop>
										<prop name="MaxIntgrTime">1000</prop>
										<prop name="MeltFactor">1</prop>
										<prop name="QuantFactor">1</prop>
									</obj>
									<obj name="item" class="HTCChannel" version="2">
										<prop name="name">533-610</prop>
										<prop name="Active">1</prop>
										<prop name="EmissionWL">610</prop>
										<prop name="ExcitationWL">533</prop>
										<prop name="IntgrTime">250</prop>
										<prop name="MaxIntgrTime">1000</prop>
										<prop name="MeltFactor">1</prop>
										<prop name="QuantFactor">1</prop>
									</obj>
									<obj name="item" class="HTCChannel" version="2">
										<prop name="name">618-660</prop>
										<prop name="Active">1</prop>
										<prop name="EmissionWL">660</prop>
										<prop name="ExcitationWL">618</prop>
										<prop name="IntgrTime">250</prop>
										<prop name="MaxIntgrTime">1000</prop>
										<prop name="MeltFactor">1</prop>
										<prop name="QuantFactor">1</prop>
									</obj>
								</list>
								<prop name="name">SCicchitano1</prop>
								<prop name="Active">1</prop>
								<prop name="DefChannelNdx">0</prop>
								<prop name="DenominatorNdx">-1</prop>
								<prop name="ReadOnly">0</prop>
								<list name="EmissionWLAvail" count="6">
									<item>488</item>
									<item>510</item>
									<item>580</item>
									<item>610</item>
									<item>640</item>
									<item>660</item>
								</list>
								<list name="ExcitationWLAvail" count="5">
									<item>440</item>
									<item>465</item>
									<item>498</item>
									<item>533</item>
									<item>618</item>
								</list>
								<prop name="MeasuringMode">hmmDynamic</prop>
							</obj>
							<obj name="item" class="HTCDetectionFormat" version="1">
								<list name="emlist" count="2">
									<obj name="item" class="HTCChannel" version="2">
										<prop name="name">465-510</prop>
										<prop name="Active">1</prop>
										<prop name="EmissionWL">510</prop>
										<prop name="ExcitationWL">465</prop>
										<prop name="IntgrTime">250</prop>
										<prop name="MaxIntgrTime">1000</prop>
										<prop name="MeltFactor">1</prop>
										<prop name="QuantFactor">1</prop>
									</obj>
									<obj name="item" class="HTCChannel" version="2">
										<prop name="name">498-580</prop>
										<prop name="Active">1</prop>
										<prop name="EmissionWL">580</prop>
										<prop name="ExcitationWL">498</prop>
										<prop name="IntgrTime">250</prop>
										<prop name="MaxIntgrTime">1000</prop>
										<prop name="MeltFactor">1</prop>
										<prop name="QuantFactor">1</prop>
									</obj>
								</list>
								<prop name="name">VIC and FAM</prop>
								<prop name="Active">1</prop>
								<prop name="DefChannelNdx">0</prop>
								<prop name="DenominatorNdx">-1</prop>
								<prop name="ReadOnly">0</prop>
								<list name="EmissionWLAvail" count="6">
									<item>488</item>
									<item>510</item>
									<item>580</item>
									<item>610</item>
									<item>640</item>
									<item>660</item>
								</list>
								<list name="ExcitationWLAvail" count="5">
									<item>440</item>
									<item>465</item>
									<item>498</item>
									<item>533</item>
									<item>618</item>
								</list>
								<prop name="MeasuringMode">hmmDynamic</prop>
							</obj>
							<obj name="item" class="HTCDetectionFormat" version="1">
								<list name="emlist" count="2">
									<obj name="item" class="HTCChannel" version="2">
										<prop name="name">465-510</prop>
										<prop name="Active">1</prop>
										<prop name="EmissionWL">510</prop>
										<prop name="ExcitationWL">465</prop>
										<prop name="IntgrTime">250</prop>
										<prop name="MaxIntgrTime">1000</prop>
										<prop name="MeltFactor">1</prop>
										<prop name="QuantFactor">1</prop>
									</obj>
									<obj name="item" class="HTCChannel" version="2">
										<prop name="name">533-580</prop>
										<prop name="Active">1</prop>
										<prop name="EmissionWL">580</prop>
										<prop name="ExcitationWL">533</prop>
										<prop name="IntgrTime">250</prop>
										<prop name="MaxIntgrTime">1000</prop>
										<prop name="MeltFactor">1</prop>
										<prop name="QuantFactor">1</prop>
									</obj>
								</list>
								<prop name="name">Borowsky</prop>
								<prop name="Active">1</prop>
								<prop name="DefChannelNdx">0</prop>
								<prop name="DenominatorNdx">-1</prop>
								<prop name="ReadOnly">0</prop>
								<list name="EmissionWLAvail" count="6">
									<item>488</item>
									<item>510</item>
									<item>580</item>
									<item>610</item>
									<item>640</item>
									<item>660</item>
								</list>
								<list name="ExcitationWLAvail" count="5">
									<item>440</item>
									<item>465</item>
									<item>498</item>
									<item>533</item>
									<item>618</item>
								</list>
								<prop name="MeasuringMode">hmmDynamic</prop>
							</obj>
							<obj name="item" class="HTCDetectionFormat" version="1">
								<list name="emlist" count="2">
									<obj name="item" class="HTCChannel" version="2">
										<prop name="name">533-580</prop>
										<prop name="Active">1</prop>
										<prop name="EmissionWL">580</prop>
										<prop name="ExcitationWL">533</prop>
										<prop name="IntgrTime">250</prop>
										<prop name="MaxIntgrTime">1000</prop>
										<prop name="MeltFactor">1</prop>
										<prop name="QuantFactor">1</prop>
									</obj>
									<obj name="item" class="HTCChannel" version="2">
										<prop name="name">465-510</prop>
										<prop name="Active">1</prop>
										<prop name="EmissionWL">510</prop>
										<prop name="ExcitationWL">465</prop>
										<prop name="IntgrTime">250</prop>
										<prop name="MaxIntgrTime">1000</prop>
										<prop name="MeltFactor">1</prop>
										<prop name="QuantFactor">1</prop>
									</obj>
								</list>
								<prop name="name">RLB</prop>
								<prop name="Active">1</prop>
								<prop name="DefChannelNdx">0</prop>
								<prop name="DenominatorNdx">-1</prop>
								<prop name="ReadOnly">0</prop>
								<list name="EmissionWLAvail" count="6">
									<item>488</item>
									<item>510</item>
									<item>580</item>
									<item>610</item>
									<item>640</item>
									<item>660</item>
								</list>
								<list name="ExcitationWLAvail" count="5">
									<item>440</item>
									<item>465</item>
									<item>498</item>
									<item>533</item>
									<item>618</item>
								</list>
								<prop name="MeasuringMode">hmmDynamic</prop>
							</obj>
							<obj name="item" class="HTCDetectionFormat" version="1">
								<list name="emlist" count="0">
								</list>
								<prop name="name">New Format 1</prop>
								<prop name="Active">1</prop>
								<prop name="DefChannelNdx">-1</prop>
								<prop name="DenominatorNdx">-1</prop>
								<prop name="ReadOnly">0</prop>
								<list name="EmissionWLAvail" count="6">
									<item>488</item>
									<item>510</item>
									<item>580</item>
									<item>610</item>
									<item>640</item>
									<item>660</item>
								</list>
								<list name="ExcitationWLAvail" count="5">
									<item>440</item>
									<item>465</item>
									<item>498</item>
									<item>533</item>
									<item>618</item>
								</list>
								<prop name="MeasuringMode">hmmDynamic</prop>
							</obj>
							<obj name="item" class="HTCDetectionFormat" version="1">
								<list name="emlist" count="4">
									<obj name="item" class="HTCChannel" version="2">
										<prop name="name">618-660</prop>
										<prop name="Active">1</prop>
										<prop name="EmissionWL">660</prop>
										<prop name="ExcitationWL">618</prop>
										<prop name="IntgrTime">250</prop>
										<prop name="MaxIntgrTime">1000</prop>
										<prop name="MeltFactor">1</prop>
										<prop name="QuantFactor">1</prop>
									</obj>
									<obj name="item" class="HTCChannel" version="2">
										<prop name="name">498-580</prop>
										<prop name="Active">1</prop>
										<prop name="EmissionWL">580</prop>
										<prop name="ExcitationWL">498</prop>
										<prop name="IntgrTime">250</prop>
										<prop name="MaxIntgrTime">1000</prop>
										<prop name="MeltFactor">1</prop>
										<prop name="QuantFactor">1</prop>
									</obj>
									<obj name="item" class="HTCChannel" version="2">
										<prop name="name">533-580</prop>
										<prop name="Active">1</prop>
										<prop name="EmissionWL">580</prop>
										<prop name="ExcitationWL">533</prop>
										<prop name="IntgrTime">250</prop>
										<prop name="MaxIntgrTime">1000</prop>
										<prop name="MeltFactor">1</prop>
										<prop name="QuantFactor">1</prop>
									</obj>
									<obj name="item" class="HTCChannel" version="2">
										<prop name="name">465-510</prop>
										<prop name="Active">1</prop>
										<prop name="EmissionWL">510</prop>
										<prop name="ExcitationWL">465</prop>
										<prop name="IntgrTime">250</prop>
										<prop name="MaxIntgrTime">1000</prop>
										<prop name="MeltFactor">1</prop>
										<prop name="QuantFactor">1</prop>
									</obj>
								</list>
								<prop name="name">Borowsky_2</prop>
								<prop name="Active">1</prop>
								<prop name="DefChannelNdx">0</prop>
								<prop name="DenominatorNdx">-1</prop>
								<prop name="ReadOnly">0</prop>
								<list name="EmissionWLAvail" count="6">
									<item>488</item>
									<item>510</item>
									<item>580</item>
									<item>610</item>
									<item>640</item>
									<item>660</item>
								</list>
								<list name="ExcitationWLAvail" count="5">
									<item>440</item>
									<item>465</item>
									<item>498</item>
									<item>533</item>
									<item>618</item>
								</list>
								<prop name="MeasuringMode">hmmDynamic</prop>
							</obj>
						</list>
						<prop name="DefFormatName">Borowsky_2</prop>
					</obj>
					<list name="AcquisitionModes" count="4">
						<item>None</item>
						<item>Single</item>
						<item>Continuous</item>
						<item>Step</item>
					</list>
					<prop name="SeekTemp">30</prop>
					<prop name="SampleVolume">10</prop>
					<prop name="PlateID">06143509</prop>
				</obj>
			</obj>
			<prop name="CompletedProgramNo">3</prop>
			<prop name="StopPoint">3</prop>
			<prop name="CarouselConstMoved">0</prop>
		</obj>
		<obj name="AnlsAndSampleInfo" class="AnlsAndSampleInfo" version="1">
			<obj name="AnlsPropTypes" class="PropertyTypeList" version="1">
				<list name="emlist" count="3">
					<obj name="item" class="SamplePropType" version="1">
						<prop name="name">Units</prop>
						<prop name="PropClass">QuantUnitsProp</prop>
						<prop name="IsChannelProperty">0</prop>
						<prop name="SelectorOrder">0</prop>
						<prop name="ShowInSelector">0</prop>
						<prop name="ShowInTable">0</prop>
						<prop name="TableOrder">0</prop>
					</obj>
					<obj name="item" class="SamplePropType" version="1">
						<prop name="name">ExtRef</prop>
						<prop name="PropClass">RQExtRefProp</prop>
						<prop name="IsChannelProperty">0</prop>
						<prop name="SelectorOrder">0</prop>
						<prop name="ShowInSelector">0</prop>
						<prop name="ShowInTable">0</prop>
						<prop name="TableOrder">0</prop>
					</obj>
					<obj name="item" class="SamplePropType" version="1">
						<prop name="name">Endpt External Experiment</prop>
						<prop name="PropClass">EndptGenoExtExp</prop>
						<prop name="IsChannelProperty">0</prop>
						<prop name="SelectorOrder">0</prop>
						<prop name="ShowInSelector">0</prop>
						<prop name="ShowInTable">0</prop>
						<prop name="TableOrder">0</prop>
					</obj>
				</list>
			</obj>
			<obj name="SamplePropTypes" class="PropertyTypeList" version="1">
				<list name="emlist" count="26">
					<obj name="item" class="SamplePosPropType" version="1">
						<prop name="name">Position</prop>
						<prop name="PropClass">GenSampleEditPosition</prop>
						<prop name="AnalysisClass">General</prop>
						<prop name="IsChannelProperty">0</prop>
						<prop name="SelectorOrder">0</prop>
						<prop name="ShowInSelector">0</prop>
						<prop name="ShowInTable">1</prop>
						<prop name="TableOrder">0</prop>
					</obj>
					<obj name="item" class="SamplePropType" version="1">
						<prop name="name">Color</prop>
						<prop name="PropClass">SamplePrefColor</prop>
						<prop name="AnalysisClass">General</prop>
						<prop name="IsChannelProperty">0</prop>
						<prop name="SelectorOrder">1</prop>
						<prop name="ShowInSelector">0</prop>
						<prop name="ShowInTable">1</prop>
						<prop name="TableOrder">1</prop>
					</obj>
					<obj name="item" class="SamplePropType" version="1">
						<prop name="name">Replicate of</prop>
						<prop name="PropClass">GenSampleEditReplicate</prop>
						<prop name="AnalysisClass">General</prop>
						<prop name="IsChannelProperty">0</prop>
						<prop name="SelectorOrder">2</prop>
						<prop name="ShowInSelector">0</prop>
						<prop name="ShowInTable">1</prop>
						<prop name="TableOrder">2</prop>
					</obj>
					<obj name="item" class="SamplePropType" version="1">
						<prop name="name">Sample Name</prop>
						<prop name="PropClass">GenSampleEditName</prop>
						<prop name="AnalysisClass">General</prop>
						<prop name="IsChannelProperty">0</prop>
						<prop name="SelectorOrder">3</prop>
						<prop name="ShowInSelector">1</prop>
						<prop name="ShowInTable">1</prop>
						<prop name="TableOrder">3</prop>
					</obj>
					<obj name="item" class="SamplePropType" version="1">
						<prop name="name">Subsets</prop>
						<prop name="PropClass">GenSampleEditSubset</prop>
						<prop name="AnalysisClass">General</prop>
						<prop name="IsChannelProperty">0</prop>
						<prop name="SelectorOrder">4</prop>
						<prop name="ShowInSelector">0</prop>
						<prop name="ShowInTable">0</prop>
						<prop name="TableOrder">4</prop>
					</obj>
					<obj name="item" class="SamplePropType" version="1">
						<prop name="name">Notes</prop>
						<prop name="PropClass">GenSampleEditNotes</prop>
						<prop name="AnalysisClass">General</prop>
						<prop name="IsChannelProperty">0</prop>
						<prop name="SelectorOrder">5</prop>
						<prop name="ShowInSelector">0</prop>
						<prop name="ShowInTable">0</prop>
						<prop name="TableOrder">5</prop>
					</obj>
					<obj name="item" class="SamplePropType" version="1">
						<prop name="name">Sample ID</prop>
						<prop name="PropClass">HTCSampleID</prop>
						<prop name="AnalysisClass">General</prop>
						<prop name="IsChannelProperty">0</prop>
						<prop name="SelectorOrder">6</prop>
						<prop name="ShowInSelector">0</prop>
						<prop name="ShowInTable">0</prop>
						<prop name="TableOrder">6</prop>
					</obj>
					<obj name="item" class="SamplePropType" version="1">
						<prop name="name">Sample Prep Notes</prop>
						<prop name="PropClass">HTCSamplePrepNotes</prop>
						<prop name="AnalysisClass">General</prop>
						<prop name="IsChannelProperty">0</prop>
						<prop name="SelectorOrder">7</prop>
						<prop name="ShowInSelector">0</prop>
						<prop name="ShowInTable">0</prop>
						<prop name="TableOrder">7</prop>
					</obj>
					<obj name="item" class="SamplePrefWidthType" version="1">
						<prop name="name">Width</prop>
						<prop name="PropClass">SamplePrefWidth</prop>
						<prop name="AnalysisClass">Sample preferences</prop>
						<prop name="IsChannelProperty">0</prop>
						<prop name="SelectorOrder">8</prop>
						<prop name="ShowInSelector">0</prop>
						<prop name="ShowInTable">0</prop>
						<prop name="TableOrder">8</prop>
					</obj>
					<obj name="item" class="SamplePrefLineStyleType" version="1">
						<prop name="name">Line Style</prop>
						<prop name="PropClass">SamplePrefLineStyle</prop>
						<prop name="AnalysisClass">Sample preferences</prop>
						<prop name="IsChannelProperty">0</prop>
						<prop name="SelectorOrder">9</prop>
						<prop name="ShowInSelector">0</prop>
						<prop name="ShowInTable">0</prop>
						<prop name="TableOrder">9</prop>
					</obj>
					<obj name="item" class="SamplePrefPointStyleType" version="1">
						<prop name="name">Point Style</prop>
						<prop name="PropClass">SamplePrefPointStyle</prop>
						<prop name="AnalysisClass">Sample preferences</prop>
						<prop name="IsChannelProperty">0</prop>
						<prop name="SelectorOrder">10</prop>
						<prop name="ShowInSelector">0</prop>
						<prop name="ShowInTable">0</prop>
						<prop name="TableOrder">10</prop>
					</obj>
					<obj name="item" class="SamplePropType" version="1">
						<prop name="name">Dominant Channel</prop>
						<prop name="PropClass">DominantChannelProp</prop>
						<prop name="AnalysisClass">Color Compensation Analysis</prop>
						<prop name="IsChannelProperty">0</prop>
						<prop name="SelectorOrder">11</prop>
						<prop name="ShowInSelector">0</prop>
						<prop name="ShowInTable">0</prop>
						<prop name="TableOrder">11</prop>
					</obj>
					<obj name="item" class="EndPtSampleTypePropertyType" version="1">
						<prop name="name">EndPt Sample Type</prop>
						<prop name="PropClass">GroupingSample</prop>
						<prop name="AnalysisClass">EndPtGenotyping</prop>
						<prop name="IsChannelProperty">0</prop>
						<prop name="SelectorOrder">12</prop>
						<prop name="ShowInSelector">0</prop>
						<prop name="ShowInTable">0</prop>
						<prop name="TableOrder">12</prop>
					</obj>
					<obj name="item" class="SamplePropType" version="1">
						<prop name="name">EndPt Genotype</prop>
						<prop name="PropClass">Genotype</prop>
						<prop name="AnalysisClass">EndPtGenotyping</prop>
						<prop name="IsChannelProperty">0</prop>
						<prop name="SelectorOrder">13</prop>
						<prop name="ShowInSelector">0</prop>
						<prop name="ShowInTable">0</prop>
						<prop name="TableOrder">13</prop>
					</obj>
					<obj name="item" class="SamplePropType" version="1">
						<prop name="name">Target Name</prop>
						<prop name="PropClass">TargetName</prop>
						<prop name="AnalysisClass">General</prop>
						<prop name="IsChannelProperty">1</prop>
						<prop name="SelectorOrder">14</prop>
						<prop name="ShowInSelector">0</prop>
						<prop name="ShowInTable">0</prop>
						<prop name="TableOrder">14</prop>
					</obj>
					<obj name="item" class="QuantSampleTypePropertyType" version="1">
						<prop name="name">Quantification Sample Type</prop>
						<prop name="PropClass">QuantSampleTypeProperty</prop>
						<prop name="AnalysisClass">Quantification Analysis</prop>
						<prop name="IsChannelProperty">1</prop>
						<prop name="SelectorOrder">15</prop>
						<prop name="ShowInSelector">0</prop>
						<prop name="ShowInTable">0</prop>
						<prop name="TableOrder">15</prop>
					</obj>
					<obj name="item" class="SamplePropType" version="1">
						<prop name="name">Concentration</prop>
						<prop name="PropClass">QuantConcProperty</prop>
						<prop name="AnalysisClass">Quantification Analysis</prop>
						<prop name="IsChannelProperty">1</prop>
						<prop name="SelectorOrder">16</prop>
						<prop name="ShowInSelector">0</prop>
						<prop name="ShowInTable">0</prop>
						<prop name="TableOrder">16</prop>
					</obj>
					<obj name="item" class="QuantCpType" version="1">
						<prop name="name">Cp Low</prop>
						<prop name="PropClass">QuantCpLowProp</prop>
						<prop name="AnalysisClass">Quantification Analysis</prop>
						<prop name="IsChannelProperty">1</prop>
						<prop name="SelectorOrder">17</prop>
						<prop name="ShowInSelector">0</prop>
						<prop name="ShowInTable">0</prop>
						<prop name="TableOrder">17</prop>
					</obj>
					<obj name="item" class="QuantCpType" version="1">
						<prop name="name">Cp High</prop>
						<prop name="PropClass">QuantCpHighProp</prop>
						<prop name="AnalysisClass">Quantification Analysis</prop>
						<prop name="IsChannelProperty">1</prop>
						<prop name="SelectorOrder">18</prop>
						<prop name="ShowInSelector">0</prop>
						<prop name="ShowInTable">0</prop>
						<prop name="TableOrder">18</prop>
					</obj>
					<obj name="item" class="GroupSampleTypePropertyType" version="1">
						<prop name="name">Melt Geno Sample Type</prop>
						<prop name="PropClass">GroupChannelTypeProp</prop>
						<prop name="AnalysisClass">Melt Geno</prop>
						<prop name="IsChannelProperty">1</prop>
						<prop name="SelectorOrder">19</prop>
						<prop name="ShowInSelector">0</prop>
						<prop name="ShowInTable">0</prop>
						<prop name="TableOrder">19</prop>
					</obj>
					<obj name="item" class="SamplePropType" version="1">
						<prop name="name">Melt Geno Genotype</prop>
						<prop name="PropClass">ChannelGenotype</prop>
						<prop name="AnalysisClass">Melt Geno</prop>
						<prop name="IsChannelProperty">1</prop>
						<prop name="SelectorOrder">20</prop>
						<prop name="ShowInSelector">0</prop>
						<prop name="ShowInTable">0</prop>
						<prop name="TableOrder">20</prop>
					</obj>
					<obj name="item" class="RQTargetPropertyType" version="1">
						<prop name="name">Target Type</prop>
						<prop name="PropClass">RQTargetProperty</prop>
						<prop name="AnalysisClass">Relative Quantification</prop>
						<prop name="IsChannelProperty">1</prop>
						<prop name="SelectorOrder">21</prop>
						<prop name="ShowInSelector">0</prop>
						<prop name="ShowInTable">0</prop>
						<prop name="TableOrder">21</prop>
					</obj>
					<obj name="item" class="RQSampleTargetPropertyType" version="1">
						<prop name="name">Combined Sample and Target Type</prop>
						<prop name="PropClass">RQSampleTargetProperty</prop>
						<prop name="AnalysisClass">Relative Quantification</prop>
						<prop name="IsChannelProperty">1</prop>
						<prop name="SelectorOrder">22</prop>
						<prop name="ShowInSelector">0</prop>
						<prop name="ShowInTable">0</prop>
						<prop name="TableOrder">22</prop>
					</obj>
					<obj name="item" class="SamplePropType" version="1">
						<prop name="name">Efficiency</prop>
						<prop name="PropClass">RQEffProp</prop>
						<prop name="AnalysisClass">Relative Quantification</prop>
						<prop name="IsChannelProperty">1</prop>
						<prop name="SelectorOrder">23</prop>
						<prop name="ShowInSelector">0</prop>
						<prop name="ShowInTable">0</prop>
						<prop name="TableOrder">23</prop>
					</obj>
					<obj name="item" class="GroupSampleTypePropertyTypeNoPos" version="1">
						<prop name="name">Scanning Sample Type</prop>
						<prop name="PropClass">GroupChannelTypeProp</prop>
						<prop name="AnalysisClass">Scanning</prop>
						<prop name="IsChannelProperty">1</prop>
						<prop name="SelectorOrder">24</prop>
						<prop name="ShowInSelector">0</prop>
						<prop name="ShowInTable">0</prop>
						<prop name="TableOrder">24</prop>
					</obj>
					<obj name="item" class="SamplePropType" version="1">
						<prop name="name">Scanning Genotype</prop>
						<prop name="PropClass">ChannelGenotype</prop>
						<prop name="AnalysisClass">Scanning</prop>
						<prop name="IsChannelProperty">1</prop>
						<prop name="SelectorOrder">25</prop>
						<prop name="ShowInSelector">0</prop>
						<prop name="ShowInTable">0</prop>
						<prop name="TableOrder">25</prop>
					</obj>
				</list>
			</obj>
			<obj name="SelectedChannels" class="TEMIntegerSet" version="1">
				<list name="Items" count="4">
					<prop name="Item">0</prop>
					<prop name="Item">1</prop>
					<prop name="Item">2</prop>
					<prop name="Item">3</prop>
				</list>
			</obj>
			<obj name="AnalysisProperties" class="ExpPropList" version="1">
				<list name="emlist" count="3">
					<obj name="PropertyObject" class="EndptGenoExtExp" version="3">
						<prop name="PropertyTypeName">Endpt External Experiment</prop>
					</obj>
					<obj name="PropertyObject" class="RQExtRefProp" version="3">
						<prop name="PropertyTypeName">ExtRef</prop>
						<prop name="RefExpProg">-1</prop>
					</obj>
					<obj name="PropertyObject" class="QuantUnitsProp" version="3">
						<prop name="PropertyTypeName">Units</prop>
					</obj>
				</list>
			</obj>
			<obj name="SampleInfoList" class="SamplePropInfoList" version="1">
				<list name="emlist" count="96">
					<obj name="item" class="SamplePropInfo" version="1">
						<obj name="ChannelProperties" class="ChanPropList" version="2">
							<obj name="ChannelProperties" class="EMList" version="1">
								<list name="emlist" count="4">
									<obj name="item" class="PropertyList" version="1">
										<list name="emlist" count="12">
											<obj name="PropertyObject" class="RQSampleTargetProperty" version="4">
												<prop name="PropertyTypeName">Combined Sample and Target Type</prop>
												<prop name="Position">0</prop>
												<prop name="IsDefault">0</prop>
												<obj name="ChannelProp" class="ChannelProperty" version="1">
													<prop name="ChannelIdx">0</prop>
												</obj>
											</obj>
											<obj name="PropertyObject" class="QuantConcProperty" version="4">
												<prop name="PropertyTypeName">Concentration</prop>
												<prop name="Position">0</prop>
												<prop name="IsDefault">1</prop>
												<prop name="Concentration">0</prop>
												<obj name="ChannelProp" class="ChannelProperty" version="1">
													<prop name="ChannelIdx">0</prop>
												</obj>
												<prop name="ReadOnly">1</prop>
											</obj>
											<obj name="PropertyObject" class="QuantCpHighProp" version="4">
												<prop name="PropertyTypeName">Cp High</prop>
												<prop name="Position">0</prop>
												<prop name="IsDefault">1</prop>
												<prop name="CpRangeHigh">0</prop>
												<obj name="ChannelProp" class="ChannelProperty" version="1">
													<prop name="ChannelIdx">0</prop>
												</obj>
												<prop name="ReadOnly">1</prop>
											</obj>
											<obj name="PropertyObject" class="QuantCpLowProp" version="4">
												<prop name="PropertyTypeName">Cp Low</prop>
												<prop name="Position">0</prop>
												<prop name="IsDefault">1</prop>
												<prop name="CpRangeLow">0</prop>
												<obj name="ChannelProp" class="ChannelProperty" version="1">
													<prop name="ChannelIdx">0</prop>
												</obj>
												<prop name="ReadOnly">1</prop>
											</obj>
											<obj name="PropertyObject" class="RQEffProp" version="4">
												<prop name="PropertyTypeName">Efficiency</prop>
												<prop name="Position">0</prop>
												<prop name="IsDefault">1</prop>
												<prop name="Efficiency">2</prop>
												<obj name="ChannelProp" class="ChannelProperty" version="1">
													<prop name="ChannelIdx">0</prop>
												</obj>
											</obj>
											<obj name="PropertyObject" class="ChannelGenotype" version="4">
												<prop name="PropertyTypeName">Melt Geno Genotype</prop>
												<prop name="Position">0</prop>
												<prop name="IsDefault">1</prop>
												<prop name="ReadOnly">1</prop>
												<obj name="ChannelProp" class="ChannelProperty" version="1">
													<prop name="ChannelIdx">0</prop>
												</obj>
											</obj>
											<obj name="PropertyObject" class="GroupChannelTypeProp" version="4">
												<prop name="PropertyTypeName">Melt Geno Sample Type</prop>
												<prop name="Position">0</prop>
												<prop name="IsDefault">0</prop>
												<prop name="GroupSampleType">mstUnknown</prop>
												<obj name="ChannelProp" class="ChannelProperty" version="1">
													<prop name="ChannelIdx">0</prop>
												</obj>
											</obj>
											<obj name="PropertyObject" class="QuantSampleTypeProperty" version="4">
												<prop name="PropertyTypeName">Quantification Sample Type</prop>
												<prop name="Position">0</prop>
												<prop name="IsDefault">0</prop>
												<prop name="SampleType">qsUnknown</prop>
												<obj name="ChannelProp" class="ChannelProperty" version="1">
													<prop name="ChannelIdx">0</prop>
												</obj>
											</obj>
											<obj name="PropertyObject" class="ChannelGenotype" version="4">
												<prop name="PropertyTypeName">Scanning Genotype</prop>
												<prop name="Position">0</prop>
												<prop name="IsDefault">1</prop>
												<prop name="ReadOnly">1</prop>
												<obj name="ChannelProp" class="ChannelProperty" version="1">
													<prop name="ChannelIdx">0</prop>
												</obj>
											</obj>
											<obj name="PropertyObject" class="GroupChannelTypeProp" version="4">
												<prop name="PropertyTypeName">Scanning Sample Type</prop>
												<prop name="Position">0</prop>
												<prop name="IsDefault">0</prop>
												<prop name="GroupSampleType">mstUnknown</prop>
												<obj name="ChannelProp" class="ChannelProperty" version="1">
													<prop name="ChannelIdx">0</prop>
												</obj>
											</obj>
											<obj name="PropertyObject" class="TargetName" version="4">
												<prop name="PropertyTypeName">Target Name</prop>
												<prop name="Position">0</prop>
												<prop name="IsDefault">1</prop>
												<obj name="ChannelProp" class="ChannelProperty" version="1">
													<prop name="ChannelIdx">0</prop>
												</obj>
											</obj>
											<obj name="PropertyObject" class="RQTargetProperty" version="4">
												<prop name="PropertyTypeName">Target Type</prop>
												<prop name="Position">0</prop>
												<prop name="IsDefault">0</prop>
												<prop name="TargetType">dtNone</prop>
												<obj name="ChannelProp" class="ChannelProperty" version="1">
													<prop name="ChannelIdx">0</prop>
												</obj>
											</obj>
										</list>
									</obj>
									<obj name="item" class="PropertyList" version="1">
										<list name="emlist" count="12">
											<obj name="PropertyObject" class="RQSampleTargetProperty" version="4">
												<prop name="PropertyTypeName">Combined Sample and Target Type</prop>
												<prop name="Position">0</prop>
												<prop name="IsDefault">0</prop>
												<obj name="ChannelProp" class="ChannelProperty" version="1">
													<prop name="ChannelIdx">1</prop>
												</obj>
											</obj>
											<obj name="PropertyObject" class="QuantConcProperty" version="4">
												<prop name="PropertyTypeName">Concentration</prop>
												<prop name="Position">0</prop>
												<prop name="IsDefault">1</prop>
												<prop name="Concentration">0</prop>
												<obj name="ChannelProp" class="ChannelProperty" version="1">
													<prop name="ChannelIdx">1</prop>
												</obj>
												<prop name="ReadOnly">1</prop>
											</obj>
											<obj name="PropertyObject" class="QuantCpHighProp" version="4">
												<prop name="PropertyTypeName">Cp High</prop>
												<prop name="Position">0</prop>
												<prop name="IsDefault">1</prop>
												<prop name="CpRangeHigh">0</prop>
												<obj name="ChannelProp" class="ChannelProperty" version="1">
													<prop name="ChannelIdx">1</prop>
												</obj>
												<prop name="ReadOnly">1</prop>
											</obj>
											<obj name="PropertyObject" class="QuantCpLowProp" version="4">
												<prop name="PropertyTypeName">Cp Low</prop>
												<prop name="Position">0</prop>
												<prop name="IsDefault">1</prop>
												<prop name="CpRangeLow">0</prop>
												<obj name="ChannelProp" class="ChannelProperty" version="1">
													<prop name="ChannelIdx">1</prop>
												</obj>
												<prop name="ReadOnly">1</prop>
											</obj>
											<obj name="PropertyObject" class="RQEffProp" version="4">
												<prop name="PropertyTypeName">Efficiency</prop>
												<prop name="Position">0</prop>
												<prop name="IsDefault">1</prop>
												<prop name="Efficiency">2</prop>
												<obj name="ChannelProp" class="ChannelProperty" version="1">
													<prop name="ChannelIdx">1</prop>
												</obj>
											</obj>
											<obj name="PropertyObject" class="ChannelGenotype" version="4">
												<prop name="PropertyTypeName">Melt Geno Genotype</prop>
												<prop name="Position">0</prop>
												<prop name="IsDefault">1</prop>
												<prop name="ReadOnly">1</prop>
												<obj name="ChannelProp" class="ChannelProperty" version="1">
													<prop name="ChannelIdx">1</prop>
												</obj>
											</obj>
											<obj name="PropertyObject" class="GroupChannelTypeProp" version="4">
												<prop name="PropertyTypeName">Melt Geno Sample Type</prop>
												<prop name="Position">0</prop>
												<prop name="IsDefault">0</prop>
												<prop name="GroupSampleType">mstUnknown</prop>
												<obj name="ChannelProp" class="ChannelProperty" version="1">
													<prop name="ChannelIdx">1</prop>
												</obj>
											</obj>
											<obj name="PropertyObject" class="QuantSampleTypeProperty" version="4">
												<prop name="PropertyTypeName">Quantification Sample Type</prop>
												<prop name="Position">0</prop>
												<prop name="IsDefault">0</prop>
												<prop name="SampleType">qsUnknown</prop>
												<obj name="ChannelProp" class="ChannelProperty" version="1">
													<prop name="ChannelIdx">1</prop>
												</obj>
											</obj>
											<obj name="PropertyObject" class="ChannelGenotype" version="4">
												<prop name="PropertyTypeName">Scanning Genotype</prop>
												<prop name="Position">0</prop>
												<prop name="IsDefault">1</prop>
												<prop name="ReadOnly">1</prop>
												<obj name="ChannelProp" class="ChannelProperty" version="1">
													<prop name="ChannelIdx">1</prop>
												</obj>
											</obj>
											<obj name="PropertyObject" class="GroupChannelTypeProp" version="4">
												<prop name="PropertyTypeName">Scanning Sample Type</prop>
												<prop name="Position">0</prop>
												<prop name="IsDefault">0</prop>
												<prop name="GroupSampleType">mstUnknown</prop>
												<obj name="ChannelProp" class="ChannelProperty" version="1">
													<prop name="ChannelIdx">1</prop>
												</obj>
											</obj>
											<obj name="PropertyObject" class="TargetName" version="4">
												<prop name="PropertyTypeName">Target Name</prop>
												<prop name="Position">0</prop>
												<prop name="IsDefault">1</prop>
												<obj name="ChannelProp" class="ChannelProperty" version="1">
													<prop name="ChannelIdx">1</prop>
												</obj>
											</obj>
											<obj name="PropertyObject" class="RQTargetProperty" version="4">
												<prop name="PropertyTypeName">Target Type</prop>
												<prop name="Position">0</prop>
												<prop name="IsDefault">0</prop>
												<prop name="TargetType">dtNone</prop>
												<obj name="ChannelProp" class="ChannelProperty" version="1">
													<prop name="ChannelIdx">1</prop>
												</obj>
											</obj>
										</list>
									</obj>
									<obj name="item" class="PropertyList" version="1">
										<list name="emlist" count="12">
											<obj name="PropertyObject" class="RQSampleTargetProperty" version="4">
												<prop name="PropertyTypeName">Combined Sample and Target Type</prop>
												<prop name="Position">0</prop>
												<prop name="IsDefault">0</prop>
												<obj name="ChannelProp" class="ChannelProperty" version="1">
													<prop name="ChannelIdx">2</prop>
												</obj>
											</obj>
											<obj name="PropertyObject" class="QuantConcProperty" version="4">
												<prop name="PropertyTypeName">Concentration</prop>
												<prop name="Position">0</prop>
												<prop name="IsDefault">1</prop>
												<prop name="Concentration">0</prop>
												<obj name="ChannelProp" class="ChannelProperty" version="1">
													<prop name="ChannelIdx">2</prop>
												</obj>
												<prop name="ReadOnly">1</prop>
											</obj>
											<obj name="PropertyObject" class="QuantCpHighProp" version="4">
												<prop name="PropertyTypeName">Cp High</prop>
												<prop name="Position">0</prop>
												<prop name="IsDefault">1</prop>
												<prop name="CpRangeHigh">0</prop>
												<obj name="ChannelProp" class="ChannelProperty" version="1">
													<prop name="ChannelIdx">2</prop>
												</obj>
												<prop name="ReadOnly">1</prop>
											</obj>
											<obj name="PropertyObject" class="QuantCpLowProp" version="4">
												<prop name="PropertyTypeName">Cp Low</prop>
												<prop name="Position">0</prop>
												<prop name="IsDefault">1</prop>
												<prop name="CpRangeLow">0</prop>
												<obj name="ChannelProp" class="ChannelProperty" version="1">
													<prop name="ChannelIdx">2</prop>
												</obj>
												<prop name="ReadOnly">1</prop>
											</obj>
											<obj name="PropertyObject" class="RQEffProp" version="4">
												<prop name="PropertyTypeName">Efficiency</prop>
												<prop name="Position">0</prop>
												<prop name="IsDefault">1</prop>
												<prop name="Efficiency">2</prop>
												<obj name="ChannelProp" class="ChannelProperty" version="1">
													<prop name="ChannelIdx">2</prop>
												</obj>
											</obj>
											<obj name="PropertyObject" class="ChannelGenotype" version="4">
												<prop name="PropertyTypeName">Melt Geno Genotype</prop>
												<prop name="Position">0</prop>
												<prop name="IsDefault">1</prop>
												<prop name="ReadOnly">1</prop>
												<obj name="ChannelProp" class="ChannelProperty" version="1">
													<prop name="ChannelIdx">2</prop>
												</obj>
											</obj>
											<obj name="PropertyObject" class="GroupChannelTypeProp" version="4">
												<prop name="PropertyTypeName">Melt Geno Sample Type</prop>
												<prop name="Position">0</prop>
												<prop name="IsDefault">0</prop>
												<prop name="GroupSampleType">mstUnknown</prop>
												<obj name="ChannelProp" class="ChannelProperty" version="1">
													<prop name="ChannelIdx">2</prop>
												</obj>
											</obj>
											<obj name="PropertyObject" class="QuantSampleTypeProperty" version="4">
												<prop name="PropertyTypeName">Quantification Sample Type</prop>
												<prop name="Position">0</prop>
												<prop name="IsDefault">0</prop>
												<prop name="SampleType">qsUnknown</prop>
												<obj name="ChannelProp" class="ChannelProperty" version="1">
													<prop name="ChannelIdx">2</prop>
												</obj>
											</obj>
											<obj name="PropertyObject" class="ChannelGenotype" version="4">
												<prop name="PropertyTypeName">Scanning Genotype</prop>
												<prop name="Position">0</prop>
												<prop name="IsDefault">1</prop>
												<prop name="ReadOnly">1</prop>
												<obj name="ChannelProp" class="ChannelProperty" version="1">
													<prop name="ChannelIdx">2</prop>
												</obj>
											</obj>
											<obj name="PropertyObject" class="GroupChannelTypeProp" version="4">
												<prop name="PropertyTypeName">Scanning Sample Type</prop>
												<prop name="Position">0</prop>
												<prop name="IsDefault">0</prop>
												<prop name="GroupSampleType">mstUnknown</prop>
												<obj name="ChannelProp" class="ChannelProperty" version="1">
													<prop name="ChannelIdx">2</prop>
												</obj>
											</obj>
											<obj name="PropertyObject" class="TargetName" version="4">
												<prop name="PropertyTypeName">Target Name</prop>
												<prop name="Position">0</prop>
												<prop name="IsDefault">1</prop>
												<obj name="ChannelProp" class="ChannelProperty" version="1">
													<prop name="ChannelIdx">2</prop>
												</obj>
											</obj>
											<obj name="PropertyObject" class="RQTargetProperty" version="4">
												<prop name="PropertyTypeName">Target Type</prop>
												<prop name="Position">0</prop>
												<prop name="IsDefault">0</prop>
												<prop name="TargetType">dtNone</prop>
												<obj name="ChannelProp" class="ChannelProperty" version="1">
													<prop name="ChannelIdx">2</prop>
												</obj>
											</obj>
										</list>
									</obj>
									<obj name="item" class="PropertyList" version="1">
										<list name="emlist" count="12">
											<obj name="PropertyObject" class="RQSampleTargetProperty" version="4">
												<prop name="PropertyTypeName">Combined Sample and Target Type</prop>
												<prop name="Position">0</prop>
												<prop name="IsDefault">0</prop>
												<obj name="ChannelProp" class="ChannelProperty" version="1">
													<prop name="ChannelIdx">3</prop>
												</obj>
											</obj>
											<obj name="PropertyObject" class="QuantConcProperty" version="4">
												<prop name="PropertyTypeName">Concentration</prop>
												<prop name="Position">0</prop>
												<prop name="IsDefault">1</prop>
												<prop name="Concentration">0</prop>
												<obj name="ChannelProp" class="ChannelProperty" version="1">
													<prop name="ChannelIdx">3</prop>
												</obj>
												<prop name="ReadOnly">1</prop>
											</obj>
											<obj name="PropertyObject" class="QuantCpHighProp" version="4">
												<prop name="PropertyTypeName">Cp High</prop>
												<prop name="Position">0</prop>
												<prop name="IsDefault">1</prop>
												<prop name="CpRangeHigh">0</prop>
												<obj name="ChannelProp" class="ChannelProperty" version="1">
													<prop name="ChannelIdx">3</prop>
												</obj>
												<prop name="ReadOnly">1</prop>
											</obj>
											<obj name="PropertyObject" class="QuantCpLowProp" version="4">
												<prop name="PropertyTypeName">Cp Low</prop>
												<prop name="Position">0</prop>
												<prop name="IsDefault">1</prop>
												<prop name="CpRangeLow">0</prop>
												<obj name="ChannelProp" class="ChannelProperty" version="1">
													<prop name="ChannelIdx">3</prop>
												</obj>
												<prop name="ReadOnly">1</prop>
											</obj>
											<obj name="PropertyObject" class="RQEffProp" version="4">
												<prop name="PropertyTypeName">Efficiency</prop>
												<prop name="Position">0</prop>
												<prop name="IsDefault">1</prop>
												<prop name="Efficiency">2</prop>
												<obj name="ChannelProp" class="ChannelProperty" version="1">
													<prop name="ChannelIdx">3</prop>
												</obj>
											</obj>
											<obj name="PropertyObject" class="ChannelGenotype" version="4">
												<prop name="PropertyTypeName">Melt Geno Genotype</prop>
												<prop name="Position">0</prop>
												<prop name="IsDefault">1</prop>
												<prop name="ReadOnly">1</prop>
												<obj name="ChannelProp" class="ChannelProperty" version="1">
													<prop name="ChannelIdx">3</prop>
												</obj>
											</obj>
											<obj name="PropertyObject" class="GroupChannelTypeProp" version="4">
												<prop name="PropertyTypeName">Melt Geno Sample Type</prop>
												<prop name="Position">0</prop>
												<prop name="IsDefault">0</prop>
												<prop name="GroupSampleType">mstUnknown</prop>
												<obj name="ChannelProp" class="ChannelProperty" version="1">
													<prop name="ChannelIdx">3</prop>
												</obj>
											</obj>
											<obj name="PropertyObject" class="QuantSampleTypeProperty" version="4">
												<prop name="PropertyTypeName">Quantification Sample Type</prop>
												<prop name="Position">0</prop>
												<prop name="IsDefault">0</prop>
												<prop name="SampleType">qsUnknown</prop>
												<obj name="ChannelProp" class="ChannelProperty" version="1">
													<prop name="ChannelIdx">3</prop>
												</obj>
											</obj>
											<obj name="PropertyObject" class="ChannelGenotype" version="4">
												<prop name="PropertyTypeName">Scanning Genotype</prop>
												<prop name="Position">0</prop>
												<prop name="IsDefault">1</prop>
												<prop name="ReadOnly">1</prop>
												<obj name="ChannelProp" class="ChannelProperty" version="1">
													<prop name="ChannelIdx">3</prop>
												</obj>
											</obj>
											<obj name="PropertyObject" class="GroupChannelTypeProp" version="4">
												<prop name="PropertyTypeName">Scanning Sample Type</prop>
												<prop name="Position">0</prop>
												<prop name="IsDefault">0</prop>
												<prop name="GroupSampleType">mstUnknown</prop>
												<obj name="ChannelProp" class="ChannelProperty" version="1">
													<prop name="ChannelIdx">3</prop>
												</obj>
											</obj>
											<obj name="PropertyObject" class="TargetName" version="4">
												<prop name="PropertyTypeName">Target Name</prop>
												<prop name="Position">0</prop>
												<prop name="IsDefault">1</prop>
												<obj name="ChannelProp" class="ChannelProperty" version="1">
													<prop name="ChannelIdx">3</prop>
												</obj>
											</obj>
											<obj name="PropertyObject" class="RQTargetProperty" version="4">
												<prop name="PropertyTypeName">Target Type</prop>
												<prop name="Position">0</prop>
												<prop name="IsDefault">0</prop>
												<prop name="TargetType">dtNone</prop>
												<obj name="ChannelProp" class="ChannelProperty" version="1">
													<prop name="ChannelIdx">3</prop>
												</obj>
											</obj>
										</list>
									</obj>
								</list>
							</obj>
						</obj>
						<prop name="ChannelPropertyCount">4</prop>
						<prop name="ContainerPosition">0</prop>
						<prop name="HasSampleProperties">1</prop>
						<obj name="SampleProperties" class="PropertyList" version="1">
							<list name="emlist" count="14">
								<obj name="PropertyObject" class="SamplePrefColor" version="4">
									<prop name="PropertyTypeName">Color</prop>
									<prop name="Position">0</prop>
									<prop name="IsDefault">0</prop>
									<prop name="Color">$00FF8000</prop>
								</obj>
								<obj name="PropertyObject" class="DominantChannelProp" version="4">
									<prop name="PropertyTypeName">Dominant Channel</prop>
									<prop name="Position">0</prop>
									<prop name="IsDefault">0</prop>
									<prop name="DominantChannel">0</prop>
								</obj>
								<obj name="PropertyObject" class="Genotype" version="4">
									<prop name="PropertyTypeName">EndPt Genotype</prop>
									<prop name="Position">0</prop>
									<prop name="IsDefault">1</prop>
									<prop name="ReadOnly">1</prop>
								</obj>
								<obj name="PropertyObject" class="GroupingSample" version="4">
									<prop name="PropertyTypeName">EndPt Sample Type</prop>
									<prop name="Position">0</prop>
									<prop name="IsDefault">0</prop>
									<prop name="GroupSampleType">mstUnknown</prop>
								</obj>
								<obj name="PropertyObject" class="SamplePrefLineStyle" version="4">
									<prop name="PropertyTypeName">Line Style</prop>
									<prop name="Position">0</prop>
									<prop name="IsDefault">0</prop>
									<prop name="LineStyle">psSolid</prop>
								</obj>
								<obj name="PropertyObject" class="GenSampleEditNotes" version="4">
									<prop name="PropertyTypeName">Notes</prop>
									<prop name="Position">0</prop>
									<prop name="IsDefault">1</prop>
								</obj>
								<obj name="PropertyObject" class="SamplePrefPointStyle" version="4">
									<prop name="PropertyTypeName">Point Style</prop>
									<prop name="Position">0</prop>
									<prop name="IsDefault">0</prop>
									<prop name="PointStyle">psNothing</prop>
								</obj>
								<obj name="PropertyObject" class="GenSampleEditPosition" version="4">
									<prop name="PropertyTypeName">Position</prop>
									<prop name="Position">0</prop>
									<prop name="IsDefault">1</prop>
								</obj>
								<obj name="PropertyObject" class="GenSampleEditReplicate" version="4">
									<prop name="PropertyTypeName">Replicate of</prop>
									<prop name="Position">0</prop>
									<prop name="IsDefault">1</prop>
									<prop name="ReplicateOf">-1</prop>
								</obj>
								<obj name="PropertyObject" class="HTCSampleID" version="4">
									<prop name="PropertyTypeName">Sample ID</prop>
									<prop name="Position">0</prop>
									<prop name="IsDefault">1</prop>
								</obj>
								<obj name="PropertyObject" class="GenSampleEditName" version="4">
									<prop name="PropertyTypeName">Sample Name</prop>
									<prop name="Position">0</prop>
									<prop name="IsDefault">1</prop>
									<prop name="name">Sample 1</prop>
								</obj>
								<obj name="PropertyObject" class="HTCSamplePrepNotes" version="4">
									<prop name="PropertyTypeName">Sample Prep Notes</prop>
									<prop name="Position">0</prop>
									<prop name="IsDefault">1</prop>
								</obj>
								<obj name="PropertyObject" class="GenSampleEditSubset" version="4">
									<prop name="PropertyTypeName">Subsets</prop>
									<prop name="Position">0</prop>
									<prop name="IsDefault">1</prop>
								</obj>
								<obj name="PropertyObject" class="SamplePrefWidth" version="5">
									<prop name="PropertyTypeName">Width</prop>
									<prop name="Position">0</prop>
									<prop name="IsDefault">1</prop>
									<prop name="Width">1</prop>
								</obj>
							</list>
						</obj>
					</obj>
					<obj name="item" class="SamplePropInfo" version="1">
						<obj name="ChannelProperties" class="ChanPropList" version="2">
							<obj name="ChannelProperties" class="EMList" version="1">
								<list name="emlist" count="4">
									<obj name="item" class="PropertyList" version="1">
										<list name="emlist" count="12">
											<obj name="PropertyObject" class="RQSampleTargetProperty" version="4">
												<prop name="PropertyTypeName">Combined Sample and Target Type</prop>
												<prop name="Position">1</prop>
												<prop name="IsDefault">0</prop>
												<obj name="ChannelProp" class="ChannelProperty" version="1">
													<prop name="ChannelIdx">0</prop>
												</obj>
											</obj>
											<obj name="PropertyObject" class="QuantConcProperty" version="4">
												<prop name="PropertyTypeName">Concentration</prop>
												<prop name="Position">1</prop>
												<prop name="IsDefault">1</prop>
												<prop name="Concentration">0</prop>
												<obj name="ChannelProp" class="ChannelProperty" version="1">
													<prop name="ChannelIdx">0</prop>
												</obj>
												<prop name="ReadOnly">1</prop>
											</obj>
											<obj name="PropertyObject" class="QuantCpHighProp" version="4">
												<prop name="PropertyTypeName">Cp High</prop>
												<prop name="Position">1</prop>
												<prop name="IsDefault">1</prop>
												<prop name="CpRangeHigh">0</prop>
												<obj name="ChannelProp" class="ChannelProperty" version="1">
													<prop name="ChannelIdx">0</prop>
												</obj>
												<prop name="ReadOnly">1</prop>
											</obj>
											<obj name="PropertyObject" class="QuantCpLowProp" version="4">
												<prop name="PropertyTypeName">Cp Low</prop>
												<prop name="Position">1</prop>
												<prop name="IsDefault">1</prop>
												<prop name="CpRangeLow">0</prop>
												<obj name="ChannelProp" class="ChannelProperty" version="1">
													<prop name="ChannelIdx">0</prop>
												</obj>
												<prop name="ReadOnly">1</prop>
											</obj>
											<obj name="PropertyObject" class="RQEffProp" version="4">
												<prop name="PropertyTypeName">Efficiency</prop>
												<prop name="Position">1</prop>
												<prop name="IsDefault">1</prop>
												<prop name="Efficiency">2</prop>
												<obj name="ChannelProp" class="ChannelProperty" version="1">
													<prop name="ChannelIdx">0</prop>
												</obj>
											</obj>
											<obj name="PropertyObject" class="ChannelGenotype" version="4">
												<prop name="PropertyTypeName">Melt Geno Genotype</prop>
												<prop name="Position">1</prop>
												<prop name="IsDefault">1</prop>
												<prop name="ReadOnly">1</prop>
												<obj name="ChannelProp" class="ChannelProperty" version="1">
													<prop name="ChannelIdx">0</prop>
												</obj>
											</obj>
											<obj name="PropertyObject" class="GroupChannelTypeProp" version="4">
												<prop name="PropertyTypeName">Melt Geno Sample Type</prop>
												<prop name="Position">1</prop>
												<prop name="IsDefault">0</prop>
												<prop name="GroupSampleType">mstUnknown</prop>
												<obj name="ChannelProp" class="ChannelProperty" version="1">
													<prop name="ChannelIdx">0</prop>
												</obj>
											</obj>
											<obj name="PropertyObject" class="QuantSampleTypeProperty" version="4">
												<prop name="PropertyTypeName">Quantification Sample Type</prop>
												<prop name="Position">1</prop>
												<prop name="IsDefault">0</prop>
												<prop name="SampleType">qsUnknown</prop>
												<obj name="ChannelProp" class="ChannelProperty" version="1">
													<prop name="ChannelIdx">0</prop>
												</obj>
											</obj>
											<obj name="PropertyObject" class="ChannelGenotype" version="4">
												<prop name="PropertyTypeName">Scanning Genotype</prop>
												<prop name="Position">1</prop>
												<prop name="IsDefault">1</prop>
												<prop name="ReadOnly">1</prop>
												<obj name="ChannelProp" class="ChannelProperty" version="1">
													<prop name="ChannelIdx">0</prop>
												</obj>
											</obj>
											<obj name="PropertyObject" class="GroupChannelTypeProp" version="4">
												<prop name="PropertyTypeName">Scanning Sample Type</prop>
												<prop name="Position">1</prop>
												<prop name="IsDefault">0</prop>
												<prop name="GroupSampleType">mstUnknown</prop>
												<obj name="ChannelProp" class="ChannelProperty" version="1">
													<prop name="ChannelIdx">0</prop>
												</obj>
											</obj>
											<obj name="PropertyObject" class="TargetName" version="4">
												<prop name="PropertyTypeName">Target Name</prop>
												<prop name="Position">1</prop>
												<prop name="IsDefault">1</prop>
												<obj name="ChannelProp" class="ChannelProperty" version="1">
													<prop name="ChannelIdx">0</prop>
												</obj>
											</obj>
											<obj name="PropertyObject" class="RQTargetProperty" version="4">
												<prop name="PropertyTypeName">Target Type</prop>
												<prop name="Position">1</prop>
												<prop name="IsDefault">0</prop>
												<prop name="TargetType">dtNone</prop>
												<obj name="ChannelProp" class="ChannelProperty" version="1">
													<prop name="ChannelIdx">0</prop>
												</obj>
											</obj>
										</list>
									</obj>
									<obj name="item" class="PropertyList" version="1">
										<list name="emlist" count="12">
											<obj name="PropertyObject" class="RQSampleTargetProperty" version="4">
												<prop name="PropertyTypeName">Combined Sample and Target Type</prop>
												<prop name="Position">1</prop>
												<prop name="IsDefault">0</prop>
												<obj name="ChannelProp" class="ChannelProperty" version="1">
													<prop name="ChannelIdx">1</prop>
												</obj>
											</obj>
											<obj name="PropertyObject" class="QuantConcProperty" version="4">
												<prop name="PropertyTypeName">Concentration</prop>
												<prop name="Position">1</prop>
												<prop name="IsDefault">1</prop>
												<prop name="Concentration">0</prop>
												<obj name="ChannelProp" class="ChannelProperty" version="1">
													<prop name="ChannelIdx">1</prop>
												</obj>
												<prop name="ReadOnly">1</prop>
											</obj>
											<obj name="PropertyObject" class="QuantCpHighProp" version="4">
												<prop name="PropertyTypeName">Cp High</prop>
												<prop name="Position">1</prop>
												<prop name="IsDefault">1</prop>
												<prop name="CpRangeHigh">0</prop>
												<obj name="ChannelProp" class="ChannelProperty" version="1">
													<prop name="ChannelIdx">1</prop>
												</obj>
												<prop name="ReadOnly">1</prop>
											</obj>
											<obj name="PropertyObject" class="QuantCpLowProp" version="4">
												<prop name="PropertyTypeName">Cp Low</prop>
												<prop name="Position">1</prop>
												<prop name="IsDefault">1</prop>
												<prop name="CpRangeLow">0</prop>
												<obj name="ChannelProp" class="ChannelProperty" version="1">
													<prop name="ChannelIdx">1</prop>
												</obj>
												<prop name="ReadOnly">1</prop>
											</obj>
											<obj name="PropertyObject" class="RQEffProp" version="4">
												<prop name="PropertyTypeName">Efficiency</prop>
												<prop name="Position">1</prop>
												<prop name="IsDefault">1</prop>
												<prop name="Efficiency">2</prop>
												<obj name="ChannelProp" class="ChannelProperty" version="1">
													<prop name="ChannelIdx">1</prop>
												</obj>
											</obj>
											<obj name="PropertyObject" class="ChannelGenotype" version="4">
												<prop name="PropertyTypeName">Melt Geno Genotype</prop>
												<prop name="Position">1</prop>
												<prop name="IsDefault">1</prop>
												<prop name="ReadOnly">1</prop>
												<obj name="ChannelProp" class="ChannelProperty" version="1">
													<prop name="ChannelIdx">1</prop>
												</obj>
											</obj>
											<obj name="PropertyObject" class="GroupChannelTypeProp" version="4">
												<prop name="PropertyTypeName">Melt Geno Sample Type</prop>
												<prop name="Position">1</prop>
												<prop name="IsDefault">0</prop>
												<prop name="GroupSampleType">mstUnknown</prop>
												<obj name="ChannelProp" class="ChannelProperty" version="1">
													<prop name="ChannelIdx">1</prop>
												</obj>
											</obj>
											<obj name="PropertyObject" class="QuantSampleTypeProperty" version="4">
												<prop name="PropertyTypeName">Quantification Sample Type</prop>
												<prop name="Position">1</prop>
												<prop name="IsDefault">0</prop>
												<prop name="SampleType">qsUnknown</prop>
												<obj name="ChannelProp" class="ChannelProperty" version="1">
													<prop name="ChannelIdx">1</prop>
												</obj>
											</obj>
											<obj name="PropertyObject" class="ChannelGenotype" version="4">
												<prop name="PropertyTypeName">Scanning Genotype</prop>
												<prop name="Position">1</prop>
												<prop name="IsDefault">1</prop>
												<prop name="ReadOnly">1</prop>
												<obj name="ChannelProp" class="ChannelProperty" version="1">
													<prop name="ChannelIdx">1</prop>
												</obj>
											</obj>
											<obj name="PropertyObject" class="GroupChannelTypeProp" version="4">
												<prop name="PropertyTypeName">Scanning Sample Type</prop>
												<prop name="Position">1</prop>
												<prop name="IsDefault">0</prop>
												<prop name="GroupSampleType">mstUnknown</prop>
												<obj name="ChannelProp" class="ChannelProperty" version="1">
													<prop name="ChannelIdx">1</prop>
												</obj>
											</obj>
											<obj name="PropertyObject" class="TargetName" version="4">
												<prop name="PropertyTypeName">Target Name</prop>
												<prop name="Position">1</prop>
												<prop name="IsDefault">1</prop>
												<obj name="ChannelProp" class="ChannelProperty" version="1">
													<prop name="ChannelIdx">1</prop>
												</obj>
											</obj>
											<obj name="PropertyObject" class="RQTargetProperty" version="4">
												<prop name="PropertyTypeName">Target Type</prop>
												<prop name="Position">1</prop>
												<prop name="IsDefault">0</prop>
												<prop name="TargetType">dtNone</prop>
												<obj name="ChannelProp" class="ChannelProperty" version="1">
													<prop name="ChannelIdx">1</prop>
												</obj>
											</obj>
										</list>
									</obj>
									<obj name="item" class="PropertyList" version="1">
										<list name="emlist" count="12">
											<obj name="PropertyObject" class="RQSampleTargetProperty" version="4">
												<prop name="PropertyTypeName">Combined Sample and Target Type</prop>
												<prop name="Position">1</prop>
												<prop name="IsDefault">0</prop>
												<obj name="ChannelProp" class="ChannelProperty" version="1">
													<prop name="ChannelIdx">2</prop>
												</obj>
											</obj>
											<obj name="PropertyObject" class="QuantConcProperty" version="4">
												<prop name="PropertyTypeName">Concentration</prop>
												<prop name="Position">1</prop>
												<prop name="IsDefault">1</prop>
												<prop name="Concentration">0</prop>
												<obj name="ChannelProp" class="ChannelProperty" version="1">
													<prop name="ChannelIdx">2</prop>
												</obj>
												<prop name="ReadOnly">1</prop>
											</obj>
											<obj name="PropertyObject" class="QuantCpHighProp" version="4">
												<prop name="PropertyTypeName">Cp High</prop>
												<prop name="Position">1</prop>
												<prop name="IsDefault">1</prop>
												<prop name="CpRangeHigh">0</prop>
												<obj name="ChannelProp" class="ChannelProperty" version="1">
													<prop name="ChannelIdx">2</prop>
												</obj>
												<prop name="ReadOnly">1</prop>
											</obj>
											<obj name="PropertyObject" class="QuantCpLowProp" version="4">
												<prop name="PropertyTypeName">Cp Low</prop>
												<prop name="Position">1</prop>
												<prop name="IsDefault">1</prop>
												<prop name="CpRangeLow">0</prop>
												<obj name="ChannelProp" class="ChannelProperty" version="1">
													<prop name="ChannelIdx">2</prop>
												</obj>
												<prop name="ReadOnly">1</prop>
											</obj>
											<obj name="PropertyObject" class="RQEffProp" version="4">
												<prop name="PropertyTypeName">Efficiency</prop>
												<prop name="Position">1</prop>
												<prop name="IsDefault">1</prop>
												<prop name="Efficiency">2</prop>
												<obj name="ChannelProp" class="ChannelProperty" version="1">
													<prop name="ChannelIdx">2</prop>
												</obj>
											</obj>
											<obj name="PropertyObject" class="ChannelGenotype" version="4">
												<prop name="PropertyTypeName">Melt Geno Genotype</prop>
												<prop name="Position">1</prop>
												<prop name="IsDefault">1</prop>
												<prop name="ReadOnly">1</prop>
												<obj name="ChannelProp" class="ChannelProperty" version="1">
													<prop name="ChannelIdx">2</prop>
												</obj>
											</obj>
											<obj name="PropertyObject" class="GroupChannelTypeProp" version="4">
												<prop name="PropertyTypeName">Melt Geno Sample Type</prop>
												<prop name="Position">1</prop>
												<prop name="IsDefault">0</prop>
												<prop name="GroupSampleType">mstUnknown</prop>
												<obj name="ChannelProp" class="ChannelProperty" version="1">
													<prop name="ChannelIdx">2</prop>
												</obj>
											</obj>
											<obj name="PropertyObject" class="QuantSampleTypeProperty" version="4">
												<prop name="PropertyTypeName">Quantification Sample Type</prop>
												<prop name="Position">1</prop>
												<prop name="IsDefault">0</prop>
												<prop name="SampleType">qsUnknown</prop>
												<obj name="ChannelProp" class="ChannelProperty" version="1">
													<prop name="ChannelIdx">2</prop>
												</obj>
											</obj>
											<obj name="PropertyObject" class="ChannelGenotype" version="4">
												<prop name="PropertyTypeName">Scanning Genotype</prop>
												<prop name="Position">1</prop>
												<prop name="IsDefault">1</prop>
												<prop name="ReadOnly">1</prop>
												<obj name="ChannelProp" class="ChannelProperty" version="1">
													<prop name="ChannelIdx">2</prop>
												</obj>
											</obj>
											<obj name="PropertyObject" class="GroupChannelTypeProp" version="4">
												<prop name="PropertyTypeName">Scanning Sample Type</prop>
												<prop name="Position">1</prop>
												<prop name="IsDefault">0</prop>
												<prop name="GroupSampleType">mstUnknown</prop>
												<obj name="ChannelProp" class="ChannelProperty" version="1">
													<prop name="ChannelIdx">2</prop>
												</obj>
											</obj>
											<obj name="PropertyObject" class="TargetName" version="4">
												<prop name="PropertyTypeName">Target Name</prop>
												<prop name="Position">1</prop>
												<prop name="IsDefault">1</prop>
												<obj name="ChannelProp" class="ChannelProperty" version="1">
													<prop name="ChannelIdx">2</prop>
												</obj>
											</obj>
											<obj name="PropertyObject" class="RQTargetProperty" version="4">
												<prop name="PropertyTypeName">Target Type</prop>
												<prop name="Position">1</prop>
												<prop name="IsDefault">0</prop>
												<prop name="TargetType">dtNone</prop>
												<obj name="ChannelProp" class="ChannelProperty" version="1">
													<prop name="ChannelIdx">2</prop>
												</obj>
											</obj>
										</list>
									</obj>
									<obj name="item" class="PropertyList" version="1">
										<list name="emlist" count="12">
											<obj name="PropertyObject" class="RQSampleTargetProperty" version="4">
												<prop name="PropertyTypeName">Combined Sample and Target Type</prop>
												<prop name="Position">1</prop>
												<prop name="IsDefault">0</prop>
												<obj name="ChannelProp" class="ChannelProperty" version="1">
													<prop name="ChannelIdx">3</prop>
												</obj>
											</obj>
											<obj name="PropertyObject" class="QuantConcProperty" version="4">
												<prop name="PropertyTypeName">Concentration</prop>
												<prop name="Position">1</prop>
												<prop name="IsDefault">1</prop>
												<prop name="Concentration">0</prop>
												<obj name="ChannelProp" class="ChannelProperty" version="1">
													<prop name="ChannelIdx">3</prop>
												</obj>
												<prop name="ReadOnly">1</prop>
											</obj>
											<obj name="PropertyObject" class="QuantCpHighProp" version="4">
												<prop name="PropertyTypeName">Cp High</prop>
												<prop name="Position">1</prop>
												<prop name="IsDefault">1</prop>
												<prop name="CpRangeHigh">0</prop>
												<obj name="ChannelProp" class="ChannelProperty" version="1">
													<prop name="ChannelIdx">3</prop>
												</obj>
												<prop name="ReadOnly">1</prop>
											</obj>
											<obj name="PropertyObject" class="QuantCpLowProp" version="4">
												<prop name="PropertyTypeName">Cp Low</prop>
												<prop name="Position">1</prop>
												<prop name="IsDefault">1</prop>
												<prop name="CpRangeLow">0</prop>
												<obj name="ChannelProp" class="ChannelProperty" version="1">
													<prop name="ChannelIdx">3</prop>
												</obj>
												<prop name="ReadOnly">1</prop>
											</obj>
											<obj name="PropertyObject" class="RQEffProp" version="4">
												<prop name="PropertyTypeName">Efficiency</prop>
												<prop name="Position">1</prop>
												<prop name="IsDefault">1</prop>
												<prop name="Efficiency">2</prop>
												<obj name="ChannelProp" class="ChannelProperty" version="1">
													<prop name="ChannelIdx">3</prop>
												</obj>
											</obj>
											<obj name="PropertyObject" class="ChannelGenotype" version="4">
												<prop name="PropertyTypeName">Melt Geno Genotype</prop>
												<prop name="Position">1</prop>
												<prop name="IsDefault">1</prop>
												<prop name="ReadOnly">1</prop>
												<obj name="ChannelProp" class="ChannelProperty" version="1">
													<prop name="ChannelIdx">3</prop>
												</obj>
											</obj>
											<obj name="PropertyObject" class="GroupChannelTypeProp" version="4">
												<prop name="PropertyTypeName">Melt Geno Sample Type</prop>
												<prop name="Position">1</prop>
												<prop name="IsDefault">0</prop>
												<prop name="GroupSampleType">mstUnknown</prop>
												<obj name="ChannelProp" class="ChannelProperty" version="1">
													<prop name="ChannelIdx">3</prop>
												</obj>
											</obj>
											<obj name="PropertyObject" class="QuantSampleTypeProperty" version="4">
												<prop name="PropertyTypeName">Quantification Sample Type</prop>
												<prop name="Position">1</prop>
												<prop name="IsDefault">0</prop>
												<prop name="SampleType">qsUnknown</prop>
												<obj name="ChannelProp" class="ChannelProperty" version="1">
													<prop name="ChannelIdx">3</prop>
												</obj>
											</obj>
											<obj name="PropertyObject" class="ChannelGenotype" version="4">
												<prop name="PropertyTypeName">Scanning Genotype</prop>
												<prop name="Position">1</prop>
												<prop name="IsDefault">1</prop>
												<prop name="ReadOnly">1</prop>
												<obj name="ChannelProp" class="ChannelProperty" version="1">
													<prop name="ChannelIdx">3</prop>
												</obj>
											</obj>
											<obj name="PropertyObject" class="GroupChannelTypeProp" version="4">
												<prop name="PropertyTypeName">Scanning Sample Type</prop>
												<prop name="Position">1</prop>
												<prop name="IsDefault">0</prop>
												<prop name="GroupSampleType">mstUnknown</prop>
												<obj name="ChannelProp" class="ChannelProperty" version="1">
													<prop name="ChannelIdx">3</prop>
												</obj>
											</obj>
											<obj name="PropertyObject" class="TargetName" version="4">
												<prop name="PropertyTypeName">Target Name</prop>
												<prop name="Position">1</prop>
												<prop name="IsDefault">1</prop>
												<obj name="ChannelProp" class="ChannelProperty" version="1">
													<prop name="ChannelIdx">3</prop>
												</obj>
											</obj>
											<obj name="PropertyObject" class="RQTargetProperty" version="4">
												<prop name="PropertyTypeName">Target Type</prop>
												<prop name="Position">1</prop>
												<prop name="IsDefault">0</prop>
												<prop name="TargetType">dtNone</prop>
												<obj name="ChannelProp" class="ChannelProperty" version="1">
													<prop name="ChannelIdx">3</prop>
												</obj>
											</obj>
										</list>
									</obj>
								</list>
							</obj>
						</obj>
						<prop name="ChannelPropertyCount">4</prop>
						<prop name="ContainerPosition">1</prop>
						<prop name="HasSampleProperties">1</prop>
						<obj name="SampleProperties" class="PropertyList" version="1">
							<list name="emlist" count="14">
								<obj name="PropertyObject" class="SamplePrefColor" version="4">
									<prop name="PropertyTypeName">Color</prop>
									<prop name="Position">1</prop>
									<prop name="IsDefault">0</prop>
									<prop name="Color">clRed</prop>
								</obj>
								<obj name="PropertyObject" class="DominantChannelProp" version="4">
									<prop name="PropertyTypeName">Dominant Channel</prop>
									<prop name="Position">1</prop>
									<prop name="IsDefault">0</prop>
									<prop name="DominantChannel">0</prop>
								</obj>
								<obj name="PropertyObject" class="Genotype" version="4">
									<prop name="PropertyTypeName">EndPt Genotype</prop>
									<prop name="Position">1</prop>
									<prop name="IsDefault">1</prop>
									<prop name="ReadOnly">1</prop>
								</obj>
								<obj name="PropertyObject" class="GroupingSample" version="4">
									<prop name="PropertyTypeName">EndPt Sample Type</prop>
									<prop name="Position">1</prop>
									<prop name="IsDefault">0</prop>
									<prop name="GroupSampleType">mstUnknown</prop>
								</obj>
								<obj name="PropertyObject" class="SamplePrefLineStyle" version="4">
									<prop name="PropertyTypeName">Line Style</prop>
									<prop name="Position">1</prop>
									<prop name="IsDefault">0</prop>
									<prop name="LineStyle">psSolid</prop>
								</obj>
								<obj name="PropertyObject" class="GenSampleEditNotes" version="4">
									<prop name="PropertyTypeName">Notes</prop>
									<prop name="Position">1</prop>
									<prop name="IsDefault">1</prop>
								</obj>
								<obj name="PropertyObject" class="SamplePrefPointStyle" version="4">
									<prop name="PropertyTypeName">Point Style</prop>
									<prop name="Position">1</prop>
									<prop name="IsDefault">0</prop>
									<prop name="PointStyle">psNothing</prop>
								</obj>
								<obj name="PropertyObject" class="GenSampleEditPosition" version="4">
									<prop name="PropertyTypeName">Position</prop>
									<prop name="Position">1</prop>
									<prop name="IsDefault">1</prop>
								</obj>
								<obj name="PropertyObject" class="GenSampleEditReplicate" version="4">
									<prop name="PropertyTypeName">Replicate of</prop>
									<prop name="Position">1</prop>
									<prop name="IsDefault">1</prop>
									<prop name="ReplicateOf">-1</prop>
								</obj>
								<obj name="PropertyObject" class="HTCSampleID" version="4">
									<prop name="PropertyTypeName">Sample ID</prop>
									<prop name="Position">1</prop>
									<prop name="IsDefault">1</prop>
								</obj>
								<obj name="PropertyObject" class="GenSampleEditName" version="4">
									<prop name="PropertyTypeName">Sample Name</prop>
									<prop name="Position">1</prop>
									<prop name="IsDefault">1</prop>
									<prop name="name">Sample 2</prop>
								</obj>
								<obj name="PropertyObject" class="HTCSamplePrepNotes" version="4">
									<prop name="PropertyTypeName">Sample Prep Notes</prop>
									<prop name="Position">1</prop>
									<prop name="IsDefault">1</prop>
								</obj>
								<obj name="PropertyObject" class="GenSampleEditSubset" version="4">
									<prop name="PropertyTypeName">Subsets</prop>
									<prop name="Position">1</prop>
									<prop name="IsDefault">1</prop>
								</obj>
								<obj name="PropertyObject" class="SamplePrefWidth" version="5">
									<prop name="PropertyTypeName">Width</prop>
									<prop name="Position">1</prop>
									<prop name="IsDefault">1</prop>
									<prop name="Width">1</prop>
								</obj>
							</list>
						</obj>
					</obj>
					<obj name="item" class="SamplePropInfo" version="1">
						<obj name="ChannelProperties" class="ChanPropList" version="2">
							<obj name="ChannelProperties" class="EMList" version="1">
								<list name="emlist" count="4">
									<obj name="item" class="PropertyList" version="1">
										<list name="emlist" count="12">
											<obj name="PropertyObject" class="RQSampleTargetProperty" version="4">
												<prop name="PropertyTypeName">Combined Sample and Target Type</prop>
												<prop name="Position">2</prop>
												<prop name="IsDefault">0</prop>
												<obj name="ChannelProp" class="ChannelProperty" version="1">
													<prop name="ChannelIdx">0</prop>
												</obj>
											</obj>
											<obj name="PropertyObject" class="QuantConcProperty" version="4">
												<prop name="PropertyTypeName">Concentration</prop>
												<prop name="Position">2</prop>
												<prop name="IsDefault">1</prop>
												<prop name="Concentration">0</prop>
												<obj name="ChannelProp" class="ChannelProperty" version="1">
													<prop name="ChannelIdx">0</prop>
												</obj>
												<prop name="ReadOnly">1</prop>
											</obj>
											<obj name="PropertyObject" class="QuantCpHighProp" version="4">
												<prop name="PropertyTypeName">Cp High</prop>
												<prop name="Position">2</prop>
												<prop name="IsDefault">1</prop>
												<prop name="CpRangeHigh">0</prop>
												<obj name="ChannelProp" class="ChannelProperty" version="1">
													<prop name="ChannelIdx">0</prop>
												</obj>
												<prop name="ReadOnly">1</prop>
											</obj>
											<obj name="PropertyObject" class="QuantCpLowProp" version="4">
												<prop name="PropertyTypeName">Cp Low</prop>
												<prop name="Position">2</prop>
												<prop name="IsDefault">1</prop>
												<prop name="CpRangeLow">0</prop>
												<obj name="ChannelProp" class="ChannelProperty" version="1">
													<prop name="ChannelIdx">0</prop>
												</obj>
												<prop name="ReadOnly">1</prop>
											</obj>
											<obj name="PropertyObject" class="RQEffProp" version="4">
												<prop name="PropertyTypeName">Efficiency</prop>
												<prop name="Position">2</prop>
												<prop name="IsDefault">1</prop>
												<prop name="Efficiency">2</prop>
												<obj name="ChannelProp" class="ChannelProperty" version="1">
													<prop name="ChannelIdx">0</prop>
												</obj>
											</obj>
											<obj name="PropertyObject" class="ChannelGenotype" version="4">
												<prop name="PropertyTypeName">Melt Geno Genotype</prop>
												<prop name="Position">2</prop>
												<prop name="IsDefault">1</prop>
												<prop name="ReadOnly">1</prop>
												<obj name="ChannelProp" class="ChannelProperty" version="1">
													<prop name="ChannelIdx">0</prop>
												</obj>
											</obj>
											<obj name="PropertyObject" class="GroupChannelTypeProp" version="4">
												<prop name="PropertyTypeName">Melt Geno Sample Type</prop>
												<prop name="Position">2</prop>
												<prop name="IsDefault">0</prop>
												<prop name="GroupSampleType">mstUnknown</prop>
												<obj name="ChannelProp" class="ChannelProperty" version="1">
													<prop name="ChannelIdx">0</prop>
												</obj>
											</obj>
											<obj name="PropertyObject" class="QuantSampleTypeProperty" version="4">
												<prop name="PropertyTypeName">Quantification Sample Type</prop>
												<prop name="Position">2</prop>
												<prop name="IsDefault">0</prop>
												<prop name="SampleType">qsUnknown</prop>
												<obj name="ChannelProp" class="ChannelProperty" version="1">
													<prop name="ChannelIdx">0</prop>
												</obj>
											</obj>
											<obj name="PropertyObject" class="ChannelGenotype" version="4">
												<prop name="PropertyTypeName">Scanning Genotype</prop>
												<prop name="Position">2</prop>
												<prop name="IsDefault">1</prop>
												<prop name="ReadOnly">1</prop>
												<obj name="ChannelProp" class="ChannelProperty" version="1">
													<prop name="ChannelIdx">0</prop>
												</obj>
											</obj>
											<obj name="PropertyObject" class="GroupChannelTypeProp" version="4">
												<prop name="PropertyTypeName">Scanning Sample Type</prop>
												<prop name="Position">2</prop>
												<prop name="IsDefault">0</prop>
												<prop name="GroupSampleType">mstUnknown</prop>
												<obj name="ChannelProp" class="ChannelProperty" version="1">
													<prop name="ChannelIdx">0</prop>
												</obj>
											</obj>
											<obj name="PropertyObject" class="TargetName" version="4">
												<prop name="PropertyTypeName">Target Name</prop>
												<prop name="Position">2</prop>
												<prop name="IsDefault">1</prop>
												<obj name="ChannelProp" class="ChannelProperty" version="1">
													<prop name="ChannelIdx">0</prop>
												</obj>
											</obj>
											<obj name="PropertyObject" class="RQTargetProperty" version="4">
												<prop name="PropertyTypeName">Target Type</prop>
												<prop name="Position">2</prop>
												<prop name="IsDefault">0</prop>
												<prop name="TargetType">dtNone</prop>
												<obj name="ChannelProp" class="ChannelProperty" version="1">
													<prop name="ChannelIdx">0</prop>
												</obj>
											</obj>
										</list>
									</obj>
									<obj name="item" class="PropertyList" version="1">
										<list name="emlist" count="12">
											<obj name="PropertyObject" class="RQSampleTargetProperty" version="4">
												<prop name="PropertyTypeName">Combined Sample and Target Type</prop>
												<prop name="Position">2</prop>
												<prop name="IsDefault">0</prop>
												<obj name="ChannelProp" class="ChannelProperty" version="1">
													<prop name="ChannelIdx">1</prop>
												</obj>
											</obj>
											<obj name="PropertyObject" class="QuantConcProperty" version="4">
												<prop name="PropertyTypeName">Concentration</prop>
												<prop name="Position">2</prop>
												<prop name="IsDefault">1</prop>
												<prop name="Concentration">0</prop>
												<obj name="ChannelProp" class="ChannelProperty" version="1">
													<prop name="ChannelIdx">1</prop>
												</obj>
												<prop name="ReadOnly">1</prop>
											</obj>
											<obj name="PropertyObject" class="QuantCpHighProp" version="4">
												<prop name="PropertyTypeName">Cp High</prop>
												<prop name="Position">2</prop>
												<prop name="IsDefault">1</prop>
												<prop name="CpRangeHigh">0</prop>
												<obj name="ChannelProp" class="ChannelProperty" version="1">
													<prop name="ChannelIdx">1</prop>
												</obj>
												<prop name="ReadOnly">1</prop>
											</obj>
											<obj name="PropertyObject" class="QuantCpLowProp" version="4">
												<prop name="PropertyTypeName">Cp Low</prop>
												<prop name="Position">2</prop>
												<prop name="IsDefault">1</prop>
												<prop name="CpRangeLow">0</prop>
												<obj name="ChannelProp" class="ChannelProperty" version="1">
													<prop name="ChannelIdx">1</prop>
												</obj>
												<prop name="ReadOnly">1</prop>
											</obj>
											<obj name="PropertyObject" class="RQEffProp" version="4">
												<prop name="PropertyTypeName">Efficiency</prop>
												<prop name="Position">2</prop>
												<prop name="IsDefault">1</prop>
												<prop name="Efficiency">2</prop>
												<obj name="ChannelProp" class="ChannelProperty" version="1">
													<prop name="ChannelIdx">1</prop>
												</obj>
											</obj>
											<obj name="PropertyObject" class="ChannelGenotype" version="4">
												<prop name="PropertyTypeName">Melt Geno Genotype</prop>
												<prop name="Position">2</prop>
												<prop name="IsDefault">1</prop>
												<prop name="ReadOnly">1</prop>
												<obj name="ChannelProp" class="ChannelProperty" version="1">
													<prop name="ChannelIdx">1</prop>
												</obj>
											</obj>
											<obj name="PropertyObject" class="GroupChannelTypeProp" version="4">
												<prop name="PropertyTypeName">Melt Geno Sample Type</prop>
												<prop name="Position">2</prop>
												<prop name="IsDefault">0</prop>
												<prop name="GroupSampleType">mstUnknown</prop>
												<obj name="ChannelProp" class="ChannelProperty" version="1">
													<prop name="ChannelIdx">1</prop>
												</obj>
											</obj>
											<obj name="PropertyObject" class="QuantSampleTypeProperty" version="4">
												<prop name="PropertyTypeName">Quantification Sample Type</prop>
												<prop name="Position">2</prop>
												<prop name="IsDefault">0</prop>
												<prop name="SampleType">qsUnknown</prop>
												<obj name="ChannelProp" class="ChannelProperty" version="1">
													<prop name="ChannelIdx">1</prop>
												</obj>
											</obj>
											<obj name="PropertyObject" class="ChannelGenotype" version="4">
												<prop name="PropertyTypeName">Scanning Genotype</prop>
												<prop name="Position">2</prop>
												<prop name="IsDefault">1</prop>
												<prop name="ReadOnly">1</prop>
												<obj name="ChannelProp" class="ChannelProperty" version="1">
													<prop name="ChannelIdx">1</prop>
												</obj>
											</obj>
											<obj name="PropertyObject" class="GroupChannelTypeProp" version="4">
												<prop name="PropertyTypeName">Scanning Sample Type</prop>
												<prop name="Position">2</prop>
												<prop name="IsDefault">0</prop>
												<prop name="GroupSampleType">mstUnknown</prop>
												<obj name="ChannelProp" class="ChannelProperty" version="1">
													<prop name="ChannelIdx">1</prop>
												</obj>
											</obj>
											<obj name="PropertyObject" class="TargetName" version="4">
												<prop name="PropertyTypeName">Target Name</prop>
												<prop name="Position">2</prop>
												<prop name="IsDefault">1</prop>
												<obj name="ChannelProp" class="ChannelProperty" version="1">
													<prop name="ChannelIdx">1</prop>
												</obj>
											</obj>
											<obj name="PropertyObject" class="RQTargetProperty" version="4">
												<prop name="PropertyTypeName">Target Type</prop>
												<prop name="Position">2</prop>
												<prop name="IsDefault">0</prop>
												<prop name="TargetType">dtNone</prop>
												<obj name="ChannelProp" class="ChannelProperty" version="1">
													<prop name="ChannelIdx">1</prop>
												</obj>
											</obj>
										</list>
									</obj>
									<obj name="item" class="PropertyList" version="1">
										<list name="emlist" count="12">
											<obj name="PropertyObject" class="RQSampleTargetProperty" version="4">
												<prop name="PropertyTypeName">Combined Sample and Target Type</prop>
												<prop name="Position">2</prop>
												<prop name="IsDefault">0</prop>
												<obj name="ChannelProp" class="ChannelProperty" version="1">
													<prop name="ChannelIdx">2</prop>
												</obj>
											</obj>
											<obj name="PropertyObject" class="QuantConcProperty" version="4">
												<prop name="PropertyTypeName">Concentration</prop>
												<prop name="Position">2</prop>
												<prop name="IsDefault">1</prop>
												<prop name="Concentration">0</prop>
												<obj name="ChannelProp" class="ChannelProperty" version="1">
													<prop name="ChannelIdx">2</prop>
												</obj>
												<prop name="ReadOnly">1</prop>
											</obj>
											<obj name="PropertyObject" class="QuantCpHighProp" version="4">
												<prop name="PropertyTypeName">Cp High</prop>
												<prop name="Position">2</prop>
												<prop name="IsDefault">1</prop>
												<prop name="CpRangeHigh">0</prop>
												<obj name="ChannelProp" class="ChannelProperty" version="1">
													<prop name="ChannelIdx">2</prop>
												</obj>
												<prop name="ReadOnly">1</prop>
											</obj>
											<obj name="PropertyObject" class="QuantCpLowProp" version="4">
												<prop name="PropertyTypeName">Cp Low</prop>
												<prop name="Position">2</prop>
												<prop name="IsDefault">1</prop>
												<prop name="CpRangeLow">0</prop>
												<obj name="ChannelProp" class="ChannelProperty" version="1">
													<prop name="ChannelIdx">2</prop>
												</obj>
												<prop name="ReadOnly">1</prop>
											</obj>
											<obj name="PropertyObject" class="RQEffProp" version="4">
												<prop name="PropertyTypeName">Efficiency</prop>
												<prop name="Position">2</prop>
												<prop name="IsDefault">1</prop>
												<prop name="Efficiency">2</prop>
												<obj name="ChannelProp" class="ChannelProperty" version="1">
													<prop name="ChannelIdx">2</prop>
												</obj>
											</obj>
											<obj name="PropertyObject" class="ChannelGenotype" version="4">
												<prop name="PropertyTypeName">Melt Geno Genotype</prop>
												<prop name="Position">2</prop>
												<prop name="IsDefault">1</prop>
												<prop name="ReadOnly">1</prop>
												<obj name="ChannelProp" class="ChannelProperty" version="1">
													<prop name="ChannelIdx">2</prop>
												</obj>
											</obj>
											<obj name="PropertyObject" class="GroupChannelTypeProp" version="4">
												<prop name="PropertyTypeName">Melt Geno Sample Type</prop>
												<prop name="Position">2</prop>
												<prop name="IsDefault">0</prop>
												<prop name="GroupSampleType">mstUnknown</prop>
												<obj name="ChannelProp" class="ChannelProperty" version="1">
													<prop name="ChannelIdx">2</prop>
												</obj>
											</obj>
											<obj name="PropertyObject" class="QuantSampleTypeProperty" version="4">
												<prop name="PropertyTypeName">Quantification Sample Type</prop>
												<prop name="Position">2</prop>
												<prop name="IsDefault">0</prop>
												<prop name="SampleType">qsUnknown</prop>
												<obj name="ChannelProp" class="ChannelProperty" version="1">
													<prop name="ChannelIdx">2</prop>
												</obj>
											</obj>
											<obj name="PropertyObject" class="ChannelGenotype" version="4">
												<prop name="PropertyTypeName">Scanning Genotype</prop>
												<prop name="Position">2</prop>
												<prop name="IsDefault">1</prop>
												<prop name="ReadOnly">1</prop>
												<obj name="ChannelProp" class="ChannelProperty" version="1">
													<prop name="ChannelIdx">2</prop>
												</obj>
											</obj>
											<obj name="PropertyObject" class="GroupChannelTypeProp" version="4">
												<prop name="PropertyTypeName">Scanning Sample Type</prop>
												<prop name="Position">2</prop>
												<prop name="IsDefault">0</prop>
												<prop name="GroupSampleType">mstUnknown</prop>
												<obj name="ChannelProp" class="ChannelProperty" version="1">
													<prop name="ChannelIdx">2</prop>
												</obj>
											</obj>
											<obj name="PropertyObject" class="TargetName" version="4">
												<prop name="PropertyTypeName">Target Name</prop>
												<prop name="Position">2</prop>
												<prop name="IsDefault">1</prop>
												<obj name="ChannelProp" class="ChannelProperty" version="1">
													<prop name="ChannelIdx">2</prop>
												</obj>
											</obj>
											<obj name="PropertyObject" class="RQTargetProperty" version="4">
												<prop name="PropertyTypeName">Target Type</prop>
												<prop name="Position">2</prop>
												<prop name="IsDefault">0</prop>
												<prop name="TargetType">dtNone</prop>
												<obj name="ChannelProp" class="ChannelProperty" version="1">
													<prop name="ChannelIdx">2</prop>
												</obj>
											</obj>
										</list>
									</obj>
									<obj name="item" class="PropertyList" version="1">
										<list name="emlist" count="12">
											<obj name="PropertyObject" class="RQSampleTargetProperty" version="4">
												<prop name="PropertyTypeName">Combined Sample and Target Type</prop>
												<prop name="Position">2</prop>
												<prop name="IsDefault">0</prop>
												<obj name="ChannelProp" class="ChannelProperty" version="1">
													<prop name="ChannelIdx">3</prop>
												</obj>
											</obj>
											<obj name="PropertyObject" class="QuantConcProperty" version="4">
												<prop name="PropertyTypeName">Concentration</prop>
												<prop name="Position">2</prop>
												<prop name="IsDefault">1</prop>
												<prop name="Concentration">0</prop>
												<obj name="ChannelProp" class="ChannelProperty" version="1">
													<prop name="ChannelIdx">3</prop>
												</obj>
												<prop name="ReadOnly">1</prop>
											</obj>
											<obj name="PropertyObject" class="QuantCpHighProp" version="4">
												<prop name="PropertyTypeName">Cp High</prop>
												<prop name="Position">2</prop>
												<prop name="IsDefault">1</prop>
												<prop name="CpRangeHigh">0</prop>
												<obj name="ChannelProp" class="ChannelProperty" version="1">
													<prop name="ChannelIdx">3</prop>
												</obj>
												<prop name="ReadOnly">1</prop>
											</obj>
											<obj name="PropertyObject" class="QuantCpLowProp" version="4">
												<prop name="PropertyTypeName">Cp Low</prop>
												<prop name="Position">2</prop>
												<prop name="IsDefault">1</prop>
												<prop name="CpRangeLow">0</prop>
												<obj name="ChannelProp" class="ChannelProperty" version="1">
													<prop name="ChannelIdx">3</prop>
												</obj>
												<prop name="ReadOnly">1</prop>
											</obj>
											<obj name="PropertyObject" class="RQEffProp" version="4">
												<prop name="PropertyTypeName">Efficiency</prop>
												<prop name="Position">2</prop>
												<prop name="IsDefault">1</prop>
												<prop name="Efficiency">2</prop>
												<obj name="ChannelProp" class="ChannelProperty" version="1">
													<prop name="ChannelIdx">3</prop>
												</obj>
											</obj>
											<obj name="PropertyObject" class="ChannelGenotype" version="4">
												<prop name="PropertyTypeName">Melt Geno Genotype</prop>
												<prop name="Position">2</prop>
												<prop name="IsDefault">1</prop>
												<prop name="ReadOnly">1</prop>
												<obj name="ChannelProp" class="ChannelProperty" version="1">
													<prop name="ChannelIdx">3</prop>
												</obj>
											</obj>
											<obj name="PropertyObject" class="GroupChannelTypeProp" version="4">
												<prop name="PropertyTypeName">Melt Geno Sample Type</prop>
												<prop name="Position">2</prop>
												<prop name="IsDefault">0</prop>
												<prop name="GroupSampleType">mstUnknown</prop>
												<obj name="ChannelProp" class="ChannelProperty" version="1">
													<prop name="ChannelIdx">3</prop>
												</obj>
											</obj>
											<obj name="PropertyObject" class="QuantSampleTypeProperty" version="4">
												<prop name="PropertyTypeName">Quantification Sample Type</prop>
												<prop name="Position">2</prop>
												<prop name="IsDefault">0</prop>
												<prop name="SampleType">qsUnknown</prop>
												<obj name="ChannelProp" class="ChannelProperty" version="1">
													<prop name="ChannelIdx">3</prop>
												</obj>
											</obj>
											<obj name="PropertyObject" class="ChannelGenotype" version="4">
												<prop name="PropertyTypeName">Scanning Genotype</prop>
												<prop name="Position">2</prop>
												<prop name="IsDefault">1</prop>
												<prop name="ReadOnly">1</prop>
												<obj name="ChannelProp" class="ChannelProperty" version="1">
													<prop name="ChannelIdx">3</prop>
												</obj>
											</obj>
											<obj name="PropertyObject" class="GroupChannelTypeProp" version="4">
												<prop name="PropertyTypeName">Scanning Sample Type</prop>
												<prop name="Position">2</prop>
												<prop name="IsDefault">0</prop>
												<prop name="GroupSampleType">mstUnknown</prop>
												<obj name="ChannelProp" class="ChannelProperty" version="1">
													<prop name="ChannelIdx">3</prop>
												</obj>
											</obj>
											<obj name="PropertyObject" class="TargetName" version="4">
												<prop name="PropertyTypeName">Target Name</prop>
												<prop name="Position">2</prop>
												<prop name="IsDefault">1</prop>
												<obj name="ChannelProp" class="ChannelProperty" version="1">
													<prop name="ChannelIdx">3</prop>
												</obj>
											</obj>
											<obj name="PropertyObject" class="RQTargetProperty" version="4">
												<prop name="PropertyTypeName">Target Type</prop>
												<prop name="Position">2</prop>
												<prop name="IsDefault">0</prop>
												<prop name="TargetType">dtNone</prop>
												<obj name="ChannelProp" class="ChannelProperty" version="1">
													<prop name="ChannelIdx">3</prop>
												</obj>
											</obj>
										</list>
									</obj>
								</list>
							</obj>
						</obj>
						<prop name="ChannelPropertyCount">4</prop>
						<prop name="ContainerPosition">2</prop>
						<prop name="HasSampleProperties">1</prop>
						<obj name="SampleProperties" class="PropertyList" version="1">
							<list name="emlist" count="14">
								<obj name="PropertyObject" class="SamplePrefColor" version="4">
									<prop name="PropertyTypeName">Color</prop>
									<prop name="Position">2</prop>
									<prop name="IsDefault">0</prop>
									<prop name="Color">$0030D700</prop>
								</obj>
								<obj name="PropertyObject" class="DominantChannelProp" version="4">
									<prop name="PropertyTypeName">Dominant Channel</prop>
									<prop name="Position">2</prop>
									<prop name="IsDefault">0</prop>
									<prop name="DominantChannel">0</prop>
								</obj>
								<obj name="PropertyObject" class="Genotype" version="4">
									<prop name="PropertyTypeName">EndPt Genotype</prop>
									<prop name="Position">2</prop>
									<prop name="IsDefault">1</prop>
									<prop name="ReadOnly">1</prop>
								</obj>
								<obj name="PropertyObject" class="GroupingSample" version="4">
									<prop name="PropertyTypeName">EndPt Sample Type</prop>
									<prop name="Position">2</prop>
									<prop name="IsDefault">0</prop>
									<prop name="GroupSampleType">mstUnknown</prop>
								</obj>
								<obj name="PropertyObject" class="SamplePrefLineStyle" version="4">
									<prop name="PropertyTypeName">Line Style</prop>
									<prop name="Position">2</prop>
									<prop name="IsDefault">0</prop>
									<prop name="LineStyle">psSolid</prop>
								</obj>
								<obj name="PropertyObject" class="GenSampleEditNotes" version="4">
									<prop name="PropertyTypeName">Notes</prop>
									<prop name="Position">2</prop>
									<prop name="IsDefault">1</prop>
								</obj>
								<obj name="PropertyObject" class="SamplePrefPointStyle" version="4">
									<prop name="PropertyTypeName">Point Style</prop>
									<prop name="Position">2</prop>
									<prop name="IsDefault">0</prop>
									<prop name="PointStyle">psNothing</prop>
								</obj>
								<obj name="PropertyObject" class="GenSampleEditPosition" version="4">
									<prop name="PropertyTypeName">Position</prop>
									<prop name="Position">2</prop>
									<prop name="IsDefault">1</prop>
								</obj>
								<obj name="PropertyObject" class="GenSampleEditReplicate" version="4">
									<prop name="PropertyTypeName">Replicate of</prop>
									<prop name="Position">2</prop>
									<prop name="IsDefault">1</prop>
									<prop name="ReplicateOf">-1</prop>
								</obj>
								<obj name="PropertyObject" class="HTCSampleID" version="4">
									<prop name="PropertyTypeName">Sample ID</prop>
									<prop name="Position">2</prop>
									<prop name="IsDefault">1</prop>
								</obj>
								<obj name="PropertyObject" class="GenSampleEditName" version="4">
									<prop name="PropertyTypeName">Sample Name</prop>
									<prop name="Position">2</prop>
									<prop name="IsDefault">1</prop>
									<prop name="name">Sample 3</prop>
								</obj>
								<obj name="PropertyObject" class="HTCSamplePrepNotes" version="4">
									<prop name="PropertyTypeName">Sample Prep Notes</prop>
									<prop name="Position">2</prop>
									<prop name="IsDefault">1</prop>
								</obj>
								<obj name="PropertyObject" class="GenSampleEditSubset" version="4">
									<prop name="PropertyTypeName">Subsets</prop>
									<prop name="Position">2</prop>
									<prop name="IsDefault">1</prop>
								</obj>
								<obj name="PropertyObject" class="SamplePrefWidth" version="5">
									<prop name="PropertyTypeName">Width</prop>
									<prop name="Position">2</prop>
									<prop name="IsDefault">1</prop>
									<prop name="Width">1</prop>
								</obj>
							</list>
						</obj>
					</obj>
					<obj name="item" class="SamplePropInfo" version="1">
						<obj name="ChannelProperties" class="ChanPropList" version="2">
							<obj name="ChannelProperties" class="EMList" version="1">
								<list name="emlist" count="4">
									<obj name="item" class="PropertyList" version="1">
										<list name="emlist" count="12">
											<obj name="PropertyObject" class="RQSampleTargetProperty" version="4">
												<prop name="PropertyTypeName">Combined Sample and Target Type</prop>
												<prop name="Position">3</prop>
												<prop name="IsDefault">0</prop>
												<obj name="ChannelProp" class="ChannelProperty" version="1">
													<prop name="ChannelIdx">0</prop>
												</obj>
											</obj>
											<obj name="PropertyObject" class="QuantConcProperty" version="4">
												<prop name="PropertyTypeName">Concentration</prop>
												<prop name="Position">3</prop>
												<prop name="IsDefault">1</prop>
												<prop name="Concentration">0</prop>
												<obj name="ChannelProp" class="ChannelProperty" version="1">
													<prop name="ChannelIdx">0</prop>
												</obj>
												<prop name="ReadOnly">1</prop>
											</obj>
											<obj name="PropertyObject" class="QuantCpHighProp" version="4">
												<prop name="PropertyTypeName">Cp High</prop>
												<prop name="Position">3</prop>
												<prop name="IsDefault">1</prop>
												<prop name="CpRangeHigh">0</prop>
												<obj name="ChannelProp" class="ChannelProperty" version="1">
													<prop name="ChannelIdx">0</prop>
												</obj>
												<prop name="ReadOnly">1</prop>
											</obj>
											<obj name="PropertyObject" class="QuantCpLowProp" version="4">
												<prop name="PropertyTypeName">Cp Low</prop>
												<prop name="Position">3</prop>
												<prop name="IsDefault">1</prop>
												<prop name="CpRangeLow">0</prop>
												<obj name="ChannelProp" class="ChannelProperty" version="1">
													<prop name="ChannelIdx">0</prop>
												</obj>
												<prop name="ReadOnly">1</prop>
											</obj>
											<obj name="PropertyObject" class="RQEffProp" version="4">
												<prop name="PropertyTypeName">Efficiency</prop>
												<prop name="Position">3</prop>
												<prop name="IsDefault">1</prop>
												<prop name="Efficiency">2</prop>
												<obj name="ChannelProp" class="ChannelProperty" version="1">
													<prop name="ChannelIdx">0</prop>
												</obj>
											</obj>
											<obj name="PropertyObject" class="ChannelGenotype" version="4">
												<prop name="PropertyTypeName">Melt Geno Genotype</prop>
												<prop name="Position">3</prop>
												<prop name="IsDefault">1</prop>
												<prop name="ReadOnly">1</prop>
												<obj name="ChannelProp" class="ChannelProperty" version="1">
													<prop name="ChannelIdx">0</prop>
												</obj>
											</obj>
											<obj name="PropertyObject" class="GroupChannelTypeProp" version="4">
												<prop name="PropertyTypeName">Melt Geno Sample Type</prop>
												<prop name="Position">3</prop>
												<prop name="IsDefault">0</prop>
												<prop name="GroupSampleType">mstUnknown</prop>
												<obj name="ChannelProp" class="ChannelProperty" version="1">
													<prop name="ChannelIdx">0</prop>
												</obj>
											</obj>
											<obj name="PropertyObject" class="QuantSampleTypeProperty" version="4">
												<prop name="PropertyTypeName">Quantification Sample Type</prop>
												<prop name="Position">3</prop>
												<prop name="IsDefault">0</prop>
												<prop name="SampleType">qsUnknown</prop>
												<obj name="ChannelProp" class="ChannelProperty" version="1">
													<prop name="ChannelIdx">0</prop>
												</obj>
											</obj>
											<obj name="PropertyObject" class="ChannelGenotype" version="4">
												<prop name="PropertyTypeName">Scanning Genotype</prop>
												<prop name="Position">3</prop>
												<prop name="IsDefault">1</prop>
												<prop name="ReadOnly">1</prop>
												<obj name="ChannelProp" class="ChannelProperty" version="1">
													<prop name="ChannelIdx">0</prop>
												</obj>
											</obj>
											<obj name="PropertyObject" class="GroupChannelTypeProp" version="4">
												<prop name="PropertyTypeName">Scanning Sample Type</prop>
												<prop name="Position">3</prop>
												<prop name="IsDefault">0</prop>
												<prop name="GroupSampleType">mstUnknown</prop>
												<obj name="ChannelProp" class="ChannelProperty" version="1">
													<prop name="ChannelIdx">0</prop>
												</obj>
											</obj>
											<obj name="PropertyObject" class="TargetName" version="4">
												<prop name="PropertyTypeName">Target Name</prop>
												<prop name="Position">3</prop>
												<prop name="IsDefault">1</prop>
												<obj name="ChannelProp" class="ChannelProperty" version="1">
													<prop name="ChannelIdx">0</prop>
												</obj>
											</obj>
											<obj name="PropertyObject" class="RQTargetProperty" version="4">
												<prop name="PropertyTypeName">Target Type</prop>
												<prop name="Position">3</prop>
												<prop name="IsDefault">0</prop>
												<prop name="TargetType">dtNone</prop>
												<obj name="ChannelProp" class="ChannelProperty" version="1">
													<prop name="ChannelIdx">0</prop>
												</obj>
											</obj>
										</list>
									</obj>
									<obj name="item" class="PropertyList" version="1">
										<list name="emlist" count="12">
											<obj name="PropertyObject" class="RQSampleTargetProperty" version="4">
												<prop name="PropertyTypeName">Combined Sample and Target Type</prop>
												<prop name="Position">3</prop>
												<prop name="IsDefault">0</prop>
												<obj name="ChannelProp" class="ChannelProperty" version="1">
													<prop name="ChannelIdx">1</prop>
												</obj>
											</obj>
											<obj name="PropertyObject" class="QuantConcProperty" version="4">
												<prop name="PropertyTypeName">Concentration</prop>
												<prop name="Position">3</prop>
												<prop name="IsDefault">1</prop>
												<prop name="Concentration">0</prop>
												<obj name="ChannelProp" class="ChannelProperty" version="1">
													<prop name="ChannelIdx">1</prop>
												</obj>
												<prop name="ReadOnly">1</prop>
											</obj>
											<obj name="PropertyObject" class="QuantCpHighProp" version="4">
												<prop name="PropertyTypeName">Cp High</prop>
												<prop name="Position">3</prop>
												<prop name="IsDefault">1</prop>
												<prop name="CpRangeHigh">0</prop>
												<obj name="ChannelProp" class="ChannelProperty" version="1">
													<prop name="ChannelIdx">1</prop>
												</obj>
												<prop name="ReadOnly">1</prop>
											</obj>
											<obj name="PropertyObject" class="QuantCpLowProp" version="4">
												<prop name="PropertyTypeName">Cp Low</prop>
												<prop name="Position">3</prop>
												<prop name="IsDefault">1</prop>
												<prop name="CpRangeLow">0</prop>
												<obj name="ChannelProp" class="ChannelProperty" version="1">
													<prop name="ChannelIdx">1</prop>
												</obj>
												<prop name="ReadOnly">1</prop>
											</obj>
											<obj name="PropertyObject" class="RQEffProp" version="4">
												<prop name="PropertyTypeName">Efficiency</prop>
												<prop name="Position">3</prop>
												<prop name="IsDefault">1</prop>
												<prop name="Efficiency">2</prop>
												<obj name="ChannelProp" class="ChannelProperty" version="1">
													<prop name="ChannelIdx">1</prop>
												</obj>
											</obj>
											<obj name="PropertyObject" class="ChannelGenotype" version="4">
												<prop name="PropertyTypeName">Melt Geno Genotype</prop>
												<prop name="Position">3</prop>
												<prop name="IsDefault">1</prop>
												<prop name="ReadOnly">1</prop>
												<obj name="ChannelProp" class="ChannelProperty" version="1">
													<prop name="ChannelIdx">1</prop>
												</obj>
											</obj>
											<obj name="PropertyObject" class="GroupChannelTypeProp" version="4">
												<prop name="PropertyTypeName">Melt Geno Sample Type</prop>
												<prop name="Position">3</prop>
												<prop name="IsDefault">0</prop>
												<prop name="GroupSampleType">mstUnknown</prop>
												<obj name="ChannelProp" class="ChannelProperty" version="1">
													<prop name="ChannelIdx">1</prop>
												</obj>
											</obj>
											<obj name="PropertyObject" class="QuantSampleTypeProperty" version="4">
												<prop name="PropertyTypeName">Quantification Sample Type</prop>
												<prop name="Position">3</prop>
												<prop name="IsDefault">0</prop>
												<prop name="SampleType">qsUnknown</prop>
												<obj name="ChannelProp" class="ChannelProperty" version="1">
													<prop name="ChannelIdx">1</prop>
												</obj>
											</obj>
											<obj name="PropertyObject" class="ChannelGenotype" version="4">
												<prop name="PropertyTypeName">Scanning Genotype</prop>
												<prop name="Position">3</prop>
												<prop name="IsDefault">1</prop>
												<prop name="ReadOnly">1</prop>
												<obj name="ChannelProp" class="ChannelProperty" version="1">
													<prop name="ChannelIdx">1</prop>
												</obj>
											</obj>
											<obj name="PropertyObject" class="GroupChannelTypeProp" version="4">
												<prop name="PropertyTypeName">Scanning Sample Type</prop>
												<prop name="Position">3</prop>
												<prop name="IsDefault">0</prop>
												<prop name="GroupSampleType">mstUnknown</prop>
												<obj name="ChannelProp" class="ChannelProperty" version="1">
													<prop name="ChannelIdx">1</prop>
												</obj>
											</obj>
											<obj name="PropertyObject" class="TargetName" version="4">
												<prop name="PropertyTypeName">Target Name</prop>
												<prop name="Position">3</prop>
												<prop name="IsDefault">1</prop>
												<obj name="ChannelProp" class="ChannelProperty" version="1">
													<prop name="ChannelIdx">1</prop>
												</obj>
											</obj>
											<obj name="PropertyObject" class="RQTargetProperty" version="4">
												<prop name="PropertyTypeName">Target Type</prop>
												<prop name="Position">3</prop>
												<prop name="IsDefault">0</prop>
												<prop name="TargetType">dtNone</prop>
												<obj name="ChannelProp" class="ChannelProperty" version="1">
													<prop name="ChannelIdx">1</prop>
												</obj>
											</obj>
										</list>
									</obj>
									<obj name="item" class="PropertyList" version="1">
										<list name="emlist" count="12">
											<obj name="PropertyObject" class="RQSampleTargetProperty" version="4">
												<prop name="PropertyTypeName">Combined Sample and Target Type</prop>
												<prop name="Position">3</prop>
												<prop name="IsDefault">0</prop>
												<obj name="ChannelProp" class="ChannelProperty" version="1">
													<prop name="ChannelIdx">2</prop>
												</obj>
											</obj>
											<obj name="PropertyObject" class="QuantConcProperty" version="4">
												<prop name="PropertyTypeName">Concentration</prop>
												<prop name="Position">3</prop>
												<prop name="IsDefault">1</prop>
												<prop name="Concentration">0</prop>
												<obj name="ChannelProp" class="ChannelProperty" version="1">
													<prop name="ChannelIdx">2</prop>
												</obj>
												<prop name="ReadOnly">1</prop>
											</obj>
											<obj name="PropertyObject" class="QuantCpHighProp" version="4">
												<prop name="PropertyTypeName">Cp High</prop>
												<prop name="Position">3</prop>
												<prop name="IsDefault">1</prop>
												<prop name="CpRangeHigh">0</prop>
												<obj name="ChannelProp" class="ChannelProperty" version="1">
													<prop name="ChannelIdx">2</prop>
												</obj>
												<prop name="ReadOnly">1</prop>
											</obj>
											<obj name="PropertyObject" class="QuantCpLowProp" version="4">
												<prop name="PropertyTypeName">Cp Low</prop>
												<prop name="Position">3</prop>
												<prop name="IsDefault">1</prop>
												<prop name="CpRangeLow">0</prop>
												<obj name="ChannelProp" class="ChannelProperty" version="1">
													<prop name="ChannelIdx">2</prop>
												</obj>
												<prop name="ReadOnly">1</prop>
											</obj>
											<obj name="PropertyObject" class="RQEffProp" version="4">
												<prop name="PropertyTypeName">Efficiency</prop>
												<prop name="Position">3</prop>
												<prop name="IsDefault">1</prop>
												<prop name="Efficiency">2</prop>
												<obj name="ChannelProp" class="ChannelProperty" version="1">
													<prop name="ChannelIdx">2</prop>
												</obj>
											</obj>
											<obj name="PropertyObject" class="ChannelGenotype" version="4">
												<prop name="PropertyTypeName">Melt Geno Genotype</prop>
												<prop name="Position">3</prop>
												<prop name="IsDefault">1</prop>
												<prop name="ReadOnly">1</prop>
												<obj name="ChannelProp" class="ChannelProperty" version="1">
													<prop name="ChannelIdx">2</prop>
												</obj>
											</obj>
											<obj name="PropertyObject" class="GroupChannelTypeProp" version="4">
												<prop name="PropertyTypeName">Melt Geno Sample Type</prop>
												<prop name="Position">3</prop>
												<prop name="IsDefault">0</prop>
												<prop name="GroupSampleType">mstUnknown</prop>
												<obj name="ChannelProp" class="ChannelProperty" version="1">
													<prop name="ChannelIdx">2</prop>
												</obj>
											</obj>
											<obj name="PropertyObject" class="QuantSampleTypeProperty" version="4">
												<prop name="PropertyTypeName">Quantification Sample Type</prop>
												<prop name="Position">3</prop>
												<prop name="IsDefault">0</prop>
												<prop name="SampleType">qsUnknown</prop>
												<obj name="ChannelProp" class="ChannelProperty" version="1">
													<prop name="ChannelIdx">2</prop>
												</obj>
											</obj>
											<obj name="PropertyObject" class="ChannelGenotype" version="4">
												<prop name="PropertyTypeName">Scanning Genotype</prop>
												<prop name="Position">3</prop>
												<prop name="IsDefault">1</prop>
												<prop name="ReadOnly">1</prop>
												<obj name="ChannelProp" class="ChannelProperty" version="1">
													<prop name="ChannelIdx">2</prop>
												</obj>
											</obj>
											<obj name="PropertyObject" class="GroupChannelTypeProp" version="4">
												<prop name="PropertyTypeName">Scanning Sample Type</prop>
												<prop name="Position">3</prop>
												<prop name="IsDefault">0</prop>
												<prop name="GroupSampleType">mstUnknown</prop>
												<obj name="ChannelProp" class="ChannelProperty" version="1">
													<prop name="ChannelIdx">2</prop>
												</obj>
											</obj>
											<obj name="PropertyObject" class="TargetName" version="4">
												<prop name="PropertyTypeName">Target Name</prop>
												<prop name="Position">3</prop>
												<prop name="IsDefault">1</prop>
												<obj name="ChannelProp" class="ChannelProperty" version="1">
													<prop name="ChannelIdx">2</prop>
												</obj>
											</obj>
											<obj name="PropertyObject" class="RQTargetProperty" version="4">
												<prop name="PropertyTypeName">Target Type</prop>
												<prop name="Position">3</prop>
												<prop name="IsDefault">0</prop>
												<prop name="TargetType">dtNone</prop>
												<obj name="ChannelProp" class="ChannelProperty" version="1">
													<prop name="ChannelIdx">2</prop>
												</obj>
											</obj>
										</list>
									</obj>
									<obj name="item" class="PropertyList" version="1">
										<list name="emlist" count="12">
											<obj name="PropertyObject" class="RQSampleTargetProperty" version="4">
												<prop name="PropertyTypeName">Combined Sample and Target Type</prop>
												<prop name="Position">3</prop>
												<prop name="IsDefault">0</prop>
												<obj name="ChannelProp" class="ChannelProperty" version="1">
													<prop name="ChannelIdx">3</prop>
												</obj>
											</obj>
											<obj name="PropertyObject" class="QuantConcProperty" version="4">
												<prop name="PropertyTypeName">Concentration</prop>
												<prop name="Position">3</prop>
												<prop name="IsDefault">1</prop>
												<prop name="Concentration">0</prop>
												<obj name="ChannelProp" class="ChannelProperty" version="1">
													<prop name="ChannelIdx">3</prop>
												</obj>
												<prop name="ReadOnly">1</prop>
											</obj>
											<obj name="PropertyObject" class="QuantCpHighProp" version="4">
												<prop name="PropertyTypeName">Cp High</prop>
												<prop name="Position">3</prop>
												<prop name="IsDefault">1</prop>
												<prop name="CpRangeHigh">0</prop>
												<obj name="ChannelProp" class="ChannelProperty" version="1">
													<prop name="ChannelIdx">3</prop>
												</obj>
												<prop name="ReadOnly">1</prop>
											</obj>
											<obj name="PropertyObject" class="QuantCpLowProp" version="4">
												<prop name="PropertyTypeName">Cp Low</prop>
												<prop name="Position">3</prop>
												<prop name="IsDefault">1</prop>
												<prop name="CpRangeLow">0</prop>
												<obj name="ChannelProp" class="ChannelProperty" version="1">
													<prop name="ChannelIdx">3</prop>
												</obj>
												<prop name="ReadOnly">1</prop>
											</obj>
											<obj name="PropertyObject" class="RQEffProp" version="4">
												<prop name="PropertyTypeName">Efficiency</prop>
												<prop name="Position">3</prop>
												<prop name="IsDefault">1</prop>
												<prop name="Efficiency">2</prop>
												<obj name="ChannelProp" class="ChannelProperty" version="1">
													<prop name="ChannelIdx">3</prop>
												</obj>
											</obj>
											<obj name="PropertyObject" class="ChannelGenotype" version="4">
												<prop name="PropertyTypeName">Melt Geno Genotype</prop>
												<prop name="Position">3</prop>
												<prop name="IsDefault">1</prop>
												<prop name="ReadOnly">1</prop>
												<obj name="ChannelProp" class="ChannelProperty" version="1">
													<prop name="ChannelIdx">3</prop>
												</obj>
											</obj>
											<obj name="PropertyObject" class="GroupChannelTypeProp" version="4">
												<prop name="PropertyTypeName">Melt Geno Sample Type</prop>
												<prop name="Position">3</prop>
												<prop name="IsDefault">0</prop>
												<prop name="GroupSampleType">mstUnknown</prop>
												<obj name="ChannelProp" class="ChannelProperty" version="1">
													<prop name="ChannelIdx">3</prop>
												</obj>
											</obj>
											<obj name="PropertyObject" class="QuantSampleTypeProperty" version="4">
												<prop name="PropertyTypeName">Quantification Sample Type</prop>
												<prop name="Position">3</prop>
												<prop name="IsDefault">0</prop>
												<prop name="SampleType">qsUnknown</prop>
												<obj name="ChannelProp" class="ChannelProperty" version="1">
													<prop name="ChannelIdx">3</prop>
												</obj>
											</obj>
											<obj name="PropertyObject" class="ChannelGenotype" version="4">
												<prop name="PropertyTypeName">Scanning Genotype</prop>
												<prop name="Position">3</prop>
												<prop name="IsDefault">1</prop>
												<prop name="ReadOnly">1</prop>
												<obj name="ChannelProp" class="ChannelProperty" version="1">
													<prop name="ChannelIdx">3</prop>
												</obj>
											</obj>
											<obj name="PropertyObject" class="GroupChannelTypeProp" version="4">
												<prop name="PropertyTypeName">Scanning Sample Type</prop>
												<prop name="Position">3</prop>
												<prop name="IsDefault">0</prop>
												<prop name="GroupSampleType">mstUnknown</prop>
												<obj name="ChannelProp" class="ChannelProperty" version="1">
													<prop name="ChannelIdx">3</prop>
												</obj>
											</obj>
											<obj name="PropertyObject" class="TargetName" version="4">
												<prop name="PropertyTypeName">Target Name</prop>
												<prop name="Position">3</prop>
												<prop name="IsDefault">1</prop>
												<obj name="ChannelProp" class="ChannelProperty" version="1">
													<prop name="ChannelIdx">3</prop>
												</obj>
											</obj>
											<obj name="PropertyObject" class="RQTargetProperty" version="4">
												<prop name="PropertyTypeName">Target Type</prop>
												<prop name="Position">3</prop>
												<prop name="IsDefault">0</prop>
												<prop name="TargetType">dtNone</prop>
												<obj name="ChannelProp" class="ChannelProperty" version="1">
													<prop name="ChannelIdx">3</prop>
												</obj>
											</obj>
										</list>
									</obj>
								</list>
							</obj>
						</obj>
						<prop name="ChannelPropertyCount">4</prop>
						<prop name="ContainerPosition">3</prop>
						<prop name="HasSampleProperties">1</prop>
						<obj name="SampleProperties" class="PropertyList" version="1">
							<list name="emlist" count="14">
								<obj name="PropertyObject" class="SamplePrefColor" version="4">
									<prop name="PropertyTypeName">Color</prop>
									<prop name="Position">3</prop>
									<prop name="IsDefault">0</prop>
									<prop name="Color">clFuchsia</prop>
								</obj>
								<obj name="PropertyObject" class="DominantChannelProp" version="4">
									<prop name="PropertyTypeName">Dominant Channel</prop>
									<prop name="Position">3</prop>
									<prop name="IsDefault">0</prop>
									<prop name="DominantChannel">0</prop>
								</obj>
								<obj name="PropertyObject" class="Genotype" version="4">
									<prop name="PropertyTypeName">EndPt Genotype</prop>
									<prop name="Position">3</prop>
									<prop name="IsDefault">1</prop>
									<prop name="ReadOnly">1</prop>
								</obj>
								<obj name="PropertyObject" class="GroupingSample" version="4">
									<prop name="PropertyTypeName">EndPt Sample Type</prop>
									<prop name="Position">3</prop>
									<prop name="IsDefault">0</prop>
									<prop name="GroupSampleType">mstUnknown</prop>
								</obj>
								<obj name="PropertyObject" class="SamplePrefLineStyle" version="4">
									<prop name="PropertyTypeName">Line Style</prop>
									<prop name="Position">3</prop>
									<prop name="IsDefault">0</prop>
									<prop name="LineStyle">psSolid</prop>
								</obj>
								<obj name="PropertyObject" class="GenSampleEditNotes" version="4">
									<prop name="PropertyTypeName">Notes</prop>
									<prop name="Position">3</prop>
									<prop name="IsDefault">1</prop>
								</obj>
								<obj name="PropertyObject" class="SamplePrefPointStyle" version="4">
									<prop name="PropertyTypeName">Point Style</prop>
									<prop name="Position">3</prop>
									<prop name="IsDefault">0</prop>
									<prop name="PointStyle">psNothing</prop>
								</obj>
								<obj name="PropertyObject" class="GenSampleEditPosition" version="4">
									<prop name="PropertyTypeName">Position</prop>
									<prop name="Position">3</prop>
									<prop name="IsDefault">1</prop>
								</obj>
								<obj name="PropertyObject" class="GenSampleEditReplicate" version="4">
									<prop name="PropertyTypeName">Replicate of</prop>
									<prop name="Position">3</prop>
									<prop name="IsDefault">1</prop>
									<prop name="ReplicateOf">-1</prop>
								</obj>
								<obj name="PropertyObject" class="HTCSampleID" version="4">
									<prop name="PropertyTypeName">Sample ID</prop>
									<prop name="Position">3</prop>
									<prop name="IsDefault">1</prop>
								</obj>
								<obj name="PropertyObject" class="GenSampleEditName" version="4">
									<prop name="PropertyTypeName">Sample Name</prop>
									<prop name="Position">3</prop>
									<prop name="IsDefault">1</prop>
									<prop name="name">Sample 4</prop>
								</obj>
								<obj name="PropertyObject" class="HTCSamplePrepNotes" version="4">
									<prop name="PropertyTypeName">Sample Prep Notes</prop>
									<prop name="Position">3</prop>
									<prop name="IsDefault">1</prop>
								</obj>
								<obj name="PropertyObject" class="GenSampleEditSubset" version="4">
									<prop name="PropertyTypeName">Subsets</prop>
									<prop name="Position">3</prop>
									<prop name="IsDefault">1</prop>
								</obj>
								<obj name="PropertyObject" class="SamplePrefWidth" version="5">
									<prop name="PropertyTypeName">Width</prop>
									<prop name="Position">3</prop>
									<prop name="IsDefault">1</prop>
									<prop name="Width">1</prop>
								</obj>
							</list>
						</obj>
					</obj>
					<obj name="item" class="SamplePropInfo" version="1">
						<obj name="ChannelProperties" class="ChanPropList" version="2">
							<obj name="ChannelProperties" class="EMList" version="1">
								<list name="emlist" count="4">
									<obj name="item" class="PropertyList" version="1">
										<list name="emlist" count="12">
											<obj name="PropertyObject" class="RQSampleTargetProperty" version="4">
												<prop name="PropertyTypeName">Combined Sample and Target Type</prop>
												<prop name="Position">4</prop>
												<prop name="IsDefault">0</prop>
												<obj name="ChannelProp" class="ChannelProperty" version="1">
													<prop name="ChannelIdx">0</prop>
												</obj>
											</obj>
											<obj name="PropertyObject" class="QuantConcProperty" version="4">
												<prop name="PropertyTypeName">Concentration</prop>
												<prop name="Position">4</prop>
												<prop name="IsDefault">1</prop>
												<prop name="Concentration">0</prop>
												<obj name="ChannelProp" class="ChannelProperty" version="1">
													<prop name="ChannelIdx">0</prop>
												</obj>
												<prop name="ReadOnly">1</prop>
											</obj>
											<obj name="PropertyObject" class="QuantCpHighProp" version="4">
												<prop name="PropertyTypeName">Cp High</prop>
												<prop name="Position">4</prop>
												<prop name="IsDefault">1</prop>
												<prop name="CpRangeHigh">0</prop>
												<obj name="ChannelProp" class="ChannelProperty" version="1">
													<prop name="ChannelIdx">0</prop>
												</obj>
												<prop name="ReadOnly">1</prop>
											</obj>
											<obj name="PropertyObject" class="QuantCpLowProp" version="4">
												<prop name="PropertyTypeName">Cp Low</prop>
												<prop name="Position">4</prop>
												<prop name="IsDefault">1</prop>
												<prop name="CpRangeLow">0</prop>
												<obj name="ChannelProp" class="ChannelProperty" version="1">
													<prop name="ChannelIdx">0</prop>
												</obj>
												<prop name="ReadOnly">1</prop>
											</obj>
											<obj name="PropertyObject" class="RQEffProp" version="4">
												<prop name="PropertyTypeName">Efficiency</prop>
												<prop name="Position">4</prop>
												<prop name="IsDefault">1</prop>
												<prop name="Efficiency">2</prop>
												<obj name="ChannelProp" class="ChannelProperty" version="1">
													<prop name="ChannelIdx">0</prop>
												</obj>
											</obj>
											<obj name="PropertyObject" class="ChannelGenotype" version="4">
												<prop name="PropertyTypeName">Melt Geno Genotype</prop>
												<prop name="Position">4</prop>
												<prop name="IsDefault">1</prop>
												<prop name="ReadOnly">1</prop>
												<obj name="ChannelProp" class="ChannelProperty" version="1">
													<prop name="ChannelIdx">0</prop>
												</obj>
											</obj>
											<obj name="PropertyObject" class="GroupChannelTypeProp" version="4">
												<prop name="PropertyTypeName">Melt Geno Sample Type</prop>
												<prop name="Position">4</prop>
												<prop name="IsDefault">0</prop>
												<prop name="GroupSampleType">mstUnknown</prop>
												<obj name="ChannelProp" class="ChannelProperty" version="1">
													<prop name="ChannelIdx">0</prop>
												</obj>
											</obj>
											<obj name="PropertyObject" class="QuantSampleTypeProperty" version="4">
												<prop name="PropertyTypeName">Quantification Sample Type</prop>
												<prop name="Position">4</prop>
												<prop name="IsDefault">0</prop>
												<prop name="SampleType">qsUnknown</prop>
												<obj name="ChannelProp" class="ChannelProperty" version="1">
													<prop name="ChannelIdx">0</prop>
												</obj>
											</obj>
											<obj name="PropertyObject" class="ChannelGenotype" version="4">
												<prop name="PropertyTypeName">Scanning Genotype</prop>
												<prop name="Position">4</prop>
												<prop name="IsDefault">1</prop>
												<prop name="ReadOnly">1</prop>
												<obj name="ChannelProp" class="ChannelProperty" version="1">
													<prop name="ChannelIdx">0</prop>
												</obj>
											</obj>
											<obj name="PropertyObject" class="GroupChannelTypeProp" version="4">
												<prop name="PropertyTypeName">Scanning Sample Type</prop>
												<prop name="Position">4</prop>
												<prop name="IsDefault">0</prop>
												<prop name="GroupSampleType">mstUnknown</prop>
												<obj name="ChannelProp" class="ChannelProperty" version="1">
													<prop name="ChannelIdx">0</prop>
												</obj>
											</obj>
											<obj name="PropertyObject" class="TargetName" version="4">
												<prop name="PropertyTypeName">Target Name</prop>
												<prop name="Position">4</prop>
												<prop name="IsDefault">1</prop>
												<obj name="ChannelProp" class="ChannelProperty" version="1">
													<prop name="ChannelIdx">0</prop>
												</obj>
											</obj>
											<obj name="PropertyObject" class="RQTargetProperty" version="4">
												<prop name="PropertyTypeName">Target Type</prop>
												<prop name="Position">4</prop>
												<prop name="IsDefault">0</prop>
												<prop name="TargetType">dtNone</prop>
												<obj name="ChannelProp" class="ChannelProperty" version="1">
													<prop name="ChannelIdx">0</prop>
												</obj>
											</obj>
										</list>
									</obj>
									<obj name="item" class="PropertyList" version="1">
										<list name="emlist" count="12">
											<obj name="PropertyObject" class="RQSampleTargetProperty" version="4">
												<prop name="PropertyTypeName">Combined Sample and Target Type</prop>
												<prop name="Position">4</prop>
												<prop name="IsDefault">0</prop>
												<obj name="ChannelProp" class="ChannelProperty" version="1">
													<prop name="ChannelIdx">1</prop>
												</obj>
											</obj>
											<obj name="PropertyObject" class="QuantConcProperty" version="4">
												<prop name="PropertyTypeName">Concentration</prop>
												<prop name="Position">4</prop>
												<prop name="IsDefault">1</prop>
												<prop name="Concentration">0</prop>
												<obj name="ChannelProp" class="ChannelProperty" version="1">
													<prop name="ChannelIdx">1</prop>
												</obj>
												<prop name="ReadOnly">1</prop>
											</obj>
											<obj name="PropertyObject" class="QuantCpHighProp" version="4">
												<prop name="PropertyTypeName">Cp High</prop>
												<prop name="Position">4</prop>
												<prop name="IsDefault">1</prop>
												<prop name="CpRangeHigh">0</prop>
												<obj name="ChannelProp" class="ChannelProperty" version="1">
													<prop name="ChannelIdx">1</prop>
												</obj>
												<prop name="ReadOnly">1</prop>
											</obj>
											<obj name="PropertyObject" class="QuantCpLowProp" version="4">
												<prop name="PropertyTypeName">Cp Low</prop>
												<prop name="Position">4</prop>
												<prop name="IsDefault">1</prop>
												<prop name="CpRangeLow">0</prop>
												<obj name="ChannelProp" class="ChannelProperty" version="1">
													<prop name="ChannelIdx">1</prop>
												</obj>
												<prop name="ReadOnly">1</prop>
											</obj>
											<obj name="PropertyObject" class="RQEffProp" version="4">
												<prop name="PropertyTypeName">Efficiency</prop>
												<prop name="Position">4</prop>
												<prop name="IsDefault">1</prop>
												<prop name="Efficiency">2</prop>
												<obj name="ChannelProp" class="ChannelProperty" version="1">
													<prop name="ChannelIdx">1</prop>
												</obj>
											</obj>
											<obj name="PropertyObject" class="ChannelGenotype" version="4">
												<prop name="PropertyTypeName">Melt Geno Genotype</prop>
												<prop name="Position">4</prop>
												<prop name="IsDefault">1</prop>
												<prop name="ReadOnly">1</prop>
												<obj name="ChannelProp" class="ChannelProperty" version="1">
													<prop name="ChannelIdx">1</prop>
												</obj>
											</obj>
											<obj name="PropertyObject" class="GroupChannelTypeProp" version="4">
												<prop name="PropertyTypeName">Melt Geno Sample Type</prop>
												<prop name="Position">4</prop>
												<prop name="IsDefault">0</prop>
												<prop name="GroupSampleType">mstUnknown</prop>
												<obj name="ChannelProp" class="ChannelProperty" version="1">
													<prop name="ChannelIdx">1</prop>
												</obj>
											</obj>
											<obj name="PropertyObject" class="QuantSampleTypeProperty" version="4">
												<prop name="PropertyTypeName">Quantification Sample Type</prop>
												<prop name="Position">4</prop>
												<prop name="IsDefault">0</prop>
												<prop name="SampleType">qsUnknown</prop>
												<obj name="ChannelProp" class="ChannelProperty" version="1">
													<prop name="ChannelIdx">1</prop>
												</obj>
											</obj>
											<obj name="PropertyObject" class="ChannelGenotype" version="4">
												<prop name="PropertyTypeName">Scanning Genotype</prop>
												<prop name="Position">4</prop>
												<prop name="IsDefault">1</prop>
												<prop name="ReadOnly">1</prop>
												<obj name="ChannelProp" class="ChannelProperty" version="1">
													<prop name="ChannelIdx">1</prop>
												</obj>
											</obj>
											<obj name="PropertyObject" class="GroupChannelTypeProp" version="4">
												<prop name="PropertyTypeName">Scanning Sample Type</prop>
												<prop name="Position">4</prop>
												<prop name="IsDefault">0</prop>
												<prop name="GroupSampleType">mstUnknown</prop>
												<obj name="ChannelProp" class="ChannelProperty" version="1">
													<prop name="ChannelIdx">1</prop>
												</obj>
											</obj>
											<obj name="PropertyObject" class="TargetName" version="4">
												<prop name="PropertyTypeName">Target Name</prop>
												<prop name="Position">4</prop>
												<prop name="IsDefault">1</prop>
												<obj name="ChannelProp" class="ChannelProperty" version="1">
													<prop name="ChannelIdx">1</prop>
												</obj>
											</obj>
											<obj name="PropertyObject" class="RQTargetProperty" version="4">
												<prop name="PropertyTypeName">Target Type</prop>
												<prop name="Position">4</prop>
												<prop name="IsDefault">0</prop>
												<prop name="TargetType">dtNone</prop>
												<obj name="ChannelProp" class="ChannelProperty" version="1">
													<prop name="ChannelIdx">1</prop>
												</obj>
											</obj>
										</list>
									</obj>
									<obj name="item" class="PropertyList" version="1">
										<list name="emlist" count="12">
											<obj name="PropertyObject" class="RQSampleTargetProperty" version="4">
												<prop name="PropertyTypeName">Combined Sample and Target Type</prop>
												<prop name="Position">4</prop>
												<prop name="IsDefault">0</prop>
												<obj name="ChannelProp" class="ChannelProperty" version="1">
													<prop name="ChannelIdx">2</prop>
												</obj>
											</obj>
											<obj name="PropertyObject" class="QuantConcProperty" version="4">
												<prop name="PropertyTypeName">Concentration</prop>
												<prop name="Position">4</prop>
												<prop name="IsDefault">1</prop>
												<prop name="Concentration">0</prop>
												<obj name="ChannelProp" class="ChannelProperty" version="1">
													<prop name="ChannelIdx">2</prop>
												</obj>
												<prop name="ReadOnly">1</prop>
											</obj>
											<obj name="PropertyObject" class="QuantCpHighProp" version="4">
												<prop name="PropertyTypeName">Cp High</prop>
												<prop name="Position">4</prop>
												<prop name="IsDefault">1</prop>
												<prop name="CpRangeHigh">0</prop>
												<obj name="ChannelProp" class="ChannelProperty" version="1">
													<prop name="ChannelIdx">2</prop>
												</obj>
												<prop name="ReadOnly">1</prop>
											</obj>
											<obj name="PropertyObject" class="QuantCpLowProp" version="4">
												<prop name="PropertyTypeName">Cp Low</prop>
												<prop name="Position">4</prop>
												<prop name="IsDefault">1</prop>
												<prop name="CpRangeLow">0</prop>
												<obj name="ChannelProp" class="ChannelProperty" version="1">
													<prop name="ChannelIdx">2</prop>
												</obj>
												<prop name="ReadOnly">1</prop>
											</obj>
											<obj name="PropertyObject" class="RQEffProp" version="4">
												<prop name="PropertyTypeName">Efficiency</prop>
												<prop name="Position">4</prop>
												<prop name="IsDefault">1</prop>
												<prop name="Efficiency">2</prop>
												<obj name="ChannelProp" class="ChannelProperty" version="1">
													<prop name="ChannelIdx">2</prop>
												</obj>
											</obj>
											<obj name="PropertyObject" class="ChannelGenotype" version="4">
												<prop name="PropertyTypeName">Melt Geno Genotype</prop>
												<prop name="Position">4</prop>
												<prop name="IsDefault">1</prop>
												<prop name="ReadOnly">1</prop>
												<obj name="ChannelProp" class="ChannelProperty" version="1">
													<prop name="ChannelIdx">2</prop>
												</obj>
											</obj>
											<obj name="PropertyObject" class="GroupChannelTypeProp" version="4">
												<prop name="PropertyTypeName">Melt Geno Sample Type</prop>
												<prop name="Position">4</prop>
												<prop name="IsDefault">0</prop>
												<prop name="GroupSampleType">mstUnknown</prop>
												<obj name="ChannelProp" class="ChannelProperty" version="1">
													<prop name="ChannelIdx">2</prop>
												</obj>
											</obj>
											<obj name="PropertyObject" class="QuantSampleTypeProperty" version="4">
												<prop name="PropertyTypeName">Quantification Sample Type</prop>
												<prop name="Position">4</prop>
												<prop name="IsDefault">0</prop>
												<prop name="SampleType">qsUnknown</prop>
												<obj name="ChannelProp" class="ChannelProperty" version="1">
													<prop name="ChannelIdx">2</prop>
												</obj>
											</obj>
											<obj name="PropertyObject" class="ChannelGenotype" version="4">
												<prop name="PropertyTypeName">Scanning Genotype</prop>
												<prop name="Position">4</prop>
												<prop name="IsDefault">1</prop>
												<prop name="ReadOnly">1</prop>
												<obj name="ChannelProp" class="ChannelProperty" version="1">
													<prop name="ChannelIdx">2</prop>
												</obj>
											</obj>
											<obj name="PropertyObject" class="GroupChannelTypeProp" version="4">
												<prop name="PropertyTypeName">Scanning Sample Type</prop>
												<prop name="Position">4</prop>
												<prop name="IsDefault">0</prop>
												<prop name="GroupSampleType">mstUnknown</prop>
												<obj name="ChannelProp" class="ChannelProperty" version="1">
													<prop name="ChannelIdx">2</prop>
												</obj>
											</obj>
											<obj name="PropertyObject" class="TargetName" version="4">
												<prop name="PropertyTypeName">Target Name</prop>
												<prop name="Position">4</prop>
												<prop name="IsDefault">1</prop>
												<obj name="ChannelProp" class="ChannelProperty" version="1">
													<prop name="ChannelIdx">2</prop>
												</obj>
											</obj>
											<obj name="PropertyObject" class="RQTargetProperty" version="4">
												<prop name="PropertyTypeName">Target Type</prop>
												<prop name="Position">4</prop>
												<prop name="IsDefault">0</prop>
												<prop name="TargetType">dtNone</prop>
												<obj name="ChannelProp" class="ChannelProperty" version="1">
													<prop name="ChannelIdx">2</prop>
												</obj>
											</obj>
										</list>
									</obj>
									<obj name="item" class="PropertyList" version="1">
										<list name="emlist" count="12">
											<obj name="PropertyObject" class="RQSampleTargetProperty" version="4">
												<prop name="PropertyTypeName">Combined Sample and Target Type</prop>
												<prop name="Position">4</prop>
												<prop name="IsDefault">0</prop>
												<obj name="ChannelProp" class="ChannelProperty" version="1">
													<prop name="ChannelIdx">3</prop>
												</obj>
											</obj>
											<obj name="PropertyObject" class="QuantConcProperty" version="4">
												<prop name="PropertyTypeName">Concentration</prop>
												<prop name="Position">4</prop>
												<prop name="IsDefault">1</prop>
												<prop name="Concentration">0</prop>
												<obj name="ChannelProp" class="ChannelProperty" version="1">
													<prop name="ChannelIdx">3</prop>
												</obj>
												<prop name="ReadOnly">1</prop>
											</obj>
											<obj name="PropertyObject" class="QuantCpHighProp" version="4">
												<prop name="PropertyTypeName">Cp High</prop>
												<prop name="Position">4</prop>
												<prop name="IsDefault">1</prop>
												<prop name="CpRangeHigh">0</prop>
												<obj name="ChannelProp" class="ChannelProperty" version="1">
													<prop name="ChannelIdx">3</prop>
												</obj>
												<prop name="ReadOnly">1</prop>
											</obj>
											<obj name="PropertyObject" class="QuantCpLowProp" version="4">
												<prop name="PropertyTypeName">Cp Low</prop>
												<prop name="Position">4</prop>
												<prop name="IsDefault">1</prop>
												<prop name="CpRangeLow">0</prop>
												<obj name="ChannelProp" class="ChannelProperty" version="1">
													<prop name="ChannelIdx">3</prop>
												</obj>
												<prop name="ReadOnly">1</prop>
											</obj>
											<obj name="PropertyObject" class="RQEffProp" version="4">
												<prop name="PropertyTypeName">Efficiency</prop>
												<prop name="Position">4</prop>
												<prop name="IsDefault">1</prop>
												<prop name="Efficiency">2</prop>
												<obj name="ChannelProp" class="ChannelProperty" version="1">
													<prop name="ChannelIdx">3</prop>
												</obj>
											</obj>
											<obj name="PropertyObject" class="ChannelGenotype" version="4">
												<prop name="PropertyTypeName">Melt Geno Genotype</prop>
												<prop name="Position">4</prop>
												<prop name="IsDefault">1</prop>
												<prop name="ReadOnly">1</prop>
												<obj name="ChannelProp" class="ChannelProperty" version="1">
													<prop name="ChannelIdx">3</prop>
												</obj>
											</obj>
											<obj name="PropertyObject" class="GroupChannelTypeProp" version="4">
												<prop name="PropertyTypeName">Melt Geno Sample Type</prop>
												<prop name="Position">4</prop>
												<prop name="IsDefault">0</prop>
												<prop name="GroupSampleType">mstUnknown</prop>
												<obj name="ChannelProp" class="ChannelProperty" version="1">
													<prop name="ChannelIdx">3</prop>
												</obj>
											</obj>
											<obj name="PropertyObject" class="QuantSampleTypeProperty" version="4">
												<prop name="PropertyTypeName">Quantification Sample Type</prop>
												<prop name="Position">4</prop>
												<prop name="IsDefault">0</prop>
												<prop name="SampleType">qsUnknown</prop>
												<obj name="ChannelProp" class="ChannelProperty" version="1">
													<prop name="ChannelIdx">3</prop>
												</obj>
											</obj>
											<obj name="PropertyObject" class="ChannelGenotype" version="4">
												<prop name="PropertyTypeName">Scanning Genotype</prop>
												<prop name="Position">4</prop>
												<prop name="IsDefault">1</prop>
												<prop name="ReadOnly">1</prop>
												<obj name="ChannelProp" class="ChannelProperty" version="1">
													<prop name="ChannelIdx">3</prop>
												</obj>
											</obj>
											<obj name="PropertyObject" class="GroupChannelTypeProp" version="4">
												<prop name="PropertyTypeName">Scanning Sample Type</prop>
												<prop name="Position">4</prop>
												<prop name="IsDefault">0</prop>
												<prop name="GroupSampleType">mstUnknown</prop>
												<obj name="ChannelProp" class="ChannelProperty" version="1">
													<prop name="ChannelIdx">3</prop>
												</obj>
											</obj>
											<obj name="PropertyObject" class="TargetName" version="4">
												<prop name="PropertyTypeName">Target Name</prop>
												<prop name="Position">4</prop>
												<prop name="IsDefault">1</prop>
												<obj name="ChannelProp" class="ChannelProperty" version="1">
													<prop name="ChannelIdx">3</prop>
												</obj>
											</obj>
											<obj name="PropertyObject" class="RQTargetProperty" version="4">
												<prop name="PropertyTypeName">Target Type</prop>
												<prop name="Position">4</prop>
												<prop name="IsDefault">0</prop>
												<prop name="TargetType">dtNone</prop>
												<obj name="ChannelProp" class="ChannelProperty" version="1">
													<prop name="ChannelIdx">3</prop>
												</obj>
											</obj>
										</list>
									</obj>
								</list>
							</obj>
						</obj>
						<prop name="ChannelPropertyCount">4</prop>
						<prop name="ContainerPosition">4</prop>
						<prop name="HasSampleProperties">1</prop>
						<obj name="SampleProperties" class="PropertyList" version="1">
							<list name="emlist" count="14">
								<obj name="PropertyObject" class="SamplePrefColor" version="4">
									<prop name="PropertyTypeName">Color</prop>
									<prop name="Position">4</prop>
									<prop name="IsDefault">0</prop>
									<prop name="Color">clGray</prop>
								</obj>
								<obj name="PropertyObject" class="DominantChannelProp" version="4">
									<prop name="PropertyTypeName">Dominant Channel</prop>
									<prop name="Position">4</prop>
									<prop name="IsDefault">0</prop>
									<prop name="DominantChannel">0</prop>
								</obj>
								<obj name="PropertyObject" class="Genotype" version="4">
									<prop name="PropertyTypeName">EndPt Genotype</prop>
									<prop name="Position">4</prop>
									<prop name="IsDefault">1</prop>
									<prop name="ReadOnly">1</prop>
								</obj>
								<obj name="PropertyObject" class="GroupingSample" version="4">
									<prop name="PropertyTypeName">EndPt Sample Type</prop>
									<prop name="Position">4</prop>
									<prop name="IsDefault">0</prop>
									<prop name="GroupSampleType">mstUnknown</prop>
								</obj>
								<obj name="PropertyObject" class="SamplePrefLineStyle" version="4">
									<prop name="PropertyTypeName">Line Style</prop>
									<prop name="Position">4</prop>
									<prop name="IsDefault">0</prop>
									<prop name="LineStyle">psSolid</prop>
								</obj>
								<obj name="PropertyObject" class="GenSampleEditNotes" version="4">
									<prop name="PropertyTypeName">Notes</prop>
									<prop name="Position">4</prop>
									<prop name="IsDefault">1</prop>
								</obj>
								<obj name="PropertyObject" class="SamplePrefPointStyle" version="4">
									<prop name="PropertyTypeName">Point Style</prop>
									<prop name="Position">4</prop>
									<prop name="IsDefault">0</prop>
									<prop name="PointStyle">psNothing</prop>
								</obj>
								<obj name="PropertyObject" class="GenSampleEditPosition" version="4">
									<prop name="PropertyTypeName">Position</prop>
									<prop name="Position">4</prop>
									<prop name="IsDefault">1</prop>
								</obj>
								<obj name="PropertyObject" class="GenSampleEditReplicate" version="4">
									<prop name="PropertyTypeName">Replicate of</prop>
									<prop name="Position">4</prop>
									<prop name="IsDefault">1</prop>
									<prop name="ReplicateOf">-1</prop>
								</obj>
								<obj name="PropertyObject" class="HTCSampleID" version="4">
									<prop name="PropertyTypeName">Sample ID</prop>
									<prop name="Position">4</prop>
									<prop name="IsDefault">1</prop>
								</obj>
								<obj name="PropertyObject" class="GenSampleEditName" version="4">
									<prop name="PropertyTypeName">Sample Name</prop>
									<prop name="Position">4</prop>
									<prop name="IsDefault">1</prop>
									<prop name="name">Sample 5</prop>
								</obj>
								<obj name="PropertyObject" class="HTCSamplePrepNotes" version="4">
									<prop name="PropertyTypeName">Sample Prep Notes</prop>
									<prop name="Position">4</prop>
									<prop name="IsDefault">1</prop>
								</obj>
								<obj name="PropertyObject" class="GenSampleEditSubset" version="4">
									<prop name="PropertyTypeName">Subsets</prop>
									<prop name="Position">4</prop>
									<prop name="IsDefault">1</prop>
								</obj>
								<obj name="PropertyObject" class="SamplePrefWidth" version="5">
									<prop name="PropertyTypeName">Width</prop>
									<prop name="Position">4</prop>
									<prop name="IsDefault">1</prop>
									<prop name="Width">1</prop>
								</obj>
							</list>
						</obj>
					</obj>
					<obj name="item" class="SamplePropInfo" version="1">
						<obj name="ChannelProperties" class="ChanPropList" version="2">
							<obj name="ChannelProperties" class="EMList" version="1">
								<list name="emlist" count="4">
									<obj name="item" class="PropertyList" version="1">
										<list name="emlist" count="12">
											<obj name="PropertyObject" class="RQSampleTargetProperty" version="4">
												<prop name="PropertyTypeName">Combined Sample and Target Type</prop>
												<prop name="Position">5</prop>
												<prop name="IsDefault">0</prop>
												<obj name="ChannelProp" class="ChannelProperty" version="1">
													<prop name="ChannelIdx">0</prop>
												</obj>
											</obj>
											<obj name="PropertyObject" class="QuantConcProperty" version="4">
												<prop name="PropertyTypeName">Concentration</prop>
												<prop name="Position">5</prop>
												<prop name="IsDefault">1</prop>
												<prop name="Concentration">0</prop>
												<obj name="ChannelProp" class="ChannelProperty" version="1">
													<prop name="ChannelIdx">0</prop>
												</obj>
												<prop name="ReadOnly">1</prop>
											</obj>
											<obj name="PropertyObject" class="QuantCpHighProp" version="4">
												<prop name="PropertyTypeName">Cp High</prop>
												<prop name="Position">5</prop>
												<prop name="IsDefault">1</prop>
												<prop name="CpRangeHigh">0</prop>
												<obj name="ChannelProp" class="ChannelProperty" version="1">
													<prop name="ChannelIdx">0</prop>
												</obj>
												<prop name="ReadOnly">1</prop>
											</obj>
											<obj name="PropertyObject" class="QuantCpLowProp" version="4">
												<prop name="PropertyTypeName">Cp Low</prop>
												<prop name="Position">5</prop>
												<prop name="IsDefault">1</prop>
												<prop name="CpRangeLow">0</prop>
												<obj name="ChannelProp" class="ChannelProperty" version="1">
													<prop name="ChannelIdx">0</prop>
												</obj>
												<prop name="ReadOnly">1</prop>
											</obj>
											<obj name="PropertyObject" class="RQEffProp" version="4">
												<prop name="PropertyTypeName">Efficiency</prop>
												<prop name="Position">5</prop>
												<prop name="IsDefault">1</prop>
												<prop name="Efficiency">2</prop>
												<obj name="ChannelProp" class="ChannelProperty" version="1">
													<prop name="ChannelIdx">0</prop>
												</obj>
											</obj>
											<obj name="PropertyObject" class="ChannelGenotype" version="4">
												<prop name="PropertyTypeName">Melt Geno Genotype</prop>
												<prop name="Position">5</prop>
												<prop name="IsDefault">1</prop>
												<prop name="ReadOnly">1</prop>
												<obj name="ChannelProp" class="ChannelProperty" version="1">
													<prop name="ChannelIdx">0</prop>
												</obj>
											</obj>
											<obj name="PropertyObject" class="GroupChannelTypeProp" version="4">
												<prop name="PropertyTypeName">Melt Geno Sample Type</prop>
												<prop name="Position">5</prop>
												<prop name="IsDefault">0</prop>
												<prop name="GroupSampleType">mstUnknown</prop>
												<obj name="ChannelProp" class="ChannelProperty" version="1">
													<prop name="ChannelIdx">0</prop>
												</obj>
											</obj>
											<obj name="PropertyObject" class="QuantSampleTypeProperty" version="4">
												<prop name="PropertyTypeName">Quantification Sample Type</prop>
												<prop name="Position">5</prop>
												<prop name="IsDefault">0</prop>
												<prop name="SampleType">qsUnknown</prop>
												<obj name="ChannelProp" class="ChannelProperty" version="1">
													<prop name="ChannelIdx">0</prop>
												</obj>
											</obj>
											<obj name="PropertyObject" class="ChannelGenotype" version="4">
												<prop name="PropertyTypeName">Scanning Genotype</prop>
												<prop name="Position">5</prop>
												<prop name="IsDefault">1</prop>
												<prop name="ReadOnly">1</prop>
												<obj name="ChannelProp" class="ChannelProperty" version="1">
													<prop name="ChannelIdx">0</prop>
												</obj>
											</obj>
											<obj name="PropertyObject" class="GroupChannelTypeProp" version="4">
												<prop name="PropertyTypeName">Scanning Sample Type</prop>
												<prop name="Position">5</prop>
												<prop name="IsDefault">0</prop>
												<prop name="GroupSampleType">mstUnknown</prop>
												<obj name="ChannelProp" class="ChannelProperty" version="1">
													<prop name="ChannelIdx">0</prop>
												</obj>
											</obj>
											<obj name="PropertyObject" class="TargetName" version="4">
												<prop name="PropertyTypeName">Target Name</prop>
												<prop name="Position">5</prop>
												<prop name="IsDefault">1</prop>
												<obj name="ChannelProp" class="ChannelProperty" version="1">
													<prop name="ChannelIdx">0</prop>
												</obj>
											</obj>
											<obj name="PropertyObject" class="RQTargetProperty" version="4">
												<prop name="PropertyTypeName">Target Type</prop>
												<prop name="Position">5</prop>
												<prop name="IsDefault">0</prop>
												<prop name="TargetType">dtNone</prop>
												<obj name="ChannelProp" class="ChannelProperty" version="1">
													<prop name="ChannelIdx">0</prop>
												</obj>
											</obj>
										</list>
									</obj>
									<obj name="item" class="PropertyList" version="1">
										<list name="emlist" count="12">
											<obj name="PropertyObject" class="RQSampleTargetProperty" version="4">
												<prop name="PropertyTypeName">Combined Sample and Target Type</prop>
												<prop name="Position">5</prop>
												<prop name="IsDefault">0</prop>
												<obj name="ChannelProp" class="ChannelProperty" version="1">
													<prop name="ChannelIdx">1</prop>
												</obj>
											</obj>
											<obj name="PropertyObject" class="QuantConcProperty" version="4">
												<prop name="PropertyTypeName">Concentration</prop>
												<prop name="Position">5</prop>
												<prop name="IsDefault">1</prop>
												<prop name="Concentration">0</prop>
												<obj name="ChannelProp" class="ChannelProperty" version="1">
													<prop name="ChannelIdx">1</prop>
												</obj>
												<prop name="ReadOnly">1</prop>
											</obj>
											<obj name="PropertyObject" class="QuantCpHighProp" version="4">
												<prop name="PropertyTypeName">Cp High</prop>
												<prop name="Position">5</prop>
												<prop name="IsDefault">1</prop>
												<prop name="CpRangeHigh">0</prop>
												<obj name="ChannelProp" class="ChannelProperty" version="1">
													<prop name="ChannelIdx">1</prop>
												</obj>
												<prop name="ReadOnly">1</prop>
											</obj>
											<obj name="PropertyObject" class="QuantCpLowProp" version="4">
												<prop name="PropertyTypeName">Cp Low</prop>
												<prop name="Position">5</prop>
												<prop name="IsDefault">1</prop>
												<prop name="CpRangeLow">0</prop>
												<obj name="ChannelProp" class="ChannelProperty" version="1">
													<prop name="ChannelIdx">1</prop>
												</obj>
												<prop name="ReadOnly">1</prop>
											</obj>
											<obj name="PropertyObject" class="RQEffProp" version="4">
												<prop name="PropertyTypeName">Efficiency</prop>
												<prop name="Position">5</prop>
												<prop name="IsDefault">1</prop>
												<prop name="Efficiency">2</prop>
												<obj name="ChannelProp" class="ChannelProperty" version="1">
													<prop name="ChannelIdx">1</prop>
												</obj>
											</obj>
											<obj name="PropertyObject" class="ChannelGenotype" version="4">
												<prop name="PropertyTypeName">Melt Geno Genotype</prop>
												<prop name="Position">5</prop>
												<prop name="IsDefault">1</prop>
												<prop name="ReadOnly">1</prop>
												<obj name="ChannelProp" class="ChannelProperty" version="1">
													<prop name="ChannelIdx">1</prop>
												</obj>
											</obj>
											<obj name="PropertyObject" class="GroupChannelTypeProp" version="4">
												<prop name="PropertyTypeName">Melt Geno Sample Type</prop>
												<prop name="Position">5</prop>
												<prop name="IsDefault">0</prop>
												<prop name="GroupSampleType">mstUnknown</prop>
												<obj name="ChannelProp" class="ChannelProperty" version="1">
													<prop name="ChannelIdx">1</prop>
												</obj>
											</obj>
											<obj name="PropertyObject" class="QuantSampleTypeProperty" version="4">
												<prop name="PropertyTypeName">Quantification Sample Type</prop>
												<prop name="Position">5</prop>
												<prop name="IsDefault">0</prop>
												<prop name="SampleType">qsUnknown</prop>
												<obj name="ChannelProp" class="ChannelProperty" version="1">
													<prop name="ChannelIdx">1</prop>
												</obj>
											</obj>
											<obj name="PropertyObject" class="ChannelGenotype" version="4">
												<prop name="PropertyTypeName">Scanning Genotype</prop>
												<prop name="Position">5</prop>
												<prop name="IsDefault">1</prop>
												<prop name="ReadOnly">1</prop>
												<obj name="ChannelProp" class="ChannelProperty" version="1">
													<prop name="ChannelIdx">1</prop>
												</obj>
											</obj>
											<obj name="PropertyObject" class="GroupChannelTypeProp" version="4">
												<prop name="PropertyTypeName">Scanning Sample Type</prop>
												<prop name="Position">5</prop>
												<prop name="IsDefault">0</prop>
												<prop name="GroupSampleType">mstUnknown</prop>
												<obj name="ChannelProp" class="ChannelProperty" version="1">
													<prop name="ChannelIdx">1</prop>
												</obj>
											</obj>
											<obj name="PropertyObject" class="TargetName" version="4">
												<prop name="PropertyTypeName">Target Name</prop>
												<prop name="Position">5</prop>
												<prop name="IsDefault">1</prop>
												<obj name="ChannelProp" class="ChannelProperty" version="1">
													<prop name="ChannelIdx">1</prop>
												</obj>
											</obj>
											<obj name="PropertyObject" class="RQTargetProperty" version="4">
												<prop name="PropertyTypeName">Target Type</prop>
												<prop name="Position">5</prop>
												<prop name="IsDefault">0</prop>
												<prop name="TargetType">dtNone</prop>
												<obj name="ChannelProp" class="ChannelProperty" version="1">
													<prop name="ChannelIdx">1</prop>
												</obj>
											</obj>
										</list>
									</obj>
									<obj name="item" class="PropertyList" version="1">
										<list name="emlist" count="12">
											<obj name="PropertyObject" class="RQSampleTargetProperty" version="4">
												<prop name="PropertyTypeName">Combined Sample and Target Type</prop>
												<prop name="Position">5</prop>
												<prop name="IsDefault">0</prop>
												<obj name="ChannelProp" class="ChannelProperty" version="1">
													<prop name="ChannelIdx">2</prop>
												</obj>
											</obj>
[truncated: 2,484,503 more chars]
