# Supplementary material for: Unique sperm haplotypes are associated with phenotypically different sperm subpopulations in Astyanax fish
Source: BMC Biol. 2018 Jul 5;16:72. doi: 10.1186/s12915-018-0538-z (PMC6032774; doi:10.1186/s12915-018-0538-z)
Supplement: Supplementary file 8 — Original data. Each subfolder has two ixo files output by the Roche LightCycler480. The two files cover qPCR results for oca2 and mc1r. Subfolder names end in 1, 2, or 3, denoting which subpopulation of sperm was analyzed. (ZIP 10643 kb) [file 12915_2018_538_MOESM8_ESM.zip › I5Pop3/Jul 12 2016 0088 FACS plate I5P3 oca2 RK.ixo]

<objectstream signature="IXOS" version="1">
	<obj name="root" class="HTCExperiment" version="5">
		<prop name="name">Jul 12 2016 0088 FACS plate I5P3 oca2 RK</prop>
		<prop name="UID">FFBCD1E3B3664139958572CD3AE19E3E</prop>
		<prop name="OwnerUID">C6C05626183A45218341EE89EA1A5F2A</prop>
		<prop name="Created">2016-07-12T11:00:00.093</prop>
		<prop name="CreatedBy">C6C05626183A45218341EE89EA1A5F2A</prop>
		<prop name="CreatedByName">System Admin</prop>
		<prop name="LastModified">2016-07-12T12:45:48.904</prop>
		<prop name="LastModifiedBy">C6C05626183A45218341EE89EA1A5F2A</prop>
		<prop name="LastModifiedByName">System Admin</prop>
		<list name="AppliedTemplates" count="1">
			<item>Borowsky Protocol PEP product version</item>
		</list>
		<list name="TemplateOwners" count="1">
			<item>System Admin</item>
		</list>
		<prop name="SWVersion">LCS480 1.5.1.62</prop>
		<obj name="AppProperty" class="TAppProperty" version="2">
			<prop name="Created">2016-07-12T11:00:00.093</prop>
			<prop name="LastModified">1899-12-30T00:00:00.000</prop>
		</obj>
		<obj name="ConProperty" class="TAppProperty" version="2">
			<prop name="Created">2016-07-12T11:00:00.093</prop>
			<prop name="LastModified">1899-12-30T00:00:00.000</prop>
		</obj>
		<obj name="run" class="HTCRun" version="7">
			<prop name="name">Run</prop>
			<prop name="Created">2016-07-12T11:00:00.086</prop>
			<prop name="LastModified">2016-07-12T12:45:37.094</prop>
			<obj name="AppProperty" class="TAppProperty" version="2">
				<prop name="Created">2016-07-12T11:00:00.086</prop>
				<prop name="LastModified">1899-12-30T00:00:00.000</prop>
			</obj>
			<obj name="ConProperty" class="TAppProperty" version="2">
				<prop name="Created">2016-07-12T11:00:00.086</prop>
				<prop name="LastModified">1899-12-30T00:00:00.000</prop>
				<prop name="HasProperties">1</prop>
				<obj name="_Properties" class="TAppProperties" version="1">
					<prop name="Created">2016-07-12T11:00:00.086</prop>
					<prop name="LastModified">1899-12-30T00:00:00.000</prop>
					<list name="emlist" count="4">
						<obj name="item" class="TAppProperty" version="2">
							<prop name="name">TopChart</prop>
							<prop name="Created">2016-07-12T11:00:07.519</prop>
							<prop name="LastModified">1899-12-30T00:00:00.000</prop>
						</obj>
						<obj name="item" class="TAppProperty" version="2">
							<prop name="name">LeftChart</prop>
							<prop name="Created">2016-07-12T11:00:07.519</prop>
							<prop name="LastModified">1899-12-30T00:00:00.000</prop>
						</obj>
						<obj name="item" class="TAppProperty" version="2">
							<prop name="name">RightChart</prop>
							<prop name="Created">2016-07-12T11:00:07.519</prop>
							<prop name="LastModified">1899-12-30T00:00:00.000</prop>
						</obj>
						<obj name="item" class="TAppProperty" version="2">
							<prop name="name">RunOverviewChart</prop>
							<prop name="Created">2016-07-12T11:00:07.519</prop>
							<prop name="LastModified">1899-12-30T00:00:00.000</prop>
						</obj>
					</list>
				</obj>
			</obj>
			<prop name="State">3</prop>
			<prop name="StartTime">2016-07-12T11:00:31.658</prop>
			<prop name="EndTime">2016-07-12T12:45:37.092</prop>
			<prop name="InstrumentID">28159</prop>
			<prop name="InstrumentVersion">HTC_VER_10</prop>
			<prop name="InstrumentName">28159</prop>
			<prop name="InstrCalibrationDate">1899.12.30 00:00:00:00</prop>
			<prop name="Technician">System Admin</prop>
			<prop name="AcqStoreClass">HTCAcquisitionStore</prop>
			<prop name="AcquisitionStore">eJzk3Vuzssi2Luq/smLEvvNCQEGIWHNEACbIQTAbB5U7D6gICCgef/1qgL0+R1XNOSJ29D5W1d518UVYKgc1IZ/+tsz838X6+L9Oqzz+r3+ci6L+x//aZKvL5b/+MfFVeVNdk0tSJ8XJq4tz/I//dYvPF3z0X/9g//HP/12ei/L9TvWwOp3iTC2up/of/xz+737z3L+8wlvlZRa/XyAJX6/Ikkv9tY3nJosvuP/mNf/1D57BXfw6NqOO89+OzW9f+98fzuxc7M+r/B//ZP/sSOJ9HjdH8WdPdhv+J/Mnx/fxafw6yuH/cJD4CWpZ8fG2jwMe/OsB+0mOex1w3Ehg/uSo/Dgv//HP/2fIDJXRiJEH4+6fPzv+7ov4OIOPJ41TvT93u5Ik6U9eEK6yZPvnHwzEO3z2GreHMebEocp8/fdnn/EGt3Taa6sN/m7+8U/uv3kZfjyzIjnVl3/80ysNkV61rRnY4fAGyoHOrjSsQp2xzhUc1OVINGney/qB7s/3oMas7NL6FksB2XN3RXXUvUkTc6wFluDeHkrAbVb0/FgRxhB3HqhsX85oEU00xuKne0WdeXeLXoWRToy8rCVlZhqUVhbTS/XHbecoQ8aw6G2k0dR4ucpDLYTNll5nmZpajikr6j0ojrQMHnygD277THXmBaHHfiIT+9pXQJ3y9EAvp8c2MIhEJbUMiElvg/k4NRecclAnkriiVXCVUi2/XHjFoKJM02XeC8jR2ZUKnZdTWhR9M532L3tJfe4Djda52Ce6MQx51SKySI/5bhRo6vbMKgQGfUofRo9MhIUWqetisKb0DFZg6yt8/3qwe9CQ1eTUeh1x/wd3aOL5m09mMkxFXrmsVINe+9I4tcgVX+/28Hyu9l4NrPC05ZXT8iLTmyoJDDH2jKYO9FShZzubBnZEX4oqnElKb7GJn8/rDLzq64ZBy8N5HBhX2Y2UpeEPqT+LlcAWsn6kbMdEoaftgickX5NQ/fp19LE1fWuT4jn23zUpmbDD7h/lf2pSf9Ysvq1JqZw8EL+3SY0YuwJyecnp/OGJCpnPZw6YMtNP/VFMHS0YDGpwr3gxoSdvdiDZbDSEmTIRCSwWTkk85yzA1N7KzFxgNxoZWMce6BD3A+qL9622Od9YsNWbTIIs6h/IcjJUYFdJfOoHy1VNTuxoBBYnsMR70npLTO7VB3n4xCNxHTnThk+iQBCyPcb3uB1PBGujQrBhesS7xf2M3AavEdjuQmZCzchYTeCpDZsywsfChII2u+wkIJ4mk3kxxMexRAhAZsnpwjGkkiiHYx9mkxLPn4xlUyPrkwAuhHIQlOHd0WZ7ooJ32vUJHZeziKST/RgC7ikH89NiGpHt9eSA0bu88HyOkkkWw5cDuhr0Gaqkd9BMef2AafnoMSAKe0U7iTKBQCwY4meacyCqLo9h6WpjMl/k91Lzlnh+u56C+9+e+hKxwhcPCqMLhCqMrGjV4GLARuOVNCwDPN71QVQgZs5KEDxi2dHW1kaGmFgKs9gM65I409MRpkkl4fe5ppomzoYTAMMfBFCcxAP5sSYliMNvuktxP9mkFFXkmO9tUuXlaYNmpDkDdT3HJuIehmAw8xPxikTQCN1aAMpTThl6q6ID/uLyCMbnTRr4i7owySGqQnA25JT6/JWLyHSqrkGTIGd8UaxC4qvXBSgnOBF/HvEHIt2FGKZ6kBA4XtOMnF/eAnTP3QX+Oi40whnVBhSRFIE/D6wD6R3jGFSlzFOPjcoHIS98PFWfGeNtKb8lkecuQJuXJ4aO1nqmsXzfBmO4LghMmcokq2K1BlvvnQIoU8skW4ZLYDzOTynko6VJ0vi5BNfc4PH7QsSTZHWNwH7xp4Aee5VC/NjbgSs35/M68xEhAzWGsXY+Bd5wnT/IeBc+wIzTberhhYYneL/nYZzxJ0KDEvfH7zgfZsMqT+nyGrEE+N4exnMuJrS28XxJ1cPzpdcqADcTtuR4uO7AuL/w+MJx9CBpFi9hYnDHlCYMPr76zxz06HFifNMpWUKXcQT6xsZ7WzI2eZKlvTWQfl0w/tY3gCwtywTFfWYBvax5lmTWPAW7vO0Zb1XlP9ikRHH0TXepwY82KZb77iYV1zo2kV59Id56hF/BMxNcMI/nc+ANzFFItMPzCGQIJfEP3OpALnZ1AieX8Ss/1AVLNr0kA6eyLvgVP5cZyQTuDjN/cAk8HfCuV43yC1i2WRNvrlYPcjHcJ8zggE3mfJrzxLxwBehzkhFwXthk5ZnwBNtkbwQOCxGImqkcKE54CcAY2BqpZjkLZDAuGZiurZA8sKcGaiVeGLpgbJP0hNUDf0jaLaDxZl2TSsKLhS1DzdCVZ2OTPFccTPrOJfDJ0XQIyKsLyFZ1Sangjxwi+uoD9Jt4xfN31g9yXs95kGc8br/IRwqZhZUAWu91Zvzb1tiSSfF0wc7KIwNcbJpkWboANnnVhM5Oo5pIFleBcVxciF8wuP2p4OJdPlfx9ZbKa8RLkiue3/5GPEU9P8hdTRiY8Gd8fxqtFZIMrlewUrlIfXeL+1ejeAiT8/2a+ouTVZJshZ+fdU7PKZzGZ7wklc87TIG9BtQRyi3p1W4MM3ZdEfrcCRIRcn0AztrOAt8Sjex3TarfgOvfta+f1t9vT/1H9TccstKfNpa/oP6+u6uaCnRIkTl2YMTP3UORzsycloI3YYzkfHiox+ndodleURhDKuRHp7+UjfopWU/6mdJ/3bVOf3Y6n4GyyIyk059p7dWDmkv7LT1Gsc4YNJYPqlzcPVoWypgYMHa2ynNuLN/6q693FJWaejTheC81QrxcdPo7L0bj1OZX+P6dVZzpZXmW0snU2Guqw4jGp/7wShbR5HTZE7OQlO0f9Of4wyMt5oHMmK3+Vuupjcc7kImZy7j/Vn91mk7JrD7DVs0ODNDqecH960a+VXvTh9Hpb1KQS4Q96vuYFrexQCY2N8/UjTJ7of6I/dafWMx4ujwslNTg1wBqotxdujc0lmgDW9oq+0g/0vS0Jqm9XkKtytupQbMRjAM7r/H4eoVIaBFQOTVa/aXmUqP7IHFSa2H5rLo2lgW9PO9KatevQ6neBnfS6c8OCOpRL8b3T/0Z94FAF43+JlGdZj+lv+FwOOC/qUn93fS30HYlzLSxnIavxwhpxL5EmERcP4Wth5oI14sLTGULv1hjN8uI+1igjhZnMfUlp65Jzz5KoD+g0dpzip2k/Rk1JW9Qf85e3mqOYXOgU0Em4WKLWttMChm22zUfeBcG7wut/mZzm8H7grzdEiFKUS/nO+rtPtkftE1wkYE+hz3siq7uiub1hyr4htELvD6/K0kV3kaguROZCZQF+9BYJ7Bhu16g7hgXj/81fPXA5Y+4/9xEjb34YgzeJpTTILa2B+JIoz64AxffvxJRU9Ng0QNrq6HuHAX1619lBbzlAd8/ud8O5GwzY6CpKjOLvn5xyGK1Q+2V5BXAZI36yxezGYzvXp8B94jvP6xsBsaVj/pL1LupiY0+N47NELoZSQfCH4dv/YXjBPU3FFB/q6OP+luObyw5745DcLfVl/7YcG+Av30pTOgHeH6LkHzpb5Lj/mbRFLV6NJU0KBKnJnv+lYHaX0sM3Vm4/2S50WB9VgYpuLvp7++r39ikeEn6/6n+6D23wV1r2KG7SnpGmBfqTTEHqL/KX5mEjD0PlPiQMv5zE2Wd/sgkSxlPOQ8dMpF11BNoqBH7mpdkrvS2oJ8eOX5lUyEia7eaw/Th4Pb6Np+R5KlvwYBZgq7iA/xJl/MFOIdZnHb6W8fJFmbFsQgQXFZE/CyJQfYvqCeGNVkSa94e9OUqJ74ooCbZp7sEq0T9eX6fwyYsfenPUwnq7ykkG9CCNWqOXwsm4WiegJN4eLzCYmiS/fwZgXIcFsSflLxEop61gUkRnVLav37pT9eO2DX3ZyU2AV7Hrh8voy6vLOqJWcMT8Af6pb+eXIvYNUb9gXawNDIw3DmoVydP/ZdZSiQtngcwhzROqeWhng0V9Uf2LupvoFtbImuoP0X3cf/cK6pJMsuXQKLFMfWEK2qvklYZKDMHj5fJS54sRNSfzJ/xsfjExxm5Njp1SgIXvwgJl+P3O8vmWeonyG8SRu4B338/EIj38x9sUiLDfVOT+mn98d/cpHIdf1LT9IEaYpqvQNOrGpQlPTM0V1B/q5NwBOOxKYOmO5cRe9Y7wSxNmz+2GwVPuD53An3h1wTE6fBBGE94wEQeXrD/xp8lIp25utMfzVPrQQ52jLe0HuBPYGbrEqH1qsS7XJxi/2ptHkiUqixMV+GNUH/R3AUe1gDccQ+3dzraDlnb+Hiq3SviTfcV/gTvQgX2bXNhvPQyQi1O40Z/2S2AkkH9+UeOA7LDvpxnJee3/tTcwPMdMLxDNrd5DVPzga+EyxqI6VgvMHIRdTUPUX+umQjYRLI6Badca+TM5XhXFER8/2o6jIg6v77157FX3J4lrXwwCX4enjFA/d1P3gX0Qf8SUO25DomwRU2OYZAS77WJzA/9UdsesWQiVAzorlsHdJ3g/lr9TaZmwcAjRw36icqD3s+vDJV91LS2fBYw65lnxpNTfD0k+QvGwvqaeqNjo+lXbw9Wz6gC6vEriYzJHDVcR1kKgWbUf0X9/XZX+o/qjxfYP28s/y/+BPTD+htp35z9XXWW0POlnr71t5kuPXq1Zgbe1C6Jog7iZUir/VJlDLg/FDVdiXNaSyXqiWya7O237K/TX5v9XVjQ39lfq7/fZ3+1KWnEGFH3oBBy2dDEwa6hpeRypt6U+5xevKf/1t/eNg6f+nPuBUNroein+nF+MP+gv94kKGn1Oh6IxUmK0+nvuFPV1N704NHpr83+JjdBkhSWpzN65WX1rb+cPVB6Gs7ct/7KR+B0+jMzytUf+vvI/paN/ogh6aGqH1/nLvuzDtHBUV1xL9Piv9ffnatOXfZnlrvHttNfvrsr7+wv5KlBb8dYZCYSHLNOf232Z6gD/6CO2OJCE+04Tg3NS8ou+7sedC2wjNGVVYKUyvQ8vqiB0WNmfJf9FYoiBT+qP14YDAd/D/1J2jfrzwjORae/uSrYElmZa9TY8tLH++zzrmmVf8b7opqNGD9WZiUh3I4H2RBQf/ITdfESBiJMR71GTy8xfGd/R67H+Iq/32riq8/BWLX6DH1W/QNROUaB6PTgCdwqvM9y3kIEOXwyjKeunAPZrlGHi+cO9bcZ0a22EoaoQQ31RJ0z6k/SgzGsZrXE+C91V5N+Zgud/hbeEfUnPZdTAL9AzS541I7VO35lf4ZCQXuE+P64ElFXQi1lXfZnpyPc32y3N7WK4GNVy+VgUfKoQQl7MxB7ImquZHYZIQ6jYg/Awe1LS9EhlT5wQT5fXym9X7d4R9+dKEyYaz/1sK04WnzEdxq3AepvnuLxeJVIYGeOmcBLCX5+xe6uwqYejYPgfqH1O/sbHHH/J23Gk4OzG4I1mwipxwC+X95vTAgYA/VnMKi/1EYdL9SdEoTxRAZtzBkqROvoS3/TcnKCcT3rBdS87xVtNF7qEA2yQUp3xebHuqq8wDP/Nqj4a+hvpH5zVzUiFerA+S37m4/UVac/X0wshWwPrgeynGWE9vWoJIc1h13bZJcy1NMLINdFbwH6LUdNifGc/dCf7zNVSHYX7p39URqgHo0N/vC03iBBHVVpTdQF6o/ks5jx5j3DJEc9jt/6215Qf8XiS3/+0eF58nyoe5A5NSe0clF/G6bJ/qBA7bX6W91eU5geRycG+Cnqj0vyLdjL/Sn1lpfVW3/Tg4PHm/IGdn3l5wq7ohFqLj2sFDJPUad2NER9tdkfo6I2Z/z2FKAZy4zMGCEGi8P9+cNH83kdgQH1cNwy9DJYKsQuQryk+KucoSyP+pOe1hzMvpunnjpC/S1q9QCuLOyIf4qWDtEK1J+VWRXj0XCFunRy1F+JOoXMjh4kGFcR6LZ8ZKgh4vvvQzWHaYhU8JMatdrqb6ZaePy9FX5ftyfqr83+YJcaETnsn1Ow6Rg/r9EF9VgYFuo3Gh0CTzhx5c81qRH7b+9Sf5Hsb/AT+pusF6iTOYP623vcFczgjproUdSUNOodweXww6ceU5XEGCYFyMcBfoVFtJSI68YFWOUAtVIuDJ5ID/XZ6Y9WyVQhe0eowfVu+PyIVjwp/N4TtTbH9xNpoBGN51Bv9TEjnsOUJcnnOgeyzd2Iv7uJQOLHfAh6qaOmpjvUqMheh2Buj1UA+Wi1JeqzV4HGJHXg+6EdkiKNX9hEm+zvzqD2vFuPA8MKaqbT31kVhqCeZTy+647HJq+hvjTVQ70OUtx+/bBYsLQN6mqaocZUvxqBZV1rBmQycsiYv4pgTxeozdBebolUr2agZm5K/PxuhiQskxD1F9QBTG+ov3H4vILMJ6hX1bW3hEAlgNPfof4OlAdyEIUrNsnpLaX+dMSTXXJlgSSPOu30pz56NxgzXklgv7FNkgo53/wB6kZAMQS+05/DTs6Mb+pnh/RmOgPKc39lfF/CSxhZqAmYTFTh44utkBF4LMhqlDGUWyz/kvr7rQn9R/UniAz7N9GfyA2/9yIgLxW505+99PaR2mZ/eWVZ7+yv1d8tvY0ZG3998KE/62nuQ9WeDgS6Jnf9rT8uvMc0DefaO/u7xvTQZX+d/gwN9XNe9sln9ncbxOJn9lfO+/BH/Y1hD+p8W9xoxV1HwUTdyKE6HQZypz/rKCgHNVhNt/Q4Xief+vvI/qr9cEfr+Nx/66/vkEmX/Rkzlh5UiUQBvZwvQKbzC77/4AUhPTwjNTVIpEud/i50LaW6exb5j8pPXbE0Xn3o/vEz+2v1l/2q/Pylv8ngWUuKcRKyTn/24IT76yo/b335nf21+rsmmyFD1MhnP/RnXtMxdPprKz9N/qiaKhdspp+Vn7/0Zx4Leat+ZH/PLIt+Sn+CyPH/tpj6L1L5+d1BRas/fT2Tg/BYniVi+Hg3a/XneX2qaWW+voI+Xo/STn+31YsHm0vFFOq5VJNn6EswMw/YyStmlwMxC9Qfkfg+AXZC39mffbuigdrsr9XfhiE8Q+loxZOS+qjHp86msAtxe/K2yfp4FzW3iBs9avh4OxNQk9WQKpo72IyBqieJ8bztrSaCPxHAQC2lnf7KbDOFiNNRs6WEWlKScw8MP8b9jz3UX3YZvrO/cA5bvO8dT32YmAM5Ddw16m/h7np43yRyMJ+zqL+28nOpqDIJ5k6/JM/NRYU19fH4botLSMaL9QyM4PZivOmwjkh+HXtv/Y1e+3f2N9k7qD+nR02tWN4JROGOSUF81DUZbQrc3uk6DsKecX90+lstWTweR5qxnf6mvafA+MYcj+eMhAQQV1/6e9Kmknb6Qu0Jj3vYZX/BtVDSMJ3VPOlvRwXYLoP6Yyz8PrnbRoe5dh8Sb1ZOf39f/cYmNfy2Yuqf1t/4m5uUNEf9Ea/J/s7bvO6yv7GwaPQnoIY0J/belZ/hiS/JieormDET1GCrv+nUXYKx1PHaWrsLhQyPqBm9Ce46/Q3kagG26KGe5izq6Wij5myvTALvvE55cruh/oxI3xP/Xi+h058Tjr+yv/KBj8nN/tKfaSZ7MJRdjl21Mnrrz1DNE0P7/flBOyknF2xFRD2FF9Rf0Ms3XeVnl/2p1+QARD7j87DB499usKtu0DW+f8mjplr9zUbRCS8pPdTW8f6lP78APiMbDp/Xh3GTLdbzB8lshwOniuMAXlyhkSTsyW/9CQ/UH2W+sr9Of9bBS2Ay1nYE5BLPV+01+lsZZ+Jb4irrsj/d8U9ppz/pFC9Bc6w0AOuMx/eaejmQXoX7lzl8vKPxCtxV2RSxKHi+bfaneHVJ/DrFrnQy8xwwe5Mv/VWz6ghmOjmkdH7Lf7BJCdx3Dfn5u2V/89dqBfYlQg0NwmVERjf1CkoIZwYMDzW1EJ8ZuNd+GdAkrupOf4qLP3nPmyybn1xSglbtUCv8ZIhfuWRhdy1YXRh/bG3wJ3WxrkA0tk59eV1JhGN6L5D1XpH6wfQEZDR3z3jvuGYpCDX/IEZscTCpONSbO0H9af35oPkDRk18t8DjqS76EHWkf+nP3c0rGA8O+HyrP5UkDN4ltVsKB3JmCVz0AZh9rmZ84WU/SMKqQ5jgvQ+1FJoR2ZfVFRzhifqLsnVE5hOXA+uK+vPdEN/P1dcR6tXB918XqGEYz9/6A2oOD4QnFoA1HKQpjaNoS/YhXkIUPUTtShT3p5SoaY2cUIut/vxCFWC8eqSBR7UoInQd30A/vG4M3V/XEhmsnizMVk1WeTii9kTZvYP+3JWBv5ijPifrpwCz+vmb/pDeoFjrS+A/AfVK+DkL2uxwZeA5MWuC3ekjKIvkS3+6V3GAfdSceDop2L+i/n4bufgf1d9IkgbfdV/9af2x35z9tfqrhlsnsF7h3ez012Z/Bq2xObf6K7NYe+tv4oirT/09WaJ02Z/hbnuPTn9d9neNE6XT3++zv4/Kz/A13f8h+2srP63U9RTVvezLbtxfl/21+msrPz/G/Z3zCLfn3lWly/5OvntMjZWk1KrOXBxabGTUaKs/32TOXeWn/Sv7+6j89I/hkub9hU9mpHrUXeVnqz/reJg4qjCrpzTtLftv/eVBOqHJUkM9ttnf43oWKK0GqDNxediqNwn1dnZK1OP1rDw6/SW3ETZfLroeusrP3+vvI/vbyyOe7prsr9NfO+6vrfzs9LfxxHuX/XX6ixI0QKpE5J39/Rr3ZyoH2VG7cX+36YjoUzngf0p/IsN+21Dav5v+Yu/4L/pLh43mWv2NZqinUh3dPvXXjvtrsz+vem5Rg5bd6yo/w6M5xa6cjnoyo2Wf+PF1H2nnvs9g1/SM+hIp6mlhG6gVJRfwPvjA6/y2OIkwloEjXn6X2E5/i0uNujpXzbjBZyFDOHN7KUzme0WbvIyv7O8c4vFoE18AMiQyE07WqL9wuZ/C/Mzg+exq1JxEUH8qH/UZT2RQY3uGjmFpNJWudg/11WZ/Tm+Ij80Z6mxXrXvduL/F44Lnz15E1OqJQc3ZQ9zf3B2qQN0lvj59biKi0psHFlkxAXC2k6FqF9ip1O/91E+8O+5vOWFAuc1Rf7aK+z/NKN7BFxnDQDJ2ePKsUtweV4+DYOFSVluySxVCuzl+ZtvnyVEZD2F23Y6INzXpW3+LF4e6O+mo2ckjwM9r34zz4zMadtnfllso6fw+lHgS7W8VuKrXCz7G/YXCaxjAZnH5/X31G5vUYPBvKz//Gvr7FaZ/Z+WnsddRe3KNGsj66gr0qqn8PD0b/Q0qv6v87LK/OLpGMAmdL/29An2JP6m8KTuLJxqZxKhHvfdA7Sgp6i8R8jlMrNmpKR5GrbX600s+Sakw0hRSmKslNil9H1CRNUKiC43+srQgv9efBznqr+xz+27cn5/ucXvhHfU3kQzUUF5xmdYPjy7INjYCiNOvys9Wf16pflV+2nvjhF3R1TIkuyXqT+c2p7TTn3jubcHQV6jVVfxV+WmVzbhBKcDzH4krfJ4/4vENNI4n14HJgxts45Rq28Ih1phTwFIF1DQF1N943+j2XOYB+KygkNgSDqCn6p7QUDWiTn/OzawYL/KRAq3+ZtrjxHja+l/0R7MQj0cw1RPImornOz/i99Nmf/aoKFK4RKu3/rpxf3sGu9KvW+KCUdi4/zLGz298jjNwZg7efDOa8z/XpPh/X6Hy/9Hsrx335wyFSwoRh1/xM3JvoMy9M+M5z3NI6ETNm/r7MvX6uVATdhKjNm6XAn9iFPU3mulv/fkHpdTI9ei+QHuOUEe+PTU7/WmPAJ+/MKi/sS8w4Iz3+BMw+4uIxL3kDLMnkzHU35k8GVXWoNOfZ++acX/NODe1PtXE2yWoM8FReZjlBepvdBIOxPPjM0wZ5Sv76z3jt/48P0C9SVuBe+tvFaxZYlcxbl+q8fhSq9ySpI86019+Teh2i9tPb6g/e/Fb9rdTehI4Ir0SWCRNNph6Uqc/ahvLjJTc04MpEfGSMxawiY+j5xJMI8TXcXvUHztHvTluhfqbDka4v+tKQF1GKePDid+S+8C7wfTyQP0Vt41CZqrQjEtkagb0ZhxicrGwl3CqyhTvnajPdS0IoC82qD+4WBLJznkJY397CbzhCs9/O/FYwO4dPh8YJWp672UwGY7PxHtpZw312htgE1s0l7x58fsm9ZfQH/9/RX8SKw7/JtnfiPyE/j7G/S2ljfVZ+WnvSfxZ+fkx7q+d9WUFU4eef2V/Q2aTv2d92W8fj27Wlz8f99fO+tJWft6WNyUwFhVq8te4v05/izWTod6AMJ3+NL8YdtnfW39N5ed19VA/x/0d11b634z7+6U/65W4hw/9GcJIhi77O1hCyHSVn232Vzw15Q/6m6wER/oY99dVfnbj/hr9ddnfbjMk78rPX/o7xPLgrb+B4B0+Kz//dNaXPZH75H/I/lr9dbO+iA8j+PPKzy77c4uN2VV+kr6vmT+lP4ljxL/LuD/2mys/B9bk1M360o374+o+3s3MU59QY4Ra6AX9G1gVP0rhdZ9lnf50cS6mvrF3ym7cn0ZnCgl2GxE1paKerFHYY+gxppG2Pjfj3nbOv2R/1FgKgTc74XVec5vK0WjPpXSj1hKxBdRenE5Rf2OPbjVJSWVYJfOv7K/TnzCWGLp84PHsihcPspjh6wtGe2izS/rWXzAtUX/LYiGB4Qh9xr+fUGOXJrvb5RM5mC/PDkv6t+Z4iwzPv9dUuhYUNbV7+TIJxkGTBY5Qfwv8XaL7pqi37XiK+99Y+PqNIG5JOlj7IB8SJvViRioJJKcQyPbcDyDlUGtHt9FvPEG9tpWfbfYXqgJLfHXYU7rsL545qL+VKrPaWZyijoVmVhk53bGd/nRHHBHIZHz/QRdNoDtFSRfOVgYNePy8drslas89fOlvHWqN/rRYI1PtdO6yPy8/3RVtdQ5MiGaPIUNLfSr9VFdV4rih+PfQ30j+5q5quootMOdZztBQ4moyHuhrkBOu0YtnvbM/4kZp6m9rMyPLrNFGWjVlZRJqp83+lEpHrYzjifnWX1P56bHiCog+RP2pwfSEP7ZNmZGXZsVg8+eE8V9G5pDXGfVnado+9QfBckv6KmpPH2WoNyX40l8360uple/sjwzCjPEmixK7hlyTrZ1N1NwjQf3ph5cD5lE6pd72UmHXTEf9yURsNGcIGln2r3swNvwJLxFQvPU3O65Rf6kVSaQsVNTdZv2V/R1kC/XX358Cej/j59Fmf63+/Km/UMjuZQpgvFYx49/EJd5Mw6cCE0FsuoImvr66W3OwnDwPfDJG/ZGeu4dZNd0T4GRj21V+yr2qYvz12HqQqnzi5xM04/7yc9SUF6xQt2KZBr7uWG/9uT0Oz3e4Qv0FFn4flmwUDB0dUH9a/MTjU5yC8a4X1N9Kq2Zg9Kuv7E9LeicwtmJC/EO40H6uSQ357xqf8NP6G35zk5rcsQk4coKaOfSW+BPWUBuK758ZuniNUGdpLwe51QeC/UGybI76W+WovyBB/Xn1tQK3UFBXosej9qT5CxwT71fUrkSNPHuoP7e/QP3t47VCJCl+gVXvSuKz1eJA+PR6gdlUzAOP2eFPOEqacX0Fd0upOZwCmfYT1F+/qom/NFFnzMx6689/2auMkEytQJcmdUpVCbVqFAkDWpA1miIjnoBqDYHY4pV4ydRmu8rPVn9Uls0DSZznu/LTSx07IrfMHYBjoa7ouUb93WtBBDNnroTyV3zc6s/S8fMCoVqW5K6gQw1RxkuMsuZr0mOxiWp2iBo9GqjNOfnSn8/I9oFwnDCC8WOXBX7hRxnZb5Mv/d3vG43kQq+J51+ov3R8dgh7Te5gXi4lQw3FfutvHN9uQac/rfIq1GmTLbb6u5znLJhrDY+/rHiWWBx+f7OFfSYQm2eT4JWCB312yVOQiuL3d6m/hP7+bE7Sn9cfywxGw+/6s+qPD/z75r7qL/514d+vgX9d+KfcaPSH8O+QnBTkXcO/X9O+dJN+/ir9/P3Av45//Poyf/OvHfjXhn/dtC9t+Pd7/rWlnx/8+334547p9A+ln+eTkhF7Kj6kLvy7YCP4w7Qv9u8G/nWln5XqbOg5Thef/GvDP/vwWNQfpZ8d/wxvY9PLUxOJPrtx7B/Cv5Z/bfhnFc+noqaT/bwL/yacvNM6/pXLvcp8TPvS8s+uUzfqSj/baV/sduDfr/Dv9wP/Ov614d8H/7bBktBkNBq/+Rey+H0VHtf/Wf5hm5Kk75qi8O+W/h3D0Qm0VPka+Xdm8LszbLXHfNR+KgtphJ3F4e3Tf1QbSVnnv7F6QX89+tMHyd0mPZwz6L9mnqAu/VPCXj+ll2T3HvkXb2ZCSo0A7xyt/9x9n8POcBor3ci/DURyGvTYe6RJ6asPpJn101MU9F876+fikkhpl/7NkhPf1X6GjBg+tOdqP4Wd66H/sBP49p+z8/spLFz0m3MdqrBiU3x+vpckwkezHuiajvsTr+g/N2lGAvbHMglPeOvVLO+iwLJaox+nkzto7ci/3XEsB2Ew3mRkcrUDGG8nDHaeJ1u8k11fIXbGrX7gbQ7otQwRB/ryiP7b+Pi4dwwInt+Rxc68cjUbBuD5JNKX/+xH8E7/Ov/V/gR7Fok5CmjFyJq2hr35nvVzk1PQ+os9+i8dfaV/nGE0s6Ky6EPxetVI7YzOoKd1L6B0LSua3aSH1M2wz1FR58c6qywzZL+tnvqnAah9dz31JbG64s8OgKstAnDszxGAUCEwBvzcg7EgpKm330UlmV56y/fQv3iJ4GEFawnaGAEI43oQEemAoJlcEIAUNghAdbUKwUmMnOkmfhn6agzOcnkkND+EQHoSApBcmqTbS40DKTfJFtQtbo9uGCskshNvwclNBJW+MVlS+NYexi79mvbTthCAslzh6515XmqL8uiCNtw202KSLwDOBhEC1HquNHIqrAPI0gYBOF1i7zzxsHdpTiQEXtVMnNIWf7bxnzfKsfd8TfB42/jPV+eCSXRhvgVXbIpNL8ZJI+VOE8Ep/R3jR2vc3savVJhFvwEw1fH4nImBvfFRgtsbqqsDuGtmT/zZDIGmqL0tEFKeCc1Gq5pMHASgKTxw+/oaAbjRvAUo4j1Nu6F/I9t6AxBuPesNQGdyKhhIHni+s+EVAf1EAMKNXeLnPc5nYFZFTrxXip/fEoQCdbJLUnrnTs4PtqmB8F1/+v+7VX8Ozs/VW4D2abklu/78BqbFXbCdnc8Rea11FODtUOLV+Fk9iD96ogCZWZF2AjxFSQWmNK5RjGnkEDX0XigwFKB3E1CAg8TF7U09lJNxWUlk9nyy4F6XZeBvroOabB31gt95Pw+ADiuFhHIzL6b5mwB7x4SHSY3vh+0KhRaWTwGss43uqm5WRoIwOeN9JasDbxji8cZcwgIZZrfU55im+rMRoJMLKECexcfqNnlXf0JJzYykx94NjE2AYvNYFCbHNwKMxRuBUkLx+RkngsZ6KMCotHnyVK23AP1ANEqy9twQ3K2OotOD6EFcTVh1+V9X/ekskweY/gVfPxPOB6JJ8xFMaJQFcL2iAGfH5x3v+4s76QQoiihAuz+/EhDEtUPCdI7PB2xF/PVrja3Pc0cwnY7w87lJKOrs9mzmlzPwfEiFAhZnq7cA/bmP1whLfub4GZhn4hWurRFOafLH/flEaLqLlL+iAH/rB/5nBYj3Vf7vIkDyw4P/hM3QpcnKMd8CbAPAj8F/SiF7n+WffzrxZ1v+2Q3++9MAsBv897sA8H+Y+qUVoHFL7o/PqV86AR5SSgsOt9OVf3bLPqj3EzF74tNR05ACTZlQZ7qpX1jxfntP/DkwUWB/Wv65j70o7Qb/fUz8uSPYb2wF2AaAhPGdbVf+2Qrw9xN/fgiw5kfjtwCPpPA+A8B28F878afpgiKpj/Nl2gnQJAf3c+qXLgCEzdTE41nN3hN/buv9gFbjqx50U7/8EqAhPvuskjF7gybpUkutEydL6sQ2nE6AejYMyx8TIIst6rsqa35agN9drMYfXyewggQF5R/WEnnJYwmIpPdJJ8DgOqlRdIuv+k86mQ2bek4x8HNHKol9WkvgRjLeE/vrKfbGLjMU4TXo4Z3LQcHZpzEDZj9pBNYkgDWLovIGwYjQWWAD4RcTCfTrfBBQcr865CqiAClbyekieaAgxWLUB62p/+xm/gzP939JAAPmzIN8bY7/WWpslwCuPVUOFuYUxTXkR9ibjG4oUHYhO1plLFFc8hSfzxY19v7Ofg/kJYfvH/fldwII4Mkk2N5QhO3cL139552iuNrRfys/RAGSYFOTk/qag2Y82YBK/JYnwtpedAKkW42+BehE5EuA7dwvnu2yqb+Te0COs6nyTgBj9o6CjQwFVuUDhdob7R5klRwHYD+8UdolgJyamhBZNgpPlWTQLuwGBVhuUIBHeg817SC/BRjO97FJNDq+gCLkPeLHTf1sUxQLcJnwjHdlpJ8TICswwnfNUv/TAhz9RATYLvzQFYC2w//US4hiyxRBIbD4EqBvSii4MZcvwfDVlAF2ZTidANsI0Pec04GkT3z/ZAjNVJdHwSH4xc5hbE5QmG0BaDv5yzStjwGdbEMU06CJAPn0QLz+usjIYIUCtF/6KfXTsRCSsYLiaiNAX2girHbqT+NeZChGJtqS59RCYYYoMvCrean5/smFWdDD93Mb7P06cbwGi3AowPMORWtNmqlD49spgPg5jEi+euLx36UTimjF8+S+sTZgcBt8vT7Hx7tCj/HzQSHCfiOgIF+95ni2+Po5j4KyT1oP7NrYExh4wy2J+okKVrFFAS5KU+oiQI2b5AHlPHz8SJMDKNdkH9CHa2RkEjTD/45lxVByrN4CbKf+BH2EAhxIzeQxVw8///Mxkoi49U5gz6IvAZoEBej2JwXj+WUjQPG5BZP+JsBEes7AgjwndGN/CVBfBgkDvcUp+sE2xY3+7dCfv0gG+N1/qbw+vBVo1akRzQ0F2FaAmvbgQihP7G2XAaqpXTIgjldsJ0DVCYu0G//XCtD1TyhAcW6G5DVZMZ0AYftEAWq9GLc3FPD5pTNSyML2WJgqZVPRKA8e5J5UF3A3ObbpGlYmqXJrAJbN3QLYGNOwqwAdH+91APfNeUsObCK8x/+1AmzH/6lqWaddBagrtuP/GgFqKYqPFihKTYqvAS31NU9Wp0aEYKF4iVaW5HTB820rQMHScPtK3xvAlEUBeidnxBOn/xyBc/VRgGcL7+Nr8Yn38Qetif84GQ+ie8852EsrS/1H3Qz5hd4aBduMd2wzwBmJH2D7Ngotf67fApwyacbANuHrToDWhLsx9LqfaqQ66QOYROGXANV8dQdlua0CmpB1SGo9RkEO2Fvg9862QrSDUHUCpEe/EXuYcJ0APT7ENjzVVifQRvUZRavYJjFYFLTLVqfAuxXm7+9TfwkBiv93BMiNeOG7JtX+aQF+d3FNNwCQOG5gizNadhlgK0Brcn0e1N3jkn8K8NcAQOPXwn8XxjYC49W/h2pbAtoJcLl/PlRNTq/v6V9G+f7RZYDd5J+tAK3e/dwJ0D4f9qya7ZYHmj0vwVuAWj2taXKRcHvZGZRPAS4rJeoGAB5meI/5yABvApOn3fQvrQDbDNCG+gAfGWBXAgqTpU+zcKO8S0DbDHCvCWvGXVcgdRng8SWT1KLy0PwcACgf4oNSURRkNwBwngy+SkCvWzcwF4tDrVK8fNCjt9dS4yjg+eQOjWnmP6SgywBbAVbWUHsv/dCWgLZLP3xM/tmWgH5M/tllgJdtqqnifcq8J//sr55RVwJaiIz+FuAgwE52dTfx+LWbXL8zwLYE1Npyzo8JkBuJ7L+dVfuvIUBJ/okaUHmwb0QT2RKR+IHYZYDQG6CI+tmtBqMMvjLA9aI/AOf2FAN6LOuMHK6LHjjFDu+ZrIMtRU3xuzfP917qMxcUSSKeXzDhfBRRmwEumUIBX9BGAeQbO+oyQD0ZDxiYNSJqa0AjcSmnQbilkdZ3Tz1wm9k/wfPoe+2H8LGXGD899d8C1J9PFCNtpi5q539pM8C5fkfBthmgeqlRcBtpb2pCuVFhbipfGeBgYfcA+7r4ej7fo/hWpz4Y/FMmC3WAAtSDOx6v0tSQrsZ7vEebzcqDzcp/4dW78GQmnRcwno/YlE5HV6UToHNLe4z3YPD97QjAMYi9AI493H5PTwlsFiXL0IfXCwlVg3+pAfViqkDoNce/Dm88GV18DuydgALkNdnU7lvDgFg6Ken8WN3fIwB38zk+Tsg+1C43UYFlLitBmBXXZo2p9VuAYJrN7KnTpdnU1KIA+4YDP9Zb5UbSt42q/WkBfndecdq4JsiE5AxUDvcgNajvDNBLy1LqMkCSDdMU/GYCl18ZoH/sL02yG6IAzVl2Sr2BtKi7pf+MySMPOgFa+jyEcU9FEWF/6dBlgPjLP6bUm2SHbgigypFD4K/PRvkhQCpvrJBcd94GRad/CbDNACf2MUtBNswtYa8owHYCGH8HXN1lgEa9PwV+naIAYxqjsObLE/HXOgrwJgv7LgP0+FERkSNtFn/4JcAxtbbt9KGEzjh8jAfxlQFq9eotQKImKExbnETkOlP64GjNEMbQWh7I1Y/HKN5GgEmEvUVr5WFv9nXMSbf4Q5sBTh/KnvHWwvItwC4DbAUonn4TYLv0XytAvfdKU2+6Nt8CtDQXzxfYpih02nx+VVME+uBRgHeL24A5qouUEqcoiTbjZmCfEhRzWwQ63T1PMD5IPy1ATmxGAPw9MsDv/ktlWwVq9ssL420GBQpwEqM4tOgS0NlltO0yQLJvqhBLVmDJQY+rdwbYzv8pPbgzTMBCscDCjIj9QgEq6hZFdVpdNLIi3luAoDVr50EqoABHWsl4+WIiES+Ka3DtqpmCFrucZLB0m6rPxS317ksU4H2BXc7JblYHPlujSM2rKoB9f1WpB8EqIxRW564KtBNgmwFqqnZL6UwcoQBdb9hcA64B9rfwcTsDjOMnF3z9tKxJKc9RYE5YB57uoACDCF/vTpoM8NCzeaKav1WB/hKgG/Xx83rJS548js1yoPd7xviVjr/50wQFaBu/CfA6RwHOYhQjHYztjKw0ToRJ7uDrhdJkyW0hvAXovYyLSeZrFLBiD67EnwZnICOmwveXepVCfzSCToAzrUABbsQ1CjvX8ftw7S8BqnzFwXiS4/Gfeo0AR/mpywAh8FCAbQY4tiq8pjjT6Pe5+l9CgL+1kP+sAAfS8NuuAj8tQPWbe6vt0u8fGWArwI8JQOttCp0Af7/8w4cA20GAXRXo7wUo7e5lJ0Azv+Hloc0AP5Z/4OVpQcuLNg7McIvN16fTuBOgWcxeSifAG+tN3gIU81T8XP6hrQJtBwGaS1Z5dBngfp4WaTcIsBVgOwVMlwHe58zpDwJsq0Dt9EYfnQCrKN0yH1PAtBmgcTON6A+DAH9NAWO1VaAfAmwzQHl7mXYZYDcIsK0CTRVu9N8IsM0Au8X/flWB7tOD8q4CbQWYZbH7zgBbAaYXkbyngPklwI8q0FaA3RQwvwSoLWxN+jEBDqTRv59b7S8iwO+urG6rQNv1H4J4KmrdKMDJ4tisV9CIqK0CbQXoV+d+SYTzcdgkV2LgBU8U4HE8egswyIWt01WBthkg9qbkUBt5aDvDn6MAe6P+gYxfqQK73RhFc1njnawV4GzkDQOPrVBEGpfKEC6NLwH2mtUErWYUYCfAc0jHAFIppd7pcTt0owCNbC+nc2uKAjzyTRXokKLQeiIefzcDqOL2Uygt6mhDzVBhKSQyCZ4k1joBqs/XHwUYDGwU8AWK9/oPXRVoOwdMUEr4+u2lVsju1MfeuqtxhK5D1yRGeY5gJuV94quK/M4A5eOll8LOpqYWwJRAqE25wIv7vYgwfvA1B0yw2rPazjDeowDD6HJjST60OXD30ojpqkDbOWDaKtAuA1z5SxkWa0NJQzfEz1twhgoEtqoEQRm4QIpyXIO5tFGgrQDT28WEUNGEgN5M5+d6qwNJFP8my/+NxG/urbYZoGWSrwxQDLH3OuszzfJ9ZiQRrm8BaGmIAmHcsiSmwP0xA+yW/xO2E77LAI0KUIDWGgWYGyhAdzHO0y4DbIcBzvLJMfXlij10VaDmaHxI/dIb1uTWLNggrybYm+LWAnQCNGwNt/dLgO5CzlJ/FJVbwsvNMLtr0/uibF5rO3Y9g5nYCLDNAM+r1fpdBSqyvPSRAVKOx955K0B51QgvfWHvsV3+r80A6TD+ygDJYI2ClBLcniFVG9D6JxTgeb3IyHiXyCjEdJ96dYSiU6TVGHv7uzzoBLhohKrExVcG2ApQHt/2DL4fz3csNsMAWexN+kcbBfh4cDE4/Rce3/wY1cTP9DmQWfAvVaDt4u9dBij1fhNgDoJGhOI3AZa5URMmVmknQL9XNovJE7UAg+yPeDz54McWf2eHDCP9XcYBst/cpm5PfQ1Tw8Jvj6XGgZBZ9RagX2/WbwG2GaA3rVcsCq6Zc9M4Fc11EwUoB9UFfwMOioWRywNZrWO8LyHrAn+wnprkwiR3FNewTr3yZisk23gcyBFUxLOEgUTM06oGZx00lc1nC9sQhwLULwMUUStA06xQgP2mqnLI4n1tTK1RVwVKjeFXFSgRdXz+kY0ikhiNAJtxgLAKRjzJqMd3GWAnwPLF8e9xgIZtPkj5bDK2gP0SID01AizEWwAqhwJsxwGS/voawN07YxuJBQnULMfXj2emQk6D3hLGZwZ/s7MT/sbllb4BxZrXKZyH6wcxyPUJTvxAARr+6EuAt0lOYOmYfDcO0EpWd+INSvy82gywFaBXpyi+Ir8+wJUzFO8tG4Ukf83F9zhAfokCzAqrAtlsZpm5HfH8hdmVgymj3wJvM8drgLvCNjTduOegGwe4rnQBZmRaEMqMzd//pfIvIcBfcfx/loA83lz/LgQk39xdXbO18TkL6O9XAGzLQNNsQt4hYHlv1lD4VQb6awVA0xjvTbUtA/1YA6ItA71umclnGejvCXjZr9R3GaiiyCt6c7PwHQK2s4B+hIAtAbuBgL9WAGxnAe1CwHYW0JaA3SygCjsM3yHgLwK2a0DofzoPTFsGWgXHfdAR8GMgYFsG+nsC/goB7WgzydRxThS6/xUCtgTc5y75HAjYElDjTrusI2AWviafKwB+EPDX+u8fBPwoA/01C2gXArZrQLRloHYymIUdAY+/ZgH9TxGQZ4W/zQLw3/3H1ax/yrsQcEGPG6VbAN58yj2G1nMkRzAY1N1AQOivkIBZMhiCwaZigP93m2H3tv81DWg43Ybkmq6RVKtbL/WuEg21lXB6gbwb9gMgZJd1IeDmYo0YL+yPtuQStmWnKU/8u39FEmn790DAhZN9EVAp4IuA7RKA8zUnpSCE/Yz0N4thNxBwvjMzXhvt0in420QOgiO5m9p2jiRVBywSUNBlpwsBN7dmQfqlcNXI5HRD8u2agX3DBAnI9M5vAs6VZtpMd9+ElqP4KwR0hfQdAi5osjWJZ45XoD+BS+ksjh2yPw1WoOhFn9Ab7E3teF+wMFsqXxPBtAvAR/GYY/xJ3z2QwxyPx1v0x9hHGMistjw3E8H8WgKQWIMBWMen+J4Ipl0CsJ0IJigCJN9HGWg7EHA4bspAGwLOk7kbEm9xvsLUL3ukGwhYHoYWbIuFwHhDr97+WHeVZ0fSv50J5i9CwO9eA9C+eibY42OeepKrs3i11d9loDA7IDnoFgk4USENoEj5jEhPD8lGB18EbGeCmabZiaG7uFDI3GgCkOkjD0BjrDcBFQu3788j/kCke7OGnnlJif8ah2UXAtonNcGO4hNJpBVIQFfPkVjGGQn48JFkikqQVFuBfxD/tNqDktkZQ8u6jMhp3oSAYwtfP9Lmjz8QsB0ISOZ+s8pFUwY6ip87fH6OZDxuhvibDr4GAvo7i38PBCRP8SsEvAnNiu+n0Yl0ZaBS//pFwL4/YcltFysw2Y+RdMyyKEnFegTUSYzHWwCSr10BfixnSMDJFPcPfG8Pk8HhQICchw9iys08oPsJdid133p0BDQXz6+ZYLQSiSv3BPy8T0RA8t1W73lAuxDwlHwREBam8C4DtS0koDflvghoZVpOPO3Bvwk4XsyOgUcmgx9bBYLl8bf3dyHgd08E2hKQPGc18fR9cSBjSXiAqfFfBDxnc/wOdy8k4Hax4rsQcCwTJGD/jAQMVu47BPQOFl92BCT7Xh1QxhcdUtD4DnYa1UxHwMNQ5WByOFWBH4yGCqlnVQ3TqtfMdeuvQkJ7SDA5XnwNBNSOT6ErA+0IeDbyEejs/CsEXJoVdgmtZpkGZnuOyDJpCBhpSMDXBgnIX1c8jMeHa9ANBLTWqyE4waomcFWRgJdlfu+WgaCjrJmo84FkdKUNEqotAxUtVQIzGCAh+aP9DgFnawnfrxWRRpw8jkB5Sk2boSuTRBtrCxObQwJulrg/8149YZI2iwLa83NJdpOeCI61zAO/3OI1yyWrx5uAPL95h4A6XeDxzlgbCOv1nnhNqKqUShM8P2VZjUA7e18hYHZBkpP19cJAENpb4m2RgJpAbsQfFCtsY0Vcwni0+CLgYt8sYc82izg6Kh/+JQn423P/WQIKA076u4wEVL75MtCmgC0BP5YB/KgDbReC+CDgn44EPIrx5E3ANgX8mAvmFwHNJpDr6kA/RgL+aR1oOxLQHsy8R5cCtssAftSB3q4e7r8ey/zHIvD/Qwr4ewJ+zAXTpoAfBGxTwFu636fdXDBblYnei8D3HOPwPxDQ2oQn9k3AXyMB24UguhSwrQNtRwJ+zAXTEvD2DPXPkYB/mgIavxsJ2M0F06aAp2WovReB/zUV6AcBuxTwYyrQZiTgzxIQATj8m8wFI42/+c8qLQHVg/hFwHYkYJsC+vsKSRQqpxrGEocEDKUZ3jrZ8ZuAPnWddwrYEnBh952omwu0XQW+GwnY1oG2KWBHwMsGieO5spgikc4ZqftrvFXFFz6AhdTbEuhdZIj3BZKOj+RIE61+H+TnELfHavv3SMDtbi0F3o7sDqQikyG42f2LgO1IwEXUEE2J5Pc6gHjB+KoDPWF/DRb9BRLvzvfMLgV0bV8O5q85ku9Q/FYH6u/ouw60nQvG603ldx3obuXi6/sv7NgOHi/sTjd1xHRoILke3mwD6qzsE1+44OdX3QfceyRgUOLxFOy+SQGXA0IjcPFWW1/edaBz4Xp/14GuNkROuxRwk0+4joDdKvD2KPhKAfczJN9rOevDJJsqTOAY91ALTUaB+eqgBAtxgqQ+4rXjvRJEpiABXzm1INi7o8BjBtLPJRbCYMT8XepApW++T8nLZiRgv0npvGYZ93irrsBaMUg2PoreBGxTwG4piJaAmrJCkmy5wiTDvRsBcfG36qX60uwIaPiABJyNBYfA03vXgdJT8rUUhLYX08CX6qwm1ixuRuIlSUpJUjy6FHCyRGJ5/eNXCjjNU9zeCJqlEWJhB1oSZ6k/Tb8I2KWAk1p/dHWgStxM3tnb8FJXBzrTXznjiQF2DwMr3wHZZKcAjMA4kDR+IkHDuEkFxybfTQYqn5uRgIGLBHR6+LirA7WayTf9UbO0hNJHArLnE0+CMB6DRpB03vSEhB2NVA3cBXZfvZeCBGyXgSd5kpNuMtA2BdQz8xB416XBEn3ezJ1Dm5qy+2v1TgHbOtAuBYxHTR3odoifd7sQYDsZqHM/n5huKYi9u1qAPZ2UuP1DpREhRQLOdk4R0MRdPsh8r8N7JKAj4Oc3qeICprfxMUWgnn6OgMJA+vdLQP9FCPiDdaAtAUd2cscu1uqLgPObm3cEpPLM4skVv9pPAlbP5AKyV18Rbwg9UktIwGmIBPTWZyTNbI7EMpw1Es18jDR8fTUAYzFGwjlk2MxNcr2C8kgKQtdTKyJRk9q1KSAlxSYkcYgElOcrfH/fXR/IstfDjtHkgCS6bpGAK/t6Bp2ca4b2tK+5YLrZQNs60JaAhB9fUy+aY49LmOVfdaDzrHyQ6/V5RwIPkGjDevROAWdCkwK2daD3wOq1daSpH23xPq6YSQ8mPWw9dLaJHDI+Wysgh32eenuK15Dn1cU2YS3wePYUCXi8cm8C+kfXLsnQy7EfII5yxp9usE1sufgBTsbfCZUAySxHSED5sLwGVNqMgITL5wOmMKsY8K/rkMxOldiNBIRliaRrCTgpoZl7p0kB7WPyrgOlF8UyCX0+KzAzQAK2daCS6Y7Akm5F4B1i869JwN/uS/9ZAo54jvm7DAX87jV2rzpLukLQLgVsJ4NpC0G7FPDXdKCWoCpZVwjaTgf6kQK2haAfQwGzyJm8U8BfhaAfKeD+LEz+D3fnsqYo0nbtA2IAKhsZAgbIRpBgozJTUVFQQcXd0f8PEVhpZfX71SSzu+qf9HVlZ4KIAnHXWs9arQpIEDAbGway2dk9pkbQY72e5E7iD7DWl7k7NYI6uI+zdwT8pAJSBNSPUeHn1bRq40DXxjJ5jwMlbRBEBdRJGMzHKCA1gk4VNffz2yTL6SggQcDzM9Rzx8Nmqd07Rezvu7bCmXvzqtM2iA1pgicISONA68ptVcC3LsAPBGxVwCYMJtFX5W8R8MjdYXtzw+m/hMEQFZAYQd9GAd/CYD4QkI4CfiDg944CSsLXBW1/NwKi71AB1apWokhOl60R1MgRi6gRlNXGNUVAagTd688ejQMNHpuXCkiMoLH6cDMUbqYMVrjHywh68q4vFRDHLwRcL4wXAl6TJyDjORVR2NeZrFUBw0NjzGwQkMSB0jCYRFzLaHPcDHBwYOUoHG3GKbpOnBYBp1sxFnTrdnTpKGBcx4BcTx72T8JgKAKSOND0oCso4rUVRnpxYrGBM0BGqUHeNwRchoqucxc4njcj6FsYzHl9SdFtz8JegrSHwovAwPL5sU7hgqjg/QpNeR9BQHXCMrA8dhSXIuBM9XuRf+h4FyTrMw2H89EgitcDX9Cdntki4GS/HHfQ3R7Do/LR78P5a4ytk8S06ChgbOwBAaduDx715eWFgMMTDwh4jOD3U2GVoLO4aBGQqoCjgWLjxU6VIjyx4fP7vmtK7PwtCPjV19TSmNutCijWe4H2QVAV0L0DEpEwGJ3lANlIH4R4s19G0NKcuWi78mZ4uAMExOcuICC2fyAg78DyTe7b8G26NXGjBAEvvWCFFX6U53jOFXfkOdsED0V1y+EiAAQko4DUCHpuqjNJGAxBwLc4UDoKWC+EFgFJHGgwMLsdeJxMWxXQx41qRrrgKQKemzEeMgqopxUgYH93LH5BwNAG5BvJP1RAYgS1NRF+Jn0QBAFpGEznPNOREq/gPYdshvy8Z97R7iga2ODlVxhMugx+UgGZTZBhpXPO4Ds+mQnUCEq64KkKeHDEFBu34MCFhmSV1AhKEDAoOdgft5rvWyOoNRN1dIoaI+3s0JS7NHGgvtJ9IeCiC+dTnQctAlIjaHXrltjQ+B0XhsfetxVswjXV7/4tYTBfrQL61XaBldQFpBEwX1AEtAYSIOBAdzKknLYHjGadCvm+AAio2IAUqNyWyJ/IPxtBlzIg1fEJCEaMoH51HrnI3m4bxEovcM2UJx09HEAcTS5OcG8fwDXIPB81NnZW8x1oENBcBu0oIJ7yLwR0RO5lBP1QAakR9AMBw70MCHQ8Nwh4aFRAddSEuZz3IlZZAxAOrwHpsoIRsFb5Zy5MmLJDVcCB2oXjPRvwfnkZEJQiIDGCVrUhY3Ot1LnvoLOKvBCQkBhB/RQDXK6K1QLrlwKQDgd2jOZGsKYIGMw2gIDsjHm2CHjpSSUqR14fK9IQrnHJFy2qAg7nEiAgu4XzFRVGD65RARCQa4yfRAW0UwGuOYKAVrSVaRxoi4BH8YTtLgef3zwFZE+GIiAke4LjRwvbRT7XrbC95gEBrfmpRcBxUB/hHpoKnwcW/gwE/HEN/bsI2Jc6nb8FAbUvLgSkRtCPNJj1Ipr7lTh02jzQ+MZv6SygPbbvHZoGUwxzrZ0F5Oo8atNgLN7vaPOQq/x9iizOem5DTBEw326tdhaQqIAUAWX1pmsEAfdwFSCzjLJC663yghpB3xCQGEEpApJCwDcVkOSBfq6DP3e9U4uAH7OAnwsBTel2LdRzsZy+zwIqmbXxr8FoG31GQOuczASKgDQPlCAgUQH366HKmbfDUX0ZQX8gIEmDIUZQioDECLovzoCg0lDRNYKA/zgLSPNAL9ZmRI2gVAVkVn33lzzQNwTcjDfT9zSYOj+OfkHAPPVVzroNjPu3IWBf6om/TYP5QxDwq/9ZhcwC0jSY5aWv00YI97lg8qA3fxlBSR88toJ1ifT+tEfzQDHzkDOUC2sZO/O+wkVn+VLSPFBvMH4ZQcks4HhUAxKle0BAdnfT8Lq/AYQ7D+FRI97X8KhyR2IeuuNVgY583qbBUCOoMt8x2Hw4TE5VQK+3bBHQr/UXAqJKVfII14CAmXF26SwgzQOdxQ5LZwEDtgNI6MzzVgWMhsLKpXmgxAg6YbuvRsDkeIff73ebVgVMdizL+fjR9Lufji8j6FZskNe9rrFx1Ht5aD6YFG2YU4rN7ZBFNA90P9m9ZgE9EV5fLjmEl/Nhjwuu8qqDKnMD+5NWLwQkjYDxGI4nenJsh6bBEAQMh6vmeGLewpMgVfPp6epjqgKOm0ZAagQleaDrla9G07G0SqkK6KopIPTgDghd58jGE/Mi5cEtdctvW672JeH387V/CAJ+eXo9N7GxIv5AQJIGQ2YBaR5oKRkYD3aLPA8fy6RA8W6StGkw08vRQtb+lQbjTxlAQoqAZBaQpMEQFdDKlNcsoMtp6ybtPud86VYI6KyvYH/+ZhfhgTbroHDfzALWx0MU+BJsT4yglqC9jKBcWrezgP5xlMSo4n8YQV0FELC/DsdtGgwbVSothEedaVNIXyQymhSAkC4zeiHgYQYIOFaawnhXAsQkRtAm/xPhGyN00ErRfjKClr1gCcg5A+RdP00LdS9zhIf2KotCl+HvKH8wxi8qoHpX9ijQpFJujaALI8vxPYLlPqkEHLA/EJBUAnrbR5NnGloXdD4AAjprCc43yQNln9WRGkH95xmQkiAgUQEDU4Xj0wNAQK93gUdbtOI7aHcGBCSNEOG4B/sjCOgtxjkKHH74bS2bcE1J3a9ygP1tKuA4qefYGT9eCLhedO9UBfSHhZSh4aA+AsZPKhRc1KbR4SwCAi5ZQEAyCxgrq1YFxPkEvpP+cN9pVcAiHFkosqsbNrI+IFrHlix0S7Qetk4ufIcmI0DA08oGBBxeAUmkUZUiZE8ErC+nVy5kZ8sElU5XpI0QgdwgWmHXEh4xiyrHsVYVgEDGmRpB6SxgJ9p2sd7RbyicwL0S8QogI1EBsdr4rggCDvuNkZPjLAHdNPFOVcCA60gpupeNEbRJgwkUw5GpEdQ1EkCyVdFXkX6YM9QIGl42SYKiCq750d2CazZ9VICAt3mGB3YPENBS4PW0m/jE43oKyLg8LEqkTUQZW53ggMKbXFlUBVT32S3C6mPpIm3tAQJ2Z3WEg/gUI82Gz8OtpBcCjlZGH1uRd+WCLWqan5o0GCO/wfv5MIIa+eEa+WOtgnvajKmw5y5PuV9yjoXGMpwP99g/ckH3KnweWPgzEJD/bxBQbtLr/xIj6FcvV2kg6Ccj6NVGo/dSQGIEpSrgBwJSFfAAS8N3BPzHQNBy65gtAj6885wioFWk40JdXvwrnQX8HAdjG2Mto0bQIj/obSUEQcC3SogPFdAZVE2AaKMCFppxfkfAf5wFHH4YQd8CQYkKeEXKLn8LBKVxMGk8u2udR4mpCmh/BIISBHSeGx6/zwISIyhBwDcjaGHP5r/EwZBKiN+VAr4ZQd9KARn7JlEj6Oc4GGoEJZUQb3EwBAHPfgwI/K0qoCx3fx9e+KfEwXwHAhqLMSBQNR1Z7yogCQStLOmCB/FW4t5mAfWh2c9xF8klDQSlRlBmLd9RzwZkc289FgUjfdNWQoyLOxsF8QO2jzNAqMAeyHmIt6cLRUBzPRG54KKsAAkTQMDQFH7MAmpXFpZrV0CoqokzeVj5AM/mPCDgfsomSLRDngaCxtMHIOAMH108lwChpgnnw/GfJYYGgob+DZDQwH0NL27Xxihq1zEthR/OmxLBboNYnxFQMzgVB7NMQdMj678QsImDmWLHvaDrJsywUl0B6aYdr0BydF3B0sGE83eQGxVx2lQ6fJTCH/oKwrFT8SjYGZ5MVcDJ7DbII9PZCDQOZj7rANK68viFgOaozwWjRlVU080LAT+MoOMHq3IxP3oZQde3gZpHi5zJ0KQc3OD9zwHJL80sJUHAJD9KnM/v5e8zrckyz/9WsfhDKiG+2gh63QR2Gwi687oyjYNx1M6eo0ZQEgdDAkGpCthjtCmdBaQISGYBSRxMIHhmTFvhzdUdECgLX4GgZBbQ9yNAyBCLa7hGbjmH81UHlnPlNsGGAs8Ff/MwOyjLAQF1vVEBCQLOe94rDmY2gOUwaYUfXSRAQHYvxFQFdOeAgD533nf0zmCIsW4oLwQks4CkEoIGgpI4GKevwe+PBl/SOBhaCvihAhIjKI2DIaWA+moNfy+ObB2thHk7C+iv0xlG6X1u4FHSz3I/ZABhuboatrOAvNAsh1dBawR9UwGNUZ1xeNPj5dYI6h1PKAzF6qdZwO4zgXvOTptgt14XiMbBEAQkpYDBaQzI152/VEBaCTGvu7B8lt1jHi4ZQEBbmwd4KLv7iFZCdB9Mid31I0fh0uU/F5h95TUl8l/1nPrbVMDjbL7A7iy8RKG9NVsEJCog7qanDD3c7QHbQVZFFAFXrNaqgEFdWSqaGPUZG/0bIJLBwnfQKF9GUGztltabChgwi5OF9MdewMo1P0W4sHkXJZVWY8WYwf5u8TyjRlDL/WEEVWVRxONueMl96wpIqhxW/RYBSSXE+i6eqQoYLCeAQBLfIGAzC+ibLiDcNqok7EXqSwWcJZrYxMucuXAxhe/opV/f8DiaXXJceoCYFAGbOJgwXb0QEF1WgJCdcVPad9ozeHBdAHJ5rpUicQb3gNHqdojwcjBP0ahaZdi1JoC8hgkISFRAtQTE9PfYaYoyAtjftQN/n0znGLnL+o7tPnOLQmPex2iYzQGBL3wdhYMUEHCraw9sVrtTRGcBO9pExs7mDoh8XjcIWK+qdxXQXwFiEwTEy05Todqbn7AzWf+EgKPu4MhhKUo+Dyz8GQgo/CcI2O1wsvC3IOBXj9m/IeBHJ8RnI2i1mWm/JIK+GUHJLOAbAlIjKEHAz3EwBAFrUTJaIyhBQKICUgQkcTCfE0Hf4mBILzxFwE8qIEVAogJmtnbOP6uAFAFJJ8RnIyidBSS98MjtnPzyJO0491E+3LdOCKoCEgQ8jU21NYISBMwXezgfb7OApBeeqICZt4z+hxH0QwX8bAR9awWkKuD/NoL+owp46Y/N/3YWsNvpdOTfxsH8IQj45Sm7i8UrDia59i1khtc+tos1w2F1BQjFLtgLfO/gQ6NGUIKAVpL28/AqyRm6Xa8yHmYPeMju7ItAjaBWMmNROMW3RA/LIUc7IQKvWpdI8XMNJ52pzOFB00e7uUxlbI4HUkQRkPTCv6mABAFJHAzthcdNr/rUGAFCEiModxy/VMD9KZb1/aMxghb4FQdDVEBiBKUISBJBiRE0jgqmRUC10uDvb57fImCsbwH5nBMg4O3aIGmgN7ODTSsgiYMhRtCp3gPk9Th2i8dzjkd+YtQXZE3DTWsEJQh4dZxu2wtPjKAkDmYuR3zk93RWpSogdh+DfHJZ3wS9gNXELwg4vt/6HO2EuNujthVwktiAfOvegcHjUn61AhIjKO2E6ExWBcrWLDy6XRZenySCLqwcEDA9wed5O7j371quwjXV+7L22u9GwK/uLqKtgGQW0FlPVdoKqGy7TScEBgQkKiDyklcroMHXrRGUdkIQBCStgEFYAwLOu69WQGoEJXEwxiWDn4WqzNDs+ljBcnUHSENUQIKA1ordcXiFeYHOApJOCDoLeBUAAQfX/UsFJAhIZgEDzrYStNF+IOApNwTdUh2MjQMLSLfjBJkaQdEBkNZ3PLHthKCzgIMxIGCx/GEE7Z+SDhpfmbRNBK32sPxmuFcvPFUBCQKSTgg8hrsLmkwBAS1mnnGhnJoysrTKbDshLtbLCEo7IT5mAcceD3+vdQQVwWo8xe5qf4pCLph30EyC8+NIAbz/eJfcqQo4lgdFRONgtCFzBBzIjyhAFSAfmQUcdIcvBPwwguL71BSQ4O9DbIXWHuFuZsE9YBqUcM9c5BG+jI7f1rTZbSqhv2pm/W9DQBIHQxAQzx/HAonC444VOT3nYREvMrRj9wc8mggV8jc7W0aOp50wipYvI6im2hfsHOoa+ftsrlIVcHxbX/LAWPRd1F1WN2yKA/j9xJVcpHkTHqt2cMoDvzi6yOuurtjO52UUnC9VhqTjCwGDk7lMUBEzEk0EDX3zBNd0Z9LHqiBU8Jza260KOHC8C+fHe0AgfbUHBLwVN+QLKSBc5j/62Jmjlwo4lAOxVQE7G0BAzvXu70bQ/hVeXxmnLwQks4DECIq39UilCEiNoOsF3GMkPF9jm2+ugXJXpehab7dUBfTxTeqg5dV4ISBRAYkR1PSujZKP7BjJ1f6OvZ0KCKhUIxctZDg/41kCr3fwFgmqs+CJ7RCdoiBhnZgioHuJrhyGhztG+r57woo7h8/v3KiYvKLx2D471zyM9XlMEXDkGifO506A4A5nwPmT+yUKj9fk88DCn4GA4n+DgN1uX/xbEFD9YiMomQUsQ3mM3hJBPyPgWxzMWy3gYsgW6hy+Y+9xMMQISlRAGgdDjKAEAWktoKnDqvANAT8SQWkcDEHAbVcI3uNg3hDwzQj6oQKSWsC3WcCLC5f5GwLu1prWzgJ+xMGYFTwM30ohbL7MVKoC1pdzEbl2GaTa7Bml1Ahq99NE1S58lrwjICmFIAj4ixH0H4vhtyq8/7dE0Fu3OrRGUMXautrO9n3/clDRb+NgrDof4F8Q8HMx/P9GQEO+TdJvQ8Bur8P99tH6hyCg+h21gOM+BuQ4JEv3rRTCvzuATLQUQlUkjsbBfCAgrQU09oBolsapaBp1GfUtDoaqgEjfdbB5Ttg8yAbsBR1HS0BAX2GiIGqSyGL9xMDyq4b9MxZzoSogSQSNTRMQUjZ6LEZxB5B05SmqflhyAxzyJzny1XLdGkHtPlwjceh0VT2uOReHxu41Czi2QkDAdfiaBVxIx9YIOg0WqxQNdgf2XQVE2kzBM/v5UgEn/Y2C09EdEHAbwUK5cd3h9a5JEL3nLjy679Md9jyRjwLu6N2RLO0yagT9PxAwFUZ8jo2S1RsQeCHgPdy0s4DrW6Tkk67Bysj31z08HityGweT5YqNcWfySgTtq2yrAlIExBF6JYI+eoCA54n0xPqOZ2C5K8D+yCxgEEqAgOdRKnzbcrXb6/6+vvYPQUD+i5er3GPv4LGb7zm8ub4Q0MTNLOBHKYTGpTlHSyEUbjXDA1gPIoqAh6oxhpJE0A5jJm0cTOf+0ywgQcCAdWB5Z+7tNfYSu4iCLNs3RSerBCOLzVHolkfhLRGUqoAEAYkRNFRyQLR1xmQUAakRNF7C/uksYDDey1QFfIuDyfhtWwtIjaAkEZSqgKp7vNBEUKStXqUQRAU0l4smUL9BwLHxSgT1L1HVGkGH/TO8XpnA+9UO8yHWQkDAIOvzMtLzlUVVwNDKLOENAXHYEVsV0Nndtig4niyd1gIq1fAEx2tXnbdZQFoMT+JgtPOuOV/dZvtse6TF8OGhiX+ZVYCA5sUoIxoHQ4ygo7gphVCmRxkttlVIVcBQ2cP+CAIi/gJILzum9Y3XFC991XPqbzOCKsZkQY2gGC2OJXJV5kERkBpBhWdT7TifVSgYzCsZufHqBBj/PHLhuSlFOB0fZ2z54zoKaqGptrxWPyEgOop3rC7WFy4wzgsLKUuPx8OeeMrD/cLEyEDzK0b3rMyxPwGki72JgEfs9Mr5x805gWuuSQS9P39SAUktII2DuWwmFzxy6gsXOgwgoLnZ97B+1gEBsxgQbuQ9WiMoVQEtwFmaCBqcVvAdvSPmjo013xhXJ4CAw2IiYtWUrzlOmAVcg7eAxQ5T1Fxw6L7iYNTdHZDugpMS3S7BChs+33zHuXmGTvZ+946AydDjqBEUryvngoaJJsM9qblm+nyVoNR7/KQCXoWAxygX4Xh7hpNQFVAprFOOL/cTICHrtSpgkKzgnRV5fcIegv2HmwLe/zC3eVoM77PdKkbhvT7jMRqcuJBbLVy0P80l7NXTMvL7TYLrn4iAP/6N5d9FQLgLSF+VCvW3GUEJAhIV0MxGvkBnAWkvIDGCfpRCUCMoKYUgcTAWWjYI1qiAxVOwkLnqK4Um7cy6VQH32U7VRvDsokbQt2b47Yw3o7c4mM9G0M+JoMQIai+ed0zjYGgpxIcK+NYMT1XA7F7nb3EwORcDQm6Nh651+rfrPzfDv8XBlPGhaJvhCQIWz4ORm05WWm9xMM7oei3UetGftAgY5DNLq6ObTo2g5mOSyW9GUDvVtsVbKQSS5ptY+4yAH6UQVAVEFiAdVQE/ELAYhZijzfAfRtA3FXC33A4jx+kplkYQcCtJsD+CgEPHdKkR9FtnAbs9gev8JYmgSveLEXAV7I54IBSAgDM8clHaXzQlDQaLfPjS63pUD1sV0F9z1xLpyQJu3fKkz/m6JBfoajsMVQGnpzWjo6WxZmB7oUnEtAABl6drh8bBBGbGlqjs9DUcGAYDj8ZqAY+6lIVH1Uzp57BcZO50FpAg4MS4wPb9o/RTKYTg8gOMw1DOg+l0nNJSCGoELZdGi4AkETTeZz4gE4AnNYLSUojKnLWlEFE1ZzIaBzOQ8lccDH6Snj1OQfFqBNsTFXCWws+TaHbD+oGF458v7UZ1HML73YinAjtXg+dwNfcEdBoNdlQFDCMXtq+tYRdrqxIQcDj2Xf0w9gEBpYDngpl0tdCAubUIGIecL+jF1VdxxAxh/8d6LSBvKfXwSJcBAYkR9Iw5G0+fXTWfnGVAQF2cAsL27j+VQpBZwLi7BaSeV4sHHk4yeH1ut1F17czbOHHu/Rwv3NW3mdbgmurAJfM119Q3I2D/q2cBCQJakwKQLx33LFoKQZrhqRGUxMFo1jrn/PgAyxvSDO91gwLROBjJCJpuSUDAEKV8Rpvhh/F9n9NSCGIEJXEw2GkQcjAL1nhwlos8ODtdF+Hefo4dm8mjsBRMmRpBiQoYLqRXHIzNH17N8DEyMjzu6wUsB0MLlm/zVxwMzp2hqhcLuOTcLvsygpazKqWzgDQOZvvUNngkD+H3ndS8A6L9XApBVcAGAWkiKEHAt2b4xx0Qi8TB4HIwy9A9npjYFLtbQDgugeVsN7CxffzRDL8VG0Q7lY2R1YDt7/k2w5rubPNAf1gWUjV4vYFwAATsajZcQ3EXkFO/A2Lqi+QOi05vgl03fyGgqe3LFgGV/ryNg7HzPSw/STM8KYWgRlB1DY+5Y90NsXHC+yiINTh/8vVRYhcWxBxOAv5zi/VXXlO9/leZq78bAb9aWSdxMEQFhFXK8YIGZxuQQ1yd80BiAInYVDxiA/AlCt14AZ9pd3/G+pGDz5CogNOnd8Hu/llHOIvgGnJcQMBBqAKybdASI09tEGZ2BETcXx34vckI2OP9M/JxFxBQ8ptETtWpUHibVCXqGYBgBAFDXzmnyLe6IlYAceCa5OF4tgEglLPrVhxGlliiazC/YC141PBc3J8yFBiAgMawuKEglV8ISOJgApydZKoCuhPtgvzwautUBbQE8ZLjeb3IkDOE19e09Jr7YhcQcLhcsVjR9BqQlzmr6IoZFrt+CIi786w76tveBuvi+ojCUTwHJJxVOXatKRzP8w7IKXRsDqsCA+fjJkqtEXTgjeDvk+U8Rcup8WhVQFuC85XumgTTBgH9EQsI6J22T2yua0BANXdS9DAfMjbP6IbCnfATAvoPBn4/NQGxPWt0zcPLep6g2LcveMxUgIDVXnLRpDOHdUhplXlwCf9QBOz/NwjIi6L0t5RCKF+sAn6eBXxLBCWlEAQB3xJBP2YBKQKSWUCCgA7HAcIRBLwqrP0LAn6Og3mbBSRGUJoISlRAgoB0FvCjF5AiIFEBKQISFZBUwxMEpHEwRAV8Q0DSC0jjYAgCfiSCGp8QkBpBKQI6iz33NgtIEJCqgAQBiQr4hoDH1VHjnDg9Ji8V0B+/G0F3wUZvEZDMAn6OgyG9gBQBaRzM5KH/ioDECEriYAgCvlXDv80CEgSkpRA8d0s0EgfzGQG/Pw4Grim5+7fEwShfjIBmdDpSFXCSL+DWfpyM4dEVMa9SCKICKtdS4t6q4YebcZ+jiaBkFlCpchVNjs/apSogqYb3UxUQbiePOYqAoVKvLyh0AMHW4YjJg8N0BFttANFsedvPg04TjzLxAPmGtfQqhWC9A0Or4X1pflN1m1XaOBi89QABEbPmsVJv4e+vG0DAx43z8FR7vlTA8DAGBHxgNg9qwW9LIUg1/ETuAAI6A6Rg3BhBaS8gXMMKjiY7+L2AYPtcf5VCYCHzse4E5qCthl9uVxY6eE9AQMsSYKnwqAWkG+McHpAnNvJHQqMCyuMu/Lx/IWDgjRCeDeEvg/36iqkRdCpqgIDJ4tbGwazLLiAtl7ICLCsPPWxetzIKzQkcz9LLLTw/5Wo+ja+AfF4+hPPFPzVEZwGJCkgRcBasLmjnn54Y7QZM/lYKMXVhURSOj8z3ISAvcf2vMlf/bdXwCaocrJuNCrhUhi4KJEBAfdlpjKBlKaOqCAABlwwgICmFIAholUoRhdKWf0fAwHH5AslZM9tm4xcCflTDh4JhNRFMqzW210tAuLtqYGoE1cZMnvuHxFLRYrVtZwHDXigC8OneEuvpbh/h3aO8UwQks4B4qiYtAuqL6gDLy6qn6kIyaGcBaSLobPJCQDoL+JEIGsjWrPNWDR8kDiCSoIorrOBGBSSzgFQFFNJGFWR+mgXEu+sxQ7NkYsFyPwakcxaCjiaVZ7ezgMQIas+DCda7Qzj+dArbUxVwCH8fXleJ28bBNAiI19t5h8bBDKcYzmfnCQhIVMDRuQRkRim8H3T2jnhwW7+MoHUXEHA0M14I+KECAtLDY26MmAgPyxoQtJ7B+bvLVYmNpuHRX5nHzzXWX3lNdfu/7dr8QxDwq6vhCQIOhF5T5T5qELDpBVSk9Tn3x2cpRe4JENAMlCrCVSqpaNnbn+Bu7byMoLNy1SJgKKQ2RklRd/GgVACp+twIrjmFVJtvaoS1BkGQshKwtlqeAYHkWYxkLbhirzxVCKs9u6RxMAQBcXA8t3EwI7N34agRlCAgcq2Ko0bQzmx/wYp7B+QiKqA2aoygTSIoRcDeqJbgO3isOZwkgHS9bCXRRFAsBZWFuuH8QVVA7Hiwf09oVMCLDAi4qOHv3WXAUBWQzgKm8wYJ0/4LAfFjm2Fvkx2j0LgAwrLHusCqPaubqndAwOki4LDLsC8EXGRbBptlemwSR+2MGkGdxfYWYesJ64T5MOCxZUt1Hs4mP4ygyvgEK7yNlKD5xXgZQY+jxgh69U7NP6ACApJZQKICouX5mgfloUrQZL5qEdC33JNLjaAEAXFtJ58HFv4MBPxxify7CCj0hf7fkggqfUc1PDGCUhWQxMGQRFCrcx+oNBF0V7nDNhGUqIAEAZ3J1e+8zwJ+VgE/4mA+J4ISIyhFQMWOen4+WOgtAr4lghIV8HMiKGcVin/cYbUthSAqYD2/a60RlKiAl/J8Rb8gIDGCfqiAb4mgx2UxaBHwUgsHv46jwy+lEHZVlskvRtAPBLR781mmJQM4H1QFdGNAOqICEgQ0Z/a2Q1XAIrzL7SxgudMudBaQImA04yL/om2NyOHm1/+BgG+zgEQFJEZQx7E14T0OhqiAb3EwHwhISyF2cU/9NgQU+v3e34KA0hc/WoXd80BLIaYhN8I0EVR92iwKR9ufVMCA261bBNRPap+jvYCC3WPbWcDSZWIaB2NLMSAkmQUkKiDpBQwOI0DAvn8b4HiSsMgPdUBAqgKOL4CUk3oloG2+aXsBo7LctL2Anh6+egHZR4NQTRwMrqR1ihK5UcmeGiDgpL9vEXDVC5u4FmVj6bq8YNteQEe9uXoyjV6zgAazKpAlPH8yghIVcP0MFTTVeje9RUCiAg5TpVUBSSIorHc9F1md3QGbl1jIMf+sZcRo0wKW73t4fxQBGyOol9dw/B8q4GKwF6LAvY/h0dcYU1NdeamABAHn8R7ejz8ey0hnFrC9cIT3S2YBiQqYHgJAQDbbxPpsCe9v/NyoXOzFSqyvHopGewGjpczc0VIaPlsVkBhBJ8OZjfETAQKKiPk+0xo8peSviq74bgT8atPaxyxg8Fj3LDRPjZ/iYNLMa1VAagQlCGgsZi8jKCmFILOAPu7wJSqFFwLSOJjVct7OAlIEJCogmrIFF67zCSxv023TOSnnHH5uSh0B9KzaUoid89MsII2DsfdeqwIGy2vZxsGYmgWvH9eAgJeuFFAV0DdHgEzDHBBwHMUHBOAISDvs12tsCfwB+UaPv1MEJEbQINwlHdQ/MYBQO+nVC0hmAQkC0llAUgoxYhEg6iA/FgiPAQFVuQNINx0kFmJmmoPReAnvn8TBjPn5FO5JaA9IemlMfbYIy9u5tuUwXpaYlkIMbsYpD1TR7tA4mNEWEBDHA1hOkmp4goDhbm+3KqBZDQEBSRwMmQWkCKiosPy+dh+vRNDiBkht38QXAq6Hwp2qgNbah89T2c2+DwEFufvP370/DwE7X50DkejaEpBncokCMzV/QkBiBK2mjyP2xrsKELFvyxQB0UMvETWCkjgYioDMZY5Rv9h24Hu2AeQh1fAs97jj8ZW9cL7dAwQZ5rWAByF/joLAmAHinasrHixC2H/Wqy5orwGCOXXvyoWxv3xHQKoCLiNbhmuIqXKqAp7q4EwREAc1IJDzaIygjP6TCmhuhjUX3BVAOt+xRTxkigvy4wV8B4kKSBDQT/eLDE3clwoYMBPYPtQmLO0F9G/DkU5VQDILGNwHZQcd5g+4xs/7Y47PMhwP6nb3eOjwcDxSBgjYTYOXEbQMpTuaXOcyNkQFENA7iQViguCOTX9wy6kKqEuTFgH9uOvEyOsZD6wynRMXrBanFBlzRm6cBjfk60dA6mKzbVXAgPQmXieAgMOxfY1wcRUbs/v8go3dCBAw0h0XbTOxj7XRquQCh7c+x5b9EQj4sWT8dxFQ4oQvuw18OwJ+sQpo5cXIP64v/jsCEhXQYa6AcP9oBD3mGUIUAcksIEkEdVa3LAZk2jzeSyE+J4J+LoWoF7fnOwJ+JIK+xcG89QL+UgrB8qF/7KqoVQGv+vLuZ/LmlltM/+Fq8+Ex8zN4FnHOcazFvyCgOcgXFAHfjKC1Yx7fE0FpKcSiKLFWSmnqXzcG/P2HCkgTQYkK+IGAv5RCEAQkKiBBQGoE/YyAH7OAv8TBfJRCUCMoSQRd8Yj1t/pu0FbDk1nAz6UQ23ymv5dC0ETQb0VAiZN+n7T2hyDgV6cXEiOoM74pUazUoxhdt0O56et59QIy/LrGyjAGBMwW4zuthlduzz6H1WnadJo1CGJl8JA9aasMBd6JwZo5he2NiZLoo+mhg9WYYfMw8dd3dFifAVFSG5BwdO/raLcdsnhgCzI8aoWxSmcBKQLGqZ/o0mXAYoNNAKFIIihBQFoNT4yg0anXw570VPL4YHZ1fRXyHg6eOSBalPqWLjxuCg56nZcRlMwC4tkKEJEdN/EtqqLgWVMKETMPQD5FAgQND7mCoqgPCGcHZ0BAcQ9IOB+8ZgEj9gDba4hJ0PrJwvnLRYEDpGJ1VBrSAds36xUH07s+m4rhDRPBIh0QdL/d6I2lFf5+pbEZelS5BkgM18QkRxtZX2uAqCQOZtq7ArIhu3l/uS/n/vQA72dqjGy8hPsRR2cBqRH06avcxMv8FgHTTa7mFAHrKSx8db/XzCY2CFi4fRtPNTh/4fC5+j7TmsTJX9Zf+1fOArr5HpBI30xbFZDEweBxBsjUEyY/ISCJg7GrDiDgFZsuCpl5QhEw1DvHC3oWDQLyPxBQm89bFRBPOiUsz+zJGuvd8x6FymaSIKPYwyK3B1dnwB4ti6qAiNvD/ogRFJ2CpoevhP2RXkAyC6gWTsFRFXC5eRlB/Y5x0OE7Bgg4jpimVGFZvXoBi97LCEoQ0GMxIN/ENwW0ngECasf1Kw5m+xQBwSwRfl7WLwQkiaB0FtCUq1cczMw0SzQcTmw87AVbLhw9BAuN0+4ID8X+TwhIVMBgwgDCTS9ahi1ehsdJ0UlipDHN+Ro0cTDOAxBwM2iq4cumF1CXAAE7w2AKx+sWua+wcxU5R6akKqC/fVZtIigxgtI4GLioUvg8m1lAgoCdkxZhY/rYR3jKlhd05icVVniniHx/a36usf7Ca6rT+bKBhe9GwK9OrsanyRIrHHPJ8fJqAqIYjXGzQUA8MhZFqwLaVpUH8mkuo4PYPWN9ieEz1PvwmX2ogEE2tROkCI8uNYKGXn/kUiOovtNhCfSBgJa8OefhUeIThALxhs2sC/vX+DncV3NAMIOdAcKpCiDgaMdItBreXz7geGx7C8/RdVRxNBG0PHtnPHRhiRXcGEDWtffDCNpt/imUIKC+t2sutEoJjj+upTYOxk7gmpfGjwc2Rk1vITGCBqcGAdkfs4AEAYeSAduPeHiuVpzBYm9iAtI9l3DNwd9vsba24TuMGEDYrt89wHP3BwLylsfhIbeA80tmAYviweARxvD31rMqUf8hPrAnF4CA/hnWCSQR1AsXdY7loZMiU58/WwTkNEDcj1lAPx4BIpJeQKWJg6FGUBIHQ1TAcLwRU4qANA6GIODqOO9jjxcqFMi98nPX5p+BgD9+9+8iYL/Ld/4WBPzqGYsPFfCtF/DNCEpUQGoE/dQLaMG6z/qlF/CzCkiMoEQFNDGvYpoISmYBLTNWYu3zLODnRFCiAp6m0iCncTBvs4DUCPqpF7C7n138yprec/PWf6R0FvANAYkRNJNCtUXAz7OApBewHihl9DYLSBJB32YBz/5Cfu8FpEZQUgpR3/r4PQ7mwwj6hoC0FEK83ApNjYITnQU0H1qQUhWQzALay5RNqAqY6dqgVQFP2S2gKqCj3vKYGkHfVMCPXkCqAn5GwH/LCNrvisLfkggqfMcs4PDBK/lEvo0SioBkFjA4DDcWLYVA9RMQcHJbX9BVvvJ4tEoBAUkpxOJxVDBe6yqK9xKTIeu4g0eHJ74QkMTBvCEgMYL60gwQqXJHFnqsdvDocnOZw1vtaiG9Cwg412xAunvmt3EwpBoeDyebNhH0rReQzALaVRNns7nvdToLSFRAOgvI+GdAPOPxUgGJEZTGwaAn0xhTI0BOJ2yq6PcvIyhVAUki6P2qqDgtdwqK0/KG33oBY3bjJUg/P0usGZqIfGsFx78X2QMe+y68XzIL2LEOPawX/ksFJAi4XJ1EgOWULdDtzg3wah8AAh741yzgen94xcHs1EETSzCXG5MbfB7Go9+qgPF1tmkRcMxvNRTBlfJCwOCuRvHh4HXQzBh3sM0+GY5Ww5NZwNDfy5yfGavvW672u/3f99f+GSqg+NUz6wQBvYW+54LL7YBRiY0lVQEpAhIjqPpQcu4tEZQYQXHaPbZxMAQBsdg53hG/a5CmmQWkCOjl20mLgMoBELJW6g1FQD89TFI6CzheLQFJasVyketvV1ixfiBgvQYEpLOAJA6mZLuvXkAyC0h6Ad3YOnDB8jHU9ZXXC7A9bkocLjkgoDhvVMAGAX1pCghGegEHiw0g4aE6tghIjKA0DobOAhrzA4DT5CcEDMZeZVEEJHEw2NsA8nY6gYOt0N8hXFaJi4TrYwTLaUDAMMKAgGU+AYQrdUAwEgdzMqoMO3KwQ/5yCMdPZgHtsXGKgi0WBYSfgKgEAeks4FIHBLSW44KjRtDxeFJi6xYcI2oEFUcvIyithiezgI4NCBg8b3BLowiohPB56PeXCuipTzjftsd/rrH+wmuqx3X/FgT8ahWQP+8X2PSEprqcnd2ReNRecTBV18nQjWWOtBSCzgIK0fxMjaBB8mxUwD5zxsjv1bn/9O3mnw4BAYdO9jKCbo1uqwLimpVcZE26AlbV3hmQZMKnFAG1Sq44f78RO4jlAcHMMX9DtBeQJIKiXR8QMMBOger00cf6/A5/T6rhd12t7QUM1Mkpa1XAUwGIROJgNt1uH491s4afsfMygpYbeELl28pF/HD7oLOAfr+WCnScTmDhlcuwPZkFJAg4vg2vKBCmZx3tJ147C+jXi0RG2/t2hxX+fOTw1GiKUvriATtm7ycVkCDg2yyg5x6PXDBH9p0ioNM1bjl2w/6vCBi7Hnwek+jE0TgYMgtIjKChc2tmAS/GSwXcX04pYsTXLCC+VlWGprxYUxWQxsGY9h4Q0FAqhIs6+Rxb9mcg4I/n0r+LgDLf+30v4B9iBO3xX3sb+FwN/6EC/h9xMG+zgG8q4Mcs4GcjKFEB3xDwsxE0GxsGcmRnq2tWypX+sV5PWgTkvE2HqoDmUFc71AhKVcBZpSYUAYkKSEshPhCQqoAEAd9mAWfX29M/zfAA2Ypzg9XbDyMoRUBiBN35YoXejKC/i4N5UwE/J4L+715AagTF9+71fRbwQwV8Q8C3RFCCgJvB1M9pHAxJBK0GdYN8P4ygb3EwH0ZQioCsfMN+ftUHnDM5TvG3IaDMC1LvL0HAr1YsiBF0rA8AObwpPMpC7cDgwdxkUcg1qlh5c2qKgPgUXO+oGEs8HrjiCwHNZci0iaDLui7fegH93cp/zQLy0isRlBhBJ0zOcoEUn91WBRRHDMLMcu3CfwHZps0sIDWCEgSkKiBJBJWEW6sC+vL6mqH18SnQOJho6BmAfFfFwxO/KVVAnZulBx1ewem+meUjKmB9V+D1LRUQTtZXHToLOG2MoFQFfEsE/VABSTU8JghIE0H5C+y/L60StJLDCqNFJUahNRy7aDJdlHQWkCKgZALCWTubyX023wAC6jcd9q/A32+u1xKtL2dA4mExyGM7UWSddUevOJgUQJfGwRAE9JkrvJ/RcfZTHMxq48PxN3EwVAUkcTCLYaBGU0aoBWRWiw4erDw4f6QUolJMB8/DRObCwaz+PgSUean3lxhBRfWrTWvNLCCJgwnOm15M42CcvHtA2BeENhFUXWUvFdASu20cDJ0FhP+f4MEEkM0PXEAqgoDG4UccTLUHBCRGUF+/JAWdBRwVDiASx3dTZGfVApZTyyIPF73SReVym+Lh7HDIQ/P0QkBaDU9UwJEmbmE5vHuVQgy63qSNg3HjnqU/RoCAzmUF2+fnqp0FJEbQUOIBAYt0384C+toTjnehPOatEXQYvOJg3lTA9dEAJN1sYX98p2qNoF4fkDPcDZoq+F0wwvbJ20W+a1sYZWnltkZQMgvY705+UgEJAtq1CMjI6FaKlOiFgOHZAgQkRlCKgKQUIlnPASFXQcFhrYb3Y0+6JS2FoCrgYQsIOLB/qICkFILOAkp+aaEyncRYj2M430wJ+9s72xKbsQ7nL9scvw8BZb65/f8dCPjV1xSZBRztpEvkDyZHQJgd88CmxL5UQGIEHYVaFWG156itCtjEwVAjqNabX7DJduoIW9jO0GVad7HW0QD5CAISFdAutoBEu/IEsHidNHEn2gUF9yai6HbxAAHn6gnh+l4J1AhKEJCqgKQXkCIgUQF9cy5jy9xXXKAsqhI9J9sLVQH9cgyIuOg3CNiUQoQe3PKRfWNkqgJSBJxagJQ0EfRZwp6FE6wYVX1+ycOAWWQoxQ0C+umVoypgFU3aOJhgeAMEJImgtnECZN4ycM/xNCPHg6hbNsUt8w66zACZLbOpdicIGD7nHToLGMwGzp3OAg4d7sj5mzUg4DmxYUW4LgEBx/koRtZhJWBTleH1Fl0pQVK6fWLFWZ9RWJwXKUr3lQz3oOwHAjYqoIrh8wunV0D29cNoSyHwxpkXaCoyNR4mT9h+fQUEnDNiH6PeqUIBb5XyH4mAP66hfxUBe5zY/f1t4A9RAcUvRsBemPjvs4CkFOJtFpCUQtRFx+CsPAREG+34nX+2VnprBP2ohn8zgtI4GGIE/VAB7b6SFRQBc71rRZ+NoGYZwe/JLOBnIyhJBKVGUKICUgQks4Dj1Wj6rgISI2id2k/0CwLW021BjaBvKiBBwC2yUYuApBdwhx7VeyLo2ywgMYLSanjB8eF8rMygnQWcTc3y3Qj6gYBvRtC966/e42A+ENDOxUdJ42BoKcTHLOBnFZAgIJ0FJEZQEgdDEXDfH60pAlpsjVsVsFrujV9UQNuShtl3ISBcU/yXRVf8bSogqYa3skjJpyezn1IE1PYlIFwKXw+dqa/w0czxSwVE3bWA1egsI1oKYYaAbH4TBxNJAdNBZoNsg0UfEHJVA8JFyamDre2azcMRC9tLURPnUnqAWM5qiRHbIEzcmQEiofiK3xBwUhtKqqd+Dvt/8K84GKObw0JaO8gcnQUUwyE8ins7QKbVamLproLGrQq4vsDxn83+ywhqBLcWAYNpCa8PX/0Oqg2zNYJO2C4g4NRcAjJuJ7D9QVEsfSHwKg7rnoKmo+ErETSOm/icWvQyxGDpDMvxQOSCXBljdMt2FVaSMSCvHcPrP+N1D4/KOxw/QUB/2tdxMFmKOT7y4ztNBJ3z+wE3vV58WQ9my6Z0oulFjBVAXmIERU7zfvc8IKVm5zYO0ycg38C+JTo7bVRLABlEE0GrAgECxrqax7PTSkaCt+vg4XDT9DSelUZFXTo4EnQGBUXHS79ruQrXlMj/NhH0D0HAr1YB5ckLAUM2GyZUBTS5CSCTeIflzOm6alXAwLlZJZoVqwQQET66QD3xrRHURvtmNq2YyW+zgLjuAwIa/H6CnV0OP5NE0JngbbBz38DrrdfGBT3l/Ry7m8Uelk+HBFMVkBhBaS8gMYKO9vk+wlc56aCOOM+weTu+ZgH7D3uCzYF9yINbOnQpAtJE0KD/kwr4FgdDEkED5Q7HO9cAAfVlCoiXbEuBGkHHUgIIqDKAgMrSflXDEwS8MQ2iklKIo8p3kNMLXOzE7i4PTmoSo5RdeS0CkkTQ43E7A3hzAYHzmw2XSBZs8eg53kXhZmBliN03vYBhfsr9WoDl+tB9rODpjuF8kjiYwSCYYuN8AwSUNvD6ONxXdBYw7Hu2hdQNfB6G0CBgiucWmu/rFSx3XXiaTxVAwEs2n7QISOJg0Lmq8ODAFblfjczPNdZfeU31hd/OrP9/OguoTu1lqwJOj7NOmwj63J05qgLqXbvESPcrjiLgbFYDAoZ1icJB9jKCEhUwPIlwpUns44WAx/yM0bSE/Q29HJZAXR8Q0JM9QBzbvaDwtDwWFAFHl+IUBSwWZZTd5hK2lrNbhPu3c4KemShhpbupUZBpUonuD4ahRtBgr4glkrzHBZAurCNqBL2ae54aQbHTWaqoa3b7eOQ4gIDqA5DuuttLWDvemvgUt4Jrcic+31VA8T7p44EACBh0J7A9SQQdltYV0TgYZ8sqNA4m5MdwjURLpsCOyAMSL8eigB4HrcSOyQMCntVm9nCxfSHg9izd0WZXMdhSHLgGLL7qoL7jvRAwBB5ETrr9CQGJEfQNAY99g8FowsDxPQ4NAmYBnOX1Ct4PPsDndZkAQjrz+pr7HgcImJya3sXRDba3lQWmRlA1H1a5PyqsPxMB+f8GATv9Dv+3xMF0v0MFPJxS3CKgInIr/2qjUYuA6/t57x+r3GyNoAQB32YBCQLWp72NHOt8LygCXgTTfJ8F/BwHQxNBiREUHznJL8/6IKIqYLGeZW0cTOIPMFUBP8fBfFYBaRyMUDwyqgLu3fDxHgdDjaCkGv6zEfRjFpD2As7Pl6t/OZ9P0ZsKSIygjngpMxoH84aAfsLN3xNBkea7NBGUxsHQavhwYr7HwRAEpEbQj2r4NxWQJIL+YgT9mAX8XA3/pgJ+LoXoRTf/XQX8QMBvVQHhmurJf0sczFcnrXGbxZGqgPFM62fInD0ZOgsYSOOmF3B5qrGbLPpR6PDsBc2DIdz6kdkkVG7cEmmbxrh56KpoakYrAcU3QJJlYwSlcTDcXepiy1oCAhpd2N4vzAFO8B0QjNPOMXIPeVMFPwDkXF/XMRoVnIrj9flHKYQOSLhq4mDCUAFEIyogKYUII3edofH2INBewGjhGK7eEfoenufopQISI2gCnImiYA0Idl6eX3EwxzUjIGz5LwQkRlB+3MTR4Bh+hi+jpXfOfRUn0xn8vfrwsT7x+LYUYrLXYIFRrXoXbM5kKfL3+BqjvNM7Ydu4vRCQqICDCo7f5zTYniDgctsTuVDuXTvouP4ZAWedWYuAcTldt7OANr4wCIt92F/gcjbG/fkLAY9HOH/TJhF0UnRugH6S/1IBtWKsojCb9rBX6GwUXJpSjcUUbk4Bc2YiP/GZ71uudvqC8FXztd+NgF8dYO8yXQejQAckk/E0RXwMCOjFgIBBoTYJlIMgwOOLXqDwbFkXqgISI6g/5AABK2UOCJcCAuJRB26rE5VJsT6477k3FdDdmnvOL5PyglZDY4PHe0BO33T3F2oENWYLQLxibcVoZ7ziYHygrxidO5NGxTMAIUeh0M4CEgT0y0uZIEFpELCJg8FFAQi4r64hrYanpRAEAXVDOCBaDW8Pgw2dBQwXotkiIKmGpyrgIwUEG+QCvP64Cz9fRWOFHay9VECpP0+xxkQHOP6eCcvNp+dhUzjtuKBI4Pjv1mSMR+fFnguCOywHl/5q1pZCbA+wfbXobrHXy3c5tq9l1sbB1MUpx7fSlttEUNEHBCQqYE+G9+fK0z16Q0BiBA3jo2jRWUBtp5e5b5eAgGQWkBhBff/YzCY+VxOsXVI43+cFnD8yCzi+s4DQ7p7/zmtKEv+SUojOV19TZeK9EJC3TAGNNh4gx2N75oJnzykoAgJCVXmQ1ycVFbv5hc4C+qoB19Bi5NXYyCd1jplmtk1PmR42LtsLF4hngJPOsCk9uJh1FA7vgCxJyYhYlcLGElkDApJSCLU8nXJ/uJVUioB6zcPTiCSCilsDEO4oAwJOs1OBTgUg0BifKs5/YvuClI5W0zgY3xufSlQEDQLGBSBkLi9bFVARTzUXluZJRizbzPqdTHh93xETxPbtJx4jGY530l1k1AhKZwGDpgSC9AJSIyhRAbXeWMFmvwsIyJaijvLQ3mN7Ni/zQNvYAnIEu8K60ySCHi1AwLu16mBbUWH/RAWks4BXtozwRq0EioCGer5xFAGzMSCgel4Dcq6mDfKN90/sjI1zFJiclKJiu2Wx3pvC+eFvzSzgVrtgh9XheIgKuD8HPB6p+MqFdh8QcD5ultwnARAw6kkuui/rPh5u+SrHcDvS/0gEFP4bBOxxnPC3IGDnOxDwTQX8RwR8UwE/4mCoEZTMAtJSiE8IaKu7QfaGgFQFJAj4pgISIygphaAq4Oc4mM+JoG9xMP/bCLo9M1xrBO0flJQiIFUBiRGUICA1gu7wcf2LEfRors+5+yhh+49ewDcVkMTBfFYBf0LAH0ZQJT2PfhsH88ss4KdSiM8I+NYL+KEC0jiYz4mgBAFJKcS/i4A9rvfXVMN/dS+g0juUWFleFG7S5ZYZEhWWbeNg6rxRAZs4GIKANA7Gu09FbHjiCwG9CQfIBwvVKD6znoxWkyMg11BhI3ytAOHi+biL1acKCHh/rO9UBZwWpRLF2/0yQfOy+fvnjY18yRqnaKbdVByaKRzPXADEWXSbOJf1oFEV+02vHWMivNgkMocfx2uG9GEo4qECS45JwXZdPZ+YYxyoe0AoogJaVRP3Eq5YLgSudPWncBzQOJhYuF1VxPtLlRpBp8ZQsXQ5z1UccAX8Pp7B9oU+0nBys+FnYgRVitkAx1sDEHDleIC0wxM8ujqVxIXqc5ygZxRe2lnAXgEIKoQSj8fnGSBuBXCp77Y3Ay8MOA/Ys64ynQVMugkg4D5QVX092gASOgIcv4YA2S7hkMfu/MYgH80BYbcYOXjtXFUuCiIl0acxUvHMmWloGqwa5E4BAaNlR82njDHW0XJ6gKWOcQIEXMuwP757hu1HXYYLeubqc9/SV15TvPjbAPs/BAG/OmJJjMQRjYMJ8mBYILYHCKhaTXzKfm6rNBF0HO8LRFXAeDdJKAJSFfA62s6x0j0ckR8Vid4i4B4DcuBlE/SiVFOsxEdAInwVSmSy+w1W9RCQLOx17yjTqwUg5BwQb+AJSYuAzSwgRcDTApDL4UaAqDsXkGzDVG0cDDWCDmdNb55vHlHYvfVcvbqdIuw6japnIUCmdReQSkF9QD7nCgiohICQwzV3iPxNDscbKo8FfLuXhzxQq1JA66TblkKE00kJy83AXsP7axJAH2blouJWrbAl3w9cGJhHAe0LbwxIZ+Yo3N/geJSOgbGtic1sZWMEtbzVFFusB+9PFAHZUt/YYX3G5sifzOF8MkcxxUqSn+D8KLBcJyqgqwMChvEg6VAVUBn39yiQmwTQqedV2ECdY+TjZn/VZDXHo35ecmE+E+HzYOD49EOjAnbUBKMlW00wmvD7nCKgmDVzZtFuHwWKMvvOa0qU/hYE/OpriqiAuq1c8uAkzloENJ/aCwF7M0BAb3gGZMCZo6PeEj4Tw0gBYYZTS0e1s71gVZjVub9J53e0G3R7WFsMAHluqB+jzT0AhJnYdYSn4SKmRtBxiS85Pl/MEqXD/R2rHobv1PUB36kqAAREq9lrFjDM7T5GdxaQ6pQ7JRr0KxmPytUJwd19XgKSGTVVAbE9BQTk6wYB5/ot8h+XFwJa2LuicBPCzwQBTcW9RIFozrMmFReOr5Iuua/sJUDe3ryP9YXcJJKuXirgIKsAyWLrbFEVcGSv4O8jsVGyD90DNmS9guf2rJJRLnknPBwLdeQHgiSja7rtYG9sXDj8lE93xNzmsA6YcoCMWW7LrQooujcunC77CeJ7exG7dlpzQcAC8tVxzVEExA8PEI+ogK5u31DgC4CAem5f8GAuN6UWK6lVATW2mRW8dQDJCQI6MgMIyZpwZokR1Iu2VbN/8c9EQPG/QUC+I//+NvCnIOB3JIISFdD2tKzUtpW/9XdzzX0vhSAq4JsR9FrDgouqgG8ISIygZBaQJoKSXsBIQ13/uuft91lAgoBUBfyYBbSOwyB+UwEt299lv8wC9vd5/38YQetm9vCQw9/vS41DNA7mIxH0czU8VQEZ9rz1T6cacVa2UjOqAm7P8wty7RKQjCDg4eaZnHMUBOEXBCQqYLWyBpwlhvz9hYADP3IOEWx/r7lZOwtIEPCgmDuKgFQFJEbQzaa2WiOo3pvNKAJSI+ijimZ+GQeAkEkvamcBq3QccDQOhpRCnK/DYUQRcJDyi3cVkOX4qDWCHrqKrPGb5YTOAn6vEZTvdjt/ixG098WP1utlcMS2egWEUtf9EtW3RjXjQjYPWB2Qg4nYK7Ydr59jd33toGQ0FvF4nQICyu7lgoSgiS/ppWoUYTR2UWcISLd6IDb33Y2S6i5/hUdt4iiwROrC9ttwhHBoN4mfxRKQs5wAwqwTRUHxZMtmVAWcPtYKF0vzTarLaq7gaOwBUna3N123tksdz1iVQRQBi8FJwmpwVLgpq3RjPdRgHYdD2P+U8wD5VmMTtm+Mn/HeAoQrzvwALzlAxEgTAJGUGSAnTg/w87wPCCi6ZxUvn1NAwo3uu/pSiDQ8me6UaLIolFh/KA2CpqbCRWPb66A+2t2bUguJ88c5IOzK7MGjbHxnc9zR4Pxp4knAVi8DBDwcN1h3ZyMDL3cDKcerRVN1v4PjSSV7wE10FhCQxfkAR7sVvJ9uBMh7Wu8AAfUZE1EEPBobBy99tekBrAD5tou+hn3/pEUUAbcCbO8XqcpNtfvVav7NRcCj3QKQ1J4qul6tZg5OTgUcj6vUn5PWvvKa6kl/CwJ+tRHUlo0RHtVDQL6tNi2RffJSrJ55QKC+OFepEXQkuEWEe4pwoUbQ4X3SGAkrEyNuBgg3qobHKNjpFiCSLq4wwndAvGtUxSjU6ilVAUNlYN3RIKszbNs23MS3U0NGRu+xxAo/h9dnvSRFj/1kjd2imXWDW3eMyjsgIUFA3+iVzazhY4fHI0AiqgIGHiDgWAQEDVajYawvzEOEvXJ54AK+SfBUxW6LgIGYzHWKgM7GBMR8MIKOfAMQ0OgCAoahmAgodqo1Hg+nhxx3vUpF4SpY4yFRGedXQC5iBDX4FSBaTzrKyJ96PkbnfZ5TBDxNNYy1HSAgvmeA0AtUJS0C3pLKQlZ3tcPm6QwIiOSyRP3+CwHDjgk4MHgCIjvoeoxCLgQEvErbGXYH2T7yo4VtoSXfbZbDCpxvazV3UbhsOuiuqOT8GNsuGnNw/GrXLZFflyVGI1ecYhVpTRzOuezANT8/40Fi7COsd83vQ0C+K/wt1fBfPguYsdslNvcVIEp6gu/IaLVqVcCQb5CKqIAEAQP7LjX/bBJcsCGMyhwvPKsxGwc1XHMsIAu/n3fQOWN47KEdINs+bZKwXdifhoYvFXCb7yVsXI4XzrcS/kIRUGf5Mwr7pwV8p/iVBMgyu0XBnj8nyGQMCZtsVqPwcl6UKFmsGDys1RMKcSJekHlpXn/Rg/0XN+eC9EklYGNXwPaxu9TRijUAGfngGvmzRV9F3QAQzxykLwQc7LccVjosIGuxBsQkRlAjTgGxrpOzjlxtp+DxygYEPFR9i6qARmcE56uzF10UM/sj1ueHCgWi5QDCJsEZu24CSJwlJxnZvbqLR+EB3m+0djoodT0W608droEDCwjo6NUTj/zqxuFtd5mioGiq7BsVkCKgugMENIL6nIelCYjqTbosHL94g2smbhAwW13x8KICwscqHD+nVCIeXbkrhxd7OD/Lan7Hho/OOa5GEtzjHLFJJr/B+TMv88/lRX8GAv54aP27CCj0+v2/ZRaw+8W3gX9MBCWzgLQU4nMi6GcV8HMpxDzkqtYI+qka3pb2mztFwKLL2e+zgAQB7dAHxCMq4GcEfJsFJAh4EY9sbnwqhaBGUDILeFDu3RYB31RAgoBScOYpAr6pgGQW0HZh4UlnAbdbr27jYOAJl/n1UxzmdtIR7hQBd/BMRuZoDQhL4mB+RcAfpRBv1fBBEOpv1fBUBSQIWMm+2SIgUQHzRzhsjaCLOYr8rNjprQoIiDinCGhNBlypsXE8eJ8FfENAUg3//6h7t25VkSVs8wd5IaigXHLI5ChIQHK6U0FRUFFR0V//hbp6T3tWdVf3GHPtveqmRs2hSHLIzHhWRLzvCwG/K4Ked7bKmRN3yP82BBRG/OAfEfAPKQT96SygjQwFimIqJDotJh3GNRMZVkW/z/n+7ubSiX+9Y3i3kgik9kogw8lwAvbiLHHBhuQdqXJEqMBSlCoeXK5AltxEgZQ79LnweEAENPYPAbxygQimljOBOIfD0xpdQ4S6L5YN0eaIkEt6QORyuVVNFI48FUNlRNLZ7pbTTEFEjEd3RJjTs7ByemGIgP6pxyDarxrCW8MxaM1SISzs6RFtyzUS4GOCCJXfcfxGtlQgay+IcIeRDzRZPxFOWjwLOas+kHZgqpAiQuL4qQzUniJSZQ/8nKUXRMCNfkZkTJ9W7dsBIuBWnBCItwTH36s8iZDK4DDwkyZVOBrg+M/7sANvx+H9i4d4/ikkY/xVhkichng8zxEDVrkywTd9taZ0OZ1qUMQzQiLhplBaS5wGK2WtkOTkIbL5t+uzJ+TawwCgQITdeqYDK+9pBd/aeH9GzRnvR7VRq+RcITIfzjJ5IyA7n64uEcdXEbfyIz4P7Yzn26VnF5J2ioi6D4vvSms/Oaf+P9hY/yEI+NMZi20TuGBc3X0VzB97npSKV8D0jggYHEMMZ/RuwMC2oroKJzUi3MTrzYHy55oLzTiNiCsjwjmDw6Hy77UFZLEdrEHdAYLYkIkZkV09BZVNnz58VdORZhqUYMjGngvX2dAiZTJ4Iuez8HLiWSUp1GANyoQc8KxLGxHP2RXgXuM9AcdGJCOX+RasY4UIGHCIjKepl4BaIoLCzdhndFutIphtBZy5+yUi13zaQyRyCCKdfUcEHPi7DczWS0Q4JUFkNQY4/tl2gdfPd4hs5aJ4Ko5GiJBBr5HIwSxKULMLfr/FjYtspbgAyvmIYO7KUsjwZAPo923FhbTXlKRmlxBmgxTHu1BsSvbnSwaadN9xgSchssXGvAIzhArv187iyfCAyGw9yjPx90+b78kJz28R71AB015ZSTwecRgR2rrg8Vt+dwZZhEMVFLYIRB0h8uH5jyQUDnMgcx3HK58QAQOnFCKyi4MM3PyMSN/tLYGYi2MLRr9BJD3rh+821j85p0b/3LDwhyDgTxeCziN8p/XCarkwrQTcrfw7D3L79M1bHBAp1rp4gqnGjogsIiLa7PiUF3mMm+ptCmFOxStoFYI9+NejQMKBOgIqPHv/VBcR8NEhYr2ygP6qQmR5IaAdPhCJsjTtiHx9+hCqJSIOtxhbZEiKCWjL7FaFonnOSWF7E6CyiscrV0S8MN/1QL1XJxKQ2bwj+tjD8eSIXKF9O3VkPDqOwdDqW4URFSKcuQp6QIPBlQXraIJI16q/EBCS47wmZiDy+M4qiKy8Me4I3m0J9Ea6kbDeTZ69Mw8FZlP3yt4IGC8XCs7hKyKjPbSB6KV3BPfoIyLvABHZFIoLaJ54qYJjgAiqDZ+FsZGN96MwxwKhRSiDN7CPLGwneD+Pwv0B1v5648LaO5fkrIkYB8TqlYX6YVGSMhc5mFb3M+fPHw6OV7vibuq4NxaqjpMROrRxXzQNfH77DJG9SRCZ9WX0lNNZ2x3JN8c72NwMj+eHi4iUg0sP9F55YhAO5t/Ni/4MBJz8bxBQFMbSv0UR9KdNIV5ZwO9yMK9C0LcpxEsR9MMa/pUFLDd75Zci6KsX8J0F/FIEfcvBvBRBX1nA74qg3+VgLvHN+KUI+reFoK8soL14IKK95GC+I+ArC/iBgBdO4MlHIWjFRfqnIuh3U4jvvYD7m3Hh/lII+oWAH76AryzgSxHUVHQB/mIN/8oC1uJd/ywE/ZCDEf1d9ykH82UN/0bAly/ghxxMWlXxX7KAr15Asz+/Z3+PgB9yMG9F0N9fCCqK3PDfogj603NqfBy24MJSqaKiyhVy3z4VKs0MkSlfr4H6KiKOtd9KFTxcZJSofJpA0F2P84crVyKyMdIg3BcKF3GDfk04/qBBLD1996QevgwLz5FAdhHxomXpK3SZPXvh3LnCkol/5jH6TBGxFiYiGyeveETCpQZz+6AwZt3WJY3dJ8LZokySaIxIFsSIUMhxfRY09erp+TXrgbdg+H2xGpTU0+QQ2I0pVdKlt4hKR6YBO8yehaJD/PuuLinMww7PJ84Q2UxAZALSIXIdDDmjJucTyLgbImXFfDx+dKAQrZ5ZRo1HpI2sqQ7JeYjj36SIWNnTl1ATESPC2wbH03pPJCxlvP4zrCNacuMeKFMVxz+4+Rm9JpwFy7qUqjA74/Xg7+H9WIukipe45tAsWOuQBXv8/fXTlEN+9CUwxLbPQodDhHz0llPImpVaYUwkl5R4sg2Zcla56HbB+zVbcjrAASdn5JjXjGjetgezYoHjyXRE0nC59CBf7RDJaTT7bdbwOKd46R/lYP4QBCQ/XbQ2HMzAuD0QoTp1ZJFMide4dueIOJcpIo+58yJ8Z/Y7EjQHRJbwpi6BMnlXhcM8zciytp9ZtmNDQD8LOVnzly143LOXzZbmOclXz0LRe/w0XbhmPBFm8QacpXdgoRINgXAlIpp5HD6ziLWF4DJSN2BayoELp1O7xPDyvgJ7ttwzn14Q4Q6FXsNscd1V/ulm1aRaIuLYeX2oQktPSjpdzxLQ4xB/acIhEmlglzCVzgfiJxcREWypb0G2EFlDr80iwp0vBWhdhp+PjaNLVg91C9MH4HjsGBH4Kt8rwLMcOLAPiLS23UNEvVwReQMjc4kzs0Og937Ngsq1WvIYxBEoYvI0pVjj+cJCnIPbSojUvDrPiIf3EvSqqFloiaJCWl9cw4zLzxyIOYafSylGRD6ecTdWF4JE2MZbgqwIiNTZ6RiRwX53AZvVDSJoYEckTAc7MLfykQuG12NGrp5dgdacGy64illGNuvLAuwiQgTOnz6JRhR34ByviKjpdPT7/llFFEfcvwUBf1oOxlGLAsze4sJCL2ksIqyCAcjbEyKSCIhErRGcQeGVEwvGV8T+eBbfwG47RJj9tcF3qn4i3Mi+Mt+cI9KQgycAVXb4e1k7ycjQVweglcmFC33TyclVQ8SjkYbIditMgehe7wGe5LXM5/MFzmH9iMgmPRHw1kxLMq/ip4nC7ILTlHN4cl+tZNBOs1Plw+rIE5Ydr2DWvctTmflZeGleJDBp3TF/Ek1conf4fb0liHQ342yRlhZPa/m2rYKZcuwIjI8DmPL6hQXm4cQTr1/0wLpIN+YvhkuXTPuaiki7uHJw3p+BLJO+Bq5ZXyrf8MScjKa7M5iH/MTCJHRcwvc3V8Dd4kqCxR0RlB/NMSI8hng/BM2RiN+bqTAzeojU7Qq/f9hcePBUsWPhRFm2xCGIrOp4d638VjjVRJ7sBkBWKSIcmS4a0tf7CujXHd6f4LLIST264/hV/kLCIXE6ItVHCZRycmPBPpvzZCOrPMyW86dN0xTv/3mk9sGqLycuHPTE78rVfwYC/meK/HcRcIz75k8tA78dAX+bKYRFLcVSiXXbfSLgKwv4QkBztAyivyiCfvkCfiDgRy/gFwL+vTX8NmH9zyzghynEKwt4Wk2FT2v4j0LQFwK+CkE/soCvQtCt2Q4qZzPZtH9vDf9CQGez8iP1JQfzkQV8IeB5PLlW70LQjyygodru3xeCnvMj+ZUF/OUL+ETAe1xKb0XQw54YlTmdh9EbAU/SQ+acr0LQlxzMGwFfcjCvLOC7EPSdBXwhIIYj0bsQ9KMX8JUFfBWCfvoCriSLmPX91nxmAV+FoF1ozt+FoL83CzgeS/+sXviHZAF/GgHhuro9tyqVJfnQjUhs+RRAdWSOuSc/p64+HIGdWX3i8/sbzruFrEJ46yEizgrPJYniGxAWDJHkxJ6IuFwjYkkZIhcgxtP9LlUgKZ+FpqM1Hn808fvFqVG4uFvnFjlMEKmy6GltPnXWlOr7Z6Hkso9IuSjXNe0uExXiwRMRt906o9Sf2jCnOiLlDWRKZf+gQLTtFC5hN72lCTvHkJiaWsXB6ZbTHSx1iMyrUjH6RKaNh4g1byz8OyhWAllGBwPy6IlcvR2eLztMDIhF/Dwhczy+GMkmwEzHvwX51lB3NrVgpZYKx8bdrCS3CyLadJsjoo3DG6WrPBTAyQS83sUU79/GOSsQ2J5cJQaH569nZIrXE/WZXwuInKWGSJtuHUqY7HY1XaupBXmvfMq9PLOQW+RuKAJJJnFI/ZouWDWDRUo0xs42jse7jiIIaKhV0W6F9/tQLh3wBxYioVNeG7K74f3LHyccz+aOCLxtbwCL2MfnuywRgX/bnJrw/E81LPzbELA9XwKYPcuqg8gZRcQPdxUYWxX/HibPvh7/mIC9LPck7J5ZMUuPC1Am/L4K9PuhJvPHERFr0B6JP+OaFt/RzQFMzkcktAuxI9plXoBTUUTCsJgrpFKCGozN+sAF6SZpiaDOK3AvXMP5ziTryCy61OB0UlPB7Cm9kHdPK/jydMDfG9nP8YlHMBOKSFU+z3eN4yUQsWyYv2/2Na0fwwy0m3NkvrxEBJ3u8Xpm9w2Op2oRkTY+IpjHP22cN1ehJJF92YDRjxGBneUxJ/4m3uN4moaFIwnDuYkVH0BLh0eCSwSCLgsGz/HvEcFg0WQkwRsCTjzcIaJaiHRRKaagsTuOV0sxnCV9RDg6miJiTh7Hmoya+wmMoYTfr6Y2jmcklmBKo7by/dGYJ5KKv680VlOFyhh/bx0PVuAELR4/HODxWTK/g6zlDQdkjNfn1d4D3Hhy4nxFt/F+GrsTeMcjhsP6wirJqjki4o4aRO7DA5F2t98N8XlWey7IjOz3/bPKeDL8Z2v4PwQBfzoLyO/sNViddGWBIFkRue4vIzAXXluBcj4JhKXFFZztCJ9Z3RtH5OjNn8+wPHKgDhsgjezxIM/iaxU6NSLcSS/GMMstRL5qda7J+qoLMMMlk4RZ8bR21+Y9cNstIqO3yBQii8UA3PHT9GETnzJikocMcojwCa2yrMngduyDae6unB8HU4X0hlcN5As9M5DPC4Xwy0uHCGlfq2ClnV2isrEG1p7eSWjF04gkskHAu4U3LjAGUxzf4Hn+eXAhAXscBbIRVAG0/IaI2QsmFrloWxXkrNcRpJVpTvTFVYfp8YBI2C6nGQmyq4HIJeD1rJ6+hMLFu+Kcvp6Jb7JTRGan+x204Hk/l2Mcj9T3JuBgtEXAzxAJQ36vgz2Nzvi3vMhIHfaGoBZ6x/kJmwikGPTx/M3xRmA4HyO4bREhFaPE/xsWC55U5VUFfXzqWJAOTiXZTQ0ZDK68VEHYR0Tu+Q8Fkbu+cVBItkTqrT4Es+raKmx7eP+jq6aAfbLOLHQM+3tx9R+BgF9Zg/8uAk4kcfBvyQL+dNHa9yzgyxfw/4ccjCKx9J0FtFd1QNVVORXfWUB7tn38soY/7mfOryzgsTuv3oWgVnDw63cW8HDULfKhCPpCwLci6BcCvrOAH4WgX72AWwD9Vy/gSw7m6h+G5O8R8KUI+vIFfGcBv+RgPgtBZ+KVeyOgT1j92QtYltHOP81MhbNWd7z+e3Io/EvuUM5a+gfhoxfwQxH0jYBfvYDVDsNrS2Sd9ZaD+a4I+soC/r0pxEsO5mUK8c4CvuRgPhDwZQrRTmYmeyOgWZPU3zDeqKztQc4/fAF/LwJOpIn4j1nAPwQBf3pOxfpYBM+ZaFwybguFGOODDSsxRcQZDuSOupsKEe76tF6fq3JO18naBH89emb9LNyAVuNnYWF30rhofkWkMfrMBvAMlSQzr1Roeh4ZAEsLkUbh/Yw+Ys6GOFE0Eksjtybqbj0F/+BpVdLb34CCUDmwbBSVY4aESGNuCYXVrq+SWBiuOzz/YQZBnz0VL4Pn7zVLAgv+pJFkvksotUM/h2zlEpLw63VL793Zgfhp/5ekW7/DVx/PX3g6/n6z8yO6oAcXoruoEvyPotCbOXVhcT/j533NF6jxIDPI1AcePxDx74refEg3Eo5fjBBZk8ezsLS9KCSJakTU82ktQzweKVW8GNxaqgepARkcniYNR5+n48kyBOapCosedxxP/2bi+LiRzhI531g4Pn8GSRyrXHJ94PUlhxQROTtiIGwpeP7Mx+PzFU9YUh7XPL3bcgNMKwgXC0GnUHpdBwDpgeD9vSKSO/upCel+g4gcn9cN7eMaBIvOwOcrPpH8d80pieN+rLj63+YL6C+fipITODG/K9KOPB6901NK4URCYzKXSLALEGFC6fDqS4pwNxtU4NgFItr+qbXrDMQD2Ct2JgH3eFrB7+07TN3rCZGndFzitGINMwzASFA+EKnmMDiC3QuPDOLRyCJpbT8F8X0Mnw6BbZF2J57BavgTC25nDCeH6bHGwPiISGbKIk/MY9yBhQhG/C6eU2JNNyXM4sWRBb3HvqPLzkDkvD9tsitNFIh7L04wW1onAr2D2JLRrHcGdXY6syDaWgIB+XgCpfUR6UYXRyGqPcDw0x7j9d8kuyOCd7wDZTsMjyfu2CXDoX6GqS4euZB3LZ7sN70lyKWDiCYSRObs0MtBLjAQ9Gcpjn/uIOLJoYu/r06e6oxz/Q7mSTmQUNpjOGnqeH+U0+WKyO1PWiK14gm0usT751bHiNwrRFKN0iML48eCkojvCWBuMJwIL6s5TwDGDkylx4UB0RZ4/1JEPNU+tBhuMwE/1+aIrPIVn5fNP7OqQwznyXzekHDct36f0YrEDX7ME/p3I+Dkh+eUYO624FodIlJ3zhoia4hcM2FyqcLkgEgkeAUHhjE/c+Hx6ct3yeYiUPN+roJkJdTEPe/GMLU4RI5o6rRE6Z6KmccbIllYnjtS3foKuOLiRoIwHfOE1xcKIg27VYG0t4C0q3gMTn+A79ReHjfkYhkUvGTScYHbTBpy6msyqJXWkTCxzzmZTrcmKPBoWagMn8g52PBglOWN84+XSU2mmoHv2JE+uHDq4d+7+dAEsze6M38qTmvSDx8qmAaPyDd2nYjYm1AGa9C7VjDhJyVBeDPADXp3FrTdmSf+beiC0qNdFbQEx3Othx7MyOPGAv02F8g+QwSeTS1E5uqK92ftI3JZbIP3Y0vPJWmGGsE5Kl25IJYmEXl4fRccpWu5wHEdnHlLXcQ1qHoQSKZtRkDUTNytOUTQWbGQSDoYSGAn97by5/MJzikY4zzZCfcKpo9FR/RHEsJsdcDxe7MpIrD+MIAYg64KRxtc066iJ4F3VS8VzKyTRHB/10F/eC0DLcU15E9EwP989l9FwBHHC/8aa3jhd8jBfGQBXwj40Qv4YQrxZQ3/976AX4qgH3IwX72A7yzgqxB0k47MX4WgL1OI02Zh/soCfsjBfFnDH2nP+oWAH6YQLwT8UgT9yAIeJzz/qQjaLnvmr0LQW8ztPxVBvwpB34qg7yzgCRew776A5qhnK+8s4AsB31nAVy/gSxH0L72A33wB7Vzd1G9TiA9F0O+FoC85mA8EfBWCvuVgvrKAr0LQD0XQ6jwhlSVsVetXFvClCPoqBH2bQnwVgnqHpeWf/Uj+vXIwOKfG/xprePGHEVDTbhT87cUgbDCfZcTgJjEs/IQQJh7LjHbLsw1hdNFIpC1vEm2qKgQ/wkAxcdMZT+SNPId4b+gkkvPOotscV/9wYBMWgwQlDVZr/P7W0FgSWbJAkztGWAmMKIsOQg+3HnOSAGtlvYpGCiLRxZhGML8eCBdN94iQjKwRSf0tqZKbX5YUETiDUBshcuZ7HE8SV4iQyxVlLHzsedrr2Ak3ebyOJEF4pUfNjyDhV5SL0hFENFpOAfLWpywZdmu8Ht2cQ6h2GseCaSnRyfWQwvyCJ47yCs93uXALyEmG16cxBc9PSQ4LJaJVkuzlhsbi0oNsl2kV86rneA+pCaxBpI6GDwB647gA5ieiVbFCy5z2KSkhCfeERdqly+iWMwNIJqbJRctZ6FLLGS1gFcqIdMsNIt4W41YITUflomDb5XTeHuYQTVYGia8KXg+/aTxYHXpGlWwJtHR3XG/w/FRnLJVvOY1oGgKUiIRJ1OL9OMRcBVFOcXyTUOZ/FwLinJL+2Rr+D0HAn84CFjMMfJxueCXhUWxq0tsNRHBm8qXyx4OFQIi6w0CosTA81bSTgsiFyEYs9UJC9izcrMc2D8qmxHBMVccWcW4LHdS5d2XB/Nk31D8OHs8+nyPnTzRESmc/v8PsZp+5wJ6aLbl4uwl43h7DM7lFxBsZsQgzWcfzr+giJ3o2OMNssj2T0N+datKed33wQEBkXAxsPF6+IzLGHv7ebJQ+JYseO7D2XFdBXx23ZMepQ9D2iEhhAE5GtoU9AnXJdyx45POaMH0jIqJVRwzKGwzPe9uhDFNnfOECuhhjOE41CjN1j+HnwZ0CWTU4PhuElgtHdzz+Yt5rsMoHvvpUdXLiK4hsxjhFhC32447UJ++JvEdEZLs3Foiz3KvgOosz8cfa1CLRFK9Pt9J75XtWLyLjGMenjR4YzibtvCM+r/Pg9Ay837cYx+eu+wYYu+pK/B6H15M0sxE4D+1ehY40lkh0OXmgD7cYvm+MZyHv5NKBc13j+aYNPp+VHma40iwR+Q+5/b1v6Qfn1ID/MU/of5scjMB2J6C4XBIIJjaQ9NnhZiijpxzLedqRVVz0QdUanHODemmRdOEYoM34K/P9WKREfswskMnhzsF6NMnJrpjp4A3yjoWGngO5HENEqFl0J8GWLiOStYhw9pR/EH+4yDqCIEPB9dyOg6Q3pWQ9fszAvpQPDrjFVMDt6YoIpW0fVbhzc4ucw3EIzmV2I34zOuE76lzGOOfNBwlaPsdNstvmoJ53Q+Zz6xZ3U/3BYHoReRZ0Ozy+s/eIeBsREdTsI1IFa2MK1lnF85d8XpLLWQuBztccB+2krUm37mcwDWUO15DMtYgnjpdAp93j6fiHc17tI/JOc+XG/GWNc2Rh45y01qcHwc1vKiFiJgFMg+xOfPcx5Ul/ulqAcjdwthxznCPhYqWBWS14Bvrdc0mqbxOwJgZeT/RAZFzeViZo3hyRdUARQUM5xKeEoTQHjyE+D+Nx5cEMlY5BdZq0ZDYZ4vXq80cF12rREHU7RtAOyY0L+7dzTXJz4YE3LRDRjzdcc/5EBPzPvvTfRUB+OPrnZeAPQcDx78gCfiiCvkwh9k3f45zz/enLF7LLZy9gkHEnfxtmBrEOKlgfvYA21yDC9YAbvBHwoxD077OA+XjNqzzltXcv4FsR9FUIurGz5FcWcHMdSf5ZOpifiqCHLSi/TCG+CkE/FEH3y/WI2Gyykd5ZwDcCCocQkSk6T95yMBZ5yLX6UgR9FYK+FUFfWcByfOzYbHRQP+Vg3ghY97LyVyHoXZeFdxbwVQhqSm6m/F+FoP7slyLodzmYlzX8RyHo5jq/v+VgvptCfCqC8g/9FwJ+mUJ87wW0QXlY717Ajyzguxfw5Qv4pQj6koNxhjdT+W0IyA/Ff401/E//6+rqZiIipSsXkWzo8/R+4U6wvJcmiepLUFPh4i9hVc0QqUjRCXQjVweYD3EGxSaPCCatJ3dIgoNdxddEzelDkhuIM9GsEtsLGiofR0dYqVTn4tAreTrlpgVks51VsZHoW3Q+S8+QXoUpSYR119K5nR4g0xyzYuOwq+l9vg6gOJ0sEm+mOANnc9aCHxzx97dr1aITfTSH1S7C33OMUUO3Q16DMBc9FsfnDVAlHB0gknyHxdtAzWho+ivIC83iWHJXXerDuoNUbwySdItHQ3NxfYWiG9kkNvobnvoTk4NgIzqMde29oWJc8Xj+sc2SeNl1NFO4EgoTxxPp7O5ScyonkLhjo4rXWpBRbr3eATtNDJZMqFpSWzBFmM8Fm8WZgb9XbW5rWGqSS1h25yld1dwD2JWYXCyOlZra1nkLodfpJHY6vJ/gkwYW087hkrDeWHR1jiki+GjK4u4cCJTWVR8yFjp4v6zSpYsU72ceTkyS7NtNjkM4j/HvnVFFRR38tiwgzqnJ6B/lYP4Qa3j6w3PqqohjsDRtUMFmM36u3YsIMAriuXCauS1R8w0HaiFjuBjsMTxazY49UHuEr+DuIRKuIfHAkEYDDIfWGC5NluPT0/Aaw0WykwTSNxFJbMZdOFgwDOdGz74dQ5h2GE66GK6m/WQB010ikuD4DFev8yQCuWg4LiT6MifT2BsjUvbw+7NdC4RLHnOwzTOCq3FdSGSrLFSgRYzhsSWkEX1kswHYoTtm4aHE8HKR9jFc1muehfP7siX6YeGDPViLLGj2Y55s1DAFzXURsQr7gnBrJitwqpqvwqmFx9+a1QF0fS1UgUIKlwTzRwT0Kj9YWHd4futQDMG71R0JOR53e0UOBJDl9Mr5SiHlZDDGcNqaVl0VLFSpJa1plIAr14P58fDiktH9IgK9+SPOlxy5oWQ39EHvDTHctWdOS+7eHsByCIazvNHD++Mu1uC0Nc/5i+u0JuUYV44wrkXOl7W2JR0Zj4HWgkD8XFpY5Lp3bLCrAMGAuogTkz1TYMExRHbrNP5txdUjBEDhp/6p8ncj4E+r7PbZcQTG0RO4MFoj0rSXxwroosF3JtBznsj4EPAdjhCkFIrv2FDDz13dRwQ5JTinBvKqhBnQAfOvfZcnRrGNYNaLucofD3sW2ZFtDQZZDUg4dnFOyFucM6bQDisoJ3ZD+sEwBcf2B5WfG7lCFqN+CfrBGpLwIblAeCecgi2q+I6k0aUmREK4UQqZY8HkIFmElmMTZpI05PzK6uOaME164Dm6VIXzbaGQXTprgBQhvnNw6AGZeNsA3IuKa8Sed3OysJwNkN2GZ76b9V2Sy6cG5OlWYP54M1PInndu4F5n+M6P7Z5C8t5jAA4Nhly4yZYl8Y77GMzxAY+XV0/EjDUfEW8yJMHs4AqkNJ0jODcJ50Ai4Brl7Pc8qFtcg4LIkRQyqR4hTEVcfYLFo8+Thow70NhlwPn7Fe5eQaWlYBbRrYIgbRuilw4D0wwFFmbmUiLciIuBbSSegDPE5yUq4zOYWh/Pf+ufc3LIkzUYNOFJ8Bjj80nnRgGG6T2qIOvlf2YW8D9z6L+LgANh+M/W8H9KL+APLwMvBDysWp+8s4AvBHxlAd+FoEd1ffxLL+CHNfx3U4gXAr4LQb8Q8GUK8fYF3Fbn7S8E/LKGfxWCvhFwWFT1XwpBX76AiFgb+tkL+PYF/I8iqFMttoq61irhjYDvQtCVvsx+IeDLF/ClCPoqBP2LIuhLDiYXsrFftsW9mpaHe6s6HCLpRy/gCwFfiqDvQlAWrTdvRdA3AmbXM/tEwC85GNvYaPW7F/BVCGqLii+8ewH/Vg7mL4Wg4ZWr/5IFfPUCfiDgVyGoFdzWwq9ewGch6BsBX4WgLwS0QDhYvw0BB4Lwr7GGH/3wP6scl7cOVpqaErZy7hJlWyGERezNqugx5jo61KoeQLj3SXwsHh11ptkUEt2IWNTZiBytJy2g0BchIgbhBGoQOoOov/GrRDhwDVUsK3wqbrokDq9hSaPNegC53QcWC5bSUd6MGOTGLibR47DNadITHFhuezMuSkFtqX0wcVORBeCS1ueBQlgH4LcMSNQ9OJe6F8YD8BNgLCMWT5W0vEAmu3OS3K74eVJbU1jaQUQSbctlNCVrERJnFlRxsiU5NaFcQLpYI4IZRG9o3EAK+boISRSmFKhRuGsojr2IsKXMeHrpCStIoMTr9Y5hRy9QEygUxDyW51xE54/1A3Ju5VVRY5KMUgVsCPnaq9hG5kpqyd0eIowMuOgBeL9WO0SyLKzwflZu6tJ0Y+WwANMnUTHVFMo0qkM+2k2ryOpXPB3RSIP4vmJVYiV4/pyb3yGYHPH4TKIutWK+g2xthBWTMkTG28iaQTa5zqqkrqqGprO8gjxfe1XCT0n52xBwIIyFf0sh6E9nATezbQVOQVUSzaGVSM7OBNKL8Sz+teWSXsUxvr+7TiZx5l5yIndbRJBjrnCRprQ10R7hBLzjXSXxha46UhVmAvlKVTk2Pd1q6lmcDMm25blAvRUZyS9hCfbOF6qw0MYtMdamDXMzp4Sd415D4t1SA195enGC3CvJYoPhrC6kYwJZJ1tUQIoDOK16xOcERLaCbI9gpjtEumidCvQ2nNoQcanOmG3IChXs/Qisc6KQeLq6AjGNKyJsblCOLTVEursxMiBoFY74/AEj8lsmT2Gxd59dfTYeL/I3nPOKSbj4ytYCPShMAxhI0lMRFcdrtsMEdIUbV7CcrTOaHE8ZzHgRw2dcWIDyPiKuy5WIpNYdPw9XDH//HOL9vGVAqXPfY7g636g451ehRfPDYwxusZUI+BupJPLh6Z3JP41sktzvaH0jJmTtUXlqi64Uck+yHJZXHcenGLecNmNSQ2KGhLDdbSqQy2aMiIrXQUJ26Ank4FY7yCePEQvKde+39QLinJLEf0sW8Kd7AUvF8ME57RUuyW5uRvryWYN5sUHkikf9lsyM2Ri8wVRkUG2uCnFTDt/u665Hwl14bsnRulFg1Upi/tG+WbS4P7sbhC1+v/eUIbNtzoA5P5hUEJ0Lgcg5Iop+3/UrONGpS86JI4Al+D185xJEvLCuFIiGuB37C+tikcFttoTpuI/veEpvJRViogErnUnl78/9iJThYgWz5VAmycYoFaqx0QL8nCMkGnUzRKKRaUAsi2qVXM4+pdP4ugdPtgUCh/gqkJV8IxDeRxMCykGhVD49Gyygwp3EEeWO2lHqQjiK5SoOe9eWlNMzwDybyoyNul5GNhdjDJYf4P2QZXxnT2nY4s6U9aoglFYNGVLmQLAa4/X3hX5GxtwNt/3l05+2k3DNuG+MG6jEwd8bOwrQ9JLOgImcVAUL6nUkWc1GMDsyjsHkcM3I0g5x/IIsV8nR9CKiOxMJwvg0Zv5J7EskPfs2MIGTGIjBRSHh3ScQp9WEg9FDppS5ydN6vi8SOG3x9/5EBBz9bxBwOB78szX8H4KAw99mDW8daZe9TSF2R5y9bzmYLwR89wK+soAfCPgyhfhAwC9r+Lci6D8Vgr7kYF4I+FEIejoG6acczAsBPwpBP7KAnuZP/XJmK7+s4d+mEE8EfJtCvBDwpQj60Qv4oQj6hYAf1vDlaX7/qyLoFwLuBrbMvU0hvnwBzZVtWR9ZwLcczAsB/1+ygN8R8KsQ9K0I+kLAdyHoyxTibwtB34qgeRfWH4qgf5GD+TCFGPbJby4EHY6Ff7aG/0MQcPjTmfV+voFE3FeIbMOBS3u0sCCcLJZV8uBNl24H5QCWh1nB2CHSJVrf5wRWYbzhIuB5ifpi7AHbheuKhV6a0Yfdo7AaVgWGn5tUoU25syATZymLgsGupF7alRCNb0UVt1eWURINbFga1w0XN8qgpJ3nqRAVvSVLbhrpKLm4FJKBuSZJfTZr6sDdAH+5XVVstDM62vHNExHTgmNqPe6oLosJhsdmzUXd1Shp3fY0iAZsUzEPko5em/oALFPWVaT3D5Q2TPcApG1KonHUNLR7HF1EOn7NJYI6qim/HTDIjtGmilzhYNHztgggZJc1x3TBsKjiKxMoQnPFxRNlyNM5NBv8/dWci8P7sKWD3UaFTNvNOSaKiUAfrhdDvPI2VbIuUqCBbZ3A35olXs/o2ND9aj6D+chZVpET1i2dz/I+ZIc8qaK9cwBaZXCDJRXKKi5g0NBx73qAxToouThw05p2y00B+bBYV/Hqjkg4yXUdAv+6ZEyYI2JWoR3Ccrybs0QR8Pp/35wS/9ka/g/JAv60euFuJCcA65FbJcNRiVhfTq+Q9mrE+P7hkVGPyAZE96tDErBKoKE4dWGVL/D75VgWqKeYFaSG7XJJ8Nhk9LqXfPCl3qyKnWJb0nk6OmL4hOFwZK0xHHs2RyCi5QTfmU3fIqfaF6DYxlBFFt+VdC9zLSTDxObii47jqadnHdjYplzM1E1H9w55wPyMgSzTNHCpd/MzCOcpTk4vswQ6HPpbWLAHI4nuqyVVfX8D8VBwqoT2O4GmebWH+bAfcrFrlBbldusBzI9tn/mznOHv8akE7BZMWUTqe059VlqQHyEgEV1XCoVifYY0WZok9nSloTiBLPDPWwPDYy2MaMETB9L+TiPxKA0VOmrx8/TU6CyWSAhU7c5jgGVjV4yLSUb7R6JA6nRTwtpiT2llkS2sZluDJQd5nVPhdLvA4jRzSfRQw46G51sHrN/D6ykPXUNHgzuDsI/rRDQPHi4NfQmPNx9+FW9grdAyGm0xvD88TeWv+P3zsduCn5UaF50CfB6/b05Nfqxh4d+GgIvtYgjEzCyODdKbSy15tIa4uSlVdOWUjMbpIYewsjSW8DdQ6ERcIrZPTzqLeqdrRLojqyFeaITE20xVKJ+xKfh+opKE7PCZBeFoB5nt4ucXdS1QsKc2JE2pV/GlLRpylKsUIkmgjA2sW0NPHVuCH1haFUXZrCaH/mIAnrUxuWSbbXK6Gi4LWJGUcMn5hOObzacqwB10LtpXD6DiilehELkpSUZUyemhb9YAw8ZmyWOhdDQ/EArQTxXC+lNFoLedWUK+uOM7lq0fEd1E5xqC1DRwH+FxDj+Yf4EkWhmE8Qpej+keOMjFvYHjPdxaWtTLBSTuTidJZK95ehxNPMgqnXJJKim47yujK/jjHiJpUZWUapH8gMJ5VuN0rlzT07UCWC3vOmPGcAu0VtYcBo8M15zgtm5ohgdCFJci81lPseh0L2sAJ4yFmSr4QPdbqYU0PD3Nix7Q0iVfNVAYolYlzlgGSqTpBlLBJRVzeqVEY/8cQiFd1CpOVeX7P1X+GQgo/G8QcCTx43+LL+BPZwEvOk/ehaAfCPiyhv/oBXzJwbyzgB+9gGKECOaqa8u/nHY2efcCfreGfyHghzX8dzmYLwR8ZwFfphCvQtB3L+CrEPS7IugbAb/kYHa4x/3qBXxnAbmZ+BdfwDcCvkwh3lnAnb4W3oqgH6YQxrwc4vX5j08E/J4FfPUCfkfA/5si6BMBX3Iwr17AFwK+5WBevYAvUwj9lQV8ycG8EPAtB/MdAV+KoG8EfMnBvBDwJQfzgYAvX8CPLOAHAr56AT8Q8CsL+HsLQUfS6F9jDf/TWcD7EpFgdbnfSPzwM5cem/kd5nVyeMqp2Dx1dAx72NVuCHOvQkeLs9pC1FYtY+W+segh8ARI58aRi63EoVQyBogoanrg4vtsntOhXtwgplVVxeNKKGnA7wKIjrsDF21Uk9KTch/C/Ba0XDJKs4wizx0BJvoew7GrqVCjbSaQD8iRsQXnuLS82Df8/qWp4uVintGuVAMM73L8PfHWy6jVHsfgs7Aj0XZ4dCnrFxj+Zr22iueJ6NJ+tIlhdTaOVcw6saHNJB5CkK8RgW353NJhXowgp9cTiUsJzxfLewLZg7YsHp0Q0ba9TR/yw/LEYnU5p9T0Y9yKL0HDRXcTz7fbewyiibTD8RIbX/V2foRo39txbLU9ZvRUJxjyjtYXEmfmXKLj+WAJMF+eKhbwLm7lnY7hrG7h9T8Ek6dXsYfh9eqy5ZhWzDvqbo8LSM38VEX5UojorVv6z38ZOnLRcjzOqNB3XLwe+0gwlDjUNPV6+Dx6uz2Lst1coJv9oA9Fj+5IbCT4fH7fnHq6F/07EPCnC0HBzTxYeoucSwQJMee8axHz+Qr/LhujpnMDkWvp3hcV2+pcSfmSk2A1XOQYXp04i66MfA4gsRVJ6r3u0oEn+pDWi5JE5Jx0tL+NKvAPrssSwycNlb2bBNFi4rPE7KsWxXexB8HWKbmonHASbS0FkbGcLkiyLlhOS4UNYPUYhIQJ2zinlmZxEGAwWUWKiZ8fl90MgpaHKtauCxw/8DqGy70tY+PrIKOLibSE+LJdsOQy5jPK9dsa0kzGdxQcDijPFB7nUGmRyDocMNwVCgUW6/GyYl4/dumeFy2IgsGGJerFdCk4tIFkZMVV3AHFOectcXz+ICLxcDeMcOO4jSHRJzMSGcrepZP4xsNCGzKWwGKf00fQ9SDstXMSL8S0ptWIwzWErBcskt0jpctDNodVM48qth6ELl2Moiskfa2okiPgGqPfhTsUtrlgsctThVZib4Jzjq45NuL3QB3bS4Ed92suGeb3hvZlKCBiG0TsWxMpNI/FOaTizidJH9eh3zinxj/WsPBv6wUUN9MYQn4ectGsDBTqHzJcR/szs4ojO6zprB/pUNxDh8XjK2L7dl7inFFsj4tY0WV03VourNy+w7GKkpJu96MjJNXY5Ng+0iyqxrkN6aKeIjIOVIE+mnODc0iYcfGoXktUJ0R6Nhi4XNKMgoxm9qEHBTs+GyKOvkBXNxn3oUgMWdRIlUBH21qFlM+fBf6XbUcXrT+H5IHvSLwUdUr3lXSF1YJGLLpVWkPvjTSDuQkRiYSRJtDJrCogYCNEuNORPL05gQBOlykX6dnAolaPd3DbcP0qfhh8TtnKyiC/L2cc4/gHpfN1twFfHQOJb6e7QBeVoEJQ5TMWL5ha0rNd4b7g4v1ho7Pm0qWh5JCF5ynHulmo0FmvziFPDiGJgVMz2qhnEWJy9ypmz/mOHi1hBWx5wO9vVwGuaevDEDLmKBzLnNCitYvXu2rvOGfZBTpK6sDF53exSLJYMZdGRTSDWIttEm9WqkvrVYv3/xy5LLpuWUtHPfMGeWjYJDkDPt8/EQHF/w0Cijz3z76AfwgC8v+1QtAPa/gPRdCvQtB3L+BLEfSFgO9ewJci6H49dj4VQb8Xgr58Ad8I+FUI+s4CfhWCvhHwuynEaVmTvxSCvhDwXQj6ygKuiTH+RMDDUqa/EPCrEPRtCvGVBTQHKXTvXsBdh6vahyLoKwto7ux5/lEI+u4F/CgEfWUBr665/Is1/NsX8MsU4qMQ9NULuF5frMpMHhvhjYAfphCvXsC3Nfw3U4h3L+BabYxfiqDbw4P/SyHoSxH0aGlm5ViS4r57AV+KoL8XAUV+OPwpse3fjYD8DyNgNbgLEPvWmIvpFZEHGWEOuWA/qlgYSA1tt4unoibulFF0PZeUxqc5hDAZsuT0DA+H0WILwUjmuehitgKN82QF4Sl+VMlpMhWoMNwzYKFxqZIZnC063BcSIuL5wUWV0Eh0258dMPzSBIbIOG5osFgBxPL2TuJpiMjWjD0MdwcznosfDSKSuFssINs/Hiwa73OX3oP4DnlZPUi8puta1xfbJSwf4ZhFxgwv5758jndQj7ik101r6t3mYwhZwbFkecsxvB2cCvCH+ZWw1l219NRfVJAEuMwyUfUoHdAVD7HNj1hkCblFzc2ww1DAHnCs70wEuicPD6LRmGOxH50jKrrBBLJDdMOttDtLz4qdGJa4sFTssZBwa4ySB4avd5FEreciAq7HHm7ljwGJ4tMt03fHUw2RY9yrZOzj/b3drwChXbckmWc43nGx1yCBB18xPjnltAvTA5zr6aOKKtnLqR49RFgZ6R1Dn1KU6GSvLSC6hF3Fai7nqaFh2LuaTa4sssmy/W3hqsiP/jW+gD/dXyt6cx0WkrfnWC0aJdVnxxBi5dSw+KThOz3n+BrYarUnbC6lCD1zawhJ5+0qpi2Nlj7kow35RGkIvuOWS73WkyDtJacqiYQ5pcdNbwapt1pUycXCUJjSnQzLyxmRcXZHhNnHag1LvTxV0bk1IzpyxAgK7YbnW/GjjDphJEJ4v5ZcLPUzfKfrS47IN9xyiaUcXMpfbQ3y7XDFxdMFziFmWEdYcMEZ36FTVlJIej4U1nJXJXxgPpFLZZBoXVuxw8DgaTIM5pBdxzHHLuG8phu+2AGM7T2uGY2ASKsPMLybumeWKNdjSYd+L4WU47dc3EaHjq5J1kKglBucI9umoadJPoT0LhQsvhqWRL24OUI48bYVO45Ei3LmcQNzOqk5xpRTRstDvgG2V2suPl6WJe1oz4Giu+L3F9EQ74+AyLbakIZFdCYC9Te7FSSnW42Ino1yOrlrG8gq/8AlciAI9JrsJCgqDp/ferGz6GmmerCay2sS11v8fu5eFQx344JLOMtofuOcGnP/aLTyhyCg9MNzalWSDhJ+lLNks9u21FcRzoMdD4Qle8pTVeKvEA5dRER9SxvqZbmI7+QB30FX1ijtNvkd38l9yCUR0XFdHD0bDh4VYvvC4RV6nLYNsEMacazwa4vuRpIHxbjLuHgXBCWteVrDwlDiKjqGFdCk4VcQLHoB7lt0E9Fldr5CsrsWjLFo6FJj0laQ6o+IxelNd6m/rzrwp05WJXFpZtQLCxsKZZBX0TXcUWpcuxEU8gXn8JiPJArzqYAIdnFZsp3GEhU0CZHubiUVUx94fG49rxe2WRX37ZFCm3inQSo+UhaN7pxE/fyuwzKkCxzNLXKpbpWItMdLSuL2wHAbX+QRzAVIq0Q3aty3ypgCG+cxF9v9WqHi5VmNc3IKEi0rDvcZOzuB32YJiavDgVKxGOAaIQgxi4OA8fRs0hRg5Bm4T/E8pdD4A8hu+4QwekAkr8lgDatUnpF4/4h5Og+6O8TzqY9rACDiKo2CSDpa4/OqWVLTTsg9yHoXeMYlUfZHIuB/Nq3/LgKOBzg7/yVyMD9dCDoMM/8vhaDfTSE+egFfhaCvLOAbAV+9gOuVOv1lCqHIVe+zF3Cx4cRPBPwuB/NdEfSVBfxQBP1uCkHDw+hTEfQrC/iWg3kXgj6zgG9F0Fch6HdfwJcczHcEfBeCvuVgQpUnH76ALwR0Et2OPgpBP+Rg/toL+B9r+O9ZwC9fQPNLEfQtB/NCwO+9gG9fwBcCZkPG/8Ua/nsWMNtw/qci6KU6TH/JwXwUgj6zgL/VFGI0Hg5G/5ZC0J82hXCX2zn4iaNyczWSFFqP+2OI1v1eFSmFT/WwH15g1VtKHLM2M4WeH5UChzDtc2y/yoEu+LUGh1jus8jryZYO1pLC2VhILOrHM0ov+9UDkaYaIjLlXkln1moHxXWOn08fTkNvh6kD7fShcKkdtA0trISDQBqPWcJrE6Bi9JhC4Kxlkrq9q0Q31USG65CfkGQnz1oKi8QDELaIsPqtbPWV6owgX4cqm8fjfkMvOlPgevEVlvZEr6HVLFlAThsJt6oEj7cUWYb2kgtVbMxLS8cND8cfn/tVfPJuoEe+CdAovkJSqPoZ1cYTF5qskKuFMMK/BaX/gHhykli8Sz2X3narEjLXExmbOLOMSupwDGy0wfvX1681FaqpC6dqqFaZKq8jPYRHD7fqoE8SK4RWD7ophf26kEjUHaWaXgZbHvKizzO2lWY1NUcGbuW3vMcS2XKzZ6ZiAldrNyYxd5Zr/SwuZ7DRMrFiGD+4NIqYDNvhTuTi7VoG/d7cTLjqkyEXK1Hx+3oBn4v/PxaC/iEI+NMZi/3kUkHB1jcSDXwBaKtfrpDZwYNFvDHNaHbRbQzHVlcu2tdHoELUyyCWzy0X34OmpOb6WEFi9DrGlunYpabt7CAfa/gOPBYTi7J+gO/AaVRxrAc2hoPuHREoeCBC5sm+o6DPLGD+nWORKCIyTjr7Af5idiNsckYkW3h6CTFXHVkUT22JzpyBBDnYJxatnblFlapY4fH9HZdc0gtPbdMzIJ1WPB7fG7e0u3sdLJfdhYsKCcevgPcAtpwOqjgqsobuNuoIEm+2eWYjJ/h9v29COFrcSFLKC6DZOAkRuQKexDk5N1RXeiIsKu7ERSNd5KnMcEpD2zWMdT0H59D1ksJqZ++4uHHOOL4NIhjbkjMXD8gEES/SNJiL2wvBgLMV6J7feBAMFy1JNN/D8/d6e4gepzOJwl6D28/jMgbYFXdEcuEMlOy0p9ephwg7m+L9FPyzAuvicuXi5dJB5Lwscshge+NYuxnxdC3sWshX6Y57+oxH9LHf4/O254jERtb8vizgeCj+s9fmH4KAP10IGtaRgYj02FQR7icWHSSBAvPtKkXsPiQtDT3Pgjg9I/Ic1GFLT1N8B6J7gchIGZfR6yowYH5ezrlY6x1yGvSyA6yMGJHuNtyVdFkfFYjFec5F5sDAfdDKrzB3hiWJ1dWDp6nqUVgdxIIkVEMe5GgzhvzSy0h0GWklTbeZC4E82XIJ36UlnWe6DJnZLUkispFFjRWPiDY5rCvGLAs3oGmQwPKsbQjrr0xKJdlD5OlPtlUi7/YtXVDwIY3qgEt09VBSh/Ii5PF6XUVlJeS0nA90yE+nNYt8vB20azYxJKRZ4b6dxTU9Q5xBAtsNif0SkXSTFATSpMLPb10U0XUi8BDPlDWuKYCfB0Mcjy9M1ySydnpHE3cQQLLmthxTSQy0Z85dSCq3YLFxaSg9jtUQsk2vqNhR0ltKV+UDFsPaYfFa23V0cs5nAN41xzWI4yJKy+IKy6EUVpGQHGoqznY6zNMiqhJlvQNq8rEBcXBCBGaNoND1pTkAK7yURFdv8F25+s9AwMn/BgEnI4n/tyiCij+8DLwQ8DjKXfZWBP3eC+isSfE2hfieBfwwhfhQBH31AtbZs3fwb3sBX9bw7yzgSw7mVQha8539qxD0yxfwwxTi1Qv4zgL+kynECwG3E0es/gkB372AX4qgH6YQp9toQD4UQV++gNbAm9dvX8APRdBXFvCtCPrKAv5CwP/4An7Iwbx6Ab+ygG9fwP9nORhz59xc9UMR9CUH80LA69EJOSvWuOadBfzoBZx0Jntbw3/KwXzrBfz9voCjicD/s3TFH5IF/Ok5ZaXJAIBtDDK/15eSsjFzoLSGGpeVcmfpK7vSYWefVS59DNalzuwpRmfaXGPz/tDjaXU3A7jOxlq12K/B1YvJOoGNziNSistbrj/Gvg5Nf9OvkuL8RJDdhEIpWfh74zCnFKPcFWyro06yjYNItZ+vTdgmO6WaR6FHafF/yHubrUWVZW37gGwIKv40RclUVJSA5Cd7IAqYgICo6NF/oda3yl1zjb06VWvPOd6nx1DTBIkkrici7zud3yBUDU0EQ3ZX6JCaOyibPiLjZjZV6L47z8E1Lvj+xfhRUmsuFnAbN1TzuyN8fbtjALfcJMyvy6lBV3uvD4GWICKa57tM+494C+k1Q0Ssw4dB94fYgbMSzHH8Wwu0FAMB50IQLeRtXFIhlkeIM0eTuH82W2orgyUUYw+Rzhp1WzIV+ylchxjkQf8SN7TZbTaAWepcBDi0TI89KYJG6S20sFqrEVVjn0FyXc5ZuF3NWvq0BwwuDV4/7hTdjHRCX4eTOxgLFmcxvv6SOThDhNevYojYYafcwGU5mErBeNI2VE4GR8iu2VT4W9bVydLTdlCVG1VwZ5g4tJ0KDun50dUcTzNV+udiqi//xyrg36QR9HerF06OnQ54UtJnXikPM2IH6wUwMR8zFk+uQNZKGiOypH3h3aZjQvL5Qwb/dHsiMsWhSpRtikgU7xTNjVeNivfUmUBp3TsaS4/GhAwoIkuwcGvG6s7eIGepmENkNI3G8iOmg/vlvATujkcSsx91Q1LjZsBhNh0wd3m9ZDgWIpN/UlvJUfVNQjpZHYCX1Q+NDacjhWyc1QDAvl4kb1THBp0aPQ68XY8lx742DdE7JwOcLOxpbuf1fiN+InKJQwfTwf3aIDRExOPLcSm5sxLXlJGyy4Df6r5wsjZSyYN2JeASm2A6KR8iAt2nB15//5CcqTIuyfq8rSAaE0TGe89Qyf6CCOsZ46vmGMGBEHUXCPDlFSLx5bpNiBd4MUQPX2beLr+rtNq4JdgL/Sm8iW0C3Q7sGbjz8Ckxel4Toux3Hlgjd8i84HjQSTOyY9jf+xJzL3tEwhNd7jCmaY+5p0Ekk3JWKGAN1/h7DdaI0COpr4OjLRvmrZaIiP2jpkLhDRrm9MPVn6usjxWl9x8R8G/iC/i7EdDijY+IM88Eu+5cg1SH7Ro8Tz1qrLaXGTGulQv7cRIz79xFxMiLXgiHTQcRrlkQTg7+Fu/J1S7WWCuXQHR3NgU7CEPmmUtPJpjurMCRGSLZjg2ATINUA8+8C+GMCyaTe9Rj4MfrVHPc2FOJsGdL2EN9YKxTioyYh4kAr/csNO88xfEXi2ANXNkjst3jpYLI0wKYqnViXnUPdMKfswRMeSOYW47OCunv3ACcXZ4Lpt+WCRkPjBP4wvA093LWgYRgUXCiFt9/E0MgPbmywL8THO8R6Aq5dqwMopWXCm8/LxSSrh85WDzJGDu+qo62czWBL2apcPkWkcu+BRS8Y3RirFz5zuvfLBlYD3ISbtc6EzLqVhFExalgbDNflKQ692Kw6zyRnNW9lMntEhzAbeLXeMMBIa6wNIBQ22leG/sqGZbKCWDyTDTWzzJE9pdRzOGQe8x5mmVEKKQWsNWS4zFH5FW6h5edbXDS3Lk2VEkNSQfMibOXvHPq/RpTfw8E/FeI/HcRcDIcy/8UORjlN1cs3nIwed+wtNWzC/Isrcz0UwX8mEK85WDeCPipAt5yqfiYQnz2An41gr6rgD9NIfRnasNf9gK+5WC+FEHfphDpZL/W1tbskX1MId5yMF+KoB9TiLci6BsBK3Wraf+LIuhlORt9+wKWsq3/UAR9I+BbDubXKuDHGv6NgMns0fuhCPpuBP2YQrwbQd8I+Ksi6Nsafp3OOf9CwPXMtpoPAn6s4d+NoG85mGZ3nf1AwHcV8G0N/xdfQFhNo9lXFfDdCIqvBz+qgLUrKbMkMrbmzY2XPxDwqxG0ewX9yxr+g4A/G0H/rCLoZCQN/6Mi6N8EAQe/+dHqdCREvGdnpYXKtdsQ3xIexGpnIfgyVSe0N93YUPUE1QJ5CZwOTXaEfJZT5g9Sk9BNuIzgmusLjT+Uh0pXd62AMgsoC8ZH1aCxOkYEM9K55hsUdGpsmA236wIR7REcDPIYszuc7a7OguIaczrRNwzOkUU0v3juSqK1MYXkcFhqYfZQM1rdN3tIgpUm+YM1Ik87W4zAel40xtXnidMpH5twku66xje6KtO5LeF8O+5S+HPHnNCy3i8gs3qE8dOsLekz3gcgFgyR7l7OVYofT+FGuojE1iLVadm9P6EKk6UIt2US0bQ7uEDGsyULxwmU9GoIBmVvQASPVDOjXW9qQDq3NBbcdMgoVfccLld7wcLTa77bwaWCnN9Xkq/uZjjf4V2AiC5U+N7KLmki7WM4z46U8XAQZ9QaX15ImiOi9gIcb7CRAM5uTiTf43egh4hzqMfaXPDzIm0on0s11KJ6IXk7dWiW7vdwPk00KWhpClTUUg6ZvkZkXcrT7I8h4GTU6/1TfAF/txzMM+x7cFwnE+GqZiiT6DmK4HimMy2Y7RBRpldXhsguO4z53aYkpf3cgXkYKcKdszEn9+txC7a97QqvYteSsOndgXq0mms8lHcJuYunj8hyaZnbGUQKEdtR/PKifEjsUqwMUojpHE7JRWVBPm8MEs3nORydpisxrdPhxODzFNzJSdG8xRU/vydPCTzeDjSHdiac5EOcjy3FD8HUCFSahL0L8O5IlfiG3RKi7OZn2CfzsXCFbADhSpjBcXyYSX5vtSnJsywa4GsDES6LY0K7/nIKpVA7EvMkPB9VXeqQbKsZ49M1riH9W/cJx3mlYDp6OmD67Ngqfn+/pzEIEPGW2nED7hAkyV0vdjIJ3KECZoY3NXPOU4Oe7HoEbuGMBHO2qkrn25sKVkcozG23LWab034IpjkYSp4dbRoSWusW/Pwxlfyui+Ptj+sR+MVtyNxku9VJ/LxjzAT3scbK5lgSayaWUFB7InlHe6OTW31KIaTSQ/LmgcFJYV9MuDU7SXMW9V79Ywg4GQ16v6sD7J+GgCEutBAFTsFcg/cmZBgObXAPMiJJr+KE1GYngWDZTfGeVrlBLkZ+AntnpJKjAiUk6CMSsv4NEW4puEz4MtDBLKWD8NT87BCnX5kQnReIfIOn35J+f2iAWZS55F0OTkbG+TYB72LhLVamiwmZP6kJQRIkmndtHIfkUtQHO4SSORdFaUjZInI6GyMVrCdKTiolC2HffWaa05sMMzLsVwXYsZTh/G7lq5K9PcGenc4Se/R0lWg7tcXxxoHm+BHOt2uuMAayKSLm1RxiDKRBAGHeyzQP8iAi2szFe1rRhPAeMIiItU9v4GRQSO6wOU9I0e8gQk8vQvK2GV6/p5abSGxRJlx96Mtk0KE3OFjDXHNPl3NCLvc0h2h4rzTHFkuHJOPhFcxZJHD+iyEiXKfKwLNNHI/kfkmmBJHcCSsQ7LLFz0/XzhP25/SkeZHslKTnezNgOwlTRHsSqGTfDTjY5XSPCCshgtLX8XHUR8T31aAhhzhdgPfYHgWLXlXUvyEC/mwc+68ioCKNR79tGfjjjaB/whr+jYBfewE/cjA/EfBLDuZdBfySg3k3ghYntv5uBP3sBXw3gp5sPM7qfPPdCFoUj/WPRlAq8cWnEfSDgO+9gF++gL8i4K97AXeXOPyLHEx87I2ljy/glzX8T1/A917Ajy/gWw6mrq+a9OULWMfnvvhqBH0j4KcK+LaGfzeCfiHgX6uA/1MR9Ne9gF8IuOpspW9fwNPKND97Af9SBXw3gv5UBP0g4NsU4r0X8IOAq5U4/UUR9Msa/iMH81IE/aN7ATGmJv9Zae1v0gja/90Vi/3UhMKuN1Jo7hDBRHRHBPHpCtO9R1rSeX8cQRWvl5J/61oqplvjCtJJtnwhk1nSzJEKSK5nHdOpIm1pt748ob40Ogu3s1ahsb0MID8KIsJlJ2kpmZkxxJ0Bfp6VO4NI800XKjrcsHAhYbpZds0D1JsCkW+zjhM6HFwsiKPZWgvnx5lBbRrniKQlItXVtjjVA0Hh2ttQnP9eIjTu+RyyzWEt8W6QZtQebio4mcGa+baTZFScEKHirY7jzwGRyGpjAdXeXyKS3uyGPnaDBnJH06UwG8xaerhHKsRLcy2FkmYZlNDxAGLG1iyIF/j9BwxgTP9gybilqjpN3aUPed9EhIwKC6jXuadQZ4uV8JlqRZTzWIYbjA2Jy7e5TqPV8gHJ5aAz/sTHLeU5Xt/Y3OnMt6aqQ31JxFAkl7kUTqMH0Ow63UM8UBFpSx5PaDJWM6gNjeD8zs+I7tgFx68cInH7hNezRzc5JNl4IfF8O5tQQ7/j91UmIrYyxPT4j8XURO7/U6qAv1sOZjBYX4ENd6oUkmo/IZfx6Q7eeEhEgFje0kF7xPRTHiMC1X5XJ5GyPoPjsY7kZMxoSBvdEmCqMpNCYSIi1e3mBNkO8PkjfDOhi82xgf310BPudItIlin9CYSPcsCc624EpLdFJKnWqcbCi7HNiLFHRDpm1zkLNgGOd/HWXbDXt67kNMnNIGPrTuFWhBOJLbzDhODbM+BU6gsvtRKZIg51ga0PhPG+ZWZ00p5VuE06KuOsxfFvWjEE29pRjeeXiUKC82YG1aHtac6tNGW6HpsbPM5mIpzmd0Kr59KD1HTx/Ty5y3SzXVJIxaEr3DXvyuRtCnGcPkYSJn87hUTe8QSBSxHxgs20oY1Vb+DIo5kWFjeVUH1+XsFZ0xHp7hWuOen8xDGdH3aES2S1pf1i/gArKKYizKWtgfgw0ECcE435q8W9oStHrKBg96kWxoPuhGjz5RmKMMf3L2Rc4/T1xoLE3aqSr72a1S311Sx/tQeap18PiJRMiiDtVIiQoTH5Y4qgGFP9we8yL/qnIWC3r17gIF0RkQa9fkRu/owDPx9Owt3c9IgMT6szgJaemIOpSkIaNyjBxJDTmCFoQsoDIuK+/3r/vgiA4GsmHJTXUv4YLkuS+Ff2kijKNaYJRSen5GGDvyvPwvU3uU4QtGrwnsZrvylFZHyUgQORPEmZJ2+IQspxoMLemlWSe+IrQprODO9hPjhJDr/wlji1noKjj3PhWjBUSD6yanAclkuOYSoTYg+tEtzHo9K8R6twcjiWE7BPlz1zOuoQyFK9IrIN0lJzyajWybieHcFTjznzfBmRMNarAZ7fBufXREtEumwmgzmQSsFqjuNZThqBmQ8Q8ex6EZHRlrqwXz4QcXuqDsSb9vrgsm6B8xkPZGKksxqO1/mFuUNv0JBR2BtAqBaIrOYS53+adCo4TJa58IqJopJ60DHxfJc2ptjaQCHLR9OFcLUVjGlKriIC1kvAv73mjJ9VRNRoi/OP+gfm5JbfkK1eHcBJ6kJindNaJ/nhugG2GcaSe3ztZ/47IuC/XvvvImBPGg5+Vz/4H68C/mFTiHcV8EsO5ldTiF8bQXeb6f7HXsCfcjD/iy/gGwFLdt+IDwL+bARdjjtp+1UF/JhCcMSsz17AjzX8GwE/iqDbSVJ+IeCXNfylaCfs4wv4UxH0UwX8qQj6ZQ3/UQT9WQWMH+ngRyPouwr4bgRdEytoZrwwrp9G0A8C+rCpPlXAHwg4GsTfVcDZztz/QEC1msuzYro8fTeC/roX8Ncq4JcczL9tBH0j4LsKuCpjQT4I+G4E/SDgv68CjodU+7MI2JPG/89aw2uO4CA2gx0LOo+pTO14WsI57BosJOkT6CTXECFattaClM9KetmxJ5wf2UoKtxtEnqci3eAMFiLcSticxsq9A2WdI4LxW8op3rgpnO4DRCzzMePUNwc1FJctItS4iVV63TprEAN5p3FjqpY0DgcF3LTBSnAxT3TazfwIbvRiiGCEMUJBP9+gCBJd+PPiMaH7+LKD232la+HqKBp6PC0TKLXNlvnT9mlQ+rhLcOOtIXytO3tVBAYBpAneev6AzmQa2lIDdT7DY76UHBozvw+3lmwYb454PtpF3kAz0LfCj8aPlla8mUGTTwzBPfup0skT00XRkfDzVxvnr5v7FNJ+Xxdh2lgKLeaihvJi4fWstzahpTHoQM09U/BNdJJpJMwOZFK7FgFfswmmq9oTLoMnXj/roipUsswSclOnLLicUoXqz30Op/15JQUr0paUE+MGt3GGiFdowqDqdTqBa7PH672v1YwGHH+f5rBasbB5nhLq5eMJNNl0IcLEVP9YFfDVsab8LtmyP4yAv122bDdlM4i1oSb82D8QcnXuKiIOW0o89tqEBuZiD8fNnbBQbKdAbwMxhTLbI2LcratCquP6AV72QGQkl7ill3h8h5s+WonwMUsMOi+1KZwUMhJefY0jelzEG0gut4lwlNvFIMbxHIHokgXj8egok+1uvIDCGlHBn31ToW27MaApn4iEyas5WjL3AEkvVkUYiLtOl8VpBFYajpkjyVZGx+u+BW6iLCXf8hOHHseXDcQ9omn+jeD45UCicLW5rnEru732NbEtnMaDkeTdNMjolox9qMSISGEqvc7nzARUVaYzrrV4PWhh2nC9zBARmRJn9GyMLuD2tKnwgx0eu/JNAX4KEfGolURUA+8A/mpKWNCqMKHr7tKBtIrxfNbi0eBxeIWDJeP5cPcRUcO7aJCUmzkudf1dSdYWrhnpNsfrw5YQ0YqNHYhrmAneKe4KXaXjJ5zCaK4FAxlftyR/D80ywN/zMDmqRNTnJaTuZaI5Gw+RcVkuS0gieYqPv+7hV+mK3xlTPeV3Vdb/NAL+7sr6zG0ecBRmKTl7s1DINbxG4JGXmdGoXzZkZ/QasDdCaO40V1qyNbcN8Iebad6e5gqJem4OkXUVktNlq4z0Gsrg6NwSzclTXyHjMPUAvKBg3vGFYH6Mx+5Bwu9TA0TIqZ0+IHS0QvOmxjIjiXkNwLWWJ8agogZR9isCwXJQS8xwhw6ZjA4hOA9LSG7vFKgkKpICnGpbCEeVa/JqxLyBe9zg93XUCoi0ChrwO4tac4cnvSFSPJyDP9EPmncNVgkZaVsboratmHcP64h000qA2fgFc5P7CMfzth1wY1JobpxwnfTTVIFoWlQvlV6O49lpAod7hN/H8r5MeqtOCIcmwvnYR54QN+yMYO9uzpJr2ApBZE2v4J69q8bsw3JCNpMKkW7Z4PheFxG0nOPr5kEUwt0pHMiwXTFw6x0Trp0jQs+czhw8y8qYe2lzIG7z3MBef0bCi+QV/j45FbCH197Dw6sRVvNmKXjNrGROz1wnZFDPACwvS5grdQa/Klf/PRDwX8+l/y4C9nEV+Kcg4OA3I6B4APtLI2hRdrc/qoAdtnyYTTXS/9IIujyOVOXTCFq6N0NbrZLUmc27QL6rgG8EfFcB9ULH8d+KoF8I+G4EjfXF5rsRNKMbLlZD89l+EPBdBdSf7sz5IGBimohsGqiTLwT8NIKC2qh/QcAva/h3FfDdCPoxhXg3gmY7G9eLtynEfZQ9zTgPBtKnEfSnKYQugmryaQR9m0J8EHB4nDY/EFClCvz/iqD/EwE/jaBvBHw3gmaDCyL0cIQI+64CvhVBP42gfTLY/9gLWC6mk08j6FcV8N0IKkZL9r0X8C0H81EEbfxB8b0X8CcCfhRBW3sZfBBwVc0Gzh9DwH5vLP1TEPB3m0J4xTIGMR0DC1wnAXpo/Buke7qTwtqdt9ST91cQsDC0YG4/dRr3zhNIvHAjfDZvMzpdD3pwu822jI/2pwmtj+0C0zu+ZcHZQwQqp/sSrsNEl0KbphO6cM8SXGvF0PjOjzk1u6qL7++B5j8HiGibFhHvto83UsAfiDj6CJHnqnqmxuURfj/maYhofXcteFd+RpjVLvHz8R6R6PTMEFkbcYZLeDUZP4zslp78+xhydbwTwbh4ZNQ/7mO42MpGhM8zIi6chAzXJx77NtNk2pz9LqQnd8tCqTkpdJrrHmTRzZR8OJ0cukRag3Oy3Ek+fyHVfIfX6/Tc4Xi+bhF6yfwKziZstFC37Yhe5/cHFDtpx0I/fJY0k4wFXGLHksJOJji9QrmEkg4REZt1FtHUHY8gpQNDCq+txemdX+6Q3WdLxpcxnm/WXq5QrS443677AGpwpw+X3EbknFNJpidc3eDW7eP1XlmpTuvFvQ+pPt8Inkjs1dRnvNL1Vhd8tbH+2F5AjKnJP8UXcCT95nQ1PAq8Rya3heYf5l2ddB4bHe9RtpbC3gN/k+y2uAA4ZKnxzgGRY8P3iHAyaBrfmlOVytoAkXHVxde9QxtRG8wxVOButeA2b2VqbzUdmhHpSiwdqjqt9lMORU+oGtediU5AvVR4vFxpgT24J9T1fYD0qeiIVMgy1F6/3n/FJIwbudnSkJ1DON/6iHRGDxHtUE0XkKoWIk3N5pz6QZhBMKpw/ttpSmgd+R4U/ZCKMAvuEV3spC3cfH+j+Y/6Tqg43BH5mDTFe9KyDOpvtRTy7XQpOEdUophft1BaPbwnOwG+HmubIzTyiWj8ia9Q7RpP4dbx51rozUGnjwmjULg1zi8zZ3j9xs8rwOKGMXEapA3dyVoCFU+J5KfFKaJvX8CmPc4lvuzaKr3vNlsoceIsWJh4PZ7ukoPYeivGdxqO9yD4/eVhRrSg2qsyHffHE6iXSyL8h/wwKMeZQu0Xr/279d2gM21sw8lqEUnlV1XWn21kSG6zOeOD8PbHJJaUfl/+bd0q/zRTiF7W9MC91BVzBtGAkN6VxsCqCyKGP9IVIqsBZocHQCQ0rnxCrMnqBmyivqpWSaGTod8rwbHnmXA7HiLIcFn5YKabRDgt0wkp+o8ATMrOjLGEZwQXMA5MHVaSW157LYGs14dg1iskb9/4LanvQQS8o75UdOduQua96xIO4e7CPFgECamf2wNEmB4Kr9MMDbL01AvwxsLx6/0ICA86D/D24qy5cvpq5HzOWtgvZxdEPoLzdx8rCgd+PTJHfawaMnAfDgRPv9Y8azYqyWb/yMFbD3A+nV3tkNvlOIPofsPj0R4RdtDNRxBML7VwlbuiEHY9nMBejwvJbWZ4/ebt4wiefT5rjAulIaznIuJlg1J4zkkxyLi/asGfHW+al4GOa4oWEvDoCT9vmSNOsv3hDswYnZkjMUTIFeu4EJYdR7DumTskdyoKdifONXbd4/XZVvbb9OIg3Ec+UkklHwrYn8xYOIemxOuvzAQEPVEJZ07Dlsy7OYNQ2qea8zj4v6rs/j0Q8F8x9N9FwMFgMP5dW4L/aXsB342glWZsf8jBTGrJ/Ysv4LsKuNqtWvnjC/hVBfy5F/DjC/huBP3yBfxVEfSNgJ9G0GLb6h8E/LUK+PEFfFcBf8rBfKqAb1/Ab0XQn42gW8D3++l5Yopn2WGfRtBgcU4+CPglB/NlCvFuBH3vBfw0gn4Q8GApYhtWMPkyhfg0gv6qCPprI+hPU4hf5WD+F1OItxzMpxH0UwUsVO1HI+iviqC/mkK8q4BvBNQ95eT8xRr+g4C/+gK+GkH/6F5AjKlR7z8i4N+kEfR3e22uJ5sCkm1qa0Fvr5ZUdC+YzjgLkDhiEdBF35Shkq2tFAzLeUatKaGQGBdEvqlIJpTblwkUXcXUAjMXEd3b3IT6SUzBs8h26OiFlIV6WYuQzBBhVvGlA8nc32G6NY4b2nnoCRTO0mZ+x08zWln3HsTDcPtqusb060YkRCxbs1iw5vj983TQAUFWr6rgaT6h9msv4hmiDfNtNVOo/KqYnIeSJfgl1BzaL2QNxGkCzFfuc5Vur34OYvjYipDGz4aaazGGeDLdYno7QoQ0ji2Fi9VHhJzbjNO2VBEZeyP75c00l6mYKzac1w0IXykRqVTVHMB5Z2wR58xZROvnC/nWmK6He8Oe0Ed0H0DmDAFDdy0M/Lyxg9t2wySebbUJHe5LE2JId5q/vGevKh/MIX4igvvK84EIHV76UF/mmK6efETsnqzJkO2yLfOXxUOm2lzuwrUv1lrY32ScnkS5hsvuun413eH19G1E2kqpt8I/nVhE3W62haJyMJ3fwIz/MQTEx9T4n4KAv7sKKO+EA7c51ZlfajGhg8HZhNu+j/fcemS19Nk/TuBwOa6E3+mrERWF5kOxq6jm8/s0oeezv4S03b0q1S9EOc6yBeSYkrEgq1OHXquLBen+PNPC9RKRUFlKOSSimQt/lUQTUnjTHmAu+fo3ioYI9WSDAIq0vxHBysZ7VK/2GVS5p0uhjyxKwYkFpMMbImF8Sjh9sBjgHD9njHsq3rO53R2AO37FbGf4aOimjVNIDV3HmCAtxlR36oDwCMZAXZuvNWJ/grqdzDU+VR4tPcb3BsqZsWb+rZ+q9GHvJ3CZyDuJp+ZMpkVmVpAn14UILR8UOr2IFdxAIbhmhElJq5FvQuXsXlU7KW3p/FR0wOlFa8YPY1xT0tG5hnOtIjKvBNPpGKMakTInEnfcZ0nbYM/hNljrWrANEJkHl1el3o4NjfMC58cu+zMU1hDHVzeIlCeaLKBcLxfCvyTW5OVGfIHLg+m45mV3marvxs/rdK4FbYTnz7pm9/VvLsr8JLrDn4spRZr8LuXqfxoCztJmCO5xVUneonx5SRqdE/ihhogXYbpAEsOVwdrOMo2tNiudTKwZItaV5cxZzxb85WV0gb05wuPpIZiQSZ+GAJtjqrmwUIAE4+EeQBmUmtdueUsm0NuD09ERoeZOgcjZPEZg5+Qs3HPjT8i4zWM45pVg7LHPG5I21Qo8ETWa93wOSxLpwxh4esg1N+IBJ+GkuSFykbPEyGwdEW7PZPB96SycrbIqyZ4Pn2BbyUU4uzDQyY7OdIDRMtac4bFSyOO58oC3YS05ihbKxM3cEqIDprcuDMOI3PQakTG5IGL6aZmR8Xg7geAoXTTXDAJCqD7M4ThSz8Lz9r5Bdv4sBf8+O0uemiNCe8tiBjb1Ks3t1aVDVoOXyu/iede8rlQCqeq5DlZ/gfNdTuqEwBzny42gxPdfeEme+wcidf/kamwb6glRNo8leHPrpVJs9hrS6+Ll3u+fR+Gp5sggbH0tIbilieaNNLz+dbwtEPHTGhHSDSfk3Mw8sG5+yrx5f/m3lIMZDP5vEFAZ9v8xvoDDP7EX8G0N/6kC/twL+DGF+F/2Ar4R8Gsv4LsK+BMBv6qAIk31bwT8sob3U2X9qQJ+EDBsps2nEfSrCliRjv4DAdNutvzRCPrZC/gyhTjhM/dbDuZcNxMJH1sn4wsBP1XAty/gNd2SH42ggSHl39bw0bmH83FXQ/apAq6lV1XyjYDvKuB7L+CXImjPZrkZ7xv6Qw5GO+x9M2578L81gr6rgJ9G0DcCvhtBv6zhM/dB/gcCktn82xfwvRfwV0XQL2v4XxVB33sBP1XAnwj4Z6uAynDY/3+1Chhq8RXisGUicGGm0qa/GUHS4bbAdE2UdGtoI6i7kskQMTSVplfHgJO6RkQJHUxHtWsygyS2Lc13PUQabyt7cJsQSwpue7uh3VT04ETXhhbulk+FQu1QaC4uaIHaqiotSr2CzLYdjS+Ux4S68ngMKa9MKYRuWtJ+KvWhDHSc39xCpDr0VUQ6e7TT+GWD2FWkd4FIdDUEP8U5p9S/9CCXewzTt5q1tBwra6iGpa35cXfOKVcGNZwWczyf5YMROvYncygtzRT+eiQ3NFDVLcT9kaUF04Fo6UyDEtJo6rCwm2tAkx0EkPUjRFZ7JiX0akldyGYNjleNZy01B1MFmmRosmCY4vxsU3QRIe+2CJM+K6niKS7Ulu8KPvAJpwMq+9A0DJF5MMvxerp8BUXJEcGN+ROx8vqqSJydjRbcWkTSR8FGIOKtqfnBxOa0u7VmIEYhXouBcBQa9REpG5kbzI+vtopITwggDpuII7Ek06c/caF4PAzJX9SY7v65mBr9Z/OivwcCDrXfnK5uh9MDxgiu8gFZ3RN6b8xXpboBjUfR3KF7QyNwZueN5I8jjLmBigjWNDYizIkkGBOtuYOzv91IfDFDZHQeEcDJ32MMxCkiU1JvAohX/lzip0PK6fGyfEB2jIgInNO1IY7eqlC4N4wRdQ0lTbN7ConuvSrR9VOnyWp/h9O+izG5D5KWnsvlBfJHu5T4Jksm9KnFAdSuqmk8HwmFNv5Sg3pSg+Tboe3QXWAicjnLNQuzJyDCXrUQ0p4GWqgpGNNUGlzgdNaI4OHo5NCTNcCY3LkYo8ElzegZk3gQ3aslfOdVZXSuYwliZahLQR0hoi5mPoN0O1hInMYPROhQQoRL/BULJAvfv0kFriHFZqsFjDGD7sq7DOWlt2LcPmDMdpw9g1jbI1LeDU2n7IkPYfE8IoJKD2ho3Uo13C6wk0Ku4O9hqFoL4jzHp2bv/ExoPlNNKA3QRdjM5yVt5OkDTrcUz3fZAU7B3edQLKSXSnDVRvS5NnTIEgORv82mfzCmRpL0u2TL/ml7ASdBNgbLetbMJS95ks6iysFcNIh09zwwyEYPBsATPROOFAwR6S7W8/X+XPJmlyIh4c29QuAAHlu9mpCSDCMwO1XK3Luuc2KsggM4KSklVhivqtkkjWBf7S7MUfzCIYfprAv+PCk1tjlxnejWIwWPbTLNWxmuQqoo3YB5PDeMBcqqxe93Uzi0j1x40WGYkK3Nn+DMuyXzhjkilJnlfeAzcZactqxksp1YMrhn2jBvPA8ckqnpGva5iIX76I1UMrnPONjSAhFxs0BEOoyHNSKvisjqmqOSpMObDh4/43jbsGxJ7m674DXsIjnXQwVkKG3PwJdOyZyTcXbIsLhmwNxxqTm9bKUSt7PWwFlsK+EuGz0ikCOiWvnqLnmnmnMyYWsDWOaVjCmTuiSauZUBOstSME9CZA4GwwD24dqVvIeESLjIZysIPb/Q2N3qKeTa69rgDbsxIjaEnCha5wJmekoEK5jikGtDz+CaGp5fr38hxLKCAI7hMxXuJDr/LU0hBsr/DQIOx/1/Hy5/wyrg7xawfzeCfhDwXQX8qQj6QcB3I+iXKcSvvoDvKuDHFOKNgG9F0Fjrb35Yw7+rgFWxW/9oBN0vLsU3Av66F/BXOZj0Nph8GkE/phDvKmAzPHcF/ZhCvBRB65wjknH3BF9VwE8j6BsBfzWF+F+qgB85mOly+EMO5t0I+rGGd9xK/moE/SDg117AXxpBP1XAtzX8uxF0tUjn2b9XBP2Sg/nVFOLTCOpY2g8E/NUX8Kc1/KcK+CsCfqzhfyLguxH0jYBLbeNHfwwBh+PXP1j/IQj4m2MqOmH6lYR7V+ObreXQ9mh2ISahw3g7dQiV7oqK6dLuhUQdzaGXXeaA8GfAQk2zSqqOYQHCnNuCH5cyp7muHOA2eHkxnRWB6ezSHMEt7W1ZWJuIUHTQIGLR0hJ8wxLEQcN4wC2fuBIvephe+jdDhTLB1xEx5zptw00HclG6Ujh74OdzSV/BLbNNyT/GmO7tC1G9Gkd3Wmg+XIWOhtMxlA/isnCSygYlXUyf89MS0+dRa7d0yrQ73GBvaaHdwRTTGck65MrWYr4x6BEa2A6Dm+ramEhojkH7KrRQI7lp/nkhGjrLSQpZZ4fIun4whco1J1CRtaXxsLIJDVMyhbzTWowPX42lm1s7h3yqOiK4VplOzRYiRLKbz/jTdmSqD50jIrIHUvC49DDdDCYmJPspIiM/4HwJL+dQ90pD+PMFjtcVXIXrtMTfYJQ+J3SiDinkd7HV/O6dOjS8cweSwWYrBV11Hr0qkxtIN0M83+6OGDR9GBGmq0dMf3fV/M81gg7HI+mfgoC/e99S+FLFjcvceKnUThV6f2p7yJ2HzcJTZss0IPfNS+JoK3F+RuSZrzZXPF7qkj98IcbUlByIC2MrAsw3HfpMnQBSa+6xoDjbQLPjNIGmvhPGZ72HQs9LswNVwhdSeDGOnIQEf/NstAPmQ5IS6j3vJaTBDqSwhpNMp53BEJKNZWrhcJMadNHuJRDHzkryV480oqf1NIWig0jprzK5pK3BNpAzDWMoXZwUurGXEpzx8aHxftIqNJxpCcStgecHTMXzGbDXmrJZiGDZm8s078QTSM7yTvL9zZPQIjIsKJ9rh4WFbSt027z2w3bKNd6Tg8eEBtFlD3HlrTR+71oRtY/7BIohIqt/4njPn8Mpzmd8NKVQaYVM4w2uEXVUbRjHh71DqTzGz6srXfOfrZTRQEUkzZeeIQU0toBaIZKgsHBNC0cRno96NQcg8gMiopgyh3JHxQvHd2sWjBRETL5nfVxjnvh7etd2Qq+6uEIS1AvNlxZ4/s9wYsGlsTYaX3STPyexNBxP5H8KAv52r82O0wFvntcS2y/PEZHs6gzRsM4lZMChQ5jqjsD2BpnkkHrIySHsycAMr2AeaIuWyEd6h6CleLzv1QY5udsjhNt5KryrhMhjnocx7MmjYmw85BOStdcj7I/uRXJztkiI1MMngac1peQYokTEZEOB4zsZ82LXI2QQDbfgWWojsbAMFLLNewICuik0b2gGJZkqpAcvyzLNlTJEqJ5BEVnPGiLZfLpWyfjZ6YNVKI3A41VENveHAXthJpobsZFBaP4IwFp4l5cX5Z4QAp0G3IaXwlG6dUuuxmINB/+B49k+V0gmdVWAdtPgcb3iRKJuBYFsIuLq5zMnWRUU4HsTRNK5M9RJH+oFBD6tcb5HPSHrQ9oDc6u2L4VRPSOD3twESxal5NFi3ZLxuNMDDPdK8zYzfULG214I5nTnCRbeEUGvhG7gWB8Kwc4NRWTFhA8OTEWkdWfrhCzusyv4cp1qDiEcr398rcDprhrN2z8uBuHBNgRuHE+IjNJS+Vsi4PD/BgHHUu8/+wL+XaqAf6IR9C0H80HA/ca3PnIwH1/An3IwX3sB342gXwj4ZQ3/tRcwEkKdVZIz+94L+EbAz17AdyNopfIdIsp++90I+t4LuKzx2fepAhZbtvpWBP3sBfwpB/NVBXzLwZSLfVf6IGD/vMk+phBr6fiQv6qAHwR8VwG/FEHfcjBZ0h2xL1OIjy/guwoYCag+CLgkHOf/KwJ+VQELhkj30xTig4DvKuAbAZfDM/DPXsB8uV597wW8HObLv8rB/LSGf8vBfBRBfyLgVxXwbQrxaQTts7v5aQT9IOBPU4g/WwUcS4P/7Av4N2kE/d3W8MVSU6B+Oh4+ucIHpksMNDipHiLZPUak228mBBqzZ7NgvWANxXU6gisdvRozkxmmT06G6Wy+ROTj/aylvbwU0KgnVwQFR2QMZX0KadfdiUAaYzo2Ad2F4rlhGle3akYfZz6E63rr43jGvKHRJKFwDWSm+fXQTujBbQjU9dgXfj8XGS3usIPrWUNkU66IqLM4vkP6sE0t6DZ9TquHOoNiOfI1vkyyjLp+40HBp67mrxZMp6Pq/oS8KjBd7Q20hjYi2yHC3e3Xvh43on4RcTixKSKwfM8STC+dPmQ08SXeecoqLfvtGYrBzRW8UAhQL5isoTrcEYGD+ZxTo4dYG8OVMX7ZIkJODuUSLqvK0wJukIxWpnqCxjhxiY8s16DapsmgmC1szb9uFyrdPUqcr1M6WkAjnK/6aPDz7hQRV1vheNVrfIReSwrjhRbR4Grh68d2pwWM91oqE5VDejmYGs/leUuvTAYQjWqLYHIlEcUs49WklyCGhg4i95+LqWHvd/2r8p+GgA49X6E0ite/JZIWkWN6RkQqKocFk0YDmsLegvxhmMJvYgsR7qYN4Ooe1wxz0lamSbYPINMX+PpSRoR6iDaFZOIGWij785Jai/EZMpAo3rMnm1NdAx2yguCqH0ndCbmdHfdlYmALP53PEno1pjeoUoy5cLtlEW0G+Imk31iS/zBnGfUUNoRLvtxIfKIhgo3FuEJETF97367UoW1vyeBM5rgmiIXG6cUcjDFml4iws/nDoTNnn8F5ecaYGXJVpvrGHOGa4etSCK7k0MHTIHCWBiD5MzZP6E3S91D4qq/5zgNfl4/lAsqZbUh+4z4j2lITxwtOGy3s71KZLoYDRFiByBqMcpw/u76uH8eYCTEDjuig5fj5y3rLQr10ZMrW/gnO93glgpmSvVRxEXFLXdpJPDJfjbhEUiDbu4yFSipxWi82XWjGA0TMQCIqlcPoCLdCbKRAqK/KeYDn22wSjDH3/Igo1QY9OK31pRSWQ0ToxGgDyDv7rfC5qSZ/MKbGvX9KI+jvrgLO9XyKSNReGIvyQUKefasC+6IXjJ2fiEz6NJ8gUlU5YwtrmJDRsuoBQnkhuXe1rxBxCx5wyOaFxC7rNSfTfScGf95LJW934xnp8SAFMJ1aY/N6RYhS0hgRZNoI1/CLhjjSaA6u71XMSxuFk8Ce5YhsNBOOvVsYxNSuJrjD+1VjioFIp4hDDvbaLZhzS4cNiVdkAM7Nr5hbrcKWHPurIQQuK4VXLkOdjDZbRML75sqcg77KiGDbHUB3nzB35K8d0hkPEbjse8O8p7ExiHI4XCG4q5XG6vtaIWR62gJvEQldTIFVUs12M3DlTSO58SVIyGGT13CYljj/q+4npE7zCo5KD5HwijMhw9tiCfyRvKqsKi+JPBnifLzTQ3MWNzwmZWgB082KOX4bKkQj1gBMTLhf1vSBSm7rQwSH0dWTXH2nK2ReVwZEfHTG+a37BOfvueDIWSwxyOuMWFt6g6h+pMyJXnI0doTzY88Sr/dQ2jjkkFkR2D3thNdjx381Wvl7IOC/Auy/i4CTnvyfTSH+JgjY/xO+gF9VwHcj6BcC/twL+KkCvvcCZgsxk74Q8MsX8K0I+mkEfVcBf/oCfimCflUBf90L2Fw27Xcj6M8q4JcczLci6KsR9EsO5icCLu/jR/QXRdA3AoqJqX03gn7kYN6KoIsg6ZsZ74+1r0bQNwKupENNvqzhPwj4sxH0GwFfphD/3hfwPJ8W34qgPxtBP4qgbwR8m0J8+QJ+WcO/5WC+EPBXU4gvX8Bf5GBWRW86+SBgo0sL7c9WASe9/n/eZv83qQL+bgSs3hUEfvNFuLXmBj3VZAGJRHzm53rWUHyer6AcG0z4/ll7yb0ApleeZDPOSlunhwEx4cafiFhqS3Wa7tUSitBHBOtvEdlOMSJc0wSmCKOxpNDetImgeYSO4PU1aWkxuk5BjHmg+Xb5nFDmASLV7OyIcL2bT2gve/WyjeVABG2lybTnOzZcnbUtwmBCOF1YFxnqoQX4+WchU2mmLKA497gIlg1RaJEre4iXLiIuOwpOT+Mlpm+5w0RAO2JCu0fdhuIROZrPTnlLFdYcIFtYLgsGHqaTyUidwEmhgfDNgjh0d8qukHZcTwp3dlbSfVEClJ2to/HpdZ7RbefVeLofulo4ShAh1y43oDmpiLDLWJ7Q65icIY6NkIXPKk+oOMs1iHaCyLvtLYDeS2MPyalymY/rRET7R7JBXChMFmxXOJ57k1dwOlm2xDVPU+gxW60xfX3g68GoTyi5TvDzQEELh6VEaLFSXIgnMpN8WuDv2UzKM5zt3Nb42Xj+OUXQSU/5z6YQfxME/N3W8AfbxHtyj4gX7Gq8x3ean0Fph54WOivWUBfGHiSaZ7FQtm2gbC/PIBMFIoeytnS6vE0PcKmXlhZMMIWkJxtj6qQ1e+GHBsaIU5pXuD5wVeTLNSIiuBMbbrK3FjyzY0TONIrhmvQxhsgmVSjRNjLE3s7V+HCPiCMBGBCvHhiDvJ0pNJ3pU0SaLSIMi54OVbbnO1zz/lILrvOFSlucKBT7Ndf4UxWIRONkBo2m4/l5VVrSqbXB+c0NRMTRdKZTaxnNQCR9nM9DZS29K84asrFrCx4FtkLVcSIga/sBC5aK1FB7kZhQxNOdFPZhjvd0fb5AMoi2mr8fnggNI5yP2KaW4L3u655fxD5eD8Nhvuv2VJoH786C4U7ySUiBYnRXUPXHa+H3pySix9RHZD3IIAV9Fdc4aTbughjWeD3G+Lihx/6EQDnItiLYO05DlUzP4SrbW8bbkQyU184U4vpsMn/h4/VMDTaGMxSImJc+IjbPJik0fdmUQpYiwv+5mBr9Y0whJr85pgZhoAL+CBeJhUtEAq9zrSFMroXwBjTIyC3pdYGLZy487YYIVW0OfQjtApHvbPgqmYxnEgQVQyRx9HVC9PM2BWd3PmmOs+QNqevrCfgREcgJjZVBVo2bgNPYiHSztaeQMPYIRNd+JbzCVBIiD/ICjhc31xzt2HfIYjsDsJvgKpzYWutktz0UYBnZy2ShDWSyKbMRHEu3kpgXrWUyn1xHEDR7RLDHY2SQQZUOwVzcroiEadWQ82VmIgLSRHg+WUcEL+0egnPTSJ5ox0CEO7tDtOeIdI3Yq6QJ7B0wWpaSA/5KJ4cckXU/Uq+a59+GiHT9TgPHUK8E830/I7v54wLmcFlpHssCh5BmsYJ9qdUSI4pSkgM+yMCsNw/h7g3eErdeM7DmKX5ebMcqyePZEIBGeD75dKiTPD0cIVr6PnONupyQZ5LvwJouzsIlK0Tk7d32wbo9Eo2147okGZ21EGVlKjmkjwguwwrnd2+vzFvu9hEZ7dMDIuLtJLxqjgT6d0TA8f8JAg6lgdT/p/gC/m45GCvR/X+vCPrVCPpRBDWyWfZpBL1dQ6qtjLNazorjwPwLAr5NIT5yMD9NIT7W8P/WF/BLEfRnI+hHDuanL+CnEfRtDf+Rg/nFFOKDgO9G0LS4TLXdf6gCfhRB36YQX42gbwS8jZqx9OUL+LUX8NdG0LcczAcBv+RgXlXALzmYkxWTb0XQr0bQ56bTM+vbec0+CMifU2EKQ9K/q4BfiqDxZpz+RRH0qxH0LQfzaQR9W8P/uhewlBHx/7wiKMZUb/xP8QX83XIwaoPp2kkuuPBrMU9ouctWcO7cOAvrCpFl+pAxvSK5I/x7LRt08MgqiBc5Y5x7NqeBLTM4TSuP+TSgCZX75RUqseYSVw1Mr65U1iGLeiDCys0M2roJIqSE6bDfnz9U6m07cxCPESJROtEM6tFsB6fw7EphfZeA3mYOwCk+7hnv5g5B5Jt4cJs/meD5HpFm9tpMXjsbTJe31kCnxj3ZgCjiQOKds2vQ7c7AdFjv+YyPY+klLcEUuIq1I4X3DjHo7On4kB1XiHyXwEOEWugp1NHTE/78QQmVjysVTv52r/FkQUrKq/YJZW+I6bA7eu29uzgupLXjMr7vnFq638kmXHdXTwSahQhJMpx/LbWIuMYI09PYcBo4i+le8KKiMq0P7R3qNkUE7V69jN46agJ1U3lSIHe1hopIxfF0GQQ3hvKryirvQGhLRwvjkgAltWVAaWrAwnvcj2i8lY9wkacWps+axikbqgHEswWmu1WUTai+we/PswWTMHpPfyxdxZgaDP5f9QXcni4juGQUJN4dW4TijX0G8Wx8iccgq5Q5+xDyWYlIpJp2RiWarSH3DoYU9DoPTu+zC8aIntkiaHKppfIzuUFmnA9SuKgxRspm8IRMBl0LNz2m01uQ7CG+TQ3Nr8fTiLqj5gxVOvAY97WnQWM4D+F2feA9VXeziNb7hEHdL3wtLD183VZAg3qxM7VQeKeGNpLWB9FNdc1fX4qMLskggXOvDKTgbmPMdEpYwsmcgOT3MGrp5BrX0CxLn4WHAOefdfkCUrEzmK8VGaHuXQdI7hTvcZFIBs13vIZilu5ZMGkxpgnBGDxh3DB+W2hA9+T+hPq8Q6Rzh4ikHuB88urkaLykskMlsYkwhlYekukqT2hSGQ5cLgcQQRnkJZ2c4jvctGyDSNZkLX0++Bya1RivZ4DXkpJ2okF88D2J+wGuaddNhGseFy8JJtJzaKU5F8jIeif4ZkVairmABkU3xRhUDk/AFQ2RvenONxomvJZMzW50hvoW2VqwfCH8n4upofK71OD/aY2gcz+fgaf3Gs2Tr7pOvMOjAYdFiHSPcVWS524+hWNwzCVv3gaIdIutAhDkZ+ZcD0tCvEnQg4M4IJJE01FJ6mNwQiTkJ+YpE0Scq5VncLBvteQtR6+9c8dhCke6vAr3ODsTUtOCQkTuteZ1tnpJbtm2hMPDwwfh+lxEpPvY2mDOO4hwRh+Rrui7JTjX1/xOw6FCzFs7Ac62iJheWSuk7l0nEIai0tzZcY1B0LFGwI7Dm+bGt6FMLs+eBR4rU83br+qM7E1EInZsEEmtw5gTP80f+GCcVcK5L8c66aRzgCg94HhPE+e/ndw0MN0tzr+XVC1pt9cr2PxRa273uSzJOR1ewQqSirmr2Soiin7cgDk7XHA+TtkSm7gjAHnyZN7+psikI6094M8Dnv/9siFkgc9s4OdpzbwOHxpkvsVlZn+9+pIzfK5UsqmHJnhFcpZYeSocclvYHKJwmjDvkI5aMmnTJ9j4CNLcRNcb0nceVzjcZnj93OqSEBoNj3Ag0klynviGvyUC/itE/rsIKCuTwT8GAX+zKcQbAb/kYDT9nn9bw0s2u/5oBH0joLy53z6mEB8EfMvBfCHgWw7mg4DP1Ia/KIJ+IeC7EfSNgO8q4L9HwJ+mEKvw2cJ/rAK+5WDeCLh9K4Ie6Z7/UAT9iYBfvoByPag+jaDLng/t/1fd2TUrigNh+Ad5MfiFcilCoiigjQmQOwIqGuRDOB7l1297Zrd2ardqay9mqnYvLSwgaQLvU293eplNxWzfnCqD/dUFXFuXmfcdASvfIn9zATfrad39kQhaB8yZwOH3WsB/2A5GytfkeyLodwSsVHr+0QX8a1/AP5tCfHcB88zzf08E/eoL+EMt4BcCAnHTH13ALwT89TuC6kN9aPxfEPBnt4af77sVNOUiYSLJrHcb5y/XykkQicKbR48Ryrd6ZyIiTX2eUc0RKEfnO86S1EX56u+zCBEoje1411OUSyvzBRXRpS25oRl0tcTz3Y8kYAIjm1FLy2uUqygOpSpeDg0cncLVT1OVlJlChIlEAPlexrYwe7ugdjbl8G5xpEnxKBB5wjyB+97nKNdSblDmpgbKSx5owoeKvxFxD5cBRWS7zEcZnc9rhchkCRanjE0pX6ZzRKJbqMTCwfspfCHhXkSIbBNnxekzGxbQsWGs5MChnF7pxobbVmV2UlpkSmmZTXC+ygSRM8L5EQci4ZwUiIx9d0U5XNccbtZcoLxuQvySPQiDRvSIuJFFaxpU5AX4jc9UkosxoQqhAPJLxbUkPq6GdPSCG5RXPdYSy3wnntoZg8dXbSQvRyYtNHKA84bj+I3jsKb+9rWD8+WNwK6+6mhxzS5w7rNAS4TDavrcdkeo7/fIlml1c+hxQJ6QL0ehLQd6b/wyuTrUx9P/iwv4sxFwtgAT6pcINGm9tzcxV4hIbX3GNfZtRzjtLHWCc3NiWuxtDxjzMD9AFUc7W7ajd31tv7jh/w2myXPHHVqOuQZt051ZPNywjMJoPYF62zpavNPsjDpzoSCHla+kMfysaVw7n9BWmbCTNrMyuiTuALrZVjAZJMSg68lUQvecJiqB7JrRifDWiGwHUHF50Ew6YPM5tJ/Gxo5DEhPa7+clFEKkKv4mhznla8+DSxAHb6Q9eLRdph/QtUehEqkvCzrIiAt17/pKjC5EUJPjmqhoG9rx02Q51Xb5e3sV42hL2ysE3Q+eR3xHjAIlaaAVVN3iKZzXCliSvZ11uV7P4TFNEGkbvaip12s5lHaA48vUzaBWZ0poAxef+fVlZOD490M4b/eeEqwcEbq0hw50uxYRcne4TilGfA35ycV3gumSgt7Gzg5ac7XX5A6Bmy5DeEKhb/dK9BdcM0FK3s1jTDy/3vcFzT8RgcuGIeJ6z4NJMVofcA9rRFwogl+2yy6uqX/REOw/4gL+7ERQ16IWpA+zY/ysak7sJniAWD8rFk6SDSLLeruE5JCUdnQlyZDM6IcOx1ldqeiSVA4h4E/gxLpK4yN/25Gi3hTAjP6qwq/aOTlf3iC8zFsWPncbQZrlRUHafH5oPHRjh3ij7QrS6woRLs0RWTz5rq2LFjcVGt2qIC8+YJBc+w/t7XIBCaZ6g9dLEDk/NzOTDMrbAo54SEWP08wg6+o1APmRNu+0F5mR4Yc+BzkePxjfVolB1GB0gCg6XWzW9hIR93o7wWmvvxHJSDOymDQ9sGpzt/mnlwLJZRQALO2GMbvacIISlEDkZoiUNWymZOu/HnCwxJ2F5njSkW/55RMR8NKocEObnJwWYx+R1W0ZW/rOkNSuP4eD9uw1Phng/CxmZQzZ5OOu+Iy0HhnbeL8hwfEwz2k4icpXDiIcCzvstolD8lcSAG+tmkWPeynIbrNNYF+lucadVA5Joi81gP3jqvgimD6JIBjPcFk+bO4Ktya3QXOGKJPKDt3z1PsnBPzxx2+H2Kkn</prop>
			<obj name="TemperatureLog" class="TemperatureLog" version="2">
				<prop name="Times">TEFSWgAA6Z0AAIDpmNIAAABsAgAAEAQAAKoFAABEBwAA3ggAAHgKAAAcDAAAtg0AAFAPAADqEAAAjhIAACgUAADCFQAAXBcAAAAZAACaGgAANBwAANgdAAByHwAADCEAAKYiAABAJAAA5CUAAH4nAAAYKQAAsioAAEwsAADwLQAAii8AACQxAADIMgAAYjQAAPw1AACWNwAAOjkAANQ6AABuPAAACD4AAKw/AABGQQAA4EIAAHpEAAAeRgAAuEcAAFJJAADsSgAAkEwAACpOAADETwAAXlEAAAJTAACcVAAANlYAANBXAABqWQAADlsAAKhcAABMXgAA5l8AAIBhAAAaYwAAtGQAAFhmAADyZwAAjGkAACZrAADKbAAAZG4AAP5vAACYcQAAPHMAANZ0AABwdgAAFHgAAK55AABIewAA4nwAAHx+AAAggAAAuoEAAFSDAADuhAAAiIYAACyIAADGiQAAYIsAAASNAACejgAAOJAAANKRAAB2kwAAEJUAAKqWAABEmAAA6JkAAIKbAAAcnQAAtp4AAFCgAAD0oQAAjqMAADKlAADMpgAAZqgAAACqAACaqwAAPq0AANiuAABysAAADLIAALCzAABKtQAA5LYAAH64AAAYugAAvLsAAFa9AAD6vgAAlMAAAC7CAADIwwAAYsUAAAbHAACgyAAAOsoAANTLAAB4zQAAEs8AAKzQAABG0gAA4NMAAITVAAAe1wAAuNgAAFzaAAD22wAAkN0AACrfAADO4AAAaOIAAALkAACc5QAAQOcAANroAAB06gAADuwAAKjtAABM7wAA5vAAAIryAAAk9AAAvvUAAFj3AADy+AAAlvoAADD8AADK/QAAZP8AAAgBAQCiAgEAPAQBANYFAQB6BwEAFAkBAK4KAQBIDAEA7A0BAIYPAQAgEQEAuhIBAFQUAQD4FQEAkhcBADYZAQDQGgEAahwBAAQeAQCeHwEAQiEBANwiAQB2JAEAGiYBALQnAQBOKQEA6CoBAIIsAQAmLgEAwC8BAFoxAQD0MgEAjjQBADI2AQDMNwEAZjkBAAo7AQCkPAEAPj4BANg/AQByQQEAFkMBALBEAQBKRgEA7kcBAIhJAQAiSwEAxkwBAGBOAQD6TwEAlFEBAC5TAQDSVAEAbFYBAAZYAQCgWQEAOlsBAN5cAQB4XgEAEmABALZhAQBQYwEA6mQBAIRmAQAoaAEAwmkBAFxrAQD2bAEAmm4BADRwAQDOcQEAaHMBAAx1AQCmdgEAQHgBAOR5AQB+ewEAGH0BALJ+AQBMgAEA8IEBAIqDAQAkhQEAvoYBAFiIAQD8iQEAlosBADCNAQDUjgEAbpABAAiSAQCikwEARpUBAOCWAQB6mAEAFJoBALibAQBSnQEA7J4BAIagAQAgogEAxKMBAF6lAQACpwEAnKgBADaqAQDQqwEAaq0BAA6vAQCosAEAQrIBANyzAQCAtQEAGrcBALS4AQBOugEA8rsBAIy9AQAmvwEAwMABAGTCAQD+wwEAmMUBADLHAQDWyAEAcMoBAArMAQCkzQEAPs8BAOLQAQB80gEAINQBALrVAQBU1wEA7tgBAIjaAQAs3AEAxt0BAGDfAQD64AEAlOIBADjkAQDS5QEAbOcBABDpAQCq6gEAROwBAN7tAQCC7wEAHPEBALbyAQBQ9AEA9PUBAI73AQAo+QEAwvoBAFz8AQAA/gEAmv8BAD4BAgDYAgIAcgQCAAwGAgCmBwIASgkCAOQKAgB+DAIAGA4CALwPAgBWEQIA8BICAIoUAgAkFgIAyBcCAGIZAgAGGwIAoBwCADoeAgDUHwIAbiECABIjAgCsJAIARiYCAOAnAgCEKQIAHisCALgsAgBSLgIA9i8CAJAxAgAqMwIAzjQCAGg2AgACOAIAnDkCADY7AgDaPAIAdD4CAA5AAgCoQQIAQkMCAOZEAgCARgIAGkgCAL5JAgBYSwIA8kwCAIxOAgAwUAIAylECAGRTAgD+VAIAolYCADxYAgDWWQIAcFsCAApdAgCuXgIASGACAOJhAgCGYwIAIGUCALpmAgBUaAIA+GkCAJJrAgAsbQIAxm4CAGpwAgAEcgIAnnMCADh1AgDSdgIAdngCABB6AgCqewIATn0CAOh+AgCCgAIAHIICALaDAgBahQIA9IYCAI6IAgAyigIAzIsCAGaNAgAAjwIApJACAD6SAgDYkwIAcpUCABaXAgCwmAIASpoCAOSbAgB+nQIAIp8CALygAgBWogIA+qMCAJSlAgAupwIAyKgCAGyqAgAGrAIAoK0CADqvAgDesAIAeLICABK0AgCstQIARrcCAOq4AgCEugIAKLwCAMK9AgBcvwIA9sACAJDCAgA0xAIAzsUCAGjHAgACyQIApsoCAEDMAgDazQIAdM8CABjRAgCy0gIATNQCAPDVAgCK1wIAJNkCAL7aAgBY3AIA/N0CAJbfAgAw4QIAyuICAGTkAgAI5gIAoucCAEbpAgDg6gIAeuwCABTuAgCu7wIAUvECAOzyAgCG9AIAIPYCAMT3AgBe+QIA+PoCAJL8AgAs/gIA0P8CAGoBAwAOAwMAqAQDAEIGAwDcBwMAgAkDABoLAwC0DAMATg4DAOgPAwCMEQMAJhMDAMAUAwBaFgMA/hcDAJgZAwAyGwMAzBwDAGYeAwAKIAMApCEDAEgjAwDiJAMAfCYDABYoAwCwKQMAVCsDAO4sAwCILgMAIjADAMYxAwBgMwMA+jQDAJQ2AwAuOAMA0jkDAGw7AwAGPQMAqj4DAERAAwDeQQMAeEMDABJFAwC2RgMAUEgDAOpJAwCESwMAKE0DAMJOAwBmUAMAAFIDAJpTAwA0VQMAzlYDAHJYAwAMWgMAplsDAEBdAwDkXgMAfmADABhiAwCyYwMATGUDAPBmAwCKaAMAJGoDAMhrAwBibQMA/G4DAKBwAwA6cgMA1HMDAG51AwAIdwMArHgDAEZ6AwDgewMAen0DAB5/AwC4gAMAUoIDAOyDAwCGhQMAKocDAMSIAwBeigMAAowDAJyNAwA2jwMA0JADAHSSAwAOlAMAqJUDAEKXAwDmmAMAgJoDABqcAwC0nQMATp8DAPKgAwCMogMAJqQDAMClAwBkpwMA/qgDAKKqAwA8rAMA1q0DAHCvAwAKsQMArrIDAEi0AwDitQMAfLcDACC5AwC6ugMAVLwDAPi9AwCSvwMALMEDAMbCAwBgxAMABMYDAJ7HAwA4yQMA0soDAGzMAwAQzgMAqs8DAETRAwDo0gMAgtQDABzWAwDA1wMAWtkDAPTaAwCO3AMAKN4DAMzfAwBm4QMAAOMDAJrkAwA+5gMA2OcDAHLpAwAM6wMApuwDAEruAwDk7wMAfvEDACLzAwC89AMAVvYDAPD3AwCU+QMALvsDAMj8AwBi/gMABgAEAKABBAA6AwQA1AQEAHgGBAASCAQArAkEAEYLBADgDAQAhA4EAB4QBADCEQQAXBMEAPYUBACQFgQAKhgEAM4ZBABoGwQAAh0EAJweBABAIAQA2iEEAHQjBAAOJQQAqCYEAEwoBADmKQQAgCsEACQtBAC+LgQAWDAEAPIxBACWMwQAMDUEAMo2BABkOAQACDoEAKI7BAA8PQQA1j4EAHBABAAUQgQArkMEAEhFBADsRgQAhkgEACBKBADESwQAXk0EAPhOBACSUAQALFIEANBTBABqVQQABFcEAJ5YBABCWgQA3FsEAHZdBAAaXwQAtGAEAE5iBADoYwQAgmUEACZnBADAaAQAWmoEAPRrBACYbQQAMm8EAMxwBABmcgQAAHQEAKR1BAA+dwQA2HgEAHx6BAAWfAQAsH0EAEp/BADugAQAiIIEACKEBAC8hQQAYIcEAPqIBACUigQAOIwEANKNBABsjwQABpEEAKCSBABElAQA3pUEAHiXBAASmQQAtpoEAFCcBADqnQQAhJ8EACihBADCogQAXKQEAPalBACapwQANKkEAM6qBABorAQADK4EAKavBABAsQQA2rIEAH60BAAYtgQAsrcEAEy5BADwugQAirwEACS+BADSvwQAbMEEAAbDBACgxAQARMYEAN7HBAB4yQQAEssEALbMBABQzgQACNAEAKLRBABG0wQA6tQEAITWBAAe2AQAzNkEAGbbBAAA3QQApN4EAD7gBADY4QQAcuMEAAzlBACw5gQASugEAOTpBAB+6wQAGO0EALzuBABW8AQA8PEEAJTzBAAu9QQAyPYEAGL4BAAG+gQAoPsEADr9BADU/gQAeAAFABICBQCsAwUARgUFAOoGBQCECAUAHgoFALgLBQBcDQUA9g4FAJAQBQAqEgUAxBMFAGgVBQACFwUAnBgFAEAaBQDaGwUAdB0FAA4fBQCyIAUATCIFAOYjBQCAJQUAJCcFAL4oBQBYKgUA8isFAIwtBQAwLwUAyjAFAGQyBQAINAUAojUFADw3BQDWOAUAejoFABQ8BQCuPQUASD8FAOxABQCGQgUAIEQFALpFBQBURwUA+EgFAJJKBQAsTAUA0E0FAGpPBQAEUQUAnlIFAEJUBQDcVQUAdlcFABBZBQC0WgUATlwFAOhdBQCCXwUAHGEFAMBiBQBaZAUA9GUFAJhnBQAyaQUAzGoFAGZsBQAKbgUApG8FAD5xBQDYcgUAfHQFABZ2BQCwdwUASnkFAPh6BQCSfAUALH4FANB/BQBqgQUABIMFAJ6EBQBChgUA3IcFAHaJBQAQiwUAqowFAE6OBQDojwUAgpEFACaTBQDAlAUAWpYFAPSXBQCYmQUAMpsFAMycBQBmngUAAKAFAKShBQA+owUA2KQFAHymBQAWqAUAsKkFAFSrBQDurAUAiK4FACKwBQC8sQUAYLMFAPq0BQCUtgUALrgFAMi5BQBsuwUABr0FAKC+BQA6wAUA3sEFAHjDBQASxQUAtsYFAFDIBQDqyQUAhMsFACjNBQDCzgUAXNAFAPbRBQCa0wUANNUFAM7WBQBo2AUAAtoFAKbbBQBA3QUA2t4FAH7gBQAY4gUAsuMFAEzlBQDw5gUAiugFACTqBQC+6wUAYu0FAPzuBQCW8AUAMPIFAMrzBQBu9QUACPcFAKL4BQBG+gUA4PsFAHr9BQAU/wUArgAGAFICBgDsAwYAhgUGACoHBgDECAYAXgoGAPgLBgCcDQYANg8GANAQBgBqEgYADhQGAKgVBgBCFwYA3BgGAHYaBgAaHAYAtB0GAE4fBgDyIAYAjCIGACYkBgDAJQYAZCcGAP4oBgCYKgYAMiwGANYtBgBwLwYACjEGAKQyBgA+NAYA4jUGAHw3BgAWOQYAsDoGAFQ8BgDuPQYAkj8GACxBBgDGQgYAYEQGAPpFBgCeRwYAOEkGANJKBgBsTAYAEE4GAKpPBgBEUQYA3lIGAHhUBgAcVgYAtlcGAFBZBgD0WgYAjlwGACheBgDCXwYAZmEGAABjBgCaZAYANGYGANhnBgByaQYADGsGAKZsBgBAbgYA5G8GAH5xBgAYcwYAvHQGAFZ2BgDwdwYAinkGAC57BgDIfAYAYn4GAPx/BgCggQYAOoMGANSEBgBuhgYACIgGAKyJBgBGiwYA4IwGAISOBgAekAYAuJEGAFKTBgD2lAYAkJYGACqYBgDEmQYAaJsGAAKdBgCcngYANqAGANChBgB0owYADqUGAKimBgBMqAYA5qkGAICrBgAarQYAvq4GAFiwBgDysQYAjLMGADC1BgDKtgYAZLgGAP65BgCYuwYAPL0GANa+BgBwwAYACsIGAK7DBgBIxQYA4sYGAIbIBgAgygYAussGAFTNBgD4zgYAktAGACzSBgDG0wYAatUGAATXBgCe2AYAONoGANzbBgB23QYAEN8GAKrgBgBE4gYA6OMGAILlBgAc5wYAwOgGAFrqBgD06wYAju0GADLvBgDM8AYAZvIGAAD0BgCk9QYAPvcGANj4BgBy+gYADPwGALD9BgBK/wYA5AAHAIgCBwAiBAcAvAUHAFYHBwD6CAcAlAoHAC4MBwDIDQcAbA8HAAYRBwCgEgcAOhQHANQVBwB4FwcAEhkHAKwaBwBQHAcA6h0HAIQfBwAeIQcAwiIHAFwkBwD2JQcAkCcHADQpBwDOKgcAaCwHAAIuBwCcLwcAQDEHANoyBwB0NAcAGDYHALI3BwBMOQcA5joHAIo8BwAkPgcAvj8HAFhBBwD8QgcAlkQHADBGBwDKRwcAZEkHAAhLBwCiTAcAPE4HAOBPBwB6UQcAFFMHAK5UBwBSVgcA7FcHAIZZBwAgWwcAxFwHAF5eBwD4XwcAkmEHADZjBwDQZAcAamYHAARoBwCeaQcAQmsHANxsBwB2bgcAEHAHALRxBwBOcwcA6HQHAIx2BwAmeAcAwHkHAFp7BwD+fAcAmH4HADKABwDMgQcAcIMHAAqFBwCkhgcAPogHANiJBwB8iwcAFo0HALCOBwBKkAcA7pEHAIiTBwAslQcAxpYHAGCYBwD6mQcAlJsHADidBwDSngcAbKAHAAaiBwCqowcARKUHAN6mBwB4qAcAEqoHALarBwBQrQcA6q4HAI6wBwAosgcAwrMHAFy1BwAAtwcAmrgHADS6BwDOuwcAcr0HAAy/BwCmwAcAQMIHAOTDBwB+xQcAGMcHALLIBwBMygcA8MsHAIrNBwAkzwcAyNAHAGLSBwD80wcAltUHADrXBwDU2AcAbtoHAAjcBwCs3QcARt8HAODgBwB64gcAFOQHALjlBwBS5wcA7OgHAJDqBwAq7AcAxO0HAF7vBwAC8QcAnPIHADb0BwDQ9QcAdPcHAA75BwCo+gcAQvwHANz9BwCA/wcAGgEIALQCCABYBAgA8gUIAIwHCAAmCQgAygoIAGQMCAD+DQgAmA8IADwRCADWEggAcBQIAAoWCACkFwgASBkIAOIaCAB8HAgAIB4IALofCABUIQgA7iIIAJIkCAAsJggAxicIAGApCAAEKwgAniwIADguCADSLwgAbDEIABAzCACqNAgARDYIAOg3CACCOQgAHDsIALY8CABaPggA9D8IAI5BCAAoQwgAzEQIAGZGCAAASAgAmkkIADRLCADYTAgAck4IAAxQCACmUQgASlMIAORUCAB+VggAIlgIALxZCABWWwgA8FwIAJReCAAuYAgAyGEIAGJjCAD8ZAgAoGYIADpoCADUaQgAbmsIABJtCACsbggARnAIAOpxCACEcwgAHnUIALh2CABceAgA9nkIAJB7CAAqfQgAzn4IAGiACAACgggAnIMIADaFCADahggAdIgIAA6KCACyiwgATI0IAOaOCACAkAgAJJIIAL6TCABYlQgA8pYIAJaYCAAwmggAypsIAGSdCAAInwgAoqAIADyiCADWowgAeqUIABSnCACuqAgASKoIAOyrCACGrQgAIK8IALqwCABesggA+LMIAJK1CAA2twgA0LgIAGq6CAAEvAgAnr0IAEK/CADcwAgAdsIIABDECACqxQgATscIAOjICACCyggAJswIAMDNCABazwgA9NAIAJjSCAAy1AgAzNUIAGbXCAAA2QgApNoIAD7cCADY3QgAfN8IABbhCACw4ggASuQIAO7lCACI5wgAIukIALzqCABW7AgA+u0IAJTvCAAu8QgA0vIIAGz0CAAG9ggAoPcIAET5CADe+ggAePwIABL+CAC2/wgAUAEJAOoCCQCEBAkAHgYJAMIHCQBcCQkAAAsJAJoMCQA0DgkAzg8JAGgRCQAMEwkAphQJAEAWCQDaFwkAdBkJABgbCQCyHAkATB4JAPAfCQCKIQkAJCMJAL4kCQBYJgkA/CcJAJYpCQAwKwkA1CwJAG4uCQAIMAkAojEJAEYzCQDgNAkAejYJABQ4CQCuOQkAUjsJAOw8CQCGPgkAKkAJAMRBCQBeQwkA+EQJAJxGCQA2SAkA0EkJAGpLCQAETQkAqE4JAEJQCQDcUQkAgFMJABpVCQC0VgkATlgJAPJZCQCMWwkAJl0JAMBeCQBaYAkA/mEJAJhjCQAyZQkA1mYJAHBoCQAKagkApGsJAEhtCQDibgkAfHAJABZyCQCwcwkAVHUJAO52CQCIeAkALHoJAMZ7CQBgfQkA+n4JAJ6ACQA4ggkA0oMJAGyFCQAQhwkAqogJAESKCQDeiwkAeI0JAByPCQC2kAkAUJIJAPSTCQCOlQkAKJcJAMKYCQBmmgkAAJwJAJqdCQA0nwkAzqAJAHKiCQAMpAkApqUJAEqnCQDkqAkAfqoJABisCQC8rQkAVq8JAPCwCQCKsgkAJLQJAMi1CQBitwkA/LgJAJa6CQA6vAkA1L0JAG6/CQASwQkArMIJAEbECQDgxQkAhMcJAB7JCQC4ygkAUswJAOzNCQCQzwkAKtEJAMTSCQBo1AkAAtYJAJzXCQA22QkA2toJAHTcCQAO3gkAqN8JAELhCQDm4gkAgOQJABrmCQC05wkAWOkJAPLqCQCM7AkAMO4JAMrvCQBk8QkA/vIJAKL0CQA89gkA1vcJAHD5CQAU+wkArvwJAEj+CQDi/wkAhgEKACADCgC6BAoAVAYKAO4HCgCSCQoALAsKAMYMCgBgDgoABBAKAJ4RCgA4EwoA3BQKAHYWCgAQGAoAqhkKAE4bCgDoHAoAgh4KABwgCgC2IQoAWiMKAPQkCgCOJgoAMigKAMwpCgBmKwoAAC0KAKQuCgA+MAoA2DEKAHIzCgAMNQoAsDYKAEo4CgDkOQoAiDsKACI9CgC8PgoAVkAKAPpBCgCUQwoALkUKAMhGCgBiSAoABkoKAKBLCgA6TQoA3k4KAHhQCgASUgoArFMKAFBVCgDqVgoAhFgKAB5aCgC4WwoAXF0KAPZeCgCQYAoAKmIKAM5jCgBoZQoAAmcKAJxoCgBAagoA5GsKAIhtCgAibwoAvHAKAFZyCgD6cwoAlHUKAC53CgDceAoAdnoKABB8CgCqfQoATn8KAOiACgCCggoAHIQKAMCFCgBahwoA9IgKAI6KCgAyjAoAzI0KAGaPCgAAkQoAmpIKAD6UCgDYlQoAcpcKABaZCgCwmgoASpwKAOSdCgCInwoAIqEKALyiCgBWpAoA8KUKAJSnCgAuqQoAyKoKAGKsCgAGrgoAoK8KADqxCgDUsgoAeLQKABK2CgCstwoAULkKAOq6CgCEvAoAHr4KAMK/CgBcwQoA9sIKAJDECgA0xgoAzscKAGjJCgACywoAnMwKAEDOCgDazwoAdNEKABjTCgCy1AoATNYKAObXCgCK2QoAJNsKAL7cCgBY3goA8t8KAJbhCgAw4woAyuQKAG7mCgAI6AoAoukKADzrCgDg7AoAeu4KABTwCgCu8QoASPMKAOz0CgCG9goAIPgKAMT5CgBe+woA+PwKAJL+CgA2AAsA0AELAGoDCwAEBQsAngYLAEIICwDcCQsAdgsLABANCwC0DgsAThALAOgRCwCMEwsAJhULAMAWCwBaGAsA9BkLAJgbCwAyHQsAzB4LAGYgCwAKIgsApCMLAD4lCwDiJgsAfCgLABYqCwCwKwsAVC0LAO4uCwCIMAsAIjILALwzCwBgNQsA+jYLAJQ4CwA4OgsA0jsLAGw9CwAGPwsAqkALAERCCwDeQwsAeEULABJHCwC2SAsAUEoLAOpLCwCETQsAKE8LAMJQCwBcUgsAAFQLAJpVCwA0VwsAzlgLAHJaCwAMXAsApl0LAEBfCwDaYAsAfmILABhkCwCyZQsAVmcLAPBoCwCKagsAJGwLAMhtCwBibwsA/HALAJZyCwAwdAsA1HULAG53CwAIeQsAonoLAEZ8CwDgfQsAen8LAB6BCwC4ggsAUoQLAOyFCwCQhwsAKokLAMSKCwBejAsA+I0LAJyPCwA2kQsA0JILAGqUCwAOlgsAqJcLAEKZCwDmmgsAgJwLABqeCwC0nwsAWKELAPKiCwCMpAsAJqYLAMCnCwBkqQsA/qoLAJisCwA8rgsA1q8LAHCxCwAKswsArrQLAEi2CwDitwsAfLkLABa7CwC6vAsAVL4LAO6/CwCIwQsALMMLAMbECwBgxgsABMgLAJ7JCwA4ywsA0swLAHbOCwAQ0AsAqtELAETTCwDe1AsAgtYLABzYCwC22QsAUNsLAPTcCwCO3gsAKOALAMzhCwBm4wsAAOULAJrmCwA+6AsA2OkLAHLrCwAM7QsAsO4LAErwCwDk8QsAfvMLACL1CwC89gsAVvgLAPD5CwCK+wsALv0LAMj+CwBiAAwA/AEMAKADDAA6BQwA1AYMAHgIDAASCgwArAsMAEYNDADgDgwAhBAMAB4SDAC4EwwAUhUMAPYWDACQGAwAKhoMAM4bDABoHQwAAh8MAJwgDABAIgwA2iMMAHQlDAAOJwwAqCgMAEwqDADmKwwAgC0MACQvDAC+MAwAWDIMAPIzDACWNQwAMDcMAMo4DABkOgwA/jsMAKI9DAA8PwwA1kAMAHBCDAAURAwArkUMAEhHDADsSAwAhkoMACBMDAC6TQwAVE8MAPhQDACSUgwALFQMAMZVDABqVwwABFkMAJ5aDABCXAwA3F0MAHZfDAAQYQwAtGIMAE5kDADoZQwAgmcMABxpDADAagwAWmwMAPRtDACYbwwAMnEMAMxyDABmdAwACnYMAKR3DAA+eQwA2HoMAHJ8DAAWfgwAsH8MAEqBDADkggwAiIQMACKGDAC8hwwAYIkMAPqKDACUjAwALo4MAMiPDABskQwABpMMAKCUDAA6lgwA3pcMAHiZDAASmwwAtpwMAFCeDADqnwwAhKEMACijDADCpAwAXKYMAPanDACQqQwANKsMAM6sDABorgwADLAMAKaxDABAswwA2rQMAH62DAAYuAwAsrkMAEy7DADmvAwAir4MACTADAC+wQwAYsMMAPzEDACWxgwAMMgMAMrJDABuywwACM0MAKLODAA80AwA4NEMAHrTDAAU1QwAuNYMAFLYDADs2QwAhtsMACrdDADE3gwAXuAMAPjhDACS4wwANuUMANDmDABq6AwADuoMAKjrDABC7QwA3O4MAIDwDAAa8gwAtPMMAE71DADo9gwAjPgMACb6DADA+wwAZP0MAP7+DACYAA0AMgINANYDDQBwBQ0ACgcNAKQIDQA+Cg0A4gsNAHwNDQAWDw0AsBANAFQSDQDuEw0AiBUNACwXDQDGGA0AYBoNAPobDQCeHQ0AOB8NANIgDQBsIg0ABiQNAKolDQBEJw0A3igNAIIqDQAcLA0Ati0NAFAvDQD0MA0AjjINACg0DQDCNQ0AXDcNAAA5DQCaOg0ANDwNAM49DQByPw0ADEENAKZCDQBKRA0A5EUNAH5HDQAYSQ0AskoNAFZMDQDwTQ0Aik8NACRRDQDIUg0AYlQNAPxVDQCgVw0AOlkNANRaDQBuXA0AEl4NAKxfDQBGYQ0A4GINAIRkDQAeZg0AuGcNAFJpDQD2ag0AkGwNACpuDQDEbw0AXnENAAJzDQCcdA0ANnYNANp3DQB0eQ0ADnsNAKh8DQBMfg0A5n8NAICBDQAagw0AtIQNAFiGDQDyhw0AjIkNACaLDQDKjA0AZI4NAP6PDQCikQ0APJMNANaUDQBwlg0AFJgNAK6ZDQBImw0A4pwNAHyeDQAgoA0AuqENAFSjDQD4pA0AkqYNACyoDQDGqQ0AaqsNAAStDQCerg0AOLANANKxDQB2sw0AELUNAKq2DQBEuA0A6LkNAIK7DQAcvQ0AwL4NAFrADQD0wQ0AjsMNACjFDQDMxg0AZsgNAADKDQCayw0APs0NANjODQBy0A0AFtINALDTDQBK1Q0A5NYNAH7YDQAi2g0AvNsNAFbdDQDw3g0AlOANAC7iDQDI4w0AbOUNAAbnDQCg6A0AOuoNANTrDQB47Q0AEu8NAKzwDQBG8g0A6vMNAIT1DQAe9w0AwvgNAFz6DQD2+w0AkP0NACr/DQDOAA4AaAIOAAIEDgCcBQ4AQAcOANoIDgB0Cg4AGAwOALINDgBMDw4A5hAOAIoSDgAkFA4AvhUOAFgXDgD8GA4AlhoOADAcDgDKHQ4Abh8OAAghDgCiIg4APCQOANYlDgB6Jw4AFCkOAK4qDgBSLA4A7C0OAIYvDgAgMQ4AxDIOAF40DgD4NQ4AkjcOACw5DgDQOg4AajwOAAQ+DgCePw4AQkEOANxCDgB2RA4AGkYOALRHDgBOSQ4A6EoOAIxMDgAmTg4AwE8OAFpRDgD0Ug4AmFQOADJWDgDMVw4AZlkOAApbDgCkXA4APl4OAOJfDgB8YQ4AFmMOALBkDgBUZg4A7mcOAIhpDgAiaw4AvGwOAGBuDgD6bw4AlHEOAC5zDgDSdA4AbHYOAAZ4DgCqeQ4ARHsOAN58DgB4fg4AHIAOALaBDgBQgw4A6oQOAISGDgAoiA4AwokOAFyLDgD2jA4Amo4OADSQDgDOkQ4AcpMOAAyVDgCmlg4AQJgOANqZDgB+mw4AGJ0OALKeDgBMoA4A8KEOAIqjDgAkpQ4AyKYOAGKoDgD8qQ4AlqsOADqtDgDUrg4AbrAOAAiyDgCisw4ARrUOAOC2DgB6uA4AFLoOALi7DgBSvQ4A7L4OAJDADgAqwg4AxMMOAF7FDgD4xg4AnMgOADbKDgDQyw4Aas0OAA7PDgCo0A4AQtIOAObTDgCA1Q4AGtcOALTYDgBO2g4A8tsOAIzdDgAm3w4AwOAOAGTiDgD+4w4AmOUOADznDgDW6A4AcOoOAArsDgCu7Q4ASO8OAOLwDgB88g4AFvQOALr1DgBU9w4A7vgOAJL6DgAs/A4Axv0OAGD/DgAEAQ8AngIPADgEDwDSBQ8AbAcPABAJDwCqCg8ARAwPAN4NDwCCDw8AHBEPALYSDwBaFA8A9BUPAI4XDwAoGQ8AzBoPAGYcDwAAHg8Amh8PADQhDwDYIg8AciQPAAwmDwCmJw8ASikPAOQqDwB+LA8AIi4PALwvDwBWMQ8A8DIPAIo0DwAuNg8AyDcPAGI5DwD8Og8AoDwPADo+DwDUPw8AeEEPABJDDwCsRA8ARkYPAOBHDwCESQ8AHksPALhMDwBSTg8A9k8PAJBRDwAqUw8AzlQPAGhWDwACWA8AnFkPAEBbDwDaXA8AdF4PAA5gDwCoYQ8ATGMPAOZkDwCAZg8AJGgPAL5pDwBYaw8A8mwPAJZuDwAwcA8AynEPAGRzDwD+dA8AonYPADx4DwDWeQ8AcHsPABR9DwCufg8ASIAPAOyBDwCGgw8AIIUPALqGDwBeiA8A+IkPAJKLDwAsjQ8Axo4PAGqQDwAEkg8AnpMPADiVDwDclg8AdpgPABCaDwC0mw8ATp0PAOieDwCCoA8AJqIPAMCjDwBapQ8A9KYPAI6oDwAyqg8AzKsPAGatDwAArw8ApLAPAD6yDwDYsw8AfLUPABa3DwCwuA8ASroPAO67DwCIvQ8AIr8PALzADwBWwg8A+sMPAJTFDwAuxw8AyMgPAGzKDwAGzA8AoM0PAETPDwDe0A8AeNIPABLUDwC21Q8AUNcPAOrYDwCE2g8AKNwPAMLdDwBc3w8A9uAPAJriDwA05A8AzuUPAGjnDwAC6Q8ApuoPAEDsDwDa7Q8AdO8PABjxDwCy8g8ATPQPAOb1DwCK9w8AJPkPAL76DwBY/A8A/P0PAJb/DwAwARAAygIQAG4EEAAIBhAAogcQADwJEADgChAAegwQABQOEAC4DxAAUhEQAOwSEACGFBAAKhYQAMQXEABeGRAA+BoQAJwcEAA2HhAA0B8QAGohEAAOIxAAqCQQAEImEADcJxAAdikQABorEAC0LBAATi4QAOgvEACMMRAAJjMQAMA0EABkNhAA/jcQAJg5EAAyOxAAzDwQAHA+EAAKQBAApEEQAD5DEADiRBAAfEYQABZIEAC6SRAAVEsQAO5MEACIThAAIlAQAMZREABgUxAA+lQQAJRWEAA4WBAA0lkQAGxbEAAQXRAAql4QAERgEADeYRAAeGMQABxlEAC2ZhAAUGgQAPRpEACOaxAAKG0QAMJuEABccBAAAHIQAJpzEAA0dRAAznYQAHJ4EAAMehAApnsQAEp9EADkfhAAfoAQABiCEAC8gxAAVoUQAPCGEACKiBAAJIoQAMiLEABijRAA/I4QAJaQEAA6khAA1JMQAG6VEAASlxAArJgQAEaaEADgmxAAep0QAB6fEAC4oBAAUqIQAOyjEACQpRAAKqcQAMSoEABoqhAAAqwQAJytEAA2rxAA2rAQAHSyEAAOtBAAqLUQAEK3EADmuBAAgLoQABq8EAC0vRAAWL8QAPLAEACMwhAAMMQQAMrFEABkxxAA/sgQAJjKEAA8zBAA1s0QAHDPEAAK0RAArtIQAEjUEADi1RAAhtcQACDZEAC62hAAVNwQAPjdEACS3xAALOEQAMbiEABg5BAABOYQAJ7nEAA46RAA0uoQAHbsEAAQ7hAAqu8QAE7xEADo8hAAgvQQABz2EAC29xAAWvkQAPT6EACO/BAAKP4QAMz/EABmAREAAAMRAKQEEQA+BhEA2AcRAHIJEQAWCxEAsAwRAEoOEQDkDxEAfhERACITEQC8FBEAVhYRAPAXEQCUGREALhsRAMgcEQBsHhEABiARAKAhEQA6IxEA1CQRAHgmEQASKBEArCkRAEYrEQDqLBEAhC4RAB4wEQDCMREAXDMRAPY0EQCQNhEANDgRAM45EQBoOxEAAj0RAJw+EQBAQBEA2kERAHRDEQAORREAskYRAExIEQDmSREAiksRACRNEQC+ThEAWFARAPxREQCWUxEAMFURAMpWEQBkWBEACFoRAKJbEQA8XREA4F4RAHpgEQAUYhEArmMRAFJlEQDsZhEAhmgRACBqEQC6axEAXm0RAPhuEQCScBEALHIRANBzEQBqdREABHcRAKh4EQBCehEA3HsRAHZ9EQAQfxEAtIARAE6CEQDogxEAgoURACaHEQDAiBEAWooRAP6LEQCYjREAMo8RAMyQEQBwkhEACpQRAKSVEQA+lxEA2JgRAHyaEQAWnBEAsJ0RAFSfEQDuoBEAiKIRACKkEQDGpREAYKcRAPqoEQCoqhEATKwRAOatEQCKrxEAJLERAL6yEQBYtBEA/LURAJa3EQAwuREAyroRAG68EQAIvhEAor8RADzBEQDWwhEAesQRABTGEQCuxxEASMkRAOzKEQCGzBEAIM4RAMTPEQBe0REA+NIRAJLUEQAs1hEA0NcRAGrZEQAE2xEAntwRAELeEQDc3xEAduERABrjEQC05BEATuYRAOjnEQCM6REAJusRAMDsEQBa7hEA9O8RAJjxEQAy8xEAzPQRAGb2EQAK+BEApPkRAD77EQDi/BEAfP4RABYAEgCwARIAVAMSAO4EEgCIBhIAIggSALwJEgBgCxIA+gwSAJQOEgAuEBIA0hESAGwTEgAGFRIAoBYSAEQYEgDeGRIAeBsSABwdEgC2HhIAUCASAOohEgCOIxIAKCUSAMImEgBcKBIA9ikSAJorEgA0LRIAzi4SAGgwEgAMMhIApjMSAEA1EgDaNhIAfjgSABg6EgCyOxIATD0SAPA+EgCKQBIAJEISAMhDEgBiRRIA/EYSAJZIEgAwShIA1EsSAG5NEgAITxIAolASAEZSEgDgUxIAelUSAB5XEgC4WBIAUloSAOxbEgCQXRIAKl8SAMRgEgBeYhIA+GMSAJxlEgA2ZxIA0GgSAGpqEgAObBIAqG0SAEJvEgDmcBIAgHISABp0EgC0dRIATncSAPJ4EgCMehIAJnwSAMB9EgBkfxIA/oASAJiCEgA8hBIA1oUSAHCHEgAKiRIArooSAEiMEgDijRIAfI8SABaREgC6khIAVJQSAO6VEgCIlxIALJkSAMaaEgBgnBIABJ4SAJ6fEgA4oRIA0qISAGykEgAQphIAqqcSAESpEgDeqhIAgqwSAByuEgC2rxIAWrESAPSyEgCOtBIAKLYSAMK3EgBmuRIAALsSAJq8EgA0vhIA2L8SAHLBEgAMwxIAsMQSAErGEgDkxxIAfskSACLLEgC8zBIAVs4SAPDPEgCK0RIALtMSAMjUEgBi1hIA/NcSAKDZEgA62xIA1NwSAHjeEgAS4BIArOESAEbjEgDg5BIAhOYSAB7oEgC46RIAUusSAPbsEgCQ7hIAKvASAM7xEgBo8xIAAvUSAJz2EgBA+BIA2vkSAHT7EgAO/RIAqP4SAEwAEwDmARMAgAMTABoFEwC+BhMAWAgTAPIJEwCWCxMAMA0TAMoOEwBkEBMA/hETAKITEwA8FRMA1hYTAHAYEwAUGhMArhsTAEgdEwDsHhMAhiATACAiEwC6IxMAXiUTAPgmEwCSKBMALCoTAMYrEwBqLRMABC8TAJ4wEwA4MhMA3DMTAHY1EwAQNxMAtDgTAE46EwDoOxMAgj0TABw/EwDAQBMAWkITAPRDEwCORRMAMkcTAMxIEwBmShMACkwTAKRNEwA+TxMA2FATAHxSEwAWVBMAsFUTAEpXEwDuWBMAiFoTACJcEwC8XRMAYF8TAPpgEwCUYhMALmQTAMhlEwBsZxMABmkTAKBqEwA6bBMA3m0TAHhvEwAScRMAtnITAFB0EwDqdRMAhHcTACh5EwDCehMAXHwTAPZ9EwCafxMANIETAM6CEwBohBMADIYTAKaHEwBAiRMA2ooTAH6MEwAYjhMAso8TAEyREwDwkhMAipQTACSWEwC+lxMAWJkTAPyaEwCWnBMAMJ4TANSfEwBuoRMACKMTAKKkEwA8phMA4KcTAHqpEwAUqxMArqwTAFKuEwDsrxMAhrETACCzEwDEtBMAXrYTAPi3EwCcuRMANrsTANC8EwBqvhMABMATAKjBEwBCwxMA3MQTAHbGEwAayBMAtMkTAE7LEwDyzBMAjM4TACbQEwDA0RMAWtMTAP7UEwCY1hMAMtgTAMzZEwBw2xMACt0TAKTeEwBI4BMA4uETAHzjEwAW5RMAuuYTAFToEwDu6RMAiOsTACLtEwDG7hMAYPATAPrxEwCU8xMAOPUTANL2EwBs+BMAEPoTAKr7EwBE/RMA3v4TAHgAFAAcAhQAtgMUAFAFFAD0BhQAjggUACgKFADCCxQAXA0UAAAPFACaEBQANBIUAM4TFAByFRQADBcUAKYYFABAGhQA5BsUAH4dFAAYHxQAvCAUAFYiFADwIxQAiiUUACQnFADIKBQAYioUAPwrFACWLRQAOi8UANQwFABuMhQAEjQUAKw1FABGNxQA4DgUAHo6FAAePBQAuD0UAFI/FADsQBQAkEIUACpEFADERRQAXkcUAAJJFACcShQANkwUANpNFAB0TxQADlEUAKhSFABCVBQA5lUUAIBXFAAaWRQAtFoUAFhcFADyXRQAjF8UACZhFADKYhQAZGQUAP5lFACiZxQAPGkUANZqFABwbBQACm4UAK5vFABIcRQA4nIUAHx0FAAgdhQAuncUAFR5FADuehQAknwUACx+FADGfxQAaoEUAASDFACehBQAOIYUANKHFAB2iRQAEIsUAKqMFABEjhQA6I8UAIKRFAAckxQAtpQUAFqWFAD0lxQAjpkUADKbFADMnBQAZp4UAACgFACaoRQAPqMUANikFAByphQADKgUALCpFABKqxQA5KwUAIiuFAAisBQAvLEUAFazFADwtBQAlLYUAC64FADIuRQAYrsUAAa9FACgvhQAOsAUANTBFAB4wxQAEsUUAKzGFABQyBQA6skUAITLFAAezRQAuM4UAFzQFAD20RQAkNMUACrVFADO1hQAaNgUAALaFACm2xQAQN0UANreFAB04BQADuIUALLjFABM5RQA5uYUAIDoFAAk6hQAvusUAFjtFADy7hQAlvAUADDyFADK8xQAbvUUAAj3FACi+BQAPPoUANb7FAB6/RQAFP8UAK4AFQBIAhUA7AMVAIYFFQAgBxUAxAgVAF4KFQD4CxUAkg0VACwPFQDQEBUAahIVAAQUFQCeFRUAQhcVANwYFQB2GhUAEBwVALQdFQBOHxUA6CAVAIIiFQAmJBUAwCUVAFonFQD0KBUAjioVADIsFQDMLRUAcC8VAAoxFQCkMhUAPjQVAOI1FQB8NxUAFjkVALA6FQBKPBUA7j0VAIg/FQAiQRUAxkIVAGBEFQD6RRUAlEcVADhJFQDSShUAbEwVAAZOFQCgTxUARFEVAN5SFQB4VBUAHFYVALZXFQBQWRUA6loVAI5cFQAoXhUAwl8VAFxhFQAAYxUAmmQVADRmFQDOZxUAaGkVAAxrFQCmbBUAQG4VAORvFQB+cRUAGHMVALJ0FQBWdhUA8HcVAIp5FQAkexUAvnwVAGJ+FQD8fxUAloEVADCDFQDUhBUAboYVAAiIFQCsiRUARosVAOCMFQB6jhUAFJAVALiRFQBSkxUA7JQVAIaWFQAqmBUAxJkVAF6bFQD4nBUAnJ4VADagFQDQoRUAdKMVAA6lFQCophUAQqgVANypFQCAqxUAGq0VALSuFQBOsBUA8rEVAIyzFQAmtRUAwLYVAGS4FQD+uRUAmLsVADy9FQDWvhUAcMAVAArCFQCkwxUASMUVAOLGFQB8yBUAFsoVALrLFQBUzRUA7s4VAIjQFQAs0hUAxtMVAGDVFQD61hUAntgVADjaFQDS2xUAbN0VABDfFQCq4BUAROIVAOjjFQCC5RUAHOcVALboFQBQ6hUA9OsVAI7tFQAo7xUAwvAVAGbyFQAA9BUAmvUVAD73FQDY+BUAcvoVAAz8FQCm/RUASv8VAOQAFgB+AhYAGAQWALIFFgBWBxYA8AgWAJQKFgAuDBYAyA0WAGIPFgD8EBYAoBIWADoUFgDUFRYAbhcWABIZFgCsGhYARhwWAOAdFgCEHxYAHiEWALgiFgBcJBYA9iUWAJAnFgAqKRYAxCoWAGgsFgACLhYAnC8WADYxFgDaMhYAdDQWAA42FgCoNxYATDkWAOY6FgCAPBYAJD4WAL4/FgBYQRYA8kIWAIxEFgAwRhYAykcWAGRJFgD+ShYAokwWADxOFgDWTxYAcFEWABRTFgCuVBYASFYWAOxXFgCGWRYAIFsWALpcFgBUXhYA+F8WAJJhFgAsYxYAxmQWAGpmFgAEaBYAnmkWADhrFgDcbBYAdm4WABBwFgC0cRYATnMWAOh0FgCCdhYAHHgWAMB5FgBaexYA9HwWAI5+FgAygBYAzIEWAGaDFgAKhRYApIYWAD6IFgDYiRYAcosWABaNFgCwjhYASpAWAOSRFgCIkxYAIpUWALyWFgBWmBYA+pkWAJSbFgAunRYA0p4WAGygFgAGohYAoKMWADqlFgDephYAeKgWABKqFgCsqxYAUK0WAOquFgCEsBYAKLIWAMKzFgBctRYA9rYWAJC4FgA0uhYAzrsWAGi9FgACvxYApsAWAEDCFgDawxYAdMUWAA7HFgCyyBYATMoWAPDLFgCKzRYAJM8WAL7QFgBY0hYA/NMWAJbVFgAw1xYAytgWAG7aFgAI3BYAot0WADzfFgDg4BYAeuIWABTkFgC45RYAUucWAOzoFgCG6hYAIOwWAMTtFgBe7xYA+PAWAJLyFgA29BYA0PUWAGr3FgAE+RYAqPoWAEL8FgDc/RYAgP8WABoBFwC0AhcATgQXAOgFFwCMBxcAJgkXAMAKFwBaDBcA/g0XAJgPFwAyERcAzBIXAHAUFwAKFhcApBcXAEgZFwDiGhcAfBwXABYeFwC6HxcAVCEXAO4iFwCIJBcAIiYXAMYnFwBgKRcA+ioXAJ4sFwA4LhcA8C8XAIoxFwAkMxcAvjQXAFg2FwD8NxcAljkXADo7FwDePBcAeD4XABJAFwCsQRcARkMXAOpEFwCERhcAKEgXAMJJFwBcSxcA9kwXAJBOFwA0UBcAzlEXAGhTFwACVRcAplYXAEBYFwDaWRcAdFsXABhdFwCyXhcATGAXAPBhFwCKYxcAJGUXAL5mFwBYaBcA/GkXAJZrFwAwbRcAym4XAG5wFwAIchcAonMXADx1FwDgdhcAengXABR6FwC4excAUn0XAOx+FwCGgBcAIIIXAMSDFwBehRcA+IYXAJKIFwAsihcA0IsXAGqNFwAOjxcAqJAXAEKSFwDckxcAdpUXABqXFwC0mBcATpoXAOibFwCMnRcAJp8XAMCgFwBaohcA/qMXAJilFwAypxcAzKgXAHCqFwAKrBcApK0XAD6vFwDisBcAfLIXABa0FwCwtRcASrcXAO64FwCIuhcALLwXAMa9FwBgvxcA+sAXAJ7CFwA4xBcA0sUXAGzHFwAGyRcAqsoXAETMFwDezRcAeM8XABzRFwC20hcAUNQXAPTVFwCO1xcAKNkXAMLaFwBc3BcAAN4XAJrfFwA04RcAzuIXAHLkFwAM5hcApucXAErpFwDk6hcAfuwXABjuFwCy7xcAVvEXAPDyFwCK9BcAJPYXAMj3FwBi+RcA/PoXAJb8FwA6/hcA1P8XAG4BGAASAxgArAQYAEYGGADgBxgAegkYAB4LGAC4DBgAUg4YAOwPGACQERgAKhMYAMQUGABoFhgAAhgYAJwZGAA2GxgA0BwYAHQeGAAOIBgAqCEYAEIjGADmJBgAgCYYABooGAC0KRgAWCsYAPIsGACMLhgAMDAYAMoxGABkMxgA/jQYAJg2GAA8OBgA1jkYAHA7GAAUPRgArj4YAEhAGADiQRgAhkMYACBFGAC6RhgAVEgYAO5JGACSSxgALE0YAMZOGABgUBgABFIYAJ5TGAA4VRgA3FYYAHZYGAAQWhgAqlsYAERdGADoXhgAgmAYABxiGAC2YxgAWmUYAPRmGACOaBgAKGoYAMxrGABmbRgAAG8YAKRwGAA+chgA2HMYAHJ1GAAMdxgAsHgYAEp6GADkexgAfn0YACJ/GAC8gBgAVoIYAPqDGACUhRgALocYAMiIGABiihgABowYAKCNGAA6jxgA1JAYAHiSGAASlBgArJUYAEaXGADqmBgAhJoYAB6cGADCnRgAXJ8YAPagGACQohgAKqQYAM6lGABopxgAAqkYAJyqGAA2rBgA2q0YAHSvGAAYsRgAsrIYAEy0GADmtRgAgLcYACS5GAC+uhgAWLwYAPK9GACWvxgAMMEYAMrCGABkxBgACMYYAKLHGAA8yRgA4MoYAHrMGAAUzhgArs8YAEjRGADs0hgAhtQYACDWGAC61xgAVNkYAPjaGACS3BgALN4YANDfGABq4RgABOMYAJ7kGABC5hgA3OcYAHbpGAAa6xgAtOwYAE7uGADo7xgAjPEYACbzGADA9BgAWvYYAPT3GACY+RgAMvsYAMz8GABm/hgACgAZAKQBGQA+AxkA4gQZAHwGGQAWCBkAsAkZAEoLGQDkDBkAiA4ZACIQGQC8ERkAYBMZAPoUGQCUFhkALhgZAMgZGQBsGxkABh0ZAKoeGQBEIBkA3iEZAHgjGQASJRkAtiYZAFAoGQDqKRkAhCsZAB4tGQDCLhkAXDAZAAAyGQCaMxkANDUZAM42GQBoOBkADDoZAKY7GQBAPRkA2j4ZAH5AGQAYQhkAskMZAExFGQDwRhkAikgZACRKGQDISxkAYk0ZAPxOGQCWUBkAMFIZANRTGQBuVRkACFcZAKJYGQA8WhkA4FsZAHpdGQAeXxkAuGAZAFJiGQDsYxkAhmUZACpnGQDEaBkAXmoZAPhrGQCSbRkANm8ZANBwGQB0chkADnQZAKh1GQBCdxkA3HgZAHZ6GQAafBkAtH0ZAFh/GQDygBkAjIIZACaEGQDAhRkAZIcZAP6IGQCYihkAMowZANaNGQBwjxkACpEZAKSSGQBIlBkA4pUZAHyXGQAgmRkAupoZAFScGQDunRkAiJ8ZACyhGQDGohkAYKQZAPqlGQCepxkAOKkZANKqGQBsrBkAEK4ZAKqvGQBEsRkA6LIZAIK0GQActhkAtrcZAFC5GQD0uhkAjrwZACi+GQDCvxkAZsEZAADDGQCaxBkANMYZANjHGQByyRkADMsZALDMGQBKzhkA5M8ZAH7RGQAY0xkAvNQZAFbWGQDw1xkAitkZAC7bGQDI3BkAYt4ZAPzfGQCg4RkAOuMZANTkGQB45hkAEugZAKzpGQBG6xkA4OwZAITuGQAe8BkAuPEZAFLzGQDs9BkAkPYZACr4GQDO+RkAaPsZAAL9GQCc/hkANgAaANoBGgB0AxoADgUaAKgGGgBMCBoA5gkaAIALGgAaDRoAtA4aAFgQGgDyERoAjBMaADAVGgDKFhoAZBgaAAgaGgCiGxoAPB0aANYeGgBwIBoAFCIaAK4jGgBIJRoA4iYaAHwoGgAgKhoAuisaAFQtGgD4LhoAkjAaACwyGgDQMxoAajUaAAQ3GgCeOBoAODoaANw7GgB2PRoAED8aAKpAGgBOQhoA6EMaAIJFGgAcRxoAwEgaAFpKGgD0SxoAmE0aADJPGgDMUBoAZlIaAABUGgCkVRoAPlcaANhYGgB8WhoAFlwaALBdGgBKXxoA5GAaAIhiGgAiZBoAvGUaAFZnGgDwaBoAlGoaAC5sGgDIbRoAbG8aAAZxGgCgchoAOnQaAN51GgB4dxoAEnkaAKx6GgBQfBoA6n0aAIR/GgAogRoAwoIaAFyEGgD2hRoAkIcaADSJGgDOihoAaIwaAAKOGgCmjxoAQJEaANqSGgB0lBoAGJYaALKXGgBMmRoA8JoaAIqcGgAknhoAvp8aAFihGgD8ohoAlqQaADCmGgDKpxoAbqkaAAirGgCirBoAPK4aAOCvGgB6sRoAFLMaALi0GgBSthoA7LcaAIa5GgAguxoAxLwaAF6+GgD4vxoAksEaACzDGgDQxBoAasYaAA7IGgCoyRoAQssaANzMGgB2zhoAGtAaALTRGgBO0xoA6NQaAIzWGgAm2BoAwNkaAGTbGgD+3BoAmN4aADLgGgDM4RoAcOMaAArlGgCk5hoASOgaAOLpGgB86xoAFu0aALDuGgBU8BoA7vEaAIjzGgAi9RoAvPYaAGD4GgD6+RoAlPsaADj9GgDS/hoAbAAbAAYCGwCqAxsARAUbAN4GGwB4CBsAHAobALYLGwBQDRsA6g4bAIQQGwAoEhsAwhMbAFwVGwAAFxsAmhgbADQaGwDOGxsAch0bAAwfGwCmIBsAQCIbAOQjGwB+JRsAGCcbALIoGwBWKhsA8CsbAIotGwAkLxsAyDAbAGIyGwD8MxsAoDUbADo3GwDUOBsAbjobAAg8GwCsPRsARj8bAOBAGwB6QhsAFEQbALhFGwBSRxsA7EgbAJBKGwAqTBsAxE0bAF5PGwACURsAnFIbADZUGwDQVRsAdFcbAA5ZGwCoWhsATFwbAOZdGwCAXxsAGmEbALRiGwBYZBsA8mUbAIxnGwAmaRsAymobAGRsGwD+bRsAom8bADxxGwDWchsAcHQbAAp2GwCudxsASHkbAOJ6GwB8fBsAIH4bALp/GwBUgRsA+IIbAJKEGwAshhsAxocbAGCJGwAEixsAnowbADiOGwDSjxsAbJEbABCTGwCqlBsATpYbAOiXGwCCmRsAHJsbALacGwBanhsA9J8bAI6hGwAooxsAwqQbAGamGwAAqBsAmqkbAD6rGwDYrBsAcq4bAAywGwCmsRsASrMbAOS0GwB+thsAIrgbALy5GwBWuxsA8LwbAJS+GwAuwBsAyMEbAGLDGwAGxRsAoMYbADrIGwDeyRsAeMsbABLNGwCszhsARtAbAOrRGwCE0xsAHtUbALjWGwBc2BsA9tkbAJDbGwAq3RsAzt4bAGjgGwAC4hsApuMbAEDlGwDa5hsAdOgbAA7qGwCy6xsATO0bAObuGwCA8BsAJPIbAL7zGwBY9RsA/PYbAJb4GwAw+hsAyvsbAGT9GwAI/xsAogAcADwCHADWAxwAegUcABQHHACuCBwAUgocAOwLHACGDRwAIA8cALoQHABeEhwA+BMcAJIVHAAsFxwAxhgcAGoaHAAEHBwAqB0cAEIfHADcIBwAdiIcABAkHAC0JRwATiccAOgoHACCKhwAHCwcAMAtHABaLxwA/jAcAJgyHAAyNBwAzDUcAGY3HAAKORwApDocAD48HADYPRwAcj8cABZBHACwQhwAVEQcAO5FHACIRxwAIkkcALxKHABgTBwA+k0cAJRPHAAuURwAyFIcAGxUHAAGVhwAqlccAERZHADeWhwAeFwcABJeHAC2XxwAUGEcAOpiHACEZBwAHmYcAMJnHABcaRwAAGscAJpsHAA0bhwAzm8cAGhxHAAMcxwApnQcAEB2HADadxwAdHkcABh7HACyfBwATH4cAPB/HACKgRwAJIMcAL6EHABihhwA/IccAJaJHAAwixwA1IwcAG6OHAAIkBwAopEcAEaTHADqlBwAjpYcACiYHADCmRwAXJscAACdHACanhwANKAcAM6hHAByoxwAFqUcALCmHABKqBwA7qkcAIirHAAirRwA2q4cAHSwHAAOshwAsrMcAEy1HADmthwAgLgcABq6HAC+uxwAWL0cAPy+HACWwBwAMMIcAMrDHABkxRwACMccAKLIHAA8yhwA1sscAHrNHAAUzxwArtAcAEjSHADi0xwAhtUcACDXHADE2BwAXtocAPjbHACS3RwALN8cANDgHABq4hwABOQcAJ7lHABC5xwA3OgcAHbqHAAQ7BwAqu0cAE7vHADo8BwAjPIcACb0HADA9RwAWvccAPT4HACY+hwAMvwcAMz9HABm/xwACgEdAKQCHQA+BB0A2AUdAHwHHQAWCR0AsAodAFQMHQDuDR0AiA8dACIRHQC8Eh0AYBQdAPoVHQCUFx0ALhkdAMgaHQBsHB0ABh4dAKAfHQBEIR0A3iIdAHgkHQASJh0AticdAFApHQDqKh0AhCwdAB4uHQDCLx0AXDEdAAAzHQCaNB0ANDYdAM43HQBoOR0ADDsdAKY8HQBAPh0A2j8dAH5BHQAYQx0AskQdAExGHQDwRx0AikkdACRLHQC+TB0AYk4dAPxPHQCWUR0AMFMdANRUHQBuVh0ACFgdAKJZHQA8Wx0A4FwdAHpeHQAUYB0AuGEdAFJjHQDsZB0AhmYdACpoHQDEaR0AXmsdAPhsHQCcbh0ANnAdANBxHQBqcx0ABHUdAKh2HQBCeB0A5nkdAIB7HQAafR0AtH4dAE6AHQDygR0AjIMdACaFHQDAhh0AZIgdAP6JHQCYix0AMo0dANaOHQBwkB0ACpIdAKSTHQBIlR0A4pYdAHyYHQAWmh0AupsdAFSdHQDunh0AiKAdACKiHQDGox0AYKUdAASnHQCeqB0AOKodANKrHQBsrR0AEK8dAKqwHQBEsh0A3rMdAIK1HQActx0AtrgdAFC6HQD0ux0Ajr0dACi/HQDMwB0AZsIdAADEHQCaxR0ANMcdANjIHQByyh0ADMwdAKbNHQBKzx0A5NAdAH7SHQAY1B0AvNUdAFbXHQDw2B0AlNodAC7cHQDI3R0AYt8dAPzgHQCg4h0AOuQdANTlHQBu5x0ACOkdAKzqHQBG7B0A4O0dAITvHQAe8R0AuPIdAFL0HQD29R0AkPcdACr5HQDE+h0AaPwdAAL+HQCc/x0ANgEeANACHgB0BB4ADgYeAKgHHgBMCR4A5goeAIAMHgAaDh4Avg8eAFgRHgDyEh4AjBQeADAWHgDKFx4AZBkeAP4aHgCYHB4APB4eANYfHgB6IR4AFCMeAK4kHgBIJh4A4iceAIYpHgAgKx4AuiweAFQuHgD4Lx4AkjEeACwzHgDGNB4AajYeAAQ4HgCeOR4AQjseANw8HgB2Ph4AEEAeAKpBHgBOQx4A6EQeAIJGHgAcSB4AwEkeAFpLHgD0TB4Ajk4eAChQHgDMUR4AZlMeAApVHgCkVh4APlgeANhZHgByWx4AFl0eALBeHgBKYB4A5GEeAIhjHgAiZR4AvGYeAFZoHgD6aR4AlGseAC5tHgDIbh4AbHAeAAZyHgCgcx4AOnUeAN52HgB4eB4AEnoeAKx7HgBQfR4A6n4eAISAHgAogh4AwoMeAFyFHgD2hh4AkIgeADSKHgDOix4AaI0eAAKPHgCmkB4AQJIeANqTHgB0lR4AGJceALKYHgBMmh4A5pseAIqdHgAknx4AvqAeAFiiHgD8ox4AlqUeADCnHgDKqB4AZKoeAAisHgCirR4ARq8eAOCwHgB6sh4AFLQeAK61HgBStx4A7LgeAIa6HgAgvB4AxL0eAF6/HgD4wB4AksIeACzEHgDQxR4AasceAATJHgCoyh4AQsweANzNHgB2zx4AGtEeALTSHgBO1B4A6NUeAIzXHgAm2R4AwNoeAFrcHgD03R4AmN8eADLhHgDM4h4AcOQeAArmHgCk5x4APukeAOLqHgB87B4AFu4eALrvHgBU8R4A7vIeAIj0HgAi9h4AxvceAGD5HgD6+h4AlPweADj+HgDS/x4AbAEfAAYDHwCqBB8ARAYfAN4HHwB4CR8AHAsfALYMHwBQDh8A6g8fAI4RHwAoEx8AwhQfAFwWHwD2Fx8AmhkfADQbHwDOHB8Ach4fAAwgHwCmIR8AQCMfAOQkHwB+Jh8AGCgfALIpHwBWKx8A8CwfAIouHwAkMB8AvjEfAGIzHwD8NB8AoDYfADo4HwDUOR8AbjsfAAg9HwCsPh8ARkAfAOBBHwB6Qx8AHkUfALhGHwBSSB8A7EkfAJBLHwAqTR8AxE4fAGhQHwACUh8AnFMfADZVHwDQVh8AdFgfAA5aHwCoWx8AQl0fANxeHwCAYB8AGmIfALRjHwBYZR8A8mYfAIxoHwAmah8AymsfAGRtHwD+bh8AmHAfADxyHwDWcx8AcHUfAAp3HwCkeB8ASHofAOJ7HwB8fR8AIH8fALqAHwBUgh8A7oMfAJKFHwAshx8AxogfAGCKHwAEjB8Ano0fADiPHwDSkB8AbJIfABCUHwCqlR8ATpcfAOiYHwCCmh8AHJwfALadHwBanx8A9KAfAI6iHwAopB8AzKUfAGanHwAAqR8AmqofADSsHwDYrR8Acq8fABaxHwCwsh8ASrQfAOS1HwB+tx8AIrkfALy6HwBWvB8A+r0fAJS/HwAuwR8AyMIfAGLEHwAGxh8AoMcfADrJHwDUyh8AeMwfABLOHwCszx8ARtEfAOrSHwCE1B8AHtYfALjXHwBc2R8A9tofAJDcHwAq3h8Azt8fAGjhHwAC4x8AnOQfADbmHwDa5x8AdOkfABjrHwCy7B8ATO4fAObvHwCA8R8AJPMfAL70HwBY9h8A8vcfAIz5HwAw+x8AyvwfAGT+HwAIACAAogEgADwDIADWBCAAegYgABQIIACuCSAASAsgAOwMIACGDiAAIBAgALoRIABUEyAA+BQgAJIWIAAsGCAA0BkgAGobIAAEHSAAnh4gAEIgIADcISAAdiMgABAlIAC0JiAATiggAOgpIACCKyAAHC0gAMAuIABkMCAACDIgAKIzIAA8NSAA1jYgAHo4IAAUOiAArjsgAFI9IADsPiAAhkAgACBCIAC6QyAAXkUgAPhGIACSSCAALEogANBLIABqTSAABE8gAJ5QIABCUiAA3FMgAHZVIAAQVyAAqlggAE5aIADoWyAAjF0gACZfIADAYCAAWmIgAPRjIACYZSAAMmcgAMxoIABmaiAAAGwgAKRtIAA+byAA2HAgAHxyIAAWdCAAsHUgAEp3IADueCAAiHogACJ8IAC8fSAAVn8gAPqAIACUgiAALoQgANKFIABshyAABokgAKqKIABEjCAA3o0gAHiPIAASkSAAtpIgAFCUIADqlSAAhJcgAB6ZIADCmiAAXJwgAPadIACanyAANKEgAM6iIABopCAADKYgAKanIABAqSAA2qogAH6sIAAYriAAsq8gAEyxIADmsiAAirQgACS2IAC+tyAAYrkgAPy6IACWvCAAML4gAMq/IABuwSAACMMgAKLEIABGxiAA4McgAHrJIAAUyyAAuMwgAFLOIADszyAAhtEgACrTIADE1CAAXtYgAPjXIACS2SAANtsgANDcIAB03iAADuAgAKjhIABC4yAA3OQgAIDmIAAa6CAAtOkgAE7rIADo7CAAjO4gACbwIADK8SAAZPMgAP70IACY9iAAMvggANb5IABw+yAACv0gAKT+IAA+ACEA4gEhAHwDIQAgBSEAugYhAFQIIQDuCSEAiAshACwNIQDGDiEAYBAhAPoRIQCUEyEAOBUhANIWIQB2GCEAEBohAKobIQBEHSEA3h4hAIIgIQAcIiEAtiMhAFAlIQDqJiEAjighACgqIQDCKyEAZi0hAAAvIQCaMCEANDIhANgzIQByNSEADDchAKY4IQBAOiEA5DshAH49IQAYPyEAvEAhAFZCIQDwQyEAikUhAC5HIQDISCEAYkohAPxLIQCWTSEAOk8hANRQIQBuUiEAElQhAKxVIQBGVyEA4FghAIRaIQAeXCEAuF0hAFJfIQDsYCEAkGIhACpkIQDEZSEAaGchAAJpIQCcaiEANmwhANptIQB0byEADnEhAKhyIQBCdCEA5nUhAIB3IQAaeSEAvnohAFh8IQDyfSEAjH8hADCBIQDKgiEAZIQhAP6FIQCYhyEAPIkhANaKIQB6jCEAFI4hAK6PIQBIkSEA4pIhAIaUIQAgliEAupchAFSZIQDumiEAkpwhACyeIQDGnyEAaqEhAASjIQCepCEAOKYhANynIQB2qSEAEKshAKqsIQBEriEA6K8hAIKxIQAcsyEAwLQhAFq2IQD0tyEAjrkhADK7IQDMvCEAZr4hAADAIQCawSEAPsMhANjEIQByxiEAFsghALDJIQBKyyEA5MwhAIjOIQAi0CEAvNEhAFbTIQDw1CEAlNYhAC7YIQDI2SEAbNshAAbdIQCg3iEAOuAhAN7hIQB44yEAEuUhAKzmIQBG6CEA6ukhAITrIQAe7SEAwu4hAFzwIQD28SEAkPMhADT1IQDO9iEAaPghAAL6IQCm+yEAQP0hANr+IQB0ACIADgIiALIDIgBMBSIA5gYiAIoIIgAkCiIAvgsiAFgNIgDyDiIAlhAiADASIgDKEyIAZBUiAAgXIgCiGCIAPBoiAOAbIgB6HSIAFB8iAK4gIgBSIiIA7CMiAIYlIgAgJyIAxCgiAF4qIgD4KyIAki0iADYvIgDQMCIAajIiAAQ0IgCeNSIAQjciANw4IgB2OiIAGjwiALQ9IgBOPyIA6EAiAIxCIgAmRCIAwEUiAFpHIgD+SCIAmEoiADJMIgDMTSIAZk8iAApRIgCkUiIASFQiAOJVIgB8VyIAFlkiALBaIgBUXCIA7l0iAIhfIgAiYSIAvGIiAGBkIgD6ZSIAlGciADhpIgDSaiIAbGwiAAZuIgCqbyIARHEiAN5yIgB4dCIAHHYiALZ3IgBQeSIA6noiAIR8IgAofiIAwn8iAFyBIgAAgyIAmoQiADSGIgDOhyIAcokiAAyLIgCmjCIAQI4iAOSPIgB+kSIAGJMiALKUIgBWliIA8JciAIqZIgAkmyIAvpwiAGKeIgD8nyIAlqEiADCjIgDUpCIAbqYiABKoIgCsqSIARqsiAOCsIgB6riIAHrAiALixIgBSsyIA7LQiAIa2IgAquCIAxLkiAF67IgACvSIAnL4iADbAIgDQwSIAdMMiAA7FIgCoxiIAQsgiAObJIgCAyyIAGs0iALTOIgBO0CIA8tEiAIzTIgAm1SIAytYiAGTYIgD+2SIAmNsiADzdIgDW3iIAcOAiAAriIgCk4yIASOUiAOLmIgB86CIAIOoiALrrIgBU7SIA7u4iAJLwIgAs8iIAxvMiAGD1IgAE9yIAnvgiADj6IgDS+yIAbP0iABD/IgCqACMARAIjAOgDIwCCBSMAHAcjALYIIwBaCiMA9AsjAI4NIwAoDyMAzBAjAGYSIwAAFCMAmhUjADQXIwDYGCMAchojAAwcIwCwHSMASh8jAOQgIwB+IiMAIiQjALwlIwBWJyMA8CgjAJQqIwAuLCMAyC0jAGIvIwD8MCMAoDIjADo0IwDUNSMAeDcjABI5IwCsOiMARjwjAOo9IwCEPyMAHkEjALhCIwBSRCMA9kUjAJBHIwAqSSMAzkojAGhMIwACTiMAnE8jAEBRIwDaUiMAdFQjAA5WIwCyVyMATFkjAOZaIwCAXCMAGl4jAL5fIwBYYSMA8mIjAIxkIwAwZiMAymcjAGRpIwD+aiMAomwjADxuIwDWbyMAenEjABRzIwCudCMASHYjAOx3IwCGeSMAIHsjALp8IwBefiMA+H8jAJKBIwAsgyMA0IQjAGqGIwAEiCMAnokjADiLIwDcjCMAdo4jABCQIwC0kSMATpMjAOiUIwCCliMAHJgjAMCZIwBamyMA9JwjAJieIwAyoCMAzKEjAGajIwAKpSMApKYjAD6oIwDYqSMAfKsjABatIwCwriMASrAjAOSxIwCIsyMAIrUjALy2IwBguCMA+rkjAJS7IwAuvSMA0r4jAGzAIwAGwiMAoMMjADrFIwDexiMAeMgjABLKIwCsyyMAUM0jAOrOIwCE0CMAKNIjAMLTIwBc1SMAANcjAJrYIwA02iMAztsjAGjdIwAM3yMApuAjAEDiIwDa4yMAdOUjABjnIwCy6CMATOojAObrIwCK7SMAJO8jAL7wIwBY8iMA/PMjAJb1IwAw9yMA1PgjAG76IwAI/CMAov0jADz/IwDgACQAegIkAB4EJAC4BSQAUgckAOwIJACGCiQAKgwkAMQNJABeDyQA+BAkAJISJAA2FCQA0BUkAGoXJAAOGSQAqBokAEIcJADcHSQAgB8kABohJAC0IiQATiQkAOglJACMJyQAJikkAMAqJABkLCQA/i0kAJgvJAAyMSQA1jIkAHA0JAAKNiQApDckAEg5JADiOiQAfDwkABY+JACwPyQAVEEkAO5CJACIRCQALEYkAMZHJABgSSQA+kokAJ5MJAA4TiQA0k8kAGxRJAAGUyQAqlQkAERWJADeVyQAglkkABxbJAC2XCQAUF4kAPRfJACOYSQAKGMkAMJkJABcZiQAAGgkAJppJAA0ayQA2GwkAHJuJAAMcCQApnEkAEpzJADkdCQAfnYkABh4JACyeSQAVnskAPB8JACKfiQALoAkAMiBJABigyQA/IQkAKCGJAA6iCQA1IkkAG6LJAAIjSQArI4kAEaQJADgkSQAhJMkAB6VJAC4liQAUpgkAPaZJACQmyQAKp0kAMSeJABeoCQAAqIkAJyjJAA2pSQA0KYkAHSoJAAOqiQAsqskAEytJADmriQAgLAkABqyJAC+syQAWLUkAPK2JACMuCQAJrokAMq7JABkvSQA/r4kAKLAJAA8wiQA1sMkAHDFJAAUxyQArsgkAEjKJADiyyQAfM0kACDPJAC60CQAVNIkAPjTJACS1SQALNckAMbYJABg2iQABNwkAJ7dJAA43yQA3OAkAHbiJAAQ5CQAquUkAE7nJADo6CQAguokABzsJAC27SQAWu8kAPTwJACO8iQAMvQkAMz1JABm9yQAAPkkAKT6JAA+/CQA2P0kAHL/JAAMASUAsAIlAEoEJQDkBSUAiAclACIJJQC8CiUAVgwlAPoNJQCUDyUALhElAMgSJQBsFCUABhYlAKAXJQA6GSUA1BolAHgcJQASHiUArB8lAFAhJQDqIiUAhCQlAB4mJQDCJyUAXCklAPYqJQCQLCUAKi4lAM4vJQBoMSUAAjMlAJw0JQBANiUA2jclAHQ5JQAYOyUAsjwlAEw+JQDmPyUAikElACRDJQC+RCUAWEYlAPJHJQCWSSUAMEslAMpMJQBuTiUACFAlAKJRJQA8UyUA4FQlAHpWJQAUWCUArlklAEhbJQDsXCUAhl4lACBgJQDEYSUAXmMlAPhkJQCSZiUANmglANBpJQBqayUABG0lAJ5uJQBCcCUA3HElAHZzJQAQdSUAtHYlAE54JQDoeSUAjHslACZ9JQDAfiUAWoAlAP6BJQCYgyUAMoUlAMyGJQBmiCUACoolAKSLJQA+jSUA4o4lAHyQJQAWkiUAsJMlAFSVJQDuliUAiJglACKaJQC8myUAYJ0lAPqeJQCUoCUAOKIlANKjJQBspSUABqclAKCoJQBEqiUA3qslAIytJQAmryUAwLAlAFqyJQD+syUAmLUlADK3JQDMuCUAcLolAAq8JQCkvSUAPr8lAOLAJQB8wiUAFsQlALDFJQBKxyUA7sglAIjKJQAizCUAxs0lAGDPJQD60CUAlNIlADjUJQDS1SUAbNclAAbZJQCg2iUARNwlAN7dJQB43yUAHOElALbiJQBQ5CUA6uUlAITnJQAo6SUAwuolAFzsJQAA7iUAmu8lADTxJQDO8iUAcvQlAAz2JQCm9yUAQPklANr6JQB+/CUAGP4lALL/JQBWASYA8AImAIoEJgAkBiYAyAcmAGIJJgD8CiYAlgwmADAOJgDUDyYAbhEmAAgTJgCiFCYARhYmAOAXJgB6GSYAHhsmALgcJgBSHiYA7B8mAJAhJgAqIyYAxCQmAF4mJgD4JyYAnCkmADYrJgDQLCYAdC4mAA4wJgCoMSYAQjMmANw0JgCANiYAGjgmALQ5JgBYOyYA8jwmAIw+JgAmQCYAykEmAGRDJgD+RCYAmEYmADJIJgDWSSYAcEsmAApNJgCkTiYASFAmAOJRJgB8UyYAIFUmALpWJgBUWCYA7lkmAJJbJgAsXSYAxl4mAGBgJgD6YSYAnmMmADhlJgDSZiYAdmgmABBqJgCqayYARG0mAOhuJgCCcCYAHHImALZzJgBQdSYA9HYmAI54JgAoeiYAzHsmAGZ9JgAAfyYAmoAmAD6CJgDYgyYAcoUmAAyHJgCmiCYASoomAOSLJgB+jSYAIo8mALyQJgBWkiYA8JMmAJSVJgAulyYAyJgmAGKaJgAGnCYAoJ0mADqfJgDUoCYAbqImABKkJgCspSYARqcmAOqoJgCEqiYAHqwmALitJgBcryYA9rAmAJCyJgAqtCYAxLUmAGi3JgACuSYAnLomAEC8JgDavSYAdL8mAA7BJgCywiYATMQmAObFJgCAxyYAGskmAL7KJgBYzCYA8s0mAIzPJgAw0SYAytImAGTUJgAI1iYAotcmADzZJgDW2iYAetwmABTeJgCu3yYASOEmAOLiJgCG5CYAIOYmALrnJgBe6SYA+OomAJLsJgAs7iYA0O8mAGrxJgAE8yYAnvQmADj2JgDc9yYAdvkmABD7JgCq/CYATv4mAOj/JgCCAScAJgMnAMAEJwBaBicA9AcnAJgJJwAyCycAzAwnAGYOJwAAECcApBEnAD4TJwDYFCcAfBYnABYYJwCwGScAShsnAO4cJwCIHicAIiAnALwhJwBgIycA+iQnAJQmJwAuKCcA0iknAGwrJwAGLScAoC4nADowJwDeMScAeDMnABI1JwC2NicAUDgnAOo5JwCEOycAKD0nAMI+JwBcQCcA9kEnAJBDJwA0RScAzkYnAGhIJwACSicApksnAEBNJwDaTicAflAnABhSJwCyUycATFUnAOZWJwCKWCcAJFonAL5bJwBYXScA/F4nAJZgJwAwYicA1GMnAG5lJwAIZycAomgnAEZqJwDgaycAem0nABRvJwCucCcAUnInAOxzJwCGdScAIHcnAMR4JwBeeicA+HsnAJJ9JwA2fycA0IAnAGqCJwAEhCcAqIUnAEKHJwDciCcAdoonABqMJwC0jScATo8nAOiQJwCMkicAJpQnAMCVJwBklycA/pgnAJiaJwAynCcA1p0nAHCfJwAKoScApKInAD6kJwDipScAfKcnABapJwC6qicAVKwnAO6tJwCIrycALLEnAMayJwBgtCcA+rUnAJS3JwA4uScA0ronAGy8JwAGvicAqr8nAETBJwDewicAgsQnABzGJwC2xycAUMknAPTKJwCOzCcAKM4nAMLPJwBc0ScAANMnAJrUJwA01icA2NcnAHLZJwAM2ycAptwnAEreJwDk3ycAfuEnABjjJwCy5CcAVuYnAPDnJwCK6ScAJOsnAMjsJwBi7icA/O8nAKDxJwA68ycA1PQnAG72JwAS+CcArPknAEb7JwDg/CcAev4nAB4AKAC4ASgAUgMoAPYEKACQBigAKggoAMQJKABeCygAAg0oAJwOKAA2ECgA2hEoAHQTKAAOFSgAqBYoAEwYKADmGSgAgBsoABodKAC0HigAWCAoAPIhKACMIygAJiUoAMomKABkKCgA/ikoAKIrKAA8LSgA1i4oAHAwKAAUMigArjMoAEg1KADiNigAfDgoACA6KAC6OygAVD0oAPg+KACSQCgALEIoAMZDKABqRSgABEcoAJ5IKAA4SigA0ksoAHZNKAAQTygAqlAoAE5SKADoUygAglUoABxXKADAWCgAWlooAPRbKACOXSgAKF8oAMxgKABmYigAAGQoAJplKAA+ZygA2GgoAHJqKAAWbCgAsG0oAEpvKADkcCgAfnIoACJ0KAC8dSgAVncoAPB4KACUeigALnwoAMh9KABifygABoEoAKCCKAA6hCgA3oUoAHiHKAASiSgArIooAFCMKADqjSgAhI8oAB6RKAC4kigAXJQoAPaVKACQlygAKpkoAM6aKABonCgAAp4oAKafKABAoSgA2qIoAHSkKAAOpigAsqcoAEypKADmqigAgKwoACSuKAC+rygAWLEoAPyyKACWtCgAMLYoAMq3KABuuSgACLsoAKK8KAA8vigA1r8oAHrBKAAUwygArsQoAFLGKADsxygAhskoACDLKADEzCgAXs4oAPjPKACS0SgALNMoANDUKABq1igABNgoAKjZKABC2ygA3NwoAHbeKAAa4CgAtOEoAE7jKADo5CgAguYoACboKADA6SgAWusoAP7sKACY7igAMvAoAMzxKABw8ygACvUoAKT2KAA++CgA2PkoAHz7KAAW/SgAsP4oAEoAKQDuASkAiAMpACIFKQDGBikAYAgpAPoJKQCUCykAOA0pANIOKQBsECkABhIpAKATKQBEFSkA3hYpAHgYKQAcGikAthspAFAdKQDqHikAjiApACgiKQDCIykAXCUpAPYmKQCaKCkANCopAM4rKQByLSkADC8pAKYwKQBAMikA5DMpAH41KQAYNykAsjgpAEw6KQDwOykAij0pACQ/KQC+QCkAYkIpAPxDKQCWRSkAMEcpANRIKQBuSikACEwpAKJNKQBGTykA4FApAHpSKQAUVCkAuFUpAFJXKQDsWCkAkFopACpcKQDEXSkAXl8pAAJhKQCcYikANmQpANBlKQBqZykADmkpAKhqKQBCbCkA3G0pAIBvKQAacSkAtHIpAFh0KQDydSkAjHcpACZ5KQDKeikAZHwpAP59KQCYfykAMoEpANaCKQBwhCkACoYpAK6HKQBIiSkA4oopAHyMKQAgjikAuo8pAFSRKQDukikAiJQpACyWKQDGlykAYJkpAPqaKQCenCkAOJ4pANKfKQB2oSkAEKMpAKqkKQBEpikA3qcpAIKpKQAcqykAtqwpAFCuKQD0rykAjrEpACizKQDMtCkAZrYpAAC4KQCauSkAPrspANi8KQByvikADMApAKbBKQBKwykA5MQpAH7GKQAiyCkAvMkpAFbLKQDwzCkAlM4pAC7QKQDI0SkAYtMpAAbVKQCg1ikAOtgpANTZKQBu2ykAEt0pAKzeKQBG4CkA6uEpAITjKQAe5SkAuOYpAFLoKQD26SkAkOspACrtKQDO7ikAaPApAALyKQCc8ykAQPUpANr2KQB0+CkADvopAKj7KQBM/SkA5v4pAIAAKgAaAioAvgMqAFgFKgDyBioAlggqADAKKgDKCyoAZA0qAAgPKgCiECoAPBIqANYTKgBwFSoAFBcqAK4YKgBIGioA7BsqAIYdKgAgHyoAuiAqAF4iKgD4IyoAkiUqACwnKgDGKCoAaioqAAQsKgCeLSoAQi8qANwwKgB2MioAEDQqALQ1KgBONyoA6DgqAII6KgAcPCoAwD0qAFo/KgD0QCoAjkIqADJEKgDMRSoAZkcqAApJKgCkSioAPkwqANhNKgByTyoAFlEqALBSKgBKVCoA7lUqAIhXKgAiWSoAvFoqAGBcKgD6XSoAlF8qAC5hKgDIYioAbGQqAAZmKgCgZyoARGkqAN5qKgB4bCoAEm4qALZvKgBQcSoA6nIqAIR0KgAedioAwncqAFx5KgD2eioAmnwqADR+KgDOfyoAaIEqAAyDKgCmhCoAQIYqANqHKgB0iSoAGIsqALKMKgBMjioA5o8qAIqRKgAkkyoAvpQqAGKWKgD8lyoAlpkqADCbKgDKnCoAbp4qAAigKgCioSoAPKMqAOCkKgB6pioAFKgqALipKgBSqyoA7KwqAIauKgAgsCoAxLEqAF6zKgD4tCoAkrYqADa4KgDQuSoAarsqAA69KgCovioAQsAqANzBKgCAwyoAGsUqALTGKgBOyCoA6MkqAIzLKgAmzSoAwM4qAGTQKgD+0SoAmNMqADLVKgDW1ioAcNgqAAraKgCk2yoAPt0qAOLeKgB84CoAFuIqALDjKgBU5SoA7uYqAIjoKgAs6ioAxusqAGDtKgD67ioAlPAqADjyKgDS8yoAbPUqAAb3KgCq+CoARPoqAN77KgCC/SoAHP8qALYAKwBQAisA9AMrAI4FKwAoBysAwggrAFwKKwAADCsAmg0rADQPKwDYECsAchIrAAwUKwCmFSsAShcrAOQYKwB+GisAGBwrALwdKwBWHysA8CArAIoiKwAkJCsAyCUrAGInKwD8KCsAliorADosKwDULSsAbi8rABIxKwCsMisARjQrAOA1KwCENysAHjkrALg6KwBSPCsA9j0rAJA/KwAqQSsAxEIrAGhEKwACRisAnEcrADZJKwDQSisAdEwrAA5OKwCoTysAQlErAOZSKwCAVCsAGlYrAL5XKwBYWSsA8lorAIxcKwAmXisAyl8rAGRhKwD+YisAmGQrADxmKwDWZysAcGkrABRrKwCubCsASG4rAOJvKwB8cSsAIHMrALp0KwBUdisA7ncrAJJ5KwAseysAxnwrAGp+KwAEgCsAnoErADiDKwDShCsAdoYrABCIKwCqiSsATosrAOiMKwCCjisAHJArAMCRKwBakysA9JQrAI6WKwAomCsAzJkrAGabKwAAnSsApJ4rAD6gKwDYoSsAcqMrAAylKwCwpisASqgrAOSpKwCIqysAIq0rALyuKwBWsCsA8LErAJSzKwAutSsAyLYrAGK4KwAGuisAoLsrADq9KwDevisAeMArABLCKwCswysARsUrAOrGKwCEyCsAHsorAMLLKwBczSsA9s4rAJDQKwA00isAztMrAGjVKwAC1ysAnNgrAEDaKwDa2ysAdN0rABjfKwCy4CsATOIrAObjKwCK5SsAJOcrAL7oKwBY6isA8usrAJbtKwAw7ysAyvArAG7yKwAI9CsAovUrADz3KwDg+CsAevorABT8KwCu/SsASP8rAOwALACGAiwAIAQsAMQFLABeBywA+AgsAJIKLAA2DCwA0A0sAGoPLAAEESwAnhIsAEIULADcFSwAdhcsABoZLAC0GiwAThwsAOgdLACMHywAJiEsAMAiLABaJCwA9CUsAJgnLAAyKSwAzCosAGYsLAAKLiwApC8sAD4xLADiMiwAfDQsABY2LACwNywASjksAO46LACIPCwAIj4sALw/LABgQSwA+kIsAJRELAA4RiwA0kcsAGxJLAAGSywAqkwsAEROLADeTywAeFEsABJTLAC2VCwAUFYsAOpXLACOWSwAKFssAMJcLABcXiwAAGAsAJphLAA0YywAzmQsAGhmLAAMaCwApmksAEBrLADkbCwAfm4sABhwLACycSwAVnMsAPB0LACKdiwAJHgsAMh5LABieywA/HwsAJZ+LAAwgCwA1IEsAG6DLAAIhSwAooYsAEaILADgiSwAeossAB6NLAC4jiwAUpAsAOyRLACGkywAKpUsAMSWLABemCwA+JksAJybLAA2nSwA0J4sAHSgLAAOoiwAqKMsAEKlLADcpiwAgKgsABqqLAC0qywATq0sAPKuLACMsCwAJrIsAMqzLABktSwA/rYsAJi4LAAyuiwA1rssAHC9LAAKvywApMAsAEjCLADiwywAfMUsACDHLAC6yCwAVMosAO7LLACIzSwALM8sAMbQLABg0iwABNQsAJ7VLAA41ywA0tgsAHbaLAAQ3CwAqt0sAETfLADe4CwAguIsABzkLAC25SwAWucsAPToLACO6iwAKOwsAMztLABm7ywAAPEsAJryLAA+9CwA2PUsAHL3LAAM+SwAsPosAEr8LADk/SwAfv8sACIBLQDGAi0AYAQtAPoFLQCeBy0AOAktANIKLQB2DC0AEA4tAKoPLQBEES0A3hItAIIULQAcFi0AthctAFoZLQD0Gi0AjhwtACgeLQDMHy0AZiEtAAAjLQCaJC0ANCYtANgnLQByKS0ADCstAKYsLQBKLi0A5C8tAH4xLQAiMy0AvDQtAFY2LQDwNy0AijktAC47LQDIPC0AYj4tAPw/LQCgQS0AOkMtANRELQB4Ri0AEkgtAKxJLQBGSy0A6kwtAIROLQAeUC0AuFEtAFJTLQD2VC0AkFYtACpYLQDEWS0AaFstAAJdLQCcXi0AQGAtANphLQB0Yy0ADmUtALJmLQBMaC0A5mktAIBrLQAkbS0Avm4tAFhwLQDycS0AjHMtADB1LQDKdi0AZHgtAAh6LQCiey0APH0tANZ+LQBwgC0AFIItAK6DLQBIhS0A7IYtAIaILQAgii0AuostAF6NLQD4ji0AkpAtACySLQDGky0AapUtAASXLQCemC0AOJotANybLQB2nS0AEJ8tALSgLQBOoi0A6KMtAIKlLQAcpy0AwKgtAFqqLQD0qy0Ajq0tADKvLQDMsC0AZrItAAq0LQCktS0APrctANi4LQB8ui0AFrwtALC9LQBKvy0A5MAtAIjCLQAixC0AvMUtAFbHLQD6yC0AlMotAC7MLQDSzS0AbM8tAAbRLQCg0i0AOtQtAN7VLQB41y0AEtktAKzaLQBQ3C0A6t0tAITfLQAo4S0AwuItAFzkLQD25S0AmuctADTpLQDO6i0AaOwtAALuLQCm7y0AQPEtANryLQB+9C0AGPYtALL3LQBM+S0A8PotAIr8LQAk/i0Avv8tAFgBLgD8Ai4AlgQuADAGLgDKBy4AbgkuAAgLLgCiDC4ARg4uAOAPLgB6ES4AFBMuAK4ULgBSFi4A7BcuAIYZLgAgGy4AxBwuAF4eLgD4Hy4AnCEuADYjLgDQJC4AaiYuAA4oLgCoKS4AQisuANwsLgB2Li4AGjAuALQxLgBOMy4A6DQuAIw2LgAmOC4AwDkuAGQ7LgD+PC4AmD4uADJALgDMQS4AcEMuAApFLgCkRi4APkguAOJJLgB8Sy4AFk0uALpOLgBUUC4A7lEuAIhTLgAsVS4AxlYuAGBYLgD6WS4AlFsuADhdLgDSXi4AbGAuAAZiLgCqYy4ARGUuAN5mLgCCaC4AHGouALZrLgBQbS4A6m4uAI5wLgAoci4AwnMuAFx1LgAAdy4AmnguADR6LgDYey4Acn0uAAx/LgCmgC4ASoIuAOSDLgB+hS4AGIcuALKILgBWii4A8IsuAIqNLgAujy4AyJAuAGKSLgD8ky4AoJUuADqXLgDUmC4AbpouAAicLgCsnS4ARp8uAOCgLgB6oi4AHqQuALilLgBSpy4A7KguAJCqLgAqrC4AxK0uAF6vLgACsS4AnLIuADa0LgDatS4AdLcuAA65LgCoui4ATLwuAOa9LgCAvy4AGsEuALTCLgBYxC4A8sUuAIzHLgAmyS4AysouAGTMLgD+zS4Aos8uADzRLgDW0i4AcNQuABTWLgCu1y4ASNkuAOLaLgB83C4AIN4uALrfLgBU4S4A+OIuAJLkLgAs5i4AxucuAGrpLgAE6y4AnuwuADjuLgDS7y4AdvEuABDzLgCq9C4ARPYuAOj3LgCC+S4AHPsuAMD8LgBa/i4A9P8uAI4BLwAoAy8AzAQvAGYGLwAACC8AmgkvAD4LLwDYDC8Acg4vABYQLwCwES8AShMvAOQULwCIFi8AIhgvALwZLwBWGy8A8BwvAJQeLwAuIC8AyCEvAGIjLwAGJS8AoCYvADooLwDeKS8AeCsvABItLwCsLi8ARjAvAOoxLwCEMy8AHjUvALg2LwBcOC8A9jkvAJA7LwA0PS8Azj4vAGhALwACQi8AnEMvAEBFLwDaRi8AdEgvABhKLwCySy8ATE0vAOZOLwCAUC8AJFIvAL5TLwBYVS8A8lYvAJZYLwAwWi8AylsvAG5dLwAIXy8AomAvADxiLwDWYy8AemUvABRnLwCuaC8ASGovAOxrLwCGbS8AIG8vALpwLwBeci8A+HMvAJJ1LwA2dy8A0HgvAGp6LwAEfC8Ann0vAEJ/LwDcgC8AdoIvABCELwC0hS8ATocvAOiILwCMii8AJowvAMCNLwBajy8A9JAvAJiSLwAylC8AzJUvAGaXLwAKmS8ApJovAD6cLwDYnS8AfJ8vABahLwCwoi8AVKQvAO6lLwCIpy8AIqkvALyqLwBgrC8A+q0vAJSvLwAusS8A0rIvAGy0LwAGti8AoLcvAES5LwDeui8AeLwvABy+LwC2vy8AUMEvAOrCLwCExC8AKMYvAMLHLwBcyS8A9sovAJrMLwA0zi8Azs8vAGjRLwAM0y8AptQvAEDWLwDk1y8AftkvABjbLwCy3C8ATN4vAPDfLwCK4S8AJOMvAL7kLwBi5i8A/OcvAJbpLwAw6y8A1OwvAG7uLwAI8C8ArPEvAEbzLwDg9C8AevYvABT4LwC4+S8AUvsvAOz8LwCG/i8AKgAwAMQBMABeAzAA+AQwAJwGMAA2CDAA0AkwAGoLMAAODTAAqA4wAEIQMADcETAAgBMwABoVMAC0FjAAWBgwAPIZMACMGzAAJh0wAMAeMABkIDAA/iEwAJgjMAAyJTAA1iYwAHAoMAAKKjAApCswAEgtMADiLjAAfDAwACAyMAC6MzAAVDUwAO42MACIODAALDowAMY7MABgPTAA+j4wAJ5AMAA4QjAA0kMwAGxFMAAQRzAAqkgwAERKMADoSzAAgk0wABxPMAC2UDAAUFIwAPRTMACOVTAAKFcwAMJYMABmWjAAAFwwAJpdMAA0XzAA2GAwAHJiMAAMZDAAsGUwAEpnMADkaDAAfmowABhsMAC8bTAAVm8wAPBwMACKcjAALnQwAMh1MABidzAABnkwAKB6MAA6fDAA1H0wAG5/MAASgTAArIIwAEaEMADghTAAhIcwAB6JMAC4ijAAUowwAPaNMACQjzAAKpEwAMSSMABolDAAApYwAJyXMABAmTAA2powAHScMAAOnjAAqJ8wAEyhMADmojAAgKQwABqmMAC+pzAAWKkwAPKqMACMrDAAMK4wAMqvMABksTAA/rIwAKK0MAA8tjAA1rcwAHq5MAAUuzAArrwwAEi+MADsvzAAhsEwACDDMAC6xDAAVMYwAPjHMACSyTAALMswAMbMMABqzjAABNAwAJ7RMABC0zAA3NQwAHbWMAAQ2DAAqtkwAE7bMADo3DAAgt4wABzgMADA4TAAWuMwAPTkMACY5jAAMugwAMzpMABm6zAACu0wAKTuMAA+8DAA2PEwAHLzMAAW9TAAsPYwAEr4MADk+TAAiPswACL9MAC8/jAAYAAxAPoBMQCUAzEALgUxAMgGMQBsCDEABgoxAKALMQA6DTEA3g4xAHgQMQASEjEArBMxAFAVMQDqFjEAhBgxAB4aMQDCGzEAXB0xAPYeMQCQIDEANCIxAM4jMQBoJTEADCcxAKYoMQBAKjEA2isxAHQtMQAYLzEAsjAxAEwyMQDmMzEAijUxACQ3MQC+ODEAYjoxAPw7MQCWPTEAMD8xANRAMQBuQjEACEQxAKJFMQA8RzEA4EgxAHpKMQAUTDEArk0xAFJPMQDsUDEAhlIxACBUMQDEVTEAXlcxAPhYMQCcWjEANlwxANBdMQBqXzEADmExAKhiMQBCZDEA3GUxAIBnMQAaaTEAtGoxAE5sMQDobTEAjG8xACZxMQDAcjEAWnQxAP51MQCYdzEAMnkxANZ6MQBwfDEACn4xAKR/MQA+gTEA4oIxAHyEMQAWhjEAsIcxAFSJMQDuijEAiIwxACKOMQDGjzEAYJExAPqSMQCelDEAOJYxANKXMQBsmTEABpsxAKqcMQBEnjEA3p8xAHihMQAcozEAtqQxAFCmMQDqpzEAjqkxACirMQDCrDEAZq4xAACwMQCasTEANLMxAM60MQBytjEADLgxAKa5MQBAuzEA5LwxAH6+MQAYwDEAssExAFbDMQDwxDEAisYxAC7IMQDIyTEAYssxAPzMMQCWzjEAOtAxANTRMQBu0zEACNUxAKzWMQBG2DEA4NkxAITbMQAe3TEAuN4xAFLgMQDs4TEAkOMxACrlMQDE5jEAXugxAALqMQCc6zEANu0xANruMQB08DEADvIxAKjzMQBC9TEA5vYxAID4MQAa+jEAtPsxAFj9MQDy/jEAjAAyACYCMgDKAzIAZAUyAP4GMgCiCDIAPAoyANYLMgBwDTIACg8yAK4QMgBIEjIA4hMyAHwVMgAgFzIAuhgyAFQaMgDuGzIAkh0yACwfMgDGIDIAaiIyAAQkMgCeJTIAOCcyANIoMgB2KjIAECwyAKotMgBELzIA6DAyAIIyMgAcNDIAtjUyAFo3MgD0ODIAjjoyADI8MgDMPTIAZj8yAABBMgCaQjIAPkQyANhFMgByRzIADEkyALBKMgBKTDIA5E0yAH5PMgAiUTIAvFIyAFZUMgD6VTIAlFcyAC5ZMgDIWjIAYlwyAAZeMgCgXzIAOmEyAN5iMgB4ZDIAEmYyAKxnMgBGaTIA6moyAIRsMgAebjIAuG8yAFxxMgD2cjIAkHQyACp2MgDOdzIAaHkyAAJ7MgCcfDIAQH4yANp/MgB0gTIADoMyALKEMgBMhjIA5ocyAICJMgAkizIAvowyAFiOMgDyjzIAlpEyADCTMgDKlDIAbpYyAAiYMgCimTIAPJsyANacMgB6njIAFKAyAK6hMgBIozIA7KQyAIamMgAgqDIAuqkyAF6rMgD4rDIAkq4yACywMgDQsTIAarMyAAS1MgCotjIAQrgyANy5MgB2uzIAGr0yALS+MgBOwDIA6MEyAILDMgAmxTIAwMYyAFrIMgD0yTIAmMsyADLNMgDMzjIAZtAyAArSMgCk0zIAPtUyAOLWMgB82DIAFtoyALDbMgBK3TIA7t4yAIjgMgAi4jIAvOMyAGDlMgD65jIAlOgyADjqMgDS6zIAbO0yAAbvMgCg8DIARPIyAN7zMgB49TIAHPcyALb4MgBQ+jIA6vsyAIT9MgAo/zIAwgAzAFwCMwD2AzMAmgUzADQHMwDOCDMAaAozAAwMMwCmDTMAQA8zAOQQMwB+EjMAGBQzALIVMwBMFzMA8BgzAIoaMwAkHDMAvh0zAFgfMwD8IDMAliIzADokMwDUJTMAbiczAAgpMwCiKjMARiwzAOAtMwB6LzMAFDEzAK4yMwBSNDMA7DUzAJA3MwAqOTMAxDozAF48MwACPjMAnD8zADZBMwDQQjMAakQzAA5GMwCoRzMAQkkzANxKMwCATDMAGk4zALRPMwBYUTMA8lIzAIxUMwAmVjMAwFczAGRZMwD+WjMAmFwzADJeMwDMXzMAcGEzAApjMwCuZDMASGYzAOJnMwB8aTMAIGszALpsMwBUbjMA7m8zAIhxMwAsczMAxnQzAGB2MwD6dzMAnnkzADh7MwDSfDMAdn4zABCAMwCqgTMARIMzAN6EMwCChjMAHIgzALaJMwBQizMA9IwzAI6OMwAokDMAwpEzAGaTMwAAlTMAmpYzAD6YMwDYmTMAcpszAAydMwCmnjMASqAzAOShMwB+ozMAGKUzALymMwBWqDMA8KkzAIqrMwAurTMAyK4zAGKwMwAGsjMAoLMzADq1MwDUtjMAbrgzABK6MwCsuzMARr0zAOC+MwCEwDMAHsIzALjDMwBSxTMA9sYzAJDIMwAqyjMAzsszAGjNMwACzzMAnNAzADbSMwDa0zMAdNUzAA7XMwCo2DMAQtozAObbMwCA3TMAJN8zAL7gMwBY4jMA8uMzAIzlMwAw5zMAyugzAGTqMwD+6zMAou0zADzvMwDW8DMAcPIzABT0MwCu9TMASPczAOz4MwCG+jMAIPwzALr9MwBU/zMA+AA0AJICNAAsBDQA0AU0AGoHNAAECTQAngo0ADgMNADcDTQAdg80ABARNACqEjQARBQ0AOgVNACCFzQAJhk0AMAaNABaHDQA9B00AJgfNAAyITQAzCI0AGYkNAAAJjQApCc0AD4pNADYKjQAciw0ACAuNAC6LzQAXjE0AAIzNACcNDQANjY0ANo3NAB0OTQADjs0AKg8NABCPjQA5j80AIBBNAAaQzQAvkQ0AFhGNADyRzQAjEk0ADBLNADKTDQAZE40AP5PNACiUTQAPFM0ANZUNABwVjQAClg0AK5ZNABIWzQA7Fw0AIZeNAAgYDQAumE0AFRjNAD4ZDQAkmY0ACxoNADGaTQAams0AARtNACebjQAOHA0ANxxNAB2czQAEHU0ALR2NABOeDQA6Hk0AIJ7NAAcfTQAwH40AFqANAD0gTQAjoM0ADKFNADMhjQAZog0AAqKNACkizQAPo00ANiONABykDQAFpI0ALCTNABKlTQA5JY0AIiYNAAimjQAvJs0AGCdNAD6njQAlKA0AC6iNADIozQAbKU0AAanNACgqDQAOqo0AN6rNAB4rTQAEq80ALawNABQsjQA6rM0AIS1NAAetzQAwrg0AFy6NAD2uzQAkL00ADS/NADOwDQAaMI0AALENACmxTQAQMc0ANrINAB0yjQAGMw0ALLNNABMzzQA5tA0AIDSNAAk1DQAvtU0AGLXNAD82DQAlto0ADDcNADK3TQAbt80AAjhNACi4jQAPOQ0AODlNAB65zQAFOk0AK7qNABS7DQA7O00AIbvNAAq8TQAxPI0AF70NAD49TQAkvc0ADb5NADQ+jQAavw0AAT+NACo/zQAQgE1ANwCNQCABDUAGgY1ALQHNQBOCTUA6Ao1AIwMNQAmDjUAwA81AFoRNQD0EjUAmBQ1ADIWNQDWFzUAcBk1AAobNQCkHDUAPh41AOIfNQB8ITUAFiM1ALAkNQBUJjUA7ic1AIgpNQAiKzUAxiw1AGAuNQD6LzUAnjE1ADgzNQDSNDUAbDY1AAY4NQCqOTUARDs1AN48NQB4PjUAHEA1ALZBNQBQQzUA9EQ1AI5GNQAoSDUAwkk1AFxLNQAATTUAmk41ADRQNQDOUTUAaFM1AAxVNQCmVjUASlg1AORZNQB+WzUAGF01ALJeNQBWYDUA8GE1AIpjNQAkZTUAyGY1AGJoNQD8aTUAoGs1ADptNQDUbjUAbnA1AAhyNQCsczUARnU1AOB2NQB6eDUAHno1ALh7NQBSfTUA9n41AJCANQAqgjUAxIM1AF6FNQAChzUAnIg1ADaKNQDQizUAdI01AA6PNQCokDUAQpI1AOaTNQCAlTUAGpc1AL6YNQBYmjUA8ps1AIydNQAmnzUAyqA1AGSiNQD+ozUAmKU1ADynNQDWqDUAcKo1ABSsNQCurTUASK81AOKwNQB8sjUAILQ1ALq1NQBUtzUA7rg1AIi6NQAsvDUAxr01AGq/NQAEwTUAnsI1ADjENQDSxTUAdsc1ABDJNQCqyjUARMw1AOjNNQCCzzUAHNE1ALbSNQBa1DUA9NU1AI7XNQAy2TUAzNo1AGbcNQAA3jUAmt81AD7hNQDY4jUAcuQ1AAzmNQCm5zUASuk1AOTqNQB+7DUAIu41ALzvNQBW8TUA8PI1AJT0NQAu9jUAyPc1AGL5NQAG+zUAoPw1ADr+NQDU/zUAeAE2ABIDNgCsBDYARgY2AOoHNgCECTYAHgs2ALgMNgBcDjYA9g82AJARNgA0EzYAzhQ2AGgWNgACGDYAphk2AEAbNgDaHDYAdB42AA4gNgCyITYATCM2AOYkNgCAJjYAJCg2AL4pNgBYKzYA/Cw2AJYuNgAwMDYAyjE2AGQzNgAINTYAojY2ADw4NgDWOTYAcDs2ABQ9NgCuPjYAUkA2AOxBNgCGQzYAIEU2ALpGNgBeSDYA+Ek2AJJLNgAsTTYA0E42AGpQNgAEUjYAnlM2AEJVNgDcVjYAdlg2ABpaNgC0WzYATl02AOheNgCCYDYAJmI2AMBjNgBaZTYA9GY2AI5oNgAyajYAzGs2AHBtNgAKbzYApHA2AD5yNgDYczYAfHU2ABZ3NgCweDYASno2AO57NgCIfTYAIn82ALyANgBggjYA+oM2AJSFNgA4hzYA0og2AGyKNgAGjDYAoI02AESPNgDekDYAeJI2AByUNgC2lTYAUJc2AOqYNgCEmjYAHpw2AMKdNgBcnzYA9qA2AJqiNgA0pDYAzqU2AGinNgAMqTYApqo2AECsNgDarTYAfq82ABixNgCysjYATLQ2APC1NgCKtzYAJLk2AMi6NgBivDYA/L02AJa/NgAwwTYA1MI2AG7ENgAIxjYAosc2AEbJNgDgyjYAesw2AB7ONgC4zzYAUtE2AOzSNgCG1DYAKtY2AMTXNgBe2TYA+No2AJLcNgA23jYA0N82AGrhNgAO4zYAqOQ2AELmNgDc5zYAgOk2ABrrNgC07DYATu42AOjvNgCM8TYAJvM2AMD0NgBk9jYA/vc2AJj5NgAy+zYA1vw2AHD+NgAKADcApAE3AEgDNwDiBDcAfAY3ABYINwC6CTcAVAs3AO4MNwCSDjcALBA3AMYRNwBgEzcA+hQ3AJ4WNwA4GDcA0hk3AGwbNwAQHTcAqh43AEQgNwDoITcAgiM3ABwlNwC2JjcAUCg3APQpNwCOKzcAKC03AMIuNwBcMDcAADI3AJozNwA+NTcA2DY3AHI4NwAMOjcApjs3AEo9NwDkPjcAfkA3ABhCNwCyQzcAVkU3APBGNwCKSDcALko3AMhLNwBiTTcA/E43AKBQNwA6UjcA1FM3AG5VNwASVzcArFg3AEZaNwDgWzcAhF03AB5fNwC4YDcAXGI3APZjNwCQZTcAKmc3AMRoNwBoajcAAmw3AJxtNwA2bzcA2nA3AHRyNwAOdDcAqHU3AEx3NwDmeDcAgHo3ABp8NwC+fTcAWH83APKANwCWgjcAMIQ3AMqFNwBkhzcA/og3AKKKNwA8jDcA1o03AHqPNwAUkTcArpI3AEiUNwDilTcAhpc3ACCZNwC6mjcAVJw3APidNwCSnzcALKE3ANCiNwBqpDcABKY3AJ6nNwA4qTcA3Ko3AHasNwAQrjcAqq83AESxNwDosjcAgrQ3ACa2NwDAtzcAWrk3APS6NwCOvDcAMr43AMy/NwBmwTcAAMM3AJrENwA+xjcA2Mc3AHzJNwAWyzcAsMw3AErONwDkzzcAiNE3ACLTNwC81DcAVtY3APrXNwCU2TcALts3AMjcNwBi3jcABuA3AKDhNwA64zcA3uQ3AHjmNwAS6DcArOk3AFDrNwDq7DcAju43ADLwNwDM8TcAZvM3AAD1NwCa9jcAPvg3ANj5NwBy+zcAFv03ALD+NwBKADgA7gE4AIgDOAAiBTgAvAY4AFYIOAD6CTgAlAs4AC4NOADIDjgAYhA4AAYSOACgEzgAOhU4AN4WOAB4GDgAEho4AKwbOABQHTgA6h44AIQgOAAeIjgAuCM4AFwlOAD2JjgAkCg4ADQqOADOKzgAaC04AAIvOACmMDgAQDI4ANozOAB0NTgAGDc4ALI4OABMOjgA5js4AIo9OAAkPzgAvkA4AGJCOAD8QzgAlkU4ADBHOADKSDgAbko4AAhMOACiTTgAPE84ANZQOAB6UjgAFFQ4AK5VOABSVzgA7Fg4AIZaOAAgXDgAxF04AF5fOAD4YDgAkmI4ADZkOADQZTgAamc4AA5pOACoajgAQmw4ANxtOAB2bzgAGnE4ALRyOABOdDgA8nU4AIx3OAAmeTgAwHo4AFp8OAD+fTgAmH84ADKBOADMgjgAcIQ4AAqGOACkhzgASIk4AOKKOAB8jDgAFo44ALCPOABUkTgA7pI4AIiUOAAiljgAxpc4AGCZOAD6mjgAlJw4ADieOADSnzgAbKE4AAajOACgpDgARKY4AN6nOACCqTgAHKs4ALasOABQrjgA6q84AI6xOAAoszgAwrQ4AFy2OAAAuDgAmrk4ADS7OADOvDgAcr44AAzAOACmwTgASsM4AOTEOAB+xjgAGMg4ALLJOABWyzgA8Mw4AIrOOAAk0DgAvtE4AGLTOAD81DgAltY4ADrYOADU2TgAbts4ABLdOACs3jgARuA4AODhOAB64zgAHuU4ALjmOABS6DgA7Ok4AJDrOAAq7TgAxO44AGjwOAAC8jgAnPM4ADb1OADQ9jgAdPg4AA76OACo+zgAQv04ANz+OACAADkAGgI5AL4DOQBYBTkA8gY5AIwIOQAmCjkAygs5AGQNOQD+DjkAmBA5ADwSOQDWEzkAcBU5AAoXOQCuGDkASBo5AOIbOQB8HTkAIB85ALogOQBUIjkA7iM5AJIlOQAsJzkAxig5AGAqOQAELDkAni05ADgvOQDcMDkAdjI5ABA0OQCqNTkARDc5AOg4OQCCOjkAHDw5ALY9OQBQPzkA9EA5AI5COQAoRDkAzEU5AGZHOQAASTkApEo5AD5MOQDYTTkAck85AAxROQCwUjkASlQ5AORVOQB+VzkAGFk5ALxaOQBWXDkA+l05AJRfOQAuYTkAyGI5AGJkOQAGZjkAoGc5ADppOQDUajkAeGw5ABJuOQCsbzkARnE5AOpyOQCEdDkAHnY5AMJ3OQBceTkA9no5AJB8OQAqfjkAzn85AGiBOQACgzkAnIQ5ADaGOQDahzkAdIk5AA6LOQCyjDkATI45AOaPOQCAkTkAJJM5AL6UOQBYljkA8pc5AJaZOQAwmzkAypw5AGSeOQD+nzkAoqE5ADyjOQDWpDkAcKY5ABSoOQCuqTkASKs5AOysOQCGrjkAILA5ALqxOQBeszkA+LQ5AJK2OQAsuDkA0Lk5AGq7OQAEvTkAnr45AELAOQDcwTkAisM5AC7FOQDIxjkAbMg5AAbKOQCgyzkAOs05ANTOOQB40DkAEtI5AKzTOQBG1TkA4NY5AITYOQAe2jkAwts5AFzdOQD23jkAkOA5ACriOQDO4zkAaOU5AALnOQCc6DkANuo5ANrrOQB07TkAGO85ALLwOQBM8jkA5vM5AID1OQAk9zkAvvg5AFj6OQDy+zkAjP05ADD/OQDKADoAZAI6AAgEOgCiBToAPAc6ANYIOgB6CjoAFAw6AK4NOgBIDzoA4hA6AIYSOgAgFDoAuhU6AF4XOgD4GDoAkho6ADYcOgDQHToAah86AAQhOgCeIjoAQiQ6ANwlOgB2JzoAECk6AKoqOgBOLDoA6C06AIIvOgAmMToAwDI6AFo0OgD0NToAjjc6ADI5OgDMOjoAcDw6AAo+OgCkPzoAPkE6ANhCOgB8RDoAFkY6ALBHOgBKSToA5Eo6AIhMOgAiTjoAvE86AGBROgD6UjoAlFQ6AC5WOgDSVzoAbFk6AAZbOgCgXDoAOl46AN5fOgB4YToAEmM6ALZkOgBQZjoA6mc6AIRpOgAoazoAwmw6AFxuOgD2bzoAkHE6ADRzOgDOdDoAaHY6AAx4OgCmeToAQHs6ANp8OgB+fjoAGIA6ALKBOgBMgzoA8IQ6AIqGOgAkiDoAvok6AGKLOgD8jDoAlo46ADCQOgDUkToAbpM6AAiVOgCiljoARpg6AOCZOgB6mzoAFJ06ALieOgBSoDoA7KE6AJCjOgAgpToAxKY6AF6oOgACqjoAnKs6ADatOgDQrjoAarA6AA6yOgCoszoAQrU6ANy2OgB2uDoAGro6ALS7OgBYvToA8r46AIzAOgAmwjoAwMM6AGTFOgD+xjoAmMg6ADLKOgDWyzoAcM06AArPOgCk0DoASNI6AOLTOgB81ToAFtc6ALrYOgBU2joA7ts6AJLdOgAs3zoAxuA6AGDiOgD64zoAnuU6ADjnOgDS6DoAbOo6ABDsOgCq7ToARO86AN7wOgCC8joAHPQ6ALb1OgBQ9zoA9Pg6AI76OgAo/DoAwv06AGb/OgAAATsAmgI7AD4EOwDYBTsAcgc7AAwJOwCmCjsASgw7AOQNOwB+DzsAGBE7ALwSOwBWFDsA8BU7AIoXOwAuGTsAyBo7AGIcOwD8HTsAoB87ADohOwDUIjsAbiQ7AAgmOwCsJzsARik7AOoqOwCELDsAHi47ALgvOwBSMTsA9jI7AJA0OwAqNjsAxDc7AF45OwACOzsAnDw7AEA+OwDaPzsAdEE7AA5DOwCoRDsAQkY7AOZHOwCASTsAGks7AL5MOwBYTjsA8k87AIxROwAwUzsAylQ7AGRWOwD+VzsAolk7ADxbOwDWXDsAel47ABRgOwCuYTsASGM7AOJkOwCGZjsAIGg7ALppOwBUazsA+Gw7AJJuOwAscDsAxnE7AGpzOwAEdTsAnnY7ADh4OwDceTsAdns7ABB9OwCqfjsARIA7AOiBOwCCgzsAHIU7AMCGOwBaiDsA9Ik7AI6LOwAyjTsAzI47AGaQOwAAkjsAmpM7AD6VOwDYljsAfJg7ABaaOwCwmzsASp07AOSeOwCIoDsAIqI7ALyjOwBWpTsA8KY7AJSoOwAuqjsA0qs7AGytOwAGrzsAoLA7ADqyOwDeszsAeLU7ABK3OwCsuDsARro7AOq7OwCEvTsAKL87AMLAOwBcwjsA9sM7AJDFOwA0xzsAzsg7AGjKOwACzDsAnM07AEDPOwDa0DsAftI7ABjUOwCy1TsATNc7AObYOwCK2jsAJNw7AL7dOwBY3zsA8uA7AJbiOwAw5DsA1OU7AG7nOwAI6TsAouo7ADzsOwDg7TsAeu87ABTxOwCu8jsASPQ7AOz1OwCG9zsAKvk7AMT6OwBe/DsA+P07AJL/OwA2ATwA0AI8AGoEPAAEBjwAngc8AEIJPADcCjwAdgw8ABoOPAC0DzwAThE8AOgSPACMFDwAJhY8AMAXPABaGTwA/ho8AJgcPAAyHjwAzB88AHAhPAAKIzwApCQ8AD4mPADiJzwAfCk8ABYrPACwLDwAVC48AO4vPACIMTwAIjM8ALw0PABgNjwA+jc8AJ45PAA4OzwA0jw8AGw+PAAGQDwAqkE8AERDPADeRDwAeEY8ABJIPAC2STwAUEs8AOpMPACOTjwAKFA8AMJRPABcUzwAAFU8AJpWPAA0WDwAzlk8AGhbPAAMXTwApl48AEpgPADkYTwAfmM8ABhlPACyZjwAVmg8APBpPACKazwAJG08AL5uPABicDwA/HE8AJZzPAA6dTwA1HY8AG54PAAIejwArHs8AEZ9PADgfjwAeoA8ABSCPAC4gzwAUoU8APaGPACQiDwAKoo8AMSLPABejTwAAo88AJyQPAA2kjwA0JM8AGqVPAAOlzwAqJg8AEKaPADmmzwAgJ08ABqfPAC0oDwAWKI8APKjPACMpTwAJqc8AMCoPABkqjwA/qs8AKKtPAA8rzwA1rA8AHCyPAAKtDwArrU8AEi3PADiuDwAfLo8ABa8PAC6vTwAVL88AO7APACSwjwALMQ8AMbFPABgxzwABMk8AJ7KPAA4zDwA0s08AHbPPAAQ0TwAqtI8AETUPADe1TwAgtc8ABzZPADA2jwAWtw8APTdPACO3zwAKOE8AMziPABm5DwAAOY8AJrnPAA06TwA2Oo8AHLsPAAM7jwAsO88AErxPADk8jwAfvQ8ACL2PAC89zwAVvk8APD6PACK/DwALv48AMj/PABiAT0ABgM9AKAEPQA6Bj0A1Ac9AHgJPQASCz0ArAw9AEYOPQDqDz0AhBE9AB4TPQC4FD0AUhY9APYXPQCQGT0AKhs9AM4cPQBoHj0AAiA9AJwhPQBAIz0A2iQ9AHQmPQAOKD0AqCk9AEwrPQDmLD0AgC49ACQwPQC+MT0AWDM9API0PQCWNj0AMDg9AMo5PQBkOz0ACD09AKI+PQA8QD0A1kE9AHBDPQAURT0ArkY9AEhIPQDsST0Ahks9ACBNPQC6Tj0AVFA9APhRPQCSUz0ALFU9ANBWPQBqWD0ABFo9AJ5bPQA4XT0A3F49AHZgPQAaYj0AtGM9AE5lPQDoZj0Agmg9ABxqPQDAaz0AWm09APRuPQCYcD0AMnI9AMxzPQBmdT0ACnc9AKR4PQA+ej0A2Hs9AHx9PQAWfz0AsIA9AEqCPQDkgz0AiIU9ACKHPQDGiD0AYIo9APqLPQCUjT0ALo89ANKQPQBskj0ABpQ9AKCVPQA6lz0A3pg9AHiaPQASnD0Atp09AFCfPQDqoD0AhKI9ACikPQDCpT0AXKc9APaoPQCaqj0ANKw9AM6tPQBorz0AArE9AKayPQBAtD0A2rU9AH63PQAYuT0Asro9AEy8PQDwvT0Air89ACTBPQC+wj0AWMQ9APzFPQCWxz0AMMk9ANTKPQBuzD0ACM49AKLPPQBG0T0A4NI9AHrUPQAU1j0AuNc9AFLZPQDs2j0Ahtw9ACrePQDE3z0AXuE9APjiPQCS5D0ANuY9ANDnPQB06T0ADus9AKjsPQBC7j0A3O89AIDxPQAa8z0AtPQ9AE72PQDo9z0AjPk9ACb7PQDK/D0AZP49AP7/PQCYAT4AMgM+ANYEPgBwBj4ACgg+AKQJPgA+Cz4A4gw+AHwOPgAWED4AuhE+AFQTPgDuFD4AiBY+ACwYPgDGGT4AYBs+APocPgCUHj4AOCA+ANIhPgB2Iz4AECU+AKomPgBEKD4A3ik+AIIrPgAcLT4Ati4+AFAwPgDqMT4AjjM+ACg1PgDCNj4AZjg+AAA6PgCaOz4AND0+ANg+PgByQD4ADEI+AKZDPgBART4A5EY+AH5IPgAYSj4AvEs+AFZNPgDwTj4AilA+AC5SPgDIUz4AYlU+APxWPgCWWD4AOlo+ANRbPgB4XT4AEl8+AKxgPgBGYj4A4GM+AIRlPgAeZz4AuGg+AFJqPgDsaz4AkG0+ACpvPgDOcD4AaHI+AAJ0PgCcdT4ANnc+ANp4PgB0ej4ADnw+AKh9PgBCfz4A5oA+AICCPgAahD4AvoU+AFiHPgDyiD4AjIo+ADCMPgDKjT4AZI8+AP6QPgCYkj4APJQ+ANaVPgBwlz4AFJk+AK6aPgBInD4A4p0+AIafPgAgoT4AuqI+AFSkPgDupT4Akqc+ACypPgDGqj4Aaqw+AASuPgCerz4AOLE+ANyyPgB2tD4AELY+AKq3PgBOuT4A6Lo+AIK8PgAcvj4AwL8+AFrBPgD0wj4AjsQ+ACjGPgDMxz4AZsk+AADLPgCkzD4APs4+ANjPPgBy0T4AFtM+ALDUPgBK1j4A5Nc+AH7ZPgAi2z4AvNw+AFbePgD63z4AlOE+AC7jPgDI5D4AbOY+AAboPgCg6T4AOus+ANTsPgB47j4AEvA+AKzxPgBQ8z4A6vQ+AIT2PgAe+D4Awvk+AFz7PgD2/D4AkP4+ADQAPwDOAT8AaAM/AAIFPwCcBj8AQAg/ANoJPwB+Cz8AGA0/ALIOPwBMED8A5hE/AIoTPwAkFT8AvhY/AFgYPwD8GT8Alhs/ADAdPwDKHj8AbiA/AAgiPwCiIz8APCU/AOAmPwB6KD8AFCo/ALgrPwBSLT8A7C4/AIYwPwAgMj8AxDM/AF41PwD4Nj8Akjg/ADY6PwDQOz8Aaj0/AAQ/PwCoQD8AQkI/ANxDPwB2RT8AEEc/ALRIPwBOSj8A6Es/AIJNPwAmTz8AwFA/AGRSPwD+Uz8AmFU/ADJXPwDMWD8AZlo/AApcPwCkXT8APl8/ANhgPwB8Yj8AFmQ/ALplPwBUZz8A7mg/AIhqPwAibD8Axm0/AGBvPwD6cD8AlHI/AC50PwDSdT8AbHc/AAZ5PwCqej8ARHw/AN59PwB4fz8AHIE/ALaCPwBQhD8A6oU/AI6HPwAoiT8Awoo/AFyMPwD2jT8Amo8/ADSRPwDOkj8AcpQ/AAyWPwCmlz8AQJk/AOSaPwB+nD8AGJ4/ALKfPwBMoT8A8KI/AIqkPwAkpj8AyKc/AGKpPwD8qj8Alqw/ADquPwDUrz8AbrE/AAizPwCitD8ARrY/AOC3PwB6uT8AHrs/ALi8PwBSvj8A9r8/AJDBPwAqwz8AxMQ/AF7GPwACyD8AnMk/ADbLPwDQzD8Aas4/AA7QPwCo0T8AQtM/AObUPwCA1j8AGtg/ALTZPwBY2z8A8tw/AIzePwAm4D8AwOE/AGTjPwD+5D8AmOY/ADLoPwDW6T8AcOs/AArtPwCu7j8ASPA/AOLxPwB88z8AIPU/ALr2PwBU+D8A7vk/AJL7PwAs/T8Axv4/AGAAQAAEAkAAngNAADgFQADSBkAAbAhAABAKQACqC0AARA1AAOgOQACCEEAAHBJAALYTQABQFUAA9BZAAI4YQAAoGkAAzBtAAGYdQAAAH0AAmiBAAD4iQADYI0AAciVAAAwnQACmKEAASipAAOQrQAB+LUAAIi9AALwwQABWMkAA8DNAAJQ1QAAuN0AAyDhAAGI6QAAGPEAAoD1AADo/QADUQEAAbkJAABJEQACsRUAARkdAAOpIQACESkAAHkxAALhNQABcT0AA9lBAAJBSQAAqVEAAzlVAAGhXQAACWUAAnFpAADZcQADaXUAAdF9AAA5hQACyYkAATGRAAOZlQACAZ0AAJGlAAL5qQABYbEAA8m1AAIxvQAAwcUAAynJAAGR0QAD+dUAAondAADx5QADWekAAenxAABR+QACuf0AASIFAAOyCQACGhEAAIIZAALqHQABUiUAA+IpAAJKMQAAsjkAA0I9AAGqRQAAEk0AAnpRAAEKWQADcl0AAdplAABCbQACqnEAATp5AAOifQACCoUAAJqNAAMCkQABapkAA9KdAAJipQAAyq0AAzKxAAGauQAAKsEAApLFAAD6zQADYtEAAcrZAABa4QACwuUAASrtAAO68QACIvkAAIsBAALzBQABgw0AA+sRAAJTGQAAuyEAAyMlAAGzLQAAGzUAAoM5AADrQQADe0UAAeNNAABLVQAC21kAAUNhAAOrZQACE20AAKN1AAMLeQABc4EAA9uFAAJDjQAA05UAAzuZAAGjoQAAC6kAAputAAEDtQADa7kAAdPBAABjyQACy80AAVvVAAPr2QACU+EAALvpAANL7QABs/UAABv9AAKAAQQBEAkEA3gNBAHgFQQAcB0EAwAhBAFoKQQD+C0EAmA1BADIPQQDMEEEAZhJBAAoUQQCkFUEAPhdBANgYQQByGkEAFhxBALAdQQBKH0EA7iBBAIgiQQAiJEEAvCVBAGAnQQD6KEEAlCpBAC4sQQDILUEAbC9BAAYxQQCgMkEARDRBAN41QQB4N0EAEjlBALY6QQBQPEEA6j1BAIQ/QQAeQUEAwkJBAFxEQQD2RUEAmkdBADRJQQDOSkEAaExBAAxOQQCmT0EAQFFBANpSQQB0VEEAGFZBALJXQQBMWUEA8FpBAIpcQQAkXkEAvl9BAGJhQQD8YkEAlmRBADBmQQDKZ0EAbmlBAAhrQQCibEEARm5BAOBvQQB6cUEAFHNBALh0QQBSdkEA7HdBAIZ5QQAqe0EAxHxBAF5+QQD4f0EAnIFBADaDQQDQhEEAaoZBAASIQQCoiUEAQotBANyMQQCAjkEAGpBBALSRQQBOk0EA8pRBAIyWQQAmmEEAwJlBAFqbQQD+nEEAmJ5BADKgQQDWoUEAcKNBAAqlQQCkpkEASKhBAOKpQQB8q0EAFq1BALCuQQBUsEEA7rFBAIizQQAitUEAxrZBAGC4QQD6uUEAnrtBADi9QQDSvkEAbMBBABDCQQCqw0EARMVBAN7GQQB4yEEAHMpBALbLQQBQzUEA9M5BAI7QQQAo0kEAwtNBAGbVQQAA10EAmthBADTaQQDO20EAct1BAAzfQQCm4EEASuJBAOTjQQB+5UEAGOdBALzoQQBW6kEA8OtBAIrtQQAk70EAyPBBAGLyQQD880EAlvVBADr3QQDU+EEAbvpBABL8QQCs/UEARv9BAOAAQgCEAkIAHgRCALgFQgBSB0IA7AhCAJAKQgAqDEIAxA1CAGgPQgACEUIAnBJCADYUQgDQFUIAdBdCAA4ZQgCoGkIATBxCAOYdQgCAH0IAGiFCAL4iQgBYJEIA8iVCAIwnQgAmKUIAyipCAGQsQgD+LUIAoi9CADwxQgDWMkIAcDRCABQ2QgCuN0IASDlCAOI6QgB8PEIAID5CALo/QgBUQUIA+EJCAJJEQgAsRkIAxkdCAGpJQgAES0IAnkxCADhOQgDST0IAdlFCABBTQgCqVEIARFZCAOhXQgCCWUIAHFtCAMBcQgBaXkIA9F9CAI5hQgAyY0IAzGRCAGZmQgAAaEIAmmlCAD5rQgDYbEIAcm5CABZwQgCwcUIASnNCAOR0QgCIdkIAInhCALx5QgBWe0IA+nxCAJR+QgAugEIAyIFCAGyDQgAGhUIAoIZCADqIQgDUiUIAeItCABKNQgCsjkIARpBCAOqRQgCEk0IAHpVCAMKWQgBcmEIA9plCAJCbQgA0nUIAzp5CAGigQgACokIAnKNCAEClQgDapkIAdKhCABiqQgCyq0IATK1CAOauQgCKsEIAJLJCAL6zQgBYtUIA8rZCAJa4QgAwukIAyrtCAG69QgAIv0IAosBCADzCQgDgw0IAesVCABTHQgCuyEIAUspCAOzLQgCGzUIAIM9CAMTQQgBe0kIA+NNCAJLVQgA210IA0NhCAGraQgAE3EIAqN1CAELfQgDc4EIAduJCABrkQgC05UIATudCAOjoQgCC6kIAJuxCAMDtQgBa70IA9PBCAJjyQgAy9EIAzPVCAHD3QgAK+UIApPpCAD78QgDi/UIAfP9CABYBQwCwAkMASgRDAO4FQwCIB0MAIglDAMYKQwBgDEMA+g1DAJQPQwA4EUMA0hJDAGwUQwAGFkMAoBdDAEQZQwDeGkMAeBxDABIeQwC2H0MAUCFDAOoiQwCOJEMAKCZDAMInQwBcKUMAACtDAJosQwA0LkMAzi9DAGgxQwAMM0MApjRDAEA2QwDkN0MAfjlDABg7QwCyPEMAVj5DAPA/QwCKQUMAJENDAMhEQwBiRkMABkhDAKBJQwBES0MA3kxDAHhOQwAcUEMAtlFDAFBTQwDqVEMAjlZDAChYQwDCWUMAXFtDAABdQwCaXkMANGBDAM5hQwBoY0MADGVDAKZmQwBAaEMA5GlDAH5rQwAYbUMAsm5DAFZwQwDwcUMAinNDACR1QwC+dkMAYnhDAPx5QwCWe0MAMH1DANR+QwBugEMACIJDAKyDQwBGhUMA4IZDAHqIQwAUikMAuItDAFKNQwDsjkMAhpBDACqSQwDEk0MAXpVDAAKXQwCcmEMANppDANCbQwBqnUMADp9DAKigQwBCokMA3KNDAIClQwAap0MAtKhDAFiqQwDyq0MAjK1DACavQwDKsEMAZLJDAP6zQwCYtUMAMrdDANa4QwBwukMACrxDAKS9QwBIv0MA4sBDAHzCQwAgxEMAusVDAFTHQwDuyEMAiMpDACzMQwDGzUMAYM9DAPrQQwCe0kMAONRDANLVQwB210MAENlDAKraQwBE3EMA6N1DAILfQwAc4UMAtuJDAFDkQwD05UMAjudDACjpQwDM6kMAZuxDAADuQwCa70MAPvFDANjyQwBy9EMADPZDAKb3QwBK+UMA5PpDAH78QwAY/kMAvP9DAFYBRADwAkQAlAREAC4GRADIB0QAYglEAPwKRACgDEQAOg5EANQPRABuEUQAEhNEAKwURABGFkQA6hdEAIQZRAAeG0QAuBxEAFweRAD2H0QAkCFEACojRADEJEQAaCZEAAIoRACcKUQAQCtEANosRAB0LkQADjBEALIxRABMM0QA5jREAIA2RAAaOEQAvjlEAFg7RADyPEQAlj5EADBARADKQUQAZENEAAhFRACiRkQAPEhEANZJRABwS0QAFE1EAK5ORABIUEQA4lFEAIZTRAAgVUQAulZEAF5YRAD4WUQAkltEACxdRADQXkQAamBEAARiRACeY0QAOGVEANxmRAB2aEQAEGpEALRrRABObUQA6G5EAIJwRAAmckQAwHNEAFp1RAD0dkQAjnhEADJ6RADMe0QAZn1EAAp/RACkgEQAPoJEANiDRAB8hUQAFodEALCIRABKikQA7otEAIiNRAAij0QAvJBEAGCSRAD6k0QAlJVEAC6XRADSmEQAbJpEAAacRACgnUQAOp9EAN6gRAB4okQAEqREALalRABQp0QA6qhEAISqRAAorEQAwq1EAFyvRAD2sEQAkLJEADS0RADOtUQAaLdEAAy5RACmukQAQLxEANq9RAB+v0QAGMFEALLCRABMxEQA5sVEAIrHRAAkyUQAvspEAFjMRAD8zUQAls9EADDRRADU0kQAbtREAAjWRACi10QARtlEAODaRAB63EQAFN5EAK7fRABS4UQA7OJEAIbkRAAg5kQAxOdEAF7pRAD46kQAnOxEADbuRADQ70QAavFEAA7zRACo9EQAQvZEANz3RAB2+UQAGvtEALT8RABO/kQA8v9EAIwBRQAmA0UAwARFAGQGRQD+B0UAmAlFADILRQDMDEUAcA5FAAoQRQCkEUUAPhNFAOIURQB8FkUAFhhFALAZRQBUG0UA7hxFAIgeRQAiIEUAxiFFAGAjRQD6JEUAniZFADgoRQDSKUUAbCtFABAtRQCqLkUARDBFAN4xRQB4M0UAHDVFALY2RQBQOEUA9DlFAI47RQAoPUUAwj5FAGZARQAAQkUAmkNFADRFRQDYRkUAckhFAAxKRQCmS0UAQE1FAORORQB+UEUAGFJFALxTRQBWVUUA8FZFAIpYRQAuWkUAyFtFAGJdRQD8XkUAlmBFADpiRQDUY0UAbmVFABJnRQCsaEUARmpFAOBrRQCEbUUAHm9FALhwRQBSckUA7HNFAJB1RQAqd0UAxHhFAF56RQACfEUAnH1FADZ/RQDagEUAdIJFAA6ERQCohUUATIdFAOaIRQCAikUAGoxFALSNRQBYj0UA8pBFAIySRQAwlEUAypVFAGSXRQD+mEUAoppFADycRQDWnUUAcJ9FAAqhRQCuokUASKRFAOKlRQB8p0UAIKlFALqqRQBUrEUA+K1FAJKvRQAssUUAxrJFAGC0RQAEtkUAnrdFADi5RQDSukUAdrxFABC+RQCqv0UATsFFAOjCRQCCxEUAHMZFAMDHRQBayUUA9MpFAI7MRQAyzkUAzM9FAGbRRQAA00UApNRFAD7WRQDY10UActlFAAzbRQCw3EUASt5FAOTfRQB+4UUAIuNFALzkRQBW5kUA+udFAJTpRQAu60UAyOxFAGLuRQAG8EUAoPFFADrzRQDU9EUAePZFABL4RQCs+UUAUPtFAOr8RQCE/kUAHgBGAMIBRgBcA0YA9gRGAJAGRgAqCEYAzglGAGgLRgACDUYApg5GAEAQRgDaEUYAdBNGABgVRgCyFkYATBhGAOYZRgCAG0YAJB1GAL4eRgBYIEYA8iFGAJYjRgAwJUYAyiZGAG4oRgAIKkYAoitGADwtRgDgLkYAejBGABQyRgCuM0YASDVGAOw2RgCGOEYAIDpGAMQ7RgBePUYA+D5GAJJARgA2QkYA0ENGAGpFRgAER0YAnkhGAEJKRgDcS0YAdk1GABBPRgC0UEYATlJGAOhTRgCMVUYAJldGAMBYRgBaWkYA/ltGAJhdRgAyX0YAzGBGAHBiRgAKZEYApGVGAD5nRgDiaEYAfGpGABZsRgCwbUYAVG9GAO5wRgCIckYAInRGAMZ1RgBgd0YA+nhGAJR6RgAufEYA0n1GAGx/RgAGgUYAqoJGAESERgDehUYAeIdGAByJRgC2ikYAUIxGAOqNRgCEj0YAKJFGAMKSRgBclEYA9pVGAJqXRgA0mUYAzppGAHKcRgAMnkYApp9GAEChRgDkokYAfqRGABimRgCyp0YATKlGAPCqRgCKrEYAJK5GAL6vRgBisUYA/LJGAJa0RgA6tkYA1LdGAG65RgAIu0YArLxGAEa+RgDgv0YAesFGABTDRgC4xEYAUsZGAOzHRgCGyUYAKstGAMTMRgBezkYAAtBGAJzRRgA200YA0NRGAHTWRgAO2EYAqNlGAELbRgDc3EYAgN5GABrgRgC04UYAWONGAPLkRgCM5kYAJuhGAMDpRgBk60YA/uxGAJjuRgA88EYA1vFGAHDzRgAK9UYApPZGAEj4RgDi+UYAfPtGABb9RgC6/kYAVABHAO4BRwCSA0cALAVHAMYGRwBgCEcABApHAJ4LRwA4DUcA0g5HAHYQRwAQEkcAqhNHAEQVRwDeFkcAghhHABwaRwC2G0cAWh1HAPQeRwCOIEcAKCJHAMwjRwBmJUcAACdHAJooRwA0KkcA2CtHAHItRwAML0cAsDBHAEoyRwDkM0cAfjVHACI3RwC8OEcAVjpHAPA7RwCKPUcALj9HAMhARwBiQkcA/ENHAKBFRwA6R0cA1EhHAHhKRwASTEcArE1HAEZPRwDgUEcAhFJHAB5URwC4VUcAUldHAPZYRwCQWkcAKlxHAM5dRwBoX0cAAmFHAJxiRwA2ZEcA2mVHAHRnRwAOaUcAqGpHAExsRwDmbUcAgG9HACRxRwC+ckcAWHRHAPJ1RwCWd0cAMHlHAMp6RwBkfEcA/n1HAKJ/RwA8gUcA1oJHAHqERwAUhkcArodHAEiJRwDsikcAhoxHACCORwC6j0cAVJFHAPiSRwCSlEcALJZHAMaXRwBqmUcABJtHAJ6cRwBCnkcA3J9HAHahRwAQo0cAqqRHAE6mRwDop0cAgqlHAByrRwDArEcAWq5HAPSvRwCYsUcAMrNHAMy0RwBmtkcACrhHAKS5RwA+u0cA2LxHAHK+RwAWwEcAsMFHAErDRwDuxEcAiMZHACLIRwC8yUcAYMtHAPrMRwCUzkcALtBHAMjRRwBs00cABtVHAKDWRwBE2EcA3tlHAHjbRwAS3UcAtt5HAFDgRwDq4UcAhONHAB7lRwDC5kcAXOhHAPbpRwCa60cANO1HAM7uRwBo8EcADPJHAKbzRwBA9UcA2vZHAHT4RwAY+kcAsvtHAEz9RwDw/kcAigBIACQCSAC+A0gAYgVIAPwGSACWCEgAMApIAMoLSABuDUgACA9IAKIQSAA8EkgA4BNIAHoVSAAUF0gAuBhIAFIaSADsG0gAhh1IACAfSADEIEgAXiJIAPgjSACSJUgANidIANAoSABqKkgADixIAKgtSABCL0gA3DBIAIAySAAkNEgAvjVIAGI3SAD8OEgAljpIADA8SADUPUgAbj9IAAhBSACiQkgAPERIAOBFSAB6R0gAFElIAK5KSABSTEgA7E1IAIZPSAAqUUgAxFJIAF5USAD4VUgAkldIADZZSADQWkgAalxIAA5eSACoX0gAQmFIANxiSACAZEgAGmZIALRnSABOaUgA6GpIAIxsSAAmbkgAwG9IAFpxSAD+ckgAmHRIADJ2SADWd0gAcHlIAAp7SACkfEgAPn5IAOJ/SAB8gUgAFoNIALCESABUhkgA7odIAIiJSAAsi0gAxoxIAGCOSAD6j0gAnpFIADiTSADSlEgAbJZIAAaYSACqmUgARJtIAN6cSAB4nkgAHKBIALahSABQo0gA9KRIAI6mSAAoqEgAwqlIAFyrSAAArUgAmq5IADSwSADOsUgAcrNIAAy1SACmtkgASrhIAOS5SAB+u0gAGL1IALK+SABWwEgA8MFIAIrDSAAuxUgAyMZIAGLISAD8yUgAoMtIADrNSADUzkgAbtBIAAjSSACs00gARtVIAODWSAB62EgAHtpIALjbSABS3UgA9t5IAJDgSAAq4kgAxONIAF7lSAAC50gAnOhIADbqSADQ60gAdO1IAA7vSACo8EgATPJIAObzSACA9UgAGvdIAL74SABY+kgA8vtIAIz9SAAm/0gAygBJAGQCSQD+A0kAogVJADwHSQDWCEkAcApJABQMSQCuDUkASA9JAOIQSQB8EkkAIBRJALoVSQBUF0kA7hhJAJIaSQAsHEkAxh1JAGofSQAEIUkAniJJADgkSQDSJUkAdidJABApSQCqKkkARCxJAOgtSQCCL0kAHDFJAMAySQBaNEkA9DVJAI43SQAyOUkAzDpJAGY8SQAAPkkAmj9JAD5BSQDYQkkAckRJAAxGSQCwR0kASklJAORKSQCITEkAIk5JALxPSQBWUUkA8FJJAJRUSQAuVkkAyFdJAGJZSQAGW0kAoFxJADpeSQDUX0kAeGFJABJjSQCsZEkARmZJAOpnSQCEaUkAHmtJAMJsSQBcbkkA9m9JAJBxSQA0c0kAznRJAGh2SQACeEkApnlJAEB7SQDafEkAdH5JABiASQCygUkATINJAOaESQCAhkkAJIhJAL6JSQBYi0kA8oxJAJaOSQAwkEkAypFJAG6TSQAIlUkAopZJADyYSQDWmUkAeptJABSdSQCunkkASKBJAOyhSQCGo0kAIKVJAMSmSQBeqEkA+KlJAJKrSQA2rUkA0K5JAGqwSQAEskkAnrNJAEK1SQDctkkAdrhJABC6SQC0u0kATr1JAOi+SQCMwEkAJsJJAMDDSQBaxUkA9MZJAJjISQAyykkAzMtJAGbNSQAKz0kApNBJAD7SSQDi00kAfNVJABbXSQCw2EkAStpJAO7bSQCI3UkAIt9JALzgSQBg4kkA+uNJAJTlSQA450kA0uhJAGzqSQAG7EkAqu1JAETvSQDe8EkAePJJABL0SQC29UkAUPdJAOr4SQCE+kkAKPxJAML9SQBc/0kA9gBKAJoCSgA0BEoAzgVKAHIHSgAMCUoApgpKAEAMSgDkDUoAfg9KABgRSgCyEkoAVhRKAPAVSgCKF0oAJBlKAL4aSgBiHEoA/B1KAJYfSgA6IUoA1CJKAG4kSgAIJkoArCdKAEYpSgDgKkoAeixKABQuSgC4L0oAUjFKAOwySgCGNEoAKjZKAMQ3SgBeOUoAAjtKAJw8SgA2PkoA0D9KAHRBSgAOQ0oAqERKAEJGSgDcR0oAgElKABpLSgC0TEoATk5KAPJPSgCMUUoAJlNKAMpUSgBkVkoA/ldKAJhZSgA8W0oA1lxKAHBeSgAKYEoApGFKAEhjSgDiZEoAfGZKABZoSgC6aUoAVGtKAO5sSgCSbkoALHBKAMZxSgBgc0oA+nRKAJ52SgA4eEoA0nlKAGx7SgAQfUoAqn5KAESASgDogUoAgoNKAByFSgC2hkoAWohKAPSJSgCOi0oAKI1KAMKOSgBmkEoAAJJKAJqTSgA+lUoA2JZKAHKYSgAMmkoApptKAEqdSgDknkoAfqBKABiiSgC8o0oAVqVKAPCmSgCUqEoALqpKAMirSgBirUoABq9KAKCwSgA6skoA1LNKAG61SgASt0oArLhKAEa6SgDgu0oAhL1KAB6/SgC4wEoAXMJKAPbDSgCQxUoAKsdKAM7ISgBoykoAAsxKAJzNSgA2z0oA2tBKAHTSSgAO1EoAqNVKAEzXSgDm2EoAgNpKABrcSgC+3UoAWN9KAPLgSgCW4koAMORKAMrlSgBk50oACOlKAKLqSgA87EoA1u1KAHrvSgAU8UoArvJKAEj0SgDs9UoAhvdKACD5SgC6+koAVPxKAPj9SgCS/0oALAFLAMYCSwBqBEsABAZLAJ4HSwBCCUsA3ApLAHYMSwAQDksAtA9LAE4RSwDoEksAghRLABwWSwDAF0sAWhlLAPQaSwCOHEsAMh5LAMwfSwBmIUsACiNLAKQkSwA+JksA2CdLAHIpSwAWK0sAsCxLAEouSwDkL0sAiDFLACIzSwC8NEsAYDZLAPo3SwCUOUsALjtLANI8SwBsPksABkBLAKBBSwA6Q0sA3kRLAHhGSwASSEsArElLAFBLSwDqTEsAhE5LAChQSwDCUUsAXFNLAPZUSwCaVksANFhLAM5ZSwBoW0sAAl1LAKZeSwBAYEsA2mFLAH5jSwAYZUsAsmZLAExoSwDmaUsAimtLACRtSwC+bksAWHBLAPxxSwCWc0sAMHVLANR2SwBueEsACHpLAKJ7SwBGfUsA4H5LAHqASwAUgksAroNLAFKFSwDshksAhohLACCKSwDEi0sAXo1LAPiOSwCckEsANpJLANCTSwBqlUsABJdLAKiYSwBCmksA3JtLAHadSwAan0sAtKBLAE6iSwDoo0sAjKVLACanSwDAqEsAWqpLAP6rSwCYrUsAMq9LAMywSwBwsksACrRLAKS1SwA+t0sA4rhLAHy6SwAWvEsAur1LAFS/SwDuwEsAiMJLACLESwDGxUsAYMdLAPrISwCUyksAOMxLANLNSwBsz0sABtFLAKrSSwBE1EsA3tVLAHjXSwAc2UsAttpLAFDcSwDq3UsAjt9LACjhSwDC4ksAXORLAADmSwCa50sANOlLAM7qSwBy7EsADO5LAKbvSwBK8UsA5PJLAH70SwAY9ksAsvdLAFb5SwDw+ksAivxLACT+SwDI/0sAYgFMAPwCTACgBEwAOgZMANQHTABuCUwAEgtMAKwMTABGDkwA4A9MAHoRTAAeE0wAuBRMAFIWTADsF0wAkBlMACobTADEHEwAXh5MAAIgTACcIUwANiNMANokTAB0JkwADihMAKgpTABCK0wA5ixMAIAuTAAaMEwAvjFMAFgzTADyNEwAjDZMADA4TADKOUwAZDtMAP48TACYPkwAPEBMANZBTABwQ0wACkVMAK5GTABISEwA4klMAIZLTAAgTUwAuk5MAFRQTAD4UUwAklNMACxVTADGVkwAYFhMAARaTACeW0wAOF1MANxeTAB2YEwAEGJMAKpjTABEZUwA6GZMAIJoTAAcakwAtmtMAFptTAD0bkwAjnBMADJyTADMc0wAZnVMAAB3TACkeEwAPnpMANh7TAByfUwADH9MALCATABKgkwA5INMAH6FTAAih0wAvIhMAFaKTAD6i0wAlI1MAC6PTADIkEwAYpJMAAaUTACglUwAOpdMANSYTAB4mkwAEpxMAKydTABQn0wA6qBMAISiTAAepEwAwqVMAFynTAD2qEwAkKpMACqsTADOrUwAaK9MAAKxTACcskwAQLRMANq1TAB0t0wAGLlMALK6TABMvEwA5r1MAIC/TAAkwUwAvsJMAFjETADyxUwAlsdMADDJTADKykwAZMxMAAjOTACiz0wAPNFMANbSTAB61EwAFNZMAK7XTABI2UwA7NpMAIbcTAAg3kwAut9MAF7hTAD44kwAkuRMADbmTADQ50wAaulMAATrTACe7EwAQu5MANzvTAB28UwAEPNMALT0TABO9kwA6PdMAIL5TAAm+0wAwPxMAFr+TAD+/0wAmAFNADIDTQDMBE0AZgZNAAoITQCkCU0APgtNANgMTQB8Dk0AFhBNALARTQBUE00A7hRNAIgWTQAiGE0AvBlNAGAbTQD6HE0AlB5NAC4gTQDSIU0AbCNNAAYlTQCgJk0ARChNAN4pTQB4K00AHC1NALYuTQBQME0A6jFNAIQzTQAoNU0AwjZNAFw4TQD2OU0AmjtNADQ9TQDOPk0AaEBNAAxCTQCmQ00AQEVNAORGTQB+SE0AGEpNALJLTQBWTU0A8E5NAIpQTQAkUk0AvlNNAGJVTQD8Vk0AllhNADBaTQDUW00Abl1NAAhfTQCsYE0ARmJNAOBjTQB6ZU0AFGdNALhoTQBSak0A7GtNAIZtTQAqb00AxHBNAF5yTQD4c00AnHVNADZ3TQDQeE0AdHpNAA58TQCofU0AQn9NANyATQCAgk0AGoRNALSFTQBOh00A8ohNAIyKTQAmjE0Ayo1NAGSPTQD+kE0AmJJNADKUTQDWlU0AcJdNAAqZTQCkmk0ASJxNAOKdTQB8n00AFqFNALqiTQBUpE0A7qVNAIinTQAsqU0AxqpNAGCsTQAErk0Anq9NADixTQDSsk0AdrRNABC2TQCqt00ARLlNAOi6TQCCvE0AJr5NAMC/TQBkwU0A/sJNAJjETQAyxk0A1sdNAHDJTQAKy00ApMxNAEjOTQDiz00AfNFNABbTTQC61E0AVNZNAO7XTQCS2U0ALNtNAMbcTQBg3k0A+t9NAJ7hTQA4400A0uRNAGzmTQAG6E0AqulNAETrTQDo7E0Agu5NABzwTQC28U0AUPNNAPT0TQCO9k0AKPhNAML5TQBm+00AAP1NAJr+TQA0AE4A2AFOAHIDTgAMBU4AsAZOAEoITgDkCU4AfgtOABgNTgC8Dk4AVhBOAPARTgCKE04AJBVOAMgWTgBiGE4ABhpOAKAbTgA6HU4A1B5OAG4gTgASIk4ArCNOAEYlTgDgJk4AhChOAB4qTgC4K04AUi1OAPYuTgCQME4AKjJOAMQzTgBoNU4AAjdOAJw4TgA2Ok4A2jtOAHQ9TgAOP04AskBOAExCTgDmQ04AgEVOABpHTgC+SE4AWEpOAPJLTgCMTU4AME9OAMpQTgBkUk4ACFROAKJVTgA8V04A1lhOAHBaTgAUXE4Arl1OAEhfTgDiYE4AhmJOACBkTgC6ZU4AXmdOAPhoTgCSak4ALGxOAMZtTgBqb04ABHFOAJ5yTgA4dE4A3HVOAHZ3TgAQeU4AtHpOAE58TgDofU4Agn9OAByBTgDAgk4AWoROAPSFTgCOh04AMolOAMyKTgBmjE4ACo5OAKSPTgA+kU4A2JJOAHyUTgAWlk4AsJdOAEqZTgDkmk4AiJxOACKeTgC8n04AVqFOAPqiTgCUpE4ALqZOAMinTgBsqU4ABqtOAKCsTgBErk4A3q9OAHixTgASs04ArLROAFC2TgDqt04AhLlOAB67TgDCvE4AXL5OAPa/TgCawU4ANMNOAM7ETgBoxk4AAshOAKbJTgBAy04A2sxOAHTOTgAY0E4AstFOAEzTTgDw1E4AitZOACTYTgC+2U4AWNtOAPzcTgCW3k4AMOBOAMrhTgBk404ACOVOAKLmTgBG6E4A4OlOAHrrTgAU7U4Aru5OAFLwTgDs8U4AhvNOACD1TgC69k4AXvhOAPj5TgCc+04ANv1OAND+TgBqAE8ABAJPAKgDTwBCBU8A3AZPAHYITwAaCk8AtAtPAE4NTwDyDk8AjBBPACYSTwDAE08AWhVPAP4WTwCYGE8AMhpPAMwbTwBwHU8ACh9PAKQgTwBIIk8A4iNPAHwlTwAWJ08AsChPAFQqTwDuK08AiC1PACIvTwDGME8AYDJPAPozTwCUNU8AODdPANI4TwBsOk8ABjxPAKo9TwBEP08A3kBPAHhCTwAcRE8AtkVPAFBHTwD0SE8AjkpPAChMTwDCTU8AXE9PAABRTwCaUk8ANFRPAM5VTwByV08ADFlPAKZaTwBKXE8A5F1PAH5fTwAYYU8AsmJPAFZkTwDwZU8AimdPACRpTwDIak8AYmxPAPxtTwCgb08AOnFPANRyTwBudE8AEnZPAKx3TwBGeU8A4HpPAHp8TwAefk8AzH9PAHCBTwAKg08ApIRPAD6GTwDih08AfIlPABaLTwCwjE8AVI5PAO6PTwCckU8AQJNPANqUTwB+lk8AGJhPALKZTwBMm08A5pxPAIqeTwAkoE8AvqFPAFijTwD8pE8AlqZPADCoTwDKqU8AbqtPAAitTwCirk8ARrBPAOCxTwB6s08AFLVPAK62TwBSuE8A7LlPAIa7TwAgvU8Aur5PAF7ATwD4wU8AnMNPADbFTwDQxk8AashPAATKTwCoy08AQs1PANzOTwB20E8AGtJPALTTTwBO1U8A6NZPAIzYTwAm2k8AwNtPAGTdTwD+3k8AmOBPADLiTwDM408AcOVPAArnTwCk6E8APupPANjrTwB87U8AFu9PALrwTwBU8k8A7vNPAIj1TwAi908AxvhPAGD6TwD6+08AlP1PADj/TwDSAFAAbAJQABAEUACqBVAARAdQAN4IUAB4ClAAHAxQALYNUABQD1AA6hBQAI4SUAAoFFAAwhVQAFwXUAAAGVAAmhpQADQcUADYHVAAch9QAAwhUACmIlAAQCRQAOQlUAB+J1AAGClQALwqUABWLFAA8C1QAIovUAAkMVAAyDJQAGI0UAD8NVAAljdQADo5UADUOlAAbjxQAAg+UACsP1AARkFQAOBCUACERFAAHkZQALhHUABSSVAA7EpQAJBMUAAqTlAAxE9QAF5RUAACU1AAnFRQADZWUADQV1AAdFlQAA5bUACoXFAATF5QAOZfUACAYVAAGmNQALRkUABYZlAA8mdQAIxpUAAma1AAymxQAGRuUAD+b1AAmHFQADxzUADWdFAAcHZQABR4UACueVAASHtQAOJ8UAB8flAAIIBQALqBUABUg1AA7oRQAJKGUAAsiFAAxolQAGCLUAAEjVAAno5QADiQUADckVAAdpNQABCVUACqllAARJhQAOiZUACCm1AAHJ1QALaeUABaoFAA9KFQAI6jUAAopVAAzKZQAGaoUAAAqlAApKtQAD6tUADYrlAAcrBQAAyyUACws1AASrVQAOS2UAB+uFAAIrpQALy7UABWvVAA8L5QAJTAUAAuwlAAyMNQAGzFUAAGx1AAoMhQADrKUADUy1AAeM1QABLPUACs0FAARtJQAOrTUACE1VAAHtdQALjYUABc2lAA9ttQAJDdUAA031AAzuBQAGjiUAAC5FAAnOVQAEDnUADa6FAAdOpQAA7sUACy7VAATO9QAObwUACA8lAAJPRQAL71UABY91AA/PhQAJb6UAAw/FAAyv1QAGT/UAAIAVEAogJRADwEUQDWBVEAegdRABQJUQCuClEASAxRAOwNUQCGD1EAIBFRAMQSUQBeFFEA+BVRAJIXUQAsGVEA0BpRAGocUQAEHlEAnh9RAEIhUQDcIlEAdiRRABAmUQC0J1EATilRAOgqUQCMLFEAJi5RAMAvUQBaMVEA9DJRAJg0UQAyNlEAzDdRAGY5UQAKO1EApDxRAD4+UQDYP1EAfEFRABZDUQCwRFEAVEZRAO5HUQCISVEAIktRAMZMUQBgTlEA+k9RAJRRUQAuU1EA0lRRAGxWUQAGWFEAqllRAERbUQDeXFEAeF5RABJgUQCsYVEAUGNRAOpkUQCEZlEAKGhRAMJpUQBca1EA9mxRAJpuUQA0cFEAznFRAGhzUQAMdVEApnZRAEB4UQDkeVEAdHtRABh9UQCyflEAVoBRAPCBUQCKg1EAJIVRAL6GUQBiiFEA/IlRAJaLUQAwjVEAyo5RAG6QUQAIklEArJNRAEaVUQDgllEAephRABSaUQC4m1EAUp1RAOyeUQCGoFEAKqJRAMSjUQBepVEAAqdRAJyoUQA2qlEA0KtRAGqtUQAOr1EAqLBRAEKyUQDcs1EAgLVRABq3UQC0uFEAWLpRAPK7UQCMvVEAJr9RAMDAUQBkwlEA/sNRAJjFUQAyx1EA1shRAHDKUQAKzFEArs1RAEjPUQDi0FEAfNJRABbUUQC61VEAVNdRAO7YUQCS2lEALNxRAMbdUQBg31EA+uBRAJ7iUQA45FEA0uVRAGznUQAQ6VEAqupRAETsUQDo7VEAgu9RABzxUQC28lEAUPRRAPT1UQCO91EAKPlRAML6UQBm/FEAAP5RAJr/UQA+AVIA2AJSAHIEUgAMBlIApgdSAEoJUgDkClIAfgxSABgOUgC8D1IAVhFSAPASUgCUFFIALhZSAMgXUgBiGVIA/BpSAKAcUgA6HlIA1B9SAG4hUgASI1IArCRSAEYmUgDqJ1IAhClSAB4rUgC4LFIAUi5SAPYvUgCQMVIAKjNSAMQ0UgBoNlIAAjhSAJw5UgBAO1IA2jxSAHQ+UgAOQFIAqEFSAExDUgDmRFIAgEZSABpIUgC+SVIAWEtSAPJMUgCWTlIAMFBSAMpRUgBkU1IA/lRSAKJWUgA8WFIA1llSAHBbUgAUXVIArl5SAEhgUgDsYVIAhmNSACBlUgC6ZlIAVGhSAPhpUgCSa1IALG1SAMZuUgBqcFIABHJSAJ5zUgBCdVIA3HZSAHZ4UgAQelIAqntSAE59UgDoflIAgoBSAByCUgDAg1IAWoVSAPSGUgCYiFIAMopSAMyLUgBmjVIAAI9SAKSQUgA+klIA2JNSAHKVUgAWl1IAsJhSAEqaUgDum1IAiJ1SACKfUgC8oFIAVqJSAPqjUgCUpVIALqdSAMioUgBsqlIABqxSAKCtUgBEr1IA3rBSAHiyUgAStFIArLVSAFC3UgDquFIAhLpSAB68UgC4vVIAXL9SAPbAUgCQwlIANMRSAM7FUgBox1IAAslSAKbKUgBAzFIA2s1SAHTPUgAY0VIAstJSAEzUUgDw1VIAitdSACTZUgC+2lIAWNxSAPLdUgCW31IAMOFSANTiUgBu5FIACOZSAKLnUgA86VIA4OpSAHrsUgAU7lIAru9SAFLxUgDs8lIAhvRSACD2UgDE91IAXvlSAPj6UgCc/FIANv5SAND/UgBqAVMABANTAKgEUwBCBlMA3AdTAHYJUwAaC1MAtAxTAE4OUwDyD1MAjBFTACYTUwDAFFMAWhZTAP4XUwCYGVMAMhtTAMwcUwB6HlMAFCBTAK4hUwBSI1MA7CRTAIYmUwAqKFMAxClTAF4rUwD4LFMAnC5TADYwUwDQMVMAajNTAAQ1UwCeNlMAQjhTANw5UwCAO1MAGj1TALQ+UwBOQFMA6EFTAIxDUwAmRVMAwEZTAFpIUwD+SVMAmEtTADJNUwDMTlMAcFBTAApSUwCkU1MASFVTAOJWUwB8WFMAFlpTALBbUwBUXVMA7l5TAIhgUwAiYlMAvGNTAGBlUwD6ZlMAlGhTADhqUwDSa1MAbG1TAAZvUwCqcFMARHJTAN5zUwB4dVMAEndTALZ4UwBQelMA9HtTAI59UwAof1MAwoBTAFyCUwAAhFMAmoVTADSHUwDOiFMAcopTAAyMUwCmjVMAQI9TAOSQUwB+klMAGJRTALyVUwBWl1MA8JhTAIqaUwAknFMAyJ1TAGKfUwD8oFMAlqJTADqkUwDUpVMAbqdTAAipUwCsqlMARqxTAOCtUwB6r1MAFLFTALiyUwBStFMA9rVTAJC3UwAquVMAxLpTAF68UwACvlMAnL9TADbBUwDQwlMAdMRTAA7GUwCox1MAQslTAObKUwCAzFMAGs5TAL7PUwBY0VMA8tJTAIzUUwAm1lMAytdTAGTZUwD+2lMAmNxTADLeUwDW31MAcOFTAArjUwCu5FMASOZTAOLnUwB86VMAIOtTALrsUwBU7lMA+O9TAJLxUwAs81MAxvRTAGD2UwAE+FMAnvlTADj7UwDS/FMAbP5TABAAVACqAVQARANUAOgEVACCBlQAHAhUALYJVABaC1QA9AxUAI4OVAAoEFQAzBFUAGYTVAAAFVQAmhZUAD4YVADYGVQAchtUABYdVACwHlQASiBUAOQhVAB+I1QAIiVUALwmVABWKFQA8ClUAIorVAAuLVQAyC5UAGwwVAAGMlQAoDNUADo1VADUNlQAeDhUABI6VACsO1QARj1UAOo+VACEQFQAHkJUALhDVABcRVQA9kZUAJBIVAA0SlQAzktUAGhNVAACT1QAnFBUAEBSVADaU1QAdFVUAA5XVACoWFQATFpUAOZbVACKXVQAJF9UAL5gVABYYlQA8mNUAJZlVAAwZ1QAymhUAGRqVAAIbFQAom1UADxvVADWcFQAenJUABR0VACudVQASHdUAOx4VACGelQAIHxUALp9VABUf1QA+IBUAJKCVAA2hFQA0IVUAGqHVAAEiVQAnopUAEKMVADcjVQAdo9UABCRVAC0klQATpRUAOiVVACCl1QAJplUAMCaVABanFQA/p1UAJifVAAyoVQAzKJUAGakVAAKplQApKdUAD6pVADYqlQAcqxUABauVACwr1QAVLFUAO6yVACItFQAIrZUALy3VABguVQA+rpUAJS8VAAuvlQA0r9UAGzBVAAGw1QAoMRUAETGVADex1QAeMlUABzLVAC2zFQAUM5UAOrPVACE0VQAKNNUAMLUVABc1lQA9tdUAJDZVAA021QAztxUAGjeVAAM4FQApuFUAEDjVADa5FQAfuZUABjoVACy6VQATOtUAObsVACK7lQAJPBUAMjxVABi81QA/PRUAJb2VAAw+FQA1PlUAG77VAAI/VQArP5UAEYAVQDgAVUAegNVAB4FVQC4BlUAUghVAOwJVQCGC1UAKg1VAMQOVQBeEFUA+BFVAJwTVQA2FVUA0BZVAGoYVQAOGlUAqBtVAEIdVQDcHlUAdiBVABoiVQC0I1UAWCVVAPImVQCMKFUAJipVAMArVQBkLVUA/i5VAJgwVQAyMlUA1jNVAHA1VQAKN1UApDhVAD46VQDiO1UAfD1VABY/VQC6QFUAVEJVAO5DVQCIRVUALEdVAMZIVQBgSlUA+ktVAJRNVQA4T1UA0lBVAHZSVQAQVFUAqlVVAERXVQDeWFUAglpVABxcVQC2XVUAUF9VAOpgVQCOYlUAKGRVAMJlVQBmZ1UAAGlVAJpqVQA+bFUA2G1VAHJvVQAMcVUApnJVAEp0VQDkdVUAfndVACJ5VQC8elUAVnxVAPB9VQCKf1UALoFVAMiCVQBihFUA/IVVAJaHVQA6iVUA1IpVAG6MVQASjlUArI9VAEaRVQDqklUAhJRVAB6WVQC4l1UAUplVAPaaVQCQnFUAKp5VAMSfVQBeoVUAAqNVAJykVQA2plUA2qdVAHSpVQAOq1UAqKxVAEyuVQDmr1UAgLFVABqzVQC+tFUAWLZVAPK3VQCMuVUAJrtVAMq8VQBkvlUA/r9VAKLBVQA8w1UA1sRVAHDGVQAUyFUArslVAEjLVQDizFUAhs5VACDQVQC60VUAVNNVAPjUVQCS1lUALNhVANDZVQBq21UABN1VAJ7eVQA44FUA3OFVAHbjVQAQ5VUAquZVAE7oVQDo6VUAgutVACbtVQDA7lUAWvBVAPTxVQCO81UAMvVVAMz2VQBm+FUAAPpVAJr7VQA+/VUA2P5VAHIAVgAWAlYAsANWAEoFVgDkBlYAiAhWACIKVgC8C1YAVg1WAPoOVgCUEFYALhJWAMgTVgBiFVYABhdWAKAYVgA6GlYA3htWAHgdVgASH1YArCBWAFAiVgDqI1YAhCVWAB4nVgDCKFYAXCpWAPYrVgCQLVYAKi9WAM4wVgBoMlYADDRWAKY1VgBAN1YA2jhWAHQ6VgAYPFYAsj1WAEw/VgDmQFYAikJWACREVgC+RVYAWEdWAPJIVgCWSlYAMExWANRNVgBuT1YACFFWAKJSVgA8VFYA4FVWAHpXVgAUWVYArlpWAFJcVgDsXVYAhl9WACBhVgC6YlYAXmRWAPhlVgCSZ1YANmlWANBqVgBqbFYABG5WAKhvVgBCcVYA3HJWAHZ0VgAadlYAtHdWAE55VgDoelYAgnxWACZ+VgDAf1YAZIFWAP6CVgCYhFYAMoZWAMyHVgBwiVYACotWAKSMVgA+jlYA4o9WAHyRVgAWk1YAsJRWAEqWVgDul1YAiJlWACKbVgDGnFYAYJ5WAPqfVgCUoVYAOKNWANKkVgBsplYABqhWAKCpVgBEq1YA3qxWAHiuVgAcsFYAtrFWAFCzVgDqtFYAjrZWACi4VgDCuVYAZrtWAAC9VgCavlYANMBWANjBVgByw1YADMVWAKbGVgBKyFYA7slWAIjLVgAizVYAvM5WAGDQVgD60VYAlNNWAC7VVgDS1lYAbNhWABDaVgCq21YARN1WAN7eVgB44FYAHOJWALbjVgBQ5VYA6uZWAIToVgAo6lYAwutWAGbtVgAA71YAmvBWADTyVgDO81YAcvVWAAz3VgCm+FYAQPpWANr7VgB+/VYAGP9WALIAVwBWAlcA8ANXAIoFVwAkB1cAyAhXAGIKVwD8C1cAlg1XADoPVwDUEFcAbhJXAAgUVwCiFVcARhdXAOAYVwCEGlcAHhxXALgdVwBSH1cA7CBXAJAiVwAqJFcAxCVXAF4nVwD4KFcAnCpXADYsVwDQLVcAdC9XAA4xVwCoMlcAQjRXAOY1VwCAN1cAGjlXALQ6VwBYPFcA8j1XAIw/VwAmQVcAwEJXAGREVwD+RVcAmEdXADxJVwDWSlcAcExXAApOVwCkT1cASFFXAOJSVwB8VFcAIFZXALpXVwBUWVcA7lpXAJJcVwAsXlcAxl9XAGBhVwAEY1cAnmRXADhmVwDSZ1cAbGlXABBrVwCqbFcARG5XAOhvVwCCcVcAHHNXALZ0VwBadlcA9HdXAI55VwAoe1cAzHxXAGZ+VwAAgFcAmoFXADSDVwDYhFcAcoZXABaIVwCwiVcASotXAOSMVwB+jlcAIpBXALyRVwBWk1cA8JRXAIqWVwAumFcAyJlXAGKbVwAGnVcAoJ5XADqgVwDUoVcAbqNXABKlVwCsplcARqhXAOqpVwCEq1cAHq1XALiuVwBcsFcA9rFXAJCzVwAqtVcAzrZXAGi4VwACulcAnLtXADa9VwDavlcAdMBXABjCVwCyw1cATMVXAObGVwCAyFcAJMpXAL7LVwBYzVcA8s5XAIzQVwAw0lcAytNXAGTVVwAI11cAothXADzaVwDW21cAet1XABTfVwCu4FcASOJXAOzjVwCG5VcAIOdXALroVwBU6lcA+OtXAJLtVwA271cA0PBXAGryVwAE9FcAnvVXAEL3VwDc+FcAdvpXABD8VwCq/VcATv9XAOgAWACCAlgAJgRYAMAFWABaB1gA9AhYAJgKWAAyDFgAzA1YAGYPWAAAEVgApBJYAD4UWADYFVgAfBdYABYZWACwGlgAVBxYAO4dWACIH1gAIiFYALwiWABgJFgA+iVYAJQnWAAuKVgAyCpYAGwsWAAGLlgAoC9YAEQxWADeMlgAeDRYABI2WAC2N1gAUDlYAOo6WACEPFgAKD5YAMI/WABcQVgA9kJYAJBEWAA0RlgAzkdYAGhJWAAMS1gApkxYAEBOWADaT1gAflFYABhTWACyVFgATFZYAPBXWACKWVgAJFtYAL5cWABYXlgA/F9YAJZhWAAwY1gA1GRYAG5mWAAIaFgAomlYAEZrWADgbFgAem5YABRwWACucVgAUnNYAOx0WACGdlgAKnhYAMR5WABee1gA+HxYAJx+WAA2gFgA0IFYAGqDWAAOhVgAqIZYAEKIWADciVgAdotYAC6NWADSjlgAbJBYAAaSWAC0k1gATpVYAOiWWACCmFgAHJpYAMCbWABanVgA9J5YAKKgWAA8olgA4KNYAHqlWAAUp1gArqhYAEiqWADsq1gAhq1YACCvWAC6sFgAXrJYAPizWACStVgALLdYANC4WABqulgABLxYAJ69WAA4v1gA3MBYAHbCWAAQxFgAtMVYAE7HWADoyFgAgspYACbMWADAzVgAWs9YAPTQWACY0lgAMtRYAMzVWABm11gAANlYAKTaWAA+3FgA2N1YAHzfWAAW4VgAsOJYAErkWADu5VgAiOdYACLpWAC86lgAVuxYAPrtWACU71gALvFYANLyWABs9FgABvZYAKD3WABE+VgA3vpYAHj8WAAS/lgAtv9YAFABWQDqAlkAhARZAB4GWQDCB1kAXAlZAAALWQCaDFkANA5ZAM4PWQBoEVkAAhNZAKYUWQBAFlkA2hdZAH4ZWQAYG1kAshxZAEweWQDmH1kAiiFZACQjWQDIJFkAYiZZAPwnWQCWKVkAMCtZANQsWQBuLlkACDBZAKIxWQA8M1kA4DRZAHo2WQAeOFkAuDlZAFI7WQDsPFkAhj5ZACpAWQDEQVkAXkNZAPhEWQCSRlkANkhZANBJWQBqS1kADk1ZAKhOWQBCUFkA3FFZAIBTWQAaVVkAtFZZAE5YWQDyWVkAjFtZACZdWQDAXlkAWmBZAP5hWQCYY1kAPGVZANZmWQBwaFkACmpZAKRrWQBIbVkA4m5ZAHxwWQAWclkAsHNZAFR1WQDudlkAiHhZACx6WQDGe1kAYH1ZAPp+WQCegFkAOIJZANKDWQBshVkAEIdZAKqIWQBEilkA3otZAHiNWQAcj1kAtpBZAFCSWQD0k1kAjpVZACiXWQDCmFkAZppZAACcWQCanVkANJ9ZANigWQByolkADKRZAKalWQBAp1kA5KhZAH6qWQAYrFkAvK1ZAFavWQDwsFkAirJZAC60WQDItVkAYrdZAPy4WQCgulkAOrxZANS9WQBuv1kACMFZAKzCWQBGxFkA4MVZAITHWQAeyVkAuMpZAFLMWQD2zVkAkM9ZACrRWQDE0lkAaNRZAALWWQCc11kANtlZANDaWQB03FkADt5ZAKjfWQBM4VkA5uJZAIDkWQAa5lkAvudZAFjpWQDy6lkAjOxZADDuWQDK71kAZPFZAP7yWQCY9FkAPPZZANb3WQBw+VkAFPtZAK78WQBI/lkA4v9ZAIYBWgAgA1oAugRaAFQGWgD4B1oAkglaACwLWgDGDFoAYA5aAAQQWgCeEVoAOBNaANwUWgB2FloAEBhaAKoZWgBOG1oA6BxaAIIeWgAcIFoAwCFaAFojWgD0JFoAjiZaACgoWgDMKVoAZitaAAAtWgCkLloAPjBaANgxWgB8M1oAFjVaALA2WgBKOFoA5DlaAIg7WgAiPVoAvD5aAFZAWgDwQVoAlENaAC5FWgDIRloAbEhaAAZKWgCgS1oAOk1aAN5OWgB4UFoAElJaAKxTWgBQVVoA6lZaAIRYWgAyWloAzFtaAGZdWgAAX1oApGBaAD5iWgDYY1oAcmVaABZnWgCwaFoASmpaAORrWgCIbVoAIm9aALxwWgBWcloA+nNaAJR1WgAud1oAyHhaAGx6WgAGfFoAoH1aADp/WgDUgFoAeIJaABKEWgCshVoAUIdaAOqIWgCEiloAHoxaAMKNWgBcj1oA9pBaAJCSWgA0lFoAzpVaAGiXWgACmVoAnJpaAECcWgDanVoAfp9aABihWgCyoloATKRaAOalWgCKp1oAJKlaAL6qWgBYrFoA8q1aAJavWgAwsVoAyrJaAG60WgAItloAordaADy5WgDguloAerxaABS+WgCuv1oAUsFaAOzCWgCGxFoAIMZaALrHWgBeyVoA+MpaAJLMWgA2zloA0M9aAGrRWgAE01oAqNRaAELWWgDc11oAdtlaABDbWgC03FoATt5aAOjfWgCM4VoAJuNaAMDkWgBa5loACOhaAKzpWgBG61oA6uxaAITuWgAe8FoAwvFaAFzzWgD29FoAkPZaADT4WgDO+VoAaPtaAAL9WgCm/loAQABbANoBWwB0A1sADgVbALIGWwBMCFsA8AlbAIoLWwAkDVsAvg5bAFgQWwDyEVsAlhNbADAVWwDUFlsAbhhbAAgaWwCiG1sAPB1bAOAeWwB6IFsAFCJbAK4jWwBSJVsA7CZbAIYoWwAgKlsAxCtbAF4tWwD4LlsAkjBbACwyWwDQM1sAajVbAAQ3WwCoOFsAQjpbANw7WwB2PVsAGj9bALRAWwBOQlsA6ENbAIxFWwAmR1sAwEhbAFpKWwD0S1sAmE1bADJPWwDMUFsAcFJbAApUWwCkVVsAPldbAOJYWwB8WlsAFlxbALBdWwBKX1sA7mBbAIhiWwAiZFsAvGVbAGBnWwD6aFsAlGpbADhsWwDSbVsAbG9bAAZxWwCqclsARHRbAN51WwB4d1sAEnlbALZ6WwBQfFsA9H1bAI5/WwAogVsAwoJbAFyEWwAAhlsAmodbADSJWwDOilsAaIxbAAyOWwCmj1sAQJFbAOSSWwB+lFsAGJZbALKXWwBWmVsA8JpbAIqcWwAknlsAyJ9bAGKhWwD8olsAlqRbADCmWwDUp1sAbqlbABKrWwCsrFsARq5bAOCvWwB6sVsAHrNbALi0WwBStlsA7LdbAIa5WwAqu1sAxLxbAF6+WwACwFsAnMFbADbDWwDQxFsAdMZbAA7IWwCoyVsAQstbAObMWwCAzlsAGtBbALTRWwBO01sA8tRbAIzWWwAw2FsAytlbAGTbWwD+3FsAmN5bADzgWwDW4VsAcONbAArlWwCk5lsASOhbAOLpWwB861sAIO1bALruWwBU8FsA7vFbAJLzWwAs9VsAxvZbAGD4WwD6+VsAnvtbADj9WwDS/lsAdgBcABACXACqA1wARAVcAOgGXACCCFwAHApcALYLXABaDVwA9A5cAI4QXAAoElwAwhNcAGYVXAAAF1wAmhhcAD4aXADYG1wAch1cAAwfXACwIFwASiJcAOQjXAB+JVwAGCdcALwoXABWKlwA8CtcAIotXAAuL1wAyDBcAGIyXAAGNFwAoDVcADo3XADUOFwAbjpcABI8XACsPVwARj9cAOBAXACEQlwAHkRcALhFXABSR1wA9khcAJBKXAAqTFwAzk1cAGhPXAACUVwAnFJcADZUXADaVVwAdFdcAA5ZXACoWlwATFxcAOZdXACAX1wAJGFcAL5iXABYZFwA8mVcAJZnXAAwaVwAympcAGRsXAAIblwAom9cADxxXADWclwAenRcABR2XACud1wASHlcAOJ6XACGfFwAIH5cALp/XABegVwA+IJcAJKEXAAshlwA0IdcAGqJXAAEi1wAnoxcADiOXADcj1wAdpFcABCTXACqlFwATpZcAOiXXACMmVwAJptcAMCcXABanlwA9J9cAJihXAAyo1wAzKRcAGamXAAAqFwApKlcAD6rXADYrFwAfK5cABawXACwsVwASrNcAO60XACItlwAIrhcALy5XABgu1wA+rxcAJS+XAAuwFwA0sFcAGzDXAAGxVwAoMZcADrIXADeyVwAeMtcABLNXACszlwAUNBcAOrRXACO01wAKNVcAMLWXABc2FwA9tlcAJrbXAA03VwAzt5cAGjgXAAC4lwApuNcAEDlXADa5lwAfuhcABjqXACy61wATO1cAPDuXACK8FwAJPJcAL7zXABi9VwA/PZcAJb4XAAw+lwAyvtcAG79XAAI/1wAogBdAEYCXQDgA10AegVdABQHXQC4CF0AUgpdAOwLXQCGDV0AIA9dAMQQXQBeEl0A+BNdAJIVXQA2F10A0BhdAGoaXQAOHF0AqB1dAEIfXQDcIF0AgCJdABokXQC0JV0ATiddAOgoXQCMKl0AJixdAMAtXQBaL10A/jBdAJgyXQAyNF0A1jVdAHA3XQAKOV0ApDpdAEg8XQDiPV0AfD9dABZBXQCwQl0AVERdAO5FXQCIR10AIkldAMZKXQBgTF0A+k1dAJ5PXQA4UV0A0lJdAGxUXQAQVl0AqlddAERZXQDeWl0AglxdABxeXQC2X10AUGFdAOpiXQCOZF0AKGZdAMJnXQBcaV0AAGtdAJpsXQA0bl0A2G9dAHJxXQAMc10ApnRdAEp2XQDkd10AfnldABh7XQCyfF0AVn5dAPB/XQCKgV0AJINdAMiEXQBihl0A/IddAKCJXQA6i10A1IxdAG6OXQASkF0ArJFdAEaTXQDglF0AhJZdAB6YXQC4mV0AUptdAOycXQCQnl0AKqBdAMShXQBeo10AAqVdAJymXQA2qF0A0KldAHSrXQAOrV0AqK5dAEywXQDmsV0AgLNdABq1XQC+tl0AWLhdAPK5XQCMu10AML1dAMq+XQBkwF0A/sFdAJjDXQA8xV0A1sZdAHDIXQAUyl0ArstdAEjNXQDizl0AhtBdACDSXQC6010AVNVdAPjWXQCS2F0ALNpdAMbbXQBg3V0ABN9dAJ7gXQA44l0A3ONdAHblXQAQ510AquhdAE7qXQDo610Agu1dABzvXQDA8F0AWvJdAPTzXQCO9V0AKPddAMz4XQBm+l0AAPxdAKT9XQA+/10A2ABeAHwCXgAgBF4AugVeAFQHXgD4CF4AkgpeACwMXgDGDV4Aag9eAAQRXgCeEl4AOBReANwVXgB2F14AGhleAL4aXgAA</prop>
				<prop name="Temps">REFSWgAAZ0UCAIBnQP1m7vHmP0DsUbj/HoUrQECkcD3/CtfjQEDhehT/rkfhQUAfhev/UbjeQkD2KFxvj8LVQwUDwUT98/ejRUAJAHoUjkb7QFL48OuxR0DXbaP/8JdIDQN+Sf3z22NK9fNLSy0DLkzuPQMXTUAoAXD9Td1ANwFRGE9tBE9A28P1FwByUBUD5VDtQO7yVlF1A8hRQO17CAE6Um0DrVJA25qZtwA5U6UDqlPWDQMeVA0DjswE/lT3QI/ChwBvVUBxtigB4FX981NWBQRW9uUDUFdtA71XQCneGAD1KFhACAF6lHVYDRP4HBQ4WUDp8tswWZUD9lj187tYfUBvAT16WEBIBgFrN1jVBFelA9pXLQOtzlwUyledBFeVA8bAdBd2H5Abph+AExYSxFcihQPCzB/WFTYCwewX6fIBwPwfDi0GFR4tNi9IL1ovgGwvPhOEL5YvqC+6KbYCuQDMJ74v0CvWLf4v8C/6KU4SAbcsPy4/QD9iP4Q/lj+oPwByP3w/dj/IP9I/DE8eTwhPADpPTE9uT2BPek+ET65PoE8Awk/cT+ZP8E8KXyRfLl+4TwACX3xfVl+YX5JftF+2X3BfANpf9F/uXwBvCm9Eb7Y/WG8Aim98b25veG+ab+Rv3m/4bwDSbxR//m8gf2J/RH9+f5B/AHJ/TH+2f+hv0n8Ej5Z/+H8AOo/sfyaPQI9qj4SPVo+YjwC6j8SP5o/gj7KPDJ8Wn/iPANqPbJ8un1ifop+En66fwJ8A0p+Mn96fAK8yr0SvFq/wnwBir3yvbq8or6KvxK/mr/ivALqvBL8ev0C/Mr9Uv1aveL8Air+cv0a/uL/av+S/xr8YzwAqzwTPpr9Qz1rPfM+OzwjPAKrPzM/Gz9jP6s8U357PeM8AOt8c30bfeN9a35zflt9o3wCy38zftt/g3xLvNO/+3zDvAGrvfO8W75jvYu+07x7v6O8A0u8M/x7/2O8C/1T/Zv84/wBK/4T/nv+w/9L/9O/e//j/rOrxDhKYV90DXwQUDW7s9MlWQMcChVYVE7tEVo0DBVZARxEKa8dVtQOJ5ARQVeXzWwdV7RPRVCUEVOUD22BUtQMpVH0D8VO2RRO6U+0Dg1NlEz5tUzUTBlPlA9BSlQO7mVJ9A2FSQA8SLH1SxRP0UUDNzO8A27xR5fN3UX0DQVG2PRMLUUUD1VBVE55tUFUDZVANIzBQxQPb8E99E2ZPPQP5Tu5lE45OQHcBRyFOavUkTW0ETeXz50xNE72BbBQBTEB7xhGa3UtdAzdLQJ8BUdhtSl0Dd0p9AxFKjRPbuEnVE4JJVQOVSdqdBEntA2xKRRPuSvatA0NLJQNoS0AzWuYRc4QUd0tFE27cFxJGAmUEJ04SYQQvJi8IIwDeFUYvWCv2FfYdbi2OL/gTAtYCceQXpi/oE64lri3OLQDmLeYd5h0WPzA/KjlWP2g/QHo/jD+eP7A/Kjl+EnrUNwDGP+A/6j8ETxZNFk84T9I/AFxPXk9AT3pPjE+eT8hP2k8AvE/2T+BPMl9EXw5fUF9iXwB8X25foF+SX8Rftl+wX+JfAARv7l/4XxpvTG9Gb1hvYm8AnG+eb7Bvym/kbwZ/eG/6bwAcf0Z/QH9ifyR/fn+Qfzp/ALR/zn/of8J/9H/+fziPGo8ATI/uf3iPio+Uj66PYI/aj2zMjwYSi0sVEz5MRQNrJU0VlE7l8ydPNQTVUEUEUH0T+hQUblFsdRTkBHRSJQPoUgUTW1tTFRPOU00EVDUTW7ZUjRMoVX2UVSUDKyhWJQRWdQRX5RQsBG3fJARIWCUTsFilA6saWSWUWVUEWU0T0W1YTQOUWFUDVVjlE7MTWLWWNhLGV30DwSVXJRPAHK+uEsIUpzalEB6vWK9qrzQEvYSnfq+grwSKqQYSu8Svvq2+r/ivCrmo7uUGtX4TVxUkV0UTHloMtMuklIdWNRNGVA8kBpNsDBd8D64SYpQHrgLL81PdA7ysBxYSTlOyjRMIxAcGEptS5RNjbNwHNhL2URUTvlFdAyGH/A9WAhMYdgJnJB9uE7IslP1EH1YCtU3tA0xtTa0D40w1A31MVQNrFUxdA5dENDNLLQPTz0rFFgYTSi0Dr0lWFRN+SU20ST2UST0DFXmUFPekxEt0Jz499hUIDi0WJTYCXQzfFi9A30IvAGTffi+I35rfrN+2L/gv0i8A3N8G70g/Ku887z4/SO9y7wCE75bvqO+678zv3u/w76qPAAz/Fv8o/zr/TP9u/2D/iv8ABP92/4D/ov/M/87/4P/y/wAkDzYPAA9SD2wPFg+QD4IPAKwPvg/QD+IP9A8OHwAfKh8APB8eH1Afeh+MH54fWB+qH2jEH8YdHrNLhZN4TH3UtmTEbE5Vs2ZP5cMubVC1s6NQlbMyUVWzW6ZRLZMdUsWTkOy0qwZTTbN3rLTsbJReNVQFo++EJF9V5ZR0tFtAVj2jsVbFkyA8tNuOV4WT+FfNk3pYtnWz4FiVsyJZHcMe1Vl1k/TElMDUJIJYEgXEWKW0NKTSDKc2rT6tBD6tdpLENDdGrRaveD+KPwCMr5avwD+6r9Q/Br8ITxpJok6yt7QndrP0NP2clLjWXLR1VjWTNVy09VVWzZO6VbXEVXWUVZ3DW/xU9ZPFVC2TjXyUa1ZU3SRUhcPnU02Ta7FTnZN4dJQ0U4VE1VKNRFJNxFKFw1dSVnWzIFIds+kExLH0tGxLkIbCN1F1swBRTbObx1D1w5NQZZQ0lCW2HMTeT/XDU081k+VlThUkTqXEVMShTQ1UZU2VxEwlxHxU50u1tFoc1B3kFLpK/YNapFS0y8CWsqK0VIJJdZO0VrTEHkrtlEqFkxgUJAFYXO/2xX7VBt8Y3zLfNG8ATt9w33rfhG/mxX5vsGv21QDO3+Df8t/8bw5/IH9i7yx/AP7vaH96f4x/nn+wf8J/1H8A1h/IH/ofDI/2fyCPOo9cjwBuj1iPSo+sj46PoI/Kj9yPAH6PCJ/6jzyfNp9In1qfLJ8AXp+In5qftJ/Gn9if8p/knwAGrxivKq9Mr16vMK96r4yvwEavcK/Sr+yv1qVmMoBLmj1US8UjqkxlVrZTTlq1VE+Ns0hQncPcHMRrTlFNNFENIzlSRcMtrVwkIFMlVFNlJKxEa5dUDSMJhER8VXUkrVXlw15WdVRW5bM8tVe9Q6j0NC1YZSOWtsy09lh9wyVZfcRZqq1EWOXDruwkcPS0HhbctOVXncPMXD9mPVY9AG4/aDNGz5A/gs+kP84/uM8A8j/cz+7PAN8S2Q4jJNd2UrWvjMSAtCQuV6Wj6lpMRKhURGVW3XMnZNTb51Wlo6pVdVNvVWLdUyh81Isg3lK4VA20tVRtI0ec1BBUxSPapVMlM6F8JWwkJ3wk7tVSTURSJTOB9ERJUrZFIxJSdSPcUY1Dla1RXSNgUYXUUZUj8alQnVQkVINEtEw0VBXYRCQ7sN5SOE/FI8pO2n0kTiUz8U29Q4hNalUkTaUkTCUzMUx1VLR0Z24iB0RkoUqVI0HWrOThSQXkSW0jh0lqVeRJTeRK3XO3SjUkAERnVn32ZQZvMGsm/zBvUm8AdG9u/6hvmm+U/7ZvyGu29QDeb/BvKn8UD05/4H9KeT4PAFAPYg9sD4YPsA/CD9QPrq8A+K/yDwQfFh8oHzofVB9eHwBwH4ofTB+eH5gfuh/0H+4fAOAfEi8sLy4vIC9aL4QvTi8AaC96L8wvti/gL/IvBD8OPwAgPzI/RD9eP2g/ej+MP04/ALg/6g+kP849Dr32syS3vkKT6E5NVDy0aDxVRORSbVHNs8ZR1TM6UjXUWmy0QHS0s1PdtFS9Q0uYVJ2zDJS3tvLupLdmTtpYV11EXMQwWN1T25hYRUP4WO3TKVm2nbMcWRVT4FglU6OtWNVTZFj10yLkROkAFM+Gz1jPQskmz3DPel/MzwCOX7Bfwl/UXw7d5l8IbyLfLBRn7rKnVyWzcUTfVt3aFvIlXGTYVf1TnVWKPfRVtdMqjN+e3fbSAhVUHVRTFfOVxN/W3+jTVjbiPFIV8wVsRM8E72gW7yjj3jNQjeM/UJ3kyETvVuXWMlpk5zbibE1bQKTgMNcDdOSdhO9slu0W8qVKDWMrSs3mAjbijMTv1u/o46b13j0G/wAY/yqPPI9O/2D/co+k/5aPAKiPuo/c/+71zo8oDwqfHJ8ALg+QDzqfZJ92n4ifmp+snwC+n9Cf4p/0n9Y/CK/6nySvAE6vQK9ir3yvlq9wr4KvvK8AVq+Qr+Kv/K8Wvwi/2q80vwBev0C/er+Ev66/qL/Kv9y/AIa/+L/yvyTPLs9Az1LPZM8Ads+Iz6K/rM/Gz+DP8s8M17YOYotLNeMMTKXT51VMbWRO1WRP/VMNPOS1hSTk+kxEblFtU+HZUb1E5GToUg1jW1O29UPQUwVTRFTFQ7a2nGQoVQ1jm1Wdwwq2XGSYVu3TCVcdg3VqRGTh/FRNDFSyWJVE1Vm1dFmd5Fkt49NY1sVDllgNc1X8RBNYFpVz31dN48hUV55dPl8AWFNuX2jveu/cX47vsO/C74AUb9bv+O8abwz/Lv2ewpoqRGRhTGQeVGTatNfWYtVXbPQHXGTIfGSNVZoFU1Ss1BpVZdSURKy1VF2UVO3jLVQNc/VpU+3k1GSHhNRQU0VDVRh8RON81Kv8ZGUEdK0v5GT4UfVDwGzUiLFRVUbuQwx05VClY6CpUEVGjnNQBVP0RESI1U/tRE8lRE4tQ0FOqiVkTY30TV1z6jTUhW1M5UMZTA1ztUuVc81PpATvSg2EtAQRSpYFU7RJzWN+xHfO00kaZXRK7ePdSqUGDoVOnRDGhR6PSIPu4l0kH0aPWI8Aao98H46PoB+yH8Qf5o0OhQAOhVaV7h8wnyIvXJ82L0ifAEIvXC+OL3gvmi/EL9Yv6C8A+s/8Lw4/ID8K3zw/Pj9YPwB6P4w/nj9QP7o/zD/OP/g/AApPJE8+TzBPUk9kTx5PiE8Amk+sT35PsE/KT/RP/k9oPwASX0xfHl9AXypffF9+X5BfQKpftF/GX+Bf6kkmApwEZLU6NNRlfHRjTpXTZmpcBCxEBKFM1BVR5VNrilGVc/8UdJBSrSPbA1MNc3VT5VPqU1a9Y1xUlXRUhdNAjPRrtFWlZFZd47FWVfZaZgKOJOT4V4XTYAzk28VYPdMXWYXTIFnWLVP3WE3zwdzUglhqXeNBFOQDBOTWV5XTAcaE717lLuVW7V7tXn+A7wCK75zvxu/If9p/NP/+fxCPSBL/HPc+0rfMZ9bzV6UDtQ8khMts9IdWLVM3NVa99FWFA7pVzQSM9EtEVeXUVf3UpPSclNTbVlTNAx5ULVPnU1pN87Hc9HhTFXRT5dRGjNTUUnVmbtX2Y1KVA63pZNSxUR2DeywERbVRJdRRlQPJUK0jk6lQfdRM1CVc1N5kBG6tT03zAU89lE4dgwuWbAShTXWETZ1kLNRnpUxllExF9BRkNwRkuilK5QZW00lV46LMB84CbZ7MBP5JlQN5SiXjCxhLJeNY/A8OHyAfMq8ARK9eH3Afeq+Mr8YfsK/CrwDkH94fCC8yLxy/Lr9QLzJfAEy/dr+Iv5q/rL++v9C/4r8A9L/mXwDPEs8kzy7PQM9azwBsz47PoM9Kz7zPxs+wz9rPAITPDt8o30rfNN8W30Dfet8AjN9+z3Dfqt/U3+7f0N8a7wAE7wbvOO9a73zvbu+Q76LvAKzvzu/I7+rv9O+21Z4FhgKRqpyUg5DOk07NlFQESLZUlL5QDQMwUUVjpjZkZDpS7XOtUr2E5PTbk1P9kwhUhQN6VGodg+ushFyEhOpVNRRtVu1zzVYlAzxXvdPbp1dtsxNYJQN8WFoNA+DkZCVZhWMV/GSr51hlBFg9c3AUdDG1WD1j82x00FdNA8QARH9GD1B7Ng12D4B/mg+0fwC+D9AP4g8kh/YP8H8iHzSHqCYVzoNsdIBsdEAUFP01Vp2juHyEZVZNlHSE2+dVtdOqVUWjcVVa/ZM4jIT+VOVkVFUUVVTtY0e0FBCc9NrchKuhU4WDauyENJRk/Nb8hLhSjQOBDJRJUjbNkxJSnYPcUc2ULJRrbFF1hFFFo/FQtZQWPJSDUJVjTFxlXPVslFtTTyWj5U69lE6NA9vxTZ2jiE0VEx1Nai30TCUTS5SU50tthFqsJAdUpKFKRaNBxCRr4UmFY5XMlIJJrWRW7JQZSr1kSoWDKiSnAG69Fq8orzo/TD9Wr3Cvgj8AnK+mP7g/yj/cN0a99q8ITwACvyxPZr02T2C/Wk+ET5ZPAKhPuk/MT95P8E8CXwz/Fl8AOF8iX1RfRl9QXxJfjF+mXwCYX7Jf3F/WX+hf8l8Ubw5vAEhvWm9sb35vkG8KX6xvnm8A0G/Kb/xvDn/obyp/RH9WfwAwf5pvlH9uf6h/on/cf8Z/GAiP0nkmEotLLZSkJZyUteGEJOhM9OJPlZRQYp0z+EwkKyC2AuBRLTMrVVL9k8gUJDzMh3ZC2yNUzZOyVG3zJlVatSOXtIQHVrUjd4QVJVZt81ZkB7ZiRwwHtiNtWbUjJ1nVkw5Z1TOr3lh9lFjNk2IcBBENWBUT3VeFhGQHpg1WDwBgn0KftAeOD6Cfug/En9afgOifGh/8nx6vMK9CqS4ypdtXQK/yb1fVMx5XqrVz2mwUmMSEV4QUF1psFNi89J1VfUNjjBRrGlWVk+Gs9KxUfUS1VHX0VDUDBFRNI8xtU20jlVNl81BTnTNtGNQU4VI9o6tSNQPbdFJNIzxSbSMFUmpdo8909IocJFJRFSNbHFF1E+VQffRQtWTNUF2jP1C1JGSEiE+qNbRPDQROxSROnRPY1U0lJE0lAwOMJJ1MUjW0TC32r/JPtLTv/CRriko9oyv8JMpJrSStSWXzkEltJEm1Y1cFSi2USl0UlDd+TSY9Lj8AQM9SzyzPdj+Iz6I/nM++zwDgP3pBFk/4zwrfdE8u30BPAErfvH9mT2jfit+s36bf0N8A4t/03wbvGO/Cfyzv9n/QfwBK73zvju9472rvxO/O7+DvAMrvBP/u7yj/Qv8U/zb/WP8AGo+E/57/yP/a/7T/tv9w/wAKDxwPNg9ADwIPbA9+D2APAOL/nA9mD7AP+g/kDw4djoLbnEsFkz5MtcMoTWp9FE7NtE9dow9QlbPVo2SEGCQkjDQkAVKq1YN29BTo/KRb5KTQrVMFk15UlZPRpIRCZVXlJFVNFMyEl1aVIysFV8XUV8Wz+nSUI5AWtiLHWMWzGvyH9oU+0tvTWNWDlljlI0RYChW0WFUD1zSXpp9In+KBAJadbi+AL5qf9J++L9Av4i9gRK8Gr/gvKj88N5qZTzCpuUw3zgKadJRSXKQPKjw0y8SEh9SERtQVzIRLx1UthFW1Fk4yCayk2LMQdqOkhGJUTTMpVLaVs/NTtaO8U62zdZVTBcRThbMInBX8pJu1Up2kUs3DLlJVA/fWdISwUcWEUZWzQ1FaNTMLPLTVUAWTnly0tGOAriIwTLTXT8Wzam1PLZP9Ts3Djk5NFkxOM4y0TE09hpayY0SEswFMXTQcFDdLBbPUVUoN1Eo1hEq9FEkFk1t+SU0zmUnNA/r0tBN3Sh1EzLRL1Me+3a7NADbPSF9iz2xfjs+QX7rPtF8Axl/YWw7d5l8IbyLZHt84bwBC3xxfVm+Ab5JvdG+2b8hvANpv7G/+b+APCn8cfzZ/SH8ACh98f15/GB+Kf7R/nn+YfwDqf/R//n8Yj9p/RI/2f1CPAHqPnI+Gj5iPuo/Uj2aP0I8AGp8EnyafOJ9Sn/yPXp+InwCqn5Sfxp/An+KffJ/unwCrVE4zxER0RBRojLVObUa2BqJKUOWjwFDtEzJtUYWzqFH9sx1SnSNVkRS1Uy1EU600VDUT23xU/bPtVL2zX1W0FSS8FETUFLVWrWMjthw0rVfdsxdYnROAbVjtE+JYrbMlWU0UVVn1RFiVs8McJHYsJLU1BLT1rCTQV0WjxACkL5Ytni94v4q/7C+ev7C/AOovPD8WP/C/Gs8sz0Y/UDOqDiK3bLSBzLRABMT9NValU7jUFHVWLbTUFFv1VT0juFUFw228FLM0VfVE1DTDVJ00VLatY1NU1UMcVEWj5NbsNKBTpVRTVVMxU6r1RFIdtFI1E4yUpFVtUr2jH1I9I9hR7RObolEFo2pRrcR0FPxtUOUzxVC9o49Q5RNbWlA9UxVQBaO6XBTbT09VU+FOPSN4TtoNJE4Fw51NrWMzTVZts7FMDVRMnURL1TOzg0uFpCykukoFo1rY1NT7QOYylUntE4JJmr2jr+TUFUpV1ATkDwLERFQUZx5f2FN2XVZfYF8Acl98X47vqF8yWdZf0O/iXwD07x5vCP9Kbzz/nm9I/2L/AFT/lv+o/6pvzP/e//D/Ag8AFA8GrzgPKg9MD1YPYA9yDwCcD64PuJ+aD8QP/g8QH+oPACQfLh/ADxofZB9+H3Afmh8AtB8+H8Afyh/8HwYv4B8SLwBEL14vSC96L4wvli+QL6ovwNQvti/ILwo/HDfOsoBLtk1D3ktdo+pMRePltU294+iEROVPveRQ2tVD3HSkUlEls8ZRNr3jWFLtI8pS7TZ+8m2z5DQlVL3jmFRdo1sKVdVDfFWlpFZNwzV5fMTofMRYV4U0zLTbMFidw5hYveP4WLY1wytZxfMTWW2j4K1YxfOjWEWjZPykIm1YTcPpV93jzld9MwHClL/OtU5FTkVuv2C/gk8AzL/Ov9BP4k/8v/ZPCM8qX7A8X1bFPlVGEqdXVeNxqvQ1V1Wj7HzEqNSkVbaMxBVWRRPXVT1Tm7VVVeRVJbMmVb2j701UJbO2VG1UtDQ4zFSzAVSVNKQ0k1M9U1varDVT3ePuUk3DqVKqfTNylDQ6lKVSPVPLrVFF45VR3eNehDQm1izU4lA9U6tk1HVQWh1TPUzUBVDlxE+txFlPhTSU1D1ORaPUVKVtTR2zA01Nw5lMnUOlMazUy5znvlNKXaOKNUq10yfUZMpJvdTs15ZW4sFJrcRKlWTU1DoAnOdGHbbtRu9Qf2LvdH+G7wCYf8LvvH/Of+B/8u8k//5/ACj/Oo/E/77/SB+Cj5SPpo8AuI/Kj9yP7o8AnxKfJJ8ePwAon+ovZJ9un4CfGi+cn06fAKCfup/snwavGK8CrzSvPq8AUK96r9Sfhq+Yr6qvxK/WrwD4r+qvHL8OvzC/Iq9Ev1a/ALivKr+sv5a/uL/Kv4y/7r9kgL8Kz0vFxEQ0Pkytc2soTUVzJYzUJ0/FQ60QZNSFUAVEUEUzbjVR3VRS7TN2Ul00LGSs+1AeQtBTLUNE3MS0SMRUu1C+w1VdxJxUl4xUswVXbYQcVN1XrXNIbVjFQ7BYXdMaWd1k2VltZBRE01jtM5ZYrI1UJEQTWH3UV/0zyABMT45PmEt2T2hPit+037ZPAMhP6t8cXw7vGF8a70TvTl2qtjNXvVNfREQeVFTZrVYV04dW7TNGjOQH1VaVNFUt443MxFRVdvWzGlWt0+FUQFfCbZzEVGZULeMtVK0zW/VTvVO/U/0ziKzEs1BTveS0xNRSRTOerVLNk2dSvVMvnMT4LVEdQ8BR9bOKTGSDMFqeYgyMNNhQrdOhfMSsczCmYjNQ/TP4bDSIrU/N4xxP7VROVcROls3jvE215E0FZFQ0hRVMhfRMrTO1NMQbcP4ya9hKzZRKrTMVSv0zWbjsZ64ylUllNEnVNBbc9PdKTeNL7HdmjR6FAD5/YH9iD4R/jn+YD6p/vA8Azg/gD/p/7AdOjSaPSI9CHwBUH2aPYI96H5wfrh/AH9IfAOQf9h8ILxovJM8+LzDPKs8ATC9eL4gvei+sL86/yC/iLwDsL/4vKD/CL0Q/Nj/YL4I/AGw/Zj+YP4o/3D++P6g/sj8AFE/mP/A/Ok9sT35PkE9STwCkT65P0E/iT/RP/k8YX8JPyUvF9l4TTGUEpGRjTmTV5IT0LFz3DkIXUbXj26RRTeMbUuUDjlJajRMD/FR1U53EUxXzW15UrdPRVHXkVRXzbc7UVD5WrdOxVn3mbJ5TTNT4V63DYFitw9vgWE1jIlkV8x5ZZrXj9Fgt5AxkgFit07VBFGQCBNTQV7XjxACs337ddm+g22bdvt+4b8rfANRv7m8A71LvDH82f0h/WnliTgK19Ff+4yx0DVclQ9W6jOR33MQ3jOT3VWoN07rUVH7UxEVVzeOrDFXl88Xc5I3U5FalVB1kVLVWXlKxtFR4tVM9ZFNN8/xSzXRS2uVjkJzEWFKtwyBS1g0D6VHlVFEtc31RbJ10NPQAUQ0DyVBlA9ORUKXEdMQlhMTeT7LlBE8FBJz0fE5VcwutTmUDoU2ddE0l1EyaVXNrtPQFTI3kdAQhtUvlZErlY2BKFfP+TUkV06dJtXT8hJ4MBKsZSo30SrXjFNT0WAAkF4Yd5gWGDWYPcA+CD4wPAJ6fuA/Cmbaf4J/6CT6d/g8AEB8yr0SvXh+AH2qvfK+erwCwr4qvxK/mryBf+q8Mvy6/ABi/Or88X2a/UL+Cv5S/Nl8AeL/Sv+S/Bs/wvxrPJM82zwBIz1LPdM+Gz5jPqs+8z87PAODPcs/8zybfEN9KvzzfXt8AcN+C34zfpt8434rfvN/W3zAA7yLvNO/mYoBLfYTslK2utPSlTbVUTgUET0rt02p8hVBF9tbixjz0tTok9K+cVD5T1aOzNqxUJVStc5pUxXa2dbbmYvBVpWNhVs1T77VWLXNdjHTKV230WLZN85xY7dP6WFVzK6wcZ15S4Vhl5Fil82QqFGVYNYRXDYPMlGf+bQDGb4D7pmWmb+hvav+8/97/gDB7Ln8QDyIPNA8+BQ6SuaxED2Z6pVfNU2/M9DC2jHTqVtWTqFZNU2W1VnWEVu3T2lUFA521VdWjY6x0KlVlk/G1VCWTuMRUgVTNg0etVB2TBFRV9FNVk5WqvFVTzYMnvFTuJIS4tVLdBFINgzxSVbMHtqTkz1FNU5VR5YRRysUEUc0EUI10hFR3UNbNUz9QzYMHjOSiT7YlkzhPrXPKTr1UTlZNU/VN/ZRNfRRNBZSNTE1TNUy1hBSnnoNL1q1zqko1YzAUlNNJtg2DjEllU4NJVZPFNUmNFEpVs7dKxQRUlwBerc6d1pVmn3ifei+ML6afALCf6p/UL+Yv8J8ir9SnFq0AJj1Wr2Cvyq9sP3Y9fj+wPwDCP9Q/5j/4PwpPHE/m3zBPABLvVE8+T2BPck+cT4ZPsE8Ayk/sT9ZPAF8SXxxfTl9gXwA6X2xffl+QX6JftF/uT+hfAMpf/F8WbyhvSm9cby5vQG8Aem+Ub75PqG+ib+Rv1m/4b6AKfyx/Ru9Y6+5zTfUj7hB0574jhO8mksic5/7jrOco9nW+5b4imMTkCtTndnMytAR9rASTBVhXleSEBa1YJZOYWL0j+Ez0KbYs9BFZ7RPgWKUzowA8/07/YPuG/6DzXvWW/9DzAF71fv/Aj9L5zv/wjwKf/P/AXg84n0qfTA9Wlb5ip1eSXSNxhAcO8uyUD44iFa1WvWPXVVWTm8wEYa1VleMmVe3kVJXjtrVU9SN+zHQ4VF0jAVlU/eS05JNTVZNbvOW1U3V0Uo0jtVJd83LYrHSj4J4yA1JVk8tRKv0EUfUjXpTkJlwXJpJrrVCNI3VspD1QRRPbBVDlg6BP7QM0T9qV5E69Y1dO7QPUTbYN82xNBfMDTVUDmQ1MnfMxTEWktCd+E+QUs4pKDRQkJMpJ5QOHVAQvlqNKnfOxHCQ3LC8AJj2+JY4tXi9wL4q/tC+2LwD4L9K/5L8OPS49Rj9AP1o/AEzPXs+gP5I/hM+Wz7jPys8ApM/WzwDfEt88fx7fKH9C3wBU317feN9q36Tflt+Q39rfAOTf3t8Y7/rfDO8u70jvOu8AfO+G73jvqu+8747v8O/q7wAM/x7/QP8y/1T/bv9I/9LvAJz/rv+I/7r/1P/+//D/2v+oJA9GBVaSi1x0Pmx0KFVNbQRODRRP1ZMPdKTThVAdhIx0blwUAVKK7QN0HBToRKQToO4S0KVTZYNC3JeOEijMlLa1VUUDJ5yUmFZtkwmtV30Dd1ftw+MklE22TISyWN1zHlkVpFnavaRZ3XPOWCWzkVhavaNTRBQRWCWT3QSMANuPpY9/H5GKxo/Qj3ofDJ8A5h8ILxqfXJ8+L1Avap90J1o+ApqElGFX5bMehCRt2vwEiVZlE0ZW5aTa9HTK7HSNVUWDVFV2PQMaVSWz4VRAbwJtnNyUZlRVIytUpZOr9VMtJFPdA4jEBFDVU9UkU62kUpWTnFJmRQNnUg2EtAT4UTWDzcCkdIpRlXZmAg5RoLWUjKWUBItwzqNQ3QP4toR0iE/lIxxPBaROrHUGbwK8Tc0kTf2j6lVMjQRMnTRMpZO1NARrOkvdA9gstHdKpZNLFUrdA7gMtzaCkBS0a+VJbZN5LLT3SlUjAUvst0YN5rVWvW6/eE96vwCcv65PuL9aSea/8E8CXxRXAC7NHl0+X1BfYl/sz+bNfl8A6M9KD8xf3l/wXwJvFG8mbwA4bxIPTG9Wb2Bvcm+cb45vAJhvwm/Ub6ZvAH/ybxx/Rn8AKH86f2R/dn+Af5p/jH++fwDYf8p//H8OjyCP+n88j+Z/AGiPWo+Mj36PsI/Cj+SPpo9A6I/ajyyf/o84m24jS60E2mwEaHQEaE79o2pP1g1TLlC9o6OUBBhRVt0DqFEtIx08NJAkpGsFUwUUU+Uj7FOdA9teVCWz0VSFA19V2rVT08wkRFa9o7NW2oVDIfwUkFf9o/pXNs0jZFiFQ+FYjbMzELQupT6S+kwUw1jNI4SqTKRELKQFHBTSHKTEANwffq+IG56tjq+wr+If9B8A7q8QLzIvLL8mLzi/Yi9kt5J+ArcMp84jV4UEhCS6trQkd1adQzVW/SRVWgVEVS0zfFXNBFX9BNlVRaT0JItUnUNVVFrVJFTNI+RThQOvxJdaBrJAHDT6UkWkUs2TzYy8lFVSrZZ+AudRVgWzsFEFFFHNIzRkNNv+UC0TxVCFA49QtoWTWlDFoyJQnSRP1IWWJqNO3QN4fAQHTrZNs51NtVMzTYUDz61MfQNnTKUETA1ES6ytlFSUuko9k1r8xPqtScWjokmdA34kRJlRSf02fsMs1A9slFQsVwCuXQ5VZk9w35pPlN+mT7jfAMpP3N/u3wDvCuEuXS5Vll0ALlUu71jvau9M335viO+a7wDE79bv6O/67wz/Hv8w/0qfAET/Tv9w/2L/VJ92/7D/mv8A3P++/wgPyv8cDy4PQA/S/wBMD3YPiA+aD6QPxg/AD7IPAPQP1g/oDxIfPB9GHygfUh8AlB92H4gfsh/MH8YfkP/yH2AUL/4fMC9CIQaygEvVk7XeDOSu3MShTe0jpjVODdRPPSNKUE00jMRsYzDuIsZRLTM8Ug3EbVJF0yFTBSOXU920bVQF435UzZMMVRXUrVUF4+5VBbNgBKTRtVYF4z6ktKpXpdMVrViNM5hYRTRYdbMpVVmdNFlNs+1kpLJEpLVzRKQzNDTpVwXjzhDEr34/CLNG0sGcN44/qD8Ayj8Ev9Y/CL8STyRPRr1Ov6BYT3K5dk0OwwREgAREQFaktOpW1dOovLRltLRrJVYFI+fMtKxVddNrcVWtIzbURPFUxbTVVGUkVLXDR9yUEVQ2hZPaU0XToVOFlMSUrSfUlO5S1dO4xCSBrVJ1s0lSdTMSNMTc2mTEpFTEYFGFkypR2q3j85TEulCt44NQts2zTFAFIxdQ1ZO+tU/FszicxMpO1ZROrL20fJSITQWkTSXTtY1MnSNQTM3EDOdeQgtWpNSlSqXTRQRk5RzXVtaygkmtVEmlVEpF0wOxSm1UhNdu73jj1tVm3wB4b4LfnG+u38Bv2t/kZ9ZvABDvSulG70DvUu9Uf2Z/eO8Aqumu75B/on/Mf6bv2H8CjwAUjyaPSC86L1SPbo9Aj2qPAJSPRo+wj7qP5I/uj9CPIp8AFJ/+jzCfWp9kn4afSJ+ynwCkn9afyJ/qn/yfDq8wryKvAHyfPq9or4qvfK+er7Cvwq8AXK/er1Cv+q/srya/QL8ysVTus8xkCNTE59zE4cRUjeiMJOJPhVYuM4xUbI1RRdPhUT3GrlNUVDy0DMeOwkIExLRUrSMmNVW1w5f0tAdWXcSsRGvoVq0jVkxE3Vf1Y2tIWHUkWIXDClkl020lPDQMWXVD2Vi1U1ueWIVjUVgFVFgdxgLuQsh0PwZFfsWeNX7Fps0Avj+4P/o/BE/uPSZPIN9ST6A031bfaN963xw0pYxEX6psNB4UNNqsRJgExFfaxEQXrETYVU3TnVU2XVNUVS2zGlW1tOQkS6xU7XRUtSTktAQE5K3MJFSHU91UU/VjGG1T7XPjUn3Tq1JdU9t0UrVTPlJ1kwdSmp0kUS2zilGlJj4zUWbVU+VQdSSUVHdQvSNbP1DtQ/hPxVRPPTTVT3UkTgVkTu1D2E1qHXRN/bRNrWOFTD00ZUzVVEvd1Ox080q9IyuPSp0jMAT0zxxnrrKzjEkNZnaSV0pdU9QFSi2zOsxndp0edWZviG8Aiv+sb65vyG/Sb+T/9v8IDwAKfywPFgW2fUZ/aA+6f+R/AJYPeJ/CD9QP5g+QD7IPHB8ALh84v5KvTB8+H0gfah+cHwCOH7gfqh/UH+4fAC/aHxQvACYvOC9KL3QvZi8QL5IvxC8Azi+oL/IvDD8WPyg/Oj9EPwBmP1g/ej/cL44/oD+6P9Q/AOY/qD8CTxRPzj9IT1pBVlJtnDREOkxN0x1NhUQ1Tg3TIKzkLFAVVJRVRGTnBvL/XFRL4L4S50RUa1lTVUPqLFReVA3T29BUJeNAVX3DslW2DRMjVrXzlVYNEwPapNSOdMT4VyXjYFga1VPFNMQaWbXzQ8C+Q6VYFeRYHWRkxEFcVAItWL0T11cVw8Z8z57PALDPmlnWxZZd5s/wzwLf9F8AHm8w34LfVG9mb3hvgmHWQtG5HFcm4zxkDYRky1YWTcOJViVTSATEA8De8tvIVRVjgFW9E0dV1EXEBFTT9NSc7LRmVLY9Yy1U/bP3U43zsVYs5HhTZVRTRcRTPfRaTOSeVORnUhVjMNREb+lRQKR4UbNRPWNtfXzkRVFN4w5RdVRUpEfe81BFVFBN49605GtuT7XzBZy0k07d81soTvXTvE3d1E31ZI1MfWNrTLV05OR7RkvaxeRKTcN5Su3jFUrW/bOnSU3jfiSEnklmVUP6SQ2G9tL8Sn1jAUscBwYdFgVu/5D/ko+0/wC+/8iP4v9sj+aPIA9CCV4NAC4NVg9Yn3oPhJ++H6ifCh8AzJ/en/CfAq8UryavOK9KrwBUTyZPaK9ir5yvpq+4r6KvAOyv5q/Ir9KvFL8mvwC/Or8AbL+Ov3C/gr+0vz6/0L/ivwD8v/a/IM8qz0TPBs9Az2rPAHTPhs+gz8LPtM9Oz/DP2s+QFN8u3yDfSt9LlWT05HTVTP2ETf2ETtVTok/WVdNKUF3kUMVDNFHaJVOobHQdUi0DkVJatXRTlcOXU5VjCfxkm3xUFfPvVJWE9GVV1sVDRFZldFYNkz5Xtv2DqFe1gxVY7dRYhpWD4VhFVkZVNoNE5LVVWH1TdkTkNTRU9aRUAdJ8V+ZfkFuWX9hfyu/c7wAWbwD/Ev8k/z5vgGM+/2D/UHL/hP8ec7TkgrTkQlT0W/1WVdO6VnVzdQxUrTXE9PVVJeRVVfNt1gzkNFU1hFRlc8NUtoXzi1TFk1NUVVMc1VQFhFP146AkdGhTWr3jMtxE+lL99FL9Y22M1NRVUvVDEFIFhIlRndS0RGrERLvQfnL+bVAVc8dQlYORUE2ErVBlcxNQvfRPvUNPVU895E7FRE7NZE5V81udTf1jHE1Fk7HkdNtLTBVz50tlc4NLbIVEbNS6SlXTWko95CVJdXOVJIe+Qq8kFBuAKr5Cj0QUDwSEWMSfZo0Afo+IH6qPrB++j9AfAp/kHwAGLyCfIi9kn0afaJ9qL4QvAL6fuJ+qL8wvti/YL+ovFD8AJj84P0o/ZN9WP4A/at+MPwCeP7A/yj/UP+4/AE8STyRPAEZPME86T1xPfk8oT5JPbE8Axk+4T/pPDF/mT7BPOl8kXwAWX2BfSl+UX2ZfsF/CX9RfAKZfgF/yXxRv9l8QX2JvdN8Mht0HcqZOnWSk37bfyNNK9uKQzNQh3N8OIn7037a+EtVVHQNIVgXkVtr140BU9K1X9QMXWBZdA4BYvePidORL6Fbyye1c7/4CM3Tn9uLQVwLFA8Ts755/oOumf9B/+u8A5H/2fzD/Ov9M/zaPYI9yjyFXhWR8jzYTFISAFIQrdaS7+M4Cd8z3vtLo9PSqbVX1029VZeM2VRUD2/xUTXPFVFWDjVR2ZeNWVBWDEFRAV4G3PdpTVSOhU00DbBVTvWRT/YRSBZTUZ+bSq0lSveMSTATcfASkbVEVA2xRZUM3UV0D2wBRhWPJUA0zg1C2FQNMUGVDF1AtE761Tw0ET70T5U7t1E7aTRRO/ROITY0TIU3WTXO1TF0DUOwE60ta9QOHnBQhSxWESr0TbUUcpOVJhWOZSaX0tUnFA7QspBlKDTOTBUrFAxScF5YvkCP+Fb4dAI4fmB+6H8Qf1q8AK/4fCL8AGr8sv34vSC9iv0y/hr8QPwCqv5y/tr/Iv/K/BM8WzyjPADrPTG9Gz1jPas98z47PSG8AQm/Mz67P6M+6zxzfJt843wByb2zfTt9435LfpN+233DfANLf7N/+34jfIu8U7xbvMO8AQu+M74bveO9y76zvzu/g7wDy7xz/vu8g/yr/VP8u9a6DrUstE95LJZPqlGTolU2d9E5FdE/9pLSU3m1QbQNSURWTxlH9o9tYUi3zylItsz5TVuWzs1NNdFT9o5gklK0K/IR8Ve1kVoVjeTVWnfRWpcNXV830FITbMFhlA5hYpcP3WLaFYylZ5bMTWY2T4K1Y5bOjWMUDZER0IrZUBOlXLbPOVzWjwgDcfxaFlgW2DbZ9vn/oD+J/AAwfHh8wH1KPVB9mH3gfih+sjIemwqdXnaNxPAVXWi3z6iQEqFZNc1XUhK0VJATYVY0Tm+yEX6IUdCjshANwpmK2BHRxNvz0OFQ1owJU3fTs9NuTU40TW1N1cyNTqi2z7lyUqWSUctz0Om1SxaMFUk0TzVHFo2uVUS2zXsz0JlFFdGlQLXSclHOcJD1QTXNbBVAFE6BPPZRPzfRtTp2jQU6NY9RNfZStTXVzA00tpExtszHS/JTL5Kf+Y0olk4pK2gWjJxw0ykl1c4NJVr3zfkmdo8E8pDRUpAPUSmUkxKfmvW61fq2erwCor5I5xq/gr+I//K8GTxhPACpPVL8+v1i7jr+Yv+K5jk8AoE/av8RP5k/4TwpfHF8uXwBAX1JfZP9mX1j/gl+cX45fAMBfyl/sX9Zf8F8abyRvNm8A+F9Kb3RvVm9gb4pvxG+ebwDIb/JvFH8mfzh/Sn/8b15/AHB/en+cf5Z/qH/Sf9x/5n8A4H8SjzSP/n8YjzKPfIeOEq2LfIQ6TMUzJeSVTgpFJE9NEw2cl04DpJSDkCLugv+UJGMgxpNSPSa2kmvOUzWjQiQkslR1A8skVT2kVZ2EJASYVlYFowdX1URX9RPflBRtS3wEslgtMxpZnYS1WdWEWA0DzFgFE5BtWJ0zUVhtsxFYTRMB3TQM+w+VBtYN3g3eBZYPAPCfAh8Erz4fOK9KH1ynVq9QaK+SH5wfHoKaPJRfjAS1HsQU2iyUh1Y1A0asLJUkBMhVhaONFJRU7VUdgxpVbbPhVEC2/zEonAyUZFSFoy1tVPXz9VP1E79TRQNbiFNlA1BTBbRT3SRtUr3znlKlY2dS9RPbL1L9M/hRZQPAUWIdg4qUJMvwzoIMUaVjZde8JVC19kYiM1BFA234tPSITxWzHE81JG1O/TMoThWzvE39pNlNlfbGMoVMhaMdTLSlFJSFS0UD2EodBEq29fMVSkUDuEndg4I1SQ0DjEQ04UklxhayC/xK9RNPNEembS5F/jUAnj+gz6o/xM/OP+jP+j8M3wAe3zDbXkVG33BPukle34jfAJrfzE+uT6jfqm/03wbvyN8A4t88707vYO9y72SPbo+Q7wCi77zvxu/Y7+rv9O8O/4jvAEL/VP82/2j/Iv+U/57/gP8A0v+8/+7/iP8KDyQPRg8wDwAiD2wPXg94D4oPrA/GD9gPAOoP/A8OH7gPKh9EHy4fOB+YchEOxT6yeEwF1OQlTlYtM2pPLdMutLSjrLRbGFE9s6hRBcRSXUNVkWwlUwXTeEy06vSEW15UXUPRVL2kVS3js9NV3aYuwrVWLeMjlsyUkVddxFcdtEyU4mFYLcNjkF4lbhL6WK2Da8NYdROHfCRHWO0UCkyU0kwkxCSv/p3GnwCvAOIv9C8mrxg/Kj88P4aveK+gWj+EP66lpq3WwrXEpI5ZV0W0dDQNVwXTuCyUa3dW1cM1LCT1VbUTa7pV9YN+HJRFVUUj2wxVLcPFVPWDjlTaJSNWHEQeVHUT51OyrcOx9Bcm4kNTzYP8ZVIVRFJ1lHS0WFJ9s9sgUiXD6VF907FRaoUze5y0N3y0AFElw63JvISTUO2EUJ2EUKb1g95PfdTEtOjktHxtTmXDD06tw6FNlUTVTR0kTIUza5yEBUys1aS8xCFLDTRKDTNgLUr1g/5JLZOnPMfegq2iVMQZStW0Sh2zFAFL/aRszyblLtXWxa7PqF8Aws/cz95f8F8K3xRvJm9A3wBKb3zfbm+Ab5JvpG8W77BvAHof7G/+bxB/In80f0Z/WH8Aan98f45/gB9yH6x/tn/ofwDKfwSP/n/YfxqPTI8ejzCPAIqPfI+ej7CPwo/Mj+6PcI8ACp8sn/6P4I9Kn2Sfbp9onwCan6Sfnp/Qn0Kf9J/en+ifwAqvRK9Wr0CvMqkOMoBLasVES7UTqgxUpU0lI2umTk1UT22jSlCtU1PBUI22PrLIhLQ6bLTbr1K1syNTLZOXU1YlwwlU3URUBbRVrRNrfFUtY+4ktF5WrVNb0VYtYz5XbaOqtDRbFVidE5hYdbRYJcOrKVnNtFl1M+2MJLVqdCRzdCQzZLTpV60TC8xX1aPCBD++Laa/wC8A0i/8v64vED8yz0TPdj12P0B4z4rPpD+eNe6jzLSCzLStQpy07FYFY6gsJGVa5DQl5DTlVd3EVW3DW21VbVM0VeVD7yREW7ZULWN+VBVDRSTUrQ4kRNZTJcOg9BRopVNdJFMltOwUtWREgLVSFVNHdEQQUp0T2NVRTVRRLbRRJSMmUVqtU/HMFLhQZWOBtERtS8QUE1Bto7pPDdRtTyUjxk4tk1dOZWNb8U3NU4VNbbRNhURKBFRLBFTL/FcWUge8VGuhSq1TQTTk4UnFM1mQRFfOUsVJDdRKLWMrrkqd1Ettw100Z85tAAZlzl2uX8Bfyu/8X+7vCG8AMmEG/yj/Om9E/85lVm9gbwCqb5z/vm+o/zKf5P+2/9D/ABoPLA8+D1APYg98r34PeA8Amg+sD36vyA/aDwQfhg/oDwAqH0Qf9g9YH2offB+GH0gfAMIf1B+2H9gfqh8kLx4vOC8ASi9UL2YveC+iL4wvli+wLwDKL+wv1i9QLyI/ND9WP0A/aHI/jDeWwouE9BFM9TOL6kzVRE0ltORFvESFqszU+sREboRE4ZREV61S/SPKUj20U3VD0LVTzcRUbVO0VFWzKLVVlcObHLQMVo1EVpr9I+rsxHVXPeScxEttWNWjslgNswxZNfNbLlkNAxNZPeRYndNblljlw1VYdURY5UMD31fdpOy3Ts3evf6/yE8A2k8EXxbPKM86X2zPXl9wX6CCX5Rfrs2WVR6ynExEYaosVCBEtNrcxJjkxFXW7MQVVr0j1yREi1Vs1aT8xBhVLVPgVHXTW6dUreNxVB3zOCxkswFUVVRU1IVT7aNP2vykF0TU4FJls6lSYtWjcvQ066C+IvdR3TNbvlEd84hRfdNQ5KRbGlEN0+RQVVOtzDTbdVAtUzBQDdP0T1r11E9VsxhPpaRONeRtTg3T1E0ds2xNddPb50yt44FMZbMZTGZ907BLVWQkdO9KrTNbikp10ydKVbO4TOdsRuUOstxJDQNTSu2jA89K5aT8574tFv2m77B/AMLv1H/27/h/Iv+UfxaPQP8AYv9873b/iP+ajwQPDg8IDwDCL/SP1o8AnyqfPJ9On2CfAHKfhJ+Wn6ifej+8n34/YD8A6p8ErxavKK86r0yvXq/AnwByr5Svxp+wr8Kv1K/ur+CvAAq/JL82v/ifUr98v26/mL8Aqr+0vxa/IL/Kv/S/zr8gz6ASzzzPRs9gz1LPS/3TnM1L3TM+TO3E9NQlTqatM2pPbUTE1KOs1BjajGSOpNQBUg3TdFKstTR01HdTPURT3TNerVQtU9BUDURVndO2pVVlwyfkV76CI+xEkW1X/dP8V9XTZFitM23KZEQcWRVzKVmNQ9sFWdXDw1jV04RY1mXDR1jdcwWU1NdXIN3UJF/eT7BDDkLC7EfuTwD43wrvHF8uX0DvUl9k517voIDvku+k765VPnK3NOSQZtzUUlfFNKzky1YVc2uJVi3TRuxUBVZFdGIsRHwMZCvQFnIJVY2Da9FUrTOaJNRiVHXUmhRE5FRkr1MF1jbiQFVTHUMIBEVSJURSFZNrY1JVYx8E1OdRNePbsFEVc3lR1cNDUdal4wtRjUPV3DSeUFatM1pQDUMi1DTa5GQ0y8B24v3ENI9OvcauU61NFZMzTW10TD1zZ9YMdAFMfcOajMQ3S9L1ZEplxHR0+kx0okmMnfRUBJlJRQY+Bb6C8wFKVUQUn45/oH+6f8R/1g8A6H/6DyyPLo8wH0qPTB9OjQB2H5CPmh+sHwafwB/SH/QfAAYvGC8qLzwvTi9gL3IvfM8Afi+QL6ovvC/GL8Av8i/8LwAWPwg/Mj9MP/YvQD9qP5Q/AH4/qD/aP+w//j+gPwpPxD8ANk9ATxpPdE8uT2BPgk+0TwDGT6hP6k/8Tw5fIF8yX9xPQGZf0E9yX5xXvuM0BHS0xFulTS3Tpk7FVE99BNVQVXPAzPQylGSoUVp14x2E9K9SjRMhXGRrl1Md9FRV03xULXS1VH30VeUD1VU142CmRNTTVl30dOStxOQXbVhVc4BYzfPiWH3TWyVZFdMeWXXj7ZzUW7VYLdN2WNXDM3RkFfU05NBc1MQk78ZvyN8A2tnWbzjvwm8Ufz5/eO9y6YBWf4B/uumGf7jrvuW+ArHS3NSCLHRTZf081LhWsgXUVrXE/HTlVe1UVVqF828s1DZVZQRUhdRtVKVzi1RdY0dUPRNrDlQt09Zc9KBTJRS1U70DMQzU+lKF1FLaLXOABNRHUm3zEFLWZfPYUU0EUUVTalFqjdM05MT+3MS4UI0T04FQ1VbmAhXU9LpPtoXzT0+9A+FO9cROWo0T8bzEhU1t1E2NE7OxTH0EFATnS9XDg1lL9VTkBKVKvQNBRJTb4Ul905VJFdN+SaxN9FSUFUrt9Eot0yYAzAfuHbYVPhXmDb4PyA/iDwDsD/6fEB9CHzSvRq9gG7YVAIYfsB+Sr6Svth/gH8qv3K8A/q8QvyK/7K8uv1i/ar+EXwB2v4i/il+cv6a/2L/CvwTPAJZfGM86z0zPzr9gz3rPjM8ALs+Yz7LP1M/mz/jPqs8k3wAu30jfQt9s317fgN+K35zfAL7feN/S36zfJs/w3zLvPO/ARu9Q72rvXO8ulX5i3ktKLfOqHAShxFdWg08do6tIUA3zvNxUUKyExGac9DlSVWR8hCBTRbNVk2T1VN3zejyEBySE23pVHWPsVXVzXVZaDQRWHWM8V+1UV0Wz2xNYlYOYWB2j+FhWFWMpWQ2UWaVz62xkZbKcZHOcZxZi6Vfl4wHM9G/G/+Bv8mHuZd7/+P8AKn8cf0Z/UA96f2QPhg+YD6Caf7x//lPUd+ZSQrT07JbsdKhWVZNl/Hem0udMDId+Am1VrYRE9O1MhIW2RIR+PI+Wg1SPdmNTBk2j7lKNZHyPjo+gg06iC15RfZRRJWS8j9ZVLpJpE9yHroNPzVPGTpXjIVr8jw6fIJOeAssUpy7z0tSUoUSXBoNJ3VOQSdYVY3lJxZPBXCQwSgoVlEq94yqEnz69HqW2nwDAL9Iv7J/2nwg/Gq8sPz4/AFA/WjFur2ivejl+r6g/wq8AvD82v+A/Ak8UTyZPOE9KTwBcT25PgE9i75RPbu+A78pPANxPpk/wTwJfFF8mX6BPkk8ATF92X5Bfgl+kX85fqF/qXwD8X8ZfAG8Sb0RvVm9ob3pvAIxvLm8ob6pv3G/Gb9hvAn8AJH8Wfyh/Wn9kf25/aH+Ccdo2g0u18wxMvePqTJoFhE0lM+hOBYTc5Gi23IT6UF2TblEtk+NtUW1TV1J9c8pSVTPFPhT0s2wVNBeWgihVmv3jmTyECVZlJPQE6GYMFFdX9eRc9EhYPQObsFi94wpZffbWIhGtWV0j4Fg9lFj142Q2nIQVWL0T31cNhLz/AOb9xoXu/0AD5o0GDxgPQg8ANA8+n2ifgg90n54PsJ/Cn21XbVOnV9UjcVdVM1UevITa9ASY/ARVBBRtFfQE2FXFk5tVvROtXxQUGFVVk+BEFKdtVL0Tb1QlMzhU1SNjAVQNhBT3vhJPU21TtRdcFOCMFKdS5QNyNgyEOlL1MwNSLSQEhNOHUe3mfnIa9OTkUGoF9FD1I3XMpD1QbRNtBdSkhU9t8xhPveS1Tk0kTvXj1E2182ytTa3jA009hEz94xlNTG0TtUttpDy074Qka4pKxZMrhCTKSS3zaYdcJzajSfUzU0oNtAFKlaT0J9Y9VjWuL9gv4i8A5L/+LwjPIj8kzz7PUMuWPQBmP5g/gsm2P9g/8j/Uz77PALjP2s8c3+bPKN9S32Tfdt8AiH+Cf5Tfpt+439Lf3N/W3wAI7xrvPO/u36B/Yu9s727vAIDviu/E767v2O/q7/zvFv8AKP86/0T/Xv9A//pvpP+G/wC4/4L/5P/u/wAPEg/M/+b/QEAPUg8sDy4PYA9qBpqsBFs6TM2zIU3NBE7dE2sjT52TDcwUoVB1pGq8pIq8FP/EpHRS1XStUoWDWVP1c84kFF5tVFWT0FRdI0BVpYOrtFU90yMMpJUEpAW05Jc2gvjEhGJY5aPFtnyEGln1syVZncMBtVkVs8x0hJBYncNBbVhdIwBY9RPWV/UUAMSPxoXmj+CP8o8MLyYvWJsANi9wn2ovnJ+OL6Avsi/EJ2KGgrnEJ74DzBRSV0WzrQ+EJM1WZbRWLYNGtFwVXITHHKSLVcWDQmpEhVWdw9FMpJhUdRR1VIWEVB2z81NAN8HXKLxTPaN3fKRAU1Y1gwhTbbPQpKSbnKRtYxSELlKNA/dRdYRZUU2E/HRDUb0jC6ykbdf0dJ5QPaNnUFUj1TD0BNf8pGrkBP1OwkWzjwS02wDWIxS0TE1mPaPnTN00zAQBTL0GJv7CM0uFtp7DSr10hLRrtEn1c35sRJ5J7XQVSY0ESqU0Sm2EVMc23QCuv8C/0k/0v/ZPAM8iz7RPAE7PUF9iyVZdnr+AX6JftF8A/s8w39pf/F/uXyBvMm8MbwA+b2hvem98D4ZvmG+qb7RvAM5vcA+qDwR/3m+wbyp/VH8AZn8Qf4J/pH82f7h/4n/UfwDOf/B/Go8sj06POI9Kj4SPAJaPCI96j7SPxo/Ab+KPFJ8A/o8gn/qPPJ9en2ifWp+UnzSmldYjS/WjeEw9VBS12U71NqaSSlBts8BQtkUTNFE9U6hRhSMdlVKlFFIFUwVsNzYzVDZlM3xUhSPtVNVETBQ100QURFwUtVZNFOQka6pXBTMXtBSAWHUTgeJ8FJMQjhV+Q3wXDjJ21VgdszN8FPXMFNJXAkUTxEwv3q3OHQYv4K9aLwA0v0a/WL+CL2y/fr2+L7C/qMov1CcGMrcktIAktEDWnLT9Vj1TuFwUdVZs/ZRcFPVVfTO4VZ2zm21VDTM2VX1EXDTDtVQlNFQFU1VUHUMctVRFE+R0NKBTPVRTVtVDMVN9RFJFxFJlM22MpDRXUgVDH1J9MxvYUXUTolHdlAwUA6DWLhL+UH0UUNVDkVC25ZNaUAVTFVClk7ptTwVDT0/VQ+FOzZRtTgUzB06ds51NRUStTVVDsUy9s0ssROfNS70zg0sNpISUukpipZNaXNSDQF4SlUl1E2uCSQVDr2zUFUoFRAqM1A/MlFhUb65PwE/aTwDk3/5PEF8a7zxfPu9Q72LvAJRfblVuVc5dlu2W78jvWm8A1O9OnxD/Iv/s7y7/WP9q/wB8/47/oJ96n5z/nv/I/+r/AAQPtv8IDxoPPA9OD2APcg8ALA+OD8APog/MDzYPgJ8CHwAsHx4fOB9KH2Qfdh/wD5ofAKwfhh/gH5If/B/GHxgvKi8ATC8+L1gvai98Ly4vyAPus21L1TPeS+WTqkwF4yvlTd0kToWkT902HkJV3PSUUMTExLQ0OazELciUxDxTfdRTlaRUxLOVVBXUPMR6VW3j7rYsxH1WHUPsVl3UV2wdNAS0MVgdQ5xYnaa2vrIrWUXzE1l9o+DVWEXzo4SkYnykIFgEJURspMokv561Fr/4Ow6/ACC/6j8kT05PYE+iv4RPdk9gqE/Kv7xP1rXGAqdX5dNVcUREMGyk6gTEqFyka2VW7cRWxQPXVbVDK5tVjdNfNMQmLMRDoLY2wrZUbeN+VDXjOK1U9aMCVM00U0Xzky1TtUNbU42kU1U0HKRbtVL1o3JSnSM6HKWtUrVDy1E9NFFt4161UT1UUeXT8VC1Q6vW7MR1UJ1DPdTEBVBqbcRP/ZRPNcPGTl3U1U5lw9TclU21owNNVi2jmUx9NEyN088s52wW09QkikoloydK5ZNjyklF1HTX5tLBSf2UCUot1FzUOgTnRv2+39DfANpv9N8G7yjvIn907zZ/WH8AYnGO7X5/kON279Dvun+sbwDWf0j/8n8UjyaPOI9Kj1yPAG6PgI+Sj6wvpo+YL8qP7I8Ano+wj+KPDJ82nyifIp90nwBWn4Cf8o+sn5afyJ/an7yfAB6vMK9CrwSvVq8Qr/KfjK8Abq+Yr6qv5K/2r9ivCr8kvwAev0C/uq9Uv36/cL9av6y3qk7DS13DDNwkJeQkJW1OLWMjT51DDVANg4uDUJ2z9/wkw8B+MuHaxMR0nMTnUjVjWVNWXcPMU7XDQmTEtGTEmyRV9SOXVTU0DFSYVVZFNFcNhFeN09/URG1LtDSyWCUzDFk1NK1ZfTMBWTXEWEVDkG1Y5WNRWH0zEVidQxHddDwTT31jwvTH7s3uzQDezzDfQk9U394/UN9yT5zfoK7fwN/aT9TXlrKa9ERh1Vddcx4EVNpsxIdWqj1TRhRUBQxUyCxUi21VfWNSVU1zGFV902vgVNUjmmRUYlSVNG1ULWPzUyUzvFN1ZFYsNE9TnbMXPMTStFRbm1INg2NSXXMuJMTb91HNI75RTXOIUWwFNs7SC1GFU9VQzSPTnlD1Jv5DUB1j9E+2BXOFT3UzGE9dc46pTuW2zkNNBTRNxTRMtuVjgUw1YxlMBTOwpqy0N0sdZJRkcZRkEaVKdTO4fGfWsoyEZOFZSWX2znLzSk1zSCx3AM59vm/Qb/Jv9P8Gfyh/Kg8AnH9OD2APcg8Mh5Z9hnXOfQCmD8gP2g8MjwaN9g8gHzIfAEQfVh9oH3ofjB+eH5C/sh8AxB/WH+gfqh8EL7a/MC86LwBUL2YveC8KL5Qvfi/AL1IvAPQvti+wLwI/JD8mP1A/aj8AfD9eP5A/Oj+8P9Y/6D+6PwD8PxZPCE86T0RPHk94T4pPsKRPVk+gQ5bCnEu94z6tTD0DKE3lRE5lZE9aNVMP9FSFUJ1D+gzEbYzUVAFSPVN2Uj0DW+hS1bNcUy3z0DzHms5StkTERFVNVETkKIhkz+ZT/NThhMduY5TEHK1ZNWMpWVVkWRUT021YJVOWWCXjVVgVExsTWKVD11cNZHzfftUAJtX+XT7dDm8wb+pfRG9mbwB4b5rfnGeOb7hvym/k1+bd0taynPzXXmIgrGTNVhItw4kc76ZCxzTvRuXGwsHRVO+mU2zvfuW+4k5TgnXzCJTvpu+478rh7rJDYNTv5u/47wrxrmL9ThX/ACf/Of9L8PbTVP+mQ2z/vuIrfkkV5EkNVElthp71AIbDfAemTcb/2P/qj+z/Dp8AGA86D0SfVp9on3qZvgWOnQCGDa6fwJ/Sn+Sf/g/4nxqvAAyvPq9Qr2KvdK+Gr7BPok8AvK+mr9CvYk/8r/av6K8SvwA8v1a/KL9yv4S/Zr+wv8JPAJS/1r/wv/q/FM/mvzDPQs8AVM8Oz3jPks+kz7bPyM/azwD0z+7PEN8y3yTfVs9Q30rfUHzfht+A37rfS+VkS4Xja29MHZRNdXNjTiVT22ZPdeMsUG3zoVDWnXMyUSVTptx0G1LaXWOQrHQDU+VzdVNsLVSMdF5UrWPtVIXjW19V9YPRVVVUVnVza7NW9YMhXGSQV31zm/xXdZN+WIVUxFQl1VklhFkNVFh1c8NYql3zhMTkRLzk81xk0AVXXfPEhG8WbyhrJm8o/wBab0z/Xv9w/4pvjP+ub7j/0Mr/5G/O9fZyt5TkjldUNYSs9P1sVLh0VHc0dG03dFT3VZVTulVF89uAVR2TRVXtc/5UauVzxVTkjUxUVlTtc1seVMWj51P1g7FE5Nt4U+XjNFM1U/xS2F0ELOc+klhSNYMgUtalU+lRdYOxxHRuUdpdhFE1gwBRpVPJUDY1o5NQzfNbUCWE7HRb3k81o1NPLVROfXNrfE79RE71g6FNXYTVTbVUTM3za0wU60usjYQElCFLRfRKRfNgyUpVBIyEp4SH/kKvSWxNhKSEk0rl4xRLfYMBWJyX7p12lR6d9o8AnxqfACSfLi84n3qfZC9OLZ6djp8AqC+6Keaf2C/yn/Qv/i/IrwAyP0Q/Vj9oP3o/jD+eP7A/AMLfzD+m3/g/0j/kPx5PME8AQk9MT/4/iE9ST5RPnk9ITwDST+RP9k+wT3JPFF8uXyhfAEpffF9uX3hfil/EX45foF8A6l8Eb/Zf2F86b0xvtk+AbyBib5Rvjm+oa0YDSw0UbCStruzUpU09A6r81KbSHBRoDBUU5FIc5MZR1pVjOlKVFFJ1gyFT2qVTlzzkJVRNI5hUan1zDFQEfkQE8FX11LVWRRRWnXNCV5Vjym1XveMzWJ0DnFgVhK1YZSMuWXUEWS0T77VYHSO1xORkWB1zIrVYxQRXnQPMVx1zwgCE/zb/EI8ijzSPRv9Yj2qPAKz/jo+o+4aP2P/q/9SPvoVUhgMElHFMhDCMdOocBJuoVj3jZVat5CwE59lVJZRk5GFVtRMoVay9dGwEtlSV5FQ1A0e2bJQOVLUT2FP1BFM0/QRMdVNlI+5SxXQs5GuAUnWUUh1zElK9g1vLUR0jlVFlI14c5EsmUb10UB0EDOSB/ATbS1A94wVQTYOgT2qVBE8ldE6VY1pOHfNb8U1NI4hNtYMdRKRbnUwd8zFMLRPPbCfaJgIHHCSlSvUTQUraHSPlhBSHSR1zgklW9RPBSZUESs0ESuWUBUu1g10cP7YlTiXmH/CvAAovFL8mL0gvci9Mv26/gL8AirHuJY4t7i2mv+gv+i/0vwCmXxA/Cs88z07PYM9yz4TPAJbPqM+qb7zPxm/gz9LPBN8A9s8o3zrfXN8e33DfWt+U3wCe37Dfwt/c3+7fiN8K7xzvAC7vQO9a70zvdu8A74rvtO8Axu/o79Lv/O8e/wD/ss80/wBm/0D/Wv+c/0b/iP+y+b6C24tLnQMMTD0D6kzQHRQ8pCMQToIQDKSFUKKt8/oMFNsAdnLj3ARXtVKNdFKFsz5TvQPQFVOFdFTNc7SElFuQvoLbm1Wt8wpWvYN7VradA+xWhRN3Vy3D4zK0hE3Ed2ZyDlmtdi6S2xVZ9aPhWOWTlli2LZNVWC3DE1gtE98FV7UTyESP/g9Qg+51rqIBwQwfNh9Ij/p/XB9+H7CPgKKPpB/GH9gf6h/8F67ymq1XvXNfV4WzHox02qoklJiMBFc8lBcklNjWXJSPVc1zVHQEGlVaraPhXHSsVC3EVIUDbTxcBARUvXO/U2UDTYhMBFBTXSSMlOPMlFurUs1zdFJ9JFJds2v4UU0DwCx0ilEddrZechxRLZPlUO1kUKq99FCVdFBlA/gMdIjVT+0kT+1kTiWzRU7KhZRN1aRNpZT0ZIVMykWkTO2ES1UkLMTzShpNJEpNAzBKtRSUp04CrZCcpOFJNQRKhZRKAC10JLcmzVa95q/4Pwq/HE8ANr9AT0K/ZE92T4BDxr/AuwDWpaZPuEvWT+hPMs/0T77/AAhfIl9UX2ZfeF+KX5xfxv8AqP+6X8xfzv/4Xwr/HG8WbwBAb6L/XG9+b2Bvcm+cb8ZvAKBv4m/0bw5/uG8Cfyx/Nn8AUH9yf2R/jn8of2J/rH/efwDIf/p/JI++fxiPSo9cjwaPQICPmo9sj66PyItuIpzchK06VDQlTTWUTiWjZlokNCz8lKFQJUMV3CemTiL/Ub0mznLnvCVTagUEU4UDXIwkz1RVBNZUJLRVzXMnPCSXVtr9MyFsFJBXbSP8V7ZVI2RY9fPKWO0kWWqNoye8BAXEBMFYVSPVhNSURNwEA8wE1lcAJaRMHw4fIBseFW4VJh9IrwByGW4feK+Kr7Qfph+or9KvEOSvZjP8p44Ct5SXniMUJLUPxKTNjASHVs0DRrVWxZRWZQO4VYUDfNlVbZZmMglVRVPTVKwtJGyUYlRlMylcBORtU+UDr1PVA3VTbaPVQJQkCFQE0rQkm1K2RVNjUuUDH1KNA+etUW2jsFFlM3ksBEPVUeWjCzQE1yQEnlDW9fNaUOUjIhwE2k829fNqT8Wj/U5NJDQ0tAuQZjNNRVMzTWWUTDaNA2dM/TMBTA0k1IRNN2w01ErNdLw0+pQ026JJJQN+SWUzmUlYjcZGM4TE90pdQ0iERwDOP+A/8j8E3x5PKE9ST1xPAF7fcN+C35xPvk+YS85P2N8A6t/UzwbvGO8SX4yPVu9o7wB670Tvnu+w76qP1O/Oj/DvANLvBP/+7xD/Qv9U/17/cP8Amv+M/67/wP/S/9z//v/w/wCC/yQPNg8gD0oPfA9uD1APAIoPzA+OD6APAh/kDxYf2A8AMh9EH24fIB+CH5QfVh+oH2qiH0tlO3RUNKVNrZNrqk6VxE+9E0pQ1SQtUFUjNFGts6g0lNOwWpazUh2TIVOFlFNltLVUnZN8ZJTvVAXUVbYt09VVHZNhVm20VmyltMSkrVetsxhYlTRm1JTkWL2WBsIeWcWjq+1YLdO17JR21CQ1VVjFk/VspNCklMScrwBOryA7Pq9AP1qvDD+Wr4g/AMqpxq+4P8o/3D/+re49lrOydDSAdDSbJf1WVdO40jS0d4SUg5XnVLSsVbYF03FVrbM4VQXD/m1UxZPFVK0zjVRdw9tHVB2TEVStk9pTqh2UUyXEUy0kU21EUqx1REwkgVKlw0lMlBS1Up2T3DyUpFEFw262/LQ3USUjAFFVs7wtUJXjg1BVs0wklRTEW8JPzQNXT1WUTmUktU7tJE1Vs4xNjZRN1sWTtUwdtEzdM+tLWt0zixTUIUsNJEqtkyVKjFTqpMeuI0mVtKTEKxlKleOTjFQqFNcu7wBA407d9s8IbxrfNN8+b1BvAFrfdG+Gb5hrtt223abfyG8A6m/EH/ZvCH8ifzR/Vn9ofwB6f4x/nn+wf8J/1H/GH+AfANofHI8OjzCPGo9Ej3aPiI8AUo9sj56PsI/Kj+yPzo/gjwACnzyfNp9Qn2qfdJ+On0CfAIqfpJ+mn8Cf0p8Mrwav8J8AGq8srzavUK+Cr5Svbq+wr1rCr0vts4NLBcPenGSZrgQnPrKmThW0NFRo2gTE3iQkUFHdI8ZRYtWjOkQvViWesiVUZWO1mGQkDGxEflV1M/C0hCd+I1YVw0JX1aPKrVftszNYrTOdtLT9hViVYy7EJ24j1CfXomRarCQivCTnVxVTzDQ3AGY/UD8qzzzPdj9wP5I/hM8Alj/gO6bPyM/az/Q/5s8QQ6oOYrEc1HFsxDD8tOxWNESoVmWzZZS0JUxHMD7TXER7IN4iJlVtJt4iS7ZUlWN+hEeWYg581GvWU71UUxVTXFOts1sjU5Vj7lLVJFKF1LVShURSJSMQUt3Dy61RLWOVUZVjXjQkKFY8JO9QNURQxURQ3cPbS1BlswVQbcOgT2qtRE89tE7Vo1pOxUPb8U0tY4VN3UMcTVqdVEzFQzFMFUPPXGfahkIHHGShSg1jQUrGLWPlSfWkpFcOYsFJGq1ESsVDsUpt1MxfZqUAtmX2Xf5fGG8qb/TvVm9gbwCab3z/Zv+A89Ztpm3Wbd5vANhv8m8MD0Z/aK8qD1QPZg8AeA+KD5wPrg/AD1qv1A/uDwAAH8qvHB/eDzgfMh90H14fAHAfmh+sH74fyA/SH/QfDi8A8B8CLzwvJi8gL3IvlC+OLwCoL5ovxC/WL+gvEj8EPx4/ADA/Sj9kP34/cD+aP4Qvrj8gyD/aOR5D/KeGU0yN5BS3ViZS4k+FQ2cUVNw0t7LXMsREt77CrVJtwyBZU020pNQjVF20VM1DywlV1TRVvdSMRF5WTHXkVNRXV0VELNVY/dPbmFiV8/hYtVMpWSpd5FltVFhNA6Pkv/a9ACZTbM9GzQ5VBsVuxT5dVl8AUM9qz4xfnl+gz7rJvs/gX9DyXwRv9sUOs1dNs29XhMW0pLTqPNcuQ0zftrNV1k0DY1UNQypk1PFUxv3TuFQV5IzXFuIRVGr9tFPt1FN9s15T1dNhJ7Rkw9AO41S0gVJ9Q2tJUr0zB0y0z1Fls6zz0IZSYFF1ZFFNA/O2NES8UE0Dg1BNsz+1UH1EUCVDok/90zhlTw1DykTnZrL1TTXTq4xNheRNtbRMZbM1pUxNA9Oc9wZiCyz0pVac5EVKdeRJXXRJ1dMLh0lFdEk9dMTndmMc9wC+Pe7vAP8S/xz/No9I/1qPAJT/fo+Qj6KPtP/2//D/Eg8A/I8OnyAPUg8cn74/aJ96nwCMn56fsJ/Cn9Sf5p/4nwqvAIw/Fq+IP6o/VK9mrxCveq8AlK+mr5Cv6j/sr0avAL8ivwAsv96vQL9Sv1y/fr9gv5q/ALS/zr/Yv+q//L8Wz8i/Es8ARM82z0DPcs+Uz4bPuM+qz2zczwZii0s10wxMDUNr6kxN1E4FYytPLWO1DyTkhQzk+FC1Y25NURXj4VGlRMxk6OTUW1tTPUPQUzXjRJzUrbaEZChVBWObZGQNVkRkmFYl5Fcdg3HUVNvdV3WDSFilg65Ytg1DClkl4yVZFeMBbVm1Y85YFeORWKXjrVPkRBNYLWPfPGTKAAxfPlU+VQ5VNu9I6x7vUF8Aeu98X65fsO/SX8TvBm/476gSbwz3zsKarNRhNGQeSjxk2pzcVaTVpETHjNTbi1UlQ1JVdYMYVZqd4+CUZKdUrdR8RCltVPXT81PVQ7xTNdS2ZERPU33DF1OF9FLKjfRSbWRSNWTkZPdRNrVjvlF1g4hRPUbOwjUaRETkRNSeUC1GtkNWPETwT0WDhTx0GER0W6pOHYNBTh1kTT1E2mR05xREgUx9QxlMpj1DsEu99IwE78x0cbVKDdRK7UO0SSVDgqysdx6C4UlVk1OkdUoCBfNLrIc+n1CT/n8QjyIfAAwfTo9YH3KPfB+OH6AfyokAvh/QH+IZphUWnwgvKp8cLwAmLzgvYi90L4YvmC+qL7wvAM4v4C/yL+TPxs/4LyI/PD8ATj8QP1o/lD+GP6g/gj/MPwDeP8A/6j8kTx5POE9KT1xPAP4/CE+KT3xPtk/IT3pP/E8ADl8gXzJf3E8+X1Bfal+MX8B2X4Bfok+0X9Zf+F/hmmr8VDoc1GVkdGdOfdPbZk+t8yxQvYOhUGjF9Pz3vvL//GSQUkUTrQW09HVThVPqtGVUNp3j0FRF40JVrQSUZK1EpNS1VlUjI2zkka1XrfP8V3XTZMzUyq1Y5dMeWR3UWYVT+lb01MNYddOE9GRE/NQrA1h909bEZMTc737vADh/Sn9cf47vcH/C76R/Bv+A2Ou+f+h/Ev8Mj/Z1JgK3mjz0jlTkUlct1Px0y9VWXQOJZPQ3pNT1VbYV07pV5dN+VUUTRbVVrfMMlGTUVK3znNZ81FZU1WRUlVPnU7YlE7FTdRN4U+0TQaqs9Ax01NTk9I5c1FhtUmUDIFJdA+lR9dNbs1H1c3tR1dNF9PTbDlFdA8lQVSOTUDJl1FAd1ETU3k+lFDwEywVPJZROLdRUBKFNWl2ETVUj00z1c2sc1FMFTJWEFGVLjXRKjXNbYErl0/5JjfRJdYRWvJSeSeVkSV0DeawECxRLhdNYVC9OJaYVdhUAJh8grzofRK9OH2iveh+MrwCer7gf8hm+r/gfUiHepQ4vABC/Ui8kvz4vSL9Sv2y/jr8AoL+yv8S/1r/ov/q/5F/eXwAQzzrPJM9Wz4hfSs90z4bPAJjPss/Uz97PyM/6X/zPJt8ACN9a32zfRt8434LfvN+m3wDY3+rf/N/G36Dfwt807ybvAFjvYu+E727vqO+y79zv7u9ooOs+k6ykroSUpU0tY1umTrUDok+9A0w0BNvAULUDMlEtY8ZRtr0DPFK9869S3aMhrVNVo5VTXQMJlIR8tVSVBFS9A3xVjXPwtpz0YFYlo9FWjXNAtVe946oshBdYZQOAmVjlZvZyK1nVZtZy7dVYVaO1DHR27GQzWCplhFe9A8w8hMKMf2Z/BJBz3qLBTAc2D2gPin+EDwCeD7B/+n/UD74P+A8CjxQfxGbzlASAlAS78O4C/VZafaOopGRlVt1kVuWTa+hVvfRVRYNvVeWTrTh0hP5U5ZO4hGSAbVQlY0dU3aMRVM1jrdrEhKFTzWNq1IQ0qnxk7uSEuGz0gfSESW1SPYMSUpWD3FHdk22kXPRsUc1jKlF9s2vzUL3juiSUg1A99rRGYzyUvlSUU0/NZE5qfWROZYRNlfOMTSWjqyFNpWRM7YNQfJTrNKynBhILVKSlSn2ErCRt5dSUmUntY4NJlWQ2zCQ0SsXjt0oVJDSnAC6/AKtWrSavMD86r1yvZj8AeK+qr5w/rq/Yq84/AL/yPwAETxZPgL9yvzxPXk9wT4JPAJRPRk+gT8pPvO/uTwBf2k8AFF/W7yhfIl9EX15fiF9aXwCcX55fyF/iX+xf/l8A/+pfADRvPm84b2pvfG9Obwhvsm8AxG+Wb/hvCn/UbyZ/OH9KfwBkf15/2G/ib5x/hn+of7p/wNx/3nXGIxT/JvWuMu5OIrUkT4U0PJVM9FJU95aTbGT3rjI+U7VDs1NdE2slVIUzmIT0DFWV/lbeomFWjfRW7QNdvPQzylcFBpbynFhNFNz3tlYiGlmtM95YZZRYWk3zYsz0IFjVk+kUDwAuD0gLNp9QD3oPlA8un4ifALKfxJ/mDe4P+J8KrxwfDqWsJvM0FG9XrTMuHJTstFQflnInXKTYVe2Tna1VtUNjVRUkVTUz8VCUF+YTpBffcgSU9Mx09xpeI1OlEydTnfTcH1712pZyB2T0z1FdE5VRSqX0UYUTKBwvlnNQjfMDP1B99Ez0O/CGE1QvZiXa1jNNpRMHTV0jnkwWXRM1TLVD09w3ni1G8iswSgW0SaUTh8QnVjIrxUmFFErVM7HkJ4Y1AKZPKEOGNR4/KM9KP0zPXj8AcM+CP4zPps+4z8LBJkXePwDYz+rPJE8e3yhPmn8832bfAHjfit+c367fwN/qf9Tf5t8ACO/y3xzv9n9A7zLvXO9u7wBof1LvvO+O78Dvsu/879bvAPDvIv88/y7/YP9S/3z/lv8AoP+S/8T/tv/g/9L/HA/u/wBIDwoPXA8W73APog+0D44PYMAP2g/MDwYVDqKLSw0jrQwshCVNZRRO1aRPJu2TDVDlFDwk9zQkEyCq1jLhBCR0/KTn7BRZaVO9pvYSQrSktFRdg2smVcWzl4SkI1bFpNZkpAVXLcNx7JTdV7adw0hYpZOwWF2zCtlZhYTsFAVZLcPRWLbNI5RYFYNTWNUzES1YBbPfV52jyJyfVp0AJpVGLTYvaJ+CL6Sfpp+4LwCqL9wv3p0OrxA/IqkmrdaDaVeFpNQkIPwkzVZFs0uJVl2DRrwVbKTHfKSrjVVVhFWdwxishNGtVF2zmlQFlFRFsymtVBWD81OVg7yEhIWtUwWzT1OdowiMFNJNUhUzm1KFpHSELvyk2/dRZbO+UZ3DiFGmFYNDUaW0DLTVTISebVDFs2dQ1SMwUAUja/RPXcOFRBT9Tr3DUY48hDsQJqNNtbNQfLTb50wtw4FMRbMZTNr9A5rsBDdLBSPUSqwFFOS0EUqdpElNs4ItSfWjjElttEm1RiazAUrVFPS/NtWWzR7POM9azwBUX37PeF+iz4xfrl/Iz/LJAL5VDt/4XwpvHG823wjLXt8AWN9qb4Rvlm+ob7pvzG8uDwDob/pvDH8Wf9hvKn9Mf+4PABB/gn+Uf55/sH/Cf9x/9n8A8H8CjySPLo8oj1qPfI9GjwBof3KPvI/Oj7iPko/0jw6fACCfMp88n0afeJ9an4yfZp8AiJ/Sn7yf3p+4nwqhLjOsRKt0TKVUTV0UTl2zalVP/TRQzbOjTEQ0FERrqFH9Ix3spJFSXVNbBVOlU3hTBaPqzKVtVP0j7VQFs19V/RS2jDRCVs2zs1YtUyG21CSQV12z+le9U34tWC1T4Vg1FFntpgairfoMJMNYrYOHBCREWVhttFwk0ldtM8aULwDWJV4lTi12LV6/OL+Sv8wvAN4vyL8CP9y//r8QzyI/NDdiPhK3zKeOM/S0/VYFo9W6vBR1tBQ1vBT1VZalM7pVJRN8tKWMxPzWvDTDVB0UVF1TVVTaJRMclBTkU/WzrVNqPUN3jBQyjKT6UgW0tVLFM4x8pFVSpaMfFVKFRFHdFFFdFl6lDkJt/jxEx1Clo49QpTPbWlDNQyJQBaPaT6rVNE/lpE5tFE4lRE7W9bOdTaVETaWjz0xsPUSU1OdLPUOHS22kVUu1tEoFo1q81PrMRNuiSX0TeUmlM6pJKL1GPtPs1A+sRFTEVwZfABhfKl9cX07vYF+CX4Tvvl8AqO+66e5dzu/wU+7tLm8Q/wBSbwzvPv+wj2r/fP+O/6D/ALL/xP/W/xCvCq8MD/7/MA8AQg/8n0YPIA96D4wPXg+oDwC6D8wP3g+YD/IPHB8uH0AfAFIfBB9uH4AfYh+8H84fmB8Auh/0H/YfAC8iL+wf7h84LwBKL4wvhi+oL7ovzC/WL9AvAOohAA</prop>
			</obj>
			<obj name="Protocol" class="HTCProtocol" version="1">
				<prop name="Created">2016-07-12T11:00:00.086</prop>
				<prop name="LastModified">1899-12-30T00:00:00.000</prop>
				<obj name="Programs" class="HTCRunProgramList" version="5">
					<list name="emlist" count="2">
						<obj name="item" class="HTCRunProgram" version="1">
							<prop name="name">Program</prop>
							<prop name="Cycles">1</prop>
							<prop name="AnalysisMode">None</prop>
							<obj name="Segments" class="TEMRunSegmentList" version="1">
								<list name="emlist" count="1">
									<obj name="item" class="HTCRunSegment" version="2">
										<prop name="Hold">180</prop>
										<prop name="Slope">4.4</prop>
										<prop name="StepDelay">0</prop>
										<prop name="StepSize">0</prop>
										<prop name="Target">95</prop>
										<prop name="Target2">0</prop>
										<prop name="AcquisitionMode">0</prop>
										<prop name="AcqPerDegree">5</prop>
									</obj>
								</list>
							</obj>
						</obj>
						<obj name="item" class="HTCRunProgram" version="1">
							<prop name="name">Program</prop>
							<prop name="Cycles">50</prop>
							<prop name="AnalysisMode">Quantification</prop>
							<obj name="Segments" class="TEMRunSegmentList" version="1">
								<list name="emlist" count="2">
									<obj name="item" class="HTCRunSegment" version="2">
										<prop name="Hold">15</prop>
										<prop name="Slope">4.4</prop>
										<prop name="StepDelay">0</prop>
										<prop name="StepSize">0</prop>
										<prop name="Target">95</prop>
										<prop name="Target2">0</prop>
										<prop name="AcquisitionMode">0</prop>
										<prop name="AcqPerDegree">5</prop>
									</obj>
									<obj name="item" class="HTCRunSegment" version="2">
										<prop name="Hold">60</prop>
										<prop name="Slope">2.2</prop>
										<prop name="StepDelay">0</prop>
										<prop name="StepSize">0</prop>
										<prop name="Target">55</prop>
										<prop name="Target2">0</prop>
										<prop name="AcquisitionMode">1</prop>
										<prop name="AcqPerDegree">5</prop>
									</obj>
								</list>
							</obj>
						</obj>
					</list>
					<list name="AnalysisModes" count="4">
						<item>None</item>
						<item>Quantification</item>
						<item>Melting Curves</item>
						<item>Color Compensation</item>
					</list>
					<prop name="ChannelCount">4</prop>
					<prop name="InstrumentSubclass">HTC_VER_10</prop>
					<obj name="Container" class="HTCBlockType" version="1">
						<prop name="Id">bt96S</prop>
						<prop name="RowCount">8</prop>
						<prop name="ColCount">12</prop>
						<prop name="OvershootDnDelay">10</prop>
						<prop name="OvershootUpDelay">10</prop>
						<prop name="RampRateMaxDn">2.2</prop>
						<prop name="RampRateMaxUp">4.4</prop>
						<prop name="ReactionVolMin">10</prop>
						<prop name="ReactionVolMax">100</prop>
						<prop name="ReactionVolDefault">20</prop>
						<prop name="HorVertCrosstalkCoefficient">0.0003</prop>
						<prop name="DiagCrosstalkCoefficent">0.0001</prop>
					</obj>
					<prop name="MaxPositionsToSeek">96</prop>
					<obj name="DetectionFormats" class="DetectionFormats" version="2">
						<list name="emlist" count="14">
							<obj name="item" class="HTCDetectionFormat" version="1">
								<list name="emlist" count="1">
									<obj name="item" class="HTCChannel" version="2">
										<prop name="name">SYBR Green I / HRM Dye</prop>
										<prop name="Active">1</prop>
										<prop name="EmissionWL">510</prop>
										<prop name="ExcitationWL">465</prop>
										<prop name="IntgrTime">250</prop>
										<prop name="MaxIntgrTime">1000</prop>
										<prop name="MeltFactor">1.2</prop>
										<prop name="QuantFactor">30</prop>
									</obj>
								</list>
								<prop name="name">SYBR Green I / HRM Dye</prop>
								<prop name="Active">1</prop>
								<prop name="DefChannelNdx">0</prop>
								<prop name="DenominatorNdx">-1</prop>
								<prop name="ReadOnly">0</prop>
								<list name="EmissionWLAvail" count="6">
									<item>488</item>
									<item>510</item>
									<item>580</item>
									<item>610</item>
									<item>640</item>
									<item>660</item>
								</list>
								<list name="ExcitationWLAvail" count="5">
									<item>440</item>
									<item>465</item>
									<item>498</item>
									<item>533</item>
									<item>618</item>
								</list>
								<prop name="MeasuringMode">hmmDynamic</prop>
							</obj>
							<obj name="item" class="HTCDetectionFormat" version="1">
								<list name="emlist" count="1">
									<obj name="item" class="HTCChannel" version="2">
										<prop name="name">SimpleProbe</prop>
										<prop name="Active">1</prop>
										<prop name="EmissionWL">510</prop>
										<prop name="ExcitationWL">465</prop>
										<prop name="IntgrTime">250</prop>
										<prop name="MaxIntgrTime">2000</prop>
										<prop name="MeltFactor">1.2</prop>
										<prop name="QuantFactor">2</prop>
									</obj>
								</list>
								<prop name="name">SimpleProbe</prop>
								<prop name="Active">1</prop>
								<prop name="DefChannelNdx">0</prop>
								<prop name="DenominatorNdx">-1</prop>
								<prop name="ReadOnly">0</prop>
								<list name="EmissionWLAvail" count="6">
									<item>488</item>
									<item>510</item>
									<item>580</item>
									<item>610</item>
									<item>640</item>
									<item>660</item>
								</list>
								<list name="ExcitationWLAvail" count="5">
									<item>440</item>
									<item>465</item>
									<item>498</item>
									<item>533</item>
									<item>618</item>
								</list>
								<prop name="MeasuringMode">hmmDynamic</prop>
							</obj>
							<obj name="item" class="HTCDetectionFormat" version="1">
								<list name="emlist" count="1">
									<obj name="item" class="HTCChannel" version="2">
										<prop name="name">FAM</prop>
										<prop name="Active">1</prop>
										<prop name="EmissionWL">510</prop>
										<prop name="ExcitationWL">465</prop>
										<prop name="IntgrTime">250</prop>
										<prop name="MaxIntgrTime">2000</prop>
										<prop name="MeltFactor">1</prop>
										<prop name="QuantFactor">10</prop>
									</obj>
								</list>
								<prop name="name">Mono Color Hydrolysis Probe / UPL Probe</prop>
								<prop name="Active">1</prop>
								<prop name="DefChannelNdx">0</prop>
								<prop name="DenominatorNdx">-1</prop>
								<prop name="ReadOnly">0</prop>
								<list name="EmissionWLAvail" count="6">
									<item>488</item>
									<item>510</item>
									<item>580</item>
									<item>610</item>
									<item>640</item>
									<item>660</item>
								</list>
								<list name="ExcitationWLAvail" count="5">
									<item>440</item>
									<item>465</item>
									<item>498</item>
									<item>533</item>
									<item>618</item>
								</list>
								<prop name="MeasuringMode">hmmDynamic</prop>
							</obj>
							<obj name="item" class="HTCDetectionFormat" version="1">
								<list name="emlist" count="2">
									<obj name="item" class="HTCChannel" version="2">
										<prop name="name">FAM</prop>
										<prop name="Active">1</prop>
										<prop name="EmissionWL">510</prop>
										<prop name="ExcitationWL">465</prop>
										<prop name="IntgrTime">250</prop>
										<prop name="MaxIntgrTime">2000</prop>
										<prop name="MeltFactor">1</prop>
										<prop name="QuantFactor">10</prop>
									</obj>
									<obj name="item" class="HTCChannel" version="2">
										<prop name="name">VIC / HEX / Yellow555</prop>
										<prop name="Active">1</prop>
										<prop name="EmissionWL">580</prop>
										<prop name="ExcitationWL">533</prop>
										<prop name="IntgrTime">250</prop>
										<prop name="MaxIntgrTime">2000</prop>
										<prop name="MeltFactor">1</prop>
										<prop name="QuantFactor">10</prop>
									</obj>
								</list>
								<prop name="name">Dual Color Hydrolysis Probe / UPL Probe</prop>
								<prop name="Active">1</prop>
								<prop name="DefChannelNdx">0</prop>
								<prop name="DenominatorNdx">-1</prop>
								<prop name="ReadOnly">0</prop>
								<list name="EmissionWLAvail" count="6">
									<item>488</item>
									<item>510</item>
									<item>580</item>
									<item>610</item>
									<item>640</item>
									<item>660</item>
								</list>
								<list name="ExcitationWLAvail" count="5">
									<item>440</item>
									<item>465</item>
									<item>498</item>
									<item>533</item>
									<item>618</item>
								</list>
								<prop name="MeasuringMode">hmmDynamic</prop>
							</obj>
							<obj name="item" class="HTCDetectionFormat" version="1">
								<list name="emlist" count="3">
									<obj name="item" class="HTCChannel" version="2">
										<prop name="name">FAM</prop>
										<prop name="Active">1</prop>
										<prop name="EmissionWL">510</prop>
										<prop name="ExcitationWL">465</prop>
										<prop name="IntgrTime">250</prop>
										<prop name="MaxIntgrTime">2000</prop>
										<prop name="MeltFactor">1</prop>
										<prop name="QuantFactor">10</prop>
									</obj>
									<obj name="item" class="HTCChannel" version="2">
										<prop name="name">VIC / HEX / Yellow555</prop>
										<prop name="Active">1</prop>
										<prop name="EmissionWL">580</prop>
										<prop name="ExcitationWL">533</prop>
										<prop name="IntgrTime">250</prop>
										<prop name="MaxIntgrTime">2000</prop>
										<prop name="MeltFactor">1</prop>
										<prop name="QuantFactor">10</prop>
									</obj>
									<obj name="item" class="HTCChannel" version="2">
										<prop name="name">Cy 5 / Cy 5.5</prop>
										<prop name="Active">1</prop>
										<prop name="EmissionWL">660</prop>
										<prop name="ExcitationWL">618</prop>
										<prop name="IntgrTime">250</prop>
										<prop name="MaxIntgrTime">2000</prop>
										<prop name="MeltFactor">1</prop>
										<prop name="QuantFactor">10</prop>
									</obj>
								</list>
								<prop name="name">3 Color Hydrolysis Probe</prop>
								<prop name="Active">1</prop>
								<prop name="DefChannelNdx">0</prop>
								<prop name="DenominatorNdx">-1</prop>
								<prop name="ReadOnly">0</prop>
								<list name="EmissionWLAvail" count="6">
									<item>488</item>
									<item>510</item>
									<item>580</item>
									<item>610</item>
									<item>640</item>
									<item>660</item>
								</list>
								<list name="ExcitationWLAvail" count="5">
									<item>440</item>
									<item>465</item>
									<item>498</item>
									<item>533</item>
									<item>618</item>
								</list>
								<prop name="MeasuringMode">hmmDynamic</prop>
							</obj>
							<obj name="item" class="HTCDetectionFormat" version="1">
								<list name="emlist" count="4">
									<obj name="item" class="HTCChannel" version="2">
										<prop name="name">Cyan 500</prop>
										<prop name="Active">1</prop>
										<prop name="EmissionWL">488</prop>
										<prop name="ExcitationWL">440</prop>
										<prop name="IntgrTime">250</prop>
										<prop name="MaxIntgrTime">2000</prop>
										<prop name="MeltFactor">1</prop>
										<prop name="QuantFactor">10</prop>
									</obj>
									<obj name="item" class="HTCChannel" version="2">
										<prop name="name">FAM</prop>
										<prop name="Active">1</prop>
										<prop name="EmissionWL">580</prop>
										<prop name="ExcitationWL">498</prop>
										<prop name="IntgrTime">250</prop>
										<prop name="MaxIntgrTime">2000</prop>
										<prop name="MeltFactor">1</prop>
										<prop name="QuantFactor">10</prop>
									</obj>
									<obj name="item" class="HTCChannel" version="2">
										<prop name="name">Red 610</prop>
										<prop name="Active">1</prop>
										<prop name="EmissionWL">610</prop>
										<prop name="ExcitationWL">533</prop>
										<prop name="IntgrTime">250</prop>
										<prop name="MaxIntgrTime">2000</prop>
										<prop name="MeltFactor">1</prop>
										<prop name="QuantFactor">10</prop>
									</obj>
									<obj name="item" class="HTCChannel" version="2">
										<prop name="name">Cy 5 / Cy 5.5</prop>
										<prop name="Active">1</prop>
										<prop name="EmissionWL">660</prop>
										<prop name="ExcitationWL">618</prop>
										<prop name="IntgrTime">250</prop>
										<prop name="MaxIntgrTime">2000</prop>
										<prop name="MeltFactor">1</prop>
										<prop name="QuantFactor">10</prop>
									</obj>
								</list>
								<prop name="name">4 Color Hydrolysis Probe</prop>
								<prop name="Active">1</prop>
								<prop name="DefChannelNdx">0</prop>
								<prop name="DenominatorNdx">-1</prop>
								<prop name="ReadOnly">0</prop>
								<list name="EmissionWLAvail" count="6">
									<item>488</item>
									<item>510</item>
									<item>580</item>
									<item>610</item>
									<item>640</item>
									<item>660</item>
								</list>
								<list name="ExcitationWLAvail" count="5">
									<item>440</item>
									<item>465</item>
									<item>498</item>
									<item>533</item>
									<item>618</item>
								</list>
								<prop name="MeasuringMode">hmmDynamic</prop>
							</obj>
							<obj name="item" class="HTCDetectionFormat" version="1">
								<list name="emlist" count="1">
									<obj name="item" class="HTCChannel" version="2">
										<prop name="name">Red 640</prop>
										<prop name="Active">1</prop>
										<prop name="EmissionWL">640</prop>
										<prop name="ExcitationWL">498</prop>
										<prop name="IntgrTime">250</prop>
										<prop name="MaxIntgrTime">2000</prop>
										<prop name="MeltFactor">1.2</prop>
										<prop name="QuantFactor">5</prop>
									</obj>
								</list>
								<prop name="name">Mono Color HybProbe</prop>
								<prop name="Active">1</prop>
								<prop name="DefChannelNdx">0</prop>
								<prop name="DenominatorNdx">-1</prop>
								<prop name="ReadOnly">0</prop>
								<list name="EmissionWLAvail" count="6">
									<item>488</item>
									<item>510</item>
									<item>580</item>
									<item>610</item>
									<item>640</item>
									<item>660</item>
								</list>
								<list name="ExcitationWLAvail" count="5">
									<item>440</item>
									<item>465</item>
									<item>498</item>
									<item>533</item>
									<item>618</item>
								</list>
								<prop name="MeasuringMode">hmmDynamic</prop>
							</obj>
							<obj name="item" class="HTCDetectionFormat" version="1">
								<list name="emlist" count="4">
									<obj name="item" class="HTCChannel" version="2">
										<prop name="name">Fluos</prop>
										<prop name="Active">1</prop>
										<prop name="EmissionWL">510</prop>
										<prop name="ExcitationWL">465</prop>
										<prop name="IntgrTime">250</prop>
										<prop name="MaxIntgrTime">2000</prop>
										<prop name="MeltFactor">2</prop>
										<prop name="QuantFactor">1.5</prop>
									</obj>
									<obj name="item" class="HTCChannel" version="2">
										<prop name="name">Red 610</prop>
										<prop name="Active">1</prop>
										<prop name="EmissionWL">610</prop>
										<prop name="ExcitationWL">498</prop>
										<prop name="IntgrTime">250</prop>
										<prop name="MaxIntgrTime">2000</prop>
										<prop name="MeltFactor">1.2</prop>
										<prop name="QuantFactor">5</prop>
									</obj>
									<obj name="item" class="HTCChannel" version="2">
										<prop name="name">Red 640</prop>
										<prop name="Active">1</prop>
										<prop name="EmissionWL">640</prop>
										<prop name="ExcitationWL">498</prop>
										<prop name="IntgrTime">250</prop>
										<prop name="MaxIntgrTime">2000</prop>
										<prop name="MeltFactor">1.2</prop>
										<prop name="QuantFactor">5</prop>
									</obj>
									<obj name="item" class="HTCChannel" version="2">
										<prop name="name">Cy 5 / Cy 5.5</prop>
										<prop name="Active">1</prop>
										<prop name="EmissionWL">660</prop>
										<prop name="ExcitationWL">498</prop>
										<prop name="IntgrTime">250</prop>
										<prop name="MaxIntgrTime">2000</prop>
										<prop name="MeltFactor">1.2</prop>
										<prop name="QuantFactor">5</prop>
									</obj>
								</list>
								<prop name="name">Multi Color HybProbe</prop>
								<prop name="Active">1</prop>
								<prop name="DefChannelNdx">0</prop>
								<prop name="DenominatorNdx">-1</prop>
								<prop name="ReadOnly">0</prop>
								<list name="EmissionWLAvail" count="6">
									<item>488</item>
									<item>510</item>
									<item>580</item>
									<item>610</item>
									<item>640</item>
									<item>660</item>
								</list>
								<list name="ExcitationWLAvail" count="5">
									<item>440</item>
									<item>465</item>
									<item>498</item>
									<item>533</item>
									<item>618</item>
								</list>
								<prop name="MeasuringMode">hmmDynamic</prop>
							</obj>
							<obj name="item" class="HTCDetectionFormat" version="1">
								<list name="emlist" count="4">
									<obj name="item" class="HTCChannel" version="2">
										<prop name="name">465-510</prop>
										<prop name="Active">1</prop>
										<prop name="EmissionWL">510</prop>
										<prop name="ExcitationWL">465</prop>
										<prop name="IntgrTime">250</prop>
										<prop name="MaxIntgrTime">1000</prop>
										<prop name="MeltFactor">1</prop>
										<prop name="QuantFactor">1</prop>
									</obj>
									<obj name="item" class="HTCChannel" version="2">
										<prop name="name">533-580</prop>
										<prop name="Active">1</prop>
										<prop name="EmissionWL">580</prop>
										<prop name="ExcitationWL">533</prop>
										<prop name="IntgrTime">250</prop>
										<prop name="MaxIntgrTime">1000</prop>
										<prop name="MeltFactor">1</prop>
										<prop name="QuantFactor">1</prop>
									</obj>
									<obj name="item" class="HTCChannel" version="2">
										<prop name="name">533-610</prop>
										<prop name="Active">1</prop>
										<prop name="EmissionWL">610</prop>
										<prop name="ExcitationWL">533</prop>
										<prop name="IntgrTime">250</prop>
										<prop name="MaxIntgrTime">1000</prop>
										<prop name="MeltFactor">1</prop>
										<prop name="QuantFactor">1</prop>
									</obj>
									<obj name="item" class="HTCChannel" version="2">
										<prop name="name">618-660</prop>
										<prop name="Active">1</prop>
										<prop name="EmissionWL">660</prop>
										<prop name="ExcitationWL">618</prop>
										<prop name="IntgrTime">250</prop>
										<prop name="MaxIntgrTime">1000</prop>
										<prop name="MeltFactor">1</prop>
										<prop name="QuantFactor">1</prop>
									</obj>
								</list>
								<prop name="name">SCicchitano1</prop>
								<prop name="Active">1</prop>
								<prop name="DefChannelNdx">0</prop>
								<prop name="DenominatorNdx">-1</prop>
								<prop name="ReadOnly">0</prop>
								<list name="EmissionWLAvail" count="6">
									<item>488</item>
									<item>510</item>
									<item>580</item>
									<item>610</item>
									<item>640</item>
									<item>660</item>
								</list>
								<list name="ExcitationWLAvail" count="5">
									<item>440</item>
									<item>465</item>
									<item>498</item>
									<item>533</item>
									<item>618</item>
								</list>
								<prop name="MeasuringMode">hmmDynamic</prop>
							</obj>
							<obj name="item" class="HTCDetectionFormat" version="1">
								<list name="emlist" count="2">
									<obj name="item" class="HTCChannel" version="2">
										<prop name="name">465-510</prop>
										<prop name="Active">1</prop>
										<prop name="EmissionWL">510</prop>
										<prop name="ExcitationWL">465</prop>
										<prop name="IntgrTime">250</prop>
										<prop name="MaxIntgrTime">1000</prop>
										<prop name="MeltFactor">1</prop>
										<prop name="QuantFactor">1</prop>
									</obj>
									<obj name="item" class="HTCChannel" version="2">
										<prop name="name">498-580</prop>
										<prop name="Active">1</prop>
										<prop name="EmissionWL">580</prop>
										<prop name="ExcitationWL">498</prop>
										<prop name="IntgrTime">250</prop>
										<prop name="MaxIntgrTime">1000</prop>
										<prop name="MeltFactor">1</prop>
										<prop name="QuantFactor">1</prop>
									</obj>
								</list>
								<prop name="name">VIC and FAM</prop>
								<prop name="Active">1</prop>
								<prop name="DefChannelNdx">0</prop>
								<prop name="DenominatorNdx">-1</prop>
								<prop name="ReadOnly">0</prop>
								<list name="EmissionWLAvail" count="6">
									<item>488</item>
									<item>510</item>
									<item>580</item>
									<item>610</item>
									<item>640</item>
									<item>660</item>
								</list>
								<list name="ExcitationWLAvail" count="5">
									<item>440</item>
									<item>465</item>
									<item>498</item>
									<item>533</item>
									<item>618</item>
								</list>
								<prop name="MeasuringMode">hmmDynamic</prop>
							</obj>
							<obj name="item" class="HTCDetectionFormat" version="1">
								<list name="emlist" count="2">
									<obj name="item" class="HTCChannel" version="2">
										<prop name="name">465-510</prop>
										<prop name="Active">1</prop>
										<prop name="EmissionWL">510</prop>
										<prop name="ExcitationWL">465</prop>
										<prop name="IntgrTime">250</prop>
										<prop name="MaxIntgrTime">1000</prop>
										<prop name="MeltFactor">1</prop>
										<prop name="QuantFactor">1</prop>
									</obj>
									<obj name="item" class="HTCChannel" version="2">
										<prop name="name">533-580</prop>
										<prop name="Active">1</prop>
										<prop name="EmissionWL">580</prop>
										<prop name="ExcitationWL">533</prop>
										<prop name="IntgrTime">250</prop>
										<prop name="MaxIntgrTime">1000</prop>
										<prop name="MeltFactor">1</prop>
										<prop name="QuantFactor">1</prop>
									</obj>
								</list>
								<prop name="name">Borowsky</prop>
								<prop name="Active">1</prop>
								<prop name="DefChannelNdx">0</prop>
								<prop name="DenominatorNdx">-1</prop>
								<prop name="ReadOnly">0</prop>
								<list name="EmissionWLAvail" count="6">
									<item>488</item>
									<item>510</item>
									<item>580</item>
									<item>610</item>
									<item>640</item>
									<item>660</item>
								</list>
								<list name="ExcitationWLAvail" count="5">
									<item>440</item>
									<item>465</item>
									<item>498</item>
									<item>533</item>
									<item>618</item>
								</list>
								<prop name="MeasuringMode">hmmDynamic</prop>
							</obj>
							<obj name="item" class="HTCDetectionFormat" version="1">
								<list name="emlist" count="2">
									<obj name="item" class="HTCChannel" version="2">
										<prop name="name">533-580</prop>
										<prop name="Active">1</prop>
										<prop name="EmissionWL">580</prop>
										<prop name="ExcitationWL">533</prop>
										<prop name="IntgrTime">250</prop>
										<prop name="MaxIntgrTime">1000</prop>
										<prop name="MeltFactor">1</prop>
										<prop name="QuantFactor">1</prop>
									</obj>
									<obj name="item" class="HTCChannel" version="2">
										<prop name="name">465-510</prop>
										<prop name="Active">1</prop>
										<prop name="EmissionWL">510</prop>
										<prop name="ExcitationWL">465</prop>
										<prop name="IntgrTime">250</prop>
										<prop name="MaxIntgrTime">1000</prop>
										<prop name="MeltFactor">1</prop>
										<prop name="QuantFactor">1</prop>
									</obj>
								</list>
								<prop name="name">RLB</prop>
								<prop name="Active">1</prop>
								<prop name="DefChannelNdx">0</prop>
								<prop name="DenominatorNdx">-1</prop>
								<prop name="ReadOnly">0</prop>
								<list name="EmissionWLAvail" count="6">
									<item>488</item>
									<item>510</item>
									<item>580</item>
									<item>610</item>
									<item>640</item>
									<item>660</item>
								</list>
								<list name="ExcitationWLAvail" count="5">
									<item>440</item>
									<item>465</item>
									<item>498</item>
									<item>533</item>
									<item>618</item>
								</list>
								<prop name="MeasuringMode">hmmDynamic</prop>
							</obj>
							<obj name="item" class="HTCDetectionFormat" version="1">
								<list name="emlist" count="0">
								</list>
								<prop name="name">New Format 1</prop>
								<prop name="Active">1</prop>
								<prop name="DefChannelNdx">-1</prop>
								<prop name="DenominatorNdx">-1</prop>
								<prop name="ReadOnly">0</prop>
								<list name="EmissionWLAvail" count="6">
									<item>488</item>
									<item>510</item>
									<item>580</item>
									<item>610</item>
									<item>640</item>
									<item>660</item>
								</list>
								<list name="ExcitationWLAvail" count="5">
									<item>440</item>
									<item>465</item>
									<item>498</item>
									<item>533</item>
									<item>618</item>
								</list>
								<prop name="MeasuringMode">hmmDynamic</prop>
							</obj>
							<obj name="item" class="HTCDetectionFormat" version="1">
								<list name="emlist" count="4">
									<obj name="item" class="HTCChannel" version="2">
										<prop name="name">618-660</prop>
										<prop name="Active">1</prop>
										<prop name="EmissionWL">660</prop>
										<prop name="ExcitationWL">618</prop>
										<prop name="IntgrTime">250</prop>
										<prop name="MaxIntgrTime">1000</prop>
										<prop name="MeltFactor">1</prop>
										<prop name="QuantFactor">1</prop>
									</obj>
									<obj name="item" class="HTCChannel" version="2">
										<prop name="name">498-580</prop>
										<prop name="Active">1</prop>
										<prop name="EmissionWL">580</prop>
										<prop name="ExcitationWL">498</prop>
										<prop name="IntgrTime">250</prop>
										<prop name="MaxIntgrTime">1000</prop>
										<prop name="MeltFactor">1</prop>
										<prop name="QuantFactor">1</prop>
									</obj>
									<obj name="item" class="HTCChannel" version="2">
										<prop name="name">533-580</prop>
										<prop name="Active">1</prop>
										<prop name="EmissionWL">580</prop>
										<prop name="ExcitationWL">533</prop>
										<prop name="IntgrTime">250</prop>
										<prop name="MaxIntgrTime">1000</prop>
										<prop name="MeltFactor">1</prop>
										<prop name="QuantFactor">1</prop>
									</obj>
									<obj name="item" class="HTCChannel" version="2">
										<prop name="name">465-510</prop>
										<prop name="Active">1</prop>
										<prop name="EmissionWL">510</prop>
										<prop name="ExcitationWL">465</prop>
										<prop name="IntgrTime">250</prop>
										<prop name="MaxIntgrTime">1000</prop>
										<prop name="MeltFactor">1</prop>
										<prop name="QuantFactor">1</prop>
									</obj>
								</list>
								<prop name="name">Borowsky_2</prop>
								<prop name="Active">1</prop>
								<prop name="DefChannelNdx">0</prop>
								<prop name="DenominatorNdx">-1</prop>
								<prop name="ReadOnly">0</prop>
								<list name="EmissionWLAvail" count="6">
									<item>488</item>
									<item>510</item>
									<item>580</item>
									<item>610</item>
									<item>640</item>
									<item>660</item>
								</list>
								<list name="ExcitationWLAvail" count="5">
									<item>440</item>
									<item>465</item>
									<item>498</item>
									<item>533</item>
									<item>618</item>
								</list>
								<prop name="MeasuringMode">hmmDynamic</prop>
							</obj>
						</list>
						<prop name="DefFormatName">Borowsky_2</prop>
					</obj>
					<list name="AcquisitionModes" count="4">
						<item>None</item>
						<item>Single</item>
						<item>Continuous</item>
						<item>Step</item>
					</list>
					<prop name="SeekTemp">30</prop>
					<prop name="SampleVolume">10</prop>
					<prop name="PlateID">06143507</prop>
				</obj>
			</obj>
			<prop name="CompletedProgramNo">3</prop>
			<prop name="StopPoint">3</prop>
			<prop name="CarouselConstMoved">0</prop>
		</obj>
		<obj name="AnlsAndSampleInfo" class="AnlsAndSampleInfo" version="1">
			<obj name="AnlsPropTypes" class="PropertyTypeList" version="1">
				<list name="emlist" count="3">
					<obj name="item" class="SamplePropType" version="1">
						<prop name="name">Units</prop>
						<prop name="PropClass">QuantUnitsProp</prop>
						<prop name="IsChannelProperty">0</prop>
						<prop name="SelectorOrder">0</prop>
						<prop name="ShowInSelector">0</prop>
						<prop name="ShowInTable">0</prop>
						<prop name="TableOrder">0</prop>
					</obj>
					<obj name="item" class="SamplePropType" version="1">
						<prop name="name">ExtRef</prop>
						<prop name="PropClass">RQExtRefProp</prop>
						<prop name="IsChannelProperty">0</prop>
						<prop name="SelectorOrder">0</prop>
						<prop name="ShowInSelector">0</prop>
						<prop name="ShowInTable">0</prop>
						<prop name="TableOrder">0</prop>
					</obj>
					<obj name="item" class="SamplePropType" version="1">
						<prop name="name">Endpt External Experiment</prop>
						<prop name="PropClass">EndptGenoExtExp</prop>
						<prop name="IsChannelProperty">0</prop>
						<prop name="SelectorOrder">0</prop>
						<prop name="ShowInSelector">0</prop>
						<prop name="ShowInTable">0</prop>
						<prop name="TableOrder">0</prop>
					</obj>
				</list>
			</obj>
			<obj name="SamplePropTypes" class="PropertyTypeList" version="1">
				<list name="emlist" count="26">
					<obj name="item" class="SamplePosPropType" version="1">
						<prop name="name">Position</prop>
						<prop name="PropClass">GenSampleEditPosition</prop>
						<prop name="AnalysisClass">General</prop>
						<prop name="IsChannelProperty">0</prop>
						<prop name="SelectorOrder">0</prop>
						<prop name="ShowInSelector">0</prop>
						<prop name="ShowInTable">1</prop>
						<prop name="TableOrder">0</prop>
					</obj>
					<obj name="item" class="SamplePropType" version="1">
						<prop name="name">Color</prop>
						<prop name="PropClass">SamplePrefColor</prop>
						<prop name="AnalysisClass">General</prop>
						<prop name="IsChannelProperty">0</prop>
						<prop name="SelectorOrder">1</prop>
						<prop name="ShowInSelector">0</prop>
						<prop name="ShowInTable">1</prop>
						<prop name="TableOrder">1</prop>
					</obj>
					<obj name="item" class="SamplePropType" version="1">
						<prop name="name">Replicate of</prop>
						<prop name="PropClass">GenSampleEditReplicate</prop>
						<prop name="AnalysisClass">General</prop>
						<prop name="IsChannelProperty">0</prop>
						<prop name="SelectorOrder">2</prop>
						<prop name="ShowInSelector">0</prop>
						<prop name="ShowInTable">1</prop>
						<prop name="TableOrder">2</prop>
					</obj>
					<obj name="item" class="SamplePropType" version="1">
						<prop name="name">Sample Name</prop>
						<prop name="PropClass">GenSampleEditName</prop>
						<prop name="AnalysisClass">General</prop>
						<prop name="IsChannelProperty">0</prop>
						<prop name="SelectorOrder">3</prop>
						<prop name="ShowInSelector">1</prop>
						<prop name="ShowInTable">1</prop>
						<prop name="TableOrder">3</prop>
					</obj>
					<obj name="item" class="SamplePropType" version="1">
						<prop name="name">Subsets</prop>
						<prop name="PropClass">GenSampleEditSubset</prop>
						<prop name="AnalysisClass">General</prop>
						<prop name="IsChannelProperty">0</prop>
						<prop name="SelectorOrder">4</prop>
						<prop name="ShowInSelector">0</prop>
						<prop name="ShowInTable">0</prop>
						<prop name="TableOrder">4</prop>
					</obj>
					<obj name="item" class="SamplePropType" version="1">
						<prop name="name">Notes</prop>
						<prop name="PropClass">GenSampleEditNotes</prop>
						<prop name="AnalysisClass">General</prop>
						<prop name="IsChannelProperty">0</prop>
						<prop name="SelectorOrder">5</prop>
						<prop name="ShowInSelector">0</prop>
						<prop name="ShowInTable">0</prop>
						<prop name="TableOrder">5</prop>
					</obj>
					<obj name="item" class="SamplePropType" version="1">
						<prop name="name">Sample ID</prop>
						<prop name="PropClass">HTCSampleID</prop>
						<prop name="AnalysisClass">General</prop>
						<prop name="IsChannelProperty">0</prop>
						<prop name="SelectorOrder">6</prop>
						<prop name="ShowInSelector">0</prop>
						<prop name="ShowInTable">0</prop>
						<prop name="TableOrder">6</prop>
					</obj>
					<obj name="item" class="SamplePropType" version="1">
						<prop name="name">Sample Prep Notes</prop>
						<prop name="PropClass">HTCSamplePrepNotes</prop>
						<prop name="AnalysisClass">General</prop>
						<prop name="IsChannelProperty">0</prop>
						<prop name="SelectorOrder">7</prop>
						<prop name="ShowInSelector">0</prop>
						<prop name="ShowInTable">0</prop>
						<prop name="TableOrder">7</prop>
					</obj>
					<obj name="item" class="SamplePrefWidthType" version="1">
						<prop name="name">Width</prop>
						<prop name="PropClass">SamplePrefWidth</prop>
						<prop name="AnalysisClass">Sample preferences</prop>
						<prop name="IsChannelProperty">0</prop>
						<prop name="SelectorOrder">8</prop>
						<prop name="ShowInSelector">0</prop>
						<prop name="ShowInTable">0</prop>
						<prop name="TableOrder">8</prop>
					</obj>
					<obj name="item" class="SamplePrefLineStyleType" version="1">
						<prop name="name">Line Style</prop>
						<prop name="PropClass">SamplePrefLineStyle</prop>
						<prop name="AnalysisClass">Sample preferences</prop>
						<prop name="IsChannelProperty">0</prop>
						<prop name="SelectorOrder">9</prop>
						<prop name="ShowInSelector">0</prop>
						<prop name="ShowInTable">0</prop>
						<prop name="TableOrder">9</prop>
					</obj>
					<obj name="item" class="SamplePrefPointStyleType" version="1">
						<prop name="name">Point Style</prop>
						<prop name="PropClass">SamplePrefPointStyle</prop>
						<prop name="AnalysisClass">Sample preferences</prop>
						<prop name="IsChannelProperty">0</prop>
						<prop name="SelectorOrder">10</prop>
						<prop name="ShowInSelector">0</prop>
						<prop name="ShowInTable">0</prop>
						<prop name="TableOrder">10</prop>
					</obj>
					<obj name="item" class="SamplePropType" version="1">
						<prop name="name">Dominant Channel</prop>
						<prop name="PropClass">DominantChannelProp</prop>
						<prop name="AnalysisClass">Color Compensation Analysis</prop>
						<prop name="IsChannelProperty">0</prop>
						<prop name="SelectorOrder">11</prop>
						<prop name="ShowInSelector">0</prop>
						<prop name="ShowInTable">0</prop>
						<prop name="TableOrder">11</prop>
					</obj>
					<obj name="item" class="EndPtSampleTypePropertyType" version="1">
						<prop name="name">EndPt Sample Type</prop>
						<prop name="PropClass">GroupingSample</prop>
						<prop name="AnalysisClass">EndPtGenotyping</prop>
						<prop name="IsChannelProperty">0</prop>
						<prop name="SelectorOrder">12</prop>
						<prop name="ShowInSelector">0</prop>
						<prop name="ShowInTable">0</prop>
						<prop name="TableOrder">12</prop>
					</obj>
					<obj name="item" class="SamplePropType" version="1">
						<prop name="name">EndPt Genotype</prop>
						<prop name="PropClass">Genotype</prop>
						<prop name="AnalysisClass">EndPtGenotyping</prop>
						<prop name="IsChannelProperty">0</prop>
						<prop name="SelectorOrder">13</prop>
						<prop name="ShowInSelector">0</prop>
						<prop name="ShowInTable">0</prop>
						<prop name="TableOrder">13</prop>
					</obj>
					<obj name="item" class="SamplePropType" version="1">
						<prop name="name">Target Name</prop>
						<prop name="PropClass">TargetName</prop>
						<prop name="AnalysisClass">General</prop>
						<prop name="IsChannelProperty">1</prop>
						<prop name="SelectorOrder">14</prop>
						<prop name="ShowInSelector">0</prop>
						<prop name="ShowInTable">0</prop>
						<prop name="TableOrder">14</prop>
					</obj>
					<obj name="item" class="QuantSampleTypePropertyType" version="1">
						<prop name="name">Quantification Sample Type</prop>
						<prop name="PropClass">QuantSampleTypeProperty</prop>
						<prop name="AnalysisClass">Quantification Analysis</prop>
						<prop name="IsChannelProperty">1</prop>
						<prop name="SelectorOrder">15</prop>
						<prop name="ShowInSelector">0</prop>
						<prop name="ShowInTable">0</prop>
						<prop name="TableOrder">15</prop>
					</obj>
					<obj name="item" class="SamplePropType" version="1">
						<prop name="name">Concentration</prop>
						<prop name="PropClass">QuantConcProperty</prop>
						<prop name="AnalysisClass">Quantification Analysis</prop>
						<prop name="IsChannelProperty">1</prop>
						<prop name="SelectorOrder">16</prop>
						<prop name="ShowInSelector">0</prop>
						<prop name="ShowInTable">0</prop>
						<prop name="TableOrder">16</prop>
					</obj>
					<obj name="item" class="QuantCpType" version="1">
						<prop name="name">Cp Low</prop>
						<prop name="PropClass">QuantCpLowProp</prop>
						<prop name="AnalysisClass">Quantification Analysis</prop>
						<prop name="IsChannelProperty">1</prop>
						<prop name="SelectorOrder">17</prop>
						<prop name="ShowInSelector">0</prop>
						<prop name="ShowInTable">0</prop>
						<prop name="TableOrder">17</prop>
					</obj>
					<obj name="item" class="QuantCpType" version="1">
						<prop name="name">Cp High</prop>
						<prop name="PropClass">QuantCpHighProp</prop>
						<prop name="AnalysisClass">Quantification Analysis</prop>
						<prop name="IsChannelProperty">1</prop>
						<prop name="SelectorOrder">18</prop>
						<prop name="ShowInSelector">0</prop>
						<prop name="ShowInTable">0</prop>
						<prop name="TableOrder">18</prop>
					</obj>
					<obj name="item" class="GroupSampleTypePropertyType" version="1">
						<prop name="name">Melt Geno Sample Type</prop>
						<prop name="PropClass">GroupChannelTypeProp</prop>
						<prop name="AnalysisClass">Melt Geno</prop>
						<prop name="IsChannelProperty">1</prop>
						<prop name="SelectorOrder">19</prop>
						<prop name="ShowInSelector">0</prop>
						<prop name="ShowInTable">0</prop>
						<prop name="TableOrder">19</prop>
					</obj>
					<obj name="item" class="SamplePropType" version="1">
						<prop name="name">Melt Geno Genotype</prop>
						<prop name="PropClass">ChannelGenotype</prop>
						<prop name="AnalysisClass">Melt Geno</prop>
						<prop name="IsChannelProperty">1</prop>
						<prop name="SelectorOrder">20</prop>
						<prop name="ShowInSelector">0</prop>
						<prop name="ShowInTable">0</prop>
						<prop name="TableOrder">20</prop>
					</obj>
					<obj name="item" class="RQTargetPropertyType" version="1">
						<prop name="name">Target Type</prop>
						<prop name="PropClass">RQTargetProperty</prop>
						<prop name="AnalysisClass">Relative Quantification</prop>
						<prop name="IsChannelProperty">1</prop>
						<prop name="SelectorOrder">21</prop>
						<prop name="ShowInSelector">0</prop>
						<prop name="ShowInTable">0</prop>
						<prop name="TableOrder">21</prop>
					</obj>
					<obj name="item" class="RQSampleTargetPropertyType" version="1">
						<prop name="name">Combined Sample and Target Type</prop>
						<prop name="PropClass">RQSampleTargetProperty</prop>
						<prop name="AnalysisClass">Relative Quantification</prop>
						<prop name="IsChannelProperty">1</prop>
						<prop name="SelectorOrder">22</prop>
						<prop name="ShowInSelector">0</prop>
						<prop name="ShowInTable">0</prop>
						<prop name="TableOrder">22</prop>
					</obj>
					<obj name="item" class="SamplePropType" version="1">
						<prop name="name">Efficiency</prop>
						<prop name="PropClass">RQEffProp</prop>
						<prop name="AnalysisClass">Relative Quantification</prop>
						<prop name="IsChannelProperty">1</prop>
						<prop name="SelectorOrder">23</prop>
						<prop name="ShowInSelector">0</prop>
						<prop name="ShowInTable">0</prop>
						<prop name="TableOrder">23</prop>
					</obj>
					<obj name="item" class="GroupSampleTypePropertyTypeNoPos" version="1">
						<prop name="name">Scanning Sample Type</prop>
						<prop name="PropClass">GroupChannelTypeProp</prop>
						<prop name="AnalysisClass">Scanning</prop>
						<prop name="IsChannelProperty">1</prop>
						<prop name="SelectorOrder">24</prop>
						<prop name="ShowInSelector">0</prop>
						<prop name="ShowInTable">0</prop>
						<prop name="TableOrder">24</prop>
					</obj>
					<obj name="item" class="SamplePropType" version="1">
						<prop name="name">Scanning Genotype</prop>
						<prop name="PropClass">ChannelGenotype</prop>
						<prop name="AnalysisClass">Scanning</prop>
						<prop name="IsChannelProperty">1</prop>
						<prop name="SelectorOrder">25</prop>
						<prop name="ShowInSelector">0</prop>
						<prop name="ShowInTable">0</prop>
						<prop name="TableOrder">25</prop>
					</obj>
				</list>
			</obj>
			<obj name="SelectedChannels" class="TEMIntegerSet" version="1">
				<list name="Items" count="4">
					<prop name="Item">0</prop>
					<prop name="Item">1</prop>
					<prop name="Item">2</prop>
					<prop name="Item">3</prop>
				</list>
			</obj>
			<obj name="AnalysisProperties" class="ExpPropList" version="1">
				<list name="emlist" count="3">
					<obj name="PropertyObject" class="EndptGenoExtExp" version="3">
						<prop name="PropertyTypeName">Endpt External Experiment</prop>
					</obj>
					<obj name="PropertyObject" class="RQExtRefProp" version="3">
						<prop name="PropertyTypeName">ExtRef</prop>
						<prop name="RefExpProg">-1</prop>
					</obj>
					<obj name="PropertyObject" class="QuantUnitsProp" version="3">
						<prop name="PropertyTypeName">Units</prop>
					</obj>
				</list>
			</obj>
			<obj name="SampleInfoList" class="SamplePropInfoList" version="1">
				<list name="emlist" count="96">
					<obj name="item" class="SamplePropInfo" version="1">
						<obj name="ChannelProperties" class="ChanPropList" version="2">
							<obj name="ChannelProperties" class="EMList" version="1">
								<list name="emlist" count="4">
									<obj name="item" class="PropertyList" version="1">
										<list name="emlist" count="12">
											<obj name="PropertyObject" class="RQSampleTargetProperty" version="4">
												<prop name="PropertyTypeName">Combined Sample and Target Type</prop>
												<prop name="Position">0</prop>
												<prop name="IsDefault">0</prop>
												<obj name="ChannelProp" class="ChannelProperty" version="1">
													<prop name="ChannelIdx">0</prop>
												</obj>
											</obj>
											<obj name="PropertyObject" class="QuantConcProperty" version="4">
												<prop name="PropertyTypeName">Concentration</prop>
												<prop name="Position">0</prop>
												<prop name="IsDefault">1</prop>
												<prop name="Concentration">0</prop>
												<obj name="ChannelProp" class="ChannelProperty" version="1">
													<prop name="ChannelIdx">0</prop>
												</obj>
												<prop name="ReadOnly">1</prop>
											</obj>
											<obj name="PropertyObject" class="QuantCpHighProp" version="4">
												<prop name="PropertyTypeName">Cp High</prop>
												<prop name="Position">0</prop>
												<prop name="IsDefault">1</prop>
												<prop name="CpRangeHigh">0</prop>
												<obj name="ChannelProp" class="ChannelProperty" version="1">
													<prop name="ChannelIdx">0</prop>
												</obj>
												<prop name="ReadOnly">1</prop>
											</obj>
											<obj name="PropertyObject" class="QuantCpLowProp" version="4">
												<prop name="PropertyTypeName">Cp Low</prop>
												<prop name="Position">0</prop>
												<prop name="IsDefault">1</prop>
												<prop name="CpRangeLow">0</prop>
												<obj name="ChannelProp" class="ChannelProperty" version="1">
													<prop name="ChannelIdx">0</prop>
												</obj>
												<prop name="ReadOnly">1</prop>
											</obj>
											<obj name="PropertyObject" class="RQEffProp" version="4">
												<prop name="PropertyTypeName">Efficiency</prop>
												<prop name="Position">0</prop>
												<prop name="IsDefault">1</prop>
												<prop name="Efficiency">2</prop>
												<obj name="ChannelProp" class="ChannelProperty" version="1">
													<prop name="ChannelIdx">0</prop>
												</obj>
											</obj>
											<obj name="PropertyObject" class="ChannelGenotype" version="4">
												<prop name="PropertyTypeName">Melt Geno Genotype</prop>
												<prop name="Position">0</prop>
												<prop name="IsDefault">1</prop>
												<prop name="ReadOnly">1</prop>
												<obj name="ChannelProp" class="ChannelProperty" version="1">
													<prop name="ChannelIdx">0</prop>
												</obj>
											</obj>
											<obj name="PropertyObject" class="GroupChannelTypeProp" version="4">
												<prop name="PropertyTypeName">Melt Geno Sample Type</prop>
												<prop name="Position">0</prop>
												<prop name="IsDefault">0</prop>
												<prop name="GroupSampleType">mstUnknown</prop>
												<obj name="ChannelProp" class="ChannelProperty" version="1">
													<prop name="ChannelIdx">0</prop>
												</obj>
											</obj>
											<obj name="PropertyObject" class="QuantSampleTypeProperty" version="4">
												<prop name="PropertyTypeName">Quantification Sample Type</prop>
												<prop name="Position">0</prop>
												<prop name="IsDefault">0</prop>
												<prop name="SampleType">qsUnknown</prop>
												<obj name="ChannelProp" class="ChannelProperty" version="1">
													<prop name="ChannelIdx">0</prop>
												</obj>
											</obj>
											<obj name="PropertyObject" class="ChannelGenotype" version="4">
												<prop name="PropertyTypeName">Scanning Genotype</prop>
												<prop name="Position">0</prop>
												<prop name="IsDefault">1</prop>
												<prop name="ReadOnly">1</prop>
												<obj name="ChannelProp" class="ChannelProperty" version="1">
													<prop name="ChannelIdx">0</prop>
												</obj>
											</obj>
											<obj name="PropertyObject" class="GroupChannelTypeProp" version="4">
												<prop name="PropertyTypeName">Scanning Sample Type</prop>
												<prop name="Position">0</prop>
												<prop name="IsDefault">0</prop>
												<prop name="GroupSampleType">mstUnknown</prop>
												<obj name="ChannelProp" class="ChannelProperty" version="1">
													<prop name="ChannelIdx">0</prop>
												</obj>
											</obj>
											<obj name="PropertyObject" class="TargetName" version="4">
												<prop name="PropertyTypeName">Target Name</prop>
												<prop name="Position">0</prop>
												<prop name="IsDefault">1</prop>
												<obj name="ChannelProp" class="ChannelProperty" version="1">
													<prop name="ChannelIdx">0</prop>
												</obj>
											</obj>
											<obj name="PropertyObject" class="RQTargetProperty" version="4">
												<prop name="PropertyTypeName">Target Type</prop>
												<prop name="Position">0</prop>
												<prop name="IsDefault">0</prop>
												<prop name="TargetType">dtNone</prop>
												<obj name="ChannelProp" class="ChannelProperty" version="1">
													<prop name="ChannelIdx">0</prop>
												</obj>
											</obj>
										</list>
									</obj>
									<obj name="item" class="PropertyList" version="1">
										<list name="emlist" count="12">
											<obj name="PropertyObject" class="RQSampleTargetProperty" version="4">
												<prop name="PropertyTypeName">Combined Sample and Target Type</prop>
												<prop name="Position">0</prop>
												<prop name="IsDefault">0</prop>
												<obj name="ChannelProp" class="ChannelProperty" version="1">
													<prop name="ChannelIdx">1</prop>
												</obj>
											</obj>
											<obj name="PropertyObject" class="QuantConcProperty" version="4">
												<prop name="PropertyTypeName">Concentration</prop>
												<prop name="Position">0</prop>
												<prop name="IsDefault">1</prop>
												<prop name="Concentration">0</prop>
												<obj name="ChannelProp" class="ChannelProperty" version="1">
													<prop name="ChannelIdx">1</prop>
												</obj>
												<prop name="ReadOnly">1</prop>
											</obj>
											<obj name="PropertyObject" class="QuantCpHighProp" version="4">
												<prop name="PropertyTypeName">Cp High</prop>
												<prop name="Position">0</prop>
												<prop name="IsDefault">1</prop>
												<prop name="CpRangeHigh">0</prop>
												<obj name="ChannelProp" class="ChannelProperty" version="1">
													<prop name="ChannelIdx">1</prop>
												</obj>
												<prop name="ReadOnly">1</prop>
											</obj>
											<obj name="PropertyObject" class="QuantCpLowProp" version="4">
												<prop name="PropertyTypeName">Cp Low</prop>
												<prop name="Position">0</prop>
												<prop name="IsDefault">1</prop>
												<prop name="CpRangeLow">0</prop>
												<obj name="ChannelProp" class="ChannelProperty" version="1">
													<prop name="ChannelIdx">1</prop>
												</obj>
												<prop name="ReadOnly">1</prop>
											</obj>
											<obj name="PropertyObject" class="RQEffProp" version="4">
												<prop name="PropertyTypeName">Efficiency</prop>
												<prop name="Position">0</prop>
												<prop name="IsDefault">1</prop>
												<prop name="Efficiency">2</prop>
												<obj name="ChannelProp" class="ChannelProperty" version="1">
													<prop name="ChannelIdx">1</prop>
												</obj>
											</obj>
											<obj name="PropertyObject" class="ChannelGenotype" version="4">
												<prop name="PropertyTypeName">Melt Geno Genotype</prop>
												<prop name="Position">0</prop>
												<prop name="IsDefault">1</prop>
												<prop name="ReadOnly">1</prop>
												<obj name="ChannelProp" class="ChannelProperty" version="1">
													<prop name="ChannelIdx">1</prop>
												</obj>
											</obj>
											<obj name="PropertyObject" class="GroupChannelTypeProp" version="4">
												<prop name="PropertyTypeName">Melt Geno Sample Type</prop>
												<prop name="Position">0</prop>
												<prop name="IsDefault">0</prop>
												<prop name="GroupSampleType">mstUnknown</prop>
												<obj name="ChannelProp" class="ChannelProperty" version="1">
													<prop name="ChannelIdx">1</prop>
												</obj>
											</obj>
											<obj name="PropertyObject" class="QuantSampleTypeProperty" version="4">
												<prop name="PropertyTypeName">Quantification Sample Type</prop>
												<prop name="Position">0</prop>
												<prop name="IsDefault">0</prop>
												<prop name="SampleType">qsUnknown</prop>
												<obj name="ChannelProp" class="ChannelProperty" version="1">
													<prop name="ChannelIdx">1</prop>
												</obj>
											</obj>
											<obj name="PropertyObject" class="ChannelGenotype" version="4">
												<prop name="PropertyTypeName">Scanning Genotype</prop>
												<prop name="Position">0</prop>
												<prop name="IsDefault">1</prop>
												<prop name="ReadOnly">1</prop>
												<obj name="ChannelProp" class="ChannelProperty" version="1">
													<prop name="ChannelIdx">1</prop>
												</obj>
											</obj>
											<obj name="PropertyObject" class="GroupChannelTypeProp" version="4">
												<prop name="PropertyTypeName">Scanning Sample Type</prop>
												<prop name="Position">0</prop>
												<prop name="IsDefault">0</prop>
												<prop name="GroupSampleType">mstUnknown</prop>
												<obj name="ChannelProp" class="ChannelProperty" version="1">
													<prop name="ChannelIdx">1</prop>
												</obj>
											</obj>
											<obj name="PropertyObject" class="TargetName" version="4">
												<prop name="PropertyTypeName">Target Name</prop>
												<prop name="Position">0</prop>
												<prop name="IsDefault">1</prop>
												<obj name="ChannelProp" class="ChannelProperty" version="1">
													<prop name="ChannelIdx">1</prop>
												</obj>
											</obj>
											<obj name="PropertyObject" class="RQTargetProperty" version="4">
												<prop name="PropertyTypeName">Target Type</prop>
												<prop name="Position">0</prop>
												<prop name="IsDefault">0</prop>
												<prop name="TargetType">dtNone</prop>
												<obj name="ChannelProp" class="ChannelProperty" version="1">
													<prop name="ChannelIdx">1</prop>
												</obj>
											</obj>
										</list>
									</obj>
									<obj name="item" class="PropertyList" version="1">
										<list name="emlist" count="12">
											<obj name="PropertyObject" class="RQSampleTargetProperty" version="4">
												<prop name="PropertyTypeName">Combined Sample and Target Type</prop>
												<prop name="Position">0</prop>
												<prop name="IsDefault">0</prop>
												<obj name="ChannelProp" class="ChannelProperty" version="1">
													<prop name="ChannelIdx">2</prop>
												</obj>
											</obj>
											<obj name="PropertyObject" class="QuantConcProperty" version="4">
												<prop name="PropertyTypeName">Concentration</prop>
												<prop name="Position">0</prop>
												<prop name="IsDefault">1</prop>
												<prop name="Concentration">0</prop>
												<obj name="ChannelProp" class="ChannelProperty" version="1">
													<prop name="ChannelIdx">2</prop>
												</obj>
												<prop name="ReadOnly">1</prop>
											</obj>
											<obj name="PropertyObject" class="QuantCpHighProp" version="4">
												<prop name="PropertyTypeName">Cp High</prop>
												<prop name="Position">0</prop>
												<prop name="IsDefault">1</prop>
												<prop name="CpRangeHigh">0</prop>
												<obj name="ChannelProp" class="ChannelProperty" version="1">
													<prop name="ChannelIdx">2</prop>
												</obj>
												<prop name="ReadOnly">1</prop>
											</obj>
											<obj name="PropertyObject" class="QuantCpLowProp" version="4">
												<prop name="PropertyTypeName">Cp Low</prop>
												<prop name="Position">0</prop>
												<prop name="IsDefault">1</prop>
												<prop name="CpRangeLow">0</prop>
												<obj name="ChannelProp" class="ChannelProperty" version="1">
													<prop name="ChannelIdx">2</prop>
												</obj>
												<prop name="ReadOnly">1</prop>
											</obj>
											<obj name="PropertyObject" class="RQEffProp" version="4">
												<prop name="PropertyTypeName">Efficiency</prop>
												<prop name="Position">0</prop>
												<prop name="IsDefault">1</prop>
												<prop name="Efficiency">2</prop>
												<obj name="ChannelProp" class="ChannelProperty" version="1">
													<prop name="ChannelIdx">2</prop>
												</obj>
											</obj>
											<obj name="PropertyObject" class="ChannelGenotype" version="4">
												<prop name="PropertyTypeName">Melt Geno Genotype</prop>
												<prop name="Position">0</prop>
												<prop name="IsDefault">1</prop>
												<prop name="ReadOnly">1</prop>
												<obj name="ChannelProp" class="ChannelProperty" version="1">
													<prop name="ChannelIdx">2</prop>
												</obj>
											</obj>
											<obj name="PropertyObject" class="GroupChannelTypeProp" version="4">
												<prop name="PropertyTypeName">Melt Geno Sample Type</prop>
												<prop name="Position">0</prop>
												<prop name="IsDefault">0</prop>
												<prop name="GroupSampleType">mstUnknown</prop>
												<obj name="ChannelProp" class="ChannelProperty" version="1">
													<prop name="ChannelIdx">2</prop>
												</obj>
											</obj>
											<obj name="PropertyObject" class="QuantSampleTypeProperty" version="4">
												<prop name="PropertyTypeName">Quantification Sample Type</prop>
												<prop name="Position">0</prop>
												<prop name="IsDefault">0</prop>
												<prop name="SampleType">qsUnknown</prop>
												<obj name="ChannelProp" class="ChannelProperty" version="1">
													<prop name="ChannelIdx">2</prop>
												</obj>
											</obj>
											<obj name="PropertyObject" class="ChannelGenotype" version="4">
												<prop name="PropertyTypeName">Scanning Genotype</prop>
												<prop name="Position">0</prop>
												<prop name="IsDefault">1</prop>
												<prop name="ReadOnly">1</prop>
												<obj name="ChannelProp" class="ChannelProperty" version="1">
													<prop name="ChannelIdx">2</prop>
												</obj>
											</obj>
											<obj name="PropertyObject" class="GroupChannelTypeProp" version="4">
												<prop name="PropertyTypeName">Scanning Sample Type</prop>
												<prop name="Position">0</prop>
												<prop name="IsDefault">0</prop>
												<prop name="GroupSampleType">mstUnknown</prop>
												<obj name="ChannelProp" class="ChannelProperty" version="1">
													<prop name="ChannelIdx">2</prop>
												</obj>
											</obj>
											<obj name="PropertyObject" class="TargetName" version="4">
												<prop name="PropertyTypeName">Target Name</prop>
												<prop name="Position">0</prop>
												<prop name="IsDefault">1</prop>
												<obj name="ChannelProp" class="ChannelProperty" version="1">
													<prop name="ChannelIdx">2</prop>
												</obj>
											</obj>
											<obj name="PropertyObject" class="RQTargetProperty" version="4">
												<prop name="PropertyTypeName">Target Type</prop>
												<prop name="Position">0</prop>
												<prop name="IsDefault">0</prop>
												<prop name="TargetType">dtNone</prop>
												<obj name="ChannelProp" class="ChannelProperty" version="1">
													<prop name="ChannelIdx">2</prop>
												</obj>
											</obj>
										</list>
									</obj>
									<obj name="item" class="PropertyList" version="1">
										<list name="emlist" count="12">
											<obj name="PropertyObject" class="RQSampleTargetProperty" version="4">
												<prop name="PropertyTypeName">Combined Sample and Target Type</prop>
												<prop name="Position">0</prop>
												<prop name="IsDefault">0</prop>
												<obj name="ChannelProp" class="ChannelProperty" version="1">
													<prop name="ChannelIdx">3</prop>
												</obj>
											</obj>
											<obj name="PropertyObject" class="QuantConcProperty" version="4">
												<prop name="PropertyTypeName">Concentration</prop>
												<prop name="Position">0</prop>
												<prop name="IsDefault">1</prop>
												<prop name="Concentration">0</prop>
												<obj name="ChannelProp" class="ChannelProperty" version="1">
													<prop name="ChannelIdx">3</prop>
												</obj>
												<prop name="ReadOnly">1</prop>
											</obj>
											<obj name="PropertyObject" class="QuantCpHighProp" version="4">
												<prop name="PropertyTypeName">Cp High</prop>
												<prop name="Position">0</prop>
												<prop name="IsDefault">1</prop>
												<prop name="CpRangeHigh">0</prop>
												<obj name="ChannelProp" class="ChannelProperty" version="1">
													<prop name="ChannelIdx">3</prop>
												</obj>
												<prop name="ReadOnly">1</prop>
											</obj>
											<obj name="PropertyObject" class="QuantCpLowProp" version="4">
												<prop name="PropertyTypeName">Cp Low</prop>
												<prop name="Position">0</prop>
												<prop name="IsDefault">1</prop>
												<prop name="CpRangeLow">0</prop>
												<obj name="ChannelProp" class="ChannelProperty" version="1">
													<prop name="ChannelIdx">3</prop>
												</obj>
												<prop name="ReadOnly">1</prop>
											</obj>
											<obj name="PropertyObject" class="RQEffProp" version="4">
												<prop name="PropertyTypeName">Efficiency</prop>
												<prop name="Position">0</prop>
												<prop name="IsDefault">1</prop>
												<prop name="Efficiency">2</prop>
												<obj name="ChannelProp" class="ChannelProperty" version="1">
													<prop name="ChannelIdx">3</prop>
												</obj>
											</obj>
											<obj name="PropertyObject" class="ChannelGenotype" version="4">
												<prop name="PropertyTypeName">Melt Geno Genotype</prop>
												<prop name="Position">0</prop>
												<prop name="IsDefault">1</prop>
												<prop name="ReadOnly">1</prop>
												<obj name="ChannelProp" class="ChannelProperty" version="1">
													<prop name="ChannelIdx">3</prop>
												</obj>
											</obj>
											<obj name="PropertyObject" class="GroupChannelTypeProp" version="4">
												<prop name="PropertyTypeName">Melt Geno Sample Type</prop>
												<prop name="Position">0</prop>
												<prop name="IsDefault">0</prop>
												<prop name="GroupSampleType">mstUnknown</prop>
												<obj name="ChannelProp" class="ChannelProperty" version="1">
													<prop name="ChannelIdx">3</prop>
												</obj>
											</obj>
											<obj name="PropertyObject" class="QuantSampleTypeProperty" version="4">
												<prop name="PropertyTypeName">Quantification Sample Type</prop>
												<prop name="Position">0</prop>
												<prop name="IsDefault">0</prop>
												<prop name="SampleType">qsUnknown</prop>
												<obj name="ChannelProp" class="ChannelProperty" version="1">
													<prop name="ChannelIdx">3</prop>
												</obj>
											</obj>
											<obj name="PropertyObject" class="ChannelGenotype" version="4">
												<prop name="PropertyTypeName">Scanning Genotype</prop>
												<prop name="Position">0</prop>
												<prop name="IsDefault">1</prop>
												<prop name="ReadOnly">1</prop>
												<obj name="ChannelProp" class="ChannelProperty" version="1">
													<prop name="ChannelIdx">3</prop>
												</obj>
											</obj>
											<obj name="PropertyObject" class="GroupChannelTypeProp" version="4">
												<prop name="PropertyTypeName">Scanning Sample Type</prop>
												<prop name="Position">0</prop>
												<prop name="IsDefault">0</prop>
												<prop name="GroupSampleType">mstUnknown</prop>
												<obj name="ChannelProp" class="ChannelProperty" version="1">
													<prop name="ChannelIdx">3</prop>
												</obj>
											</obj>
											<obj name="PropertyObject" class="TargetName" version="4">
												<prop name="PropertyTypeName">Target Name</prop>
												<prop name="Position">0</prop>
												<prop name="IsDefault">1</prop>
												<obj name="ChannelProp" class="ChannelProperty" version="1">
													<prop name="ChannelIdx">3</prop>
												</obj>
											</obj>
											<obj name="PropertyObject" class="RQTargetProperty" version="4">
												<prop name="PropertyTypeName">Target Type</prop>
												<prop name="Position">0</prop>
												<prop name="IsDefault">0</prop>
												<prop name="TargetType">dtNone</prop>
												<obj name="ChannelProp" class="ChannelProperty" version="1">
													<prop name="ChannelIdx">3</prop>
												</obj>
											</obj>
										</list>
									</obj>
								</list>
							</obj>
						</obj>
						<prop name="ChannelPropertyCount">4</prop>
						<prop name="ContainerPosition">0</prop>
						<prop name="HasSampleProperties">1</prop>
						<obj name="SampleProperties" class="PropertyList" version="1">
							<list name="emlist" count="14">
								<obj name="PropertyObject" class="SamplePrefColor" version="4">
									<prop name="PropertyTypeName">Color</prop>
									<prop name="Position">0</prop>
									<prop name="IsDefault">0</prop>
									<prop name="Color">$00FF8000</prop>
								</obj>
								<obj name="PropertyObject" class="DominantChannelProp" version="4">
									<prop name="PropertyTypeName">Dominant Channel</prop>
									<prop name="Position">0</prop>
									<prop name="IsDefault">0</prop>
									<prop name="DominantChannel">0</prop>
								</obj>
								<obj name="PropertyObject" class="Genotype" version="4">
									<prop name="PropertyTypeName">EndPt Genotype</prop>
									<prop name="Position">0</prop>
									<prop name="IsDefault">1</prop>
									<prop name="ReadOnly">1</prop>
								</obj>
								<obj name="PropertyObject" class="GroupingSample" version="4">
									<prop name="PropertyTypeName">EndPt Sample Type</prop>
									<prop name="Position">0</prop>
									<prop name="IsDefault">0</prop>
									<prop name="GroupSampleType">mstUnknown</prop>
								</obj>
								<obj name="PropertyObject" class="SamplePrefLineStyle" version="4">
									<prop name="PropertyTypeName">Line Style</prop>
									<prop name="Position">0</prop>
									<prop name="IsDefault">0</prop>
									<prop name="LineStyle">psSolid</prop>
								</obj>
								<obj name="PropertyObject" class="GenSampleEditNotes" version="4">
									<prop name="PropertyTypeName">Notes</prop>
									<prop name="Position">0</prop>
									<prop name="IsDefault">1</prop>
								</obj>
								<obj name="PropertyObject" class="SamplePrefPointStyle" version="4">
									<prop name="PropertyTypeName">Point Style</prop>
									<prop name="Position">0</prop>
									<prop name="IsDefault">0</prop>
									<prop name="PointStyle">psNothing</prop>
								</obj>
								<obj name="PropertyObject" class="GenSampleEditPosition" version="4">
									<prop name="PropertyTypeName">Position</prop>
									<prop name="Position">0</prop>
									<prop name="IsDefault">1</prop>
								</obj>
								<obj name="PropertyObject" class="GenSampleEditReplicate" version="4">
									<prop name="PropertyTypeName">Replicate of</prop>
									<prop name="Position">0</prop>
									<prop name="IsDefault">1</prop>
									<prop name="ReplicateOf">-1</prop>
								</obj>
								<obj name="PropertyObject" class="HTCSampleID" version="4">
									<prop name="PropertyTypeName">Sample ID</prop>
									<prop name="Position">0</prop>
									<prop name="IsDefault">1</prop>
								</obj>
								<obj name="PropertyObject" class="GenSampleEditName" version="4">
									<prop name="PropertyTypeName">Sample Name</prop>
									<prop name="Position">0</prop>
									<prop name="IsDefault">1</prop>
									<prop name="name">Sample 1</prop>
								</obj>
								<obj name="PropertyObject" class="HTCSamplePrepNotes" version="4">
									<prop name="PropertyTypeName">Sample Prep Notes</prop>
									<prop name="Position">0</prop>
									<prop name="IsDefault">1</prop>
								</obj>
								<obj name="PropertyObject" class="GenSampleEditSubset" version="4">
									<prop name="PropertyTypeName">Subsets</prop>
									<prop name="Position">0</prop>
									<prop name="IsDefault">1</prop>
								</obj>
								<obj name="PropertyObject" class="SamplePrefWidth" version="5">
									<prop name="PropertyTypeName">Width</prop>
									<prop name="Position">0</prop>
									<prop name="IsDefault">1</prop>
									<prop name="Width">1</prop>
								</obj>
							</list>
						</obj>
					</obj>
					<obj name="item" class="SamplePropInfo" version="1">
						<obj name="ChannelProperties" class="ChanPropList" version="2">
							<obj name="ChannelProperties" class="EMList" version="1">
								<list name="emlist" count="4">
									<obj name="item" class="PropertyList" version="1">
										<list name="emlist" count="12">
											<obj name="PropertyObject" class="RQSampleTargetProperty" version="4">
												<prop name="PropertyTypeName">Combined Sample and Target Type</prop>
												<prop name="Position">1</prop>
												<prop name="IsDefault">0</prop>
												<obj name="ChannelProp" class="ChannelProperty" version="1">
													<prop name="ChannelIdx">0</prop>
												</obj>
											</obj>
											<obj name="PropertyObject" class="QuantConcProperty" version="4">
												<prop name="PropertyTypeName">Concentration</prop>
												<prop name="Position">1</prop>
												<prop name="IsDefault">1</prop>
												<prop name="Concentration">0</prop>
												<obj name="ChannelProp" class="ChannelProperty" version="1">
													<prop name="ChannelIdx">0</prop>
												</obj>
												<prop name="ReadOnly">1</prop>
											</obj>
											<obj name="PropertyObject" class="QuantCpHighProp" version="4">
												<prop name="PropertyTypeName">Cp High</prop>
												<prop name="Position">1</prop>
												<prop name="IsDefault">1</prop>
												<prop name="CpRangeHigh">0</prop>
												<obj name="ChannelProp" class="ChannelProperty" version="1">
													<prop name="ChannelIdx">0</prop>
												</obj>
												<prop name="ReadOnly">1</prop>
											</obj>
											<obj name="PropertyObject" class="QuantCpLowProp" version="4">
												<prop name="PropertyTypeName">Cp Low</prop>
												<prop name="Position">1</prop>
												<prop name="IsDefault">1</prop>
												<prop name="CpRangeLow">0</prop>
												<obj name="ChannelProp" class="ChannelProperty" version="1">
													<prop name="ChannelIdx">0</prop>
												</obj>
												<prop name="ReadOnly">1</prop>
											</obj>
											<obj name="PropertyObject" class="RQEffProp" version="4">
												<prop name="PropertyTypeName">Efficiency</prop>
												<prop name="Position">1</prop>
												<prop name="IsDefault">1</prop>
												<prop name="Efficiency">2</prop>
												<obj name="ChannelProp" class="ChannelProperty" version="1">
													<prop name="ChannelIdx">0</prop>
												</obj>
											</obj>
											<obj name="PropertyObject" class="ChannelGenotype" version="4">
												<prop name="PropertyTypeName">Melt Geno Genotype</prop>
												<prop name="Position">1</prop>
												<prop name="IsDefault">1</prop>
												<prop name="ReadOnly">1</prop>
												<obj name="ChannelProp" class="ChannelProperty" version="1">
													<prop name="ChannelIdx">0</prop>
												</obj>
											</obj>
											<obj name="PropertyObject" class="GroupChannelTypeProp" version="4">
												<prop name="PropertyTypeName">Melt Geno Sample Type</prop>
												<prop name="Position">1</prop>
												<prop name="IsDefault">0</prop>
												<prop name="GroupSampleType">mstUnknown</prop>
												<obj name="ChannelProp" class="ChannelProperty" version="1">
													<prop name="ChannelIdx">0</prop>
												</obj>
											</obj>
											<obj name="PropertyObject" class="QuantSampleTypeProperty" version="4">
												<prop name="PropertyTypeName">Quantification Sample Type</prop>
												<prop name="Position">1</prop>
												<prop name="IsDefault">0</prop>
												<prop name="SampleType">qsUnknown</prop>
												<obj name="ChannelProp" class="ChannelProperty" version="1">
													<prop name="ChannelIdx">0</prop>
												</obj>
											</obj>
											<obj name="PropertyObject" class="ChannelGenotype" version="4">
												<prop name="PropertyTypeName">Scanning Genotype</prop>
												<prop name="Position">1</prop>
												<prop name="IsDefault">1</prop>
												<prop name="ReadOnly">1</prop>
												<obj name="ChannelProp" class="ChannelProperty" version="1">
													<prop name="ChannelIdx">0</prop>
												</obj>
											</obj>
											<obj name="PropertyObject" class="GroupChannelTypeProp" version="4">
												<prop name="PropertyTypeName">Scanning Sample Type</prop>
												<prop name="Position">1</prop>
												<prop name="IsDefault">0</prop>
												<prop name="GroupSampleType">mstUnknown</prop>
												<obj name="ChannelProp" class="ChannelProperty" version="1">
													<prop name="ChannelIdx">0</prop>
												</obj>
											</obj>
											<obj name="PropertyObject" class="TargetName" version="4">
												<prop name="PropertyTypeName">Target Name</prop>
												<prop name="Position">1</prop>
												<prop name="IsDefault">1</prop>
												<obj name="ChannelProp" class="ChannelProperty" version="1">
													<prop name="ChannelIdx">0</prop>
												</obj>
											</obj>
											<obj name="PropertyObject" class="RQTargetProperty" version="4">
												<prop name="PropertyTypeName">Target Type</prop>
												<prop name="Position">1</prop>
												<prop name="IsDefault">0</prop>
												<prop name="TargetType">dtNone</prop>
												<obj name="ChannelProp" class="ChannelProperty" version="1">
													<prop name="ChannelIdx">0</prop>
												</obj>
											</obj>
										</list>
									</obj>
									<obj name="item" class="PropertyList" version="1">
										<list name="emlist" count="12">
											<obj name="PropertyObject" class="RQSampleTargetProperty" version="4">
												<prop name="PropertyTypeName">Combined Sample and Target Type</prop>
												<prop name="Position">1</prop>
												<prop name="IsDefault">0</prop>
												<obj name="ChannelProp" class="ChannelProperty" version="1">
													<prop name="ChannelIdx">1</prop>
												</obj>
											</obj>
											<obj name="PropertyObject" class="QuantConcProperty" version="4">
												<prop name="PropertyTypeName">Concentration</prop>
												<prop name="Position">1</prop>
												<prop name="IsDefault">1</prop>
												<prop name="Concentration">0</prop>
												<obj name="ChannelProp" class="ChannelProperty" version="1">
													<prop name="ChannelIdx">1</prop>
												</obj>
												<prop name="ReadOnly">1</prop>
											</obj>
											<obj name="PropertyObject" class="QuantCpHighProp" version="4">
												<prop name="PropertyTypeName">Cp High</prop>
												<prop name="Position">1</prop>
												<prop name="IsDefault">1</prop>
												<prop name="CpRangeHigh">0</prop>
												<obj name="ChannelProp" class="ChannelProperty" version="1">
													<prop name="ChannelIdx">1</prop>
												</obj>
												<prop name="ReadOnly">1</prop>
											</obj>
											<obj name="PropertyObject" class="QuantCpLowProp" version="4">
												<prop name="PropertyTypeName">Cp Low</prop>
												<prop name="Position">1</prop>
												<prop name="IsDefault">1</prop>
												<prop name="CpRangeLow">0</prop>
												<obj name="ChannelProp" class="ChannelProperty" version="1">
													<prop name="ChannelIdx">1</prop>
												</obj>
												<prop name="ReadOnly">1</prop>
											</obj>
											<obj name="PropertyObject" class="RQEffProp" version="4">
												<prop name="PropertyTypeName">Efficiency</prop>
												<prop name="Position">1</prop>
												<prop name="IsDefault">1</prop>
												<prop name="Efficiency">2</prop>
												<obj name="ChannelProp" class="ChannelProperty" version="1">
													<prop name="ChannelIdx">1</prop>
												</obj>
											</obj>
											<obj name="PropertyObject" class="ChannelGenotype" version="4">
												<prop name="PropertyTypeName">Melt Geno Genotype</prop>
												<prop name="Position">1</prop>
												<prop name="IsDefault">1</prop>
												<prop name="ReadOnly">1</prop>
												<obj name="ChannelProp" class="ChannelProperty" version="1">
													<prop name="ChannelIdx">1</prop>
												</obj>
											</obj>
											<obj name="PropertyObject" class="GroupChannelTypeProp" version="4">
												<prop name="PropertyTypeName">Melt Geno Sample Type</prop>
												<prop name="Position">1</prop>
												<prop name="IsDefault">0</prop>
												<prop name="GroupSampleType">mstUnknown</prop>
												<obj name="ChannelProp" class="ChannelProperty" version="1">
													<prop name="ChannelIdx">1</prop>
												</obj>
											</obj>
											<obj name="PropertyObject" class="QuantSampleTypeProperty" version="4">
												<prop name="PropertyTypeName">Quantification Sample Type</prop>
												<prop name="Position">1</prop>
												<prop name="IsDefault">0</prop>
												<prop name="SampleType">qsUnknown</prop>
												<obj name="ChannelProp" class="ChannelProperty" version="1">
													<prop name="ChannelIdx">1</prop>
												</obj>
											</obj>
											<obj name="PropertyObject" class="ChannelGenotype" version="4">
												<prop name="PropertyTypeName">Scanning Genotype</prop>
												<prop name="Position">1</prop>
												<prop name="IsDefault">1</prop>
												<prop name="ReadOnly">1</prop>
												<obj name="ChannelProp" class="ChannelProperty" version="1">
													<prop name="ChannelIdx">1</prop>
												</obj>
											</obj>
											<obj name="PropertyObject" class="GroupChannelTypeProp" version="4">
												<prop name="PropertyTypeName">Scanning Sample Type</prop>
												<prop name="Position">1</prop>
												<prop name="IsDefault">0</prop>
												<prop name="GroupSampleType">mstUnknown</prop>
												<obj name="ChannelProp" class="ChannelProperty" version="1">
													<prop name="ChannelIdx">1</prop>
												</obj>
											</obj>
											<obj name="PropertyObject" class="TargetName" version="4">
												<prop name="PropertyTypeName">Target Name</prop>
												<prop name="Position">1</prop>
												<prop name="IsDefault">1</prop>
												<obj name="ChannelProp" class="ChannelProperty" version="1">
													<prop name="ChannelIdx">1</prop>
												</obj>
											</obj>
											<obj name="PropertyObject" class="RQTargetProperty" version="4">
												<prop name="PropertyTypeName">Target Type</prop>
												<prop name="Position">1</prop>
												<prop name="IsDefault">0</prop>
												<prop name="TargetType">dtNone</prop>
												<obj name="ChannelProp" class="ChannelProperty" version="1">
													<prop name="ChannelIdx">1</prop>
												</obj>
											</obj>
										</list>
									</obj>
									<obj name="item" class="PropertyList" version="1">
										<list name="emlist" count="12">
											<obj name="PropertyObject" class="RQSampleTargetProperty" version="4">
												<prop name="PropertyTypeName">Combined Sample and Target Type</prop>
												<prop name="Position">1</prop>
												<prop name="IsDefault">0</prop>
												<obj name="ChannelProp" class="ChannelProperty" version="1">
													<prop name="ChannelIdx">2</prop>
												</obj>
											</obj>
											<obj name="PropertyObject" class="QuantConcProperty" version="4">
												<prop name="PropertyTypeName">Concentration</prop>
												<prop name="Position">1</prop>
												<prop name="IsDefault">1</prop>
												<prop name="Concentration">0</prop>
												<obj name="ChannelProp" class="ChannelProperty" version="1">
													<prop name="ChannelIdx">2</prop>
												</obj>
												<prop name="ReadOnly">1</prop>
											</obj>
											<obj name="PropertyObject" class="QuantCpHighProp" version="4">
												<prop name="PropertyTypeName">Cp High</prop>
												<prop name="Position">1</prop>
												<prop name="IsDefault">1</prop>
												<prop name="CpRangeHigh">0</prop>
												<obj name="ChannelProp" class="ChannelProperty" version="1">
													<prop name="ChannelIdx">2</prop>
												</obj>
												<prop name="ReadOnly">1</prop>
											</obj>
											<obj name="PropertyObject" class="QuantCpLowProp" version="4">
												<prop name="PropertyTypeName">Cp Low</prop>
												<prop name="Position">1</prop>
												<prop name="IsDefault">1</prop>
												<prop name="CpRangeLow">0</prop>
												<obj name="ChannelProp" class="ChannelProperty" version="1">
													<prop name="ChannelIdx">2</prop>
												</obj>
												<prop name="ReadOnly">1</prop>
											</obj>
											<obj name="PropertyObject" class="RQEffProp" version="4">
												<prop name="PropertyTypeName">Efficiency</prop>
												<prop name="Position">1</prop>
												<prop name="IsDefault">1</prop>
												<prop name="Efficiency">2</prop>
												<obj name="ChannelProp" class="ChannelProperty" version="1">
													<prop name="ChannelIdx">2</prop>
												</obj>
											</obj>
											<obj name="PropertyObject" class="ChannelGenotype" version="4">
												<prop name="PropertyTypeName">Melt Geno Genotype</prop>
												<prop name="Position">1</prop>
												<prop name="IsDefault">1</prop>
												<prop name="ReadOnly">1</prop>
												<obj name="ChannelProp" class="ChannelProperty" version="1">
													<prop name="ChannelIdx">2</prop>
												</obj>
											</obj>
											<obj name="PropertyObject" class="GroupChannelTypeProp" version="4">
												<prop name="PropertyTypeName">Melt Geno Sample Type</prop>
												<prop name="Position">1</prop>
												<prop name="IsDefault">0</prop>
												<prop name="GroupSampleType">mstUnknown</prop>
												<obj name="ChannelProp" class="ChannelProperty" version="1">
													<prop name="ChannelIdx">2</prop>
												</obj>
											</obj>
											<obj name="PropertyObject" class="QuantSampleTypeProperty" version="4">
												<prop name="PropertyTypeName">Quantification Sample Type</prop>
												<prop name="Position">1</prop>
												<prop name="IsDefault">0</prop>
												<prop name="SampleType">qsUnknown</prop>
												<obj name="ChannelProp" class="ChannelProperty" version="1">
													<prop name="ChannelIdx">2</prop>
												</obj>
											</obj>
											<obj name="PropertyObject" class="ChannelGenotype" version="4">
												<prop name="PropertyTypeName">Scanning Genotype</prop>
												<prop name="Position">1</prop>
												<prop name="IsDefault">1</prop>
												<prop name="ReadOnly">1</prop>
												<obj name="ChannelProp" class="ChannelProperty" version="1">
													<prop name="ChannelIdx">2</prop>
												</obj>
											</obj>
											<obj name="PropertyObject" class="GroupChannelTypeProp" version="4">
												<prop name="PropertyTypeName">Scanning Sample Type</prop>
												<prop name="Position">1</prop>
												<prop name="IsDefault">0</prop>
												<prop name="GroupSampleType">mstUnknown</prop>
												<obj name="ChannelProp" class="ChannelProperty" version="1">
													<prop name="ChannelIdx">2</prop>
												</obj>
											</obj>
											<obj name="PropertyObject" class="TargetName" version="4">
												<prop name="PropertyTypeName">Target Name</prop>
												<prop name="Position">1</prop>
												<prop name="IsDefault">1</prop>
												<obj name="ChannelProp" class="ChannelProperty" version="1">
													<prop name="ChannelIdx">2</prop>
												</obj>
											</obj>
											<obj name="PropertyObject" class="RQTargetProperty" version="4">
												<prop name="PropertyTypeName">Target Type</prop>
												<prop name="Position">1</prop>
												<prop name="IsDefault">0</prop>
												<prop name="TargetType">dtNone</prop>
												<obj name="ChannelProp" class="ChannelProperty" version="1">
													<prop name="ChannelIdx">2</prop>
												</obj>
											</obj>
										</list>
									</obj>
									<obj name="item" class="PropertyList" version="1">
										<list name="emlist" count="12">
											<obj name="PropertyObject" class="RQSampleTargetProperty" version="4">
												<prop name="PropertyTypeName">Combined Sample and Target Type</prop>
												<prop name="Position">1</prop>
												<prop name="IsDefault">0</prop>
												<obj name="ChannelProp" class="ChannelProperty" version="1">
													<prop name="ChannelIdx">3</prop>
												</obj>
											</obj>
											<obj name="PropertyObject" class="QuantConcProperty" version="4">
												<prop name="PropertyTypeName">Concentration</prop>
												<prop name="Position">1</prop>
												<prop name="IsDefault">1</prop>
												<prop name="Concentration">0</prop>
												<obj name="ChannelProp" class="ChannelProperty" version="1">
													<prop name="ChannelIdx">3</prop>
												</obj>
												<prop name="ReadOnly">1</prop>
											</obj>
											<obj name="PropertyObject" class="QuantCpHighProp" version="4">
												<prop name="PropertyTypeName">Cp High</prop>
												<prop name="Position">1</prop>
												<prop name="IsDefault">1</prop>
												<prop name="CpRangeHigh">0</prop>
												<obj name="ChannelProp" class="ChannelProperty" version="1">
													<prop name="ChannelIdx">3</prop>
												</obj>
												<prop name="ReadOnly">1</prop>
											</obj>
											<obj name="PropertyObject" class="QuantCpLowProp" version="4">
												<prop name="PropertyTypeName">Cp Low</prop>
												<prop name="Position">1</prop>
												<prop name="IsDefault">1</prop>
												<prop name="CpRangeLow">0</prop>
												<obj name="ChannelProp" class="ChannelProperty" version="1">
													<prop name="ChannelIdx">3</prop>
												</obj>
												<prop name="ReadOnly">1</prop>
											</obj>
											<obj name="PropertyObject" class="RQEffProp" version="4">
												<prop name="PropertyTypeName">Efficiency</prop>
												<prop name="Position">1</prop>
												<prop name="IsDefault">1</prop>
												<prop name="Efficiency">2</prop>
												<obj name="ChannelProp" class="ChannelProperty" version="1">
													<prop name="ChannelIdx">3</prop>
												</obj>
											</obj>
											<obj name="PropertyObject" class="ChannelGenotype" version="4">
												<prop name="PropertyTypeName">Melt Geno Genotype</prop>
												<prop name="Position">1</prop>
												<prop name="IsDefault">1</prop>
												<prop name="ReadOnly">1</prop>
												<obj name="ChannelProp" class="ChannelProperty" version="1">
													<prop name="ChannelIdx">3</prop>
												</obj>
											</obj>
											<obj name="PropertyObject" class="GroupChannelTypeProp" version="4">
												<prop name="PropertyTypeName">Melt Geno Sample Type</prop>
												<prop name="Position">1</prop>
												<prop name="IsDefault">0</prop>
												<prop name="GroupSampleType">mstUnknown</prop>
												<obj name="ChannelProp" class="ChannelProperty" version="1">
													<prop name="ChannelIdx">3</prop>
												</obj>
											</obj>
											<obj name="PropertyObject" class="QuantSampleTypeProperty" version="4">
												<prop name="PropertyTypeName">Quantification Sample Type</prop>
												<prop name="Position">1</prop>
												<prop name="IsDefault">0</prop>
												<prop name="SampleType">qsUnknown</prop>
												<obj name="ChannelProp" class="ChannelProperty" version="1">
													<prop name="ChannelIdx">3</prop>
												</obj>
											</obj>
											<obj name="PropertyObject" class="ChannelGenotype" version="4">
												<prop name="PropertyTypeName">Scanning Genotype</prop>
												<prop name="Position">1</prop>
												<prop name="IsDefault">1</prop>
												<prop name="ReadOnly">1</prop>
												<obj name="ChannelProp" class="ChannelProperty" version="1">
													<prop name="ChannelIdx">3</prop>
												</obj>
											</obj>
											<obj name="PropertyObject" class="GroupChannelTypeProp" version="4">
												<prop name="PropertyTypeName">Scanning Sample Type</prop>
												<prop name="Position">1</prop>
												<prop name="IsDefault">0</prop>
												<prop name="GroupSampleType">mstUnknown</prop>
												<obj name="ChannelProp" class="ChannelProperty" version="1">
													<prop name="ChannelIdx">3</prop>
												</obj>
											</obj>
											<obj name="PropertyObject" class="TargetName" version="4">
												<prop name="PropertyTypeName">Target Name</prop>
												<prop name="Position">1</prop>
												<prop name="IsDefault">1</prop>
												<obj name="ChannelProp" class="ChannelProperty" version="1">
													<prop name="ChannelIdx">3</prop>
												</obj>
											</obj>
											<obj name="PropertyObject" class="RQTargetProperty" version="4">
												<prop name="PropertyTypeName">Target Type</prop>
												<prop name="Position">1</prop>
												<prop name="IsDefault">0</prop>
												<prop name="TargetType">dtNone</prop>
												<obj name="ChannelProp" class="ChannelProperty" version="1">
													<prop name="ChannelIdx">3</prop>
												</obj>
											</obj>
										</list>
									</obj>
								</list>
							</obj>
						</obj>
						<prop name="ChannelPropertyCount">4</prop>
						<prop name="ContainerPosition">1</prop>
						<prop name="HasSampleProperties">1</prop>
						<obj name="SampleProperties" class="PropertyList" version="1">
							<list name="emlist" count="14">
								<obj name="PropertyObject" class="SamplePrefColor" version="4">
									<prop name="PropertyTypeName">Color</prop>
									<prop name="Position">1</prop>
									<prop name="IsDefault">0</prop>
									<prop name="Color">clRed</prop>
								</obj>
								<obj name="PropertyObject" class="DominantChannelProp" version="4">
									<prop name="PropertyTypeName">Dominant Channel</prop>
									<prop name="Position">1</prop>
									<prop name="IsDefault">0</prop>
									<prop name="DominantChannel">0</prop>
								</obj>
								<obj name="PropertyObject" class="Genotype" version="4">
									<prop name="PropertyTypeName">EndPt Genotype</prop>
									<prop name="Position">1</prop>
									<prop name="IsDefault">1</prop>
									<prop name="ReadOnly">1</prop>
								</obj>
								<obj name="PropertyObject" class="GroupingSample" version="4">
									<prop name="PropertyTypeName">EndPt Sample Type</prop>
									<prop name="Position">1</prop>
									<prop name="IsDefault">0</prop>
									<prop name="GroupSampleType">mstUnknown</prop>
								</obj>
								<obj name="PropertyObject" class="SamplePrefLineStyle" version="4">
									<prop name="PropertyTypeName">Line Style</prop>
									<prop name="Position">1</prop>
									<prop name="IsDefault">0</prop>
									<prop name="LineStyle">psSolid</prop>
								</obj>
								<obj name="PropertyObject" class="GenSampleEditNotes" version="4">
									<prop name="PropertyTypeName">Notes</prop>
									<prop name="Position">1</prop>
									<prop name="IsDefault">1</prop>
								</obj>
								<obj name="PropertyObject" class="SamplePrefPointStyle" version="4">
									<prop name="PropertyTypeName">Point Style</prop>
									<prop name="Position">1</prop>
									<prop name="IsDefault">0</prop>
									<prop name="PointStyle">psNothing</prop>
								</obj>
								<obj name="PropertyObject" class="GenSampleEditPosition" version="4">
									<prop name="PropertyTypeName">Position</prop>
									<prop name="Position">1</prop>
									<prop name="IsDefault">1</prop>
								</obj>
								<obj name="PropertyObject" class="GenSampleEditReplicate" version="4">
									<prop name="PropertyTypeName">Replicate of</prop>
									<prop name="Position">1</prop>
									<prop name="IsDefault">1</prop>
									<prop name="ReplicateOf">-1</prop>
								</obj>
								<obj name="PropertyObject" class="HTCSampleID" version="4">
									<prop name="PropertyTypeName">Sample ID</prop>
									<prop name="Position">1</prop>
									<prop name="IsDefault">1</prop>
								</obj>
								<obj name="PropertyObject" class="GenSampleEditName" version="4">
									<prop name="PropertyTypeName">Sample Name</prop>
									<prop name="Position">1</prop>
									<prop name="IsDefault">1</prop>
									<prop name="name">Sample 2</prop>
								</obj>
								<obj name="PropertyObject" class="HTCSamplePrepNotes" version="4">
									<prop name="PropertyTypeName">Sample Prep Notes</prop>
									<prop name="Position">1</prop>
									<prop name="IsDefault">1</prop>
								</obj>
								<obj name="PropertyObject" class="GenSampleEditSubset" version="4">
									<prop name="PropertyTypeName">Subsets</prop>
									<prop name="Position">1</prop>
									<prop name="IsDefault">1</prop>
								</obj>
								<obj name="PropertyObject" class="SamplePrefWidth" version="5">
									<prop name="PropertyTypeName">Width</prop>
									<prop name="Position">1</prop>
									<prop name="IsDefault">1</prop>
									<prop name="Width">1</prop>
								</obj>
							</list>
						</obj>
					</obj>
					<obj name="item" class="SamplePropInfo" version="1">
						<obj name="ChannelProperties" class="ChanPropList" version="2">
							<obj name="ChannelProperties" class="EMList" version="1">
								<list name="emlist" count="4">
									<obj name="item" class="PropertyList" version="1">
										<list name="emlist" count="12">
											<obj name="PropertyObject" class="RQSampleTargetProperty" version="4">
												<prop name="PropertyTypeName">Combined Sample and Target Type</prop>
												<prop name="Position">2</prop>
												<prop name="IsDefault">0</prop>
												<obj name="ChannelProp" class="ChannelProperty" version="1">
													<prop name="ChannelIdx">0</prop>
												</obj>
											</obj>
											<obj name="PropertyObject" class="QuantConcProperty" version="4">
												<prop name="PropertyTypeName">Concentration</prop>
												<prop name="Position">2</prop>
												<prop name="IsDefault">1</prop>
												<prop name="Concentration">0</prop>
												<obj name="ChannelProp" class="ChannelProperty" version="1">
													<prop name="ChannelIdx">0</prop>
												</obj>
												<prop name="ReadOnly">1</prop>
											</obj>
											<obj name="PropertyObject" class="QuantCpHighProp" version="4">
												<prop name="PropertyTypeName">Cp High</prop>
												<prop name="Position">2</prop>
												<prop name="IsDefault">1</prop>
												<prop name="CpRangeHigh">0</prop>
												<obj name="ChannelProp" class="ChannelProperty" version="1">
													<prop name="ChannelIdx">0</prop>
												</obj>
												<prop name="ReadOnly">1</prop>
											</obj>
											<obj name="PropertyObject" class="QuantCpLowProp" version="4">
												<prop name="PropertyTypeName">Cp Low</prop>
												<prop name="Position">2</prop>
												<prop name="IsDefault">1</prop>
												<prop name="CpRangeLow">0</prop>
												<obj name="ChannelProp" class="ChannelProperty" version="1">
													<prop name="ChannelIdx">0</prop>
												</obj>
												<prop name="ReadOnly">1</prop>
											</obj>
											<obj name="PropertyObject" class="RQEffProp" version="4">
												<prop name="PropertyTypeName">Efficiency</prop>
												<prop name="Position">2</prop>
												<prop name="IsDefault">1</prop>
												<prop name="Efficiency">2</prop>
												<obj name="ChannelProp" class="ChannelProperty" version="1">
													<prop name="ChannelIdx">0</prop>
												</obj>
											</obj>
											<obj name="PropertyObject" class="ChannelGenotype" version="4">
												<prop name="PropertyTypeName">Melt Geno Genotype</prop>
												<prop name="Position">2</prop>
												<prop name="IsDefault">1</prop>
												<prop name="ReadOnly">1</prop>
												<obj name="ChannelProp" class="ChannelProperty" version="1">
													<prop name="ChannelIdx">0</prop>
												</obj>
											</obj>
											<obj name="PropertyObject" class="GroupChannelTypeProp" version="4">
												<prop name="PropertyTypeName">Melt Geno Sample Type</prop>
												<prop name="Position">2</prop>
												<prop name="IsDefault">0</prop>
												<prop name="GroupSampleType">mstUnknown</prop>
												<obj name="ChannelProp" class="ChannelProperty" version="1">
													<prop name="ChannelIdx">0</prop>
												</obj>
											</obj>
											<obj name="PropertyObject" class="QuantSampleTypeProperty" version="4">
												<prop name="PropertyTypeName">Quantification Sample Type</prop>
												<prop name="Position">2</prop>
												<prop name="IsDefault">0</prop>
												<prop name="SampleType">qsUnknown</prop>
												<obj name="ChannelProp" class="ChannelProperty" version="1">
													<prop name="ChannelIdx">0</prop>
												</obj>
											</obj>
											<obj name="PropertyObject" class="ChannelGenotype" version="4">
												<prop name="PropertyTypeName">Scanning Genotype</prop>
												<prop name="Position">2</prop>
												<prop name="IsDefault">1</prop>
												<prop name="ReadOnly">1</prop>
												<obj name="ChannelProp" class="ChannelProperty" version="1">
													<prop name="ChannelIdx">0</prop>
												</obj>
											</obj>
											<obj name="PropertyObject" class="GroupChannelTypeProp" version="4">
												<prop name="PropertyTypeName">Scanning Sample Type</prop>
												<prop name="Position">2</prop>
												<prop name="IsDefault">0</prop>
												<prop name="GroupSampleType">mstUnknown</prop>
												<obj name="ChannelProp" class="ChannelProperty" version="1">
													<prop name="ChannelIdx">0</prop>
												</obj>
											</obj>
											<obj name="PropertyObject" class="TargetName" version="4">
												<prop name="PropertyTypeName">Target Name</prop>
												<prop name="Position">2</prop>
												<prop name="IsDefault">1</prop>
												<obj name="ChannelProp" class="ChannelProperty" version="1">
													<prop name="ChannelIdx">0</prop>
												</obj>
											</obj>
											<obj name="PropertyObject" class="RQTargetProperty" version="4">
												<prop name="PropertyTypeName">Target Type</prop>
												<prop name="Position">2</prop>
												<prop name="IsDefault">0</prop>
												<prop name="TargetType">dtNone</prop>
												<obj name="ChannelProp" class="ChannelProperty" version="1">
													<prop name="ChannelIdx">0</prop>
												</obj>
											</obj>
										</list>
									</obj>
									<obj name="item" class="PropertyList" version="1">
										<list name="emlist" count="12">
											<obj name="PropertyObject" class="RQSampleTargetProperty" version="4">
												<prop name="PropertyTypeName">Combined Sample and Target Type</prop>
												<prop name="Position">2</prop>
												<prop name="IsDefault">0</prop>
												<obj name="ChannelProp" class="ChannelProperty" version="1">
													<prop name="ChannelIdx">1</prop>
												</obj>
											</obj>
											<obj name="PropertyObject" class="QuantConcProperty" version="4">
												<prop name="PropertyTypeName">Concentration</prop>
												<prop name="Position">2</prop>
												<prop name="IsDefault">1</prop>
												<prop name="Concentration">0</prop>
												<obj name="ChannelProp" class="ChannelProperty" version="1">
													<prop name="ChannelIdx">1</prop>
												</obj>
												<prop name="ReadOnly">1</prop>
											</obj>
											<obj name="PropertyObject" class="QuantCpHighProp" version="4">
												<prop name="PropertyTypeName">Cp High</prop>
												<prop name="Position">2</prop>
												<prop name="IsDefault">1</prop>
												<prop name="CpRangeHigh">0</prop>
												<obj name="ChannelProp" class="ChannelProperty" version="1">
													<prop name="ChannelIdx">1</prop>
												</obj>
												<prop name="ReadOnly">1</prop>
											</obj>
											<obj name="PropertyObject" class="QuantCpLowProp" version="4">
												<prop name="PropertyTypeName">Cp Low</prop>
												<prop name="Position">2</prop>
												<prop name="IsDefault">1</prop>
												<prop name="CpRangeLow">0</prop>
												<obj name="ChannelProp" class="ChannelProperty" version="1">
													<prop name="ChannelIdx">1</prop>
												</obj>
												<prop name="ReadOnly">1</prop>
											</obj>
											<obj name="PropertyObject" class="RQEffProp" version="4">
												<prop name="PropertyTypeName">Efficiency</prop>
												<prop name="Position">2</prop>
												<prop name="IsDefault">1</prop>
												<prop name="Efficiency">2</prop>
												<obj name="ChannelProp" class="ChannelProperty" version="1">
													<prop name="ChannelIdx">1</prop>
												</obj>
											</obj>
											<obj name="PropertyObject" class="ChannelGenotype" version="4">
												<prop name="PropertyTypeName">Melt Geno Genotype</prop>
												<prop name="Position">2</prop>
												<prop name="IsDefault">1</prop>
												<prop name="ReadOnly">1</prop>
												<obj name="ChannelProp" class="ChannelProperty" version="1">
													<prop name="ChannelIdx">1</prop>
												</obj>
											</obj>
											<obj name="PropertyObject" class="GroupChannelTypeProp" version="4">
												<prop name="PropertyTypeName">Melt Geno Sample Type</prop>
												<prop name="Position">2</prop>
												<prop name="IsDefault">0</prop>
												<prop name="GroupSampleType">mstUnknown</prop>
												<obj name="ChannelProp" class="ChannelProperty" version="1">
													<prop name="ChannelIdx">1</prop>
												</obj>
											</obj>
											<obj name="PropertyObject" class="QuantSampleTypeProperty" version="4">
												<prop name="PropertyTypeName">Quantification Sample Type</prop>
												<prop name="Position">2</prop>
												<prop name="IsDefault">0</prop>
												<prop name="SampleType">qsUnknown</prop>
												<obj name="ChannelProp" class="ChannelProperty" version="1">
													<prop name="ChannelIdx">1</prop>
												</obj>
											</obj>
											<obj name="PropertyObject" class="ChannelGenotype" version="4">
												<prop name="PropertyTypeName">Scanning Genotype</prop>
												<prop name="Position">2</prop>
												<prop name="IsDefault">1</prop>
												<prop name="ReadOnly">1</prop>
												<obj name="ChannelProp" class="ChannelProperty" version="1">
													<prop name="ChannelIdx">1</prop>
												</obj>
											</obj>
											<obj name="PropertyObject" class="GroupChannelTypeProp" version="4">
												<prop name="PropertyTypeName">Scanning Sample Type</prop>
												<prop name="Position">2</prop>
												<prop name="IsDefault">0</prop>
												<prop name="GroupSampleType">mstUnknown</prop>
												<obj name="ChannelProp" class="ChannelProperty" version="1">
													<prop name="ChannelIdx">1</prop>
												</obj>
											</obj>
											<obj name="PropertyObject" class="TargetName" version="4">
												<prop name="PropertyTypeName">Target Name</prop>
												<prop name="Position">2</prop>
												<prop name="IsDefault">1</prop>
												<obj name="ChannelProp" class="ChannelProperty" version="1">
													<prop name="ChannelIdx">1</prop>
												</obj>
											</obj>
											<obj name="PropertyObject" class="RQTargetProperty" version="4">
												<prop name="PropertyTypeName">Target Type</prop>
												<prop name="Position">2</prop>
												<prop name="IsDefault">0</prop>
												<prop name="TargetType">dtNone</prop>
												<obj name="ChannelProp" class="ChannelProperty" version="1">
													<prop name="ChannelIdx">1</prop>
												</obj>
											</obj>
										</list>
									</obj>
									<obj name="item" class="PropertyList" version="1">
										<list name="emlist" count="12">
											<obj name="PropertyObject" class="RQSampleTargetProperty" version="4">
												<prop name="PropertyTypeName">Combined Sample and Target Type</prop>
												<prop name="Position">2</prop>
												<prop name="IsDefault">0</prop>
												<obj name="ChannelProp" class="ChannelProperty" version="1">
													<prop name="ChannelIdx">2</prop>
												</obj>
											</obj>
											<obj name="PropertyObject" class="QuantConcProperty" version="4">
												<prop name="PropertyTypeName">Concentration</prop>
												<prop name="Position">2</prop>
												<prop name="IsDefault">1</prop>
												<prop name="Concentration">0</prop>
												<obj name="ChannelProp" class="ChannelProperty" version="1">
													<prop name="ChannelIdx">2</prop>
												</obj>
												<prop name="ReadOnly">1</prop>
											</obj>
											<obj name="PropertyObject" class="QuantCpHighProp" version="4">
												<prop name="PropertyTypeName">Cp High</prop>
												<prop name="Position">2</prop>
												<prop name="IsDefault">1</prop>
												<prop name="CpRangeHigh">0</prop>
												<obj name="ChannelProp" class="ChannelProperty" version="1">
													<prop name="ChannelIdx">2</prop>
												</obj>
												<prop name="ReadOnly">1</prop>
											</obj>
											<obj name="PropertyObject" class="QuantCpLowProp" version="4">
												<prop name="PropertyTypeName">Cp Low</prop>
												<prop name="Position">2</prop>
												<prop name="IsDefault">1</prop>
												<prop name="CpRangeLow">0</prop>
												<obj name="ChannelProp" class="ChannelProperty" version="1">
													<prop name="ChannelIdx">2</prop>
												</obj>
												<prop name="ReadOnly">1</prop>
											</obj>
											<obj name="PropertyObject" class="RQEffProp" version="4">
												<prop name="PropertyTypeName">Efficiency</prop>
												<prop name="Position">2</prop>
												<prop name="IsDefault">1</prop>
												<prop name="Efficiency">2</prop>
												<obj name="ChannelProp" class="ChannelProperty" version="1">
													<prop name="ChannelIdx">2</prop>
												</obj>
											</obj>
											<obj name="PropertyObject" class="ChannelGenotype" version="4">
												<prop name="PropertyTypeName">Melt Geno Genotype</prop>
												<prop name="Position">2</prop>
												<prop name="IsDefault">1</prop>
												<prop name="ReadOnly">1</prop>
												<obj name="ChannelProp" class="ChannelProperty" version="1">
													<prop name="ChannelIdx">2</prop>
												</obj>
											</obj>
											<obj name="PropertyObject" class="GroupChannelTypeProp" version="4">
												<prop name="PropertyTypeName">Melt Geno Sample Type</prop>
												<prop name="Position">2</prop>
												<prop name="IsDefault">0</prop>
												<prop name="GroupSampleType">mstUnknown</prop>
												<obj name="ChannelProp" class="ChannelProperty" version="1">
													<prop name="ChannelIdx">2</prop>
												</obj>
											</obj>
											<obj name="PropertyObject" class="QuantSampleTypeProperty" version="4">
												<prop name="PropertyTypeName">Quantification Sample Type</prop>
												<prop name="Position">2</prop>
												<prop name="IsDefault">0</prop>
												<prop name="SampleType">qsUnknown</prop>
												<obj name="ChannelProp" class="ChannelProperty" version="1">
													<prop name="ChannelIdx">2</prop>
												</obj>
											</obj>
											<obj name="PropertyObject" class="ChannelGenotype" version="4">
												<prop name="PropertyTypeName">Scanning Genotype</prop>
												<prop name="Position">2</prop>
												<prop name="IsDefault">1</prop>
												<prop name="ReadOnly">1</prop>
												<obj name="ChannelProp" class="ChannelProperty" version="1">
													<prop name="ChannelIdx">2</prop>
												</obj>
											</obj>
											<obj name="PropertyObject" class="GroupChannelTypeProp" version="4">
												<prop name="PropertyTypeName">Scanning Sample Type</prop>
												<prop name="Position">2</prop>
												<prop name="IsDefault">0</prop>
												<prop name="GroupSampleType">mstUnknown</prop>
												<obj name="ChannelProp" class="ChannelProperty" version="1">
													<prop name="ChannelIdx">2</prop>
												</obj>
											</obj>
											<obj name="PropertyObject" class="TargetName" version="4">
												<prop name="PropertyTypeName">Target Name</prop>
												<prop name="Position">2</prop>
												<prop name="IsDefault">1</prop>
												<obj name="ChannelProp" class="ChannelProperty" version="1">
													<prop name="ChannelIdx">2</prop>
												</obj>
											</obj>
											<obj name="PropertyObject" class="RQTargetProperty" version="4">
												<prop name="PropertyTypeName">Target Type</prop>
												<prop name="Position">2</prop>
												<prop name="IsDefault">0</prop>
												<prop name="TargetType">dtNone</prop>
												<obj name="ChannelProp" class="ChannelProperty" version="1">
													<prop name="ChannelIdx">2</prop>
												</obj>
											</obj>
										</list>
									</obj>
									<obj name="item" class="PropertyList" version="1">
										<list name="emlist" count="12">
											<obj name="PropertyObject" class="RQSampleTargetProperty" version="4">
												<prop name="PropertyTypeName">Combined Sample and Target Type</prop>
												<prop name="Position">2</prop>
												<prop name="IsDefault">0</prop>
												<obj name="ChannelProp" class="ChannelProperty" version="1">
													<prop name="ChannelIdx">3</prop>
												</obj>
											</obj>
											<obj name="PropertyObject" class="QuantConcProperty" version="4">
												<prop name="PropertyTypeName">Concentration</prop>
												<prop name="Position">2</prop>
												<prop name="IsDefault">1</prop>
												<prop name="Concentration">0</prop>
												<obj name="ChannelProp" class="ChannelProperty" version="1">
													<prop name="ChannelIdx">3</prop>
												</obj>
												<prop name="ReadOnly">1</prop>
											</obj>
											<obj name="PropertyObject" class="QuantCpHighProp" version="4">
												<prop name="PropertyTypeName">Cp High</prop>
												<prop name="Position">2</prop>
												<prop name="IsDefault">1</prop>
												<prop name="CpRangeHigh">0</prop>
												<obj name="ChannelProp" class="ChannelProperty" version="1">
													<prop name="ChannelIdx">3</prop>
												</obj>
												<prop name="ReadOnly">1</prop>
											</obj>
											<obj name="PropertyObject" class="QuantCpLowProp" version="4">
												<prop name="PropertyTypeName">Cp Low</prop>
												<prop name="Position">2</prop>
												<prop name="IsDefault">1</prop>
												<prop name="CpRangeLow">0</prop>
												<obj name="ChannelProp" class="ChannelProperty" version="1">
													<prop name="ChannelIdx">3</prop>
												</obj>
												<prop name="ReadOnly">1</prop>
											</obj>
											<obj name="PropertyObject" class="RQEffProp" version="4">
												<prop name="PropertyTypeName">Efficiency</prop>
												<prop name="Position">2</prop>
												<prop name="IsDefault">1</prop>
												<prop name="Efficiency">2</prop>
												<obj name="ChannelProp" class="ChannelProperty" version="1">
													<prop name="ChannelIdx">3</prop>
												</obj>
											</obj>
											<obj name="PropertyObject" class="ChannelGenotype" version="4">
												<prop name="PropertyTypeName">Melt Geno Genotype</prop>
												<prop name="Position">2</prop>
												<prop name="IsDefault">1</prop>
												<prop name="ReadOnly">1</prop>
												<obj name="ChannelProp" class="ChannelProperty" version="1">
													<prop name="ChannelIdx">3</prop>
												</obj>
											</obj>
											<obj name="PropertyObject" class="GroupChannelTypeProp" version="4">
												<prop name="PropertyTypeName">Melt Geno Sample Type</prop>
												<prop name="Position">2</prop>
												<prop name="IsDefault">0</prop>
												<prop name="GroupSampleType">mstUnknown</prop>
												<obj name="ChannelProp" class="ChannelProperty" version="1">
													<prop name="ChannelIdx">3</prop>
												</obj>
											</obj>
											<obj name="PropertyObject" class="QuantSampleTypeProperty" version="4">
												<prop name="PropertyTypeName">Quantification Sample Type</prop>
												<prop name="Position">2</prop>
												<prop name="IsDefault">0</prop>
												<prop name="SampleType">qsUnknown</prop>
												<obj name="ChannelProp" class="ChannelProperty" version="1">
													<prop name="ChannelIdx">3</prop>
												</obj>
											</obj>
											<obj name="PropertyObject" class="ChannelGenotype" version="4">
												<prop name="PropertyTypeName">Scanning Genotype</prop>
												<prop name="Position">2</prop>
												<prop name="IsDefault">1</prop>
												<prop name="ReadOnly">1</prop>
												<obj name="ChannelProp" class="ChannelProperty" version="1">
													<prop name="ChannelIdx">3</prop>
												</obj>
											</obj>
											<obj name="PropertyObject" class="GroupChannelTypeProp" version="4">
												<prop name="PropertyTypeName">Scanning Sample Type</prop>
												<prop name="Position">2</prop>
												<prop name="IsDefault">0</prop>
												<prop name="GroupSampleType">mstUnknown</prop>
												<obj name="ChannelProp" class="ChannelProperty" version="1">
													<prop name="ChannelIdx">3</prop>
												</obj>
											</obj>
											<obj name="PropertyObject" class="TargetName" version="4">
												<prop name="PropertyTypeName">Target Name</prop>
												<prop name="Position">2</prop>
												<prop name="IsDefault">1</prop>
												<obj name="ChannelProp" class="ChannelProperty" version="1">
													<prop name="ChannelIdx">3</prop>
												</obj>
											</obj>
											<obj name="PropertyObject" class="RQTargetProperty" version="4">
												<prop name="PropertyTypeName">Target Type</prop>
												<prop name="Position">2</prop>
												<prop name="IsDefault">0</prop>
												<prop name="TargetType">dtNone</prop>
												<obj name="ChannelProp" class="ChannelProperty" version="1">
													<prop name="ChannelIdx">3</prop>
												</obj>
											</obj>
										</list>
									</obj>
								</list>
							</obj>
						</obj>
						<prop name="ChannelPropertyCount">4</prop>
						<prop name="ContainerPosition">2</prop>
						<prop name="HasSampleProperties">1</prop>
						<obj name="SampleProperties" class="PropertyList" version="1">
							<list name="emlist" count="14">
								<obj name="PropertyObject" class="SamplePrefColor" version="4">
									<prop name="PropertyTypeName">Color</prop>
									<prop name="Position">2</prop>
									<prop name="IsDefault">0</prop>
									<prop name="Color">$0030D700</prop>
								</obj>
								<obj name="PropertyObject" class="DominantChannelProp" version="4">
									<prop name="PropertyTypeName">Dominant Channel</prop>
									<prop name="Position">2</prop>
									<prop name="IsDefault">0</prop>
									<prop name="DominantChannel">0</prop>
								</obj>
								<obj name="PropertyObject" class="Genotype" version="4">
									<prop name="PropertyTypeName">EndPt Genotype</prop>
									<prop name="Position">2</prop>
									<prop name="IsDefault">1</prop>
									<prop name="ReadOnly">1</prop>
								</obj>
								<obj name="PropertyObject" class="GroupingSample" version="4">
									<prop name="PropertyTypeName">EndPt Sample Type</prop>
									<prop name="Position">2</prop>
									<prop name="IsDefault">0</prop>
									<prop name="GroupSampleType">mstUnknown</prop>
								</obj>
								<obj name="PropertyObject" class="SamplePrefLineStyle" version="4">
									<prop name="PropertyTypeName">Line Style</prop>
									<prop name="Position">2</prop>
									<prop name="IsDefault">0</prop>
									<prop name="LineStyle">psSolid</prop>
								</obj>
								<obj name="PropertyObject" class="GenSampleEditNotes" version="4">
									<prop name="PropertyTypeName">Notes</prop>
									<prop name="Position">2</prop>
									<prop name="IsDefault">1</prop>
								</obj>
								<obj name="PropertyObject" class="SamplePrefPointStyle" version="4">
									<prop name="PropertyTypeName">Point Style</prop>
									<prop name="Position">2</prop>
									<prop name="IsDefault">0</prop>
									<prop name="PointStyle">psNothing</prop>
								</obj>
								<obj name="PropertyObject" class="GenSampleEditPosition" version="4">
									<prop name="PropertyTypeName">Position</prop>
									<prop name="Position">2</prop>
									<prop name="IsDefault">1</prop>
								</obj>
								<obj name="PropertyObject" class="GenSampleEditReplicate" version="4">
									<prop name="PropertyTypeName">Replicate of</prop>
									<prop name="Position">2</prop>
									<prop name="IsDefault">1</prop>
									<prop name="ReplicateOf">-1</prop>
								</obj>
								<obj name="PropertyObject" class="HTCSampleID" version="4">
									<prop name="PropertyTypeName">Sample ID</prop>
									<prop name="Position">2</prop>
									<prop name="IsDefault">1</prop>
								</obj>
								<obj name="PropertyObject" class="GenSampleEditName" version="4">
									<prop name="PropertyTypeName">Sample Name</prop>
									<prop name="Position">2</prop>
									<prop name="IsDefault">1</prop>
									<prop name="name">Sample 3</prop>
								</obj>
								<obj name="PropertyObject" class="HTCSamplePrepNotes" version="4">
									<prop name="PropertyTypeName">Sample Prep Notes</prop>
									<prop name="Position">2</prop>
									<prop name="IsDefault">1</prop>
								</obj>
								<obj name="PropertyObject" class="GenSampleEditSubset" version="4">
									<prop name="PropertyTypeName">Subsets</prop>
									<prop name="Position">2</prop>
									<prop name="IsDefault">1</prop>
								</obj>
								<obj name="PropertyObject" class="SamplePrefWidth" version="5">
									<prop name="PropertyTypeName">Width</prop>
									<prop name="Position">2</prop>
									<prop name="IsDefault">1</prop>
									<prop name="Width">1</prop>
								</obj>
							</list>
						</obj>
					</obj>
					<obj name="item" class="SamplePropInfo" version="1">
						<obj name="ChannelProperties" class="ChanPropList" version="2">
							<obj name="ChannelProperties" class="EMList" version="1">
								<list name="emlist" count="4">
									<obj name="item" class="PropertyList" version="1">
										<list name="emlist" count="12">
											<obj name="PropertyObject" class="RQSampleTargetProperty" version="4">
												<prop name="PropertyTypeName">Combined Sample and Target Type</prop>
												<prop name="Position">3</prop>
												<prop name="IsDefault">0</prop>
												<obj name="ChannelProp" class="ChannelProperty" version="1">
													<prop name="ChannelIdx">0</prop>
												</obj>
											</obj>
											<obj name="PropertyObject" class="QuantConcProperty" version="4">
												<prop name="PropertyTypeName">Concentration</prop>
												<prop name="Position">3</prop>
												<prop name="IsDefault">1</prop>
												<prop name="Concentration">0</prop>
												<obj name="ChannelProp" class="ChannelProperty" version="1">
													<prop name="ChannelIdx">0</prop>
												</obj>
												<prop name="ReadOnly">1</prop>
											</obj>
											<obj name="PropertyObject" class="QuantCpHighProp" version="4">
												<prop name="PropertyTypeName">Cp High</prop>
												<prop name="Position">3</prop>
												<prop name="IsDefault">1</prop>
												<prop name="CpRangeHigh">0</prop>
												<obj name="ChannelProp" class="ChannelProperty" version="1">
													<prop name="ChannelIdx">0</prop>
												</obj>
												<prop name="ReadOnly">1</prop>
											</obj>
											<obj name="PropertyObject" class="QuantCpLowProp" version="4">
												<prop name="PropertyTypeName">Cp Low</prop>
												<prop name="Position">3</prop>
												<prop name="IsDefault">1</prop>
												<prop name="CpRangeLow">0</prop>
												<obj name="ChannelProp" class="ChannelProperty" version="1">
													<prop name="ChannelIdx">0</prop>
												</obj>
												<prop name="ReadOnly">1</prop>
											</obj>
											<obj name="PropertyObject" class="RQEffProp" version="4">
												<prop name="PropertyTypeName">Efficiency</prop>
												<prop name="Position">3</prop>
												<prop name="IsDefault">1</prop>
												<prop name="Efficiency">2</prop>
												<obj name="ChannelProp" class="ChannelProperty" version="1">
													<prop name="ChannelIdx">0</prop>
												</obj>
											</obj>
											<obj name="PropertyObject" class="ChannelGenotype" version="4">
												<prop name="PropertyTypeName">Melt Geno Genotype</prop>
												<prop name="Position">3</prop>
												<prop name="IsDefault">1</prop>
												<prop name="ReadOnly">1</prop>
												<obj name="ChannelProp" class="ChannelProperty" version="1">
													<prop name="ChannelIdx">0</prop>
												</obj>
											</obj>
											<obj name="PropertyObject" class="GroupChannelTypeProp" version="4">
												<prop name="PropertyTypeName">Melt Geno Sample Type</prop>
												<prop name="Position">3</prop>
												<prop name="IsDefault">0</prop>
												<prop name="GroupSampleType">mstUnknown</prop>
												<obj name="ChannelProp" class="ChannelProperty" version="1">
													<prop name="ChannelIdx">0</prop>
												</obj>
											</obj>
											<obj name="PropertyObject" class="QuantSampleTypeProperty" version="4">
												<prop name="PropertyTypeName">Quantification Sample Type</prop>
												<prop name="Position">3</prop>
												<prop name="IsDefault">0</prop>
												<prop name="SampleType">qsUnknown</prop>
												<obj name="ChannelProp" class="ChannelProperty" version="1">
													<prop name="ChannelIdx">0</prop>
												</obj>
											</obj>
											<obj name="PropertyObject" class="ChannelGenotype" version="4">
												<prop name="PropertyTypeName">Scanning Genotype</prop>
												<prop name="Position">3</prop>
												<prop name="IsDefault">1</prop>
												<prop name="ReadOnly">1</prop>
												<obj name="ChannelProp" class="ChannelProperty" version="1">
													<prop name="ChannelIdx">0</prop>
												</obj>
											</obj>
											<obj name="PropertyObject" class="GroupChannelTypeProp" version="4">
												<prop name="PropertyTypeName">Scanning Sample Type</prop>
												<prop name="Position">3</prop>
												<prop name="IsDefault">0</prop>
												<prop name="GroupSampleType">mstUnknown</prop>
												<obj name="ChannelProp" class="ChannelProperty" version="1">
													<prop name="ChannelIdx">0</prop>
												</obj>
											</obj>
											<obj name="PropertyObject" class="TargetName" version="4">
												<prop name="PropertyTypeName">Target Name</prop>
												<prop name="Position">3</prop>
												<prop name="IsDefault">1</prop>
												<obj name="ChannelProp" class="ChannelProperty" version="1">
													<prop name="ChannelIdx">0</prop>
												</obj>
											</obj>
											<obj name="PropertyObject" class="RQTargetProperty" version="4">
												<prop name="PropertyTypeName">Target Type</prop>
												<prop name="Position">3</prop>
												<prop name="IsDefault">0</prop>
												<prop name="TargetType">dtNone</prop>
												<obj name="ChannelProp" class="ChannelProperty" version="1">
													<prop name="ChannelIdx">0</prop>
												</obj>
											</obj>
										</list>
									</obj>
									<obj name="item" class="PropertyList" version="1">
										<list name="emlist" count="12">
											<obj name="PropertyObject" class="RQSampleTargetProperty" version="4">
												<prop name="PropertyTypeName">Combined Sample and Target Type</prop>
												<prop name="Position">3</prop>
												<prop name="IsDefault">0</prop>
												<obj name="ChannelProp" class="ChannelProperty" version="1">
													<prop name="ChannelIdx">1</prop>
												</obj>
											</obj>
											<obj name="PropertyObject" class="QuantConcProperty" version="4">
												<prop name="PropertyTypeName">Concentration</prop>
												<prop name="Position">3</prop>
												<prop name="IsDefault">1</prop>
												<prop name="Concentration">0</prop>
												<obj name="ChannelProp" class="ChannelProperty" version="1">
													<prop name="ChannelIdx">1</prop>
												</obj>
												<prop name="ReadOnly">1</prop>
											</obj>
											<obj name="PropertyObject" class="QuantCpHighProp" version="4">
												<prop name="PropertyTypeName">Cp High</prop>
												<prop name="Position">3</prop>
												<prop name="IsDefault">1</prop>
												<prop name="CpRangeHigh">0</prop>
												<obj name="ChannelProp" class="ChannelProperty" version="1">
													<prop name="ChannelIdx">1</prop>
												</obj>
												<prop name="ReadOnly">1</prop>
											</obj>
											<obj name="PropertyObject" class="QuantCpLowProp" version="4">
												<prop name="PropertyTypeName">Cp Low</prop>
												<prop name="Position">3</prop>
												<prop name="IsDefault">1</prop>
												<prop name="CpRangeLow">0</prop>
												<obj name="ChannelProp" class="ChannelProperty" version="1">
													<prop name="ChannelIdx">1</prop>
												</obj>
												<prop name="ReadOnly">1</prop>
											</obj>
											<obj name="PropertyObject" class="RQEffProp" version="4">
												<prop name="PropertyTypeName">Efficiency</prop>
												<prop name="Position">3</prop>
												<prop name="IsDefault">1</prop>
												<prop name="Efficiency">2</prop>
												<obj name="ChannelProp" class="ChannelProperty" version="1">
													<prop name="ChannelIdx">1</prop>
												</obj>
											</obj>
											<obj name="PropertyObject" class="ChannelGenotype" version="4">
												<prop name="PropertyTypeName">Melt Geno Genotype</prop>
												<prop name="Position">3</prop>
												<prop name="IsDefault">1</prop>
												<prop name="ReadOnly">1</prop>
												<obj name="ChannelProp" class="ChannelProperty" version="1">
													<prop name="ChannelIdx">1</prop>
												</obj>
											</obj>
											<obj name="PropertyObject" class="GroupChannelTypeProp" version="4">
												<prop name="PropertyTypeName">Melt Geno Sample Type</prop>
												<prop name="Position">3</prop>
												<prop name="IsDefault">0</prop>
												<prop name="GroupSampleType">mstUnknown</prop>
												<obj name="ChannelProp" class="ChannelProperty" version="1">
													<prop name="ChannelIdx">1</prop>
												</obj>
											</obj>
											<obj name="PropertyObject" class="QuantSampleTypeProperty" version="4">
												<prop name="PropertyTypeName">Quantification Sample Type</prop>
												<prop name="Position">3</prop>
												<prop name="IsDefault">0</prop>
												<prop name="SampleType">qsUnknown</prop>
												<obj name="ChannelProp" class="ChannelProperty" version="1">
													<prop name="ChannelIdx">1</prop>
												</obj>
											</obj>
											<obj name="PropertyObject" class="ChannelGenotype" version="4">
												<prop name="PropertyTypeName">Scanning Genotype</prop>
												<prop name="Position">3</prop>
												<prop name="IsDefault">1</prop>
												<prop name="ReadOnly">1</prop>
												<obj name="ChannelProp" class="ChannelProperty" version="1">
													<prop name="ChannelIdx">1</prop>
												</obj>
											</obj>
											<obj name="PropertyObject" class="GroupChannelTypeProp" version="4">
												<prop name="PropertyTypeName">Scanning Sample Type</prop>
												<prop name="Position">3</prop>
												<prop name="IsDefault">0</prop>
												<prop name="GroupSampleType">mstUnknown</prop>
												<obj name="ChannelProp" class="ChannelProperty" version="1">
													<prop name="ChannelIdx">1</prop>
												</obj>
											</obj>
											<obj name="PropertyObject" class="TargetName" version="4">
												<prop name="PropertyTypeName">Target Name</prop>
												<prop name="Position">3</prop>
												<prop name="IsDefault">1</prop>
												<obj name="ChannelProp" class="ChannelProperty" version="1">
													<prop name="ChannelIdx">1</prop>
												</obj>
											</obj>
											<obj name="PropertyObject" class="RQTargetProperty" version="4">
												<prop name="PropertyTypeName">Target Type</prop>
												<prop name="Position">3</prop>
												<prop name="IsDefault">0</prop>
												<prop name="TargetType">dtNone</prop>
												<obj name="ChannelProp" class="ChannelProperty" version="1">
													<prop name="ChannelIdx">1</prop>
												</obj>
											</obj>
										</list>
									</obj>
									<obj name="item" class="PropertyList" version="1">
										<list name="emlist" count="12">
											<obj name="PropertyObject" class="RQSampleTargetProperty" version="4">
												<prop name="PropertyTypeName">Combined Sample and Target Type</prop>
												<prop name="Position">3</prop>
												<prop name="IsDefault">0</prop>
												<obj name="ChannelProp" class="ChannelProperty" version="1">
													<prop name="ChannelIdx">2</prop>
												</obj>
											</obj>
											<obj name="PropertyObject" class="QuantConcProperty" version="4">
												<prop name="PropertyTypeName">Concentration</prop>
												<prop name="Position">3</prop>
												<prop name="IsDefault">1</prop>
												<prop name="Concentration">0</prop>
												<obj name="ChannelProp" class="ChannelProperty" version="1">
													<prop name="ChannelIdx">2</prop>
												</obj>
												<prop name="ReadOnly">1</prop>
											</obj>
											<obj name="PropertyObject" class="QuantCpHighProp" version="4">
												<prop name="PropertyTypeName">Cp High</prop>
												<prop name="Position">3</prop>
												<prop name="IsDefault">1</prop>
												<prop name="CpRangeHigh">0</prop>
												<obj name="ChannelProp" class="ChannelProperty" version="1">
													<prop name="ChannelIdx">2</prop>
												</obj>
												<prop name="ReadOnly">1</prop>
											</obj>
											<obj name="PropertyObject" class="QuantCpLowProp" version="4">
												<prop name="PropertyTypeName">Cp Low</prop>
												<prop name="Position">3</prop>
												<prop name="IsDefault">1</prop>
												<prop name="CpRangeLow">0</prop>
												<obj name="ChannelProp" class="ChannelProperty" version="1">
													<prop name="ChannelIdx">2</prop>
												</obj>
												<prop name="ReadOnly">1</prop>
											</obj>
											<obj name="PropertyObject" class="RQEffProp" version="4">
												<prop name="PropertyTypeName">Efficiency</prop>
												<prop name="Position">3</prop>
												<prop name="IsDefault">1</prop>
												<prop name="Efficiency">2</prop>
												<obj name="ChannelProp" class="ChannelProperty" version="1">
													<prop name="ChannelIdx">2</prop>
												</obj>
											</obj>
											<obj name="PropertyObject" class="ChannelGenotype" version="4">
												<prop name="PropertyTypeName">Melt Geno Genotype</prop>
												<prop name="Position">3</prop>
												<prop name="IsDefault">1</prop>
												<prop name="ReadOnly">1</prop>
												<obj name="ChannelProp" class="ChannelProperty" version="1">
													<prop name="ChannelIdx">2</prop>
												</obj>
											</obj>
											<obj name="PropertyObject" class="GroupChannelTypeProp" version="4">
												<prop name="PropertyTypeName">Melt Geno Sample Type</prop>
												<prop name="Position">3</prop>
												<prop name="IsDefault">0</prop>
												<prop name="GroupSampleType">mstUnknown</prop>
												<obj name="ChannelProp" class="ChannelProperty" version="1">
													<prop name="ChannelIdx">2</prop>
												</obj>
											</obj>
											<obj name="PropertyObject" class="QuantSampleTypeProperty" version="4">
												<prop name="PropertyTypeName">Quantification Sample Type</prop>
												<prop name="Position">3</prop>
												<prop name="IsDefault">0</prop>
												<prop name="SampleType">qsUnknown</prop>
												<obj name="ChannelProp" class="ChannelProperty" version="1">
													<prop name="ChannelIdx">2</prop>
												</obj>
											</obj>
											<obj name="PropertyObject" class="ChannelGenotype" version="4">
												<prop name="PropertyTypeName">Scanning Genotype</prop>
												<prop name="Position">3</prop>
												<prop name="IsDefault">1</prop>
												<prop name="ReadOnly">1</prop>
												<obj name="ChannelProp" class="ChannelProperty" version="1">
													<prop name="ChannelIdx">2</prop>
												</obj>
											</obj>
											<obj name="PropertyObject" class="GroupChannelTypeProp" version="4">
												<prop name="PropertyTypeName">Scanning Sample Type</prop>
												<prop name="Position">3</prop>
												<prop name="IsDefault">0</prop>
												<prop name="GroupSampleType">mstUnknown</prop>
												<obj name="ChannelProp" class="ChannelProperty" version="1">
													<prop name="ChannelIdx">2</prop>
												</obj>
											</obj>
											<obj name="PropertyObject" class="TargetName" version="4">
												<prop name="PropertyTypeName">Target Name</prop>
												<prop name="Position">3</prop>
												<prop name="IsDefault">1</prop>
												<obj name="ChannelProp" class="ChannelProperty" version="1">
													<prop name="ChannelIdx">2</prop>
												</obj>
											</obj>
											<obj name="PropertyObject" class="RQTargetProperty" version="4">
												<prop name="PropertyTypeName">Target Type</prop>
												<prop name="Position">3</prop>
												<prop name="IsDefault">0</prop>
												<prop name="TargetType">dtNone</prop>
												<obj name="ChannelProp" class="ChannelProperty" version="1">
													<prop name="ChannelIdx">2</prop>
												</obj>
											</obj>
										</list>
									</obj>
									<obj name="item" class="PropertyList" version="1">
										<list name="emlist" count="12">
											<obj name="PropertyObject" class="RQSampleTargetProperty" version="4">
												<prop name="PropertyTypeName">Combined Sample and Target Type</prop>
												<prop name="Position">3</prop>
												<prop name="IsDefault">0</prop>
												<obj name="ChannelProp" class="ChannelProperty" version="1">
													<prop name="ChannelIdx">3</prop>
												</obj>
											</obj>
											<obj name="PropertyObject" class="QuantConcProperty" version="4">
												<prop name="PropertyTypeName">Concentration</prop>
												<prop name="Position">3</prop>
												<prop name="IsDefault">1</prop>
												<prop name="Concentration">0</prop>
												<obj name="ChannelProp" class="ChannelProperty" version="1">
													<prop name="ChannelIdx">3</prop>
												</obj>
												<prop name="ReadOnly">1</prop>
											</obj>
											<obj name="PropertyObject" class="QuantCpHighProp" version="4">
												<prop name="PropertyTypeName">Cp High</prop>
												<prop name="Position">3</prop>
												<prop name="IsDefault">1</prop>
												<prop name="CpRangeHigh">0</prop>
												<obj name="ChannelProp" class="ChannelProperty" version="1">
													<prop name="ChannelIdx">3</prop>
												</obj>
												<prop name="ReadOnly">1</prop>
											</obj>
											<obj name="PropertyObject" class="QuantCpLowProp" version="4">
												<prop name="PropertyTypeName">Cp Low</prop>
												<prop name="Position">3</prop>
												<prop name="IsDefault">1</prop>
												<prop name="CpRangeLow">0</prop>
												<obj name="ChannelProp" class="ChannelProperty" version="1">
													<prop name="ChannelIdx">3</prop>
												</obj>
												<prop name="ReadOnly">1</prop>
											</obj>
											<obj name="PropertyObject" class="RQEffProp" version="4">
												<prop name="PropertyTypeName">Efficiency</prop>
												<prop name="Position">3</prop>
												<prop name="IsDefault">1</prop>
												<prop name="Efficiency">2</prop>
												<obj name="ChannelProp" class="ChannelProperty" version="1">
													<prop name="ChannelIdx">3</prop>
												</obj>
											</obj>
											<obj name="PropertyObject" class="ChannelGenotype" version="4">
												<prop name="PropertyTypeName">Melt Geno Genotype</prop>
												<prop name="Position">3</prop>
												<prop name="IsDefault">1</prop>
												<prop name="ReadOnly">1</prop>
												<obj name="ChannelProp" class="ChannelProperty" version="1">
													<prop name="ChannelIdx">3</prop>
												</obj>
											</obj>
											<obj name="PropertyObject" class="GroupChannelTypeProp" version="4">
												<prop name="PropertyTypeName">Melt Geno Sample Type</prop>
												<prop name="Position">3</prop>
												<prop name="IsDefault">0</prop>
												<prop name="GroupSampleType">mstUnknown</prop>
												<obj name="ChannelProp" class="ChannelProperty" version="1">
													<prop name="ChannelIdx">3</prop>
												</obj>
											</obj>
											<obj name="PropertyObject" class="QuantSampleTypeProperty" version="4">
												<prop name="PropertyTypeName">Quantification Sample Type</prop>
												<prop name="Position">3</prop>
												<prop name="IsDefault">0</prop>
												<prop name="SampleType">qsUnknown</prop>
												<obj name="ChannelProp" class="ChannelProperty" version="1">
													<prop name="ChannelIdx">3</prop>
												</obj>
											</obj>
											<obj name="PropertyObject" class="ChannelGenotype" version="4">
												<prop name="PropertyTypeName">Scanning Genotype</prop>
												<prop name="Position">3</prop>
												<prop name="IsDefault">1</prop>
												<prop name="ReadOnly">1</prop>
												<obj name="ChannelProp" class="ChannelProperty" version="1">
													<prop name="ChannelIdx">3</prop>
												</obj>
											</obj>
											<obj name="PropertyObject" class="GroupChannelTypeProp" version="4">
												<prop name="PropertyTypeName">Scanning Sample Type</prop>
												<prop name="Position">3</prop>
												<prop name="IsDefault">0</prop>
												<prop name="GroupSampleType">mstUnknown</prop>
												<obj name="ChannelProp" class="ChannelProperty" version="1">
													<prop name="ChannelIdx">3</prop>
												</obj>
											</obj>
											<obj name="PropertyObject" class="TargetName" version="4">
												<prop name="PropertyTypeName">Target Name</prop>
												<prop name="Position">3</prop>
												<prop name="IsDefault">1</prop>
												<obj name="ChannelProp" class="ChannelProperty" version="1">
													<prop name="ChannelIdx">3</prop>
												</obj>
											</obj>
											<obj name="PropertyObject" class="RQTargetProperty" version="4">
												<prop name="PropertyTypeName">Target Type</prop>
												<prop name="Position">3</prop>
												<prop name="IsDefault">0</prop>
												<prop name="TargetType">dtNone</prop>
												<obj name="ChannelProp" class="ChannelProperty" version="1">
													<prop name="ChannelIdx">3</prop>
												</obj>
											</obj>
										</list>
									</obj>
								</list>
							</obj>
						</obj>
						<prop name="ChannelPropertyCount">4</prop>
						<prop name="ContainerPosition">3</prop>
						<prop name="HasSampleProperties">1</prop>
						<obj name="SampleProperties" class="PropertyList" version="1">
							<list name="emlist" count="14">
								<obj name="PropertyObject" class="SamplePrefColor" version="4">
									<prop name="PropertyTypeName">Color</prop>
									<prop name="Position">3</prop>
									<prop name="IsDefault">0</prop>
									<prop name="Color">clFuchsia</prop>
								</obj>
								<obj name="PropertyObject" class="DominantChannelProp" version="4">
									<prop name="PropertyTypeName">Dominant Channel</prop>
									<prop name="Position">3</prop>
									<prop name="IsDefault">0</prop>
									<prop name="DominantChannel">0</prop>
								</obj>
								<obj name="PropertyObject" class="Genotype" version="4">
									<prop name="PropertyTypeName">EndPt Genotype</prop>
									<prop name="Position">3</prop>
									<prop name="IsDefault">1</prop>
									<prop name="ReadOnly">1</prop>
								</obj>
								<obj name="PropertyObject" class="GroupingSample" version="4">
									<prop name="PropertyTypeName">EndPt Sample Type</prop>
									<prop name="Position">3</prop>
									<prop name="IsDefault">0</prop>
									<prop name="GroupSampleType">mstUnknown</prop>
								</obj>
								<obj name="PropertyObject" class="SamplePrefLineStyle" version="4">
									<prop name="PropertyTypeName">Line Style</prop>
									<prop name="Position">3</prop>
									<prop name="IsDefault">0</prop>
									<prop name="LineStyle">psSolid</prop>
								</obj>
								<obj name="PropertyObject" class="GenSampleEditNotes" version="4">
									<prop name="PropertyTypeName">Notes</prop>
									<prop name="Position">3</prop>
									<prop name="IsDefault">1</prop>
								</obj>
								<obj name="PropertyObject" class="SamplePrefPointStyle" version="4">
									<prop name="PropertyTypeName">Point Style</prop>
									<prop name="Position">3</prop>
									<prop name="IsDefault">0</prop>
									<prop name="PointStyle">psNothing</prop>
								</obj>
								<obj name="PropertyObject" class="GenSampleEditPosition" version="4">
									<prop name="PropertyTypeName">Position</prop>
									<prop name="Position">3</prop>
									<prop name="IsDefault">1</prop>
								</obj>
								<obj name="PropertyObject" class="GenSampleEditReplicate" version="4">
									<prop name="PropertyTypeName">Replicate of</prop>
									<prop name="Position">3</prop>
									<prop name="IsDefault">1</prop>
									<prop name="ReplicateOf">-1</prop>
								</obj>
								<obj name="PropertyObject" class="HTCSampleID" version="4">
									<prop name="PropertyTypeName">Sample ID</prop>
									<prop name="Position">3</prop>
									<prop name="IsDefault">1</prop>
								</obj>
								<obj name="PropertyObject" class="GenSampleEditName" version="4">
									<prop name="PropertyTypeName">Sample Name</prop>
									<prop name="Position">3</prop>
									<prop name="IsDefault">1</prop>
									<prop name="name">Sample 4</prop>
								</obj>
								<obj name="PropertyObject" class="HTCSamplePrepNotes" version="4">
									<prop name="PropertyTypeName">Sample Prep Notes</prop>
									<prop name="Position">3</prop>
									<prop name="IsDefault">1</prop>
								</obj>
								<obj name="PropertyObject" class="GenSampleEditSubset" version="4">
									<prop name="PropertyTypeName">Subsets</prop>
									<prop name="Position">3</prop>
									<prop name="IsDefault">1</prop>
								</obj>
								<obj name="PropertyObject" class="SamplePrefWidth" version="5">
									<prop name="PropertyTypeName">Width</prop>
									<prop name="Position">3</prop>
									<prop name="IsDefault">1</prop>
									<prop name="Width">1</prop>
								</obj>
							</list>
						</obj>
					</obj>
					<obj name="item" class="SamplePropInfo" version="1">
						<obj name="ChannelProperties" class="ChanPropList" version="2">
							<obj name="ChannelProperties" class="EMList" version="1">
								<list name="emlist" count="4">
									<obj name="item" class="PropertyList" version="1">
										<list name="emlist" count="12">
											<obj name="PropertyObject" class="RQSampleTargetProperty" version="4">
												<prop name="PropertyTypeName">Combined Sample and Target Type</prop>
												<prop name="Position">4</prop>
												<prop name="IsDefault">0</prop>
												<obj name="ChannelProp" class="ChannelProperty" version="1">
													<prop name="ChannelIdx">0</prop>
												</obj>
											</obj>
											<obj name="PropertyObject" class="QuantConcProperty" version="4">
												<prop name="PropertyTypeName">Concentration</prop>
												<prop name="Position">4</prop>
												<prop name="IsDefault">1</prop>
												<prop name="Concentration">0</prop>
												<obj name="ChannelProp" class="ChannelProperty" version="1">
													<prop name="ChannelIdx">0</prop>
												</obj>
												<prop name="ReadOnly">1</prop>
											</obj>
											<obj name="PropertyObject" class="QuantCpHighProp" version="4">
												<prop name="PropertyTypeName">Cp High</prop>
												<prop name="Position">4</prop>
												<prop name="IsDefault">1</prop>
												<prop name="CpRangeHigh">0</prop>
												<obj name="ChannelProp" class="ChannelProperty" version="1">
													<prop name="ChannelIdx">0</prop>
												</obj>
												<prop name="ReadOnly">1</prop>
											</obj>
											<obj name="PropertyObject" class="QuantCpLowProp" version="4">
												<prop name="PropertyTypeName">Cp Low</prop>
												<prop name="Position">4</prop>
												<prop name="IsDefault">1</prop>
												<prop name="CpRangeLow">0</prop>
												<obj name="ChannelProp" class="ChannelProperty" version="1">
													<prop name="ChannelIdx">0</prop>
												</obj>
												<prop name="ReadOnly">1</prop>
											</obj>
											<obj name="PropertyObject" class="RQEffProp" version="4">
												<prop name="PropertyTypeName">Efficiency</prop>
												<prop name="Position">4</prop>
												<prop name="IsDefault">1</prop>
												<prop name="Efficiency">2</prop>
												<obj name="ChannelProp" class="ChannelProperty" version="1">
													<prop name="ChannelIdx">0</prop>
												</obj>
											</obj>
											<obj name="PropertyObject" class="ChannelGenotype" version="4">
												<prop name="PropertyTypeName">Melt Geno Genotype</prop>
												<prop name="Position">4</prop>
												<prop name="IsDefault">1</prop>
												<prop name="ReadOnly">1</prop>
												<obj name="ChannelProp" class="ChannelProperty" version="1">
													<prop name="ChannelIdx">0</prop>
												</obj>
											</obj>
											<obj name="PropertyObject" class="GroupChannelTypeProp" version="4">
												<prop name="PropertyTypeName">Melt Geno Sample Type</prop>
												<prop name="Position">4</prop>
												<prop name="IsDefault">0</prop>
												<prop name="GroupSampleType">mstUnknown</prop>
												<obj name="ChannelProp" class="ChannelProperty" version="1">
													<prop name="ChannelIdx">0</prop>
												</obj>
											</obj>
											<obj name="PropertyObject" class="QuantSampleTypeProperty" version="4">
												<prop name="PropertyTypeName">Quantification Sample Type</prop>
												<prop name="Position">4</prop>
												<prop name="IsDefault">0</prop>
												<prop name="SampleType">qsUnknown</prop>
												<obj name="ChannelProp" class="ChannelProperty" version="1">
													<prop name="ChannelIdx">0</prop>
												</obj>
											</obj>
											<obj name="PropertyObject" class="ChannelGenotype" version="4">
												<prop name="PropertyTypeName">Scanning Genotype</prop>
												<prop name="Position">4</prop>
												<prop name="IsDefault">1</prop>
												<prop name="ReadOnly">1</prop>
												<obj name="ChannelProp" class="ChannelProperty" version="1">
													<prop name="ChannelIdx">0</prop>
												</obj>
											</obj>
											<obj name="PropertyObject" class="GroupChannelTypeProp" version="4">
												<prop name="PropertyTypeName">Scanning Sample Type</prop>
												<prop name="Position">4</prop>
												<prop name="IsDefault">0</prop>
												<prop name="GroupSampleType">mstUnknown</prop>
												<obj name="ChannelProp" class="ChannelProperty" version="1">
													<prop name="ChannelIdx">0</prop>
												</obj>
											</obj>
											<obj name="PropertyObject" class="TargetName" version="4">
												<prop name="PropertyTypeName">Target Name</prop>
												<prop name="Position">4</prop>
												<prop name="IsDefault">1</prop>
												<obj name="ChannelProp" class="ChannelProperty" version="1">
													<prop name="ChannelIdx">0</prop>
												</obj>
											</obj>
											<obj name="PropertyObject" class="RQTargetProperty" version="4">
												<prop name="PropertyTypeName">Target Type</prop>
												<prop name="Position">4</prop>
												<prop name="IsDefault">0</prop>
												<prop name="TargetType">dtNone</prop>
												<obj name="ChannelProp" class="ChannelProperty" version="1">
													<prop name="ChannelIdx">0</prop>
												</obj>
											</obj>
										</list>
									</obj>
									<obj name="item" class="PropertyList" version="1">
										<list name="emlist" count="12">
											<obj name="PropertyObject" class="RQSampleTargetProperty" version="4">
												<prop name="PropertyTypeName">Combined Sample and Target Type</prop>
												<prop name="Position">4</prop>
												<prop name="IsDefault">0</prop>
												<obj name="ChannelProp" class="ChannelProperty" version="1">
													<prop name="ChannelIdx">1</prop>
												</obj>
											</obj>
											<obj name="PropertyObject" class="QuantConcProperty" version="4">
												<prop name="PropertyTypeName">Concentration</prop>
												<prop name="Position">4</prop>
												<prop name="IsDefault">1</prop>
												<prop name="Concentration">0</prop>
												<obj name="ChannelProp" class="ChannelProperty" version="1">
													<prop name="ChannelIdx">1</prop>
												</obj>
												<prop name="ReadOnly">1</prop>
											</obj>
											<obj name="PropertyObject" class="QuantCpHighProp" version="4">
												<prop name="PropertyTypeName">Cp High</prop>
												<prop name="Position">4</prop>
												<prop name="IsDefault">1</prop>
												<prop name="CpRangeHigh">0</prop>
												<obj name="ChannelProp" class="ChannelProperty" version="1">
													<prop name="ChannelIdx">1</prop>
												</obj>
												<prop name="ReadOnly">1</prop>
											</obj>
											<obj name="PropertyObject" class="QuantCpLowProp" version="4">
												<prop name="PropertyTypeName">Cp Low</prop>
												<prop name="Position">4</prop>
												<prop name="IsDefault">1</prop>
												<prop name="CpRangeLow">0</prop>
												<obj name="ChannelProp" class="ChannelProperty" version="1">
													<prop name="ChannelIdx">1</prop>
												</obj>
												<prop name="ReadOnly">1</prop>
											</obj>
											<obj name="PropertyObject" class="RQEffProp" version="4">
												<prop name="PropertyTypeName">Efficiency</prop>
												<prop name="Position">4</prop>
												<prop name="IsDefault">1</prop>
												<prop name="Efficiency">2</prop>
												<obj name="ChannelProp" class="ChannelProperty" version="1">
													<prop name="ChannelIdx">1</prop>
												</obj>
											</obj>
											<obj name="PropertyObject" class="ChannelGenotype" version="4">
												<prop name="PropertyTypeName">Melt Geno Genotype</prop>
												<prop name="Position">4</prop>
												<prop name="IsDefault">1</prop>
												<prop name="ReadOnly">1</prop>
												<obj name="ChannelProp" class="ChannelProperty" version="1">
													<prop name="ChannelIdx">1</prop>
												</obj>
											</obj>
											<obj name="PropertyObject" class="GroupChannelTypeProp" version="4">
												<prop name="PropertyTypeName">Melt Geno Sample Type</prop>
												<prop name="Position">4</prop>
												<prop name="IsDefault">0</prop>
												<prop name="GroupSampleType">mstUnknown</prop>
												<obj name="ChannelProp" class="ChannelProperty" version="1">
													<prop name="ChannelIdx">1</prop>
												</obj>
											</obj>
											<obj name="PropertyObject" class="QuantSampleTypeProperty" version="4">
												<prop name="PropertyTypeName">Quantification Sample Type</prop>
												<prop name="Position">4</prop>
												<prop name="IsDefault">0</prop>
												<prop name="SampleType">qsUnknown</prop>
												<obj name="ChannelProp" class="ChannelProperty" version="1">
													<prop name="ChannelIdx">1</prop>
												</obj>
											</obj>
											<obj name="PropertyObject" class="ChannelGenotype" version="4">
												<prop name="PropertyTypeName">Scanning Genotype</prop>
												<prop name="Position">4</prop>
												<prop name="IsDefault">1</prop>
												<prop name="ReadOnly">1</prop>
												<obj name="ChannelProp" class="ChannelProperty" version="1">
													<prop name="ChannelIdx">1</prop>
												</obj>
											</obj>
											<obj name="PropertyObject" class="GroupChannelTypeProp" version="4">
												<prop name="PropertyTypeName">Scanning Sample Type</prop>
												<prop name="Position">4</prop>
												<prop name="IsDefault">0</prop>
												<prop name="GroupSampleType">mstUnknown</prop>
												<obj name="ChannelProp" class="ChannelProperty" version="1">
													<prop name="ChannelIdx">1</prop>
												</obj>
											</obj>
											<obj name="PropertyObject" class="TargetName" version="4">
												<prop name="PropertyTypeName">Target Name</prop>
												<prop name="Position">4</prop>
												<prop name="IsDefault">1</prop>
												<obj name="ChannelProp" class="ChannelProperty" version="1">
													<prop name="ChannelIdx">1</prop>
												</obj>
											</obj>
											<obj name="PropertyObject" class="RQTargetProperty" version="4">
												<prop name="PropertyTypeName">Target Type</prop>
												<prop name="Position">4</prop>
												<prop name="IsDefault">0</prop>
												<prop name="TargetType">dtNone</prop>
												<obj name="ChannelProp" class="ChannelProperty" version="1">
													<prop name="ChannelIdx">1</prop>
												</obj>
											</obj>
										</list>
									</obj>
									<obj name="item" class="PropertyList" version="1">
										<list name="emlist" count="12">
											<obj name="PropertyObject" class="RQSampleTargetProperty" version="4">
												<prop name="PropertyTypeName">Combined Sample and Target Type</prop>
												<prop name="Position">4</prop>
												<prop name="IsDefault">0</prop>
												<obj name="ChannelProp" class="ChannelProperty" version="1">
													<prop name="ChannelIdx">2</prop>
												</obj>
											</obj>
											<obj name="PropertyObject" class="QuantConcProperty" version="4">
												<prop name="PropertyTypeName">Concentration</prop>
												<prop name="Position">4</prop>
												<prop name="IsDefault">1</prop>
												<prop name="Concentration">0</prop>
												<obj name="ChannelProp" class="ChannelProperty" version="1">
													<prop name="ChannelIdx">2</prop>
												</obj>
												<prop name="ReadOnly">1</prop>
											</obj>
											<obj name="PropertyObject" class="QuantCpHighProp" version="4">
												<prop name="PropertyTypeName">Cp High</prop>
												<prop name="Position">4</prop>
												<prop name="IsDefault">1</prop>
												<prop name="CpRangeHigh">0</prop>
												<obj name="ChannelProp" class="ChannelProperty" version="1">
													<prop name="ChannelIdx">2</prop>
												</obj>
												<prop name="ReadOnly">1</prop>
											</obj>
											<obj name="PropertyObject" class="QuantCpLowProp" version="4">
												<prop name="PropertyTypeName">Cp Low</prop>
												<prop name="Position">4</prop>
												<prop name="IsDefault">1</prop>
												<prop name="CpRangeLow">0</prop>
												<obj name="ChannelProp" class="ChannelProperty" version="1">
													<prop name="ChannelIdx">2</prop>
												</obj>
												<prop name="ReadOnly">1</prop>
											</obj>
											<obj name="PropertyObject" class="RQEffProp" version="4">
												<prop name="PropertyTypeName">Efficiency</prop>
												<prop name="Position">4</prop>
												<prop name="IsDefault">1</prop>
												<prop name="Efficiency">2</prop>
												<obj name="ChannelProp" class="ChannelProperty" version="1">
													<prop name="ChannelIdx">2</prop>
												</obj>
											</obj>
											<obj name="PropertyObject" class="ChannelGenotype" version="4">
												<prop name="PropertyTypeName">Melt Geno Genotype</prop>
												<prop name="Position">4</prop>
												<prop name="IsDefault">1</prop>
												<prop name="ReadOnly">1</prop>
												<obj name="ChannelProp" class="ChannelProperty" version="1">
													<prop name="ChannelIdx">2</prop>
												</obj>
											</obj>
											<obj name="PropertyObject" class="GroupChannelTypeProp" version="4">
												<prop name="PropertyTypeName">Melt Geno Sample Type</prop>
												<prop name="Position">4</prop>
												<prop name="IsDefault">0</prop>
												<prop name="GroupSampleType">mstUnknown</prop>
												<obj name="ChannelProp" class="ChannelProperty" version="1">
													<prop name="ChannelIdx">2</prop>
												</obj>
											</obj>
											<obj name="PropertyObject" class="QuantSampleTypeProperty" version="4">
												<prop name="PropertyTypeName">Quantification Sample Type</prop>
												<prop name="Position">4</prop>
												<prop name="IsDefault">0</prop>
												<prop name="SampleType">qsUnknown</prop>
												<obj name="ChannelProp" class="ChannelProperty" version="1">
													<prop name="ChannelIdx">2</prop>
												</obj>
											</obj>
											<obj name="PropertyObject" class="ChannelGenotype" version="4">
												<prop name="PropertyTypeName">Scanning Genotype</prop>
												<prop name="Position">4</prop>
												<prop name="IsDefault">1</prop>
												<prop name="ReadOnly">1</prop>
												<obj name="ChannelProp" class="ChannelProperty" version="1">
													<prop name="ChannelIdx">2</prop>
												</obj>
											</obj>
											<obj name="PropertyObject" class="GroupChannelTypeProp" version="4">
												<prop name="PropertyTypeName">Scanning Sample Type</prop>
												<prop name="Position">4</prop>
												<prop name="IsDefault">0</prop>
												<prop name="GroupSampleType">mstUnknown</prop>
												<obj name="ChannelProp" class="ChannelProperty" version="1">
													<prop name="ChannelIdx">2</prop>
												</obj>
											</obj>
											<obj name="PropertyObject" class="TargetName" version="4">
												<prop name="PropertyTypeName">Target Name</prop>
												<prop name="Position">4</prop>
												<prop name="IsDefault">1</prop>
												<obj name="ChannelProp" class="ChannelProperty" version="1">
													<prop name="ChannelIdx">2</prop>
												</obj>
											</obj>
											<obj name="PropertyObject" class="RQTargetProperty" version="4">
												<prop name="PropertyTypeName">Target Type</prop>
												<prop name="Position">4</prop>
												<prop name="IsDefault">0</prop>
												<prop name="TargetType">dtNone</prop>
												<obj name="ChannelProp" class="ChannelProperty" version="1">
													<prop name="ChannelIdx">2</prop>
												</obj>
											</obj>
										</list>
									</obj>
									<obj name="item" class="PropertyList" version="1">
										<list name="emlist" count="12">
											<obj name="PropertyObject" class="RQSampleTargetProperty" version="4">
												<prop name="PropertyTypeName">Combined Sample and Target Type</prop>
												<prop name="Position">4</prop>
												<prop name="IsDefault">0</prop>
												<obj name="ChannelProp" class="ChannelProperty" version="1">
													<prop name="ChannelIdx">3</prop>
												</obj>
											</obj>
											<obj name="PropertyObject" class="QuantConcProperty" version="4">
												<prop name="PropertyTypeName">Concentration</prop>
												<prop name="Position">4</prop>
												<prop name="IsDefault">1</prop>
												<prop name="Concentration">0</prop>
												<obj name="ChannelProp" class="ChannelProperty" version="1">
													<prop name="ChannelIdx">3</prop>
												</obj>
												<prop name="ReadOnly">1</prop>
											</obj>
											<obj name="PropertyObject" class="QuantCpHighProp" version="4">
												<prop name="PropertyTypeName">Cp High</prop>
												<prop name="Position">4</prop>
												<prop name="IsDefault">1</prop>
												<prop name="CpRangeHigh">0</prop>
												<obj name="ChannelProp" class="ChannelProperty" version="1">
													<prop name="ChannelIdx">3</prop>
												</obj>
												<prop name="ReadOnly">1</prop>
											</obj>
											<obj name="PropertyObject" class="QuantCpLowProp" version="4">
												<prop name="PropertyTypeName">Cp Low</prop>
												<prop name="Position">4</prop>
												<prop name="IsDefault">1</prop>
												<prop name="CpRangeLow">0</prop>
												<obj name="ChannelProp" class="ChannelProperty" version="1">
													<prop name="ChannelIdx">3</prop>
												</obj>
												<prop name="ReadOnly">1</prop>
											</obj>
											<obj name="PropertyObject" class="RQEffProp" version="4">
												<prop name="PropertyTypeName">Efficiency</prop>
												<prop name="Position">4</prop>
												<prop name="IsDefault">1</prop>
												<prop name="Efficiency">2</prop>
												<obj name="ChannelProp" class="ChannelProperty" version="1">
													<prop name="ChannelIdx">3</prop>
												</obj>
											</obj>
											<obj name="PropertyObject" class="ChannelGenotype" version="4">
												<prop name="PropertyTypeName">Melt Geno Genotype</prop>
												<prop name="Position">4</prop>
												<prop name="IsDefault">1</prop>
												<prop name="ReadOnly">1</prop>
												<obj name="ChannelProp" class="ChannelProperty" version="1">
													<prop name="ChannelIdx">3</prop>
												</obj>
											</obj>
											<obj name="PropertyObject" class="GroupChannelTypeProp" version="4">
												<prop name="PropertyTypeName">Melt Geno Sample Type</prop>
												<prop name="Position">4</prop>
												<prop name="IsDefault">0</prop>
												<prop name="GroupSampleType">mstUnknown</prop>
												<obj name="ChannelProp" class="ChannelProperty" version="1">
													<prop name="ChannelIdx">3</prop>
												</obj>
											</obj>
											<obj name="PropertyObject" class="QuantSampleTypeProperty" version="4">
												<prop name="PropertyTypeName">Quantification Sample Type</prop>
												<prop name="Position">4</prop>
												<prop name="IsDefault">0</prop>
												<prop name="SampleType">qsUnknown</prop>
												<obj name="ChannelProp" class="ChannelProperty" version="1">
													<prop name="ChannelIdx">3</prop>
												</obj>
											</obj>
											<obj name="PropertyObject" class="ChannelGenotype" version="4">
												<prop name="PropertyTypeName">Scanning Genotype</prop>
												<prop name="Position">4</prop>
												<prop name="IsDefault">1</prop>
												<prop name="ReadOnly">1</prop>
												<obj name="ChannelProp" class="ChannelProperty" version="1">
													<prop name="ChannelIdx">3</prop>
												</obj>
											</obj>
											<obj name="PropertyObject" class="GroupChannelTypeProp" version="4">
												<prop name="PropertyTypeName">Scanning Sample Type</prop>
												<prop name="Position">4</prop>
												<prop name="IsDefault">0</prop>
												<prop name="GroupSampleType">mstUnknown</prop>
												<obj name="ChannelProp" class="ChannelProperty" version="1">
													<prop name="ChannelIdx">3</prop>
												</obj>
											</obj>
											<obj name="PropertyObject" class="TargetName" version="4">
												<prop name="PropertyTypeName">Target Name</prop>
												<prop name="Position">4</prop>
												<prop name="IsDefault">1</prop>
												<obj name="ChannelProp" class="ChannelProperty" version="1">
													<prop name="ChannelIdx">3</prop>
												</obj>
											</obj>
											<obj name="PropertyObject" class="RQTargetProperty" version="4">
												<prop name="PropertyTypeName">Target Type</prop>
												<prop name="Position">4</prop>
												<prop name="IsDefault">0</prop>
												<prop name="TargetType">dtNone</prop>
												<obj name="ChannelProp" class="ChannelProperty" version="1">
													<prop name="ChannelIdx">3</prop>
												</obj>
											</obj>
										</list>
									</obj>
								</list>
							</obj>
						</obj>
						<prop name="ChannelPropertyCount">4</prop>
						<prop name="ContainerPosition">4</prop>
						<prop name="HasSampleProperties">1</prop>
						<obj name="SampleProperties" class="PropertyList" version="1">
							<list name="emlist" count="14">
								<obj name="PropertyObject" class="SamplePrefColor" version="4">
									<prop name="PropertyTypeName">Color</prop>
									<prop name="Position">4</prop>
									<prop name="IsDefault">0</prop>
									<prop name="Color">clGray</prop>
								</obj>
								<obj name="PropertyObject" class="DominantChannelProp" version="4">
									<prop name="PropertyTypeName">Dominant Channel</prop>
									<prop name="Position">4</prop>
									<prop name="IsDefault">0</prop>
									<prop name="DominantChannel">0</prop>
								</obj>
								<obj name="PropertyObject" class="Genotype" version="4">
									<prop name="PropertyTypeName">EndPt Genotype</prop>
									<prop name="Position">4</prop>
									<prop name="IsDefault">1</prop>
									<prop name="ReadOnly">1</prop>
								</obj>
								<obj name="PropertyObject" class="GroupingSample" version="4">
									<prop name="PropertyTypeName">EndPt Sample Type</prop>
									<prop name="Position">4</prop>
									<prop name="IsDefault">0</prop>
									<prop name="GroupSampleType">mstUnknown</prop>
								</obj>
								<obj name="PropertyObject" class="SamplePrefLineStyle" version="4">
									<prop name="PropertyTypeName">Line Style</prop>
									<prop name="Position">4</prop>
									<prop name="IsDefault">0</prop>
									<prop name="LineStyle">psSolid</prop>
								</obj>
								<obj name="PropertyObject" class="GenSampleEditNotes" version="4">
									<prop name="PropertyTypeName">Notes</prop>
									<prop name="Position">4</prop>
									<prop name="IsDefault">1</prop>
								</obj>
								<obj name="PropertyObject" class="SamplePrefPointStyle" version="4">
									<prop name="PropertyTypeName">Point Style</prop>
									<prop name="Position">4</prop>
									<prop name="IsDefault">0</prop>
									<prop name="PointStyle">psNothing</prop>
								</obj>
								<obj name="PropertyObject" class="GenSampleEditPosition" version="4">
									<prop name="PropertyTypeName">Position</prop>
									<prop name="Position">4</prop>
									<prop name="IsDefault">1</prop>
								</obj>
								<obj name="PropertyObject" class="GenSampleEditReplicate" version="4">
									<prop name="PropertyTypeName">Replicate of</prop>
									<prop name="Position">4</prop>
									<prop name="IsDefault">1</prop>
									<prop name="ReplicateOf">-1</prop>
								</obj>
								<obj name="PropertyObject" class="HTCSampleID" version="4">
									<prop name="PropertyTypeName">Sample ID</prop>
									<prop name="Position">4</prop>
									<prop name="IsDefault">1</prop>
								</obj>
								<obj name="PropertyObject" class="GenSampleEditName" version="4">
									<prop name="PropertyTypeName">Sample Name</prop>
									<prop name="Position">4</prop>
									<prop name="IsDefault">1</prop>
									<prop name="name">Sample 5</prop>
								</obj>
								<obj name="PropertyObject" class="HTCSamplePrepNotes" version="4">
									<prop name="PropertyTypeName">Sample Prep Notes</prop>
									<prop name="Position">4</prop>
									<prop name="IsDefault">1</prop>
								</obj>
								<obj name="PropertyObject" class="GenSampleEditSubset" version="4">
									<prop name="PropertyTypeName">Subsets</prop>
									<prop name="Position">4</prop>
									<prop name="IsDefault">1</prop>
								</obj>
								<obj name="PropertyObject" class="SamplePrefWidth" version="5">
									<prop name="PropertyTypeName">Width</prop>
									<prop name="Position">4</prop>
									<prop name="IsDefault">1</prop>
									<prop name="Width">1</prop>
								</obj>
							</list>
						</obj>
					</obj>
					<obj name="item" class="SamplePropInfo" version="1">
						<obj name="ChannelProperties" class="ChanPropList" version="2">
							<obj name="ChannelProperties" class="EMList" version="1">
								<list name="emlist" count="4">
									<obj name="item" class="PropertyList" version="1">
										<list name="emlist" count="12">
											<obj name="PropertyObject" class="RQSampleTargetProperty" version="4">
												<prop name="PropertyTypeName">Combined Sample and Target Type</prop>
												<prop name="Position">5</prop>
												<prop name="IsDefault">0</prop>
												<obj name="ChannelProp" class="ChannelProperty" version="1">
													<prop name="ChannelIdx">0</prop>
												</obj>
											</obj>
											<obj name="PropertyObject" class="QuantConcProperty" version="4">
												<prop name="PropertyTypeName">Concentration</prop>
												<prop name="Position">5</prop>
												<prop name="IsDefault">1</prop>
												<prop name="Concentration">0</prop>
												<obj name="ChannelProp" class="ChannelProperty" version="1">
													<prop name="ChannelIdx">0</prop>
												</obj>
												<prop name="ReadOnly">1</prop>
											</obj>
											<obj name="PropertyObject" class="QuantCpHighProp" version="4">
												<prop name="PropertyTypeName">Cp High</prop>
												<prop name="Position">5</prop>
												<prop name="IsDefault">1</prop>
												<prop name="CpRangeHigh">0</prop>
												<obj name="ChannelProp" class="ChannelProperty" version="1">
													<prop name="ChannelIdx">0</prop>
												</obj>
												<prop name="ReadOnly">1</prop>
											</obj>
											<obj name="PropertyObject" class="QuantCpLowProp" version="4">
												<prop name="PropertyTypeName">Cp Low</prop>
												<prop name="Position">5</prop>
												<prop name="IsDefault">1</prop>
												<prop name="CpRangeLow">0</prop>
												<obj name="ChannelProp" class="ChannelProperty" version="1">
													<prop name="ChannelIdx">0</prop>
												</obj>
												<prop name="ReadOnly">1</prop>
											</obj>
											<obj name="PropertyObject" class="RQEffProp" version="4">
												<prop name="PropertyTypeName">Efficiency</prop>
												<prop name="Position">5</prop>
												<prop name="IsDefault">1</prop>
												<prop name="Efficiency">2</prop>
												<obj name="ChannelProp" class="ChannelProperty" version="1">
													<prop name="ChannelIdx">0</prop>
												</obj>
											</obj>
											<obj name="PropertyObject" class="ChannelGenotype" version="4">
												<prop name="PropertyTypeName">Melt Geno Genotype</prop>
												<prop name="Position">5</prop>
												<prop name="IsDefault">1</prop>
												<prop name="ReadOnly">1</prop>
												<obj name="ChannelProp" class="ChannelProperty" version="1">
													<prop name="ChannelIdx">0</prop>
												</obj>
											</obj>
											<obj name="PropertyObject" class="GroupChannelTypeProp" version="4">
												<prop name="PropertyTypeName">Melt Geno Sample Type</prop>
												<prop name="Position">5</prop>
												<prop name="IsDefault">0</prop>
												<prop name="GroupSampleType">mstUnknown</prop>
												<obj name="ChannelProp" class="ChannelProperty" version="1">
													<prop name="ChannelIdx">0</prop>
												</obj>
											</obj>
											<obj name="PropertyObject" class="QuantSampleTypeProperty" version="4">
												<prop name="PropertyTypeName">Quantification Sample Type</prop>
												<prop name="Position">5</prop>
												<prop name="IsDefault">0</prop>
												<prop name="SampleType">qsUnknown</prop>
												<obj name="ChannelProp" class="ChannelProperty" version="1">
													<prop name="ChannelIdx">0</prop>
												</obj>
											</obj>
											<obj name="PropertyObject" class="ChannelGenotype" version="4">
												<prop name="PropertyTypeName">Scanning Genotype</prop>
												<prop name="Position">5</prop>
												<prop name="IsDefault">1</prop>
												<prop name="ReadOnly">1</prop>
												<obj name="ChannelProp" class="ChannelProperty" version="1">
													<prop name="ChannelIdx">0</prop>
												</obj>
											</obj>
											<obj name="PropertyObject" class="GroupChannelTypeProp" version="4">
												<prop name="PropertyTypeName">Scanning Sample Type</prop>
												<prop name="Position">5</prop>
												<prop name="IsDefault">0</prop>
												<prop name="GroupSampleType">mstUnknown</prop>
												<obj name="ChannelProp" class="ChannelProperty" version="1">
													<prop name="ChannelIdx">0</prop>
												</obj>
											</obj>
											<obj name="PropertyObject" class="TargetName" version="4">
												<prop name="PropertyTypeName">Target Name</prop>
												<prop name="Position">5</prop>
												<prop name="IsDefault">1</prop>
												<obj name="ChannelProp" class="ChannelProperty" version="1">
													<prop name="ChannelIdx">0</prop>
												</obj>
											</obj>
											<obj name="PropertyObject" class="RQTargetProperty" version="4">
												<prop name="PropertyTypeName">Target Type</prop>
												<prop name="Position">5</prop>
												<prop name="IsDefault">0</prop>
												<prop name="TargetType">dtNone</prop>
												<obj name="ChannelProp" class="ChannelProperty" version="1">
													<prop name="ChannelIdx">0</prop>
												</obj>
											</obj>
										</list>
									</obj>
									<obj name="item" class="PropertyList" version="1">
										<list name="emlist" count="12">
											<obj name="PropertyObject" class="RQSampleTargetProperty" version="4">
												<prop name="PropertyTypeName">Combined Sample and Target Type</prop>
												<prop name="Position">5</prop>
												<prop name="IsDefault">0</prop>
												<obj name="ChannelProp" class="ChannelProperty" version="1">
													<prop name="ChannelIdx">1</prop>
												</obj>
											</obj>
											<obj name="PropertyObject" class="QuantConcProperty" version="4">
												<prop name="PropertyTypeName">Concentration</prop>
												<prop name="Position">5</prop>
												<prop name="IsDefault">1</prop>
												<prop name="Concentration">0</prop>
												<obj name="ChannelProp" class="ChannelProperty" version="1">
													<prop name="ChannelIdx">1</prop>
												</obj>
												<prop name="ReadOnly">1</prop>
											</obj>
											<obj name="PropertyObject" class="QuantCpHighProp" version="4">
												<prop name="PropertyTypeName">Cp High</prop>
												<prop name="Position">5</prop>
												<prop name="IsDefault">1</prop>
												<prop name="CpRangeHigh">0</prop>
												<obj name="ChannelProp" class="ChannelProperty" version="1">
													<prop name="ChannelIdx">1</prop>
												</obj>
												<prop name="ReadOnly">1</prop>
											</obj>
											<obj name="PropertyObject" class="QuantCpLowProp" version="4">
												<prop name="PropertyTypeName">Cp Low</prop>
												<prop name="Position">5</prop>
												<prop name="IsDefault">1</prop>
												<prop name="CpRangeLow">0</prop>
												<obj name="ChannelProp" class="ChannelProperty" version="1">
													<prop name="ChannelIdx">1</prop>
												</obj>
												<prop name="ReadOnly">1</prop>
											</obj>
											<obj name="PropertyObject" class="RQEffProp" version="4">
												<prop name="PropertyTypeName">Efficiency</prop>
												<prop name="Position">5</prop>
												<prop name="IsDefault">1</prop>
												<prop name="Efficiency">2</prop>
												<obj name="ChannelProp" class="ChannelProperty" version="1">
													<prop name="ChannelIdx">1</prop>
												</obj>
											</obj>
											<obj name="PropertyObject" class="ChannelGenotype" version="4">
												<prop name="PropertyTypeName">Melt Geno Genotype</prop>
												<prop name="Position">5</prop>
												<prop name="IsDefault">1</prop>
												<prop name="ReadOnly">1</prop>
												<obj name="ChannelProp" class="ChannelProperty" version="1">
													<prop name="ChannelIdx">1</prop>
												</obj>
											</obj>
											<obj name="PropertyObject" class="GroupChannelTypeProp" version="4">
												<prop name="PropertyTypeName">Melt Geno Sample Type</prop>
												<prop name="Position">5</prop>
												<prop name="IsDefault">0</prop>
												<prop name="GroupSampleType">mstUnknown</prop>
												<obj name="ChannelProp" class="ChannelProperty" version="1">
													<prop name="ChannelIdx">1</prop>
												</obj>
											</obj>
											<obj name="PropertyObject" class="QuantSampleTypeProperty" version="4">
												<prop name="PropertyTypeName">Quantification Sample Type</prop>
												<prop name="Position">5</prop>
												<prop name="IsDefault">0</prop>
												<prop name="SampleType">qsUnknown</prop>
												<obj name="ChannelProp" class="ChannelProperty" version="1">
													<prop name="ChannelIdx">1</prop>
												</obj>
											</obj>
											<obj name="PropertyObject" class="ChannelGenotype" version="4">
												<prop name="PropertyTypeName">Scanning Genotype</prop>
												<prop name="Position">5</prop>
												<prop name="IsDefault">1</prop>
												<prop name="ReadOnly">1</prop>
												<obj name="ChannelProp" class="ChannelProperty" version="1">
													<prop name="ChannelIdx">1</prop>
												</obj>
											</obj>
											<obj name="PropertyObject" class="GroupChannelTypeProp" version="4">
												<prop name="PropertyTypeName">Scanning Sample Type</prop>
												<prop name="Position">5</prop>
												<prop name="IsDefault">0</prop>
												<prop name="GroupSampleType">mstUnknown</prop>
												<obj name="ChannelProp" class="ChannelProperty" version="1">
													<prop name="ChannelIdx">1</prop>
												</obj>
											</obj>
											<obj name="PropertyObject" class="TargetName" version="4">
												<prop name="PropertyTypeName">Target Name</prop>
												<prop name="Position">5</prop>
												<prop name="IsDefault">1</prop>
												<obj name="ChannelProp" class="ChannelProperty" version="1">
													<prop name="ChannelIdx">1</prop>
												</obj>
											</obj>
											<obj name="PropertyObject" class="RQTargetProperty" version="4">
												<prop name="PropertyTypeName">Target Type</prop>
												<prop name="Position">5</prop>
												<prop name="IsDefault">0</prop>
												<prop name="TargetType">dtNone</prop>
												<obj name="ChannelProp" class="ChannelProperty" version="1">
													<prop name="ChannelIdx">1</prop>
												</obj>
											</obj>
										</list>
									</obj>
									<obj name="item" class="PropertyList" version="1">
										<list name="emlist" count="12">
											<obj name="PropertyObject" class="RQSampleTargetProperty" version="4">
												<prop name="PropertyTypeName">Combined Sample and Target Type</prop>
												<prop name="Position">5</prop>
												<prop name="IsDefault">0</prop>
												<obj name="ChannelProp" class="ChannelProperty" version="1">
													<prop name="ChannelIdx">2</prop>
												</obj>
											</obj>
											<obj name="PropertyObject" class="QuantConcProperty" version="4">
												<prop name="PropertyTypeName">Concentration</prop>
												<prop name="Position">5</prop>
												<prop name="IsDefault">1</prop>
												<prop name="Concentration">0</prop>
												<obj name="ChannelProp" class="ChannelProperty" version="1">
													<prop name="ChannelIdx">2</prop>
												</obj>
												<prop name="ReadOnly">1</prop>
											</obj>
											<obj name="PropertyObject" class="QuantCpHighProp" version="4">
												<prop name="PropertyTypeName">Cp High</prop>
												<prop name="Position">5</prop>
												<prop name="IsDefault">1</prop>
												<prop name="CpRangeHigh">0</prop>
												<obj name="ChannelProp" class="ChannelProperty" version="1">
													<prop name="ChannelIdx">2</prop>
												</obj>
												<prop name="ReadOnly">1</prop>
											</obj>
											<obj name="PropertyObject" class="QuantCpLowProp" version="4">
												<prop name="PropertyTypeName">Cp Low</prop>
												<prop name="Position">5</prop>
												<prop name="IsDefault">1</prop>
												<prop name="CpRangeLow">0</prop>
												<obj name="ChannelProp" class="ChannelProperty" version="1">
													<prop name="ChannelIdx">2</prop>
												</obj>
												<prop name="ReadOnly">1</prop>
											</obj>
											<obj name="PropertyObject" class="RQEffProp" version="4">
												<prop name="PropertyTypeName">Efficiency</prop>
												<prop name="Position">5</prop>
												<prop name="IsDefault">1</prop>
												<prop name="Efficiency">2</prop>
												<obj name="ChannelProp" class="ChannelProperty" version="1">
													<prop name="ChannelIdx">2</prop>
												</obj>
											</obj>
											<obj name="PropertyObject" class="ChannelGenotype" version="4">
												<prop name="PropertyTypeName">Melt Geno Genotype</prop>
												<prop name="Position">5</prop>
												<prop name="IsDefault">1</prop>
												<prop name="ReadOnly">1</prop>
												<obj name="ChannelProp" class="ChannelProperty" version="1">
													<prop name="ChannelIdx">2</prop>
												</obj>
											</obj>
											<obj name="PropertyObject" class="GroupChannelTypeProp" version="4">
												<prop name="PropertyTypeName">Melt Geno Sample Type</prop>
												<prop name="Position">5</prop>
												<prop name="IsDefault">0</prop>
												<prop name="GroupSampleType">mstUnknown</prop>
												<obj name="ChannelProp" class="ChannelProperty" version="1">
													<prop name="ChannelIdx">2</prop>
												</obj>
											</obj>
											<obj name="PropertyObject" class="QuantSampleTypeProperty" version="4">
												<prop name="PropertyTypeName">Quantification Sample Type</prop>
												<prop name="Position">5</prop>
												<prop name="IsDefault">0</prop>
												<prop name="SampleType">qsUnknown</prop>
												<obj name="ChannelProp" class="ChannelProperty" version="1">
													<prop name="ChannelIdx">2</prop>
												</obj>
											</obj>
											<obj name="PropertyObject" class="ChannelGenotype" version="4">
												<prop name="PropertyTypeName">Scanning Genotype</prop>
												<prop name="Position">5</prop>
												<prop name="IsDefault">1</prop>
												<prop name="ReadOnly">1</prop>
												<obj name="ChannelProp" class="ChannelProperty" version="1">
													<prop name="ChannelIdx">2</prop>
												</obj>
											</obj>
											<obj name="PropertyObject" class="GroupChannelTypeProp" version="4">
												<prop name="PropertyTypeName">Scanning Sample Type</prop>
												<prop name="Position">5</prop>
												<prop name="IsDefault">0</prop>
												<prop name="GroupSampleType">mstUnknown</prop>
												<obj name="ChannelProp" class="ChannelProperty" version="1">
													<prop name="ChannelIdx">2</prop>
												</obj>
											</obj>
											<obj name="PropertyObject" class="TargetName" version="4">
												<prop name="PropertyTypeName">Target Name</prop>
												<prop name="Position">5</prop>
												<prop name="IsDefault">1</prop>
												<obj name="ChannelProp" class="ChannelProperty" version="1">
													<prop name="ChannelIdx">2</prop>
												</obj>
											</obj>
											<obj name="PropertyObject" class="RQTargetProperty" version="4">
												<prop name="PropertyTypeName">Target Type</prop>
												<prop name="Position">5</prop>
												<prop name="IsDefault">0</prop>
												<prop name="TargetType">dtNone</prop>
												<obj name="ChannelProp" class="ChannelProperty" version="1">
													<prop name="ChannelIdx">2</prop>
												</obj>
											</obj>
										</list>
									</obj>
									<obj name="item" class="PropertyList" version="1">
										<list name="emlist" count="12">
											<obj name="PropertyObject" class="RQSampleTargetProperty" version="4">
												<prop name="PropertyTypeName">Combined Sample and Target Type</prop>
												<prop name="Position">5</prop>
												<prop name="IsDefault">0</prop>
												<obj name="ChannelProp" class="ChannelProperty" version="1">
													<prop name="ChannelIdx">3</prop>
												</obj>
											</obj>
											<obj name="PropertyObject" class="QuantConcProperty" version="4">
												<prop name="PropertyTypeName">Concentration</prop>
												<prop name="Position">5</prop>
												<prop name="IsDefault">1</prop>
												<prop name="Concentration">0</prop>
												<obj name="ChannelProp" class="ChannelProperty" version="1">
													<prop name="ChannelIdx">3</prop>
												</obj>
												<prop name="ReadOnly">1</prop>
											</obj>
											<obj name="PropertyObject" class="QuantCpHighProp" version="4">
												<prop name="PropertyTypeName">Cp High</prop>
												<prop name="Position">5</prop>
												<prop name="IsDefault">1</prop>
												<prop name="CpRangeHigh">0</prop>
												<obj name="ChannelProp" class="ChannelProperty" version="1">
													<prop name="ChannelIdx">3</prop>
												</obj>
												<prop name="ReadOnly">1</prop>
											</obj>
											<obj name="PropertyObject" class="QuantCpLowProp" version="4">
												<prop name="PropertyTypeName">Cp Low</prop>
												<prop name="Position">5</prop>
												<prop name="IsDefault">1</prop>
												<prop name="CpRangeLow">0</prop>
												<obj name="ChannelProp" class="ChannelProperty" version="1">
													<prop name="ChannelIdx">3</prop>
												</obj>
												<prop name="ReadOnly">1</prop>
											</obj>
											<obj name="PropertyObject" class="RQEffProp" version="4">
												<prop name="PropertyTypeName">Efficiency</prop>
												<prop name="Position">5</prop>
												<prop name="IsDefault">1</prop>
												<prop name="Efficiency">2</prop>
												<obj name="ChannelProp" class="ChannelProperty" version="1">
													<prop name="ChannelIdx">3</prop>
												</obj>
											</obj>
											<obj name="PropertyObject" class="ChannelGenotype" version="4">
												<prop name="PropertyTypeName">Melt Geno Genotype</prop>
												<prop name="Position">5</prop>
												<prop name="IsDefault">1</prop>
												<prop name="ReadOnly">1</prop>
												<obj name="ChannelProp" class="ChannelProperty" version="1">
													<prop name="ChannelIdx">3</prop>
												</obj>
											</obj>
											<obj name="PropertyObject" class="GroupChannelTypeProp" version="4">
												<prop name="PropertyTypeName">Melt Geno Sample Type</prop>
												<prop name="Position">5</prop>
												<prop name="IsDefault">0</prop>
												<prop name="GroupSampleType">mstUnknown</prop>
												<obj name="ChannelProp" class="ChannelProperty" version="1">
													<prop name="ChannelIdx">3</prop>
												</obj>
											</obj>
											<obj name="PropertyObject" class="QuantSampleTypeProperty" version="4">
												<prop name="PropertyTypeName">Quantification Sample Type</prop>
												<prop name="Position">5</prop>
												<prop name="IsDefault">0</prop>
												<prop name="SampleType">qsUnknown</prop>
												<obj name="ChannelProp" class="ChannelProperty" version="1">
													<prop name="ChannelIdx">3</prop>
												</obj>
											</obj>
											<obj name="PropertyObject" class="ChannelGenotype" version="4">
												<prop name="PropertyTypeName">Scanning Genotype</prop>
												<prop name="Position">5</prop>
												<prop name="IsDefault">1</prop>
												<prop name="ReadOnly">1</prop>
												<obj name="ChannelProp" class="ChannelProperty" version="1">
													<prop name="ChannelIdx">3</prop>
												</obj>
											</obj>
											<obj name="PropertyObject" class="GroupChannelTypeProp" version="4">
												<prop name="PropertyTypeName">Scanning Sample Type</prop>
												<prop name="Position">5</prop>
												<prop name="IsDefault">0</prop>
[truncated: 2,475,312 more chars]
