# Supplementary material for: Unique sperm haplotypes are associated with phenotypically different sperm subpopulations in Astyanax fish
Source: BMC Biol. 2018 Jul 5;16:72. doi: 10.1186/s12915-018-0538-z (PMC6032774; doi:10.1186/s12915-018-0538-z)
Supplement: Supplementary file 8 — Original data. Each subfolder has two ixo files output by the Roche LightCycler480. The two files cover qPCR results for oca2 and mc1r. Subfolder names end in 1, 2, or 3, denoting which subpopulation of sperm was analyzed. (ZIP 10643 kb) [file 12915_2018_538_MOESM8_ESM.zip › I5Pop3/Jul 12 2016 0089 FACS plate I5P3 mc1r RK.ixo]

<objectstream signature="IXOS" version="1">
	<obj name="root" class="HTCExperiment" version="5">
		<prop name="name">Jul 12 2016 0089 FACS plate I5P3 mc1r RK</prop>
		<prop name="UID">6D20D5A2F2814ACC9984E2B641D58164</prop>
		<prop name="OwnerUID">C6C05626183A45218341EE89EA1A5F2A</prop>
		<prop name="Created">2016-07-12T12:50:21.312</prop>
		<prop name="CreatedBy">C6C05626183A45218341EE89EA1A5F2A</prop>
		<prop name="CreatedByName">System Admin</prop>
		<prop name="LastModified">2016-07-12T14:34:22.773</prop>
		<prop name="LastModifiedBy">C6C05626183A45218341EE89EA1A5F2A</prop>
		<prop name="LastModifiedByName">System Admin</prop>
		<list name="AppliedTemplates" count="1">
			<item>Borowsky Protocol PEP product version</item>
		</list>
		<list name="TemplateOwners" count="1">
			<item>System Admin</item>
		</list>
		<prop name="SWVersion">LCS480 1.5.1.62</prop>
		<obj name="AppProperty" class="TAppProperty" version="2">
			<prop name="Created">2016-07-12T12:50:21.312</prop>
			<prop name="LastModified">1899-12-30T00:00:00.000</prop>
		</obj>
		<obj name="ConProperty" class="TAppProperty" version="2">
			<prop name="Created">2016-07-12T12:50:21.312</prop>
			<prop name="LastModified">1899-12-30T00:00:00.000</prop>
		</obj>
		<obj name="run" class="HTCRun" version="7">
			<prop name="name">Run</prop>
			<prop name="Created">2016-07-12T12:50:21.304</prop>
			<prop name="LastModified">2016-07-12T14:34:04.495</prop>
			<obj name="AppProperty" class="TAppProperty" version="2">
				<prop name="Created">2016-07-12T12:50:21.304</prop>
				<prop name="LastModified">1899-12-30T00:00:00.000</prop>
			</obj>
			<obj name="ConProperty" class="TAppProperty" version="2">
				<prop name="Created">2016-07-12T12:50:21.304</prop>
				<prop name="LastModified">1899-12-30T00:00:00.000</prop>
				<prop name="HasProperties">1</prop>
				<obj name="_Properties" class="TAppProperties" version="1">
					<prop name="Created">2016-07-12T12:50:21.304</prop>
					<prop name="LastModified">1899-12-30T00:00:00.000</prop>
					<list name="emlist" count="4">
						<obj name="item" class="TAppProperty" version="2">
							<prop name="name">TopChart</prop>
							<prop name="Created">2016-07-12T12:50:31.627</prop>
							<prop name="LastModified">1899-12-30T00:00:00.000</prop>
						</obj>
						<obj name="item" class="TAppProperty" version="2">
							<prop name="name">LeftChart</prop>
							<prop name="Created">2016-07-12T12:50:31.627</prop>
							<prop name="LastModified">1899-12-30T00:00:00.000</prop>
						</obj>
						<obj name="item" class="TAppProperty" version="2">
							<prop name="name">RightChart</prop>
							<prop name="Created">2016-07-12T12:50:31.628</prop>
							<prop name="LastModified">1899-12-30T00:00:00.000</prop>
						</obj>
						<obj name="item" class="TAppProperty" version="2">
							<prop name="name">RunOverviewChart</prop>
							<prop name="Created">2016-07-12T12:50:31.628</prop>
							<prop name="LastModified">1899-12-30T00:00:00.000</prop>
						</obj>
					</list>
				</obj>
			</obj>
			<prop name="State">3</prop>
			<prop name="StartTime">2016-07-12T12:50:54.705</prop>
			<prop name="EndTime">2016-07-12T14:34:04.494</prop>
			<prop name="InstrumentID">28159</prop>
			<prop name="InstrumentVersion">HTC_VER_10</prop>
			<prop name="InstrumentName">28159</prop>
			<prop name="InstrCalibrationDate">1899.12.30 00:00:00:00</prop>
			<prop name="Technician">System Admin</prop>
			<prop name="AcqStoreClass">HTCAcquisitionStore</prop>
			<prop name="AcquisitionStore">eJzk3Umzq0i2IOq/ci3tzRjQic7s3jQT4I4Eolu00gwJtagBBBLo17+lrXMyT1ZFVb7BPrciXsUgIrYJgePC3den5e76z9v69B/X4rL9r7+1t1v3t//YnIv7/b/+NouN6abpj/djd7xdo+7Wbv/2H49te8e//utv/N/+/p91e6t/vNM4FNfr9mzc+mv3t79P/pN9v/YvR0TFpT5vfxygyT+POB/v3c9zjJvz9o7Xfx/zX3+TOLzEP8s277aXf5Qt/jr2f12coL3t2+Lyt7/zf1SS7f6yfZfij178nPjv3B+U75fa+GcpJ/+bQmIN0vPtl7f9UmDxXwscHy94VVEQFZH7g1LF20v9t7//PxNuoisKNxXNz7/+qPyfD+KXO/jlxfm127efS2ma9gcHpMX5WP5xxcB2h6/2269imIJsGNzPf/6ojjd4puueFht8bv72d+F/cRhWT3A7Xrs73ns+yyC/MwLJlkmZUvGVLyBj71eSG5u9bi3GRQdQs0qVePyipKdUHCC8DK8qLcVGp+zBFCHpzg8uFa8bjfbsLIV4MatJYnchWIKcibCeqkyV7V+KRNPdooRy3+hkzT9bjd7Z1wgpPzWT1Wkoa5oKMwtWvjhyOXvb25Y/v8oQWw5TpevtU7d294UB+XmG5ZF36oHONWaAXcRzSTYUqkS1XbB6l5/lkivZU0sVnlOo7ns2SUWK76f0VMD21DFJ1tSeRCVvK0He9q8km6uPkua3GQM75s5xqVbi/QvsVYXt/jglhX6bUmt/biewyuwnyVN3B/SxakRYJeKULJvWK+ldW0SweRKN5HOF5WmzbF+wK5Yalww6lvcSTQ24HOcal7vU7WiryQysA2qQIpCZkk7UIAPID68q0XJ83T7OOCh3jlalx1GrqXDIOVjd148qD3gsb4fVBvF6YLm8Xj1syjdtB8m6FLgs7zueLjbyE3YsN1ap6WD97C13DtXugPUX7bYl/fl0sNiavrVJybz875rUlPCTz7/0/12T+qNm8W1NyhBUnfveJpWlzRFofKiruJILnWihswJ3MDcc7IVFTZ7G2ADNgzaJjfx2Jmo2DqBb2zMX75k8JeFG4GB2ys8kMg/SQA60wAetk/YE7vONRy5S4cCcEZ5c3F4mEnlGzRnI+Tok0ThZagSMCwdBlQ9VqIYOEFEbY/Cy3ZVEF2ujk9NwEWChBF0Spk7bEXZ2TMBRdi2JHLlOSVX2c/BZ/ZpEc0PXKLfsGTCN7EFCuVM6snAaBWbtpuMi4bmWyNxlDuBK246L7aApCWhFBObJuZLQCZQVsYihgCuqNxI9xZYnD7WQYLoXei6K/btOmuiigqWVVQIlXazIqzQC0CfXRxL1mq0R73Dcgn/i71h/3Lom/LLhwIq3XRVp6xpIdYmn4Etlx4VmUQ/EkJkYgns3VHBYFQdia8Uey0svFcwjqSTtU+bAvNR3LkoqPD87b+6gN5srib1RORC1xdeDQcf68R+KTgrOGWC+12sOJn7jkefY2EAnfcWF+DAfyPoaUCCcf0+i/Kak5Lc1KUVRv6lJCb+zSemGzH9zk5rXxxTmeXImcfyo8RHeGDYQ85RwkfhoDkSXtiuYpQ4+spd+lpKNLh/ByPUjF670VCLynqnBrIMDibzzbSC38OiDHrZ5FVNBHog5hwGmVtmQKIecJ/nMSUGPJnf8iOc3IBe1uQDlu54AhCubNHAxgM6PBy7M3eJM+sw5gpu/bkl8V+WSMHPfBHe3uHJRO53XpOl5HvTF9FSFRsh1dFMVKjjPsK7CSi1WxPfkCwTjsSYwzuUDaUMDwOHPNRe5YNckmzImBGV5InEtNjbxltEVDHN35KJzJ6/IPhMqcMMFdjnYlHHsjYQzLKTNnoNewCY5XxyxicwibOJ3D7uI645ZwPzFXSssn4xdzmK7BYtf3ar4RG8eERnmDr7p1Fy8mWJ9X02LgnGcdBV2UdiEOCoHYC6CI4nk2xKIMDJ7mBvxLYFWxvM/X9YOgq48JGEITkfMo3wDv9ObCu6rwibUanZgLqMzCbfLFSVpRvF6yeJA4lG8HYi3EHiYvhIsD3eWvd/XpDSV/6YmJf7WJsXzwjc3qZt4kUKFEbnKj9frsymNIx8qM/WWuMZBrU1FYyah7K17Ljh3hW5Km0YJxeuyroKdKmmmxb2MkIVtz7nhRCnNkymIIfPAUc13W20wn7zfhtp6YhCwL3JtLvgjE6qBIRM3Psqe2a2UaciO46vyBHUhmeTUP8NxzYyJl1vd2YxShYajYA0kWLVubQ4jw4QvedoR98zLqcnIzTkcxn1HvJNyt801p5BweFoC585m98EM9JkTsoo3cEG10DTzDowYTjz+WQXFTDmYHBsNoXxf3Dl/WWyoeS5FN3w52yFx9djzzKxc+CETtq8kCHuvNB/R+hpKod0Stz0ovLm4WK/w1e0HzlsNrW4ez80Q4mg3JN51f5fMbph5oZSLL+J5a0U3X/fTKhTq55O4+50zmKzNPEMxfHCcyx5dzyTb4ysUMeQjXio6vFm6phVqweRZuavF2jYPgyGH4saWKq+BO5hWUKihYpC+Cq6rtjaP5s4MX6CPiTvTW8/c7/B82qxrOfeyaQazXZoQstZlxPIn/cH81ybFvsH179rX79bfP176b9XfZCKo0jd1Ar9bf/SbO4HohONFQRi+ymu29KjSrh3UWqMm2cFlNaqtrg0sx1FJUmlsgdqc8oD85KD+FLPWqHU6cVBYp75KH4s7auUSRLCtcRxJzHzqWe5FEKGYhwxJ2+uipoeFuYYVq02rtSspA509Zk/YCE+DK7RZWdJANXUo+HqssmmIekuvawmyBYdaGsyHRgt7q8F6uVNIMgN1RXdN1sPG2HAkd+A+UDG7LiEvTizJojaQ6GQRMwAM6jPljjueAq/kEO4dLM/K1gbUZyFC6q5fJFOXu5QeI1OBNOlRf4f0IeFQuFMgOdYs6nKJGkylgIc1WaB28wC1tdnIAxRXGa9H+25Fn8IL7/+0VpPcII+OChdzhHXaalWO7Q6ofGlVKMNES5IV7x7oRjnKsFKOelVMztsV1ZhTCllvvZJ07m4OVD2ituNHi5qk2/JMz94JtewyPer1ya5o5ix6WD8c1N8LWJuSur1D6dzFJH+03kDtxU6DZLcfuey02Ax0cppaUDMl6m9i++nv0t9kIgnaX0R/U/V7m9SSzQ4f/YXjSaYkcJgCnLuNoWQ2bQdCE7mBqVm2FeTWT/15S/2S4OgrpsQYDB7M54j6K551R1rP38L8tN6TaBBVmwTxuADHYwcST9slT5ZKdobA5IYEbo9/0R9sdo6HmtlGQOD0Do3f+ttMjxMwFkOXAMmUgTTNJQbTq9oqvu9WKbFPxRzL52PoumFRf/19ZMAIl48ELo/FQCZHQQWjMHvy0d9FHg9gbpaoP2WJoWY6HGNwDx1eTxfXKdFuqD/nwmJoHFuov67LFLDsvOfC6on687hRBW/LVFW8zlF/XhL54K/Jg8T5Betvu5Z34AmbLomsuK2JafcCkNukT+LwVnvEuDQakMe840BjUMuTegQI4DYkoX1AGtjiBXU63C5cpMj2itRahnokapfEk6eM+vSMO0wpe+FiLkddLoUMQ8/NgJrMzdYjzXYcYTpAk0TZuz6BvWhg9UekyFlE/VkDa4K3298rCOr16neFqpOJrH3Xd5S/W3+Tbx6lpuk2hUUvnJPoPLdtEi4tB2bs9pZEk5l8JnXaFEBZ/4pNYJ+vyGuUTzBTN6ckfFb8D/25ir/n4mN560iwv3hgPNs8iU8PhyccBnEwVZaondHO64/+7Ft356IXixoK56i/hd/hI2beakpubD+FKehHgk9FUZM2ivB6E9RKOIbOmQRyo4PZ1D/1x17w/OawO3HRZFl1NF36Gj7izzoJ2Qr1d18JqMu4qkloHFB/N34bgis+sDwZuzqT1ED9GYD3E1kPfARfoYMmPSqnJA5S1N9ryZzx/gLUXyQ3NVkX1gWIxO7fX4g4B1K0VANvFaP+1glq7njtPXDE8at8qL+bctnBnDA3Ll5VS5tczmMN87irsSNZr3TyYC0TqChhE8ws6UCM1RiCp/rHJGr2qL9y/1N/8XWN5787ly1QxkPNsUtnILME9Weo+xb1/ETNFcVxD84LzgnY89omp2fTgP1YHRKQp/Mzya0tB3gUari6ohZ/W5NSNeWbmtTv1t93N6l6UsghL1GeBBMN9bA1LSEULmQgblq5gzlnCimUtO6ReKvAoaZIfRX1VNWcT3lbMvfCjIST67qv3PVqfTCnxJiErO23SZC4Hm+aGMKH7Is1ko/+DjuDDV/xSk4++lsaqEfZ5V+cm6mKZl5a1N+wYkfO865ebarMwgpfxB6S4ORuul/05/eRk5pXkKtQkqsu8dK16n30N7qWSAJ/dufNk7RwQlULR+JVMyzPotn+0J/3qtalqQTjGDKO9y/64y/boQqk2AMzLPMg1AruVbnFqzybus1eQvVwa1C/dC2Zu/tbq4c1Hj+OC2oOfD+i/uhQ+WTv4vVXOz+Urswr8WHbUtMf2DycXGbPxLVfTW0a87EP5XFE/cn63UNNor55GnaVv10Wmikkp3mojj5qlPNRc5dXpobS9Cihbjs83rIi5aM/dyr/1B+rOyMXTI4LzwzOIoTi6nUnH/2l6Tr46M+Tdab+M+rvH6PSf6v+JJn/tk7gr6a/taLEsMHepco4DKIo7yxcyK+DWmXBHPXXn04NRNJcSTJ5oqT0Ohd7yI/ei8sPz5/6W5HqQbKF+9aXxOL5SulWZdfJ07acrJegHBmNS85n1N+UnjYQNptptdw7C42C9XrCuqAGtxQqb0WBe5iQasILtaij/hbqToKUHjQuFW8sam5pMVBeJJlL9dm9pDvz8oAo6rkkc8U7T9e0LSBiU4bLthT118uov+10yVSZpgUDlWftEortHc/XK+VAnVszgex4Q209wgDo7BzLsFZPPMnh8ODp5qQosD3s2CQh5lS3jveWg1TJUX+y8tDp2GwH/IxG1N+UlAdq9mYCy0OpJumzYGtaAGpt3U61JDVObkob1kT9VQ+NZOJrc6buzFIgIp7OFUHiH+h112awLRvUtV6qZ+rf8idk4QSPpyzqrz/NeAgvMepvCB8rely/OtjJ1pSsrx7r0ZfP3iGe00mSHrmOp8xlrcHWqbgkuTx9m14nyxmcjjvUvbv14XfpT5Inkz989P6E+jO+uUkpJDthKPRqSNjeMFSbTqIS3FXRJeHIrXmC3W8LxLq2GGp1GBoqU/kFZoFmi8NjjqFaeeQh4I1zFRHV5slVEvbg3o77Cia6CmQ+Ch6Q63NIYlGcSETNt1dsRvZQhUMl2UR5v99fbgcMdZcOHjljEjCs8UZg1F2brBphAvaCdFwk2aixmDumH/3B2bVLYqu+DVM+x9A6GQ2b1uVOh/lNfVTRk10P5NA5KsynXF/FpG01sma3GPoWm56A5Bdncl/6CcwOyysXnkKlJOtlpIIbXDG0lGeKROY7Gd8/mg8MqiVXJ+zuqIJtrioujndtSfZhEwDh3EcVn6eFR27G9ghTsuuqMOLfuUcmE2E6Mn0SrfR6RbTnhQUy+H0Cz1ktkXyPmnUmHN5/s5Zrom38E1jD65rEiwpDV25XcEBfGDeE7h116TbjAzxIrqhpuugIP0Vd6raOunz1CyApRS3SYN6SmBAM1YuzwIDXUNR64eL5s7NJMcLpMTSO/UX5u0JVSZa5f/sd5Z9Ef+I3NynwLin4sXSuwsNUwiYw913wm/2Ng8seP4JA7AvQh+LKwVjPzkTgjRPYWXGqomAUdJIFTg3eM0BdDNptIKqxDSAwmpyD7ayQyNZbCUAmewR+v8sHci38DKY7ryPQessVORkjaovxfub+TsrRgAVhjhVwGzRKeMP/C1QZy3NfYhO4sqMBhrLHJhcsUZtpJolggVphkxIqiZ7sxxTmzQO1JlZOSYBnruBw5xob6rQ5kJ3hwA/9Tfd1R2Yqg2eaL09cHGUNENOxbrC4Tk5VKHRySc4ias/YAB4fVE5HLjlzAVeIDySK6+ZMLIUy4GhDi7o6oZ7JKUJdKk8sHztFPXov4QB2csI7mdZ4p2eZaWCmp9iFRTnq7JJaFOhNRP1u0rom3OqC5cMHt4rs8LYiN9HYg2EUqF/tIlEy95oDzObLQxKvRnlAHco1zAIGr/+8OSmpnsURZpfnJYmWsAKiFccapgceNanl0pnMraOAXZ6J17+Vzm/L/Umyyn/XKPW79Sd9c5NqbV8JuUrlOK/cLwYzaY9iKCDVq4/+vnJ/Ei88Kv/1km1TqSwllIWkSYIcfuqPV449554l5WD6qjX55P68k6vh657chUrhGNxHf8LkpIcCX8lVIFoFoFVy86O/wNqsNXN+Godf9bfP4tkf6++T+3s4Dj5s97Ij3nO9sc2AsFY4JJZQfXJ/8o21Q9HOxsSnZ20wnXUxCbWD8yTuYqqUJrlduPDFze6VJxeqbb540QsFDkfNj/66dB2GGtP/S+5Pu5Z4/1/626dH1N6sxPo6vVBnN4xZw9faGqpP7g+OMwgHxkbdjtOFbS7Wp2U47GPUp2bIvDmti0f4nNdc5QVY5eZpK/CotbQnwVVqdXNTKTbef4y61J+oubQZlXAYHxLnR5qamtbMUEPVTx/EO2rtYGqbgIbDI38lbrpXbDPyr1EohATvL6/bg1kpa+9H7o86TPdn1N8/mtB/q/7efcBfJfdHvnnm53q4xqizG89l3aFc0c1r50NU1iqXTN/amvPv3N+DUVBjt7akUnztYTdxUBOPV6HTphFRQ5H9qBK93vBUhUcKaXBA/UkM6i8QMfRLNlOG5AtN6SiTBSXAWZ5W6223ofRpiE8IhTPq76J3JV3FJoGsv6PGgn6vW/vlWoKczDQuXyTBe2C5TiHbBjKXPK37mVqljHp08T5Tx9B0aiXBBra1hvo7SAFPF7uHBiD7TJKmx91AhWNeQPJEjWbM4PH0RCIZVjTlSJpbO6DqEfWXTzK+Su4iO9DOE2UITcqSdNijhl8tRhhLNnkmud+j/oKJMUKczlmSj35X014TM0j3WzXJK4Y9U1FhB1gVEy1JQsstsSPaqVgeSeXSZFBRw/NRg6WWof4WW7+jkjhbQjRuX1xSrd2OKibqeDWZaSRRbdTqbHqaYP2/+ipZ+qi/aqJ0kJF0mhSza+DRQ5V3EAbLCZfJlSdR0VA0iOGd21VL36ORlczgkRw0kroO89v0J6ui9G/H1f+Poerv1p/5zePqRG5OQPJ5U4VphaFOdDJ2YDNal8T8GvXXK2MLziy7k/hpYChaiNsXeP72SsIiEGtS9b6AmvLOXFSyK43YI4ZK1Lb3XOw0qD8z2oZASwG1x3u2TrgZU4Mh7YYqmt8xNB5CX/zoDw2KWlGcYwaGk92SsLE3NsmpI4Epql0VnR5rifDeMQd6f9xJeNqsamLzxgLs5wFDWfFmAF3uWBOD2N2Di+CJ5bfsowbGLe5Rg4+NTvydcAbXYXsSjjsMxaeqnIJxMPF6X/o7cb4KdP+sq8i7tRIRJ5YGgTt/oK68u00mfqOB82jPyUd/5qwIYb7qHxXwbZGSeGZU4Cg66m9xw+t7x+0E/Oe0r2B8olYvUsSCLm5Qf2xba0QR8foWUUYSsbOCJ0+hP4MVK9cqDm0bQ+mpIYCxsrsqjjEOIf6BGcG20msStXSBnweRUX/npq/Cat6uCKsIPFi83HKhajUl4eeozYA94PFFgaF2070oUiBEGsh0ffhdoaqsYiz2F9HfdycqDuc+A2exvZBwe1ilpD5GPmrDqAlcJacm5GasQS+VKxeLXt4Ro7ucwLkvKxLL0cUj1I4acCkcuLjQlhI5XQrUy71ZJqF+bSSi+wcFLJY0CbhkqZP7cFwCNbU7Fyv324Hom/EKruniI3bfSR45l4UJdKKeSAz3oiOBf6mA5uyNi9tXU5PF7kjAXnO3BG7Jkietpclg7osKNffkKZ3kawOceY9ai4lzIKvsrbnzokbdxqi1zfYYw3SC5QktR+KJwskWzNc83o+LziUqRU35s6Qi0Huov+vOucBcj2oOrho+knJYXIG2u0MV9nv5TKj2nvk5AOprNdRAGpcB8LQHlm81Qf1xM9SfuZ5hfe5T1NySFHcwM69J4olbe2QVWzPUJ4am0G1WA6mvWQzevTkREOeTA3Hq6ABBJN+quFGxfooHdoHz6IT6m8sOTw4Rlne+1trqPVN3RYIwO4GfBRcu0mopJU9VQG2G4SkJVyrq8jBGE5hid5dE0hq1+9ualML/26/9/3+qPycUFNSRzyeBYaBmLqdmglrwB+6jv+BykX/obyU63if3J7vzn/rzhBf9NfdXJo4UMmnYVn7beZI5Mk4fDl6I4VxTN91Hf7xzl7iP/i6xgnoMn6/Ku5Subootw4XSVn9xn5mfDnOdh6/MHRJ3+twM5mq9ZXA0ae6c7+6b0vTX/uVH7u9r5idfvWeKbv+R+1vA1fvo75P7+6f+Prk/b8iEUIzse/U/5v487eV55iF9RZ/cX8A/u8Mn9/elP2/mKprJa+P4Y+Znyimp2QuGgOWbjcRbTlXtF/15xXUBH/29ls2TcydOI5lacxk+uT8vJveVaex8MZS6AuvzuUYtmpv1LBSs9/nrdJGadnLUfuT+nqu3/vwG9T5uH4kfswveLJLHLOTSE0d85ozHp7trEkr9HrV8X7TnT+5vctqOlTe9bP+Uub9/rFz8b9WfynH8d32r+tv1982dQD9F/a0unEASL/QO9PEIAkjnqL/smT0kOg3NBhKvVUiy09sz7Yt1D5DduSTvl45N/WPAQwEv1FDEqni8dMoga543LnupqL+rlLGQAI9629drnt5f4vaH/mxO9agy5k+It6XBrW9ieaDzcWFBGGOjSaMn6q8xcwl24Q61NotQf9fyYcAylGUunXKbmq684wiJpfAk9ZiSUkkSS9i1DFN99GfPW9TflmWSbBqj5vw0WMMySrQqMU1Po3R9UWDTJFySUYL68yFH/QkRj5qs8Xi6RP2txDNLkoMVaLQlMQdJYD+53JmxOh2nDurXwNdzdaMNNGCCJWyih0oSsQ3OdC3uBljzPuqvbN0DZfhYA7w66s87bTrKahi6bsY56m9t+xq1stcKMjvH8hxuLk+zRfyAPGLw8/BPGk8vwnsdpD/0XMYrQUo1euogsReov7u686jvLjooj7mUJM7QaZQbUH87KxZJGueov3nxnMHeJXj/Lmx/m/5UTpD/Kvr77iblbmXU3zTFR2UfFCURzO0ezCtFbbVnRfrk/vyRQ23NlhgafunPmHfXJPaWM57MdWOCoVx1qaLZs9HJasOcwNDfi5aAU1NCzUsEvobjQrRMbZuYOwyd6EwfuPDE1Ck5344iWON8JOFqgaHhvLaWYHhb1Jwio/6ivJc/ub8wpwuJyHy0gsXu1nJRsq47Uk0cD6zVvCZhpx1TurzEFAJ9/1N/S99iYO7tew7a6YaS0YouoLNFn0TPtBjIOu9z8PbdjQubw6IkzrRA3U3imgv39lojj7uvAe39n/qr6y0D7lo7c6HvLQ7k9nQiWKTxA0N5FUPFS5mdwR6nWH+7HBt6kF2wfhQb9Zep9YGEOjsF5zLB63tBQ0m0aTJwLXNM4iFyNJKXGBovTHLDz+MlDWRco+aM2YCaFGPUpdJtOTBL/f21zr4dyHwoRNCZuOdi9oXlbyL827kv7lUYyMWBkGqL+ru/EztJhvfLHbHLCrSu56Lg9fv0p3ITYfIX0d93L1L60p97O1yqmB6kkkR9EYBHjDoJIxv1JcbyGpuQhPrLxatE/ItVgdluqgQGkq3I7JE1YN7jYwJjutLJYlpEMGeaJQexiPorhx51tL80VWQxN510DrMCX911JN7cbjXpqxF1trj3SSzO7JREa5+CmxWnJD6peP1j1pyxyR6wyZgR6q87Hi2YXqPbO708kUiV6yoslpMziQ4vCjioxCZ4T7/moskG9ceMTg2LvK4TmNKiJpaXJaBLNupH3ax40vfyDGg0VhXUZxmb+BU15WpQVXF6bg5kbvpXmFdZg6F23HSoSdSqeTLRoFulOJNO3xpgqk/UVzGvVyTcjzFY27f+4il2ETNbPoDrUCz/EEzKj/5IdUYNrxwJyCK2bOxyYrz/aVRrZEetFPTCRq0J9fxM1A71R8L3zFF6QV120FzAOUqHCi6mIxEllNFwdHMnsZ5jlyg9ffx8hMc1AWZcrUjs4+vu/VEl4WRro6bNTARTDhsuGufFb1tKq3Ky8H/rzM8v/UndnudcShbaD/1t56it22Uj/dDfe+anP5VRax/9feX+vtb9we5lhc/T85F4dL2uTTmJ5FCtkztxlU7TzKMlDOGrzs0kWtyLwbxdT9PPuj9/lhYrkzubFp6veyWf3N9rLb9CeTNFDZqzbvjo77Pu7yv3Nynz6Ud/nnKVD2Zmbq+hpl666qO/r9zfKFti4g5X9cfMzyHdjNVn3V9ryD/1Z7TtwZztBT6cbJLuHdy6tml0yo/cH7q2xPE6vcIP/R2D8mBWE/b8Wff3yf196U/NjwPnqxzqbrY1+FBZWahnRS/1X/QXJIe1bYoGi2HrdvusPvr7Wvc3yBJPvMq6H8xiFk0++gs4BY+vN495qC4r1OSX/vxMYP+n3J+WXVDn7U6RTGVzskLhsH1x/oMqq0/uj5teuuSjPyeZ+SEfyyPnB3E//Bn1J/0f0Z/Ga9/WCfxm/Snc5Hs7gSlWF6Q5KyR5u/FqOnDrCDbsTeWS6slK9LVlayiogvqbtouaLtNHD2Ftclzm9o5Hd+WOh412Hkg+FTydWlfUzzoR6uSjP9NaG5Anc4Zk4WSh0cZldwDOAvVXT++rj/4Kf2JwhRRoNV1UjzksA55L0rWA+tMXOwmgFbXqoz9delBIx0HmcrFXB6o2PgcZafgqz9nOoxxrbqHc++/cn4L6e2kLDQo1/qm/+fDaQB7MtCrfPVF/dc9oEPcXvJ/15OFReStKkC0zIUkik+Wpt0L9ZVHFkvS+fGh0Lqw52Mn3IcnfM+KotLd4WG1VfN1KNYkG3ayACPsFkncqe6Zb8R+5v/Km1jTlRQ22+3fuL9jdB6q0Vx22W0bn1tNnQKmXzNYQpiLHpUmK9RnLrwes1QCD2D1TSnRnB6g58zghKYyPlAb2uoMiX02T5WzBppT1Fj2k8iCTfOv2lD4figqr1YTl8lxkUH/3BPVnJwzJ3bz/bfrTBF75t+vp/yT6M7953d/exNBzvjXbJF69v8ifvnN3vuB0XHxjWgnVNXbgEuWehPXyppHQbl5A7e5aYbc+w9CqO06AyNmVRILR2CQR5Qu4s/FA4lOprggbOynMp6i7SJvbHml8pv3oD5YH6UBYtRGBCjguxZLalISZoe4wYKyTqIpUj8TxRUZNOj2JXBE16qf9GhxHvZOoEuyBOFnjg6X5dRIvHlGJj+RjBtbJeHDhFVCLZ1FmwFBnDxIuM1cn0glDT6vVfuqPccYVWJFQEzCPqLnr88KAF8sNCYODopFTVDAf/YE7vXvEZS0WZurykkRzc30m/o2JwaGrJ4Eux9BVnPXXT+4P0v3ih/48FbUV1qpdE8m5TsE1xb4Kj0FhYxRg4PUVivqztJYSxjzewDm4typ2LpJEnstIAL9L8fMwbqjLsR4FcJdnDG3tfI33HzAiGCA/SNSa7YFc7lif9nVy56K5iuU530cWFvN7T8DSC55sTlg/gfDE+jCDxfl3haqaIIp/lZmf8jeHqqMnZKB3xqWCblwdiLM9AtD0hFpqCmcg0SXagN8YNxIF17lOYIm60B+opZhMLwdyjo938Cb8icQ9td/rzLIYqNusqthkZY1cGEuH6WnRVOGsWNpkJgkFai7vkkirbgNJMtTWl/4ivUc9ebkxgwX/non5pT/X6X/oL04SuSPX5r1xUmDeqtDzbZ34/GUKi7V4Jqg7vqTy5WWBfXAbEi2Igzp7ov6s9F5Xcbh1arJq5AxMJW6S+NniI7vbyDZ48+BMwtMFHRXYWJ5pM+D9nUrUn3yIbmAHRUNi12uGT+7P3kbHJDYJns9VtibYrt9ywLCrkuw3W3Sm3t8q8Oeov+mOOYBTzbGLWJeoOcYVfub+0hg1p52MBVAv6qt4HBxKlp6BXVBknbgQ67ojpxb1Z3Im3v/KQM0ZM+Y9U7bBz+OQyBJhDdSdIyqov+wiH0iANw2L4b20eP2yDySPsAvTnyzqdd5LHWHWggikYdskTE+/T3+aIH3b+oTfrT/lm5vU9TJOwlfbC+Sjv9K1pFDI3KHyCnLnP/oblPGn/p69rIWMHbbEd/ey/tGfpgiPyjurSmde3KMSambccr/oTxWLn/pjdNP45P68cCOXn9zfl/7cWalSM40ZLmQ2Okf8zbXszGu2+5H7CwRfRT2qBRuy8e5eec3DOZul0l/D0ai7yt1uUENr9a2/2z/097XrCxevfub+ftHfV+7PqS3Umpx1iW/Ld/o/6Y+UD/jjmZ+f3N/Bz16hdrqOJOj49cpkLEsMXzsclX+Z+SlxFPWnzNepuUvM1Wfm50d/TBQNIZPwqL/b1f2hP1XfPcgn9/e17o99rlGTIC9W5lNkp+EzOrNJwB/U1Sf3J5rTJ/5tuLqZpbkdjt6NSz65P7DyKBS7/VAFeYA6/8r9KaX3+vPq74/2JP39+uM5UZ38VZJ/377tyxH5tzPwwU9Pm26g4ntxwFqdaiRdqci/+jZrYH28KySNr4uB7sS4h4Q/8SQbp86KtjuFh+W6HLjcbUqbhtvdCiK/rKuMnT4969DnBKO2gSHJYnqnNBjWB0iNYFotZcs9fBb+7Y435N8N8PrFkDsQJwZPUqf5yb9dHWpcznhYHub4mn2Sfwl7cCW6kQoBcnvkubxQvJQy6+seVmGP/Kt3yL9mg/yL2wmT5P1sN9CNypaQiUutSrfWltImjVhYT058koQM8u9yX0tQmrZQJfoC+VcukH/LTcYmn6mfnhFwyLl2qLK0Qf5lwigCgpJN8v3Q67RMZxvYHPbIv82UrSlMzRFWJaslaahveDqIigal5CCvu87l6TEITEimV4Ms3QsL+MlcN7AtLD7J2ptn06ceP5G/Vzw+qvH8+nQzhRPriVV+ZXcpVQS2g+WgT6sVCPj3Nt1htyVe5SrfWr79mfq5Tg5TUtC292hUb2ZQx9jxZOLx9yX/eG7CqX+VfV/IN/vvK/tH6aKtgL8UNckW1glsGHoSnvNWI8tj34ExsPcEeKHWSZEcOXBa7sqFBXejBEPM9wxO98rFAZWBPBTmgsFmcag+/nsGlxR0VRiTcB+uUqLW4x0Wj2rgwnUuYbDHjO/gqUYfroOmJsdHX4Alu3UFm7XrkSCxFJglUZ/Ado4ec90LjndDd0/ielWj796bOixUqeZiyh/PdJcubPDzI/pvZiy0T/bP1NsH+WT/5qVz+/gPmovME6IbBbjKBv0YOe2ZuP5FA32ya6r4Ht11YoUCC6Q8PDi4TVybUBk95a+kSxVaKR4vn4UUqCY/Mdh9p3Yu1XvZlm2+vfbOPmYzSwLTiHou5t0VT9x0pwN5JRicRs17peXZWYOxcEcMVvcKkIVr1GCPSwxOC2h00ic91o+46TjwGAd9DP0EzCZHz5n7lifnBdaf8SKPJOw26wN5JsIEdH7eYf13ck362JyCMxPx8/SihifRI7cgaF/o2dlL+W3+wzYlSP9245c/ybaf6jePU9sTk4Mlzq8kjF9o/jR671XkkrqK2CMCcCdnG3An11sSOfHEJpeZdYZZ6iG4LGJ1JDffbc4RT/hMlgjAYhslQGYIQJhfEYB740LAODwaLhS6m0fKYlyDubx22GasuYQxGYPsEt2+ipqzdCBVL8zBa4WKxGxSDGR2ly/gLc/4zIsMPrO2NtqwkPkbF5lR/V5q1xgwvfLnCpxbeqazZYuAbLqa+wBwuPk1uCTAvwMW+wxu8HPwSxZBymeOTnJXdsAx3XMSurRZke1rbMB44t/RXfsJwIBqCDZHxPqYlNYVaDIcuYh54vkeZkHBlr2Wi+TePhOiOhnM9gjAcHJDAF5OzBFsY4HlV+x5R6o062DKl3h9Q0XQDQ/DhcUNARhJrOwRrxlzCCyzSmC0bxKRZ8UR9MPuxoWOiMDMfb8BnxGwDxtjRyO+g/UX9PI9CSNLxutnCMCp1d+SeNKuzuT28u8QPN+TXT15NZCuKibYZx4RrCLj/DYAYpuaSN+1le7vFuB3f6lih4YcylotoOhmLjUfxJdDwUpG4o/XjWZm/ogCvJEnCV5rOf3k/1Ru0vzY+eVLgNxBfnAfAZpuj68H6Z34hu/r5pLpnyFvXE0uah8Ob7rHmRmygycnwb5tzh8Bcv3k584vJWcJ4WRjcEnAzbzux+zPKkDB3Lt7Z+omw4YvPf0pQFXt65BxHz35CNBIzfkn/+enM1UyJ4dgEU7aauT+RwH6dbA4m7mDYvvk/77W/n3N/pTCLQruS4Cf2Z/34Wf+72v258RJfu77KQjvtYPv2Z9BlK0Pppf5k18F6BxRYCMilGA8rKSf/N9n5xdHU3RTboXXj/wfP7/X5iE4SuHzeniQT/7vn7M/g/iI5a0ODyPUvJHhvKXllqY1PzLh+FRRgGTaaqZYLuYh9/6eAM+nHMzkmifhaF5Q9Et+3Zn77BGGmsW+Ki+Z+H9KAf7DVv+9AuQlRfqrLP4zvzkBKIYowGhURZK1UsnTm82mPxKAAofiOkSnBiA9KSTv/bX0IwHYuyimre4caJXFAmTNbawSTiw9mgjBGpL3/lBZIz1ta3nLZ7Dj9ihAgdvYNGtzFKDWTav1/XU/07Fon7ClGgowj0uJ2sppAcU255P0qKAAnQuKbLO4oNiMMJCoE8f2Z+uXnGtcjSaNMUFxbQSSWJxWYtyt4Pn1dwLw3KEA2etVg60s/EwAVqG4AyhXeD6bQQEykTiFLJ/y1Wfrl7B6ybCRK5GkRofH40AsQ7TzWJKf3UCjnWNysNneRvJZ/HdlcaQqlZgliRNsbfrIHiWsDFYlyfURnGnf7AZIp4KWZDO4a58EYJLyWL8TDgWrJA8LRW2gAIdrUFJNm5UQeSyP3aBUAl0uXo+PANPExfPzz0qH+zkRucwU2JSemvdiP6ZAUZvcbkVz9fWeLjpDseOA6322fslymeXSuep7VFOnMzjlO6ZKxdvvW/yHbQof9b9IBvC7935ZB30FbsXcSWg85Y489P4Mjh6iGMJgrZGc3/YwnVv3Khbf0SiZyGiRG4fR60Fb2kR0DOkdfWF0xOZyStjseANvzh64aNtvVkQaxyXo1nMksNxI+Hc2dmDZ40jC6Vh3hCMMRk+SNybRRZcHYjTbEox1hNElfd1/CHDqL/skUoirkxXvb4EsTRSgxNkYDYfHCObnffNenTh21Kh3DtABI4HIU1CA9JKx4PXdTwHmM6P5Mf9TjAuNXDhrA/7kVHPoLhSUYjUMTItDU0VhoerEMGQWH87Tg4ulleqRNYlYcIzkwgHdogDDKsvAmzJPjOYdjK6LybYBe35FoXGDIpFlF0mgz1IUYBmuJCKI1x8CDOd7FPOtZDYwy5yxCqtWWZGlE+H7wz0KWEwdm5hzWQS91HsSL+PiTHbnTIJgnaNgD6PCEx1HcjC0+lFFw2VxJpKGfYyvP1CM66fTkWzKTmEWrvB+NxyKNz+cZkAUNPjvFSAv8/JfZevP7978Jd46OVDn/cMOoKywTRVNgp8pxWf6S4DWpvghwHCSTTxyX2RnsNbLM4ntWSaRm325Az2vKhIqpQ0kbfwMArcuqvgwWehESw1U/Bg0XLRX5ikZlX4D9h4lApfnUiPyHAXjX9qeC6/n+kzysXdgfk+rKuzV5ocAF83tpwDdq7P4CDC8tLZHDmZjguknZy7ud7Sjy+n6ndK7NwS2dxSg0UQ/BAjBvulIt9wugUyWTRVrhkOJ78sLmA3tuQqtslgRovQowGJxToArm/NHgCQtUYAqi20mj7fYZ8B7cfvcwGfW3RXWDwHW/KomxtLIwY08FKB7kw9EOqMASXOvkyjeLAdiskwHQUvw+nmC4r1Rwwf//uy56NZjn8RxzRJmzBHvX4eJhi6/nEAn761Lddk+kF1pteCdHjcCjYDCBhXrzxiLexVeMxSpVBlYX053q+Lpoq5J9XBamI7HhnwECI4wAXPP3QmYM+e37aaLbUqU/yoC/O71f197f6owConfX9WfAnznAD8C/MwA7dgH9xHg1y8/aDvScO64sjXzOpnNQiXQHpwfMiii/UbQQiXP78knBwjvXx6YlGeTi12EjlmTGQ2H6iBxvpvJndklO/r55YdPDvBLgOLR5KpPDtBk1j92f/ms/wsr5ccM0ABW7/dv/FsokLbjXHmzgR8CfK//86vrpvvkAL9mgPpn0v26+8tHgIkuiKHglt2ve39+BNi/utRcp2wcanPxxX1ygF8CFIymTfy4Xkimu5W5Tw7QF8X12eR9FOBnBmipa/RHDvBr789/CvDrlx+8QHBQbJ3Fh5LB8olPnfvwESCTVo8qMMs2/cwAHfv6/UsN2ro0eTn+VwG+Z4Dy8gM/n/Kw1j45QE0bOM7fX9rVZ/2fti6G5Jcc4JcAA+fh/yl3f1H/zwhQUGT5u36l7LdPAf3u74EuZgxJdher/Kl1Gu1nQQ754aaRz/Yvo9c2sGPPKEDPv+ufBYDRa8dXyZR3znRQWgFWD/5F0l3dpXRenzawbo2G5Ffv6VkvPncg6RcMydWFm9KrZU5gW8fTajVom45OK/EJ8dVFAQZHRqf39upB7Ks898vmn8n9qXEfASb72EURajKX7QuP0mF9kQFOREjS9b08U1FSTlAkl585QOsRaFCebab65ABHId4DDqIowHTBeFSBtQHpshdIqkcowPKuSBC5ulglOw0FWHsowHj1ZJOkzR4aZZYsBztDGKtUF3c6nS62MmSLEwrwdcfzXSVz91kAmClztqbl0Rwhqq9aktC4ozTUcwYK/4kC3GE/QV2tncPOuxlk/Zruano4LHYQu7qQ5OujV9LNHUUXPx4owAW/9Wg3JgYctOkkSd15sKKX2a6D5HmfcsuHgII87OInZPhIV7kUofCm150GcfneHPR89YHG/XwGVSswXHp8/b4poFgA7dv2Vfur7f+yvBhn8NQrikp5C2GqHi9g1su3MJ4owK41OiCLEAW4bDA6fJQ+Bwj/WxWJ2twjvoDP9GLT3rhIBoz2rLVRg7+sjiT2dveStMG4AmLRsYo28qrE6NNiPgKM1sTmiTFsJaBNMCawVAueDNwFhfdav7c2dF0gbl8oYA7pTwHq4+WAcRaO3NG1lilZ6FYMun/DaDKejANNVooLtKBPAkajaOS1PaIAa/tBos3LpWQ/iVqwLw66VxEbjWjFWIJDahTkskARHSKBBbutWxJGCR5f7/yfOcCebIDUGxThdNhjdM8kCkaHj3e0n2tPEl7uDk+Czdj+ECCs1hLZ7wQZZsnpkUSPQNYJ3890mLUuijDJ5BUxX9EOnKQfuVivlJKcjf4OtmPUVaiEBZBjYIngW+eeRKMk1+RwPyqwcJf4/qhuebI5ovhMq31U8TZY1MQ8ozjNk4xiPMkYXbPsaYpaeGF5hjWWT96Lc1i8dKyfzQHL/9valMopf5UlgN+9XkkMnSV4F/daRZOTxJPW6VMU07nmwrzANtZNLiV4LEFxzMYJkIe3PcP88RbSVJrpZBMIHSxOcpWEmYYCDO8oQHder0kU3FCAzHk7B0Rbw4FmzUsiX5n7jxxg3q90QnFIg+C4QAHpidQR8jy6EHivioOJ2mAbC+UrGGKDgjrn+Iw8s/cOvY/ljYNsj9eLA3xa5rvogqKReJ5225kD06eHAnRVFGBOsgYFy2ObwWe6I6N3WQHVShTY9VTYRGPwfLo+v5AQx90fAtTd+ZkLD15Tk01X3MCZT/H42R7Ls++NGxjz2akCrUChvk4Z3l/l3kmovjdwYV8CClN8C3ATogAt3zqCSR7YRvhwIqGT+w5s5dpU4bOSzmQ9GCEs1o+eA9FySrK7b7F8jF5xMQsSJdvdEd+fv1cNZ6lUkzvZdthmTrckdjsU4GrKoPDi1Z2Dk+C82ziDfeK9ex9/R9F/CdAfrtjnMDWWbxoXEngcxT7pzv/GHKCg4kj1f6kA5wGKhRGIwLmxs/HMuDoqoTCPUED/nAX6tQOMyxHn8JkFypa392/7vWeBfglwsifPxFM0ZUC5XdRQPq3uP3aAmc+KV8iEDSEfAc52cfhjBxh1Jp9NWw3IZ/9Pb75zPXNVGXw47t8CvFha/csOMJ8c4NcawK8cYDA9OIOJHXvzQ4BmuVn9EOA/Z4F+5QCZ3RYF+LX/p+1mUjiK0wfnwqiczf1RwL/HdVcFVGo1c+6Ji19zgF+zQJnj7UX8tu1WHwGKZNf+2P/zyDLCJwfoklypPznAzw4w9sHVPjnAr1mgLrtYr37JAfrdStFNgS+EjwA9qXZrM3z08q8C/Nr/8ysH+IsAmXHBkp8CHLWQ2YpP4l5MFDRf7uxwfGHv6Ju3RWnGj1n8mQXqGt3PHWCk1xpF+2cV4D9ayH+vAEVNUv6tAP8cs0AV/ps3ALXrXQzR7CFyebPfUqqe3rM4TRRgyhmsRt3do4FikaIA1/O7Tclu0UPGvnNUYVd01BBYEUIu4Ej+IigWT4+3AEupqfIuQAHK67fYvPG96Iy7ryhnxDIsZRTgehw2PN1tZ0/8WzW4Jffo8frHWYjiuwlV+pqhADXRlCE0DI1LIn4n0Usv+lAGDgpQPng2NZVIhdX+JHCZM+066tbsGfLkzpJsuXpvGTM+GEi5AQV46x8owMn1ALu+QwEOFYoo8WYmJMUGBblas0AnqxajbrKYoFi9B0+rSlFgo+cowK8tYEhz5SAu9Ld4XZZSrR1VyPkpm6RZ4qf0vG73sHz6apLeNihAjz0NkGgPLcnGSelRbzZjIJzdVS5bL7H8frl2YHfUUIDPIRgoV7J72IgHocr1mVfTbRc/oNxFKHK62aYUHnMD6rk94dJ5+fPnH7AHmXLFeNkdUHzXAfC/KsYUER4f9P8qQHv3ngXanNkknwTb3/bjf9imVOG7flX3r7YKcCjfvzIuxfcKbr0skfYmXMEyeRTEbHXXSa4zDzDs9l5FpK/hI0B3vUMBPoJ5Si6xpaDVVxgdPUlxIGbetGBJi2MSzZ5uSVSyXQNRFyMXLuK6JsuuYMExNyMJvaHmya2LJhAEw5jE3QavL+2MHcwWFUa3lwTFZbvvX+9T1PeeKSkKsJo7R5idKxTpZkQBXoifgr5vmwqGZpRocV944Nq3ZwJMjOU/V48pmPP3rEdzpnpkZlr3HwK8RAtK7Ku/hWkXNglsToszaVUGxXjw2yqsFHx/1zkszCzvSSJHwfcfVHMKurC9VsAuUFC7nFlhfejPJL4mjUTmc4zGvVuL5ZWPKNANPcpAPBUFmmwKSl6LmQE6f+y50PGakkxh3EMgDyMX3SwUKNO8lzRZGG3HzAJFLbz8CeiLusfo03rnSPeOBu6TfxBg33vilPuL9BY7iu60WnSEHhgFjPW1r0J9geKbn0Ud9HOJoj9ZjoT3u5uDt95jeUNt/fsEKGqa+l3j1F9NgGzlL8EuhxuJeLLSCA48OT5Dl5qLzfcmI18CXMjOWxz5fEWiq3GFhcGcq5hJZymZI+BhetHOJOoTaUU031rCvKjXVehM15SwvOzALB8bLh7l24GEc6YDD967xHqHlY2C/IcAA7XuiO9kHkzVCIXpJCiuh8BcwVZbFJRhFzxJrEsAVlLWJJYnq5Qws94C2g8XHDbJRadNLrpAfadJwnqDIirUooFZ/d7E5SsHuFaLAizmiG3wfCg8IjaCj8/gDAUJRC5Ja15aMFenSwLLrjmTLd3WMDUqPP7/Je9O2lTFlkYB/yAGAgrIUGAtlVaCTpmBvdjQq/z6G0jmqTznu89Tk73PV/veYdY2BUwWxlsRK+Ig4Pnw+fuBMSxzYd0NiH2X4UgfBOgtkaBk1aIw9ax6sIMAR8H8Asr5nWeemeK3f7FMmiEH6OksPmMcRfXA9JyWuDvZOJHpDM/P4Q9X4u9U3SZ5eLsMAoTVAoU8zpsGaCegMJf9NsvHEgWozoWKdadXFK5w5x9gLvqcY0lQfL6cVIMA3a2pc4QFRwA1yfGZZL2T3zZThZuwnPyrepX9aVWgnxzgc+6MicWWKDB9ykxd3nFfrF3Pp7KmRo7gvjoJRaKcExSI/Z66bzUuWUskIh0EOD07z2zIATasyLgifl2wq87eyVp2wG8oGToSwDQylUGAjBoKmf0Ui1oDq6PuaCmyZDVmKl07E2PsTlGA7FAFCkynf02A+OwDbKN+2vxnH+BSxt//CPDtvRtigWyFGLRq+k8B2vHaHPYBruhlVw8CnCy5lrUnUZr/EOCPKtAXj2f9cx9gnwO0Fp59/R85wMnGGX/lALebtP6qAv1MgPghwD4HuDpWZTzsAxymv3+qQLlIHX/lAPXSemmP9Vty39INxY1kjDVOTo0hBzhUgS5USXOF2WuUWXtnexoEOCqXz2zIAX4EyBxV7qsK9CPATg9fKM7Xdw6QFSkbWPG24f6JAvwrZPzvElDgJvKfQsBfnQQcgx9A+v4kle6NTmt/lcLhcZCDtRMhAR3SlZAsWymIzBV+aZ2uKZLEr3gSGKbIURJLY9gpHZuFk2d9ore1dgCvbQs2CHcze84eVytIU4shgfWcnqhv9WWW7/UsS3bMVKDtU+vnm0sqm4z6pNxtXnqQLiiS7jP/XajuIniNIbNhNEYCzsQxgMcKEgnOqg10t/IY8PNgTCIhkF80Yswb7Du2nwCoIQHtW8fg8UomC1c6kk7cHs4QXXI5i3iOCSkfrCl4K4Lkck7t1wTA/ayeZGv78j0BcK0vRkHUnUdfScDNUuyytWa0lN41cQS7JEQiqnMmpgdSnuHgN1MSJS4SMJQWb9irK/w8uVYOqWKVMmxGHhLQkmybqoeFBQGKgGyKvm+NtTNPkCTvMQkx2n8NMyD2p41MoijE93eamQZNmAlkfQlGMdVn9wbWl3jGplN3dKWu173Bf1yneP73JqZuM5Ihsr0Z2Yz7pN9BOS4hu85HWWgzv3EjoMBJkz+lEcyv3ggYWdEV6DatWP/6xPCHHM4PmB22TeC3BZJrXWJ45Ix3GA7Nwzgm+ETnYJlrOYZn3SYmZrmXYHbX88wv+00+wuFdgj1mz5n/XG93ROYw3B0IWDB6Tmb8oi9LvLwDN3nmMoGdiOGTN35nniYjofaL/QkwOiwD9xFOQ6IX7ykozKXJhiRg2uPNDnYYbpU2hpu3nRqBoWM47O1NT6bJ+7AaCOhe0qlCCrWcwfI8aQNvyU918p73/8Mfb8vMs5apTnYSfwBTCDEcbXwknUz4EawmXEV8XasoCfLLDEzOQAJeu61NnrCagTre3tmBgKrTJGC+yDPzOVz5RFS8BrSR0RBwvFImJxDx83FVJGhliDbZ3zoV7COPhNsekMzKkz/DLBx3/ca/sibMyKlhMWIxvHR4DCdDYT8BozKQcIKP4bJQJQwoG9pmYL4lgdwf+Plp0z1e79QrX2Q7QZLr16Jh/csc/57K01dBX6j4++EL+fF6jHTQ2ccz805zPN7vW1PyHzMD8Fe3rdgc9zEoQl8qrVd4j68f4gbU5R3JVEvI8umc34OxdR6Zn3bLHdGfxR0Wq6InE9x35A08kqbbIdnmlbAjGPomQF/5lvjRAwm4KRwTnGWMa6TmlldSjN8NECmoM08+xDZhqFrCLK6QgIWFRFkTYwWO2V6zIQmYEiQgPVlIKGdSvIh2FD1YyGdc03Me1/h4/V7CLHrekFj3G6Xr/OLgGngUmT/VkESfJOBy2Re3Nl7yIoFfbEGXXwXrpp2BxIp4F5T79Rb4olXsSHBFAhrP0y0bkoAfAhpdX7ZJDLwn2Rv+rAskC7xuiQSc+J4JC7y/CExM/O+c7qXgROaD9Y8PJOSGeBks2w7PvzvmlPBx1MIiGSOJ3bvwIrhAAyBjJKC3tMQrOTyNLagXpt+IWMQwEFDl7TzwtbJ/vfhuQcG3+ioDFc9MBcphUxOPveL1EYXPYd72n9e1ynGNhWck96HENSpVOUcWM0fE1YjPSG/vFL+PgALPcb/qf1X+aQT8DAH8QcDGduSvJOCHgM/DefozCfjmI9l9beySXd0fxRcBx8b2RVb0tFUGAgolfu8NQwDHrsq7/GGMN3PFFrK2nXTeQEBrdxW5oQx0SAKuGYtqt6BPop0JR4YhgEMSkPe+NwIy41YbCOi0j4TTuuhcu2LCN8Eqkac7bWX/XzYCfghokQLPZyF7oivvizazF7uy1nLphj+TU0NWFwFJ92kFM0r272z19ndfZaBTXuzYH0nAVxuV7NAKBr9khZ9JwJKPxK+NgJ8xEDOj9V3R9VkkqIsk+yQBP61ghiTgDwJGViVos5UouePTHYkaHtOTpl59Y2gEumquSLjdDsn8SQJ+tYKZGV8bAYckYBCWhju+zTgkaIlk/BBwGpYvdiAgHaWuy1/GSO79jBH+kQT817/9dwkojie/7Kv1t2cBf/FjYBaPfDicSyTPidnbdLy5bAFm/dByXTkqcz1el19D4NeHaUxn90sLgWfxWfSaGzLl5/cJRNIRvxSVfki5HkpHSHS7DAYC3lYLFzzSj+GrFlVO/Q2SLl0bSMAxZyv92MEXpE9PI8k43Yf0TLoAEqcYB9EyRAK2r1KC7YxDQt62rUzNS9+rZvaUyFosdyG9RisF3/8+Dtb7if2iarZ+QOSyIxLFPhKwS5CAO1tksmiuHZCA++4Ca/EqZ0Gm7Hd0f7jMwYsnY7J2xyugir5Col5bJFayQwIGxkiCdKwgASfl6ouAPrtnCUYOfRaw70O4npxGWVBm+H6XbnwZxgBGhYUE3FpIwB2r9OQs6x3NdZOBcHKXSbjukLBVrDmwyTQ1SGNzpsyzU3mBbfQeZ+sm3gl0nayfEDrvfv+Y6ZyoW8wIXKO9EITiCQnYgdbA3k0Usplqh5xOxcsbtqfVlA0ZG8/nQ0CYazOSzlsk3yF7LOEmtaMsyo7N78sCimNR+FMIqP5iAt4j/gZOU2C4o2glJY8Vg+HZAsnlau9KIdHEab/qQN9W31eiJ6BuTfPA2/fh62XBTDEcEjG81RcY3rVrDJ8s7XAhoM6qE3lqxhFo7LxZCIW8JjBOFViug3cAepBQQnkMnz4EdNl+l9Py0k+SaN9l5o9kC34S8JMFvN/etyELCDtLBAL2bQ3zY1QSCI6dQvWm/CIgNBW+nvomHm8XIMFuo61OEu7WABX2GB7LgAR87pMj6J6M4eNVSq8DAbV32veB6OtAPwT8ZAH90Q3Px+/SGTgp/yAgPU0MZ8HbgrlaPDMYj0qFPF/nFlZi3QTuvUtlslvcRHBCgsenQgJDFvBDQD+74+fFHLwzaEGKT5KxIb3IO25asLi0YKF0MdwNKBLPoAle/8VEYrZlMQLD8P+DgCMk4EjrdwZOHQnUkd2w7vGBrxf0kQLaZo5/z52aIPGv/hL0vHyyv5eA4nj6ywYW/W4C/uqatQ8BzWWIxNtWokJkVeyHhy8K4mtpIpDm/d6D/nIf+Dd8bK4krZM7OM/2Fnizzf1ELm+1RSIdrqxLMlxz8kZNQNXybQbistRJaO0tMDdiGXjrfjbnMywacDoeCUhbHfCe7Xe2tWZfa6zFMjnuGBfmk+aGa5wUePydegetW30TMI1UfyCgWzh4vHXM66BOnDvxc+NmU2uRrkC5FQVaz0cCfrKAtigjgequ+CKgug/wnl2pRUjOAQ9A1pdbBnM22ZF7fsbzWcs31t9ySU6aO5KPCouC9TxFFEh4NPCZw0kZwq5Cch3unoWEflSZxxh4/suLswXS49G/HfssIuNcwDa9PPPn/Zj4qEECz61DSTx+h+SVLCYAZ2u3gXuVkppwlroFZb69IomLPCbmgs/AmLN4/bsQCWek7yesHCQhjC6pQvRSrUAt13UA2x2S/ZMFVDor77tp4PtvlH0NFlsjYc9RLBDvHYlA515Nfm8WUJyw3N/uBPyHZAF/yywIcZaOMye2t6E2CxPG5WfRO1hdKJJke2OkIQs4EHDIAlbXijiBVehDL5ghC3gdSYKW1MboZxbwQ8BRLpLMrcWUDgTk5ZEQWIJqcEMW8Ecd6HLrTdznkXJfvWCaqNQHAg47AXdCSb8mAX4IKDnv2mW2kyZzRswWybRbGMNOwB+zILj63pGhF8w9bCQk07FFQirmS7t10RcBh26gnyzgh4A/JwH2vWAGAn66gT6vp+prFoQjRILL47dpsMonSEppnkj9PuN3Zjlnm2oL4+ANBLRvbyRdV13iYRaEfT+VVOscZuJOryqXDQRsj6qM5K6ewUDAv7KAtrQw8fO4redfWcBhEuAqmQ7dQH/UgQ5ZwL8I+NkJ6Kh+Wmsio31lAf+x3UC5f30v/XcJKAnjv/9q/WdsBfzlk+AzDgOpVGeFfpoDE9KDMt5DtOjbV/ockqd7t18EDGqzulL1sm7BfWc8GxzXkkJVfTGBbdpwWTDZ2jVlVosT7Du/zIL9EQlojO8++GTEBMHdsjiqepoEh0aeZRtuX+v0FEovOMgZEnDZ9Vk0q4sgjlZjNlIBCagzpojk2jEkFBd9VrKQIkjAQwJ2GpJqWa00gBEdZyHtJ7ufR2kOgU6QgKmNBFzyPgNwqZGAsrx60WPWXWH38GU2KB7Oji7cyxKC8R4J+ZiNQtomeDz3xAlBpNFWoGmmTWFPulG2ZrPvSfCxmLFBGDyQgNxWUsEblUjEInWuFGCRQQj1NFhfpm1OVwUS8DMNIjxs5Jx6y5KBvbVH0iX2Lqami6efuIIabGYsEvC11TJYM30haiXuFfpg+lmJRiGT6LzeX+l+7lK4KgeBxXgcCTi/HBokraGQNFuOaqpcxh2EsYjvH02ZHdXNA4blOcJx4zlI7CKYLCE3ELKBcGZ+HwElQRD+lHagv7oZTCYbN5jNgzpwbcfUiXncl2A2pyYDOUMCVQGGo/R4QiJyNyEnG6nhYZZh+OVFdHklzwsSTTtqRea+J2JOlmJSg9Jkl8Ar7tMd2dTnIzgH7s16EyVHslxXCtjCHAk4mRj6kAV0tAkSkCoY3nZucoXZTqiI51TTLwJqTYOkUZd4PvX+fAflXSIBZ2YRk9f5jeExL2L415w6Spkd3qOaZT4zl1hT+kXAYoZk+hDw7CHRFEtqWKhcE4h6Us+g0nkZ+K9Uygl/X8xAOe2RvPsdvp4oHZ5v5iEpN7EVEsu7KLDasBjeC6pZk9lE3Q0E9GiMn9/c558wt/s53J8s4LVCklnJAsPR0yGJydbvNNCi0zcBz7cCr7eadoHHZSWGlxyDvz8lZQCShOHyo1AFJDbXBP57i6Rz1dUM8fdsWW+5RmK+AAlN5goScCOnHDkX5ymsygSflCVgOFsyYxVmxwcScmbgSqtunQ7zefdk3aY0f18hqCRI/J/SDOZXh6vTMxJw+Zg8WK/mCp1M3kwCi7rPArYa/g3OD3EPlp0/8NsMFwgJc+MOJDFvmX+43XNy28xbIOIRyeaTPCeWpabgZI9dADDDNaLOeWcgIOS3B0eueV846mU1rrFFP//BNyqYX8yWuEcTn7bj69sD+1bfiK9OkYBlbDxA/cxi52ORI+y9b2l7DfLAd+76lbi5aIIh1HcCLh/ZdJOvXLBH+jcB2xs+I+w8/SZgvHzvYLY1CtZ96HiP77dIQO2o3Im3q5BE2QFfP4P0HvgziiRrR+ccZvkDX18kSED5pBYwe5kZ618uSMDOdBygml4FEMWFQl7lfItrzkACfrKAr346n/pe4/m/J0Lfgnjf4jNDLYm7SZFkjcFEQF51G3jvs/gid1PcwSJN8POMz0jcTffO+vaeOf77C1+/od4bDC3PM4iZfqtl0BdzEyS1S/v5EHH8zsFalQVxb3LfgtguajDPryKDxNHx55MngbOf18HvJaAkyPz/r81gPllAyc3GrD2pKvgiYN8OdDVeyIq2ZJKvQlArXSTXIQv4IeCqDRJbCx7d0pWfh1fwn1nAYStgPRY5dyIxJPOYtNQ1Z92B26UYa9rhPnkN4wA/zWB+EJA/Eo6smFt9HQpBh3GAnyzg7bgiQxbQuluG8CML+LUV8F8EXE3u31lA6XR6s1am14I2Z/B6J0bYBkMh6CcLODSD4eOpMmwFHLKAgm+DZuwursu4ZRc4jCXvhnGAHwIO7UA/BGSF63ch6CcL+NkKOIwD/BDwsxXQNqMy/zkOUAgk0J5jUXS7XOdYZ29XsnaYOYzLrconsTYz6TpsBfxBwE8WsFuvR9/NYPos4A8CfrKA3J4iAddGetU8fuy7k/HqRYatgB8CfrKA/9hh8Ny/1tB/l4BTief/kCyg+Ks7V3i3th8J6yF5zgskgxqsDhBuVjKSanZU5s/puuwfylKw1sZWTTcbrYV0tBuTtXA3KR3nlwl4xxNPojpBgo2odoYdn1dkICAfSiFsXismCOvXVqBvHwmIf6NZFk8uO5u29eoFMegaiWdb50RVZRxDcJAnJPJ3SMBghCQLTiOGrDPhINP8XMaQbg4SCd1YPtERr83BM29jdk2VnUy9+FJCfPaRgG6HBLzGSMDgTr6zgOezdIOdm8nsevrC4zGlqcN+sUBCHreHkKb3VoTUeAnZmtxbjkqjkQTJ5T0KQj5HEu/dMQd7u2HZ8M0cKD0sDwRi5TDKIsNkcpquDleIhOs0CBfZKKePBgkYnHw5W++S+jVkAZMzkUlwuyBht7rmQSq0apDakyedh0Z7Be9+mwShc2H0gYBQXvD1wanJaWEdKTx0SyTrHbeK6e50aQCukkIScl7VdJmU+Jy93uQgcpn9iW6DAwO7N36Bxa7MAB2p7hLOz2BGUiF3fh8Bp9Lk7/us/UOygLNfnAV0Wu8GunvB8NFwTZuUfRHUh4A+H1b6kAVUTuuKdRWqv0izjnhYedOcdSVpciU6J05h2RUYDp0NDLdivmjAfC0umVuq2ysR+OgMzmTSEX960GVyM9uvLKB33CY2Wbg3acgC+lws6WQ94W9AF1JFXJ2vQjLn5jIsoGxY75oj6aLHHsOxYlFl3svoh0Nr4hZJRMrMPc0v+kBA850j2VY7JKPTajPQwkObeUJe2RgOGi3YRwcJtjojAeNFcxkI6PazgUnCIQHnslKxXmBbOlke2hlCcfMM/EtTYaBeIinn1iwnLtuWNeHT+QGcKkdSVS8Mz487JJyitX2/0a2lDAScn9w2c9U+I/KcLDSwFBmP/zYxfL6PnRssmX2H4f1OEog1915gze9l4L12+HkOBHR2TebONxieviiSVHmGSL71EYlplwUSUDniz2lTCkR7iDLo2aVlBwLmDZ6vIZT/RkAq8S/iX8v092UBp5I45v8QAv7qgfC3OZ+AQiS8R2a8YZNnh4QxlSUSinRIsIuP90y/VzBzKw8Jd4LiAYuyu2XuDdYvMi2QgI6j3DIYb5GA3ZXB37cfO9a7uHiPHWLPBQzBysDP1aVMKF+0sGCbhvheJ8RELJGAi30/BaXyCkpmbeGDTUskZmgVMlG4bwL6vonnMz4564GAkFz1nMwXjA1GV94DGAV8TKkoeUMhqFeaeE/abyTdMp7i9dg9sdTxbQ+OSkviPzkkIMx5H+b+6E78hy+eyPPg4TOlE5CAjtxPfOgJOD+aJX4b9efzIaBV5ohPnzFeJFs4K7A3yyoDUzcoaSwk3KwfPuiXGyRgto2+CThN9JBcijM+c0bTggVcgkjsObMBZVvhmguLhCMb6b0HLdng9S/FbwKuru88c2tPkMl+Jb7xSGyOa34lUQIrtQI9RgLCjMXPJw6bAuaVidc/DXOZHIUbEpB3vwkYjwwRZqFSB66S/8ZC0Kk0Hf+qToC/m4C/usfuY3wThkLQ1daZxl+FoD0Bh0LQy8qQhkJQe9sm9dANhp3JVTAUgjKz9JuAroIE+fQD/RBwZTR7Rbs9mon7nqv9xk7Z1P9HFvCvfqCrxwEJ2mRIKDGj3Fc3mCEL+NdEiE8WUMxGVWBFfiJryYpv3fdZavD3d9VO467aFwGHQtDTK7WGfqBDFpC2xnQoBLWiTHoNBPzsBXTuoqVoHTe23efjgGRUfNv+HzMB/5OAn0LQYSbgJws4FIL2ewF/9AMViYXk+hDQeY3W7uguPYnN2KattZuz5HLbKRc4SW0JAwHfcvvMnEJLX9qqXuhfMwEvlfnSRow0/zcC9v1AJyt4Ivn6QPKTBfxBQHePx/8QcOgH+iFg5/psZlGD+Ud2g+Em/zsElGXul03b/e2FoL94JESj9iMgmouQRVrVnCjJ0xMcbpGcReUaCWg6aQlBLEhBGJ+nAt3JXQvJXR0H0cQybZpHvgDrrcmz600hI7nCFh/ixaHKwpRFAtYHaQ2R3A/lU7laofFqIUGkCbMsZRU5pM788gaAk0bSCXFyulGlFNLsNWEjlkUCulmLBFNX34WgGkaBsDEmEolm/O5KtzNJh1C8TILAXToKLau2gs0+RQIaFMnGncYjSGnLsNHBH3HUm/t38OuXzIbpi7lSOI9MCPVqQoLXvifgFcm3SbYiCZtVK9DR5jIF9zgdZWtt9lTmCdU42F4qjqyNzUqndSYtIIquoyxcx0xNvenqBqlfToO1P2trKsGig10lIqlX3E6gKmgj2CwwyAiKrX2lkWUG4N5kNUjS7KjPJ0x7g+2TCiSMVSak9QEJGNS1HASG0byoitEE3HNZDNYbo91RMl83kK4KJODrMnrRaOmz4F0O+Pe7OIxM2dEIyXlgkXzBvkHWL2Z9FtCYkURof2MhqCyPp79qm/2f1g7mQ0DFNGoWQqkEQvKiRhKShh0IWD7PT1g6CZJIYHWOTM7OGIhuFsTLokndt5KQMbwSMPzbyAVHSBg9QZ++MwJyiQS8gIeBVE67wGVLUSGuLSFh3n37l1eGeKmtRByygPgzHj8+OHfQ6xOGf26z/SLgJwsIR22rk/FrXwG9nfF8rG1yIt6M38MyKUsWzplm4z148cGoq2fmtg4SrtmlCjiEtqzPbJCA3bF5wUIJMTy211JM8n4it1F0+PufvYB6vZqBwd/6oi5u+kXAlZ8gsU6FFRLG9hWw6hOGyx1+lZLzQz2BM6+erNeoEpCUn79geXCawM2qCgnGn6cDAX3TxiBW0w8EZpu2DYDs8PPaqBiOK0uly7ztHEn3Pu/fMLfdkvXvs0Qg8t74LgSFOqVkUd5VIN0Cz+f4nirkMd7jpxg/npmvP015IKDKzFvW1WQzJH7VqV8E3K1KdEm91mF2Or8Cb1dKr98WrsqyMPnbhqD/kKGAvzpj8SHgQhrlgT+6GUCuYOxgvtALZHqVyGStOwdYVNED78njQybPbT8lXXn1WTN1jETjvSfYyfnG+tO+/chERgLR0WOfQTuRdDKxz/BFQI/Fp7NJzi3YU7Nv+hrGJySMUwF5mm3gxkaiE6lMQiSReWO9Z4WkmaUOknPTt3M59HsT56ETgzZd4T1NSqEmE41ZAU2Lewa8Fe0o05Q+6NWiYP1V+Z0FXLZ7JGDVt5epbtEBtEOMBKu7ZEcIwwfg6Nt75l/K4kTmcoQE1Mb4fjWX1OQ9KoqBgO6dJF8EJHfmGvgbSeTI9G7AQEC/xfCdFPtmDwuhJ6CxLHJSGPsr0Hs/CPR6j3dkOXGeQJgFPoO83FBInDAxkFuJ3+4rwPcPT7cjKOEYP0/e1+ufhaBkh8+kY2B0oK67gvjXvhJiS9UatHFUZ26S9cXT9jsHukMCQnpP7CELqHNRwbqHGEkYCLwE+oOrM28j/cYsoCxLwp/SDuZXrynzVCAhKm8crJi2iocsIMds3sGQBRz2AvYjIWztXbyGkRBsqVeBs50ktqbkSA5peUOiXdWprslbhnEn8b4OhiygFXui+1qYlPijkwlapvj+kAVc6a4oDwT8DAVcxTM8fmjtJXd0+xcBh5EQPQGHQlBeMb8LQW1e/EnAoRD0wS0st4vm42zIAn7awXyGAg5ZwL8IOOwFfFpzJG5xqNlhL+CHgNzx0AVDOxhmN/63QlD+eLi6cqBU2VAI6hbMdCCgfUv6BqHMvi8EXb6DH1nAV6N2md3J5evHWPhVt01Drc7xfIZC0E8W8FMIOr4/8d/vZ6n+MRbeedolp8HishgI6EjFv2UBneV8amtOdLdd0bX4wBm/8Xw+QwE/haDDUMAPAV+3E/vPHQnBCf8rBOQ5jv37ufD/kEJQ7RcXgnonLYTN9Smwa5nuc9p2/hnWcYRE+mQB7+GhAriYUhAp46ovDD08Ya9142xthibQ+UsSINWnYxI6i0ahMne5glfyFRueeCSgWLYxEu/BBMEkkHX6HN0lCDNjxm4EqGOqB4s3RM1MI5uDhMevk8UWQuYukKiokYBzoZMgEJ9IwIeEBIxibQ/rNEECOu86p1NXM5GM7iSLnte9QlN+UYNvakhAXUcCLi/SCILyzbDrc4gE9Nn0AYFylNlgfOjJaZsWRMFhEkSZ04Y09i54fqUuBuEmRgKaxmIKO343ygJN/rSDKTnwrh2XRcd9q9Mp6XQA0UECXr39i87iwx2ijTbNoqWHBMwWZQeHN4sE3Jzx8xFDcwSeY8skYomc0wa6CBJzqQZpvn3a8+0uvePnfxSCiFr7mDKX9Wsg4JrdNBw9O+4crnQmZmG7RgLSQGogsagSbDbjw4uekn5uPT5Q2LAJkID87DCCLT+ekU21QfKF4fS/QUBcU/z0T8kC/upC0K5m7mCE/dS4d41k2LleC4t6/k3AKGiesDjPa+Ilii4PBNQXMYZL4/eyJiK7l8GssjJz+UWB4RbcXkA9KQtc3aiuxKqcK+he3gXAgKgjmVokzKl4B16dJiEJZYSTycZv1q3sMiTEbHJQhVvF+gpThUTlbgzMzBcScGkiyUwQGyAhXxO41yK+//h2ACuzK+Ldgg5otMIjqaaDJMrkin4RUM+RgNuTZZN9ZrxBdd8t8YQpHk8S31ewJmFFhiygoiDxlte8DoZC0HK/UIYsoCuf8Hz821gBzdRyJKtRvgh13mdQPeubgK6RvEHP+lmLholEq6pmCsqhagPvRIwXqdQFBX2J4bkf7wyBLHfzHIhx7TJgFIuSUSF2MMu4fsJYIsrEUyMRdFbFv4fdZxk9Pe0LO5dP1qeSJBOqiHjUR4PHP+d9B1fdY8CSnCdxT3YZE/a60JDsYsMOBDQuIwMsJn8F7ohJfxsBcU1NhD8lC8j+4jX1IaD9ZvLAvTliTIzSwSBN6DPlz76YV5acrywgGEaukDoxHjA7j+9494gbhTQGElALyT3wXiTmSBqLe1BHjwNxpyfTJuzo7QGRlTLzso1OSakggT4E9O2tfh0ISMuyJT4v4JqTbS8CzcuRmB8Cymsvh5kf5qz77Fsw6ftbggRCYnknNq/JoVBdmM2KO+vH/u1EF8Y9GAjoLUrxRc7b8xcBwbomHJH27wOQ4x4JlkT93PfzO4I5/y8CRnenhvk5urMg1UhATWlKMJMlvp/OILHmJZJQuzyvmfc44fuddoYHhndHAsaLwibT5nxAwup54I02SECNRwKanlwQV3ojeT+FoM4MysA9G3i9/oZJwJga/Zqf4Bp60/MRDCfEzze6xEhQ+s7ACjc56514JODdFVlwshCJbnUlJRsfCbhswpqFiJgKcS5FCSvPQAI/R0jATxZQP42RgO5SkIljqyIsXhISEB7G6TeuKVGQ/hAC/uos4Gcu/CtZjwNHaqxQS53FbGgHM+wF/BSCfrKADh8Y3LAX8JMFtJXn917AgYDPy1bXLuFFdcejwzcBP1lA9qx/E/CvQlCn7tvD/FUIutJP1U6TgrPsCrc5928dQT9ZwE9H0KDrpxD+RcD8GL1cplZa4mTM9PqjENQu79VrmAr4aQczTAW8zXvy/lUIym9vU/d5zhqyCuL0ayYE3yABh0LQIQuYsP9GwNGl/M4CStJeHgpBV6NEkrX4dpN/ElA73333xehIXNiaXwT8UQhavfD3xdeKJ07Z2kjGjfFFwCEL+CkEHUUvPP8PASN9jOS2yCyAv+bCT3fhi6y83ALttV+Y7stZ8cGKQikMewE/c+GHLOBnLvxo2rDsP7cjqPi/Q0Cel/9+MPw/Iwsoqr96LyAvhZDEmUjWR7WpqdouLpBsHZmN2BgJuFxqFbgLVgpCLkLCveflE0LNHbNrdiyF9DK6C7Dv6r59y8Oh1OWkG2wrv84ibz6DOfHKF8TvGRNEl1M/6HxxmEK8dZCAm8tuRyfvRT82b4cExID2Rdfa/QDpoRSySBgjAafLVoLdYskg+VoknWdcjgMB135n1/R5WdgQ1sqEjXipoZQ9lS2krYgEJDG+/jrvCWhdRiR8JCuOisk6/yoEFXf7mj68kQOBw06yIA6QgJO1JAGUDBLrQ0AJNQfRmSLxKJ0p82N058DdqDwJzu+VTuP0YMJeDfHf55rD0eslzeEwOSMB30skoCCZHezyTs4CKXFsettLDMBtj4G9wco1BhX+GqKyVINNZh9hflmNHpC+1wIbpmZzohNl/IL9KUACKsFeoOPcWsDdZUQ2WMajHVX7Pp+HY6sEMRXw+khdshDsNkjmg9jItEy/C0GT7bYn4P24hGpNZyS+zpj4txGQH3N/zGD4X10IunPnD9DEbRO4h7sZE7O4taC1JZLjjPEkmU3E59AR1L8dDIVc5rcxzPZtEfhutOFIvSlkoBevZL2gLzycSO8XfmEwWeZOpOmVqIcbD0vu1gW+2mL49CGgyp3fmefxRkyWIiMBjadvJMwBjz+qmQJmZY3kPB+28UBAXVrh+VQ1ktSgUQsGab8JuGCiI9hLvwrc6OaH9BzgParE7pN1Dzd8fcqVKoarWZv5y2yKWLomHb7fGQmYrc0doZxxA207xd83d2ZNrofVDAjf1JnfjZGMzvaiguVfn9mQBfQNXwWNX2P42FylFxFP/HXIAsKFlUJyrYoOVnaA5HKnSECMbqdgn15tBnJh4OeV3gnMnbgN3JXfd2CVbgVise5YuF4snVitipDNxL4dzRbJduP3IsybUV/IuSrx/FtTg8VEeREIqKWQ09ZDAk7xq9W3TluFSHL0RUBwbmk8ZAEXSj9GMOrD7eCxRgJ21Sv7vQTkx2PxT8kC/upC0JGmpmDsVLxHrjckoFr2WbKegO6W9Awf4c9LjXtknjTKKVH1eQ7WOkaidZMNJV2UvGDG0Xvm8lUskMLmD+Cw3ZF4m5lkE34RXWCVqGXmB2WsE7fkn0BvUUM8JtFz0lEk1yo18B4jJ9EmE32+AUoX969CULdNcnBO64J4aoYEjK78FoztJc888YnkDJfzvkPo8kE8peGvdJn4ETjcDcl29pGAN3KrQKtPeD3WvM8q+swJbGWGBJyaxZWwDRLQnMUP4jZ+ghFtfz6E8R6Bt7wiAf0LEnDO1SXxpnP8PLb3vr3MTr8ReHd9+5V6HiDhbhXrXvtnhhTscY1XDyRgNivqIQtosWJB/Hs/1OE8avpnVlsSkBIk41JltrCoCiRgPULSbeXoBNqcvQd+ZuL1iVfmCgqLa9j3ykInb97gepIj0XcvSSeljQQ0rhwS8FhKCokVJKARGX3LqVUBxF3wDSxFAQnYFrFMVux5Ciq1a9YXo99IQH4siL/qe+p3E/BXr6lhMHxWT74KQf8ioPW4bb/awQhy3QarFVLlRxZwxc+McCgEHQgoalNbG9f+zB2bp/prLGBrHeauXFk08Fqaxlp49D1XPBpCNhDw5kvE5dwnKu+TBRxlN8ZlsjlPBgJy0dgYxgJaBlScZll9VuyzF/BTCKroxvuLgH9lAd/WvwpB+fxguWO9b29zVfH9PgT8tIMZCkFHXMS44+TRBD/2An4IOGQB7+H93wpBfeVwc6eeVWXDUIib5sgu01ZIvkQ0uaEdTJcuXuxAwFAfuQMBHX6WCpqYp9FQCPqDgMNewO5p94W1l5n7bLsnEjhD8n0KQT8dQQcCnt3FciCg/1dH0M9QCOd0r+wfBHQevikPewF/tIP5EJCJMNr557aD+dcC++8ScDyZ/imT4UXyqwtBZ20EgT4RgzBNmxc+28dXgPseCSin31nAaD6RssAJbaCr7egJsXSYkLW1SHd0Hmgi7MDAn7W7o1ODKXHdvM81G83VbwK6BxUJuE93MZ2E6ylsFGXGxufl7kqL++gN4bnTSDx9IqGOs/YEUR6LJKqavh0MlabgTQz8fWeD57Pt1hcIp3spWEv8jqM7SVuB/waBhPN3o9P2Nn7CTj6NgkhLkYDTPB1BFG+RgPpzxNHOXBSQGgZen7ruCyvJYQUJ8QQSaMdDSG8PJKDrqBIJTyESkB/dp+BL91EW3Zd9u5bwwkFMzjySlh5ser9LDrjsa8SGyoZBMjJlDutzPM0CJkMCxrMVCzt7LbMhf3ZCOoraEbjpDAl4mNdIxiaNwZ/mapbe01k4z8+XAlzTxOs/T5grXYTpCw6XCAm44ByZbsh2CXWyxPMr69WOThupgdg4KEGaxiOBdq8FDynZMsF6ox4UKnqHEeyny1mQgNLEVDGrJdxYHX/OxN83FxC/WfuvrF+zpv60LOCLeA8waxWJUb3SHSnrOZJPfLYEFv0QhVlrfGUB3eUBw6UPAY1VXxS1PmwEcpjyMthkWwUgq324Falv0HUMBN2QWDl5S8wY1BC6zPX3Rkg4/6KBoidv1iWXYjdkAY3q2BHfOeLxMbyrYNZCjQRqpzGZyTwSUOmHKHwKQZWF+IK5O6lYrwIMJ+vr7QKGKleZP239mArFeg161iIB/yoEXb6WGA5+CGiZ4jcBE5KeyPHQN8jfa1XmBVxak3v/evX6qln3XuP1X9SVCop6eWZwuCJJT+1BAXIqCwKlYvYN9/c30EMXSSZTJOzWElkweWgy93id0qEQ1LyxSMC0z5I24QJxJnMYnu/HGF56jVOCXj061sumU5vEO48FIxtVmXtepPqQBZzH9z4rm5tA9HNHYdbg8Vz1WH0TkH8/kRtJ3/7mehuBnbDPwDPwmUes8UoDZy8jScUgpQMBVUN5ZdBw5u8j4FjgpV/VuuJPawdzofMUnFLLWbDHyY5Ai+RTKrNg4W0heV6n6AjzXHiw7prmCHjSFxo6u3sG+XJjDwQkqzsSahEgMSyBP4J1646B+4IUSJMmF1A295IFvZ/kPjs7L1jtJw3xl33h6IeAzqXAe6yJcc2tXCYBm6d31j1gwEduUpSD4ojfBGzHxR4s5ZFnfn5Fck73cx9snSJRXe5W02C6wDVFrkg294IENI/9JHbnjASUHFEgVJ+fYXl8l4HX7ZB85fG9AVUYPwJ/nRpXkpdGDbNtv/eRC5PXQEArakrintbpFwGNlL+RoRB0rc8jvLJHlQE/MmxizpwzmNqi70K8RAJe3PMNKJyKwGU84UXUJMJnlLotA7/h8PXMQ9zhGjVaFjarEomH5wp4CXfW8y+5MBBwyAJWIRJzujZ40HQVSXc6mjq5p0hA9Rg0gSum+Exr8tsXAf38jgTcjBgk4ErCv6djigrBE5j2ZeX4zHiIv5GAY2Ey/dsWS/+QvYC/ek19CMg5738nYL8X0Hnft/IwGf71IEgWVzCEIQvI53XFrphSjId2MM9YfX8RcE5TxeWErCEDASfZfeE+lwHN3ENmhgMBR9xDIA5sUuXnUAhB2e6067QZ/STgjyzgZy/gtLws3HHJ4fHZvqPm/Z1wLs/N28CJDlb+g4ArZ4Fk/BDwMxl+ICBx58xXFtBelYLWBdEU7/aqyYYsYHQdW25HDt3XZPhPO5gfBPxkAX/sBfS2t9GQBRwI+FUI2reD+ewFdIwV/CTgX0MhhkLQSn9/E3Ds1rp22+zx+nf8K7DFK57fX0MhLLlNOa17lMuhEPRrKESfBfzsBXSE5RY0N/ItdzT3+cyJO0nWwsM9GCbD/2cW0A4mzj+TgNP/HQJORGn6pxSC/vIsIFtGEI8TMVs/33uOlkx5g5RyDFmPH0iuc6FVsL7kUhbdcjmmd/vwBM9LJkFkVemJjoy1CPHIx58vdgM0v0g5hJtHE0QnEwno+WMkXlAxWdBN6hNdiYsphCSdsRtmtctpN8V/30tzjWxwJXCUe3UX2K4YMVgv1aM+D+ZSvxevY4KABng+grjOYLcZS0FouDuBLi0TYDdShCDcBH1r+lJ7gWeroyCcjJCASjwagf8KRiR6mUi6qdGVsNl4eH3SnOFolrYuRB2LBFyah5jSZi1BNI7w/RcnfP0+KGXYXhwkYOW6yrwrfQ72vsFnAwFfO3MFcX0YsRGjNUjOYFWCt5lN2YGAWxe/NNNZJLNB2+x3NN2MR7AlPJJuE9kCLbJLCp6hqtmGWM94LrH3EtYxK2YR5Z2aPizpheTuO7RyyoHSxZgs4W6s8Pwy+3CiRbloYG2GSpBoh1amzgxj5U02Y7L1nCABq3TEwGb2mgXxZIzk4ybuEq7bBAno7n9jFnAiseO/3WPxTyHg78gCzoxXw7p5V56IV55fYB39NoDnYmuTmVkguYQ3kqw89EPOCySdcjv1M8C0iUwI5zBA8juGaytDovj5JB3YzusaDATUZsYE1HfQZUDORjxkARcv+c36OYPhElPfpqB5OyTh5intSCKpDWhaUrOeJWx3AwHpXmiJH/JIugLeHTjnaU28lWtwxD6rGTjWoWL90+Syo1um3IAyh+8soGOOVXBWNhKw2G6BRLbBwmy/xfebiXi9ReH1rTiuSK6dLb1IsF4r4PAchtOnVd/+hV+rYCbKNwE/WUBjZBUB3K8pR6ayc0ciekjp17WMSajPOViKfJ91q5Fk79KQgdZyy7ri1VR+ZgE/3R1fGVOD1Vod69ajKiS39MxhON8Xwr6Wkk1c5y3C6oEkd991GRL2vqBgXdy+kJNadCAgpWskKJRbSnztPOrHRTyzgYBbX0NyR1s8n2tjfhFwkYWvzHUXJffbwtWJxMl/SkfQX71vaT3yUlDVW0F8c1ScyPaSnMB69wTsMiTYOz0fcSUdc+ItxDwkxqhvcdSe75mnlBObWA6uQR0WSKgVMRTCau8TGG13zPzwhQTcX84ZmK9Hybq3Ug8HAmo+g/fs+dnPrTshAa2qaLOBgPsnj+djXZGU7y0e/5MF/BDQ30eJTNxG3QPhzTxzN0kukyYxQli8ewI+CM/RUy1tBgJioIsE3IhFBdpIKzJ/y+AaXFyKS18YiQTcMf1ePQ8JqIchku9RGl9ZQPPqIHmtGglIX3wFltyT8VMICvkZYQXuLfO9hyGQ2lQ3sKDzinVXThKSQ2acwaLzPIPJrHiR9nG7wUxU+w6lDyQr15yfQJ+kzLxcw2cMb4l7sKePJ3EPe/y8FlfjAjZ1++vvBJn4D/UK8/CA139bJEDwoxuDvuSQeKKIa5Ka8wbmq6DBNZ0iCWP9XCHZjTKA0QifgXwtNrA4yvj6uZYow17AlcPhM2tkitffuKbG8t8Wgv5DCPir19SHgDLLTwL74lknbcmNZsNewKEdzEDAT0fQnBM5bUyd6c+9gKWy6Ee3S+/Aus6tUHvJd3Ug4DAUQrW6hTutQ5r57tLcDQScrncTdiDgZyjEkAX8FIJ+CDgUgn46gv5nFjDt2518CkFXl4eka8tX0n1lAZejba6poWl/DYVYLKrX0A5myAJ+RsNfHkgmeWu0wZAFFDJe/ioExbhRHoZCsF5PwM9QCHe3Xv0k4HKjZT3Rqq/R8HLdk7kfCuEoQvrSlH0hD3MBrepUK8No+E87mNX+vlWGQtChHYw7S2Mtf/fX288FXJE3Hq8+torbaRO8XnluygMBh9Hw1wB/HgjIwF9ZQHHkdoL9TcBPFnCyBD5bXVwk6ScL+CkEHeYClhsNhr2A/9ws4L+WyH+XgMJU/FNGw4vKL84CeudVBIeGEdlI3DECVb3LA4IJRXLV7FOZu/W9Atd5IAEPRD7RK/RZPWHUj04Xyit9PFIRAi+dsJE3Y0JqeV0B7oxp2GjsIQF37QGJJ3BIEoeRc3rfd1NYX70Zm14XNhJphwR012+NJD4ZChcziI6+RNYbGwm4HyMB433dD5UIkYD8AokanM5SEL1ftkzX+5UPPucKbCAsmpAu/FUHKfdCAkpjJGDJHL4JKPsjgbZhVwH4D5kNWR7Je9gjIcHKhGzdKkhAsUQCJk9RYoNjhwRsIiRg6PCjDNc9Hn+2P3BwMM88GxbKCgmojr2BgGv/vZep6Y0qJPBoyq47/lBTc+OzsNN0JODBdnLqpHg+waZB0lW6LNOlVG4hCBkk4LpGAk6ztgJ/v8S/h0kbrt/rh5/3NZazdeS3Ol0oRx1u95mUrU1zdaLOuWshMp9KkBrqTJl7QsrDIbKZLAyalULfDBLQ3+5mQTrdODHl080S6nrZ/8zvfx8Bhan896Ph/yEEVH7xV2vCJw+wXpOWwHgrXQmfMu8vAm5HSK5S874JyBtFSOylOoH5sS17Qm1kMo4jBpxtUBNXJ6lO2Khhgbaba+bV2yonlvoWQFutu8xLYyTfgkk1MI48kq9bJFfyVIzpkAX09rnUj5aPWqBBiuGsMZ7GZHQSRwMB3fersgm9zFnQkxgJOO33JdkifwX1QfH4TuyfKGWkGJTn6sl63MKyicQigZYTF8PBdLUNidDduCELOBBQ0+YF6MKiYr2Eli9ilqkCJi80gSc5SGCvOKigTBZPFsQtnk/7WODPC1JkQxbw4DM5rPj1K/BuDRJ2oezHMIvwU/CF+VYnzYz/JqCV9TPdjI7Cot20SLRM0jHCPjdDIah731gx6fpwdLWwagL2BcPX7C1KoNZsS7x8YcYkkEsKJpFemddKU4VMN3MkoJ++iO9rUyRyXIxgVh/x+pNVuSP16KKBWR6+s4DoXROc+/J3E1CQuT9mNPyvLlpLXn0h6P5RBGCskQTua38GuqgK1l8EpUJMAQmoiUred8zshzi8+mLg8eTOukWxhIGAq9UDCaYRgxJ4vc+wZLsTgSTGe+KiNFeY3auS9SeOsCOh0DzB4Jd4z7qBzpHQ9GowVAPvscks2ZGHUWxhWWiPAApLosQukVwDARfjAkl0T45DIWg/oF4hnuNEYBPywBBzGnE0gTZBUlIkYOKL3JAFdGRasF56SAQSbecXUOdJGfiTRVKTY/SOQdsGDxZGFyTgTUFSLRY1EvC+QwKOFz0BHy6SKjjg57G6OSUovnzL3GVUCGS/UPH3R9c+00+LmMzXDBIzveaZF7tFTfQACbg0NSSgXCDphnYw16rMfCErdqTyxCMolv4kvrUrQ7JT1AyM0/NB4O2LChk/5zdcA9Mczz8RQ2J6/ARUth8M82kH8yHgrGKbwK9FXKNajQQk7wLP1x4jAbXCaGF+O+Iz8Jrh+6V8MQXH3/zuLKAgj/+Y0fC/pRD0MxTi517Afi7gUAj6IeCnHcyQBZSyueRyo1OVDYWgnyyg8Gbw9TSrbM2RO83lDtem3wEuy0MhKCfFNPOUKj0NewG51WKS2dzU/CLgj72AS9LNXLlY8F9zAT+j4YehEHFp5QMBP4WgdklTXRuZBu+K0rINfhLwMR8Hw1zADwGH0fDzk51r53g/+pkFVOWC+coCfgj4yQIKzgHPp/Dr+KsdTL8XcMU969PQEVSY1fXXXMA7O54hac8vdsgCuk3D/BwN/yHgZyiEk2b4/h8CTm6LZ2CZPYk/BBzawYygtjV+4jE/s4CfvYBCsn5l/XALQSMvX3d5npkRb2gH088F/GQBV6U+DbV2n35lAYe9gB8Cdnr4CoYsYDttnYGA/9i9gH8Vjv13CSixIvenFILOfnEWUL+ZEcTXQCJhfsCvoCb1c/B0JGC4FJGAVVbWkE7PErtmC/tKueP9BWu9mrDraG8iaTBqgoO9Esh6u2piulm0SECLtEFUOkhAzlogyWZTJov2j92Ljg4+EpBekICchz/L0HYQV1QLNvQ5UqhyutwhmC2ROCcfCTg7aTJsHY4J1hffVeZ52T0gOY+kIMjKvULH9TqEfaCJJCIOEodd3jtIxk8k4LTrO4IekFwew4/ImrWRdPl7XcOBLfssp94ItEtbDyAsBTYUpTakR2sswb4aTUlgyvh6ZokE/LSDWb8TJOCnHYyvMuOvQtCw63zwzs6IDc5hq1A/XNSwno2nbPRYHl70vu1YSEpRZqN47bwGAoLwRgI+1T2lTbvewUEv1Cw5ZrPdXFvj+aVN2ReiEgZDgl36wiBlhgScXkY2PcWZDg+ekdjweB6dqKggATf3Cgk40/Hvlb3NMWy5F4ME3SIBPx1BQd7PgmR+w7/PqZkt4Q43/PkaOL+PgBI7Ff+U0fCzX/zVqu75B5iLPivW7aWceM8bCypzaDPX0zHwCXfNFwG9yavP4l2KCdgswXApEnUM3ygSzW67inXNfWmT9ZNBYrGHG/FHtKoJW88FMFmpY/2yHx3fFUgyJzm+Wb+V+xlfZV8o+Zh3ARxMPP66w+M5mdZkvqxXeFvd1C8CwmSDpDuRiIPlU6sDOLMJRx7Xfi+fZdaB3539K21GiwRmrYdkQ/LZX1nATzsYYV2FJBur/EBAdyOaV0KpUQCZ9Nd3v5k/CehOF99ZwB8ETJy7Cla572egbVOOqEZTwLL1X8TtxuaOXO7nMZhLJLX3dCqdSKs3EjlP8fgPA8P3TzsYRWjw8xVHkk26fu6ibQBLoIq3OxLz6hiI/cTr4fv2PC1hJNA0q8/imSmG+0U7h6ULLxZ26y0lc3c/BRofXoGr7fF6ZVGbAa1IP/RhgiSdKxi4azrF86lGSMA4uRiwiDcv1h8zv5GAEsf+/fCif0YhqEB/RxZQf+hF5i+PRk4K4XyBmV7jX+KTBYzt2/HTUoh4JUXCfQioBsyDuLw0ASJObm9QsxwJpUyRgELanGERdKdgyAKm4fuLgN7IFJCYnPeGmXzDezbUY2EgIMn7QsjrxNjhvbDfg/VU8P26AAl40m4lhrRJQYB3kWCWKp5hNpkgiZxDf7zM2YCtafj6yr/JdJ0eUlC4a4nn1/0bAX3zjmSzNu8MFCUsA29xEF9ku0cCqtk7JyCKSODVBUml3qycDFnAtSR+ZQEBdJOSJJuXsDKPdzJkAS1OTcAskICufjNwDRz4bwL6GySgKhY3sM5nJOBmntChENQAHQn45JG8N1c8gVHenwRimsZECBg8v7BBUh8rA4k3nV+/COjvkJiO4Exg5rFl4Lr31CZK3BNQ8fEZ9CFgs0vqfihFmXnFE89nFOGana/6lbXbIpnvj/cU9POiId77mvy2WZu4pvi/r1b5f3kv4KcQ1FZe25022q+VnwQchkL0ewHtYicpw17AoRD0PwnoUguGdjCfLKB9sWRBu/4f8u5kS1F1Wxj2BdEAC6omyAtIKZNSemItFoiAyNX/E4hYK/Y+5x+7k7nPyvH10mGIQATwPjmrPNG8zzFTGTgW5W7sCDokgtrnOxJuaAfzDssOt3/enkYCfh7Lae5u77vvRFBifEcB/RtveZ0cIQE3dukourKffSWCju1gegK2lDZlfswFHIZCjO1gBgIOUcDVteQnih1nkte+m5pZfdZIrKEWcCYgAW3DF40fiaDjXMChFnDoCOroNi8qQZ/4+iMR9KsdjP4vUcCBgPbpuVV/zAX8EQV869okXy3x7qKo65nsza4skk/RBFkpts1yjAKOtYBGd7f+pR1MXws4RgH/vRZwSAQd2sEMQyHGKGAUZf/0oRDTv9777xJQmLKzX1Vm/6cRsNbvMUTrEx/GLY8EM256CTFrU/lIQN9HAu45guRgnKpVl07TQtQCS8JKzVpV6VY8JPuWDcPYpXbqiaJLCOpNkyfMDQl4jlbMSMBwtd+xapwj6fYpLrvX82Q3UT3r0s+x85Rwc2gaVRXp+wMXmhQSkDkiATX5IkKy1XF/qrska7c3EhPuz749zbRW1eu5S2CHj8Uwmfv1Tr2cmwl4jkTnIWsh2bLOk+CqNzQJZyuaVb11UkMsxhSJYnMvqpzK40LZ9DmSKGs6VeWoEcCTIyFM3PQgfhHwodNMvHn03z+bTWGzhhkTkRoJeHaTEML5USLpIaJxf+KmhmS+FUk0C5GAh8lsAts333c0nbsT1X0TCY51KIYhmbqq+jgfjuAttEWegvc+aVGR1bB73vkwoQTcP2lx+EDkPsU8nBgrUDfe3IS6mgsk0Y/NSV0WdAOb7UTO15MSf1+Q0jPYsyoe74FBAspThYZ95HwTcKgFHAiY8kX9+wgoTHn+V3Va+90EFH/xozXqFgWowrLJ4bjmKyJuOQbIddfk/joRnH75igSEfZX71wd3ImepZsE4Nbjcm9upShjXpWEZLJAsTN+u5JhoSMCbfgvhXuGiD/9yWCD8pWO8ScVV5J0o5IuA4XpTjYmgK5p0xH9urQKJon1APeh1PiaC8uQggRtSTQin48shR/0zBWd+Q7LdEk4kD5G6I2kq/P52pRQqdNkWViKSbCSgUfFIwIzF5WDDfhPQfahNGGz3+H3ObvNNwCEKONQCLnWqzsFtkJyLRaPActN3/ESC7sjJ5/H1iu1H0fftYEr1/IKlEbehzyyz60hAU5nVDNxiwSCTbkOBwy3fJNDufESe87sK5tVs8uC5KSPygkULasIwxJ8t7BORtvs5LAW2QjLfypQorMmD4fhIdJ8qd+QlHZZ4fu5IQL54fSeC9gQM0hseb6rSEsigIQH1R0/G6qAAoWv8fNKPrpe3ugXqVWgZPwWL/W3LVWEqzn9V3dKf1hE0FM9b0JevJwPqA8nCikjA5cEpSWDukOF0c/tKBPW0gXBd/98Ic/cR+sZ8mZI4/nSg7J74vtGTxXHqC5CmO+X+Ke272E6oGziM/SJguUVBjhTXgh1O+tmReiqSPI1rcNcF/s13B7xml9u+FtE9IemE7XcUkMxlJOrzZPVDFMwLWPGhb1/DPlVi7X0k4GKBRJWou6weZskW1F0fBXwpSEAqRgKu3DsSkG84liyi/XWMAsJUReL5i08GUgK4/0Mi6EBAUzaLcIwC3q7TF+ifAO8hs7RUyaXu262oy3s4RgEbm8rwePKK+Fub25H1vZ/jt+prK+/rZ0uyzecOzkd/5n534owxEVRn0pIJHHFzIjsGSUvs+zv0NMLviLiYXocoZB7QW9MZCTgkgo4EjCYUC051KnM4XfEeFnRaA5YZ1CFsfN4ZCejeizL3XGmTktMD39dYGn+fUWjKpNtwAuh3pyZeFjx/HwGF2WT+qzpX/24CTn7xNWV6U96jl/Q8t4/ea6dUSHBvMt988pGAsfv5SgQdCTgkgrLzom/3suJ2yn2u695MV/Hn37cXkrA64OflW/3VEXRIBOXrvcqMUUD9EHhjIqitWZaj8Ne77nHT6puAnxe/8GZPJOCPWkBmGbXMOBSCOyTWVyKo/8bPu3w98ygR7/tjFHCrWu4YBXTphy2OQyH+nYA/ooA/CDgMhRiigPzz0DE/28H0QyEcRhejMRGUt5MXMxKQdhvlay7g0BH0QH1o3D/j8zUXcBgK8dkkTPgjEfRHFPBeltIYBVx5QRUp0Rxf/0gEHaOAUtW3s+kTQYeOoJP9U8q/CGj49P+IAiLhp8xXOxj37o+1gP/eDuafGwX867n03yWgOJ/P/5REUOEX1y0ZBRIwWN2QVOcICSbXFyTcNERyeQKSwvpYFcTE55nE2joTFSy9hf0MH1Lxw7YmanVCAkLLskxyv+5PqrfoKjioyxlJ9rjQ1LRHwMBeX1F5nKq1/IOA2SkVWZWb9XPz2AQJ6Dl9h80yeMIuz5E4bD8nT4iRgOlsTyFRCySY5fSj37uerJdTbahlWq5hnfhcHs0v7kmdxNl0bAcTTvvaQW8hfREwMbYrVn1qSCbvaFIkjiZIrDQLIvA2HRLyEyMBfQYJeBBbIU+SCAlYUY0IB5almXB+xe/fe5cpbO/TGZNocgNqYc5iAOmBBPSLg6oetayBbGmLJD6aSECpHyW/ia9IwMxtZLX1GAnuJiWGyct1HbV63E9wONOLfF10SMDqcWlgZ7yR3OwJSTkQ0C9OYp40DR2pl2tuwqUiQhj799VJzYSkgUNYyfnm3eDxruzsi4DxRcbPd/SBggPuYbi57vep+rKRgGfokICCst/9NgKKc074UzqCcr/40RqkcQGrU580JhVZRY7iZgKr97lh/OqIBHoePl9RQOAsXM4NiaAS2GXone6FMRLQueGj1pchi4id7KdgWAYuz+L99isKqDw2HQPdApePAwGX87pDkj3NdowCqk4/NEIS+IKUN78DOzaRUNUGSSRIyb8QcLHbzEYCeqKKBOw4rkCSTfuG7GFQqUV62H5FAa07EpbQ9AIMZY0Ei492RFbcfgaaP21CbxGWFTk0VAmL/QS3N9QCcpfDAgg+ooiXzl9ANKlUwDEMJODHEr5qAd1FnzRWBNaEcHSf1OZNkGDuurwSPqrn4Gw4JFdwtw3SFpoI8lt5IxlLPh2jgAMBPW1qRWRx/XzGRNBAULZX0j3ibwIej9aOzC59lG86w/2ZWrj9WZYswdpZn9AzP4JKxNvzKwoIG7ofejFHwtpTvSWeYpSnMQq4IF4TjlFAIZ19EfD3JoKKc+E/D4X4ZxCQ/dUtlki02eI5t78JeGNvOTiCg0RiIvwdDLWAi1mORHomRkEOdfwEXcofubeSl8j8BxJQU6wiRPVzDmHuzxysAK6MtzQyGAmops2L+NqSrUh2WnxGAgZTFUkyEFBpnw3jkaV56mvpTmD7dEHGKKDh1Pg37x6e4RgF3EynSKzgU+Qwu/ZDJDb+Blb3YxGCz+mqui6t3VcUsOrbtazWHyRgWyKBnulGJLvs80XA4PxAomnzzxbkyivCYKdsruQ8W9RgU/ci98urORlrAfVt+03A6wmvQVf37yGcZ3hNrykKP39U8JqkX88doa3z9YuAQy2gq3EPWBh4VrzANYGcCRLYuU/L3D/H/fTALXcZCRhEGY8kJPUNFofXg/EoYeOQieneQJqenngnas0dCU41CytxhoQsZB7GKKA875DUCxNJqFw3Nf7+jJLx9AeScUwE7aOAATN5yqSObuJIwOBomNXvu6ZYhv1DRsMzvzqyPgyFmO75eeiqH+GkQHxZfI2G35DX5MdQiNWOzn5GAR1ju4GvuYDqqiNjIuhAQKph3l+1gKGoLL15clQZDxz+qsyp1cqbtz4SkFJKY2wHM9QCutzidVW8EAk4RAEd5+58zwUcagGDjzBRzjoSbUgE/UHAMRF0bAcjIgHbtzZlxkTQvwk41gIq8gLJpE9qZiSg4Zr4+tE1xF1vtqrCRp3lCcyBIeNQiPleCUYCjrWAm9Xl4s2oeUXGWsBwppCxFtCx+EwcE0GHKOCYCCqZzddQCCevbGOMAv4g4DW8L76igAMBh1rAIQroaj0Zh46gk8e0b2fTE/DuZ6YnvHZS/pUI+lc7mHEoxN+JoD8IOHYEHaKAf4+G/8fOBZz+dQ39Vwk4Y7jZf74N/EMIKP5qAh4PCRyUtk+87Faqui2CCjbQUUzEkLeqFTW+DsK1QMKl54jqe2e1sHld2Dx02WyiZnOdh31pciRyA6pQRe9eQyL0o9rPEw+0+zFBAq1PFJOE672hXvmkr627S0waOJWoii7/RcBMNWlQl9fDC7I5IMHuCRLQuDQU7GCJJN3WnqytT1kF61eI+1uckVDblbWBw9bkSWSb+6v6vqxmsJ7M6Dyc9KPtifSWIAegw6RmaFY935s3xMWdIlF7RpKp+1UMkbrn8rjKm1Sdx5YAGf3A7zczJKB4xO/f3540E12muD2o9Cmkt/s8jKdT2lGFa5JCNvElksXmwVCD4vKGpChFEjl7JOCc7aOAt4oiyc5E4vrhEUnKH8UwvLoUqMn5fgFfggWTaevjVUuM8o2EfiGBzStub7NGAiazTsyjE7dK1Y+4NqHamUIe3in6pIrx7A3wLOQc9xaJuuyaOWxWHE2iWu8Jeb3QYzuYzZx3kYAN088F/PxmAuI1xf3vf3v/wFpA/hdfU8XdLUBPWiSJ3SGBSMVNwer0hoHLEwkkRX13woBFAnpVv5zro4BqF5R5kFusQ27nTALtMa2Jv+aQgNkHiSin635Gl/gqiHqa8uAsCUP8PbWZkDXdIEk8CwnoqPjajOKvRFA/prOWsOFnAor3QfK5nHAao4DkdMTXQyJozCGRBgLiXpgi2Zf7JxBmVxNvYwStOtHLHbjzuA29ci0AOUoZGaOAPvN4RYR3pnMw6RS3twnweKk9V4E2Yavcm7o87l/QKGC8bk0YeA8byPoeENxKh6SqFq/TWAtozK0Sz49RsiRZ7OuxFjB4PPgr8eYLPD90hmTbHpCAbPakwOIt/H7HyE6E3vIqaN6hYYL9JUvJ6XXuwDnFTOivhdeVbNy+dnIvVIxfn3D5+jcB/XSdFWRxCwxY1OKHeIWK2/eWH3z/vvgXAhLJwuP3AT8/vXZfiaBjFNDyDjYY8gw/b7/43xYFxGuK/1OGQrC/Orl6J992YFR9vWyzRLKwh+cVCFmV+UjALqpPILd6EXpXhW3J9uU+QdMaJOA9f+xI8ak7UC42kky49C2YEvy8FsINCQTfUUDyYF6hp+VFOyaCmosdksVrkSQUu2lg5fW1cKKOJLpvtRMsXnsk2Or1TUDnQyMB9y0vE/2OhFuSqGCCl2E65OTGGegXGr/faO+Guuz0PShBjgTMLI4lx01PwK2BxzckgnLC8wbmTUACMgoST2I+fUdOFz/P+M+C2CkSUF4s8ft3Fb7/cLhXPxTjOxF0ffy8wBWMOxOINRJwanJ7IEVekaDaIgEf+Dfzk4ByPb2DdtUQxsWai4jcnFtQkhAJuLQ2FTHf3BWcyQ0JOO1bXH2OtztIB6sgvptvgKR+fEdyyk/iaTJ3Ihd6j2d5dkQCKlskX3LVGliWfp1DzpUOuZRIakMyXgTKORLw6Q21hze8xynaUyVcUosg0Ys6hJX5+6KAeE2J/3koxD+EgOR3JIIOUcCRgJe6XPyMAg5DIYaOoG6p8s4YBZznUIVjR9BxLuBAQE630zERVNzN3rmdvarJGAXkurtGwO+jUJLWeWMt4JgIOhBwqAW0zYt9VaYCreDFZkyZkYB/t4MZ5wIOUUAup1+hYwQ8jImgM3XVMA5/eFXKYofE/NEO5sJa5s+hECczk34ScIgCTtz2OxF0iAIOBBzbwfz7XECRupy9KYv7PXYEHaKAP+YCzrWa9rqD8T0XcEgEHTuC3hvBUS7mIRk7go4EvNmB/BUFXIe4fWZOLzxhxbW5Y+iCOo6G/9EOJrMtaySgt3e3px+JoGMUsNo3jidw6ymzapus/UnAIQpohvpXLaB7ue7ZfyQB5/83BJwIU/5P6Qgq/eJ2MAMB45nLMxFeYoZqP60a4MXTJDYNJGB56RMnvSOSRFzvVXX3yT6wNwEJyOFyRz2++6EN+IeXx2vZrVQLDg2E9IElYdQiAXM1mwAkNRJw5e8BiahQsL71UUDdomTVDxIGfJlXwrVRHiK1egQsbAtdYEJSvg2NBCsKPBmoPEHNqZqY0kjMq87nUbbF7U3vWQbQiTxJ0tu+UH3nPoPgfEACdtuegHouQbmy6DDU1EZUuyXdwrYhSDJ5fUAi4aoWtqQfAlF8+o6gr7sAkV2JJO4Ifv4UBRSEd4ZmYmWGr0ulRAJan3keFnTjqMkTCZqysUQ2S7z61Vs7w+0rrUiS53TVqvdTNoX9406FcVmtHLWOcX/Ojibm4TuiIvWR3XPw568FszEdqdBsM2jBUxohjHcCElO70B8ktCAy0XNG79Tq7VmQ74nAxNxpdVWjC5IzzVZIwKgnOxvf5xCd5ni8h6pRVSo/IAEjDsnHWfVOnSu2MRJw4/u/kYCTPmDxhxDwVy9X8a5bIMl2uFysLlZL8uNmPhLQZywkE+3GH7CpU5UHe+pZEXthcmBWp5LxZvf0i4D2i6pDfxOWO7KRYiSQreNyibm9KiI2NQcOZTIkMFlcPg5RQCUWECaT4jkh970rApHfXR4sJCSV2M+1U69JHyVT7CuZ+bwM+oo0ode5QkS2Z40D/ZAgASOnVHE5575GAgbFQpmoNqMfvhJBpwUSLqcSBZQJ/Q49PbBTQmiTRdgdcfuFiQR0GyScPMlr3Ksmm5DVvVPAjcwmh8sSv++kWAS0HotBuHrhcjRZKSBJyosEpwz3177e3mA950iuacoX5HFzOXAv/HcUkNvVXwSE6wyJOCSCSvtJkwcsVaZE6uIJmOKMCb3HTajIJjB5WExvdRiYgXUldtJH+U4HPH7vg4tYJUhMkFDaDNyKfu7h6imCJtktMxIQNgcZjEWDJNzz1oksF4mKHGjx8/yJRzL65TcB+Uv5+wg4Ebj/3MD+H9IO5lcnrbGr8xYWQj+qfC0jeSar+gZ69kYCTlX8HTAH7gT4J1SEwX3yTUCUxIMJHtryStbCtAPLdJAopsKlZGvdbrBo23vo08Dj65t7h5U8eYX4ymBJK1MdyPmjxqeTbSIx70hAc1rgNf3Y4zUbH/qWR5vdNwG1dPoCadsPdciLUiYhvbiNtYBet0YMiXW8BfstPvGe8EhAlW/8AWzp0g9d6PpR8jVVg3m2v6OArYGkUvQDkq6VTZZMH/UejFtV5N52gySacP0QBV0tGF8W8XyYm370epSUeXC3MoPUr3MJhtjemTEKuHlz/RzAcxV6zNY8EU/G7UuO8iSw7aOMjMk98PhfT8anL0gypqs/IE3zkoG6JyL9nPZRPvWdB7dzWRDruXmA9jZ6Um/x5+97/4b7s+xrCWvzSu7RFBfp6/QV+ttZBqRq+8E4zgdJ7Xz6IRwGElBNkID+Zb35IqDq5WXos7JpkOLoUyBzB7wH/s5aQLymBOEPiQL+8lrAx+zGjgQcO4JObn07l/f+w4wdQf9XAs4otSIOLM107AjaNgEScOgIurvO8A7Y4n19bAczRAEHAgZnpqzGWkDKfM/DkYCGsPqaC/hFwOiAxHuZs9z1dXGirCnaHIdCjLWAqRy4Yy3gjyhgF8Rv4pAjvj8SsB8K8SMKOLSDGaOAcktL3ucjNcTexv3QhMaSvwg4DIXoJjPHo7S/ooBjO5i/o4BDLWBX5lXuNqEtK5J+V8e5gKucF+TvRNDlB4l6ssVxNPzH9BgyEtDKLuuxI6grJdl1jAKOHUG3EydVdhK/8Chc8JHVavkylMfkbn3NBXRY/D6xCuwxEfQrCqh/xHEuoK08kYBufP8mYPjmvzqCDrWA9qIqr2Mt4D+7I+iU/b8h4IyZ/DlDIX7xbWC2HkaTm0i87o6kkbg+EdE/00i4QlK1xwvJ5Z2eAhJJcx31yTYfCLQTy8R6k4nqfNIJsAveXB5WGdWqtRS8Yf3gORIdDC/S5sJhAr4ZIgHpZh+p9j2jIFk1SMBArtWRgOHnjAQ80XSq1jOdg4Nki2FoNEjAm40E22cZlYeC7akaV/NIzGbF5yHZIKFU9rKDvXDl8+Qg1JW61lYs+Ps7EvB9R7L5uCKEy6ZDEu3jlahOP/wH/PeZChPvslLV851PIbQDPoxTFYk1EDC+XJCArYqfN8yEgkjQJLL2+u+3rMsUgstqzoRz8wDq8nXJ4FCYuIIkHZ6/2EqQyC0thnFiribq/sBPwJsUVBheZ0jcgYCP6i3mCe/UqRqV9BWCSl8w6XR/LLR1gfsXrs8CE71D/PlAvXSwpVSRCasn7n89RQLer0jMKFo3V/W27t6we4Uys0l2+PtyXvQctrZK53HOI3GdVpLgebCQfGkf9TufXwZUzVYK1/7hNxJwxsynv6rG4k/rCOrRzwKsyQGJYob8hCwljgWz76bnqS8kEL3WPuAK2tDwHMmGD1AWFtLsRbyGTYF8HqUEsnDD5ZJbZTuinzf4+Uf3yj2L3uIDuON4cDOHId7mgctNeZkhSU7Q4fI0RhLK5w01JoL65xZJQgcNkvK4aZgxCjhlaBkktSfZWRSAPDdISvm1r3LYcricZbbnF6hPJBN8ZkhAebs6gGuukUB/E9CAxzv3nuYrJY/rjYNVIzShL/S1fHuaagA5VzEjAYVTqYDqvpCIS7AjUhz69jWL6s342yMScHqY4ftT75uA16nWJ8pu2zyYLrKKnM4bHpfb+yYMVsetQ+iNRoO2CN8hxOesIKEcaGAsEzy/+pk/EV/fT8AKBSYPTH3bkrvufhEQPjskX7mbCrC8nXF7+lZQyXxyMEHevz/5GAW86hT1RcDde4vH+5wtQOs8PP7VB7e/DxoCdhogASubd0gUzmxQ9/TvjgLOGFb8j4mg/xACzn5HFND2+6EHsbFBoq0+d/ybgpLxznX2TcDMKkJ4bVKWcLB/wYq/PxjgjvMrUT0O//ovSEB/aj13hJqdkXzKG4mksnxEbApJJE8iJGCaG+IYBVTTqma8TcYZYxTQqvEahmSKBNzrixKWbIbbY2wk6Pb6eYG81p9M4C8ylchNX08b2c8+cv2MyJVs9rCQhWfoPbtZpO7e3RFkU0EChtZTJHeOq0E6+0hcNujnHPYEdO9emXtyiu+/8/oASvFC8tGcWZD1Y9qAsrog4ToViTgQcMHEZe4zimWQxWTxApf5PMJgllky4bjpCcy7jARsur7+GG8oIAcL/Lzs4T1IuiyKLwJ6O243EtCO9khAS8f3hcX0DmaG++GL/TVZvtwCSPdAAgsCEtC6bfD3kRTP0K95vAc9BfeLgB4nZRGxWrOFVYrLbQj6863sfNz/bfEKA3fZzzI1N99RwCDZqGRXm+JIQFjkvy8RFK8pXvxVa78/bSjEkAjKKs6cGQmoUzQS8HHuyI9aQPa2RGIdVmU6JoIOUcCxFnBoBzNP4y501PsrHTuCsg+pZcYooJXzS+99q7RwJODQEfQHAcehENyjI1+JoE5meJPanIVjFHAk4NT/JuDj3I+o/zsKeCN71uMtaJh/J6CzXX7XAg5zAceOoEMUcBwKMRBwtS//pR3MMBTiRyLo2A6mJ+AYBRwSQZkqrfKxI2jUzNQxEdR+b7eqosczaYwCjgQcEkE5L2BCu5q8orEWcFq88Xw+Sn6n5H3t4xgFDBknUgS5J3EitsxIwL9Hw9u+ged3IOAQBfwxGn5IBLWZ1zYdo4BDLeBXR9A+CjgOhRiigCqdfdUC/mPnAk65/xsCzqfMf74N/EMSQeVf3Q5GTRLYVLxAwsthBerj0rWQbJ90GHUUkmL1VpBc3AUJyBZ7GKOA0bLlSDKTBFVtX5YAG3XBk2QRUhP15d9byA4Sl0dXCwnodHckk1hSTMx59U5lLIWCICmRgLekNvpR6Qx4nxoJaC+bk1rIBx4O7ULMw3iOBCzqAw3xnUECbiwk2J3hWwjyBc8k4odK1WzaHMCTa56JDG/fqnZpsbBfaUjAuq+Nw2e0BNdl39EzC2gk60npILptKBIL2cpQK2O2gShN+TCKgmanpo0iQPD2xDxeZPj5MOBpSE+6RNIH9ZY1qbamsNsLLIm9HM/XcaLv4YD3ErKZ6/i6u1gd7L0dfv5NkIApe5hCJihUHokqbv/FbiW47318fyUjwZZid4OIVRbM+r04Vtrzdu8gbnciSSYrJPGRpZHczUFk4keN+5OWbwsu1AQJ6M7pq8q8+/Nx+ch5eq6OqvaaIIG3aofHrzp9VDdTaIDNBQlYHd2dyupzA65zS8o3j9NvJOB8Opv/KVHAX03A+XrxBJfP38SfuUgalkXiyWk/WnyIAhbnc1+b5yCRSg+XbydzyoGxtnG5dLPSlCQnRQbdc3C5FLrWiXRnJNpitqiIx71fLdnNFzys6pgJYS2WKnkxyhcB/cXj2Sd9Pfv/QYcuh463RFJXfN/REknqH0vhisvlQIZFXSMB2QkSRxX6UfKPOZI0bfuZXR0uL7UtPhoDoexYdZ9fTuCekjb0ti3+vDMvCZBF+c4hE7cpqWqXA4e9IfEMvyecZr7BUYs6DKS7NSG6hcSzIrdhRgKGRfKVCOrrk+2JWGyG7z92uBzc0Uio5Xb6AS04fBNwhgtKcLhzk/uFjARd9LWMukMhQR8nJKcXdvpIQF/WrSsR5c8UlvGaCX1qjgRkVvh5PYOa8R23X772BFxYfRRUOW0N4tYrE9yn+sE7UfFyyNudIjH9tmU8+4P7+1l2C9zvTcsEVxXJOb8dVJD1DMkLUeaQYne3wd59Prj8pX9fOxi8pljmD0kE/eVRwGv03IGcBEgmCZCAfsEVIHn+i8BsigTctNQZ3Ngrcq+2+zl8D6oEs44K4jXveUH0KYXYw99y6L8CJMcpOD/AFr1H6MHZSknum/evRNBpY8qEr5BAQxTQY5b9aPSegAbfJ4KGU7Mld2lagRMMQyC2SEBC9x05hfuTAT2wVJLMNw+QjAaJCAsuJaq2P4D95J9hkHR6qtZzvKZIe0HSvku8ZoWQakBtWzw+45XJZLeoC1gu5yXjz0pTJIVfH2FlFki2xwJJ1Gh4jVrS+RlCEuE9xDprNV6jW/x5uf9vnIGA5L145IEuISlv3PQ8EjCw+3YyVqo9wJxKSFJ+/U1A/RyUJHgb3JXU0fQ7CrhINxMypXoCHq94zT9lvOZSCgm46PSCCfg+sXT5xvOJWHvmweGN3zeFvQiOXnwTcJ6aH1jsoB8cA2VKLgkSUL4ZLyT9A8k52/YE9HUk4GfOqWQ9n1Jg+tPhv8F+IwHnfe/qP6QdzK8eDT8QcNaReb56RnahbHQdCXLLvwk4dgTth0I4czuLxtHw3G3y3Q6GkrIvAo7tYIa5gNyFasMfUcBp+tFyL+eyyRgFHNrBrFw/g5GAYzuYTNkWIwHfLySge9PEbwIOiaAXe1spEtt9RwHlGX5e3Lmcx2ebdzgScHK1kICchoQcCPj3aPixHcxeCBZjOxiXcJnYdxiVPfo4a8Ifo+F/RAEHAlJe2YVuau6+CPg5NRUz1gKWS137agczRAEHAvI788OMHUEFvwtHArp2aEeKPtE3Yy3gGAW8OBflqxZwiAIOBByigK5f2MaPuYB2ZQu7kYAUIo/5igL2cwGFXdQSe2u9vgjIfXYz8qMj6JAI6qwnSEDv3fj/9CjgXxfYf5eALF5b/68OhajtVQLhfiWEofCmQV07qxb85wYJGMyQgFya1XCw+to0b0ZF6ut6QZK8Yy4MY3qrqvdtKYDnTPgw8TSXVY0WybLWdn17GRMJeFPvPZkYikmivl1MRjUUbHIik5GAcn1nIF45Srh5R6urmkwbAfbUUmTCI40ErCmahv3bppjwFSBxRDP5AP6ieSbObkjK/a07QgqzvnbuWE9UJmp4CB/9kIbqjWS6l6EEL2GCJCr3B1H1D00H/rofNU/XjaFS6iGDbXjhc1xt0zu13CMBI11Dok0U/Pw6zPD7j2cknrPE85FQJZJW+LB5LKcHUNPN7ACRe8T3rzm+nvsJA3v5JeYR2SMBBZeegs9fqDBRGfqk3jbvryhgNE3rk+p0/AP2arVgMhK/Ky1lOgb37yOGob5DMg5RQH+5pgg+qyVZsw+CBXkSiWE8mTZXNaCSdowCpq6I+/e8lyxEFtvPMSyQuEMUsNoepTxjKWqnVvLagKeylkIU8W8kINuvV/8QAv7qjqATKn7Cct23Tpg2SKJpZn4RcIwCFutPBwsaKsZLQlz+yWHMgTUJXiFkc7ZfHiHR7DuDBIwf2ZWQZoEEzJ9V7l8SoSXaeSOA4cpM7m8zCwlyUrQxETSwW9xeNj1TsPq0Xe7XF0EmziJYgGxckaC0ZV/JR78swMq7hgFL20a4fN0LYAVulXvWu3TI01w0YD57MmWtIqr6/nAE7TVrwwCOApCYuRBcTBtIsNjd7gjDm/wXAcN+tHsX3lqwJ26dg0GXX1FA+dA2SChZSImXZQSsxRwJSOVIwCERVD+fX0hKH8laKmcGnM2lxStJKVsSPD8CaAelTyT1bIcozEECS5/j+dwq/ITcFncdpC2PBNye8Xxt17cZSLTE5HBM7QnZnGoRZDbE5afyxuXrpOG+CAj+Bwm4ygIL5Me8IyMBPyUtjwT0nT7KORDQPbL4ev4qr6R5r74I6B1m/BcBJVJ+kLCT3xgFZOfzyR9CQPZX1y1VbL0DaxuUSJD2yZKN1bcsWrRIlIGAmWAiAYumyIPtaiOT2SEuwXj37Vf0cF19RQGPDRItyZ4nJCSSxWjfDwYun3425NO/g+3GSJaQM1Vyi90OVv4Kr8Hp+emQxfX8HqOAQaPi9w8EXMUskm5C+g6XAVcB/sUjgSYlEmzTfp6gZGxfG3fbpOS63iPhYIPv14vkpF7i7DwSMFhkeM1ujt8EhCLjZVLyJpJM78rc8xkk4HWDBLQuBhLwnHIVidwPknR6eOYeUfH9gYBE25dMkDNI0hMfI0lf8YMJFq9+dP1regHlKVVIwgVXjFHA1b1vX6MtkYD6lnrg33z9ZDzFfhbkPqM+YMzrF/GSDxKz9qdI7nf+ZoJZkbVk99Lw+GIN9yez+6jiAs+nfnPw+ASjVAk7m4ogna0Xnj/fikjHunj+a68hsDshAeeN24CUIQE9yUMCpvX+DQvBwt+vbDwNspQ39FcUcJb9RgKyc+4/Fyz8Qwj4WzqCtoXPEvcWvK5fBKyP34mg/x4F/Exj0WP9XRU6affdEXSsBdxcX6BIUaN4+ET9fA2FGAg4RAGBiEim7bzzvS5j8PvilI/+BwHD3cH0+KeBhBkIONYC9lHA1at6VWMU8AcBK6FmvwjoS9uJsnVW3jgUYkwEHYZC8KcTkmyIAh6tRPbE9Fkzq3KHZFvPsoUnaJOGuNMUXw/tYGjvwIRjLWAW0cFIQFv3nasyPR6uIwFX/BvJKBer5U8Cxj0px1pA9+yoYyLoMBre9lMkXPe6pF63fr4ZN1nwlXKqLfJFwCKuTop90pWvRNDM3MJIwH+PAn4K8S8CyqXkvbvNNwGHRNCRgLNP9jUX8AcBh3Yw//COoML/DQE5Vpz+KUMhfnkUUNHXEK4dIQ/V9ypSbwulg90R+kRCQzK0l643EG9rJOJth2TQSD96/XBCAno7wVGNky5CbO35PIr6uUbVFIm1PZoCiWaABGxhNQM4sTQJ34FbqCXMaAijSCbrYls7Ko1rONiRRMnT+YEu1LWFpNwe9lTfTuXtaBflKMFT3iMBxeytap2BJNq5E/w+pUMCpgx9Bm/zFsIkgJpVm89FAP8WIQHvGpLRWi0lqOsDHs9ae8tadsgYWO89JGB56xM3W2sHcSfxTGKmh516fnUiHF4L/P7nDQn40ngadtpSItlzgd9P2HIG26vPMsls2URqA5cTZLdOIuvz6hCpZG8h4Z65mIf+EwlotRc8D6lD4flkmgpJiPtzPm5EJrnt91eVLZQCos5HAiYzJKB7VCawtvf4efq6OqnnFH8fHvEoklAhHs9MXdvwUisxT65qU6hUf773hiYzmZPg7+ssZxzsnX6IBeXi8a0+SMCGv0hhqu6ok6rcHgYU+aqPAvLu7yMgx034P4WAv7rLrm37T5ACF8nlL7YykU2NR+Jt3rl/r5FAFGi4HEo+FRPMT5lMprc9By4XvHJvv0t3RCgSGVbXeUM8OPEFUZyYB12Ma+LJ3GtC3BzJtnxTTB7cZFxeDQTU7VsX+sbDksnTp2hYsLOO8d1QUInEWTKYUYHfP0QBW6tc9ElvSMAhEdS8uxQuxz5Vjos4HghhNm9YGVP8fjdiZDW/decxCuifn0jG6YdXf0YBZ4c9D6bNNYy/rZC8ytX8gP3oasYTD9aEnMWZAs57gmSrffz55QoJudic++29hBMRQ4vA0pnicnEgoPlwJyCfFSSXn1stcnMqgLS84vaHKKBuN19RwIBwtjxGAfVq/yZgi1lBnpY7x/N7RCKXssAS57OgQFdmuPycyT1RX7HY11Y2uT/ta/28ZWKDedA64p9dfC1Jigpa0rWMJ9hI3ONEV8AsTh/yIwqoVmck6fqGZLa3tANLjkMCkgr3//ddU7P/PLzon5EI+svnAj5n1B6MLirzoDCQTKcKCehqHyRKPrMcsjr7F7DnYYHkuCDhNHPxAsvcFzmUxqMlF1WbgOq/kTgH63klp90eidV4fZRwk+2I4d1wezaH16ARmMZIwCER1GdF0yH8AQlIbsY7DJzJhiWPc13j38waCbaM8PsjggSz3OeT8XOCBIP3rQRVopCIzQuJI8/PJyDnFN+fTfDWnTDBBbTg3Ne+Xb4TQS3Zw9dpjtewLp/xHlJkJeN7fXuZjVSfQQn7PqZ/E1Ct6X8hoDulSsZLRCTxc4IkJXmJx3ef4OcFoR8C8TlUuRc8kXi7B54/XTs+Q+8oPftMhb+igErek9C/deCmHZ5fNcL9u+XTJ/68ggRsjvyENBskoBxd8fieIXclh+3zi4AwLy2VUMeYAkP38Jq+pllK7no8B5t74z1FS/F8r6/uG5biEt/fGeaJ7D7nFhbgIAFhszFI0J3pMQoYpHgov/GaYmf/cXjRPyQRlPnF15R1egpjIuhqyWyvymvVJyL27WBWF/X11Q5m6Aj6g4BDFNDWEu401gJ2ct4xztWwT0pyszRvvlE+P2sBPxSj5UG4RzINBBzmAjr7U5aOQyHG0fCvvG/3cr3YYy2gk2jVVVESJM8wF3BsB+Ntmi8CugeV3ynhbSF4s2j9Du2ZJLAjAYd2MGMUcBgNPy/zDzO2gxmigEMt4BgFzOjyi4DjaPiBgO0bnxurT7CLxnYw1LlPVB0SQQcCjrWAQxTweQjISEB3nb3k70TQ5b/MBRxrAdcHPL9DR9CxHQx3sIqfUcBq5pzGKGCnyUjI9dN2fiSCOrqH5/cVNl+1gF/tYPqhEAMBnWuFxLRj3v0fUcBhKIRdJ1k7DoUYOoL+c6OAf10i/10C8rww+0MSQXnmF7eDqQ16DbEhCUzkQZOql/WMgbQt6DzZx0gKZls24NsKElHTqKtKfe4dpFnC5dFSe+FCaJ6JsF/T/RAH/iCr3vXOQMhKQp7MeSSgnyZIJi7tCTjdV+omC2jY30KZZDFTg5pF2QRSx1fyjQR0q27ChILthqfyKK+RgNY9lOCRFUjA7dNTNb1bTSDRY56Jtlx9Uq2EvsB6uxKYpHD3ompUmQCpvh1GtSOZzqeHDNX2QzOJ5vVz/TZIzgNVUGFMEXyI5qqyh7XcIVk3VLNTl26AxxMVSEBljgQ8iAcavLKv9aMuSMDJO5vDbvfkSLJN6Ug9T7oLhNkZCdjqdKq+mXIK3tUUmXiv0qz6avU5pMGhr2Vc0KIKpxz353kSmdA26kI9bLsnrL2LQjLGk1rtU2RT2BQpEtHbN1d1PcHzGblnisRBicdv7BkbzuZcZKL5Y1WoQaFMYWsIMrNZ34+GxjINC359w+NNHwdHPXJIwDrMpTyL+qhjLiIBT9FEytehjyT8XY9WXmCEP4WAvzpiMUQBV8LmzQBJkQQNiQUw9uI79yYPYUeCi8uA0+yRdKsZLpfi3YIDR1ZfSEI5vY4EJOyxCX2mb1cSlT4PLk3XoecyNkvi21mAhVcwjGcxWUQ8b6UDPn2RgHOrT0q7mzQslxlDfC62DTJdJwtQTjUu39qtUJDqiaQhe7ZhguT9ishev0uwarOKgVWIpMzfnxas7aYJvbPPqGrg4zU21AJ6tiFE5ENoFYzExuO59qPmNWMjgmPpuD2KRgLGet99cTepmSB9WCypEpqMBAy47LUjdHdXwd0t2zwQDq8rmSqBCk7YvBgvgJdMduFtCqp+bRmodkhIRUeiKpdHw3gRvIAs3U4Cydghaa3s5fRRPB2cy/JNfKXjK1I+fQ6My51hYMnj+ZL9mIa+XXnejwVgydI7U+C+H03u0Vf8/K3WHSSe2+W+4yIxZ35mgzbZf0I/qOwdqQNFAXsifYjX1kjyYlOqsODIvxBwxVaf3I+m2e8jIC9M5/+v1gK63GIP6o17Ed8v+sElHVWCsez65GmaB1JwmwtY5zUS8L3i8Hfi+i9w9lAwPqXOWWLuFgzoDPRDEy6bgrxhg0Rb9ImjV7M8ETl/FmCXBEnyOT6BtNmGAW2+aUiwC54pge7WgiQY7xy4CsmlSc8GDC5GMlF9PehTQ4JpnfVNQKqvRXQmSCy4tkjOs3k+g72flcTbn/RC9R56Dnp7KvFvBtfSxEkWDdj6Gl/f+0Eja3IuwTbsFwmECO8RK62fY/i5IbG27bMiM+H2BmOxw++7CHg+6IeLTzOF4M8fdDwfj8+thuVtUhDwhVIl29vnBvaDwmv84JsVIXb9BJulekI+vgm4bOd4ftoF7s/dMb8IGEgX3J+LjQQ07UVLgts6Y0k+m75Anud9B9HIxHvK8vaAhb565kFnI0HtlMN70CesQo9irJRECd5jXK1pkIxvPN9DLaDKP16MvwIkIFk/W5CfKyT+jCC5WTmTQbmVNeMJHtf+xmtqPv9TCPirawGHKOA7NZCAQyIolSTqWAs4RgGHRNBxLuCQCDq0g/lBQFw2md47KhnicKaNZNtnujdbap/8BwEnG15j4EojSUqjC8ahEO5naoGyRun9jAIOBGRe1owZR8MPUcDPVGvJGAWcK5Y3EtBO+lHzAwF/RAEn1Qq+CFjeX+0YBZxU946M7WDGKODftYB/RwHHuYBDLeCPKOApQrIOo+FX59XuNM4FnHRuFY5RwAQOSLTk3DJjLaBzUBb/P3MBszOe36EWcCDgGAU8up3qzVb2hBmjgAGbEO/NqB9mJODfiaAuV293IwFnivIvUUAWvz90HAdflwfF9drXcRa6VogkHaKAQy3gSMByrcAYBfzHEvDvbmf/XQIKIj//U9rB/Or/Xc04JGDCdiJJ3GaVqo8EibU/vZFQp6tnaLxjNRA3byGP59N9oX4cJOCmnXNMeIztSG17Mu2YTAgj2KwM9U4fGFi7Im5vIOAu79uT6B1N4pKqW1VqcwlOZ14mqbarI3V9p6dwECslzypCT1TeK2kIbh+KiX33DVrLMfjzz4gmyfONBHKulylEXimQEBSqUBtSXmF7WuH3NXkjq+KmFOHwBiTZ/owElENBhvskQBI9AAn4SJFMPnek8iScrkBFLB0guApCGFZxP2fv3VAQJ3OKhGcdP6+0ngRNpuL2DlcJCaZaczxfOhdGCtVHAZUuh2S77Uevn/D8qWww68sgkICO0Q+hMMo5hOIOSWsukZQ7mZGhaRe4/VOGJD7aZQl+YSokPdZeq93zcgbhZIIEDTeHQr3Mcd1yWBhIQBCQoLvu7UDNZFQYtctDpQrRnYftrZaZtNWOjpbvaRYOuEImqRLj8VWHtwSleELyMdH+qjbb0IDbTMXXxek3ElAQReE/1lj8Qwj4q2sBd9oHl6e7HZLrWCJpYv8jgj6jkSwb3z4Rf+tOYCU1dR68lX75+PkgEf2iIgFci4Kw+9UCTPbRE2PLt+SqTkWwGLVm4BVXMknumggm5yBxeCc7/SAg+DskiSZfJHA2NBLwWb8Msnl3BFR21oZ+cbW/CLh46O/Qf8ivlGx5RYaVrlaM9/H5Hbkatw8sVbnJg9bKDVXn9QvY9bbNvccFfz5bIdmMUmqJt+iPx+trD11xhwRkXrxIbmskrr1dNwRWK54lW09XwfZn7xCe1fZE7iskpLULWsbjMtyfxkUiEh3x5sMFz5dkxTOwTXz0+ZyDn5d4nwLH6dvp+CYS1LEsGezgjMvxed+79ELfddD8K76fdGVLjAWSemU8JySwYkclctxIoIGChOQFJKpgTinQ6Q8S8NUPufBXFxekZ9cxfnncApnaqzVotPwJveyxvZLUuBOw3kg8L9hnBTEDRRujgMF9icttepV4oBr46PaWvi3/tuWqyEz+lLmA3K9eriautgctTZGA/NmSibbRXuBWfxHwEHJXMPqOm75KmwZp7p8arNv9SYC+P0TCi+YEpL6dDEyyDf6l4YMCFm/v2f+Lv5KIqwtY7S8vJrhHZkri22ICi+CJBJzSXEpO8vMDavx4M94tx6dXdDwjwdKwzD3YWQ7hGSSYba6QhFrfnqa28Pu1p9LXHspIrsX2doGVGiOxbnlSqQ9BycHmJSSfbSG5roX5BntGlQzcj6VBtuwTCWnCi0AxR8JJn/oKdq7g9mkwW2K+kaTLxxZJubZ5ley2Zg3Spq+9W7HfBDTvXEH8mYr7o3CfO5JtVxP/hs9vUoW3EqTi8E1Av3CfoAq4f4GqIjm1+4cBx8rwfM8m+HprT0skmdSGsEi2MmmqzwvJqSD55js8Ponqo4qq/2QCd9rXE0Mg4z2pT16fJuWOyK7igj6v+2vwaBVkfu8ThFS9CiFuNyeyFGp8LXQl41cUEt4X8R4oN+3vJqDIzNhf9Zz63QT81fNrS8PlvY+YseEYBfQOF3VMBHU/9634Iwrosky2+1EL6BwPz+tIwJlSIwE3j9dOMVxd9abe8sOMiaB3MTCQfKzG+OripSrRMfBHAv6IAo5zAbcEybauLpbH1j0Bh0TQA21ZYxRwHA0/EHBWTl6MPc+saCQgvdu+c1uSRfmLgP1o+B8dQYco4I9awIGAYyJofcKHJjulmvxHO5jJ5sgwPwgo5CJDXMoWd0o+p68e5W7qcIwCDomgY0dQYysYynVKL37WAg4EHGoBHVFBwv5NQMc3S9yfJkMCt6spGaOAH7bU8Ps1PH8naxspEzEzPTpucfth+zohGQ+Ox68Nmfjyp48C+pnsTeQ9EpBy8f0hCjgScJgLGB3u4c8o4EBAWqj/we1gZn+9918l4JyZcOyfQkDlFyeCSgd+DVAtxTCWJ0iYRdZMIFWQgPFb9RwtIcEbDjdczif7E9WqsGo6gDbiSaiXr0jdfVYUrI+UkEevfd8e5RNM+zbTIpPwAhJQ9ksWPHFPh+FboFj1EdkS1NpVJhsuo1JVmtN91EtUcvw3LaoPeSvBI6HoMKmcd6Qd6KUEufyiSXgwepLqSCw0okDi/FUXanxtbhBKlhiGfnVQ1avAU5CtbCRsMkfCrW5bGV63EF/P+vYu5YfGz1sTKo+PayScRwVHCN5vgYnte9+ORtcp2NIVFSbtHsmpGKEEBcmkML02+LrjFBbW7YHL46mO5+uV3K9wsG0k4Elb7VQuUOYA2wYJJzpIwGSxYiHbHikmnLRvWZMLJOnl0+L7AG6rZpb+giROFJLZndRq9D5DArYsEk+u6Eo1zkhAfxlSYXgLjob2Wb6QgJGNpBwIqJV4fPfPVGbWjxsS0M5KDjbpWiIZwzegqnwowxkoKc98CQl/PdgGPOc3iVlTifvbCIjXlPi//+39Awn4q7vsFjvuBRq5tiTwLrhc2u2fApguPqrA276uBGpqCsvsVYe+15ONXp+RdJusygPqarRk2ZQyOCsLiXGbI1mWR40C61o1xNuddwY5pjWSiD1PwiDf8QWxgmYJ8pNBAh62/Ywzpk/81O9M6Hk9cdgICSZvTu1XFPDJZATkun6HYxTwnWUKuNumJrCZ4PKMO007WM5MJF0zD/tZl0E+EhD0zzAHsNTAeOVIyvkJt7dnkJyknb8RSi88XjJzp6DuBVw++wkSbr9HMi7SPhEWajx+fxNoIOcekmo531ZfBOxWVThGAc/nBQuLEh99fpNYIplle1z20n2UcekjAYco4EBAj5XtHbHnwRKUsEPSkmMfhWSePKzyZoLLb69ySGYgcaXHA/cvrpComazR4Bpz3J7J9R1RVxmAcTeY0JeO25TQrF6BzjAIZ7jaLWFn/dxBZ9uRYCln7UhAMynw92Pt+Yg8nCyA5VXq5zJOhd9GwDkzZf6YuYC/OrK+9TZHcBfCqx/kkclk+9aqMQoYxKdsR7TWvIEe5s/Q6xYmEOq8aYDsSiTKflKoZFUgAc30U+LrzJwQQ968QCbvJ14zxJqQxUQrYcUDkgTO3GkkoEaaJgSFcFeSlvUHrKPez4YUMpXsn3ELzsUvmbEWMHgiwZZ1hIQaCLjs31883kOUbMMSL7/lIF8ZJM4um7WqqtLXLwIqfQdQLnBb0PMDki+/ZkASfl+D/qLw+G59rSPzfN5ACvIn4z9SJKAen1uwIx4JiNe8MxJwmXGI29O1TEcCWtu2yIP7gTfIzUfiKhQuX4PPHEn1fPdRSlr8JqBF+09wjASJ6lIl4M/HSGCORQKGApIumfZDLzZHPP5CFIx+bmANyuKM5BsI2C2455gI6hcHPB/vsh8Es7P6wTB3/kT0LT6ntesL7zn3W8aSy4LqYNHoFQO8gVBt/M8HXCrG82kfN0Bq76CBDm0TBvZqM/mN19T0T5kLOPnVkfUhCjgQ0K5iofpBwLEdTHGPhbEWEN+3Tgqfa/xXO5iOf34lgo4EHKKAt/0KCbM1u6/R8PvIMryWFjXGi3JbVfRD4H2Nhr8/+J3CXBVtTAT9QUC67odCDFFAIVH+hYCNfQck1hMJOEQB8/gsevz98mZs9/QS+6iZPxLQjXSBHRNBh1pAV72KrbLdW+QrCnheItnKB69+EfDvKOBIwLqroi8CTrmOGaOAjZ/dPdpb1T+jgAMBHUFA4lLuX7WAf7eDGeYCriQN938YCvGDgIdE176igG1SXZVMvv8LAd0JbXusVOH2h0TQgYCMGSMBxyjgppPHjqD/HgUc5wL+3Q5mJODQEfQfTsC/nkv/XQJOZiz3pxBw8YsTQbN2lkLk1iITph69U2n/MIM9i0eaCTESkOVnb4geEzFM4qBmxyhgeE74MFY+21SN1JKCAE4CE7Icfr6+6H0US6fy8LA8ptpyR3OQcjadxxA0snrhXhKc86scrnWLOqk3GskYLkDJN8kUifSI1xJcX5VEUraRUs0KbCScS2iSOMLb0OQ2mMPmlSA5ubyu1I5S7rBf8mIeUjfaUXfXjoaYfiH5Vj6S6b5GctWdQzOJv/ZkTbL4GQShg9uLDk2q0hf9DLGtIIHvGn1V50eeBo8KkYiOjeTEda0Mt9NSCrNHhwSUXjwHWxs4Jsnvh1Sd2rMbbE4xEnBZIQHXxwMeb64j8ay0J2A84yCee307nBZJyq29BTx93H5Utft+7sSqhuTUz0WsN9JEs7oDEtOu8fsVq2nVxcFiwCM2ktBrcH9W57ULJ4tHEjs0XaiPeb6EZ5nLzMatJdDktMH9u+kSWX9Is1PLiizgyrlIwHpPVeobJBOeh1ZisqdMXX8bASczYfKnEFD8xbWAc7euwMnXbe6Ju61KPrOYAkTPm/GmFyTF9bmYg6JzdQ6fJy63ltWNBn3WIgnbqhCJxul4QazChvGkeGuQ9IWft4IIl6MUW6Xks6clMG7bCeOrPC5fy9fMBPW473Kv8K0TYfi7Ao5IT0Lv1ZMtPcx0WAXNJx+jgAMBrcMV92fHvNL/j7x7a1ZVSRpG/YO8AFRELjlUgQgICcXpDkRE8QioyK/f6XD22+uLvSP6Zs5+1/p2REdHzDWUUSAl+YysyiTK2bZA4ST8/TAgkehuysMml5BYRGhcurxVJyAHeWgCrUAixRsbj7dX3yRYX7ciWeicDl4gvBhcPAwP20k+B0f/NF2o5hjuJa+jCaY6efGfIF4g601hgG1txyY4vzvxuxB0fdr2TUB9PN+UriUwbgRJO8nw+jUSpwId7kg4JjgZ2XChCqvo+uKD6eNT8XNWWKCKC/z9fowEu67eErhjLjR+KZQZ0TY6ni9gKAND5ahEOeD7f7KAIKfLjPT7ZwzOxBYYRPttTaa3pQmZPYx8qHqyS9SLuQLvNONJKOQ2/j78D0C6/skHwcuOiChWGXjb6djgN9uS/rFwVZjJ0j9kIejv3wtovGtY90rH+5tDSwns1j2QDd+xwCyKG5Gj9xW06o0EmZ/ziCyfBpLq9kJykUcWkcDbCOAYQdv4nm2rhIvi7vNnAiTaqu8osYdd/+nD1/N+M0FiLXNtBptd8yQBv0cy8v1EAD06v0n4bJFUM6bxOEc3n/2rpQ1kkQdIzlTviC9xSKb39j0F4zVtSTifIokMDQlHqN81/l4yBap5SCIr3LcNxBISsDUPI2zmn+O9aFGTlThBYo7brgk42XZJxe43WMeHlnwJ6DsBkvQkItmmnZ0RCOIXGMnnzziNXpyIOZ88wNhltwaGQgKyJPhN40ZvnJNg5jJxp8YD1OcOr1d/RVL/ZAFJnuHxek26kbTF8a8fbfdpzY73eOQgAY37bmigOzolmaQTJNtuj+d3jpBo1vPTJ5Ef7ry/Jfj6cvJcgWLfnwTMor0ReM8N8P3r0IQNPj7JYfoWwCpOTxLCPe9xZk/f4KpbJGe9vEek02cu0NUn81/riz+2uHouzAXpn7IQ9Hf3BfzZC7hIYpF8F4Lyz9H4LgTdKJZL9Vd1WP7qC2gupJP+SHYTX5LcHsml32+6ekMC/WUhKD8NzV8EXD926peA8tk0mT89f8j1WQj63QuoU7v8tob/SxZw218cf9LZc/JtCvEl4L/7AlZS638J+N0L+EPA8Vi9GudWO+KXgH8pB/PTGn6Itu/GNXZIrAl56r/6Av4Q8Oq3vwj4LQfzUxH0PfnsBbyHfaZfIiTnz0LQbxbwZyHoNwv40xcwXYdrfxbhc/WbBRRMXf/rQtBvRdBPORi3viyHv+wFdG9TW9C3abL6lQWciHi+PwQcV+uRfQlYyKP9172AG0H6P7OAUUG/FUG/ewFvVeL5XNMgoX+ygD9NIZZRO/B/IeBPRVBvp0z+lq3hZ/8zh/67BJyK839Ma3j5d5eD0fQc4l08+WTNqpKuUg4Jd2uRPJy/B8N0pBeEbjIh8aBWlFbvGQ+75C01ya3altRuPSSTMcokzsOnQK3pZQblqeBYvG6RgJtRkiHKtgrJB3hSqmWpCgdPU1mhZI8bBYqkK/NGb7J+heTsfEWFq3RHUmkX/2Rs9E8WLyVcE8kKEucStSIE+W7JR8t4M1CDr27AuEHmoxGQZOvPeConQsKKOR5vob40aImNpPS6z17AeiYCs24ci+Qnnu+e/7RmN/IJSd7i80T18V8ETOqt4hoQ7jV4dHMklLNAwu0eyRJim0MCOhW+v3PDC5RnH8driV5N38xbws6ZTAjGw0jA+2jKeD3qCR+5Kh5Pmfg6HOYZ/n57MhHoQtOfUFU6nn+1QALe1wUSjhyQjJLlCfRxv/CQpzwScP7A93fG1oP9MMHzi32up/F6BXCvjxopsiOS+ScLCEqJ45nNqxsSeU6gVXiFz0sXCW9m6RqOBhI8azd/kIBTUfrHtIaXfjMBb+SM0k7wq/dLwKt7mIAWnpFA+16mxN0+lqDzsycLLuMnfJyYBKj5aSKxMu/Zl4AGpEiWarEFIhsHDpRJjmRRrqVMugcSz1vpUz5YNPjz+ojhkmOpSEDDsEWyrCoDNntu2gS6gOEa381scB2DR7LRZU9u809FT+2ARDVkJJXyNH1w6RTDMa7dnshdDgRYddHAB8dFA5R5lxOOl8N//xBQDz0kZ/0cSXiwZSBnaJFIV3fAcC/pgPTKTgaqGc8mPK1amaxPOhJzVSLZQCtdkp9tA4y5IzSBei0t8jggCb0u6ptQui9dkmzw/U6u8Y1/ZXg8b4/j9Sobw0Hl5pzIxvVUINVnbyO/cSOib0MblEp9sTCtHIv0WbwEJ1tPP22pe5Hc1OMaEGr4+nFw8PMwOA3UzRKJ/ZouS8JEaQdKv5sh8Vy8PlFMdlAMLRJ7kpYCCTeFDSaEUxYK51Ykh5OJ4x3x8/JfGobrHKuaz15NnoWXEMf75+bUcvkPWQgq6r85XO2S+Aj0YfTMdwMkWPpaI3E4hgSESSGS0jY+Wao5EqR/LCKCYdsM1Ozz+nHMBnKfBVNQ7bFtAnwwRWRjxT1sKiSg773wMy8Xmxeok+TB+/6udcnspwrvz0JQskXCKU2+APOg4xw720icpXSYg6FdHszvhX8tBN0UY9dAecX3C6oxQeLNkFSLAcdXPJCAxu7eN5AeTJm+k8sF6FVpeRiO7af8C5LIje3Hp3U9zmE31qZAefpp4hAWGZnvzw/QHOVDRisfSKHfp6DnHwISHY+/3yJBtVR6MX9XtgIp+U+5mvR44/3BQCK663sPq9nq1YRD9+ljeHm8YCMv7zwQpXDJbgjaLwFh+BBtt5vOvgtB/YJvM+JPpz0Y+uzdhNluKxMrjmdAxbLlfeN0F0ginvF6Tnk8njuXMvIMjwEYOY9zzvjMmbC+7gFDiJEFD69XyewcL8A9agPzLzYS+2ch6LrXOxbuOPwOlJ6zFBRnjd8Z7dP+c5n16YL/zz2h/y+tCPrTFEK6VP9aCPrdC/hpDe8sr736ay/g3n2xLwF/FoL+EPCbBfzpC/iXLOAPAfmrM7IvARfycf0lYGisHPdbDuanKYRjO22tV65k+gtHGPkvAfdy6/rj20EC6mY//CoH82kK8c0CxoIZ+FxYdY3bFe3tS0DudhrIdyHoVfjXQtBvFvBnIehPFtAl11LQpfOF+nNTePB/yQK+nvqT/5aD+SHgz17Av5SDkVczHN8PAX/KwfxkAb8LQdPRdPx5zeP1iuSt9d0LOFbrz15ItVR/VQT9LAT1rv1W/MtCUMcJCkEvZ/jg/WYBhbl70tf1aH4J6F0cJ/sS8CcL+N0LqD3bjb+cH1T2qxzM7mj4g9QOzebp4/VfJZ8+htvbjP9WBGWXhPkvcfYmji4iAadZEnyzgM7jsZP/lgSc/+8QcCbN/n/bGl7J7AKKOlVY+lwjYXh4iuCXmsJn14MSGclVHwDWEceYLDwjOju1ArDrbdkkyao70fzlqHBqVbmJ94DkOm6TOWzFDMm0N/elQawXko8/4L+7pnKpTlMkkGSpTfrYb0Rq35E8IEQ6n6ciEmYT+xo8T3skylF4icZ0hsc/dmsOyeUiKe1DJUFUP5B8jHsIdKbbHUTaa9LE1+2zp9H7pUBDbx8iuX5k9JMVHq+UkaBpiYQbM1uE6jwgCW2pOiEh7QsE1yMScxZ7A92eOwUeLpIt1uVXZNT9Uof2cERCCWvFMuzgU86FHiUWH6beiV5WyQ2ySvzsBcyRZJdmrsCpIZ9yM9JTpNnEV+D80JDYdbyPjAojfDgtI3z99YHn3zj6C3ZbkbDifdmLRqTaE8jJg0NyLzmBXhK83jtFRwJqDo7nUH5Wp2m6SrL9rhqoc1iWcOVsJOBO298MozaXkM6QgCk/91VDrvYreDaVSgrtyrmUn85tuMeAr9fWk9sfI+BM+lSE+D2P1j9eEfQ3z6lAzkfwCnjzAQamFrEfGgeeuBqIP57LE1npFYH1+YiEuGUYLtlO4YC9S968P7m1lOwdW4PVQUICnpOlQIitK6DXH3KsBfwkrTkSzNF38yaQzhiOHasWfhHwtN3WRAg8D0yqiyRYXLsbGe5cCMY4ImG20w8B8wsB991jOHbbIYG8qV2Bw92ePIRJfyMnXpsh7PB4gflqMnq6Pc9g3yokbbpEMvJvboO/by+QwA9dmSxYAmB15M1A15Y1uWwTAva9w+NdfUkml/dnH9AnCxicn7LwJaByked84Bt9T/a3kWK4++mT2LyRmJFq6qAuhSkPiY7jvavVCqxV/2Kw222FLwGtOhiQtOouIvuT5IO1KZGA1+cSifowZLCa+6wJdX8yELKxA9gcbkMDvt25RG4T40vAED7XY1Y+e3y/KTb+XeotcrqtJKjk65yH4ryRyf54wTPLqgULig0SszmNJqy0T1/C48ruCSlmyI0bkjOsdkjuPzenJPkfshD0t/cFNN6TG1AheDThcd1aZLFGcmmf0hAA5efPFuNi+unk1ZHQ1PKS0DZRQCWf/bijf78R1YqngE81/LmoSiJ5nYIHOJrXkkA+I/Mn/QRJt30MJJT7QiajIalfAvoOwXv4zekqbNaTKQm2llQTJWhVoJ6E9/Q2QhI66e4FxlJFQjoqYupOdA+MIsTxdalskfXqcQVlX+E91z1SlXJWcYVV+6ng+S4+e/2WhwVYUYVEa1d4TypbTgFbez4aCI6f3pj7wxTcTv60av8s5BwW0wXoyhxJO2L4jTM9f8H6GPAMim2H5y/c8fqw+Z2A1NknYvEHHvQTG5k/3RcnMjOmAij6h4D8yy6/BPQmSErY5TKQetjJsML3NlAspIFgfP8EmjxHPiyEUiTGAq+PsZp3PDBXUgn/OL9BpVlLwhvD8VI6Q7LvCp6ExhLn5PR2UiH/1HoJqmQCBC+SDjpXCnxQfPogzteLN5i52zXB9J7fkPjFE0hwfPOwvBbRH5xTeKv/Q7KAv7sv4E8WcCldxWYzZktBl/3E+lURlN56+l0I+s0C7mdItp8soCwMD+ZEz7z/y17AjW87t285GEGzR+Lmzw39EnBQDSTgZb2Eb19AwTPnjfd82bWuTb2Vzz/mSCzn1Am6GY2eP31tRPLXhaA/reFL5oj6ZnMMv1nALwH15Mz54/OKBCzUrawLp5B9y8F8CfjTF/BnL6DbmK7wl4WgG6tDsvFDi2S16OtXU4hRmLm/KoL+ZAF/mkJITwMJJ7z6Wpcnx8Nf9wL276PtD/bszW8e8tL9f2UBv63hP1nALwH/vRDUMzJJ/GYBfwjobKRy0BeqhP9+2CNz+8/Czh8C/pSD+WYBkXC+P8BNZcF919104/bJcv6bgD9ZwOnhMmu+FUH/vRfQywpb0NUcx7Ps1wL52zaFmIn/OwScyzP+H1IRdKH95ozFyQx3ELFI5bN9/6ypekEC7m6J2hTyFAnHTcY3bANAEo58JdD6GE4hD6dIvqTvbtQr5hrUhY1EmV39m0FpKELgXlW+WIWv2rArnsJDU1SWd4GX0QNxDDgboUZydkRSTrbjBLbSoPPpTvMFY7HYE6gzqjX5qNW10U6RgPvER8ItMVY0PHqUIRFtrmHzcSLT+cp7AvARx8cy3VvGNUOC1bKIrw8efm1Mx4bAc8uQRMpnb6BfjxIUtq3w6etQidTJ9Ba2w1MlqT56MnWtVIW7lyLZljaezxSYCf28xevx5H3LuMc+hcNTkpponOL1aLnjHbbTUWnS6fCU6fHZ6dB16Wevob1XUWRbCu0mmPDRWtufkLAvG/ZPHonrzXYypQ9zhK2rUlYo3V42FvVexUDYQnL7EySk2j8FqDQ6YWwf7T/nwyK4D0+tybLJc6BU3t9hb0w0Vhz2L9mo/FaGfIiRrMPylRl1vveg1UT8faKH49VvSwe6yVFnab6f9H+MgHNZnP+uR+ufJqDymx+tu3qBDzyx5PngniAZ4i2GS7pJMRzNk82JyPc2gNXbR5JUhyIj+7ldgtbPZnxIZlsg7bvQwZ0ekDSbsT+Rodc/e+2sF/NN3S+ptggjUG4vicegdueS6dPcwkZajAzEBxJu825zWGWl3PjzGRKRP1xqoDi1mE+8biCXYEZh/TKQLE+6Lclw4+agna3PwtXq+anwGYjgHR5TPugTdqJDIl1+EXDFPuFlPothc2uQmNXcQ+K+uRpMc4/hXmY6MnnGSFJLYUi2Z20joUophrV0RAInN4/iAx4J5tCMIxD7OyRg6RlgCPaDhPPZciBF6NmwSmWJBW+uj8j1aHsYLvp4/pWH4Sn7NLXQtgMeTx44kQi9noBjRK8m2PSOSBTnPAG70MQmXDHFouJBOoKZnkcSxJ+Fn+Eew/P1+Clfw+ETmwzmSoeiukwIzCtZJGQibCHt1xzxL5s9fme19gG8Ya008aZFYv8Q0NmRgYV7sVOJnqUOhJ/AOHh/Mhx/bk5JwuyfQcDfvhfwOuRvWDsUP2PnLlnkYgQvIILQNaGjyD1x3glFgvg9H8a7HD+jyAvBkssp8xfzrUqyIZ+BHYxIrq3l9KR0kYDrg/dpxT5/CkQ0KgLK/cQz/7bFey6iTxfcu/hk4TovXbzHC4D1KcJ7cv7T61LAe0hTzkITXiI7I7MYCabt7Tf5ZgHLvd2CeRYezId3BWR+eNzBbLsRiVql1peAm5TD8dyOSMAdXHQgx5hv4Ag7lQhOGIAnIAlBPON3CNcVBOih6PD//btAtk9PB+ORIAFtD+9Zpu0G8DJxwcOicWuiv+MXrHzzzoCe8R6tu3gJtH3hd4yTbDNiPc/LXwSEn/26HwJq/BaPp9UVJaV/od+FoKHgL4Eggl9gGhx+Z1ynXk3kQxGCO/MeDDTDtkigbaRvFtB/G1uLSNcjB656EBlYgRuRYtZfYDvL5SZ8yL5F70EYgvcMZQZrr6iJywUjON6jb8LNGa9He3+tYbeVp03IlcWf2ws4l2XhP/aE/r80C/hTDuYnC/jdC/gl4M9ewPW6tHS5Wsi+uIMX+wsBuVf04L8E/NkLuJDnSCbad8M3C/g+wMh7qv8A3e1ntv/SPLPxr36X6e8AifatCDqbtZ+9g9UvAnpbimTr+5nvS1MkoDc59/hzLnF8Pk8H/psFZFcp9l/E7plbHKRet70p53PiY/i1ENQrP3sBP63hN9zVkXUbLq4v68+ROeQui/ricjR+tYb/IeBkXax+LQS9LBxVf5wk77sX0DuEcqlPylngS5nFN07H+puuWtzZXxqvR/NdCKrneH4LeTL+2gv4zQIe7TfvDQe8fvOFxL5NIdzH6Kr6yzCLXxVB1bqV9VLRV/4gxFPmBIUs6LD4VFDdeiPvNO0y0q/C5RcBvSe/POl33Qy+BARz0Z10o7M3/mSYIRE1thx0I5mBLzrjHMcjbNW/NoX4yQIuT1zsT9ea0Px9Cbj43yHgQpgK/5QsoPqbCRjsqyNkWUJIGo5IwCa4LGC3f+okHa6v3qgjk4cMnzB8ZqWvyDhVxxlkjxPXxJrhCNRzVhROesE1kXAeIuMdmgtI26nO52OtnIxXunXhtO00vrisvBsVKW/DtTvi8cf4pRqSiIR8zFJCsn6EzLAisoKm40mTk+IdGVWrqHAxkVh552Ac67OVAp3+qSiaeJVLF5YpQFjJSLDRQmIZW/w5DkTB83F82dgvkJwdoUpTXCZIxJomMsTNqLE09V+WIUX2G4qC6SRvIt/FQGCuw3UmcyT2ZVANtUlduFIdyWVVL9c4bLcO3JfdkkRkhqSsEq+D7YQpfJFE+PMqSy0cf8CRCG951fBejgutbSMBz1SRjVOxDOAZ7nRWTJUKBXc/zmHLWpNk4hbPz1MZhftJwOs5jyuZVmE4g3I3mbDYdpDI4yPN4bP5gy+qGgnrzxsR6hfV+Jxv6tIAbzaB3ZgjubOiVo3KvebwXBQaSY2jnxnVrdvAYYwoy4VkI/4xAi4E/N8/JAv4u1vDx9VlDYZ9nrEwey4tMq0KDTx6Q7IM9suirS914JEFz4JWwfDHa0IRyL3imN+dJxFBnuigEOPV+G6xEcjl5KmwmXUvFsTnQaRvp73Ceh0hSToPj4f3wgPD33Lkw/W7Kkn7KAbYiExrmLPqSzLdPGegr0SliSafVulnXqLgFU+p8acWkqbQrgBslSBZL9Lg0mlzX4LHgmUD+pJ9Mu0zJGCw/xcB2+JyAmvvKyQ2xf2NwhbnlB7GMwYxlD1JG/MKhlu/+GDzxvD7tJEaJKyK5893+5ru39wK1oJLkFTO3qXQVqsvAeGqyziep5cDOTUqi9Jy8ilPwxWwhgcS0NE3FvGPeD1/soChf61dykL9CIbfvppQiOSBxHWowKo9yXi9/Dqi8ZSbwGqiCjzs5tsbSdllB4r4WXgrjQi3+r6KwV9EWpNkOhcR2TIUKJSUsHgpDz2NNG4Jtvo08DvhJrvkfMbxUgfePPAmciJvlTOE1g0JuWHyH6teiBNq8Z/71/5N9gL+7iq772GmwWqkI96ztu2SpEESmueoa/wV75Xken3WoI5XJJNAkYC2cxyAZBWHnzG/A7KSDjNYvfmOBHcOiZV6SEAr+zQhEBuo6akwM1gtxAUJL4fqRvpNVQF1yadq7I4DEp6PN5yTR40kDt8haR7JBbTbadmEpfsvAq4u3az5ZgE3Ou9A8N7inLk6ENG9M+3BXdzEJpQOePeYUXIDb/HJAlK9tUikP0PQFX9JQuL7Ln0vngNoyyvf+H7uqmSx90owd7OuCQ6vxUCyVYj4cqb4/lVXyeS0PAxgcKi46Kx4Gbl7iwGcDdyZnw7bgWweugtUniskKVflQPZiYX0JGFomfiesx10Ha7VsG9ie9iJ9thyA572QgK1YAnl37wFMsVk0UG3Aom/Nw++YdY1zsN+1eP0htEHn5y3x22cnknKtRJDbRGFRv8DvsECYrAB6i7AIH5g3GlQcIiENKGHLT2aemusR3HzxJGDE9kCMR3eB1NxIvC9Oln9yTi2n//FPlX8PAvK/+88qzmEn+0Ldi7+aQrQrb/VrL+DF7SN97cecP6Txq/EW2+Km31dn/DfemcSdHxbiX8rBbBau84uAY+yNjXN97zJ9Oa02/twtVsTPF9uTHm9n8a+KoMcP4cBM1v68cvlfBLyVIxJs6onM4023/xJQuF7ejRO+l4J+b7z8S8CNd0Ti/BDwZc2RSO9aVr8EHIkxa75ZwB8C8oDEdI/+hOpzC8kn7+7Pxk3HztXXbbX2Zxfz9asv4A8Bf/YCugYv374EFKudwFxIcDw/C0FFyXj8ag3/aHF8414d8fWTDnSS2OSbBfQOWu/+ygJ+FoJu4tx1dVMwc5+7SC/yXQha7FvLXx6raePwFY5v9r44/tJ38Hg/WUBtY/8f5WCetEBSTjW1+ZUFFPXI5x0XyflYIHmPfhj6b0ETkYRzJO5PU4jpZRh4N1dtJOeNy/zZyAtsczzt/p57Af9ngv13CSjNhN/2aP2nNYWwLnoLRWObTUH23InWWSEBM0+UZSeztoz8Ps5gG6W0SWcESSQ+Ewni+I7E4Lme0u18acOhfyDJlq8AjLvHLaAKZ0gaV3oNxnmupPC4dBimdh2SaNNdQ7iILWmKPf/JauHTGdqFTZBw6yAyZjy/gec6MllW74+1cd8iAQ/GESmWysNg3K5bHR5OpDeF/anguTtUHGzDPRKHZioYo7pXoX+kCj4kL+rJcMIVfhPklsKnRrSPjOVzr8DelgkrKht///BOJhAfXYMVcvs6GfdkacJ55XKM1YraG/HtmkB/iAjJiYYEnil+Bvdju+Tj7LwvjatweUJi6ng92hDfT2s+hGYy5fjkJijUyKMUX79EUkbTnVoaxvm1g37kjSZLPn379DVT4HAWrSZVAMc/vV5tONU7hRTpBolMrUoEn6wmDcPoOTLGYn6AJjBWJO1LRTWy0LXgbM11li9rzTJI7quA39Qay9VpLRpAty2cVAevF3mrltEqaQDH2XXFiujTSepPPVql2ew/V1r7mxDwd2cBt6hzWOUOEuuSbTGMTD998IJPEYd7qpbU1NgayvNhTkItkk6kea4CqBRCGza6r57y5REDodXmxfscIJG0T59AOo1ffKhljFJz0qnARiBNNFTDQHf6lsIuPiIBuVpVqRys1lCM91UTPbyJS/SIbaCCOyVfAh5On713Zw7D2ax1apyaryfEi5nIQjUMM+q8PB0sh9f4hC1OLpVjJJ2+UwY+2H32FlK54MC8qrSJ3lUQ0U5BQm3JSsbwWnyqZHfpcDyzzcCC1cFRyfuFc3SjfbKMd1BlKp0qC+/0h43HF4aa8qyywQ26BwtP9uNG8sNRAHelmUiy5x7ojT8+wDm+XiwMWu5ECsfG8OEQDQSDzLdMZ2nIgznc8frMhyoipS/psHYKtUl0a7RosdqGUN6rBQslGaPQPjTnYLwDJPV8ieOVh2aAstqaLJ7NfYGWcYCv3z3sJomksKQv5gQQyc6GsZzbUXKd2RaYQiWw4KKWN8KmJxsYlEhIOarcPxauSjNx9h+zgH8PAi5+d+mKGpIS1vNxzuBwkCxSL84CrMVpxwd2Xbs0L+cGhE6L2Ej9+4ks9CaA5LCnfPwCX6aChwTURKFj/vJUCeTF4befaXpIqNgZZXqQLjOwYa828WOAEzWDkfsSMAguA6UPfrmCODIsEhfP0iVHYb6CbZzrLIqFT2t5dh7A7YjCM6VvI7LbLR/AFH7GYOKOAyU3bYRVslCbqLnMa6pY9h2ccNfyYX0sLJK61Wdha0oIG9u3SrWDgvdc5C6asDhPSlIGSw2qxdAzDArXIqF18QKr5fH9+wQJa+0fI9DLad1Eba5aVN/GPKzBQQJyb7xnjahqQemOJonJ6ymS8TjbgWYukGwXY1N/CehMubbxaa8JtMnGEzijgsTWXp85vXjzsDrKCos5SUcCbpYbSJk5ZXCqliqRHrMLKM2uZeHSfAA5mPgFVa1Eyke78DXQVWaUULDM4dn6qt+ogW4AcJINieeBC2R+y3nYmLP3p9CPI5LIHwLwxVYj8V6e/LnF1dJMmv1TFoL+7jnVrT9NFYrFgnyzgPW+XX/3AroE3FqfDDPdH/zqxbv9xL7p4eTTOr7TkEwHzXa/C0EnS00gjgelqssPJM2bBDxxoulE0L0pkm6oKiSg0ziCXkZJ8l0IutlvJVk/Z7rrD/3+sxDyWlJ98jCZPy5g8WshKCTtxp9240i+5WCuqb7z+XfbN66tbCM93yeqP4flpymD1lu/KoL+eyGoGZi+LzU4Jd06f0R6yD8d//3aPxvn8lmnkziV82shaJpvqX486+E3C7i5R72oz3f476mizYg31XaqnnvH45eAzmggIamDxBWbHAlbcRiSZs/C/O4FdKWmzL7lYH76Am4Op7LUu2e7/ZUFfM07S8+yy9p/0eOUdz/VAvSd7Xn+Mo74XwtB1UT3fu0FHEok9jpoM3+oHxp+x4V4PY23lPrvTTs2m7z6kDPF38eZ2wVzq+mSfvcC/hDQodRR9ca4lL4s45x1r9bk77kXcPm/Q8ClyM9+1x6LP01A8puzgEpRzYBpzOYzbfI80eg2LiE4VPhQmsnqzei82RKiJT7icu8wyIaWEyTL1dSb/P6QS3rtVgyu04tOcumhZ0a9nEmQgmM3WYPxqPFuyBkOD9Xk07ulRMbida3gnC9MkraZ6hpDv/KgDnhKirg5lgYGZTE82t2az1/nRjZWO16FxzPWME6t3oLx0JkJeLGNJn+j9oyUexnQpSVhWeW8XePyaQLxnK4Ukub0fTKudwzfTq9AbbL6s5Cy8h0C3SgiMe8PHF/r7Q1ouHLdFMtxcI3gnbpwX48ci6oqKI1u7pyhOR0Nku0LJJ/X7m9w840JS4xQRRL7FQ8Qfha2XiOgRsDNK3jcb0pTaOLeNSp43aFRdxxJ4uhNjflS6eFZ7W1SXChX0p7i+bSl7JI8y9TaWGZI5P1tqrDMd/bUSFdPGXY6N2HRhByo4dbLDp4T0+aLfba3DGcTpdAH6WdDEobDRttdCTxlTedTgegqDnvOQXtTkPDK82AZT2Mbw1F2HZZJ/XP4YwRcilPpn7IQdPmb51R13mvAulFp2KzuXGLPEhuMhA0MEj8EamarC+ykSGZBOrdPhBtTHjJ15zSxeg566kUeAWsxIgHNdnBpoCNpnBeH73dfhkCNpmPg3x9rEo+LUaTn5zaB4nIfeV803jd6ezYHYNMlNNHOrYCkjXIBtjBtEq3DpfwlIJnwq4ZVTwcJmlsppO8Lx8PxZlh0NeoObA6WRRLfPwm0fYc30DrtTXxmLE8EwjSEwE1cPvIldqPFYT6Dkn9oLDnH+5raN38HiVO/WTixOpVMin0IfvgpqO8Pek/F86e8ShgxPonjsaSn2N6AO1EeDc4EJO9rvcSQQpn4jAnccKPXfPtZXje8mqCoAeX5Wciq3nZ4PczmRKnoNwaUF/bigeZ7mW7lowl2/aQsXjyiknJ684TseFRJdDImFnn5fAAlICkD/+JH1NtFAPB6uIwV9NDTM787Q7EjERKSRidqPa5PqBqW8tG8rjJicUcLr89bJOFCmIhkIdzmSMajyaJhqfzJOTWf/1OygL/7T5UHPdUhew4TFghH2yWT83QBqjrvSTjPjy7dvrorBLwikXB/WfdEbq8zyMzdhkT9Gefc7HSeg5JNuwaq0ydlnmxeQIInkjBzDJnmEsF7zpXMJjlXTKXd7sogWHTPBol1kOnQbRuIchaSeJI+IjLMXg3kUWfxcdIXNdkZSECrJCbPFoIUkaVPt1CFPo7XWZ4FylnBBMyBrPhI7OYCXepIwDWVO4yY7cIl/mHvgs/uLktOKX+i2812Cv50orLYFfEelR5dCUHWPlh4MBciUfXXBrIPAWG710uqJJ8mFk7G+Mh86jiH0MuwWr3ufGBKe5Uaku9CyS4+H98lKOl9is9pOstbAuedcqKrdvoAr6uRlNQ8ufRQhhxY5rzj/Wf6kqm2fc/BUGvCJ8Y6EigRux5iYc59mnLIlIyuYkOYyEjKTsHfV2/kBAL6cljsXAOByvb9DanMpSRmriDTncMesLPnGUsm+eNGNuVbAM3Pp40ffLK2b2OqQXFMTRbXnvLnypYtxcX8P/YF/HtkAX/7QlCfSIovxqtF49hT5/ZrIeiHgJvn1B306j6j/nwiDMyrq7bXV6gqfyEeBrKJQYq+BPxZCOo83zLVYVqtfhHwnleuznkF+EvjveJ9LixdfXUt8m85GE8cHUvn77bnS/p72mwmJr7fmISxPyzCxa/W8D99AefH1ch7081y0IVuPPqv5bTnXU5Z3r4EfC1CJNBne5C+dZPIH2Nj1ngbE8moB59yLOvXlDkcfdz0hy+B/+aVF79h/rbWbzLn/SoHw7JC1t8f8s2m+w9ppw/63Qs4vvI5cYPrxPpWBF0spQeOz0VCFuWn/IpzExpXU3E8Vw7P/2chqKucyvpbDuanKYTrB3g92eu58xe73atx78oW9FwNkdDwnDH3be5O+taWwi8BHcXD4yncZ7w+9+YdboLnz5Kw9KVXqDXBc/y0njdaJJ0e8bxrULfUX4W39aVsJvFOnHfw3Qso7DQk5GuFJDxNkLCzjJvym/nMU/+WBPyfKfLfJaCMt/F/XA/+NyGg8pvD1RldfspIC36TetrzRq2FLeOjLdqQ3NG1zFixrQb1YXCb7C0ckWyuT+A+dSif8VtZpp6+PUDjg8GKXG1uRrBJ8L7dyz6fdUGdGartTOG2T22WuhP/ZrwBHx3X9X7NF+8CSXm7LjM46wvKpyeZH4x86tfwWBQeKVJ9ejKksdHg5o6EL7ZWYxnHhDjQ7qo1y4bbHox6/DRyiucGXzSlHhmWc1Wh/in/sm5CwZgHZAvP/U5rss38NRiOeV3BbX5Ago1vGIynx/vwJEuvKRI1cA2RkAiur5xrYu4URsZD8EV4Pq8rlsfV/mZwp+UE2pWlsPy9wfcfLsWn6YOrs2xxUXvjXs9f0DWtRtIye5VGr+Hre22GBLxdAjy/jcLB1U39prg3SLBLrAD0HJIhtQngeO20hNPk9tnLJ7wsQ5GZCp0sTproOhxEw7rh9XxygsenE+XTd9E4XaHbepRl+/lxMGSfWXDnH7Qp8LNzDeGWJdCJ8xVLrzZeH5VrCtgXE/z9/F0B4089WmVJWP5TsoDSb360hkaaQ7JqdD5uii2QprdDUA/50PhicsqoenRdCIVMI1Ee2AORMrcERs2IJNQ4WXTy8ChoToVksrtDRPO7rsNGaYYmfBuZSiV/eYNiWfk8Kx9xSbNq+YTtveAJjJScqLyrVUhPr5IkOqe4VL0PJsCOBiTpBVkltX0xwKBTYDH79PWbdIGOBBx0PknK9EZ9nMtgwwlIwu/PNX2T4x00jbxJePIdDNfIqsdwzksbtkouNbV2OBN3+87gk2EAgT61vQypV4+f8iodxahx+4TdsMLz5wI60NY9uuAWz4pEehcN9J2ZAViH4sEHS7cuaRk3D8hnbUESYukZHXwWQXaNkMThFMPJi6VTWPVI4vBTy4WKDpI4f16RhNX8LdC5V2yA7PdrFjnq3KKv3PIArNRs2ESqBsLxrxf4V+fF4KjWEZWPIEAiXUOeqVaE1yvezCHXYd8wN/j0cLv0DMpJfyDxnrxKStetDeSoTxr/uUCyimoQATswh4+dw7v8Y+GqLM3Ef0g5GPF3ly3zg/kOsmmv8YyXkEy8V33+TJLhJ8OvohtNByuAvOxVwtJ6MXzumzMkcz/hWSRNVRrdpiKowazjoZLeQK0nElB7P7smiA+iS1f+6gLhUvJIwhlTka6i5gnR3HgRvxUppcn+tILoWVY88/dVT0ZTNBFfV2hYXra3bxaQHEwg8QLskrTbiQmFWehNTEbxU2736YKj47OWSUPmUlmbdV8Cfsq9APF45wZ40imflKHZ07OJ8y8iW6NJLrtapMe4VKCquSfvF9OFTLgV6yCdvTvil1c8/xneqeBJpOKTjYZEcyYbGefsGkl25tSMRknzgoxHpMZiHma0aJkHsZi1zHeu75oekvcDtAP57E00TZyjRupDUtK+CYxYp5Qsnio4h8maxNPJPKMr0gPE95vB2DZ6iETR9j1E97rFmcjhlOE2IgdZHId8rBg4x5tLaILPVYcmdtzUpc1DjiGrt0cSXza+Ra/n9QwMeb1kQWV5MlG2ix3E053bsOKk/ck5JS5+V9myf9pCUME/Ul9a5NL/kQXcnkfmFMWO6pupvfHni8nQuEwtBr1bhRv/ZetvshEUafg2heATgWcuHWVLdwwk4Q8BPX9SnfQHAt7ngbMwROPkUh/bovSHbjlvNpbmRDo4FRLLiOZsU1lIuOtj3Pm8Fi9/ZQHXSeX6C+EokC8BA+149yfz+Em8+aK39Lsy03zxcON5Z/xk2a7yZyHkvyuCBnqR+i91PWvc7Yyj+hWjLV8+rF/4+h0Sy1iFDAdqv9i3HAyZeKkvkr3A3GMy+bUX8HWXROayxeP0l72Azl7Zlrq1OuLx9PWMbBqyFfWn2drfLKB3Pfe9Pkh29N0L6B0PSEhZfVa/soCDtjzp+Zyz/PGsz8kGv86oHvBJ7I/BSeA9/YUkzwBJ/NMa3uXpVtYD2h79qYHfrf6ClKCbENa+pI4C70iOPOg20yt/TLcy723LbfYlIJ+GSPofAl7O1d3n1wWO98x50d+RgP9+vP1XCSjyy+U/pjW88pv7Ar4btoF9V8SkULbejWawUuB2l0M+V85Hy8iqqwGXix40xaxD4skyj8S471dNHg2Tml4e1zdc4iOSrFZOopFz7RJyKYmRJO9hMMbFyYS72CPpsqtKjfzJL2E/ib0m2zraYCxD/wTd9WKSYqZOwWgNvocmOoZNfrxeqTFoSMDDQjZJ5mTCydBurwAOs82GpVsDSSmf9yU8FXNN0uOenYz7pFHhrvEKKcybAEa1aS5wv5U6nwuP2jKun7567aPd8NmO027GvPG30LxPrMnNcMwMdt5XcCn2XJPoEQMj4voNPrYfNknPniIak2sfwU1baKRQ6+BmiOlehUdMSZOG/qE0lGWvQjMLP1m52B+MYp4xOJspR+LrXq8NeyMGcOyyuMmi3reMjXTdwb3C65+tC80ytiOGFaeJoDYprymRMW0aA55HbdIkV0HH69VZKrSnFWPpRHrVRmmIMzi4ptEUg9/0xkpKXejql8kyr6GlgUAf4FrINsvme1IbmsgO8KRJxApPUoY/RUCRl4X/73vvb5gFnP/mP6sY26UAmXswWSRoHZAFPgJA59Zv4t+EWU8dUZ5DolWUj4ZLKxD1vDBg91ZLngU1/lwKTRMMnSBpDsvxRHuT02F9D5BgjZDf6Cf9AelaTwkL5fRE4Ylgg/MM3z5q0xMtlfoMwfVyIpFj+TI9ALRQiFXGM+XaW6SqRxM88VmwOOKcnpj39xaSPl+x5ObfkUSTtgfa8xmfLM8XJOijun33AgbTrOuJLwo25HJyYEmwEIEu99MVpNPSbpJlHNb0Me8rSBROIMGicSwiSwNguGwPfOiUpkj3h4sPm+UVx5eUV5cW/pgB3e6fDOw+kKmaqwxCxTny7PWIgO7i5RUSQRpIyMmCRQfA8f8sBPUXXPrZG9mcoDKyoQkkKmQ0V7jsU03Q45PzJqtp0dVvyMUHSnLhqy6NeRp/CegfPS2ixe3sQAHznGfd80op2+kWxLPtmU8eTFRpOu8lvGduF545eg30zpINKFtNY8lzCSpl08UDklsQksTvWP2nwlWcU9PFP6UczO9eXD13rzKke8P8LJRsgTyVKga73fZ84A9zSov3QwWWcZTFpbEWydR+uxA92J6Pw8sKiXNdS7B5z3oSBmu9/xJwc3v0LEymtkptu1cgHMuExJ5zlWm1EDcQvPUXC/XKzOjrTV8QTeoLSyaSf6Lt6vQANj/gHDm7OIcL7fEGtThsSbSN7RPZ3YwjlC+6ali2LSgV50kD2qMqmjgIxJ7Ol1ILxq7sSCC2dkZeu9KCfN0gicKJVVOWrB0kFe8QlnvHgR42FhJVjj6Z9HOhEj7FOZWWQ8dg56xU+izuC3CH6YlnorCK6M32dCBLo22gmeoWNd5DAQnOOcaq9lTSWL+eINfjtgmFhUBpFm8GoMm55YPnHIm6OO8PsNM+fRLZNJLp1L+44G2Y3yRdtVBpCdkMynXkM/a+7QUqDKcE0lhBUl6nb5cG5wWDYBYWTdSm8xMVjKQAkJobH9nlraSpsVYh2y9vTVR6g0oX/GIByslVGzZNXiJl4lSC0mpYE0lr/o/tWcc5Nf9tGxb+NAF/d2Y9FkfDn+w66VdFUPribF/IryNzo8Om1P3UDP3XKXozRyKtoHuXS+QL6RGJWO236peAP1nATT6TM33/OK6+5WDcx0GhpNyPif9msCYh5XtZ302q/TcL6L4v25veP56JL9w/C1FfbZ/pwo6r/YFk8q+9gD9NIeSFOf3VF/Bx9V5IptmTOZ2E5LNAIv7bVqbEOdO+1rU+Yd++gO525cj6QeIKfxE+RLLJVtxJ35Xmzp9DNPCOmTqivluE6V+bQqzOSflrIehL3Am/WsO3DRL5ZXHqdy+gjBO/cZbtttbrwit86XaeN45pupbemZznS7U9Eie/b6xfC0F/ysEI4wRfv0zqX30BoxuSMVl4NhI7nvNePnKR/jwlW3/y7qbNZsdw/Kf1LP8ScHOzZaonJnfyebQo840ayWcW9tGX2DjjHSXcqPq+fDb+MH1PcPxcV377Av4Q0DH8pavvevPpz29LJKciVPXfkoD/87P/LgGnvPSfW8P/TfYC/u4sIOH8FE7hrmC5M3I3yrdzFa7aKyeFu9Nlo0pfDhxWy4QvpmNsGX2+9eB8G+0m12vPpRfBNWDfnpB4s0mCTxrrKENEsy3LJUFzjSyVM6gbJSTplofaOB9EF4l0Z3w+svFkKPvuDY9QW5H0oCa9UYX7BXTUT1m2e6fiNwu4Xw0Wn9YbUzUGvcvgrFhI0ng2qMbLInc4JJ1L8jCIRCPhFQ1OI0MC3laxYJxnrxHu6xNlhbCuT0ZmEAbXRRg0mczrNyNk6RWuhpo16ZaxwdgW/B2eqcfxcRNHrlFOyxOSTXP54nVFQrpT+QHHhU9J0Y7hzbC3qQGNoRmkyNWja1ApC6GdPQw+k5vBMrTl6Q5XP+MwvGYNGM8lhufH03HLisDY1wavXR/wiKYFyzpHqw31wd7Qda3G50OFP8+NrQ1X1kz4eE0ZjteuHTjmSdrkqbDH89vt8PpcrRXJh2l0QlIrIfQ6Bvo538c3Q5saFGprumlSsRBuxqMhN9jvm5xkU7fO/hgBpyjAf8pC0MVvfrSWSs+g0HubJHq7RALa0hKMYvFu4B1mlCrHewjFfromkcAvVaIFWgXbYH1ksUc/PXkn4Qo8YRh4vz9h+CM8TB20ef3m4aB3ET3YZQahtq742J3eZKrNTzcojj3Pw2W3AprzEwPSjdGR+LIdenpcBysIrXjPR97Zzci+bw1QEvtImFR0MnkFiykUmu/w7Ok6Kr12ew3id1Y3zLZTC483trB2j0jYedmJpDasFsNt9conh/QuUv84qaC82T6fVF5UUrACFXIVH8UgTJDAfn2aAqxebxJ0zFKpt2gZeFf73kSnRDzRy+JSgevfXiSs73xPTf2uQHB73knkHS4WlelcBj/fDiRwTolA9dK2wB2Pn72Gk5zS67abIQFPGG2k8cqirh5eYb0dY5IMwRrDVyleI7kZkreVDkhMQjk8v89eQNnGD8SVHjvIQ+RC0jzEgRaVmQNT/L6J7/7aotnGAPDjrmdRNhxUWlmSD/bziHF6rdUinZyPBsTRPWNxI03/2EJQnFOC9LtKLP1pAv7uEktX3t3DbtRsluyKAsjFMQfQ4urBgkASM1qd1jlklFuT+LyRKOGMxQ3iu3Hi4+0rV6k8DZZgPcS+CScssmh6XL/BDh5ISKvfCtR/nArYZjinEju8lzS3xQcU08Wr8bP2KlB+P0ES1sWTsWOg1pS8Dg7suKYmSVriHB529wH0z76HhARtT2aLHQfsOnX5JDv2Kq0tcwJEaw48K9e5S+ljxJnBlh3z69GuiXFWOyRVciesMdqIVtP4DHldAh9fXUGk/StfQWxabz58byWLvGgvQjV/dg2seMuihb/hQBf7Fp9bSSbQ9jSzYfUWOxIyKlh0X+UUMnLoWHQCs6Z13S0h2Mct79e1KdMZvxvBelIkYHS+I5nTZgpRNns0MGzSG11Mqh3YGzNpok60T/SVahtISmtLkh0EAp3KhgoFrVoWnIcxovUsv0K0H2s+unh5TftV8YBqvx8Ys/tFT8f4nUBgYdCa8AKIlNjnJThaRglzFzBQ8hhjyNYaEvJezv7cn1Wmwkz6XSvA/vRCUP43z6mi19f+oHFL8iXgXfWcX1lAepkMumjbhf9yXyPxzIM06DP6RPL4HpIP2m32JeDQLvnG8/LypN9iyfYHn/HMbYgfkaVmbv2pdV3jHKO7TK8K/fRrIagtI+mW6wJJ5lUS/yVgd0ku/rjaTpq/LAQdXsL8VzkYcT8ufL44PPmN0MuyPhsL01884xnz5LN70r0oib5ZwC8BCwdJObmnEnGLcq+SaGzPvny/v/lNm5aubp4u1ac8zYv/ZgGbzbH5ZgE3/qKi+nvnMV/0V0veJUuu1J9BcflVDqZc4fg9Tj/48hwWvKOtkaTqpxyLVK7fvHvrkHzf1vD7/FMxVZ2Iuq4cz/4yFl68G4896NHRdv3J5iY2DpO8QQ8n7dGf6+q8cRdz19WtaHb0hev03bgtj/+eJVXnz8ZE5+FRbEA3r2Prz3cKEnojPSL8uXnzF8eLQkDQupsem7PIn/bKiOOd4OfVxsnMl90SSXxLub9lRdD5/zyX/rsEnE0X0j9lL6D0m7OA0nx1hNN+2LMi65GA05oQ6M/ZnmSrc9MbBawC6Jp+yxfVMLsZlbiM4GTcNiyXA06muff/lHcv3ari0KPoP5ANQUWhCZJEUV4TwqsHoqBBBXmIfPoba+37HzVu41Zn73OqzmmusZa8JMn8rZlk8nB0UCtKMznZG2TAmxnkcVaimC6uNdl3eQO3GQn55+1SIWQn5nDnAxKLpyUKyGpWzKBwXgaN59xYxHXzHSdhyM9X+FJHeo9uYVhtTJawdGWQ6UUvcC0PIY3b15iTmRYvofkkLk0K+2HwcYj/ffuOVBrj6WmQtl7N4NoediitPppCbiFKoWnOIUryj8CJBDxwZvPTGSVCd7fI7P5eQLO15wK1ozsmlSmu4Qk7fnx/qSVkTNY6VH25F2J1L3TEucYm3Ldkx+Iou0nEN8cKWqs8oOwsayWJL9qME9KYUz6UBxpZWZIEZbcuhAyZqkSCifLruzQFSufNVSSfb7g7XEXEiZaqIyEpdaHXNzMW7WmVECLgCOqOnFiMIuDXu04NKC5Xg2ZlTnJi50IE5W48CJn3jEYyusSDVxYCjbdnTsJk/xyg/iRnms50T/tjBFwuFPEf11j8Swj427OARTkCOA+HhtQ3AS3HAiDWjhP1D9nBwoO4bgBIYLPIVFoD3ch9CefUfbBgFxxynIjOAXap/EF++AotTJoMwX4rTgzOy1zE9sX6QHoRbiycGRvATrrVIYiZyLwGasDWuk/APa0mGm09r8JHcZFBnPRMoEuz61D2dvZg7YunEL7tXEOrIx9QLvEDaPCtC4ijlemAbx/vKDr5q/qHgKq0+1BPXXUaIjeCIe82AwrS3MxxXJ5FyIfvIgaWPhJ8fNg+hPFjRb2sMBMETmgBbIZR8NJr8yXgJYbtVR1YyGNtBRto+eQkdN4CDCMpcbPZhjz8PrwR3WlxiXey5kF+UUfqrioDcJjeTCDDdqTwMF+Acz84cAKOEwL3Xtd4pu/WoG2NEw30WgZ8HZqUkzu+CfT4qDCOxIZy0glv6qY6424o+jckmsloEJk8vK3OlwZOVTcxKl0zC8+VkEG0kz80wu8tD3dXFwpmo+0ZNZefGl/d7JtFNS8sOjXPP7Zu6bsXzP+1peE3xUeDgHxcFO42L0A7ybUg/bCB+l6Wdri07Qm8Rewgei+OgLAzR5CJQSOEyWNT4tupn4Elr3sEx2+m3K84AUnU95yEd7vCA+5WAFrJCfcsNyIOjs0eUoeNyBOaWuEyOfN3YEWXLDqzbY4j2S7g4l8qFgT3U4CS5+cDjhc2NPhcMwkF9jEFzyYe746bmYhjTbYBouQh0AEfRpx/hu6HgGB8Nh3yHt4Oorc7oshyORnfN369p/06YhHZxxg7sZdBWEkigs+3NP2p5l1INjqcgJ/VAfCOfncR3ggjDe8eJ2RjLClsC7lDUO+XFuat+AK+YU/8/qr9iLVp9OH8Fl+CP45JjsPtRwRV3n3XJm42I06a8gipex4YPLfrAPefaIKDHZ+FyN8qBp7kcwGJCLxPUUJsYFadYz7u6y8G9xPNuXAbmRNc58/Hs8zyWwxKhU6YrWgksEzCC7ptITR7EUUiPzWWDksNbDnaC/Rdex3edtMAUE8ljexZgv9gm/ouBPi/MwuoPgfHXUum/GstYH1wnF8EbNuLpheniBNNVyb6Q8C04uSZW5FInc2h7fS+2R3cVTAXBDOdWePPWsD5LBSYNSzUHM2O+sWdxcKRerLQd3o850T5qQvYZrnBu4js6oreThGssVVKHS+nzn3blzlzmkc3/hBQ3J3Wv7aD+WxaFQyyfVPLTTgp72x+cKeoWzF7u8+lX3UB1/9DwAAPd3cdHRXq1GEBqBuHzp10lZP2IVq5fhu+xIrcN/tZC/gkr/pnLaBVbjj5gvBI3UV/UwTTaTiZfO1yd1ciDMji5MT6Uxue7iS/ZORwWI36zL1FPwR0ds5Z+tt2MI4kfMsaNfrjFwGHmv891SfbncvSmpql62J0vRzv7lR5a2p7m46f3+Hk/JkIalz4z2/99naVdoEoTO9zp+8av3PX/XWDzBOzO/31nA+ucFyoAhhM7n4mgo46mQTrzE6lPn7mG3cKR0mwXeGN/z9bLP07CPg/beh/LQFXK+mfu4F/CQG1301AQe2hU/KrkJbqfMSSuN9Bs8A3lGoXMSfU38dQZlYhxKm+r0iW7E9wDzNAceuofExOpQ4e0TOh6Sd8dqTd+nNICnwTUns7GSQZkg3cD1rKEp9eOWHCvIPiGRQo7mcBJjd5NDlBqyNKLi/JIhesfQO7FT+fvWkS8rLkLVQLyaHpwnmORMued3hw8wnx68xJN2ssHZr35LOUSpyg8gxt4SFvOAHz9ptFVDQDXgPdszgcvIQIy2cBtVQmLE4aXJN5/JzDLftwst67R03gbm3hyWNdlE7KXSLqdr2Hx3r0hMxfjB3R3KvLCdZbNNnOgo6U3tvj568MmpYmrYj8TpbQdY1F02oFCon9hQGVdJhT6izFmjw/WwKVXt1oynjMQexRtOGeb65C8rrcLNKtA07gG2AWv+agEQe1IQyaMhPCTxtisnxpJVyXbYEyY6nx883XDlxNdERxdN8BQTrKodvFJou1KE7IwVnnUAc7StOaPiqCptMCapmUNB3f1+qPEXC1kpf/laIQm99MQCddEziZmi9EV/nEh56UPiHoNAHBcsnJIn6LFkBz9Ck91WaOtHHuwGWWv1iQ9lmNfXvOiVN+iw5k0yPHjnrDcBR5tOU9X5cAP5w1hvOhfDBaK22CFeHsQXQnogA6cGLaj76Dy4MPLTR+TzxcvaU9eNb5KQTGsdfQ6XzcwfZ062nQXnOLB8WvCnIZBzxcTQZOHou38TAqG0qjhYGxLuotqNf9h7qdogCyPwsKJ/0mCLQxv+uB1cng4fgzZcF9w8koCncGrvFeI1/y5RqdswUPl5vxg2AMXxonrn4Go54LLNIa2cJUvI1gnANOXtl6WhifvBa8HQ966HGVBDi+BTVE++vIwE8PFW7fRxe24p7/HD/kALu3Lufn9wTk0uRl4Nd3d8is60oWxqJVYTYLG8gMoUHBfdwleJtdHxCe1m8GS4QDfDsPKiT25sGi/pUHOFMcCWivSTRI56aFd7W9gPA8LQTqn/0aj8Uu5eGqfRSCBdFz7CvOwN8puLLgJiV/rNam9C1i9rtmq/zX1gLKRQ9wgilA4XvaBIjHj0843R6DAM5uI+FWnjhZxIC/svnrVaJ3NV0gCnYDDZvelLDt+N/anErPvFWwU/DokwnUvh+Yu5tcTD5FeIC4oE8ajGrOv/MiTSBIjx/kymf+zn5gsQa3C+csvJ/5d76q1iJ416lBUU/aDsX24gN6ErwppY+ThkrKrwye94iFW6MIyBDSE3jtpRWi5Y4TzT58J1svNt8s4PqlIByvI/Cj2xJF8b2v8IHtKHjx7SQEs7E28NInPQR7ayH4hZpVaDBIBZHfcwJ6XhbgoMr2gNrjQogMoe3wuMrOsMNOz9xU2VdY8dIVuBWVGC0To8P0Wr/gfPRa5Kp9I+FqDCU4zJqWw/lgKvhwrgo4q92b+dv3S8GNiRAnrXxDweLFyWwmhxHOm+7FaHPb1Zil9w4iCb+Yt1dwgvvVzYYgvNQ0LLRZiaNVu+dxRP+tj2vkGFM3U8FXV2sU4b3f4cXH3wE2TBPRz3Ar8X393QNAsxi//2eT/Lk2JYn/XBr+30HA354FvMIGXCU/K8hylpx0pn+jP3UBrfvkJLp4X1bufHGYhJ+JoHvpdneF82pB7RXhxPqLgH/tCGo5Raf87Ag6Z5Eg2P2q6NBis7y6ckaOgm+XjqZ7/rF35+JTQqYlfXfMdG4PV6H1nFlXS6l1ReVNcdWDynhL5QT8ayLoqiUy+ikNz8dRHbaRPiKnQb2o97lzcJdrTRKsx15RfiaC/o2A1cyvXaF6z5G153EZeoqX0VX6g4Bsuf+Wni+Xzx8C/mQB7X5qfxFQk+fdDwE/R38uWPv6raG/1gL+tR2MZQuKpWuW37tK5c+QVbi2pp/eQ/KrLuDKG4K/TwQ1tpdaN8Xh9Ws7mPfUGz8EHIfDWjBX38q/+8fUuHOubcFeqoqkF9pycDez9Yc5oWaV+tGdRHe6h4i5YTkY+m6RTe4nT2XBmj1s8bt9j+iOFtEE97wzxZ8soMBDe2Yaz1OlC/StwtFYrJm9j9/wryTg6n8PAaW19M+l4f8lBPzdayy8Bi2hqB4Vyvr1vMPv6/4Iz+O6YmmRLAwSFMKZd93dDSVuwonmZsUVWCpyck29WpNdQFR4Se8zjXuUWKS2uVzSG7mjDBS9JJrRYKjfyhnF2v0zEplqMtwUcuXHv4giKfh4AXV+M1mCr5JI4mVQQBsKVyFzow0mVmZu4UWxR2PhLQE5GmoHV8hzlKgCJx1YtQ01eYc0zUZO0LEXtnAbM5Umx7yuyFMzfLip4oFmy+VVJItBraA6w4llz5pUpOlEA9rF/sZJ6j9LEu2xBZxZKkre111Nxs0VgF0gQHFqXjUSRdcMmv4DQsokUhNNiSNo94eDEJ+RaBFh89GhPoouTecFJy/L+OfLQzunQRYveCgghTa80KMSstYoO3L3xBye201F43DjlwRScPnvVzua7bgbSHUrMrgNDicgft07YhvKCx7bvhRS3fxgslimAZT6yqSpdt1rXNhCCd2c2vzLSFcimduzJ9QNC4VE+8QGufZ0Aw343/uNOTn/1NAqrTf/XBr+X0JA6Te3qWjzneiJhxgFam8G6MrZBFmqighevgxY2R19SCw7RvRVmh2SmjmDUJ4NNHJm8neS1MMBEu8m5r4fcYA36pIAaRSRQpDzcFKKew/y2/2FQv5t5DipPjxcO7Q8PAzdDcZM6ucQ3eYqi2lEE3yxD3NuO79lEaV2gvJG38F+PZtodP3kAbrZxzVkmpSwgGxcICNxG0iEfc+ikynVOBiOLTiC8WFekVolUl1yhVRP1yhMlw5g3xlSiCr7gqi+Mmr8bLwJzp/PhvmaLYsoROTDw9XvWkbtchRxc3qUoD6UlRC6Yp5g8f6QwbpbE/XSqdawul9q4JNmgwLBagzcSoYCScpG5tVaJmJp2AHg+TAyf6VxssWi8d3exeDP13qZOV57BcCFzSsUWvPZiMPFYgVxjN40cKe9iM/RTIKkUnh4y5qFhovbywX3FjcsShVbwen7jYA50YxFr11n4cngzz+Sp7UQAEI5FvP5BYxctllQ7JCBj8JKhcGfVzS6vNfiHwtXpbUi/mMW8F9CwN9eaMVNC4gaPRGClB4TVOT1DryFPSL/HHCy8IjyColSJSyyxo2I7I2z5O+cOVFqzWYGroIlhr09H6j7LFc1xpgIcOg5ceBO3iI5ficmhhtOoCB2+wC/ZcK7X7h+BO91NzW8bF82uNleZ/Gs4O/AwZn2kOTLnkaLnWWgTl1MsL1m4vffBKaFVmpM4LGpMiF4rb5r4IP3C7KrMyJaso2IPffRg/1Yt9R/eCYg6Rje+TuaKyi89IVGzA/v/vNqVwg8EE0Bt2jGx1U8XzF3a2cjwl4jQSh1reDuPrKFxWJng3PQNix66z0n1n1o4Fhf38j3mFThbnVxIJxmc0rrY1PhtxpqEL9dTsi+bC2s+wveBoXvxkpV22u4H2tO3E0wUh8bSolTproQ94cHCqrtoGCmXjRIYx6eBrpgYJw2kwqX5vFiLtzuAW73O94nHauWhWZYWATtZBf65bCliTubYayEG4AzpDNKL8BKLLW+DTq/BRps5xTwNZZN6B3tIdAiOP65f6tIG/G/Uhr+t2cByYkT5a2NCrM9yRz14+kWuaLZT4IDsdPpyHBe7jzsBcEZbFPTH9Kmd6VnvGTmteosHW8vR1dsCG9tKbItPe2XB3d+iDkB3SNo6CjuHu5ym5rMg3Ge6Mel83GnTJCQVTldrevp0LmfuFEFn7m5pAvxZeXOHU9DnrdTxB8Crt+cqE7bcaI+njKBwxSP1JqWF9DxXTddgX4nYs7qXvvbWkCbPHNNt8Khddd0p1Jvh9Qabbevpau8G06iGlmKHrfH1l2UGT/eOpUNPevn0w8BHcfm5GvPWeDOhQUn6aJ6B3zc3DzcRf0YqHlU8kqPo+PHFcQPJ+zic+YkTHb5z1pAqwqc+qcu4M+OoO/6Muoi4dfzVxbQvhz6RLeJ77mrsZOpBUTNuS0egzve1jNkn+896K8NJ95fBLRm34muQZBJ7uK1x8jjxKz0nZQtXaGTFcFm74ulr24b/nvd2iJX3bfST2n4tXMSqFW8zU5f3tAWiFtskOmV/H7+jQSU/vcQcC2v/rkb+JcQ8HevsVhCpcJzeXqgdLedj3iRxzb0XvlEyQ3fR7IseQNgM6WiCdIMkcB5/4T7fB4I8cYCjdjOeQ9FL5c0iQKpJmaBVHg80ifN8spXCG+NJnThqWDZh94M8tweMNydHRMyfxeWhL6Cig8BB5sTqFxz0s3HF1yJyYTYyzY1mTntFobPjAoJ0ZKRSFdZgMdkXIRMjjyJ4FFJoMt5YBtf5oZFjiXV4drdVJoegrVFwlmXQbXrjywuMx0Iy4sGStm90KRnj5zc94EPz2zJWNzfE4MUnyqG2xY4Aa2GkynZ3lO4raqIZpZ4BVLr2zu0u4qTU2HLihy1EyfcVTJRMvvgjiA/PfL7D32abK7bkVDhmkD/DOaM3jdE4lYNQ+hO4UPIKPIw2eZlw0nXPIQkXE0iWV+MGO7NbS/ESlRypFroAuVrNxNotN8B2fSSwIl+vNG0ED8lYekshX57tYTsbsYJCS9CBU8ncGiaME52W75/oIrDhGbH3aokgtdpcL+IjKXq1f9z28Gs5fVv22ntTxNw8ZuzgKfmeoGzfzsh+q7kAJVWVQJ15QUC5ZJjnKwvd4imy4lRd3NSEE6yFYRj8WHhFeUj9s8+wG6aC8jTh5WER0MngJi7oO5LLiSyYOQMWX3tWdA87QQb0qeH9HNaUk+WeXjZHnYu5JmlC6kiVYD73nEhDWecQKrSj+gk73agCdWKhruxy5FaqTv+jr9yGlZ7VSEV/0aAvp4fRLt5ivGnPHagueRDPWNviUiR+h68KODvpKoXQJbBroG4zUtGQzkt8W3laADzQEFe/8oxWt8uWwgLn39+v5Yr/LSiB6ATv/MoS/oKy/JKh1wSOOFOkiTid3Kh4MlYRRmOGhEfXrM9nMbHdyJpJUvYdl8B7NbtyNwxsC38GdY8/LR4+O25qdLhE0UZ0PvlSYPuM5dwL88RxPfHAtG7lmp4s9wYv7KAAIsRo8XrDD4PNFn0XHICl2/zAF0RakK2RWeMedhBwbX7GQrPVYWxEM4fYOoHQMF2K3SYts8d1OX4RLyJbv7c1hVrWf7n+rX/komgv3uX3dX93gFt0VmgGHECdrfyCf5D+CA+yCgS1kJOvswezizYDbKBqO/uoIvjJY20ZAiwsHZ24GzLN3KfnQHYnxNOtqn7rreVISfSmjDwltMg0GQ9D3B2uC/h9NIn5vcLU8I1740h8KQdTWeVmOM0GjLwmfihFCKl+iHgXr9tUGDlZoLOe06mdmwuQujnpUjkYr+GU1aKKBShTTCZXXo4yCkn2GmUK7SRrhPQqtZQnMRqRzRtJwFU6Q2FuzrjbfgU2QCBv6aweG0Ufv+7A2SaxQnYAe9TGJt82A6zuRBu8ADYSI9LMOx4ZN4ZDiXmEXUFeW9vaSoExwCb3tmE86NvmesjJceJHM5/COhdu4uG9dMVQYLoh0LxsSV8yOUMThtohPDB3Ipce+61INYkFI1hGuDZ8AD++/2L+efHDmNR0N+Q3IZBCClvYiTLVhE8ufVohlcDxrf7rgQ/e6hCOqtFCwunVwRWLHk0zCyk4BDaAF5p2QjB5iD/wTalCIvftWDhTxPwd0+uvovHwJ0W5oz+EPAQ3DJXvLMJOavToOje6za6C8UWBTuoM0mPg+XHled0hUzpqZQ/RSHeHhWZk+7s5Gct4F8TQc2jXGJk23rjjnVvUbjF80rHmb/4yQI66dYSdRHt3u4i32jMFd6KpD/USXHfH6qxvxFQEbcz9pMFDDaCAU6+GgXHqC+53l582xVRK1NHP/bBr7WA37qA5nXPCXja8euXbycN+fdGHdF65SjudPxm+apixofHRTa6SnIZmW2sW6wfL0fJ3RSFyOy54xo/BBRbi1/fMnVzhKqocad4PwjOd52LfvKdtSs7qop8wZ8l+q70i19ZwPTICfm3HUGLTaGhTloO/PPNW3Bmq37Ure92LaK9U6h1i90KoYST8i0QlRPu2Nf6ks1X7uqh8+NZgzLqtnbhz0fpMfMvPj/+/sDJN7/f58jWokupQ6fL7qpLtoK35Fetx8Ujcj8eEjlZBf79TnaM4PDWZGQa+F3+Kwm4/t9DQFlYLv4rWUBl+3u7gewDeyiDsEaZxy4j7r6lzW+bokGZcV0CsY+nGp5p+6CpLTYByc77Hu7JGKP0PnxLlV9DgCaqbzQJHqlGXpKpwpDThqXumwXk81zw43nFFSX7yy0n/cs+Qm3RB4rL3RITUytHqOzeRcmjbyQyM4wlPOvsLmTOVjaIXbo6PPwxoinBa4PsF+0a+qgtUfqK9IAsh+QKw2Od0QzmnKBp3OpQVJNKsws6jOT1qRm8tpOF4r3s1+QdqQM8hawQYi3bG2R8Gifolc+dD723uiPNTCyhnX13FNXDZ05uyrqEZyMmKIvBq8j5c31DMYNUSM77lUU06XmFzlpaLHtVC4scBgJQpmpI4+a7o2p0/FygCh5zFpazKCHsEOZQzvuaZvXqmpBDPC7hloUNSkOHWWR+7Qq4M+XA0vu+VIg9Phl0588cUXP2qMkQVgp07wcndOJOGvEe5wvcMSdfAvGqI++30MDTPros5fF/SQbB3kA9c/nzWZQrTug8x1AslneUuSv2x4pC8DYl/fNOa/+StYDSbybgyz18s2i7goZ2dEoQhMYcwmm+5EMFKCJeHaMlRIuwYNR8WQEaGoqhVQORhVnV13h+OlKweoWTaLaSEiwNRwKEekvB3YplTrR7X4MnuqMQoNvFwmqQbiCa31cUoDhV+L3eFJDAeYdi9L5buJpxqMV3NAmBYzgBSlaXPTiXUmah0Vo1kj97F66bbYEiWowlOWSVDtGFijTsq7TCxtLvfrKAbjQ7Y9TeiQRemWssNYgrksvjsoQL9W80PNyOCV67cxu8WTBjrjd0AdrOji5km8WH+u82B3w8Plo4mLLK31k6VHhSOLny627BvOm4rrEW3O4QbE5bFLP8lWA39jyOtfaDvIYoCi6yeQRHzeckPB4dDXfzmQH+M1kIvmr1ItZD8w55dHwJVMzeOTFWRwey+WHDAiE9YrzWbhGcgudbcI+3KMBBt3uBf2jeKDJOo0bupenCs+34mLy8niWsP4YSwuzJrzcQqhqDcOS95v3qs8g+8PBV9AQbbrOioZF0Pv25LKAsbP4rpeH/1qR+U5vanyWIL0nJwoFxAm5nH06URTpRL5rONRYKAUOlv0shIJ5ZoaNUAO+XD2sW1HvXItft8rtCkL15C3wnIjYmIoBpmRPyC2OLiSTbb3DhM9FgX7uY9FVE4HIRBOaDrYz48thM4NnHg5Dlm3uOB3lqIcw3CxSuirOBlGArgLXSVRTXzalEvnxKoXZOJYs82cvJkpY7uJzzlRCSEyfNkkQDbJ2spe7VaCV0Rvc5ZKuNTuOtycfVzybWgbXsm8nGJuDVNOSQLnYbAcS9GSBjmlJIHyYnoIMsEZPdI4H97KUJ8XL3tkhX8HGTNp+Jgbp4BViaHVfgBhQJCW6OCtaKTwjZ+kvIoLBLvLSn7a+JoFvvIuH8ldoQaWTi4fvc1chaFB5wgn0vBMuHZpAQ5imca+DjUiJscmz2twKi+PAS/OO47Pj1OrzPC5yPEHxmmkSyiZ2hUt2dELdWoZFLxwkc+MqWJmaIJWzgyxWO1pIKVElwjm0NnaBVnI7RMeFt/s+1KeW/Uhpe+N2Tq49vLptFep4JPwTMwtfFFWkzMfujvg0OJU62hRgtkLk/HhV9STh55gytBDs75Z2+f11MV2IuJ6D07POfohAzL+XEOttlgJTw1bnSam0J7r3mpKzxJP0i4OYyw3pv7yZXUJwtg7tvG3oRMw3QJ9gib/fMpZ+iEO+knAvmQzxJuqC0RzCL/sOcbHWRdD9+AD/5TKG2ZfLzP8Uo/FUU4q8soH6Z8+NfW03w2TRqKKsKFfSDyq/XW5wT3VpdRFea5yP9IWAb+fNfWUDxUli/CLj3NcHz1aL+IeDont/IfFs21o0gm7kf2VSF72BX6VZ9uf4Q0HY71fhFwL/WAuILf56ecPm4M98ckX29OIZuxPz362s6Q9bnoHZomyz5865sVfCz4Szpue1sfk0EfU6czPr9O5HT9AmChnGi7tHEyacwTlB549R6W01zV7kVOvLJMf9FwOV89tfaRlnSXYYIbB87mZM64vfzbyTg/wxa/2sJqCwWy//KjqC/ezsYNh9teN0sTrbVnRNQ9VEE127XovRdLzty0IUByuuZE/HsHETyWj0FTi4xEdKGjTXhzTWG6+pQ0eSFDwmpjZMKpXFpaToeWUe6+J5A60yciNnL78gpmQHc+w9XGIseFSlm4xqu2PJQSp5ZQELto0GhV08ap5lZklEodLiPciLEwS7NyWoPKjSbmJMymekdud21FyfNmLPEgzUmXseHzrq583BNOxyBtAZuoFmc7L92MNSIaD4/8JKtUkhvdlySyz6/cbKZX5LWjUX2l6ABFj1VlOb02ZFAXDz5/cWpkMnddiS5MVtBJWwvKEObZ0lCYj6gLze2EFMlrPjQS2J4XKyYpXSm5+SuXiu4mfc5C/bNTiIL9czgdg4bIREQPx5b8vt9empLY/ignLQsv8P18DRRZmWfbxaT93NFpfGhVr0sFXLezbbwer0qIYXRzwmJDjdoctFl2d5ONGLFcQe9mQJLeR8lkurx2EJp1TlKwnqlkEwujW9W8UGT+Yv9uSygsvhusvLfIODyNxNQsu4fiNTdlQYzx0zQoZnZAJa0Qp526HNcBice3hm7qxDlstKh3dq1YNiPKxTseifH28UrBmPbiQyusSThh+bsQMOvFR8aZJBIq84EOItEYPS+nou42m52EOzffDS+d52FV64zcHLqhpB23tLAAR9RwAumJQ2UaT7+EJAsnG+m3MhHPpSwGAbYlCzQ249GIAtsiMtiRUNrOmq4zKMOdvD6MI9U5xzZx+UWQnep00R5A5Cd7apwRScmBE0vc3L2WQx8NJwLrmpyYqrHTQ7eNvkw/61aEu6kaQSk7DQhldaqRfSr7EEyTCvmMczD1Y0ViZArF06wV3yU8AheBrQdOCGnmT1iIctS0OUPJyDsnQ6/5h+Aiy8tGeBm3mH0NAcAth1oGLxUidhpFEPg6CqNh7D9lvV7XMEnlzdz15dIxDv5uIRggA+lxlyriYFOAZRFRFCc+UONz/LrBeAVGotTzEk9gK+A46OABodbUGF39fThvuIBO13dlT83aU1ZrP+5NPz/oVnArJ50SN8xQ7SXswRdln0AwV0TmJuwIcBPqlrf/XIZDbBwUviohFIYelVh0b4qarKZX2w4SGRk/qNsEnywtiJslZYTr+RdNIm9XoZLqSxY9L6qOVkbSx/yQRQF727OSqxCu4XbQrRRfC6XOT5edBni7CMxKhl2h4LDbAJ913zrwYanGnUJvUErv240DNUbJre3RAHcTkZhWVgJnl+dN6h43TL3BlaA7OZiwLkwMU33KxDJtHENuDrCnVHR7wycDMcnXKyTQt285cc31WMNyfLQIT/vZwkOCv8ClpbqLI6kd03KMDYh3Gai4DvXk4GH6wpDsWVEiOOTWeLW3X6N3HbIw9klx9aDk1eth5Z6630REH/RR5DNOwF5x0StSB++P0DL54eFSQM1gfnjBul+tqWxJZkVXpNdD+HG4QRcDE8DL+8qgfp2FmlQzrY18e4qgz6+HFDWLN4JSazLGvKXzq83kRac1P2lA7M+RIiuNpyE7kL4/mtVGIRIje0/R0Dlr93A/hsTQX83Afv18uSOTJwz6x2fRl3cR9XPRFAzGTlZnB0nyOzWLdhPFrDVdMVdYGWNrDhSFD1rpuMPAU3pNat/CKisMpFaijPm6LZzBne5MW3qy3sVo6yMlJ+JoPaxn1m6aDiSK5BMR96dnkEnRavDdhFtBVD2M03v5jfL5aOiKrhj2Cr6gdsRtvp6orYbvzFqysh3x7nNCTVadqlvqyxyp4IsBdN/KoauPF8rl3dEWwq31WggabbS+DB8WDDT9s+dfrvy8/9FwJ+JoGx6qnAIC5GaL44tZIS30BXUy5b6B+Z2KDwt6x8C2jE9Gzp+cVISlmnM3Sx7fjxtuLub0pyoY8/45x/+LXI/zVlg1rEqAB0fD/GHgA4snOCHgFM8zvnzsFQJlelx5S7fgca8hX+xdOqvVMDfHUFNfdFJOh2oCvvoTpD7IO8A7e3XzJ1lkso8Zz4XdXX53oIt3HXmmXZu/BBQLgz+/ZhzWdH7pN2Bqc8U5GCbk/PfSED5fwsB18JK/G1D638tC+iVWgBXP+DkOzk8nMxubgalhjuWHDaxRpDlTtAU+0aIUbOxSPdW11Boj4ylkH+3O5H7M/SGcuckGZqa7MyWE/Acd0K6zCuNvM/hGW67irE0O9wUsr3OIni50LAE6r1GfL3fQkEjijIlP46kHa4YXuO2QdmskcVfBLR2JxSvd01HTFISaJ6vG4qFMzPIdg4fGIrrhcV7mRP0oKx0KI+cgOlc2NSkiniUensfHZbuOBPJQXMXwKTdlWXy5ymSRDZqHr7KT5Q0Gj9+AzDBU359s4jXp0TK96eHR5WfUPqpJo30aM6jgfOspDGRYpFo8vsFXaG7KDEyopBucc6heF85Ga/naSThnXyLMGznQlCNe4MsTtsa6s5sUTy7+hoJvzvOD9eop2nj05FsRomT9rmzhHiqvJyIwF7wbcI8tNH55zN8IHC9z+5Cto90hR/8+oDS9kBIj4EBhODTG64a8mhy6w78+S82eyjuqzPNJLs2yJR0FvRZ+aTpch78sbWAvE0tf9sWS/+1HUFLOVxDslkwFCpvTsDVdM8BwgsPAuPVTMEPHR2Ad+kVCiRyNlD+XnFyjMGaUj6mGYSUuxPs4nJB/Xm0DvDwiHZgt9UaufviGpBc/iiQL+5LFN4y1yKLw8XjxFuv+Ti1tUR8sp0NXN6SydKDGWuY3Y4KJD2sadBkhYHj82sP+0fFw9WID4mILNkFGkG9CvRtXkuysusYsttzzcLnPcuxa9x6cMjxw0A9zUR0PWwOAAJDQlLOxo7sHwjD447vKFK3rYL9blNCiInKQmPsFOSa8xqy/ZITssV2gBN9swAylTpKp1CtiW/ycD3wjvz6T8ZRwW/7pEFzrDBL3aANMNt5N4CRfpi7SoYK7/bLHFSyGgU/uhYGmV+2CeSSuWKukvFB+V63EmTp5sNoeywDEoy3Ajxn2rKMx9wKvphDC5f09Rb84czDVScsNHgePYHSefgBImhxCo263vE2HKoGcY47AU7Y3LLkTsMaH9ctAvpYRSjKvuGq76wieHy8nkZOcf5jZax5m5Kkf9xi6f9QArrBYAK0zp3Stn3lKLo3FfiPnci8yJwrWMpMCrX6ufN3+JEnqM5OVxjaQUXZpAAm83TnAfkYH+ptpIP4Q8ADPi6Q6zq6RuxOJ5DvlhKNrpE7kgpeBcTr03f7lWRuYCNABpSmDCij+crCO7nF0NwPCoo+5QDIi4gAVlgilKkZD/I+99ULyhwxFlWlX5Gqsi5Ai34mRBR3EtZXnIA6XrUCJM+uQ8Pj4UG2fRAhGz5eQJodsuFxPj8RnU+dgjF9TJAt6Yz6yM01lNeZCN722CFYMlvCpTrdwHiPGKWdqhkEXN6nuOljhWB/lEWcvlwTWor3Qhx2poLd1f0J7vbQUS+58D5nlfM+wfSclrqLEyezEtoFUGMrUo++QSPVrJUhDS8LGtWfLSZBuGnB62skZMuFUmGtPa5+soDudxsyrMTIhOf2s2RRsJwC8nrGNdyF1kSZVBcjcXW2hXt3559fs7uCeTguw8HWYiFM5TvgSDcfUCyOoxAejeGPZdZ5m9pIvyv2+69NBB02r9xdo5uK4K/tYJxx9/y1FhB/tydZxBEnxn6/ZNZ1kDXduZqcIKhcM2v4FiX4Kwu4kCNRsKR+Jv4tC2ifQKtQv/IndyojW/AZH3fQeFjOfm0HkymzQIfXTXE/1YCQu1rYie67KwJGFusUpvqMf7KAm4hqFFBiabq4aAGwOHACNpJqIeOaBTyaS2aCubHt+m/bwTj1Psf6ptis3YkoW+bqpxLQfvPcwr4QF9S5mWdFn46XjfteXkdmWZvW0mOn1cD8FCJzzoWbID0cOOGE11Zw74c396c9vX4I6LTBOdfvb05WE5ea4GKpl/QPTI9fE0F7pyh5vJyFP1lAU02LBO2149J9H9lI7TWd1/pO23GiObu5YIPCjx99Hht30RVbBkE0L3W6p9ovAq4UW9O3gayDsZkT6mlYzRHaIxWONuHRHoa3htxM2MIWnvp3gUMOesqDiB8C/mQBx6dqgL5EimB+uGX/lQT8nybyv5aA4lr4527gX5IF/N0TbPqjkcD1s+lo5h6/GYWzeoZ2hXshOzmxRa7JaQUPbeBkid1XRehJnnF1XE9Chr7h0myfMqia5RPF1/IgEW98alBdVwPKVkMAZG3MbvCKpoqltSEYnGDnE/T1+iWkwYMf/3ElBFr9GQjJvDthsqbbA7QZvGhyvSqYOA+qQ+OqZ5SQJhVJLZZHqNLoxuL1RSjJ+jNKcL8oBY1jdujI3HujHwImMZE1Ur5EAe7X3KWxH7COqKtiBU+vuaHUvXAS3UttgJY4T5ZE40sjOO0k6HkASFNrJn0nwmw/8Hg+cxr3gm8Rp1sSqDc3/vmGSAYp4tUA5aV0hexsPizi9Z8S+o95orF5RBqJkqaFPlLnLJy8VUCy/bmHlw6tkPjYB+KurwfoX+IbxflHUIjraD2PdAYHpcb+05H7we3gKeZzGobD3iJZeDZgUMlDSBd3mpDVtG7g4fD4NY53RknygH3gjlNPSHs48L8nS4t7O7qwdCPX/PqI5sJQ72v+fHSx/mMEFNeLf95p7V9CwOVvblPi7KXCpV1wEr32co7y8NDA6bFcI3/ezBO8eiEHmlp/oHBRn0u0RUUG1cOSURQti5wcy90FsCYsBNcJmg6rt294FhUb5B0215p8JB6u+vQkMWqoak4W6pDzcLXYMLA3M8Cb9qRDMVvbQvx6PhMcpSfEj39SUJAHKv/ZmwywThddSEQzV1B/jitodvmNBfnFk0gSGSVQbSMLYdlseLicP/5fAmI2WOi4jQC8JyEonqtbg/BwzYCizR408D55ha99VkPwdDVErZ0doFS/TJAmK05A2Z51uH5dJNC5DWnidK5CZosTg/D+lpm7NcwcLyN3B7eU7FC2HE41HrSwgWAfffhQG7qY+MFw+ZkICpuySEgwIwX//LASvIwVFSGypYHngyhErxvUZOqHCqJkiYRUyfIRS/ubAMH68BaAps8AtyMlUPbaAtH1disStWJneBqaQbNE5sdnr2kDmYZ0mgZmpOF6Q49wWTxjGk7hwsK3J814n7YfBAoe58Kfa1Or/0xp+N9NQBq8fABJeNKQD1U5cuhV4IzvONGE7G2R4LrPoE2cGgUPZEmosVecHGKhofjmjyUZ9lPIw7/jhPzYewHGl28W8P1aUu9lTQmR9g8XTq0rI+pfNY287OULzu1jxX/M5x225dgBNjx8llzn+xrL66cJQxqoKGm2F/FnIqh6n2EhWc9kEbWL0wfablOx6FpRjWisrMF1K5XFudUHuNjuRjh+lq3gJSsbI024JXBC7Z7GJLyOJIhUD15wqSk9mbzNKOVchsw6zAU3kLsA6cNuDnlRc8LNRN5bdFL0gK1WExrvVmNOtlN7gXjs1hSiW55gGj19qK3kQOPXxQqw5XtvSKp9x7zP8O1DiH4E/cKV6G8UVyIy8p4A/lIU3KIoE3KLawJZ8lijCGyvJCnwNk13JW+jYd/nOAwEFcoYWuQrn32Fu4J6wOAtscChvkK0BPXQvztLiI+fEZN7KBO4exJmcbqLEnxQTQKBHacomPp7hTE+vaDjYTqjkej+sQULvE2t17/rX5V/moDab25TwDYX99M/VeT9NREUb2+dK6KPgOyFqAboZO01sN63FbWMycScIEyHg47XgrUks0S/6JPlfmaWSH8IuJzNj658P4vM3njQoffoLF2JnhwEoqIaKN5wYul/ZQFbsy91mUZzV84lxNxnZJf6k8k7wKtEF/zwyb/7v4pCTPJJ+5UFbN97n798aGJ2oroBKo9HTqxLMUem18+6v9UFtN/7ztCl+rhxJwHpyP+MY4IemGPX2jQLwUyXF02Xsrn8Q8CfiaBlxGPH43ctoEnf7/wXAd1RR5D3hYKSFR+u3of6jWyF2ZW+xzKGw77Z0h8CFlu94QQ0J+QUw7v8WxbQpD0nW7sZpB8CWjtnzgfxJIvczfn7/DNH05D90hVO5OtW8Jr1vNPXMSfr8TsR9IeA5xs/3073CHOtoKgQAnML6pM/H/9B3wbqqItAb3pdcAVPCfT8ukvdtftaUNuqOqzXonoAW+lm1GJPTs7/HwL+/Yf/B5v8aJ8=</prop>
			<obj name="TemperatureLog" class="TemperatureLog" version="2">
				<prop name="Times">TEFSWgAA6Z0AAIDpmDwAAADgAQAAegMAABQFAAC4BgAAUggAAOwJAACGCwAAIA0AAMQOAABeEAAA+BEAAJITAAA2FQAA0BYAAGoYAAAEGgAAqBsAAEIdAADcHgAAgCAAABoiAAC0IwAATiUAAOgmAACMKAAAJioAAMArAABaLQAA/i4AAJgwAAAyMgAA1jMAAHA1AAAKNwAApDgAAD46AADiOwAAfD0AABY/AACwQAAAVEIAAO5DAACIRQAAIkcAAMZIAABgSgAA+ksAAJ5NAAA4TwAA0lAAAGxSAAAGVAAAqlUAAERXAADeWAAAeFoAABxcAAC2XQAAUF8AAOpgAACOYgAAKGQAAMJlAABmZwAAAGkAAJpqAAA0bAAAzm0AAHJvAAAMcQAApnIAAEB0AADkdQAAfncAABh5AAC8egAAVnwAAPB9AACKfwAAJIEAAMiCAABihAAA/IUAAJaHAAA6iQAA1IoAAG6MAAASjgAArI8AAEaRAADgkgAAepQAAB6WAAC4lwAAUpkAAOyaAACQnAAAKp4AAMSfAABeoQAAAqMAAJykAAA2pgAA2qcAAHSpAAAOqwAAqKwAAEKuAADmrwAAgLEAABqzAAC0tAAAWLYAAPK3AACMuQAAMLsAAMq8AABkvgAA/r8AAKLBAAA8wwAA1sQAAHDGAAAKyAAArskAAEjLAADizAAAfM4AACDQAAC60QAAVNMAAPjUAACS1gAALNgAAMbZAABg2wAABN0AAJ7eAAA44AAA0uEAAHbjAAAQ5QAAquYAAEToAADo6QAAgusAABztAADA7gAAWvAAAPTxAACO8wAAKPUAAMz2AABm+AAAAPoAAJr7AAA+/QAA2P4AAHIAAQAMAgEAsAMBAEoFAQDkBgEAiAgBACIKAQC8CwEAVg0BAPAOAQCUEAEALhIBAMgTAQBiFQEABhcBAKAYAQA6GgEA1BsBAHgdAQASHwEArCABAFAiAQDqIwEAhCUBAB4nAQC4KAEAXCoBAPYrAQCQLQEAKi8BAM4wAQBoMgEAAjQBAJw1AQBANwEA2jgBAHQ6AQAYPAEAsj0BAEw/AQDmQAEAgEIBACREAQC+RQEAWEcBAPJIAQCWSgEAMEwBAMpNAQBkTwEACFEBAKJSAQA8VAEA4FUBAHpXAQAUWQEArloBAEhcAQDsXQEAhl8BACBhAQDEYgEAXmQBAPhlAQCSZwEALGkBANBqAQBqbAEABG4BAJ5vAQBCcQEA3HIBAHZ0AQAQdgEAtHcBAE55AQDoegEAgnwBACZ+AQDAfwEAWoEBAPSCAQCYhAEAMoYBAMyHAQBwiQEACosBAKSMAQA+jgEA2I8BAHyRAQAWkwEAsJQBAEqWAQDulwEAiJkBACKbAQC8nAEAYJ4BAPqfAQCUoQEAOKMBANKkAQBspgEABqgBAKCpAQBEqwEA3qwBAHiuAQASsAEAtrEBAFCzAQDqtAEAhLYBACi4AQDCuQEAXLsBAAC9AQCavgEANMABAM7BAQBowwEADMUBAKbGAQBAyAEA2skBAH7LAQAYzQEAss4BAFbQAQDw0QEAitMBACTVAQC+1gEAYtgBAPzZAQCW2wEAMN0BANTeAQBu4AEACOIBAKzjAQBG5QEA4OYBAHroAQAU6gEAuOsBAFLtAQDs7gEAhvABACryAQDE8wEAXvUBAPj2AQCc+AEANvoBAND7AQB0/QEADv8BAKgAAgBCAgIA3AMCAIAFAgAaBwIAtAgCAE4KAgDyCwIAjA0CACYPAgDAEAIAZBICAP4TAgCYFQIAPBcCANYYAgBwGgIAChwCAKQdAgBIHwIA4iACAHwiAgAWJAIAuiUCAFQnAgDuKAIAkioCACwsAgDGLQIAYC8CAPowAgCeMgIAODQCANI1AgBsNwIAEDkCAKo6AgBEPAIA3j0CAII/AgAcQQIAtkICAFpEAgD0RQIAjkcCAChJAgDCSgIAZkwCAABOAgCaTwIANFECANhSAgByVAIADFYCAKZXAgBKWQIA5FoCAH5cAgAiXgIAvF8CAFZhAgDwYgIAimQCAC5mAgDIZwIAYmkCAPxqAgCgbAIAOm4CANRvAgBucQIAEnMCAKx0AgBGdgIA6ncCAIR5AgAeewIAuHwCAFJ+AgD2fwIAkIECACqDAgDEhAIAXoYCAAKIAgCciQIANosCANqMAgB0jgIADpACALKRAgBMkwIA5pQCAICWAgAamAIAvpkCAFibAgDynAIAjJ4CADCgAgDKoQIAZKMCAP6kAgCipgIAPKgCANapAgB6qwIAFK0CAK6uAgBIsAIA4rECAIazAgAgtQIAurYCAF64AgD4uQIAkrsCACy9AgDGvgIAasACAATCAgCewwIAOMUCANzGAgB2yAIAEMoCALTLAgBOzQIA6M4CAILQAgAc0gIAwNMCAFrVAgD01gIAjtgCADLaAgDM2wIAZt0CAADfAgCk4AIAPuICANjjAgB85QIAFucCALDoAgBK6gIA5OsCAIjtAgAi7wIAvPACAFbyAgD68wIAlPUCAC73AgDI+AIAbPoCAAb8AgCg/QIARP8CAN4AAwB4AgMAEgQDAKwFAwBQBwMA6ggDAIQKAwAeDAMAwg0DAFwPAwD2EAMAkBIDACoUAwDOFQMAaBcDAAIZAwCmGgMAQBwDANodAwB+HwMAGCEDALIiAwBMJAMA5iUDAIonAwAkKQMAvioDAFgsAwDyLQMAli8DADAxAwDKMgMAbjQDAAg2AwCiNwMARjkDAOA6AwB6PAMAFD4DAK4/AwBSQQMA7EIDAIZEAwAqRgMAxEcDAF5JAwD4SgMAkkwDADZOAwDQTwMAalEDAARTAwCeVAMAQlYDANxXAwCAWQMAGlsDALRcAwBOXgMA6F8DAIxhAwAmYwMAwGQDAFpmAwD+ZwMAmGkDADJrAwDMbAMAcG4DAApwAwCkcQMASHMDAOJ0AwB8dgMAFngDALB5AwBUewMA7nwDAIh+AwAigAMAxoEDAGCDAwD6hAMAlIYDADiIAwDSiQMAbIsDABCNAwCqjgMARJADAN6RAwB4kwMAHJUDALaWAwBQmAMA6pkDAI6bAwAonQMAwp4DAFygAwAAogMAmqMDADSlAwDYpgMAcqgDAAyqAwCmqwMAQK0DAOSuAwB+sAMAGLIDALKzAwBMtQMA8LYDAIq4AwAkugMAyLsDAGK9AwD8vgMAoMADADrCAwDUwwMAbsUDAAjHAwCsyAMARsoDAODLAwB6zQMAFM8DALjQAwBS0gMA7NMDAJDVAwAq1wMAxNgDAGjaAwAC3AMAnN0DADbfAwDQ4AMAdOIDAA7kAwCo5QMAQucDANzoAwCA6gMAGuwDALTtAwBY7wMA8vADAIzyAwAw9AMAyvUDAGT3AwD++AMAmPoDADz8AwDW/QMAcP8DABQBBACuAgQASAQEAOIFBAB8BwQAIAkEALoKBABUDAQA7g0EAJIPBAAsEQQAxhIEAGoUBAAEFgQAnhcEADgZBADSGgQAdhwEABAeBACqHwQARCEEAOgiBACCJAQAHCYEALYnBABaKQQA9CoEAI4sBAAyLgQAzC8EAGYxBAAAMwQAmjQEAD42BADYNwQAcjkEAAw7BACwPAQASj4EAOQ/BAB+QQQAIkMEALxEBABWRgQA+kcEAJRJBAAuSwQAyEwEAGJOBAAGUAQAoFEEADpTBADUVAQAeFYEABJYBACsWQQARlsEAOpcBACEXgQAHmAEAMJhBABcYwQA9mQEAJBmBAAqaAQAzmkEAGhrBAACbQQAnG4EAEBwBADacQQAdHMEAA51BACydgQATHgEAOZ5BACKewQAJH0EAL5+BABYgAQA8oEEAJaDBAAwhQQAyoYEAGSIBAAIigQAoosEADyNBADgjgQAepAEABSSBACukwQASJUEAOKWBACGmAQAIJoEAMSbBABenQQA+J4EAJKgBAA2ogQA0KMEAGqlBAAEpwQAnqgEAEKqBADcqwQAdq0EABCvBAC0sAQAYrIEAPyzBACWtQQAMLcEAMq4BABuugQACLwEAKK9BAA8vwQA4MAEAHrCBAAUxAQArsUEAEjHBADsyAQAhsoEACDMBADEzQQAXs8EAPjQBACS0gQANtQEANDVBABq1wQABNkEAJ7aBABC3AQA3N0EAHbfBAAa4QQAtOIEAE7kBADo5QQAjOcEACbpBADA6gQAWuwEAP7tBACY7wQAMvEEAMzyBABw9AQACvYEAKT3BAA++QQA4voEAHz8BAAW/gQAsP8EAEoBBQDuAgUAiAQFACIGBQC8BwUAYAkFAPoKBQCUDAUAOA4FANIPBQBsEQUABhMFAKAUBQBEFgUA3hcFAHgZBQAcGwUAthwFAFAeBQDqHwUAhCEFACgjBQDCJAUAXCYFAAAoBQCaKQUANCsFAM4sBQBoLgUADDAFAKYxBQBAMwUA2jQFAH42BQAYOAUAsjkFAEw7BQDwPAUAij4FACRABQC+QQUAYkMFAPxEBQCWRgUAMEgFANRJBQBuSwUACE0FAKJOBQA8UAUA4FEFAHpTBQAeVQUAuFYFAFJYBQDsWQUAhlsFACpdBQDEXgUAXmAFAPhhBQCcYwUANmUFANBmBQBqaAUADmoFAKhrBQBCbQUA5m4FAIBwBQAacgUAtHMFAE51BQDydgUAjHgFACZ6BQDAewUAZH0FAP5+BQCYgAUAMoIFANaDBQBwhQUACocFAKSIBQA+igUA4osFAHyNBQAgjwUAupAFAFSSBQDukwUAiJUFACyXBQDGmAUAYJoFAPqbBQCUnQUAOJ8FANKgBQB2ogUAEKQFAKqlBQBEpwUA3qgFAIKqBQAcrAUAtq0FAFCvBQDqsAUAjrIFACi0BQDCtQUAZrcFAAC5BQCaugUANLwFANi9BQByvwUADMEFAKbCBQBKxAUA5MUFAH7HBQAYyQUAvMoFAFbMBQDwzQUAlM8FAC7RBQDI0gUAYtQFAPzVBQCg1wUAOtkFANTaBQBu3AUAEt4FAKzfBQBG4QUA6uIFAITkBQAe5gUAuOcFAFLpBQD26gUAkOwFACruBQDE7wUAaPEFAALzBQCc9AUAQPYFANr3BQB0+QUADvsFAKj8BQBM/gUA5v8FAIABBgAaAwYAtAQGAFgGBgDyBwYAjAkGADALBgDKDAYAZA4GAP4PBgCiEQYAPBMGANYUBgBwFgYAFBgGAK4ZBgBIGwYA4hwGAHweBgAgIAYAuiEGAF4jBgD4JAYAkiYGACwoBgDGKQYAaisGAAQtBgCeLgYAODAGANwxBgB2MwYAEDUGAKo2BgBOOAYA6DkGAII7BgAmPQYAwD4GAFpABgD0QQYAjkMGADJFBgDMRgYAZkgGAABKBgCaSwYAPk0GANhOBgB8UAYAFlIGALBTBgBKVQYA5FYGAIhYBgAiWgYAvFsGAFZdBgD6XgYAlGAGAC5iBgDIYwYAbGUGAAZnBgCgaAYARGoGAN5rBgB4bQYAEm8GAKxwBgBQcgYA6nMGAIR1BgAodwYAwngGAFx6BgD2ewYAkH0GADR/BgDOgAYAaIIGAAKEBgCchQYAQIcGANqIBgB+igYAGIwGALKNBgBMjwYA5pAGAIqSBgAklAYAvpUGAFiXBgDymAYAlpoGADCcBgDKnQYAbp8GAAihBgCiogYARqQGAOClBgB6pwYAFKkGAK6qBgBSrAYA7K0GAIavBgAgsQYAurIGAF60BgD4tQYAnLcGADa5BgDQugYAarwGAAS+BgCovwYAQsEGANzCBgB2xAYAGsYGALTHBgBOyQYA8soGAIzMBgAmzgYAwM8GAGTRBgAI0wYAotQGADzWBgDW1wYAetkGABTbBgC43AYAUt4GAOzfBgCG4QYAIOMGALrkBgBe5gYA+OcGAJzpBgA26wYA0OwGAGruBgAE8AYAqPEGAELzBgDc9AYAdvYGABD4BgC0+QYATvsGAPL8BgCM/gYAJgAHAMABBwBaAwcA/gQHAJgGBwAyCAcAzAkHAGYLBwAKDQcApA4HAD4QBwDiEQcAfBMHABYVBwCwFgcAVBgHAO4ZBwCIGwcAIh0HAMYeBwBgIAcA+iEHAJQjBwA4JQcA0iYHAGwoBwAQKgcAqisHAEQtBwDeLgcAeDAHABwyBwC2MwcAUDUHAOo2BwCEOAcAKDoHAMI7BwBmPQcAAD8HAJpABwA0QgcAzkMHAHJFBwAMRwcApkgHAEBKBwDkSwcAfk0HABhPBwCyUAcAVlIHAPBTBwCKVQcAJFcHAMhYBwBiWgcA/FsHAJZdBwA6XwcA1GAHAG5iBwASZAcArGUHAEZnBwDgaAcAemoHAB5sBwC4bQcAUm8HAOxwBwCGcgcAKnQHAMR1BwBodwcAAnkHAJx6BwA2fAcA0H0HAHR/BwAOgQcAqIIHAEKEBwDmhQcAgIcHABqJBwC0igcAWIwHAPKNBwCMjwcAJpEHAMqSBwBklAcA/pUHAKKXBwA8mQcA1poHAHCcBwAKngcArp8HAEihBwDiogcAfKQHACCmBwC6pwcAVKkHAPiqBwCSrAcALK4HAMavBwBgsQcABLMHAJ60BwA4tgcA0rcHAGy5BwAQuwcAqrwHAES+BwDovwcAgsEHABzDBwC2xAcAWsYHAPTHBwCOyQcAKMsHAMzMBwBmzgcAANAHAJrRBwA+0wcA2NQHAHLWBwAM2AcAsNkHAErbBwDk3AcAft4HACLgBwC84QcAVuMHAPDkBwCK5gcALugHAMjpBwBs6wcABu0HAKDuBwA68AcA1PEHAHjzBwAS9QcArPYHAEb4BwDq+QcAhPsHAB79BwC4/gcAXAAIAPYBCACQAwgAKgUIAM4GCABoCAgAAgoIAJwLCABADQgA2g4IAHQQCAAYEggAshMIAEwVCADmFggAgBgIACQaCAC+GwgAWB0IAPIeCACMIAgAMCIIAMojCABuJQgACCcIAKIoCAA8KggA1isIAHotCAAULwgArjAIAEgyCADsMwgAhjUIACA3CAC6OAgAXjoIAPg7CACSPQgANj8IANBACABqQggABEQIAJ5FCABCRwgA3EgIAHZKCAAQTAgAqk0IAE5PCADoUAgAjFIIACZUCADAVQgAWlcIAPRYCACYWggAMlwIAMxdCABmXwgAAGEIAKRiCAA+ZAgA2GUIAHxnCAAWaQgAsGoIAEpsCADubQgAiG8IACJxCAC8cggAYHQIAPp1CACUdwgALnkIAMh6CABsfAgABn4IAKp/CABEgQgA3oIIAHiECAAShggAtocIAFCJCADqiggAhIwIAB6OCADCjwgAXJEIAACTCACQlAgANJYIAM6XCAB8mQgAFpsIALqcCABenggA+J8IAJKhCAAsowgA0KQIAGqmCAAEqAgAnqkIAEyrCADmrAgAgK4IACSwCAC+sQgAWLMIAPK0CACWtggAMLgIAMq5CABuuwgACL0IAKK+CAA8wAgA1sEIAHrDCAAUxQgArsYIAEjICADiyQgAhssIACDNCAC6zggAXtAIAPjRCACS0wgALNUIANDWCABq2AgABNoIAJ7bCABC3QgA3N4IAHbgCAAQ4ggAquMIAE7lCADo5ggAgugIACbqCADA6wgAWu0IAPTuCACY8AgAMvIIAMzzCABm9QgACvcIAKT4CAA++ggA2PsIAHL9CAAW/wgAsAAJAEoCCQDuAwkAiAUJACIHCQDGCAkAYAoJAPoLCQCUDQkALg8JANIQCQBsEgkABhQJAKAVCQA6FwkA3hgJAHgaCQASHAkAth0JAFAfCQDqIAkAhCIJACgkCQDCJQkAXCcJAPYoCQCaKgkANCwJAM4tCQByLwkADDEJAKYyCQBANAkA2jUJAH43CQAYOQkAsjoJAEw8CQDmPQkAij8JACRBCQDIQgkAYkQJAPxFCQCWRwkAMEkJANRKCQBuTAkACE4JAKJPCQA8UQkA4FIJAHpUCQAUVgkAuFcJAFJZCQDsWgkAkFwJACpeCQDEXwkAXmEJAPhiCQCcZAkANmYJANBnCQBqaQkADmsJAKhsCQBCbgkA3G8JAHZxCQAacwkAtHQJAE52CQDydwkAjHkJACZ7CQDAfAkAZH4JAP5/CQCYgQkAMoMJANaECQBwhgkACogJAKSJCQA+iwkA4owJAHyOCQAgkAkAupEJAFSTCQDulAkAiJYJACyYCQDGmQkAYJsJAPqcCQCengkAOKAJANKhCQBsowkABqUJAKqmCQBEqAkA3qkJAIKrCQAcrQkAtq4JAFCwCQD0sQkAjrMJACi1CQDCtgkAXLgJAAC6CQCauwkANL0JANi+CQBywAkADMIJALDDCQBKxQkA5MYJAH7ICQAYygkAvMsJAFbNCQDwzgkAitAJACTSCQDI0wkAYtUJAPzWCQCg2AkAOtoJANTbCQBu3QkAEt8JAKzgCQBG4gkA4OMJAHrlCQAe5wkAuOgJAFLqCQD26wkAkO0JACrvCQDO8AkAaPIJAAL0CQCc9QkANvcJANr4CQB0+gkADvwJAKj9CQBC/wkA5gAKAIACCgAaBAoAvgUKAFgHCgDyCAoAlgoKADAMCgDKDQoAZA8KAP4QCgCiEgoAPBQKANYVCgBwFwoAFBkKAK4aCgBIHAoA4h0KAHwfCgAgIQoAuiIKAF4kCgD4JQoAkicKACwpCgDGKgoAaiwKAAQuCgCeLwoAODEKANwyCgB2NAoAEDYKAKo3CgBEOQoA6DoKAII8CgAcPgoAwD8KAFpBCgD0QgoAjkQKADJGCgDMRwoAZkkKAABLCgCkTAoAPk4KANhPCgByUQoADFMKALBUCgBKVgoA5FcKAIhZCgAiWwoAvFwKAFZeCgD6XwoAlGEKAC5jCgDIZAoAbGYKAAZoCgCgaQoAOmsKAN5sCgB4bgoAEnAKALZxCgBQcwoA6nQKAIR2CgAoeAoAuHkKAFx7CgD2fAoAkH4KADSACgDOgQoAaIMKAAKFCgCmhgoAQIgKANqJCgB0iwoADo0KALKOCgBMkAoA5pEKAIqTCgAklQoAvpYKAFiYCgD8mQoAlpsKADCdCgDKngoAbqAKAAiiCgCiowoAPKUKAOCmCgB6qAoAFKoKAK6rCgBSrQoA7K4KAIawCgAgsgoAurMKAF61CgD4tgoAkrgKADa6CgDQuwoAar0KAAS/CgCowAoAQsIKANzDCgB2xQoAGscKALTICgBOygoA6MsKAILNCgAmzwoAwNAKAFrSCgD+0woAmNUKADLXCgDM2AoAcNoKAArcCgCk3QoAPt8KAOLgCgB84goAFuQKALDlCgBK5woA7ugKAIjqCgAi7AoAxu0KAGDvCgD68AoAlPIKADj0CgDS9QoAbPcKAAb5CgCq+goARPwKAN79CgB4/woAHAELALYCCwBQBAsA6gULAI4HCwAoCQsAwgoLAFwMCwAADgsAmg8LADQRCwDOEgsAchQLAAwWCwCmFwsAQBkLAOQaCwB+HAsAGB4LALIfCwBMIQsA8CILAIokCwAuJgsAyCcLAGIpCwD8KgsAliwLADouCwDULwsAbjELAAgzCwCsNAsARjYLAOA3CwB6OQsAFDsLALg8CwBSPgsA7D8LAJBBCwAqQwsAxEQLAF5GCwACSAsAnEkLADZLCwDQTAsAdE4LAA5QCwCoUQsAQlMLANxUCwCAVgsAGlgLALRZCwBYWwsA8lwLAIxeCwAmYAsAymELAGRjCwD+ZAsAmGYLADxoCwDWaQsAcGsLAAptCwCkbgsASHALAOJxCwB8cwsAIHULALp2CwBUeAsA+HkLAJJ7CwAsfQsAxn4LAGCACwAEggsAnoMLADiFCwDShgsAdogLABCKCwCqiwsARI0LAN6OCwCCkAsAHJILAMCTCwBalQsA9JYLAI6YCwAomgsAzJsLAGadCwAAnwsAmqALAD6iCwDYowsAcqULAAynCwCmqAsASqoLAOSrCwB+rQsAIq8LALywCwBWsgsA8LMLAJS1CwAutwsAyLgLAGK6CwAGvAsAoL0LADq/CwDUwAsAbsILABLECwCsxQsAUMcLAOrICwCEygsAHswLALjNCwBczwsA9tALAJDSCwAq1AsAztULAGjXCwAC2QsAnNoLADbcCwDa3QsAdN8LAA7hCwCy4gsATOQLAOblCwCA5wsAGukLAL7qCwBY7AsA8u0LAJbvCwAw8QsAyvILAG70CwAI9gsAovcLADz5CwDW+gsAevwLABT+CwCu/wsASAEMAOICDACGBAwAIAYMALoHDABeCQwA+AoMAJIMDAA2DgwA0A8MAGoRDAAEEwwAnhQMAEIWDADcFwwAdhkMABAbDACqHAwATh4MAOgfDACCIQwAJiMMAMAkDABaJgwA/icMAJgpDAAyKwwAzCwMAGYuDAAKMAwApDEMAD4zDADYNAwAfDYMABY4DACwOQwASjsMAO48DACIPgwAIkAMALxBDABgQwwA+kQMAJRGDAAuSAwA0kkMAGxLDAAGTQwAoE4MAERQDADeUQwAglMMACZVDADAVgwAWlgMAPRZDACYWwwAMl0MAMxeDABmYAwACmIMAKRjDAA+ZQwA2GYMAHxoDAAWagwAsGsMAEptDADkbgwAiHAMACJyDAC8cwwAYHUMAPp2DACUeAwALnoMANJ7DABsfQwABn8MAKCADABEggwA3oMMAHiFDAAShwwArIgMAFCKDADqiwwAhI0MACiPDADCkAwAXJIMAPaTDACalQwANJcMAM6YDABomgwADJwMAKadDABAnwwA2qAMAHSiDAAYpAwAsqUMAEynDADwqAwAiqoMACSsDAC+rQwAYq8MAPywDACWsgwAMLQMAMq1DAButwwACLkMAKK6DAA8vAwA4L0MAHq/DAAewQwAuMIMAFLEDADsxQwAhscMACDJDADEygwAXswMAALODACSzwwANtEMANDSDABq1AwADtYMAKjXDABC2QwA3NoMAIDcDAAa3gwAtN8MAE7hDADy4gwAjOQMACbmDADA5wwAZOkMAP7qDACY7AwAMu4MANbvDABw8QwACvMMAKT0DAA+9gwA4vcMAHz5DAAW+wwAuvwMAFT+DADu/wwAiAENACwDDQDGBA0AYAYNAPoHDQCUCQ0AOAsNANIMDQBsDg0ABhANAKoRDQBEEw0A6BQNAIIWDQAcGA0AthkNAFAbDQD0HA0Ajh4NACggDQDCIQ0AXCMNAAAlDQCaJg0APigNANgpDQByKw0ADC0NAKYuDQBKMA0A5DENAH4zDQAYNQ0AsjYNAFY4DQDwOQ0AijsNAC49DQDIPg0AYkANAPxBDQCgQw0AOkUNANRGDQBuSA0ACEoNAKxLDQBGTQ0A4E4NAIRQDQAeUg0AuFMNAFJVDQD2Vg0AkFgNACpaDQDEWw0AXl0NAAJfDQCcYA0ANmINANpjDQB0ZQ0ADmcNAKhoDQBMag0A5msNAIBtDQAabw0AvnANAFhyDQDycw0AjHUNACZ3DQDKeA0AZHoNAAh8DQCifQ0APH8NANaADQBwgg0AFIQNAK6FDQBIhw0A4ogNAHyKDQAgjA0Auo0NAFSPDQD4kA0AkpINACyUDQDGlQ0AapcNAASZDQCemg0AOJwNANKdDQB2nw0AEKENAKqiDQBOpA0A6KUNAIKnDQAcqQ0AwKoNAFqsDQD0rQ0Ajq8NADKxDQDMsg0AZrQNAAC2DQCatw0APrkNANi6DQByvA0AFr4NALC/DQBKwQ0A5MINAIjEDQAixg0AvMcNAFbJDQDwyg0AlMwNAC7ODQDIzw0AbNENAAbTDQCg1A0AOtYNAN7XDQB42Q0AEtsNAKzcDQBQ3g0A6t8NAIThDQAe4w0AuOQNAFzmDQD25w0AmukNADTrDQDO7A0AaO4NAALwDQCm8Q0AQPMNANr0DQB09g0ADvgNALL5DQBM+w0A5vwNAIr+DQAkAA4AvgEOAFgDDgD8BA4AlgYOADAIDgDKCQ4AbgsOAAgNDgCiDg4APBAOAOARDgB6Ew4AKBUOAMIWDgBcGA4A9hkOAJAbDgAqHQ4Azh4OAGggDgACIg4AnCMOAEAlDgDaJg4AiCgOACIqDgC8Kw4AVi0OAPAuDgCUMA4ALjIOANIzDgBsNQ4ABjcOAKA4DgA6Og4A3jsOAHg9DgASPw4ArEAOAEZCDgDqQw4AhEUOAChHDgDCSA4AXEoOAPZLDgCQTQ4ANE8OAM5QDgBoUg4AAlQOAJxVDgBAVw4A2lgOAHRaDgAOXA4Asl0OAExfDgDmYA4AimIOACRkDgC+ZQ4AWGcOAPxoDgCWag4AMGwOAMptDgBkbw4ACHEOAKJyDgA8dA4A4HUOAHp3DgAUeQ4ArnoOAFJ8DgDsfQ4Ahn8OACCBDgC6gg4AXoQOAPiFDgCShw4ANokOANCKDgBqjA4ABI4OAKiPDgBCkQ4A3JIOAHaUDgAQlg4AtJcOAE6ZDgDymg4AjJwOACaeDgDAnw4AWqEOAP6iDgCYpA4AMqYOAMynDgBmqQ4ACqsOAKSsDgA+rg4A4q8OAHyxDgAWsw4AsLQOAFS2DgDutw4AiLkOACK7DgDGvA4AYL4OAPq/DgCUwQ4ALsMOANLEDgBsxg4ABsgOAKDJDgBEyw4A3swOAILODgAc0A4AttEOAFDTDgDq1A4AjtYOACjYDgDC2Q4AXNsOAPbcDgCa3g4ANOAOANjhDgBy4w4ADOUOAKbmDgBA6A4A2ukOAH7rDgAY7Q4Asu4OAFbwDgDw8Q4AivMOACT1DgDI9g4AYvgOAPz5DgCW+w4AOv0OANT+DgBuAA8ACAIPAKIDDwBGBQ8A4AYPAHoIDwAeCg8AuAsPAFINDwDsDg8AkBAPACoSDwDEEw8AXhUPAAIXDwCcGA8ANhoPANAbDwBqHQ8ADh8PAKggDwBCIg8A5iMPAIAlDwAaJw8AtCgPAFgqDwDyKw8AjC0PACYvDwDAMA8AZDIPAP4zDwCYNQ8AMjcPANY4DwBwOg8ACjwPAK49DwBIPw8A4kAPAHxCDwAgRA8AukUPAFRHDwDuSA8AiEoPACxMDwDGTQ8AYE8PAARRDwCeUg8AOFQPANJVDwB2Vw8AEFkPAKpaDwBEXA8A6F0PAIJfDwAcYQ8AtmIPAFBkDwD0ZQ8AjmcPAChpDwDMag8AZmwPAABuDwCabw8APnEPANhyDwBydA8ADHYPALB3DwBKeQ8A5HoPAH58DwAYfg8AvH8PAFaBDwDwgg8AlIQPAC6GDwDIhw8AYokPAAaLDwCgjA8AOo4PANSPDwBukQ8AEpMPAKyUDwBGlg8A4JcPAISZDwAemw8AuJwPAFyeDwD2nw8AkKEPACqjDwDOpA8AaKYPAAKoDwCcqQ8ANqsPANqsDwB0rg8ADrAPALKxDwBMsw8A5rQPAIC2DwAkuA8AvrkPAFi7DwDyvA8Alr4PADDADwDKwQ8AZMMPAP7EDwCixg8APMgPANbJDwB6yw8AFM0PAK7ODwBI0A8A7NEPAIbTDwAg1Q8AutYPAF7YDwD42Q8AktsPADbdDwDQ3g8AauAPAATiDwCe4w8AQuUPANzmDwB26A8AEOoPALTrDwBO7Q8A6O4PAILwDwAm8g8AwPMPAFr1DwD09g8AjvgPADL6DwDM+w8AZv0PAAr/DwCkABAAPgIQANgDEAB8BRAAFgcQALAIEABKChAA5AsQAIgNEAAiDxAAvBAQAFYSEAD6ExAAlBUQAC4XEADSGBAAbBoQAAYcEACgHRAARB8QAN4gEAB4IhAAEiQQALYlEABQJxAA6igQAIQqEAAoLBAAwi0QAFwvEAD2MBAAkDIQADQ0EADONRAAaDcQAAw5EACmOhAAQDwQANo9EAB0PxAAGEEQALJCEABMRBAA8EUQAIpHEAAkSRAAvkoQAGJMEAD8TRAAlk8QADBREADKUhAAblQQAAhWEACiVxAARlkQAOBaEAB6XBAAFF4QALhfEABSYRAA7GIQAIZkEAAgZhAAxGcQAF5pEAD4ahAAnGwQADZuEADQbxAAanEQAA5zEACodBAAQnYQANx3EAB2eRAAGnsQALR8EABOfhAA6H8QAIyBEAAmgxAAwIQQAGSGEAD+hxAAmIkQADKLEADWjBAAcI4QAAqQEACkkRAAPpMQAOKUEAB8lhAAFpgQALqZEABUmxAA7pwQAIieEAAsoBAAxqEQAGCjEAD6pBAAlKYQADioEADSqRAAbKsQAAatEACqrhAARLAQAN6xEACCsxAAHLUQALa2EABQuBAA9LkQAI67EAAovRAAwr4QAFzAEAAAwhAAmsMQADTFEADOxhAAcsgQAAzKEACmyxAASs0QAOTOEAB+0BAAGNIQALzTEABW1RAA8NYQAIrYEAAk2hAAyNsQAGLdEAD83hAAoOAQADriEADU4xAAbuUQABLnEACs6BAARuoQAODrEACE7RAAHu8QALjwEABS8hAA7PMQAJD1EAAq9xAAxPgQAGj6EAAC/BAAnP0QADb/EADaABEAdAIRAA4EEQCoBREAQgcRAOYIEQCAChEAGgwRALQNEQBYDxEA8hARAIwSEQAwFBEAyhURAGQXEQD+GBEAohoRADwcEQDWHREAcB8RAAohEQCuIhEASCQRAOIlEQB8JxEAICkRALoqEQBULBEA+C0RAJIvEQAsMREAxjIRAGo0EQAENhEAnjcRADg5EQDSOhEAdjwRABA+EQCqPxEAREERAOhCEQCCRBEAHEYRAMBHEQBaSREA9EoRAI5MEQAyThEAzE8RAGZREQAAUxEAmlQRAD5WEQDYVxEAclkRAAxbEQCwXBEASl4RAORfEQCIYREAImMRALxkEQBWZhEA+mcRAJRpEQAuaxEAyGwRAGxuEQAGcBEAoHERADpzEQDUdBEAeHYRABJ4EQCseREAUHsRAOp8EQCEfhEAHoARALiBEQBcgxEA9oQRAJCGEQA0iBEAzokRAGiLEQACjREApo4RAECQEQDakREAdJMRAA6VEQCylhEATJgRAOaZEQCAmxEAJJ0RAL6eEQBYoBEA/KERAJajEQAwpREAyqYRAG6oEQAIqhEAoqsRADytEQDWrhEAerARABSyEQCusxEASLURAOy2EQCGuBEAILoRAMS7EQBevREA+L4RAJLAEQA2whEA0MMRAGrFEQAExxEAqMgRAELKEQDcyxEAds0RABrPEQC00BEATtIRAOjTEQCM1REAJtcRAMDYEQBa2hEA9NsRAJjdEQAy3xEAzOARAHDiEQAK5BEApOURAD7nEQDi6BEAfOoRABbsEQCw7REASu8RAO7wEQCI8hEAIvQRALz1EQBg9xEA+vgRAJT6EQA4/BEA0v0RAGz/EQAGARIAqgISAEQEEgDeBRIAeAcSABIJEgC2ChIAUAwSAOoNEgCODxIAKBESAMISEgBcFBIAABYSAJoXEgA0GRIAzhoSAGgcEgAMHhIAph8SAEAhEgDaIhIAfiQSABgmEgCyJxIAVikSAPAqEgCKLBIAJC4SAMgvEgBiMRIA/DISAJY0EgAwNhIA1DcSAG45EgAIOxIArDwSAEY+EgDgPxIAekESAB5DEgC4RBIAUkYSAOxHEgCGSRIAKksSAMRMEgBeThIAAlASAJxREgA2UxIA0FQSAHRWEgAOWBIAqFkSAEJbEgDmXBIAgF4SABpgEgC0YRIATmMSAPJkEgCMZhIAJmgSAMppEgBkaxIA/mwSAJhuEgA8cBIA1nESAHBzEgAKdRIApHYSAEh4EgDieRIAfHsSACB9EgC6fhIAVIASAO6BEgCSgxIALIUSAMaGEgBgiBIABIoSAJ6LEgA4jRIA0o4SAGyQEgAQkhIAqpMSAESVEgDolhIAgpgSAByaEgC2mxIAWp0SAPSeEgCOoBIAKKISAMKjEgBmpRIAAKcSAJqoEgA0qhIA2KsSAHKtEgAMrxIAsLASAEqyEgDksxIAfrUSACK3EgC8uBIAVroSAPC7EgCKvRIALr8SAMjAEgBiwhIABsQSAKDFEgA6xxIA1MgSAG7KEgASzBIArM0SAEbPEgDg0BIAhNISAB7UEgC41RIAXNcSAPbYEgCQ2hIAKtwSAM7dEgBo3xIAAuESAJziEgA25BIA2uUSAHTnEgAO6RIAsuoSAEzsEgDm7RIAgO8SACTxEgC+8hIAWPQSAPL1EgCM9xIAMPkSAMr6EgBk/BIA/v0SAKL/EgA8ARMA1gITAHoEEwAUBhMArgcTAEgJEwDsChMAhgwTACAOEwC6DxMAVBETAPgSEwCSFBMALBYTAMYXEwBqGRMABBsTAJ4cEwBCHhMA3B8TAHYhEwAQIxMAtCQTAE4mEwDoJxMAgikTABwrEwDALBMAWi4TAPQvEwCYMRMAMjMTAMw0EwBmNhMACjgTAKQ5EwA+OxMA2DwTAHI+EwAWQBMAsEETAEpDEwDkRBMAiEYTACJIEwC8SRMAYEsTAPpMEwCUThMALlATANJREwBsUxMABlUTAKBWEwA6WBMA3lkTAHhbEwASXRMArF4TAFBgEwDqYRMAhGMTAChlEwDCZhMAXGgTAPZpEwCaaxMANG0TAM5uEwBocBMAAnITAKZzEwBAdRMA2nYTAHR4EwAYehMAsnsTAEx9EwDmfhMAioATACSCEwC+gxMAWIUTAPyGEwCWiBMAMIoTANSLEwBujRMACI8TAKKQEwBGkhMA4JMTAHqVEwAUlxMAuJgTAFKaEwDsmxMAhp0TACCfEwDEoBMAXqITAPijEwCcpRMANqcTANCoEwBqqhMADqwTAKitEwBCrxMA3LATAHayEwAatBMAtLUTAE63EwDouBMAjLoTACa8EwDAvRMAZL8TAP7AEwCYwhMAMsQTANbFEwBwxxMACskTAKTKEwA+zBMA4s0TAHzPEwAW0RMAsNITAFTUEwDu1RMAiNcTACzZEwDG2hMAYNwTAPrdEwCe3xMAOOETANLiEwBs5BMABuYTAKrnEwBE6RMA3uoTAHjsEwAc7hMAtu8TAFDxEwD08hMAjvQTACj2EwDC9xMAZvkTAAD7EwCa/BMANP4TANj/EwByARQADAMUAKYEFABKBhQA5AcUAH4JFAAYCxQAsgwUAFYOFADwDxQAihEUAC4TFADIFBQAYhYUAPwXFACgGRQAOhsUANQcFABuHhQAEiAUAKwhFABGIxQA4CQUAIQmFAAeKBQAuCkUAFIrFADsLBQAkC4UACowFADEMRQAXjMUAAI1FACcNhQANjgUANo5FAB0OxQADj0UAKg+FABMQBQA5kEUAIBDFAAaRRQAtEYUAFhIFADySRQAjEsUACZNFADKThQAZFAUAP5RFACiUxQAPFUUANZWFABwWBQAFFoUAK5bFABIXRQA4l4UAHxgFAAgYhQAumMUAFRlFADuZhQAkmgUACxqFADGaxQAam0UAARvFACecBQAOHIUANxzFAB2dRQAEHcUAKp4FABEehQA6HsUAIJ9FAAcfxQAtoAUAFqCFAD0gxQAjoUUADKHFADMiBQAZooUAACMFACajRQAPo8UANiQFABykhQADJQUALCVFABKlxQA5JgUAIiaFAAinBQAvJ0UAFafFAD6oBQAlKIUAC6kFADIpRQAYqcUAAapFACgqhQAOqwUAN6tFAB4rxQAErEUAKyyFABQtBQA6rUUAIS3FAAeuRQAuLoUAFy8FAD2vRQAkL8UACrBFADOwhQAaMQUAALGFACmxxQAQMkUANrKFAB0zBQAGM4UALLPFABM0RQA5tIUAIDUFAAk1hQAvtcUAFjZFAD82hQAltwUADDeFADK3xQAbuEUAAjjFACi5BQAPOYUAODnFAB66RQAFOsUAK7sFABI7hQA7O8UAIbxFAAg8xQAxPQUAF72FAD49xQAkvkUADb7FADQ/BQAav4UAAQAFQCeARUAQgMVANwEFQB2BhUAEAgVALQJFQBOCxUA6AwVAIwOFQAmEBUAwBEVAFoTFQD+FBUAmBYVADIYFQDMGRUAZhsVAAodFQCkHhUAPiAVANghFQB8IxUAFiUVALAmFQBUKBUA7ikVAIgrFQAiLRUAxi4VAGAwFQD6MRUAlDMVAC41FQDSNhUAbDgVAAY6FQCgOxUARD0VAN4+FQB4QBUAHEIVALZDFQBQRRUA6kYVAI5IFQAoShUAwksVAFxNFQAATxUAmlAVADRSFQDOUxUAclUVAAxXFQCmWBUAQFoVAORbFQB+XRUAGF8VALJgFQBMYhUA8GMVAIplFQAkZxUAyGgVAGxqFQAGbBUAqm0VAERvFQDecBUAeHIVABJ0FQC2dRUAUHcVAOp4FQCOehUAKHwVAMJ9FQBcfxUAAIEVAJqCFQA0hBUAzoUVAGiHFQAMiRUApooVAECMFQDajRUAfo8VABiRFQCykhUAVpQVAPCVFQCKlxUAJJkVAL6aFQBinBUA/J0VAJafFQAwoRUA1KIVAG6kFQAIphUArKcVAEapFQDgqhUAeqwVABSuFQC4rxUAUrEVAOyyFQCGtBUAKrYVAMS3FQBeuRUAArsVAJy8FQA2vhUA0L8VAHTBFQAOwxUAqMQVAELGFQDcxxUAgMkVABrLFQC0zBUATs4VAPLPFQCM0RUAJtMVAMrUFQBk1hUA/tcVAJjZFQAy2xUA1twVAHDeFQAK4BUAruEVAEjjFQDi5BUAfOYVACDoFQC66RUAVOsVAO7sFQCI7hUALPAVAMbxFQBg8xUABPUVAJ72FQA4+BUA0vkVAHb7FQAQ/RUAqv4VAEQAFgDeARYAggMWABwFFgC2BhYAUAgWAPQJFgCOCxYAKA0WAMwOFgBmEBYAABIWAJoTFgA0FRYA2BYWAHIYFgAMGhYAphsWAEodFgDkHhYAfiAWACIiFgC8IxYAViUWAPAmFgCUKBYALioWAMgrFgBiLRYA/C4WAKAwFgA6MhYA1DMWAG41FgASNxYArDgWAEY6FgDqOxYAhD0WAB4/FgC4QBYAXEIWAPZDFgCQRRYAKkcWAMRIFgBoShYAAkwWAJxNFgA2TxYA2lAWAHRSFgAOVBYAslUWAExXFgDmWBYAgFoWABpcFgC+XRYAWF8WAPJgFgCMYhYAMGQWAMplFgBkZxYA/mgWAKJqFgA8bBYA1m0WAHBvFgAUcRYArnIWAEh0FgDsdRYAhncWACB5FgC6ehYAXnwWAPh9FgCSfxYALIEWAMaCFgBqhBYABIYWAJ6HFgA4iRYA3IoWAHaMFgAQjhYAtI8WAE6RFgDokhYAgpQWAByWFgDAlxYAWpkWAPSaFgCOnBYAMp4WAMyfFgBmoRYACqMWAKSkFgA+phYA2KcWAHypFgAWqxYAsKwWAEquFgDkrxYAiLEWACKzFgC8tBYAYLYWAPq3FgCUuRYALrsWAMi8FgBsvhYABsAWAKDBFgA6wxYA3sQWAHjGFgASyBYAtskWAFDLFgDqzBYAhM4WACjQFgDC0RYAXNMWAPbUFgCQ1hYANNgWAM7ZFgBo2xYADN0WAKbeFgBA4BYA2uEWAHTjFgAY5RYAsuYWAEzoFgDm6RYAiusWACTtFgC+7hYAYvAWAPzxFgCW8xYAMPUWAMr2FgBu+BYACPoWAKL7FgA8/RYA4P4WAHoAFwAUAhcAuAMXAFIFFwDsBhcAhggXACAKFwDECxcAXg0XAPgOFwCSEBcANhIXANATFwBqFRcADhcXAKgYFwBCGhcA3BsXAIAdFwAaHxcAtCAXAE4iFwDyIxcAjCUXACYnFwDAKBcAZCoXAP4rFwC2LRcAUC8XAOowFwCEMhcAKDQXAMI1FwBcNxcA9jgXAJA6FwA0PBcAzj0XAGg/FwAMQRcApkIXAEBEFwDaRRcAdEcXABhJFwCyShcATEwXAOZNFwCKTxcAJFEXAL5SFwBiVBcA/FUXAJZXFwAwWRcA1FoXAG5cFwAIXhcAol8XADxhFwDgYhcAemQXABRmFwCuZxcAUmkXAOxqFwCGbBcAIG4XAMRvFwBecRcA+HIXAJx0FwA2dhcA0HcXAGp5FwAOexcAqHwXAEJ+FwDcfxcAdoEXABqDFwC0hBcAToYXAOiHFwCMiRcAJosXAMCMFwBkjhcA/o8XAJiRFwAykxcA1pQXAHCWFwAKmBcApJkXAD6bFwDinBcAfJ4XABagFwCwoRcAVKMXAO6kFwCIphcAIqgXAMapFwBgqxcA+qwXAJSuFwA4sBcA0rEXAGyzFwAGtRcAqrYXAES4FwDeuRcAgrsXABy9FwC2vhcAUMAXAOrBFwCOwxcAKMUXAMLGFwBcyBcAAMoXAJrLFwA0zRcA2M4XAHLQFwAM0hcAptMXAEDVFwDk1hcAftgXABjaFwCy2xcAVt0XAPDeFwCK4BcALuIXAMjjFwBi5RcA/OYXAKDoFwA66hcA1OsXAG7tFwAI7xcArPAXAEbyFwDg8xcAevUXAB73FwC4+BcAUvoXAPb7FwCQ/RcAKv8XAMQAGABeAhgAAgQYAJwFGAA2BxgA0AgYAHQKGAAODBgAqA0YAEwPGADmEBgAgBIYABoUGAC+FRgAWBcYAPIYGACMGhgAJhwYAModGABkHxgA/iAYAKIiGAA8JBgA1iUYAHAnGAAUKRgArioYAEgsGADiLRgAfC8YACAxGAC6MhgAVDQYAO41GACSNxgALDkYAMY6GABqPBgABD4YAJ4/GAA4QRgA0kIYAHZEGAAQRhgAqkcYAERJGADoShgAgkwYABxOGADATxgAWlEYAPRSGACOVBgAMlYYAMxXGABmWRgAAFsYAJpcGAA+XhgA2F8YAHJhGAAMYxgAsGQYAEpmGADkZxgAiGkYACJrGAC8bBgAVm4YAPBvGACUcRgALnMYAMh0GABidhgABngYAKB5GAA6exgA1HwYAHh+GAASgBgArIEYAEaDGADqhBgAhIYYAB6IGAC4iRgAXIsYAPaMGACQjhgANJAYAM6RGABokxgAApUYAJyWGABAmBgA2pkYAHSbGAAOnRgAsp4YAEygGADmoRgAiqMYACSlGAC+phgAWKgYAPKpGACWqxgAMK0YAMquGABksBgACLIYAKKzGAA8tRgA4LYYAHq4GAAUuhgArrsYAFK9GADsvhgAhsAYACDCGAC6wxgAXsUYAPjGGACSyBgALMoYANDLGABqzRgABM8YAKjQGABC0hgA3NMYAHbVGAAQ1xgAtNgYAE7aGADo2xgAgt0YACbfGADA4BgAWuIYAP7jGACY5RgAMucYAMzoGABm6hgACuwYAKTtGAA+7xgA2PAYAHzyGAAW9BgAsPUYAEr3GADu+BgAiPoYACL8GADG/RgAYP8YAPoAGQCUAhkAOAQZANIFGQBsBxkABgkZAKoKGQBEDBkA3g0ZAHgPGQASERkAthIZAFAUGQDqFRkAjhcZACgZGQDCGhkAXBwZAAAeGQCaHxkANCEZAM4iGQBoJBkADCYZAKYnGQBAKRkA2ioZAH4sGQAYLhkAsi8ZAFYxGQDwMhkAijQZACQ2GQC+NxkAYjkZAPw6GQCWPBkAMD4ZANQ/GQBuQRkACEMZAKxEGQBGRhkA4EcZAHpJGQAeSxkAuEwZAFJOGQDsTxkAhlEZACpTGQDEVBkAXlYZAPhXGQCcWRkANlsZANBcGQB0XhkADmAZAKhhGQBCYxkA5mQZAIBmGQAaaBkAtGkZAE5rGQDybBkAjG4ZACZwGQDAcRkAZHMZAP50GQCYdhkAPHgZANZ5GQBwexkACn0ZAKR+GQBIgBkA4oEZAHyDGQAghRkAuoYZAFSIGQDuiRkAkosZACyNGQDGjhkAYJAZAPqRGQCekxkAOJUZANKWGQBsmBkAEJoZAKqbGQBEnRkA6J4ZAIKgGQAcohkAtqMZAFqlGQD0phkAjqgZACiqGQDCqxkAZq0ZAACvGQCasBkANLIZANizGQBytRkADLcZALC4GQBKuhkA5LsZAH69GQAYvxkAvMAZAFbCGQDwwxkAlMUZAC7HGQDIyBkAYsoZAPzLGQCgzRkAOs8ZANTQGQBu0hkAEtQZAKzVGQBG1xkA6tgZAITaGQAe3BkAuN0ZAFzfGQD24BkAkOIZACrkGQDE5RkAaOcZAALpGQCc6hkANuwZANrtGQB07xkADvEZALLyGQBM9BkA5vUZAID3GQAk+RkAvvoZAFj8GQDy/RkAjP8ZADABGgDKAhoAZAQaAP4FGgCiBxoAPAkaANYKGgB6DBoAFA4aAK4PGgBIERoA4hIaAIYUGgAgFhoAuhcaAFQZGgD4GhoAkhwaACweGgDGHxoAaiEaAAQjGgCeJBoAQiYaANwnGgB2KRoAECsaAKosGgBOLhoA6C8aAIIxGgAcMxoAwDQaAFo2GgD0NxoAjjkaADI7GgDMPBoAZj4aAApAGgCkQRoAPkMaANhEGgByRhoAFkgaALBJGgBKSxoA5EwaAIhOGgAiUBoAvFEaAGBTGgD6VBoAlFYaAC5YGgDSWRoAbFsaAAZdGgCgXhoAOmAaAN5hGgB4YxoAEmUaAKxmGgBQaBoA6mkaAIRrGgAobRoAwm4aAFxwGgD2cRoAkHMaADR1GgDOdhoAaHgaAAJ6GgCmexoAQH0aANp+GgB0gBoAGIIaALKDGgBMhRoA8IYaAIqIGgAkihoAvosaAFiNGgD8jhoAlpAaADCSGgDKkxoAbpUaAAiXGgCimBoAPJoaAOCbGgB6nRoAFJ8aALigGgBSohoA7KMaAIalGgAgpxoAxKgaAF6qGgD4qxoAkq0aADavGgDQsBoAarIaAAS0GgCotRoAQrcaANy4GgCAuhoAGrwaALS9GgBOvxoA8sAaAIzCGgAmxBoAwMUaAFrHGgD+yBoAmMoaADLMGgDWzRoAcM8aAArRGgCk0hoASNQaAOLVGgB81xoAFtkaALraGgBU3BoA7t0aAIjfGgAi4RoAxuIaAGDkGgD65RoAlOcaADjpGgDS6hoAbOwaABDuGgCq7xoARPEaAN7yGgB49BoAHPYaALb3GgBQ+RoA6voaAI78GgAo/hoAwv8aAFwBGwAAAxsAmgQbADQGGwDYBxsAcgkbAAwLGwCmDBsAQA4bAOQPGwB+ERsAGBMbALIUGwBWFhsA8BcbAIoZGwAuGxsAyBwbAGIeGwD8HxsAliEbADojGwDUJBsAbiYbAAgoGwCsKRsARisbAOAsGwCELhsAHjAbALgxGwBSMxsA7DQbAJA2GwAqOBsAxDkbAF47GwACPRsAnD4bADZAGwDaQRsAdEMbAA5FGwCoRhsATEgbAOZJGwCASxsAGk0bAL5OGwBYUBsA8lEbAIxTGwAwVRsAylYbAGRYGwD+WRsAmFsbADxdGwDWXhsAcGAbAApiGwCuYxsASGUbAOJmGwB8aBsAIGobALprGwBUbRsA+G4bAJJwGwAschsAxnMbAGB1GwAEdxsAnngbADh6GwDSexsAdn0bABB/GwCqgBsARIIbAOiDGwCChRsAHIcbAMCIGwBaihsA9IsbAI6NGwAojxsAzJAbAGaSGwAAlBsAmpUbAD6XGwDYmBsAcpobAAycGwCwnRsASp8bAOSgGwCIohsAIqQbALylGwBWpxsA8KgbAJSqGwAurBsAyK0bAGKvGwAGsRsAoLIbADq0GwDUtRsAeLcbABK5GwCsuhsAULwbAOq9GwCEvxsAHsEbALjCGwBcxBsA9sUbAJDHGwAqyRsAzsobAGjMGwACzhsAps8bAEDRGwDa0hsAdNQbABjWGwCy1xsATNkbAObaGwCA3BsAJN4bAL7fGwBY4RsA8uIbAJbkGwAw5hsAyucbAGTpGwAI6xsAouwbADzuGwDg7xsAevEbABTzGwCu9BsASPYbAOz3GwCG+RsAIPsbALr8GwBe/hsA+P8bAJIBHAAsAxwA0AQcAGoGHAAECBwAqAkcAEILHADcDBwAdg4cABAQHAC0ERwAThMcAOgUHACCFhwAJhgcAMAZHABaGxwA9BwcAJgeHAAyIBwAzCEcAHAjHAAKJRwApCYcAD4oHADYKRwAfCscABYtHACwLhwASjAcAO4xHACIMxwAIjUcALw2HABgOBwA+jkcAJQ7HAA4PRwA0j4cAGxAHAAGQhwAqkMcAERFHADeRhwAeEgcABJKHAC2SxwAUE0cAOpOHACEUBwAKFIcAMJTHABcVRwAAFccAJpYHAA0WhwAzlscAGhdHAAMXxwApmAcAEBiHADaYxwAfmUcABhnHACyaBwATGocAPBrHACKbRwAJG8cAMhwHABichwA/HMcAJZ1HAAwdxwA1HgcAG56HAAIfBwArH0cAEZ/HADggBwAeoIcABSEHAC4hRwAUoccAOyIHACGihwAKowcAMSNHABejxwA+JAcAJySHAA2lBwA0JUcAHSXHAAOmRwAqJocAEKcHADcnRwAgJ8cABqhHAC0ohwATqQcAPKlHACMpxwAJqkcAMCqHABkrBwA/q0cAJivHAAysRwA1rIcAHC0HAAKthwArrccAEi5HADiuhwAfLwcABa+HAC6vxwAVMEcAO7CHACIxBwALMYcAMbHHABgyRwABMscAJ7MHAA4zhwA0s8cAGzRHAAQ0xwAqtQcAETWHADe1xwAgtkcABzbHAC23BwAWt4cAPTfHACO4RwAKOMcAMLkHABm5hwAAOgcAJrpHAA06xwA2OwcAHLuHAAM8BwApvEcAErzHADk9BwAfvYcACL4HAC8+RwAVvscAPD8HACK/hwALgAdAMgBHQBiAx0A/AQdAKAGHQA6CB0A1AkdAHgLHQASDR0ArA4dAEYQHQDgER0AhBMdAB4VHQC4Fh0AUhgdAPYZHQCQGx0AKh0dAM4eHQBoIB0AAiIdAJwjHQA2JR0A0CYdAHQoHQAOKh0AsisdAEwtHQDmLh0AgDAdACQyHQC+Mx0AWDUdAPI2HQCMOB0AMDodAMo7HQBkPR0A/j4dAKJAHQA8Qh0A1kMdAHBFHQAURx0ArkgdAEhKHQDsSx0Ahk0dACBPHQC6UB0AVFIdAPhTHQCSVR0ALFcdAMZYHQBqWh0ABFwdAJ5dHQA4Xx0A3GAdAHZiHQAQZB0AtGUdAE5nHQDoaB0AgmodABxsHQDAbR0AWm8dAPRwHQCOch0AMnQdAMx1HQBmdx0AAHkdAKR6HQA+fB0A2H0dAHx/HQAWgR0AsIIdAEqEHQDkhR0AiIcdACKJHQC8ih0AVowdAPqNHQCUjx0ALpEdAMiSHQBslB0ABpYdAKCXHQBEmR0A3podAHicHQASnh0ArJ8dAFChHQDqoh0AhKQdAB6mHQDCpx0AXKkdAPaqHQCQrB0ANK4dAM6vHQBosR0ADLMdAKa0HQBAth0A2rcdAHS5HQAYux0AsrwdAEy+HQDmvx0AisEdACTDHQC+xB0AWMYdAPzHHQCWyR0AMMsdANTMHQBuzh0ACNAdAKLRHQA80x0A4NQdAHrWHQAU2B0AuNkdAFLbHQDs3B0Aht4dACDgHQDE4R0AXuMdAPjkHQCS5h0ANugdANDpHQBq6x0ABO0dAKjuHQBC8B0A3PEdAIDzHQAa9R0AtPYdAE74HQDo+R0AjPsdACb9HQDA/h0AWgAeAP4BHgCYAx4AMgUeAMwGHgBwCB4ACgoeAKQLHgBIDR4A4g4eAHwQHgAWEh4AsBMeAFQVHgDuFh4AiBgeACIaHgDGGx4AYB0eAPoeHgCUIB4AOCIeANIjHgBsJR4AECceAKooHgBEKh4A3iseAHgtHgAcLx4AtjAeAFAyHgDqMx4AjjUeACg3HgDCOB4AXDoeAAA8HgCaPR4AND8eANhAHgByQh4ADEQeAKZFHgBARx4A5EgeAH5KHgAYTB4Ask0eAFZPHgDwUB4AilIeAC5UHgDIVR4AYlceAPxYHgCWWh4AOlweANRdHgBuXx4ACGEeAKxiHgBGZB4A4GUeAHpnHgAeaR4AuGoeAFJsHgDsbR4AkG8eACpxHgDOch4AcnQeAAx2HgCmdx4AQHkeAOR6HgB+fB4AGH4eALJ/HgBWgR4A8IIeAIqEHgAkhh4AyIceAGKJHgD8ih4AoIweADqOHgDUjx4AbpEeAAiTHgCslB4ARpYeAOCXHgB6mR4AHpseALicHgBSnh4A7J8eAJChHgAqox4AxKQeAGimHgACqB4AnKkeADarHgDarB4AdK4eAA6wHgCosR4AQrMeAOa0HgCAth4AGrgeALS5HgBYux4A8rweAIy+HgAmwB4AysEeAGTDHgD+xB4AosYeADzIHgDWyR4AcMseAArNHgCuzh4ASNAeAOLRHgB80x4AINUeALrWHgBU2B4A+NkeAJLbHgAs3R4Axt4eAGDgHgAE4h4AnuMeADjlHgDS5h4AdugeABDqHgCq6x4ARO0eAN7uHgCC8B4AHPIeALbzHgBa9R4A9PYeAI74HgAy+h4AzPseAGb9HgAA/x4AmgAfAD4CHwDYAx8AcgUfAAwHHwCwCB8ASgofAOQLHwB+DR8AGA8fALwQHwBWEh8A+hMfAJQVHwAuFx8AyBgfAGwaHwAGHB8AoB0fADofHwDUIB8AeCIfABIkHwCsJR8ARicfAOooHwCEKh8AHiwfALgtHwBcLx8A9jAfAJAyHwA0NB8AzjUfAGg3HwACOR8AnDofAEA8HwDaPR8AdD8fAA5BHwCyQh8ATEQfAOZFHwCARx8AJEkfAL5KHwBYTB8A/E0fAJZPHwAwUR8AylIfAGRUHwAIVh8AolcfADxZHwDWWh8AelwfABReHwCuXx8ASGEfAOxiHwCGZB8AIGYfAMRnHwBeaR8A+GofAJJsHwAsbh8A0G8fAGpxHwAEcx8AnnQfAEJ2HwDcdx8AdnkfABB7HwC0fB8ATn4fAOh/HwCMgR8AJoMfAMCEHwBahh8A9IcfAJiJHwAyix8AzIwfAGaOHwAKkB8ApJEfAD6THwDYlB8AcpYfABaYHwCwmR8AVJsfAO6cHwCInh8AIqAfAMahHwBgox8A+qQfAJSmHwAuqB8A0qkfAGyrHwAGrR8AoK4fAESwHwDesR8AeLMfABy1HwC2th8AULgfAOq5HwCEux8AKL0fAMK+HwBcwB8A9sEfAJrDHwA0xR8AzsYfAGjIHwAMyh8ApssfAEDNHwDazh8AftAfABjSHwCy0x8AVtUfAPDWHwCK2B8AJNofAL7bHwBi3R8A/N4fAJbgHwAw4h8A1OMfAG7lHwAI5x8AougfAEbqHwDg6x8Aeu0fABTvHwC48B8AUvIfAOzzHwCQ9R8AKvcfAMT4HwBe+h8A+PsfAJz9HwA2/x8A0AAgAGoCIAAOBCAAqAUgAEIHIADcCCAAgAogABoMIAC0DSAAWA8gAPIQIACMEiAAJhQgAMAVIABkFyAA/hggAJgaIAAyHCAA1h0gAHAfIAAKISAApCIgAD4kIADiJSAAfCcgABYpIAC6KiAAVCwgAO4tIACSLyAALDEgAMYyIABgNCAA+jUgAJ43IAA4OSAA0jogAGw8IAAQPiAAqj8gAERBIADeQiAAgkQgABxGIAC2RyAAWkkgAPRKIACOTCAAKE4gAMxPIABmUSAAAFMgAKRUIABIViAA4lcgAHxZIAAWWyAAulwgAFReIADuXyAAiGEgACxjIADGZCAAYGYgAPpnIACeaSAAOGsgANJsIAB2biAAEHAgAKpxIABEcyAA3nQgAIJ2IAAceCAAtnkgAFB7IAD0fCAAjn4gACiAIADCgSAAXIMgAACFIACahiAANIggANiJIAByiyAADI0gALCOIABKkCAA5JEgAH6TIAAYlSAAvJYgAFaYIADwmSAAipsgACSdIADIniAAYqAgAPyhIACgoyAAOqUgANSmIAB4qCAAEqogAKyrIABGrSAA4K4gAISwIAAesiAAuLMgAFK1IAD2tiAAkLggACq6IADEuyAAaL0gAAK/IACcwCAANsIgANrDIAB0xSAADscgAKjIIABCyiAA5ssgAIDNIAAkzyAAvtAgAFjSIADy0yAAltUgADDXIADK2CAAZNogAP7bIACi3SAAPN8gANbgIABw4iAAFOQgAK7lIABI5yAA4uggAIbqIAAg7CAAuu0gAF7vIAD48CAAkvIgACz0IADG9SAAavcgAAT5IACe+iAAOPwgANz9IAB2/yAAEAEhAKoCIQBOBCEA6AUhAIIHIQAmCSEAwAohAFoMIQD0DSEAjg8hADIRIQDMEiEAZhQhAAAWIQCkFyEAPhkhANgaIQByHCEADB4hALAfIQBKISEA5CIhAIgkIQAiJiEAvCchAFYpIQD6KiEAlCwhAC4uIQDILyEAbDEhAAYzIQCgNCEARDYhAN43IQB4OSEAEjshAKw8IQBQPiEA6j8hAIRBIQAeQyEAwkQhAFxGIQD2RyEAkEkhADRLIQDOTCEAaE4hAAxQIQCmUSEAQFMhANpUIQB0ViEAGFghALJZIQBMWyEA5lwhAIpeIQAkYCEAvmEhAFhjIQDyZCEAlmYhADBoIQDKaSEAbmshAAhtIQCibiEARnAhAOBxIQB6cyEAFHUhAK52IQBSeCEA7HkhAIZ7IQAgfSEAxH4hAF6AIQD4gSEAkoMhADaFIQDQhiEAaoghAA6KIQCoiyEAQo0hANyOIQB2kCEAGpIhALSTIQBOlSEA6JYhAIyYIQAmmiEAwJshAFqdIQD+niEAmKAhADKiIQDWoyEAcKUhAAqnIQCkqCEAPqohAOKrIQB8rSEAFq8hALCwIQBUsiEA7rMhAIi1IQAityEAvLghAGC6IQD6uyEAnr0hADi/IQDSwCEAbMIhABDEIQCqxSEARMchAN7IIQB4yiEAHMwhALbNIQBQzyEA6tAhAITSIQAo1CEAwtUhAFzXIQAA2SEAmtohADTcIQDY3SEAct8hAAzhIQCm4iEAQOQhAOTlIQB+5yEAGOkhALLqIQBW7CEA8O0hAIrvIQAk8SEAyPIhAGL0IQD89SEAoPchADr5IQDU+iEAbvwhAAj+IQCs/yEARgEiAOACIgB6BCIAHgYiALgHIgBSCSIA9goiAJAMIgAqDiIAxA8iAF4RIgACEyIAnBQiADYWIgDaFyIAdBkiAA4bIgCoHCIAQh4iAOYfIgCAISIAGiMiALQkIgBOJiIA8iciAIwpIgAwKyIAyiwiAGQuIgD+LyIAmDEiADwzIgDWNCIAcDYiAAo4IgCuOSIASDsiAOI8IgB8PiIAIEAiALpBIgBUQyIA+EQiAJJGIgAsSCIAxkkiAGBLIgAETSIAnk4iADhQIgDSUSIAdlMiABBVIgCqViIARFgiAOhZIgCCWyIAHF0iAMBeIgBaYCIA9GEiAI5jIgAoZSIAzGYiAGZoIgAAaiIAmmsiADRtIgDYbiIAcnAiAAxyIgCwcyIASnUiAOR2IgCIeCIAInoiALx7IgBWfSIA8H4iAJSAIgAugiIAyIMiAGKFIgD8hiIAoIgiADqKIgDUiyIAeI0iABKPIgCskCIAUJIiAOqTIgCElSIAHpciALiYIgBcmiIA9psiAJCdIgA0nyIAzqAiAGiiIgACpCIAnKUiAECnIgDaqCIAdKoiAA6sIgCyrSIATK8iAOawIgCAsiIAJLQiAL61IgBYtyIA/LgiAJa6IgAwvCIAyr0iAGS/IgAIwSIAosIiADzEIgDWxSIAcMciABTJIgCuyiIASMwiAOzNIgCGzyIAINEiALrSIgBe1CIA+NUiAJLXIgAs2SIA0NoiAGrcIgAE3iIAnt8iADjhIgDc4iIAduQiABDmIgC05yIATukiAOjqIgCM7CIAJu4iAMDvIgBa8SIA9PIiAJj0IgAy9iIAzPciAGb5IgAK+yIApPwiAD7+IgDY/yIAfAEjABYDIwCwBCMAVAYjAO4HIwCICSMAIgsjALwMIwBgDiMA+g8jAJQRIwAuEyMAyBQjAGwWIwAGGCMAoBkjAEQbIwDeHCMAeB4jABIgIwC2ISMAUCMjAOokIwCEJiMAKCgjAMIpIwBcKyMA9iwjAJouIwA0MCMAzjEjAHIzIwAMNSMApjYjAEA4IwDaOSMAfjsjABg9IwCyPiMATEAjAOZBIwCKQyMAJEUjAL5GIwBiSCMA/EkjAJZLIwAwTSMA1E4jAG5QIwAIUiMAolMjAEZVIwDgViMAelgjABRaIwC4WyMAUl0jAOxeIwCQYCMAKmIjAMRjIwBeZSMA+GYjAJxoIwA2aiMA0GsjAGptIwAEbyMAqHAjAEJyIwDccyMAgHUjABp3IwC0eCMATnojAPJ7IwCMfSMAJn8jAMCAIwBkgiMA/oMjAJiFIwAyhyMAzIgjAHCKIwAKjCMApI0jAEiPIwDikCMAfJIjABaUIwC6lSMAVJcjAO6YIwCImiMALJwjAMadIwBgnyMA+qAjAJSiIwA4pCMA0qUjAHanIwAQqSMAqqojAESsIwDerSMAgq8jAByxIwC2siMAULQjAPS1IwCOtyMAKLkjAMK6IwBcvCMAAL4jAJq/IwA+wSMA2MIjAHLEIwAMxiMApscjAErJIwDkyiMAfswjABjOIwCyzyMAVtEjAPDSIwCK1CMALtYjAMjXIwBi2SMA/NojAKDcIwA63iMA1N8jAG7hIwAI4yMArOQjAEbmIwDq5yMAhOkjAB7rIwC47CMAUu4jAPbvIwCQ8SMANPMjANj0IwBy9iMADPgjAKb5IwBK+yMA5PwjAH7+IwAYACQAvAEkAFYDJADwBCQAigYkAC4IJADICSQAYgskAPwMJACWDiQAOhAkANQRJABuEyQAEhUkAKwWJABGGCQA4BkkAIQbJAAeHSQAuB4kAFIgJAD2ISQAkCMkAColJADEJiQAXigkAAIqJACcKyQANi0kANouJAB0MCQADjIkALIzJABMNSQA5jYkAIA4JAAaOiQAvjskAFg9JADyPiQAjEAkADBCJADKQyQAZEUkAP5GJACiSCQAPEokANZLJAB6TSQAFE8kAK5QJABIUiQA4lMkAIZVJAAgVyQAulgkAFRaJAD4WyQAkl0kACxfJADGYCQAYGIkAARkJACeZSQAOGckANxoJAB2aiQAEGwkAKptJABEbyQA6HAkAIJyJAAcdCQAwHUkAFp3JAD0eCQAmHokADJ8JADMfSQAZn8kAACBJACkgiQAPoQkANiFJAByhyQADIkkALCKJABKjCQA5I0kAIiPJAAikSQAvJIkAFaUJAD6lSQAlJckAC6ZJADImiQAbJwkAAaeJACgnyQAOqEkANSiJAB4pCQAEqYkAKynJABQqSQA6qokAISsJAAeriQAwq8kAFyxJAD2siQAkLQkADS2JADOtyQAaLkkAAK7JACcvCQAQL4kANq/JAB0wSQAGMMkALLEJABMxiQA8MckAIrJJAAkyyQAvswkAFjOJAD8zyQAltEkADDTJADK1CQAZNYkAAjYJACi2SQAPNskAODcJAB63iQAFOAkALjhJABS4yQA7OQkAIbmJAAg6CQAxOkkAF7rJAD47CQAku4kACzwJADQ8SQAavMkAAT1JACo9iQAQvgkANz5JACA+yQAGv0kALT+JABOACUA6AElAIwDJQAmBSUAwAYlAFoIJQD+CSUAmAslADINJQDMDiUAcBAlAAoSJQCkEyUAPhUlANgWJQB8GCUAFholALAbJQBUHSUA7h4lAIggJQAiIiUAxiMlAGAlJQD6JiUAlCglADgqJQDSKyUAbC0lAAYvJQCgMCUARDIlAN4zJQB4NSUAHDclALY4JQBQOiUA9DslAI49JQAoPyUAwkAlAFxCJQAARCUAmkUlADRHJQDOSCUAckolAAxMJQCmTSUAQE8lAORQJQB+UiUAGFQlALxVJQBWVyUA8FglAIpaJQAkXCUAyF0lAGJfJQD8YCUAlmIlADBkJQDUZSUAbmclAAhpJQCsaiUARmwlAOBtJQB6byUAHnElALhyJQBSdCUA7HUlAJB3JQAqeSUAxHolAF58JQD4fSUAnH8lADaBJQDQgiUAdIQlAA6GJQCohyUAQoklAOaKJQCAjCUAGo4lALSPJQBOkSUA8pIlAIyUJQAwliUAypclAGSZJQD+miUAmJwlADyeJQDWnyUAcKElAAqjJQCkpCUASKYlAOKnJQCQqSUAKqslAM6sJQByriUADLAlAKaxJQBAsyUA5LQlAH62JQAYuCUAvLklAFa7JQDwvCUAir4lACTAJQDIwSUAYsMlAPzEJQCWxiUAOsglANTJJQBuyyUACM0lAKLOJQBG0CUA4NElAITTJQAe1SUAuNYlAFLYJQDs2SUAhtslACrdJQDE3iUAXuAlAALiJQCc4yUANuUlANDmJQB06CUADuolAKjrJQBC7SUA5u4lAIDwJQAa8iUAtPMlAE71JQDy9iUAjPglACb6JQDK+yUAZP0lAP7+JQCYACYAPAImANYDJgBwBSYACgcmAK4IJgBICiYA4gsmAHwNJgAWDyYAuhAmAFQSJgDuEyYAkhUmACwXJgDGGCYAYBomAAQcJgCeHSYAOB8mANIgJgB2IiYAECQmAKolJgBEJyYA3igmAIIqJgAcLCYAti0mAFovJgD0MCYAjjImACg0JgDMNSYAZjcmAAA5JgCaOiYAPjwmANg9JgByPyYADEEmALBCJgBKRCYA5EUmAH5HJgAiSSYAvEomAFZMJgDwTSYAik8mAC5RJgDIUiYAYlQmAAZWJgCgVyYAOlkmANRaJgB4XCYAEl4mAKxfJgBGYSYA4GImAIRkJgAeZiYAwmcmAFxpJgD2aiYAkGwmACpuJgDObyYAaHEmAAJzJgCcdCYANnYmANp3JgB0eSYAGHsmALJ8JgBMfiYA5n8mAICBJgAkgyYAvoQmAFiGJgDyhyYAjIkmADCLJgDKjCYAZI4mAAiQJgCikSYAPJMmANaUJgB6liYAFJgmAK6ZJgBImyYA7JwmAIaeJgAgoCYAuqEmAFSjJgD4pCYAkqYmADaoJgDQqSYAaqsmAAStJgCeriYAQrAmANyxJgB2syYAELUmAKq2JgBOuCYA6LkmAIK7JgAmvSYAwL4mAFrAJgD0wSYAmMMmADLFJgDMxiYAZsgmAArKJgCkyyYAPs0mANjOJgBy0CYAFtImALDTJgBU1SYA7tYmAIjYJgAi2iYAvNsmAGDdJgD63iYAlOAmAC7iJgDI4yYAbOUmAAbnJgCg6CYAROomAN7rJgB47SYAEu8mALbwJgBQ8iYA6vMmAIT1JgAe9yYAwvgmAFz6JgD2+yYAmv0mADT/JgDOACcAcgInAAwEJwCmBScAQAcnANoIJwB+CicAGAwnALINJwBMDycA5hAnAIoSJwAkFCcAvhUnAGIXJwD8GCcAlhonADAcJwDKHScAbh8nAAghJwCiIicARiQnAOAlJwB6JycAFCknALgqJwBSLCcA7C0nAIYvJwAgMScAxDInAF40JwD4NScAnDcnADY5JwDQOicAajwnAA4+JwCoPycAQkEnANxCJwCARCcAGkYnALRHJwBOSScA8konAIxMJwAmTicAyk8nAGRRJwD+UicAmFQnADJWJwDWVycAcFknAApbJwCkXCcAPl4nAOJfJwB8YScAFmMnALpkJwBUZicA7mcnAIhpJwAsaycAxmwnAGBuJwD6bycAlHEnADhzJwDSdCcAbHYnABB4JwCqeScARHsnAN58JwB4ficAHIAnALaBJwBQgycA9IQnAI6GJwAoiCcAwoknAFyLJwAAjScAmo4nADSQJwDYkScAcpMnAAyVJwCmlicASpgnAOSZJwB+mycAGJ0nALyeJwBWoCcA8KEnAIqjJwAupScAyKYnAGKoJwD8qScAlqsnADqtJwDUricAbrAnABKyJwCssycARrUnAOC2JwCEuCcAHronALi7JwBSvScA9r4nAJDAJwAqwicAxMMnAF7FJwACxycAnMgnADbKJwDayycAdM0nAA7PJwCo0CcATNInAObTJwCA1ScAGtcnALTYJwBY2icA8tsnAIzdJwAm3ycAyuAnAGTiJwD+4ycAouUnADznJwDW6CcAcOonABTsJwCu7ScASO8nAOLwJwCG8icAIPQnALr1JwBU9ycA7vgnAJL6JwAs/CcAxv0nAGr/JwAEASgAngIoADgEKADcBSgAdgcoABAJKACqCigATgwoAOgNKACCDygAHBEoAMASKABaFCgA9BUoAI4XKAAyGSgAzBooAGYcKAAAHigAmh8oAD4hKADYIigAciQoABYmKACwJygASikoAOQqKACILCgAIi4oALwvKABWMSgA+jIoAJQ0KAAuNigAyDcoAGI5KAAGOygAoDwoADo+KADePygAeEEoABJDKACsRCgAUEYoAOpHKACESSgAHksoAMJMKABcTigA9k8oAJBRKAAqUygAzlQoAGhWKAAMWCgAplkoAEBbKADaXCgAdF4oABhgKACyYSgATGMoAOZkKACKZigAJGgoAL5pKABYaygA8mwoAJZuKAAwcCgAynEoAGRzKAAIdSgAonYoADx4KADgeSgAensoABR9KACufigAUoAoAOyBKACGgygAIIUoAMSGKABeiCgA+IkoAJKLKAAsjSgA0I4oAGqQKAAEkigAqJMoAEKVKADcligAdpgoABqaKAC0mygATp0oAOieKACMoCgAJqIoAMCjKABapSgA9KYoAJioKAAyqigAzKsoAHCtKAAKrygApLAoAD6yKADisygAfLUoABa3KACwuCgASrooAO67KACIvSgAIr8oALzAKABgwigA+sMoAJ7FKAA4xygA0sgoAGzKKAAGzCgAqs0oAETPKADe0CgAeNIoABLUKAC21SgAUNcoAOrYKACO2igAKNwoAMLdKABc3ygAAOEoAJriKAA05CgAzuUoAHLnKAAM6SgApuooAEDsKADa7SgAfu8oABjxKACy8igAVvQoAPD1KACK9ygAJPkoAMj6KABi/CgA/P0oAJb/KAAwASkA1AIpAG4EKQAIBikArAcpAEYJKQDgCikAegwpAB4OKQC4DykAUhEpAOwSKQCQFCkAKhYpAMQXKQBeGSkA+BopAJwcKQA2HikA2h8pAHQhKQAOIykAqCQpAEImKQDmJykAgCkpABorKQC0LCkATi4pAPIvKQCMMSkAJjMpAMA0KQBkNikA/jcpAJg5KQA8OykA1jwpAHA+KQAKQCkArkEpAEhDKQDiRCkAfEYpABZIKQC6SSkAVEspAO5MKQCITikALFApAMZRKQBgUykABFUpAJ5WKQA4WCkA0lkpAHZbKQAQXSkAql4pAERgKQDoYSkAgmMpABxlKQC2ZikAWmgpAPRpKQCOaykAKG0pAMJuKQBmcCkAAHIpAJpzKQA+dSkA2HYpAHJ4KQAMeikAsHspAEp9KQDkfikAfoApABiCKQC8gykAVoUpAPCGKQCKiCkALoopAMiLKQBsjSkABo8pAKCQKQA6kikA1JMpAHiVKQASlykArJgpAEaaKQDqmykAhJ0pAB6fKQC4oCkAUqIpAPajKQCQpSkAKqcpAM6oKQBoqikAAqwpAJytKQBArykA2rApAHSyKQAOtCkAsrUpAEy3KQDmuCkAgLopABq8KQC+vSkAWL8pAPLAKQCWwikAMMQpAMrFKQBkxykACMkpAKLKKQA8zCkA4M0pAHrPKQAU0SkArtIpAEjUKQDs1SkAhtcpACDZKQDE2ikAXtwpAPjdKQCS3ykALOEpANDiKQBq5CkABOYpAJ7nKQA46SkA3OopAHbsKQAQ7ikAtO8pAE7xKQDo8ikAgvQpACb2KQDA9ykAWvkpAPT6KQCY/CkAMv4pAMz/KQBmASoAAAMqAKQEKgA+BioA2AcqAHIJKgAWCyoAsAwqAFQOKgDuDyoAiBEqACITKgC8FCoAYBYqAPoXKgCUGSoALhsqAMgcKgBsHioABiAqAKAhKgA6IyoA3iQqAHgmKgAcKCoAtikqAFArKgDqLCoAhC4qACgwKgDCMSoAXDMqAPY0KgCaNioANDgqAM45KgBoOyoADD0qAKY+KgBAQCoA2kEqAH5DKgAYRSoAskYqAExIKgDwSSoAiksqACRNKgC+TioAWFAqAPxRKgCWUyoAOlUqANRWKgBuWCoACFoqAKJbKgBGXSoA4F4qAHpgKgAUYioArmMqAFJlKgDsZioAhmgqACBqKgDEayoAXm0qAAJvKgCccCoANnIqANBzKgBqdSoADncqAKh4KgBCeioA3HsqAHZ9KgAafyoAtIAqAE6CKgDogyoAjIUqACaHKgDAiCoAZIoqAP6LKgCYjSoAMo8qANaQKgBwkioACpQqAKSVKgBIlyoA4pgqAHyaKgAWnCoAsJ0qAFSfKgDuoCoAiKIqACykKgDGpSoAYKcqAPqoKgCeqioAOKwqANKtKgBsryoAELEqAKqyKgBEtCoA3rUqAHi3KgAcuSoAtroqAFC8KgD0vSoAjr8qACjBKgDCwioAZsQqAADGKgCaxyoANMkqANjKKgByzCoADM4qAKbPKgBA0SoA5NIqAH7UKgAY1ioAvNcqAFbZKgDw2ioAitwqAC7eKgDI3yoAYuEqAPziKgCg5CoAOuYqANTnKgBu6SoACOsqAKzsKgBG7ioA4O8qAITxKgAe8yoAuPQqAFL2KgD29yoAkPkqACr7KgDE/CoAaP4qAAIAKwCcASsANgMrANAEKwB0BisADggrAKgJKwBCCysA5gwrAIAOKwAaECsAvhErAFgTKwDyFCsAjBYrACYYKwDKGSsAZBsrAP4cKwCYHisAPCArANYhKwBwIysAFCUrAK4mKwBIKCsA4ikrAIYrKwAgLSsAui4rAF4wKwDuMSsAkjMrACw1KwDGNisAajgrAAQ6KwCeOysAOD0rANw+KwB2QCsAEEIrAKpDKwBERSsA6EYrAIJIKwAcSisAwEsrAFpNKwD0TisAjlArADJSKwDMUysAZlUrAABXKwCkWCsAPlorANhbKwByXSsADF8rALBgKwBKYisA5GMrAIhlKwAiZysAvGgrAFZqKwD6aysAlG0rAC5vKwDIcCsAbHIrAAZ0KwCgdSsAOncrANR4KwB4eisAEnwrAKx9KwBQfysA6oArAISCKwAehCsAwoUrAFyHKwD2iCsAkIorADSMKwDOjSsAaI8rAAKRKwCckisAQJQrANqVKwB+lysAGJkrALKaKwBMnCsA5p0rAIqfKwAkoSsAvqIrAFikKwDypSsAlqcrADCpKwDKqisAbqwrAAiuKwCirysAPLErANayKwB6tCsAFLYrAK63KwBIuSsA7LorAIa8KwAgvisAxL8rAF7BKwD4wisAksQrADbGKwDQxysAaskrAATLKwCozCsAQs4rANzPKwB20SsAENMrALTUKwBO1isA6NcrAIzZKwAm2ysAwNwrAFreKwD+3ysAmOErADLjKwDM5CsAcOYrAAroKwCk6SsAPusrANjsKwB87isAFvArALDxKwBU8ysA7vQrAIj2KwAi+CsAxvkrAGD7KwD6/CsAlP4rADgALADSASwAbAMsAAYFLACgBiwARAgsAN4JLAB4CywAEg0sALYOLABQECwA6hEsAI4TLAAoFSwAwhYsAFwYLAAAGiwAmhssADQdLADOHiwAaCAsAAwiLACmIywAQCUsANomLAB+KCwAGCosALIrLABWLSwA8C4sAIowLAAkMiwAyDMsAGI1LAD8NiwAljgsADo6LADUOywAbj0sAAg/LACiQCwARkIsAOBDLAB6RSwAHkcsALhILABSSiwA7EssAJBNLAAqTywAxFAsAF5SLAACVCwAnFUsADZXLADQWCwAalosAA5cLACoXSwAQl8sAOZgLACAYiwAGmQsALRlLABYZywA8mgsAIxqLAAmbCwAwG0sAGRvLAD+cCwAmHIsADJ0LADWdSwAcHcsAAp5LACueiwASHwsAOJ9LAB8fywAIIEsALqCLABUhCwA7oUsAIiHLAAsiSwAxoosAGCMLAD6jSwAno8sADiRLADSkiwAdpQsABCWLACqlywARJksAOiaLACCnCwAHJ4sALafLABaoSwA9KIsAI6kLAAopiwAwqcsAGapLAAAqywAmqwsAD6uLADYrywAcrEsAAyzLACwtCwASrYsAOS3LAB+uSwAIrssALy8LABWviwA8L8sAIrBLAAuwywAyMQsAGLGLAAGyCwAoMksADrLLADUzCwAeM4sABLQLACs0SwARtMsAOrULACE1iwAHtgsALjZLABS2ywA9twsAJDeLAAq4CwAzuEsAGjjLAAC5SwAnOYsAEDoLADa6SwAdOssAA7tLACy7iwATPAsAObxLACA8ywAJPUsAL72LABY+CwA8vksAJb7LAAw/SwAyv4sAGQALQAIAi0AogMtADwFLQDWBi0AeggtABQKLQCuCy0ASA0tAOwOLQCGEC0AIBItALoTLQBeFS0A+BYtAJIYLQAsGi0A0BstAGodLQAEHy0AniAtADgiLQDcIy0AdiUtABAnLQC0KC0ATiotAOgrLQCCLS0AJi8tAMAwLQBaMi0A9DMtAI41LQAyNy0AzDgtAGY6LQAAPC0ApD0tAD4/LQDYQC0AfEItABZELQCwRS0ASkctAO5ILQCISi0AIkwtALxNLQBWTy0A+lAtAJRSLQAuVC0AyFUtAGxXLQAGWS0AoFotAERcLQDeXS0AeF8tABJhLQC2Yi0AUGQtAOplLQCEZy0AKGktAMJqLQBcbC0A9m0tAJBvLQA0cS0AznItAGh0LQAMdi0ApnctAEB5LQDaei0AdHwtABh+LQCyfy0ATIEtAPCCLQCKhC0AJIYtAL6HLQBiiS0A/IotAJaMLQAwji0A1I8tAG6RLQAIky0AopQtADyWLQDgly0AepktABSbLQCunC0AUp4tAOyfLQCGoS0AKqMtAMSkLQBepi0A+KctAJypLQA2qy0A0KwtAGquLQAOsC0AqLEtAEKzLQDctC0AdrYtABq4LQC0uS0ATrstAOi8LQCMvi0AJsAtAMDBLQBkwy0A/sQtAJjGLQAyyC0A1sktAHDLLQAKzS0ApM4tAD7QLQDi0S0AfNMtABbVLQCw1i0AVNgtAO7ZLQCI2y0ALN0tAMbeLQBg4C0A+uEtAJTjLQA45S0A0uYtAGzoLQAG6i0AqustAETtLQDe7i0AgvAtABzyLQC28y0AUPUtAPT2LQCO+C0AKPotAML7LQBc/S0AAP8tAJoALgA0Ai4AzgMuAHIFLgAMBy4ApgguAEoKLgDkCy4Afg0uABgPLgC8EC4AVhIuAPATLgCKFS4AJBcuAMgYLgBiGi4A/BsuAJYdLgA6Hy4A1CAuAG4iLgASJC4ArCUuAEYnLgDgKC4AhCouAB4sLgC4LS4AUi8uAOwwLgCQMi4AKjQuAMQ1LgBeNy4AAjkuAJw6LgA2PC4A2j0uAHQ/LgAOQS4AqEIuAExELgDmRS4AgEcuABpJLgC0Si4AWEwuAPJNLgCMTy4AJlEuAMpSLgBkVC4A/lUuAKJXLgA8WS4A1louAHBcLgAUXi4Arl8uAEhhLgDiYi4AfGQuACBmLgC6Zy4AVGkuAO5qLgCSbC4ALG4uAMZvLgBqcS4ABHMuAJ50LgA4di4A3HcuAHZ5LgAQey4AqnwuAER+LgDofy4AgoEuAByDLgC2hC4AWoYuAPSHLgCOiS4AMosuAMyMLgBmji4AAJAuAKSRLgA+ky4A2JQuAHKWLgAMmC4AsJkuAEqbLgDknC4Afp4uACKgLgC8oS4AVqMuAPqkLgCUpi4ALqguAMipLgBsqy4ABq0uAKCuLgA6sC4A1LEuAHizLgAStS4ArLYuAEa4LgDquS4AhLsuAB69LgDCvi4AXMAuAPbBLgCQwy4AKsUuAM7GLgBoyC4AAsouAJzLLgBKzS4A5M4uAIjQLgAi0i4AvNMuAFbVLgD61i4AlNguAC7aLgDI2y4AYt0uAAbfLgC+4C4AWOIuAPLjLgCM5S4AJucuAMroLgBk6i4A/usuAJjtLgA87y4A1vAuAHDyLgAU9C4ArvUuAEj3LgDi+C4AhvouACD8LgC6/S4AVP8uAO4ALwCSAi8ALAQvAMYFLwBgBy8ABAkvAJ4KLwA4DC8A3A0vAHYPLwAQES8AqhIvAE4ULwDoFS8AghcvABwZLwDAGi8AWhwvAPQdLwCOHy8AKCEvAMwiLwBmJC8AACYvAJonLwA+KS8A2CovAHIsLwAWLi8AsC8vAEoxLwDkMi8AiDQvACI2LwC8Ny8AVjkvAPo6LwCUPC8ALj4vAMg/LwBiQS8ABkMvAKBELwA6Ri8A1EcvAHhJLwASSy8ArEwvAFBOLwDqTy8AhFEvAB5TLwC4VC8AXFYvAPZXLwCQWS8AKlsvAM5cLwBoXi8AAmAvAKZhLwBAYy8A2mQvAHRmLwAYaC8AsmkvAExrLwDmbC8Aim4vACRwLwC+cS8AWHMvAPJ0LwCWdi8AMHgvAMp5LwBuey8ACH0vAKJ+LwA8gC8A4IEvAHqDLwAUhS8AroYvAFKILwDsiS8AhosvACCNLwC6ji8AXpAvAPiRLwCSky8ALJUvANCWLwBqmC8ABJovAKibLwBCnS8A3J4vAHagLwAaoi8AtKMvAE6lLwDopi8AjKgvACaqLwDAqy8AWq0vAP6uLwCYsC8AMrIvAMyzLwBwtS8ACrcvAKS4LwA+ui8A2LsvAHy9LwAWvy8AsMAvAFTCLwDuwy8AiMUvACLHLwDGyC8AYMovAPrLLwCUzS8AOM8vANLQLwBs0i8ABtQvAKDVLwBE1y8A3tgvAHjaLwAS3C8Att0vAFDfLwDq4C8AjuIvACjkLwDC5S8AXOcvAADpLwCa6i8ANOwvAM7tLwBy7y8ADPEvAKbyLwBA9C8A2vUvAH73LwAY+S8AsvovAEz8LwDw/S8Aiv8vACQBMADIAjAAYgQwAPwFMACWBzAAOgkwANQKMABuDDAACA4wAKIPMABGETAA4BIwAHoUMAAUFjAAuBcwAFIZMADsGjAAkBwwACoeMADEHzAAXiEwAAIjMACcJDAANiYwANAnMABqKTAADiswAKgsMABCLjAA3C8wAIAxMAAaMzAAtDQwAFg2MADyNzAAjDkwACY7MADKPDAAZD4wAP4/MACYQTAAMkMwANZEMABwRjAACkgwAK5JMABISzAA4kwwAHxOMAAgUDAAulEwAFRTMADuVDAAklYwACxYMADGWTAAYFswAPpcMACeXjAAOGAwANJhMABsYzAAEGUwAKpmMABEaDAA6GkwAIJrMAAcbTAAtm4wAFpwMAD0cTAAjnMwACh1MADCdjAAZngwAAB6MACaezAANH0wANh+MABygDAADIIwALCDMABKhTAA5IYwAH6IMAAiijAAvIswAFaNMADwjjAAlJAwAC6SMADIkzAAYpUwAPyWMACgmDAAOpowAOibMACCnTAAHJ8wALagMABaojAA9KMwAI6lMAAopzAAzKgwAGaqMAAArDAAmq0wAD6vMADYsDAAcrIwAAy0MACwtTAASrcwAOS4MAB+ujAAIrwwALy9MABWvzAA8MAwAIrCMAAuxDAAyMUwAGzHMAAGyTAAoMowADrMMADUzTAAbs8wABLRMACs0jAARtQwAODVMACE1zAAHtkwALjaMABc3DAA9t0wAJDfMAAq4TAAzuIwAGjkMAAC5jAAnOcwADbpMADa6jAAdOwwAA7uMACy7zAATPEwAObyMACA9DAAJPYwAL73MABY+TAA8vowAIz8MAAw/jAAyv8wAGQBMQD+AjEAogQxADwGMQDWBzEAegkxABQLMQCuDDEASA4xAOwPMQCGETEAIBMxALoUMQBUFjEA+BcxAJIZMQAsGzEAxhwxAGoeMQAEIDEAniExADgjMQDcJDEAdiYxABAoMQCqKTEATisxAOgsMQCCLjEAJjAxAMAxMQBaMzEA9DQxAJg2MQAyODEAzDkxAGY7MQAAPTEApD4xAD5AMQDYQTEAckMxABZFMQCwRjEASkgxAO5JMQCISzEAIk0xALxOMQBWUDEA+lExAJRTMQAuVTEAyFYxAGxYMQAGWjEAoFsxAERdMQDeXjEAeGAxABJiMQC2YzEAUGUxAOpmMQCEaDEAHmoxAMJrMQBcbTEA9m4xAJBwMQA0cjEAznMxAGh1MQAMdzEApngxAEB6MQDaezEAfn0xABh/MQCygDEATIIxAOaDMQCKhTEAJIcxAL6IMQBYijEA/IsxAJaNMQAwjzEA1JAxAG6SMQAIlDEAopUxAEaXMQDgmDEAepoxABScMQCunTEAUp8xAOygMQCGojEAIKQxAMSlMQBepzEA+KgxAJyqMQA2rDEA0K0xAGqvMQAOsTEAqLIxAEK0MQDctTEAdrcxABq5MQC0ujEATrwxAOi9MQCMvzEAJsExAMDCMQBkxDEA/sUxAJjHMQAyyTEA1soxAHDMMQAKzjEApM8xAD7RMQDi0jEAfNQxABbWMQCw1zEAVNkxAO7aMQCI3DEALN4xAMbfMQBg4TEA+uIxAJ7kMQA45jEA0ucxAGzpMQAG6zEAquwxAETuMQDe7zEAePExABzzMQC29DEAUPYxAPT3MQCO+TEAKPsxAML8MQBm/jEAAAAyAJoBMgA0AzIAzgQyAHIGMgAMCDIApgkyAEALMgDkDDIAfg4yABgQMgC8ETIAVhMyAPAUMgCKFjIALhgyAMgZMgBiGzIA/BwyAJYeMgA6IDIA1CEyAHgjMgASJTIArCYyAEYoMgDgKTIAeisyAB4tMgC4LjIAUjAyAOwxMgCQMzIAKjUyAMQ2MgBoODIAAjoyAJw7MgA2PTIA2j4yAHRAMgAOQjIAqEMyAEJFMgDmRjIAgEgyABpKMgC0SzIAWE0yAPJOMgCMUDIAMFIyAMpTMgBkVTIA/lYyAKJYMgA8WjIA1lsyAHBdMgAKXzIArmAyAEhiMgDiYzIAfGUyACBnMgC6aDIAVGoyAPhrMgCSbTIALG8yAMZwMgBqcjIABHQyAJ51MgA4dzIA3HgyAHZ6MgAQfDIAqn0yAE5/MgDogDIAgoIyAByEMgC2hTIAWocyAPSIMgCOijIAMowyAMyNMgBmjzIAAJEyAJqSMgA+lDIA2JUyAHKXMgAMmTIAsJoyAEqcMgDknTIAfp8yACKhMgC8ojIAVqQyAPqlMgCUpzIALqkyAMiqMgBirDIABq4yAKCvMgA6sTIA1LIyAHi0MgAStjIArLcyAFC5MgDqujIAhLwyAB6+MgDCvzIAXMEyAPbCMgCQxDIAKsYyAM7HMgBoyTIAAssyAJzMMgBAzjIA2s8yAHTRMgAY0zIAstQyAEzWMgDm1zIAitkyACTbMgC+3DIAWN4yAPLfMgCW4TIAMOMyAMrkMgBk5jIACOgyAKLpMgA86zIA4OwyAHruMgAU8DIArvEyAEjzMgDs9DIAhvYyACD4MgDE+TIAXvsyAPj8MgCS/jIANgAzANABMwBqAzMABAUzAJ4GMwBCCDMA3AkzAHYLMwAQDTMAtA4zAE4QMwDoETMAjBMzACYVMwDAFjMAWhgzAP4ZMwCYGzMAMh0zAMweMwBmIDMACiIzAKQjMwA+JTMA2CYzAHwoMwAWKjMAsCszAFQtMwDuLjMAiDAzACIyMwDGMzMAYDUzAPo2MwCUODMALjozANI7MwBsPTMABj8zAKBAMwBEQjMA3kMzAHhFMwAcRzMAtkgzAFBKMwDqSzMAjk0zAChPMwDCUDMAXFIzAPZTMwCaVTMANFczAM5YMwBoWjMADFwzAKZdMwBAXzMA5GAzAH5iMwAYZDMAsmUzAFZnMwDwaDMAimozACRsMwC+bTMAYm8zAPxwMwCWcjMAMHQzANR1MwBudzMACHkzAKx6MwBGfDMA4H0zAHp/MwAUgTMAuIIzAFKEMwDshTMAkIczACqJMwDEijMAXowzAAKOMwCcjzMANpEzANCSMwBqlDMADpYzAKiXMwBCmTMA3JozAICcMwAanjMAtJ8zAFihMwDyojMAjKQzACamMwDKpzMAZKkzAP6qMwCYrDMAMq4zANavMwBwsTMACrMzAKS0MwBItjMA4rczAHy5MwAguzMAurwzAFS+MwDuvzMAksEzACzDMwDGxDMAYMYzAPrHMwCeyTMAOMszANLMMwBszjMAENAzAKrRMwBE0zMA6NQzAILWMwAc2DMAttkzAFrbMwD03DMAjt4zACjgMwDC4TMAZuMzAADlMwCa5jMANOgzANjpMwBy6zMADO0zALDuMwBK8DMA5PEzAH7zMwAi9TMAvPYzAFb4MwDw+TMAivszAC79MwDI/jMAYgA0APwBNACgAzQAOgU0ANQGNAB4CDQAEgo0AKwLNABGDTQA6g40AIQQNAAeEjQAuBM0AFIVNAD2FjQAkBg0ACoaNADEGzQAaB00AAIfNACcIDQAQCI0ANojNAB0JTQADic0ALIoNABMKjQA5is0AIAtNAAaLzQAvjA0AFgyNADyMzQAjDU0ADA3NADKODQAZDo0AP47NACiPTQAPD80ANZANABwQjQAFEQ0AK5FNABIRzQA4kg0AIZKNAAgTDQAuk00AFRPNAD4UDQAklI0ACxUNADQVTQAalc0AARZNACeWjQAQlw0ANxdNAB2XzQAEGE0AKpiNABOZDQA6GU0AIJnNAAcaTQAwGo0AFpsNAD0bTQAmG80ADJxNADMcjQAZnQ0AAp2NACkdzQAPnk0ANh6NAByfDQAFn40ALB/NABKgTQA5II0AIiENAAihjQAvIc0AGCJNAD6ijQAlIw0AC6ONADIjzQAbJE0AAaTNACglDQAOpY0AN6XNAB4mTQAEps0AKycNABQnjQA6p80AIShNAAoozQAwqQ0AFymNAD2pzQAkKk0ADSrNADOrDQAaK40AAKwNACmsTQAQLM0ANq0NAB+tjQAGLg0ALK5NABMuzQA5rw0AIq+NAAkwDQAvsE0AGLDNAD8xDQAlsY0ADDINADKyTQAbss0AAjNNACizjQAPNA0AODRNAB60zQAFNU0AK7WNABS2DQA7Nk0AIbbNAAg3TQAxN40AF7gNAD44TQAnOM0ADblNADQ5jQAaug0AA7qNACo6zQAQu00ANzuNAB28DQAGvI0ALTzNABO9TQA6PY0AIz4NAAm+jQAwPs0AGT9NAD+/jQAmAA1ADICNQDWAzUAcAU1AAoHNQCkCDUAPgo1AOILNQB8DTUAFg81ALAQNQBUEjUA7hM1AIgVNQAsFzUAxhg1AGAaNQD6GzUAnh01ADgfNQDSIDUAbCI1AAYkNQCqJTUARCc1AN4oNQB4KjUAHCw1ALYtNQBQLzUA9DA1AI4yNQAoNDUAwjU1AFw3NQAAOTUAmjo1ADQ8NQDOPTUAcj81AAxBNQCmQjUASkQ1AORFNQB+RzUAGEk1ALxKNQBWTDUA8E01AIpPNQAkUTUAyFI1AGJUNQD8VTUAllc1ADpZNQDUWjUAblw1ABJeNQCsXzUARmE1AOBiNQB6ZDUAHmY1ALhnNQBSaTUA7Go1AJBsNQAqbjUAxG81AGhxNQACczUAnHQ1ADZ2NQDQdzUAdHk1AA57NQCofDUAQn41AOZ/NQCAgTUAGoM1AL6ENQBYhjUA8oc1AIyJNQAwizUAyow1AGSONQD+jzUAmJE1ADyTNQDWlDUAcJY1AAqYNQCumTUASJs1AOKcNQCGnjUAIKA1ALqhNQBUozUA7qQ1AJKmNQAsqDUAxqk1AGCrNQAErTUAnq41ADiwNQDSsTUAdrM1ABC1NQCqtjUATrg1AOi5NQCCuzUAHL01ALa+NQBawDUA9ME1AI7DNQAoxTUAzMY1AGbINQAAyjUAmss1AD7NNQDYzjUActA1ABbSNQCw0zUAStU1AOTWNQB+2DUAIto1ALzbNQBW3TUA8N41AJTgNQAu4jUAyOM1AGzlNQAG5zUAoOg1ADrqNQDe6zUAeO01ABLvNQCs8DUARvI1AOrzNQCE9TUAHvc1ALj4NQBc+jUA9vs1AJD9NQA0/zUAzgA2AGgCNgACBDYApgU2AEAHNgDaCDYAdAo2ABgMNgCyDTYATA82AOYQNgCeEjYAOBQ2ANIVNgB2FzYAEBk2AKoaNgBEHDYA6B02AIIfNgAcITYAtiI2AFokNgASJjYArCc2AEYpNgDgKjYAeiw2AB4uNgC4LzYAUjE2AOwyNgCQNDYAKjY2AMQ3NgBoOTYAAjs2AJw8NgA2PjYA0D82AHRBNgAOQzYAqEQ2AEJGNgDmRzYAgEk2ABpLNgC0TDYAWE42APJPNgCMUTYAJlM2AMpUNgBkVjYA/lc2AJhZNgA8WzYA1lw2AHBeNgAUYDYArmE2AEhjNgDiZDYAhmY2ACBoNgC6aTYAVGs2AO5sNgCSbjYALHA2AMZxNgBqczYABHU2AJ52NgA4eDYA0nk2AHZ7NgAQfTYAqn42AESANgDogTYAgoM2AByFNgC2hjYAWog2APSJNgCOizYAMo02AMyONgBmkDYAAJI2AJqTNgA+lTYA2JY2AHKYNgAWmjYAsJs2AEqdNgDknjYAfqA2ACKiNgC8ozYAVqU2APCmNgCUqDYALqo2AMirNgBirTYABq82AKCwNgA6sjYA3rM2AHi1NgAStzYArLg2AEa6NgDquzYAhL02AB6/NgC4wDYAXMI2APbDNgCQxTYAKsc2AM7INgBoyjYAAsw2AKbNNgBAzzYA2tA2AHTSNgAO1DYAstU2AEzXNgDm2DYAgNo2ACTcNgC+3TYAWN82APLgNgCW4jYAMOQ2AMrlNgBu5zYACOk2AKLqNgA87DYA1u02AHrvNgAU8TYArvI2AEj0NgDs9TYAhvc2ACD5NgC6+jYAXvw2APj9NgCS/zYANgE3ANACNwBqBDcABAY3AJ4HNwBCCTcA3Ao3AHYMNwAQDjcAtA83AE4RNwDoEjcAjBQ3ACYWNwDAFzcAWhk3AP4aNwCYHDcAMh43AMwfNwBmITcACiM3AKQkNwA+JjcA2Cc3AHwpNwAWKzcAsCw3AFQuNwDuLzcAiDE3ACIzNwDGNDcAYDY3APo3NwCUOTcALjs3ANI8NwBsPjcABkA3AKBBNwBEQzcA3kQ3AHhGNwASSDcAtkk3AFBLNwDqTDcAjk43AChQNwDCUTcAXFM3APZUNwCaVjcANFg3AM5ZNwBoWzcADF03AKZeNwBAYDcA2mE3AH5jNwAYZTcAsmY3AFZoNwDwaTcAims3ACRtNwC+bjcAYnA3APxxNwCWczcAMHU3ANR2NwBueDcACHo3AKJ7NwBGfTcA4H43AHqANwAegjcAuIM3AFKFNwDshjcAhog3ACqKNwDEizcAXo03APiONwCckDcANpI3ANCTNwBqlTcADpc3AKiYNwBCmjcA5ps3AICdNwAanzcAtKA3AE6iNwDyozcAjKU3ACanNwDAqDcAZKo3AP6rNwCYrTcAMq83ANawNwBwsjcACrQ3AK61NwBItzcA4rg3AHy6NwAgvDcAur03AFS/NwDuwDcAiMI3ACzENwDGxTcAYMc3AATJNwCeyjcAOMw3ANLNNwBszzcAENE3AKrSNwBE1DcA6NU3AILXNwAc2TcAtto3AFrcNwD03TcAjt83ACjhNwDC4jcAZuQ3AADmNwCa5zcANOk3ANjqNwBy7DcADO43AKbvNwBK8TcA5PI3AH70NwAi9jcAvPc3AFb5NwDw+jcAivw3AC7+NwDI/zcAYgE4APwCOACgBDgAOgY4ANQHOAB4CTgAEgs4AKwMOABGDjgA4A84AIQROAAeEzgAuBQ4AFIWOAD2FzgAkBk4ACobOADEHDgAaB44AAIgOACcITgAQCM4ANokOAB0JjgADig4AKgpOABMKzgA5iw4AIAuOAAaMDgAvjE4AFgzOADyNDgAljY4ADA4OADKOTgAZDs4AP48OACiPjgAPEA4ANZBOABwQzgAFEU4AK5GOABISDgA7Ek4AIZLOAAgTTgAuk44AFRQOAD4UTgAklM4ACxVOADGVjgAalg4AARaOACeWzgAQl04ANxeOAB2YDgAEGI4ALRjOABOZTgA6GY4AIJoOAAmajgAwGs4AFptOAD0bjgAmHA4ADJyOADMczgAZnU4AAB3OACkeDgAPno4ANh7OAByfTgAFn84ALCAOABKgjgA7oM4AIiFOAAihzgAvIg4AFaKOAD6izgAlI04AC6POADIkDgAbJI4AAaUOACglTgAOpc4AN6YOAB4mjgAEpw4ALadOABQnzgA6qA4AISiOAAepDgAwqU4AFynOAD2qDgAkKo4ADSsOADOrTgAaK84AAyxOACmsjgAQLQ4ANq1OAB+tzgAGLk4ALK6OABMvDgA5r04AIq/OAAkwTgAvsI4AFjEOAD8xTgAlsc4ADDJOADUyjgAbsw4AAjOOACizzgAPNE4AODSOAB61DgAFNY4AK7XOABS2TgA7No4AIbcOAAg3jgAxN84AF7hOAD44jgAnOQ4ADbmOADQ5zgAauk4AATrOACo7DgAQu44ANzvOAB28TgAGvM4ALT0OABO9jgA6Pc4AIz5OAAm+zgAwPw4AGT+OAD+/zgAmAE5ADIDOQDMBDkAcAY5AAoIOQCkCTkAPgs5AOIMOQB8DjkAFhA5ALoROQBUEzkA7hQ5AIgWOQAiGDkAxhk5AGAbOQD6HDkAlB45ADggOQDSITkAbCM5ABAlOQCqJjkARCg5AN4pOQB4KzkAHC05ALYuOQBQMDkA6jE5AI4zOQAoNTkAwjY5AFw4OQAAOjkAmjs5ADQ9OQDOPjkAckA5AAxCOQCmQzkASkU5AORGOQB+SDkAGEo5ALJLOQBWTTkA8E45AIpQOQAkUjkAyFM5AGJVOQD8VjkAllg5ADpaOQDUWzkAbl05ABJfOQCsYDkARmI5AOBjOQB6ZTkAHmc5ALhoOQBSajkA7Gs5AJBtOQAqbzkAxHA5AGhyOQACdDkAnHU5ADZ3OQDQeDkAdHo5AA58OQCofTkAQn85AOaAOQCAgjkAGoQ5ALSFOQBYhzkA8og5AIyKOQAwjDkAyo05AGSPOQD+kDkAmJI5ADyUOQDWlTkAcJc5AAqZOQCumjkASJw5AOKdOQCGnzkAIKE5ALqiOQBUpDkA7qU5AJKnOQAsqTkAxqo5AGqsOQAErjkAnq85ADixOQDSsjkAdrQ5ABC2OQCqtzkATrk5AOi6OQCCvDkAHL45AMC/OQBawTkA9MI5AI7EOQAyxjkAzMc5AGbJOQAAyzkAmsw5AD7OOQDYzzkActE5ABbTOQCw1DkAStY5AOTXOQB+2TkAIts5ALzcOQBW3jkA8N85AJThOQAu4zkAyOQ5AGLmOQAG6DkAoOk5ADrrOQDe7DkAeO45ABLwOQCs8TkARvM5AOr0OQCE9jkAHvg5ALj5OQBc+zkA9vw5AJD+OQAqADoAxAE6AGgDOgACBToApgY6AEAIOgDaCToAdAs6ABgNOgCyDjoATBA6AOYROgCAEzoAJBU6AL4WOgBYGDoA8hk6AIwbOgAwHToAyh46AG4gOgAIIjoAoiM6ADwlOgDWJjoAeig6ABQqOgCuKzoASC06AOwuOgCGMDoAIDI6ALozOgBeNToA+DY6AJI4OgAsOjoA0Ds6AGo9OgAEPzoAnkA6AEJCOgDcQzoAdkU6ABBHOgC0SDoATko6AOhLOgCMTToAJk86AMBQOgBaUjoA9FM6AJhVOgAyVzoAzFg6AGZaOgAKXDoApF06AD5fOgDYYDoAfGI6ABZkOgCwZToAVGc6AO5oOgCIajoAImw6ALxtOgBgbzoA+nA6AJRyOgAudDoAyHU6AGx3OgAGeToAqno6AER8OgDefToAeH86ABKBOgC2gjoAUIQ6AOqFOgCEhzoAKIk6AMKKOgBcjDoA9o06AJqPOgA0kToAzpI6AHKUOgAMljoAppc6AECZOgDamjoAfpw6ABieOgCynzoAVqE6APCiOgCKpDoAJKY6AL6nOgBiqToA/Ko6AJasOgAwrjoA1K86AG6xOgAIszoAorQ6AEa2OgDgtzoAerk6AB67OgC4vDoAUr46AOy/OgCGwToAKsM6AMTEOgBexjoA+Mc6AJLJOgA2yzoA0Mw6AHTOOgAO0DoAqNE6AELTOgDc1DoAgNY6ABrYOgC02ToATts6APLcOgCM3joAJuA6AMDhOgBk4zoA/uQ6AJjmOgA86DoA1uk6AHDrOgAK7ToApO46AEjwOgDi8ToAfPM6ABb1OgC69joAVPg6AO75OgCS+zoALP06AMb+OgBgADsA+gE7AJ4DOwA4BTsA0gY7AGwIOwAQCjsAqgs7AEQNOwDeDjsAghA7ABwSOwC2EzsAWhU7APQWOwCOGDsAKBo7AMIbOwBmHTsAAB87AJogOwA0IjsAziM7AHIlOwAMJzsAsCg7AEoqOwDkKzsAfi07ABgvOwC8MDsAVjI7APAzOwCKNTsALjc7AMg4OwBiOjsABjw7AKA9OwA6PzsA1EA7AG5COwASRDsArEU7AEZHOwDgSDsAhEo7AB5MOwC4TTsAUk87APZQOwCQUjsAKlQ7AM5VOwBoVzsAAlk7AJxaOwA2XDsA2l07AHRfOwAOYTsAqGI7AEJkOwDmZTsAgGc7ACRpOwC+ajsAWGw7APJtOwCWbzsAMHE7AMpyOwBkdDsA/nU7AKJ3OwA8eTsA1no7AHB8OwAUfjsArn87AEiBOwDigjsAhoQ7ACCGOwC6hzsAXok7APiKOwCSjDsALI47ANCPOwBqkTsABJM7AJ6UOwA4ljsA3Jc7AHaZOwAQmzsAqpw7AE6eOwDonzsAgqE7ACajOwDApDsAWqY7APSnOwCOqTsAMqs7AMysOwBmrjsAALA7AKSxOwA+szsA2LQ7AHy2OwAWuDsAsLk7AEq7OwDkvDsAiL47ACLAOwC8wTsAVsM7APDEOwCUxjsALsg7ANLJOwBsyzsABs07AKDOOwA60DsA3tE7AHjTOwAS1TsArNY7AFDYOwDq2TsAhNs7AB7dOwDC3jsAXOA7APbhOwCa4zsANOU7AM7mOwBo6DsAAuo7AKbrOwBA7TsA2u47AHTwOwAY8jsAsvM7AEz1OwDm9jsAgPg7ACT6OwC++zsAYv07APz+OwCWADwAMAI8AMoDPABuBTwACAc8AKIIPABGCjwA4As8AHoNPAAUDzwArhA8AFISPADsEzwAhhU8ACAXPADEGDwAXho8APgbPACSHTwANh88ANAgPABqIjwADiQ8AKglPABCJzwA3Cg8AHYqPAAaLDwAtC08AE4vPADoMDwAjDI8ACY0PADANTwAZDc8AP44PACYOjwAMjw8AMw9PABwPzwACkE8AKRCPAA+RDwA4kU8AHxHPAAWSTwAsEo8AFRMPADuTTwAiE88ACxRPADGUjwAYFQ8APpVPACUVzwAOFk8ANJaPABsXDwABl48AKpfPABEYTwA3mI8AIJkPAAcZjwAtmc8AFBpPADqajwAjmw8AChuPADCbzwAXHE8APZyPACadDwANHY8ANh3PAByeTwADHs8AKZ8PABAfjwA5H88AH6BPAAYgzwAsoQ8AEyGPADwhzwAiok8AC6LPADIjDwAYo48APyPPACWkTwAOpM8ANSUPABuljwACJg8AKyZPABGmzwA4Jw8AHqePAAeoDwAuKE8AFKjPAD2pDwAkKY8ACqoPADEqTwAXqs8AAKtPACcrjwANrA8ANCxPAB0szwADrU8AKi2PABCuDwA5rk8AIC7PAAavTwAvr48AFjAPADywTwAjMM8ACbFPADKxjwAZMg8AP7JPACYyzwAMs08ANbOPABw0DwAFNI8AK7TPABI1TwA4tY8AHzYPAAg2jwAuts8AFTdPADu3jwAkuA8ACziPADG4zwAYOU8AATnPACe6DwAOOo8ANzrPAB27TwAEO88AKrwPABE8jwA6PM8AIL1PAAc9zwAtvg8AFD6PAD0+zwAjv08ACj/PADMAD0AZgI9AAAEPQCkBT0APgc9ANgIPQByCj0ADAw9ALANPQBKDz0A5BA9AH4SPQAYFD0AvBU9AFYXPQDwGD0AlBo9AC4cPQDIHT0AYh89AAYhPQCgIj0AOiQ9ANQlPQB4Jz0AEik9AKwqPQBGLD0A4C09AIQvPQAeMT0AwjI9AFw0PQD2NT0AkDc9ACo5PQDOOj0AaDw9AAI+PQCmPz0AQEE9ANpCPQB0RD0ADkY9ALJHPQBMST0A5ko9AIBMPQAkTj0Avk89AFhRPQDyUj0AjFQ9ADBWPQDKVz0AZFk9AP5aPQCiXD0AWl49APRfPQCOYT0AKGM9AMxkPQBmZj0AAGg9AKRpPQBIaz0A4mw9AHxuPQAgcD0AunE9AFRzPQDudD0AknY9ACx4PQDGeT0AYHs9AAR9PQCefj0AOIA9ANyBPQB2gz0AEIU9AKqGPQBEiD0A6Ik9AIKLPQAcjT0Ato49AFCQPQD0kT0AjpM9ACiVPQDMlj0AZpg9AACaPQCamz0APp09ANiePQByoD0ADKI9ALCjPQBKpT0A5KY9AH6oPQAYqj0AvKs9AFatPQD6rj0AlLA9AC6yPQDIsz0AYrU9AAa3PQCguD0AOro9ANS7PQB4vT0AEr89AKzAPQBGwj0A6sM9AITFPQAexz0Awsg9AFzKPQD2yz0AkM09ACrPPQDO0D0AaNI9AALUPQCm1T0AQNc9ANrYPQB02j0ADtw9ALLdPQBM3z0A5uA9AIriPQAk5D0AvuU9AFjnPQDy6D0Aluo9ADDsPQDK7T0AZO89AP7wPQCi8j0APPQ9AOD1PQB69z0AFPk9AK76PQBI/D0A7P09AIb/PQAgAT4AugI+AF4EPgD4BT4Akgc+ACwJPgDQCj4Aagw+AAQOPgCoDz4AQhE+ANwSPgB2FD4AEBY+ALQXPgBOGT4A6Bo+AIIcPgAcHj4AwB8+AFohPgD+Ij4AmCQ+ADImPgDMJz4AZik+AAorPgCkLD4APi4+ANgvPgB8MT4AFjM+ALA0PgBKNj4A7jc+AIg5PgAiOz4AvDw+AGA+PgD6Pz4AlEE+AC5DPgDSRD4AbEY+AAZIPgCgST4AREs+AN5MPgB4Tj4AElA+ALZRPgBQUz4A6lQ+AIRWPgAoWD4Awlk+AFxbPgD2XD4Aml4+ADRgPgDOYT4AcmM+AAxlPgCmZj4AQGg+ANppPgB+az4AGG0+ALJuPgBMcD4A5nE+AIpzPgAkdT4AyHY+AGJ4PgD8eT4Alns+ADB9PgDUfj4AboA+AAiCPgCigz4ARoU+AOCGPgB6iD4AFIo+AK6LPgBSjT4A7I4+AJCQPgAqkj4AxJM+AF6VPgD4lj4AnJg+ADaaPgDQmz4Aap0+AASfPgCooD4AQqI+ANyjPgCApT4AGqc+ALSoPgBOqj4A8qs+AIytPgAmrz4AwLA+AGSyPgD+sz4AmLU+ADK3PgDMuD4AcLo+AAq8PgCuvT4ASL8+AOLAPgB8wj4AFsQ+ALrFPgBUxz4A7sg+AIjKPgAszD4Axs0+AGDPPgD60D4AntI+ADjUPgDS1T4Adtc+ABDZPgCq2j4ARNw+AN7dPgCC3z4AHOE+ALbiPgBQ5D4A6uU+AI7nPgAo6T4AzOo+AGbsPgAA7j4Amu8+ADTxPgDY8j4AcvQ+AAz2PgCm9z4ASvk+AOT6PgB+/D4AGP4+ALz/PgBWAT8A8AI/AJQEPwAuBj8AyAc/AGIJPwD8Cj8AoAw/ADoOPwDUDz8AeBE/ABITPwCsFD8ARhY/AOAXPwCEGT8AHhs/ALgcPwBSHj8A9h8/AJAhPwAqIz8AxCQ/AGgmPwACKD8AnCk/AEArPwDaLD8AdC4/AA4wPwCyMT8ATDM/AOY0PwCANj8AGjg/AL45PwBYOz8A8jw/AJY+PwAwQD8AykE/AGRDPwD+RD8AokY/ADxIPwDWST8AcEs/AApNPwCuTj8ASFA/AOJRPwCGUz8AIFU/ALpWPwBeWD8A+Fk/AJJbPwAsXT8Axl4/AGpgPwAEYj8AnmM/ADhlPwDSZj8Admg/ABBqPwC0az8ATm0/AOhuPwCCcD8AHHI/AMBzPwBadT8A9HY/AI54PwAyej8AzHs/AGZ9PwAAfz8AmoA/AD6CPwDYgz8AcoU/ABaHPwCwiD8ASoo/AO6LPwCIjT8AIo8/ALyQPwBWkj8A+pM/AJSVPwAulz8AyJg/AGyaPwAGnD8AoJ0/AESfPwDeoD8AeKI/ABKkPwCspT8AUKc/AOqoPwCEqj8AKKw/AMKtPwBcrz8A9rA/AJCyPwA0tD8AzrU/AGi3PwACuT8AnLo/AEC8PwDavT8AdL8/ABjBPwCywj8ATMQ/AObFPwCKxz8AJMk/AL7KPwBYzD8A/M0/AJbPPwAw0T8AytI/AGTUPwAI1j8Aotc/ADzZPwDg2j8Aetw/ABTePwCu3z8AUuE/AOziPwCG5D8AIOY/AMTnPwBe6T8A+Oo/AJLsPwAs7j8A0O8/AGrxPwAE8z8AqPQ/AEL2PwDc9z8AgPk/ABr7PwC0/D8ATv4/AOj/PwCMAUAAJgNAAMAEQABaBkAA/gdAAJgJQAAyC0AAzAxAAHAOQAAKEEAApBFAAEgTQADiFEAAfBZAABYYQACwGUAAVBtAAO4cQACIHkAAIiBAALwhQABgI0AA+iRAAJQmQAA4KEAA0ilAAGwrQAAGLUAAqi5AAEQwQADeMUAAeDNAABw1QAC2NkAAUDhAAOo5QACEO0AAKD1AAMI+QABcQEAAAEJAAJpDQAA0RUAAzkZAAHJIQAAMSkAApktAAEBNQADkTkAAflBAABhSQACyU0AATFVAAPBWQACKWEAAJFpAAMhbQABiXUAA/F5AAJZgQAA6YkAA1GNAAG5lQAAIZ0AArGhAAEZqQADqa0AAem1AAB5vQAC4cEAAUnJAAOxzQACQdUAAKndAAMR4QABeekAA+HtAAJx9QAA2f0AA0IBAAHSCQAAOhEAAqIVAAEKHQADciEAAgIpAABqMQAC0jUAAWI9AAPKQQACMkkAAMJRAAMqVQABkl0AA/phAAJiaQAA8nEAA1p1AAHCfQAAKoUAApKJAAEikQADipUAAfKdAACCpQAC6qkAAVKxAAO6tQACSr0AALLFAAMayQABgtEAABLZAAJ63QAA4uUAA0rpAAGy8QAAQvkAAqr9AAE7BQADowkAAgsRAABzGQAC2x0AAWslAAPTKQACOzEAAKM5AAMzPQABm0UAAANNAAJrUQAA+1kAA2NdAAHLZQAAW20AAsNxAAEreQADk30AAfuFAACLjQAC85EAAVuZAAPDnQACU6UAALutAAMjsQABi7kAABvBAAKDxQAA680AA1PRAAHj2QAAS+EAArPlAAEb7QADq/EAAhP5AAB4AQQC4AUEAXANBAPYEQQCQBkEAKghBAM4JQQBoC0EAAg1BAJwOQQBAEEEA2hFBAHQTQQAOFUEAshZBAEwYQQDmGUEAgBtBABodQQC+HkEAWCBBAPIhQQCWI0EAMCVBAMomQQBkKEEACCpBAKIrQQA8LUEA1i5BAHowQQAUMkEArjNBAEg1QQDiNkEAhjhBACA6QQC6O0EAXj1BAPg+QQCSQEEALEJBANBDQQBqRUEABEdBAJ5IQQBCSkEA3EtBAHZNQQAQT0EAqlBBAE5SQQDoU0EAjFVBACZXQQDAWEEAWlpBAPRbQQCYXUEAMl9BAMxgQQBmYkEACmRBAKRlQQA+Z0EA2GhBAHxqQQAWbEEAsG1BAFRvQQDucEEAiHJBACJ0QQC8dUEAYHdBAPp4QQCUekEALnxBANJ9QQBsf0EABoFBAKCCQQBEhEEA3oVBAHiHQQASiUEAtopBAFCMQQDqjUEAhI9BAB6RQQDCkkEAXJRBAACWQQCal0EANJlBAM6aQQBonEEADJ5BAKafQQBAoUEA2qJBAHSkQQAYpkEAsqdBAEypQQDwqkEAiqxBACSuQQC+r0EAWLFBAPyyQQCWtEEAOrZBANS3QQBuuUEACLtBAKK8QQBGvkEA4L9BAHrBQQAUw0EArsRBAFLGQQDsx0EAhslBACrLQQDEzEEAXs5BAPjPQQCS0UEANtNBANDUQQB01kEADthBAKjZQQBC20EA3NxBAIDeQQAa4EEAtOFBAE7jQQDo5EEAjOZBACboQQDA6UEAZOtBAP7sQQCY7kEAMvBBANbxQQBw80EACvVBAKT2QQBI+EEA4vlBAHz7QQAW/UEAuv5BAFQAQgDuAUIAiANCACwFQgDGBkIAYAhCAPoJQgCeC0IAOA1CANIOQgBsEEIABhJCAKoTQgBEFUIA6BZCAIIYQgAcGkIAthtCAFAdQgD0HkIAjiBCACgiQgDCI0IAZiVCAAAnQgCaKEIAPipCANgrQgByLUIADC9CAKYwQgBKMkIA5DNCAH41QgAYN0IAvDhCAFY6QgDwO0IAij1CAC4/QgDIQEIAYkJCAPxDQgCgRUIAOkdCANRIQgBuSkIACExCAKxNQgBGT0IA4FBCAIRSQgAeVEIAuFVCAFJXQgD2WEIAkFpCACpcQgDEXUIAaF9CAAJhQgCcYkIANmRCANBlQgB0Z0IADmlCALJqQgBMbEIA5m1CAIBvQgAacUIAvnJCAFh0QgDydUIAjHdCACZ5QgDKekIAZHxCAP59QgCif0IAPIFCANaCQgBwhEIAFIZCAK6HQgBIiUIA4opCAIaMQgAgjkIAuo9CAFSRQgDukkIAkpRCACyWQgDQl0IAaplCAASbQgCenEIAOJ5CANyfQgB2oUIAEKNCAKqkQgBOpkIA6KdCAIKpQgAcq0IAwKxCAFquQgD0r0IAjrFCADKzQgDMtEIAZrZCAAC4QgCkuUIAPrtCANi8QgByvkIAFsBCALDBQgBKw0IA5MRCAIjGQgAiyEIAvMlCAFbLQgD6zEIAlM5CAC7QQgDI0UIAbNNCAAbVQgCg1kIAOthCAN7ZQgB420IAEt1CALbeQgBQ4EIA6uFCAITjQgAe5UIAwuZCAFzoQgD26UIAkOtCACrtQgDO7kIAaPBCAALyQgCm80IAQPVCANr2QgB0+EIAGPpCALL7QgBM/UIA5v5CAIAAQwAkAkMAvgNDAFgFQwD8BkMAlghDADAKQwDKC0MAZA1DAAgPQwCiEEMAPBJDAOATQwB6FUMAFBdDAK4YQwBSGkMA7BtDAIYdQwAgH0MAxCBDAF4iQwD4I0MAkiVDADYnQwDQKEMAaipDAAQsQwCoLUMAQi9DANwwQwB2MkMAEDRDALQ1QwBON0MA6DhDAIw6QwAmPEMAwD1DAFo/QwD+QEMAmEJDADJEQwDMRUMAZkdDAApJQwCkSkMAPkxDAOJNQwB8T0MAFlFDALBSQwBKVEMA7lVDAIhXQwAiWUMAxlpDAGBcQwD6XUMAlF9DADhhQwDSYkMAbGRDAAZmQwCqZ0MARGlDAN5qQwB4bEMAEm5DALZvQwBQcUMA9HJDAI50QwAodkMAwndDAFx5QwAAe0MAmnxDADR+QwDOf0MAaIFDAAyDQwCmhEMAQIZDAOSHQwB+iUMAGItDALKMQwBWjkMA8I9DAIqRQwAkk0MAvpRDAGKWQwD8l0MAlplDADqbQwDUnEMAbp5DAAigQwCsoUMARqNDAOCkQwB6pkMAHqhDALipQwBSq0MA7KxDAJCuQwAqsEMAxLFDAGizQwACtUMAnLZDADa4QwDQuUMAdLtDAA69QwCovkMAQsBDANzBQwCAw0MAGsVDALTGQwBYyEMA8slDAIzLQwAmzUMAys5DAGTQQwD+0UMAmNNDADLVQwDW1kMAcNhDAAraQwCu20MASN1DAOLeQwB84EMAIOJDALrjQwBU5UMA7uZDAJLoQwAs6kMAxutDAGDtQwD67kMAnvBDADjyQwDS80MAdvVDABD3QwCq+EMARPpDAOj7QwCC/UMAHP9DALYARABaAkQA9ANEAI4FRAAoB0QAwghEAGYKRAAADEQApA1EAD4PRADYEEQAchJEAAwURACwFUQAShdEAOQYRAB+GkQAGBxEALwdRABWH0QA8CBEAJQiRAAuJEQAyCVEAGInRAAGKUQAoCpEADosRADULUQAeC9EABIxRACsMkQARjREAOA1RACEN0QAHjlEALg6RABcPEQA9j1EAJA/RAAqQUQAzkJEAGhERAACRkQAnEdEAEBJRADaSkQAdExEAA5ORACoT0QATFFEAOZSRACAVEQAJFZEAL5XRABYWUQA8lpEAJZcRAAwXkQAyl9EAGRhRAAIY0QAomREADxmRADWZ0QAemlEABRrRACubEQASG5EAOxvRACGcUQAIHNEALp0RABUdkQA+HdEAJJ5RAAse0QA0HxEAGp+RAAEgEQAnoFEADiDRADchEQAdoZEABCIRAC0iUQATotEAOiMRACCjkQAJpBEAMCRRABak0QA9JREAJiWRAAymEQAzJlEAGabRAAAnUQApJ5EAD6gRADYoUQAfKNEABalRACwpkQAVKhEAO6pRACIq0QAIq1EALyuRABgsEQA+rFEAJSzRAAutUQA0rZEAGy4RAAGukQAoLtEADq9RADevkQAeMBEABLCRAC2w0QAUMVEAOrGRACEyEQAKMpEAMLLRABczUQA9s5EAJDQRAA00kQAztNEAGjVRAAM10QApthEAEDaRADa20QAft1EABjfRACy4EQATOJEAObjRACK5UQAJOdEAL7oRABi6kQA/OtEAJbtRAAw70QA1PBEAG7yRAAI9EQAovVEADz3RADg+EQAevpEAB78RAC4/UQAUv9EAOwARQCGAkUAKgRFAMQFRQBeB0UA+AhFAJwKRQA2DEUA0A1FAGoPRQAOEUUAqBJFAEIURQDcFUUAdhdFABoZRQC0GkUAThxFAPIdRQCMH0UAJiFFAMAiRQBaJEUA/iVFAJgnRQAyKUUA1ipFAHAsRQAKLkUApC9FAEgxRQDiMkUAfDRFABY2RQCwN0UAVDlFAO46RQCIPEUALD5FAMY/RQBgQUUA+kJFAJ5ERQA4RkUA0kdFAGxJRQAQS0UAqkxFAERORQDeT0UAeFFFABxTRQC2VEUAWlZFAPRXRQCOWUUAKFtFAMJcRQBmXkUAAGBFAJphRQA0Y0UAzmRFAHJmRQAMaEUApmlFAEprRQDkbEUAfm5FABhwRQC8cUUAVnNFAPB0RQCKdkUALnhFAMh5RQBie0UA/HxFAJZ+RQA6gEUA1IFFAG6DRQAShUUArIZFAEaIRQDgiUUAhItFAB6NRQC4jkUAUpBFAOyRRQCQk0UAKpVFAMSWRQBomEUAAppFAJybRQA2nUUA2p5FAHSgRQAOokUAqKNFAEylRQDmpkUAgKhFABqqRQC0q0UAWK1FAPKuRQCMsEUAMLJFAMqzRQBktUUA/rZFAKK4RQA8ukUA1rtFAHC9RQAUv0UArsBFAEjCRQDiw0UAfMVFACDHRQC6yEUAVMpFAPjLRQCSzUUALM9FAMbQRQBq0kUABNRFAJ7VRQA410UA0thFAHbaRQAQ3EUAqt1FAE7fRQDo4EUAguJFABzkRQC25UUAWudFAPToRQCO6kUAMuxFAMztRQBm70UAAPFFAKTyRQA+9EUA2PVFAHL3RQAW+UUAsPpFAEr8RQDk/UUAiP9FACIBRgC8AkYAVgRGAPoFRgCUB0YALglGAMgKRgBiDEYABg5GAKAPRgBEEUYA3hJGAHgURgASFkYArBdGAFAZRgDqGkYAhBxGAB4eRgC4H0YAXCFGAPYiRgCQJEYANCZGAM4nRgBoKUYAAitGAKYsRgBALkYA2i9GAHQxRgAOM0YAsjRGAEw2RgDmN0YAijlGACQ7RgC+PEYAWD5GAPw/RgCWQUYAMENGAMpERgBkRkYACEhGAKJJRgA8S0YA4ExGAHpORgAUUEYArlFGAFJTRgDsVEYAhlZGACBYRgC6WUYAXltGAPhcRgCSXkYALGBGANBhRgBqY0YABGVGAKhmRgBCaEYA3GlGAIprRgAkbUYAvm5GAFhwRgD8cUYAlnNGADB1RgDKdkYAbnhGAAh6RgCie0YAPH1GAOB+RgB6gEYAFIJGAK6DRgBShUYA7IZGAIaIRgAgikYAxItGAF6NRgD4jkYAkpBGACySRgDQk0YAapVGAASXRgComEYAQppGANybRgB2nUYAGp9GALSgRgBOokYA6KNGAIylRgAmp0YAwKhGAFqqRgD0q0YAmK1GADKvRgDWsEYAcLJGAAq0RgCktUYAPrdGAOK4RgB8ukYAFrxGALC9RgBKv0YA7sBGAIjCRgAixEYAxsVGAGDHRgD6yEYAlMpGADjMRgDSzUYAbM9GAAbRRgCq0kYARNRGAN7VRgB410YAEtlGALbaRgBQ3EYA6t1GAI7fRgAo4UYAwuJGAFzkRgAA5kYAmudGADTpRgDO6kYAcuxGAAzuRgCm70YAQPFGANryRgB+9EYAGPZGALz3RgBW+UYA8PpGAIr8RgAk/kYAyP9GAGIBRwD8AkcAlgRHADoGRwDUB0cAbglHAAgLRwCsDEcARg5HAOAPRwB6EUcAFBNHALgURwBSFkcA7BdHAJAZRwAqG0cAxBxHAF4eRwACIEcAnCFHADYjRwDQJEcAdCZHAA4oRwCoKUcAQitHANwsRwCALkcAGjBHALQxRwBYM0cA8jRHAIw2RwAmOEcAyjlHAGQ7RwD+PEcAmD5HADxARwDWQUcAcENHAApFRwCkRkcASEhHAOJJRwB8S0cAIE1HALpORwBUUEcA7lFHAJJTRwAsVUcAxlZHAGBYRwD6WUcAnltHADhdRwDSXkcAbGBHABBiRwCqY0cATmVHAOhmRwCCaEcAHGpHALZrRwBabUcA9G5HAI5wRwAockcAwnNHAGZ1RwAAd0cAmnhHAD56RwDYe0cAcn1HAAx/RwCwgEcASoJHAOSDRwB+hUcAGIdHALyIRwBWikcA8ItHAJSNRwAuj0cAyJBHAGKSRwAGlEcAoJVHADqXRwDUmEcAbppHABKcRwCsnUcARp9HAOqgRwCEokcAHqRHALilRwBcp0cA9qhHAJCqRwAqrEcAzq1HAGivRwACsUcAnLJHADa0RwDatUcAdLdHAA65RwCyukcATLxHAOa9RwCAv0cAJMFHAL7CRwBYxEcA8sVHAIzHRwAwyUcAyspHAGTMRwAIzkcAos9HADzRRwDW0kcAetRHABTWRwCu10cASNlHAOLaRwCG3EcAIN5HALrfRwBU4UcA+OJHAJLkRwA25kcA0OdHAGrpRwAE60cAnuxHAELuRwDc70cAdvFHABDzRwCq9EcATvZHAOj3RwCC+UcAJvtHAMD8RwBa/kcA9P9HAJgBSAAyA0gAzARIAGYGSAAKCEgApAlIAD4LSADYDEgAcg5IABYQSACwEUgAShNIAO4USACIFkgAIhhIALwZSABgG0gA+hxIAJQeSAAuIEgA0iFIAGwjSAAGJUgAoCZIADooSADeKUgAeCtIABItSAC2LkgAUDBIAOoxSACEM0gAKDVIAMI2SABcOEgA9jlIAJA7SAA0PUgAzj5IAGhASAAMQkgApkNIAEBFSADaRkgAdEhIABhKSACyS0gATE1IAPBOSACKUEgAJFJIAL5TSABYVUgA/FZIAJZYSAAwWkgAyltIAG5dSAAIX0gArGBIAEZiSADgY0gAemVIABRnSAC4aEgAUmpIAOxrSACGbUgAIG9IAMRwSABeckgA+HNIAJx1SAA2d0gA0HhIAGp6SAAOfEgAqH1IAEJ/SADcgEgAgIJIABqESAC0hUgATodIAOiISACMikgAJoxIAMCNSABkj0gA/pBIAJiSSAAylEgA1pVIAHCXSAAKmUgApJpIAEicSADinUgAfJ9IABahSACwokgAVKRIAO6lSACIp0gALKlIAMaqSABgrEgA+q1IAJ6vSAA4sUgA0rJIAGy0SAAQtkgAqrdIAES5SADeukgAeLxIABy+SAC2v0gAUMFIAPTCSACOxEgAKMZIAMLHSABcyUgAAMtIAJrMSAA0zkgA2M9IAHLRSAAM00gAptRIAErWSADk10gAftlIABjbSACy3EgAVt5IAPDfSACK4UgAJONIAMjkSABi5kgA/OdIAKDpSAA660gA1OxIAG7uSAAS8EgArPFIAEbzSADg9EgAevZIAB74SAC4+UgAUvtIAPb8SACQ/kgAKgBJAMQBSQBoA0kAAgVJAJwGSQA2CEkA2glJAHQLSQAODUkAqA5JAEIQSQDmEUkAgBNJABoVSQC+FkkAWBhJAPIZSQCMG0kAMB1JAMoeSQBkIEkA/iFJAJgjSQA8JUkA1iZJAHAoSQAKKkkAritJAEgtSQDsLkkAhjBJACAySQC6M0kAVDVJAPg2SQCSOEkALDpJAMY7SQBgPUkABD9JAJ5ASQA4QkkA0kNJAHZFSQAQR0kAqkhJAE5KSQDoS0kAgk1JABxPSQDAUEkAWlJJAPRTSQCOVUkAKFdJAMxYSQBmWkkAAFxJAKRdSQA+X0kA2GBJAHJiSQAWZEkAsGVJAEpnSQDkaEkAiGpJACJsSQC8bUkAVm9JAPBwSQCUckkALnRJAMh1SQBsd0kABnlJAKB6SQA6fEkA3n1JAHh/SQASgUkArIJJAEaESQDqhUkAhIdJAB6JSQC4ikkAXIxJAPaNSQCQj0kANJFJAM6SSQBolEkAApZJAKaXSQBAmUkA2ppJAHScSQAOnkkAsp9JAEyhSQDmokkAiqRJACSmSQC+p0kAWKlJAPKqSQCWrEkAMK5JAMqvSQBksUkACLNJAKK0SQA8tkkA4LdJAHq5SQAUu0kArrxJAEi+SQDsv0kAhsFJACDDSQC6xEkAXsZJAPjHSQCSyUkANstJANDMSQBqzkkABNBJAKjRSQBC00kA3NRJAHbWSQAQ2EkAtNlJAE7bSQDo3EkAgt5JACbgSQDA4UkAWuNJAP7kSQCY5kkAMuhJAMzpSQBw60kACu1JAKTuSQA+8EkA2PFJAHzzSQAW9UkAsPZJAEr4SQDu+UkAiPtJACL9SQDG/kkAYABKAPoBSgCUA0oAOAVKANIGSgBsCEoABgpKAKoLSgBEDUoA3g5KAHgQSgAcEkoAthNKAFAVSgDqFkoAhBhKACgaSgDCG0oAXB1KAAAfSgCaIEoANCJKAM4jSgBoJUoADCdKAKYoSgBAKkoA5CtKAH4tSgAYL0oAsjBKAFYySgDwM0oAijVKACQ3SgDIOEoAYjpKAPw7SgCWPUoAMD9KANRASgBuQkoACERKAKxFSgBGR0oA4EhKAHpKSgAeTEoAuE1KAFJPSgDsUEoAhlJKACpUSgDEVUoAXldKAPhYSgCcWkoANlxKANBdSgB0X0oADmFKAKhiSgBCZEoA5mVKAIBnSgAaaUoAtGpKAE5sSgDybUoAjG9KACZxSgDAckoAZHRKAP51SgCYd0oAPHlKANZ6SgBwfEoACn5KAK5/SgBIgUoA4oJKAHyESgAghkoAuodKAFSJSgDuikoAiIxKACyOSgDGj0oAYJFKAASTSgCelEoAOJZKANKXSgBsmUoAEJtKAKqcSgBEnkoA3p9KAIKhSgAco0oAtqRKAFqmSgD0p0oAjqlKACirSgDMrEoAZq5KAACwSgCasUoANLNKANi0SgBytkoADLhKAKa5SgBKu0oA5LxKAH6+SgAiwEoAvMFKAFbDSgDwxEoAlMZKAC7ISgDIyUoAYstKAPzMSgCgzkoAOtBKANTRSgBu00oAEtVKAKzWSgBG2EoA6tlKAITbSgAe3UoAuN5KAFzgSgD24UoAkONKACrlSgDE5koAaOhKAALqSgCc60oANu1KANruSgB08EoADvJKALLzSgBM9UoA5vZKAID4SgAk+koAvvtKAFj9SgDy/koAjABLADACSwDKA0sAZAVLAAgHSwCiCEsAPApLANYLSwB6DUsAFA9LAK4QSwBIEksA4hNLAIYVSwAgF0sAuhhLAFQaSwD4G0sAkh1LACwfSwDQIEsAaiJLAAQkSwCeJUsAQidLANwoSwB2KksAECxLAKotSwBOL0sA6DBLAIIySwAcNEsAwDVLAFo3SwD0OEsAmDpLADI8SwDMPUsAZj9LAApBSwCkQksAPkRLANhFSwByR0sAFklLALBKSwBKTEsA5E1LAIhPSwAiUUsAvFJLAGBUSwD6VUsAlFdLAC5ZSwDSWksAbFxLAAZeSwCgX0sAOmFLAN5iSwB4ZEsAEmZLAKxnSwBQaUsA6mpLAIRsSwAobksAwm9LAFxxSwD2cksAmnRLADR2SwDOd0sAaHlLAAJ7SwCmfEsAQH5LANp/SwB0gUsAGINLALKESwBMhksA8IdLAIqJSwAki0sAvoxLAGKOSwD8j0sAlpFLADCTSwDUlEsAbpZLAAiYSwCimUsAPJtLAOCcSwB6nksAFKBLALihSwBSo0sA7KRLAIamSwAqqEsAxKlLAF6rSwD4rEsAnK5LADawSwDQsUsAarNLAAS1SwCotksAQrhLANy5SwCAu0sAGr1LALS+SwBOwEsA8sFLAIzDSwAmxUsAwMZLAGTISwD+yUsAmMtLADLNSwDMzksAcNBLAArSSwCk00sAPtVLAOLWSwB82EsAFtpLALDbSwBU3UsA7t5LAIjgSwAs4ksA0ONLAGrlSwAO50sAqOhLAELqSwDc60sAdu1LABrvSwC08EsATvJLAPLzSwCM9UsAJvdLAMD4SwBa+ksA/vtLAJj9SwAy/0sAzABMAHACTAAKBEwApAVMAD4HTADiCEwAfApMABYMTAC6DUwAVA9MAO4QTACIEkwALBRMAMYVTABgF0wA+hhMAJ4aTAA4HEwA0h1MAGwfTAAGIUwAqiJMAEQkTADeJUwAgidMABwpTAC2KkwAUCxMAPQtTACOL0wAKDFMAMIyTABcNEwAADZMAJo3TAA0OUwAzjpMAHI8TAAMPkwApj9MAEpBTADkQkwAfkRMABhGTAC8R0wAVklMAPBKTACKTEwAJE5MAMhPTABiUUwA/FJMAJZUTAA6VkwA1FdMAG5ZTAASW0wArFxMAEZeTADgX0wAhGFMAB5jTAC4ZEwAUmZMAPZnTACQaUwAKmtMAMRsTABobkwAAnBMAJxxTAA2c0wA0HRMAHR2TAAOeEwAqHlMAEJ7TADmfEwAgH5MABqATAC+gUwAWINMAPKETACMhkwAMIhMAMqJTABki0wA/oxMAJiOTAA8kEwA1pFMAHCTTAAUlUwArpZMAEiYTADimUwAhptMACCdTAC6nkwAVKBMAO6hTACSo0wALKVMAMamTABgqEwABKpMAJ6rTAA4rUwA3K5MAHawTAAQskwAqrNMAE61TADotkwAgrhMABy6TAC2u0wAWr1MAPS+TACOwEwAKMJMAMzDTABmxUwAAMdMAKTITAA+ykwA2MtMAHLNTAAWz0wAsNBMAErSTADk00wAftVMACLXTAC82EwAVtpMAPDbTACU3UwALt9MAMjgTABs4kwABuRMAKDlTAA650wA3uhMAHjqTAAS7EwArO1MAFDvTADq8EwAhPJMAB70TAC49UwAXPdMAPb4TACQ+kwAKvxMAM79TABo/0wAAgFNAKYCTQBABE0A2gVNAHQHTQAYCU0AsgpNAEwMTQDmDU0AgA9NACQRTQC+Ek0AWBRNAPIVTQCWF00AMBlNAMoaTQBuHE0ACB5NAKIfTQA8IU0A4CJNAHokTQAUJk0AridNAEgpTQDsKk0AhixNACAuTQC6L00AXjFNAPgyTQCSNE0ANjZNANA3TQBqOU0ABDtNAKg8TQBCPk0A3D9NAHZBTQAQQ00AtERNAE5GTQDoR00AgklNACZLTQDATE0AWk5NAP5PTQCYUU0AMlNNAMxUTQBwVk0AClhNAKRZTQA+W00A4lxNAHxeTQAWYE0AsGFNAFRjTQDuZE0AiGZNACJoTQDGaU0AYGtNAPpsTQCUbk0ALnBNANJxTQBsc00ABnVNAKB2TQBEeE0A3nlNAHh7TQAcfU0Atn5NAFCATQDqgU0AjoNNACiFTQDChk0AXIhNAACKTQCai00ANI1NAM6OTQBokE0ADJJNAKaTTQBAlU0A5JZNAH6YTQAYmk0AsptNAFadTQDwnk0AiqBNACSiTQC+o00AYqVNAPymTQCWqE0AOqpNANSrTQBurU0ACK9NAKywTQBGsk0A4LNNAHq1TQAet00AuLhNAFK6TQDsu00AkL1NACq/TQDEwE0AXsJNAALETQCcxU0ANsdNANDITQB0yk0ADsxNAKjNTQBCz00A5tBNAIDSTQAa1E0AtNVNAE7XTQDy2E0AjNpNACbcTQDK3U0AZN9NAP7gTQCY4k0APORNANblTQBw500ACulNAKTqTQBI7E0A4u1NAHzvTQAg8U0AuvJNAFT0TQDu9U0AkvdNACz5TQDG+k0AYPxNAPr9TQCe/00AOAFOANICTgBsBE4AEAZOAKoHTgBECU4A6ApOAIIMTgAcDk4Atg9OAFoRTgD0Ek4AjhROACgWTgDCF04AZhlOAAAbTgCaHE4APh5OANgfTgByIU4ADCNOALAkTgBKJk4A5CdOAH4pTgAYK04AvCxOAFYuTgDwL04AijFOAC4zTgDINE4AYjZOAPw3TgCgOU4AOjtOANQ8TgBuPk4AEkBOAKxBTgBGQ04A6kROAIRGTgAeSE4AuElOAFxLTgD2TE4AkE5OACpQTgDEUU4AaFNOAAJVTgCcVk4ANlhOANpZTgB0W04ADl1OALJeTgBMYE4A5mFOAIBjTgAkZU4AvmZOAFhoTgDyaU4AjGtOADBtTgDKbk4AZHBOAP5xTgCic04APHVOANZ2TgB6eE4AFHpOAK57TgBIfU4A7H5OAIaATgAggk4AuoNOAFSFTgD4hk4AkohOACyKTgDQi04Aao1OAASPTgCekE4AQpJOANyTTgB2lU4AEJdOAKqYTgBOmk4A6JtOAIKdTgAcn04AwKBOAFqiTgD0o04AjqVOADKnTgDMqE4AZqpOAAqsTgCkrU4APq9OANiwTgB8sk4AFrROALC1TgBKt04A5LhOAIi6TgAivE4AvL1OAGC/TgD6wE4AlMJOAC7ETgDSxU4AbMdOAAbJTgCgyk4AOsxOAN7NTgB4z04AEtFOAKzSTgBQ1E4A6tVOAITXTgAo2U4AwtpOAFzcTgD23U4Amt9OADThTgDO4k4AaOROAALmTgCm504AQOlOANrqTgB07E4AGO5OALLvTgBM8U4A8PJOAIr0TgAk9k4AvvdOAGL5TgD8+k4AlvxOADD+TgDK/04AbgFPAAgDTwCiBE8APAZPAOAHTwB6CU8AFAtPALgMTwBSDk8A7A9PAIYRTwAgE08AxBRPAF4WTwD4F08AkhlPADYbTwDQHE8Aah5PAA4gTwCoIU8AQiNPANwkTwCAJk8AGihPALQpTwBOK08A6CxPAIwuTwAmME8AwDFPAGQzTwD+NE8AmDZPADI4TwDMOU8AcDtPAAo9TwCkPk8APkBPAOJBTwB8Q08AFkVPALpGTwBUSE8A7klPAIhLTwAiTU8Axk5PAGBQTwD6UU8AlFNPADhVTwDSVk8AbFhPABBaTwCqW08ARF1PAN5eTwCCYE8AHGJPALZjTwBQZU8A6mZPAI5oTwAoak8AwmtPAFxtTwAAb08AmnBPADRyTwDYc08AcnVPAAx3TwCmeE8ASnpPAOR7TwB+fU8AGH9PALKATwBWgk8A8INPAIqFTwAkh08AyIhPAGKKTwD8i08Alo1PADqPTwDUkE8AbpJPAAiUTwCslU8ARpdPAOCYTwCEmk8AHpxPALidTwBSn08A7KBPAJCiTwAqpE8AxKVPAGinTwACqU8AnKpPADasTwDarU8AdK9PAA6xTwCosk8AQrRPAOa1TwCAt08AGrlPALS6TwBYvE8A8r1PAIy/TwAwwU8AysJPAGTETwD+xU8AosdPADzJTwDWyk8AcMxPAArOTwCuz08ASNFPAOLSTwCG1E8AINZPALrXTwBU2U8A+NpPAJLcTwAs3k8Axt9PAGDhTwAE408AnuRPADjmTwDS508AdulPABDrTwCq7E8ATu5PAOjvTwCC8U8AHPNPAMD0TwBa9k8A9PdPAI75TwAo+08AzPxPAGb+TwAAAFAAmgFQAD4DUADYBFAAcgZQABYIUACwCVAASgtQAOQMUACIDlAAIhBQALwRUABWE1AA8BRQAJQWUAAuGFAAyBlQAGwbUAAGHVAAoB5QADogUADUIVAAeCNQABIlUACsJlAARihQAOopUACEK1AAHi1QAMIuUABcMFAA9jFQAJAzUAA0NVAAzjZQAGg4UAACOlAAnDtQAEA9UADaPlAAdEBQABhCUACyQ1AATEVQAOZGUACKSFAAJEpQAL5LUABYTVAA8k5QAJZQUAAwUlAAylNQAGRVUAAIV1AAolhQADxaUADgW1AAel1QABRfUACuYFAAUmJQAOxjUACGZVAAIGdQALpoUABealAA+GtQAJJtUAAsb1AA0HBQAGpyUAAEdFAAqHVQAEJ3UADceFAAdnpQABB8UAC0fVAATn9QAOiAUACCglAAJoRQAMCFUABah1AA/ohQAJiKUAAyjFAAzI1QAHCPUAAKkVAApJJQAD6UUADYlVAAfJdQABaZUACwmlAASpxQAO6dUACIn1AAIqFQAMaiUABgpFAA+qVQAJSnUAA4qVAA0qpQAGysUAAGrlAAoK9QAESxUADeslAAeLRQABK2UAC2t1AAULlQAOq6UACOvFAAKL5QAMK/UABcwVAA9sJQAJrEUAA0xlAAzsdQAGjJUAAMy1AApsxQAEDOUADkz1AAftFQABjTUACy1FAAVtZQAPDXUACK2VAAJNtQAL7cUABi3lAA/N9QAJbhUAAw41AA1ORQAG7mUAAI6FAArOlQAEbrUADg7FAAeu5QAB7wUAC48VAAUvNQAOz0UACG9lAAKvhQAMT5UABe+1AA+PxQAJz+UAA2AFEA0AFRAHQDUQAOBVEAqAZRAEIIUQDcCVEAgAtRABoNUQC0DlEAThBRAPIRUQCME1EAJhVRAMoWUQBkGFEA/hlRAJgbUQA8HVEA1h5RAHAgUQAKIlEApCNRAEglUQDiJlEAfChRABYqUQC6K1EAVC1RAO4uUQCSMFEALDJRAMYzUQBgNVEABDdRAJ44UQA4OlEA0jtRAGw9UQAQP1EAqkBRAERCUQDeQ1EAgkVRABxHUQC2SFEAUEpRAPRLUQCOTVEAKE9RAMxQUQBmUlEAAFRRAJpVUQA0V1EA2FhRAHJaUQAMXFEAsF1RAEpfUQDkYFEAfmJRABhkUQC8ZVEAVmdRAPBoUQCUalEALmxRAMhtUQBib1EA/HBRAKByUQA6dFEA1HVRAG53UQASeVEArHpRAEZ8UQDqfVEAhH9RAB6BUQC4glEAXIRRAPaFUQCQh1EAKolRAMSKUQBojFEAAo5RAJyPUQA2kVEA2pJRAHSUUQAOllEAspdRAEyZUQDmmlEAgJxRABqeUQC+n1EAWKFRAPKiUQCMpFEAMKZRAMqnUQBkqVEA/qpRAKKsUQA8rlEA1q9RAHqxUQAUs1EArrRRAEi2UQDit1EAhrlRACC7UQC6vFEAVL5RAPi/UQCSwVEALMNRANDEUQBqxlEABMhRAJ7JUQA4y1EA3MxRAHbOUQAQ0FEAqtFRAE7TUQDo1FEAgtZRABzYUQDA2VEAWttRAPTcUQCO3lEAMuBRAMzhUQBm41EACuVRAKTmUQA+6FEA2OlRAHLrUQAW7VEAsO5RAErwUQDk8VEAiPNRACL1UQC89lEAVvhRAPr5UQCU+1EALv1RAMj+UQBsAFIABgJSAKADUgA6BVIA3gZSAHgIUgASClIArAtSAFANUgDqDlIAhBBSACgSUgDCE1IAXBVSAPYWUgCQGFIANBpSAM4bUgBoHVIAAh9SAKYgUgBAIlIA2iNSAHQlUgAYJ1IAsihSAEwqUgDwK1IAii1SACQvUgC+MFIAWDJSAPwzUgCWNVIAMDdSAMo4UgBuOlIACDxSAKI9UgBGP1IA4EBSAHpCUgAURFIAuEVSAFJHUgDsSFIAhkpSACBMUgDETVIAXk9SAPhQUgCSUlIANlRSANBVUgBqV1IADllSAKhaUgBCXFIA3F1SAIBfUgAaYVIAtGJSAE5kUgDoZVIAjGdSACZpUgDAalIAWmxSAP5tUgCYb1IAMnFSANZyUgBwdFIACnZSAKR3UgBIeVIA4npSAHx8UgAWflIAsH9SAFSBUgDuglIAiIRSACKGUgDGh1IAYIlSAPqKUgCUjFIAOI5SANKPUgBskVIAEJNSAKqUUgBEllIA3pdSAHiZUgAcm1IAtpxSAFCeUgDqn1IAjqFSACijUgDCpFIAZqZSAACoUgCaqVIANKtSANisUgByrlIADLBSAKaxUgBAs1IA5LRSAH62UgAYuFIAsrlSAFa7UgDwvFIAir5SAC7AUgDIwVIAYsNSAPzEUgCgxlIAOshSANTJUgBuy1IACM1SAKzOUgBG0FIA4NFSAHrTUgAe1VIAuNZSAFLYUgD22VIAkNtSACrdUgDE3lIAaOBSAALiUgCc41IANuVSANDmUgB06FIADupSAKjrUgBC7VIA5u5SAIDwUgAa8lIAvvNSAFj1UgDy9lIAjPhSADD6UgDK+1IAZP1SAP7+UgCYAFMAPAJTANYDUwBwBVMACgdTAK4IUwBIClMA4gtTAIYNUwAgD1MAuhBTAFQSUwDuE1MAkhVTACwXUwDGGFMAahpTAAQcUwCeHVMAQh9TAOYgUwCAIlMAGiRTALQlUwBYJ1MA/ChTAKAqUwA6LFMA1C1TAG4vUwAIMVMArDJTAEY0UwDgNVMAhDdTAB45UwC4OlMAUjxTAOw9UwCQP1MAKkFTAMRCUwBeRFMAAkZTAJxHUwA2SVMA2kpTAHRMUwAOTlMAqE9TAEJRUwDmUlMAgFRTABpWUwC0V1MAWFlTAPJaUwCMXFMAMF5TAMpfUwBkYVMA/mJTAKJkUwA8ZlMA1mdTAHBpUwAKa1MArmxTAEhuUwDib1MAfHFTACBzUwC6dFMAVHZTAO53UwCSeVMALHtTAMZ8UwBqflMABIBTAJ6BUwA4g1MA0oRTAHaGUwAQiFMAqolTAESLUwDojFMAgo5TAByQUwDAkVMAWpNTAPSUUwCOllMAMphTAMyZUwBmm1MAAJ1TAJqeUwA+oFMA2KFTAHKjUwAMpVMAsKZTAEqoUwDkqVMAfqtTACKtUwC8rlMAVrBTAPCxUwCUs1MALrVTAMi2UwBsuFMABrpTAKC7UwA6vVMA3r5TAHjAUwASwlMArMNTAEbFUwDqxlMAhMhTAB7KUwC4y1MAXM1TAPbOUwCQ0FMANNJTAM7TUwBo1VMAAtdTAJzYUwBA2lMA2ttTAHTdUwAO31MAsuBTAEziUwDm41MAiuVTACTnUwC+6FMAWOpTAPLrUwCW7VMAMO9TAMrwUwBk8lMACPRTAKL1UwA891MA1vhTAHr6UwAU/FMArv1TAFL/UwDsAFQAhgJUACAEVAC6BVQAXgdUAPgIVACSClQALAxUANANVABqD1QABBFUAJ4SVABCFFQA3BVUAHYXVAAaGVQAtBpUAE4cVADoHVQAgh9UACYhVADAIlQAWiRUAPQlVACYJ1QAMilUAMwqVABmLFQACi5UAKQvVAA+MVQA4jJUAHw0VAAWNlQAsDdUAEo5VADuOlQAiDxUACI+VAC8P1QAYEFUAPpCVACURFQAOEZUANJHVABsSVQABktUAKpMVABETlQA3k9UAHhRVAASU1QAtlRUAFBWVADqV1QAhFlUAChbVADCXFQAXF5UAABgVACaYVQANGNUAM5kVAByZlQADGhUAKZpVABAa1QA2mxUAH5uVAAYcFQAsnFUAExzVADwdFQAinZUACR4VADIeVQAYntUAPx8VACWflQAOoBUANSBVABug1QACIVUAKKGVABGiFQA4IlUAHqLVAAUjVQAuI5UAFKQVADskVQAkJNUACqVVADEllQAXphUAPiZVACcm1QANp1UANCeVABqoFQADqJUAKijVABCpVQA3KZUAICoVAAaqlQAtKtUAFitVADyrlQAjLBUACayVADAs1QAZLVUAP62VACYuFQAPLpUANa7VABwvVQACr9UAK7AVABIwlQA4sNUAHzFVAAWx1QAushUAFTKVADuy1QAiM1UACzPVADG0FQAYNJUAATUVACe1VQAONdUANLYVAB22lQAENxUAKrdVABE31QA3uBUAILiVAAc5FQAtuVUAFDnVAD06FQAjupUACjsVADC7VQAZu9UAADxVACa8lQANPRUANj1VABy91QADPlUAKb6VABK/FQA5P1UAH7/VAAYAVUAvAJVAFYEVQDwBVUAigdVAC4JVQDIClUAYgxVAAYOVQCgD1UAOhFVANQSVQBuFFUAEhZVAKwXVQBGGVUA4BpVAIQcVQAeHlUAuB9VAFwhVQD2IlUAkCRVAComVQDEJ1UAaClVAAIrVQCcLFUANi5VANovVQB0MVUADjNVAKg0VQBMNlUA5jdVAIA5VQAkO1UAvjxVAFg+VQDyP1UAjEFVADBDVQDKRFUAZEZVAP5HVQCiSVUAPEtVANZMVQB6TlUAFFBVAK5RVQBIU1UA7FRVAIZWVQAgWFUAullVAFRbVQD4XFUAkl5VACxgVQDGYVUAamNVAARlVQCeZlUAQmhVANxpVQB2a1UAEG1VAKpuVQBOcFUA6HFVAIJzVQAcdVUAwHZVAFp4VQD0eVUAmHtVADJ9VQDMflUAZoBVAACCVQCkg1UAPoVVANiGVQByiFUAFopVALCLVQBKjVUA7o5VAIiQVQAiklUAvJNVAFaVVQD6llUAlJhVAC6aVQDIm1UAbJ1VAAafVQCgoFUARKJVAN6jVQB4pVUAEqdVAKyoVQBQqlUA6qtVAIStVQAer1UAwrBVAFyyVQD2s1UAmrVVADS3VQDOuFUAaLpVAAy8VQCmvVUAQL9VANrAVQB0wlUAGMRVALLFVQBMx1UA5shVAIrKVQAkzFUAvs1VAGLPVQD80FUAltJVADDUVQDK1VUAbtdVAAjZVQCi2lUAPNxVAODdVQB631UAFOFVALjiVQBS5FUA7OVVAIbnVQAg6VUAxOpVAF7sVQD47VUAnO9VADbxVQDQ8lUAavRVAAT2VQCo91UAQvlVANz6VQB2/FUAGv5VALT/VQBOAVYA8gJWAIwEVgAmBlYAwAdWAGQJVgD+ClYAmAxWADIOVgDMD1YAcBFWAAoTVgCkFFYAPhZWAOIXVgB8GVYAFhtWALocVgBUHlYA7h9WAIghVgAiI1YAxiRWAGAmVgD6J1YAlClWADgrVgDSLFYAbC5WABAwVgCqMVYARDNWAN40VgB4NlYAHDhWALY5VgBQO1YA6jxWAI4+VgAoQFYAwkFWAGZDVgAARVYAmkZWADRIVgDOSVYAcktWAAxNVgCmTlYAQFBWAORRVgB+U1YAGFVWALJWVgBWWFYA8FlWAIpbVgAkXVYAyF5WAGJgVgD8YVYAlmNWADplVgDUZlYAbmhWAAhqVgCsa1YARm1WAOBuVgCEcFYAHnJWALhzVgBSdVYA7HZWAJB4VgAqelYAxHtWAF59VgACf1YAnIBWADaCVgDag1YAdIVWAA6HVgCoiFYAQopWAOaLVgCAjVYAGo9WALSQVgBYklYA8pNWAIyVVgAwl1YAyphWAGSaVgD+m1YAmJ1WADyfVgDWoFYAcKJWAAqkVgCupVYASKdWAOKoVgCGqlYAIKxWALqtVgBUr1YA7rBWAJKyVgAstFYAxrVWAGC3VgAEuVYAnrpWADi8VgDSvVYAdr9WABDBVgCqwlYARMRWAOjFVgCCx1YAHMlWALbKVgBazFYA9M1WAI7PVgAo0VYAzNJWAGbUVgAA1lYAmtdWAD7ZVgDY2lYActxWAAzeVgCw31YASuFWAOTiVgCI5FYAIuZWALznVgBW6VYA8OpWAJTsVgAu7lYAyO9WAGLxVgAG81YAoPRWADr2VgDe91YAePlWABL7VgCs/FYARv5WAOr/VgCEAVcAHgNXALgEVwBcBlcA9gdXAJAJVwA0C1cAzgxXAGgOVwACEFcAnBFXAEATVwDaFFcAdBZXAA4YVwCyGVcATBtXAOYcVwCAHlcAJCBXAL4hVwBYI1cA/CRXAJYmVwAwKFcAyilXAGQrVwAILVcAoi5XADwwVwDWMVcAcDNXABQ1VwCuNlcAUjhXAOw5VwCGO1cAID1XAMQ+VwBeQFcA+EFXAJJDVwAsRVcA0EZXAGpIVwAESlcAnktXAEJNVwDcTlcAdlBXABBSVwC0U1cATlVXAOhWVwCCWFcAJlpXAMBbVwBaXVcA/l5XAJhgVwAyYlcAzGNXAGZlVwAKZ1cApGhXAD5qVwDia1cAfG1XABZvVwCwcFcASnJXAO5zVwCIdVcAIndXALx4VwBgelcA+ntXAJR9VwA4f1cA0oBXAGyCVwAGhFcAoIVXAESHVwDeiFcAeIpXABKMVwC2jVcAUI9XAOqQVwCEklcAKJRXAMKVVwBcl1cAAJlXAJqaVwA0nFcAzp1XAGifVwAMoVcApqJXAECkVwDapVcAfqdXABipVwCyqlcAVqxXAPCtVwCKr1cAJLFXAL6yVwBitFcA/LVXAJa3VwAwuVcA1LpXAG68VwAIvlcArL9XAEbBVwDgwlcAesRXABTGVwC4x1cAUslXAOzKVwCGzFcAKs5XAMTPVwBe0VcAAtNXAJzUVwA21lcA0NdXAGrZVwAO21cAqNxXAELeVwDc31cAgOFXABrjVwC05FcATuZXAPLnVwCM6VcAJutXAMDsVwBk7lcA/u9XAJjxVwAy81cA1vRXAHD2VwAK+FcApPlXAEj7VwDi/FcAfP5XACAAWAC6AVgAVANYAO4EWACIBlgALAhYAMYJWABgC1gA+gxYAJ4OWAA4EFgA0hFYAHYTWAAQFVgAqhZYAEQYWADeGVgAghtYABwdWAC2HlgAUCBYAPQhWACOI1gAKCVYAMImWABmKFgAACpYAJorWAA0LVgA2C5YAHIwWAAMMlgApjNYAEo1WADkNlgAfjhYABg6WAC8O1gAVj1YAPA+WACUQFgALkJYAMhDWABiRVgA/EZYAKBIWAA6SlgA1EtYAG5NWAAST1gArFBYAEZSWADqU1gAhFVYAB5XWAC4WFgAUlpYAPZbWACQXVgAKl9YAMRgWABoYlgAAmRYAJxlWABAZ1gA2mhYAHRqWAAObFgAqG1YAExvWADmcFgAgHJYABp0WAC+dVgAWHdYAPJ4WACMelgAMHxYAMp9WABkf1gACIFYAKKCWAA8hFgA1oVYAHCHWAAUiVgAropYAEiMWADijVgAho9YACCRWAC6klgAXpRYAPiVWACSl1gALJlYAMaaWABqnFgABJ5YAJ6fWAA4oVgA3KJYAICkWAAkplgAvqdYAFipWADyqlgAjKxYADCuWADKr1gAZLFYAAizWACitFgAPLZYANa3WABwuVgAFLtYAK68WABIvlgA4r9YAIbBWAAgw1gAusRYAF7GWAD4x1gAkslYACzLWADGzFgAas5YAATQWACe0VgAONNYANzUWAB21lgAENhYALTZWABO21gA6NxYAILeWAAc4FgAwOFYAFrjWAD05FgAjuZYADLoWADM6VgAZutYAArtWACk7lgAPvBYANjxWABy81gAFvVYALD2WABK+FgA7vlYAIj7WAAi/VgAvP5YAGAAWQD6AVkAlANZAC4FWQDIBlkAbAhZAAYKWQCgC1kAOg1ZAN4OWQB4EFkAEhJZAKwTWQBQFVkA6hZZAIQYWQAeGlkAwhtZAFwdWQD2HlkAmiBZADQiWQDOI1kAaCVZAAInWQCmKFkAQCpZANorWQB0LVkAGC9ZALIwWQBMMlkA5jNZAIo1WQAkN1kAvjhZAGI6WQD8O1kAlj1ZADA/WQDKQFkAbkJZAAhEWQCiRVkAPEdZAOBIWQB6SlkAFExZAK5NWQBST1kA7FBZAIZSWQAqVFkAxFVZAF5XWQD4WFkAklpZADZcWQDQXVkAal9ZAARhWQCoYlkAQmRZANxlWQCAZ1kAGmlZALRqWQBObFkA8m1ZAIxvWQAmcVkAwHJZAFp0WQD+dVkAmHdZADJ5WQDMelkAcHxZAAp+WQCkf1kASIFZAOKCWQB8hFkAFoZZALCHWQBUiVkA7opZAIiMWQAijlkAxo9ZAGCRWQD6klkAlJRZADiWWQDSl1kAbJlZABCbWQCqnFkARJ5ZAN6fWQB4oVkAHKNZALakWQBQplkA6qdZAI6pWQAoq1kAwqxZAFyuWQAAsFkAmrFZADSzWQDYtFkAcrZZAAy4WQCmuVkAQLtZAOS8WQB+vlkAGMBZALLBWQBWw1kA8MRZAIrGWQAkyFkAyMlZAGLLWQD8zFkAls5ZADDQWQDU0VkAbtNZAAjVWQCs1lkARthZAODZWQCE21kAHt1ZALjeWQBS4FkA7OFZAJDjWQAq5VkAxOZZAF7oWQD46VkAnOtZADbtWQDa7lkAdPBZAA7yWQCo81kAQvVZAOb2WQCA+FkAGvpZALT7WQBY/VkA8v5ZAIwAWgAmAloAwANaAGQFWgD+BloAoghaADwKWgDWC1oAcA1aAAoPWgCuEFoASBJaAOITWgB8FVoAIBdaALoYWgBUGloA7htaAJIdWgAsH1oAxiBaAGoiWgAEJFoAniVaADgnWgDSKFoAdipaABAsWgCqLVoARC9aAOgwWgCCMloAHDRaALY1WgBQN1oA9DhaAI46WgAoPFoAzD1aAGY/WgAAQVoApEJaAD5EWgDYRVoAckdaAAxJWgCwSloASkxaAORNWgB+T1oAIlFaALxSWgBWVFoA+lVaAJRXWgAuWVoAyFpaAGJcWgAGXloAql9aAERhWgDyYloAjGRaADBmWgDKZ1oAbmlaAAhrWgCsbFoAUG5aAOpvWgCOcVoAKHNaAMJ0WgBcdloA9ndaAJp5WgA0e1oAznxaAHJ+WgAMgFoApoFaAECDWgDkhFoAfoZaABiIWgCyiVoATItaAPCMWgCKjloALpBaAMiRWgBik1oA/JRaAJaWWgA6mFoA1JlaAG6bWgAInVoArJ5aAEagWgDgoVoAeqNaAB6lWgC4ploAUqhaAPapWgCQq1oAKq1aAMSuWgBesFoAArJaAJyzWgA2tVoA0LZaAHS4WgAOuloAqLtaAEK9WgDmvloAgMBaABrCWgC+w1oAWMVaAPLGWgCMyFoAJspaAMrLWgBkzVoA/s5aAJjQWgA80loA1tNaAHDVWgAK11oArthaAEjaWgDi21oAht1aACDfWgC64FoAVOJaAO7jWgCS5VoALOdaAMboWgBg6loABOxaAJ7tWgA471oA0vBaAHbyWgAQ9FoAqvVaAET3WgDo+FoAgvpaABz8WgC2/VoAWv9aAPQAWwCOAlsAMgRbAMwFWwBmB1sAAAlbAJoKWwA+DFsA2A1bAHIPWwAMEVsAsBJbAEoUWwDkFVsAfhdbACIZWwC8GlsAVhxbAPodWwCUH1sALiFbAMgiWwBiJFsABiZbAKAnWwA6KVsA1CpbAHgsWwASLlsArC9bAEYxWwDqMlsAhDRbAB42WwDCN1sAXDlbAPY6WwCQPFsAKj5bAM4/WwBoQVsAAkNbAJxEWwBARlsA2kdbAHRJWwAOS1sAskxbAExOWwDmT1sAilFbACRTWwC+VFsAWFZbAPJXWwCWWVsAMFtbAMpcWwBuXlsACGBbAKJhWwA8Y1sA1mRbAHpmWwAUaFsArmlbAEhrWwDsbFsAhm5bACBwWwC6cVsAXnNbAPh0WwCSdlsANnhbANB5WwBqe1sABH1bAJ5+WwBCgFsA3IFbAHaDWwAQhVsAtIZbAE6IWwDoiVsAgotbACaNWwDAjlsAWpBbAP6RWwCYk1sAMpVbAMyWWwBmmFsACppbAKSbWwA+nVsA2J5bAHygWwAWolsAsKNbAEqlWwDuplsAiKhbACKqWwC8q1sAYK1bAPquWwCUsFsALrJbANKzWwBstVsABrdbAKC4WwBEulsA3rtbAHi9WwASv1sAtsBbAFDCWwDqw1sAjsVbACjHWwDCyFsAXMpbAPbLWwCazVsANM9bAM7QWwBo0lsADNRbAKbVWwBA11sA2thbAH7aWwAY3FsAst1bAFbfWwDw4FsAiuJbACTkWwC+5VsAYudbAPzoWwCW6lsAMOxbAMrtWwBu71sACPFbAKLyWwBG9FsA4PVbAHr3WwAe+VsAuPpbAFL8WwDs/VsAhv9bACoBXADEAlwAXgRcAPgFXACcB1wANglcANAKXABqDFwADg5cAKgPXABCEVwA5hJcAIAUXAAaFlwAtBdcAE4ZXADyGlwAjBxcACYeXADAH1wAWiFcAP4iXACYJFwAMiZcANYnXABwKVwACitcAK4sXABILlwA4i9cAHwxXAAgM1wAujRcAFQ2XADuN1wAkjlcACw7XADGPFwAYD5cAPo/XACeQVwAOENcANJEXABsRlwAEEhcAKpJXABES1wA6ExcAIJOXAAcUFwAtlFcAFBTXAD0VFwAjlZcAChYXADCWVwAZltcAABdXACaXlwAPmBcANhhXAByY1wADGVcAKZmXABKaFwA5GlcAH5rXAAYbVwAvG5cAFZwXADwcVwAinNcAC51XADIdlwAYnhcAAZ6XACge1wAOn1cANR+XABugFwAEoJcAKyDXABGhVwA4IZcAISIXAAeilwAuItcAFKNXADsjlwAkJBcACqSXADEk1wAaJVcAAKXXACcmFwANppcANCbXAB0nVwADp9cAKigXABMolwA5qNcAIClXAAkp1wAvqhcAFiqXADyq1wAjK1cADCvXADKsFwAZLJcAP6zXACYtVwAPLdcANa4XABwulwAFLxcAK69XABIv1wA4sBcAIbCXAAgxFwAusVcAFTHXAD4yFwAkspcACzMXADQzVwAas9cAATRXACe0lwAONRcANzVXAB211wAENlcAKraXABE3FwA6N1cAILfXAAm4VwAwOJcAFrkXAD05VwAjudcADLpXADM6lwAZuxcAADuXACa71wAPvFcANjyXAB89FwAFvZcALD3XABK+VwA5PpcAIj8XAAi/lwAvP9cAFYBXQDwAl0AlARdAC4GXQDSB10AbAldAAYLXQCgDF0AOg5dAN4PXQB4EV0AEhNdAKwUXQBGFl0A6hddAIQZXQAeG10AwhxdAFweXQD2H10AkCFdADQjXQDOJF0AaCZdAAIoXQCcKV0AQCtdANosXQB+Ll0AGDBdALIxXQBMM10A5jRdAIo2XQAkOF0AvjldAFg7XQDyPF0Alj5dADBAXQDUQV0AbkNdAAhFXQCiRl0APEhdAOBJXQB6S10AFE1dAK5OXQBIUF0A7FFdAIZTXQAgVV0AxFZdAF5YXQD4WV0AkltdADZdXQDQXl0AamBdAARiXQCoY10AQmVdANxmXQB2aF0AGmpdALRrXQBObV0A8m5dAIxwXQAmcl0AwHNdAFp1XQD+dl0AmHhdADJ6XQDMe10AZn1dAAp/XQCkgF0ASIJdAOKDXQB8hV0AFoddALCIXQBUil0A7otdAIiNXQAij10AvJBdAGCSXQD6k10AnpVdADiXXQDSmF0AbJpdAAacXQCqnV0ARJ9dAN6gXQB4ol0AHKRdALalXQBQp10A6qhdAI6qXQAorF0Awq1dAGavXQAAsV0AmrJdADS0XQDOtV0AcrddAAy5XQCmul0AQLxdANq9XQB+v10AGMFdALzCXQBWxF0A8MVdAIrHXQAkyV0AyMpdAGLMXQD8zV0Als9dADDRXQDU0l0AbtRdAAjWXQCs110ARtldAODaXQB63F0AHt5dALjfXQBS4V0A7OJdAJDkXQAq5l0AxOddAF7pXQD46l0AnOxdADbuXQDa710AdPFdAA7zXQCo9F0AQvZdAOb3XQCA+V0AGvtdALT8XQBO/l0A8v9dAIwBXgAmA14AygReAGQGXgD+B14AmAleADwLXgDWDF4AcA5eAAoQXgCuEV4ASBNeAOIUXgB8Fl4AIBheALoZXgAA</prop>
				<prop name="Temps">REFSWgAAZi8CAIBmKv9cj8L1KBw8QP9I4XoUrkc8QP9SuB6F65E9QN7/8VF4P0Du8rxA/0AK16NwPapB+0AfCAC4nkJAZr4mAYZDQPYo7vB1+0RA+fDhepRFQLuamT8AeUZA6fJgd0dAKe7xSEhANwG3FC5J/fMRSkUDAG1LHQPeS2UETUAfAfce5U0lA8ZOQOzegACFq09AFwEKR7dQQHs2AbpQjQMrt1FAPRYBnVFVBFJ6HQRSRQMQU0BxrgHvgFNApJgA1/NTtjUDZFQlA9ZUfQNFbVV9A9VVJQNGVi0Db7VWQDMOESNXRQP7kFcNA/xXQMP1vi8AYlhAzcwvEVi2/fMxWU0DOFktAxXdWc0D4FhA9/KhWLbNA2BYVQMeWI0D67YkFNJXVQPOVy0UVyKdA8qMH54dBgLItB++FUiGA9QfNgLE7BcmEsL8HyQGJenywBwn/vLBLCceLQQeJa4CvUQvViVuL4ArjgKBu4QvliWuL8Av0ik+ArkA5CfWL/AvEj/kLzY/SD9aPwhsP+Yl9vK3fD+GP5g/wj8A1D+eP7Azrj3+Pf4/8D8yTwBET1ZPEE+KT3xPfk9gT7pPAORPrk8AX8pPLF8+X9hPIl8AXF9eX3BfEl+8X5ZfuF/aXwD0XxZvCG8qbzRvTm9gb4JvAHRvdm+4bzpvzG/mb8hvAn8AFH8uf0B/Un8cf25/kH+ifwCEf7Z/yH9if/R/1n/gfxKPACyPRo84j1KPfI8ej5iPuo8AbI+uj+iP8o8Mnw6fIJ86nwBEn16fcJ9Cn6yfpp/Qn4KfAOSf/p/YnyqvDK8Wr0CvUq8AfK9ur3ivoq+Ur7av0K8CvwAUv9av6K+qrzy/br84v4q/AJy/pr+4v2K/1L/mv8C/Es8AJM82z1jPas98z47PSM+azwDEz57PoL8Czwzf5s8g3zLfAETfVt9o3wLfnN9+35jf0t8AvN/e3/DfEu8s7x7viN+S3wB0727vmO+K77Tvju+o79rvAOzvZu8Q/yr/TP/+7wj/Yv8AlP8+/1j/qv/U/4b/uP/6/1QEB64CrVQkfXwUPpQka/tWBQRW1QNzVvUT2zRWNRPxVb0TqFXWLRNsVWUEVT0T+FTaLSRU5SOJVFUTUVS2nRMaVPUT1FN9E577U0BAAD0KZ1NAbh8RXC9T5SP5Ui0ku1JAPwE9ilINE1N3UkAfeAC4DlLFA2vXUVUUUa0TalF1E9syUYUT/FBFE8VQts0Dj1CNA0hQXQMTbVDFA7dPTQNLTyUj2+BO9RN0TgUDB0625SOZTcUDF029A661TE0UTAUD50tdA4NtS+UjGUsNE7pKxQN7V0oFE+FJQHE+AduQSeUjeUnlA6pJ1n0DDErlBEpNAwtLtl0TVEvtA3NLxQN37PQXvgJuS40DaEtALvcBHmVLBRNhJC8eJQA+L1ArFiVmL3grDiWOL6AvBLIplgJxxC/WL+Aj9hXuLQAGPxg/+hn+HS4/WD9qPzw/AHY/oD+yP8Q/1j/oPwIhDhIBevQ/BkUGTxBPIk9UT0ZNAEZPaE+KT1xPlk+4T8pP7E8A3k8AXxJfJF92TzhfSl9sXwD2T6Bfml/EX85f6F/6XwRvALZfEG8ab0xvbm9Qb2JvlG8Apm8wb7Jv7G/eb9BvCn8kfwAefzB/Wn9kf35/UH+af7R/ALZ/yH+if/x/7n/4fxKPRI8AVo84j3KPhI+Wj6CPso/Uj9i+j8iLjwEonKQUOkzaJSRNXQNjThUTYk+2HZMsUFUToFAdIxW2DBSKUc0D/1G9A4627AQDUyUTdVONA+i1U/UDXpQE0VQVE0JmhAS0VZ2UbASxVlUTbSBEBI5XdQP4V70Ta2BYJRRYBQMXWb0T2yBZxQP3WAUTwVjWFROCWJUDQQSkAljbQGYeodZXHaPGV4JVE8Asr5YDRKc+rRYSwhA0r06thq0+Ar2cp5avuK8EoqlOErvUr86v4KMGvxi7aA4PCANWEpDUlFBXzQOVD0wEy1QEh2QHXgLzqnQEuHwEfKyVVU3zCZlVlZaOAphU7QSsDORlU30DrHyXVhJAU3UD2whTvRPQUh2TjFK2HSNVUjUDHVKNFFFWVROwUcUUUQ2kUeUUbVEFA8dQBRORUOUDa1pQFRMiRBTXT+UDG2pPNQP9Tm2UZBc+AludTe0DM01dtEw1lFVMHZP8hDSXjDQzhDRZt6wXJhL1SfUDnsTEWX7Exw4S+kn9FEpdEwsUS3UDWOQn/h8QIx4vACjfOt9UL1YveC+CL5Tfpt8AuN+6L/wv9i3uLwDvIj807wB+P0jvWu9873bvoO+y78TvANbv8I9CjwT/7u8Q/yL/PP8ARv9A/1L/ZP+W/wifsv/M/wDe//D/Ag8kDxYPKA86D0wPAHYPaA+SD6QPvg/QD8r/7A8Arg+4DyIfFB9GH2AfUh98HwCOH6gfmh/MH/YPAC/KGY6Sa95LPcOqLJShTWWja6JOTZRPhZNIUNXDzb5ExDJRJaQUxDlSVl2zq1K9lFMd05Xcta1UPcN6VF2z67S0em1VHZPsVcWTXlY1w9vRVsWTPleFk6hXmlWUWB2TfFj1li6yKS1ZPcMaWZ0kWA3EDKStcQykMVh1tFfFs8wAZK+mrValZq1Gr4ivgj88PwDGr7g/6q8cv84/yD8avyy/VC61NsKxXDSAXDRABETb/Vb1k6dWfZNlVlod0yV0ROVVzSRVdcOtbaSUNFXdxFQdo7atVMWTflR9k0WsRA5qpETW1LSghJRoUzXDqzFTxZPu9LS1fCSAtgTER1LlsxBS9cPYqVE9JFyUamQkJmSU721QhZO4ULWTgVBds9tLUDWTE1Alk7pPVlWzT08lpE4lk1pkxNvuTR3ThU0dkxxNCrWUTEVUTAXEhNduw0TU26FKdcM9SjXD4UlS5bOQzMcuI0lttEq1lAFKJVRE15btFuWG1R7fMG8ASt9Ub27feG+S34xvrm/Q3wAa6RblvmUO7xjvOu8kfz7vAIjvSn9sf35/WH+Kf7R/xn8A2H/qf/x/zh8gjwqPPI9GjwAQLxqPdI9+j5CPYo+sj76PAOCP+o/sjx6fEJ86n0yfXp8ACJ96n5yfrp/In2qfvJ/WnwDonxqvLK9Gr0CvCq90r5avAKivYq+0r86vwK/qr5R3JsKri0vFswycVUx9RE2qxVROJcRQfcODTMT3NVDFs2wcxOFR9bb2wm3I7LQ8U9XDzlMVU7VCvLS0xEQmVRXDmVacRApWFcRWNVPovCS1cVxE3cwkSFhlw64tWD3DClltQyX0JPOwWm4i2QQ0kFg1w1EENAMQWNW2frNsP149LjVWzQBmP1A/ij+kPz4/qM/SzwxPwObPGE8a3yzf7jWmIppXVi1TX1etQx5M1NrEtKuYVv1DV2REF8S02GqMRI2URFScRBpVbbRNVN0jrFT1ZKQkOpy0awRULVO/jCSIU81TLVDURBhT9WPjdCf3ott0UiUzPFI1U/hRas1TwBxUihRUUlGFVE1RbUPlUOW0XLR3TFRrM1CNI/hMJIhPhVS1T+W0Tn1DRU4NVE3WzVNwTS0j6jy0hUyahVRMbUO1S5XUnHTzbUotU49KNdMrSo0jS7hJTVODzFd+Q0nlIw1XzOTYSlVEJGeWfZ5tACZvOP9Sb1z/fm+A/6pvlP8Atv/wbwJ/7P/W/xB/Ig80DwCWfzCPag98D04PiA+yD8QPANYPWK/iD+wPFh8IHyofVB8ATh9oH3oflB+mH5AfEr/cHwDGH9gfCi8sLxYvQC9SL1wvAH4veC+aL6wvti8AL9ov9C8A5i8APxI/PD8eP0g/Yj98P4B2P4g/oj+8P9Y/6D/6P0uqhbOcBEQ6PLQlfFQlVU7dU2ps5C5MVKM0VNsYUWWzjFHNswFSasVDdgzk6PxEd1OFs23sjLReVI1T0VSVtG1VfUO2VTVTKFZN1G1WBQMjV01Tk1fVU9v+V31DZlhls8xYxtVTHlnF5Py39rLFWLblU4RYXbNHWD2zBS1YZVPWV+VTxLzPRl8AQM86z3xfxs+4y97PwF/SX1D0zzbfCG8ab1cFw7kkb5qOQrdc1I5X3dRU1A9aPGTLvLSJVrVDRnTU2wdWTUO6VZ1DflWqdeRVhbMMlNTUrNSctqS0ZlQlwy1UxbRTWs2zseTUeFPt80GURLMMU61kBOScUl2zZ21SheMgUgXD6VHV42uzUSXDfTTkRVGdQ9sOUV2z11CtU6BQ1h1jW1BFRFCdQ95Pau30TyVUT7Xjk069RNVOrVRNhbRNtePTTFodY2s8tAVMzbOhNEWpS/XmvrNK3URJNbOnbUkl44JJnUOeSRWzTfrs5HdKXbTE5EucDwAW/V79Pv9Ij1L/bI+G/5D/AML/tI/Gj9CD7v3ejQYNNg8AIJ9CDzyfNp+QD2qfjJ+enwCwn8Kf1J/mn/ifyj8Urw5PADCvQq9Mr16vcK+Cr5yvjq8AuK/Kr+Sv/q/grwq/NL8+vwBQvzq/hL9ev3C/sr/Mv6a/AJi/wr8Uz46/OM/6vyTP/r8AcM8az4TPls/IzwrP3M92z9Doz/LJNmOs5HSU5KVNtrVDpk4l46JP9cNKtVAV5FDF0zRRfeOotiR0HVLN069S7fMhrVP9c5dTNWMJtGR8WsRk7czUX1WVdFWtU61gzETTVv3kV/XDqrZMZBdYheOAWCXj4o1YNeMlWfVGrtMkVLVmLFR2WE3k/NT1V61DAdI0X15fcFNe73Bfgu+U7wCmX7Drrl/gX/Jf3O8ebyhvUDpvNPfWYzTkgjTkQgz0bf3ERLpWLXN1VkVEtVb9c+e8RKhVDfNttqxkNFXtQ/xUHXPDbVQd84tUTWNHVM2Dyw5UvXRTRXTcZGhTVq1DMlPtdFK19FLN47WAjERHDHQQUo1j2hlRVdRsRGxRbdbeQ2REq7hQ/YOBTHRLXEQT1VB19E+F009sdOVOtnXTeE79g/FN3WOItox0HE39g7FMXWRMVk1j50tNY4dUhCE0hLOlSp1kzATlSS1zlWbkdH5JhdTcBBVKjWMLikq1QyZUh06fIIuWhQA2j1iPco98j34foIuej7AfAMIf9I/ujQafAC8ynywvXp8AcJ9SL2Qvhi+YL6ovvC/OLwDgL/IvDN8e3/jPCj88P04/ACg/cj9kP44/qD+6P9Q/3j8A8D8CTxRPJk9AT1JPbE9mTwCAT3JPtE/GT5hP2k/sT54/AAhfGl8sX05fYF9KX3xfhl8AmF+iX6xfzl9oX+JfDG8GA8lLXXTUFK5E145iqk7KTdRP3WNIZNfu8lJRSk3TxiwEPITfPhKVnNeazhJ+pNQMVeUExNTwZVUFI2HM12b6rVd101sYWC0DnFht9Fgd84krBOeG0u8U7yblxnLpFVctA8w05MIE/5bvUO8Aeu+Mf9bvsH/Cf9R/Hv8A/wDqfxyPNv9Aj0qBVvVOA2T3Ji4C7FaV9Hz0ZYT/lvVShtJvpPcWc1RN07asZ9DG/9j/6vH+01PNE+5SoB10BA8WDygDzhJedNQoIVEVdEQPVgU+EhVkB27TlU99ZE7tU1qED37TTZL907WkB4bSz9QXzoIHsMQP1g/oA0YSwUmlAzARSkVkBBd+0l18L34lNh0APh9QH2ofdB+Gr5ivqh+8rwDOr+Af6h/0Hxa/KL86v/RfAHYvWL9qv5S/pr+4v8q/3L8A9l8YbwLPFM/2vzjPGs9UzwBWzyjPcs+kz17PaM/Sz/zPAObPCN8a30Tfts+Az2LfTN8Adt+Y36rfvN/O34jf+t8M7wAe7yjvOu9U72bvgO9675zvAN7f6N/C79zvpu+47/LpvvOlSy0DDKwFTGTljATobU7t8+JPtQNnUI3zs/dQLQYGIuFRHXNVtiSUylKVAzxTjWRT1o2zI1Stg7S09CRVqt0EVcWUVjWDeXyE6FaUhFdXfWRXZWRYdWNrsli1ZFm1AydZBQa2lgLcWL1jnlilA2BVWAUjEfxk3exkyER3AG5/gHNGdW4NnnVODX51fn8AmH9af7wP5g8IjwKPTI8uH6hAH1IZTmNXpYRX1aMetVft49p8hJhWbfNX2pSEF3yE2FUdE51Vto2zY1Xt4xpVLXPjlrRkrFSNtFSFZLT0BLbUFMxTNfOXU3VkU2y1FKz041JNE6tSrYPTdFKFZjbyB4xkz1G27eOKUa2DVFEVAxzNUfWD5VBFZHT0d1BmjWM/UMWUTJSIT0UkVU9FZE7VlE7dhE31pFVNxZRNJQRMnZRMNYTZSz0khLT3So2zk0rU/ZbWY0mFY4z8lJBJtN2W5vNKrYPUSnVzQACkp87t1qU2rU6vWD9ir3w/AJ6voD+yr8Q/1j/oq+av+D8ACkE+vzBPSr9ET87viL+CTwCcT65PwE/ST+RP9k8IX4rvABxfDl8wX0JfZF8W/5hfEv8ArF++X3hf0l/sX/5fKG8KbwAUb1ZvGG9Kb3xvfm9QX2pvAMxvlm8Af/JvFH8efxh/Cn8ATH9uf4B/Mn+cf7Z/2H/qf2D8f8Z/GI8SiRYCnEvtk1s+TLUzKE2NhE5NE1srT20TD1C9E6NMlGsYUe0kUV0zAVINo7N2Ul30DCRbU/2T0G1T7ZNeVDUD0VR9A0tCVbX0VV2E5PSXjBSrB1eVRFclk/qMBGK1WG3zxwQEHFm9IynWDAQHWeUkWA2jlli2dZNEWGUTBVg189cARAemD1gPaglmn1ifop+0nwDGDfYP6J8KH1QfDq8wr0KvUVe9JEynpnKafJRSbBS1D0yky4wUh1bt80Y05IXk9MekFI1VxYb2gtMKVb2G9oKaxIRiVFoVlFS9E/NTJaRTbfOrd1MVNFOVIwj0FNJWDCSbUq0UUt0zLiQkW/dRhQOwUdX0Ub0TNUOEhAxMJNVQJQRsJKxz8NaSMFB9FE+V82otTyWj/U5tE4+MJGOAWr4jTd0jUE2V8+pM9M1nVPQFTEWGpnI6S6qVJEo19Eo1BEqVI7htSbWDfkm9I5lJxfMz9UkFRNQk80r19Bw/AC4/QDtGP3A/cs+MP5bPuD8Ausmuz+g/Ckn2zwjfCkk+TwA430rfLM9e33Dfwm+k37bfAMjf2t/s3/7fEO+yfyTvRu8AKO8Kj2Tvhu9o76LvxO827wCY7+rvDP8e/7jvMv9E/1b/AGj/ev+E/6b/iP/C/9T/Jv8A8P8CD5z/Hg9QDxIPdA9uDwAwD7r/rA+WD8AP0g/kD/4PmBgfChHWkoBLvSZuE0wsXTSsJF5O/YRPHcRctGu+UN0kUZWDplFFo2sbUm2TkBy0A1NNI9l1BLXMpHpUJaPtVGZVE19V5STMhERWTSNrtVaN0yNspKpXZbPbF1jdI4BYDbPiWNZNIyVZXYRZBRP6WFp1g8MsJHNY5bMxLCQF84yU0HyX7p22n4ifmp8AnC/On2gvwi9cL/Yv+J9Kr6AsP06vYKNerR6St4QkgFqEJEAUNP1WBRO65ITVd9yEN+SE97ykulW2XcNxVdWzOFW1g/61VFWzxcQUjVSNE1atVLWDHlSdhFN1hFO2xbNsUzWTNFOFg/xpUs00JLSOnIRYUgUj2yBSxbPcUTWTpFFWtYNuUZ00UQUjADy0W8lQjdOTUKWEUFXDqxVQfZRPjdNTdBTo1U7Fs3yMtA+UtKVN1sWzPE1dpEw1k1RMtlUT70s9M4tLjRMm1UstJEp1g2PkRANKrP22/oKCSVUTrwTEFSYUxJNKfaTUtFiM347VAD7PWM9iX4TPhs+gz6pf3M8Azl/gX/JZjtUW3xhvKm9U3wBOb1jfWu+Eb37fcG+6b8xvAN5v8G8CfywfFn8gHzJ/RH8ATn9of3p/lH+mf7B/Yn/cfwC2fwiPGo/0fyaP0H9Kj2yPAH6PYI+ij6yPlo/Qj+qPDJ8A9o/Aj8qPVJ9On3ifYp+MnwCun5Cfso/En9afAK/qnxyvaDatThUvknS8tGVNjRRVTo0UTz0zS3xFUAVEbVHVs6hRFTMdUuWzbZGkpCFTPZOXU/2zMwlUlUTMFO9UbVTUF7ZuEkJWVRPPVu1TPm1XvVOoV61jE1iVRA1YbVPhWB0mHiXGExy0q7VYjRN2HLQ1FCT1FlQk0lfdE8TML+YlViUAViWOJY4veLuWv9gvwr/kvwD2vxA/QjEOz0A/Qs9Uz141ShaysbS0gXw/tlK45BSzdVZFtJw051X9pFWsVRTcFDRVDURULSRUas1EVIVEVO1TDlSVo1vYU4UjoFO9VFNVI8syUyUkUi0kNESMUlqlM0csRBBS9cRRVSObolENQ2xRRbRERP4NUKUzx1B9xGxEg6B2RVqOM09VE09PFbROlaNreE5VwwukRIVNnaTVTeUUTH2kTKUz50tqpTOHbFQhRBTASlVTtUXs1OUMVJVJZRN+TARfVhKPSqXUzERLVFcA7l22XYZfaO9670zvtl/wXwDC79TvLm3m7QZt/l9Abzr/AEz/nm9g/4L/lP+m/7j/yv8A3P/u/wAPEg88ry4PwJ9CDwBcD34PIA9iD6QPvg+4D9oPAJQP/g/wDxofNB8+H1Afah8AhB+OH6AfUg+8H9YfyB/yHwAcLy4vCC+6H2QvRi+oH5IvAKQvXi+4L8ov5C/2Lwg/4i/YPD92M+zkEUytM+pMWo1ETdXj7k6Fo+KMRGtoUOUz3nxEUlHlQ63jTERXUiUzyhxEPq1TdfOzUxVDJew0mM1UZTMKVfVE3DQJVir1Q3mUxOisxFdcty7CrS08tJZY1TRZ9UMpbVltUxFZNdPgWHXz26NYXbNkWIWjIlgGVcPrV600fLdmvba1fr8AkL+qv2xP1r8Iz+pP/E8mz4BYyxZfWM9SX2zHVlU24qVVV73EV9XjLlxE6pTEq5hWzdNXrMQXlMTYtVU9U53cpGNVZTMq1VXd0/HEpKzkxHNU1s3DPFRdswTsVMxTtjXjlVNd015TzdMntrw041JVU6tSXaRSWu1UUjXjBVLtpFH91K1R1UNgUQ2zHExk5a1QPVOtUFUUUI3TP9pk1AeUNKJPlaM4T2rV466s1EWc1NhNBfS1TYVkTV3Tnky90zVpTN2kXKRUbPT3SnXza5NKNdMw7GTTSc3D24xJ1cODSTXjxUkapTRKXbPUSoXEpOdm/wB481bt1qNkf3Z9fu+I76LvAKzvRu3W7+Dv8un27xCLJv8AUP9Sj2SPVv9w+3b/qI+6jwDMj96P8I8CnxSfJp+wLzKfAFyfPj9In3KflJ+Gn5Cfup8A7J+mn+CfAq8UrxavOK9arwBsr+afeK+Kr7Svvq/or8qvAAS//q/Yryq/RL9Wv3i/Yr8AjL+ev7C/ir/Mv+a/ML8Kz7Acz+6/KMNeYpxLXdM+tmw0KE014yVOFWRP1tVDEFC904WE1PpQigV0Ud3TASxnbjMkZFttUzXT0FMtY0RUFUOttvRURFXVxFVtxFbaJcOa7DQJV83Td1esHWQ8VE1Y/VRYXdMeRCRHhmNZ1WQUR77SVTxEWxNY7ZPXVxVDxtRPAMZPeEuG35jf0k903w5f8N8AAu9cXyZfGO9K72xXbl1O5VL2w1d1dIxUHnTky+w0q4lWlWNIpFQHnFTIVrxUjVXdZFUlwxrM5LXU3FSc9FRkVA1EVLZNY/VTfWO/U5VjiFbExFBTXWMMzMTUNGRbnFLtk2dS3dMwtMRb+FE1Q8BRJcOKTGRbRVF9Yw9RtVRQ3dNtoJTEalCt0zFQlWOt+IQ0iE89ZE/tZE5KbcRO3dRN3WR0NUyVc1uFTD3jHUwtQ6FUNKwzcD7i3UrtNEpNYxUhSj3kDHcGdZbDSfX25mUCTuJL9HeOje51ln12f4B/AJp/pH+uD8AP4n/kD/YPIIsA/gWWjT6PQB9SH5yPno94HwCKH5Qfvh/QH+If9B8GLxgvACovRM/2v0gvKs9sL34vmC8Aii+8L64v2C8CP/QvHj/wLwA6P0Q/Jj9wP4I/XD+eP7g/ANo/7D/OPxBPqj80TxZPWE8AKk9kT45PAE9yT5xPxk/YTwDyTwRfvk/oTypfPFdm49xkbXRsxGhN/VNsTs1TbWqcZC5QDXOjUC1jrTRU9KpR1fRSrdOR1DxlFGR3HPTsxMRgVFZ9Y+9UdQRVlQPV5MRbRlZNY7VWpcMh3NRrkFfl4/yU5H5YpcOt4UzUJVl1xFmVxFhWDXPDWK3DhExkREzUW/VXjWPSV63DxLzfCH5v4NNmYsKcZ4ZvuG/C3wDcb+5vAH8S7yR/Hn9If1p/pGTvfsK3DGdmYlI8dP1avOS4/FR1VpUDNfxU2/VVjfO4VS3zfFVaZWNC1OT6VEVkVF1zW4tUlQNVVC3zHOzkZeQE9K/EV3YCMVOVxNVSRWRS5eOMvFRVUrZl8x9SBdPnUa3TsWVRfVRRnVZmwv5QBdPbx1Clw5FQhVNaUNZlYyJQXdRPZfNPT9olZE6N83hOXXMLTtrd9E01QzdNZfPPTFoF02fUhOdLBdOHfARtIeT0wEo9U1pKbYRtSQXTp0llw35JhVNbqkmt0xFKZfOPLJQFD2xUVDwPTg3OBWYPeJ8Agg+kD66f0A8CH+Sf9p8QGwA2HRatHq84r2IfbK+2H5AfADpPtK+Wr8Cv6q/8rw6/IL8ASl88vza/SL9av1Rfhr+YvwCyv7y/1r+ov+K/FM/mvzDPANK/TM/+v3jPUs+sz47PoM8Ays/cz/bP6M+KzyzfNt9I3wAK33Tfjt+I36rfvN/e3/DfwFrfBO/W3wDvMu/k9IBLam2D3gSkrsz0pU0dlC1O9VOmTzUEUG3kjISrUlH1U8ZU9DpEhK+2tFQhUy0Dl1P18wktVM2TmFSFUwrMd8bztVXVY2AEZNFW/ZM+WVelVNRkMFgd45ok9GxDYF5yK1ltgx5ZPXNb7ViVA7VY9VN2TGRbJFj18+lXFQPMpG8Ifv+Q+1aiwaT3jv/A/9JvANT/Dn8Yfzp5Pn84DzJ/TA+Qbn94cw6D9PSAHPVs9OxqpHSo/FRltHQlVpWDq+dVrQRVNZNvxHQoWNQE41D2UrZUHWRUFYNtR/QEDlTFc9hT9fNboFPNc1xTLWRT9eRmvFS1UmXkTIRHUtVT2xBShVPaUZ2TlVFa/ZNerOQmUd1UUKV0zVBVg4FQleaWUhNQqhUUT51UT63kTv2ETrZVg/FNzZOITa1UTRr9VExVgzFMzYQEp7aD1pyUpUqdk0UEJOVJtq1zlUllY4JJfYPBVUmdVEp15EptFEtdAwFdBKdWn2ibbp+Qn6KZpp8AsC/CLwSv5i/4Lwo5Rq9YrwAiOR4/KD96ryTvjj/Ir4I/AMQ/1j/oP/o/DE8eTzBPGu8ARE9G71BPek+MT65PmE+STwDUT+ZPcE+6Tyxfvk8YX0pfAGxffl9oX4pfnF++X9Bf4l8A7F/+XxBv6l88b1ZvUG9ybwCEb6ZvIG+ib8Rvxm/Yb/pvoBx/Fn8IfzJ57nNLzXMMbUyFg+pM1SPoTfXkNU718xB0hIdQLfSc5NtuUZUT41GVg1dS1jVzylIN9FNNE9BTinXzQgSEtAwU4wDW4pltVTVzClZlA3tWNXNN6rwEdVelhGwES0z3tm6CDlkFMy5ZtTMTWVmlhFT0lli1A1VM9CsVWDWT3xT0yqT35v8AkIt2/5j/sv/0/96P+P8KnwBUD14PWA9qD3QPXp+AkybzVowEX1cFMx4U9NqsBKuYVv0DV8QEF6wE2K1VTZONVaUTVPx0Gt1VhRPhVEDXISis1VS1NFSlAzzkdARU1r3jv1Ptc4jUdFBT2uWUU7Uz41J9k6tS1qUTdFIFpFLVI/hRmk0TwLTkilGl5vaSHC1RtQPlUHXkUO1khBRbMVDtc/hPxRRPdaRVT3XkTgUkTg0UTWU0rIx1hHSITM0UTIUES9rtc1isNPdKtTOTStZNEzBKTZRJlRODSVpNE5AkJOFJvXRKpRML1Er9g0DMJ+5tXi94LwCCv4wvpi+4v8q/1C/uvwDPABLJVj9oM04tTj9gP3I/tD8Afs/wb7I/xM/Wz+jP+s8M3wAe30B/Wn80307faN9K35TfAJ7feN/C39Tf3t/w37rfBO8ALu9A71LvXO9u74DvWu+U7wDO75jvwu/07xb/KP8K/0z/AEb/WP9q/4T/pv+4/6LvzP+A5v/I/9r/HA82DygPUg9LmvWTnFwEOky9BMQUaK1ObRNmTw0DKoQUobKMpBdkp46yAVKlg3JVUr3DAyQUdSyk6hwV1hSkz1RNE0DclLRVWoUEVoUTsVb9gyCklGuOV1UT+qSEYlidc9vHWFUTGlmdcydZqlWkWCUkWB0kWIUTQRlYzQRUhNZXrRTUj5aPAKiDpoXGja4fkB/aj+QfDp8AGC9SnyQvfp9gL3IvdJeeclG3HBcmo0wkDXwky7yU24dWVYNGVl2D9VVWPRO6VQWjfNyURPR02wlVvcPTVD0TmlS0LRQEpBzkdORTbYOvTVOdc3dTRbQcpAjcdM3SPKSbUr12npIfUladc+dRDRRR7aN5tHSzQ1F1dHyk1VBtg4+tUD0TWlClgyKkdNptTz0Tak9NI/1OjTS2vKQlTk0jnU2Noze1Te0ETJ1zZ0y9BEy0dQbWM0s9u2BKrXP+bUmdc6dJrXN+SfV0pUnNJEnNpAS08zy0VAAUx7bNZr94v4pPpL+mv9i/AOK/bE8OzwhfIskezyhfas8AXF9uX5jPus+kX5ZfsF/aXwDsX/5fEG8ibzRvRg84b0pvAGxvhm9ob3pvvG+2b6hv4m8ABH/2bwB/Ym8kfz5/WH9yfwBkfwZ/sH+af+R/zn+IfwqPACyPJo9QjzqPZI92j5iPqo8AvI+Oj+CP0o/0jwafII8Sn8BMn16fKJPupUajhASlTdY9E6pOXROinARKUGpdpFANozS0BKpR5aS2VDSvUs2jIVN9Q5XVU+0kVPUzfOwE71RsjUQEFNVVHbNjVgWktVZdE0JMJK1XNTMYYFwXFjM0FEsQrpIgWfWUtVh9Q7V0FHZYHbMzCVjNJAQk0KQXHi3eH6irAM4fyK/ar4yv7q9QKw6/eC8AQr9Uv34vkCOOJYYtHjMEtFmALBQjpf1W9UO4vCSxdxSkCxB2cudVvZRVto1DcVU1MzhVFURUttUDxVQts41UJTNHtVQFsxD8JNpTDaOjpVOtNFO1lOQE/Fw0x9bUlIFSfZNJxAQSUrb1M9xRhZOkURVDbtVR1TRRrZMAfDS8UJbFU4NQFUNOrAWcNMK1T000T/VD6E7tlE7azSRNDTOMTY1DIU2qfZRMTURM9ZRLZbOLrUuVAyZLlZRKJRNKkhTU6ixHXhNJHTQ0RBUmRESTSgXWLrJdxF9mTQC2TY5PmE+yT7xPzt/4T/LfAATvFu8wX1JfXNc+72jveu8AjO/GX8Bbpu/Q7+Lv9O8G/wAY/yr/PP8+nyifYv+E/37/AJj/qv+8/x6f2P/q//z/Vv8AKA86D0QPxv9wD2IPnA+WDwC4D4IP1A+mD+gPWg80H/4PAEAfEh9UH04fkB+iH7Qfbh8ACB/qH/Qf9h8gLwovLC9eH2RYIxZC3gzV7DShTcUjqaacl97SSJzEvqyUMFpsxMRsNDlSJaRSBbOxINyXNjMcxHpUZbPrtVTl03jstOhVZbNbbVZls8tWHdM6V42UJrykEVj1JDyk9ESnHtJTGln9JDSksmykc2ynNm6i81c9w8xXxSTkrwC+pYaljjWGpb49vq+4r+KvAARP9q3+ryBPMr9ET2a/gE9okr+ktzZCQLS8qFY904llzL8+wqzkv/a1LqK4wVRNxAzHNjMcx17ioVMy7ZNsNMeGIu5SvbRMz2JXIhRkz3bFLqIoUcXji/NQVSO6lM+mxbYjT7bF41NPHdPKToUjXkDMz97P8MP+I1znzpIPDN+oHt8w2zbDSnUTtxxkKgCc117fcN+K35Rvtt+4b8rfANxvHu8AfxJ/JH827TZ/YO8AUu9sf45/yO9yaa5/wH/ifwD0f8Z/2H8qj2QvZi9YL3KPAISPRo+gj5qPvI9ej+CP8o8ABJ8Wn8iPKp9Mn9aPWJ96nwCUn16fcC+qn9yfzp8Qr9qfACyvNq9IryKvfK9mr4ivUq8AtK++r9Cv+q8Mv66vKL8av2Dkry6/YLP+xT7CDEwlZLVMvcRNJXPuToVj5W1PPdOFUO1j+FA9w9tsUXUz41HtY1hStlWzylIlcz5THYOzVjTERFRN07YEVCgUNKubVQ1kVqVDfxzE79VWVdRXHYPjpERPWLaFY7VYlWMRWSVzLq1ZHYMTWZVj4UTEpa1YPdNVWF3EWKVD3wVXDTPINE8GT+g/qs/UzwAuT/DPQk8c315NXk9wT2LfYHTfnkWeRXbdXrKnV5VkrVclcx5XVbPaxESYtVZNM1fcRBdWxdRV1lXTnVX1VFVVsxpVtlVz4VQ1U6xUHYRUVoUzPFT1UwQc5MzsJJuIU70jUFP91Oy047VSddOrZFR0Uh3kUrZdswdSvSPAUVWzim1RrTNSUTVTHFG1s2vlUCVzrqxUd1ClQ2s/UA0z+KwkiE+N5NlPneSstEVODTPYTdpVdE1NMwdNhWOFTJZV0x1MnURL9VQUhPfNSh2Dk0q9JBz000m2dTODSb0jkEllxEkavVRK9VPUSrVE5GdevQB+deZlhm+Y/6pvvP/Ob+D/APJv9P8WDzB/WnlWf3B/Ug8AdA+OD2hvIo+0D9YP6A/6DwAMHx4fMB9CH1QfTr9wv1ofAGwffh+gH8If1B+WH+gf+h8AFC8OL0AvUi9sLyYviC+qLwC8L14v0C/aL/Qvxi8QPyo/ADQ/li9gP1I/hD92P0g/yj8ArD+OP9A/+j8UT+4/OE8qT7BcT36/kLPu4udMrbRNCp20TlXTDZxXFvPEtwbSDeB0VFRSxVTkty7lJvJrQFQ1Y7L8tCZVLWTW/NQKVnXTe+TU6lawzQQ8xIvAdtJLWAXTsC1YjeMMWXXTK1zHJvJb4Fj1U5RYzbNTfMcCVtLdjMe+z7DPolmeVZ5fAOBfCt/sXx7fKG9S30RvVt8gcG+Cb5TfhmVGQpq01xZiISDE39bf6NMewo/03wbvSBjvKuEewr807+7yGEzvBF7tvrNRde+H75nvq+CGAoExtO/G79jv6uGms5y0iAD87w7/IPtmYzT/rrNM/17/AMArBg2O/6CPsv/Ej+b/6I8AEgkODxifKp98DzYNlg9wnwCCn8wPzg+on7qfzJ/unwCvABKvJK82r0ivQk9kr36vcK8Akq+kr7avyK/ar/yvDr/orwD6rzS/Pr9Qv2q/fL/er6i/AIq/vL/Ov+C/+r8Mzy7PEM8Aiq9Mzx7PiM+az6zPfs+4zwDKz+TPbs8A3yrfHN8O30jfoFLffNeOT6BDRvNNNfMj2U+1Rp5yhVBV0/pQ20AfloFuUTXz41FGDZNYUlXT60CGYls85GvQUxWDRAxUtlTlQ2sqVWVjnRzkDVZlY9t9Vp1jCVft43dXbFV0ZGRNWJWDtVjV01sOWS2TLlmdcxVkVFvTWA1Tllidc1WEVwA+VZZVFm3mX8hf2l/U7xZvALDrNm8o/zr/pG9O/3D/gv8gnGee/6Bjtm0ukh7Mb95vwPDR9G8Gfxh/KnGecvVTQDV/R3QOA1R/ZnUW8jB0f1CGf5h/qnH2g1A9gzO8fwDOf+B7FoP0fwaPGI8qgRYSURk0j0aFrtNJVcNXXI8ALpV2j4iPmo+sH8aP0B/ajwAMnwYvGC8qLzyfRp1OnU4vAGCbXp+Yn9KfvC9Wz+gv+i8ADD8ePzA/Qj9UP2Y/aN9a3wCMP4Y/oD/KP9Q/5j9w37o/ACxPFk8oT/I/bE9OT3hPYk8AvE+uT9BP4k/ETwZfGF8qXwA0X15fcF9CX1Rfjl/4T6JfALRf1l/oX4JfJG++XzBPQm/QLG9ub0hjngKcfGQ6TFZNgyVN/RROFeNq3AS1LrwEo6x0F1EtA4xlUa0TAWR3DuIGUz3ktlQE6lPV015UlSPRrVSVA0JVDeRVrWRW1j2Ds1atEyEU9JBXthXj+leVA2JY5fPHtVidBFml8ylZzdRYVj2Dw1hNY4eEdEdU5C0FhHTXVw3jxuzv3u8EsHOWAsLM787vuH/67wz/AD7/QI9q/1SPdo+Ij5L/rIdS5vK3RHeWA1eV4w+chG3LNOSJVg3jRlY1BG1VFeO6VS0DfFUddlA24xQEG3AW4pocdGIsBCscVB0T5DwEr/xnbhOtUxXjClOVA9JkBJu1Ul0UUpXjH1Kl1FG2LYOwUaXzeVGVI0Ha3GQMpATVUK0TkVDWFeNaUJUDIszU2k9kvWbmY0/99OQEJU6tE1uhTU1jN02V48+k1C1nrGQFTJ1sS+0EbBTbYErV0/5JpdOnSVrV035MpJ5JNQRJlSQBSiUWHhV2HdYljh+gH8IfAMSv3h/wHwIvDL8evzC7Xi8AQL9iv6Qvhr+Yv9ovrL++vQDGL8i/As8UzybPOM9Kz4RvAF7PcM96z5TPps+wzypv7M8Ats/YzyLfNN++zxjfEt903wB+35Dfet+0357f2N/q3/TfAPbfIO9C3zTvVu8Q73LvjO8Anu+o7xrvxO/27+DvCv8k/4A2/yD/Uv9k/4b/eOMWGnRZTPWW7oKmTi2DoMwE20hQDXO+UIUDMFFavfRRlYMbUm2DrXQEzSBcBJNT9WQklHpUtm2D7VQFo19V9bPTrVUts15WBaRWLbM+bVf9o6hXpaMVWC2zs35YVRSUdCVZXXMXtVnFw+dcBK5YLYNwKowEMHx08yyE0NR3vn8A6H/6ea4N1n0GjxCPKo80HwBGH3CLbo9gj3IfnB+mjUaTaiwUgCwUQIwU/VZ142u6Vv1kVsXDJ1Yto9voVXXjqlWto3FV1i2jOFU9pFStk8VUVg1zjlStg0kUdBEklNvaU3WzoVOdY2xTtnWjNFM1k/xSJSRS1nWzgVI1JFINkxJStp1j3FF1o6RRDXNu1VH9lFHd8wDcZLxQyqWjhdT0TtRlxJTCT2x1lMz06E6dY3xOXaRVTd1kTT10Ta2ETHWkbUylE+tLpROLS+2DWyZLXZOqSl2TSjw02+pJrYOZSQ2TgklMRZRMNBlKBQQ8NCqspwDmv/iz9q2ura6v2K/aP5w/APavML8iTzRPRk3evU6/eL8Aik+cT65PiD/6v+RPzr/YTwAaXyxfPl9QX2JfdF9+73D/AJJfpF8+/9hfil+8X+ZfIG8AAm9Eb05vYG/6X3Rvdm9IbwCab8Rv1m/ob/pvBH8ef4BvADp/bH9+f5B/Sn+kf75vWH8Aon/kf/5/8H/afxyPHo9ojxAyj1yPzhOEhNo0NbT3DpKrok7FhE+lE0vU9N42xJRSUS2jyFElpHyU269SnQMjU6WjlVPWvRMJVA1DmBQEClVKpZN8NATuNAe+MtFEB7AGIywUmwAuophYDUP4bVi9EylZHaMcWR0EmmwEtZwEc1jFlHSU6S1XRUPOV3WjxBQfxp0A9gX2D7gP8p8UryYdLh9IrwBaH2Svfq+Qr6KvvBe+H9ATNkZCLlf9I+xWTQTsFIln9B/+IqwMJ3YzDCTxtVTtg7g8JIFU7RNHbDwvngKjU8UjXlPtE1snUz2j8FINQ7h0L2yGLXYCl1E9o2BRdTRVUSW0UOUUUA1Tg8QvNM6FFiNPPTPKTl209C+MBj0mIjVMLQR8R6aiC1g0P0Y9ngKDSe20SV0kBUp9Q7F0Pw5dfkUGRd49ALY/wD/iPwRP/s8QT0pBFt8AON96SW5Ndk9oS1bdtk+o3wDCT8zf3t8IX/rfFO8m7zjvAErvXO+Gj3Dvgu+c747voO8Ayu/U7+bv+O8K/zT/pu9A/wAa/2z/Zv+A/3r/rP+u/8D/AOL/7P/+/9j/Cg8cDz4PWA8Aig9sD34PwA/SD+QP9g+oDwCyDwwf/g84H0ofdB8eH4AbbCY1BsIMTO0T50zdw5PlTeUmdqINxLduk1DWBcNsUZXT4aQkV1K07bSMJDxkJMxThSNCrVRdI7RULTRVTTRVtoUTClbFo3lWhRPqqVYN5Myk36ykS5yUsg1Y7SMMWWW0fJR7IJazrViV05FYzcNRlCQRDVh1o91X7YQEr86f4JsA5p8Aq74vGD9CryyvNj9gr4ByqWY/qK+iP7Q/vjWGEpqpV83ETDQgVJTa7KSY1VYdw1X8pBfspNhVaq0UVeWEVS3TGFVNM5vgVMWjqVQVtByUOK1U7SMCVI00Ux3DhU1T/YNPU9W0bLTghLTNqYy0clL1hhYS91H2zbO+US3TiFFAcdqOMVD0hBpRbcPkULaNM61Q3cN1UJXTMa1QbcP0T93DheS0GLbstKpOzcNBTm3D1GYExGxNTcTEFIVMfZTWHMS1S23DVAzk80q2/YOPSr0zK0ottElW7SOCSQXESY0kSQ3jC1NKBVRK9YTkx77dJt0Ats/Yz9Jf5F8G3xDfQt8sbwA+b1Brft9g25bfwNuGb7BvAMLf1G8G7+Bv8m8cfy5/QH8AUn9kfzYPcH96f4R/dh+IfwCCf+R/7n/ofwKPFI82j1CPAHKPZI9+j0iPoo+8j6aPII8A8o8En96PEJ8qn0yfbp+AnwBin5Sfpp9An7qf1J/OnwCvAOqfHK82ryivaq8Ur36vkKuqDiKclKQ6xBQlDMVOVi0jZk8NIyzURKHUtVa0RIpRRVP/vER0lESb51Idw3VTzRQUJFzWRLTRVK1DQBxEslU2FXMjVuVTlVblNk5ia45XRcP67CRiWH0j28dYRcMaWRXDKVm2HcMFWV3Dw1htw4S2nLREWBVzA1iVc9cFVy0jxgw/zr3Gte4txr8ACM8az4Q/Js+AP4o/bM+Gz5SYz6rPVzVDubTHfiK3aFy3rkNcJA+0xMtWfSNrh1a1I0j8xAdWZbNtuixEgFXlU0VVdSSlVQVUVLWkJCRkVEQtaEREI7C+UrEctHhTpWOrQVN1JFMFVFKdQ57WlERnUq1DIHxE6VG2lbOzUX3DfVGNs0VK/KQP/BTX5KeuwlvMRJslUJ1D3k9NZOREBW1PFXOTThVjKE4NI2u8TQ0kTRVz00ytw9trTBVjCEy9U6FLVk3DQEutJEpFJEqVs6MDSvVEXFeG00mVo/olSZV0SpVETFRLpGcOfQCmX7hfyl/c7+5fCG8S/1RvADb/SP+CaVb/cGtub2Brpv8AGH8Seb7/0P/i//z//v8wDwBCD1QPZg+gr5qvhA9Or7APAIoP1A/mD9APyg8kHxYfKB8AUh9cH24fMB+CH6wflh+4HwDKHwQv5h8YLyIvLC8uL2AvADovfC+WL6gvui/EL84vyC8AAj8UPzY/SD8iP1w/Tj+QP9J6P0vFxDRUdBxUZU221aOmTj2zok8l80i25NS+UOXDMFHVNFG2rcMbUk3DkFKlYyG1U/3UU1VTCFRls3q1VK3D61REXVVlU8zNVZ1DPlb1xhbSOldq7eOl/LQRfLR6WOXDW+BYPbMiWSVUWQ20zVhN865YpWSkRDFYWpWz8+y00lfdQ8TsvwDutd5P8E8CWf697rUezzhfAEpfZM9uX3DPgs+UX7ZfyFuq7sKvFFSBXFRArFT9tVblI7r8xHdWBSM32gTU6ERErFXF43FVWgXTOExE/lSNs8U8RKuNVNWjViy0ESxE2q1TlbOjU2WzanzUNMYktPxSdbQMR07iSVLWPbMSUhXj3AS0pFHa7TNuxNQ3UX1DAFEqTePJ3NSF5NRO7KXsNWr81FPkNOgM5HxO7cRVTiWzjMylTcXETDXT21RM7cPvS8VTi0um1aMmS5W0XORKXOTqxUlN45lk595TZHQZShL91ErtxETkXSQPpu+47wDK6cbv8O8C/wyPJv8wj7p5ADaPoPuW/Yb/kPOu/6iPuo8AzI8GD+CPAp8UnyafOJ9KnwBcn26f8C/qL4yfpp+4n8qfANyf7p+oP5o/HK8erzCvCq8AdK9er4ivoq+0r2av2K/yrwDEr+avIL8yv0S/Tr9gvwq/AIy/nr94v7q/3L+Or8C/+r8ADM8mz1DPOs9szz7PYM+CydIe00vl1FyErsw0pU2oXeTcNw7CSuTVUN0zUm1RLWPIUUVDPFLdVKwUR+5ylVNN4wlU1JjZVHXUNGR+VV1T8FW2TXNjVu1z1VbdM0K2rFStV01zM1hFQ5zZWPVUnEQuWX1DIFlaNXRY7XO1WE1jdoRFDVhN4+lXRURcX65VTl8A0NMWXe7fGFvW3yjvSu+sXwBW72jvsl+k77bvyOsmc9xXar7DV43UVw3D6lZNgyuoVj1jZQxkJxRnDsKpqiRn3sIqJGTxXGS6llRkgVSFY0dUb65Coa1T7TNeU4VjJ3T07hVSTYO4FESBlG+mZQZiW5dRPeNgUTX0UfWDC/NQRUO81G/mZd41LmOtT11zyk519E49Y/WxTRV/J3QOwjpM9YPTgPSHjnXew1R3NnNkdwZih61J7XPFSXVkSp2TtwJUdCrcd/aNdo3Gf9AP6n8A9A8WjxgfUo8sH04fYBt2jwCQj9qJjh+wH9qPzB/WH6CfAPIfHC8uL0AvUi9kL3YvkM8AEs+UL34vgM/aL+Qv3i8IPwD6Lyw/Hj9IP2I/VD9uP4g/AKo/vD92P4A/6j/MPxZPCE8AAk9cT1ZPME96T5RPhk8oTwDST7RPxk8AXxJfNF8mX0BfgGpffF9OX5Bf6kk+ddbyDDVMhWPn1MTlTd1U5MTV4vRkg+Rk99T0bFE2HdPhUfUDVVIFBKRkqzxT5eRTZdRUrWO0ZVRFdFW19ExkB1aFY613FPTnVkVzVpTk3W1XRRNIWD3jsFhdc9sKWZ3zKVndAxFZtl0T3lgVI6NYTXNTtqxkE1gNc99XBdRXAm1zwgzv/tXubwB7Fu8I7wBC6T7vQH9af3R/ju/I76p/MLx/1u3GdV5Cp1fdBGx0VSD85NoE9JgM9FVc1G0VBPTYVcVzm1X9xNVVRRMYTNTgZPSqVGwt9DTUOFT9wwJU7UNrylMN84UsZE9T7fRqbPThnPSppPRyUjUEbVL1AwVSRdO+UUUT24hRldNQUe1DGlGmhQPkUG3U3PR13IQ9TVCFA/RP3fT89BgEBKzjwN4CQU6FA9QcBGy1TVXTA+RUhUw90xytTA3ztUuFA1QUJPPWZASPSsVzK2QEz0lS/cOCdAeu80kVI1NslQFKNQT8Bw4tPh32Dd4P+A8A+p8kHx6vSB9Cr1Svfh94HwCKGaYfqK+6r8yvzh/gr2JPAPyvJr84v0q/XL9uv4C/kr8AtF+uv6C/wr/sv9a/qF8KzwAczx7PSM8yz1TPZs94z4rPAKzPjs/gz9rP9M/uzyDfEt8APN9W30jfet+M367fwN/S3wCk32bf8N8C7xzvFu8o79rfwHTvXu+A75LvpOcmYpxL2nXzPtxUJU01oyhO2n30T12jLlC1Y6NQaj2EUR0EUd2TAVJtY212jPToUsVzW1MlY5vsU8WDYFQ9BDxkRFVVPWRV/bMnZGSXXGRtB2x0kFcdY/pXhQMtZIxkylg9lFnt5Jz0qwdZPQRYhQOEtPREtVithFj9s9dXbWPGABx/5m/4+9Zl1mXe/ygPMn8AZH92f3APgn+MD6YPuA/KD0zUf16ijlfFhJwEDdwEVctcZIdsZEZs9VZthG1V1eN+Vf2TRVUlY80MVPTUVM3kRGRmVLadAy1U1VP3U92TsdVTNaN4jIRBNPQMU9odlFIN85xS/bNnUmpdAzAs9OsMZLFRnQNbfVEVg0VR1eMOvIRb2FBdA6BQTeNq5ISbJVDV495PfaT8hAVm9FSTTuXmJmK8TU2UtU1F9EzVA2tMNaMIbUzdk6FLXQNAS3VkNUqVY3lkJBlKTYR0lzbW4p5JTeP6SWUm/lMEnJeeAl1kry6tzp/onwqvAAQ/Lq9grzo/TD9mr6Crbj8A+KuWr9iv+q/MP74/IL8KTwAcTy5PQE9ST2RPdk+ITzLvAKxPnk/AT9JPvO+2T+BP+k8AJF8uX0hfIl9cX15fcF+aXwCkX3Zf4F/KX/RfFm8obzpvAERvVm+Ab2JvnG+Ob8hvsm8A7G9mb6hvEn80fx5/MH/ib4B0f1Z/QH+yf4x37gNMlHTaRCRo5ORoTh0Tpk/W1QNLUN2TwfSENFFaBZOoxBQdUn2jkayFtoSEl1NtIwlUXTN+zVRdk+9U3ZQ8FNVV1B0WRpNWVSRXjXOqV9YVExdYxYOAtPTkWLbNEyVZdZMiWZ0kWFZ1k7JYLZNzvIQznIQV9QwE0oT0xDwP7o0ODQDujyCfMp+EDz6fgA96n5wPQJ4PsJ/Cn+QP7gVOgq9klFGAZJR7gKaS/SwUumz0tXdk9Dds9PdVfYRV1uUjcVUVgzg0FP5UVs0TxVTV445cFFZcpKseVHUj2oQUoTT0bJaUFDRTTaRSVaSsFJC2JPRYUrXzFFKV89y1UbXzpNQUblElpFE2jYMAUW0jyVAVJPwUa05QDVMX/BS+Tw1Ts1dPJfQkJHxOTYMPbU7tI6VN5SMhTe0E1UwtJExNhEvNk4tLth0TJkv948NK/eNjsnQk6oQn/uKDSfWUSVbNExVKFSRKtaRLFYMBWPw/fj3OLeYl5r/oL/ovABzPHj9gP1LPZM+GPYY/oD8Ams+sz87P+D8SX+zPBt8g3wD6z0zfln+Qf4LflN9u36jfALrfzN/O3/DfAu8M7x7v6N8Awn9U7y7veO+K76Tvpu+Y7wCi7+zv9u8Y/9LvDP+e3zD/AEr/dP+G/7D/wv+c/1b/4P8A6v8MDy4P8P8iD1QPZg84D9B6D4QPpg2Gs0udEwxMFhUT50wFw+XsdBuwfiJr4k8do2fsFNpQjYO1ULwU4cSkVFJ1I8rWvKQ8U/WUUzXTI1RaBcOVbBQHVW0jmTSkSwpWlSRWFbQkpFfch7amki1YFYOYWCUjDG1ZbSMpWTXTE1mNg6vgWDXTo7SEYrSEIm1YbSPpVxWDyFe9wwHBXJ/2jwiT5h3mHzAvYp8AVJ+Gn3gvkp+cL5afmC/SL1TkL17yp/SUb2QkMHyEVep0FJgspFckpBcUpNvaVcUjnVU102NV2nWzKjyk8VQds6xUWjXUVN0DPFTdcwRsNFnMNIduol5THaMnRBRr41LlI6u0pHRSbaPbPlJd8wdSTYPPUdodo5ccFGFRHbMcUdadg+VQbcOu/KR3UJZNgz9QVRRQ9XZGo0/avcOxLLRFThWD2E1avcRN5SMLTX20TKUDizpMXfPXrLeug6S0lFqktDSctNNJ3QOMhLfWBsLFSTXTU6S01EoATUQ0xybfyLsGze6/+L8SzwAcXy5fQM9SX2Rfdl+Qy77NAH5V3s/AX+rPxE/eX+hfAm8ALG8+b1BvYm90b27/iG+abwC8b34PsG/ib/Rvvm8If9pvADx/Nn9gf3J/TH8+f7B/qn8A1H/Of+B/8n+Mf55/EI9KjwBsjz6PYI+Cj3SPro9wj8qPANSP9o8InyKfNJ8+n1if6o/QdJ9On7Cfkp9LHbOcS2q1NExFUyj0BChO5SOrK08ltFAFw4UMFPq1UIVEUQVTAVJds3a2rKToUt0DXFMVE9C1U8UTQnQ0tFRNpFVWXbO2Vd2DJyw0lyQ0WwdXBcN1VwVT4ewkK0tYLRRYzaMepBdWE7asFNNYXbOWWCU0WLYFwxVYRVPYV12zxgBEL/avICsWvQYt/q9IL4ovgGy/fr/IL8Iplr/Av9K/V9JdE7ncv3aSmoykYVdqfVMe9LTLbBSJVg1DqUZ8pTQ0yjw0jWSkVmZkFBpVpURcNJxUDUPTZlSNFFQU9zwUv1NalROIRKRQU50UU6VEmrQ0nrw0Z1INNDSk+K1RFRPAUXWTiuQ0Ra1RjTMOUd2kUNUzobYMFGpQ1QMzUJUT+G1PRVOITw1TBU8dY1OTTvWWVrNNXURNfVNt7uyUiEy1sx1MBVPboUtVs0BLtbPdSra1s31KXRMZSgVTwWyMR7YSkEmNM/5J3YQBSmVGlqOEV96NflU+VeZPAABfElkOXzhfMu9EX1bvaO8Ail/MT47tll+Q687v4O8ibwAE/w5v8O8i/zz/Xv9w/4L/AJT/dp+4/6L/zP/Gn+j/+v8AFA8GDzgPQg9MD2YPeA9KDwCsD44PuA+iD/QP/g8QH/IPADQfvp9IH0IffB9mH4Afkh8A1B/mH7Af8h8EL74fKC86LwBML2YviC9aL5Qvri+4K+6z1UutNEwV5E3No2dOym3ET10zLPTHXqIyUbalQ6RR1bMbUnXjjm1STfMDU+UzdVM1pGyMNXTE7VTFM19VfUS1VV2kVo1Ds1b90yHWVLSQV52j+hTEflhsjaTUpCVZRaMgWaVDa/RYtbRYRaOAWDVDa0FYjUPzVLTQV6VDAcRMvw69NrUmvxhP+j9MTwBWvV5PiL+ST7S/tk/IT9pPaOy37rXOorcUxI5XlcRWrET9Vk3juHykd3Sk2zdW3cP1VZ2julVafUOAbKRHVZ3UVN3Dq8VU5ZOObMRWbFQeqVRNNv7SsUw0eKTENK1TPaP8Us2jx7zEkNbExFhStTRSJcPpUdR9NOTEbuzEOMzEAFFWJcPJUCXUUN1DWwykqyVQ5ZPeJNRTHNTlrU5lw3xOBaROFeOlrU1lwzxNvaRMhcNvtlRk70vdQ4tLxaMmrUuN08NKjdNjfGQDbUqdo6pJXaOCSYXDW69J3cMVSoXDj6xkAw9LPdRM/87f4N/y3xTvABZ/IO86f0zvXn9wf4J/rO8Aln2u7ebv2H/qf8xv/n8QjwAijzSPVo9oj3qPjI+mL6AvALKPxI/ej6CPCp/0j7YvMJ8A+o9Un0afQJ/SL3Sfjp+gnwDKn/SfBq/gn/KfLK+un0ivAHKvXK92r4ivkq/Mr76v2K8A8q8Evya/OL8av+SvRr9YvwBqv4y/pr+4v9ovRIX0J05zbAQ/plK8UM3DMFGNw6GoLDe2VT49jrLqjMR4KFw/bjVuYkY8VLWEPyZyMxVYnTYeMuJY3cOzMLSuNY6y+tw0w1jtM4QC3DQz3D/uNaZN/j8QS1ZPADjfgk9E355PgN+ySY7f4E+Awtmu3/BLvt/40wZdbtJAJBxXjrK6LF/+IvdEV35SC35VXcM4XF9uX4BfklECRmJsnF9u47Rfxl0mNd5VsDZT7F/+VdbSXVC1oyc2HDTCT7WjV0+FVCxvCD5vUGOPslRcb25vgG+SbwSkb4+yFLxnxnU+jd5vKHsA9m8IfyIPTH9Of4h7Vg94CwCmfcZ1ng2uf8B7xn/gD/p/ANT/tq8oHxIfTB9eH3Afgh8AlB+Wv5C/0r/MH74fuB8KLwAcL/4fMC9KL+wf7h9YL5IvAIQvZi/AL9Iv/C8OP/AvKj8AND9GPzA/Oi90PxY/mD+qPwCEP84/4D/KPxxPjj8ATyJPADxPPk94T1JPlE+uT8BPgkEmhvKDS63EfASu/LRL8JSW8wzEpiz0aBRlJMRQbVENw8ZRpVM8UqX0bVKF8yNTfTOXUw1ktozkmFTtswlVpVN8rVV1A+5VbdNgjMTRaVYd5i7CyBzUMVh9Q7GarFTLwPbSK1mF5FmaZcRYLQO1WA3E1MQkCVjV5BTkziTfBm8Y3wJpACZlDm9Qb3LZXm9Y34JvpG+A9t/Ib9pv7G/m3ZbjFHRxtpRkMFcdw+xWbQOoZoTEZVa9xDzk51U1dJlVFQRc5ChVZfR85LZtVJVjgFQN40dUdQObDlRdw9hTBfSs5FyWTMQlU31UUtVUPMSA2VKFdMzkEFL1Y8tRZi0DlVGFVCzEKFEVA1vxUG0DuFDVA4EcxNtMUA3jB1CVY6BPaqXkTzVUTn1DWk7VA63xBMSITbVjHVSEnY1MtcM1THXEfAf2YgvVSw1USi0DRZT06kmyHcOMnPcWAsFJJcRKAv1ESnX2DvNEH9799v8QDwAqDySfRg9QD3oPbJ9+n7gLAJ4P2Aumn7if2g/UjzYfAK8AKq8UrzavYK9yr4Svfk+QrwCir7yvvq/gr/Kv/K8Wvyi/AEq/XL8+vwC/+q+Uv26/uL8Ayr+kv+a/AM8SzzTPLs9IzwBiz2zPNs+Iz/K/tM/Gz5DPAKLP/M8O3xjfqq8k3zbfYN8Act+M347fWN+a39TXbvWegqsMTJWETC30TTXjJ1VPPfRQrXOFBIT4JFRM6+CG8uNRxea+0srcdNtbU7WD0FOd80JUYt3jtJR0a3D2YptVtWNrDVb1Y3s8dAVXTaS2tGTdV1WTSFiVY7BNWDXzDFm9Vk6iE8zkrdPcVJZYhXNX1FQVDVgNk+FXTeQsbx5tJm0AHv0e/VZvYP9qb3z/lm32ZQCub7D7xv/4b/L/DHf29a5TqhR0YZz0IPzk2jR0mKlW5eRMdBc0dMh85ItVVWXjUlR0GIRU4GxUa6lUHXRUvdM6VE1Ts/NT3fSsdIVTHeNPtlRUF1Plk+FSfQRStmXjclKFky5STdP3NVElU75E5IhRLVa+0lsaUS2D5FDd860s5LQjUKZTUC2D9E8tk4XNT3XjGE8NVg6SQU4WLYPUTS2DVAxUC+AuE5VMVYRMDXRLVRREpPe1Sp10Sm1TGUrd9Elo7USch5ZzSYWTTkrddAVKTdM3TJc+r1CjTp3+jwAQnyIv9B9GL1ifai98L44vAJifyp+sL+af6C/aj9wf3h8AAD8SP1Q/Zj94P4o/nD/O3wCwP9rf5D/OP8g/8j8UTxZPAEBPWk9sT0ZPiE+iT7xPtk8AyE/aTyxP/k8QX+JPNF82XwAoX2pfhF+WX6hful/MX35fAOBf2l8MbxZvAG8qb2xvZm+AWG+Kb6Rvtm9wb8ppvuKcasxkOmQUJUyEaE5l49tiT73jLFClE6NQbE0E/ASKUR3j/1HNBlpGMgOsdHVTlWPqpHWtVIXz0FRl5FVt5FVapTMnlOS1VkUzIyT025FXveP8V8WDZli2nYPMWOUDHlkNAyltWZVj+liVA8NYLYNbhFjdI0FYVXRYpTMF17R0xpz/jv8Y/1L/TI8AFo9gj4KPlI/e/7iP2v/cj1AGD+iPCpEW4rd0hJAE9LNSVx3k1ITNVg0DibVWdeNIlOT1VXXjuMVV5QN+ZASDcF4SClVq1eRUXROafHRiVK0TtRxs5OSsBK9TFeN3prwEQVN1lGTk0lTkm7bcBFdSHeMfUhXj59VRteRRDQN5PORDUWr91FH9dFAVI5FQXROtWiQUJFA1BE+VJE+aFSMBHOSPTg10RBShVU3NFE3V5EwFk2tkFGsFTFWkS4XzQEul5LVKlQNjlKQDSj0USZpllEkNA5lJVZSsFGwGjBTzSn0WliWmPZYl/h0ABi8YLzIvPL9Ov2Avcr+EvwCOtd4lnr32Lba/2L/qv/y/AD49Ds8gz6o/LM9Oz3jPis8A1G+Wz8DP0s+kz+bPyG8K3wAU3z7fIN8633TfZt+I36LfAFzfvt+Q39rf7N8m3yjvOu8ATO8W7wjvau90767fiO/K7wC0777vuO8C/xT/Hv8w/+rvAFT/Zv94/4r/rP++/9D/kv9ZS3UWNhJ4TGWzqFwUbEMQzgKiTwWTS1D1A23AJBQ0UTUTqFFtFNbclK9SzbMhtASXU7Z1EwlUrXN8VK0D721UZcNjVS2z1VUlg81gnHTTVn101IStV2o1FFhNc4LkdORYzXa0xnV+A1gts7VYBYN2ZuQENVhVlCyU0lflcwHEpI9OjzAfQh9UH26PcB8Aoo/Uj9aPwB/SH+Qf9o3+jaj+haaThBSAhBRAtBT9LVZls7hWrZRWjXZOklvoVcWjrFUds3FclG04ZJT+VF1zxVTFc1uOVLWjSVTNsxGElGvaUy10U61zbFM9BKpsdPzklMdcBIHMlEttUk1zElKtc9xR5XPbpFHFc25RZbM4Udo1AwA8dLpQLbOFUGrFc040dVBNc8JP1ZStT2Wz6E51BE61o/lNTTUDkE0Ndv6DTNWkVUx9BEtFpEsdAyqUtJuuSo2zTkp9BKyknqVJvQRJhXS8pBWkNI8VSgWDJoykXWTPZsX2rwAQvyK/LE82v1BPYr90T4ZPAJhPorm2Tf6/2E/qT/xPLs8AaM8yX0RfXs9QX3pfjF+eXwCwX+L/1F/OX+hf8v8cbwZvAPBfQm8sb3ZvYG+Cb0xvpm8AwG+yb9xvVm/4bwJ/NH8ufwBQf1p/dH/ub5B/on+8f25/AIB/8n8Ej85/GI8Sj1SPXo8AII9yj5SPpo+4j9KP5I8uI9bERBFMHQPqFAToTarFQ/FMpOVENGgkNN5qNDRS/JTjBDRYUi2Da8pShaRTZVOzU02kWqQkmnQEDFXNlFXdk2sPVt2Tf5yU71bdNLVXXZRXrSMzWLUTnW1YHUMRWZ1DLlnFNFVZRZPi5ASlxARkvAQVIswE6bQEyIQfHh8wrwBCrxSvVq+YH4qvnK+ur7gfgNKv5K/+Hwgv8qnukyQkb1Z0pDBXZSPsRCSYTCS1V1QkF0Qk2FXFlFWohQaOM2wk8XQErIQEc61UZSM8VHUzBIwkzrZ0lJVT1QNeU00jJ9pslOPcJKtSdTN0UmqdtFLVUwdUBM9RTSNrl1GVBFHtIxxRxTOz5VCVNCw0d1AdQ0GhUG0ENDQrAHYjT8VDsVoslEVMNNxN3bRN7aNrC00lBEwtgzpM1VO11wwEWFxU90p1M5S2nMQ0SkUD2EldNEm2rSODST1DxUllU1MGnMTUSn3EZEdWX/g7Dk8AGN8iT0RPTt9oT6JPhN+W3wCoT7pPxE9mVdbf+N8iXwzvAGZfQO9S72Tvdu+I75rvrO8Avu/AjzKP5O/e78jvCv8s/wAm/5CPOv98/27/UP+a/7z/ALb/oP/S/+T//v8QDyoPTA8AVg9AD4oPnA9uD3gPug/sDwDWDwAfIg80HwYfQB9qH1QfAB4fqA8i/4wf1h+AH+oZ7iJrnEv9Iz4clChNHSQtTu2jK0+VlFDFMyMwtq4S+lBlI4xRLdMBWNy3RjPktFxTXTPQvCRrRFTVM7aktERVjcNruFUdJFatE5pWNcTNV1Wzd1fNtDS0T1i2TSPMWF0zIFktJFnafZMK3JTVWI3DmFisVbTslBVYhcRX1TPGAHSvZq84P0o/XD8ePzA7tq8AoD/Kqa4/8K/iP/Q/Fr8IT1T6MaYjVy3UV6XTHhREbcusJIlWhSNGVj0jNQVMtMhstI1VRZScJGUYdLTTfJdGkmJUNcNbKVS9w/NTzTRTPSRVU8UkU+UkU+WT0tS0y5tSPdRS1ZTstPdRar2zvlSUiEyUQ1FNIzMMUYXEPJSeUDWW7tLbMVCNI/RPPdOFT6pVJE8145MslCVcxLzWZMRUTaXT7hyUiEzWzTMdTC3ToQSUQEu2zTPdSs0zfUo1wxmlSi3TwbzHTiNJPSP1VUnt1EqllEpt00is1wDuzzjjZtU+3SbfON9C31RvAGbfqN+Kb5xvtt3+zSbv4N8A8t8Efzbv+Mu2HzB/Qn9sfwBOf3h/on/sH64f2H/6H+x/AOZ/+H8ijyyPRo9Yj2qPjI8Ado8Yj7KPpI/Wj+iPoo8cnwD+jyifMp9Un86PUJ9yn4SfAF6fmJ/Kn/SfBq8Yr+qfNK8AJq9Ir1qvdK9+r6ifqq+8r6Der8ivwqkOQ4zEeHxUaG1NTSNsTn2zak/tRNVQvcOjPFQ0BFSoUdqFVFL1Y5FShSMGU1Z1Y3hTXcPsvLVU3VTVVC1kVUVj1ZQkSFbaxbO3ZEQlVz0jlVe2tcMAWI0jhFhlJFhs3Sb+sidZzTP9WD0j1cUMNIcMNEf0tPVXCtVEV40jxMQ/Lj9Az1LPAIw/bs+QP5rPrM/OP9DP4s9A9M8OTwjf+sGus4zEkBTE1VLExP2kJLqstHdW2t1zN2RE9VXlI7pVphUjflWNJk4i/KxEw7VUdURURWNVVM0jHJqEJObERK9TtSTURDKlU0UkUvW07ESO9ERXbVKNsx9SVUPpUfVjrbEUVGxRRWM1/ET+bVC1I8dQLWORUPXDVVs8VCREJNpUVFNEVM3lZFR8TjUkXFSlTVZlUzxNDTRMjbNvhOTb70uNs49L5SMqS2wl5ORUaEr1wwtKjSOxtLxXvtPEVAxKhSOGArTlS21U7F/edaZlDm8g/wAy/0xvVv94b3r/jP+2bfZtAK7/6G/S//T/jn+AfxIPPA8ATg9gD3IPhA+WD6gPug8EvwDGD9AP4g/8DwYfGB+ir0wfAFYfaB9yH6Qfnh+4H9If3B8A9h/wHxIvlB82Lygvai9MLwB+L5AvUi+sL54v0C/iLww/AL4vGD9KL0w/Lj9QPxI/ZD+Alj+wP9I/5D++P6AzvlNLqtVD4uT0sXxUqHRUrq1O3eOmT/XDSyRU3lVQfURR3ePGFFQ89NTbr1INUyNTjROXU7alQwlUbfOYVGVTDGx812bC8FUNU2NWnbS1VoXUVy1jsVcV5FhaJVRY5fMBWTVUWUXTNSLkRPH8tLdYHbTMtC0k3LTrV8VTzIzPLl8AOM9SX2Rffs8oX5pfxM++XwDQX+Jf9F8GbyDbJm3GRebyNYGMVDC0VO1WVbSstG1nZNQnVqWz6FWdM2uqVcVDcaS0KFWNtramsrhUdVOAVF3TR9qkZBCcZNhT5fOhU6YN41xTtbSEtO7s1LfZUqVk/NRJUkXTElLWNbPaUb20UXVTYFFqneRRxUPxROS6UC0DW4NQDeNMUI0TF1RE26JPpbM4TzWzyk7ahbROhUP5TcWzkE3WRfMlTbVUTNVDPkxoReT8N6ayGCQEt0rt1BVKDcRJXdOnxOeeY8R0qydKbeRKXbRLtVNdACwPjhXm9Zb1Pv8wj1L/VI8Abv94j4qPnI+m/xiL5v/g/wACDwSfJg8gDyqfTJ9en3CfAIKflJ+mP/g/sp/En96fqJ8AWj8Urx6vGK9Kr1yvNq+ArwCir4yvrq9wr8qv3K9mrxC/AAK/PL8evzC/Yr90v4a/+K8Awr+cv86/4L/6vxTP7r8ozwBCz1TPZs+Iz3rPrM+mz7jPAKq/3M/2zaZjHE8uRfZDbORj5U9thExPVnLIUd3DWTpsR3ZSQFM9k7PUZWiMT55NFnNWDePsVvV0LVfdw8pXdUMz1Edm4qv/WE1kWXVzIOxE4pVYxXRY3eNmDFde4uwEHFdWQsKsX25fUO9i73TvADbviO+q77zvtl/g7/LvBP8gFv8gax715nPERHFMZ77VaF5vcGOWc1XV451VPZMTY1UddIRk8ZxvrmVWQisCVB1UUz2Dlcxn3nNk3G9GY1JlRj6CBVLV46HNDH8efzBzBqNQlWM/MVCFREx/poLOTq1EbHfaBlNNlWMPTSUDqkxKVUNCjHTeHNeGQhn8xGu6SiVzQeR05UmFQ0GZzHfW49x/rgXGQmHkzwA2naaFZoU2j0iPUh9sj3YfACgbfh+4j8KJ3o/AHwqf/B8APp84mxYvQC86n2Qvdi+ILwCaL6wv3s/QL7ov5C8G3wDfABo/JD8uP0g/Wj9kP3Y/kD8Auj/MP+4vsD/yPwxP9j8ATwCKP1xPTk9gT2pPlE+eT7hPAHpP7E/OT+hP2k8cXy5fAF8Aal9MX25fEF+qX7xf1l/IX2jqXwRvHvKL5BQRTJ0T2+5MzWMsTpVjL0+qtWRQ1WOFLHT6RARvbVHNc+NRlRNYUpUTsej89NNgdnLQUxXjRLVUDeO2vGQoVR3zm5lVhQTE1J1WhQTU5H02NPTpVxUDVVjV5ATk2xdZ5RMxWW3zB1maFQPVFOSUWN1mXiITBuTU31dl1Mzvju9472J/AJzvnu+Yf6p/vH8e/9hzzn9A+H8KjxyPNv029X5Smkz01WGMdCDM1Np89JpWqnUDWXSECbzUzJz0kW1VDeNWVYVjHFUV423knNSsVD0TdVRFZLa09PdTTfPBUyUDilVTXdRTfVMahNTjDAS1rez0Z/T0MVIlA/q1US3kUYVjjFEV41RtUZ0THlFt8+dQ5RPNoTQEalDV1EwE+U8sHZRMZCBPLdROtfRE1GvFTcXUTf0j90zlEyuRTCUETG3zxzwXbgJrA0vVhEodgytKXSNr00kdlEn105BJpWNr2EklA0rElMtKlRMBSKQXTi8gH2oZNh9AH2IfAGyvhh+Ar6KvrB/Gr9iv6h8A/K8Ov2ArHr8AP1ovZL92vwCIv5q/rL++vxBvyr/0v96/APhfCm8szxbPQM9az2zP3l8AiM+az7zPvs/Iz+rPBN9uzwB4zyrfTN9e32jfet+M357fALDfwt/U3/7f8N8S7yzvBu8AKO9K72Tvbu+I75rvtO+u72DA7+Lv9O/25a6CnEudA2s+TJWkTYVjbE6Vg8tmT62DLDyXNtIXUdr144osBAFSdXOQUipdswPc9HfkhOrU9byE089UlQSkhLSkhERWthUDtVZdsyNX1QOTrVedA/5XlaRYnQPOzViVAyJZ9fZ2ovhYrM2E9PSCWO2jQRx0Ay1YlYPWV5WDxoR/dn0C7qLBXAdGD3gPig/Ef54PAMAP0g/sf/YPCB8aHywfNhVadpK3tASQV92EV8Vrbc10hIlWNdM3VsWELVWtg7xVlQOAvPWMFKsMVc2UVA2TmpxkVllUnYScZOZTZWOvjPe0HgPUhArchNJSraOOtvyEV1JlYx9S1WRRWm2UUTUTe1FVY0UclK0MNJTHUI2EUDUTW21QTaMlUO3z3k+tpK1PTaMFT12zk0RkD61OlaOoTZUDQIyU11VMpYN0PGQMPPSodKSoA6D2le6jSjUkSrX0SbZNk4NJ1WOZSWVj761JdZNnSv1kS2VjTwAErzbV7qUmrUavSD9ar2w/AK6vkD+iP7Q/XrXurd6v8K8AAk8UT16/WL863zxPRk+ATwCST6RP/u8Y/9JP3E/27+hPAApfJF8eX7hPSl98XzZfmF8AYl+sX65fcF/SX/xf5l+AXwASb0RvZm94b4pvTG8Wb1hvAKpv3G/2bwh/0m8cf75vOH8ASn9kfyZ/WH+Kf7R/nn/Af6DSf+x/Do94c/by4vQ0saqsJU0Nk6p0lKdclExtUN2TwFClgzRRNQRqHJQ8DCSvBJQhUx1jW5dTFSMJVC3zfKT0te/EFHyUFPBV9TNhZsz001at9OwErVflk9sYWLXzhFgFM/9YtrUzLlkt8xxZNRPr1vT0slhNk3MclDNYVi0j9Vddk8xcFMKUDwBOn5gDPpVmD4Cfkp+sD7YPAMif2p/sD+4PAK86HzSvFiJVuWQUr7yUgLyUQByk0/1WhSSEFGd8FCdW1k2D6lXt866sFHNVthUjOVVlgwBVTYO6rVT1M4FUFSNJvKQRtqSE3FPV86NTLfNs1VNthFO9hFJ9M7hS2t0kUjWjS1K18xRSrNWkdISmUQUzbyQkK61RdUPzULWDvFQkhSpcJE5k9VA9lE8FJGQk285O1fNjThUj+U22ZYOQTX0zKE09lEwWLfNcTOWD+ByH5oNkRKu3SgUkSnVz+vQkp9r0JIfsJK9JZYMwSlpNhEp18yFLHaNddE8AHmUuPTY/SM9aP2zPdj+4PwCiz7TPvsUmPW5Nzs0eTxDfACLfZE9eTzDfIm98347foN8Ast/E33Z/2N/y3wSP5t8Y7wAq7zzv/t9Q72LvhO+e77DvAAKPxO/u7+Dvku8U/z7/AP8AUv9k/3b/iP9K/yT/tv/I/wCi//T//v/4/7L/NA8OD1gPAFIPlA+OD6APsg/ED+7/0A+YAh8UFzaii0ulJv4i561MXcPlTTW0T30kULLltFDVtFwkblEFs+PZUQUm5gLKUpWjXlNqZYPQ7KREzBS2VK2zWyhVNaObVX0kVgUz239WNaMLV/0jd1daZdPjVKRPWMW0WEUjWxFZtZMwWf0jFwwk29dYrbOYWP0jV1gaXcMV/BThV40UvJ+WnwBgL3IvhC9GL5gv6p/MLx6vABivOq8UPyY/SKtOpS415gKrmlcFw2G0JCA8JNqpVl00fKRXdKQYfDTKtsQUj1V1g1ZVtYMctVXtg+SkhKxUXcN1trSEPFRFE/dTxRO/bVOts4hT1YNSU+UDqxpT5RRS3YRSdYN2tVIFJFJNg/pRbZRRtuUDilHtg1RRBZRR1i2T5VC9w65sFGpQsiWUUIW0XISMT200T6w9hFSER041JE0NxE1qPbRMbURMdYMmTG2U1UtlNEutIwAMxJ1KWkUTJ/y0ykltREktk2uVSdWkSb3DTkrFEwXPzLQ3xMdO3/DLPs9IXwBaX4TPfl+Qy45fwM/Kz9zPAP7F7l8AaybfIG9i3zxvZt8AaG96b1Rvhm+wb8Jv1G/mbwAgH+oPDH/+bwh/On9UfyZ/AHB/en+cf4Z/mH+6f+x//n8A4H8SjzSPxn8gjyqPdI9WjwCAj5KPvI+mj9CPmo/8jw6fAHCPKp9En+5vYJ9qn5Sfpp9AyJ+yn9yf5o+An9qfS9Wjm5xLlaM+TJW2PhJs1U79s2p0tC5cRKNQKo00UW1EUQXDAQxHZlKrBVOtU3jkpOycFGCtVJ1j01SlFFWts7i1VZW0VkVDtVadYyNtV30Tk1d1E/5XrRPbZlh1E85YjbMgWdplpFn9I/1YRUPFWKqFs4n0FEcsJAX0FNcC9KTGrC9Wv2i/er+Mv7YvAKgr1i/Qv+Iv7L8GzxjPKs/YPM9GxWZStVe9U45XtO007BQP/LTNViW0VtbFo0hWHURV9UO8VVads4BVLbRVvVMOtDRr1FS9U56sFGZUBbRVVK1T6Pw0s/Q0evw01UOkpAykFNSUFJ5SVq1TWFIFtFJFw+t8FGuzUf2zfURERVHFFG1RrVPYUGVTlVCVRNVQdZMndBTefERxT9qVpE91k5dOzTMsTratU6hNnbNATT20TEI1Q3SkREMQltOkVEhkVKvlSlWkStUUSjVDtG1JfRODSe0zokltFCVJDWRKnUTk1FScZw6tAC5fQFu+RV5faO9yX4zvPu0Avl/A78pf3O82be7vMG+ibwAs/y7/YP9y/4T/Tv+Q/7r/AMz/3v/w/xqvJO8mDxAPAq8ATA9eDzgPag+ED3YPoA+yDwDcD+YPuA8iHxQfPh8AHyofAGQffh+QH2IfrB++H5gf0h8A5B8OLzAvIi9EL04vSC86LwCcL34vsC/CL8wv3i9gKwA</prop>
			</obj>
			<obj name="Protocol" class="HTCProtocol" version="1">
				<prop name="Created">2016-07-12T12:50:21.304</prop>
				<prop name="LastModified">1899-12-30T00:00:00.000</prop>
				<obj name="Programs" class="HTCRunProgramList" version="5">
					<list name="emlist" count="2">
						<obj name="item" class="HTCRunProgram" version="1">
							<prop name="name">Program</prop>
							<prop name="Cycles">1</prop>
							<prop name="AnalysisMode">None</prop>
							<obj name="Segments" class="TEMRunSegmentList" version="1">
								<list name="emlist" count="1">
									<obj name="item" class="HTCRunSegment" version="2">
										<prop name="Hold">180</prop>
										<prop name="Slope">4.4</prop>
										<prop name="StepDelay">0</prop>
										<prop name="StepSize">0</prop>
										<prop name="Target">95</prop>
										<prop name="Target2">0</prop>
										<prop name="AcquisitionMode">0</prop>
										<prop name="AcqPerDegree">5</prop>
									</obj>
								</list>
							</obj>
						</obj>
						<obj name="item" class="HTCRunProgram" version="1">
							<prop name="name">Program</prop>
							<prop name="Cycles">50</prop>
							<prop name="AnalysisMode">Quantification</prop>
							<obj name="Segments" class="TEMRunSegmentList" version="1">
								<list name="emlist" count="2">
									<obj name="item" class="HTCRunSegment" version="2">
										<prop name="Hold">15</prop>
										<prop name="Slope">4.4</prop>
										<prop name="StepDelay">0</prop>
										<prop name="StepSize">0</prop>
										<prop name="Target">95</prop>
										<prop name="Target2">0</prop>
										<prop name="AcquisitionMode">0</prop>
										<prop name="AcqPerDegree">5</prop>
									</obj>
									<obj name="item" class="HTCRunSegment" version="2">
										<prop name="Hold">60</prop>
										<prop name="Slope">2.2</prop>
										<prop name="StepDelay">0</prop>
										<prop name="StepSize">0</prop>
										<prop name="Target">55</prop>
										<prop name="Target2">0</prop>
										<prop name="AcquisitionMode">1</prop>
										<prop name="AcqPerDegree">5</prop>
									</obj>
								</list>
							</obj>
						</obj>
					</list>
					<list name="AnalysisModes" count="4">
						<item>None</item>
						<item>Quantification</item>
						<item>Melting Curves</item>
						<item>Color Compensation</item>
					</list>
					<prop name="ChannelCount">4</prop>
					<prop name="InstrumentSubclass">HTC_VER_10</prop>
					<obj name="Container" class="HTCBlockType" version="1">
						<prop name="Id">bt96S</prop>
						<prop name="RowCount">8</prop>
						<prop name="ColCount">12</prop>
						<prop name="OvershootDnDelay">10</prop>
						<prop name="OvershootUpDelay">10</prop>
						<prop name="RampRateMaxDn">2.2</prop>
						<prop name="RampRateMaxUp">4.4</prop>
						<prop name="ReactionVolMin">10</prop>
						<prop name="ReactionVolMax">100</prop>
						<prop name="ReactionVolDefault">20</prop>
						<prop name="HorVertCrosstalkCoefficient">0.0003</prop>
						<prop name="DiagCrosstalkCoefficent">0.0001</prop>
					</obj>
					<prop name="MaxPositionsToSeek">96</prop>
					<obj name="DetectionFormats" class="DetectionFormats" version="2">
						<list name="emlist" count="14">
							<obj name="item" class="HTCDetectionFormat" version="1">
								<list name="emlist" count="1">
									<obj name="item" class="HTCChannel" version="2">
										<prop name="name">SYBR Green I / HRM Dye</prop>
										<prop name="Active">1</prop>
										<prop name="EmissionWL">510</prop>
										<prop name="ExcitationWL">465</prop>
										<prop name="IntgrTime">250</prop>
										<prop name="MaxIntgrTime">1000</prop>
										<prop name="MeltFactor">1.2</prop>
										<prop name="QuantFactor">30</prop>
									</obj>
								</list>
								<prop name="name">SYBR Green I / HRM Dye</prop>
								<prop name="Active">1</prop>
								<prop name="DefChannelNdx">0</prop>
								<prop name="DenominatorNdx">-1</prop>
								<prop name="ReadOnly">0</prop>
								<list name="EmissionWLAvail" count="6">
									<item>488</item>
									<item>510</item>
									<item>580</item>
									<item>610</item>
									<item>640</item>
									<item>660</item>
								</list>
								<list name="ExcitationWLAvail" count="5">
									<item>440</item>
									<item>465</item>
									<item>498</item>
									<item>533</item>
									<item>618</item>
								</list>
								<prop name="MeasuringMode">hmmDynamic</prop>
							</obj>
							<obj name="item" class="HTCDetectionFormat" version="1">
								<list name="emlist" count="1">
									<obj name="item" class="HTCChannel" version="2">
										<prop name="name">SimpleProbe</prop>
										<prop name="Active">1</prop>
										<prop name="EmissionWL">510</prop>
										<prop name="ExcitationWL">465</prop>
										<prop name="IntgrTime">250</prop>
										<prop name="MaxIntgrTime">2000</prop>
										<prop name="MeltFactor">1.2</prop>
										<prop name="QuantFactor">2</prop>
									</obj>
								</list>
								<prop name="name">SimpleProbe</prop>
								<prop name="Active">1</prop>
								<prop name="DefChannelNdx">0</prop>
								<prop name="DenominatorNdx">-1</prop>
								<prop name="ReadOnly">0</prop>
								<list name="EmissionWLAvail" count="6">
									<item>488</item>
									<item>510</item>
									<item>580</item>
									<item>610</item>
									<item>640</item>
									<item>660</item>
								</list>
								<list name="ExcitationWLAvail" count="5">
									<item>440</item>
									<item>465</item>
									<item>498</item>
									<item>533</item>
									<item>618</item>
								</list>
								<prop name="MeasuringMode">hmmDynamic</prop>
							</obj>
							<obj name="item" class="HTCDetectionFormat" version="1">
								<list name="emlist" count="1">
									<obj name="item" class="HTCChannel" version="2">
										<prop name="name">FAM</prop>
										<prop name="Active">1</prop>
										<prop name="EmissionWL">510</prop>
										<prop name="ExcitationWL">465</prop>
										<prop name="IntgrTime">250</prop>
										<prop name="MaxIntgrTime">2000</prop>
										<prop name="MeltFactor">1</prop>
										<prop name="QuantFactor">10</prop>
									</obj>
								</list>
								<prop name="name">Mono Color Hydrolysis Probe / UPL Probe</prop>
								<prop name="Active">1</prop>
								<prop name="DefChannelNdx">0</prop>
								<prop name="DenominatorNdx">-1</prop>
								<prop name="ReadOnly">0</prop>
								<list name="EmissionWLAvail" count="6">
									<item>488</item>
									<item>510</item>
									<item>580</item>
									<item>610</item>
									<item>640</item>
									<item>660</item>
								</list>
								<list name="ExcitationWLAvail" count="5">
									<item>440</item>
									<item>465</item>
									<item>498</item>
									<item>533</item>
									<item>618</item>
								</list>
								<prop name="MeasuringMode">hmmDynamic</prop>
							</obj>
							<obj name="item" class="HTCDetectionFormat" version="1">
								<list name="emlist" count="2">
									<obj name="item" class="HTCChannel" version="2">
										<prop name="name">FAM</prop>
										<prop name="Active">1</prop>
										<prop name="EmissionWL">510</prop>
										<prop name="ExcitationWL">465</prop>
										<prop name="IntgrTime">250</prop>
										<prop name="MaxIntgrTime">2000</prop>
										<prop name="MeltFactor">1</prop>
										<prop name="QuantFactor">10</prop>
									</obj>
									<obj name="item" class="HTCChannel" version="2">
										<prop name="name">VIC / HEX / Yellow555</prop>
										<prop name="Active">1</prop>
										<prop name="EmissionWL">580</prop>
										<prop name="ExcitationWL">533</prop>
										<prop name="IntgrTime">250</prop>
										<prop name="MaxIntgrTime">2000</prop>
										<prop name="MeltFactor">1</prop>
										<prop name="QuantFactor">10</prop>
									</obj>
								</list>
								<prop name="name">Dual Color Hydrolysis Probe / UPL Probe</prop>
								<prop name="Active">1</prop>
								<prop name="DefChannelNdx">0</prop>
								<prop name="DenominatorNdx">-1</prop>
								<prop name="ReadOnly">0</prop>
								<list name="EmissionWLAvail" count="6">
									<item>488</item>
									<item>510</item>
									<item>580</item>
									<item>610</item>
									<item>640</item>
									<item>660</item>
								</list>
								<list name="ExcitationWLAvail" count="5">
									<item>440</item>
									<item>465</item>
									<item>498</item>
									<item>533</item>
									<item>618</item>
								</list>
								<prop name="MeasuringMode">hmmDynamic</prop>
							</obj>
							<obj name="item" class="HTCDetectionFormat" version="1">
								<list name="emlist" count="3">
									<obj name="item" class="HTCChannel" version="2">
										<prop name="name">FAM</prop>
										<prop name="Active">1</prop>
										<prop name="EmissionWL">510</prop>
										<prop name="ExcitationWL">465</prop>
										<prop name="IntgrTime">250</prop>
										<prop name="MaxIntgrTime">2000</prop>
										<prop name="MeltFactor">1</prop>
										<prop name="QuantFactor">10</prop>
									</obj>
									<obj name="item" class="HTCChannel" version="2">
										<prop name="name">VIC / HEX / Yellow555</prop>
										<prop name="Active">1</prop>
										<prop name="EmissionWL">580</prop>
										<prop name="ExcitationWL">533</prop>
										<prop name="IntgrTime">250</prop>
										<prop name="MaxIntgrTime">2000</prop>
										<prop name="MeltFactor">1</prop>
										<prop name="QuantFactor">10</prop>
									</obj>
									<obj name="item" class="HTCChannel" version="2">
										<prop name="name">Cy 5 / Cy 5.5</prop>
										<prop name="Active">1</prop>
										<prop name="EmissionWL">660</prop>
										<prop name="ExcitationWL">618</prop>
										<prop name="IntgrTime">250</prop>
										<prop name="MaxIntgrTime">2000</prop>
										<prop name="MeltFactor">1</prop>
										<prop name="QuantFactor">10</prop>
									</obj>
								</list>
								<prop name="name">3 Color Hydrolysis Probe</prop>
								<prop name="Active">1</prop>
								<prop name="DefChannelNdx">0</prop>
								<prop name="DenominatorNdx">-1</prop>
								<prop name="ReadOnly">0</prop>
								<list name="EmissionWLAvail" count="6">
									<item>488</item>
									<item>510</item>
									<item>580</item>
									<item>610</item>
									<item>640</item>
									<item>660</item>
								</list>
								<list name="ExcitationWLAvail" count="5">
									<item>440</item>
									<item>465</item>
									<item>498</item>
									<item>533</item>
									<item>618</item>
								</list>
								<prop name="MeasuringMode">hmmDynamic</prop>
							</obj>
							<obj name="item" class="HTCDetectionFormat" version="1">
								<list name="emlist" count="4">
									<obj name="item" class="HTCChannel" version="2">
										<prop name="name">Cyan 500</prop>
										<prop name="Active">1</prop>
										<prop name="EmissionWL">488</prop>
										<prop name="ExcitationWL">440</prop>
										<prop name="IntgrTime">250</prop>
										<prop name="MaxIntgrTime">2000</prop>
										<prop name="MeltFactor">1</prop>
										<prop name="QuantFactor">10</prop>
									</obj>
									<obj name="item" class="HTCChannel" version="2">
										<prop name="name">FAM</prop>
										<prop name="Active">1</prop>
										<prop name="EmissionWL">580</prop>
										<prop name="ExcitationWL">498</prop>
										<prop name="IntgrTime">250</prop>
										<prop name="MaxIntgrTime">2000</prop>
										<prop name="MeltFactor">1</prop>
										<prop name="QuantFactor">10</prop>
									</obj>
									<obj name="item" class="HTCChannel" version="2">
										<prop name="name">Red 610</prop>
										<prop name="Active">1</prop>
										<prop name="EmissionWL">610</prop>
										<prop name="ExcitationWL">533</prop>
										<prop name="IntgrTime">250</prop>
										<prop name="MaxIntgrTime">2000</prop>
										<prop name="MeltFactor">1</prop>
										<prop name="QuantFactor">10</prop>
									</obj>
									<obj name="item" class="HTCChannel" version="2">
										<prop name="name">Cy 5 / Cy 5.5</prop>
										<prop name="Active">1</prop>
										<prop name="EmissionWL">660</prop>
										<prop name="ExcitationWL">618</prop>
										<prop name="IntgrTime">250</prop>
										<prop name="MaxIntgrTime">2000</prop>
										<prop name="MeltFactor">1</prop>
										<prop name="QuantFactor">10</prop>
									</obj>
								</list>
								<prop name="name">4 Color Hydrolysis Probe</prop>
								<prop name="Active">1</prop>
								<prop name="DefChannelNdx">0</prop>
								<prop name="DenominatorNdx">-1</prop>
								<prop name="ReadOnly">0</prop>
								<list name="EmissionWLAvail" count="6">
									<item>488</item>
									<item>510</item>
									<item>580</item>
									<item>610</item>
									<item>640</item>
									<item>660</item>
								</list>
								<list name="ExcitationWLAvail" count="5">
									<item>440</item>
									<item>465</item>
									<item>498</item>
									<item>533</item>
									<item>618</item>
								</list>
								<prop name="MeasuringMode">hmmDynamic</prop>
							</obj>
							<obj name="item" class="HTCDetectionFormat" version="1">
								<list name="emlist" count="1">
									<obj name="item" class="HTCChannel" version="2">
										<prop name="name">Red 640</prop>
										<prop name="Active">1</prop>
										<prop name="EmissionWL">640</prop>
										<prop name="ExcitationWL">498</prop>
										<prop name="IntgrTime">250</prop>
										<prop name="MaxIntgrTime">2000</prop>
										<prop name="MeltFactor">1.2</prop>
										<prop name="QuantFactor">5</prop>
									</obj>
								</list>
								<prop name="name">Mono Color HybProbe</prop>
								<prop name="Active">1</prop>
								<prop name="DefChannelNdx">0</prop>
								<prop name="DenominatorNdx">-1</prop>
								<prop name="ReadOnly">0</prop>
								<list name="EmissionWLAvail" count="6">
									<item>488</item>
									<item>510</item>
									<item>580</item>
									<item>610</item>
									<item>640</item>
									<item>660</item>
								</list>
								<list name="ExcitationWLAvail" count="5">
									<item>440</item>
									<item>465</item>
									<item>498</item>
									<item>533</item>
									<item>618</item>
								</list>
								<prop name="MeasuringMode">hmmDynamic</prop>
							</obj>
							<obj name="item" class="HTCDetectionFormat" version="1">
								<list name="emlist" count="4">
									<obj name="item" class="HTCChannel" version="2">
										<prop name="name">Fluos</prop>
										<prop name="Active">1</prop>
										<prop name="EmissionWL">510</prop>
										<prop name="ExcitationWL">465</prop>
										<prop name="IntgrTime">250</prop>
										<prop name="MaxIntgrTime">2000</prop>
										<prop name="MeltFactor">2</prop>
										<prop name="QuantFactor">1.5</prop>
									</obj>
									<obj name="item" class="HTCChannel" version="2">
										<prop name="name">Red 610</prop>
										<prop name="Active">1</prop>
										<prop name="EmissionWL">610</prop>
										<prop name="ExcitationWL">498</prop>
										<prop name="IntgrTime">250</prop>
										<prop name="MaxIntgrTime">2000</prop>
										<prop name="MeltFactor">1.2</prop>
										<prop name="QuantFactor">5</prop>
									</obj>
									<obj name="item" class="HTCChannel" version="2">
										<prop name="name">Red 640</prop>
										<prop name="Active">1</prop>
										<prop name="EmissionWL">640</prop>
										<prop name="ExcitationWL">498</prop>
										<prop name="IntgrTime">250</prop>
										<prop name="MaxIntgrTime">2000</prop>
										<prop name="MeltFactor">1.2</prop>
										<prop name="QuantFactor">5</prop>
									</obj>
									<obj name="item" class="HTCChannel" version="2">
										<prop name="name">Cy 5 / Cy 5.5</prop>
										<prop name="Active">1</prop>
										<prop name="EmissionWL">660</prop>
										<prop name="ExcitationWL">498</prop>
										<prop name="IntgrTime">250</prop>
										<prop name="MaxIntgrTime">2000</prop>
										<prop name="MeltFactor">1.2</prop>
										<prop name="QuantFactor">5</prop>
									</obj>
								</list>
								<prop name="name">Multi Color HybProbe</prop>
								<prop name="Active">1</prop>
								<prop name="DefChannelNdx">0</prop>
								<prop name="DenominatorNdx">-1</prop>
								<prop name="ReadOnly">0</prop>
								<list name="EmissionWLAvail" count="6">
									<item>488</item>
									<item>510</item>
									<item>580</item>
									<item>610</item>
									<item>640</item>
									<item>660</item>
								</list>
								<list name="ExcitationWLAvail" count="5">
									<item>440</item>
									<item>465</item>
									<item>498</item>
									<item>533</item>
									<item>618</item>
								</list>
								<prop name="MeasuringMode">hmmDynamic</prop>
							</obj>
							<obj name="item" class="HTCDetectionFormat" version="1">
								<list name="emlist" count="4">
									<obj name="item" class="HTCChannel" version="2">
										<prop name="name">465-510</prop>
										<prop name="Active">1</prop>
										<prop name="EmissionWL">510</prop>
										<prop name="ExcitationWL">465</prop>
										<prop name="IntgrTime">250</prop>
										<prop name="MaxIntgrTime">1000</prop>
										<prop name="MeltFactor">1</prop>
										<prop name="QuantFactor">1</prop>
									</obj>
									<obj name="item" class="HTCChannel" version="2">
										<prop name="name">533-580</prop>
										<prop name="Active">1</prop>
										<prop name="EmissionWL">580</prop>
										<prop name="ExcitationWL">533</prop>
										<prop name="IntgrTime">250</prop>
										<prop name="MaxIntgrTime">1000</prop>
										<prop name="MeltFactor">1</prop>
										<prop name="QuantFactor">1</prop>
									</obj>
									<obj name="item" class="HTCChannel" version="2">
										<prop name="name">533-610</prop>
										<prop name="Active">1</prop>
										<prop name="EmissionWL">610</prop>
										<prop name="ExcitationWL">533</prop>
										<prop name="IntgrTime">250</prop>
										<prop name="MaxIntgrTime">1000</prop>
										<prop name="MeltFactor">1</prop>
										<prop name="QuantFactor">1</prop>
									</obj>
									<obj name="item" class="HTCChannel" version="2">
										<prop name="name">618-660</prop>
										<prop name="Active">1</prop>
										<prop name="EmissionWL">660</prop>
										<prop name="ExcitationWL">618</prop>
										<prop name="IntgrTime">250</prop>
										<prop name="MaxIntgrTime">1000</prop>
										<prop name="MeltFactor">1</prop>
										<prop name="QuantFactor">1</prop>
									</obj>
								</list>
								<prop name="name">SCicchitano1</prop>
								<prop name="Active">1</prop>
								<prop name="DefChannelNdx">0</prop>
								<prop name="DenominatorNdx">-1</prop>
								<prop name="ReadOnly">0</prop>
								<list name="EmissionWLAvail" count="6">
									<item>488</item>
									<item>510</item>
									<item>580</item>
									<item>610</item>
									<item>640</item>
									<item>660</item>
								</list>
								<list name="ExcitationWLAvail" count="5">
									<item>440</item>
									<item>465</item>
									<item>498</item>
									<item>533</item>
									<item>618</item>
								</list>
								<prop name="MeasuringMode">hmmDynamic</prop>
							</obj>
							<obj name="item" class="HTCDetectionFormat" version="1">
								<list name="emlist" count="2">
									<obj name="item" class="HTCChannel" version="2">
										<prop name="name">465-510</prop>
										<prop name="Active">1</prop>
										<prop name="EmissionWL">510</prop>
										<prop name="ExcitationWL">465</prop>
										<prop name="IntgrTime">250</prop>
										<prop name="MaxIntgrTime">1000</prop>
										<prop name="MeltFactor">1</prop>
										<prop name="QuantFactor">1</prop>
									</obj>
									<obj name="item" class="HTCChannel" version="2">
										<prop name="name">498-580</prop>
										<prop name="Active">1</prop>
										<prop name="EmissionWL">580</prop>
										<prop name="ExcitationWL">498</prop>
										<prop name="IntgrTime">250</prop>
										<prop name="MaxIntgrTime">1000</prop>
										<prop name="MeltFactor">1</prop>
										<prop name="QuantFactor">1</prop>
									</obj>
								</list>
								<prop name="name">VIC and FAM</prop>
								<prop name="Active">1</prop>
								<prop name="DefChannelNdx">0</prop>
								<prop name="DenominatorNdx">-1</prop>
								<prop name="ReadOnly">0</prop>
								<list name="EmissionWLAvail" count="6">
									<item>488</item>
									<item>510</item>
									<item>580</item>
									<item>610</item>
									<item>640</item>
									<item>660</item>
								</list>
								<list name="ExcitationWLAvail" count="5">
									<item>440</item>
									<item>465</item>
									<item>498</item>
									<item>533</item>
									<item>618</item>
								</list>
								<prop name="MeasuringMode">hmmDynamic</prop>
							</obj>
							<obj name="item" class="HTCDetectionFormat" version="1">
								<list name="emlist" count="2">
									<obj name="item" class="HTCChannel" version="2">
										<prop name="name">465-510</prop>
										<prop name="Active">1</prop>
										<prop name="EmissionWL">510</prop>
										<prop name="ExcitationWL">465</prop>
										<prop name="IntgrTime">250</prop>
										<prop name="MaxIntgrTime">1000</prop>
										<prop name="MeltFactor">1</prop>
										<prop name="QuantFactor">1</prop>
									</obj>
									<obj name="item" class="HTCChannel" version="2">
										<prop name="name">533-580</prop>
										<prop name="Active">1</prop>
										<prop name="EmissionWL">580</prop>
										<prop name="ExcitationWL">533</prop>
										<prop name="IntgrTime">250</prop>
										<prop name="MaxIntgrTime">1000</prop>
										<prop name="MeltFactor">1</prop>
										<prop name="QuantFactor">1</prop>
									</obj>
								</list>
								<prop name="name">Borowsky</prop>
								<prop name="Active">1</prop>
								<prop name="DefChannelNdx">0</prop>
								<prop name="DenominatorNdx">-1</prop>
								<prop name="ReadOnly">0</prop>
								<list name="EmissionWLAvail" count="6">
									<item>488</item>
									<item>510</item>
									<item>580</item>
									<item>610</item>
									<item>640</item>
									<item>660</item>
								</list>
								<list name="ExcitationWLAvail" count="5">
									<item>440</item>
									<item>465</item>
									<item>498</item>
									<item>533</item>
									<item>618</item>
								</list>
								<prop name="MeasuringMode">hmmDynamic</prop>
							</obj>
							<obj name="item" class="HTCDetectionFormat" version="1">
								<list name="emlist" count="2">
									<obj name="item" class="HTCChannel" version="2">
										<prop name="name">533-580</prop>
										<prop name="Active">1</prop>
										<prop name="EmissionWL">580</prop>
										<prop name="ExcitationWL">533</prop>
										<prop name="IntgrTime">250</prop>
										<prop name="MaxIntgrTime">1000</prop>
										<prop name="MeltFactor">1</prop>
										<prop name="QuantFactor">1</prop>
									</obj>
									<obj name="item" class="HTCChannel" version="2">
										<prop name="name">465-510</prop>
										<prop name="Active">1</prop>
										<prop name="EmissionWL">510</prop>
										<prop name="ExcitationWL">465</prop>
										<prop name="IntgrTime">250</prop>
										<prop name="MaxIntgrTime">1000</prop>
										<prop name="MeltFactor">1</prop>
										<prop name="QuantFactor">1</prop>
									</obj>
								</list>
								<prop name="name">RLB</prop>
								<prop name="Active">1</prop>
								<prop name="DefChannelNdx">0</prop>
								<prop name="DenominatorNdx">-1</prop>
								<prop name="ReadOnly">0</prop>
								<list name="EmissionWLAvail" count="6">
									<item>488</item>
									<item>510</item>
									<item>580</item>
									<item>610</item>
									<item>640</item>
									<item>660</item>
								</list>
								<list name="ExcitationWLAvail" count="5">
									<item>440</item>
									<item>465</item>
									<item>498</item>
									<item>533</item>
									<item>618</item>
								</list>
								<prop name="MeasuringMode">hmmDynamic</prop>
							</obj>
							<obj name="item" class="HTCDetectionFormat" version="1">
								<list name="emlist" count="0">
								</list>
								<prop name="name">New Format 1</prop>
								<prop name="Active">1</prop>
								<prop name="DefChannelNdx">-1</prop>
								<prop name="DenominatorNdx">-1</prop>
								<prop name="ReadOnly">0</prop>
								<list name="EmissionWLAvail" count="6">
									<item>488</item>
									<item>510</item>
									<item>580</item>
									<item>610</item>
									<item>640</item>
									<item>660</item>
								</list>
								<list name="ExcitationWLAvail" count="5">
									<item>440</item>
									<item>465</item>
									<item>498</item>
									<item>533</item>
									<item>618</item>
								</list>
								<prop name="MeasuringMode">hmmDynamic</prop>
							</obj>
							<obj name="item" class="HTCDetectionFormat" version="1">
								<list name="emlist" count="4">
									<obj name="item" class="HTCChannel" version="2">
										<prop name="name">618-660</prop>
										<prop name="Active">1</prop>
										<prop name="EmissionWL">660</prop>
										<prop name="ExcitationWL">618</prop>
										<prop name="IntgrTime">250</prop>
										<prop name="MaxIntgrTime">1000</prop>
										<prop name="MeltFactor">1</prop>
										<prop name="QuantFactor">1</prop>
									</obj>
									<obj name="item" class="HTCChannel" version="2">
										<prop name="name">498-580</prop>
										<prop name="Active">1</prop>
										<prop name="EmissionWL">580</prop>
										<prop name="ExcitationWL">498</prop>
										<prop name="IntgrTime">250</prop>
										<prop name="MaxIntgrTime">1000</prop>
										<prop name="MeltFactor">1</prop>
										<prop name="QuantFactor">1</prop>
									</obj>
									<obj name="item" class="HTCChannel" version="2">
										<prop name="name">533-580</prop>
										<prop name="Active">1</prop>
										<prop name="EmissionWL">580</prop>
										<prop name="ExcitationWL">533</prop>
										<prop name="IntgrTime">250</prop>
										<prop name="MaxIntgrTime">1000</prop>
										<prop name="MeltFactor">1</prop>
										<prop name="QuantFactor">1</prop>
									</obj>
									<obj name="item" class="HTCChannel" version="2">
										<prop name="name">465-510</prop>
										<prop name="Active">1</prop>
										<prop name="EmissionWL">510</prop>
										<prop name="ExcitationWL">465</prop>
										<prop name="IntgrTime">250</prop>
										<prop name="MaxIntgrTime">1000</prop>
										<prop name="MeltFactor">1</prop>
										<prop name="QuantFactor">1</prop>
									</obj>
								</list>
								<prop name="name">Borowsky_2</prop>
								<prop name="Active">1</prop>
								<prop name="DefChannelNdx">0</prop>
								<prop name="DenominatorNdx">-1</prop>
								<prop name="ReadOnly">0</prop>
								<list name="EmissionWLAvail" count="6">
									<item>488</item>
									<item>510</item>
									<item>580</item>
									<item>610</item>
									<item>640</item>
									<item>660</item>
								</list>
								<list name="ExcitationWLAvail" count="5">
									<item>440</item>
									<item>465</item>
									<item>498</item>
									<item>533</item>
									<item>618</item>
								</list>
								<prop name="MeasuringMode">hmmDynamic</prop>
							</obj>
						</list>
						<prop name="DefFormatName">Borowsky_2</prop>
					</obj>
					<list name="AcquisitionModes" count="4">
						<item>None</item>
						<item>Single</item>
						<item>Continuous</item>
						<item>Step</item>
					</list>
					<prop name="SeekTemp">30</prop>
					<prop name="SampleVolume">10</prop>
					<prop name="PlateID">06143506</prop>
				</obj>
			</obj>
			<prop name="CompletedProgramNo">3</prop>
			<prop name="StopPoint">3</prop>
			<prop name="CarouselConstMoved">0</prop>
		</obj>
		<obj name="AnlsAndSampleInfo" class="AnlsAndSampleInfo" version="1">
			<obj name="AnlsPropTypes" class="PropertyTypeList" version="1">
				<list name="emlist" count="3">
					<obj name="item" class="SamplePropType" version="1">
						<prop name="name">Units</prop>
						<prop name="PropClass">QuantUnitsProp</prop>
						<prop name="IsChannelProperty">0</prop>
						<prop name="SelectorOrder">0</prop>
						<prop name="ShowInSelector">0</prop>
						<prop name="ShowInTable">0</prop>
						<prop name="TableOrder">0</prop>
					</obj>
					<obj name="item" class="SamplePropType" version="1">
						<prop name="name">ExtRef</prop>
						<prop name="PropClass">RQExtRefProp</prop>
						<prop name="IsChannelProperty">0</prop>
						<prop name="SelectorOrder">0</prop>
						<prop name="ShowInSelector">0</prop>
						<prop name="ShowInTable">0</prop>
						<prop name="TableOrder">0</prop>
					</obj>
					<obj name="item" class="SamplePropType" version="1">
						<prop name="name">Endpt External Experiment</prop>
						<prop name="PropClass">EndptGenoExtExp</prop>
						<prop name="IsChannelProperty">0</prop>
						<prop name="SelectorOrder">0</prop>
						<prop name="ShowInSelector">0</prop>
						<prop name="ShowInTable">0</prop>
						<prop name="TableOrder">0</prop>
					</obj>
				</list>
			</obj>
			<obj name="SamplePropTypes" class="PropertyTypeList" version="1">
				<list name="emlist" count="26">
					<obj name="item" class="SamplePosPropType" version="1">
						<prop name="name">Position</prop>
						<prop name="PropClass">GenSampleEditPosition</prop>
						<prop name="AnalysisClass">General</prop>
						<prop name="IsChannelProperty">0</prop>
						<prop name="SelectorOrder">0</prop>
						<prop name="ShowInSelector">0</prop>
						<prop name="ShowInTable">1</prop>
						<prop name="TableOrder">0</prop>
					</obj>
					<obj name="item" class="SamplePropType" version="1">
						<prop name="name">Color</prop>
						<prop name="PropClass">SamplePrefColor</prop>
						<prop name="AnalysisClass">General</prop>
						<prop name="IsChannelProperty">0</prop>
						<prop name="SelectorOrder">1</prop>
						<prop name="ShowInSelector">0</prop>
						<prop name="ShowInTable">1</prop>
						<prop name="TableOrder">1</prop>
					</obj>
					<obj name="item" class="SamplePropType" version="1">
						<prop name="name">Replicate of</prop>
						<prop name="PropClass">GenSampleEditReplicate</prop>
						<prop name="AnalysisClass">General</prop>
						<prop name="IsChannelProperty">0</prop>
						<prop name="SelectorOrder">2</prop>
						<prop name="ShowInSelector">0</prop>
						<prop name="ShowInTable">1</prop>
						<prop name="TableOrder">2</prop>
					</obj>
					<obj name="item" class="SamplePropType" version="1">
						<prop name="name">Sample Name</prop>
						<prop name="PropClass">GenSampleEditName</prop>
						<prop name="AnalysisClass">General</prop>
						<prop name="IsChannelProperty">0</prop>
						<prop name="SelectorOrder">3</prop>
						<prop name="ShowInSelector">1</prop>
						<prop name="ShowInTable">1</prop>
						<prop name="TableOrder">3</prop>
					</obj>
					<obj name="item" class="SamplePropType" version="1">
						<prop name="name">Subsets</prop>
						<prop name="PropClass">GenSampleEditSubset</prop>
						<prop name="AnalysisClass">General</prop>
						<prop name="IsChannelProperty">0</prop>
						<prop name="SelectorOrder">4</prop>
						<prop name="ShowInSelector">0</prop>
						<prop name="ShowInTable">0</prop>
						<prop name="TableOrder">4</prop>
					</obj>
					<obj name="item" class="SamplePropType" version="1">
						<prop name="name">Notes</prop>
						<prop name="PropClass">GenSampleEditNotes</prop>
						<prop name="AnalysisClass">General</prop>
						<prop name="IsChannelProperty">0</prop>
						<prop name="SelectorOrder">5</prop>
						<prop name="ShowInSelector">0</prop>
						<prop name="ShowInTable">0</prop>
						<prop name="TableOrder">5</prop>
					</obj>
					<obj name="item" class="SamplePropType" version="1">
						<prop name="name">Sample ID</prop>
						<prop name="PropClass">HTCSampleID</prop>
						<prop name="AnalysisClass">General</prop>
						<prop name="IsChannelProperty">0</prop>
						<prop name="SelectorOrder">6</prop>
						<prop name="ShowInSelector">0</prop>
						<prop name="ShowInTable">0</prop>
						<prop name="TableOrder">6</prop>
					</obj>
					<obj name="item" class="SamplePropType" version="1">
						<prop name="name">Sample Prep Notes</prop>
						<prop name="PropClass">HTCSamplePrepNotes</prop>
						<prop name="AnalysisClass">General</prop>
						<prop name="IsChannelProperty">0</prop>
						<prop name="SelectorOrder">7</prop>
						<prop name="ShowInSelector">0</prop>
						<prop name="ShowInTable">0</prop>
						<prop name="TableOrder">7</prop>
					</obj>
					<obj name="item" class="SamplePrefWidthType" version="1">
						<prop name="name">Width</prop>
						<prop name="PropClass">SamplePrefWidth</prop>
						<prop name="AnalysisClass">Sample preferences</prop>
						<prop name="IsChannelProperty">0</prop>
						<prop name="SelectorOrder">8</prop>
						<prop name="ShowInSelector">0</prop>
						<prop name="ShowInTable">0</prop>
						<prop name="TableOrder">8</prop>
					</obj>
					<obj name="item" class="SamplePrefLineStyleType" version="1">
						<prop name="name">Line Style</prop>
						<prop name="PropClass">SamplePrefLineStyle</prop>
						<prop name="AnalysisClass">Sample preferences</prop>
						<prop name="IsChannelProperty">0</prop>
						<prop name="SelectorOrder">9</prop>
						<prop name="ShowInSelector">0</prop>
						<prop name="ShowInTable">0</prop>
						<prop name="TableOrder">9</prop>
					</obj>
					<obj name="item" class="SamplePrefPointStyleType" version="1">
						<prop name="name">Point Style</prop>
						<prop name="PropClass">SamplePrefPointStyle</prop>
						<prop name="AnalysisClass">Sample preferences</prop>
						<prop name="IsChannelProperty">0</prop>
						<prop name="SelectorOrder">10</prop>
						<prop name="ShowInSelector">0</prop>
						<prop name="ShowInTable">0</prop>
						<prop name="TableOrder">10</prop>
					</obj>
					<obj name="item" class="SamplePropType" version="1">
						<prop name="name">Dominant Channel</prop>
						<prop name="PropClass">DominantChannelProp</prop>
						<prop name="AnalysisClass">Color Compensation Analysis</prop>
						<prop name="IsChannelProperty">0</prop>
						<prop name="SelectorOrder">11</prop>
						<prop name="ShowInSelector">0</prop>
						<prop name="ShowInTable">0</prop>
						<prop name="TableOrder">11</prop>
					</obj>
					<obj name="item" class="EndPtSampleTypePropertyType" version="1">
						<prop name="name">EndPt Sample Type</prop>
						<prop name="PropClass">GroupingSample</prop>
						<prop name="AnalysisClass">EndPtGenotyping</prop>
						<prop name="IsChannelProperty">0</prop>
						<prop name="SelectorOrder">12</prop>
						<prop name="ShowInSelector">0</prop>
						<prop name="ShowInTable">0</prop>
						<prop name="TableOrder">12</prop>
					</obj>
					<obj name="item" class="SamplePropType" version="1">
						<prop name="name">EndPt Genotype</prop>
						<prop name="PropClass">Genotype</prop>
						<prop name="AnalysisClass">EndPtGenotyping</prop>
						<prop name="IsChannelProperty">0</prop>
						<prop name="SelectorOrder">13</prop>
						<prop name="ShowInSelector">0</prop>
						<prop name="ShowInTable">0</prop>
						<prop name="TableOrder">13</prop>
					</obj>
					<obj name="item" class="SamplePropType" version="1">
						<prop name="name">Target Name</prop>
						<prop name="PropClass">TargetName</prop>
						<prop name="AnalysisClass">General</prop>
						<prop name="IsChannelProperty">1</prop>
						<prop name="SelectorOrder">14</prop>
						<prop name="ShowInSelector">0</prop>
						<prop name="ShowInTable">0</prop>
						<prop name="TableOrder">14</prop>
					</obj>
					<obj name="item" class="QuantSampleTypePropertyType" version="1">
						<prop name="name">Quantification Sample Type</prop>
						<prop name="PropClass">QuantSampleTypeProperty</prop>
						<prop name="AnalysisClass">Quantification Analysis</prop>
						<prop name="IsChannelProperty">1</prop>
						<prop name="SelectorOrder">15</prop>
						<prop name="ShowInSelector">0</prop>
						<prop name="ShowInTable">0</prop>
						<prop name="TableOrder">15</prop>
					</obj>
					<obj name="item" class="SamplePropType" version="1">
						<prop name="name">Concentration</prop>
						<prop name="PropClass">QuantConcProperty</prop>
						<prop name="AnalysisClass">Quantification Analysis</prop>
						<prop name="IsChannelProperty">1</prop>
						<prop name="SelectorOrder">16</prop>
						<prop name="ShowInSelector">0</prop>
						<prop name="ShowInTable">0</prop>
						<prop name="TableOrder">16</prop>
					</obj>
					<obj name="item" class="QuantCpType" version="1">
						<prop name="name">Cp Low</prop>
						<prop name="PropClass">QuantCpLowProp</prop>
						<prop name="AnalysisClass">Quantification Analysis</prop>
						<prop name="IsChannelProperty">1</prop>
						<prop name="SelectorOrder">17</prop>
						<prop name="ShowInSelector">0</prop>
						<prop name="ShowInTable">0</prop>
						<prop name="TableOrder">17</prop>
					</obj>
					<obj name="item" class="QuantCpType" version="1">
						<prop name="name">Cp High</prop>
						<prop name="PropClass">QuantCpHighProp</prop>
						<prop name="AnalysisClass">Quantification Analysis</prop>
						<prop name="IsChannelProperty">1</prop>
						<prop name="SelectorOrder">18</prop>
						<prop name="ShowInSelector">0</prop>
						<prop name="ShowInTable">0</prop>
						<prop name="TableOrder">18</prop>
					</obj>
					<obj name="item" class="GroupSampleTypePropertyType" version="1">
						<prop name="name">Melt Geno Sample Type</prop>
						<prop name="PropClass">GroupChannelTypeProp</prop>
						<prop name="AnalysisClass">Melt Geno</prop>
						<prop name="IsChannelProperty">1</prop>
						<prop name="SelectorOrder">19</prop>
						<prop name="ShowInSelector">0</prop>
						<prop name="ShowInTable">0</prop>
						<prop name="TableOrder">19</prop>
					</obj>
					<obj name="item" class="SamplePropType" version="1">
						<prop name="name">Melt Geno Genotype</prop>
						<prop name="PropClass">ChannelGenotype</prop>
						<prop name="AnalysisClass">Melt Geno</prop>
						<prop name="IsChannelProperty">1</prop>
						<prop name="SelectorOrder">20</prop>
						<prop name="ShowInSelector">0</prop>
						<prop name="ShowInTable">0</prop>
						<prop name="TableOrder">20</prop>
					</obj>
					<obj name="item" class="RQTargetPropertyType" version="1">
						<prop name="name">Target Type</prop>
						<prop name="PropClass">RQTargetProperty</prop>
						<prop name="AnalysisClass">Relative Quantification</prop>
						<prop name="IsChannelProperty">1</prop>
						<prop name="SelectorOrder">21</prop>
						<prop name="ShowInSelector">0</prop>
						<prop name="ShowInTable">0</prop>
						<prop name="TableOrder">21</prop>
					</obj>
					<obj name="item" class="RQSampleTargetPropertyType" version="1">
						<prop name="name">Combined Sample and Target Type</prop>
						<prop name="PropClass">RQSampleTargetProperty</prop>
						<prop name="AnalysisClass">Relative Quantification</prop>
						<prop name="IsChannelProperty">1</prop>
						<prop name="SelectorOrder">22</prop>
						<prop name="ShowInSelector">0</prop>
						<prop name="ShowInTable">0</prop>
						<prop name="TableOrder">22</prop>
					</obj>
					<obj name="item" class="SamplePropType" version="1">
						<prop name="name">Efficiency</prop>
						<prop name="PropClass">RQEffProp</prop>
						<prop name="AnalysisClass">Relative Quantification</prop>
						<prop name="IsChannelProperty">1</prop>
						<prop name="SelectorOrder">23</prop>
						<prop name="ShowInSelector">0</prop>
						<prop name="ShowInTable">0</prop>
						<prop name="TableOrder">23</prop>
					</obj>
					<obj name="item" class="GroupSampleTypePropertyTypeNoPos" version="1">
						<prop name="name">Scanning Sample Type</prop>
						<prop name="PropClass">GroupChannelTypeProp</prop>
						<prop name="AnalysisClass">Scanning</prop>
						<prop name="IsChannelProperty">1</prop>
						<prop name="SelectorOrder">24</prop>
						<prop name="ShowInSelector">0</prop>
						<prop name="ShowInTable">0</prop>
						<prop name="TableOrder">24</prop>
					</obj>
					<obj name="item" class="SamplePropType" version="1">
						<prop name="name">Scanning Genotype</prop>
						<prop name="PropClass">ChannelGenotype</prop>
						<prop name="AnalysisClass">Scanning</prop>
						<prop name="IsChannelProperty">1</prop>
						<prop name="SelectorOrder">25</prop>
						<prop name="ShowInSelector">0</prop>
						<prop name="ShowInTable">0</prop>
						<prop name="TableOrder">25</prop>
					</obj>
				</list>
			</obj>
			<obj name="SelectedChannels" class="TEMIntegerSet" version="1">
				<list name="Items" count="4">
					<prop name="Item">0</prop>
					<prop name="Item">1</prop>
					<prop name="Item">2</prop>
					<prop name="Item">3</prop>
				</list>
			</obj>
			<obj name="AnalysisProperties" class="ExpPropList" version="1">
				<list name="emlist" count="3">
					<obj name="PropertyObject" class="EndptGenoExtExp" version="3">
						<prop name="PropertyTypeName">Endpt External Experiment</prop>
					</obj>
					<obj name="PropertyObject" class="RQExtRefProp" version="3">
						<prop name="PropertyTypeName">ExtRef</prop>
						<prop name="RefExpProg">-1</prop>
					</obj>
					<obj name="PropertyObject" class="QuantUnitsProp" version="3">
						<prop name="PropertyTypeName">Units</prop>
					</obj>
				</list>
			</obj>
			<obj name="SampleInfoList" class="SamplePropInfoList" version="1">
				<list name="emlist" count="96">
					<obj name="item" class="SamplePropInfo" version="1">
						<obj name="ChannelProperties" class="ChanPropList" version="2">
							<obj name="ChannelProperties" class="EMList" version="1">
								<list name="emlist" count="4">
									<obj name="item" class="PropertyList" version="1">
										<list name="emlist" count="12">
											<obj name="PropertyObject" class="RQSampleTargetProperty" version="4">
												<prop name="PropertyTypeName">Combined Sample and Target Type</prop>
												<prop name="Position">0</prop>
												<prop name="IsDefault">0</prop>
												<obj name="ChannelProp" class="ChannelProperty" version="1">
													<prop name="ChannelIdx">0</prop>
												</obj>
											</obj>
											<obj name="PropertyObject" class="QuantConcProperty" version="4">
												<prop name="PropertyTypeName">Concentration</prop>
												<prop name="Position">0</prop>
												<prop name="IsDefault">1</prop>
												<prop name="Concentration">0</prop>
												<obj name="ChannelProp" class="ChannelProperty" version="1">
													<prop name="ChannelIdx">0</prop>
												</obj>
												<prop name="ReadOnly">1</prop>
											</obj>
											<obj name="PropertyObject" class="QuantCpHighProp" version="4">
												<prop name="PropertyTypeName">Cp High</prop>
												<prop name="Position">0</prop>
												<prop name="IsDefault">1</prop>
												<prop name="CpRangeHigh">0</prop>
												<obj name="ChannelProp" class="ChannelProperty" version="1">
													<prop name="ChannelIdx">0</prop>
												</obj>
												<prop name="ReadOnly">1</prop>
											</obj>
											<obj name="PropertyObject" class="QuantCpLowProp" version="4">
												<prop name="PropertyTypeName">Cp Low</prop>
												<prop name="Position">0</prop>
												<prop name="IsDefault">1</prop>
												<prop name="CpRangeLow">0</prop>
												<obj name="ChannelProp" class="ChannelProperty" version="1">
													<prop name="ChannelIdx">0</prop>
												</obj>
												<prop name="ReadOnly">1</prop>
											</obj>
											<obj name="PropertyObject" class="RQEffProp" version="4">
												<prop name="PropertyTypeName">Efficiency</prop>
												<prop name="Position">0</prop>
												<prop name="IsDefault">1</prop>
												<prop name="Efficiency">2</prop>
												<obj name="ChannelProp" class="ChannelProperty" version="1">
													<prop name="ChannelIdx">0</prop>
												</obj>
											</obj>
											<obj name="PropertyObject" class="ChannelGenotype" version="4">
												<prop name="PropertyTypeName">Melt Geno Genotype</prop>
												<prop name="Position">0</prop>
												<prop name="IsDefault">1</prop>
												<prop name="ReadOnly">1</prop>
												<obj name="ChannelProp" class="ChannelProperty" version="1">
													<prop name="ChannelIdx">0</prop>
												</obj>
											</obj>
											<obj name="PropertyObject" class="GroupChannelTypeProp" version="4">
												<prop name="PropertyTypeName">Melt Geno Sample Type</prop>
												<prop name="Position">0</prop>
												<prop name="IsDefault">0</prop>
												<prop name="GroupSampleType">mstUnknown</prop>
												<obj name="ChannelProp" class="ChannelProperty" version="1">
													<prop name="ChannelIdx">0</prop>
												</obj>
											</obj>
											<obj name="PropertyObject" class="QuantSampleTypeProperty" version="4">
												<prop name="PropertyTypeName">Quantification Sample Type</prop>
												<prop name="Position">0</prop>
												<prop name="IsDefault">0</prop>
												<prop name="SampleType">qsUnknown</prop>
												<obj name="ChannelProp" class="ChannelProperty" version="1">
													<prop name="ChannelIdx">0</prop>
												</obj>
											</obj>
											<obj name="PropertyObject" class="ChannelGenotype" version="4">
												<prop name="PropertyTypeName">Scanning Genotype</prop>
												<prop name="Position">0</prop>
												<prop name="IsDefault">1</prop>
												<prop name="ReadOnly">1</prop>
												<obj name="ChannelProp" class="ChannelProperty" version="1">
													<prop name="ChannelIdx">0</prop>
												</obj>
											</obj>
											<obj name="PropertyObject" class="GroupChannelTypeProp" version="4">
												<prop name="PropertyTypeName">Scanning Sample Type</prop>
												<prop name="Position">0</prop>
												<prop name="IsDefault">0</prop>
												<prop name="GroupSampleType">mstUnknown</prop>
												<obj name="ChannelProp" class="ChannelProperty" version="1">
													<prop name="ChannelIdx">0</prop>
												</obj>
											</obj>
											<obj name="PropertyObject" class="TargetName" version="4">
												<prop name="PropertyTypeName">Target Name</prop>
												<prop name="Position">0</prop>
												<prop name="IsDefault">1</prop>
												<obj name="ChannelProp" class="ChannelProperty" version="1">
													<prop name="ChannelIdx">0</prop>
												</obj>
											</obj>
											<obj name="PropertyObject" class="RQTargetProperty" version="4">
												<prop name="PropertyTypeName">Target Type</prop>
												<prop name="Position">0</prop>
												<prop name="IsDefault">0</prop>
												<prop name="TargetType">dtNone</prop>
												<obj name="ChannelProp" class="ChannelProperty" version="1">
													<prop name="ChannelIdx">0</prop>
												</obj>
											</obj>
										</list>
									</obj>
									<obj name="item" class="PropertyList" version="1">
										<list name="emlist" count="12">
											<obj name="PropertyObject" class="RQSampleTargetProperty" version="4">
												<prop name="PropertyTypeName">Combined Sample and Target Type</prop>
												<prop name="Position">0</prop>
												<prop name="IsDefault">0</prop>
												<obj name="ChannelProp" class="ChannelProperty" version="1">
													<prop name="ChannelIdx">1</prop>
												</obj>
											</obj>
											<obj name="PropertyObject" class="QuantConcProperty" version="4">
												<prop name="PropertyTypeName">Concentration</prop>
												<prop name="Position">0</prop>
												<prop name="IsDefault">1</prop>
												<prop name="Concentration">0</prop>
												<obj name="ChannelProp" class="ChannelProperty" version="1">
													<prop name="ChannelIdx">1</prop>
												</obj>
												<prop name="ReadOnly">1</prop>
											</obj>
											<obj name="PropertyObject" class="QuantCpHighProp" version="4">
												<prop name="PropertyTypeName">Cp High</prop>
												<prop name="Position">0</prop>
												<prop name="IsDefault">1</prop>
												<prop name="CpRangeHigh">0</prop>
												<obj name="ChannelProp" class="ChannelProperty" version="1">
													<prop name="ChannelIdx">1</prop>
												</obj>
												<prop name="ReadOnly">1</prop>
											</obj>
											<obj name="PropertyObject" class="QuantCpLowProp" version="4">
												<prop name="PropertyTypeName">Cp Low</prop>
												<prop name="Position">0</prop>
												<prop name="IsDefault">1</prop>
												<prop name="CpRangeLow">0</prop>
												<obj name="ChannelProp" class="ChannelProperty" version="1">
													<prop name="ChannelIdx">1</prop>
												</obj>
												<prop name="ReadOnly">1</prop>
											</obj>
											<obj name="PropertyObject" class="RQEffProp" version="4">
												<prop name="PropertyTypeName">Efficiency</prop>
												<prop name="Position">0</prop>
												<prop name="IsDefault">1</prop>
												<prop name="Efficiency">2</prop>
												<obj name="ChannelProp" class="ChannelProperty" version="1">
													<prop name="ChannelIdx">1</prop>
												</obj>
											</obj>
											<obj name="PropertyObject" class="ChannelGenotype" version="4">
												<prop name="PropertyTypeName">Melt Geno Genotype</prop>
												<prop name="Position">0</prop>
												<prop name="IsDefault">1</prop>
												<prop name="ReadOnly">1</prop>
												<obj name="ChannelProp" class="ChannelProperty" version="1">
													<prop name="ChannelIdx">1</prop>
												</obj>
											</obj>
											<obj name="PropertyObject" class="GroupChannelTypeProp" version="4">
												<prop name="PropertyTypeName">Melt Geno Sample Type</prop>
												<prop name="Position">0</prop>
												<prop name="IsDefault">0</prop>
												<prop name="GroupSampleType">mstUnknown</prop>
												<obj name="ChannelProp" class="ChannelProperty" version="1">
													<prop name="ChannelIdx">1</prop>
												</obj>
											</obj>
											<obj name="PropertyObject" class="QuantSampleTypeProperty" version="4">
												<prop name="PropertyTypeName">Quantification Sample Type</prop>
												<prop name="Position">0</prop>
												<prop name="IsDefault">0</prop>
												<prop name="SampleType">qsUnknown</prop>
												<obj name="ChannelProp" class="ChannelProperty" version="1">
													<prop name="ChannelIdx">1</prop>
												</obj>
											</obj>
											<obj name="PropertyObject" class="ChannelGenotype" version="4">
												<prop name="PropertyTypeName">Scanning Genotype</prop>
												<prop name="Position">0</prop>
												<prop name="IsDefault">1</prop>
												<prop name="ReadOnly">1</prop>
												<obj name="ChannelProp" class="ChannelProperty" version="1">
													<prop name="ChannelIdx">1</prop>
												</obj>
											</obj>
											<obj name="PropertyObject" class="GroupChannelTypeProp" version="4">
												<prop name="PropertyTypeName">Scanning Sample Type</prop>
												<prop name="Position">0</prop>
												<prop name="IsDefault">0</prop>
												<prop name="GroupSampleType">mstUnknown</prop>
												<obj name="ChannelProp" class="ChannelProperty" version="1">
													<prop name="ChannelIdx">1</prop>
												</obj>
											</obj>
											<obj name="PropertyObject" class="TargetName" version="4">
												<prop name="PropertyTypeName">Target Name</prop>
												<prop name="Position">0</prop>
												<prop name="IsDefault">1</prop>
												<obj name="ChannelProp" class="ChannelProperty" version="1">
													<prop name="ChannelIdx">1</prop>
												</obj>
											</obj>
											<obj name="PropertyObject" class="RQTargetProperty" version="4">
												<prop name="PropertyTypeName">Target Type</prop>
												<prop name="Position">0</prop>
												<prop name="IsDefault">0</prop>
												<prop name="TargetType">dtNone</prop>
												<obj name="ChannelProp" class="ChannelProperty" version="1">
													<prop name="ChannelIdx">1</prop>
												</obj>
											</obj>
										</list>
									</obj>
									<obj name="item" class="PropertyList" version="1">
										<list name="emlist" count="12">
											<obj name="PropertyObject" class="RQSampleTargetProperty" version="4">
												<prop name="PropertyTypeName">Combined Sample and Target Type</prop>
												<prop name="Position">0</prop>
												<prop name="IsDefault">0</prop>
												<obj name="ChannelProp" class="ChannelProperty" version="1">
													<prop name="ChannelIdx">2</prop>
												</obj>
											</obj>
											<obj name="PropertyObject" class="QuantConcProperty" version="4">
												<prop name="PropertyTypeName">Concentration</prop>
												<prop name="Position">0</prop>
												<prop name="IsDefault">1</prop>
												<prop name="Concentration">0</prop>
												<obj name="ChannelProp" class="ChannelProperty" version="1">
													<prop name="ChannelIdx">2</prop>
												</obj>
												<prop name="ReadOnly">1</prop>
											</obj>
											<obj name="PropertyObject" class="QuantCpHighProp" version="4">
												<prop name="PropertyTypeName">Cp High</prop>
												<prop name="Position">0</prop>
												<prop name="IsDefault">1</prop>
												<prop name="CpRangeHigh">0</prop>
												<obj name="ChannelProp" class="ChannelProperty" version="1">
													<prop name="ChannelIdx">2</prop>
												</obj>
												<prop name="ReadOnly">1</prop>
											</obj>
											<obj name="PropertyObject" class="QuantCpLowProp" version="4">
												<prop name="PropertyTypeName">Cp Low</prop>
												<prop name="Position">0</prop>
												<prop name="IsDefault">1</prop>
												<prop name="CpRangeLow">0</prop>
												<obj name="ChannelProp" class="ChannelProperty" version="1">
													<prop name="ChannelIdx">2</prop>
												</obj>
												<prop name="ReadOnly">1</prop>
											</obj>
											<obj name="PropertyObject" class="RQEffProp" version="4">
												<prop name="PropertyTypeName">Efficiency</prop>
												<prop name="Position">0</prop>
												<prop name="IsDefault">1</prop>
												<prop name="Efficiency">2</prop>
												<obj name="ChannelProp" class="ChannelProperty" version="1">
													<prop name="ChannelIdx">2</prop>
												</obj>
											</obj>
											<obj name="PropertyObject" class="ChannelGenotype" version="4">
												<prop name="PropertyTypeName">Melt Geno Genotype</prop>
												<prop name="Position">0</prop>
												<prop name="IsDefault">1</prop>
												<prop name="ReadOnly">1</prop>
												<obj name="ChannelProp" class="ChannelProperty" version="1">
													<prop name="ChannelIdx">2</prop>
												</obj>
											</obj>
											<obj name="PropertyObject" class="GroupChannelTypeProp" version="4">
												<prop name="PropertyTypeName">Melt Geno Sample Type</prop>
												<prop name="Position">0</prop>
												<prop name="IsDefault">0</prop>
												<prop name="GroupSampleType">mstUnknown</prop>
												<obj name="ChannelProp" class="ChannelProperty" version="1">
													<prop name="ChannelIdx">2</prop>
												</obj>
											</obj>
											<obj name="PropertyObject" class="QuantSampleTypeProperty" version="4">
												<prop name="PropertyTypeName">Quantification Sample Type</prop>
												<prop name="Position">0</prop>
												<prop name="IsDefault">0</prop>
												<prop name="SampleType">qsUnknown</prop>
												<obj name="ChannelProp" class="ChannelProperty" version="1">
													<prop name="ChannelIdx">2</prop>
												</obj>
											</obj>
											<obj name="PropertyObject" class="ChannelGenotype" version="4">
												<prop name="PropertyTypeName">Scanning Genotype</prop>
												<prop name="Position">0</prop>
												<prop name="IsDefault">1</prop>
												<prop name="ReadOnly">1</prop>
												<obj name="ChannelProp" class="ChannelProperty" version="1">
													<prop name="ChannelIdx">2</prop>
												</obj>
											</obj>
											<obj name="PropertyObject" class="GroupChannelTypeProp" version="4">
												<prop name="PropertyTypeName">Scanning Sample Type</prop>
												<prop name="Position">0</prop>
												<prop name="IsDefault">0</prop>
												<prop name="GroupSampleType">mstUnknown</prop>
												<obj name="ChannelProp" class="ChannelProperty" version="1">
													<prop name="ChannelIdx">2</prop>
												</obj>
											</obj>
											<obj name="PropertyObject" class="TargetName" version="4">
												<prop name="PropertyTypeName">Target Name</prop>
												<prop name="Position">0</prop>
												<prop name="IsDefault">1</prop>
												<obj name="ChannelProp" class="ChannelProperty" version="1">
													<prop name="ChannelIdx">2</prop>
												</obj>
											</obj>
											<obj name="PropertyObject" class="RQTargetProperty" version="4">
												<prop name="PropertyTypeName">Target Type</prop>
												<prop name="Position">0</prop>
												<prop name="IsDefault">0</prop>
												<prop name="TargetType">dtNone</prop>
												<obj name="ChannelProp" class="ChannelProperty" version="1">
													<prop name="ChannelIdx">2</prop>
												</obj>
											</obj>
										</list>
									</obj>
									<obj name="item" class="PropertyList" version="1">
										<list name="emlist" count="12">
											<obj name="PropertyObject" class="RQSampleTargetProperty" version="4">
												<prop name="PropertyTypeName">Combined Sample and Target Type</prop>
												<prop name="Position">0</prop>
												<prop name="IsDefault">0</prop>
												<obj name="ChannelProp" class="ChannelProperty" version="1">
													<prop name="ChannelIdx">3</prop>
												</obj>
											</obj>
											<obj name="PropertyObject" class="QuantConcProperty" version="4">
												<prop name="PropertyTypeName">Concentration</prop>
												<prop name="Position">0</prop>
												<prop name="IsDefault">1</prop>
												<prop name="Concentration">0</prop>
												<obj name="ChannelProp" class="ChannelProperty" version="1">
													<prop name="ChannelIdx">3</prop>
												</obj>
												<prop name="ReadOnly">1</prop>
											</obj>
											<obj name="PropertyObject" class="QuantCpHighProp" version="4">
												<prop name="PropertyTypeName">Cp High</prop>
												<prop name="Position">0</prop>
												<prop name="IsDefault">1</prop>
												<prop name="CpRangeHigh">0</prop>
												<obj name="ChannelProp" class="ChannelProperty" version="1">
													<prop name="ChannelIdx">3</prop>
												</obj>
												<prop name="ReadOnly">1</prop>
											</obj>
											<obj name="PropertyObject" class="QuantCpLowProp" version="4">
												<prop name="PropertyTypeName">Cp Low</prop>
												<prop name="Position">0</prop>
												<prop name="IsDefault">1</prop>
												<prop name="CpRangeLow">0</prop>
												<obj name="ChannelProp" class="ChannelProperty" version="1">
													<prop name="ChannelIdx">3</prop>
												</obj>
												<prop name="ReadOnly">1</prop>
											</obj>
											<obj name="PropertyObject" class="RQEffProp" version="4">
												<prop name="PropertyTypeName">Efficiency</prop>
												<prop name="Position">0</prop>
												<prop name="IsDefault">1</prop>
												<prop name="Efficiency">2</prop>
												<obj name="ChannelProp" class="ChannelProperty" version="1">
													<prop name="ChannelIdx">3</prop>
												</obj>
											</obj>
											<obj name="PropertyObject" class="ChannelGenotype" version="4">
												<prop name="PropertyTypeName">Melt Geno Genotype</prop>
												<prop name="Position">0</prop>
												<prop name="IsDefault">1</prop>
												<prop name="ReadOnly">1</prop>
												<obj name="ChannelProp" class="ChannelProperty" version="1">
													<prop name="ChannelIdx">3</prop>
												</obj>
											</obj>
											<obj name="PropertyObject" class="GroupChannelTypeProp" version="4">
												<prop name="PropertyTypeName">Melt Geno Sample Type</prop>
												<prop name="Position">0</prop>
												<prop name="IsDefault">0</prop>
												<prop name="GroupSampleType">mstUnknown</prop>
												<obj name="ChannelProp" class="ChannelProperty" version="1">
													<prop name="ChannelIdx">3</prop>
												</obj>
											</obj>
											<obj name="PropertyObject" class="QuantSampleTypeProperty" version="4">
												<prop name="PropertyTypeName">Quantification Sample Type</prop>
												<prop name="Position">0</prop>
												<prop name="IsDefault">0</prop>
												<prop name="SampleType">qsUnknown</prop>
												<obj name="ChannelProp" class="ChannelProperty" version="1">
													<prop name="ChannelIdx">3</prop>
												</obj>
											</obj>
											<obj name="PropertyObject" class="ChannelGenotype" version="4">
												<prop name="PropertyTypeName">Scanning Genotype</prop>
												<prop name="Position">0</prop>
												<prop name="IsDefault">1</prop>
												<prop name="ReadOnly">1</prop>
												<obj name="ChannelProp" class="ChannelProperty" version="1">
													<prop name="ChannelIdx">3</prop>
												</obj>
											</obj>
											<obj name="PropertyObject" class="GroupChannelTypeProp" version="4">
												<prop name="PropertyTypeName">Scanning Sample Type</prop>
												<prop name="Position">0</prop>
												<prop name="IsDefault">0</prop>
												<prop name="GroupSampleType">mstUnknown</prop>
												<obj name="ChannelProp" class="ChannelProperty" version="1">
													<prop name="ChannelIdx">3</prop>
												</obj>
											</obj>
											<obj name="PropertyObject" class="TargetName" version="4">
												<prop name="PropertyTypeName">Target Name</prop>
												<prop name="Position">0</prop>
												<prop name="IsDefault">1</prop>
												<obj name="ChannelProp" class="ChannelProperty" version="1">
													<prop name="ChannelIdx">3</prop>
												</obj>
											</obj>
											<obj name="PropertyObject" class="RQTargetProperty" version="4">
												<prop name="PropertyTypeName">Target Type</prop>
												<prop name="Position">0</prop>
												<prop name="IsDefault">0</prop>
												<prop name="TargetType">dtNone</prop>
												<obj name="ChannelProp" class="ChannelProperty" version="1">
													<prop name="ChannelIdx">3</prop>
												</obj>
											</obj>
										</list>
									</obj>
								</list>
							</obj>
						</obj>
						<prop name="ChannelPropertyCount">4</prop>
						<prop name="ContainerPosition">0</prop>
						<prop name="HasSampleProperties">1</prop>
						<obj name="SampleProperties" class="PropertyList" version="1">
							<list name="emlist" count="14">
								<obj name="PropertyObject" class="SamplePrefColor" version="4">
									<prop name="PropertyTypeName">Color</prop>
									<prop name="Position">0</prop>
									<prop name="IsDefault">0</prop>
									<prop name="Color">$00FF8000</prop>
								</obj>
								<obj name="PropertyObject" class="DominantChannelProp" version="4">
									<prop name="PropertyTypeName">Dominant Channel</prop>
									<prop name="Position">0</prop>
									<prop name="IsDefault">0</prop>
									<prop name="DominantChannel">0</prop>
								</obj>
								<obj name="PropertyObject" class="Genotype" version="4">
									<prop name="PropertyTypeName">EndPt Genotype</prop>
									<prop name="Position">0</prop>
									<prop name="IsDefault">1</prop>
									<prop name="ReadOnly">1</prop>
								</obj>
								<obj name="PropertyObject" class="GroupingSample" version="4">
									<prop name="PropertyTypeName">EndPt Sample Type</prop>
									<prop name="Position">0</prop>
									<prop name="IsDefault">0</prop>
									<prop name="GroupSampleType">mstUnknown</prop>
								</obj>
								<obj name="PropertyObject" class="SamplePrefLineStyle" version="4">
									<prop name="PropertyTypeName">Line Style</prop>
									<prop name="Position">0</prop>
									<prop name="IsDefault">0</prop>
									<prop name="LineStyle">psSolid</prop>
								</obj>
								<obj name="PropertyObject" class="GenSampleEditNotes" version="4">
									<prop name="PropertyTypeName">Notes</prop>
									<prop name="Position">0</prop>
									<prop name="IsDefault">1</prop>
								</obj>
								<obj name="PropertyObject" class="SamplePrefPointStyle" version="4">
									<prop name="PropertyTypeName">Point Style</prop>
									<prop name="Position">0</prop>
									<prop name="IsDefault">0</prop>
									<prop name="PointStyle">psNothing</prop>
								</obj>
								<obj name="PropertyObject" class="GenSampleEditPosition" version="4">
									<prop name="PropertyTypeName">Position</prop>
									<prop name="Position">0</prop>
									<prop name="IsDefault">1</prop>
								</obj>
								<obj name="PropertyObject" class="GenSampleEditReplicate" version="4">
									<prop name="PropertyTypeName">Replicate of</prop>
									<prop name="Position">0</prop>
									<prop name="IsDefault">1</prop>
									<prop name="ReplicateOf">-1</prop>
								</obj>
								<obj name="PropertyObject" class="HTCSampleID" version="4">
									<prop name="PropertyTypeName">Sample ID</prop>
									<prop name="Position">0</prop>
									<prop name="IsDefault">1</prop>
								</obj>
								<obj name="PropertyObject" class="GenSampleEditName" version="4">
									<prop name="PropertyTypeName">Sample Name</prop>
									<prop name="Position">0</prop>
									<prop name="IsDefault">1</prop>
									<prop name="name">Sample 1</prop>
								</obj>
								<obj name="PropertyObject" class="HTCSamplePrepNotes" version="4">
									<prop name="PropertyTypeName">Sample Prep Notes</prop>
									<prop name="Position">0</prop>
									<prop name="IsDefault">1</prop>
								</obj>
								<obj name="PropertyObject" class="GenSampleEditSubset" version="4">
									<prop name="PropertyTypeName">Subsets</prop>
									<prop name="Position">0</prop>
									<prop name="IsDefault">1</prop>
								</obj>
								<obj name="PropertyObject" class="SamplePrefWidth" version="5">
									<prop name="PropertyTypeName">Width</prop>
									<prop name="Position">0</prop>
									<prop name="IsDefault">1</prop>
									<prop name="Width">1</prop>
								</obj>
							</list>
						</obj>
					</obj>
					<obj name="item" class="SamplePropInfo" version="1">
						<obj name="ChannelProperties" class="ChanPropList" version="2">
							<obj name="ChannelProperties" class="EMList" version="1">
								<list name="emlist" count="4">
									<obj name="item" class="PropertyList" version="1">
										<list name="emlist" count="12">
											<obj name="PropertyObject" class="RQSampleTargetProperty" version="4">
												<prop name="PropertyTypeName">Combined Sample and Target Type</prop>
												<prop name="Position">1</prop>
												<prop name="IsDefault">0</prop>
												<obj name="ChannelProp" class="ChannelProperty" version="1">
													<prop name="ChannelIdx">0</prop>
												</obj>
											</obj>
											<obj name="PropertyObject" class="QuantConcProperty" version="4">
												<prop name="PropertyTypeName">Concentration</prop>
												<prop name="Position">1</prop>
												<prop name="IsDefault">1</prop>
												<prop name="Concentration">0</prop>
												<obj name="ChannelProp" class="ChannelProperty" version="1">
													<prop name="ChannelIdx">0</prop>
												</obj>
												<prop name="ReadOnly">1</prop>
											</obj>
											<obj name="PropertyObject" class="QuantCpHighProp" version="4">
												<prop name="PropertyTypeName">Cp High</prop>
												<prop name="Position">1</prop>
												<prop name="IsDefault">1</prop>
												<prop name="CpRangeHigh">0</prop>
												<obj name="ChannelProp" class="ChannelProperty" version="1">
													<prop name="ChannelIdx">0</prop>
												</obj>
												<prop name="ReadOnly">1</prop>
											</obj>
											<obj name="PropertyObject" class="QuantCpLowProp" version="4">
												<prop name="PropertyTypeName">Cp Low</prop>
												<prop name="Position">1</prop>
												<prop name="IsDefault">1</prop>
												<prop name="CpRangeLow">0</prop>
												<obj name="ChannelProp" class="ChannelProperty" version="1">
													<prop name="ChannelIdx">0</prop>
												</obj>
												<prop name="ReadOnly">1</prop>
											</obj>
											<obj name="PropertyObject" class="RQEffProp" version="4">
												<prop name="PropertyTypeName">Efficiency</prop>
												<prop name="Position">1</prop>
												<prop name="IsDefault">1</prop>
												<prop name="Efficiency">2</prop>
												<obj name="ChannelProp" class="ChannelProperty" version="1">
													<prop name="ChannelIdx">0</prop>
												</obj>
											</obj>
											<obj name="PropertyObject" class="ChannelGenotype" version="4">
												<prop name="PropertyTypeName">Melt Geno Genotype</prop>
												<prop name="Position">1</prop>
												<prop name="IsDefault">1</prop>
												<prop name="ReadOnly">1</prop>
												<obj name="ChannelProp" class="ChannelProperty" version="1">
													<prop name="ChannelIdx">0</prop>
												</obj>
											</obj>
											<obj name="PropertyObject" class="GroupChannelTypeProp" version="4">
												<prop name="PropertyTypeName">Melt Geno Sample Type</prop>
												<prop name="Position">1</prop>
												<prop name="IsDefault">0</prop>
												<prop name="GroupSampleType">mstUnknown</prop>
												<obj name="ChannelProp" class="ChannelProperty" version="1">
													<prop name="ChannelIdx">0</prop>
												</obj>
											</obj>
											<obj name="PropertyObject" class="QuantSampleTypeProperty" version="4">
												<prop name="PropertyTypeName">Quantification Sample Type</prop>
												<prop name="Position">1</prop>
												<prop name="IsDefault">0</prop>
												<prop name="SampleType">qsUnknown</prop>
												<obj name="ChannelProp" class="ChannelProperty" version="1">
													<prop name="ChannelIdx">0</prop>
												</obj>
											</obj>
											<obj name="PropertyObject" class="ChannelGenotype" version="4">
												<prop name="PropertyTypeName">Scanning Genotype</prop>
												<prop name="Position">1</prop>
												<prop name="IsDefault">1</prop>
												<prop name="ReadOnly">1</prop>
												<obj name="ChannelProp" class="ChannelProperty" version="1">
													<prop name="ChannelIdx">0</prop>
												</obj>
											</obj>
											<obj name="PropertyObject" class="GroupChannelTypeProp" version="4">
												<prop name="PropertyTypeName">Scanning Sample Type</prop>
												<prop name="Position">1</prop>
												<prop name="IsDefault">0</prop>
												<prop name="GroupSampleType">mstUnknown</prop>
												<obj name="ChannelProp" class="ChannelProperty" version="1">
													<prop name="ChannelIdx">0</prop>
												</obj>
											</obj>
											<obj name="PropertyObject" class="TargetName" version="4">
												<prop name="PropertyTypeName">Target Name</prop>
												<prop name="Position">1</prop>
												<prop name="IsDefault">1</prop>
												<obj name="ChannelProp" class="ChannelProperty" version="1">
													<prop name="ChannelIdx">0</prop>
												</obj>
											</obj>
											<obj name="PropertyObject" class="RQTargetProperty" version="4">
												<prop name="PropertyTypeName">Target Type</prop>
												<prop name="Position">1</prop>
												<prop name="IsDefault">0</prop>
												<prop name="TargetType">dtNone</prop>
												<obj name="ChannelProp" class="ChannelProperty" version="1">
													<prop name="ChannelIdx">0</prop>
												</obj>
											</obj>
										</list>
									</obj>
									<obj name="item" class="PropertyList" version="1">
										<list name="emlist" count="12">
											<obj name="PropertyObject" class="RQSampleTargetProperty" version="4">
												<prop name="PropertyTypeName">Combined Sample and Target Type</prop>
												<prop name="Position">1</prop>
												<prop name="IsDefault">0</prop>
												<obj name="ChannelProp" class="ChannelProperty" version="1">
													<prop name="ChannelIdx">1</prop>
												</obj>
											</obj>
											<obj name="PropertyObject" class="QuantConcProperty" version="4">
												<prop name="PropertyTypeName">Concentration</prop>
												<prop name="Position">1</prop>
												<prop name="IsDefault">1</prop>
												<prop name="Concentration">0</prop>
												<obj name="ChannelProp" class="ChannelProperty" version="1">
													<prop name="ChannelIdx">1</prop>
												</obj>
												<prop name="ReadOnly">1</prop>
											</obj>
											<obj name="PropertyObject" class="QuantCpHighProp" version="4">
												<prop name="PropertyTypeName">Cp High</prop>
												<prop name="Position">1</prop>
												<prop name="IsDefault">1</prop>
												<prop name="CpRangeHigh">0</prop>
												<obj name="ChannelProp" class="ChannelProperty" version="1">
													<prop name="ChannelIdx">1</prop>
												</obj>
												<prop name="ReadOnly">1</prop>
											</obj>
											<obj name="PropertyObject" class="QuantCpLowProp" version="4">
												<prop name="PropertyTypeName">Cp Low</prop>
												<prop name="Position">1</prop>
												<prop name="IsDefault">1</prop>
												<prop name="CpRangeLow">0</prop>
												<obj name="ChannelProp" class="ChannelProperty" version="1">
													<prop name="ChannelIdx">1</prop>
												</obj>
												<prop name="ReadOnly">1</prop>
											</obj>
											<obj name="PropertyObject" class="RQEffProp" version="4">
												<prop name="PropertyTypeName">Efficiency</prop>
												<prop name="Position">1</prop>
												<prop name="IsDefault">1</prop>
												<prop name="Efficiency">2</prop>
												<obj name="ChannelProp" class="ChannelProperty" version="1">
													<prop name="ChannelIdx">1</prop>
												</obj>
											</obj>
											<obj name="PropertyObject" class="ChannelGenotype" version="4">
												<prop name="PropertyTypeName">Melt Geno Genotype</prop>
												<prop name="Position">1</prop>
												<prop name="IsDefault">1</prop>
												<prop name="ReadOnly">1</prop>
												<obj name="ChannelProp" class="ChannelProperty" version="1">
													<prop name="ChannelIdx">1</prop>
												</obj>
											</obj>
											<obj name="PropertyObject" class="GroupChannelTypeProp" version="4">
												<prop name="PropertyTypeName">Melt Geno Sample Type</prop>
												<prop name="Position">1</prop>
												<prop name="IsDefault">0</prop>
												<prop name="GroupSampleType">mstUnknown</prop>
												<obj name="ChannelProp" class="ChannelProperty" version="1">
													<prop name="ChannelIdx">1</prop>
												</obj>
											</obj>
											<obj name="PropertyObject" class="QuantSampleTypeProperty" version="4">
												<prop name="PropertyTypeName">Quantification Sample Type</prop>
												<prop name="Position">1</prop>
												<prop name="IsDefault">0</prop>
												<prop name="SampleType">qsUnknown</prop>
												<obj name="ChannelProp" class="ChannelProperty" version="1">
													<prop name="ChannelIdx">1</prop>
												</obj>
											</obj>
											<obj name="PropertyObject" class="ChannelGenotype" version="4">
												<prop name="PropertyTypeName">Scanning Genotype</prop>
												<prop name="Position">1</prop>
												<prop name="IsDefault">1</prop>
												<prop name="ReadOnly">1</prop>
												<obj name="ChannelProp" class="ChannelProperty" version="1">
													<prop name="ChannelIdx">1</prop>
												</obj>
											</obj>
											<obj name="PropertyObject" class="GroupChannelTypeProp" version="4">
												<prop name="PropertyTypeName">Scanning Sample Type</prop>
												<prop name="Position">1</prop>
												<prop name="IsDefault">0</prop>
												<prop name="GroupSampleType">mstUnknown</prop>
												<obj name="ChannelProp" class="ChannelProperty" version="1">
													<prop name="ChannelIdx">1</prop>
												</obj>
											</obj>
											<obj name="PropertyObject" class="TargetName" version="4">
												<prop name="PropertyTypeName">Target Name</prop>
												<prop name="Position">1</prop>
												<prop name="IsDefault">1</prop>
												<obj name="ChannelProp" class="ChannelProperty" version="1">
													<prop name="ChannelIdx">1</prop>
												</obj>
											</obj>
											<obj name="PropertyObject" class="RQTargetProperty" version="4">
												<prop name="PropertyTypeName">Target Type</prop>
												<prop name="Position">1</prop>
												<prop name="IsDefault">0</prop>
												<prop name="TargetType">dtNone</prop>
												<obj name="ChannelProp" class="ChannelProperty" version="1">
													<prop name="ChannelIdx">1</prop>
												</obj>
											</obj>
										</list>
									</obj>
									<obj name="item" class="PropertyList" version="1">
										<list name="emlist" count="12">
											<obj name="PropertyObject" class="RQSampleTargetProperty" version="4">
												<prop name="PropertyTypeName">Combined Sample and Target Type</prop>
												<prop name="Position">1</prop>
												<prop name="IsDefault">0</prop>
												<obj name="ChannelProp" class="ChannelProperty" version="1">
													<prop name="ChannelIdx">2</prop>
												</obj>
											</obj>
											<obj name="PropertyObject" class="QuantConcProperty" version="4">
												<prop name="PropertyTypeName">Concentration</prop>
												<prop name="Position">1</prop>
												<prop name="IsDefault">1</prop>
												<prop name="Concentration">0</prop>
												<obj name="ChannelProp" class="ChannelProperty" version="1">
													<prop name="ChannelIdx">2</prop>
												</obj>
												<prop name="ReadOnly">1</prop>
											</obj>
											<obj name="PropertyObject" class="QuantCpHighProp" version="4">
												<prop name="PropertyTypeName">Cp High</prop>
												<prop name="Position">1</prop>
												<prop name="IsDefault">1</prop>
												<prop name="CpRangeHigh">0</prop>
												<obj name="ChannelProp" class="ChannelProperty" version="1">
													<prop name="ChannelIdx">2</prop>
												</obj>
												<prop name="ReadOnly">1</prop>
											</obj>
											<obj name="PropertyObject" class="QuantCpLowProp" version="4">
												<prop name="PropertyTypeName">Cp Low</prop>
												<prop name="Position">1</prop>
												<prop name="IsDefault">1</prop>
												<prop name="CpRangeLow">0</prop>
												<obj name="ChannelProp" class="ChannelProperty" version="1">
													<prop name="ChannelIdx">2</prop>
												</obj>
												<prop name="ReadOnly">1</prop>
											</obj>
											<obj name="PropertyObject" class="RQEffProp" version="4">
												<prop name="PropertyTypeName">Efficiency</prop>
												<prop name="Position">1</prop>
												<prop name="IsDefault">1</prop>
												<prop name="Efficiency">2</prop>
												<obj name="ChannelProp" class="ChannelProperty" version="1">
													<prop name="ChannelIdx">2</prop>
												</obj>
											</obj>
											<obj name="PropertyObject" class="ChannelGenotype" version="4">
												<prop name="PropertyTypeName">Melt Geno Genotype</prop>
												<prop name="Position">1</prop>
												<prop name="IsDefault">1</prop>
												<prop name="ReadOnly">1</prop>
												<obj name="ChannelProp" class="ChannelProperty" version="1">
													<prop name="ChannelIdx">2</prop>
												</obj>
											</obj>
											<obj name="PropertyObject" class="GroupChannelTypeProp" version="4">
												<prop name="PropertyTypeName">Melt Geno Sample Type</prop>
												<prop name="Position">1</prop>
												<prop name="IsDefault">0</prop>
												<prop name="GroupSampleType">mstUnknown</prop>
												<obj name="ChannelProp" class="ChannelProperty" version="1">
													<prop name="ChannelIdx">2</prop>
												</obj>
											</obj>
											<obj name="PropertyObject" class="QuantSampleTypeProperty" version="4">
												<prop name="PropertyTypeName">Quantification Sample Type</prop>
												<prop name="Position">1</prop>
												<prop name="IsDefault">0</prop>
												<prop name="SampleType">qsUnknown</prop>
												<obj name="ChannelProp" class="ChannelProperty" version="1">
													<prop name="ChannelIdx">2</prop>
												</obj>
											</obj>
											<obj name="PropertyObject" class="ChannelGenotype" version="4">
												<prop name="PropertyTypeName">Scanning Genotype</prop>
												<prop name="Position">1</prop>
												<prop name="IsDefault">1</prop>
												<prop name="ReadOnly">1</prop>
												<obj name="ChannelProp" class="ChannelProperty" version="1">
													<prop name="ChannelIdx">2</prop>
												</obj>
											</obj>
											<obj name="PropertyObject" class="GroupChannelTypeProp" version="4">
												<prop name="PropertyTypeName">Scanning Sample Type</prop>
												<prop name="Position">1</prop>
												<prop name="IsDefault">0</prop>
												<prop name="GroupSampleType">mstUnknown</prop>
												<obj name="ChannelProp" class="ChannelProperty" version="1">
													<prop name="ChannelIdx">2</prop>
												</obj>
											</obj>
											<obj name="PropertyObject" class="TargetName" version="4">
												<prop name="PropertyTypeName">Target Name</prop>
												<prop name="Position">1</prop>
												<prop name="IsDefault">1</prop>
												<obj name="ChannelProp" class="ChannelProperty" version="1">
													<prop name="ChannelIdx">2</prop>
												</obj>
											</obj>
											<obj name="PropertyObject" class="RQTargetProperty" version="4">
												<prop name="PropertyTypeName">Target Type</prop>
												<prop name="Position">1</prop>
												<prop name="IsDefault">0</prop>
												<prop name="TargetType">dtNone</prop>
												<obj name="ChannelProp" class="ChannelProperty" version="1">
													<prop name="ChannelIdx">2</prop>
												</obj>
											</obj>
										</list>
									</obj>
									<obj name="item" class="PropertyList" version="1">
										<list name="emlist" count="12">
											<obj name="PropertyObject" class="RQSampleTargetProperty" version="4">
												<prop name="PropertyTypeName">Combined Sample and Target Type</prop>
												<prop name="Position">1</prop>
												<prop name="IsDefault">0</prop>
												<obj name="ChannelProp" class="ChannelProperty" version="1">
													<prop name="ChannelIdx">3</prop>
												</obj>
											</obj>
											<obj name="PropertyObject" class="QuantConcProperty" version="4">
												<prop name="PropertyTypeName">Concentration</prop>
												<prop name="Position">1</prop>
												<prop name="IsDefault">1</prop>
												<prop name="Concentration">0</prop>
												<obj name="ChannelProp" class="ChannelProperty" version="1">
													<prop name="ChannelIdx">3</prop>
												</obj>
												<prop name="ReadOnly">1</prop>
											</obj>
											<obj name="PropertyObject" class="QuantCpHighProp" version="4">
												<prop name="PropertyTypeName">Cp High</prop>
												<prop name="Position">1</prop>
												<prop name="IsDefault">1</prop>
												<prop name="CpRangeHigh">0</prop>
												<obj name="ChannelProp" class="ChannelProperty" version="1">
													<prop name="ChannelIdx">3</prop>
												</obj>
												<prop name="ReadOnly">1</prop>
											</obj>
											<obj name="PropertyObject" class="QuantCpLowProp" version="4">
												<prop name="PropertyTypeName">Cp Low</prop>
												<prop name="Position">1</prop>
												<prop name="IsDefault">1</prop>
												<prop name="CpRangeLow">0</prop>
												<obj name="ChannelProp" class="ChannelProperty" version="1">
													<prop name="ChannelIdx">3</prop>
												</obj>
												<prop name="ReadOnly">1</prop>
											</obj>
											<obj name="PropertyObject" class="RQEffProp" version="4">
												<prop name="PropertyTypeName">Efficiency</prop>
												<prop name="Position">1</prop>
												<prop name="IsDefault">1</prop>
												<prop name="Efficiency">2</prop>
												<obj name="ChannelProp" class="ChannelProperty" version="1">
													<prop name="ChannelIdx">3</prop>
												</obj>
											</obj>
											<obj name="PropertyObject" class="ChannelGenotype" version="4">
												<prop name="PropertyTypeName">Melt Geno Genotype</prop>
												<prop name="Position">1</prop>
												<prop name="IsDefault">1</prop>
												<prop name="ReadOnly">1</prop>
												<obj name="ChannelProp" class="ChannelProperty" version="1">
													<prop name="ChannelIdx">3</prop>
												</obj>
											</obj>
											<obj name="PropertyObject" class="GroupChannelTypeProp" version="4">
												<prop name="PropertyTypeName">Melt Geno Sample Type</prop>
												<prop name="Position">1</prop>
												<prop name="IsDefault">0</prop>
												<prop name="GroupSampleType">mstUnknown</prop>
												<obj name="ChannelProp" class="ChannelProperty" version="1">
													<prop name="ChannelIdx">3</prop>
												</obj>
											</obj>
											<obj name="PropertyObject" class="QuantSampleTypeProperty" version="4">
												<prop name="PropertyTypeName">Quantification Sample Type</prop>
												<prop name="Position">1</prop>
												<prop name="IsDefault">0</prop>
												<prop name="SampleType">qsUnknown</prop>
												<obj name="ChannelProp" class="ChannelProperty" version="1">
													<prop name="ChannelIdx">3</prop>
												</obj>
											</obj>
											<obj name="PropertyObject" class="ChannelGenotype" version="4">
												<prop name="PropertyTypeName">Scanning Genotype</prop>
												<prop name="Position">1</prop>
												<prop name="IsDefault">1</prop>
												<prop name="ReadOnly">1</prop>
												<obj name="ChannelProp" class="ChannelProperty" version="1">
													<prop name="ChannelIdx">3</prop>
												</obj>
											</obj>
											<obj name="PropertyObject" class="GroupChannelTypeProp" version="4">
												<prop name="PropertyTypeName">Scanning Sample Type</prop>
												<prop name="Position">1</prop>
												<prop name="IsDefault">0</prop>
												<prop name="GroupSampleType">mstUnknown</prop>
												<obj name="ChannelProp" class="ChannelProperty" version="1">
													<prop name="ChannelIdx">3</prop>
												</obj>
											</obj>
											<obj name="PropertyObject" class="TargetName" version="4">
												<prop name="PropertyTypeName">Target Name</prop>
												<prop name="Position">1</prop>
												<prop name="IsDefault">1</prop>
												<obj name="ChannelProp" class="ChannelProperty" version="1">
													<prop name="ChannelIdx">3</prop>
												</obj>
											</obj>
											<obj name="PropertyObject" class="RQTargetProperty" version="4">
												<prop name="PropertyTypeName">Target Type</prop>
												<prop name="Position">1</prop>
												<prop name="IsDefault">0</prop>
												<prop name="TargetType">dtNone</prop>
												<obj name="ChannelProp" class="ChannelProperty" version="1">
													<prop name="ChannelIdx">3</prop>
												</obj>
											</obj>
										</list>
									</obj>
								</list>
							</obj>
						</obj>
						<prop name="ChannelPropertyCount">4</prop>
						<prop name="ContainerPosition">1</prop>
						<prop name="HasSampleProperties">1</prop>
						<obj name="SampleProperties" class="PropertyList" version="1">
							<list name="emlist" count="14">
								<obj name="PropertyObject" class="SamplePrefColor" version="4">
									<prop name="PropertyTypeName">Color</prop>
									<prop name="Position">1</prop>
									<prop name="IsDefault">0</prop>
									<prop name="Color">clRed</prop>
								</obj>
								<obj name="PropertyObject" class="DominantChannelProp" version="4">
									<prop name="PropertyTypeName">Dominant Channel</prop>
									<prop name="Position">1</prop>
									<prop name="IsDefault">0</prop>
									<prop name="DominantChannel">0</prop>
								</obj>
								<obj name="PropertyObject" class="Genotype" version="4">
									<prop name="PropertyTypeName">EndPt Genotype</prop>
									<prop name="Position">1</prop>
									<prop name="IsDefault">1</prop>
									<prop name="ReadOnly">1</prop>
								</obj>
								<obj name="PropertyObject" class="GroupingSample" version="4">
									<prop name="PropertyTypeName">EndPt Sample Type</prop>
									<prop name="Position">1</prop>
									<prop name="IsDefault">0</prop>
									<prop name="GroupSampleType">mstUnknown</prop>
								</obj>
								<obj name="PropertyObject" class="SamplePrefLineStyle" version="4">
									<prop name="PropertyTypeName">Line Style</prop>
									<prop name="Position">1</prop>
									<prop name="IsDefault">0</prop>
									<prop name="LineStyle">psSolid</prop>
								</obj>
								<obj name="PropertyObject" class="GenSampleEditNotes" version="4">
									<prop name="PropertyTypeName">Notes</prop>
									<prop name="Position">1</prop>
									<prop name="IsDefault">1</prop>
								</obj>
								<obj name="PropertyObject" class="SamplePrefPointStyle" version="4">
									<prop name="PropertyTypeName">Point Style</prop>
									<prop name="Position">1</prop>
									<prop name="IsDefault">0</prop>
									<prop name="PointStyle">psNothing</prop>
								</obj>
								<obj name="PropertyObject" class="GenSampleEditPosition" version="4">
									<prop name="PropertyTypeName">Position</prop>
									<prop name="Position">1</prop>
									<prop name="IsDefault">1</prop>
								</obj>
								<obj name="PropertyObject" class="GenSampleEditReplicate" version="4">
									<prop name="PropertyTypeName">Replicate of</prop>
									<prop name="Position">1</prop>
									<prop name="IsDefault">1</prop>
									<prop name="ReplicateOf">-1</prop>
								</obj>
								<obj name="PropertyObject" class="HTCSampleID" version="4">
									<prop name="PropertyTypeName">Sample ID</prop>
									<prop name="Position">1</prop>
									<prop name="IsDefault">1</prop>
								</obj>
								<obj name="PropertyObject" class="GenSampleEditName" version="4">
									<prop name="PropertyTypeName">Sample Name</prop>
									<prop name="Position">1</prop>
									<prop name="IsDefault">1</prop>
									<prop name="name">Sample 2</prop>
								</obj>
								<obj name="PropertyObject" class="HTCSamplePrepNotes" version="4">
									<prop name="PropertyTypeName">Sample Prep Notes</prop>
									<prop name="Position">1</prop>
									<prop name="IsDefault">1</prop>
								</obj>
								<obj name="PropertyObject" class="GenSampleEditSubset" version="4">
									<prop name="PropertyTypeName">Subsets</prop>
									<prop name="Position">1</prop>
									<prop name="IsDefault">1</prop>
								</obj>
								<obj name="PropertyObject" class="SamplePrefWidth" version="5">
									<prop name="PropertyTypeName">Width</prop>
									<prop name="Position">1</prop>
									<prop name="IsDefault">1</prop>
									<prop name="Width">1</prop>
								</obj>
							</list>
						</obj>
					</obj>
					<obj name="item" class="SamplePropInfo" version="1">
						<obj name="ChannelProperties" class="ChanPropList" version="2">
							<obj name="ChannelProperties" class="EMList" version="1">
								<list name="emlist" count="4">
									<obj name="item" class="PropertyList" version="1">
										<list name="emlist" count="12">
											<obj name="PropertyObject" class="RQSampleTargetProperty" version="4">
												<prop name="PropertyTypeName">Combined Sample and Target Type</prop>
												<prop name="Position">2</prop>
												<prop name="IsDefault">0</prop>
												<obj name="ChannelProp" class="ChannelProperty" version="1">
													<prop name="ChannelIdx">0</prop>
												</obj>
											</obj>
											<obj name="PropertyObject" class="QuantConcProperty" version="4">
												<prop name="PropertyTypeName">Concentration</prop>
												<prop name="Position">2</prop>
												<prop name="IsDefault">1</prop>
												<prop name="Concentration">0</prop>
												<obj name="ChannelProp" class="ChannelProperty" version="1">
													<prop name="ChannelIdx">0</prop>
												</obj>
												<prop name="ReadOnly">1</prop>
											</obj>
											<obj name="PropertyObject" class="QuantCpHighProp" version="4">
												<prop name="PropertyTypeName">Cp High</prop>
												<prop name="Position">2</prop>
												<prop name="IsDefault">1</prop>
												<prop name="CpRangeHigh">0</prop>
												<obj name="ChannelProp" class="ChannelProperty" version="1">
													<prop name="ChannelIdx">0</prop>
												</obj>
												<prop name="ReadOnly">1</prop>
											</obj>
											<obj name="PropertyObject" class="QuantCpLowProp" version="4">
												<prop name="PropertyTypeName">Cp Low</prop>
												<prop name="Position">2</prop>
												<prop name="IsDefault">1</prop>
												<prop name="CpRangeLow">0</prop>
												<obj name="ChannelProp" class="ChannelProperty" version="1">
													<prop name="ChannelIdx">0</prop>
												</obj>
												<prop name="ReadOnly">1</prop>
											</obj>
											<obj name="PropertyObject" class="RQEffProp" version="4">
												<prop name="PropertyTypeName">Efficiency</prop>
												<prop name="Position">2</prop>
												<prop name="IsDefault">1</prop>
												<prop name="Efficiency">2</prop>
												<obj name="ChannelProp" class="ChannelProperty" version="1">
													<prop name="ChannelIdx">0</prop>
												</obj>
											</obj>
											<obj name="PropertyObject" class="ChannelGenotype" version="4">
												<prop name="PropertyTypeName">Melt Geno Genotype</prop>
												<prop name="Position">2</prop>
												<prop name="IsDefault">1</prop>
												<prop name="ReadOnly">1</prop>
												<obj name="ChannelProp" class="ChannelProperty" version="1">
													<prop name="ChannelIdx">0</prop>
												</obj>
											</obj>
											<obj name="PropertyObject" class="GroupChannelTypeProp" version="4">
												<prop name="PropertyTypeName">Melt Geno Sample Type</prop>
												<prop name="Position">2</prop>
												<prop name="IsDefault">0</prop>
												<prop name="GroupSampleType">mstUnknown</prop>
												<obj name="ChannelProp" class="ChannelProperty" version="1">
													<prop name="ChannelIdx">0</prop>
												</obj>
											</obj>
											<obj name="PropertyObject" class="QuantSampleTypeProperty" version="4">
												<prop name="PropertyTypeName">Quantification Sample Type</prop>
												<prop name="Position">2</prop>
												<prop name="IsDefault">0</prop>
												<prop name="SampleType">qsUnknown</prop>
												<obj name="ChannelProp" class="ChannelProperty" version="1">
													<prop name="ChannelIdx">0</prop>
												</obj>
											</obj>
											<obj name="PropertyObject" class="ChannelGenotype" version="4">
												<prop name="PropertyTypeName">Scanning Genotype</prop>
												<prop name="Position">2</prop>
												<prop name="IsDefault">1</prop>
												<prop name="ReadOnly">1</prop>
												<obj name="ChannelProp" class="ChannelProperty" version="1">
													<prop name="ChannelIdx">0</prop>
												</obj>
											</obj>
											<obj name="PropertyObject" class="GroupChannelTypeProp" version="4">
												<prop name="PropertyTypeName">Scanning Sample Type</prop>
												<prop name="Position">2</prop>
												<prop name="IsDefault">0</prop>
												<prop name="GroupSampleType">mstUnknown</prop>
												<obj name="ChannelProp" class="ChannelProperty" version="1">
													<prop name="ChannelIdx">0</prop>
												</obj>
											</obj>
											<obj name="PropertyObject" class="TargetName" version="4">
												<prop name="PropertyTypeName">Target Name</prop>
												<prop name="Position">2</prop>
												<prop name="IsDefault">1</prop>
												<obj name="ChannelProp" class="ChannelProperty" version="1">
													<prop name="ChannelIdx">0</prop>
												</obj>
											</obj>
											<obj name="PropertyObject" class="RQTargetProperty" version="4">
												<prop name="PropertyTypeName">Target Type</prop>
												<prop name="Position">2</prop>
												<prop name="IsDefault">0</prop>
												<prop name="TargetType">dtNone</prop>
												<obj name="ChannelProp" class="ChannelProperty" version="1">
													<prop name="ChannelIdx">0</prop>
												</obj>
											</obj>
										</list>
									</obj>
									<obj name="item" class="PropertyList" version="1">
										<list name="emlist" count="12">
											<obj name="PropertyObject" class="RQSampleTargetProperty" version="4">
												<prop name="PropertyTypeName">Combined Sample and Target Type</prop>
												<prop name="Position">2</prop>
												<prop name="IsDefault">0</prop>
												<obj name="ChannelProp" class="ChannelProperty" version="1">
													<prop name="ChannelIdx">1</prop>
												</obj>
											</obj>
											<obj name="PropertyObject" class="QuantConcProperty" version="4">
												<prop name="PropertyTypeName">Concentration</prop>
												<prop name="Position">2</prop>
												<prop name="IsDefault">1</prop>
												<prop name="Concentration">0</prop>
												<obj name="ChannelProp" class="ChannelProperty" version="1">
													<prop name="ChannelIdx">1</prop>
												</obj>
												<prop name="ReadOnly">1</prop>
											</obj>
											<obj name="PropertyObject" class="QuantCpHighProp" version="4">
												<prop name="PropertyTypeName">Cp High</prop>
												<prop name="Position">2</prop>
												<prop name="IsDefault">1</prop>
												<prop name="CpRangeHigh">0</prop>
												<obj name="ChannelProp" class="ChannelProperty" version="1">
													<prop name="ChannelIdx">1</prop>
												</obj>
												<prop name="ReadOnly">1</prop>
											</obj>
											<obj name="PropertyObject" class="QuantCpLowProp" version="4">
												<prop name="PropertyTypeName">Cp Low</prop>
												<prop name="Position">2</prop>
												<prop name="IsDefault">1</prop>
												<prop name="CpRangeLow">0</prop>
												<obj name="ChannelProp" class="ChannelProperty" version="1">
													<prop name="ChannelIdx">1</prop>
												</obj>
												<prop name="ReadOnly">1</prop>
											</obj>
											<obj name="PropertyObject" class="RQEffProp" version="4">
												<prop name="PropertyTypeName">Efficiency</prop>
												<prop name="Position">2</prop>
												<prop name="IsDefault">1</prop>
												<prop name="Efficiency">2</prop>
												<obj name="ChannelProp" class="ChannelProperty" version="1">
													<prop name="ChannelIdx">1</prop>
												</obj>
											</obj>
											<obj name="PropertyObject" class="ChannelGenotype" version="4">
												<prop name="PropertyTypeName">Melt Geno Genotype</prop>
												<prop name="Position">2</prop>
												<prop name="IsDefault">1</prop>
												<prop name="ReadOnly">1</prop>
												<obj name="ChannelProp" class="ChannelProperty" version="1">
													<prop name="ChannelIdx">1</prop>
												</obj>
											</obj>
											<obj name="PropertyObject" class="GroupChannelTypeProp" version="4">
												<prop name="PropertyTypeName">Melt Geno Sample Type</prop>
												<prop name="Position">2</prop>
												<prop name="IsDefault">0</prop>
												<prop name="GroupSampleType">mstUnknown</prop>
												<obj name="ChannelProp" class="ChannelProperty" version="1">
													<prop name="ChannelIdx">1</prop>
												</obj>
											</obj>
											<obj name="PropertyObject" class="QuantSampleTypeProperty" version="4">
												<prop name="PropertyTypeName">Quantification Sample Type</prop>
												<prop name="Position">2</prop>
												<prop name="IsDefault">0</prop>
												<prop name="SampleType">qsUnknown</prop>
												<obj name="ChannelProp" class="ChannelProperty" version="1">
													<prop name="ChannelIdx">1</prop>
												</obj>
											</obj>
											<obj name="PropertyObject" class="ChannelGenotype" version="4">
												<prop name="PropertyTypeName">Scanning Genotype</prop>
												<prop name="Position">2</prop>
												<prop name="IsDefault">1</prop>
												<prop name="ReadOnly">1</prop>
												<obj name="ChannelProp" class="ChannelProperty" version="1">
													<prop name="ChannelIdx">1</prop>
												</obj>
											</obj>
											<obj name="PropertyObject" class="GroupChannelTypeProp" version="4">
												<prop name="PropertyTypeName">Scanning Sample Type</prop>
												<prop name="Position">2</prop>
												<prop name="IsDefault">0</prop>
												<prop name="GroupSampleType">mstUnknown</prop>
												<obj name="ChannelProp" class="ChannelProperty" version="1">
													<prop name="ChannelIdx">1</prop>
												</obj>
											</obj>
											<obj name="PropertyObject" class="TargetName" version="4">
												<prop name="PropertyTypeName">Target Name</prop>
												<prop name="Position">2</prop>
												<prop name="IsDefault">1</prop>
												<obj name="ChannelProp" class="ChannelProperty" version="1">
													<prop name="ChannelIdx">1</prop>
												</obj>
											</obj>
											<obj name="PropertyObject" class="RQTargetProperty" version="4">
												<prop name="PropertyTypeName">Target Type</prop>
												<prop name="Position">2</prop>
												<prop name="IsDefault">0</prop>
												<prop name="TargetType">dtNone</prop>
												<obj name="ChannelProp" class="ChannelProperty" version="1">
													<prop name="ChannelIdx">1</prop>
												</obj>
											</obj>
										</list>
									</obj>
									<obj name="item" class="PropertyList" version="1">
										<list name="emlist" count="12">
											<obj name="PropertyObject" class="RQSampleTargetProperty" version="4">
												<prop name="PropertyTypeName">Combined Sample and Target Type</prop>
												<prop name="Position">2</prop>
												<prop name="IsDefault">0</prop>
												<obj name="ChannelProp" class="ChannelProperty" version="1">
													<prop name="ChannelIdx">2</prop>
												</obj>
											</obj>
											<obj name="PropertyObject" class="QuantConcProperty" version="4">
												<prop name="PropertyTypeName">Concentration</prop>
												<prop name="Position">2</prop>
												<prop name="IsDefault">1</prop>
												<prop name="Concentration">0</prop>
												<obj name="ChannelProp" class="ChannelProperty" version="1">
													<prop name="ChannelIdx">2</prop>
												</obj>
												<prop name="ReadOnly">1</prop>
											</obj>
											<obj name="PropertyObject" class="QuantCpHighProp" version="4">
												<prop name="PropertyTypeName">Cp High</prop>
												<prop name="Position">2</prop>
												<prop name="IsDefault">1</prop>
												<prop name="CpRangeHigh">0</prop>
												<obj name="ChannelProp" class="ChannelProperty" version="1">
													<prop name="ChannelIdx">2</prop>
												</obj>
												<prop name="ReadOnly">1</prop>
											</obj>
											<obj name="PropertyObject" class="QuantCpLowProp" version="4">
												<prop name="PropertyTypeName">Cp Low</prop>
												<prop name="Position">2</prop>
												<prop name="IsDefault">1</prop>
												<prop name="CpRangeLow">0</prop>
												<obj name="ChannelProp" class="ChannelProperty" version="1">
													<prop name="ChannelIdx">2</prop>
												</obj>
												<prop name="ReadOnly">1</prop>
											</obj>
											<obj name="PropertyObject" class="RQEffProp" version="4">
												<prop name="PropertyTypeName">Efficiency</prop>
												<prop name="Position">2</prop>
												<prop name="IsDefault">1</prop>
												<prop name="Efficiency">2</prop>
												<obj name="ChannelProp" class="ChannelProperty" version="1">
													<prop name="ChannelIdx">2</prop>
												</obj>
											</obj>
											<obj name="PropertyObject" class="ChannelGenotype" version="4">
												<prop name="PropertyTypeName">Melt Geno Genotype</prop>
												<prop name="Position">2</prop>
												<prop name="IsDefault">1</prop>
												<prop name="ReadOnly">1</prop>
												<obj name="ChannelProp" class="ChannelProperty" version="1">
													<prop name="ChannelIdx">2</prop>
												</obj>
											</obj>
											<obj name="PropertyObject" class="GroupChannelTypeProp" version="4">
												<prop name="PropertyTypeName">Melt Geno Sample Type</prop>
												<prop name="Position">2</prop>
												<prop name="IsDefault">0</prop>
												<prop name="GroupSampleType">mstUnknown</prop>
												<obj name="ChannelProp" class="ChannelProperty" version="1">
													<prop name="ChannelIdx">2</prop>
												</obj>
											</obj>
											<obj name="PropertyObject" class="QuantSampleTypeProperty" version="4">
												<prop name="PropertyTypeName">Quantification Sample Type</prop>
												<prop name="Position">2</prop>
												<prop name="IsDefault">0</prop>
												<prop name="SampleType">qsUnknown</prop>
												<obj name="ChannelProp" class="ChannelProperty" version="1">
													<prop name="ChannelIdx">2</prop>
												</obj>
											</obj>
											<obj name="PropertyObject" class="ChannelGenotype" version="4">
												<prop name="PropertyTypeName">Scanning Genotype</prop>
												<prop name="Position">2</prop>
												<prop name="IsDefault">1</prop>
												<prop name="ReadOnly">1</prop>
												<obj name="ChannelProp" class="ChannelProperty" version="1">
													<prop name="ChannelIdx">2</prop>
												</obj>
											</obj>
											<obj name="PropertyObject" class="GroupChannelTypeProp" version="4">
												<prop name="PropertyTypeName">Scanning Sample Type</prop>
												<prop name="Position">2</prop>
												<prop name="IsDefault">0</prop>
												<prop name="GroupSampleType">mstUnknown</prop>
												<obj name="ChannelProp" class="ChannelProperty" version="1">
													<prop name="ChannelIdx">2</prop>
												</obj>
											</obj>
											<obj name="PropertyObject" class="TargetName" version="4">
												<prop name="PropertyTypeName">Target Name</prop>
												<prop name="Position">2</prop>
												<prop name="IsDefault">1</prop>
												<obj name="ChannelProp" class="ChannelProperty" version="1">
													<prop name="ChannelIdx">2</prop>
												</obj>
											</obj>
											<obj name="PropertyObject" class="RQTargetProperty" version="4">
												<prop name="PropertyTypeName">Target Type</prop>
												<prop name="Position">2</prop>
												<prop name="IsDefault">0</prop>
												<prop name="TargetType">dtNone</prop>
												<obj name="ChannelProp" class="ChannelProperty" version="1">
													<prop name="ChannelIdx">2</prop>
												</obj>
											</obj>
										</list>
									</obj>
									<obj name="item" class="PropertyList" version="1">
										<list name="emlist" count="12">
											<obj name="PropertyObject" class="RQSampleTargetProperty" version="4">
												<prop name="PropertyTypeName">Combined Sample and Target Type</prop>
												<prop name="Position">2</prop>
												<prop name="IsDefault">0</prop>
												<obj name="ChannelProp" class="ChannelProperty" version="1">
													<prop name="ChannelIdx">3</prop>
												</obj>
											</obj>
											<obj name="PropertyObject" class="QuantConcProperty" version="4">
												<prop name="PropertyTypeName">Concentration</prop>
												<prop name="Position">2</prop>
												<prop name="IsDefault">1</prop>
												<prop name="Concentration">0</prop>
												<obj name="ChannelProp" class="ChannelProperty" version="1">
													<prop name="ChannelIdx">3</prop>
												</obj>
												<prop name="ReadOnly">1</prop>
											</obj>
											<obj name="PropertyObject" class="QuantCpHighProp" version="4">
												<prop name="PropertyTypeName">Cp High</prop>
												<prop name="Position">2</prop>
												<prop name="IsDefault">1</prop>
												<prop name="CpRangeHigh">0</prop>
												<obj name="ChannelProp" class="ChannelProperty" version="1">
													<prop name="ChannelIdx">3</prop>
												</obj>
												<prop name="ReadOnly">1</prop>
											</obj>
											<obj name="PropertyObject" class="QuantCpLowProp" version="4">
												<prop name="PropertyTypeName">Cp Low</prop>
												<prop name="Position">2</prop>
												<prop name="IsDefault">1</prop>
												<prop name="CpRangeLow">0</prop>
												<obj name="ChannelProp" class="ChannelProperty" version="1">
													<prop name="ChannelIdx">3</prop>
												</obj>
												<prop name="ReadOnly">1</prop>
											</obj>
											<obj name="PropertyObject" class="RQEffProp" version="4">
												<prop name="PropertyTypeName">Efficiency</prop>
												<prop name="Position">2</prop>
												<prop name="IsDefault">1</prop>
												<prop name="Efficiency">2</prop>
												<obj name="ChannelProp" class="ChannelProperty" version="1">
													<prop name="ChannelIdx">3</prop>
												</obj>
											</obj>
											<obj name="PropertyObject" class="ChannelGenotype" version="4">
												<prop name="PropertyTypeName">Melt Geno Genotype</prop>
												<prop name="Position">2</prop>
												<prop name="IsDefault">1</prop>
												<prop name="ReadOnly">1</prop>
												<obj name="ChannelProp" class="ChannelProperty" version="1">
													<prop name="ChannelIdx">3</prop>
												</obj>
											</obj>
											<obj name="PropertyObject" class="GroupChannelTypeProp" version="4">
												<prop name="PropertyTypeName">Melt Geno Sample Type</prop>
												<prop name="Position">2</prop>
												<prop name="IsDefault">0</prop>
												<prop name="GroupSampleType">mstUnknown</prop>
												<obj name="ChannelProp" class="ChannelProperty" version="1">
													<prop name="ChannelIdx">3</prop>
												</obj>
											</obj>
											<obj name="PropertyObject" class="QuantSampleTypeProperty" version="4">
												<prop name="PropertyTypeName">Quantification Sample Type</prop>
												<prop name="Position">2</prop>
												<prop name="IsDefault">0</prop>
												<prop name="SampleType">qsUnknown</prop>
												<obj name="ChannelProp" class="ChannelProperty" version="1">
													<prop name="ChannelIdx">3</prop>
												</obj>
											</obj>
											<obj name="PropertyObject" class="ChannelGenotype" version="4">
												<prop name="PropertyTypeName">Scanning Genotype</prop>
												<prop name="Position">2</prop>
												<prop name="IsDefault">1</prop>
												<prop name="ReadOnly">1</prop>
												<obj name="ChannelProp" class="ChannelProperty" version="1">
													<prop name="ChannelIdx">3</prop>
												</obj>
											</obj>
											<obj name="PropertyObject" class="GroupChannelTypeProp" version="4">
												<prop name="PropertyTypeName">Scanning Sample Type</prop>
												<prop name="Position">2</prop>
												<prop name="IsDefault">0</prop>
												<prop name="GroupSampleType">mstUnknown</prop>
												<obj name="ChannelProp" class="ChannelProperty" version="1">
													<prop name="ChannelIdx">3</prop>
												</obj>
											</obj>
											<obj name="PropertyObject" class="TargetName" version="4">
												<prop name="PropertyTypeName">Target Name</prop>
												<prop name="Position">2</prop>
												<prop name="IsDefault">1</prop>
												<obj name="ChannelProp" class="ChannelProperty" version="1">
													<prop name="ChannelIdx">3</prop>
												</obj>
											</obj>
											<obj name="PropertyObject" class="RQTargetProperty" version="4">
												<prop name="PropertyTypeName">Target Type</prop>
												<prop name="Position">2</prop>
												<prop name="IsDefault">0</prop>
												<prop name="TargetType">dtNone</prop>
												<obj name="ChannelProp" class="ChannelProperty" version="1">
													<prop name="ChannelIdx">3</prop>
												</obj>
											</obj>
										</list>
									</obj>
								</list>
							</obj>
						</obj>
						<prop name="ChannelPropertyCount">4</prop>
						<prop name="ContainerPosition">2</prop>
						<prop name="HasSampleProperties">1</prop>
						<obj name="SampleProperties" class="PropertyList" version="1">
							<list name="emlist" count="14">
								<obj name="PropertyObject" class="SamplePrefColor" version="4">
									<prop name="PropertyTypeName">Color</prop>
									<prop name="Position">2</prop>
									<prop name="IsDefault">0</prop>
									<prop name="Color">$0030D700</prop>
								</obj>
								<obj name="PropertyObject" class="DominantChannelProp" version="4">
									<prop name="PropertyTypeName">Dominant Channel</prop>
									<prop name="Position">2</prop>
									<prop name="IsDefault">0</prop>
									<prop name="DominantChannel">0</prop>
								</obj>
								<obj name="PropertyObject" class="Genotype" version="4">
									<prop name="PropertyTypeName">EndPt Genotype</prop>
									<prop name="Position">2</prop>
									<prop name="IsDefault">1</prop>
									<prop name="ReadOnly">1</prop>
								</obj>
								<obj name="PropertyObject" class="GroupingSample" version="4">
									<prop name="PropertyTypeName">EndPt Sample Type</prop>
									<prop name="Position">2</prop>
									<prop name="IsDefault">0</prop>
									<prop name="GroupSampleType">mstUnknown</prop>
								</obj>
								<obj name="PropertyObject" class="SamplePrefLineStyle" version="4">
									<prop name="PropertyTypeName">Line Style</prop>
									<prop name="Position">2</prop>
									<prop name="IsDefault">0</prop>
									<prop name="LineStyle">psSolid</prop>
								</obj>
								<obj name="PropertyObject" class="GenSampleEditNotes" version="4">
									<prop name="PropertyTypeName">Notes</prop>
									<prop name="Position">2</prop>
									<prop name="IsDefault">1</prop>
								</obj>
								<obj name="PropertyObject" class="SamplePrefPointStyle" version="4">
									<prop name="PropertyTypeName">Point Style</prop>
									<prop name="Position">2</prop>
									<prop name="IsDefault">0</prop>
									<prop name="PointStyle">psNothing</prop>
								</obj>
								<obj name="PropertyObject" class="GenSampleEditPosition" version="4">
									<prop name="PropertyTypeName">Position</prop>
									<prop name="Position">2</prop>
									<prop name="IsDefault">1</prop>
								</obj>
								<obj name="PropertyObject" class="GenSampleEditReplicate" version="4">
									<prop name="PropertyTypeName">Replicate of</prop>
									<prop name="Position">2</prop>
									<prop name="IsDefault">1</prop>
									<prop name="ReplicateOf">-1</prop>
								</obj>
								<obj name="PropertyObject" class="HTCSampleID" version="4">
									<prop name="PropertyTypeName">Sample ID</prop>
									<prop name="Position">2</prop>
									<prop name="IsDefault">1</prop>
								</obj>
								<obj name="PropertyObject" class="GenSampleEditName" version="4">
									<prop name="PropertyTypeName">Sample Name</prop>
									<prop name="Position">2</prop>
									<prop name="IsDefault">1</prop>
									<prop name="name">Sample 3</prop>
								</obj>
								<obj name="PropertyObject" class="HTCSamplePrepNotes" version="4">
									<prop name="PropertyTypeName">Sample Prep Notes</prop>
									<prop name="Position">2</prop>
									<prop name="IsDefault">1</prop>
								</obj>
								<obj name="PropertyObject" class="GenSampleEditSubset" version="4">
									<prop name="PropertyTypeName">Subsets</prop>
									<prop name="Position">2</prop>
									<prop name="IsDefault">1</prop>
								</obj>
								<obj name="PropertyObject" class="SamplePrefWidth" version="5">
									<prop name="PropertyTypeName">Width</prop>
									<prop name="Position">2</prop>
									<prop name="IsDefault">1</prop>
									<prop name="Width">1</prop>
								</obj>
							</list>
						</obj>
					</obj>
					<obj name="item" class="SamplePropInfo" version="1">
						<obj name="ChannelProperties" class="ChanPropList" version="2">
							<obj name="ChannelProperties" class="EMList" version="1">
								<list name="emlist" count="4">
									<obj name="item" class="PropertyList" version="1">
										<list name="emlist" count="12">
											<obj name="PropertyObject" class="RQSampleTargetProperty" version="4">
												<prop name="PropertyTypeName">Combined Sample and Target Type</prop>
												<prop name="Position">3</prop>
												<prop name="IsDefault">0</prop>
												<obj name="ChannelProp" class="ChannelProperty" version="1">
													<prop name="ChannelIdx">0</prop>
												</obj>
											</obj>
											<obj name="PropertyObject" class="QuantConcProperty" version="4">
												<prop name="PropertyTypeName">Concentration</prop>
												<prop name="Position">3</prop>
												<prop name="IsDefault">1</prop>
												<prop name="Concentration">0</prop>
												<obj name="ChannelProp" class="ChannelProperty" version="1">
													<prop name="ChannelIdx">0</prop>
												</obj>
												<prop name="ReadOnly">1</prop>
											</obj>
											<obj name="PropertyObject" class="QuantCpHighProp" version="4">
												<prop name="PropertyTypeName">Cp High</prop>
												<prop name="Position">3</prop>
												<prop name="IsDefault">1</prop>
												<prop name="CpRangeHigh">0</prop>
												<obj name="ChannelProp" class="ChannelProperty" version="1">
													<prop name="ChannelIdx">0</prop>
												</obj>
												<prop name="ReadOnly">1</prop>
											</obj>
											<obj name="PropertyObject" class="QuantCpLowProp" version="4">
												<prop name="PropertyTypeName">Cp Low</prop>
												<prop name="Position">3</prop>
												<prop name="IsDefault">1</prop>
												<prop name="CpRangeLow">0</prop>
												<obj name="ChannelProp" class="ChannelProperty" version="1">
													<prop name="ChannelIdx">0</prop>
												</obj>
												<prop name="ReadOnly">1</prop>
											</obj>
											<obj name="PropertyObject" class="RQEffProp" version="4">
												<prop name="PropertyTypeName">Efficiency</prop>
												<prop name="Position">3</prop>
												<prop name="IsDefault">1</prop>
												<prop name="Efficiency">2</prop>
												<obj name="ChannelProp" class="ChannelProperty" version="1">
													<prop name="ChannelIdx">0</prop>
												</obj>
											</obj>
											<obj name="PropertyObject" class="ChannelGenotype" version="4">
												<prop name="PropertyTypeName">Melt Geno Genotype</prop>
												<prop name="Position">3</prop>
												<prop name="IsDefault">1</prop>
												<prop name="ReadOnly">1</prop>
												<obj name="ChannelProp" class="ChannelProperty" version="1">
													<prop name="ChannelIdx">0</prop>
												</obj>
											</obj>
											<obj name="PropertyObject" class="GroupChannelTypeProp" version="4">
												<prop name="PropertyTypeName">Melt Geno Sample Type</prop>
												<prop name="Position">3</prop>
												<prop name="IsDefault">0</prop>
												<prop name="GroupSampleType">mstUnknown</prop>
												<obj name="ChannelProp" class="ChannelProperty" version="1">
													<prop name="ChannelIdx">0</prop>
												</obj>
											</obj>
											<obj name="PropertyObject" class="QuantSampleTypeProperty" version="4">
												<prop name="PropertyTypeName">Quantification Sample Type</prop>
												<prop name="Position">3</prop>
												<prop name="IsDefault">0</prop>
												<prop name="SampleType">qsUnknown</prop>
												<obj name="ChannelProp" class="ChannelProperty" version="1">
													<prop name="ChannelIdx">0</prop>
												</obj>
											</obj>
											<obj name="PropertyObject" class="ChannelGenotype" version="4">
												<prop name="PropertyTypeName">Scanning Genotype</prop>
												<prop name="Position">3</prop>
												<prop name="IsDefault">1</prop>
												<prop name="ReadOnly">1</prop>
												<obj name="ChannelProp" class="ChannelProperty" version="1">
													<prop name="ChannelIdx">0</prop>
												</obj>
											</obj>
											<obj name="PropertyObject" class="GroupChannelTypeProp" version="4">
												<prop name="PropertyTypeName">Scanning Sample Type</prop>
												<prop name="Position">3</prop>
												<prop name="IsDefault">0</prop>
												<prop name="GroupSampleType">mstUnknown</prop>
												<obj name="ChannelProp" class="ChannelProperty" version="1">
													<prop name="ChannelIdx">0</prop>
												</obj>
											</obj>
											<obj name="PropertyObject" class="TargetName" version="4">
												<prop name="PropertyTypeName">Target Name</prop>
												<prop name="Position">3</prop>
												<prop name="IsDefault">1</prop>
												<obj name="ChannelProp" class="ChannelProperty" version="1">
													<prop name="ChannelIdx">0</prop>
												</obj>
											</obj>
											<obj name="PropertyObject" class="RQTargetProperty" version="4">
												<prop name="PropertyTypeName">Target Type</prop>
												<prop name="Position">3</prop>
												<prop name="IsDefault">0</prop>
												<prop name="TargetType">dtNone</prop>
												<obj name="ChannelProp" class="ChannelProperty" version="1">
													<prop name="ChannelIdx">0</prop>
												</obj>
											</obj>
										</list>
									</obj>
									<obj name="item" class="PropertyList" version="1">
										<list name="emlist" count="12">
											<obj name="PropertyObject" class="RQSampleTargetProperty" version="4">
												<prop name="PropertyTypeName">Combined Sample and Target Type</prop>
												<prop name="Position">3</prop>
												<prop name="IsDefault">0</prop>
												<obj name="ChannelProp" class="ChannelProperty" version="1">
													<prop name="ChannelIdx">1</prop>
												</obj>
											</obj>
											<obj name="PropertyObject" class="QuantConcProperty" version="4">
												<prop name="PropertyTypeName">Concentration</prop>
												<prop name="Position">3</prop>
												<prop name="IsDefault">1</prop>
												<prop name="Concentration">0</prop>
												<obj name="ChannelProp" class="ChannelProperty" version="1">
													<prop name="ChannelIdx">1</prop>
												</obj>
												<prop name="ReadOnly">1</prop>
											</obj>
											<obj name="PropertyObject" class="QuantCpHighProp" version="4">
												<prop name="PropertyTypeName">Cp High</prop>
												<prop name="Position">3</prop>
												<prop name="IsDefault">1</prop>
												<prop name="CpRangeHigh">0</prop>
												<obj name="ChannelProp" class="ChannelProperty" version="1">
													<prop name="ChannelIdx">1</prop>
												</obj>
												<prop name="ReadOnly">1</prop>
											</obj>
											<obj name="PropertyObject" class="QuantCpLowProp" version="4">
												<prop name="PropertyTypeName">Cp Low</prop>
												<prop name="Position">3</prop>
												<prop name="IsDefault">1</prop>
												<prop name="CpRangeLow">0</prop>
												<obj name="ChannelProp" class="ChannelProperty" version="1">
													<prop name="ChannelIdx">1</prop>
												</obj>
												<prop name="ReadOnly">1</prop>
											</obj>
											<obj name="PropertyObject" class="RQEffProp" version="4">
												<prop name="PropertyTypeName">Efficiency</prop>
												<prop name="Position">3</prop>
												<prop name="IsDefault">1</prop>
												<prop name="Efficiency">2</prop>
												<obj name="ChannelProp" class="ChannelProperty" version="1">
													<prop name="ChannelIdx">1</prop>
												</obj>
											</obj>
											<obj name="PropertyObject" class="ChannelGenotype" version="4">
												<prop name="PropertyTypeName">Melt Geno Genotype</prop>
												<prop name="Position">3</prop>
												<prop name="IsDefault">1</prop>
												<prop name="ReadOnly">1</prop>
												<obj name="ChannelProp" class="ChannelProperty" version="1">
													<prop name="ChannelIdx">1</prop>
												</obj>
											</obj>
											<obj name="PropertyObject" class="GroupChannelTypeProp" version="4">
												<prop name="PropertyTypeName">Melt Geno Sample Type</prop>
												<prop name="Position">3</prop>
												<prop name="IsDefault">0</prop>
												<prop name="GroupSampleType">mstUnknown</prop>
												<obj name="ChannelProp" class="ChannelProperty" version="1">
													<prop name="ChannelIdx">1</prop>
												</obj>
											</obj>
											<obj name="PropertyObject" class="QuantSampleTypeProperty" version="4">
												<prop name="PropertyTypeName">Quantification Sample Type</prop>
												<prop name="Position">3</prop>
												<prop name="IsDefault">0</prop>
												<prop name="SampleType">qsUnknown</prop>
												<obj name="ChannelProp" class="ChannelProperty" version="1">
													<prop name="ChannelIdx">1</prop>
												</obj>
											</obj>
											<obj name="PropertyObject" class="ChannelGenotype" version="4">
												<prop name="PropertyTypeName">Scanning Genotype</prop>
												<prop name="Position">3</prop>
												<prop name="IsDefault">1</prop>
												<prop name="ReadOnly">1</prop>
												<obj name="ChannelProp" class="ChannelProperty" version="1">
													<prop name="ChannelIdx">1</prop>
												</obj>
											</obj>
											<obj name="PropertyObject" class="GroupChannelTypeProp" version="4">
												<prop name="PropertyTypeName">Scanning Sample Type</prop>
												<prop name="Position">3</prop>
												<prop name="IsDefault">0</prop>
												<prop name="GroupSampleType">mstUnknown</prop>
												<obj name="ChannelProp" class="ChannelProperty" version="1">
													<prop name="ChannelIdx">1</prop>
												</obj>
											</obj>
											<obj name="PropertyObject" class="TargetName" version="4">
												<prop name="PropertyTypeName">Target Name</prop>
												<prop name="Position">3</prop>
												<prop name="IsDefault">1</prop>
												<obj name="ChannelProp" class="ChannelProperty" version="1">
													<prop name="ChannelIdx">1</prop>
												</obj>
											</obj>
											<obj name="PropertyObject" class="RQTargetProperty" version="4">
												<prop name="PropertyTypeName">Target Type</prop>
												<prop name="Position">3</prop>
												<prop name="IsDefault">0</prop>
												<prop name="TargetType">dtNone</prop>
												<obj name="ChannelProp" class="ChannelProperty" version="1">
													<prop name="ChannelIdx">1</prop>
												</obj>
											</obj>
										</list>
									</obj>
									<obj name="item" class="PropertyList" version="1">
										<list name="emlist" count="12">
											<obj name="PropertyObject" class="RQSampleTargetProperty" version="4">
												<prop name="PropertyTypeName">Combined Sample and Target Type</prop>
												<prop name="Position">3</prop>
												<prop name="IsDefault">0</prop>
												<obj name="ChannelProp" class="ChannelProperty" version="1">
													<prop name="ChannelIdx">2</prop>
												</obj>
											</obj>
											<obj name="PropertyObject" class="QuantConcProperty" version="4">
												<prop name="PropertyTypeName">Concentration</prop>
												<prop name="Position">3</prop>
												<prop name="IsDefault">1</prop>
												<prop name="Concentration">0</prop>
												<obj name="ChannelProp" class="ChannelProperty" version="1">
													<prop name="ChannelIdx">2</prop>
												</obj>
												<prop name="ReadOnly">1</prop>
											</obj>
											<obj name="PropertyObject" class="QuantCpHighProp" version="4">
												<prop name="PropertyTypeName">Cp High</prop>
												<prop name="Position">3</prop>
												<prop name="IsDefault">1</prop>
												<prop name="CpRangeHigh">0</prop>
												<obj name="ChannelProp" class="ChannelProperty" version="1">
													<prop name="ChannelIdx">2</prop>
												</obj>
												<prop name="ReadOnly">1</prop>
											</obj>
											<obj name="PropertyObject" class="QuantCpLowProp" version="4">
												<prop name="PropertyTypeName">Cp Low</prop>
												<prop name="Position">3</prop>
												<prop name="IsDefault">1</prop>
												<prop name="CpRangeLow">0</prop>
												<obj name="ChannelProp" class="ChannelProperty" version="1">
													<prop name="ChannelIdx">2</prop>
												</obj>
												<prop name="ReadOnly">1</prop>
											</obj>
											<obj name="PropertyObject" class="RQEffProp" version="4">
												<prop name="PropertyTypeName">Efficiency</prop>
												<prop name="Position">3</prop>
												<prop name="IsDefault">1</prop>
												<prop name="Efficiency">2</prop>
												<obj name="ChannelProp" class="ChannelProperty" version="1">
													<prop name="ChannelIdx">2</prop>
												</obj>
											</obj>
											<obj name="PropertyObject" class="ChannelGenotype" version="4">
												<prop name="PropertyTypeName">Melt Geno Genotype</prop>
												<prop name="Position">3</prop>
												<prop name="IsDefault">1</prop>
												<prop name="ReadOnly">1</prop>
												<obj name="ChannelProp" class="ChannelProperty" version="1">
													<prop name="ChannelIdx">2</prop>
												</obj>
											</obj>
											<obj name="PropertyObject" class="GroupChannelTypeProp" version="4">
												<prop name="PropertyTypeName">Melt Geno Sample Type</prop>
												<prop name="Position">3</prop>
												<prop name="IsDefault">0</prop>
												<prop name="GroupSampleType">mstUnknown</prop>
												<obj name="ChannelProp" class="ChannelProperty" version="1">
													<prop name="ChannelIdx">2</prop>
												</obj>
											</obj>
											<obj name="PropertyObject" class="QuantSampleTypeProperty" version="4">
												<prop name="PropertyTypeName">Quantification Sample Type</prop>
												<prop name="Position">3</prop>
												<prop name="IsDefault">0</prop>
												<prop name="SampleType">qsUnknown</prop>
												<obj name="ChannelProp" class="ChannelProperty" version="1">
													<prop name="ChannelIdx">2</prop>
												</obj>
											</obj>
											<obj name="PropertyObject" class="ChannelGenotype" version="4">
												<prop name="PropertyTypeName">Scanning Genotype</prop>
												<prop name="Position">3</prop>
												<prop name="IsDefault">1</prop>
												<prop name="ReadOnly">1</prop>
												<obj name="ChannelProp" class="ChannelProperty" version="1">
													<prop name="ChannelIdx">2</prop>
												</obj>
											</obj>
											<obj name="PropertyObject" class="GroupChannelTypeProp" version="4">
												<prop name="PropertyTypeName">Scanning Sample Type</prop>
												<prop name="Position">3</prop>
												<prop name="IsDefault">0</prop>
												<prop name="GroupSampleType">mstUnknown</prop>
												<obj name="ChannelProp" class="ChannelProperty" version="1">
													<prop name="ChannelIdx">2</prop>
												</obj>
											</obj>
											<obj name="PropertyObject" class="TargetName" version="4">
												<prop name="PropertyTypeName">Target Name</prop>
												<prop name="Position">3</prop>
												<prop name="IsDefault">1</prop>
												<obj name="ChannelProp" class="ChannelProperty" version="1">
													<prop name="ChannelIdx">2</prop>
												</obj>
											</obj>
											<obj name="PropertyObject" class="RQTargetProperty" version="4">
												<prop name="PropertyTypeName">Target Type</prop>
												<prop name="Position">3</prop>
												<prop name="IsDefault">0</prop>
												<prop name="TargetType">dtNone</prop>
												<obj name="ChannelProp" class="ChannelProperty" version="1">
													<prop name="ChannelIdx">2</prop>
												</obj>
											</obj>
										</list>
									</obj>
									<obj name="item" class="PropertyList" version="1">
										<list name="emlist" count="12">
											<obj name="PropertyObject" class="RQSampleTargetProperty" version="4">
												<prop name="PropertyTypeName">Combined Sample and Target Type</prop>
												<prop name="Position">3</prop>
												<prop name="IsDefault">0</prop>
												<obj name="ChannelProp" class="ChannelProperty" version="1">
													<prop name="ChannelIdx">3</prop>
												</obj>
											</obj>
											<obj name="PropertyObject" class="QuantConcProperty" version="4">
												<prop name="PropertyTypeName">Concentration</prop>
												<prop name="Position">3</prop>
												<prop name="IsDefault">1</prop>
												<prop name="Concentration">0</prop>
												<obj name="ChannelProp" class="ChannelProperty" version="1">
													<prop name="ChannelIdx">3</prop>
												</obj>
												<prop name="ReadOnly">1</prop>
											</obj>
											<obj name="PropertyObject" class="QuantCpHighProp" version="4">
												<prop name="PropertyTypeName">Cp High</prop>
												<prop name="Position">3</prop>
												<prop name="IsDefault">1</prop>
												<prop name="CpRangeHigh">0</prop>
												<obj name="ChannelProp" class="ChannelProperty" version="1">
													<prop name="ChannelIdx">3</prop>
												</obj>
												<prop name="ReadOnly">1</prop>
											</obj>
											<obj name="PropertyObject" class="QuantCpLowProp" version="4">
												<prop name="PropertyTypeName">Cp Low</prop>
												<prop name="Position">3</prop>
												<prop name="IsDefault">1</prop>
												<prop name="CpRangeLow">0</prop>
												<obj name="ChannelProp" class="ChannelProperty" version="1">
													<prop name="ChannelIdx">3</prop>
												</obj>
												<prop name="ReadOnly">1</prop>
											</obj>
											<obj name="PropertyObject" class="RQEffProp" version="4">
												<prop name="PropertyTypeName">Efficiency</prop>
												<prop name="Position">3</prop>
												<prop name="IsDefault">1</prop>
												<prop name="Efficiency">2</prop>
												<obj name="ChannelProp" class="ChannelProperty" version="1">
													<prop name="ChannelIdx">3</prop>
												</obj>
											</obj>
											<obj name="PropertyObject" class="ChannelGenotype" version="4">
												<prop name="PropertyTypeName">Melt Geno Genotype</prop>
												<prop name="Position">3</prop>
												<prop name="IsDefault">1</prop>
												<prop name="ReadOnly">1</prop>
												<obj name="ChannelProp" class="ChannelProperty" version="1">
													<prop name="ChannelIdx">3</prop>
												</obj>
											</obj>
											<obj name="PropertyObject" class="GroupChannelTypeProp" version="4">
												<prop name="PropertyTypeName">Melt Geno Sample Type</prop>
												<prop name="Position">3</prop>
												<prop name="IsDefault">0</prop>
												<prop name="GroupSampleType">mstUnknown</prop>
												<obj name="ChannelProp" class="ChannelProperty" version="1">
													<prop name="ChannelIdx">3</prop>
												</obj>
											</obj>
											<obj name="PropertyObject" class="QuantSampleTypeProperty" version="4">
												<prop name="PropertyTypeName">Quantification Sample Type</prop>
												<prop name="Position">3</prop>
												<prop name="IsDefault">0</prop>
												<prop name="SampleType">qsUnknown</prop>
												<obj name="ChannelProp" class="ChannelProperty" version="1">
													<prop name="ChannelIdx">3</prop>
												</obj>
											</obj>
											<obj name="PropertyObject" class="ChannelGenotype" version="4">
												<prop name="PropertyTypeName">Scanning Genotype</prop>
												<prop name="Position">3</prop>
												<prop name="IsDefault">1</prop>
												<prop name="ReadOnly">1</prop>
												<obj name="ChannelProp" class="ChannelProperty" version="1">
													<prop name="ChannelIdx">3</prop>
												</obj>
											</obj>
											<obj name="PropertyObject" class="GroupChannelTypeProp" version="4">
												<prop name="PropertyTypeName">Scanning Sample Type</prop>
												<prop name="Position">3</prop>
												<prop name="IsDefault">0</prop>
												<prop name="GroupSampleType">mstUnknown</prop>
												<obj name="ChannelProp" class="ChannelProperty" version="1">
													<prop name="ChannelIdx">3</prop>
												</obj>
											</obj>
											<obj name="PropertyObject" class="TargetName" version="4">
												<prop name="PropertyTypeName">Target Name</prop>
												<prop name="Position">3</prop>
												<prop name="IsDefault">1</prop>
												<obj name="ChannelProp" class="ChannelProperty" version="1">
													<prop name="ChannelIdx">3</prop>
												</obj>
											</obj>
											<obj name="PropertyObject" class="RQTargetProperty" version="4">
												<prop name="PropertyTypeName">Target Type</prop>
												<prop name="Position">3</prop>
												<prop name="IsDefault">0</prop>
												<prop name="TargetType">dtNone</prop>
												<obj name="ChannelProp" class="ChannelProperty" version="1">
													<prop name="ChannelIdx">3</prop>
												</obj>
											</obj>
										</list>
									</obj>
								</list>
							</obj>
						</obj>
						<prop name="ChannelPropertyCount">4</prop>
						<prop name="ContainerPosition">3</prop>
						<prop name="HasSampleProperties">1</prop>
						<obj name="SampleProperties" class="PropertyList" version="1">
							<list name="emlist" count="14">
								<obj name="PropertyObject" class="SamplePrefColor" version="4">
									<prop name="PropertyTypeName">Color</prop>
									<prop name="Position">3</prop>
									<prop name="IsDefault">0</prop>
									<prop name="Color">clFuchsia</prop>
								</obj>
								<obj name="PropertyObject" class="DominantChannelProp" version="4">
									<prop name="PropertyTypeName">Dominant Channel</prop>
									<prop name="Position">3</prop>
									<prop name="IsDefault">0</prop>
									<prop name="DominantChannel">0</prop>
								</obj>
								<obj name="PropertyObject" class="Genotype" version="4">
									<prop name="PropertyTypeName">EndPt Genotype</prop>
									<prop name="Position">3</prop>
									<prop name="IsDefault">1</prop>
									<prop name="ReadOnly">1</prop>
								</obj>
								<obj name="PropertyObject" class="GroupingSample" version="4">
									<prop name="PropertyTypeName">EndPt Sample Type</prop>
									<prop name="Position">3</prop>
									<prop name="IsDefault">0</prop>
									<prop name="GroupSampleType">mstUnknown</prop>
								</obj>
								<obj name="PropertyObject" class="SamplePrefLineStyle" version="4">
									<prop name="PropertyTypeName">Line Style</prop>
									<prop name="Position">3</prop>
									<prop name="IsDefault">0</prop>
									<prop name="LineStyle">psSolid</prop>
								</obj>
								<obj name="PropertyObject" class="GenSampleEditNotes" version="4">
									<prop name="PropertyTypeName">Notes</prop>
									<prop name="Position">3</prop>
									<prop name="IsDefault">1</prop>
								</obj>
								<obj name="PropertyObject" class="SamplePrefPointStyle" version="4">
									<prop name="PropertyTypeName">Point Style</prop>
									<prop name="Position">3</prop>
									<prop name="IsDefault">0</prop>
									<prop name="PointStyle">psNothing</prop>
								</obj>
								<obj name="PropertyObject" class="GenSampleEditPosition" version="4">
									<prop name="PropertyTypeName">Position</prop>
									<prop name="Position">3</prop>
									<prop name="IsDefault">1</prop>
								</obj>
								<obj name="PropertyObject" class="GenSampleEditReplicate" version="4">
									<prop name="PropertyTypeName">Replicate of</prop>
									<prop name="Position">3</prop>
									<prop name="IsDefault">1</prop>
									<prop name="ReplicateOf">-1</prop>
								</obj>
								<obj name="PropertyObject" class="HTCSampleID" version="4">
									<prop name="PropertyTypeName">Sample ID</prop>
									<prop name="Position">3</prop>
									<prop name="IsDefault">1</prop>
								</obj>
								<obj name="PropertyObject" class="GenSampleEditName" version="4">
									<prop name="PropertyTypeName">Sample Name</prop>
									<prop name="Position">3</prop>
									<prop name="IsDefault">1</prop>
									<prop name="name">Sample 4</prop>
								</obj>
								<obj name="PropertyObject" class="HTCSamplePrepNotes" version="4">
									<prop name="PropertyTypeName">Sample Prep Notes</prop>
									<prop name="Position">3</prop>
									<prop name="IsDefault">1</prop>
								</obj>
								<obj name="PropertyObject" class="GenSampleEditSubset" version="4">
									<prop name="PropertyTypeName">Subsets</prop>
									<prop name="Position">3</prop>
									<prop name="IsDefault">1</prop>
								</obj>
								<obj name="PropertyObject" class="SamplePrefWidth" version="5">
									<prop name="PropertyTypeName">Width</prop>
									<prop name="Position">3</prop>
									<prop name="IsDefault">1</prop>
									<prop name="Width">1</prop>
								</obj>
							</list>
						</obj>
					</obj>
					<obj name="item" class="SamplePropInfo" version="1">
						<obj name="ChannelProperties" class="ChanPropList" version="2">
							<obj name="ChannelProperties" class="EMList" version="1">
								<list name="emlist" count="4">
									<obj name="item" class="PropertyList" version="1">
										<list name="emlist" count="12">
											<obj name="PropertyObject" class="RQSampleTargetProperty" version="4">
												<prop name="PropertyTypeName">Combined Sample and Target Type</prop>
												<prop name="Position">4</prop>
												<prop name="IsDefault">0</prop>
												<obj name="ChannelProp" class="ChannelProperty" version="1">
													<prop name="ChannelIdx">0</prop>
												</obj>
											</obj>
											<obj name="PropertyObject" class="QuantConcProperty" version="4">
												<prop name="PropertyTypeName">Concentration</prop>
												<prop name="Position">4</prop>
												<prop name="IsDefault">1</prop>
												<prop name="Concentration">0</prop>
												<obj name="ChannelProp" class="ChannelProperty" version="1">
													<prop name="ChannelIdx">0</prop>
												</obj>
												<prop name="ReadOnly">1</prop>
											</obj>
											<obj name="PropertyObject" class="QuantCpHighProp" version="4">
												<prop name="PropertyTypeName">Cp High</prop>
												<prop name="Position">4</prop>
												<prop name="IsDefault">1</prop>
												<prop name="CpRangeHigh">0</prop>
												<obj name="ChannelProp" class="ChannelProperty" version="1">
													<prop name="ChannelIdx">0</prop>
												</obj>
												<prop name="ReadOnly">1</prop>
											</obj>
											<obj name="PropertyObject" class="QuantCpLowProp" version="4">
												<prop name="PropertyTypeName">Cp Low</prop>
												<prop name="Position">4</prop>
												<prop name="IsDefault">1</prop>
												<prop name="CpRangeLow">0</prop>
												<obj name="ChannelProp" class="ChannelProperty" version="1">
													<prop name="ChannelIdx">0</prop>
												</obj>
												<prop name="ReadOnly">1</prop>
											</obj>
											<obj name="PropertyObject" class="RQEffProp" version="4">
												<prop name="PropertyTypeName">Efficiency</prop>
												<prop name="Position">4</prop>
												<prop name="IsDefault">1</prop>
												<prop name="Efficiency">2</prop>
												<obj name="ChannelProp" class="ChannelProperty" version="1">
													<prop name="ChannelIdx">0</prop>
												</obj>
											</obj>
											<obj name="PropertyObject" class="ChannelGenotype" version="4">
												<prop name="PropertyTypeName">Melt Geno Genotype</prop>
												<prop name="Position">4</prop>
												<prop name="IsDefault">1</prop>
												<prop name="ReadOnly">1</prop>
												<obj name="ChannelProp" class="ChannelProperty" version="1">
													<prop name="ChannelIdx">0</prop>
												</obj>
											</obj>
											<obj name="PropertyObject" class="GroupChannelTypeProp" version="4">
												<prop name="PropertyTypeName">Melt Geno Sample Type</prop>
												<prop name="Position">4</prop>
												<prop name="IsDefault">0</prop>
												<prop name="GroupSampleType">mstUnknown</prop>
												<obj name="ChannelProp" class="ChannelProperty" version="1">
													<prop name="ChannelIdx">0</prop>
												</obj>
											</obj>
											<obj name="PropertyObject" class="QuantSampleTypeProperty" version="4">
												<prop name="PropertyTypeName">Quantification Sample Type</prop>
												<prop name="Position">4</prop>
												<prop name="IsDefault">0</prop>
												<prop name="SampleType">qsUnknown</prop>
												<obj name="ChannelProp" class="ChannelProperty" version="1">
													<prop name="ChannelIdx">0</prop>
												</obj>
											</obj>
											<obj name="PropertyObject" class="ChannelGenotype" version="4">
												<prop name="PropertyTypeName">Scanning Genotype</prop>
												<prop name="Position">4</prop>
												<prop name="IsDefault">1</prop>
												<prop name="ReadOnly">1</prop>
												<obj name="ChannelProp" class="ChannelProperty" version="1">
													<prop name="ChannelIdx">0</prop>
												</obj>
											</obj>
											<obj name="PropertyObject" class="GroupChannelTypeProp" version="4">
												<prop name="PropertyTypeName">Scanning Sample Type</prop>
												<prop name="Position">4</prop>
												<prop name="IsDefault">0</prop>
												<prop name="GroupSampleType">mstUnknown</prop>
												<obj name="ChannelProp" class="ChannelProperty" version="1">
													<prop name="ChannelIdx">0</prop>
												</obj>
											</obj>
											<obj name="PropertyObject" class="TargetName" version="4">
												<prop name="PropertyTypeName">Target Name</prop>
												<prop name="Position">4</prop>
												<prop name="IsDefault">1</prop>
												<obj name="ChannelProp" class="ChannelProperty" version="1">
													<prop name="ChannelIdx">0</prop>
												</obj>
											</obj>
											<obj name="PropertyObject" class="RQTargetProperty" version="4">
												<prop name="PropertyTypeName">Target Type</prop>
												<prop name="Position">4</prop>
												<prop name="IsDefault">0</prop>
												<prop name="TargetType">dtNone</prop>
												<obj name="ChannelProp" class="ChannelProperty" version="1">
													<prop name="ChannelIdx">0</prop>
												</obj>
											</obj>
										</list>
									</obj>
									<obj name="item" class="PropertyList" version="1">
										<list name="emlist" count="12">
											<obj name="PropertyObject" class="RQSampleTargetProperty" version="4">
												<prop name="PropertyTypeName">Combined Sample and Target Type</prop>
												<prop name="Position">4</prop>
												<prop name="IsDefault">0</prop>
												<obj name="ChannelProp" class="ChannelProperty" version="1">
													<prop name="ChannelIdx">1</prop>
												</obj>
											</obj>
											<obj name="PropertyObject" class="QuantConcProperty" version="4">
												<prop name="PropertyTypeName">Concentration</prop>
												<prop name="Position">4</prop>
												<prop name="IsDefault">1</prop>
												<prop name="Concentration">0</prop>
												<obj name="ChannelProp" class="ChannelProperty" version="1">
													<prop name="ChannelIdx">1</prop>
												</obj>
												<prop name="ReadOnly">1</prop>
											</obj>
											<obj name="PropertyObject" class="QuantCpHighProp" version="4">
												<prop name="PropertyTypeName">Cp High</prop>
												<prop name="Position">4</prop>
												<prop name="IsDefault">1</prop>
												<prop name="CpRangeHigh">0</prop>
												<obj name="ChannelProp" class="ChannelProperty" version="1">
													<prop name="ChannelIdx">1</prop>
												</obj>
												<prop name="ReadOnly">1</prop>
											</obj>
											<obj name="PropertyObject" class="QuantCpLowProp" version="4">
												<prop name="PropertyTypeName">Cp Low</prop>
												<prop name="Position">4</prop>
												<prop name="IsDefault">1</prop>
												<prop name="CpRangeLow">0</prop>
												<obj name="ChannelProp" class="ChannelProperty" version="1">
													<prop name="ChannelIdx">1</prop>
												</obj>
												<prop name="ReadOnly">1</prop>
											</obj>
											<obj name="PropertyObject" class="RQEffProp" version="4">
												<prop name="PropertyTypeName">Efficiency</prop>
												<prop name="Position">4</prop>
												<prop name="IsDefault">1</prop>
												<prop name="Efficiency">2</prop>
												<obj name="ChannelProp" class="ChannelProperty" version="1">
													<prop name="ChannelIdx">1</prop>
												</obj>
											</obj>
											<obj name="PropertyObject" class="ChannelGenotype" version="4">
												<prop name="PropertyTypeName">Melt Geno Genotype</prop>
												<prop name="Position">4</prop>
												<prop name="IsDefault">1</prop>
												<prop name="ReadOnly">1</prop>
												<obj name="ChannelProp" class="ChannelProperty" version="1">
													<prop name="ChannelIdx">1</prop>
												</obj>
											</obj>
											<obj name="PropertyObject" class="GroupChannelTypeProp" version="4">
												<prop name="PropertyTypeName">Melt Geno Sample Type</prop>
												<prop name="Position">4</prop>
												<prop name="IsDefault">0</prop>
												<prop name="GroupSampleType">mstUnknown</prop>
												<obj name="ChannelProp" class="ChannelProperty" version="1">
													<prop name="ChannelIdx">1</prop>
												</obj>
											</obj>
											<obj name="PropertyObject" class="QuantSampleTypeProperty" version="4">
												<prop name="PropertyTypeName">Quantification Sample Type</prop>
												<prop name="Position">4</prop>
												<prop name="IsDefault">0</prop>
												<prop name="SampleType">qsUnknown</prop>
												<obj name="ChannelProp" class="ChannelProperty" version="1">
													<prop name="ChannelIdx">1</prop>
												</obj>
											</obj>
											<obj name="PropertyObject" class="ChannelGenotype" version="4">
												<prop name="PropertyTypeName">Scanning Genotype</prop>
												<prop name="Position">4</prop>
												<prop name="IsDefault">1</prop>
												<prop name="ReadOnly">1</prop>
												<obj name="ChannelProp" class="ChannelProperty" version="1">
													<prop name="ChannelIdx">1</prop>
												</obj>
											</obj>
											<obj name="PropertyObject" class="GroupChannelTypeProp" version="4">
												<prop name="PropertyTypeName">Scanning Sample Type</prop>
												<prop name="Position">4</prop>
												<prop name="IsDefault">0</prop>
												<prop name="GroupSampleType">mstUnknown</prop>
												<obj name="ChannelProp" class="ChannelProperty" version="1">
													<prop name="ChannelIdx">1</prop>
												</obj>
											</obj>
											<obj name="PropertyObject" class="TargetName" version="4">
												<prop name="PropertyTypeName">Target Name</prop>
												<prop name="Position">4</prop>
												<prop name="IsDefault">1</prop>
												<obj name="ChannelProp" class="ChannelProperty" version="1">
													<prop name="ChannelIdx">1</prop>
												</obj>
											</obj>
											<obj name="PropertyObject" class="RQTargetProperty" version="4">
												<prop name="PropertyTypeName">Target Type</prop>
												<prop name="Position">4</prop>
												<prop name="IsDefault">0</prop>
												<prop name="TargetType">dtNone</prop>
												<obj name="ChannelProp" class="ChannelProperty" version="1">
													<prop name="ChannelIdx">1</prop>
												</obj>
											</obj>
										</list>
									</obj>
									<obj name="item" class="PropertyList" version="1">
										<list name="emlist" count="12">
											<obj name="PropertyObject" class="RQSampleTargetProperty" version="4">
												<prop name="PropertyTypeName">Combined Sample and Target Type</prop>
												<prop name="Position">4</prop>
												<prop name="IsDefault">0</prop>
												<obj name="ChannelProp" class="ChannelProperty" version="1">
													<prop name="ChannelIdx">2</prop>
												</obj>
											</obj>
											<obj name="PropertyObject" class="QuantConcProperty" version="4">
												<prop name="PropertyTypeName">Concentration</prop>
												<prop name="Position">4</prop>
												<prop name="IsDefault">1</prop>
												<prop name="Concentration">0</prop>
												<obj name="ChannelProp" class="ChannelProperty" version="1">
													<prop name="ChannelIdx">2</prop>
												</obj>
												<prop name="ReadOnly">1</prop>
											</obj>
											<obj name="PropertyObject" class="QuantCpHighProp" version="4">
												<prop name="PropertyTypeName">Cp High</prop>
												<prop name="Position">4</prop>
												<prop name="IsDefault">1</prop>
												<prop name="CpRangeHigh">0</prop>
												<obj name="ChannelProp" class="ChannelProperty" version="1">
													<prop name="ChannelIdx">2</prop>
												</obj>
												<prop name="ReadOnly">1</prop>
											</obj>
											<obj name="PropertyObject" class="QuantCpLowProp" version="4">
												<prop name="PropertyTypeName">Cp Low</prop>
												<prop name="Position">4</prop>
												<prop name="IsDefault">1</prop>
												<prop name="CpRangeLow">0</prop>
												<obj name="ChannelProp" class="ChannelProperty" version="1">
													<prop name="ChannelIdx">2</prop>
												</obj>
												<prop name="ReadOnly">1</prop>
											</obj>
											<obj name="PropertyObject" class="RQEffProp" version="4">
												<prop name="PropertyTypeName">Efficiency</prop>
												<prop name="Position">4</prop>
												<prop name="IsDefault">1</prop>
												<prop name="Efficiency">2</prop>
												<obj name="ChannelProp" class="ChannelProperty" version="1">
													<prop name="ChannelIdx">2</prop>
												</obj>
											</obj>
											<obj name="PropertyObject" class="ChannelGenotype" version="4">
												<prop name="PropertyTypeName">Melt Geno Genotype</prop>
												<prop name="Position">4</prop>
												<prop name="IsDefault">1</prop>
												<prop name="ReadOnly">1</prop>
												<obj name="ChannelProp" class="ChannelProperty" version="1">
													<prop name="ChannelIdx">2</prop>
												</obj>
											</obj>
											<obj name="PropertyObject" class="GroupChannelTypeProp" version="4">
												<prop name="PropertyTypeName">Melt Geno Sample Type</prop>
												<prop name="Position">4</prop>
												<prop name="IsDefault">0</prop>
												<prop name="GroupSampleType">mstUnknown</prop>
												<obj name="ChannelProp" class="ChannelProperty" version="1">
													<prop name="ChannelIdx">2</prop>
												</obj>
											</obj>
											<obj name="PropertyObject" class="QuantSampleTypeProperty" version="4">
												<prop name="PropertyTypeName">Quantification Sample Type</prop>
												<prop name="Position">4</prop>
												<prop name="IsDefault">0</prop>
												<prop name="SampleType">qsUnknown</prop>
												<obj name="ChannelProp" class="ChannelProperty" version="1">
													<prop name="ChannelIdx">2</prop>
												</obj>
											</obj>
											<obj name="PropertyObject" class="ChannelGenotype" version="4">
												<prop name="PropertyTypeName">Scanning Genotype</prop>
												<prop name="Position">4</prop>
												<prop name="IsDefault">1</prop>
												<prop name="ReadOnly">1</prop>
												<obj name="ChannelProp" class="ChannelProperty" version="1">
													<prop name="ChannelIdx">2</prop>
												</obj>
											</obj>
											<obj name="PropertyObject" class="GroupChannelTypeProp" version="4">
												<prop name="PropertyTypeName">Scanning Sample Type</prop>
												<prop name="Position">4</prop>
												<prop name="IsDefault">0</prop>
												<prop name="GroupSampleType">mstUnknown</prop>
												<obj name="ChannelProp" class="ChannelProperty" version="1">
													<prop name="ChannelIdx">2</prop>
												</obj>
											</obj>
											<obj name="PropertyObject" class="TargetName" version="4">
												<prop name="PropertyTypeName">Target Name</prop>
												<prop name="Position">4</prop>
												<prop name="IsDefault">1</prop>
												<obj name="ChannelProp" class="ChannelProperty" version="1">
													<prop name="ChannelIdx">2</prop>
												</obj>
											</obj>
											<obj name="PropertyObject" class="RQTargetProperty" version="4">
												<prop name="PropertyTypeName">Target Type</prop>
												<prop name="Position">4</prop>
												<prop name="IsDefault">0</prop>
												<prop name="TargetType">dtNone</prop>
												<obj name="ChannelProp" class="ChannelProperty" version="1">
													<prop name="ChannelIdx">2</prop>
												</obj>
											</obj>
										</list>
									</obj>
									<obj name="item" class="PropertyList" version="1">
										<list name="emlist" count="12">
											<obj name="PropertyObject" class="RQSampleTargetProperty" version="4">
												<prop name="PropertyTypeName">Combined Sample and Target Type</prop>
												<prop name="Position">4</prop>
												<prop name="IsDefault">0</prop>
												<obj name="ChannelProp" class="ChannelProperty" version="1">
													<prop name="ChannelIdx">3</prop>
												</obj>
											</obj>
											<obj name="PropertyObject" class="QuantConcProperty" version="4">
												<prop name="PropertyTypeName">Concentration</prop>
												<prop name="Position">4</prop>
												<prop name="IsDefault">1</prop>
												<prop name="Concentration">0</prop>
												<obj name="ChannelProp" class="ChannelProperty" version="1">
													<prop name="ChannelIdx">3</prop>
												</obj>
												<prop name="ReadOnly">1</prop>
											</obj>
											<obj name="PropertyObject" class="QuantCpHighProp" version="4">
												<prop name="PropertyTypeName">Cp High</prop>
												<prop name="Position">4</prop>
												<prop name="IsDefault">1</prop>
												<prop name="CpRangeHigh">0</prop>
												<obj name="ChannelProp" class="ChannelProperty" version="1">
													<prop name="ChannelIdx">3</prop>
												</obj>
												<prop name="ReadOnly">1</prop>
											</obj>
											<obj name="PropertyObject" class="QuantCpLowProp" version="4">
												<prop name="PropertyTypeName">Cp Low</prop>
												<prop name="Position">4</prop>
												<prop name="IsDefault">1</prop>
												<prop name="CpRangeLow">0</prop>
												<obj name="ChannelProp" class="ChannelProperty" version="1">
													<prop name="ChannelIdx">3</prop>
												</obj>
												<prop name="ReadOnly">1</prop>
											</obj>
											<obj name="PropertyObject" class="RQEffProp" version="4">
												<prop name="PropertyTypeName">Efficiency</prop>
												<prop name="Position">4</prop>
												<prop name="IsDefault">1</prop>
												<prop name="Efficiency">2</prop>
												<obj name="ChannelProp" class="ChannelProperty" version="1">
													<prop name="ChannelIdx">3</prop>
												</obj>
											</obj>
											<obj name="PropertyObject" class="ChannelGenotype" version="4">
												<prop name="PropertyTypeName">Melt Geno Genotype</prop>
												<prop name="Position">4</prop>
												<prop name="IsDefault">1</prop>
												<prop name="ReadOnly">1</prop>
												<obj name="ChannelProp" class="ChannelProperty" version="1">
													<prop name="ChannelIdx">3</prop>
												</obj>
											</obj>
											<obj name="PropertyObject" class="GroupChannelTypeProp" version="4">
												<prop name="PropertyTypeName">Melt Geno Sample Type</prop>
												<prop name="Position">4</prop>
												<prop name="IsDefault">0</prop>
												<prop name="GroupSampleType">mstUnknown</prop>
												<obj name="ChannelProp" class="ChannelProperty" version="1">
													<prop name="ChannelIdx">3</prop>
												</obj>
											</obj>
											<obj name="PropertyObject" class="QuantSampleTypeProperty" version="4">
												<prop name="PropertyTypeName">Quantification Sample Type</prop>
												<prop name="Position">4</prop>
												<prop name="IsDefault">0</prop>
												<prop name="SampleType">qsUnknown</prop>
												<obj name="ChannelProp" class="ChannelProperty" version="1">
													<prop name="ChannelIdx">3</prop>
												</obj>
											</obj>
											<obj name="PropertyObject" class="ChannelGenotype" version="4">
												<prop name="PropertyTypeName">Scanning Genotype</prop>
												<prop name="Position">4</prop>
												<prop name="IsDefault">1</prop>
												<prop name="ReadOnly">1</prop>
												<obj name="ChannelProp" class="ChannelProperty" version="1">
													<prop name="ChannelIdx">3</prop>
												</obj>
											</obj>
											<obj name="PropertyObject" class="GroupChannelTypeProp" version="4">
												<prop name="PropertyTypeName">Scanning Sample Type</prop>
												<prop name="Position">4</prop>
												<prop name="IsDefault">0</prop>
												<prop name="GroupSampleType">mstUnknown</prop>
												<obj name="ChannelProp" class="ChannelProperty" version="1">
													<prop name="ChannelIdx">3</prop>
												</obj>
											</obj>
											<obj name="PropertyObject" class="TargetName" version="4">
												<prop name="PropertyTypeName">Target Name</prop>
												<prop name="Position">4</prop>
												<prop name="IsDefault">1</prop>
												<obj name="ChannelProp" class="ChannelProperty" version="1">
													<prop name="ChannelIdx">3</prop>
												</obj>
											</obj>
											<obj name="PropertyObject" class="RQTargetProperty" version="4">
												<prop name="PropertyTypeName">Target Type</prop>
												<prop name="Position">4</prop>
												<prop name="IsDefault">0</prop>
												<prop name="TargetType">dtNone</prop>
												<obj name="ChannelProp" class="ChannelProperty" version="1">
													<prop name="ChannelIdx">3</prop>
												</obj>
											</obj>
										</list>
									</obj>
								</list>
							</obj>
						</obj>
						<prop name="ChannelPropertyCount">4</prop>
						<prop name="ContainerPosition">4</prop>
						<prop name="HasSampleProperties">1</prop>
						<obj name="SampleProperties" class="PropertyList" version="1">
							<list name="emlist" count="14">
								<obj name="PropertyObject" class="SamplePrefColor" version="4">
									<prop name="PropertyTypeName">Color</prop>
									<prop name="Position">4</prop>
									<prop name="IsDefault">0</prop>
									<prop name="Color">clGray</prop>
								</obj>
								<obj name="PropertyObject" class="DominantChannelProp" version="4">
									<prop name="PropertyTypeName">Dominant Channel</prop>
									<prop name="Position">4</prop>
									<prop name="IsDefault">0</prop>
									<prop name="DominantChannel">0</prop>
								</obj>
								<obj name="PropertyObject" class="Genotype" version="4">
									<prop name="PropertyTypeName">EndPt Genotype</prop>
									<prop name="Position">4</prop>
									<prop name="IsDefault">1</prop>
									<prop name="ReadOnly">1</prop>
								</obj>
								<obj name="PropertyObject" class="GroupingSample" version="4">
									<prop name="PropertyTypeName">EndPt Sample Type</prop>
									<prop name="Position">4</prop>
									<prop name="IsDefault">0</prop>
									<prop name="GroupSampleType">mstUnknown</prop>
								</obj>
								<obj name="PropertyObject" class="SamplePrefLineStyle" version="4">
									<prop name="PropertyTypeName">Line Style</prop>
									<prop name="Position">4</prop>
									<prop name="IsDefault">0</prop>
									<prop name="LineStyle">psSolid</prop>
								</obj>
								<obj name="PropertyObject" class="GenSampleEditNotes" version="4">
									<prop name="PropertyTypeName">Notes</prop>
									<prop name="Position">4</prop>
									<prop name="IsDefault">1</prop>
								</obj>
								<obj name="PropertyObject" class="SamplePrefPointStyle" version="4">
									<prop name="PropertyTypeName">Point Style</prop>
									<prop name="Position">4</prop>
									<prop name="IsDefault">0</prop>
									<prop name="PointStyle">psNothing</prop>
								</obj>
								<obj name="PropertyObject" class="GenSampleEditPosition" version="4">
									<prop name="PropertyTypeName">Position</prop>
									<prop name="Position">4</prop>
									<prop name="IsDefault">1</prop>
								</obj>
								<obj name="PropertyObject" class="GenSampleEditReplicate" version="4">
									<prop name="PropertyTypeName">Replicate of</prop>
									<prop name="Position">4</prop>
									<prop name="IsDefault">1</prop>
									<prop name="ReplicateOf">-1</prop>
								</obj>
								<obj name="PropertyObject" class="HTCSampleID" version="4">
									<prop name="PropertyTypeName">Sample ID</prop>
									<prop name="Position">4</prop>
									<prop name="IsDefault">1</prop>
								</obj>
								<obj name="PropertyObject" class="GenSampleEditName" version="4">
									<prop name="PropertyTypeName">Sample Name</prop>
									<prop name="Position">4</prop>
									<prop name="IsDefault">1</prop>
									<prop name="name">Sample 5</prop>
								</obj>
								<obj name="PropertyObject" class="HTCSamplePrepNotes" version="4">
									<prop name="PropertyTypeName">Sample Prep Notes</prop>
									<prop name="Position">4</prop>
									<prop name="IsDefault">1</prop>
								</obj>
								<obj name="PropertyObject" class="GenSampleEditSubset" version="4">
									<prop name="PropertyTypeName">Subsets</prop>
									<prop name="Position">4</prop>
									<prop name="IsDefault">1</prop>
								</obj>
								<obj name="PropertyObject" class="SamplePrefWidth" version="5">
									<prop name="PropertyTypeName">Width</prop>
									<prop name="Position">4</prop>
									<prop name="IsDefault">1</prop>
									<prop name="Width">1</prop>
								</obj>
							</list>
						</obj>
					</obj>
					<obj name="item" class="SamplePropInfo" version="1">
						<obj name="ChannelProperties" class="ChanPropList" version="2">
							<obj name="ChannelProperties" class="EMList" version="1">
								<list name="emlist" count="4">
									<obj name="item" class="PropertyList" version="1">
										<list name="emlist" count="12">
											<obj name="PropertyObject" class="RQSampleTargetProperty" version="4">
												<prop name="PropertyTypeName">Combined Sample and Target Type</prop>
												<prop name="Position">5</prop>
												<prop name="IsDefault">0</prop>
												<obj name="ChannelProp" class="ChannelProperty" version="1">
													<prop name="ChannelIdx">0</prop>
												</obj>
											</obj>
											<obj name="PropertyObject" class="QuantConcProperty" version="4">
												<prop name="PropertyTypeName">Concentration</prop>
												<prop name="Position">5</prop>
												<prop name="IsDefault">1</prop>
												<prop name="Concentration">0</prop>
												<obj name="ChannelProp" class="ChannelProperty" version="1">
													<prop name="ChannelIdx">0</prop>
												</obj>
												<prop name="ReadOnly">1</prop>
											</obj>
											<obj name="PropertyObject" class="QuantCpHighProp" version="4">
												<prop name="PropertyTypeName">Cp High</prop>
												<prop name="Position">5</prop>
												<prop name="IsDefault">1</prop>
												<prop name="CpRangeHigh">0</prop>
												<obj name="ChannelProp" class="ChannelProperty" version="1">
													<prop name="ChannelIdx">0</prop>
												</obj>
												<prop name="ReadOnly">1</prop>
											</obj>
											<obj name="PropertyObject" class="QuantCpLowProp" version="4">
												<prop name="PropertyTypeName">Cp Low</prop>
												<prop name="Position">5</prop>
												<prop name="IsDefault">1</prop>
												<prop name="CpRangeLow">0</prop>
												<obj name="ChannelProp" class="ChannelProperty" version="1">
													<prop name="ChannelIdx">0</prop>
												</obj>
												<prop name="ReadOnly">1</prop>
											</obj>
											<obj name="PropertyObject" class="RQEffProp" version="4">
												<prop name="PropertyTypeName">Efficiency</prop>
												<prop name="Position">5</prop>
												<prop name="IsDefault">1</prop>
												<prop name="Efficiency">2</prop>
												<obj name="ChannelProp" class="ChannelProperty" version="1">
													<prop name="ChannelIdx">0</prop>
												</obj>
											</obj>
											<obj name="PropertyObject" class="ChannelGenotype" version="4">
												<prop name="PropertyTypeName">Melt Geno Genotype</prop>
												<prop name="Position">5</prop>
												<prop name="IsDefault">1</prop>
												<prop name="ReadOnly">1</prop>
												<obj name="ChannelProp" class="ChannelProperty" version="1">
													<prop name="ChannelIdx">0</prop>
												</obj>
											</obj>
											<obj name="PropertyObject" class="GroupChannelTypeProp" version="4">
												<prop name="PropertyTypeName">Melt Geno Sample Type</prop>
												<prop name="Position">5</prop>
												<prop name="IsDefault">0</prop>
												<prop name="GroupSampleType">mstUnknown</prop>
												<obj name="ChannelProp" class="ChannelProperty" version="1">
													<prop name="ChannelIdx">0</prop>
												</obj>
											</obj>
											<obj name="PropertyObject" class="QuantSampleTypeProperty" version="4">
												<prop name="PropertyTypeName">Quantification Sample Type</prop>
												<prop name="Position">5</prop>
												<prop name="IsDefault">0</prop>
												<prop name="SampleType">qsUnknown</prop>
												<obj name="ChannelProp" class="ChannelProperty" version="1">
													<prop name="ChannelIdx">0</prop>
												</obj>
											</obj>
											<obj name="PropertyObject" class="ChannelGenotype" version="4">
												<prop name="PropertyTypeName">Scanning Genotype</prop>
												<prop name="Position">5</prop>
												<prop name="IsDefault">1</prop>
												<prop name="ReadOnly">1</prop>
												<obj name="ChannelProp" class="ChannelProperty" version="1">
													<prop name="ChannelIdx">0</prop>
												</obj>
											</obj>
											<obj name="PropertyObject" class="GroupChannelTypeProp" version="4">
												<prop name="PropertyTypeName">Scanning Sample Type</prop>
												<prop name="Position">5</prop>
												<prop name="IsDefault">0</prop>
												<prop name="GroupSampleType">mstUnknown</prop>
												<obj name="ChannelProp" class="ChannelProperty" version="1">
													<prop name="ChannelIdx">0</prop>
												</obj>
											</obj>
											<obj name="PropertyObject" class="TargetName" version="4">
												<prop name="PropertyTypeName">Target Name</prop>
												<prop name="Position">5</prop>
												<prop name="IsDefault">1</prop>
												<obj name="ChannelProp" class="ChannelProperty" version="1">
													<prop name="ChannelIdx">0</prop>
												</obj>
											</obj>
											<obj name="PropertyObject" class="RQTargetProperty" version="4">
												<prop name="PropertyTypeName">Target Type</prop>
												<prop name="Position">5</prop>
												<prop name="IsDefault">0</prop>
												<prop name="TargetType">dtNone</prop>
												<obj name="ChannelProp" class="ChannelProperty" version="1">
													<prop name="ChannelIdx">0</prop>
												</obj>
											</obj>
										</list>
									</obj>
									<obj name="item" class="PropertyList" version="1">
										<list name="emlist" count="12">
											<obj name="PropertyObject" class="RQSampleTargetProperty" version="4">
												<prop name="PropertyTypeName">Combined Sample and Target Type</prop>
												<prop name="Position">5</prop>
												<prop name="IsDefault">0</prop>
												<obj name="ChannelProp" class="ChannelProperty" version="1">
													<prop name="ChannelIdx">1</prop>
												</obj>
											</obj>
											<obj name="PropertyObject" class="QuantConcProperty" version="4">
												<prop name="PropertyTypeName">Concentration</prop>
												<prop name="Position">5</prop>
												<prop name="IsDefault">1</prop>
												<prop name="Concentration">0</prop>
												<obj name="ChannelProp" class="ChannelProperty" version="1">
													<prop name="ChannelIdx">1</prop>
												</obj>
												<prop name="ReadOnly">1</prop>
											</obj>
											<obj name="PropertyObject" class="QuantCpHighProp" version="4">
												<prop name="PropertyTypeName">Cp High</prop>
												<prop name="Position">5</prop>
												<prop name="IsDefault">1</prop>
												<prop name="CpRangeHigh">0</prop>
												<obj name="ChannelProp" class="ChannelProperty" version="1">
													<prop name="ChannelIdx">1</prop>
												</obj>
												<prop name="ReadOnly">1</prop>
											</obj>
											<obj name="PropertyObject" class="QuantCpLowProp" version="4">
												<prop name="PropertyTypeName">Cp Low</prop>
												<prop name="Position">5</prop>
												<prop name="IsDefault">1</prop>
												<prop name="CpRangeLow">0</prop>
												<obj name="ChannelProp" class="ChannelProperty" version="1">
													<prop name="ChannelIdx">1</prop>
												</obj>
												<prop name="ReadOnly">1</prop>
											</obj>
											<obj name="PropertyObject" class="RQEffProp" version="4">
												<prop name="PropertyTypeName">Efficiency</prop>
												<prop name="Position">5</prop>
												<prop name="IsDefault">1</prop>
												<prop name="Efficiency">2</prop>
												<obj name="ChannelProp" class="ChannelProperty" version="1">
													<prop name="ChannelIdx">1</prop>
												</obj>
											</obj>
											<obj name="PropertyObject" class="ChannelGenotype" version="4">
												<prop name="PropertyTypeName">Melt Geno Genotype</prop>
												<prop name="Position">5</prop>
												<prop name="IsDefault">1</prop>
												<prop name="ReadOnly">1</prop>
												<obj name="ChannelProp" class="ChannelProperty" version="1">
													<prop name="ChannelIdx">1</prop>
												</obj>
											</obj>
											<obj name="PropertyObject" class="GroupChannelTypeProp" version="4">
												<prop name="PropertyTypeName">Melt Geno Sample Type</prop>
												<prop name="Position">5</prop>
												<prop name="IsDefault">0</prop>
												<prop name="GroupSampleType">mstUnknown</prop>
												<obj name="ChannelProp" class="ChannelProperty" version="1">
													<prop name="ChannelIdx">1</prop>
												</obj>
											</obj>
											<obj name="PropertyObject" class="QuantSampleTypeProperty" version="4">
												<prop name="PropertyTypeName">Quantification Sample Type</prop>
												<prop name="Position">5</prop>
												<prop name="IsDefault">0</prop>
												<prop name="SampleType">qsUnknown</prop>
												<obj name="ChannelProp" class="ChannelProperty" version="1">
													<prop name="ChannelIdx">1</prop>
												</obj>
											</obj>
											<obj name="PropertyObject" class="ChannelGenotype" version="4">
												<prop name="PropertyTypeName">Scanning Genotype</prop>
												<prop name="Position">5</prop>
												<prop name="IsDefault">1</prop>
												<prop name="ReadOnly">1</prop>
												<obj name="ChannelProp" class="ChannelProperty" version="1">
													<prop name="ChannelIdx">1</prop>
												</obj>
											</obj>
											<obj name="PropertyObject" class="GroupChannelTypeProp" version="4">
												<prop name="PropertyTypeName">Scanning Sample Type</prop>
												<prop name="Position">5</prop>
												<prop name="IsDefault">0</prop>
												<prop name="GroupSampleType">mstUnknown</prop>
												<obj name="ChannelProp" class="ChannelProperty" version="1">
													<prop name="ChannelIdx">1</prop>
												</obj>
											</obj>
											<obj name="PropertyObject" class="TargetName" version="4">
												<prop name="PropertyTypeName">Target Name</prop>
												<prop name="Position">5</prop>
												<prop name="IsDefault">1</prop>
												<obj name="ChannelProp" class="ChannelProperty" version="1">
													<prop name="ChannelIdx">1</prop>
												</obj>
											</obj>
											<obj name="PropertyObject" class="RQTargetProperty" version="4">
												<prop name="PropertyTypeName">Target Type</prop>
												<prop name="Position">5</prop>
												<prop name="IsDefault">0</prop>
												<prop name="TargetType">dtNone</prop>
												<obj name="ChannelProp" class="ChannelProperty" version="1">
													<prop name="ChannelIdx">1</prop>
												</obj>
											</obj>
										</list>
									</obj>
									<obj name="item" class="PropertyList" version="1">
										<list name="emlist" count="12">
											<obj name="PropertyObject" class="RQSampleTargetProperty" version="4">
												<prop name="PropertyTypeName">Combined Sample and Target Type</prop>
												<prop name="Position">5</prop>
												<prop name="IsDefault">0</prop>
												<obj name="ChannelProp" class="ChannelProperty" version="1">
													<prop name="ChannelIdx">2</prop>
												</obj>
											</obj>
											<obj name="PropertyObject" class="QuantConcProperty" version="4">
[truncated: 2,484,432 more chars]
