# Supplementary material for: Unique sperm haplotypes are associated with phenotypically different sperm subpopulations in Astyanax fish
Source: BMC Biol. 2018 Jul 5;16:72. doi: 10.1186/s12915-018-0538-z (PMC6032774; doi:10.1186/s12915-018-0538-z)
Supplement: Supplementary file 8 — Original data. Each subfolder has two ixo files output by the Roche LightCycler480. The two files cover qPCR results for oca2 and mc1r. Subfolder names end in 1, 2, or 3, denoting which subpopulation of sperm was analyzed. (ZIP 10643 kb) [file 12915_2018_538_MOESM8_ESM.zip › F5P1/Jun 27 2016 0058 FACS Plate F5P1 oca2 RK.ixo]

<objectstream signature="IXOS" version="1">
	<obj name="root" class="HTCExperiment" version="5">
		<prop name="name">Jun 27 2016 0058 FACS Plate F5P1 oca2 RK</prop>
		<prop name="UID">000FFDAA5FE34A54829DDCB8CA223271</prop>
		<prop name="OwnerUID">C6C05626183A45218341EE89EA1A5F2A</prop>
		<prop name="Created">2016-06-27T16:46:29.233</prop>
		<prop name="CreatedBy">C6C05626183A45218341EE89EA1A5F2A</prop>
		<prop name="CreatedByName">System Admin</prop>
		<prop name="LastModified">2016-06-28T10:00:04.658</prop>
		<prop name="LastModifiedBy">C6C05626183A45218341EE89EA1A5F2A</prop>
		<prop name="LastModifiedByName">System Admin</prop>
		<list name="AppliedTemplates" count="2">
			<item>Borowsky Lab Multiplex Protocol</item>
			<item>Borowsky Protocol PEP product version</item>
		</list>
		<list name="TemplateOwners" count="2">
			<item>System Admin</item>
			<item>System Admin</item>
		</list>
		<prop name="SWVersion">LCS480 1.5.1.62</prop>
		<obj name="AppProperty" class="TAppProperty" version="2">
			<prop name="Created">2016-06-27T16:46:29.233</prop>
			<prop name="LastModified">1899-12-30T00:00:00.000</prop>
		</obj>
		<obj name="ConProperty" class="TAppProperty" version="2">
			<prop name="Created">2016-06-27T16:46:29.233</prop>
			<prop name="LastModified">1899-12-30T00:00:00.000</prop>
		</obj>
		<obj name="run" class="HTCRun" version="7">
			<prop name="name">Run</prop>
			<prop name="Created">2016-06-27T16:46:29.223</prop>
			<prop name="LastModified">2016-06-27T18:35:13.609</prop>
			<obj name="AppProperty" class="TAppProperty" version="2">
				<prop name="Created">2016-06-27T16:46:29.220</prop>
				<prop name="LastModified">1899-12-30T00:00:00.000</prop>
			</obj>
			<obj name="ConProperty" class="TAppProperty" version="2">
				<prop name="Created">2016-06-27T16:46:29.223</prop>
				<prop name="LastModified">1899-12-30T00:00:00.000</prop>
				<prop name="HasProperties">1</prop>
				<obj name="_Properties" class="TAppProperties" version="1">
					<prop name="Created">2016-06-27T16:46:29.223</prop>
					<prop name="LastModified">1899-12-30T00:00:00.000</prop>
					<list name="emlist" count="4">
						<obj name="item" class="TAppProperty" version="2">
							<prop name="name">TopChart</prop>
							<prop name="Created">2016-06-27T16:47:29.744</prop>
							<prop name="LastModified">1899-12-30T00:00:00.000</prop>
						</obj>
						<obj name="item" class="TAppProperty" version="2">
							<prop name="name">LeftChart</prop>
							<prop name="Created">2016-06-27T16:47:29.744</prop>
							<prop name="LastModified">1899-12-30T00:00:00.000</prop>
						</obj>
						<obj name="item" class="TAppProperty" version="2">
							<prop name="name">RightChart</prop>
							<prop name="Created">2016-06-27T16:47:29.744</prop>
							<prop name="LastModified">1899-12-30T00:00:00.000</prop>
						</obj>
						<obj name="item" class="TAppProperty" version="2">
							<prop name="name">RunOverviewChart</prop>
							<prop name="Created">2016-06-27T16:47:29.744</prop>
							<prop name="LastModified">1899-12-30T00:00:00.000</prop>
						</obj>
					</list>
				</obj>
			</obj>
			<prop name="State">3</prop>
			<prop name="StartTime">2016-06-27T16:50:09.625</prop>
			<prop name="EndTime">2016-06-27T18:35:13.608</prop>
			<prop name="InstrumentID">28159</prop>
			<prop name="InstrumentVersion">HTC_VER_10</prop>
			<prop name="InstrumentName">28159</prop>
			<prop name="InstrCalibrationDate">1899.12.30 00:00:00:00</prop>
			<prop name="Technician">System Admin</prop>
			<prop name="AcqStoreClass">HTCAcquisitionStore</prop>
			<prop name="AcquisitionStore">eJzk3VuTotrWJ/yv0rHivfNCUFGI6GdHAE6Uo8zBmTsFj6B4wOOn7wFopSurnl59kbm6qt99sWO7U+WQkvKr/xhj/s9itvkfu+l2/l9/HYui/Ot/JPn0dPqvv8auLCaH8/q0LtfFzimL4/yv/3GZH0/46L/+Yv/6z//cH4v985XyarrbzXO5OO/Kv/7T+5/t6md/e4Yz3e7z+fMJQv/1jHx9Kl/vcU/y+Qm3Xz3nv/7iGNzEx76p5Xz7Y9/c+rn//e7Yx2J5nG7/+g/7qz2ZL7fzai9+9cPmjf/D/GL/3s7Gx172/jc7iWdQyYu3l73tcPfvO+yut7jVbqfDDZhf7JU73+7/+s//12N60kAkbK/5L+lX+9/8It6O4O2H6q5cHptNCYLwiyf403yd/vrEwHyBPz3P690YdgjTY17/+dU5TvCddktlmuDn5q//dP6bp+HpsYv1rjz99R+H0x70zJWFpy7UjiKLfWZOtwddZ1Ra3kHuziOfHpaRzGjFgq7kbMoHdLXeSYzR96VYnoJp0Q0/H3uq1qOs7IyvDs38QGG0aHm/yYvkGtNNPB/h+83FlSwW+PO8w+ietpvcNHngR1PKnZShpy+UQJIv0jWgl0nuZ6o/we2HMyanebbD98uPIMn8NuNpsQGJ0TfBSpOtoCD0uI2HRJ1cZUl+WByly7OrZ1qLv1vydFysaMb4I8YobNmX5Uh06GrgSoxGHmIut9qnNV0TnRDd2txAHmutMS2pZ2WGvdtYssEwe5o/dqNMvbY9RZ773o4ebVViVHMh+jKNmSk9p4bCqMG668vkUGR0eQTdUy1/bcm3MxPRjbNUMpWbAcjZeBnQ/TnVPb0vUU5mN7xDDwJVM22/uKXyRqeU5sFd8TSymnDSbEo8uvcdkqly7LJylGUBPRq56emXwzqV+0eS0ctckzMdpIcm8zfVo8VC0Ih6z9earOYkouvBAM+vchFLuS1cgZ66bcJoDxWP5/XpaOPV9KWXFPfrj977JTVgxO6w+a//3SX1q8viyy4puct2+K+9pNq2qcOcxVMc+jeRU+StN4H5fSsz3nR0FRQ9zRQIH33J8xeZGCt6xGsQ5Xt8/Ji0OdJhCQDV+CETAi/mypWnFngmKxOPmUia4g2zMQTVRz7MBLpSxuKVwiyyFcY/4G9XuXZOPqQDljD+KaKcEiQnG3xBJSQIT8tSuajEgAVpy1mgHWmpqL7owGxwljJ/tMf9gSkZQyxHw8zv3Zc3ZX4wbQD3jK8fSKKgaBKZwIzeZcZPxCWnLPqRBc5wgY+X3SWrpNzVh/gYEhImj+temZcqwFx3h56nm3j88SExYOprQy9c2pKkrKOTBlPLkUl4t6+lEo8YCyjZDTNPjpexUrZ5HYLzWM78IbfcK5uZOoJQsWQSlDzNleMEP/vz5WCYBeIej4+6vRDCpTgiPneVFMUj1f6XgyHxrskyVe6hNwLoRlIWbizcP0fsAXj7HfG81oXeFNa9egD6XGaC0RjPX6wWeL7KeEw83aB7pbhnPsxXC8kLbmt8v0PB++CGF4K/z8tSUL7tkur3e190SXW+85KShp2PL6mvuaTs+YTCqKvuCA2cfU7oqB/ByC9zzz0r3J7MTh0K2l3LiOvL+PkcpxMHDIdsPIcnhU+uLTkEy53nmRNbmkVkU49AfjhZRg977kau0tYBaX3NGdc7xhoJH/MpaMKqII6QFTfCMPoKzDmH2zcCbUXGezkGKTG2DLT7nE8Wc90HbVvgnqluHJMg7yQgxnvcH8ZROTIatyywel7O0P0y9kkSnqegi9mWcR1Wy8ml7Icgag88npG0T0mizENQDPzj7V7X+H6D8zkFc61sPbrc74HYl1YKSljg8ZjjOMcPdt8HvSfg/ucDfCzZIweUVj8j1BnHFvG6ugs6xeOHZd7jyEA+uyB29IxxVre9RfYrh4J0HmSeY/GaRjjx4IFeqri/4qB67PXnoPJ8QSDx93s8H4cI9Mk892ApcRIxy8MEhovVhoHzDN+v1T3EYM60LQHH5YDMzvMYxFucefS0xeMflAcHNMvcZ26kchbJrPMclAO78SDTVYE8tFEKIzfdEmpzmk++7ZLi+/wXXVLdb72kWF7+4ksqWwYC6Ocz47nsnC/JZOOaYAndu+eo1JLIwx6KYGz3V/wVKrxEzv5GBstTz567YPssmTIbAwzFfhC47k8rcrdd/IjrqxsD656QkkM0G4Gerx+MU85OKTktwgmQ7Ypl8LviuCISmYUw3KhMRlcXUyDyrY2XLJOzGSwSSyFD4zIBvXAexB1rJkuk+8MDOyFX4oTMsSRe3xBBOxwexPEgEUghuC5I0rbjOXcpjcmx1fVgaKUMcYqbZZEeP5iAlcl3AuujuSL8ZYHbC8a4f8b8tCfnu4EfaVlkPZdLrBVZmUMXJvyZYYAjZUqi3NVAzdkbwW9CHkgICw3ks39nqDQygbBc2wZlc35kdLKu9l+c6SDvlXtG773TjfSNrg6jUXpn4CAmQPjsgZfkze4QV3VKIDttg1862eXBuP4c9y81hyMwrPLmgXk65SQXHxRUT2M8xxATi4z2AwPEx/RGHL9Mbnj+8PFE7vcyV43x+VMXj0dcLa+MCwPTImsOz4c+uz8IxXuL9NMl1a7A9U/X13fr78eP/lX99XrsoPNn6G/Y/+I/ArkOF3rx2R2jDZWtLwtHJqBn3VYZfXy+r2TpQmN6yS5DRoXrTZLnrDihGRu3s3FwQe3tFj36k/5OLIye+jvP6eon/WVKR/O0+xr1uJHJhnYGV9TXh/6K8yJ46m9yWu5pgVfLU39BWlye+utelrk8GVKz0Z8xPODzM1OK6EqXTdQaf08b/a3Uw/ipv1yv9Pqhvw0gao/HM2H03n4lyU481ehu17Y9dVXcy0Z/50d//NTfNKJHuu3oIqNzBlXk8wzf7zDXhozhp0X8rr97sBLe9Kc/NtKq0d9KWeLx9z3Ub7eP52erGnpmzCIo5a7SSxr9Gcz0wklav0ie+psUni8rXdRyrT8jpg9JHrDFiWYnnmRayG18eZj2Zqi9o05UZXfj5Jj1lnSdRUpmHAluv7dMgqf+ptSF79JfD6+p/hddUt+sP4b/4kuKGxY6xA5F/V0HlFWOoE4g1APU39lGPS24SIFEm0iZx7Gir9jnSANfG0hemIWov+OEoTAvuCHjbW6oHc6JJhBwhuwFIt6TKvTAjGHud1F/aiiulETC56c+Qf2V6dJXDL2HGmGWhAnIAzX2mBY2TDdbfL9cxsdGmJkQ9eZyFj7WqJ31iAcIVFZivAdc00Z/oXFATe051JQre/j+4hx1Uwio2VDvWRAQYUiC+QUfQ1lYkDoD1N95j1oau8TD99sTL1wTsVTugx4FsPOhF1w81J+4ZUzU5wg1uO3j+WC0q4a6Qt0GlyM+317i+81DFn9OH2KqbEaMDk7clTPP9lBr+c0bQ6Lf8PnLNZ4fkU90CO0ZajUKRdQqNQNwRV1hAqWNuhQflf7ia6XPDI9PbRMFPH4mMYF0FfdK94J6DsY8arVzQO2Odp7b6A/fDd+vWKFWYzIceWGS4+sv+56DGk9Q69YU928/MR1w5ydCfCZdSd+lv16PGwh/hv7Yr/6WWnQCaPTnSjLqxui0YlACmjNAJtqeFNc+gDY/oHZWJ9TfoXP2QBwsN5l7NIqYsH3U3nAioibuuQaEXkdTvDVyUGstJ+YQiKiRsXJG7UxN1Igwl6cg7U6VdkaoNyI7a5Av0y1D+Qnq7+H1p2CyOj42HlpKAmcdwZg55p6zsOKUsO35DIa7R4a3znwkkEhqoY6Is/XgEaF+KLudoeE2W8Y5+7j/4+sohtGJx+0z5X5FymiOOt0T1J0f72My7txRk6chbm8q4evXj0pjxxE+/9jG86F2RwEYk0XOONcEdYbnFv+2czvUVrcfA1mlOh6fLuSZW2axRHIP9Sf10J0O1VCThT8HmOzELHMpQS06vYkLVpvF86ue8fWtop82+nNvCr6/Lm5jUBncX3chcQp5HLd4a73Y4fkfB3h+VRV1O+wQPN+hjI/75jSCCdfLPEjnuP+zzcEFjVoF4z52qEeeGyWguMHGcwcb1N/Bu89A1UN8vZZz8Xfpr9cb8P/4Dyr/h99S360/6YsvKX4+4cEeXhmPhm3U3768WKA80nvmKvtSIZN0JuElBVeP2utEIafJWAb7eD9njhn3ORK3XB2ki4v6ooaJHwllYwP+Eb177o1LV0Q2H+NGf641T1Bb6wUFg2odAko+wEu42w5QU0eGcbU26i8aVdryUX9UPpUaicKuDaNWB7XS7/ICGTCoFyXXUaPs0OBINj1K+JGCR+aMbyeBsLmLl3y+xfcf38qYiNeBD4Z5wvcXp6irpevaILcL3D9hmeSkKw0d0EYUj3/dTUrcb9SSxS9ZxkkI6u8+tz0YbR4MQ2U/Rb3qCx204+PmUeNq+uTmtFX8Uotw//IuH5P2APU3zmzUZgCCQnrRxYAxAdQxZXmO4IcbtSaID8+Rj7xPTgYeLxmXLONKKwH/5Biov4l0ZwjMFmZOhslsDNo0vGXucJfsSdSvdLg8of5mmxM6emmYoLoS7o+amjdym49Rf4bZZdwkTWISjLs+DKP0yjjjDj5/cdzg8Wbcw3MvJb/6HfX341vpX9Uf12e+7I/Ad+uP+eKgos7+ytLfM7rZHt3k9YGu37O/Ms2AZvmYPPUnFVV2VmV/WiGD9pb9oZNA+Sn7C0+i3+hP215Qb2/6q7O/PFneGv0ZaW9Uyi415+/Zn1KaZZP9qYK1VmTrWjD0cnbEp/4shlffs7/kqCSN/gyTvwnv2V/Sgpu88FGvReCJjIF/jnxZHWYzeuZE+Zn9XY/ysMn+Gv1R4uVN9mfcz49cXjvRptGfYV4uuVTr75QeUFN9t3eT40Fvifqba0/9rSaJ9579bUjhoGbXqmf0y2suB201psvlWcu0CUhCo79SXo88A3Qxle8HDzWryMNn9ndcVdlpf2946jRcW/JMjYp3/W15c0HLWWQQ/XRCXb/pTxMk69/SH9fvdv7xX1V/E/31vviSGp28SjMW6iukqKOOzlswo1UWpuVLTtGniYK62kqZfxZQaxevp0NwmqEGl48LW+XQAKGkD5kwpZVugp4NTrSUM18cryzl+iAqzO991B/jLHNFvokA0R4vOd/oXX0luqsBRMacZN5Kxe0bfZ7Cwui89Ge6iQnBpC97ftu8sk32B2GK+1NMUTf7gB9DTGf4fEa63hr9eWOJeB43Qt0sHpn9rj9b8yyYrqZD4nO8yCrXxPMgtKaov71HSyU54/bTmYf6mlQaI8zVRO1OX/rbp6IGdLiUiX9dv/QX3grUZzChqcI8rk/9hYJaZW+7Je5f3kb9ZT5qUFycdIjKcMgEnWWltYHoQ3SwFCaku5vS6C8YlK/s7yySEcyNDPXH8/h62SpQpwcW9bZbof4EYelCLBkyEwQc6jg7ngwIetnI80cxvl6fJ4AnvCV5Qc9C/fXI1QXfUQn+qVhdvy374/o94R//jfI30V/3O7I/fXLYeSAf4hWe6Valj2CHt5It1EiHtAAU2smyN/2N59cNA8I2iknGODGYizZqJlRQI6Ypz8A2b7lHxQMnEJXtu032B9oSf55OUR9DOS48qu8LvHWjwQa0a7zz3FnK4a1t1sGfbyr9eQPU36k1D2EYm6g/l8P96/U6KYxYAbVzCFA33qKFt9bMY0sa/aW7aQLSfLnzKCdoJQmuwQxvdeeoN7eFutz4evzU347RYiLd7ylosVxtL9b8Jvsjmy3ur9XG1/d8OYCRt0YtRUMOb8U11JXZRc05q4AD4sQ6Pg5mlZaTvUS287sDynH/yv5kQP1Z0jBj6NZG7Z1I3wOdlqhVSFCHoofbs4PZS3/JZBuBckjzjNpTTSG+1cFb6/SI2txcXvojvL31HEbH7Xv6PIYh08P9aU/w+Ech7p8qof5ofsXfFyO2UH8tb+OBz0UcmXl4/mr9OeX8+7I/rt8Xvupb6rv199X/RnnSZR6U1GMyZ3RB/SwHMxOI0GU8sA+CRmblQwYjGFwz0B6mQlhtQMDWtXMGmyPq75Z0DVDj4OFRx0WdrI0LXqJmcWec9r3ck7IzUGH42D4YetuiNibhA8DU8o5H99pxT3qOG4K6sBjGaY1RS+V07MEw3LKZk/GoITDHFMYmaoUad0sibX3ow7g3vXpv+jMZ+sjwj3UiENsPfZC8UScDURJWxDOMAMjxyGSUmqVPFsSmUN3TZvQx5/eE29kOGKMTau2wM0uymxshmPclm7m3JM1Jj7g+6OCzhPqdMiVTp23AaG7cPGdToKaSzUZr9Ocu2qjBOvvTlucHAz0n1Ujn9DDAcAP8+Xx44kh6wMfWVMHj8fhTTI5u6AFZQ6VVHXV6Ol4ckBHDBK4h7l8weaAuV9s7odngVJIZM8bzJyl4PCFFPW6z0ARzpaAOwxn+/lr3hQWa+eh5TpTj+/ubC56vkYT6u3m4v9L04j6zP3P2e+rvxyX0r+qvPxD++Xv199CfrHxH5WfpWwdPvw260pv+jNYF9VZnf3XlpyoU4u0n/VnyUntmf3NezOXHjgS/rvzUB9vlTeZmp+BdfyqXcbQdXSSv0Z8kidNGf3o2caSm8nN9ElBvwMOq0d9BmhCil0OR+yn7s/ZWRou+bjz156tMlR2KuD/ncJ03+jtGMCRN9lfrr678NLILvcmD/lxp9KfpeyeVPZdZNdmf5m4ffqO/y3I0JG/ZX60/1GksyVOVnBr9GTsPX19nf3n/Pnpmf7X+6uyvqfys9ddUftb6U7pR9J79EY2hdJVvUI/qklGa7K/Wn0YE1OlH5adh6DInL+1l2FR+GvH+tpfbTM9rKj8b/Y0N1aLZRRky+k5YC9+lvz7f6XJ/RuUnw37x92qtv6kyJ4xfdCmrcEXPgtQoZCa8dVBL+s5TwOk4r+yPXDMdXFpKWWhFNks2gQowO7DDzAtTca+s7NME5pKI+jG2K01JR6YKKc+g/m4TmitRi6FAxy0la7I/UcgCgBLvqcJRpc8yQK357WDI+GSFmjuRl/6CtYhaU2LcHpVvEhNmBDWTkd4Y/BGH2+/44jP7w7s04gXHeCkoR5OxYRaqMuMfB9dn5WcSXmXGCw/V+4HowXzSQU0teNz/MO5RcMrN0At8bvms/IwXeaXFJT7WNtX5mo5l4jne8qk/Z+EPvfDCXmPloBcazLqZ7IXaBrVbZ3/0sEL9TR+o48BaPrO/UNdQa0uV9yFlDYXxbgPUZv8kTiBg5rj9zfD60p/Yw9fX+uMj9am/gLp4fmItqrK/9iv769iRDrPcH3nBkuDrJ6vMgeTckYjvEdTgqFQdWAweeLya9H2Vn32+K/wh2R/z1UHFYzlB3en6S38LvR+BnKPWnOk53hNWv+OtYmmjtnQdddNpTzxQoxz1N1lEfqO/ibp4ZX/7JepvcoCX/vbbkQeTC63er0D9WKCjRrxb4bnqpMcRNkD9jQXUH/RL1N/8ivpTOgfUmHxE/Xk91NBodEb9HSLUWySvU5DcPPPc8QL3p87+rLvz0t8tR/3JIxn1KrOoN2s+n4Fx5lB7tf64bYBfUWctz5rKT8LfEzAOm20Gdy5+Vn4SYffS3/74yv4a/R2HjgtGX8Pt19pN4KU/JzjFEinufQdIfsDzst2/9Fdnf43+zGmAz7+luL919ie3UGemmRSEPtj4qb86+3NEwC+p6X47ARu/WDJ31UYtKsx8CqK+Q73V+hNa0wi0WfSq/Kyzv3FcFowrLfD10GrNGv3RTojnGzWegKYx+PsKzPjb9Nfn+8yfkv1xX3xJeYn+zP7A7qIulvujBcpxdWca/V3dwbDRH12aidboTyLnC4EJg/obtVBDRL6/sj+2RP1Ju8NLf93FUIXJXmUIzekpJ3j7A/gR73aIO+oYe7IxjCqONxmGOtRSyFg0quLpEcvQXYb6W0RDvKRP7UcG0axUyOk6Cxr9OcblyJF1tJMA/xdqZrI6CSQaVPo7ov7o5CakpHjYIX7kdNTSOExjwtoXAGsv31GjiA0yMEIHxr6Nxy+MeZZwPdyfSV9kGVf3cP+X90p/w4glcFpaK9K+HA2YCMrNg9BM/Kby01wmDw9aO9RWNHxlf+5tjfp7kIEJksWg/u6hKZBOjrrWRQV1eFsmKTEutguEZzteo7/WbeeAiXf3njOi+PvYjHYqEFdH/U08/kZaPmpVY9ZM5uatKvur9GckGervyqNet9nGAnVNe4TKAZ+SIB7g+eRbVwbu4xP+ycmOPtibA+7vuJv8lpWfPzoX/1X9If6YP0V/wy/+IyBGUpeeCHtkjD4brpq+v0N/bDyzv1p/+VKSGGPLVX1rP/r+Gv1JghfRE2Ooz+zP6ySok9gaM9p2tZGays9zyowZFXoSNPp76/vj8pQ02Z86O47TRn/HgxNlRtd2bj/pT3GLHr4jRX01lZ+rjL7rb6RCQfc+Z2XGml+Xcrcwc7pnXe1Z+flZf7/s+zs9GOoZvUIWmsrP5WmtMW+VnxtOIURb3HH75lx1nvpb6JomX2KveK/8/Mj+Pld+vumvzv6ays8P/alb42rJv+z7e9Nfnf2tlc3wPft7q/xc+0lGD1eNPLO/t76/78z+eIbt/WPl52+hv45CvviSGpSoGZolqL/4ghryEhF1FGmonWCBOtBvRIH4tpCy4LFYPvWXLrqSF8SHy63Rn/fYoWbq7G+yuqLeJrKcBaOupCk+UVUItOCV/V32EQVXKBQmcNaoSWZZhDB1BJKF8yPqs+ihvhJmR0jI71E3B/NkQrg5of647vKmmGmC2sw2EhN0C5oqpiqirthwmPm5en3qL7rZxPNplW0JGWpyFgQy02R/aYB3y/PJ6KW/pcG4EK23qKnZBXVV4j0yzBAFXmAqN0lJi8iA+dEbkuBq4/kolUQD79jH7T9G16f+pmqAxy/LqNFBN0MdnjeVVgndK5lljsDJ56i31RwfDxf4+vmmhVotHDyeh8L4EKoDPB+yAYqym6H+QmWK25Pxr5nSOvEKRKqO2qUS6hY2uH94l4/Hp9mox0vPc4EOONR2y0T9HU6eDovzckS8SET9ZXcewIkfEh6fiu9nXDwHQsGpEqnDkvsu/fFMl/lH/f0ffkt9t/6+uvJzmskUbBf111R+1n1/epf+rD+3tSwEwt0CH4imbhjXK1SfTNav7I8W5Q/9jW+oNbqOOZKP+27dXvPM/px29fO0KDL6qDSync6zpu/POeSoP35+noG+qvSXDlFr+z5qyKQ6anJR4M/NsNJS5KN2Bqveq/JTc7fEXRSaT7Q96k/vSvh+kqDtn9mf1sszyFh8vSPrEYiHfu41+hv1fuivt0JdcVJ/DpKp4v6KY+1G8Is7aPr+nMdDy5vKz3G7nZGqUhWavr9xXalZV3568xbAcHfMMqcLqD87DyiIaqvKClv4uH1e4/NlEfVXZ39KgcfTZH9qHj8rP602j1pdrlBv+eUwAf2kvrK/Wn+2OMPjHQ3x/aTlPEad9jLPYbb4frPu2QFDL4vMCS74+7IO/b/pLy7xfHy//niGY7/q3yi/W39fHafX2d/QezAZXKPkRu6rxwSsXEbNtdalRiy7K4NEF1fG3Q6SZ/YnPoozQzkB9XcfjlEz0eyROf4s2ZPjvguN/lBrVkmUmauB4egMAWeP+quzPxvkjkd7qlGS0WYRN9kfbCPUn3y2fTDHqD/X9arCmczAj+gmfWV/nIk6VKiFGpXdmUDOpC2D3PaqPrtKf/6+0h+z7TBN9ueUYQhqcGEYJxyVMZn0FrTRnxPuUX/92H3qz1Uvp1tT+WlPlpU+T8Ke+OYMt9fmWEI5DvUHoW00lZ9Or8f7pFt2NVDt2YPA4Yqa0lpDG6TtFfU37OPx1Pobe9HDc3lRkMhpZaDWHms8X7llrshAmXlg2I8OAdsofZIYA7wdU3zUqFOgpvfJ5Zn9ueuxyVZ9gQ7YdwnPl7rG7Y82QwukwfGWAW/i/k+C3TP7g9HklJJQNoKm8hOclekTbnfEn4CP52uvnX7L7I/7v6I/geW/7I/Ad+vvq0dU1Po70vz01N9i5k3pemppz76/j6kvTfZX9/01U1/qvr+68nOtDZVn39/n7I9ti/l75efn7M8bgt7oTxs/OsJb5ac+suXVW+Xnm/7eKj/r7K/oSPh6Lsf9/ay/Ovsrk5bKGMzizjZTX970xx57h2flZ933V2d/n/VXV37q0B2yjf7qqS+f+/5UacTBS3/EeE59kW2a/KS/t6kvu+SUNtmfIWr4/Fp/5Q6/oJvsr9ZfU/n5Kft76/ur9ddkf299fx9TXw7JdvRe+Znx/RH5Vv0JHYb7Myo/O0r/iy8pFq4aBKqB+uu1l6xCnOsz+wuYlD6zv3rqS9iTUH/tI0EtdreS5w/4Nt7KXVBrdfbXTH25TLNJoz+fE1YKalF86a/O/uJjRiE4rVA7zOjqK7NOLwRazkgWuDPUWD31pe77C5Z5lf2tIxO8vip7Ib2gbh6F+Oz785flMla8yWkEdOcNPd/uoT4fY9WGeGGhbhRYPvXnC2ylPUDtFK2l2ejPP+qozcGoeOrPC3dVn56OxxPSO+ovLamgmJJpQKTZuP+dPp4Pa3ZVIT4/JMZjmWpKjE9NSDYEn1/crqirqMDzOUeEes6sqnTtq7h/4unV93eKCOqs1R1mTeXn6nbyIQk5BfXcQW2OfX4CQYvH7WkDPL5NS3zqz7svxL2SSAUFn+9VWn2gPvOriPq7BzJqkrz0F3XoiDTZX62/iFwkErbo9am/iBPx9Ukkfpv+hA7+54/Qn6woX3yr2lm1nlNfoLzHKxIWL/01U1+s89YGXSuqKSe06hurKj9r/TnZSgWy6KGm9McCtbQSNIs8TvjFNZmj/tyTrHHk9Oi4oIx11Eyd/dWVn0YyKTyQ4x5LhMlLf03fX3S4v/S3M/Bx3fcnXg45cfm2lpJy4iTvfX9y3rLAMB64fX7JAcke21mjP9j6WlkNfpiCWHTzzPUS1F/XuIdN5ScNZ5xP9CvqTxaybUa3gK/nj60UpIOG+4vb25Ou2fJRbynqj9X2ORnKUwcm7QTPh/lAfW0Gr74/Z8WjRkV29NSfG632GmE51B9Zpvh4g99iZAt4PuTlAPUXV9mdcWjNwJ7xO6bJ/uqpL8ORUE2Rqaa+FP560lR+ugeeQ+0ZrRhGswC1Lfm4/Tr7q/Xn5nPU3+CG+puYFur6OMbXr5eoaQ30DaFhJ2Ib/ZmDAo+nT/D533ZJ9f65P+H30N/gq/+NMh0dBJBUh8moVPAv/c3HDw9uA+tZ+TkEEfUQp6ZG3JaN+tspZ8YdRAeBPNo7E5QyrTRjmmWjP1KYlXaOqL/TKtTBFPaoofPKzMlsdHQa/blrZ4ZaFOyo6ftrsj97jbpT/S3qa+1bQNq6/dSfQ+VSIcq47YM2kq/VYCDU3za5SCDdL/jz9c3kyGJR6S/ddjLXv6H+du2X/mh7gfqrKz9lfon6i31+32R/k2U19Sa0Ub/CtNLfRmQZ52iWL/3tedZz6dlKic+On5WflPiJT6A9U0EZLVCndd9frT8jt1/6o8ehifszeOlP5C4mWOs2ni/V4PF8rFyvyf5cZyP4RC4fzrv+kmyggXWnd6/R32E4xkt4yP6o/FwOrCb7a/r+0v7RAtm5vbK/Wn915Sek0cknVNl4oG+R+79t9vermaTfrz+W6Q663T+Ef4Mvvletx74cEr9k9Iff037i31vp58fYl1LYi0/+MefqH/zqxr/5deW/h38fY1+y9Vp78u8+OU3pbnc3PC0dLFlZXOTuc+yLst2VzdiXtR6Hz/Dvg3/67HGD98a/j9LP8/QmP/lXl36+jX2pw7+Gf3X4F7eJ0ox90UXjqryVfjbhX1p0jCf/6qGfQ5+50d11ojJv/KtLP5vw7x4W82bop0FEbfXGP0N2nfK99LO436U3/jVjXz43/nkR4zX805O0Hb/xzxBgk/+69PMz/+rGvyb8A8VMmvBP33VE4d8K//CaEgZfNUj3u/03/OJrShuJGkz5E2FCaY3+G19PFkxvRuW1qvbTCE8EXDV5pX+Ku3z6L2Qe7ZJcb/zfpn5KPfRfNMzkrJn70tR+bm4yEx6Ua66cT+gX73FC77Rs9B9dmCEk84Rk4dm5sspOOD1rP5v077hFrzlH/LCF5EFvSqib0HT+hXobfVTXfgZclT5OxWWpSIVpQzpLCWnSP4SoDXTvvfx3dJjn1M/QStB/c63qhBuip8Jgs3z6r0n/6trPwT4yIL1dhyRoGfSZ/tX+a6Z+jvQEd4iNXlM/uSP6z/cd2fPPC/RfPfUzFvVX7Wc4FnXwgu2r9pOW1XiJuvazWFSdf1yV/ql73F5d+xnPqvRPmqN3y+P16b+ofcDjcy+0VHTGRP/xAzyeOv1jvKUBwfb2Sv9Uq5oTsxclEngp+s/fnFyYVbMVPfq4fpv/WKbH9tg/pPjzqyvVWh2Zgqgddp4T6wiu+6QTgiVeEICXOQKIoVsKqojfRo4aIbiu/dYLgPXYz/V8EoG0WiJomBIBmN1lBMYDEFyre8wRLm09AfgW/zXFn1dBZYmZbHMwdvGOuHsFgbUt7q/izzr+O3rrZ/znyh0ubYo/9Qd9AZAKLwDSe4GgKhfzGQJ0hQBMUwTg7o7gUXrBq/izBqBmJLnnkLbmE5VBAJJws83coYaPxdEoBW2h4v52d/h6Nuvj3epoiq+v47967Gcd/8GNrwa5VK1/RpHg+drxmkSOoQwwuRsIPuuGAKzHftYAdI4L3L/FA8+H5Gz+Fv/JK74gzlzB7UGEAFQtBCC97hGUwE2t9/hPno/i5+CXGoAhP49BLrgXAEFDAOobBCCkdjX4Rd9OQeWOG+K0luoz/qtb/wAvtW8DIF5T3d5XfU/9afmfuZ4LYLS6DH5mYp4l4bCLAtyQapKJW1rE7Q2HYJujG3E7eaIR2TsqIPLGhUBv3efImLWrakYJ75bK7FQ21Z/q8oQiO2xQgO5uoT/zv1HVGzg/DBxQ+sef8z+n00sVEhEUoBWiAF2Spz7xgpkDRn+FYsoUFOn2vkHR7NJX/ncQuyjU7hUFVud/p3EYgMSNOkwjQNRcBOLeZXFPemlMrP0MRTm8vgQ4XI89GCsMHj9n4/HX+Z9YSh3ibEyhJOiVALRyxnp0F+L7WVpo4F+GFYrL0VF8df43ZuVH5kZhEpN0PaRN/kcXumA1+Z+2a6EAg0EqEfs6tsBeBHi+uikKULe7HqjE63hV62JMiNt1YWyxr+rP9WCogdI93omj2CeW9JwxXpOtHM/XcYTbr/M/NbjdmGbuJ39HwY+mfs+D05hfkeA6xvPFFzdCU+MUE3uK50fl1/j7ELLfs/fvx3fWvytAluv3/pTyT/GLm//qAHBfKGdGXYWF9NPolzoAfBv8+dH895MAP5d/fgiwLv9smv9qATbln7UAF4kwpcxwpryXf9aDPxsB1oM/PwuwGfzZCPBT+Wd35F+b5r9m2Qd+J6bN6BdtPborP41+qcs/8Ytx+B4ArhN9kv06AAxm5qUJABsBvjX/1eWfz+Y/0J/Nf3X5Z7Ej4+fol1xHwf1T818twKb886P5702Ay7LUn8s+fJR/Nss+6Hq2eS//bALAuvzzY/BnHQAaIouI+K5vVpbj+X/8Zv1d6j+/WIAe4bVm3Qdf26LAFgoKKZ5YQ+IpLRSTYfF/E+BH/WcYjOwbAR6FsYinQ8ZnTBRO94qCcwtFZoK1I2kKp6iv7j9h8er+mxuqknkbD99vePcicHp9FOB2IbKKYV/x9acxCic6o2gMFgUIofHq/qsFGCTia/Kn5KIAp+zoJcCPdR+aBLCe/VLXf3p4tT27/3ymOyS+o+DxCurpKcBgYtO9Agzz3wlwnKAAPUo08BbKzwL0+ZYYK1aWvRLAbIfiXe3EESQtIjFB1L0+6z9nO22YBeNZNbtlWTxnv/j8BgXIkB4KUK4EfqBiqjDTngLe7YICjHd4fjv3E4VpOqxuOaoEkFsWHoo8kjPfGeDj7TYzmvrPoOVXs2jm+Pup6z/9dSXURUFcSM09vn53+b4EkGX7TO9Paf/76gLQevhLLUA4yyikwwkFaN/snAE5RZHtOme8+7ycMuIk40Ig/Gbug80dXhHgR/vfWwRo+TcU1G76dwF645cAzdag8JzzumCJ2H8JsFn4gd5/DH+p2/8+CkCb9r964Yc6AnTnEQpJ41CAYvrY4t3oFUXDd9cz0Pyq/e9ioai07XQGYit+RYB2dxuCrq6qiM/hfGJOUJx2MEQBarcYyNZqoQBZ7SXAIGrh8a4ifEw53P5aPT8jQOfUirUmAlTXAxTg3dxL5AQ/IsBagMHCsUFt85kHvo/np44AhxcXnz+XUIRaNZxFPqY7BoQy3jcCtKIqArxqKDgprNr/zgYKT6kKPIV8HcM4X70KQOvhL83oT3WC7wfWHZoI0LHDvwtw0cLz3Rn1Z6ArgIJMFt8oQLbf4f6U/r+vXkylowQtMEYL/PO80VAYE/thgeIdUFyekVrEuLv4e7LzK0OvnVf/nxyPLl5TAdpkgP4QRVN4yTMDFKFE8RSz8tYIUNsemepfDarpMmk1a1NWO55jC0f8zG7H+Dv3LixpBOje7QBIZ9fB37mCAhzpCwfIcPMS4HT7CMCIHRRg1B4I5Doeys3sT+BAkJ4ZYFUB6vB7FBu/m0V4DQG+vw1p2giwrgB12yYKcKS6HihRVQF7LkyWqNSOQXZXHYJfNSjA6X2BoqRLNgNzmubkHgzNdwHK66EO4kJ54C2oeFqRQdWvONxRFNbhXmrEGNsWSGcUorMzLYUsRgsLrAv3YPDG9iVAZRZ3PDdhrZjcrYELot9jMrdcnVB0C/xLNLbCe0b3Ee6fdri4KOwJS+jkaMZNBjh26I2hK4G/keNiOGlWfnBWy2RFouUuBEU7ogB3Q3y+63YDkCc9/H39rhWg/P8dAXYGHPenCFD44rvV84gd0KLLXjKDt6P9WwPgWwa4z+fKfyPAtwZA7XTL5Y5/ndOSU9VnA6CwuO7pfm2ozwbAw+20eAqwXvqhNfVXjQCN63osyPkiWjUloG8ZYN0AqI4ViX0X4KcGQPVcibMgaa/JABsB3uOobDLAZvzL54X/phazbTJAbTVHIX0s/dBkgOPcK5vxL83wz88loPXCf7UA9S3P5T9lgB8loOr5KN1+KgGtBZj7j/F7BtiMf6mHf9YCrBsAGwHWDYBLb21ljQATB7lQD//8tQDrDPDz0g//ggA7g8E/z1X7TQT41RmgcTmpMHugwIL7lLKKyKAAF/YCheTuUUx1B+A8EaQsTAUKjQA923tlgIRWGWA/RQEWPTFX9PlpAlOu6rCDADTFvBMVgMmQLOIGRRTeCYDT6SqZr8air8xHSQTzfIACDKqV+MJxjzYZYFMDai3ww0XlGAWoq/jzmVw8M0Bv3BGfAqw7AD2NQSENeBQg5S/EawTY6xRVDehQZkI2xuMxc9GC8Gjh/q14fP+6BpQmMfF8d7Z8dgB69goFNtdukrLq4PaDPoevr2tAB4dCRTGfUHSeTEtFS1Co7kGrtj+izw7AKFnh/m4N8VkDGs19fH56FJ8CnKq0mm9TVh2Om+vfBGiVZAJJfMDzn3RRbPg1OmrWfmg6AGsBNtM/6w7ANKDPDsBGgPXaD3UG2AiwzgDj5Vwi3tWnsSJrpgtxfsPjLVf0+wTYGQj9f1xN87coAh0ywndkgCNx/8oANzoKUIxQCE4kcE8B1kWgjQBzee6BcbY2jKsGkU96y0mM4hO3Hv6iUTh1C6C5u70yQElDAdaLPzi3TpWZVQIcH7WCwFFVWbK+brcwgR8tgGd6TmDS01CEdRHoRwYIV/vVAjiRpq8WQGv2owjUFfc+8Q0UoFKuUYBe/hr/qRwYfH31VUQOQj8Ew9rmGR1Viz0AqYpSqxbAZum/RoBVBui44SsD1HczfH56xe3XRaD10n/N+M96AEwjwLoFsC4CrTNAh9dQaPzGwfOr4/42RaBxMMLn0wjFvObwfNlyC8+XNC08d1+1LLYPKF6dTfH83TQ837a7noBi6Si87bxaLKJa+s+gLfz96DdOawTYZICzDmeR0eIlwKYIdJ4cpqBlexSgXfaeAqxbAF0pxOd/2zXFs/1/bP/5f1SA+Upvgej2mYxadxTgnQ5tvEZ0FItJUmh6AOsMEPZj0yJndzd6F6C2ulhgDkevDHC4HLsgrwGFIxMLRcU9DFB31USTWoBH7eHCyI87WZMBRuEOPxP3+0uAZYQCrDNAuPoowEEWOiAS8mDc6xlFtWSOzwwQ+vi3kAw2syGIffe1+kO+CVE4MgqQjmUrx71eRKANOyimugpUSHcAamihACeeWZJ2txJVh0UB0uLENRNgpMMPAXr3YwiWJbJZ0wNY9gwTxomG4qoFaAUGClcZ4/HrEb8inWwMMM4o47neWrDI+BLiNV9VsUIvEZ4ClFt4fug0Oe3JVBr4oLBCJ3OnmRCjaLsuXvMhkzl9DvfvEro6yAvm7jlLh+fIfdJ2QT/dfghw7+L7L707WlvhWTLrt18CdCUzJ2Gvyvy61b8p11WgW9UIYEKmzO+7+sOPK+TfFWBX6PW/arD2dwvwq/9ttc4Ai0V5JdoB1NXb0u8/DQCtBcjLot5Ugb4NAG0EWFeBvjUBfoyAeWsCrDPAtybA1S7eP5d/WJ8K630AaN0E+LH0e5MB1k2A9QBQQ05E/02ATRXocrPimwywqQKtmwA/L/9Qzo/tbFxngPXif00V6EcG+EsB/roJsBZg3QT4NwH+yACdS7GkRzdQ3wX4tvhf3QT4yyrQ9ybAegBoPQLmIwN8W/6hHgCqKs5631SB1gNAm+UfPpZ+/yxA1doMV98mwK4wYP6UGTDyFwtwx6mvLsB6BsxWOlkQTc8otvZqySnLpEfA1yUUV6lTX/FH1ep3viJ5fi7YJckNFImzWAwZz1BRULUAnZGKwuofbs8M0IEdiqo/QxEpIaUQrnMUYL32+1E4vQRYz4A5S9enAP2yj8I5qpkJs9EeRVUOru9dgMFlID67AOfXfJgF5RKFVWeA/lZAIdWr/9UCrKtAw80cH7cK0wIg1UyXSbV+Qj0DZsZwLwHWE0AXBQw9j5NeAkw2U5lpZsDUGWAtwDDc4fayfYT7F+ooQLYvPqtAF/ID97cb0lxpA/Na+z3kfwhQs4aZv9DwfI9kFCAIgsKEFiMpynSl2pC45kuAdRXoDCw8Xp+pMspqBkxdBeodBBQhXVRdjD0Nz7dzqapg70sDPG3xEmA7TChMexZepN321VcyU3SeVaCM+30zYPCa4gf/KMD/RzPAjxGgbjl9ZYBD9YZCOPlxTsTD+tkG6CpblXtbAKLJAOvl/8SzhAKsq0CnHRSewd5yhvr6KwO0lwYK6VRldJGJAhl154VH42OB91zqYfueAdZVoJL9owpUHKGI7CvJCe2M908BNiNA6wywrgKtM0A6uOFHpRagmA1RgD3lJcBm8ff8EadkGJ9DsPcoQufYQ1E58kuAzRCYIBuloNtV1aneRZGRcx/teO29MsCL1geQxSsKcHdA4cWPlwCbEaChoFMwySFj3DR+VYHWAoQi3D+rQJshMLUAVflVBdoIcJut4+cCEKtKuLUAx/z+lQEOwImfI0AXczxeGqEArVGE789VwqyrQE3hRxXohwCpmuP5to6TZxugexnsv0+AqKrBnyLAzhdfU/Xq7yTDbz+YSglL9rptPzNARUAB1lWgina4kSYDXKkDBeSzefHc3eogNAKU9zqDn24/uZG+NHDeBZjaOx0kpRKRMUcBsp2NB/Jj0vFgsx6UxMqG0+cM0EmBAgzvbthkgO4+RbGV0eyZAcJxbmmk4y5CMLf9a0ZbuSGQkzyQYczdX1NgEGzBcwrMYY0CrDNAO+uyHoSalRJltnlWgcL2enpWgUrHgMncMEo4Ipl21GSAdFFaJRGqDM1sD18C/JwBpqdQB32X4/7VU2DW15cAnW2/mqIzNCywz+tH5h4meEcmuDbe402YBwMnHbevLhcoVreP5yMV0phonaH3LsC9hMIUB+7dg1g2OWJm7lOALrGrKtDjzAKpPbsTx+yaLGHUwQSvuU7Pc4MeCi/cugEYZ/MlwB6P2xttugyBZdf8LQX40eTw7xKQY7v8PzYC/iYhYE/+hhBw5/q3TLet3k3OOfNALzoxGY29DSXZWJJ5EwLqfVnK5bHFT2mRrZBgfR+JUZeBfg4BtynRGO2xdqGZA1OHgDovrnJ5k5027yHgw+fKZxloeCh8uTvP8p8aAU9CoT5XAPwgoL4JVlpDwHoOzK9DwI9GwLcQsJ4Do29HS64pA81tF4/v0xTQZgXADwJ+ngKqmgskaN0IuF5Oxoy278TscwXAQ9d8hoCPZbRvykDfGgGPYoT7VxNQ3fXy5xTQeg5MkSVLmt3dsacJ6rKUm/Xf2cfoScClya+b9d+1czaEphHwLQT8TMDPjYA3V53SUmPG3xwCcmy/86c0An41ARduT2sWgPcOwSsEhFxAsqXllVPYAf4RptdSynx1svTxnU0k0HQuecEqupRNGaifbgh5GwTTELAOAYub+GoE7AbX5xKAjvhA8sQGkpKzrxHEN51kHrfB7cMQiYOmqZYgbCEBD4fiWQYazg5IwGYRiP1YYrzYQuJMTsUI8DvjFQKWs6oRsFoAPtjkV0HJYPkKAaUtkocf9l4LwNdloMn49BoEAyG+Xot6zxAwGDqSpLR3SMDUa1WNeS6+38JkVFgYgcT4jHDdKwdhaYI/7b/GgE73nwbBqGQEi3kHCbeZvghYNwJ63h6P75QsPfBWicJ4c7LSFMYmz0EwHlXx/UiXQQLOOClrQsCbRe1mAXj/Lr0WgI+6YzkLi+6LgIukHCH5AM/PZVA8GwGbMtDsQPH5lfC/dRAMXlODP2UNQGbwxberYx3JouanXeYOnaoMs5oDWoeAzSSYnYkErFeAd6d+xJGyhzdWZiGj7udR9JwE04SAQo6kAb0u86xCwHoSTGogeTTO+tsqEHUI6Ia0xyIhz7uGgKCxrxCwaQSs1wB8mwNaE7Cb4OvtwyLznOhQCGQbt/D2bM28JsEo7jx5hoBG+VoFog4BmzLQwg1ejYA1AesyUIust0xDwHoF+LcQsC4DrRsBmxCwLgM1WyGej/UJiRf6SEDN7CPJZt5eIu1+C29XXeM1B7QuA60JSJPzqwzU2Ch4fi8V4fRTa9YQENiMK0nJv9YABPGGBGwmwbS2GWlCwLoMVL2cXmWgZvX/Gv04Qy7s8P1Hs2r//LLImlUgup01ErCnvggocaNnGShE+28MATlW+LKVVf60RkBFvQswPGUsaRoBCdeegOWarxDwMgrx0zm2kBDiMrHI9ThUQLr3L8R1Dj8I6F2RPH0LoXFpDR3QS/oi4HZ3McCU74xHL1u+JKfBwIWhxXeQONHsRoqpPX2GgHdahXxIMbCRcMTxLSQgvW7cJgSk9y4SUE2N4EnAugy0vdsMwWgzrzJQVqhCwHjbJU5yRwIONhv8JHohEvByL1NCkoUD1nH9IJQxkKTj08yDUSdGgnrLU7VEux03jYBIsmqUDTniNait2Myh6xLfT3qYMDRPN8YdnZOYjJnxMwR0uvS0Ina1aKGyu71CwLoMdLivGhnlER7fXsfzJYVnJPNky+dEi4xXCLjycf8ej/aTgNSE060hoNHq3zMXeJ4jy87MBVvpsnhNjMyUjC7V4M+Zc2PAaSPh17lhI1GnvQzSAvcn0mdBUwbqFiySce4bISinFv6+GCfJf0sC/vjZv0vAfrf7pywEIX31kLU6BdwulPtPdaBNCvjRCdgsBPF5GUDbFBOaPziNNAQMc3Xd1IHq9ubxHAVaz4L5qQ5UYGEvL9ZW9zkK1CyitBkF+rYQBC8wt/dRoPw24/+2DOAPAupxsAH5tHLEZhTo51kwb8sAfu4EPB7PhGlSwLoO9PMo0LcUcO57u5+WAaxnwTQp4HMR+B8pYF0H+nkZwM+zYLaqoWfqXcbnvy0C/ykFfO8ErOpAGwLWo0BrAv40CvRjIYi3OtCagP9CCtjvcv+8EsRvQsCvXgW+ngVaz4L5nAK+EbCZBSpzIij9HInjnJhXHehCzSgk3g0JVaeAj7KYQAJdJJei3TRFi71XClivBEEOy2cnYGDLSMDFkokbAgazCZJsnVUrHVSdgGGRLp+zQJPFTPaCgCARqd8DSCZIIn9wF2OFl65jCI7Z0PN3ifisA61nwbx3AkKG5DMIHg93ycyGgEH7gO/v35YuwEpHEtWdgHUKWM8CDXcCvr4mYDML1ByLgsJs8XjivIUE7MV4vKvQMyEQq9me9SzQj05AP3FprswnV+VJwLoOlERV5+Vy8JoF80FAvx2u/tYJWM8CrQmIdylS1qwDKFE839O4/ZoF451w/6P7Vs4CVxVvCl7CuL/L9DULdKdEzzpQ/3pGwj/k7FUHutG/sQ603x2wfwYBZeWrFwKsh4E2KWBNQG7ZQdIdq4UAo3yfk/bSeaaAiPQeRxJzhLePg+Umo86oAKJtkYBGsdx6zjh9dQKaErxSwHopiDoFhGVFoGK0fg4DpWI7upH75LAFW6tSwPM2TpulIN5mwdQElNNdTpzxeZ+S42qLxDN7f6sDHU48fP+Zpj07AZuFAOtOQD6Z4vYMNveAMeMnASfF5UXAtzrQehjovpBTGI0P+PyPTkCyCPD5SogEzMxq1ks9DNQZVymcgQQkUlItdUGQXMN4QsGQf3QC6uOJDRMu+lsKKCbbnHF75v5JwHopiKYTcKj+SAEhxuPrwHwCaprh9saB9qwDlfIzbo9VYq1JAUchlxHn0ELSDdg73k0sz4XXpIA1AXV3t2YaAvb5yfQ5C+ZbCdjvCuwfMgtm8NXXVD0NtO4EBHJAQgy8sY2f2TPe/QRK6TcEtMbnVx2oFQ5GP6WAxuGEpOkpSMADM3arcmN8/ZVHONYpYEPAvmDuybk1dMHMXCRg3QmYbo8zsE6TFwFHLRcJ5++QYJKA228IOK2JNS4t4hWDJwHBhRN+Ztqu/E7AS1wR0Bx1CcD0VQeqREhMdzG08Jp4tJ2mDpSK3CsF1DcdBsl7fRGwrgOlLdZ61oHWKWDTCVjXgRqX7S2DXOKfBKw7AR2hl6RE3BoAVn55zYKpU8CGgDdWUEjMhBao8Rp/Xs+C+UgB3eNWWBH2MPSAtLlXJ2CihTqot949c/ST+awDbQh4s5GAdR2ombF3Ao8Af396aNvvdaDRfPOsA3XdEZ8S5t7G45kXjAey9psS8Mf30r9LwAHX6fwpKeBXtwI2BJSFB9Ef+v45DKZOAZtWwDoFzPIxeaaAn9cC3C169EnAz+NA6xRwKyzT97UA3wpB62Ew7NLnKXdShp4ubdW8aQV8I+DnVsA6BXwfBtPuue8pYE3AXxaCNgTMddz/OgVsCFivBtEQsE4BPxeCfowDfUsBi8lQIW/DYN7GgX4Mg2lWg6gLQT+PA13PZoan9guI5W6frt5TwJqAdQrYtAK+pYD1ahAfKWCzGsTnFLBeC/BtHOgHAdWL40hvBPzeFHCAAvxTCkG/ehhMXhcmVkvBh3BAgs3CngXzSKxIdRc5ZTlUFYgXvpR57khEskGhw5RoSJJutHguBzHfeki2ejHAehiM1z68CkHLKZJpfu8Piaddl89hMLPIVphmGMzqGk0h3OMnw7tdlqzCKH9PAfXZ6ZUC1stBXC4ZgG94EhO21eVzKfh6OQgPyVM2BPSYNvE8n8P9Z6LTL8aB9nH/wusDCViPA43nPPGacaCDXTWshnOGXpMC+snyNQymLgRtloIn6WspeMZFMqdjJJ2/LpGAdQoY52skYFQNx6lbAWcZL5OAWmLZLAdRtwIGEwuPt24FDJfiiPgPdaUpY6raALv0NQ5UbRMFZqMVErImYF0I6u13uL+dirDr28mDaFC8CDgb4v5Cv3q/Ubx8poD1MJhnIWiVAgZ9fP23LgaI11S/+6e0An51IaizaNnPteBJX0uJsLy/CkHLcv8sBK1TQBptIrYhYD0OlB4OKjTjQJXHauvBxEKi1Cmg3qtSxLoV0PJGXrMa4E9rwdfjQLnOvQD9yL1SwJqAzTCYq4sEbJ2QgGPm+EoB62EwNQHdUSviyGxTrQZYEbAZB7rXkIDDTMLjqVsBj9MXAd3hKM6bYTDSsY3vV7cC2uq9Hh+6ZVw73j/Xg6iHwTQpYO78GAf6QcA6BWyGwdQpYL0WfDMMpm4FbFLAW4zESzUkoL7iXq2Ab8Ng6hRwQqoUMJkh2UyyvzXrQYib9DUMhlhzC6zF7pUC1utB1KsBwqYi5CGo1oa/xa9C0Nng762Al8k0blJA52zj+XKWeH5Gbrol37oeBF5TfPf/r8sBltOOAAqnsISe3YQjpEBCWNbkwbgP1gLE+gIxJt5uHvRvPwjYv1y8ZjH4moCa/GA8VylPTwIq/B2JMzuVCDsYmHgNVMQaR9WwkqoVsC4EdX0GCbgtLkjAUcDiZzwSNGLTVyEo5UshJt3WwkGy7JCUfJRaTSGotI6uGS1PiUQeAwNvQfuPFwFVbhY2KaBryda+GQeqc9ErBSylrgPWvv8grrlDAmrixgfCCnj8isgLZJ4gAclo1fHwYkLCauYjBPFUtSbOB2VOXDLA493xN8b1Nkiq3vZogNE94P4Nb+aKFBP8mqhTQEcbWK9WwEf2yOimsLSmFbBOAWHo4vajNRLNbA07jLsbpSvSpWMf1PYMSc6sTyyxYYM3gdMYCTgITIEI3szHm8Idni9FSVZkm3cnIPb7d+J2r/j7A2lG8S+D0MO/MTqP728uqnGmnZvnpq0kJsHaiBoC0nx2+j0J+OMa+ncJyA/Y7h+SAspf/S9BM7Zs06yTM5kRjWOQiXbd0s1Utp6FoHUK+EbAOgXMx5n8JGBdCPpGwDoF/FwI+kbAuhC0WRGiLgSddNYyvdmjEdE7m175EwHrFPDCOhUpA9l/LwT9mAZTE9DIZhvpLQX8vCDg50LQZhpMvSJEPQ+0mQbzMQ/0rRD0bTn4tRNt3ueB1r2Ay6Qc/Z2AP6bB1IWgb72A9TzQmoBNClgTsE4B9ax/3/9EwN5MRcLp1TzRSeH58r2vzmmez3H/5K67elsQsFkOvp4G0xCwXhDwYzl41TLgJu9ZZt4UgmoPFY/nu75a+UF38KekgMp39ALOZbxPCtaO+JwHGu7sIWkIyDrkuSKgX80hUexzpIFLq8LQkY0ErKfBhJdRtaJeKu4VMejZkKhHJMzFWFlKXCYqhMMECTg60Vw5nHrwXBGwTgHP92Ta9AI2KwL2qxSumQc6qR7vz1cTXP4iZ34SI5nqXkAQnVchKHJsDIlQpXBHEwnYESkF3269UsCjydgwm/WRfM6aPnsBPe70mgfa1pGAc3lGPH9R9erVhaDB6oEErlaxViyxMMFZnl8p4FXoqTC1HCRdPQ3mJhVW0wsYXlgkYNc+aXj+PCSroNK9st6T13rwSNEnAet5oM00mHDb82ERpArjX/EaUxiN4vmzhRcB/xd5Z9KlKrZ17R9kQ1BRaVJsEJBqUUpPscYC6+LXf4u95YQnMu/NtxGR98T4OjmGaUERIvs5c645HT3SITqqiIDKbvHqg580chIl16306oPP5CEiLm0EpI0QFAFTZ4oImNv4V6ONgIlu4OfZThHCOFlV6Tubb2yE6PeEzk9BQPWL71N0FnBwdWojKFUBNeFXGgxFQJoH6vcue4HsOIQ9mgfKEFA8JRnYy+W2YAio+EqOyFMhYLoqRZYGQwIPEU0U8PnVQ59ClcL7QsCH3yrBvGWIbN0zItYiuOD7nSoNRpjUs4DWyqnzQGkl4PBsF8UbAjptRCrfMMqYGUEHXtUIofC1EZQioM+dy5cK+IaAjl0jIDyEOg+UqYC0EH57qPJAW11EQFVGhOyQWQBSf4V3Z6oC6qqF8Hyd1LOAtBGCzgIG2xIRTZ0GHqh+pVreqlnIt0L4t0pAu4vnY8mVZ5K72xcChkt5/1IBaR4oUwFpIwSdBQxPe1wd3LuIgOZk9FshPEXA8LlDBHwGs5cRFLQ9/v1oGowyLbdRoDnfiID9Xu/LsuC/GwH7X3xN0TxQioDwiBCBHm5Y/TPLDZHGbZxjhoBGg79HwVPuA5EcTwPV469RUPYPIlncQheMQ8YVoe/aiHzGMARzHiIC4gUnECFtvhAwbLfzM2nchzHot0GL82XveCfnMszBWd54EjZNRKauhQjodnetyG/PnCmZJLsQjLXx5EAXzg7Rijku3Pj9jQuHvC2TwbytwkCuGhauB0cm9rBCwEoFDLcWIuCmvcNr/tJFZEqH5yVZF70QnH3wJL6ytc/EmM0jkI0FX/0Xj58beWP8Zsq4/fQ8vRMxaSMylTrPBWtVLJkKaMwGlerWRqQSO9chXqPWbwjobO5cAcfeGQjuIF4TjRKR2nvi8dFZQFtOEJnNS16SQeeZgOooiIDXwXRDlpcB/mbZAscFQZDzpK8iAqr84oFIqOUikWZqxBAw6B0qFXC7q1TbxiPy7/saAakK+IaASnC5k0BMEVnPXhOR9rnHv8eh2f8zEbDzv0FAUeR+TCVE+4srIQLBfPqbA/98ISBVAZkR9PRQgcXBUARkRtDPKiANBL0ct9ZfjaByZTSkgaDXbcd6zQJSI2gZ3eyCGUHTzYO84mCOyz3/XxDwbRZw9XC01yygN7PTdyPoRkqIv1ze3ZcK+BEI+tYJX4g+IW9GUDoL+IaAb0ZQioBvKiCthHgzgtJZQIqAliGU57/EwdBSQFYJ8QkB31TANyMonQV8CwSlKuBhHBkvBKQqIEVAZgSlcTBUBXxDwF1Pt98RcBXxg5cKSONg/oVZQFFs9X9KIKj0xbfWR4eYMMd71qsUXth3HJg3qtk3X0GEWviSxioh3gJB86UvF4l6aJ7JdI1IxmYBqQq4CW4eTDeIfEl5QaSRB/7LCBqpe+mlAobivlYBTX0/hrzjEY6pgDQQNOd2vxBQqgJKSRMRsGkjss3cBcDEGclc7CaIgPqm/1slxPIZ+SwQNHk6vqhNtCoO5nqoZwGnCalnAWkpPI2Dyc8eKeKsKt2jCDjRlBoBCYcIGogL3H/SQoTcyojMdBYwSm6IeDQQlKqALBCUlsIzBDxVs5GsFHDTRASklRDnJZ6/1Jvg6yWpjoMZD5G84/IMprY0/FccDEPAzgrfD6cqfqbQECGpETQ0XBKxOJhZwUV4vFVcjdisENgbWSwOJn4+cH/wPufD9HmUuLS99TNtvOmEMJVPeLyjJx7/911THeGnlAJ+tWJBA0FJeqxVQIqARnlHRFH5OhDUfJg1As5dF5ejyXhd+AOu45CeHiA4DeQ6EDQxqllA+1ccDEXAtzgYqgKaZqs2gkZJt2QqoJ+J1ayedchfrfBUBdz7hwxc8fSbCkhnAX371MH90WoEDLYyIpLsrOpSQDoLeFUQCZkKSGcBc22WVkZIREpaCeFaD2ocxe2NKyQMLaWuhHCavyohvBYiobMqXwj4pgJSBKSzgEDy31XAiVAZPQe1CshmAU9NRDTPdTYcHHf1LCBFwKCZCy8EZLOAvlDPAtI4mGDIVS3w1SygPTF/UwHfAkFpJQSdBXwrBbR2+opjlRB6YzyGgdutZhG/Mw5GFLvCV7lVfloczIcKGBjHvkB6Sop3o+BUVRg4iIB8A4FclYMaAT9UQGYE5U8DB+R+gsjj6IiAV1qxYHBc9IaAko6ICF55ujMEVPeHFhfM+sM7mfDDHAz1WSPg0E1T0LN9q4AtL2bEsY4hSF0HkZLcpw4ucdp4Tdy1Gxe0jJNMtOlTxSVoWiNgX8b3KzEioD8aT0viDZ5jcBc5XwSNYrokzxt+nnN54O2Mb/fPxCqOMViyxEeh0TkJZOXWKiDEYo2A5KbxeM09EdFy6eiwWUBmBKUIaFwuHAnKynj5UgEfeLz5RIzfEDBIxnh8kypw1QKhRsCOfkxA0tYtDm7eeUPme0Q8Y9RHJJe69p0Y1/YQvEH/Ufipg4haKmEMtmPVKqBerF8IGBRp/4WARtbocCAdKiNohYB6S8C/336PCHg35y8E9I3zH4qAwv8EAVs8Jwo/xQja+mLFougGuAJSYr4wlrJ5Vwaj0+VdBYxvndW7CkjjYKgKyOJg3hDwQwVkRtCPRNDPs4BMBaQIuLNnA6YCGov5/tUJ8TkO5nMnxNL3VfLWC7+VS+2FgPK8qzEE/KwCfkbAt06Iy6OtvxCQ9sIvewdc8onb9ZkZQeksoHnxilJxZdJhcTBvKiCLgxk+TfGlAn7EwawlacNUQGYE/YyANA7mMwKeZqoRGeVAEpkKyBJBwyu3URzvtmWzgG8q4G4Ua++dEBQBLXuplMqTP538Q77VXyrgRxyMsZ2Q+LsQsMXzvPhT4mCk71AB0zVXI2CUSw7k8hoRqFd1IFAjKE0EjdfB7WUEpa2A0c27vnrhQ6GPSEJnAc+dWgWMpcHS0TYGIuB4ZtStgKkWAYzKBBFQvuLniZfOSwWMloYkMASE2YGQ5FC1BJpzrlYB97FftwJWiaDxfnx7qYCsE4IaQckS7+l0FjBtTGsV0D/odSfERyJo1JXrXvg3BKS98MF5XRtBj/Lehmy+QSSLR5LIEJAaQdPWEY/XW+wdCCVbRYQbL6barnEyIQwJImBaVqpo2K8TQa0ZIlv6vFkwWzdqBHwi+8FkT3vcp7LJEkGT3hnPX3tf98LTVkCGgNtrjogdVet8P7zdGQJm8knhouZocdce2X4Io5avI4JcpFcnBDWCJs123Qro7zd4vr8zERSvqXb3qxrMvhsByXeogAwBlUO2JLLSHYHrVghIXLMkzmX7UgGhcAyBPEX91QvPZgFhlGQg75RtAVqMCDaYVUbQE77ffyqlSJaHCpGqOBjoPBGxHr1Ljq8/7QlrBWzl3Uq7qlRAagQlOj4/EEpEuFkPEbDrPjKmAob9JiLqajGesk4IOCSIOBQBjUWI26NG0PtmjMvf82IX+bPYvDMElPbtTcGMoLQXXr2YdSeEryMCGpvFjrBeeJv+a4pt4P5SBBREPXnFwUzG+H4aBzPsmrh92gvfnusvFfCtF56pgEPAI6NGUCed/KYCKoseIhhtBXSSygiaIAL66yK7k/u4mu1zqtnCtziY6RERcO7j/tJZQN0abyMWByNKswkzgrJZwLt3wP2zfsXBfLQC+ttB3QvvHrlt9K2tgHhNCf+csvuHqIBf3bNCVUB3bdYq4L2/RgRUuKo3vDWNSaYcNYaA/m59AjJe7QagFr1rAcf0KP9FBeQCr7qGAo6EIu8I5KB7Drhj4T8h4Fq7TvE70+Kj4CgjIhVFOkKM2bci30mcKemNnhHI4xCR0gnOQJ7j5wgk9XnjQBn1NSKXRxUUpfPkYBZMNXLyJiNQmno7gl63RkBNm/FF2Dqdl2SyUxEBT2NE3OkkvxOn34uBbFe4/TybymSz8PD1pdwq/BaPCNhO1QykWVmrgIvL2gbNnz8IM4JejqkN+E1FBFxl+YbIfhgyFTAshojQ0nXngq0en1zYWE1fCOhwlXFWnNhn0p41E0RCo03C507ckI3lvYygod5FEIx3xyE40fZJ8DU1Ajr3NV/4M7cyglYqoLVePyJmBG2edy8jaJD3+iXJRojMVjG9F4Gh4Os3eRN/MxNc7fy5KmD3f4OArVa/91NUwO53zAKuXa31QsDPKuDbLKBn3XmlvHXm/vUy0V+JoP/3OJg3FZAhIJ0F5CaJ9TKCNkdCzOJgNrqdFcPMx+1z7oJ/qYAfCHjcDfH1o0O1/V8qoEHs9V2ZXscDvzzvvRcCel3p7m/NvcWZwj7UlIGICMsQ8Hi+ZwwB32YB/3MczNssIDWCskTQVhhtWS0gQ0CmAl4OzjsCMhVw3X2AspOMNUPAYbe3LP+CgNlTKhgCviWCMhWQzgJ+GEHZLCBVAT8j4F9mAakK+MkI+q0qYKvV5v95zP4PUQG/erkKRx+R5bAkXDIYICK1rL4DwSNGBKIqoFXYGuSmKxcsDuYadV6zgMwI2sJ7MkyWRxKl+430QsDx9oIIoxfgaNqiMF9G0FCsShLOiIxxa6pxacNDBLSW0gTAc+tawH2nUgFbGSGRXiWEHuyTDX72qI2goXwLwI/7iETBqUbAubJHpGrFiFihgggYDWQSxXLXFzVnwr1UwOR2wOPzzMiB7OBViZ9V/MwwtSMYpwEi0ayD+3+Y933IdkSNIreJCMjlfRuisFUXw1MEzHr7uhZwPu6/jKBJ4vrTSgW1APyWgucrwf1R+7YOvnSqjaBSP7dg3mjXpRDMCHpfVSUOdzA16WkjAt49RHDRlmoVcBIh8o7n+Hn2MfchGUq1EXQ/NRABvZuCCOr7dy0zEAED74mfB8ptyRBwkuIJiSdXKdOeC0TGGW8g8uKZ/j4EbLVb/Z+iAn71cvWYWz5Y7qFGwLlVIyCbBaQIaA6GBQmvZI/Loc02fiFgq9f5qxG0s27kYMX4/qBzyASi7REB5dWtngVU+PFLBWS1gPKlUcJAEyprRwMRLyBVIujWRARU12a1vEIEVDN7EwWhkL0ngrJSiA8VkMXBUCMoQ0BB/BUHk6WIcNQISkshlJLUCGg+HjlDQFYLSBNBNTzywn94iJCDuVIbQXmzVgFZHIz9LOs4mAoBfcE2NYaArBbQN/HzbpPf42CoCkhrAd+L4SkCKnZ5J1Frhceri3Ui6EcpRKC08fyRVTJmKiCrBaQIOFhXRtMkqUshJP2yjwJDwv2hpRBvCHiIHv+GERSvqU7/p5RCfHUtoPMMXggYhPxJJCSZIwI6V0SW08WJyfzQ1sDtj+6F72z7MasFZAjYdBEBW6vUBQuJo2CJoIsFIqCTPhGJ+EgUCLfu2TDEH6MieN77dzJcDBKQmrjWhudycifGfP1SAYNdhoi05ybZCwGpEXSVIAKaqlvlZ49FIM3tGq/5roUI2DicNKJOriqQgYAI6D/OGonvFQLeEQGZCtjVrmMYNCd85F94Z8kSQVVp/4yCyaVWAYcXmcd70QIRq3dCBBwMl4iA3vnMk/uiid/klcFz/ik6l2wWkBpBGQIa/d5vKmB75gUMAYNsLcZko01qI6hm4vEl057LVEAYNxEBqRHUGe3aiOBzRMDtLUyYCuir4xNPViqeP2OnPjj/AY7MjKCamv5SARcp/ubNlUcUiJWKeTMR4eV5v1PAiODnZ8kzBTeQ/4qAwbXIyz8SAX/dtP5dBGx3ev98a/1DEPCrZwGpCrjixTaxXKUsGQKyXkCKgFQFfCuFoEbQv1UBLa5ERPuMgJ9VQDoLyIygdBZQfeguK4V4Q0BqBDX3HiLOBwKyWUDO3EgvFZAi4EccjOnCeslUwLdZQGoEZQj4EQfzpgL+FyPoRy8gNYIOvUGUKcHMeL6XQnzMAr4jYGUEtaZBIDIj6Odm+LdeQIqAy1S3o79HwKXVWbzPAn42glIV8KBe9MiY3sPNuxGUIuBRK/ZMBWSJoBQBN8HV+N5ZwFZb4FpfdWv9XgRsf7lpzZORx+fjsUaiS74QNHNluwwB2Szg/LR4xcHEjVRCet+RFwJG1rN5J/2qsyE6TBG5oPRLzRAlD6LWDJHJDu+OVi4RAce9ISLgKliUmjS+AYxXQ42Lz9NFrD1OowkzgjIE1IMqIm1nEZLuVES2wVZyAB5FjYCtdQcRULnLXLTsLqYakSMDEmGHSOVsELEEc+TDSK3ytbcKyFqPSIhAU9yfdFmpgnDevxAwdXL/hYCzxh2RaGPj+7MRbj9WeUTgQwiadvMkG8JxgEjrnf06DqaaBYzuGSLZaor7N+ucVA5vmtILAUenuEbAjecjAh6WiID64fZCwPi2Urm4W+D29z0phuA20KN4reH5orOAk6aMCHoUEClP9kJncTBpR0bk2+ULH9J9Roqk0BEh4x6JEDllPJ4o8l8q4ES+VnEwc0TAzrIDAKOGHEUrCT+vPOUhxL0+Ivey/32zgHhNVUrAj1AB+a82rfW4ABD+zrvCTwJEHIqAUjOojaDjx8HH5ZODCENVQGX3iFkzfNAn+5jsDoiAKh5cwYygFAHNXYWAl3GtAupR1dv3CMyYnM+tnCWCBho34sml1TiAFiAChqWG28/6hxzUoFIBu6G5YQio65e6GZ4ioM6LiESSb4ikozY81gz/NgsozxYV0lazgGp/mzMEfFMBaSkEPAt8vcEhAnpchYBRhvvHt1szcFZ7RMAiRQTMTB2X18YUEZYiIG2GHzSbiMT5SHBIf6jjcror4PH6BJErmjUApJZVcHCQ8fO9TfLqBfQFEOK3XsCQtBFZ9QTP17AnIBKf8+xOLGmLy3W9UgEXsiCTcbnF5a3n1Agoma0MTL69jcLJDc+3MJuNQeU6RQGGW6mgKiKgU5z3iA8G7g9NBDWCcx0HQ0sh7Ft3W3xrHAxeU23xq5T170bArx5YoM3wA9Plo6C0EQH32yuAo4SINHP9nCEiXTWwmsk9CsmxD0RI2gMgC+fKgVwiAi5baxeMuMlxTAVUumkE5MJzUbDUpiK5HEIHpDYuWRkCSus0BoebIvKk2pAnY/U4hQEfI4L1lohIjXE6Aqezb3HhvIEIOFv0YoaAQbB2gOCVNYJBsrgTGGm5yRBQtvIKET8QcFeVQkTK9EzWzfYYlOGSL2ArTmsV8GzVCOiBigg2V2oVkCKgJsmtghlBj8vhGGzNbhG452JJ+s25A17TRgSkpRCu2xyCu3U4EvLLfEM0DhGQGkEDizgZUSZ4fhTLx/27RWc8c6uhB8Yqx/PjHfF8bJ11ylRA6PiImAHer2HQmiISm5NcIPuDigg4cnF/N9dcJO5ZfamA4dDB7VEV0LnrjwJM0xbJbn6s42D0c4WAh14Kwzm54/M8ImDfeo7wLF54Em4Bj/9PRMD+/wYBO93ul/Ut/bReQIaAGd8uTE0URNYLyIyg62e4VOb30/aFgFQFpEbQkznTiDHvyQJDwM+9gBQBWRwMRUDaC2gEgaL9JQ7GMy2fzQJa1sR03nsBqQpIjaAUAVkpBJ0FfDOCUhWQVsMzIyhTAT8hYMmH5l8Q0DDGYCpgSRemAg7n9goUbnDx/N1gHkTWdqdOmRGUxsEwIyhFQJoIyhAwihcrZgQ1zteuppAWd3tXAWki6FsvIDWCrsvEKd5mAY/X/TB66wWkCPj3s4DdYHH8ixH0cxzM2yxgxkeLv5RCUAT8XhWw0xXbP0UF/JZq+Ml0gDcl5yy9EJAaQaOxfhM1PrY1mFnPuhqeIiCNg0kT3buTBFejMFXOJEqkZVV6UPY98MfNWgWMuRN+fuTi5+UWPh9POIBwUGhcpHmLjCHgOBBrFbCnIYJRFTBpVFXxpniz3xFw3/OBISBTAcukP8Cv5kgtUnkqvWYBJ0UVd0IRsLnsVwmkVfyLQRDhqBE0bCzrOJiV0wkhXAG+voyoSoevn1kh7q82rBEwOu3xMcffXiqgry7qOJjc6LyMoNE6QSTVF4iA8VLH/e3gjwuLg5lpl1oFTAcSIrfYVbn0lCxeKiAEPCLbIpAdbTCOPIDspkapOkJk22uIkLNhIXNJecPj648MH6ZzvjaCzp+j+IWAxz0+duLipQLG8V56qYCRnctR0nEQUS+XPR6v8SBc5D+/EQE7Pf7Lyot+WiLovJUAyJy741g1PO0F1BfBNgqyxCzZLOBbHEyr6dbV8LdHBxgCGrGy5RgCLpzfEZC/uTFIZx6Rx+whEnXMba0CKlmHJ6MAEZDGwfh9F7dPEZDGwcBeRQSkRlCqAkJ2x+flrl6XQqwHI5GUvSoR1PxlBP1AQH/nIMI9uitErH5l1Fx1zGo5GYxg6GxrFZDOAjIVkM4CfiAgLpeFO9mrSgLaeYYI+HyaLxVQEXa1EVTd1LOADAHjUsHlvl4iAl4FRCyKgNQICv0xIqYgHSKWCPpWDT9sjfYFM4LOTzM8n1y/NoI27gcPBvNLbQSls4Cy/6gRUHqsJiCZiIBMBdzGdTV8ePJrFXCwu64RWat4GYPvIvLuYIs/hck3ImCn1+a+6j710xJBZ4NZAyx3UBtBCUEEpEbQsNg5LwSUOt07Is3EfhlBiVJcCxYH0x7tEPvLGceBwSPSTLZhxOJgYG2LAmnYiDBmlCMC7icnnhlBB5t1m7A4GIaARcYXwdysSuorIygui1qFb1QJmVqjh58HUE1mVypg2hikLA6GISCNg9FJlyN+dPiFgKdtG29Xh/OZFNlzDFLcrBGw764DUBX/GUGJi1WGgNQI6j9KRChVCiegtysEdMQzT0RngN/x9MBzAb9xSjYLSBHQv/D9KVm3PfulAlIjaNZBBBwUAR5v+zTNyPK8fhlBg4WK+0+NoHJexbHcN3UcjNQ4tknYNqYlM4K6gx6+fze0BaYCqofjkzAVcNO5xngWHDxf8qMygl6aHhC7KrnYP3D/096ungU0C0S8cTgcMQQMQgH3N9gfR2CfLZ74i/Ppz1QBf10i/y4CCv0u91NmATtfHAfDEFA+d4j1bGb8WykE6wWkcTAUAd/iYFg1fHL1+b/EwXS4fPuOgDQOhqqA5s4EnpVCvCHgYneIXrOAZVS+SiGoEfRNBaTV8EwFpL2ADAFZImg1C/hfEJD2Ai6NAyLk3sP3/20czIpY5JUISo2gdBaQqYA+iTbvKiA1gtI4mM+lEL+pgL8SQWkv4GcEfOsF/NtZQJoIamyHN4chIFMBaTU87QX8WxXwvySCvhlB/6U4GLym+v/cC/iHIOBXF630zpWqVQoaSfX9rUbAu1IhUGMhaNY4fyEgi4OhRtDMXNWlEAr+UkM8btQI2JpLHqR7CRGml94dTeCrhMx8jp+XyIuSGUGpChhtOURKZ3PLYT641LOAlwrBmAoYUmNo0HmpgOm0ev6jFCJ6AiJg0jcGEOsCIuDNv521ZJhXKlmASHdpSaLmlbYP/kNSSRQBPn40bw74pomP04PEa6rbD5kKyIygS65KHPU2tQqYTPovBGSzgAh9JsxbB0S6p47ba8f4edFNVLnkNkMEpImgQdZGBIRmrQIyBCRXfHzsRa9ZQIaAdBaQqYBTXCdrS6Uyel6k6vzLi6X2SCMd0pOukMjWFneGgH5a1KUQJsljyLIQjydeIAJut8WvRND1bckSQZkKGB39VyJo1HcJ970qoCBy/E8xgn61CrgfjwH0zmXHwflRzwKaFDFoNTxVAQcKIMLQXkCKgCwRlBpBWRyMsUaE6k1NIKVQGUGtqno8txABswa+3r36VWlDpQLu5/i83p7tIz877nnyeCpHVg3P4mCGjUM9C3gfInL5h0cdBzPf4/NOcZi+quGvmikzBJSmT9xeKCFimuWvWcB4iggYNRA5pUa2KYLnVdi8GUFZHAythtfDJm6PJoJSBJRagwrBqkRQOgv4ZgSlKiBLBKVG0EapR+CQcY2A+0c3QCSuVECvxP1ZtREBWSlE20SEyxK9roanKuAgqhEwHJ1we3oL/yBqiQgYLJZVoudx+0oEDZdNRLbhVR8zFZDFwXgHREBZHBUFSwSls4A0EZSpgHQWUIfnOgoaC0Mg0V5BBO+uv1sFFMQW/1OMoPwXX1N6tn2pgJCL1Szg4YkISB6/qYBvCCjyVx2IN6hnAd9UwPEFEY8ioHGMuSh8OlORgJ06iEQiPr+w+jxTAeksoO+7Q554i8EM7GaHj5gR1Jshwtl7o8XBcutMSWS1X7OATAWkiaCyM7mToNvPNeLgKgw8c4z7OxlPNZJrFQJ2KyNo+agQ8HkdgzOSeS5MHHHzUgGrOBimAtqjZ8xUQIaAZ/JLBaQISFVAioB+gxdfRlCKgNAN7BcCOmrVA9gb2yU5n2oVMNxE5ylTAV3VqmcBD9uJB7br4/N0FnB36iWgHrctLuyOziXpP8KqJELkCZsFpHEww5v2JIFrnGWmAnoNHZF2X1YIeFz7TAUMOGUqMwQc2nmtAo49FX9D1KrHsJz0l6wUQiM7ngRB689EwI9/4fx3EbDHCT+mF5D/4uXqpLyo/uIeC8Uw7VsaK4WgCPhf4mAoAlrOXi7ZLOCbCkiNoFepab0nglIVkCHgZyPoZhDELxXwkxH0LRGUxsEwFfBzHIx3WkzeZwEf04bz3xJBP6uAtBTiDQEHZmPwj72AbwhIVcBifa1UutPBUa78gnupgDQRlKqAi2PPes0Cbh1/xlTAt1IIqgKyUogPBPy/GUHzoH9js4AMAc+jzs5fjTnnhYDUCPqGgKs97u95UprfHAfT43rdf0wE/SOMoC2t/x0ISONgktRHxNKJ70KgtOpZwHnLf8XBJKPJbypgkh2ud8J7CwBfeiBy6TIiETWChv4S38/vEWm2eDG9zwKWCyMAsK61EVRan2oEzCJf0GYDAyCRToiUcxv3Z5dKDpsFTJs9/zULOL9uqngUIk21ExkZLA6GISCdBaQqYHQP7i8jaEKGvyFgOEhqBBSNU/iaBTyMqkTRXwiYHq93TdO4qkSiQsD4WNxELcJFKYy3fYWkD+/26gWkCJhal9u7EZQhYOHYOuSnrRIlJn6ZteTgWxDFpcpF+QSP5z4lMaRNPO8MAcfHyINkt8Ltz01EwMFwgQi4GSNCUhUwb1RIdxeqXr+rf9cKyY8r56pKEqlABGy2i1ccDDOCsjiY21mOYv26eFcBvxcBe5z4z+VFfwQCKvg3/gYj6FB0awRM94iAthwgYtA4mP2tC684GIqANA7mTQUMG+MMhpcqUfOxMYGpgAZ/x/dTBLyQAJenywgRzVzg86MkmTIEZEbQxVA/sllAVgqh7bdTsH0Df+Sdda0CGjd/U4S3Iz5Wk8cUlM4BkYci4N2r4mDmlXH1OULEEu7BFJxWszKWEoEnoK9ykKdTRNBAKvF/bRNcrp0qFW5pIZLqnQciWDzD7W/3iIS0FEI+VHExyRyRbLy0UoaA4aaXbchZ3wbg9FxE4rZfGTHPtRGUzQIe7AaAXOmNMIcaAZXGoiiYChh03BDs+3RbGQgQwagK6PbTPccQ8BAgAtJSiKB5RwRMnxcPyMnD90sGvp/OApK+t418sUoUXUV4fKqZFly4mdUIaPaqOJhNJ9NYKcTA99cRxMLvRtDzDD/v266pKmPpZyBg76uvKWoEfYuDma+OgEgTcQT46zRjs4BWe14joCGoLxUwDA4Hkdhk/hsCUiOo4VQJoZ44FcjiMnjNAkJPwed7eQ+vSZevEZAT2niN7CNE0KEsAjOCUgRkcTB+1EREs2+IlEMLEVCoVCw6C+jnz9MLAW1PrBFwniICquoWwZGzznciyO0JDLfz34ygRhojAtI4GIqAyhaRKhwtayPo4LbE7V94RMDNMp2A2nBb+Nswn55JByrVc9N9RP5ugggYLlUb5KjqAczvpw1ZHxAB8XuN5yPhxClTAaulNAmzvFYBNXWFr++s+ncWB0N0q00YAvZsL4Yh30Qkbau2QC63oQP684wI2HwgArZlRMThRvqlAh6eHiLeEBEwX55EFgfzpgJm/Sb+Jhj7OwfhCRFwuZ5noBzprGGz/2ci4K/n/l0E7Lc6P6YXkP8OFXCROV3y90ZQioDrQ5XwWYQrjcXBUCMoQ0CqAtI4mM+zgG+9gG8qYD447d5VQHHqjl+zgKFv8swI+jYL6J4W5SsRlJZCUBWQ9QLSUgg6C/iWCCo0uiaLgzH1PiIcjYNhKuAHAtJeQIaAa9jP32cBaSLo51nAtzgYagQ97WT9fRaQqoAMAT/3AtI4mHNzbxbWVFltGAK+JYLu8tOUVcO/zQKelZX+MoI+Dnh+GQJ+VMN/NoJSFZDFwajTzuQ9DuZvZwH/hUTQfqv7z72Af4gK+NUISKvhY8WqZwGVbeTCSDLUIj7uKiOoEWkQ5IbMRbPbLdYywa+NoCetyTMEnD5dRDabX5SaIxEffHiqUVSclr+pgPuJVGrRlbyMoEl7iwi4Ezo5jHCdxTEVUDZtfP56JCROKyTUD0aNgFQFFEd2AOOwXRtBlwvfYL2A0WCJiHXYj3xIISRF3F/Lsna2bETCtYKI1NgiAkZy38WFpKiSeFGpjGZsRJCKMeHiU44IyFu4f/PzFo/fmyw1bb7zHRjHJu7/qOGLWnrsv4ygrBqeuMSBUTJHBCya9SzguJEiAnLp4q5t7tEA0qOikLgD0p2pgEH3pnLxcH7jtYXRj8E39nqU3Fe1Cgi2itt/aDUCIn7WKmD7ikg3E11SJNoTkS/fkASyVQuPRzHx88T+6YWAkaVJiNwJHk+ianLEegEXOqLwZBAi8rtbPJ7vu6b6P6QX8OsRsPNYBUwFDNIuIiCJGtm7EdTdP3wYnL0iCrWtISBiJYh0XrjmQiMZxSSJEDE0Xt0RlgiqlIhQxgGquJEAEdDS8fVON96SMF4hElEEtPZrRBTDRaQcbawTqOsqDsaIyw2ZzFZTMPt7fFz2EKScbXfMEJAZQT8Q0HdcRMAe3/DwpoP7y2YBnWaSvxCwxwl3/H0/IHLOq0TPdYqfdx7NcLlr8xsudM+IjINWjYC+dxNeRlCaCBqeWvj+4c5NYejOq4TQqhTiAwGD3aFWASkChvkR75bNbuOVCArREvfn6o1fCBjwcpU4Ok5CcPkH7m9TwsdK4xcC+uuSJ6MCEXDYnOD2aDX85npwQe7f8P3UCKq3ti8EfBlBCSLz8Jng9oJWjYDWulIBnzdEwGu/OwHtwCMCcuOOSDbz2YSpgOG+iuf5tmuqzXV+iArY++rYsrZuNZkK6Be6IxPHeOJ3oh9zEUNAMx3qYHPSnQvxJ7CqS9gZiPm3KwfJ4oivt64uqEe5Spic5wI5uIiAXuMXAsa3iQv4Tec4wG8dgkdrnrBZQIaABz2cgZKO+IgZQakKSIZmq0JKRLbb6hrh1frgIn8ZOzFLBGWzgDQOxoQeASmQcH+bY9Ekm96vRNCJggjohr0J6D1EJmhsxQ15LHcRqPLiWcCxZeOn7LyEISCbBYR9bQQNDvFZIGOt6gm0hy1EtPP0pQKqBv+I4JSfMlKa4csIylRAGgdDERBmBSLgTDt677OAwgmRzRo/uYIhYDKZp+C0h4iADcF5zQJSBGSzgJOV58Bw6T+jMK72jxtcEzBOIc/58R6RUy/nPgyv3INjKuDFbANub44IeJvh8SHPjgDv1jUC0jgYmVf5KHQC+89EwF/3pX8XAcVO+8f0Ara+GAGZClghoOW2x1OGgEwFpAhIE0Hf4mAoAtI4mLdZwMVcscnnWcC3RFBaDc8SQT8bQWX86WcqoDkLsjNTAeksIEPAj1lAa/K8w/ss4Ec1PEVApgKyUghLsV8qIEXAgov191KIZS+Uub+Pg6EISFVAVg1PVcDNc6cXb72A25YlcW+zgG8qIDnsC4aALA6GGkH/qRSCIiCbBaTV8G8ISFXAMg7IywhKEfA43NgRSwT9WxXwL7OAH72AVAX8F+JgxE5lr/4hKuAX31ppHExk9TWScvJC1Dx578FMHiNSTfuVCljFwUwWXUQuagQtTwsL5p1GjYDUCOrfEbkiyUUEg9B4IWB87dwdTRlwJkzuUMWbzP2SqYAsEXRh4XqKXxpTRKq4RsAD3ilgXPRrFXAzRwRLm5pSJNIBHyfOPoBss0QkGrQQue7b3IA46iNSrXlEsiwq8P2tghTp4AmyVriRD4lXGSXV2H8hYNK54P5cL4iAhwQRMHA0RKLzAt9/3UgAI01HBNN3d02blJED80VHjdKLdZfx0rshAtp4MTEEpHEwkSepiLRDf6lB1rEgH4wQWf0JItuA5APIrTsi4GOFCBhx0vCFgDQOJm4YMUyXBpKZ1JQdTXZGHiRTohZpcyYtta18GjAVMHq6+P7HDs83cNXs5NGq9r/rIwK2GlWJRSK9EDDpFPh57elto4ma9EJApgKCdwthNDI18r0IKHZ6nX+Mg/kjVECV+2rTGjHGAJp3qxFQVLoZDAZhbQQtezqAfngg8hijkUi0shsjIvYKwoygV3s1Bme8qlVACH8h4NrqymwWkKqAgTpGhDm3gxkYyRB/zZ9pjYDySdgVkE4RscocEdBNB7UK2ClaY1z4AiJgb4zPjxR8niyvRRHyT9wfy1U80J4P/PyGX6uAw/NsV4SPPiLcKEEElL0eIiBVAaPT5YWAfjpB5FMbiIBmc16XQkyajxmYc2NTBMOLwJNOrCRgdUR8/UjF80FLIQyuVRRsFnA/0WNE2g6eL4qAjUUXkbrc1yogLyS4nLzPEOEaK9y/zU6JQJKGeH56Bm6fxcHc2nsONmGlWp6SMcjlBJHSE35XAbtd3D9qBFXGIr5/PsPtu31EQOmQ4PamM/z83rlWAaHnlyabBaQIGDo3PN/95yUHnVy3HHR236gCih1R+Cpl/acZQbf3RhOcw52PQJydZWYEtcWEi4JR8/xCQL07vRcMAXdiWMfBUCNoZ9auEi4JTxgCbsgkBnvNcxW4nV9xMM5I4UmQa/i8R9JXImhoJj2e9K0JIqCS81VpxNkheh8RbjjZtwqGgCwOZh3h562n0/ilAm6cewTne98koe0R0OwZ7m9/hQh4hUkGSuOXCthxmhOw0y3PgT47b4jqTEJQVaMuhQjKMAG3s+e5wBHw+PMLIuAgl1scQ8BjOpmAZJxaxLdd8aUCavb+UQTeKl+Sxn2NiDYFLgqvAiJZaYQhDMsKAT3NweefO7wmshbu3zPF/d8U4WsWkMXBpOowBReu7chXMvz8xr5GQDgcTwJR3KHNVEBY9RDR7+4wYUbQsEhyRMDGBP9et/hZgbAok7jXeyFgqPCVEXTjjcAxggfxOR1f35HDDCQPqhKOVv5HxsG0fl1D/yoCtrlu658rd/8QBOS+Iw7mKpJu8RcE/DCCXja8/o6AbBbwcy/gBwJup8T8D6UQb0ZQ2gvoDR8zNgs4FIcH7S/V8J/jYKgKyKrhP4ygFAFZIujfGkFpHMwbAlIV0NrqC+EvKiA1gp79yCnequE/l0K8JYLSangWB/OmAn70AlIjKEXANyMonQVkpRCZlpcsEfRzHMxfjKC0F/DDCPpZBWQIuO3b87/MAh5uJnkh4Eci6LeqgHhNdcSfogIKX6wCyvu+Bakja1Ea3xGxeuMRIlJmVVXnHCLCPLjp4BuZzEUCL8Xa5d4fwky9yUVyPcx5slufEMkapDaC7kmFgMZOLZKRgwvhVt43IeVXiFyP3a3URC7H158GOokOkZRp6j6fQuBWvYRFsRA05KkAEmVGoqjDSy8VkCHgcHMTNGF+CyDKG4hUNwMRKRosDLybVnEs0zsi2Xm5AAgV3J+YuyICPnl8nNgaImnaRKTdDSIXAmNYI+Bl7EcwuyS1CujEfgATqzKWrvrySwWcuOdaBaQIGPNnJUr8bfX6yHchbt7rRNDHjkNEDna4vw3Pv2v73WLAjKBx1769EHCy8Qgit4HHSxFwlFiIbOoDkXlQLHyGgPFphUjZ5bkB+E1fIYkyRwTs2BxAZlbGW2WECBkMixEEUYZImc3wcV/mbJj3Qz1K3YO00YAgAuakh8ie9/2ppuxyRF6riv/pZXfzuxAQr6lu9/9XFVDWERlk+brD5Welco27DVzumdG2CG+trCT+1AIgQlogQlUJnMOL9UJApgJqs+0YTFdFhBIiRBrx2J2C3rhvC4CuIBJlPI5hsMoRWRpRmREjv7xUQMh1QyD50j2zXkCWCPqhAoZaWPUSViqg60W1EbRw9BoBB/NSJhGn+C8VcJEKGbnMLUSiRwMRUCsQqYbV9vQGjXOpZgGNWeuFgCwRlJZCDM4NRM52p1Ip48scl3c7fH22xfefJm7KEkFBjPB82HYjANI9FVGYaoi85xQR0M1Hler5xLulmLQCcA1EQL8h4/FSBLS8JZ4/+YDnh/YCkqWP+9uuEkLVfmWcXaZ7zu8/yxcCEru3Jf71YGpkbT5wuetFNQJaeWMMVr/qYQxCAUj7sZ2DO4w2UXjTKwQstyHrBfRTCRHQ1FsTUMveumAIuBhbOWhmgMheVqUb33dN9btfNQT001RAj+hNGOIvHH5H2k6FEIOAISDYI2dKTkdPx2uqfy+CsWbjd24yHIAuGzfiq+SokdXp6SLSGTUCPk9zvIaeKSKOw4siGRdzREQZEdE/bfsC3p2uCYuDYQh4T9pzsA99vghSvBrJ0J5nTAX095dqdm+oxiB3M/y87eYcE0M4ZqAujvco3MS5Q8AaErxGGohYTveskeYEEVBN9HYRpgdEwFUPEdA1jRYJL+3phqxihEOKgH67QASMnAki12xbq4CjfoWA1Ai640WBuPN0DIZ8RgSc35wzSwQdHjuPIlxliICzGBHN7FY9f2MFkaqI0gic8sFxgcBPXwgouXeO+EHLAaLeB/gbMKqMs4sMEZBv7lK8BnxEQHLAzz8F8/SlAopqVVKRT14qoK+reHxG1nupgK9EUB6RVpJLPJ7BBP9+recVQA9UgQRcXMXzmOkIJKH9IGEpn0pmBNUthS98ryoB+RMRsPO/QUC+z3/Zz8A3I6D81X1LQWlp/uV26r9UQFoNvyub7qsU4iMR1OjkQfyWCMqMoLl1Wvi7dTQkfz8L+FEK8fcIOFvNVu8IaE6rHr6tNn4lgtJZwLdewDcjqCsiQtFE0DV+818ImLiz4Xsv4Hlc8O+zgLQX8LJytRcC0kRQioAG3nPvf0kEbeo+75cn3uLequFpIiibBaS9gG8IyBJBKwRkKiBFQGYE/aQCviEgnQU00udKUIZQ7JkK+I6Ah435Xg1/eIy9wkqtkGcIWOCf7z8kgr7NAr4h4KKwom9VAdtVi9EPqYYn2hcj4HEivRAwPouIJNxs4cK8GCECOgdZ1sxWX4fAbMhcHAl+rJkhGULqV3Esi+eVJy7sA8j7BuGYCpgJvg/pikNkum1lQESpjJM6qY2g4gCRMRHdGgGnp2IKU7zHcpEiIPINnEoFPFwQAf3KmFqEiKRpVX2eaj4+3jXw/fh9UBChZoullpWFAen0XBkrA0SkVoLr5KQRIQLmESJcZ52/EDCSorusJVtENgBJjRKQ8PPgPIpgbLUJl3C328sISlVAPMilqSmbEyLe1sbXTwpESq3bMSEZpkqUXriqh7CD+zcLroiAVor74zn9qvShi/v75HB/DpP9AEZ2GxHwWsW3NFedIUTRiZB425N4zbFJDGOx1KMYPETmXVngCTC43xAwspqIgMkakXI6uSHiJgkpkmyL7+fn/TEiak4ihoAdm9gwU3Z6lFyzxUazZnj8flSVeAyqhheKgLM1/qYklyMez/ddU0LvZ8TBKNpXd5idT5cAdN3bceGh+xsCBvlMOJMWaeBfuskVUZAP9iJx/SABt8mvOXDniIBKZ4VI0l0jAkacUHV2dWcwiBEB/dkal6mP1SwBryNsI5YIOi3cKdhDv0bAp4YISFVAn8SIWE1lNoPhU68QrkLA1QgR0HzylYoXCSW5jBv4/p1RcH6xRwTklg0PnJOP+xvdEJGSiftCwKB/qhGQzgKGwbIsyTq28PjAqmYHKwSUHw98/ibuCjYLSBGQxsEwFfD8rBJEFzIiWXzG/TuqQQgW30OkG8wRwQ4CIqASCvh53bVpkr79CMDKDETAS4YIuI9nwIyg/tA2MzwfD1wuJx1ExmWjNoJSFTC89zLc3i2YgLevzhdVAS/zlocI+yzweEpEPPvu4vP8AY+Xs3D7u9llBbZ9R6RcNkogfjWFacgOIqW/F35DQJoISuNgVHe05eARIjJ/3zXV6/0UI+hXu1VoHAz+aCIC8QkikN1WXwgYdD3xhYAut7xzYRT38ZrZtA3Q3KwuhXDbngf2fs0TWA3sWgXUWlwRzsQaAakKCEWCzzuBlwAZjFpcoMzx9rSPnnMYkCYizfWAiMRv52NWChHI7nnDVEBnhojFEPCc92oj6MA+OcwIqoR422SJoH2zQkCCCBhsx4iAjoAIqD02POe7yS8ErIygfsfv80wFHNxNfD4qzy8ENDS5ngWMtAl+J/fQigBv5y8ENMb+owiMwWlJzM3VAe8R4PapEXSuhyEM9iEeLzWC9ibXFwLC0HNiwh2OHmhGjgiojk48mwWUM68dBdoDP1+J1i8E9M+2LRJeDx3QPPtJwlteI6C+vtUq4LY3wGs6mHAkCI/499PTygjKK4iAm9YJEfA8H4EVx1WPYYAIiLfPDIaAt79ga+T8H4mAwv8GAdsc91Oq4WX5W1RAg+u9VECpi4jwVg1PVcBrgcuxt17ANxWQxsFQI6g13wQaQ0CmAlIE1KTi4l+3Hes1C0ir4d8QcLe8FGwW0HiaiFAfKiAzgn7EwbzNAjIj6KdZwDcVkCIgUwE/EkFZKcQ8xlX1Wy8grYanCMiq4T9mAU1xuz6/xcG89QJSBLQeuiS89QIOb6UVvxJBPyEgSwSls4C0Gv4ojezizQj6FgfzuRewMzGKdxWQIuBCTf0XAtJqeIqAbBawfzcifz8XTWKdTvj3oUbQt1nAf6kUAq8pvLv+DATUvjpiiZP8IcSrjRalZaWSnZW9B6HnqkWSXhABZ01fh2Qd4L3LS/1ME2xuCKMHh48VrSkQTR2FMJtaiFDr2eKsWfYJES5KEGGy7hK0iYt/7Kk0xsfrIyKWi/dQSAaWTlJZu021gTKaw1g/IJKkGW6/aI0QKcUlKSLNxMeE5IhsfqGSyI6qqvoq1mWajZQoGe8qlWuFSDZTVEKixwURS5jj9mdSi3Cxc1pq2vKMyDQ5WFXCZ4kI6LVyD6Kho0bxpfRfCDhRHY3ETQcRiwhRAOPJqEKwUja1xg4REE5PROKTDpqmBLkFk9tVKWJHvt21RrNwYYorBxKlVfzKtm8MARYHhYtk4cZrLukbAI8hIuC4Qrb+2rAhSq+EJPkdEVTqLBKY9h29SM8GxNq4WcW9KHj+kv0ej0+t4m7GbqZEkcMteG0t23h+jALvkc0+fv7yuFhAPGhpRaIP8HjUpm1Dehb1IsrCRak9bFwTzNMQEbAzRkQ97PsxpPFMixJBweP5vmuq0/8pKuBXl0Kskm4IXnTbkyAaI2JxTwWXaxAjIugJIuB06Qag5I2Cg2dpiGQxrUoS1npB4B7tMzLTDxM2CxjKBJFC5Ftz0CPYcn4YjjXSlg4pLpd6iDw7vZySELpz0GyjJEHH7ogkf46vYJajHRckYrYhh8Z4BtJ4gAj47CECDq4W7o/cqWbxpvj4HiVzhoBBNhQ0cn4oAIbvbbkwmSNyPTY6Iug4x88b2YJAXO4xA0Pa4valU3YmjckMl2uPOyKdIiKSNVuIiN56gsi4beL+x8MDfn602ZLwqZdVFEQyQmTVEPEMHhGyObyEoLXXiGS5igiX7fQEFBGRDrguIldhHUKwl/om8geAx+uWK9y/sigQQQv8fGoEtWMFEW7wzDKiSIi0ww1fEt+yBERsxcrB0TLcX3eMSLkIuz7o0w6+vzXB16dRkgO5htsC9hIiYXDA2528tHccM4JSBFRPZ/w8VcgcchwhAkqXYs0F9yki5ckOcnCn+g6PP8D9+75rqtv/x17AP8MI2vvqf/6/TA4N0P0WX/jjDt4W5t4QEbCbInKZ9zPeLvj5AKzr/s4F3czOSNgPEQG5zY2E4wRXbJv52oNBOeQjOO9OAhmurimoeQcRx7rMZDJUEIH0g84TXLGdRDJZeynIfNqOQu5+5Ml2HS4YAjIVUO+ux2BlZZv467lTErtZIQ5Fpv5tmpFWs6pqv4T3iCFgvl1roMcqIudx6DjEuCNCqq1tm/N7loiIZQ1y8BqHFgkSf1oSYYGIaow3iID6EREs1Y4puKXTItDI8PjXj7AqilkighIHEXa+XOcwXAaIgOtOHQfj8osHB6pub0jW6zkgNUa4faoCjldpBPKBQwS8OIiwwrWKaxnj+YS4I8bkpAwA5AfCFy4GcoHE4XMEntVuF77bm97J2N6lII1kRHLOFmXCda8u6EUH93eh44ru0FNT8KDPc9CxEekGZoq/absZwqzF49023w6qf9bZCVE4vCLi5uoxA1tfP6LgwOHrm+ZgDEprhsg7gtOfiYDd/w0Cdnix/2MQ8ItnAakKeO7nIiINZ52ZEfRNBXyrhv/oBXyrhqcI+FkFfDOCfiSCvqmAbBaQIuBj/9j6jeQ2eCGgLEtjVgrxlghKSyH+AwL+mgVkCOieVx4zgjIVkM4Cfq6Gf1MB6Szg5dHWubdSiLc4GIqA1AhqQVvl2Szgmwr4EQfDEPAVBwPWKxH0YxaQGUE/egE/J4K+zQL+fSIojYP5KIV4M4L+JRG0d7RecTBP/nRiCGhChoukDxXwe42gnVar9UNmAb9cBbzanSH4uIIs0ot217RFf+TD3HmoXDLLlqZmNPsDCNeeQqKxIk21aYezYXYsZS65Z76s5c1OCJPRUiNRn0Mk6vq4Ih1rDZWLzUzONEPxbQi8EJFGSRCxlv4ebzLLJyLK0MPPW2/JAqLdE5FEqoyWbbGaVRvvCBetPUTQxoR4kN8Q2RJ5AEiNQYQII5lKkaZTv9QivypZWJlIYMETEakJ/RByZFMuct2lox2SHPev1VKL1EJC1Ex978PsZFXGSRWR0OCNBLKLjNufzfD9go6vnz96+Ly8xXXj4Z77EHbOKpcO1/j+cQ+ROdByRLxN1SuY3gwfxkpFpnaJyLYieLx+G6qevi0i3sO1DfAbHURGtTKybjyCiBYcqrgawOM7jEkKkyeej3SmLTNt8CQB+JdhZSxdIsLl3s2AMFtXvYgaft7zvsDj8/aIuJcq3iZsdg7g44qcJK0lIvLqsXdhPFV0LgliRPLOwghhij9eJC2qUo7r0YjBH17weA/+8vuMoJ1WW/xHBPxDVMCv7jBzzwoiCx/uo0AMzTNZNvUJuHGCSMcvTJ4cr7MA5IGCyJVyGSKEtsLl0qRRRP6u2E/JptPKQb8Q/FEOTog4k3VrAYQDRIz78GCS3eiBy1OrKiEgUC7JRboswDBXZeRfJFMj7mB1A6/V3pNwRRA5Z0qwANPTdpzvhYhsOSASDbwFIpsuCXdimqsFwiBBxBKLzEQkrBDQdXB/LxdhSuatx6KapdsT/3RCpBrbjTm40hG3TxHQ0B45GOkeEQvibEn4w2UGDnR3XHhsmlMyCMdLsG5LfP2ihQj4GCIyKulwG/lOidsPIxeXoxdlQ0J7WlW/XxEBnRGHyDtYCkDmwTgGOdhuonAr4+c/l4iM9uW4IcFZwseduIXL7+4UEbvoZlPS3ndnuHznyihIHxkicYxIqDwRAUO3iwg4CoIApGkT33+sjo8ioDte4/YmvBCT9tHlQCpWB7xdi3j+9eEsBhMXpkVoZbiwX89dfL1yLIgvbPHvZ53HU5CNGyL2wPhGI2inJXzZwMJ3I+BX/7NKetk2YbBABIMnTE3SHab4HXjmXAFpiMh0nB4HQA7ug4Rc2c9I75RaMIgXtwhm9sQk/cvAB7PwESG1Wx+/w9YzBacz4aNg5c1Mopn4vMsH+HzcxRXmgXgjGG7zNl5Tw6FIjPFgCZJotaLAVqsq9dFuggiKCBhaTUTAcjhJQTmtEJkoAkrqYAKqd7kXwaWd455FTR2UtcUh8vUd/E7PEQGJq3dIkPYcgczt+QzU8tqKQvF4rhAuxWvgYnEkjB+IrPN+ZZQce4iA1y4ilNBABLTVJW6/c3FlMk+fUxh6Me5fdyneiToceGCXrUqVc/sbEgdHDwwZVw9+FuZ3MtjPY9COPB7/hBc3hJs0fTCKKhGV6OKS9Iw5gDQQ+MgnvWp2Mm6PQMtaiICZfRZIW29noPKE50Lxgvsjp1WP4H6Bq1Gvf3aIk+P5owjoN6L+meziXQHK7dguArmBiPjg8O+nrV2hCEQfj2+6QuSzdOdRAD+3z8RVmxPwtgIiMcEfnT8SAX9dYP8uAgrt/j9Xw/8hCEi+Iw7mbNiN/4CA1AhKZwFZIqi97qz/YgQtk6vzSgSlvYB/WwrBquE/EkGtgbGs4lJW5TsC0kTQNyMo7QVkcTDlDBHusxGUqoC0FIIh4EFU4C+JoNQIagr7UGNG0LdSCDoLSKvhmQr4UQrBjKB0FvBzKQSdBWQq4Ec1/DDYdKd1KcTUjcwOhA5LBKWlEG+JoAwBhRUi34cK+PdxMDQRlFXD/0Mi6OdeQHO+DrLXLOAHAn6ogN9rBBU6Xxe2/d0qYOuLEfBxuSHSzWSdRIPx3anqjAIYzSMSxaeVDNpAQcRKuhoiF9ylpWbnNxei8wGRJBAkTcuKWwwh3gSieP7weW1dlRzM5Kq0IM+XS+0+NRzI1mNC0nmMCKTeSAKTojkg8aZ122g7X1pBcOd0EhuVcfMysGMY3xr4eYczPm4dJIBgdVWLaKMjssRrLoXwNlFJtL4gUioufvniw5Ygogk3RMhsEUPCXxFxbkuINT7Hx7Bu4PY7oYxIx3cQsdpCVT3PIdLtCjKCuTzRuFSVEKlGXAfff37g8fdlyDR9nQcwu2zxeOQrnp/WFW/gYXetRum4UhEtsHHdy+M9NIl30lnrTTgX5hIiZ3SwQNNmuWHBODjj/mY5IifvjFyAqV2prg08vnVKMgjLcBAlj7u81JbPfgzze1n1GvJ4fL2EDCEbbhQunp8QGXNywvOnTvD8nPCerF1ufhP/fhs7ihslfl4qI8IHlwA/r9mtEBX/sBDlrsKl3UmlwkbcCIKiUZ1vA+DbEFDotLmfYgSVv3i5moeILGox2nNBZy3wJL4GM5DOkx0XbOSuTPp5EINxzTYFgobpkOWkleFy1UEk0R/7Dck3Fi4Hky0iGymEJWmYlxXIcN8VPuS4cCTHIAP7jogWTBOhJG7SXcHw3jiQ0Fkiwm2cywOkY7ov/GE/u5Ogo+D758q+CM6TjCeb8DAHRXQReaZJJhDnul2BcdtvuCC/IoJZWysC5Wji/vZ0c0PkbbIGVWzvC4hPiKCnTbACifR3ETTuiLRKezsDqytWiGpkJdlHiKTSPsHtZ9OyJPMn3rq0ThMRLWyNcTmudqdgRfkuCv0BIloStVJQ17dN4S+PiHDJWckQWa+7KnEpy4i60nF5fZYro2mJn38/6JWJr4f7O5nh41Q7IBKHB/y85wKRd+t3lzCUrgcCLX/skIdWIW7E7ar0xRKX78UlAjKzN0XQdvD9z0Eyh+ECF6nhbphtyIjvDcGZuNciCDaIdBveHYF7PuLnaZXKd5sg8umzVcGFqohI2eroC1A6fUTu5cP8nF74ldeUwP0UBFS++JqC+CqDDQ9EpOsAEUxIBgnCeBXvkjlT/I5f2hboE/mBCNewp+TR2NmIFM8b5/etIZCm3w7wO7pEpFhZiCy96wCvIXuOSLlZNIAk62cIxrOBj5OmqBGn8RyD2hAR0a6TXCbJ0VuDd88QueDkTInVuSL2O3aHhJtU5Im87I1hsHf4AjoSIim3fs5AP20fJHgc7YwMwqYBHs9XCCri/s/T9RTIU+9EkAwvGtG6zSVYvXarCE8yIuFmNx+BOhhxhe+2zhq5rNcTMPIZbj9D2CM5N8HvnLlqc+H+cjFJcUgXoD00fP6uIaKFtwEeT7J6Fr7dtUsihR4i7nXAR2GDs3lyOK0TkC9tRLRtG/d/YM2DymyOzwu984ZsNC+CQTFp4ZUyFWXi88cJDLaHThQckotMUrFKJHVMfP4mOzHpukM8v507F+E1VCW0ygi+Lt+u4nQ2uL29oXbAM/Q+vj6YxmQ7HMQwPEy6iNQuIv2yRKR1J1Wi6NHJeWJewyn+hsQtDno+Hv+fiID9/w0CdoX+l91af1ovIDWCUgQ0Fnx38zYLyBJBD8riwEohmAr4GQGpCvg5DoYlgn7MAr6pgJ8TQfW5dWCJoG8ISBNB3+JgmBH08ywgi4P5NQvIEkHXuR4zFdCK+iuRISCLg2neEJE+SiHejKAUAT8ngn6Og2FG0A8V8HMpxLsR9D9XwxeDRfJeDf95FvCjF5Ah4JsR9KMX8PMsIEVAY3oPN0wFfIuD+ZgF/FdLIdrdLtf5R4PNH4KAvS++psqb7cN4sta5BK7LqSacDUSMSETEyCJ5o2VVj14yrhJC+QIRIrtHIYTyTkUkOixiraMjUkxnsU4Sf7aUtf45z2B2u+D7xef9rkkHHyCU7hqJb1NELmu4z2B8aBgklWaLu/Y4c1sAMx5EqVIgck40PwN4BHqUquIStNLbRzAecVUJQh+R7nwdTSA6VkhIbiBrV75SCaUFbr+pI9Jc0xG+/yni48yDEm+KxRiC4VbDm/hqmWnBuJ/AqH9GBFsmiHjFQ8phlBKdSxfXu6kNTC4DX/Jx/x8N2GiNNErA1/H9Mde6Z9pasJHgtGrWUL3h8eybRozLE/ygqLlCJGy4BUCWcSRKRFwxa09n7wDMDEROcYLHc3IRvAJxrBfJWMPP0/hTDsHBwPOht+CuXa3+CGaHgxZFKqmMrOnIg2iwVbl4ZeH5mW+lMUxmVz2Ke1c51prz5QrGihYV6f8j713aVdWZht0fZENQQWgCJigqSkE49TgoIKgo4OnXf6XO/Qyvsdb3rt0Y83nX3LvJhYQkpJK6rdNoh+/bt5wDSZDNSl9xcDz8aenDxllPOL/LM4EOc5LAJl9NCbvliJy/T6YG3E85V/9pGUGlYhOCvlbrEtVTRB51u9+B0eQ1sfT05JJD/kS4KkYkakdGSs64lYOxYBUH5FnUwZDvOazXR0SooqxbkrjFERa6dSwdkZ4qchL1Z0ZOgog2VQyBlFG3B7Wcn0urJwkhUbTVCLSlW3NWtpirRKv3e9CaTV3at/FJJcF8VcBSesb2UTzHiHrpHWC2tPecPRsJFQn32L/1Ma+ZnTX4fknYHGE6u9al1XJRSPT2XsHshYTRTKTkZkcl0P34yGx3h/2Zch3CrdDh78s5It7Dmh9h5bsHHF8lpqgObnKYWYC/Fx1EWo5/plNZTfecY0VGi/3vIVLaM5T81ETE3cZ2DAoXIBIuBUMmh6bD+btecf46Ad9XnO843ytsD46SIJOJJu5hahlnYpEW3xfuBxVQ4YL3h89YyJm8D0BTq33pbJ91Dn3DRsTd7Y7M2YiItGN38oCVNhcYiAtEZksZILLKpzMBQQpbshqKW5ixZs8cXhZcstMGO3zfrSa20Ku/Wyx+UqZG/E/9/f+nZQRN7TMFNfKHiEx7syZzF5FoOb/wnD13Vohsx8MalZDNo7TXA6kmcn8MYHb8rXSS4owIZixcWK2fSNK2La653XgLpJgNnnXxVhVJs4cP6uUxKGFWty7hU0Q0xfIFZj2WDSIi/zjCzPdGzNJWbUs0DZFNv64EAiNhhYhYbFMwj2RQ2qtdKhD1eNiBuljfOZtwTUsE4bAAw3tmED1e2htZxuf8iYhCCUXTQ5kQxgeYm+shZ9u7nkFmcEhhYswQyfIJIha9bbew5K0Rgf6zjh9wuxIWrBg9YxXx+Xq3qGA6FIac1e1R4/UXWw80vuA4e5tLArkPYwaUigNmMQ+Rak3Gz3Qy0QDfJ64MsqhjD+Zug4i9bBEJj09HT3VhDDnon3C+2vME+0OxJYfFnUsuyRSR8/jA77GszIrQIc7fnKZ8aQc1IvDceORgSA0i6kxCpC4vjQmbg6ERX8zap1VyG+H3uo1La8YjEh+cSQbqqXqm56mesYSzMe5R1xDf3+nt9yy7/w4E/I+I/HcRcDwe838KAnI/vA28rICNL/W4hX8V5c/S8C8E/EoH80bAr6IQH3UB37GAX1bAQzZefGYEfcUC/r0jaGCeul91AVM6T/+SDubLCvh2BOWMSvmVEfR7XUBhytS/WAFf6WBejqDvdDBfsYBvK+DLEfSjNPxxZJv/WBr+IyPoywr4jgV8WQHf6WCepeHfsYCPLKg/S8N/OYK+08F8WQHfdQGljDSfCPi9NPxdnG3eCPhRGv67FfCVDma+ROD75QhqTGZ/SQfzexFwPJaFfwyz/5dkBP1pBFy3nAtbK5+VrPZBpvcs2UCaRjrHElGjtE8CF4Ixrnnv1H+lh5nFAJaK16WHSEiWSQqbdjItWfZEEjWxctjwB0QM62YDvQMiXVASRB7vdkvp2eFycEg6Z152B4PSddnBpksMhu/PUTQUbgvb2xWRaF7j9W2dReDkVCes4G48jecNklUyoMwrNMjpdcSwf8v1jDCjxd8LjZKBu0Q11Dc9FL1skxTgGIHOud41v1H93mwgGinYv0LMebqSgwIYXGYcW14QeccoAcB6M/z9bFOotKdLG2CKiNcnBd/vq0+r3dpARB2KOB67hwjnnCxE2DBBxOtJywCcStWJf9gCT/v+iIGVWZRje5K3NF4GPkRePuP8eIrtQbIsIDkoRuk3yt2l122QQdKFOP93eqto4HI+pBKSrL/d4vOazu3A2z6mnCdKOJ4h163Be4g58eoIr2UhiCDqwnnpXwJE4FqyUrBxPITpN+zfbdMgMi4qRMRLaf++dDBjief/jKIQGv3p7IWTcrUFs389E8e4iKjubPQGdOjODG5cJJPQ3GdAyj4ig1XVMoFgVcLyUiCSWYoRksfqfgDt0iLCVWxuEOSPOyiFdWLOpC/KZLpGxFq3iFgOOYpA4tW8g6k66Rj4O0Eg3b2vgh7cz8wKr6eQyPq9hann4nUlzV0ylr0aEU6vGcyqU0sOj94NZsfzkbM07YTIOipyWInOmbNy9USJLuNpoPLVmdju5KySLML2qLrA8ZHePCQSr3egbdiJg/sQEddenU6wtHvn0q4lMSS9rLvCbDitS9iUY5Xs+O4MZDI+EUh2c4F43rwEs0LF3hK3+L7zCRHTVIQTIl+G409obwf6eHHkwFEQ6fa7XgFaKiKCkieSOtt9CjR6Om4uNRzPMhtgf3ppw9n3APvrpEUHyn2P78uW2B5n6hnMb3dEPqOLTJLnXgOa/8D74xDbW5+yGFxlSDi/DESTlA4i8ro5tAzMIc53f6djf0/xkXO6oL4R+XKvYeHPERGvJ/H3pYMZS8PBnxILOPlhmRK5wxwW627EWbtdzySz2slh4h+HzFm7q5oQ4eyDaXs8gbkvq2TW9yOgS+XBYFeOb8SxzjEYvDRijntCBAni9QHoIUCE0udrk3B3REJ1KI8Q+EvzRtLjuIKFuRjjap48Y9OG5wsQ1oyJFUYdJbzhH2DRc8bEGcarlCi78w6MRTsidky7kJwGu+ZZqxKRxpu0JjE6xwJtPUOEvEgrlwhTREpjr2N7+65PEfHOd1jefaG0DgkiqTUZI4xW/JBYB79FhPMne1h2TCRArZ5KuOulgcVwJzKrCTuBCOWhhYlVi8Sa811KeN5BxL0J+Lx/lF2yPD8SMIsUETIREbnMeluAIaij0up53Q1ldJyCKo3x/sPeuKSyHxlosSOWjt4i4vHX9Q6mVBFLK2H4vn4YH2GaPBH0yjqDWN15C1prPUvHVyuTKOX6DJPpBBHab1PcA+vlCRJPx3P2uNkYJC+cDEykQ86e3WSZPK7DI9AVPg/j1bNIBXNOMLOmOB+Bb/4rYwG/snL+dxFQksXBT9WG+e2OoD+srr4QsDrcFbJ+IeDLCviBgF9WwO+OoB91AT9iASOHO30i4Fc6mA9H0DPtzPLtCJq09uVXRlBbE6u/R8BXLKDx8DRXOycoyufDQifz4KSGbwR8ZwS9aAx+WQHlzPp0BH3HAr4cQU8ZIuyrLuAHAh69BBFzbhfq38cCvjKCfi8N/3YE/coIOn8Up+qjKMTbEfRlBdwxE+fjZQX8SgczF9aq/EbA/WwxL7+ng5nVU0XW1ufkaJ1Efv5ZFOKVDubtCPpCwEIVDbbYHR/8r1jAiDN/OYJ+zwgax8u91ca18ZutgJIsiX9KOpifjlvyD7MM0lW5YO5oqAmUpdwZLHFgcOyAGhKds2AHcX+ESDaI1Jbq4bGG7eiKCOLIEFKPJUcAoHPiF/Qm03TY3OCpuTGv4x4GDaflHoCEBvEekWbSYWu1EC63K+JGEQiUd5Me+LVpln5UIjJyqnIG+5Qs8Plac6nSZ3vYVgSfH+3tlvZ6zQPskTZjPim0kM7P1xy27W5ReoGrVbRfWhfYzJdz5nJkAlQsrg/Yitc5YdrQzulWJS2kj3jOfCO83+iOkCtEtFiWLo3vIeWzWQeO80Akg/VdoMWjacFqsjlxezNs37tfD8BOeO1Va0TM8SA7gfNIEbmKFJFR9JYVhC1nEHeR33l67rItbPTT7Jm+pUjpgVgFxL3CZF4u3GvaTZIO3PN1Wfr37AG00aUrOL5hcL6mFznt4dqHTXDF5wPHrii5LXH8mjPnWDe8t3TRrkRI3eZc+oOqqCmw5gixuVuV7jLG35+45RGsGc6H1+tUmcYT7gasv1hwvpIUwm9DQJnjhn+KI+hPq6vh+YSII5gdsRtyzslyO++B4lcXZgdBY5Bmgkii1woihZVEPHmMuhvot82Jc4rR3CTUEjlQTbdhziae88QttgQWdddylrccy8RfdXeYEr0ljlsuDNJ62P6a11HdLSYngeztrQ3asuk4+7bE+xWdS7Bclx1nbZeIYBtzMwBDuTSlc5AWLYlPaxXWqtYQW7vHlKxEREJahVfOOj3Emsw3YwrT6aoj1nreqGR/3I9Bc+wLZw2D2CDT5qyB2oWX0jLOZ5O0rBiiuqpeSnsP55RoZq8P+q5pEOEeS5Xk9X0M6oV1zHIm2J6odhxomYTjsY+IhLFXPEDJti1n872FStzYu4NxXzcl9LNFSkJvdUN1umlQPUZoI+q9t4cVl3TM0Q8LnqCO2oN5TK6ls+pJKPDcQwOyvbec45hjSubN6grkeD5ztnKMVXL0e2PQTa0t7YGP/Q2msgl+FAJxszPOl9YUI1iHxY1Z2iZ2iZ6vGjBXi7a0Ri4iH5udBmAaZlfao/v5t5WGR5ka/FjAwp9WFMIcbNkTOSQGatUHcnenFzAeQ5FBHG5vpGwfB9BUNuRguJFrskv6+CVsd8Cc5rFMSf1YVDBRF2Nmb9nGJNFlOAI6caXSuq0yg9LauYDuD8fM8va9imy7wwMW3rHHQbYyXXLK1n2Y5AuFuPNow5NdsOZglsh9RKYhwqE5X19htlTGnDWO+i6xb34fNUIT+9P6K4NIySJBhGolZrnJNiX75WIA6+W+x8AXLDxnB9kEgpEscYhQ65QM74s7TBJELhAlfN/qtONh/oh7xBIOK540OBRYaJVcWjG/vpGzccE9prJkAu5yS8nVPDQwMZc4nqu5ouTRnWtQs3xc2kRFhKZsdwVtuh5zTjZcC+Q4HddgZhleK/EaCD0OO1galkJYVSHS7vfbFujxLKNM07VMeG86gkldSojMHH4PZ7W9wiK9ipwtKE/7qnOQYZ4qOL/GqpcTbyi7YOtjh7Dc2xqE7s8dTOK5SpgVY3/n6zOO7xjg/DXqKiTk4I9BmScSB7eqd/tXIuB/7v1XEXDE8cLwj4kF/B0ZQc99rs8W4/ZsvmMBd6hY/k+xgK+MoB+OoC8E/LACvhxBjUfhwEddwHdG0BcCvjOCvhxBa2l+f1sBPxDwozT8R1GILyvg2xH0ywr4URTiZQX8qAv4FQv4YQV8IeA7Hcx3R9BXLGA+PsH/xQr4QsBLpk8+HUGb9ET+HyvgqzT8V13AfJUwqxLvejnrzupN25Gj/S4K8ZEO5oWA39PBvK2AhnhM/mIFfMUCvq2A//dYwHc6mFcsYFEGtJyZC7h9xAL+VgREmRqP/5S6gD8dC5h5ygOAESAsaFhNL0FFIZFRYfRCi6e0mM1k8E8Xk3MHIiLR9kTxvlObzKVzRKjBfiRBcuBWnOeed5SGhbqGFC5W6UojItBnCSTYypsV8wdDp6brXToFnzQu83Z7RLR4nYcQXFCx8jb1I6d8a6jg4HFW+kd7UlNjyUngDWxEmkLmgNYj2QaLHEzOv4YcpZOYG0GwHtiM6TPOpDQBA2LDWnP+puMN6sUVwKbysT831ZHpHuoZpPXC4nyRJyndN+4McNE6zPWyiUDDXjuFsNmvGRuPWEont9AA9zFcc+7U38n0gjsHxAVD9fDYw/7mtTuBrbfH9gGckIqCJEPSx/6yrcjVVNllA0jU64rzjZapVE6vQ9iascux244ALSDFQzt8YP+zyKX0MjSXED+UdelWYQmIvPg+Z2fh+PeD0qAbLgew1Rz7vx+SkJrn4R2CSBWIP3uWOeYmtQberfWIP7RZSJuSyLANY5v4hHNc2jqwAHYAvL7dWPW7EBBlSh79KelgfhoB77ehBho9PDgwaGuS62KyhengMeQs/rABkl4WU9DmqMjZZCvlZOLsDKCOeC0tf4KINGLDBcz86kagDBuTbNTFHqiy5Jh95uSc1MViCYur8iD2ZL+8kQNxYlivN1LpjKqmIgPeQWRSFJ459CGlJNYdD+Vb50vb7i0NYtfbNdBIvJe2VrY12Xr9DNVH9c7ZF9LIZPB4WLCw5sKzDHZ8I0N5XcPaIw+8r6QC8cSJC3R7HaG6OFyGpLs+9jDf9kYEjFaSyYn5z7LS7YCz7lQGcl72Y9Cb4MHsbt2pJDQuERj1mueA1aiejtWzDeoG16+1SRKXTMlkBWZ3xutl0fBkcHUsWBkSPu/q2F6kbVdg2PWDOHSK87vItCFMtxeegTPeULLUdwksGw/V7ylNZTLkFjvQ48szG2Ke8GQtD03QJucbZy/uTUgOxiGAFUseOB6+dcmlEKfg9busZJd7k5O+cQlhGYQj7K9mAgkhkoCUjwGz1fm5JbR/XoF6fMZRncS/1DD7QZka8KOf8lb506yAt2C7xy9fKBwL1lZNI0IIbGHXZzbTLYGOPabBNrFkBh63asmht6SwwfXA2XGStggyW0SWZawwVg7XLtnfrCWEPlNLP3imxWrvgQ5By+F9bpipNI7wOrrkWulZ101OzpJkgs+mpHTLQKFUS0YU7NVU4zxxek0pdBkBi3rYv2zzzAztXi2IN2OZOM1tzZMbi2/PuAUV9aK9cqP5IZhBwjsaYc31BlQWExfHg/fZ0LYqmh0kHfx1iMg52WQhDRxuBpt0o3FsWykG3YG0gOhVnInw15bm6XEFqQNq6UF3NWh/mlCAe4ntKTUiZdCfqXjUNArnJv4lR41qSSCxdirxRudcpbY67QO97hHJDhaOZ7FTCDjHihIXdwGenOVdH1a3gcp8x1Zk2g+TOVj+Fdvjx9eK1utsCs5pr5RuPVHwMXG5hi2lKvOqBOeL2RHF+8MM96FaSamvKxPwD8NngEU/S6noLPFcFkOV84o5IulV4hZgazccz+6SfY9Z/3cg4H/Opf8uAvLD0ehPQcCfDgl+WwHjTmHL7HRO346gLwT8sAK+S8O/HEEve+7waQX8SAfzKgrxsgK+08GkZam+08GcDuvFX9PB2PHd1LjHin9bAY2bFAkf6WCMuYVId94uhbcV8J0O5mUFfDuCvqyA1pzbvhFwEY5Iq/XPe/9XXcCh5KRvR9BXLOCHFfBdFOLc3sIPBHzXBfwqCvFGwFddwI/S8K9YwA8r4Fc6mLm7jdp/TAdznCiHv3cEfVsBX3UBX1bAhUvB/KwLGA4Z/wsBv1kBm8t0+ssKaB2s86cVUHK569sR9HtG0PlSYcJvQ0B+KEp/SF1A+tMxFkfd9cFJJjHxKT9t6WkV3sFtHmHpT7sRIpRET+Ad3ACPCguRKh+YPLijyGdeofImXYU0g2gGPuc6Pt7fXjwFrIeCyK53vkyDS3iGNF77pcvCgUmvd/cB3mqVce7GcG/0WvcQgQ7HHN/f529UHvE1bM5agkfvxFPpwTIqiP1JwDz54VM6zqIJeMHY53yBDFW62qk5OL6yYW7tTlW6nKRDcMUsJN64PJo0mHoaRA83Zu488UIqbXNEsNU15rwxO+Q0iYDD9g9b5jW9QU6Do/qAyDRCwhRlCjTRTAGiQxmV7Lrbh3R3gAs4+SNl7q2kMg1b/gLR8IzjZXvsv13QIwR8GnBsNRvy9KSoGyTsA86nM/F4OhzQDUT3a855o2RK6fGYn8C/hwlzpXNAqXcMJQjpJOQ8NfeBamJ6Ay9RQ+ZZ0h7nk640ZM0U37dppy5N48aH7LYlJCjbA6WBzHcQDB858217mFIhrXbgNfstcWuNR6YPXAGRE8HA3zn+70NAfigJ/2gF/FfEAmr0pxPYc/7kBCZte8RK71dKN91y+bT0ovqmE5VSwh14WA2nqB717X5NMnGN1/PhmNnzeiWTko45WCLWl4426GrCVckarPbYL539QAF6HvYFmOSbHnEmg3VO5EUzBTAlnfmWfcH21oSBTwcK8RfLnkxcOdMggaFS+murC8lIP0swX3cys+wFql/T43IBlmH2ODj7GS6R1VEDD6RnlttGlgmncQ64ctR7OmmhenrSJRX8IiTE43ubG9EK5ZkK9DYp3S5bywTEiQDmQFc5N8otkx7nI1QP91KP2ens6TxeJwb4uzuqp26F6vtjvcT+xTulZFO3k4m1m/ZAPw+x/56yxfe7VxVghOo++D1sT9gTfL+3xesNj+owV64ZqIKjcH6ioDq7uBM8QBYaqtej/bWmh1pZwdaaKqWXbi8ykZ2rAuHQkZn9UC+UrKqSQnx/WnyKm/X0BticUYabmvMe+QVIMX32d80mxCdrnH81GAewHgw0nB9/o5JWvYiwynSF84LN5bfFAo74EffPAQv/EivgT+t+w6BEJJEuOmNSpblUPbAIQvOMazSstIruySyBKFEnpadPEJmydZmB37QT4lnrrUAO+XIF8QV1QVdaXm9UE9geYu8+LV2i2QI1UmkDnmhR5j2CW0hnq2MCYerOSsY8RKKQjSpw+6MlcYfHHGFpYsXgl55BfOGg8tQdHCPw+rxOvGuRy/RsXxtIzGcxpFWBG/ogPC5g66g655ZPbxSLPd8346aMmfuHSfv9kgMoC730xKRQaTi0UpQRZCc/JZpKq9raQhSbBmHcDnIKwrGA7daf4jnn2yZdBEkN6eQ+Je60AKDhgaXghecpxxT1plLZWoaQdI3+jPFHhOPbUQRwegY0zCuNp+dN4EDCHjrnmVdVoOEkSVDm1iZjga4atPEtAFeY6MxrpaKim9txB5Y+xedtv3Dp/VDiMKsDfp+rhSrv/ZQ1EAcBtieIeU5bpysgmeHP3DTTEA3NMoBtrCyZr6SFQZUttwU242acO5YRiTmH7CHVnwElj+52+1ci4H9k6L+LgANhKPyUP/hvR8AftgK+ELDs7xXujYAfVsCIc27vohAvBHyXhv/uCPq9KMT3WMAvR9B3LOCHFfAVC6jMveFfEPBVFOLDCvhRFOLDCvjNEfQdC/hCwO+OoN/TwXwg4Ks0/MsR9KMoxMsK+K4LKO6vgpU1hcHNTJ8TPuoCzmh4Mz4R8LsjqGMhgn6Uhv/KCPpyBP0oDZ/7+vJXOpjvjqB/WxfwVRTinQ6mN7+O31bANwJ+xQK+EfAVC/jdEfSFgIuwLavfhoADQZD/0RH0/6NWQGNwn4E3VarSPRlzoFvDTmEjbEvOp+W8pZIxD8G2ODwJT/ExpPuzlkGw63al2wtHOdW0YgXhdrgjvlTNXLoz7gcI1tKe+NXx5NLTdhXg2WHuSq/aGwaFa4dH0+N+wmsh4GklaTU42ejM2LCc3SgYtgveTjgQ11QDmdqLvQ128DyJrWXN07y3P4FlqSXxHxO8tns9C6LF/chcTxJaasQeHpWtXzL/Mjy1dJxg+8GK7pnbMgHovlll4BrSnvN3hmhQQT+lkN7Tmrj9gxDSIsBrH0/i0p88DJ5q5F6AJT8qzusntUnNZ0L9GLIj8YrzTKYtFWMIb/c98aZnHE/rzj3w86wsXesouvSc39dgN+eKeeLCqOl2u0d1tDQajsWJcKMk0lwAy9uX3oUXc+qTqATIMvx9Nzip9A77DSq6ZUVcTwhbmuX2GTxZw/cFK1Gl40bBrWmpLsogUkOBFnIRQXycnUs3D0RKV/cNwCbWa+ax0YinznyTQxhzB+bei9NvqwuIMjUWf+qvyj8NAcEsXUj3y2np73ZaSh8OJ0LQdCvmnw5Mpak324I1wX2U7Z/xn/NDsAEWLXREqCWqXzv7mqD6ViNimVdUR4fLRoJwbaF65HZFS+ePUQ7+kKF6t9JRfepNljdc45JDvNNYezpTX/vACt0gXgY5Itt8WUMkRXPm7yNQ6bxiO9ia+Ly7u+8MKp2OA0jch0HcyVmr6crmWmBBYzHffVoYDktzAmm+wvFofcegmXLdg1NIFnP3NzWk/PqmAYjeGtdYU4S0tpsMNvUC1WUUb54OpfIKG60/K73rdRJS2eM4cFMf1b/9cSJQjVeaZ3jxgjB9lrd0310riHqSwblzGU8d8dCcIJ5MDZRhq7jRkbw8AZx7BmNEure02l8nELeLeclsm1Ga7a8csMEV53fU7lwqs0QGlpB56T+CIqUbtanBHnE4f6i31vSBWgNEN+yfP9AfqJ6uJitwUufOuc0Q1fuiw/mxY9/kXHts85SLOQLR3jE5dlxZMr1NlQwc+TDHPRFs9zfKlCz+41+V/xIr4E9n2a1AysDepCuOiSnBc+FiyZCm8qL0TdV16UM18ZvIswXxed+mtJmbc/AuiwXxtgtcU/KNOwMMCpP4nlDktNhUa7BIDMTH71DTcBrqYLGdWXr5ZVLRa05V8M0H4L5voozGJ8GAUEkD4rvpw6VsnEmwGfVszovWxKDHK/Zns7VXnC9diEuvtPLBOa8XJTsdnJbaEKAM1hOL+PSK/R2avAZuQy3itYc9paYelmCJ5xXnDQwS0mneapC6kcl5zGI5vTimDqHROYwpl0dLh3lrgMu1FiJpgPfJjLfBmT+wvXM1oRRSmIBVTIDzl95DpdZJkiDYSmvi3Rd3gVpd04Noecbrc4TjF/gZB/Zis+Z8IjGTiqzSwGm0kPMD5WHQx4q1uGfIK+bRnmvSpzYK0aTD75EJlUrPo3qBx1i5Lj26LlFmihYRvXPwurAfPB1QD9832Xal2xSkprqmjFGmJj7zBjPS0r7GTxHRhw5xk8rBc9A21hBUmcXYWC3NfyUCjv53EHA4HvwxpeHpD28DSqAZVvkoVPJGwO8ZQT/qAr5Kw7/SwXwvDf/KCPp2BH3VBXxZAY19vlM/HEH/Ph0MCXujv7cC/iUdzCsj6AsBjztQuTcCfmUEfSPgaH6K/2IF/IgFfBWFeNUFfMcC8ufR6V0a/h0L+LYCOsz5RMBXLKDRrcv6jYCZpEzZuy7g3T9u3ulgviPgR2n4V13AdyzgV1GINwLWO6X9tAK+0sF8twK+i0K8EFC0s/MvK2CTlvRtBXzVBXxnBP2yAr7TwbxiAV9FId4IWBwRWf8LVsDhWOD/FCvg6Idlylj3bsDE8sZcYpkpPSr9NWzC+ZW5R3tDaTCI52APwkvJFsJCpeGznk8q3C7EW2ixSee1JkB4EjtUP7O5TNVskkBi1Hfi1ZqMW/3pMgPWzDuOnTOJ0kfmrMAXVkPOmwjjmg5mwwiYr45KX8jPOY3oYQKeOX4wr7cdt3Rh9xXYLq6X0lO0pUynvIOqQEkupT9T8TrvtB7EmcoT3/IbnlLfsSAc69jf9N5TKRzGKUTb9o4IyRqTPh5TB7bC4IFHcZyGVKuxP169GRDvojYhnQmLFaTqAMcvDyVE1MuD4dF4v3FsJixx/NbEhK0/4krPaxaoDu4uS/A47078SY7jyacHHZGUuxIfxm1Fj1okQexnN+Ifi2VNY4R4CPd9sfS2csLTC+q2YJXhnfnxTuZpL9j6sGXNjTBpL5uUE8YWJCvpiur+Hftjzy45IGPcUV1P8T7RKwvKy9BGlhRNlY607RKcciIQ9zRKTdqVd5wf1xwwX+gWNVW9swtMnnE4fqf9bUUhUKZE6U+xAv6009pOoLgG8poRfxPwPL3quQA+6hTMH2pHleZS7YB9nMact1i7Mm6MNwB77TrMzUxUD5fLeg3uab1m7iJHdUmYuSKqUwuPuE7pmdQ0wUUEFF3ia7Kb09tIaCA1s4IwZUh5OkmFEdjLi0f81CM3ShIjg2AWofqa0h1Pl6UaQjzsMc6NRI+nGYoKbI3SJ17f04Ee9+kRgtskI+ycIkIpeqFBFGeMeY3j3eiqlwZgj5uMeVbHhXSk3jVU1/ZblImHy9OV6NoQlnlUekNHr+htEp4gOcgec638YNLhLL0CdiBmXnyeoZrgqM9//KuQefMtJ9DNpE3B0VWfc0+qTuk2uJXAVs/kvKM79o/a+PsgG+I1tx+EdJuSE6qnl4C5VXo0qOi7N7AbK0Z1OZoalNxbCayREKJMHiqZGqM6h/DQd4l3k1D9PM+FA7C56RGmNgOebuz+FQL5PGbuDImQ3nJ3AEGfSzhvLngh5W7HE4SrRcKxevy40Q0SAbi2H3B+zVX1b5QpSfr/ayzgZZROgfWe3hbHaGTSeyp3sOVmXuk1UhDSaMiLkPK6R7wM1TIaVRsVNicLt+azypm4RmQPto9FgGue43FfBXECQbndELYZzWrqJqYItufhGumLek3ZjX9AyE83zB0eOZnWjSBCfAh3zFNGuknV/a0FOw0y4q6fYnXU2g6cTRAz/6YOazp0tRkkW8snzE0HAr36uQNJESbEdcUgp72Feoe41BPmXeSjQAWlA4BGiTj32D+0NJrnD9iog5CxyXKKaxZaERKyz0rv1uktpXfoAQyrpHRH+N2oQjaIff4Br+eEv9ELVUeIyOq29JUTL9N4hf21WBIz1wjcmq69/Ar21MT+5qMRIvDeLMCpuuQ5Pzieg1AJsBWdsvTLUSXQ/pn3IJ7Ow5Lt7yOXSi7tQehFMe4R8hFQRgcqeExMSpbM8fsEvT3qDV4vIYy77WW6uZ99YIWM5/R1MaN0GtzOz7RwO+KvxoFKh/u2B2m9z5i/CnH+D6sO9QBqpsTfTg7hvxIBhf8dBBzJ/D8frf8SK+Dkh+sCGsF+apWHjcpMcohbrZ7N7tZZkNZ/cQR9xwK+HEG/xwIWq3T16QiakeGSm58rBm8r4MsRdC5HhasxsTlbzaBZlW9H0DVo43ddwPleXKhatQ3yz1jAL0fQtxXwuyPousliqz1ms18IGI/n4acV8HtG0K+6gB9WwFdp+A8EfFkB33UBB74l/0oH87ICzokiWZXVm7HvVkBjmMz5Xwj4lRH05Qj6sgK+YwFf6WC+I+Be3OHvjWZi/MoIanLGXx1BXwjIjk8EfSLgQr2Wrpa22fDtCPpRFOJ7OpjvCPhKB/N7EXAkjwZ/SkbQn04Hw836FVhXo8/5oybL9dMoI9Dqksyxbq3IuhlwKtSzq0w867xy8egb6dDNmcS5Qr9DhBqur5CoA4m4ndq5tHNGCzjRQCHRJM5afTiaKZAt1lLpL1f9Z+l0BdtfwqSMLqM1IosrGbDjzxMuSouVQJPRZQybqqdwwT3dGnQsLYaQ7mdy6T+2Fuhzcl1BN7Elzm/cK+gjuuNQ/XLVMtqriqkrokUg399l5u7lK6/XymgJ+x4qRUFmrm90Kl51OK5CpYxG7Frp7WZG4FI/tDKY132eio8lgUZoeiVDSTf1dFROIcedg0SRv85ppVwnsLcf+L7tdB3SRTzT4BL2sf1a7smU9/we+PthDxH4oNR6PtneIRzmfcIqwaJ6PhpykITJy/yH40mN8RiAtgoLqKrwumKyGRz0aR8RmFxTXclKCsfs0Sdu6uPvM1FZQ3XaKSxeCFmq3zv3AJk8CEjUOFmot7KiQdfPCImCFK/n4+kAwDpqLNbyPqXDSzaD8/6klqE6wvZ/n0wJ0p+SEfSnLRaugeqna6QFcQfyTKADMcohOO+PzNcvJ5dW5t2A7b3ac2zt1yZlm24KjtXLOY8XjjXtAnEGYQqoft7ns5DOo0EGiSuiuuR0gklrs0D1ql8WHFOsQKDFdhVCKmZnzht7BqVHEm0gKvOC87arUUjHvZUNzB2UzK/5YUrn4cAEh83xPlHCluaTLoHNdVcS73EUcDHKnQ+JrNbM38KgpXZ0OoAvVQVzmRrm9DC4L8CvvRNht/6R0v7tfoTNeF0zT1rh+8siMiBgsz1BAA1T6vCbAKJM2eH77gIi4qCLIVn0nuNP5zk9jWwX1fu2It5aneU0vHRrYNqhZCzVcLzesGAQcPuSedUZ58tITojAdxn7KxpCSFeBuwVnzZfEFauooqItbiCgbM+59ci40TpaFbChXcV8ZyyoNPUHNmyXBo4/6aP6upFX7tPpbVeyUxHW9HiZ6ZC3V5VF2XGE7bEiA7ZZH5hHhzXQyjdSRPwW2w+iQ0qHiTiH5OhUiKDz429LsYQyNZaHfwgC/rRM5UY6At8tS861+idKxVh0gGXnnGOP9BTSbdyLIQiWeenlDiLRtlhlsD3PC+KfN1NKa1enELn3Hcd2An7zsd3LIQoWe843YH6joXmKAcgC1+jgKBh0uBERGfXpnrnSFJHFn3oBJMoGZWw1Q5kbSLYD3vVx4Pz5HGXI7ekM3OxWETbjcQ2dMu0IPhcVjHGaAZRcRA28qKiID4ZY05vQueAYSVX6o4MoU21s38EdX3ANI+8JNBbvHtgEhdLn+nit0VUCwWZ9ZF7CoYxd800KznRacV4q4/uW830Jm2VWceyUHVNKKh33hPh4IJ7mH290ePQcXONJyXlFPUvpXn56n6jPovHZNcL+L1dLcEfXinMHY6Oi+v6UQnjdtYTdKSKypu8pBKK34/zpQnTpYrFPwJ5fsb1EjVy698QMItbg87komlS3iwZCcq1KVKxrl27zM17vQSzdboHfbzz3AOJ0eMY9QqoRkR9RBhvlivPpm7VBJ8K8xPuDPWHGVvhevOjfgYDi/w4Cijz3Y9vA70ZA8bch4NqvzvxfrICcw7pPR9AXAl66WCfzm/lEuCcCfhSF+IgFfDmCLnN2fyPgRzqYd0bQFwJuhl3vjYCLeDg2PjKCvhGwuIzkz4ygH3UBv6yAWSJMP62ALwT8qAv43Qr4QsCPdDAfCPhyBD1Mt/YvK+ArFvCVDua7FfAjFrDcXWblGwF/xQJa61+xgF9FId6OoF8I+JER9OUI+j0jqCHPsvbTEfQVC/jKCPpyBH1bAV8IePEy/H0XMPfvrYAvR1Djkdn5LwSsN4vfbAUU+eE/Z1r7dyAg+el/V0v5akKbaVMWzJa2q7f9LIdd1eokMI4Fr++ybAP7Q0NJ2MSZoOsZ28F+ZtAy8hNEFp1yLlzOO8qimlqybmyCA+zIccqiy8GudEnnElSnLvh7S80r3YaggKK0FySeljfQT82ohL14XJDoVOaGPsE1D5dHb8qF5VkN9fuIBNBuJ5SLNfVu6NslOUPTo5TFRntXdWuxdBH5hBkXX2eqrNf7JIPjzMT+z1u71h29OUJ29aYsnlL1pnP1dQdNXE256CEWqb4843iOyXzOQo5CrVduk0O+afUyHIo3WR+5QQlH8KZlVM8g19MLt4G8ZjMuispbrl9UZQulZU5ZeI9zU7+bUgzFhdNJJGZ2qguLK4PuuNC5CG4g6Ndnnb4q7pYsOg1tqvsGzk/NhlMugBP2N2pYhciXTUk06mxE0HiUw/Ec62VgzgpDvxykDspehL+Pe3dXd7NKgr1+SUlkUw10y1IyRFS2KKPFFJ+3TCWA86wzWKBMVVc/rbkD7EPLKOORpoW/DQFFXvj7tfcvRMDBTyNgtinA7p1PpSt5C5UeVwcd0u3Tkny2m5a2bXGC8HG7cO4F4oouZntEqAl/Ip5Qizdq5FoDdl4dSn8JKFb02CcQokJb+pK1SGl98lCdWmUN8etRTGlv3OsByJQvXfW2AGooYwUcd3dCdQ3EnMoHewDWsGs4d2WEN8rZxQ08KTiXTB+eZRrVvT5sQ9Zw/mY2TmlyX40BuNG99JIFIhdE2A+7TVFdG1rjmhZc7wxJrDxK1l+IqE5PxisIp7M7x+Qxvn+9O53BNfsdqqN00dJLvpdg25UN5833kkH3xqkHqWxdS0/btSrdrIohbO7zlmNsJraUh+IOm2PUMn/M4pDubtEIvMrG61WzcGmx2ggQNxTV02VvXNGL2DMhqPKm9HNDxukanyk4yeXK/IcoqTTpFjpsNquu9FppYdB8L3Lg3/wz83dhFNKBju0Fi3vDXDFZyPRaWAyOyoRwkR5if0KtTwEmDNtrPZyf8fy0gFjPL8z1+3VLq2uvg03RYvsThJ/fhoAiP+b+lFjA8U9b1vdzFzyPNYR5VSxQzzrdIFT4Y+n6twTogJ6elnZ64LxtXad0Su4yIL3UxA8CQ6Wyp+dg9dMz83qniNJsEvUgsdKOuRxNbjR6RPj8sjwz9xCeZFo8PA6SqY5rbjrDbwxnRLR0wz8YiyJEuEayUYb01YWx/QXX+GQ8uIN1J7gGNxrK9CPYoszz/JFzTwUiXukjMjn+uiGeEzUVvd/FG1ici+2HqSTQrT22AaIMZWw3HvNULLUH+LyBe0h/c+bpvbAlSNXqSnzperrh770xbKdxW2L/4pzy9m4CaWphe7NpZNBRpfHAxnrHWN+OKmpXmwskfHbmmHI8GfR0sx8ARdgw7ypKNR3XHiJryVrGdpdzSnek64GdaBzn93eIeJZY5GBf1TNxw0di0EVaCBDtpYYxYdqYVFzee+CHFb4fQdOkmwvuBKilt8QvemdKlaUvwyZT+8wbzxOUyeGpg2hn4R5TzM83Orj6iMjzRcf5wQFlqM98AhGwlvPoOP7uXP3vQMD/HFr/XQQcDznuHxHwX2IF1H44bmk4jRZWGUdqubofx9U7FvDDCviVEfSjNPwbAb/qAn6kg/nKCPr/rijEzvf6v4pCfCHgUe3Hv0rDf2UE/XsEfKWDeSHgrJRZql3rbmudDB/+p6IQLwRcmCq0b0fQd1GIVzqYV0bQFwK+08F8dwR9pYN5IeDbCvgqCrHfofpnhMGzruK7LuDE+kTAj1jAr3QwhlAU5l+sgF/pYD5iAf/WEfQdC/hCwI9YwBcCNmK++owFfKWDmbsHnE9Hfjq+/n5H0PFwMPpTHEG5Hz5aRzk7QJGEKxJ3owcinTySoJrIyzK48izXwV0O4TAdIbIdz/dUFweKBI0MSxIMCs3Vl8vgCi2MlyzWNUSYZW6oUCyf7Y0HBHQl4wZwvJRLFpw6x9RNl8lQKhZwgQC2oId7SYbdfARlzDV2q6eaMoDLZbVisQcPQ58powdkZbssQ68/uen9h6vDRcsXLOr8Xa1rh6aDQrmty1gOJrm+nM8EOGXhkguSGwOdl2sVDpFvlhGtJqm+vyx7kC+uqzI8dRz2J8wVOIxdIFES4ftMko3hNB6bLMq2Tq0T1O/ggloqC6KBQ3Vx3wyhmZVrFk0rHM9pyUZQtAOTi+Lj/aZv5+UAOtZbcpE5IFR3HK6DaokyE4wmj0rPiPSAU5zbiIQ+zreylQQ4j9IVIq9V4tiYoeB8ySYXb4oJr49PxzE0doDP70c7Xp8yYw5nJ1lxgRNxVLfNuw4n0824oPV2sh5MiAiV09ok3DB83uoxDvbsvC7DwVlDREb5gqzZAoktDp//fTL1c2Ws/7RYwFk+VcHb0zvnxl6CTJKsT6jOPETOmz02PC3H2zlE93rE/OFKvlFp6kzBMew7c/UjImKxm6zBOgEi4r6QeDrR1hUEfvIo3bVrVjTiL4hkDDUB7yy2Jk07JwdvafdKX7XNkN6X5y24rXkv3X3b5HTdTAKIWI7qnNdHdYvvtjZ4R4EjbrrdGFQx/QyRruZK97RvUzpZLWLwhrcx8S4Nqq+Zu+sg3G8epRd1bU1tsW8AXHdS6Ztu49L+7IDqeHEfc36RtCEdRkMTIjsYMk/O2qfT2nQDbJIgonr1yqVjabhFpLoLJUvYxaVnfxGAp8U8Pq/heAclqsMuy3mOuT0cz3J8DiHe1Hg9tOSQLsJtDOl8wjNf9bF9/YLIGYyRsF0z2z4tDnEDaSIJzF08xydYwxoSVxmWntkzDZrShwvbu4kIu0mlkMYXPwKPyDzxxEXPoFt/lEEWZlMu9MdJS0/XyRHiqzBChH/g/DSqWMOmxPG5u2uM99WHBa4eDjnvyKXGb0PA8VD854CFf0ksoPLDMmUu7QaApChTW9dMqSQ4c3Du0HFemJsytd2dg2u2aZmrcaJAb8rZg2iQXpg3v0RPq1UkQnjv3RkrR+OWlnTtQxSK+M1X+SansT90AILtnXnnMyKamfXXiDTmg/P2g7FB+85iDpZ3EgnLNcmkUjU1Ib73eM7jg7ai0mJrIpINH8RtVinQOZvk+P5Th2v8kKRUMeYPsCIVZXKw3QBt+jsDka7lCHOFTUUH+2EL1qq4Mb/SzJYOzIkJwaq9cn49lHPaBReU4eN+SFjmS0BddeoCniko0xNNxv4ouy14JbbnVc8Ai0njm7DZE45zVWlp0vlpPQXPOOH4u/25pZEfrwB6jzvna5deSAurr4EjHHG8uwuKrPXoJxDgcsLfj88CtThdxv5kt9J95DJPIxfny+EfD+a715an42EcgpfVHPPNZafSVf98ALhn2B9BlXCP8654bleKWsbKQUZkNuMphA8iEJaeUKb90QX3oHPLE9/sSS0dLbdb2NxUnrDzUJL/lQgo/e8goDSS/7ku4L/DCqjxP5wO5hULuOvbGlmPi4R+OIK+08G8HEGPp3LGzUwERM0OufOnFXBwJMdfjqDzvHA/HUFfGUG/rIBvBHw5gn5YAXk6nLytgIZ4i/O/zwh6oj2DW2wPGv+ZDmYl5/U7HcwLAd91AVm0Sj9Lwx/jq/wrHczLEfQrHcxHLOALARfb5bM47j/EAn45ghpBC+FHXcA3Av6yAj4R8JUO5m+tgN/TwbxLw3+lg2m1Qv/lCPqBgC8r4D8h4Jcj6NsK+MoI+mEFfGUE/S84gkoCL/4hVkAq/fDRuu9dJWhnE0bi+cQ19UiiDE6ha5fRNN2r+mIMJuz0qYUIt0cEUdMbQGlVwEUum9T6qJVnUFSmXQayWKI2BrkPeytkJMype9MD213Cha3xvromNX76m4vIZPtleKxL0M9r2YaKn/nY/omoej5yV/j83OECWrNan1zbOXQpZyMShi4i5cZMoO07FotmK6rqN+ISRKDQZUGvJby+O+RraIw+9j+aV62emK4Px1XlkHDYEFmfcqYH9WrCynB3dlvdEm4RZLSP758MylAnkgtQHTdOGfuZS/XUEVzopgXOz9Evc91h8hIabsC4oFxzrf5o1RUcQ9spQ9RBDX20pibsBe5ZkCGsEEkvtwkimWtzwdjB90ckXMC+rANE2jnv6hOjcuEcpYwLFwLf6k1p+HCwgZFI4KmpW4Zqw+GEMh5sB66rm3JYwDFduzienFa6VBcryKRxwcWPjIY6p2D/T4vEx/4XFejmKF3CUe1cEqkdjk+MEUYOKe+XUR248m9DQEkYDv/RCvivQMAJ99NWwFC4JBCGkVh6XtW1VF1ZBOrOUVl0m1qpvkkPB7Alsc95abFtKdceduBLisCxPUIJvTyGiFwXccgYm3c8TcurCuc9jAlTrv2U2s2hBieRJc6/7C6UrrpSAfweExJlswvQ4IJSu1GOAiKj0nPpAyYj8AtrjAgqyzW9qMMbsHk6Lr1Bo6j6vFj0wR0W49LnVESyybUvgB0TlcVCvKypwc90OG7TMXMz7ZLTOZkikt53Ggn69cqk/eN1BtV2pnKhfUIEG0eHBqyn7ZKlQT+nyWkhwWauyaU7Xl0NvYwXMi7SSOHCHp/V+ppMebCzWGZusH/OlzTuwGq3MvO7xxboI3VGwKyjXLLmcDGfGTkF8Iq+xDGxXlf0PB/OANYbHA8xlFZ3x2QKu7WllFF/dlX1Y5pNoJb8fsnueV+lpjJ5IAL6iLhigOr4vO8IsN2dJM6ddZmqXxrpDEeNn5eBwlYVrb0GZfh6VUicyGuXZt2FgDVuesxvOlTP7b7fQdSeFBLZ/f73uKWflKmnUP0RCCj9dObq5XWrAvOiEXM3915NZ9UlByYilbu1dwlpJB6OYM8P96ejJSKPdTyfIAkQgfzOGOdU6p8tRCR1xPyjLBtUPsQNJJMQ10CuoQxUwbmGZKWOiJ8AImXXTvcAU3fEeZ6KCFcs+ymkrO6X7rOyD+3LlwplSkJE2tK1SW9JXMKGzwXijlRcw1SZDsGqRohIgoXIc/YnU8BFPyLu3LzU9PaYbMAvdZG4jo1rlMiZCiiPg5KBu8X+P0vDp8PZgLmyu5Hpcny4Q+wpMiIra1NqJZcTpIUjlmw162q6Hx14YH0RZb5HlzI9hT4iqKOIxB/004o2az8GuGnD0r8/Y8YHwbmCJKxHpbc7XXhaHQ4+MAcExrIVInF6u/AAhq2wWI9koLHgIFIfJoig5RT714+nNcRrAX9vnPsm3Q6cK+55K5Gx/RhlvqcSBTpvKHC+NekZNGvIEnZKN2HxyOgbdJRMUoBVgDLUq3CPy7KpCOm8JzK/VVYGZa7PgxUrY+Lvb5v2X4mA/xGR/y4CyqL0YyV3fzsC/vA2YNdzau0eK42Zdbn4VRr+OwK+SsN/FIXYOSEi1yS7p++iEN9Lw+9TYvyyAr6KQrysgG9H0BcCvjKCvq2A49YhbwScWfwY/gcEfFsBi341+1UanoAqfziCfiDgdytgkcuLz1jA49TUf1kBX7GAuajOflkBjyPb/IWAbD+RPxDwHQu4UsnoMxYwgOXp0xH0KxbwbQWcXLn2jYCzYF7wH+lg3lZA0SpvvxxBv8UCztXJLf3lCPpVFOJv08G8YgHfdQG/I+CHI+irKMR/KyOoPObGP5Vl93cjoPjDlvW1Wq2h6PyACw7WAPSjrB5h/+j7JDL1A+jGxthCl+xZGWwZJ+u1ru6gOWpeGfbXBBFqcUtg5x99Fp4m1NUFNa+hcOWQ/J/u3qRtUWZZ1P5BDsQGm6FgEoKKEgoKM7ChSTqlEf31J9T6Vnmet85+J0+tXfUNuYTsIDPiNjpvtk3GoGviCcOktzc976oQEqqdHOu5czDt8aJzhEPf4Vg3XU9wTwEh1z0SI4wSy2Zeux+LMPOtI9bd2Z55FxkC6C/GNabb2jTtRwcUMLbBDn394jI7qi2REFQPsNy3COlunV0Hyj2Nx3cTQh6R7XQ4onXB62TlcDtsdmNoTfGG5SI7mO4kto5wa0qOyWZtm26hgAXDRZNidHAdZj9GSg6RQuOJfN8xvfGkM6b5Oz5m6cBmDl8R0h2tZ/9nayc4hdEtYXMZW5jeakLeXU3j9VE/YxZrR+bKrBvDMe6UGIa2I3g0ShHaW/2CqUrt2w9nZ4FhNjGNF23ulfouh7budDFcnWi+W4vmd2gqC4PtnJveoJvEhID503H1cmCO2tsdofI7Pl6upcPd/iKO4brDEq/X1kHwxFPv91kBx8Nu71+z7P4hCPjdlvXYfAiEYA0hyMgg5MGAb9F/tBh37SsiLPe3CYbjZMo8Y+mXYPe2I3SzPiEGCTNR0ZAp6M+DFiHfxkCIG3+FuTgkZHJUP4YBLCUsZF8SvHw3IazP1RXGUAN3JW1yhPssm+MlK9uCVYjnjnI9jzSse2N6vloQoggLX8Fqc5SYp0u+CLwwlhjHk4ng9Vf0vPSMRw38OxNsrVMpih3T+Pl4I9GZ0DICsLDXQm/KFJM490zjVY0d5s2YrlVzEsAyGjG8eC1ZcAYDP4DxbrTAJDBI4M1GxhjaxnKJl7Rkpm20kPb0qg+YZpzmc9AmOujuaIq11xBSBubtCCiqGsbFUGaeNaL5jo+Chnl/Iwl2ldJ6NMEsxO04k5gTtqUArtJoj+XlyJibupMOxIwI8WrqpH625oYFO3UCGEaLieBeH21R0d3+nM6UBbXXLCciHM6TDpa+p5vepLkpINl9A9OzSu9LAprPQCFMOGx02fRqYa0o+e1G7ytbTQVbEPzfF187Hvb7fwkCfns6mEc6NNDenUd8N5PXubLEM+2xrCBEawzaI4tnIZINH3f4/qQfNeV4WotoSnFf2CvmyFGWFy/Ana+NhF2trFAxXW+EZ1zQnpNu9E6NbEEIwh4jwdJgLSkt9Uw6UZU9Y+BVQr4gGhboavSNOMa55Sizw0xEK1m1TUu63nQYe70ubq/52LSmnJCqPPenGIyUrmC6R0JWcTvc42axHpn79oS+weW2XeG53LW42V/SN9wS7TlyXx0Iu63s6xBs1l20m2ggmBfXoM/u5k/R9za0R4dB5Si92WJIiHdqsz1P2o3iXqg/jn06M+arkrZidr7huXBapnVpEyJi93x91kEccrNFMv2JyH3cq+FIMJcNfbP96T7Fg2SMBdNU2rFy2BoMk6Msm3Z1PVnK0l8UaJz4kO97Y9oTD2s2RGd5aZmmABPSXz1/gnUptk2z0GiP7gdLDX07bnFr9qg1ZZkLiHlsMO7dLvT8sDur0Ow6tGcb5zxW9uKBzsnKbwmmrhNS3loHGeNe1hb22fNvsj8QAX+qjP9VBBSF0bD/XZnWfntp+G8+Bt5WwHQu8zcCvhxBv8YCvqyA73QwLyvgCwE/6gJ+LQ3/tgJ+QcBfO4Jqy/XsR0ZQ5XF1/pER9CsCvhxBuTmfmW8r4E8EfDuCvhAwtNabz4ygVReXP4pCfK0L+LICvmMBfyLg11jAV1GIxXpmOm8EfNUFfGcEfVkBXxlB31ZAlxv9H3UBX1bAn3UB3wj40wr4jgX8yAj6QsCXFfBVGv4jFvAy6Mz/H0UhXgj4igX8mg7mjYDvohDSRvtEwFcs4G8tDU97ajz6VwT8QxxB+9+MgMJjfMK8ZgfB0e6pAotMFzFhbc/0NDXToHWNK4we8Z7UubRD0GUod8z2rmt6V96JQT/FBUaW7nFvryQWzCWpjxfeHLnbWe7HIM4lQg7x7HE7nXYb2HJlgNFm7zMvOIADw4n0QJ6PztyrE4WQ7CQK6N9kT7CLOyFko0kFVgbzmK0P0yNwPW7hpX3ac/sa0actREqMZTU5MVInkwaOB6wxTvs0fimcdaDTQxpPaXu02UZ7DcxBOcD8Ihy5c+nQ+CzFldBvTXzT9Q1CvmkSPLA+XghRW17PIvU76OF1eDwI9qEgZBvF+RV5u0fXxWUnQpPlNYaKcGCu5u8QLp7V4KUeu9x91PscppuYY9xi1H+7mklwc/Qay86Q+huH+xjMljvBq98/Mefk7EU437QBhsPR0STkniGsb1YHC8+i97MYz3Lo44phYCYn0924aQesa8vFFFux4Oic2pPnYxq/sqX17M/TALI9rcdlY9H7aLe6pL4nyghzYeUL7qhSfxsCisK4823O1X9bRlAWLhWkm6fcNQO/A+H9dka/9GaCe9RCBVp+f4nBZATMu+vSEU7lRMPsepYFb1pNYgimGWINA5k5tz1K4C5NB9NTixCjigML+qfREut9TYh2TZEQcyN4eNlGGrct3miwt/sWFnTAci9uGzG0H8IO44Uz5Q7sCKlIEUYMDioh2FDFHOqJ6mCQHKam09TUnoy2ieFkMxNscVAfleN0dMbr/MGY3ekHCLMpIWa0NlXTlba3EvpDNcR44qrcHd7ody6ZiIX0AGYXA0mHuWUTkm3uimnf11IDkzFNK1ypM+7J9t2CleZvMGgrpB7G8mQMZfuwwiiXFeYdCGph2OEWkaJN14tHoMHFMS3k+ydS3zJaj5bSFtEberQ+1oXa08U+x8vSmZnuxJNiuEeHIya7EkwPB40EXkj9VWdzKrjNZVLCbFzs6Ezr0XpeQlqPYX5roz/YrrkbBkYHRIcdsDou6X0tbjSfzG036BZH4ojb6YaA5gQxNrMZsw9nmv/v21M98V89wP5/ioDxKjrgZl20hZ12NDTYWb6EyV0npFofjRJWZyZjtc/7bL8cHjvKvShk9Nf9Edvvd2NNmchpjYbsT5j7kNaaUng2w3K0lE3nUNI3Z9dsitnmmTZso687inlQp3i98YnprHYnXamPjx4hnjQ1bbYlpLEjpmA8bkumcw+o/zo1ZExWAt3vSjcHoFvM8XJRRNOaT9qO4gZ7jmYQtQVz7voljML1AD3lKjF3sKVv8mQaiP6lIgQT5UkOzZgQKLreW+aOGYRolntbYB2EsuAqfltRTskT0e6ZZNqHynh+8+qcvulwwt2LeCqVNNkP0YjkCfdEvw6UznDYQ7O2CLGCajVW9DnNLxymtJ719DaG3nr4QHu+nnBnLtw0CNrmArNjQ3tk7dW6kq/OLdz2rDaz9ISQeaaMqH9NlJgXpXTd2zIVuelLglvObiJIUxUxyVqEeDvDJ4TtGhbJ0UrhtpI9/0ZRCSE3Zl/mzvVIZ9L0rq7QnwDNZ5feJKCtrWKUupJg12vf+rKn/gwE/M9v/10E7AoD8S+JBZS735wO5o2AC3n6wxH0AwGxw6V3LODbEfRLOpiPuoBfYwE/SsP/jAX8SAfzrgt4D5/pXKKrZgxDT2ULXgwbuSyWjREE4oGrVzR/pIOpUksXVKt+KG8r4FcE/CgN/4oFfGcE9Ubb8dsR9J0R9IWAP4tCfMQCvhDw7Qj60wr4kRE0LLXFZ13AX6aDUQfWVfn/YgGN9WdG0F86gqqDDB153loKRhFOVp8IeBWfsXovK2BrQYj3RsCXFfCVETReblF4ZwQd3ej5FwLOc58r/0gH84GAX9LB/FYrIO2p0fi7km3/bgT89hiLVXnB2s195s7bhBRlezDFWoOTYK9ndgxW2Bli2CaksXk/ieEsKy3MzwtCqPj6tFI1+QALXp6ZnQx6GkzMFomum+0LTq73HQhdkZCLP87MEYU9iQoFGBa4DAQnWqSkHk61NoaXc2Da2TUpIdpsSHTPFifupHpPBPcWDLD2i5Npmx1C0v5KJvW6VbmmUztpA+sJIellufEFz+vOAhi39CFeV8ZJcHZoWyBmJxmLXCBkWi1tCS5xyPAqGz738oLG1xVOGiGbGjKn6vYkSMZ5G7M6IISSe30FRm1CxGijELJmzd4BQ1C6yIM2rZfVnZXgC+III+V6JoQc0OQ6C6eNwfh+FOy+aOvg+vkNS+V+4u7+Qut76ItjrMNxQOPt93UYtBMNE+FC6/UI+xaM20Cqx8XzuaPu+xK0bxuJELbrk/rcshGulkyqwO5A908rmp8+u5B6DpeUIDnKdJgKuwleoiJg3tVS6RpJ3+eHrk9IPthb1L9MCOklIfcOlyz+bepqtyOIf0dG0KkgfvOeui8ZqTOHGZhuC6UA9Ly4II/vc+5Mqk0DLYPAPLYfquCsDVmD3MpMvKy4wt2WRYhxPPYPmAmZwuwgDkrIDhnHWAxA8ARdVsDZE0LlcUBI2ROCDiiDZYJREC5pjy6wA67JfCz3mWI6o4bETTPgz5RCDTB31xBCYeFT++ZmxlzhtkFon+0Iw1GjCF5YSfSN1tmRrus5t4OF4UBmji7o8ykhTpM1YzhXhomxd1owTygbhxDIrLCy84XpRe5GAja6ETKd56pgx14jQrIUQrzGJ9W0q/v9CEOXh1jU+7lpw30rAbZGNB69npn2xgxy8DTfwatV0PzySdOBbLf0MQnXM8G7xzQ+u3fwkQvOjLsJlyUwlsUMLxMFBPcmTxXompMGi9ZgzlznFNL8d2pG63/STNvmWMLc6B8xnWakZw7v6MApp/GU1YGQl6cbC2YXRaUzcIWCozb0/vpLNcXr6ahyW+oFIvRClc64pEvjmxvGGMbP9UxW8Zx5xkj6bc7VtKe6g+/6q/J3O4J+d+bq8d5LcEMTNN2a+w4cu8sZBli0zd1dDhRYNxMVg+N1QAi4ajlKlExmmNnnlrCfq3qpFGwq4umZStAVynajnNS+hsVYZszJ1oEF1mapYSjWErebs6+DOfdJLiQxIUnkrzrK6iBMsJ5LjLvyeJ0ryZqQLGgnsun2+6iAf+LUn9aSBIfP/AaG2W2Nl/15yPZGuBaVOG5XeBzl1N6o8Qm5ihGpdGktm15baCzYO+oOw641YQ7GhKSj+dMS374QwsnOrYGjNdlgEneY6TW3OlYqk8YfXUtCqMKg30/bzMBiUsrM2S7XlrIgYUeI+LSsJyQjwbofJlikvQm3k1U7V4Qx05CHmcTsA9AZ0QtnY/RcJITrjwk543aBeF2CwrxzRUjc+LcZJuPBRHCSi09nhG/PMfU0mXu9NV1bzlLHOmZT7vrdBsELhT1mco8Q+3omhBv1ChujowzcOQlGB/ztcoqFvp1yb5vS82yUbZHPVGpPuhLSGhNG7Z2HhNzdgJD5T0TA/8il/y4C9rriv5fc/TMQ8NuLQrwRcA+ysLofi+M/HEFfVsCXI+g7FvCnI+gbAXPH5j8ygv6MBXyXhv9ZFCK+ksR6I6BeFvWnFXDnzeZvK+C8rhe57JWT8p0OZj4wHj/SwbysgO+iEL9MB/MqCvFGwNy+R5+OoPPhUnxbAdWFFIn/gyPoRyzghxXw5Qj6QsCPjKAvR9A3Ar6sgP/MCHpc/UDAn+lg1Ghwx7cjaLHbrj6LQnyUhv+aDmZ9PWSfRSFeVsDL3V1zVe5tg3csYCgNtB9WwFdp+I90MKF14O90MB+xgC9H0N9rBex1R8LfgoDf7QgqXEUBc1sLuGtfCFmwNdCwbmRfsM+ZLcLh4soYKKsj8wZ7Qrbhbcew3u79ZxGErgjQS2SsrIiQBDxCnNssIVG43YWmtztlJVg2IV3cdag99awqcOy5cyxgEDESbb0ObMUVw+zUC7k7X6WEQH1QsfIzn9tnmZBo3+mSurWUCdn8gxrAfRMu8HIZHUxPXxHygJaPMC+3hHCuQu3HRxpPYF+pv/zWzyES7zNCpKFvepMgs+B4r+YY9puQuT4peLA5umtM3DTibjdJYwjOLiHqQg6YI5X9I+yRnr+0lYBEtU5Itt8R4pWaG5iuBrRe0fE5vmJC9/flXgPOfEeI6qa0Pst1PwbhpItYlHuaz6Gg8WbpnGG62kTMMY/0e+JskJDQo/Fo9yyHThSSarLbhMy+ZjTehzMHDJbjkHk9jdZT6ruI+UGk9TVktYRt5kaYh1HGnAfvB9Ap5gpmyik03aNP7c9ug2ccE6P2xqBKsOB3jdZ3xU3nXGe/T13tdcfDvyUW8LsDFgSbEC3L+qrg5cZGg5KAHct4rTNv6W+PkFamj+FttSD10ZQbmMrshJFmq8zZ1YR8t7CfYrqXZtzOnlat08iv6BstNNNzd5sSmiQL0N8Jc9NLHoRUlmE2mPTVtelZ99CBVsvOMW4T0jjjlJBlg0WB4dZTTdcmuQaNQe1H447GPdGVRfA6RYXRJScE6nibI0Qy/V5lus6cxek2BkFkAlZKW+OOfZdjKDLjRHvwqHPv1Hoi35T18TJ46ILjDTc51BYhU7icLLg97FB7rmSUGAytueApo0iBossLDMKOztzH8UHzObME4/5GE2h8d4TwREgWnTSan1jKDrxKw/M7zdfuZzTfUFAvmI8UQryQU39KuUQMFiONuc1qSsisHUZ4PWpLwaGNLsI5Nu4YWeOF4Eit0IKyuiV0Rpka7bHJRoGhzEss18c57elsMwbJ7yBm0nYreEVFiD611AbL7X0uOPN6E8BhfJjTGSDTeBoxCGCfsxRzx18K9jUJ89+3p3qdfw9Y+EMQ8LudqzvqsESrfyLk0uZ+DI9TsUB/BhPuuBPJAnvSX+DVGwyZaa5OpTKYLumcL1cT01bzlqLwNGojncCyaTvaTYOeyJdY4F3hHo/pHTbLbIlB50EIUuQ3By6uoGMSIN2vwRqVdi5MMV2cFdORI18Ccc0NjJ5B9O7ZbRxqj5Aw7YWEZME6kKCt3TYY7aORua9bvgLT4YI+qsVGpnNelXRQdP6Uo1NCHLVuYlBPBbHf5T4RvK2GJCd0YYnhJCCE28kogWce9tS/qZj2WT+PSdAZS7yKGiHXNmok8K/+Fv1yLAveyVmXir+n9i+9QOaut78htFN1ijmLJO62rjT+qTFaIe/WkmCvBYnknHqT0C+eVsZqNikhbxkWBsZBEbxRQ+u1mvs6Xq02IeJ90ijQXtF1sTpOBWeINL4bdYLlMlSYPUlpPt3b5IBhKNP8+rERg64uXYzr24z2nEHIvjlywFDbMdOtNqjBosr2WInqVPAO1u15/2hNekGXca96IvOfiID/2UP/XQTs9/t/S2l4ufc7MoKGYXcq6OywjOVizwY/EFDtcvxwBH1bAX86gr7TwXwg4C+tgK90MK/S8B+OoB+xgFHe1t9WQG2VFdLbCviBgC8rYEpAJczzUxh/WgFfsYA/EfDtCPoVAV+OoO9YwJ+OoC8E/KgL+OvS8F9iAd8I+HIEzVZThX1kBH0j4Gc6mGcs4M90MJGpExL/zAj6QkBV7MrHdyzgywr4kQ7mozT8ywr4y1jAtyNoa34bvq2AHxlB/wcr4Csj6H/BCkhbqvO3IOD4m/fUYiaNMUickHtYqkfoG901+qZMyKBtcvr0vBDwmkVn5m3jlJDjflexzFeERL1Hz4ErrAixMp0Qxjz1CcmOlwVWJnJm67NcgsGkNcOqQwhjW31Cuk5A7Rc646Z901Qdxu0VIR/fRII3ue07MG0uKxKND2rfHGcxSOcWYNHdEKKGE7UDuthaIzdPJxLlun2E5nCX8XKwItOVTUKmljyfYfBwAsEzPUKcsuouMDm3qb1oSO3NTs/2zS3dvxw5Emz3Jwv5zOSC2+sS4o3SRMM4K0MStTkh4k6dk2rhd2h9IFVJlBYwxYtcE2KpBSFiYFQ0/w0hm7tKSFso0tMcg9mIkJDF/Q4cG1dC7qYBqdtSFsBaWGlYGiNuevcRzWeRdm0S1UpkOrOYKK3CFY2vrdN1UtsxOA93gUGRR9zuRbSeIMIO02GPfs+66hiK8yDBsFjlzFNX1F+xX83x6lxpfnGgivCwaP1Ln9p7JUwAdznXMVcvMfcuhvbVweY799Ro+K9WwD8EAfvfrK6aS/OMyS0nxJt3whKqPWuhf83XprMInlliLftC6pSoc/ssbR1QbEKua8ch5DkfnoVATvyGVaTPmSMF8hiukd3H9LRfCLZcPCyYjZYXrPYqIYdTThXIVrcB1hFDbksx3X8+FHcsHzUhyrAtH2E7VDsYOOKcO4lASHW7jm4YC7Mlc7MR9d+Viz4mK48QLO4/JDicshrLKyOkXDEphoss0PgXFt2f7rc6rLiQYcwWBnM7E0JSbZVLGJwbur6lUwRPfCFpuWJenU8lmARGD6PhTTfdWRWVYEyELpaXzpp7jsgRZry4IUHfktlwlztw3aiEiJ07ze9Y03ykU/bAKu8sBXd23pL6eZg8sCyTpentFxHSN154mAoOIV52pfbOmM8wisW1aVflIwBP7o9Inecr055n9zHkpnmjM4IUaqdf3XMImuf40iX115lsY8j1wMZ8urS4tww2DRyG5oDmt9SZ3bWnGojqaIOZfVly+2oSIjYWv2N9utP7fWTR73ME7YvC6C9xBB19t2U9bM/u6AaVLNjcIUTZdZdrLGtNep7ThDAjXugYOfnItFrn01iZKrclZupAYo5tnhylF05kDOEoC4458hEm4bO+qsZBcHLiebjPVZJ7mjClPbggxJytbwbJIeOJRI9zoOyqvoLB9KIIThQQEmU91cJrVU4FOxRpj+y7bIVVb0/IY7mEcPuxYGK+UMfmbjidIBhlTaiUTgnRbsMGQaxMQP9YMGZXATZwVMwD+qyQuL2oAgtu5WGNqc0J4eRG0oBbIw/r4gKmO+4QUqoiX2FwvzPmGYOA5Ojc32Gyf0yfMfkGIR571r89rghRVzffgWl5UDA/uoSgm8rXYTS1ETMvJ8S1fcxhrRPi0rLS/NPQJzm7nthYjvrU30y4WaBKky1W45jG0w1pfrvBhBB4vGeC3fYJ4R45N9H3RsDc7RU7IIXLM2ZuwOgME/wSdInmF9/DGXe8hp531YzkrDNlJPdnhNC3M3MxWm8J+Zh8a2CdMSTEDwl5PZ3m9yciYP9/BwHFQe9vKQ0vD39HRtAXAn61Ar4dQX8ZC/iREfQVC/hCwHc6mBcCfk0H81Ea/sMRdNzBXK6CqfFGQNW5DMV/WAG/IuDLCvhOB/PFEfQrAr7rAr6sgB+OoK+MoB8IWNjs/nYE1YITKQdfM4LOYrP8TAfzKgrxigV8WwG/poP5QMBXOpifpeG/FoX4sAK+YgEXQx45/3AE/UgH82EFPK43wkdp+A8r4CsW8GUFnIunu/gjI+gTAd9FIZY+r3/EAra3ivbbEFAcDP69NPwfgoDKd6uraSJj1ptE3Fld7BIgvG+xJEZnTpRrRyg0QppyOvVNV4tsBS6nFSFVPyIEqoS0A3JMyFcs23S/4RMSJcMTidbWMSb1DDSE9Han+5uSftc7/RiqZLUl0RvGptMb9R3YFasl5pOCEOzI+xrsnd0GS20Ymp6sZyKMJ9Rfao0IwaIOIZuXVVv0JflMyDbtl6CMXBJ1LOAk6hgh3unkEoLt26HgPnaEsOmhWmNePa1m/swWwawHG0yPKjcde0UI5PYqF+tATkg0hoRIN3WlY3oTCLH8qabAZk/Imh3GhGD9MyFcTCIR4+46Mu1eQevVbl3mWLWsiET5QXVAmM1XyJdI/R2EXIFq1GIY3pc0/kBUS3BmoOP18KD5z2aOBtNN94SXdUJIDAmNt27uNL4GOXdae0K6x6lFSGjntD6WS+NlbRpvLnDO7eVzfd3H/IJhR8kF97rXng5RgxVGao/m10wcHWYten+h0qb2g60agHCDDakmbsKdWy3+PkdQcTAc/R2xgFPhu52rl91DinlZ6NyTIbLAGYqEJJGC3LWYWRKyEMJk4XVN7xSiMcQrRkiSTZbc2UqEjNrAGGA0J8RwJ91tAENHkugb7q6YOygeY7CXhESFkxDilMtpCfwuMozKnckcU6f7nbM/RJINhExiN5IgknmbvgmbkKXnE+Iph0LEyNVXpptup8943VLC69xbcM9sTWOYnOweVm6G3JHXdw1aU22GybkghJqVjwaa+7LBwjtumDfKt/QNnsU5XvzZhtt6a0rqIzOGGG2WhunNZUIqd6ZMMB/faL5SmxAt0/otDIzFhtl3jYlAzNrHQhrSeAJjegT58rSaXq9rZhunaQB3TxhhaawJSfvRIwc7YSOMx4MVdwI96kCoFhyTktH6+AnvwDHvGEi6FyFxNjPpTAk1BeNL3+Bua/agM6Ke9NG/93W6vkc6KFo8wdS31qa7HZkKTLeSj1e1eWbNvRJyj1g8xcw80nofdoSww9R36H2tVoLnA72vNLuN0O8uUPCk8aPzG/fUePxdut/vRsDBN+8paxF1cXcYEKLcO5MG2gQumJ8lSbBXOcaQTvqEcLPVSLDO7llTeocDIWGrJ5lOWK1iZViphDhjn54fdQ0Hzm3fwACzmeC5A0KwtbtEOmevU8ET+pMc6kOxwcJ16P7Jpm6UuDuiPSxfwbSTPSHdRRBsrN2EEULNm6fj59LAZHWi5yd1Y8HpyHZYyHmLWePGsKBs1W08p0+r3yIm5PG7fZX2QMa4OwwCEXymnjA+HyXB2R+DIwwFRv1XiylzoJGQ2JWTnNgcQbDlmBBuDIz628wZJ7mLDlQWo/EM7KngtipDgdaxP8PgVjzjh/NJAN0tXV/tWub2OCSkkxY2yWGXVHQ7v9L8a3WkYN3Q+G3mT+hMMg0Pk6yi/qKzcYQgzfbUXjlldtdDC6bXbIPRcqNwl08DBHlPCJqO5jPTEZ71euNZEdAZJdP4DnNfBHpRRwyvzUxwy1yywNduCyx7O4U5vWsQwLV+1se1JYXbeDY6sCPFFpMFJ+TWzOZr/do/AwHF/x0EHIy647/FCjj6ZkfQCrq6Ed4HU/62Av4sDb8o7lP8cAR9ZwT9QMBXXcBfWgHfjqA/6wJ+LQpRdIvVDytgz9hufhSFeFkBXwj4igV8I6Cw8jsG310WP4pCXA8xo/HqCtMGPNTldeF7/7ACfpSGvzt2+UbAuSJO47cV8BUL+C4K8ULAd13An1bAtyPoywp4nzXSGwE/0sF8jQV81QV8xwJ+lIb/ZTqYnwj4TgfzsgJ+1AWsVln9mRH0wxH0ZQVMLbP+TAfz1Qr46BDiBZ2xwRbJIdL+YQV8p4Npb/XfjICDkfht2Qt/NwKyb7YCbpy5guVR44RYkjqGdFXtSLRZkWCXLS2H9TokZFnGgekEjz7ChoVrTJIiYq5bExKmN0KkcNGKSB2SCcmcIHw6pBgJdzsjQshsB8+4qAdn7tYhpLm0VztM+D0xvYHaz+GZcQ3LB8Tc1QaZBaE432HZ9aj9maJpcNveV89UDYRc8cxBuEsXEkWdhc8d4dQX4TbeaVhd9jHzrku7AQl2Kyw0jcbTHucOKBYhZx0NCEHHnBDJcXY7DDw1Zo5b5QFcstUJuZcmgusFGSFsuzIwDXPO7GUtIuxHXUJSl3PTE5/It8h3c4y2DWfeZWaPQdieVpiMfM4cXqkx9O7uhua/p/52qmjBIdipGJ5EQsoHPq18JCmR3wtCzl2SW7DtuBEm7jw27XBG67XJWxaW/TmtRyM5CszUywav90ksOGyXx3C3N6QKbGeEoqdzfoT7AQosHteL6bZEGq/SCRH9CaP5OQ3Nn+kbHQN9Skiu3+j97Ho7C+tQTJ/pcPLfp64OCAC/y2Lx1yHgnVeYb/U194bpljD+0lnjNeNbwRsPFB3iISFaeNVQsO9bfoQzV0Wsg+2K25vdQ4G2J02fKZHWzGsCroBwHD+dgx3DdLaCEIB4FYZY5TP6bp2OoIOllDoWwnxneueYEFG1JIaXQ5sQql0Sgp0vdG89ua5Mz03oOlIVGeM+Gtye6NyBgzqeo79FnTmTZ4Ei0zLbWC/0LffyQZjDtPXMGrw2CaGOJrPgaGQD5NGNkHNwIeSb5RqpgzfPJHW2IpVV3usM+XpKSJgHpgR6LNEe3UmEjGufEG2w0WcYJz49nzuKAysZJczKoUHqcb0dAxefyNcaoOneV1yC0U1UsDpN6ZpEtA6LkcKw7k4N7lk+t+C2y0pM/IDWZxd3SP0eSg5WrGsydzpkOWzmR/0ZK7gRbLPPFBjeYwk5m625OzpsG+DDo4aXY0jtbzY8h/lJT9APlg7ztOtWhIU5XmDsp8js3bOWqDwfnTFQt4bgyXyrw8Mu6Qy9W9Sf0mZf1dXv3FNj4S+pC/jtVsBz7yqiNd9Nubcc3TpAB9oWc5zJpr1vghwsY2Jg3JmOuRWmT8fNhq8x8lVJ8CJz1SgtPlHwunDp+at5C2DUzhCvQ1fl9nSOIpxOE0Ku4ZnRN6P5Dexm3MTcXDyzvCrnsVJcVRUvSR+4wyJCqHo6crGoh4zb2Q07cF0UiNUwZszzUjwS8k32WK6rFt+nJSGnK/gShu2G+pd96QhwOmgYDEwmeFq/GcPikp2xXPblpzM3IdF6udxiOBtNX9eEbAIxb2DYM5Kb1CGc+jT+y9Px0hus6P7HUHDQX4g0/pt20+GypvH6TU7jCTu3GPr7CV2LXVlwLvPbEXqPg4Xpwp6SHG81HajFApB3R3T/KGkkKMzbAWPHmzHv8cwCXFU030omBHdudeBAfhNMDDcnQjRmE/KKraejqmGrzFYKWQM3MiOMeh4T3OuOkBIl/4Rp26TfZz3JAem8XGItocK9w1nKSf4vT5htHYX0CNEQIWw/sxBfp2C6nYH0Ncvun4GAg/8dBByRYP1bEHDyzerqVyvgqy7gR0bQn3UB31bAX6aDeSPgz4yg/0NRiK+OoK1ZvX1bAed9vsSP0vBvBPyaEfSFgF+tgB+xgK3ZLn/XBXwj4C8dQV8I+LYCurqQfCLgxnE1o3gIxo90MFNLaD4zgr5iAX9pBfy/0sH8JyPo19LwP2MBPzKCfqSDeRWFeFkB/1EX8KcV8KMoxMsK+LUoRLpbr/8vR9D/elEI2lP9v6Q0/EeQ/TftqVlzIUQBiE0nX4saWOHJxaAlcm5fzFyEjQGI4UgLmb3l/SNs0w0hSdAQIi5WNsKUE/KE+ZYL9m2ViTCYdncYdqKUe+4qL+HaaRGSiGP6PTjmEmQ3cDE6rlPmdlnWgbNFyFhPlgmpoy01gFVdOVizTSS4xkZ7ZugkZIqeVj7bHGsO9OW7i/UpDZgXL0QFlHG1xDjsx4J9CZ6Onxb1V23uNP7WPs9BBSDkrB+EhMKdEFIVgdr3TUKw5cRpwNlWISaKmQpOqds55A/XxGrb43Tddo7QH80tEt3TmNnrnB7u7C46+oM2zUeYOxroESFX2DlyUu8ztYFbVlkYxX0av+iJASzaF1Kvhzoh8EbLNVDY3cS0LhPB64WEoIvRLsWATRPar56Tgye2bPSFNDHdrkVId0lWFl7Yge7372IDMZNDDNZiQoh3pfnBw62xzsMrc8ctGq+zr0zMUhKpntQmZGzvT6QaJTea7/pui5Ce7zat5z0jBET392UEHQmDzr/GAv4hCPjdGUHbx75A76yLgscehEznU7zHyzi0uCNzq4TaUaaYd4ZbwR4NBBHKgpAkXXNCmMfucQTj3iwxGWrI3FnFSH07OYh1W92YThTECiFkhxDxpBGiZTJv4ISlhXx5tk1nkRPSnXf6ErO4RtM5+6YC43K8xuTkr59FFpj2RJw51v2QEC3g9HxUNxusguOKe6vUjMGLJcDssng6Qk4fOuy9zh5jfUQINboTwmlpIGNwmeyYyxbUX+8gusg3g51pdxsmwnAa61hnW1OwE5cQdz2SEGNZI+TbhIRoiT5e4WW43zGn6Vkd2DhHFatuf8Mck5tHYIMxw2vh0vwOHj0/DiQdyxXbmraLZglZqC0xGhsb7ooWjWdVmx2sJvcN7Zkqpj0yKWlPg75jtrq2dKj83CJkXtF4RkhIuO2iite5g8xZNiYS0iobzBVza3qh1aE9KosllufQNZ+/O1BhQOroYLzhjpoIJeBiEqPf7tH6iea0hN1FWqG/DHemY2z574uvHQmjznd5q/xuBBx/854yHtsR2umEkGzd8kWIlgc6p2fBM+vtVmrAtgz6xmDdYqY8OjtKd31bY3Fbycxp1ytRWfQY0Dsj3dHu5kYMZqdPCLn3NdMRAmkMUBNyXIUpo29u63dAXKmESIM9Y3Z5u0kwGo40TNYbEDwlIKQzvWcW3nFGCNYh3RDM1dNqOBEZdzSdBrIJCwcr89E2d0VByJWofRkzhxDTWZqEbOlmtMDQFeh5ZS4rkOa+j+FqKXNnP6Dno/bNxOLe0Hi5Qgik5ZMA09yacdtpfAvY+ED99VuK6UJHikFvCc96rxP2TPfik5xrM43kpM1ofv1bDozdNKzu0ZT63/gBnPt8h9k6n5ruHXAM8lmYYbD3meku4kABq5wc8drkM9Ptk1oMLZGuk1415c583NAZBczC60EB09HCxoHEHDlYngYqnUl7GSF1M471w3la+fxAglI6EOLuO6pp3+SG5i/5K7yeZorgll2phNvZOGM6b6i90VwiBL37Fvp+AoLjcumrt8qfgYD/EVr/XQQcdzudvwYBf0c6mHBeMfPDCvh2BP2JgC8r4AcCFtpJ+UTAj7qAw0it/rUoRJreF+aPohCrnvUDAafJQXsXhXgh4Lsu4MsK+ELAf8QCvhHwaQV8FYV4I2DQ66Y/MoL+TAfzQkBNzLbKOx3M1cYpmyfgi+9YwDcCvopCvBHw/10a/mtRiK8I+GEFfDmC/iwN/z9YAV/pYN6OoD/TwbwR8GUFfGcEveid/B0L+MoIqu2mQv62AvJ8O/+0Ar4cQdWtS+29HEFz0Z/zeb/aSj8cQX+/FXDc7Yl/RyxgT+h8898q/gHmGDY1IYLOCLlW18sBC6Mdmy7OBgp0imqLac8K6WiHLIdReKej2Yg4d4XUdmCVhhZm1TbmjqITki3P9GkmR50QQ9A0ERp5ZWKid2LuFgdRh5uwO2Ka3VPBg8gew+ZR7dAvqtS0YdgvSTS4R7zIBTfd8EIIVc9C85nAPmaOb4gxjCR6PgkXAfe6GiFdtruvsZbVhDv6XtOArWm8weNMSPtoEeLdurKDwX3FuVfcxCPo29YBq+ku4S7viIREMI/xejll3B3d+g1UcrjH68SLBdduE2ItnlutOs0IMUcLTYGF4RrIw6fVcjyg/tfVYIuh1iPkajuEoJfNycb6KHHuDA2xhNiZ63gtW1xwhY6GMGu3dpinmHL3sKHf193uFQPBSpnz2OcdOIqJh5Em0TX1dwS8zwkJixvd35u4Epxkmcb7mCeCezfp/jTfNXhB5cptbyTmIMoJqevXYcK8kUDIOHF3G/Q3ESFkv6L3MzrMqX1nmZuOv5v/vrilcVfs/CWxgJ3vLg1/u9wGmC+rreAOdoQom6lE6s2d7U0vbYMGpyqYo7+YEWKdE8uC6TbQ0N/2Nsxu+1ED3UlsYnoghnLSIeHYxhId5E7fNJ3+UYnBGD8dL8vU4vYi6ujQ21sHrMWby+xqRv3dhsoWa70mZMIhD8DNnD3yVgdJnbM5fSNZ/iyKkJimu5/FGnha7mKptwgRsyUh5iw+EkLq8t50W7dtDnZLP2Hu6oRQ3YliQcRo/Bd1tRdcf8pF2A6tgL6pm83sqW45ICqShXkd77i3tcwOyLn2HP8Tyey20oDnKaQ+zq972lOHBIHxhvbwukVInA6pPVK2F1i21xYh79NRdBorpA73uhbzNhUhmnCm8ceWT+vBtjHCfHUYY5GIhJjd/Y7OmIWTYzbu28yp604Oh0I54KXp0HjCtKPANJAMTGYJIZwQCQ0YVxrfZWdbzLn0rAASLbhjFoJHv49pPXsLnX5XU5O5xZjWC07qBYPzmvq/NYIGdyvfYRFtaf6YWb/PCjjuDrv/mg3+D0FA6Zv3VLepW2gMDoRQyQIJERZLC4s2KV32YCp14BFx+qatXovv5pvzM0WoaWBQ2zJzpeNaUvqJOkM+44R0XmrkUMeEWKVvzpm9Cu8S4JaQLyaEEuz2szZkti52GOsZM+1lbCjQjCa0Z8PejNkbd3KEfmQf6ZuXFNPJDFkCtbRJTioHej6TMIfzWnUwEsK2sN9GRgCP1JxiJN4IyU7PQiWd6xMBuyNCuJa70SBZFAHWK4fmc6jp+QkaOwznAxpv0gRH2Eq3CBN8ZqHNkpsDx3lBe/w4V7gbtOj+tLkdMOkAE1ynbSC0B6M51sGckZzrG+WzMMoc4646NZ1uQAg8vKp7QsDLlHv2muaftm4qZnQEcbcuAw3a+/4Ja+c44852Q8/bs+KMwWI8FdzgQQhrzG40vlmfWPga0/iwJuQN90xjnp/LFizGRUxnDO1cZ3qVaP2YeUbePavc9UZSAGgIa8xJmWSutaL3d1kTAhf8AIIdbFCBYWlaePGvM+YtevhnIuDofwUBB0Jf+Pdj4A+JBRx/MwK+0sEE94QJ6x099bYCfs0I+pEOprO81Z9WwG7GMiNcHVdM6xzvPxDwIyOoKbPuOx2Mlkeb+LMu4Ma76/JmNdt/WgF/poP5qAv4cgR9I+BPK6BW9+XjhyPoGwGVbBf/oy7gL62AbwScdZfdTwScaa3ZZ1GIFwK+rIBvBJyzyeidDubXsYAfVsCvpeFfGUH/346gv04HkwyfVryfsYBfS8O/rIAfdQE/0sG8YgFfVsB3RtAvVkDtoZrK70JA2lPdwd/hCNoTvltd3bZPSyx8hxAhD/MjNLA6Y9SOCHmsYqATUhHi1bYbmU7LtBuwrrDH8B7EzKvDfgDCfWNj2WwT0x6VhHjBjhAjiZ+IAcqFkONCyFMXt8R0gTkOJIcWiZLHLTO9Vu0owFaujUW9JiQcbDIRFgf3GUaePmMDLa2EznpFotibEWIla4dE0VI+YyFGIfP2x9yBRnQRg22dMrv3RLLQOhFi7fYJc/TSGcMymBPSPo6EkLOzloM1PJ0wNc6EnLZNiCtZcobVMstNb9fYIoTDroNZ3E1Mp7fTOuC2nlZHb5KYnhE4+tPRcoOXs5uQur53jmAK1F/iuzQ/p0vzmV7Axct6TutTXul5dTlYYzqj88VtzwlBhZeVk14ArdeREO50mFdY73spt9XJXCLVojphWdUp95SGkLd61v0Lu5OMueplTqJ5ASnmakb3d27aGLrx/IHpsLgKrnsSSZTmT+QVqkSwexeavzbsmnjVFoSQbCMiLBP3hJF9uDB30x/8NnWV9lS/911/Vf5uBPzuBPbDedbGizC1uLtnHYSpIsa0J1RbcCaDbgyPa4MYnvZ7Zp9ChdQzV1sjl/yt4C03ggJ11dA7tz1CoOtFOYKxEs+YT6Y709WTnQTciZG+UX9PiJjEOfi7PEJ//fC4K5wIUaz92MUksC3Tu3NhDGrq0Dc/H264d58qGrAHOpjPx4RkW6HjwPyJcPFpYQh2H+Ij3LiywfA4sAV3cjUVEFCP8ZrYO+5IrZjG2y+p/0fpMG/oEsI2wzLFcNxxSN1MCfFGuk7qaN+wuWPFhGzrLCf17rHdc6dUCdGkJPawWN8c0+WzJIewF1sY9EVC2tWeEFMqdMTLM4uOk25p/QTx6GIqw46QGuIY9DnaWM0jS3DchBDv3ioZZv0+XR82SQzjunPDy9VwBKfVShRoRQ6tTz+wn5b2TgD+zdlhddsT0rlVrEOtOz5mUBAiTitLhO5MI61zsjkIrtGl/gf5mM7E6YYQURMsUp+VW43ZarNjDgMzhud/NZgsFEdwO4Xy25yraU8N/j1g4Q9xBP1u52qeD9voWC4z3aCUJDD2ox3yG0xNd7FGEVjV3yBf8JZgbVfnXKnzA2JyCWTT3bKzprDGVp9/mzDTq/mkhLDJLIykxTMLbLBR4HbwLcx5ojAvFm8iCBXf4yXmjDuC7WsgpuoC43AxM72O+nSMvC1PWEyOCneiZ1bZmzcxMR0tFWYP9kEJh4XpYqV6E+YZm0kMC1tlWOGI2rNHhDTL+WSJ0V5VuJ2OQg3ClId4bbQp8w4NPb+oJ4RYGiGjl1WEXOq5iPB6EFWScwfjCOJlaWKQ1YrgnJ9ZhPkoO2Ac3QkBW6+6hLPlAn02Z4LXpJMGHiUhbLSSpoR061sOg3RkI2/1poI9bG8kuHgHDTNdIoQNzo0OR07Ix4V6JjjC1G9Aj24BnTE1IXh+C2LgyrPWpzAHwWkSGp/uLV28+rLGnT2XHagTP8FgvVW4tw8kDfSJ6uMVY1VwcpGe74x8OvPGJiHkVqX3tz0uCYHNESFfTyBk7O4Iga+HDq0370lfs+z+GQj4ny3y30XAjjju/y1WwO8OCX5nBH1aAZdnU9ffVkBfGxifpeG/FoXIeMD+GQv4syjEOyOoFE2Dj7qAv7YCvhCwfwHtBwK+YgFfpeE/0sF8jQX8mhH0Ix3MCwE/rIAvBPyIBdS3/ehtBfx1LOCrLmDgzU1TvcZc/ygK8U4H80LAV1GIRcvE8UdG0F/HAn5kBN1stsoHAmpiGOqyoxzyz4ygLyvgKxbwwwr4EQv4tTT8T0fQr1bADwT8KA3/yggad53l77UCDjqDzui7ROvvjgWcfrMVsF60VhhIdWo6w+vTcbDnBpgPLUIa7+paENbhHn3zGAneVCFEmy1WDqZVHpNonNg5tHLXxfwREnIs+44FxmxwxDo65IK70y86LIrQxhBPhJjRVCRRtr4EeBVmObPpk9bhfO666EvHjHvhwZHg1m4FmDQ5IdP0QQjFpkBINjwmzFvKTgdmR3q+DsXQdJWtE4CYzbdYpTdCIqWlOTCVqb/0FCXcGQ8IQRWBkOfieoSQq3vewKEAEkWmmAqOtHOp/3brgsl9lwv2JRYlYDV4WDVPR804EcfQGxBCBts5XR/V3II6vJvIH8eEe4ZL6yUYLUJg/UrzD4Rch23RPWDlTWJuxwUhmjo8IUbnFSG1bmkxRGF4wLwlZ4J92tHviRA2mC3vGSHk2tUgwrmP1X6VMU+Rabwbje6Pl2NaH0cZWHCWBheMpVPG7KpyFfAOlUCiMypM95ET8snJhRA87BISz0qav3ceWJheHGpPQkJmsb/zMQ3UC3cH7PLb0sHQnuqJ/5q64s9AQEH+Zjl1CjSG/OruBNtrOjEcwuMV0/jqMqe72Y1hdbJ2ePHmtmmfJolE75AQ6HLWCTHUEUOQtzntkV2fkGdoxx0ohlqMdbDbC64z3DngDxxST6WHLdhtEyTQ93mO15V8ZHY8UBy4JKWPl7lGz+tKx4Kgp3MsW8mWe1YUB7Dc4xl9Xd9zb+MoOejrIMXLqkJu67uY1MXjcYfR/ewyTxvxI+wS8YI0NZs5LQNIVo2lPaYd0TWdeN0pYVAEBQYD5greYEW/q3c9wgIzmu+wT4g5mGOCJfcJGaNWEsDFPfoY3HxXcHtXEKHqIJ0h9mMnePMrIa3T7pB6313b3B4cCbl6O7o/TQ2bua0OIdpDLY8YGBEh8PRmjaEQtAWW3eOeeeasKwJCp0fq6swzHS3dHaHjahnWleNw+6zHIqRR7pEyWtF6dxbU33YsJpjZG5rfdN5FuFjNEGPtWft0WD8RO7E47ekRIXM/jsfwuBsPpA34TBez4yJ48yDCCDLPtAWh+zV74XfuKVH8WxxBh9+8p65eNsHS2z0RziVEuNHyY1g/S7WPu5IICghbvJ6ubXMXbOtSWTxj/VKjlLl32rR15TZYqpith8y0h+qtgfnSsLC63ebcHbdDBfbdww4zQIU5l2ep+GLftzF6CM9Yv7uhQbIuFpjN2Mx0q/stAMsxToSclcJdtU/P++YzQ+hqrzC3kqUGhMj38NJ2J8xWbkYMTsUZRocpIVZhBzm48k3HyF4+HSHTUAex3Q8xfOSEgH09aCDMCUHDRZs9UxA1MQz3Nsd4oquEwEs/gIVA449mM4UANWgacOB2RD4/EcKy3HBg32ILvM4Y9QcrowP5/UB7hM2mgntpJjkIj5uD0clnzD1WNH6lk80x67Xo/vVY0iE5szOm6k5lzjIjBDxUKiHgZctMpx1iDrfRYY/FdQmCt95IMTw8mm8QtTXu9azNEWaHQ4KVGz9rjW4JKRuF0Zm0nqiC63r0fC85GJizZ2xlK6H3x/aTELPrbcacxwU1OJzUHVZXY2Y627P0P9YF/Lz4P7jeJCA=</prop>
			<obj name="TemperatureLog" class="TemperatureLog" version="2">
				<prop name="Times">TEFSWgAA6Z0AAIDpmNwAAAB2AgAAGgQAALQFAABOBwAA6AgAAIwKAAAmDAAAwA0AAFoPAAD0EAAAmBIAADIUAADMFQAAcBcAAAoZAACkGgAAPhwAAOIdAAB8HwAAFiEAALAiAABKJAAA7iUAAIgnAAAiKQAAxioAAGAsAAD6LQAAlC8AADgxAADSMgAAbDQAAAY2AACgNwAARDkAAN46AAB4PAAAHD4AALY/AABQQQAA6kIAAI5EAAAoRgAAwkcAAFxJAAD2SgAAmkwAADROAADOTwAAaFEAAAxTAACmVAAAQFYAAORXAAB+WQAAGFsAALJcAABWXgAA8F8AAIphAAAkYwAAvmQAAGJmAAD8ZwAAlmkAADprAADUbAAAbm4AAAhwAACscQAARnMAAOB0AAB6dgAAFHgAALh5AABSewAA7HwAAJB+AAAqgAAAxIEAAF6DAAAChQAAnIYAADaIAADQiQAAaosAAA6NAACojgAAQpAAAOaRAACAkwAAGpUAALSWAABYmAAA8pkAAIybAAAmnQAAwJ4AAGSgAAD+oQAAmKMAADKlAADWpgAAcKgAAAqqAACuqwAASK0AAOKuAAB8sAAAILIAALqzAABUtQAA7rYAAIi4AAAsugAAxrsAAGC9AAAEvwAAnsAAADjCAADSwwAAdsUAABDHAACqyAAARMoAAN7LAACCzQAAHM8AALbQAABa0gAA9NMAAI7VAAAo1wAAzNgAAGbaAAAA3AAAmt0AADTfAADY4AAAcuIAAAzkAACw5QAASucAAOToAAB+6gAAGOwAALztAABW7wAA8PAAAJTyAAAu9AAAyPUAAGL3AAAG+QAAoPoAADr8AADU/QAAbv8AABIBAQCsAgEARgQBAOoFAQCEBwEAHgkBALgKAQBcDAEA9g0BAJAPAQAqEQEAxBIBAGgUAQACFgEAnBcBAEAZAQDaGgEAdBwBAA4eAQCyHwEATCEBAOYiAQCAJAEAGiYBAL4nAQBYKQEA8ioBAIwsAQAwLgEAyi8BAGQxAQAIMwEAojQBADw2AQDWNwEAejkBABQ7AQCuPAEASD4BAOI/AQCGQQEAIEMBALpEAQBeRgEA+EcBAJJJAQAsSwEA0EwBAGpOAQAEUAEAnlEBADhTAQDcVAEAdlYBABBYAQC0WQEATlsBAOhcAQCCXgEAJmABAMBhAQBaYwEA9GQBAI5mAQAyaAEAzGkBAGZrAQAKbQEApG4BAD5wAQDYcQEAcnMBABZ1AQCwdgEASngBAOR5AQCIewEAIn0BALx+AQBggAEA+oEBAJSDAQAuhQEA0oYBAGyIAQAGigEAoIsBADqNAQDejgEAeJABABKSAQC2kwEAUJUBAOqWAQCEmAEAKJoBAMKbAQBcnQEA9p4BAJCgAQA0ogEAzqMBAGilAQACpwEApqgBAECqAQDaqwEAfq0BABivAQCysAEATLIBAPCzAQCKtQEAJLcBAL64AQBYugEA/LsBAJa9AQAwvwEA1MABAG7CAQAIxAEAosUBAEbHAQDgyAEAesoBABTMAQCuzQEAUs8BAOzQAQCG0gEAINQBAMTVAQBe1wEA+NgBAJzaAQA23AEA0N0BAGrfAQAO4QEAqOIBAELkAQDc5QEAducBABrpAQC06gEATuwBAPLtAQCM7wEAJvEBAMDyAQBk9AEA/vUBAJj3AQAy+QEAzPoBAHD8AQAK/gEApP8BAEgBAgDiAgIAfAQCABYGAgC6BwIAVAkCAO4KAgCIDAIALA4CAMYPAgBgEQIA+hICAJ4UAgA4FgIA0hcCAGwZAgAGGwIAqhwCAEQeAgDeHwIAgiECABwjAgC2JAIAUCYCAOonAgCOKQIAKCsCAMIsAgBmLgIAADACAJoxAgA0MwIA2DQCAHI2AgAMOAIApjkCAEA7AgDkPAIAfj4CABhAAgC8QQIAVkMCAPBEAgCKRgIALkgCAMhJAgBiSwIA/EwCAJZOAgA6UAIA1FECAG5TAgAIVQIArFYCAEZYAgDgWQIAhFsCAB5dAgC4XgIAUmACAOxhAgCQYwIAKmUCAMRmAgBeaAIAAmoCAJxrAgA2bQIA2m4CAHRwAgAOcgIAqHMCAEJ1AgDmdgIAgHgCABp6AgC0ewIAWH0CAPJ+AgCMgAIAMIICAMqDAgBkhQIA/oYCAJiIAgA8igIA1osCAHCNAgAUjwIArpACAEiSAgDikwIAhpUCACCXAgC6mAIAVJoCAO6bAgCSnQIALJ8CAMagAgBqogIABKQCAJ6lAgA4pwIA3KgCAHaqAgAQrAIAqq0CAESvAgDosAIAgrICABy0AgDAtQIAWrcCAPS4AgCOugIAMrwCAMy9AgBmvwIAAMECAJrCAgA+xAIA2MUCAHLHAgAWyQIAsMoCAErMAgDkzQIAiM8CACLRAgC80gIAVtQCAPDVAgCU1wIALtkCAMjaAgBi3AIABt4CAKDfAgA64QIA3uICAHjkAgAS5gIArOcCAEbpAgDq6gIAhOwCAB7uAgC47wIAXPECAPbyAgCQ9AIANPYCAM73AgBo+QIAAvsCAKb8AgBA/gIA2v8CAHQBAwAOAwMAsgQDAEwGAwDmBwMAgAkDACQLAwC+DAMAWA4DAPwPAwCWEQMAMBMDAMoUAwBuFgMACBgDAKIZAwA8GwMA1hwDAHoeAwAUIAMAriEDAFIjAwDsJAMAhiYDACAoAwDEKQMAXisDAPgsAwCSLgMALDADANAxAwBqMwMABDUDAKg2AwBCOAMA3DkDAHY7AwAaPQMAtD4DAE5AAwDoQQMAjEMDACZFAwDARgMAWkgDAP5JAwCYSwMAMk0DAMxOAwBmUAMAClIDAKRTAwA+VQMA4lYDAHxYAwAWWgMAsFsDAFRdAwDuXgMAiGADACJiAwDGYwMAYGUDAPpmAwCUaAMALmoDANJrAwBsbQMABm8DAKBwAwBEcgMA3nMDAHh1AwAcdwMAtngDAFB6AwDqewMAjn0DACh/AwDCgAMAXIIDAPaDAwCahQMANIcDAM6IAwByigMADIwDAKaNAwBAjwMA5JADAH6SAwAYlAMAspUDAEyXAwDwmAMAipoDACScAwDInQMAYp8DAPygAwCWogMAOqQDANSlAwBupwMACKkDAKKqAwBGrAMA4K0DAHqvAwAesQMAuLIDAFK0AwDstQMAkLcDACq5AwDEugMAXrwDAAK+AwCcvwMANsEDANDCAwB0xAMADsYDAKjHAwBCyQMA3MoDAIDMAwAazgMAtM8DAFjRAwDy0gMAjNQDACbWAwDK1wMAZNkDAP7aAwCY3AMAMt4DANbfAwBw4QMACuMDAK7kAwBI5gMA4ucDAHzpAwAg6wMAuuwDAFTuAwDu7wMAiPEDACzzAwDG9AMAYPYDAAT4AwCe+QMAOPsDANL8AwB2/gMAEAAEAKoBBABEAwQA3gQEAIIGBAAcCAQAtgkEAFoLBAD0DAQAjg4EACgQBADMEQQAZhMEAAAVBACaFgQANBgEANgZBAByGwQADB0EALAeBABKIAQA5CEEAH4jBAAiJQQAvCYEAFYoBADwKQQAiisEAC4tBADILgQAYjAEAAYyBACgMwQAOjUEANQ2BAB4OAQAEjoEAKw7BABGPQQA4D4EAIRABAAeQgQAuEMEAFxFBAD2RgQAkEgEACpKBADOSwQAaE0EAAJPBACcUAQANlIEANpTBAB0VQQADlcEALJYBABMWgQA5lsEAIBdBAAkXwQAvmAEAFhiBADyYwQAjGUEADBnBADKaAQAZGoEAAhsBACibQQAPG8EANZwBAB6cgQAFHQEAK51BABIdwQA4ngEAIZ6BAAgfAQAun0EAF5/BAD4gAQAkoIEACyEBADQhQQAaocEAASJBACeigQAQowEANyNBAB2jwQAEJEEAKqSBABOlAQA6JUEAIKXBAAmmQQAwJoEAFqcBAD0nQQAmJ8EADKhBADMogQAZqQEAAqmBACkpwQAPqkEANiqBAByrAQAFq4EALCvBABKsQQA7rIEAIi0BAAitgQAvLcEAGC5BAD6ugQAlLwEAC6+BADSvwQAbMEEAAbDBACgxAQARMYEAN7HBAB4yQQAEssEALbMBABQzgQA6s8EAITRBAAo0wQAwtQEAFzWBAD21wQAmtkEADTbBADO3AQAaN4EAAzgBACm4QQAQOMEANrkBAB05gQAGOgEALLpBABM6wQA8OwEAIruBAAk8AQAvvEEAGLzBAD89AQAlvYEADD4BADK+QQAbvsEAAj9BACi/gQAPAAFAOABBQB6AwUAFAUFAK4GBQBSCAUA7AkFAIYLBQAgDQUAxA4FAF4QBQD4EQUAkhMFADYVBQDQFgUAahgFAA4aBQCoGwUAQh0FANweBQCAIAUAGiIFALQjBQBOJQUA6CYFAIwoBQAmKgUAwCsFAGQtBQD+LgUAmDAFADIyBQDWMwUAcDUFAAo3BQCkOAUAPjoFAOI7BQB8PQUAFj8FALpABQBUQgUA7kMFAIhFBQAsRwUAxkgFAGBKBQD6SwUAlE0FADhPBQDSUAUAbFIFABBUBQCqVQUARFcFAN5YBQCCWgUAHFwFALZdBQBQXwUA6mAFAI5iBQAoZAUAwmUFAGZnBQAAaQUAmmoFADRsBQDYbQUAcm8FAAxxBQCmcgUAQHQFAOR1BQB+dwUAGHkFALx6BQBWfAUA8H0FAIp/BQAkgQUAyIIFAGKEBQD8hQUAoIcFADqJBQDUigUAbowFABKOBQCsjwUARpEFAOCSBQB6lAUAHpYFALiXBQBSmQUA7JoFAJCcBQAqngUAxJ8FAGihBQACowUAnKQFADamBQDapwUAdKkFAA6rBQCorAUAQq4FAOavBQCAsQUAGrMFALS0BQBYtgUA8rcFAIy5BQAwuwUAyrwFAGS+BQD+vwUAosEFADzDBQDWxAUAcMYFAArIBQCuyQUASMsFAOLMBQB8zgUAINAFALrRBQBU0wUA+NQFAJLWBQAs2AUAxtkFAGrbBQAE3QUAnt4FADjgBQDS4QUAduMFABDlBQCq5gUAROgFAOjpBQCC6wUAHO0FAMDuBQBa8AUA9PEFAI7zBQAy9QUAzPYFAGb4BQAA+gUAmvsFAD79BQDY/gUAcgAGAAwCBgCwAwYASgUGAOQGBgCICAYAIgoGALwLBgBWDQYA+g4GAJQQBgAuEgYAyBMGAGIVBgAGFwYAoBgGADoaBgDeGwYAeB0GABIfBgCsIAYAUCIGAOojBgCEJQYAHicGALgoBgBcKgYA9isGAJAtBgAqLwYAzjAGAGgyBgACNAYApjUGAEA3BgDaOAYAdDoGAA48BgCyPQYATD8GAOZABgCAQgYAJEQGAL5FBgBYRwYA8kgGAJZKBgAwTAYAyk0GAG5PBgAIUQYAolIGADxUBgDWVQYAelcGABRZBgCuWgYASFwGAOxdBgCGXwYAIGEGAMRiBgBeZAYA+GUGAJJnBgA2aQYA0GoGAGpsBgAEbgYAnm8GAEJxBgDccgYAdnQGABp2BgC0dwYATnkGAOh6BgCCfAYAJn4GAMB/BgBagQYA9IIGAJiEBgAyhgYAzIcGAHCJBgAKiwYApIwGAD6OBgDYjwYAfJEGABaTBgCwlAYASpYGAO6XBgCImQYAIpsGAMacBgBgngYA+p8GAJShBgAuowYA0qQGAGymBgAGqAYAoKkGAESrBgDerAYAeK4GABywBgC2sQYAULMGAOq0BgCOtgYAKLgGAMK5BgBcuwYA9rwGAJq+BgA0wAYAzsEGAHLDBgAWxQYAsMYGAFTIBgDuyQYAiMsGACLNBgDGzgYAYNAGAPrRBgCU0wYALtUGANLWBgBs2AYABtoGAKDbBgBE3QYA3t4GAHjgBgAc4gYAtuMGAFDlBgDq5gYAhOgGACjqBgDC6wYAXO0GAPbuBgCa8AYANPIGAM7zBgBo9QYADPcGAKb4BgBA+gYA5PsGAH79BgAY/wYAsgAHAFYCBwDwAwcAigUHACQHBwC+CAcAYgoHAPwLBwCWDQcAOg8HANQQBwBuEgcACBQHAKwVBwBGFwcA4BgHAHoaBwAUHAcAuB0HAFIfBwDsIAcAkCIHACokBwDEJQcAXicHAAIpBwCcKgcANiwHANAtBwBqLwcADjEHAKgyBwBCNAcA5jUHAIA3BwAaOQcAtDoHAE48BwDyPQcAjD8HACZBBwDAQgcAZEQHAP5FBwCYRwcAPEkHANZKBwBwTAcACk4HAKRPBwBIUQcA4lIHAHxUBwAgVgcAulcHAFRZBwDuWgcAklwHACxeBwDGXwcAYGEHAPpiBwCeZAcAOGYHANJnBwBsaQcAEGsHAKpsBwBEbgcA6G8HAIJxBwAccwcAtnQHAFB2BwD0dwcAjnkHACh7BwDMfAcAZn4HAACABwCagQcAPoMHANiEBwByhgcADIgHAKaJBwBKiwcA5IwHAH6OBwAikAcAvJEHAFaTBwDwlAcAlJYHAC6YBwDImQcAYpsHAPycBwCgngcAOqAHANShBwBuowcAEqUHAKymBwBGqAcA6qkHAISrBwAerQcAuK4HAFKwBwD2sQcAkLMHACq1BwDEtgcAaLgHAAK6BwCcuwcANr0HANq+BwB0wAcADsIHALLDBwBMxQcA5sYHAIDIBwAaygcAvssHAFjNBwDyzgcAjNAHADDSBwDK0wcAZNUHAAjXBwCi2AcAPNoHANbbBwB63QcAFN8HAK7gBwBI4gcA4uMHAIblBwAg5wcAuugHAF7qBwD46wcAku0HACzvBwDQ8AcAavIHAAT0BwCe9QcAOPcHANz4BwB2+gcAEPwHAKr9BwBO/wcA6AAIAIICCAAmBAgAwAUIAFoHCAD0CAgAjgoIADIMCADMDQgAZg8IAAARCACkEggAPhQIANgVCAByFwgAFhkIALAaCABKHAgA7h0IAIgfCAAiIQgAvCIIAFYkCAD6JQgAlCcIAC4pCADIKggAbCwIAAYuCACgLwgARDEIAN4yCAB4NAgAEjYIALY3CABQOQgA6joIAIQ8CAAePggAwj8IAFxBCAD2QggAkEQIADRGCADORwgAaEkIAAxLCACmTAgAQE4IANpPCAB0UQgAGFMIALJUCABMVggA5lcIAIpZCAAkWwgAvlwIAFheCAD8XwgAlmEIADBjCADUZAgAbmYIAAhoCACiaQgAPGsIAOBsCAB6bggAFHAIAK5xCABScwgA7HQIAIZ2CAAqeAgAxHkIAF57CAD4fAgAkn4IADaACADQgQgAaoMIAASFCACohggAQogIANyJCAB2iwgAGo0IALSOCABOkAgA6JEIAIyTCAAmlQgAwJYIAGSYCAD+mQgAmJsIADKdCADgnggAeqAIABSiCAC4owgAUqUIAOymCACGqAgAKqoIAMSrCABerQgA+K4IAJKwCAA2sggA0LMIAGq1CAAOtwgAqLgIAEK6CADcuwgAdr0IABq/CAC0wAgATsIIAOjDCACMxQgAJscIAMDICABkyggA/ssIAJjNCAAyzwgAzNAIAHDSCAAK1AgApNUIAD7XCADi2AgAfNoIABbcCAC63QgAVN8IAO7gCACI4ggAIuQIAMblCABg5wgA+ugIAJTqCAA47AgA0u0IAGzvCAAQ8QgAqvIIAET0CADe9QgAePcIABz5CAC2+ggAUPwIAOr9CACO/wgAKAEJAMICCQBmBAkAAAYJAJoHCQA0CQkA2AoJAHIMCQAMDgkApg8JAEARCQDkEgkAfhQJABgWCQCyFwkAVhkJAPAaCQCKHAkAJB4JAMgfCQBiIQkA/CIJAKAkCQA6JgkA1CcJAG4pCQASKwkArCwJAEYuCQDgLwkAejEJAB4zCQC4NAkAUjYJAPY3CQCQOQkAKjsJAMQ8CQBePgkAAkAJAJxBCQA2QwkA2kQJAHRGCQAOSAkAqEkJAEJLCQDmTAkAgE4JABpQCQC0UQkAWFMJAPJUCQCMVgkAMFgJAMpZCQBkWwkA/lwJAJheCQA8YAkA1mEJAHBjCQAKZQkArmYJAEhoCQDiaQkAhmsJACBtCQC6bgkAVHAJAO5xCQCScwkALHUJAMZ2CQBgeAkABHoJAJ57CQA4fQkA3H4JAHaACQAQggkAqoMJAESFCQDohgkAgogJAByKCQC2iwkAWo0JAPSOCQCOkAkAMpIJAMyTCQBmlQkAAJcJAJqYCQA+mgkA2JsJAHKdCQAMnwkAsKAJAEqiCQDkowkAiKUJACKnCQC8qAkAVqoJAPCrCQCUrQkALq8JAMiwCQBisgkABrQJAKC1CQA6twkA3rgJAHi6CQASvAkArL0JAEa/CQDqwAkAhMIJAB7ECQC4xQkAXMcJAPbICQCQygkANMwJAM7NCQBozwkAAtEJAJzSCQBA1AkA2tUJAHTXCQAO2QkAstoJAEzcCQDm3QkAit8JACThCQC+4gkAWOQJAPLlCQCW5wkAMOkJAMrqCQBk7AkACO4JAKLvCQA88QkA4PIJAHr0CQAU9gkArvcJAEj5CQDs+gkAhvwJACD+CQC6/wkAXgEKAPgCCgCSBAoANgYKANAHCgBqCQoABAsKAJ4MCgBCDgoA3A8KAHYRCgAQEwoAtBQKAE4WCgDoFwoAghkKACYbCgDAHAoAWh4KAP4fCgCYIQoAMiMKAMwkCgBmJgoACigKAKQpCgA+KwoA2CwKAHwuCgAWMAoAsDEKAFQzCgDuNAoAiDYKACI4CgC8OQoAYDsKAPo8CgCUPgoALkAKANJBCgBsQwoABkUKAKpGCgBESAoA3kkKAHhLCgASTQoAtk4KAFBQCgDqUQoAhFMKAChVCgDCVgoAXFgKAABaCgCaWwoANF0KAM5eCgByYAoADGIKAKZjCgBAZQoA5GYKAH5oCgAYagoAsmsKAExtCgDwbgoAinAKACRyCgDIcwoAYnUKAPx2CgCWeAoAOnoKANR7CgBufQoACH8KAKKACgBGggoA4IMKAHqFCgAUhwoAuIgKAFKKCgDsiwoAkI0KACqPCgDEkAoAXpIKAAKUCgCclQoANpcKANCYCgBqmgoADpwKAKidCgBCnwoA3KAKAICiCgAapAoAtKUKAFinCgDyqAoAjKoKACasCgDArQoAZK8KAP6wCgCYsgoAMrQKANa1CgBwtwoACrkKAK66CgBIvAoA4r0KAHy/CgAWwQoAusIKAFTECgDuxQoAiMcKACzJCgDGygoAYMwKAATOCgCezwoAONEKANLSCgBs1AoAENYKAKrXCgBE2QoA3toKAILcCgAc3goAtt8KAFrhCgD04goAjuQKACjmCgDC5woAZukKAADrCgCa7AoAPu4KANjvCgBy8QoADPMKAKb0CgBK9goA5PcKAH75CgAY+woAvPwKAFb+CgDw/woAlAELAC4DCwDIBAsAYgYLAPwHCwCgCQsAOgsLANQMCwBuDgsAEhALAKwRCwBGEwsA6hQLAIQWCwAeGAsAuBkLAFIbCwD2HAsAkB4LACogCwDEIQsAaCMLAAIlCwCcJgsAQCgLANopCwB0KwsADi0LAKguCwBMMAsA5jELAIAzCwAaNQsAvjYLAFg4CwDyOQsAljsLADA9CwDKPgsAZEALAP5BCwCiQwsAPEULANZGCwBwSAsAFEoLAK5LCwBITQsA7E4LAIZQCwAgUgsAulMLAFRVCwD4VgsAklgLACxaCwDGWwsAal0LAARfCwCeYAsAQmILANxjCwB2ZQsAEGcLAKpoCwBOagsA6GsLAIJtCwAcbwsAtnALAFpyCwD0cwsAmHULADJ3CwDMeAsAZnoLAAp8CwCkfQsAPn8LANiACwByggsAFoQLALCFCwBKhwsA5IgLAIiKCwAijAsAvI0LAGCPCwD6kAsAlJILAC6UCwDIlQsAbJcLAAaZCwCgmgsAOpwLAN6dCwB4nwsAEqELALaiCwBQpAsA6qULAISnCwAeqQsAwqoLAFysCwD2rQsAkK8LACqxCwDOsgsAaLQLAAy2CwCmtwsAQLkLANq6CwB0vAsAGL4LALK/CwBMwQsA8MILAIrECwAkxgsAvscLAFjJCwD8ygsAlswLADDOCwDKzwsAZNELAAjTCwCi1AsARtYLAODXCwB62QsAFNsLAK7cCwBS3gsA7N8LAIbhCwAg4wsAxOQLAF7mCwD45wsAnOkLADbrCwDQ7AsAau4LAATwCwCo8QsAQvMLANz0CwB29gsAGvgLALT5CwBO+wsA8vwLAIz+CwAmAAwAwAEMAFoDDAD+BAwAmAYMADIIDADMCQwAcAsMAAoNDACkDgwASBAMAOIRDAB8EwwAFhUMALAWDABUGAwA7hkMAIgbDAAiHQwAxh4MAGAgDAD6IQwAlCMMADglDADSJgwAbCgMAAYqDACqKwwARC0MAN4uDAB4MAwAHDIMALYzDABQNQwA6jYMAI44DAAoOgwAwjsMAFw9DAAAPwwAmkAMADRCDADOQwwAckUMAAxHDACmSAwAQEoMAORLDAB+TQwAGE8MALJQDABWUgwA8FMMAIpVDAAuVwwAyFgMAGJaDAD8WwwAll0MADpfDADUYAwAbmIMAAhkDACsZQwARmcMAOBoDACEagwAHmwMALhtDABSbwwA7HAMAJByDAAqdAwAxHUMAF53DAACeQwAnHoMADZ8DADafQwAdH8MAA6BDACoggwAQoQMAOaFDACAhwwAGokMALSKDABYjAwA8o0MAIyPDAAmkQwAypIMAGSUDAD+lQwAopcMADyZDADWmgwAcJwMAAqeDACunwwASKEMAOKiDAB8pAwAIKYMALqnDABUqQwA+KoMAJKsDAAsrgwAxq8MAGCxDAAEswwAnrQMADi2DADStwwAdrkMABC7DACqvAwARL4MAOi/DACCwQwAHMMMALbEDABaxgwA9McMAI7JDAAoywwAzMwMAGbODAAA0AwAmtEMAD7TDADY1AwActYMAAzYDACw2QwAStsMAOTcDAB+3gwAIuAMALzhDABW4wwA+uQMAJTmDAAu6AwAyOkMAGLrDAAG7QwAoO4MADrwDADU8QwAePMMABL1DACs9gwAUPgMAOr5DACE+wwAHv0MALj+DABcAA0A9gENAJADDQA0BQ0AzgYNAGgIDQACCg0AnAsNAEANDQDaDg0AdBANAA4SDQCyEw0ATBUNAOYWDQCKGA0AJBoNAL4bDQBYHQ0A8h4NAJYgDQAwIg0AyiMNAGQlDQAIJw0AoigNADwqDQDWKw0Aei0NABQvDQCuMA0AUjINAOwzDQCGNQ0AIDcNALo4DQBeOg0A+DsNAJI9DQAsPw0AxkANAGpCDQAERA0AnkUNAEJHDQDcSA0AdkoNABpMDQC0TQ0ATk8NAOhQDQCCUg0AJlQNAMBVDQBaVw0A9FgNAJhaDQAyXA0AzF0NAHBfDQAKYQ0ApGINAD5kDQDYZQ0AfGcNABZpDQCwag0ASmwNAORtDQCIbw0AInENALxyDQBgdA0A+nUNAJR3DQAueQ0A0noNAGx8DQAGfg0AoH8NAESBDQDegg0AeIQNABKGDQC2hw0AUIkNAOqKDQCOjA0AKI4NAMKPDQBckQ0A9pINAJqUDQA0lg0AzpcNAGiZDQACmw0AppwNAECeDQDanw0AfqENABijDQCypA0AVqYNAPCnDQCKqQ0AJKsNAL6sDQBirg0A/K8NAJaxDQAwsw0A1LQNAG62DQAIuA0ArLkNAEa7DQDgvA0Aer4NABTADQC4wQ0AUsMNAOzEDQCGxg0AKsgNAMTJDQBeyw0A+MwNAJzODQA20A0A0NENAGrTDQAO1Q0AqNYNAELYDQDc2Q0AgNsNABrdDQC03g0ATuANAPLhDQCM4w0AJuUNAMrmDQBk6A0A/ukNAJjrDQAy7Q0A1u4NAHDwDQAK8g0ApPMNAD71DQDi9g0AfPgNABb6DQC6+w0AVP0NAO7+DQCSAA4ALAIOAMYDDgBgBQ4ABAcOAJ4IDgA4Cg4A0gsOAHYNDgAQDw4AqhAOAE4SDgDyEw4AjBUOACYXDgDAGA4AZBoOAP4bDgCYHQ4APB8OANYgDgB6Ig4AKCQOAMIlDgBcJw4A9igOAJoqDgA0LA4Azi0OAGgvDgAMMQ4ApjIOAEA0DgDkNQ4AfjcOABg5DgCyOg4ATDwOAPA9DgCKPw4AJEEOAL5CDgBYRA4A/EUOAJZHDgAwSQ4A1EoOAG5MDgAITg4ArE8OAEZRDgDgUg4AelQOABRWDgC4Vw4AUlkOAOxaDgCGXA4AKl4OAMRfDgBeYQ4AAmMOAJxkDgA2Zg4A0GcOAGppDgAOaw4AqGwOAEJuDgDcbw4AgHEOABpzDgC0dA4ATnYOAPJ3DgCMeQ4AJnsOAMp8DgBkfg4A/n8OAJiBDgAygw4A1oQOAHCGDgAKiA4ApIkOAD6LDgDijA4AfI4OACCQDgC6kQ4AVJMOAO6UDgCIlg4ALJgOAMaZDgBgmw4ABJ0OAJ6eDgA4oA4A0qEOAGyjDgAQpQ4AqqYOAESoDgDeqQ4AgqsOABytDgC2rg4AULAOAPSxDgCOsw4AKLUOAMy2DgBmuA4AALoOAJq7DgA0vQ4A2L4OAHLADgAMwg4AsMMOAErFDgDkxg4AfsgOABjKDgC8yw4AVs0OAPDODgCK0A4ALtIOAMjTDgBi1Q4ABtcOAKDYDgA62g4A1NsOAG7dDgAS3w4ArOAOAEbiDgDg4w4AhOUOAB7nDgC46A4AXOoOAPbrDgCQ7Q4AKu8OAMTwDgBo8g4AAvQOAJz1DgA29w4A0PgOAHT6DgAO/A4Asv0OAEz/DgDmAA8AgAIPABoEDwC+BQ8AWAcPAPIIDwCMCg8AJgwPAMoNDwBkDw8ACBEPAKISDwA8FA8A1hUPAHAXDwAUGQ8ArhoPAEgcDwDiHQ8Ahh8PACAhDwC6Ig8AVCQPAPglDwCSJw8ALCkPAMYqDwBqLA8ABC4PAJ4vDwA4MQ8A0jIPAHY0DwAQNg8AtDcPAE45DwDoOg8AgjwPABw+DwDAPw8AWkEPAPRCDwCORA8AKEYPAMxHDwBmSQ8ACksPAKRMDwA+Tg8A2E8PAHJRDwAWUw8AsFQPAEpWDwDkVw8AflkPACJbDwC8XA8AYF4PAPpfDwCUYQ8ALmMPAMhkDwBsZg8ABmgPAKBpDwA6aw8A1GwPAHhuDwAScA8AtnEPAFBzDwDqdA8AhHYPAB54DwDCeQ8AXHsPAPZ8DwCQfg8AKoAPAM6BDwBogw8ADIUPAKaGDwBAiA8A2okPAHSLDwAYjQ8Aso4PAEyQDwDmkQ8AgJMPACSVDwC+lg8AYpgPAPyZDwCWmw8AMJ0PAMqeDwBuoA8ACKIPAKKjDwA8pQ8A1qYPAHqoDwAUqg8AuKsPAFKtDwDsrg8AhrAPACCyDwDEsw8AXrUPAPi2DwCSuA8ALLoPANC7DwBqvQ8ADr8PAKjADwBCwg8A3MMPAHbFDwAaxw8AtMgPAE7KDwDoyw8Ags0PACbPDwDA0A8AZNIPAPTTDwCY1Q8AMtcPANbYDwBw2g8ACtwPAKTdDwA+3w8A4uAPAHziDwAg5A8AxOUPAF7nDwD46A8AkuoPADbsDwDQ7Q8Aau8PAATxDwCo8g8AQvQPANz1DwCA9w8AGvkPALT6DwBO/A8A6P0PAIz/DwAmARAAwAIQAFoEEAD+BRAAmAcQADIJEADWChAAcAwQAAoOEACkDxAAPhEQAOISEAB8FBAAFhYQALAXEABUGRAA7hoQAIgcEAAsHhAAxh8QAGAhEAD6IhAAlCQQADgmEADSJxAAbCkQAAYrEACgLBAARC4QAN4vEACCMRAAHDMQALY0EABQNhAA6jcQAI45EAAoOxAAwjwQAFw+EAAAQBAAmkEQADRDEADYRBAAckYQAAxIEACmSRAAQEsQAORMEAB+ThAAGFAQALJREABWUxAA8FQQAIpWEAAuWBAAyFkQAGJbEAD8XBAAll4QADpgEADUYRAAbmMQAAhlEACsZhAARmgQAOBpEAB6axAAHm0QALhuEABScBAA7HEQAJBzEAAqdRAAxHYQAF54EAACehAAnHsQADZ9EADQfhAAdIAQAA6CEACogxAAQoUQANyGEACAiBAAGooQAL6LEABYjRAA8o4QAIyQEAAmkhAAypMQAGSVEAD+lhAAmJgQADyaEADWmxAAcJ0QAAqfEACuoBAASKIQAOKjEACGpRAAIKcQALqoEABUqhAA7qsQAJKtEAAsrxAAxrAQAGCyEAD6sxAAnrUQADi3EADSuBAAdroQABC8EACqvRAARL8QAOjAEACCwhAAHMQQALbFEABaxxAA9MgQAI7KEAAozBAAzM0QAGbPEAAA0RAApNIQAD7UEADY1RAActcQAAzZEACw2hAAStwQAOTdEAB+3xAAGOEQALziEABW5BAA+uUQAJTnEAAu6RAAyOoQAGLsEAAG7hAAoO8QADrxEADU8hAAbvQQABL2EACs9xAARvkQAOr6EACE/BAAHv4QALj/EABcAREA9gIRAJAEEQAqBhEAzgcRAGgJEQACCxEAnAwRAEAOEQDaDxEAdBERAA4TEQCyFBEATBYRAOYXEQCAGREAJBsRAL4cEQBYHhEA/B8RAJYhEQAwIxEAyiQRAGQmEQAIKBEAoikRADwrEQDgLBEAei4RABQwEQCuMREASDMRAOw0EQCGNhEAIDgRALo5EQBUOxEA+DwRAJI+EQA2QBEA0EERAGpDEQAERREAnkYRAEJIEQDcSREAdksRABBNEQC0ThEATlARAOhREQCCUxEAJlURAMBWEQBaWBEA/lkRAJhbEQAyXREAzF4RAGZgEQAKYhEApGMRAD5lEQDYZhEAcmgRABZqEQCwaxEAVG0RAO5uEQCIcBEAInIRALxzEQBgdREA+nYRAJR4EQAuehEA0nsRAGx9EQAGfxEAqoARAESCEQDegxEAeIURABKHEQC2iBEAUIoRAOqLEQCEjREAKI8RAMKQEQBckhEA9pMRAJqVEQA0lxEAzpgRAGiaEQAMnBEApp0RAECfEQDaoBEAdKIRABikEQCypREATKcRAPCoEQCKqhEAJKwRAL6tEQBYrxEA/LARAJayEQAwtBEAyrURAG63EQAIuREAoroRAEa8EQDgvREAer8RABTBEQCuwhEAUsQRAOzFEQCGxxEAKskRAMTKEQBezBEA+M0RAJLPEQA20REA0NIRAHTUEQAO1hEAqNcRAELZEQDc2hEAgNwRABreEQC03xEATuERAPLiEQCM5BEAJuYRAMDnEQBk6REA/uoRAJjsEQAy7hEA1u8RAHDxEQAK8xEApPQRAEj2EQDi9xEAfPkRABb7EQC6/BEAVP4RAO7/EQCSARIALAMSAMYEEgBgBhIA+gcSAJ4JEgA4CxIA0gwSAGwOEgAGEBIAqhESAEQTEgDeFBIAghYSABwYEgC2GRIAUBsSAPQcEgCOHhIAKCASAMIhEgBmIxIAACUSAJomEgA0KBIA2CkSAHIrEgAMLRIAsC4SAEowEgDkMRIAfjMSABg1EgC8NhIAVjgSAPA5EgCKOxIALj0SAMg+EgBiQBIA/EESAKBDEgA6RRIA1EYSAG5IEgASShIArEsSAEZNEgDqThIAhFASAB5SEgC4UxIAUlUSAPZWEgCQWBIAKloSAMRbEgBeXRIAAl8SAJxgEgA2YhIA2mMSAHRlEgAOZxIAqGgSAExqEgDmaxIAgG0SABpvEgC0cBIAWHISAPJzEgCMdRIAMHcSAMp4EgBkehIA/nsSAKJ9EgA8fxIA1oASAHCCEgAUhBIAroUSAEiHEgDiiBIAhooSACCMEgC6jRIAVI8SAPiQEgCSkhIALJQSAMaVEgBqlxIABJkSAJ6aEgBCnBIA3J0SAHafEgAQoRIAqqISAE6kEgDopRIAgqcSABypEgC2qhIAWqwSAPStEgCOrxIAMrESAMyyEgBmtBIAALYSAKS3EgA+uRIA2LoSAHK8EgAWvhIAsL8SAErBEgDkwhIAiMQSACLGEgC8xxIAYMkSAPrKEgCUzBIALs4SAMjPEgBs0RIABtMSAKDUEgA61hIA1NcSAHjZEgAS2xIAttwSAFDeEgDq3xIAhOESAB7jEgDC5BIAXOYSAPbnEgCQ6RIANOsSAM7sEgBo7hIAAvASAKbxEgBA8xIA2vQSAHT2EgAY+BIAsvkSAEz7EgDm/BIAiv4SACQAEwC+ARMAYgMTAPwEEwCWBhMAMAgTAMoJEwBuCxMACA0TAKIOEwA8EBMA1hETAHoTEwAUFRMAuBYTAFIYEwDsGRMAhhsTACAdEwDEHhMAXiATAPghEwCSIxMALCUTANAmEwBqKBMADioTAKgrEwBCLRMA3C4TAHYwEwAaMhMAtDMTAE41EwDoNhMAgjgTACY6EwDAOxMAWj0TAP4+EwCYQBMAMkITAMxDEwBwRRMACkcTAKRIEwA+ShMA4ksTAHxNEwAWTxMAsFATAFRSEwDuUxMAiFUTACJXEwDGWBMAYFoTAPpbEwCUXRMAOF8TANJgEwBsYhMABmQTAKBlEwBEZxMA3mgTAIJqEwAcbBMAtm0TAFBvEwDqcBMAjnITACh0EwDCdRMAXHcTAAB5EwCaehMANHwTAM59EwBofxMADIETAKaCEwBAhBMA5IUTAH6HEwAYiRMAsooTAEyMEwDwjRMAio8TACSREwDIkhMAYpQTAPyVEwCWlxMAOpkTANSaEwBunBMACJ4TAKKfEwBGoRMA4KITAISkEwAephMAuKcTAFKpEwDsqhMAkKwTACquEwDErxMAaLETAAKzEwCctBMANrYTANC3EwB0uRMADrsTAKi8EwBCvhMA5r8TAIDBEwAawxMAtMQTAFjGEwDyxxMAjMkTACbLEwDAzBMAZM4TAP7PEwCY0RMAPNMTANbUEwBw1hMACtgTAK7ZEwBI2xMA4twTAHzeEwAg4BMAuuETAFTjEwDu5BMAkuYTACzoEwDG6RMAausTAATtEwCe7hMAOPATANLxEwB28xMAEPUTAKr2EwBE+BMA6PkTAIL7EwAc/RMAtv4TAFoAFAD0ARQAjgMUACgFFADMBhQAZggUAAAKFACaCxQAPg0UANgOFAByEBQADBIUALATFABKFRQA5BYUAH4YFAAYGhQAvBsUAFYdFAD6HhQAlCAUAC4iFADIIxQAYiUUAAYnFACgKBQAOioUANQrFAB4LRQAEi8UAKwwFABGMhQA6jMUAIQ1FAAeNxQAuDgUAFw6FAD2OxQAkD0UACo/FADEQBQAaEIUAAJEFACmRRQAQEcUANpIFAB0ShQADkwUALJNFABMTxQA5lAUAIBSFAAaVBQAvlUUAFhXFADyWBQAlloUADBcFADKXRQAZF8UAAhhFACiYhQAPGQUANZlFAB6ZxQAFGkUAK5qFABIbBQA7G0UAIZvFAAgcRQAunIUAF50FAD4dRQAkncUACx5FADQehQAanwUAAR+FACefxQAQoEUANyCFAB2hBQAGoYUALSHFABOiRQA6IoUAIKMFAAmjhQAwI8UAFqRFAD0khQAjpQUADKWFADMlxQAcJkUAAqbFACknBQAPp4UANifFAB8oRQAFqMUALCkFABKphQA5KcUAIipFAAiqxQAxqwUAGCuFAD6rxQAlLEUAC6zFADStBQAbLYUAAa4FACguRQAOrsUAN68FAB4vhQAHMAUALbBFABQwxQA6sQUAITGFAAoyBQAwskUAFzLFAD2zBQAkM4UADTQFADO0RQAaNMUAAzVFACm1hQAQNgUANrZFAB+2xQAGN0UALLeFABM4BQA5uEUAIrjFAAk5RQAyOYUAGLoFAD86RQAlusUADDtFADU7hQAbvAUAAjyFACi8xQAPPUUAOD2FAB6+BQAHvoUALj7FABS/RQA7P4UAIYAFQAgAhUAxAMVAF4FFQACBxUAnAgVADYKFQDQCxUAag0VAA4PFQCoEBUAQhIVANwTFQB2FRUAGhcVALQYFQBYGhUA8hsVAIwdFQAmHxUAwCAVAGQiFQD+IxUAmCUVADInFQDMKBUAcCoVAAosFQCuLRUASC8VAOIwFQB8MhUAFjQVALo1FQBUNxUA7jgVAIg6FQAsPBUAxj0VAGA/FQAEQRUAnkIVADhEFQDSRRUAbEcVABBJFQCqShUAREwVAOhNFQCCTxUAHFEVALZSFQBQVBUA/lUVAJhXFQAyWRUA1loVAHBcFQAKXhUArl8VAD5hFQDiYhUAfGQVABZmFQC6ZxUAVGkVAO5qFQCIbBUALG4VAMZvFQBgcRUA+nIVAJ50FQA4dhUA0ncVAGx5FQAQexUAqnwVAER+FQDefxUAeIEVAByDFQC2hBUAUIYVAPSHFQCOiRUAKIsVAMKMFQBmjhUAAJAVAJqRFQA0kxUA2JQVAHKWFQAMmBUAppkVAECbFQDknBUAfp4VABigFQC8oRUAVqMVAPCkFQCKphUALqgVAMipFQBiqxUA/KwVAKCuFQA6sBUA1LEVAG6zFQAItRUArLYVAEa4FQDguRUAhLsVAB69FQC4vhUAUsAVAPbBFQCQwxUAKsUVAMTGFQBoyBUAAsoVAJzLFQA2zRUA0M4VAHTQFQAO0hUAqNMVAEzVFQDm1hUAgNgVABraFQC02xUAWN0VAPLeFQCM4BUAMOIVAMrjFQBk5RUA/uYVAKLoFQA86hUA1usVAHDtFQAK7xUArvAVAEjyFQDi8xUAhvUVACD3FQC6+BUAVPoVAO77FQCS/RUALP8VAMYAFgBqAhYABAQWAJ4FFgA4BxYA3AgWAHYKFgAQDBYAqg0WAEQPFgDoEBYAghIWABwUFgDAFRYAWhcWAPQYFgCOGhYAMhwWAMwdFgBmHxYAACEWAKQiFgA+JBYA2CUWAHInFgAMKRYAsCoWAEosFgDkLRYAiC8WACIxFgC8MhYAVjQWAPo1FgCUNxYALjkWAMg6FgBsPBYABj4WAKA/FgA6QRYA1EIWAHhEFgASRhYAtkcWAFBJFgDqShYAhEwWAB5OFgDCTxYAXFEWAPZSFgCQVBYAKlYWAM5XFgBoWRYADFsWAKZcFgBAXhYA2l8WAHRhFgAYYxYAsmQWAExmFgDmZxYAgGkWACRrFgC+bBYAWG4WAPxvFgCWcRYAMHMWAMp0FgBudhYACHgWAKJ5FgA8exYA4HwWAHp+FgAUgBYAroEWAFKDFgDshBYAhoYWACqIFgDEiRYAXosWAPiMFgCSjhYANpAWANCRFgBqkxYABJUWAJ6WFgBCmBYA3JkWAICbFgAanRYAtJ4WAE6gFgDooRYAjKMWACalFgDAphYAWqgWAPSpFgCYqxYAMq0WAMyuFgBwsBYACrIWAKSzFgA+tRYA4rYWAHy4FgAWuhYAsLsWAFS9FgDuvhYAiMAWACLCFgC8wxYAYMUWAPrGFgCUyBYAOMoWANLLFgBszRYABs8WAKrQFgBE0hYA3tMWAHjVFgAS1xYAttgWAFDaFgDq2xYAjt0WACjfFgDC4BYAXOIWAADkFgCa5RYANOcWAM7oFgBy6hYADOwWAKbtFgBA7xYA2vAWAH7yFgAY9BYAsvUWAFb3FgDw+BYAivoWACT8FgDI/RYAYv8WAPwAFwCWAhcAOgQXANQFFwBuBxcACAkXAKIKFwBGDBcA4A0XAHoPFwAeERcAuBIXAFIUFwDsFRcAkBcXACoZFwDEGhcAXhwXAAIeFwCwHxcAVCEXAO4iFwCIJBcAIiYXAMYnFwBgKRcA+ioXAJ4sFwA4LhcA0i8XAGwxFwAGMxcAqjQXAEQ2FwDeNxcAeDkXABw7FwC2PBcAUD4XAOo/FwCOQRcAKEMXAMJEFwBcRhcAAEgXAJpJFwA0SxcAzkwXAGhOFwAMUBcAplEXAEBTFwDkVBcAflYXABhYFwCyWRcAVlsXAPBcFwCKXhcAJGAXAMhhFwBiYxcA/GQXAJZmFwAwaBcA1GkXAG5rFwAIbRcArG4XAEZwFwDgcRcAenMXAB51FwC4dhcAUngXAOx5FwCQexcAKn0XAMR+FwBegBcA+IEXAJyDFwA2hRcA0IYXAHSIFwAOihcAqIsXAEKNFwDmjhcAgJAXABqSFwC0kxcAWJUXAPKWFwCMmBcAJpoXAMCbFwBknRcA/p4XAJigFwA8ohcA1qMXAHClFwAKpxcApKgXAEiqFwDiqxcAfK0XACCvFwC6sBcAVLIXAO6zFwCStRcALLcXAMa4FwBguhcA+rsXAJ69FwA4vxcA0sAXAHbCFwAQxBcAqsUXAETHFwDoyBcAgsoXABzMFwC2zRcAWs8XAPTQFwCO0hcAKNQXAMLVFwBm1xcAANkXAKTaFwA+3BcA2N0XAHLfFwAM4RcAsOIXAErkFwDk5RcAfucXABjpFwC86hcAVuwXAPDtFwCU7xcALvEXAMjyFwBi9BcABvYXAKD3FwA6+RcA1PoXAHj8FwAS/hcArP8XAEYBGADqAhgAhAQYAB4GGAC4BxgAUgkYAPYKGACQDBgAKg4YAM4PGABoERgAAhMYAJwUGABAFhgA2hcYAHQZGAAOGxgAshwYAEweGADmHxgAgCEYABojGAC+JBgAWCYYAPInGACWKRgAMCsYAMosGABkLhgACDAYAKIxGAA8MxgA1jQYAHA2GAAUOBgArjkYAEg7GADsPBgAhj4YACBAGAC6QRgAXkMYAPhEGACSRhgALEgYAMZJGABqSxgABE0YAJ5OGAA4UBgA3FEYAHZTGAAaVRgAtFYYAE5YGADoWRgAglsYACZdGADAXhgAWmAYAPRhGACOYxgAMmUYAMxmGABmaBgACmoYAKRrGAA+bRgA2G4YAHxwGAAWchgAsHMYAEp1GADudhgAiHgYACJ6GAC8exgAVn0YAPp+GACUgBgALoIYANKDGABshRgABocYAKCIGABEihgA3osYAHiNGAASjxgAtpAYAFCSGADqkxgAhJUYAB6XGADCmBgAXJoYAPabGACanRgANJ8YAM6gGABoohgADKQYAKalGABApxgA2qgYAHSqGAAYrBgAsq0YAEyvGADwsBgAirIYACS0GAC+tRgAYrcYAPy4GACWuhgAMLwYAMq9GABuvxgACMEYAKLCGAA8xBgA4MUYAHrHGAAeyRgAuMoYAFLMGADszRgAhs8YACrRGADE0hgAXtQYAPjVGACS1xgANtkYANDaGABq3BgADt4YAKjfGABC4RgA3OIYAIDkGAAa5hgAtOcYAE7pGADy6hgAjOwYACbuGADA7xgAZPEYAP7yGACY9BgAMvYYAMz3GABw+RgACvsYAKT8GAA+/hgA4v8YAHwBGQAqAxkAxAQZAF4GGQD4BxkAnAkZADYLGQDQDBkAag4ZAAQQGQCoERkAQhMZANwUGQCAFhkAGhgZALQZGQBOGxkA8hwZAIweGQAmIBkAwCEZAGQjGQD+JBkAmCYZADIoGQDMKRkAcCsZAAotGQCkLhkASDAZAOIxGQB8MxkAFjUZALo2GQBUOBkA7jkZAIg7GQAiPRkAxj4ZAGBAGQD6QRkAnkMZADhFGQDSRhkAbEgZABBKGQCqSxkARE0ZAN5OGQCCUBkAHFIZALZTGQBQVRkA6lYZAI5YGQAoWhkAwlsZAGZdGQAAXxkAmmAZADRiGQDYYxkAcmUZAAxnGQCmaBkAQGoZAORrGQB+bRkAGG8ZALxwGQBWchkA8HMZAIp1GQAudxkAyHgZAGJ6GQD8exkAoH0ZADp/GQDUgBkAboIZABKEGQCshRkARocZAOCIGQB6ihkAHowZALiNGQBSjxkA9pAZAJCSGQAqlBkAxJUZAF6XGQACmRkAnJoZADacGQDQnRkAdJ8ZAA6hGQCoohkATKQZAOalGQCApxkAGqkZAL6qGQBYrBkA8q0ZAIyvGQAmsRkAyrIZAGS0GQD+tRkAorcZADy5GQDWuhkAcLwZABS+GQCuvxkASMEZAOLCGQB8xBkAIMYZALrHGQBUyRkA7soZAJLMGQAszhkAxs8ZAGrRGQAE0xkAntQZADjWGQDc1xkAdtkZABDbGQCq3BkARN4ZAOjfGQCC4RkAHOMZAMDkGQBa5hkA9OcZAI7pGQAy6xkAzOwZAGbuGQAA8BkAmvEZAD7zGQDY9BkAcvYZAAz4GQCw+RkASvsZAOT8GQCI/hkAIgAaALwBGgBWAxoA+gQaAJQGGgAuCBoAyAkaAGILGgAGDRoAoA4aADoQGgDeERoAeBMaABIVGgCsFhoAUBgaAOoZGgCEGxoAHh0aALgeGgBcIBoA9iEaAJAjGgAqJRoAziYaAGgoGgACKhoApisaAEAtGgDaLhoAdDAaABgyGgCyMxoATDUaAOY2GgCAOBoAJDoaAL47GgBYPRoA/D4aAJZAGgAwQhoAykMaAG5FGgAIRxoAokgaADxKGgDgSxoAek0aABRPGgCuUBoAUlIaAOxTGgCGVRoAIFcaALpYGgBeWhoA+FsaAJJdGgAsXxoA0GAaAGpiGgAOZBoAqGUaAEJnGgDcaBoAdmoaABpsGgC0bRoATm8aAOhwGgCCchoAJnQaAMB1GgBadxoA/ngaAJh6GgAyfBoAzH0aAHB/GgAKgRoApIIaAD6EGgDYhRoAfIcaABaJGgCwihoAVIwaAO6NGgCIjxoAIpEaAMaSGgBglBoA+pUaAJSXGgAumRoA0poaAGycGgAGnhoAqp8aAEShGgDeohoAeKQaABymGgC2pxoAUKkaAOqqGgCOrBoAKK4aAMKvGgBcsRoA9rIaAJq0GgA0thoAzrcaAHK5GgAMuxoAprwaAFS+GgDuvxoAiMEaACLDGgDGxBoAYMYaAPrHGgCUyRoAOMsaANLMGgBszhoABtAaAKrRGgBE0xoA3tQaAHjWGgAc2BoAttkaAFDbGgDq3BoAhN4aACjgGgDC4RoAXOMaAADlGgCa5hoANOgaAM7pGgBy6xoADO0aAKbuGgBA8BoA5PEaAH7zGgAY9RoAsvYaAEz4GgDw+RoAivsaACT9GgDI/hoAYgAbAPwBGwCWAxsAOgUbANQGGwBuCBsACAobAKwLGwBGDRsA4A4bAHoQGwAUEhsAuBMbAFIVGwDsFhsAkBgbACoaGwDEGxsAXh0bAAIfGwCcIBsANiIbANAjGwBqJRsADicbAKgoGwBCKhsA3CsbAIAtGwAaLxsAtDAbAFgyGwDyMxsAjDUbACY3GwDKOBsAZDobAP47GwCYPRsAPD8bANZAGwBwQhsACkQbAK5FGwBIRxsA4kgbAHxKGwAgTBsAuk0bAFRPGwDuUBsAklIbACxUGwDGVRsAYFcbAARZGwCeWhsAOFwbANJdGwB2XxsAEGEbAKpiGwBEZBsA6GUbAIJnGwAcaRsAtmobAFBsGwD0bRsAjm8bAChxGwDCchsAZnQbAAB2GwCadxsAPnkbANh6GwByfBsADH4bALB/GwBKgRsA5IIbAH6EGwAYhhsAvIcbAFaJGwDwihsAiowbAC6OGwDIjxsAYpEbAAaTGwCglBsAOpYbANSXGwB4mRsAEpsbAKycGwBGnhsA4J8bAIShGwAeoxsAuKQbAFKmGwD2pxsAkKkbACqrGwDOrBsAaK4bAAKwGwCcsRsAQLMbANq0GwB0thsADrgbAKi5GwBMuxsA5rwbAIC+GwAawBsAvsEbAFjDGwDyxBsAlsYbADDIGwDKyRsAZMsbAAjNGwCizhsAPNAbANbRGwBw0xsAFNUbAK7WGwBI2BsA7NkbAIbbGwAg3RsAut4bAF7gGwD44RsAkuMbACzlGwDG5hsAaugbAATqGwCe6xsAOO0bANzuGwB28BsAEPIbALTzGwBO9RsA6PYbAIL4GwAm+hsAwPsbAFr9GwD0/hsAjgAcADICHADMAxwAZgUcAAoHHACkCBwAPgocANgLHAB8DRwAFg8cALAQHABKEhwA7hMcAIgVHAAiFxwAvBgcAFYaHAD6GxwAlB0cAC4fHADSIBwAbCIcAAYkHACgJRwARCccAN4oHAB4KhwAEiwcAKwtHABQLxwA6jAcAIQyHAAeNBwAwjUcAFw3HAD2OBwAmjocADQ8HADOPRwAaD8cAAxBHACmQhwAQEQcANpFHAB0RxwAGEkcALJKHABMTBwA5k0cAIpPHAAkURwAvlIcAGJUHAD8VRwAllccADBZHADUWhwAblwcAAheHACiXxwAPGEcAOBiHAB6ZBwAFGYcAK5nHABSaRwA7GocAIZsHAAqbhwAxG8cAF5xHAD4chwAnHQcADZ2HADQdxwAankcAAR7HACofBwAQn4cANx/HACAgRwAGoMcALSEHABOhhwA8occAIyJHAAmixwAwIwcAGSOHAD+jxwAmJEcADKTHADWlBwAcJYcAAqYHACkmRwASJscAOKcHAB8nhwAFqAcALqhHABUoxwA7qQcAIimHAAsqBwAxqkcAGCrHAD6rBwAlK4cADiwHADSsRwAbLMcABC1HACqthwARLgcAN65HACCuxwAHL0cALa+HABQwBwA6sEcAI7DHAAoxRwAwsYcAGbIHAAAyhwAmsscADTNHADYzhwActAcAAzSHACm0xwAStUcAOTWHAB+2BwAGNocALLbHABW3RwA8N4cAIrgHAAu4hwAyOMcAGLlHAD85hwAoOgcADrqHADU6xwAbu0cAAjvHACs8BwARvIcAODzHAB69RwAHvccALj4HABS+hwA9vscAJD9HAAq/xwAxAAdAGgCHQACBB0AnAUdADYHHQDQCB0AdAodAA4MHQCoDR0ATA8dAOYQHQCAEh0AGhQdAL4VHQBYFx0A8hgdAIwaHQAwHB0Ayh0dAGQfHQD+IB0AoiIdADwkHQDWJR0AcCcdAAopHQCuKh0ASCwdAOItHQCGLx0AIDEdALoyHQBUNB0A+DUdAJI3HQAsOR0AxjodAGA8HQAEPh0Anj8dADhBHQDcQh0AdkQdABBGHQCqRx0ATkkdAOhKHQCCTB0AHE4dALZPHQBaUR0A9FIdAI5UHQAyVh0AzFcdAGZZHQAAWx0ApFwdAD5eHQDYXx0AcmEdAAxjHQCwZB0ASmYdAORnHQCIaR0AImsdALxsHQBWbh0A+m8dAJRxHQAucx0AyHQdAGJ2HQAGeB0AoHkdADp7HQDefB0AeH4dABKAHQCsgR0AUIMdAOqEHQCEhh0AHogdALiJHQBcix0A9owdAJCOHQAqkB0AzpEdAGiTHQAClR0AppYdAECYHQDamR0AdJsdABidHQCynh0ATKAdAOahHQCAox0AJKUdAL6mHQBYqB0A/KkdAJarHQAwrR0Ayq4dAG6wHQAIsh0AorMdADy1HQDWth0AergdABS6HQCuux0ASL0dAOy+HQCGwB0AIMIdAMTDHQBexR0A+MYdAJLIHQA2yh0A0MsdAGrNHQAEzx0AntAdAELSHQDc0x0AdtUdABDXHQC02B0ATtodAOjbHQCC3R0AJt8dAMDgHQBa4h0A/uMdAJjlHQAy5x0AzOgdAHDqHQAK7B0ApO0dAD7vHQDY8B0AfPIdABb0HQCw9R0AVPcdAO74HQCI+h0AIvwdALz9HQBg/x0A+gAeAJQCHgA4BB4A0gUeAGwHHgAGCR4AqgoeAEQMHgDeDR4AeA8eABIRHgC2Eh4AUBQeAOoVHgCOFx4AKBkeAMIaHgBcHB4AAB4eAJofHgA0IR4AziIeAGgkHgAMJh4ApiceAEApHgDaKh4AfiweABguHgCyLx4AVjEeAPAyHgCKNB4AJDYeAMg3HgBiOR4A/DoeAJY8HgAwPh4A1D8eAG5BHgAIQx4ArEQeAEZGHgDgRx4AekkeAB5LHgC4TB4AUk4eAOxPHgCGUR4AKlMeAMRUHgBeVh4A+FceAJxZHgA2Wx4A0FweAHReHgAOYB4AqGEeAEJjHgDmZB4AgGYeABpoHgC0aR4AWGseAPJsHgCMbh4AJnAeAMpxHgBkcx4A/nQeAJh2HgA8eB4A1nkeAHB7HgAKfR4ApH4eAEiAHgDigR4AfIMeABaFHgC6hh4AVIgeAO6JHgCIix4ALI0eAMaOHgBgkB4ABJIeAJ6THgA4lR4A0pYeAHaYHgAQmh4AqpseAESdHgDenh4AgqAeAByiHgC2ox4AWqUeAPSmHgCOqB4AKKoeAMyrHgBmrR4AAK8eAJqwHgA0sh4A2LMeAHK1HgAMtx4AsLgeAEq6HgDkux4Afr0eACK/HgC8wB4AVsIeAPDDHgCKxR4ALsceAMjIHgBiyh4ABsweAKDNHgA6zx4A1NAeAHjSHgAS1B4ArNUeAEbXHgDg2B4AhNoeAB7cHgC43R4AXN8eAPbgHgCQ4h4AKuQeAM7lHgBo5x4AAukeAJzqHgA27B4A2u0eAHTvHgAO8R4AqPIeAEz0HgDm9R4AgPceABr5HgC++h4AWPweAPL9HgCW/x4AMAEfAMoCHwBkBB8ACAYfAKIHHwA8CR8A1gofAHAMHwAUDh8Arg8fAEgRHwDsEh8AhhQfACAWHwC6Fx8AXhkfAPgaHwCSHB8ALB4fAMYfHwBqIR8ABCMfAJ4kHwBCJh8A3CcfAHYpHwAQKx8AtCwfAE4uHwDoLx8AgjEfABwzHwDANB8AWjYfAPQ3HwCYOR8AMjsfAMw8HwBmPh8AAEAfAKRBHwA+Qx8A2EQfAHxGHwAWSB8AsEkfAEpLHwDuTB8AiE4fACJQHwC8UR8AVlMfAPpUHwCUVh8ALlgfAMhZHwBsWx8ABl0fAKBeHwBEYB8A3mEfAHhjHwASZR8ArGYfAFBoHwDqaR8AhGsfAB5tHwDCbh8AXHAfAPZxHwCacx8ANHUfAM52HwBoeB8ADHofAKZ7HwBAfR8A2n4fAHSAHwAYgh8AsoMfAEyFHwDwhh8AiogfACSKHwC+ix8AYo0fAPyOHwCWkB8AMJIfAMqTHwBulR8ACJcfAKKYHwBGmh8A4JsfAHqdHwAUnx8AuKAfAFKiHwDsox8AhqUfACCnHwDEqB8AXqofAPirHwCcrR8ANq8fANCwHwBqsh8ADrQfAKi1HwBCtx8A3LgfAHa6HwAavB8AtL0fAE6/HwDywB8AjMIfACbEHwDAxR8AZMcfAP7IHwCYyh8AMswfAMzNHwBwzx8ACtEfAKTSHwBI1B8A4tUfAHzXHwAW2R8AutofAFTcHwDu3R8AiN8fACLhHwDG4h8AYOQfAPrlHwCU5x8AOOkfANLqHwBs7B8AEO4fAKrvHwBE8R8A3vIfAIL0HwAc9h8AtvcfAFD5HwDq+h8AjvwfACj+HwDC/x8AZgEgAAADIACaBCAANAYgANgHIAByCSAADAsgAKYMIABADiAA5A8gAH4RIAAYEyAAvBQgAFYWIADwFyAAihkgAC4bIADIHCAAYh4gAPwfIACWISAAOiMgANQkIABuJiAAEiggAKwpIABGKyAA4CwgAIQuIAAeMCAAuDEgAFIzIAD2NCAApDYgAEg4IADiOSAAfDsgABY9IADEPiAAXkAgAPhBIACcQyAANkUgANBGIABqSCAABEogAKhLIABCTSAA3E4gAIBQIAAuUiAAyFMgAGxVIAAGVyAAoFggADpaIADeWyAAeF0gABJfIAC2YCAAUGIgAOpjIACEZSAAKGcgAMJoIABcaiAA9msgAJBtIAA0byAAznAgAGhyIAAMdCAApnUgAEB3IADaeCAAdHogABh8IACyfSAATH8gAPCAIACKgiAAJIQgAL6FIABihyAA/IggAJaKIAAwjCAAyo0gAG6PIAAIkSAAopIgADyUIADglSAAepcgABSZIAC4miAAUpwgAOydIACGnyAAIKEgAMSiIABepCAA+KUgAJKnIAA2qSAA0KogAGqsIAAOriAAqK8gAEKxIADcsiAAdrQgABq2IAC0tyAATrkgAOi6IACMvCAAJr4gAMC/IABawSAA/sIgAJjEIAAyxiAA1scgAHDJIAAKyyAApMwgAEjOIADizyAAfNEgABbTIACw1CAAVNYgAO7XIACI2SAAItsgAMbcIABg3iAA+t8gAJ7hIAA44yAA0uQgAGzmIAAQ6CAAqukgAETrIADe7CAAeO4gABzwIAC28SAAUPMgAPT0IACO9iAAKPggAML5IABc+yAAAP0gAJr+IAA0ACEAzgEhAHIDIQAMBSEApgYhAEoIIQDkCSEAfgshABgNIQC8DiEAVhAhAPARIQCKEyEAJBUhAMgWIQBiGCEA/BkhAKAbIQA6HSEA1B4hAG4gIQASIiEArCMhAEYlIQDgJiEAeighAB4qIQC4KyEAUi0hAOwuIQCQMCEAKjIhAMQzIQBoNSEAAjchAJw4IQA2OiEA2jshAHQ9IQAOPyEAqEAhAEJCIQDmQyEAgEUhABpHIQC+SCEAWEohAPJLIQCMTSEAME8hAMpQIQBkUiEA/lMhAJhVIQA8VyEA1lghAHBaIQAKXCEArl0hAEhfIQDiYCEAhmIhACBkIQC6ZSEAVGchAPhoIQCSaiEALGwhAMZtIQBgbyEABHEhAJ5yIQA4dCEA0nUhAHZ3IQAQeSEAqnohAE58IQDofSEAgn8hAByBIQC2giEAWoQhAPSFIQCOhyEAKIkhAMyKIQBmjCEAAI4hAKSPIQA+kSEA2JIhAHKUIQAMliEAsJchAEqZIQDkmiEAfpwhACKeIQC8nyEAVqEhAPqiIQCUpCEALqYhAMinIQBsqSEABqshAKCsIQA6riEA3q8hAHixIQASsyEArLQhAFC2IQDqtyEAhLkhAB67IQC4vCEAXL4hAPa/IQCQwSEANMMhAM7EIQBoxiEAAsghAKbJIQBAyyEA2swhAHTOIQAO0CEAstEhAEzTIQDm1CEAgNYhACTYIQC+2SEAWNshAPzcIQCW3iEAMOAhAMrhIQBk4yEACOUhAKLmIQA86CEA1ukhAHrrIQAU7SEAru4hAFLwIQDs8SEAhvMhACD1IQDE9iEAXvghAPj5IQCS+yEALP0hAND+IQBqACIADgIiALIDIgBMBSIA5gYiAIAIIgAkCiIAvgsiAFgNIgD8DiIAlhAiADASIgDKEyIAZBUiAAgXIgCiGCIAPBoiANYbIgB6HSIAFB8iAK4gIgBSIiIA7CMiAIYlIgAgJyIAuigiAF4qIgD4KyIAki0iADYvIgDQMCIAajIiAAQ0IgCoNSIAQjciANw4IgB2OiIAEDwiALQ9IgBOPyIA6EAiAIJCIgAmRCIAwEUiAFpHIgD+SCIAmEoiADJMIgDMTSIAcE8iAApRIgCkUiIAPlQiANhVIgB8VyIAFlkiALBaIgBUXCIA7l0iAIhfIgAiYSIAxmIiAGBkIgD6ZSIAlGciAC5pIgDSaiIAbGwiAAZuIgCqbyIARHEiAN5yIgB4dCIAHHYiALZ3IgBQeSIA6noiAIR8IgAofiIAwn8iAFyBIgD2giIAmoQiADSGIgDOhyIAcokiAAyLIgCmjCIAQI4iAOSPIgCIkSIAIpMiAMaUIgBgliIA+pciAJSZIgAumyIA0pwiAGyeIgAGoCIAqqEiAESjIgDepCIAeKYiAByoIgC2qSIAUKsiAOqsIgCEriIAKLAiAMKxIgBcsyIA9rQiAJq2IgA0uCIAzrkiAHK7IgAMvSIApr4iAEDAIgDkwSIAfsMiABjFIgCyxiIATMgiAPDJIgCKyyIAJM0iAMjOIgBi0CIA/NEiAJbTIgA61SIA1NYiAG7YIgAI2iIAotsiAEbdIgDg3iIAeuAiABTiIgC44yIAUuUiAOzmIgCQ6CIAKuoiAMTrIgBe7SIA+O4iAJzwIgA28iIA0PMiAGr1IgAO9yIAqPgiAEL6IgDm+yIAgP0iABr/IgC0ACMAWAIjAPIDIwCMBSMAJgcjAMAIIwBkCiMA/gsjAJgNIwAyDyMA1hAjAHASIwAKFCMArhUjAEgXIwDiGCMAfBojACAcIwC6HSMAVB8jAO4gIwCIIiMALCQjAMYlIwBgJyMABCkjAJ4qIwA4LCMA0i0jAHYvIwAQMSMAqjIjAEQ0IwDeNSMAgjcjABw5IwC2OiMAUDwjAPQ9IwCOPyMAKEEjAMxCIwBmRCMAAEYjAJpHIwA0SSMA2EojAHJMIwAMTiMApk8jAEpRIwDkUiMAflQjACJWIwC8VyMAVlkjAPBaIwCKXCMALl4jAMhfIwBiYSMA/GIjAKBkIwA6ZiMA1GcjAHhpIwASayMArGwjAEZuIwDgbyMAhHEjAB5zIwC4dCMAUnYjAPZ3IwCQeSMAKnsjAM58IwBofiMAAoAjAJyBIwA2gyMA2oQjAHSGIwAOiCMAqIkjAEyLIwDmjCMAgI4jACSQIwC+kSMAWJMjAPKUIwCWliMAMJgjAMqZIwBkmyMA/pwjAKKeIwA8oCMA1qEjAHqjIwAUpSMArqYjAEioIwDsqSMAhqsjACCtIwC6riMAVLAjAPixIwCSsyMALLUjAMa2IwBquCMABLojAJ67IwBCvSMA3L4jAHbAIwAQwiMAtMMjAE7FIwDoxiMAgsgjABzKIwDAyyMAWs0jAPTOIwCO0CMAMtIjAMzTIwBm1SMAANcjAKTYIwA+2iMA2NsjAHLdIwAW3yMAsOAjAEriIwDk4yMAiOUjACLnIwC86CMAVuojAPrrIwCU7SMALu8jANLwIwBs8iMABvQjAKD1IwA69yMA3vgjAHj6IwAS/CMAtv0jAFD/IwDqACQAhAIkACgEJADCBSQAXAckAPYIJACQCiQANAwkAM4NJABoDyQAAhEkAKYSJABAFCQA2hUkAH4XJAAYGSQAshokAEwcJADmHSQAih8kACQhJAC+IiQAWCQkAPwlJACWJyQAMCkkANQqJABuLCQACC4kAKIvJAA8MSQA4DIkAHo0JAAUNiQArjckAFI5JADsOiQAhjwkACo+JADEPyQAXkEkAPhCJACSRCQANkYkANBHJABqSSQADkskAKhMJABCTiQA3E8kAIBRJAAaUyQAtFQkAE5WJADoVyQAjFkkACZbJADAXCQAWl4kAP5fJACYYSQAMmMkAMxkJABwZiQACmgkAKRpJABIayQA4mwkAHxuJAAWcCQAunEkAFRzJADudCQAiHYkACJ4JADGeSQAYHskAPp8JACUfiQAOIAkANKBJABsgyQAEIUkAKqGJABEiCQA3okkAHiLJAAcjSQAto4kAFCQJADqkSQAjpMkACiVJADCliQAXJgkAACaJACamyQANJ0kANieJAByoCQADKIkAKajJABApSQA5KYkAH6oJAAYqiQAsqskAFatJADwriQAirAkACSyJADIsyQAYrUkAPy2JACguCQAOrokANS7JABuvSQACL8kAKzAJABGwiQA4MMkAHrFJAAexyQAuMgkAFLKJAD2yyQAkM0kACrPJADE0CQAXtIkAALUJACc1SQANtckANDYJAB02iQADtwkAKjdJABM3yQA5uAkAIDiJAAa5CQAtOUkAFjnJADy6CQAjOokACbsJADK7SQAZO8kAP7wJACi8iQAPPQkANb1JABw9yQAFPkkAK76JABI/CQA4v0kAHz/JAAgASUAugIlAFQEJQD4BSUAkgclACwJJQDGCiUAagwlAAQOJQCeDyUAOBElANISJQB2FCUAEBYlAKoXJQBOGSUA6BolAIIcJQAcHiUAth8lAFohJQD0IiUAjiQlADImJQDMJyUAZiklAAArJQCkLCUAPi4lANgvJQByMSUADDMlALA0JQBKNiUA5DclAH45JQAiOyUAvDwlAFY+JQD6PyUAlEElAC5DJQDIRCUAYkYlAAZIJQCgSSUAOkslANRMJQB4TiUAElAlAKxRJQBQUyUA6lQlAIRWJQAeWCUAuFklAFxbJQD2XCUAkF4lACpgJQDOYSUAaGMlAAJlJQCmZiUAQGglANppJQB0ayUADm0lALJuJQBMcCUA5nElAIBzJQAkdSUAvnYlAFh4JQD8eSUAlnslADB9JQDKfiUAboAlAAiCJQCigyUAPIUlANaGJQB6iCUAFIolAK6LJQBIjSUA7I4lAIaQJQAgkiUAxJMlAF6VJQD4liUAkpglACyaJQDQmyUAap0lAASfJQCeoCUAQqIlANyjJQB2pSUAEKclALSoJQBOqiUA6KslAIKtJQAmryUAwLAlAFqyJQD+syUAorUlADy3JQDWuCUAerolABS8JQCuvSUASL8lAOzAJQCGwiUAIMQlAMTFJQBexyUA+MglAJLKJQA2zCUA0M0lAGrPJQAE0SUAntIlAELUJQDc1SUAdtclABDZJQC02iUATtwlAOjdJQCM3yUAJuElAMDiJQBa5CUA9OUlAJjnJQAy6SUAzOolAGbsJQAK7iUApO8lAD7xJQDY8iUAfPQlABb2JQCw9yUAVPklAO76JQCI/CUAIv4lALz/JQBgASYA+gImAJQEJgAuBiYA0gcmAGwJJgAGCyYAoAwmAEQOJgDeDyYAeBEmABwTJgC2FCYAUBYmAOoXJgCEGSYAKBsmAMIcJgBcHiYA9h8mAJohJgA0IyYAziQmAHImJgAMKCYApikmAEArJgDaLCYAfi4mABgwJgCyMSYATDMmAPA0JgCKNiYAJDgmAMg5JgBiOyYA/DwmAJY+JgA6QCYA1EEmAG5DJgAIRSYAokYmAEZIJgDgSSYAeksmABRNJgC4TiYAUlAmAOxRJgCQUyYAKlUmAMRWJgBeWCYA+FkmAJxbJgA2XSYA0F4mAGpgJgAOYiYAqGMmAEJlJgDcZiYAgGgmABpqJgC0ayYAWG0mAPJuJgCMcCYAJnImAMBzJgBkdSYA/nYmAJh4JgAyeiYA1nsmAHB9JgAKfyYApIAmAEiCJgDigyYAfIUmACCHJgC6iCYAVIomAO6LJgCIjSYALI8mAMaQJgBgkiYA+pMmAJ6VJgA4lyYA0pgmAHaaJgAQnCYAqp0mAESfJgDeoCYAgqImABykJgC2pSYAUKcmAPSoJgCOqiYAKKwmAMytJgBmryYAALEmAJqyJgA0tCYA2LUmAHK3JgAMuSYApromAEq8JgDkvSYAfr8mACLBJgC8wiYAVsQmAPDFJgCUxyYALskmAMjKJgBizCYA/M0mAKDPJgA60SYA1NImAG7UJgAS1iYArNcmAEbZJgDq2iYAhNwmAB7eJgC43yYAUuEmAPbiJgCQ5CYAKuYmAMTnJgBo6SYAAusmAJzsJgA27iYA2u8mAHTxJgAO8yYAsvQmAEz2JgDm9yYAgPkmABr7JgC+/CYAWP4mAPL/JgCMAScAMAMnAMoEJwBkBicA/gcnAKIJJwA8CycA1gwnAHoOJwAUECcArhEnAEgTJwDiFCcAhhYnACAYJwC6GScAVBsnAPgcJwCSHicALCAnANAhJwBqIycABCUnAJ4mJwA4KCcA3CknAHYrJwAQLScAqi4nAE4wJwDoMScAgjMnACY1JwDANicAWjgnAPQ5JwCOOycAMj0nAMw+JwBmQCcAAEInAKRDJwA+RScA2EYnAHJIJwAWSicAsEsnAEpNJwDuTicAiFAnACJSJwC8UycAVlUnAPpWJwCUWCcALlonAMhbJwBsXScABl8nAKBgJwA6YicA3mMnAHhlJwASZycAtmgnAFBqJwDqaycAhG0nAChvJwDCcCcAXHInAPZzJwCadScANHcnAM54JwBoeicADHwnAKZ9JwBAfycA2oAnAHSCJwAYhCcAvIUnAFaHJwD6iCcAlIonAC6MJwDIjScAbI8nAAaRJwCgkicAOpQnAN6VJwB4lycAEpknAKyaJwBQnCcA6p0nAISfJwAooScAwqInAFykJwD2pScAmqcnADSpJwDOqicAaKwnAAKuJwCmrycAQLEnANqyJwB0tCcAGLYnALK3JwBMuScA8LonAIq8JwAkvicAvr8nAFjBJwD8wicAlsQnADDGJwDKxycAZMknAAjLJwCizCcARs4nAODPJwB60ScAFNMnALjUJwBS1icA7NcnAIbZJwAg2ycAxNwnAF7eJwD43ycAkuEnADbjJwDQ5CcAauYnAA7oJwCo6ScAQusnANzsJwB27icAGvAnALTxJwBO8ycA6PQnAIz2JwAm+CcAwPknAFr7JwD+/CcAmP4nADIAKADWASgAcAMoAAoFKACkBigAPggoAOIJKAB8CygAFg0oALoOKABUECgA7hEoAIgTKAAiFSgAxhYoAGAYKAD6GSgAlBsoADgdKADSHigAbCAoABAiKACqIygARCUoAN4mKAB4KCgAHCooALYrKABQLSgA6i4oAI4wKAAoMigAwjMoAGY1KAAANygAmjgoADQ6KADYOygAcj0oAAw/KACmQCgAQEIoAORDKAB+RSgAGEcoALJIKABWSigA8EsoAIpNKAAuTygAyFAoAGJSKAD8UygAllUoADpXKADUWCgAblooAAhcKACsXSgARl8oAOBgKAB6YigAHmQoALhlKABSZygA9mgoAJBqKAAqbCgAxG0oAF5vKAACcSgAnHIoADZ0KADadSgAdHcoAA55KACoeigAQnwoAOZ9KACAfygAGoEoALSCKABYhCgA8oUoAIyHKAAwiSgAyoooAGSMKAD+jSgAmI8oADyRKADWkigAcJQoAAqWKACulygASJkoAOKaKAB8nCgAIJ4oALqfKABUoSgA+KIoAJKkKAAspigAxqcoAGCpKAAEqygAnqwoADiuKADSrygAdrEoABCzKACqtCgATrYoAOi3KACCuSgAHLsoALa8KABavigA9L8oAI7BKAAowygAzMQoAGbGKAAAyCgAmskoAD7LKADYzCgAcs4oABbQKACw0SgAStMoAOTUKAB+1igAItgoALzZKABW2ygA8NwoAJTeKAAu4CgAyOEoAGzjKAAG5SgAoOYoADroKADU6SgAeOsoABLtKACs7igARvAoAOrxKACE8ygAHvUoALj2KABc+CgA9vkoAJD7KAAq/SgAzv4oAGgAKQACAikAnAMpAEAFKQDaBikAdAgpAA4KKQCyCykATA0pAOYOKQCKECkAJBIpAL4TKQBYFSkA8hYpAJYYKQAwGikAyhspAGQdKQAIHykAoiApADwiKQDgIykAeiUpABQnKQCuKCkAUiopAOwrKQCGLSkAIC8pALowKQBeMikA+DMpAJI1KQA2NykA0DgpAGo6KQAEPCkAnj0pAEI/KQDcQCkAdkIpABBEKQC0RSkATkcpAPxIKQCWSikAMEwpAMpNKQBuTykACFEpAKJSKQA8VCkA4FUpAHpXKQAUWSkArlopAFJcKQDsXSkAhl8pACBhKQDEYikAXmQpAPhlKQCSZykALGkpANBqKQBqbCkABG4pAKhvKQBCcSkA3HIpAHZ0KQAQdikAtHcpAE55KQDoeikAjHwpACZ+KQDAfykAWoEpAPSCKQCOhCkAMoYpAMyHKQBwiSkACospAKSMKQA+jikA4o8pAHyRKQAWkykAsJQpAEqWKQDulykAiJkpACKbKQC8nCkAYJ4pAPqfKQCUoSkAOKMpANKkKQBspikABqgpAKCpKQBEqykA3qwpAHiuKQASsCkAtrEpAFCzKQDqtCkAjrYpACi4KQDCuSkAXLspAPa8KQCavikANMApAM7BKQBowykADMUpAKbGKQBAyCkA2skpAH7LKQAYzSkAss4pAFbQKQDw0SkAitMpACTVKQC+1ikAYtgpAPzZKQCW2ykAOt0pANTeKQBu4CkACOIpAKLjKQBG5SkA4OYpAHroKQAU6ikAuOspAFLtKQDs7ikAkPApACryKQDE8ykAXvUpAPj2KQCc+CkANvopAND7KQBq/SkADv8pAKgAKgBCAioA3AMqAIAFKgAaByoAtAgqAE4KKgDyCyoAjA0qACYPKgDAECoAZBIqAP4TKgCYFSoAPBcqANYYKgBwGioAChwqAKQdKgBIHyoA4iAqAHwiKgAWJCoAuiUqAFQnKgDuKCoAkioqACwsKgDGLSoAYC8qAPowKgCeMioAODQqANI1KgBsNyoAEDkqAKo6KgBEPCoA3j0qAII/KgAcQSoAtkIqAFBEKgD0RSoAjkcqAChJKgDCSioAZkwqAABOKgCaTyoANFEqANhSKgByVCoADFYqALBXKgBKWSoA5FoqAH5cKgAYXioAvF8qAFZhKgDwYioAimQqAC5mKgDIZyoAYmkqAAZrKgCgbCoAOm4qANRvKgBucSoAEnMqAKx0KgBGdioA4HcqAHp5KgAeeyoAuHwqAFJ+KgD2fyoAkIEqACqDKgDEhCoAaIYqAAKIKgCciSoANosqANqMKgB0jioADpAqAKiRKgBMkyoA5pQqAICWKgAkmCoAvpkqAFibKgDynCoAjJ4qADCgKgDKoSoAZKMqAP6kKgCipioAPKgqANapKgB6qyoAFK0qAK6uKgBIsCoA4rEqAIazKgAgtSoAurYqAFS4KgD4uSoAkrsqACy9KgDQvioAasAqAATCKgCewyoAOMUqANzGKgB2yCoAEMoqAKrLKgBOzSoA6M4qAILQKgAc0ioAwNMqAFrVKgD01ioAmNgqADLaKgDM2yoAZt0qAADfKgCk4CoAPuIqANjjKgBy5SoAFucqALDoKgBK6ioA7usqAIjtKgAi7yoAvPAqAFbyKgD68yoAlPUqAC73KgDI+CoAYvoqAAb8KgCg/SoARP8qAN4AKwB4AisAEgQrAKwFKwBQBysA6ggrAIQKKwAeDCsAuA0rAFwPKwD2ECsAmhIrADQUKwDOFSsAaBcrAAwZKwCmGisAQBwrANodKwB0HysAGCErALIiKwBMJCsA8CUrAIonKwAkKSsAviorAGIsKwDyLSsAli8rADAxKwDKMisAbjQrAAg2KwCiNysAPDkrAOA6KwB6PCsAFD4rAK4/KwBSQSsA7EIrAIZEKwAqRisAxEcrAF5JKwD4SisAkkwrADZOKwDQTysAalErAARTKwCeVCsAQlYrANxXKwB2WSsAGlsrALRcKwBOXisA6F8rAIxhKwAmYysAwGQrAFpmKwD+ZysAmGkrADJrKwDMbCsAcG4rAApwKwCkcSsASHMrAOJ0KwB8disAFngrALB5KwBUeysA7nwrAIh+KwAigCsAxoErAGCDKwD6hCsAnoYrADiIKwDSiSsAbIsrAAaNKwCqjisARJArAN6RKwB4kysAHJUrALaWKwBQmCsA9JkrAI6bKwAonSsAwp4rAFygKwAAoisAmqMrADSlKwDYpisAcqgrAAyqKwCmqysAQK0rAOSuKwB+sCsAGLIrALKzKwBWtSsA8LYrAIq4KwAuuisAyLsrAGK9KwD8visAlsArADrCKwDUwysAbsUrAAjHKwCsyCsARsorAODLKwB6zSsAHs8rALjQKwBS0isA9tMrAJDVKwAq1ysAxNgrAF7aKwAC3CsAnN0rADbfKwDQ4CsAdOIrAA7kKwCo5SsAQucrAOboKwCA6isAGuwrAL7tKwBY7ysA8vArAIzyKwAm9CsAyvUrAGT3KwD++CsAmPorADz8KwDW/SsAcP8rAAoBLACuAiwASAQsAOIFLACGBywAIAksALoKLABUDCwA7g0sAJIPLAAsESwAxhIsAGAULAD6FSwAnhcsADgZLADSGiwAdhwsABAeLACqHywARCEsAN4iLACCJCwAHCYsAMAnLABaKSwA9CosAI4sLAAoLiwAzC8sAGYxLAAAMywAmjQsAD42LADYNywAcjksAAw7LACwPCwASj4sAOQ/LACIQSwAIkMsALxELABWRiwA8EcsAJRJLAAuSywAyEwsAGJOLAD8TywAoFEsADpTLADUVCwAeFYsABJYLACsWSwAUFssAOpcLACEXiwAHmAsALhhLABcYywA9mQsAJBmLAAqaCwAzmksAGhrLAACbSwApm4sAEBwLADacSwAdHMsAA51LACydiwATHgsAOZ5LACAeywAJH0sAL5+LABYgCwA8oEsAJaDLAAwhSwAyoYsAG6ILAAIiiwAoossADyNLADWjiwAepAsABSSLACukywASJUsAOKWLACGmCwAIJosAMSbLABenSwA+J4sAJKgLAAsoiwA0KMsAGqlLAAEpywAnqgsAEKqLADcqywAdq0sABqvLAC0sCwATrIsAOizLACCtSwAJrcsAMC4LABauiwA9LssAI69LAAyvywAzMAsAGbCLAAKxCwApMUsAD7HLADYyCwAfMosABbMLACwzSwASs8sAO7QLACI0iwAItQsALzVLABg1ywA+tgsAJTaLAA43CwA0t0sAGzfLAAG4SwAoOIsAETkLADe5SwAeOcsABLpLAC26iwAUOwsAOrtLACE7ywAKPEsAMLyLABc9CwA9vUsAJr3LAA0+SwA2PosAHz8LAAW/iwAsP8sAEoBLQDuAi0AiAQtACIGLQDGBy0AVgktAPoKLQCUDC0ALg4tANIPLQBsES0ABhMtAKAULQA6Fi0A3hctAHgZLQASGy0AthwtAFAeLQDqHy0AjiEtACgjLQDCJC0AXCYtAAAoLQCaKS0ANCstAM4sLQBoLi0ADDAtAKYxLQBAMy0A2jQtAH42LQAYOC0AsjktAEw7LQDmPC0Aij4tACRALQDIQS0AYkMtAPxELQCWRi0AMEgtANRJLQBuSy0ACE0tAKJOLQBGUC0A4FEtAHpTLQAUVS0AuFYtAFJYLQDsWS0AkFstACpdLQDEXi0AXmAtAPhhLQCcYy0ANmUtANBmLQBqaC0ABGotAKhrLQBCbS0A3G4tAIBwLQAaci0AtHMtAFh1LQDydi0AjHgtACZ6LQDAey0AZH0tAP5+LQCYgC0APIItANaDLQBwhS0ACoctAKSILQBIii0A4ostAHyNLQAWjy0AupAtAFSSLQDuky0AiJUtACyXLQDGmC0AYJotAPqbLQCenS0AOJ8tANKgLQBsoi0AEKQtAKqlLQBEpy0A6KgtAIKqLQAcrC0Atq0tAFCvLQD0sC0AjrItACi0LQDCtS0AZrctAAC5LQCaui0APrwtANi9LQByvy0ADMEtAKbCLQBKxC0A5MUtAH7HLQAYyS0AssotAFbMLQDwzS0Ais8tAC7RLQDI0i0AYtQtAAbWLQCg1y0AOtktANTaLQBu3C0AEt4tAKzfLQBG4S0A4OItAHrkLQAe5i0AuOctAFzpLQD26i0AkOwtACruLQDE7y0AaPEtAALzLQCc9C0ANvYtAND3LQB0+S0ADvstAKj8LQBM/i0A5v8tAIABLgAaAy4AvgQuAFgGLgDyBy4AjAkuADALLgDKDC4AZA4uAP4PLgCYES4APBMuANYULgB6Fi4AFBguAK4ZLgBIGy4A4hwuAIYeLgAgIC4AuiEuAFQjLgDuJC4AkiYuACwoLgDGKS4AaisuAAQtLgCeLi4AODAuANwxLgB2My4AEDUuAKo2LgBOOC4A6DkuAII7LgAcPS4Atj4uAFpALgD0QS4AmEMuADJFLgDMRi4AZkguAABKLgCkSy4APk0uANhOLgByUC4AFlIuALBTLgBKVS4A5FYuAIhYLgAiWi4AvFsuAGBdLgD6Xi4AlGAuAC5iLgDIYy4AbGUuAAZnLgCgaC4ARGouAN5rLgB4bS4AEm8uAKxwLgBQci4A6nMuAIR1LgAedy4AwnguAFx6LgD2ey4Amn0uADR/LgDOgC4AaIIuAAKELgCmhS4AQIcuANqILgB0ii4ADowuALKNLgBMjy4A8JAuAIqSLgAklC4AvpUuAFiXLgD8mC4AlpouADCcLgDKnS4Abp8uAAihLgCioi4APKQuAOClLgB6py4AFKkuALiqLgBSrC4A7K0uAIavLgAgsS4AxLIuAF60LgD4tS4AkrcuADa5LgDaui4AfrwuABi+LgCyvy4ATMEuAObCLgCKxC4AJMYuAL7HLgBYyS4ABssuAKDMLgA6zi4A3s8uAHjRLgAS0y4ArNQuAEbWLgDq1y4AhNkuACjbLgDC3C4AXN4uAPbfLgCQ4S4ANOMuAM7kLgBo5i4AAuguAJzpLgBA6y4A2uwuAH7uLgAY8C4AsvEuAEzzLgDm9C4AivYuACT4LgC++S4AWPsuAPz8LgCW/i4AMAAvAMoBLwBuAy8ACAUvAKIGLwBGCC8A4AkvAHoLLwAUDS8Arg4vAFIQLwDsES8AhhMvACAVLwC6Fi8AXhgvAPgZLwCcGy8ANh0vANAeLwBqIC8ABCIvAJ4jLwBCJS8A3CYvAIAoLwAaKi8AtCsvAE4tLwDoLi8AjDAvACYyLwDAMy8AWjUvAP42LwCYOC8AMjovAMw7LwBwPS8ACj8vAKRALwA+Qi8A2EMvAHxFLwAWRy8AsEgvAFRKLwDuSy8AiE0vACJPLwC8UC8AYFIvAPpTLwCeVS8AOFcvANJYLwBsWi8ABlwvAKpdLwBEXy8A3mAvAHhiLwAcZC8AtmUvAFBnLwDqaC8AhGovAChsLwDCbS8AZm8vAABxLwCaci8ANHQvAM51LwBydy8ADHkvAKZ6LwBAfC8A2n0vAH5/LwAYgS8AsoIvAFaELwDwhS8AiocvAC6JLwDIii8AYowvAPyNLwCWjy8AOpEvANSSLwBulC8ACJYvAKKXLwBGmS8A4JovAIScLwAeni8AuJ8vAFKhLwDsoi8AkKQvACqmLwDEpy8AXqkvAAKrLwCcrC8ANq4vANqvLwB0sS8ADrMvAKi0LwBCti8A5rcvAIC5LwAauy8AtLwvAE6+LwDyvy8AjMEvACbDLwDKxC8AZMYvAP7HLwCYyS8APMsvANbMLwBwzi8ACtAvAK7RLwBI0y8A4tQvAHzWLwAW2C8AutkvAFTbLwDu3C8Akt4vACzgLwDG4S8AYOMvAATlLwCe5i8AOOgvANLpLwB26y8AEO0vAKruLwBE8C8A3vEvAILzLwAc9S8AwPYvAFr4LwD0+S8AjvsvACj9LwDM/i8AZgAwAAACMACaAzAANAUwANgGMAByCDAADAowALALMABKDTAA5A4wAH4QMAAiEjAAvBMwAFYVMADwFjAAlBgwAC4aMADIGzAAYh0wAPweMACgIDAAOiIwANQjMAB4JTAAEicwAKwoMABGKjAA6iswAIQtMAAeLzAAuDAwAFwyMAD2MzAAkDUwACo3MADOODAAaDowAAI8MACmPTAAQD8wANpAMAB0QjAADkQwALJFMABMRzAA5kgwAIBKMAAaTDAAvk0wAFhPMADyUDAAllIwADBUMADKVTAAZFcwAAhZMACiWjAAPFwwAOBdMAB6XzAAFGEwAK5iMABIZDAA7GUwAIZnMAAgaTAAumowAFRsMAD4bTAAkm8wACxxMADQcjAAanQwAAR2MACedzAAOHkwANx6MAB2fDAAEH4wALR/MABOgTAA6IIwAIKEMAAmhjAAwIcwAFqJMAD0ijAAmIwwADKOMADMjzAAZpEwAAqTMACklDAAPpYwANiXMAB8mTAAFpswALCcMABUnjAA7p8wAIihMAAiozAAxqQwAGCmMAD6pzAAlKkwAC6rMADIrDAAbK4wAAawMACgsTAARLMwAN60MAB4tjAAErgwALa5MABQuzAA6rwwAIS+MAAewDAAwsEwAFzDMAD2xDAAmsYwADTIMADOyTAAaMswAAzNMACmzjAAQNAwANrRMAB00zAAGNUwALLWMABW2DAA8NkwAIrbMAAk3TAAvt4wAGLgMAD84TAAluMwADDlMADU5jAAbugwAAjqMACs6zAARu0wAODuMAB68DAAFPIwALjzMABS9TAA7PYwAIb4MAAq+jAAxPswAF79MAD4/jAAnAAxADYCMQDQAzEAagUxAAQHMQCoCDEAQgoxANwLMQCADTEAGg8xALQQMQBOEjEA8hMxAIwVMQAmFzEAwBgxAGQaMQD+GzEAmB0xADIfMQDWIDEAcCIxAAokMQCkJTEAPicxAOIoMQB8KjEAICwxALotMQBULzEA7jAxAIgyMQAsNDEAxjUxAGA3MQD6ODEAnjoxADg8MQDSPTEAbD8xABBBMQCqQjEAREQxAN5FMQCCRzEAHEkxALZKMQBQTDEA6k0xAI5PMQAoUTEAzFIxAGZUMQAAVjEAmlcxADRZMQDYWjEAclwxAAxeMQCmXzEAQGExAORiMQB+ZDEAGGYxALxnMQBWaTEA8GoxAIpsMQAubjEAyG8xAGJxMQD8cjEAlnQxADp2MQDUdzEAeHkxABJ7MQCsfDEARn4xAOB/MQCEgTEAHoMxALiEMQBShjEA7IcxAJCJMQAqizEAzowxAGiOMQACkDEAnJExADaTMQDalDEAdJYxAA6YMQComTEAQpsxAOacMQCAnjEAJKAxAL6hMQBYozEA8qQxAIymMQAwqDEAyqkxAGSrMQD+rDEAmK4xADywMQDWsTEAcLMxABS1MQCutjEASLgxAOK5MQCGuzEAIL0xALq+MQBUwDEA+MExAJLDMQAsxTEAxsYxAGDIMQAEyjEAnssxADjNMQDczjEAdtAxABDSMQCq0zEARNUxAOjWMQCC2DEAHNoxAMDbMQBa3TEA9N4xAI7gMQAy4jEAzOMxAGblMQAA5zEAmugxAD7qMQDY6zEAcu0xABbvMQCw8DEASvIxAOTzMQCI9TEAIvcxALz4MQBW+jEA8PsxAJT9MQAu/zEAyAAyAGwCMgAGBDIAoAUyADoHMgDeCDIAeAoyABIMMgCsDTIARg8yAOoQMgCEEjIAHhQyAMIVMgBcFzIA9hgyAJAaMgA0HDIAzh0yAGgfMgACITIApiIyAEAkMgDaJTIAdCcyABgpMgCyKjIATCwyAPAtMgCKLzIAJDEyAL4yMgBYNDIA/DUyAJY3MgAwOTIAyjoyAG48MgAIPjIAoj8yAEZBMgDgQjIAekQyABRGMgCuRzIAUkkyAOxKMgCGTDIAIE4yALpPMgBeUTIA+FIyAJJUMgA2VjIA0FcyAGpZMgAEWzIAqFwyAEJeMgDcXzIAdmEyABpjMgC0ZDIATmYyAPJnMgCMaTIAJmsyAMBsMgBkbjIA/m8yAJhxMgAyczIAzHQyAHB2MgAKeDIApHkyAD57MgDifDIAfH4yABaAMgCwgTIAVIMyAO6EMgCIhjIAIogyAMaJMgBgizIA+owyAJSOMgA4kDIA0pEyAGyTMgAGlTIAqpYyAESYMgDemTIAgpsyABydMgC2njIAUKAyAOqhMgCOozIAKKUyAMKmMgBcqDIA9qkyAJqrMgA0rTIA2K4yAHKwMgAMsjIAprMyAEC1MgDktjIAfrgyABi6MgCyuzIATL0yAPC+MgCKwDIALsIyAMjDMgBixTIA/MYyAJbIMgA6yjIA1MsyAG7NMgAIzzIAotAyAEbSMgDg0zIAhNUyAB7XMgC42DIAUtoyAOzbMgCQ3TIAKt8yAMTgMgBe4jIA+OMyAJzlMgA25zIA2ugyAHTqMgAO7DIAqO0yAELvMgDm8DIAgPIyABr0MgC09TIAWPcyAPL4MgCM+jIAJvwyAMr9MgBk/zIA/gAzAJgCMwAyBDMA1gUzAHAHMwAKCTMArgozAEgMMwDiDTMAfA8zACARMwC6EjMAVBQzAO4VMwCSFzMALBkzAMYaMwBgHDMA+h0zAJ4fMwA4ITMA0iIzAHYkMwAQJjMAqiczAEQpMwDoKjMAgiwzABwuMwC2LzMAWjEzAPQyMwCONDMAKDYzAMI3MwBmOTMAADszAJo8MwA+PjMA2D8zAHJBMwAMQzMAsEQzAEpGMwDkRzMAfkkzABhLMwC8TDMAVk4zAPBPMwCUUTMALlMzAMhUMwBiVjMABlgzAKBZMwA6WzMA1FwzAG5eMwASYDMArGEzAEZjMwDqZDMAhGYzAB5oMwC4aTMAXGszAPZsMwCQbjMAKnAzAMRxMwBoczMAAnUzAJx2MwBAeDMA2nkzAHR7MwAOfTMAsn4zAEyAMwDmgTMAgIMzACSFMwC+hjMAWIgzAPKJMwCMizMAMI0zAMqOMwBukDMACJIzAKKTMwA8lTMA1pYzAHqYMwAUmjMArpszAEidMwDinjMAhqAzACCiMwC6ozMAXqUzAPimMwCSqDMALKozANCrMwBqrTMABK8zAJ6wMwBCsjMA3LMzAHa1MwAQtzMAqrgzAE66MwDouzMAgr0zACa/MwDAwDMAWsIzAPTDMwCYxTMAMsczAMzIMwBmyjMAAMwzAKTNMwA+zzMA2NAzAHzSMwAW1DMAsNUzAErXMwDu2DMAiNozACLcMwC83TMAVt8zAPrgMwCU4jMALuQzANLlMwBs5zMABukzAKDqMwBE7DMA3u0zAHjvMwAS8TMAtvIzAFD0MwDq9TMAhPczAB75MwDC+jMAXPwzAAD+MwCa/zMANAE0AM4CNABoBDQADAY0AKYHNABACTQA2go0AHQMNAAYDjQAsg80AEwRNADwEjQAihQ0ACQWNAC+FzQAYhk0APwaNACWHDQAMB40ANQfNABuITQACCM0AKIkNAA8JjQA4Cc0AHopNAAeKzQAuCw0AFIuNADsLzQAhjE0ACozNADENDQAXjY0APg3NACcOTQANjs0ANA8NAB0PjQADkA0AKhBNABWQzQA+kQ0AJRGNAAuSDQAyEk0AGxLNAAGTTQAoE40AERQNADeUTQAeFM0ABJVNACsVjQAUFg0AOpZNACOWzQAKF00AMJeNABcYDQA9mE0AJpjNAA0ZTQAzmY0AGhoNAACajQApms0AEBtNADabjQAfnA0ABhyNACyczQATHU0APB2NACKeDQAJHo0AL57NABYfTQA/H40AJaANAAwgjQA1IM0AG6FNAAIhzQAoog0AEaKNADgizQAeo00ABSPNACukDQAUpI0AOyTNACGlTQAKpc0AMSYNABemjQA+Js0AJydNAA2nzQA0KA0AGqiNAAEpDQAqKU0AEKnNADmqDQAgKo0ABqsNAC0rTQATq80APKwNACMsjQAJrQ0AMC1NABatzQA/rg0AJi6NAAyvDQA1r00AHC/NAAKwTQApMI0AD7ENADixTQAfMc0ACDJNAC6yjQAVMw0AO7NNACIzzQALNE0AMbSNABg1DQA+tU0AJTXNAA42TQA0to0AGzcNAAQ3jQAqt80AEThNADe4jQAguQ0ABzmNAC25zQAUOk0APTqNACO7DQAKO40AMLvNABc8TQAAPM0AJr0NAA09jQA2Pc0AHL5NAAM+zQApvw0AEr+NADk/zQAfgE1ABgDNQCyBDUAVgY1APAHNQCKCTUALgs1AMgMNQBiDjUA/A81AKARNQA6EzUA1BQ1AG4WNQASGDUArBk1AEYbNQDgHDUAeh41AB4gNQC4ITUAUiM1APYkNQCQJjUAKig1AMQpNQBoKzUAAi01AJwuNQA2MDUA0DE1AHQzNQAONTUAqDY1AEw4NQDmOTUAgDs1ABo9NQC+PjUAWEA1APJBNQCMQzUAJkU1AMpGNQBkSDUA/kk1AKJLNQA8TTUA1k41AHBQNQAUUjUArlM1AEhVNQDiVjUAhlg1ACBaNQC6WzUAVF01AO5eNQCSYDUALGI1AMZjNQBqZTUABGc1AJ5oNQA4ajUA3Gs1AHZtNQAQbzUAqnA1AERyNQDoczUAgnU1ABx3NQDAeDUAWno1APR7NQCOfTUAMn81AMyANQBmgjUAAIQ1AKSFNQA+hzUA2Ig1AHKKNQAWjDUAsI01AEqPNQDkkDUAiJI1ACKUNQC8lTUAVpc1APqYNQCUmjUALpw1AMidNQBinzUABqE1AKCiNQA6pDUA3qU1AHinNQASqTUArKo1AFCsNQDqrTUAhK81AB6xNQC4sjUAXLQ1APa1NQCQtzUANLk1AM66NQBovDUAAr41AKa/NQBAwTUA2sI1AHTENQAOxjUAssc1AEzJNQDmyjUAisw1ACTONQC+zzUAWNE1APzSNQCW1DUAMNY1AMrXNQBu2TUACNs1AKLcNQA83jUA1t81AHrhNQAU4zUAruQ1AFLmNQDs5zUAhuk1ACDrNQDE7DUAXu41APjvNQCS8TUANvM1AND0NQBq9jUABPg1AJ75NQBC+zUA3Pw1AHb+NQAQADYAtAE2AE4DNgDoBDYAggY2ACYINgDACTYAWgs2AP4MNgCYDjYAMhA2AMwRNgBmEzYAChU2AKQWNgA+GDYA2Bk2AHwbNgAWHTYAsB42AFQgNgDuITYAiCM2ACIlNgDGJjYAYCg2APopNgCUKzYALi02ANIuNgBsMDYABjI2AKozNgBENTYA3jY2AHg4NgASOjYAtjs2AFA9NgDqPjYAjkA2AChCNgDCQzYAXEU2AABHNgCaSDYANEo2AM5LNgByTTYADE82AKZQNgBAUjYA5FM2AH5VNgAYVzYAslg2AExaNgDwWzYAil02ACRfNgC+YDYAYmI2APxjNgCWZTYAOmc2ANRoNgBuajYACGw2AKxtNgBGbzYA4HA2AHpyNgAUdDYAuHU2AFJ3NgDseDYAkHo2ACp8NgDEfTYAXn82AAKBNgCcgjYANoQ2ANCFNgBqhzYADok2AKiKNgBCjDYA5o02AICPNgAakTYAtJI2AE6UNgDylTYAjJc2ACaZNgDKmjYAZJw2AP6dNgCYnzYAPKE2ANaiNgBwpDYACqY2AK6nNgBIqTYA4qo2AHysNgAWrjYAuq82AFSxNgDusjYAkrQ2ACy2NgDGtzYAYLk2APq6NgCevDYAOL42ANK/NgB2wTYAEMM2AKrENgBExjYA6Mc2AILJNgAcyzYAtsw2AFrONgD0zzYAjtE2ACjTNgDC1DYAZtY2AADYNgCk2TYAPts2ANjcNgBy3jYADOA2ALDhNgBK4zYA5OQ2AH7mNgAY6DYAvOk2AFbrNgDw7DYAlO42AC7wNgDI8TYAYvM2AAb1NgCg9jYAOvg2ANT5NgBu+zYAEv02AKz+NgBGADcA6gE3AIQDNwAeBTcAuAY3AFwINwD2CTcAkAs3ACoNNwDEDjcAaBA3AAISNwCcEzcAQBU3ANoWNwB0GDcADho3ALIbNwBMHTcA5h43AIAgNwAkIjcAviM3AFglNwDyJjcAjCg3ADAqNwDKKzcAZC03AAgvNwCiMDcAPDI3ANYzNwB6NTcAFDc3AK44NwBIOjcA4js3AIY9NwAgPzcAukA3AF5CNwD4QzcAkkU3ACxHNwDQSDcAako3AARMNwCeTTcAQk83ANxQNwB2UjcAEFQ3AKpVNwBOVzcA6Fg3AIJaNwAmXDcAwF03AFpfNwD0YDcAmGI3ADJkNwDMZTcAZmc3AAppNwCkajcAPmw3ANhtNwBybzcAFnE3ALByNwBKdDcA7nU3AIh3NwAieTcAvHo3AGB8NwD6fTcAlH83AC6BNwDSgjcAbIQ3AAaGNwCghzcAOok3AN6KNwB4jDcAHI43ALaPNwBQkTcA6pI3AISUNwAeljcAwpc3AFyZNwD2mjcAmpw3ADSeNwDOnzcAaKE3AAyjNwCmpDcAQKY3ANqnNwB+qTcAGKs3ALKsNwBMrjcA5q83AIqxNwAkszcAvrQ3AGK2NwD8tzcAlrk3ADC7NwDUvDcAbr43AAjANwCiwTcAPMM3AODENwB6xjcAFMg3AK7JNwBSyzcA7Mw3AIbONwAq0DcAxNE3AF7TNwD41DcAktY3ADbYNwDQ2TcAats3AA7dNwCo3jcAQuA3ANzhNwCA4zcAGuU3ALTmNwBO6DcA8uk3AIzrNwAm7TcAwO43AGTwNwD+8TcAmPM3ADL1NwDW9jcAcPg3AAr6NwCk+zcASP03AOL+NwB8ADgAFgI4ALADOABUBTgA7gY4AIgIOAAsCjgAxgs4AGANOAD6DjgAnhA4ADgSOADSEzgAbBU4ABAXOACqGDgARBo4AN4bOAB4HTgAHB84ALYgOABQIjgA9CM4AI4lOAAoJzgAwig4AGYqOAAALDgAmi04ADQvOADOMDgAcjI4AAw0OACmNTgASjc4AOQ4OAB+OjgAGDw4ALw9OABWPzgA8EA4AIpCOAAkRDgAyEU4AGJHOAD8SDgAoEo4ADpMOADUTTgAbk84ABJROACsUjgARlQ4AOBVOACEVzgAHlk4ALhaOABSXDgA7F04AJBfOAAqYTgAxGI4AGhkOAACZjgAnGc4ADZpOADQajgAdGw4AA5uOACobzgATHE4AOZyOACAdDgAGnY4AL53OABYeTgA8no4AIx8OAAmfjgAyn84AGSBOAD+gjgAooQ4ADyGOADWhzgAcIk4ABSLOACujDgASI44AOKPOAB8kTgAIJM4ALqUOABUljgA+Jc4AJKZOAAsmzgAxpw4AGqeOAAEoDgAnqE4ADijOADSpDgAdqY4ABCoOACqqTgARKs4AOisOACCrjgAHLA4AMCxOABaszgA9LQ4AI62OAAouDgAzLk4AGa7OAAAvTgAmr44AD7AOADYwTgAcsM4ABbFOACwxjgASsg4AOTJOAB+yzgAIs04ALzOOABW0DgA+tE4AJTTOAAu1TgAyNY4AGLYOAAG2jgAoNs4ADrdOADe3jgAeOA4ABLiOACs4zgAUOU4AOrmOACE6DgAHuo4ALjrOABc7TgA9u44AJDwOAA08jgAzvM4AGj1OAAC9zgApvg4AED6OADa+zgAdP04AA7/OACyADkATAI5AOYDOQCKBTkAJAc5AL4IOQBYCjkA/As5AJYNOQAwDzkAyhA5AGQSOQAIFDkAohU5ADwXOQDgGDkAeho5ABQcOQCuHTkAUh85AOwgOQCGIjkAICQ5ALolOQBeJzkA+Cg5AJIqOQA2LDkA0C05AGovOQAEMTkAqDI5AEI0OQDcNTkAdjc5ABA5OQC0OjkATjw5AOg9OQCMPzkAJkE5AMBCOQBaRDkA/kU5AJhHOQAySTkAzEo5AGZMOQAKTjkApE85AD5ROQDiUjkAfFQ5ABZWOQCwVzkASlk5AO5aOQCIXDkAIl45ALxfOQBgYTkA+mI5AJRkOQA4ZjkA0mc5AGxpOQAGazkAqmw5AERuOQDebzkAeHE5ABJzOQC2dDkAUHY5AOp3OQCOeTkAKHs5AMJ8OQBcfjkAAIA5AJqBOQA0gzkAzoQ5AGiGOQAMiDkApok5AECLOQDkjDkAfo45ABiQOQCykTkAVpM5APCUOQCKljkAJJg5AL6ZOQBimzkA/Jw5AJaeOQA6oDkA1KE5AG6jOQAIpTkArKY5AEaoOQDqqTkAjqs5ACitOQDCrjkAXLA5AACyOQCaszkANLU5AM62OQByuDkADLo5AKa7OQBAvTkA7r45AIjAOQAiwjkAvMM5AGDFOQD6xjkAlMg5AC7KOQDSyzkAbM05AAbPOQCq0DkARNI5AN7TOQB41TkAHNc5ALbYOQBQ2jkA6ts5AITdOQAo3zkAwuA5AFziOQAA5DkAmuU5ADTnOQDO6DkAcuo5AAzsOQCm7TkAQO85AOTwOQB+8jkAGPQ5ALL1OQBM9zkA8Pg5AIr6OQAk/DkAyP05AGL/OQD8ADoAlgI6ADoEOgDUBToAbgc6AAgJOgCiCjoARgw6AOANOgB6DzoAFBE6ALgSOgBSFDoA7BU6AJAXOgAqGToAxBo6AF4cOgACHjoAnB86ADYhOgDQIjoAaiQ6AA4mOgCoJzoAQik6ANwqOgCALDoAGi46ALQvOgBYMToA8jI6AIw0OgAmNjoAwDc6AGQ5OgD+OjoAmDw6ADw+OgDWPzoAcEE6AApDOgCuRDoASEY6AOJHOgB8SToAFks6ALpMOgBUTjoA7k86AJJROgAsUzoAxlQ6AGBWOgAEWDoAnlk6ADhbOgDSXDoAdl46ABBgOgCqYToARGM6AN5kOgCCZjoAHGg6ALZpOgBaazoA9Gw6AI5uOgAocDoAzHE6AGZzOgAAdToAmnY6ADR4OgDYeToAcns6AAx9OgCmfjoASoA6AOSBOgB+gzoAIoU6ALyGOgBWiDoA8Ik6AJSLOgAujToAyI46AGKQOgD8kToAoJM6ADqVOgDUljoAeJg6ABKaOgCsmzoARp06AOqeOgCEoDoAHqI6ALijOgBSpToA9qY6AJCoOgAqqjoAxKs6AGitOgACrzoAnLA6AECyOgDaszoAdLU6AA63OgCyuDoATLo6AOa7OgCAvToAGr86AL7AOgBYwjoA8sM6AJbFOgAwxzoAysg6AGTKOgAIzDoAos06ADzPOgDW0DoAetI6ABTUOgCu1ToASNc6AOLYOgCG2joAINw6ALrdOgBe3zoA+OA6AJLiOgAs5DoAxuU6AGrnOgAE6ToAnuo6AELsOgDc7ToAdu86ABDxOgC08joATvQ6AOj1OgCC9zoAHPk6AMD6OgBa/DoA9P06AI7/OgAyATsAzAI7AGYEOwAKBjsApAc7AD4JOwDYCjsAfAw7ABYOOwCwDzsAShE7AOQSOwCIFDsAIhY7ALwXOwBgGTsA+ho7AJQcOwAuHjsA0h87AGwhOwAGIzsAoCQ7ADomOwDeJzsAeCk7ABIrOwCsLDsAUC47AOovOwCEMTsAKDM7AMI0OwBcNjsA9jc7AJo5OwA0OzsAzjw7AGg+OwACQDsApkE7AEBDOwDaRDsAfkY7ABhIOwCySTsATEs7APBMOwCKTjsAJFA7AL5ROwBYUzsA/FQ7AJZWOwAwWDsA1Fk7AG5bOwAIXTsAol47AEZgOwDgYTsAemM7ABRlOwCuZjsAUmg7AOxpOwCGazsAKm07AMRuOwBecDsA+HE7AJxzOwA2dTsA0HY7AGp4OwAEejsAqHs7AEJ9OwDcfjsAdoA7ABqCOwC+gzsAYoU7APyGOwCWiDsAMIo7ANSLOwBujTsACI87AKKQOwBGkjsA4JM7AHqVOwAUlzsAuJg7AFKaOwDsmzsAhp07ACqfOwDEoDsAXqI7APijOwCSpTsANqc7ANCoOwBqqjsABKw7AKitOwBCrzsA3LA7AICyOwAatDsAtLU7AE63OwDouDsAjLo7ACa8OwDAvTsAWr87AP7AOwCYwjsAMsQ7ANbFOwBwxzsACsk7AKTKOwBIzDsA4s07AHzPOwAW0TsAutI7AFTUOwDu1TsAiNc7ACzZOwDG2jsAYNw7APrdOwCU3zsAOOE7ANLiOwBs5DsAEOY7AKrnOwBE6TsA3uo7AILsOwAc7jsAtu87AFDxOwDq8jsAjvQ7ACj2OwDC9zsAZvk7AAD7OwCa/DsANP47ANj/OwByATwADAM8AKYEPABKBjwA5Ac8AH4JPAAYCzwAvAw8AFYOPADwDzwAihE8ACQTPADIFDwAYhY8APwXPACgGTwAOhs8ANQcPABuHjwAEiA8AKwhPABGIzwA4CQ8AHomPAAeKDwAuCk8AFIrPAD2LDwAkC48ACowPADEMTwAaDM8AAI1PACcNjwANjg8ANA5PAB0OzwADj08AKg+PABCQDwA5kE8AIBDPAAaRTwAvkY8AFhIPADySTwAjEs8ADBNPADKTjwAZFA8AP5RPACYUzwAPFU8ANZWPABwWDwAClo8AK5bPABIXTwA4l48AIZgPAAgYjwAumM8AFRlPAD4ZjwAkmg8ACxqPADGazwAYG08AARvPACecDwAOHI8ANxzPAB2dTwAEHc8AKp4PABOejwA6Hs8AIJ9PAAcfzwAtoA8AFqCPAD0gzwAjoU8ACiHPADMiDwAZoo8AACMPACkjTwAPo88ANiQPABykjwADJQ8ALCVPABKlzwA5Jg8AH6aPAAinDwAvJ08AFafPAD6oDwAlKI8AC6kPADIpTwAbKc8AAapPACgqjwAOqw8ANStPAB4rzwAErE8AKyyPABQtDwA6rU8AIS3PAAeuTwAwro8AFy8PAD2vTwAkL88ACrBPADOwjwAaMQ8AALGPACcxzwAQMk8ANrKPAB0zDwAGM48ALLPPABM0TwA5tI8AIrUPAAk1jwAvtc8AFjZPADy2jwAltw8ADDePADK3zwAbuE8AAjjPACi5DwAPOY8AODnPAB66TwAFOs8AK7sPABI7jwA7O88AIbxPAAg8zwAuvQ8AF72PAD49zwAkvk8ADb7PADQ/DwAav48AAQAPQCoAT0AQgM9ANwEPQB2Bj0AEAg9ALQJPQBOCz0A6Aw9AIIOPQAmED0AwBE9AFoTPQD+FD0AmBY9ADIYPQDMGT0AcBs9AAodPQCkHj0APiA9ANghPQB8Iz0AFiU9ALAmPQBUKD0A7ik9AIgrPQAiLT0AvC49AGAwPQD6MT0AlDM9ADg1PQDSNj0AbDg9AAY6PQCqOz0ARD09AN4+PQB4QD0AEkI9ALZDPQBQRT0A6kY9AI5IPQAoSj0Awks9AFxNPQAATz0AmlA9ADRSPQDOUz0AclU9AAxXPQCmWD0AQFo9ANpbPQB+XT0AGF89ALJgPQBWYj0A8GM9AIplPQAkZz0Avmg9AGJqPQD8az0Alm09ADpvPQDUcD0AbnI9AAh0PQCsdT0ARnc9AOB4PQB6ej0AFHw9ALh9PQBSfz0A7IA9AJCCPQAqhD0AxIU9AF6HPQACiT0AnIo9ADaMPQDQjT0Aao89AA6RPQCokj0AQpQ9ANyVPQCAlz0AGpk9ALSaPQBYnD0A8p09AIyfPQAmoT0AwKI9AGSkPQD+pT0AmKc9ADKpPQDWqj0AcKw9AAquPQCurz0ASLE9AOKyPQB8tD0AILY9ALq3PQBUuT0A7ro9AIi8PQAsvj0Axr89AGDBPQD6wj0AnsQ9ADjGPQDSxz0Adsk9ABDLPQCqzD0ARM49AN7PPQCC0T0AHNM9ALbUPQBa1j0A9Nc9AI7ZPQAo2z0AzNw9AGbePQAA4D0AmuE9ADTjPQDY5D0AcuY9AAzoPQCm6T0ASus9AOTsPQB+7j0AIvA9ALzxPQBW8z0A8PQ9AIr2PQAu+D0AyPk9AGL7PQD8/D0AoP49ADoAPgDUAT4AeAM+ABIFPgCsBj4ARgg+AOoJPgCECz4AHg0+ALgOPgBSED4A9hE+AJATPgAqFT4AxBY+AGgYPgACGj4AnBs+AEAdPgDaHj4AdCA+AA4iPgCyIz4ATCU+AOYmPgCAKD4AGio+AL4rPgBYLT4A8i4+AIwwPgAwMj4AyjM+AGQ1PgAINz4Aojg+ADw6PgDWOz4Aej0+ABQ/PgCuQD4ASEI+AOJDPgCGRT4AIEc+ALpIPgBeSj4A+Es+AJJNPgAsTz4A0FA+AGpSPgAEVD4AnlU+ADhXPgDcWD4Adlo+ABBcPgCqXT4ATl8+AOhgPgCCYj4AJmQ+AMBlPgBaZz4A9Gg+AJhqPgAybD4AzG0+AGZvPgAKcT4ApHI+AD50PgDYdT4AfHc+ABZ5PgCwej4ASnw+AOR9PgCIfz4AIoE+ALyCPgBghD4A+oU+AJSHPgAuiT4A0oo+AGyMPgAGjj4AoI8+ADqRPgDekj4AeJQ+ABKWPgCslz4AUJk+AOqaPgCEnD4AKJ4+AMKfPgBcoT4A9qI+AJqkPgA0pj4Azqc+AGipPgACqz4Apqw+AECuPgDarz4AdLE+ABizPgCytD4ATLY+APC3PgCKuT4AJLs+AL68PgBYvj4A/L8+AJbBPgAwwz4AysQ+AG7GPgAIyD4Aosk+AEbLPgDgzD4Aes4+ABTQPgC40T4AUtM+AOzUPgCG1j4AINg+AMTZPgBe2z4A+Nw+AJzePgA24D4A0OE+AGrjPgAO5T4AqOY+AELoPgDc6T4Adus+ABrtPgC07j4ATvA+AOjxPgCM8z4AJvU+AMD2PgBk+D4A/vk+AJj7PgAy/T4AzP4+AHAAPwAKAj8ApAM/AD4FPwDiBj8AfAg/ABYKPwC6Cz8AVA0/AO4OPwCIED8AIhI/AMYTPwBgFT8A+hY/AJQYPwA4Gj8A0hs/AGwdPwAQHz8AqiA/AEQiPwDeIz8AgiU/ABwnPwC2KD8AUCo/APQrPwCOLT8AKC8/AMIwPwBmMj8AADQ/AJo1PwA0Nz8Azjg/AHI6PwAMPD8Apj0/AEo/PwDkQD8AfkI/ABhEPwCyRT8AVkc/APBIPwCKSj8AJEw/AMhNPwBiTz8A/FA/AKBSPwA6VD8A1FU/AG5XPwAIWT8ArFo/AEZcPwDgXT8Ael8/AB5hPwC4Yj8AUmQ/APZlPwCQZz8AKmk/AMRqPwBobD8AAm4/AJxvPwA2cT8A0HI/AHR0PwAOdj8AqHc/AEx5PwDmej8AgHw/ABp+PwC+fz8AWIE/APKCPwCMhD8AJoY/AMqHPwBkiT8A/oo/AKKMPwA8jj8A1o8/AHCRPwAUkz8ArpQ/AEiWPwDilz8AfJk/ACCbPwC6nD8AVJ4/AO6fPwCSoT8ALKM/AMakPwBgpj8ABKg/AJ6pPwA4qz8A3Kw/AHauPwAQsD8AqrE/AESzPwDotD8AgrY/ABy4PwDAuT8AWrs/APS8PwCOvj8AMsA/AMzBPwBmwz8AAMU/AJrGPwA+yD8A2Mk/AHLLPwAWzT8AsM4/AErQPwDk0T8AiNM/ACLVPwC81j8AVtg/APDZPwCU2z8ALt0/AMjePwBs4D8ABuI/AKDjPwA65T8A3uY/AHjoPwAS6j8ArOs/AEbtPwDq7j8AhPA/AB7yPwDC8z8AXPU/APb2PwCQ+D8ANPo/AM77PwBo/T8AAv8/AJwAQABAAkAA2gNAAHQFQAAOB0AAsghAAEwKQADmC0AAig1AACQPQAC+EEAAWBJAAPITQACWFUAAMBdAAMoYQABuGkAACBxAAKIdQAA8H0AA4CBAAHoiQAAUJEAAriVAAEgnQADsKEAAhipAACAsQAC6LUAAXi9AAPgwQACSMkAANjRAANA1QABqN0AABDlAAJ46QABCPEAA3D1AAHY/QAAQQUAAtEJAAE5EQADoRUAAjEdAACZJQADASkAAWkxAAPRNQACYT0AAMlFAAMxSQABmVEAAClZAAKRXQAA+WUAA4lpAAHxcQAAWXkAAsF9AAFRhQADuYkAAiGRAACJmQAC8Z0AAYGlAAPpqQACUbEAAOG5AANJvQABscUAABnNAAKp0QABEdkAA3ndAAHh5QAASe0AAtnxAAFB+QADqf0AAhIFAACiDQADChEAAXIZAAACIQACaiUAANItAAM6MQABojkAADJBAAKaRQABAk0AA2pRAAH6WQAAYmEAAsplAAFabQADwnEAAip5AACSgQAC+oUAAYqNAAPykQACWpkAAMKhAANSpQABuq0AACK1AAKyuQABGsEAA4LFAAHqzQAAetUAAuLZAAFK4QADsuUAAhrtAACq9QADEvkAAXsBAAALCQACcw0AANsVAANDGQAB0yEAADspAAKjLQABCzUAA3M5AAIDQQAAa0kAAtNNAAFjVQADy1kAAjNhAACbaQADA20AAZN1AAP7eQACY4EAAMuJAANbjQABw5UAACudAAKToQABI6kAA4utAAHztQAAW70AAuvBAAFTyQADu80AAkvVAADb3QADQ+EAAavpAAA78QACo/UAAQv9AANwAQQCAAkEAGgRBALQFQQBYB0EA8ghBAIwKQQAmDEEAyg1BAGQPQQD+EEEAmBJBADwUQQDWFUEAcBdBAAoZQQCkGkEASBxBAOIdQQB8H0EAFiFBALoiQQBUJEEA7iVBAJInQQAsKUEAxipBAGAsQQD6LUEAni9BADgxQQDSMkEAbDRBABA2QQCqN0EARDlBAOg6QQCCPEEAHD5BALY/QQBQQUEA9EJBAI5EQQAoRkEAwkdBAGZJQQAAS0EAmkxBAD5OQQDYT0EAclFBAAxTQQCwVEEASlZBAORXQQB+WUEAGFtBALxcQQBWXkEA8F9BAIphQQAuY0EAyGRBAGJmQQAGaEEAoGlBADprQQDUbEEAbm5BABJwQQCscUEARnNBAOB0QQCEdkEAHnhBALh5QQBSe0EA9nxBAJB+QQAqgEEAxIFBAGiDQQAChUEAnIZBAECIQQDaiUEAdItBAA6NQQCojkEATJBBAOaRQQCAk0EAGpVBAL6WQQBYmEEA8plBAJabQQAwnUEAyp5BAGSgQQAIokEAoqNBADylQQDWpkEAcKhBABSqQQCuq0EASK1BAOKuQQCGsEEAILJBALqzQQBetUEA+LZBAJK4QQAsukEAxrtBAGq9QQAEv0EAnsBBADjCQQDcw0EAdsVBABDHQQC0yEEATspBAOjLQQCCzUEAHM9BAMDQQQBa0kEA9NNBAI7VQQAy10EAzNhBAGbaQQAK3EEApN1BAD7fQQDY4EEAfOJBABbkQQCw5UEASudBAOToQQCI6kEAIuxBALztQQBg70EA+vBBAJTyQQAu9EEA0vVBAGz3QQAG+UEAoPpBAET8QQDe/UEAeP9BABIBQgCsAkIAUARCAOoFQgCEB0IAHglCAMIKQgBcDEIA9g1CAJoPQgA0EUIAzhJCAGgUQgACFkIAphdCAEAZQgDaGkIAdBxCABgeQgCyH0IATCFCAPAiQgCKJEIAJCZCAL4nQgBiKUIA/CpCAJYsQgAwLkIAyi9CAG4xQgAIM0IAojRCAEY2QgDgN0IAejlCABQ7QgC4PEIAUj5CAOw/QgCGQUIAIENCAMREQgBeRkIA+EdCAJJJQgA2S0IA0ExCAGpOQgAOUEIAqFFCAEJTQgDcVEIAdlZCABpYQgC0WUIATltCAOhcQgCMXkIAJmBCAMBhQgBkY0IA/mRCAJhmQgAyaEIAzGlCAHBrQgAKbUIApG5CAD5wQgDicUIAfHNCABZ1QgC6dkIAVHhCAO55QgCIe0IAIn1CAMZ+QgBggEIA+oFCAJSDQgA4hUIA0oZCAGyIQgAQikIAqotCAESNQgDejkIAeJBCABySQgC2k0IAUJVCAOqWQgCOmEIAKJpCAMKbQgBmnUIAAJ9CAJqgQgA0okIAzqNCAHKlQgAMp0IApqhCAECqQgDkq0IAfq1CABivQgC8sEIAVrJCAPCzQgCKtUIALrdCAMi4QgBiukIA/LtCALS9QgBOv0IA8sBCAIzCQgAwxEIAysVCAG7HQgASyUIAtspCAFDMQgDqzUIAhM9CACjRQgDC0kIAXNRCAPbVQgCa10IANNlCAM7aQgBo3EIAAt5CAKbfQgBA4UIA2uJCAH7kQgAY5kIAsudCAEzpQgDm6kIAiuxCACTuQgC+70IAWPFCAPzyQgCW9EIAMPZCAMr3QgBu+UIACPtCAKL8QgBG/kIA4P9CAHoBQwAUA0MArgRDAFIGQwDsB0MAhglDACALQwDEDEMAXg5DAPgPQwCcEUMANhNDANAUQwBqFkMADhhDAKgZQwBCG0MA3BxDAHYeQwAaIEMAtCFDAE4jQwDoJEMAjCZDACYoQwDAKUMAZCtDAP4sQwCYLkMAMjBDAMwxQwBwM0MACjVDAKQ2QwA+OEMA4jlDAHw7QwAWPUMAsD5DAFRAQwDuQUMAiENDACxFQwDGRkMAYEhDAPpJQwCeS0MAOE1DANJOQwBsUEMAEFJDAKpTQwBEVUMA3lZDAHhYQwAcWkMAtltDAFBdQwDqXkMAjmBDAChiQwDCY0MAZmVDAABnQwCaaEMANGpDAM5rQwBybUMADG9DAKZwQwBKckMA5HNDAH51QwAYd0MAsnhDAFZ6QwDwe0MAin1DACR/QwDIgEMAYoJDAPyDQwCWhUMAOodDANSIQwBuikMAEoxDAKyNQwBGj0MA4JBDAISSQwAelEMAuJVDAFKXQwDsmEMAkJpDACqcQwDEnUMAXp9DAAKhQwCcokMANqRDANqlQwB0p0MADqlDAKiqQwBMrEMA5q1DAICvQwAasUMAtLJDAFi0QwDytUMAjLdDACa5QwDKukMAZLxDAP69QwCiv0MAPMFDANbCQwBwxEMACsZDAK7HQwBIyUMA4spDAHzMQwAgzkMAus9DAFTRQwDu0kMAktRDACzWQwDG10MAatlDAATbQwCe3EMAON5DANLfQwB24UMAEONDAKrkQwBE5kMA6OdDAILpQwAc60MAwOxDAFruQwD070MAjvFDACjzQwDM9EMAZvZDAAD4QwCa+UMAPvtDANj8QwBy/kMADABEALABRABKA0QA5AREAIgGRAAiCEQAvAlEAFYLRADwDEQAlA5EAC4QRADIEUQAYhNEAAYVRACgFkQAOhhEAN4ZRAB4G0QAEh1EAKweRABGIEQA6iFEAIQjRAAeJUQAuCZEAFwoRAD2KUQAkCtEACotRADOLkQAaDBEAAIyRACmM0QAQDVEANo2RAB0OEQADjpEALI7RABMPUQA5j5EAIBARAAkQkQAvkNEAFhFRAD8RkQAlkhEADBKRADKS0QAbk1EAAhPRACiUEQAPFJEANZTRAB6VUQAFFdEAK5YRABIWkQA7FtEAIZdRAAgX0QAxGBEAF5iRAD4Y0QAkmVEACxnRADQaEQAampEAARsRACebUQAQm9EANxwRAB2ckQAEHREALR1RABOd0QA6HhEAIx6RAAmfEQAwH1EAFp/RAD0gEQAmIJEADKERADMhUQAZodEAAqJRACkikQAPoxEAOKNRAB8j0QAFpFEALCSRABUlEQA7pVEAIiXRAAimUQAvJpEAGCcRAD6nUQAlJ9EAC6hRADSokQAbKREAAamRACgp0QARKlEAN6qRAB4rEQAHK5EALavRABQsUQA6rJEAIS0RAAotkQAwrdEAFy5RAD2ukQAmrxEADS+RADOv0QAcsFEAAzDRACmxEQAQMZEANrHRAB+yUQAGMtEALLMRABMzkQA8M9EAIrRRAAk00QAyNREAGLWRAD810QAltlEADDbRADU3EQAbt5EAAjgRACi4UQARuNEAODkRAB65kQAFOhEALjpRABS60QA7OxEAJDuRAAq8EQAxPFEAF7zRAD49EQAnPZEADb4RADQ+UQAavtEAA79RACo/kQAQgBFAOYBRQCAA0UAGgVFALQGRQBOCEUA8glFAIwLRQAmDUUAwA5FAGQQRQD+EUUAmBNFADIVRQDWFkUAcBhFAAoaRQCkG0UASB1FAOIeRQB8IEUAICJFALojRQBUJUUA7iZFAJIoRQAsKkUAxitFAGAtRQD6LkUAnjBFADgyRQDSM0UAbDVFABA3RQCqOEUARDpFAOg7RQCCPUUAHD9FALZARQBQQkUA9ENFAI5FRQAoR0UAwkhFAGZKRQAATEUAmk1FAD5PRQDYUEUAclJFAAxURQCmVUUASldFAORYRQB+WkUAGFxFALxdRQBWX0UA8GBFAIpiRQAuZEUAyGVFAGJnRQAGaUUAoGpFADpsRQDUbUUAbm9FABJxRQCsckUARnRFAOB1RQCEd0UAHnlFALh6RQBcfEUA9n1FAJB/RQAqgUUAzoJFAGiERQAChkUAnIdFADaJRQDaikUAdIxFAA6ORQCoj0UATJFFAOaSRQCAlEUAJJZFAL6XRQBYmUUA8ppFAIycRQAwnkUAyp9FAGShRQD+okUAoqRFADymRQDWp0UAcKlFABSrRQCurEUASK5FAOyvRQCGsUUAILNFALq0RQBUtkUA+LdFAJK5RQAsu0UAxrxFAGq+RQAEwEUAnsFFADjDRQDcxEUAdsZFABDIRQC0yUUATstFAOjMRQCCzkUAHNBFAMDRRQBa00UA9NRFAI7WRQAy2EUAzNlFAGbbRQAA3UUApN5FAD7gRQDY4UUAfONFABblRQCw5kUASuhFAOTpRQCI60UAIu1FALzuRQBW8EUA+vFFAJTzRQAu9UUA0vZFAGz4RQAG+kUAoPtFADr9RQDe/kUAeABGABICRgCsA0YAUAVGAOoGRgCECEYAKApGAMILRgBcDUYA9g5GAJAQRgA0EkYAzhNGAGgVRgACF0YAphhGAEAaRgDaG0YAfh1GABgfRgCyIEYATCJGAOYjRgCKJUYAJCdGAL4oRgBiKkYA/CtGAJYtRgAwL0YAyjBGAG4yRgAINEYAojVGADw3RgDgOEYAejpGABQ8RgC4PUYAUj9GAOxARgCGQkYAIERGAMRFRgBeR0YA+EhGAJJKRgA2TEYA0E1GAGpPRgAEUUYAqFJGAEJURgDcVUYAgFdGABpZRgC0WkYATlxGAPJdRgCMX0YAJmFGAMBiRgBkZEYA/mVGAJhnRgAyaUYAzGpGAHBsRgAKbkYApG9GAEhxRgDickYAfHRGABZ2RgCwd0YAVHlGAO56RgCIfEYALH5GAMZ/RgBggUYA+oJGAJSERgA4hkYA0odGAGyJRgAGi0YAqoxGAESORgDej0YAeJFGAByTRgC2lEYAUJZGAPSXRgCOmUYAKJtGAMKcRgBcnkYAAKBGAJqhRgA0o0YAzqRGAHKmRgAMqEYApqlGAECrRgDkrEYAfq5GABiwRgC8sUYAVrNGAPC0RgCKtkYAJLhGAMi5RgBiu0YA/LxGAJa+RgA6wEYA1MFGAG7DRgAIxUYArMZGAEbIRgDgyUYAhMtGAB7NRgC4zkYAUtBGAOzRRgCQ00YAKtVGAMTWRgBe2EYAAtpGAJzbRgA23UYA0N5GAHTgRgAO4kYAqONGAEzlRgDm5kYAgOhGABrqRgC060YAWO1GAPLuRgCM8EYAMPJGAMrzRgBk9UYA/vZGAJj4RgA8+kYA1vtGAHD9RgAK/0YArgBHAEgCRwDiA0cAfAVHACAHRwC6CEcAVApHAPgLRwCSDUcALA9HAMYQRwBgEkcABBRHAJ4VRwA4F0cA0hhHAHYaRwAQHEcAqh1HAE4fRwDoIEcAgiJHABwkRwDAJUcAWidHAPQoRwCOKkcAKCxHAMwtRwBmL0cAADFHAJoyRwA+NEcA2DVHAHI3RwAWOUcAsDpHAEo8RwDkPUcAfj9HACJBRwC8QkcAVkRHAPBFRwCUR0cALklHAMhKRwBiTEcABk5HAKBPRwA6UUcA3lJHAHhURwASVkcArFdHAEZZRwDqWkcAhFxHAB5eRwC4X0cAXGFHAPZiRwCQZEcAKmZHAM5nRwBoaUcAAmtHAJxsRwA2bkcA2m9HAHRxRwAYc0cAsnRHAEx2RwDmd0cAgHlHACR7RwC+fEcAWH5HAPJ/RwCWgUcAMINHAMqERwBkhkcACIhHAKKJRwA8i0cA4IxHAHqORwAUkEcArpFHAEiTRwDslEcAhpZHACCYRwC6mUcAXptHAPicRwCSnkcANqBHANChRwBqo0cABKVHAJ6mRwBCqEcA3KlHAHarRwAQrUcAtK5HAE6wRwDosUcAgrNHACa1RwDAtkcAWrhHAP65RwCYu0cAMr1HAMy+RwBmwEcACsJHAKTDRwA+xUcA2MZHAHLIRwAWykcAsMtHAFTNRwDuzkcAiNBHACLSRwC800cAYNVHAPrWRwCU2EcALtpHANLbRwBs3UcABt9HAKDgRwBE4kcA3uNHAHjlRwAc50cAtuhHAFDqRwDq60cAhO1HACjvRwDC8EcAXPJHAPbzRwCa9UcANPdHAM74RwBy+kcADPxHAKb9RwBA/0cA2gBIAH4CSAAYBEgAsgVIAEwHSADwCEgAigpIACQMSADIDUgAYg9IAPwQSACWEkgAMBRIANQVSABuF0gACBlIAKIaSABGHEgA4B1IAHofSAAUIUgAuCJIAFIkSADsJUgAkCdIACopSADEKkgAXixIAPgtSACcL0gANjFIANAySAB0NEgADjZIAKg3SABCOUgA8DpIAJQ8SAAuPkgA0j9IAGxBSAAGQ0gAoERIAERGSADeR0gAeElIABJLSAC2TEgAUE5IAOpPSACEUUgAKFNIAMJUSABcVkgAAFhIAJpZSAA0W0gAzlxIAGheSAAMYEgApmFIAEBjSADaZEgAfmZIABhoSACyaUgAVmtIAPBsSACKbkgAJHBIAL5xSABic0gA/HRIAJZ2SAAweEgA1HlIAG57SAAIfUgAon5IAEaASADggUgAeoNIAB6FSAC4hkgAUohIAOyJSACGi0gAKo1IAMSOSABekEgA+JFIAJyTSAA2lUgA0JZIAHSYSAAOmkgAqJtIAEKdSADcnkgAgKBIABqiSAC0o0gATqVIAPKmSACMqEgAJqpIAMqrSABkrUgA/q5IAJiwSAAyskgA1rNIAHC1SAAKt0gApLhIAEi6SADiu0gAfL1IABa/SAC6wEgAVMJIAO7DSACIxUgALMdIAMbISABgykgABMxIAJ7NSAA4z0gA0tBIAGzSSAAQ1EgAqtVIAETXSADe2EgAgtpIABzcSAC23UgAUN9IAPTgSACO4kgAKORIAMzlSABm50gAAOlIAJrqSAA07EgA2O1IAHLvSAAM8UgApvJIAEr0SADk9UgAfvdIABj5SAC8+kgAVvxIAPD9SACU/0gALgFJAMgCSQBiBEkA/AVJAKAHSQA6CUkA1ApJAG4MSQAIDkkArA9JAEYRSQDqEkkAhBRJAB4WSQC4F0kAUhlJAPYaSQCQHEkAKh5JAMQfSQBoIUkAAiNJAJwkSQA2JkkA2idJAHQpSQAOK0kAsixJAEwuSQDmL0kAgDFJABozSQC+NEkAWDZJAPI3SQCMOUkAJjtJAMo8SQBkPkkACEBJAKJBSQA8Q0kA1kRJAHBGSQAUSEkArklJAEhLSQDiTEkAhk5JACBQSQC6UUkAVFNJAPhUSQCSVkkALFhJANBZSQBqW0kABF1JAJ5eSQA4YEkA3GFJAHZjSQAQZUkAtGZJAE5oSQDoaUkAgmtJABxtSQDAbkkAWnBJAPRxSQCOc0kAMnVJAMx2SQBmeEkAAHpJAKR7SQA+fUkA2H5JAHyASQAWgkkAsINJAEqFSQDkhkkAiIhJACKKSQC8i0kAVo1JAPqOSQCUkEkALpJJAMiTSQBslUkABpdJAKCYSQBEmkkA3ptJAHidSQASn0kArKBJAFCiSQDqo0kAhKVJAB6nSQDCqEkAXKpJAParSQCQrUkANK9JAM6wSQBoskkADLRJAKa1SQBAt0kA2rhJAHS6SQAYvEkAsr1JAEy/SQDmwEkAgMJJACTESQC+xUkAYsdJAPzISQCWykkAMMxJAMrNSQBuz0kACNFJAKLSSQA81EkA4NVJAHrXSQAU2UkArtpJAEjcSQDs3UkAht9JACDhSQDE4kkAXuRJAPjlSQCS50kANulJANDqSQBq7EkABO5JAKjvSQBC8UkA3PJJAHb0SQAa9kkAtPdJAE75SQDy+kkAjPxJACb+SQDA/0kAZAFKAAgDSgCiBEoARgZKAOAHSgB6CUoAFAtKAK4MSgBcDkoA9g9KAJARSgA0E0oAzhRKAGgWSgACGEoAphlKAEAbSgDaHEoAfh5KABggSgCyIUoATCNKAOYkSgCKJkoAJChKAL4pSgBYK0oA/CxKAJYuSgAwMEoAyjFKAG4zSgAINUoAojZKADw4SgDgOUoAejtKABQ9SgCuPkoAUkBKAOxBSgCGQ0oAKkVKAMRGSgBeSEoA+ElKAJJLSgA2TUoA0E5KAGpQSgAOUkoAqFNKAEJVSgDcVkoAdlhKABpaSgC0W0oATl1KAOheSgCCYEoAJmJKAMBjSgBkZUoA/mZKAJhoSgAyakoAzGtKAHBtSgAKb0oApHBKAD5ySgDic0oAfHVKABZ3SgCweEoAVHpKAO57SgCIfUoALH9KAMaASgBggkoA+oNKAJSFSgA4h0oA0ohKAGyKSgAGjEoAqo1KAESPSgDekEoAeJJKAByUSgC2lUoAUJdKAOqYSgCOmkoAKJxKAMKdSgBcn0oAAKFKAJqiSgA0pEoAzqVKAHKnSgAMqUoApqpKAECsSgDkrUoAfq9KABixSgC8skoAVrRKAPC1SgCKt0oAJLlKAL66SgBivEoA/L1KAJa/SgA6wUoA1MJKAG7ESgAIxkoArMdKAEbJSgDgykoAesxKAB7OSgC4z0oAUtFKAPbSSgCQ1EoAKtZKAMTXSgBe2UoAAttKAJzcSgA23koA0N9KAHThSgAO40oAqORKAELmSgDm50oAgOlKABrrSgC+7EoAWO5KAPLvSgCM8UoAJvNKAMr0SgBk9koA/vdKAJj5SgA8+0oA1vxKAHD+SgAUAEsArgFLAEgDSwDiBEsAfAZLACAISwC6CUsAVAtLAO4MSwCIDksALBBLAMYRSwBqE0sABBVLAJ4WSwA4GEsA0hlLAHYbSwAQHUsAqh5LAEQgSwDeIUsAgiNLABwlSwDAJksAWihLAPQpSwCOK0sAKC1LAMwuSwBmMEsAADJLAJozSwA+NUsA2DZLAHI4SwAMOksAsDtLAEo9SwDkPksAiEBLACJCSwC8Q0sAVkVLAPBGSwCUSEsALkpLAMhLSwBiTUsA/E5LAKBQSwA6UksA3lNLAHhVSwASV0sArFhLAEZaSwDqW0sAhF1LAB5fSwC4YEsAUmJLAPZjSwCQZUsAKmdLAM5oSwBoaksAAmxLAJxtSwBAb0sA2nBLAHRySwAOdEsAsnVLAEx3SwDmeEsAgHpLACR8SwC+fUsAWH9LAPyASwCWgksAMIRLAMqFSwBkh0sACIlLAKKKSwA8jEsA1o1LAHCPSwAUkUsArpJLAFKUSwDslUsAhpdLACCZSwC6mksAXpxLAPidSwCSn0sALKFLAMaiSwBqpEsABKZLAJ6nSwBCqUsA3KpLAHasSwAQrksAtK9LAE6xSwDosksAgrRLACa2SwDAt0sAWrlLAPS6SwCOvEsAMr5LAMy/SwBwwUsACsNLAKTESwA+xksA2MdLAHzJSwAWy0sAsMxLAErOSwDuz0sAiNFLACLTSwC81EsAYNZLAPrXSwCU2UsALttLANLcSwBs3ksABuBLAKrhSwBE40sA3uRLAHjmSwAc6EsAtulLAFDrSwDq7EsAju5LACjwSwDC8UsAXPNLAPb0SwCa9ksANPhLAM75SwBo+0sADP1LAKb+SwBAAEwA2gFMAH4DTAAYBUwAsgZMAEwITADwCUwAigtMACQNTAC+DkwAYhBMAPwRTACWE0wAMBVMAMoWTABuGEwACBpMAKwbTABGHUwA4B5MAHogTAAUIkwAuCNMAFIlTADsJkwAhihMACAqTADEK0wAXi1MAAIvTACcMEwANjJMANAzTABqNUwADjdMAKg4TABCOkwA3DtMAHY9TAAaP0wAtEBMAFhCTADyQ0wAjEVMACZHTADASEwAZEpMAP5LTACYTUwAMk9MAMxQTABwUkwAClRMAKRVTABIV0wA4lhMAHxaTAAWXEwAul1MAFRfTADuYEwAiGJMACxkTADGZUwAYGdMAARpTACeakwAOGxMANJtTABsb0wAEHFMAKpyTABEdEwA3nVMAHh3TAAceUwAtnpMAFB8TAD0fUwAjn9MACiBTADCgkwAZoRMAACGTACah0wANIlMANiKTAByjEwADI5MAKaPTABAkUwA5JJMAH6UTAAYlkwAvJdMAFaZTADwmkwAipxMAC6eTADIn0wAYqFMAPyiTACgpEwAOqZMANSnTABuqUwACKtMAKysTABGrkwA6q9MAISxTAAes0wAuLRMAFK2TAD2t0wAkLlMACq7TADEvEwAaL5MAALATACcwUwANsNMANrETAB0xkwADshMALLJTABMy0wA5sxMAIDOTAAa0EwAtNFMAFjTTADy1EwAltZMADDYTADK2UwAZNtMAP7cTACi3kwAPOBMANbhTABw40wAFOVMAK7mTABI6EwA4ulMAIbrTAAg7UwAuu5MAF7wTAD48UwAkvNMACz1TADG9kwAavhMAAT6TACe+0wAOP1MANL+TAB2AE0AEAJNAKoDTQBOBU0A6AZNAIIITQAcCk0AwAtNAFoNTQD0Dk0AjhBNADISTQDME00AZhVNAAAXTQCaGE0APhpNANgbTQByHU0AFh9NALAgTQBKIk0A5CNNAIglTQAiJ00AvChNAFYqTQD6K00AlC1NAC4vTQDIME0AYjJNAAY0TQCgNU0ARDdNAN44TQB4Ok0AEjxNAKw9TQBQP00A6kBNAIRCTQAeRE0AwkVNAFxHTQD2SE0AkEpNACpMTQDOTU0AaE9NAAJRTQCmUk0AQFRNANpVTQB0V00AGFlNALJaTQBMXE0A5l1NAIpfTQAkYU0AvmJNAFhkTQD8ZU0AlmdNADBpTQDUak0AbmxNAAhuTQCib00APHFNANZyTQB6dE0AFHZNAK53TQBSeU0A7HpNAIZ8TQAqfk0AxH9NAF6BTQD4gk0AkoRNADaGTQDQh00AaolNAASLTQCejE0AQo5NANyPTQB2kU0AGpNNALSUTQBOlk0A6JdNAIyZTQAmm00AwJxNAFqeTQD+n00AmKFNADKjTQDMpE0AcKZNAAqoTQCkqU0APqtNAOKsTQB8rk0AFrBNALqxTQBUs00A7rRNAIi2TQAiuE0AxrlNAGC7TQD6vE0AlL5NAC7ATQDSwU0AbMNNAAbFTQCqxk0ARMhNAN7JTQB4y00AHM1NALbOTQBQ0E0A6tFNAITTTQAo1U0AwtZNAFzYTQAA2k0AmttNADTdTQDO3k0AcuBNAAziTQCm400AQOVNAOTmTQB+6E0AGOpNALLrTQBM7U0A8O5NAIrwTQAk8k0AyPNNAGL1TQD89k0AlvhNADr6TQDU+00Abv1NAAj/TQCsAE4ARgJOAOADTgB6BU4AHgdOALgITgBSCk4A7AtOAJANTgAqD04AxBBOAGgSTgACFE4AnBVOADYXTgDQGE4AdBpOAA4cTgCoHU4AQh9OAOYgTgCAIk4AGiROAL4lTgBYJ04A8ihOAIwqTgAmLE4Ayi1OAGQvTgD+ME4AojJOADw0TgDWNU4AcDdOAAo5TgCuOk4ASDxOAOI9TgB8P04AFkFOALpCTgBURE4A7kVOAJJHTgAsSU4AxkpOAGBMTgAETk4Ank9OADhRTgDSUk4AdlROABBWTgCqV04ARFlOAN5aTgCCXE4AHF5OAMBfTgBaYU4A9GJOAI5kTgAoZk4AzGdOAGZpTgAAa04AmmxOAD5uTgDYb04AcnFOAAxzTgCmdE4ASnZOAOR3TgCIeU4AIntOALx8TgBWfk4A8H9OAJSBTgAug04AyIROAGKGTgAGiE4AoIlOADqLTgDUjE4AeI5OABKQTgCskU4AUJNOAOqUTgCElk4AHphOALiZTgBcm04A9pxOAJCeTgAqoE4AxKFOAGijTgACpU4AnKZOAECoTgDaqU4AdKtOAA6tTgCyrk4ATLBOAOaxTgCAs04AGrVOAL62TgBYuE4A8rlOAJa7TgAwvU4Ayr5OAGTATgAIwk4AosNOADzFTgDWxk4AeshOABTKTgCuy04ASM1OAOLOTgCG0E4AINJOALrTTgBe1U4A+NZOAJLYTgAs2k4A0NtOAGrdTgAE304AnuBOAELiTgDc404AduVOABDnTgCq6E4ATupOAOjrTgCC7U4AJu9OAMDwTgBa8k4A9PNOAJj1TgAy904AzPhOAGb6TgAK/E4ApP1OAD7/TgDYAE8AcgJPABYETwCwBU8ASgdPAO4ITwCICk8AIgxPALwNTwBgD08A+hBPAJQSTwAuFE8A0hVPAGwXTwAGGU8AoBpPADocTwDeHU8AeB9PABwhTwC2Ik8AUCRPAOolTwCEJ08AKClPAMIqTwBcLE8A9i1PAJAvTwA0MU8AzjJPAGg0TwAMNk8ApjdPAEA5TwDaOk8AfjxPABg+TwCyP08ATEFPAPBCTwCKRE8AJEZPAL5HTwBYSU8A/EpPAJZMTwAwTk8A1E9PAG5RTwAIU08AolRPAEZWTwDgV08AellPABRbTwC4XE8AUl5PAOxfTwCGYU8AIGNPAMRkTwBeZk8A+GdPAJxpTwA2a08A0GxPAGpuTwAOcE8AqHFPAEJzTwDcdE8AgHZPABp4TwC0eU8ATntPAPJ8TwCMfk8AMIBPANSBTwBug08ACIVPAKKGTwBGiE8A4IlPAHqLTwAejU8AuI5PAFKQTwDskU8AmpNPADSVTwDOlk8AaJhPAAyaTwCmm08AQJ1PANqeTwB0oE8AGKJPALKjTwBMpU8A8KZPAIqoTwAkqk8AvqtPAGKtTwD8rk8AlrBPADCyTwDUs08AbrVPAAi3TwCiuE8APLpPAOC7TwB6vU8AHr9PALjATwBSwk8A7MNPAIbFTwAqx08AxMhPAF7KTwD4y08Aks1PADbPTwDQ0E8AatJPAA7UTwCo1U8AQtdPANzYTwCA2k8AGtxPALTdTwBO308A8uBPAIziTwAm5E8AwOVPAFrnTwD+6E8AmOpPADLsTwDW7U8AcO9PAArxTwCk8k8ASPRPAOL1TwB8908AFvlPALr6TwBU/E8A7v1PAIj/TwAsAVAAxgJQAGAEUAD6BVAAlAdQADgJUADSClAAbAxQABAOUACqD1AARBFQAN4SUACCFFAAHBZQALYXUABQGVAA9BpQAI4cUAAoHlAAwh9QAGYhUAAAI1AAmiRQADQmUADYJ1AAcilQAAwrUACmLFAAQC5QAOQvUAB+MVAAIjNQALw0UABWNlAA8DdQAIo5UAAuO1AAyDxQAGI+UAD8P1AAlkFQADpDUADURFAAeEZQABJIUACsSVAARktQAOBMUACETlAAHlBQALhRUABSU1AA7FRQAJBWUAAqWFAAzllQAGhbUAACXVAAnF5QADZgUADaYVAAdGNQAA5lUACoZlAAQmhQAOZpUACAa1AAGm1QAL5uUABYcFAA8nFQAIxzUAAwdVAAynZQAGR4UAD+eVAAmHtQADx9UADWflAAcIBQABSCUACug1AASIVQAOKGUACGiFAAIIpQALqLUABUjVAA7o5QAJKQUAAsklAA0JNQAGqVUAAEl1AAnphQADiaUADcm1AAdp1QABCfUACqoFAARKJQAOijUACCpVAAJqdQAMCoUABaqlAA9KtQAI6tUAAyr1AAzLBQAGayUAAAtFAAmrVQAD63UADYuFAAfLpQABa8UACwvVAASr9QAOTAUACIwlAAIsRQALzFUABWx1AA8MhQAJTKUAAuzFAA0s1QAGzPUAAG0VAAoNJQADrUUADe1VAAeNdQABLZUACs2lAARtxQAOrdUACE31AAKOFQAMLiUABc5FAA9uVQAJDnUAA06VAAzupQAGjsUAAC7lAAnO9QAEDxUADa8lAAdPRQABj2UACy91AATPlQAOb6UACK/FAAJP5QAL7/UABYAVEA/AJRAJYEUQAwBlEAygdRAGQJUQAIC1EAogxRAEYOUQDgD1EAehFRABQTUQCuFFEAUhZRAOwXUQCGGVEAIBtRALocUQBeHlEA+B9RAJIhUQA2I1EA0CRRAGomUQAEKFEAqClRAEIrUQDcLFEAdi5RABAwUQC0MVEATjNRAOg0UQCMNlEAJjhRAMA5UQBaO1EA/jxRAJg+UQAyQFEAzEFRAHBDUQAKRVEApEZRAD5IUQDiSVEAfEtRABZNUQCwTlEAVFBRAO5RUQCIU1EAIlVRAMZWUQBgWFEA+llRAJ5bUQA4XVEA0l5RAGxgUQAGYlEAoGNRAERlUQDeZlEAeGhRABxqUQC2a1EAUG1RAOpuUQCOcFEAKHJRAMJzUQBcdVEA9nZRAJp4UQA0elEAzntRAHJ9UQAMf1EApoBRAECCUQDag1EAfoVRABiHUQCyiFEAVopRAPCLUQCKjVEAJI9RAMiQUQBiklEA/JNRAJaVUQA6l1EA1JhRAG6aUQAInFEArJ1RAEafUQDgoFEAeqJRAB6kUQC4pVEAUqdRAOyoUQCQqlEAKqxRAMStUQBer1EAArFRAJyyUQA2tFEA0LVRAGq3UQAOuVEAqLpRAEK8UQDmvVEAgL9RABrBUQC0wlEAWMRRAPLFUQCMx1EAJslRAMDKUQBkzFEA/s1RAJjPUQA80VEA1tJRAHDUUQAK1lEApNdRAEjZUQDi2lEAhtxRACDeUQC631EAVOFRAO7iUQCS5FEALOZRAMbnUQBg6VEA+upRAJ7sUQA47lEA0u9RAHbxUQAQ81EAqvRRAET2UQDo91EAgvlRABz7UQC2/FEAUP5RAPT/UQCOAVIAKANSAMwEUgBmBlIAAAhSAJoJUgA+C1IA2AxSAHIOUgAMEFIAsBFSAEoTUgDkFFIAfhZSABgYUgC8GVIAVhtSAPAcUgCUHlIALiBSAMghUgBiI1IABiVSAKAmUgA6KFIA1ClSAHgrUgASLVIArC5SAEYwUgDgMVIAhDNSAB41UgC4NlIAXDhSAPY5UgCQO1IAKj1SAM4+UgBoQFIAAkJSAJxDUgA2RVIA2kZSAHRIUgAOSlIAsktSAExNUgDmTlIAgFBSACRSUgC+U1IAWFVSAPJWUgCMWFIAMFpSAMpbUgBkXVIACF9SAKJgUgA8YlIA1mNSAHplUgAUZ1IArmhSAEhqUgDsa1IAhm1SACBvUgC6cFIAVHJSAPhzUgCSdVIALHdSANB4UgBqelIABHxSAJ59UgBCf1IA3IBSAHaCUgAQhFIAtIVSAE6HUgDoiFIAgopSAByMUgDAjVIAWo9SAPSQUgCYklIAMpRSAMyVUgBml1IACplSAKSaUgA+nFIA2J1SAHKfUgAWoVIAsKJSAEqkUgDupVIAiKdSACKpUgC8qlIAYKxSAPqtUgCUr1IALrFSANKyUgBstFIABrZSAKC3UgA6uVIA3rpSAHi8UgASvlIAtr9SAFDBUgDqwlIAhMRSACjGUgDCx1IAXMlSAPbKUgCQzFIANM5SAM7PUgBy0VIADNNSAKbUUgBA1lIA2tdSAH7ZUgAY21IAstxSAEzeUgDm31IAiuFSACTjUgC+5FIAYuZSAPznUgCW6VIAMOtSANTsUgBu7lIACPBSAKLxUgBG81IA4PRSAHr2UgAU+FIArvlSAFL7UgDs/FIAkP5SACoAUwDEAVMAXgNTAPgEUwCcBlMANghTANAJUwBqC1MABA1TAKgOUwBCEFMA3BFTAIATUwAaFVMAtBZTAE4YUwDoGVMAjBtTACYdUwDAHlMAWiBTAP4hUwCYI1MAMiVTANYmUwBwKFMACipTAKQrUwBILVMA4i5TAHwwUwAWMlMAujNTAFQ1UwDuNlMAiDhTACw6UwDGO1MAYD1TAPo+UwCeQFMAOEJTANJDUwBsRVMABkdTAKpIUwBESlMA6EtTAIJNUwAcT1MAtlBTAFBSUwD0U1MAjlVTAChXUwDCWFMAXFpTAABcUwCaXVMANF9TANhgUwByYlMADGRTAKZlUwBKZ1MA5GhTAH5qUwAYbFMAsm1TAFZvUwDwcFMAinJTAC50UwDIdVMAYndTAPx4UwCgelMAOnxTANR9UwBuf1MAEoFTAKyCUwBGhFMA4IVTAHqHUwAeiVMAuIpTAFKMUwD2jVMAkI9TACqRUwDEklMAaJRTAAKWUwCcl1MANplTANqaUwB0nFMADp5TAKifUwBCoVMA5qJTAICkUwAaplMAvqdTAFipUwDyqlMAjKxTACauUwDKr1MAZLFTAP6yUwCitFMAPLZTANa3UwBwuVMAFLtTAK68UwBIvlMA4r9TAIbBUwAgw1MAusRTAFTGUwDux1MAkslTACzLUwDGzFMAas5TAATQUwCe0VMAONNTANzUUwB21lMAENhTAKrZUwBO21MA6NxTAILeUwAc4FMAtuFTAFrjUwD05FMAjuZTADLoUwDM6VMAZutTAADtUwCk7lMAPvBTANjxUwBy81MAFvVTALD2UwBK+FMA5PlTAH77UwAi/VMAvP5TAFYAVAD6AVQAlANUAC4FVADIBlQAbAhUAAYKVACgC1QAOg1UAN4OVAB4EFQAEhJUAKwTVABGFVQA6hZUAIQYVAAeGlQAwhtUAFwdVAD2HlQAkCBUACoiVADOI1QAaCVUAAInVACmKFQAQCpUANorVAB0LVQAGC9UALIwVABMMlQA5jNUAIo1VAAkN1QAvjhUAFg6VADyO1QAlj1UADA/VADKQFQAbkJUAAhEVACiRVQAPEdUAOBIVAB6SlQAFExUAK5NVABST1QA7FBUAIZSVAAgVFQAulVUAF5XVAD4WFQAklpUADZcVADQXVQAal9UAARhVACoYlQAQmRUANxlVAB2Z1QAGmlUALRqVABObFQA6G1UAIJvVAAmcVQAwHJUAFp0VAD+dVQAmHdUADJ5VADMelQAcHxUAAp+VACkf1QAPoFUAOKCVAB8hFQAFoZUALCHVABKiVQA7opUAIiMVAAijlQAxo9UAGCRVAD6klQAlJRUADiWVADSl1QAbJlUAAabVACqnFQARJ5UAN6fVAB4oVQAEqNUALakVABQplQA6qdUAI6pVAAoq1QAwqxUAFyuVAAAsFQAmrFUADSzVADOtFQAaLZUAAy4VACmuVQAQLtUAOS8VAB+vlQAGMBUALLBVABWw1QA8MRUAIrGVAAkyFQAyMlUAGLLVAD8zFQAls5UADDQVADU0VQAbtNUAAjVVACs1lQARthUAODZVAB621QAHt1UALjeVABS4FQA7OFUAJDjVAAq5VQAxOZUAF7oVAAC6lQAnOtUADbtVADQ7lQAdPBUAA7yVACo81QAQvVUAOb2VACA+FQAJPpUAMj7VABi/VQA/P5UAJYAVQA6AlUA1ANVAG4FVQAIB1UArAhVAEYKVQDgC1UAeg1VAB4PVQC4EFUAUhJVAOwTVQCGFVUAKhdVAMQYVQBeGlUA+BtVAJwdVQA2H1UA0CBVAGoiVQAOJFUAqCVVAEInVQDcKFUAgCpVABosVQC0LVUAWC9VAPIwVQCMMlUAJjRVAMo1VQBkN1UA/jhVAJg6VQA8PFUA1j1VAHA/VQAKQVUArkJVAEhEVQDiRVUAfEdVABZJVQC6SlUAVExVAO5NVQCST1UALFFVAMZSVQBgVFUABFZVAJ5XVQA4WVUA0lpVAHZcVQAQXlUAql9VAERhVQDeYlUAgmRVABxmVQC2Z1UAWmlVAPRqVQCObFUAKG5VAMxvVQBmcVUAAHNVAJp0VQA+dlUA2HdVAHJ5VQAMe1UAsHxVAEp+VQDkf1UAfoFVABiDVQC8hFUAVoZVAPCHVQCUiVUALotVAMiMVQBijlUABpBVAKCRVQA6k1UA1JRVAHiWVQASmFUArJlVAEabVQDgnFUAhJ5VAB6gVQC4oVUAXKNVAPakVQCQplUAKqhVAM6pVQBoq1UAAq1VAJyuVQA2sFUA2rFVAHSzVQAOtVUAsrZVAEy4VQDmuVUAgLtVACS9VQC+vlUAWMBVAPLBVQCMw1UAMMVVAMrGVQBkyFUACMpVAKLLVQA8zVUA1s5VAHrQVQAU0lUArtNVAEjVVQDi1lUAhthVACDaVQC621UAVN1VAPjeVQCS4FUALOJVANDjVQBq5VUABOdVAJ7oVQBC6lUA3OtVAHbtVQAQ71UAqvBVAE7yVQDo81UAgvVVABz3VQDA+FUAWvpVAPT7VQCY/VUAMv9VAMwAVgBmAlYACgRWAKQFVgA+B1YA2AhWAHIKVgAWDFYAsA1WAEoPVgDkEFYAiBJWACIUVgC8FVYAYBdWAPoYVgCUGlYALhxWANIdVgBsH1YABiFWAKAiVgA6JFYA3iVWAHgnVgASKVYAtipWAFAsVgDqLVYAhC9WACgxVgDCMlYAXDRWAPY1VgCaN1YANDlWAM46VgBoPFYAAj5WAKY/VgBAQVYA2kJWAH5EVgAYRlYAskdWAExJVgDwSlYAikxWACROVgC+T1YAWFFWAPxSVgCWVFYAMFZWAMpXVgBuWVYACFtWAKJcVgBGXlYA4F9WAHphVgAUY1YAuGRWAFJmVgDsZ1YAhmlWACBrVgDEbFYAXm5WAPhvVgCScVYANnNWANB0VgBqdlYADnhWAKh5VgBCe1YA3HxWAHZ+VgAagFYAtIFWAE6DVgDyhFYAjIZWACaIVgDAiVYAZItWAP6MVgCYjlYAMpBWANaRVgBwk1YACpVWAKSWVgA+mFYA4plWAHybVgAWnVYAup5WAFSgVgDuoVYAiKNWACylVgDGplYAYKhWAPqpVgCUq1YAOK1WANKuVgBssFYABrJWAKqzVgBEtVYA3rZWAIK4VgAculYAtrtWAFC9VgDqvlYAjsBWADLCVgDWw1YAcMVWABTHVgCuyFYAUspWAOzLVgCGzVYAIM9WAMTQVgBe0lYA+NNWAJLVVgA211YA0NhWAGraVgAE3FYAqN1WAELfVgDc4FYAduJWABrkVgC05VYATudWAPLoVgCM6lYAJuxWAMDtVgBk71YA/vBWAJjyVgAy9FYAzPVWAHD3VgAK+VYApPpWAD78VgDi/VYAfP9WABYBVwC6AlcAVARXAO4FVwCIB1cALAlXAMYKVwBgDFcA+g1XAJ4PVwA4EVcA0hJXAGwUVwAGFlcAqhdXAEQZVwDeGlcAghxXABweVwC2H1cAUCFXAPQiVwCOJFcAKCZXAMInVwBmKVcAACtXAJosVwA0LlcAzi9XAHIxVwAMM1cAsDRXAEo2VwDkN1cAfjlXABg7VwC8PFcAVj5XAPA/VwCKQVcAJENXAMhEVwBiRlcA/EdXAKBJVwA6S1cA1ExXAG5OVwASUFcArFFXAEZTVwDgVFcAelZXAB5YVwC4WVcAUltXAPZcVwCQXlcAKmBXAMRhVwBoY1cAAmVXAJxmVwA2aFcA2mlXAHRrVwAObVcAqG5XAEJwVwDmcVcAgHNXABp1VwC+dlcAWHhXAPJ5VwCMe1cAMH1XAMp+VwBkgFcA/oFXAJiDVwA8hVcA1oZXAHCIVwAUilcArotXAEiNVwDijlcAhpBXACCSVwC6k1cAVJVXAO6WVwCSmFcALJpXAMabVwBgnVcABJ9XAJ6gVwA4olcA3KNXAHalVwAQp1cAqqhXAE6qVwDoq1cAgq1XAByvVwC2sFcAWrJXAPSzVwCOtVcAKLdXAMy4VwBmulcAALxXAKS9VwA+v1cA2MBXAHLCVwAWxFcAsMVXAErHVwDkyFcAfspXACLMVwC8zVcAVs9XAPrQVwCU0lcALtRXAMjVVwBs11cABtlXAKDaVwA63FcA1N1XAHjfVwAS4VcArOJXAEbkVwDq5VcAhOdXAB7pVwDC6lcAXOxXAPbtVwCQ71cAKvFXAM7yVwBo9FcAAvZXAJz3VwBA+VcA2vpXAHT8VwAY/lcAsv9XAEwBWADmAlgAigRYACQGWAC+B1gAWAlYAPIKWACWDFgAMA5YAMoPWABkEVgACBNYAKIUWAA8FlgA4BdYAHoZWAAUG1gArhxYAFIeWADsH1gAhiFYACAjWAC6JFgAXiZYAPgnWACSKVgANitYANAsWABqLlgABDBYAKgxWABCM1gA3DRYAHY2WAAQOFgAtDlYAE47WADoPFgAgj5YACZAWADAQVgAWkNYAP5EWACYRlgAMkhYAMxJWABwS1gACk1YAKROWAA+UFgA2FFYAHxTWAAWVVgAsFZYAFRYWADuWVgAiFtYACJdWADGXlgAYGBYAPphWACUY1gALmVYANJmWABsaFgABmpYAKBrWABEbVgA3m5YAHhwWAAcclgAtnNYAFB1WADqdlgAhHhYACh6WADCe1gAXH1YAAB/WACagFgANIJYAM6DWAByhVgADIdYAKaIWABAilgA5ItYAH6NWAAYj1gAspBYAEySWADwk1gAipVYACSXWAC+mFgAYppYAPybWACWnVgAOp9YANSgWABuolgACKRYAKKlWABGp1gA4KhYAHqqWAAerFgAuK1YAFKvWADssFgAhrJYACq0WADEtVgAXrdYAPi4WACculgANrxYANC9WAB0v1gADsFYAKjCWABCxFgA5sVYAIDHWAAayVgAtMpYAE7MWADyzVgAjM9YACbRWADA0lgAZNRYAP7VWACY11gAPNlYANbaWABw3FgACt5YAK7fWABI4VgA4uJYAHzkWAAW5lgAuudYAFTpWADu6lgAkuxYACzuWADG71gAYPFYAATzWACe9FgAOPZYANL3WABs+VgAEPtYAKr8WABE/lgA6P9YAIIBWQAcA1kAtgRZAFoGWQD0B1kAjglZACgLWQDCDFkAZg5ZAAAQWQCaEVkANBNZANgUWQByFlkADBhZAKYZWQBKG1kA5BxZAH4eWQAiIFkAvCFZAFYjWQDwJFkAlCZZAC4oWQDIKVkAYitZAPwsWQCgLlkAOjBZANQxWQB4M1kAEjVZAKw2WQBGOFkA6jlZAIQ7WQAePVkAuD5ZAFJAWQD2QVkAkENZACpFWQDORlkAaEhZAAJKWQCcS1kAQE1ZANpOWQB0UFkADlJZAKhTWQBMVVkA5lZZAIBYWQAkWlkAvltZAFhdWQDyXlkAlmBZADBiWQDKY1kAZGVZAP5mWQCiaFkAPGpZANZrWQB6bVkAFG9ZAK5wWQBIclkA7HNZAIZ1WQAgd1kAunhZAFR6WQD4e1kAkn1ZACx/WQDGgFkAaoJZAASEWQCehVkAQodZANyIWQB2ilkAEIxZAKqNWQBOj1kA6JBZAIKSWQAclFkAwJVZAFqXWQD0mFkAmJpZADKcWQDMnVkAZp9ZAAChWQCkolkAPqRZANilWQByp1kAFqlZALCqWQBKrFkA7q1ZAIivWQAisVkAvLJZAFa0WQD6tVkAlLdZAC65WQDSulkAbLxZAAa+WQCgv1kAOsFZAN7CWQB4xFkAEsZZALbHWQBQyVkA6spZAITMWQAozlkAws9ZAFzRWQD20lkAkNRZADTWWQDO11kAaNlZAAzbWQCm3FkAQN5ZANrfWQB+4VkAGONZALLkWQBM5lkA5udZAIrpWQAk61kAvuxZAGLuWQD871kAlvFZADDzWQDU9FkAbvZZAAj4WQCi+VkAPPtZAOD8WQB6/lkAFABaALgBWgBSA1oA7ARaAIYGWgAqCFoAxAlaAF4LWgD4DFoAkg5aADYQWgDQEVoAahNaAA4VWgCoFloAQhhaANwZWgCAG1oAGh1aALQeWgBOIFoA6CFaAIwjWgAmJVoAwCZaAGQoWgD+KVoAmCtaADItWgDWLloAcDBaAAoyWgCkM1oAPjVaAOI2WgB8OFoAFjpaALo7WgBUPVoA7j5aAIhAWgAiQloAxkNaAGBFWgD6RloAlEhaADhKWgDSS1oAbE1aABBPWgCqUFoARFJaAN5TWgCCVVoAHFdaALZYWgBQWloA6ltaAI5dWgAoX1oAwmBaAGZiWgAAZFoAmmVaADRnWgDOaFoAcmpaAAxsWgCmbVoASm9aAO5wWgCIcloALHRaAMZ1WgBgd1oA+nhaAJR6WgA4fFoA0n1aAGx/WgAQgVoAqoJaAESEWgDehVoAgodaAByJWgC2iloAUIxaAOqNWgCOj1oAKJFaAMKSWgBmlFoAAJZaAJqXWgA0mVoAzppaAHKcWgAMnloApp9aAEChWgDkoloAfqRaABimWgC8p1oAVqlaAPCqWgCKrFoAJK5aAMivWgBisVoA/LJaAJa0WgA6tloA1LdaAG65WgASu1oArLxaAEa+WgDgv1oAhMFaAB7DWgC4xFoAUsZaAPbHWgCQyVoAKstaAMTMWgBezloAAtBaAJzRWgA201oA2tRaAHTWWgAO2FoAqNlaAEzbWgDm3FoAgN5aABrgWgC04VoAWONaAPLkWgCM5loAJuhaAMrpWgBk61oA/uxaAJjuWgA88FoA1vFaAHDzWgAU9VoArvZaAEj4WgDi+VoAfPtaACD9WgC6/loAVABbAPgBWwCSA1sALAVbAMYGWwBqCFsABApbAJ4LWwA4DVsA0g5bAHYQWwAQElsAqhNbAE4VWwDoFlsAghhbABwaWwDAG1sAWh1bAPQeWwCOIFsAKCJbAMwjWwBmJVsAACdbAKQoWwA+KlsA2CtbAHItWwAWL1sAsDBbAEoyWwDkM1sAfjVbACI3WwC8OFsAVjpbAPA7WwCUPVsALj9bAMhAWwBsQlsABkRbAKBFWwA6R1sA1EhbAHhKWwASTFsArE1bAFBPWwDqUFsAhFJbAB5UWwDCVVsAXFdbAPZYWwCQWlsAKlxbAM5dWwBoX1sAAmFbAKZiWwBAZFsA2mVbAHRnWwAOaVsAsmpbAExsWwDmbVsAgG9bACRxWwC+clsAWHRbAPx1WwCWd1sAMHlbAMp6WwBufFsACH5bAKJ/WwA8gVsA1oJbAHqEWwAUhlsArodbAFKJWwDsilsAhoxbACCOWwC6j1sAXpFbAPiSWwCSlFsALJZbANCXWwBqmVsABJtbAKicWwBCnlsA3J9bAHahWwAao1sAtKRbAE6mWwDop1sAgqlbACarWwDArFsAWq5bAP6vWwCYsVsAMrNbAMy0WwBwtlsACrhbAKS5WwA+u1sA2LxbAHy+WwAWwFsAsMFbAFTDWwDuxFsAiMZbACLIWwDGyVsAYMtbAPrMWwCUzlsALtBbANLRWwBs01sABtVbAKDWWwBE2FsA3tlbAHjbWwAc3VsAtt5bAFDgWwDq4VsAhONbACjlWwDC5lsAXOhbAPbpWwCa61sANO1bAM7uWwBy8FsADPJbAKbzWwBA9VsA2vZbAH74WwAY+lsAsvtbAEz9WwDw/lsAigBcACQCXADIA1wAYgVcAPwGXACWCFwAOgpcANQLXABuDVwACA9cAKIQXABGElwA4BNcAHoVXAAeF1wAuBhcAFIaXADsG1wAhh1cACofXADEIFwAXiJcAAIkXACcJVwANidcANAoXABqKlwADixcAKgtXABCL1wA5jBcAIAyXAAaNFwAtDVcAFg3XAD8OFwAljpcADA8XADUPVwAbj9cAAhBXACsQlwARkRcAOBFXAB6R1wAFElcALhKXABcTFwA9k1cAJpPXAA0UVwAzlJcAHJUXAAMVlwApldcAEBZXADaWlwAflxcABheXACyX1wATGFcAPBiXACKZFwAJGZcAMhnXABiaVwA/GpcAJZsXAA6blwA1G9cAG5xXAAIc1wAonRcAEZ2XADgd1wAenlcABR7XAC4fFwAUn5cAOx/XACQgVwAKoNcAMSEXABehlwAAohcAJyJXAA2i1wA0IxcAGqOXAAOkFwAqJFcAEKTXADmlFwAgJZcABqYXAC0mVwAWJtcAPKcXACMnlwAJqBcAMChXABko1wA/qRcAJimXAAyqFwA1qlcAHCrXAAKrVwArq5cAEiwXADisVwAfLNcACC1XAC6tlwAVLhcAO65XACSu1wALL1cAMa+XABgwFwABMJcAJ7DXAA4xVwA0sZcAGzIXAAQylwAqstcAETNXADezlwAgtBcABzSXAC201wAWtVcAPTWXACO2FwAKNpcAMzbXABm3VwAAN9cAJrgXAA04lwA2ONcAHLlXAAM51wApuhcAErqXADk61wAfu1cACLvXAC88FwAVvJcAPDzXACK9VwALvdcAMj4XABi+lwA/PtcAKD9XAA6/1wA1ABdAHgCXQASBF0ArAVdAEYHXQDqCF0AhApdAB4MXQC4DV0AUg9dAPYQXQCQEl0AKhRdAMQVXQBoF10AAhldAJwaXQBAHF0A2h1dAHQfXQAOIV0AsiJdAEwkXQDmJV0AgCddABopXQC+Kl0AWCxdAPItXQCML10AMDFdAMoyXQBkNF0ACDZdAKI3XQA8OV0A1jpdAHo8XQAUPl0Arj9dAEhBXQDiQl0AhkRdACBGXQC6R10AVEldAPhKXQCSTF0ALE5dANBPXQBqUV0ABFNdAJ5UXQBCVl0A3FddAHZZXQAQW10AqlxdAE5eXQDoX10AgmFdACZjXQDAZF0AWmZdAPRnXQCYaV0AMmtdAMxsXQBmbl0ACnBdAKRxXQA+c10A2HRdAHJ2XQAWeF0AsHldAEp7XQDkfF0AiH5dACKAXQC8gV0AYINdAPqEXQCUhl0ALohdANKJXQBsi10ABo1dAKCOXQA6kF0A3pFdAHiTXQASlV0ArJZdAFCYXQDqmV0AhJtdACidXQDCnl0AXKBdAPahXQCao10ANKVdAM6mXQBoqF0AAqpdAKarXQBArV0A2q5dAHSwXQAYsl0AsrNdAEy1XQDwtl0AirhdACS6XQC+u10AYr1dAPy+XQCWwF0AMMJdAMrDXQBuxV0ACMddAKLIXQA8yl0A4MtdAHrNXQAUz10AuNBdAFLSXQDs010AhtVdACrXXQDE2F0AXtpdAPjbXQCS3V0ANt9dANDgXQBq4l0ABORdAKjlXQBC510A3OhdAIDqXQAa7F0AtO1dAE7vXQDy8F0AjPJdACb0XQDA9V0AWvddAP74XQCY+l0AMvxdAMz9XQBw/10ACgFeAKQCXgA+BF4A4gVeAHwHXgAWCV4AugpeAF4MXgD4DV4Akg9eADYRXgDQEl4AahReAA4WXgCoF14AQhleANwaXgAA</prop>
				<prop name="Temps">REFSWgAAZzQCAIBnL//D9Shcj8JAQP89CtejcN1AQP328PG1QUB7FK7fR+G6QkAHAXq0d0NAZhYBpkRA9/G3PYpFDQN0RgUDWvdHQCnx8PVISEB/hetRuB5lSR0D90pKQB8BCjdLQLuamVcAGUxA6PNNdj0D5U0dA8pOQDgA/yhcr09ASOF67xSuZ1A1A9hQQH3sQACFS1FAHz4B775RQFKQAOsxUttAM6YBo1INAxRT3v3zhVNApFAA1xO1VBUDhsQE9lQ1A2itVQUD2lVFBFY1A7jtVn0DJ1elA7NXQLavAh5YjQOLWJ0D8W1YDQNEWQUDSln989slWfXz7ViVA55YbUA3AShcRBQcWAUT2+5XDQPUVwUDylcKFQPGXBTEbBd+H3Abnh8QsBvu88Qf6fLA3B/uHwArgvbyvRQnDi8wLxopjgK7gFQnTi9gL3Ipji9wK1YCuQCsL7YvyCvmL/gvCj8cPy4/BMgrfgK3VDc+P3A/gj9UNwDWL1A7rj/AP8o/7D/2PwhPAOo/JE8+TzBPSk9kT4ZPkE8AWk/ET9ZPwE/iT/RPnk8IXwAaX0xfVl84X3JfhF+WX6BfALJf1F/mX/hfCm8cbzZvSG8AKm9sb3ZviG+ab7xvxm/YbwDCb/xv5m8gfwp/RH8uf1h/AFJ/jH9uf7B/un/Uf55/6H8AAo8cjx6PQI9Sj2SPFo+wbwCCj6yPNo+Qj6qP3I8OnwifACqf5I9Gn2Cfgp9Un26fkJ8Aup/Mn5afqJ8CrwyvJq84rwBar0yvbq9gr6KvhK++r9CvAOKv7K/+rxC/Mr8kvz6/UL8AYr9sv36/6K+Sv9S/tr/IvwDqvxTPHs/YvzrPZM8Wz4DPAGLPnM+uz8jPas/cz/7PEN8AIt8s30bf4M/yz3Tfht+Y3wCy37zf1t9w39LfBO8+3wDvACLvTO9O7zDveu+M75bv4N8Asu/c797v6O8K/yT/Pv8o/wAy/2z/dv+I/5L/tP++/9D/qKLv9Pd+Iq0EJIAEJEDuRCT9VkDnAQqnVta1A2VWZQMlPATnVbaFA6hVNRNtVR0TNLbcBPpUHRO0VAUTfq1UtQNFVDUTDcQE1u1TBROeU1UDZ1NAfvcBRzFTQM3MvwBb7FJNA7VShQRSbRPvRlJAcX4hEFJAbhcRUdhRtQOhUSUTu2pRbRMmUUBHEu+9UF0DuFBAUuYBgb1QZRNKUECkWADXbRMcFLpPBRNPT20UbU5lE1pOFRPxTV0D24hNfSMdTUUDtUx23QNQTAUUS0AzfhG7c0sFEw9LQH8hPVuqSo0TSkoFFEnNI1uZScUTgkmNFEmdM1snSk0DpUpdFEvlA8lYfBdWAnd8F4YCbksWXQNoS00DZQQvFi8gIwD+FTYvACP2HU4tbi+AL5IpAhYScaQnni1+FX4Vvi/gLwDyL+QX5h0WPxA/Aj9UPyY/EGA/ij+cPy4SeqQ/xj/YPwCyP/Q3tj/oPwpJDk8oT0JPAFRPXk+QT3JPpE+mT7BPwk8A9E/+TxBf2k8cXz5fUF9iXwAkX4ZfmF+yX8Rfnl9wX/pfABRv5l8QbzpvXG9Wb2hvSm8AnG9+b4Bf4m+8b+5vGH8CfwA0fz5/UH9if8Rvdn+Ifzp/ALx/bn/gf9J/FI++fwiPKo8API9ejxCPIo+cj3aPgI+aj1jcjwYD1BR4TP0UTb0DW2xOjRNqT6UDLiQU26NQrRMyUeUDqFFqXRRSJQOQxAQFU/3zd3dTQF8BKOxT3QNrYFQFFFTtA2FVTQPL1VXVBFb99EQEJVfeJROTV0AfTgH+V1qtFFhtA+RYvRRZpZS1WXUEWCUTw1hVA4fWxJREWEUD9SQE0FdKbQPEHAS9FKcmAsAkrwA2r0ivUqEer1ivGqmOr6CvGhqh7CAghbu8r86v4K/A8qkGBf6v8KP29YYCjldQbRQ0Bw4TnJR3PAQ3nJRb91WNE7pVtZN+bASrRFW9A/yMBMWUBI02nARWVLWTHlRVBLQEm7FTXQN4U20EvAT8WVKFtMwEjlJdA1jcBNsgUgUD6VEVE7FR1rWTblFVtFHdAwBRtgUDyVDtA5FQ7aNbtVBNBFC1k95PfRNTrU9NA+VODZRO7aML1U7tBE1VtE0FE89Mtv3zZ0zto+tL/fOHrUvtAyFLbaRKJQNgiUp1BLwUp6wXfgOkFBkVSm0DlMzEFNQf5h3+HQCGkwzfHt0eLygvQi9k344vAIjfmt+0L64t9i/QL+rfBO8Adj9wPyrvNO9e73Dvgu9E7wCO77jvyu/kj9bv6O/67xT/ABb/kI/qj1z/Pv9w/5L/pP8Axv94/8L/3P/u/wgPGg8sDwD2/7j/Yg+MD2YPeA+yD8QPAM4PyA/6DwQfBh8YHyofPB8Afv9QH6IPrB+WH3gfWh+c52Y2koNLNcRUJK5MLcPbpU2Vk6ZOPZOiT7bVk2VQHZPcUDW0UawNpBTEOVKNs61UlCDNU6Xjk1MtxKS0l1RWnZMHVe0UVW2UVY2za11WbcRWLbM+V5WTbcYEpDBYRZOYWLWz2/hYBZMpWW2THFmqfcRYPZOyxJRk7CQiVtQk6Vcdk8y8lMJkrwgmPzAzxtLBRDc+PS4/gK8Agj8cP44/uD/KP/Sv7j/4r6gKsQa9bsKvLERvLLQuVVftE+pEtKiklGVUtLUnVLTnjCSqVaXjY7ZktCpVXcPxVEWTuLVUncOAhCRHVPWzEbVUJZPadCSVU7WTXmpklCe8RO7ctLhS9bOtgey0SVI9kxJcJM3NUdWTlVGdxESUKFGqhURQ7RO6LMSFNMROYVCFJDyUMyBGkjhPJZOryk69RE79lE21s4i1TY3ETY2znUzVkzVhTG3ErNdWwwTUpUotw61FpFTlSR2TjKzEh9VJbcRJRVRKpbO3SgB9RCTX3t/A0/7PIN8ib0TfAE7fWG9qb6zffm+gb7rfzN8A9t8Q7/pvDH+e75jvMn88fwBef1B/in+cf65/wH/Sf+QfAN5/6H/6f8wfJo84jwqPXI8AXo9Qj6qPnI+2j8iP8o/kjwCOj4iPKp9Enz6fGJ9yn4SfAJafqJ9an7yf1p/wnwKvJK8ABq8Yr0KvTK9Gr2ivkq+kr2C2r4ivWq9sd37Ci0t9s2sMTH1D6hwk5U3FRC1PjbMNUN1EUM0kPCRtbARU4FEtw1VSTVTa7LRZxLTMU/0jQlRsvcSEtCRVrcOXVeVDWwlW5UN5VoUkV3V0SixE3wRES+wn3iIM5CSrK1ldwxHktNH0JJStWAUjU1ilRFidI90FV8UjyEQ3Hj9AP0o/VM8AZs+oO3bP0D+qz7zP1j8AT2DyzwTfBk8gQ8aimlclZKo8RB5ERNpMRJhURFW1Vg1jFVxEx1UNtFW2/SNSVZVjGFVVtFS25UOpVCVjcVSVYzhtVAUj81PdI7xT/UPbhVOFU09T1VMXU7RVtGy0qexEclI9RFK21VP3Uc1DvlFlVFE0RSbGohpMJORQXSQ0VGtnUL0kUI2z9E8lVNpEVBhMVKpOJWNBTmaNs9RNRSQstOdMJWPbgUzlQxlMRSOwS7TF1JTk79xUikqlRErahbRJ/SOCSUUjkEnWJWPhSXVzU7Tk1EoCxaM6BGdmjY5tPm0mbzhvAEL/TG92b5Bvqm+c/7ZvwG8A0mm+/8j7Dn8QDyIP9O9WfwAwD0oPfA+OD6APcn/ED86vAPCvyq/kDw4f+A8qH1QfRh8AaB96H5wf3q9YH2IfvB/eHwAIL7If9B8WL0AvMi90L04vAGAvgi+kL4YvuC/KL/QvBj8AGD/yLzQ/Rj9QP2o/hD+WP0BwP7I/3D9eP+g71rKc7DS1OiS0JWRUaE59Q2rVT+3UUP2zo0S0GFG8tVQUVAFSQGZmQXbWZEQGU4XzeLTU7FPWbeNgVL0D04S0RFWqRVO4hNQorLS3XNQlbVf9s5NX/dP+V4X0LVj9085YbeMg3Lc2sqv9WL3TxfS0hPS0RG1YHfMFWNVT11eNswHE1M9uzzDPUs+Uz25fmM8Aml+sXxbV3s/YX+pf/F8m3ZgGba5DTFSQV23kvLQPWiRky6y0h1ZlQ0Zc1Kn1nEdOsnx81EKctVW2PbPRVGWzmlTNs2JVVHWzHIS05MTUr7zUrXXU1EBTZbMKfLTSzVIFY5tSXbbG0h9SrHXkVLSwUaW0UT2zQW1RBWMLUb3T1VDF09uPUGWzWlDNsyJQ0BVUVOQ7QO5DTqXzjk7aJURONbOdTb0DM03WxdPPTP2zY3zkAUxUNdS0BDec5M/k5Frk5K36vOSiSf3TfsR0nmlJtXYGs0q9A/NKFcMBWLwP/u8Q+yb/MP9S/1z/AGaPcP+q+YaPqI+6+b6P2PsAXg32/+iPYg+0Dx6fMJ9SnwB0n4afmJ+qn7yfzp/4P+o/APSf/p8Qr/I/TK8uryCvcq8AhK+Wr6ivQq/cr2avAL8SvwDsrza/KL9Kv1y/zq9wv6K/ALS/fr+Yv9K/7L+OvwjPIs8ARM8uz1DPWs98z8avGM+yz6DEz3bP4M/6yR5jS3VjeE1MnYOoTVXmvnNPxcNrSlBt48A85DRRZUNrplHNUx30ZK9SxYOtIczUl1ONZFS103zZVJ3klNRfVS2D0VXWrYNeVqXUVq2DPlfaxcOqNGQXWK2DfljavXPi9EQlWc1zHllMneQMVLVYZUQMVDX0RAP1V91kHFdeXzjvQuE+cgHCVF9m73jvgl+U765fwO8Awl/c7wZvCP8SbxxnvmNMVLWATFRA9OT9Vp2DuFa0RHVWJURWdWPofGS1rKTUcZxEOFXFRFTa9URUzXOOVF1jR1RaxYMRnGTaU8WDodRka2pTVdRTVUP8UvVEtnTUgVKNY0lSvXMSbVIVQ9xR/UOkUc1za25RnXRR3UMAUcXDW7pQ5XODUFVDTER02xdQzXO+T+VzU0+WHYPlTo3UTm1kLESIbU0tgyFNxWO1TEVkTUwV8+tLXWQ0hCEchGulSh2DRbQE5UmNY5uZSUVDg0l1ZMQEGRbkdJNKNdMqNIdmnUaVAK6FHo8oHzqPTB9ej3Afoo8AlB+mH7iPyo/cH/6PQJ9KnwAEHx4vYJ9KL1wvfi+QL6IvALQvxi/YL+ov/C8G38jP2s8AND8WP0A/Uj98P1Y/oD+yPwC8P44/wD/aPwRPHk8QTzpPAFRPZk9wT0pPnE+mT8BPkk8A5E+2TxhfKl88XwZfSF/yTwBkX3ZfiE+iX7xfzl/gX4pf1UvNBEvNc968FK5MqK0ENNde008V80tMBN4qPHRSXNTGLAQ6bN9+3aqGEpiM1Ax89Hys1O6FVa3jYLTXTvXG1daCMVlYlXTcZPpYFfMr7N9s/t33UiRYhdPpV7UTAc5U58btruVe5U59VuV+7wB4f4rvnH+uf8B/+u/Uf/Z/YAiPIv8kjz791tIuVz0Dtexc9Khk9GVWrVMnYHT3xtOE9+4DpNTxVNUEYrT0gaz/vv2m8l5TnQMNJ9SE7lJd9Oz//v3m0muVUbVkUdUDKFGdhBFQLQ8/BB4SFVxkQ9CO8w1PNdPKTtWEbA9+DebSSzVMPfPPvBcWggusDzS+BRaTST0DjElllNQECzhKrVO37A9uLe4VhhUAHh8wr0IfVK9mH3ivihmGHwCor7qv9B/+Hzgj3q8QLxq/AASvZi9Iv0K/ZL+Gv5i/qr8AvL/Ov+C/Am/0vwbPGM8qzwA0z1bPUM9Cz4TPds+oz7rPAMzP3s+Qz6LPDN8m3zjfSt8AXN8G34DfYl+034bfmN/a3wC83/7fIO8K7zTv5t9I73rvAGzvbu+g74Lv9N/O75jv4u+2rJSLSz0DDEw9Y+paNGTlfJToTu1zDTyXWu6y9zSUalHNE+EcBNNXUmWUBAQ83PTMU7ZdY0JU1fO0VEVjJrVVnQOXrPQHVp0Dd2p0hOe8ZHHsdN1X7bNrR1gtZFg9YwpZjZOzJVmdZPz03FjNE5E1WD2jUQwEEVjV9tYCAcgsd159Rg9YC15/SH9ScQCGf5B/On+0D9YP6A/yf/wPoB4fMB86Ed5jRIRfJHQeqsxk2mSEmLz0V3SEF7ZkhNhVFRONVRVzVGaEhBpVbfScZKxUdbS1VEWTPJz0BFR1Y7+9U12TiFNAcRYRUNlTnRTMhOFSNROrUmYVc3RSvRTshPhR3RNNwGxkilFdZobyHBSUs+VQLWRc9HdQ1WRQVl2T+E99lE8tJE8tZDVOvZROXZPYTdWkPGRmO/WFTC0klJS1S5UUtiy080p1Y49K3RMwhUoVFEkdZMyXxpV280oCfSRKxWSEp269lq1erT6vAEivYq+Er34/oK+iP7Q/xq8A2K/qP/Sv9j8ovzJPdL9uvwBYT2pPjE+eT7BPwk/UT+ZPAAD/6u/0TxZfKF8KX0RfNl8AYF+SX6Rftl+AX9JfbF/uXwAAb8rvFG8mb+BfYm9sb2ZvAIBvum+sb45vmG/qb/xvFn8AKH/ab0R/Xn9Qf3p/lH+uf4CYf6J/3H++f/B/inGG8pytS9WDPkyVMyh8lCi1TpWDamwkLlDVI6PNUJUzGFHVlCyUAVJapfN2DCToUr30U4Xz1ezcFGC8hNGc9ERVFqXztlW9YydsF4aTxARrkFf1k/p0BGJYvfOrx1gtJFm98yf8hActWdUjw1i9Y4cUlOPwWjYyBRSU11el88bEDwCeDW4PoA+CCW6fqA+6D6yfgM6fGBvenzgfEq8kry6lmq2ZR6C5V73zt1wUjqlX3RRUFA80pMu89IdtVqXzRlalIwVWfSNbuFW9E3xVlfRV7fRYpBSrgO7ymlTlhFRFo20pnPTkU80Tr1ONhtL+I1Pt9JT00vQUm1JqNTRSzRMfjITnUb2T27BRRaN5UdUjQ1HaLaMLNCTVUL2ToFDW7fNaUCUjImT02k9kTYZ2g0+9JHQkJU5FpG1NVfMzTc0Tz0y980tnTHWETE0UdEQ3rCRr1Eq9ZEqFc/pJvfPbp0k1g35JRaOZSSTNtg5DSrUmljJIzDcOPwAgPzI/VD9Wz3A/es+UP57NAJbPwM/aOdY9Bk8gTxLfJN8ANt+AS35PaN9yT3zfnt+w3wDC39Tf5t+Qf4p/DO8e7zDvABKPVO9e73Dvgu+c747vUO8Auu/M79Z/4O8S/yT//u8w/wBy/1z/fv+Q/6r/vP/O/+D/APL/FA8GD1D/Eg9MD14PIA8Aeg+cD34PkA/CD+wP1g/4D2gCGUajrCR0PIRoTX2Da6ZOJSOiXCRIUDWDy75QxSRRTRQ0tBtS2lWkUr2TIFO1E5NTWn2DBrSkelT9k+3MFKtfVY3T05ylVv2TzW1W9YM8V/XTp1eN02sTWKUUWBUj4FhVtG1ZNYMeWfXT51gdtFlYDUQcJDFYDZPzvJQL0Fc9E8SEn16dXi2GlQB2LZafmC+in7Sf1p/gLwKvoAQ/Fj8oPzqvZKSvzCSAqswkQPQk/cSEuHSkd9lWtbSMpOhVPQOqVdpFw3G0hDZVNYP+VLaFo8VUNYOOVH2DVlqkhBG0pNpTDUOh7KSbalM9EzRTrTQUtMfajBSQ/KRLUvWjElJq1TRRVRRRNYNuUbW0tVGdgwAktMlQjdODVmQUTlD10xdkFU+N021TXBToTvWDfE5lpNVObYRNzYRNhaO1TJpdpEw1M+tLdaRExCG1S80kSj3DRUqlo+rQ5Lfetdaj5LQZ/LSTSgI9ExREx07fIM8yyUbNRs8AYM9qz4Rfts8wW55f2M/KXwDsXwbfEG8ibzRvRt+I32JpAI7fYG/636xvvm/Qb+Jv9G8ABn+wDxJ/PH8mfxAfWn90fwCGf0B/un+cfwYf6H/ifwSPAAaP8H9CjyyPTo9gj2qPlI8Azn+4j8qP5I/Oj9iPko80nwCujyCfUp90n26fGJ+an7yfgK6fwJ9qn9Sf9p8wG8bCrpZEFKhNpaOqVB9uEsC1UO00UY0zqFENozq2DLSvUv1TIVM9U5WtU4WzCVSFE360FO9tVJVjY1XNI/BV/VPLYVa9FFbFFPQkrVfajTMY/BSCWD0T5FjShRMuBCe2o1g9U7VYWsUzdhy0NVi1M/VkJAHSVCe+L6gvar98v84tjr8A6C/Cv9S/Nj/4vwrPHM9ONVAmz1AzTjVWUrFkJIJkJFjjpXM4tjJlVj1TJYQ0a+dVTaRVjaNvVe00LVWNQ/xULSPDrKe2Mm1FrKQOVI0z2FPFo2ugU71UU10jMlMNo9P6Uh20jBSA/DRHUsalQxBS3cQkRw6ialHUdaa2o1B1NFD9U4FQ2g1EUD1TFVANo7pPto2jT09VU+FOFaNXbU79U/FNPVOFTX1DaxxN/VOxrERLTP0zq+dLLSODtEQHPFSltUpVU0HMROVJtTOVWORHVqPk1BVKpdRKxTMLJkvls12UbyZdbl1OXwBYX3pffO+O78Bfsu/E795fAPhf+u90bx7/MP96b0z/lm8AaP8ar5z/rv/A/9L/5P/2/wAID8qfJA8mrwivQg9cDy4PABAPcg+kD74PsA8qD9wP9g8ACB8qH0Qf5g9IH3IfhB9WHwBQH7ofxB+eH+gfCi8kLx4vADAvQi9cL2YvEC96L7Qvhi+A0B+iL+wv/i8QP9ohXjNLwi3T4gT0q9BOrcYypk/a1SNKZETeUC3TUlFixTPGhK+WpZ4Cl1N9o8sIVKU0VKWktMR8VdrFw+7EpGBWXePRVtbFwz5X1SOqRLQxWLbVI5pYpeP4WB3DK2QMt+ay7Ry/1yIkWDXDW+lXxcPOV63DxKS/AF5NRrVGtV5PkE+iT5y/Tr8AyE/qTzzH5r8YXypfRM82XVSOo9xEgERELuw06nzEWaiEx54CJ1Z9o+i0xFusVV3jcVVVoyqsVK3x3MS4VFXUVBXUVLbFoxBUVaPaU43Toa1TDbNeUxXTJ/RU7tlSfcSUpIFSTVNJUrYt0xJSndPcUeXUUUrVNFG1VFG9VGzVUIXzW4NQxTNMUJ0DF3w0bGOg3sI4T1Wjyk71VLVONbRNxTOMTV3jIW1N5dO1TOXTNUzVpGTc5zZSC8zXRuJFSlWjm+pJTVOZSb3U9NTKVUl9ZEqdA7fkZCpc5wCG/Qb1puVG71B/Yu90f3bvAJh/qu+8d65/4O8C//x/Bv8ASPsej0CPSv98/54PiI+ajwCsj76P0I/ij/SPJj/YLyqfAByfPp9QnyI/fJ+Gn5ifgp8AxJ/On6if2p/8nxavIK/qnwBcrz6vcK+Cr5SvVq+gr7KvANyv5q/4rwq/HL8uv0C/Wr8ATL/er4i/mr/Ev66/wL/qvyD8vw7PaLs+Pd5yrlQ/3tPBT810dD+GP5g7VoKzU9bl0yVUzXOY5FQKVVpttFWd0+xVFeRWDVNbzVYN41ZXLdPC7DS1KjRElCxE9li1xFna/dRZXaPnWGVzoVgKdWNiNNQiPE+Ow6xP9sUAbt1ORW7f+MN+T7Dfwt/0T4DW3/jfCu9UXy7vQO9CX1cqXaOnZFRv7NQwfF+OVWpGciWUVOfcxJ1VdYNhY7Rfxl/YW8YyzFNtwwuVU8UzXPxfDm8gY16iRQecxM80b0ZlVoLzVGe2RnKFUGVTP1AF8wewdG+Gb5hjznKITXX0TUCt5LRnNvPEb9ZtNvNJnWQNSQXzh0nt9gZ/GHterQDGfUZ/WA9yf3wPjn+gD9J/AMQP1g/oD+JxVo3+DTaPMB8AQh90j3aPaB9ir4Qfrh/AHwDSH+Qf9h8ILxovLC8+L2i/AFovbC8mz4gvmi9ML6Yv0C8A4i8EP0YvyC8KPxQ/Tj9gPwBqP4Q/ti8wP6I/zD++P4A/ANo/JE82TxhPQk9MT25P+D8Aak+0T45PsD+iT+xPzk8IX2wyX9T0i0v94wxM5WS2XMQoTk3jK0+dww+0ZPcWUvp8xG5RpdPhtVG1A1gU9OhSTeNbt1NAcR7h0FOF00RtVIXTtFSNwyZV7WTazMQKjOSYVmXjCVfWbcN1V2UD4RzkTVi2bcO1WH3DDlltVFlSdfRZvWQM1JYU1FUMZBEVLNQDYM7iyKTX5t2m1QCO1W5tpt2m39Df6t/Ub+ZvAPhvCn9U7y5/QH9i6WblRnWqFlKa/FRhTNQe/MTaaORXPmOU5AWM5MhVTVS1VYXEVbUDGFXNY+CtVGXjqVRlA3HUdCl3VECkKDDX81MddNq0xIUM9E5TJTMXU1qVVFIF86dSteRS1cOtLCz091F9w76cVIi1UbVTUJTEGlGF0+RafMSedPRnUH3kUIXTK/RPZQOBhPQYjPRrwBbG4kFOZeRNTYRkxGNQaoaDTGXjGbz0tUudw7VP1ITvFAR3SqVjEbVKxVRJfcN+SbVTkNVJzXRJpRNT9ITUSgK1A0j0B54dPg+QC2YPiA8Agp+sD64P8A/Kn9yf/g3unwAgGyYfWBsmr1CvYh8cX4avAJivqq+8r86v4K/yrwS/Fl8AEL8ivzy/Tr8ovypfhL9uvwC4v4K/1L/Ov6i/As8Mzy7PACjPOs9cz2bPeM+Kz5zPrs8AWM/Cz+TP3s8gzxLfHN9W3wBo3xrffN9u35jfst/M377fwNDf+t8M7x7vKOtnUpxL2j2DPmRUaE3942xOtr3jak/N8y5Q7XOj1VDFdFH19FFlkwFSts1jkFINYwVTtZN4NVMtg+wM9F5ULWTEVKtEVTVjttzkRpx0tbVWdaMjpGSRVy2D/K1XxVNkWFVTzBRkHq1ZPWMlWYVUWO1zw9VYxVOEPPREDGQFWBbFs9dXNWPGzG+ubZZvAJBvsm9s/w59xv/o//r/THdAHn8oDzoPVH9WfSZit4R0S45XTYRXdVRMBMvsVNuJVg1jNVYlY/dV1pWDulX9hFXFs0dVli2DDFUdlFRV5MxUVlVUHfRUpVRTZZOxtOcqXqJDvOQMvFTUpOeeVda2UiBSXXPplFSxUdZFA3tRPWNFlOQMUTZdc8lQdaOTUK1UfFS1JYRU2nzkbk+t5E+ybRROdVSchKFNxbM3tU0tZExFA2tMreRMrFXm3tI6S930St3zYA1KPYP+SR2E/Idmg/yEtPsQ5nJ59IQUS42DWABEpzafSJ9in2wvhp+Qn6qfALQv5p/YL+ov/C8WryA/Sq8ARD9er8i/ej88L44/oD/CPwDUP+Y/+D8KTzTv3t/Y30pPAGRPLk9wT4pPfE+uT6BPqk8A1E/WTwhfGl8kXzZfAF9qXwCEX35fkF9SX8xfxl/YX8JfABRvBm8Yb+JfXG9uX1hvkm8ALG+Gb6Bvum/sb/5vEH/Sb1Dkbz59bgMENK5k5Ki0hGybgOYCpk8tc0pQBZNbwFC9czJRjYOoVIRbOlLVg69SnfMhDIRrl1NtAwncBHxUHQNr7VR1JFUtk+5V7RRtVnUj0Vbd80BXLXNtqnQEF1gFk4BYlXMb4lhFAytZHfbeg0z0a7VY5QN2TPQ1WFUTK/VXlXPSDPTE3P+O/wCY/6r/rI9uj8CP0v/kjw4PAACfIg88n06fUA9yAa5z9ISxgPSEA4Aukv1WxSO4tqwEZ1atYydWLSPobVVt46xVdSNxVS0jbTi8BP5UVRPFVJWDa4FUDYNH5JQRVHVzq9pTlYOhvORsHBQ0VVNt4/wsFLi0dIE8FGtJUiUkUs0D3FE981ukUQ0jblG1FFG1M7XzhBS6bBSDUA0jTlVQrWMXfKS+nBRTlBTL5U7F5E5VhGzkjE2WdSMhTe3kTIUExBTrbUsNg4dLXZMLS3V0rUpdI0VKdXPqHCSZzUmVc4JJrXQcJBlKCq1jt/ykKnQntj1GL8gjAG4veC+SL5S/ti/ALwI/3L8A7r8IMy49Bs8ozzo/TM9ePwCwO7Y/sD+Sz6TPxs/Yz+rPAPzPDt84fyp/LN8e32jfUt8AfN9Gf4jfmt/E37bf4N/a3wD03wbvMO8671zvZu9471rvAKTvru+Y7+LvzO/278jvwu8AJP8e/zj/Yv+E/07/kP+q/wC8/8b/2P/y/wQPHg/g/5r5XaRw0NeDSw0j3uylpswUpU2dph6DT8W0UKpdE9yMdFBMpMRkFDm1Ui2TrUSkPFOtdFOyfRRUvXTslAdVlfRVWkWj7OR0XlaV8+qclGtYV31zxpSEMViV86WaHBT6JI+uEuE8hKW1WBWjZByEIlhdc+kFV7WjzJSHzo+AH5IflI8A1o/wjyKf7B8mn2CfGpkWL0AoLzovdJd2lVYlbtKnfJRVb9QUMGQU7JyUqKSftpby2lVNI51VtcNjWVUttMSU8VTNk7jkn0aX8gRUZRS8d6ajUw2DyydT1RPwJK+2ojxS2m3TB6x0z1HFo5VRou10US20ZKe2oryEpHfNUK1zP1DdBJR0ok/KzZRPdXPKpKfGcvlN1hWjdE3lpE1Vo55MSqV0TG3T16zHrnIPZHW1ShWkSs2T2EkVg5CVSd2kSaU0Sf02PsKxACy3xrWmz4DDxrWWvX6/gE8Akk+8v76/+L/aT+xPHs8QzwAKWX7FDl9Az1pfRE9uX3hfAGpftF/GX9hf6l/8XyYPCG8AMm8cb0ZvYG86b3Rvlm9ADwDCb6xvzm+Ib/JvDH8efzB/AEJ/VH9mf3B/An+Uf6Z/sH8Ayn/kf75/0H8qjwSPNo9AjwBSj2yPdo9wj4KPtI/Oj8CPwAKf5I8On5CPAo/kpItLtrWjDEzFQyhNdZROSh00T00jDXSnfmL3lASrbFGtE+FMpHRENOfaNKRZFDTOU1UTQlRaVROy/CQkVQW0VbUr25pWBbMJV90Dd1darVPjjCRPWCW0WHWzWxFZxaMlWV0DAzQUW85YrRORWF0DU0ykWxFYTSPdV50zyNQfCLYf2BNWEsKsF64fuK/CHwDcr84f6K8KL0QvVi9Iv2IvSGS/VrUeE1d1RPykIIy0rdoEpIlWDRNGrCQH2gQUyMQkjVVVE1JVVsVDGFWtlFRtA5rclGtiVC0UVF0D81M1tDVTVTOFxARPU9201JRb0lJVs5tSlURS9UNtLiw0+FEVM75RxUOriFHVtFFtlFHdNFCm/aOgUI0GFhNQ/TP0tU+VQ4WcNBhPTTOPaU59ln+SvLw0VE31Q23udASFTDWzHUxtJK1L/aNAS2WkSjWzfW1KxZMZSnVDwUldBG1JpZOMSb0D3ElNVBVKbTRKxUNI/Ed+bR5dAJZPcE9y37xPrt/IT9Lf5N8A/k8YXypfDO9eX1DvYu9M3wCWX3jvqu+U77bv4O/y7wT/ACafQJ8a/yz/Tp84/2r/lP8Ajv+o/0r/zP/e//j/8v8UDwAmDzgPSg9cD2YPiA+y/3wPAK4PmA96D9wPzg/4DzIfBB8ARh9YH2IfbB9uH4Afkh/UH4C2H9Afwh8EL5YfIC9SL0us5caeMnhMpZRNDUNwrU7ts2pPRcRQFdOjNoTEGFENI6pR3cQ0NLWRPMQFHDR3UyXT7K1TDUNgVM3j0+QkY21VjdPVVbW7t1Y1pG1XFdOTV60z/lfF1LYkpOdYxZMpWYWUWVY1s/1YNaPFJKSHJKQLR1jFJFgtxJyn7q/IrwCaP6w/dq/APxK/9D8GTzi7ABZPWL9KT1xPXr9wswYz3DRVkJykUhykD4y0ury0a3dWDRM3DDT1Ve2zq7pVRaN+1LRCzEQKrVUV08NUzbRUjdNVVVSlkxzklOQcxK/MJzY+4kFTDSP6Uu1ERMRtjryUV1Ktwx9SDaNb51HdM7BRbUN7tJRtNFTE/lANo8dQhdPbkVDts1pQLcMiUNSltJQkbpzE5bzEfE7apUROhdOhTSXTPE0q5SRMbUNrdJQI3FRrkNa2siZL7URKFdNjSmq9tEoVVEktw4JJ7ZS2LNQRSu2zikptQwsBS8XERN9W3cbVjt+A35rfAKRvtm/I39pv7G/+3xjvKu8ALH9m71h/0uluf9Dvwu+cfwC+f9B/on/kfwaPGI8aLyyPAC6PQI9ij3SPho8oL6KPxI8A3o+4j8qPFJ/Wj/CPCp88nwBenxCfUp98n7afgJ+Sn+SfANaf+J8CrySvLq9Ar2qvfK8ATq+Yr4qvpK++r9Cv6q/8r6AOvyC/Mr88vxbTSy3D4mpEdLHkVKjMxK5OtUNbp09Ns0pQVcPelFRUa8D2UsZsxDxMVK+8JNshU3VjlVM1MwlUZs1jmFTlRn4ifFXNxLb8tF5WrcPPVv1jPlqsRKrcNDBYTbOaLMTb+lhtQytZ1UMeWVqtw+9UNLdYdSRYlcMtJDzE61f9Y850N7Y/AJDPmsF2NX7PwM/Sz9w/9s8ACN8a33RPJt9wT2LfhEd+3dQWU+zEgCTFV30j7Fa0hbQENGe8RCdWdSPoVvS0rFWNY3HMRCrc1G3x7LS6VL0jgVS1Q7VH/NQR7LTaU50kU7bVQ15TdSMoU+3D8LVSzWO4vCSBUmXTS21SDVMUUrVT3FG1Q62XXFRgUeXUUfVz861QfSO8UHVjhaS0TrVQHZMXlFSiT3UjOFaUJM5OJeROxURNfSNbjE11YyVNhURMTbOLOkwdk9fsd1bjBHSubUr9Y05KvSPxSdVDa55JzeRJzUPKSW1UEAz0C/D2VU7SXUR3Xm0edQBub4Bvkm+cb7b/yG8Cf+z/AP7/IHNmdR59Lg0+fUZ/YA8Aan/sf4YPeA8in8wP3g/wDwACHxQfnq8oHzofRB9uH1AfAEoflB82v7gfmh/kH84fAC8ACi8kL6YfQC/yH2wvdi+ILwCSL7Qvxi/QL6IvBD/uLwg/ABo/VD9mP3g/Kj+MP/YvOD8Aoj+8P8Y/2D8KT/Q/pj8gT7BSSW6/gLs2YqpOrVRPiNX0pL+u4si8v861rgKzZVPF4yXkt85SDFUl46t+VTXkVQVkVp3z1dlWTfQcxMpX/VMzWLbFQ5xYTdP9WAUDLixEz57ypVj1U2Zkx96yBems1My0xx7d3s+oX7pfAOzPzl+QX/JfTN9O3zhvSm9gXG9u34DbbmXuMqdX3dSopN+21cbiZRRUJcTU57VVLWOd3NRhVS3kVRpNxFRF87ZUndQE5xYCsw5UJVTcRJNTxUNcquRFU/20UlXEUp3UUtoF5FK1AwNSLWPNUbLVtFEFxLxEKFHt1FDaPeRQtQODUC1jPVC2xeMFUAVjoE819E9aLfROLUNaThX0TdXzW4hNvdMHTR30TMXjyzVMtQPTrAdOwg9LGpVESvXTSkr1dCT3dkO9SZXzwUlAcS5hMAA8/071tg0eDXb9lvWW/6CPALL/xI8GDc6PCA8KmU4PSA8AKp+sD06fcJ+yD2SPjp+4nwDKn9yf7p8ArxKvJK82TzBPAEqvXK9mr3ivWk+Mr56vsK8Ayq/sr/6vuK8KvyS/Pr8ovwBav3S/hr+gv6q/tL+uv8C/AOq/9L/uvzDPIs9UzwbPiM8Ams9kz7bPsM/Sz+TP5s9oz8AS3yzfPt9Q3zqhbmKLS9bFQwxM9dPqjEQoTpa90ydPLWMNlHc2ove2hORsUf3T4VE1o1fWRHTnUt3jWSx0zFPWpeNCVDXztPxkJlVUZeQE5AcUVJXEZAWkZ7YuYt1X9YNIWAVjsLVY9URZbWMrWd10WWz1dGxUlFjF41VYrZMbE1hVU99XvUSEV8ZfIAhjhlWO7YZVZpLBnO/e7wAIb+Jf9O8m/zj/Mm9c/27/UIBvkmk2U6RkYRz0ICRULdq8ZJhWDXNXHOW8ZK3I3GSNVbVEVfWDGFYEVOBUlURUpWRUTeTNVHVD81NN9OREhVOWVVNPU/X0U/303NSpZlx0Y1JFVNTU91FNU2u+UdV0UT2DUFEd0ysaUW1T5KxEnox0q0DarmNQbVP0T6WDhU9i7WMYvHSbQJaCQU71Q4u8TW1TVJREk9C2A0yW9UMcTI30S90EpJTztUrd03kUFBlKTfRJsrVDgiSH9kLcSQWTTi1KVVPPSh3TOlSH9o8AeI+qj5Qfxo+4H/KP3B/uHwAQnzqZdhUunzifgp9cL6afAJifgi+ML54vyC/aL+wv/i8AED8C3zQ/Lj9AP2rfbD9GPwBgP5I/tD+uP+A/wj/8Pw5PACBP2j9MTy5POE9yT4RPnk8AsE/ST7xP3k/wTwpfJF8WXwAgX0JfZF9uX4hfWl+sX45fAMBfml/sX9ZfCG86byRvTm+sgFuX0pxLbQM+lNRotU291E5Ng2ZPReMs1VA9I6G01BeEBIpRlvVj/1Ed85BcdTR0dW1TbWPqU20DXlQd82vQVD2DQOz0slUFdE1WPSOxVrX2dhKOhOSt+LTkYlid08dE5BxtWZUTJVnVE/hYLYO1w2TkhGTkRFiVEwUtWE2D1ldNg8YU/57vALDrzu8g88Z/6H8i+R7/GI8AKo88j079Tv+A/5r5hv2e0rW3DISQtORSV33jD6qMhMvM9IcU5DUc5PWtVeUDulWF03zs9EKtVZXzCVU9I9EEBJqtVJUTVVSF0xz01OTWNASvU53Td0QEQFNW5QMKU30D0FwEjtTUrNPQfuIfUp3T59RksLVRFRRRHQNDUYXUUbYd48VQzQORUOUDWs1Q7dMiUL30xARqT7bNAwFPfeOPTm2DC7bMBKFNfVM3TU0UTAptg2vsBAX0BItgVhUOg21KDYNgSm0D/kmd01mnLBfe0plJ3YRJPSQCTBQPBBd2Fa4tdh+gE67zAJSnlh+wr6of1K/WH/ivCr8AHL82L0Avci9kv3a/iL+6KQC2L7i/yr/cv66/AM8SzyTPADbPSM8Cb2xvXs94z5LPrM8Ans+wz3LP5M/Gz+jP8s8k3wDez2DfMt90347fqN+i37zfALbfgN/y3xTvHu8w79rfTO8AVu9o74LvpO+W77jvsu/M7wDe7wj/Gv88/zb/SP8C/4xkFd4ktK6UZKjkBMsApmKrpk9t80qclMGsBDRpUY10xGQ6ZJSvUh0DWyNTdeOXU/2EVD0TW3xU7ZPvVG30VT0Ta+xVXRRWZYPNVj0TWzxXdeOnV/WzE0x0a3xYZQRYnYMpWU12qmaC7Xx0tYR0dmR0M1lY3YQsdM5XrQPE9H8Atn/gc64N1n3ef/AP+n8UHwAmHzgfWo9UH26PgB+SH7yE1a8MFIAMFEBsFP1WbJ30zIRnVnXjJ1Y1c9voVW3zqlXFk3FV1jVzOFUlpFQ1c7hUVkWzgVSdg0kUJBEMlNvaU2Vzo1MFo2xTbMX09GTuUu2juFIVJLVSHSRSJZMUUgWj3G1RJZOkUfVjblHlg2sqUcWT8bSUulC1o8uFUO2DTLxlrJTCT1r1s1O8lMpO9WRO3YS2nGSMTcWTIU2dhExCXaRMBQSUt1alpvNK5YNFSlSk7zynNqUuk0n9FBVKHXRKpWMmlKeev3irALatlq2er7g/yq/cPx6/AE8AEk8sv061fqWWtT6/UL+auQBmT5i/8rmWT3jv8r/kT9ZPAPBPGl8sXz5feP9q/2RfTl8A8O+iX7Rfzl94X7pf9F/+XwAIbyJvNG9Gb1hvem+Ub25vAIBvwm/Mb+Zv+G8KfxR/1l8AKH+qb1R/bn84f5J/fH+ufwDAf5p/7H/2f+B/Co8sjy6PaBCPAomWEouERBFMHUOt7pz06E2dhE69M+WZT6UmZoL6UIUmhpLjaVFdlmaCylSUPlMFU62zRCREVF0ztgwkKLVVlRObHAQNVu2Tf1oklO8klF9X3SPlrBSrT1hVJFg9BFmVEyttWcWTEVkdQ95Y3ZTWfARTWCUkWO2T31cC5RPIDB/+D7ib3g+4nwofAPSfDq8gr0ofRK9WrT6veK+AgqH2I5Snfq02BaYzjAQeVVdlg9rMFJjUFFfcFDUXzBTYHASdVf0k7BRrGlVdQ+H89KxUBVS2DAQ6VJUDBFStI8y9U+UTiFNAcW6hUFlTBbT0hONSfaOrbCTbdFKtIzxSbYMHUtpFs8DU9IpRrQNSUcpdBFE9lFCV9LQkd1C2rRM/UOUT+E/tM4hlT10ET5X0tIRFTuUTa9hNXURN1RMHTcW0LUxtox1M9SRL/ST8RFv3SgVTk0pFszAkxNvTSX0Dg0lFs5BJ1qUz4UndhEqVA9RKANX0xDcGXR5F7jWOP6A/sj8AxM/eP+jP8j8M3x7fKE+KSQA+TYZPeE9q35TfBl8AX3KPAKTfzt8A73qPFO8270jvIu8AZO8m71jvYo+s777viO/a7wD871aP+O8S/zT/Rv9Y/zL/AIz/Xv+o/5r/tP9+/9j/sv8ADA8WDygPCg9cDz4PUA9yDwCMD6YPuA/iD8QPzg/IDxofQCwfPh9gH0offBeWspx8FFs6TMXDJU2lFE41I1sjT/0DKlBdQ6G0JRVR5SRRRTP/fCRrsOby1edkJFlMtOpMJF5UtgWj0FS9I0JVBZRVauXzJ9SsB9SUkVeVs1v8V30jZFjNJFjVI6keXJf2s1k1xFjlE4TafCREVJQDWF0z1lcCXTPGNK/mn8AvypnGL/CfADKvFD8mPzivgq9cP24/iK+Ymq+cP+6CjldFtESUD9qENMvcpIdWBZNGVlo9kwXkpMdVbbN8/KRrRFVVIwoMtNFUVSNtmhQkYlQNwylUPcPb81Mlk69T3aN3U1b9I0BTDURTjbPSXLSzm1LFxOyELlLdo+dtUf0jsFENw3lRRdPVQdQUDJy01cyEnlCq/cRQjbMixITa1LRuLU9FM/1OJZOPtISzEGoOw01FtE0lk89M3aObZ0ytwwFMlRbm8jeoFMRjwObzSpWESt2jp21JXSN+SQ3DmUnFhFlJRdQ0xPNK/cNI9McAvt2Gz6DPss+8X+7P4F/6zwCMXy7fON+K0T5vWN9K32xvAJ7fmG/y2e7f2N/Cb9xv/m8AEH8if3wfRn84f1p/ZH9efwCQf6J/fH++f9B/4n/0fwaPABiPKo9Ej1aPcI+Cj4yPNo8AmI+qj9yPto/wj/qPLJ8+nwAQn+qPTJ8Wn2ifmp+sn86fALCfgp/snwavGK/ynzSvRq9k4J8qr0sNxuayeEwVZG1NbbNsTo2zok99M7NLUH20vEQyUeWzqGVRBcRSPSRsRAVTvVPblVMNwwlUlbN8VNa1s+9UrVRVrVPRVdoVJFZ1Y7FWlbM8V7YVY6hXvVMVWA20WIpNxFilFFlltlZTZLS1WpQkdmS0NVi9tFddRCJMJMT0L/4lLrLC3CfOvwDgL9ovBM82P7ArHs9Iz1rPoEQ/fs+Qz6LPzDSv/LSBWjTEQHTE/VZdo7rsNLV19DQ3NCT3VV2jqrYktHFV3aM4VV0j/m1U7TPFVF0jjlTlMzVWJNQeHETaU8UUVETbalPlEzRTnUP8Utod1FI1w5BSFWNYUtYtsxJSRSPc5BSkUVZdI25RHVRRzaMAjETbyVD1Y5NQnUNMUGxNtKxEvk/1Y1NPvVOz5U4NtNxED06tU6FtTa1TIU3tM7VM9UTNTKXD60vdNKxUIUtaNcRKNcNgSlUj6kxXVi6ygknlE7RMVBlkVCuTSuUTFKSkWPRvpmUAll2eX7Bfwl/U7+5f+F8qbwAc/y7/OG9aaTb1nm+oa4ZvAJj/qm+0//Zv0PvW/wAPEg8AJA82D0gPWg+Er34PcA+SDwCkD7YPcK/SD+wP3g8IHxofACwfPh9YH0ofdB+GH2gfmh8AvB/eH/Af2h8EL3avIC8CLwBUL14vcC96L6Qvni+IL5ovANwv9i8IPxo/1C8mP0A/cj9sZD82woBLNdPeSz3k1Uzd1E0F8+i8pOJPVAVUvNTczKRQjNTEnNRrV1IdQ8qE1DxTtePbsVP18yNUdTOXVGod4wf8xHr8xApWjURa3MTq7MRXV4WzxjTEbTCUtJhYBfP4WKXD2ytZteMRWc2j4Fi29fOjWFXTZFi9RFgWHePnV7WjzAzP7r/gvwDCufa/uE86yf5POM86X0xfEKbFVl+oz4pfV52kpFeOXdrW4qW8xG9XNfMuV6g9Rkaz9MRX7MQX3MTabVV1U51V9fNjVU3TtSoktPE81LpU9fRUVl3TPFRV0wQk1M78p7Y20l5T9cMnUy1T8G1SjVOrUlXTdFI107U+9KVS7dPPUeXDlWVRNeRRFWSUZOVQNfNrrlB1NFDt0z9QBbSo1KTDoA7TT/U0TtXjRa1O3aPYTY30TR1ETVoFZEzlwzVM9fPTjPxb80rt049KzaMwZOR700ld04xJQKR4MLfXg0nV48VJDdRKCvVkSmUzOvznfv+Q85btAK7vuO/a7+Tv7n8A/zr/JI8ANo9I/1qPVP+m/5CPoo+0jwB2P9D/2o/sjw6fIJ8yn0SfAFafgD/qL2yfdp+Qn4o/xJ8Azp/Yn+qfHK8GrxivOq9UrwBer3Cvmq9Mr6avuK+ir9yvAO6vAL8Svyy/Pr/Qr1q/hL8Axp+gv3q/zL9mv7C/wr8EzwAOz/i/Qs9Uzy7PYM8qqY5SbYukND5MDYMoTdVzayVOXWRPdVMNUI3ztYG8ZPe81GxRvXMBrHRnJqLnUq3TWVzUzLVT3TNAPGS0VF1DKKVVVeRVvcTkVJjsVAfZV/2EzFTfVw2DSFi2LVOwWIXTHFldZFlqFXMFdETRjESUWFVzW1NYjfMRWHVT3UxMABNfzU/fTPZP+N+632xfHu8AQO96X0zvjl+I75pfrO+W5aY2YpxXvXQ05CDcVNqW7FSHVk1DRkTV5FTItVWlxFWVQ1JVDYMYtVU14+AkZJpUlUNibVStUylUVXPzU3XktVNVdFM1c09T9VRTWpVD0mxkm1INZFLVVLb8xPdRVWO+UQ2DiGlR3TaW4gvsNNdQVWNjnlDNNlZD3DTwT9VzLYXcZBhPPYOO7GTDwLK2403dNAR050y9c4HVTK1TGRR0tfSEN0uWPWPUSiWkSp3UbHS4bUmVQ4JJ3TOQSb1zE+FJPQbew0pd1ESHJq0Aln+of8J/zA/mf/APAh9EjwAmHzgfShm+jVYfkHu2j5gfAKofvB/2jyiv2h8ELxYvKC8AOi9ML+6/kM9qL4wvbs94LwCyL8Qv1i/wL/ovHD82Pwg/ABo/ZD9OP3g/ij+kP7Y/mD8A2j/0PwZPWD/iPzRPRk8gTwBqT4RPbk9QT6pPvE8mT6BPAPJPBF8eXzhfEl9MX05fYF/Uclm240vdY3i0xGhNauXEThVjauz0LlBVc2ujUB30Ud1jqFF148sdUp0DkYRlXGR3U2pt0+xUZVSdA9FUvQTZVYXUFPRCVlVzs1bavQMhNOSQV+Vj+le2LdNkWG3z4lgVcyXVWb3EWdVD+pTUw1iaPTOHjNREWAVkbGTSAKzfvm3O3d5v0N/Sab5vCO8AMu9Ef27vaOuW73B/gn+070Sedcbyt1RnBgOUdA3k5M26RNR3Vi0ERNT3VdYt87pVrcN+LNREVbZt0wxVdWPFVJVzja1U9eNWVK3DHjyE5m1TvQOxUxUTeFOdA61BDNT8Ui2EUlVkUtYVE1hSBQMgBNTpUaqdA7Gs9Hu09Dek9ABtUb3jyVD9E5NQnXMzW1C9xLz03k+dBNz02+VObdN8Tl3zD062vQOhTW3TPE39E9MNTJ1za0wFZByUq8BOY7VLPXRKPXNgSq3D/s1JDQOnSRWEXJSeSaodBErFhEot0xS0VFgAhA9mHaYPuA/CD9yfBh8ArwASHySvNq9Ir1KhngVmr3irAH4dhh+or8oflJ/Or+CvAr8AFL8mvzi/Sr9cv26/cF+KvwCcv9ZPgL/Cv4xf1r/wv+K/ABzPNs9Az1LPLM9uz3jPks8AxM8Gz7jP6s/Mz9bPAN8S3wA8307fYN9y34zfnt+w38LfANTfdt8w3wrvJO/23zjvUu+QbO9+75DrVvNLbWScBLG2vFSoTS3zqk7146a1Tx2kUMVT3FAV9FFatWRRxVM8Ul3zr/xUWyFT3ZOVU3VkVB2jY5hUJYYWhT5y8FWdA5thVt2T1VadZOx0yq1XjWMzWJVznWz0/VVY1VRZRYRZ/YPvlGRrt1i1Y2ZsZCJYlYQEXPdWAsJcfzZ93v/w/yp/ANT/Dg84D0oPpH9uD4h/Yg9gvH+eD8BzBvPUBG9X1VRW7HTqVsXkVnVjZUz0bSX8dOdVFeOqVfWjNWMMhCo0ZPFUDYQkZKuBVM1zRyRkETQU2qgU9x5jDGQnHGTuhIS4tvxUgVK1A0tS7eMStgT0z1F1Y5VRRZRRmiUUUfWj81DtdMSEg9bchE5QvXMJ7OSiT7btUzhPzVPKTh1kTrZ1Y/VNHaOITU1kTRpllEx1YzVMFZRUp7YCrQvklKVK3ZNFTCTltUnFU4xUlIdJnRRJCu0USpX0SiUUzJf2rZ6lAK6fyJ/Sn9wv5p8QryKvJD8ANj9IP2Kpjq1ONb6tfj+gPwCyP5Qv9q/or+I/DE8eTzBPAEJPVE9mT1jvmu90T55PwE8A0k+0T+ZP+E8KX4RPLl9AXwBC71xfJl9oX3JfrF+GX4BfAOJf/F8Gbxhv2k8kb05vyF8Agm9sb15voG+yb8Rv3m/QbwBabxR/7m84fyp/VH9Wf2h/WHJ5LpX+4gxMJRPqJJQr5U1tFE+VAw3MF0Zi1ffk5GychOGshFdSaoWTyJSEWWyEzFPt42tCVFXztEyEJlVVk2uXVd0UVs0DeVZVk1sHV+0jdVfNI+G8BK1LpPSyWC30WbUDK7VZzSMRjITRWFXzlK1YreNTWE0UWP2D30FXDYQkD86PMANG8sG89wDuhdaPKA9SDzSfRp9Yn5oJgJYPiJ+an8QPxg3OBYZymqrUBF/kBB5c9Nr0BJhq/ARVTPQV9ATIVbV0VVXt5FUVMxg89OA0FGuqVM0jcST0OFSt42vzUy3zvBz0hVMF85tPU0VjF1M1pBSEqVaUFHJSffRS7XRRNfO7vlENJFFAcX6RUG1RhXMaUVXz5FClk9urUD2DZ1AdkzBQVlXz9E/tI4XsFBj0FGzT4M4iQU5V89RNtaS21HTnTM0jgUzNAxlNTLWjsEttpDy074QkK4pKvXRKLYRJNfRcJ9Z+gtxJ/TNTXLTUSgKFczqUP449ri/IL9Iv5L8A/i8IzxI/LM8+z1DPmrmmJQBmP3jLfs2mz7jP0j+Mf+7PANjL3s8g3zLfRN9W32jfet8AjN+ef4h/wt+c357fuN/y3wAE7xbvKO8672TvVu9474LvAIzvpu/g37rvzO/27wj/Iv8ANP8+/1D/mu9c/4b/mP+i/wC8/87/4P/6/wQPFg9o/yIPwFwPVg+AD3IPnA9+gpxLtmWzPkwlwyhN9XRO1iUTak+VpFClg6NQai2kUV0kUdWzAVI1g6t2Uu2zBWwUd1yk7NVTtaNgTBTRLIREVdY1g7ZVZeMnBKS1VmwVJByUkFd9g/xXLYOzZFj1FHyEHFnVdFlqNQP6pITDnISEWGXjs0dYFRSsFNdXNYPGABSf3o/wg+4d5o3WHxifYpEAHp9IL1ovfJ92L4Cfoi+0LzS2ne6yteyUjle1pJQktQ3EJMtUhIdWNYNGVgSk9VVdpFVltFXtsy1FHDQMVQ20VL0ENIRrZlRlsx5MpOhT1bNbsVMlw3hTrYNBXKRrDFMNtFK9c5xSJcOrWFK1oyAUhOn8dLGtUb0je1Flo0WkpA5qBITX5HSTzKRbUO2zayVQZbPe5ARuTwUUZU/VNE7NBAS0oU1l41s3TeWTz0y9I2vMdGMFTL0GjrW+gthKPSPbYEpls/5JPYOnSdalg4NJJYOibEQDSipNhEptFEr1o1gU36a/ALi/0r/cv+5PAM8SX1zPNl8ASF9aX5TPfl1uXb7PsF/CXwCkTxbf2M9q7xxvLm9Ab1JvAGRvdm+Ib3oPlG+ub6Bvqg8A5G/2b8Bv0m8kfy5/iA8afwB8f15/mH9Kf6R/zn/Af+p/APR/Fo8ojzKPPI9Wj7h/go8AjI+mj7iPko/Uj9aP8I8KnwAUnw6fSJ9an2yffp8wn6KZatYjS12zdDREpU0NE2umTnVETyVTSFBVs5u8ULWjMFHdlLQ0G21SlSOtUj0jIFPVNG1T9aMIVH0TelSVI9vtVEWzX1UFY9NV1l1TXlYlRFY1MzxX1iVTqFcFYxOEFHxY2t1D4bQUJVl9ExpZaj2kWHVDspwUc1h9U1UxnBTzPCTQdBTENC8A5h/wrxIvFL8mL2grNr9YvwBqv4wvvi+gv7K/xL/OtV6i1a/8pIFMtECMtP1WWqWTulQUdVblNFZNc6vnVW2kVY2zbTw0NNVVlRRUnRRUzbOLVLZlQ0dUXVMOVE1EU2pNs6BsNGhkNDFTlRSZUp0UHKSAUlXEnDQQ1VJNRFF1RFGlk2pRNDXExDT+9AS4UO203DStS+Q0FVAFxE8lQ0/W/DThTs2UTn1T8U2W9UOFTYUUTa00LERLrUxlQ+dLbURLjbMd1txEoUrdQ0Fc1OFJmr0zlXREgknltGzUFS1KJUOPSg0TJtxH1l8AsE/CT9Tf9k/43wpfJF8mXwBA71LvZO+23Z5dju+gX7rvAKzfBm8Ab/LvDP9Ofzj/Sv8AXP+un5Cfcv+E/57/mJ+y/wDk/9b/+P8CDxQPFg9ID1oPAHwPZg9wD5IPvA/GD7AP6g8A1A/uD/gPKh88H1YfIB9iHwCMH6YfoB+yH9Qf5h/IHwovABQvLi8ALyovVC92L2Avci8ItCfuM2zkrtSf5p/4k3ZCLTIEpMZRhUM5FK8mr1Q4q44jVX0z7CzEXVyvWG6vgKM24vhYhUMplKdizrLrpK+2rfaSzFetMwHCLL/er/ij1j/orwq/dL+ANk9YT2pPjL9+T9C/sk9XgMWUxE/evZbD9L92MwzEZdYcxCdWNTPoPMSqVTbd03FVldM2Vc3EZMSjuFTttFTHTkIQPDTabVOd46FTVTNsUzXErVPNw+5S1cRS7bRSthUzSVKtMxJSVTPctsTEpFHNM2xRNTMoVVHd0/H0xVAl84P0lNtMUBUTF1DNw75PtiXzU081o8pOzcNerBTXNuKITU3UTYXTtZVM/ZNQNNTrbOdWwgeSBOSlXNf+0uVs184ifm1JDdO0STUzOEoFxAVKZeMuBOfe7b7f0N/abwDk3/5vEO8ifzTvRn9Yf2p5AJ7lnuWG76jrfn2+78h/Kv8A3H/ufxgfIo80j0aPWI9qjwB8j46PoC+6L5yPpo+4j/KPAPyP1o8AnxKfPJ82n2ifep8AhJ+mn7ifmp/Mn06f8J/qnwAErxavIJ9Cr0yvTq9or4KvAKyvvq+Yr9qv9K/2r+ivGr8AJL9Gv1C/Mr98v26/gLtOw21LzTMMTD0z6kw9c1voTbVDK0+dQw3sxG2F1MT4UO1Db1FFw9vjUVWjV1J9s8pS1s0zXFOlw9CEVERUqoVkVJXUVRUzmSxUCm1WtUN7VhUzCVcFc5N1VwXUnERNrDfOIg5lWZ1kWYXUpMTVWA0zm5ZYhdNVWH02ZjLfBVc1M8gcR0ZNFk3mPQZFAP7PME9CTzTfXt+YT7pPjE+gjt+438rf3E9+spp8xGFVV2VzHvTU2gxUmBRUa1VWBXMVHFTHVc20bVWtM1JVPXMYVVXTreBcVKdUNVRUPXM4VVTFNFOl1FN1Y4WMVCtOU/VUU03kUlXkrFRrclKdZFINM/ZR/VTVUSVkUT1kUX2zGlG2rTPiUM3Tq1BdU2dtUFXTMFA9w/RP7WNrgU81MxgMZKpOZWStTj3D1E09ZE1dU+fVTAX0TBUzGTxksEva7UNPbHTuSj0zikpi1bRKhWZ+ZcZSjElN5ClJBWR09NSUZDpsdwaNAL5v0G/i/wx/Dn8wfyoPbH8ATg9gD3J/hA+Of9h7pg/IDwDaD4S/5g9YrwqPNB9GH1gfAGoffB+Gv6C/gr+0H84fuL8A2h/sHw4vGC8CL0QvNi9gLwBSL4wvfi+oL6Iv1C+2L+AvAPIvHD8uP2gv+i9kP24/eD8AOj+sP6Y/mD/yP9w//j+wPwDCPzRPLk9oT0pPhE9eTxhPrKpBtlKcS41TPuS0KLVNxVRO3bNqT51kUKpt46MExBjEVIzUVAG2tOR2UgUDBVM9A3i1U6VD6oxUXlSVc9FtVI3DQlW1w7ZVjROtJxzktVbt8yHcxJFtV7VT/Fc9w2RYDWS2lMQeWUXzKVmlQ/ptWG3jw1iNE4dYPcQJWC1UvFTX1Mcm3/BfEt8A9M/2X1Dfct9cb25veN+a31CUb7ZvyG/ab1dV47cE5NOOV83kpGQN5GTLVtZV44dWtcNGHHT3VVbds7pVffRVPcRV1UObDFUtE9NU1URExGRZVJ1UZOToU+3zsTRXpr4CQVNNdDzE1CzEnG1SPQNYUjXDIFJF81vpUb0DsVFlxFF942tFUQ3DDxzE11AtEzWT5ORb/LQlUA3k/ERtbgT0AU8Nw49O5US2HPShTY0TN00Nw8+VTO3kTC1UTNVGNoNLWp37WqT0+kmNw6J899q+4p589P5JpWN9SgqFVEo9A0js9y4POAvW/wD4//qPFA8en0APyvluD2CfAKIJfg+Qn8IPpJ/GnwgfIh8A9J+OHyCvMq9Er+6fEK96rwCMr6ZPmK+qr7yvtk/or8JPAAS/Hr8wv9qvXL9Ov2C/kr8AdL+Gv7i/yr/kv9a/CM8azwAszzbPMM8Sv0zPds+Iz5rPALzPzs/gz7rP/M8W3yjfMt8APN9W32jfOt+U3+6/wNtG8rW5ZIR0TISlTSVTptVOfYRPrYRQhfO8UNZN8zBR9dRR1UMcUralY61SRWMgU+10U7bdUwhUlVN6VKVj7bVUVfNfPHTOVfV0VkwVdg7yOFft1ERkEJRU23pYZZPeWH2DIllWlVMaWd1j66TksrRUrXO0VDNY1XP1DGTSAoxUxBxvBm0G/xj77u84bwBCb6RnVv1u/1j/im+s/77/QND/2vHe0+z3fnOM9ICM9K1ApPT9Vk2TuGxUdbVW/XRWzaPnVU2TqLVVpfNtRHQ0Va1UVNq1VFTV84tUHXNHVLZlkw5UJVPWU43zoGo0VGh8dDE8VPpStVRmNOSAUm0EtHQQUt1Ta9hRfYRRrdNqUU0EWVGVhAxUuFC9k4H0dNVLBFQTBIS6HIRPT9aN8+BO5dROZZPuTZYFk4VNJeRNxXREhEetTH2D4ku1U4Pc1BnW5IShSqXzPaSE3EmyBXOQhIfecq9J1XMVFUrtdEqVUyrkh26tvpUA1o3ej/Af8o8ULyafMJ9KnwBcL24vcJ+in4wvvp22L9ifAOKf7C9erwg/0q9EP1Y/aD8Aej+MP57fyN+6P8Q/vj+YPwDyPwxPFk8oT8o/PE9WT2hPAIpPTE+WT8BPsk/cT0bf+E8A0k80Xz5fCF8aX2Rfhl9wXwBiX7xfjl/gX8Jf9F/OXyBvADJvRG9eb3Bvem+Ub05vkGtsXhWOgt5LNXOqTC2GrPbdjmJHUI2DvhTkUBbcBMRRZRM5LO8+71DjWkaCB1QEelUl4+xEBGtdVj2EViXjPFc9BG1XLTMTWB3jlliNY8v3WGUTKazvjvKwWGzVJMx0MVhFg+dXDeMBzCT/9n8w++5/CI86/4z/AF6PiP9qj6T/1vWWj9j/0o+g5P/u9ZYTBA/GYuo0BKeyJARlLA/GYqpV/RNx2VV95EyU8VR947hUsPUEbAeO41R02lPVI6FtU+1jalNtAydTjROr7lIdBFL1BFJlE0nNUqXjElJ9FNwEpFE2fYNgUX3jKFFdlAwVtVAtM4MM5ExQFSMVahR1T33kT+1jyk6NE9teTtUj8U1VI4hNtr2DHU2dE7VMHXRMsH10hCdecxwkpUr9E0GVShUj5ZwUlYwXJqNJWn3kSo1jt0p9Iy60HwAmPdYd9h/4rwIvHL82L0AvAIIvZL92v4i/si/UL66/yK8A4r/0v/YvMD8qzzzPTs9gzwByz4TPls+oz6JvzM8Gb8BvAPLP1M/WzwDfEt9E327fQN8Ait+c31bfoN/K39Tf3t+o3wDy3yTvRu8w72LvbO9+72jvAKrvlO/W7+jvmu/87/bfuO8AMv9U/zb/UP9C/4T/lv94/7Sy+WYDSwWjDEztY+qtTE2z6E0tFE6VEw9qDKSF7AT4FHRuUc2z2+FRTbNYUq3zylK2jbM+U70D0FPdA0RafAS2ZJQoVWUTmWwEWwlWZRN5Vv30Vk2UxryE3VcNdMR37mIKWdadEyVZPRMMvATcWDYlc5RYnRNVWJV2DrIN4RyUylcldDyPHoUOHwAgHzIZPo0+j2Afgo90j34fgLiP4o/MH94f8B/6Ea7ymlVXDbRXjbMeHJTahATVmCyUVSSUF4QE2FXWDQOPVSVzVESUGlWsLQRUdKpUHcRUrfM6TVQlcwRUtRRMdIhMBLNQU10kjJThUvUTq61SJXN0UgWjPKyU+G1RHXPAUa3zilHFk9tSUb0DHFEtk+VQqjV0UP3UUNV0UFWT+NVPPaRP7SRPjbOuTrYds0VOVZPYTQWjbKlN9fYWA0ztJExNpEtaDQNPbDTvSk0kSvUTaytKZZRJxZOCSQWjs4xJhab+0ldKlQRKABWURLcWzY613q8IvwJPJL8AJr9Av0q/3D+Ov4BPor/MtwCWT7i/wk/kTwbPGM8C6f5PAADvSl9cX25fgF+SX6Rftl8AuP+q/9Rfxv8Ab/JfHG/O/wBIbzpvZG92b4Bvmm+Mb8ZvALhv4m/8b+5v+G8Sf0R/Pn8AaH9Kf4x/nn+wf3p/1H/ufwBY/9J/HI8uj0CPUo9kj/Z/QOB/io+cj3aPwIPuIpy8hC06VDQlTTWUTpWUJDSVLAw0oQQ0F9wnDgL/tuQkclLFg+dSdZN31VP99FMFo1yMJM1UtlWjQFXFk7JVNVMjrVYlQ5VWlRMgHCSOqVcVNDQUYtQExawEGm1ZLRMiWd1DAVm1FNVYlTRY3UNB1JQCWBZdA9ZXXQPGNBdOHS4fACCrZh0ur1Cvch+MH6YfmK+gsh+8r7av4K/yr1clQ7VolJeeI9SkDfyky1ZNk2uHVl0DRjS0B1YNk2u6VSUDflQkRFW9BKZUJNRU7YSEJGSMJC2pVFWWDkKxVJR4rCRBqVO9BFQE1MQknESUZ61SbZMgUm0D6SwEsbVR9aN79CRFUe30UbbFg9dQhaOgUPWjW2oUBCUkBN4sNG5PDUPbAU81U5NObUMoTra9A7xNxYM3TQ0Dzy1MTZNnTC3ETA0kJFSrN0tttErFhEq9g/qWlDSiSVW0SW0EnMT+CqTEebw0AGw3Bl/YOyZNAAZPCN8aTyzfRk9Q33JPdN8Aht+Y285Npt3OT9hP+k/83wDGjyDvMu9E71bvaO9674zvAJ7vsO+6j9Tvro+Aj+rvHP8ADv8w/wL/VP9G/3j/iv+s/wAWj9D/cv+8/77/CA8aDzQPAC4PUA9yD/T/dg+ID0IPvA8A3g+oD8IPBB/2DwgfGh9MH4BeHyAfMh+UH34foB+SH0s2pcO5S52TeExl1Ew026pOPbOmT7UTSlBa1SRQHaMyUZ2TqOwlvVLl05FSQKQAwSO1U4WUU6XDCVSV037VVHU0VBXUVS3T1VW0PbYW0tGMlEBXtROqpgy0FVhlJNSU4qyUJZlZBZTMlO1YDbTslHZq1CQ1rJT1JKTSV22zAcSEr16tDqUOpRY/MD9qrwAMP6aviD+yr8yvpj/QP+I/UPQ39hMER8bCr3Q0gHQ0bJsgxjL9VmXTuFbts1t1Vm2zNFZFlFVl02uoVcUzbVy0NFWNxG1UTSPDVO0zi1QN421TZCQOVJ2T2FMFxJpUlGiUtDFTjcRMJMPVUmWzjEyUR8y0EFI0lUQ8lKIslGpRRUT0tDP8UK2UHJSBUB0mTiLNExRUuk/FxCzE4U7WbbN0TkW0Ti3ThU2qPSRN3bRM7TNLXMTnrUtNI4NLxTMdzBS6tUoV00GMVOFJbZOQtJzHDiNJ7bMVSjXESgJtsxQU187PCONm1e7PEN8AGt8kbz7fSG9i32xvZm+QbwCaYebdrm/Y3+rf7G8G79jLAA7vMHsmf1B/Yn9Ef4Z/mH8Awh+sf84f2H/iHwSPpn/wfwAajzSPRo9gj3KPjI92j6iPAFKPxI/Wj7CPwo8Un/6PMJ8AQp9Mn16feJ+Sn6SfFp+wnwC6n/Sf3p/wnxqvDK8+r1CvACKvZK9mr3Cvkq+8r66lHkO1S/W0TE2z6kwtY+WVTY20TrUkT13EFFTaaiQkUNy04fy0V1INI63KxEQ8UxVEU31zI61UraOXVEVUVW1Tl1VVXSRWtcRWzaPqNERrWFcVI8Z0NDBYlUPbmFhFwwxZbVMnWWy9tsZC3Fidw55Y1UO1YOS0ILwk5VeVQ8gIRD8OzS4iwiTHJj0+zwjPAGLPvD8OP3jPwj+0P+4/4M8o8s/8P66ipxREb6y1nCSam7WYPERVVqUkTETXrVX9w5tVbSNfhCQmalxE7XS0p3QkcVSFY604dCQBVM2jymS0k01T/cNbU70knETgzETbp1LlQ3JSzaM6UjZ9cwNSzcPNUVUkPCS1XOxEGvRE5FD9w6vVUC1jdQzkOwRUBVDKnURPRURPDSbOwj1OYtVD0BS0CyCewgBNjbNrmUyVYy5kVMtLZVS1SwW0ShUjhkrlQyKtSi1jxUl1VEnlQ4IxSZ3mhkPEVNRK1dRcZwB+fd5l7l0ObxD/Im80/1ZvAGBvem9s/47/oG/Sbxx/tm8A0P/6/9zvDg9wfzIPVA9mDwB4D4oPnA+uD8AP0g/cr76vANCvAh8cHw4f8A9SH2wfXh8AaB+SH4Qfph+4H8of9B8WLwAAL+IfPC8GLzAvIi90L04vALAvgi+kL9Yv6C8CPxQ/9i8AID9CP1Q/Lj+IP4I/pD+OP9iYH9I5xkKcS6VTPkyqffMoFLQoRFQnLFQPthTkhVB98/hQ/UOMtVGV1FKN43ZSFbRStK3WTuNTPVNEVD1TtLVU5UNCbNS2Vd0zJ6Q810ZTV0UEJNTfBNRLSVhNtLy0HMS3RlNZRQNr01g9U5T0tFVYTdQBWFXUpLxrzx3OVs1Wz1BfAGJfrM+Oza7PAN/KyZ5fsF9g6l/8XxbV/lX+opxXHfRqlFQgBGTLnESHVqWz1UZE1AVU1Mdc1ItVWq3jUny0F1Xl89GM1G2YfERiVI2zKVTl81vxU/XTvFOl5FMFQ0tOU/2zCGRFXESb3NS1Y1S0LExE9lEFQ761UX3ziDy0QVH9UwstUbXT1VDdtFAltq6zbVBtQ/RPHfOBT9VT2/1OnfOOTh3zIU5qFdRNNbRNfdPnTDV0rUyNsxlM1TOaJAQzrUtds89K5fRKBXRKWl20SQVDfklFZEnVMyv6Sd00St0z95x0g+AAnvUeDZ71Nv0W/xiPKv9E/wBOj2D/ev+Ej5aPsPuu/8D/AOL5zo8IDyoP5H8Wn0CfUp8ANJ92n4ifmp+sn76f0J/inwDUP/afCK/CPySvNq8Qr0qvAGyvdq+Qr5qvrK/Or+Cv8q8AFL8Gv7CvOr8kv16/aL96vwCMv6a/uL/Cv9y/tq/wv+q/ACTPNs8Iz2rPTM+Oz1DPgs+grM/Gz3jP6sFWc0u9Y3jYDERb4D5CbE4942pP2m3kUKXjo1Ct4zJRtr1jqFHVUx1S9YORbVI1gwVTfdN3U+XDbeq0ZF5U1VPtVKVzY19V3USERFNltVZNdLaUVJBXPeP6V52DfjVYJYPh9EQlWc3WvnNVWKXjw/xEh/xER+xELfUsVNJXbUPEbF8e7QA2VS5fIO9a72zvll+Q76LvgNRfvl3+X+jvCm8Ub85Ct6a81I5XXXTU5P2URLjWVGR1VjWDNZxE91WWJdO6Va10VW1EbPT+tVRVY8V81I1UhUNWtVQFQx6U9OZTJYOxtVN9g3hsRDRTPUP8ZVKF9FJFdFREWFKlc2sfUpVj6fxksVEd1G1RbcM3UV1zAFFFY5vHUG2Tk1BdRCxEJW1Q5cPaT22TU081g8vlTg3UTgV0THShTcoFBE2NdEwddHQE50uyrWRLTdTkxLpK5cNaaJwEw3COYqKsBIJJdURVSXV0SuVESr1jGAzUAVhsny6VfoUGjxAfIh88jwBGj1gfao98H44foB/Cj7SPAAaf6B/6H+wPbp8YLyovVC8AZi94L4ovnC+uL8Av0i/kLwDmz/gvCj8UPx4/MD9SP2Q/AH4/kD9CP5w/bj/IP+I/vD8A7j8YTzpPTE9eT3BPCk+ETwAuT4BPsk/MT7Y/0E/iTxRfAP5PGF9SX2RfPl+AX5JftF+gtk9wX+JfhAee8t6sFK62FNSoTSXTqk6tBE+0dRQUdN481FJRlfPGtVGtUzrk9K9S5dMjrVO1U5dTzdRUdROYbVQl0wpV/fN8VaUTW+5VheNgVo3UVoXja0BXRdPINOQxWH10WMRk49D24itZnfRZfdS2zNS1WL3zZFhFYyIVWO30V/3zzDznhu0m7wA44z59du9gf4LvfH+Wf6h/ANrvzO/Gf/B/Av8U/67zLIRNcYx0MFdt1ET0qJzUbWVU9CVWtVPnVR1kmVWF1pbyJlV91pbytlVUvdRUZdNHfNQNlPQr1lMdBFMlBFNlZv7ytexc1LXU9H5SnYRStg0DEFL9c8tRPROV21FAdxEoXExkJlFWhdPvUEX0UL1jgSQE20tQhfMFUI1zoE9qvfRPTWROtVNXTpVkbU09E4VNBZMcTcUDi5lMLdRM9YREF4YCA7aMBJ1K3XM9SsXUSWqFBElt9Ek9E8VJRdNLOEr19Ep9hIwEXTwvAKYV/g8oHzIfNK9GH2gfaq8ArB+Or6Cvsq/EH9Yf6K/6rwBELw6/ILsev0C/Si90vy4vAGi/qr+8v86/6F/qvwTP/r8AyF/aX0zPRs9gz3LPjM8+zwCIz7LPzM++z6jP8s8U3ybfAADfMt9c3wbfeN+S36Tftt8AyN9i3+zf/t/Q3wrvLO9OzwBI7yLvfO8W76Dvku+879bvbMjr/nKLS/3zDEyFY23qHGQoTnUDJ0/l8zUPLASFNAT6UP32hgIT41Hd9n6i6PSEw4DugmXQvPREjIe2YihVdZRqlPQJZISXVIQFV520bVfl899XfaNIWI1za7BYhWRZxQMpWTWUtVklo9H0ZJRYVYNVJuxkFVi99ubiyhR/Nn0AFnUWdUZ/OH9Sf3wPJn+IDwCyf8QP/n/oD/oPDB8OjX5jprz0X1dtlByE2aT8VdVWnYMHTITIhISNVbZFk1RV5eMaVb1j4c1UBZOsVJ20pIQtVLZVg/VTNfO/U52DhzZ09FBTfaMYU40U9ITVq9SEZVxkL2T0+FGa7YPAVGSKUUVmhhNR0lWD5TyVRPRqJJQxUFrNk/g0ZIhPbZRPFWRtTiWjQU4Fk7xNxRSoJGQj8GaTTG2UTFWDtTVLNfNPlCTvSl3k1JTbEUrNk7hJRWOCSZpVg5XElOVJVZSklN0VSq1kS82TWFSvdq1GrwAQqxY/UK8CP2Q/tq+IP5o/AKw/1qX2nc6txj32PwhPWr8AHE8+T5i/Sk90T4ZPmE+qTwC8T+7v6O/aT+RPBl/gT/pPADRfTl8wX0JfhF9mX6hful8A3F+eX/BfAm8Uby5v2F9KbwBcbz5vaG9yb6Rvtm94b4pvANRv3m/obxJ/NH8mf1B/8m8AbH+Of6B/sn+8f85/4H/ycdYGkpxLvZM+JPRoTWpN9E7V82pUJC5QtZNtoxyUGFFN84xRJaOrAVI1I5HUhAW8FHdtU+1z6lO9k15UNSPL0VR99FWF9JyERlbWtZOzViWjIawEkFfa1fP6PARiWC3zx1habZRZPTMlWUX0WLWT1cP09IT09EQEBAVYBh1z11dNlKQPLp0+DSYPAHAPcp/MD4afqJ+6nxwf3p0gzp8ArxKvLBcu8re8h8YTavSUDRyky2QUh1b18600rPT1VbUkVU3zfIVVvSNCnPWMFJOA1vKa1pwUU1RN8xyUhORTtvWTrVP983VT5SRTtj0jCFO9I9JSZSOM2uQUVewUH1It8+dR2s30UZ3zeVE1I0FR1hWjC1HVhFA1849QtsWDWlC9IyJQFZRPrDWG9pL9Tq0zjiz0B21O9ZOdTV1DM01VpFVMVfNjhCT8VESXLESFM1REt6Qk2yCuE7wkoplJDbTEtJlJRfTEtUoC9fMU7CfeNSZNrjUmPR7PADDPMj9MP2bPcD+yP5zPtj8AyDvGz+A/6j/8zxbfME8qTwD0f17fcN+C35Tfpt+438rfANzf7n8A7/LfJO/+fyDvWu8ATO8+73jvcu+s77bvYO+K7wDk7/bvEP8C/zT/Jv8w/2L/AHz/fv+g/1L/rP/W/+D/wv8ADA8GDzgPGg9UD24PMA9iD4CsD6YP0A+aD+QP3g2+IuJqtMSuJISodCSqTp2DzaZEJEhQ/RQ8tDJR1B2UFCQ67BSvZIQhU2qVtFONpFRlI3xUnSTYrKSDoN6C7FX1k11WtpUjz1ZlIzxXLRRXqk3TE9yEfBSU99SEJ2lZ3YYWousMlLVYnYOtdvSEM1i1tFetw84FV/2DxHyfZpU+L2iTTpUAZp1On4Avop+UL7YvyC/6n5DsL94vED8ir1dtFKwkgFqsJEAENP1W3eOnbKSzZVblhFw051XlA6q1VfWjb5yENlWFg/5VVHWkVEU0VGWzR4yEbRGcpNpTdROhUzWEmVNlpISE7lKltGSEgW1SjaNJUs2DElK9NLVR/YOkVIRsUcWDKrZchPFQ5QO6UE3Tg21QLYNMUE3DFVCFg6u+T6WkTx2UTuUDWm1OdRPxTYXDiE0FM1sdTbWztUxFpEz9pFh8x2azRMShSkXDQbREa+FJtbOVvLSCSf2DC7RJdaM4rLSrsD6DVMcATt3uxYbFFs8oXzpfVM9ezwBwX4LPlF+mX7hfyllG3e7FAL7P4F8CbyRvRt/g60ZvaG8Aem+Mb55vsG/Cb9Rv5m/wDwDqDwx/3g8gf0p/VH9uf2h/ANoPrH92f8h/wn/cf/5/+H8Aun8cjy6PYI86j3yPTo+QjwCKj6SPvo+4j+KPFJ/ujwCfAEKfJJ9en3Cfip+Un56fsJ9Akp/cn+af+GNGMwSk2lxU06VMbba+s06tI6BPKmWzZzxE3EwUUFwfvqNtUq0jIFNdY5NTbTQpVJW0rDQHfDR6pB+2HZQmJQYyLQQkltwXtrIlrVm1sxVZdTRYJRRYak0TYAy0IOQU51c9QwHMJC9uL0C7Ti9gL4ovjL8Ani+Yv9Iv1L8eP/gv6r8cz7AuP0AzhjO8tDBXBaPqkVYtFGQ/3kLofDdOU1VAHUSENJsQnj+wM76yELw3NlZSlVM9Q1xT5RTcP1juPwBDDsLNUcVEUb2zC2BRpcMoJE82TaZDVBQrok/dRE+9M8pkT3ZNWjajTHUTMUwlw8ucT0iuT8BDrtKHzNe2E0kNwwE95EceQ0xXPm3GVRZfQF8AOu9MX15fgF+KX5Tvpu+47wDK6RZl7l8YbxJvFP8+b1hvAFJvTP9u/4D/kv+k/7b/yP8A2v/s/+6fCK/6nzQPlp9IDwASD1wPfg8YD5oPrA8+D5APAMoP/A8WHwAfMh/kD1YfaB8Aeh+EH4YfsB/CH8wfxh/gHwAKL/QfFi8oLzovXC9+L5AvAGIvvC/OL+Av8i8EPw</prop>
			</obj>
			<obj name="Protocol" class="HTCProtocol" version="1">
				<prop name="Created">2016-06-27T16:46:29.220</prop>
				<prop name="LastModified">2016-06-27T16:48:08.311</prop>
				<obj name="Programs" class="HTCRunProgramList" version="5">
					<list name="emlist" count="2">
						<obj name="item" class="HTCRunProgram" version="1">
							<prop name="name">Program</prop>
							<prop name="Cycles">1</prop>
							<prop name="AnalysisMode">None</prop>
							<obj name="Segments" class="TEMRunSegmentList" version="1">
								<list name="emlist" count="1">
									<obj name="item" class="HTCRunSegment" version="2">
										<prop name="Hold">180</prop>
										<prop name="Slope">4.4</prop>
										<prop name="StepDelay">0</prop>
										<prop name="StepSize">0</prop>
										<prop name="Target">95</prop>
										<prop name="Target2">0</prop>
										<prop name="AcquisitionMode">0</prop>
										<prop name="AcqPerDegree">5</prop>
									</obj>
								</list>
							</obj>
						</obj>
						<obj name="item" class="HTCRunProgram" version="1">
							<prop name="name">Program</prop>
							<prop name="Cycles">50</prop>
							<prop name="AnalysisMode">Quantification</prop>
							<obj name="Segments" class="TEMRunSegmentList" version="1">
								<list name="emlist" count="2">
									<obj name="item" class="HTCRunSegment" version="2">
										<prop name="Hold">15</prop>
										<prop name="Slope">4.4</prop>
										<prop name="StepDelay">0</prop>
										<prop name="StepSize">0</prop>
										<prop name="Target">95</prop>
										<prop name="Target2">0</prop>
										<prop name="AcquisitionMode">0</prop>
										<prop name="AcqPerDegree">5</prop>
									</obj>
									<obj name="item" class="HTCRunSegment" version="2">
										<prop name="Hold">60</prop>
										<prop name="Slope">2.2</prop>
										<prop name="StepDelay">0</prop>
										<prop name="StepSize">0</prop>
										<prop name="Target">55</prop>
										<prop name="Target2">0</prop>
										<prop name="AcquisitionMode">1</prop>
										<prop name="AcqPerDegree">5</prop>
									</obj>
								</list>
							</obj>
						</obj>
					</list>
					<list name="AnalysisModes" count="4">
						<item>None</item>
						<item>Quantification</item>
						<item>Melting Curves</item>
						<item>Color Compensation</item>
					</list>
					<prop name="ChannelCount">4</prop>
					<prop name="InstrumentSubclass">HTC_VER_10</prop>
					<obj name="Container" class="HTCBlockType" version="1">
						<prop name="Id">bt96S</prop>
						<prop name="RowCount">8</prop>
						<prop name="ColCount">12</prop>
						<prop name="OvershootDnDelay">10</prop>
						<prop name="OvershootUpDelay">10</prop>
						<prop name="RampRateMaxDn">2.2</prop>
						<prop name="RampRateMaxUp">4.4</prop>
						<prop name="ReactionVolMin">10</prop>
						<prop name="ReactionVolMax">100</prop>
						<prop name="ReactionVolDefault">20</prop>
						<prop name="HorVertCrosstalkCoefficient">0.0003</prop>
						<prop name="DiagCrosstalkCoefficent">0.0001</prop>
					</obj>
					<prop name="MaxPositionsToSeek">96</prop>
					<obj name="DetectionFormats" class="DetectionFormats" version="2">
						<list name="emlist" count="14">
							<obj name="item" class="HTCDetectionFormat" version="1">
								<list name="emlist" count="1">
									<obj name="item" class="HTCChannel" version="2">
										<prop name="name">SYBR Green I / HRM Dye</prop>
										<prop name="Active">1</prop>
										<prop name="EmissionWL">510</prop>
										<prop name="ExcitationWL">465</prop>
										<prop name="IntgrTime">250</prop>
										<prop name="MaxIntgrTime">1000</prop>
										<prop name="MeltFactor">1.2</prop>
										<prop name="QuantFactor">30</prop>
									</obj>
								</list>
								<prop name="name">SYBR Green I / HRM Dye</prop>
								<prop name="Active">1</prop>
								<prop name="DefChannelNdx">0</prop>
								<prop name="DenominatorNdx">-1</prop>
								<prop name="ReadOnly">0</prop>
								<list name="EmissionWLAvail" count="6">
									<item>488</item>
									<item>510</item>
									<item>580</item>
									<item>610</item>
									<item>640</item>
									<item>660</item>
								</list>
								<list name="ExcitationWLAvail" count="5">
									<item>440</item>
									<item>465</item>
									<item>498</item>
									<item>533</item>
									<item>618</item>
								</list>
								<prop name="MeasuringMode">hmmDynamic</prop>
							</obj>
							<obj name="item" class="HTCDetectionFormat" version="1">
								<list name="emlist" count="1">
									<obj name="item" class="HTCChannel" version="2">
										<prop name="name">SimpleProbe</prop>
										<prop name="Active">1</prop>
										<prop name="EmissionWL">510</prop>
										<prop name="ExcitationWL">465</prop>
										<prop name="IntgrTime">250</prop>
										<prop name="MaxIntgrTime">2000</prop>
										<prop name="MeltFactor">1.2</prop>
										<prop name="QuantFactor">2</prop>
									</obj>
								</list>
								<prop name="name">SimpleProbe</prop>
								<prop name="Active">1</prop>
								<prop name="DefChannelNdx">0</prop>
								<prop name="DenominatorNdx">-1</prop>
								<prop name="ReadOnly">0</prop>
								<list name="EmissionWLAvail" count="6">
									<item>488</item>
									<item>510</item>
									<item>580</item>
									<item>610</item>
									<item>640</item>
									<item>660</item>
								</list>
								<list name="ExcitationWLAvail" count="5">
									<item>440</item>
									<item>465</item>
									<item>498</item>
									<item>533</item>
									<item>618</item>
								</list>
								<prop name="MeasuringMode">hmmDynamic</prop>
							</obj>
							<obj name="item" class="HTCDetectionFormat" version="1">
								<list name="emlist" count="1">
									<obj name="item" class="HTCChannel" version="2">
										<prop name="name">FAM</prop>
										<prop name="Active">1</prop>
										<prop name="EmissionWL">510</prop>
										<prop name="ExcitationWL">465</prop>
										<prop name="IntgrTime">250</prop>
										<prop name="MaxIntgrTime">2000</prop>
										<prop name="MeltFactor">1</prop>
										<prop name="QuantFactor">10</prop>
									</obj>
								</list>
								<prop name="name">Mono Color Hydrolysis Probe / UPL Probe</prop>
								<prop name="Active">1</prop>
								<prop name="DefChannelNdx">0</prop>
								<prop name="DenominatorNdx">-1</prop>
								<prop name="ReadOnly">0</prop>
								<list name="EmissionWLAvail" count="6">
									<item>488</item>
									<item>510</item>
									<item>580</item>
									<item>610</item>
									<item>640</item>
									<item>660</item>
								</list>
								<list name="ExcitationWLAvail" count="5">
									<item>440</item>
									<item>465</item>
									<item>498</item>
									<item>533</item>
									<item>618</item>
								</list>
								<prop name="MeasuringMode">hmmDynamic</prop>
							</obj>
							<obj name="item" class="HTCDetectionFormat" version="1">
								<list name="emlist" count="2">
									<obj name="item" class="HTCChannel" version="2">
										<prop name="name">FAM</prop>
										<prop name="Active">1</prop>
										<prop name="EmissionWL">510</prop>
										<prop name="ExcitationWL">465</prop>
										<prop name="IntgrTime">250</prop>
										<prop name="MaxIntgrTime">2000</prop>
										<prop name="MeltFactor">1</prop>
										<prop name="QuantFactor">10</prop>
									</obj>
									<obj name="item" class="HTCChannel" version="2">
										<prop name="name">VIC / HEX / Yellow555</prop>
										<prop name="Active">1</prop>
										<prop name="EmissionWL">580</prop>
										<prop name="ExcitationWL">533</prop>
										<prop name="IntgrTime">250</prop>
										<prop name="MaxIntgrTime">2000</prop>
										<prop name="MeltFactor">1</prop>
										<prop name="QuantFactor">10</prop>
									</obj>
								</list>
								<prop name="name">Dual Color Hydrolysis Probe / UPL Probe</prop>
								<prop name="Active">1</prop>
								<prop name="DefChannelNdx">0</prop>
								<prop name="DenominatorNdx">-1</prop>
								<prop name="ReadOnly">0</prop>
								<list name="EmissionWLAvail" count="6">
									<item>488</item>
									<item>510</item>
									<item>580</item>
									<item>610</item>
									<item>640</item>
									<item>660</item>
								</list>
								<list name="ExcitationWLAvail" count="5">
									<item>440</item>
									<item>465</item>
									<item>498</item>
									<item>533</item>
									<item>618</item>
								</list>
								<prop name="MeasuringMode">hmmDynamic</prop>
							</obj>
							<obj name="item" class="HTCDetectionFormat" version="1">
								<list name="emlist" count="3">
									<obj name="item" class="HTCChannel" version="2">
										<prop name="name">FAM</prop>
										<prop name="Active">1</prop>
										<prop name="EmissionWL">510</prop>
										<prop name="ExcitationWL">465</prop>
										<prop name="IntgrTime">250</prop>
										<prop name="MaxIntgrTime">2000</prop>
										<prop name="MeltFactor">1</prop>
										<prop name="QuantFactor">10</prop>
									</obj>
									<obj name="item" class="HTCChannel" version="2">
										<prop name="name">VIC / HEX / Yellow555</prop>
										<prop name="Active">1</prop>
										<prop name="EmissionWL">580</prop>
										<prop name="ExcitationWL">533</prop>
										<prop name="IntgrTime">250</prop>
										<prop name="MaxIntgrTime">2000</prop>
										<prop name="MeltFactor">1</prop>
										<prop name="QuantFactor">10</prop>
									</obj>
									<obj name="item" class="HTCChannel" version="2">
										<prop name="name">Cy 5 / Cy 5.5</prop>
										<prop name="Active">1</prop>
										<prop name="EmissionWL">660</prop>
										<prop name="ExcitationWL">618</prop>
										<prop name="IntgrTime">250</prop>
										<prop name="MaxIntgrTime">2000</prop>
										<prop name="MeltFactor">1</prop>
										<prop name="QuantFactor">10</prop>
									</obj>
								</list>
								<prop name="name">3 Color Hydrolysis Probe</prop>
								<prop name="Active">1</prop>
								<prop name="DefChannelNdx">0</prop>
								<prop name="DenominatorNdx">-1</prop>
								<prop name="ReadOnly">0</prop>
								<list name="EmissionWLAvail" count="6">
									<item>488</item>
									<item>510</item>
									<item>580</item>
									<item>610</item>
									<item>640</item>
									<item>660</item>
								</list>
								<list name="ExcitationWLAvail" count="5">
									<item>440</item>
									<item>465</item>
									<item>498</item>
									<item>533</item>
									<item>618</item>
								</list>
								<prop name="MeasuringMode">hmmDynamic</prop>
							</obj>
							<obj name="item" class="HTCDetectionFormat" version="1">
								<list name="emlist" count="4">
									<obj name="item" class="HTCChannel" version="2">
										<prop name="name">Cyan 500</prop>
										<prop name="Active">1</prop>
										<prop name="EmissionWL">488</prop>
										<prop name="ExcitationWL">440</prop>
										<prop name="IntgrTime">250</prop>
										<prop name="MaxIntgrTime">2000</prop>
										<prop name="MeltFactor">1</prop>
										<prop name="QuantFactor">10</prop>
									</obj>
									<obj name="item" class="HTCChannel" version="2">
										<prop name="name">FAM</prop>
										<prop name="Active">1</prop>
										<prop name="EmissionWL">580</prop>
										<prop name="ExcitationWL">498</prop>
										<prop name="IntgrTime">250</prop>
										<prop name="MaxIntgrTime">2000</prop>
										<prop name="MeltFactor">1</prop>
										<prop name="QuantFactor">10</prop>
									</obj>
									<obj name="item" class="HTCChannel" version="2">
										<prop name="name">Red 610</prop>
										<prop name="Active">1</prop>
										<prop name="EmissionWL">610</prop>
										<prop name="ExcitationWL">533</prop>
										<prop name="IntgrTime">250</prop>
										<prop name="MaxIntgrTime">2000</prop>
										<prop name="MeltFactor">1</prop>
										<prop name="QuantFactor">10</prop>
									</obj>
									<obj name="item" class="HTCChannel" version="2">
										<prop name="name">Cy 5 / Cy 5.5</prop>
										<prop name="Active">1</prop>
										<prop name="EmissionWL">660</prop>
										<prop name="ExcitationWL">618</prop>
										<prop name="IntgrTime">250</prop>
										<prop name="MaxIntgrTime">2000</prop>
										<prop name="MeltFactor">1</prop>
										<prop name="QuantFactor">10</prop>
									</obj>
								</list>
								<prop name="name">4 Color Hydrolysis Probe</prop>
								<prop name="Active">1</prop>
								<prop name="DefChannelNdx">0</prop>
								<prop name="DenominatorNdx">-1</prop>
								<prop name="ReadOnly">0</prop>
								<list name="EmissionWLAvail" count="6">
									<item>488</item>
									<item>510</item>
									<item>580</item>
									<item>610</item>
									<item>640</item>
									<item>660</item>
								</list>
								<list name="ExcitationWLAvail" count="5">
									<item>440</item>
									<item>465</item>
									<item>498</item>
									<item>533</item>
									<item>618</item>
								</list>
								<prop name="MeasuringMode">hmmDynamic</prop>
							</obj>
							<obj name="item" class="HTCDetectionFormat" version="1">
								<list name="emlist" count="1">
									<obj name="item" class="HTCChannel" version="2">
										<prop name="name">Red 640</prop>
										<prop name="Active">1</prop>
										<prop name="EmissionWL">640</prop>
										<prop name="ExcitationWL">498</prop>
										<prop name="IntgrTime">250</prop>
										<prop name="MaxIntgrTime">2000</prop>
										<prop name="MeltFactor">1.2</prop>
										<prop name="QuantFactor">5</prop>
									</obj>
								</list>
								<prop name="name">Mono Color HybProbe</prop>
								<prop name="Active">1</prop>
								<prop name="DefChannelNdx">0</prop>
								<prop name="DenominatorNdx">-1</prop>
								<prop name="ReadOnly">0</prop>
								<list name="EmissionWLAvail" count="6">
									<item>488</item>
									<item>510</item>
									<item>580</item>
									<item>610</item>
									<item>640</item>
									<item>660</item>
								</list>
								<list name="ExcitationWLAvail" count="5">
									<item>440</item>
									<item>465</item>
									<item>498</item>
									<item>533</item>
									<item>618</item>
								</list>
								<prop name="MeasuringMode">hmmDynamic</prop>
							</obj>
							<obj name="item" class="HTCDetectionFormat" version="1">
								<list name="emlist" count="4">
									<obj name="item" class="HTCChannel" version="2">
										<prop name="name">Fluos</prop>
										<prop name="Active">1</prop>
										<prop name="EmissionWL">510</prop>
										<prop name="ExcitationWL">465</prop>
										<prop name="IntgrTime">250</prop>
										<prop name="MaxIntgrTime">2000</prop>
										<prop name="MeltFactor">2</prop>
										<prop name="QuantFactor">1.5</prop>
									</obj>
									<obj name="item" class="HTCChannel" version="2">
										<prop name="name">Red 610</prop>
										<prop name="Active">1</prop>
										<prop name="EmissionWL">610</prop>
										<prop name="ExcitationWL">498</prop>
										<prop name="IntgrTime">250</prop>
										<prop name="MaxIntgrTime">2000</prop>
										<prop name="MeltFactor">1.2</prop>
										<prop name="QuantFactor">5</prop>
									</obj>
									<obj name="item" class="HTCChannel" version="2">
										<prop name="name">Red 640</prop>
										<prop name="Active">1</prop>
										<prop name="EmissionWL">640</prop>
										<prop name="ExcitationWL">498</prop>
										<prop name="IntgrTime">250</prop>
										<prop name="MaxIntgrTime">2000</prop>
										<prop name="MeltFactor">1.2</prop>
										<prop name="QuantFactor">5</prop>
									</obj>
									<obj name="item" class="HTCChannel" version="2">
										<prop name="name">Cy 5 / Cy 5.5</prop>
										<prop name="Active">1</prop>
										<prop name="EmissionWL">660</prop>
										<prop name="ExcitationWL">498</prop>
										<prop name="IntgrTime">250</prop>
										<prop name="MaxIntgrTime">2000</prop>
										<prop name="MeltFactor">1.2</prop>
										<prop name="QuantFactor">5</prop>
									</obj>
								</list>
								<prop name="name">Multi Color HybProbe</prop>
								<prop name="Active">1</prop>
								<prop name="DefChannelNdx">0</prop>
								<prop name="DenominatorNdx">-1</prop>
								<prop name="ReadOnly">0</prop>
								<list name="EmissionWLAvail" count="6">
									<item>488</item>
									<item>510</item>
									<item>580</item>
									<item>610</item>
									<item>640</item>
									<item>660</item>
								</list>
								<list name="ExcitationWLAvail" count="5">
									<item>440</item>
									<item>465</item>
									<item>498</item>
									<item>533</item>
									<item>618</item>
								</list>
								<prop name="MeasuringMode">hmmDynamic</prop>
							</obj>
							<obj name="item" class="HTCDetectionFormat" version="1">
								<list name="emlist" count="4">
									<obj name="item" class="HTCChannel" version="2">
										<prop name="name">465-510</prop>
										<prop name="Active">1</prop>
										<prop name="EmissionWL">510</prop>
										<prop name="ExcitationWL">465</prop>
										<prop name="IntgrTime">250</prop>
										<prop name="MaxIntgrTime">1000</prop>
										<prop name="MeltFactor">1</prop>
										<prop name="QuantFactor">1</prop>
									</obj>
									<obj name="item" class="HTCChannel" version="2">
										<prop name="name">533-580</prop>
										<prop name="Active">1</prop>
										<prop name="EmissionWL">580</prop>
										<prop name="ExcitationWL">533</prop>
										<prop name="IntgrTime">250</prop>
										<prop name="MaxIntgrTime">1000</prop>
										<prop name="MeltFactor">1</prop>
										<prop name="QuantFactor">1</prop>
									</obj>
									<obj name="item" class="HTCChannel" version="2">
										<prop name="name">533-610</prop>
										<prop name="Active">1</prop>
										<prop name="EmissionWL">610</prop>
										<prop name="ExcitationWL">533</prop>
										<prop name="IntgrTime">250</prop>
										<prop name="MaxIntgrTime">1000</prop>
										<prop name="MeltFactor">1</prop>
										<prop name="QuantFactor">1</prop>
									</obj>
									<obj name="item" class="HTCChannel" version="2">
										<prop name="name">618-660</prop>
										<prop name="Active">1</prop>
										<prop name="EmissionWL">660</prop>
										<prop name="ExcitationWL">618</prop>
										<prop name="IntgrTime">250</prop>
										<prop name="MaxIntgrTime">1000</prop>
										<prop name="MeltFactor">1</prop>
										<prop name="QuantFactor">1</prop>
									</obj>
								</list>
								<prop name="name">SCicchitano1</prop>
								<prop name="Active">1</prop>
								<prop name="DefChannelNdx">0</prop>
								<prop name="DenominatorNdx">-1</prop>
								<prop name="ReadOnly">0</prop>
								<list name="EmissionWLAvail" count="6">
									<item>488</item>
									<item>510</item>
									<item>580</item>
									<item>610</item>
									<item>640</item>
									<item>660</item>
								</list>
								<list name="ExcitationWLAvail" count="5">
									<item>440</item>
									<item>465</item>
									<item>498</item>
									<item>533</item>
									<item>618</item>
								</list>
								<prop name="MeasuringMode">hmmDynamic</prop>
							</obj>
							<obj name="item" class="HTCDetectionFormat" version="1">
								<list name="emlist" count="2">
									<obj name="item" class="HTCChannel" version="2">
										<prop name="name">465-510</prop>
										<prop name="Active">1</prop>
										<prop name="EmissionWL">510</prop>
										<prop name="ExcitationWL">465</prop>
										<prop name="IntgrTime">250</prop>
										<prop name="MaxIntgrTime">1000</prop>
										<prop name="MeltFactor">1</prop>
										<prop name="QuantFactor">1</prop>
									</obj>
									<obj name="item" class="HTCChannel" version="2">
										<prop name="name">498-580</prop>
										<prop name="Active">1</prop>
										<prop name="EmissionWL">580</prop>
										<prop name="ExcitationWL">498</prop>
										<prop name="IntgrTime">250</prop>
										<prop name="MaxIntgrTime">1000</prop>
										<prop name="MeltFactor">1</prop>
										<prop name="QuantFactor">1</prop>
									</obj>
								</list>
								<prop name="name">VIC and FAM</prop>
								<prop name="Active">1</prop>
								<prop name="DefChannelNdx">0</prop>
								<prop name="DenominatorNdx">-1</prop>
								<prop name="ReadOnly">0</prop>
								<list name="EmissionWLAvail" count="6">
									<item>488</item>
									<item>510</item>
									<item>580</item>
									<item>610</item>
									<item>640</item>
									<item>660</item>
								</list>
								<list name="ExcitationWLAvail" count="5">
									<item>440</item>
									<item>465</item>
									<item>498</item>
									<item>533</item>
									<item>618</item>
								</list>
								<prop name="MeasuringMode">hmmDynamic</prop>
							</obj>
							<obj name="item" class="HTCDetectionFormat" version="1">
								<list name="emlist" count="2">
									<obj name="item" class="HTCChannel" version="2">
										<prop name="name">533-580</prop>
										<prop name="Active">1</prop>
										<prop name="EmissionWL">580</prop>
										<prop name="ExcitationWL">533</prop>
										<prop name="IntgrTime">250</prop>
										<prop name="MaxIntgrTime">1000</prop>
										<prop name="MeltFactor">1</prop>
										<prop name="QuantFactor">1</prop>
									</obj>
									<obj name="item" class="HTCChannel" version="2">
										<prop name="name">465-510</prop>
										<prop name="Active">1</prop>
										<prop name="EmissionWL">510</prop>
										<prop name="ExcitationWL">465</prop>
										<prop name="IntgrTime">250</prop>
										<prop name="MaxIntgrTime">1000</prop>
										<prop name="MeltFactor">1</prop>
										<prop name="QuantFactor">1</prop>
									</obj>
								</list>
								<prop name="name">RLB</prop>
								<prop name="Active">1</prop>
								<prop name="DefChannelNdx">0</prop>
								<prop name="DenominatorNdx">-1</prop>
								<prop name="ReadOnly">0</prop>
								<list name="EmissionWLAvail" count="6">
									<item>488</item>
									<item>510</item>
									<item>580</item>
									<item>610</item>
									<item>640</item>
									<item>660</item>
								</list>
								<list name="ExcitationWLAvail" count="5">
									<item>440</item>
									<item>465</item>
									<item>498</item>
									<item>533</item>
									<item>618</item>
								</list>
								<prop name="MeasuringMode">hmmDynamic</prop>
							</obj>
							<obj name="item" class="HTCDetectionFormat" version="1">
								<list name="emlist" count="0">
								</list>
								<prop name="name">New Format 1</prop>
								<prop name="Active">1</prop>
								<prop name="DefChannelNdx">-1</prop>
								<prop name="DenominatorNdx">-1</prop>
								<prop name="ReadOnly">0</prop>
								<list name="EmissionWLAvail" count="6">
									<item>488</item>
									<item>510</item>
									<item>580</item>
									<item>610</item>
									<item>640</item>
									<item>660</item>
								</list>
								<list name="ExcitationWLAvail" count="5">
									<item>440</item>
									<item>465</item>
									<item>498</item>
									<item>533</item>
									<item>618</item>
								</list>
								<prop name="MeasuringMode">hmmDynamic</prop>
							</obj>
							<obj name="item" class="HTCDetectionFormat" version="1">
								<list name="emlist" count="2">
									<obj name="item" class="HTCChannel" version="2">
										<prop name="name">465-510</prop>
										<prop name="Active">1</prop>
										<prop name="EmissionWL">510</prop>
										<prop name="ExcitationWL">465</prop>
										<prop name="IntgrTime">250</prop>
										<prop name="MaxIntgrTime">1000</prop>
										<prop name="MeltFactor">1</prop>
										<prop name="QuantFactor">1</prop>
									</obj>
									<obj name="item" class="HTCChannel" version="2">
										<prop name="name">533-580</prop>
										<prop name="Active">1</prop>
										<prop name="EmissionWL">580</prop>
										<prop name="ExcitationWL">533</prop>
										<prop name="IntgrTime">250</prop>
										<prop name="MaxIntgrTime">1000</prop>
										<prop name="MeltFactor">1</prop>
										<prop name="QuantFactor">1</prop>
									</obj>
								</list>
								<prop name="name">Borowsky</prop>
								<prop name="Active">1</prop>
								<prop name="DefChannelNdx">0</prop>
								<prop name="DenominatorNdx">-1</prop>
								<prop name="ReadOnly">0</prop>
								<list name="EmissionWLAvail" count="6">
									<item>488</item>
									<item>510</item>
									<item>580</item>
									<item>610</item>
									<item>640</item>
									<item>660</item>
								</list>
								<list name="ExcitationWLAvail" count="5">
									<item>440</item>
									<item>465</item>
									<item>498</item>
									<item>533</item>
									<item>618</item>
								</list>
								<prop name="MeasuringMode">hmmDynamic</prop>
							</obj>
							<obj name="item" class="HTCDetectionFormat" version="1">
								<list name="emlist" count="4">
									<obj name="item" class="HTCChannel" version="2">
										<prop name="name">618-660</prop>
										<prop name="Active">1</prop>
										<prop name="EmissionWL">660</prop>
										<prop name="ExcitationWL">618</prop>
										<prop name="IntgrTime">250</prop>
										<prop name="MaxIntgrTime">1000</prop>
										<prop name="MeltFactor">1</prop>
										<prop name="QuantFactor">1</prop>
									</obj>
									<obj name="item" class="HTCChannel" version="2">
										<prop name="name">498-580</prop>
										<prop name="Active">1</prop>
										<prop name="EmissionWL">580</prop>
										<prop name="ExcitationWL">498</prop>
										<prop name="IntgrTime">250</prop>
										<prop name="MaxIntgrTime">1000</prop>
										<prop name="MeltFactor">1</prop>
										<prop name="QuantFactor">1</prop>
									</obj>
									<obj name="item" class="HTCChannel" version="2">
										<prop name="name">533-580</prop>
										<prop name="Active">1</prop>
										<prop name="EmissionWL">580</prop>
										<prop name="ExcitationWL">533</prop>
										<prop name="IntgrTime">250</prop>
										<prop name="MaxIntgrTime">1000</prop>
										<prop name="MeltFactor">1</prop>
										<prop name="QuantFactor">1</prop>
									</obj>
									<obj name="item" class="HTCChannel" version="2">
										<prop name="name">465-510</prop>
										<prop name="Active">1</prop>
										<prop name="EmissionWL">510</prop>
										<prop name="ExcitationWL">465</prop>
										<prop name="IntgrTime">250</prop>
										<prop name="MaxIntgrTime">1000</prop>
										<prop name="MeltFactor">1</prop>
										<prop name="QuantFactor">1</prop>
									</obj>
								</list>
								<prop name="name">Borowsky_2</prop>
								<prop name="Active">1</prop>
								<prop name="DefChannelNdx">0</prop>
								<prop name="DenominatorNdx">-1</prop>
								<prop name="ReadOnly">0</prop>
								<list name="EmissionWLAvail" count="6">
									<item>488</item>
									<item>510</item>
									<item>580</item>
									<item>610</item>
									<item>640</item>
									<item>660</item>
								</list>
								<list name="ExcitationWLAvail" count="5">
									<item>440</item>
									<item>465</item>
									<item>498</item>
									<item>533</item>
									<item>618</item>
								</list>
								<prop name="MeasuringMode">hmmDynamic</prop>
							</obj>
						</list>
						<prop name="DefFormatName">Borowsky_2</prop>
					</obj>
					<list name="AcquisitionModes" count="4">
						<item>None</item>
						<item>Single</item>
						<item>Continuous</item>
						<item>Step</item>
					</list>
					<prop name="SeekTemp">30</prop>
					<prop name="SampleVolume">10</prop>
					<prop name="PlateID">06148377</prop>
				</obj>
			</obj>
			<prop name="CompletedProgramNo">3</prop>
			<prop name="StopPoint">3</prop>
			<prop name="CarouselConstMoved">0</prop>
		</obj>
		<obj name="AnlsAndSampleInfo" class="AnlsAndSampleInfo" version="1">
			<obj name="AnlsPropTypes" class="PropertyTypeList" version="1">
				<list name="emlist" count="3">
					<obj name="item" class="SamplePropType" version="1">
						<prop name="name">Units</prop>
						<prop name="PropClass">QuantUnitsProp</prop>
						<prop name="IsChannelProperty">0</prop>
						<prop name="SelectorOrder">0</prop>
						<prop name="ShowInSelector">0</prop>
						<prop name="ShowInTable">0</prop>
						<prop name="TableOrder">0</prop>
					</obj>
					<obj name="item" class="SamplePropType" version="1">
						<prop name="name">ExtRef</prop>
						<prop name="PropClass">RQExtRefProp</prop>
						<prop name="IsChannelProperty">0</prop>
						<prop name="SelectorOrder">0</prop>
						<prop name="ShowInSelector">0</prop>
						<prop name="ShowInTable">0</prop>
						<prop name="TableOrder">0</prop>
					</obj>
					<obj name="item" class="SamplePropType" version="1">
						<prop name="name">Endpt External Experiment</prop>
						<prop name="PropClass">EndptGenoExtExp</prop>
						<prop name="IsChannelProperty">0</prop>
						<prop name="SelectorOrder">0</prop>
						<prop name="ShowInSelector">0</prop>
						<prop name="ShowInTable">0</prop>
						<prop name="TableOrder">0</prop>
					</obj>
				</list>
			</obj>
			<obj name="SamplePropTypes" class="PropertyTypeList" version="1">
				<list name="emlist" count="26">
					<obj name="item" class="SamplePosPropType" version="1">
						<prop name="name">Position</prop>
						<prop name="PropClass">GenSampleEditPosition</prop>
						<prop name="AnalysisClass">General</prop>
						<prop name="IsChannelProperty">0</prop>
						<prop name="SelectorOrder">0</prop>
						<prop name="ShowInSelector">0</prop>
						<prop name="ShowInTable">1</prop>
						<prop name="TableOrder">0</prop>
					</obj>
					<obj name="item" class="SamplePropType" version="1">
						<prop name="name">Color</prop>
						<prop name="PropClass">SamplePrefColor</prop>
						<prop name="AnalysisClass">General</prop>
						<prop name="IsChannelProperty">0</prop>
						<prop name="SelectorOrder">1</prop>
						<prop name="ShowInSelector">0</prop>
						<prop name="ShowInTable">1</prop>
						<prop name="TableOrder">1</prop>
					</obj>
					<obj name="item" class="SamplePropType" version="1">
						<prop name="name">Replicate of</prop>
						<prop name="PropClass">GenSampleEditReplicate</prop>
						<prop name="AnalysisClass">General</prop>
						<prop name="IsChannelProperty">0</prop>
						<prop name="SelectorOrder">2</prop>
						<prop name="ShowInSelector">0</prop>
						<prop name="ShowInTable">1</prop>
						<prop name="TableOrder">2</prop>
					</obj>
					<obj name="item" class="SamplePropType" version="1">
						<prop name="name">Sample Name</prop>
						<prop name="PropClass">GenSampleEditName</prop>
						<prop name="AnalysisClass">General</prop>
						<prop name="IsChannelProperty">0</prop>
						<prop name="SelectorOrder">3</prop>
						<prop name="ShowInSelector">1</prop>
						<prop name="ShowInTable">1</prop>
						<prop name="TableOrder">3</prop>
					</obj>
					<obj name="item" class="SamplePropType" version="1">
						<prop name="name">Subsets</prop>
						<prop name="PropClass">GenSampleEditSubset</prop>
						<prop name="AnalysisClass">General</prop>
						<prop name="IsChannelProperty">0</prop>
						<prop name="SelectorOrder">4</prop>
						<prop name="ShowInSelector">0</prop>
						<prop name="ShowInTable">0</prop>
						<prop name="TableOrder">4</prop>
					</obj>
					<obj name="item" class="SamplePropType" version="1">
						<prop name="name">Notes</prop>
						<prop name="PropClass">GenSampleEditNotes</prop>
						<prop name="AnalysisClass">General</prop>
						<prop name="IsChannelProperty">0</prop>
						<prop name="SelectorOrder">5</prop>
						<prop name="ShowInSelector">0</prop>
						<prop name="ShowInTable">0</prop>
						<prop name="TableOrder">5</prop>
					</obj>
					<obj name="item" class="SamplePropType" version="1">
						<prop name="name">Sample ID</prop>
						<prop name="PropClass">HTCSampleID</prop>
						<prop name="AnalysisClass">General</prop>
						<prop name="IsChannelProperty">0</prop>
						<prop name="SelectorOrder">6</prop>
						<prop name="ShowInSelector">0</prop>
						<prop name="ShowInTable">0</prop>
						<prop name="TableOrder">6</prop>
					</obj>
					<obj name="item" class="SamplePropType" version="1">
						<prop name="name">Sample Prep Notes</prop>
						<prop name="PropClass">HTCSamplePrepNotes</prop>
						<prop name="AnalysisClass">General</prop>
						<prop name="IsChannelProperty">0</prop>
						<prop name="SelectorOrder">7</prop>
						<prop name="ShowInSelector">0</prop>
						<prop name="ShowInTable">0</prop>
						<prop name="TableOrder">7</prop>
					</obj>
					<obj name="item" class="SamplePrefWidthType" version="1">
						<prop name="name">Width</prop>
						<prop name="PropClass">SamplePrefWidth</prop>
						<prop name="AnalysisClass">Sample preferences</prop>
						<prop name="IsChannelProperty">0</prop>
						<prop name="SelectorOrder">8</prop>
						<prop name="ShowInSelector">0</prop>
						<prop name="ShowInTable">0</prop>
						<prop name="TableOrder">8</prop>
					</obj>
					<obj name="item" class="SamplePrefLineStyleType" version="1">
						<prop name="name">Line Style</prop>
						<prop name="PropClass">SamplePrefLineStyle</prop>
						<prop name="AnalysisClass">Sample preferences</prop>
						<prop name="IsChannelProperty">0</prop>
						<prop name="SelectorOrder">9</prop>
						<prop name="ShowInSelector">0</prop>
						<prop name="ShowInTable">0</prop>
						<prop name="TableOrder">9</prop>
					</obj>
					<obj name="item" class="SamplePrefPointStyleType" version="1">
						<prop name="name">Point Style</prop>
						<prop name="PropClass">SamplePrefPointStyle</prop>
						<prop name="AnalysisClass">Sample preferences</prop>
						<prop name="IsChannelProperty">0</prop>
						<prop name="SelectorOrder">10</prop>
						<prop name="ShowInSelector">0</prop>
						<prop name="ShowInTable">0</prop>
						<prop name="TableOrder">10</prop>
					</obj>
					<obj name="item" class="SamplePropType" version="1">
						<prop name="name">Dominant Channel</prop>
						<prop name="PropClass">DominantChannelProp</prop>
						<prop name="AnalysisClass">Color Compensation Analysis</prop>
						<prop name="IsChannelProperty">0</prop>
						<prop name="SelectorOrder">11</prop>
						<prop name="ShowInSelector">0</prop>
						<prop name="ShowInTable">0</prop>
						<prop name="TableOrder">11</prop>
					</obj>
					<obj name="item" class="EndPtSampleTypePropertyType" version="1">
						<prop name="name">EndPt Sample Type</prop>
						<prop name="PropClass">GroupingSample</prop>
						<prop name="AnalysisClass">EndPtGenotyping</prop>
						<prop name="IsChannelProperty">0</prop>
						<prop name="SelectorOrder">12</prop>
						<prop name="ShowInSelector">0</prop>
						<prop name="ShowInTable">0</prop>
						<prop name="TableOrder">12</prop>
					</obj>
					<obj name="item" class="SamplePropType" version="1">
						<prop name="name">EndPt Genotype</prop>
						<prop name="PropClass">Genotype</prop>
						<prop name="AnalysisClass">EndPtGenotyping</prop>
						<prop name="IsChannelProperty">0</prop>
						<prop name="SelectorOrder">13</prop>
						<prop name="ShowInSelector">0</prop>
						<prop name="ShowInTable">0</prop>
						<prop name="TableOrder">13</prop>
					</obj>
					<obj name="item" class="SamplePropType" version="1">
						<prop name="name">Target Name</prop>
						<prop name="PropClass">TargetName</prop>
						<prop name="AnalysisClass">General</prop>
						<prop name="IsChannelProperty">1</prop>
						<prop name="SelectorOrder">14</prop>
						<prop name="ShowInSelector">0</prop>
						<prop name="ShowInTable">0</prop>
						<prop name="TableOrder">14</prop>
					</obj>
					<obj name="item" class="QuantSampleTypePropertyType" version="1">
						<prop name="name">Quantification Sample Type</prop>
						<prop name="PropClass">QuantSampleTypeProperty</prop>
						<prop name="AnalysisClass">Quantification Analysis</prop>
						<prop name="IsChannelProperty">1</prop>
						<prop name="SelectorOrder">15</prop>
						<prop name="ShowInSelector">0</prop>
						<prop name="ShowInTable">0</prop>
						<prop name="TableOrder">15</prop>
					</obj>
					<obj name="item" class="SamplePropType" version="1">
						<prop name="name">Concentration</prop>
						<prop name="PropClass">QuantConcProperty</prop>
						<prop name="AnalysisClass">Quantification Analysis</prop>
						<prop name="IsChannelProperty">1</prop>
						<prop name="SelectorOrder">16</prop>
						<prop name="ShowInSelector">0</prop>
						<prop name="ShowInTable">0</prop>
						<prop name="TableOrder">16</prop>
					</obj>
					<obj name="item" class="QuantCpType" version="1">
						<prop name="name">Cp Low</prop>
						<prop name="PropClass">QuantCpLowProp</prop>
						<prop name="AnalysisClass">Quantification Analysis</prop>
						<prop name="IsChannelProperty">1</prop>
						<prop name="SelectorOrder">17</prop>
						<prop name="ShowInSelector">0</prop>
						<prop name="ShowInTable">0</prop>
						<prop name="TableOrder">17</prop>
					</obj>
					<obj name="item" class="QuantCpType" version="1">
						<prop name="name">Cp High</prop>
						<prop name="PropClass">QuantCpHighProp</prop>
						<prop name="AnalysisClass">Quantification Analysis</prop>
						<prop name="IsChannelProperty">1</prop>
						<prop name="SelectorOrder">18</prop>
						<prop name="ShowInSelector">0</prop>
						<prop name="ShowInTable">0</prop>
						<prop name="TableOrder">18</prop>
					</obj>
					<obj name="item" class="GroupSampleTypePropertyType" version="1">
						<prop name="name">Melt Geno Sample Type</prop>
						<prop name="PropClass">GroupChannelTypeProp</prop>
						<prop name="AnalysisClass">Melt Geno</prop>
						<prop name="IsChannelProperty">1</prop>
						<prop name="SelectorOrder">19</prop>
						<prop name="ShowInSelector">0</prop>
						<prop name="ShowInTable">0</prop>
						<prop name="TableOrder">19</prop>
					</obj>
					<obj name="item" class="SamplePropType" version="1">
						<prop name="name">Melt Geno Genotype</prop>
						<prop name="PropClass">ChannelGenotype</prop>
						<prop name="AnalysisClass">Melt Geno</prop>
						<prop name="IsChannelProperty">1</prop>
						<prop name="SelectorOrder">20</prop>
						<prop name="ShowInSelector">0</prop>
						<prop name="ShowInTable">0</prop>
						<prop name="TableOrder">20</prop>
					</obj>
					<obj name="item" class="RQTargetPropertyType" version="1">
						<prop name="name">Target Type</prop>
						<prop name="PropClass">RQTargetProperty</prop>
						<prop name="AnalysisClass">Relative Quantification</prop>
						<prop name="IsChannelProperty">1</prop>
						<prop name="SelectorOrder">21</prop>
						<prop name="ShowInSelector">0</prop>
						<prop name="ShowInTable">0</prop>
						<prop name="TableOrder">21</prop>
					</obj>
					<obj name="item" class="RQSampleTargetPropertyType" version="1">
						<prop name="name">Combined Sample and Target Type</prop>
						<prop name="PropClass">RQSampleTargetProperty</prop>
						<prop name="AnalysisClass">Relative Quantification</prop>
						<prop name="IsChannelProperty">1</prop>
						<prop name="SelectorOrder">22</prop>
						<prop name="ShowInSelector">0</prop>
						<prop name="ShowInTable">0</prop>
						<prop name="TableOrder">22</prop>
					</obj>
					<obj name="item" class="SamplePropType" version="1">
						<prop name="name">Efficiency</prop>
						<prop name="PropClass">RQEffProp</prop>
						<prop name="AnalysisClass">Relative Quantification</prop>
						<prop name="IsChannelProperty">1</prop>
						<prop name="SelectorOrder">23</prop>
						<prop name="ShowInSelector">0</prop>
						<prop name="ShowInTable">0</prop>
						<prop name="TableOrder">23</prop>
					</obj>
					<obj name="item" class="GroupSampleTypePropertyTypeNoPos" version="1">
						<prop name="name">Scanning Sample Type</prop>
						<prop name="PropClass">GroupChannelTypeProp</prop>
						<prop name="AnalysisClass">Scanning</prop>
						<prop name="IsChannelProperty">1</prop>
						<prop name="SelectorOrder">24</prop>
						<prop name="ShowInSelector">0</prop>
						<prop name="ShowInTable">0</prop>
						<prop name="TableOrder">24</prop>
					</obj>
					<obj name="item" class="SamplePropType" version="1">
						<prop name="name">Scanning Genotype</prop>
						<prop name="PropClass">ChannelGenotype</prop>
						<prop name="AnalysisClass">Scanning</prop>
						<prop name="IsChannelProperty">1</prop>
						<prop name="SelectorOrder">25</prop>
						<prop name="ShowInSelector">0</prop>
						<prop name="ShowInTable">0</prop>
						<prop name="TableOrder">25</prop>
					</obj>
				</list>
			</obj>
			<obj name="SelectedChannels" class="TEMIntegerSet" version="1">
				<list name="Items" count="4">
					<prop name="Item">0</prop>
					<prop name="Item">1</prop>
					<prop name="Item">2</prop>
					<prop name="Item">3</prop>
				</list>
			</obj>
			<obj name="AnalysisProperties" class="ExpPropList" version="1">
				<list name="emlist" count="3">
					<obj name="PropertyObject" class="EndptGenoExtExp" version="3">
						<prop name="PropertyTypeName">Endpt External Experiment</prop>
					</obj>
					<obj name="PropertyObject" class="RQExtRefProp" version="3">
						<prop name="PropertyTypeName">ExtRef</prop>
						<prop name="RefExpProg">-1</prop>
					</obj>
					<obj name="PropertyObject" class="QuantUnitsProp" version="3">
						<prop name="PropertyTypeName">Units</prop>
					</obj>
				</list>
			</obj>
			<obj name="SampleInfoList" class="SamplePropInfoList" version="1">
				<list name="emlist" count="96">
					<obj name="item" class="SamplePropInfo" version="1">
						<obj name="ChannelProperties" class="ChanPropList" version="2">
							<obj name="ChannelProperties" class="EMList" version="1">
								<list name="emlist" count="4">
									<obj name="item" class="PropertyList" version="1">
										<list name="emlist" count="12">
											<obj name="PropertyObject" class="RQSampleTargetProperty" version="4">
												<prop name="PropertyTypeName">Combined Sample and Target Type</prop>
												<prop name="Position">0</prop>
												<prop name="IsDefault">0</prop>
												<obj name="ChannelProp" class="ChannelProperty" version="1">
													<prop name="ChannelIdx">0</prop>
												</obj>
											</obj>
											<obj name="PropertyObject" class="QuantConcProperty" version="4">
												<prop name="PropertyTypeName">Concentration</prop>
												<prop name="Position">0</prop>
												<prop name="IsDefault">1</prop>
												<prop name="Concentration">0</prop>
												<obj name="ChannelProp" class="ChannelProperty" version="1">
													<prop name="ChannelIdx">0</prop>
												</obj>
												<prop name="ReadOnly">1</prop>
											</obj>
											<obj name="PropertyObject" class="QuantCpHighProp" version="4">
												<prop name="PropertyTypeName">Cp High</prop>
												<prop name="Position">0</prop>
												<prop name="IsDefault">1</prop>
												<prop name="CpRangeHigh">0</prop>
												<obj name="ChannelProp" class="ChannelProperty" version="1">
													<prop name="ChannelIdx">0</prop>
												</obj>
												<prop name="ReadOnly">1</prop>
											</obj>
											<obj name="PropertyObject" class="QuantCpLowProp" version="4">
												<prop name="PropertyTypeName">Cp Low</prop>
												<prop name="Position">0</prop>
												<prop name="IsDefault">1</prop>
												<prop name="CpRangeLow">0</prop>
												<obj name="ChannelProp" class="ChannelProperty" version="1">
													<prop name="ChannelIdx">0</prop>
												</obj>
												<prop name="ReadOnly">1</prop>
											</obj>
											<obj name="PropertyObject" class="RQEffProp" version="4">
												<prop name="PropertyTypeName">Efficiency</prop>
												<prop name="Position">0</prop>
												<prop name="IsDefault">1</prop>
												<prop name="Efficiency">2</prop>
												<obj name="ChannelProp" class="ChannelProperty" version="1">
													<prop name="ChannelIdx">0</prop>
												</obj>
											</obj>
											<obj name="PropertyObject" class="ChannelGenotype" version="4">
												<prop name="PropertyTypeName">Melt Geno Genotype</prop>
												<prop name="Position">0</prop>
												<prop name="IsDefault">1</prop>
												<prop name="ReadOnly">1</prop>
												<obj name="ChannelProp" class="ChannelProperty" version="1">
													<prop name="ChannelIdx">0</prop>
												</obj>
											</obj>
											<obj name="PropertyObject" class="GroupChannelTypeProp" version="4">
												<prop name="PropertyTypeName">Melt Geno Sample Type</prop>
												<prop name="Position">0</prop>
												<prop name="IsDefault">0</prop>
												<prop name="GroupSampleType">mstUnknown</prop>
												<obj name="ChannelProp" class="ChannelProperty" version="1">
													<prop name="ChannelIdx">0</prop>
												</obj>
											</obj>
											<obj name="PropertyObject" class="QuantSampleTypeProperty" version="4">
												<prop name="PropertyTypeName">Quantification Sample Type</prop>
												<prop name="Position">0</prop>
												<prop name="IsDefault">0</prop>
												<prop name="SampleType">qsUnknown</prop>
												<obj name="ChannelProp" class="ChannelProperty" version="1">
													<prop name="ChannelIdx">0</prop>
												</obj>
											</obj>
											<obj name="PropertyObject" class="ChannelGenotype" version="4">
												<prop name="PropertyTypeName">Scanning Genotype</prop>
												<prop name="Position">0</prop>
												<prop name="IsDefault">1</prop>
												<prop name="ReadOnly">1</prop>
												<obj name="ChannelProp" class="ChannelProperty" version="1">
													<prop name="ChannelIdx">0</prop>
												</obj>
											</obj>
											<obj name="PropertyObject" class="GroupChannelTypeProp" version="4">
												<prop name="PropertyTypeName">Scanning Sample Type</prop>
												<prop name="Position">0</prop>
												<prop name="IsDefault">0</prop>
												<prop name="GroupSampleType">mstUnknown</prop>
												<obj name="ChannelProp" class="ChannelProperty" version="1">
													<prop name="ChannelIdx">0</prop>
												</obj>
											</obj>
											<obj name="PropertyObject" class="TargetName" version="4">
												<prop name="PropertyTypeName">Target Name</prop>
												<prop name="Position">0</prop>
												<prop name="IsDefault">1</prop>
												<obj name="ChannelProp" class="ChannelProperty" version="1">
													<prop name="ChannelIdx">0</prop>
												</obj>
											</obj>
											<obj name="PropertyObject" class="RQTargetProperty" version="4">
												<prop name="PropertyTypeName">Target Type</prop>
												<prop name="Position">0</prop>
												<prop name="IsDefault">0</prop>
												<prop name="TargetType">dtNone</prop>
												<obj name="ChannelProp" class="ChannelProperty" version="1">
													<prop name="ChannelIdx">0</prop>
												</obj>
											</obj>
										</list>
									</obj>
									<obj name="item" class="PropertyList" version="1">
										<list name="emlist" count="12">
											<obj name="PropertyObject" class="RQSampleTargetProperty" version="4">
												<prop name="PropertyTypeName">Combined Sample and Target Type</prop>
												<prop name="Position">0</prop>
												<prop name="IsDefault">0</prop>
												<obj name="ChannelProp" class="ChannelProperty" version="1">
													<prop name="ChannelIdx">1</prop>
												</obj>
											</obj>
											<obj name="PropertyObject" class="QuantConcProperty" version="4">
												<prop name="PropertyTypeName">Concentration</prop>
												<prop name="Position">0</prop>
												<prop name="IsDefault">1</prop>
												<prop name="Concentration">0</prop>
												<obj name="ChannelProp" class="ChannelProperty" version="1">
													<prop name="ChannelIdx">1</prop>
												</obj>
												<prop name="ReadOnly">1</prop>
											</obj>
											<obj name="PropertyObject" class="QuantCpHighProp" version="4">
												<prop name="PropertyTypeName">Cp High</prop>
												<prop name="Position">0</prop>
												<prop name="IsDefault">1</prop>
												<prop name="CpRangeHigh">0</prop>
												<obj name="ChannelProp" class="ChannelProperty" version="1">
													<prop name="ChannelIdx">1</prop>
												</obj>
												<prop name="ReadOnly">1</prop>
											</obj>
											<obj name="PropertyObject" class="QuantCpLowProp" version="4">
												<prop name="PropertyTypeName">Cp Low</prop>
												<prop name="Position">0</prop>
												<prop name="IsDefault">1</prop>
												<prop name="CpRangeLow">0</prop>
												<obj name="ChannelProp" class="ChannelProperty" version="1">
													<prop name="ChannelIdx">1</prop>
												</obj>
												<prop name="ReadOnly">1</prop>
											</obj>
											<obj name="PropertyObject" class="RQEffProp" version="4">
												<prop name="PropertyTypeName">Efficiency</prop>
												<prop name="Position">0</prop>
												<prop name="IsDefault">1</prop>
												<prop name="Efficiency">2</prop>
												<obj name="ChannelProp" class="ChannelProperty" version="1">
													<prop name="ChannelIdx">1</prop>
												</obj>
											</obj>
											<obj name="PropertyObject" class="ChannelGenotype" version="4">
												<prop name="PropertyTypeName">Melt Geno Genotype</prop>
												<prop name="Position">0</prop>
												<prop name="IsDefault">1</prop>
												<prop name="ReadOnly">1</prop>
												<obj name="ChannelProp" class="ChannelProperty" version="1">
													<prop name="ChannelIdx">1</prop>
												</obj>
											</obj>
											<obj name="PropertyObject" class="GroupChannelTypeProp" version="4">
												<prop name="PropertyTypeName">Melt Geno Sample Type</prop>
												<prop name="Position">0</prop>
												<prop name="IsDefault">0</prop>
												<prop name="GroupSampleType">mstUnknown</prop>
												<obj name="ChannelProp" class="ChannelProperty" version="1">
													<prop name="ChannelIdx">1</prop>
												</obj>
											</obj>
											<obj name="PropertyObject" class="QuantSampleTypeProperty" version="4">
												<prop name="PropertyTypeName">Quantification Sample Type</prop>
												<prop name="Position">0</prop>
												<prop name="IsDefault">0</prop>
												<prop name="SampleType">qsUnknown</prop>
												<obj name="ChannelProp" class="ChannelProperty" version="1">
													<prop name="ChannelIdx">1</prop>
												</obj>
											</obj>
											<obj name="PropertyObject" class="ChannelGenotype" version="4">
												<prop name="PropertyTypeName">Scanning Genotype</prop>
												<prop name="Position">0</prop>
												<prop name="IsDefault">1</prop>
												<prop name="ReadOnly">1</prop>
												<obj name="ChannelProp" class="ChannelProperty" version="1">
													<prop name="ChannelIdx">1</prop>
												</obj>
											</obj>
											<obj name="PropertyObject" class="GroupChannelTypeProp" version="4">
												<prop name="PropertyTypeName">Scanning Sample Type</prop>
												<prop name="Position">0</prop>
												<prop name="IsDefault">0</prop>
												<prop name="GroupSampleType">mstUnknown</prop>
												<obj name="ChannelProp" class="ChannelProperty" version="1">
													<prop name="ChannelIdx">1</prop>
												</obj>
											</obj>
											<obj name="PropertyObject" class="TargetName" version="4">
												<prop name="PropertyTypeName">Target Name</prop>
												<prop name="Position">0</prop>
												<prop name="IsDefault">1</prop>
												<obj name="ChannelProp" class="ChannelProperty" version="1">
													<prop name="ChannelIdx">1</prop>
												</obj>
											</obj>
											<obj name="PropertyObject" class="RQTargetProperty" version="4">
												<prop name="PropertyTypeName">Target Type</prop>
												<prop name="Position">0</prop>
												<prop name="IsDefault">0</prop>
												<prop name="TargetType">dtNone</prop>
												<obj name="ChannelProp" class="ChannelProperty" version="1">
													<prop name="ChannelIdx">1</prop>
												</obj>
											</obj>
										</list>
									</obj>
									<obj name="item" class="PropertyList" version="1">
										<list name="emlist" count="12">
											<obj name="PropertyObject" class="RQSampleTargetProperty" version="4">
												<prop name="PropertyTypeName">Combined Sample and Target Type</prop>
												<prop name="Position">0</prop>
												<prop name="IsDefault">0</prop>
												<obj name="ChannelProp" class="ChannelProperty" version="1">
													<prop name="ChannelIdx">2</prop>
												</obj>
											</obj>
											<obj name="PropertyObject" class="QuantConcProperty" version="4">
												<prop name="PropertyTypeName">Concentration</prop>
												<prop name="Position">0</prop>
												<prop name="IsDefault">1</prop>
												<prop name="Concentration">0</prop>
												<obj name="ChannelProp" class="ChannelProperty" version="1">
													<prop name="ChannelIdx">2</prop>
												</obj>
												<prop name="ReadOnly">1</prop>
											</obj>
											<obj name="PropertyObject" class="QuantCpHighProp" version="4">
												<prop name="PropertyTypeName">Cp High</prop>
												<prop name="Position">0</prop>
												<prop name="IsDefault">1</prop>
												<prop name="CpRangeHigh">0</prop>
												<obj name="ChannelProp" class="ChannelProperty" version="1">
													<prop name="ChannelIdx">2</prop>
												</obj>
												<prop name="ReadOnly">1</prop>
											</obj>
											<obj name="PropertyObject" class="QuantCpLowProp" version="4">
												<prop name="PropertyTypeName">Cp Low</prop>
												<prop name="Position">0</prop>
												<prop name="IsDefault">1</prop>
												<prop name="CpRangeLow">0</prop>
												<obj name="ChannelProp" class="ChannelProperty" version="1">
													<prop name="ChannelIdx">2</prop>
												</obj>
												<prop name="ReadOnly">1</prop>
											</obj>
											<obj name="PropertyObject" class="RQEffProp" version="4">
												<prop name="PropertyTypeName">Efficiency</prop>
												<prop name="Position">0</prop>
												<prop name="IsDefault">1</prop>
												<prop name="Efficiency">2</prop>
												<obj name="ChannelProp" class="ChannelProperty" version="1">
													<prop name="ChannelIdx">2</prop>
												</obj>
											</obj>
											<obj name="PropertyObject" class="ChannelGenotype" version="4">
												<prop name="PropertyTypeName">Melt Geno Genotype</prop>
												<prop name="Position">0</prop>
												<prop name="IsDefault">1</prop>
												<prop name="ReadOnly">1</prop>
												<obj name="ChannelProp" class="ChannelProperty" version="1">
													<prop name="ChannelIdx">2</prop>
												</obj>
											</obj>
											<obj name="PropertyObject" class="GroupChannelTypeProp" version="4">
												<prop name="PropertyTypeName">Melt Geno Sample Type</prop>
												<prop name="Position">0</prop>
												<prop name="IsDefault">0</prop>
												<prop name="GroupSampleType">mstUnknown</prop>
												<obj name="ChannelProp" class="ChannelProperty" version="1">
													<prop name="ChannelIdx">2</prop>
												</obj>
											</obj>
											<obj name="PropertyObject" class="QuantSampleTypeProperty" version="4">
												<prop name="PropertyTypeName">Quantification Sample Type</prop>
												<prop name="Position">0</prop>
												<prop name="IsDefault">0</prop>
												<prop name="SampleType">qsUnknown</prop>
												<obj name="ChannelProp" class="ChannelProperty" version="1">
													<prop name="ChannelIdx">2</prop>
												</obj>
											</obj>
											<obj name="PropertyObject" class="ChannelGenotype" version="4">
												<prop name="PropertyTypeName">Scanning Genotype</prop>
												<prop name="Position">0</prop>
												<prop name="IsDefault">1</prop>
												<prop name="ReadOnly">1</prop>
												<obj name="ChannelProp" class="ChannelProperty" version="1">
													<prop name="ChannelIdx">2</prop>
												</obj>
											</obj>
											<obj name="PropertyObject" class="GroupChannelTypeProp" version="4">
												<prop name="PropertyTypeName">Scanning Sample Type</prop>
												<prop name="Position">0</prop>
												<prop name="IsDefault">0</prop>
												<prop name="GroupSampleType">mstUnknown</prop>
												<obj name="ChannelProp" class="ChannelProperty" version="1">
													<prop name="ChannelIdx">2</prop>
												</obj>
											</obj>
											<obj name="PropertyObject" class="TargetName" version="4">
												<prop name="PropertyTypeName">Target Name</prop>
												<prop name="Position">0</prop>
												<prop name="IsDefault">1</prop>
												<obj name="ChannelProp" class="ChannelProperty" version="1">
													<prop name="ChannelIdx">2</prop>
												</obj>
											</obj>
											<obj name="PropertyObject" class="RQTargetProperty" version="4">
												<prop name="PropertyTypeName">Target Type</prop>
												<prop name="Position">0</prop>
												<prop name="IsDefault">0</prop>
												<prop name="TargetType">dtNone</prop>
												<obj name="ChannelProp" class="ChannelProperty" version="1">
													<prop name="ChannelIdx">2</prop>
												</obj>
											</obj>
										</list>
									</obj>
									<obj name="item" class="PropertyList" version="1">
										<list name="emlist" count="12">
											<obj name="PropertyObject" class="RQSampleTargetProperty" version="4">
												<prop name="PropertyTypeName">Combined Sample and Target Type</prop>
												<prop name="Position">0</prop>
												<prop name="IsDefault">0</prop>
												<obj name="ChannelProp" class="ChannelProperty" version="1">
													<prop name="ChannelIdx">3</prop>
												</obj>
											</obj>
											<obj name="PropertyObject" class="QuantConcProperty" version="4">
												<prop name="PropertyTypeName">Concentration</prop>
												<prop name="Position">0</prop>
												<prop name="IsDefault">1</prop>
												<prop name="Concentration">0</prop>
												<obj name="ChannelProp" class="ChannelProperty" version="1">
													<prop name="ChannelIdx">3</prop>
												</obj>
												<prop name="ReadOnly">1</prop>
											</obj>
											<obj name="PropertyObject" class="QuantCpHighProp" version="4">
												<prop name="PropertyTypeName">Cp High</prop>
												<prop name="Position">0</prop>
												<prop name="IsDefault">1</prop>
												<prop name="CpRangeHigh">0</prop>
												<obj name="ChannelProp" class="ChannelProperty" version="1">
													<prop name="ChannelIdx">3</prop>
												</obj>
												<prop name="ReadOnly">1</prop>
											</obj>
											<obj name="PropertyObject" class="QuantCpLowProp" version="4">
												<prop name="PropertyTypeName">Cp Low</prop>
												<prop name="Position">0</prop>
												<prop name="IsDefault">1</prop>
												<prop name="CpRangeLow">0</prop>
												<obj name="ChannelProp" class="ChannelProperty" version="1">
													<prop name="ChannelIdx">3</prop>
												</obj>
												<prop name="ReadOnly">1</prop>
											</obj>
											<obj name="PropertyObject" class="RQEffProp" version="4">
												<prop name="PropertyTypeName">Efficiency</prop>
												<prop name="Position">0</prop>
												<prop name="IsDefault">1</prop>
												<prop name="Efficiency">2</prop>
												<obj name="ChannelProp" class="ChannelProperty" version="1">
													<prop name="ChannelIdx">3</prop>
												</obj>
											</obj>
											<obj name="PropertyObject" class="ChannelGenotype" version="4">
												<prop name="PropertyTypeName">Melt Geno Genotype</prop>
												<prop name="Position">0</prop>
												<prop name="IsDefault">1</prop>
												<prop name="ReadOnly">1</prop>
												<obj name="ChannelProp" class="ChannelProperty" version="1">
													<prop name="ChannelIdx">3</prop>
												</obj>
											</obj>
											<obj name="PropertyObject" class="GroupChannelTypeProp" version="4">
												<prop name="PropertyTypeName">Melt Geno Sample Type</prop>
												<prop name="Position">0</prop>
												<prop name="IsDefault">0</prop>
												<prop name="GroupSampleType">mstUnknown</prop>
												<obj name="ChannelProp" class="ChannelProperty" version="1">
													<prop name="ChannelIdx">3</prop>
												</obj>
											</obj>
											<obj name="PropertyObject" class="QuantSampleTypeProperty" version="4">
												<prop name="PropertyTypeName">Quantification Sample Type</prop>
												<prop name="Position">0</prop>
												<prop name="IsDefault">0</prop>
												<prop name="SampleType">qsUnknown</prop>
												<obj name="ChannelProp" class="ChannelProperty" version="1">
													<prop name="ChannelIdx">3</prop>
												</obj>
											</obj>
											<obj name="PropertyObject" class="ChannelGenotype" version="4">
												<prop name="PropertyTypeName">Scanning Genotype</prop>
												<prop name="Position">0</prop>
												<prop name="IsDefault">1</prop>
												<prop name="ReadOnly">1</prop>
												<obj name="ChannelProp" class="ChannelProperty" version="1">
													<prop name="ChannelIdx">3</prop>
												</obj>
											</obj>
											<obj name="PropertyObject" class="GroupChannelTypeProp" version="4">
												<prop name="PropertyTypeName">Scanning Sample Type</prop>
												<prop name="Position">0</prop>
												<prop name="IsDefault">0</prop>
												<prop name="GroupSampleType">mstUnknown</prop>
												<obj name="ChannelProp" class="ChannelProperty" version="1">
													<prop name="ChannelIdx">3</prop>
												</obj>
											</obj>
											<obj name="PropertyObject" class="TargetName" version="4">
												<prop name="PropertyTypeName">Target Name</prop>
												<prop name="Position">0</prop>
												<prop name="IsDefault">1</prop>
												<obj name="ChannelProp" class="ChannelProperty" version="1">
													<prop name="ChannelIdx">3</prop>
												</obj>
											</obj>
											<obj name="PropertyObject" class="RQTargetProperty" version="4">
												<prop name="PropertyTypeName">Target Type</prop>
												<prop name="Position">0</prop>
												<prop name="IsDefault">0</prop>
												<prop name="TargetType">dtNone</prop>
												<obj name="ChannelProp" class="ChannelProperty" version="1">
													<prop name="ChannelIdx">3</prop>
												</obj>
											</obj>
										</list>
									</obj>
								</list>
							</obj>
						</obj>
						<prop name="ChannelPropertyCount">4</prop>
						<prop name="ContainerPosition">0</prop>
						<prop name="HasSampleProperties">1</prop>
						<obj name="SampleProperties" class="PropertyList" version="1">
							<list name="emlist" count="14">
								<obj name="PropertyObject" class="SamplePrefColor" version="4">
									<prop name="PropertyTypeName">Color</prop>
									<prop name="Position">0</prop>
									<prop name="IsDefault">0</prop>
									<prop name="Color">$00FF8000</prop>
								</obj>
								<obj name="PropertyObject" class="DominantChannelProp" version="4">
									<prop name="PropertyTypeName">Dominant Channel</prop>
									<prop name="Position">0</prop>
									<prop name="IsDefault">0</prop>
									<prop name="DominantChannel">0</prop>
								</obj>
								<obj name="PropertyObject" class="Genotype" version="4">
									<prop name="PropertyTypeName">EndPt Genotype</prop>
									<prop name="Position">0</prop>
									<prop name="IsDefault">1</prop>
									<prop name="ReadOnly">1</prop>
								</obj>
								<obj name="PropertyObject" class="GroupingSample" version="4">
									<prop name="PropertyTypeName">EndPt Sample Type</prop>
									<prop name="Position">0</prop>
									<prop name="IsDefault">0</prop>
									<prop name="GroupSampleType">mstUnknown</prop>
								</obj>
								<obj name="PropertyObject" class="SamplePrefLineStyle" version="4">
									<prop name="PropertyTypeName">Line Style</prop>
									<prop name="Position">0</prop>
									<prop name="IsDefault">0</prop>
									<prop name="LineStyle">psSolid</prop>
								</obj>
								<obj name="PropertyObject" class="GenSampleEditNotes" version="4">
									<prop name="PropertyTypeName">Notes</prop>
									<prop name="Position">0</prop>
									<prop name="IsDefault">1</prop>
								</obj>
								<obj name="PropertyObject" class="SamplePrefPointStyle" version="4">
									<prop name="PropertyTypeName">Point Style</prop>
									<prop name="Position">0</prop>
									<prop name="IsDefault">0</prop>
									<prop name="PointStyle">psNothing</prop>
								</obj>
								<obj name="PropertyObject" class="GenSampleEditPosition" version="4">
									<prop name="PropertyTypeName">Position</prop>
									<prop name="Position">0</prop>
									<prop name="IsDefault">1</prop>
								</obj>
								<obj name="PropertyObject" class="GenSampleEditReplicate" version="4">
									<prop name="PropertyTypeName">Replicate of</prop>
									<prop name="Position">0</prop>
									<prop name="IsDefault">1</prop>
									<prop name="ReplicateOf">-1</prop>
								</obj>
								<obj name="PropertyObject" class="HTCSampleID" version="4">
									<prop name="PropertyTypeName">Sample ID</prop>
									<prop name="Position">0</prop>
									<prop name="IsDefault">1</prop>
								</obj>
								<obj name="PropertyObject" class="GenSampleEditName" version="4">
									<prop name="PropertyTypeName">Sample Name</prop>
									<prop name="Position">0</prop>
									<prop name="IsDefault">1</prop>
									<prop name="name">Sample 1</prop>
								</obj>
								<obj name="PropertyObject" class="HTCSamplePrepNotes" version="4">
									<prop name="PropertyTypeName">Sample Prep Notes</prop>
									<prop name="Position">0</prop>
									<prop name="IsDefault">1</prop>
								</obj>
								<obj name="PropertyObject" class="GenSampleEditSubset" version="4">
									<prop name="PropertyTypeName">Subsets</prop>
									<prop name="Position">0</prop>
									<prop name="IsDefault">1</prop>
								</obj>
								<obj name="PropertyObject" class="SamplePrefWidth" version="5">
									<prop name="PropertyTypeName">Width</prop>
									<prop name="Position">0</prop>
									<prop name="IsDefault">1</prop>
									<prop name="Width">1</prop>
								</obj>
							</list>
						</obj>
					</obj>
					<obj name="item" class="SamplePropInfo" version="1">
						<obj name="ChannelProperties" class="ChanPropList" version="2">
							<obj name="ChannelProperties" class="EMList" version="1">
								<list name="emlist" count="4">
									<obj name="item" class="PropertyList" version="1">
										<list name="emlist" count="12">
											<obj name="PropertyObject" class="RQSampleTargetProperty" version="4">
												<prop name="PropertyTypeName">Combined Sample and Target Type</prop>
												<prop name="Position">1</prop>
												<prop name="IsDefault">0</prop>
												<obj name="ChannelProp" class="ChannelProperty" version="1">
													<prop name="ChannelIdx">0</prop>
												</obj>
											</obj>
											<obj name="PropertyObject" class="QuantConcProperty" version="4">
												<prop name="PropertyTypeName">Concentration</prop>
												<prop name="Position">1</prop>
												<prop name="IsDefault">1</prop>
												<prop name="Concentration">0</prop>
												<obj name="ChannelProp" class="ChannelProperty" version="1">
													<prop name="ChannelIdx">0</prop>
												</obj>
												<prop name="ReadOnly">1</prop>
											</obj>
											<obj name="PropertyObject" class="QuantCpHighProp" version="4">
												<prop name="PropertyTypeName">Cp High</prop>
												<prop name="Position">1</prop>
												<prop name="IsDefault">1</prop>
												<prop name="CpRangeHigh">0</prop>
												<obj name="ChannelProp" class="ChannelProperty" version="1">
													<prop name="ChannelIdx">0</prop>
												</obj>
												<prop name="ReadOnly">1</prop>
											</obj>
											<obj name="PropertyObject" class="QuantCpLowProp" version="4">
												<prop name="PropertyTypeName">Cp Low</prop>
												<prop name="Position">1</prop>
												<prop name="IsDefault">1</prop>
												<prop name="CpRangeLow">0</prop>
												<obj name="ChannelProp" class="ChannelProperty" version="1">
													<prop name="ChannelIdx">0</prop>
												</obj>
												<prop name="ReadOnly">1</prop>
											</obj>
											<obj name="PropertyObject" class="RQEffProp" version="4">
												<prop name="PropertyTypeName">Efficiency</prop>
												<prop name="Position">1</prop>
												<prop name="IsDefault">1</prop>
												<prop name="Efficiency">2</prop>
												<obj name="ChannelProp" class="ChannelProperty" version="1">
													<prop name="ChannelIdx">0</prop>
												</obj>
											</obj>
											<obj name="PropertyObject" class="ChannelGenotype" version="4">
												<prop name="PropertyTypeName">Melt Geno Genotype</prop>
												<prop name="Position">1</prop>
												<prop name="IsDefault">1</prop>
												<prop name="ReadOnly">1</prop>
												<obj name="ChannelProp" class="ChannelProperty" version="1">
													<prop name="ChannelIdx">0</prop>
												</obj>
											</obj>
											<obj name="PropertyObject" class="GroupChannelTypeProp" version="4">
												<prop name="PropertyTypeName">Melt Geno Sample Type</prop>
												<prop name="Position">1</prop>
												<prop name="IsDefault">0</prop>
												<prop name="GroupSampleType">mstUnknown</prop>
												<obj name="ChannelProp" class="ChannelProperty" version="1">
													<prop name="ChannelIdx">0</prop>
												</obj>
											</obj>
											<obj name="PropertyObject" class="QuantSampleTypeProperty" version="4">
												<prop name="PropertyTypeName">Quantification Sample Type</prop>
												<prop name="Position">1</prop>
												<prop name="IsDefault">0</prop>
												<prop name="SampleType">qsUnknown</prop>
												<obj name="ChannelProp" class="ChannelProperty" version="1">
													<prop name="ChannelIdx">0</prop>
												</obj>
											</obj>
											<obj name="PropertyObject" class="ChannelGenotype" version="4">
												<prop name="PropertyTypeName">Scanning Genotype</prop>
												<prop name="Position">1</prop>
												<prop name="IsDefault">1</prop>
												<prop name="ReadOnly">1</prop>
												<obj name="ChannelProp" class="ChannelProperty" version="1">
													<prop name="ChannelIdx">0</prop>
												</obj>
											</obj>
											<obj name="PropertyObject" class="GroupChannelTypeProp" version="4">
												<prop name="PropertyTypeName">Scanning Sample Type</prop>
												<prop name="Position">1</prop>
												<prop name="IsDefault">0</prop>
												<prop name="GroupSampleType">mstUnknown</prop>
												<obj name="ChannelProp" class="ChannelProperty" version="1">
													<prop name="ChannelIdx">0</prop>
												</obj>
											</obj>
											<obj name="PropertyObject" class="TargetName" version="4">
												<prop name="PropertyTypeName">Target Name</prop>
												<prop name="Position">1</prop>
												<prop name="IsDefault">1</prop>
												<obj name="ChannelProp" class="ChannelProperty" version="1">
													<prop name="ChannelIdx">0</prop>
												</obj>
											</obj>
											<obj name="PropertyObject" class="RQTargetProperty" version="4">
												<prop name="PropertyTypeName">Target Type</prop>
												<prop name="Position">1</prop>
												<prop name="IsDefault">0</prop>
												<prop name="TargetType">dtNone</prop>
												<obj name="ChannelProp" class="ChannelProperty" version="1">
													<prop name="ChannelIdx">0</prop>
												</obj>
											</obj>
										</list>
									</obj>
									<obj name="item" class="PropertyList" version="1">
										<list name="emlist" count="12">
											<obj name="PropertyObject" class="RQSampleTargetProperty" version="4">
												<prop name="PropertyTypeName">Combined Sample and Target Type</prop>
												<prop name="Position">1</prop>
												<prop name="IsDefault">0</prop>
												<obj name="ChannelProp" class="ChannelProperty" version="1">
													<prop name="ChannelIdx">1</prop>
												</obj>
											</obj>
											<obj name="PropertyObject" class="QuantConcProperty" version="4">
												<prop name="PropertyTypeName">Concentration</prop>
												<prop name="Position">1</prop>
												<prop name="IsDefault">1</prop>
												<prop name="Concentration">0</prop>
												<obj name="ChannelProp" class="ChannelProperty" version="1">
													<prop name="ChannelIdx">1</prop>
												</obj>
												<prop name="ReadOnly">1</prop>
											</obj>
											<obj name="PropertyObject" class="QuantCpHighProp" version="4">
												<prop name="PropertyTypeName">Cp High</prop>
												<prop name="Position">1</prop>
												<prop name="IsDefault">1</prop>
												<prop name="CpRangeHigh">0</prop>
												<obj name="ChannelProp" class="ChannelProperty" version="1">
													<prop name="ChannelIdx">1</prop>
												</obj>
												<prop name="ReadOnly">1</prop>
											</obj>
											<obj name="PropertyObject" class="QuantCpLowProp" version="4">
												<prop name="PropertyTypeName">Cp Low</prop>
												<prop name="Position">1</prop>
												<prop name="IsDefault">1</prop>
												<prop name="CpRangeLow">0</prop>
												<obj name="ChannelProp" class="ChannelProperty" version="1">
													<prop name="ChannelIdx">1</prop>
												</obj>
												<prop name="ReadOnly">1</prop>
											</obj>
											<obj name="PropertyObject" class="RQEffProp" version="4">
												<prop name="PropertyTypeName">Efficiency</prop>
												<prop name="Position">1</prop>
												<prop name="IsDefault">1</prop>
												<prop name="Efficiency">2</prop>
												<obj name="ChannelProp" class="ChannelProperty" version="1">
													<prop name="ChannelIdx">1</prop>
												</obj>
											</obj>
											<obj name="PropertyObject" class="ChannelGenotype" version="4">
												<prop name="PropertyTypeName">Melt Geno Genotype</prop>
												<prop name="Position">1</prop>
												<prop name="IsDefault">1</prop>
												<prop name="ReadOnly">1</prop>
												<obj name="ChannelProp" class="ChannelProperty" version="1">
													<prop name="ChannelIdx">1</prop>
												</obj>
											</obj>
											<obj name="PropertyObject" class="GroupChannelTypeProp" version="4">
												<prop name="PropertyTypeName">Melt Geno Sample Type</prop>
												<prop name="Position">1</prop>
												<prop name="IsDefault">0</prop>
												<prop name="GroupSampleType">mstUnknown</prop>
												<obj name="ChannelProp" class="ChannelProperty" version="1">
													<prop name="ChannelIdx">1</prop>
												</obj>
											</obj>
											<obj name="PropertyObject" class="QuantSampleTypeProperty" version="4">
												<prop name="PropertyTypeName">Quantification Sample Type</prop>
												<prop name="Position">1</prop>
												<prop name="IsDefault">0</prop>
												<prop name="SampleType">qsUnknown</prop>
												<obj name="ChannelProp" class="ChannelProperty" version="1">
													<prop name="ChannelIdx">1</prop>
												</obj>
											</obj>
											<obj name="PropertyObject" class="ChannelGenotype" version="4">
												<prop name="PropertyTypeName">Scanning Genotype</prop>
												<prop name="Position">1</prop>
												<prop name="IsDefault">1</prop>
												<prop name="ReadOnly">1</prop>
												<obj name="ChannelProp" class="ChannelProperty" version="1">
													<prop name="ChannelIdx">1</prop>
												</obj>
											</obj>
											<obj name="PropertyObject" class="GroupChannelTypeProp" version="4">
												<prop name="PropertyTypeName">Scanning Sample Type</prop>
												<prop name="Position">1</prop>
												<prop name="IsDefault">0</prop>
												<prop name="GroupSampleType">mstUnknown</prop>
												<obj name="ChannelProp" class="ChannelProperty" version="1">
													<prop name="ChannelIdx">1</prop>
												</obj>
											</obj>
											<obj name="PropertyObject" class="TargetName" version="4">
												<prop name="PropertyTypeName">Target Name</prop>
												<prop name="Position">1</prop>
												<prop name="IsDefault">1</prop>
												<obj name="ChannelProp" class="ChannelProperty" version="1">
													<prop name="ChannelIdx">1</prop>
												</obj>
											</obj>
											<obj name="PropertyObject" class="RQTargetProperty" version="4">
												<prop name="PropertyTypeName">Target Type</prop>
												<prop name="Position">1</prop>
												<prop name="IsDefault">0</prop>
												<prop name="TargetType">dtNone</prop>
												<obj name="ChannelProp" class="ChannelProperty" version="1">
													<prop name="ChannelIdx">1</prop>
												</obj>
											</obj>
										</list>
									</obj>
									<obj name="item" class="PropertyList" version="1">
										<list name="emlist" count="12">
											<obj name="PropertyObject" class="RQSampleTargetProperty" version="4">
												<prop name="PropertyTypeName">Combined Sample and Target Type</prop>
												<prop name="Position">1</prop>
												<prop name="IsDefault">0</prop>
												<obj name="ChannelProp" class="ChannelProperty" version="1">
													<prop name="ChannelIdx">2</prop>
												</obj>
											</obj>
											<obj name="PropertyObject" class="QuantConcProperty" version="4">
												<prop name="PropertyTypeName">Concentration</prop>
												<prop name="Position">1</prop>
												<prop name="IsDefault">1</prop>
												<prop name="Concentration">0</prop>
												<obj name="ChannelProp" class="ChannelProperty" version="1">
													<prop name="ChannelIdx">2</prop>
												</obj>
												<prop name="ReadOnly">1</prop>
											</obj>
											<obj name="PropertyObject" class="QuantCpHighProp" version="4">
												<prop name="PropertyTypeName">Cp High</prop>
												<prop name="Position">1</prop>
												<prop name="IsDefault">1</prop>
												<prop name="CpRangeHigh">0</prop>
												<obj name="ChannelProp" class="ChannelProperty" version="1">
													<prop name="ChannelIdx">2</prop>
												</obj>
												<prop name="ReadOnly">1</prop>
											</obj>
											<obj name="PropertyObject" class="QuantCpLowProp" version="4">
												<prop name="PropertyTypeName">Cp Low</prop>
												<prop name="Position">1</prop>
												<prop name="IsDefault">1</prop>
												<prop name="CpRangeLow">0</prop>
												<obj name="ChannelProp" class="ChannelProperty" version="1">
													<prop name="ChannelIdx">2</prop>
												</obj>
												<prop name="ReadOnly">1</prop>
											</obj>
											<obj name="PropertyObject" class="RQEffProp" version="4">
												<prop name="PropertyTypeName">Efficiency</prop>
												<prop name="Position">1</prop>
												<prop name="IsDefault">1</prop>
												<prop name="Efficiency">2</prop>
												<obj name="ChannelProp" class="ChannelProperty" version="1">
													<prop name="ChannelIdx">2</prop>
												</obj>
											</obj>
											<obj name="PropertyObject" class="ChannelGenotype" version="4">
												<prop name="PropertyTypeName">Melt Geno Genotype</prop>
												<prop name="Position">1</prop>
												<prop name="IsDefault">1</prop>
												<prop name="ReadOnly">1</prop>
												<obj name="ChannelProp" class="ChannelProperty" version="1">
													<prop name="ChannelIdx">2</prop>
												</obj>
											</obj>
											<obj name="PropertyObject" class="GroupChannelTypeProp" version="4">
												<prop name="PropertyTypeName">Melt Geno Sample Type</prop>
												<prop name="Position">1</prop>
												<prop name="IsDefault">0</prop>
												<prop name="GroupSampleType">mstUnknown</prop>
												<obj name="ChannelProp" class="ChannelProperty" version="1">
													<prop name="ChannelIdx">2</prop>
												</obj>
											</obj>
											<obj name="PropertyObject" class="QuantSampleTypeProperty" version="4">
												<prop name="PropertyTypeName">Quantification Sample Type</prop>
												<prop name="Position">1</prop>
												<prop name="IsDefault">0</prop>
												<prop name="SampleType">qsUnknown</prop>
												<obj name="ChannelProp" class="ChannelProperty" version="1">
													<prop name="ChannelIdx">2</prop>
												</obj>
											</obj>
											<obj name="PropertyObject" class="ChannelGenotype" version="4">
												<prop name="PropertyTypeName">Scanning Genotype</prop>
												<prop name="Position">1</prop>
												<prop name="IsDefault">1</prop>
												<prop name="ReadOnly">1</prop>
												<obj name="ChannelProp" class="ChannelProperty" version="1">
													<prop name="ChannelIdx">2</prop>
												</obj>
											</obj>
											<obj name="PropertyObject" class="GroupChannelTypeProp" version="4">
												<prop name="PropertyTypeName">Scanning Sample Type</prop>
												<prop name="Position">1</prop>
												<prop name="IsDefault">0</prop>
												<prop name="GroupSampleType">mstUnknown</prop>
												<obj name="ChannelProp" class="ChannelProperty" version="1">
													<prop name="ChannelIdx">2</prop>
												</obj>
											</obj>
											<obj name="PropertyObject" class="TargetName" version="4">
												<prop name="PropertyTypeName">Target Name</prop>
												<prop name="Position">1</prop>
												<prop name="IsDefault">1</prop>
												<obj name="ChannelProp" class="ChannelProperty" version="1">
													<prop name="ChannelIdx">2</prop>
												</obj>
											</obj>
											<obj name="PropertyObject" class="RQTargetProperty" version="4">
												<prop name="PropertyTypeName">Target Type</prop>
												<prop name="Position">1</prop>
												<prop name="IsDefault">0</prop>
												<prop name="TargetType">dtNone</prop>
												<obj name="ChannelProp" class="ChannelProperty" version="1">
													<prop name="ChannelIdx">2</prop>
												</obj>
											</obj>
										</list>
									</obj>
									<obj name="item" class="PropertyList" version="1">
										<list name="emlist" count="12">
											<obj name="PropertyObject" class="RQSampleTargetProperty" version="4">
												<prop name="PropertyTypeName">Combined Sample and Target Type</prop>
												<prop name="Position">1</prop>
												<prop name="IsDefault">0</prop>
												<obj name="ChannelProp" class="ChannelProperty" version="1">
													<prop name="ChannelIdx">3</prop>
												</obj>
											</obj>
											<obj name="PropertyObject" class="QuantConcProperty" version="4">
												<prop name="PropertyTypeName">Concentration</prop>
												<prop name="Position">1</prop>
												<prop name="IsDefault">1</prop>
												<prop name="Concentration">0</prop>
												<obj name="ChannelProp" class="ChannelProperty" version="1">
													<prop name="ChannelIdx">3</prop>
												</obj>
												<prop name="ReadOnly">1</prop>
											</obj>
											<obj name="PropertyObject" class="QuantCpHighProp" version="4">
												<prop name="PropertyTypeName">Cp High</prop>
												<prop name="Position">1</prop>
												<prop name="IsDefault">1</prop>
												<prop name="CpRangeHigh">0</prop>
												<obj name="ChannelProp" class="ChannelProperty" version="1">
													<prop name="ChannelIdx">3</prop>
												</obj>
												<prop name="ReadOnly">1</prop>
											</obj>
											<obj name="PropertyObject" class="QuantCpLowProp" version="4">
												<prop name="PropertyTypeName">Cp Low</prop>
												<prop name="Position">1</prop>
												<prop name="IsDefault">1</prop>
												<prop name="CpRangeLow">0</prop>
												<obj name="ChannelProp" class="ChannelProperty" version="1">
													<prop name="ChannelIdx">3</prop>
												</obj>
												<prop name="ReadOnly">1</prop>
											</obj>
											<obj name="PropertyObject" class="RQEffProp" version="4">
												<prop name="PropertyTypeName">Efficiency</prop>
												<prop name="Position">1</prop>
												<prop name="IsDefault">1</prop>
												<prop name="Efficiency">2</prop>
												<obj name="ChannelProp" class="ChannelProperty" version="1">
													<prop name="ChannelIdx">3</prop>
												</obj>
											</obj>
											<obj name="PropertyObject" class="ChannelGenotype" version="4">
												<prop name="PropertyTypeName">Melt Geno Genotype</prop>
												<prop name="Position">1</prop>
												<prop name="IsDefault">1</prop>
												<prop name="ReadOnly">1</prop>
												<obj name="ChannelProp" class="ChannelProperty" version="1">
													<prop name="ChannelIdx">3</prop>
												</obj>
											</obj>
											<obj name="PropertyObject" class="GroupChannelTypeProp" version="4">
												<prop name="PropertyTypeName">Melt Geno Sample Type</prop>
												<prop name="Position">1</prop>
												<prop name="IsDefault">0</prop>
												<prop name="GroupSampleType">mstUnknown</prop>
												<obj name="ChannelProp" class="ChannelProperty" version="1">
													<prop name="ChannelIdx">3</prop>
												</obj>
											</obj>
											<obj name="PropertyObject" class="QuantSampleTypeProperty" version="4">
												<prop name="PropertyTypeName">Quantification Sample Type</prop>
												<prop name="Position">1</prop>
												<prop name="IsDefault">0</prop>
												<prop name="SampleType">qsUnknown</prop>
												<obj name="ChannelProp" class="ChannelProperty" version="1">
													<prop name="ChannelIdx">3</prop>
												</obj>
											</obj>
											<obj name="PropertyObject" class="ChannelGenotype" version="4">
												<prop name="PropertyTypeName">Scanning Genotype</prop>
												<prop name="Position">1</prop>
												<prop name="IsDefault">1</prop>
												<prop name="ReadOnly">1</prop>
												<obj name="ChannelProp" class="ChannelProperty" version="1">
													<prop name="ChannelIdx">3</prop>
												</obj>
											</obj>
											<obj name="PropertyObject" class="GroupChannelTypeProp" version="4">
												<prop name="PropertyTypeName">Scanning Sample Type</prop>
												<prop name="Position">1</prop>
												<prop name="IsDefault">0</prop>
												<prop name="GroupSampleType">mstUnknown</prop>
												<obj name="ChannelProp" class="ChannelProperty" version="1">
													<prop name="ChannelIdx">3</prop>
												</obj>
											</obj>
											<obj name="PropertyObject" class="TargetName" version="4">
												<prop name="PropertyTypeName">Target Name</prop>
												<prop name="Position">1</prop>
												<prop name="IsDefault">1</prop>
												<obj name="ChannelProp" class="ChannelProperty" version="1">
													<prop name="ChannelIdx">3</prop>
												</obj>
											</obj>
											<obj name="PropertyObject" class="RQTargetProperty" version="4">
												<prop name="PropertyTypeName">Target Type</prop>
												<prop name="Position">1</prop>
												<prop name="IsDefault">0</prop>
												<prop name="TargetType">dtNone</prop>
												<obj name="ChannelProp" class="ChannelProperty" version="1">
													<prop name="ChannelIdx">3</prop>
												</obj>
											</obj>
										</list>
									</obj>
								</list>
							</obj>
						</obj>
						<prop name="ChannelPropertyCount">4</prop>
						<prop name="ContainerPosition">1</prop>
						<prop name="HasSampleProperties">1</prop>
						<obj name="SampleProperties" class="PropertyList" version="1">
							<list name="emlist" count="14">
								<obj name="PropertyObject" class="SamplePrefColor" version="4">
									<prop name="PropertyTypeName">Color</prop>
									<prop name="Position">1</prop>
									<prop name="IsDefault">0</prop>
									<prop name="Color">clRed</prop>
								</obj>
								<obj name="PropertyObject" class="DominantChannelProp" version="4">
									<prop name="PropertyTypeName">Dominant Channel</prop>
									<prop name="Position">1</prop>
									<prop name="IsDefault">0</prop>
									<prop name="DominantChannel">0</prop>
								</obj>
								<obj name="PropertyObject" class="Genotype" version="4">
									<prop name="PropertyTypeName">EndPt Genotype</prop>
									<prop name="Position">1</prop>
									<prop name="IsDefault">1</prop>
									<prop name="ReadOnly">1</prop>
								</obj>
								<obj name="PropertyObject" class="GroupingSample" version="4">
									<prop name="PropertyTypeName">EndPt Sample Type</prop>
									<prop name="Position">1</prop>
									<prop name="IsDefault">0</prop>
									<prop name="GroupSampleType">mstUnknown</prop>
								</obj>
								<obj name="PropertyObject" class="SamplePrefLineStyle" version="4">
									<prop name="PropertyTypeName">Line Style</prop>
									<prop name="Position">1</prop>
									<prop name="IsDefault">0</prop>
									<prop name="LineStyle">psSolid</prop>
								</obj>
								<obj name="PropertyObject" class="GenSampleEditNotes" version="4">
									<prop name="PropertyTypeName">Notes</prop>
									<prop name="Position">1</prop>
									<prop name="IsDefault">1</prop>
								</obj>
								<obj name="PropertyObject" class="SamplePrefPointStyle" version="4">
									<prop name="PropertyTypeName">Point Style</prop>
									<prop name="Position">1</prop>
									<prop name="IsDefault">0</prop>
									<prop name="PointStyle">psNothing</prop>
								</obj>
								<obj name="PropertyObject" class="GenSampleEditPosition" version="4">
									<prop name="PropertyTypeName">Position</prop>
									<prop name="Position">1</prop>
									<prop name="IsDefault">1</prop>
								</obj>
								<obj name="PropertyObject" class="GenSampleEditReplicate" version="4">
									<prop name="PropertyTypeName">Replicate of</prop>
									<prop name="Position">1</prop>
									<prop name="IsDefault">1</prop>
									<prop name="ReplicateOf">-1</prop>
								</obj>
								<obj name="PropertyObject" class="HTCSampleID" version="4">
									<prop name="PropertyTypeName">Sample ID</prop>
									<prop name="Position">1</prop>
									<prop name="IsDefault">1</prop>
								</obj>
								<obj name="PropertyObject" class="GenSampleEditName" version="4">
									<prop name="PropertyTypeName">Sample Name</prop>
									<prop name="Position">1</prop>
									<prop name="IsDefault">1</prop>
									<prop name="name">Sample 2</prop>
								</obj>
								<obj name="PropertyObject" class="HTCSamplePrepNotes" version="4">
									<prop name="PropertyTypeName">Sample Prep Notes</prop>
									<prop name="Position">1</prop>
									<prop name="IsDefault">1</prop>
								</obj>
								<obj name="PropertyObject" class="GenSampleEditSubset" version="4">
									<prop name="PropertyTypeName">Subsets</prop>
									<prop name="Position">1</prop>
									<prop name="IsDefault">1</prop>
								</obj>
								<obj name="PropertyObject" class="SamplePrefWidth" version="5">
									<prop name="PropertyTypeName">Width</prop>
									<prop name="Position">1</prop>
									<prop name="IsDefault">1</prop>
									<prop name="Width">1</prop>
								</obj>
							</list>
						</obj>
					</obj>
					<obj name="item" class="SamplePropInfo" version="1">
						<obj name="ChannelProperties" class="ChanPropList" version="2">
							<obj name="ChannelProperties" class="EMList" version="1">
								<list name="emlist" count="4">
									<obj name="item" class="PropertyList" version="1">
										<list name="emlist" count="12">
											<obj name="PropertyObject" class="RQSampleTargetProperty" version="4">
												<prop name="PropertyTypeName">Combined Sample and Target Type</prop>
												<prop name="Position">2</prop>
												<prop name="IsDefault">0</prop>
												<obj name="ChannelProp" class="ChannelProperty" version="1">
													<prop name="ChannelIdx">0</prop>
												</obj>
											</obj>
											<obj name="PropertyObject" class="QuantConcProperty" version="4">
												<prop name="PropertyTypeName">Concentration</prop>
												<prop name="Position">2</prop>
												<prop name="IsDefault">1</prop>
												<prop name="Concentration">0</prop>
												<obj name="ChannelProp" class="ChannelProperty" version="1">
													<prop name="ChannelIdx">0</prop>
												</obj>
												<prop name="ReadOnly">1</prop>
											</obj>
											<obj name="PropertyObject" class="QuantCpHighProp" version="4">
												<prop name="PropertyTypeName">Cp High</prop>
												<prop name="Position">2</prop>
												<prop name="IsDefault">1</prop>
												<prop name="CpRangeHigh">0</prop>
												<obj name="ChannelProp" class="ChannelProperty" version="1">
													<prop name="ChannelIdx">0</prop>
												</obj>
												<prop name="ReadOnly">1</prop>
											</obj>
											<obj name="PropertyObject" class="QuantCpLowProp" version="4">
												<prop name="PropertyTypeName">Cp Low</prop>
												<prop name="Position">2</prop>
												<prop name="IsDefault">1</prop>
												<prop name="CpRangeLow">0</prop>
												<obj name="ChannelProp" class="ChannelProperty" version="1">
													<prop name="ChannelIdx">0</prop>
												</obj>
												<prop name="ReadOnly">1</prop>
											</obj>
											<obj name="PropertyObject" class="RQEffProp" version="4">
												<prop name="PropertyTypeName">Efficiency</prop>
												<prop name="Position">2</prop>
												<prop name="IsDefault">1</prop>
												<prop name="Efficiency">2</prop>
												<obj name="ChannelProp" class="ChannelProperty" version="1">
													<prop name="ChannelIdx">0</prop>
												</obj>
											</obj>
											<obj name="PropertyObject" class="ChannelGenotype" version="4">
												<prop name="PropertyTypeName">Melt Geno Genotype</prop>
												<prop name="Position">2</prop>
												<prop name="IsDefault">1</prop>
												<prop name="ReadOnly">1</prop>
												<obj name="ChannelProp" class="ChannelProperty" version="1">
													<prop name="ChannelIdx">0</prop>
												</obj>
											</obj>
											<obj name="PropertyObject" class="GroupChannelTypeProp" version="4">
												<prop name="PropertyTypeName">Melt Geno Sample Type</prop>
												<prop name="Position">2</prop>
												<prop name="IsDefault">0</prop>
												<prop name="GroupSampleType">mstUnknown</prop>
												<obj name="ChannelProp" class="ChannelProperty" version="1">
													<prop name="ChannelIdx">0</prop>
												</obj>
											</obj>
											<obj name="PropertyObject" class="QuantSampleTypeProperty" version="4">
												<prop name="PropertyTypeName">Quantification Sample Type</prop>
												<prop name="Position">2</prop>
												<prop name="IsDefault">0</prop>
												<prop name="SampleType">qsUnknown</prop>
												<obj name="ChannelProp" class="ChannelProperty" version="1">
													<prop name="ChannelIdx">0</prop>
												</obj>
											</obj>
											<obj name="PropertyObject" class="ChannelGenotype" version="4">
												<prop name="PropertyTypeName">Scanning Genotype</prop>
												<prop name="Position">2</prop>
												<prop name="IsDefault">1</prop>
												<prop name="ReadOnly">1</prop>
												<obj name="ChannelProp" class="ChannelProperty" version="1">
													<prop name="ChannelIdx">0</prop>
												</obj>
											</obj>
											<obj name="PropertyObject" class="GroupChannelTypeProp" version="4">
												<prop name="PropertyTypeName">Scanning Sample Type</prop>
												<prop name="Position">2</prop>
												<prop name="IsDefault">0</prop>
												<prop name="GroupSampleType">mstUnknown</prop>
												<obj name="ChannelProp" class="ChannelProperty" version="1">
													<prop name="ChannelIdx">0</prop>
												</obj>
											</obj>
											<obj name="PropertyObject" class="TargetName" version="4">
												<prop name="PropertyTypeName">Target Name</prop>
												<prop name="Position">2</prop>
												<prop name="IsDefault">1</prop>
												<obj name="ChannelProp" class="ChannelProperty" version="1">
													<prop name="ChannelIdx">0</prop>
												</obj>
											</obj>
											<obj name="PropertyObject" class="RQTargetProperty" version="4">
												<prop name="PropertyTypeName">Target Type</prop>
												<prop name="Position">2</prop>
												<prop name="IsDefault">0</prop>
												<prop name="TargetType">dtNone</prop>
												<obj name="ChannelProp" class="ChannelProperty" version="1">
													<prop name="ChannelIdx">0</prop>
												</obj>
											</obj>
										</list>
									</obj>
									<obj name="item" class="PropertyList" version="1">
										<list name="emlist" count="12">
											<obj name="PropertyObject" class="RQSampleTargetProperty" version="4">
												<prop name="PropertyTypeName">Combined Sample and Target Type</prop>
												<prop name="Position">2</prop>
												<prop name="IsDefault">0</prop>
												<obj name="ChannelProp" class="ChannelProperty" version="1">
													<prop name="ChannelIdx">1</prop>
												</obj>
											</obj>
											<obj name="PropertyObject" class="QuantConcProperty" version="4">
												<prop name="PropertyTypeName">Concentration</prop>
												<prop name="Position">2</prop>
												<prop name="IsDefault">1</prop>
												<prop name="Concentration">0</prop>
												<obj name="ChannelProp" class="ChannelProperty" version="1">
													<prop name="ChannelIdx">1</prop>
												</obj>
												<prop name="ReadOnly">1</prop>
											</obj>
											<obj name="PropertyObject" class="QuantCpHighProp" version="4">
												<prop name="PropertyTypeName">Cp High</prop>
												<prop name="Position">2</prop>
												<prop name="IsDefault">1</prop>
												<prop name="CpRangeHigh">0</prop>
												<obj name="ChannelProp" class="ChannelProperty" version="1">
													<prop name="ChannelIdx">1</prop>
												</obj>
												<prop name="ReadOnly">1</prop>
											</obj>
											<obj name="PropertyObject" class="QuantCpLowProp" version="4">
												<prop name="PropertyTypeName">Cp Low</prop>
												<prop name="Position">2</prop>
												<prop name="IsDefault">1</prop>
												<prop name="CpRangeLow">0</prop>
												<obj name="ChannelProp" class="ChannelProperty" version="1">
													<prop name="ChannelIdx">1</prop>
												</obj>
												<prop name="ReadOnly">1</prop>
											</obj>
											<obj name="PropertyObject" class="RQEffProp" version="4">
												<prop name="PropertyTypeName">Efficiency</prop>
												<prop name="Position">2</prop>
												<prop name="IsDefault">1</prop>
												<prop name="Efficiency">2</prop>
												<obj name="ChannelProp" class="ChannelProperty" version="1">
													<prop name="ChannelIdx">1</prop>
												</obj>
											</obj>
											<obj name="PropertyObject" class="ChannelGenotype" version="4">
												<prop name="PropertyTypeName">Melt Geno Genotype</prop>
												<prop name="Position">2</prop>
												<prop name="IsDefault">1</prop>
												<prop name="ReadOnly">1</prop>
												<obj name="ChannelProp" class="ChannelProperty" version="1">
													<prop name="ChannelIdx">1</prop>
												</obj>
											</obj>
											<obj name="PropertyObject" class="GroupChannelTypeProp" version="4">
												<prop name="PropertyTypeName">Melt Geno Sample Type</prop>
												<prop name="Position">2</prop>
												<prop name="IsDefault">0</prop>
												<prop name="GroupSampleType">mstUnknown</prop>
												<obj name="ChannelProp" class="ChannelProperty" version="1">
													<prop name="ChannelIdx">1</prop>
												</obj>
											</obj>
											<obj name="PropertyObject" class="QuantSampleTypeProperty" version="4">
												<prop name="PropertyTypeName">Quantification Sample Type</prop>
												<prop name="Position">2</prop>
												<prop name="IsDefault">0</prop>
												<prop name="SampleType">qsUnknown</prop>
												<obj name="ChannelProp" class="ChannelProperty" version="1">
													<prop name="ChannelIdx">1</prop>
												</obj>
											</obj>
											<obj name="PropertyObject" class="ChannelGenotype" version="4">
												<prop name="PropertyTypeName">Scanning Genotype</prop>
												<prop name="Position">2</prop>
												<prop name="IsDefault">1</prop>
												<prop name="ReadOnly">1</prop>
												<obj name="ChannelProp" class="ChannelProperty" version="1">
													<prop name="ChannelIdx">1</prop>
												</obj>
											</obj>
											<obj name="PropertyObject" class="GroupChannelTypeProp" version="4">
												<prop name="PropertyTypeName">Scanning Sample Type</prop>
												<prop name="Position">2</prop>
												<prop name="IsDefault">0</prop>
												<prop name="GroupSampleType">mstUnknown</prop>
												<obj name="ChannelProp" class="ChannelProperty" version="1">
													<prop name="ChannelIdx">1</prop>
												</obj>
											</obj>
											<obj name="PropertyObject" class="TargetName" version="4">
												<prop name="PropertyTypeName">Target Name</prop>
												<prop name="Position">2</prop>
												<prop name="IsDefault">1</prop>
												<obj name="ChannelProp" class="ChannelProperty" version="1">
													<prop name="ChannelIdx">1</prop>
												</obj>
											</obj>
											<obj name="PropertyObject" class="RQTargetProperty" version="4">
												<prop name="PropertyTypeName">Target Type</prop>
												<prop name="Position">2</prop>
												<prop name="IsDefault">0</prop>
												<prop name="TargetType">dtNone</prop>
												<obj name="ChannelProp" class="ChannelProperty" version="1">
													<prop name="ChannelIdx">1</prop>
												</obj>
											</obj>
										</list>
									</obj>
									<obj name="item" class="PropertyList" version="1">
										<list name="emlist" count="12">
											<obj name="PropertyObject" class="RQSampleTargetProperty" version="4">
												<prop name="PropertyTypeName">Combined Sample and Target Type</prop>
												<prop name="Position">2</prop>
												<prop name="IsDefault">0</prop>
												<obj name="ChannelProp" class="ChannelProperty" version="1">
													<prop name="ChannelIdx">2</prop>
												</obj>
											</obj>
											<obj name="PropertyObject" class="QuantConcProperty" version="4">
												<prop name="PropertyTypeName">Concentration</prop>
												<prop name="Position">2</prop>
												<prop name="IsDefault">1</prop>
												<prop name="Concentration">0</prop>
												<obj name="ChannelProp" class="ChannelProperty" version="1">
													<prop name="ChannelIdx">2</prop>
												</obj>
												<prop name="ReadOnly">1</prop>
											</obj>
											<obj name="PropertyObject" class="QuantCpHighProp" version="4">
												<prop name="PropertyTypeName">Cp High</prop>
												<prop name="Position">2</prop>
												<prop name="IsDefault">1</prop>
												<prop name="CpRangeHigh">0</prop>
												<obj name="ChannelProp" class="ChannelProperty" version="1">
													<prop name="ChannelIdx">2</prop>
												</obj>
												<prop name="ReadOnly">1</prop>
											</obj>
											<obj name="PropertyObject" class="QuantCpLowProp" version="4">
												<prop name="PropertyTypeName">Cp Low</prop>
												<prop name="Position">2</prop>
												<prop name="IsDefault">1</prop>
												<prop name="CpRangeLow">0</prop>
												<obj name="ChannelProp" class="ChannelProperty" version="1">
													<prop name="ChannelIdx">2</prop>
												</obj>
												<prop name="ReadOnly">1</prop>
											</obj>
											<obj name="PropertyObject" class="RQEffProp" version="4">
												<prop name="PropertyTypeName">Efficiency</prop>
												<prop name="Position">2</prop>
												<prop name="IsDefault">1</prop>
												<prop name="Efficiency">2</prop>
												<obj name="ChannelProp" class="ChannelProperty" version="1">
													<prop name="ChannelIdx">2</prop>
												</obj>
											</obj>
											<obj name="PropertyObject" class="ChannelGenotype" version="4">
												<prop name="PropertyTypeName">Melt Geno Genotype</prop>
												<prop name="Position">2</prop>
												<prop name="IsDefault">1</prop>
												<prop name="ReadOnly">1</prop>
												<obj name="ChannelProp" class="ChannelProperty" version="1">
													<prop name="ChannelIdx">2</prop>
												</obj>
											</obj>
											<obj name="PropertyObject" class="GroupChannelTypeProp" version="4">
												<prop name="PropertyTypeName">Melt Geno Sample Type</prop>
												<prop name="Position">2</prop>
												<prop name="IsDefault">0</prop>
												<prop name="GroupSampleType">mstUnknown</prop>
												<obj name="ChannelProp" class="ChannelProperty" version="1">
													<prop name="ChannelIdx">2</prop>
												</obj>
											</obj>
											<obj name="PropertyObject" class="QuantSampleTypeProperty" version="4">
												<prop name="PropertyTypeName">Quantification Sample Type</prop>
												<prop name="Position">2</prop>
												<prop name="IsDefault">0</prop>
												<prop name="SampleType">qsUnknown</prop>
												<obj name="ChannelProp" class="ChannelProperty" version="1">
													<prop name="ChannelIdx">2</prop>
												</obj>
											</obj>
											<obj name="PropertyObject" class="ChannelGenotype" version="4">
												<prop name="PropertyTypeName">Scanning Genotype</prop>
												<prop name="Position">2</prop>
												<prop name="IsDefault">1</prop>
												<prop name="ReadOnly">1</prop>
												<obj name="ChannelProp" class="ChannelProperty" version="1">
													<prop name="ChannelIdx">2</prop>
												</obj>
											</obj>
											<obj name="PropertyObject" class="GroupChannelTypeProp" version="4">
												<prop name="PropertyTypeName">Scanning Sample Type</prop>
												<prop name="Position">2</prop>
												<prop name="IsDefault">0</prop>
												<prop name="GroupSampleType">mstUnknown</prop>
												<obj name="ChannelProp" class="ChannelProperty" version="1">
													<prop name="ChannelIdx">2</prop>
												</obj>
											</obj>
											<obj name="PropertyObject" class="TargetName" version="4">
												<prop name="PropertyTypeName">Target Name</prop>
												<prop name="Position">2</prop>
												<prop name="IsDefault">1</prop>
												<obj name="ChannelProp" class="ChannelProperty" version="1">
													<prop name="ChannelIdx">2</prop>
												</obj>
											</obj>
											<obj name="PropertyObject" class="RQTargetProperty" version="4">
												<prop name="PropertyTypeName">Target Type</prop>
												<prop name="Position">2</prop>
												<prop name="IsDefault">0</prop>
												<prop name="TargetType">dtNone</prop>
												<obj name="ChannelProp" class="ChannelProperty" version="1">
													<prop name="ChannelIdx">2</prop>
												</obj>
											</obj>
										</list>
									</obj>
									<obj name="item" class="PropertyList" version="1">
										<list name="emlist" count="12">
											<obj name="PropertyObject" class="RQSampleTargetProperty" version="4">
												<prop name="PropertyTypeName">Combined Sample and Target Type</prop>
												<prop name="Position">2</prop>
												<prop name="IsDefault">0</prop>
												<obj name="ChannelProp" class="ChannelProperty" version="1">
													<prop name="ChannelIdx">3</prop>
												</obj>
											</obj>
											<obj name="PropertyObject" class="QuantConcProperty" version="4">
												<prop name="PropertyTypeName">Concentration</prop>
												<prop name="Position">2</prop>
												<prop name="IsDefault">1</prop>
												<prop name="Concentration">0</prop>
												<obj name="ChannelProp" class="ChannelProperty" version="1">
													<prop name="ChannelIdx">3</prop>
												</obj>
												<prop name="ReadOnly">1</prop>
											</obj>
											<obj name="PropertyObject" class="QuantCpHighProp" version="4">
												<prop name="PropertyTypeName">Cp High</prop>
												<prop name="Position">2</prop>
												<prop name="IsDefault">1</prop>
												<prop name="CpRangeHigh">0</prop>
												<obj name="ChannelProp" class="ChannelProperty" version="1">
													<prop name="ChannelIdx">3</prop>
												</obj>
												<prop name="ReadOnly">1</prop>
											</obj>
											<obj name="PropertyObject" class="QuantCpLowProp" version="4">
												<prop name="PropertyTypeName">Cp Low</prop>
												<prop name="Position">2</prop>
												<prop name="IsDefault">1</prop>
												<prop name="CpRangeLow">0</prop>
												<obj name="ChannelProp" class="ChannelProperty" version="1">
													<prop name="ChannelIdx">3</prop>
												</obj>
												<prop name="ReadOnly">1</prop>
											</obj>
											<obj name="PropertyObject" class="RQEffProp" version="4">
												<prop name="PropertyTypeName">Efficiency</prop>
												<prop name="Position">2</prop>
												<prop name="IsDefault">1</prop>
												<prop name="Efficiency">2</prop>
												<obj name="ChannelProp" class="ChannelProperty" version="1">
													<prop name="ChannelIdx">3</prop>
												</obj>
											</obj>
											<obj name="PropertyObject" class="ChannelGenotype" version="4">
												<prop name="PropertyTypeName">Melt Geno Genotype</prop>
												<prop name="Position">2</prop>
												<prop name="IsDefault">1</prop>
												<prop name="ReadOnly">1</prop>
												<obj name="ChannelProp" class="ChannelProperty" version="1">
													<prop name="ChannelIdx">3</prop>
												</obj>
											</obj>
											<obj name="PropertyObject" class="GroupChannelTypeProp" version="4">
												<prop name="PropertyTypeName">Melt Geno Sample Type</prop>
												<prop name="Position">2</prop>
												<prop name="IsDefault">0</prop>
												<prop name="GroupSampleType">mstUnknown</prop>
												<obj name="ChannelProp" class="ChannelProperty" version="1">
													<prop name="ChannelIdx">3</prop>
												</obj>
											</obj>
											<obj name="PropertyObject" class="QuantSampleTypeProperty" version="4">
												<prop name="PropertyTypeName">Quantification Sample Type</prop>
												<prop name="Position">2</prop>
												<prop name="IsDefault">0</prop>
												<prop name="SampleType">qsUnknown</prop>
												<obj name="ChannelProp" class="ChannelProperty" version="1">
													<prop name="ChannelIdx">3</prop>
												</obj>
											</obj>
											<obj name="PropertyObject" class="ChannelGenotype" version="4">
												<prop name="PropertyTypeName">Scanning Genotype</prop>
												<prop name="Position">2</prop>
												<prop name="IsDefault">1</prop>
												<prop name="ReadOnly">1</prop>
												<obj name="ChannelProp" class="ChannelProperty" version="1">
													<prop name="ChannelIdx">3</prop>
												</obj>
											</obj>
											<obj name="PropertyObject" class="GroupChannelTypeProp" version="4">
												<prop name="PropertyTypeName">Scanning Sample Type</prop>
												<prop name="Position">2</prop>
												<prop name="IsDefault">0</prop>
												<prop name="GroupSampleType">mstUnknown</prop>
												<obj name="ChannelProp" class="ChannelProperty" version="1">
													<prop name="ChannelIdx">3</prop>
												</obj>
											</obj>
											<obj name="PropertyObject" class="TargetName" version="4">
												<prop name="PropertyTypeName">Target Name</prop>
												<prop name="Position">2</prop>
												<prop name="IsDefault">1</prop>
												<obj name="ChannelProp" class="ChannelProperty" version="1">
													<prop name="ChannelIdx">3</prop>
												</obj>
											</obj>
											<obj name="PropertyObject" class="RQTargetProperty" version="4">
												<prop name="PropertyTypeName">Target Type</prop>
												<prop name="Position">2</prop>
												<prop name="IsDefault">0</prop>
												<prop name="TargetType">dtNone</prop>
												<obj name="ChannelProp" class="ChannelProperty" version="1">
													<prop name="ChannelIdx">3</prop>
												</obj>
											</obj>
										</list>
									</obj>
								</list>
							</obj>
						</obj>
						<prop name="ChannelPropertyCount">4</prop>
						<prop name="ContainerPosition">2</prop>
						<prop name="HasSampleProperties">1</prop>
						<obj name="SampleProperties" class="PropertyList" version="1">
							<list name="emlist" count="14">
								<obj name="PropertyObject" class="SamplePrefColor" version="4">
									<prop name="PropertyTypeName">Color</prop>
									<prop name="Position">2</prop>
									<prop name="IsDefault">0</prop>
									<prop name="Color">$0030D700</prop>
								</obj>
								<obj name="PropertyObject" class="DominantChannelProp" version="4">
									<prop name="PropertyTypeName">Dominant Channel</prop>
									<prop name="Position">2</prop>
									<prop name="IsDefault">0</prop>
									<prop name="DominantChannel">0</prop>
								</obj>
								<obj name="PropertyObject" class="Genotype" version="4">
									<prop name="PropertyTypeName">EndPt Genotype</prop>
									<prop name="Position">2</prop>
									<prop name="IsDefault">1</prop>
									<prop name="ReadOnly">1</prop>
								</obj>
								<obj name="PropertyObject" class="GroupingSample" version="4">
									<prop name="PropertyTypeName">EndPt Sample Type</prop>
									<prop name="Position">2</prop>
									<prop name="IsDefault">0</prop>
									<prop name="GroupSampleType">mstUnknown</prop>
								</obj>
								<obj name="PropertyObject" class="SamplePrefLineStyle" version="4">
									<prop name="PropertyTypeName">Line Style</prop>
									<prop name="Position">2</prop>
									<prop name="IsDefault">0</prop>
									<prop name="LineStyle">psSolid</prop>
								</obj>
								<obj name="PropertyObject" class="GenSampleEditNotes" version="4">
									<prop name="PropertyTypeName">Notes</prop>
									<prop name="Position">2</prop>
									<prop name="IsDefault">1</prop>
								</obj>
								<obj name="PropertyObject" class="SamplePrefPointStyle" version="4">
									<prop name="PropertyTypeName">Point Style</prop>
									<prop name="Position">2</prop>
									<prop name="IsDefault">0</prop>
									<prop name="PointStyle">psNothing</prop>
								</obj>
								<obj name="PropertyObject" class="GenSampleEditPosition" version="4">
									<prop name="PropertyTypeName">Position</prop>
									<prop name="Position">2</prop>
									<prop name="IsDefault">1</prop>
								</obj>
								<obj name="PropertyObject" class="GenSampleEditReplicate" version="4">
									<prop name="PropertyTypeName">Replicate of</prop>
									<prop name="Position">2</prop>
									<prop name="IsDefault">1</prop>
									<prop name="ReplicateOf">-1</prop>
								</obj>
								<obj name="PropertyObject" class="HTCSampleID" version="4">
									<prop name="PropertyTypeName">Sample ID</prop>
									<prop name="Position">2</prop>
									<prop name="IsDefault">1</prop>
								</obj>
								<obj name="PropertyObject" class="GenSampleEditName" version="4">
									<prop name="PropertyTypeName">Sample Name</prop>
									<prop name="Position">2</prop>
									<prop name="IsDefault">1</prop>
									<prop name="name">Sample 3</prop>
								</obj>
								<obj name="PropertyObject" class="HTCSamplePrepNotes" version="4">
									<prop name="PropertyTypeName">Sample Prep Notes</prop>
									<prop name="Position">2</prop>
									<prop name="IsDefault">1</prop>
								</obj>
								<obj name="PropertyObject" class="GenSampleEditSubset" version="4">
									<prop name="PropertyTypeName">Subsets</prop>
									<prop name="Position">2</prop>
									<prop name="IsDefault">1</prop>
								</obj>
								<obj name="PropertyObject" class="SamplePrefWidth" version="5">
									<prop name="PropertyTypeName">Width</prop>
									<prop name="Position">2</prop>
									<prop name="IsDefault">1</prop>
									<prop name="Width">1</prop>
								</obj>
							</list>
						</obj>
					</obj>
					<obj name="item" class="SamplePropInfo" version="1">
						<obj name="ChannelProperties" class="ChanPropList" version="2">
							<obj name="ChannelProperties" class="EMList" version="1">
								<list name="emlist" count="4">
									<obj name="item" class="PropertyList" version="1">
										<list name="emlist" count="12">
											<obj name="PropertyObject" class="RQSampleTargetProperty" version="4">
												<prop name="PropertyTypeName">Combined Sample and Target Type</prop>
												<prop name="Position">3</prop>
												<prop name="IsDefault">0</prop>
												<obj name="ChannelProp" class="ChannelProperty" version="1">
													<prop name="ChannelIdx">0</prop>
												</obj>
											</obj>
											<obj name="PropertyObject" class="QuantConcProperty" version="4">
												<prop name="PropertyTypeName">Concentration</prop>
												<prop name="Position">3</prop>
												<prop name="IsDefault">1</prop>
												<prop name="Concentration">0</prop>
												<obj name="ChannelProp" class="ChannelProperty" version="1">
													<prop name="ChannelIdx">0</prop>
												</obj>
												<prop name="ReadOnly">1</prop>
											</obj>
											<obj name="PropertyObject" class="QuantCpHighProp" version="4">
												<prop name="PropertyTypeName">Cp High</prop>
												<prop name="Position">3</prop>
												<prop name="IsDefault">1</prop>
												<prop name="CpRangeHigh">0</prop>
												<obj name="ChannelProp" class="ChannelProperty" version="1">
													<prop name="ChannelIdx">0</prop>
												</obj>
												<prop name="ReadOnly">1</prop>
											</obj>
											<obj name="PropertyObject" class="QuantCpLowProp" version="4">
												<prop name="PropertyTypeName">Cp Low</prop>
												<prop name="Position">3</prop>
												<prop name="IsDefault">1</prop>
												<prop name="CpRangeLow">0</prop>
												<obj name="ChannelProp" class="ChannelProperty" version="1">
													<prop name="ChannelIdx">0</prop>
												</obj>
												<prop name="ReadOnly">1</prop>
											</obj>
											<obj name="PropertyObject" class="RQEffProp" version="4">
												<prop name="PropertyTypeName">Efficiency</prop>
												<prop name="Position">3</prop>
												<prop name="IsDefault">1</prop>
												<prop name="Efficiency">2</prop>
												<obj name="ChannelProp" class="ChannelProperty" version="1">
													<prop name="ChannelIdx">0</prop>
												</obj>
											</obj>
											<obj name="PropertyObject" class="ChannelGenotype" version="4">
												<prop name="PropertyTypeName">Melt Geno Genotype</prop>
												<prop name="Position">3</prop>
												<prop name="IsDefault">1</prop>
												<prop name="ReadOnly">1</prop>
												<obj name="ChannelProp" class="ChannelProperty" version="1">
													<prop name="ChannelIdx">0</prop>
												</obj>
											</obj>
											<obj name="PropertyObject" class="GroupChannelTypeProp" version="4">
												<prop name="PropertyTypeName">Melt Geno Sample Type</prop>
												<prop name="Position">3</prop>
												<prop name="IsDefault">0</prop>
												<prop name="GroupSampleType">mstUnknown</prop>
												<obj name="ChannelProp" class="ChannelProperty" version="1">
													<prop name="ChannelIdx">0</prop>
												</obj>
											</obj>
											<obj name="PropertyObject" class="QuantSampleTypeProperty" version="4">
												<prop name="PropertyTypeName">Quantification Sample Type</prop>
												<prop name="Position">3</prop>
												<prop name="IsDefault">0</prop>
												<prop name="SampleType">qsUnknown</prop>
												<obj name="ChannelProp" class="ChannelProperty" version="1">
													<prop name="ChannelIdx">0</prop>
												</obj>
											</obj>
											<obj name="PropertyObject" class="ChannelGenotype" version="4">
												<prop name="PropertyTypeName">Scanning Genotype</prop>
												<prop name="Position">3</prop>
												<prop name="IsDefault">1</prop>
												<prop name="ReadOnly">1</prop>
												<obj name="ChannelProp" class="ChannelProperty" version="1">
													<prop name="ChannelIdx">0</prop>
												</obj>
											</obj>
											<obj name="PropertyObject" class="GroupChannelTypeProp" version="4">
												<prop name="PropertyTypeName">Scanning Sample Type</prop>
												<prop name="Position">3</prop>
												<prop name="IsDefault">0</prop>
												<prop name="GroupSampleType">mstUnknown</prop>
												<obj name="ChannelProp" class="ChannelProperty" version="1">
													<prop name="ChannelIdx">0</prop>
												</obj>
											</obj>
											<obj name="PropertyObject" class="TargetName" version="4">
												<prop name="PropertyTypeName">Target Name</prop>
												<prop name="Position">3</prop>
												<prop name="IsDefault">1</prop>
												<obj name="ChannelProp" class="ChannelProperty" version="1">
													<prop name="ChannelIdx">0</prop>
												</obj>
											</obj>
											<obj name="PropertyObject" class="RQTargetProperty" version="4">
												<prop name="PropertyTypeName">Target Type</prop>
												<prop name="Position">3</prop>
												<prop name="IsDefault">0</prop>
												<prop name="TargetType">dtNone</prop>
												<obj name="ChannelProp" class="ChannelProperty" version="1">
													<prop name="ChannelIdx">0</prop>
												</obj>
											</obj>
										</list>
									</obj>
									<obj name="item" class="PropertyList" version="1">
										<list name="emlist" count="12">
											<obj name="PropertyObject" class="RQSampleTargetProperty" version="4">
												<prop name="PropertyTypeName">Combined Sample and Target Type</prop>
												<prop name="Position">3</prop>
												<prop name="IsDefault">0</prop>
												<obj name="ChannelProp" class="ChannelProperty" version="1">
													<prop name="ChannelIdx">1</prop>
												</obj>
											</obj>
											<obj name="PropertyObject" class="QuantConcProperty" version="4">
												<prop name="PropertyTypeName">Concentration</prop>
												<prop name="Position">3</prop>
												<prop name="IsDefault">1</prop>
												<prop name="Concentration">0</prop>
												<obj name="ChannelProp" class="ChannelProperty" version="1">
													<prop name="ChannelIdx">1</prop>
												</obj>
												<prop name="ReadOnly">1</prop>
											</obj>
											<obj name="PropertyObject" class="QuantCpHighProp" version="4">
												<prop name="PropertyTypeName">Cp High</prop>
												<prop name="Position">3</prop>
												<prop name="IsDefault">1</prop>
												<prop name="CpRangeHigh">0</prop>
												<obj name="ChannelProp" class="ChannelProperty" version="1">
													<prop name="ChannelIdx">1</prop>
												</obj>
												<prop name="ReadOnly">1</prop>
											</obj>
											<obj name="PropertyObject" class="QuantCpLowProp" version="4">
												<prop name="PropertyTypeName">Cp Low</prop>
												<prop name="Position">3</prop>
												<prop name="IsDefault">1</prop>
												<prop name="CpRangeLow">0</prop>
												<obj name="ChannelProp" class="ChannelProperty" version="1">
													<prop name="ChannelIdx">1</prop>
												</obj>
												<prop name="ReadOnly">1</prop>
											</obj>
											<obj name="PropertyObject" class="RQEffProp" version="4">
												<prop name="PropertyTypeName">Efficiency</prop>
												<prop name="Position">3</prop>
												<prop name="IsDefault">1</prop>
												<prop name="Efficiency">2</prop>
												<obj name="ChannelProp" class="ChannelProperty" version="1">
													<prop name="ChannelIdx">1</prop>
												</obj>
											</obj>
											<obj name="PropertyObject" class="ChannelGenotype" version="4">
												<prop name="PropertyTypeName">Melt Geno Genotype</prop>
												<prop name="Position">3</prop>
												<prop name="IsDefault">1</prop>
												<prop name="ReadOnly">1</prop>
												<obj name="ChannelProp" class="ChannelProperty" version="1">
													<prop name="ChannelIdx">1</prop>
												</obj>
											</obj>
											<obj name="PropertyObject" class="GroupChannelTypeProp" version="4">
												<prop name="PropertyTypeName">Melt Geno Sample Type</prop>
												<prop name="Position">3</prop>
												<prop name="IsDefault">0</prop>
												<prop name="GroupSampleType">mstUnknown</prop>
												<obj name="ChannelProp" class="ChannelProperty" version="1">
													<prop name="ChannelIdx">1</prop>
												</obj>
											</obj>
											<obj name="PropertyObject" class="QuantSampleTypeProperty" version="4">
												<prop name="PropertyTypeName">Quantification Sample Type</prop>
												<prop name="Position">3</prop>
												<prop name="IsDefault">0</prop>
												<prop name="SampleType">qsUnknown</prop>
												<obj name="ChannelProp" class="ChannelProperty" version="1">
													<prop name="ChannelIdx">1</prop>
												</obj>
											</obj>
											<obj name="PropertyObject" class="ChannelGenotype" version="4">
												<prop name="PropertyTypeName">Scanning Genotype</prop>
												<prop name="Position">3</prop>
												<prop name="IsDefault">1</prop>
												<prop name="ReadOnly">1</prop>
												<obj name="ChannelProp" class="ChannelProperty" version="1">
													<prop name="ChannelIdx">1</prop>
												</obj>
											</obj>
											<obj name="PropertyObject" class="GroupChannelTypeProp" version="4">
												<prop name="PropertyTypeName">Scanning Sample Type</prop>
												<prop name="Position">3</prop>
												<prop name="IsDefault">0</prop>
												<prop name="GroupSampleType">mstUnknown</prop>
												<obj name="ChannelProp" class="ChannelProperty" version="1">
													<prop name="ChannelIdx">1</prop>
												</obj>
											</obj>
											<obj name="PropertyObject" class="TargetName" version="4">
												<prop name="PropertyTypeName">Target Name</prop>
												<prop name="Position">3</prop>
												<prop name="IsDefault">1</prop>
												<obj name="ChannelProp" class="ChannelProperty" version="1">
													<prop name="ChannelIdx">1</prop>
												</obj>
											</obj>
											<obj name="PropertyObject" class="RQTargetProperty" version="4">
												<prop name="PropertyTypeName">Target Type</prop>
												<prop name="Position">3</prop>
												<prop name="IsDefault">0</prop>
												<prop name="TargetType">dtNone</prop>
												<obj name="ChannelProp" class="ChannelProperty" version="1">
													<prop name="ChannelIdx">1</prop>
												</obj>
											</obj>
										</list>
									</obj>
									<obj name="item" class="PropertyList" version="1">
										<list name="emlist" count="12">
											<obj name="PropertyObject" class="RQSampleTargetProperty" version="4">
												<prop name="PropertyTypeName">Combined Sample and Target Type</prop>
												<prop name="Position">3</prop>
												<prop name="IsDefault">0</prop>
												<obj name="ChannelProp" class="ChannelProperty" version="1">
													<prop name="ChannelIdx">2</prop>
												</obj>
											</obj>
											<obj name="PropertyObject" class="QuantConcProperty" version="4">
												<prop name="PropertyTypeName">Concentration</prop>
												<prop name="Position">3</prop>
												<prop name="IsDefault">1</prop>
												<prop name="Concentration">0</prop>
												<obj name="ChannelProp" class="ChannelProperty" version="1">
													<prop name="ChannelIdx">2</prop>
												</obj>
												<prop name="ReadOnly">1</prop>
											</obj>
											<obj name="PropertyObject" class="QuantCpHighProp" version="4">
												<prop name="PropertyTypeName">Cp High</prop>
												<prop name="Position">3</prop>
												<prop name="IsDefault">1</prop>
												<prop name="CpRangeHigh">0</prop>
												<obj name="ChannelProp" class="ChannelProperty" version="1">
													<prop name="ChannelIdx">2</prop>
												</obj>
												<prop name="ReadOnly">1</prop>
											</obj>
											<obj name="PropertyObject" class="QuantCpLowProp" version="4">
												<prop name="PropertyTypeName">Cp Low</prop>
												<prop name="Position">3</prop>
												<prop name="IsDefault">1</prop>
												<prop name="CpRangeLow">0</prop>
												<obj name="ChannelProp" class="ChannelProperty" version="1">
													<prop name="ChannelIdx">2</prop>
												</obj>
												<prop name="ReadOnly">1</prop>
											</obj>
											<obj name="PropertyObject" class="RQEffProp" version="4">
												<prop name="PropertyTypeName">Efficiency</prop>
												<prop name="Position">3</prop>
												<prop name="IsDefault">1</prop>
												<prop name="Efficiency">2</prop>
												<obj name="ChannelProp" class="ChannelProperty" version="1">
													<prop name="ChannelIdx">2</prop>
												</obj>
											</obj>
											<obj name="PropertyObject" class="ChannelGenotype" version="4">
												<prop name="PropertyTypeName">Melt Geno Genotype</prop>
												<prop name="Position">3</prop>
												<prop name="IsDefault">1</prop>
												<prop name="ReadOnly">1</prop>
												<obj name="ChannelProp" class="ChannelProperty" version="1">
													<prop name="ChannelIdx">2</prop>
												</obj>
											</obj>
											<obj name="PropertyObject" class="GroupChannelTypeProp" version="4">
												<prop name="PropertyTypeName">Melt Geno Sample Type</prop>
												<prop name="Position">3</prop>
												<prop name="IsDefault">0</prop>
												<prop name="GroupSampleType">mstUnknown</prop>
												<obj name="ChannelProp" class="ChannelProperty" version="1">
													<prop name="ChannelIdx">2</prop>
												</obj>
											</obj>
											<obj name="PropertyObject" class="QuantSampleTypeProperty" version="4">
												<prop name="PropertyTypeName">Quantification Sample Type</prop>
												<prop name="Position">3</prop>
												<prop name="IsDefault">0</prop>
												<prop name="SampleType">qsUnknown</prop>
												<obj name="ChannelProp" class="ChannelProperty" version="1">
													<prop name="ChannelIdx">2</prop>
												</obj>
											</obj>
											<obj name="PropertyObject" class="ChannelGenotype" version="4">
												<prop name="PropertyTypeName">Scanning Genotype</prop>
												<prop name="Position">3</prop>
												<prop name="IsDefault">1</prop>
												<prop name="ReadOnly">1</prop>
												<obj name="ChannelProp" class="ChannelProperty" version="1">
													<prop name="ChannelIdx">2</prop>
												</obj>
											</obj>
											<obj name="PropertyObject" class="GroupChannelTypeProp" version="4">
												<prop name="PropertyTypeName">Scanning Sample Type</prop>
												<prop name="Position">3</prop>
												<prop name="IsDefault">0</prop>
												<prop name="GroupSampleType">mstUnknown</prop>
												<obj name="ChannelProp" class="ChannelProperty" version="1">
													<prop name="ChannelIdx">2</prop>
												</obj>
											</obj>
											<obj name="PropertyObject" class="TargetName" version="4">
												<prop name="PropertyTypeName">Target Name</prop>
												<prop name="Position">3</prop>
												<prop name="IsDefault">1</prop>
												<obj name="ChannelProp" class="ChannelProperty" version="1">
													<prop name="ChannelIdx">2</prop>
												</obj>
											</obj>
											<obj name="PropertyObject" class="RQTargetProperty" version="4">
												<prop name="PropertyTypeName">Target Type</prop>
												<prop name="Position">3</prop>
												<prop name="IsDefault">0</prop>
												<prop name="TargetType">dtNone</prop>
												<obj name="ChannelProp" class="ChannelProperty" version="1">
													<prop name="ChannelIdx">2</prop>
												</obj>
											</obj>
										</list>
									</obj>
									<obj name="item" class="PropertyList" version="1">
										<list name="emlist" count="12">
											<obj name="PropertyObject" class="RQSampleTargetProperty" version="4">
												<prop name="PropertyTypeName">Combined Sample and Target Type</prop>
												<prop name="Position">3</prop>
												<prop name="IsDefault">0</prop>
												<obj name="ChannelProp" class="ChannelProperty" version="1">
													<prop name="ChannelIdx">3</prop>
												</obj>
											</obj>
											<obj name="PropertyObject" class="QuantConcProperty" version="4">
												<prop name="PropertyTypeName">Concentration</prop>
												<prop name="Position">3</prop>
												<prop name="IsDefault">1</prop>
												<prop name="Concentration">0</prop>
												<obj name="ChannelProp" class="ChannelProperty" version="1">
													<prop name="ChannelIdx">3</prop>
												</obj>
												<prop name="ReadOnly">1</prop>
											</obj>
											<obj name="PropertyObject" class="QuantCpHighProp" version="4">
												<prop name="PropertyTypeName">Cp High</prop>
												<prop name="Position">3</prop>
												<prop name="IsDefault">1</prop>
												<prop name="CpRangeHigh">0</prop>
												<obj name="ChannelProp" class="ChannelProperty" version="1">
													<prop name="ChannelIdx">3</prop>
												</obj>
												<prop name="ReadOnly">1</prop>
											</obj>
											<obj name="PropertyObject" class="QuantCpLowProp" version="4">
												<prop name="PropertyTypeName">Cp Low</prop>
												<prop name="Position">3</prop>
												<prop name="IsDefault">1</prop>
												<prop name="CpRangeLow">0</prop>
												<obj name="ChannelProp" class="ChannelProperty" version="1">
													<prop name="ChannelIdx">3</prop>
												</obj>
												<prop name="ReadOnly">1</prop>
											</obj>
											<obj name="PropertyObject" class="RQEffProp" version="4">
												<prop name="PropertyTypeName">Efficiency</prop>
												<prop name="Position">3</prop>
												<prop name="IsDefault">1</prop>
												<prop name="Efficiency">2</prop>
												<obj name="ChannelProp" class="ChannelProperty" version="1">
													<prop name="ChannelIdx">3</prop>
												</obj>
											</obj>
											<obj name="PropertyObject" class="ChannelGenotype" version="4">
												<prop name="PropertyTypeName">Melt Geno Genotype</prop>
												<prop name="Position">3</prop>
												<prop name="IsDefault">1</prop>
												<prop name="ReadOnly">1</prop>
												<obj name="ChannelProp" class="ChannelProperty" version="1">
													<prop name="ChannelIdx">3</prop>
												</obj>
											</obj>
											<obj name="PropertyObject" class="GroupChannelTypeProp" version="4">
												<prop name="PropertyTypeName">Melt Geno Sample Type</prop>
												<prop name="Position">3</prop>
												<prop name="IsDefault">0</prop>
												<prop name="GroupSampleType">mstUnknown</prop>
												<obj name="ChannelProp" class="ChannelProperty" version="1">
													<prop name="ChannelIdx">3</prop>
												</obj>
											</obj>
											<obj name="PropertyObject" class="QuantSampleTypeProperty" version="4">
												<prop name="PropertyTypeName">Quantification Sample Type</prop>
												<prop name="Position">3</prop>
												<prop name="IsDefault">0</prop>
												<prop name="SampleType">qsUnknown</prop>
												<obj name="ChannelProp" class="ChannelProperty" version="1">
													<prop name="ChannelIdx">3</prop>
												</obj>
											</obj>
											<obj name="PropertyObject" class="ChannelGenotype" version="4">
												<prop name="PropertyTypeName">Scanning Genotype</prop>
												<prop name="Position">3</prop>
												<prop name="IsDefault">1</prop>
												<prop name="ReadOnly">1</prop>
												<obj name="ChannelProp" class="ChannelProperty" version="1">
													<prop name="ChannelIdx">3</prop>
												</obj>
											</obj>
											<obj name="PropertyObject" class="GroupChannelTypeProp" version="4">
												<prop name="PropertyTypeName">Scanning Sample Type</prop>
												<prop name="Position">3</prop>
												<prop name="IsDefault">0</prop>
												<prop name="GroupSampleType">mstUnknown</prop>
												<obj name="ChannelProp" class="ChannelProperty" version="1">
													<prop name="ChannelIdx">3</prop>
												</obj>
											</obj>
											<obj name="PropertyObject" class="TargetName" version="4">
												<prop name="PropertyTypeName">Target Name</prop>
												<prop name="Position">3</prop>
												<prop name="IsDefault">1</prop>
												<obj name="ChannelProp" class="ChannelProperty" version="1">
													<prop name="ChannelIdx">3</prop>
												</obj>
											</obj>
											<obj name="PropertyObject" class="RQTargetProperty" version="4">
												<prop name="PropertyTypeName">Target Type</prop>
												<prop name="Position">3</prop>
												<prop name="IsDefault">0</prop>
												<prop name="TargetType">dtNone</prop>
												<obj name="ChannelProp" class="ChannelProperty" version="1">
													<prop name="ChannelIdx">3</prop>
												</obj>
											</obj>
										</list>
									</obj>
								</list>
							</obj>
						</obj>
						<prop name="ChannelPropertyCount">4</prop>
						<prop name="ContainerPosition">3</prop>
						<prop name="HasSampleProperties">1</prop>
						<obj name="SampleProperties" class="PropertyList" version="1">
							<list name="emlist" count="14">
								<obj name="PropertyObject" class="SamplePrefColor" version="4">
									<prop name="PropertyTypeName">Color</prop>
									<prop name="Position">3</prop>
									<prop name="IsDefault">0</prop>
									<prop name="Color">clFuchsia</prop>
								</obj>
								<obj name="PropertyObject" class="DominantChannelProp" version="4">
									<prop name="PropertyTypeName">Dominant Channel</prop>
									<prop name="Position">3</prop>
									<prop name="IsDefault">0</prop>
									<prop name="DominantChannel">0</prop>
								</obj>
								<obj name="PropertyObject" class="Genotype" version="4">
									<prop name="PropertyTypeName">EndPt Genotype</prop>
									<prop name="Position">3</prop>
									<prop name="IsDefault">1</prop>
									<prop name="ReadOnly">1</prop>
								</obj>
								<obj name="PropertyObject" class="GroupingSample" version="4">
									<prop name="PropertyTypeName">EndPt Sample Type</prop>
									<prop name="Position">3</prop>
									<prop name="IsDefault">0</prop>
									<prop name="GroupSampleType">mstUnknown</prop>
								</obj>
								<obj name="PropertyObject" class="SamplePrefLineStyle" version="4">
									<prop name="PropertyTypeName">Line Style</prop>
									<prop name="Position">3</prop>
									<prop name="IsDefault">0</prop>
									<prop name="LineStyle">psSolid</prop>
								</obj>
								<obj name="PropertyObject" class="GenSampleEditNotes" version="4">
									<prop name="PropertyTypeName">Notes</prop>
									<prop name="Position">3</prop>
									<prop name="IsDefault">1</prop>
								</obj>
								<obj name="PropertyObject" class="SamplePrefPointStyle" version="4">
									<prop name="PropertyTypeName">Point Style</prop>
									<prop name="Position">3</prop>
									<prop name="IsDefault">0</prop>
									<prop name="PointStyle">psNothing</prop>
								</obj>
								<obj name="PropertyObject" class="GenSampleEditPosition" version="4">
									<prop name="PropertyTypeName">Position</prop>
									<prop name="Position">3</prop>
									<prop name="IsDefault">1</prop>
								</obj>
								<obj name="PropertyObject" class="GenSampleEditReplicate" version="4">
									<prop name="PropertyTypeName">Replicate of</prop>
									<prop name="Position">3</prop>
									<prop name="IsDefault">1</prop>
									<prop name="ReplicateOf">-1</prop>
								</obj>
								<obj name="PropertyObject" class="HTCSampleID" version="4">
									<prop name="PropertyTypeName">Sample ID</prop>
									<prop name="Position">3</prop>
									<prop name="IsDefault">1</prop>
								</obj>
								<obj name="PropertyObject" class="GenSampleEditName" version="4">
									<prop name="PropertyTypeName">Sample Name</prop>
									<prop name="Position">3</prop>
									<prop name="IsDefault">1</prop>
									<prop name="name">Sample 4</prop>
								</obj>
								<obj name="PropertyObject" class="HTCSamplePrepNotes" version="4">
									<prop name="PropertyTypeName">Sample Prep Notes</prop>
									<prop name="Position">3</prop>
									<prop name="IsDefault">1</prop>
								</obj>
								<obj name="PropertyObject" class="GenSampleEditSubset" version="4">
									<prop name="PropertyTypeName">Subsets</prop>
									<prop name="Position">3</prop>
									<prop name="IsDefault">1</prop>
								</obj>
								<obj name="PropertyObject" class="SamplePrefWidth" version="5">
									<prop name="PropertyTypeName">Width</prop>
									<prop name="Position">3</prop>
									<prop name="IsDefault">1</prop>
									<prop name="Width">1</prop>
								</obj>
							</list>
						</obj>
					</obj>
					<obj name="item" class="SamplePropInfo" version="1">
						<obj name="ChannelProperties" class="ChanPropList" version="2">
							<obj name="ChannelProperties" class="EMList" version="1">
								<list name="emlist" count="4">
									<obj name="item" class="PropertyList" version="1">
										<list name="emlist" count="12">
											<obj name="PropertyObject" class="RQSampleTargetProperty" version="4">
												<prop name="PropertyTypeName">Combined Sample and Target Type</prop>
												<prop name="Position">4</prop>
												<prop name="IsDefault">0</prop>
												<obj name="ChannelProp" class="ChannelProperty" version="1">
													<prop name="ChannelIdx">0</prop>
												</obj>
											</obj>
											<obj name="PropertyObject" class="QuantConcProperty" version="4">
												<prop name="PropertyTypeName">Concentration</prop>
												<prop name="Position">4</prop>
												<prop name="IsDefault">1</prop>
												<prop name="Concentration">0</prop>
												<obj name="ChannelProp" class="ChannelProperty" version="1">
													<prop name="ChannelIdx">0</prop>
												</obj>
												<prop name="ReadOnly">1</prop>
											</obj>
											<obj name="PropertyObject" class="QuantCpHighProp" version="4">
												<prop name="PropertyTypeName">Cp High</prop>
												<prop name="Position">4</prop>
												<prop name="IsDefault">1</prop>
												<prop name="CpRangeHigh">0</prop>
												<obj name="ChannelProp" class="ChannelProperty" version="1">
													<prop name="ChannelIdx">0</prop>
												</obj>
												<prop name="ReadOnly">1</prop>
											</obj>
											<obj name="PropertyObject" class="QuantCpLowProp" version="4">
												<prop name="PropertyTypeName">Cp Low</prop>
												<prop name="Position">4</prop>
												<prop name="IsDefault">1</prop>
												<prop name="CpRangeLow">0</prop>
												<obj name="ChannelProp" class="ChannelProperty" version="1">
													<prop name="ChannelIdx">0</prop>
												</obj>
												<prop name="ReadOnly">1</prop>
											</obj>
											<obj name="PropertyObject" class="RQEffProp" version="4">
												<prop name="PropertyTypeName">Efficiency</prop>
												<prop name="Position">4</prop>
												<prop name="IsDefault">1</prop>
												<prop name="Efficiency">2</prop>
												<obj name="ChannelProp" class="ChannelProperty" version="1">
													<prop name="ChannelIdx">0</prop>
												</obj>
											</obj>
											<obj name="PropertyObject" class="ChannelGenotype" version="4">
												<prop name="PropertyTypeName">Melt Geno Genotype</prop>
												<prop name="Position">4</prop>
												<prop name="IsDefault">1</prop>
												<prop name="ReadOnly">1</prop>
												<obj name="ChannelProp" class="ChannelProperty" version="1">
													<prop name="ChannelIdx">0</prop>
												</obj>
											</obj>
											<obj name="PropertyObject" class="GroupChannelTypeProp" version="4">
												<prop name="PropertyTypeName">Melt Geno Sample Type</prop>
												<prop name="Position">4</prop>
												<prop name="IsDefault">0</prop>
												<prop name="GroupSampleType">mstUnknown</prop>
												<obj name="ChannelProp" class="ChannelProperty" version="1">
													<prop name="ChannelIdx">0</prop>
												</obj>
											</obj>
											<obj name="PropertyObject" class="QuantSampleTypeProperty" version="4">
												<prop name="PropertyTypeName">Quantification Sample Type</prop>
												<prop name="Position">4</prop>
												<prop name="IsDefault">0</prop>
												<prop name="SampleType">qsUnknown</prop>
												<obj name="ChannelProp" class="ChannelProperty" version="1">
													<prop name="ChannelIdx">0</prop>
												</obj>
											</obj>
											<obj name="PropertyObject" class="ChannelGenotype" version="4">
												<prop name="PropertyTypeName">Scanning Genotype</prop>
												<prop name="Position">4</prop>
												<prop name="IsDefault">1</prop>
												<prop name="ReadOnly">1</prop>
												<obj name="ChannelProp" class="ChannelProperty" version="1">
													<prop name="ChannelIdx">0</prop>
												</obj>
											</obj>
											<obj name="PropertyObject" class="GroupChannelTypeProp" version="4">
												<prop name="PropertyTypeName">Scanning Sample Type</prop>
												<prop name="Position">4</prop>
												<prop name="IsDefault">0</prop>
												<prop name="GroupSampleType">mstUnknown</prop>
												<obj name="ChannelProp" class="ChannelProperty" version="1">
													<prop name="ChannelIdx">0</prop>
												</obj>
											</obj>
											<obj name="PropertyObject" class="TargetName" version="4">
												<prop name="PropertyTypeName">Target Name</prop>
												<prop name="Position">4</prop>
												<prop name="IsDefault">1</prop>
												<obj name="ChannelProp" class="ChannelProperty" version="1">
													<prop name="ChannelIdx">0</prop>
												</obj>
											</obj>
											<obj name="PropertyObject" class="RQTargetProperty" version="4">
												<prop name="PropertyTypeName">Target Type</prop>
												<prop name="Position">4</prop>
												<prop name="IsDefault">0</prop>
												<prop name="TargetType">dtNone</prop>
												<obj name="ChannelProp" class="ChannelProperty" version="1">
													<prop name="ChannelIdx">0</prop>
												</obj>
											</obj>
										</list>
									</obj>
									<obj name="item" class="PropertyList" version="1">
										<list name="emlist" count="12">
											<obj name="PropertyObject" class="RQSampleTargetProperty" version="4">
												<prop name="PropertyTypeName">Combined Sample and Target Type</prop>
												<prop name="Position">4</prop>
												<prop name="IsDefault">0</prop>
												<obj name="ChannelProp" class="ChannelProperty" version="1">
													<prop name="ChannelIdx">1</prop>
												</obj>
											</obj>
											<obj name="PropertyObject" class="QuantConcProperty" version="4">
												<prop name="PropertyTypeName">Concentration</prop>
												<prop name="Position">4</prop>
												<prop name="IsDefault">1</prop>
												<prop name="Concentration">0</prop>
												<obj name="ChannelProp" class="ChannelProperty" version="1">
													<prop name="ChannelIdx">1</prop>
												</obj>
												<prop name="ReadOnly">1</prop>
											</obj>
											<obj name="PropertyObject" class="QuantCpHighProp" version="4">
												<prop name="PropertyTypeName">Cp High</prop>
												<prop name="Position">4</prop>
												<prop name="IsDefault">1</prop>
												<prop name="CpRangeHigh">0</prop>
												<obj name="ChannelProp" class="ChannelProperty" version="1">
													<prop name="ChannelIdx">1</prop>
												</obj>
												<prop name="ReadOnly">1</prop>
											</obj>
											<obj name="PropertyObject" class="QuantCpLowProp" version="4">
												<prop name="PropertyTypeName">Cp Low</prop>
												<prop name="Position">4</prop>
												<prop name="IsDefault">1</prop>
												<prop name="CpRangeLow">0</prop>
												<obj name="ChannelProp" class="ChannelProperty" version="1">
													<prop name="ChannelIdx">1</prop>
												</obj>
												<prop name="ReadOnly">1</prop>
											</obj>
											<obj name="PropertyObject" class="RQEffProp" version="4">
												<prop name="PropertyTypeName">Efficiency</prop>
												<prop name="Position">4</prop>
												<prop name="IsDefault">1</prop>
												<prop name="Efficiency">2</prop>
												<obj name="ChannelProp" class="ChannelProperty" version="1">
													<prop name="ChannelIdx">1</prop>
												</obj>
											</obj>
											<obj name="PropertyObject" class="ChannelGenotype" version="4">
												<prop name="PropertyTypeName">Melt Geno Genotype</prop>
												<prop name="Position">4</prop>
												<prop name="IsDefault">1</prop>
												<prop name="ReadOnly">1</prop>
												<obj name="ChannelProp" class="ChannelProperty" version="1">
													<prop name="ChannelIdx">1</prop>
												</obj>
											</obj>
											<obj name="PropertyObject" class="GroupChannelTypeProp" version="4">
												<prop name="PropertyTypeName">Melt Geno Sample Type</prop>
												<prop name="Position">4</prop>
												<prop name="IsDefault">0</prop>
												<prop name="GroupSampleType">mstUnknown</prop>
												<obj name="ChannelProp" class="ChannelProperty" version="1">
													<prop name="ChannelIdx">1</prop>
												</obj>
											</obj>
											<obj name="PropertyObject" class="QuantSampleTypeProperty" version="4">
												<prop name="PropertyTypeName">Quantification Sample Type</prop>
												<prop name="Position">4</prop>
												<prop name="IsDefault">0</prop>
												<prop name="SampleType">qsUnknown</prop>
												<obj name="ChannelProp" class="ChannelProperty" version="1">
													<prop name="ChannelIdx">1</prop>
												</obj>
											</obj>
											<obj name="PropertyObject" class="ChannelGenotype" version="4">
												<prop name="PropertyTypeName">Scanning Genotype</prop>
												<prop name="Position">4</prop>
												<prop name="IsDefault">1</prop>
												<prop name="ReadOnly">1</prop>
												<obj name="ChannelProp" class="ChannelProperty" version="1">
													<prop name="ChannelIdx">1</prop>
												</obj>
											</obj>
											<obj name="PropertyObject" class="GroupChannelTypeProp" version="4">
												<prop name="PropertyTypeName">Scanning Sample Type</prop>
												<prop name="Position">4</prop>
												<prop name="IsDefault">0</prop>
												<prop name="GroupSampleType">mstUnknown</prop>
												<obj name="ChannelProp" class="ChannelProperty" version="1">
													<prop name="ChannelIdx">1</prop>
												</obj>
											</obj>
											<obj name="PropertyObject" class="TargetName" version="4">
												<prop name="PropertyTypeName">Target Name</prop>
												<prop name="Position">4</prop>
												<prop name="IsDefault">1</prop>
												<obj name="ChannelProp" class="ChannelProperty" version="1">
													<prop name="ChannelIdx">1</prop>
												</obj>
											</obj>
											<obj name="PropertyObject" class="RQTargetProperty" version="4">
												<prop name="PropertyTypeName">Target Type</prop>
												<prop name="Position">4</prop>
												<prop name="IsDefault">0</prop>
												<prop name="TargetType">dtNone</prop>
												<obj name="ChannelProp" class="ChannelProperty" version="1">
													<prop name="ChannelIdx">1</prop>
												</obj>
											</obj>
										</list>
									</obj>
									<obj name="item" class="PropertyList" version="1">
										<list name="emlist" count="12">
											<obj name="PropertyObject" class="RQSampleTargetProperty" version="4">
												<prop name="PropertyTypeName">Combined Sample and Target Type</prop>
												<prop name="Position">4</prop>
												<prop name="IsDefault">0</prop>
												<obj name="ChannelProp" class="ChannelProperty" version="1">
													<prop name="ChannelIdx">2</prop>
												</obj>
											</obj>
											<obj name="PropertyObject" class="QuantConcProperty" version="4">
												<prop name="PropertyTypeName">Concentration</prop>
												<prop name="Position">4</prop>
												<prop name="IsDefault">1</prop>
												<prop name="Concentration">0</prop>
												<obj name="ChannelProp" class="ChannelProperty" version="1">
													<prop name="ChannelIdx">2</prop>
												</obj>
												<prop name="ReadOnly">1</prop>
											</obj>
											<obj name="PropertyObject" class="QuantCpHighProp" version="4">
												<prop name="PropertyTypeName">Cp High</prop>
												<prop name="Position">4</prop>
												<prop name="IsDefault">1</prop>
												<prop name="CpRangeHigh">0</prop>
												<obj name="ChannelProp" class="ChannelProperty" version="1">
													<prop name="ChannelIdx">2</prop>
												</obj>
												<prop name="ReadOnly">1</prop>
											</obj>
											<obj name="PropertyObject" class="QuantCpLowProp" version="4">
												<prop name="PropertyTypeName">Cp Low</prop>
												<prop name="Position">4</prop>
												<prop name="IsDefault">1</prop>
												<prop name="CpRangeLow">0</prop>
												<obj name="ChannelProp" class="ChannelProperty" version="1">
													<prop name="ChannelIdx">2</prop>
												</obj>
												<prop name="ReadOnly">1</prop>
											</obj>
											<obj name="PropertyObject" class="RQEffProp" version="4">
												<prop name="PropertyTypeName">Efficiency</prop>
												<prop name="Position">4</prop>
												<prop name="IsDefault">1</prop>
												<prop name="Efficiency">2</prop>
												<obj name="ChannelProp" class="ChannelProperty" version="1">
													<prop name="ChannelIdx">2</prop>
												</obj>
											</obj>
											<obj name="PropertyObject" class="ChannelGenotype" version="4">
												<prop name="PropertyTypeName">Melt Geno Genotype</prop>
												<prop name="Position">4</prop>
												<prop name="IsDefault">1</prop>
												<prop name="ReadOnly">1</prop>
												<obj name="ChannelProp" class="ChannelProperty" version="1">
													<prop name="ChannelIdx">2</prop>
												</obj>
											</obj>
											<obj name="PropertyObject" class="GroupChannelTypeProp" version="4">
												<prop name="PropertyTypeName">Melt Geno Sample Type</prop>
												<prop name="Position">4</prop>
												<prop name="IsDefault">0</prop>
												<prop name="GroupSampleType">mstUnknown</prop>
												<obj name="ChannelProp" class="ChannelProperty" version="1">
													<prop name="ChannelIdx">2</prop>
												</obj>
											</obj>
											<obj name="PropertyObject" class="QuantSampleTypeProperty" version="4">
												<prop name="PropertyTypeName">Quantification Sample Type</prop>
												<prop name="Position">4</prop>
												<prop name="IsDefault">0</prop>
												<prop name="SampleType">qsUnknown</prop>
												<obj name="ChannelProp" class="ChannelProperty" version="1">
													<prop name="ChannelIdx">2</prop>
												</obj>
											</obj>
											<obj name="PropertyObject" class="ChannelGenotype" version="4">
												<prop name="PropertyTypeName">Scanning Genotype</prop>
												<prop name="Position">4</prop>
												<prop name="IsDefault">1</prop>
												<prop name="ReadOnly">1</prop>
												<obj name="ChannelProp" class="ChannelProperty" version="1">
													<prop name="ChannelIdx">2</prop>
												</obj>
											</obj>
											<obj name="PropertyObject" class="GroupChannelTypeProp" version="4">
												<prop name="PropertyTypeName">Scanning Sample Type</prop>
												<prop name="Position">4</prop>
												<prop name="IsDefault">0</prop>
												<prop name="GroupSampleType">mstUnknown</prop>
												<obj name="ChannelProp" class="ChannelProperty" version="1">
													<prop name="ChannelIdx">2</prop>
												</obj>
											</obj>
											<obj name="PropertyObject" class="TargetName" version="4">
												<prop name="PropertyTypeName">Target Name</prop>
												<prop name="Position">4</prop>
												<prop name="IsDefault">1</prop>
												<obj name="ChannelProp" class="ChannelProperty" version="1">
													<prop name="ChannelIdx">2</prop>
												</obj>
											</obj>
											<obj name="PropertyObject" class="RQTargetProperty" version="4">
												<prop name="PropertyTypeName">Target Type</prop>
												<prop name="Position">4</prop>
												<prop name="IsDefault">0</prop>
												<prop name="TargetType">dtNone</prop>
												<obj name="ChannelProp" class="ChannelProperty" version="1">
													<prop name="ChannelIdx">2</prop>
												</obj>
											</obj>
										</list>
									</obj>
									<obj name="item" class="PropertyList" version="1">
										<list name="emlist" count="12">
											<obj name="PropertyObject" class="RQSampleTargetProperty" version="4">
												<prop name="PropertyTypeName">Combined Sample and Target Type</prop>
												<prop name="Position">4</prop>
												<prop name="IsDefault">0</prop>
												<obj name="ChannelProp" class="ChannelProperty" version="1">
													<prop name="ChannelIdx">3</prop>
												</obj>
											</obj>
											<obj name="PropertyObject" class="QuantConcProperty" version="4">
												<prop name="PropertyTypeName">Concentration</prop>
												<prop name="Position">4</prop>
												<prop name="IsDefault">1</prop>
												<prop name="Concentration">0</prop>
												<obj name="ChannelProp" class="ChannelProperty" version="1">
													<prop name="ChannelIdx">3</prop>
												</obj>
												<prop name="ReadOnly">1</prop>
											</obj>
											<obj name="PropertyObject" class="QuantCpHighProp" version="4">
												<prop name="PropertyTypeName">Cp High</prop>
												<prop name="Position">4</prop>
												<prop name="IsDefault">1</prop>
												<prop name="CpRangeHigh">0</prop>
												<obj name="ChannelProp" class="ChannelProperty" version="1">
													<prop name="ChannelIdx">3</prop>
												</obj>
												<prop name="ReadOnly">1</prop>
											</obj>
											<obj name="PropertyObject" class="QuantCpLowProp" version="4">
												<prop name="PropertyTypeName">Cp Low</prop>
												<prop name="Position">4</prop>
												<prop name="IsDefault">1</prop>
												<prop name="CpRangeLow">0</prop>
												<obj name="ChannelProp" class="ChannelProperty" version="1">
													<prop name="ChannelIdx">3</prop>
												</obj>
												<prop name="ReadOnly">1</prop>
											</obj>
											<obj name="PropertyObject" class="RQEffProp" version="4">
												<prop name="PropertyTypeName">Efficiency</prop>
												<prop name="Position">4</prop>
												<prop name="IsDefault">1</prop>
												<prop name="Efficiency">2</prop>
												<obj name="ChannelProp" class="ChannelProperty" version="1">
													<prop name="ChannelIdx">3</prop>
												</obj>
											</obj>
											<obj name="PropertyObject" class="ChannelGenotype" version="4">
												<prop name="PropertyTypeName">Melt Geno Genotype</prop>
												<prop name="Position">4</prop>
												<prop name="IsDefault">1</prop>
												<prop name="ReadOnly">1</prop>
												<obj name="ChannelProp" class="ChannelProperty" version="1">
													<prop name="ChannelIdx">3</prop>
												</obj>
											</obj>
											<obj name="PropertyObject" class="GroupChannelTypeProp" version="4">
												<prop name="PropertyTypeName">Melt Geno Sample Type</prop>
												<prop name="Position">4</prop>
												<prop name="IsDefault">0</prop>
												<prop name="GroupSampleType">mstUnknown</prop>
												<obj name="ChannelProp" class="ChannelProperty" version="1">
													<prop name="ChannelIdx">3</prop>
												</obj>
											</obj>
											<obj name="PropertyObject" class="QuantSampleTypeProperty" version="4">
												<prop name="PropertyTypeName">Quantification Sample Type</prop>
												<prop name="Position">4</prop>
												<prop name="IsDefault">0</prop>
												<prop name="SampleType">qsUnknown</prop>
												<obj name="ChannelProp" class="ChannelProperty" version="1">
													<prop name="ChannelIdx">3</prop>
												</obj>
											</obj>
											<obj name="PropertyObject" class="ChannelGenotype" version="4">
												<prop name="PropertyTypeName">Scanning Genotype</prop>
												<prop name="Position">4</prop>
												<prop name="IsDefault">1</prop>
												<prop name="ReadOnly">1</prop>
												<obj name="ChannelProp" class="ChannelProperty" version="1">
													<prop name="ChannelIdx">3</prop>
												</obj>
											</obj>
											<obj name="PropertyObject" class="GroupChannelTypeProp" version="4">
												<prop name="PropertyTypeName">Scanning Sample Type</prop>
												<prop name="Position">4</prop>
												<prop name="IsDefault">0</prop>
												<prop name="GroupSampleType">mstUnknown</prop>
												<obj name="ChannelProp" class="ChannelProperty" version="1">
													<prop name="ChannelIdx">3</prop>
												</obj>
											</obj>
											<obj name="PropertyObject" class="TargetName" version="4">
												<prop name="PropertyTypeName">Target Name</prop>
												<prop name="Position">4</prop>
												<prop name="IsDefault">1</prop>
												<obj name="ChannelProp" class="ChannelProperty" version="1">
													<prop name="ChannelIdx">3</prop>
												</obj>
											</obj>
											<obj name="PropertyObject" class="RQTargetProperty" version="4">
												<prop name="PropertyTypeName">Target Type</prop>
												<prop name="Position">4</prop>
												<prop name="IsDefault">0</prop>
												<prop name="TargetType">dtNone</prop>
												<obj name="ChannelProp" class="ChannelProperty" version="1">
													<prop name="ChannelIdx">3</prop>
												</obj>
											</obj>
										</list>
									</obj>
								</list>
							</obj>
						</obj>
						<prop name="ChannelPropertyCount">4</prop>
						<prop name="ContainerPosition">4</prop>
						<prop name="HasSampleProperties">1</prop>
						<obj name="SampleProperties" class="PropertyList" version="1">
							<list name="emlist" count="14">
								<obj name="PropertyObject" class="SamplePrefColor" version="4">
									<prop name="PropertyTypeName">Color</prop>
									<prop name="Position">4</prop>
									<prop name="IsDefault">0</prop>
									<prop name="Color">clGray</prop>
								</obj>
								<obj name="PropertyObject" class="DominantChannelProp" version="4">
									<prop name="PropertyTypeName">Dominant Channel</prop>
									<prop name="Position">4</prop>
									<prop name="IsDefault">0</prop>
									<prop name="DominantChannel">0</prop>
								</obj>
								<obj name="PropertyObject" class="Genotype" version="4">
									<prop name="PropertyTypeName">EndPt Genotype</prop>
									<prop name="Position">4</prop>
									<prop name="IsDefault">1</prop>
									<prop name="ReadOnly">1</prop>
								</obj>
								<obj name="PropertyObject" class="GroupingSample" version="4">
									<prop name="PropertyTypeName">EndPt Sample Type</prop>
									<prop name="Position">4</prop>
									<prop name="IsDefault">0</prop>
									<prop name="GroupSampleType">mstUnknown</prop>
								</obj>
								<obj name="PropertyObject" class="SamplePrefLineStyle" version="4">
									<prop name="PropertyTypeName">Line Style</prop>
									<prop name="Position">4</prop>
									<prop name="IsDefault">0</prop>
									<prop name="LineStyle">psSolid</prop>
								</obj>
								<obj name="PropertyObject" class="GenSampleEditNotes" version="4">
									<prop name="PropertyTypeName">Notes</prop>
									<prop name="Position">4</prop>
									<prop name="IsDefault">1</prop>
								</obj>
								<obj name="PropertyObject" class="SamplePrefPointStyle" version="4">
									<prop name="PropertyTypeName">Point Style</prop>
									<prop name="Position">4</prop>
									<prop name="IsDefault">0</prop>
									<prop name="PointStyle">psNothing</prop>
								</obj>
								<obj name="PropertyObject" class="GenSampleEditPosition" version="4">
									<prop name="PropertyTypeName">Position</prop>
									<prop name="Position">4</prop>
									<prop name="IsDefault">1</prop>
								</obj>
								<obj name="PropertyObject" class="GenSampleEditReplicate" version="4">
									<prop name="PropertyTypeName">Replicate of</prop>
									<prop name="Position">4</prop>
									<prop name="IsDefault">1</prop>
									<prop name="ReplicateOf">-1</prop>
								</obj>
								<obj name="PropertyObject" class="HTCSampleID" version="4">
									<prop name="PropertyTypeName">Sample ID</prop>
									<prop name="Position">4</prop>
									<prop name="IsDefault">1</prop>
								</obj>
								<obj name="PropertyObject" class="GenSampleEditName" version="4">
									<prop name="PropertyTypeName">Sample Name</prop>
									<prop name="Position">4</prop>
									<prop name="IsDefault">1</prop>
									<prop name="name">Sample 5</prop>
								</obj>
								<obj name="PropertyObject" class="HTCSamplePrepNotes" version="4">
									<prop name="PropertyTypeName">Sample Prep Notes</prop>
									<prop name="Position">4</prop>
									<prop name="IsDefault">1</prop>
								</obj>
								<obj name="PropertyObject" class="GenSampleEditSubset" version="4">
									<prop name="PropertyTypeName">Subsets</prop>
									<prop name="Position">4</prop>
									<prop name="IsDefault">1</prop>
								</obj>
								<obj name="PropertyObject" class="SamplePrefWidth" version="5">
									<prop name="PropertyTypeName">Width</prop>
									<prop name="Position">4</prop>
									<prop name="IsDefault">1</prop>
									<prop name="Width">1</prop>
								</obj>
							</list>
						</obj>
					</obj>
					<obj name="item" class="SamplePropInfo" version="1">
						<obj name="ChannelProperties" class="ChanPropList" version="2">
							<obj name="ChannelProperties" class="EMList" version="1">
								<list name="emlist" count="4">
									<obj name="item" class="PropertyList" version="1">
										<list name="emlist" count="12">
											<obj name="PropertyObject" class="RQSampleTargetProperty" version="4">
												<prop name="PropertyTypeName">Combined Sample and Target Type</prop>
												<prop name="Position">5</prop>
												<prop name="IsDefault">0</prop>
												<obj name="ChannelProp" class="ChannelProperty" version="1">
													<prop name="ChannelIdx">0</prop>
												</obj>
											</obj>
											<obj name="PropertyObject" class="QuantConcProperty" version="4">
												<prop name="PropertyTypeName">Concentration</prop>
												<prop name="Position">5</prop>
												<prop name="IsDefault">1</prop>
												<prop name="Concentration">0</prop>
												<obj name="ChannelProp" class="ChannelProperty" version="1">
													<prop name="ChannelIdx">0</prop>
												</obj>
												<prop name="ReadOnly">1</prop>
											</obj>
											<obj name="PropertyObject" class="QuantCpHighProp" version="4">
												<prop name="PropertyTypeName">Cp High</prop>
												<prop name="Position">5</prop>
												<prop name="IsDefault">1</prop>
												<prop name="CpRangeHigh">0</prop>
												<obj name="ChannelProp" class="ChannelProperty" version="1">
													<prop name="ChannelIdx">0</prop>
												</obj>
												<prop name="ReadOnly">1</prop>
											</obj>
											<obj name="PropertyObject" class="QuantCpLowProp" version="4">
												<prop name="PropertyTypeName">Cp Low</prop>
												<prop name="Position">5</prop>
												<prop name="IsDefault">1</prop>
												<prop name="CpRangeLow">0</prop>
												<obj name="ChannelProp" class="ChannelProperty" version="1">
													<prop name="ChannelIdx">0</prop>
												</obj>
												<prop name="ReadOnly">1</prop>
											</obj>
											<obj name="PropertyObject" class="RQEffProp" version="4">
												<prop name="PropertyTypeName">Efficiency</prop>
												<prop name="Position">5</prop>
												<prop name="IsDefault">1</prop>
												<prop name="Efficiency">2</prop>
												<obj name="ChannelProp" class="ChannelProperty" version="1">
													<prop name="ChannelIdx">0</prop>
												</obj>
											</obj>
											<obj name="PropertyObject" class="ChannelGenotype" version="4">
												<prop name="PropertyTypeName">Melt Geno Genotype</prop>
												<prop name="Position">5</prop>
												<prop name="IsDefault">1</prop>
												<prop name="ReadOnly">1</prop>
												<obj name="ChannelProp" class="ChannelProperty" version="1">
													<prop name="ChannelIdx">0</prop>
												</obj>
											</obj>
											<obj name="PropertyObject" class="GroupChannelTypeProp" version="4">
												<prop name="PropertyTypeName">Melt Geno Sample Type</prop>
												<prop name="Position">5</prop>
												<prop name="IsDefault">0</prop>
												<prop name="GroupSampleType">mstUnknown</prop>
												<obj name="ChannelProp" class="ChannelProperty" version="1">
													<prop name="ChannelIdx">0</prop>
												</obj>
											</obj>
											<obj name="PropertyObject" class="QuantSampleTypeProperty" version="4">
												<prop name="PropertyTypeName">Quantification Sample Type</prop>
												<prop name="Position">5</prop>
												<prop name="IsDefault">0</prop>
												<prop name="SampleType">qsUnknown</prop>
												<obj name="ChannelProp" class="ChannelProperty" version="1">
													<prop name="ChannelIdx">0</prop>
												</obj>
											</obj>
											<obj name="PropertyObject" class="ChannelGenotype" version="4">
												<prop name="PropertyTypeName">Scanning Genotype</prop>
												<prop name="Position">5</prop>
												<prop name="IsDefault">1</prop>
												<prop name="ReadOnly">1</prop>
												<obj name="ChannelProp" class="ChannelProperty" version="1">
													<prop name="ChannelIdx">0</prop>
												</obj>
											</obj>
											<obj name="PropertyObject" class="GroupChannelTypeProp" version="4">
												<prop name="PropertyTypeName">Scanning Sample Type</prop>
												<prop name="Position">5</prop>
												<prop name="IsDefault">0</prop>
												<prop name="GroupSampleType">mstUnknown</prop>
												<obj name="ChannelProp" class="ChannelProperty" version="1">
													<prop name="ChannelIdx">0</prop>
												</obj>
											</obj>
											<obj name="PropertyObject" class="TargetName" version="4">
												<prop name="PropertyTypeName">Target Name</prop>
												<prop name="Position">5</prop>
												<prop name="IsDefault">1</prop>
												<obj name="ChannelProp" class="ChannelProperty" version="1">
													<prop name="ChannelIdx">0</prop>
												</obj>
											</obj>
											<obj name="PropertyObject" class="RQTargetProperty" version="4">
												<prop name="PropertyTypeName">Target Type</prop>
												<prop name="Position">5</prop>
												<prop name="IsDefault">0</prop>
												<prop name="TargetType">dtNone</prop>
												<obj name="ChannelProp" class="ChannelProperty" version="1">
													<prop name="ChannelIdx">0</prop>
												</obj>
											</obj>
										</list>
									</obj>
									<obj name="item" class="PropertyList" version="1">
										<list name="emlist" count="12">
											<obj name="PropertyObject" class="RQSampleTargetProperty" version="4">
												<prop name="PropertyTypeName">Combined Sample and Target Type</prop>
												<prop name="Position">5</prop>
												<prop name="IsDefault">0</prop>
												<obj name="ChannelProp" class="ChannelProperty" version="1">
													<prop name="ChannelIdx">1</prop>
												</obj>
											</obj>
											<obj name="PropertyObject" class="QuantConcProperty" version="4">
												<prop name="PropertyTypeName">Concentration</prop>
												<prop name="Position">5</prop>
												<prop name="IsDefault">1</prop>
												<prop name="Concentration">0</prop>
												<obj name="ChannelProp" class="ChannelProperty" version="1">
													<prop name="ChannelIdx">1</prop>
												</obj>
												<prop name="ReadOnly">1</prop>
											</obj>
											<obj name="PropertyObject" class="QuantCpHighProp" version="4">
												<prop name="PropertyTypeName">Cp High</prop>
												<prop name="Position">5</prop>
												<prop name="IsDefault">1</prop>
												<prop name="CpRangeHigh">0</prop>
												<obj name="ChannelProp" class="ChannelProperty" version="1">
													<prop name="ChannelIdx">1</prop>
												</obj>
												<prop name="ReadOnly">1</prop>
											</obj>
											<obj name="PropertyObject" class="QuantCpLowProp" version="4">
												<prop name="PropertyTypeName">Cp Low</prop>
												<prop name="Position">5</prop>
												<prop name="IsDefault">1</prop>
												<prop name="CpRangeLow">0</prop>
												<obj name="ChannelProp" class="ChannelProperty" version="1">
													<prop name="ChannelIdx">1</prop>
												</obj>
												<prop name="ReadOnly">1</prop>
											</obj>
											<obj name="PropertyObject" class="RQEffProp" version="4">
												<prop name="PropertyTypeName">Efficiency</prop>
												<prop name="Position">5</prop>
												<prop name="IsDefault">1</prop>
												<prop name="Efficiency">2</prop>
												<obj name="ChannelProp" class="ChannelProperty" version="1">
													<prop name="ChannelIdx">1</prop>
												</obj>
											</obj>
											<obj name="PropertyObject" class="ChannelGenotype" version="4">
												<prop name="PropertyTypeName">Melt Geno Genotype</prop>
												<prop name="Position">5</prop>
												<prop name="IsDefault">1</prop>
												<prop name="ReadOnly">1</prop>
												<obj name="ChannelProp" class="ChannelProperty" version="1">
													<prop name="ChannelIdx">1</prop>
												</obj>
											</obj>
											<obj name="PropertyObject" class="GroupChannelTypeProp" version="4">
												<prop name="PropertyTypeName">Melt Geno Sample Type</prop>
												<prop name="Position">5</prop>
												<prop name="IsDefault">0</prop>
												<prop name="GroupSampleType">mstUnknown</prop>
												<obj name="ChannelProp" class="ChannelProperty" version="1">
													<prop name="ChannelIdx">1</prop>
												</obj>
											</obj>
											<obj name="PropertyObject" class="QuantSampleTypeProperty" version="4">
												<prop name="PropertyTypeName">Quantification Sample Type</prop>
												<prop name="Position">5</prop>
												<prop name="IsDefault">0</prop>
												<prop name="SampleType">qsUnknown</prop>
												<obj name="ChannelProp" class="ChannelProperty" version="1">
													<prop name="ChannelIdx">1</prop>
												</obj>
											</obj>
											<obj name="PropertyObject" class="ChannelGenotype" version="4">
												<prop name="PropertyTypeName">Scanning Genotype</prop>
												<prop name="Position">5</prop>
												<prop name="IsDefault">1</prop>
												<prop name="ReadOnly">1</prop>
												<obj name="ChannelProp" class="ChannelProperty" version="1">
													<prop name="ChannelIdx">1</prop>
												</obj>
											</obj>
											<obj name="PropertyObject" class="GroupChannelTypeProp" version="4">
												<prop name="PropertyTypeName">Scanning Sample Type</prop>
												<prop name="Position">5</prop>
												<prop name="IsDefault">0</prop>
												<prop name="GroupSampleType">mstUnknown</prop>
												<obj name="ChannelProp" class="ChannelProperty" version="1">
													<prop name="ChannelIdx">1</prop>
												</obj>
											</obj>
											<obj name="PropertyObject" class="TargetName" version="4">
												<prop name="PropertyTypeName">Target Name</prop>
												<prop name="Position">5</prop>
												<prop name="IsDefault">1</prop>
												<obj name="ChannelProp" class="ChannelProperty" version="1">
													<prop name="ChannelIdx">1</prop>
												</obj>
											</obj>
											<obj name="PropertyObject" class="RQTargetProperty" version="4">
												<prop name="PropertyTypeName">Target Type</prop>
												<prop name="Position">5</prop>
												<prop name="IsDefault">0</prop>
												<prop name="TargetType">dtNone</prop>
												<obj name="ChannelProp" class="ChannelProperty" version="1">
													<prop name="ChannelIdx">1</prop>
												</obj>
											</obj>
										</list>
									</obj>
									<obj name="item" class="PropertyList" version="1">
										<list name="emlist" count="12">
											<obj name="PropertyObject" class="RQSampleTargetProperty" version="4">
												<prop name="PropertyTypeName">Combined Sample and Target Type</prop>
												<prop name="Position">5</prop>
												<prop name="IsDefault">0</prop>
												<obj name="ChannelProp" class="ChannelProperty" version="1">
													<prop name="ChannelIdx">2</prop>
												</obj>
											</obj>
											<obj name="PropertyObject" class="QuantConcProperty" version="4">
												<prop name="PropertyTypeName">Concentration</prop>
												<prop name="Position">5</prop>
												<prop name="IsDefault">1</prop>
												<prop name="Concentration">0</prop>
												<obj name="ChannelProp" class="ChannelProperty" version="1">
													<prop name="ChannelIdx">2</prop>
												</obj>
												<prop name="ReadOnly">1</prop>
											</obj>
											<obj name="PropertyObject" class="QuantCpHighProp" version="4">
												<prop name="PropertyTypeName">Cp High</prop>
												<prop name="Position">5</prop>
												<prop name="IsDefault">1</prop>
												<prop name="CpRangeHigh">0</prop>
												<obj name="ChannelProp" class="ChannelProperty" version="1">
													<prop name="ChannelIdx">2</prop>
												</obj>
												<prop name="ReadOnly">1</prop>
											</obj>
											<obj name="PropertyObject" class="QuantCpLowProp" version="4">
												<prop name="PropertyTypeName">Cp Low</prop>
												<prop name="Position">5</prop>
												<prop name="IsDefault">1</prop>
												<prop name="CpRangeLow">0</prop>
												<obj name="ChannelProp" class="ChannelProperty" version="1">
													<prop name="ChannelIdx">2</prop>
												</obj>
												<prop name="ReadOnly">1</prop>
											</obj>
											<obj name="PropertyObject" class="RQEffProp" version="4">
												<prop name="PropertyTypeName">Efficiency</prop>
												<prop name="Position">5</prop>
												<prop name="IsDefault">1</prop>
												<prop name="Efficiency">2</prop>
												<obj name="ChannelProp" class="ChannelProperty" version="1">
													<prop name="ChannelIdx">2</prop>
												</obj>
											</obj>
											<obj name="PropertyObject" class="ChannelGenotype" version="4">
												<prop name="PropertyTypeName">Melt Geno Genotype</prop>
												<prop name="Position">5</prop>
												<prop name="IsDefault">1</prop>
												<prop name="ReadOnly">1</prop>
												<obj name="ChannelProp" class="ChannelProperty" version="1">
													<prop name="ChannelIdx">2</prop>
												</obj>
											</obj>
											<obj name="PropertyObject" class="GroupChannelTypeProp" version="4">
												<prop name="PropertyTypeName">Melt Geno Sample Type</prop>
												<prop name="Position">5</prop>
												<prop name="IsDefault">0</prop>
												<prop name="GroupSampleType">mstUnknown</prop>
												<obj name="ChannelProp" class="ChannelProperty" version="1">
													<prop name="ChannelIdx">2</prop>
												</obj>
											</obj>
											<obj name="PropertyObject" class="QuantSampleTypeProperty" version="4">
												<prop name="PropertyTypeName">Quantification Sample Type</prop>
												<prop name="Position">5</prop>
												<prop name="IsDefault">0</prop>
												<prop name="SampleType">qsUnknown</prop>
												<obj name="ChannelProp" class="ChannelProperty" version="1">
													<prop name="ChannelIdx">2</prop>
												</obj>
											</obj>
											<obj name="PropertyObject" class="ChannelGenotype" version="4">
												<prop name="PropertyTypeName">Scanning Genotype</prop>
												<prop name="Position">5</prop>
												<prop name="IsDefault">1</prop>
												<prop name="ReadOnly">1</prop>
												<obj name="ChannelProp" class="ChannelProperty" version="1">
													<prop name="ChannelIdx">2</prop>
												</obj>
											</obj>
											<obj name="PropertyObject" class="GroupChannelTypeProp" version="4">
												<prop name="PropertyTypeName">Scanning Sample Type</prop>
												<prop name="Position">5</prop>
												<prop name="IsDefault">0</prop>
												<prop name="GroupSampleType">mstUnknown</prop>
												<obj name="ChannelProp" class="ChannelProperty" version="1">
													<prop name="ChannelIdx">2</prop>
												</obj>
											</obj>
											<obj name="PropertyObject" class="TargetName" version="4">
												<prop name="PropertyTypeName">Target Name</prop>
												<prop name="Position">5</prop>
												<prop name="IsDefault">1</prop>
												<obj name="ChannelProp" class="ChannelProperty" version="1">
													<prop name="ChannelIdx">2</prop>
												</obj>
											</obj>
											<obj name="PropertyObject" class="RQTargetProperty" version="4">
												<prop name="PropertyTypeName">Target Type</prop>
												<prop name="Position">5</prop>
												<prop name="IsDefault">0</prop>
												<prop name="TargetType">dtNone</prop>
												<obj name="ChannelProp" class="ChannelProperty" version="1">
													<prop name="ChannelIdx">2</prop>
												</obj>
											</obj>
										</list>
									</obj>
									<obj name="item" class="PropertyList" version="1">
										<list name="emlist" count="12">
											<obj name="PropertyObject" class="RQSampleTargetProperty" version="4">
												<prop name="PropertyTypeName">Combined Sample and Target Type</prop>
												<prop name="Position">5</prop>
												<prop name="IsDefault">0</prop>
												<obj name="ChannelProp" class="ChannelProperty" version="1">
													<prop name="ChannelIdx">3</prop>
												</obj>
											</obj>
											<obj name="PropertyObject" class="QuantConcProperty" version="4">
												<prop name="PropertyTypeName">Concentration</prop>
												<prop name="Position">5</prop>
												<prop name="IsDefault">1</prop>
												<prop name="Concentration">0</prop>
												<obj name="ChannelProp" class="ChannelProperty" version="1">
													<prop name="ChannelIdx">3</prop>
												</obj>
												<prop name="ReadOnly">1</prop>
											</obj>
											<obj name="PropertyObject" class="QuantCpHighProp" version="4">
												<prop name="PropertyTypeName">Cp High</prop>
												<prop name="Position">5</prop>
												<prop name="IsDefault">1</prop>
												<prop name="CpRangeHigh">0</prop>
												<obj name="ChannelProp" class="ChannelProperty" version="1">
													<prop name="ChannelIdx">3</prop>
												</obj>
												<prop name="ReadOnly">1</prop>
											</obj>
											<obj name="PropertyObject" class="QuantCpLowProp" version="4">
												<prop name="PropertyTypeName">Cp Low</prop>
												<prop name="Position">5</prop>
												<prop name="IsDefault">1</prop>
												<prop name="CpRangeLow">0</prop>
												<obj name="ChannelProp" class="ChannelProperty" version="1">
													<prop name="ChannelIdx">3</prop>
												</obj>
												<prop name="ReadOnly">1</prop>
											</obj>
											<obj name="PropertyObject" class="RQEffProp" version="4">
												<prop name="PropertyTypeName">Efficiency</prop>
												<prop name="Position">5</prop>
												<prop name="IsDefault">1</prop>
												<prop name="Efficiency">2</prop>
												<obj name="ChannelProp" class="ChannelProperty" version="1">
													<prop name="ChannelIdx">3</prop>
												</obj>
											</obj>
											<obj name="PropertyObject" class="ChannelGenotype" version="4">
												<prop name="PropertyTypeName">Melt Geno Genotype</prop>
												<prop name="Position">5</prop>
												<prop name="IsDefault">1</prop>
												<prop name="ReadOnly">1</prop>
												<obj name="ChannelProp" class="ChannelProperty" version="1">
													<prop name="ChannelIdx">3</prop>
												</obj>
											</obj>
											<obj name="PropertyObject" class="GroupChannelTypeProp" version="4">
												<prop name="PropertyTypeName">Melt Geno Sample Type</prop>
												<prop name="Position">5</prop>
												<prop name="IsDefault">0</prop>
												<prop name="GroupSampleType">mstUnknown</prop>
												<obj name="ChannelProp" class="ChannelProperty" version="1">
													<prop name="ChannelIdx">3</prop>
												</obj>
											</obj>
											<obj name="PropertyObject" class="QuantSampleTypeProperty" version="4">
												<prop name="PropertyTypeName">Quantification Sample Type</prop>
												<prop name="Position">5</prop>
												<prop name="IsDefault">0</prop>
												<prop name="SampleType">qsUnknown</prop>
												<obj name="ChannelProp" class="ChannelProperty" version="1">
													<prop name="ChannelIdx">3</prop>
												</obj>
											</obj>
											<obj name="PropertyObject" class="ChannelGenotype" version="4">
												<prop name="PropertyTypeName">Scanning Genotype</prop>
												<prop name="Position">5</prop>
												<prop name="IsDefault">1</prop>
												<prop name="ReadOnly">1</prop>
												<obj name="ChannelProp" class="ChannelProperty" version="1">
													<prop name="ChannelIdx">3</prop>
												</obj>
											</obj>
											<obj name="PropertyObject" class="GroupChannelTypeProp" version="4">
												<prop name="PropertyTypeName">Scanning Sample Type</prop>
												<prop name="Position">5</prop>
												<prop name="IsDefault">0</prop>
												<prop name="GroupSampleType">mstUnknown</prop>
												<obj name="ChannelProp" class="ChannelProperty" version="1">
													<prop name="ChannelIdx">3</prop>
												</obj>
											</obj>
											<obj name="PropertyObject" class="TargetName" version="4">
												<prop name="PropertyTypeName">Target Name</prop>
												<prop name="Position">5</prop>
												<prop name="IsDefault">1</prop>
												<obj name="ChannelProp" class="ChannelProperty" version="1">
													<prop name="ChannelIdx">3</prop>
												</obj>
											</obj>
											<obj name="PropertyObject" class="RQTargetProperty" version="4">
												<prop name="PropertyTypeName">Target Type</prop>
												<prop name="Position">5</prop>
												<prop name="IsDefault">0</prop>
												<prop name="TargetType">dtNone</prop>
												<obj name="ChannelProp" class="ChannelProperty" version="1">
													<prop name="ChannelIdx">3</prop>
												</obj>
											</obj>
										</list>
									</obj>
								</list>
							</obj>
						</obj>
						<prop name="ChannelPropertyCount">4</prop>
						<prop name="ContainerPosition">5</prop>
						<prop name="HasSampleProperties">1</prop>
						<obj name="SampleProperties" class="PropertyList" version="1">
							<list name="emlist" count="14">
								<obj name="PropertyObject" class="SamplePrefColor" version="4">
[truncated: 2,520,647 more chars]
