# Supplementary material for: Unique sperm haplotypes are associated with phenotypically different sperm subpopulations in Astyanax fish
Source: BMC Biol. 2018 Jul 5;16:72. doi: 10.1186/s12915-018-0538-z (PMC6032774; doi:10.1186/s12915-018-0538-z)
Supplement: Supplementary file 8 — Original data. Each subfolder has two ixo files output by the Roche LightCycler480. The two files cover qPCR results for oca2 and mc1r. Subfolder names end in 1, 2, or 3, denoting which subpopulation of sperm was analyzed. (ZIP 10643 kb) [file 12915_2018_538_MOESM8_ESM.zip › F5P1/Jun 28 2016 0059 FACS Plate F5P1 mc1r RK.ixo]

<objectstream signature="IXOS" version="1">
	<obj name="root" class="HTCExperiment" version="5">
		<prop name="name">Jun 28 2016 0059 FACS Plate F5P1 mc1r RK</prop>
		<prop name="UID">BAD23E3DD1CF4BCEBE4095F8A75BA285</prop>
		<prop name="OwnerUID">C6C05626183A45218341EE89EA1A5F2A</prop>
		<prop name="Created">2016-06-28T10:01:50.038</prop>
		<prop name="CreatedBy">C6C05626183A45218341EE89EA1A5F2A</prop>
		<prop name="CreatedByName">System Admin</prop>
		<prop name="LastModified">2016-06-28T11:47:59.925</prop>
		<prop name="LastModifiedBy">C6C05626183A45218341EE89EA1A5F2A</prop>
		<prop name="LastModifiedByName">System Admin</prop>
		<list name="AppliedTemplates" count="1">
			<item>Borowsky Protocol PEP product version</item>
		</list>
		<list name="TemplateOwners" count="1">
			<item>System Admin</item>
		</list>
		<prop name="SWVersion">LCS480 1.5.1.62</prop>
		<obj name="AppProperty" class="TAppProperty" version="2">
			<prop name="Created">2016-06-28T10:01:50.038</prop>
			<prop name="LastModified">1899-12-30T00:00:00.000</prop>
		</obj>
		<obj name="ConProperty" class="TAppProperty" version="2">
			<prop name="Created">2016-06-28T10:01:50.038</prop>
			<prop name="LastModified">1899-12-30T00:00:00.000</prop>
		</obj>
		<obj name="run" class="HTCRun" version="7">
			<prop name="name">Run</prop>
			<prop name="Created">2016-06-28T10:01:50.033</prop>
			<prop name="LastModified">2016-06-28T11:47:43.423</prop>
			<obj name="AppProperty" class="TAppProperty" version="2">
				<prop name="Created">2016-06-28T10:01:50.033</prop>
				<prop name="LastModified">1899-12-30T00:00:00.000</prop>
			</obj>
			<obj name="ConProperty" class="TAppProperty" version="2">
				<prop name="Created">2016-06-28T10:01:50.033</prop>
				<prop name="LastModified">1899-12-30T00:00:00.000</prop>
				<prop name="HasProperties">1</prop>
				<obj name="_Properties" class="TAppProperties" version="1">
					<prop name="Created">2016-06-28T10:01:50.033</prop>
					<prop name="LastModified">1899-12-30T00:00:00.000</prop>
					<list name="emlist" count="4">
						<obj name="item" class="TAppProperty" version="2">
							<prop name="name">TopChart</prop>
							<prop name="Created">2016-06-28T10:02:04.959</prop>
							<prop name="LastModified">1899-12-30T00:00:00.000</prop>
						</obj>
						<obj name="item" class="TAppProperty" version="2">
							<prop name="name">LeftChart</prop>
							<prop name="Created">2016-06-28T10:02:04.959</prop>
							<prop name="LastModified">1899-12-30T00:00:00.000</prop>
						</obj>
						<obj name="item" class="TAppProperty" version="2">
							<prop name="name">RightChart</prop>
							<prop name="Created">2016-06-28T10:02:04.959</prop>
							<prop name="LastModified">1899-12-30T00:00:00.000</prop>
						</obj>
						<obj name="item" class="TAppProperty" version="2">
							<prop name="name">RunOverviewChart</prop>
							<prop name="Created">2016-06-28T10:02:04.959</prop>
							<prop name="LastModified">1899-12-30T00:00:00.000</prop>
						</obj>
					</list>
				</obj>
			</obj>
			<prop name="State">3</prop>
			<prop name="StartTime">2016-06-28T10:02:39.244</prop>
			<prop name="EndTime">2016-06-28T11:47:43.422</prop>
			<prop name="InstrumentID">28159</prop>
			<prop name="InstrumentVersion">HTC_VER_10</prop>
			<prop name="InstrumentName">28159</prop>
			<prop name="InstrCalibrationDate">1899.12.30 00:00:00:00</prop>
			<prop name="Technician">System Admin</prop>
			<prop name="AcqStoreClass">HTCAcquisitionStore</prop>
			<prop name="AcquisitionStore">eJzc3UmTq8iWIOC/UpbWOy3kCCHArOqZMThoYDyAhNgJoRGNzOLX90FEZMZ7lV3Zi4jXeTsXaRdjcnfk4F8cH/7zHp//47a57v7rt+x+L377j+1lk+f/9dvUV6Ttszzlp+J0v3nFPdv99h/VLstx679+Y377x38+svvj40zluLnddhflXt6K3/4x/s9ht++fjvA218dl93GAOPk84nLKi89rvLaXXY737475r984grf4I22zYnf9PW3++9j/c3Kc7H7INtff/sH8WUp2h+uuS8Wf7ewv/A/yJ+n7Uhp/pHL8PyQSS1C73L+c9iXB7D8n2D9d8a7saCQS8iep8nfXx2//+F9jMpZ5nkis2v/vz9LfP4gvOfiyc3YrDll/K1EU/+SA5eZySv68YGC3x73l7p0MdaSOx+Tzvz8r4y1e6XbQNlv83fz2j9H/4TAsHud+uhX5b/+IhRTgwdYa2UzocakzqRtCxW0oiX39GOmhHwTwWD1UGg8WdaGLfO7CZS2qNNo2tab7jruEo3mhZPOYypp+mNzx+MNNS6PnDkTdzbYruB9NLVinGxn0eD1ewvO1x/tle+mhp8d7CHkywvP5A96Pj8kSLrLRHQ/NRc/P+Qqvb9J0rQfNXB8/6BIOLaME8TSsE13wZys4+6pGY/FyBN2qiAQXIukkkgfyRa/Veg1HpVCDzYHpzt9sl3DnAkrj1bXm9PFka0IhTvB8ZQFz/XYOVnAwHpj/1RDLo+BrzI81Vcl6nzWgr5vAgUsaKWT9WGL659bdhkuE5292R4nTly3uz/gBpesdj/c7KoIFz1JXSMycj3N9sQtseC4WSrqeHaSL7rWuB/e1RUlUH+WHPnqMfbi3SxrEkYnlGemmAeV5rAbr8RBkfWBi+h/6BPOjXA6FrhNMXzoYKUFkDBpZX9XUgdtAmgYbWDf4PDc0gpvh0jTK95hfVk0dyBsWy/8QyrL++esYYm361irFseO/qlISZcb9/+T/qUr9WbX4tiqlsEQSvrdKadp0ATrzGAf+syw0WgEPML+MXqnvtaJMC/62AGup1cQfxds5NS8O/vLGThP4c4Mv6Dy5uTB9MoT4SmEWFAzeBqvgWuKKbdHQ4lQ5MAt5ErjFSWjoeZ8BGHE7Ih41zIjSjbqEqTAjqc+cRYty+yEef6Ut8Z9KAlQ29jbYrwLTs1UEhpr2zQcNyjrwEyWf04Uz9UG3fYI/rEcypxP6HMCCVUbUWycW0CNhPXDy4hW4O0nUKJGzALSAexEvybYiDQvegLmiMwEsbluGzuM9/ss6MoF7rPH4p2gsQRvTlvrCTgS6mwwNUKpFk3qxKhzpjbY2OHxKUlevtwndHjILnGaG6T+/sPwkys/BkP2GgBni9W4D3oJpK+D27CJcaGPGLqhiiuU3Na2GjhrfBX0ftKn72m05aq/jGVjXGI/f8bgdKUYItr0mBE4P3G5PPJb/0cL82DTR6PTQeqDGxTjw3AeW551jI7CVhFB/VJkczdWpB9IoYokPcRLRH6tSE1H4pio1+skqJauMRL63SsmTpwjqfYg/mdmA56gY6wOwY6EgnhFkDZ1cT2Og5iSnnrfPNHq6ehws3HlBfH47YagfxwrM8OdHPfsZH2kUjCYwa+wy8I3dFmh2X03AWbAl8UMvO9JitRiANRvgT/IgG0c6YGIdtPRZEfcaZhwdJBsOq9S9pFBcsoKutXIM1iXGyjqc8Ql9nu0BKL6VU38u8xbdwp6CupKrwGU3RkHl6+oMcq5WxOcmmP5TfeLBCpWcutIO05cPVwMwdo+Seo8bj+mfnSZgroU68DZdelbPlYivkEGZeiLPHymELx5UMy4C93rE649inQHlIBTUM25xQo/5SgBzZVf4k05ji7521xEo+qxIwT/g9YZPuwGshBnxCoV/UBquxrhfxfxEHJaHMakkWAgLTO80N5f0kWH5OW5TUr/YZQmdjlYNqPNJjq8QBtNzJljeC2dUEmDuMUO1Y6ZgegIsb2+F+VHcFQ/zVn4FXsLh87xHUwWklYfHq9PsQZNyIYJ9IS2FoBTg56qUSJhvavixP1qlGEH85iq12Tpzd7TZDYg5SUxRzWbOzB3ZbkPMxSKZq4OGVd2JllbUPrDZUb08Ksl9RXoVWOeUb9T42RruSAgZYk0W5kUVy2zuvqhHqNNaiajeRH/uMuaIpObdzSO1uVSOKzjKhJr5M27Uhb4P3eHr1aaObFkX9ZG0jju8akzqDK7FRV2HrOMys+MrcEa20KjJfh+4ExiVqePreL4oVoYrEBfPD3SxULelM3bJUx8Hdj0r5up2YbgugXFLzOtQvKju9Oy4Y1g2xA7c7VENzb3pCgePpM40yY9qtvK3Lvs8jQPn5SdLdbo+H93B6d5SezYRG/VkOlg47g7bV8bQ1FSqZpbL4VeZWvogx8pdYXr4i4P5PymFpep3zP+YfbxSe24LokqemePWRortR5Y3E9WoHN9lHZMhZrwVOVX3DczvaU1Sq7Bw/zbl5y4n4VfWDiOhUPk489zWn2H57WxMv35W8f7hqQnsNBQ4dRCpS7dejMaByWt5o25gunZfMwbLZ78wH6o2jF138jiPUuu82snqP1epYQeuv6pfP62/33f9W/U3Ho/I6NfQn6J+c1P1dUXNnaojJWvhhjoLFqi5c2Dg9j5sIl2F2oXiXqL+vPPhoa/3Mxfy/IH6ucwlTb84qMN8dkGd+RJoet5uA7hGtRbE2l3m9JvY7T8tUHe7oWzpLWMuIbdyjaxnL9TPdpgHUN2PNI3TFpa6sbnjfkg1uh4lqD82QP0V0yENNu4ddeZTPP5RLVA7hSklOvLHg6v80Gh05Y+Wnj5nElyfvh5E24t81NfPbQjlllfTKFDB0h8XKYDDqlJJJFqotTu5G5C3U9SXUaG2OAPT9zi3mJ9HhHoaC6ixcjdW0/VVRV0ueNTbmZyVNJISTP+RXaPu2BLP37oHTleb3IaHglqMJvdOw+O7CaXuKSRi0kbTX3M8/lKGeL7+qo96Pjy4cJZWeD+mPl70aFn7cJRbGqy3c0nUM+O+gFt9RO21B9Sf40g+VDGP+jZHqHH2GPhwThqZbG4O7icXyYJCwX/E9gy1qTH1CrJgiHpt5gdG3/lbG04hlm8UbaXmp/Q3xv/4b6pSP62/yU/ob3EJWAIjzprT48JAnTnTlrrDGephE6gz0NWyxqYOl1v0cFdNmKky6k9O+IammuPC4s4xFNw56uJZ+g5eb0ioS8WCoZdD5oBkbEjgqZHA0cYa+kAtjg08Y5En9J6htpyVgfpbBqgrYVt5QKcLQr0wESPK3FsAdZZgeqw8F+mtYgMwuW1NPPx0WHRe7FFPFJsbsFfw/GQ9GIIaHUfU3a2SJfVveLxk2Xj+eijOqTc8+zBfiS31KsHS6HHsmJjfOxP4uYTXt0J2ham4M8QfHIs5PYG/AmccocbSyoqoGzkWzHfLF3WXk+2RjoZT1KmGOfVX+FmgZMdaoE9vLTZ1fdQ03TtzoMs56pP1UadOicdPR8or8LP5tqH3Z+gCDR5YfotbwlHWYbH8bdSaGxYmQ4+z4RwsNXtRPwgEsdcfvsEwvforkWm4PjswnWuo4/sKr58HqN2Fsug0b2N+i7JCLcIO0+Ndc44WDurZwfJPwcwL66eaquPxhIjfVKV+Wn/8NzdV1ytPAMlh8ZFVt61MGQ7151wGqInLEvUwUq8Mgj7PUxgnhkXVpJz0+gM72oi9/hwF9ecuNvGD7nLUkh6WZer6O2FJecmegDwIUR/CBjWnsIshGMc7/iQvI9QYa/m015/vO4ZIHcfmYfG4lYFbW3h/lygTUOxOU9uVcaEhxfPV+TxPXRcyoMMklGB2HKC+3DXq52XbZ9CZ06f+BpPOOEKAWtt5mL4pUw5hIT/LFBYbXqRLivpTSFynbnbH689e+hBoLaJW+Qy19DIwP/ZtiPrbJRn+8DcjFrTNuAg8XkaNbTzUosSWFYH7IovoYfdigLKPIgBljPp76asXaLKdBx6bGh/6k/ZukbrDkr9QsDE9lnCvqX/gtxG9wlMAZQ+o392qu94Y9Uf5c5561QnTfzr5CswnkyqAyRbL662/WbnE5xEMYq7Xn0mwae/GD6Oh2v0mgZ7usTzbEd5vf3li+U8MrILhQ9B+rkoJDPeL6E/+5io1Pg1n7uuqDqiznOSMejxkC3ekBy/qaI9CU5tmr/T6M4uVcVR3bay4g71YBraYZ4xaPqcLt/YCJrXqB+rpseKNXn92VlicahWs4XLXjNBef5Leui6zyDlinU98oe6T29KdjIo2sJpcPH7Rn33VxYfKD3nHJZMdpuetv+DOr1zRkQrS628nVPOv+hvZDue2L50lzuYuWupGib2v+qv2Q8cV0yfqy+BRq1aLWnvZJqZ3M9he1JPtRO5oi/qzrq0Y9foTN6RNzQGD6SFqZbvM7VUFZqvnlhrxvOWOj+RF7O4Vog7CyvzQn6ZaoKpSvHDHYfyi9mpjWb3+WGv9qT/LvnmucFGY1NyLCade/D24wmpJAvuZY3k9ttXMHa6aT/091annTg78hNryq9PfyTd7/Vkxg9pL8JPvDpTJOLVu5+1DDW4hViYvbak5v2P+3LrC+4XLUWDvGlH8O+rv96/Sv1V/3IRh/lJ//5d/Vf3p2N9E+d6XgHeqAQ73O2orXQJ+kUoSQPYcoP7EtZzofiu5UFENtUFq6aGDlbrwfGzxU3TKXU23V9slHPg9aiXYNaiTkRnAaXfXgohzUH/1eb2E4spTEo/OqD8C0hIu40Yj0bJFPR0UCXXSbGm64agc6WGa4/HJGtNThKi/vbJdwUPtNMTZqJnnYx3ApdWVIL7rh0TfrKgH55Cgvh4r1B3sUwlupYH683T5oqdZHsKpDtU0Fmaf+rsvWNTZbFIzelUGC7jg94nGRac1CNIVpDMf8591sbP1QQjgpi5Rj1OK+itNakNmCkq6zg7uRW/1MWpuFWH+2sDldL4UrA/9NU+8Xp3NTKgMB/W3OqP+BPNgwXHkK2mcDQ9HvZ2NAdKRiLodLVB/9X7tQSVPaBBlaS3qeTxeQDr31CB6LGVZn0qo6RO2zoOYW9aNLl6Jj+XryyQKFSz/ZUvw/meqk03UlZe2PKyg8mXU61t/5N7FKofd8x5rhx/THzdhuckvoj/6zd9VSa6Mj9hfy1sWvesqgLJ9oXbcKWonStQ5GOt5k/qTe76kQ/5mob6cJvXGFTYNYdxp7Xxj8Pc02XLUXKFeFuENK+bqWnDU5m8uyOwVdWcPUS/qHTXW629Sop6OJz4ES4lQT/IY7xcUqg/W6oXH320xoU3ko2acGn+vwliU6fWMGjPSuqFQst0f9h94Pyc+EOKWPOovLJQhzGN9FPiDLv3tylnCYkhQf1Qt0JXEWWEjlbQBiC3qjyxa1JoyHlFP4VB/he6swRjNUX91ngBd6+EarHLWEtju8HqOkNkwn6HGXNjlF+oMUbfzgY3pH2zNgt7PhgMULEIhtxOLWgxvgHocvVLXXOD1zjPeAUXZvVIvTreou1vogSm6qLnhIGFocvV9WOQXkrrywRQpI07nYK757vguNrvJ/TVMA5YhrtHFOiHmAaZX54U6v6PmSjgHYAXMmEAT4f2rKsb8bKROo9JWpIaJOacJsMQbzqwfC1RwE475S/39PWJ/I/LNVWphlyLos+2LeCGLGniGqCuplkviBXvUYFbqIzD5ErV1PRhAq+IqgKazqI1NthBps7+pYDtKHfgzz8Cf1Amvh6apqB+wZkR9ckIN1puKQt2i/vyFI2FrqsDW7DOLLzRanqewGD1q6g2uuUzJUhFBK/Uy9egSdXY6LXjQWKcg7orjH9T2hhLY2xw1t3XiJYVpLKMGxZrCbYw6K9nBBebMAa+38jKO3u2JCAshQq3h76mg4gu1SNNOo7kjyNQYYfrs5bomkA1RZ0t80mAaPOZ/c8b0LquBADZ3LFL/ejc4evG9MdjxBjUYs6i7Wb0agOLkeD/yMiKqjU8s6PwNdfdyUZPpadeCFIZYflaF9w/1BQfK+VIQbz1AXVKzkoGuZp/6q1ksX31WoZ6LAZ/QOL++YL7GlMCF4Qv6PBoqyBJXETde4/MKHqg/3QlK6p71WKSK6fGoTxmrsM1heXALVgYdpDLw9jnef6BXEkxnkxf5Uf1xE370XT1Uflh/4uibqxR7MqYub04HgSXuClnV6qHhjmbei/axv7f+OLGogj72d8RH5A7rZUm+xP6+6K+P/QluS5xFuZPVQzk1XUF5keBL7G+gLLnUjuP4oV5LY+UykzvqpM6KSC0K1u31Z1k3C7U1RG2RzbqLRQLq9LpSfbdhjmVgck2M2+kQdfWy28Cp9OSB+vxn/WmbEHr9WfquuKily4P7mhwa2uvP5TG/g3pOqCUMhIc63Dkbdzw+jVPn6WN65HV1csUZ2xK7EBNGHRSG08f+ev1p5t52J+IA9fqO/V2Grem2N0C93dRi+aG/LvZnOgFq+nAyPvRnBXvzqDqXDNwG3+m01x/T+m4f+3OIJRx7/b3KxwvTt8ofqpn6vitowSSwppP80utvZFUNsdrVlun1x0+GY2KtEezqasou3VEhYfoXNm6bWxXbE2rzN479/V6F/q36mwhk9KvoT/7mQAXfCgCPh4oaWD3xDWyoXc/LpYfbU/NTf0Uqo/5avS50zQpcKJODQtZQ15qeLlAXN3aKOjuVR1m3VtsAzte1FmyMJeovnaLmbuc16sgeN5a+lvH61ZnR0rUwQj1NtXwF12vcxb5EWOpjky7hvMM3fvSUm4euLOsVnMcBTWPPgLleHFCbN09RgjV7QP3518CDR5yi1gz7aOkaOchw8FXU3/olH/UrL4SQ0hj1NzygPm8c6vRxbFUSG7bE6ZdXbsDt1mmP3rDBMBygVs+HENPLl8elLmiYn9NUQz25PpbPZGja8GysT/3NA9TcYwGUbAarT/0dlqlK1gKL+puYdxOym4DlFUdHTfex9QpZdFfSaHQ/XHSbCB6UIxv1l08wvdNy6/Wxv2h8+l1/pf8Z+1t6M9Tr+IkabHjUm6/SAA6Ki/oby6g/3clNuC4inazHEerP5FDXd+WophvNRP0t89SGKtXw+Sg5Ps8f+q5OhNHkL2N/f4+en8x3f1dP18oEO3fGqbdbWUvqBHsP5uW2Jd5OQn2pt/0CnL3fpC4MsCm10M82KHHYoD6MmKPXxTQAk/FQI6cM9bRgDA+0cdeTcy0NZBoOHAB1URHiD1URm1ZPAzVmaSyB6oL6M0R+DdJ8zwQwbZKEuk4YgL5jUXPpxrrQImp9UMykJf7IQ61dVlUImnFsqL+eY1M4Pdx8mI4u6NB4myyplPjYFEuNEXGfsyKhWPAhGDZF/WRrzN9bf/P7Eq+3fKGepNCxwZHjUeCVWaLRgT0NQRbyEXVXhbjs9UdNm1C/Na0jXdVD1F28xab2lDMftAp8gHkATOBdCDag937sgn528HiBRU2H25sJRim/iKuesRHPFo4DeoRac+vU5OjqxS5BWk2Y1L8dEpGCfgtgsTSwvEZRIndOM8B4Gdi0fA5Rf3zFRjATA9TqmaJmvSc+r15/NeB2aMQ+zJOEo+4sR93NX84GaOm0eL9Oz1Eb4v2q7Zj6zxTL48eq1Jj9y25qfxP9Cd9cpabmYAD2fddSX6rNOWVi1Bktz6i3LMRvhb9YsWBwkBPYbbIlXc29AWjnThMrlUctwlCHmafWKdgTo6Gv+3MAallWqC8nP9LD7snDojlVAdiDrKGzG6+A4s5eKaxt1FzL3GYg0Ued+qK+1ahKMD3qQiuJq+umRreTjYBVwi8ptFlnIDOUQX6y+C/pxkf0eo4VUGnXc3PqYhU/L0dXrOK7OoBwkYl0011PSuIi8DMwGPo0UFvT27XEn6iVa1QZnwRAczX4Exzh9Rdtt9+NML1TH9O7PugDWFzvqLV2z3OUvW84MFbTIoXROn5Q4YnlQZeYfleKUGvFdTUGQz2X1K8rzJ/oXQnMWDEn3lXB+59DfQLGscL9jR03lB1nKlBDRz07T3zFFMUGK97M7nS64480NV8t2JsS3XwIsXzrrFVBmxwrAnojzKm4x/NnOimpdylQz6G7EHv9QdZgeheZgeU9WKCmKwH1uL2hBvuen/La/DH9TYQJ+11/o/xp/Y2/uUqtF7ep247MQdD3/BTdcO4yo+0rtQMjsfqeny/1UVFnekLtvfXXUKwypjvjmS89P23XMFEnertAHQWoH8W2P/T37vlpzfxt0sf+mvT4GfvjGX/Z9/y0ZUNM1JE19Nz2Oh3Rr/q7x5+xP206XPaxP2vxNBo1pPu5Wz8XqMf2kiSqMnDYXn/mYG6BWp8c1FXMt8TUj3i9PvZ3WtSk119AHbPXXx/7e+vv9Tp1egyso8qv2XMf+7PO46RQ3QD1+lr5FXFuT9NSq8Cw3fYg4/63/t6xvy/6IzVrunVxfaHmxsVcnbWOi+XJN6lpX4WLaotDcJmtwARmKKAu/9CfNbFxv1NMP3t+NonZqInA+i5hj6i/6ioUqv4wFv+t5ydLx+PUzK/bRl3ubx+xv15/2VoF1DU3ok7U9cz9G+rv95GL/1b98aLIsr9Gz0/1uwcpzbdrF6p7ptHNsm1APx1RX/f14lN/lndwUTcx6mV/Qi3cB9SFE1wUEj1ukqZrirCCYv9EvZhj1Il4G6NGzhR1ofmoP5sRllAOhqirkYD6kiBAXfEP1N+xrC96yN5XUI5d3D9rUFtGlS4hY+6oP85E/RUc6u/EyV1PzGUz1zk6XsLJa1B/y0hKdIESD8766VN/LivIkJ7OXexvKl/0ZIP6O4OoptH5/Bn7K5gr6u8i1Iw+PI8NOHpd7C5sG9TZo+60OkRtatNjpL8C8yP2tz7yeH5lCzZcubmSbrgQ9Za6s4/YX9/zc1SZFtw2jkoiyqD+6GBrQl5LqGfIcdss1xaezyhprD7wfPF+8PrYX8wPm6NunVMfCl3B7cPkIOp1jvo7qJIarLkCdaeomJ78XqIGtTVq7q2/086UyXonSqK+sQWz7/kZyWvUH77SVpBWm0/9Zbu7DXcf0bA+jQ4/pj+BMPxfDlL6e8T+GPabv6ujDW+CJbfj1DVdK6L0mXkgV1dCvcW4iGgo+AboFLUHyXbbDSqqHLA1GfVTy7xImxo18dafJzGolTQ8+7CQHULAPKL+xivUCY3GDHVTttNbvF/1+vNPXn6h1tqPQKEZQ3r9ledsBQbl8PjSTx70sfCx0Xi+tAQyzUKtjdU1qOa+SWE+y5Nef7N7yaTeTECtnbumtj5zWOrzIB6/6M+tmQR/5hmP27usTeFuFRb1uNYB2R6MAnesinh9E7XnVGU3bvAqRpTV2wiMG4ua49bJhU70swsSHF+ppybbgr6uIcB0t2FS2FxzptefsmtJAPcpamzvGBbM+AYpIBLc3nk8gCLhd84vRqg//CgvQRNEhvgb2MkUNkPUsV1g+Y2zrufoFfU409fYtMTPokWvKWrurT83sTC/8mqI+iXY9PRJjPo9nFGPUxhw1HNHuG0qfAzaViWBb9YWPh/ihDAtnXHgRvHP6U8g7Pi7AhU/rT/um6tUiC9qUEaHlnreLEd37O3hh/4qMK1ef/M6LFBzSyOikbEZgOyfUX/HZfahP6qlNQH61s0A9acIZRW4cBOONL+/BFBirQq8YM8zVN2oCjhi9Urdww61lZzbBf5kZ6i/zQg1Uh1GQzC3nf7w3avRWtmJID3WeL/lEvXTvDIF0+MWqccYRhduR/1Z9wmePx/yH/pD9tWBe5yg/toQ82ecE9TfZpJ96E+/HlFX2gr1NxNOPBjmsglQT3xDN8VNxvIYV4G/iGMGXwYL1G6eodbOgNczDpMJWKGJ+uNzA6uYifpTb0/UW3VAreVbbwzKKcXjnX2nLQHvZDz2qNUzh9ev7goPczosA99e4vXbU0axCmiYfm6BWr4uVwMwk6Iknlni9cQd6m/KTTC/vITlx97PFFRwauqJy61F3XmF27nf6W6JemZXughWJOHzXJ0MkYa3UAUlND/1J9m+DEaVYBWEVT7/uSrFcd/1B5VfUn/CwR2kX2J/THl4EWediZZqvHza688K5LhRt/xQ6cf9fdGfeN186k8PUXv1ekXSL7G/mpUJsR4r86iOB47jjsQhF3yJ/fU9P6UFaqkReXC5q47X+6Pn53vcn+m/BKbX3zv21/f8fMf+hHSK+ltfup6jO2PkElsf015/5XPvuYNEJLSP/dnjvdvH/vpxf2/9sWOtJX3s793zk0inMbV2xErUtTtMe/3Zm63F9Pp79/y0hidh3sf+XqHwOe7vo+cnkNSOzuJSFaSb8THur2HEr7E/Z15uH33Pzz729x73JxpncCc0wvJ660+5+AuXuY9eqZnyedHH/t49P01T6fR3QG1P9m1DbHGcc+okysKP2N88xf1xc4v6cX/WoUb9yZvKd9loOCJOube1v6P+uP8n+hMZgftFxv2pyjfP+kKFu4uaYDUaL8tP/fWxv2qJ+htrtQvPzFS6noV1ow9eNcBt1MX+pIer6e0DdYavddRKSFE3M10I4DipUX9p0ukvc1FrLIe6OsvduEJ1toRn7mtkcyLSRR/zB9Tj5Nj13JzAUjcpbr/1tzEj1J/Epys4YJsujQYuambNSkt4hDHqb3FD/TFL6sEhRARG0hp1pt1zGR7xCPWHLeaLfj3Va7jmZ9Qf3zaW3oh31NMr+oz9bUNqoN66nqNcgenfRpjeqzmlZHMOUX8R5waQ3iw8/7XC9E9fawduwRj1t7ujXjepZMEhO3fjGrtZX06uacNjpH7qz5dy3D+zVNT1BXUp26jFdMcpaUSn9UOXV2MPjtjGxfSZx0uvv/La9QSdzo6yLktdbLJOUG/nO26v/Rw1KvBqEN8y1CuQQwDXFmQSt1p3fHH4iP3FzRHmeriTVnCcLtQ0Dtd4vFFtbbwewedjEffH9CeOiPiL9PxkvnvcXxOeLVgIKYfu4FBHq2UcgHLWUH+XPDnS8HQ2YWEcG+K2A2xK3VnDBdNpX9QdjrFpOM951MtiMKI+YyHThzFqTDmOGOo37QArZtl6oC8oE7isW8ypuchCoJXPEhDT7YOqi+EGpPGr63m5sY703KDOqDtgAr8OioKmOYu6HBWor3GVzOlUQJ2ZbdfztN2g/oKzE4CZWkzqmwVq9ZHsZbCfxYh47qs40vnltgZjaXaxr05/wOxD0NUHanI3ES0a8KwDM3MzCvzAxO1EOEcwDRzUYDYtEvrMhxE2HWPUnG+gRtNCdUErKTa15Sov6NC+AejjBPV2K7FmvKIKwFC7WWiOE9TVofVtMJV1G/jNqljSaYzHU2HbBt4477R8QQ3Lc4qa23tYXmyO+nNogPk/mJhfpVUtkJcnPD8vUX/b8z6GxbEZBUBfmJ9xYaB+V3vcbwWo1fG8CsBRb1zgx3ssj+sy28IsPGL5PQg+n7EwDLHpyo8D2A3FH9OfOBpN/nJusr+J/r571pegDSXQbQUfyW2N+nvH/havFB8MlVF/71lf5tsx6oWuUVsXdTLEn9AAdVLcYo3u7s4UqZ821GO7WUZc/TkEmUX94bcJ9Sce9QHQ6FGlLlujvuy9o4IRDF/Et2XU0HHPLsDRp935F2FO2fVrCNLogmYaXc05zVLU5PQVoZacJG7oQ96jfVZ31FwqdbOqHGPUzaDT3zNEnWVNeUOdbrtY4mYr023mSyCVYhG4D4LpS0RWRuMmqNHDHrUkpKhLVez0t9cwfW/96YewSoHtugtMctSfHlYldVcb1BRz0ScgWfOSQk1Rr0cXry9PpjXxdtDNYpPr3Efs760/YfViQHZTvH/mod6Wh5MA09F7XKOfcTTTMw2mTlqnbtsIF3o2FkNwUrOi3qIyHnRynxBQNkKR+swLzx+tYgpSJdbUv5dboKdzpYHevsoU1haW11t/xhU1709emF7liFqUZRc1PdKw/IwatayYfJu6xW77Y0NpxdF48qv0/Jx8c5WKjHjminU0ICY9inPVWZ/nLnNNUTOnAvWkbaaq2/ConT72t0nPuP2aVLQf9/dSUXeTyXFE7YuJumAHqMfhYo162VSoi3/Vnx220I/7c0iD55Ohv/6Y9QVy6yP2Jz6no8D2piKjKrWBx29S1F8SmFw/7o+LjJL2sb9+3N9bf4ZuXb6M++v19x739xrNSfol9jc2l5/62wSV5fKraUtsY5d/9Pzs9bciyUfsT0g7PUJo/VPs7z3rS73F6wkLFXU1HgqRSvdD221vHkktPk0idbyuDJcL2fZj3J+2xfy3Qtez9h37+9Lz862/d+xv8NwQFKyL2mPEeNHH/nr9VVoc9D0/HW8hNP2sL2/9OeXEFHv9cS3lqLmbmkyvP3ZUtYFpELNRmzRbuq/tgw0shxbc31F/fzYn6c/rjyEsP/lVun5q38y/wy514XpxsFU5GyD/Dl1wrsqWyC96R/5pOkEeTl3knjaTGp25rAFSZYvbQ0bSdMfoBpbdI5rG02XHmwR5VbKxFsQti/x7DZBTVZogL2UJP1mqmSKvgoNG1lx2uOhHE8+/Vwfk012TkVvr7QrOozHe/5Yj/65DihzcLWi6cdbNXNc0E3k6vSP/8vKQ6KsW+XSq9xqNrFS29LIMZMjOV+SfuUb+qXsphOKJfIq0Ce6/H7pJSpeCStZzekCuLQQD7s6IkvVU6KZlqWYfXT+jtkD+3XgpgKze4PE1XlmvgeDrarBUkFMF8nU2Q85Vrob3F7Oa0wfHsQ2XV4jH24o811N/a0FRi8i/nAVN5xTXhvskRz6uc/ehR+bdg+y0xPLDRuxFHwUHH86bJw3WzBI556iYvuo4Qf5RTpb1amIGUBQX5N/RRG62p24gYC0qdEOSbuAlxdfVuV13XT9HyL/jqQ7htr92+b+6jJ4dTAcOkzk+H0X6uWlfGIK/0+8aUf/T/uO/e94Xo7VAYQ0OG4tPMUHfoCcWB5ukMC2LCw0d1QRpBq/ADYz8QWdFhf4RXPTP0cDG0GmAXpFuY4aAH4rYuIyHAdiLFUPhEgzmdB47PkylBZOC2s2j8uLaNTjzw5j2/ttx6BndWKH/dq14oaOu76UxS5gAnrukoafldIW+CUngvbp5aOxDFvX+c9ONeaT7MAxgPiMMca8lpj9hbgpoG2CpHyt4PTbB+0n1CP0zs9Fzk+C8hkVuEtr772Z3s26uD6MUFgTTx5XoP2uHvnJnYzxe2583vf+8xSS50JnjuCAJDDa2RT9v6HpveDCvFfSbPDSxMT5k0YMDlqRuwKO/LsPMBnkqIgZiz4poU6APFeXZBu7LRY8x3G2Fjc3piMJoUaL/WGMFc9ZnuikarTnNDR997vtt6kdHEag4H8YwPQ3R2z7/u/+eepuCsML0EhWfh+xM0X+TGu+nJWEMdG8TfH7dPDAmg+UxvXnjFChr/disn1inuj9VfE+d+mEAfgmof0+dwt+ADPNLiiDgI3NJfdWXQSOXKvXrBwJhOZ5woC+PCJjpIj5S7tVK+JuPERRDxUBwuP4MzX5pqF/PEVjGDAEoTewq9Z5j84LA60AyNBBUV5UXewDOlduLeMMhAnDBIwBnzK0J/JGWW1TyMhlsrws/zksEqHhCEDqjYZm6uRMz9LkzVJDMS0F8YZMd6bpCEM5crkYwDmOR1tPnDSwpwvScXgjAouiA1mgF8cYWArGsWRVUY11R4DpgknSHwCu6/uKCaDD0KnZAUkafALQGKwRt9EKw+WouU+++4BG8KgIvPiLQolHXf7tFALvCLLvQ+wABaGqnMvCGLAJwqQ9G4JTXIvBQe1wPQOcZYX5WMyyP6yHTwdqfauJ6Gyyv9dIewpTJMf/PvVFQtlUQkAMZ028VmB5sDWswh26opbgRlvQ57QA4AzxeSxHQ5lPB/DwPbeDNXpjeyY3VwJGWFXWNIwK32fkqmNvub0x79uem/cQ6xfK/yLyfovLNdeod/3vP+2nvh4mstvd28TX+968CfMf/3r0/ewHOsr350ftzYqEw+vjfaEkC07MHmvrUHasXoMOxKK7tuO1mLllwqTXTs0ZdhyiUd/yvH/t3uBrLPv5nqdOiUa9rB/qZX77E/8grK9IvAiS5iedfteKoOtdu3k9JH1P7+PgU4PipksC5KCi4ulLtXoCO0ApHNdkOra/xv/r6KcC+9+c7/ieMJt1cCp0A/5j38yP+x6DY3vN+mtk+j/p5P/venwtqRX3vz8YiLe17f275yv2Y9/Md/zNXvO9yypAJ+rF/7/ifsN7htuRget4CZBwTr/8WoLRTPwRo7eItp+rHs9EL0JzGlqxGwK7dusDv1BcBCptJm/YCfI/9ewvQvE8Gf8uxf7/Xr3+vAJluCPAvIkDuJwKAh8vts/vnwCIBnHUdRUhWKEDCHFx4Xl4KiVc2imF1DqDv/rlOrtJHAPDd/TNeBSio82YdwHE1RmEcGxTg7Fl/dP+MB6+jpb9EFOCtLbR0M2e7wXMJCrBUf+/+ub8JK3g+CKanqFGAakxwPyE0jYxVt4wCfnvgePY/B/9l6syDG3/H84mJ19/zM/lj6pd3APA99UsxY7sAnortyOEjx/QVmUoidYZic7iDAWkJmL5KPH4EAFPioEgP68/un+/Bfxt1AFY/8Wff/fMdAHwP/svbJ97/uHU5Pd/nKMLjrVsmYtBNJeOiAB9mgQJ0S/kjAPie+HNTPbplL8LUgyszw/zd6HuqG+JDmfLdxJ8RCjC4mAacnlM1jcUMt0Vd+uj+2QvwWHZirE8oQKcLGJJEMOGUbVGAqvApwIt0xvSYKQrwUK5teGrzHw4AYp0SmV8lAjj6CQHOvRlH/RWfJNTgbwHo1xYF015RPHK0t8Cc6y/qMRcTxTbvZqo0FBSgmmDrsLw4K6CbBAXXHAuLvtwYBfNiPwUoz1Eo08RCAd4D3D9jszXIwmZM3VeMAjwOnC04+XgUQNtF7HwTBThjJSbwOUts6DHq5moZ8iiwGBKLnq1bhKJcNcRnByjAp7EPwKL+PwuwcVGAZozpf1XsGoxtQKjnbcQjFca4Lft6S3zJRFEdZyg6M1ZHqX8o8Pr3a7YBik3nFH+pWB5YQWNQNBHvf21QlFkTAsir/YuANM4LOkvZDwF693DLUYhbAHuzwvLjN2JEr03lgD4/ouCWZxRXtam8XoB+dfoUoBktRoE/2ww0unPUJdjsuhsNWSRzashnG6xghektk2JJd9ZtC2ogYXone8yPmbABzMgCW5/3m4XPb2OgAF8Fl/YCrAx++yHAxsfyPwxQwMZigQLcXPD4H6tTEyJ81/JEPx0C/O6pP+fJWYJZq30KUHJCGYyoE2Aj50CFJwpwGg4K6r82/JFqWSjBYtENn4NtNqfXTTwDPdMair/5bipN+yaBNLMr4qYu1pl3CPAtQHceoMDOtYFiyZ2Wgs8aDb3EvIG/6VtDIU0+BWjwKopmO0ABDs1y0AsQnDHPUIOead8BFLC6HukiRAFaGVen3n6P1yfJ9SME6A29rUaNBwpNb5Ui9WYavgOmeaaAVAQo1IWE92uvKEC5Ik3gjgIU7FuAc5bB9J55FFex8FCA1C3xTWMIHwJUbBsF6HJZNwVNJ0CtE/C+mzr0LUB67QTIDVGAs3LCgBFOUYByggI85R4PWsSWqd86KLS3AKWt3ATeqhuh+w4BztZZhe+UGwrwdfNGYBfXEpNwMT4EuIitOvBqdxvRJv4UoCtRoRvBi+LWYhSgu1sIGh2prQa2PK6od+o6wOr8VAH5PbuuuP1BATKTkfCX36n/T2OA77k/h/Q0pL0AQ25quMz9hGJ5C/A9/u89+4vJUxTfv/YAfccA37O/9D1Ag6FhIppCQv51/F8vwHcMsI0J97HyA0zV9dfxf5Od6n/EALe3pFD3a9X9KsD3yg/vGKDdYB1QR9re+BoDfAuwjwHSebJU14vM72OAvQDfs7+8BWgWuZD0AiQ7Fe//jgG+e4A2h9/H/zGRmrpi3nyO/wtPLYp28fic/eW98sO7B6izH5rLrz1A3+P/mvXQdLlp/SImyxfW/yTAbIci+0OAfQzwPf6PP7pt4JiHLfNFgOb5nIv9+D98SC/qLKOtqApRuPoQ4Hv833vlh16AjIcCvLZh4JJFzNK/7dyfwv8bAY54TvjLngB/ky6g42+e/DM0OgF2k3/2C/9daxTaIUQBRts9CvBJaheuno8CDNK60T16B8hXuL0JM1fTh7m5gvtQRQFOrygovZgFUBhtF2O6oQCvYicqHz95m/moQQFqnfC6LqCxXxwu+mXQbc8MvL82lSNdeN5X8GDwmxDb06bQ7S0K8CZbnzFAskEBlqtcCeJd4SZ6cr578HTx/HhFUYDnPTYwn8MnCtC1UICFgAI8PBgUHKOhAI+7TwFulKHE6NdxbUCmGihAiaBgSbb9iAFulCsK8Dw5BJDxFzVdGwsUsrevbSgfoKQRqT4n/8ydbqmMafIpwMOk+hRgBLj9mF9VGldNJ8JKQAHqdyWNhaf0EQN8FpMufwHu8P3Ah5OY0WAj3kHWYz3H9I0fKqaPl1F4bBBAeTDVIIpvKMDMyX3ID4VCo9e++RDgdeqiACv2n2KA6+moZnSpm74mNWj3fK4/KMARL4x+lRGA5JsFqJymNmicywX+tEURbNQwAK0NUDDGEsWzys4WqLtdQ9zsaGLra4HCkR88CpBdYOtNl9sQ9LuEgssksWsthUtwEp4JPFZEAUZV6INjZijAMrEsGt2HESzK/TjwLjMUVMafYxRojOf75+JCZ5sQhTYUGerxTsLQPexDmPs1oe6Nx+sP+fhDgH0MkDLsEjRYogCdXfEpQNVjKTTd9ULTiXoB+pycHOnOUNegrEQUoaOiAC8mita87fD+9coCahIUoDb1RoG3aFCkbwHa5pmk/QjAF5N9CNDlt0JDd2ffB2t4ZIi/ZQVs3TbdSoPnEI9vTijA53zowGIao/jmGpZvKTt+L0BPPRVzupTiNUwX5ihwze1ujsLuRL1cMfj9vGJ+R0WI5X9KWgKnWQK0naOY9dXrU4ANDJeojUebgrcTPwSozzMuheCI2y71E5hrS3yewzvebzUx1iBFpzFxl1LycwIc8aL4q0wA891DAAdTFNdUuOIzOwOKojBCBag3rQhMTyb0MUDtekbBGGV2ofaxG0LXdQKF8JJ9xAAXkoaCgQgFKNzPMjiNVRF/VqMA57z3IUBfbVEwEY01mNnYuvPv5acAaTBtUq+54P1yG8+nwhkFNF7h9v3wGmJ69mXqjjd4/kHyKcjMsyAQnbMj3bd7CpK/qdM+BpheTneguE16Ab47gfYxwLcA18NMBX1xqwK3YoU5bZ4oQFVrm/SLAK1jgIJtWhTgTkLxmguvDPzYNjXaHl88OLNJ2fVg4T8EaNwoCjAa8hd6jQYT0O7HMvV2N76h/GYwAuUwL1LXcVCojKELvQChWqMADyUKUOflhrqnbkFBSFCA+nqBAuWmcUOfU53pBeg9u+k9F4sbHl/VKMB9mCfUiVsdlKQToJCiaGVBwfwcpTb1cyXX6IDnNbA2E9zP+Zg/fsbjO4fI+I55+T8owJHAiN+1RtGvJsB3DJAtb58C7GOAnQC/9ALlmFGV2uXVYD5mgOl6gZqzxCi+zgDzjgGewy7m944B8gUKo92FlsumIiFORPJEne59txfgxwwwQzZyJybTEudgWJG6XU2D/ybAdy/QL2v/vWOA/RjA9wwwvQDfMcD3DDDvGOCX1R+GgkE+Vn+A1c12xfOzDnoBvtf+6+f/3A23RR8DZOyuF6hNiotqQnjt5//sBfjH/J/21hKgjwE2BvsifS/QfxXguxdoLRb/XYBWvkBxLthz8CHA2yARVSuL3V6A1rwxC9VmUJAvNDIxhwPM/3sM4HvtP0cedjHAgzrv5//se4G+BfgeA9gLcH24hX0vUOewREGPotDr5//82wrw9xry7xUgK47FX2UKmO/+22roUBTe1UaBBdNuCpZuAlB8wWvBpnmhAPmV5MKtDBUUhY5iuuhbgPLFKSRyhYOmr2wU4JnaNI0JAU1vKhrAtXG0dO3JIOqc3U2pUpw1um48FFRjByi8mtFIVFb1RT8HQQhXM+yWezBRgNftegXps0bRbRwU4J6sQ0jVAIX0XvxvbKEoc75GAT7HUqIrBAV1mi8w/a+9bOkhkRQ4bZ96GpmbToDtYQ33XTeIbwZ4f81B0aUTQFENDyi2xxOFlS+6CURn0+NcX4rmEqpDiQKcpijA99Lv95mNx2Pt/5gANPUqJd2oE+mC0EwteFJMbx8DJKe1DTmr4PHNDMV6OpsovrOJArzKeP0Dudtwm+5RgNfCfejOduxBgYJMYz7qlqpPax+Km0yDyJigAPMufUc6QFF2sxro+fgewE1DAW7mUi3qe3mN2yei0PW2wf2HMjchJ9cpXS8nWF53DQV42Dp4vjzH9L0FeNhL+HzX/M9NAIp1imd/lV6gzDcLsBRZCyRG4FKXFNaROtE5ADpkUDDywXrQFdP1QnyPApTVbUNf1fRDgD5fmTL1ZmoIhqGjYOwuRkcH8RLmhz2TekvdtmjD4PVmvo8C3KqFRRUZhSWH6jiAeJg/aLHkt2AfhqPUTQu8X5ajABW1W3s936MDD0m4AvzQkcAdusWS1iNnA8bu3HStVbOLV/CfAhSGKKxqXylgHlo2cKc0eVCrDjcgjTaEQn1GATbieQMzbtStrmcmS9puULRadBsRv7BQhK3UxqBeglEK44V16XuBqvgKSP13+uzR0APTubyIT7bd6nwMCtesbiPquutcpNmS98ACFBfs2iSi2WDqgOJ3qwFOKhRqzlY+SLcGRXjKUGTl6LYGs3ZGqccbKOZs2ol3z2H+r5G4pMvzzQb9dviMAXqv6jMGqFso3HcMcK7YLQp9jflbKlheVliiAF8vFN58VyWgbiJMv8SIHzHAudOMiW9JKNyfq1PCr7L4++i7W6u9APUpPhNujgI01FgF83yriJco2+UXAfr0YTyoUd1QVFWOAjyz8ZwK2xgFyOlNCidZkOlLQMHZd6um7kbKi16ACtuiKDdbFGLgdJPGROynAL3z0AR72J3vMig+53VGgQ0UFFoy2gK95JMh4GesJP4AMo4qfqiBuqsK4tt6t5xdJ0DtsMYr2TaKR3Z2974XqDdXtnN68EMZzHZaEJd18R3wFuCXGGC22g1hZngo0GmK199zfifEFe6/qWYX/NujAPfkU4DadSDAYnEqA1e7dws6rH8XYBBmD8q1Ix5kTkYBnvcoQHJUWFCsBgW6k7vlFTsBUmP/GQPcrrMp6O2wCXoB7g9DGebXB97/PkQBroabEajVs6Swj7B8rcNwCnSxQ/F6Fr5TVhUK0C7divrpFsvv3Qu0jwGGLaZXdVUd67xQUVgzKNrZ60Z7AXqKl//YyFpmTBjyl22/v0kM8LtngVlxrf61F2g/DvAtQOcpzj8EWAwr0gvwvfp7PwfoW4Dv9f96AdZ5XnzEAAcrFNCfxgDfvUDHjTcmTlUbx49eoJ0AbfcpLvsY4Os+Q6G8Bfiv4wDzOv4YB+goVsZ8nQXmLcD3LDD9ChCPWaL1c4B+GQfYr/5uMXXaC/A9DrCRujk8/+gFOqRHNu1ngekFOCjboBfguxdoHwMM41zr5wDtZ4F5C/BjBQgH8zM64xfij1lgLD9MvvYC7ccBvmeB+dILdGvwPootYegXAb57gVqRgvn/IkCeNRlVv8fzPgbY9wKN4Ry6RMDfiSnNck6N1mzoNqreki8xQKa2WGq3ajn/Owrwjz9w/nsJyOGL4FfpBip89xoQ9QHgcLp2BHOQgHNKkVjboxbElSQf9ROHREzHKyTM4FQzeovtICinC4XEC7meI/nGK8jlbTePSbfo0lk/LOEwOXezfOpIQENC8l1hj9e3O4LVp0PYE3B95g4X3bh0BEwYjUbuAgm4eqUhXLo/C8aTCxJQneYh3KcHmq4X3frt7SBdwjnNlTRy7Pqoj09dEO2SdMRsGkuPz7UCFRGRgLTtSKXWa8j4bh6UzU4GfVtLy34emOjuIonOsmT2a0DEL1+e65f9eAn3+YaSaCEdE91xsTxK84SkWx8B9L0yduCy6NaAOAjuRX8saguytYUEDZ81pwsXasM1xOM31w0SEJ64/zAQVBqlGm6vx8SG+/aGhE4kJFhZuZj+dI7kHBK46NF968OtjWiw2axkTW9N04BLiYSLJ/ZR0+dmEEA2mqpBnAeSqIs+kvZUCgrdqBT3i16A5BQGUxoNDSRxNnWxPMc3PH+A7xtd9gIHDuMEn4/C/SABOWbyqywA/+3dQP0ciTG7nzhsfmrdQLyOVNJgQ4jryUlBpa1jw/xsvahrlmZDb43v9d1AYTnORDpmeCTLk44CL/aQUFZwXoF6VpGAx2Fp0VMXpJL0F24fjhbQe43EegcBfSvH5tmiZPEDxKZIrkEq/k5ADckYjLsl8aIqBHUkI2GMCZKInSDJHKF+UTi620tPQGuyHVF/FyKBdIZVgS4DNvBvDJLN2/kR6PGNBN5xhaQzTu0GTH6C27TB9LwJKCtnJKi5RxKKTz4GwyKYntsJiZXuh5jecIGki8KioNNX5nVd4D4JOJjyAVjLFO//DgJeS9VDovKE9EFAbJa6MF0aLfFIR653EFCP4jYFiYgfQUDLQHJ6TLrDN9oww/K0RSbtCZi8kJDz+xmbl2Y3cctjvU+Alkssb49PLjQMqhUSsMLr57X4QUBj5nDEkydIzsa8JaBZCiHAvTC/HLePQFFkjnqEFX+OgBwj/CorwH/7KhBvAi6OD0KRcHlCN9NPAmJNEZY0nS4moHKzIvXX3aoHm42DRDEbJAcB3qIbN1uAxl6RMOLxk4DWuSOgU2OdsSMkFtbUmvovHQlkv6ZTUIw9EjDKDYaSxycB/Yri/cLnXoF5iAQEZYUE5ehQAnU7xftdX/wHAU0fkICXY3yhpYEEVMbjLog2wPvfeSSgMueQgMVpq9FmiQScBXYZeHfWEGm8cOgHAbexadH7FtMnEa8h7pPGItVl3G8ZPhLY8JGArwnmRx+0SD67mzf0ergKYE5vSELjgsSTFz4Sc6k2AYj7TwLa80OZwnHIMz0B9YeLBI1qJLC8fQ+MBCR0InQkrbMZWNoO87++I5nXdx6vt5hXqTurMoZWzYYFIzEx/ac5Hu8wzhSkWK5Tz94JR+qJSEC5qbG8gCABwxkS0BL3SPo3ASMaTrtlNXE/u8L7i1JMgY5TgmQstj9HQG5EmF9lKpjv/vP/eyqYOsiHgSMfLE19yg6So969SB8E3D9ZrQ8CmjPDEPsl4N/dQP91EUB7k+Vfu4H2E4G+g4BfpoLJ5q3vCmGCTSCWzS6qKu3jnoD9QMA3Acf36Shwnrei+bIEvCnV20a17bPfE7BfBFAUK6NfBPBfg4BfloFgah0J+A4CvgcCvoOAjjY3E/VwQdL1AwHfQUB/5UQfy0B4QXJRq8i5fHQDHUWYnvcS8CQRq7SfCiZOzm5PQNOV8uOXJeC/LAPx7gb6ZSqYfhmIq4f3s3Xfc9vHnCFfBgK27pahjtMIWL4ilu+7G2g/EPC9DAS7nXPpRzfQbiJQPqWvtCfgl6lgnJvA/LeJQOMXlm/fDfRvS8Df9/17CThh2b9eBP5vEgUUv3kkYMqYANm+m3tlV8pL3eKRSM8IkICiigTcFGsXHu5JpZtD5TL6/ybvTroV1dZ1Uf8gC4KYQFGkAyrpB6hQE3MxFxX99eftoDOca+3T1i2MWHvGPS1KNofQYQyEJ76stcR3+LrOh5rPiodutHWQriKg44NQqenj83YPxHvZIKApxmPa9viQdT6gz1htQbyrc8X7Q/mxM4wVi+m274BwYVokxnnMe7fw0U1x76rmhi7JIOCMV+rpKkgjEe8V4yu9LB0M/LUxSLoBZWs+y/l8AQEnR7tHx0QEAfUHCEiTKKbdtKFliZhi/54mj2jdc0A0ewKyib2ZXfWCSY5bEG316I8pX7WZEN8cEHDkCyChylt7prs1Ga4me+8o4EFdnYyrPHMoE1PcxHrSqmUs7atLh+uJsanKt7ewH+8oYDyPaGD0J12X99/H+RMUfF4e+SHtfRxf0q5jvcmlH9JKa7EoHfG8VLMAUS/JHvsPtiB2XuNRwGGkRVMR30+GNuBjAMNujyWPCGQUdl2HtifFZOlkjvMhL0HAvfPA8dau3ZbhmL5Hp4EFAsb9x+/rBdOWWv95Cvw/ZA7gT//vaofVPfLMZQtk2/NKt5o5Ii9NQZjRcQ6S5QfnTcA4lkX2tK2gigIGwz0en6QuyFYSkK4piGE9pQl1l7hVUM2sEWs3rREN9jNRCPXIGTFKliCW6Dczvz6dFUy53nl247AhhANOtnFfmlYE9MXEabGZg+0Z292HgLUb3neP7BmF9cuHgIa2aOBxtQ8SnbYvjaynCAL2907OnrPLlLrKRoj8SRMEdE1zSqa5AqkuB5CvswXZhqrRAHnv+Yj5hTajwb3B8yw1rMe6TmYg1Q0kXh9BwFaeBmSy64vR84YboPR6RWRt80bkn4+ywmpXEM9t1UQW5jNnzhpjiUgfuyDa7uKscX7xfncn4XU7cfC4360nbwKeRguHXVIpBokXYha62zxhz70HAk4scKL1cpKKgPbQxfq8JcjsXHnUdSTyCEQL2zezdEymL7VZcA9B4vNBW1AvyT4E3D3uCQ0FvxXRPXR+HwHbUqfx/2oz0Gch9Uj1+iCDU1wTpvHmmsMpH0sutjkBi3GHVB2ECYw0zdnWP/TI3iR3Ru0pCDhr3IdVFNCfqLLO/DOP4vWdR0T1ll2w8wXE8rwYJGweQLQs1PqkNzOea3y2WkwOTBfXpFEIgRthf5qB/Tv5+p7R4gaiSBetS2aHVx6WBMwn208UUOl0dkxc8jzQ/gQE0zjRisn4RLou4bXamzmsuQMpnUN+Y8FkdVVZ74afZ/kRxKv5INPeX3ap59KHgL2D9SYgha8PAU17BNK9DiBVpgQy6Wx4y/zHjUf5BA9ktTZFFGqLTs4c59mhrrME8WYm1vsauU3SXrc8C44b7N+dNHiXpBkf4FCAqEntYuJ4akUGmIGA5OP3YWogIB2WlxbrmAuJhjLdsjDtYD1kgnSOeHsI/pWP2lhoL5OG6f0eBb3rJwroZvWXQMJlhpvYKjRpAF5k/qKL868pIY7P7whRuJjav6+/UltSGv8xW+X/pwQs58CXeaAVAeVkAgLO9iBH4SrJuxKwzAMdndJWRcCXGdwjV+yCgGUl4FcUsHtI3SoKWPWC+dco4C8CemHY2Wn74z397gZaErDsBVMRsIoCHg8gzq8ooHgZ39hXHmhzoz+FahZEw7DeBHQf/Xzw3QvGTPK59nJA1K8oYDkLoowCVpWAccOagKRriXmbUJm/KwF5Hqh9jfJTRcBX3L8L7j2y1SoP9IuAZRTwXysByzzQioBlFLCl3z+TAL+igM3uYqCxUHpHAW2brkUVBWwOEpyfshKQ9ofR3yoBeS8Yadx9Rvayo6haM6n/rRdMWQlYRgHdhgQSlrMgSgLain1z/pEE/Ou+9N8lYKfV+M+T4P8hBGz9cMQCfw4g3WylR7G+p5ExPa1GdFrvQEBBBQE9M/PprsU9IY09v2XsnRXROTR4cxipqxuuANLxDgxZ+uKz+vwjn/5wuulC8lqDgKuAjUGOA0iXTUGw7ugKAuYpCLhj/skYDe0J3WsS3h+6amIoEUh5mVl8PTcQUNzH+Plszmf9BSCNuQIBL7oOgs29x7qaBL9v+7hJ6Q+8v0/jHl1PI07AO0gVHrKY1maqZdMpb3YzHuH48rmkCWka/0XAR4LPU1a8E0F36zNIhseMuZHw9qjrJi/tG6VERrRbeXR4Md7OswHCCkvBoVMDd9s01LuKsR6sXLrZAxBwsMb2Tu7KAQkdLUqw8IHhxJlLq8cS5++Cy9VYjrsh3WmM47u0aGfsTDmk051YFFsRPj9hK5vWhgwCblIQb7LoR7TeP0HA7uWhGN6EJ4J21V6UtGwQcRZmnIAGCPic4ny8LJD6plsg4EwBUW3x6tHR3oGAt8lvJGCn1fzPo+D/IVFA8Ydvrcrt4lLP2bWEoDcGoe4zbUS2sxQZbTfznF1CySUm3UHArXYFyVbbkKzF5CmEMxWPW6dsy0v3Ho3Mr22BuYX/mtBwfW2wwFIXIxAGpOydGF4/2zkeyfqHGR/8AQK2pnLO6qa5oO7MlhgtR0rO9rVLQsbJBBml6VxhU8OMKwIGgjZP2IbnkHjB9MmqZjBiH+Rx7WUjCrp3Ba/XdUa9TSJl/mYBAp54Yqf16OPzZRRwlOHzfWuCx7XZAwRUW2FAvfoZBEx4lK1MBO2Z40ZGow5+Pmx6M7J7gcB77SsFeyYmfn4y/xCQGC99vNgg8GIwV1m3CeINR21BCLJsjq+CzZ0Iu/xEAcfdNCLb018ZpT4IeBmZCemxhP13HRCQ8g4ImHdF/D4EkO8YWR7ZM1eIKgK+GuGculusL8yfIOqp8cKlum0JLJxZeP1YeDzqKuD3WUuxP1nbLvH4e8H65/z8B8KSJ7bOWyxYDH5jFLDTakt/CgF/+r9VrJrZI30+AMslus5ZsAPBvA4IGKwsECE+LDrUs/I8C0PdKtiJcaKMTJDDuF4cNpi+hqR3TRCKEQiY9UBAS8ofUTDsywUz8k2der0mCLhO8P5CtPqk7e1XFJgeiBM0LJf0/v7JgpoNAor9iUbWYHUXQmbM8Dd5sHB3G5zuzB/MLkpFQN0UcsGPxpcTK3KQzllLvJnMDdf4PAEB3U2M18M2CHR4/UXABi8NLKOA2nUL4m1NnmgagIDDjo/1L18dhV0HJkgpvB6M1heQK7wdQEApuWXB/j57E7Cr8/kLZSlgPv0QkJ4eb9+5vHXIWvLmNQepI7K2N5Soe8F6acfnU9x60xoZngAijhz5TcBBixNw588KVt+8eu9E0H0d5ycabCTyahEI2IxA0NFdMknd2SCg0bvu2CkBAXvKHT9fs3D+VKlWrwgY7F84/sYTBLRZ7R758gb7P4QXnTxLxDX4WwnYacn/eQ70P4SAP11eWxKwjAJWAyF+lQJ+twN9dT6lgFU70HIgxG1knTTxajoVAT09B1l+JYJ+EbA2bQlZFQXM1DD06+KxxZx63TpVpYDCrflJBA3Fvw+EGDwmwfc4wP2YN4vhw+C/EkFLAjpeBrKWBHy2DSmqSgHLKGBJQNeYOesqEfQprv4WBWxbPJGzjAKWAyEe442UVQMhfpUC2jVROVXNYMpSwCoR9H+MAlbtQMtxgFo3HVYEdNq1OWkFw3raNaMQKgJady/0H6YhZvZ2rija9XIPvgnYc3E+C2n0aQbzb6WAPBG0JOC/DYQoE0FLAjbyLtZftgP9FQV0tuPFP7IdqPjXNfTfJaDcEaU/JRFU/eEo4GDaJ9onINf03C0S4zThtXvDuR4l1xns4VxjnzbdjsamNYFHuV7dgC6Rq7Hkaa14lKs5ofOB1wLqp/XAiObyiI6wIZseniDg3uSJogcHNzVbBMHqC5Bkt3VBRNV6nIzXdhbTinTsbyhSYmTpbEJbcQICbjW1MGarbkzbfMsnNOzIMWoHe0x7XehlcSvoro3p8Mpr6QJsfyWuHUNcZD1ab05GFrfH6skYOvGbgAlMNjLEA08k7TBOog0f394Hse56qLNpT1Mdw2G8+8xCYULa3NPciJpNEPDGBwhuCqx/dIw92vRZT5huvNXJaI8Flw6XBgg7GoFkiSy7tHZAwHjRAeGk7sOlYz7UotgW8ZzuK128v26CgOammxssaYZ0DGZMmK7d9cnorVcRnXOPZYn5wvnMJljf4TECKb0diBdnfRD7cML2Jk3sb+BmEW2Mfi9KJwe8P2zKDq0DGQR0Ozgfdf8R0+4sgrDbka8Y8QDfQ+faBAR00984EULuSJ0/JQr403VLA1HyedSuJZCjgmCqIU3wbbwTQaQQ5BlFW4/czvGZ+ffbrMX2nTSknpi/WEXA6dZKqLu4gSTDDISa1c0JGYbTYOH8DAK+9pdxRcBwkuejioC4CzSzUCSeWCrdlzRUbxILhQbImffuU3JWwwbDQ+BNZZNVmlBP83hiak1JmLIJQcjtGiQVBDyuDf37hHfXBwFzH4Q9D/G42bOmIGDYyHM2PsFf6tAFAe80P7HQw/bdmy9EwUhV5swRLyBtzZGYv1uBmJmJh1jj3m4IJMv4ec1fzskMR9i/UYCUlz7v5nIyX5F/H4DE0+l2RJp9x/FfCAQso4BdrSuy0JSVdxSQbTrgwIzlO3bog2jeUHkJfryZO+yxu+B490lDCG/jG1UEHLAlCNgcg3B7/+CTfomxXof3O41saU52NMb5arA5SOpvQcDTDO/30/zEpgIIXkYBKWtgf6wlLck6PbGedh3kXV9wt3V9q5XReIjz9fuuqZb0HxNB/yEEVH74mioHtPeFixD5w8BesysnlaENQbiSgC9v/yZgMJLSgnXFDoi2ykAKWwQBxRsIaFwPhRD2BtdBFQUsCejnJ1wztfW2WxGQnhsQ5rTq9ElnrVdGi3X6jgIaXQPXSMfmUUgeBSwJGIwXs4QNEk8lT7ZBTklMFTbtLw0adLQbo2KZnhhuOgY5s0YRha0FrnGS3DOpi0kR+dF55rB166JViaBkXPA+a2k62Y7+iQKupyCgc3ex/3ALIgWE97uLJ8jqpljv9nEAIeMpyIbHwUFVC1gRcCpeRDbrezxqqRZZ0HRxfhr6WabBY37HWTx0Wiw5BU2QNcyF8HyWVTY9PmtVFDC4zXG+RvGlT3Z7hvN3us9EJtoSyLnv33EN30HS5XIv0XA5/hAwyu8maeKmYEFLknd8okafnNT9EHCttN8EDOMOCDiPU5P65vCeUaqBnNe4zqi/PQsRidffSEC502n+KQT86eTqshtMs/YAAfe93HlPhOcEdA9OPtKC85K9E0E3Zqf1lQhqd4t0V0UBBX/RYBUBy24wtWAqMnfjLQbVRIiSgO4wBnnKWsCyG0w1EX6oarOKgF/dYGqZ0WB26+iI724wZRRwSFexigKW3WCqRNDb3AOxzkNeu/gXAatawF8EFIgT89BW5lUiaElAZ7G7JlU/0IqA+dLOq36gVSJoGQXcJodDNRH+ayJE43T4TIT/NRPQYyuQ0jlIjt/Z4T5Y1QJWMwF5IqiXzBTS+i/P/7eJ8F/dYHbhkioCukEA8h3Fg+XXWuanFrDsBypI67+igJyA9XYf56c5y/WqFvB/TgRdd+RWRcByIsQ/diK82PzfIaCiCD/2NfDbo4A/3BB0FTeJ7ssjCLNoqiNjcFmBgGcCyWorEBB/e0RZS9NYGsmPljHcxQHthRSvm0Z3YLj5cUI3rQcCbg8gi327jijrKwZL416gGuKgP6bzMMb2B8c1GWnOExPbqS5MXRsEHAnXmG5KH/vrHtaJYTkgYHby8LoXg4Bn8kE4NQUBQz7SYdqYjem2m35qAcfNVUBr68mjeDLIs4h8jTb7NQgoOx8C5kdBExJXpZGR9GM+kqIP0o33OJ5M6YNYjNcSdh5Yf13kIyqGI14beAIB3SbIdevZ+HmzxVvMtfoe5fGaD0l0QMD9psvbu/B2NqrTVYyr13dp54uMJWYBAh5uvkNnJdCiqVuoA2O4iFw6iXcQ8jBd5UZud0PKF3cmxG4IAl6WD5CwmICAYYH1TEd4ADg31yDg/LbWjXqvO6JL3dOitGOsVaM+jyI6jWQQcCfyoYaH2TsRNFFvhWOoayGmszXA+o8zENC1ZI+O556epa3d6vcRUFEa8n+MAv5DCPjT7WDsJYjnGH6bhUtTASF4VK1v8yHuepYX7DyTPFLXm2dGuqaorCOYEemB8CHgS/QSEGnSEPy6AuINyYqJ8U6ApFNtxDrH+5g0wwQBsxrebz1BLLf3bAphdJ29CVhGAf2VBHLWF50pGcdLgwX3Ta7wx7mErEb+IeCaLWfUb1nPKAy864m1p0sQc9prRH4zBnnuDY1PeF5IQvg6gEj1LchodXwhC4UuSNdoWCnImX+igJElheR6d4kFm9hJ2HWr/V8IGJ5b83ciaEnA8JqBgGUUcNjiUdDF01HZ8wESqn0VhD6P5mv2Wl2IeocaCBgueFQxTyPqGQ0+osLIienpJKF+moKAh7sLAjZNvK6pouBfag4n6oTI81ognijN56yuWgsa3lu8VrGD9bzuJgioaELmC1fnTUBdj9vMb8yVHbsecH7dNS7y4MWHFM6O0pQGXaEVBbrq/D4CKkqz+acQ8KcfV5vM0qinXPE7ez3tcso6A7vPj4zs1/VNwG5RgDANPxUrAmr6+RMFtB6SRc4CBAz2a5BGfi41GjLnIdC4AAFfBz6FXZ2BhKOnzO1XH+CaqL2y4KF0RDa9hR55rx0IlmcgzLA2AanmXRCtUwMBzXqoUi+/36NwugChvPPBINVY86nrR+vEViYIOHyMisxvuyDaDdKrCBg+hiAemSCgaxS3KBwxnkTCCdilKUgqrmVi895SJXV6f7JQxbcE20V1ndg+4LWLZ6y3jAKWBAwWF9lhm1ZNIae7uAlht4bz4W08RhYtcfyvvVUw0drL1H/ifV+sg4C2Pm2Rs22BrF3ejtv0hjUy1QLnr2HJA0a9y4AGu/TJaGbKIKXx6pGd/0VA2p6bNKilvAHr7Iq7seH1ya23HkLo8kGl5gAEHFzdu0DdF86XTZ0umc+lwPyhdnVY/ZzyRNEtyN7LsX/adwzSTyGuQbv2GwmoKO3Wn1IL+Psagjrmdv4hIE8E/SJgcWQP5sjXi1I1BK1qAUMHBCyHAlYE9F1brBJBa9dEZFUU0Fhc3HdD0DIR9BmEkd9Q6q2oigKWBKz32wKrRkKUBKzawZRRQCE+hL7YPoM4bUlWvmoBqyhgNRJC8F+Z/drN59ppzMfCr/4aC387L4PvWsBqLDxPBK3Gwm/zpesru9orqtrBlLWA5UiIKgpo0PZNwCoKWBKwTAStRkKUiaCvlfoZC/8eCujjeH4R8CsRtCRgORa+agjqKnXC+ZZBwDIK+NUOZsSjnr+igBUBy1rA4nlvCa5h5mqVCFrVApYELKOA0mXQiqoo4KwlvQn4lQj6aEj/ZAK2/lcI2BAFpfXHdAT94cfVUyoQneMOyDU3isRo5jMQztx9ooCR3fRpO7+CfBee6Ngeg4CH1VBjyZqBgL0LT+R0a58oYNuPQb4LM9hUaZFijC/ymC57Xk0w4AS7vUC6PBzrQuwF/slojpp4XWD/6SSnxBDq/Qldpmfs30hBwMO6C8K0jyDZlc+V30+bY8o3Ti+bCjv/HQXc8Q6mqcaJGOpdjVaLAgRUbBAwX/eTioDpqYbP9084vmuvg+8X4QkC3heCTaeYz6BY1jnRmqtPFPBwAwFnrSbOhzYGIQcKtr9JVx6tBKknJJsE6z+ZIN3RHulRfI8eitFYHF26rDMG8nZBMIUeLq1Oh08UsLnEz99vZ3x+m/m5kcirkE71gNcCxnQyIm0W0c3gpD724IjDEQTck4vtjZ586mIWvwmYtG1VNUze3iarNXrRNK7zqYbno0PZ5QAC5ifsv+b77yhgurlhfdvrzKPr2NCzaev6+6KADVH8uV7bv5uA0g/fWs2Z5ZPaeIIM7goEXLMQZEuHYkS1sSOy82PikXYwn1mwO9tKRUDz3nmxYLXDX+LTA9G02ROE2TggWiCFMYcMiBJYi6Qi4FDcgYC0c/A4+gKpykTQYLgFAbVxuCIvCqSI2neQ0zqYKVneAARavRyFhTUpIXZ9gTBmkfOZB/UZacPgGVFxlk9VFLB31BtZOH0o7yhgv618CNive+mbgEEfxyeQlJIxUoWMsibW65v3kAaZL0XBrQkipak1I13ugIRbJc/ZfiHNqd9viYw6KbbnntOQnI70IWA+7ozJeNInCuiNLyPqUQ/nb7xT1kzqd4iswwzkG0ggKk3TEWnru8DIixViLfM+JSupS6yKAl58b0p9aYvj7xxxPNNh3aeerwhZFQU869sFaZt+Qwh0B+fLbddxfr0j3rdsJWfhAOfffqntiF41fN5ZmSvqNyKcv90e54+d05T0udyKwmWI8/H7rimp/VMzrP+0KGA3DjX8Tm/4m1u0QUDBW74JGDZTec662k1+E9ApeGJjcQAZLRGkyBKLWHbsvAkYjlogymiDz/dj/LZJOM1Etq3XVfyNLB9RkM9mA3ZqTwZkHPavrKoFLILQJ0fePaPgnIEw0wVIxSwQMFwtZvMqCthnr3sW7k7YfknA3p3PSBi0Oic224GA+mJcRMFuDlJNQxCwr4tFFrTbIGBX51FAKbhFJL7w+XC9NCoCBoY8I5YMQcCheQPBMl77t253dLJTwvudIbY3Xtx7pAU1kK6Zzhw2kXHrGRjRLaPVAAQMuh8C0nqcgrzFRqHeaH5n/nIJwpW1gCUBA63GZ0rsFnXqra44f6c9yGx1L0Mykg72X1teRdY8Y39lFJBEXjt53oGAdt4GQcnFz89r934VBaRrzieVmtKAhk3efifZ2nN2DV84Hh8EDIcWiGvvL33SrRdIPWhg/zcfx29kD3yndMXfR8AGHwn9p9QC/vR/qzRoYlRTAb1N92+JoPbczumrFvCLgPXH6CZUUcCSgMp++vdE0GEsCFUUsGwHU0YBv2oBy46gVRSwbAcj+g8Qq2wH868zIcp2MF8dQUsCfiWClrWAVRRwxvD5siPoVyLobGj5fm2uCKyqBQyFu+0/JVyzrreYjaqOoCUBq1rAr46gJQGrKCBvB1MRUO+En0TQkoBlR9AyCojnrCv920yI+nH5TgR1C1HR/20qYBkF/EoEFXF63lMByyhgWQtYRgHdYm6/Z0I8gnEre8+F51MBv9rBfM2E6Oj4faSDSewrqxM/vuQTBaxqAf+pc+HF9v8OARsNuf3HRAF/+Gsgk9k7ETSeWyCgugXZNoKqZ+mpCQLuQ5toox5BvmAJAqrHbkC32VZj01z/RAE35xfI8uyrDh7c+mM6WkeDpW0nUA2lzhM324rOYlbnUbzdMaaVp+jC1J/wKNoer09PU4+mwh0E7LjY3n3aAwHNGQjoR0JMmRHxwe3LDwFXN6GXJfK6uzY8BSTdyU18/s749uOrRptjbAixMgQB70UMAtKOD0Vwi5Fx6KxGtOknDCS9r1qGYB9tOjYMPlTC4mQ7Yb3nBp5r09kLBLxd+yNaH/hQCJsTtowCnrq3TxQwaIF4m3jNo6YEYuW671GuxCCb2sP2er0M5JumIGDXxfnpF7ZHZy3pCenxtMqNYRqFdLd2TIida3Eydn73TcDkNAYBd5OHTdfaAeulcmyhxBN1o0zLYm9bqAatbZDwIvUi/h+0AyNUIodO4YTXAkprx8CZi+l+WPNaRm2tGtthE/vfunqWJOLvqwVsNMppe39GFPCnxwK+Dh2frNuhJQTTi5Mz5ShNSO/1/5YI2m25T6GKAhZGGJG7nYCAvSYefxyTR7G0JifJYv5NwGDSro1AuPo7CugPCpBrMKjPSW3OW6yKAnpOfUlOnw9xeCxBrNsJBPREq8GCVlpTWTR7JWSOJyBY3MvX7NB8zchVb8/I9ww7Z9N9Z0LuYtOIfJPyE1sEnk7daNlkYVbH+hmFs3ciaDrC8XVqr5TU4wKv5aYzZ7MIpO0mwYeAkZLyikblQ8BFr76gQVMVI/8oYHutLrBaEjDIUxBw+wBxVVlsCHTlZcaRu41IP+piFszHIFiLD9GoooBdck6sc91+CHgWHGLpQ0vJjbe8g2kZBXyGfyNgS7WI+ksNj5dhguOv17wFDduqhC+QDs4X9c2YhiNLEHxpPs/Z6uDF5PVW7Sjomby9zniyIs2KRRZ2ps6aiVs+9GK7bWW+rOa/j4ANic9b/zOigD9dC0i8Q6Tqg4BVFHDHO2xaqyEI2BLsNwG9ifAhoNbUNHKak3sWnNcdYopft6krHUGgLLk6zGpwAqogYHhXZy12uXR4pXoX26tlIEx2XQ6oOxu8BN9mIFIZBXR0/UPA4wyk8rZ1ENB1QcDbPe2RntI9Ci5rXss3skxi0QWk06xLXkUBnalQZCQr2H7PG57J8aIiC7UnT/TkiaCaOLplflYDQce2ZpDnRyCT7NojFjFeK1gmgpqBrLMiexlktsqxe1MQsHl+gZCv+k0IwyGOL5caChmqehOqRNCSgN6z9okCzloLhbTJDAQ8ezi+2nrRJrWe3LB9F9srCai/EhzPTLVxvmqXAXm19oeAroH1Dq+HB74TllhPLW23aDBf4SbsLmdvArI6zm+gJnLOrs6HgIHRBtkbBQhounUQUA4/BDRn9l0AMrD/koBlFDD0X9ffNmoT11Sz86dEAX/6mmq9XgO/yMR6Vg2FqKKA0RnkKQn4FQUcvGy9qgV8LDZ/I2DVEfTXWMCSgFUUsEwELdvBVImgZS1g1RH0FwGrRND72aGKgGVH0CoKWLWDKaOAJQHFRh13NLnxIeBXFLAaCsGjgF8dQct2MGUU0NkrIN2vRNCqFrCMAlZDIbwlyPQrEfQ7ClgOhSgTQf+1FrBMBP0aCiF6kvOuBRwyJ6nawZRDIb7awZS1gN4qkYtqLKC864GA9/pC/UoEteMQxCujgGVH0CoKeNfTqKoFdGw8QVcELGsBIdn5OxG0ImCZCPo1GN6uy4pWZJeRX3cYiNs8uv/MjqB//b/lf5eA+Bbo/Cm1gO0fflx1uw8QauzyxMvZOjEeOxDrrjA9i8e99c64vq5Eh04AAr4aIE6/lQW0avEo4H7sD4wp7+h5mTWZMO3XQJDOOBpTtpoZUbxMNqphdrsTulptPjdvoo4qAh66B4Ml2hiE6s7LuX2coK6pzo0NdkynaQ3ruYgg4HaM1wfP4R0727hJD60riLmRe9m0f3msDdxzAspmsh6lvof3gzzWaNW9goDiHgQU1s2Esv1dE6anEASczLIRnS91TUiStt8yarfIpnXywvp83m7mkYDAV0nG8eCJcG2wmzyi/XIBQk0irJ9mmUfbOQiY1lP/ZAynXZeyJvYf90+81q4BAt7rZ564OQXBxiNeKzhtalGqcmLGOgi26XRByH7h50YR+Hzu4AUPDfsGnYxVP4rwfgECtmSQUZ533wSMQ068zrA5olx3tWx63IGATR3ru612IHGxWA8Mqj8c2jfxZZpk5hrnSwehd1r7Q0AvsH3KgytO8x3f97+NgFJLEP9fnQxfRgEHeQwyWBslZ9kBhPPmNzGjngJiRIfQr6KAYdF3dNYha1QlglZRwGwrTclSZYmF7QaI16BlQm6UgoSqfEuYnIQTsoJjg4UPD8Qy/eWiImDwNPF4tmSvNdndtpRVUUCjlc6or1wbjAJW43VI5pTs01KMgr4LEgUeJ524x3o2ZxDwnJsT6rX7DaxP5UMg2hOdPAUEpNYqF1nmXWZkPOoi87WOcmJxfwJiPs1PFHAVeyBdnQ+RMFv5nAV1D8SMcEH5a/YhoJbIIFTkOiIb3e4h9R+1F58TaCsVAe1dip/PrXzAHtlhRENxA0Lv3fxNwMFxKUQVAf0ujxrOD0JUETB06lMaODsQ+Pq4jaoooFMzcPzrVf4moNteY73tDSecny7JWLVxwT8cHF9SSCDg1BEEPMk4bwKWUcDQecxPrMvq628Cbg5bnkgrgYDO8DdGAaWWKP8pUcCfTlpLIpBtePA+UcAk2erE4utDqAiYjnsKuccGCGNcLy2GJ0xWEbCKAh7cukWDoA/C0AlEKqOAZsMBUYL1tcXMnEcBe9kjq6KA0UYaklprvIQqCmg2Jj7ZDo8CmhH2Z/ueXhHQV25X/FnrS5BzKd1BvC0IY5xSk5yB8yFgS9+a1NdAQL+/mznMGBkX6kUCSFb0QLzGFngajHktHb44B6yjX0C8hwQCXnALZqHxISCFbU5MAwTUnj4IqJ3x81LvzhNlZzfBN0L7HQW0ZB9bHa07Ldbv8yETs9qTBbmC20t/tMH7zfQeVVHA5WTaIvbo3KJQN3D8+WRfJ2vTwPvrJl5rwcV6RwGj+uwdBXQkA6Tb1WWVvfTGm4BBfgBx985hQO5NKbD9DQiYtUBAp379ELCMAuoRv4YTDQRMNni/jALiO8MesFNq8eNLfjcBpZYk/1TN+p/WEbRMBP2KAlYEnB5f0Vc7mHIuYDUUYhuE6nct4FIDiSoClh1Bf9UC/mtHUPecXk9VImjZDuabgHoXZCoTQbOGN64SQatawDzmhCsJWIyvf0sELTuCLuT7ezK8o+rO/D0XcGxIWUVALcCNtpNh+96uB8KVk+HLKGDVEfSLgGU7mJKAVSJoORm+S/ejX8P1F1VDIfzo7lVDIaqOoP9KwHcU0P+0gykTQUsCekIzH2jC+eJVHUGrKKA97nzawUzkuVgNhfhKBC2HQpRRwK/J8O1Vp83eiaB/EbCKAiYkxSBu79MOpqwFLAlY1QKWBKwSQc0R7sD/RALK/zsEbLbb8p/SEVT64VrA09InuiZPPZrORiBgQ+yDQONYz1KpAwJ1d3j/lI5BPqZ0FWMXg4zHdcDbw9irgWFvHzGPgoFodgiy+FEMQjoHEPA4AwGLcDWhtbrD9scBCEbyDGSMpx8Ctvw4oeO+DcJ5sppUBDzvsZ6kaIGAFz7U4XqZY/u4PEdG2/4QMNHF1dpI6hHWM0qx/dW8IB6V1OgWSyBg8QIBl8YsofxugXz943pkLG79EV3uvLZvX6xahrqKHDpveh8C9q88Cti3cZPtdnH81wvItZoMQcjFiieyWg+Prnr0IeChLbuUF2cQsPfC+XH3eH/rpQw3aR8EXEq89u/S1aLpvsejcoaMz1/qPWE6Vv3CGI/7IN860NnUaYGA/RYIeD0MQMCn8iFgvjxiezs8wxjjIwh7cR4g4KAG0k3GVxCVbN4eJy4GxrO2cmibJGYUawEfYtHkQzfkPQjpjdU3AW9WoGfJnT1+HwGbbaXxH2+t/wwCCvpP31rHFyLNTUHA82ues+PIexPQT64KCIi7CZl7egpvAvJE0K8ooCJ2QJiSJN2JMmdJ556QaU0bWZAJi4TNVG1CTk9oRL52midsIb3m5OnbFsNDGmDlHyefRNBLH8SiiwWiCXf8fGQsBsyfh1PSXrhVUzGZ75g2Nef4C7qCgFNZPrF73QIxR7h3B/U274hpg4D9fr3JQvZQRDyeTkDGRU/k3RFBuppmzmgQunhck0KsN5tNIjLdUIqCTuLM2TAM/xYFHEnmggY93OoC9QByzbYajv9gvbJgl4GAXW2C4xNH2P9Kmw++ooDU4ImfijkJSL/tQD7pnJ/YrnYHEZ+BwALdm4+YuPdSMvYG9u9LC2KXcwoCSiAzyQSiqfc7UX9wEQTa7+fzioCD7RXkthggXUUBtw9B8NsuCK1fJn9LBF3ahxV+M20+pEJ3dmy+4+fjarYECu6/MQrY7AjKf4wC/kMI+OMzzH4RcHae7UCog0EDBQQMMjZbM1etgYCjyY2F/cVFYcHmAuLl/l2oagGvqWmT3gIBfVEFqRQ7xdWyzgv8jZ5AQO/UAUk8HQS0DiDadGhZ5A4efNDI0VLYSQYBtWCHa6RxAWFqgaWTuq8/sJUGCBiHIKAxbtyzsBB4h8/l/U3A0B+kBTukPBE0igqhImD72b6SucAPB+MpCHhKXgykTUC4Mgo4qFmfRNBTMRsxS8D2u1sHBM2GINLkegcR9dsj8x9T2WF9WXpHAf0GA6kaz2ntm4CtCOtl/gKEG+sdkRXzqULDBo8CRryWb2Ht29QdzUDWiJMv9M0uaWPe8bPXwHp1+TJ81wLaDbnFxO6WkRXucfzM5+uZ11rkLgFZ/zQAQc97c0imj8dOeqx5ux0JpC4JSKOevGZ28iGgf+Oj4keLV5/YTMT7ty0+LzrhOxE0rE1mv63LLq6phvKnEPDH62s39fdcwCoKWCWC7rO/t4PZ9x/MG9NMrxJBy46gTtqyTl9RQG96u4r/RsAyEbSsBbTbiv0mYNkOpqoFFFrS/F0L+Gs0vHQGAb1V32m9CVgmgpa1gGUU8IuAZTuYai5gWQs4u3nNKgroSH0Q9l9rAcuOoMpm+BCqWsCyI2gjb/N2MjwKWHYEVdprKfoaDV/bHEGwMhH0NA3tdy1gGQUs9Be9E0FLAr7bwfw9EbRwhBer2sGUUcByLmAVBSwJWLWDuSxq6tdQiIqAosETT391BN3UrVFFwHcU8NdQiLIWsBwK8dUOJl4dJlVH0IqA5Wj4qiPoPzYK+Ncl8t8lYEtuKX9KFPCnR8MPollA53ELhDoeKTHcUxPEel1BBGGy3hmDoUB0qNc1Fi+DQjU6Dn7+qnVBwN2mOzDu/X5Md2XJhFjmHTmfjg9CLS5GlNxeIOBayia0beXY/mIDQu1ufkz7VdNgcZ6BgG4mJLTH1RQlNhVz45nwWsFY1LOpylTR6C1Bxo3og2ixgs+vV/GENg8+V4+6/s7oBNeQdnsRhFy/iAxBWzFanycg4CFQc2M6eyR0MTUQrvkCIR8MxD1lT8amkgGyDY2+Q3nK5xbaF5Cr/npM6Fi8dJbUFyDgjYGE67gJQslz7D9Yzjycr7gnxK/8cTLOvu9RpvOoZWwTiHVtenTojlk0Hc3WvMMoCLiKAi1LijOI6Q8Z3l/Ncf6Wdrcw1HQWUX4Osb/UKnJDuscRZfGVR1XXIG28zRzKnB7D+TkRj7pi/ZdxEwScp2vdeFkg4H0x6GXTW3s9MJzs6NLtuTSjaX+F8xHbIPTeMRlLkhoImJp9n67RlA/lmK9+HwFbsiz9KR1Bf7oWsBfzv8Ro1c7CxHYKZokgnM7ruGhwVFqsbqVvAgZzOx+w1ARh9Eb+iqoo4ONsvgkYzE0QRZfxuj+tNwRasNqczYpD/CZgmQjaC+tL6tXdFgunFxBwZC431FvGUuR3jyBbGQUcqH4jCi/5TWdefTIlNzmDpFELBFxKnTkZ4euZ+ZPXLGcigaymdW5ktA5ANnWPx1cj15pRFQXM0+07Chic/XnBlqNwRvYgFYQqEfS257V7ewEEtVRlzR73dE6D9gok695AKkHaLsnoHcWIdg8Q1UxAPLcpvoQqCthQzDGxZhmGvzoDpp15bV5/IAph9471du+XgOy7AQIeeSLqNr3j52s3AY/zOo9CPg5Yjz2QsnDUvI2Y3gcBezWbny9OxrNUD0iNRRC4jAI2ztsVaVdeuzh5Oi3Wv4F8w+cI7x8krDfmBFeLfTsLVhN8fmB5a+oNt2Lkx0sQ8HC6z2i4GYOAhznO12+7ppT/y9/ePzARtPfD15TrgnSaWAhCRcBRwmvtPN7OhXR7VxHQPsg3FrzuqcLifQc/v37dBf9x7lBFQPvCCXgZgIDTc6qTMQQBaTmQFfYYmj3yjga2pxsgiHDfDkl/dV6CvytAwMX5Q0DKNBDmVDN18sLFg/nCHgS8XLYaWXkb5LzgRoBrVOpje+5NCOs1ENCcH0BC//lkQWSDaOnmmVPXAwHp3LMT5oodbO+i3ISAuSCd3Qchhw/jgfVpeN+Tlz2yO1cQcLGWB0zJsD3Pv/F2OMMPAd3zBuQ7Otj/Rdjw0eujOwvPOtbfeYKAzmQGwlliKuLuPcb7cgKyHu9XlWXipk1sseVDItp8/0/vTUDfS/G6jAJ6ryb27+5nCqvzRNqussf6SgIONr02rze+R0GfQMZrezIkT+wXWaA7V3wnaR2L2M1+RKHTw++v0br0SJvXcc1aEYjbL0BGJvDE14iv3y5wfGayFFmoOfZva7HU4E9+P9UH4k8jYDkavkwErdrBTFrmJwp4vTkjba9pRkXAr0TQci5gRcAyCljWAlaJoGU7GKWZilFVCzjR6/+XKKCz3XTyioCtM6/VKzuCxgYf+sBrAasoYDUU4hcB58vlm4DO8GwVmr7XbF+42iCgZTi7LwLa91OO7Q0vIJUbgVTGIt99DYWoooAlAb8SQctawHIoRDUavk3S6T0aftuc5xUByyigs5XkdxSwbAdjX5bXvwjIR8P/igI+8v0nEfRXFLBqB/OVCFoSsGwHU46GdxeRrWjp+OL6teX8lXmH7bVVEbCcC+jeXx8CfnUELdvB1HrtZlZFAZNYmlRRQG+zztWKgGVH0H/sXMBfDPvvErAjtH7sa+BPSwQNDjFINwbBpuoFBLwpGQi4FEAwIwUBj30eJYwsDaQYgYDTZRbQsX35EDAczz4E7B753D4rGtPBTEFApQkCDnZ8buD8xBM9RT56Pn/ElA0dg01HeZdH6UC0w87C/qwZH8XeWcV0s3O8vqxBwKfTjOlIKxBtp2F9Kp7C3gRUWo91RcDr1sb26x08eNcNGTdBawECbpcg4Hq+Smj7IBDueQcBb32sb8V7OCRH3t5GjyOHDpaE7csvrH/0xHoP8w5IJmxBwKY+G9NmXeDz+gWfX3hXjzbDdU/ApYX1GxnId2sfQcCmulYNzc98uukqyHY4gIDCMHOx/wXIJmR4fRhmIOTjqbF07PuFoeQMD7K9NvZnzik33BpIeMonTEjuOz7HMGQOXZIFtjdbqwOjZs9GtH3yKOArL3TjceNDLl5eL0u6Oq8dbDCXzu4dBNzMOQGvGc73rQ/ynvFMY/jNmU/5daALqX7o/j4CdoRO8w8hoKD/8DWljCYBHn82bZAqB5GC4pDwwZEN5q9iXrH3AhG7fvvFKgI+tpMRdeUlH4owk8tWFWmVCBqIDz4Hr/5KiGmrhhA25gv86V7SCU86A2mEHO/fvMOiIqCfiTbIl2pr0jdzKSOrxdvPWCAgWzw/UUDncEjJm2hiFEgpr6VLrAWxuvkU/OXqWjB9sgQBk7wh+BqvZUzsw5uAYT3JW4z3zSSjsf0QULNebwL6i+F8XRHQUJrYPwUg1lFbYn0Br/ibLUHIkoBqeAEBh028HgXWiFxn/cpoU8fjZejdJ9R98PYx7TB/E3Cg9cUMNp2fWD3fBtQXbSGrCGhnOB9lIqg/9Rw8Ll9x/tS0j/0VRS1hJC+n5Mz46Pf4yhM7d50PAaM+SKf20xX1qAMy908gYNbko947TTx+Hn2cPy/c4vyvLm3Bl87znEmLywoEBqHDoDx/m+W8ImCYtpzfR0AeBPxTOoL+dM36s3vRqd8m/I3pG/n0TUD/CpKpTlsG++e3yB/1QZp89NLJknMQUJYvwEdhOdTtDp7ROxFUBgH1ulNEQZGAgMeF9Sagf2uCgG0nHZLpHgVWRQE345TwfoZrRLCwv/RhGmTXaw9Gfu2TCDqoK9jf8gjiBdt6nwZe+xaFh23nTUA95OR7idi+tmhcKwIG+tkesUcLBBy0+FCHVxOEKmsBrcJ6RP7+PkvYsMGjjLULCGqeQMDDGNtz2zmvhWzjeIYRyOvK7B5VBBy22zXewgkk9FysX4h51HKoPFkoKNY7Cmi3p/covB1wvor5vk3qSb1lfsoJl2iWSs7BAhGvG5C5Jh8sMtzWMwrXe7nFbn1eS3kFUYOw+XcCdiNO0KY3JG21L7LwwEDAWAQBPeuCn0+HIKB6eankDRZC5q+v1xHbTOsD0oatBwsue3x+6W9BaDkThGB0+o1RwI4oin8KAX88ufovAlZDIc6qB7IF11f2r1HAioDTbKv5QnoGgX51BH3WHDGq2sFUBOzOxeyrHczXaPgu7nPvjqAlAfNT+O4IWtUC1m5/tYMxj/OW5j+24fdo+DIKWA6FqKKA5VzAMhG0qgX09iDg11CIMgr4bAw+tYBlIqiyHj5YRcC9ePd8qam/hK+OoNVQiJKAZSJoORfwqxbwOQ4/UcBphs+3lRoIWhLwX2sByyhgNRSiTAQt5wKWQyFcrWHn1VzALwKWcwEftRUIXRGQJ4IKxeYlfBGwmgt4uvBE0NVr+D0a/isR9F9qAb8SQcWH8w+OAjb+eu+/S0C50fzPXwP/kCjgT5cEs2b/TcB02lQTo3NlIJzt68L0loGAMxn3zP3qCALWRRBQJzmsCJi6EQgotoWYLqM7E6bmA8S5Ko8x7eoXI5oOZBBwlDYndJ3qINosB6GKG4i31wcgYNkOpowCrpoPPUtrGb0JuHuqIOBpBQI63VlClykf3b5wi8RYMxBtH21AwLnV3RljeoS0dQMQVrusyehYMaPTPeBRwAgENKcg5q0PwiVigf0/pe4Y25uBRI69Uoz+0Hew/zOOX6nxqJ3GsN7BUmdTjXdEDVv4+S2eU1mVCLq9xR6dTKsnxIsCBPTY0aOrdcPnzRq215vyKKE6YlHc7WI9vVnTpc1xqmWp3VAdA3sFGY8NnL8Vn8snXY4RXTpXCCGNQUDpyUdItXA+00cLn8dCHLrONyyaCuJ6YLS8aESr3lXL4ucLpHMfON8nrdXLptMhth/vQc5sY5tR3DyBgPMFHwoxXDHsb7TWjTS++nTwD7oQp/ffmAgqN9qtP6QdjND7YQJeh3xu3Z61Mz7NT8RfGkg1EEeiEBz2+FOqrS9vAvr9uTKoagE9039FVSKo7E9AGEMHYeKusmbeqzPF42dXYn48AgHLWkD9mDQyUmsg4HVvLmlwKFos8DeyyDaD7YZseSUJ4UMFaUJ1O6+igIE+vr0JODA2IJim5zmj3n1BVjzG420ZBfxFwDCf5m8CeuG6yWhKIKBWM+ekbvcg0r0OEt2W1py6rbog0HTvzNnz/BqRtZtwgvIo4DMHUb+igNf0siTrMvhbFBAP9S8hWPd5B1DlMsFD9BwEHNk5Hm9vfHs0FIVwqYJYmi6F1JNH2N+N4bUrpWPStuKHgFrcmZH6dLB/KVkkbNG+p+8o4C5VcrbYTEJyewkIu01AQKvhrWiQC1IW4FMKuIC7p9VtY33dAut7qBII2XZAwOMG+yujgKrOaztXCj7fze5zcgfu7yagjH8/la3yuwko/nRkvSnp1Ou/wPbpEwTM5vib1Pe3glVRQN8Y12i47N0iWj9nKntMOn8jYHHw8JCZgIDhSZ2NqiggWzpFRlHbVtgq8DRiiyFIWe/OiN3pYpE23/J2JT0QKe0uA3IL9hToeQH55mrdJPsyf0S0ca87dlYPIFg6uwuUFCDMYgHCqBR9ooCBduhT7/ICAQfRJwpYJoL6m54955F4nbpW7858jbD/evtlkjFpPqLQ2vOhEzIIqGc8WfteXAdY77JPluM+Mn90lh129fmQiMbxHvldTiihbuB8NHsgmTjuKGyXWThf1xkIrDtWi90HQY3UexsE3Eo4vgmdO+Q461tZD+ywVrztkh3x2rxaHa/VPc7HIGo+s+BRw/kqCVhFAYMY683bRhvb52Ts4cZZRQHLRFB/OwYBG7uOTd308sgqAl6tC8j9qAlZEFyx3jIK2JOmnyhgeEtNkDIE+a+d30hAWRIaf0pH0J/OVvnXKGCVCMqjgM4md77bwbhydB1UUcCyFvBrNHwVBSxrAcuOoCUBnend/U4ErdrBtM6vv0UBSwKWUcCqFrB380ZVO5gqEXTywF9zRcB/SQR1i6jTqhJBv6KAFQHLoRDhkdc2TidUJYJWo+GLGtbbtEYgbTkX8KTUve8oIKt58fdo+HnyOv7bUIivKGCZCFpGAb1l3R591QJ60QYELdvBlFHAKhG0jAKWiaD/RsByLuCv0fBe+gL5ykTQ5iD5RAFpf/h3AlYdQUsClu1gKgIuTFusooCFZoCQZRSwHApRdQT9x0YB/7ov/XcJqDSlxp9CwMYPj4bPWkJAl7GoR0l646PZFwIIpzJdSLtHEPBVwz32bocgIMM9yBitmiFl0yYIo8T+wMhdP6Z7Y/xJBO0VjwntLMmI0q670Q1pEOHuUlNBNPYAwQaan1A+2hgskR98qMJRTuiQt/UsGS/Xc2N5v2J7aRcEfO5BwFj9i4DLBR8a0YgnlM9tEKyjrXZGgMsdhJI+iaC9s8xo/XBNFm+2IGDH96e0Y3y0utvD56URryV0GozFdQtkE+ymQ5c+CJnuhMIxaCOAgEXK95fzuYgtEGs/UD5RwLjo+nS8zLD/vPM4GcNx5tHl4IG40kRVje4cJMxGxYeAhnJ06aBvQcBDnRyj4fnvKGCyW60Ko3XDTfQY4/NT+1LkxnQL4m1aLyYk2rUg4yhFDpYhYHsynxNY781A9IsMAk4aIF2098eUR7WekJ7H/PyfHm8Cps9CJSMLWEIbVQaBDzl+f2nb92njCyD+o/iNBFSarfafEgXs/vCttSTgYLr7RAG98PJOBPXFFQhVtoNhPsMNcfmaO1UiaEnA8KnymWHC9m8EXD14LR8nYBUFVBLpnQhKjjdfs5PGhxTMuyBg07RbFQGNjQYCrnnU7uEteRRw3MgqAro6tl8mgoa1hfIm4PDZfQqB6M4KNjxt3wSkJm9nc97zuqbXrhkFo/a8xdoba0H25CFGodIG6YZHEGg40T9RwPZLG5Mnp9j/qp2vmf7io+pPSxzPzQSpSgLaq1zMgvpGabGiXseDaTfH4/aKD4FYHuox2doCBLzPFKeKAqqHk5j5p5ZzqgjoibmQ0UwCudb9+4Q8a4DHyeg1T5g9rH8IeBnifOmz15uA1HWcgtWvZkBszqN81sZ5RwGd5gtELQloT3E3tdyaGAURT3zdn/D7M65DEDBJcD4eLd5oiUcBfXGrnJh3Ced4vW7j97nA9n/fNdWR/pBaQPGn62tDv25UBAwewfXEHAkE7B7vRUQ051GlJm9/4nY/BGzYlk66uH+wMDl2RmxFE5d0/QQCysXsnQiqNXOQ7H8kYFkLOFh3hTIqpTLvtiRccyBguNawP2djGvibV/DtXduDgEF6fxMwlDmZjnL6SQT9FQUc7oInC+uzKzGrfcvJ1Ysn84WnnTA90rC9c/dDQHcbgoxhBhKNIjlh7AlyaRPrmfmdZOawgQACGnceBbz0sD1H13Qa9kyQruaBuKG4qOP4dnhdJoIeeyBgb9/5EFDLQUC3FoNsgXfVqyhg12S3LDhrINizfemSNUxxPJmA9dTcg0XebfIh4PDKh3JM9UfkP/t4f5P9FQVsGfYI56luETsXILYQyXgoLeoOmQbOb7B/2u9EUGu2EIQqEXRKE6uqBQyTGK8vwaVP2uGCa7R4yL8vEVRpKtJ/JOA/JArY+B0ELEfDV+1gqkRQ+/YSqo6g1jMEATvPe1RFAcvR8GUt4FdH0IY8EQVv59mtr1pA73S/fUcBKwKWUcCqFrAkYBxYi6ojaEXAMhH0i4BfHUEP4qz11Q7mKxG0HAphxzvl3RG0jAK669OnHcxXFLAk4FciaDkU4qsWsIwCftUC/ooC2tPXfFdFAcvR8F8dQf89ChjgeMtEULl7sPxi3gGp27U5abgPUUVA293jfHy1gyk7gv5qB1N1BC0J2LH22L96sJVqNPx3IuipY/nyY/Ri7rPL5xDyWsBHbrYi+7qfFV/tYKqOoGUiaNkO5p9LwL+uof8qASWh3ZD+lHYwPx0FdC0W0C50QJC6U8yNUbM7ATlWIGD2AAEfuUC0PTlalEqjQjf6TAhptRFAmGTdHRhLVea1dnMmTMddTjBOwKvTMLJU80DAeNaf0NY0QaSM1/LZjX5CJ/VusOlDWJ2MwyLC5xtzELDTVueGQVe8/2rq+PwTBKwxbP+UvnQ2Dfno+PhgY315F+RpOd2dsW+ykO7CWM/i7UAdGTMlZnSZGIYQr/cgYG+Nu8terINwkYHPz1u8Xc2YR8UmKQg4ykHALNqAgIch1q8cZhO6L84fAr7yLp9DCEImVwnbf9DKpwtIzCoCjo9dEDB6gKzhfq0asib7tF2LIFufRxVHXtOly+4FsvX6IF1FwNoMhB4s/MIQHzyx05NxfCUBJeExomOwAKmTdI394WmHTpOIRWmNzxl0omhMG5mPejeGxcBY10H2W7Dple1qPgRcaiDg6gUCnmFJyp8P3g7mBTLKtz4I6zj4/cr2qvW7CIhr6v9Ds+1/SDsY7ae77N47AZnXQVsI2AHkeQrmlLT5vMEqAp50EFE9W68oqNsKsXYajqnH6CXQdshbMcgdkOVgSrzuB4R6LfB5b3SUIr/oL3ZsvrES8voaiFYL5zt2lg8g1nnTisL1ZdZi221nS0NRlQRqcLK5W2lBzrkBAuZ3d8Csu5TSoBWJQjAcgKhVImhUvBjNxryWcH4BAZWXxPwpH5We8YiEM9s3M+zFabEG894EDMYRju803oJAZx5VK3YgoGZNxmQUcxDwMORzBVWQrx9vpCzY3xWRad1wXSWCBuYLBGwK4YiGc/9DwCQEcU23J/FKCQdETqwJOVv7EwU0fSuigYzfBCX1PMc3Eidrey9kvsPb5+xVa07e7ikJQePlzlnQlWbUZ3ccv8p7QEZ+GJKT81HzJQHLWkDjjv2F0ThX2OlZn5NVXESBtA3O30ivT6nfObUzGrVBwO28viH9JYLQzOC1iJm2IK/I2ywIWvlvIyCuqbb0U112f3cUUPjh+9Td7YB0q5EYUby1c0bJBX+TTRcEDMTrOwo4mO1umd8M8W3aY3fjm4BbM3VpaPEoIFuDGK/pxCBtzQk4OONvrmWANOr58hDC2f3qMKFZt6soICUDPqfvvA1oELMXCGqBgGUU0L3NQLDgBpKWBOy7XZDNHIJAwr4+eBOQzoBMMjn0yRk+sP8Rn/NXEtB4cgKaU3vOmlNOwM4GBHwmIF28Bxk1//SJAvZ47Z0zHTwF/96XqYoCGiPeDufFEzVnbp3R8MSjcJ2mPGJK61wnt2HfIxq2UxD3CAKabArCTWadFrvuhnXqdmMQryTgtnXrkOnrN8HfPfmoduugkpv0H4yWCtbb3h9sGoR/EbBoTHRiff2RUXHE+83HEJ+v3fn+RbxupCCdLsiFEDz2vN1OQ/PIVgcF88OhfWK2etHIvi+EjALhittrrg2ot+3g99VsyW8C9o4uft+RJf+2Fku4puTmT/33/+8m4E9fU9LGMqt2MDZb/0VAPhSiqgWsooCvzj37IuDXaPivjqBlLeBpDJKUtYBVFLAcCiH3nkJUJYKWUcBqKIQkXfD5zX35TgQtawHLoRBVO5jzIS+0fezR92j4MgpYzgX8igJWcwHLjqBlFLCsBawIWCaCNs+aEFW1gFVH0F9DIeazuuO3LflvBKxqAaeRs37XApaJoGVHUEG7v6OAXwRsroWn8D93BC0J+DUavmwHU9YCVlHALwI2u4vBv0UBy7mAX6PhSwJ+D4X4VQtYdgQtawErApZRwJKAZTsYV9JyXbNn2oeAvcL9ZxKw+b9DQFEWf+xr4LdHAX96NLw/C+kSCiDg0wUBs70PAqWmLsR3tTgZ6+IY0MZpaNHUOYEQ2rgf0ia8gIDn42pgeAHIdtsSH9oQgRzjkfwh4HgEAqbqNaZbo81HvddAQCF5JLTno+NTRQQBlVV3SpvFEOQLRRDwEUdvAk7rdxAwmazeBIzrMiVGKF8nlK0lEDBe+DvDGx9B0msNhIx5x9FauNIpS9sGT9QEAf1NNqXdusPYlFGRGP0Lj+o92yDdYt1VjDP5Lt30CES9BSDgtQ8C3h4gcdyugYCdGwiYNW4gVGLj80UUg3gzS2PTobnKDaEve7ShLdab70DAq3D1aaVxskk9bG+9bnr/h7q7aVOVVxaH/4EcGEAFhiAhiLwWoMBMREXxBRUF+fT/Qnvt1Wfv57nOpNc+95q1lwIhGs2vK6mCE5KvXIkx9s+CI0jIPR6fjnilZYvpaAG35IT934lQsxWvLOB+7otgjGwkoHQjDjwP9z69DFMdduKRsAdxhKQM8ReV3df4fhWlptEPAYMcyfkkplGm6ymSdV9gf+K3H95/17/e2CHUH+ZJJ6vW+oME5CRB+kuKQhD1p1Ms3Q8hqI49IcBtkDx8oK1ANRSehrerLNOBa8EnChiQPRLHi7QYNHnblWEUIgE3znkNemUJZeh29ZEuR3EGWjtDEsrnTYHfQXEKRnJEAm4vckHDBdKJkdEvAh7d8ABmNRvRUJ0jaaKz2BNwha9/Ng+Hsqjfu8bXXAn6Xm7p8XnbgHsUcHori/eW4shLQGGcQD9RwDQQZzgJnI3KQA+w/fdRvAH1HuDxcEQCvheCWivEI3ghEtBUDzFYiYQErDPnSMmt24KiakjAxQxJFXPDHRhtw5XB4dYTNRe+ooB+NpBVeve9FFxRQ5KZNfbPrs+AatgPngYLE0nKHgYSbtKXjQ59JNfmiO01F9tfBAQLSTpfESTwVtzk9DYarsGoF3j/7yigfMH3x8mqfnrZ7wWMVaMAl4nYvh3dqNQcGzuwlRavF4P8RUD9LIg0eN57Mu+0A95vi/cfXJCgUY39+Sagzxb4A/7nxtR4/Lekg/npiIUQDBnQmudwEnNFEpyHSEDr8WyjoHogKfgLEnDWnh/4GZWRNDoTGKgnEwkT7qwFPdZbFyxl/iLBpEIClrvYgGnXE1CeOiptVwcKWuUhUSwNCbfQnw7Y+xWJgqkgqXSWIAGNCgno1xZeb/IUDNDvclMGww0S0IsFHbRXgYRpbr8IOFu3SKpH94uAHu+/Ij++4/O+cn2AqiIJfT/4RUBlXT6joM2QQJyAxPO4LRJzyPUZSB8ZEjO6Yvvtqt9LqMQmuLt7n75mj4R6goHknc1/EZCRUAFFCJ6R743W6oeA1nH8KsPN2pLpLWNDcJb8kwTr7d38EFBdVg8CYk++WzucgjnSsP/cHZ5vPOoJaPJ4fZbjGDWmIQOTp3j/hdJH7agrgnfHn55PFJAzPQvclYoENNU1fmfMrQgMzWjLYG7ea3o3zhoY1oCQ8GLfUyodkIwKj9PzYKCvc3rK4xlY0hS/I9Tn/c8RkJPE8d+yEPTHx1RPwG8LQX/XBfwQMJ3e9M9eQLvh1+ZnL+CHgL/TwRB/w9NPFPC+PXu+vFlz0bco4ESlHLVXk/XxP/YCApy/MoJ+SsP/3gv4bSEomWxe1KEpEudNQO62fNBPXUBZ7tOt/Cbg77qA36KAkxng9VnhVF9RwL4oxH8Q8F0UgmdW8lUa/h0FfC8EfReF+EQBf6eD+RSFyPKD78vLWUc8usPzHYcdErAKCPlkBP2kg/lNwFnn/Y+MoP9eFzDqbv+DgO+6gO90MJ+iEL8Xgjqc5JgfAo42gAStNvj4vRdwcLTG5YeA67GQ+q8Z15UfAr73Ar7Twfxz9wKO/28IKBAy/lvSwYx+OmKhSkg6J0ZClZciZ9IKCfd4xkgEc4EE3BRJANVm3pc2l0BnzqoM4SRsNJoZrWKyc1ymsCeNTrPppgV2nicxVI8VKxP/8tLZdSohAZUIz+86SKi7nSDpDJHRFTdXanZSkYBVoukkXSVFwVbzfuGiJOkke/rqmC1w9EPVlEjIvY1E3UrYvgOfTslqniMBhaoJsX09wWQHCbg2JR3OdWrQJGZqy8SYruBm9elcDqciZdcdEnJ/MJBElwYJOF32CzVD0KMs2GH7vfyChGUDJOc8giOzfBrDkayRYEqipmw5kXy4Rly/ENbH9rc724dzkCJh9wck4KTPuHlcG7RMxT4j50NDAhbGRHtHCZGYfORDqdV4/LprWmaJFAlYi3j9cortXWSXBexFjpKsK5DM/DxyoLQHtEysrK9baNElXFpRI6vTA0xmLbE/77uZFqVCv9B0oq2RnJfKKFe3BfZHN0YCPob9Qtbs3qeTOWOrShoxmsweyp8joEB4WfxLCKj98E+rzTwkBglFGrY7JER5j1dgBzq+9ZLtqjRkfTqT4R6nk/xM7qdXcQxsc+rKgD/idCyI4zWw9C6UMLXzCn8gD+tPFPBDwCNBIs1uDyTNa5ofKdy6HUzTvi7djdzHdD6xDqC5NyTg3Rrg9K/RtmDShCefKODs7q1x+rviyIeA+QOJplf5i0BU9elgduEKiRojwYIDPt9chjOw42pUhoqIpLyssg3YacSVvs336VIASUiJxkVhkiFZIe1icE4bJJisyRU1WhwKXoAEhNe4X0hK4uKzEDQsTng+pw2XSFKcCgSpL+tUmh9SMA9XJJm5kIF2RpwAM2qO+NN+IeacxRHMVORQH5VsqWmI+Py2RgJeOienQyH+IqBvaI/iQ8DpOuJxurlEkreBGH0I6D+eTk332RBH5niOZBVFfH/WRnwGh16wv94ENC5IeNuNkIADguSEdrv/7AUMLmu8/uXkbUBzqknkZxre358bU6PJX7IQ9MdLw98d6xcBH5mN7Bafsw8BYTFYV5SerkMwFBsJs97aJnVkD18vtkgYYZGltN7ePHDTnoBtX2Rh++oJmNQvGtbzXKf+JNbAZX6Lo09Hkhy92AYl3pHoEwV8zPFHwnkduihY9+lokrybgZuLDfHDk1RT3kCiaoqJZFNrPN6+W3Mwl/UTsbftizKkZxO81nuVgF/EKaWP/QPckfsqg7rqiyQQy8BfHwMJWOjrlG5PoYkkOiKxwuCeU7LP8PzcpaNh4t+BLik+7ywrJGs2QQIOD0hA7zx7RiFb2SmFl6WARcZ9Rs+egNm9LzJhpUjA0LqrdECGCqgsRrIt+zp+jfqSYK6fHySQdTwfTPo6hPOmocFzI6VUcJGAdsi9SHg9OjpdP/B8znnfkLDYYX9eNksRmDTu+3uJZBzesf9mevCicFjbMg34bA2KeXxFoVCssb/qLQW223D4egcJfGvx/O6J4f0+CPaP2XVI6LmL3xG5YP+x/bVCH1r/WxaC/nSKpd9RwA8BP+lg1qdfGUE/6WD6uoD/EQW0iluuvTTD/uwF9HzX/ioK8Y4CfiNgI6hIondG0DcBv9UF/PeiEO8oYHcyeOquz3n9VRRiVryiDwFPSy38ENAetxn3WQj6LgrhySfn+B8LQd97AeWpS8iHgO/S8COHa8pvewHl46CLPlHA88aK/2Mv4IeAv4tCfIsC6lzof4pCuOFGwvYLovtVFOIdBSSNYH/Swdhe1BOsTwfTSTgmPgR87wX8RAGztTz+EHBwXWF73wtB31HAz17Ad1GIdxRwrOzH5BsBuWjTRd8ygn6LAr7TwYgLi/TL1mvz20LQf2xdQH7yf0PAESdP/pYo4E8nBlZSJN1hHuhlMn8iAa3m3pd6PyDRghgJuFuuAzjd1kiMzm1NNhysQ7iMH0hCJiMBj/h7B7v0qdOUJziRuvhRAk/aMpI+jJfJTiMlgQPg+TO+QoI9h34KpZ+yKAvXfs3k3F7BlTyQnGmfgXM32OHzlqeTxD3BmM2K0QqegyUS8HhDAmbTdQK1stZoyo2RgE3oR7Bbidh+69nX7ZNGOhxvOySgt0NSuZ6E51+ESLj7FHKm01kM5zGj2H4JCegMEheqc6NHK2/cLwQdlDGUutPvLTyrR3ajSMCDM8Djny0SFtY+km95x+uzLbZ/xjc+kvmK9zebFzpTHOrD7c7TMnv0Ubiwkjw4FppG0lGfoRM2ax9OSon91yQ7jqVFT7pzh9evcmhZoeyWcG4PSNBKhZSddSRqPTjQcuVPCodJ0O+tfBRIwEJDEh5ItIZrIGplsvORsNIFv2ceR7GPAm6QgPIACX3ObzTKcgnJOFxdAI6buCeg0ch/jIAjnid/SToYjvvhf6usBC2CackhAfdJPaar6SGDmX/ly4CTHyq9uEIA86jrSlC7ekEf53MC9Jh0JLT7mmGXTZiDtx0hod4EDMkwB23TIKGK8eNIPc9agfpYCjRoYnx+tBIL8K7yuIQwkWSaKcMjqIaNBHSkXwSc+rlAYVwNgGp9tbwZ2/M0sPr0NKoy3IEjFji91C8SR7lXv1BUHfZRSDnnaFp5Jsx3jzEN14uNTieb4RbUwZ4jQddHGSflc/u1EBRqp6KHO5KNevqIBmaJ7VsJeH47MAQSJBN8/XV9LnA6LyLptCv2R3vIlqD6ayRcfHC+COg8TSRg8swXHwJa9xcfgU6RnD4vLGBqTvGvo++MaSNoSMb4SEiwj3Mkn/rcgJLJIwrBHcm8NbE/Da9PL4NTC44+n0hIzU/w+m8CatvzHrxn8ouAd3rrwFuJowjhjP33cvH905JEjILpDq933NwOwIqKp7BP8Hxq4W3B1kaTKAw1vL8/N6YE8W9JB/PTBPS3SDpNjLkouB/WLXVSJKD6atsyuPNIsK37GoIetA+CTLk7dFsNDZiZaRP5C1XM6ZN7+jiGbi8CprnOaTUK8fit84uA06nIwF6v8Hz2pifgrHPB0IeE+Lt0bdIsuEWg5LSLwtX0XtNThgRUdmJLwwfDx3aIBFSW5yYKRU76IqBRX540OCyRgK8FEtAQmlf0ISDhV0+g6gMJWLZIQP/uGWB79rMMmyEScCLh660UGgL3dF3Q9oIEnIkGjlHliUQ7DiwT1M0crz+74us9rk/30rnPErI1kvE0PyvAXsUTz4/TVeote2IqfEeh0WydBq6owLxaINmuZ+yvrBvI4DU3bG9SICHbhabh/W6aKDg32N7WPjt4/qi/PpVNOp4a2L/DAgnqj7A9c+UkfxHwmeLr9VjD1+8UvN/gkKu03HQVaNdtRyAF7K/bsF94W27w/dzL+H40+s0Gz6FIaGeJJCRsiITWb1wJSmD/ucXVI34s/i11Af9IRtBJMP6VEVRKY/uzF/CTEXR7FfRPOphvUcCu3jzLb+lgPnsB33UBPW/rfu0FnD82qibx+PjfCfheCPrv6WA+UcDdyVr47dXkyScK+M4Iyt+7jjruJFe1e5Mt/ZYrHtGHgO8o4CcdzHsv4P9nRtA3AT/pYD4LQYnyqy7gm4Df9gL+Lg3vzaO60mBlXb/2Ar4JKKqd7TfzCvvjd11A0jB83lfuxYeA772Azp3WuVa32D8fAq63PXH7haCTAWvJt7qA3xaCvusCTuZ7fFwukLzuRnA/GUEdoq9ljRjPpU+EYhJ5yc5xNHbo3K8ooC/nusavwtQXbuY48l6V/VUa/k3AbwtB/+FFIf71P5b/LgHHgvS//7T+U6KAP5wORlBwonMwQC9Xe0stmPRKkGznrF+o+UQCvu5NADty0sqsaZCAi4MdfQi4erCdw1K0EVRLGQl4Zj3Bjk0C9z5vSypaSMB8XeL5Jo1epkDUlD2EywpuusailXRFQm2KWQb1caGT9DRtj6w9z/B8dx6JsnshAYmOBDy9bkgkSS8Kxj1sPL8/0GgmDnZHRvdlBBXdIRnHOhJty3wG98vBiBKnQgLyebKC80LCZh76uoPVrV+oursgidZTUBlzkViFQpGQdNgTkLv3RRQu/cJYGQk44ZGAt9cKX8/3pesldQ1QHYhGV9EO27++lT7sz4ee0BnojE0lgPMqRbKdQyRgKd097C9PI9lxiv3j9fkLTq2MBNyfkIBS0SzhKU3x+NekaBnCeAmVixPtLHfwetclEnV3rmmZUgWJtziskaiWj+erVuCwkz3bwTmaYPvUCp/nRhFer2NGuVqRYsFYgP15cHdI3irD1yteAvBgLhJ/c9j9OQKORxz3t6SD+em9gLf2sABLoGIEXoAkkPfDNZiyKFD/+cR3Fo5dBMb0hNOhxOzr6PUE1E0g1FdCG6hVGFtQJBEJ89rkNZ2O+rpzaYqk6vaPij5OwgqmVirQcDHH5zlD3INKdhOcjnk43bpo2hHsxulHdv7QqZ5sdzCN1H4v4cvFiWdqbMAzOR7JBUiaRS0iAcHqIl+4rMdUHxv4UfEKoa9vko+pJG/nML33dQedeqDjdBcJZ99KjoSLqSPTYR1vQVNrLvKffZGEdtKlMDuZoyhYUrmm512I7atu2P43ARcnbK83kDkCowjP1zIh/hAw9Pc5Tref3gqnz90I+6OpU1oJ574IqMCXoaBje6KtsQAcKXi9bYHtpyCuQCv7vX2kco5UN4YbsOzBKAofx82R3o3DBtR6J0Rw64s+JMJtAfahwOsnPYFH9LYHa51ify1fLt6fWGqIx+OEhMYd76/cndcwW0q/CHin3gFmUcBHvjPsib+2kMCb84RA5mzUPzZdHY/6bQB/BwF/etHao372keiUK/1bv1h5nePjWdG9aFCfkYThsy9lPuKeFGJLAtqe8Hn3XjVl4I1EJJWD3+7Tm91Rf9UiOUYBElCZ16/IH65qnc7dPuOokbaRf5jh84ut5cJcpEjAiY5EooNbCBbVuhKWU7zeTn8i6Q4ZEu38kFpKHhoDb+c2xN9skWDJ8ml9ooBhYIkyfVU3C3TV6WiwspA4czpvYXboSSqk0pHOXxmeb98+CXg+Pi8bSEgvPbaINXd9pOd1huQy8JsjtBV7QXW1T7fSXtoo2EyxvQcjNL72Aio1Hp+amQpWtW9o6O2RsNEUCagvhRfxo72k9/9wwudvEZJtNeyLZKymMmhc94zCco7tL6tQA+1uNfgdkOP57vzZxfYQJOSD5g6Occ0Ac7/D6z9n+Po3Aa29iuQ2Inz9m4Dsar2i0GQ4O8j8uwKQ83wE45nEfaKA2mrAUajye0EzT7DBOj0bEqoh9sek66wvAu689Z+LrI9HI+lvIeBP/1vlXRr+Q8D3XsBPFJC+CP22ELRNlk35yQia5Ibmcyr/JJ90MPs7EqQtj3z0WQianw+eL502v4pCpBvR+xDQszbrWluuheXXQtB3afj3XkCiKyT67AV8ZwQVr6ZA7eeslj8LQT8ETDIkjARxjDO/2yNyvcNa/RYF/CwE5d1fC0FtauYLbTXNgs9C0M9ewHcUUD5cm+gTBXwvBCWbvrS7MpS+ZwT9FIWI0+FXXcB/Lw3vDPt0DO3gHPiDk4P99V4I+kVAINGHgIcUCTyOhV+l4d/pYKRJ/qJuViCZv0UB3wR81wWUkg0XfQj4Xgj6TgfzIeA7CvgmoB0kfRRwj+0Zn/Z4//+2ENRjFpL5nRFU4J99htc+CvgmoCjvBPLP3Qso/d8QcDIWpb+mNPwPfw24DAm1Gyx1krEnEmvhItkeecCirDqqNePZKITTw9fKZJ0gIeR+YrkrJ31RggYJOH6QFTxOuh6l3KldMG0rJfCcRQZNHGlqsseoT+/CWUg8IYOctftRBhdSsnJ1c5qW3TIk4B5KJOfgiOQKDrsMypHOovR+Bpk5Dx8JRwZ6mSlaX6TiRFMoPA8JeFrtKqYM/Aj2wyGef8ojARX/YsDeuBpRNkhajt2vStaXpqdlokp4/etBQeJlDZKpVludVRkS7ZDJeP6mL/rgbPH+T08R72d3UCvGtvcYdos5ku51LXJmOz7A5dohgSV31zJdvQBcVwSvvyOFzg6rBonVbvr0OBG2h1Q7H85bXiNJd0KSKeYdCVk6WrmqPX/MxlayhNumX0hab4Bj87W/hGPU6FGmjPH4ROn3GtIXJakzKIDxm0sMp4BRmu5wEsFmZnSGY18XMY3n2P8+h9c7OoJB0jBFiRcukvts4bw5fdp4fDwhAZTyHvt3lxfqHyPgZEL4/3Uh6D+EgD9dF3Cyj5fguLVYhtl6oNKbHK6BdUMk23H8MKm/0JYwywQk3+OW43Sxwm/v+S0hUTgqpQWtNyGSTLdGJXSjuqWcvN2Au98hqd4EbGeHHGh0EUqIZYejSWmUMBvkkxIJhNMt/rk9gsKPR6U/TDdA+dmwJ46OpFvbbkrl83YL83rLE+DsXKbZAgmkH/yuDJpIVmlTIXmmnoNke+5cbP9waIPH4nHpH/q9hOPL+QCOIvFlYAVIJus1LGAaulwZ1P3evOVzmIF2JCMSiKe8pbf77QBeUuM3R7BGkqoqEsrWS56G9RCPH263MZLMJmWgXPHOktxC4koxEm5VYf8MUySvZaRIwHnyUOkqPyyBPa9I0HWGhBze8KvFmLy4KBhukcQjgiR1vT0ev19uKqoP+6jg4C4Q/1Ei0ZbEWIKeh3wUHkR5TN3r9gAGrLC/t3Tj0Hzph5BExYCEooDtvYZaDgo9icQXNDx+iPMfUC8Ftue1wMfXrVeAOdmLNGAVEv/PjSlO+lvqAoo//Du1Y0ii2XzA0+CiSWPqOyIS4cYh4YwLPracoQZKOkTCGIqU0py/zcEmQyTFJLkdae7GIUwvj47ABuyKZjNvDs7SRhJVomPSp+MZMN0ZSEr1gQTx508f5o+sJ6d2B8q9ngtQ4dAR/IQjSfbjrQVWNGrLYLNB0miXeAZenbURPGUkW+YbDljc41n6KwnJFYhPG8fUrYt8bnw/0rV1ImAvWVeGl/Re03SPRJy9siYCJ8LrV/7BBlMKkFjzuY3Pz5CIajjtcEwZ65R2w7MNxlNvy/B6tQtK2n7vnBg+SXhr8XjezqZAr3pD/bKxgZ5PRr9wFJCw86rPKDraajDXXk0USv35HBw7wKK+rqHt4fGSaOn9/t2GBO0O++s2RwLqZdCVvpzVeL64w/PxcktCJ8HX05IfgBNemzIEDV/vXjQXLBfJGQQXGft3awMkToljRGvuHL0JMYP5POfKsGX4ermJPZjdEiTvosHHaSTafV1DfL95rf5z/1aZTAT5p9KW/W1RwHHXmf5rNBiS7wScNx2xW1dOPxlB33sB3UMsOR8CfisKYVMkzmcv4O8o4L8T8L0X8FsU8J0R9LMQ9HQId/5Y1UlpF3ZdfAgoXWY8+RDwvRD0Q8D3QlDdGC6+ooDJUJQ/UUCJ4O/WpyjEbwI6lwoJ+N4L+I4CfjKCPrfDr9LwntRJxacu4Ld0MMONt/qKAr4JSALt+p2Auhh+1QX0rKGta+xh/P9EAb+Vhv9EAQWxdrS67oJPFNA+BUhiM+nr/FUmRz57Ad/pYLiy4Eqn5nNdu7hb5xMFdN1ZrWpPPYv8yU6c0C8CDjLwX+4NCfsm4LsoxDsK+CkN/14I+t4LaLsWXv+9F/Afng7mX0Pkv0tAUZzIf8tC0J/eC1gt/QVc2yujq+reHtltLqVwLPdItFcALWuPUQT3KtLISu0zWlaDZAF32mekPGx2wF6un8FZHyNhJF9F8oTrFezPMwN/ZMdTh107uoLqojGajlUkpo/jGu48YUiyidIytt6t4cRpSM6ZDTU7K2QNdfjEx+o+UFmsUyTjEH99kmcHFeu02Qp2j62GxJs1NVsNm740OsdokvFItOIqGXDaj4wyOx/bMdudkjU8nRRJdlLgyA5hk8JV39AyG6hgMjFPfDgt730UUUZCTVejFB5TB+9ns2lrFqko30dX0jKt/LZgy0kUwH7+0sqslJCwozuSbreusP9y0pp9GbgAHqGE15stejIaPRFPNaXJxkPSlUXTL6y1tTIt5juZhbYfQ2X31zcrGLPuLMVQLnkk4HOFxxtW40HB7kjA5NoX1XjQpE/nQqMVDvEF40+0hZNiGFEij/CxuESC7ptyRrOX0uZMraUMjhegJDNXSNBs1af/WdxZmToZEvhP/bSKoiz8LQSc/vBPq8pbCWiKLkWQbJE4k7mBEMs4JMiCGwASRUxBN6+kBP9WH+l9JiIR+5ENWrDOaczfSrAldRzBhjoyfU2MHShCOKbBcO3WdHVAwimrIxKNSLVMy0Q8gVWlYhkIW9mhN6M7gbe5j6MQ6COnY/15BBOaEfXZycXH537hp78WyjAqkVCFkyHpuIhQ2Mxrk94qawuasB0ROOw3Jh3kGsDU1icl3KwHDqUzEtN5zJCUmyuSUBwgMW39zkfBoMjH9KxscyTcYVwCbHOOxl12BjPhRjgdXw76VBbGEezhjKfwnLoLWqVZClS9cxGQGIeqqAlroJcpXn9cyzW9X+M1WAdVoEhWvN6VPFOwVJHvFwXi+U7Qp3/hr1wJxlnGATg5b8FT73j8S3m0dHv3djAPdiPiJzHez7k1EphLFY+zBwmJ+3xoJai8O44CdsH3x7iuL5CU+2m5GKp4vYV53oB+aiSKv6ku9s/ueUaS9+0pnYFJm1zE/lvmYuTzZLP4Y9NVUeLIX7IQlKM/PKbYpbPBHUz5EjyKJJBNJAKFVRfBdnyX6XQtMLCcGgm0XEs5pUG/l2/ftkhC26opicQYzLVPykBO+qjdFIk2U2wk4awvzLI7dnOYWpNX6Z94fF7pM4BOLRk/Y5M9knI86BbgZQWJwsJD0jzOmgdzgW+JL51tmS6WWxPMykZCEn9dU6NFAmni7ElgdJIcejQ7D7xQJxEcE7ullcwEsAuVRL6f3ntSGi4oE2yvP9HweXOtISH3eyTWq7I5SpvMBouirIN4IRV0zgsAc7d4Ud++9mSSzybYNtdQQCK29GyIFI+3mhK6Cvsj5I05GK1LEKObe06zUUjBMZ9IvK23LujtdVBhbt2byHcbPH6RGwZ4lzP2X3PE9uw3Zw+/Y/B433r1+5dTJHD/f00a2GO8/oLzFLDCAbZ/C/j6JS96oIyfXRkojeNQdy5dIbtRlS7kGN+/2xPJ7WYST/3Zs4/iEiS3kgD2XzK4t7T08THOnnkSCgM8/s+NKYH8LVHAn46svwkoHqZD4vR5x7VX0bkfAroTT861k6axLwLO8dP3IeC7KMQnI6hXb72vKODEt+VvBHR82Cw0j+88v/NmHP1EAT0aL5Ew83H5iQJK82zjD85TEn0Wgpa8t/T5iynQT2n4TxRwg4T6RAHfBPzUBdytrS8CNpMQifNZCDoIJz5x/xUFXE7FxfeFoL+LQnwIuDt67ldp+N8LQYmyR0K+9wI+Au/2PSPom4Ctv2noJwq4XsbBZy/gJyMo3Q5/LQQVyzz91AVsHdLRDwHTRRh8Xwj6LR3M79LwbwJ+lYZf3n4tBH1nBH0vBP0QcEJz0NjQwvO9ur6oxgAJ/94LKKX+mHwI+E4H864L6I49fP2bgEOHCqVrjwf/yL2Avxn23yWgJE/IX5MO5oe/BqrkEkO9TViUzq5IsHZmZ3C46YxkaxcJtVDuSzgeXSTMaYgEKa5JDOfTmtKUicqClTu6gWoeIoEec7TKPkRynbl+IeJwHizYYIvkO6U3PL+aFUdW200ORzJEIl753Zjp/GgD1wOSM7kuVY6ZOwkfrwyDppq019mCNUi4kuD5SYXPT0y6hn3FI0mrHRLyNMT2l43NSLozioo9Dd+Ew+M+o6vx5KWyPeD5C+2l08Q3kXS3x30FR9/q071oSNp64gdwdwRs3ypHcnX0ksFzuddJNp4VHNO3JIEi0fQo4f22Yla6juDiLbA/8Ipjdo+SEB6Wx6JEKlRg0W4XQXEd4uvPF/XI4gvOw/dyjvN0Q1JzVlZKCPfFktLV7lGo7HmZpbC7PpGwoweS1xraCZztBq8fxEjylUt82NOrHqXjfq/m5IykPiRzJCZOcHIkOpGhGvpmmfH7/vkFEm8fr2dRGlVqwTRZyaGeXZCUeYSvn853C9gtG4Ou2AWcP0ZASZZGf0tG0J9eCOrnNyQdceQodI+Iv0u6LWA+OPXpWkabIyUeEmt2NDkSzkmNs+VE24HLHhyB86FPNaEPK/CeLZJrLCJx2KJDMo38SRlsU3dMT6O4BGUhI/HmIpJDlrQrsCOVI5j3RRge9uEM9uDc16lbDzi6drwr0PF+TMOHvWnpQ48PYDtIMtibgwX1PeMEbpojQS+3Oqdn9VCCtjpPytA69eSjSK55sBIJ0AAJqgeHO1AdyRTm5FHQTZadgMZ9Hb5hgyRSxHgP6kudEP80Gaj0xJ41GMEeSfhy3IKG8e0C1iPj+7qA7pEW22wNhnLiI5+qDkfrSNyA16RjPN5CoppxuINp0xNWtvB6dH/LQWlcJGhkD3D6a2oFaJeUJ4HTp7u5DvD6VjbF6znhY0zZ8XyE2ZTi/UjnQU73LFshEY0RhR3g/Rn1EEnnnLC90hIfD9qUwtYjBo2E2E2pvj8XOH2eyTTA+8+prZ9vYNnFKApkftAv2usqmIuOVMJCcf/cviWZEI77S9LB/HRpeOE59IFdX/gZyGvZoWRt+ch2ylE/OTkpVTQklz3hWhrsY6mmmoxEMgbhqwxgYsnUCIc5TCc8T4EmtU7HtQjgnfq6c+SOx986DQkyeHUlPFjt0LV+S2Ca95Fr/XqvqWmLS5g/h1wZCEfnSLldtgDTb5CgIwEJaV+FfmFmT54hSDJNHzGAe9g3pT+b3Y+0G4sRmHskT6AdkUDn7U0Bp42wPTdwgIbqcAH6adFh+86yTk+hEPT7h/H8501t0qXdn28OeDwR+3Qq3TkBbTpGgl3NXKUB/nDAzNs0+J1wwOO5ZWaAPYuQiEF+5/DXE0mJY5eLfDZZc1Rokaxse24JZD1hL0+DAqNXfDxP8H7uJhLaFdoXDY2ho9PgdQ6QeHNShvORXNBxI2D/20/8zhBaWaWTm6DBvFBeJCQb7N/7MMT2njvs3+Ue+7dtuDmEosqipeXi/S4NbQ6Kt+bxO8fMTSqEzwjoHqfLwXSG/X93nwtQOmtEg0v852pt4pjif2zDwl9ZGv4dBfwQ8FMUYkoI/ewF/JYRNB7fnU9p+PdewE9G0LFueP5kUvyKAprbzv+Uhrdb33U0tkHCvAnoiFN8/ltG0Bm7tZ90MO8ooIdTsFxjg/CLgJ8o4GaHhPtGwN97AT8ZQRfs4Hwn4JTvCfh7Ieg7CkiimIs8/ZDXnyjgeyHoJyPood5+EdDWFUnWXBZmXxlBGZGrryhgT0B3tXa4T13A917AbwR8ZwT9RAE/BLyFhHzfC9gvBP3sBXxHAf89HcwnCki2A13ruj7j6TsKWJC7/K0u4Le9gO+6gF97AV9W7I9aIF8EjAMr/VoI+t4LuFnFK587w690MHv3tvwsBHVgg0T/JxLwX8/9Vwk4ItyY+1v2Ago/PF1V4r5ognBBkpV7JN/0MNvAYSkYZXKwXjoLVZJCmYyRMLaMpJg+/RXs1ZqSzDk3BXOEdQFniUdSjNSiZktV2cGxDGdRthZfOZOH6w2c6MagyUtTW2ZI0g7qMjJINmkKnd2lsoCTSpGMm22gs7bC893oeEbT1n0t2G5RbqBcvpCIh/HUZDyiE+6DlpbZmjUyy20lQ8IOjTJlXcuxo3qx4bxdzEhK1i9gmzYqYD8ZIakGS3XMhAWS8O5qepnMSiTRfGMvYM/X2L5iieQShrMcyt2aleljCDI7r3creDxLnaRnG0korpHAt0fSp79hrc6MabSEUzTF/pv7kDOwRksop3If9TSwP1/NLIbqckTCOQ+oWO5eFkjIBtufnwuHCWN7DddhjPfHwR5Y2REkczBAUh7DtmXm2Q/hWSx1kqwMJOz1hqTbrwgSc5qqNTvypgWFe7bxfkUkdpT0dQ9TwaRp9ELSq6NZAbvCRmL6JRLZnksJ3I0HEtnTiuJPERDHlDj+WzKC/nTEYnNDDHmEDcvATjcVle8hEmPxkCh4MDSpekWyzeaGUAaTfmFoahtVn81QID7fRxisWdfB/KIhIUn8qGm+39Zg5jeZwnDp6XQAhwc4TixGoSVvVVo/4w7oSVPoctXvXZMuwwuo6B0KhrgtaFTfOjCb3YQEKdnqNJORiPOBgpPS0wAJVSzjG2gZ4crQmD9UGrrWHUz1hKS8XTYydcPbCdTmPCCB4myBGnLMI8FAKoOuP99x1LfnXiIJEbI1jgw8ns4EOfJPMySU0HljMO2NWPq8PpDpoEASKiIRKIgp9se21EqYQjSi4ZQOUjpdPwtwJ1QsA3JBUt0C4QwOZyKhl+rWpG0fdVPcGh+fD0+c0gdxBbp1RR7Y6aCm8RnJrOQK3u/29XSocbzh/SwPchkkNd7PNLf2fdr7CQVphI+HBO9fud+xf7dbbP9dzvewbVUnii6rB0cT/nwCRYdBCckNX+912xbms37h7YQbjGldH1okeDmI/Akd5n9quopjqg8E/B0E/PHUFY9tCrP9bBLBocEZ62x0jvEz0wkkjLp8TDeX2wrYrSeEM8cxFAZdBuZVQLJwrlTQ9KThZ+S6HZHg7MkVPQnnFbj6HD9z+aKuact5K0B48DQcnnAMjXJjD854JZJQfsk9G60U5itJwPc42aS0lr0tTIsLR4NTLNfUMjoA07gi0TxVTumzfSbg2BoSyiyQcG7ibWD2uI+RfAq2v7RiD6Z2ge3JfWx/2WU7mG9KnoRGkrd0ZmD7jZPBRXhafDw8eWtQDXFMgy5GYpnFoUQs4vXBHdU5nSbPALwhYimMWzz/dDB0wbukHQkshmSzuiGAeuAFGo6hrih38nxwdv3z4aBG0s49JGRcEAoPNDaeeRuBMnY74ptMbunkelgAZTjdB8+Rx3Q5RBJrnTzq9xrKR+ptwznYcZ/hc9JnEfZbbwlWTJFwMMT2ZI9xDWEwcuhC0LCVi+XBB8tMR8SX+v3CXHXLwOKQD4E7rVs6uBy2/cLQCX4bFY/iz40pnuP/lqIQf2Qh6DsK6M5LGTQXkFRvAnrDJs+/0sG89wK+o4BL/UZ9kl1/pYN5E5A7PfnyEwWMBQF88bXjiDNuNo62P2u+L+UWEuwdBTRE4WshqO27FvfZCyjLc0LsoK6PHwJ+2wv4JqBwH3alM9zVjlaaQuzza/VBbMOw9W8E9PanutJ4Fko+x9iotJ9VnWr3V19UoiegfRrKX3sBP1FAS7SPGr8Zgj9oTELtaHcfa7dluPZfrz0S6U1AaxXffClUkMS1nHOfuoCD6aCJ3LUjwTcCOvlOKrS7gcR8RwHtiDmVdmpjF38RbDy/SpG47yggR6pX5Cyq9fhDQMGzfxHwEFmL/0gH8y4K8Y2A8rGelLZiI9ENW0v97ighwa2iJ/xvAr73Au7mQvYhoHeoc0czznHsT8LHP5mA//pd+u8SkOtzrf0lBBR/mIDZcL2FUzuflZmaTYEZkXSAx9xDQt24IGVkhCSsYhMJ0zEkzcCmOzjYc7RGvsHxJujSGR7r5axMj4u9yja8dIKrX5llKt1fLQthXQJ+FcxoNl1N8XmGz+9hPCOrm9imTL1ezlB6S7zecL0v2KHG892VqUnSVxdUrFTX+34DukFW++JVMy6L8Ph0xuiKpuCwzm/2cBzvzCgja2z/lL/48Nzc5/h4uK9YZitHKEZ9qfS5h8/fCruE3XrKSHIwinFP2AyO9gvvf7dG4sUW2cNZKZCU7W6/YKylOZyHqRGlcrs3Wbwc5XAyJkg2SyiQqGtpBSXYM5pYBIlWxUi4K42R0MSYLhi0TQ4VEqxcXZ+tzLpyhK9PYkaz8RUKdmmVPdx3YJB0mb0q1omjLdwOYwP7d4kEP852MexpgO2NTHysH6MDHLwFXv8cI4nPdt1nVD35ZBXcYYwE3a2huEbzaHU84vuhE3pGUkdIbMPG/ueMywYeDwn7F0bwx4pC4JiaTP4aAv7wmLrGWgMWO6pRlOtIpmfStWAXB4XGteGrerffDnAi9ZiQcM0POMq2IQ/e/CridOmC00Ev9aewFHiljC+cV1BQhhOYgaaUkb7Cx4F1kGCuzAdlkPK+rk95okLuu9My8uePlo4WPeEkbYjEqf2Fft1IKiwuLxkJtR5ydNJuG5hvn8MIHtZzQaejmAPbIgjX/ITkGcpDETyTV8hy5+LrNzu8nsXzarlkDV7vFpQUVupeIfGibVR9I/avvxOJ+LfkeaTJyJOAyWuFLEaXx5i2bqnDJrsikbKn11Je33KgDUScHk6JouoKPB+g37hJX9fPSyn3yiowb6Mh9RN7K9PN8/YCx+MlGlY7vD7ljQb0J4fEfIQ+6PRwE8AyBhPiL0/bmm757RWmYYLtsQbPlh68eASml+D74cgeRwdTsQbnMhtQX3Lx/A14L5w+37F/V9QzqTeeTCF9bKIojspnQeVWfMKMTPD5bTEc43R+KCHpQ5kEGwf7Z0qpArl5V0gUnLA9f25MScJP/avyTxPwpyMWp+ZWgRo+B7SP7C4oLKwCidJHXi3eHVNxcHuAfZojcVqx5mhqCxVoljGKgmpVL+jI3MpgZk8cA9fN4EjnnXGBqVbh8bIxMKmxF28wFZ1x6fMSjtlrK3Sgz2QcA3erj8Qb2Rpm4+WEwOHyrKh0CFvQ/PEo8u+7QU6lDAk5XwQ4pnNtoNOj+TyAMjmTvpAInv/Y3J5gxDCgwZ49KrpJz+c+Ei6TkAjY/nliENAaXoqA9pDile0FzMt8HIWqNqjpMzAeYLCJXMKxr0WZnp9jJKQzKsP8MUjp2hQycGflK8J3Al9PD+cMvCbvI+MRPlY1IYH5aCRSeHU4JnfpMAe21ngC53yAY2SFxPU0Ccdkddo6dPTwDmCseTyenjYtDfhDBvowwPuNZ25BR4ZwBIVsBlG4I9ifkZctQJWMMfaHOhjTmRCuQfNmOAYfm41D7eN0jt9p8wVdJgNsb7ToUlCfvFj6leXWlEniGaZyv9/41jxqqmm3BslfyGWwbYd/rNbmiBsR4acyV/9tBMxqbe6/HheFBncdSbGrbo5PJJ5EHwJ2Wmb4rb9tiCdL9y8CfksHE7It+JL94ontAZLjHQUUo4Knn4Wg3DmEr4WgOO1qtbJGwnHz+5h4pL1xmmZp26+FoG8Ctsss9bnHXIi85QUJKCZ9grKN1EXuTEWivtPBTIB/lM7getc1Eh+QoPYG28vOTq1Vy3jgcxEbESc15UIbhtrSf40uPHX1o9xq7mjr+/J+jvfzJuD47AX+y7X/BwE5dz+i7mThtF8ELGUk4HBTj3EYWp4/pB0ScDSSFlruWaE/ShZIvvNeqrV9Y+D93hZIzlbH+9m2Z88fkz7KeLk5R20xEJB8tfIqPwQ0VCP2pcOWLx1aDBzNuhuRL23O2H/vvYDvhaBC98TrV5asfwjYXHci/UQBDU/L/WZtIsF/E5A7uOPSXdW1/iHgxFuTyMFviYVWe8PYH1U4xp1T4+b/SAL+awz9dwnIj9GAf8leQOGHM4Jm3O4CR72al6sweXFsZZY3uAuTeZkp7l5mZkqQXPKCkRVZTFNGq1kFx86d0RXHFcCc5+UJ50U8J+lcCnJWJ00DJ1e3orQpQmBL6XKDayLPaRayac6MW/KAy/iE53+CKjNuia8/60OLJmIZmn2UqkFCTe0oHTmaw+az5AzP49CMUioeciblpIF6biIpG7Ot2N5Y3+B4rqwyM2b7McNBHcMxvOHxinsANl/MarhkXZ/We4P3F9qzO5L1ieSj2StnWTgrkWgq3v/yGTiMLaQrXNrSpKnh7Dn2GCo7KKSTSZJ7jgQlB/8Ex2dm0oTy0LI0LPdwzWZmmbhs7zCNowc4+gt8POMDmZVkdIKztZ9FK9b1pF76BeznFZL2kQYq6x72FapbaSLZfA1YNlDw/JcK26sY+yOr1TUSnItnUbIWX0c2ipM7VLtqVibsGbRsEut4/MGNSMLe789jdoTjTrKjxN8GBfPcS4Pkm2N7+OZVMPT1GXbNxC5XdPT6c1FAfjyWfuq/q3+agMoPE3C0oSqsnpTS2B00ui4MkAixXWnlUr3tav15jBwIAh5J6DFPpuppxGCd409xfJg9dbo/3D0ItlsNCYazOH3tSwZAqGhk4ZwUXX+V9hyyhJ/ShftUVX2wGdmQRQEjEeORZL4nNqB0kUrifac6uvvyXfBHL5XGtrUrdE0yZJjPK43Gu7QxdUsspxDYvkjDq7wzdRKOTPCTEc7Tqqd/1OdMciHrl5fFr5vP6eraDiCehZQsXB0fZ5u7AUmeqXSpHnepbumzOST7E6XRbOyNaeGTBYQTRyWLgdQUevAoFdiM2ISGQr5rkbDWEGZSiGQ9XvxCFx2cfjPbnEbxxmnGOmEzDTJhg/0zc5Wxvj3ukLTxQy3jQwumfmAKg6C4Dstwtt4d9dXWeoGxHOHrC6VJdftyYZCIrV7Gmzn2/9X2ZHCtEvtnpCqt7p6eEjiA8+Z4tUUiGtwkgnUzXUfxwW8W+ml5E2HacdNyUUpNpetaYsCyGePxt7ty1O3hzgI/umlRdNHA+WME5Mfi6H9NB/MPISD54elqOROHYPjCNFoMxtuUbiSvA7MSp3S50JDdWUINyJAMFL9FhzplsxI/I2NlEMF1vKnp3PAdADualnHDfF2f+d4QpqPDlEZlhmRZPKMpxGdjWAZjYVfpQ7AZxPNCjxZD3qvoMRb3YOg4ZhfZwG/1kM4YbMtCjsJL4NVUkZ8VsLuvRlEYDfHXYTjEz/CBE0rQnSdHR/6FQnAlUxKnja/qz4mkQzhV8fGN7aD/JJgQ7q/YvsNUAbzseQDz6XFIfXGMY97IJQp5oU7LJXHclq5E4iCDFZmAQZ4tVa3DBbTNuSPAjjiGhyPvAUoWIbEMH88H+rkEJeGUciEE+J2SjrD/3OMUSbia+I4eZ+EDnNFtUPpd41c6UEMCRRyJJQR6A/p80+//tQWpDE7sWVBr0omgG2etXCwItk+tvApmk2BI/HOJ9yOo+Jjqd+zf42Gr0kpkGwA23tBYPw1r+pogcZXLSImWxgvb664zCeijGZb+UsD3J9QjHeLKUctIGOCY/3NjSh7/r+lg/iEE/Om9gJKeWb6gXZGA7yigOI19n9wUQtx1J1daKGWmP2b3ltqDUsq1GarFHw0GTWnPcqvWTjqSb7wb91G7FxJF2xlIHKkSvghYDodIJG3Jle5aR/KoWzH9TsC6Ewp/tHUIsaduXX8ISO6WQOxj5ara1NQW/qjtixqsKRLGesXJJwroHRdr50PAcbD7RUBvkA19fsPGkXea91E4cZv4ZMn3xLrkeD1VQPJNdng/3UaqtKHwDH1pF5DSO6uOqh35eONP2H5Uuq8Fvn4fnOsPAb1gKH8RUBQivH+6WC804yR+EdBJSpv7EFCsIiSgfsqrDwFfcx/bb5hIwiDJFn5zs/H322tt+TsBnf0AtJbcEmxPg/03GSHxHOEJ/sQPOJwuNLKpnVu8n9d8LEZufslBMwJt709meyGy0Xep1q98QCIvJtR5eLLzIeCgO5PS9WUn1y63cPUhoNeMBsU/koCj/xsCCiI//lsWgvI/TUDx3sHx9XSi1EzCipHUFuCyip0o03mtZneHtEg+c0ZWlz6/szq8c3B3jki2QipkJg4SEcph45BkbB+QQLtoAPuidulq+CxVZrc7AXazjU2S6HVQ2fLeTODhbZ0+Cjat2GxEZDibUzdKn3OqsvA0k+F58TyS2GIoMyYhCUvZtkg2sOiRDU72EJ7gIDFd7QUsMcoRnDrJJSv+hu09upctEjb1olSnkc7UgSTAc3O0SCrNDhUbutIYHpMXtj/qlxI4010De650ynTsBBwLwhEH++hh9XUStYItaiTVJZMcuppWXc6m06SDnZsioawESZvaSQ07wbTpyiqRmO1s9IBH49hl6g8PHNNjqYPDbGZFqzo76Cxm0g2KfDsnWXdEUgq3mQDlvbFp9lxRkynhuoWau1tIOAFJmLqjM9QbBcksX7uUjWs6xv4U8Plo3dWsHZsTqMeQRqvHFc9fhusO9hfHi7IF6RwWdeUADkKH7XEaJLlekg7OL96niE0835/6aRVwtvq3FIWY/jAB5TLxwV8dZjRauQqnb3WcriUtm0WRpratzr0ue8jmBY0irmxqPc+lBWzDOU6nHmskFMqkgKVJZ2Wsp0Wuu04TwerizEh8UpRKl3VlDatlyeiC7qep7ht2DvFoYJfL2wjJJF/FMXiCqkdR1QWpvi7oDlbnOaVLP1AXemA3c9jawSxa7hVs311B4oVXOiSQ4DxQH+zvCWz2pkkjyWiPOlnfDxBvqjldVoo61ke32QlWD3MeLfV9O9aDlbTE6egCiVgsIdU3N5JBBM8ZWZ59v9bdx+4K29VRL6P5rij0A5eYsFxGUunHK+B0HRobYm03LaM8L2r9xts4HR+KLIoCEpj6HS4BRG6kRbGrF3j39sUDuE2woyR9WujzIlri9XKNLsJhUemTDU7vFeWg0eXs1ap6MZgtYOlvLRJZntrq8hivlwlzVi4DuWh1DZCIkZbOSHRifq5v5o8TJIv1Plomj9bUm2yG5IsGDMm8hFofdFIE0K7wfnwojvri4a9hTZ6MxM5p+ueigII4Gf8lGUE5/Yenq4985EEU6NjH411T6OZrZMCCuxhRfArxM7eIyAbCw0OjUd34qQ7kEkLYDJHlObdb6N3tXsBiujDK2ClUU1eVnQehrhr4GfMbVV8f8a3dbBIaLVfm1NGnwS6FTXu2aSSOGk6fnZ43YGRLadQy/EyWtZRCUBZTGlsnpdVpMlIhbsesXDwZXs9NRgwyJZYjXy4BP8MVfgYzMZ7ROHfx+pcTRRKp41kULx1s/76WtpBWdxwzjqvm+HriQTq1sD0js3X0265JIGgtgyxZjmQLrfIIW++On/G29GWd5N0EHKbzJPDbdoGfaapDf4Vo6TK10hPOE8Dae/idsAtxDHsmjsFNw6s0SsYFXp8SBuHZ18gij6e6fgwjD5Jqo5bxpYVcP79iAhrM1GjxSpRCX4iKC77KzaMFcQH0wzHRYCHJOl2sOmx/fOr/bcK/jHJ5jpB0K/HRQSiKhzKisON0MbghcY8HjSxvcoFk1ImNk1cJv6MMFb+DZs06AUB7lotWCv7cv1UEUfrfa0L/QzKC/nQeiJ0Ser504ZQSoqrONTs8RD5ZzLnSI8ua02b50PFHk0Fbuol5P2qKFZr+ZLxvqacnmazVRocEskAgznGBJNntvMjn/Voo7ctrk2rz3WHpj4p+oahHakfbqOLa56Yg9ulcRPmzEBRZh2QiDRJr7Z6RLHdrRJ3KHDhaV2z70uYVF7lPJqdapoWpPxgtn9RZj21Hs3Yx+O1EwNlbWjmy9ohtFYwXQwKRed1qQqmt/dFTFah7cDeqZlkhthcWLcHz31stqPq9h3yK5L1NHVMbLbcHX4z2I2KfOWzP8HpDAqoaiRzFeJjanbv5vrBT2sidGffiQ0ByOnORt9RrVRslceR3z568koGEVOZIzElTIHE5Hh8L0yES7nx4EZcquanpxTP5IiBoSGbz3uGkTxphf5qrPNUcBYfOm4AuE7B/x3Mt8TnvJhLXXsu5Zmyss9905qgvcvH/qLuTtlV5LmHYP8gBoDQyVCEoSrckdDMaBQwIKCj6699l1XfUN3wme1fd95DrogmBlaxTAsHlKbsV3pqrZGbxZzXQ6tu98NReFPT/JuD3ifX7MXgkrutP8z+SgNL/DQFFVfhjzcBfJuDuT3/AfrKbLTSY8uhxGLDRWLxMAwZp4bHYSXDZu8EGSq9GgmUHZhq3z0igbCSHJY+2FozqLhxhzDvgs2XHiAGvrYPLAbD4rAhbY0CKwaOwPJop6Vcw6EM1oYM1LtfarTE+j9mB25o/00QpcP3P1rbhJuhUT+c7U43NEolYfS4On3wlIhixEgCSaIXEA/IlxiJMDtBfj2c+PY/6bIyjNwA2GL4e73pCjJulEmCm5tJ09mlvrMztEe7P3mFZqbDAMHYxB+NmBTQp4i+StB138CBnB8la6IUxzeIT7r0HfFxluLyYKw1e19/AS7+4gQGbDst3RXKmToiEVgUsb7nmPRqPma4a03XG9ZcW7m/J3STjkSFZH6XssFSqvo2xPc4HKNXKZckmJmBIm5KDijgOTb+1bhvPbSlAqec2i+8FnxiYMZ/g5eVYH91dl4yG1Xh+h0vBx+8Oye2SUUfSM19PeY83DcuWHKgfOpansnkwal7dwevuUZbmsh78NQKK2GH9Wwio/ulfVxu+Av+Q2Cw8LGAm7mZTQHoxHRpYL40Qp2QKnJeOyQc7Ef9fHZ89ZN8WiZgaePHNlq3grJ0cnWbDbiQNf7hD4S0dPlq9ML07y9YHQHBPLIhyahJbzT/g+YnPh6GK6dsyPmwhdU8mHx15XyAbXV/CWWe4/+7zSchZpCmkieuwsDwhmSJBRFKaw+8JxYhR87Q3DwjXgquH666eCfmIHJxr22PB1tVscq/JFq7nGzAashsQm7x7yEXvyKj6qRviXPM3XJaBw1NNRTIVpNlD/miOfNB/djMp4o0P57ja6JH+wf25ez2HWA0NRt32ZpNV8LYBVimSTVrfZmKuvAbTwQHTSY7eAmJ/nyUSG7Pg8MB0m5Qy/4B45e1pUDW3LUk3ugnBpUMuCDaoZHHWB4Cg9pGYTDPJQaIFeMsfmf3ct5HUFgAlD1cPwhjT9TYNRbxHWMuosK6BKJJOkaT0SCPm+4QEBm0g5JZHFnHqWSCt/vxC8n1gvk5rf/xr6aqoSsq/ZF5AQfvDMdUHjEEiVxYfbFNkd2QiwcAqnN/g6p1ExB1VwPsMJg06NjdEbfge76HzgVHiIoEax1KATgquv7ifG6LIzxri8eLQkFhIvFO2eUFWvpE0d0UnRGzoDF5UUhpimor3ZP9Ygm6Epo77v43k6nsfCLOnQYPT7fezhPs8Q9RYNh88YyRMKIshQB3s9OBTYgy/5vcToqvv8KGElUjEhbeGc9a4NLi6H4Hss/caktfHY+GuqFWyDvMG6Mk76oG7x/LeJPYG4GQs75lhG3CfbA3geT3wvzYiIKlFD0CbROZ9ucP93cJNCOnvRYBQD/yAXBg1kZTbEw0XSyz/xnpfINwQwuie1RI57LoEkqV11ENaar8H/vod24zSYKGr4z0/zbqO9fvE9eupqkg5iXg9nuaZDyfpPBNN8yLIlcOJRUv5rBLh+cbjOSa2MVLnCWQXRQc4C3PHgjf5YBvFHSyI18WBDxJ/JxBmPy8QUcfEmBZ3DeFb+gZ/d/zFWIFt2N+LKUX5tzwF/NOfWOKileMJZ3nDztJJbbRA2Z+9L0eXuiWtfk/BppfrvZvgQ93PlPeaRJWTp9bnmf03AY/1KfLWZiZSp4mLQkvfSL7v+ytSl/OdSnsDkmVZblfUKbMx0eSvcvHEeLtmbhGube14upfe2q0F3go+C6K5hlJ66sdC0gTHRaJtKyX1FOGFJLUHJKrZnnJvrVkv5mq3daBt5RP1PqcNlvdt4vaU83Zgvg2F2s3DlrQvu129RZPi/qp0CrSO3ENP7Y4f5jRtsdWa4zdBAs9L+t8EDNob874yhprjhxeijQ/37Skvg6dOPi5Ae281JJ71nHl3WzxHzTzg+UqpsqTu867aWiPeI0+Z0yVv099TzPX5Sz3FeyERF4tpq+2FfepxYf5lFihFoO3Fb+gt4LXC8jaLQns1Ue7Nri7yzkUtGq1N9oG35gXcf7i1K21hRVgfgavq7mujIkGr09PjpJXEW8dTMWq2/7p489wruuus8P8Nf79671271N3OQ9K/9r/69/YSs6no/DMJKP/fEFAW+D/WDPx1Au7+bDOQfYUztCcvQAL5RDLsqkqgfP6Gx5y0RjIskXjQ5DISR3kLYOzOcwStXpz5pMam2RilPoOyE0Max1QwjS0v1EjKJ+4v27SYLBVzAI2aURbvGD8bh8WYwYvklMaLI5Lsu6tuMFzdkM/0sjWNZJFc4OHSGEn3Ck3jm1U2lJp2Zol834MRv4U7PDgFieiXSJ5rR1KY9mFEk0o3tsae65bQcEFE04vQ2kb4IsjRk+Lr2ciC2ci25gXKT35mcZ0EjZFyggu1lAUsk3rWG2RVnKELfDy/jjaNkUvsC82hx/2XD9IYgyeE0PV5wCfWh9qGkoALban7LLESvTG6V+9AG1CKZF4vTaP5mhF0OockFQReMo66cAC2D898xp58Y8S5kMNtpfh81uZLPF7SuzBtXODT2xGTzROmrPBUA9CTVytUxtffllCJHpZPXhpgTPHHhto3Kj3pCMH6Wxd4PEz++fi7b2xjTGa8HvpA+YRf4/6uekWhkriEz8ypKf4aAWVhJfypdyz+NgHlP/yzSj7wAvhu6vP0RXcqoff1G65vGtDQe+g9YR6JIe7vHh/1+y8huzMg2fajzUdTjOlUZqgAxVxTPrraOpBn7ingn66YzHEYrYTXehvTvfys01e7NAk7omHyzs754JtpFRFtfg8xV7o0GqWgINJVdeFCJVuPWhGJoublC86QhpQ+Lh9Ml3trBPi+DRYNJQ0IXUo78J9DqIc+000i7PsC/HqO9cCS6UgOB+EKtMA7im6OVCUXvtqAX7S/7/wddCSYq5qQKbeAj3aTtiWTF9yB7iOgQRroAdH0+Irp+2tHQ33iBTLgeUAhAKan1SHYEmk6ZJgO7s981IhCT2oF0+NcsSwanSYmkPg3XUWSjmcaCsfQJs9J0OGyOlksYhGW77VAYsJzg+lofv9uycFKdpARERud+stmYslItvBeIpmjRBeIXx2wPMs71seFzJi+Ev8IeZ8/8Hx1TJcv3OYGUaC7fHAO+Z50LJfg8nl5NOBaFpDPd7TgEjkejQZGgr+WrsqC+Mfmr/23TQrx3BzWUPAx1SnXI1nAtSagx0PAB7TFmJJkNYP8HoJOF3u85oZsapAKjavT7xsJY1FI4MK0gNE4YUBCgZchfj9CGhTtViBLCyy4+hJQunaNhAi7xEFC3i+UmsptJkGTY0zECpKtMoOGCDZxIDl8Tzy9mX5BXp94gPwYY8x81Q8Qs/N6SElt0PBZ4j3jl5UBuZ6GSKgFvyXnD7lAIh4iPlxWfEXWJS7DXCQsOu/1mZhuqUI4GkCjYo0xKLWBDefPBstLvFogW129Q7a/uXyYnDDmBCYGkG4qjj9veNqTuERyenfryAezEgDpL5sYiu3qzAcpDWZym2MRPG2N/z9ztCF6t37BdcMDEtQLTTIZRMO62P1iaoMxns0bD9Jbf8Q26X7GGOu2GzhLh5xGAvZjxLD4CUJu77OoqDDGNr+XzRO1xvNdq9VIuq1SAPivETv+td+QtEXynTetwwf5pDckXHYCpI/B0+mt4IGsjrYFRWF6LLpVwd/7WUUW5PWfemf93/ZFUP10OnvvArb0rHnjrBX0EXtf97li9nfh2NrQrQJP1NQvdWwll7S7lCEJZxdJmGdP0Drrmnry9yvpbpMVvSZLUeZxbC39PhfjjJrzyQpvuUhF3db6cdQuiysSb9RVao8NEm6tczdPKIQl767w7tGy+/7mvXlXok76mCotrK+Fp54WSBj+NTba5nUvPMnYvanNbda91n2zyPs8zivdlY+TrfEKNcA6G0jM22lha7sgY97iIUnM4sjUa/XRzzz1NXwZrqua2vz44rKMbaq9+83jV7evh7cQbzKWZ+WAdrxFsyffzzxvFeGi0ojPRR7HWR/drhQLCbyNYk9ZkSXvZEckl9+tkGhzvqKud3ICLX8osccrBZ7fa3ISrTfdi6eqI8+srlULbVdzqbcu1ive/uwvjeY0SLgF58m6+y2R4KdPlHhcECOhv8/fQNnlPvcW4VZl/x8BH9+XJ0+1ott0xOu3p4/KU5KVwtvLNZJwvKxu3rfY4fl1y1HSBt+tvPfelnVHXLnbfyQB/yfA/ncJqCzV/zw96D+DgJrwh9NV4qg3qEM91bOdvreNTdE/YVjGMcvO4p4YHCdUUD5EJNTzgUTpP8UAbdIgsbZLJI1nF0+4G33KJwe/BaOz+yVMuZ7wyTVcjYZrS3cY9stEj7e7QDDOGXnBIK5iFqMTZ6NZChIMdpzrmfbaB4Yn2h+4P50Ljek9KgxumZTQ8JeQT2USJ8Yx26rQRM+ExnpMiPFYqyOU5iWnqVfewbBFU4fbrsj1OP7i9gold5i6bcTi422/NeZr8YHuVEV6wh6tYOwCUkPbtqmeMuNXvt7E+lBK/P+OGLMBab6Gut4VSEoWCgYjwgA9o5keh2MABtliQnGP0ohPcwFJiQyuoRP3eP53di+MQJIeSNY2YllL2q3RX4sEhixGoo20GQ16TT4wLNyYT6jbbY2CIxWM0ilg8SFuK6PakAhemyLQU8ovR0Pi7RUwV4/0bLOOZuO+DAOo6uSGRFfDwAjPyQg3t8j5dP02AkOb5hXcNkPCMh2MxggtJHRZwZUm9jXs/xoBldXyj71m/9efAv7hmHqcVAv8XMv06LLUbaLcJAMC64tEO9zbgohOsYKc6TGjea8XpPYwfU21K9WDLKc2+VoSkmxuMz4SOAHTXanxIZi3Fz0wd35C7udkgHTaJnoUnWKbJDezh/MuuOnhUAqEqGPuArRiwKJ1dQciV9UT4vh5ZvQjBzZRs+0eil6+sGDubj25r+Yt5NbppEeWYphELCGH+Hsr9LDRMF1k9awicfalTg8lpsfF4bKBYM8qGm4Py5Eo2z4F+MRIxMdSwPRuabbgr/OC0WDJKpJeZB3ONxqzILoQlXi2/oB4Wut85A9GT/S40iE5TkiqtjQksl5bD8hufKrTqoxGVJkaAs2VM9bnpm3I18d03XPGhAUwdyZJhLkCqvhnFqjXsCK8cyiBYlzrgSvyNjnfZiSe0tV81KbLhrx3iQW0xDYnSgD3l28w/Y3vEtYv5/zS62qVw+Wbvyj9/YBE8g+mp7R2kODtFq+ffjddiDZ5pEd7pVHJpzE7gP4Y0vDDR9u/lq4qK/GPTV70b3sK+FYggOKV5nro9npA7K7fw3VpXGjwWOA15axgAWCISCj9gAQC2y4han4/Y2R7JAlhM/IudPGe3LqhTXJfoOCfDlck4gGJGGf2E6Jcwu2DrViQ9URGoD0whm07aYgbeye4HBd4Dwx9VBEu70fIvT3w0eFKCMnXow6BPFwpJROS8KOUHATt66QH381yJqoBNQT85cKH7E5GYp2dLZwvj5KG3m0ZkMN5sYXssaxYsD+3IzmfSApXuUloeH5hzKgteYLffS585Na0IJdNvQd4V7EeToogkKfX3SAsFzs+sr5YH0dd0jAG7x4ffJN9RWa7e4CnRxmledVtCbwKCld7xBi5LDGmp3V/gOKTJ4xKXgdkecT48U+2rwf3xlDJ9yxeofAwrqg3sd/PVhhT1+R++w3UXFakblUT4szMaeAbxkiCbDPA+f64svBjY0zt2tsMiZt/KG3nJiDiXZ8hnVVsozYLoyLHC0HillVEA9FqTVLesM2KxizSw6sW/T0CKiv5P49W+YcQkP/DMWXkX+rNc7pl3tFXJU20o9T7jLLIXJVDAl3kDAkSTkig7lDYGqIDvA+5f5jL9nmivRwk2nI6y9TWN7aqCeaj8GRlL/MOWTqzxk73ylvFPyK2q8tWu2Za4/H9ZsG7xtqqsInIao8/kxVzzWhqtPcq65BkIFOXPhezdjhyV2+uPyK1WGgjcUyuxOX4zWwrfApaRJFQS6lAQrHxUmmZHx/A5g0kEn1ekJjTvvNmFiq6y+0Xo7bRXoX3NUqeWvFkJ9q++T0l831Rd8bW7jXBWL09lbE1dQ8ikjF4cLwnjZlAXalZSNrzgiRbOq8vtYffJA9H+ZR44jZa8W49Idm2yb7wFOGK+zOel0Lb5L+Br48PkjqNnV5b6qvamz+5oLuWbeP62m/gq2WJzPFPF0FbG7ebt/4WCrUs5hCN3bC8orXB/3sx1i+N/ML7cPaCuoWA5N5zN95TNX2t26ZwIdo2uDPvszyteWu7w/r+Hu53730SsHyP7jdJx+d296RSl3k7Au6fOS/g+v+GgGtR/c9T7v4zBoL+cQKePwmSLeIvfJzqB8DQ3G1gWq5zPtHazjbqN/AwDByS775dqUbwtRfQ+G7GJ0NvbI2sSjhoJfGK5AmRXFCGBrSFdUEypYfGSF+FDI/P9aLHlxWSq5nCLZT6ptBjtWxV49TUB5hux5LF/tzh8dtag9JbVnwivw+JUbD598skptPJWkqIYZrHI/R+huUt7aVtiOOwgf6c4faFjNv7tn2G130uabZfxIGxGLYSPPw44+NjGZtGLExIxJOCy/LQEUMJJAHutXnhk7G+b41rTwSoX2bGp+4yUo3qIhCo1+eKz+g5JkYYEg6eCin12Dm0iWEVIMFYtDnLjNboDd+CJYyP9rc/E8t/XzobGLNVTrNGuhPjW0pP6LgzEm2nGZKBfb8O/TPC+smNbjaoXAlw0wUkmyDdR4Otmh4qUiY0XVIsz2V/3MNta2H925+uN9rbp4CpPTQsBmvfG10nb6HOvhXm1dK9MkQOr8dzvFxo5nOr2dgtCwWqk1TTVEVh/DUCriVB/FNd698m4PoPx9Q+mG8Qb8qKRh7XNESMmwLiaqop5bedTd7nFglCM0z/vmq7JdvnLEDk5immryamh3CfCFz8XzoowH4k+gbTv0Sfb5R+rnpDLgXeM3kgljSwThgUTnHWoChWnR5QiumXZh8iSEpMx0KhPDQkrJYEsu4WUyoMrUD87VyD57EbT8eGzsSaA1z/orqM0m1MyFypS0gYqVkQK/uAbDvHBT/RGAuegUiIWaVniLdJi0RLRSDduBXAy+srH3J9BORzPG8hvAg1ptM8pnPYi0fwe+xG6TO8zyTdexIUrbHnaSPj9s9uzCBMzqEePWZMv0dLXEBxuVZ6ULNYItZn/EJ83GK6255ikwSRzSDOTyUfDmcpIFE0Y7p9lBKdll8k8VIoJ0j9DxJNoEFDeilZQ7jj7jz19gcgrr9tIbKeNZKTHmwS3PsNEhxuNKg+X4EsN98RvCH6MpolS5UMnnSAi/nJ+WhwRJO8NeEOl8Av+PBZr2aS7wYN6PuQs+i1OiR/LV1dSyvh3zIQ9E8PrraT+Q30eccY2kMgEZPZNdDOv7FwWnQBUS0DIGtUjDl3DAPCmXhPULybGLUdJMb69LEhvQk1H00HvMfX5fzCe+LD9HC54APCjiHut8X8MDLfyUjk/IPLR2XQQ99dFSS96BQuw1zQkH3imdBwt4eEHmOdxmYokdJJKihEmbGQ9+hIbiszgnxTeTR45V1ByMbYwPUU3RjlQySkGH98KIR3owcPivdU0FwooDlbjEnsN8h+g/1WcDVLPqjMlUBUkA0kHNz4EIkIhEt2KRSQYxvwzjGmnJl9wFufDYyhfZcQMOcc0g8JeZq+O4lEMWwgvG1qPTyKkkmkk/mF8LyOWJinGFPDsrlBsllUevQ69BV5O+kWgmyZUtpdxYaQksf6coWID5u1gGQr2w2Au+54urOw/rWyaiHM55seVOHvenCeCvl5y371/1VJwZc7eGnpCgmvrmyi8IEBic9yPkjvMZDeke6Qqysk7qtHoqYqnm90Gwuerlrx7w0EXUvSv2VewPWffr/WfLmRJzTCjvo0RkJsRi73PqEhUVtpp1FL+NPFW6qOwDu70QbNvd8Dj5+ir24bChLu2p1K770RFd7RNcfUbvL95q1UB5fZ6iJpr+ej8daPVKZW0i4SDdp77y0jkaOWPK1H7Tr6SJ7FVeSdTJ4E7c59R2+59hXdcqfrVtvfVsz7CrbE7GsxIjGf35u3PIiz7t5/Xwi1F18k13UWeat0sLyOnx9hc94veGc5XnqNf+0nb/FcrZG0MKmafIhq73sqBd12Y7XSbq/VzRODWvrNm4eE2+33K09sG5U6bwlJZj6jpSc2dzz/K1xtzY+/uce93ryO5R8Lrda1wluQN25PZiSbXiHBFOn2m/Riuozap4iw/sQA/3/av7ZahCm1h43LUreTA66/WF9zb2XcJDzexG014KI7lmdSdXs8LAot5L9I3l0nMVdukHBJgmT9RhHHO/CxJSTySfQ4v8X16xDrXwmvd08OLyrW5/1ia0IV9d63BZFZ0dlJtJ296r05OirUkT3un/k5mP8Jkf9dAqry+j/PC/gPeQr4pwet1XdDh+bhVXxqRx2SZH8+QZM5SKqzg8t77ajBQ0Xypa8ayVH7qQntpS1p3PeRaXiv8ADDI69pkp4OgeFdPx68bqSi6S89M6YzdqWDc6xYemR31VDDyYI7uZV82gUHYlwEgyI5vzeaPpSDZJz61IY7ZlMs9U3TNOgXyVY65ZWlwlsSDL5LQyg3WyTM8I3ASC7GEV6P6qbHTR2rv1eBK6hS7OozzjO3hvEeDGhey1JPjptOMDBuXCiPq5KmTXGYjfX5RzDi4vmveiTi4CywqTqnJU12h7g3dmrjwjO7MySjII5GuQ+PMJ3z+r/IWxnc2TlAy5cln5xaJJteGgYMoV7r6f6ebA2NS4/wFI8ln+nnzjSiIxK6NjQk2r3utsZRxvJMtVohIRdJYTg9lue2+hYsPalxYXgHc41EdnCZq5DUdrvzgb0mJKho4fqcvGBYH5jexiHrCuOSGhaMecv01NyLibH6GmeYggj3H23ixlgU7R7u86Kh2WrbNX+NgKrCS//xi6D/EAL+6UFri3uxBv8VNHp4E1uVdNF2CZ5zaWn4qTD9cuZFAcXBwHTxSO4jObgTEsP2Md0rrDuQysZ08HxsG0aH8DCT57XeQdx/7yz4bhuJnJwdBRrEjIbjZ6iIFIY+BF4x0vC+F23SCF0FmfCpWJg8korsx5ZCPlQXGhzrDoh2MVXwGtLR6DxgOs0vxxGuk0kZvfDSlhRVaEKg7LC83KmrSFLKJfj8u9eji9NvycffMfCCceDD6mAC8fSlCX483fjoG4sVUbvJgzyPWz7yg0glrJt68MclpoPvvBNIs0FSXWX7pEeuhYTjz/0XLt4+w3T3ZVZkjKQzZManoRGrexXJtjxA8C4ujJ6zZEt2gbr4fbiG8aHRDwU5tIMLuWiWeqQopk32LlvDNRMwXbfGUCV2N/0Gzh5HParfkk22X3mD288to82nJyQoBR+i5eHOhxuFSSTgfBXT/eOKD1iP6ey+F3Iosn3FB2FqEuJ9nA0ElYZE3sndTNbc8gzFC8kffFny9waCqsryXzMv4J8etBZaKRqPWi0fnsd7QXIyq0BHvdMDv00KcrzWN4iLsdWj8i4SUmeTC9Dtaj4M5I4QcD8XiBb5ndLzPSGkV5cECbLp+PA6kZn40ZTAWXQbGq4e2ZY0zjGBgJZvJJN1GEmcry/gCTu85mtVEognDDGcM+XCIv+L90h/G5BYgtqz8OU2Klmz8Q1nwwz4oAGzIZu4diFQyw5jaBH3hF3TBtJEH/SouvZIQNJ2kJ6WDz7YWmZBhGdq4T32bGhgVaKEJfxEQF3cnp54PJ+qTl9QLBeMp8GAxPOnZgsg2Caj1acvyO4sLSG5iYUeroQBBXcUQrjuHi0flJdjQBwXYxx86UKjzsTjL91+AUl5avCefg4zWdCLD14UIInPN3MkAX1yEFjGFe/xT4T1+XI8iKJ2YsHL6hPyuO+2cLntMYbWPcYAX5AzknDoWWTLjUk2G96C1/u91sOyQ1JevlUOwX2safApsA34OsYWEvdyo5gCY4w3nBxBcamxvudr8ve+CKoq4n+eF/Af8hTwT38OZhy0zBOP+x1/5rBF1bhWQXKwXObt2eKI5gSv2lsWnyXveNlvIKZ2SzyJww7TqXbrXgu/qxbJZyGx0j0S43JUGu8jpSq1P/LL1vRGGZB8KyTHmkeilez08sSc27CzTyxV08iPTJ+XxKxCvRIkG/f2uE2w1t23+wq0gX6RjKdOZs74e/d1vT+13tedZmapvJ1omEJV3tqy8P+Rh4TK/NIGE7SN7q8dJKR25b7ecntdUFsur4EmWPvWE0thSZ2TMM4aN+w7JCYv6w4cJ9BO15PkfdJ2QS2Scra2eq4kb3VaLqlVytcESYbkFY8qElLzkYxis7966+fv+N13CrTeVHB/3F3i7cnD+ktat/a4Be7fWq/cQCsX7sP7CM8Vc67HKdHkS4Skq1WZuvDhQAtFf/S+K27BbPO5GLVgeWu8r1kp1OaEqdL49su8mbANg0guVO2ga4onyDaWV9OQnFL47bx5+VnwrjNPvbZW7qP3tnWJt9J+mrVJQxJ/7vs1c/qYE/6JBPz/B2P+rxJQ4te/vvVfQsA/na6ShQ3DaDOaapJUGP4xDaCVnkgcGkqVMVw/J8B2HslxSfrA+GwMJMhNrVk8jR0xyvUZoB05xqeCE0sGdHIGtby5sdRbDFvDaZCE3XZkeqx4h8qYh2MIr+3lpmfj/dAbp+2uhEe/avX0vEka40WGCB7v+E7TPOwF4wuhA5MVIqnOB7ky1vVUQ604SDK7P5hGJg4U+kBuWBb0ZmPsy+IF/dZqaKyezN5Iz4YLbIprmm0VMzFCPU3hkZxrPq0lXDYPDp7/Y3njM0dBEp6npQXMPiIhs30ChrstEnj4OhLrViSJoQmYfrNP19CkVw9gBE8kVucPSFD1KwaG5rXeb6AnY7E/JL2hFucASWfg/zUHCRk2iwMS8npjiSgjyd4Sph6vd8potowH21Bax4GmfiAp9VtPjMJy9lC1LyTkPEmm0XHyBXp5U7OEK4+20VvOA5r3refTBjMBg2ltBJMStizefQ+q8fq2BdyfBtb/zPWmEW4vZ3hF1+439BeJ/Ze6VowpVf63PAXU/vDPKpI2HCHRLCSTthZNcnx89nCe04FGjjOYRPM/I1Dz3DHqCGJP6s0lgkszMRpQIibkE39uALON6eTal0ay5VoXMvOG6WG8jGxy3oYN5PGqo8FidxrJ6jDcIGHph1J5LxFi+vEDl1dI0AiOFSmeLe7vpNWUaqFpksGaLEh7/cmHzeW+xVR4sYNAChMWXV4/cg2XEHIyDTSct5jOiYPxhnBxQ2KasymR6XZcQnwfXpRCerTJEC8iCLrNnacGxgguO1fIpGBg1CaxRGQ4rqEYm46nyt6cyX3qMR11rg6efywHJAg+BILaKLERgmNDXE1twaP7no+e61QljwbTwZQvahYuw14irTOdwPcWHR9lftaT2d5dIMA2hdLtJNtIZvsI+XWFZLs0SOIrvyzAd9jnN+OabJJX2ToQSvNDD/urvCXcDA1Q+/CkSEhjS7r10wCWn9Z6sH/3v8/VFG+4elHDoreK6x+qsw1QJ60eDlMykidJa6B6iel4e0j/2hdBJV4VVv+Sp4DLP/0B+3vvUAjf/YPSRhQL0m6w3S5E9mThjcgN0bfyErJxMbDweeu3RB92V4geX2T+a2NuyYM5SLL4hDEUDUdCxuWZQj4tRxao9h2IwuoHRD5gzHEYHcQklwfQdiEwWu+QQP1vsqBrfv7tz8V70mOfHu+5seaDw/FHmBBj1LOsiYVXfW8Sa+1gXL2FDLvObOjJji2ukO/fz98XlKSGiEq7gmuxnZCIF2wTitdRgUA/zHq4OMoVydVjDpEr/Eh5lFRyp0MHhcTh+VYKElY9ZTvwr1JP6dBK0u99XIA4k209VEesD3t5OUAsHiuesjL7PalPnpBgZ8HT9eNREP3dpkClucaYfGF9LGTZRmIeej4w2zXWXz0wyPM344N1Owik/v0USlt20+m1EgNycsMK6PDh9Si3hoKUvuzB+YBtSqAe5YR0pLmD9/InGmxzA4m+0QO41+uNnhgpnv9q03whVruW0q+RJuRShR7Ey/ZOg8OUEnJYGz1cHnxLsSnC+v57MbVa/Vumhv/TBJzkVe5Jqafp58ftUmmeuGfem+fX1IkAyRReV3dPfd9E6oiGKmjPze3icfZvqvVT/ZvXrrh1ngp3ldm6hQQRsqjzOK5c6G6Su4mW/J7C8e9a1e3L7oXdnvv6eN+1uqX+MytMbVxkjSe3nEwdt+QKzSyjpbfCREp39DdXaZnqPzzxaSAJj6dLoJ13t8Fbl9OHuZKnjppcR433rmPl97M/Z2rOjbloOW3Dn/mXa2utiIRD5HPMEp+vXpsvSu99z+WKufvzhWjBTXl60tNSmM0euH+Z6zbg8i3H25WC5WnGbO0tN7uVblWWK2mHWMP6aY9L3Vb6y1Zj07Xy3jRH4t6Wi16za//3BdGHorvWF8m4jLK7N7sx/t8i7qjtdtnbE+tZpG5rO6O2uv4Im/gKdWueS7Qm/r49HswNhep9UbXAxe2V9QGJ7XJYv8f5dff4Y7jVgUwLU9M1cQNks8byNsZF0IQoG7xPoHG8QwJc1gMF6/tVytTKBNzf8ZzxnlAuVd5Rh5f6jyTg//zvf5eAS17+Y1Pu/vWBoH94UojJkgMoJbNl6Y4/bg3xi+nb1ItIrN4YTMPdTRS6+1DxiVlKqvHcXXLosX/g074T8c6jRgrN80c2TugT48WdG5huOpLs9BlGIzaWCbTWDUny2vdboz5OJXRSjkR7JKZtfM/Y9TaPpmPx+yKbxu5yLmFqMf1L6uWxMGqGJLwvS6anJ5oRY9vuRug6/84y3UdCXoOwgG6akWiXVWoasdeoMByaO0uNKrUNeWFE0C1/Y7qmG5JUj5cM2jBq9ORuysRYLIfwN8lEqyeyIiXGoV0igWeu0VOhMwXjv94p6i90YJk1pFujvX4KuHEq7j/POsGwimUON7vC843yWDAa65zA4F/v2NWRFIwnd75Cb5n4f2+UbCNykIgsqhs+0yckmaa1NUxD1LLE3MuSwaVHJFzPaiRn1vfGzsSu8VXqSMg4SUYjNeUe2uDO+Gy5GCRjB8cPTIb+YMmFQ3LayaWC6dT3ehJ3fWX46eUO5aZqaey9pdl4y5cMmsV+4LP2bY5/jYBLfq38W+YF/NOD1j7fNgQ6bUc92tadQNIp9AH6atKp2CqEiJWzBtpdnyySpb4g5uPMIOzsOx9Uv6dMRjB9kJA/ctE4bYipTwUkVfviw+AYA9Ejh4frUD11CuvnSJbs8kWLjSs9GHMkUrVgAgST17FAybOCSNzwgbhMGxYY7oDpXTWkkN+iWY/YSdwSSUISeZJyYcH+JQtkp8o3yNXLpAdfDQvk5TUHxbqdecr7mA5e099LIdP+y0f3z8kkVeC0mDKEDxb64hFIdd5NkK1FTP+iD5LvqkU2eAqP5HS38ki8JGig6O2zHoqDggR8twDZ8nCjod8rDSmFXoLreJz0ULtlKhnVZQPJ49EwWrXDTF7skwAGNaabbpeP5G2lI+QFj+n5TX3Y5Ng0MXhB3+h0xw4SiZ0B0/vBWPKBU2eEOPwug4AJLxrWr1Qij0wSITzv3izcpCuT8FxnQ/+4cCz6CpiO8sV5BxFPep0uxAGJvD7i8ZfrngVfAdP7rDY+QE9Fpwclwfr4azEl8Kt/ybyAf/xdwGM61OBtry+eLnUJSMPtUkgn5c2ivXnCayB/DYiKy0unD7x9CLZ7E9DiMbCgp71A1M9+C9givvUwf2IMDtV0A/gEHz0Q9C4h0f28hstHH3m66OyCLOpahZRdFRqWJ7zGrqMv4cJpA42qpaKSg7KQwIMGiZITGchxuhRYB+SrB/s8Nskxr89wTY8lC8zq0ZPmtRwh689Y3tMNyST7kQnRZ8KOKRAehASvkwOR4gl8UE5KRaxo94RYWEx6dJ8HjGl7J4LXyri98sZ78j7eAvCiNZb3oB1VjNmqhCs1QQ/v4QPJursEcOEJ46Ogfybk81xsIflu3ixg2hNjjJ0HAHLF8mNXsiX1hDGR2xPGvMGpNvleDB6ysO5osL/j+Urv4goBP7UssLzEJKd7/QHvu5doZDtIysPrc4Er2c40SukjINlEFKDz8KVUTVYjOR1ZAcyhOxobByTq9R0SyF/+oEe79pEQSasvQM/7B0XiYn04taxATAWsb7HK/h4Bl8JS/I/fgfiHPAXk/3BM+ctb5annh8afw8Ni1vht1Htv86Ayi6dIMN10H54a4DV2rx9nq4XG6eYJX2/J7DFQibaQTpP3qbUFc6SZ22q9wj09WXlyzL5ybq/RbiV4b8FYUHt+uYFW277ocbG80/1gM1aatjn13mes10g4jZu10LtJSJxsoTuLjztrdRjN3no3qsy92ItE2wTZ6AnC60tdox0lbbZOnScdpzWS6ouEyvzuDKdW2/5mdb02mtA/Fp7KnZBUqy8naMf1/uV9w43IW3zngDY1yvv3bh6St3Yus6bv3xo4G3/DwFwjGdcNbs8PsGLOItls9U7/1c+PgI7uOL9RnfvGW5Xymne0zCWacr6+vTWZFN7Z0VejFSUSduZGPL/JLLf66qXx3sJdSrq7EKdZE94u1qc7IHFXEZZX2d4E76PZeHz5y9maIUWjtygfSGzqckQbz6vOU5iz5X34vaupH/gt7NffDfPggfX/6LiXp4gjLu/WWJ6j+8D6D33cpGg50Nr5IXsLdcTr8d1vTP2fSMD/6Zf+dwm4Wkr/mqnh//S8gLtf18V06PjkuBoqIxTqDob43vKJHCPhwDSy31O0G5+2p2NjvNYtg5dtIHGcMCFGRuQa7uTTsyT+mJIhPOQXVEaLRJPrR2I8LrsKSpg7Pts0ZmFsBnmAXjfvLBE0JMlHXQrQPQ8PmpZzOhoXy+nhcfGfNHFeD9Pgjkiox71r9ZT/KI2xLT8iPJ2u59O3ZxLj7OwaaJ/FgKTz5dEYywuB8fHsWZakx9k4dMcSCQctTcpJbgy1TScY4x9ZNQPP7/QMLzDpZacnVEYiCt2xgD4J7jTbfNLEmD/JA2plGPXYeaa9IZXOHZg093xM6z4w1mnYwkiTTo/XlQmGt01vMNxZz+JIxuNvx10P9x1BMgZrJNfRHWKo6w8ezy6RdF8Du+LHue349KEplSEbaQm1+MF+WXoiwc9YACR1yfjkVR9tIzgdvzA6Ltb/TsT6cHeGCNPRxiLYP3LKFu4P6+DB4sZD4k72cQZ2xa485fRjYmQ3GYkev0cWb+kAf42Aq6Wy/rd8Dmbzh7vW62OoAMWPxApmJN51ZZSQy5+ZRa/B2hLNfh0heG/eNDpJKRDlu/xA0B4eOuUXyUyeze03UPE40xDTKSSilQ4Q74QvC7sJSbN47TUoAuOtR7JajOTK43JSuwofrdfDSALf3EKUeUjEZYPp395xtxC+hY6PGvsokQ2kdygWINDodewqUhzlFMm0rvioOGH66DjOG5L7E8v7oUikSIocoPsrpqffKBuJ2dxjuOz3oh55bU5Icap5KJ7yi0ZvU7HJsEjXAOoeyag1x5FkqlKAfxfffPgxlJ68RcJDeE0DGm32WD5x3+aQiEqrh4tV3hCxuBiQyq8PpeZjLRH5jOSN2RcJ9nAxnRbObQvZXnzTYKuNAiHxbg1J9+n58Ns8bdIpEhJT/3XZ+4OExxtrGZIQFBae/ZNKIne4A9zZFwlNspmMnUwg5AjPBwREk6ybZwB9+tiy+GCnKinUwYK8Xz1pFIUniWix0cJ5fx0xXc4fDfloX+TFuHmwYHdd/7XPwWBMqdJ//BzMP+Qp4J9OV7d1ivfk48jrkeAlKoFD2EEoHXme0tLqibjMQrjW1VcPt50skP1lUCGD5cRoUaZIRCEDoNh7UppweI265zBD3JyWNPpeTEK+PWdDZigfnfYfpyFq/HAxZvwNTXIua0jPTA2yL51oaB4LQvT6cYSizAadXvuTTe7G5wnXqFrxQRjEI/Hv2I5Dm99oQCerIbb6WUMmP3ksj6YEZG/7CdCsEPVwrDGGiHOqIDIHmYXkgDEgLYc1pE/9Q0PfxHv2MmYHCLWcZ+FcKybZkW8H8ab9sOhyw//Pq2YGCHPKY36XC2Q6TzWkV/HO6CtVK0K9sw3FzceY33V2Q3ZzK8NZ/2L50x/xStvogVoBxlyhOwUpvDvGxE548AFlIyFUTkYIWI8xZq0lieTGdwfeCdPJQHxiDEvzYoRIWwuMqmwNxLnWB8grV6TBzRcr8ok2DfR3qtNEjZG4EMge+Et35CPewe0Xm+EJlNnYhjjFGmMwyCzIku2k0zNv/T0CrlaC9B/7qX8IAf/0k/XwgKRTCkWnvvJwBK38uL9JBtyFbvWKK2iW9iPYyMvM2he/gZIbrvVEullRez0WoOX+7eOtlheOue4HiaLkL1w/FTe652xdSdPmm+h9wV4w9yu7jdZ/ooX35esd88bIHrVR5AZP4XgklN+6qmZ3ysJbOheO2l7/3uoV5wqeKuwWzBKkS6/ZwwmPdyM8dXbaZGv3AMmpjjsk0iN0Ry3LnhSshbbTz/P7R0qB7oAssq3upeWG6IeCm70FOUq8c39NvaZfX19P2S1V3jbdhaoRhSegfymub1+RfEKmb0DfRSvegelt6mqE9bPiqpVuz/sFEnE+3b1Vli2otV1z/zUVO++t7a+qu+foqmqqFCE58wj33249W4+/ruStV3tZt3XlSrRvf2KefFPXvBVnL0Hr6kz2vg7dUj+LkZDXAetzFflI7EXOBRo6EY+f2Tvqd9dF85v2VgNjvdvqZxVc0G6Di+dDRFzGyAs0J1ZET1FCVbePy1el7ZuH6gmnLae7Ox7L808k4P/E0P8uAUVRlP81BPzTn4NpkAQvTh5Y/ILH1tg5nzeM3tSxJPIeYKjxsobaCRsWyyaSLHOPT6gKodeT7ympDHpa9sDM6cGny2pIjJgsJag/757GqfRQjdCqe+h5/aHHNwuJ2O4+PDxLDol0/CJpfE7moOxLJEnfnsDY88cPvKpo4rNmymbDk3Z3eC6QWFlvWcSAzWMHL6N86mnOJ4VhhecR+mePy4H1sA26dE4wRQkSSLni/voWSXt/ax3FHPlkGj0ZVlA1Nyzf8qKAwbV1Cz3+nY9X8dAb/DZt4KlZ+P88SlVjOdpfuN9eL5rGJe5PXX1eMLDhwWfKyRSMwyd9we0pDb+BnNJo6NbyAWOxxfKc9kpgfJj8hYaEPUv3n8E2Nn1dQvu5IVnzp2wbWviZoVlkAx8/rScx5P3QwVPvWpbIt2Nv7D5TBexVtCzN3eNoeJfFGh75r3y/34mNz+miwv0eYn0NSTobz7z9wsDNI0vFemiM6dYqUCnCQJNiHiSjr6YJbq744jMjxPX/Vtcqigr/byHgn34XkNzTES4jRVIohkxIR/BKQeYLenT1nipx3XsEZz768iFrFEL8RbiAaDVPSLIV5pcvU3MAjo2g0+Y3KE0o0hUE1nVFIzc3MX3TuTME0fvLIqecRpJLDx98rtzoWd09KlKHvQXxULwYPat2QIYsc8ErpCeSKDnN5O0ZX6CNItHQCDuVWJPcQmgmjEbd7VmQ+9yqkG/2mC5Cienv5nXPIZt8iafkiulps7n3EKyvaxoVn1wlLPV34Ne3Dx89JYuQ+uAe4eKdcPvFOuuJ239HSA8Wnk/vrStiSekWCs6LWbRnRUI017nDNeY7FmrPsSKGefEgux6XLOoyJJ5U3TDdNHIk2BmwfKkdfgAw29WjY74QMP3FdPx6t558uFdGk+R76QPX7WXgqZcNAQlmDtPnyOeQyMpzJk1r8OCt9ZUeEOdHzmqJ9UMFidL3eBhJNL4zeClHjcacpgiYCjsR5JP4YqGzsEbClhhjqZy/Gb3d8oI8ipcHeSpMPDW31l97bwljaq38Wwj4pwet4eVUIXEFkYYHeuxJ82gFuER3kUXWRh2JM3ANgA0rPbxUj5EchJsF4UVG0lT+oyABdy/hIl5EPvzKGIPU3W/AS1KZRrUtCeQ8XAu4ULqk4fHr9kSgrwoy6bHjk9cGCRdLgQfxqvjQaEsWJrmeFCSc6Y8sTHTLJskhlSDw3TUNe9LbZGgWE5yv+1YPtp1akLw4HSGqOJFR7oPkO86vATLarFlQSMWWnGLuC1ngcXrkGmpDLE+zIKL8rzzOWiWV/42BtolII114moQeXAm8yl/y9Gzj+SjpeQP5yogp9YZRJXsRj59Yi4HR73dC0jq7CNfvZD3oXkjctaGYcDYOWP7H1xKIcMF+Mduul3r4XLkV4R57CnnRvWjYxI5J5i2s4SyuR51G1TASrXEBID1vsV9bF0A2j0EGf75gG+FtVJscu50P1yJT9cjQsD6iuhxhCMCgMS/kCek2KbYpz3pmgbVWA3KaQglj7IaEL2vVJNvNrYAEpJkPyM75ez+riBKv/FsmhfjTMSXtTq0njSed98mL22r2d//yOLfhqHv7EehLr0ia0FWoFVjOb2r4b+epTSlS91KqhWZSJIfglhsKevwqtPPo8p4kLzb8Odri9uvaVzzZ4Db6OTwg8YxlvoGt6mq6n+5sQbvW2ejJb13l3Zoh0VzKtrA/ebh+cCxtfcl9Re/9Yhxvnwtn1vTbnfe+s8czd79eJFq4v728mXMWuu2Fr1lTrs8AHF1D3/y/8t6le1Xe2fd9QTYAFYEmSBJFQCi590AEFC/IXV/9LtfaY4/TOOP8O3Pu9Tzj9CYTDZUyVfX9/BISfo8IGdi1Duau13gQGcKc+n2u3fVSkIjl04uo5zDi9Ydb+M4IjqHvuPUOzKuv8Z5Q4PPVlauBfsnXxFKXZUCStdO7n2uMSNjkC0Q2bXy5n+TFkeNUIGJJrbdxeW+N9hDZ1Uj6Rnv583fB24WoBuS+WMnup7Ql4sASEW0+7R7uN/UV3ipU7P/yIynumjtvCWxyROj1F/072QjJx6U5Nnqybnt3ycQt/78R0FUZUO53qIcWFZVevW/4e6ULREjJQCT2N5LsCrteqY/lomj0nbFHLwigEni3+K9/IgKu/2cQUNyspH/LQlDxT7+39Hp30G7uXZ0YqpkzWx7WcCWH35HuJ2lmaY9IcpOTp58117Zht+CNCDeyN5/xL0S6jfWYoCyMns8WZSqw4uFsodrTlqRu3FUsPp1mKOVdT+LsdQBGyEKBq18hop1PiDTyUzeg3zxHPp0W5sxOzkOEh5DPJOkqOWEH8THAI9bfJJ19OWe7NDPhPUWDH1dNIjA7W/DwmJf4/CVkDXOXKcDrpCECXX/2F1M6wfvWIeKJDO1vPjcVuilu/eT2bgX23ix6KM269bNyLdmMbB/ojzDBa/DQHyRWJBjV11zHvJwJ7F5tVr/taPo6uSVvYOJ3sYL7Wevq9NamlFXd4gt96Q5+avCIsKqyleB98ltENmvTszHbPOGGLiTpvcbr6XhdwbVLOz5JevmOSIyIOazXiKzaI/vtgLp4QbMMX346OJnBFmJBobQ5bM/fdwJTKlOH+qFNfvabr2XbHsF25Dcjn6yXpsbO4BG4nQ6dH590KWdL47SEx0v++Nn72P69WUBxs/ljO6392xBQEtI1ZMfb2g929ruh/vOwgsL113UQUkSaSShqSKQFyjcWtgI1wp0J53E91yEQyaB71mZwEc01j8hkIyJ6TwpBkW/qKGAp/sf7W8KpPiMSBtl4p/vxdoWg3Gz9VGvPAZ2bPoZQCr7ELw+XgC54rHaw/R1yUO+7ht7IdQFxqSp+RL0mocny/YVL1z8Qke6IUCt1ZcDlWKC8LkpE0N1y94YwtJU6WnqIbKurtAbA8UDiy8kWaJ6PDgTX79IPNr79e7fwG4G3eK99//lExPL7mwxx85uCCXuUe7v2vYeo1c4kIvkxobS7fuCitIhssnRJaOYMCUSnbsOHL29oaOFlLpwO37GO5JVtU/m74aCob9j/T+HMtLoXEaQve+SD535B6WRTBXKn7VHRe61Ga/gGkDmSxsfvS3+npClUyBcuyn82oT10tY3B4wn2bw7EgBr+dIUX2VGSwBvt39fXCvJS/vCh8ZtBYY8tB/7gfHl/FBGxB9YWcNYkxI1vlv+1DewxpiT537IdjPiHY6oasU7kky3XoWFmQNeXaAueJMkkCINjQxfXDMfwkmzqINPwNzufvBTyNhR4/9EgMq20doLU6GQ+ELxepJ5xcyBpUK75t+xd0f48dnB2tA0Jd34ZsOSsfyD1T9SP7xs7odKuukB+C5ck6pLRoLD+viC4nWYSSaZt0MMuonCZAtVPd/ekoUfzIeHnNy8+OrMBaODeYiiWG0TE6+2MyBlwa0ibm+onAp+L1LzWW3h4D0SqAQZEsMHBQialaI/qI9K9tu0TEEIlPsyWGKPc7GMdeBobPoKnItCGnfZw0W5nEvrbkVKjf2wgXpx6Eik+19DuEV7BO+kLPpAcRLxIz2KIeH72g4vVI0LfTMwx+kWsg5XqBkz56DcIn/Xndy6hY9B3ywigBsAYayyzotIBx7y3YzqfPHlEREMyd5AWb6X2HfGi0Wt8zcEPicqn0sMQ6PiQebhq0Z4kt2ePMdZvHxDKTCB+8Eb/vM/cDs5ZtKxDfn8x6Hcd9eCSm8CHdDn8vT+riBtF/re8C/inY0ryEOmmR0l9sL6IQFa3+7jcruFqxwfVIFW+WrnSIMu1YwTDrH+4XetOR1jzlvhSKv0d3dYuf+0Q+Y6y0+i1zYnuutEQQQ4wUZINqgrbk6XW7tnE9t6TrIPe7XTek4oF1eNq1bk8ixa13S1dIK91pwOzQa29pHUDYpaZ7M5vTa3hUQyCng7SylWYK/jW8FxUv7+RfN3Ns0ZkrTtELk3iYzhmiICnTeLa5L7c78Ap1lvfizs1IedhJbnrlSDxVroqNL3bcBt3Eh3Ot80vl+vf1doAZ/a3/ml0JiCWF29hS7o176jvKSfqp51cxTiua/vwm8V7d2b3O3eQ4x2mcegfD+3lvc2iPro99nf/ddBez+RqW8/dnFzjbOEq4YhIHa+5Rh9N/ekK+3pRW5XrUnK8TyqYXrWtPX1RKHouRKK76n8LU9dfbP+meLM7i2u9hmu9EHVyrhnsdleNd4MzIp9881YuP+w0/sQcRO5Ezjh3eWo54pzeiMSH6LyF42mP7ZEK7fknIqD4P4OAG3n5n4/c/YcgoPCH04B63n7gUaWILGxCZPqUjgrVs0NE8/yzzY53LEmd5LzqmG5kyqQh3UBVlV2d+crbZpsbW8GwHBHhTj+EWserAzQSQ+QQvpbCDBOR6b1/DXxmKoc7m9c6haoVepI2tUnZoZMArrd+5lP9aQEbN098/qf8ktT3ft/fD1g6DgTtOZ47RNKO8+D2TUY+cx8Hg62N7Qa68zTWKRhnjb2sSwiNRUc/LnS0f9kclzBmJSLTkaH9cL/t4F7sOj7zGjlge/vxhfK46vj4mGP/hxXK0Xv/7El2q02RHa6pBleu+pKksqyETeYbEfatDHz6/Lwb5qvDAm7naagTLU5zdhvRnsH4IVnmWDbr7o4O/bHt+PSSYX/PZtpDpU6IkIXbGoyUgwKdwgY/2xs9Zev6ivaiqOGT75Tl7HQ7jXDb3xFhy0tWsWqKbHiWh95PfaIErHx5O3jCPNdZMfwQd/PdwtP/ILLGv++fxdaEluQDiWcH+zP0+Lyx/fB+9hTNv3YuIMaUuPy3IKD0h2PqHKI8zUpAufaWMkqFsN3CmYHkI2KgXPUPzwGKhy/y4amWK7rJvBCi1Y2v/U1g9vR0zp6QhBPK2ypRZlrmBYBnglIH3W+3Pqe69RCT76YOPabarCDeB4JEJX5yEBSNPnMBEXM6LutoGguDpo9VA1D6n9qfmJLTlI/2UBwy1Y8fD7Gn+XBcgEsXDQm9hz3TW+h5EF5CqQ736llEebxaQmYYap0qDOUZW7o4poOn9psJvzQ0lZwz+NdSrKONgkjI5tsNMiGQSKQ1eU5r7kXgBpLsRzcZv5+kJwfOV7MgUXV3AoqCUQF3mnri2zoH1GkPVzjdowUf+eGYUHE7niGrxw8fkCRX6G5VHCAl0cb3T7UaMG/p3cAr4EPC1XgRaT2cdDhTdeSjEsc4ZUevhCJEuZp1Z5Sbx/XThGBHFT/c2kdK03KoIHuGah3zVBTpse+e8NoemZ8pfA70OR7fUPRMqH1vPgbUnBwTMH0s+UhrFwadNJSrp+UH7/fHY/7X5OpG3ij/ku1g/vyhEPcxAEgHlcSrbSbQ+b9nygeu9ssFV1HRyRZQKIPC+y8xD+imeD4gPi5FPxIulkDD026BY9hCRFM2Q0PrrsgBB65aZ1rYGlQvV4hsdqHwoeSqM3tGvAbP1WfnZ3R9tOkQzx24vLohAadPlC1aT/jFOM/73wGR52i2LkQ3Y0sy399o1H2v9pCLz7b2691Coe9xdYOLO3F8cJAwJvanWIf7dcDP589LT22ZN6ANcr3OvKEIaGebL4h3O6UOx+EoUtHWeTiv1gs+5OfBoFe+tuDdios6tMhlpqw8uZB3YeGHr4+rMbVaMYjr41iH7W0C1p4OHWQbFRFT30wGm+PnHYLBxJxzs44VdXaYY+K9jIi8ek0zM7jnCEktCn4w7lTKtDc7QBCUnzoq0Dg6fiVE5qdH+UR9IqKRBuuy62zRv6vHINAV/3lCsEx0kk3tO6fjZY+64RkYdaKrGDOvN5shZps1idYGIvW7MD1IDiX6d6c7Gl22kowx2oh+KIbO/BdjSlb+1Mz63z4U4k+/X8utdEQYYaT8fyOged8tXQ5k1Xc7XgUiXZ6i+70fFHKMzsff0fDS4H5zW6yP2Tnv9d0sye66XGr+SVw4s65dzI27vDFEktMHkebO9hrY69/2Jf4Gr4UeEc9sROKfnubR/u9ZwI87crxlrdSA9PuJwME+aeSkmmVCiLHj3E98wOvy6Wj689sq7jKCJbHy8XjXb5sd725WPcfbW0WlOHL4BBB9EDHvYglETP096DzRyWltI/Kk6rhw15tA9o9rOmKp6QrF/exSRLhZQIR96rIJVAq2vFtPiKD8qtZBKz8iOXpqidWR3r6uKI2IwOnBAT2Qx95d2bbKQ3UtNVIkaxWsZIHtHRfov5X5Rf+Rj+p74km9k8PO34K5UGXf0qJR0bsb1/zXwszaaqvSIP2DIHIaL933nB+Cv5kuufM+RcTuN4WoR0/96/KbNyHuqz8qOsn9HWhTv/WB5eOsL2tn436u1pa4/B6R+Dh0KvL0zPnHU45Ibt/Rv9YrVHn38S3/mQi4+Z9BQJn/rbP+dywE/dMI6K+GNbyP3cgn5dYymLXUGTzuVk+Sx8a6s7pcfOGqC4gkyUOu2LZyNHi8nYEkR7a5M+v0UWA4rRE5xjG7M7YsTjAUF0QcblQSFvUnBe7r21Snkb5RmLPWbag/u4FPlt82Z+POSfC6/fJZHZ5nZrvjDgb/K5B0Xyo54ye2gZadexJrn15jGY0yqI/8XKdHIU3Yg+kqItFxJlhSEemmIszgKu4nPq397s5wBMho7/uHfA85Z81NOkJvq0Mdg2sJ7Ns8RChva+wP/+6Ane6fNTwIDHzcZtjetzwSeLuE59OlJSNCeSOBOltMWLpFSWPHyER5a2XYv0WzmVn7vGnQZdcPSawrPv+o3Q7QiWTwE6TgnIXh8gu3zxIRUv+aFVtKowa3Vz3yMaN9xYZgI0O3GlqSKHErMPl+EuAt/q6XBiJcHI8ePMN5JMmi6We2M3cmXOXdh0/HbUfZ13AMGFL2JdmStSILL98TXJvXWCeQngPWjmhvG32Xfqp7+Pm/VVplfr36jwts/ikI+Idn1m0DEQOEkCPRopTu1NhIv3MAnws/iIUiodcoWgNAJdc+GW2bNjuvgmR4r2o/D86IKIfoC+f9nUO5RS4VpYD6LOEKlL/82gyorRQinNvfrFXcuRVjjapiTASMJM4DkfFU5DO4MhN5v+hVjS0uEg+Zc//tbuhcgC7ZCIg0xZbE9ZhqlO++Bwg3cusHQrYI6Mcaczhzl0UdhZad0+dJ1uDOfnJVUY8CXfv1AYbYRLnallxCz59vAzm/l/kwV1BesxvKx5StEFmzdggoty9NuJMQ5e9LQrk4hssQ3F1Z8gEXlgb71s4OCv81orx+oXxNnPANbko1PzENlNsxa19wedlLEkVfROjp/g0gZFt8nmSUM9ub44ByduTrKIJipr212INXnREJF7IFNJWLFtKI0Dq12UWh32UbQmZvVJKsr4uecv27geLGbevkcUe5Ggikh/ty2NWxWgwaHcKQh/x6WvvBS3UMGgxZAFkzIcLT21Ghfm9uwBNykYTpubD/mlyV+c3/+9j7580CCts/XKegMys4r19bkjqNFdDHaUzhfP1qfnZJJpvBNaZwV3W1Tu/ThVInfH4hLZeINOedUlGzk/G+NW79TG7GnN5Z1gGsPGzvWUgzndYx5kXPxu/vw8pg13Ey4OZyRh0re4fS1KcSBFKDY7rhpopJP3nbXcU1Cc46jqnVAe3JlImQNN4cArqXnQCKYTOQcLt17vQTtSNEva7VGUho37ipsX2z0vlkNaA9720J0Kxm6sebN475di8tMUfc0J4gKUT6ks8qvJ53lU+kM2dQJS49uPKA/Scxd6ePzzsCOMoV8VHXVuz9O4ozWvzePxa7smdPbiFA3qA8ju/H8s54YcQcc3qtiW9kI1CLx5iP1B2HY9rUgCmbTIYirFd8eL9hf/N+68D5HQkkKHhZpLB31pBd8x2fLSyuodrQXsAlGeaU7RbtOWSfCdytTv30LWeUvm9Ug9J2TZI2/UKkJ+MkwdkJJbT3wCmUpLcSssJS/CCtsL9F/pvltCuFBKKrBn+xTmGl+pcg4J9erVKV3uBK05IRSMQi0UchWrnc/r8ObaingIyTuXAls1F469MgIobH7OOuSbWpbbezBX1t3haufFO12rupiF4kXHHuku62xGs81SbOe9LBUgpExOW2DEjAqwz0Z0f4U2cNlS6TdnaVuURE6tdTRcSXvAP142u1m8hlRbypVsG8R1p9Whw4Q2f3J+euHBlRJzEXon7K2pUrNgoiK4KVTTJvfQb1ShCRnFRNiPDmTTBXnl57O628k+xeqrCXAoVY9wz7a1CPc8UXIhoqokLRp7Nqw+Eb6L5rzWpFNt6aAqKtyNv30J1Ju8+WLn95iLU9ms5dx6ia8fmR5oPnIYIODdbJo62q/snj8Pmp/FVcLtmotbdNy5l8Yl8H5zPIvH2R8Hkteb5d2cGYs9aoYgm/+N2XWrQ3O01Ats+Cc6fPhO0vtth+P0uI6LZDajesRkMn6cuAQyxsaxeuiHyfeiW78zfa1t7mN+sKXLeFYzuriIyfySCtiTmSngJsL/4ikv4TEfD/FK3/uwioLAVe+Hcg4Fb7w9vBqFmowLWeZj/Roy5hdf20YFAug58NH0th82e7girE4ZrKF0tko+BhuZXK0U9W2UZg8fe5BYzWr59un4gc5Fsk0DcFIk5uKDOLTl8dOkma+Zikps2qZvShq5vJTx9iNrPN9VtC6X6EOjkpPSJo4FlQ027Jx+HTFtnV/CzgEXdDneVbG1gltRWUs/DFmnHZNAymlsL4qj9+LLaIXPt4U8KwdT8k3sxo76lG+97P00Ay+SQLrDtFPspZD5E37HKbJcl7AXctGP34s+9mdt4dFbjx9uTHO6frETk/DDr1sCTxcMkDdm92BoxrB/11t9uE2ap0gPcc4PN73aRsX7QMEe395dNgi/7TZMeBvt2OfspTSWAnDxHzqngTQQTNRDYJOwq1d5r47DXZAtODlQaDJ3d+FlqI5EOabuC18jusrrvOZq/7iMisLCY+lqaLwRy2c+CxunzrpLPw93tMEl47Co/+ECybPdwoQSlDZpKcU6tn7kk34X1S1liKBSv5a6VVWa7+89Hw/xAE5P8wArLTLoDzy9ZInLJOoyf9G0I+S6qfHHYlZaIuq3DrGCLige8Fun0/W8jrcOP7pOsQ4Za3BcBH1/z0eR8pHaYR76dvRCKpMQUahmeMOXmh+in9TALjom4HtTXt+NTThpxOR2UBp+0N5e/3UuZsHYwcRHt/zUd719HoI9ATiNKLXifVvAG6Wa4CuMiPvg6d6DLTl1I8ALzfDMl1k4t0e98zeAk8fn4RFTml4cuFp89Rktg8ImbyNRGRbgvODxSjqGgSOyKkm5njfacYbepjfYN7uES5uhqKhsp7dobMzK4keh+mO7vtdi6k29VUB49ATdjbXn4gPu91P8k0vKZb5wuX07DmfVUfAzqeswtcRMr5/uDPBmsTbw2nQ76so6WvAjM3zILsxfEkMn5ylZajAIW+22EOezkVPSWrAmIF5XNcPLE9KUhnSIhL6ji1Mo3qavmBKn/u+Ux5LhqKTlUgVJQN7w/5OFOxdCpIw1auI4UVPeU3qo45wJVJQL3i7y1aU5Yi/2/ZEfRPv7dkvrMWiokiMgV6J9DVZ3WHyNht+WS7cO9suVsbcBV0jY8P1UWgR/u5gOIV4BgMpIVGaVGaUKGu+r1T7lJ2biQRkuag11nhdwFt1vIBnvsrImKlzhWbSvcEzeFh+qnGFTM9wkAhU+8YE6ty1tjwcXcwippU+80B7wu33Q289Yli3ZvfDRW23BUyiHFMhy+MkfOC+/3ZRtryaSsfG1pJsQPduaJ1Wle/WcXiFUFbtThGM37K2S2NNRgP2pZkcJkStt7EDN7DekuSfeNq7GtYCZTcc8vHw29WL+C2OXiadq0jbtQ05tm7DM7ibwupz0kz2JYuF5BeWsond7kU2eHiYY54ryXfL+6OQlPHewK0F8xZRKoadjmedehrfeOHRTIpjDstfDjb2soPwrK/0/uGaHAFzajTd6EazE/HBpJA0P3UWKJ/48NRhOi02flxfjd7ah00BuXyaaF/HcwB2aegEFWSwgd3aQrYN2s7OC3eKknc38z+xrZQhxgp5sz7Wf17O1crS0n4l+wI+sdnAUkaTe5GZawGcuEaXWM3yV3wB833jJWbE3m6ce5Gkha+w40F6LbbCq6kNJJ//BSDphfDpIKam1ty+twQOfRx0oAkJiKI9ptFFFqXwjEcNd4LqZuQz0Pdw85YUQLxanHXC5lDBHReiJxH8Ydo8+++F2wR4XK1Id5d3YJ1vyFSZsNo62ltaaCWyup/I+DctaIrLpnKu0k+2QShNAe0ABFp90b7DYdYYNUpIadlpPYkWiNi6e/foRVGNva68yw12MWSysOmKykRfeKCwwKdP6ngNiQ6q2g/DTa/QyVUkZxlb+PO9m5DLC7hej1xuK/LHXJE4AtBBN0/LALM01XeU0Z8Prl2iJyqhci1dkqRiGxPwapeSn3UJkSy5u60Lqe2iKB7ishYX0oCdjOivZevC2TXERX0TtF49/FE/z56TnSX7Z4S79z8zl0c6wPsnO2WP1kMn2/37cLdbAudwE5Bf4R7mYJ93aq1y/WI4NqR7OA4Whp/epVu/49EQPl/BAE3/Jr/z2ngH4KAdPtn00ArFSgnL+mnTo9wbthzsQPo9tpYx0KmBOxjHxBBrmVHkm7fA6uFyITrGRBBnm1L2fLx3GFp3fF8vGhkm+U2V8BtVkaUT+KFstaQ9nDj/K+fPGIpZ9PCzKBnn7lORu1sMKHLHnD7uissdbf+zuL9CqA5G+s61cMhYGpp6igfI2xPlvuE9efiCe93iIjzKN4CUzIHkewufut4ki2BPefNHbpI+yJCrRSbjQ3aV5spIqv/UgzW5VIC1/0REe58yhvW7x2Ub9pr8rP43NtMuY1beByPc51dqE3Z3Bz2UDZ0RZKXYvesV7IjtGb2IZl5ansmnccj1H3Lk1TLzYBFAiJs5TYCZh4Rn88tTB96mU51wpmIdEG+kGGYp5mkxwaR7tu1e6j5IyLrc3e0WclxFG43qa/ToZUTpjwfHDxPi57EyvKcM9UsLvDaGx+U4+djxc4u58FdXvB1Kh7knqXx04frIxP42DshEk+OfoEmqj4kYXKvMUUaXbgNmsgnR0P+a9vBYEwt//NOa/8QBFz/YQSMT+YFXEdBOYklLKGp1RaQNZFWx92yTNjSXRN4LVq1Tq4XRLbn8OTBfZ5lPlQV26b8XiXwYALKWylDxDjGzxVcVG9bJ0tbDmjb1jt4lqDxSeSjvFvv3CO8xtjwk9BCZHzttgzyZcbx4WY7iYyKZwL3wJR437ohwmyoVEIy+ZRkSXGoqJE5JUAUj3U4PjmDhiQbwctUjc8maRFQOedN6CWF8HFdTBrbwjmEt7xmdfIh2J/mJSFiVlQjmR27BiuiToP7y9VIwt1KjUmbfQjdMGF/ag7vv9fhFaBMb3UYnkBjp4RLAB7Th/jH9dSz22rYQKKhVIgXpMRkYY8KRNdZ4gNmjAodV+YLohtB/7WaVrHPyUe57NN1Ha4tt2Hx441IuYwEPpw8u6LuuFKgaMd9ncRXlON6fntB7sxbP52n34zD/bcVhUhQxzZTW9HXgSyhW2QGH+vGCLT4vX/rrx+KH7rNZLN1iMgeuQoi78dQbdbsLAP7u+T8KLuof+39Woyp9R87v/ZvI+CfPr/2KURLSJZv6qegK0DLHTdCemWIdM4Rx9D9/bKhP691ElMTMb9rCYHyhPIrS7VLQ083/gSDOdA6uWRqwoyHrMPVfRM+eT/PAtUj14VGu/xmyRbVzLjDPoH2M9gkEw8lMJGlNsTnD8b0/aPlrLfWFnT3w4IPtwPe36erN8D83vlJMh9EugxuAwTH+cMH0skFJg01jlHPIb/3dUeD0pUbwC1qGR/PHcbQK5ou8HgCjtFl7wrsulvvkMg2ep18M1Vg5u1lQV3tdT/enNSKOed9AW2SkzpVmXpnK/jUcDosbrzfHauKHXfcHbz3Q/DD8o5IGw8tA++AhTrudxqwTeBTuDvPRe1XthuwUPM+gAC79eNmf6Us03FMI77KftAeIGFXfhFDap9FP7rKF5ua2YthXSlNkl0ktL873b4Q+h6pM1FwE1YHqCtgKxh+yleI2O1kWNAqB7tGLi4NZpemA67tqn58rhHxvqGzhtDYYI4cv27P9i/iQTuEiLztrfprq1UwpjbLf8l2MH98FvCh3z6u5DuMP+3KotdV57ZwF28Xkeb8Q7L29VJhe8k4//gVnVwnp9+7eLIt8Zb9HKh++Mga2PscEUTWS5uU3HoLunnc8h5PpoSEz2kHdrZGpItMtSJOTBBZOI/6nv2+zLpwbHl35Y8agZWpzsSz9waYUbitT11ezmRhuzpG+rCtXStwEh361xbs52dNrHHxWxi6LBSX1y38fnNExBmecgFbQihx5wPav9v5RzhkNfE9ZroCCRuXgD6WC95+vh1BT/1YB23casQd7QlIV+5PQJ4h8d33VhXIee2j/at4Ux+3s6aRYHBkdzPsN7zlvkZBJ+7vEIfPbyFmIyCy6R9EXuZRzT993bIh/Mrawt71tPpk3VSFtNmZgeFeF74lrdFfj0fRu+u5RwQEpuZk3GLMH/kl4U9vAZGQ8Zij7L2O/gvOaF8ajYjoVKW8d7igP0iHOcisGCKfESNy+5mlgpnddf90ddAfcdXtwIo9jXjvGRGcnGMDDq8R7XUi9Pc/EQH/T4j830VAQVRWf2o9+N9GQPKH5epi2+7gVkpfPh7zM5aacxQiIsyTj+Wlb5jdvhUYrE9PkoVoV2wwOQdeOT/z2dVpA+bmXxNqelqStBrknIktlp5G16c65sxLwj4FZ8H9KPB1ElykhnWXZwWdFn74ZMy6hEVk1cJobdY1hniusE07BvA6vUU+ndJjz5zKZHBbw0yymssrRrhnB23MC3W8XmwUNt12NoxHwtdxv0Vk0z/LBh7yhf+vncpyNpLWgjLw0J7spOSsuJoFVJ/3x0+it6IwaT3u4NoIM4nnb35n9uPJEOmaDx+/qZ2wA/85wLuYVnysLgbKVkTy4MoJHz51B0lhtcKd4JG5aI9LW0TYs+PCc3da8tkuR3/ZcZagFKlnP03nc8L2oqdCXzjov+naVUw8tei/VPnw2YteciZZXwNuqj3wGdbfhr2tL0qV12Ug8fJm9Uz0ixsMq/rLZ5/TILCbO4Zw3xcCprPFb6FqiYj7tA4rTABTJ7DqU9TwDLyvH4t6nrDv5htAU8eSn1irXPtrpVXYCH9sp7W/jYB/eoulmrUP8PciysmdcZ7pssxeECiLbR0Xa5Q7/C/VD7DW6oT/Ohq1hKcC3u+19GDc5j21vmcDKi0ifvxWUS5dA0uDPiIo/0qjm+n8nnBM06OOyGXPCdt5JIBhuz7U6dIaG7p4PmwIn0fNjz85yr3dhKW1Am3BB402AZuN7AEFDnQ/7d7vnt7WKF+LG5trX/gUOc3l1W8RmqOTND4MMzWWexfuuz0j8b1RfzPxVga3j7njU2eHcu3aYWkdOwflceq7FXtwMoXyESOi6paLMVjvM2hBI37CfJSv2vnzhIK/1bV/f2koH8dVBa6YfGv/d6wgW16fGoQHLIGxaqoKe/aTDo+DiXJ7uUAECzfjhPJf0+p0vZ0FJtUxhVYdNyS8T/j5j3fwoDCslR9sFheNclCjfBDMA4m7Pdovj7cJgkOK/hQi12bBs1V/R8vvSXY8WpTaXifBA/YHPtuMxUynkLPBJQcOEdnD/pnWiofz/FL5dO9OFWKpdURkRCmT8A+U438vplbr/7ha5R8yC/in3wXk0oyDcBngmGC9cqc53ETwIaB+nL60gH2qGOBu6oQkiu5ShkLKgOtv9/PYZ5xBdwc3gsdF3fnZOyx7tuM6Azq3onjfVgL6zdeYF5U9ImaVfygrbm4FT259rLND7t7ZvWQBJItR5xMOQGH+6wXQ5AH+5tEWY/rGpBmyKtvzcedkBs3FlQhh9BRIcHMwBiYHY2JY7ymf8d54p/d+n0KfxntESh+/L5CphlsvHUiSgmazQlexrr0Kiu2nFcacUAN0Sowx9LrgGDfasoa6wYKYSaIrMl7dvsGzj3cS8le0Txt2A3iaseSjTz6LjGu4I4RtafDxU0AkbF7nA1SXWOV/K1kaVpVPCeDQ6X7SCaeErXvfhvp+XJBo480zO8gXZLezKBFf3w8i7TgX6+JLtfis0dF+i65k/D5BxL4aU8/u55sBkX4y/UTdWwpVywCgWn+PdfzxpxxzSBZBbL0xB7orTWNkV2pQFt6Wz+qHRtlXPidwrwX0t+RV+V+Mqd+moP//XAi6k79fdxKzHfHMipv1ZbnX4FgEGu9N0tQTDhBhtsee448aN971zyqS3FkM5drZro62LpYEEW1+6MQ73xFBMtWicLj+dvw071NOmpe6B/qkiHBre7qT5ZK3wREpIyAGg6jHD05wJ26BiDTJk0heYJlAowgRclq4IqnuMYEjIiTvDbMDep/6OtrjrWvLtkZbL4+IZLLpaj4cHUQmafwh4IpQH87vqSG0qB0w9y3hXeGMSFc/1r9DzgIO/xtzBLkpewLUIIhsh4sbkEK2PGBpSGr3usXni1O8B9u5bPij6M8G+Tim4oovTyL2YlYx8tdfwV17X0TWZYDIdT3FiHDB713IrsTn96uzDlYRazUgC1PyFNAftuYignr1f+0Q+u1dTvyqNVR79U6YpO5gJ4uIsCfmVsSrLERWz9v6J0UrE3LUEHkly2PE+x6KSid314ZDGei/WU9sr+JqDayu1XmvuqL/0621h6NRoX+CF7bXCOoB2PW0xczxQn//fyDg//PifwHkVSNZ</prop>
			<obj name="TemperatureLog" class="TemperatureLog" version="2">
				<prop name="Times">TEFSWgAA6Z0AAIDpmNwAAAB2AgAAGgQAALQFAABOBwAA8ggAAIwKAAAmDAAAwA0AAGQPAAD+EAAAmBIAADIUAADMFQAAcBcAAAoZAACkGgAASBwAAOIdAAB8HwAAFiEAALoiAABUJAAA7iUAAIgnAAAsKQAAxioAAGAsAAD6LQAAlC8AADgxAADSMgAAbDQAABA2AACqNwAARDkAAN46AACCPAAAHD4AALY/AABQQQAA6kIAAI5EAAAoRgAAwkcAAGZJAAAASwAAmkwAADROAADYTwAAclEAAAxTAACmVAAASlYAAORXAAB+WQAAGFsAALJcAABWXgAA8F8AAIphAAAuYwAAyGQAAGJmAAD8ZwAAoGkAADprAADUbAAAbm4AAAhwAACscQAARnMAAOB0AAB6dgAAHngAALh5AABSewAA9nwAAJB+AAAqgAAAxIEAAGiDAAAChQAAnIYAADaIAADQiQAAdIsAAA6NAACojgAATJAAAOaRAACAkwAAGpUAAL6WAABYmAAA8pkAAIybAAAwnQAAyp4AAGSgAAD+oQAAoqMAADylAADWpgAAcKgAAAqqAACuqwAASK0AAOKuAACGsAAAILIAALqzAABUtQAA7rYAAJK4AAAsugAAxrsAAGq9AAAEvwAAnsAAADjCAADcwwAAdsUAABDHAACqyAAARMoAAOjLAACCzQAAHM8AALbQAABa0gAA9NMAAI7VAAAy1wAAzNgAAGbaAAAA3AAApN0AAD7fAADY4AAAcuIAAAzkAACw5QAASucAAOToAACI6gAAIuwAALztAABW7wAA+vAAAJTyAAAu9AAAyPUAAGz3AAAG+QAAoPoAADr8AADU/QAAeP8AABIBAQCsAgEAUAQBAOoFAQCEBwEAHgkBAMIKAQBcDAEA9g0BAJAPAQAqEQEAzhIBAGgUAQACFgEAphcBAEAZAQDaGgEAdBwBABgeAQCyHwEATCEBAOYiAQCAJAEAJCYBAL4nAQBYKQEA8ioBAJYsAQAwLgEAyi8BAG4xAQAIMwEAojQBADw2AQDgNwEAejkBABQ7AQCuPAEASD4BAOw/AQCGQQEAIEMBAMREAQBeRgEA+EcBAJJJAQA2SwEA0EwBAGpOAQAEUAEAqFEBAEJTAQDcVAEAdlYBABBYAQC0WQEATlsBAOhcAQCMXgEAJmABAMBhAQBaYwEA/mQBAJhmAQAyaAEAzGkBAGZrAQAKbQEApG4BAD5wAQDicQEAfHMBABZ1AQCwdgEAVHgBAO55AQCIewEAIn0BALx+AQBggAEA+oEBAJSDAQAuhQEA0oYBAGyIAQAGigEAqosBAESNAQDejgEAeJABABySAQC2kwEAUJUBAOqWAQCEmAEAKJoBAMKbAQBcnQEAAJ8BAJqgAQA0ogEAzqMBAHKlAQAMpwEApqgBAECqAQDaqwEAfq0BABivAQCysAEATLIBAPCzAQCKtQEAJLcBAMi4AQBiugEA/LsBAJa9AQA6vwEA1MABAG7CAQAIxAEAosUBAEbHAQDgyAEAesoBAB7MAQC4zQEAUs8BAOzQAQCQ0gEAKtQBAMTVAQBe1wEA+NgBAJzaAQA23AEA0N0BAHTfAQAO4QEAqOIBAELkAQDc5QEAgOcBABrpAQC06gEATuwBAPLtAQCM7wEAJvEBAMryAQBk9AEA/vUBAJj3AQAy+QEA1voBAHD8AQAK/gEArv8BAEgBAgDiAgIAfAQCACAGAgC6BwIAVAkCAO4KAgCIDAIALA4CAMYPAgBgEQIA+hICAJ4UAgA4FgIA0hcCAHYZAgAQGwIAqhwCAEQeAgDeHwIAgiECABwjAgC2JAIAUCYCAPQnAgCOKQIAKCsCAMwsAgBmLgIAADACAJoxAgA+MwIA2DQCAHI2AgAMOAIApjkCAEo7AgDkPAIAfj4CACJAAgC8QQIAVkMCAPBEAgCURgIALkgCAMhJAgBiSwIA/EwCAKBOAgA6UAIA1FECAHhTAgASVQIArFYCAEZYAgDqWQIAhFsCAB5dAgC4XgIAUmACAPZhAgCQYwIAKmUCAMRmAgBoaAIAAmoCAJxrAgBAbQIA2m4CAHRwAgAOcgIAqHMCAEx1AgDmdgIAgHgCABp6AgC+ewIAWH0CAPJ+AgCWgAIAMIICAMqDAgBkhQIA/oYCAKKIAgA8igIA1osCAHqNAgAUjwIArpACAEiSAgDskwIAhpUCACCXAgC6mAIAVJoCAPibAgCSnQIALJ8CAMagAgBqogIABKQCAJ6lAgBCpwIA3KgCAHaqAgAQrAIAqq0CAE6vAgDosAIAgrICABy0AgDAtQIAWrcCAPS4AgCYugIAMrwCAMy9AgBmvwIACsECAKTCAgA+xAIA2MUCAHLHAgAWyQIAsMoCAErMAgDuzQIAiM8CACLRAgC80gIAYNQCAPrVAgCU1wIALtkCAMjaAgBs3AIABt4CAKDfAgA64QIA3uICAHjkAgAS5gIAtucCAFDpAgDq6gIAhOwCACjuAgDC7wIAXPECAPbyAgCQ9AIANPYCAM73AgBo+QIAAvsCAKb8AgBA/gIA2v8CAH4BAwAYAwMAsgQDAEwGAwDwBwMAigkDACQLAwC+DAMAYg4DAPwPAwCWEQMAMBMDAMoUAwBuFgMACBgDAKIZAwBGGwMA4BwDAHoeAwAUIAMAuCEDAFIjAwDsJAMAhiYDACAoAwDEKQMAXisDAPgsAwCcLgMANjADANAxAwBqMwMADjUDAKg2AwBCOAMA3DkDAIA7AwAaPQMAtD4DAE5AAwDyQQMAjEMDACZFAwDARgMAZEgDAP5JAwCYSwMAMk0DANZOAwBwUAMAClIDAKRTAwA+VQMA4lYDAHxYAwAWWgMAsFsDAFRdAwDuXgMAiGADACxiAwDGYwMAYGUDAPpmAwCUaAMAOGoDANJrAwBsbQMABm8DAKpwAwBEcgMA3nMDAIJ1AwAcdwMAtngDAFB6AwD0ewMAjn0DACh/AwDCgAMAXIIDAACEAwCahQMANIcDAM6IAwByigMADIwDAKaNAwBKjwMA5JADAH6SAwAYlAMAvJUDAFaXAwDwmAMAipoDACScAwDInQMAYp8DAPygAwCgogMAOqQDANSlAwBupwMACKkDAKyqAwBGrAMA4K0DAHqvAwAesQMAuLIDAFK0AwD2tQMAkLcDACq5AwDEugMAaLwDAAK+AwCcvwMANsEDANDCAwB0xAMADsYDAKjHAwBMyQMA5soDAIDMAwAazgMAvs8DAFjRAwDy0gMAjNQDACbWAwDK1wMAZNkDAP7aAwCi3AMAPN4DANbfAwBw4QMAFOMDAK7kAwBI5gMA4ucDAHzpAwAg6wMAuuwDAFTuAwDu7wMAkvEDACzzAwDG9AMAavYDAAT4AwCe+QMAOPsDANz8AwB2/gMAEAAEAKoBBABEAwQA6AQEAIIGBAAcCAQAtgkEAFoLBAD0DAQAjg4EADIQBADMEQQAZhMEAAAVBACkFgQAPhgEANgZBAByGwQADB0EALAeBABKIAQA5CEEAH4jBAAiJQQAvCYEAFYoBAD6KQQAlCsEAC4tBADILgQAYjAEAAYyBACgMwQAOjUEANQ2BAB4OAQAEjoEAKw7BABQPQQA6j4EAIRABAAeQgQAwkMEAFxFBAD2RgQAkEgEACpKBADOSwQAaE0EAAJPBACmUAQAQFIEANpTBAB0VQQAGFcEALJYBABMWgQA5lsEAIBdBAAkXwQAvmAEAFhiBADyYwQAlmUEADBnBADKaAQAbmoEAAhsBACibQQAPG8EAOBwBAB6cgQAFHQEAK51BABIdwQA7HgEAIZ6BAAgfAQAxH0EAF5/BAD4gAQAkoIEACyEBADQhQQAaocEAASJBACoigQAQowEANyNBACAjwQAJJEEAL6SBABYlAQA8pUEAJaXBAAwmQQAypoEAGScBAAIngQAop8EADyhBADgogQAeqQEABSmBACupwQAUqkEAOyqBACGrAQAIK4EAMSvBABesQQA+LIEAJK0BAA2tgQA0LcEAGq5BAAEuwQAqLwEAEK+BADcvwQAdsEEABrDBAC0xAQATsYEAOjHBACMyQQAJssEAMDMBABazgQA/s8EAJjRBAAy0wQAzNQEAHDWBAAK2AQApNkEAD7bBADi3AQAfN4EABbgBACw4QQAVOMEAO7kBACI5gQANugEANDpBABq6wQABO0EAJ7uBABC8AQA3PEEAHbzBAAQ9QQAtPYEAE74BADo+QQAlvsEADD9BADK/gQAbgAFAAgCBQCiAwUAPAUFAOoGBQCECAUAHgoFALgLBQBcDQUA9g4FAJAQBQA0EgUAzhMFAGgVBQACFwUAnBgFAEAaBQDaGwUAdB0FAA4fBQCyIAUATCIFAOYjBQCKJQUAJCcFAL4oBQBYKgUA8isFAJYtBQAwLwUAyjAFAG4yBQAINAUAojUFADw3BQDgOAUAejoFABQ8BQCuPQUASD8FAOxABQCGQgUAIEQFAMRFBQBeRwUA+EgFAJJKBQA2TAUA0E0FAGpPBQAEUQUAnlIFAEJUBQDcVQUAdlcFABBZBQC0WgUATlwFAOhdBQCMXwUAJmEFAMBiBQBaZAUA/mUFAJhnBQAyaQUAzGoFAGZsBQAKbgUApG8FAD5xBQDicgUAfHQFABZ2BQCwdwUAVHkFAO56BQCIfAUAIn4FAMZ/BQBggQUA+oIFAJSEBQA4hgUA0ocFAGyJBQAGiwUAoIwFAESOBQDejwUAeJEFABKTBQC2lAUAUJYFAOqXBQCOmQUAKJsFAMKcBQBcngUAAKAFAJqhBQA0owUAzqQFAGimBQAMqAUApqkFAECrBQDarAUAfq4FABiwBQCysQUAVrMFAPC0BQCKtgUAJLgFAL65BQBiuwUA/LwFAJa+BQAwwAUA1MEFAG7DBQAIxQUArMYFAEbIBQDgyQUAessFABTNBQC4zgUAUtAFAOzRBQCG0wUAKtUFAMTWBQBe2AUAAtoFAJzbBQA23QUA0N4FAHTgBQAO4gUAqOMFAELlBQDc5gUAgOgFABrqBQC06wUATu0FAPLuBQCM8AUAJvIFAMrzBQBk9QUA/vYFAJj4BQA8+gUA1vsFAHD9BQAK/wUApAAGAEgCBgDiAwYAfAUGACAHBgC6CAYAVAoGAO4LBgCSDQYALA8GAMYQBgBgEgYA+hMGAJ4VBgA4FwYA0hgGAGwaBgAQHAYAqh0GAEQfBgDoIAYAgiIGABwkBgC2JQYAWicGAPQoBgCOKgYAKCwGAMItBgBmLwYAADEGAJoyBgA+NAYA2DUGAHI3BgAMOQYAsDoGAEo8BgDkPQYAfj8GABhBBgC8QgYAVkQGAPBFBgCKRwYALkkGAMhKBgBiTAYABk4GAKBPBgA6UQYA1FIGAHhUBgASVgYArFcGAEZZBgDgWgYAhFwGAB5eBgC4XwYAUmEGAPZiBgCQZAYAKmYGAM5nBgBoaQYAAmsGAJxsBgBAbgYA2m8GAHRxBgAOcwYAqHQGAEx2BgDmdwYAgHkGACR7BgC+fAYAWH4GAPJ/BgCWgQYAMIMGAMqEBgBkhgYA/ocGAKKJBgA8iwYA1owGAHCOBgAUkAYArpEGAEiTBgDslAYAhpYGACCYBgC6mQYAVJsGAPicBgCSngYALKAGAMahBgBqowYABKUGAJ6mBgBCqAYA3KkGAHarBgAQrQYAtK4GAE6wBgDosQYAgrMGABy1BgDAtgYAWrgGAPS5BgCOuwYAMr0GAMy+BgBmwAYAAMIGAKTDBgA+xQYA2MYGAHLIBgAWygYAsMsGAErNBgDkzgYAiNAGACLSBgC80wYAYNUGAPrWBgCU2AYALtoGAMjbBgBs3QYABt8GAKDgBgBE4gYA3uMGAHjlBgAS5wYArOgGAFDqBgDq6wYAhO0GAB7vBgDC8AYAXPIGAPbzBgCa9QYANPcGAM74BgBo+gYAAvwGAKb9BgBA/wYA2gAHAHQCBwAYBAcAsgUHAEwHBwDwCAcAigoHACQMBwC+DQcAYg8HAPwQBwCWEgcAMBQHAMoVBwBuFwcACBkHAKIaBwBGHAcA4B0HAHofBwAUIQcAuCIHAFIkBwDsJQcAhicHACApBwDEKgcAXiwHAPgtBwCSLwcANjEHANAyBwBqNAcADjYHAKg3BwBCOQcA3DoHAHY8BwAaPgcAtD8HAE5BBwDoQgcAjEQHACZGBwDARwcAWkkHAP5KBwCYTAcAPE4HAOBPBwB6UQcAFFMHALhUBwBSVgcA7FcHAIZZBwAgWwcAxFwHAF5eBwD4XwcAkmEHADZjBwDQZAcAamYHAA5oBwCoaQcAQmsHANxsBwCAbgcAGnAHALRxBwBOcwcA6HQHAIx2BwAmeAcAwHkHAGR7BwD+fAcAmH4HADKABwDWgQcAcIMHAAqFBwCkhgcAPogHAOKJBwB8iwcAFo0HALCOBwBUkAcA7pEHAIiTBwAslQcAxpYHAGCYBwD6mQcAlJsHADidBwDSngcAbKAHAAaiBwCqowcARKUHAN6mBwCCqAcAHKoHALarBwBQrQcA6q4HAI6wBwAosgcAwrMHAFy1BwAAtwcAmrgHADS6BwDYuwcAcr0HAAy/BwCmwAcAQMIHAOTDBwB+xQcAGMcHALLIBwBWygcA8MsHAIrNBwAuzwcAyNAHAGLSBwD80wcAoNUHADrXBwDU2AcAbtoHAAjcBwCs3QcARt8HAODgBwB64gcAHuQHALjlBwBS5wcA9ugHAJDqBwAq7AcAxO0HAF7vBwAC8QcAnPIHADb0BwDQ9QcAdPcHAA75BwCo+gcATPwHAOb9BwCA/wcAGgEIALQCCABYBAgA8gUIAIwHCAAmCQgAygoIAGQMCAD+DQgAmA8IADwRCADWEggAcBQIABQWCACuFwgASBkIAOIaCAB8HAgAIB4IALofCABUIQgA7iIIAJIkCAAsJggAxicIAGopCAAEKwgAniwIADguCADSLwgAdjEIABAzCACqNAgARDYIAOg3CACCOQgAHDsIAMA8CABaPggA9D8IAI5BCAAoQwgAzEQIAGZGCAAASAgAmkkIAD5LCADYTAgAck4IAAxQCACwUQgASlMIAORUCAB+VggAIlgIALxZCABWWwgA+lwIAJReCAAuYAgAyGEIAGJjCAAGZQgAoGYIADpoCADUaQgAeGsIABJtCACsbggAUHAIAOpxCACEcwgAHnUIALh2CABceAgA9nkIAJB7CAAqfQgAzn4IAGiACAACgggApoMIAECFCADahggAdIgIABiKCACyiwgATI0IAOaOCACKkAgAJJIIAL6TCABYlQgA/JYIAJaYCAAwmggAypsIAGSdCAAInwgAoqAIADyiCADWowgAeqUIABSnCACuqAgASKoIAOyrCACGrQgAIK8IALqwCABesggA+LMIAJK1CAA2twgA0LgIAGq6CAAEvAgAnr0IAEK/CADcwAgAdsIIABrECAC0xQgATscIAOjICACMyggAJswIAMDNCABazwgA9NAIAJjSCAAy1AgAzNUIAHDXCAAK2QgApNoIAD7cCADi3QgAfN8IABbhCACw4ggASuQIAO7lCACI5wgAIukIAMbqCABg7AgA+u0IAJTvCAAu8QgA0vIIAGz0CAAG9ggAoPcIAET5CADe+ggAePwIABz+CAC2/wgAUAEJAOoCCQCOBAkAKAYJAMIHCQBcCQkA9goJAJoMCQA0DgkAzg8JAGgRCQAMEwkAphQJAEAWCQDkFwkAfhkJABgbCQCyHAkAVh4JAPAfCQCKIQkAJCMJAMgkCQBiJgkA/CcJAJYpCQAwKwkA1CwJAG4uCQAIMAkAojEJAEYzCQDgNAkAejYJAB44CQC4OQkAUjsJAOw8CQCGPgkAKkAJAMRBCQBeQwkA+EQJAJxGCQA2SAkA0EkJAHRLCQAOTQkAqE4JAEJQCQDcUQkAgFMJABpVCQC0VgkATlgJAPJZCQCMWwkAJl0JAMpeCQBkYAkA/mEJAJhjCQA8ZQkA1mYJAHBoCQAKagkApGsJAEhtCQDibgkAfHAJABZyCQC6cwkAVHUJAO52CQCSeAkALHoJAMZ7CQBgfQkA+n4JAJ6ACQA4ggkA0oMJAGyFCQAQhwkAqogJAESKCQDoiwkAgo0JAByPCQC2kAkAUJIJAPSTCQCOlQkAKJcJAMyYCQBmmgkAAJwJAJqdCQA0nwkA2KAJAHKiCQAMpAkApqUJAEqnCQDkqAkAfqoJACKsCQC8rQkAVq8JAPCwCQCKsgkALrQJAMi1CQBitwkA/LgJAKC6CQA6vAkA1L0JAHi/CQASwQkArMIJAEbECQDgxQkAhMcJAB7JCQC4ygkAUswJAPbNCQCQzwkAKtEJAMTSCQBo1AkAAtYJAJzXCQBA2QkA2toJAHTcCQAO3gkAqN8JAEzhCQDm4gkAgOQJABrmCQC+5wkAWOkJAPLqCQCW7AkAMO4JAMrvCQBk8QkACPMJAKL0CQA89gkA1vcJAHD5CQAU+wkArvwJAEj+CQDs/wkAhgEKACADCgC6BAoAVAYKAPgHCgCSCQoALAsKAMYMCgBqDgoABBAKAJ4RCgBCEwoA3BQKAHYWCgAQGAoAqhkKAE4bCgDoHAoAgh4KABwgCgDAIQoAWiMKAPQkCgCYJgoAMigKAMwpCgBmKwoAAC0KAKQuCgA+MAoA2DEKAHIzCgAWNQoAsDYKAEo4CgDkOQoAiDsKACI9CgC8PgoAYEAKAPpBCgCUQwoALkUKAMhGCgBsSAoABkoKAKBLCgA6TQoA3k4KAHhQCgASUgoAtlMKAFBVCgDqVgoAhFgKAB5aCgDCWwoAXF0KAPZeCgCQYAoANGIKAM5jCgBoZQoAAmcKAKZoCgBAagoA2msKAHRtCgAYbwoAsnAKAExyCgDmcwoAinUKACR3CgC+eAoAWHoKAPx7CgCWfQoAMH8KAMqACgBuggoACIQKAKKFCgA8hwoA4IgKAHqKCgAUjAoAro0KAFKPCgDskAoAhpIKACqUCgDElQoAXpcKAPiYCgCSmgoANpwKANCdCgBqnwoABKEKAKiiCgBCpAoA3KUKAICnCgAaqQoAtKoKAE6sCgDorQoAjK8KACaxCgDAsgoAWrQKAP61CgCYtwoAMrkKANa6CgBwvAoACr4KAKS/CgBIwQoA4sIKAHzECgAWxgoAsMcKAFTJCgDuygoAiMwKACzOCgDGzwoAYNEKAPrSCgCU1AoAONYKANLXCgBs2QoABtsKAKrcCgBE3goA3t8KAILhCgAc4woAtuQKAFDmCgDq5woAjukKACjrCgDC7AoAXO4KAADwCgCa8QoANPMKAM70CgBy9goADPgKAKb5CgBA+woA5PwKAH7+CgAYAAsAsgELAFYDCwDwBAsAigYLAC4ICwDICQsAYgsLAPwMCwCWDgsAOhALANQRCwBuEwsACBULAKwWCwBGGAsA4BkLAIQbCwAeHQsAuB4LAFIgCwDsIQsAkCMLAColCwDEJgsAXigLAAIqCwCcKwsANi0LANouCwB0MAsADjILAKgzCwBMNQsA5jYLAIA4CwAaOgsAtDsLAFg9CwDyPgsAjEALACZCCwDKQwsAZEULAP5GCwCiSAsAPEoLANZLCwBwTQsACk8LAK5QCwBIUgsA4lMLAHxVCwAgVwsAulgLAFRaCwD4WwsAkl0LACxfCwDGYAsAYGILAARkCwCeZQsAOGcLANJoCwB2agsAEGwLAKptCwBObwsA6HALAIJyCwAcdAsAtnULAFp3CwD0eAsAjnoLACh8CwDMfQsAZn8LAACBCwCaggsAPoQLANiFCwByhwsAFokLALCKCwBKjAsA5I0LAH6PCwAikQsAvJILAFaUCwDwlQsAlJcLAC6ZCwDImgsAbJwLAAaeCwCgnwsAOqELANSiCwB4pAsAEqYLAKynCwBGqQsA6qoLAISsCwAergsAwq8LAFyxCwD2sgsAkLQLADS2CwDOtwsAaLkLAAK7CwCcvAsAQL4LANq/CwB0wQsADsMLALLECwBMxgsA5scLAIrJCwAkywsAvswLAFjOCwDyzwsAltELADDTCwDK1AsAZNYLAAjYCwCi2QsAPNsLANbcCwB63gsAFOALAK7hCwBS4wsA7OQLAIbmCwAg6AsAuukLAF7rCwD47AsAku4LACzwCwDQ8QsAavMLAAT1CwCe9gsAQvgLANz5CwB2+wsAGv0LALT+CwBOAAwA6AEMAIIDDAAmBQwAwAYMAFoIDAD0CQwAjgsMADINDADMDgwAZhAMAAoSDACkEwwAPhUMANgWDAB8GAwAFhoMALAbDABUHQwA7h4MAIggDAAiIgwAvCMMAGAlDAD6JgwAlCgMAC4qDADSKwwAbC0MAAYvDACqMAwARDIMAN4zDAB4NQwAHDcMALY4DABQOgwA6jsMAIQ9DAAoPwwAzEAMAHBCDAAKRAwApEUMAD5HDADYSAwAfEoMABZMDACwTQwASk8MAO5QDACIUgwALFQMANBVDABqVwwABFkMAJ5aDABCXAwA3F0MAHZfDAAaYQwAtGIMAE5kDADoZQwAgmcMACZpDADAagwAWmwMAPRtDACYbwwAMnEMAMxyDABmdAwACnYMAKR3DAA+eQwA4noMAHx8DAAWfgwAsH8MAEqBDADuggwAiIQMACKGDAC8hwwAVokMAPqKDACUjAwAOI4MANKPDABskQwABpMMAKqUDABElgwA3pcMAHiZDAASmwwAtpwMAFCeDADqnwwAhKEMACijDADCpAwAXKYMAACoDACaqQwANKsMAM6sDABorgwADLAMAKaxDABAswwA2rQMAH62DAAYuAwAsrkMAEy7DADwvAwAir4MACTADAC+wQwAYsMMAPzEDACWxgwAOsgMANTJDABuywwACM0MAKLODABG0AwA4NEMAHrTDAAU1QwAuNYMAFLYDADs2QwAhtsMACrdDADE3gwAXuAMAALiDACc4wwANuUMANDmDABq6AwADuoMAKjrDABC7QwA3O4MAIDwDAAa8gwAtPMMAE71DADy9gwAjPgMACb6DADK+wwAZP0MAP7+DACYAA0AMgINANYDDQBwBQ0ACgcNAKQIDQBICg0A4gsNAHwNDQAWDw0AuhANAFQSDQDuEw0AkhUNACwXDQDGGA0AYBoNAPobDQCeHQ0AOB8NANIgDQBsIg0AECQNAKolDQBEJw0A6CgNAIIqDQAcLA0Ati0NAFAvDQD0MA0AjjINACg0DQDCNQ0AZjcNAAA5DQCaOg0APjwNANg9DQByPw0ADEENAKZCDQBKRA0A5EUNAH5HDQAYSQ0AvEoNAFZMDQDwTQ0Aik8NAC5RDQDIUg0AYlQNAAZWDQCgVw0AOlkNANRaDQBuXA0AEl4NAKxfDQBGYQ0A4GINAHpkDQAeZg0AuGcNAFJpDQD2ag0AkGwNACpuDQDEbw0AaHENAAJzDQCcdA0ANnYNANp3DQB0eQ0ADnsNAKh8DQBMfg0A5n8NAICBDQAkgw0AvoQNAFiGDQDyhw0AjIkNADCLDQDKjA0AZI4NAP6PDQCikQ0APJMNANaUDQBwlg0AFJgNAK6ZDQBImw0A7JwNAIaeDQAgoA0AuqENAFSjDQD4pA0AkqYNACyoDQDGqQ0AaqsNAAStDQCerg0AOLANANyxDQB2sw0AELUNALS2DQBOuA0A6LkNAIK7DQAcvQ0AwL4NAFrADQD0wQ0AjsMNACjFDQDMxg0AZsgNAADKDQCkyw0APs0NANjODQB80A0AFtINALDTDQBK1Q0A5NYNAIjYDQAi2g0AvNsNAFbdDQD63g0AlOANAC7iDQDI4w0AbOUNAAbnDQCg6A0AROoNAN7rDQB47Q0AEu8NAKzwDQBQ8g0A6vMNAIT1DQAe9w0AuPgNAFz6DQD2+w0AkP0NADT/DQDOAA4AaAIOAAIEDgCmBQ4AQAcOANoIDgB+Cg4AGAwOALINDgBMDw4A5hAOAIoSDgAkFA4AvhUOAFgXDgD8GA4AlhoOADAcDgDUHQ4Abh8OAAghDgCiIg4ARiQOAOAlDgB6Jw4AFCkOALgqDgBSLA4A7C0OAIYvDgAgMQ4AxDIOAF40DgD4NQ4AkjcOADY5DgDQOg4AajwOAA4+DgCoPw4AQkEOANxCDgB2RA4AGkYOALRHDgBOSQ4A6EoOAIxMDgAmTg4AwE8OAGRRDgD+Ug4AmFQOADJWDgDMVw4AcFkOAApbDgCkXA4APl4OAOJfDgB8YQ4AFmMOALpkDgBUZg4A7mcOAIhpDgAiaw4AxmwOAGBuDgD6bw4AlHEOAC5zDgDSdA4AbHYOABB4DgCqeQ4ARHsOAN58DgB4fg4AHIAOALaBDgBQgw4A6oQOAISGDgAoiA4AwokOAGaLDgAAjQ4Amo4OADSQDgDOkQ4AcpMOAAyVDgCmlg4ASpgOAOSZDgB+mw4AGJ0OALKeDgBWoA4A8KEOAIqjDgAkpQ4AvqYOAGKoDgD8qQ4AoKsOADqtDgDUrg4AbrAOAAiyDgCssw4ARrUOAOC2DgB6uA4AFLoOALi7DgBSvQ4A9r4OAJDADgAqwg4AxMMOAF7FDgACxw4AnMgOADbKDgDQyw4AdM0OAA7PDgCo0A4AQtIOAObTDgCA1Q4AGtcOAL7YDgBY2g4A8tsOAIzdDgAm3w4AyuAOAGTiDgD+4w4AmOUOADLnDgDW6A4AcOoOAArsDgCu7Q4ASO8OAOLwDgB88g4AIPQOALr1DgBU9w4A7vgOAJL6DgAs/A4Axv0OAGD/DgAEAQ8AngIPADgEDwDcBQ8AdgcPABAJDwCqCg8ARAwPAOgNDwCCDw8AHBEPALYSDwBQFA8A9BUPAI4XDwAoGQ8AzBoPAGYcDwAAHg8ApB8PAD4hDwDYIg8AciQPAAwmDwCwJw8ASikPAOQqDwB+LA8AIi4PALwvDwBWMQ8A+jIPAJQ0DwAuNg8AyDcPAGI5DwAGOw8AoDwPADo+DwDUPw8AbkEPABJDDwCsRA8AUEYPAOpHDwCESQ8AHksPALhMDwBcTg8A9k8PAJBRDwAqUw8AzlQPAGhWDwACWA8AplkPAEBbDwDaXA8AdF4PAA5gDwCyYQ8ATGMPAOZkDwCKZg8AJGgPAL5pDwBYaw8A8mwPAJZuDwAwcA8AynEPAGRzDwD+dA8AonYPADx4DwDWeQ8AensPABR9DwCufg8ASIAPAOyBDwCGgw8AIIUPALqGDwBeiA8A+IkPAJKLDwAsjQ8A0I4PAGqQDwAEkg8AqJMPAEKVDwDclg8AdpgPABCaDwC0mw8ATp0PAOieDwCCoA8AHKIPAMCjDwBapQ8A/qYPAJioDwAyqg8AzKsPAGatDwAKrw8ApLAPAD6yDwDYsw8AfLUPABa3DwCwuA8ASroPAO67DwCIvQ8AIr8PAMbADwBgwg8A+sMPAJTFDwAuxw8A0sgPAGzKDwAGzA8AoM0PADrPDwDe0A8AeNIPABzUDwCs1Q8AUNcPAOrYDwCE2g8AHtwPAMLdDwBc3w8A9uAPAJriDwA05A8AzuUPAGjnDwAM6Q8ApuoPAEDsDwDa7Q8Afu8PABjxDwCy8g8AVvQPAPD1DwCK9w8AJPkPAL76DwBi/A8A/P0PAJb/DwA6ARAA1AIQAG4EEAAIBhAAogcQAEYJEADgChAAegwQABQOEACuDxAAUhEQAOwSEACQFBAAKhYQAMQXEABeGRAA+BoQAJwcEAA2HhAA0B8QAGohEAAEIxAAqCQQAEImEADcJxAAgCkQABorEAC0LBAAWC4QAPIvEACMMRAAJjMQAMA0EABkNhAA/jcQAJg5EAAyOxAA1jwQAHA+EAAKQBAArkEQAEhDEADiRBAAfEYQABZIEAC6SRAAVEsQAO5MEACIThAAIlAQAMZREABgUxAA+lQQAJ5WEAA4WBAA0lkQAGxbEAAQXRAAql4QAERgEADeYRAAgmMQABxlEAC2ZhAAWmgQAPRpEACOaxAAKG0QAMJuEABmcBAAAHIQAJpzEAA0dRAAznYQAHJ4EAAMehAAsHsQAEp9EADkfhAAfoAQABiCEAC8gxAAVoUQAPCGEACKiBAALooQAMiLEABijRAA/I4QAKCQEAA6khAA1JMQAHiVEAASlxAArJgQAEaaEADgmxAAhJ0QAB6fEAC4oBAAUqIQAPajEACQpRAAKqcQAMSoEABoqhAAAqwQAJytEAA2rxAA0LAQAHSyEAAOtBAAqLUQAEy3EADmuBAAgLoQACS8EAC+vRAAWL8QAPLAEACMwhAAMMQQAMrFEABkxxAA/sgQAKLKEAA8zBAA1s0QAHrPEAAU0RAArtIQAEjUEADi1RAAhtcQACDZEAC62hAAVNwQAO7dEACS3xAALOEQANDiEABq5BAABOYQAJ7nEAA46RAA3OoQAHbsEAAQ7hAAqu8QAE7xEADo8hAAgvQQABz2EADA9xAAWvkQAPT6EACY/BAAMv4QAMz/EABmAREAAAMRAKQEEQA+BhEA2AcRAHIJEQAWCxEAsAwRAEoOEQDkDxEAiBERACITEQC8FBEAVhYRAPoXEQCUGREALhsRAMgcEQBsHhEABiARAKAhEQBEIxEA3iQRAHgmEQASKBEArCkRAFArEQDqLBEAhC4RAB4wEQDCMREAXDMRAPY0EQCaNhEANDgRAM45EQBoOxEAAj0RAKY+EQBAQBEA2kERAHRDEQAORREAskYRAExIEQDmSREAiksRACRNEQC+ThEAWFARAPxREQCWUxEAMFURAMpWEQBuWBEACFoRAKJbEQA8XREA1l4RAHpgEQAUYhEAuGMRAFJlEQDsZhEAhmgRACBqEQDEaxEAXm0RAPhuEQCScBEALHIRANBzEQBqdREADncRAKh4EQBCehEA3HsRAHZ9EQAafxEAtIARAE6CEQDogxEAjIURACaHEQDAiBEAWooRAP6LEQCYjREAMo8RANaQEQBwkhEACpQRAKSVEQA+lxEA4pgRAHyaEQAWnBEAsJ0RAEqfEQDuoBEAiKIRACKkEQDGpREAYKcRAPqoEQCUqhEALqwRANKtEQBsrxEABrERAKqyEQBEtBEA3rURAHi3EQASuREAtroRAFC8EQDqvREAhL8RACjBEQDCwhEAXMQRAADGEQCaxxEANMkRAM7KEQBozBEADM4RAKbPEQBK0REA5NIRAH7UEQAY1hEAstcRAFbZEQDw2hEAitwRACTeEQDI3xEAYuERAPziEQCW5BEAOuYRANTnEQBu6REACOsRAKLsEQBG7hEA4O8RAHrxEQAe8xEAuPQRAFL2EQDs9xEAkPkRACr7EQDE/BEAXv4RAAIAEgCcARIANgMSANAEEgB0BhIADggSAKgJEgBMCxIA5gwSAIAOEgAaEBIAtBESAFgTEgDyFBIAjBYSACYYEgDAGRIAZBsSAP4cEgCiHhIAPCASANYhEgBwIxIACiUSAK4mEgBIKBIA4ikSAHwrEgAWLRIAui4SAFQwEgDuMRIAkjMSACw1EgDGNhIAYDgSAPo5EgCeOxIAOD0SANI+EgB2QBIAEEISAKpDEgBERRIA6EYSAIJIEgAcShIAtksSAFpNEgD0ThIAjlASAChSEgDMUxIAZlUSAABXEgCkWBIAPloSANhbEgByXRIADF8SALBgEgBKYhIA5GMSAH5lEgAiZxIAvGgSAFZqEgDwaxIAlG0SAC5vEgDIcBIAYnISAPxzEgCgdRIAOncSANR4EgB4ehIAEnwSAKx9EgBGfxIA6oASAISCEgAehBIAuIUSAFyHEgD2iBIAkIoSACqMEgDOjRIAaI8SAAKREgCmkhIAQJQSANqVEgB0lxIADpkSALKaEgBMnBIA5p0SAICfEgAaoRIAvqISAFikEgD8pRIAlqcSADCpEgDKqhIAZKwSAAiuEgCirxIAPLESANayEgBwtBIAFLYSAK63EgBSuRIA7LoSAIa8EgAgvhIAur8SAF7BEgD4whIAksQSACzGEgDGxxIAaskSAATLEgCezBIAQs4SANzPEgB20RIAENMSALTUEgBO1hIA6NcSAILZEgAc2xIAwNwSAFreEgD03xIAmOESADLjEgDM5BIAZuYSAAroEgCk6RIAPusSANjsEgB87hIAFvASALDxEgBK8xIA7vQSAIj2EgAi+BIAvPkSAGD7EgD6/BIAlP4SAC4AEwDSARMAbAMTAAYFEwCgBhMARAgTAN4JEwB4CxMAHA0TALYOEwBQEBMA6hETAIQTEwAoFRMAwhYTAFwYEwD2GRMAkBsTADQdEwDOHhMAciATAAwiEwCmIxMAQCUTANomEwB+KBMAGCoTALIrEwBMLRMA5i4TAIowEwAkMhMAvjMTAGI1EwD8NhMAljgTADA6EwDUOxMAbj0TAAg/EwCiQBMARkITAOBDEwB6RRMAFEcTALhIEwBSShMA7EsTAIZNEwAqTxMAxFATAF5SEwD4UxMAklUTADZXEwDQWBMAdFoTAA5cEwCoXRMAQl8TANxgEwCAYhMAGmQTALRlEwBOZxMA6GgTAIxqEwAmbBMAym0TAGRvEwD+cBMAmHITADJ0EwDWdRMAcHcTAAp5EwCkehMASHwTAOJ9EwB8fxMAFoETALqCEwBUhBMA+IUTAJyHEwA2iRMA0IoTAH6MEwAYjhMAvI8TAGCREwD6khMAlJQTAC6WEwDSlxMAbJkTAAabEwCgnBMARJ4TAN6fEwB4oRMAEqMTALakEwBQphMA6qcTAISpEwAoqxMAwqwTAFyuEwD2rxMAkLETADSzEwDOtBMAaLYTAAy4EwCmuRMAQLsTAOS8EwB+vhMAGMATALLBEwBMwxMA8MQTAIrGEwAkyBMAvskTAGLLEwD8zBMAls4TADDQEwDU0RMAbtMTAAjVEwCi1hMARtgTAODZEwB62xMAFN0TALjeEwBS4BMA7OETAJDjEwAq5RMAxOYTAF7oEwD46RMAnOsTADbtEwDQ7hMAavATAATyEwCo8xMAQvUTAOb2EwCA+BMAGvoTALT7EwBO/RMA8v4TAIwAFAAmAhQAwAMUAFoFFAD+BhQAmAgUADIKFADWCxQAcA0UAAoPFACkEBQAPhIUAOITFAB8FRQAIBcUALoYFABUGhQA7hsUAIgdFAAsHxQAxiAUAGAiFAD6IxQAlCUUADgnFADSKBQAbCoUABAsFACqLRQARC8UAN4wFAB4MhQAHDQUALY1FABQNxQA9DgUAI46FAAoPBQAwj0UAGY/FAAAQRQAmkIUADREFADORRQAckcUAAxJFACwShQASkwUAORNFAB+TxQAGFEUALxSFABWVBQA8FUUAIpXFAAkWRQAyFoUAGJcFAD8XRQAoF8UADphFADUYhQAbmQUABJmFACsZxQARmkUAOBqFACEbBQAHm4UALhvFABScRQA9nIUAJB0FAAqdhQAzncUAGh5FAACexQAnHwUADZ+FADafxQAdIEUAA6DFACohBQAQoYUAOaHFACAiRQAJIsUAL6MFABYjhQA8o8UAIyRFAAwkxQAypQUAGSWFAD+lxQAmJkUADybFADWnBQAep4UABSgFACuoRQASKMUAOKkFACGphQAIKgUALqpFABUqxQA7qwUAJKuFAAssBQAxrEUAGqzFAAEtRQAnrYUADi4FADcuRQAdrsUABC9FACqvhQARMAUAOjBFACCwxQAHMUUAMDGFABayBQA9MkUAI7LFAAyzRQAzM4UAGbQFAAA0hQApNMUAD7VFADY1hQActgUAAzaFACw2xQASt0UAO7eFACI4BQAIuIUALzjFABW5RQA+uYUAJToFAAu6hQAyOsUAGztFAAG7xQAoPAUADryFADe8xQAePUUABL3FACs+BQARvoUAOr7FACE/RQAKP8UAMIAFQBcAhUA9gMVAJAFFQA0BxUAzggVAGgKFQACDBUApg0VAEAPFQDaEBUAdBIVABgUFQCyFRUATBcVAOYYFQCKGhUAJBwVAL4dFQBYHxUA/CAVAJYiFQAwJBUAyiUVAG4nFQAIKRUAoioVADwsFQDWLRUAei8VABQxFQCuMhUAUjQVAOw1FQCGNxUAIDkVAMQ6FQBePBUA+D0VAJI/FQAsQRUA0EIVAGpEFQAERhUAqEcVAEJJFQDcShUAdkwVABBOFQC0TxUATlEVAOhSFQCMVBUAJlYVAMBXFQBkWRUA/loVAJhcFQAyXhUAzF8VAHBhFQAKYxUApGQVAD5mFQDiZxUAfGkVABZrFQCwbBUAVG4VAO5vFQCIcRUAInMVAMZ0FQBgdhUA+ncVAJR5FQA4exUA0nwVAGx+FQAGgBUAoIEVAESDFQDehBUAgoYVAByIFQC2iRUAUIsVAOqMFQCOjhUAKJAVAMKRFQBckxUA9pQVAJqWFQA0mBUA2JkVAHKbFQAMnRUApp4VAECgFQDkoRUAfqMVABilFQCyphUATKgVAPCpFQCKqxUALq0VAMiuFQBisBUA/LEVAJazFQA6tRUA1LYVAG64FQAIuhUArLsVAEa9FQDgvhUAesAVABTCFQC4wxUAUsUVAPbGFQCQyBUAKsoVAMTLFQBezRUAAs8VAJzQFQA20hUA0NMVAGrVFQAO1xUAqNgVAELaFQDm2xUAgN0VABrfFQC04BUATuIVAPLjFQCM5RUAJucVAMroFQBk6hUA/usVAJjtFQA87xUA1vAVAHDyFQAK9BUApPUVAEj3FQDi+BUAhvoVACD8FQC6/RUAVP8VAO4AFgCSAhYALAQWAMYFFgBgBxYA+ggWAJ4KFgA4DBYA0g0WAHYPFgAQERYAqhIWAEQUFgDoFRYAghcWABwZFgC2GhYAWhwWAPQdFgCOHxYAKCEWAMwiFgBmJBYAACYWAKQnFgA+KRYA2CoWAHIsFgAMLhYApi8WAEoxFgDkMhYAfjQWACI2FgC8NxYAVjkWAPA6FgCUPBYALj4WAMg/FgBiQRYA/EIWAKBEFgA6RhYA3kcWAHhJFgASSxYArEwWAEZOFgDqTxYAhFEWAB5TFgC4VBYAXFYWAPZXFgCQWRYANFsWAM5cFgBoXhYAAmAWAJxhFgBAYxYA2mQWAHRmFgAOaBYAqGkWAExrFgDmbBYAgG4WACRwFgC+cRYAWHMWAPJ0FgCWdhYAMHgWAMp5FgBkexYACH0WAKJ+FgA8gBYA1oEWAHCDFgAUhRYAroYWAFKIFgDsiRYAhosWACCNFgC6jhYAXpAWAPiRFgCSkxYALJUWAMaWFgBqmBYABJoWAKibFgBCnRYA3J4WAHagFgAQohYAtKMWAE6lFgDophYAgqgWACaqFgDAqxYAWq0WAPSuFgCYsBYAMrIWAMyzFgBmtRYAALcWAKS4FgA+uhYA2LsWAHy9FgAWvxYAsMAWAErCFgDuwxYAiMUWACLHFgC8yBYAVsoWAPrLFgCUzRYALs8WANLQFgBs0hYABtQWAKDVFgBE1xYA3tgWAHjaFgAS3BYAtt0WAFDfFgDq4BYAhOIWACjkFgDC5RYAXOcWAPboFgCQ6hYANOwWAM7tFgBo7xYADPEWAKbyFgBA9BYA2vUWAH73FgAY+RYAsvoWAEz8FgDm/RYAiv8WACQBFwC+AhcAYgQXAPwFFwCWBxcAMAkXANQKFwBuDBcACA4XAKIPFwA8ERcA4BIXAHoUFwAeFhcAuBcXAFIZFwDsGhcAhhwXACoeFwDEHxcAXiEXAPgiFwCcJBcANiYXANAnFwBqKRcADisXAKgsFwBCLhcA5i8XAIAxFwAaMxcAtDQXAE42FwDyNxcAjDkXACY7FwDAPBcAWj4XAP4/FwCYQRcAPEMXANZEFwBwRhcACkgXAKRJFwBISxcA4kwXAHxOFwAWUBcAsFEXAFRTFwDuVBcAiFYXACxYFwDGWRcAYFsXAPpcFwCeXhcAOGAXANJhFwBsYxcABmUXAKpmFwBEaBcA3mkXAIJrFwAcbRcAtm4XAFBwFwD0cRcAjnMXACh1FwDCdhcAXHgXAAB6FwCaexcANH0XANh+FwBygBcADIIXAKaDFwBKhRcA5IYXAH6IFwAYihcAvIsXAFaNFwDwjhcAipAXACSSFwDIkxcAYpUXAAaXFwCgmBcAOpoXANSbFwBunRcAEp8XAKygFwBGohcA4KMXAHqlFwAepxcAuKgXAFKqFwD2qxcAkK0XACqvFwDEsBcAXrIXAAK0FwCctRcANrcXANq4FwB0uhcADrwXAKi9FwBCvxcA5sAXAIDCFwAkxBcAvsUXAFjHFwDyyBcAjMoXADDMFwDKzRcAZM8XAP7QFwCY0hcAPNQXANbVFwBw1xcAFNkXAK7aFwBI3BcA4t0XAIbfFwAg4RcAuuIXAFTkFwDu5RcAkucXACzpFwDG6hcAauwXAATuFwCe7xcAOPEXANzyFwB29BcAEPYXAKr3FwBE+RcA6PoXAIL8FwAm/hcAwP8XAFoBGAD0AhgAjgQYADIGGADMBxgAZgkYAAALGACaDBgAPg4YANgPGAByERgAFhMYALAUGABKFhgA5BcYAIgZGAAiGxgAvBwYAFYeGADwHxgAlCEYAC4jGADIJBgAbCYYAAYoGACgKRgAOisYAN4sGAB4LhgAEjAYAKwxGABGMxgA6jQYAIQ2GAAeOBgAwjkYAFw7GAD2PBgAkD4YADRAGADOQRgAaEMYAAJFGACcRhgAQEgYANpJGAB0SxgAGE0YALJOGABMUBgA5lEYAIpTGAAkVRgAvlYYAFhYGADyWRgAllsYADBdGADKXhgAbmAYAAhiGACiYxgAPGUYAOBmGAB6aBgAFGoYAK5rGABIbRgA7G4YAIZwGAAgchgAxHMYAF51GAD4dhgAkngYADZ6GADQexgAan0YAAR/GACegBgAQoIYANyDGAB2hRgAGocYALSIGABOihgA6IsYAIyNGAAmjxgAwJAYAFqSGAD0kxgAmJUYADKXGADMmBgAZpoYAAqcGACknRgASJ8YAOKgGAB8ohgAFqQYALClGABUpxgA7qgYAIiqGAAirBgAvK0YAGCvGAD6sBgAlLIYADi0GADStRgAbLcYAAa5GACquhgARLwYAN69GAB4vxgAEsEYALbCGABQxBgA6sUYAI7HGAAoyRgAwsoYAFzMGAAAzhgAms8YADTRGADO0hgAaNQYAAzWGACm1xgAQNkYAOTaGAB+3BgAGN4YALLfGABW4RgA8OIYAIrkGAAk5hgAvucYAGLpGAD86hgAluwYADDuGADU7xgAbvEYAAjzGACi9BgARvYYAOD3GACE+RgAHvsYALj8GABS/hgA9v8YAKQBGQA+AxkA4gQZAHwGGQAWCBkAsAkZAFQLGQD4DBkAkg4ZADYQGQDQERkAahMZAAQVGQCoFhkAQhgZANwZGQB2GxkAEB0ZALQeGQBOIBkA8iEZAIwjGQAmJRkAwCYZAFooGQD+KRkAmCsZADItGQDMLhkAZjAZAAoyGQCkMxkAPjUZAOI2GQB8OBkAFjoZALA7GQBUPRkA7j4ZAIhAGQAiQhkAvEMZAGBFGQD6RhkAlEgZAC5KGQDSSxkAbE0ZABBPGQCqUBkARFIZAN5TGQB4VRkAHFcZALZYGQBQWhkA6lsZAIRdGQAoXxkAwmAZAFxiGQAAZBkAmmUZADRnGQDOaBkAcmoZAAxsGQCmbRkAQG8ZANpwGQB+chkAGHQZALJ1GQBWdxkA8HgZAIp6GQAkfBkAvn0ZAGJ/GQD8gBkAloIZADqEGQDUhRkAbocZAAiJGQCsihkARowZAOCNGQB6jxkAFJEZALiSGQBSlBkA7JUZAJCXGQAqmRkAxJoZAF6cGQD4nRkAnJ8ZADahGQDQohkAdKQZAA6mGQCopxkAQqkZAOaqGQCArBkAGq4ZALSvGQBYsRkA8rIZAIy0GQAmthkAwLcZAGS5GQD+uhkAmLwZADy+GQDWvxkAcMEZAArDGQCuxBkASMYZAOLHGQB8yRkAFssZALrMGQBUzhkA7s8ZAJLRGQAs0xkAxtQZAGDWGQAE2BkAntkZADjbGQDS3BkAbN4ZABDgGQCq4RkAROMZAOjkGQCC5hkAHOgZALbpGQBa6xkA9OwZAI7uGQAo8BkAwvEZAGbzGQAA9RkAmvYZADT4GQDY+RkAcvsZAAz9GQCw/hkASgAaAOQBGgB+AxoAGAUaALwGGgBWCBoA8AkaAJQLGgAuDRoAyA4aAGIQGgAGEhoAoBMaADoVGgDUFhoAeBgaABIaGgCsGxoARh0aAOAeGgCEIBoAHiIaALgjGgBcJRoA9iYaAJAoGgAqKhoAzisaAGgtGgACLxoAnDAaADYyGgDaMxoAdDUaAA43GgCyOBoATDoaAOY7GgCAPRoAJD8aAL5AGgBYQhoA8kMaAIxFGgAwRxoAykgaAGRKGgAITBoAok0aADxPGgDWUBoAelIaABRUGgCuVRoASFcaAOJYGgCGWhoAIFwaALpdGgBUXxoA+GAaAJJiGgAsZBoA0GUaAGpnGgAEaRoAnmoaADhsGgDcbRoAdm8aABBxGgC0choATnQaAOh1GgCCdxoAJnkaAMB6GgBafBoA9H0aAI5/GgAygRoAzIIaAGaEGgAAhhoApIcaAD6JGgDYihoAfIwaABaOGgCwjxoASpEaAOSSGgCIlBoAIpYaALyXGgBWmRoA+poaAJScGgAunhoA0p8aAGyhGgAGoxoAoKQaAESmGgDepxoAeKkaABKrGgCsrBoAUK4aAOqvGgCEsRoAKLMaAMK0GgBcthoA9rcaAJq5GgA0uxoAzrwaAGi+GgAMwBoApsEaAEDDGgDaxBoAfsYaABjIGgCyyRoATMsaAPDMGgCKzhoAJNAaAMjRGgBi0xoA/NQaAJbWGgAw2BoAytkaAG7bGgAI3RoAot4aADzgGgDg4RoAeuMaABTlGgC45hoAUugaAOzpGgCG6xoAKu0aAMTuGgBe8BoA+PEaAJzzGgA29RoA0PYaAGr4GgAE+hoAqPsaAEL9GgDc/hoAgAAbABoCGwC0AxsATgUbAOgGGwCMCBsAJgobAMALGwBaDRsA/g4bAJgQGwAyEhsA1hMbAHAVGwAKFxsApBgbAD4aGwDiGxsAfB0bABYfGwCwIBsAVCIbAO4jGwCIJRsALCcbAMYoGwBgKhsA+isbAJQtGwA4LxsA0jAbAGwyGwAQNBsAqjUbAEQ3GwDeOBsAgjobABw8GwC2PRsAUD8bAOpAGwCOQhsAKEQbAMJFGwBmRxsAAEkbAKRKGwBITBsA4k0bAHxPGwAWURsAulIbAFRUGwDuVRsAiFcbACJZGwDGWhsAYFwbAPpdGwCeXxsAOGEbANJiGwBsZBsAEGYbAKpnGwBEaRsA3mobAHhsGwAcbhsAtm8bAFBxGwD0chsAjnQbACh2GwDCdxsAZnkbAAB7GwCafBsANH4bAM5/GwBygRsADIMbAKaEGwBKhhsA5IcbAH6JGwAYixsAvIwbAFaOGwDwjxsAipEbACSTGwDIlBsAYpYbAPyXGwCgmRsAOpsbANScGwBunhsAEqAbAKyhGwBGoxsA4KQbAISmGwAeqBsAuKkbAFKrGwDsrBsAkK4bACqwGwDEsRsAaLMbAAK1GwCcthsANrgbANq5GwB0uxsADr0bAKi+GwBCwBsA5sEbAIDDGwAaxRsAvsYbAFjIGwDyyRsAjMsbADDNGwDKzhsAZNAbAP7RGwCY0xsAPNUbANbWGwBw2BsAFNobAK7bGwBI3RsA4t4bAIbgGwAg4hsAuuMbAFTlGwD45hsAkugbACzqGwDG6xsAYO0bAATvGwCe8BsAOPIbANLzGwB29RsAEPcbAKr4GwBO+hsA6PsbAIL9GwAc/xsAwAAcAFoCHAD0AxwAjgUcACgHHADMCBwAZgocAAAMHACkDRwAPg8cANgQHAByEhwAFhQcALAVHABKFxwA5BgcAH4aHAAiHBwAvB0cAFYfHAD6IBwAlCIcAC4kHADIJRwAbCccAAYpHACgKhwAOiwcANQtHAB4LxwAEjEcAKwyHABQNBwA6jUcAIQ3HAAeORwAwjocAFw8HAD2PRwAkD8cACpBHADOQhwAaEQcAAJGHACmRxwAQEkcANpKHAB0TBwAGE4cALJPHABMURwA5lIcAIBUHAAkVhwAvlccAFhZHAD8WhwAllwcADBeHADKXxwAbmEcAAhjHACiZBwAPGYcANZnHAB6aRwAFGscAK5sHABSbhwA7G8cAIZxHAAgcxwAunQcAF52HAD4dxwAknkcACx7HADQfBwAan4cAASAHACogRwAQoMcANyEHAB2hhwAEIgcALSJHABOixwA6IwcAIKOHAAmkBwAwJEcAFqTHAD+lBwAmJYcADKYHADMmRwAcJscAAqdHACknhwAPqAcAOKhHAB8oxwAFqUcALCmHABKqBwA7qkcAIirHAAirRwAxq4cAGCwHAD6sRwAlLMcAC61HADSthwAbLgcAAa6HACquxwARL0cAN6+HAB4wBwAHMIcALbDHABQxRwA6sYcAITIHAAoyhwAwsscAFzNHAAAzxwAmtAcADTSHADO0xwActUcAAzXHACm2BwAQNocANrbHAB+3RwAGN8cALLgHABM4hwA8OMcAIrlHAAk5xwAyOgcAGLqHAD86xwAlu0cADDvHADU8BwAbvIcAAj0HACi9RwARvccAOD4HAB6+hwAHvwcALj9HABS/xwA7AAdAJACHQAqBB0AxAUdAF4HHQD4CB0AnAodADYMHQDQDR0AdA8dAA4RHQCoEh0AQhQdAOYVHQCAFx0AGhkdALQaHQBYHB0A8h0dAIwfHQAmIR0AwCIdAGQkHQD+JR0AmCcdADwpHQDWKh0AcCwdAAouHQCkLx0ASDEdAOIyHQB8NB0AFjYdALo3HQBUOR0A7jodAJI8HQAsPh0Axj8dAGBBHQD6Qh0AnkQdADhGHQDSRx0AdkkdABBLHQCqTB0ARE4dAOhPHQCCUR0AHFMdALZUHQBQVh0A9FcdAI5ZHQAoWx0AwlwdAGZeHQAAYB0AmmEdAD5jHQDYZB0AcmYdAAxoHQCwaR0ASmsdAORsHQB+bh0AGHAdALxxHQBWcx0A8HQdAIp2HQAueB0AyHkdAGJ7HQAGfR0AoH4dADqAHQDUgR0AeIMdABKFHQCshh0ARogdAOCJHQCEix0AHo0dALiOHQBckB0A9pEdAJCTHQAqlR0AzpYdAGiYHQACmh0AnJsdADadHQDanh0AdKAdAA6iHQCoox0ATKUdAOamHQCAqB0AJKodAL6rHQBYrR0A8q4dAJawHQAwsh0AyrMdAGS1HQD+th0AorgdADy6HQDWux0AcL0dABS/HQCuwB0ASMIdAOzDHQCGxR0AIMcdALrIHQBeyh0A+MsdAJLNHQAszx0AxtAdAGrSHQAE1B0AntUdAELXHQDc2B0AdtodABDcHQC03R0ATt8dAOjgHQCC4h0AHOQdAMDlHQBa5x0A9OgdAI7qHQAy7B0AzO0dAGbvHQAK8R0ApPIdAD70HQDY9R0AfPcdABb5HQCw+h0ASvwdAOT9HQCI/x0AIgEeALwCHgBWBB4A+gUeAJQHHgAuCR4A0goeAGwMHgAGDh4AoA8eAEQRHgDeEh4AeBQeABIWHgCsFx4AUBkeAOoaHgCEHB4AHh4eAMIfHgBcIR4A9iIeAJokHgA0Jh4AziceAGgpHgAMKx4ApiweAEAuHgDaLx4AdDEeABgzHgCyNB4ATDYeAOY3HgCKOR4AJDseAL48HgBiPh4A/D8eAJZBHgAwQx4A1EQeAG5GHgAISB4AokkeADxLHgDgTB4Aek4eABRQHgCuUR4AUlMeAOxUHgCGVh4AKlgeAMRZHgBeWx4A+FweAJJeHgA2YB4A0GEeAGpjHgAOZR4AqGYeAEJoHgDcaR4AgGseABptHgC0bh4ATnAeAPJxHgCMcx4AJnUeAMB2HgBkeB4A/nkeAJh7HgAyfR4AzH4eAHCAHgAKgh4ApIMeAEiFHgDihh4AfIgeABaKHgC6ix4AVI0eAO6OHgCIkB4AIpIeAMaTHgBglR4A+pYeAJSYHgA4mh4A0pseAGydHgAQnx4AqqAeAESiHgDeox4AeKUeABynHgC2qB4AUKoeAPSrHgCOrR4AKK8eAMKwHgBmsh4AALQeAJq1HgA0tx4AzrgeAHK6HgAMvB4Apr0eAEC/HgDkwB4AfsIeABjEHgC8xR4AVsceAPDIHgCKyh4AJMweAMjNHgBizx4A/NAeAKDSHgA61B4A1NUeAG7XHgAS2R4ArNoeAEbcHgDg3R4Aet8eAB7hHgC44h4AUuQeAOzlHgCQ5x4AKukeAMTqHgBo7B4AAu4eAJzvHgA28R4A0PIeAHT0HgAO9h4AqPceAEz5HgDm+h4AgPweABr+HgC+/x4AWAEfAPICHwCMBB8AJgYfAMoHHwBkCR8A/gofAKIMHwA8Dh8A1g8fAHARHwAUEx8ArhQfAEgWHwDiFx8AfBkfACAbHwC6HB8AVB4fAPgfHwCSIR8ALCMfAMYkHwBqJh8ABCgfAJ4pHwA4Kx8A0iwfAHYuHwAQMB8AqjEfAEQzHwDoNB8AgjYfABw4HwDAOR8AWjsfAPQ8HwCOPh8AMkAfAMxBHwBmQx8AAEUfAJpGHwA+SB8A2EkfAHJLHwAMTR8AsE4fAEpQHwDkUR8AiFMfACJVHwC8Vh8AVlgfAPBZHwCUWx8ALl0fAMheHwBsYB8ABmIfAKBjHwA6ZR8A3mYfAHhoHwASah8ArGsfAEZtHwDqbh8AhHAfAB5yHwC4cx8AXHUfAPZ2HwCQeB8ANHofAM57HwBofR8AAn8fAKaAHwBAgh8A2oMfAHSFHwAOhx8AsogfAEyKHwDmix8Aio0fACSPHwC+kB8AWJIfAPyTHwCWlR8AMJcfAMqYHwBkmh8ACJwfAKKdHwA8nx8A4KAfAHqiHwAUpB8ArqUfAFKnHwDsqB8AhqofACCsHwC6rR8AXq8fAPiwHwCSsh8ALLQfANC1HwBqtx8ABLkfAKi6HwBCvB8A3L0fAHa/HwAQwR8AtMIfAE7EHwDoxR8AjMcfACbJHwDAyh8AWswfAP7NHwCYzx8AMtEfAMzSHwBm1B8ACtYfAKTXHwA+2R8A4tofAHzcHwAW3h8AsN8fAFThHwDu4h8AiOQfACLmHwC85x8AYOkfAPrqHwCU7B8AOO4fANLvHwBs8R8ABvMfAKr0HwBE9h8A3vcfAHj5HwAS+x8AtvwfAFD+HwDq/x8AhAEgACgDIADCBCAAXAYgAAAIIACaCSAANAsgAM4MIABoDiAADBAgAKYRIABAEyAA2hQgAH4WIAAYGCAAshkgAFYbIADwHCAAih4gACQgIAC+ISAAYiMgAPwkIACWJiAAMCggANQpIABuKyAACC0gAKwuIABGMCAA4DEgAHozIAAeNSAAuDYgAFI4IADsOSAAkDsgACo9IADEPiAAaEAgAAxCIACmQyAAQEUgAORGIAB+SCAAGEogALJLIABMTSAA8E4gAIpQIAAkUiAAyFMgAGJVIAD8ViAAllggADBaIADUWyAAbl0gAAhfIACsYCAARmIgAOBjIAB6ZSAAHmcgALhoIABSaiAA7GsgAIZtIAAqbyAAxHAgAF5yIAACdCAAnHUgADZ3IADQeCAAdHogAA58IACofSAAQn8gANyAIACAgiAAGoQgALSFIABOhyAA8oggAIyKIAAmjCAAyo0gAGSPIAD+kCAAmJIgADKUIADWlSAAcJcgAAqZIACkmiAASJwgAOKdIAB8nyAAIKEgALqiIABUpCAA7qUgAJKnIAAsqSAAxqogAGCsIAD6rSAAnq8gADixIADSsiAAdrQgABC2IACqtyAARLkgAOi6IACCvCAAHL4gALa/IABawSAA9MIgAI7EIAAoxiAAzMcgAGbJIAAAyyAAmswgAD7OIADYzyAActEgAAzTIACm1CAAStYgAOTXIAB+2SAAGNsgALzcIABW3iAA8N8gAJThIAAu4yAAyOQgAGLmIAAG6CAAoOkgADrrIADU7CAAbu4gABLwIACs8SAARvMgAOr0IACE9iAAHvggALj5IABc+yAA9vwgAJD+IAAqACEAxAEhAGgDIQACBSEAnAYhAEAIIQDaCSEAdAshAA4NIQCyDiEATBAhAOYRIQCAEyEAGhUhAL4WIQBYGCEA8hkhAJYbIQAwHSEAyh4hAGQgIQAIIiEAoiMhADwlIQDWJiEAcCghABQqIQCuKyEASC0hAOwuIQCGMCEAIDIhALozIQBeNSEA+DYhAJI4IQAsOiEAxjshAGo9IQAEPyEAnkAhAEJCIQDcQyEAdkUhABBHIQC0SCEATkohAOhLIQCCTSEAHE8hAMBQIQBaUiEA9FMhAJhVIQAyVyEAzFghAGZaIQAAXCEApF0hAD5fIQDYYCEAcmIhABZkIQCwZSEASmchAO5oIQCIaiEAImwhALxtIQBgbyEA+nAhAJRyIQAudCEAyHUhAGx3IQAGeSEAoHohAER8IQDefSEAeH8hABKBIQC2giEAUIQhAOqFIQCEhyEAHokhAMKKIQBcjCEA9o0hAJqPIQA0kSEAzpIhAGiUIQAMliEAppchAECZIQDamiEAdJwhABieIQCynyEATKEhAPCiIQCKpCEAJKYhAL6nIQBiqSEA/KohAJasIQAwriEAyq8hAG6xIQAIsyEAorQhADy2IQDgtyEAerkhABS7IQC4vCEAUr4hAOy/IQCGwSEAIMMhAMTEIQBexiEA+MchAJzJIQA2yyEA0MwhAGrOIQAO0CEAqNEhAELTIQDc1CEAdtYhABrYIQC02SEATtshAPLcIQCM3iEAJuAhAMDhIQBk4yEA/uQhAJjmIQAy6CEAzOkhAHDrIQAK7SEApO4hAEjwIQDi8SEAfPMhABb1IQC69iEAVPghAO75IQCI+yEAIv0hAMb+IQBgACIA+gEiAJQDIgA4BSIA0gYiAGwIIgAQCiIAqgsiAEQNIgDeDiIAeBAiABwSIgC2EyIAUBUiAOoWIgCOGCIAKBoiAMIbIgBmHSIAAB8iAJogIgA0IiIAziMiAHIlIgAMJyIApigiAEoqIgDkKyIAfi0iABgvIgC8MCIAVjIiAPAzIgCKNSIAJDciAMg4IgBiOiIA/DsiAKA9IgA6PyIA1EAiAG5CIgASRCIArEUiAEZHIgDgSCIAekoiAB5MIgC4TSIAUk8iAOxQIgCQUiIAKlQiAMRVIgBoVyIAAlkiAJxaIgA2XCIA0F0iAHRfIgAOYSIAqGIiAExkIgDmZSIAgGciABppIgC+aiIAWGwiAPJtIgCMbyIAJnEiAMpyIgBkdCIA/nUiAKJ3IgA8eSIA1noiAHB8IgAUfiIArn8iAEiBIgDigiIAfIQiACCGIgC6hyIAVIkiAO6KIgCSjCIALI4iAMaPIgBgkSIABJMiAJ6UIgA4liIA3JciAHaZIgAQmyIAqpwiAESeIgDonyIAgqEiAByjIgC2pCIAWqYiAPSnIgCOqSIAMqsiAMysIgBmriIAALAiAKSxIgA+syIA2LQiAHK2IgAMuCIAsLkiAEq7IgDkvCIAiL4iACLAIgC8wSIAVsMiAPrEIgCUxiIALsgiAMjJIgBiyyIABs0iAKDOIgA60CIA1NEiAHjTIgAS1SIArNYiAFDYIgDq2SIAhNsiAB7dIgC43iIAXOAiAPbhIgCQ4yIAKuUiAM7mIgBo6CIAAuoiAKbrIgBA7SIA2u4iAHTwIgAY8iIAsvMiAEz1IgDm9iIAgPgiACT6IgC++yIAWP0iAPL+IgCWACMAMAIjAMoDIwBuBSMACAcjAKIIIwA8CiMA1gsjAHoNIwAUDyMArhAjAEgSIwDsEyMAhhUjACAXIwDEGCMAXhojAPgbIwCSHSMANh8jANAgIwBqIiMABCQjAJ4lIwBCJyMA3CgjAHYqIwAQLCMAtC0jAE4vIwDoMCMAjDIjACY0IwDANSMAWjcjAP44IwCYOiMAMjwjAMw9IwBmPyMACkEjAKRCIwA+RCMA4kUjAHxHIwAWSSMAsEojAFRMIwDuTSMAiE8jACJRIwC8UiMAYFQjAPpVIwCUVyMALlkjANJaIwBsXCMABl4jAKpfIwBEYSMA3mIjAHhkIwAcZiMAtmcjAFBpIwDqaiMAhGwjAChuIwDCbyMAXHEjAABzIwCadCMANHYjAM53IwBoeSMADHsjAKZ8IwBAfiMA2n8jAH6BIwAYgyMAsoQjAFaGIwDwhyMAiokjACSLIwDIjCMAYo4jAPyPIwCWkSMAMJMjANSUIwBuliMACJgjAKKZIwBGmyMA4JwjAHqeIwAeoCMAuKEjAFKjIwDspCMAkKYjACqoIwDEqSMAXqsjAPisIwCcriMANrAjANCxIwBqsyMADrUjAKi2IwBCuCMA5rkjAIC7IwAavSMAtL4jAE7AIwDywSMAjMMjACbFIwDAxiMAZMgjAP7JIwCYyyMAPM0jANbOIwBw0CMACtIjAKTTIwBI1SMA4tYjAHzYIwAW2iMAutsjAFTdIwDu3iMAiOAjACziIwDG4yMAYOUjAPrmIwCe6CMAOOojANLrIwBs7SMAEO8jAKrwIwBE8iMA6PMjAIL1IwAc9yMAtvgjAFD6IwD0+yMAjv0jACj/IwDCACQAZgIkAAAEJACaBSQAPgckANgIJAByCiQADAwkAKYNJABKDyQA5BAkAH4SJAAYFCQAvBUkAFYXJADwGCQAihokAC4cJADIHSQAYh8kAAYhJACgIiQAOiQkANQlJABuJyQAEikkAKwqJABGLCQA4C0kAIQvJAAeMSQAuDIkAFw0JAD2NSQAkDckACo5JADEOiQAaDwkAAI+JACcPyQANkEkANpCJAB0RCQADkYkALJHJABMSSQA5kokAIBMJAAaTiQAvk8kAFhRJADyUiQAjFQkADBWJADKVyQAZFkkAAhbJACiXCQAPF4kANZfJABwYSQAFGMkAK5kJABIZiQA7GckAIZpJAAgayQAumwkAFRuJAD4byQAknEkACxzJADGdCQAanYkAAR4JACeeSQAQnskANx8JAB2fiQAEIAkALSBJABOgyQA6IQkAIKGJAAciCQAwIkkAFqLJAD0jCQAmI4kADKQJADMkSQAZpMkAAqVJACkliQAPpgkANiZJABymyQAFp0kALCeJABKoCQA5KEkAIijJAAipSQAvKYkAFaoJAD6qSQAlKskAC6tJADSriQAbLAkAAayJACgsyQARLUkAN62JAB4uCQAErokAKy7JABQvSQA6r4kAITAJAAowiQAwsMkAFzFJAD2xiQAmsgkADTKJADOyyQAaM0kAALPJACm0CQAQNIkANrTJAB01SQAGNckALLYJABM2iQA8NskAIrdJAAk3yQAvuAkAFjiJAD84yQAluUkADDnJADK6CQAbuokAAjsJACi7SQARu8kAODwJAB68iQAFPQkAK71JABS9yQA7PgkAIb6JAAg/CQAxP0kAF7/JAD4ACUAnAIlADYEJQDQBSUAagclAA4JJQCoCiUAQgwlANwNJQB2DyUAGhElALQSJQBOFCUA6BUlAIwXJQAmGSUAwBolAGQcJQD+HSUAmB8lADIhJQDMIiUAcCQlAAomJQCkJyUAPiklAOIqJQB8LCUAFi4lALovJQBUMSUA7jIlAIg0JQAiNiUAxjclAGA5JQD6OiUAlDwlADg+JQDSPyUAbEElABBDJQCqRCUAREYlAN5HJQB4SSUAHEslALZMJQBQTiUA6k8lAI5RJQAoUyUAwlQlAGZWJQAAWCUAmlklADRbJQDOXCUAcl4lAAxgJQCmYSUAQGMlAORkJQB+ZiUAGGglALxpJQBWayUA8GwlAIpuJQAucCUAyHElAGJzJQD8dCUAlnYlADp4JQDUeSUAbnslAAh9JQCsfiUARoAlAOCBJQCEgyUAHoUlALiGJQBSiCUA7IklAJCLJQAqjSUAxI4lAGiQJQACkiUAnJMlADaVJQDQliUAdJglAA6aJQComyUAQp0lAOaeJQCAoCUAGqIlAL6jJQBYpSUA8qYlAIyoJQAmqiUAyqslAGStJQD+riUAmLAlAEayJQDgsyUAhLUlAB63JQC4uCUAUrolAOy7JQCQvSUAKr8lAMTAJQBewiUAAsQlAKbFJQBAxyUA5MglAH7KJQAYzCUAss0lAFbPJQDw0CUAitIlAC7UJQDI1SUAYtclAPzYJQCW2iUAOtwlANTdJQBu3yUACOElAKziJQBG5CUA4OUlAHrnJQAe6SUAuOolAFLsJQD27SUAkO8lACrxJQDE8iUAXvQlAAL2JQCc9yUANvklAND6JQB0/CUADv4lAKj/JQBMASYA5gImAIAEJgAaBiYAvgcmAFgJJgDyCiYAjAwmACYOJgDKDyYAZBEmAP4SJgCYFCYAPBYmANYXJgBwGSYAFBsmAK4cJgBIHiYA4h8mAHwhJgAgIyYAuiQmAFQmJgDuJyYAkikmACwrJgDGLCYAYC4mAAQwJgCeMSYAODMmANI0JgB2NiYAEDgmAKo5JgBEOyYA6DwmAII+JgAcQCYAwEEmAFpDJgD0RCYAjkYmAChIJgDMSSYAZksmAABNJgCaTiYAPlAmANhRJgByUyYADFUmALBWJgBKWCYA5FkmAIhbJgAiXSYAvF4mAFZgJgDwYSYAlGMmAC5lJgDIZiYAYmgmAAZqJgCgayYAOm0mANRuJgB4cCYAEnImAKxzJgBQdSYA6nYmAIR4JgAeeiYAuHsmAFx9JgD2fiYAkIAmACqCJgDOgyYAaIUmAAKHJgCciCYAQIomANqLJgB0jSYAGI8mALKQJgBMkiYA5pMmAICVJgAklyYAvpgmAFiaJgDymyYAlp0mADCfJgDKoCYAZKImAAikJgCipSYAPKcmANaoJgB6qiYAFKwmAK6tJgBSryYA7LAmAIayJgAgtCYAurUmAF63JgD4uCYAkromACy8JgDQvSYAar8mAATBJgCowiYAQsQmANzFJgB2xyYAGskmALTKJgBOzCYA6M0mAILPJgAm0SYAwNImAFrUJgD01SYAmNcmADLZJgDM2iYAcNwmAAreJgCk3yYAPuEmANjiJgB85CYAFuYmALDnJgBK6SYA7uomAIjsJgAi7iYAvO8mAGDxJgD68iYAlPQmADj2JgDS9yYAbPkmAAb7JgCg/CYARP4mAN7/JgB4AScAEgMnALYEJwBQBicA6gcnAIQJJwAoCycAwgwnAFwOJwD2DycAmhEnADQTJwDOFCcAaBYnAAwYJwCmGScAQBsnANocJwB+HicAGCAnALIhJwBWIycA8CQnAIomJwAkKCcAviknAGIrJwD8LCcAli4nADAwJwDUMScAbjMnAAg1JwCsNicARjgnAOA5JwB6OycAFD0nALg+JwBSQCcA7EEnAIZDJwAqRScAxEYnAF5IJwD4SScAnEsnADZNJwDQTicAdFAnAA5SJwCoUycAQlUnANxWJwCAWCcAGlonALRbJwBOXScA8l4nAIxgJwAmYicAwGMnAGRlJwD+ZicAmGgnADxqJwDWaycAcG0nAApvJwCkcCcASHInAOJzJwB8dScAIHcnALp4JwBUeicA7nsnAJJ9JwAsfycAxoAnAGCCJwAEhCcAnoUnADiHJwDSiCcAbIonABCMJwCqjScARI8nAOiQJwCCkicAHJQnALaVJwBQlycA9JgnAI6aJwAonCcAwp0nAGafJwAAoScAmqInAD6kJwDYpScAcqcnAAypJwCmqicASqwnAOStJwB+rycAGLEnALyyJwBWtCcA8LUnAJS3JwAuuScAyLonAGK8JwD8vScAoL8nADrBJwDUwicAbsQnABLGJwCsxycARsknAODKJwCEzCcAHs4nALjPJwBc0ScA9tInAJDUJwAq1icAxNcnAGjZJwAC2ycAnNwnADbeJwDa3ycAdOEnAA7jJwCy5CcATOYnAObnJwCA6ScAGusnAL7sJwBY7icA8u8nAIzxJwAw8ycAyvQnAGT2JwD+9ycAovknADz7JwDW/CcAev4nABQAKACuASgASAMoAOIEKACGBigAIAgoALoJKABeCygA+AwoAJIOKAAsECgAxhEoAGoTKAAEFSgAnhYoADgYKADcGSgAdhsoABAdKAC0HigATiAoAOghKACCIygAHCUoAMAmKABaKCgA9CkoAI4rKAAyLSgAzC4oAGYwKAAKMigApDMoAD41KADYNigAcjgoABY6KACwOygASj0oAOQ+KACIQCgAIkIoALxDKABgRSgA+kYoAJRIKAAuSigAyEsoAGxNKAAGTygAoFAoADpSKADeUygAeFUoABJXKAC2WCgAUFooAOpbKACEXSgAHl8oAMJgKABcYigA9mMoAJBlKAA0ZygAzmgoAGhqKAACbCgApm0oAEBvKADacCgAdHIoABh0KACydSgATHcoAPB4KACKeigAJHwoAL59KABYfygA/IAoAJaCKAAwhCgAyoUoAGSHKAAIiSgAooooAEaMKADgjSgAeo8oABSRKACukigAUpQoAOyVKACGlygAIJkoAMSaKABenCgA+J0oAJyfKAA2oSgA0KIoAGqkKAAEpigAqKcoAEKpKADcqigAdqwoABCuKAC0rygATrEoAPKyKACMtCgAJrYoAMC3KABauSgA/rooAJi8KAAyvigAzL8oAHDBKAAKwygApMQoAD7GKADixygAfMkoABbLKAC6zCgAVM4oAO7PKACI0SgAItMoAMbUKABg1igA+tcoAJTZKAA42ygA0twoAGzeKAAQ4CgAquEoAETjKADe5CgAeOYoABzoKAC26SgAUOsoAOrsKACE7igAKPAoAMLxKABm8ygAAPUoAJr2KAA0+CgAzvkoAHL7KAAM/SgApv4oAEAAKQDkASkAfgMpABgFKQCyBikAVggpAPAJKQCKCykALg0pAMgOKQBiECkA/BEpAJYTKQA6FSkA1BYpAG4YKQAIGikArBspAEYdKQDgHikAhCApAB4iKQC4IykAUiUpAOwmKQCQKCkAKiopAMQrKQBoLSkAAi8pAJwwKQA2MikA0DMpAHQ1KQAONykAqDgpAEI6KQDmOykAgD0pABo/KQC0QCkATkIpAPJDKQCMRSkAJkcpAMpIKQBkSikA/kspAJhNKQA8TykA1lApAHBSKQAUVCkArlUpAEhXKQDiWCkAhlopACBcKQC6XSkAVF8pAPhgKQCSYikALGQpAMZlKQBgZykABGkpAJ5qKQA4bCkA0m0pAHZvKQAQcSkAqnIpAE50KQDodSkAgncpABx5KQC2eikAWnwpAPR9KQCOfykAKIEpAMyCKQBmhCkAAIYpAKSHKQA+iSkA2IopAHKMKQAMjikAsI8pAEqRKQDkkikAfpQpABiWKQC8lykAVpkpAPqaKQCUnCkALp4pAMifKQBioSkABqMpAKCkKQA6pikA1KcpAHipKQASqykArKwpAFCuKQDqrykAhLEpAB6zKQC4tCkAXLYpAPa3KQCQuSkAKrspAM68KQBovikAAsApAKbBKQBAwykA2sQpAHTGKQAOyCkAsskpAEzLKQDmzCkAgM4pACTQKQC+0SkAWNMpAPzUKQCW1ikAMNgpAMrZKQBk2ykACN0pAKLeKQA84CkA1uEpAHDjKQAU5SkAruYpAEjoKQDs6SkAhuspACDtKQC67ikAXvApAPjxKQCS8ykALPUpAND2KQBq+CkABPopAJ77KQBC/SkA3P4pAHYAKgAaAioAtAMqAE4FKgDoBioAgggqACYKKgDACyoAWg0qAPQOKgCYECoAMhIqAMwTKgBwFSoAChcqAKQYKgA+GioA2BsqAHwdKgAWHyoAsCAqAEoiKgDuIyoAiCUqACInKgDGKCoAYCoqAPorKgCULSoALi8qANIwKgBsMioABjQqAKA1KgA6NyoA3jgqAHg6KgAcPCoAtj0qAFA/KgDqQCoAhEIqAChEKgDCRSoAXEcqAPZIKgCaSioANEwqAM5NKgBoTyoADFEqAKZSKgBAVCoA2lUqAH5XKgAYWSoAsloqAExcKgDwXSoAil8qACRhKgC+YioAYmQqAPxlKgCWZyoAOmkqANRqKgBubCoACG4qAKJvKgBGcSoA4HIqAHp0KgAUdioArncqAFJ5KgDseioAhnwqACp+KgDEfyoAXoEqAPiCKgCchCoANoYqANCHKgBqiSoADosqAKiMKgBCjioA3I8qAICRKgAakyoAtJQqAFiWKgDylyoAjJkqACabKgDAnCoAZJ4qAP6fKgCYoSoAMqMqAMykKgBwpioACqgqAK6pKgBIqyoA4qwqAHyuKgAWsCoAurEqAFSzKgDutCoAiLYqACy4KgDGuSoAYLsqAPq8KgCevioAOMAqANLBKgB2wyoAEMUqAKrGKgBEyCoA3skqAILLKgAczSoAts4qAFrQKgD00SoAjtMqACjVKgDC1ioAZtgqAADaKgCa2yoANN0qAM7eKgBy4CoADOIqALDjKgBK5SoA5OYqAH7oKgAY6ioAvOsqAFbtKgDw7ioAivAqACTyKgDI8yoAYvUqAAb3KgCg+CoAOvoqANT7KgBu/SoAEv8qAKwAKwBGAisA4AMrAHoFKwAeBysAuAgrAFwKKwD2CysAkA0rACoPKwDEECsAaBIrAAIUKwCcFSsANhcrANoYKwB0GisADhwrAKgdKwBMHysA5iArAIAiKwAaJCsAviUrAFgnKwDyKCsAjCorADAsKwDKLSsAZC8rAP4wKwCiMisAPDQrANY1KwBwNysAFDkrAK46KwBIPCsA4j0rAIY/KwAgQSsAukIrAFREKwD4RSsAkkcrACxJKwDGSisAakwrAAROKwCeTysAQlErANxSKwB2VCsAEFYrAKpXKwBOWSsA6ForAIJcKwAcXisAwF8rAFphKwD0YisAmGQrADJmKwDMZysAZmkrAABrKwCkbCsAPm4rANhvKwBycSsADHMrALB0KwBKdisA5HcrAIh5KwAieysAvHwrAGB+KwD6fysAlIErAC6DKwDIhCsAbIYrAAaIKwCgiSsAOosrAN6MKwB4jisAEpArALaRKwBQkysA6pQrAISWKwAemCsAwpkrAFybKwD2nCsAkJ4rACqgKwDOoSsAaKMrAAylKwCmpisAQKgrANqpKwB0qysADq0rALKuKwBMsCsA8LErAIqzKwAktSsAvrYrAFi4KwD8uSsAlrsrADC9KwDKvisAbsArAAjCKwCiwysAPMUrAODGKwB6yCsAFMorALjLKwBSzSsA7M4rAIbQKwAg0isAxNMrAF7VKwD41isAktgrACzaKwDQ2ysAat0rAATfKwCo4CsAQuIrANzjKwB25SsAGucrALToKwBO6isA6OsrAIztKwAm7ysAwPArAFryKwD08ysAmPUrADL3KwDW+CsAcPorAAr8KwCk/SsAPv8rAOIALAB8AiwAFgQsALAFLABUBywA7ggsAIgKLAAiDCwAxg0sAGAPLAD6ECwAlBIsAC4ULADSFSwAbBcsABAZLACqGiwARBwsAN4dLAB4HywAHCEsALYiLABQJCwA6iUsAI4nLAAoKSwAwiosAFwsLAAALiwAmi8sADQxLADYMiwAcjQsAAw2LACmNywAQDksAOQ6LAB+PCwAGD4sALI/LABMQSwA8EIsAIpELAAuRiwAyEcsAGJJLAD8SiwAlkwsADpOLADUTywAblEsAAhTLACsVCwARlYsAOBXLAB6WSwAHlssALhcLABSXiwA9l8sAJBhLAAqYywAxGQsAF5mLAACaCwAnGksADZrLADQbCwAdG4sAA5wLACocSwATHMsAOZ0LACAdiwAGngsALR5LABYeywA8nwsAIx+LAAmgCwAwIEsAGSDLAD+hCwAmIYsADyILADWiSwAcIssAAqNLACujiwASJAsAOKRLAB8kywAIJUsALqWLABUmCwA7pksAJKbLAAsnSwAxp4sAGqgLAAEoiwAnqMsADilLADSpiwAdqgsABCqLACqqywARK0sAOiuLACCsCwAHLIsAMCzLABatSwA9LYsAI64LAAouiwAzLssAGa9LAAAvywAmsAsADTCLADYwywAcsUsAAzHLACwyCwASsosAOTLLACIzSwAIs8sALzQLABW0iwA8NMsAJTVLAAu1ywAyNgsAGLaLAD82ywAoN0sADrfLADU4CwAeOIsABLkLACs5SwARucsAOroLACE6iwAHuwsALjtLABc7ywA9vAsAJryLAA09CwA2PUsAHL3LAAM+SwApvosAEr8LADk/SwAfv8sABgBLQC8Ai0AVgQtAPAFLQCUBy0ALgktAMgKLQBiDC0ABg4tAKAPLQA6ES0A3hItAHgULQASFi0ArBctAEYZLQDgGi0AhBwtAB4eLQDCHy0AXCEtAPYiLQCQJC0AKiYtAM4nLQBoKS0AAistAJwsLQBALi0A2i8tAHQxLQAOMy0AsjQtAEw2LQDmNy0AgDktACQ7LQC+PC0AWD4tAPI/LQCWQS0AMEMtAMpELQBkRi0ACEgtAKJJLQA8Sy0A4EwtAHpOLQAUUC0ArlEtAEhTLQDsVC0AhlYtACBYLQC6WS0AVFstAPhcLQCSXi0ALGAtANBhLQBqYy0ABGUtAKhmLQBCaC0A3GktAHZrLQAQbS0AtG4tAE5wLQDocS0AgnMtABx1LQDAdi0AWngtAPR5LQCYey0AMn0tAMx+LQBmgC0AAIItAKSDLQA+hS0A4oYtAHyILQAWii0AsIstAEqNLQDuji0AiJAtACKSLQC8ky0AVpUtAPqWLQCUmC0ALpotANKbLQBsnS0ABp8tAKCgLQBEoi0A3qMtAHilLQASpy0AtqgtAFCqLQDqqy0AhK0tACivLQDCsC0AXLItAAC0LQCatS0ANLctAM64LQBoui0ADLwtAKa9LQBAvy0A2sAtAHTCLQAYxC0AssUtAEzHLQDwyC0AisotACTMLQC+zS0AYs8tAPzQLQCW0i0AMNQtANTVLQBu1y0ACNktAKLaLQA83C0A4N0tAHrfLQAU4S0AuOItAFLkLQDs5S0AhuctACrpLQDE6i0AXuwtAPjtLQCc7y0ANvEtANDyLQBq9C0ABPYtAKj3LQBC+S0A5votAID8LQAa/i0AtP8tAE4BLgDyAi4AjAQuACYGLgDABy4AWgkuAP4KLgCYDC4APA4uANYPLgBwES4AChMuAKQULgBIFi4A4hcuAHwZLgAWGy4AuhwuAFQeLgDuHy4AiCEuACIjLgDGJC4AYCYuAAQoLgCeKS4AOCsuANIsLgBsLi4AEDAuAKoxLgBEMy4A3jQuAHg2LgAcOC4AtjkuAFA7LgD0PC4Ajj4uAChALgDCQS4AZkMuAABFLgCaRi4ANEguANhJLgBySy4ADE0uAKZOLgBAUC4A5FEuAH5TLgAYVS4AvFYuAFZYLgDwWS4AilsuAC5dLgDIXi4AYmAuAPxhLgCgYy4AOmUuANRmLgBuaC4ACGouAKxrLgBGbS4A6m4uAIRwLgAeci4AuHMuAFJ1LgD2di4AkHguACp6LgDEey4AaH0uAAJ/LgCcgC4ANoIuANqDLgB0hS4ADocuAKiILgBCii4A5osuAICNLgAkjy4AvpAuAFiSLgDyky4AjJUuADCXLgDKmC4AZJouAP6bLgCYnS4APJ8uANagLgBwoi4AFKQuAK6lLgBIpy4A7KguAIaqLgAgrC4Auq0uAFSvLgD4sC4AkrIuACy0LgDGtS4AYLcuAAS5LgCeui4AOLwuANy9LgB2vy4AEMEuAKrCLgBOxC4A6MUuAILHLgAmyS4AwMouAFrMLgD0zS4Ajs8uACjRLgDM0i4AZtQuAADWLgCk1y4APtkuANjaLgBy3C4AFt4uALDfLgBK4S4A5OIuAIjkLgAi5i4AvOcuAGDpLgD66i4AlOwuAC7uLgDI7y4AbPEuAAbzLgCg9C4AOvYuANT3LgB4+S4AEvsuALb8LgBQ/i4A6v8uAIQBLwAeAy8AwgQvAFwGLwD2By8AkAkvADQLLwDODC8AaA4vAAwQLwCmES8AQBMvANoULwB0Fi8AGBgvALIZLwBMGy8A5hwvAIAeLwAkIC8AviEvAFgjLwD8JC8AliYvADAoLwDKKS8AbisvAAgtLwCiLi8APDAvAOAxLwB6My8AFDUvAK42LwBIOC8A7DkvAIY7LwAqPS8AxD4vAF5ALwD4QS8AkkMvADZFLwDQRi8AakgvAARKLwCoSy8AQk0vANxOLwB2UC8AGlIvALRTLwBOVS8A6FYvAIJYLwAmWi8AwFsvAGRdLwD+Xi8AmGAvADJiLwDMYy8AcGUvAApnLwCkaC8APmovAOJrLwB8bS8AFm8vALBwLwBUci8A7nMvAIh1LwAsdy8AxngvAGB6LwD6ey8AlH0vADh/LwDSgC8AbIIvAAaELwCghS8ARIcvAN6ILwCCii8AHIwvALaNLwBQjy8A6pAvAI6SLwAolC8AwpUvAFyXLwD2mC8AmpovADScLwDOnS8Acp8vAAyhLwCmoi8AQKQvAOSlLwB+py8AGKkvALKqLwBWrC8A8K0vAIqvLwAksS8AvrIvAGK0LwD8tS8AlrcvADq5LwDUui8AbrwvAAi+LwCsvy8ARsEvAODCLwCExC8AHsYvALjHLwBSyS8A7MovAJDMLwAqzi8AxM8vAF7RLwAC0y8AnNQvADbWLwDQ1y8AdNkvAA7bLwCo3C8AQt4vAObfLwCA4S8AGuMvALTkLwBO5i8A8ucvAIzpLwAw6y8AyuwvAGTuLwD+7y8AmPEvADzzLwDW9C8AcPYvAAr4LwCk+S8ASPsvAOL8LwB8/i8AIAAwALoBMABUAzAA7gQwAJIGMAAsCDAAxgkwAGALMAAEDTAAng4wADgQMADSETAAbBMwABAVMACqFjAAThgwAOgZMACCGzAAHB0wALYeMABaIDAA9CEwAI4jMAAoJTAAwiYwAGYoMAAAKjAAmiswAD4tMADYLjAAcjAwAAwyMACwMzAASjUwAOQ2MAB+ODAAIjowALw7MABWPTAA+j4wAJRAMAAuQjAAyEMwAGJFMAAGRzAAoEgwADpKMADUSzAAbk0wABJPMACsUDAARlIwAOpTMACEVTAAHlcwALhYMABcWjAA9lswAJBdMAAqXzAAzmAwAGhiMAACZDAAnGUwADZnMADaaDAAdGowABhsMACybTAATG8wAOZwMACAcjAAJHQwAL51MABYdzAA8ngwAIx6MAAwfDAAyn0wAGR/MAAIgTAAooIwADyEMADWhTAAeocwABSJMACuijAASIwwAOyNMACGjzAAIJEwAMSSMABelDAA+JUwAJKXMAAsmTAA0JowAGqcMAAEnjAAnp8wAEKhMADcojAAdqQwABCmMAC0pzAATqkwAOiqMACCrDAAJq4wAMCvMABasTAA9LIwAJi0MAAytjAAzLcwAGa5MAAKuzAApLwwAD6+MADYvzAAcsEwABbDMACwxDAAVMYwAO7HMACIyTAAIsswALzMMABgzjAA+s8wAJTRMAAu0zAAyNQwAGzWMAAG2DAAoNkwAETbMADe3DAAeN4wABLgMAC24TAAUOMwAOrkMACE5jAAHugwAMLpMABc6zAA9uwwAJruMAA08DAAzvEwAGjzMAAM9TAApvYwAED4MADa+TAAfvswABj9MACy/jAATAAxAPABMQCKAzEAJAUxAL4GMQBiCDEA/AkxAJYLMQAwDTEA1A4xAG4QMQAIEjEAohMxADwVMQDgFjEAehgxABQaMQC4GzEAUh0xAOweMQCGIDEAICIxAMQjMQBeJTEAAicxAJwoMQA2KjEA0CsxAGotMQAOLzEAqDAxAEIyMQDcMzEAdjUxABo3MQC0ODEAWDoxAPI7MQCMPTEAJj8xAMBAMQBkQjEA/kMxAJhFMQAyRzEAzEgxAHBKMQAKTDEApE0xAEhPMQDiUDEAfFIxABZUMQC6VTEAVFcxAO5YMQCIWjEALFwxAMZdMQBgXzEA+mAxAJRiMQA4ZDEA0mUxAHZnMQAQaTEAqmoxAERsMQDebTEAgm8xABxxMQC2cjEAUHQxAOp1MQCOdzEAKHkxAMx6MQBmfDEAAH4xAJp/MQA0gTEAzoIxAHKEMQAMhjEApocxAEqJMQDkijEAfowxABiOMQC8jzEAVpExAPCSMQCKlDEALpYxAMiXMQBimTEA/JoxAKCcMQA6njEA1J8xAG6hMQASozEArKQxAEamMQDgpzEAhKkxAB6rMQC4rDEAUq4xAOyvMQCQsTEAKrMxAMS0MQBotjEAArgxAJy5MQA2uzEA2rwxAHS+MQAOwDEAqMExAEzDMQDmxDEAgMYxABrIMQC0yTEAWMsxAPLMMQCWzjEAMNAxAMrRMQBk0zEA/tQxAKLWMQA82DEA1tkxAHDbMQAK3TEArt4xAEjgMQDi4TEAhuMxACDlMQC65jEAXugxAPjpMQCS6zEALO0xAMbuMQBq8DEABPIxAJ7zMQA49TEA0vYxAHb4MQAQ+jEAqvsxAE79MQDo/jEAggAyABwCMgDAAzIAWgUyAPQGMgCOCDIAMgoyAMwLMgBmDTIAAA8yAJoQMgA+EjIA2BMyAHwVMgAWFzIAsBgyAEoaMgDkGzIAiB0yACIfMgC8IDIAViIyAPAjMgCUJTIALicyAMgoMgBsKjIABiwyAKAtMgA6LzIA3jAyAHgyMgASNDIArDUyAEY3MgDqODIAhDoyAB48MgDCPTIAXD8yAPZAMgCQQjIANEQyAM5FMgBoRzIAAkkyAKZKMgBATDIA2k0yAHRPMgAOUTIAslIyAExUMgDmVTIAilcyACRZMgC+WjIAWFwyAPxdMgCWXzIAMGEyAMpiMgBuZDIACGYyAKJnMgA8aTIA4GoyAIRsMgAebjIAuG8yAFxxMgD2cjIAkHQyACp2MgDOdzIAaHkyAAJ7MgCmfDIAQH4yANp/MgB0gTIADoMyALKEMgBMhjIA5ocyAIqJMgAkizIAvowyAFiOMgD8jzIAlpEyADCTMgDKlDIAZJYyAAiYMgCimTIAPJsyAOCcMgB6njIAFKAyAK6hMgBSozIA7KQyAIamMgAgqDIAuqkyAF6rMgD4rDIAnK4yADawMgDQsTIAarMyAAS1MgCotjIAQrgyANy5MgB2uzIAEL0yALS+MgBOwDIA6MEyAIzDMgAmxTIAwMYyAFrIMgD+yTIAmMsyADLNMgDMzjIAcNAyAArSMgCk0zIAPtUyANjWMgB82DIAFtoyALDbMgBU3TIA7t4yAIjgMgAi4jIAxuMyAGDlMgD65jIAlOgyAC7qMgDS6zIAbO0yAAbvMgCq8DIARPIyAN7zMgB49TIAEvcyALb4MgBQ+jIA9PsyAI79MgAo/zIAwgAzAFwCMwAABDMAmgUzADQHMwDOCDMAaAozAAwMMwCmDTMASg8zAOQQMwB+EjMAGBQzALIVMwBWFzMA8BgzAIoaMwAkHDMAvh0zAGIfMwD8IDMAoCIzADokMwDUJTMAbiczAAgpMwCsKjMARiwzAOAtMwB6LzMAFDEzALgyMwBSNDMA9jUzAJA3MwAqOTMAxDozAF48MwACPjMAnD8zADZBMwDQQjMAdEQzAA5GMwCoRzMAQkkzAOZKMwCATDMAGk4zALRPMwBOUTMA8lIzAIxUMwAwVjMAylczAGRZMwD+WjMAmFwzADxeMwDWXzMAcGEzAApjMwCuZDMASGYzAOJnMwB8aTMAIGszALpsMwBUbjMA7m8zAIhxMwAsczMAxnQzAGp2MwAEeDMAnnkzADh7MwDSfDMAdn4zABCAMwCqgTMARIMzAN6EMwCChjMAHIgzAMCJMwBaizMA9IwzAI6OMwAokDMAzJEzAGaTMwAAlTMAmpYzADSYMwDYmTMAcpszAAydMwCwnjMASqAzAOShMwB+ozMAIqUzALymMwBWqDMA8KkzAIqrMwAurTMAyK4zAGywMwAGsjMAoLMzADq1MwDUtjMAeLgzABK6MwCsuzMARr0zAOC+MwCEwDMAHsIzALjDMwBcxTMA9sYzAJDIMwAqyjMAzsszAGjNMwACzzMAnNAzADbSMwDa0zMAdNUzAA7XMwCy2DMATNozAObbMwCA3TMAJN8zAL7gMwBY4jMA8uMzAIzlMwAw5zMAyugzAGTqMwAI7DMAou0zADzvMwDW8DMAevIzABT0MwCu9TMASPczAOL4MwCG+jMAIPwzALr9MwBe/zMA+AA0AJICNAAsBDQA0AU0AGoHNAAECTQAngo0ADgMNADcDTQAdg80ABARNAC0EjQAThQ0AOgVNACCFzQAJhk0AMAaNABaHDQA9B00AI4fNAAyITQAzCI0AGYkNAAKJjQApCc0AD4pNADYKjQAfCw0ABYuNACwLzQASjE0AO4yNACINDQAIjY0AMY3NABgOTQA+jo0AJQ8NAAuPjQA0j80AGxBNAAGQzQAoEQ0ADpGNADeRzQAeEk0ABxLNAC2TDQAUE40AOpPNACEUTQAHlM0AMJUNABcVjQA9lc0AJpZNAA0WzQAzlw0AGheNAAMYDQApmE0AEBjNADaZDQAfmY0ABhoNACyaTQATGs0AOZsNACKbjQAJHA0AL5xNABiczQA/HQ0AJZ2NAAweDQA1Hk0AG57NAAIfTQAon40AEaANADggTQAeoM0ABSFNACuhjQAUog0AOyJNACGizQAKo00AMSONABekDQA+JE0AJyTNAA2lTQA0JY0AGqYNAAOmjQAqJs0AEKdNADcnjQAgKA0ABqiNAC0ozQATqU0APKmNACMqDQAJqo0AMCrNABarTQA/q40AJiwNAAysjQA1rM0AHC1NAAKtzQApLg0AD66NADiuzQAfL00ABa/NAC6wDQAVMI0AO7DNACIxTQAIsc0AMbINABgyjQA+ss0AJ7NNAA4zzQA0tA0AGzSNAAQ1DQAqtU0AETXNADe2DQAgto0ABzcNAC23TQAUN80AOrgNACO4jQAKOQ0AMLlNABm5zQAAOk0AJrqNAA07DQA2O00AHLvNAAM8TQApvI0AEr0NADk9TQAfvc0ABj5NACy+jQAVvw0APD9NACK/zQALgE1AMgCNQBiBDUA/AU1AKAHNQA6CTUA1Ao1AG4MNQAIDjUArA81AEYRNQDgEjUAehQ1AB4WNQC4FzUAUhk1APYaNQCQHDUAKh41AMQfNQBoITUAAiM1AJwkNQA2JjUA0Cc1AHQpNQAOKzUAqCw1AEIuNQDmLzUAgDE1ABozNQC+NDUAWDY1API3NQCMOTUAMDs1AMo8NQBkPjUA/j81AJhBNQA8QzUA1kQ1AHBGNQAUSDUArkk1AEhLNQDiTDUAhk41ACBQNQC6UTUAVFM1APhUNQCSVjUALFg1AMZZNQBgWzUABF01AJ5eNQA4YDUA3GE1AHZjNQAQZTUAqmY1AE5oNQDoaTUAgms1ABxtNQDAbjUAWnA1APRxNQCOczUAKHU1AMx2NQBmeDUAAHo1AKR7NQA+fTUA2H41AHKANQAWgjUAsIM1AEqFNQDkhjUAiIg1ACKKNQC8izUAVo01APCONQCUkDUALpI1AMiTNQBslTUABpc1AKCYNQA6mjUA3ps1AHidNQASnzUArKA1AFCiNQDqozUAhKU1AB6nNQC4qDUAXKo1AParNQCQrTUANK81AM6wNQBosjUAArQ1AKa1NQBAtzUA2rg1AHS6NQAYvDUAsr01AEy/NQDmwDUAgMI1ACTENQC+xTUAWMc1APLINQCWyjUAMMw1AMrNNQBuzzUACNE1AKLSNQA81DUA4NU1AHrXNQAU2TUArto1AFLcNQDs3TUAht81ACDhNQC64jUAXuQ1APjlNQCS5zUANuk1ANDqNQBq7DUABO41AKjvNQBC8TUA3PI1AHb0NQAa9jUAtPc1AE75NQDo+jUAgvw1ACb+NQDA/zUAWgE2AP4CNgCYBDYAMgY2AMwHNgBwCTYACgs2AKQMNgA+DjYA4g82AHwRNgAWEzYAsBQ2AEoWNgDuFzYAiBk2ACwbNgDGHDYAYB42APofNgCUITYAOCM2ANIkNgBsJjYABig2AKopNgBEKzYA3iw2AHguNgAcMDYAtjE2AFAzNgDqNDYAhDY2ACg4NgDCOTYAXDs2AAA9NgCaPjYANEA2AM5BNgByQzYADEU2AKZGNgBASDYA5Ek2AH5LNgAYTTYAsk42AExQNgDwUTYAilM2ACRVNgDIVjYAYlg2APxZNgCWWzYAOl02ANReNgBuYDYACGI2AKJjNgBGZTYA4GY2AHpoNgAUajYAuGs2AFJtNgDsbjYAkHA2ACpyNgDEczYAXnU2AAJ3NgCceDYANno2ANB7NgBqfTYADn82AKiANgBCgjYA5oM2AICFNgAahzYAtIg2AFiKNgDyizYAjI02ACaPNgDKkDYAZJI2AP6TNgCYlTYAPJc2ANaYNgBwmjYACpw2AKSdNgBInzYA4qA2AHyiNgAWpDYAuqU2AFSnNgD4qDYAkqo2ACysNgDGrTYAYK82AASxNgCesjYAOLQ2ANK1NgBstzYAELk2AKq6NgBEvDYA6L02AIK/NgAcwTYAtsI2AFrENgD0xTYAjsc2ACjJNgDCyjYAZsw2AADONgCazzYANNE2ANjSNgBy1DYADNY2ALDXNgBK2TYA5No2AH7cNgAi3jYAvN82AFbhNgDw4jYAiuQ2AC7mNgDI5zYAYuk2AAbrNgCg7DYAOu42ANTvNgB48TYAEvM2AKz0NgBG9jYA4Pc2AIT5NgAe+zYAuPw2AFz+NgD2/zYAkAE3ACoDNwDOBDcAaAY3AAIINwCcCTcAQAs3ANoMNwB0DjcADhA3AKgRNwBMEzcA5hQ3AIAWNwAkGDcAvhk3AFgbNwDyHDcAlh43ADAgNwDKITcAZCM3AP4kNwCiJjcAPCg3ANYpNwB6KzcAFC03AK4uNwBIMDcA7DE3AIYzNwAgNTcAujY3AFQ4NwD4OTcAkjs3ACw9NwDQPjcAakA3AARCNwCeQzcAOEU3ANxGNwB2SDcAEEo3AKpLNwBOTTcA6E43AIJQNwAmUjcAwFM3AFpVNwD0VjcAmFg3ADJaNwDMWzcAZl03AABfNwCkYDcAPmI3ANhjNwB8ZTcAFmc3ALBoNwBKajcA7ms3AIhtNwAibzcAvHA3AFZyNwD6czcAlHU3AC53NwDSeDcAbHo3AAZ8NwCgfTcARH83AN6ANwB4gjcAEoQ3AKyFNwBQhzcA6og3AISKNwAejDcAwo03AFyPNwD2kDcAmpI3ADSUNwDOlTcAaJc3AAyZNwCmmjcAQJw3ANqdNwB0nzcAGKE3ALKiNwBMpDcA8KU3AIqnNwAkqTcAvqo3AGKsNwD8rTcAlq83ADCxNwDKsjcAbrQ3AAi2NwCitzcARrk3AOC6NwB6vDcAFL43ALi/NwBSwTcA7MI3AIbENwAgxjcAxMc3AF7JNwD4yjcAnMw3ADbONwDQzzcAatE3AA7TNwCo1DcAQtY3ANzXNwCA2TcAGts3ALTcNwBO3jcA8t83AIzhNwAm4zcAwOQ3AFrmNwD+5zcAmOk3ADLrNwDW7DcAcO43AArwNwCk8TcAPvM3AOL0NwB89jcAFvg3ALr5NwBU+zcA7vw3AIj+NwAsADgAxgE4AGADOAD6BDgAlAY4ADgIOADSCTgAbAs4ABANOACqDjgARBA4AN4ROACCEzgAHBU4ALYWOABQGDgA6hk4AI4bOAAoHTgAwh44AGYgOAAAIjgAmiM4ADQlOADYJjgAcig4AAwqOACmKzgAQC04AOQuOAB+MDgAGDI4ALwzOABWNTgA8DY4AIo4OAAuOjgAyDs4AGI9OAD8PjgAlkA4ADpCOADUQzgAbkU4AAhHOACsSDgARko4AOBLOACETTgAHk84ALhQOABSUjgA9lM4AJBVOAAqVzgAxFg4AF5aOAACXDgAnF04ADZfOADaYDgAdGI4AA5kOACoZTgAQmc4AOZoOACAajgAGmw4AL5tOABYbzgA8nA4AIxyOAAwdDgAynU4AGR3OAD+eDgAmHo4ADx8OADWfTgAcH84AAqBOACugjgASIQ4AOKFOACGhzgAIIk4ALqKOABUjDgA+I04AJKPOAAskTgAxpI4AGCUOAAEljgAnpc4ADiZOADcmjgAdpw4ABCeOACqnzgATqE4AOiiOACCpDgAHKY4ALanOABaqTgA9Ko4AI6sOAAorjgAzK84AGaxOAAAszgApLQ4AD62OADYtzgAcrk4ABa7OACwvDgASr44AOS/OAB+wTgAIsM4ALzEOABWxjgA8Mc4AJTJOAAuyzgAyMw4AGzOOAAG0DgAoNE4ADrTOADU1DgAeNY4ABLYOACs2TgARts4AOrcOACE3jgAHuA4AMLhOABc4zgA9uQ4AJDmOAA06DgAzuk4AGjrOAAC7TgAnO44AEDwOADa8TgAdPM4ABj1OACy9jgATPg4AOb5OACK+zgAJP04AL7+OABYADkA8gE5AJYDOQAwBTkAygY5AG4IOQAICjkAogs5ADwNOQDgDjkAehA5ABQSOQCuEzkASBU5AOwWOQCGGDkAIBo5AMQbOQBeHTkA+B45AJIgOQA2IjkA0CM5AGolOQAEJzkAnig5AEIqOQDcKzkAdi05ABAvOQC0MDkATjI5AOgzOQCMNTkAJjc5AMA4OQBaOjkA/js5AJg9OQAyPzkAzEA5AGZCOQAKRDkApEU5AD5HOQDiSDkAfEo5ABZMOQCwTTkAVE85AO5QOQCIUjkAIlQ5ALxVOQBgVzkA+lg5AJRaOQAuXDkA0l05AGxfOQAGYTkAqmI5AERkOQDeZTkAeGc5ABxpOQC2ajkAUGw5AOptOQCEbzkAKHE5AMJyOQBcdDkAAHY5AJp3OQA0eTkAzno5AHJ8OQAMfjkApn85AECBOQDagjkAfoQ5ABiGOQCyhzkATIk5APCKOQCKjDkAJI45AMiPOQBikTkA/JI5AJaUOQAwljkA1Jc5AG6ZOQAImzkAopw5AEaeOQDgnzkAeqE5ABSjOQC4pDkAXKY5AACoOQCaqTkANKs5AM6sOQBorjkADLA5AKaxOQBAszkA2rQ5AH62OQAYuDkAxrk5AGC7OQD6vDkAlL45ADjAOQDSwTkAbMM5AAbFOQCqxjkARMg5AN7JOQB4yzkAHM05ALbOOQBQ0DkA6tE5AITTOQAo1TkAwtY5AFzYOQAA2jkAmts5ADTdOQDO3jkAcuA5AAziOQCm4zkAQOU5ANrmOQB+6DkAGOo5ALLrOQBM7TkA8O45AIrwOQAk8jkAyPM5AGL1OQD89jkAlvg5ADr6OQDU+zkAbv05AAj/OQCiADoARgI6AOADOgB6BToAHgc6ALgIOgBSCjoA7As6AJANOgAqDzoAxBA6AF4SOgD4EzoAnBU6ADYXOgDQGDoAaho6AA4cOgCoHToAQh86AOYgOgCAIjoAGiQ6ALQlOgBYJzoA8ig6AIwqOgAmLDoAwC06AGQvOgD+MDoAmDI6ADw0OgDWNToAcDc6AAo5OgCkOjoASDw6AOI9OgB8PzoAFkE6ALpCOgBURDoA7kU6AJJHOgAsSToAxko6AGBMOgAETjoAnk86ADhROgDSUjoAbFQ6ABBWOgCqVzoARFk6AOhaOgCCXDoAHF46ALZfOgBaYToA9GI6AI5kOgAoZjoAwmc6AGZpOgAAazoAmmw6ADRuOgDYbzoAcnE6AAxzOgCwdDoASnY6AOR3OgB+eToAIns6ALx8OgBWfjoA8H86AIqBOgAugzoAyIQ6AGKGOgD8hzoAoIk6ADqLOgDUjDoAeI46ABKQOgCskToARpM6AOqUOgCEljoAHpg6ALiZOgBcmzoA9pw6AJCeOgAqoDoAxKE6AGijOgACpToAnKY6ADaoOgDaqToAdKs6AA6tOgCyrjoATLA6AOaxOgCAszoAJLU6AL62OgBYuDoA8rk6AIy7OgAwvToAyr46AGTAOgAIwjoAosM6ADzFOgDWxjoAesg6ABTKOgCuyzoASM06AOLOOgCG0DoAINI6ALrTOgBU1ToA+NY6AJLYOgAs2joA0Ns6AGrdOgAE3zoAnuA6AELiOgDc4zoAduU6ABDnOgCq6DoATuo6AOjrOgCC7ToAHO86AMDwOgBa8joA9PM6AJj1OgAy9zoAzPg6AGb6OgAK/DoApP06AD7/OgDYADsAcgI7ABYEOwCwBTsASgc7AOQIOwCICjsAIgw7ALwNOwBgDzsA+hA7AJQSOwAuFDsA0hU7AGwXOwAGGTsAoBo7ADocOwDeHTsAeB87ABIhOwC2IjsAUCQ7AOolOwCEJzsAKCk7AMIqOwBcLDsA9i07AJAvOwA0MTsAzjI7AGg0OwACNjsApjc7AEA5OwDaOjsAfjw7ABg+OwCyPzsATEE7APBCOwCKRDsAJEY7AL5HOwBYSTsA/Eo7AJZMOwAwTjsAyk87AG5ROwAIUzsAolQ7AEZWOwDgVzsAelk7ABRbOwC4XDsAUl47AOxfOwCGYTsAIGM7AMRkOwBeZjsA+Gc7AJxpOwA2azsA0Gw7AGpuOwAOcDsAqHE7AEJzOwDcdDsAgHY7ABp4OwC0eTsATns7APJ8OwCMfjsAJoA7AMCBOwBkgzsA/oQ7AJiGOwAyiDsAzIk7AHCLOwAKjTsApI47AEiQOwDikTsAfJM7ABaVOwCwljsAVJg7AO6ZOwCImzsALJ07AMaeOwBgoDsA+qE7AJ6jOwA4pTsA0qY7AGyoOwAGqjsAqqs7AEStOwDerjsAgrA7AByyOwC2szsAULU7APS2OwCOuDsAKLo7AMK7OwBcvTsAAL87AJrAOwA0wjsA2MM7AHLFOwAMxzsApsg7AErKOwDkyzsAfs07ABjPOwCy0DsAVtI7APDTOwCK1TsAJNc7AMjYOwBi2jsA/Ns7AKDdOwA63zsA1OA7AG7iOwAS5DsArOU7AEbnOwDg6DsAeuo7AB7sOwC47TsAUu87AOzwOwCQ8jsAKvQ7AMT1OwBe9zsAAvk7AJz6OwA2/DsA2v07AHT/OwAOATwAqAI8AEwEPADmBTwAgAc8ABoJPAC0CjwAWAw8APINPACMDzwAMBE8AMoSPABkFDwA/hU8AKIXPAA8GTwA1ho8AHAcPAAKHjwArh88AEghPADiIjwAhiQ8ACAmPAC6JzwAVCk8APgqPACSLDwALC48AMYvPABgMTwABDM8AJ40PAA4NjwA0jc8AHY5PAAQOzwAqjw8AE4+PADoPzwAgkE8ABxDPADARDwAWkY8APRHPACOSTwAKEs8AMxMPABmTjwAAFA8AKRRPAA+UzwA2FQ8AHJWPAAMWDwAsFk8AEpbPADkXDwAfl48ACJgPAC8YTwAVmM8APpkPACUZjwALmg8AMhpPABsazwABm08AKBuPAA6cDwA1HE8AHhzPAASdTwArHY8AFB4PADqeTwAhHs8AB59PADCfjwAXIA8APaBPACQgzwAKoU8AM6GPABoiDwAAoo8AKaLPABAjTwA2o48AHSQPAAYkjwAspM8AEyVPADmljwAgJg8ACSaPAC+mzwAWJ08APKePACWoDwAMKI8AMqjPABupTwACKc8AKKoPAA8qjwA4Ks8AHqtPAAUrzwArrA8AEiyPADsszwAhrU8ACC3PADEuDwAXro8APi7PACSvTwANr88ANDAPABqwjwABMQ8AJ7FPABCxzwA3Mg8AHbKPAAQzDwAtM08AE7PPADo0DwAjNI8ACbUPADA1TwAWtc8AP7YPACY2jwAMtw8AMzdPABm3zwACuE8AKTiPAA+5DwA4uU8AHznPAAW6TwAsOo8AFTsPADu7TwAiO88ACLxPAC88jwAYPQ8APr1PACU9zwALvk8ANL6PABs/DwABv48AKr/PABEAT0A3gI9AHgEPQAcBj0Atgc9AFAJPQDqCj0AhAw9ACgOPQDCDz0AXBE9APYSPQCaFD0ANBY9AM4XPQByGT0ADBs9AKYcPQBAHj0A5B89AH4hPQAYIz0AsiQ9AEwmPQDwJz0Aiik9ACQrPQDILD0AYi49APwvPQCWMT0AMDM9ANQ0PQBuNj0ACDg9AKw5PQBGOz0A4Dw9AHo+PQAeQD0AuEE9AFJDPQDsRD0AkEY9ACpIPQDEST0AXks9AAJNPQCcTj0ANlA9ANBRPQB0Uz0ADlU9AKhWPQBCWD0A5lk9AIBbPQAaXT0AtF49AFhgPQD8YT0AlmM9ADBlPQDUZj0Abmg9AAhqPQCiaz0ARm09AOBuPQB6cD0AHnI9ALhzPQBSdT0A7HY9AJB4PQAqej0AxHs9AF59PQD4fj0AnIA9ADaCPQDQgz0AdIU9AA6HPQCoiD0AQoo9ANyLPQCAjT0AGo89ALSQPQBOkj0A8pM9AIyVPQAmlz0Aypg9AGSaPQD+mz0AmJ09ADyfPQDWoD0AcKI9AAqkPQCkpT0ASKc9AOKoPQB8qj0AFqw9ALqtPQBUrz0A7rA9AJKyPQAstD0AxrU9AGC3PQD6uD0Anro9ADi8PQDSvT0AbL89ABDBPQCqwj0ARMQ9AOjFPQCCxz0AHMk9ALbKPQBazD0A9M09AI7PPQAo0T0AzNI9AGbUPQAA1j0Amtc9AD7ZPQDY2j0Actw9AAzePQCm3z0ASuE9AOTiPQB+5D0AGOY9ALznPQBW6T0A8Oo9AJTsPQAu7j0AyO89AGLxPQD88j0AoPQ9ADr2PQDU9z0Abvk9ABL7PQCs/D0ARv49AOr/PQCEAT4AHgM+ALgEPgBcBj4A9gc+AJAJPgAqCz4AxAw+AGgOPgACED4AnBE+ADYTPgDaFD4AdBY+AA4YPgCyGT4ATBs+AOYcPgCAHj4AJCA+AL4hPgBYIz4A8iQ+AIwmPgAwKD4Ayik+AGQrPgAILT4Aoi4+ADwwPgDWMT4AejM+ABQ1PgCuNj4ASDg+AOw5PgCGOz4AID0+ALo+PgBeQD4A+EE+AJJDPgAsRT4AxkY+AGpIPgAESj4Anks+ADhNPgDcTj4AdlA+ABBSPgC0Uz4ATlU+AOhWPgCCWD4AHFo+AMBbPgBaXT4A9F4+AI5gPgAyYj4AzGM+AGZlPgAKZz4ApGg+AD5qPgDYaz4AfG0+ABZvPgCwcD4ASnI+AORzPgCIdT4AInc+ALx4PgBWej4A+ns+AJR9PgAufz4A0oA+AGyCPgAGhD4AoIU+ADqHPgDeiD4AeIo+ABKMPgCsjT4AUI8+AOqQPgCEkj4AKJQ+AMKVPgBclz4A9pg+AJqaPgA0nD4Azp0+AGifPgACoT4ApqI+AECkPgDapT4Afqc+ABipPgCyqj4ATKw+APCtPgCKrz4AJLE+AL6yPgBYtD4A/LU+AJa3PgAwuT4Ayro+AG68PgAIvj4Aor8+AEbBPgDgwj4AesQ+ABTGPgCuxz4AUsk+AOzKPgCGzD4AIM4+AMTPPgBe0T4A+NI+AJzUPgA21j4A0Nc+AGrZPgAE2z4AqNw+AELePgDc3z4AduE+ABrjPgC05D4ATuY+APLnPgCM6T4AJus+AMDsPgBa7j4A/u8+AJjxPgAy8z4A1vQ+AHD2PgAK+D4ApPk+AEj7PgDi/D4AfP4+ABYAPwCwAT8AVAM/AO4EPwCIBj8AIgg/AMYJPwBgCz8A+gw/AJ4OPwA4ED8A0hE/AGwTPwAQFT8AqhY/AEQYPwDeGT8AeBs/ABwdPwC2Hj8AUCA/APQhPwCOIz8APCU/AOAmPwB6KD8AFCo/AK4rPwBSLT8A7C4/AIYwPwAqMj8AxDM/AF41PwAWNz8AsDg/AEo6PwDuOz8AiD0/ACI/PwC8QD8AYEI/APpDPwCURT8ALkc/AMhIPwBsSj8ABkw/AKBNPwA6Tz8A3lA/AHhSPwASVD8AtlU/AFBXPwDqWD8AhFo/AChcPwDCXT8AXF8/APZgPwCQYj8ANGQ/AM5lPwBoZz8AAmk/AKZqPwBAbD8A2m0/AH5vPwAYcT8AsnI/AEx0PwDmdT8Ainc/ACR5PwC+ej8AWHw/APx9PwCWfz8AMIE/ANSCPwBuhD8ACIY/AKKHPwBGiT8A4Io/AHqMPwAUjj8Aro8/AFKRPwDskj8AhpQ/ACCWPwDElz8AXpk/APiaPwCcnD8ANp4/ANCfPwBqoT8ADqM/AKikPwBCpj8A3Kc/AHapPwAaqz8AtKw/AE6uPwDorz8AjLE/ACazPwDAtD8AZLY/AP63PwCYuT8AMrs/ANa8PwBwvj8ACsA/AKTBPwBIwz8A4sQ/AHzGPwAWyD8Ausk/AFTLPwDuzD8AiM4/ACLQPwDG0T8AYNM/APrUPwCU1j8AONg/ANLZPwBs2z8AEN0/AKrePwBE4D8A3uE/AHjjPwAc5T8AtuY/AFDoPwDq6T8Ajus/ACjtPwDC7j8AZvA/AADyPwCa8z8ANPU/ANj2PwBy+D8ADPo/AKb7PwBA/T8A5P4/AH4AQAAYAkAAsgNAAFYFQADwBkAAighAAC4KQADIC0AAYg1AAPwOQACgEEAAOhJAANQTQABuFUAACBdAAKwYQABGGkAA4BtAAHodQAAeH0AAuCBAAFIiQAD2I0AAkCVAAConQADEKEAAXipAAAIsQACcLUAANi9AANAwQAB0MkAADjRAAKg1QABMN0AA5jhAAIA6QAAaPEAAtD1AAFg/QADyQEAAjEJAACZEQADKRUAAZEdAAP5IQACiSkAAPExAANZNQABwT0AAClFAAK5SQABIVEAA4lVAAHxXQAAgWUAAulpAAFRcQAD4XUAAkl9AACxhQADGYkAAYGRAAARmQACeZ0AAOGlAANJqQAB2bEAAEG5AAKpvQABOcUAA6HJAAIJ0QAAcdkAAtndAAFp5QAD0ekAAjnxAACh+QADMf0AAZoFAAACDQACkhEAAPoZAANiHQAByiUAADItAALCMQABKjkAA5I9AAH6RQAAik0AAvJRAAFaWQAD6l0AAlJlAAC6bQADInEAAbJ5AAAagQACgoUAAOqNAANSkQAB4pkAAEqhAAKypQABGq0AA6qxAAISuQAAesEAAwrFAAFyzQAD2tEAAkLZAACq4QADOuUAAaLtAAAK9QACcvkAAQMBAANrBQAB0w0AAGMVAALLGQABMyEAA5slAAIDLQAAkzUAAvs5AAFjQQADy0UAAltNAADDVQADK1kAAbthAAAjaQACi20AAPN1AAODeQAB64EAAFOJAAK7jQABI5UAA7OZAAJDoQAA06kAAzutAAGjtQAAC70AAnPBAAEDyQADa80AAdPVAAA73QACy+EAATPpAAOb7QACA/UAAJP9AAL4AQQBYAkEA8gNBAJYFQQAwB0EAyghBAGQKQQAIDEEAog1BADwPQQDWEEEAehJBABQUQQCuFUEAUhdBAOwYQQCGGkEAIBxBAMQdQQBeH0EA+CBBAJIiQQAsJEEA0CVBAGonQQAEKUEAnipBAEIsQQDcLUEAdi9BABoxQQC0MkEATjRBAOg1QQCCN0EAJjlBAMA6QQBaPEEA9D1BAJg/QQAyQUEAzEJBAHBEQQAKRkEApEdBAD5JQQDYSkEAfExBABZOQQCwT0EASlFBAO5SQQCIVEEAIlZBAMZXQQBgWUEA+lpBAJRcQQAuXkEA0l9BAGxhQQAGY0EAoGRBAERmQQDeZ0EAeGlBABJrQQC2bEEAUG5BAOpvQQCOcUEAKHNBAMJ0QQBcdkEA9ndBAJp5QQA0e0EAznxBAHJ+QQAMgEEApoFBAECDQQDahEEAfoZBABiIQQCyiUEATItBAPCMQQCKjkEAJJBBAMiRQQBik0EA/JRBAJaWQQAwmEEA1JlBAG6bQQAInUEAop5BAEagQQDgoUEAeqNBAB6lQQC4pkEAUqhBAOypQQCQq0EAKq1BAMSuQQBesEEA+LFBAJyzQQA2tUEA0LZBAGq4QQAOukEAqLtBAEK9QQDmvkEAgMBBABrCQQC0w0EATsVBAPLGQQCMyEEAJspBAMDLQQBkzUEA/s5BAJjQQQAy0kEA1tNBAHDVQQAK10EArthBAEjaQQDi20EAfN1BABbfQQC64EEAVOJBAO7jQQCI5UEALOdBAMboQQBg6kEABOxBAJ7tQQA470EA0vBBAGzyQQAQ9EEAqvVBAET3QQDe+EEAgvpBABz8QQC2/UEAWv9BAPQAQgCOAkIAKARCAMIFQgBmB0IAAAlCAKQKQgA+DEIA2A1CAHIPQgAMEUIAphJCAEoUQgDkFUIAfhdCABgZQgC8GkIAVhxCAPAdQgCUH0IALiFCAMgiQgBiJEIA/CVCAKAnQgA6KUIA1CpCAHgsQgASLkIArC9CAEYxQgDqMkIAhDRCAB42QgC4N0IAUjlCAPY6QgCQPEIAKj5CAMQ/QgBoQUIAAkNCAJxEQgBARkIA2kdCAHRJQgAOS0IAqExCAExOQgDmT0IAgFFCABpTQgC+VEIAWFZCAPJXQgCWWUIAMFtCAMpcQgBkXkIA/l9CAKJhQgA8Y0IA1mRCAHBmQgAUaEIArmlCAEhrQgDsbEIAhm5CACBwQgC6cUIAVHNCAPh0QgCSdkIALHhCAMZ5QgBqe0IABH1CAJ5+QgBCgEIA3IFCAHaDQgAQhUIAqoZCAE6IQgDoiUIAgotCAByNQgDAjkIAWpBCAPSRQgCYk0IAMpVCAMyWQgBmmEIAAJpCAKSbQgA+nUIA2J5CAHKgQgAWokIAsKNCAEqlQgDupkIAiKhCACKqQgC8q0IAVq1CAPquQgCUsEIALrJCAMizQgBstUIABrdCAKC4QgA6ukIA3rtCAHi9QgASv0IArMBCAFDCQgDqw0IAhMVCAB7HQgDCyEIAXMpCAPbLQgCQzUIANM9CAM7QQgBo0kIAAtRCAKbVQgBA10IA2thCAH7aQgAY3EIAst1CAEzfQgDm4EIAiuJCACTkQgC+5UIAWOdCAPzoQgCW6kIAMOxCAMrtQgBu70IACPFCAKLyQgBG9EIA4PVCAHr3QgAU+UIArvpCAFL8QgDs/UIAhv9CACABQwDEAkMAXgRDAPgFQwCSB0MANglDANAKQwBqDEMADg5DAKgPQwBCEUMA3BJDAHYUQwAaFkMAtBdDAE4ZQwDoGkMAjBxDACYeQwDAH0MAWiFDAP4iQwCYJEMAMiZDANYnQwBwKUMACitDAKQsQwA+LkMA4i9DAHwxQwAWM0MAsDRDAFQ2QwDuN0MAiDlDACI7QwDGPEMAYD5DAPo/QwCeQUMAOENDANJEQwBsRkMABkhDAKpJQwBES0MA3kxDAHhOQwAcUEMAtlFDAFBTQwD0VEMAjlZDAChYQwDCWUMAXFtDAABdQwCaXkMANGBDAM5hQwByY0MADGVDAKZmQwBAaEMA5GlDAH5rQwAYbUMAsm5DAFZwQwDwcUMAinNDACR1QwDIdkMAYnhDAPx5QwCge0MAOn1DANR+QwBugEMACIJDAKyDQwBGhUMA4IZDAHqIQwAeikMAuItDAFKNQwDsjkMAkJBDACqSQwDEk0MAaJVDAAKXQwCcmEMANppDANCbQwB0nUMADp9DAKigQwBCokMA5qNDAIClQwAap0MAvqhDAFiqQwDyq0MAjK1DACavQwDKsEMAZLJDAP6zQwCYtUMAPLdDANa4QwBwukMACrxDAK69QwBIv0MA4sBDAIbCQwAgxEMAusVDAFTHQwDuyEMAkspDACzMQwDGzUMAYM9DAPrQQwCe0kMAONRDANzVQwB210MAENlDAKraQwBE3EMA6N1DAILfQwAc4UMAtuJDAFrkQwD05UMAjudDACjpQwDM6kMAZuxDAADuQwCa70MAPvFDANjyQwBy9EMADPZDALD3QwBK+UMA5PpDAH78QwAi/kMAvP9DAFYBRAD6AkQAlAREAC4GRADIB0QAYglEAAYLRACgDEQAOg5EANQPRAB4EUQAEhNEAKwURABQFkQA6hdEAIQZRAAeG0QAuBxEAFweRAD2H0QAkCFEACojRADEJEQAaCZEAAIoRACmKUQAQCtEANosRAB0LkQAGDBEALIxRABMM0QA5jREAIA2RAAkOEQAvjlEAFg7RADyPEQAlj5EADBARADKQUQAbkNEAAhFRACiRkQAPEhEANZJRAB6S0QAFE1EAK5ORABIUEQA7FFEAIZTRAAgVUQAulZEAF5YRAD4WUQAkltEADZdRADQXkQAamBEAARiRACeY0QAQmVEANxmRAB2aEQAEGpEALRrRABObUQA6G5EAIJwRAAmckQAwHNEAFp1RAD+dkQAmHhEADJ6RADMe0QAZn1EAAp/RACkgEQAPoJEANiDRAByhUQAFodEALCIRABKikQA7otEAIiNRAAij0QAxpBEAGCSRAD6k0QAlJVEADiXRADSmEQAbJpEAAacRACqnUQARJ9EAN6gRAB4okQAHKREALalRABQp0QA6qhEAISqRAAorEQAwq1EAFyvRAD2sEQAmrJEADS0RADOtUQAcrdEAAy5RACmukQAQLxEANq9RAB+v0QAGMFEALLCRABMxEQA8MVEAIrHRAAkyUQAvspEAGLMRAD8zUQAls9EADrRRADU0kQAbtREAAjWRACi10QARtlEAODaRAB63EQAFN5EALjfRABS4UQA7OJEAJDkRAAq5kQAxOdEAF7pRAD46kQAnOxEADbuRADQ70QAavFEAA7zRACo9EQAQvZEAOb3RACA+UQAGvtEALT8RABO/kQA8v9EAIwBRQAmA0UAwARFAFoGRQD+B0UAmAlFADwLRQDWDEUAcA5FAAoQRQCkEUUASBNFAOIURQB8FkUAIBhFALoZRQBUG0UA7hxFAIgeRQAsIEUAxiFFAGAjRQD6JEUAniZFADgoRQDSKUUAbCtFABAtRQCqLkUARDBFAOgxRQCCM0UAHDVFALY2RQBQOEUA9DlFAI47RQAoPUUAwj5FAGZARQAAQkUAmkNFAD5FRQDYRkUAckhFAAxKRQCmS0UASk1FAORORQB+UEUAGFJFALxTRQBWVUUA8FZFAIpYRQAuWkUAyFtFAGJdRQAGX0UAoGBFADpiRQDUY0UAbmVFABJnRQCsaEUARmpFAOBrRQCEbUUAHm9FALhwRQBSckUA9nNFAJB1RQAqd0UAznhFAGh6RQACfEUAnH1FADZ/RQDagEUAdIJFAA6ERQCohUUAQodFAOaIRQCAikUAJIxFAL6NRQBYj0UA8pBFAIySRQAwlEUAypVFAGSXRQD+mEUAoppFADycRQDWnUUAcJ9FABShRQCuokUASKRFAOylRQCGp0UAIKlFALqqRQBUrEUA+K1FAJKvRQAssUUAxrJFAGq0RQAEtkUAnrdFADi5RQDcukUAdrxFABC+RQC0v0UATsFFAOjCRQCCxEUAHMZFAMDHRQBayUUA9MpFAI7MRQAyzkUAzM9FAGbRRQAA00UApNRFAD7WRQDY10UAfNlFABbbRQCw3EUASt5FAOTfRQCI4UUAIuNFALzkRQBW5kUA8OdFAJTpRQAu60UA0uxFAGzuRQAG8EUAoPFFAETzRQDe9EUAePZFABL4RQCs+UUAUPtFAOr8RQCE/kUAHgBGALgBRgBcA0YA9gRGAJoGRgA0CEYAzglGAGgLRgACDUYApg5GAEAQRgDaEUYAdBNGABgVRgCyFkYATBhGAOYZRgCKG0YAJB1GAL4eRgBYIEYA/CFGAJYjRgAwJUYAyiZGAG4oRgAIKkYAoitGAEYtRgDgLkYAejBGABQyRgCuM0YAUjVGAOw2RgCGOEYAIDpGALo7RgBePUYA+D5GAJxARgA2QkYA0ENGAGpFRgAER0YAqEhGAEJKRgDcS0YAdk1GABpPRgC0UEYATlJGAOhTRgCMVUYAJldGAMBYRgBkWkYA/ltGAJhdRgAyX0YAzGBGAGZiRgAKZEYApGVGAEhnRgD2aEYAkGpGADRsRgDObUYAaG9GAAJxRgCmckYASnRGAOR1RgCId0YAInlGALx6RgBWfEYA+n1GAJR/RgAugUYA0oJGAGyERgAGhkYAoIdGADqJRgDeikYAeIxGABKORgCsj0YAUJFGAOqSRgCElEYAHpZGAMKXRgBcmUYA9ppGAJqcRgA0nkYAzp9GAGihRgACo0YApqRGAECmRgDap0YAdKlGABirRgCyrEYATK5GAPCvRgCKsUYAJLNGAL60RgBYtkYA/LdGAJa5RgAwu0YA1LxGAG6+RgAIwEYAosFGADzDRgDgxEYAesZGABTIRgCuyUYAUstGAOzMRgCGzkYAINBGAMTRRgBe00YA+NRGAJzWRgA22EYA0NlGAGrbRgAE3UYAqN5GAELgRgDc4UYAduNGABrlRgC05kYATuhGAOjpRgCM60YAJu1GAMDuRgBa8EYA/vFGAJjzRgAy9UYAzPZGAHD4RgAK+kYApPtGAEj9RgDi/kYAfABHABYCRwCwA0cAVAVHAO4GRwCICEcAIgpHAMYLRwBgDUcA+g5HAJQQRwA4EkcA0hNHAGwVRwAQF0cAqhhHAEQaRwDeG0cAeB1HABwfRwC2IEcAUCJHAOojRwCOJUcAKCdHAMIoRwBcKkcAACxHAJotRwA0L0cA2DBHAHIyRwAMNEcApjVHAEA3RwDkOEcAfjpHABg8RwCyPUcAVj9HAPBARwCKQkcALkRHAMhFRwBiR0cA/EhHAJZKRwA6TEcA1E1HAG5PRwAIUUcArFJHAEZURwDgVUcAeldHAB5ZRwC4WkcAUlxHAPZdRwCQX0cAKmFHAMRiRwBeZEcAAmZHAJxnRwA2aUcA0GpHAHRsRwAObkcAqG9HAEJxRwDmckcAgHRHABp2RwC+d0cAWHlHAPJ6RwCMfEcAJn5HAMp/RwBkgUcA/oJHAJiERwA8hkcA1odHAHCJRwAUi0cAroxHAEiORwDij0cAfJFHACCTRwC6lEcAVJZHAO6XRwCSmUcALJtHAMacRwBgnkcABKBHAJ6hRwA4o0cA3KRHAHamRwAQqEcAqqlHAESrRwDorEcAgq5HABywRwC2sUcAWrNHAPS0RwCOtkcAKLhHAMy5RwBmu0cAAL1HAKS+RwA+wEcA2MFHAHLDRwAMxUcAsMZHAErIRwDkyUcAfstHACLNRwC8zkcAVtBHAPDRRwCU00cALtVHAMjWRwBs2EcABtpHAKDbRwA63UcA1N5HAHjgRwAS4kcArONHAEblRwDq5kcAhOhHAB7qRwC460cAXO1HAPbuRwCQ8EcANPJHAM7zRwBo9UcAAvdHAJz4RwBA+kcA2vtHAHT9RwAO/0cAqABIAEwCSADmA0gAgAVIACQHSAC+CEgAWApIAPwLSACWDUgAMA9IAMoQSABkEkgACBRIAKIVSAA8F0gA4BhIAHoaSAAUHEgArh1IAEgfSADsIEgAhiJIACAkSAC6JUgAVCdIAPgoSACSKkgALCxIANAtSABqL0gADjFIALIySABMNEgA5jVIAIA3SAAkOUgAvjpIAFg8SADyPUgAlj9IADBBSADKQkgAbkRIAAhGSACiR0gAPElIANZKSABwTEgAFE5IAK5PSABSUUgA7FJIAIZUSAAgVkgAuldIAF5ZSAD4WkgAklxIACxeSADQX0gAamFIAARjSACeZEgAQmZIANxnSAB2aUgAEGtIALRsSABObkgA6G9IAIJxSAAmc0gAwHRIAFp2SAD0d0gAjnlIADJ7SADMfEgAcH5IAAqASACkgUgAPoNIANiESAB8hkgAFohIALCJSABKi0gA7oxIAIiOSAAikEgAvJFIAFaTSAD6lEgAlJZIAC6YSADSmUgAbJtIAAadSACqnkgARKBIAN6hSAB4o0gAEqVIALamSABQqEgA6qlIAISrSAAerUgAwq5IAFywSAD2sUgAmrNIADS1SADOtkgAaLhIAAy6SACmu0gAQL1IANq+SAB+wEgAGMJIALLDSABWxUgA8MZIAIrISAAkykgAvstIAGLNSAD8zkgAltBIADDSSADK00gAbtVIAAjXSACs2EgARtpIAODbSAB63UgAFN9IALjgSABS4kgA7ONIAIblSAAg50gAxOhIAF7qSAD460gAnO1IADbvSADQ8EgAavJIAA70SACo9UgAQvdIANz4SACA+kgAGvxIALT9SABO/0gA8gBJAIwCSQAmBEkAygVJAGQHSQD+CEkAmApJADIMSQDWDUkAcA9JAAoRSQCkEkkASBRJAOIVSQB8F0kAFhlJALoaSQBUHEkA7h1JAJIfSQAsIUkAxiJJAGAkSQD6JUkAnidJADgpSQDSKkkAbCxJABAuSQCqL0kARDFJAN4ySQCCNEkAHDZJALY3SQBQOUkA9DpJAI48SQAoPkkAzD9JAGZBSQAAQ0kAmkRJADRGSQDYR0kAcklJAAxLSQCmTEkASk5JAORPSQB+UUkAIlNJALxUSQBWVkkA8FdJAIpZSQAuW0kAyFxJAGJeSQD8X0kAlmFJADpjSQDUZEkAeGZJABJoSQCsaUkARmtJAOBsSQCEbkkAHnBJALhxSQBSc0kA9nRJAJB2SQAqeEkAxHlJAGh7SQACfUkAnH5JAECASQDagUkAdINJAA6FSQCohkkATIhJAOaJSQCAi0kAGo1JAL6OSQBYkEkA8pFJAJaTSQAwlUkAypZJAGSYSQD+mUkAoptJADydSQDWnkkAcKBJAAqiSQCuo0kASKVJAOKmSQCGqEkAIKpJALqrSQBUrUkA+K5JAJKwSQAsskkAxrNJAGq1SQAEt0kAnrhJADi6SQDcu0kAdr1JABC/SQC0wEkATsJJAOjDSQCCxUkAHMdJAMDISQBaykkA9MtJAI7NSQAoz0kAzNBJAGbSSQAK1EkApNVJAD7XSQDY2EkActpJABbcSQCw3UkASt9JAOTgSQB+4kkAIuRJALzlSQBW50kA+uhJAJTqSQAu7EkAyO1JAGzvSQAG8UkAoPJJADr0SQDe9UkAePdJABL5SQCs+kkAUPxJAOr9SQCE/0kAHgFKAMICSgBcBEoA9gVKAJAHSgAqCUoAzgpKAGgMSgACDkoApg9KAEARSgDaEkoAdBRKABgWSgCyF0oATBlKAOYaSgCKHEoAJB5KAL4fSgBiIUoA/CJKAJYkSgAwJkoAyidKAG4pSgAIK0oAoixKADwuSgDgL0oAejFKABQzSgCuNEoAUjZKAOw3SgCGOUoAIDtKAMQ8SgBePkoA+D9KAJJBSgA2Q0oA0ERKAGpGSgAESEoAnklKAEJLSgDcTEoAgE5KABpQSgC0UUoATlNKAOhUSgCMVkoAJlhKAMBZSgBaW0oA9FxKAJheSgAyYEoAzGFKAHBjSgAKZUoApGZKAD5oSgDYaUoAfGtKABZtSgC6bkoAVHBKAO5xSgCIc0oAInVKAMZ2SgBgeEoA+nlKAJR7SgA4fUoA0n5KAGyASgAGgkoAqoNKAESFSgDehkoAeIhKAByKSgC2i0oAUI1KAOqOSgCOkEoAKJJKAMKTSgBclUoAAJdKAJqYSgA0mkoAzptKAHKdSgAMn0oApqBKAECiSgDao0oAfqVKABinSgC8qEoAVqpKAPCrSgCKrUoAJK9KAMiwSgBiskoA/LNKAJa1SgAwt0oA1LhKAG66SgAIvEoArL1KAEa/SgDgwEoAesJKAB7ESgC4xUoAUsdKAOzISgCQykoAKsxKAMTNSgBez0oAAtFKAJzSSgA21EoA2tVKAHTXSgAO2UoAqNpKAELcSgDm3UoAgN9KABrhSgC04koATuRKAPLlSgCM50oAMOlKAMrqSgBk7EoA/u1KAJjvSgA88UoA1vJKAHD0SgAK9koApPdKAEj5SgDi+koAhvxKACD+SgC6/0oAVAFLAO4CSwCSBEsALAZLAMYHSwBgCUsA+gpLAJ4MSwA4DksA3A9LAHYRSwAQE0sAqhRLAEQWSwDoF0sAghlLABwbSwC2HEsAWh5LAPQfSwCOIUsAKCNLAMIkSwBmJksAAChLAKQpSwA+K0sA2CxLAHIuSwAMMEsAsDFLAEozSwDkNEsAfjZLABg4SwC8OUsAVjtLAPA8SwCUPksALkBLAMhBSwBiQ0sABkVLAKBGSwA6SEsA1ElLAHhLSwASTUsArE5LAEZQSwDgUUsAhFNLAB5VSwC4VksAXFhLAPZZSwCQW0sAKl1LAM5eSwBoYEsAAmJLAJxjSwBAZUsA2mZLAHRoSwAOaksAqGtLAExtSwDmbksAinBLACRySwC+c0sAWHVLAPJ2SwCWeEsAMHpLAMp7SwBkfUsACH9LAKKASwA8gksA1oNLAHqFSwAUh0sArohLAFKKSwDsi0sAho1LACCPSwC6kEsAXpJLAPiTSwCSlUsALJdLAMaYSwBqmksABJxLAJ6dSwBCn0sA3KBLAHaiSwAapEsAtKVLAE6nSwDoqEsAgqpLACasSwDArUsAWq9LAPSwSwCOsksAMrRLAMy1SwBmt0sACrlLAKS6SwA+vEsA2L1LAHy/SwAWwUsAsMJLAErESwDkxUsAiMdLACLJSwC8yksAYMxLAPrNSwCUz0sALtFLANLSSwBs1EsABtZLAKDXSwBE2UsA3tpLAHjcSwAc3ksAtt9LAFDhSwDq4ksAhORLACjmSwDC50sAXOlLAADrSwCa7EsANO5LAM7vSwBo8UsAAvNLAKb0SwBA9ksA5PdLAH75SwAY+0sAsvxLAEz+SwDw/0sAigFMACQDTAC+BEwAYgZMAPwHTACWCUwAMAtMAMoMTABuDkwACBBMAKIRTABGE0wA4BRMAHoWTAAUGEwAuBlMAFIbTADsHEwAhh5MACogTADEIUwAXiNMAPgkTACSJkwANihMANApTAB0K0wADi1MAKguTABCMEwA3DFMAIAzTAAaNUwAtDZMAE44TADoOUwAjDtMACY9TADAPkwAZEBMAP5BTACYQ0wAMkVMANZGTABwSEwACkpMAKRLTAA+TUwA4k5MAHxQTAAWUkwAulNMAFRVTADuVkwAiFhMACxaTADGW0wAYF1MAPpeTACeYEwAOGJMANJjTABsZUwAEGdMAKpoTABEakwA3mtMAIJtTAAcb0wAtnBMAFByTADqc0wAjnVMACh3TADCeEwAZnpMAAB8TACafUwANH9MANiATABygkwADIRMAKaFTABKh0wA5IhMAH6KTAAYjEwAso1MAFaPTADwkEwAipJMAC6UTADIlUwAYpdMAPyYTACgmkwAOpxMANSdTABun0wAEqFMAKyiTABGpEwA4KVMAHqnTAAeqUwAuKpMAFKsTAD2rUwAkK9MACqxTADEskwAaLRMAAK2TACct0wANrlMANq6TAB0vEwADr5MAKi/TABCwUwA5sJMAIDETAAaxkwAvsdMAFjJTADyykwAlsxMADDOTADKz0wAZNFMAP7STACi1EwAPNZMANbXTABw2UwACttMAK7cTABI3kwA4t9MAIbhTAAg40wAuuRMAFTmTAD450wAkulMACzrTADG7EwAau5MAATwTACe8UwAOPNMANL0TAB29kwAEPhMAKr5TABO+0wA6PxMAIL+TAAcAE0AwAFNAFoDTQD0BE0AjgZNADIITQDMCU0AZgtNAAANTQCaDk0APhBNANgRTQByE00AFhVNALAWTQBKGE0A5BlNAH4bTQAiHU0AvB5NAFYgTQD6IU0AlCNNAC4lTQDIJk0AbChNAAYqTQCgK00AOi1NAN4uTQB4ME0AEjJNAKwzTQBQNU0A6jZNAIQ4TQAoOk0AwjtNAFw9TQD2Pk0AkEBNADRCTQDOQ00AaEVNAAJHTQCcSE0AQEpNANpLTQB0TU0AGE9NALJQTQBMUk0A5lNNAIpVTQAkV00AvlhNAFhaTQD8W00All1NADBfTQDKYE0AZGJNAAhkTQCiZU0APGdNAOBoTQB6ak0AFGxNAK5tTQBSb00A7HBNAIZyTQAgdE0AxHVNAF53TQD4eE0AknpNACx8TQDQfU0Aan9NAA6BTQCogk0AQoRNANyFTQB2h00AGolNALSKTQBOjE0A6I1NAIyPTQAmkU0AwJJNAFqUTQD+lU0AmJdNADKZTQDWmk0AcJxNAAqeTQCkn00APqFNAOKiTQB8pE0AFqZNALqnTQBUqU0A7qpNAIisTQAsrk0A0K9NAGqxTQAEs00AqLRNAEK2TQDct00AdrlNABq7TQC0vE0ATr5NAPK/TQCWwU0AMMNNANTETQBuxk0ACMhNAKLJTQA8y00A4MxNAHrOTQAU0E0ArtFNAFLTTQDs1E0AhtZNACDYTQDE2U0AXttNAPjcTQCS3k0ALOBNANDhTQBq400ABOVNAKjmTQBC6E0A3OlNAHbrTQAa7U0AtO5NAE7wTQDo8U0AgvNNACb1TQDA9k0AZPhNAP75TQCY+00AMv1NAMz+TQBwAE4ACgJOAKQDTgA+BU4A2AZOAHwITgAWCk4AsAtOAFQNTgDuDk4AiBBOACISTgDGE04AYBVOAPoWTgCUGE4AOBpOANIbTgBsHU4ABh9OAKAgTgBEIk4A3iNOAIIlTgAcJ04AtihOAFAqTgDqK04Aji1OACgvTgDCME4AZjJOAAA0TgCaNU4ANDdOAM44TgByOk4ADDxOAKY9TgBAP04A2kBOAH5CTgAYRE4AskVOAFZHTgDwSE4AikpOACRMTgDITU4AYk9OAPxQTgCWUk4AOlROANRVTgBuV04ACFlOAKJaTgBGXE4A4F1OAHpfTgAeYU4AuGJOAFJkTgDsZU4AkGdOACppTgDEak4AXmxOAAJuTgCcb04ANnFOANByTgBqdE4ADnZOAKh3TgBMeU4A5npOAIB8TgAafk4AtH9OAFiBTgDygk4AjIROACaGTgDAh04AZIlOAP6KTgCYjE4API5OANaPTgBwkU4ACpNOAK6UTgBIlk4A4pdOAHyZTgAWm04AupxOAFSeTgDun04AkqFOACyjTgDGpE4AYKZOAASoTgCeqU4AOKtOANKsTgB2rk4AELBOAKqxTgBEs04A3rROAIK2TgAcuE4AtrlOAFq7TgD0vE4Ajr5OACjATgDMwU4AZsNOAADFTgCaxk4APshOANjJTgByy04ADM1OAKbOTgBK0E4A5NFOAH7TTgAi1U4AvNZOAFbYTgDw2U4AlNtOAC7dTgDI3k4AYuBOAAbiTgCg404AOuVOANTmTgBu6E4AEupOAKzrTgBG7U4A6u5OAITwTgAe8k4AuPNOAFz1TgD29k4AkPhOACr6TgDO+04AaP1OAAL/TgCcAE8ANgJPANoDTwB0BU8ADgdPALIITwBMCk8A5gtPAIANTwAkD08AvhBPAFgSTwDyE08AlhVPADAXTwDKGE8AZBpPAP4bTwCiHU8APB9PANYgTwB6Ik8AFCRPAK4lTwBIJ08A7ChPAIYqTwAgLE8Aui1PAF4vTwD4ME8AkjJPACw0TwDQNU8AajdPAAQ5TwCeOk8AQjxPANw9TwB2P08AEEFPAKpCTwBORE8A6EVPAIxHTwAmSU8AwEpPAFpMTwD0TU8Ajk9PADJRTwDMUk8AZlRPAApWTwCkV08APllPANhaTwB8XE8AFl5PALBfTwBKYU8A7mJPAIhkTwAiZk8AvGdPAFZpTwD6ak8AlGxPAC5uTwDSb08AbHFPAAZzTwCgdE8ARHZPAN53TwB4eU8AEntPALZ8TwBQfk8A6n9PAISBTwAog08AwoRPAFyGTwD2h08AkIlPADSLTwDOjE8AaI5PAAKQTwCmkU8AQJNPANqUTwB+lk8AGJhPALKZTwBMm08A5pxPAIqeTwAkoE8AvqFPAGKjTwD8pE8AlqZPADCoTwDUqU8AbqtPAAitTwCirk8ARrBPAOCxTwB6s08AFLVPAK62TwBSuE8A7LlPAIa7TwAqvU8AxL5PAF7ATwD4wU8AnMNPADbFTwDQxk8AashPAA7KTwCoy08AQs1PANzOTwB20E8AGtJPALTTTwBY1U8A8tZPAIzYTwAm2k8AwNtPAGTdTwD+3k8AmOBPADLiTwDW408AcOVPAArnTwCk6E8APupPAOLrTwB87U8AIO9PALrwTwBU8k8A7vNPAIj1TwAs908AxvhPAGD6TwD6+08Anv1PADj/TwDSAFAAbAJQABAEUACqBVAARAdQAN4IUACCClAAHAxQALYNUABQD1AA6hBQAI4SUAAoFFAAwhVQAGYXUAAAGVAAmhpQAD4cUADYHVAAch9QAAwhUACmIlAASiRQAOQlUAB+J1AAGClQALIqUABWLFAA8C1QAIovUAAuMVAAyDJQAGI0UAD8NVAAoDdQADo5UADUOlAAbjxQABI+UACsP1AARkFQAOBCUAB6RFAAHkZQALhHUABSSVAA9kpQAJBMUAAqTlAAxE9QAGhRUAACU1AAnFRQADZWUADaV1AAdFlQAA5bUACoXFAAQl5QAOZfUACAYVAAGmNQALRkUABYZlAA8mdQAJZpUAAwa1AAymxQAGRuUAD+b1AAonFQADxzUADWdFAAcHZQABR4UACueVAASHtQAOJ8UAB8flAAIIBQALqBUABUg1AA+IRQAJKGUAAsiFAAxolQAGCLUAAEjVAAno5QADiQUADckVAAdpNQABCVUACqllAATphQAOiZUACCm1AAHJ1QAMCeUABaoFAA9KFQAI6jUAAopVAAzKZQAGaoUAAAqlAApKtQAD6tUADYrlAAcrBQABayUACws1AASrVQAOS2UACIuFAAIrpQALy7UABWvVAA8L5QAJTAUAAuwlAAyMNQAGzFUAAGx1AAoMhQADrKUADey1AAeM1QABLPUACs0FAAUNJQAOrTUACE1VAAHtdQALjYUABc2lAA9ttQAJDdUAA031AAzuBQAGjiUAAC5FAApuVQAEDnUADa6FAAdOpQABjsUACy7VAATO9QAObwUACA8lAAJPRQAL71UABY91AA/PhQAJb6UAAw/FAAyv1QAG7/UAAIAVEAogJRADwEUQDgBVEAegdRABQJUQCuClEASAxRAOwNUQCGD1EAIBFRAMQSUQBeFFEA+BVRAJIXUQA2GVEA0BpRAGocUQAEHlEAqB9RAEIhUQDcIlEAdiRRABAmUQC0J1EATilRAOgqUQCCLFEAJi5RAMAvUQBaMVEA/jJRAJg0UQAyNlEAzDdRAHA5UQAKO1EApDxRAD4+UQDiP1EAfEFRABZDUQCwRFEAVEZRAO5HUQCISVEAIktRAMZMUQBgTlEA+k9RAJ5RUQA4U1EA0lRRAGxWUQAGWFEAoFlRAERbUQDeXFEAeF5RABxgUQC2YVEAUGNRAOpkUQCEZlEAKGhRAMJpUQBca1EAAG1RAJpuUQA0cFEAznFRAHJzUQAMdVEApnZRAEB4UQDaeVEAfntRABh9UQCyflEAVoBRAPCBUQCKg1EAJIVRAMiGUQBiiFEA/IlRAJaLUQA6jVEA1I5RAG6QUQAIklEAopNRAEaVUQDgllEAhJhRAB6aUQC4m1EAUp1RAOyeUQCQoFEAKqJRAMSjUQBepVEA+KZRAJyoUQA2qlEA0KtRAHStUQAOr1EAqLBRAEKyUQDms1EAgLVRABq3UQC0uFEATrpRAPK7UQCMvVEAJr9RAMrAUQBkwlEA/sNRAJjFUQA8x1EA1shRAHDKUQAUzFEArs1RAEjPUQDi0FEAfNJRABbUUQC61VEAVNdRAPjYUQCS2lEALNxRAMbdUQBg31EABOFRAJ7iUQA45FEA0uVRAGznUQAQ6VEAqupRAETsUQDo7VEAgu9RABzxUQC28lEAWvRRAPT1UQCO91EAKPlRAMz6UQBm/FEAAP5RAJr/UQA0AVIA2AJSAHIEUgAMBlIAsAdSAEoJUgDkClIAfgxSACIOUgC8D1IAVhFSAPASUgCKFFIALhZSAMgXUgBiGVIABhtSAKAcUgA6HlIA1B9SAHghUgASI1IArCRSAEYmUgDqJ1IAhClSAB4rUgC4LFIAUi5SAPYvUgCQMVIAKjNSAM40UgBoNlIAAjhSAJw5UgBAO1IA2jxSAHQ+UgAOQFIAqEFSAExDUgDmRFIAgEZSABpIUgC+SVIAWEtSAPJMUgCWTlIAMFBSAMpRUgBkU1IA/lRSAKJWUgA8WFIA1llSAHBbUgAUXVIArl5SAEhgUgDsYVIAhmNSACBlUgC6ZlIAXmhSAPhpUgCSa1IALG1SAMZuUgBqcFIABHJSAJ5zUgBCdVIA3HZSAHZ4UgAQelIAtHtSAE59UgDoflIAgoBSACaCUgDAg1IAWoVSAPSGUgCOiFIAMopSAMyLUgBmjVIACo9SAKSQUgA+klIA2JNSAHyVUgAWl1IAsJhSAEqaUgDum1IAiJ1SACKfUgC8oFIAVqJSAPqjUgCUpVIALqdSANKoUgBsqlIABqxSAKCtUgBEr1IA3rBSAHiyUgAStFIArLVSAFC3UgDquFIAhLpSAB68UgDCvVIAXL9SAPbAUgCawlIANMRSAM7FUgBox1IADMlSAKbKUgBAzFIA2s1SAHTPUgAY0VIAstJSAEzUUgDm1VIAitdSACTZUgC+2lIAYtxSAPzdUgCW31IAMOFSANTiUgBu5FIACOZSAKLnUgA86VIA4OpSAHrsUgAU7lIAru9SAFLxUgDs8lIAhvRSACr2UgDE91IAXvlSAPj6UgCc/FIANv5SAND/UgBqAVMABANTAKgEUwBCBlMA3AdTAHYJUwAaC1MAtAxTAE4OUwDoD1MAjBFTACYTUwDAFFMAZBZTAP4XUwCYGVMAMhtTANYcUwBwHlMACiBTAKQhUwBII1MA4iRTAHwmUwAWKFMAsClTAFQrUwDuLFMAiC5TACwwUwDGMVMAYDNTAPo0UwCUNlMAODhTANI5UwBsO1MAED1TAKo+UwBEQFMA3kFTAIJDUwAcRVMAtkZTAFBIUwDqSVMAjktTAChNUwDCTlMAZlBTAABSUwCaU1MANFVTANhWUwByWFMADFpTAKZbUwBAXVMA5F5TAH5gUwAYYlMAsmNTAFZlUwDwZlMAimhTAC5qUwDIa1MAYm1TAPxuUwCgcFMAOnJTANRzUwBudVMACHdTAKx4UwBGelMA4HtTAIR9UwAef1MAuIBTAFKCUwD2g1MAkIVTACqHUwDEiFMAaIpTAAKMUwCcjVMANo9TANCQUwB0klMADpRTAKiVUwBMl1MA5phTAICaUwAanFMAvp1TAFifUwDyoFMAjKJTADCkUwDKpVMAZKdTAP6oUwCiqlMAPKxTANatUwBwr1MACrFTAK6yUwBItFMA4rVTAIa3UwAguVMAurpTAFS8UwD4vVMAkr9TACzBUwDGwlMAYMRTAATGUwCex1MAOMlTANzKUwB2zFMAEM5TAKrPUwBO0VMA6NJTAILUUwAc1lMAttdTAFrZUwD02lMAjtxTADLeUwDM31MAZuFTAADjUwCk5FMAPuZTANjnUwBy6VMADOtTALDsUwBK7lMA5O9TAH7xUwAi81MAvPRTAFb2UwD691MAlPlTAC77UwDI/FMAbP5TAAYAVACgAVQAOgNUANQEVAB4BlQAEghUAKwJVABQC1QA6gxUAIQOVAAeEFQAwhFUAFwTVAD2FFQAkBZUACoYVADOGVQAaBtUAAIdVACcHlQAQCBUANohVAB0I1QAGCVUALImVABMKFQA5ilUAIorVAAkLVQAvi5UAFgwVADyMVQAljNUADA1VADKNlQAbjhUAAg6VACiO1QAPD1UAOA+VAB6QFQAFEJUAK5DVABIRVQA7EZUAIZIVAAgSlQAuktUAF5NVAD4TlQAklBUADZSVADQU1QAalVUAARXVACoWFQAQlpUANxbVAB2XVQAEF9UALRgVABOYlQA6GNUAIxlVAAmZ1QAwGhUAFpqVAD+a1QAmG1UADJvVADMcFQAZnJUAAp0VACkdVQAPndUANh4VAB8elQAFnxUALB9VABUf1QA7oBUAIiCVAAihFQAxoVUAGCHVAD6iFQAlIpUADiMVADSjVQAbI9UAAaRVACgklQARJRUAN6VVAB4l1QAEplUALaaVABQnFQA9J1UAI6fVAAooVQAwqJUAFykVAAAplQAmqdUADSpVADOqlQAaKxUAAyuVACmr1QAQLFUAOSyVAB+tFQAGLZUALK3VABWuVQA8LpUAIq8VAAkvlQAvr9UAGLBVAD8wlQAlsRUADDGVADUx1QAbslUAAjLVACszFQARs5UAODPVAB60VQAHtNUALjUVABS1lQA7NdUAIbZVAAq21QAxNxUAF7eVAAC4FQAnOFUADbjVADQ5FQAdOZUAA7oVACo6VQATOtUAObsVACA7lQAGvBUALTxVABY81QA8vRUAIz2VAAm+FQAyvlUAGT7VAD+/FQAmP5UADwAVQDgAVUAegNVAB4FVQC4BlUAUghVAOwJVQCQC1UAKg1VAMQOVQBeEFUAAhJVAJwTVQA2FVUA0BZVAGoYVQAOGlUAqBtVAEIdVQDmHlUAgCBVABoiVQC0I1UAWCVVAPImVQCMKFUAJipVAMArVQBkLVUA/i5VAJgwVQA8MlUA1jNVAHA1VQAKN1UArjhVAEg6VQDiO1UAfD1VACA/VQC6QFUAVEJVAO5DVQCIRVUALEdVAMZIVQBgSlUABExVAJ5NVQA4T1UA0lBVAHZSVQAQVFUAqlVVAERXVQDeWFUAglpVABxcVQC2XVUAWl9VAPRgVQCOYlUAKGRVAMxlVQBmZ1UAAGlVAJpqVQA0bFUA2G1VAHJvVQAMcVUAsHJVAEp0VQDkdVUAfndVACJ5VQC8elUAVnxVAPB9VQCUf1UALoFVAMiCVQBihFUA/IVVAKCHVQA6iVUA1IpVAHiMVQASjlUArI9VAEaRVQDgklUAhJRVAB6WVQC4l1UAXJlVAPaaVQCQnFUAKp5VAM6fVQBooVUAAqNVAJykVQA2plUA2qdVAHSpVQAOq1UAsqxVAEyuVQDmr1UAgLFVACSzVQC+tFUAWLZVAPK3VQCMuVUAMLtVAMq8VQBkvlUACMBVAKLBVQA8w1UA1sRVAHrGVQAUyFUArslVAEjLVQDizFUAhs5VACDQVQC60VUAVNNVAPjUVQCS1lUALNhVANDZVQBq21UABN1VAJ7eVQBC4FUA3OFVAHbjVQAQ5VUAquZVAE7oVQDo6VUAgutVACbtVQDA7lUAWvBVAPTxVQCY81UAMvVVAMz2VQBm+FUAAPpVAKT7VQA+/VUA2P5VAHwAVgAWAlYAsANWAEoFVgDuBlYAiAhWACIKVgC8C1YAVg1WAPoOVgCUEFYALhJWANITVgBsFVYABhdWAKAYVgBEGlYA3htWAHgdVgASH1YArCBWAFAiVgDqI1YAhCVWACgnVgDCKFYAXCpWAPYrVgCaLVYANC9WAM4wVgBoMlYAAjRWAKY1VgBAN1YA2jhWAHQ6VgAYPFYAsj1WAEw/VgDwQFYAikJWACREVgC+RVYAYkdWAPxIVgCWSlYAMExWAMpNVgBuT1YACFFWAKJSVgBGVFYA4FVWAHpXVgAUWVYAuFpWAFJcVgDsXVYAhl9WACBhVgDEYlYAXmRWAPhlVgCcZ1YANmlWANBqVgBqbFYADm5WAKhvVgBCcVYA3HJWAHZ0VgAadlYAtHdWAE55VgDoelYAjHxWACZ+VgDAf1YAZIFWAP6CVgCYhFYAMoZWANaHVgBwiVYACotWAKSMVgA+jlYA4o9WAHyRVgAWk1YAupRWAFSWVgDul1YAiJlWACybVgDGnFYAYJ5WAPqfVgCUoVYAOKNWANKkVgBsplYABqhWAKqpVgBEq1YA3qxWAIKuVgAcsFYAtrFWAFCzVgDqtFYAjrZWACi4VgDCuVYAXLtWAAC9VgCavlYANMBWAM7BVgByw1YADMVWAKbGVgBKyFYA5MlWAH7LVgAYzVYAvM5WAFbQVgDw0VYAitNWAC7VVgDI1lYAYthWAPzZVgCg21YAOt1WANTeVgBu4FYAEuJWAKzjVgBG5VYA4OZWAIToVgAe6lYAuOtWAFLtVgD27lYAkPBWACryVgDE81YAXvVWAAL3VgCc+FYANvpWAND7VgB0/VYADv9WAKgAVwBMAlcA5gNXAIAFVwAaB1cAvghXAFgKVwDyC1cAjA1XACYPVwDKEFcAZBJXAP4TVwCYFVcAPBdXANYYVwBwGlcAFBxXAK4dVwBIH1cA4iBXAIYiVwAgJFcAuiVXAFQnVwDuKFcAkipXACwsVwDGLVcAai9XAAQxVwCeMlcAODRXANw1VwB2N1cAEDlXAKo6VwBEPFcA6D1XAII/VwAcQVcAtkJXAFpEVwD0RVcAjkdXADJJVwDMSlcAZkxXAABOVwCaT1cAPlFXANhSVwByVFcAFlZXALBXVwBKWVcA5FpXAIhcVwAiXlcAvF9XAFZhVwDwYlcAlGRXAC5mVwDIZ1cAYmlXAAZrVwCgbFcAOm5XAN5vVwB4cVcAEnNXAKx0VwBQdlcA6ndXAIR5VwAee1cAuHxXAFx+VwD2f1cAkIFXADSDVwDOhFcAaIZXAAKIVwCmiVcAQItXANqMVwB0jlcADpBXALKRVwBMk1cA5pRXAICWVwAkmFcAvplXAFibVwD8nFcAlp5XADCgVwDKoVcAbqNXAAilVwCiplcAPKhXANapVwB6q1cAFK1XAK6uVwBIsFcA7LFXAIazVwAgtVcAxLZXAF64VwD4uVcAkrtXADa9VwDQvlcAasBXAATCVwCew1cAQsVXANzGVwB2yFcAGspXALTLVwBOzVcA6M5XAIzQVwAm0lcAwNNXAFrVVwD01lcAmNhXADLaVwDM21cAZt1XAArfVwCk4FcAPuJXAOLjVwB85VcAFudXALDoVwBU6lcA7utXAIjtVwAi71cAvPBXAGDyVwD681cAlPVXAC73VwDS+FcAbPpXAAb8VwCq/VcARP9XAN4AWAB4AlgAHARYALYFWABQB1gA6ghYAIQKWAAoDFgAwg1YAFwPWAD2EFgAmhJYADQUWADOFVgAchdYAAwZWACmGlgAQBxYAOQdWAB+H1gAGCFYALIiWABWJFgA8CVYAIonWAAkKVgAyCpYAGIsWAD8LVgAli9YADAxWADUMlgAbjRYAAg2WACiN1gARjlYAOA6WAB6PFgAHj5YALg/WABSQVgA7EJYAJBEWAAqRlgAxEdYAF5JWAD4SlgAnExYADZOWADQT1gAalFYAA5TWACoVFgAQlZYAOZXWACAWVgAGltYALRcWABYXlgA8l9YAIxhWAAmY1gAwGRYAGRmWAD+Z1gAmGlYADJrWADWbFgAcG5YAApwWACucVgASHNYAOJ0WAB8dlgAIHhYALp5WABUe1gA7nxYAIh+WAAsgFgAxoFYAGCDWAD6hFgAnoZYADiIWADSiVgAbItYABCNWACqjlgARJBYAOiRWACCk1gAHJVYALaWWABamFgA9JlYAI6bWAAonVgAzJ5YAGagWAAAolgAmqNYAD6lWADYplgAcqhYAAyqWACwq1gASq1YAOSuWAB+sFgAIrJYALyzWABWtVgA8LZYAIq4WAAuulgAyLtYAGK9WAAGv1gAoMBYADrCWADUw1gAeMVYABLHWACsyFgARspYAODLWACEzVgAHs9YALjQWABS0lgA9tNYAJDVWAAq11gAzthYAGjaWAAC3FgAnN1YADbfWADa4FgAdOJYAA7kWACo5VgATOdYAOboWACA6lgAJOxYAL7tWABY71gA8vBYAJbyWAAw9FgAyvVYAGT3WAD++FgAovpYADz8WADW/VgAcP9YABQBWQCuAlkASARZAOwFWQCGB1kAIAlZALoKWQBeDFkA+A1ZAJIPWQAsEVkAxhJZAGoUWQAEFlkAnhdZAEIZWQDcGlkAdhxZABAeWQCqH1kATiFZAOgiWQCCJFkAHCZZAMAnWQBaKVkA9CpZAJgsWQAyLlkAzC9ZAGYxWQAKM1kApDRZAD42WQDYN1kAcjlZABY7WQCwPFkASj5ZAO4/WQCIQVkAIkNZALxEWQBgRlkA+kdZAJRJWQAuS1kAyExZAGxOWQAGUFkAoFFZADpTWQDeVFkAeFZZABJYWQC2WVkAUFtZAOpcWQCEXlkAKGBZAMJhWQBcY1kA9mRZAJBmWQA0aFkAzmlZAGhrWQAMbVkApm5ZAEBwWQDacVkAfnNZABh1WQCydlkATHhZAOZ5WQCKe1kAJH1ZAL5+WQBYgFkA/IFZAJaDWQAwhVkAyoZZAG6IWQAIilkAootZADyNWQDgjlkAepBZABSSWQC4k1kAUpVZAOyWWQCGmFkAKppZAMSbWQBenVkA+J5ZAJKgWQA2olkA0KNZAGqlWQAOp1kAqKhZAEKqWQDcq1kAgK1ZABqvWQC0sFkATrJZAOizWQCMtVkAJrdZAMC4WQBaulkA/rtZAJi9WQAyv1kA1sBZAHDCWQAKxFkApMVZAD7HWQDiyFkAfMpZABbMWQCwzVkAVM9ZAO7QWQCI0lkALNRZAMbVWQBg11kA+thZAJTaWQA43FkA0t1ZAGzfWQAG4VkAquJZAETkWQDe5VkAgudZABzpWQC26lkAUOxZAPTtWQCO71kAKPFZAMLyWQBc9FkAAPZZAJr3WQA0+VkA2PpZAHL8WQAM/lkApv9ZAEoBWgDkAloAfgRaABgGWgCyB1oAVglaAPAKWgCKDFoALg5aAMgPWgBiEVoA/BJaAKAUWgA6FloA1BdaAG4ZWgAIG1oArBxaAEYeWgDgH1oAeiFaAB4jWgC4JFoAUiZaAPYnWgCQKVoAKitaAMQsWgBeLloAAjBaAJwxWgA2M1oA0DRaAHQ2WgAOOFoAqDlaAEw7WgDmPFoAgD5aABpAWgC+QVoAWENaAPJEWgCMRloAJkhaAMpJWgBkS1oA/kxaAKJOWgA8UFoA1lFaAHBTWgAUVVoArlZaAEhYWgDiWVoAhltaACBdWgC6XloAVGBaAPhhWgCSY1oALGVaAMZmWgBqaFoABGpaAJ5rWgA4bVoA3G5aAHZwWgAQcloAqnNaAE51WgDodloAgnhaABx6WgDAe1oAWn1aAPR+WgCOgFoAMoJaAMyDWgBmhVoAAIdaAJqIWgA+iloA2ItaAHKNWgAMj1oAsJBaAEqSWgDkk1oAiJVaACKXWgC8mFoAVppaAPCbWgCUnVoALp9aAMigWgBioloABqRaAKClWgA6p1oA3qhaAHiqWgASrFoArK1aAFCvWgDqsFoAhLJaAB60WgC4tVoAXLdaAPa4WgCQuloANLxaAM69WgBov1oAAsFaAKbCWgBAxFoA2sVaAHTHWgAYyVoAsspaAEzMWgDmzVoAis9aACTRWgC+0loAWNRaAPLVWgCW11oAMNlaAMraWgBu3FoACN5aAKLfWgA84VoA4OJaAHrkWgAU5loArudaAFLpWgDs6loAhuxaACDuWgDE71oAXvFaAPjyWgCS9FoALPZaAND3WgBq+VoABPtaAJ78WgBC/loA3P9aAHYBWwAaA1sAtARbAE4GWwDoB1sAgglbACYLWwDADFsAWg5bAPQPWwCYEVsAMhNbAMwUWwBwFlsAChhbAKQZWwA+G1sA2BxbAHweWwAWIFsAsCFbAEojWwDuJFsAiCZbACIoWwDGKVsAYCtbAPosWwCULlsAODBbANIxWwBsM1sABjVbAKA2WwBEOFsA3jlbAHg7WwAcPVsAtj5bAFBAWwDqQVsAjkNbAChFWwDCRlsAXEhbAPZJWwCaS1sANE1bAM5OWwByUFsADFJbAKZTWwBAVVsA2lZbAH5YWwAYWlsAsltbAExdWwDwXlsAimBbACRiWwDIY1sAYmVbAPxmWwCWaFsAMGpbANRrWwBubVsACG9bAKJwWwBGclsA4HNbAHp1WwAed1sAuHhbAFJ6WwDse1sAkH1bACp/WwDEgFsAXoJbAPiDWwCchVsANodbANCIWwBqilsADoxbAKiNWwBCj1sA5pBbAICSWwAalFsAtJVbAE6XWwDymFsAjJpbACacWwDAnVsAZJ9bAP6gWwCYolsAPKRbANalWwBwp1sACqlbAK6qWwBIrFsA4q1bAHyvWwAWsVsAurJbAFS0WwDutVsAiLdbACy5WwDGulsAYLxbAAS+WwCev1sAOMFbANLCWwB2xFsAEMZbAKrHWwBEyVsA3spbAILMWwAczlsAts9bAFDRWwD00lsAjtRbACjWWwDM11sAZtlbAADbWwCa3FsANN5bANjfWwBy4VsADONbAKbkWwBK5lsA5OdbAH7pWwAi61sAvOxbAFbuWwDw71sAlPFbAC7zWwDI9FsAYvZbAPz3WwCg+VsAOvtbANT8WwBu/lsAEgBcAKwBXABGA1wA6gRcAIQGXAAeCFwAuAlcAFwLXAD2DFwAkA5cACoQXADEEVwAaBNcAAIVXACcFlwANhhcANoZXAB0G1wADh1cALIeXABMIFwA5iFcAIAjXAAaJVwAviZcAFgoXADyKVwAjCtcADAtXADKLlwAZDBcAP4xXACiM1wAPDVcANY2XAB6OFwAHjpcALg7XABcPVwA9j5cAJBAXAAqQlwAzkNcAGhFXAACR1wAnEhcAEBKXADkS1wAfk1cACJPXAC8UFwAVlJcAPBTXACUVVwALldcAMhYXABiWlwA/FtcAKBdXAA6X1wA1GBcAHhiXAASZFwArGVcAEZnXADqaFwAhGpcAB5sXAC4bVwAUm9cAPZwXACQclwAKnRcAMR1XABod1wAAnlcAJx6XABAfFwA2n1cAHR/XAAOgVwAqIJcAEyEXADmhVwAgIdcABqJXAC+ilwAWIxcAPKNXACMj1wAMJFcAMqSXABklFwACJZcAKKXXAA8mVwA1ppcAHCcXAAUnlwArp9cAEihXADiolwAhqRcACCmXAC6p1wAXqlcAPiqXACSrFwALK5cANCvXABqsVwABLNcAJ60XAA4tlwA3LdcAHa5XAAQu1wAtLxcAE6+XADov1wAgsFcABzDXADAxFwAWsZcAPTHXACOyVwAMstcAMzMXABmzlwACtBcAKTRXAA+01wA2NRcAHzWXAAW2FwAsNlcAErbXADk3FwAiN5cACLgXAC84VwAVuNcAPrkXACU5lwALuhcANLpXABs61wABu1cAKDuXAA68FwA3vFcAHjzXAAS9VwAtvZcAFD4XADq+VwAhPtcAB79XADC/lwAXABdAPYBXQCQA10ANAVdAM4GXQBoCF0ADApdAKYLXQBADV0A2g5dAHQQXQAYEl0AshNdAEwVXQDmFl0AihhdACQaXQC+G10AYh1dAPweXQCWIF0AMCJdAMojXQBuJV0ACCddAKIoXQA8Kl0A4CtdAHotXQAUL10AuDBdAFIyXQDsM10AhjVdACo3XQDEOF0AXjpdAPg7XQCSPV0ANj9dANBAXQBqQl0ABERdAKhFXQBCR10A3EhdAIBKXQAaTF0AtE1dAE5PXQDoUF0AjFJdACZUXQDAVV0AWlddAP5YXQCYWl0AMlxdANZdXQBwX10ACmFdAKRiXQA+ZF0A4mVdAHxnXQAWaV0AsGpdAFRsXQDubV0AiG9dACxxXQDGcl0AYHRdAPp1XQCUd10AOHldANJ6XQBsfF0ABn5dAKp/XQBEgV0A3oJdAIKEXQAchl0AtoddAFCJXQDqil0AjoxdACiOXQDCj10AXJFdAACTXQCalF0ANJZdANiXXQBymV0ADJtdAKacXQBKnl0A5J9dAH6hXQAYo10AsqRdAFamXQDwp10AiqldACSrXQDIrF0AYq5dAPyvXQCgsV0AOrNdANS0XQButl0ACLhdAKy5XQBGu10A4LxdAHq+XQAewF0AuMFdAFLDXQDsxF0AkMZdACrIXQDEyV0AaMtdAALNXQCczl0ANtBdANDRXQB0010ADtVdAKjWXQBC2F0A5tldAIDbXQAa3V0Avt5dAFjgXQDy4V0AjONdADDlXQDK5l0AZOhdAP7pXQCY610APO1dANbuXQBw8F0ACvJdAK7zXQBI9V0A4vZdAIb4XQAg+l0AuvtdAFT9XQD4/l0AkgBeADYCXgDQA14AdAVeAA4HXgCoCF4AQgpeAPALXgCKDV4ALg9eAMgQXgBiEl4A/BNeAKAVXgA6F14A1BheAG4aXgAA</prop>
				<prop name="Temps">REFSWgAAaGICAIBoXf/hehSuRwFAQP9cj8L1KBxAQP+4HoXrUfhAQP178PDh+kFAcT2/Ctej8EJA7vLh70NA7FH+8MtEQG0zJgGzRRUDoUYVA/eBR0AAALgepUj3QM3MRwCMSUBS9v7xcUr981hLQB/2PgE+TD0DJU1ASPbu8QdOTQPxTkD2vSj28AVQQCn28XhvUECamY8A6VD187dcUUDp8tBRTQNBu1JABwF6tFJ9AyX1UyUEU7UEVEDXo19wPQqXVG0EVYUEe1VAEABwPepVjQN7WVaNA8lWQMOZALePUledA8BXBQMqt1hAZhYRlliFA/htWB0DO1lNAzFZbQRtWRUDwVgNA4BYnQPtQEQUAFgFA9pXQLavARTODBTKV/3zyCB0H4YfmB+iERYSxrQXrgIJxMQf/gLC3B/mFQYV/h8YEC8iKQ8BcL0sL0YvWCsCHgK7bC9mL5Avoi+0L44CAbnMJ74v2CvOLe4vAD8qP1A8P04/YD9yP1dtA7d8PwCGP6g7jj+gP8o/3D/2P8A/ABJPLE+uPyBPSk9sT25PgE8Auk/MT5ZPsE/yTxRfpk8oXwASX0xfRl9YX3pfpF+eX7BfAMJf3F/+XxBv8l8sb45fQG8AOm9sb35vWG+ib7Rvjm/obwD6b9RvDn/gbwp/NH9Of2B/AHJ/hH+Gf6B/0n+8f95/8H8Akn8Uj/Z/CI9Kj3SPVo9ojwCqj7yPno/IjzqP5I/mjwifADqfLJ8ej1ifap98n46fQJ8Aqp+0n9af4J/KnxyvFq8IrwBCr1yvZq+Ir4KvpK+ur8ivANqv5K/2ryC/Ar80vz6/WL8AUq98v46/aL/Cv6S/tr/YvwDqvwTPJs/4vzrPZM8GzzDPAJLPpM+2z3jPAq/Mz/7P0M8AKt8U3zbfYN9y30zflt+o3wC634zf3t/w39LfDO8m7+DPACLvPO9m70DvUu+M73bvoO8Ayu/s77bvsO/y7xz/Nv9I/wAa/2T/fv+Q/2r/rP++/9D/UPLP9P8+AzQkbWQULgQEu9lWzQRWQKTQANerU1a9AxNEBNfsBJnbVUCXAl9VFRMmVbZlE95UtQOlVG0Db7VUHRM4jAT/Ux0TyK1TPRORU+0EUyUDFW1TBRPgUkUDp1JFE1twUj0DOVI9EwHcBHvJUVUDk1FAHyYB205RHRMYUeUT4lC2PQOpUFUDc1C1IzvdUE0DA1BAlwEonG1P1RMUT3UDpk41E9s8TtUD0E2lA2hNVj0jAE1lBEw1BExVE9uwS7UjS0s1A+5KXUA3IT2KSvXzJ5QU28pJTQODSeUTgkm9QLgg61HYSY0TTm1KbQPPSkUDN0slA29lS0BSvhFxSx0URowUbktdFNwXrgJhDC8A3hUmL+AT/hVGL1gvAiH2FQB2L4gvminmHeYV9hW2LeYdEOYv+C8KOV4Cdxw3Dj8gOwBGP1g/aj98P44/oD+yP8Q/CNY/6D8iOXs+EgRPHk8wSwD2PwhPUk9cT4ZPmE9yT6xPAKZPwE/ST/RPBl8YX+pPLF8ALk9wX4JflF+2T0hfwl/MXwDGX/Bf0l8UbzZvSG8Sb1xvAG5vKG96b7Rvnk+gb9pv7G8Atm8gfwJ/DH+mb1h/Sn+MfwCGf6B/sn/Mf3Z/wH/ifwyPABaPEI9Kj1SPXo9wj4KPlI9gTo/Ij8KP3IdnEoBL/QNt3owUrkwlA+VNjRRVTh2UT10UUA2UULUT21JRdQPGUc2DOlJWzYPKUo0TPqwEsbwE7SWUBJhUNRMMVUBrzcyPkHx8BO5VhRPbe1bNg+pWpQNYV6xNlCwELVh1A5bElPa1WJ0UWa0DEVl9BFi2VQOjWD0TZFi1EyK21JTnV42TzFe1E8KFV2UTwByvJqUWpeYSwSAsr06lRq9wqy4CvYSvdq8IiK+6qYYSu8Sv3q/wrwK5qP79zqXOA1etA3GcpDAxV6WWzgNMBGNWvQRcD2xuDS4C7VQ9E7RUjROpfpQH5gNUXZRT9QRTtoUTW1NNAyNTjZPssVKNtNQPVgIDUoUTy61RJQOVUTUTXEyUJpVRbQPvJBSrHB+GAgWsNBfWAjBPFaRORQNX2FQfZhWGApVMlRMqTKhNlBQnZhNLtRRK/QMehUqtA8GsF64VphW+EjgW1BS3SmUTQPwXBj32HQQOLS4CXRzXDi8gLzovXN8Abt9wL5LfpN+mL/DPyi/s3wAGPf7fMD8iPyzvVu9o73rvAIzvPu2W78Dv0u/k796PCP8A8u/87x7/MP9K/1z/dv+I/wCa/7T/xv9A/9r/9P8GDxgPACoPPA/m/1gPcg+ED45/0P8Aug/MD84PkA+iDxQfFh/wDwACHzwfbh+AH5IfnB++H7gfWNofpBcuwotLzbMMHJSrJU11lE7VlE8l0w22JMSDUDUT91BFs2ptUZXD4FFFk3JSNRO15+S0Wcy0zFNdw0BYjLd+tdaSl1XtsyNUtKuTVu20V3Wzb0S02q1X9ZNEWB3EWDXEWdp1lFkV4wFZPZPOWNYV45FYtcNT9CQRWBZ1s99XzcPIFK9erR41AD4/UDtur3A/gj+8r5atnj8AyD/KrwS//j8QTxK5fpO0JKtfVwXDHBy02WS0h01WfbNGVjXErJTInJTbi1X1k1RVRbMaVWoV4+GElJyMtGRULcNbK1Q1w/VTzTRTNcNthXwkUFN9kxhT9ZNb1FLNs5xSVdRSdbPbL1J9k/hRXcPAUaJ9k4hcJEuQFiNRZbRQZpXDoFA1lhbiMVDNw9v4T/2zhU/NwxhPonWzjyyUKyAWs03FRE3aBaRMNbOBTB2zGUzaXcOw1NQzS3Wzz0q2zbNsSi3DC0p1s6+tST2Tfkldw5DExOpFSSXTfdzEm8B2sk/8xwA+7f7PEN8i3zRvRt9Q33rfAHxvrt2Ob7Bvwmnm3c5vGOsAFu8Qf0rvNH8uf1h/an98fwBOf6B/sn/Ef9Z/yB/yfwSPAA6PKI8ijzyPNo9Qj3qPnI8A3n9wj8KP1I/ej5iP6o8snwD+jxCfUp9kn56PeJ9Cn7yfALaf0J+qn/Sf1p/gnyKvNK8ABq84n2qvTK9+r6Cviq/Ur2i2rwC7LkNLPVN4TGXG2g5jTsXDak8FwyxQ2rXDo0QkF1E9U6hRZi1jHVL1JOREBVMtI9t3UwXD7FPtI15U1gVz0VQ1ZFU1Y9FVtl0zQlYFc7FWlcMgtVftU44UNPhXXcNg1Vhdw+DUtCDsJB5Zpp1D9FjNNNS0gPQkQTVYrSRYXTPSV4XEXD8ITj9Ay9eixETPNjUuPYY/ALg/sj+0z8bP4D/az/zPDt9EKEsuIre8t8ZD9MQNNEStuGREdVbtszSkJPOtVT1TuFV1I3yktVVqLUMJjETBpESLVJVzU1NUhUSEJOS0RK28RNt1U91TQFMtQ/lS1v0jw1J9s4zkRFVStF22vkLlVCSwUS1DedlRZdQUVPxQvUPFUKxVVDxUWFBdMyJEJNepTzW2ViNO7bN0LCQHZmRUmU3tRHRUx0zdU4tgTH2z/OSnTlMEdLHVSqXUSgVz8bxUnkmyXdRJbeTM5BlK7bOUCtzkFBy0WAR3jn0OZWZlABZvMG86/1xvZm9w/4pvlP8Apv+4/8pvBHfm/R5/CA8aDwCUf45/QA8yD3QPhg+YD6oPAGwPzg/wr9qv5A/mDwgfKh8ATB9GH1gfah+EH/avuB/6DwDMH+YfoB+qHwQvBi84LyIvAFQvTi+AL3IvnC+mL7gv2i8AzC/+LxA/Kj80P04/YD9yPwCEPz4/SD+aP8Q/pj/oPwJBtt9SgEu9495LNbOqtnxUoU1dQ6ZOJVRPNgVTSFDdQ7xQxUQU5LXEDOQ59NStUrW0U7bFA5NTPVMIVDWzelVUZeRVzTRVzVRVrVPbW1atU8tWNbM6V6pFU6WMxBAExJEExPG1WF1UWWXjF1ktU+hpWAXkBMRxBMQxWHVUBVd908xUx4bNbsU+z1BfACrJbsV+z4hfssmuz7hfyl+g9M/mzRbfEG8i31d146/alFSAlFRAV80z6lbaDSOnbNRjVsUDI1a2FfPlVS2zqFUt821pVWXUhGTttNS0VMXza35UXdNFpGQOVB3DrdbM1KBTLbRTRbMjtVPF8+7s1LVSpWRStmXjR1L9sxBSddPYtVEtRFF9s1xRHcMmrVF14+9QVdRQ9fOB1VDNM0pEtBM8dLpP1v2zME9VVE4NI1dOtn3T7E0V84VNTbRNFsXzrkyltEwdxET3ztKtABy0mEp10zi0dNi1SX3TjLzkfkk1s8pZSbV2RuK3SjWzKkT3AGYN9vUO/yj7Lv9Q/1KPZP8Ado+Q/8rxjo+wj8KJ9v3m/wDwj/L/FJ9mD7gPMp9Enw4vAICfap+kn46foJ/anwRP5p8AEK8ir/Q/9p8wr0KvZK9+rwBwr4qvtK++r7iv6q8Evw6/ALA/Ir8sv16/ML9Sv4y/Pr8AkL+yv9S/3r/wvwrPJM8WzwA4z0rPZM92z8i/Ks+szyavAMjP6s+UzxZNhnXGQzRHdmOmRERoUB1EPORSHHTGrVHNwzpSPWRSDZMhWnxEs8TUJVSlg5iMRFsKVR3jfFXl0+yUZFtdVnXjz1aVc1YkV2b+wipY3eTc1PRYjdRs7EeuQutYzZOjWI1zbWIM5CJYNWPpV72DAc4kXzZfWFt2XXZfQOuOXwCYX6pZrl/I79rv9F/+XxD/qCL/NGdeY1c9g3Ek5C6wVG9mb3hjZkKZVSVzX6FVHXSUb6ZtNoINlNTIwHxHrkPUb+Zv+GPOkgNSgrVEUX1EFH8mfzhzrkI7DVCtYwVQPUZWf2h7FkM2fAQATa1jlUztdJR/2KZ/uHM+gsFJjXOCSQJt84PUf+Z/+H/SkZ6NPo0AJo0mH0iPao90H4aPmI+aHwC8H8YV3o8Qn+IZ/h8onyovAMyfRp9IK14vUC+CL6Qvti8AyC/aLwTf5i8QP/ovLD+WzwAYP2o/VD9+P5A/Uj+sP64/ALg/0j8ET74/4D8aT0RPTk8AYE9yT4xPfk+oT6JP1E/uTwDoPwJfHF+2T0BfKl9kX4ZfAHBfWl+sX8ZfwF+iX/Rf/lXW1vKLS8VzDJQE6ky2rRPoTfVjJ08VIxHZUHV0NAT4UMVzbFE2bfPjUa0TWFLdBAwErNvwznLOUy3jRLxktmVUrXMohPeG8glWhfOjeVZNBEz3PhLdRPRH1ViFdFj98wf01CdZls1zDllNE9Hc17byVVYE5BNYLQPfXPTKVO8ARu9Qfzp5Pu9gc5bvuO/i6QCmf8h/2n8s/95/8H8ijzT/qv5Smkz0YSTkHlz02qpk9JfEZFV89BVk9Me1VSVkVV0DUFX11FW2xRPeVP3zp1QtA2+2lNQ4VBUj8VMdA7y23PSDU3UDTFNtMxe1U71z4Pz0p1IV43JtUh0DLFJtM/dR/WObvlFtM4dRlYR0ZBi1URXj4kQEq1D982e2VAQwUF0D8E9NE4HNTy3jFE891h4CPE5WXQPQTd2ETW1kTD0TW31MtfMVTHUDrIwULUhsFOVKzQRK7WT0BNuqSf1jfkldA5BJMkXUSW0EvATYSm3U1B8ADh1eFS4fQB9SH1yvbh+ArwCSH6Qfxh/Iq+YdFi3OHzgvABq/LL92L3A/Yr9Mv4a/mL8Acr+sv86/4L/qX/S//r8QzwAiz0zPNs8Qb0rPfM+Wz6jPALrPxM/uz9DPYs8M3ybfON8ACt9U327fYN+S35zfvt+43wDK3+zfDu8g7+rfRO8+71jvAErvdO/23/Dfuu/M767v4O9Y+u8U9x4CnEv9Yz48ZG0ohJRsTpUDak/Fo4suUN3zozQEM5BmYoytUU2jAVKdA3bs9AVVU/3zd8yE7IxkXsSE29FUXXNCVZVjtFW2ZaMlVt3zs1a9cyC2XISOV70D+FddA2DaFHTF7GQXWZ2TJVnSXWRYxQQMdIQMdERYKoX0WOXj19z0yIR/Pn8AYH9yf3wPln+gf7J/rA/WD4AYi+4PGI8KHywfRoWegreqdASQ5PRQJBQNHBTLZmyEh1aVZMRk9VWlY5u4VaWTfFWt9u5jVbSl9raimKz0YlT94xq1VJVj5NyErFOdk3U27IRAU6VjCFN9lIRkW5tSlWNUUj2jHfSEW+dR7YOwUY30UU1j20FRhWMLUZ2T1VC2JXOPUKVjWFBdAyLZUC0EbJRmTz2j/U5a1fROTaMhTq1kTSVzbS9EZMdM7YNgTHWT1fxEtJP8pC4kZMtKlsWjTkrFhEmtZNQkeSrUlJ7UlP7cJUqlJPSUAVgEv+altqUmrzivSq9srwBur5Cvkj/8r7Y/yD/Srww/AO6t/j8YT0K/vL9GT7C/ak8AXE/m77BPwk/UT+ZP+E8K/wAU//7vMF9CX0xfRl94X2pfAJRfJl/IX4Lv9F8Gbxhvql8ALG8mb1BvYm90b4ZvQG+ybwCcbzZv2G/qbwx/9m8QfyJ/AAR/Jn9gf0J/nH9+f7h/yn+g7H+Of/h/qnlGE0vNE3TNTG0zpU1tlnYCoE8yrZRQFZRUlDBRbZQ0JK0bDCStUs30U20zldrsFVTtE3hUNSPrVNpFNFUVk85VNSNbVjZFM81WzZM6V0WEVARrEVilhFh1k9xYVZOzIFn19qYy6FgdJFis5aQclDFYjZPzdATQBVfNE8TED1YPaAten5APAHoJng/QD8IPvJ/mDyAbJh+gGK8qr0QXRhVWMrFslIFalJRADKT9VqUzuIQUW3VWnUMjVm0z5YwUa6hVRTNttPQ0Vf1zbfqk9MFU9SOJVP3zW0VU1TMOVE2D1uQUa6BTpTRTVTMxU/Ujq/lSbZRS1TN+FCRHrVL1ExBS7RPYdPShTVH9c2pRpaRs9Pxk9Ku4UF2kUP1zSlz0E7ZUtLpPRSNPT1Uz4dlOPYR0JO5NdQOATbYFUxdN1TOuTK30TFJlg94ch97yGLy0mAQ0zTgENNhJbfTsJH5JrLX01CQZSq0kSk3zKgBUN5ZN1jUmP1A/Ss9cP3Y/AJg/ks/cP6bPyM/qOR7NHk8AANP+zzBPMt+cT4ZPUN9q3wCM357fsN/C39Tf5t/43wrvABzvLu8IjwKPVO9e73DvEo8AlO+u76Dvqu/k7/bvCP/K7wAU/3bvOP9K/3z/Tv9w/3r/AKz/rv/g//r/BA/O/7j/Ig8ARA9eD4APkg90D3YPuA/KD2DkD1YP6A+aCTYii0vds5sMTNWD6kwNlJy07qlOjaRchGhEtPhkhG5tUV2z41G9w1hS9QOtygS0PlOF07PcFCWa1KS2pIQoVYUkvBQJWVb1JHSk6FZNg1Z0l1b+AkdYnbRYFSMHBJTbJ1ldwxFZzcPeWNaF06NYPZNkHCQTWAJ1tFeNFHSXpp12nXafcJsApp+Yn5Iv1J++n8gr/p8Qr8ASPyQ/Nq9IozY1/gKnV9Zts29XzcMeTKTZVqr9A5d8pFWMpBV0pNhmnKSdVV3ErKQaVW2T2+FU1YOqVF3DcVS29QM6VG0jAlTds8y0lIduglDkpBhTtTRS1jUzq1J9tFLdszxSam3DBYSEzSy0ilFtI2tSUfWDHDS05FCFhFlQ/QRMRD1Q/RRQbcOrhU+9tE+9NE5dw0G2fLTUTd2zbE1dswNVTb0UTPW0TG2DsDQUa0tLRRRKTYOGSm0j2yJKbcPFSV2zg0nWfaOVSUUUSfUDWkoGBTPdSmWknMcWz9DDNs8AWMO2gzxfXs9wz3rPlF++zwC4X8pf3F/mVR7d9l0G3yjfADpvTG9232Bvgm9sb45vuG8Aym/cb+5vEB8KfxR/9m8ofwASf2R/dn8gHzp/lH+2f8h/AJp/5H+OfwCP8n8sj0aPOI8AGo+Mj4aPoI+yj7yP1o+4jwACnwyf7o8gn0KfTJ9mnzifAIKfnJ++n6if2p/sn46fCK+0Gqk+QpwcpDpMfVMltU1NpE5dsyNPNTMLSky0oWxEFSxHbrL/NETbclItk+dS9bNZU7bls85T3bNcVG2zz5bUNEJV7bRVTaR8PAW1V8U0V8Wz+FcVs2C1WIUzxfwUF1lNpFlWfSMBWaWkWH0jkSS020FY7TMAWM1D1lcCzUPGpC9WL3grni1Ov5i/AKq/3C/GL+C/8r88P/YtDs9QQD9SMU49lkKcZLRSJMStDRzEy1YFI4fcFEY03KWMNMW8FIlVvabGE9a0NNFUrVOY1DRiVLbFEylUfSPxUz1DvFakFHVTDVRTtRMI7DRt0JykmVKdE2NSPUPbLFLNQ/ZRnSOwUVYFI3dRLbRRZaRRhTO11XQUnmREZ1CdIzDaVETXfERqT8UT+U5a5VOOhEQhToUztZREbUycRONMnSNgTD1D1fxUZJPsVC40FMtKqpVESv0USr00Sc0USdRV1PTU/uzVSi2T90oAvUbmVZ5tLl9AX1JfhF927wCIX6JfrF/mVbbv2O/6XwRvAC5vGG8a/0T/Vm+Yb2r/fP8Afv+w/8L/1P/m//j/Cg8crwAWDygPQg9kD14PeA+KD6wPAJYPqA/KD+QP1g/4nxofPB8AHh9YH7oPZB+GH0gfgh+0HwDWH7gfAi/0Hx4v+B86L6wfAEYvaC9SL4QvBi+YL8ov5C+g3i+wL/ovJDdWw0t1Q3hJTM3klEVOddbO4khU1Nu+UA1DNFF1Q6hRViXDHVLVs5AcRVM11LVTtcRUPUN8VCXD7da0pF9VvdPTxKREVtadQ7NWjdRXzeOoV7J1pFi1NDS04FjVRFlsDUbO4vhYXePBWJ1D1XMsRDP8pPVktNJXAtUzxMy/Xr9wu3a/gE9aTwC0T8a/2L/qTyTPDl8gXzJfqETPVsXe0reMRIBsRELWBFT9Vs3juNykdVZsfTTcNPNV/cO4VQVTrW3EpDRVDTP63MTBbVQ9U4tUvdNTVA0zaxpU1TPk9MSgU83krVNd4zFTvVRSpdPDmhzUjJw0VVKNNv7C2NVRXeOhfKRqjKQyUdbV0/xQ/aRQhaOPULbl01pQpdMTUA0zum1PhaNPT13j4U7VM2t0Tt3UTgVTnU2901szTd3jrkyNxExtQ9PiS21UTDQYFDS3SmrVVErdxEnV04xJ7cTVSYWjrwTkGdxkk0oK1TMUTDRY7O829c7lPu8AUO9i6WbvkO+q76R/zu/IfwDaf/zv/n8A/xL/NI9Gj2D/AKL/fI+Oj4j/Yo/Ej9aP6I8A+o8MnxY/ED8qn0SfTp9onwB6n5yfJj8IP6KfzJ/un8ifAPqfJK8GryivWq9kr36vwC8Aqq+8rz6vkK/Kr+yv/q/grwDanzS/Dr9Yv1K/hL+mv7i/AJK/xL/ev/C/0r8Uzz61xmW2djLeS5Vj50ydw+UtTb1z6E69ZE9d1gbCrdp0NE5RTURRPbNXWixkyBzUPFP9ZFO905sjVD2zl1SVZLxUemVVrTRWBeSEVOhWlcRsTEcGUi1YtWOWWNUz2/RYRXMlWeXTCllmrTPZWFXUBERgWN1zKx5YVcRX1dPMnE+OTQBuTW5NZk+Q267f4E/SSfZPAPDfAl8U7w7vOO9K71znPrJrp1dtc3Fk1DBXLcM16uzEp4xUVVb1NOzEm9dVVeObVcU2tmImaKxUwzAvwrTENG9UvXOrOFRtcwHc5Mi0xJNtU1XjW1MNYyNT7WPb7FKVY6dSbUNyUrYtwzpSDXMDUlXjy21RRXOVURVjXFG95DZEZOJQVeOrUL2EXPStO1RkBVDtVE8FQzCtT7Vjxk6lxE4FQ9DYZMRbMN7SAE31Y5VMyt1zLrRkxmx3ZjLqSla1Y4ZKDURKJURJbUPbgkl1M35JRXPFSRYtYzhKLWRKJfS0d7aNAN51Pn9Qf2J/dH+Gf7B/qg8A5H/OD+AP6n8sj+4NVo84HwBKH1wfZo9wH0K/jB+2H8gfAKIf3B/+HxAvIs8szzYvKC8AQi9cL34vSC9SL7wvzi+4LwCiL/QvDj/YLyI/VD9GP/gvADo/lD+eP7g/sj/UP+Y/+D8Acj8cTy5PQE8ST2RPhk9gTwCST7xPZk+oT8pP/E8OX/BPWDpZzlNMxD5MvQMoZMTbKE5V4ytP3dMQUFpNA4V0ZPpQ7WNsNGQbAVK1Y3ZS5cQ09APwti7SzlMVc0RUtWO2tVQtYyi85LZVHSMnlqTkl1aVZFftFCzk3W1XvQNIWN3TsFhlY7MaWRXWLoIBWU3UWNZV05FYbWNTNGQRWAatw99XjfRU35bfeG+i2QBebZZvuN/i38Rv1m/wbwrvICTvVu9If1Jx1sK5VHeOUk2cdORhVz3UVHTL7FSrh1a940aU5AWk5Me2rOSLVZ3TUlV1wxe1VbVj0dzkmFQ11FS23cMpVLVj8VNF87zaBPSDtFROUxUDCFPUnfQ09Jss9GOkxCxS2g3UUS3TvlG9A4hRtrVjQVFNcwtRlePVpoTEnlB1xn7jUJ3z8G1PdQOBTzVz/U7tA1uOTnUDIU5ldE2NU9tMTQXz40w1c31MZpXjFUy9xIQUM0utwyvPSo1USlWESq3E/PeslnP89P5JHSRKHSP3AuyES7QH5h0+D1APYg98DwCGn5gPqp8cH0adxp/4DwoZACYf8BMGH2gfSq9crx4vgB8Acq+kr5avyK/ar+yv/q8QvwB6TyS/9k8gv0K/VL82X6C/AIK/xL+Ov4i/6r/8vy6/EM8Awr9Ezz7PUM96z2zPhs+YzwCqz9TP9s/AzxrfBN8u30DfAFLfbN8O34jfmt+s32bf0N+g4t8E7/bfEO8670tldEuiFQN4XFSr8I5TTtXzarVPvfRQBfOjUK1jMrZEhKhRNXMdUjVkUlZVkwVTbYN39HTsFISs43D2gu9UdZRVdZPRtrx0Qla1Y7FWBXMgtoR0jlcVA/hX1fN6rVid8+BY5fRZZYMeqVk1hAxkwBz0gjRkQRVYxYP1jGTSVGeuZWZvAIhviv+0bwZ1pvWm/+hv+m8A5P8Wfyh/Eg88D04PYAtugmm3/OcWglA0BP1W3ZOtuKR0dVZVkzWkdPWtVQ3zulX9hFVVk0VtVY1T/FTFg8VUNQOtjcRUVlQl9FQd0+etU3WTsVPdk3i8VDRVU80EUtUEUpWEUh3TW1dS9YMfUuVz6UyEs7FRjVYe0jdR3XMAbVHlc8lQ9VOTUA3ztVp8VCVkhN5P9VNTTU9Vk+VOXeRsVAuchCuhTVUUTd2ETG2ExBTT50v9dGyUHRzkukpavdNa7BT6SZ3zovyHtr/StEnlcxlKvVOUBUpd4xhsl76tvqVOn3ibAGYveJ+Sn7Sfri+4n/Kf5C8A9p8Qqy6vKKsuP2CvWj9sPwAe37Cvej+0P8Y/mD+yP/w/AA5PIE8q7zRPvt+432pPdE8Ahk9IT5pPrE++T9BP4k8MXwAWX/hPUl88X2ZfMF+CX5RfACZfuF/SX+Rf7l8Ib3JfLG8ATm8ob2JvfG9ub3hvom+8bwDOb6hvkm8Efx5/MH9Ccfbyq4BLnfPi/CSuZOSorU3lA6ZO/RRPBXNKrIQVjORSUV30UQVzOlo0FK+k5CFTzYRT5XNbCVTNI5hUveMMvAfW9vLwVbWDY6QE1VZq5eRX9YRXtYMzWE0Ti5xYjYRYfeQk987jWFZVI7VY5QN2HPVYPRQFV00TzMT3Bg/w+67/yP8A2v98j26P4I8yD/yPFp8onwI6n1dV5EyfXp0GhVZz/ORbLlcFc+pWXVOnnAS1ZaQEJZyU51UFc6rVVTUTb7QEKtzk8VS2XeO4VJ2DgVTNE0e25JQRVA3z2lOdg6G1U70DXrTkJ1PldFK0lQSk5IE8FElSnfMSbVK949xR1QOVUc2DW2BRXeMoUdWUUOUUtmwUg1BNE0xQXVMX2Izkg3Be4jhPDfPKTmrtFE5N9E3NI4hNfSPbIU3VA7VM1QM1TDC9FPwnphOcJKVKxQT0pKvlSU2kSdUUSVUjxTVJlaRKXVO3SiWEfCcA7j0eNU4veC9yv5Qvli/ALwDKL8y3xr/ovwI//L+mPR49AEY/UM9izzy/7j+gP5LPvM8Azs/gz/LPBN8W3yjfEn883wA+31Dfct/8b37fqN+a37zfANbfAO8S78TfHu+43zLvVO8Adu9Y72rvnO+278jv2u/87wAO/yD/6u8s/4bvWP9q/4z/AG7/QP96/8T/nv/4/9r/DA+wvv+4/zIBPpKLS00TDLVMdRPqbHToTfWz7lVONRMPfBSFbKT6hBTFbkQU4VQUMxAuAspS1s2DQFNdE9AMFERU2p1zttQEJlUVI5lVamUEVg2TffQE7VbNEyt3V63D4wyUTTyH3nKzDlklhsaiFVl9s+G2RISWWMWjVVitwxMtWIUD31eVo8jMj6aPAJiPgh+sH66PyI/yj/QfDp+AGC8qLzwvTi9gL3IpLgKaaVd9tIyUHpSU2lbNdGoEFFeclBekJNhVDSNrjVXNA1S8lBpVpQTW1HSsVK3EVH2jPFRWzQMEVA0kU5WjiMQEW1BT3bMYUw0UUm0jm6tSzQN0UvUkJKT4NVHFA8CkdIpRlXbWcs0cTKTlUGV0hKR3ULaVEzFQlaP4T7WkT6plNE9ldE71pE6Vo9ipTT3EfAVMjQRMDSMdZUxllEvNJKTE80qFA1uPSsUDMEoNJEmNo4uCScUDkBS0A7CuA0oCtTRKpXS8t6bN1r2WvXa/AIi/kk+8v7ZP4L/auc5PCMsADs1GTwBfSs9MX15fsM+KzwCEX17foM+qX9xf7l8Ab0oPABxvLm8gD0IPXG9Ob1hvgm8AnG+2b6hv0m/sb/ZvGH8qfwA8f0Z/CH9af4R/fn+gf6p/AMR/zn/of+JvBI8Wj/B/Qo8ATI9Gj+B/go+sj6aPwI/Sj4Dcj9aPsI8Knyyfjn1Gopy1S50DPsw0JU2tlE6q1QNmnDQshDShjAQVzFQ3hgL/UTU2DmLnUqrFo3UcNOgMpVTdE9A1VMUDQMwktFV9lLQks5dWvaTcFJBXbQP6bVeNo2JYBRPHWG0DaxpZfZRZlRMBWQ0kbVjFA4BYlRNBWI2jLQJEFNZX1QPGxB9+rQJeMsKUp5YVpq2WpX6v0K8A0h/krwa/CC9yIQ4vQL9Sv5Rkv94zVwUTtwynXjNXtIUEbLTLBBSHVtUDRq1WxZMFVg0zuOwEfLVVDUNC5AQJVc1T061UbQOaVB2kVGWzK7b8JORThQOvUwUUU6y9Bg4yCFMNQ9IsNJu1Um1EUoUDH1IFE+etUf2jsFHdM3mkBEFpUWUEbDTVnASeUG0Dq1pQDUMilATapDRuFU81s/2EBI+sNIOQ3jNtTQ1jN02FA89MBRMNZ8w0BUyFJEyUO0AuRdoOY0qdA/5JBROnSRadA35J5QRJlQQkRAPQBO417kJIPFeeXVZPcE963wCcT6ZPsN/qT9Tf5t8wW/bfADhbJu84X2pfXO/OXXbvaO8A0l+M767v2O/q7/zvDv8g/wBCnyz/Pv8o/5J/fP+O/1CfAKL/xP9e/+j/+v8cD9b/GA8AQg9UD24PaA/S/6wPng+4DwDSD+QPbv8YH+oPPB8uH2AfAHIfJB9+H5Afoh+0H8Yf2B+AUh8ULw4vKC86L1Qn3jp0tUzN1E3ts6pODUOirU8dE0dQ9SO8jMQybVGFk6ZRZbMbUg3jW45S/aMgUx1DlSTFauy0evy06wQ0XVWF0y3R7JREVuW0Vh3ENLQlrYS0F0ynBsNYxZM7oPQ2pTay7VykslhApNYgENdzVKQxVDTzVwIN486Upxa91q+YO7allj8A+K+KOX4/4D8CT2y/Fk84T6BKT1xPfrVeTYbSsZSkglaUpEJXBdRW5RO6rLRrd1bNIzX8lOdVzdOrqFUtQ23slDTMtPy1VFUzw/y0i1TNI1VNVA3jDlT1xBzEoMyUW2hThdMxUyXUUu1EtVJlk4xMxEdSTaMQTVLts9pRjSSklGq0lKs0UQXUUMWTxZSUga1QXUNLUFUzE5TEum1PzcNPT4XT4U7VI9t4Tl1DC07N04hNNi1DHU2Vk7FMjVTUxLPnS620hNQhS/U0SlrNI0UEZOVJxZOVFNfMhiMUZBVKrcQ0ZA9LAO0kxO9W32jfgt+c355vqN8Ayt/Ub+Zv+G8S6cblBu1G7QA+7yB7lu+g78LvhH+Wf3h/ACIf3H/ufwCPEo9cL0Yv6B8AKo9Mj06PkI+Cj2yPno/AjwCqj+yP5o8YnyqfNJ8un0CfAFKfdJ9en4ifop/Mn+afmJ8Aup8crxavMK8ir0SvZq8QrwBir5Svlq+or7qv5K/erwi/YPqvNL8ev5iD9jKAS23ENUzts+rcxOVNDWSMJLPiT9XEfMTeUCUzUKpkxOFsVFRUVMq8JD5sDMfGciNUlYOXVBXDawdVFcOX9LQHVl3EtVbNY+jERFdXLTPEtixELVitI5ZY3SMKaVk1Nj5SDETE3Fh9xFokNGAkNCBY5VRXJbMBynQ3pj2uNXY1ns2uP/gzAH7PuM/qzwxPDt8g3zJJNt9gME9i33TfdkWWgqdX1bNVb/zEMHTE6gzEmLRE1VfERBcMxNjURJ1V1sVzY1XdIyr0JPFU1j1TrFTFdFR1szxUyi0zBATkzMwnHmJeU9adsydTtbRSddOrUmp1JFIF5FKVgwdS1bNrz1EVZFH9w2BRPVOtHGTk5VAVNFCVhFAW1bM/UAXDCaQkkyDWIps4Tw1zrk4FZLRU2GbUVHFN7bTMVJ1MNTNTNUxd5HQkVLx08zRn2k5SMDRkz0l1s4xJUu1USRX2FsNKDVRKJbMBOrRnvn1GdW5tdm+I/5JvALRvvv/Q/9Jv9P8GDxB/YmkATn9If3J/bA++f5iPsn+MDwCef6AP6g/8Dw4fIB8yH0QfACa/UB9av4wfVh+gH1K/vB8Ath/QH+If/B/uHygvQi9kLwAOLzgvci+UL64voC/SL8QvAO4vAD8SPyQ/3i9oL3I/XD8Alj+oP4o/xD/eP7g/Qj8UT2AOTyhPQk9MTz5SnEuls7U+hLQljLQlTi3kT9JV0w2EV5YS95xUilFi1bP/bFRL4JYS51IFw9NZUxXmzsJCDOS0VNZdw0BVzcOy3NQjVlod5FY9wwVXlfNxVNSr3Vfl80hsxMc0xBpsPMeWUgNZlfPRWB3DW5RYlVNTWIVTESzEC9ZXLcPG9M++z7DPkl8AxF+uXwDfKtHuXxBvIm9834BGb1hvam+M147VbmVOQpqqHFRhBGQgdGTLvNSHZVYtw0YUVRTEx1VtY22L/ERSVeXzGFWlQ9vRVOXTmlTNw2JUtgXDKVRNU/NTdeO8tVNNU4PUtE9TxeMItVNdw9A85JtS3dRS2nXjLFTk91Gls75RtuXziFFNU0NRbWMLmnzk1aS0nlCdtqbTUNYdw/RPlfOBnET9TloF9E6V8yFOjdRNrbTW1OTnTK10TAXDGUysnWQERDdLXeRKTQRKanW0Su1ESc3Dgkldw2uQSf0z+jT0d0qtRAFKLVTc97YNHgV2/5D/mv8ApI+2/8iP4v/sj/6PEJ8iCQA+D1ALTp9YD3Kf1A+On4ifAJofzJ/en/CfAq8UryavOK8ASq9kT15PWK96r4yvpq+4rwCSr9yv/q/wrxK/HL8ev0i/AGK/dL9Ov1i/ir+0v8a/qL8A6r/8vw7PoL8iz0TPzr9QrwBaz4TPns+wz8rP3M/mz5DPIJrPHN/2zzjfSt9LhWT05K10hERlTeWETsVjZllPVXSkRKFQDfRRxWPVpnTlUgVjkEx0A1PWFVN1U13T6txEXFRaNWPt9NRdVWVzzgTk2z5WvXOvVh0DHle2deOMVxVT9VfF43htWB0D3lj9QyJZReaqrkNYlYPBXFSEXFREWmRU8wRk0FftQ8TcXwCeXabvqFuO79jv6u8EbwZvgCD/Mm9E/071Pv9w/4L/VzaN07VXHQOOV9V0ZPSr/Vblg7gUVHUMVDW2FFT1VT1TulUV84C1VY3TRQTk/lQVU8W29NSNVMVjVlRlcx61VM1EU5WDsVPlg3g1U+1DNNxE/FL99MzX1uaCWFLVcyDUROlRtqVDsVEVg2xRzfRR1tVzAFE1VFC1k5NQZoXzW1CNRLRE2k+1k9tTT43T5U51Q3xOrH10xHShTf10TQWETKyVdOwE50u9ZEtl8x0WXNS6Sl3TWhQUO4D+QhuiSWVzfkkdhu5zHIRblEo14xhLNeNYZJcAfsVeleaFfo+IH5oftI++jwDQH+KP9B8GLxgvKik+n0gvAGKfXC9+n7CfgsmeL6gvui8AzC/eLwg/Gj8sPz4/AN9aPwBU31bfeD+aP7Q/xj9IP9o/APQ/zj8YTypPBE+GP3BPgk8ATE/2P6hPmk/MT9ZPuE/CTwAkXx5fMF9CXxRfXl9YX5JfALRffl+oX9Jf9F/uXwBv4l/QNG9GbxBr5vNLZXPeS1r9Y6qM1KVNvdROJRStT8VTR1AVg9y01FC1UYXkUQ1zOVJl863azNQgJASRU73TBlS2jdOVVJVzB1UNZFVmJePsVf3UFOTPViXjazxX7ROoZPQtWL3TbZY8dPZY3dMlWd3TtRVU5Oc85K5YFfNwVVhdBFjddFcVg8y05wCW77Dvsn+8787v6H/6fwz/ABb/MI9Cj1z/Zv94j4qJftNpVyUExHSCJIQwV+XUVVbFU6fE9GXM9CXM9LPlVS10FHRtVb3TJlgUdPvQvtK2VC2Tfvz0tUUMlA4MBNZTJYOgtVOdBFN14yNTNSPuWVKd9MzUgFLtA0dcBGsQUjXj2HwElVE1I21evNQmURXj71C99Nqs1IGsBEpQdeMTUGotlE81BE+908ZOxVNrV05FlE2N04VNxdS1TW0ETDUjLkyFg8u0xBd24gMEFJ1KbYM9rUolg+BJtdOQJBSCtUld5Ek14zhKxVO3BUrd8yqkF34tNiV2H6AfAJqvvB++H+Af6h/0rwa/GL8AOiF2LTYtTr+YK34vmC/yLwCcv+YvsL/av+y//r8QzyLPADTPRs8gb1LPXM9mz2DPis8AnM/Gz+jP0s/8zw7fuM+yzwBE3x7faN9634zfVt+Y30pfAMTfpt/g3/LfFO827xjvUu8AbO/W31jviu+c767vgO/i7wD877bvKP/670z/Rv9g+4aC24tLdQMMTN3z6kxW7aPoTUWUTuUDD6QEbYWUlPhQLRNuUT2Ta+NRzZRSjWPKUjUjKz5TLRPONAREBJdWEmsoVYWDmxR0DVZtg1t9VnUD7FbtA3ekhK3hbIRNWE2UWC0TDm1ZhYMrWc2zE1l1c7PgWEUUTHRVWF0EWBblA99XVRPIHI+eD5h/AJJ/1A8ejxiLRo8YHyofjI+ATh9gi1YfkI+igX4dDvKa1qSEYVc1Ix68hNpWqu2jmMyEVcSEF8wU2NYUdI1VbQNUBHQaVVbVc+FUjWRUzbRUZfNbOlS9cwJUbRRTXZNrh1O9ZFPtoxhTzbPb41J9E6tSbQN0UtaN8zxSvfRRdXPAUTZl84pRvXNSUeWUxGTL5FBldFBN9JyUMVC2RaP4T+2jiE9Foxi1T41kTqWjQU5tA9TNTY3zbE2V9qaigUy2nYMZTHVzsEuNk0/aDDTvVKSKSl2TJ0qibQO0NKcupd6DSWXzWgocpN0kpEDMp4a9RrWGrwCoqxZzlD++r8iv4q/sr/4/ABBPIk80vzZPWE9CSX6/iE8Air+kT65PyE/aT/RPBl8YXwAqXzxfTl9g/2JfdF+GX5hfAKpftF/WX+hful8EbyZvyF8A+l9Ub15vOP8ib5Rvnm94bwCSb9Rv7m/Qbxp/JH8uf1h/AGp/PH8ef5h/qn98f45/wH8A8n8Ej9Z/GI8Sj0SPdn94izbmkpxLxfM+TNWE3JRbJU71g2ZPjSMsnJSloaQkF3wnrvL/hCRy2kyU5VyUd1Mlg+pTVo3zXFQFE9AkJEL0FCu0VZ2EVnWUVr0W5pJrjFd1A/W8FF5YzfNbw1glMxdZnYRZDaRVWT2kWDWkWO2TQXwEGwNYxZPWV8WUxA8GFQI+ssGcl7afyJPWneYP8A8AMhkGrxCvIq+cH06vcK+CrzSUryYyt7wUjlc9JGSktQ2cpMssBIdW/fNGtiwEB1btI7pVxfN+thyURVWNIwxV7UPTtVSNhFRtA2RUVQRU1rVj51OtM7FEJHhTUn2UUwW09PTUZCSc5ITbZVI9MyBS/SPpUba9g7FRlaN7UXUDRdlRjfTU9NdQPaOgUFqVo1u09CVQxRRPJURtT60zAU/tQ5NOpYbalhNNtWM3TRUzz0yaJTNn9CQBTK0ULIQ3lhQ0z0o9REo9lDQ0omlJ9aQ8xJ48xP5J/SMFeVw0AAw3nk0+RfY1hj8AoD+yP7zPzs/YP/LPLE8W3wAo3zrZdj12TW5PcM9635zfAOZN7k/Q3+LfvN/m3xjvKu8APO9O7zCPYo9k74bvqO+a7wC878bv0O/i7wT/9u94j0r/ACT/Jv84/2L/lP9+/7D/wv8A7P/e/wAP6v80DxYPIA9KDwB8D57/eA+KD7wPxg/YD7oPAAQf5g8gH0IPPB+uD0AfWhGy5rNLXSSchGVNNcRObKW0vCRIUJWDvlA9M2swUa2DpoS0G1I9o7WQ5BQgTCSTU8UjCLVU7SN6LCTtVBUzX7b0pM5VdSNAVmWjzdbspDpXbROnxJQRWFoFJFhFk95YbbRZXSZWlqLrWD2jsHyUcXyUtTFMlPM8pNBXnRPEAPyfnpW+n8Avop/cL/6fKK8AMq8kP0avWK9aOVY/iD+aOarms1f1s680NIA0NEC2fDT9VgXTuFaNs3W1Vp0TNCSU5VX9E6i1VX0zbRSUNFVlE/rZVE2UJLSLVAXjU1SWRZMOVI2UU6W0PLRoWjS0MfSE+lJNlFI1lNrshEdstBBS/RPYUWqtw6HMhGrchDJRTcTVUI2zxbyEgby0SlBaTZMTvLS6T5UzS8y0S+FOnRRO5aS0FIDstGsXTUWTrvy0R0z1I9PiS700lBQZdBS3Srb9EzhKBbPcSV2zjLJUxUm1NFTEGUrVtEoCnRMUrMcG7X7PkM+iyabNANbP0F/qz/RfNt8YbypvPG8Ajt9o31pvZG9+bwDv8t+0bwDeb8hr5m8QfyJ/NH9Gf1h/AIIfbH92f4h/ah+sf75/2H8A6n/MfwaPGI/yfzyPPo9gfwBaj4SP/n+wj5qPzI/uj+iPAAqfHJ9mjzifWp9snx6fgJ8Aep+8n7afkJ/anwSv5p9wn8Ayrzyv9p9Ir1qpFkKDS7ZFw95L7aPqTAVj6KlNraTctOW8FGjEFN7VUPUjUtQUxpy0V1LWdaPKUi1DPvQUs1PWjbMlVAVjmAQkClVqXbN8DEQKLCR9Vl2zm+xWdaNaV92kNDQwbVj9E5hYBWP4WJUzaytZrcMRZCTgWP1ja6NY9SNihLQiWK0zC+lXPVPM1Cf+Lzgz1i8AwLumvaa/OD8qPxTPNs+APwB6OU7PeM+qOY7PgMs+JZ5SVXFMtVd1o+rUNKjcNG1V7DQVVqWD11V9wxObVRUmNkIm/DQTIDZCtbYUJG8MtDhUnVMBsVTtpPQXfsJbUxVDI7VTLUPubESnUvUjcrbspDpS/WMDUn3Dy61RlVOVUTVTXNQUJraUROJQfcOrUP1kUJptwz2kRAVQtRbmM0+q9SROvdROJSPQtKRobU0lwwBNBbOVTC1DpS4EVMfkV6ajSjVDhrVKjbRKlVPFSfUjgo1JzaN+ST3mLlV+Q0oAddTkV85tPmWOX6Bbru/AXwDS7/xf/l9Abxr/LP+WbW5lAD7/kG9y/4z/nv/Qb/JvxP8A5v/4/woPHA8uD0APUg+ErwBer3gPig+UD74P0A+iD9wPAFavCB/yDzQfJh84H2IfbB8Ajh+IH5ofxB9uH6gf2h8ELwDeHygvGi9ML6YPQC9qL5wvAG4vyC+6L9wv5i/gL9IvND+ARj9YP2o/fD/+BR5DjDQ6zUyd4yVNrTTkRCdPsm3DDaxH/gL3UD1TbMVRTVP/lERz0P4C51K2RVNZU82jzlN1Q0DFVN3TsjREE9D3IrRVWtXzI+zElVZ91Fcl1NbUxNpX1dNEZLSrWNYFsxVZrTRZlaMDWVoFRFitQ5FYlaNThEQLEVhNU99Et+a/yLvGTwDQs9699r8AXxJfZM8mX0hfgHLJbs94X4pfnF+uXRYymlZERF9XXdMeTEVWvTOrh1ZFs0bkxAXcxMhqFNSNJERUJLQaVVXz2+FUldOcVNXTZFRaZbRUBbP1U21UU+VUtgxEUFMF8xhT1dPUzVIds5xSneT0pC5SWl20UXWzwFH1I4qk1FTboB6yDOSk18zVUMWm1nbyMVDV0/TEpIhPFpXTHE9FQ4+8pLswlsO1TVVkTb0z50zF44GtTP0zGUx1s7D8JDetS0VDz0pV9EqlZEpoJURM53aykFTk5UkttAlK/dScNEs0937vMPOe7wCof7p/3O/m7/B/Ao80/yaPADiPOv9cj67/gI+Sj6SP1v0Ato8AH8qP5I8OnyCfMp9EnwBWn2ifAj+Enx4/iD+Cn8SfAJ6fuJ/qnxyvrp8YrzKvVK8AZq+Ar5KvrK+mr7ivyq9MrwD2rwC/4q80v+av8K8iv2y/AF6/kL+qv8y/tr/Iv+q/9L8AHs8QzzLPXM9GzyjPisn2Y01LXeN4TPXW3jNOJeOtatxkLFCNQ6O8ZBi1URWDqOQ0H1I9U5CsfNVMZHdTldPsDERgrVT9g9NUzXRVnXPVVVVd40jkVLc8RCO8RGuRV5XT/FREZFil1MlYbUY241mFZIxEw1ii1dOEjNRbQD5DWD1T0AJURMQ8XxZfuE/iScbfIF8AOl8k7zbvWF9qWW5feO+K72Cc5/ZjnO8+09RUjldVZNZs5A1XFYO49FR1VtpVQzT0VPVVxcO6VWxNdCRERFXNwwxVZUOzxVQFZBxEVlR9Qx7VVPU0U81zsVxkeFM2XYNBU90z/FIl9HxkrY70NFdSjWMg/DTprVFdg7FRleN7rGQ3bVF9Q/5QvTPHUM1zW5FQleNbUK00UE1EVU9FhE9ddE6txE6V49sLTm3jnU39gzNNai10TL0zZwx0AUyNQ2uDS23jHYzEukp99LVKPWRJFUOiSf0zeVpMdJ5UBBlKrcOYbAQFGCwEXWyH7o0WhZ5/0HMAfgW+f9B/4g8MjwYfGI8qHwA8H04djn1+fV6PcItuj7AfAPqPjA/OH/gf2h8MLy4vQC8AUi9kL/6/eM+CL5wvjs+QLwB6L9wvzi8APxI/LD/mL0g/AGo/ND9eP5g/qj/EP4Y/kD8A4j8ET+4/+D8ST0xPXk9wTwCCTzxPlk+oT4pP1E/mTzhPAPpPJF9GXyhfOl8EX1ZdHuJrgEtdA95sFK5MpQNbpU3tU6ZOtWRPVTNbR1C9w7xQVWRRrdStUY3zOVKV46v0xCBtU6UDlVOtwwhUxcObelQ90wdVfVQc9OxVVX0EVg0EVk0TPuTkW6hXHSMTWDXzlmRkW/ZYPdMnWcXDGnzUTeik1LBYhRSUZDF0ZAvnV73DzOTX/t/Y37ppAObVtm8AfwrvFO9G70h/Wn+AbO9u75B/qu+kf07z1GSBtjR0QFd9U+pWVTOnKuzkZUTVVuX0VeXEPGTVbRT0NDxk7TT0tlRWTRN+VEUDRSz0DTT0s9ZTzVRU9GhThdMjrVNNE+5SpQO19MSAtVI900eE9BBSrcPYtVFNBFFNE15RNfMmmuzE79zEuFDVdNT0SlrUxBPU9LpP9eRPNfOrxk599E5thE2lA4VNTVUzF021VoaDTJVzacv0B9bCAywEnUqFc1s9Ss3D3EkV05BcBJt+SaUDxUn15DwEtwVKxcMqzAe+H5gPqg+8nwDOD+gP+g/0nx4fKK86r4wfAF6tXh2eH4Cvkq+0r+Yf4B8AIi/8r+6vIL8yv0S/Vr9ovwB6v5Rfvk+Av6q/xL/Ov9i/AOq/BM/2vyjPQs9kz0bPgM8AYs+cz67PwM+Sz+TP7s/ozwAi3wTfLt9Y3xrfbN9u34DfAIrfxN+236Df4t8U7ybv2N+gOu9U70bvWO8y70uVc4ttS2XzDEx9k+pMhWRVTYVkTg0DD8z0hbyELfjcVGxRJQPjpPSD8NqG4sp09D5T5VPQU7Idg0Qsh3YCKFWN85mWLGQKVp30VuV25pJ1tVcNA9+0dEtYTQOybVg1YwxZrXMpWd2TZRGE9OFkZ0YCVVhdZgqO81d1A8j0b8Zv2GvWZQDO//D/Eg9sfxYPKA9aD7R/QH4PkA+iD7QPvgWG4prMdKthVz2jHqx02ex0l2r0dFUEhBXsdNdVreRZVeVUDIQYVU0D4CRkW6dU3ZNxVB2jODwUawFUNWO8ZISDU61T005TDZRUhOCEhKdS2u1jcgT0OlI1w/dRmq1Tvvzkh1HlVobiGtachOJQbQOt3OR1UNpNAzDkVPBP3ZOBT2KVgxjshMtQNmI8ThX01szkaE2lZExtA31M1vVzFUytY6ys5EtL2r3kSq2DhkrtYyJKlrWDr0ntY4JUl47zSTYVs1NKHYPUSo0UDKcA5q0+paaf0J/KL+yfDq8APwASP0SvNj9IP0qvnK+mr5A/AKI/tD/GPxi/6j/8Pw5PIE8AMk9ET1ZPaE96T4Tvhk+YTwCqT8xPfu/IT/JPDF/2TyBfABpfXF9GXzhfgl+sX75fiF8Aol/cX/ZfcF8Kb5RfJm9AbwBib3Rvfm+Qb5pvvG/eb8BvAMJPzG/Gb/BvMn9MfxZ/YH9Ygn+Md06SnEudEz7E5G0oBJQlTn2Tak9VM60u1ISjUA2UUS0jjDVRTRRSHYN0Us3khIRrd1NNk+xkFF5UXaOr0VQd9FUl9FVtcyetViUzmFbdIyFMBJC1V32T+rz0Ylgdk8fWdPQcWR2TJ4SEB1nW1YPDWOWDhJyERFgWtSMFWA0UV+2ERA/2/wAIAwYP4I/yjxyfXg9An2oPgFyfZp+An8IPrJ+2lX7yuTVXtSO15ASOVx0UlJS1DbyUy/QEh1Yd9Fa29eMDVrXzuFUtI3w1VeXzQjT0CVUthk6DZVRthFR99DSE5FPFFLVTJSN1dBRAU7XzCG1T5fPSUrWTm1LdM2tjUl3zH3wU51Etk9uwUTXzeVF9M0FRtrWTC1ElI9VQnROezVBlg1pQTSTsdNdPrNV2lpL9Tt2UTlWETlrNlE3dMzNN9ZRM9eOrY0xVE/x0dJfUNDOtS13zz0rt5EolI/VpSc2kXLR+XLz+SW10BUqVFEo1JlY1li9YM7YvAMC/0r/sL/YvCM8qOSY/OM8ASs9cz3Y9lr+Qz6LPtM9udQC+z3B73s/wz3J/JN8230jfAFrfbN9+35h/an+k38bf2N8Aut+c3+7fGO8q7zzvBu9Y7wBq73zvRu+I77LvnO/W77jvAMrvHP8W/0D/Uv/071b/YP8Aev+U/57/mP/S/+T/3t/4/wACDxwPDg8gD/L/fA+GDygLas6TSxWjeMR0qE1lg1uqTl0jok9NA0rMpG2+3KQyURWjqFGVk6sdUsUUUn0zIWwUl9lTLaRUFHxURbPvVFrltFUN09NVLZNgVISr0VZtpFdNA6rUlBXNWF3DflhtJKyEJVm0fYaWku2shLVYlYNzZqQUM1hVtCyU0Fd9I0HELJ/+jxCbDpVeIsIknwAWLzCfOi9ML1afeJ9yL5QvoL6f0JOuL9CTlqKvLCSAMCwkYxD2o0yEuFZlpPyUrEuAVgLnVWUUVUWzb9o8hDYcpPxUZaPFVLaFI41UhYNHVC0jEK1UZYPaU30zoRyEbC1TxRM0UzU0Uj00FBTbgVKto0lSbYMSUta1c9xRxROk9HRsUbZVAzdR5ZMAUU0Dum1QDdODUPVzTFBtFNrsBU8N01NPtbPlTtrFBE61o/FNLcOITVoFFE1lo7VMjbRMnaTNS5WDg0sFFNy0oUra5bNBVEThSWWjlUnWbYOCSRWkSa2jGUoWDdOTSmWDKty3fsV2zQAuxba/yE/aT/S/Ds8QXxrPADRfRl9YX2pZnk+Az7rPrF8A1s8I39pf9F8Gb9DP8l88bwBOb2Bvcm+Eb5YPkG+iD8RvAIZv8G+abwR//m8ofwp/TH8APn9of3p/hH+Gf7h/0n/sfwCmf+B/8n8EjyaPMI9Kj2yPAH6POI+Kj6yPvo/Yj+qPBJ8Azo/4jzKfPJ9Wnyifcp+Mn1SWleYjS+0D3mxUrswPaN4FLlPMpN7cpFJRLTOVxsw0OpSkrxQX7rKVlmSkJVQ1tFQlFBw0epVVZVPuTKReVBdmUj62xBwwWHVDmFgtU/hFWK2jKYwfnhV3kmSspC0kjKTpV2VTzsQf1q0A7h8AL+If3K8uL9gbXi9gvwByv4S/Zi+oL7q/vCe+Je5CtbHktHHEpC5XtTPsmvwkqAQ0ZVaFFBTE5WVV1ZRVPRYuMiZVlRRNVC0ztlR1FDw0RUzEWw5UdUPYU4VEU72zVVsspVNNpFKdFFLlJLVSTTRSxTMQUr2zy9VRJaRRLRNcBKQmUSo1FFD9JFCNNFDlBi6iWwVQTbOgT3U0TwWkrU6dc1dOTaRNvUOFNU2VpE2VM5lM9bQsRAnLJFeuEgNMT15FPkNsR1b2QsVJdTRKFROxjE8ALm1mVbZP4E/a3/RP9k8gXwAqX7TfZl9Y73JffO+O7b5fALDvwu98nxZv2O8K/xz/Lv8AQP/672T/np94nxqfrP+W/wCo/4L/3P/u/wgPKg8cDz4PAFAP0v98D/7/gA+yD5wPzg8AYA9qD/QPvg8AHzIfTB9eHwBwH3oflB+2H8gf2h+cH94PAAAv6h80L54fSC9aL2wvDi9YCC+qKb6yi0u1Mww0RbVM/TRNTTMnT6WzDUTUN5YC99w0uzAeouG8NKtXUl0zypQ0WXw0zC1TxTNAVHUztETEO8DansKXTDQHVp3Dd1ayXfMD7Lemst1XlQNHNVjNlFgdMwpZLaSUpNsMWe0zzlgdo5FY2j1DU6w0EVgVo99XAnVDyAS/BrXmP/g/CknurwAgvzpPRL9Ov3BPgk/Et6a/ULBPwk/UT64imuS0YcSk1R7sRNoExJhcNFdW1pUDF1aVI8o8xI1VWs2jVESkGlUNNFS9w6usVF30VAUzPFTE9a1TFaO/U32jiDQ0UNVTReMYbMTjrMSrUlbNo3RS9bRShaRRpcNNwAykilH9lpajUS2jw+VQzZTUxPOQHqIxUFp9o/jslIhPlaRPzZSVTl3UTmXETTVU3JTq1twkhUyVpEwto7VL2hWjT1z080oVo49Kli2jFUp9o7hs1zYykLFJZdYO02xk2EplQ0AAbOdW/bbfyN/abwTvBu8g7wAq7zR/Ln9Yf2p/lO+W79DrAJ5/wH/Sf5wv5n3mf/B/Eo8API9Oj2CPco+0L4aPsC+SLwDEj56PwI/ij/yPHp8wn0KfAEyfVp9Qn4KfjJ+en7Cf2p8AzJ/unwCvEq8kryavMK9SrwBsr8afkK9yr6Svxq+wr+KvAPyv/q8QvzK/RL9Wv2i/cr9ofL8GnZbDS73DnEulM1s+TE1zKE2lw3AU1NVuDGQu3MSh1MQYUbalM45R7WMBUjXDdlYcxAZTXTRTvcPsfFQ1YFRU0zw0RFVtZDxUtSoMVLhcNCdXZWOVLVelwwBYTXRYpTY2MtsgWdVDK1mlQ/1YFmVjxVgFk4e0xIMwBnINBbTE11cF1IxPVk/4zwBiTxTfHt/gz1Lf3E9m34jfiJrfrN8mMrm839bdbsK3WjzUkHzEUFfFMw+01G3LXDSHViXDRlZlVGxUx84ifFXFU0JVJTNtCURU0VQdM5pUxVNVYlxUHDw05GxUryzHqp5jU400U8VT0pRUm21SzWNVUsUzH1LVJG1RPdOwUSUzeVF1Y2tDUa3TCxQ011DtY9uRUB0zWlDFUyJQagVUTx0zauwk/U5dZLVOzWMlFGShTQWTN1VNxTPP1CRn3CQFPGTU07Au80s9M9ScZGBKtqUz/kltw6dJpTN+bUklM5lJrbP6SY10AUpVZjZTdHfefb5vCHvubwDw/wIPJH8mf3B/Sn9cD679AI5/iAOu/6h/un/MDyaPCJ8A6g8UHw4fOB9KH1wfbh+AHwCqv6Qfjr+YH7If3B/uH7gfAAovJC8WL8gfWi9sLz4vgC8Ami+sL8Yv2C/qL/Qv9i8IPwAaPyw/Vj9gP0I/hD92P6g/ALo/zD+GP/A/Ak8UT0Y/ME+AUk9kT3ZPSE+KT6xPxtNLanVTeNy0qCxkqk6VVM1PXVNMULVU9OQyUWp1U6jMVVJ9061SdWOrI1OlE5d0VAhU5HotVDXz71Tl9FVFxEzky2FWRcRWPeR81K1X1t1DGFjFU4K0xOdYVkXjKVkNwx6kxO3ExNO1WB3ExMQ1rMT1VwqV5FclY8Rc3wbfQNOGAgHBDGf2XxDfOt9Mb15vYN8Aetl+36Bvsm/M39ZvyNPm8kWx1FSC1FR7UG7zVh1DrbpsxHdWHfRWlVRVWuVEVTXzb1UlwzZcxNv6VM3jw1S9Y4tUtrXjR1RlAw5U3UPYZoTkoFNVBJTkMlON9GYsVMNSxbS05EdSBVNrEFJ1dFF1U6JRZeOrbFGl8zQMxP4ExLi2/LSBUL1jS1DN4xO2/OS6TzXzT0/d8+W1Tt1ETv2z8U1VA4htTZVjHU2tw7VM/dTNTL1j60sV5OT0IUva7URK3fNFSlXj6kmwdcR89+5DfIQVShX0SgZF4xlL9XQUD0YP0P/ijwC0jwafGJ/CjzyfTp9gn3KZAIYPwA+yD6Sf3g/QnzIf/J8A7p8grzKvRK9WryhPIk+MrwCuT8BPgq+sr76v0K/qrwy/AAa/OL8yv0y/Xr9wv0q/nL8APr/Iv8K/5L/uvwjP0r80zwA+zxjPYs9Mz/6/eM+iz8zPAI7P0M+yzwTfFt8o3zLfTN+Abt9Y34LflN9+z5ijpnNLan3z3nSUrkT0pU0d42umTn10T5WjR1Bl41XcBFRQ1HTExOQ5JFeWRmIgUxWjkzxXNlNU2u1jCUx0elVtk+5V2mX0VuXz0VZFY0BX2t3DqgxkMVjdw5pYNi2T+Fi9YytZHVSsV9Z2UrJYLVNzjFQiWFZ18+dXzXPM1FTCPG8A/l8Ybxr/LP/u70hvYv90/wCGb5hvqv+8/95lvv/Qa56Cra9U9IBXbZMuhOTq1VblRFY9g2UsdCdW2t1D6Ex0qlVdg3FVakVTKkQE8XR0uFTtdLRkd4aSEURU2lMtU6OtU4WDXlNVgyeMBO7VUuV0Uu10Uu1jSVK2dVMSUq3j3FFVg5dVUW3kUU0EURWj8wSFRVDtg4UM5ANQlqIXDFTbok/dQzhPRVPKTmqNBE7NVE3Nc4xNXYQ1Te1kTD2DNUxtVBSnkp6CD2SHRlJKdIfeYplZSVWEjITKSRUUSu1zK7FKRXMmXIRhxJ+GlQDWj/iDthXuHe6PEC8CnyyfAC6fWC9qL3yffp2+n7Cfqi8A1C8Orwiv+i8cPwY/KD9SPwDE33Y/iD9qP6w/nj/IP7o/AKzf7j8ITxJPHE8WTzhPYk8AfE9GT4BPqk+8T85PkE8CXwDsTw5fKF86X0xf3k9YX2JfAJRfbl+wX3pfzF/OX/BfCm8AJG8ub0BvUm90byZPwF9qb5i0b15zjJQRTGXk7GVNqmXkTmUUUD0zgwSE+tgM5NNw/nLjUZ1jV1K2jWPKUnUjPlO1c9CtU9VzRFTVc7R0dCi1Vd3zmzwEClbd83upVhUGHiJ1/PTf5PRLzLznruIMWaXmPjITWbZFg+BYrROWWD2DVU1YFSMVWI12FhLI5OcALv8I+w79Dv8wj0KPlP9OjwB4/5r/jP/e/6iPuo/099b9UpbjV+0UDAQehOTaHASrmFaNE1csBBccBNitVQVzj1Ud41Q8BBptVY0j4VSt46xUPTS1VI1jOlR0BFQFc7+aROSIRHRQU1WUPOTjbVLVg6tSHeN0Uo0DbT6kBPhRFePAUY1jW4pRzeNSUa3kUSUDs+VQ5dQEFHdQjeRQthUT+E9NI4hPreRP2uXUThUjRU4VE9hNso0kTX0U7NSFTM2DHWVM1fRLTZQ8NPNKRZStShXjMErNhEnN44K1STUUSRUj5UktdEoGHePUSnWUNCc2PUYt3h8A+B8aLxS/Ji84v1IvXL9uvwCIK46/oLt2tdYvyL/av+y/AD4/MD8KzzTPRs9Yz2rPfM8Ajs+gz6pvvG/Gz4hvss/czwDuzwjfMt8U307fYN9C33zfAK7fwN+a39Tf5t9w3/LfJO8A9t9A71rvdO9u74Dvku+s7wDO7wjvEu8E/xb/6O86/0z/gCb/YP9q/4T/lv+o/4L/S9blk5xLvZRMTbMoTWr19E59E2okpC5QhQStUE2zGFE1FFHtEwFUtJd+c1KNE3eclOpEdG1gdATRVL0DQlWtE7O2VfX0fHSaViXDI7YkhJFX5ZP8V1VzZG1Y/QPMWCUTHln1g9spWY0TB1klc8NYpv2Th1hNdNR0BcwE1wVXrRPGbI/+fxCLFo8ojwByj2SPTh94H5KPlB+uH8Af0NIf7I/WFS6StxSUjlfUlZSkFA3cFMsslIdW2l1zSCyUB1YFA7pVlr2TflUtpFWldEyU1NpklJxUdGRUpRMtVLZNs+hT9aOxU02zeKaklENTpXRMdNS8lJ5tUv2TZ1IFcx9S9YOb6VGts7FRdXTslEWtUb2TDlE9lFBtE6BtUNUTW1AdsyVQvZOt3iSkbk8tBE8lw5PZTv325pK8Tf2TN03WBXPPTEUDZ0ykBUyo5fa2pTajSv2USr2T/mVJRQOnjKeOoqJJhTYWXqJ5SpUESpV0fLfGrwDYr/Kv/D/+ryi/Qr9ET3a/AGhPek+sv7a/KMOevfa/2E8A6k9U//5PEFsWX0BfUl9kXwA2X4hfml+sX1b/wP/S/8RfANZfEG/yXyxv/l9Qb2JvRG8Ahm+ob5JvvG/Gb+Bv8m8UfwAGfyB/Mn9Mf2ZvaH9if5x/AKZ/uH/Kf9x/7n8Aj6J/FI8ALo9Ij1qPZI92j6CPio+8j6jWjV6lDqJ49PRoRKSqtU6dNE91c0pQzZRQtjUDNFENo6hRVaRSbI0EPJQhU/2Tl1P1E7UJbCR8hJTvVA1EVdp9U9NkJERWDUPRVrZtE0BXdXOqV52jFW1YfUN+WJ0z4ljlI6slWQ00WaUT7dwEta1YbQN2WMUDM7SU9RVXnTPSnATEZB8Gr3ATAo6iwjQfNh9Ir3IfXK9+rwCQr6oftK/Gr9iv6q/0F8Yixa90pIB0pJOQpqL9VrZVQ7hW5SN1ViWUVlq9U+d0BKhVpaNtZCRbNFV1c/pUxQRU7aPbi1R9U1NUfUMOVLJ1NFP9JJQkaFOdMzJWTAT6UsUEUl0jjEQEW0dSHZMQUnU0UZ00TVF1c2pRJZaGM1DlI6vFUL1DgQQ0SxQEE61QdXO6T8UjTyQ04dVONQROvQROzZOFTZZdIxxN1SRMvTRUNOfNS8UDg0s1lMSEukpaDUNBhMThSeUjlZQ3rA6zrDQZSi00SjUDFAAMR35dlk0mTQZPEE8iT0xPAD7fWE9i33Tfht+QS8ZNpt8AuNvO3/BPgl8M725fAO9C7wA072bveO+K75zvru/A74J/ANTvro/w7wL/FP8m/zj/yo8AdP9O/4D/kv+s/77/mP/a/wDs/87/AA8qDwwPXg8QDzoPAIwPTg+4D5IP3A/OD+gPEh8A/A8mH6APMh9cH34fkB9yH/CkH1YfwBsWs0tAzcwy9xAMZMVcNOVNhSQMlKviT1U0UPUT3ByUUFrUJOHstFRSBZPKvLSzPFMNtJwkI1RNlFRaVZRVVTOXVVWUVq00aiy06ES0V/ScMFh1M9uYWLUzDFntoytZtl3jE1kdk+BYXeOjbVj1k2RYHZMgWGXEBVd1M8gkp06vEDs+pf4vADg/Sj+cr14/gD+SP6Svtj9AyD/aP+w/BrXuNSbSpQy0q29XjdMulJTqLLSYqjS0VUS0Fyy02FS0nbZ0lGNVBZMqVQ3T8dpclKx8tHNUvRM6VLb1kwRUJSPMU82Tla1T9bNeU8WzJ1wk461S7TOrUjXEUiUjPG1SxRMHUg2zz1GVxM1RdTNgUU3E5ETlULaN065QzZN1UA2zP2VQPcRQDZb2IjhPBVTWRMRFTo20TSUjbE1qPcRNVURMtZM1TN1E2Us9JFzk80oNs49KbL0khFTPSSUjjEnFs6uHSUUkSZUkSo20SgCNlEzXxh2O1VbV9s8AbxLfACRvRt9Ib1LfbG9+b5Bvot8AnGfu3+Dfym/0b1bvEH/KHwA8f05/YH9yf4R/ln+of9IfALx/vn/Qf7If9H8Gj6gfOo8ATI9ej2iP4n+Ej46P8H/KjwDsj86P6I/ajySfFp9AnzqfAGyfDp+Yn/KPfJ+mn8Cf2p8ABK/mnwivOq9Ur06vaK96r8CEr5avQK/Cr8ynvrKcS9b1sz5MZWMoDCQoTlS9JCTEDwxUhRzE+iQke4xRFWMBUkBmRrGzdlINJMxEXFMtI9BapLRCjES0VGW0VUWzS7ZVlYMnNEc+w1cldJocRN/0NEtYRSS0JBy1Wa1EWT1DBVkVY9Fm3CSUWD1E1CQTWJWDC9dXfbPGJDdOP3gzLjUABs8gzzLPXM9uPXY/kM+qP4Csz8bP2M/qz/zPBtV+opqpVxVkJEQeDNTLlLSHVVZ9s0aUtVbNo8pURKuNVT0kVc2jGlxE09p0RJyMRGRUvcMtVFY9Q/VTvcRT9SOIXLSrUFO1JFOdI9TMRJxq1ERn3EQvTLT4US0ja8BRzaOK/ERFUfUUtVH1tFCFw6BQZWRQtt1jMVD1I/hPZWOINU89tE8lc5NODbYPsqu8TT0kTWVD6gQkhaFM9URs5PugloI3dFTU1UqVhErdYxG8VLhJtnWzgkktI5BJpUP+VUmFJEpNI/yMVEucZwDWX+hf+l8M/xZvOG9C/1T/AGZveP+K/5z/tm22b/hv4v8A9P8Wfyh/Kg88D04PYA9yDwCED5YPqA+6D9yvxg/YD/IPABQfDh8gHwofTB82Hygfeh8AZB9WH7gfoh/cH+Yf+B8KLwAkL74fsB8yL3wvTi9wL6IvALwvVi/AL/IvBD/OLwg/Gj8APD82P2g/ej9UP5Y/sD+6P7DEP/alhkNk5CVNDUROCK1EHL9u8hj81Du/Tb9ftBbfMkRU3WPRdLdus4S3xk4yl1bNtJy/drJiWEodQ8e0tBrEt1ZTWXXUJVj9s5bkty5iBfS/RsUAhsVOxU7FRs0eXRZfUM+CzwB8X3ZfoF+qz8Rf1l/oX/pfBVe947kUZx7dHrM0325DbJxFlETHVf1Ti1V1sxtSVb3jCVV1Ro6zdLR7YlS94ylUQKT4sW3ztNS8U51jg1OVU9VApNQIXLVS/VObUtYdA2NSnfMuTET2Udb9o75RveRRHeNBUdr9Uwv01NVQ/aOeUNodQ2cM5DBQXbPwT7Zd42pPvVP9TtXTj6lOFUYWY02t1E0dQ+ctTL1TfUxFREwd1BwEazNL1dPPlORxSv3UsUpttLzlvOSZSS20SQSN5k4y98zvFg3u7R7/EI8AKv80j17/WI9y/3yPjo+o/wDK8baNvv0eBdaN7o8AnyIPABSfJp9QP1qfbJ82n0ifop8AtJ/Gn+g/wj/cn/6fCK/aPwA0r0avGK9ir3Svjq+Yr4qvAMyv1q/or8qvHL8OvzC/Gr8AVL9Gv1C/Ir+Mv76/mL+yvwD0v86/aL/qvyzPNs/gv1rPAHzPjs+gz2LPdM+2z+jLFmOtS53jeExthE3F02yxTjV23mMsdMBQfUMybVGd46hRvVMdUh3jrZFMRAZTbYN4tNTstrTUfFTV0+9UJYRVsN1EhERTYJ5is1YlgyG2lFSQVy1DFVidg361WCWD4exEJVkNRFlavXRYnWPDWKVzhOTUtTPsRPUsVNJXpXPEAGxfHu0uX1hfIulO75hfil8AdO+m77hfAm/c7+7vCG8aYaz+5R5Ct1edg46c5EBWxOT9Vm2DuERkd5REbTecRPVVJdO6Ve1ja35V5UM2bPT+VM3T28VUxeONVOVDVlS27WMeVJ2z51Mlg7HZUyXUbEQ0Uz1D/FK0hfTcZI5URFhSZUMgrVKtc+lRpXOkPERstVFV9FFlQwBRvURQVpWTk1D941ssRCUUdNu+T5WTU08tQ+VOanXUTgV0TiWDoU1V9FVNjXRMXXRMZXRLRWRZS03U7MS6Sr3DWpwEtMNwfkKirASCSTVjr1q0dBmkdJRKRdMYDNQBWMSHnrW+hW6FRoUejxgfACqPPB9Gj2Afco+EH5YfsIsAph/Ai96P4B8Knwwvjp+InwAaL1QvZi94L4ovnC+uL8AvANIv9M/mL/DP2s8cP/4vKD8AQj9cP24/gD+iP7w/pj84PwDCP+w/3j8oT+o/HE9GT1hPAGJPhE8GT5hPyk9sT7ZP4E8AAl8UXyZf2E9CX1xfTl94X6CKX6xfnl+oX7pfS53jgG1LffPeSyXTqkwFEyulTa0ETg1kTx12nnK13Cx0UPT0xFG9UzotUsXjrVKd4yCs904ibSOk9JdUZXMHVb1UNVVt1FXF411WbQRU9NlXDOfG4i1YlfOWWNrNdFhlcydZJdMaWbb94+tYTSOjWD3TYllY5fTUZOdX/fPMNOcAHu8w72rhNu0ef2B/cn+87wCG74h/un8E/959zn8AjxL5rBb19jKnVy0Tcax0MNVXvVPqVPSnXPRlVmp1ZFZFBFUFg5tVhdZmlvImVX3WlvK2VL3UWoRkR5SEDlS9U8p0ZGuTUyUEU+XTI1OdE2vuUgUTtdT0flKdhG1STSMDUgWDy1EFE1uVUZ0TXlF9hFF91LVQRfRQzROBUPVzPW1QzdMFUK1zoE+99FVPNeROrWROzYRNBRPbhU2tcwBNxQOZTKIt1Ez1hGwX9tIDLBShtUotlEoFE8VJ5dODaLSXrpW+80r1M7dKJdMBKiwXRi2eFf4PKB8ir0wfAFYfWK9yH3yvjq+gr8IfxK8A5h/4H/qvDL9OLzgvKr9UvwBmv0C/cr+cv66/wL/Sv+S/AN5f8L/aXwzPLs84z+pfVM8AJs+Iz3rPpM9uz7jPys/0zwDmzwDfEt9E3zbfcN9C34zfAIbfYN+i39zfzt+439rfBO8ALu8g70LvbO8O73jviu+k72Be79Dv4u/s5waCi0v981kMfAUcZOVN1WRP9XNBDSSXzmM8ZAMA1qLhTGRrVFLdk8rs9FlTLWNbzlNFY0BUrQOyjIS0g4CGApeU9AdWfQN30lSEBTSH9nLdLIRHWDato65Y3ZMKWS0E3GS02/AOc1itc5BYLaNRDVjVoxFYvfaugxR/Pn0ANg9ID0p5Zg12f4B/qn+cDwC+f9AP+n/0D+5/EI8qge7iW5pXhYNfV62jHiSE1dlMhJek9FdMhBdWmnWjyJxkjVVd9IxkGjVVVfRUlWOsVIW0rIRbOlQ1k/VTFRRTlfOth3z0UFN1oxi0hOO29ISrUl3zdFKFgy9tUnWj+FFFY8BRdaNbiFH1Y1JRlWMcTGTT5FDN9ByUaCSUMVBdQAcBUfhPZZRPFSS1T830Ti2jQU5d89S1TUVkTd2T6kwto4G1TBUkTDWTtUuFg09alCTv3JSKShX0Sl3zW7RJLWN+SU3zjMSU2+VJteNaSj0j2EoCvQNAtKd+vf6fEK8iPzQ/AD6vUK9qP3Svjj+gP7qvxDcAvj/gr+o/HL8WTyhPir9MTwBeT3BPgr+UT6ZPuE/KT9xPALbv6E+a7xxfBl8wXxJfVF8AHl9oX5JfdF+eX7Bfyl/cXwC+X/hfCm80bzZfSG9ab3RvAB5vkG+ab7Rv3m/Yb/pvBH8A5m8wfyJ/XH9mf4B/en+Uf8Cuf6B/0n/kf/Z1lhKcS7Z18z5MhTMoTU30Tlrdk2pUJC5QtZOjRPRbF1G9c4pRPTMB5BdaXjIFzBR4U5UT7Hz022BU3TPRVF3zRFVmjfO2VSWErPS1Vj0zbSG8BJBX3ZP6V13za2RYlfPH1PQaWS30bVm9c/pYtZPDWF3zrYT8hERYbYRYFXPXBVeN88aMDy6fwAMeDSYNADafwA+6CX6fqJ+6nxwf3p+g8J8CryQfDqWm8rdEFI6pV20kzJQNFKTLpPSHtVaN80as9PVV3YO6YVW9JHwUm4CWEgxVjUO105QUnJSEZFR18x4tVBVz51OdI690h94yq0FT1fRTZSRSTfOcqvQUWOwUH2z06VT0sW1RDaN7UUWDQ1EV9LVRFZRQjUOTUA2jW9VQ3fRQdfPeVCRuT8pdhE8ttE4lhFwkoU1WFXM3TZ0jzxz0Z3wkswFMNRTEdDdLZSRKlNUmrhNJDSOivCd28p6tSUWDA0rNk33kJAAFS82TXYxPjkV+PRY/KM8AQj9Mz14/cM+KP4TPps+4PwDSP9zP9j8ITxLfJN+GTY5PAIhPGn98347foN+y38Tf1t8A6N+6fwzvBu8AjyrvRO9W7wAQ7zrvhO/2f5jvqu/M7+bvANjvAv8U/xb/UP9C/3T/Lv8AgP+S/7T/lv+o/8r/BA92/wAADxoPNA/2/2APSg+ED5YPAKgPIg/ED24P6A/iASajpLRrdEwdw6V0JKpOnYNrpk/1A0pEtL5QDSOtMgQkqFHNkx3sFK9tUu3DIVNVA5dTJaPNCZykfFSdJJQUX1XWPcPRVbXDXrSE0VbWtcM+V10UVx3DFVhqjRRYPcPhDJQlWRUktVnNk+0MlLVYnYN2pvSEM1i1tEyU0syExACUnz6fUJNOlWadTp94L6KZAJ6fqC+6L8wvDqXOn/gvCj9QHD8mNb6jnCSAnCRA7CRr/Vadw7ishHVWPbRVVrWkVfUDqqQUcZyE2zZVLYP8VLWzxVS27SONVF2jR1SdIxBVVN2D2sykodSkatykSzRTlTRSnTR0FIH8pFtJUlUTElK9NFEFk7WkHLRsJLQ3Uc2z/rVQ9QO6LLSDUC2DTLI8tBVMFVy0U08dw+XVTo0UTrW0TZ3DiE3KZRRNrYRMRaSEtOdLavWDg+y0HTzEoUo9wytBSl1ESYWDkMS3vqNtSSWjGUoFk5RKPYQAPMdm3e7FFs84zzJfRM9ezwB4z3pfvM+OX7Bfys/UX/bPAPDPKt8cbzbfaN9Cb1RvVg8AcG+Cb6xvvm/Qb+JvBB/2DwAAfxJ/LH8ef2B/cn9Mf94PAIB/qn+0f5Z/6H/if/x/Do8AII8yj0SPxn/wf4KPjI+GjwDAj3qPpI/mj/iPCp8sn96PAECfWp9snxafiJ+an6yf1p8gwJ/KnwynnkVGs0s1FIy0VHOwPhNOvbRP3ZNHPESzvFCNRAxExFEdEzltUu0jrVKdIyBTHVO3lVNA/1FRCLw0etqsNAd8NHpV1RPsVdrttFbtI81W1RM8V1bdk6dXlWMTBCSWBCSx9hQk6xC2shVZdTRYttVTrlidI3BY/VMxFViVRFc9Q8wkL54lXiUATi1OL2ArXiVeLYYvmCueLwDAv9K/7C/uL/i/Kj8sxx4TqDw/TjV2kup0NKdkNGUkbDeOouh8N0bCb4w3lhUKjqK4tDSArD++P9AztsJbJ1PNQ+5S3ZO37D/Y/j8QQ7ayYFHFwypRwkVT8SxPPk9QQ46iOE+2xcPKTs1DXk79U/GsdE/+UrFMJcNLlNTLUIRXnqOsT94TSZ0zlcxHCmbTSV3USjXU7EdmVS5tAJ5dHl22o0RfRl9YX2pffO8Apl+g77Lv5F/OXf5d/l8obwAa/yz/Nm+Yb1L/dP9e/3D/AKr/vP/O/+D/6p/0//afeJ8AKg80DzYPYA96D4wPRg9QDwCyD6QP3g/wD9IP/A8OH7gPAEIfLB9uH5AfSh+kH6YfyB8Aih/kH/4fEC/SHzQvRi9YLwBqLywvHi+gL7IvxC/GL9AvAOIp</prop>
			</obj>
			<obj name="Protocol" class="HTCProtocol" version="1">
				<prop name="Created">2016-06-28T10:01:50.033</prop>
				<prop name="LastModified">1899-12-30T00:00:00.000</prop>
				<obj name="Programs" class="HTCRunProgramList" version="5">
					<list name="emlist" count="2">
						<obj name="item" class="HTCRunProgram" version="1">
							<prop name="name">Program</prop>
							<prop name="Cycles">1</prop>
							<prop name="AnalysisMode">None</prop>
							<obj name="Segments" class="TEMRunSegmentList" version="1">
								<list name="emlist" count="1">
									<obj name="item" class="HTCRunSegment" version="2">
										<prop name="Hold">180</prop>
										<prop name="Slope">4.4</prop>
										<prop name="StepDelay">0</prop>
										<prop name="StepSize">0</prop>
										<prop name="Target">95</prop>
										<prop name="Target2">0</prop>
										<prop name="AcquisitionMode">0</prop>
										<prop name="AcqPerDegree">5</prop>
									</obj>
								</list>
							</obj>
						</obj>
						<obj name="item" class="HTCRunProgram" version="1">
							<prop name="name">Program</prop>
							<prop name="Cycles">50</prop>
							<prop name="AnalysisMode">Quantification</prop>
							<obj name="Segments" class="TEMRunSegmentList" version="1">
								<list name="emlist" count="2">
									<obj name="item" class="HTCRunSegment" version="2">
										<prop name="Hold">15</prop>
										<prop name="Slope">4.4</prop>
										<prop name="StepDelay">0</prop>
										<prop name="StepSize">0</prop>
										<prop name="Target">95</prop>
										<prop name="Target2">0</prop>
										<prop name="AcquisitionMode">0</prop>
										<prop name="AcqPerDegree">5</prop>
									</obj>
									<obj name="item" class="HTCRunSegment" version="2">
										<prop name="Hold">60</prop>
										<prop name="Slope">2.2</prop>
										<prop name="StepDelay">0</prop>
										<prop name="StepSize">0</prop>
										<prop name="Target">55</prop>
										<prop name="Target2">0</prop>
										<prop name="AcquisitionMode">1</prop>
										<prop name="AcqPerDegree">5</prop>
									</obj>
								</list>
							</obj>
						</obj>
					</list>
					<list name="AnalysisModes" count="4">
						<item>None</item>
						<item>Quantification</item>
						<item>Melting Curves</item>
						<item>Color Compensation</item>
					</list>
					<prop name="ChannelCount">4</prop>
					<prop name="InstrumentSubclass">HTC_VER_10</prop>
					<obj name="Container" class="HTCBlockType" version="1">
						<prop name="Id">bt96S</prop>
						<prop name="RowCount">8</prop>
						<prop name="ColCount">12</prop>
						<prop name="OvershootDnDelay">10</prop>
						<prop name="OvershootUpDelay">10</prop>
						<prop name="RampRateMaxDn">2.2</prop>
						<prop name="RampRateMaxUp">4.4</prop>
						<prop name="ReactionVolMin">10</prop>
						<prop name="ReactionVolMax">100</prop>
						<prop name="ReactionVolDefault">20</prop>
						<prop name="HorVertCrosstalkCoefficient">0.0003</prop>
						<prop name="DiagCrosstalkCoefficent">0.0001</prop>
					</obj>
					<prop name="MaxPositionsToSeek">96</prop>
					<obj name="DetectionFormats" class="DetectionFormats" version="2">
						<list name="emlist" count="14">
							<obj name="item" class="HTCDetectionFormat" version="1">
								<list name="emlist" count="1">
									<obj name="item" class="HTCChannel" version="2">
										<prop name="name">SYBR Green I / HRM Dye</prop>
										<prop name="Active">1</prop>
										<prop name="EmissionWL">510</prop>
										<prop name="ExcitationWL">465</prop>
										<prop name="IntgrTime">250</prop>
										<prop name="MaxIntgrTime">1000</prop>
										<prop name="MeltFactor">1.2</prop>
										<prop name="QuantFactor">30</prop>
									</obj>
								</list>
								<prop name="name">SYBR Green I / HRM Dye</prop>
								<prop name="Active">1</prop>
								<prop name="DefChannelNdx">0</prop>
								<prop name="DenominatorNdx">-1</prop>
								<prop name="ReadOnly">0</prop>
								<list name="EmissionWLAvail" count="6">
									<item>488</item>
									<item>510</item>
									<item>580</item>
									<item>610</item>
									<item>640</item>
									<item>660</item>
								</list>
								<list name="ExcitationWLAvail" count="5">
									<item>440</item>
									<item>465</item>
									<item>498</item>
									<item>533</item>
									<item>618</item>
								</list>
								<prop name="MeasuringMode">hmmDynamic</prop>
							</obj>
							<obj name="item" class="HTCDetectionFormat" version="1">
								<list name="emlist" count="1">
									<obj name="item" class="HTCChannel" version="2">
										<prop name="name">SimpleProbe</prop>
										<prop name="Active">1</prop>
										<prop name="EmissionWL">510</prop>
										<prop name="ExcitationWL">465</prop>
										<prop name="IntgrTime">250</prop>
										<prop name="MaxIntgrTime">2000</prop>
										<prop name="MeltFactor">1.2</prop>
										<prop name="QuantFactor">2</prop>
									</obj>
								</list>
								<prop name="name">SimpleProbe</prop>
								<prop name="Active">1</prop>
								<prop name="DefChannelNdx">0</prop>
								<prop name="DenominatorNdx">-1</prop>
								<prop name="ReadOnly">0</prop>
								<list name="EmissionWLAvail" count="6">
									<item>488</item>
									<item>510</item>
									<item>580</item>
									<item>610</item>
									<item>640</item>
									<item>660</item>
								</list>
								<list name="ExcitationWLAvail" count="5">
									<item>440</item>
									<item>465</item>
									<item>498</item>
									<item>533</item>
									<item>618</item>
								</list>
								<prop name="MeasuringMode">hmmDynamic</prop>
							</obj>
							<obj name="item" class="HTCDetectionFormat" version="1">
								<list name="emlist" count="1">
									<obj name="item" class="HTCChannel" version="2">
										<prop name="name">FAM</prop>
										<prop name="Active">1</prop>
										<prop name="EmissionWL">510</prop>
										<prop name="ExcitationWL">465</prop>
										<prop name="IntgrTime">250</prop>
										<prop name="MaxIntgrTime">2000</prop>
										<prop name="MeltFactor">1</prop>
										<prop name="QuantFactor">10</prop>
									</obj>
								</list>
								<prop name="name">Mono Color Hydrolysis Probe / UPL Probe</prop>
								<prop name="Active">1</prop>
								<prop name="DefChannelNdx">0</prop>
								<prop name="DenominatorNdx">-1</prop>
								<prop name="ReadOnly">0</prop>
								<list name="EmissionWLAvail" count="6">
									<item>488</item>
									<item>510</item>
									<item>580</item>
									<item>610</item>
									<item>640</item>
									<item>660</item>
								</list>
								<list name="ExcitationWLAvail" count="5">
									<item>440</item>
									<item>465</item>
									<item>498</item>
									<item>533</item>
									<item>618</item>
								</list>
								<prop name="MeasuringMode">hmmDynamic</prop>
							</obj>
							<obj name="item" class="HTCDetectionFormat" version="1">
								<list name="emlist" count="2">
									<obj name="item" class="HTCChannel" version="2">
										<prop name="name">FAM</prop>
										<prop name="Active">1</prop>
										<prop name="EmissionWL">510</prop>
										<prop name="ExcitationWL">465</prop>
										<prop name="IntgrTime">250</prop>
										<prop name="MaxIntgrTime">2000</prop>
										<prop name="MeltFactor">1</prop>
										<prop name="QuantFactor">10</prop>
									</obj>
									<obj name="item" class="HTCChannel" version="2">
										<prop name="name">VIC / HEX / Yellow555</prop>
										<prop name="Active">1</prop>
										<prop name="EmissionWL">580</prop>
										<prop name="ExcitationWL">533</prop>
										<prop name="IntgrTime">250</prop>
										<prop name="MaxIntgrTime">2000</prop>
										<prop name="MeltFactor">1</prop>
										<prop name="QuantFactor">10</prop>
									</obj>
								</list>
								<prop name="name">Dual Color Hydrolysis Probe / UPL Probe</prop>
								<prop name="Active">1</prop>
								<prop name="DefChannelNdx">0</prop>
								<prop name="DenominatorNdx">-1</prop>
								<prop name="ReadOnly">0</prop>
								<list name="EmissionWLAvail" count="6">
									<item>488</item>
									<item>510</item>
									<item>580</item>
									<item>610</item>
									<item>640</item>
									<item>660</item>
								</list>
								<list name="ExcitationWLAvail" count="5">
									<item>440</item>
									<item>465</item>
									<item>498</item>
									<item>533</item>
									<item>618</item>
								</list>
								<prop name="MeasuringMode">hmmDynamic</prop>
							</obj>
							<obj name="item" class="HTCDetectionFormat" version="1">
								<list name="emlist" count="3">
									<obj name="item" class="HTCChannel" version="2">
										<prop name="name">FAM</prop>
										<prop name="Active">1</prop>
										<prop name="EmissionWL">510</prop>
										<prop name="ExcitationWL">465</prop>
										<prop name="IntgrTime">250</prop>
										<prop name="MaxIntgrTime">2000</prop>
										<prop name="MeltFactor">1</prop>
										<prop name="QuantFactor">10</prop>
									</obj>
									<obj name="item" class="HTCChannel" version="2">
										<prop name="name">VIC / HEX / Yellow555</prop>
										<prop name="Active">1</prop>
										<prop name="EmissionWL">580</prop>
										<prop name="ExcitationWL">533</prop>
										<prop name="IntgrTime">250</prop>
										<prop name="MaxIntgrTime">2000</prop>
										<prop name="MeltFactor">1</prop>
										<prop name="QuantFactor">10</prop>
									</obj>
									<obj name="item" class="HTCChannel" version="2">
										<prop name="name">Cy 5 / Cy 5.5</prop>
										<prop name="Active">1</prop>
										<prop name="EmissionWL">660</prop>
										<prop name="ExcitationWL">618</prop>
										<prop name="IntgrTime">250</prop>
										<prop name="MaxIntgrTime">2000</prop>
										<prop name="MeltFactor">1</prop>
										<prop name="QuantFactor">10</prop>
									</obj>
								</list>
								<prop name="name">3 Color Hydrolysis Probe</prop>
								<prop name="Active">1</prop>
								<prop name="DefChannelNdx">0</prop>
								<prop name="DenominatorNdx">-1</prop>
								<prop name="ReadOnly">0</prop>
								<list name="EmissionWLAvail" count="6">
									<item>488</item>
									<item>510</item>
									<item>580</item>
									<item>610</item>
									<item>640</item>
									<item>660</item>
								</list>
								<list name="ExcitationWLAvail" count="5">
									<item>440</item>
									<item>465</item>
									<item>498</item>
									<item>533</item>
									<item>618</item>
								</list>
								<prop name="MeasuringMode">hmmDynamic</prop>
							</obj>
							<obj name="item" class="HTCDetectionFormat" version="1">
								<list name="emlist" count="4">
									<obj name="item" class="HTCChannel" version="2">
										<prop name="name">Cyan 500</prop>
										<prop name="Active">1</prop>
										<prop name="EmissionWL">488</prop>
										<prop name="ExcitationWL">440</prop>
										<prop name="IntgrTime">250</prop>
										<prop name="MaxIntgrTime">2000</prop>
										<prop name="MeltFactor">1</prop>
										<prop name="QuantFactor">10</prop>
									</obj>
									<obj name="item" class="HTCChannel" version="2">
										<prop name="name">FAM</prop>
										<prop name="Active">1</prop>
										<prop name="EmissionWL">580</prop>
										<prop name="ExcitationWL">498</prop>
										<prop name="IntgrTime">250</prop>
										<prop name="MaxIntgrTime">2000</prop>
										<prop name="MeltFactor">1</prop>
										<prop name="QuantFactor">10</prop>
									</obj>
									<obj name="item" class="HTCChannel" version="2">
										<prop name="name">Red 610</prop>
										<prop name="Active">1</prop>
										<prop name="EmissionWL">610</prop>
										<prop name="ExcitationWL">533</prop>
										<prop name="IntgrTime">250</prop>
										<prop name="MaxIntgrTime">2000</prop>
										<prop name="MeltFactor">1</prop>
										<prop name="QuantFactor">10</prop>
									</obj>
									<obj name="item" class="HTCChannel" version="2">
										<prop name="name">Cy 5 / Cy 5.5</prop>
										<prop name="Active">1</prop>
										<prop name="EmissionWL">660</prop>
										<prop name="ExcitationWL">618</prop>
										<prop name="IntgrTime">250</prop>
										<prop name="MaxIntgrTime">2000</prop>
										<prop name="MeltFactor">1</prop>
										<prop name="QuantFactor">10</prop>
									</obj>
								</list>
								<prop name="name">4 Color Hydrolysis Probe</prop>
								<prop name="Active">1</prop>
								<prop name="DefChannelNdx">0</prop>
								<prop name="DenominatorNdx">-1</prop>
								<prop name="ReadOnly">0</prop>
								<list name="EmissionWLAvail" count="6">
									<item>488</item>
									<item>510</item>
									<item>580</item>
									<item>610</item>
									<item>640</item>
									<item>660</item>
								</list>
								<list name="ExcitationWLAvail" count="5">
									<item>440</item>
									<item>465</item>
									<item>498</item>
									<item>533</item>
									<item>618</item>
								</list>
								<prop name="MeasuringMode">hmmDynamic</prop>
							</obj>
							<obj name="item" class="HTCDetectionFormat" version="1">
								<list name="emlist" count="1">
									<obj name="item" class="HTCChannel" version="2">
										<prop name="name">Red 640</prop>
										<prop name="Active">1</prop>
										<prop name="EmissionWL">640</prop>
										<prop name="ExcitationWL">498</prop>
										<prop name="IntgrTime">250</prop>
										<prop name="MaxIntgrTime">2000</prop>
										<prop name="MeltFactor">1.2</prop>
										<prop name="QuantFactor">5</prop>
									</obj>
								</list>
								<prop name="name">Mono Color HybProbe</prop>
								<prop name="Active">1</prop>
								<prop name="DefChannelNdx">0</prop>
								<prop name="DenominatorNdx">-1</prop>
								<prop name="ReadOnly">0</prop>
								<list name="EmissionWLAvail" count="6">
									<item>488</item>
									<item>510</item>
									<item>580</item>
									<item>610</item>
									<item>640</item>
									<item>660</item>
								</list>
								<list name="ExcitationWLAvail" count="5">
									<item>440</item>
									<item>465</item>
									<item>498</item>
									<item>533</item>
									<item>618</item>
								</list>
								<prop name="MeasuringMode">hmmDynamic</prop>
							</obj>
							<obj name="item" class="HTCDetectionFormat" version="1">
								<list name="emlist" count="4">
									<obj name="item" class="HTCChannel" version="2">
										<prop name="name">Fluos</prop>
										<prop name="Active">1</prop>
										<prop name="EmissionWL">510</prop>
										<prop name="ExcitationWL">465</prop>
										<prop name="IntgrTime">250</prop>
										<prop name="MaxIntgrTime">2000</prop>
										<prop name="MeltFactor">2</prop>
										<prop name="QuantFactor">1.5</prop>
									</obj>
									<obj name="item" class="HTCChannel" version="2">
										<prop name="name">Red 610</prop>
										<prop name="Active">1</prop>
										<prop name="EmissionWL">610</prop>
										<prop name="ExcitationWL">498</prop>
										<prop name="IntgrTime">250</prop>
										<prop name="MaxIntgrTime">2000</prop>
										<prop name="MeltFactor">1.2</prop>
										<prop name="QuantFactor">5</prop>
									</obj>
									<obj name="item" class="HTCChannel" version="2">
										<prop name="name">Red 640</prop>
										<prop name="Active">1</prop>
										<prop name="EmissionWL">640</prop>
										<prop name="ExcitationWL">498</prop>
										<prop name="IntgrTime">250</prop>
										<prop name="MaxIntgrTime">2000</prop>
										<prop name="MeltFactor">1.2</prop>
										<prop name="QuantFactor">5</prop>
									</obj>
									<obj name="item" class="HTCChannel" version="2">
										<prop name="name">Cy 5 / Cy 5.5</prop>
										<prop name="Active">1</prop>
										<prop name="EmissionWL">660</prop>
										<prop name="ExcitationWL">498</prop>
										<prop name="IntgrTime">250</prop>
										<prop name="MaxIntgrTime">2000</prop>
										<prop name="MeltFactor">1.2</prop>
										<prop name="QuantFactor">5</prop>
									</obj>
								</list>
								<prop name="name">Multi Color HybProbe</prop>
								<prop name="Active">1</prop>
								<prop name="DefChannelNdx">0</prop>
								<prop name="DenominatorNdx">-1</prop>
								<prop name="ReadOnly">0</prop>
								<list name="EmissionWLAvail" count="6">
									<item>488</item>
									<item>510</item>
									<item>580</item>
									<item>610</item>
									<item>640</item>
									<item>660</item>
								</list>
								<list name="ExcitationWLAvail" count="5">
									<item>440</item>
									<item>465</item>
									<item>498</item>
									<item>533</item>
									<item>618</item>
								</list>
								<prop name="MeasuringMode">hmmDynamic</prop>
							</obj>
							<obj name="item" class="HTCDetectionFormat" version="1">
								<list name="emlist" count="4">
									<obj name="item" class="HTCChannel" version="2">
										<prop name="name">465-510</prop>
										<prop name="Active">1</prop>
										<prop name="EmissionWL">510</prop>
										<prop name="ExcitationWL">465</prop>
										<prop name="IntgrTime">250</prop>
										<prop name="MaxIntgrTime">1000</prop>
										<prop name="MeltFactor">1</prop>
										<prop name="QuantFactor">1</prop>
									</obj>
									<obj name="item" class="HTCChannel" version="2">
										<prop name="name">533-580</prop>
										<prop name="Active">1</prop>
										<prop name="EmissionWL">580</prop>
										<prop name="ExcitationWL">533</prop>
										<prop name="IntgrTime">250</prop>
										<prop name="MaxIntgrTime">1000</prop>
										<prop name="MeltFactor">1</prop>
										<prop name="QuantFactor">1</prop>
									</obj>
									<obj name="item" class="HTCChannel" version="2">
										<prop name="name">533-610</prop>
										<prop name="Active">1</prop>
										<prop name="EmissionWL">610</prop>
										<prop name="ExcitationWL">533</prop>
										<prop name="IntgrTime">250</prop>
										<prop name="MaxIntgrTime">1000</prop>
										<prop name="MeltFactor">1</prop>
										<prop name="QuantFactor">1</prop>
									</obj>
									<obj name="item" class="HTCChannel" version="2">
										<prop name="name">618-660</prop>
										<prop name="Active">1</prop>
										<prop name="EmissionWL">660</prop>
										<prop name="ExcitationWL">618</prop>
										<prop name="IntgrTime">250</prop>
										<prop name="MaxIntgrTime">1000</prop>
										<prop name="MeltFactor">1</prop>
										<prop name="QuantFactor">1</prop>
									</obj>
								</list>
								<prop name="name">SCicchitano1</prop>
								<prop name="Active">1</prop>
								<prop name="DefChannelNdx">0</prop>
								<prop name="DenominatorNdx">-1</prop>
								<prop name="ReadOnly">0</prop>
								<list name="EmissionWLAvail" count="6">
									<item>488</item>
									<item>510</item>
									<item>580</item>
									<item>610</item>
									<item>640</item>
									<item>660</item>
								</list>
								<list name="ExcitationWLAvail" count="5">
									<item>440</item>
									<item>465</item>
									<item>498</item>
									<item>533</item>
									<item>618</item>
								</list>
								<prop name="MeasuringMode">hmmDynamic</prop>
							</obj>
							<obj name="item" class="HTCDetectionFormat" version="1">
								<list name="emlist" count="2">
									<obj name="item" class="HTCChannel" version="2">
										<prop name="name">465-510</prop>
										<prop name="Active">1</prop>
										<prop name="EmissionWL">510</prop>
										<prop name="ExcitationWL">465</prop>
										<prop name="IntgrTime">250</prop>
										<prop name="MaxIntgrTime">1000</prop>
										<prop name="MeltFactor">1</prop>
										<prop name="QuantFactor">1</prop>
									</obj>
									<obj name="item" class="HTCChannel" version="2">
										<prop name="name">498-580</prop>
										<prop name="Active">1</prop>
										<prop name="EmissionWL">580</prop>
										<prop name="ExcitationWL">498</prop>
										<prop name="IntgrTime">250</prop>
										<prop name="MaxIntgrTime">1000</prop>
										<prop name="MeltFactor">1</prop>
										<prop name="QuantFactor">1</prop>
									</obj>
								</list>
								<prop name="name">VIC and FAM</prop>
								<prop name="Active">1</prop>
								<prop name="DefChannelNdx">0</prop>
								<prop name="DenominatorNdx">-1</prop>
								<prop name="ReadOnly">0</prop>
								<list name="EmissionWLAvail" count="6">
									<item>488</item>
									<item>510</item>
									<item>580</item>
									<item>610</item>
									<item>640</item>
									<item>660</item>
								</list>
								<list name="ExcitationWLAvail" count="5">
									<item>440</item>
									<item>465</item>
									<item>498</item>
									<item>533</item>
									<item>618</item>
								</list>
								<prop name="MeasuringMode">hmmDynamic</prop>
							</obj>
							<obj name="item" class="HTCDetectionFormat" version="1">
								<list name="emlist" count="2">
									<obj name="item" class="HTCChannel" version="2">
										<prop name="name">465-510</prop>
										<prop name="Active">1</prop>
										<prop name="EmissionWL">510</prop>
										<prop name="ExcitationWL">465</prop>
										<prop name="IntgrTime">250</prop>
										<prop name="MaxIntgrTime">1000</prop>
										<prop name="MeltFactor">1</prop>
										<prop name="QuantFactor">1</prop>
									</obj>
									<obj name="item" class="HTCChannel" version="2">
										<prop name="name">533-580</prop>
										<prop name="Active">1</prop>
										<prop name="EmissionWL">580</prop>
										<prop name="ExcitationWL">533</prop>
										<prop name="IntgrTime">250</prop>
										<prop name="MaxIntgrTime">1000</prop>
										<prop name="MeltFactor">1</prop>
										<prop name="QuantFactor">1</prop>
									</obj>
								</list>
								<prop name="name">Borowsky</prop>
								<prop name="Active">1</prop>
								<prop name="DefChannelNdx">0</prop>
								<prop name="DenominatorNdx">-1</prop>
								<prop name="ReadOnly">0</prop>
								<list name="EmissionWLAvail" count="6">
									<item>488</item>
									<item>510</item>
									<item>580</item>
									<item>610</item>
									<item>640</item>
									<item>660</item>
								</list>
								<list name="ExcitationWLAvail" count="5">
									<item>440</item>
									<item>465</item>
									<item>498</item>
									<item>533</item>
									<item>618</item>
								</list>
								<prop name="MeasuringMode">hmmDynamic</prop>
							</obj>
							<obj name="item" class="HTCDetectionFormat" version="1">
								<list name="emlist" count="2">
									<obj name="item" class="HTCChannel" version="2">
										<prop name="name">533-580</prop>
										<prop name="Active">1</prop>
										<prop name="EmissionWL">580</prop>
										<prop name="ExcitationWL">533</prop>
										<prop name="IntgrTime">250</prop>
										<prop name="MaxIntgrTime">1000</prop>
										<prop name="MeltFactor">1</prop>
										<prop name="QuantFactor">1</prop>
									</obj>
									<obj name="item" class="HTCChannel" version="2">
										<prop name="name">465-510</prop>
										<prop name="Active">1</prop>
										<prop name="EmissionWL">510</prop>
										<prop name="ExcitationWL">465</prop>
										<prop name="IntgrTime">250</prop>
										<prop name="MaxIntgrTime">1000</prop>
										<prop name="MeltFactor">1</prop>
										<prop name="QuantFactor">1</prop>
									</obj>
								</list>
								<prop name="name">RLB</prop>
								<prop name="Active">1</prop>
								<prop name="DefChannelNdx">0</prop>
								<prop name="DenominatorNdx">-1</prop>
								<prop name="ReadOnly">0</prop>
								<list name="EmissionWLAvail" count="6">
									<item>488</item>
									<item>510</item>
									<item>580</item>
									<item>610</item>
									<item>640</item>
									<item>660</item>
								</list>
								<list name="ExcitationWLAvail" count="5">
									<item>440</item>
									<item>465</item>
									<item>498</item>
									<item>533</item>
									<item>618</item>
								</list>
								<prop name="MeasuringMode">hmmDynamic</prop>
							</obj>
							<obj name="item" class="HTCDetectionFormat" version="1">
								<list name="emlist" count="0">
								</list>
								<prop name="name">New Format 1</prop>
								<prop name="Active">1</prop>
								<prop name="DefChannelNdx">-1</prop>
								<prop name="DenominatorNdx">-1</prop>
								<prop name="ReadOnly">0</prop>
								<list name="EmissionWLAvail" count="6">
									<item>488</item>
									<item>510</item>
									<item>580</item>
									<item>610</item>
									<item>640</item>
									<item>660</item>
								</list>
								<list name="ExcitationWLAvail" count="5">
									<item>440</item>
									<item>465</item>
									<item>498</item>
									<item>533</item>
									<item>618</item>
								</list>
								<prop name="MeasuringMode">hmmDynamic</prop>
							</obj>
							<obj name="item" class="HTCDetectionFormat" version="1">
								<list name="emlist" count="4">
									<obj name="item" class="HTCChannel" version="2">
										<prop name="name">618-660</prop>
										<prop name="Active">1</prop>
										<prop name="EmissionWL">660</prop>
										<prop name="ExcitationWL">618</prop>
										<prop name="IntgrTime">250</prop>
										<prop name="MaxIntgrTime">1000</prop>
										<prop name="MeltFactor">1</prop>
										<prop name="QuantFactor">1</prop>
									</obj>
									<obj name="item" class="HTCChannel" version="2">
										<prop name="name">498-580</prop>
										<prop name="Active">1</prop>
										<prop name="EmissionWL">580</prop>
										<prop name="ExcitationWL">498</prop>
										<prop name="IntgrTime">250</prop>
										<prop name="MaxIntgrTime">1000</prop>
										<prop name="MeltFactor">1</prop>
										<prop name="QuantFactor">1</prop>
									</obj>
									<obj name="item" class="HTCChannel" version="2">
										<prop name="name">533-580</prop>
										<prop name="Active">1</prop>
										<prop name="EmissionWL">580</prop>
										<prop name="ExcitationWL">533</prop>
										<prop name="IntgrTime">250</prop>
										<prop name="MaxIntgrTime">1000</prop>
										<prop name="MeltFactor">1</prop>
										<prop name="QuantFactor">1</prop>
									</obj>
									<obj name="item" class="HTCChannel" version="2">
										<prop name="name">465-510</prop>
										<prop name="Active">1</prop>
										<prop name="EmissionWL">510</prop>
										<prop name="ExcitationWL">465</prop>
										<prop name="IntgrTime">250</prop>
										<prop name="MaxIntgrTime">1000</prop>
										<prop name="MeltFactor">1</prop>
										<prop name="QuantFactor">1</prop>
									</obj>
								</list>
								<prop name="name">Borowsky_2</prop>
								<prop name="Active">1</prop>
								<prop name="DefChannelNdx">0</prop>
								<prop name="DenominatorNdx">-1</prop>
								<prop name="ReadOnly">0</prop>
								<list name="EmissionWLAvail" count="6">
									<item>488</item>
									<item>510</item>
									<item>580</item>
									<item>610</item>
									<item>640</item>
									<item>660</item>
								</list>
								<list name="ExcitationWLAvail" count="5">
									<item>440</item>
									<item>465</item>
									<item>498</item>
									<item>533</item>
									<item>618</item>
								</list>
								<prop name="MeasuringMode">hmmDynamic</prop>
							</obj>
						</list>
						<prop name="DefFormatName">Borowsky_2</prop>
					</obj>
					<list name="AcquisitionModes" count="4">
						<item>None</item>
						<item>Single</item>
						<item>Continuous</item>
						<item>Step</item>
					</list>
					<prop name="SeekTemp">30</prop>
					<prop name="SampleVolume">10</prop>
					<prop name="PlateID">06148376</prop>
				</obj>
			</obj>
			<prop name="CompletedProgramNo">3</prop>
			<prop name="StopPoint">3</prop>
			<prop name="CarouselConstMoved">0</prop>
		</obj>
		<obj name="AnlsAndSampleInfo" class="AnlsAndSampleInfo" version="1">
			<obj name="AnlsPropTypes" class="PropertyTypeList" version="1">
				<list name="emlist" count="3">
					<obj name="item" class="SamplePropType" version="1">
						<prop name="name">Units</prop>
						<prop name="PropClass">QuantUnitsProp</prop>
						<prop name="IsChannelProperty">0</prop>
						<prop name="SelectorOrder">0</prop>
						<prop name="ShowInSelector">0</prop>
						<prop name="ShowInTable">0</prop>
						<prop name="TableOrder">0</prop>
					</obj>
					<obj name="item" class="SamplePropType" version="1">
						<prop name="name">ExtRef</prop>
						<prop name="PropClass">RQExtRefProp</prop>
						<prop name="IsChannelProperty">0</prop>
						<prop name="SelectorOrder">0</prop>
						<prop name="ShowInSelector">0</prop>
						<prop name="ShowInTable">0</prop>
						<prop name="TableOrder">0</prop>
					</obj>
					<obj name="item" class="SamplePropType" version="1">
						<prop name="name">Endpt External Experiment</prop>
						<prop name="PropClass">EndptGenoExtExp</prop>
						<prop name="IsChannelProperty">0</prop>
						<prop name="SelectorOrder">0</prop>
						<prop name="ShowInSelector">0</prop>
						<prop name="ShowInTable">0</prop>
						<prop name="TableOrder">0</prop>
					</obj>
				</list>
			</obj>
			<obj name="SamplePropTypes" class="PropertyTypeList" version="1">
				<list name="emlist" count="26">
					<obj name="item" class="SamplePosPropType" version="1">
						<prop name="name">Position</prop>
						<prop name="PropClass">GenSampleEditPosition</prop>
						<prop name="AnalysisClass">General</prop>
						<prop name="IsChannelProperty">0</prop>
						<prop name="SelectorOrder">0</prop>
						<prop name="ShowInSelector">0</prop>
						<prop name="ShowInTable">1</prop>
						<prop name="TableOrder">0</prop>
					</obj>
					<obj name="item" class="SamplePropType" version="1">
						<prop name="name">Color</prop>
						<prop name="PropClass">SamplePrefColor</prop>
						<prop name="AnalysisClass">General</prop>
						<prop name="IsChannelProperty">0</prop>
						<prop name="SelectorOrder">1</prop>
						<prop name="ShowInSelector">0</prop>
						<prop name="ShowInTable">1</prop>
						<prop name="TableOrder">1</prop>
					</obj>
					<obj name="item" class="SamplePropType" version="1">
						<prop name="name">Replicate of</prop>
						<prop name="PropClass">GenSampleEditReplicate</prop>
						<prop name="AnalysisClass">General</prop>
						<prop name="IsChannelProperty">0</prop>
						<prop name="SelectorOrder">2</prop>
						<prop name="ShowInSelector">0</prop>
						<prop name="ShowInTable">1</prop>
						<prop name="TableOrder">2</prop>
					</obj>
					<obj name="item" class="SamplePropType" version="1">
						<prop name="name">Sample Name</prop>
						<prop name="PropClass">GenSampleEditName</prop>
						<prop name="AnalysisClass">General</prop>
						<prop name="IsChannelProperty">0</prop>
						<prop name="SelectorOrder">3</prop>
						<prop name="ShowInSelector">1</prop>
						<prop name="ShowInTable">1</prop>
						<prop name="TableOrder">3</prop>
					</obj>
					<obj name="item" class="SamplePropType" version="1">
						<prop name="name">Subsets</prop>
						<prop name="PropClass">GenSampleEditSubset</prop>
						<prop name="AnalysisClass">General</prop>
						<prop name="IsChannelProperty">0</prop>
						<prop name="SelectorOrder">4</prop>
						<prop name="ShowInSelector">0</prop>
						<prop name="ShowInTable">0</prop>
						<prop name="TableOrder">4</prop>
					</obj>
					<obj name="item" class="SamplePropType" version="1">
						<prop name="name">Notes</prop>
						<prop name="PropClass">GenSampleEditNotes</prop>
						<prop name="AnalysisClass">General</prop>
						<prop name="IsChannelProperty">0</prop>
						<prop name="SelectorOrder">5</prop>
						<prop name="ShowInSelector">0</prop>
						<prop name="ShowInTable">0</prop>
						<prop name="TableOrder">5</prop>
					</obj>
					<obj name="item" class="SamplePropType" version="1">
						<prop name="name">Sample ID</prop>
						<prop name="PropClass">HTCSampleID</prop>
						<prop name="AnalysisClass">General</prop>
						<prop name="IsChannelProperty">0</prop>
						<prop name="SelectorOrder">6</prop>
						<prop name="ShowInSelector">0</prop>
						<prop name="ShowInTable">0</prop>
						<prop name="TableOrder">6</prop>
					</obj>
					<obj name="item" class="SamplePropType" version="1">
						<prop name="name">Sample Prep Notes</prop>
						<prop name="PropClass">HTCSamplePrepNotes</prop>
						<prop name="AnalysisClass">General</prop>
						<prop name="IsChannelProperty">0</prop>
						<prop name="SelectorOrder">7</prop>
						<prop name="ShowInSelector">0</prop>
						<prop name="ShowInTable">0</prop>
						<prop name="TableOrder">7</prop>
					</obj>
					<obj name="item" class="SamplePrefWidthType" version="1">
						<prop name="name">Width</prop>
						<prop name="PropClass">SamplePrefWidth</prop>
						<prop name="AnalysisClass">Sample preferences</prop>
						<prop name="IsChannelProperty">0</prop>
						<prop name="SelectorOrder">8</prop>
						<prop name="ShowInSelector">0</prop>
						<prop name="ShowInTable">0</prop>
						<prop name="TableOrder">8</prop>
					</obj>
					<obj name="item" class="SamplePrefLineStyleType" version="1">
						<prop name="name">Line Style</prop>
						<prop name="PropClass">SamplePrefLineStyle</prop>
						<prop name="AnalysisClass">Sample preferences</prop>
						<prop name="IsChannelProperty">0</prop>
						<prop name="SelectorOrder">9</prop>
						<prop name="ShowInSelector">0</prop>
						<prop name="ShowInTable">0</prop>
						<prop name="TableOrder">9</prop>
					</obj>
					<obj name="item" class="SamplePrefPointStyleType" version="1">
						<prop name="name">Point Style</prop>
						<prop name="PropClass">SamplePrefPointStyle</prop>
						<prop name="AnalysisClass">Sample preferences</prop>
						<prop name="IsChannelProperty">0</prop>
						<prop name="SelectorOrder">10</prop>
						<prop name="ShowInSelector">0</prop>
						<prop name="ShowInTable">0</prop>
						<prop name="TableOrder">10</prop>
					</obj>
					<obj name="item" class="SamplePropType" version="1">
						<prop name="name">Dominant Channel</prop>
						<prop name="PropClass">DominantChannelProp</prop>
						<prop name="AnalysisClass">Color Compensation Analysis</prop>
						<prop name="IsChannelProperty">0</prop>
						<prop name="SelectorOrder">11</prop>
						<prop name="ShowInSelector">0</prop>
						<prop name="ShowInTable">0</prop>
						<prop name="TableOrder">11</prop>
					</obj>
					<obj name="item" class="EndPtSampleTypePropertyType" version="1">
						<prop name="name">EndPt Sample Type</prop>
						<prop name="PropClass">GroupingSample</prop>
						<prop name="AnalysisClass">EndPtGenotyping</prop>
						<prop name="IsChannelProperty">0</prop>
						<prop name="SelectorOrder">12</prop>
						<prop name="ShowInSelector">0</prop>
						<prop name="ShowInTable">0</prop>
						<prop name="TableOrder">12</prop>
					</obj>
					<obj name="item" class="SamplePropType" version="1">
						<prop name="name">EndPt Genotype</prop>
						<prop name="PropClass">Genotype</prop>
						<prop name="AnalysisClass">EndPtGenotyping</prop>
						<prop name="IsChannelProperty">0</prop>
						<prop name="SelectorOrder">13</prop>
						<prop name="ShowInSelector">0</prop>
						<prop name="ShowInTable">0</prop>
						<prop name="TableOrder">13</prop>
					</obj>
					<obj name="item" class="SamplePropType" version="1">
						<prop name="name">Target Name</prop>
						<prop name="PropClass">TargetName</prop>
						<prop name="AnalysisClass">General</prop>
						<prop name="IsChannelProperty">1</prop>
						<prop name="SelectorOrder">14</prop>
						<prop name="ShowInSelector">0</prop>
						<prop name="ShowInTable">0</prop>
						<prop name="TableOrder">14</prop>
					</obj>
					<obj name="item" class="QuantSampleTypePropertyType" version="1">
						<prop name="name">Quantification Sample Type</prop>
						<prop name="PropClass">QuantSampleTypeProperty</prop>
						<prop name="AnalysisClass">Quantification Analysis</prop>
						<prop name="IsChannelProperty">1</prop>
						<prop name="SelectorOrder">15</prop>
						<prop name="ShowInSelector">0</prop>
						<prop name="ShowInTable">0</prop>
						<prop name="TableOrder">15</prop>
					</obj>
					<obj name="item" class="SamplePropType" version="1">
						<prop name="name">Concentration</prop>
						<prop name="PropClass">QuantConcProperty</prop>
						<prop name="AnalysisClass">Quantification Analysis</prop>
						<prop name="IsChannelProperty">1</prop>
						<prop name="SelectorOrder">16</prop>
						<prop name="ShowInSelector">0</prop>
						<prop name="ShowInTable">0</prop>
						<prop name="TableOrder">16</prop>
					</obj>
					<obj name="item" class="QuantCpType" version="1">
						<prop name="name">Cp Low</prop>
						<prop name="PropClass">QuantCpLowProp</prop>
						<prop name="AnalysisClass">Quantification Analysis</prop>
						<prop name="IsChannelProperty">1</prop>
						<prop name="SelectorOrder">17</prop>
						<prop name="ShowInSelector">0</prop>
						<prop name="ShowInTable">0</prop>
						<prop name="TableOrder">17</prop>
					</obj>
					<obj name="item" class="QuantCpType" version="1">
						<prop name="name">Cp High</prop>
						<prop name="PropClass">QuantCpHighProp</prop>
						<prop name="AnalysisClass">Quantification Analysis</prop>
						<prop name="IsChannelProperty">1</prop>
						<prop name="SelectorOrder">18</prop>
						<prop name="ShowInSelector">0</prop>
						<prop name="ShowInTable">0</prop>
						<prop name="TableOrder">18</prop>
					</obj>
					<obj name="item" class="GroupSampleTypePropertyType" version="1">
						<prop name="name">Melt Geno Sample Type</prop>
						<prop name="PropClass">GroupChannelTypeProp</prop>
						<prop name="AnalysisClass">Melt Geno</prop>
						<prop name="IsChannelProperty">1</prop>
						<prop name="SelectorOrder">19</prop>
						<prop name="ShowInSelector">0</prop>
						<prop name="ShowInTable">0</prop>
						<prop name="TableOrder">19</prop>
					</obj>
					<obj name="item" class="SamplePropType" version="1">
						<prop name="name">Melt Geno Genotype</prop>
						<prop name="PropClass">ChannelGenotype</prop>
						<prop name="AnalysisClass">Melt Geno</prop>
						<prop name="IsChannelProperty">1</prop>
						<prop name="SelectorOrder">20</prop>
						<prop name="ShowInSelector">0</prop>
						<prop name="ShowInTable">0</prop>
						<prop name="TableOrder">20</prop>
					</obj>
					<obj name="item" class="RQTargetPropertyType" version="1">
						<prop name="name">Target Type</prop>
						<prop name="PropClass">RQTargetProperty</prop>
						<prop name="AnalysisClass">Relative Quantification</prop>
						<prop name="IsChannelProperty">1</prop>
						<prop name="SelectorOrder">21</prop>
						<prop name="ShowInSelector">0</prop>
						<prop name="ShowInTable">0</prop>
						<prop name="TableOrder">21</prop>
					</obj>
					<obj name="item" class="RQSampleTargetPropertyType" version="1">
						<prop name="name">Combined Sample and Target Type</prop>
						<prop name="PropClass">RQSampleTargetProperty</prop>
						<prop name="AnalysisClass">Relative Quantification</prop>
						<prop name="IsChannelProperty">1</prop>
						<prop name="SelectorOrder">22</prop>
						<prop name="ShowInSelector">0</prop>
						<prop name="ShowInTable">0</prop>
						<prop name="TableOrder">22</prop>
					</obj>
					<obj name="item" class="SamplePropType" version="1">
						<prop name="name">Efficiency</prop>
						<prop name="PropClass">RQEffProp</prop>
						<prop name="AnalysisClass">Relative Quantification</prop>
						<prop name="IsChannelProperty">1</prop>
						<prop name="SelectorOrder">23</prop>
						<prop name="ShowInSelector">0</prop>
						<prop name="ShowInTable">0</prop>
						<prop name="TableOrder">23</prop>
					</obj>
					<obj name="item" class="GroupSampleTypePropertyTypeNoPos" version="1">
						<prop name="name">Scanning Sample Type</prop>
						<prop name="PropClass">GroupChannelTypeProp</prop>
						<prop name="AnalysisClass">Scanning</prop>
						<prop name="IsChannelProperty">1</prop>
						<prop name="SelectorOrder">24</prop>
						<prop name="ShowInSelector">0</prop>
						<prop name="ShowInTable">0</prop>
						<prop name="TableOrder">24</prop>
					</obj>
					<obj name="item" class="SamplePropType" version="1">
						<prop name="name">Scanning Genotype</prop>
						<prop name="PropClass">ChannelGenotype</prop>
						<prop name="AnalysisClass">Scanning</prop>
						<prop name="IsChannelProperty">1</prop>
						<prop name="SelectorOrder">25</prop>
						<prop name="ShowInSelector">0</prop>
						<prop name="ShowInTable">0</prop>
						<prop name="TableOrder">25</prop>
					</obj>
				</list>
			</obj>
			<obj name="SelectedChannels" class="TEMIntegerSet" version="1">
				<list name="Items" count="4">
					<prop name="Item">0</prop>
					<prop name="Item">1</prop>
					<prop name="Item">2</prop>
					<prop name="Item">3</prop>
				</list>
			</obj>
			<obj name="AnalysisProperties" class="ExpPropList" version="1">
				<list name="emlist" count="3">
					<obj name="PropertyObject" class="EndptGenoExtExp" version="3">
						<prop name="PropertyTypeName">Endpt External Experiment</prop>
					</obj>
					<obj name="PropertyObject" class="RQExtRefProp" version="3">
						<prop name="PropertyTypeName">ExtRef</prop>
						<prop name="RefExpProg">-1</prop>
					</obj>
					<obj name="PropertyObject" class="QuantUnitsProp" version="3">
						<prop name="PropertyTypeName">Units</prop>
					</obj>
				</list>
			</obj>
			<obj name="SampleInfoList" class="SamplePropInfoList" version="1">
				<list name="emlist" count="96">
					<obj name="item" class="SamplePropInfo" version="1">
						<obj name="ChannelProperties" class="ChanPropList" version="2">
							<obj name="ChannelProperties" class="EMList" version="1">
								<list name="emlist" count="4">
									<obj name="item" class="PropertyList" version="1">
										<list name="emlist" count="12">
											<obj name="PropertyObject" class="RQSampleTargetProperty" version="4">
												<prop name="PropertyTypeName">Combined Sample and Target Type</prop>
												<prop name="Position">0</prop>
												<prop name="IsDefault">0</prop>
												<obj name="ChannelProp" class="ChannelProperty" version="1">
													<prop name="ChannelIdx">0</prop>
												</obj>
											</obj>
											<obj name="PropertyObject" class="QuantConcProperty" version="4">
												<prop name="PropertyTypeName">Concentration</prop>
												<prop name="Position">0</prop>
												<prop name="IsDefault">1</prop>
												<prop name="Concentration">0</prop>
												<obj name="ChannelProp" class="ChannelProperty" version="1">
													<prop name="ChannelIdx">0</prop>
												</obj>
												<prop name="ReadOnly">1</prop>
											</obj>
											<obj name="PropertyObject" class="QuantCpHighProp" version="4">
												<prop name="PropertyTypeName">Cp High</prop>
												<prop name="Position">0</prop>
												<prop name="IsDefault">1</prop>
												<prop name="CpRangeHigh">0</prop>
												<obj name="ChannelProp" class="ChannelProperty" version="1">
													<prop name="ChannelIdx">0</prop>
												</obj>
												<prop name="ReadOnly">1</prop>
											</obj>
											<obj name="PropertyObject" class="QuantCpLowProp" version="4">
												<prop name="PropertyTypeName">Cp Low</prop>
												<prop name="Position">0</prop>
												<prop name="IsDefault">1</prop>
												<prop name="CpRangeLow">0</prop>
												<obj name="ChannelProp" class="ChannelProperty" version="1">
													<prop name="ChannelIdx">0</prop>
												</obj>
												<prop name="ReadOnly">1</prop>
											</obj>
											<obj name="PropertyObject" class="RQEffProp" version="4">
												<prop name="PropertyTypeName">Efficiency</prop>
												<prop name="Position">0</prop>
												<prop name="IsDefault">1</prop>
												<prop name="Efficiency">2</prop>
												<obj name="ChannelProp" class="ChannelProperty" version="1">
													<prop name="ChannelIdx">0</prop>
												</obj>
											</obj>
											<obj name="PropertyObject" class="ChannelGenotype" version="4">
												<prop name="PropertyTypeName">Melt Geno Genotype</prop>
												<prop name="Position">0</prop>
												<prop name="IsDefault">1</prop>
												<prop name="ReadOnly">1</prop>
												<obj name="ChannelProp" class="ChannelProperty" version="1">
													<prop name="ChannelIdx">0</prop>
												</obj>
											</obj>
											<obj name="PropertyObject" class="GroupChannelTypeProp" version="4">
												<prop name="PropertyTypeName">Melt Geno Sample Type</prop>
												<prop name="Position">0</prop>
												<prop name="IsDefault">0</prop>
												<prop name="GroupSampleType">mstUnknown</prop>
												<obj name="ChannelProp" class="ChannelProperty" version="1">
													<prop name="ChannelIdx">0</prop>
												</obj>
											</obj>
											<obj name="PropertyObject" class="QuantSampleTypeProperty" version="4">
												<prop name="PropertyTypeName">Quantification Sample Type</prop>
												<prop name="Position">0</prop>
												<prop name="IsDefault">0</prop>
												<prop name="SampleType">qsUnknown</prop>
												<obj name="ChannelProp" class="ChannelProperty" version="1">
													<prop name="ChannelIdx">0</prop>
												</obj>
											</obj>
											<obj name="PropertyObject" class="ChannelGenotype" version="4">
												<prop name="PropertyTypeName">Scanning Genotype</prop>
												<prop name="Position">0</prop>
												<prop name="IsDefault">1</prop>
												<prop name="ReadOnly">1</prop>
												<obj name="ChannelProp" class="ChannelProperty" version="1">
													<prop name="ChannelIdx">0</prop>
												</obj>
											</obj>
											<obj name="PropertyObject" class="GroupChannelTypeProp" version="4">
												<prop name="PropertyTypeName">Scanning Sample Type</prop>
												<prop name="Position">0</prop>
												<prop name="IsDefault">0</prop>
												<prop name="GroupSampleType">mstUnknown</prop>
												<obj name="ChannelProp" class="ChannelProperty" version="1">
													<prop name="ChannelIdx">0</prop>
												</obj>
											</obj>
											<obj name="PropertyObject" class="TargetName" version="4">
												<prop name="PropertyTypeName">Target Name</prop>
												<prop name="Position">0</prop>
												<prop name="IsDefault">1</prop>
												<obj name="ChannelProp" class="ChannelProperty" version="1">
													<prop name="ChannelIdx">0</prop>
												</obj>
											</obj>
											<obj name="PropertyObject" class="RQTargetProperty" version="4">
												<prop name="PropertyTypeName">Target Type</prop>
												<prop name="Position">0</prop>
												<prop name="IsDefault">0</prop>
												<prop name="TargetType">dtNone</prop>
												<obj name="ChannelProp" class="ChannelProperty" version="1">
													<prop name="ChannelIdx">0</prop>
												</obj>
											</obj>
										</list>
									</obj>
									<obj name="item" class="PropertyList" version="1">
										<list name="emlist" count="12">
											<obj name="PropertyObject" class="RQSampleTargetProperty" version="4">
												<prop name="PropertyTypeName">Combined Sample and Target Type</prop>
												<prop name="Position">0</prop>
												<prop name="IsDefault">0</prop>
												<obj name="ChannelProp" class="ChannelProperty" version="1">
													<prop name="ChannelIdx">1</prop>
												</obj>
											</obj>
											<obj name="PropertyObject" class="QuantConcProperty" version="4">
												<prop name="PropertyTypeName">Concentration</prop>
												<prop name="Position">0</prop>
												<prop name="IsDefault">1</prop>
												<prop name="Concentration">0</prop>
												<obj name="ChannelProp" class="ChannelProperty" version="1">
													<prop name="ChannelIdx">1</prop>
												</obj>
												<prop name="ReadOnly">1</prop>
											</obj>
											<obj name="PropertyObject" class="QuantCpHighProp" version="4">
												<prop name="PropertyTypeName">Cp High</prop>
												<prop name="Position">0</prop>
												<prop name="IsDefault">1</prop>
												<prop name="CpRangeHigh">0</prop>
												<obj name="ChannelProp" class="ChannelProperty" version="1">
													<prop name="ChannelIdx">1</prop>
												</obj>
												<prop name="ReadOnly">1</prop>
											</obj>
											<obj name="PropertyObject" class="QuantCpLowProp" version="4">
												<prop name="PropertyTypeName">Cp Low</prop>
												<prop name="Position">0</prop>
												<prop name="IsDefault">1</prop>
												<prop name="CpRangeLow">0</prop>
												<obj name="ChannelProp" class="ChannelProperty" version="1">
													<prop name="ChannelIdx">1</prop>
												</obj>
												<prop name="ReadOnly">1</prop>
											</obj>
											<obj name="PropertyObject" class="RQEffProp" version="4">
												<prop name="PropertyTypeName">Efficiency</prop>
												<prop name="Position">0</prop>
												<prop name="IsDefault">1</prop>
												<prop name="Efficiency">2</prop>
												<obj name="ChannelProp" class="ChannelProperty" version="1">
													<prop name="ChannelIdx">1</prop>
												</obj>
											</obj>
											<obj name="PropertyObject" class="ChannelGenotype" version="4">
												<prop name="PropertyTypeName">Melt Geno Genotype</prop>
												<prop name="Position">0</prop>
												<prop name="IsDefault">1</prop>
												<prop name="ReadOnly">1</prop>
												<obj name="ChannelProp" class="ChannelProperty" version="1">
													<prop name="ChannelIdx">1</prop>
												</obj>
											</obj>
											<obj name="PropertyObject" class="GroupChannelTypeProp" version="4">
												<prop name="PropertyTypeName">Melt Geno Sample Type</prop>
												<prop name="Position">0</prop>
												<prop name="IsDefault">0</prop>
												<prop name="GroupSampleType">mstUnknown</prop>
												<obj name="ChannelProp" class="ChannelProperty" version="1">
													<prop name="ChannelIdx">1</prop>
												</obj>
											</obj>
											<obj name="PropertyObject" class="QuantSampleTypeProperty" version="4">
												<prop name="PropertyTypeName">Quantification Sample Type</prop>
												<prop name="Position">0</prop>
												<prop name="IsDefault">0</prop>
												<prop name="SampleType">qsUnknown</prop>
												<obj name="ChannelProp" class="ChannelProperty" version="1">
													<prop name="ChannelIdx">1</prop>
												</obj>
											</obj>
											<obj name="PropertyObject" class="ChannelGenotype" version="4">
												<prop name="PropertyTypeName">Scanning Genotype</prop>
												<prop name="Position">0</prop>
												<prop name="IsDefault">1</prop>
												<prop name="ReadOnly">1</prop>
												<obj name="ChannelProp" class="ChannelProperty" version="1">
													<prop name="ChannelIdx">1</prop>
												</obj>
											</obj>
											<obj name="PropertyObject" class="GroupChannelTypeProp" version="4">
												<prop name="PropertyTypeName">Scanning Sample Type</prop>
												<prop name="Position">0</prop>
												<prop name="IsDefault">0</prop>
												<prop name="GroupSampleType">mstUnknown</prop>
												<obj name="ChannelProp" class="ChannelProperty" version="1">
													<prop name="ChannelIdx">1</prop>
												</obj>
											</obj>
											<obj name="PropertyObject" class="TargetName" version="4">
												<prop name="PropertyTypeName">Target Name</prop>
												<prop name="Position">0</prop>
												<prop name="IsDefault">1</prop>
												<obj name="ChannelProp" class="ChannelProperty" version="1">
													<prop name="ChannelIdx">1</prop>
												</obj>
											</obj>
											<obj name="PropertyObject" class="RQTargetProperty" version="4">
												<prop name="PropertyTypeName">Target Type</prop>
												<prop name="Position">0</prop>
												<prop name="IsDefault">0</prop>
												<prop name="TargetType">dtNone</prop>
												<obj name="ChannelProp" class="ChannelProperty" version="1">
													<prop name="ChannelIdx">1</prop>
												</obj>
											</obj>
										</list>
									</obj>
									<obj name="item" class="PropertyList" version="1">
										<list name="emlist" count="12">
											<obj name="PropertyObject" class="RQSampleTargetProperty" version="4">
												<prop name="PropertyTypeName">Combined Sample and Target Type</prop>
												<prop name="Position">0</prop>
												<prop name="IsDefault">0</prop>
												<obj name="ChannelProp" class="ChannelProperty" version="1">
													<prop name="ChannelIdx">2</prop>
												</obj>
											</obj>
											<obj name="PropertyObject" class="QuantConcProperty" version="4">
												<prop name="PropertyTypeName">Concentration</prop>
												<prop name="Position">0</prop>
												<prop name="IsDefault">1</prop>
												<prop name="Concentration">0</prop>
												<obj name="ChannelProp" class="ChannelProperty" version="1">
													<prop name="ChannelIdx">2</prop>
												</obj>
												<prop name="ReadOnly">1</prop>
											</obj>
											<obj name="PropertyObject" class="QuantCpHighProp" version="4">
												<prop name="PropertyTypeName">Cp High</prop>
												<prop name="Position">0</prop>
												<prop name="IsDefault">1</prop>
												<prop name="CpRangeHigh">0</prop>
												<obj name="ChannelProp" class="ChannelProperty" version="1">
													<prop name="ChannelIdx">2</prop>
												</obj>
												<prop name="ReadOnly">1</prop>
											</obj>
											<obj name="PropertyObject" class="QuantCpLowProp" version="4">
												<prop name="PropertyTypeName">Cp Low</prop>
												<prop name="Position">0</prop>
												<prop name="IsDefault">1</prop>
												<prop name="CpRangeLow">0</prop>
												<obj name="ChannelProp" class="ChannelProperty" version="1">
													<prop name="ChannelIdx">2</prop>
												</obj>
												<prop name="ReadOnly">1</prop>
											</obj>
											<obj name="PropertyObject" class="RQEffProp" version="4">
												<prop name="PropertyTypeName">Efficiency</prop>
												<prop name="Position">0</prop>
												<prop name="IsDefault">1</prop>
												<prop name="Efficiency">2</prop>
												<obj name="ChannelProp" class="ChannelProperty" version="1">
													<prop name="ChannelIdx">2</prop>
												</obj>
											</obj>
											<obj name="PropertyObject" class="ChannelGenotype" version="4">
												<prop name="PropertyTypeName">Melt Geno Genotype</prop>
												<prop name="Position">0</prop>
												<prop name="IsDefault">1</prop>
												<prop name="ReadOnly">1</prop>
												<obj name="ChannelProp" class="ChannelProperty" version="1">
													<prop name="ChannelIdx">2</prop>
												</obj>
											</obj>
											<obj name="PropertyObject" class="GroupChannelTypeProp" version="4">
												<prop name="PropertyTypeName">Melt Geno Sample Type</prop>
												<prop name="Position">0</prop>
												<prop name="IsDefault">0</prop>
												<prop name="GroupSampleType">mstUnknown</prop>
												<obj name="ChannelProp" class="ChannelProperty" version="1">
													<prop name="ChannelIdx">2</prop>
												</obj>
											</obj>
											<obj name="PropertyObject" class="QuantSampleTypeProperty" version="4">
												<prop name="PropertyTypeName">Quantification Sample Type</prop>
												<prop name="Position">0</prop>
												<prop name="IsDefault">0</prop>
												<prop name="SampleType">qsUnknown</prop>
												<obj name="ChannelProp" class="ChannelProperty" version="1">
													<prop name="ChannelIdx">2</prop>
												</obj>
											</obj>
											<obj name="PropertyObject" class="ChannelGenotype" version="4">
												<prop name="PropertyTypeName">Scanning Genotype</prop>
												<prop name="Position">0</prop>
												<prop name="IsDefault">1</prop>
												<prop name="ReadOnly">1</prop>
												<obj name="ChannelProp" class="ChannelProperty" version="1">
													<prop name="ChannelIdx">2</prop>
												</obj>
											</obj>
											<obj name="PropertyObject" class="GroupChannelTypeProp" version="4">
												<prop name="PropertyTypeName">Scanning Sample Type</prop>
												<prop name="Position">0</prop>
												<prop name="IsDefault">0</prop>
												<prop name="GroupSampleType">mstUnknown</prop>
												<obj name="ChannelProp" class="ChannelProperty" version="1">
													<prop name="ChannelIdx">2</prop>
												</obj>
											</obj>
											<obj name="PropertyObject" class="TargetName" version="4">
												<prop name="PropertyTypeName">Target Name</prop>
												<prop name="Position">0</prop>
												<prop name="IsDefault">1</prop>
												<obj name="ChannelProp" class="ChannelProperty" version="1">
													<prop name="ChannelIdx">2</prop>
												</obj>
											</obj>
											<obj name="PropertyObject" class="RQTargetProperty" version="4">
												<prop name="PropertyTypeName">Target Type</prop>
												<prop name="Position">0</prop>
												<prop name="IsDefault">0</prop>
												<prop name="TargetType">dtNone</prop>
												<obj name="ChannelProp" class="ChannelProperty" version="1">
													<prop name="ChannelIdx">2</prop>
												</obj>
											</obj>
										</list>
									</obj>
									<obj name="item" class="PropertyList" version="1">
										<list name="emlist" count="12">
											<obj name="PropertyObject" class="RQSampleTargetProperty" version="4">
												<prop name="PropertyTypeName">Combined Sample and Target Type</prop>
												<prop name="Position">0</prop>
												<prop name="IsDefault">0</prop>
												<obj name="ChannelProp" class="ChannelProperty" version="1">
													<prop name="ChannelIdx">3</prop>
												</obj>
											</obj>
											<obj name="PropertyObject" class="QuantConcProperty" version="4">
												<prop name="PropertyTypeName">Concentration</prop>
												<prop name="Position">0</prop>
												<prop name="IsDefault">1</prop>
												<prop name="Concentration">0</prop>
												<obj name="ChannelProp" class="ChannelProperty" version="1">
													<prop name="ChannelIdx">3</prop>
												</obj>
												<prop name="ReadOnly">1</prop>
											</obj>
											<obj name="PropertyObject" class="QuantCpHighProp" version="4">
												<prop name="PropertyTypeName">Cp High</prop>
												<prop name="Position">0</prop>
												<prop name="IsDefault">1</prop>
												<prop name="CpRangeHigh">0</prop>
												<obj name="ChannelProp" class="ChannelProperty" version="1">
													<prop name="ChannelIdx">3</prop>
												</obj>
												<prop name="ReadOnly">1</prop>
											</obj>
											<obj name="PropertyObject" class="QuantCpLowProp" version="4">
												<prop name="PropertyTypeName">Cp Low</prop>
												<prop name="Position">0</prop>
												<prop name="IsDefault">1</prop>
												<prop name="CpRangeLow">0</prop>
												<obj name="ChannelProp" class="ChannelProperty" version="1">
													<prop name="ChannelIdx">3</prop>
												</obj>
												<prop name="ReadOnly">1</prop>
											</obj>
											<obj name="PropertyObject" class="RQEffProp" version="4">
												<prop name="PropertyTypeName">Efficiency</prop>
												<prop name="Position">0</prop>
												<prop name="IsDefault">1</prop>
												<prop name="Efficiency">2</prop>
												<obj name="ChannelProp" class="ChannelProperty" version="1">
													<prop name="ChannelIdx">3</prop>
												</obj>
											</obj>
											<obj name="PropertyObject" class="ChannelGenotype" version="4">
												<prop name="PropertyTypeName">Melt Geno Genotype</prop>
												<prop name="Position">0</prop>
												<prop name="IsDefault">1</prop>
												<prop name="ReadOnly">1</prop>
												<obj name="ChannelProp" class="ChannelProperty" version="1">
													<prop name="ChannelIdx">3</prop>
												</obj>
											</obj>
											<obj name="PropertyObject" class="GroupChannelTypeProp" version="4">
												<prop name="PropertyTypeName">Melt Geno Sample Type</prop>
												<prop name="Position">0</prop>
												<prop name="IsDefault">0</prop>
												<prop name="GroupSampleType">mstUnknown</prop>
												<obj name="ChannelProp" class="ChannelProperty" version="1">
													<prop name="ChannelIdx">3</prop>
												</obj>
											</obj>
											<obj name="PropertyObject" class="QuantSampleTypeProperty" version="4">
												<prop name="PropertyTypeName">Quantification Sample Type</prop>
												<prop name="Position">0</prop>
												<prop name="IsDefault">0</prop>
												<prop name="SampleType">qsUnknown</prop>
												<obj name="ChannelProp" class="ChannelProperty" version="1">
													<prop name="ChannelIdx">3</prop>
												</obj>
											</obj>
											<obj name="PropertyObject" class="ChannelGenotype" version="4">
												<prop name="PropertyTypeName">Scanning Genotype</prop>
												<prop name="Position">0</prop>
												<prop name="IsDefault">1</prop>
												<prop name="ReadOnly">1</prop>
												<obj name="ChannelProp" class="ChannelProperty" version="1">
													<prop name="ChannelIdx">3</prop>
												</obj>
											</obj>
											<obj name="PropertyObject" class="GroupChannelTypeProp" version="4">
												<prop name="PropertyTypeName">Scanning Sample Type</prop>
												<prop name="Position">0</prop>
												<prop name="IsDefault">0</prop>
												<prop name="GroupSampleType">mstUnknown</prop>
												<obj name="ChannelProp" class="ChannelProperty" version="1">
													<prop name="ChannelIdx">3</prop>
												</obj>
											</obj>
											<obj name="PropertyObject" class="TargetName" version="4">
												<prop name="PropertyTypeName">Target Name</prop>
												<prop name="Position">0</prop>
												<prop name="IsDefault">1</prop>
												<obj name="ChannelProp" class="ChannelProperty" version="1">
													<prop name="ChannelIdx">3</prop>
												</obj>
											</obj>
											<obj name="PropertyObject" class="RQTargetProperty" version="4">
												<prop name="PropertyTypeName">Target Type</prop>
												<prop name="Position">0</prop>
												<prop name="IsDefault">0</prop>
												<prop name="TargetType">dtNone</prop>
												<obj name="ChannelProp" class="ChannelProperty" version="1">
													<prop name="ChannelIdx">3</prop>
												</obj>
											</obj>
										</list>
									</obj>
								</list>
							</obj>
						</obj>
						<prop name="ChannelPropertyCount">4</prop>
						<prop name="ContainerPosition">0</prop>
						<prop name="HasSampleProperties">1</prop>
						<obj name="SampleProperties" class="PropertyList" version="1">
							<list name="emlist" count="14">
								<obj name="PropertyObject" class="SamplePrefColor" version="4">
									<prop name="PropertyTypeName">Color</prop>
									<prop name="Position">0</prop>
									<prop name="IsDefault">0</prop>
									<prop name="Color">$00FF8000</prop>
								</obj>
								<obj name="PropertyObject" class="DominantChannelProp" version="4">
									<prop name="PropertyTypeName">Dominant Channel</prop>
									<prop name="Position">0</prop>
									<prop name="IsDefault">0</prop>
									<prop name="DominantChannel">0</prop>
								</obj>
								<obj name="PropertyObject" class="Genotype" version="4">
									<prop name="PropertyTypeName">EndPt Genotype</prop>
									<prop name="Position">0</prop>
									<prop name="IsDefault">1</prop>
									<prop name="ReadOnly">1</prop>
								</obj>
								<obj name="PropertyObject" class="GroupingSample" version="4">
									<prop name="PropertyTypeName">EndPt Sample Type</prop>
									<prop name="Position">0</prop>
									<prop name="IsDefault">0</prop>
									<prop name="GroupSampleType">mstUnknown</prop>
								</obj>
								<obj name="PropertyObject" class="SamplePrefLineStyle" version="4">
									<prop name="PropertyTypeName">Line Style</prop>
									<prop name="Position">0</prop>
									<prop name="IsDefault">0</prop>
									<prop name="LineStyle">psSolid</prop>
								</obj>
								<obj name="PropertyObject" class="GenSampleEditNotes" version="4">
									<prop name="PropertyTypeName">Notes</prop>
									<prop name="Position">0</prop>
									<prop name="IsDefault">1</prop>
								</obj>
								<obj name="PropertyObject" class="SamplePrefPointStyle" version="4">
									<prop name="PropertyTypeName">Point Style</prop>
									<prop name="Position">0</prop>
									<prop name="IsDefault">0</prop>
									<prop name="PointStyle">psNothing</prop>
								</obj>
								<obj name="PropertyObject" class="GenSampleEditPosition" version="4">
									<prop name="PropertyTypeName">Position</prop>
									<prop name="Position">0</prop>
									<prop name="IsDefault">1</prop>
								</obj>
								<obj name="PropertyObject" class="GenSampleEditReplicate" version="4">
									<prop name="PropertyTypeName">Replicate of</prop>
									<prop name="Position">0</prop>
									<prop name="IsDefault">1</prop>
									<prop name="ReplicateOf">-1</prop>
								</obj>
								<obj name="PropertyObject" class="HTCSampleID" version="4">
									<prop name="PropertyTypeName">Sample ID</prop>
									<prop name="Position">0</prop>
									<prop name="IsDefault">1</prop>
								</obj>
								<obj name="PropertyObject" class="GenSampleEditName" version="4">
									<prop name="PropertyTypeName">Sample Name</prop>
									<prop name="Position">0</prop>
									<prop name="IsDefault">1</prop>
									<prop name="name">Sample 1</prop>
								</obj>
								<obj name="PropertyObject" class="HTCSamplePrepNotes" version="4">
									<prop name="PropertyTypeName">Sample Prep Notes</prop>
									<prop name="Position">0</prop>
									<prop name="IsDefault">1</prop>
								</obj>
								<obj name="PropertyObject" class="GenSampleEditSubset" version="4">
									<prop name="PropertyTypeName">Subsets</prop>
									<prop name="Position">0</prop>
									<prop name="IsDefault">1</prop>
								</obj>
								<obj name="PropertyObject" class="SamplePrefWidth" version="5">
									<prop name="PropertyTypeName">Width</prop>
									<prop name="Position">0</prop>
									<prop name="IsDefault">1</prop>
									<prop name="Width">1</prop>
								</obj>
							</list>
						</obj>
					</obj>
					<obj name="item" class="SamplePropInfo" version="1">
						<obj name="ChannelProperties" class="ChanPropList" version="2">
							<obj name="ChannelProperties" class="EMList" version="1">
								<list name="emlist" count="4">
									<obj name="item" class="PropertyList" version="1">
										<list name="emlist" count="12">
											<obj name="PropertyObject" class="RQSampleTargetProperty" version="4">
												<prop name="PropertyTypeName">Combined Sample and Target Type</prop>
												<prop name="Position">1</prop>
												<prop name="IsDefault">0</prop>
												<obj name="ChannelProp" class="ChannelProperty" version="1">
													<prop name="ChannelIdx">0</prop>
												</obj>
											</obj>
											<obj name="PropertyObject" class="QuantConcProperty" version="4">
												<prop name="PropertyTypeName">Concentration</prop>
												<prop name="Position">1</prop>
												<prop name="IsDefault">1</prop>
												<prop name="Concentration">0</prop>
												<obj name="ChannelProp" class="ChannelProperty" version="1">
													<prop name="ChannelIdx">0</prop>
												</obj>
												<prop name="ReadOnly">1</prop>
											</obj>
											<obj name="PropertyObject" class="QuantCpHighProp" version="4">
												<prop name="PropertyTypeName">Cp High</prop>
												<prop name="Position">1</prop>
												<prop name="IsDefault">1</prop>
												<prop name="CpRangeHigh">0</prop>
												<obj name="ChannelProp" class="ChannelProperty" version="1">
													<prop name="ChannelIdx">0</prop>
												</obj>
												<prop name="ReadOnly">1</prop>
											</obj>
											<obj name="PropertyObject" class="QuantCpLowProp" version="4">
												<prop name="PropertyTypeName">Cp Low</prop>
												<prop name="Position">1</prop>
												<prop name="IsDefault">1</prop>
												<prop name="CpRangeLow">0</prop>
												<obj name="ChannelProp" class="ChannelProperty" version="1">
													<prop name="ChannelIdx">0</prop>
												</obj>
												<prop name="ReadOnly">1</prop>
											</obj>
											<obj name="PropertyObject" class="RQEffProp" version="4">
												<prop name="PropertyTypeName">Efficiency</prop>
												<prop name="Position">1</prop>
												<prop name="IsDefault">1</prop>
												<prop name="Efficiency">2</prop>
												<obj name="ChannelProp" class="ChannelProperty" version="1">
													<prop name="ChannelIdx">0</prop>
												</obj>
											</obj>
											<obj name="PropertyObject" class="ChannelGenotype" version="4">
												<prop name="PropertyTypeName">Melt Geno Genotype</prop>
												<prop name="Position">1</prop>
												<prop name="IsDefault">1</prop>
												<prop name="ReadOnly">1</prop>
												<obj name="ChannelProp" class="ChannelProperty" version="1">
													<prop name="ChannelIdx">0</prop>
												</obj>
											</obj>
											<obj name="PropertyObject" class="GroupChannelTypeProp" version="4">
												<prop name="PropertyTypeName">Melt Geno Sample Type</prop>
												<prop name="Position">1</prop>
												<prop name="IsDefault">0</prop>
												<prop name="GroupSampleType">mstUnknown</prop>
												<obj name="ChannelProp" class="ChannelProperty" version="1">
													<prop name="ChannelIdx">0</prop>
												</obj>
											</obj>
											<obj name="PropertyObject" class="QuantSampleTypeProperty" version="4">
												<prop name="PropertyTypeName">Quantification Sample Type</prop>
												<prop name="Position">1</prop>
												<prop name="IsDefault">0</prop>
												<prop name="SampleType">qsUnknown</prop>
												<obj name="ChannelProp" class="ChannelProperty" version="1">
													<prop name="ChannelIdx">0</prop>
												</obj>
											</obj>
											<obj name="PropertyObject" class="ChannelGenotype" version="4">
												<prop name="PropertyTypeName">Scanning Genotype</prop>
												<prop name="Position">1</prop>
												<prop name="IsDefault">1</prop>
												<prop name="ReadOnly">1</prop>
												<obj name="ChannelProp" class="ChannelProperty" version="1">
													<prop name="ChannelIdx">0</prop>
												</obj>
											</obj>
											<obj name="PropertyObject" class="GroupChannelTypeProp" version="4">
												<prop name="PropertyTypeName">Scanning Sample Type</prop>
												<prop name="Position">1</prop>
												<prop name="IsDefault">0</prop>
												<prop name="GroupSampleType">mstUnknown</prop>
												<obj name="ChannelProp" class="ChannelProperty" version="1">
													<prop name="ChannelIdx">0</prop>
												</obj>
											</obj>
											<obj name="PropertyObject" class="TargetName" version="4">
												<prop name="PropertyTypeName">Target Name</prop>
												<prop name="Position">1</prop>
												<prop name="IsDefault">1</prop>
												<obj name="ChannelProp" class="ChannelProperty" version="1">
													<prop name="ChannelIdx">0</prop>
												</obj>
											</obj>
											<obj name="PropertyObject" class="RQTargetProperty" version="4">
												<prop name="PropertyTypeName">Target Type</prop>
												<prop name="Position">1</prop>
												<prop name="IsDefault">0</prop>
												<prop name="TargetType">dtNone</prop>
												<obj name="ChannelProp" class="ChannelProperty" version="1">
													<prop name="ChannelIdx">0</prop>
												</obj>
											</obj>
										</list>
									</obj>
									<obj name="item" class="PropertyList" version="1">
										<list name="emlist" count="12">
											<obj name="PropertyObject" class="RQSampleTargetProperty" version="4">
												<prop name="PropertyTypeName">Combined Sample and Target Type</prop>
												<prop name="Position">1</prop>
												<prop name="IsDefault">0</prop>
												<obj name="ChannelProp" class="ChannelProperty" version="1">
													<prop name="ChannelIdx">1</prop>
												</obj>
											</obj>
											<obj name="PropertyObject" class="QuantConcProperty" version="4">
												<prop name="PropertyTypeName">Concentration</prop>
												<prop name="Position">1</prop>
												<prop name="IsDefault">1</prop>
												<prop name="Concentration">0</prop>
												<obj name="ChannelProp" class="ChannelProperty" version="1">
													<prop name="ChannelIdx">1</prop>
												</obj>
												<prop name="ReadOnly">1</prop>
											</obj>
											<obj name="PropertyObject" class="QuantCpHighProp" version="4">
												<prop name="PropertyTypeName">Cp High</prop>
												<prop name="Position">1</prop>
												<prop name="IsDefault">1</prop>
												<prop name="CpRangeHigh">0</prop>
												<obj name="ChannelProp" class="ChannelProperty" version="1">
													<prop name="ChannelIdx">1</prop>
												</obj>
												<prop name="ReadOnly">1</prop>
											</obj>
											<obj name="PropertyObject" class="QuantCpLowProp" version="4">
												<prop name="PropertyTypeName">Cp Low</prop>
												<prop name="Position">1</prop>
												<prop name="IsDefault">1</prop>
												<prop name="CpRangeLow">0</prop>
												<obj name="ChannelProp" class="ChannelProperty" version="1">
													<prop name="ChannelIdx">1</prop>
												</obj>
												<prop name="ReadOnly">1</prop>
											</obj>
											<obj name="PropertyObject" class="RQEffProp" version="4">
												<prop name="PropertyTypeName">Efficiency</prop>
												<prop name="Position">1</prop>
												<prop name="IsDefault">1</prop>
												<prop name="Efficiency">2</prop>
												<obj name="ChannelProp" class="ChannelProperty" version="1">
													<prop name="ChannelIdx">1</prop>
												</obj>
											</obj>
											<obj name="PropertyObject" class="ChannelGenotype" version="4">
												<prop name="PropertyTypeName">Melt Geno Genotype</prop>
												<prop name="Position">1</prop>
												<prop name="IsDefault">1</prop>
												<prop name="ReadOnly">1</prop>
												<obj name="ChannelProp" class="ChannelProperty" version="1">
													<prop name="ChannelIdx">1</prop>
												</obj>
											</obj>
											<obj name="PropertyObject" class="GroupChannelTypeProp" version="4">
												<prop name="PropertyTypeName">Melt Geno Sample Type</prop>
												<prop name="Position">1</prop>
												<prop name="IsDefault">0</prop>
												<prop name="GroupSampleType">mstUnknown</prop>
												<obj name="ChannelProp" class="ChannelProperty" version="1">
													<prop name="ChannelIdx">1</prop>
												</obj>
											</obj>
											<obj name="PropertyObject" class="QuantSampleTypeProperty" version="4">
												<prop name="PropertyTypeName">Quantification Sample Type</prop>
												<prop name="Position">1</prop>
												<prop name="IsDefault">0</prop>
												<prop name="SampleType">qsUnknown</prop>
												<obj name="ChannelProp" class="ChannelProperty" version="1">
													<prop name="ChannelIdx">1</prop>
												</obj>
											</obj>
											<obj name="PropertyObject" class="ChannelGenotype" version="4">
												<prop name="PropertyTypeName">Scanning Genotype</prop>
												<prop name="Position">1</prop>
												<prop name="IsDefault">1</prop>
												<prop name="ReadOnly">1</prop>
												<obj name="ChannelProp" class="ChannelProperty" version="1">
													<prop name="ChannelIdx">1</prop>
												</obj>
											</obj>
											<obj name="PropertyObject" class="GroupChannelTypeProp" version="4">
												<prop name="PropertyTypeName">Scanning Sample Type</prop>
												<prop name="Position">1</prop>
												<prop name="IsDefault">0</prop>
												<prop name="GroupSampleType">mstUnknown</prop>
												<obj name="ChannelProp" class="ChannelProperty" version="1">
													<prop name="ChannelIdx">1</prop>
												</obj>
											</obj>
											<obj name="PropertyObject" class="TargetName" version="4">
												<prop name="PropertyTypeName">Target Name</prop>
												<prop name="Position">1</prop>
												<prop name="IsDefault">1</prop>
												<obj name="ChannelProp" class="ChannelProperty" version="1">
													<prop name="ChannelIdx">1</prop>
												</obj>
											</obj>
											<obj name="PropertyObject" class="RQTargetProperty" version="4">
												<prop name="PropertyTypeName">Target Type</prop>
												<prop name="Position">1</prop>
												<prop name="IsDefault">0</prop>
												<prop name="TargetType">dtNone</prop>
												<obj name="ChannelProp" class="ChannelProperty" version="1">
													<prop name="ChannelIdx">1</prop>
												</obj>
											</obj>
										</list>
									</obj>
									<obj name="item" class="PropertyList" version="1">
										<list name="emlist" count="12">
											<obj name="PropertyObject" class="RQSampleTargetProperty" version="4">
												<prop name="PropertyTypeName">Combined Sample and Target Type</prop>
												<prop name="Position">1</prop>
												<prop name="IsDefault">0</prop>
												<obj name="ChannelProp" class="ChannelProperty" version="1">
													<prop name="ChannelIdx">2</prop>
												</obj>
											</obj>
											<obj name="PropertyObject" class="QuantConcProperty" version="4">
												<prop name="PropertyTypeName">Concentration</prop>
												<prop name="Position">1</prop>
												<prop name="IsDefault">1</prop>
												<prop name="Concentration">0</prop>
												<obj name="ChannelProp" class="ChannelProperty" version="1">
													<prop name="ChannelIdx">2</prop>
												</obj>
												<prop name="ReadOnly">1</prop>
											</obj>
											<obj name="PropertyObject" class="QuantCpHighProp" version="4">
												<prop name="PropertyTypeName">Cp High</prop>
												<prop name="Position">1</prop>
												<prop name="IsDefault">1</prop>
												<prop name="CpRangeHigh">0</prop>
												<obj name="ChannelProp" class="ChannelProperty" version="1">
													<prop name="ChannelIdx">2</prop>
												</obj>
												<prop name="ReadOnly">1</prop>
											</obj>
											<obj name="PropertyObject" class="QuantCpLowProp" version="4">
												<prop name="PropertyTypeName">Cp Low</prop>
												<prop name="Position">1</prop>
												<prop name="IsDefault">1</prop>
												<prop name="CpRangeLow">0</prop>
												<obj name="ChannelProp" class="ChannelProperty" version="1">
													<prop name="ChannelIdx">2</prop>
												</obj>
												<prop name="ReadOnly">1</prop>
											</obj>
											<obj name="PropertyObject" class="RQEffProp" version="4">
												<prop name="PropertyTypeName">Efficiency</prop>
												<prop name="Position">1</prop>
												<prop name="IsDefault">1</prop>
												<prop name="Efficiency">2</prop>
												<obj name="ChannelProp" class="ChannelProperty" version="1">
													<prop name="ChannelIdx">2</prop>
												</obj>
											</obj>
											<obj name="PropertyObject" class="ChannelGenotype" version="4">
												<prop name="PropertyTypeName">Melt Geno Genotype</prop>
												<prop name="Position">1</prop>
												<prop name="IsDefault">1</prop>
												<prop name="ReadOnly">1</prop>
												<obj name="ChannelProp" class="ChannelProperty" version="1">
													<prop name="ChannelIdx">2</prop>
												</obj>
											</obj>
											<obj name="PropertyObject" class="GroupChannelTypeProp" version="4">
												<prop name="PropertyTypeName">Melt Geno Sample Type</prop>
												<prop name="Position">1</prop>
												<prop name="IsDefault">0</prop>
												<prop name="GroupSampleType">mstUnknown</prop>
												<obj name="ChannelProp" class="ChannelProperty" version="1">
													<prop name="ChannelIdx">2</prop>
												</obj>
											</obj>
											<obj name="PropertyObject" class="QuantSampleTypeProperty" version="4">
												<prop name="PropertyTypeName">Quantification Sample Type</prop>
												<prop name="Position">1</prop>
												<prop name="IsDefault">0</prop>
												<prop name="SampleType">qsUnknown</prop>
												<obj name="ChannelProp" class="ChannelProperty" version="1">
													<prop name="ChannelIdx">2</prop>
												</obj>
											</obj>
											<obj name="PropertyObject" class="ChannelGenotype" version="4">
												<prop name="PropertyTypeName">Scanning Genotype</prop>
												<prop name="Position">1</prop>
												<prop name="IsDefault">1</prop>
												<prop name="ReadOnly">1</prop>
												<obj name="ChannelProp" class="ChannelProperty" version="1">
													<prop name="ChannelIdx">2</prop>
												</obj>
											</obj>
											<obj name="PropertyObject" class="GroupChannelTypeProp" version="4">
												<prop name="PropertyTypeName">Scanning Sample Type</prop>
												<prop name="Position">1</prop>
												<prop name="IsDefault">0</prop>
												<prop name="GroupSampleType">mstUnknown</prop>
												<obj name="ChannelProp" class="ChannelProperty" version="1">
													<prop name="ChannelIdx">2</prop>
												</obj>
											</obj>
											<obj name="PropertyObject" class="TargetName" version="4">
												<prop name="PropertyTypeName">Target Name</prop>
												<prop name="Position">1</prop>
												<prop name="IsDefault">1</prop>
												<obj name="ChannelProp" class="ChannelProperty" version="1">
													<prop name="ChannelIdx">2</prop>
												</obj>
											</obj>
											<obj name="PropertyObject" class="RQTargetProperty" version="4">
												<prop name="PropertyTypeName">Target Type</prop>
												<prop name="Position">1</prop>
												<prop name="IsDefault">0</prop>
												<prop name="TargetType">dtNone</prop>
												<obj name="ChannelProp" class="ChannelProperty" version="1">
													<prop name="ChannelIdx">2</prop>
												</obj>
											</obj>
										</list>
									</obj>
									<obj name="item" class="PropertyList" version="1">
										<list name="emlist" count="12">
											<obj name="PropertyObject" class="RQSampleTargetProperty" version="4">
												<prop name="PropertyTypeName">Combined Sample and Target Type</prop>
												<prop name="Position">1</prop>
												<prop name="IsDefault">0</prop>
												<obj name="ChannelProp" class="ChannelProperty" version="1">
													<prop name="ChannelIdx">3</prop>
												</obj>
											</obj>
											<obj name="PropertyObject" class="QuantConcProperty" version="4">
												<prop name="PropertyTypeName">Concentration</prop>
												<prop name="Position">1</prop>
												<prop name="IsDefault">1</prop>
												<prop name="Concentration">0</prop>
												<obj name="ChannelProp" class="ChannelProperty" version="1">
													<prop name="ChannelIdx">3</prop>
												</obj>
												<prop name="ReadOnly">1</prop>
											</obj>
											<obj name="PropertyObject" class="QuantCpHighProp" version="4">
												<prop name="PropertyTypeName">Cp High</prop>
												<prop name="Position">1</prop>
												<prop name="IsDefault">1</prop>
												<prop name="CpRangeHigh">0</prop>
												<obj name="ChannelProp" class="ChannelProperty" version="1">
													<prop name="ChannelIdx">3</prop>
												</obj>
												<prop name="ReadOnly">1</prop>
											</obj>
											<obj name="PropertyObject" class="QuantCpLowProp" version="4">
												<prop name="PropertyTypeName">Cp Low</prop>
												<prop name="Position">1</prop>
												<prop name="IsDefault">1</prop>
												<prop name="CpRangeLow">0</prop>
												<obj name="ChannelProp" class="ChannelProperty" version="1">
													<prop name="ChannelIdx">3</prop>
												</obj>
												<prop name="ReadOnly">1</prop>
											</obj>
											<obj name="PropertyObject" class="RQEffProp" version="4">
												<prop name="PropertyTypeName">Efficiency</prop>
												<prop name="Position">1</prop>
												<prop name="IsDefault">1</prop>
												<prop name="Efficiency">2</prop>
												<obj name="ChannelProp" class="ChannelProperty" version="1">
													<prop name="ChannelIdx">3</prop>
												</obj>
											</obj>
											<obj name="PropertyObject" class="ChannelGenotype" version="4">
												<prop name="PropertyTypeName">Melt Geno Genotype</prop>
												<prop name="Position">1</prop>
												<prop name="IsDefault">1</prop>
												<prop name="ReadOnly">1</prop>
												<obj name="ChannelProp" class="ChannelProperty" version="1">
													<prop name="ChannelIdx">3</prop>
												</obj>
											</obj>
											<obj name="PropertyObject" class="GroupChannelTypeProp" version="4">
												<prop name="PropertyTypeName">Melt Geno Sample Type</prop>
												<prop name="Position">1</prop>
												<prop name="IsDefault">0</prop>
												<prop name="GroupSampleType">mstUnknown</prop>
												<obj name="ChannelProp" class="ChannelProperty" version="1">
													<prop name="ChannelIdx">3</prop>
												</obj>
											</obj>
											<obj name="PropertyObject" class="QuantSampleTypeProperty" version="4">
												<prop name="PropertyTypeName">Quantification Sample Type</prop>
												<prop name="Position">1</prop>
												<prop name="IsDefault">0</prop>
												<prop name="SampleType">qsUnknown</prop>
												<obj name="ChannelProp" class="ChannelProperty" version="1">
													<prop name="ChannelIdx">3</prop>
												</obj>
											</obj>
											<obj name="PropertyObject" class="ChannelGenotype" version="4">
												<prop name="PropertyTypeName">Scanning Genotype</prop>
												<prop name="Position">1</prop>
												<prop name="IsDefault">1</prop>
												<prop name="ReadOnly">1</prop>
												<obj name="ChannelProp" class="ChannelProperty" version="1">
													<prop name="ChannelIdx">3</prop>
												</obj>
											</obj>
											<obj name="PropertyObject" class="GroupChannelTypeProp" version="4">
												<prop name="PropertyTypeName">Scanning Sample Type</prop>
												<prop name="Position">1</prop>
												<prop name="IsDefault">0</prop>
												<prop name="GroupSampleType">mstUnknown</prop>
												<obj name="ChannelProp" class="ChannelProperty" version="1">
													<prop name="ChannelIdx">3</prop>
												</obj>
											</obj>
											<obj name="PropertyObject" class="TargetName" version="4">
												<prop name="PropertyTypeName">Target Name</prop>
												<prop name="Position">1</prop>
												<prop name="IsDefault">1</prop>
												<obj name="ChannelProp" class="ChannelProperty" version="1">
													<prop name="ChannelIdx">3</prop>
												</obj>
											</obj>
											<obj name="PropertyObject" class="RQTargetProperty" version="4">
												<prop name="PropertyTypeName">Target Type</prop>
												<prop name="Position">1</prop>
												<prop name="IsDefault">0</prop>
												<prop name="TargetType">dtNone</prop>
												<obj name="ChannelProp" class="ChannelProperty" version="1">
													<prop name="ChannelIdx">3</prop>
												</obj>
											</obj>
										</list>
									</obj>
								</list>
							</obj>
						</obj>
						<prop name="ChannelPropertyCount">4</prop>
						<prop name="ContainerPosition">1</prop>
						<prop name="HasSampleProperties">1</prop>
						<obj name="SampleProperties" class="PropertyList" version="1">
							<list name="emlist" count="14">
								<obj name="PropertyObject" class="SamplePrefColor" version="4">
									<prop name="PropertyTypeName">Color</prop>
									<prop name="Position">1</prop>
									<prop name="IsDefault">0</prop>
									<prop name="Color">clRed</prop>
								</obj>
								<obj name="PropertyObject" class="DominantChannelProp" version="4">
									<prop name="PropertyTypeName">Dominant Channel</prop>
									<prop name="Position">1</prop>
									<prop name="IsDefault">0</prop>
									<prop name="DominantChannel">0</prop>
								</obj>
								<obj name="PropertyObject" class="Genotype" version="4">
									<prop name="PropertyTypeName">EndPt Genotype</prop>
									<prop name="Position">1</prop>
									<prop name="IsDefault">1</prop>
									<prop name="ReadOnly">1</prop>
								</obj>
								<obj name="PropertyObject" class="GroupingSample" version="4">
									<prop name="PropertyTypeName">EndPt Sample Type</prop>
									<prop name="Position">1</prop>
									<prop name="IsDefault">0</prop>
									<prop name="GroupSampleType">mstUnknown</prop>
								</obj>
								<obj name="PropertyObject" class="SamplePrefLineStyle" version="4">
									<prop name="PropertyTypeName">Line Style</prop>
									<prop name="Position">1</prop>
									<prop name="IsDefault">0</prop>
									<prop name="LineStyle">psSolid</prop>
								</obj>
								<obj name="PropertyObject" class="GenSampleEditNotes" version="4">
									<prop name="PropertyTypeName">Notes</prop>
									<prop name="Position">1</prop>
									<prop name="IsDefault">1</prop>
								</obj>
								<obj name="PropertyObject" class="SamplePrefPointStyle" version="4">
									<prop name="PropertyTypeName">Point Style</prop>
									<prop name="Position">1</prop>
									<prop name="IsDefault">0</prop>
									<prop name="PointStyle">psNothing</prop>
								</obj>
								<obj name="PropertyObject" class="GenSampleEditPosition" version="4">
									<prop name="PropertyTypeName">Position</prop>
									<prop name="Position">1</prop>
									<prop name="IsDefault">1</prop>
								</obj>
								<obj name="PropertyObject" class="GenSampleEditReplicate" version="4">
									<prop name="PropertyTypeName">Replicate of</prop>
									<prop name="Position">1</prop>
									<prop name="IsDefault">1</prop>
									<prop name="ReplicateOf">-1</prop>
								</obj>
								<obj name="PropertyObject" class="HTCSampleID" version="4">
									<prop name="PropertyTypeName">Sample ID</prop>
									<prop name="Position">1</prop>
									<prop name="IsDefault">1</prop>
								</obj>
								<obj name="PropertyObject" class="GenSampleEditName" version="4">
									<prop name="PropertyTypeName">Sample Name</prop>
									<prop name="Position">1</prop>
									<prop name="IsDefault">1</prop>
									<prop name="name">Sample 2</prop>
								</obj>
								<obj name="PropertyObject" class="HTCSamplePrepNotes" version="4">
									<prop name="PropertyTypeName">Sample Prep Notes</prop>
									<prop name="Position">1</prop>
									<prop name="IsDefault">1</prop>
								</obj>
								<obj name="PropertyObject" class="GenSampleEditSubset" version="4">
									<prop name="PropertyTypeName">Subsets</prop>
									<prop name="Position">1</prop>
									<prop name="IsDefault">1</prop>
								</obj>
								<obj name="PropertyObject" class="SamplePrefWidth" version="5">
									<prop name="PropertyTypeName">Width</prop>
									<prop name="Position">1</prop>
									<prop name="IsDefault">1</prop>
									<prop name="Width">1</prop>
								</obj>
							</list>
						</obj>
					</obj>
					<obj name="item" class="SamplePropInfo" version="1">
						<obj name="ChannelProperties" class="ChanPropList" version="2">
							<obj name="ChannelProperties" class="EMList" version="1">
								<list name="emlist" count="4">
									<obj name="item" class="PropertyList" version="1">
										<list name="emlist" count="12">
											<obj name="PropertyObject" class="RQSampleTargetProperty" version="4">
												<prop name="PropertyTypeName">Combined Sample and Target Type</prop>
												<prop name="Position">2</prop>
												<prop name="IsDefault">0</prop>
												<obj name="ChannelProp" class="ChannelProperty" version="1">
													<prop name="ChannelIdx">0</prop>
												</obj>
											</obj>
											<obj name="PropertyObject" class="QuantConcProperty" version="4">
												<prop name="PropertyTypeName">Concentration</prop>
												<prop name="Position">2</prop>
												<prop name="IsDefault">1</prop>
												<prop name="Concentration">0</prop>
												<obj name="ChannelProp" class="ChannelProperty" version="1">
													<prop name="ChannelIdx">0</prop>
												</obj>
												<prop name="ReadOnly">1</prop>
											</obj>
											<obj name="PropertyObject" class="QuantCpHighProp" version="4">
												<prop name="PropertyTypeName">Cp High</prop>
												<prop name="Position">2</prop>
												<prop name="IsDefault">1</prop>
												<prop name="CpRangeHigh">0</prop>
												<obj name="ChannelProp" class="ChannelProperty" version="1">
													<prop name="ChannelIdx">0</prop>
												</obj>
												<prop name="ReadOnly">1</prop>
											</obj>
											<obj name="PropertyObject" class="QuantCpLowProp" version="4">
												<prop name="PropertyTypeName">Cp Low</prop>
												<prop name="Position">2</prop>
												<prop name="IsDefault">1</prop>
												<prop name="CpRangeLow">0</prop>
												<obj name="ChannelProp" class="ChannelProperty" version="1">
													<prop name="ChannelIdx">0</prop>
												</obj>
												<prop name="ReadOnly">1</prop>
											</obj>
											<obj name="PropertyObject" class="RQEffProp" version="4">
												<prop name="PropertyTypeName">Efficiency</prop>
												<prop name="Position">2</prop>
												<prop name="IsDefault">1</prop>
												<prop name="Efficiency">2</prop>
												<obj name="ChannelProp" class="ChannelProperty" version="1">
													<prop name="ChannelIdx">0</prop>
												</obj>
											</obj>
											<obj name="PropertyObject" class="ChannelGenotype" version="4">
												<prop name="PropertyTypeName">Melt Geno Genotype</prop>
												<prop name="Position">2</prop>
												<prop name="IsDefault">1</prop>
												<prop name="ReadOnly">1</prop>
												<obj name="ChannelProp" class="ChannelProperty" version="1">
													<prop name="ChannelIdx">0</prop>
												</obj>
											</obj>
											<obj name="PropertyObject" class="GroupChannelTypeProp" version="4">
												<prop name="PropertyTypeName">Melt Geno Sample Type</prop>
												<prop name="Position">2</prop>
												<prop name="IsDefault">0</prop>
												<prop name="GroupSampleType">mstUnknown</prop>
												<obj name="ChannelProp" class="ChannelProperty" version="1">
													<prop name="ChannelIdx">0</prop>
												</obj>
											</obj>
											<obj name="PropertyObject" class="QuantSampleTypeProperty" version="4">
												<prop name="PropertyTypeName">Quantification Sample Type</prop>
												<prop name="Position">2</prop>
												<prop name="IsDefault">0</prop>
												<prop name="SampleType">qsUnknown</prop>
												<obj name="ChannelProp" class="ChannelProperty" version="1">
													<prop name="ChannelIdx">0</prop>
												</obj>
											</obj>
											<obj name="PropertyObject" class="ChannelGenotype" version="4">
												<prop name="PropertyTypeName">Scanning Genotype</prop>
												<prop name="Position">2</prop>
												<prop name="IsDefault">1</prop>
												<prop name="ReadOnly">1</prop>
												<obj name="ChannelProp" class="ChannelProperty" version="1">
													<prop name="ChannelIdx">0</prop>
												</obj>
											</obj>
											<obj name="PropertyObject" class="GroupChannelTypeProp" version="4">
												<prop name="PropertyTypeName">Scanning Sample Type</prop>
												<prop name="Position">2</prop>
												<prop name="IsDefault">0</prop>
												<prop name="GroupSampleType">mstUnknown</prop>
												<obj name="ChannelProp" class="ChannelProperty" version="1">
													<prop name="ChannelIdx">0</prop>
												</obj>
											</obj>
											<obj name="PropertyObject" class="TargetName" version="4">
												<prop name="PropertyTypeName">Target Name</prop>
												<prop name="Position">2</prop>
												<prop name="IsDefault">1</prop>
												<obj name="ChannelProp" class="ChannelProperty" version="1">
													<prop name="ChannelIdx">0</prop>
												</obj>
											</obj>
											<obj name="PropertyObject" class="RQTargetProperty" version="4">
												<prop name="PropertyTypeName">Target Type</prop>
												<prop name="Position">2</prop>
												<prop name="IsDefault">0</prop>
												<prop name="TargetType">dtNone</prop>
												<obj name="ChannelProp" class="ChannelProperty" version="1">
													<prop name="ChannelIdx">0</prop>
												</obj>
											</obj>
										</list>
									</obj>
									<obj name="item" class="PropertyList" version="1">
										<list name="emlist" count="12">
											<obj name="PropertyObject" class="RQSampleTargetProperty" version="4">
												<prop name="PropertyTypeName">Combined Sample and Target Type</prop>
												<prop name="Position">2</prop>
												<prop name="IsDefault">0</prop>
												<obj name="ChannelProp" class="ChannelProperty" version="1">
													<prop name="ChannelIdx">1</prop>
												</obj>
											</obj>
											<obj name="PropertyObject" class="QuantConcProperty" version="4">
												<prop name="PropertyTypeName">Concentration</prop>
												<prop name="Position">2</prop>
												<prop name="IsDefault">1</prop>
												<prop name="Concentration">0</prop>
												<obj name="ChannelProp" class="ChannelProperty" version="1">
													<prop name="ChannelIdx">1</prop>
												</obj>
												<prop name="ReadOnly">1</prop>
											</obj>
											<obj name="PropertyObject" class="QuantCpHighProp" version="4">
												<prop name="PropertyTypeName">Cp High</prop>
												<prop name="Position">2</prop>
												<prop name="IsDefault">1</prop>
												<prop name="CpRangeHigh">0</prop>
												<obj name="ChannelProp" class="ChannelProperty" version="1">
													<prop name="ChannelIdx">1</prop>
												</obj>
												<prop name="ReadOnly">1</prop>
											</obj>
											<obj name="PropertyObject" class="QuantCpLowProp" version="4">
												<prop name="PropertyTypeName">Cp Low</prop>
												<prop name="Position">2</prop>
												<prop name="IsDefault">1</prop>
												<prop name="CpRangeLow">0</prop>
												<obj name="ChannelProp" class="ChannelProperty" version="1">
													<prop name="ChannelIdx">1</prop>
												</obj>
												<prop name="ReadOnly">1</prop>
											</obj>
											<obj name="PropertyObject" class="RQEffProp" version="4">
												<prop name="PropertyTypeName">Efficiency</prop>
												<prop name="Position">2</prop>
												<prop name="IsDefault">1</prop>
												<prop name="Efficiency">2</prop>
												<obj name="ChannelProp" class="ChannelProperty" version="1">
													<prop name="ChannelIdx">1</prop>
												</obj>
											</obj>
											<obj name="PropertyObject" class="ChannelGenotype" version="4">
												<prop name="PropertyTypeName">Melt Geno Genotype</prop>
												<prop name="Position">2</prop>
												<prop name="IsDefault">1</prop>
												<prop name="ReadOnly">1</prop>
												<obj name="ChannelProp" class="ChannelProperty" version="1">
													<prop name="ChannelIdx">1</prop>
												</obj>
											</obj>
											<obj name="PropertyObject" class="GroupChannelTypeProp" version="4">
												<prop name="PropertyTypeName">Melt Geno Sample Type</prop>
												<prop name="Position">2</prop>
												<prop name="IsDefault">0</prop>
												<prop name="GroupSampleType">mstUnknown</prop>
												<obj name="ChannelProp" class="ChannelProperty" version="1">
													<prop name="ChannelIdx">1</prop>
												</obj>
											</obj>
											<obj name="PropertyObject" class="QuantSampleTypeProperty" version="4">
												<prop name="PropertyTypeName">Quantification Sample Type</prop>
												<prop name="Position">2</prop>
												<prop name="IsDefault">0</prop>
												<prop name="SampleType">qsUnknown</prop>
												<obj name="ChannelProp" class="ChannelProperty" version="1">
													<prop name="ChannelIdx">1</prop>
												</obj>
											</obj>
											<obj name="PropertyObject" class="ChannelGenotype" version="4">
												<prop name="PropertyTypeName">Scanning Genotype</prop>
												<prop name="Position">2</prop>
												<prop name="IsDefault">1</prop>
												<prop name="ReadOnly">1</prop>
												<obj name="ChannelProp" class="ChannelProperty" version="1">
													<prop name="ChannelIdx">1</prop>
												</obj>
											</obj>
											<obj name="PropertyObject" class="GroupChannelTypeProp" version="4">
												<prop name="PropertyTypeName">Scanning Sample Type</prop>
												<prop name="Position">2</prop>
												<prop name="IsDefault">0</prop>
												<prop name="GroupSampleType">mstUnknown</prop>
												<obj name="ChannelProp" class="ChannelProperty" version="1">
													<prop name="ChannelIdx">1</prop>
												</obj>
											</obj>
											<obj name="PropertyObject" class="TargetName" version="4">
												<prop name="PropertyTypeName">Target Name</prop>
												<prop name="Position">2</prop>
												<prop name="IsDefault">1</prop>
												<obj name="ChannelProp" class="ChannelProperty" version="1">
													<prop name="ChannelIdx">1</prop>
												</obj>
											</obj>
											<obj name="PropertyObject" class="RQTargetProperty" version="4">
												<prop name="PropertyTypeName">Target Type</prop>
												<prop name="Position">2</prop>
												<prop name="IsDefault">0</prop>
												<prop name="TargetType">dtNone</prop>
												<obj name="ChannelProp" class="ChannelProperty" version="1">
													<prop name="ChannelIdx">1</prop>
												</obj>
											</obj>
										</list>
									</obj>
									<obj name="item" class="PropertyList" version="1">
										<list name="emlist" count="12">
											<obj name="PropertyObject" class="RQSampleTargetProperty" version="4">
												<prop name="PropertyTypeName">Combined Sample and Target Type</prop>
												<prop name="Position">2</prop>
												<prop name="IsDefault">0</prop>
												<obj name="ChannelProp" class="ChannelProperty" version="1">
													<prop name="ChannelIdx">2</prop>
												</obj>
											</obj>
											<obj name="PropertyObject" class="QuantConcProperty" version="4">
												<prop name="PropertyTypeName">Concentration</prop>
												<prop name="Position">2</prop>
												<prop name="IsDefault">1</prop>
												<prop name="Concentration">0</prop>
												<obj name="ChannelProp" class="ChannelProperty" version="1">
													<prop name="ChannelIdx">2</prop>
												</obj>
												<prop name="ReadOnly">1</prop>
											</obj>
											<obj name="PropertyObject" class="QuantCpHighProp" version="4">
												<prop name="PropertyTypeName">Cp High</prop>
												<prop name="Position">2</prop>
												<prop name="IsDefault">1</prop>
												<prop name="CpRangeHigh">0</prop>
												<obj name="ChannelProp" class="ChannelProperty" version="1">
													<prop name="ChannelIdx">2</prop>
												</obj>
												<prop name="ReadOnly">1</prop>
											</obj>
											<obj name="PropertyObject" class="QuantCpLowProp" version="4">
												<prop name="PropertyTypeName">Cp Low</prop>
												<prop name="Position">2</prop>
												<prop name="IsDefault">1</prop>
												<prop name="CpRangeLow">0</prop>
												<obj name="ChannelProp" class="ChannelProperty" version="1">
													<prop name="ChannelIdx">2</prop>
												</obj>
												<prop name="ReadOnly">1</prop>
											</obj>
											<obj name="PropertyObject" class="RQEffProp" version="4">
												<prop name="PropertyTypeName">Efficiency</prop>
												<prop name="Position">2</prop>
												<prop name="IsDefault">1</prop>
												<prop name="Efficiency">2</prop>
												<obj name="ChannelProp" class="ChannelProperty" version="1">
													<prop name="ChannelIdx">2</prop>
												</obj>
											</obj>
											<obj name="PropertyObject" class="ChannelGenotype" version="4">
												<prop name="PropertyTypeName">Melt Geno Genotype</prop>
												<prop name="Position">2</prop>
												<prop name="IsDefault">1</prop>
												<prop name="ReadOnly">1</prop>
												<obj name="ChannelProp" class="ChannelProperty" version="1">
													<prop name="ChannelIdx">2</prop>
												</obj>
											</obj>
											<obj name="PropertyObject" class="GroupChannelTypeProp" version="4">
												<prop name="PropertyTypeName">Melt Geno Sample Type</prop>
												<prop name="Position">2</prop>
												<prop name="IsDefault">0</prop>
												<prop name="GroupSampleType">mstUnknown</prop>
												<obj name="ChannelProp" class="ChannelProperty" version="1">
													<prop name="ChannelIdx">2</prop>
												</obj>
											</obj>
											<obj name="PropertyObject" class="QuantSampleTypeProperty" version="4">
												<prop name="PropertyTypeName">Quantification Sample Type</prop>
												<prop name="Position">2</prop>
												<prop name="IsDefault">0</prop>
												<prop name="SampleType">qsUnknown</prop>
												<obj name="ChannelProp" class="ChannelProperty" version="1">
													<prop name="ChannelIdx">2</prop>
												</obj>
											</obj>
											<obj name="PropertyObject" class="ChannelGenotype" version="4">
												<prop name="PropertyTypeName">Scanning Genotype</prop>
												<prop name="Position">2</prop>
												<prop name="IsDefault">1</prop>
												<prop name="ReadOnly">1</prop>
												<obj name="ChannelProp" class="ChannelProperty" version="1">
													<prop name="ChannelIdx">2</prop>
												</obj>
											</obj>
											<obj name="PropertyObject" class="GroupChannelTypeProp" version="4">
												<prop name="PropertyTypeName">Scanning Sample Type</prop>
												<prop name="Position">2</prop>
												<prop name="IsDefault">0</prop>
												<prop name="GroupSampleType">mstUnknown</prop>
												<obj name="ChannelProp" class="ChannelProperty" version="1">
													<prop name="ChannelIdx">2</prop>
												</obj>
											</obj>
											<obj name="PropertyObject" class="TargetName" version="4">
												<prop name="PropertyTypeName">Target Name</prop>
												<prop name="Position">2</prop>
												<prop name="IsDefault">1</prop>
												<obj name="ChannelProp" class="ChannelProperty" version="1">
													<prop name="ChannelIdx">2</prop>
												</obj>
											</obj>
											<obj name="PropertyObject" class="RQTargetProperty" version="4">
												<prop name="PropertyTypeName">Target Type</prop>
												<prop name="Position">2</prop>
												<prop name="IsDefault">0</prop>
												<prop name="TargetType">dtNone</prop>
												<obj name="ChannelProp" class="ChannelProperty" version="1">
													<prop name="ChannelIdx">2</prop>
												</obj>
											</obj>
										</list>
									</obj>
									<obj name="item" class="PropertyList" version="1">
										<list name="emlist" count="12">
											<obj name="PropertyObject" class="RQSampleTargetProperty" version="4">
												<prop name="PropertyTypeName">Combined Sample and Target Type</prop>
												<prop name="Position">2</prop>
												<prop name="IsDefault">0</prop>
												<obj name="ChannelProp" class="ChannelProperty" version="1">
													<prop name="ChannelIdx">3</prop>
												</obj>
											</obj>
											<obj name="PropertyObject" class="QuantConcProperty" version="4">
												<prop name="PropertyTypeName">Concentration</prop>
												<prop name="Position">2</prop>
												<prop name="IsDefault">1</prop>
												<prop name="Concentration">0</prop>
												<obj name="ChannelProp" class="ChannelProperty" version="1">
													<prop name="ChannelIdx">3</prop>
												</obj>
												<prop name="ReadOnly">1</prop>
											</obj>
											<obj name="PropertyObject" class="QuantCpHighProp" version="4">
												<prop name="PropertyTypeName">Cp High</prop>
												<prop name="Position">2</prop>
												<prop name="IsDefault">1</prop>
												<prop name="CpRangeHigh">0</prop>
												<obj name="ChannelProp" class="ChannelProperty" version="1">
													<prop name="ChannelIdx">3</prop>
												</obj>
												<prop name="ReadOnly">1</prop>
											</obj>
											<obj name="PropertyObject" class="QuantCpLowProp" version="4">
												<prop name="PropertyTypeName">Cp Low</prop>
												<prop name="Position">2</prop>
												<prop name="IsDefault">1</prop>
												<prop name="CpRangeLow">0</prop>
												<obj name="ChannelProp" class="ChannelProperty" version="1">
													<prop name="ChannelIdx">3</prop>
												</obj>
												<prop name="ReadOnly">1</prop>
											</obj>
											<obj name="PropertyObject" class="RQEffProp" version="4">
												<prop name="PropertyTypeName">Efficiency</prop>
												<prop name="Position">2</prop>
												<prop name="IsDefault">1</prop>
												<prop name="Efficiency">2</prop>
												<obj name="ChannelProp" class="ChannelProperty" version="1">
													<prop name="ChannelIdx">3</prop>
												</obj>
											</obj>
											<obj name="PropertyObject" class="ChannelGenotype" version="4">
												<prop name="PropertyTypeName">Melt Geno Genotype</prop>
												<prop name="Position">2</prop>
												<prop name="IsDefault">1</prop>
												<prop name="ReadOnly">1</prop>
												<obj name="ChannelProp" class="ChannelProperty" version="1">
													<prop name="ChannelIdx">3</prop>
												</obj>
											</obj>
											<obj name="PropertyObject" class="GroupChannelTypeProp" version="4">
												<prop name="PropertyTypeName">Melt Geno Sample Type</prop>
												<prop name="Position">2</prop>
												<prop name="IsDefault">0</prop>
												<prop name="GroupSampleType">mstUnknown</prop>
												<obj name="ChannelProp" class="ChannelProperty" version="1">
													<prop name="ChannelIdx">3</prop>
												</obj>
											</obj>
											<obj name="PropertyObject" class="QuantSampleTypeProperty" version="4">
												<prop name="PropertyTypeName">Quantification Sample Type</prop>
												<prop name="Position">2</prop>
												<prop name="IsDefault">0</prop>
												<prop name="SampleType">qsUnknown</prop>
												<obj name="ChannelProp" class="ChannelProperty" version="1">
													<prop name="ChannelIdx">3</prop>
												</obj>
											</obj>
											<obj name="PropertyObject" class="ChannelGenotype" version="4">
												<prop name="PropertyTypeName">Scanning Genotype</prop>
												<prop name="Position">2</prop>
												<prop name="IsDefault">1</prop>
												<prop name="ReadOnly">1</prop>
												<obj name="ChannelProp" class="ChannelProperty" version="1">
													<prop name="ChannelIdx">3</prop>
												</obj>
											</obj>
											<obj name="PropertyObject" class="GroupChannelTypeProp" version="4">
												<prop name="PropertyTypeName">Scanning Sample Type</prop>
												<prop name="Position">2</prop>
												<prop name="IsDefault">0</prop>
												<prop name="GroupSampleType">mstUnknown</prop>
												<obj name="ChannelProp" class="ChannelProperty" version="1">
													<prop name="ChannelIdx">3</prop>
												</obj>
											</obj>
											<obj name="PropertyObject" class="TargetName" version="4">
												<prop name="PropertyTypeName">Target Name</prop>
												<prop name="Position">2</prop>
												<prop name="IsDefault">1</prop>
												<obj name="ChannelProp" class="ChannelProperty" version="1">
													<prop name="ChannelIdx">3</prop>
												</obj>
											</obj>
											<obj name="PropertyObject" class="RQTargetProperty" version="4">
												<prop name="PropertyTypeName">Target Type</prop>
												<prop name="Position">2</prop>
												<prop name="IsDefault">0</prop>
												<prop name="TargetType">dtNone</prop>
												<obj name="ChannelProp" class="ChannelProperty" version="1">
													<prop name="ChannelIdx">3</prop>
												</obj>
											</obj>
										</list>
									</obj>
								</list>
							</obj>
						</obj>
						<prop name="ChannelPropertyCount">4</prop>
						<prop name="ContainerPosition">2</prop>
						<prop name="HasSampleProperties">1</prop>
						<obj name="SampleProperties" class="PropertyList" version="1">
							<list name="emlist" count="14">
								<obj name="PropertyObject" class="SamplePrefColor" version="4">
									<prop name="PropertyTypeName">Color</prop>
									<prop name="Position">2</prop>
									<prop name="IsDefault">0</prop>
									<prop name="Color">$0030D700</prop>
								</obj>
								<obj name="PropertyObject" class="DominantChannelProp" version="4">
									<prop name="PropertyTypeName">Dominant Channel</prop>
									<prop name="Position">2</prop>
									<prop name="IsDefault">0</prop>
									<prop name="DominantChannel">0</prop>
								</obj>
								<obj name="PropertyObject" class="Genotype" version="4">
									<prop name="PropertyTypeName">EndPt Genotype</prop>
									<prop name="Position">2</prop>
									<prop name="IsDefault">1</prop>
									<prop name="ReadOnly">1</prop>
								</obj>
								<obj name="PropertyObject" class="GroupingSample" version="4">
									<prop name="PropertyTypeName">EndPt Sample Type</prop>
									<prop name="Position">2</prop>
									<prop name="IsDefault">0</prop>
									<prop name="GroupSampleType">mstUnknown</prop>
								</obj>
								<obj name="PropertyObject" class="SamplePrefLineStyle" version="4">
									<prop name="PropertyTypeName">Line Style</prop>
									<prop name="Position">2</prop>
									<prop name="IsDefault">0</prop>
									<prop name="LineStyle">psSolid</prop>
								</obj>
								<obj name="PropertyObject" class="GenSampleEditNotes" version="4">
									<prop name="PropertyTypeName">Notes</prop>
									<prop name="Position">2</prop>
									<prop name="IsDefault">1</prop>
								</obj>
								<obj name="PropertyObject" class="SamplePrefPointStyle" version="4">
									<prop name="PropertyTypeName">Point Style</prop>
									<prop name="Position">2</prop>
									<prop name="IsDefault">0</prop>
									<prop name="PointStyle">psNothing</prop>
								</obj>
								<obj name="PropertyObject" class="GenSampleEditPosition" version="4">
									<prop name="PropertyTypeName">Position</prop>
									<prop name="Position">2</prop>
									<prop name="IsDefault">1</prop>
								</obj>
								<obj name="PropertyObject" class="GenSampleEditReplicate" version="4">
									<prop name="PropertyTypeName">Replicate of</prop>
									<prop name="Position">2</prop>
									<prop name="IsDefault">1</prop>
									<prop name="ReplicateOf">-1</prop>
								</obj>
								<obj name="PropertyObject" class="HTCSampleID" version="4">
									<prop name="PropertyTypeName">Sample ID</prop>
									<prop name="Position">2</prop>
									<prop name="IsDefault">1</prop>
								</obj>
								<obj name="PropertyObject" class="GenSampleEditName" version="4">
									<prop name="PropertyTypeName">Sample Name</prop>
									<prop name="Position">2</prop>
									<prop name="IsDefault">1</prop>
									<prop name="name">Sample 3</prop>
								</obj>
								<obj name="PropertyObject" class="HTCSamplePrepNotes" version="4">
									<prop name="PropertyTypeName">Sample Prep Notes</prop>
									<prop name="Position">2</prop>
									<prop name="IsDefault">1</prop>
								</obj>
								<obj name="PropertyObject" class="GenSampleEditSubset" version="4">
									<prop name="PropertyTypeName">Subsets</prop>
									<prop name="Position">2</prop>
									<prop name="IsDefault">1</prop>
								</obj>
								<obj name="PropertyObject" class="SamplePrefWidth" version="5">
									<prop name="PropertyTypeName">Width</prop>
									<prop name="Position">2</prop>
									<prop name="IsDefault">1</prop>
									<prop name="Width">1</prop>
								</obj>
							</list>
						</obj>
					</obj>
					<obj name="item" class="SamplePropInfo" version="1">
						<obj name="ChannelProperties" class="ChanPropList" version="2">
							<obj name="ChannelProperties" class="EMList" version="1">
								<list name="emlist" count="4">
									<obj name="item" class="PropertyList" version="1">
										<list name="emlist" count="12">
											<obj name="PropertyObject" class="RQSampleTargetProperty" version="4">
												<prop name="PropertyTypeName">Combined Sample and Target Type</prop>
												<prop name="Position">3</prop>
												<prop name="IsDefault">0</prop>
												<obj name="ChannelProp" class="ChannelProperty" version="1">
													<prop name="ChannelIdx">0</prop>
												</obj>
											</obj>
											<obj name="PropertyObject" class="QuantConcProperty" version="4">
												<prop name="PropertyTypeName">Concentration</prop>
												<prop name="Position">3</prop>
												<prop name="IsDefault">1</prop>
												<prop name="Concentration">0</prop>
												<obj name="ChannelProp" class="ChannelProperty" version="1">
													<prop name="ChannelIdx">0</prop>
												</obj>
												<prop name="ReadOnly">1</prop>
											</obj>
											<obj name="PropertyObject" class="QuantCpHighProp" version="4">
												<prop name="PropertyTypeName">Cp High</prop>
												<prop name="Position">3</prop>
												<prop name="IsDefault">1</prop>
												<prop name="CpRangeHigh">0</prop>
												<obj name="ChannelProp" class="ChannelProperty" version="1">
													<prop name="ChannelIdx">0</prop>
												</obj>
												<prop name="ReadOnly">1</prop>
											</obj>
											<obj name="PropertyObject" class="QuantCpLowProp" version="4">
												<prop name="PropertyTypeName">Cp Low</prop>
												<prop name="Position">3</prop>
												<prop name="IsDefault">1</prop>
												<prop name="CpRangeLow">0</prop>
												<obj name="ChannelProp" class="ChannelProperty" version="1">
													<prop name="ChannelIdx">0</prop>
												</obj>
												<prop name="ReadOnly">1</prop>
											</obj>
											<obj name="PropertyObject" class="RQEffProp" version="4">
												<prop name="PropertyTypeName">Efficiency</prop>
												<prop name="Position">3</prop>
												<prop name="IsDefault">1</prop>
												<prop name="Efficiency">2</prop>
												<obj name="ChannelProp" class="ChannelProperty" version="1">
													<prop name="ChannelIdx">0</prop>
												</obj>
											</obj>
											<obj name="PropertyObject" class="ChannelGenotype" version="4">
												<prop name="PropertyTypeName">Melt Geno Genotype</prop>
												<prop name="Position">3</prop>
												<prop name="IsDefault">1</prop>
												<prop name="ReadOnly">1</prop>
												<obj name="ChannelProp" class="ChannelProperty" version="1">
													<prop name="ChannelIdx">0</prop>
												</obj>
											</obj>
											<obj name="PropertyObject" class="GroupChannelTypeProp" version="4">
												<prop name="PropertyTypeName">Melt Geno Sample Type</prop>
												<prop name="Position">3</prop>
												<prop name="IsDefault">0</prop>
												<prop name="GroupSampleType">mstUnknown</prop>
												<obj name="ChannelProp" class="ChannelProperty" version="1">
													<prop name="ChannelIdx">0</prop>
												</obj>
											</obj>
											<obj name="PropertyObject" class="QuantSampleTypeProperty" version="4">
												<prop name="PropertyTypeName">Quantification Sample Type</prop>
												<prop name="Position">3</prop>
												<prop name="IsDefault">0</prop>
												<prop name="SampleType">qsUnknown</prop>
												<obj name="ChannelProp" class="ChannelProperty" version="1">
													<prop name="ChannelIdx">0</prop>
												</obj>
											</obj>
											<obj name="PropertyObject" class="ChannelGenotype" version="4">
												<prop name="PropertyTypeName">Scanning Genotype</prop>
												<prop name="Position">3</prop>
												<prop name="IsDefault">1</prop>
												<prop name="ReadOnly">1</prop>
												<obj name="ChannelProp" class="ChannelProperty" version="1">
													<prop name="ChannelIdx">0</prop>
												</obj>
											</obj>
											<obj name="PropertyObject" class="GroupChannelTypeProp" version="4">
												<prop name="PropertyTypeName">Scanning Sample Type</prop>
												<prop name="Position">3</prop>
												<prop name="IsDefault">0</prop>
												<prop name="GroupSampleType">mstUnknown</prop>
												<obj name="ChannelProp" class="ChannelProperty" version="1">
													<prop name="ChannelIdx">0</prop>
												</obj>
											</obj>
											<obj name="PropertyObject" class="TargetName" version="4">
												<prop name="PropertyTypeName">Target Name</prop>
												<prop name="Position">3</prop>
												<prop name="IsDefault">1</prop>
												<obj name="ChannelProp" class="ChannelProperty" version="1">
													<prop name="ChannelIdx">0</prop>
												</obj>
											</obj>
											<obj name="PropertyObject" class="RQTargetProperty" version="4">
												<prop name="PropertyTypeName">Target Type</prop>
												<prop name="Position">3</prop>
												<prop name="IsDefault">0</prop>
												<prop name="TargetType">dtNone</prop>
												<obj name="ChannelProp" class="ChannelProperty" version="1">
													<prop name="ChannelIdx">0</prop>
												</obj>
											</obj>
										</list>
									</obj>
									<obj name="item" class="PropertyList" version="1">
										<list name="emlist" count="12">
											<obj name="PropertyObject" class="RQSampleTargetProperty" version="4">
												<prop name="PropertyTypeName">Combined Sample and Target Type</prop>
												<prop name="Position">3</prop>
												<prop name="IsDefault">0</prop>
												<obj name="ChannelProp" class="ChannelProperty" version="1">
													<prop name="ChannelIdx">1</prop>
												</obj>
											</obj>
											<obj name="PropertyObject" class="QuantConcProperty" version="4">
												<prop name="PropertyTypeName">Concentration</prop>
												<prop name="Position">3</prop>
												<prop name="IsDefault">1</prop>
												<prop name="Concentration">0</prop>
												<obj name="ChannelProp" class="ChannelProperty" version="1">
													<prop name="ChannelIdx">1</prop>
												</obj>
												<prop name="ReadOnly">1</prop>
											</obj>
											<obj name="PropertyObject" class="QuantCpHighProp" version="4">
												<prop name="PropertyTypeName">Cp High</prop>
												<prop name="Position">3</prop>
												<prop name="IsDefault">1</prop>
												<prop name="CpRangeHigh">0</prop>
												<obj name="ChannelProp" class="ChannelProperty" version="1">
													<prop name="ChannelIdx">1</prop>
												</obj>
												<prop name="ReadOnly">1</prop>
											</obj>
											<obj name="PropertyObject" class="QuantCpLowProp" version="4">
												<prop name="PropertyTypeName">Cp Low</prop>
												<prop name="Position">3</prop>
												<prop name="IsDefault">1</prop>
												<prop name="CpRangeLow">0</prop>
												<obj name="ChannelProp" class="ChannelProperty" version="1">
													<prop name="ChannelIdx">1</prop>
												</obj>
												<prop name="ReadOnly">1</prop>
											</obj>
											<obj name="PropertyObject" class="RQEffProp" version="4">
												<prop name="PropertyTypeName">Efficiency</prop>
												<prop name="Position">3</prop>
												<prop name="IsDefault">1</prop>
												<prop name="Efficiency">2</prop>
												<obj name="ChannelProp" class="ChannelProperty" version="1">
													<prop name="ChannelIdx">1</prop>
												</obj>
											</obj>
											<obj name="PropertyObject" class="ChannelGenotype" version="4">
												<prop name="PropertyTypeName">Melt Geno Genotype</prop>
												<prop name="Position">3</prop>
												<prop name="IsDefault">1</prop>
												<prop name="ReadOnly">1</prop>
												<obj name="ChannelProp" class="ChannelProperty" version="1">
													<prop name="ChannelIdx">1</prop>
												</obj>
											</obj>
											<obj name="PropertyObject" class="GroupChannelTypeProp" version="4">
												<prop name="PropertyTypeName">Melt Geno Sample Type</prop>
												<prop name="Position">3</prop>
												<prop name="IsDefault">0</prop>
												<prop name="GroupSampleType">mstUnknown</prop>
												<obj name="ChannelProp" class="ChannelProperty" version="1">
													<prop name="ChannelIdx">1</prop>
												</obj>
											</obj>
											<obj name="PropertyObject" class="QuantSampleTypeProperty" version="4">
												<prop name="PropertyTypeName">Quantification Sample Type</prop>
												<prop name="Position">3</prop>
												<prop name="IsDefault">0</prop>
												<prop name="SampleType">qsUnknown</prop>
												<obj name="ChannelProp" class="ChannelProperty" version="1">
													<prop name="ChannelIdx">1</prop>
												</obj>
											</obj>
											<obj name="PropertyObject" class="ChannelGenotype" version="4">
												<prop name="PropertyTypeName">Scanning Genotype</prop>
												<prop name="Position">3</prop>
												<prop name="IsDefault">1</prop>
												<prop name="ReadOnly">1</prop>
												<obj name="ChannelProp" class="ChannelProperty" version="1">
													<prop name="ChannelIdx">1</prop>
												</obj>
											</obj>
											<obj name="PropertyObject" class="GroupChannelTypeProp" version="4">
												<prop name="PropertyTypeName">Scanning Sample Type</prop>
												<prop name="Position">3</prop>
												<prop name="IsDefault">0</prop>
												<prop name="GroupSampleType">mstUnknown</prop>
												<obj name="ChannelProp" class="ChannelProperty" version="1">
													<prop name="ChannelIdx">1</prop>
												</obj>
											</obj>
											<obj name="PropertyObject" class="TargetName" version="4">
												<prop name="PropertyTypeName">Target Name</prop>
												<prop name="Position">3</prop>
												<prop name="IsDefault">1</prop>
												<obj name="ChannelProp" class="ChannelProperty" version="1">
													<prop name="ChannelIdx">1</prop>
												</obj>
											</obj>
											<obj name="PropertyObject" class="RQTargetProperty" version="4">
												<prop name="PropertyTypeName">Target Type</prop>
												<prop name="Position">3</prop>
												<prop name="IsDefault">0</prop>
												<prop name="TargetType">dtNone</prop>
												<obj name="ChannelProp" class="ChannelProperty" version="1">
													<prop name="ChannelIdx">1</prop>
												</obj>
											</obj>
										</list>
									</obj>
									<obj name="item" class="PropertyList" version="1">
										<list name="emlist" count="12">
											<obj name="PropertyObject" class="RQSampleTargetProperty" version="4">
												<prop name="PropertyTypeName">Combined Sample and Target Type</prop>
												<prop name="Position">3</prop>
												<prop name="IsDefault">0</prop>
												<obj name="ChannelProp" class="ChannelProperty" version="1">
													<prop name="ChannelIdx">2</prop>
												</obj>
											</obj>
											<obj name="PropertyObject" class="QuantConcProperty" version="4">
												<prop name="PropertyTypeName">Concentration</prop>
												<prop name="Position">3</prop>
												<prop name="IsDefault">1</prop>
												<prop name="Concentration">0</prop>
												<obj name="ChannelProp" class="ChannelProperty" version="1">
													<prop name="ChannelIdx">2</prop>
												</obj>
												<prop name="ReadOnly">1</prop>
											</obj>
											<obj name="PropertyObject" class="QuantCpHighProp" version="4">
												<prop name="PropertyTypeName">Cp High</prop>
												<prop name="Position">3</prop>
												<prop name="IsDefault">1</prop>
												<prop name="CpRangeHigh">0</prop>
												<obj name="ChannelProp" class="ChannelProperty" version="1">
													<prop name="ChannelIdx">2</prop>
												</obj>
												<prop name="ReadOnly">1</prop>
											</obj>
											<obj name="PropertyObject" class="QuantCpLowProp" version="4">
												<prop name="PropertyTypeName">Cp Low</prop>
												<prop name="Position">3</prop>
												<prop name="IsDefault">1</prop>
												<prop name="CpRangeLow">0</prop>
												<obj name="ChannelProp" class="ChannelProperty" version="1">
													<prop name="ChannelIdx">2</prop>
												</obj>
												<prop name="ReadOnly">1</prop>
											</obj>
											<obj name="PropertyObject" class="RQEffProp" version="4">
												<prop name="PropertyTypeName">Efficiency</prop>
												<prop name="Position">3</prop>
												<prop name="IsDefault">1</prop>
												<prop name="Efficiency">2</prop>
												<obj name="ChannelProp" class="ChannelProperty" version="1">
													<prop name="ChannelIdx">2</prop>
												</obj>
											</obj>
											<obj name="PropertyObject" class="ChannelGenotype" version="4">
												<prop name="PropertyTypeName">Melt Geno Genotype</prop>
												<prop name="Position">3</prop>
												<prop name="IsDefault">1</prop>
												<prop name="ReadOnly">1</prop>
												<obj name="ChannelProp" class="ChannelProperty" version="1">
													<prop name="ChannelIdx">2</prop>
												</obj>
											</obj>
											<obj name="PropertyObject" class="GroupChannelTypeProp" version="4">
												<prop name="PropertyTypeName">Melt Geno Sample Type</prop>
												<prop name="Position">3</prop>
												<prop name="IsDefault">0</prop>
												<prop name="GroupSampleType">mstUnknown</prop>
												<obj name="ChannelProp" class="ChannelProperty" version="1">
													<prop name="ChannelIdx">2</prop>
												</obj>
											</obj>
											<obj name="PropertyObject" class="QuantSampleTypeProperty" version="4">
												<prop name="PropertyTypeName">Quantification Sample Type</prop>
												<prop name="Position">3</prop>
												<prop name="IsDefault">0</prop>
												<prop name="SampleType">qsUnknown</prop>
												<obj name="ChannelProp" class="ChannelProperty" version="1">
													<prop name="ChannelIdx">2</prop>
												</obj>
											</obj>
											<obj name="PropertyObject" class="ChannelGenotype" version="4">
												<prop name="PropertyTypeName">Scanning Genotype</prop>
												<prop name="Position">3</prop>
												<prop name="IsDefault">1</prop>
												<prop name="ReadOnly">1</prop>
												<obj name="ChannelProp" class="ChannelProperty" version="1">
													<prop name="ChannelIdx">2</prop>
												</obj>
											</obj>
											<obj name="PropertyObject" class="GroupChannelTypeProp" version="4">
												<prop name="PropertyTypeName">Scanning Sample Type</prop>
												<prop name="Position">3</prop>
												<prop name="IsDefault">0</prop>
												<prop name="GroupSampleType">mstUnknown</prop>
												<obj name="ChannelProp" class="ChannelProperty" version="1">
													<prop name="ChannelIdx">2</prop>
												</obj>
											</obj>
											<obj name="PropertyObject" class="TargetName" version="4">
												<prop name="PropertyTypeName">Target Name</prop>
												<prop name="Position">3</prop>
												<prop name="IsDefault">1</prop>
												<obj name="ChannelProp" class="ChannelProperty" version="1">
													<prop name="ChannelIdx">2</prop>
												</obj>
											</obj>
											<obj name="PropertyObject" class="RQTargetProperty" version="4">
												<prop name="PropertyTypeName">Target Type</prop>
												<prop name="Position">3</prop>
												<prop name="IsDefault">0</prop>
												<prop name="TargetType">dtNone</prop>
												<obj name="ChannelProp" class="ChannelProperty" version="1">
													<prop name="ChannelIdx">2</prop>
												</obj>
											</obj>
										</list>
									</obj>
									<obj name="item" class="PropertyList" version="1">
										<list name="emlist" count="12">
											<obj name="PropertyObject" class="RQSampleTargetProperty" version="4">
												<prop name="PropertyTypeName">Combined Sample and Target Type</prop>
												<prop name="Position">3</prop>
												<prop name="IsDefault">0</prop>
												<obj name="ChannelProp" class="ChannelProperty" version="1">
													<prop name="ChannelIdx">3</prop>
												</obj>
											</obj>
											<obj name="PropertyObject" class="QuantConcProperty" version="4">
												<prop name="PropertyTypeName">Concentration</prop>
												<prop name="Position">3</prop>
												<prop name="IsDefault">1</prop>
												<prop name="Concentration">0</prop>
												<obj name="ChannelProp" class="ChannelProperty" version="1">
													<prop name="ChannelIdx">3</prop>
												</obj>
												<prop name="ReadOnly">1</prop>
											</obj>
											<obj name="PropertyObject" class="QuantCpHighProp" version="4">
												<prop name="PropertyTypeName">Cp High</prop>
												<prop name="Position">3</prop>
												<prop name="IsDefault">1</prop>
												<prop name="CpRangeHigh">0</prop>
												<obj name="ChannelProp" class="ChannelProperty" version="1">
													<prop name="ChannelIdx">3</prop>
												</obj>
												<prop name="ReadOnly">1</prop>
											</obj>
											<obj name="PropertyObject" class="QuantCpLowProp" version="4">
												<prop name="PropertyTypeName">Cp Low</prop>
												<prop name="Position">3</prop>
												<prop name="IsDefault">1</prop>
												<prop name="CpRangeLow">0</prop>
												<obj name="ChannelProp" class="ChannelProperty" version="1">
													<prop name="ChannelIdx">3</prop>
												</obj>
												<prop name="ReadOnly">1</prop>
											</obj>
											<obj name="PropertyObject" class="RQEffProp" version="4">
												<prop name="PropertyTypeName">Efficiency</prop>
												<prop name="Position">3</prop>
												<prop name="IsDefault">1</prop>
												<prop name="Efficiency">2</prop>
												<obj name="ChannelProp" class="ChannelProperty" version="1">
													<prop name="ChannelIdx">3</prop>
												</obj>
											</obj>
											<obj name="PropertyObject" class="ChannelGenotype" version="4">
												<prop name="PropertyTypeName">Melt Geno Genotype</prop>
												<prop name="Position">3</prop>
												<prop name="IsDefault">1</prop>
												<prop name="ReadOnly">1</prop>
												<obj name="ChannelProp" class="ChannelProperty" version="1">
													<prop name="ChannelIdx">3</prop>
												</obj>
											</obj>
											<obj name="PropertyObject" class="GroupChannelTypeProp" version="4">
												<prop name="PropertyTypeName">Melt Geno Sample Type</prop>
												<prop name="Position">3</prop>
												<prop name="IsDefault">0</prop>
												<prop name="GroupSampleType">mstUnknown</prop>
												<obj name="ChannelProp" class="ChannelProperty" version="1">
													<prop name="ChannelIdx">3</prop>
												</obj>
											</obj>
											<obj name="PropertyObject" class="QuantSampleTypeProperty" version="4">
												<prop name="PropertyTypeName">Quantification Sample Type</prop>
												<prop name="Position">3</prop>
												<prop name="IsDefault">0</prop>
												<prop name="SampleType">qsUnknown</prop>
												<obj name="ChannelProp" class="ChannelProperty" version="1">
													<prop name="ChannelIdx">3</prop>
												</obj>
											</obj>
											<obj name="PropertyObject" class="ChannelGenotype" version="4">
												<prop name="PropertyTypeName">Scanning Genotype</prop>
												<prop name="Position">3</prop>
												<prop name="IsDefault">1</prop>
												<prop name="ReadOnly">1</prop>
												<obj name="ChannelProp" class="ChannelProperty" version="1">
													<prop name="ChannelIdx">3</prop>
												</obj>
											</obj>
											<obj name="PropertyObject" class="GroupChannelTypeProp" version="4">
												<prop name="PropertyTypeName">Scanning Sample Type</prop>
												<prop name="Position">3</prop>
												<prop name="IsDefault">0</prop>
												<prop name="GroupSampleType">mstUnknown</prop>
												<obj name="ChannelProp" class="ChannelProperty" version="1">
													<prop name="ChannelIdx">3</prop>
												</obj>
											</obj>
											<obj name="PropertyObject" class="TargetName" version="4">
												<prop name="PropertyTypeName">Target Name</prop>
												<prop name="Position">3</prop>
												<prop name="IsDefault">1</prop>
												<obj name="ChannelProp" class="ChannelProperty" version="1">
													<prop name="ChannelIdx">3</prop>
												</obj>
											</obj>
											<obj name="PropertyObject" class="RQTargetProperty" version="4">
												<prop name="PropertyTypeName">Target Type</prop>
												<prop name="Position">3</prop>
												<prop name="IsDefault">0</prop>
												<prop name="TargetType">dtNone</prop>
												<obj name="ChannelProp" class="ChannelProperty" version="1">
													<prop name="ChannelIdx">3</prop>
												</obj>
											</obj>
										</list>
									</obj>
								</list>
							</obj>
						</obj>
						<prop name="ChannelPropertyCount">4</prop>
						<prop name="ContainerPosition">3</prop>
						<prop name="HasSampleProperties">1</prop>
						<obj name="SampleProperties" class="PropertyList" version="1">
							<list name="emlist" count="14">
								<obj name="PropertyObject" class="SamplePrefColor" version="4">
									<prop name="PropertyTypeName">Color</prop>
									<prop name="Position">3</prop>
									<prop name="IsDefault">0</prop>
									<prop name="Color">clFuchsia</prop>
								</obj>
								<obj name="PropertyObject" class="DominantChannelProp" version="4">
									<prop name="PropertyTypeName">Dominant Channel</prop>
									<prop name="Position">3</prop>
									<prop name="IsDefault">0</prop>
									<prop name="DominantChannel">0</prop>
								</obj>
								<obj name="PropertyObject" class="Genotype" version="4">
									<prop name="PropertyTypeName">EndPt Genotype</prop>
									<prop name="Position">3</prop>
									<prop name="IsDefault">1</prop>
									<prop name="ReadOnly">1</prop>
								</obj>
								<obj name="PropertyObject" class="GroupingSample" version="4">
									<prop name="PropertyTypeName">EndPt Sample Type</prop>
									<prop name="Position">3</prop>
									<prop name="IsDefault">0</prop>
									<prop name="GroupSampleType">mstUnknown</prop>
								</obj>
								<obj name="PropertyObject" class="SamplePrefLineStyle" version="4">
									<prop name="PropertyTypeName">Line Style</prop>
									<prop name="Position">3</prop>
									<prop name="IsDefault">0</prop>
									<prop name="LineStyle">psSolid</prop>
								</obj>
								<obj name="PropertyObject" class="GenSampleEditNotes" version="4">
									<prop name="PropertyTypeName">Notes</prop>
									<prop name="Position">3</prop>
									<prop name="IsDefault">1</prop>
								</obj>
								<obj name="PropertyObject" class="SamplePrefPointStyle" version="4">
									<prop name="PropertyTypeName">Point Style</prop>
									<prop name="Position">3</prop>
									<prop name="IsDefault">0</prop>
									<prop name="PointStyle">psNothing</prop>
								</obj>
								<obj name="PropertyObject" class="GenSampleEditPosition" version="4">
									<prop name="PropertyTypeName">Position</prop>
									<prop name="Position">3</prop>
									<prop name="IsDefault">1</prop>
								</obj>
								<obj name="PropertyObject" class="GenSampleEditReplicate" version="4">
									<prop name="PropertyTypeName">Replicate of</prop>
									<prop name="Position">3</prop>
									<prop name="IsDefault">1</prop>
									<prop name="ReplicateOf">-1</prop>
								</obj>
								<obj name="PropertyObject" class="HTCSampleID" version="4">
									<prop name="PropertyTypeName">Sample ID</prop>
									<prop name="Position">3</prop>
									<prop name="IsDefault">1</prop>
								</obj>
								<obj name="PropertyObject" class="GenSampleEditName" version="4">
									<prop name="PropertyTypeName">Sample Name</prop>
									<prop name="Position">3</prop>
									<prop name="IsDefault">1</prop>
									<prop name="name">Sample 4</prop>
								</obj>
								<obj name="PropertyObject" class="HTCSamplePrepNotes" version="4">
									<prop name="PropertyTypeName">Sample Prep Notes</prop>
									<prop name="Position">3</prop>
									<prop name="IsDefault">1</prop>
								</obj>
								<obj name="PropertyObject" class="GenSampleEditSubset" version="4">
									<prop name="PropertyTypeName">Subsets</prop>
									<prop name="Position">3</prop>
									<prop name="IsDefault">1</prop>
								</obj>
								<obj name="PropertyObject" class="SamplePrefWidth" version="5">
									<prop name="PropertyTypeName">Width</prop>
									<prop name="Position">3</prop>
									<prop name="IsDefault">1</prop>
									<prop name="Width">1</prop>
								</obj>
							</list>
						</obj>
					</obj>
					<obj name="item" class="SamplePropInfo" version="1">
						<obj name="ChannelProperties" class="ChanPropList" version="2">
							<obj name="ChannelProperties" class="EMList" version="1">
								<list name="emlist" count="4">
									<obj name="item" class="PropertyList" version="1">
										<list name="emlist" count="12">
											<obj name="PropertyObject" class="RQSampleTargetProperty" version="4">
												<prop name="PropertyTypeName">Combined Sample and Target Type</prop>
												<prop name="Position">4</prop>
												<prop name="IsDefault">0</prop>
												<obj name="ChannelProp" class="ChannelProperty" version="1">
													<prop name="ChannelIdx">0</prop>
												</obj>
											</obj>
											<obj name="PropertyObject" class="QuantConcProperty" version="4">
												<prop name="PropertyTypeName">Concentration</prop>
												<prop name="Position">4</prop>
												<prop name="IsDefault">1</prop>
												<prop name="Concentration">0</prop>
												<obj name="ChannelProp" class="ChannelProperty" version="1">
													<prop name="ChannelIdx">0</prop>
												</obj>
												<prop name="ReadOnly">1</prop>
											</obj>
											<obj name="PropertyObject" class="QuantCpHighProp" version="4">
												<prop name="PropertyTypeName">Cp High</prop>
												<prop name="Position">4</prop>
												<prop name="IsDefault">1</prop>
												<prop name="CpRangeHigh">0</prop>
												<obj name="ChannelProp" class="ChannelProperty" version="1">
													<prop name="ChannelIdx">0</prop>
												</obj>
												<prop name="ReadOnly">1</prop>
											</obj>
											<obj name="PropertyObject" class="QuantCpLowProp" version="4">
												<prop name="PropertyTypeName">Cp Low</prop>
												<prop name="Position">4</prop>
												<prop name="IsDefault">1</prop>
												<prop name="CpRangeLow">0</prop>
												<obj name="ChannelProp" class="ChannelProperty" version="1">
													<prop name="ChannelIdx">0</prop>
												</obj>
												<prop name="ReadOnly">1</prop>
											</obj>
											<obj name="PropertyObject" class="RQEffProp" version="4">
												<prop name="PropertyTypeName">Efficiency</prop>
												<prop name="Position">4</prop>
												<prop name="IsDefault">1</prop>
												<prop name="Efficiency">2</prop>
												<obj name="ChannelProp" class="ChannelProperty" version="1">
													<prop name="ChannelIdx">0</prop>
												</obj>
											</obj>
											<obj name="PropertyObject" class="ChannelGenotype" version="4">
												<prop name="PropertyTypeName">Melt Geno Genotype</prop>
												<prop name="Position">4</prop>
												<prop name="IsDefault">1</prop>
												<prop name="ReadOnly">1</prop>
												<obj name="ChannelProp" class="ChannelProperty" version="1">
													<prop name="ChannelIdx">0</prop>
												</obj>
											</obj>
											<obj name="PropertyObject" class="GroupChannelTypeProp" version="4">
												<prop name="PropertyTypeName">Melt Geno Sample Type</prop>
												<prop name="Position">4</prop>
												<prop name="IsDefault">0</prop>
												<prop name="GroupSampleType">mstUnknown</prop>
												<obj name="ChannelProp" class="ChannelProperty" version="1">
													<prop name="ChannelIdx">0</prop>
												</obj>
											</obj>
											<obj name="PropertyObject" class="QuantSampleTypeProperty" version="4">
												<prop name="PropertyTypeName">Quantification Sample Type</prop>
												<prop name="Position">4</prop>
												<prop name="IsDefault">0</prop>
												<prop name="SampleType">qsUnknown</prop>
												<obj name="ChannelProp" class="ChannelProperty" version="1">
													<prop name="ChannelIdx">0</prop>
												</obj>
											</obj>
											<obj name="PropertyObject" class="ChannelGenotype" version="4">
												<prop name="PropertyTypeName">Scanning Genotype</prop>
												<prop name="Position">4</prop>
												<prop name="IsDefault">1</prop>
												<prop name="ReadOnly">1</prop>
												<obj name="ChannelProp" class="ChannelProperty" version="1">
													<prop name="ChannelIdx">0</prop>
												</obj>
											</obj>
											<obj name="PropertyObject" class="GroupChannelTypeProp" version="4">
												<prop name="PropertyTypeName">Scanning Sample Type</prop>
												<prop name="Position">4</prop>
												<prop name="IsDefault">0</prop>
												<prop name="GroupSampleType">mstUnknown</prop>
												<obj name="ChannelProp" class="ChannelProperty" version="1">
													<prop name="ChannelIdx">0</prop>
												</obj>
											</obj>
											<obj name="PropertyObject" class="TargetName" version="4">
												<prop name="PropertyTypeName">Target Name</prop>
												<prop name="Position">4</prop>
												<prop name="IsDefault">1</prop>
												<obj name="ChannelProp" class="ChannelProperty" version="1">
													<prop name="ChannelIdx">0</prop>
												</obj>
											</obj>
											<obj name="PropertyObject" class="RQTargetProperty" version="4">
												<prop name="PropertyTypeName">Target Type</prop>
												<prop name="Position">4</prop>
												<prop name="IsDefault">0</prop>
												<prop name="TargetType">dtNone</prop>
												<obj name="ChannelProp" class="ChannelProperty" version="1">
													<prop name="ChannelIdx">0</prop>
												</obj>
											</obj>
										</list>
									</obj>
									<obj name="item" class="PropertyList" version="1">
										<list name="emlist" count="12">
											<obj name="PropertyObject" class="RQSampleTargetProperty" version="4">
												<prop name="PropertyTypeName">Combined Sample and Target Type</prop>
												<prop name="Position">4</prop>
												<prop name="IsDefault">0</prop>
												<obj name="ChannelProp" class="ChannelProperty" version="1">
													<prop name="ChannelIdx">1</prop>
												</obj>
											</obj>
											<obj name="PropertyObject" class="QuantConcProperty" version="4">
												<prop name="PropertyTypeName">Concentration</prop>
												<prop name="Position">4</prop>
												<prop name="IsDefault">1</prop>
												<prop name="Concentration">0</prop>
												<obj name="ChannelProp" class="ChannelProperty" version="1">
													<prop name="ChannelIdx">1</prop>
												</obj>
												<prop name="ReadOnly">1</prop>
											</obj>
											<obj name="PropertyObject" class="QuantCpHighProp" version="4">
												<prop name="PropertyTypeName">Cp High</prop>
												<prop name="Position">4</prop>
												<prop name="IsDefault">1</prop>
												<prop name="CpRangeHigh">0</prop>
												<obj name="ChannelProp" class="ChannelProperty" version="1">
													<prop name="ChannelIdx">1</prop>
												</obj>
												<prop name="ReadOnly">1</prop>
											</obj>
											<obj name="PropertyObject" class="QuantCpLowProp" version="4">
												<prop name="PropertyTypeName">Cp Low</prop>
												<prop name="Position">4</prop>
												<prop name="IsDefault">1</prop>
												<prop name="CpRangeLow">0</prop>
												<obj name="ChannelProp" class="ChannelProperty" version="1">
													<prop name="ChannelIdx">1</prop>
												</obj>
												<prop name="ReadOnly">1</prop>
											</obj>
											<obj name="PropertyObject" class="RQEffProp" version="4">
												<prop name="PropertyTypeName">Efficiency</prop>
												<prop name="Position">4</prop>
												<prop name="IsDefault">1</prop>
												<prop name="Efficiency">2</prop>
												<obj name="ChannelProp" class="ChannelProperty" version="1">
													<prop name="ChannelIdx">1</prop>
												</obj>
											</obj>
											<obj name="PropertyObject" class="ChannelGenotype" version="4">
												<prop name="PropertyTypeName">Melt Geno Genotype</prop>
												<prop name="Position">4</prop>
												<prop name="IsDefault">1</prop>
												<prop name="ReadOnly">1</prop>
												<obj name="ChannelProp" class="ChannelProperty" version="1">
													<prop name="ChannelIdx">1</prop>
												</obj>
											</obj>
											<obj name="PropertyObject" class="GroupChannelTypeProp" version="4">
												<prop name="PropertyTypeName">Melt Geno Sample Type</prop>
												<prop name="Position">4</prop>
												<prop name="IsDefault">0</prop>
												<prop name="GroupSampleType">mstUnknown</prop>
												<obj name="ChannelProp" class="ChannelProperty" version="1">
													<prop name="ChannelIdx">1</prop>
												</obj>
											</obj>
											<obj name="PropertyObject" class="QuantSampleTypeProperty" version="4">
												<prop name="PropertyTypeName">Quantification Sample Type</prop>
												<prop name="Position">4</prop>
												<prop name="IsDefault">0</prop>
												<prop name="SampleType">qsUnknown</prop>
												<obj name="ChannelProp" class="ChannelProperty" version="1">
													<prop name="ChannelIdx">1</prop>
												</obj>
											</obj>
											<obj name="PropertyObject" class="ChannelGenotype" version="4">
												<prop name="PropertyTypeName">Scanning Genotype</prop>
												<prop name="Position">4</prop>
												<prop name="IsDefault">1</prop>
												<prop name="ReadOnly">1</prop>
												<obj name="ChannelProp" class="ChannelProperty" version="1">
													<prop name="ChannelIdx">1</prop>
												</obj>
											</obj>
											<obj name="PropertyObject" class="GroupChannelTypeProp" version="4">
												<prop name="PropertyTypeName">Scanning Sample Type</prop>
												<prop name="Position">4</prop>
												<prop name="IsDefault">0</prop>
												<prop name="GroupSampleType">mstUnknown</prop>
												<obj name="ChannelProp" class="ChannelProperty" version="1">
													<prop name="ChannelIdx">1</prop>
												</obj>
											</obj>
											<obj name="PropertyObject" class="TargetName" version="4">
												<prop name="PropertyTypeName">Target Name</prop>
												<prop name="Position">4</prop>
												<prop name="IsDefault">1</prop>
												<obj name="ChannelProp" class="ChannelProperty" version="1">
													<prop name="ChannelIdx">1</prop>
												</obj>
											</obj>
											<obj name="PropertyObject" class="RQTargetProperty" version="4">
												<prop name="PropertyTypeName">Target Type</prop>
												<prop name="Position">4</prop>
												<prop name="IsDefault">0</prop>
												<prop name="TargetType">dtNone</prop>
												<obj name="ChannelProp" class="ChannelProperty" version="1">
													<prop name="ChannelIdx">1</prop>
												</obj>
											</obj>
										</list>
									</obj>
									<obj name="item" class="PropertyList" version="1">
										<list name="emlist" count="12">
											<obj name="PropertyObject" class="RQSampleTargetProperty" version="4">
												<prop name="PropertyTypeName">Combined Sample and Target Type</prop>
												<prop name="Position">4</prop>
												<prop name="IsDefault">0</prop>
												<obj name="ChannelProp" class="ChannelProperty" version="1">
													<prop name="ChannelIdx">2</prop>
												</obj>
											</obj>
											<obj name="PropertyObject" class="QuantConcProperty" version="4">
												<prop name="PropertyTypeName">Concentration</prop>
												<prop name="Position">4</prop>
												<prop name="IsDefault">1</prop>
												<prop name="Concentration">0</prop>
												<obj name="ChannelProp" class="ChannelProperty" version="1">
													<prop name="ChannelIdx">2</prop>
												</obj>
												<prop name="ReadOnly">1</prop>
											</obj>
											<obj name="PropertyObject" class="QuantCpHighProp" version="4">
												<prop name="PropertyTypeName">Cp High</prop>
												<prop name="Position">4</prop>
												<prop name="IsDefault">1</prop>
												<prop name="CpRangeHigh">0</prop>
												<obj name="ChannelProp" class="ChannelProperty" version="1">
													<prop name="ChannelIdx">2</prop>
												</obj>
												<prop name="ReadOnly">1</prop>
											</obj>
											<obj name="PropertyObject" class="QuantCpLowProp" version="4">
												<prop name="PropertyTypeName">Cp Low</prop>
												<prop name="Position">4</prop>
												<prop name="IsDefault">1</prop>
												<prop name="CpRangeLow">0</prop>
												<obj name="ChannelProp" class="ChannelProperty" version="1">
													<prop name="ChannelIdx">2</prop>
												</obj>
												<prop name="ReadOnly">1</prop>
											</obj>
											<obj name="PropertyObject" class="RQEffProp" version="4">
												<prop name="PropertyTypeName">Efficiency</prop>
												<prop name="Position">4</prop>
												<prop name="IsDefault">1</prop>
												<prop name="Efficiency">2</prop>
												<obj name="ChannelProp" class="ChannelProperty" version="1">
													<prop name="ChannelIdx">2</prop>
												</obj>
											</obj>
											<obj name="PropertyObject" class="ChannelGenotype" version="4">
												<prop name="PropertyTypeName">Melt Geno Genotype</prop>
												<prop name="Position">4</prop>
												<prop name="IsDefault">1</prop>
												<prop name="ReadOnly">1</prop>
												<obj name="ChannelProp" class="ChannelProperty" version="1">
													<prop name="ChannelIdx">2</prop>
												</obj>
											</obj>
											<obj name="PropertyObject" class="GroupChannelTypeProp" version="4">
												<prop name="PropertyTypeName">Melt Geno Sample Type</prop>
												<prop name="Position">4</prop>
												<prop name="IsDefault">0</prop>
												<prop name="GroupSampleType">mstUnknown</prop>
												<obj name="ChannelProp" class="ChannelProperty" version="1">
													<prop name="ChannelIdx">2</prop>
												</obj>
											</obj>
											<obj name="PropertyObject" class="QuantSampleTypeProperty" version="4">
												<prop name="PropertyTypeName">Quantification Sample Type</prop>
												<prop name="Position">4</prop>
												<prop name="IsDefault">0</prop>
												<prop name="SampleType">qsUnknown</prop>
												<obj name="ChannelProp" class="ChannelProperty" version="1">
													<prop name="ChannelIdx">2</prop>
												</obj>
											</obj>
											<obj name="PropertyObject" class="ChannelGenotype" version="4">
												<prop name="PropertyTypeName">Scanning Genotype</prop>
												<prop name="Position">4</prop>
												<prop name="IsDefault">1</prop>
												<prop name="ReadOnly">1</prop>
												<obj name="ChannelProp" class="ChannelProperty" version="1">
													<prop name="ChannelIdx">2</prop>
												</obj>
											</obj>
											<obj name="PropertyObject" class="GroupChannelTypeProp" version="4">
												<prop name="PropertyTypeName">Scanning Sample Type</prop>
												<prop name="Position">4</prop>
												<prop name="IsDefault">0</prop>
												<prop name="GroupSampleType">mstUnknown</prop>
												<obj name="ChannelProp" class="ChannelProperty" version="1">
													<prop name="ChannelIdx">2</prop>
												</obj>
											</obj>
											<obj name="PropertyObject" class="TargetName" version="4">
												<prop name="PropertyTypeName">Target Name</prop>
												<prop name="Position">4</prop>
												<prop name="IsDefault">1</prop>
												<obj name="ChannelProp" class="ChannelProperty" version="1">
													<prop name="ChannelIdx">2</prop>
												</obj>
											</obj>
											<obj name="PropertyObject" class="RQTargetProperty" version="4">
												<prop name="PropertyTypeName">Target Type</prop>
												<prop name="Position">4</prop>
												<prop name="IsDefault">0</prop>
												<prop name="TargetType">dtNone</prop>
												<obj name="ChannelProp" class="ChannelProperty" version="1">
													<prop name="ChannelIdx">2</prop>
												</obj>
											</obj>
										</list>
									</obj>
									<obj name="item" class="PropertyList" version="1">
										<list name="emlist" count="12">
											<obj name="PropertyObject" class="RQSampleTargetProperty" version="4">
												<prop name="PropertyTypeName">Combined Sample and Target Type</prop>
												<prop name="Position">4</prop>
												<prop name="IsDefault">0</prop>
												<obj name="ChannelProp" class="ChannelProperty" version="1">
													<prop name="ChannelIdx">3</prop>
												</obj>
											</obj>
											<obj name="PropertyObject" class="QuantConcProperty" version="4">
												<prop name="PropertyTypeName">Concentration</prop>
												<prop name="Position">4</prop>
												<prop name="IsDefault">1</prop>
												<prop name="Concentration">0</prop>
												<obj name="ChannelProp" class="ChannelProperty" version="1">
													<prop name="ChannelIdx">3</prop>
												</obj>
												<prop name="ReadOnly">1</prop>
											</obj>
											<obj name="PropertyObject" class="QuantCpHighProp" version="4">
												<prop name="PropertyTypeName">Cp High</prop>
												<prop name="Position">4</prop>
												<prop name="IsDefault">1</prop>
												<prop name="CpRangeHigh">0</prop>
												<obj name="ChannelProp" class="ChannelProperty" version="1">
													<prop name="ChannelIdx">3</prop>
												</obj>
												<prop name="ReadOnly">1</prop>
											</obj>
											<obj name="PropertyObject" class="QuantCpLowProp" version="4">
												<prop name="PropertyTypeName">Cp Low</prop>
												<prop name="Position">4</prop>
												<prop name="IsDefault">1</prop>
												<prop name="CpRangeLow">0</prop>
												<obj name="ChannelProp" class="ChannelProperty" version="1">
													<prop name="ChannelIdx">3</prop>
												</obj>
												<prop name="ReadOnly">1</prop>
											</obj>
											<obj name="PropertyObject" class="RQEffProp" version="4">
												<prop name="PropertyTypeName">Efficiency</prop>
												<prop name="Position">4</prop>
												<prop name="IsDefault">1</prop>
												<prop name="Efficiency">2</prop>
												<obj name="ChannelProp" class="ChannelProperty" version="1">
													<prop name="ChannelIdx">3</prop>
												</obj>
											</obj>
											<obj name="PropertyObject" class="ChannelGenotype" version="4">
												<prop name="PropertyTypeName">Melt Geno Genotype</prop>
												<prop name="Position">4</prop>
												<prop name="IsDefault">1</prop>
												<prop name="ReadOnly">1</prop>
												<obj name="ChannelProp" class="ChannelProperty" version="1">
													<prop name="ChannelIdx">3</prop>
												</obj>
											</obj>
											<obj name="PropertyObject" class="GroupChannelTypeProp" version="4">
												<prop name="PropertyTypeName">Melt Geno Sample Type</prop>
												<prop name="Position">4</prop>
												<prop name="IsDefault">0</prop>
												<prop name="GroupSampleType">mstUnknown</prop>
												<obj name="ChannelProp" class="ChannelProperty" version="1">
													<prop name="ChannelIdx">3</prop>
												</obj>
											</obj>
											<obj name="PropertyObject" class="QuantSampleTypeProperty" version="4">
												<prop name="PropertyTypeName">Quantification Sample Type</prop>
												<prop name="Position">4</prop>
												<prop name="IsDefault">0</prop>
												<prop name="SampleType">qsUnknown</prop>
												<obj name="ChannelProp" class="ChannelProperty" version="1">
													<prop name="ChannelIdx">3</prop>
												</obj>
											</obj>
											<obj name="PropertyObject" class="ChannelGenotype" version="4">
												<prop name="PropertyTypeName">Scanning Genotype</prop>
												<prop name="Position">4</prop>
												<prop name="IsDefault">1</prop>
												<prop name="ReadOnly">1</prop>
												<obj name="ChannelProp" class="ChannelProperty" version="1">
													<prop name="ChannelIdx">3</prop>
												</obj>
											</obj>
											<obj name="PropertyObject" class="GroupChannelTypeProp" version="4">
												<prop name="PropertyTypeName">Scanning Sample Type</prop>
												<prop name="Position">4</prop>
												<prop name="IsDefault">0</prop>
												<prop name="GroupSampleType">mstUnknown</prop>
												<obj name="ChannelProp" class="ChannelProperty" version="1">
													<prop name="ChannelIdx">3</prop>
												</obj>
											</obj>
											<obj name="PropertyObject" class="TargetName" version="4">
												<prop name="PropertyTypeName">Target Name</prop>
												<prop name="Position">4</prop>
												<prop name="IsDefault">1</prop>
												<obj name="ChannelProp" class="ChannelProperty" version="1">
													<prop name="ChannelIdx">3</prop>
												</obj>
											</obj>
											<obj name="PropertyObject" class="RQTargetProperty" version="4">
												<prop name="PropertyTypeName">Target Type</prop>
												<prop name="Position">4</prop>
												<prop name="IsDefault">0</prop>
												<prop name="TargetType">dtNone</prop>
												<obj name="ChannelProp" class="ChannelProperty" version="1">
													<prop name="ChannelIdx">3</prop>
												</obj>
											</obj>
										</list>
									</obj>
								</list>
							</obj>
						</obj>
						<prop name="ChannelPropertyCount">4</prop>
						<prop name="ContainerPosition">4</prop>
						<prop name="HasSampleProperties">1</prop>
						<obj name="SampleProperties" class="PropertyList" version="1">
							<list name="emlist" count="14">
								<obj name="PropertyObject" class="SamplePrefColor" version="4">
									<prop name="PropertyTypeName">Color</prop>
									<prop name="Position">4</prop>
									<prop name="IsDefault">0</prop>
									<prop name="Color">clGray</prop>
								</obj>
								<obj name="PropertyObject" class="DominantChannelProp" version="4">
									<prop name="PropertyTypeName">Dominant Channel</prop>
									<prop name="Position">4</prop>
									<prop name="IsDefault">0</prop>
									<prop name="DominantChannel">0</prop>
								</obj>
								<obj name="PropertyObject" class="Genotype" version="4">
									<prop name="PropertyTypeName">EndPt Genotype</prop>
									<prop name="Position">4</prop>
									<prop name="IsDefault">1</prop>
									<prop name="ReadOnly">1</prop>
								</obj>
								<obj name="PropertyObject" class="GroupingSample" version="4">
									<prop name="PropertyTypeName">EndPt Sample Type</prop>
									<prop name="Position">4</prop>
									<prop name="IsDefault">0</prop>
									<prop name="GroupSampleType">mstUnknown</prop>
								</obj>
								<obj name="PropertyObject" class="SamplePrefLineStyle" version="4">
									<prop name="PropertyTypeName">Line Style</prop>
									<prop name="Position">4</prop>
									<prop name="IsDefault">0</prop>
									<prop name="LineStyle">psSolid</prop>
								</obj>
								<obj name="PropertyObject" class="GenSampleEditNotes" version="4">
									<prop name="PropertyTypeName">Notes</prop>
									<prop name="Position">4</prop>
									<prop name="IsDefault">1</prop>
								</obj>
								<obj name="PropertyObject" class="SamplePrefPointStyle" version="4">
									<prop name="PropertyTypeName">Point Style</prop>
									<prop name="Position">4</prop>
									<prop name="IsDefault">0</prop>
									<prop name="PointStyle">psNothing</prop>
								</obj>
								<obj name="PropertyObject" class="GenSampleEditPosition" version="4">
									<prop name="PropertyTypeName">Position</prop>
									<prop name="Position">4</prop>
									<prop name="IsDefault">1</prop>
								</obj>
								<obj name="PropertyObject" class="GenSampleEditReplicate" version="4">
									<prop name="PropertyTypeName">Replicate of</prop>
									<prop name="Position">4</prop>
									<prop name="IsDefault">1</prop>
									<prop name="ReplicateOf">-1</prop>
								</obj>
								<obj name="PropertyObject" class="HTCSampleID" version="4">
									<prop name="PropertyTypeName">Sample ID</prop>
									<prop name="Position">4</prop>
									<prop name="IsDefault">1</prop>
								</obj>
								<obj name="PropertyObject" class="GenSampleEditName" version="4">
									<prop name="PropertyTypeName">Sample Name</prop>
									<prop name="Position">4</prop>
									<prop name="IsDefault">1</prop>
									<prop name="name">Sample 5</prop>
								</obj>
								<obj name="PropertyObject" class="HTCSamplePrepNotes" version="4">
									<prop name="PropertyTypeName">Sample Prep Notes</prop>
									<prop name="Position">4</prop>
									<prop name="IsDefault">1</prop>
								</obj>
								<obj name="PropertyObject" class="GenSampleEditSubset" version="4">
									<prop name="PropertyTypeName">Subsets</prop>
									<prop name="Position">4</prop>
									<prop name="IsDefault">1</prop>
								</obj>
								<obj name="PropertyObject" class="SamplePrefWidth" version="5">
									<prop name="PropertyTypeName">Width</prop>
									<prop name="Position">4</prop>
									<prop name="IsDefault">1</prop>
									<prop name="Width">1</prop>
								</obj>
							</list>
						</obj>
					</obj>
					<obj name="item" class="SamplePropInfo" version="1">
						<obj name="ChannelProperties" class="ChanPropList" version="2">
							<obj name="ChannelProperties" class="EMList" version="1">
								<list name="emlist" count="4">
									<obj name="item" class="PropertyList" version="1">
										<list name="emlist" count="12">
											<obj name="PropertyObject" class="RQSampleTargetProperty" version="4">
												<prop name="PropertyTypeName">Combined Sample and Target Type</prop>
												<prop name="Position">5</prop>
												<prop name="IsDefault">0</prop>
												<obj name="ChannelProp" class="ChannelProperty" version="1">
													<prop name="ChannelIdx">0</prop>
												</obj>
											</obj>
											<obj name="PropertyObject" class="QuantConcProperty" version="4">
												<prop name="PropertyTypeName">Concentration</prop>
												<prop name="Position">5</prop>
												<prop name="IsDefault">1</prop>
												<prop name="Concentration">0</prop>
												<obj name="ChannelProp" class="ChannelProperty" version="1">
													<prop name="ChannelIdx">0</prop>
												</obj>
												<prop name="ReadOnly">1</prop>
											</obj>
											<obj name="PropertyObject" class="QuantCpHighProp" version="4">
												<prop name="PropertyTypeName">Cp High</prop>
												<prop name="Position">5</prop>
												<prop name="IsDefault">1</prop>
												<prop name="CpRangeHigh">0</prop>
												<obj name="ChannelProp" class="ChannelProperty" version="1">
													<prop name="ChannelIdx">0</prop>
												</obj>
												<prop name="ReadOnly">1</prop>
											</obj>
											<obj name="PropertyObject" class="QuantCpLowProp" version="4">
												<prop name="PropertyTypeName">Cp Low</prop>
												<prop name="Position">5</prop>
												<prop name="IsDefault">1</prop>
												<prop name="CpRangeLow">0</prop>
												<obj name="ChannelProp" class="ChannelProperty" version="1">
													<prop name="ChannelIdx">0</prop>
												</obj>
												<prop name="ReadOnly">1</prop>
											</obj>
											<obj name="PropertyObject" class="RQEffProp" version="4">
												<prop name="PropertyTypeName">Efficiency</prop>
												<prop name="Position">5</prop>
												<prop name="IsDefault">1</prop>
												<prop name="Efficiency">2</prop>
												<obj name="ChannelProp" class="ChannelProperty" version="1">
													<prop name="ChannelIdx">0</prop>
												</obj>
											</obj>
											<obj name="PropertyObject" class="ChannelGenotype" version="4">
												<prop name="PropertyTypeName">Melt Geno Genotype</prop>
												<prop name="Position">5</prop>
												<prop name="IsDefault">1</prop>
												<prop name="ReadOnly">1</prop>
												<obj name="ChannelProp" class="ChannelProperty" version="1">
													<prop name="ChannelIdx">0</prop>
												</obj>
											</obj>
											<obj name="PropertyObject" class="GroupChannelTypeProp" version="4">
												<prop name="PropertyTypeName">Melt Geno Sample Type</prop>
												<prop name="Position">5</prop>
												<prop name="IsDefault">0</prop>
												<prop name="GroupSampleType">mstUnknown</prop>
												<obj name="ChannelProp" class="ChannelProperty" version="1">
													<prop name="ChannelIdx">0</prop>
												</obj>
											</obj>
											<obj name="PropertyObject" class="QuantSampleTypeProperty" version="4">
												<prop name="PropertyTypeName">Quantification Sample Type</prop>
												<prop name="Position">5</prop>
												<prop name="IsDefault">0</prop>
												<prop name="SampleType">qsUnknown</prop>
												<obj name="ChannelProp" class="ChannelProperty" version="1">
													<prop name="ChannelIdx">0</prop>
												</obj>
											</obj>
											<obj name="PropertyObject" class="ChannelGenotype" version="4">
												<prop name="PropertyTypeName">Scanning Genotype</prop>
												<prop name="Position">5</prop>
												<prop name="IsDefault">1</prop>
												<prop name="ReadOnly">1</prop>
												<obj name="ChannelProp" class="ChannelProperty" version="1">
													<prop name="ChannelIdx">0</prop>
												</obj>
											</obj>
											<obj name="PropertyObject" class="GroupChannelTypeProp" version="4">
												<prop name="PropertyTypeName">Scanning Sample Type</prop>
												<prop name="Position">5</prop>
												<prop name="IsDefault">0</prop>
												<prop name="GroupSampleType">mstUnknown</prop>
												<obj name="ChannelProp" class="ChannelProperty" version="1">
													<prop name="ChannelIdx">0</prop>
												</obj>
											</obj>
											<obj name="PropertyObject" class="TargetName" version="4">
												<prop name="PropertyTypeName">Target Name</prop>
												<prop name="Position">5</prop>
												<prop name="IsDefault">1</prop>
												<obj name="ChannelProp" class="ChannelProperty" version="1">
													<prop name="ChannelIdx">0</prop>
												</obj>
											</obj>
											<obj name="PropertyObject" class="RQTargetProperty" version="4">
												<prop name="PropertyTypeName">Target Type</prop>
												<prop name="Position">5</prop>
												<prop name="IsDefault">0</prop>
												<prop name="TargetType">dtNone</prop>
												<obj name="ChannelProp" class="ChannelProperty" version="1">
													<prop name="ChannelIdx">0</prop>
												</obj>
											</obj>
										</list>
									</obj>
									<obj name="item" class="PropertyList" version="1">
										<list name="emlist" count="12">
											<obj name="PropertyObject" class="RQSampleTargetProperty" version="4">
												<prop name="PropertyTypeName">Combined Sample and Target Type</prop>
												<prop name="Position">5</prop>
												<prop name="IsDefault">0</prop>
												<obj name="ChannelProp" class="ChannelProperty" version="1">
													<prop name="ChannelIdx">1</prop>
												</obj>
											</obj>
											<obj name="PropertyObject" class="QuantConcProperty" version="4">
												<prop name="PropertyTypeName">Concentration</prop>
												<prop name="Position">5</prop>
												<prop name="IsDefault">1</prop>
												<prop name="Concentration">0</prop>
												<obj name="ChannelProp" class="ChannelProperty" version="1">
													<prop name="ChannelIdx">1</prop>
												</obj>
												<prop name="ReadOnly">1</prop>
											</obj>
											<obj name="PropertyObject" class="QuantCpHighProp" version="4">
												<prop name="PropertyTypeName">Cp High</prop>
												<prop name="Position">5</prop>
												<prop name="IsDefault">1</prop>
												<prop name="CpRangeHigh">0</prop>
												<obj name="ChannelProp" class="ChannelProperty" version="1">
													<prop name="ChannelIdx">1</prop>
												</obj>
												<prop name="ReadOnly">1</prop>
											</obj>
											<obj name="PropertyObject" class="QuantCpLowProp" version="4">
												<prop name="PropertyTypeName">Cp Low</prop>
												<prop name="Position">5</prop>
												<prop name="IsDefault">1</prop>
												<prop name="CpRangeLow">0</prop>
												<obj name="ChannelProp" class="ChannelProperty" version="1">
													<prop name="ChannelIdx">1</prop>
												</obj>
												<prop name="ReadOnly">1</prop>
											</obj>
											<obj name="PropertyObject" class="RQEffProp" version="4">
												<prop name="PropertyTypeName">Efficiency</prop>
												<prop name="Position">5</prop>
												<prop name="IsDefault">1</prop>
												<prop name="Efficiency">2</prop>
												<obj name="ChannelProp" class="ChannelProperty" version="1">
													<prop name="ChannelIdx">1</prop>
												</obj>
											</obj>
											<obj name="PropertyObject" class="ChannelGenotype" version="4">
												<prop name="PropertyTypeName">Melt Geno Genotype</prop>
												<prop name="Position">5</prop>
												<prop name="IsDefault">1</prop>
												<prop name="ReadOnly">1</prop>
												<obj name="ChannelProp" class="ChannelProperty" version="1">
													<prop name="ChannelIdx">1</prop>
												</obj>
											</obj>
											<obj name="PropertyObject" class="GroupChannelTypeProp" version="4">
												<prop name="PropertyTypeName">Melt Geno Sample Type</prop>
												<prop name="Position">5</prop>
												<prop name="IsDefault">0</prop>
												<prop name="GroupSampleType">mstUnknown</prop>
												<obj name="ChannelProp" class="ChannelProperty" version="1">
													<prop name="ChannelIdx">1</prop>
												</obj>
											</obj>
											<obj name="PropertyObject" class="QuantSampleTypeProperty" version="4">
												<prop name="PropertyTypeName">Quantification Sample Type</prop>
												<prop name="Position">5</prop>
												<prop name="IsDefault">0</prop>
												<prop name="SampleType">qsUnknown</prop>
												<obj name="ChannelProp" class="ChannelProperty" version="1">
													<prop name="ChannelIdx">1</prop>
												</obj>
											</obj>
											<obj name="PropertyObject" class="ChannelGenotype" version="4">
												<prop name="PropertyTypeName">Scanning Genotype</prop>
												<prop name="Position">5</prop>
												<prop name="IsDefault">1</prop>
												<prop name="ReadOnly">1</prop>
												<obj name="ChannelProp" class="ChannelProperty" version="1">
													<prop name="ChannelIdx">1</prop>
												</obj>
											</obj>
											<obj name="PropertyObject" class="GroupChannelTypeProp" version="4">
												<prop name="PropertyTypeName">Scanning Sample Type</prop>
												<prop name="Position">5</prop>
												<prop name="IsDefault">0</prop>
												<prop name="GroupSampleType">mstUnknown</prop>
												<obj name="ChannelProp" class="ChannelProperty" version="1">
													<prop name="ChannelIdx">1</prop>
												</obj>
											</obj>
											<obj name="PropertyObject" class="TargetName" version="4">
												<prop name="PropertyTypeName">Target Name</prop>
												<prop name="Position">5</prop>
												<prop name="IsDefault">1</prop>
												<obj name="ChannelProp" class="ChannelProperty" version="1">
													<prop name="ChannelIdx">1</prop>
												</obj>
											</obj>
											<obj name="PropertyObject" class="RQTargetProperty" version="4">
												<prop name="PropertyTypeName">Target Type</prop>
												<prop name="Position">5</prop>
												<prop name="IsDefault">0</prop>
												<prop name="TargetType">dtNone</prop>
												<obj name="ChannelProp" class="ChannelProperty" version="1">
													<prop name="ChannelIdx">1</prop>
												</obj>
											</obj>
										</list>
									</obj>
									<obj name="item" class="PropertyList" version="1">
										<list name="emlist" count="12">
											<obj name="PropertyObject" class="RQSampleTargetProperty" version="4">
												<prop name="PropertyTypeName">Combined Sample and Target Type</prop>
												<prop name="Position">5</prop>
												<prop name="IsDefault">0</prop>
												<obj name="ChannelProp" class="ChannelProperty" version="1">
													<prop name="ChannelIdx">2</prop>
												</obj>
											</obj>
											<obj name="PropertyObject" class="QuantConcProperty" version="4">
												<prop name="PropertyTypeName">Concentration</prop>
												<prop name="Position">5</prop>
												<prop name="IsDefault">1</prop>
												<prop name="Concentration">0</prop>
												<obj name="ChannelProp" class="ChannelProperty" version="1">
													<prop name="ChannelIdx">2</prop>
												</obj>
												<prop name="ReadOnly">1</prop>
											</obj>
											<obj name="PropertyObject" class="QuantCpHighProp" version="4">
												<prop name="PropertyTypeName">Cp High</prop>
[truncated: 2,483,897 more chars]
