# Supplementary material for: Unique sperm haplotypes are associated with phenotypically different sperm subpopulations in Astyanax fish
Source: BMC Biol. 2018 Jul 5;16:72. doi: 10.1186/s12915-018-0538-z (PMC6032774; doi:10.1186/s12915-018-0538-z)
Supplement: Supplementary file 8 — Original data. Each subfolder has two ixo files output by the Roche LightCycler480. The two files cover qPCR results for oca2 and mc1r. Subfolder names end in 1, 2, or 3, denoting which subpopulation of sperm was analyzed. (ZIP 10643 kb) [file 12915_2018_538_MOESM8_ESM.zip › F5Pop2/Jun 28 2016 0060 FACS Plate F5P2 oca2 RK.ixo]

<objectstream signature="IXOS" version="1">
	<obj name="root" class="HTCExperiment" version="5">
		<prop name="name">Jun 28 2016 0060 FACS Plate F5P2 oca2 RK</prop>
		<prop name="UID">88965E6B0AA74AE4BCFDFAC9673ED55D</prop>
		<prop name="OwnerUID">C6C05626183A45218341EE89EA1A5F2A</prop>
		<prop name="Created">2016-06-28T14:35:53.382</prop>
		<prop name="CreatedBy">C6C05626183A45218341EE89EA1A5F2A</prop>
		<prop name="CreatedByName">System Admin</prop>
		<prop name="LastModified">2016-06-28T16:22:17.610</prop>
		<prop name="LastModifiedBy">C6C05626183A45218341EE89EA1A5F2A</prop>
		<prop name="LastModifiedByName">System Admin</prop>
		<list name="AppliedTemplates" count="1">
			<item>Borowsky Protocol PEP product version</item>
		</list>
		<list name="TemplateOwners" count="1">
			<item>System Admin</item>
		</list>
		<prop name="SWVersion">LCS480 1.5.1.62</prop>
		<obj name="AppProperty" class="TAppProperty" version="2">
			<prop name="Created">2016-06-28T14:35:53.382</prop>
			<prop name="LastModified">1899-12-30T00:00:00.000</prop>
		</obj>
		<obj name="ConProperty" class="TAppProperty" version="2">
			<prop name="Created">2016-06-28T14:35:53.382</prop>
			<prop name="LastModified">1899-12-30T00:00:00.000</prop>
		</obj>
		<obj name="run" class="HTCRun" version="7">
			<prop name="name">Run</prop>
			<prop name="Created">2016-06-28T14:35:53.372</prop>
			<prop name="LastModified">2016-06-28T16:22:07.414</prop>
			<obj name="AppProperty" class="TAppProperty" version="2">
				<prop name="Created">2016-06-28T14:35:53.370</prop>
				<prop name="LastModified">1899-12-30T00:00:00.000</prop>
			</obj>
			<obj name="ConProperty" class="TAppProperty" version="2">
				<prop name="Created">2016-06-28T14:35:53.372</prop>
				<prop name="LastModified">1899-12-30T00:00:00.000</prop>
				<prop name="HasProperties">1</prop>
				<obj name="_Properties" class="TAppProperties" version="1">
					<prop name="Created">2016-06-28T14:35:53.372</prop>
					<prop name="LastModified">1899-12-30T00:00:00.000</prop>
					<list name="emlist" count="4">
						<obj name="item" class="TAppProperty" version="2">
							<prop name="name">TopChart</prop>
							<prop name="Created">2016-06-28T14:36:02.008</prop>
							<prop name="LastModified">1899-12-30T00:00:00.000</prop>
						</obj>
						<obj name="item" class="TAppProperty" version="2">
							<prop name="name">LeftChart</prop>
							<prop name="Created">2016-06-28T14:36:02.008</prop>
							<prop name="LastModified">1899-12-30T00:00:00.000</prop>
						</obj>
						<obj name="item" class="TAppProperty" version="2">
							<prop name="name">RightChart</prop>
							<prop name="Created">2016-06-28T14:36:02.008</prop>
							<prop name="LastModified">1899-12-30T00:00:00.000</prop>
						</obj>
						<obj name="item" class="TAppProperty" version="2">
							<prop name="name">RunOverviewChart</prop>
							<prop name="Created">2016-06-28T14:36:02.008</prop>
							<prop name="LastModified">1899-12-30T00:00:00.000</prop>
						</obj>
					</list>
				</obj>
			</obj>
			<prop name="State">3</prop>
			<prop name="StartTime">2016-06-28T14:37:03.787</prop>
			<prop name="EndTime">2016-06-28T16:22:07.413</prop>
			<prop name="InstrumentID">28159</prop>
			<prop name="InstrumentVersion">HTC_VER_10</prop>
			<prop name="InstrumentName">28159</prop>
			<prop name="InstrCalibrationDate">1899.12.30 00:00:00:00</prop>
			<prop name="Technician">System Admin</prop>
			<prop name="AcqStoreClass">HTCAcquisitionStore</prop>
			<prop name="AcquisitionStore">eJzU3dmyqti2KOxXObHiv/NCUFGMOHtHCHZqKRo1d9YoKFgXT/83etc5nTNz77wZI0/mushYhgodhijfbNX/rWbb/7Of7pb/9Z9jVZ3/83/m5fR0+q//aIE8mh8um9PmvKn2/rk6Lv/zf67L4wkf/dd/+P/89/+tj1X9eqecT/f7ZSlXl/35P//d+7/t5rlfXuFPd3W5fL1g2H+/otyczu9tPObl8oT7b17zX/8RONzFz7Xp5+Xux9oC+tr/eTnusVofp7v//Df/ZytZrnfLZhV/9iTb8H9zf7K+j7Pxc5W9/2WReAaVsvp428eCu78uONjscK/dTmfQ5f5kVcFyV//nv/+/HteTBgNu1B2z//zZ+tkf4uMIPp7U9+f1ke1qOBz+yQuiablZ/PmJgeUKn70s6TLGnbEkc+///dk5nuOW9mtlOsfPzX/+u/M/vAxPj1tt9ufTf/774vAr70BsJzTqa6DIYbhwvKMgupxutHa4tyC8eNuDrXG6XcqlXEzF2DsZS4WYdiXVsjsZzb3TsARicrXEyz1uvvP264GFrz90JJlvj0qv2GwMToeeBPLhflp5+/3DCo3FYM3Lj1hPveqgGkQXW5u7LEmjqbcxs6QwTG+by1V/vvCqORDOAhFyedMude8gOYQY/WJjy+5pPfPWc0Ej1vjwALmzS8/ewUigMFriw5bF/WjhFVykcsYl2eARmLj+YugRoutTMGT+2Dt4l0cXn8+XUi5rRkvzTk/OC/W8epxli+Nqr3zu1cKE7piXTTISvetaHRPzoY4E+ZFUS2+39YzCnEd7Xs4GvbW3PhIrNBe+P5Rl15t7Zf+B768eD0nej/Stt5nNrNDqD/Ja3s9PC+94rfD1Rf9Ry1UxX3un5VgPrfkAH+cmbm9jEq3QnSqM5PVE3HjrcGMXpkJgKPePpPCKOjBxe1rByztxsvLOs9QiurK/C/KTP528w3ynFvrV9yX5HuhTfL42iDXit3f5/elo49X0pZeUwIt/dUmNCN9j/5H+t0vqzy6LL7uk5C43Fr/2korGnAPL1lwNw8yVhop8KBJYGJrGhZGzkZRWoseQdh4kjAK+FZFQFwOIdjHhwoc0WihWxKWwWhtaGAuKtFAOsE7AI6FSJPMYBKXm9QCW9QEfB+XdVnqLdQpZYeskDqfrs+LVxIeVxGthNJ/kZ8XpngJIi67CJYdNnivOYYSPzZoUUW8LoKw6txlEpTcuYiUY3RXXLGYQr2M1TIytlCsPc5JC0tcULhry+P5u1oshqSSliHc5Pj6kYgLTUaEU0WqCrz8fvBSW7lXF9c3zhaIZXAZ+PlFJ2E7weGA4TyENngp+nG/3WqmPXgwL3yBFbCT3SDmrvQQyFd8fymqeKWM7DAFCkXBxaeL2zvMCIPYdfL3Su2fKsxZjgLmrFOFIwu0PivUUlhDoRdT2ZEXhkx7uLz6oJF72xqVStm4AQWySMJ4IUqaM6moGYSqrXOhepVrB6yuBuE7x8XUNuXLLqhQC6GlFtJ/i+bys0gXEmxrf/0hxfer+NIf58aFzobHLa+XbLqm+2PmiS6rznZeUNO4MuK+9pErroMFkey0Kv7URatIXdwFIRndP/LSsS7w2+iGMRr1t4a/nUU58te8BMfQt5wlSahAzUH1Q82VZ+Jlt2ESdxwHIkl9wXg5GTdx8CmB1vaLw7EstEc3eRPj6y67w6kcvIpvN1AZnNSi5YLOsM2KopguO4JfEa8lCRB7X2AN1d8L9ndxMIbZwScBZDjdFcDn2MsJfzAistIevH9wzm+Qhbl9ueyUJyCLLyGgwDYAoVcEFuigA8UaHEMyxV4TeoyUoJJ50cP2zUxkGkYTPGwM1gbFjlwTae3ysreQIpLaK52doGwuSmPh627hsi0DP9SHxEscDRRmVoT+yMoOMM3wsabDl/FiqgQyvqgOKYeNjMhUMMpni+RmtVkXoC1qtEGsv+2DstzvOXyrGmQxKfN44rnD9LcW5E2IvbZgcuW3opR7+tlRtPwbzdMTnZzc838kNz5f1jPF8D/f4+O4efDDJbReC4tcL8vSXU1AOPL5/EeD6bqNpAjKx9/j30vDxt11Sotj/ohu/7rdeUvyw88WX1LK9ssEOXYFAp7gIJEuPOxjVglh42qHNE3MxLkF1SDf0jc4sInC05iAnd57z9pOJQXjTXcO4LYsENqtLRm4wq8HQN/0wuPDXnJwcawtadyJwgWu28BK8aBU4h4EYBulsfifDPMnAHvQHhR8cHYHMSrcEyeEHBQwT1ybmZl+BqxUC8dbxMiOBtb2C4c34AqKWLZHknuwB7+L6oZ8tL2cSG+0LmPxuwPnQukqEu2oXcKVTvwjKCrefj60D6Ae7V3jXjqOQctwuwO6t+pzXi5ySjCaDG5gcEYkv3VtDcobVAyRJGhC/nbgG6VvdCpRnF8+Hez3fSbt6bkCfWfjFo82djJzP3T1oYikUXnuF55PE7RKUjAhFsBSdnJCTuwe3XvUKkObnIdnutQLwF3FIIJldI9KRukcYE3EQwoy4QDbCYAuK3OqFQeJdFmSrJCcYLWf90AvneD41xZoB3svh/pzBJSItKTiAJl2HJPA1XD/pj/F2uPXo4iV+coBsxfYB5L0mFoF3x9v3Xy+pdgOuv7q+vlt/P576W/XX6/Ff9iXw3fojX6w/41TuvWp19lAz1bOUk20WM/1Z3dGulA/y+sD0Z1rtcSRrtjhl+rP6kZTJ0jBMvULqecQyTvdS7kS3pVdm+HqrXfP3/01/ejRCzeyr0LvEN+2lv6t0i73qsooLK/PG+HUz40pvcxqqn/rLPQ/1RUAayu5yknh4D6u+9KdUIb4+cv1P/eX6AdfDrR48099lg5e/uVPXgtxqnzZe6QYKp3dSuH/ozzBrfyGnz3DhXZ4oq9/1Z6we61K+zHB76/kZ15fNtVLOrqcQ9QdmqNsR6jR35qG39ddKoV+O0h33n069+rIwQ7MveYLc7ePRUP3pDxn391N/+m24yZj+av6JeguuXMn0V5ZLp9CnCW5/pqeVd43XemhcUrydNs0CdTk4mn/QnwGZD3JvPY//Bv31er0u/0WX1Dfrj+e++HdVnE8c8Ac3NYxPeK+mPHZhBpmSoeacEWqkrooIVise9XevWkCqyyl86a8ORrmyW8wTmF3aWpjABTWja6MUoh7qKtk8cXtZjnqb3gf4OLuArXD2LYOYD3USmvvbXVGPtwCS40Mj8aqWUINLgno6p6g3dXfPFfuCegwOAe6vWuLCjNFpAcG4N+ZCSEa8ks+LDBbkpBaxbN1LZTkupjCbNe8vp1Aq3nkUg7+aov7GB9Recjtl4N1MhYsVGZ+Pn/j+WZloJNoqqKd8q89glbtqGF0aHc50XG9mJLj+i4nrW7bWqL/9EzUnrXE9UxMfB84K9Wc88fGjPqGWRVch0XnV6DHq+RAKKuEi0YeFQnLUcvrooW5XjdaIWk3Bnyo6rn/8UBS9ElNYDDoKF57cJ2paHfkwLwNShEcfz8ckLxawgFAjiXC5n5UpH6Jeezaev+dBKpXN4ITb37gaF+1DqJVLrs9hUYf49zv0JVAKtZhDsk/1MOkFeHzfdkkJQ+GLLqnv1p/8xZeUYV80MEeoraA+oP5W1SMGZc6jRqaXrMZbw0sAttdGvfBWmZPHxQfUR1oQWHQqvFU6ywBEWpUcKJEBJPJ81BL/KDi/n2dn8mz0ZsIUNaVVqC0tbiW4PXtPgO9WC6KHGwfcZFZy/qKFusqvHYBJ+cDXdx6oP1VbAri7bhHC8Iy6mZ8PGZCJsQ0DSUhzcpmi/pR2pwy9ep1FxNk5CYz4axmCuMgWZCChBpUDh88nXSMi+r6P61M51FK7WS/VHP4k7Ig3lfD9/BK3Lx2MsvCWK9x/fVRjsOMDHs+gg5oyjUOAt5ItPB/dEo9nfHcA5Br1C/UB9emtH6i7xQV1ZwHqzy0bvaYPPF9Vgo+FRp9kbeD53jV6o/pTbWmPv2VFhre+Yydk+sOP/xLPbLJzwOmn2wJ2Szzyvmum4FgTPJ4Zj+sbEhP1WUaoz/EFtz/bNuvzvV3hd3wjI4sLvl7zPNRfHaG+V2lz/vN6j3osBOm79NfrDYbDL/oHle/WX/eLL6nOMLFBUUQh9Df+hSfuHXUmKWfU01NEE9bFeAsyyKidx8KKiEW6S5BaR56D81y0yXNxXYFSn1ETXLpcEBv2ByCdMepPia94SYZBAeNFgo+v9gUviSDB54UO6s8annhyPTxn4OSPQehxR9SK32iO6g9vB9sGGcfdGiYTEDhv2HcWZL7c38Al2w7xlmvbIJ2WW4ADdr+AW3t5J5P5GPV2Vwcc3FV8/9INrqCNGk3ZY9Rg1zkewZE3PS5o17iezfC5BZIbgzBY2kv8Shm1OXAehRj6ad+VCMmeT7wEdri+/ngFxM61AyinUY94E20xJP34ugHHP+DxZVxrQbQDPm8MtT7x7u2WQIaJtQN3uUOd8T7qFH9sDmBWeL4DOb8Y5HFflWAf5yIXzImbkX2qnVCjM9zfiGvjV1RnW4KzIajF2mmV5Ci5FyBW0i+8YoSaQ+jNwdo/cfsdtZWTlWHVYBnBMAR5gX9PKW7fgLT1bgHtRntzo413pTdJJEFm4/r/gfr78av0t+pP6HPDf4v+lC/+EpgNz1uvDoYuMZ0T6q4zFvxP/dHY36XkVU7vzf1IlqqRz/RnkDnqh8NfEKY/c1X6ipyU+sbbLYjxqb/rrmdypjjKS6a/OrxNChb7+11/gTdZMv2Zfe95l9eWnjP9mbPnHWRxV4ifsT+n3Qu8qoNXq+7cZInp7yP2J/G9iOnP2KgPRZZTXD+N/RnkOSo/Yn9Mf1XPt718cIDQ6lXykMX+qP50O+EEWTYE8tJfeoZM9jJuyvSn+0VqyGQ5T5n+rH2ImrtfuPRTf4W2Rl2PUjz+fng3/hD76yq9OdOfSdqyIT8OqOu83OL79TWnyI++vvSOVjkJrdtdqpn+TldNC61t9eSZ/mjsz8rqey2LEXf7jP1R/RViX/1e/Qn9bu8v9ffPiP3xX/27upZvqL/VQytCZZS/9BeGK62IN7qvKG1tHQF0S9TDcn3JiB55EcyjB2rMKr1cSe9VCv7O0cJwu81zBS+WDNKLqhTR4nYfKrtJirpLXNTTdYL6uEreDPBOTg+j8PbW3zzdoh4fZ9RVYocRhHKGOhtbeakYIt6kwlxXSHJtdBXa8zmkq92Yiyq4Ccp9c5sy/UXhETWFq8yY/sIgRt2Vsp6AXx9UvInuoJ529jyFMO3g+swdbn8uoO78aYb6q6P8pb9pa/TWnxShFqcy6jXkeKlWbHv+1p8iSpGy29wSSLwevt/r4vpk84barO+ov9YRtcctCN7bP1akiA6NLqn+phNOJWGrxv09HvMpxMuOXkSDOZ7vq9no72LgelubbaasnojGWOFxf5yAmpxzHOqX3DUS2jnclVt0SiA+CyqXcB083mJXpLCarjQuaa3zWnlw3hzmNv79EkfOI2W6ni8Aohi12WrW822XlMD9pf7+IbG/8RdfUhnf0UHHG4iQ6e9yQv3Zjwj1N18KZ+JLm5f+oDvkczIoDj44bR4f81PdZrE/Q22XXHCbo0aigxPDKG80meLXJLlJOx8mAd5kBSs/w1+2bj8F0zTxK9zd9nKmPxr7A4MXcjLLHj4oR3y/P/OFjCQ8vl8KefwtPKqotXs9zcCa7bbE0/b4/vka9WcPI9TXM33rzyLnsvCVCPVHtssQJHeAj7s7fH57cX7Rn086Aah9A/U5XOP6L9PNFMhw3zxO6gx1htsb2w6uR0lwfZKLx6vIYzz+5IZ6orE/fdPELqUN6q93aWKnqzN+EfRr1Fid+x7IUlAQn5dQn+nRf+kPMlMAogZyAEaao/5mM4EnK0XF9YntMgz2z5ZCbvzFBSdboDZXHq6f6k8BC8/XiUPdkQr3b2k8ro/q7zbA/cvjRn8o1YyEHTkFVbw3Wm5ir8M+PnbT7Z543tz4Nv0J/QH3b9HfV4fTXVFzQCvTAfEveA2RZ3tfw6j7FIl/5N0hUeRZARNr30WtaFZGprv2EmTL4bng7p+A6MZ+BVr1EDk/kfGDJxjPI+he0S+Ca/t6JofevgTDm6POuLQF5DFpYlvyFl9/zecCmfHWHMbBdFCAKKLOZrDC/Xsd1Mng6tok3bQPoN96feIvdrj9Y3t7B2nGof62wRBIbx2UMPJd1JCZOgJ5cOMHWCsV33++oP4WZXLD/RWoyYnqKqTcds/gjKd4+zaKl0COIerLOE0G+BFUWmeyK1B/0lYRC7+SrzbJocvByDJRj23riusfPlGvB+sX/U2iZ5/zUgW/OK6+dgR1hHel/vTmDEknme1hXJ8EDnpRo1P+egTNlFHbNoeXjB8dSzBb+ZAEheIuyHCK+ps8F4PQL8pVRFzS3YFq87jeoYQ6zbntFZyFOCCeDMuIaOpxAcbyLhS+vlrmZPtE3Y7K1pDzF1f8e8que4PJ1OtygSWhG/dWcAJXGaFuJeL8fkn9I/T34xL6W/XXF7kv+139bv3JX5ym9lN/LPOTxv7WRt/jzFF7B0x/1aHQPzM/r5eZ+hn7Y5mfVH808/M6apuvzE9lVFw+9bctTlvvqFzswtg7qB9CTvM/6I9mfv6uP31obxT5OC/JHzI/aezPEMpH/tJfrgaFfhMfC3mqVbl3nrf0V+xPG4rTz9jf1OZ2XhXPtT/E/pj+PILb298cfL+rhRnT31ZQyEt/YbTeeJu1o3FWtKiyd+Znoz858M9MfzTzk+lvZ3tLlvmp9yt8P9XfTrfM4vfMT6a/2ZSEr9gfzfxUuumUZX5+xP42Ut8IzXpdKLK3945Mf8Zq62fyUSnw+ZDXCuO59vOPzE99NyPRd+mvL3aEf0vsj//iS+o8SG2AqYiaKEASFDubZxDkI9TgebJRlDCr3rE/mvm5RRbB6rwmXBKs17nyFDzUR/jE1ycuask76yksN7FSxNs1DJV7dxLANOyh/h4egHIJ1zNIVAn1BzC6KwMyCmG5lrUw3s/vZ0UI9QimgwPqba+hzuzRJISsz+H+fuoPf3XGqJv2+hX7W9kLtQi3BepHPaP+gkBQuGjR6O4xEGNI2jw+pvqjsT84Rqi/8xAfp3yVwfyiv/UnH1Cn/i5XG53i86sYXx8MK1x/7gDqtD+JIV33CRepT9Qfn6S4/T6vckx/axH1F/EjhYQwQ60F5siHWfJA/Z3F+0K5PBvdmTvUrZSgvrwpann1KFF/D0k2mP4CvaeS5LhD/dHYH9Vf5M+a2OR5MgfYp6g9T8zPyknnXvoL8xVqb+akCYQavPVX9nszyKb45422LupvtakW4GXVN+uvL/b4r6pP+LfF/ubdnQbqVUTt+JZxJpOig3oqOnsC2hUfK91DANag0c7WKUvSilFn6nqAmpGOPZtsLRM1qK92JNgVqKdpivpzW3fUCGTZmYjHy0t/0BUNgyQH1IfddlF/PV/PyYbbuWAKgx3xDyXqKhpfAhiJfhn6lw3qbzxG/alXAfXX9XD7P2N/IFp6SdbyO/bn8xq+vuOj1mzHecf+9NkmBCtLyiLYX+qIPOID6lS5Fpw/XaC+bOetPy/MUGd3bveL/mjszwk8/G1ca1lOOpKJutOEbeEPhbpJk0N9aRyePyhk1CTVn976oT9Tc1ymP+92w8e+PQ1BeeQFB8c9alGTUH/y8Ff9kfWqDD1h1pLI5HxwQLVGeP5HOq5P3KJ+XWiOxzmi7oK1A+BYIb4+b+H2BzXu34ndHedNN1lGyv0jAW1/3RKmP0N0UrzVVb9Zf32x/2X1Cd+tv/53ZH5Kxbwf+pPBhSfPc/cAo0cHdTCdjSRlvb6WoKuXbuFn61lGYl1bwXi1Q31NRyKwzM8RDIbEKw544cRG+wTafNdHQ2ntO4k3zx24Wo4anJj4KycK+xPIRx51FSgTNM9Ym4Mjp6iz03yFH1F3W4Pio/7AuKK21Nw6wuSUoP5u1aUmQYW6c567Tsj0p3uoIzu84/6idosnQtro76yKYTDpoh4fe9SflWkDjunvtDleQL8O3/q7F3h7S/XnHVrLM4ndMQ9KXuLKdj7q7zREDeISm0zSUxvIvJodwWgvupwXbOwhWSvuFsxu1OcCZXjJCbe2TjCSD3i8eorHA/d9BdbzKnBe1mnd8YsF9atsV0IRdJylTQI7KcBp68MQ9ovrAm/F3POn/qIprs+tBkIIlyPqr6Mer2Ckp0EYHHQnIvvxcw6TKhS44JleSkIGW9Sp2v6hP352hzGf9UgQCY5NJtv2GdyB0GS2/kP196Ny8W/V32A45L8qp+a79Tf85szP6SNaekXWBc7ayV1FboX641N/NPNzG2TaS3+07u9yHgXENPNNJA+2+uVV91ef4lye5OHDO+xdfOz7siLPtdP+Ffv7qb/jZqb/QX/6EUKJZX5eeV/71N9xb6H2rj15IXuZvmX60y/rx/1V9yfy0Sv2R/XHYn9Chbr9mfnJ6v6o/j5if4P+UvE2c9MpPjI/qf5Y5qeqDkfe0dUljmV+0thfsb3qBYv9XW19zur+WOzPv1Zrr9o3dXtUfz/r/j5if1R/f575afSr+WfdH4390cxPVvc34KsTq/tjmZ9Uf5spZ7/09zP296m/eonr+87Yn8jxwlf9q+q31/198e9qqeo2pGcN9TMUgVeuepqBdz5oYbLKZdTfNo0gXCzf+huvuBDi9ZBwsWDccsVvrRMI4qsWRop6f8X+ZicOtVS596FidybvzM/BQgJlJpym4C2WehheT95dEeoqgKXq4v4npXRWlBOycGFoqCNn2dT9TUjA9Bfzer5QEr43h6WzGnNhRjxB2bVQb8lojvqzQ+mtv12TWakr91KJzLf+4qjE9WmrKoV5647663q4ff7RvP5aoqZ2NmpoGOkzWD48NQzlE74esYYaIwRffyyaOrsdbs8fbEgR13OIlPWyeutPPEqZwiv4eJ74CmF1fzcOf5BT20K93ThYKNmjlwJsIlzf08hf+lu46jv2F51HqENur5KwGweZ0t/0fPD7KinCsYnru4/TOcyeA5WL9R6er8WzSmBZa6g/y8L1VacwAajbb/3x6mkGC39KCNOfdyJz1CCH+u6vcX3fdkl1O3+pv39I7O+rb1VvsHzrj9b9bU3UH6v7m6n1Z+zPK0d8zWJ/MiwLArWe2sRdOT5o01XJBSGHOlvFTezv9MDfkkRC/dHYn6stShIchExh+qOxP5b5OWrtHLDXsx1hsb/2ArXI9FdOUXPkvAGwrBT1t3qgfmZeKwN5T96xP6o//Rjj68MbPm96/lt/zxL1F5VL1N9FKAs/5ZrMyzbqi8b+oFsJuH4T9efYP/TXqy4ZGJKG52OzR/3pXdSf7DV1g7cmlnhWm1hko7/gHBoKma5Qd+5WLAtve0Td7pao48nFLkJW90f1N5k6TeZsE/sr9zKuJ2/h/sUx7n8Syfj6zfqtv93CDJn+oD84CyzzUz0Otrj9q/HK/FRPPh6Pn6HuaObnJOHKMCiXjf7O+PcZC7ddEVRT1OE4Qv3p/nlLYJ/WuN7t4aU/sHbp72lqX3hJCZ3Bv0R/whdfUpq0d8DZbvqh1zq1BCLmgyOMrl0xRGOtX/qTpRC1M5GtxYf+/GXnBKTTueZgBIsh8U9jpyb1APU3LlTUWGu04gnnXXegQ4mPK/kSEXk0Rn20FZGDiYP601fbl/5Y7E+1UH/qNkadLNqov9UW9Tc6dgUOL+7WmdgH662/3mgRkVG6L8HNHrh9be0I5Lpp9Fc0+ivbqL/7dnUHMzyJJDjtUX+Lsv2O/XGVA+SRjFGPpjMo/PvFOZODitoj42Z9h8fVIHt0I4wvV9QhzfwMTscji/35D34hEP682oJqDQYEiiY2SWN/ZFz3Q1hWzpD0xske7KcjcBC4qFNiow41XxQK0MSLQeQtrl+/mcMCzs4qJ7KYnEFeNvrrL92MDDrdt/5ScsGvqPH2xvQHrdY79jdqZXh+UqNVs9gf1R9k3csr9mdsgy4XjEw83tnyeQalf8Tz87D/mfoT/p/ob8iLnX+L/sQvDlRQ/e3xg0SspNzyspjfNyz2x/RHY3/nw8D4rPv7iP3RzM+SD/zPzM+Pri809vd73V+hdIzQ8CuvlKPnZP3Z9aW7LErvePDTwpxDAbJzWtfeQWkZnPGM5YjV/RWhqYVGaeHrPZNbfdb9tbSwZvqzNuLmzOr+aj4wPru+UP0Zx/M9k08peTD9WavJBuRF1bGY/ljsLwy4nOnPuLhFLbcmd/0z9ke7vlD9Wc91Dz66vrC6Pxr7o/pjXV9+xv5MwZWGsr7vlV6eqJPQNE5jg+nvKBQmHmLfF+TeTC+8zaE0XnV/tnvbeYfH1C3M62GzkOe+eGOxvw/97QfqhOiPcmN86u+3uj/jqYfKd+lv2OH6f/mvqv+M2B+nfPElNV/3bEh4AfV1wd9tpcvfppBG/R91f48mE9MKSRiHtZORS0JCyHpHwoWu6C0U22piTd07vt7ao2YEkaSvzM++9c78nDmtd+wvC+YzSHqKHsaz6eiurKJ1AOH6rBEW+5vvJhGku/oX/c3cHeGSyUhaKOdrOoPg4Iy5aFCPeKU1QL2lAxO1RvU3obHLRn/h1MTHosbFkMqWSpJpiJrb4g02018YtVA/0+4pg3l/i3qqAPdnqZMZ6rWthonQw9fHFuov6UpKGG8D1FVvNI8hGCWoUao/GvubzRONJNfNHe/F41MMU8V7x/6uo5MPwXmO+nse7wtlNsHzlYTiO/Y3LUcZZGqE+uO5xzvzk+pvXo4jZXS+AcRejtq0b7heqEXU77FGbUrP/KxEWS+BuIjf+uNc3D7N/IyM8b1WWhNxBp4iEJKMzm/9haO1jnpN4Nv0N+x0un/Z9eUfEvv7av2F240Gcj5A/bRN1N+sesf+WOZnV4hRJ8L6nflJY3/Wxd5yQXKuDNLZq/j8qsn8FMK3/qTAR91UgPrT+CWAfOwVnCdKwivzczLfvGN/yWbnftb9dUvcPu364vsm6m8xjD2mP38d13/M/NxyTdeXuPPW32Pix0AWLurpcP6hPxr76yn4PNWfMy6KIvDvtc1if1R/cIJGZ8UjA2miv2N/VH+s7s8iwoL0yPKlP1+z8Aqan1F3NPYXqCZuz5kfAtB6+NsN/B3XO174Ltiihfo7rgQg7Qtq2gx2eD6MOjOIHaD+PmJ/VH+07s+fWwueVNHGgXFvjud/kTfrt1HPVtnH4+E81N9lbrpgeE3dH7fD/e0A9y/NUH/gy6i/tnRA/QlH1F+q4Y9r13aSl/7ai+/T37DT6/5lyc8/RH/fUvdnbep+4VVRa0iU7vMAOh+KoR+EI0Xhd13UVW/QI8F2hvp7cIM1kGcL9aUaIpBJ1c2R5uKQeMIR9TELBidwj2W/8PXKvROBPHdgnbZ9ziuHTkRax+vplflJ1JNAAPYLGOsiGovqb5U3sSuvKxbBsd2OmP6UaIWaMgaoP17ePwHv4jpFIF7wdjVqB6jLadBH3dx+6O+B+vO5JnNU5bd3GPEXkQBxVq/Y33iqC2Fgk3fsb1Q0sb2Ns7wT0WvzoHSUJpa5adtMf9b2NiiCKl7hJRfietR7qxfi7dpFIuU+2AKpUWuwaC1LshabWKWE5zPojK4KOc+uFbgtrk8CRUJd8yoeP439+dnhV/09Lu2cxf6U9ho1bMSov0sbdTrZCgJqO1qeCYmub/2VfKM/d7wAZbLo43qny5qczj9if7yxksjYwOM3s36PQEdBfR+M/QUmVYTn95+qvz/rSfr9+uO57qD7Vf8G9G8L/nVn2ZEF/xj/2rfzgRX+GRepwzP+bY6ByVn5ecPL9a23erV9ia8ez1I/Kf9Y2xea+rkm3ckf+GfsDeD/vOknTf00d/2xJJerNP/z4B9r+8IZ5cjbPGyFmM4wrxn/ztVaf6V+XpX53TuGRfLiX7ealC/+0eDfYY3rrzRbfQX/fvJPN/2N9OeFfx+pn/yjBq9yxgrRlexufPKPpn6ywr9Dd/JK/fwZ/DMXMvKT8o8W/n2kflL+WYNim8nZc1Qw/rGmnzT4d5iGeqFn3ZBnwT/KP5b6SYN/H/x78sX1D/z7SP3cVOvN38A/vKaG4lclqn27/746Ua3x33TQapID9bugtKVqCvFFfPvvMEHILJYe+m8VtPBmLRcj8J3q7T8a/Zuv1vj6UdNHRPa9DHyh8678uyznAfjl9O0/IqPfFouuTsLTZP3K/fQjB/0Zpug/zvIiWJhCU7k3QB9d414AcdIlXLTdoVcG6WjO+r7E0Xn98h+MJu/o38xE/8V3E7038qVfon/dBW4v0BufOs7bf4Me+i9NCPrpkqP3eiPy8l9kDfF47PY6hWXUeNY75bWyc1M8/qY0PjKde6QEHfRftNbQr/Xy/or+fVT+3Xe9d+Vfr+kDowzCl/9Y9K90uZRV/iVj8I1X189MUEl8GG4jJYLeq+9Log9xe6qov/wXphLcX10/C/xOiNcqek8aov+m5wuyd3vF459z1QymUxH9p6USbu/ivaJ/IT/A9X7bNdXDX59/CQC/vE5JclSwF1MEYCS/w3+08Utwc+oXAO32cFt4HpR4N3SQgSV/BtasZ5CJYOLzwRJBQgFIkz9Hvab07yIYNQOgskoKjoX//LmZgrwe7cNAC/UFOUzfpX8s+dOeIQBNH98P5wNu73rE9xM5+SX58yP8B30EkzrqNuBzEYznThyDnFzwcTp8l/6pRq8svF5hvMJ/JB8WBYRPBKkld0Iwy/oNQN0/TEFJqrLw1S4CsBrLMUyuu3fbz41+8YEYEzwf+ziT/gBAGv5jpX8HqY5Y6Z9RNG1LafLnyjBfyZ++8jAM4khvAPpXCwFoCE4IE76F6z89F3ey4mMbJmYTbszb9Sv8p3UWeDw/G784HR7Pl9/B59XZ5RX+gyxrzlf7EIPWdrYk8Nq43uNMTVjp37cCEK+prvBVIfXvFmDvO+J/iqSi2OTLckjycfsV//P5wlMU0R2XYA3w/ARPxcoJWW5XoMAeBaYVJyAbc5CDvcNbQK8tOjWBJr7nZNWAeGnV5onFa3v8JOzfAqTxPyrAYCpOBDIcDBYgt5YDzqu4pk8nv0dB3ZvOMDf3GrHsTypAf6VeeKLNgwcTIHC+HRHP0Hb4HdAZEP/p4fonofaEyUhF4dDsz9l5fwf56qEA5922QmwThYUfZCFk2Z80/qddb03f0cvlTqps3AHFRgH66diNyKMY86A5ITrwscfH9WN8BK37RFGtWguBZX9KnT4e79i51ERouXhWxgc8n0IPj8fJUIDOOOoT2G2XAnFgdmYCZPE/Wvsn55NhEQx1tyZpK/lFgFU12IHMt97xv+gS3FCU0QCvQW+Zsfifvhz1ie8G+Lwo4flzlnKLBILkogBnePyWl/dCyGMUoDgcXMDC81947sD+R3Z++fGb9fcKkBf6wr+l9cvoO9I/afEfE+BSgt1LgAuiRR/Ff2ang4L6PQD4kf5JA4DTgDu8iv9mR/z8/hQgK/4TZqf4lf5JA4BUgLmr4vZ8+VH+L8V/HwKkxX+s8ScVIB37wNI/fwqQFf/9aePPYwrjV/EfmKPLpwD9bGq8BOjutzYr/qtPvPkS4J8GAOnYBxYAJIeq+MPYh2MQ66/0z2o82n8W//0eALSgqLzC5oyXAN3jvHoJkAYAfwqQBQB/ClDnPFLK57S3Z+mfTIC/F//VPLf0yjUK83sF2GR//lt6v3Bf/Ms6HJ4mLAKYaCv4jAAmVvpQmjkJIaz4NglDTkYBbmsvhOVDICgMc7RgnT8THv9mSZWgmFruu/qP5X92vHUIcX+Cj0/aHZSpKE4hantvAYYBCnCWDt/5nzQCGAdThYuubRTbZTZ6RQDjBUgvAbLqP7Pzrv6jEcDIT1E8w16awYxkKgmtTf6KAC4iHUVFO39GpzSF1cl/z32gAkycQEWRne+v/E/Pc9Uw3nGNCM3wFQFkcx/CZZOfumyhyCZiDqzzp2dzKLCbhaLcpu8IYKJvcb1ufnvnf156+avz57Jc4fHtRHy+E4iv6r9wZqAANzEKcHFPUbCmP84UNyE+iwCGiYNi7PS4OaRNp08WAewvR6+5D1HHlWpl3lRj0vzP8PiElwBnnSMh0byUfokAPi/fFwHk+T7X/7c0f5G+IwF0chi8BSisOyi0E23+0jXOxFuY0HSVR/H8TABl5X/PXqoQ4P0AlHMb3/8oUVi13IQAl03rT1r+F7o7AKk/LImf3Q2FTFp+iqI7owDzUZqTibdzYeSIvzR/oQL0DRlFd1emrwRQyPoZ3r1GzisEGNxsPSdOiqJiIUBa/rdc+jFr/gKanaEQh9OgyeZC0dUWrk+1YxRhoRUc7JzMZgJkIcD1CMVHW38yAV5X+LgXoQC1Nb4+eB5x+zQE6KrPbeH7jx7e0/I/yv+uPgpwIF9+af6yfZouG/wQnKum2UzPCUAPoCiC3gRf7x1R1JNKwvPhbWueyHfz1fzFH87sM3GDdwjQl7sZsBDgeMTj+nqtppzRaQY//Gz+MuuiANXktsP31yjA/nAXsxAgE2CwaxJ8kyX+fbnwGwXI9zuDr6pS/7d1f9nXbQdUcFFofqs1JKIzO70yQM9rFKC8D1BI3abX5Tn+VYC0+4tr7TdAPAUFo4XLM3lOtTPIvjEgcLi9BWincp8LotxZ4B3T9gymKQzxPckExRm6y5cA16WrkO29EYwcNzHINQoIEvcI9nLdx2vQafFEWs4eYEn3TuFPuwtgkx+0vDsggSqgePxeI0BDbeoLuyv8jI2PD5B2fFMPqK8MMh4GF3BGvlAEzq0FpItEAuUaNvWBrdadZHcUoGqWQwLTpwtk17JeAgwGXRRprgZHcL1eD39gD8MhywB17sMB/hrHKEDDQcHpo0Ofg+HtLUCTNL1PaQwwCPD4R7YucCDWS5sAfh3B5HQfcoGwv5ZEd7YXcA8SinPYumZko7m4vvZIaHp5ts5kku8feNTzQej53CUje0lb4vtJP/TGYzz/fWlwwvMjoQBJdRkSZRPg+bD0Xuh1eihAsm5f8O8liAWo1eUfGQMU/98IsDMQBl+VCfDtKaBf/C1AY4Cs+SctAPxdgLQAkMYAjZX2rD9GPxiVDMaft3+hzT+ZAIerW/0pQNr+pexw5mcK6EcBII0BfqSA/mn7F5YCSgsA/3Tw34cAV+o8exUA0hRQ2v6FCpDFAD8ESAsAfwrQ3O3HCybA9QnX/yHA32OAf2z/0hQA0hggFeBfFQB+NP+kMUAqQNb+5U8H/9ECQIMMH2c2+O8jBkgFSGOAHwWAVIBm7xJITIB/QwywMxA7f/rZ++cJkPvqlkors5hAbC1QgLvrnVfka5WBH1ZvAUbBLWQVgIlxx2/y8QMf0+6f8XB9WyiP8SkFuOpaEfdX8IoBhvFeKeL5OB8qfcMLXgJs5fASIM0BTTZj767kJUFhXgcoGDr5j9z1CLdnvmOAXn4LwL/1FcJigLQCkHb//Jj9sBxM1TDhbigefhyi6Lb6u/8Lnfy3CArc3q19Xyh3HoW1vGsoQFXL848YYHzM3t0/af+XeCmhKGkFoO+s3zmg8rmJUSohCvAkoah69TyGeQXv/i909gPr/zJycH/XBwpw4V9RgHT2A+3/MrXvbwHSGCAEvXcMcCb86P65vQcRm/w3v6LAWQ4ojQGGK/Xd/4UJcBWqRdyZQa24szBhsx+YAO2UewnwIwfUtwnuL3Wk7xNgZzD814z+++p6paT03zHAn0mgkyLYFSwJ9KcAA3Gj1OR6Ml/DH/xqVyksCZSWAHorHoXzaDnRZwywZ29eSaBs+EN34SdAOumeeOalt2AClMx5E4NTjZwlgUqTJ/4a8X0BSLbC97MGMOEeBVTIZgrGI0fRpI9qwZJAaQkgSFcUm8RNYzB2l3cSKBWgupqWhZc9UHxLQX0LcJxlBnEmnQCszMLnaQmgqz5QgOe6LIJMw+0pnVaEd6tlUfj2LMtI5jTnwxa3IRPgynJQsPafCJCVAHp3FJp6NbcFG/6QxWoAk1v8TgKlAnS7+Z5AGQg86VnvEsCg3biZxgCNXoQC1+J3CSAVIMTN+qgAJ+0IzxdtAKOuHni+2t4uDHijfgnQ3KsbzhN22Wv4w9hJd9z3xgA7Ii9+VVz93xYDpAJ0u8cmZrVzhsTpa0fQnygwbxF5hkJn/ymdVY/AbjfIWRaoMniiwJ5nFGBv627Ahj0KELlzJrXqXpgAfbGHAvRqaw+TzMLHhrLMSKigwMxyPwxZB5iDGixBV5ppBJN5WyGKcDyC9ESBem0PBdiOkhN+JmwU1W2Egtrq7SdortgpPH9mR2RV7/cw2qQoTrv+IcBSFTnvlrwF6Jy6KMJTfTUIt0ZhOVJfKFgNIGdZeIcKPopLV1GYRbcR4LPpABMHbkROhdsBC54Dzu9cV68YoNHeoaimIgowNgYFSOt8UPjbTqsm+S44gzpqjveY4vGY927NBOidzaVAFsnzHQO8PS8G2bSb/qpUgO10VZP5dIXnJ89xf7e9uyB8hOfPXaoo1na9vJNdp3sH+/4YhIFwbGKA1n4JxBIFLhhFzp08k+sRlFRphZ4o4N9TWVoP0HbDHgm6zes38f4KetkTuX9sFuiPK+TvFWB32Pvr4X//EAFKX3y3WppwZUWATIA0C5QWAf4uQFYESBuA7m6xHn7EAH8f/f7RAJQKkDYAZVmgv7eAoQL8vQHohwBpFuhpWOmvGODvLWCoAHd4G/mZBbpdz9P/oQEojQHSLFBWBPinDUA/WsDQIkA2/uHWRjHRFjC/j35nAmQxQDb+4YcAaRYoG/1Os0Dp8L+PLFA6/O+jAehPAX4M//s9BshawNAY4M8GoB8CpDFAc5LL9acAo71//4gBfmsDULymBt1/iwC/ugqQ1+cTmD0nbwFmxW3KesDEu5b8igHSKsAknC9fMUDaAyaZOetXFmi6i98CpD1gVm3t3QGUzn6nVYChVN5fHUBpDJB1AKUxQM++4v7p/IeLNmk6jvbfAqTT/9LhDEXFd1FQTR84JkDWAXRurjPwHoYaRnWF4ll3fo0Bjsp3DDDRsyZLNRk18yrWuL7pHoUmdFC8sbFBUZ0WKEDl/mP636LIXzFAmgWaTFQU1jlA4fl5750FSgW4zGQU4EFDobku7i8cPFGsM/8tQJgc3lWA01WVgDeeNz1pRrj9oJnWR2OAiabIryxQKsDYqMeRQviRD1lUvOc/0Ol/VIBxkEq/VAE6IryyQCGcoADtzb1kHUBXyhj/fkcNhUqzQKOniAL/VgF2hyLeBf47BDj6jixQGgMEaVqXRJL7KVgS/x4AUQ9UFIo8fccA+fXUh7EbbDmWBcrRLMbwRwyQDoCgZYCBckcBzq3NL2WAVIAfWaBCtWtaZKKgPCs2Xk1gaBkg6KYQEQ3eMUCWBUp6mxTIwN9wTIDmDsWkn5JGTG18ngqQZYG6yjsGSLNAQZBRlEe19coC9W2tNlgTGMM64PM0C3QzbZrArHQUoOWisLoTFKAqjIvCq5qyxL6GwrL0GkXcHVRD1gTGuQ9RkAtZsMkwbobDnyZFwWKAh7Pq4HqOeP52btO8tBn+brcuuH+aBUoFSAdAABGNO8sCdTrN8PfVAQW4cJevLFA2AOJ6kpNPAQq++RoAwbJA72M8f8rN2xXepdl/J9ugiMF8N4HRuMsrBvitTWB4VNXw39IF5qtjgLo8c8E8QJ9jWaBJy0IBHjKxgJy/GSwGSAXozU/WgtzOqzWo2bzzmgCxlfCiGQ+OKMBJ0WQh9txGMDqKLM5XAhG3QQXm+YSPlXYrI1F3dgHjZA2Jd7uLKKj1cQUyNxIJfmJQaM4MBWhuE7FgAtxtUYBqduxzAQ8oqFrtNjGtDAV62w5fAqRZoDDT2xKJzUaA653I+aV7zch1cH0L0DLbNhlckwuM06qZRr9YRkTI8P3Onhtw3kHD7ecKClCrlWHohVsUX2tkdcBsd/D59gjXQ3uA6vy9VzABzo7tAvT+EkU23L1jgKZk9jlvW7sKmZyfFV7TWTMfMMLzSwU4udhNV5jHOwZoOBc8f4NuuyScvL0yAQZu3F6QapGgoIH8IkA3ttCdRL0smABllc4f5Ft3vIa7KOg2aRFWB0invzvW8i1AdxNcWRboP1aAP8Pxfy8BBfxx/bfMgPjq+e8/CcjSQMfu+f6HNND99WD9gYAsCDg3T2tvX13CzzRQVghIu4D+ngZKCcgKAX8S8Pc00N/7wHykgSpB1WOFgGwGBO0C+nsh4Fa0pq9CwEeWnr2dUZl/mAHBCPh7EJB2Ad1rK/8PhYCMgL/PgOgE4Y4VAprdaZq/goCXg/3ZBfTcroxXHxgaBPwgYKbMa5YGapwXQf1RCKg/e0+D9YH5KASkfWDW48R7dQEVbxOOdQH9SAP9CAIq6gi/4Iyx/klA2gX0e4OAAt/v/UsI+OUjAINB9SJgeA2kVxCQpoFGrfNGUdpLPYS083gXAqaDOZLweCVcNEluC6V9RQJmcfedBnrlvF8IuNlWIQQzJFfCh/mbgMZED0NNRwJe9rh91gjm6uWvEYBTYd6M7FtLpWJO1+GLgJqOJKRpoP7pTEj41G/42bZxvYE+VIs41u81awMaaxMk1Hos1WwIBB0ByBrB0DRQ2ggmmdyQZC3zlsH0LCGhuAeuf9ebvEYAskYwH4WAtA2ocS9iSPgdKZLbHEm7mOPj4IoES7ouEvAicQmsNvl7ALyviT5M70MkYGcLLwLSICAj4DYhGSsEDNNog7cycyRqoNRIWFhuM0ZA/zrF9+9W+Pr7bb4Azxj/kga6RDJyYeHdz8phP0kg4JcaFz+6SOI8ueHx8B0ShgvrnrEgYHw96CHeyHxfG1C8pkTuXzIF4uOS+pprarqXFbBu8x3x4wMS8HDqNIVizyYI2KSBkrGPJEvmSJCI589kxyOBtOVty3mX6zsIaFXNDEFaCPjUzYT1AWVpoDQISA7NPzBSAm6Ux6sQkHWCuahIQNoH1MuG70JAGgRkaaC0EFCRRCQY7QNK00BpEJAVAmrknQYadLpZRlQzjvH21P4lDZQSMMiC7EVAOgWCFQJ+dIJ5CPj88vajEPBnJxjaB5R1gqFBQFnX3mmgBe3zGc/eMwDpBHhGQNoJpqu8g4CeAM1E+8kyAHnLIQGddWYQP2kKK5sJ8L56rHn8ZsPj0TS8cQVna9esD6jeX71nANI0UGKN8HhWW9yePnW8VyeYtoPPD+4NAfWmD6iY4/GwPqC7yZYE1/W7EwwjoGB+3xQIXsDP3r+FgMPvCAKOvXhAfLvnSuRpIrn0c4pE8M5rQ3G7RyTWpeqF3vg6y8nIPb4ICOQi2qQ4HzcgFZOm8aSNRJlerDOy/oAk6t+RgMpgVeEtoo1Eu6f4O+e0Bmewz2QYQrdCAtqthjDnDRJwMVwpJLGRgPYoETnP660yct5uz+BsTu8g4JVcn/gZX3U4vEM7Z4yA+mE+CH0hw/dvHhoHk56KxPRW14gRkKaBApevDDKPB0jALH0HAXv77R4MIxYJ7N1lM9lZ64IWlrg+/4kEfEyDDqiHqUh8ouN6UnN7BKUyekWg4Y8SOT6sEqxaagr3NOf8TgM94vEC4P6K9fgAk2CIRNu2nRcBlSrrE0ZA/LJ+EdBTjNUZP19NkK5D8HyM281YCHe2B1sohQLU/puAOt4ucDB3GwJqsyW4w31TKNly7iwNVFWrVhgcciSxempa53hWr4AeLHNGwNEwErl/bBoo/+O5v5eA/W6X+9dEAb/4a8AXjOdnJWBxNXiv+W7grFDRShYFZK1AaSUgJeBHL5gPAv6MAn4Q8H+JAtJeML8PgqCtQEt1kv0hCviRB/o7AT8qAffFmv8kIO0FwwjYvm0j2Q56W0ZAy5bgzHrBsCggrQTktIvLxgCyPNAPAtIh8H33PPkcAk/HAH60AmWDIJpeMKwS8E9bgW7r2P6MAtI8UNYLhlYCbuvI+qwEZHmglIA0D/T3VqC/D4L4Qy8YyTc+e8H8DVHAflf418wB/Orb1YOxnsD8MH33Al34pylAbmhh7PMPRQmHbwKGZuks2CSItEWQgAdlvVCUzSl9EdDXmzl8ZfiaAs8I+D9XAuIljASM9MkrDzTuEjgrm4MXwWqpK1yoN1G90x2fXwgm/ujemskNPydBxIspEvA0wvVSArI8UD9KXwSMnLb0OQcw3uVNnifhUkiS8bsSkE6Bh80Y93+v75+TIFgvGCVoSHwqm+Np8kDb5BZDannvKODguI5hCk0v0WGApKRT4D8I+NELlM4BvNnzBMKZqXAJUZr9n2+4HlHXuWjb8g2luoxeUcDkZjyzj16gUX+L66O9QOkU+I880OWqQAILTR5tT9ETWLgjjYs68Z8Q8GcU8FsnQeA1NeD/Mgr4zyDgl1cCbgaqwpqBMgLSQYDaIdwVoLTqmrh+C1gvGJYHWu/7wMbAe5tFT0GSmD6Q/hoJR/NAf46BZwSkUUATpu9RED8JyKKAu9vB++wFQysBxwESEjoPJA6tBKR5oKwSkI6CGA3b70pAJNmLgN46QTJOdSTgyGkISHvBUAKyZqCUgDQPdCJNkWDLjWF8VgL+jALa+h5Jt2/XEasEpL1gYBYYGZlJy18ISPNA2SgIGgUsw18rAWkeqGXW2wIePaFp1tl5VQJ6owHuH+omD/QxehOQNgOdOA0Bb49hTo7W1Aann+L5V3bvXjC0GSjrBTPqIAFpHigjII0CskpA/K4DEmqbmBGQRQGLplKS2E2vn8r6xihgvzv810wC/OooYBI9HZg8Hn3OT5UmCnianVgU0NdrJCA6bg/Svcl7pJWA9jTJQS3bHS6Y4ytJf3V9RQHBmF/OpHsJLmDU5iD0ugd3yKKANA/Usz0kC80DHQ/aQ8JmQeALlmDvWgMuUGwk0/Z6PTECBvl6tSCrZH9+5YFKA0cgZr7iwI4k3L/iLV4ElLfZgAR8/iag7eyaSr7um4CjzVQsPDFzDXIg2xuMZyMkVSW0gAzazxcBg0vb4Yms/SDgfYAEnOlIQHccIbn8HAlI80Cl9NQrvPqxlFgUkOaBBp1WqyY7LrngNXt854FW2qD+JOBpiUR2FgeBg1VD0Nwb7xgBffnWrlkl4LgukIBpb5WzKKC8N4TC395bd7LFX0OYLJrKSVYJqI5XjIDBPb7wxNiNTzCJtV/yQBkBNxskYHB84t8nvf+TCfjjd+nvJeBA6PxrZgF+9eAySsCPRFB1WQtsFqBhqQn/kQiqc95W+MMswDpLi88oIJ0FyAjYPat3NgvwrwhY8nfzsx3oRxRQOU/OjIBsGsRHKSCbBvEjCvhBwOMtyApDFbf2xzQIFgWk7UA/ZgHyx97By/uS/tkM5oOAWhme/xAFPO0l9ZUISqOANBH0lyjgwvnfmsHUF/wB/Z2AevLcCGwaxO+JoGwaxJ8SkDaD2XsnJGNfK3hGwFM/d/6HKCBrB/r9UcCB0Ov/W5rBdL74moqjcAK+Y74TQc8zJFow2Gkk1O+PVztQSsBkrTk5WQZIwAXnKyQMAm+hpPcqhVk11bhEfTbNU6ZIsKnZVfB+rciHyjTH/0PbgYbkIL2igMEkeUcBB8LklQgaSuH9rDT/+s5KAVkzmKOWhjCN7XcUcPOoXomg8fXxLgWM7ItahL0catYONN2ukXCUgPJ2kkCqDpGE+SN/DQMM0w6S7nmChTKa9F7NYOKWiWRazr1XFDCSDXw81JpR8Gva3rSCVykgHQYYHQKIFDggwWg70MSc3V9RQJYIStuBhhf9HQWkBPwYBrha4/H4spixUsCoLh9vAh76uN6FM36NgmftQBcCklFcIuHCHf69olYq3ZXmNgSWddUMI7wjAekoeFoKGIe7XxNBY60h6vi2gLDn6EU4f35jIuhA6P/11KJ/SCLoV/9OHV1TAT3tI3lGj3cU0JxyOyTSvr4TSGIf3KhpRxmMyzPZPg/vUkDaDIa2A2UEjIdIQOvSJIJqP5rBTIKDz6KArBnMRxRwWfYWhPQPLsjCj1JASkCWCErbgV6kjQ/GYoZkC/FHkdwml/STgPO1GcGo6iD5zB4SjrYDVZITPqaJoM98GrJmMB+lgJSAgXAQDDIZ/SDgrhJe8yBoIqgfNqWFSY4ElNoqvp42g9m5sQeGVWxD1g6UzoIn0vwdBaTtQJ2HhWS8Cu9pgHQeBGsGQxNBJZgXHDyj2ibh+E3AQJ/hbyBtBuNmyzKE9QEJSOylzZrBsGmAnerxngdBo4Ckcl7tQFkp4GzwaP4+TSkgjQK6z+WLgL7ax/MvypsERqm0J8Gmp38fAQeC2PmqobXfTcCvbgORxnsXtDJFonGrq0Twi/0Mo0IUOa+7XNssCjh+aEjA4cgqySUe56BNrO5rHOBuam1Bch9DLgCu9UoEpVFA33ggAavFqkLy3ZBEte4syGyBBLFGEZLxaOGvzz3urpBwRCRQ822DSHskoMn3kHCFjgSkUUD55A4II2A8dJ8wXmpvApYrJJy1F5CAlXQ1WCmgvVCHoT9MrhkhQfcJmjZDAj63bZvIF/f6KgUcX5cR6c/w+Mx+guSaaK0haUXjLmsG4022+P5hZ9YF8yzg8+s+EtC8DU6MgMA5SKhBLynBNLdIwGvinEmAJoaRfML1GE3UUbmMa1Czdb9gBBwUSLxJV+sTX7RaEVlXyQ5GPj/kfOvePhN7TQc+bPF8PLVrTjhhXyFJT0jGbrFE4jXD7mkU0G8/kdR7Cc/f2LL6oY/uE8g9HTeEPrQKPzWb0koueQKZ93qc1yPLkpyTwQ3UJkrqT8ct5R9JwB/X0N9LQHHA/1sGAhLui+uWKAF3Xdsn1mDT1Lo1BGS1gJSAfsn1WSIo6wZDJ0JQArJE0A8C0ijgBwF/doOhBGQDAf90HPzHQMCfBGQTISgBfx8H/3sU8NDTjU8CnnR59ooCuv3R/TMKSBNB82qChPw9EfRP+4H+nghKu8HQKOBHN5hqczdfiaCsHyhNBKW1gNvRqHwlgtJaQEpAGgX8GAi462/tVz9QcU1O3jFSJq9EUNYPtM+bhb5s8cpHIijrBvOTgCwRlE6EYLWAwvIhMALSKCDrBhMMkbyUgN8bBRQH3f6/ZB483/3ia4r2A/3oBnMTelPIlEwLI33k20q4RvJMuQQJQgno2FUIs5lFuIQvkYA9lUNS3Zvas9EIySSekWDRNVWK5HpCArY2SMBZJSlcaD1yUMZRNYOM6yMBaT9QGgVMjLZGYlfK7ywKSBNBE26GhDF78xDJGChhIjVRvPKy/iURVFRxvSv8LS2Sx6KZ2DfB/WewVEOWCNpSkICL2VIlbCIETQSNZz1c31BoSOQgwaZrJG9CpnnJJkJQAob3HPc/02+vKGC4E+CVCEoJGFrKPVJ2m1vCJgKyWsChjwT0jlskYNpEGelEiFnyQAJWzQQImgjqi6CSsFW/E0EpAUP/IhtsImA6mSBB08MT/xA1EnK1OpAidirplQgaWDyeLzoPfsqHeDyPgYoyPyMBaT/QUIP3RAjaDWZulyQM3c49U8AMF6wf6PdGAcWB8NcjAf8hBCRffLtKawEl/PZ/9QOlBKQTIUDXsjvptE1gA+H9Q6mc2USI/5+8N2lTVOu2tn+QDbFAoSm6KJViUkpPRSxAxRr99e9kLc0gI/M552tE7GfHd67d2V4GpSLcOcYcg1YCMiNovrY8hoBeckYk+VABWSUgzQOlCOi1V28VUJI9RBCaB+pMju880N6FX5PSvr6MoJBtKuOk+jaCenlRBMR5Kn8aQa1h+FYBKQIqrROujxpBtfnGrxtBncHRB3OYZpnzaPAyQ0BijCvj54p/F8JTBKRGUIqANA3GG2zxdSUwsDQYT1sjQgXerzzQ4ogImBnHtxGUNkJQI2hNBXxsHq9CeKYCBlKVB1oVwkMyjvmXClg1QripIeak2wlNkIruuxHiMXDx/OVX3B6dBawhYNvS45cRtJoFdN0KQWkajCKUiKzWsNBZHuhkN/nmQni8pvr/eyfgvyQN5qsRkBpB5WmVpzlXmhIpsgoBjz0hcwcbRMCzt30ZQT19OV+T9ThaMQSEFZwDYpedLWiWjQhI80ApAkrLcd8HCZoiuUjbAuQ9IhzLA93sKiPifSPi3WtykUhS2qv6LGB6O53AXkcC5+oDRKBCPF1A4UtEwPFiKZJH3OdeRlCRM18qoHQU30bQtlWpgOsdrv9kNxMy1Ub469DF88ZmAedq5wbaNeEzdzG+BqQhNxGxFoFQZdBWDeqVCqjtfhlBdXffZUZQT3duLyOoqVuIgP1iKZFoeNu9VMCNei3JQEEEtIbjtxEU6flY/Wb08HwkiJj7xQiRVk4RAbXUAoaAyvqJCKhAeiHbDSKg2chwe/PpLWcqoDQ88BlDQKoCyv1WP3sh4HC/ehlBbwfc/9hQzzByDERAOguodpsc4O/AWwUMe+obAZ+jq/6vRMDufwcBRZH7smrQH6kCUgTUyQIRIms8Bs6h4FxuvN4eJIaANRVwsu1u/4iD+VwJUTOCUhXw76WAHwj42Qh63cmzTMN9Wg8FkSv/MILWAkE/VMBxNt9Kw9Uo4+sIWJsF/EBAqgKySgi1PWkzI2itE57NAn4gIA0ErXXCUxWwNgt43LjjTEeU5Yekzd2ZCqh7jveaBVyd+sYLAfGB+uScQ8/KdH6DCMviYCoEZEbQNJk8/5gFPM3DyUsF7LmrE1MBx7HzlNgs4GcVsFYJUVMBKQL+U0ZQUWwLP2UWsPXF19Tjev8NAUOFe5fCS1tXZyrg3FgTPxhP8af5uVi9VECGgNm+O4VgfXmrgHQWMIJAzkJFdiWGgKlyQYTSru9SeKYCUgS8LXy/QrZ3JUQvrUroB2OFBNkZkbKwETnDZ1WxMK3iXGgcDC0FZHEwVAWkpYCBVa4LVgnh+FL1ulIBOd5H5LpWs4WPKyLgzly8SgHZLODa7MbgcyEiVaeH6z8nzjsQdJQjAvI6ImCSbmQ/4NPypQJOfZlw/snAw7T2QvSqhAj7yM7LFSLgIqrOz6mPiPWcD1wIXatSDWXcPpHJlBlBWSk8rYSgs4AhZ23Mlwq4P+H+NjbvWcCgqf+GgHQWMLpaZflCwKoUMNq13gi4EM23EZQioHcbvxGw2A9eKuD3IqAodrtfVWD2I+NgWCv8RyUEVQFBS4uSBYKa2fKNgHQWcAjLdyDodmwgsq0rBPQ5RCiBe88COpGECNjkl78ZQWkrPFUBYaK/EZAaQR3BesfBsEqIOT6AEnLZvOJgmArY77gxmDduwznpcJqT0aaKg6kCQdksIEVAM9Z3xGklbwSkRlCmAtJKCBufyjkWB6O136WALBCUzgLqkppz7mZfxa2ISgiTGfkNAZkR1Ez1VykgNYLWAkGNwbmKe4nfcTA1BPxQAR03quJoxL8gIK2EcJyhuGYIqM9nuD2hiANmBB2k23ccjLeygMXBOHL4RkAaCAqrahaRGkFpHIwbGLzOSgFl3d1x36sCimKv+1OMoL0vvqZoHIx+4d8qoBXuEQHXFTLtQseUpfj2MoJC2+nnzAiqXjhEwJaGCJhv+1uwum6DQHZplGTsRDeQBpN+5vTAkWTjtj3AeOYjoiVlIyE7Y3sDdbQQidO8JxLpRnNEyrss+AwB3ao2ftDCz8PtTtOEIeCw4VaVD+NrtVT0BGtZtDnvXiSIQNA5gHFK+r6T6fhzfp5WCCjuxMydqIhsI77/xN+ExRsBmQooGzwHJ7cRk0Z3dGBGUPfRsVrkmY7aoLmy6HuXeYrLn7cdMOaCQJgR1DufXgjIjKDSLM1heN71OXdhWxcyXc6vQNTzGwEHM/sIw+WmlzkaQQRsb/D9UVdABLyHiICOtUcEFKIGcZzZDc9f7/SaBXT3d/ulAhrrK885RLF4oizTBx5fB5G5v2qsGQIS+9zzvWK1RITtd07MCOrujrZEFGWOx98Nu5xj7pY5Ka7zO9jRBs9Hp/yXGkH5/woCtluc2P0pCDjofu3PwGAqdeoIGFw3w7oRlCLg+SwhUmixrzMEPAae7hvmQSqYCrhaLQKit5JHzlTAQ/YwXwjoIxQ5+WmHSOi6Q5mpgOf22aongjIV0Gk9YagniFy1WUCKgEe5ob+MoJtmrr1UQGYE7Sz2zkG94/sWbNcvFXBfJr7hCxuRIeBmLY45Q+ZH+fAecvu6CkiNoLVZQNoL/9kI+j+0Ak5hcnypgNNIK94q4O8IWFMBaRxMTQWkcTA1BKSzgFQFHKedUcxUwO1YGb9UQNYJMfHw87lmI2AIWAjV339CQJYIylTAT62AVAUcx5cs/y4EbLdaLfGHzAJy5DtUQBYHQ3vhi+tgBrNzpPrRboJIEijddyLoqcSfchoHk15W70RQ2gmxmPYRAeksoD1+q4BhIUqvXniWCEoR8FLNpi1XB80P57PBCwH9xgq3L4iIMOP7NIRpNn+rgNr9HDAEDI9Vq59vLhaQZDoh4TB0eFlPz4ho5Kxk0WKCiPZwVjPwTw4iXGxDwRCwpgJSIyibBaSdEFQFpEZQvz+sZud+dUL4vWCdy66AiLgsu7j/XKtSGQeLEKLGHJFMj8pAlqV7BOm+jQhGjaAUAeksIEPAx0F4twLeOUjk0RSRLeiN3nEw6kF7qYBhrz3U5Q0QPJ7Vokoktd6tgDUVMLKnC5jFu7cKWGbOlMXBMCMoZ09fCMgSQSkCBkYPP16pL8VylnGIkPHhmxEQr6kO/1VulZ82C0g7IZRb1Wt+7BU5Q0A6C8jiYJK19eqFr8XB0FlAhoA1FZAioHN+98LXVEDaC886IYbuJoaBeXi3AtJEUNoJ4c2TtwrIjKBUBaRxMKwVcDhH5Okdd1OGgJDdD2uyGhoBjILo3Qv/mLghaN4x52qJoMwIqs95qCFgTQWcdAx8376/VUAi7vMqGqJISKwrr1lA7x7ECTOCMhVQtKevWcDxYfGXOJi86mSgrYD2Rnt3QtBWQHXA4/kQRrxJvKBKBI0QiR3PQwTsF8OAqYAebC5JzQjKEJDGwdBeeIaANA5mcAwRsY02Iiw1gqq7+7sT4gMBncSLXwhIZwGd8PZ9KiBeUzz/U4ygXz0LePdT/E6rrR7niXtEwGiGyKXtq9k5rj8w5bwf7ZgRlCHgeNjfIMId2lzNCGqYfoN4kWyV5DKb38Acn/q+N+/ZIilb+wJM+YmvDQPvc1QFpAjodXnzhYC0E8IVxbcRlOynAueMD7eENPXnlRlBHbe1FJkRlOxvbQ62cRKTm6G+ENBN4l8IyCliBp7aTAg+bHIMAR1PtuGFgOrmPQs4fMwLGEqdtwo4z9UuaH1EQCj6iJC2durCkOu+42CoEZQioGssGzJRhG0O1jzrZ67VvF6Idf6FgA3+9kJAy1v0fGcxTSVSrqpZScfs+WwWcAlVYqraFjnXdtOSGUE1L8ftLXk7J+v+6QDyfcxzLuxx/5Lj+MESQV1rXamAs+YKfxO4XgYLBxEx5TxE+OTcyGD7wO0pjdMTNGuBCHiZNF4IaK0KPP/X1Pp3GkF7/x0EbLeF/70Y/l+CgMIXIyBNBK0ZQfcNWWQIWIuD+VwLyGYBaRwMRcBiqocvBKQqIEPAj1nA1U00Xwjo984n5yRfzUx/bKS4hoBsFvADAZkRlCaCUiOoUSwRoSgCMhWQGUErBKwlgn4gYE0F/B8QkMbBnJJc54yngstTBKQqoC7utpfhKEAEpSogi4NpPQpgtYC1OBhaDM8QcKaR8wsBu+CZfyAgNYLSRNBxr78u/kDAz4mgtWJ4ioAfKmAtDoYiYM0I+rkWsKYCzueTHVMBvxcB253WTymG/3IE7PsDE7z8qfq+PFjz8viCCJj28DsbHp8PnRlB6SxgEI6snByuZx+mo4RwIVk4iRxNyBQSXqyMhw4i07qYxhCLJ5ljRtBHp6oRrLz+bBYwKoRXKUQ0ajilvLURKZeKrZLoyMNFHniIWGEwUQiLg6EIuHS2ss9mAZe9ySsOJrBMRECrvP9mBF2OshlErY2ShTBfFzK/dxABF4iE/qWaLezvEblqKqAyIjMWB8OMoMOjM4dIv7+NoHex+5sRdLMTXgjIagE1D5EPGvkbAU95N4JZQGQ/dDqIWB7eI2H6HPwlDmbcQaRzZpMYQr6vccHKQOSec7h/bl9ABD7tti8EjAcTgudPwv2hs3wUAQM/L0u5v8imEF74txH0YxbQx2v2NQsYbgr8/E4+bl+84fLzvqRl0Sb/vllAvKbaP6YY/qsfV+ksoMwniHAUAVOjNwXCc7vMe0ZxSebntgMTa7Pl4BwFJXkgobFieIeXpjpDwFoiKFMBgyoRtLd+J4KahP8tEdQQW3vibOfams0CUgRkpRBF9HBBPrm/JYLau07mO5oXxywOpmYEDRa/G0FpIui4b7wR8GhvKrtYguunCMg3Zz7I2+E7DkYW3gjojXREKHfVjkGaaG8V8DB6F8OzRFCKgLI52/qwmU5fRlCKgI5bqYx895cRlMbBJDoiIi2FYAjIV0ZUw9vh+mqlEBUCQmOr8ywRVD9VpRAfCEhLISBZ4/4J21nMSiE8zsHzsdxZwOJgGALSOBiKgMwISkshVMfZ+kwFpImgVqLsybcWw+M11f3fBxb+JUbQr64FpAhIZwG9vXOTSV+oEHCTCJx3at9N2ZohYtmFiciz6pzWLwT8MILSOBiGgOv8Wlaq0w3kEBEQtoEjyX3zVoB+bSGiufPrmmTT+QsB3c3oIpHd1nupgGwW8Ay3C8idblXrt2quyS6qEPCTCkgR0NUbl4BctNEBRrcGIiadBXwIFfI9d6LvhSki3OXZ5PA7LQiZ15+nJuk5HiLWWeY5VgxPEZDOAsL0hoh1aSIC6nYu+u5+jAg6a2w7MNz08XZTGJWxtDKCslIIqgJ+IKDT7yACbpz5axYQ7nGlOirjI5sFhKBEJJMPnSteo3dEQquHCDhYbHcvBITNrST59HkH1dgLvnMpEQE1dX+AiWLzHIzDBk+i/egJsn3qc9CaVomg4K1B30EvcyQJEZnOAjIjKFUBVffJgZT3EQG3wTIn3dguYWBUSDw2/6UI+OsC+2cRsNPt977KD/7dCNj/4sfVq9LqMwTU0tQPGALWjKBaPmjXEZCqgJ/jYKgKWDOC7lf9cb0UohYHQ5vhP/cC1lRAOgtYUwFrs4CqLLXqvYAUAT83w3+eBaRxMLVewI9EUGYEpQj4P8wCUhWQIqABnVGrNgv4ORFU73ndsqYC1noBWRzM1Ni0aipgrRSCImCtFIImghpqz+VfiaB/i4Nhs4AfKmCtFKIWB/O5Gb70tNkLAQetbfltCNjhOe6rbq3fngj6Hc3wM3JX/ajdlVqy2kQkSpUTvnbJexZw0RJIFk7GV3woGpHgNQtIVUD9Xhk/hzeVCwryngVcxlWcixQ8JNlq39+zgDO1DOSTtFq8jKDG/l7KwnX6UgHDqAUvFTBNzr8Q0L2/EDBs5+VaHi6mC5g+SkTAA9xfKuAcGm8EtDeIgKko4euTh8jWzw5TcO9VycPBqeJhql5AOgvIVMA9weOlRlCGgDQOxu8+cfmwQOQ634QY/E6VaCrI5YWpgMn++VYBp5YWgafjb0xIIkSs6DJ4zQL66Wr92yzgco8IGivaFGYTDhGPIqCY4PlzS0PjfDkdmrL2RASkcTD+4/mOg0nxyYVjcTAUAadNwO3tDShls3HG47nO3kZQ2gtIZwGjlVM12TvaAlxv8UbAuXVOIF3zWhbKnW9UATt8q/9TEkG/uhmeGkEHnIgISONgqApoNysE5FS+xXoB2SygpOQlSwSlCMjiYKDlVgmXlQr4GQE/lUIwI6i6QoRRAnnvMwSkRlDWC0iNoFQFpAjI4mBoMzyNgwFhi4iXX6v98/ktcY/L7isRlKmAtBnecNyq+Xz82yzgWKhKG+gsIEXA0aqbZV7U4mWGgKwXkMbBfCAgdJvV+mzjbQSlcTDCWHFYLyBLBB3PEQG1Tf+tAlIElG0z85kKSBFQx5sz53X0OGBGUDoL6HUnhUlMb+gyIyiLgylHSgDqsVIB10dEQNvbWC8E7PUQ8Tq93m8q4IxDBKSlEDUE1BPnjYCX9eyNgPm80Im1rnoVaSLodxpB8Zrq9H+KEfSrrylqBKUIyEohHt39GwH13cqUw7SzB3XvdjMwj2NEkn76QkDWDL935hlY2y4i4L7qpZMm6Q0RadLPagg4WD3eRlCmAi4NRCxln0jklkcvBPSk/G0EpXEwjjJFBNys+zcYTQJEvO0NEepDBfRmghgzBKSzgOA9bFz+Pm6DZe+quBn7rQLacQOP57mzqy7KqGQI6HQkKybNIyLu6NF9I+DuVKmA1SygczohQpbtJw+Knwi+Gxb4WvEQsQZhB5F4RPAJcq/1dy8jKFUBz0NEQEuZ4P529JtJZtr8xBCQqYDUCDpWjz3CENAO+3sg3uJtBKUq4KS1w+2Jh2ZODtKzYEZQb9pd8uTEj5+gTi1E0rbZyImadNYg+yYiph83RDIQxmfQt0XD9+ZDRHp1cHsjIDWCDibeSwX8984CCv8dBOz2ev2fogIOvy0O5u+zgB+9gGwWkMbB1GYBawhorDdBXQX8QMDPRtDPiaB/NYKyWUCKgNQIymYBZ8Pc/GMWkCJgXQWsEJBVw9NSCJoIqvMHT2azgJnokFci6OdZQFoK8dc4GDYLSBNBayrghxFUSw1df6uAjv1KBP2Ig2EISFXAS2Y5HFMBaRwM7QVkiaDUCEoTQWsIWKuGr/UC/lUFZKUQoW3/UQ0/nrU8eCWCVjfZb50FxGtKbP+UWcCvTgSlvYCxuVH90CRrXhaDyRyizfxtBKUIGGo8yfxzXiV1cdobAaMOImAbKgR8Om8V0Fuu3ipgfzeU5LDL+ZBu73LmR6N1IA+aU0SsSEMEfEwGLfkurQKWCMoQsIhXIYRhQyFBHCPCURWQxsEEsYpIxoygToMQhoBSMZhBFKZK5qdiWcju6Yyvl9vfEDBJhoofOO3ypQLOtTnuH42DmcTOCwFDvUrQNH1ETIqAwaMBLwSMd/pbBXRa3RC8QUS4sFhAIC9dZ8oQMIgy6YWA6TV4q4B3jnPB5xXCBekWEY4ZQXlFIeF9jvtjrRcziJOZxgVJ+DDlQ3eCCJiYih8uO4iA3ZvvgptdCec3LTy/4thPIMoE1ffNNSKgN8PjWT6OCiKxha9368UUb7JEI5HUxL8PU/IygkZSpaJSFXC5G383Anb7nPBTZgGHX3xNURWQ9gI6TYMvmArIEkFXU73FZgGpCuglk4B/GUGHg4yA7Gk66T8tDwZXaeczI2iQGYhokxKRbCkVJTkERxdsNcmJk1c9fI8pIhYZXt6zgI/h0anHwRx5RKiB4FZI00PkOpm4vHpbZpmbmnFC1LI3YypgrRSCJYJuVHx/SUsPDgYezzlHBJyMdsFLBexmOpD16BiwXkDv4MQ60TlEwHHz8E4EbS2PMQzaKr62ot+MoK5o6gm56b3XLCCLg3GiyohpVvufDXH9NA6GJYL66zcCyrqJCN2S9OCPRFCjQAQcdgd7PL4ezxMzQgQcbisElGaIgIcAEdAUNni+gwqBKQKyXkCqAnIPC8/PtJX7bBZQSfHzoXEwzAj6kJdvBKSJoLPtcYqIPP3mXkC8ptrCT+kF/Oo4GN5q2qBcBohQnbUtk8J9XmGQDEQC4dgB+VTFpYyO+IV01V4/J9NkjwjYi94qoJvtM5BNoeFDUfXSCcP0DoOJ1eccNV9Jsq+eXkZQV5Gr+5w3ujME9JKFKBMp3q7AHGdvI6gY3C4gkRgRjBpB/aB5g3EQ9n1nEd4kfFIccTBo9RBBrUeSkHIyPoD6GFTxKJvUZHEwVqyIHIgHe03CgYdIGGwRefpJEwgv2SWMZg7PuUnXCshwEBUgp7xAPHGPCLXhEQHHgixyTAU8D26IgMOV4LNEUKmFiDUZxW8EHI68Peh3QyDO9WC94mCIesHzSVXAORchAhb7HsdUQJoIKpdez3c9vxGQqxchwo7FBnGDkd0i3rBfvlRAW0oL0k9v71nAVF+KxL+kTxiXPm5PtxprogbpmhlBvdXREsnh+gsBzW36SgTVpRFPvK1mFWRs7kswL/d/cyLor0vkn0VAXsD/fggCfvUsIEXA3Lr4LxWwYzYU58yX3h+JoLVZwM+JoDUVkM4CMhWQGkE/quGZCkiNoJ8TQWkcTM0IyhJBPxCwZgSlKuBRssg7EdTg0j8QMIt6i5cRNNBwfTUE/FwKQRGwVgqh6g2VGUE/9wKyWUDaC8gQMH2s8poKyBDwQwX8OwIetfuNqYA1IyhFQGYEvVqHG1MBWSnErn8+v1TA/4yAN7djkb+XQtSMoLQU4sMIakwGPv9tCMgL+LT6U1TAL761UiMoVQEDUYCWPHgiAjIjqBwPzVc1vLEkWWQ2Gi8VsJqff5VCUBUwdlyN+BMfEardRQRLyz7+pE+v7gsBmRF06yMCBvcK4a6Z5gd8qzKCcgdEwNvmjYBRFxEwTZcKiYqq6l3luAAf/GREqmUV53I/OQtY8E9CfHwgeBlB47mDCKhf1oV8u1Q9gRsPEZBUVfOnyyICt5W9VcDLcRoDnAI5CzpVz+Bt4c/AmXRU3P8qQZPGwQDZvhEw88mMVcPXjKA0EZSpgLQUInK6uPzxDokcd4UI5kvcX788I+K1bA0RMMLn2CB3EQGnEzqL2MTzYeXVbN9oNXsZQSkCBvsKAeMG7m8+8hKZm1ZGUn6FyNk+4P5tZg4iXKtERI+tsiVHnQEiYNdUSSQa0gsB0zN+Hqwa/rrWFng+8Z4cJjEi6mQ3XTIV0N8buP3vu6ZE8aeogF+NgHdYqkwFhKOLCDhuN2Iw7aoXUO/w5WsWsFIBvbKft5gRVH9s3yogRcDJeo3IQRNBpYcVwcBw8eqbxoiAwun6KoVgCEhVQIqArBpea18dVg0Peouv4k8QofDL8UZAv7wiUnFpxjknoTJ6VtXwZKJvfTYLuOWM4FUNf73yCZsFlAZHRMDtBREwkf8TAsIoRgRUeu9SCDYLWHK7GUNAV+kUMVnoeDysGv4DAWsqoCa+SyGc6QyRzlrg/o/2pzcCFmvXYaUQrBqeIiA1gjIE1PuIgMwIGgx5kc0C0jgY7/5ABHyedhZImojLdw08fjHfxGAYz8rYKiLyXa4WIvnYr+JjRP4VBzPiq2p4UiWSLprHEORjC8/XWMbtXYa7GOzpdk+AeN+IgLxYzdj9DCPoV8fBrCXVgeG88UsF3HWuLxVw7yECqmX/8FIBE39ckFk+QgRcw1sFpAg42DQQOagKaBz3d9DmJiLZJMbb2V7tH/FHetrPvKN5zcmjqGbR1AcintZBBFzYtxWoRYU85hIRLuw/Ly8VUNLtnHDT8R3s4QP3L5KbLwRkRlAuwu9c+4EIpz8lXP9kaJtEcNUWIuBO5Dz71kwYAsrNgcC5owDhjBlBbwHPQbFbBn/MAnZbKg/jYS5mDAF3s1OXISAQAddHEdAQsy7nAn99qYD2qUDkpUbQcoUIPJHPiIDD8qaTZOWdQMuVNwL6TfuKx3vsZU58QwRMteb+hYDeo1kScdApXyrgQEcEnOvNAkZCq0fc8xERlRpBRyOtz3mHtFIB49MaLKHdw+3z1isRVJ1fG5njzBEBtdJuMRXQ5Y+IgDNt/gBjNhF9kHrXfyUCfgRe/7MI2Oe64k9RAb/6X4KoEfSQXpxXNbyydMlrFvDDCErjYGqlEDQO5g8E/FABPyeCHvf2mDPEGb7/eRZwvz5nTAXUe6W3ZghYSwTlLES6mgpIZwGZEZSqgBDgAywthagj4LNYvuJgKAJe2zB5zQJSBKzNAlIEpLOAnxNB/z4L+DkRlKqAdBZQkxQehrfYPzAVkMXBjO7cxdn6Jh6/61YIWiFg1gT7FQdTbAeX+iwgRcBaHAxNBGWlEJkSxAwBj4ntcjUj6Hm/NP8DAn6UQtTjYCoV8HtnAfsc/vL8DATkvjpld7HqmogM6RsBHWExh/AqIGJIJSJJ0VoEMNuYbxWwuxYQ2YKZTNgsYGJPpjBr+RoJlDUiyuCezZgKGLbamxcCOu0eIs9uisg0GB4WECmS5ofreNViCFgzgl4f0xASK0EEFAMJETDsBrBQprIfmBNcPy2FoCpgdD44dSNoeKyMmtPoMIMZtBXOTzVEwM06m4LbDhU/3Fb7NwsGvyGgk0zfCEjjYMqNv8Djy94IuNAmuL5hX84iz8X1XbxzCNNVj3CRtsLjGcnTKfiIzC8ELOI3AoZPR3ojIFUBqRGUIiCsp5XKSRCZ5SYiabIba5w/PLmmLOi/EFC+PmPZW/ouIrSNCLjZ4t8f7HOCDzlT/LzoLCBVAZkR9LjD1/FoVSWEbt8ISGcB3WuICK89yhcC0lnA70XAPidyP0UF/GrTGo2DsYJ05zME3J2rxM5zsONgfIhbDAEn/AoRRDnJLVYKwRJBF373lQg6nK13PkPA68yIEDEg99ksIIkqY+IiRUQpZ28EnCw2bwQU/aMDk0N/R1wtqHoJKxWQVsOzRNDRaOfWjaC0FIIioCfx01ccDENAM0JE2/iIbGPvgAgIIiKg3UfkUxrLnIMDXn1ke7Xwdaa+EXB0bwf4uKkhUo1WcYz7v5nhX+3wddQpEnJ8Gi8EdHIO388mePymft1mrBewczIAyG3+ngXsXnceIqSB66cIGKauDWrjtuXcxiYOWCnEKChzAqd9/FIBqRHUMQxEQKoCGq0kz5gK2IalBVovxeWjqpqeIiBNBGUIKIT4+VAEhMcFzw81gjIEpCrg2rtGoBQuni/P5E0SXMN/RAXst1rcT1EBv3oWkKqAAztBxIqlps4QkCaCOsb2DswISmcBvd5iXhAlG21BaxUdnyWC1lRA/tpokeUEEVAVrT4H8WUl4VWonl6JoA3uumYqIAkvou+WQ1Mml2dnDap/EjKXDxHhuOftAnbnFwIqxugGY36BSLnaI6LulmMOpOamQ5zQEhNmBKUI6OgGIqSijX9DwJOLCKjvCK7vdL29jKCW8uA5R543YoaA6qRXGVFTRCxqBB1HMiJgOm6uiZ81e7g9CZGsf7YTIkb2GWxT6nJe2LckpgJOeKXPuVqECKx30xsoZNL3nSc0TZIubETgo9bjXMtAJDOOzSuMJ1kvg+EOEdC62XtQZ/3fVEBpfsDt0TgYdZWewPYAkdV+vlVAsl1XJRoP62UEpQjodQ1E5Ns0uoB5MxvZywhalULIUYr7S1VAioDD4R3P/7/VCNr+9d4/i4BCu8v9FAQcfksi6FD0Xirgwbxqr0TQadYFFgfz2QhaUwEXxnnlbKJOyDEE/NwL+DkRtIaA1AhamwX8VArBZgFpHEwtEbSmAn4kgv7RC/iRCEqNoLVSCIqAB9VEhPtAwM+lENQIylTAvyIgTQRlvYAfRlA2C/iBgEwFfK6mRT0O5nMpxIcRlM0C0l5AqgIyBKypgB+9gLVSiA8jKEPAj17AP2YBP6rh83Y8+d5SCLymevxPiYORv9hcbWuOCdFWQaQg6zVfxafMX7OAYW/4MoIG7Rsi4FC9FkQLnJcKyEohKAK6CXmrgBQBg90EETCeb2T5Zg988K/FWwU8NarShZmn+YEQDFry2EDEW66G1ezhUiplJXqrgH45KAs5cychzC47RMChg0jzoQKGxmglIrLdZ+DNB4hsfVe6yLsuIqDLBQoXShwi5PjU/Q0BJ1MnhpnpyFyQVr191AiatPmql7CD77c7lRFU53B9qxC3TxEw8BqIjM0zrp/2AlIEDJSnFMjHHiJXLBW4fHKQElm+kyks9ors+5YPLwR0fR//fn4rf1MBj1WPIjWCOtldJxFvP0BeWH4M7r5UfF+ZjpKXEXQ2xOX788qY2iUJQLlSfX8oIbLbJh7PUrgigjbCdSlHWmV8XTzfRtCxgscz3x/fCDg/C28EHB3h+xBQaAutnxIH89W9gAdzpsBoNtjh4+QGEbBoNGLWC+i1u4iAtBre4HYZgc29JZJG+HBB466Z70WXw8sIKj8RAd1sgQjy1CoElBABmQrINR8VkqzxdeoicuEDYcxKIbz++bAm6ezqgB1Vs3rtS5yTwa0ygt4qFXDn8gkZVLOBRjzIOC8OEMnKokJI4fRWARE5A0TGAJGJqoAUAa2+tiNe09Rz0uB3AUwuEr7WBB5I5IQhqPkE10er4UnjlxF0NkXEOw2Wc9BARoTMb7i9y9OdvlRAGgcTW8YLAVkpxKi0XgjotgHXv95tfKYCOrxeIKJtXTw++44ILVWzjalu+EBWuGfebYkIqEpDD3RI95lz2hQi4VaNEDRTzDMoH5eYSNHOgsF5iMhNEXCgt18qIMgW7s+o5yJCRtwbAfuXIyL5yHmrgCpf9Tx6ISLgSNQRR1REfHNd7InTaPLfh4BCh2v9lDiYr45Y+jCCOlpZxcEc+1dWDY9ItAKZ3/YPYK5aiBAUAUNlvGVGUJYIeuTnOYz7TURAbnl9ISBVAZkRlOT4HKVEnb7PVMDm1CsZArJqeIqAkjh5I+C++bzAKK+MoIg+OSk2aoWUIq7vFtsy8cm2BSPd6FRmYnNNuLtXMCOo1z8iAi521SzgvjKCZit7TY7LeRvG6Q4R0LCbAdGSZgmjefdtBFWvzwLw3iD40O5aIhH2lQr4YQQd6aMemNFeyJgK2OWjlwrodPYNmZjqfA+ydq+MolM8foqA1AjqHQpEwF47OoGR5W8EpCogkdo9H6zFNSYNUX0jYOqnPEPAsaHj+XiWzYJco36B53fWIwwBexoisHImuL/nR1UK4asbhoDQujd4hoCjxqWRufrpPQtoFxlPXGtiXcjhaT9hMmr8ixNB27/uS/8sAordzpfdWr8dAYdf+zPwZzW8S1g1PFMBPxDw79XwFAFrKuBnBPxQARkCfo6D+WwEpQhIjaC1OJhaL2CtFOKjGr7WC/hXFZAi4N9VwM9xMBQBa6UQHwhY6wX8HAdTQ8DXLODR/NMIuu1VcTWfSiE+IyArhfhIBK0h4EcvYJ4vrT/iYP5eCvE5DobNAn57NTxeU18Xtv3TjKDdnm+C+8gRAb2i5OWbuZhD0E9UPyxTF5gKSBEwvI4bF2IezwGkswfeJK7HQSJfu1mMiLdH5GjJiEz9MSKZP7AR4dT0IcunXYWQ4zMij9BGBDxUCBd64hsBpxMhgMV0i9tTzbKUbxdErNCvEjnd9bqQ5VQLwBeWMj4frxGBGl43gWgpExKEvRUvLzvCDOKLp3AMARvWeQbhcI8IKCzKi1xMKgQUl0oWujkunyaHGBajHa5ve0cEclNEMG9rqCQwn4iAc7lCpoePf/+cVUZUdzWHUN8gMmZcVbowHYQQj2KCSOuWsayoiyk42hX3f4wMzRBw2dLkLFyKiJhtaeLBdHRBhLMBETms4l7m13tVUmHi6362mkGqJhoXmP4Qb9JihYCJhwhqZl4iP7KVx1TA4GDh+dBCZwmhsX8bQRP8yCG1uSoh9IQIfY+r+Bs9x8/jNoWCIWDa7iAC0llATj8sIbY7iIDl+htVQLHbb/8UFfCrjaD+dqPi41cVB1McEQG9KSLgWEIEdDcrnicdHhFwvM22nJs2cp4ZQakKyKrhaRyMrq2rKvIzIshsU80CVggIAs+XZFVUPXXFIPfd4RYRpLO7xmDHwj5jCOjjbY2pgAwBtWiHCDXC5Z3xU0+IFz080E6jjANzFyf4UPdAhNyTLWEq4D5EBNR2vxBwd0QEVQ/azvfmlwq0ttcQJmmKiEkR8CYo71lAioCN3iN4GUF1DZGNzQIuFNyfvhqvGQJq4/HbCGoNELls5flGQGGPSCjlPURGdY3rbxtLHybkiPurl4hg+nj2QkAYPfUXAuqy9VYBx/sh/nIJyz3HEBAQspkKCOsjImB+O1owNkcZ8RwZty+N8fNh1fAUAdUz7o+Wcfj3FAFBx/M9PN5/Q0DiV3Ey8zB+GUGlaLnj4NH+RgQUu1WB7f9NBHSEvg1aa933YW3YOunH4xtos3UVxzJwApYIKhW3buY5rVNBtk4nA924IYJ1tueAFFXwy8DKGpkjqUuexMNTCere7nPQ1e+yrMfNI5jtOSLcRrTWhC8RcUg5FzPo6RedcNx88wcCWvspIko0aOYkF+w7jJZT3L/lsikxBDQHpOOzOBhqBNV6OW6P691MMjlXKiC/axBPHSBCDgxEQOWsInL2VmnAVECKgHBuLmMyGY+PDAHd7aoqbVgjAk6cXOQ8YdtcE9HtIwIWmZB5lpniNSx1LgwBvdN4qZPE3O9BuVkC8fyuVZJtpZ0OlGoW0J2lQDrL9ASDm9HjHElAJNu29jfQY/WtApqdLZ7f3bqBCLm48eS8Hj0YAnru+lYQ/+AdEckbiIz5DBE13fTx+INLpRKSRk728WgL8lxEBBxvq15HZ4uIWTgNjhlBdTlqgfEA3gc+eSPg6LD5N6uAv66hfxQBO1yv3f4pCDj4YsWCqoDUCMpUwM8ISI2gl2Nfr1fD10oh2gdy+CMR9DZoGi8E/EgE/SMO5sMI+nkWsJYISlVAhoA0EbSGgJ/iYGoIeG6u0joCnoydWVcBawgIxuDKZgENTRqW/0MpBEPA2izgRzU8NYKyavibqS3qCPiRCGocHg9puDOdJSuFYImgNSPoKnjyNQRkcTB/nQX8rAJSI+jfE0GfLVy+4FfGH7OA34qAeE39fwjb/v8pAk6umQkBd1SzaH5BBDSXiDyzoMTX8e0BckO8I6KZB0SQy/RakKHQDWDeJIiAtuAksmacY3CIoPl+JlaIY3dfCMhUwA4QXL5vIAK2r1IgF9PBAqbaQ8vCAXdvyZPcCSFoKIg0xhEQYab3CHy56uVTLUQuqgIuklLOovyBiPaMtATCVUb8sDlZiTLcKpWurKrZ3Q1cWBwMNYIGxRQRMLsKiETC+Y2AD2+A+5cj0oVLBfd3tj/Pwd/3VRIlVYmEMFkgoi4UhYu4ToVQq8UbATUREXPZWIWwVFzCRZm+juXSqoydfIoI2Kxm+zah9kLASKp6BQX7gAiXLvD8mSHuv7QhMSz3OZ6fbYbvL3wyB2+CDzXhoVn1MK6nM4aA/oB7JvJIWngQ+LGMiGfg/lxybQkLSVWzMBfWeP4s4YWAfuRUia43bgpxdNBIKGeIsNP0voDoFuH+UgQ84gME+CVonG8iVHwXAuI11eu0fwgCfrURlCKgPW7siOvP3iogQ8DVPW4xBDT0Q0YYAvazIyLLVkEkGc+7OjmKVbzJfvhGwKerxGCpJSLfHapq+bKNCHfLEOmsnEcEMXD9auex9x0/1nIy2TzgZQQ95vyaqHI1+zd1EOmoCtjIry8EdNpqsSaLCyKacUi2GSuFaF0RAc2uj0gUN94qoG6oO9/NE70gq8sxADXZINLtr4hExmMZgr4PEdE6B9wfUUAEHLlFFf+i4vKku3sbQakKeJ5Xs4A7A5HxUq1/NJz9hoCXbWWEFbs73xlWCZwdf+ODqVS9gw0JkZLOAo72zpZzxhM9JtOT68NgRHD7G143ieINPZjMl/sM2jNEwMuhF4I5FfPMLd1LQqLn1Qb5KuP55864/HCJ53d443NE0gcicb5ABDe3T0RAqVXNSs6vLxUQ3CH+vd8eThkCeo9b1VtYDGOmArr7y/chIF5TQuerujZ/mhHU8EcA0nbX95kRNO3biICL9I2AgypuZZz5XQ4I3sleCBi5HR/GM0RAH9ScIaBL7DcCjo63PueJ4kqS787oxGYBYdREZOnazzsMyVnknKid6OQ8jF4ICLOwCWQ+7lzBavFi5m7jtGCzgFQFdBsG7h9FQBoHA3vTXBPidI5g90ifc44uLk9VQHukIALyDiLgsRvha+WIyPM43AKy380fYCnDHnG6l2tMTNM+gsKnAj6BOoiAdBbQNCoVsOEhAmpNtQfSXH0jIHdKz6D3b4iAj52lE22J52fQuQkELt1GixibfQkKsaqE0A0iIG/MTzC5j/uIpFU8izhApB3OPUTAjofbv5xOByDXASLgQrBbpNFGRB60KgTUj7cLsYaIqKre6RHv0b+KZOw8W6AJ1ezko18ZQdNoi5/Mosd50RMRuSHML6Ap0OBAfjZfCKj3j7+pgHQW0JuM8Inx34iA3f8OAraE1v/+M/AvQcCv/tfVz6UQNA7mr7OAn+NgaomgtBeQqYAN4NosEVSXLx2p1guoF1s3ZwjIjKBiCwqGgHmrNF6JoPMLIlENAaM5lzMErFXDs0RQZgT9pQIacbh9lUJs9ucVqcXB0FKImgpI42AYAjY2fqNuBP2Ig/mMgCwO5qMX0DgNyktdBaQI+IqD+d0IykohqAr4YQStVcP/VQWsISCbBfzoBWTV8FQF/M9G0M/V8GNB8Nb/lAqI11RH+CmJoK0vvqZOcLbAmfQRKcAoRTnmOUSGpq9m/nCwCWR/gggYWHPC+ZnaKPHWOAjA4T3ZZ4mgvSsXQ3Q+aX7kbaoeviMiTbrdvlXAcSMLYHkKFRLgc1osw/2cQOxtEQFH/opHJELkg5Om+n5yXZeyGeLrmZAhAlEE3MwWLwQMTyoiUG++SGAOAvGD7tkR5XU+RUQbdRD5+AYi37mafVtcDUS6Q2UsvdGEzYOgZJHvIRJ15ocZeMdI5iLbRgQUj3dEXn+MCBdU6++2sgSgW62vkVWziVduDjDLEWEdC9enB4MIvF0bkW4zL/GKkLsxzCOoVLkWItbKmExhujnKWZBDhYDl2Yd0gNdwYCzx9SlavBAwuhLc3u6KyDyPS50E6nkD8i1ezSC6+ri/Qbxdy5LZ9WC+wZtyaEdSIT9n2RJiPVazQDCAl8m2QrzLHT+vS4ZIKGcCIvn6rPkhPoPg5zElCcx2LUTAvLNey9rqvALHPWlc0JbL70PAlsB3f0oczFfP19I4GN1pIsJ4T0SmzQIRTVHbO87rHnieyObSBf2hZwTaK1lkCEhyyHyADBEw3i990IIhIuM8QwQZTowpWF41Czh76C2Sqz0PBvhMm7E4GHE5nMH40NlnbmxpBbkeqgTLVX/nI+PHBcm2+H/Dxx3/3u/rCdk1ESH13SEnTnpARKQqoDrztr7TXnRzMmpbIYwnHCLbbYmIqM6q6vTBboePe6Kek2j8CGHS2CJidnZxQKSq5GGcryp9cKID6W3wfTPe7whDQGoEVZMRIuShE69J8xJOQXvgg693OuBrqgKOSGPLQXRHhDp0KgT0eFz/ScL1a7MwAH2uIwImJSIgVQGV6QOR2a3OT9lpBGwW0JvkMTAE1JVkzznD4UwipfKIYKRUCLg2EAHvrWs1V6ZmxDE6iHyjlYXnz0Fk97pEX5N4itsb7D08fhYHU+wQoUMbP79byQeko+H5GA5WuL/HPSLnIXER8Y+3bzaC4jXV7/6UUoivVgFd8+aAoR/7GSJUqpND07vBwB+JiHireyAHw8pomc4Redbp6UK8xm3LENDL1EVMTrdTDubm2OBcf2CJxGo8Sxi2S0QieTmQZb47PiEibhEJvbVVEM++PWDcKhGxdM00iX08bWDi3AXO60VpQAwVEdDMYzHzOgUiYKOByKRNBoh4Aw/3r3VTW2DMOx3f3S7FFwIa/R2+333cTPLgxh2wNaXhMwQsuLQD1tDG9Xkqrj89bB94jeSIVG77rQJKWwmRq3FHZBqnYx4G212DON45zYmoj/uIeCbu3+p6W5PRBvfP1g3eZwjouXh+9KREJJusEYGFCSIgUa9VdXuFgPdlVXLBVT2Bz+tNJ8Ph/I7XQBsRkBpBF4ZdgKxVCL2TbZGEt1EJhjQWOLzbIQLuZ6cTjB6Dnu8tfEQ8Th61QLpygu8pJZ5PdY5wbY1a+PlprZtMTofmDYZJ0CTuWsbzYZj7FljbFu87pHctSaLcODYL6IiT678TAfn/DgJ2OK77U3oBpW+ZBfwohaCzgLQUgs0Cfk4EpdXwtVIIagStVcNTBFxrV+sVByOm9+Lvs4CGqq3FodG4nxgCsjiYy3lSOkfxkWT6ypNhKIiIYFmI269Vw19kTXsh4EccDEPA1SjjnettX+lcv1TAWjW8p3MnNgs4NiW4DLfE6TEV8O9xME3Fab16Ac9pS2cISONgGAJ+qIAsEfQ1Czhy/qiGZwhISyFqs4BUBTxvBlZ9FvBzHMxpHk7+qIbXr9kI9/ey6rwSQQfNQML3nQ5TARkChqEjsDiYzwj4rYmgeE21xR8yC9hqfbGy/mwLFiQnBxHCMoeSfIFBAk5E8HUzdgP50PdD8LuACLK7LlvkER5CcOdP2Q820Wot4xd+DvOtg8gxVBHZbhtnAfNhV8HXiavL00IIwWvbih+c2oiAVlL10nUVjfOj3f2FgPNrgkizGkstOd0IiFA3FREQ1LKUV/dDBFOJljgoiHhtb7CEGbKoH4ydtSQL6XkOS62rkqBzQoRcewNEorNYlVzsoJR9P5tBcicV0hWIUJMWIqPTbSOCEVHK5WN3ssDXDzWLCgHfv8eHBLxFhZCdAte3CXB9rqMreNOr1u/EfgTLcieTqPnA47kNHURK4iFCP6/4xN3pVvEuwyvub6tXGU+Vrg/OGFkNTyIishcigsJ2qfh+N0NEawg+Imze1f1omyNyB33c30VXwf3dPLy1fMRfL/AvBSJ3muL5beSLFEI44eczeK55uVzh6+l+q5FIBnzNSZMZLFuVyiqfpItcCE4C4XWDCDrEh2S50VutIIzvOglDA5H4+66pLv9VisVPM4KKnbYG6kHaZS704wsJ+4hoGhfuiZsVhUjkKqFTV8cZccU2fpNSC/ludFrgV77QpibR1rsA5NYIkULkEKGygxKDaQAiDEXAuGH5IKsGIt2oUamA/gwRa6DuObin3YJUkWKgepUKuM0RQZ2qyh0fSnMOln1EnDzo4YOznyMCqgYiHbd5zEG5GdsMxPO0IAMfEZCqgJ7YKnKGgOaB7DjoyvqFGFI7As2tjKHhVI/JwQsjmBxxfZ5bFiYpM0QurZ0j8q2qEohsEuL+qUN8PVHjnKygqmLnqpIKioCSrbj4+Ju/ETAKDA9sLtxlMHKqBNGGG4Bt7XH9whqRzSo2AIM0RIQ+dhFpwd2FMGhJuD7SQQQVdw08P+XiQJw5HGXSXbZDRMh+zjEVkA96Dt6NTpnv7B3c/vim4OdzO1cJqkM8XlBmEUhqicc3SvB89fOqB5Gz8fMjBh4vIYh8g2u2RUTGWyxRGrMZ2NDaZ56w0T+b1r7ymurx/1cR0LO2ANbyjCBx8ZomGfGIcJqbIwKW/iqQu2FUgDSTeOIuhXFJlmUzB33b6vjO4LhAzOe2ezDaJSJHdm+IZLroP0BqPAUfrhtEwGM4PwMJdYE4J295IWDu8QloOxMRRAARkHTULUiRj4jVaNpA3H3zDmpRva8UzQuZNE4PIM66z8FEqOJq2vMOyItZJ3P5cVXfUql40vCIyBn3cfnmuULActfInO39hshJTl2QCh+R09WbMVnG6ROsqpfPC+zlmkCxP4F2XAmZK68QAZNi3IPhDL/p7tVHBE07kQCT5wX3b1D19E0QYMDgL7wPswsi1IjrH2Ey8XH5R4kIOF4g4g7VyghbbpoByTsqIqPX7fsgTlOTNE59ROSV2SeOli0Tclzg8tp1j/t7abwR0FwiTDvzkV1WedonkMfnHiLx1JbJoohaIM/vQgbDJZ7P/WK0h9FsjghMEXDidG5g3JNm5oVL2yRjvdkG/bDhOWdWIAJmyy0i4W2MSJyPLPhXImDvv4OA3Zb4v99a/yUq4Fcj4Lx1abJSCP0w5VpD/WJNGAIaXj6N2Szg+hxbpGYE/ZwIWouD+egFZCrg5zgYxTlz9VlAfjA5MARkRtAPFfBzL2ANAesq4K84GIaAIF0k5/jcrglDwMssa9URkFbDn0wDEZYi4H8uhfi7EfQjEZQh4H/oBawQkCaCUhVwdeobGUsEpSpgbRaw52RlvRr+AwHZLCDrBfxQAakRlKqANSMoRUBmBKUqYA0BzZ3WZUZQ1gtIjaD/gArYbVc9Rl/zuPrTegHHJrEhTg2Vi+TiIcnZ9LyEZDdApMAf70R2g+kU5p6BCJEkV5FMMi6C+FnNup3JvZBXxaEqebA0LgiOUinPN4hQzqpUOH9/25jyRZ1G4K4eChcexpVKNr4vAexcJ5EggSSfpqspLK4j3P7SAV72y0kM/sRUiW9fEQn73GQKfquDyNbIcP3bfJqCl0mE83cbSZZtb5qA21urvh/dy5Y85RB53FtVchEKuHz33p2DNz/g+vxhFTcjZwsILw4iaYMZTREpF3iD5yKJR2QSSiGF+CAhYu2WuD7resfjkSukPVTrOx+zKcxup0oFbUMiWzsBkTJLtWr9iFTF/T4H/zpUSGB28PXhkgWw6CAy+5MJIi2frhBZi5OSBdcZIq3Rxv1NrVTPIrgNYzlo4voWSYL7W3KjXF4shABmu0jOgvCOy3PZeYV/L2kkcAxXkouM4LPReaITX7dBlAMbEdJXDCQOpUQEhmmFjIM9fl5IroWsJ5M1uKe+7gfiEI/3+66pTu+nzAIOvvia6rUVHeTmCBEm3xYl6QbKAlSzu/cREQyJXJdDH5TjI/Ndf6ogjKttD8yFn3GOqxyAmOI1AEMle98hGb8m12ul8nmQc85ziAh5JYhE0uaOSGNXKpm4Xy5g1CMH4pm7wwVvYpVKOO7vfGeV8Rcy8maIdLsLIuFjhEjYIUNc/8bMfafViBH5EkRIiTwQwfZP7UJaD2sK8vOBSHSQC3zfbMegB0NE0r2pl+QZNKagO86Oc1snRLDLdDmFYUEQSaM5H5Dd7DGFwXm04xzRRoQaKEoC1mawy7zdHrcf3I6ITOtpnnnbjC/IaeTir/3gnhFvP4h1wl8UH7R+8EbA0UaJQBnI+PdrHZHNj44uaE0BkbnRK9a4V4icpt6tVL6GHpDeEhHQHscH3z3w+MvVF64Rbr+qmqfV8FLbAFAazwyRd45IOutdF0BuHm4vvSES75QNfl5PE8+/nvE5USqEHu5ve9+99eKYdNqbGSLrCfc3v+D28nQ5B8ud7jPX474RAbttvvd/FQHPpu2CsZ4LlSpWVacv1QcMpAki0yS5x/KqpZ5An1h85h3a/RYR23YOE9C6xIuESUKUvXeA0XjVzJxO0ZSIFY+e+B1tC5xTWisd7wrPC6jLrpA5K9G6kO2ww8HIbzd8/JqLJrndED4VLxaJG93TmOgtREBdmyOCNR6IQPfw9sTtTwTfu5a4f1rgdcEeRh3OPbiXguyDZpXQWSKCFSdEvB2xeRiY+wbnjLqIkIcQEVB2pg3iFN10TXLN48DSZz0O7tUsXby0EVEvB5F4ADeT4MNVH5RAweU3HC6vzfciIuwD92+1tREJn88b2LrHc25/hgh1k+cnIGlD4IAYqUQmIR7fRL8jAvvbqkcQvBuMcwmRcCPcgKx7nQcomoRImGvWmmjr2xkmN6vBuSsNkbl1i54wnriIaME5bRHzNML3O4s+gatn68RbnBDptDPur3m9tsh+U80aOlPc/vOKiFwU3h2kK34eLl8F01jNqup+8+wRN1caPFmctm2YuCuR81aBFfwrEfDXg+A/i4B8R+h91b+ufjcC9r8jDmZ/SuCPRFBtkU31PxJBqQr41zgYfTUbtlgcTK0anhpBT2fPJqwUojYLSI2gHwg4zs7PkiHgQWrOs/HNzSVWCvFZBWSlEB9GUDoLWE8E/ZgFtHuDkiHgmEsfLYaANSPobJAMnVwyDE4rW1tz2IwMcNZzw/e1YU6SYW93553TZTHhxsVdLoZlKw9epRBwGJpMBWQISEshXgj4l15AlghK42DoLGDNCLqRl/ZrFpD1ApK2WY+D+SsCasOOt/5DBYxGwtNZt0SHGPzywTMVsIaATAVseqb/raUQHb7b4r4qae27E0G/Or0wud0BUmetZWGabHTZaWcrcNqOlkXq+pHLDneYwfI4QAQ5B3jruYscItktQiRaNe8XWZshQk2trp6FB37Ny3mFHMEd1CzqPR6BvDXPMbhSVTV/PpS5HNmrFSR9X8+C1hVkeRxWVfT2RCNh1FiLcvOC20vPbUSwqYmM9yj8GcyyqZKFvVnJy+uFs4ZQnciIPKvSlIcebi9pLFQubOGlIwtLLoV5dkBEGqWISOkMEXXaiHF/DMDlD4RbghONEME6M0Q8oXdHpMw5zQ+7KiLorb1ARDLGiHTTAtdHRtwK/N4SEZYEkihP1PsMwkVf5oKCx+M5NScJBK0znr9kgIjmxoiky84Y169Us43R+owIbZqIsFm/mtWLDksIuoFKgiKoZvlyPwVncDRIAOEml9s6Lg9eG8+X1fEushMtphBfq9nKwQH3z2kKawjCYzVLKQ1NObAWJ/BDxeDC/nAoy9HEWYDnHXU/ghUe717xN7DoAm4/FgGRsyNkMM1GBom0Le7P911T7f5PQcCvflyVj48xIkux92HFxTxZS9YSRkl/z7nnhWGShnOMwL7IOfHUZgjkKSLy6FW8i7fiuwEiUjW7luwOxDUmiGBzu4FIEpS7zLVOM5nsp4g8Ez/F1/O0SIh47y1B3awOHCwUjSfbvhHAYNDbE6848S1CWm4E0vmMiBN7cUlumzCC4ZFDZFIWlbG0eCxhfJlkmWOMD/j313AG8v6KCHf28e/LfLYATW4g4qxJZWRt4PvGvlr/0ypyYl8RiQb2AJEUgsrYaTzmYG/n+PeCiMjXuOxS0BZzPB/3Bu7PJGgkoIK286Hl8CXpB0oAdtdDJBuueZMYW0S+Qe+OyOxUCLnbH+Pq+BBh4xKR7ZFXOYXOAc/fXkXEHYazGUzKZEc8a4dIWHCNCLS0feDc6QHPdzlbxmAfeNze6iji++7RB3kxzH04r3D5k7bEz8eZ7Am4R0Tcsv3Iwch2he+pJ3zfWeP5Gj2v+HkUGzzfs32F9PclIvv2jkj41BFxTc08+NDd658fV7/ymur2v8oB9tN6AfFuUxWPGIhonektJvdDpwX2LUDYF+37Ws4e4yvYEj4bg3A+iaSlpXuw8Izhd3YoFKRtnI4gP9QBCSUzBXLcztv4HRfFzHEjx5TPt+gG6qQQfafwljxp9+wWjMNDA5GpFANiPqvq8zsROadT2gkJd+Mn/n3SxO9gsJLk2bYyct5ERBwrSav53X4PfwO0buZFadIiw02VYLpbib4r+rc1aSueANJabWZwl1KR2NUsny3rDc4b7G4X/A52Ovibce8T96hdS7ItRleEt4eYuYF7C0hy8xowSZWm7xzFG17z3GAAkZvg8SzstCR8VhlJrxNEKnd0TUgg3C4gB0dEtnBry+QujzowHHuIwHtSJZKGI0TqgYUIOxRu+Pd9PL8aqXoSrfU1J5yEoKYGU9xeAY4uh8GzDarFNwjcd7ZIzg31BkplLHXmPu6fNPJ4GK99RLj2rCEStdPH9SlNRMhRjOe/ZTYfiIjTgR+G1fZcd9yHiWQj8sreUiRimuLyR72Rea1dI/lXIqDw30HAHt/vf1U96E+bBaQqIC2FYEbQzyogNYLWZgFvO27PjKA1FbBmBE2Gq8cLAWk1/IcKWKuGZ7OAHyrgX3sBGQJSFXCPQPWaBZwNc7PeC/g5EZQaQeksoK4IiHQUAWulEBQBa0ZQOgvI4mCeymNdi4OpJYJuLvr4ZQT93AtYQ0DRjKUXApZteBlBaS9gDQGpEZSqgMwIShGwFgfz2Qj6WQVcTYRNfRawYdz7DAENpSMDQ8B9aNu/zQJWRtBaIigthfheI2ivx7X/1+iKfwcCfnkczL13QPYQRT2L+vEmlpPFIAd3zelceF8OW3Kn3UWkq7IqIi9Mc3J9kAW4552ahVrrLsrGsruBaDIak7CzeJhyY8ptwVksNS6cJcNc3qUCIlFTR2RZpYg8yZhksOxpBuevliWueEcQOae67vvrtqvL59N5CTERcXleGIIsLRdL8K0Ctzdr4vuaSXKIubbi+6M9JPJqgdtbOnhN+s+Oa8pbvOkCrAudRN0pLt9Tcf/96UHjfKmBiGsXuL8LbYuI6XBDSe4qhy1MPRGRaabi+oPbIofp6qz7oXp6gHx0Vri+rqtyfjvamPIg8HH/ogHtIZR4OYmzDczSNiLwUEfkHC4OG3D6Ce6v5+HrqInnKznNVD948A9d5oNsC4lJVC5qSg9Zlqe4/XS6HZNgybktWRwhgs4emub79/ZIlOfxfQGze4hIyKe4POmTHcxcHT+f63GYyHx8FwDmO8uPjK4LcpM/I2InSzy/5xyPp4zve0jNS2VsXZSifLySA7j3Lm5P77jytyFgr9cSvuo+9d0IKH3xNXVaGA4MJu1D5lyTo07mrc0WLDXF12N1tibdpTIH2cGvvncbKBf8bXSn/4+8d9tSVdnatC/IA0FF5RAkAkFB6RDsztgpCCoKKnr1f1dHW2nlnFWz/a3lWN+YVYcmBEQEBPE+2XcwPz/2pXNUtWeZ6RMeXyxqAg5DhJxPBluQGBw4yPkoJbl4icE0J4cSxjkiirD2CtDOkxNzzDzUyfG8jxCmgiNx4hMi4/6ISKZv9ohkE+VECTefYfu9jkhYbBc6UeTLDpZkUJXOkBd0oo2yDcxF7UhggdsN2QzuW1hU7pFzdILt7WaAyHQPjqVzCRAhZ8N9BqYr7zlbMxDpquiyBX1yx/PLxxMxV5cSTN0+MmuVRSZJVqcC1Jhi/7fJmD7T0wSgXOeIdJ2FiDXY9xAhEYFLsMWwJucjIio5jBA5N7IukNV0j/MVkD2z5kYkk5G42oBqLg7Euu/xfqaH7Rd8e2JWu1o8E+SPU5CngwOxW8dsCaT3EMwk2TO75nSROMV4B/Pd9MBZo+d89MAewpKFDWcLAo6/qmc4n1GDSkNiekuCrMgBYWRP4GEjouexl8Nst8XnBQ9E4t+3pobiT6VY+t0IKP609iNrxHg9QKQYrvstGbHlGObSos85oSfVtJk6D3wG+ZhzWrtBxFB3Z6BiNCbO4GwIRNE2NzAvscT5g3u/Is3AnwIJ6j5z3OPWpYMxIo+5HCHyzb21TnjuPAYiBxLx/TytiVyvL6BMhF4J3OJaE8+Oh2CGN4n57QmRSGTxFOh60iMW5fodUatDH7SJKpQQnC6UrJz48Up/wiz1gsebgSFDOHCw/UyXdJrLhx7o1xmOZ3mRZEqZM4HV2p5w9t25ykT2Nw9YWBX2bznF/h+PzQw2qiKVXn+N9+eNZAaJP0XE6oXY3pg7Q1hc4Fn3L1+1RDlcH7Bm5z6D4QARephvRJg5ASJc0ENk3Ot4Pj3jc3N28YYnj3A3ATJ9ZkBd64jEbYLzu3qEEnElIrl03/iIaFbZZ7bdbXVKlT4PUjFEBA7Z0woZKSKoR0RaK92sXUJgqoDbB5n5jXWtyEPA+VsOSoljzg7vv2YjGSzxjgiqkT6QPH/0wbRaRPa1gwj8JyLgf5bIfxcBJ5Ox+P+qFTCuL8ovR9AXAp6Tk/WJgMng2Hs7gi7TnAvfCPhyBF2YR7meKXuu+Uss4IcV8AsB/740/N/GAua5kHxaAV+OoMvNYcbPoKrgf4kFLMkVke6mc98dQd8IeA+D9i+OoC8roKZFiLCvWMCP0vAvK2DjMOczFrBu+MUvR9BXLOB2Ks3ZR2n4U2Ev/9dYwHT16Qj6t7GAH46g71hAe1Xqf0HAlxVwt1SXv0rDs6P2+LQCvhCwzE/WXxBwuU92+myjhtKvWMCXFdDYlte3FVDrO1T/bQg4mYj/ntLwPxwL2A+4FDZpvCw9RUDkC+/sCp5TLDlf1JSQqvT5X7+DrxGv2W1N6naIUBauCM6NR11IpYY7g2v1TESQ1b2jYsE1YN/1JWMH8YFbUWMgUrb1kvg2KYC65ugMQRSYxDVj6Oglkk7g7g4Lzl+oiIykQwSL2z0iilEiEm1nwQHi7Vwv3VizOzooRy0w46IR1oog0qliNJAMntdXCrumgyMed1IOEWg6x/aTZYPXm+f4O23tlrKiOQHb3xAZvamd08H+eIaU3HC8S7uoKL0GF7D1x/JZx3Am0On+1oI7O+ucP+4VNS0MRFC2uyCiDRzbpa2M42GXvkE8Qu4pLvZpAx5u6hyLQzuldhwgsi77iIibZ//TjDWQXQNETNLh+afJsQF/OzcJ68YPl6achWR7aReE7boypEYalGAN8YvHplscn3tJWsjWO+yfvdrp9NqvIrBL2SU+fsk6WoxwvvxJH68nhnh+fU46yMod3v+xKlzaU7Q72IeJSfzJrvh96WAmU/6fS8P/IQj40xaLaZGFsMiOJwYLf1wRc6o2oF4Wp9LR6ZKS0X1QgaT0D5w9Tn2XdK6dwvKIyGfR21Eka32MSNfa59JaKOOQ7OXiCPLZOhF7dFvKBD+RO9CBrzlnn45NUs1nZ1hpXMugEZ+Om8doB8qcr0t4bMY5WUpqAfqlV6McLKOKhOWigEVQI+Jp1aklc/tyxv5Jz4yiA6EmrHc5gnETTwSoichK6OUASl89cY7MFjkBvncAvd2fOPswPwEBc1zBbHlHxG1M/O2T0wnmj+mZg0mGv/eyeoFZVyCiMnPBE88ZNKAEQ7z+VTrV5NYrUvwyZIh0EodIG5WDHcpr50xA3SIijh37ACud4HgNC4X5JUTEJMrwyOxhgfO7nY9roN3T6rdlOF+uhkgn6XLDbH124kkqzxBB8fEw++j0KKnd/Q7o44rjv8yfSJ172J/7uOYsCxYtua7WHiy28oPZkx7OFxlnOZiC1pTO9rKQiVD2zqCY5yOD1RIRUYfeCRZxeyaOczx9r2H2k2tqyP1bHEGHP7ymloayheUOEcnSLhalO247Q1KPZMKy+Rb3gduuD8vLdFo6EjftyHDxdBQdE0SKc2O65OYgUpk8zJh/8W46BQ6RJFYsmbhzX6qosvF7oPEC/vZniHhGwkngzHOJc2c+KrDGXwqg0E5i7m1tyTSK+n2YzTi5dLvEymliaYg4NJKYd14/HUvNrQKOmE5K6x5falJIjgirhYntuwqR7aYxFWJOkUt/spdSmu/ZDNxeLBOPraWQ5q41A+coIZIhBCHyZQcBTJXD9icNx99Y3BySUTkj7DG6pfRYM/ytMERKzd4CvWbYP3UdiMzKS0QqrTkgol6uiFzipC8Qfm0QCNc3RNyzgAi66o8kQCUoMYaiy6TVQ1LAZ0tE2n51BbJZrLH/vo39O5mI3OP6JgEkF0TqnYD9nTZDEdewhkh4bSRK19tSATbY4v3g2BcJG05t8ItnfdtlhIi6m0z6oBjXGfO4XDLpKCtVgMsWkXFRIyJeyYjCxt8979eu/8hYwK/t7b+LgFNxzP1bYgFnv6MoxEdG0O9WwFdG0I90MN8zgr6KQrxjAV9FIV6OoIftZPnpCPoqCvH3jqDfEbB/Dvhf6WB6Nus+EPDtCPoqDf+2AsYbRX7HAn63Ar7SwbwR8Hs6mL8tDf+RDuZvi0K8HEHfpeG/0sEsn/4Ss17U8G8r4JJIev6ZDuZ7LOBXafiPWMCvohDfS8N/OIK+EfB7RtBXOpivWMC/pIN5OYJ+xAK+0sG8i0K8SsP/VgScitN/S2n4H48FzDJElk2+WJd+Gj06yh25Prjx2iL+FriQCmc2hrDZISJe2ptIdQkRyXdGK+Jr4xnQUGhEcPXQJv507ghUoMkUoH+wCEMJJtM0nfLgRaM157qCQylRb2MIYgDmxmdEELNviQA9ZcW8taAAvTnTO7iVvy69xFREmhrBELxybjL3QbF/VzoSwd6tlqW7GRYiZUYiIkJN1swf8LucalXTA8bDinPVrcJTppMOAofgb2fx4KmzHAngbOcGYyxWcmpskjG4dxn7O5CxfV+RcWs7xVbJeh4nU/t07IFbOyYi1PWB5zOLg01wWXLeLXiYdDzhprCZpBbnc+oDaFAnfQhGD5Pz+mznUrK8DYDNlRVh5sXh6V6w+sDqh1Gyi4bHBcfA62/uFnN5DpFPCDQOHKHC+2WlC3SwIwPYjPknsg2Uis62mggZt8fzwwmHm7q00sDNsy3zysppqXibDsDZZMD5c+5R0RAXImTTPvZnzHD+55ZJILtQYH52VX4fAoocx/+j09of4gj6087VSrdC8Ok9LqVNkiUiHK/2QH5kF2KHumGS4bA3AMNUzswZayMg4kjdw9LstSUsPYEn05N6Bc3Kb8ShxRkI3cx40HurC3H6A2y/4PZ3RBX5QixxfKZEVL0p6LPDnYPVFUGy394fIO/XLT7p0zIlJ7K/ArXNlli76lyTRa+4AZVXiCw9OAvkUA+moN4GiFx7e9yS6rCawMqbXwgozSQkIfUGiKz6hbMzBa93c8cDoEflyqxgj/dnPbwzPXENsfTz2SSDbYbjvXIdg0OGonYSPiSUv9KFgfMwZJKM7D7M8+GldFQxrojTDGpQrhwiZC9ZpCQYFQ9Ydbdr6ST+WCDexR7BrCixP2ct1kke966gbKBhoHrLlkyOvSlImY7It1pj/67kfgczV26ctVaWNZF3qw40szhx0KerFp/JggftOMLzuV6MCD7C9rN73hK7Gy95MhiM5uAO+D6BJsD2SIQXIONZxznBDBFRXy0QF+iyKS17vehIfsf+LezBpYTBaPn7MoKKT2eVfwkC/vS/VSbXxxUk6TQjbpUhsvmisYRwlyultxAhpdpZ08HB14D5cti2ZF8FEsS3Tir9RdFzCVlqc3BmHuG8eWt1lA+ZAeymEeapu1ymyzHRwPE1hWPTFlfHILLwu+opCiLSIRPIaJ7MwVofZ8TPlog8/nY6B9jE2J5scp36jWSAc5JmJQsyqaVegNcHa9QvrVXRb4ljY3v7sp+VXqndaqqwIzZ/ONj//lGmdNUEGiT9i8L88tHJ9D6wlpBUnlS69xP2p9AlAhDoeP2cbGuqi5oFUetR4s132H4EuG2Fpzsi7nRptXSZHTUIbk+EXfWfyJtZc4jcUinZ4mGluC+RNdiejucrHPaHxckS0utkxrH13BJo4XAmOLvn/XWGyBZWnAae3MxwH5l1QBNRmkPWlDg/HYe6ALWyBvGhkDnvPkNE3JxHCwgfPB53UuwvX2kt7mP5kngTus0pgrMG9twkJVvetx1dzIgNnt/KnO8MtibNeqM1ZNlRKX26RCT9ExHwP8f+qwg44njhX1MXUP5hBCzHtvwrI+grHcw4Ga/eCPiOBXwh4IcV8IWAHxlBXwh4RrHLvWMBvzKC6s7lALO44MafRSH6ynH0mRH0uyPo91jAL0fQf0oH844FDIqj+JkO5isWUFvKO+EvdQFfCPhRFOKVETSfnOCXI+i8Yu2nFfDlCPpRF/DLCvhGQDLgbu+iEB8ZQXfMxPsHi4KfnbTb9dMK+D0j6CY1Hp/pYL5bAQ8uu74RcHE9FelfrIDvdDAuyqW3FfAjFvALAX9/RlBcU5MfC7P/tyEgMQQNsrnvla6g87iVeuIWImnlc95GQKG37ZkJeMQHzpsdi5CexjyBYEM85tkMEW24qROItXOESHOnPC2AjyBWZiFhWlW1VDvVNmz6ZlAy7cq1tD6bLviTOmQu1zCTpqdwC+mqYaV7KMuaJkm1AE88+CU7q1Skx1XIwIWIEW+7q2q62tYhZPLFZv7JZx2VrnwC6XKM/R8LlU4lXshgk1oeSoUx3t9b6bj1sgaPD1La0X0he5Cc8E+s2FCgytL1IJuc8H6zratTU8XxA38KiasfB5RKspiBuzUZ56sO1WlGYQ1Bf4DzYd85np7DPAZvVIalt5oTgTarKgdbXrnEG8SlQD0EYIjlicdYO+Z5SuZiDtFlaDO32WB7m4MUUjHzieecVaDrtluAVYmMuMeLigi7DV2IL3dWMnfvutRapQHEoRsQlx5xRHKEG7LHNTXnHh9uSosTv4aId6PSpSbFtem7NUBydDn/nnEp1QOhhHBa4PyvVzT9XQiIa0r819QF/OmABeGx02BxinnOsZpEJGGFvKIkBcc5SW+lk3g98YHWp46DtaS7JClmAqwue760T/kEiH3ZaCDt0hFxnkWGiK30AZarJc9ZYp0hUrLYBHOC5zv6PMH1uPMjmGmCSBy2NlKSTXc26K7yKC0kH52UwmQO2sZ8cDC6ijVZZ9cFLCfzG7PKbSoSntvEQOK84+xzv8mJelsmQJiE/Yk4kZKFNHRg5tgD5vTqRCBFerZBVc5D4kw3SU3G0cbC8bj30pmfW5nsVusN9m/xLDvtNSmC67UA5bHnmZUMM5P0uHMB+vU+ZJbrtDlxR/feM90MInCVLjvinvvP0vbdkLPzPDFJtHo8S8lXA4YiNalILfYXoExRrUIwbhHRAn8DmpM9iDWNzZC05WEFy14rEKhUUyarTJmDeThfEYn7V4EY6cMHXV0/mAVDHJ/qKAnQh/8oba0VRZK2xuMZjqsTbzwRK7JsfRXWJj/hrHk+EciQX+aw8O4csaDXUGLbfQbaYsWX1jI2vjut/eCaGvDDn3Ku/t0IOP3hNWX5jEKk5pTzbiu5ovpAS8HRI4258809x++alUCSFIg4/q2fkiAwTAjICJHvQC1KW2kUQaiPdc4LR7lI76WUgS+DXrryMw1ZeC5xX8kEnbDO7HR6dZkHbrxVOTYbIpKAl8RgSc/6sHKWU3oYjFxIrINeMlmdhfRmJBlEg8mcsIfddbiPSTHug3cFv/u6xVNNLX1g5vN6w0eXUxR9JXh3Nsd9b3fHfbbWHHDD65xjllkALXdWDH5KEUlPtxzvHyWIjM1JZV477Cq6Hh0L2Cz1BfN2zrOYUIKK0M2PKvGOFCoaRKMQoBeS0jswHM96QgJIeorG/Mm0C6nSfwZAnEcqce8HvJ4U43w4G27Oue78LtN+2OA+6CjP+ZzcWmqdjBCCoMHzGY86YB0ZDLzwguPlngEPmb8NwW2vKvHHBd7fvjG8fy7OOY9KwFNPrH0IhcJlrryWQ6qHIw/YoMA1Rqa5QM9b4wDecqMynwwQyXs9Ccc3odh+vQP9j0TA/+xL/10E5Iejf01dwOkPI+BHLOAXAjZC5/wqCvFyBP1IB/OVEfSNgC9H0HJpB58IWB/r9a+MoC8E3N8QUd4IaLYNIsqgWf0FAd/pYF6xgC9H0HdRiJcV8IWAb0fQ7wj4KgrxcgR9WwFna157WwGXw6mTvjOCXgZgcAvQOf3tCPpCwAUcC/PvrYAvR9A3Ar4cQV+xgB9WwJcj6DsjaJKMOqupHka50IS6/YWAXW0z7bJ22ncs4EdG0PPy+LDKPqxLTRjM0rcj6Ec6mC8E/HtH0BcCntK1/X9KB/OyAn4g4Icj6EdG0N9pBcQ1Nf7nuoB/iCMo/eE1lTqiAK6m5JynF5pJ5WOxBFt0i9IzF0fcyli0gCgNEkQchkjjS24LqGHx/HLr8dSsMx2RpioROdiopvTaUyFb05K4q/3IpZ6XzYBx1x3HEnOeU2m2moETPnalv+17IrVbzwRrc9lwbjE76HRpwwDcrig4fxFoLU3lGQHblrbEDcpjSufrHkV5lmWEid5BpIY10CGGXs6xdTeSqfwosL+DLCds3gtSeq7lK0THDvvbwqii49FMgXScJZx3knG87X6hgOuRAhHYCWSq194Sx9fsOI/zAp5O5dXzevOnla2ei3TP8T3w9XXCueLU7+go6SFCr4ySsHzrt3Re2itgYr7lcCsetvSysXH7HgcFYUkb1HSEaxbvN0qJuwn9ih6vqg7BVc+Zy7c439qYcgCX44axa3bk6chWsf0q2ZZeTrG/RuWhkKWnArfWMU53Vm6eiCcMiaf1RibVoe1B5h1L3PodPJ8+a5oldpCXfjXA+b6VqxVkur9jXn99dH8bAvLD6T/XBfxDEPCnM4Iuk2sPzNFVLv37bt2Rk6QZ4A42fQ566Zank1abg89asYR172wSj01ioHdD5rxBi+DCLx8P0BtPYX7GrwVS9ZZ9oOoDr4c7gU7zy3UK5ryVmScpG4GcHE0DoM6c+LJ1bUmaPp2w9use5zyiLaWGsr6DFkQScS/CLaWzxhFgYdAxAzJEearMNFxDy4XIOUdy5UnvihtQ2DUy83uNhWuqPsoQtUeZY9xq05Hb3lAQvsYzXDMmyu3jaCoBsHuP2PSAcluYcyuIiaoyZul9Si63co3vdCYTRjSgtJoaa5TnR4V5QWulNFR8nImZyHPAbS+U5ONkBqFjKcQ/pauOzEelhmugmTF/b25c0rX+FJSdKpVe1bMqul9pJiT3ok8sjmxTlL9OH5bhUOFcPu0jwhnKHZZ3GZFz7smUquS2gNQVJeLfttjfQcrh+NPmGRc2tDrajYULPL94HOuvpYrO4Yrzt7JQfq+uGSVuwVYoj3dS6fJ8ryaR0chg+SeJc7vVmv9tCMjjovnHtGV/iBXwp1Ms9R1ELNceGIx5cweovDhOYCP71utfiS71s+0U3Mv1WVxn0QEVAquE2N4YhI01qPG7agiQiBlwDFRC8SPbiGDJoc2xI1FSWqM2AVi7NvHJpKhpT55ewaM7s/RbBdtHRTKFeNAtOdfYFC415+UFIk60mXtoSkSioumDZcsrjulPb5FBXg4RYSqd8x2tyGl9Dx5gt9KKeNPDQ6ezRMR9LHZXJdvesf/r9ngEN9uuiWubLKST7DiElKo4HnVWCLQvjWrwZxeDc49UCelFyWcQhGsHEVbBvfdEWxnS/cJg3rlSKFVW2wGwcLBkvm1g+zQd4b66QwnnnxeOTnfEneM+Upq474x2QMfGqA+bfWgxb9gpIp2JpgROy+mMueSO83VhQ2Cn8bL08wtJ6WBuNBA5woq5bL3rqDQt8X790GSebz1c2m7YHdKWrTlvEj94ytjpaUWkOedz7I5jd6UO4sUCiHswdwIlJFxA1lusiK+bs5S2WaiAdY/XpS+x2fe0ZX8GAv5nDf13EXAgDP81dQGlH44FfJWGf8UCLky3wlVkRPYbAZfrapS/08F8twK2Y2vxKxbwywr4LgqxyY3xZ13Ar9LwH46gLwT87gj6kRH0wxH0VRfwwwr4igV8I+DLEfQVC1g5weIXAn7FAv4TAmpXVxb/UhfwCwG1c1WasyWHSPqyAr4RcLxujb/UBfyrI+gzFvBlBXxlBP2wAr4cQV8I+GEF/NuMoG8EdBOL+5UO5oWA34tCfKWD0Y0Ln3+mg3k5gn6lg/lEwFcs4O8sCoFrShD/JQj441ZA8TIrAI7OmWNDGtV0PccXcHOrW+I1h6VLRXPF46fZP6B8FBEZpqu9D+yqN6U7TMKW+nzBgWVaV87fLfH8YaNewepF19JVgkVHPbI4gSeEV8KGt4VMd9XsCNlhesHfAra3FXUMjhzXzCdNXdGJZW/AL9WWY0U0CWm9WjTgLYIa5fFlItMCvAs4x+Gx9HrmIqWXXfQAV7Eb4orbBW6NdPG0u83PhBnRhNKZNQshvhZnztvMzkC3I/sMVhMfGOsVi5rettkJfMFtiV+4p5D2nfEAgkN6Je40m+R0tjxxYG+OJ0Q4dsLxufsKGGwPJRtfF0BX294DkSu/MsYPIp1qpDeBaL05lUzpjykd7Yobyv11S1wjxPnZ8t4Y4nZ2YO4ljmQqmHtEPic6cSwjcUqT3E7BNy41cUM91mlZXS6QgX8qvfsMn0/vvD9DNlXa0kv0BttrDYN6KillOJvi8Wg5KAH6z+ch+Di+dbSTwT0lDWH9Lc5vfd0L4GQ1zr9ijX9bRlBcUxPh3xIL+NPpYJqUO0Kg+igXlbzQ6bW7CWBXCsqp+dqp6cOVHsBuI42hHLuEZF1bCwiymcH5NqopqufPFEr8BOWV4tzxnZPKPXju2iDeruN0Ol835TNF0JLzi7wI6d4zcA04HapjrrJDfIeMFsLJs/bmPC4qelwcE3xnGpSjzRTlZ7UhObhL/Vmrcue0tHczeAgHd630J2OUX06ojcAe7fB+y3yWUyYmR0huCwORz8DxtGXTgm+rJseSCkRqrJsDwKLVSo91z3hcOemB5XFOyfodyudlzESI++Ml8ew1kSk7WH0IY2VNvJvsmHQ8f2YlLkczwta6LNN7cjxD2J5WjN39LqXQag8IHr5Zeq0ui/TGBRVkoy1er5BRDo8iaYpENsT5tahi0tGJO4Ddm6xLt7eTBRpdpQQ2C2NWMqNG+XmqjiPYGM6Cualxr6gA3ACc1UHjvNre1ZQtshBcf7crmR8pLrUkLgXvtHWYdxrceDpcswlk0W1J/AMH+I3inymW1HZR+uqt+H3/VhkIovD/KgIepY5AeDz5xOtCV6QB1CcUV9OE863BQacIcBcIV5JDvKOxq6h6rZd4nPeZe2tKShdOiOdPgowgi/gmjTq5hSQabYm7Fl2BSmJbQSLUm9LbxZVJt1ruQ1RWAXOz0uGpcOVbiIe+R7xNWuJ32gEfgvlqw9gZ5hXdGPIVGC89PUN5Fb/zplhAuM8YYdeApzR3QtzX1qeQMfXBd3SzNQX8zg9CzmcE2+8EfQHJ/BqV/pb6LfXu2J/0nNmcp0h8RaUBrCBcAo5/Ww10uiqFDjZXZVt6Ut93KRHhBtE89xBRIxTHq121h/gx8PCd5auWDvaA1+PXKWG4QwqUteEEf/cD4gsBzmfEy3eAgZcSvz0OZWoW7h13nZ2N+zJHdHpweVzjY8ElbB4eWjprOxuyvhURz8kGFbX78g7SMgw4P6YepYdKThB5lYR487snUJr0jjieCe6j5YWmVKuf3kW+kXCedBuINCR6H2yK88GqjOtodOkGkM2ruPSUwP3urfJnIODofwYBh5PBj5Xc/RfXBfxKB5PrV8Zpi/2x/sd0MK+MoG8r4FdG0Lcj6N/WBfyyAr7TwXxZATWLf8BHOpjvdQH/YgV8xwI+M4J+rwu4U+LiFwK+HEFfCKh5NgtnNw/7/5ER9MsK+JER9MMR9GUFPNxW2mc6mNd/WN6OoC8r4KVi5i8r4K+iEP9xBH3FAr4Q8G0F/HIE/V4a/gMBT7c9Qu+S39WfCHh1XeHDEfQjHUw+hvUvR1B5LfXeRSHeVsCvWEAtU3b8zBFHpzcC/l5H0OFE+Pt37w90BOV+2Aq4lYceZMtUYMwdiiK9nPoXcGE7YW44uPC0PuDvaFY/UE4dTgJt84MO2Ww0Lt0ua3i60+cNOFPSK91JnfH0bs4PkIwGPcamUqZTG+INsLQVmTfvmyblCx/l7cOfMqY5TUe57vCAeNIOGFu0TUWXzdoCNzxOiXdaXER6lq+INCQaMla2q2fY/KNCebfgmX/Q2o6CvT5B4J3HxA/StqZFN7lAUC9HuPXdezk9GIoG4SkWSsZy7N8xVnJIEuPBeU3Uo3R7cjJwL+Mx517v2H43O1whdA5i6fdXG0p7+bWFdGMMmbeyzYr68SMCb7XlGBtZaU23wvKMW3Ekcp7QpCEd94c8wPk65HyJiC4V/CVunSyfENemOJ8m23HAjMODc5ttqtMb2bVgPWYj5q65PiLdwFlBsD8MiJ97K5eaa78E9zAdci6FFOdjcS4QKemE80ana0u38paDfCcsy6A3bkVqBmeUr3DscUzRL886jwcR7CYROHfSNTX12AbvXy+nKJ3Cy3cHm59cU+N/rgv4hyDgT1sBE5rnsLFClHOuzSNSLV0eWPF0Bta4eUrNpYuf43vlcu6s17m0GG0HKG/LmHPVBaH0dklXYE2zlPnmFeVfbeUJgLOICIvro05rASJgbRSWvnCvRNqawhU8MXpahhsq0LVKS3BGF69kprk36XAuWBCIos9YoKMc63odylvbB+KOe8OKnl5yD99wRNKDh/Kvx3OQiSwqPdHC3+sJv4FUslDeohhzaWnkR9jwUsIxKF2ThnK7Bf8aYPvFHO93nYoieOd7wdyBWqJ8nsIEkl6N8hBGPk+zMfQguIcon73dQabbcy1BOn8YpS/1UG6vB1UJfnBImVeJJSLokF4g1XiUi9mYN+llH8bA1mnAebPcpzRIujEy5NXHzkQ+rqFZuoGAFhtcI2opUntcA66pvUl8cUJb+pCrAQSDKEA5+1BlGjxwvKHmeMS/LvD5FEJvClDEDXPHFx/XqJlaEO/5gniXjZPTgpojcKeXkPmrlOVUz8QM4l4RlH7NVfVvXFPT/2frAi435gAxfFQgZs81gbpt5gBTpD2uAV5P6f228MFJl1vmwWxfU7XMZrDZjArO7Z0PLjUeAxecWXQgTAG9pqt67EGQK0eOHe2gpc4pw1dozx+Jq5aaS/VoPIfU9HfE7QYeT/v+xYPU3hXMD7pDTkVhpuF32zwyXzJDgcZ+FgJIj4rzNv1QpnW4X8MmXeTEC6UA1/hQNSAdmiVzV7sj3m/fwxvOjZL5A64WaLNPcc34fsl5EyOitHkMbEiq45b4RRhUNLneJXBduyi92MTr8+YgAPdc14zJft3SqvQCCAMej7NzgP1LZw4i1ATHHyRah2sKCW9zPuF8Dfcjnqp9bwNOlu6QWDONp5PpLIJUSPacf+PDlOpEDWGj5hvmJvuhSWebFW7l60dOWLZeyHRP9rj3pqRC2WALQNfywALPGe443yjw+ZAmW8DGYXviZtMwpD0YauDoxzsi736U0lO7X4Kzvu6Znyd1RR8LNQdvZpW47zZHSo2+l0DayyvOv1xGfyYCCv8zCDgS+X+uC/iHOILOfjoj6MsR9BUL+C0j6BsBX1bAlyPoGwHtkDu/YwHfCPiqC/jOCPq9LuCrKMTLCvj3CPiyAh7ypvwsDf9CwFcs4N9bAT+KQrytgE9H0O8IuJ9s8vKjKMRHLODLCljedf3TCviqC7jQ5Fn3mRGU7RXxXRfwZQV8F4X4sgK+EXC8eVotn7GAi/1UqP5/IOD3WMCPohAfdQFfRSHejqAnk6/f6WBejqDvdDDfEfDtCPqMBXxbAV8ZQfP2uvwVC/jKCPr7i0Lgmhr9c13A/0sRsC9pGuxERspQGm9FdXNJPLhYKuViy8xT9biVfMhTWWYRXMyOnsVmBtdHREm4WEqmanlbD2pHnJPwsO5CtT/hHNgrHv7mWSer1+1tBdcpUVm4CK1cHbdbE07xQCVxfLnp6igqA9juMoXE49rS1Vs1UuGQ6SoJjEGXquZ0BNCu9wqL9waYamsSGy6RMCPxPLM69eoaDI6nOSXB0ZI6tZlPfdiHnMLFEyMHlaacDFckrTLacHKqdlUD0ERMZsGgyWVVBQn715WUhd0U23sLzYfdTFK5qDfA8WsZaorSyJQy0DurVWeeZEJ12ctcPOjdOtVImAv5fKJysUCtWiVFGcPpWissHOlSpe4WWxtOJKMsOFmdqzJLi2C7euD9e/Nbqgao46GEISHBQ+5qVZ4TCtcknnHhpA+yuqIGwCXcKWXYVVtB9QcM+3/LVBLd1E5UEzwd9prvsOCW4POb2ZoBlzibl+F8iePjTrcN5AKOP3yKFTXbazGc8wWOT3UlUf19a0qY/KMj6B+CgD+dwJ7nCwt87Y5ycN7TWnq6n1KAUNgRb3yuRWpkPR/YqtkRVg8fIu3G4Q2ShbpnLCn8mhaKR4FpuwPxKY9y8ZLNTLDce0UYmY8RCe3CBNeRytKd8SGlRFvE4F2dhrEx1CjP5jYA9Kxd6Y1Bd+lp2UM5C/WudN2HntP7MVtC2rc2JePOY5n2b+MUInODcvB01VFe1oMEXHNacSxsakrzp7xzbjbKuaGNchSvjfJTFZ7900co34QCINtyu9LXy9Ckxnm1Q0QyGuIK9cilZ3eQI5KWKHfLAuXtYX3fgb9Xj5xncHpHtztzAjETIuZuN4eUbtsTDiAqUK5bFw2Rd3kPIBkUe86NblpFBeNugIMqv3TliV5R0+ptIYH+U143ekvjHOffmsZ16Vb80aW3u61DOJGikkUxtp+fZyk4u3VJWDjH8c3vqP9jSSw4Fhm6QB/Ux/n0Gq70VD3k6dAvNMgc4Vz6WrIX6W6gZjger+RQHgcmVUixBthOS86Xd8futyHgSJxMfqp+7b8tFtDU1ADiVXDi2GITUyq0GQ/++n59Ws4nNXWzsQDJ8nJkTA0CkWrjrIRoWJ0JazMhp7fKQ2zvidfSzx9ngZ7VbAJBpNyJu6KLjk7tGQfewLpxbJuOQ7rX70fIYnImfivhO50fsxGksxyvp4X4jukL7wTWlr8T/wGJSe+x2oOgr12J10zOOh0VpzuEj/2R8xf5Ami6HjQQsXvL3F194qnTnyhgBW1LvJNhuPS+fCLhWWtLdzmf5nRunwbgt1dEUs6PWuob4w2wenDC7WKxBKrQ8RRsdXjn3G62xPEuIvw9fs7PvVzUNLr1BAinfIPjV844X8vVAzx1fWXeZhPL9GGdKViFiu/0aXCW6Vy2+4h8yyvnjinO54i3pxCu9EPp6cM6pWf5jv0pzZp525OR0n592UNQJhfOtcikosF50AFj96b0PDqhlOVFC8GufyU+F8QVXcO5An+zHJde1R+nuMbGV/zGba7MLWpDpqt4qSIi9lvCbHVhUrY9zwC4Ibb3xovwj0TA8f8MAo557l9TF/CnrYDvdDBfsYDGdMHejqAfGUFfdQE/rIAvBNQ2E1l4xwK+08F8swK+EfArHczbEfSFgB/pYJLWulqFmCz/UhTijYDnjSG8EVBzrw8607XKRYSZ6+wjI+grFlBfwS7/QMAPK+A7I+iXI+iHFfBVGv5lBdSTiS1+OIJ+ZAR9xQJ+WAE/HEFfCPhyBH1bAb87gn5kBH0h4MsR9MMK+FUU4rsj6NsK+BEL+EJA+TQdfsYCfiGgZu+r7p0R9GUF1JxoF36kg3lbAV8IuCerVfl7YwHH/PCf6wL+IQjI//DW2jqshEN6Mlg0L3ey6p+PHOwP+M7HC24XqvMRx0PejzQu1tQbqIbWFLC7FQYXTiVZVCc9i4fGGKy4KLYdV7X15gE7Eq24wDHxehtda6B0mcnC2p2l6opPWigOU5N7FrQTVEtLBrA7WEsWak9X4LV7q/B6jxUJm3aXqnWyvUExVfE4l+2oehOCO+ztXEe1tpjV6rma3qHoaSaJ663dqn1NG8CWmy3LIDAVU41NaQvn0cpgsX9VcvXsJx3kzU4noXhQZHXxYC0craNJwnlw79TsWg7goi9XZWiAEqr5ZDuAU9Ti/VebosX5kFoom5XOxSS486qFwg9O1WRVRs2lyFU5IWPYCfKCC/d9HK+1P3ZwbH2cL6Pa6ao1Oo7gdFF0RN7k7qo3mRvCqd83SHgJHq0qjaUSKr2/KOPkNBPVvRBcoV0WSxLayxmvhutbB1cjw/lRZw9RNQT5BOcsDbnwOMfzG2Y0kK9may7eJjj/pBn14LS94/VjZ2aq3n40gT15rEncHe3utyHgmB/9a+oC/rQVcJYNrrARNhfGvC7iaaqc+uDB5cz8aG2YlIKNctUbnEtvdVBrOnOLAMLN4YKI4YQ1zTK7hM0tQ3n0SFH+ef37BTanXkv8KJ+KdLJSW2BHrmF+MYtdyjdRH1LGeM4/ySi/nOPT+bgd4fFziXIuduwa3Hp35tjleq6pc7mcIbCFQ+lP+9gfYXGVIaC3c8nCBOW1qNk9iLfVpfRQVQNdPU4dbO53/L0ki4rOFpEIGzigXDwWUU2f9ZAgOdwalMvKJKSVFWuQyj6P43+gfBsGcwKbo4CI2iZTk4b8RANn7dwJ62mJTl9FIWLZQaQay0JLV7eCA3YfXxmL5LFJW6UYg+8sUL5u1VNLzVPRgJXsmtINjnFN7+uhDG7jtcyTeJTDQ7h3YJntg3iTZuzSpivOYFkzRLQd7kd0XV4lYI7R4ONJlzq9jA4KZIvJCRFzMpXpsriOcP5vU+KaVUJpB6sTeEePJ+49FRAplY0EoTxtONYfn1zK7b0bpFndMsb80+9DwDE/Fv8xc/X/pQh4CO4cuOEGkWe3SoEKh6EL2fYmEH98FjvauXECm6FyQ0Qyopxap/kcNg/zzvm9cgLU1oYRIlc15PwizGSqZJMMkoc5Ll3ZMHi6rQ4eBPFphAjTR8TZ1Wsd3PXhzrGCjvGdCnc+JKXMEa/XW7a0N9gZEKbOhLCkW4VUJZsC2IwbEb/xTJNGbszAnhu3knmAa0wUr0uApOY5t24bkdbm4wCbTcUzbxSvKjo9eX2IXWlAXEdfCXRYKhHYnH1jLoySjpbSBb8hqXhnXuq1Kb1N/QyCgEw45g9wPLfovIG0d3kw3yc4Htk6Z7ChCk/YmZlA96M+A8ffDhnbTVqdHqfDA/hb81F6fCaadNktC0jscoRrVktrKi8mCXa3vZaewi9duufXPmTLXcdcYbziabHcaQDaZES8Rd521A0PNkSbOYcIrYo6VfThGjL3PuQ81RVrKpFrD+CQS2XciU1O93s8P7SnQ46xuhdSfuMcwTHW+M0Q74jE0UxBZGyxPRs9v1F/IgL+Z4H9dxFwMhD/NXUBf9oK+ELAtyPoCwFfVsCPWMD98IlIT0fQhfpgwhsB881q+QsBLX57+4sj6Pd0MOfGWf9KB6NaDfdpBXwh4PeMoB/pYF5WwP9DXcAvBPzuCPpRF/AdC/hVF/CFgG8r4Ks0/Ksu4BsBv6yA71jAlyNo2d7Mv6SD0eE4M98ZQT/SwXy3Ar7SweyljfErFvCVDqYtVxb34Qh6aCbW/6Y0/MsR9Bx7xi8E/O4IOr0Z3F+sgN9jAT+sgNSxHv8NK+BkOBj+1H9XfzcC/nS9JVmdilAeVw4imEQENZ11azhCybgw13lTdc4VQGskFomNtEvVswQSnMcPp4y3WyVVd5MaoE4st4zTkpfV0wXWsD+fXBYEI65TyUScwxZlJws2EgNVKaoFIpvLuHiaIJIVIW/B1tIcEuzAEVWWhBIgd+Fxb0BN9ZEjijVn3SbxjCed6q3NFZwkcc1FMCGg3lzXhKMsMxbqQy5Vx7S2oeR9m8X9ByeohkNEKCZrh8TJgg/V6MSvoNVsiwRZRnh1zdc6lCZlJFY6hv1pchsOruuycB66+EYOXAfyZWaz8LbmKrUvm0uoDrbFRdsTq9XGNgF2geyyKDFwfNG6c6ESDsDixbk01ezUGXA0TRy/orNODdPWhvP1ZpEoUQhVR6PQgfMhc8pg41WVmvCtDNWiB2XQY6RVuYm7gMPcBi64XbB/aRSu4RxbLgkd/GqpRbXC55FmmzKOvbJTH2fQYa/s/CfS4vPsdXIMxdqzy3g2L6k638oBIrfisdAQS/e3IeBkiKvmX5IO5qczgp4PawM21wvKOV5veDqZTFKIpOODMP3eMykfKAFk1fBRuut+UNHA7w3BLatBiYgxQaSbPWZgb63BM9bPyKndP5jAVCQO93FY6zRJDkvwT+KDuFdRdOmE97dglf0eccO+IdDxom9AZulc6dW7lqcx8TXIBv0Hc/s8yrEs3ekQ0u5K/HR8Qfl3RvmaZYD9mw9Rnh4fyxTlqzNApIpRbhvzeA0bc4T9O82MkAYnfwORtkJ511ZJRVejIQN2W2L/1pKZ0qhdHhER72LJgsMUxxNMSsg6lJuuIGcmvXXLE4TNfMy5RXoBOm/uU/AktyHsQeKKXqMJysnTdsB5+SGR6ebiBGBPuyFhwi6pqVL3F5CMDJTjVpfmNLs7OXjcji+94+oi0+IyX0Nyxa+1OzMNwPZzPN9hZ84fnFBOwtjZANIjh8gapPTZ3wrS6eFeuixfyXR/a3Qo+ERm8Xac6XRiKQtIwyWul5kSm6/9DoLaR/W9XE1DiiCwBpcHvmSCgM/r962p8Y95q/zbEPBGNyZkvCJwnt7rm9RLdjdgYEksnMn9ltr2egy+Px4R5h5jRKAKEcd1VgLnj8bTjk6L5RDSZtjjELPWAh08S7G7JJZJFG4vNfX2Cgd2x/UJCwc9l2abK7ZfNNie8/CZCqf4Dv54NyUunSIi3crDGbyxL+Mrvr+ZqhcbEtTXaZ9zrWot0zks7/iOxEPmTttUoKu5sgcrDkXmuv0eTyP7pkBzH0w5b5lsQS2TfgbZbC2W3uVopaqw2gngOPsh8WM5a2nbbWLYTEOhZGm9Cekhv4oQTm5yGQ7XG4E6xbAP4TVBJH0sVh0No3UfIhNE4ifWFajHlA4CUeghYhVXmcKFzGCnROPSD3Ybnc4GNwn2bdcvvdi94pqVDwKEVTPgWBfhGrH8NQeeGSNye5dtqk5E54CIF0kk2m82HR2tDlfINGHKXOXYE6l17l8glJ7XO9v9EOfMwH2W6EoZ8xEi89nc3CGcjfqlO/UsUJ2FpMDF2GN72GX4TcOhQYFczLzlsv0z08FM/2cQcDoS/7ku4B+CgNJvswK+08F8WQHfjqAfCHg/lfXbEfQjFvCjKMQLAT/SwbysgF+xgN8zguqHVae/YwG3+twg+upYyp9WwBcC/q0V8I2A3xxB3+lgXkUhvscC7vXj4i9WwHdG0O8I+N0K+JURVF8cafhGwMrqaUyjIfb/f4OAz7qA3xxBNSNy3I90MO+MoF91Af8PGUE/0sF81QX8SAfzQsB3OphXUYgPBPxeFOIVC/iyAv5eBJwK/I9lWvvdGUHJDzuCjieITIW7CEm86Hupao+FEg5tGnGB7nit2mpQQ9scPRIGi3uqKls3hIquwzLYd6xVH7uqRgRLYxLMDoNUxRfrCHVxjkk4GKqginsUg+XVD0i0ZHynate8gJ1c4/VnFkNECWAPVTkPy/AWuJVqjCv8C2MRF/tLr1NHplvA6dT5XDgqVVPd6eEeTuOxiwg3dVt1PKh3UCqTiEWrzhVVyij2504CEo4fqqv2B7oH5+klJEGw8kS1GrkHuG5zlwskug9V3IgKuAYQkaBZqlTdP+AE5egak9gkg1wVrPwMp/AYlFHXw+NsCCVcrmOPQ2Tcm6pN8yOcV3JUxtWIr9XzrmvhbDoeF+wI9m+tdTto8mXABXHuUTVw9Br2fO6RoOuqXL3eZLz+1IxYeN/PdXWS1iHOZ+2XseipuupMuhxq7eJz0cP2ZHXRtDUiaxazONMPpiqMPR1qVShIJA/3oPYZ3UFLT2kZ8L19qq6L6g57gQWIqHlVq4O5foV2sU3KKNnw7W9DwKnw/HfFvwMBf9oKWB8QKdh0IhIvpKuaXsr+CLKpOiZeADdZtYjDQUrqMccqRejwpRs6kFFEcnYPpzx1H48EnHQlMna4PuNpI6WGOKonxC9xw1FVc7MHJjYC8w59lMPbc18ENpnPysiOsoryj+seYr6ccIw9+h3NM2cHNpHGzDv1UY5Jg2EJLOshsrTrjUi9opRg2xsJpdejq5burRj3gy3F/hyavkzzYncGth3gbynJZNrfD1E+h9Mex7R7FlKfizuwUjphbKo+5fnWQDk3OM1YdGsyStdNIEHz6OH4pwTlqliPFLhWrkzivmVRdZHuAkh7M0QwCxA5g1PcQroTcfx9MFsK3IED38pEzr1kKB+bfFhBfHLHzO9JeL/oNplC5JfT0vfddUcrEp8h05nMxaOjKNJIOh8g5Cd35hlKytNAVMZ4/QfO//5+6ej9vkU5bHIC80dszdPx4cag0GXCAtPeyupEnh+AJfWsDO81Ir0s9SeQ2lds3wtWJpWbwzPlVYNyfpJkvy++dioIP1Zr89+GgFI6ySFws37psysiUp9YCuyOqlJGA3qrVV8nOrRx0WPufGkI1G4bRLK86nPPLK4y3Y1uc9h6vRmJ2q3Uqps5MWDL7wgJ1yN8B8EgKtRsOCOBla5FqtdHCdrVEBHGWZo8bYhBoPWnMovMChFpuiYyHMwrKYPqLMuqyR9NKC+Ggt9hG5HuVhEKp72F7+Q56rsUro8puHgmF9U3RMZgTNZwHj3kMnIimaoy7wsQOJXMhTs3d9W9VS5gVzYi87ac9TQyXh9g81PsT7jc5mrSS1AUnmaEiwb5tlUt1zAgL2IJ3/kKr++qhgl7vF4ZG46UqmXMCJTnUuaCKa5Gtd1v11BdRhIJ8vPWVaerxoDWCGdcKPUsVzWlrYb7vDrl3HiR5dS4b1U4jCq8/6EAV+0yDpFxJiks0tRbq+YrXNP1ppVJIDqIdGqPELjstjMu3o62oWoJlg1VnlEu7Dl9kfbXnArbdKGQwB2Brq5aYw3HUsRvQuPimlMttoKarGZccKg39I9EwP8skf8uAorjKf9T/1393Qgo/g4r4EddwFdG0Fcs4LsoxPfS8F+OoB+xgC8r4Dsj6MsK+I4F/NvS8GzcnN+OoN8zgi5GJYF3afgXAr7rAn4VhfhAwHc6GLg/rX7/KQrxdgT9QsDvsYB/bwX8ygj6mQ4mXrBfsYDfS8O/6gK+YwFfVsCPWMDvVsBXafiXFfAdC/gqDf+KBfxeFCL3VYPpNmLxX6yAo1grfyHgNyvgOxbwVRTiAwH/tijEhxXwhYAvK+AybMvqtyGgOOGEn3Ja+7ch4G3VllAWVUZiuM95ddW0Ayg29YaLta0vIoKkIlR2FpNodN6BeqjgAs3okHFROqw6ddrPp1Badzw/c+etque5CK062XCR5B8qNdu5D8jndYIItj5QNW3pEOo23XBh5gxk1b3mI2iD5YYE6wgRjS3SBpqhtCmjxtNk9X7jB3BYukkZEmueqscGX6Bqv0QE9ThVVNeSiMcHxqYM7JUPqnLD+xfLXcLFlexXqveoztCkWobIuNJ0NdmbU9huCkS2sO/X6s0ThlA14w2JTM93VR6fEOyG2L/olPqtej3SPlwXYopbV+WnqL5NAWpPiXGrNeaVSgqK44fZhkV15/HqZp9JcDQWcRlm/EBQrQwGsLX7KQvVFSJbfhEmcJjfcT6Xu32nPh7P6/s+9r+dBqY6HLQXaEM+KWNtNcet867ziMRVwoUDcWiqhl1IcJU2Wxbs25GpzvozgJ2klSxakHmtBgNBgOr/K+/dlhVVmobdC/JAUFE8dAMpICiJoHAGbtgUW0FFr36l2usdxpjz/+c6GP1+s9cXHdERBlBUFZVV+Yzc3ayI+brcF2A8zp7q7eoguaNqMYX2spoim81Dzq8N4H8bAo5H/x/KWP9LHEF/OiOokT1GuEntKXNr/iY/4zkVPMfmRAo2hsmDpZG6WYW3CfMOh6qVncHpmfXWI2S5TDqGvF/vSN2bIT2/z6+lnLWTKZ6bOd0/C1oPSmndxUNsdbhtMyT1ahTvdbxeQ5nz44DUp9vqSkhkiKSOXYOwhXt8GqM3byaSj7tbBNt8PsJtvzti25NhtpBcSf1LHiWp10pI6mZ9nyjYpAKpqwncHJI5UncLYUDqqaNfI/mRuzrGU37GXHlF75topO5e3OGEc33D9KC+SSbmj57M/OS6LuV+QupxHVX0/rVJ6mIh2ibGiSPZ/qU0BTCEzf2ZwmjAdo54aWRHqueYaTdSj/dwNWR5VADJPEfq63lD6jlnB2PcdKg9L9Cpf+OZSeowT/PlT69hCeOOPcXmcZFJHdeov4N7SDIzqAe2vbZOKPc7rooxacLMO2emCsuTssYouXbt3WhpNvAI7RNeBp2FFHgufa8m0ycYdTyZc6cJIW9z1VVMR6eJ7RVVl5fbI32f9L4hdXu0P6W/DQHHo0Hvp/6s8qeVht/elg/cbol5fNrwaR/HCa1Z+w6S91CmCGOc2BhN57Rm14dxI2fuYInx5flniO5sPZUHRPXYdGPC+pARwpi3eodFnwfbwyshVH4zEbOROec8IzZL0CS2JOSbzqTA0o6CTKqSgbHxDB+dihMHbndTx7pyFpK3S6MGNjnbYbiay3QOqSGt6ft+jQm3e66xLSGXuKkXmHmhxIJ9J+RhXzOPEKggBJW30wYaXSREFTO6bm6tKUS6bWPNDoRE0znJ8JRgDVn3NpO8aR2RvhjUNsZrbmF7E3/qANb2Fi+d1Zx5Y45kShq7LubjjWQHdTeS4XI3CamOO0kKFqMJDxOaODp3hRnzHhOcwhzMHTaNLUseH9HzwzEzMUkfJNM1dyplLlRMer9F87nezkjmHXeJ6fEuc8EpaR2YbMQVRrow53wZ6XkuFU1C3DHtAWpO7TfTgU+I3F2woAaSUZbZFlbWnGRqdEGar75L89HFuR10bUL07W5A32e9kSW3M7xNv51T/woE/MKw/yoCCpw46v0pCCj+NgT8XhTiIyPoRyzgqyhEsvEW0rsu4Icj6HK7kd/pYD5Kw39ZAT9iAS95tf5EwMZsjV9FIb4Q8KMuYD0ulF8I+EoH844F/ELAj3QwLwS8LrbxX9LBfCDg2dAU+x0L+ELADysgt7iszXxxsn45gn5HwJYnBP2IBXxZAT9iAT9Kw78Q8CMdzBcCfsQCevK+fFsBP0rDfxSF6CzF22csoF0oj08E/CoN/0bAVyzgywr496XhX7GAr4ygvxUBSabG/5xp7d+CgD98tF5Mh8NGW0WSv7PcCEaJNce63seSe/IGEalrMzqalteT7Q2SZAzzs9rF1NMj5on9Xgn3yxAw5EYkb31a9qSObhd4Tq4R584XhQPbgzXFJBHp+SosZKgOIGGxv8SEQCkh327VoffZLT2/Uuh68fDGWBwT+l0vi5QQCOZYuNPQ9q8tIc8uABmLeXOwfREJERfGcYbVfBxxwaggxEPQqD/yMWR+tlXoV92KmMRSJAW8UTQQNBlgxHePnCdMBqQ+06mLdZxFzJ1ohGDXdrXASrrGUuCU1P9L21EI4QyaH68aIGw2FhDixaHkSzGNd8I/xy/xhFznCWkUpXBXMLL2Jzu4DRcCZMp2jhfVC1kwkBUZZO8oY6wpdD3e73jQD8cFxuc7vU9tixZGvQPNrxMR4pUrxYCB33sWk5mGzFXWrgrxOVOxUCBmbmooLaThkHSYU5ty7mBE/T2EPvXHyRPOv27oe+b31RIrJtP7H/pAhiFROpYhSyS3KBe/zQoocGO+/1NxS78bAX/aYnGvXVpD2Y3UxeGe1L1ywW0w7A1mnHdupxFsbrWF1+N1bvvx4NzIw2A/pfsFibnB7eTJYHIyRu6Q1LeNSchW8pyO53NvLvmHMFZh5OsaXkuF1MFuSerwUSt2eC1ihdrvT0qwAlPBIj/NuWC/iFKYiyEhy1SZS0HKRwac14MFFkYzYf71Gh2gVU0XYxcJ6SSbkDDsMAub3lFiXt1Mp5AfbR2rzZn6dxIJOY/zvYvpI5VtX1reWujIE8TLBebMFcpWhrVrBhjqvsK8ilH/wysjdXRC6oA/8CMPMOP2WGj5wva1ICphejYlPIedjrQbe4Sgs/XEwASuT3U9vCHIWogYliK9/1bT+IyCUzFRhjSfpxn1TwmZg+flM2HqbETqaNsJdSzTu2K7hyo8gKrtl5it1DHb6a2JcI5tB9nuTvPZP9x44FZ76m8T0vjjISG2f1IKrApBZcG900bAtoTI2apROH9crHm5nA7o+TnQ86JH/eFi6m/WGVP/TIEQ+PfJVL//p1gBfxoB2eM2wcpxJMmdzaMW9JFiYWirihRsrGkL1VbcYyp7hHBec3RkAyUbCzrW7CAbrRtZHdIavyx1kNxBgkR+Z5Mwf80U27ufSSbM+Z720dKXbQ/uJFNuf7DB85STJP+0PTXy/BESclUhMHcNkzGEGbVfpbEqBbOdhTDosxMWk/WC+XpEiFld3C2mPJvROWoSwonTASFYIAPJlEky4G/MCNmUIxKrrZjOHbUwMUxFaj9aWSns5twB84CUykAS0AC7q+h4tU+0p1g3LCEqdRrvYEprtHJaHtw7vb9KL4Rk6wMeYB3eYqy4Bmz3dKH7tZHpPP+sI3O+zkcIrT2IMH+k1J40mh5ASQYnbKopcL53IqRUroS0za2acW6FhLyDub7D/O4Rom47cQS3IKQ97bxZcIG+iXh4HCcOnUuFzHk3Cz3g+qaH9Tqn+XA67QEa0uYwh40q+fKR5rczkEjmlEaRvKUYH2BoSRFe9EC2A3mGCKNRfcQzXy6k4DYKv8vUvwMB/3Ptv4uAPW74Y9vAb0fAH3YEtUpN/lUXsLUc5+0I+r0oxMsK+HYE/duiEH/rCPqBgK90MIpdz/i/pIP5cAT9igW8ZLL/ywr4igVk2+f7XxlBvxeF+FsEfFkBNVuMx+9YwBcCLru3xHkj4CVeyb/SwbwcQd8ZQV9WwP8zAn7PCPpGwI5f828roFr2PP7v6wK+08G8EPAVC5iUW+MzHcyrLuDbCvhCwDjcrW2lz82FTwR8FYV4ISB9js2vWMCu48zfCPhOB/OyAv4lHUw61pk60Zj8gYC/NR0MyZQo/qO6+i9xBJ3/sBVw8+hMMFp5MedzRjmFhBFiVPNuwvwmVsZwOW5XeC4IkXyLcREE1mWB6XmW2J6JfQ+mamxgcbIS2yX9qIXdtlphclkmzC0WgxZycaZgZQ8jyRUuSgRLLib1jA8SznXTfgvcDjRsrhK9LwMlhemAEK9xInpe9bwpdHlLJXWUI8QbVgUdZcVMR3ZNQinY6sUBLNZTSb10Es7rRfT86JTpWE+M2PbT3qAEfXGR8eyMaXzVSVCBb+MVXqcn6g+nKzxIWUfHdDSh/k+31P4hoPHE3TG9vzVpPPNUW2M0SmIu4G36vTF6BqZxQQh8HNFvmG0NPDdhIvnW0EW47e50vyJEtjtYFR5005mGsccT4lki/b5f78tnRtDI9llMyFYElxUWmzWT3MVSQJCuM8BU8WPJKwUaj76k8V11Pba92iUkXmk9xDjuMDsYL0oD9t3OES/HQU6/zQEP09WF+s+dCQlTjb7n+bRCzO4LQvrdg5Cws+iYeOEGjAv6dWH8NnW1x3ODnwpY+NMygu47oonlbbWQ/JVCyCfm7gGZspKZP3VnBqR9c4+JfSJ19B6LqbwOSb0r69vCdi14OpHNJmtMXQ24oDOYyrAV6i3WCqlvweo84+mb7m0suZrUMV4l9W/Ksxhzabpk/uVA6lP94Eg9Xo7A9luP1FNXtm1CqlpmAdNQAD0aINLxNZe8VJ6pcEqLBLMHSpx3eVoZu2tpT8iTLiQXzqQ+8gUhZjXWF7YX3NsprCakRcfOmNS324DUvbNM6mgm6aRu2p2ogZHoptgsutrzzzqkXiNnJlgXI1KvTRZPYdQWOV7Xgsr5h/nMgas9WGNR36eMdpdbA8Nw4uI1zoFzPWciQGbuab5SYSF5bZ/U13FJ6md8KmXJTReEkBa7nfCsFk910bCmUKb1jtZ8vZTc8yCSwd/fSD0VrlPbq+RQAC4h9T9Hj9TVbkPqadraOfXXlKVgldxlOPhFi2EsLzkPb3cD1sSLeJ3jkrnH7oQQXlFOmF1KmXk3idT9lULvCy/Nwg6KOPpusfhJmeoJP3VO/W4EFH5YpgJblPHKVyRDq6VF32RsE5KEE5XOCT4mZJuFtMaSHq0x41n8J3EKH2tpSIi1ZDcVosI8Imk3C+a10h3BlsKMriua5Lc1pgC1SGtIJpkJDm1LCFZIPqYWk5nLT24GzArRw3PfU+xguCOEWy9Dn5BopjFfMOMGDmOWYhzICueFNTbQ3kjmr3Exp31+TcgTJvoG89VcsV1jTwh7OQ0yWqPuggWLISFVtr3tMLYVun5WE1rDdCRhfgwIYeXttKRtoSCkvdxozd7XlgwOLTVMy95S8iWV5gO0G8ncSKQ1GIqRALf7vsRSsgnREqT7r7wYYHY2SYaiFbWnSiSDcS8gJJRGtIfsPZLZeG0pklsgXa8F80B7lE3vb/SwAT7cH7A8Adhel3RVUC3Fx6u4JQSdDun9ikx7WjkJCPm0ftvCoFuEmM4F1fa1G7XvBTeG19tYs93dlOZbnLoJllmocm59vY9hdL/lhPRD4Dy/S+/3CsbwjL7C/HJ5+/6nyn8HAv7nXPrvImC/J/xzXcB/CQKOfwcCMv/g/LICjs+9rZl6tcOpkCvtGwGz+raW1EAkZHjFAn6kg/meEXQ6YZ1f6WBeCPiVEfQdC9idF4O3FfAvGUFfsYA4LIS/WAFfCPgXKyCQLvlGwFdpeEXSk3amhq38iYAfdQFfRSE26rP/z9Lwf4+A/5QR9GUFLFZzQsiOjeN3XcCXFVBprkP5MxbwZQX8Xhr+Kx3MUlCtdqZ1dO6zNPxXUYh3RtDvCPi3dQFzY46/0sF8ZQR9WwG/ikK8EfC/FAtIMjUa/yHpYLj5T/91lTRTLKP9M1+64HmgQbbCi79NJXe5Lx1g49jGVOcJcW42PwVIKwMr00ylYHLYjeHq9DZYiwrjfLurqjDgtOdfRy/0fDYsZdifrRWWqwEhSCS7Y8gLy8JLfUrtoOc9rW5PDSt1kX7LPCHn4d5bYpRTe949pP6ML9SfOMjo/bkpTGHNdyzMT3Vke4pWkPrb81eYi4/U9h7bwRiWzpGuz66EcEwmBArLzhKblGO2SwQZQTzZ0lG62RIijkCgl3e3FiFryji3uyDkzNT7Bs/QSyVvwVH/+1Nw8MoljHlCv1Sh3pIoZbcx9YfxhJRbgd7XzCxq314oJQQPzcFz7MXMXdzcBsROvKajdpnY/rRfNLCyfET6QISkdUDXy5TmK/WOKecNsSxhUh11zKqW7vfKYgz3Hs1PXriEzK1C8/fYxS6ySZJJQTXzUnCOw4SQ8lQw9255pG7r2VPdF3JCxormLx5YO2x2HWovEwYCaJetg/GGZZIvpkX029TVfm/8z3UB/38aC/j8Uz99s1a1PW5I6td0M8mx6IwWnFfHdx5GD1L/yiGQuhcMDE+WFI4QZVmQOps/bi0UysAl9a+nSi7nEFJtUy7EphMqUhCPNwfo2PUR42lNiDhUZgc4t1JNlLI3OF9PIh4wHgR4dWekjmZgjSFsbgcMbwI9P5vPIqgXuoeRtyV12uFnDQj3osEsjAjxyu10DLvaJfU0M1Q74EJCyMZSnn+h1wjZjgmpZzfDrTEzB6T+DsaEXJ1oQuo0dZt5qnB34MLsK0bFzrADX6b+RD2d2rdI/XYTPSakvBQ3rI6qzvxsRerkwbE9rJvNnAvKDiFed2FHhHiZKgVnHg9gC6Renztd6s+8mgqQBMUew9Cg9h4+IXVRFQUW/RFdV4o4hWo3CJ/O1Qap+5Onur0rnvlLF3PmlhUh38OTCoyEBam7e5e+z4ozW6yMmtTXw/rewJ4pQ2wEcyX5iy0hN9fuI0LEaiUFfRapYNl6iWk8XHCufm8FGMAtwnJXqpw35wkffptM9fk/pi7gT1sB5+kz1m8okmhVzT0CbSsFWEwdjQVRGB/om98KjOsbcH40WRvPBAwnLGJ7YfvJ/vZ08DdjZDYoLBCX9xRC7nZGWh9LySPhE4Af7Qk55GAhBcYmGoNe1vT8YE8yVoxuHkjO5IBVJ3jKgEtrqvOYnDDuOkvmY7SZwkPRK7xuk+efNUySCenuRpgMdMn22IrWnGYWOzwvZoRMCzmWYduaZywEEn1XgpiHa1/a4+UaEzIFm8SBiWIXmMdnQlq/R/2bDp+OkrPjghBNiB2wI5MQbrbQCakGNH5lY1dYsyO1NzRihCIaXPFqUPu+xSwPTjr1NysvtObVDslk/yKesdI3NN65c1dpjYsVRmf5aaXjnlY9dxBhJdzkp2iGY9g4jGRAH9Ae1rtsno6te2ovs2j+ndiKgJQ0Qj4npPefyrsMnKhkGAsjjQu6zz8zlV5Y4DnzllKQiNQ+F5IMVYPt0vbSPo33zmg+sqNEMgWz+xR4eU8yOniozFP2pvCvRMD/yNB/FwEHg8EfUxdQ+GFHUNXNFr8Q8GUFfCHg93QwLwR8ZwR9IWAzNDX77Qj6QsB419/+cgR9WQFjPTV/IWDFObPPjKDfEfArFvC7I+hHLOALAVV9sHHeVsCPohDIpOsbAT8ygn53BH0hoCoU1L+XFfCFgB8ZQS/ssvyLI+hHLOCrLuBHLOBHRtBXLOBHafhfjqCEgIqy2oxnNurtr4ygr3QwX7GA30vDf48FfNcF/EDAY4eXP9LBfFgBXwj4dgQ93IrRGwE/6gJ+dwT9/UUhSKZGf0pdQO6nsxca+lHFyt6kzI9Nr4WrurKw8i6Z7QuBUIL5AB9ZkTxjzTapB/02JuQRx5kdsGxgwHmc7fA6FVPO56dqBDbf8Z5VlQkxklTwoFVnhIhVlEhefysg3P3LDvNzktle1hYHyBNCTGZ6GQsSJjggXC5rLFs3k1wvUxtwY3q+aiR6/5pahuKibZENDoRYyliQQRqDhXFoZsxFkRCIW9L1nD8R0nHF06rm9kwsJ3zKgqYseRBuFvWvZySkSvTKAyS7jktH5TWTvKBXIuQhuFhNRerf1qX+z0Wf7t9FND951zuAue95eL0LTPIAvAhcIMRi3SEhqJcQYuXXO52ZLEw4b3kgZF0UKxvD+5HZ3kRRp6BndwfzxS3hgt0TOa1I87Dp9nLJ7aI6Bl8YIubKkTH3ANQf8UAHbqw4qeSvOoSsxrE64HmDue3Peh4PK/leYFLFJfWPCdSfxdDHsF8VzBcT+p6rxg8w2/qM+dupipD49D3TVUGIuMoGv60oBMmUOPpTEHDwwzK1olMBk36ytP3dwmpgcbhdMdPpHHK78cMD15xcMW97pD6V144hu3J4xIzfLrkACkQ4p0/k6jn0PH+/GzC61yWGMT3vdyxbhrAd5Bjl/WehFvlB6qcp8ljP0ZT82J85sKoGCWb9XGOeICQRoBnmmBsrzfasAd0vey4hkjYldet6niMYttTDq1wSsk4LUid1ntTHCqylHWxGhKzco64wNnu65PphbMBjxXiSWTon/FVilWBJ9RXjo61xXrWdCZDNJwPMmb4mmX2qq5qs9LCaDAmRFnJiwAHZEJNuZ8XcyXEegb8JY1JHn7Uuq96UB/cglniZ70k9xJbU6YEyueA1PC2ZO47upO5mYopRJqvMb1dWC46qtNgohyXnduWHCtXZpvlyaT6CRqf54HlCRIaczPkTn9TLnaHfsJCR5qMaEw6YwoD6w6sqF4yWD5I5kZ8iE3h63jUSD+4hqcfhWjRtN77gMwXW5I4JyJrkJYJ1gGZpVpjKlW57zZrU6d8mU8L/h4Jg/xIE/Gkr4CrSdaz23QXzDKQ1GXRMWkYZIYQfcbQG9xuxxsii626drD05OxDyJZap2F6e3g7QurcUCRdVyb2tCOtPJ+6CMd9dch5/elrJkkGBV156/hnApzXe4fUEz7PZggVZY6YQF7cQq/ahcf64ojXpyLRmmZLrhEAsoXPGEi+EWHONudrTKhb2nsV97pbEeU0P6Rx1B3SOZBxdl30LwV6wBqutQoijz+fUXlSHmHC89rS0PyLorsIz1qMrSJ6yI4Q6d8QDXrBDCBfBLKX+ShWenY1hu3egPaZqxAbDbkuIaZ4JyfKd9MDLKSWkjDq0xocXN8Za4xXmawL1X4WQ9qDuncZ7CS0HRnuuoXPRJBmVNnS97tQJNu6FDlCYRQaMUWQYsQ7tOY8d9c8ecjS/4yntEWxCMqgpHMNSfsrQTSOZP8mDM14ma9ozDJlksEzcM15Fg/a46kbzDaXb4CW1dNuX/HkJu4y+R8UJCnODluZ/cSwIqXVGe94jxH9nLODgfwYBhWH/x0ru/mmxgC8EfDmCLrdrOZ1Nhr3j2xH0bQV8IeC5XZi/EPAVC/hCwA8rYDPrep8IWJHo/ULAZMM6bwR8O4K+ikKEdmlyHwj4cgR9p4N5WQHpEDmwJW6c6C8ZQV9WwHdG0Hcs4N8h4HltJb8ygjY+482zlhm/MoK+rIDvuoAPcXb4yAiqtDwh4wsB/y8ZQV+OoC8E/LACvhDwbQX8QsC3FfCFgEXdGr9Kw39ZAT/SwbxjAb8cQatbtvo/lIb/sgK+M4J+OYK+rYAvBHxnBNWjWfmXdDBfRSGW9zT1fhsCCsPhP6eu+Jcg4E87gvbK2dOxcUUIFQeVDJVibfHCp4QYZV4KsFHjI7IofCIOpC0odrXFKhvnT6cqQrhitt1j2LGypyMmIUd5uR9IXYJc8mY9lY5m8bjDuNSZFEwbQqalSfeXYZAzdyW4DXDzzCV1+EK/Hy7dP+scN5iU41zyH+NyDNEx22JRB8/3L4QUrJXmY7ScJ3awNEsPRIP6U+pczrzemtovDqtn6fUq5bxbQb9bv7KxLAsa30GpVBCs1QHzkiPEsqZlC8KMkCpvhtTfqVWm4Nyof9elnduBtfdK6FvbI5YCl3Guf1dbyLLqiJdOkEre8Ui/kzwLsMxyQkblqKrQu3YOWNwCxnlhQMiqCUcXY+OW2v6ZI4Rb8keP1NOanpdsQlQ+1Oj9kBa2Wzf+s4hERojIlenTIkFI509ofhLvQEht6DQeNfBjzGYdQjxX0GSY1f4ZSy6vmN+9Un9atj1hohkl52pHur43rRAvUUEI7PhlBKm/OmJj9eh9uqf+Pqc1YTgS/xQE/OlYwEA1C0zRNJh/XG8Q1DwcYB3aOq3B5DGGlS/18Tpck/p4gtNURv/plLa+GlwwxrYF4+ISAuXsqd7ZpF5FXbfF5Dan+5WOlMK5IORiw8dSCtbpJoLHwR1jJK8s2w1LUm/DpXTGMB3ozMeZpMLwbBKimYye3yabFGAm5hiLfU3yeS/hodH3HZIphdRpi7PGMFu7faxGA0Nyve3cA5DsBybtaUWIpt9byDO6v9LEFecWh4cBmkXIVw05QkLWJ8RN0vGE1uwcpUDcxwLEa66D8bZdcv7ikjRwvDYzjNKuyQVr4GTYZKTOJv2lInmFOvPgJt/upG5LNH/gWzReftLHqNLp99DZTKGoBg2mubtkwSJ9pqgK90MsssLgfPWwKeHeTFpMB0fLDnjlLgDivsXrZKBIvp7eI8gYJ2BpRLodjKyE5sd05lh1qX+BLT5a2EwcFVk9syTPH28EWGvUn/jWWJzfP8UIbsceIltddSnY30h9zyvxgeXOI6Qlaih/o0yNf6zW5u9GwJ8uXsRdnymFerRG/MOI1kBXvJ0w2lr0zYQdrXnffP6Z5XBRbNcqrql87e1TjIeBKvnF4BZBZNxyTI9PRLoozz+DBE/Lb7AmBHmIdwPOjU2Yf+kvOD9T7h7sJI5kcqvT+zIwW9BJs8L05C2Zt+8QokzGhERFeDPoXEuTA8yjW4ulullK3hJiDyrvlmEGqmy7vTLi4bCwA0y3z/qyytnywBwXVzxbN42eH21k0EdFjPG8IMQUnvVhZzubEHUTA/Mf5R3hOptE2JhTQrAJmzVwnhc1htXE4Dx5/UTipLhhs0PNdjsPuq5rZg/DSUIyPhZpD+mvakLSKqH5WDwdZ8cjpaVzYa/Yfr+yDqCclCtWYpcQtN3eSZ/uuCkWzgVovG7kwFGm+WicSGVuISYlnAjP8FIOCaE3qiXAY1LkeE7giWz3+wE23ISQuBPpnBu59JtPFULeq00yY65mCFOD+ltPaI/xxDnJmNa3b8jGpSp5I0bzr45vhPTrDSHzyMLvf1b5dyCg8D+DgEOx98/bwL/ECvjTCBiUhCt/i4DaNC+EWasg/MUR9IWAH0UhPqyAHeR6n46gXwj4kQ7mVRTiwxH0e1GIFwK+HUHj62BsRqeJ/omAf5sR9I2AL0fQDyvgKxbwVRTi7Qj6PRbwVRr+5Qj6YQV8ZQTVsnxOiJbdhL8UhfiOgC9H0Hcs4HcE/EgH80LAr3Qwb0fQr1jA76Xh/74u4Ks0fDjfmewjHczLCviOBXwhYO1U+CsW8MsR9L9aGp5kSuj/VPbC342A8g8frXH/YiItAUIejIYO9E8rD8v9jBBBjHwVJluIke26meT2OJjCoNPzMBlahR3s5koJrTo84VWa5pwr76oplK4V4TUiUXM3LiEkMV2A2aVlnH/dE3K1Qu+Esb8pbE+XBmPo9bcBhqeafguuKkBv39vh+XGj9sxbZYDQgIfnS5tJwflEiDlL74RkesBs73glZOskhIRNzKi/OKCba2JIjDmHkLTtqg0cHpWLF3NMiNgUvgOW4IcYhxohVnP3xuBdLyGm/UPO+W6PEOqe0ngix6b+5COPVIuBH2GZ1/T8fq+RurcdxnhW9oRk0oTGqx3ofYwNc9s9CJ4DYrClo7o3pfYHEiFctIYA6Tig/h/W5QF2ASFmfV+knHvivQN4QUaIpmml7RnZ8ABSb0vj3ZaZ/US6BiAlxCysJuP82YV+T+uMVBP3XtL4AhqPcbxcsBBHZzq6o+EUYo52mlgzK84fMvqeQu7Tb9sgBBaBxudu7jHmWlTS97t7vy8WcCgOxz/1p8rfjYA/bbFotu4Va263Zu7FnLcQps0Ew0hasUDgJPrmz2IH9dak353RqZHLR3hBtjXWXFBYlgHzhtTJKjmv7YAphDi3JROwWMDK9uINT8gy0vt4rieEiFtbojU5QhnPu9CWgm0xR+ibhCRJNV5J7kOTymcqiT42k5gQJTpIMjgju8Y0W5E6FiqcA7moAtIhRO05XUI+t8918azlKy6Q0rkAYW6OMLQ4U/J4iZBWtqeAeXwxOS88E9IlkjHB6Hpdcf5jR+pcOikVQsS1xYLmQUgYQAuYEHRxLos4A7rReIn5Lbe4oFHsFB5T/Y7pfK9JHpsRMpowGGJUejR/OnvIUPJuF8PbbM08+2k1VFyJxwvMDeYtj4Rsq0CYYnpha3r/3ZZB9PcCpmJq0x4R0njGhjTAZKaROnx6kPrPL+h7MHOzsgNCa9rDYn6JEdvTfLGJ7YBbtWusuGTDeWljEw7UhHz19Wgzr64JgWdaOcPmnhMSD/uPCIJeIWKcLkzO3amP32cFHIri+KfSlv1pjqBtVdM3GQ8U5sqLhwGnRIzwvOzSGs7SeAzhkpCu7ugK55fFtZF9qX5aym1ClnsSljCs3BLPmUHINfbmKmwO7IGXQ0fnPKOdOaB4rMYkshQ6B7077dvs6YiYTRUWdM83HqzOIMFcPeq2t8YZIdyVkKha84btu+0mhd29eGAamEvbn8hWBA0XFngVQ5nz9BzpnJHNA4a0oKVgn84i6EkD6q9802gND2k8TNwzbEb+0g7OQcJD2meESB1tQci0JSSyU3p/s1VU261Is4P0URNirSVaw+fxTABpPrlj/kCN9pAFyVDf1wWMeiNCuvudfj+uE0I4b6cy/8ITUi4X3ANrc6hwnsKsFNY11+J5MCcEvY5n1J+FmGMRyQvJc7T2AEYoFRhDoUlu/7JpQZpIOVbRTrcD+0Lz37tMCiwf9Lyn9ag9uNH3yPDpjK3JsxSwoT2ubFKdBcWK5o9f0HwV2c1gwaShPUzuPfvPqH/BntH8mAv9gk02XEr+8jz9fk79OxBw+D+DgCLH/9jR+rsRcPjDsYBfjqDL4ZLnZ+YS9u9YwDcCflkB3wjI609HRnGpM6017sZHLKDSsxLn0xE0uu6ij1jAtxXw5QgayzkSEgX0/MsK+IoFfFsBv+oCvh1BX1bAD0fQV2n4T0fQ/8QCvusCfrcCfmUEfSPgbfssbf/lCPpCwO8ZQV9WwDcCflgBX7GALwT8iAX8KgqhLh/q+P9NB/N0BL2sN81fYgG/O4K+YgEb00V7KdHW8GEFXCZ3W30j4Ecs4AsBX+lgviPg91jAj3Qw/wMIKHKD/p+SEfSnYwEJ5zbY7CVCurAeRrA8DfeEZFXBuYqpOZDkforZ5ppxgfOsNhQY/h6va6WUAmU/IKTTCSmqwapggZYTst3UI8NINQrO8+OhDIUcHzHsSSlz57kwhuuK7i/jXil5pJ2p4GQXQrbjvpT8fkv3lxNCpnzXofYuN80DZT7b48U6EtKdn8jWWISY4YNjXLAvCSmTOxywmo6pvWZSjqEv3QnZJI2QbajSb3d7DDD1isL227mfQqWvEgylaWYHYqapIHAXhnmZFsxfzH1SD21CvLhcUHvTPiGeU/UYxv0TPe9ymgFtlaWYTx7Un5k2NKAfxjEd7adC8jZLL4WFRuNvDh61f9fKBtTT6oiJT/13B89YP0nbnjCzLhkLuJtawijoJFivWSW5Uk8rweplNN6dnEv+akr9X8iEvOnykbOgbgUBjqesxLrvVIQXJz+C62JIR21fPXPeLfMNaEa9DNlpf2beRqTraUq/k/k6l9x5SPPfLyDFywbpfU1V/r7shSI35P6UjKA/bbHYCAMeS71F2/VaZoBeeAuM5Z3J3M7RHgPvNoRc+d60/R0zDRj2dZ7UpRyZL9JBAtz2JmDDG2j72XXegCSnU6wj3rTdxUJOoXOddDARR2spiAVCyjYsDTzL1ZZkyHg0cI0IWYp7b818jZNl6Lu3Ll4tgZ4fnlkEi2HR4pVzV5KnuRLJcBHR8wN/Lfk+R+pnO50uMPJM6h+PjNTPyJkjc4eW5CkPap+3PQNzByzOm98kWnOH8QKvrmlygRoRUp5bZ43pILUlb5wmAsRZS+2P0jULyjFXwqoyLDobHUKq1U2ewnE6EbDECanHw8fcAS2OaLwJoB0MV6Rey/kBsFJCms91/zGGqe+KWFbzte0FjU0yqKsKXoMu9bWqORrfY/wsYtFuJbdbEZIOdlNC1JLUb6/YE7LxNi6wPvXXnCfuCBkTrbEwvyqE4HeVtfS+sYOX1nFsN5owAVa8McPCHmxZIGqE5Fl3qmLaa9eEfHtSX5V7KmHRLmg+rFPy+2IBRU7855rQ/xJH0J92rsapjci6pUL76PPPHM1MfDoiljpz85iwvgmKO5b9QpX8/fLEy53SJATzDoQsne2kAbGaVHg5XTTbtTR6/s5CHuNZakhBvrwfYD/dXzC87Aj5pEecgrO0S7wOeUJKQ7sRwkFN+/6o0pnH9WcHYI+iwDzSDI6E61HC3jJ5vLJgyfmXNSHP3BVLOlsnIPlmZ/YqinDEc+Xrtqtf74REjnjH+nEj5LJTWvPDnpjhpYjo+VFKa9be31qMd/bCduuHdYDu45nuhQ9VLhgLhHQr9XbFcjlYMVfYJFMIR7cHJoK1tL22ISTbxIMRnRsOIaY5mo2hbgcFJk2jcr45jh241S5HiGirhJjDO8kkEpIlSkDIxZy7A3hWaHz908L23GEbQXC/0bnD+xrzLYlkOpVuhMjNiuZ/vZ7LsONofmu5IQTO5FkDg4F0x5CPV5K/WVkl8NfJFUO10jm/d35aHdcFh4WzX0nBiJdUOE2lBzYwUzlvwNH8zA7iFS+kGdMekCP+KxHwP4fWfxcBxz3+jykNP/php7VXUYh3RtBXOphTsPX/D7GAXxlBX0Uh3lbAV1GIv48FfCHgKxYwuz0zVn5lBP2IBfzKCPqOBXxlBP3buoDLU07Pv2IB346g18Hs8IGA77qA362AH0UhvkrDv4pCfMQCvtPBKNNZ+5EO5p0RtLczx58ZQZsBnePfrYAfCPi3dQFfsYBvK+CrNPzLCqgJa3r/Kxbwwwr4gYD/UBRC22kbfnYcSN2/WAE/YgG/MoJ+IODFUNbs9xaFGPf6g58Ks//THEEne8vB8v4oOF/s+Q0sR/EJQ7MqOV8NtAiAr+govdqEIPMHpHCsZic8by26bswKQrIzIUUYrkvbzR9DD9j+kuPF3ZbMUwwf4dT6EebmKKOjLyXkisfDFJPjpuRcdvMQDH4WYcNG1F55qZ71nQgZ49GmtL1dT0thVVRHrDM5Z66YVypE9y3D83yesmDhECKdJxBisuiVzN13fBms/p2QrogJaUXDVwHip+MjdyPEHI6rBpzTNsOwQ1uDt/QJcY8RnTAk/YS0aZ/aX5nUv+YQl1ywEQnxhr6VY36/l5Kb32l8nNApsFAGhJji0vdg1B0S8rlywQW17JE6vdtSe84sl4LuyhOg2HcirMUe3W+vVB6Q9WLMV1lue07t8SB4cYaRMj1LfkpiAOAcT1jM5ZxzBZ6QONvT+JqYEDTo3Gh87mlY0/j9s+15mdbA5BA/SP081SwY7Kk/gxGUWHbGtR3o2rCFSTIsMfMFaq8Oaf4XwrHAan2vuIA5wu9TV8fP5IV/iCPoT6urIatHGC5mFud6O6mBcx7Rfg+lZXuxzXugCI6BrO1ZUrBqbxHUt4mI8W28sYNZj9S1xxInWDfBRvKNHp0N/jFSMDYMQrCqkcfgPq1+l8nMJIRBW4C7Md1gaq53nOd4kgydoTfBdFuYJMNuGsFhSoiW4NGS3PtRGgM3nvB4yWZrzo9OvAF2IttYFx2TBZHIGdDWYwMTr0EW1IHNQ2wdNMz34w3nXjaEXOcOvS++dW0WdHd2A9NAXmG9bCxCRt1uQZDRIYQzHSlYXtgz6225wag/IqRLR4SkbTr1MNT6hGjLmD/AcGd2n5Z8Uqdza97CzCwVvPDtRvIyh00hTghRy1iyuGC5tg/QyQhJLxMbJV8LWAmZT8jJRuLG9r0tG0MQqISwR1JL/dmK82CX8gvMrltq3+4RQg6gMbB6ENb62ogd4OanHuaLlBDy3ndUKLq8jzkhH+fZOxlhZMsqFtbdJQQ+JA0Mj6mJrGSExY8L9WdUp0tk+t7mgtS0f59z9bg34n9K9/vTEHC+NhGb5TOWryMSMh37LKF9uaNzQb9HCIInQpimeKjMXfinsTxbhiVeOk/k6xqTFuh4OyOzSXfyOuHGgWRb97DmFgbzufM9Ahm4KyZTgRCzkGbPGPT9GYvJTaV92sIprGxCtFhqCRlFgxClWxDiZev5SnKj06aFvvd0vCzXuuTvGCGPO7YrPDcR2N5KvavQs/UTRjtTZ74qWYSkrc5h40wI2WaHjQe43OeYHcb0/KG3GUNsECLm5/2CeXEbP2P7nima/EyT/OpBe0SphDes9cFa8rfNQ4bxReSwvhyWLPAHmylcR6GIpakuJffUp98zb18i0xJNCiSDEMxrbz1k+ZTGF1pxSzJGSJa4MSHXwJh5kFVciel1vWDuSIhS6MgiId56QfNXWyRD46IusdrSKHw5mqvQkewzVuMhvd9yZy2MTRpf5Oor5pvVvQG5YjeS2ZMhucqcEDtVpB6m/eXK9u9d2nOi3Y36P5MJ2Wm+CCE7yg3Po+6SudcTOv9KBBT/RxBwyA24H9sG/jQEfDmCfmQE/ScEfDmCvopCfNQFfCNg6BOifRSFkJv+9MMK+OEI+r00/EdG0C9H0A8ErOSO+qsoxF9iAf/jCPphBfynuoDvWMAvR9BXOph3RtDuTsNfsYCvdDAvKyBrbsZnUYgXAr6LQnyPBXxbAdse/sUK+C4K8ULADyvgyxH0lQ7mAwE/SsN/R8BXLGB1WFufVsBXafjlpOtMP4pCfCLgMx3MGwFfGUFfRSF+a0ZQkqneP5eG/5cg4E+XsW4teMaq7QnZ9jtCkPUlJiTbbirbuz6qEvzD6hmW3X86bjo9HoaXI13nzIp5i7knw1JaFRhdCkK67pKQLbJ7dPTNpEoKWFR5MParhI4uMeN8b0hIeJEJocL8XNmBPPUOMNfoerLv0/uitU/q2Ngn5OEeleQtVb+F0UILsTAVev+hqyHk2T0j1XSTSV6nIUTqZVlMR9eEnrczum6uLxleVhtC2rB53i/MQswshxAxyysaX0WIFOsHQtrrRTvA+nyko5z+Yz6EvgNDu5c/8+BXtq8iIVX/aXU7cxEh6tii8bUdq8L0uC8kV30QIuccIW+1tQlZFw0hX3uwSjrKjJz5K76aQtaNE4ysWSF5p0QYQyUQojb6opCC01SbAtzo/mQ8OjOftecpjI0qwlRtCkbK7RDhmmQJqS58KXkHhRBZUDpXzB9FLfmjh8ZDLxjyWB/sRnJ5kfrDc1mN18hqpGDbGwpgDuGMDWoF8/cLQt4hamcshcGZudun4+zvk6nBH1Ma/qfVVa1HCFbZU0IkEAl5oqC0MS8rW/LSm9yCq6sbDCNxwwL7fuPBFdQprXGeEKK2Hw7kc0KYcIU280NPSgF9XGORcRvm+9ueA3FU6liJd8sOrjEhylhWfUwerSf5VyQkSc5jQDa4EPL5qSPAZtsamE9gwwVi4Tgw0XUBkyvdG3TaNAW/jDxMFzZyPhdxKRwM6l+yyC16v5gasCkbE8/30rE9j6Pri5r38ArFE+E4RwaPNQ5WE92W/PWQxqvO2wCTZbslhN1KLaysA92PHiHdcpge4FzxJ0zHyo65Xd/hoXpEhLTdwdr22ykhpoaEzOerTOOXecmDC3/YkPqq2rbf3CQenF2kYpzT+H1p5EzhvJg6GI9qm3NT4B3aQ2QDw87Asz03YTxY2oHGf56umdc7Mw+4I1qYtdxGCgZzJkAaOCdk12Bju1Od5qMTHkK8mIlL6nKSlhAP5DXtaXuPueXJVkG1oh2GG4OeFxecAEH/aUVce1vb1wnzf6NMDXv/WxGwO7xZWM1l1fYd5XGAY2zSPlp5huRP+xsV5tEzRRGqKucj3qawrge0T3dkjXn+4NaCfjRrLJeixrnLwcODKlD6WOa8wbx5TUhSKtINr4OSEBMEQrT7xT1jak9V5mduJIO+eDo+Cg/Ddq/7ewmnE6toX+0TwqzThIf1RBpgOB/pkqefCSGhwxFyqn1g/kmZGeBHboiVrFF/pcW9BXNMyNMMFUKceZAcgIsUOgeOS90Othd7Cr025DC/bhac387pfdcOvb8QTY0F6iiZgh5wLV70Z8ql2ZkQLLHEHkbzw5Lzd09H191xMCaZPi5JJj2an2JB85GkV832zoUVwWnN0f2ZpTIvesZS3nmXx1CJSDNFjxBR6hd07i8XC85rZ9jAeaqcMdmtqL1dJk0haPQKo7ggJF5oiQHDtK4xzmhDcKN9zIPJDXiMzdGKozsJMVNBbzG2Q5o/QZ6VMBHEPua7/YoFxzVzoOrteYySlpB9nxJCXiaTOzbnGbW3vk7/nXUB/yMi/10E5J9/X/1fioAfVsBXRtCXI+j3uoAfsYAvK+BHLOB5Nhh8poN5FYVIzL31l4ygWpdL5E9H0G/pYN5WwO8I+JUO5m0FfDmC/m1dwLcV8FUX8G/TwXyPBfxwBC2Ujf4rHcwLAbOs69jKLJUOH1bAj1jAshRVW2Oj+PBGwDp96ExZ1ZUx85k5IAQsrV8IyFp6//eMoK90MJqwf0z/goBfGUH/goBfdQE/EPBlBfxIB/NyBH3FAn63An6kg/n9dQGHPP3735oRdBRcPDxPkZCLO4+mwM8qhlnOV5yfw5DU00hrCFEyQqpqlE8hnWYMz6J4lgK166nQqe4VZt2qsl2R9xsI9r0az9uYEFGofUKkupNiovG57Z4WhHjXASFlxnXoeVcRCKnqLMWsrivOjZNhClucJRi2g4q5RUDIxvAYY+XoBReMl/R8uYWCjrZ7xvzbUKOj1Z+RKrCKKuZf2qEHqd0jpJsrTyvilBDvUQ9jGo9dSe5ttpRhdRmesYrWheS3IiEdYlwTcvXpujug9tf9VYn5CCsuiCNCqkaq6Do7EhK6expfsbIIsYJxwdy4T4jsLS4llrxAiKhIhKR7pPHHvk6IN51WBvTsKsMKREIwva1kGC63GebmoGBe19JUcKKYVI3uo5ZcwV8aMNteGLJdRch37BKC2jOav0tkEsI+joTUw0OPjlJxVHNeotP3guWMjlLVbVhw0asGbN+6YNr0G+buHBpvgr0LxvK4lHzrSPOhKHGDTbdfS951qn5Ptv2TMtXv9/4QK+BPO4KOxqmElX53uEDQ5Ag2TeNhNY4d5pluTwXxpLrI1orNeYcxqZfHwwGwkS9byWPdJAWHa54IY22lwPPZGJon4oR24RCy7LZPC4OHWCzOhJDOzUlhMyKkOtsXn/mVxlroHYUlNm1hkfrU3xoQqPIGI1l0JD+x+Qb2Q1ckdU6yOP+6TseQjQ5HrDanjeRaCSHRkCckDHvDDfOmJbU/lHGL7JBsOb/k7TGwPd2f3XDHguFIPoB9OBCCJopju90FT+p5rwkJOTc7Ql5DVmFkOM+iFEdC4suW58E+tgwjsXI5b8bRfDxWvIr5sDU5z+SlCIrbE0HdEc2H2xBCLibUn+p+cph/jXgD5ka6wrRfUf8QHQ82hexjzuPW9tYDPgXaVzZYaZpP8yvS/f05tVecU5T8QrF5CLrTHRaOT4ipxzIh7s1L8TzhaH6rTSoAF8rsGQtJSM04mp/lVbAxWgQ+IXLJIugpwh5JQ6fn2yG1z8tjF8tFsuOCiuN+359V+KHQ/9+aDsYVwg2WTCBkyW6EgHk0oXOFcQYhUz43YLIqeMLwrsp5t8lEhnZfEIIJGiFfbUx4aByzwev5TgijhBs6F+71ACu1Y3Cu0LdKoMVLSHUrVDsYDgnRjuKN9nFCQi7QpakKmfl0pOzJBguu4TPLr/BEIi5cMX+9fQjQN6i9MJy+Cp08M2Su9jXJ3Bw4T5QthFsoRZgtSkNyRzOLh0I3eUK4YskFYZxEsCpvJV4Sej5g92eKpGTCYzNfKZKfZtQ/W33GJp5Cjfm2MJfhvOfuGG7Ste02u40Bdk1Id85KQtDBhn4P90UHM7+/tL35mJDQtm5nbETaH7y7f08hORR0bizPKueuzFgA5eH2CInvS7o+vBMC2uIZ82quSEEyjhqY3mg+CGiWdM6b1L9VnxD3LBiG7RnLBEG/P+e3N9elYHOg9iZh3cMLl6wlf7Wg8fKDwR3PXbrfXcziBoaNSfO/aFecl7m2B8md9QjpC+rfRSUkJR3jjmy1ofbsDR7+bwj4+eP/Ab/ve3M=</prop>
			<obj name="TemperatureLog" class="TemperatureLog" version="2">
				<prop name="Times">TEFSWgAA6Z0AAIDpmNwAAAB2AgAAEAQAAKoFAABOBwAA6AgAAIIKAAAcDAAAtg0AAFoPAAD0EAAAjhIAADIUAADMFQAAZhcAAAAZAACkGgAAPhwAANgdAAByHwAADCEAALAiAABKJAAA5CUAAH4nAAAiKQAAvCoAAFYsAAD6LQAAlC8AAC4xAADIMgAAYjQAAAY2AACgNwAAOjkAANQ6AAB4PAAAEj4AAKw/AABQQQAA6kIAAIREAAAeRgAAwkcAAFxJAAD2SgAAkEwAACpOAADOTwAAaFEAAAJTAACmVAAAQFYAANpXAAB0WQAAGFsAALJcAABMXgAA5l8AAIBhAAAkYwAAvmQAAFhmAAD8ZwAAlmkAADBrAADKbAAAbm4AAAhwAACicQAAPHMAANZ0AAB6dgAAFHgAAK55AABIewAA7HwAAIZ+AAAggAAAxIEAAF6DAAD4hAAAkoYAADaIAADQiQAAaosAAASNAACejgAAQpAAANyRAAB2kwAAGpUAALSWAABOmAAA6JkAAIybAAAmnQAAwJ4AAFqgAAD0oQAAmKMAADKlAADMpgAAcKgAAAqqAACkqwAAPq0AAOKuAAB8sAAAFrIAALCzAABKtQAA7rYAAIi4AAAiugAAvLsAAGC9AAD6vgAAlMAAADjCAADSwwAAbMUAAAbHAACqyAAARMoAAN7LAAB4zQAAEs8AALbQAABQ0gAA6tMAAI7VAAAo1wAAwtgAAFzaAAD22wAAmt0AADTfAADO4AAAcuIAAAzkAACm5QAAQOcAAOToAAB+6gAAGOwAALLtAABM7wAA8PAAAIryAAAk9AAAyPUAAGL3AAD8+AAAlvoAADr8AADU/QAAbv8AAAgBAQCiAgEARgQBAOAFAQB6BwEAHgkBALgKAQBSDAEA7A0BAJAPAQAqEQEAxBIBAF4UAQD4FQEAnBcBADYZAQDQGgEAdBwBAA4eAQCoHwEAQiEBAOYiAQCAJAEAGiYBALQnAQBOKQEA8ioBAIwsAQAmLgEAwC8BAGQxAQD+MgEAmDQBADw2AQDWNwEAcDkBAAo7AQCkPAEASD4BAOI/AQB8QQEAFkMBALpEAQBURgEA7kcBAJJJAQAsSwEAxkwBAGBOAQAEUAEAnlEBADhTAQDSVAEAbFYBABBYAQCqWQEARFsBAOhcAQCCXgEAHGABALZhAQBaYwEA9GQBAI5mAQAoaAEAwmkBAGZrAQAAbQEAmm4BAD5wAQDYcQEAcnMBAAx1AQCwdgEASngBAOR5AQB+ewEAGH0BALx+AQBWgAEA8IEBAIqDAQAuhQEAyIYBAGKIAQAGigEAoIsBADqNAQDUjgEAbpABABKSAQCskwEARpUBAOCWAQCEmAEAHpoBALibAQBcnQEA9p4BAJCgAQAqogEAzqMBAGilAQACpwEAnKgBADaqAQDaqwEAdK0BAA6vAQCysAEATLIBAOazAQCAtQEAJLcBAL64AQBYugEA8rsBAIy9AQAwvwEAysABAGTCAQD+wwEAosUBADzHAQDWyAEAesoBABTMAQCuzQEASM8BAOzQAQCG0gEAINQBALrVAQBU1wEA+NgBAJLaAQAs3AEA0N0BAGrfAQAE4QEAnuIBAELkAQDc5QEAducBABDpAQCq6gEATuwBAOjtAQCC7wEAJvEBAMDyAQBa9AEA9PUBAJj3AQAy+QEAzPoBAGb8AQAA/gEApP8BAD4BAgDYAgIAfAQCABYGAgCwBwIASgkCAO4KAgCIDAIAIg4CALwPAgBWEQIA+hICAJQUAgAuFgIA0hcCAGwZAgAGGwIAoBwCAEQeAgDeHwIAeCECABIjAgCsJAIAUCYCAOonAgCEKQIAKCsCAMIsAgBcLgIA9i8CAJAxAgA0MwIAzjQCAGg2AgAMOAIApjkCAEA7AgDaPAIAfj4CABhAAgCyQQIATEMCAOZEAgCKRgIAJEgCAL5JAgBYSwIA/EwCAJZOAgAwUAIA1FECAG5TAgAIVQIAolYCAEZYAgDgWQIAelsCABRdAgCuXgIAUmACAOxhAgCGYwIAKmUCAMRmAgBeaAIA+GkCAJxrAgA2bQIA0G4CAGpwAgAEcgIAqHMCAEJ1AgDcdgIAgHgCABp6AgC0ewIATn0CAPJ+AgCMgAIAJoICAMCDAgBahQIA/oYCAJiIAgAyigIA1osCAHCNAgAKjwIApJACAEiSAgDikwIAfJUCABaXAgCwmAIAVJoCAO6bAgCInQIAIp8CAMagAgBgogIA+qMCAJ6lAgA4pwIA0qgCAGyqAgAGrAIAqq0CAESvAgDesAIAgrICABy0AgC2tQIAULcCAPS4AgCOugIAKLwCAMK9AgBcvwIAAMECAJrCAgA0xAIAzsUCAHLHAgAMyQIApsoCAErMAgDkzQIAfs8CABjRAgCy0gIAVtQCAPDVAgCK1wIAJNkCAMjaAgBi3AIA/N0CAKDfAgA64QIA1OICAG7kAgAI5gIArOcCAEbpAgDg6gIAeuwCAB7uAgC47wIAUvECAPbyAgCQ9AIAKvYCAMT3AgBo+QIAAvsCAJz8AgA2/gIA0P8CAHQBAwAOAwMAqAQDAEwGAwDmBwMAgAkDABoLAwC+DAMAWA4DAPIPAwCMEQMAMBMDAMoUAwBkFgMA/hcDAJgZAwA8GwMA1hwDAHAeAwAUIAMAriEDAEgjAwDiJAMAhiYDACAoAwC6KQMAVCsDAO4sAwCSLgMALDADAMYxAwBgMwMABDUDAJ42AwA4OAMA3DkDAHY7AwAQPQMAqj4DAE5AAwDoQQMAgkMDABxFAwDARgMAWkgDAPRJAwCOSwMAMk0DAMxOAwBmUAMAAFIDAJpTAwA+VQMA2FYDAHJYAwAWWgMAsFsDAEpdAwDkXgMAiGADACJiAwC8YwMAVmUDAPBmAwCUaAMALmoDAMhrAwBsbQMABm8DAKBwAwA6cgMA1HMDAHh1AwASdwMArHgDAEZ6AwDqewMAhH0DAB5/AwDCgAMAXIIDAPaDAwCQhQMANIcDAM6IAwBoigMAAowDAKaNAwBAjwMA2pADAHSSAwAOlAMAspUDAEyXAwDmmAMAipoDACScAwC+nQMAWJ8DAPygAwCWogMAMKQDAMqlAwBkpwMACKkDAKKqAwA8rAMA1q0DAHqvAwAUsQMArrIDAFK0AwDstQMAhrcDACC5AwC6ugMAXrwDAPi9AwCSvwMALMEDANDCAwBqxAMABMYDAKjHAwBCyQMA3MoDAHbMAwAQzgMAtM8DAE7RAwDo0gMAgtQDACbWAwDA1wMAWtkDAP7aAwCY3AMAMt4DAMzfAwBm4QMACuMDAKTkAwA+5gMA2OcDAHzpAwAW6wMAsOwDAFTuAwDu7wMAiPEDACLzAwC89AMAYPYDAPr3AwCU+QMAOPsDANL8AwBs/gMABgAEAKoBBABEAwQA3gQEAHgGBAASCAQAtgkEAFALBADqDAQAjg4EACgQBADCEQQAXBMEAAAVBACaFgQANBgEAM4ZBABoGwQADB0EAKYeBABAIAQA2iEEAH4jBAAYJQQAsiYEAFYoBADwKQQAiisEACQtBAC+LgQAYjAEAPwxBACWMwQAMDUEANQ2BABuOAQACDoEAKw7BABGPQQA4D4EAHpABAAeQgQAuEMEAFJFBADsRgQAhkgEACpKBADESwQAXk0EAAJPBACcUAQANlIEANBTBAB0VQQADlcEAKhYBABCWgQA3FsEAIBdBAAaXwQAtGAEAFhiBADyYwQAjGUEACZnBADKaAQAZGoEAP5rBACYbQQAMm8EANZwBABwcgQACnQEAKR1BABIdwQA4ngEAHx6BAAgfAQAun0EAFR/BADugAQAkoIEACyEBADGhQQAYIcEAASJBACeigQAOIwEAOaNBACAjwQAGpEEALSSBABOlAQA8pUEAIyXBAAmmQQAwJoEAGScBAD+nQQAmJ8EADKhBADWogQAcKQEAAqmBACkpwQASKkEAOKqBAB8rAQAIK4EALqvBABUsQQA7rIEAJK0BAAstgQAxrcEAGC5BAAEuwQAnrwEADi+BADSvwQAdsEEABDDBACqxAQARMYEAN7HBACCyQQAHMsEALbMBABazgQA9M8EAI7RBAAo0wQAwtQEAGbWBAAA2AQApNkEAEjbBADi3AQAfN4EABbgBAC64QQAVOMEAO7kBACS5gQALOgEAMbpBABg6wQABO0EAJ7uBAA48AQA0vEEAGzzBAAQ9QQAqvYEAET4BADo+QQAgvsEABz9BAC2/gQAWgAFAPQBBQCOAwUAKAUFAMwGBQBmCAUAAAoFAJoLBQA0DQUA2A4FAHIQBQAMEgUAphMFAEoVBQDkFgUAfhgFACIaBQC8GwUAVh0FAPAeBQCKIAUALiIFAMgjBQBiJQUA/CYFAKAoBQA6KgUA1CsFAHgtBQASLwUArDAFAEYyBQDqMwUAhDUFAB43BQC4OAUAUjoFAPY7BQCQPQUAKj8FAM5ABQBoQgUAAkQFAJxFBQBARwUA2kgFAHRKBQAOTAUAqE0FAExPBQDmUAUAgFIFABpUBQC+VQUAWFcFAPJYBQCWWgUAMFwFAMpdBQBkXwUA/mAFAKJiBQA8ZAUA1mUFAHBnBQAUaQUArmoFAEhsBQDsbQUAhm8FACBxBQC6cgUAVHQFAPh1BQCSdwUALHkFANB6BQBqfAUABH4FAJ5/BQA4gQUA3IIFAHaEBQAQhgUAqocFAE6JBQDoigUAgowFACaOBQDAjwUAWpEFAPSSBQCYlAUAMpYFAMyXBQBmmQUAAJsFAKScBQA+ngUA2J8FAHyhBQAWowUAsKQFAEqmBQDkpwUAiKkFACKrBQC8rAUAVq4FAPqvBQCUsQUALrMFANK0BQBstgUABrgFAKC5BQA6uwUA3rwFAHi+BQASwAUAtsEFAFDDBQDqxAUAhMYFAB7IBQDCyQUAXMsFAPbMBQCQzgUANNAFAM7RBQBo0wUADNUFAKbWBQBA2AUA2tkFAH7bBQAY3QUAst4FAEzgBQDm4QUAiuMFACTlBQC+5gUAWOgFAPzpBQCW6wUAMO0FANTuBQBu8AUACPIFAKLzBQA89QUA4PYFAHr4BQAU+gUArvsFAFL9BQDs/gUAhgAGACoCBgDEAwYAXgUGAPgGBgCcCAYANgoGANALBgBqDQYABA8GAKgQBgBCEgYA3BMGAHYVBgAaFwYAtBgGAE4aBgDyGwYAjB0GACYfBgDAIAYAWiIGAP4jBgCYJQYAMicGAMwoBgBwKgYACiwGAKQtBgBILwYA4jAGAHwyBgAWNAYAujUGAFQ3BgDuOAYAiDoGACI8BgDGPQYAYD8GAPpABgCUQgYAOEQGANJFBgBsRwYAEEkGAKpKBgBETAYA3k0GAHhPBgAcUQYAtlIGAFBUBgDqVQYAjlcGAChZBgDCWgYAZlwGAABeBgCaXwYANGEGAM5iBgByZAYADGYGAKZnBgBAaQYA5GoGAH5sBgAYbgYAvG8GAFZxBgDwcgYAinQGACR2BgDIdwYAYnkGAPx6BgCWfAYAOn4GANR/BgBugQYAEoMGAKyEBgBGhgYA4IcGAHqJBgAeiwYAuIwGAFKOBgDsjwYAkJEGACqTBgDElAYAXpYGAAKYBgCcmQYANpsGANqcBgB0ngYADqAGAKihBgBCowYA5qQGAICmBgAaqAYAtKkGAFirBgDyrAYAjK4GADCwBgDKsQYAZLMGAP60BgCYtgYAPLgGANa5BgBwuwYACr0GAK6+BgBIwAYA4sEGAIbDBgAgxQYAusYGAFTIBgDuyQYAkssGACzNBgDGzgYAatAGAATSBgCe0wYAONUGANzWBgB22AYAENoGAKrbBgBO3QYA6N4GAILgBgAc4gYAtuMGAFrlBgD05gYAjugGADLqBgDM6wYAZu0GAADvBgCa8AYAPvIGANjzBgBy9QYADPcGALD4BgBK+gYA5PsGAH79BgAi/wYAvAAHAFYCBwDwAwcAlAUHAC4HBwDICAcAbAoHAAYMBwCgDQcAOg8HANQQBwB4EgcAEhQHAKwVBwBGFwcA6hgHAIQaBwAeHAcAwh0HAFwfBwD2IAcAkCIHADQkBwDOJQcAaCcHAAIpBwCcKgcAQCwHANotBwB0LwcADjEHALIyBwBMNAcA5jUHAIo3BwAkOQcAvjoHAFg8BwDyPQcAlj8HADBBBwDKQgcAZEQHAAhGBwCiRwcAPEkHAOBKBwB6TAcAFE4HAK5PBwBIUQcA7FIHAIZUBwAgVgcAxFcHAF5ZBwD4WgcAklwHACxeBwDQXwcAamEHAARjBwCeZAcAQmYHANxnBwB2aQcAGmsHALRsBwBObgcA6G8HAIxxBwAmcwcAwHQHAFp2BwD0dwcAmHkHADJ7BwDMfAcAcH4HAAqABwCkgQcAPoMHAOKEBwB8hgcAFogHALCJBwBKiwcA7owHAIiOBwAikAcAvJEHAGCTBwD6lAcAlJYHADiYBwDSmQcAbJsHAAadBwCgngcARKAHAN6hBwB4owcAEqUHALamBwBQqAcA6qkHAI6rBwAorQcAwq4HAFywBwD2sQcAmrMHADS1BwDOtgcAaLgHAAy6BwCmuwcAQL0HAOS+BwB+wAcAGMIHALLDBwBWxQcA8MYHAIrIBwAkygcAvssHAGLNBwD8zgcAltAHADDSBwDU0wcAbtUHAAjXBwCs2AcARtoHAODbBwB63QcAFN8HALjgBwBS4gcA7OMHAIblBwAq5wcAxOgHAF7qBwAC7AcAnO0HADbvBwDQ8AcAavIHAA70BwCo9QcAQvcHANz4BwCA+gcAGvwHALT9BwBY/wcA8gAIAIwCCAAmBAgAwAUIAGQHCAD+CAgAmAoIADIMCADWDQgAcA8IAAoRCACuEggASBQIAOIVCAB8FwgAFhkIALoaCABUHAgA7h0IAIgfCAAsIQgAxiIIAGAkCAD6JQgAnicIADgpCADSKggAdiwIABAuCACqLwgARDEIAN4yCACCNAgAHDYIALY3CABaOQgA9DoIAI48CAAoPggAwj8IAGZBCAAAQwgAmkQIADRGCADYRwgAckkIAAxLCACwTAgASk4IAORPCAB+UQgAGFMIALxUCABWVggA8FcIAIpZCAAuWwgAyFwIAGJeCAD8XwgAoGEIADpjCADUZAgAeGYIABJoCACsaQgARmsIAOpsCACEbggAHnAIALhxCABScwgA9nQIAJB2CAAqeAgAxHkIAGh7CAACfQgAnH4IAECACADagQgAdIMIAA6FCACohggATIgIAOaJCACAiwgAGo0IAL6OCABYkAgA8pEIAJaTCAAwlQgAypYIAGSYCAAImggAopsIADydCADWnggAcKAIABSiCACuowgASKUIAOKmCACGqAgAIKoIALqrCABUrQgA+K4IAJKwCAAssggAxrMIAGq1CAAEtwgAnrgIADi6CADcuwgAdr0IABC/CAC0wAgATsIIAOjDCACCxQgAHMcIAMDICABayggA9MsIAI7NCAAyzwgAzNAIAGbSCAAK1AgApNUIAD7XCADY2AgActoIABbcCACw3QgASt8IAOTgCACI4ggAIuQIALzlCABg5wgA+ugIAJTqCAAu7AgAyO0IAGzvCAAG8QgAoPIIADr0CADe9QgAePcIABL5CACs+ggAUPwIAOr9CACE/wgAKAEJAMICCQBcBAkA9gUJAJAHCQA0CQkAzgoJAGgMCQACDgkApg8JAEARCQDaEgkAfhQJABgWCQCyFwkATBkJAOYaCQCKHAkAJB4JAL4fCQBiIQkA/CIJAJYkCQAwJgkAyicJAG4pCQAIKwkAoiwJADwuCQDgLwkAejEJABQzCQCuNAkAUjYJAOw3CQCGOQkAKjsJAMQ8CQBePgkA+D8JAJJBCQA2QwkA0EQJAGpGCQAESAkAqEkJAEJLCQDcTAkAgE4JABpQCQC0UQkATlMJAPJUCQCMVgkAJlgJAMBZCQBaWwkA/lwJAJheCQAyYAkAzGEJAHBjCQAKZQkApGYJAEhoCQDiaQkAfGsJABZtCQCwbgkAVHAJAO5xCQCIcwkAInUJAMZ2CQBgeAkA+nkJAJR7CQA4fQkA0n4JAGyACQAQggkAqoMJAESFCQDehgkAeIgJAByKCQC2iwkAUI0JAOqOCQCOkAkAKJIJAMKTCQBclQkAAJcJAJqYCQA0mgkAzpsJAHKdCQAMnwkApqAJAECiCQDkowkAfqUJABinCQC8qAkAVqoJAPCrCQCKrQkAJK8JAL6wCQBisgkA/LMJAKC1CQA6twkA1LgJAG66CQASvAkArL0JAEa/CQDgwAkAesIJAB7ECQC4xQkAUscJAOzICQCQygkAKswJAMTNCQBozwkAAtEJAJzSCQA21AkA0NUJAHTXCQAO2QkAqNoJAELcCQDm3QkAgN8JABrhCQC+4gkAWOQJAPLlCQCM5wkAMOkJAMrqCQBk7AkA/u0JAJjvCQA88QkA1vIJAHD0CQAK9gkArvcJAEj5CQDi+gkAhvwJACD+CQC6/wkAVAEKAO4CCgCSBAoALAYKAMYHCgBgCQoABAsKAJ4MCgA4DgoA3A8KAHYRCgAQEwoAqhQKAEQWCgDoFwoAghkKABwbCgC2HAoAWh4KAPQfCgCOIQoAMiMKAMwkCgBmJgoAACgKAJopCgA+KwoA2CwKAHIuCgAMMAoAsDEKAEozCgDkNAoAiDYKACI4CgC8OQoAVjsKAPA8CgCUPgoALkAKAMhBCgBiQwoABkUKAKBGCgA6SAoA1EkKAHhLCgASTQoArE4KAFBQCgDqUQoAhFMKAB5VCgC4VgoAXFgKAPZZCgCQWwoAKl0KAMReCgBoYAoAAmIKAJxjCgBAZQoA2mYKAHRoCgAOagoAvGsKAFZtCgD6bgoAlHAKAC5yCgDIcwoAYnUKAAZ3CgCgeAoAOnoKAN57CgB4fQoAEn8KAKyACgBGggoA6oMKAISFCgAehwoAuIgKAFyKCgD2iwoAkI0KADSPCgDOkAoAaJIKAAKUCgCclQoAQJcKANqYCgB0mgoADpwKALKdCgBMnwoA5qAKAICiCgAkpAoAvqUKAFinCgDyqAoAlqoKADCsCgDKrQoAbq8KAAixCgCisgoAPLQKANa1CgB6twoAFLkKAK66CgBSvAoA7L0KAIa/CgAgwQoAusIKAF7ECgD4xQoAkscKACzJCgDQygoAaswKAATOCgCezwoAQtEKANzSCgB21AoAGtYKALTXCgBO2QoA6NoKAILcCgAm3goAwN8KAFrhCgD04goAmOQKADLmCgDM5woAcOkKAArrCgCk7AoAPu4KANjvCgB88QoAFvMKALD0CgBU9goA7vcKAIj5CgAi+woAvPwKAGD+CgD6/woAlAELAC4DCwDSBAsAbAYLAAYICwCqCQsARAsLAN4MCwB4DgsAEhALALYRCwBQEwsA6hQLAIQWCwAoGAsAwhkLAFwbCwAAHQsAmh4LADQgCwDOIQsAaCMLAAIlCwCmJgsAQCgLAOQpCwB+KwsAGC0LALIuCwBMMAsA8DELAIozCwAkNQsAvjYLAGI4CwD8OQsAljsLADo9CwDUPgsAbkALAAhCCwCiQwsARkULAOBGCwB6SAsAFEoLALhLCwBSTQsA7E4LAJBQCwAqUgsAxFMLAF5VCwD4VgsAnFgLADZaCwDQWwsAal0LAA5fCwCoYAsAQmILAOZjCwCAZQsAGmcLALRoCwBOagsA8msLAIxtCwAmbwsAwHALAGRyCwD+cwsAmHULADx3CwDWeAsAcHoLAAp8CwCkfQsASH8LAOKACwB8ggsAFoQLALqFCwBUhwsA7ogLAJKKCwAsjAsAxo0LAGCPCwD6kAsAnpILADiUCwDSlQsAbJcLABCZCwCqmgsARJwLAOidCwCCnwsAHKELALaiCwBQpAsA9KULAI6nCwAoqQsAwqoLAGasCwAArgsAmq8LAD6xCwDYsgsAcrQLAAy2CwCmtwsASrkLAOS6CwB+vAsAGL4LALy/CwBWwQsA8MILAJTECwAuxgsAyMcLAGLJCwD8ygsAoMwLADrOCwDUzwsAbtELABLTCwCs1AsARtYLAOrXCwCE2QsAHtsLALjcCwBS3gsA9t8LAJDhCwAq4wsAxOQLAGjmCwAC6AsAnOkLAEDrCwDa7AsAdO4LAA7wCwCo8QsATPMLAOb0CwCA9gsAGvgLAL75CwBY+wsA8vwLAIz+CwAwAAwAygEMAGQDDAD+BAwAogYMADwIDADWCQwAegsMABQNDACuDgwASBAMAOIRDACGEwwAIBUMALoWDABUGAwA+BkMAJIbDAAsHQwA0B4MAGogDAAEIgwAniMMADglDADcJgwAdigMABAqDACqKwwATi0MAOguDACCMAwAHDIMAMAzDABaNQwA9DYMAI44DAAyOgwAzDsMAGY9DAAAPwwApEAMAD5CDADYQwwAckUMABZHDACwSAwASkoMAORLDACITQwAIk8MALxQDABgUgwA+lMMAJRVDAAuVwwAyFgMAGxaDAAGXAwAoF0MADpfDADeYAwAeGIMABJkDAC2ZQwAUGcMAOpoDACEagwAHmwMAMJtDABcbwwA9nAMAJByDAA0dAwAznUMAGh3DAAMeQwApnoMAEB8DADafQwAdH8MABiBDACyggwATIQMAOaFDACKhwwAJIkMAL6KDABijAwA/I0MAJaPDAAwkQwAypIMAG6UDAAIlgwAopcMADyZDADgmgwAepwMABSeDAC4nwwAUqEMAOyiDACGpAwAIKYMAMSnDABeqQwA+KoMAJKsDAAsrgwA0K8MAGqxDAAOswwAqLQMAEK2DADctwwAdrkMABq7DAC0vAwATr4MAPK/DACMwQwAJsMMAMDEDABaxgwA/scMAJjJDAAyywwAzMwMAGbODAAK0AwApNEMAD7TDADi1AwAfNYMABbYDAC62QwAVNsMAO7cDACI3gwAIuAMAMbhDABg4wwA+uQMAJTmDAA46AwA0ukMAGzrDAAQ7QwAqu4MAETwDADe8QwAePMMABz1DAC29gwAUPgMAOr5DACO+wwAKP0MAML+DABcAA0AAAINAJoDDQA0BQ0A2AYNAHIIDQAMCg0ApgsNAEANDQDkDg0AfhANABgSDQCyEw0ATBUNAPAWDQCKGA0ALhoNAMgbDQBiHQ0A/B4NAJYgDQA6Ig0A1CMNAG4lDQAIJw0ArCgNAEYqDQDgKw0Aei0NAB4vDQC4MA0AUjINAPYzDQCQNQ0AKjcNAMQ4DQBeOg0AAjwNAJw9DQA2Pw0A2kANAHRCDQAORA0AqEUNAEJHDQDmSA0AgEoNABpMDQC0TQ0AWE8NAPJQDQCMUg0AMFQNAMpVDQBkVw0A/lgNAJhaDQA8XA0A1l0NAHBfDQAKYQ0ApGINAEhkDQDiZQ0AhmcNACBpDQC6ag0AVGwNAO5tDQCSbw0ALHENAMZyDQBgdA0ABHYNAJ53DQA4eQ0A0noNAHZ8DQAQfg0Aqn8NAE6BDQDogg0AgoQNAByGDQC2hw0AWokNAPSKDQCOjA0AKI4NAMKPDQBmkQ0AAJMNAKSUDQA+lg0A2JcNAHKZDQAMmw0AsJwNAEqeDQDknw0AfqENACKjDQC8pA0AVqYNAPCnDQCUqQ0ALqsNAMisDQBsrg0ABrANAKCxDQA6sw0A1LQNAHi2DQASuA0ArLkNAEa7DQDgvA0AhL4NAB7ADQDCwQ0AXMMNAPbEDQCQxg0AKsgNAM7JDQBoyw0AAs0NAJzODQBA0A0A2tENAHTTDQAY1Q0AstYNAEzYDQDm2Q0AgNsNACTdDQC+3g0AWOANAPLhDQCW4w0AMOUNAMrmDQBu6A0ACOoNAKLrDQA87Q0A1u4NAHrwDQAU8g0ArvMNAEj1DQDi9g0AhvgNACD6DQC6+w0AXv0NAPj+DQCSAA4ANgIOANADDgBqBQ4ABAcOAJ4IDgBCCg4A3AsOAHYNDgAaDw4AtBAOAE4SDgDoEw4AghUOACYXDgDAGA4AZBoOAAgcDgCiHQ4APB8OANYgDgB6Ig4AFCQOAK4lDgBIJw4A7CgOAIYqDgAgLA4Aui0OAF4vDgD4MA4AkjIOADY0DgDQNQ4AajcOAAQ5DgCeOg4AQjwOANw9DgB2Pw4AEEEOALRCDgBORA4A6EUOAIJHDgAmSQ4AwEoOAFpMDgD0TQ4AmE8OADJRDgDMUg4AcFQOAApWDgCkVw4APlkOANhaDgB8XA4AFl4OALBfDgBKYQ4A7mIOAIhkDgAiZg4AvGcOAGBpDgD6ag4AlGwOAC5uDgDSbw4AbHEOAAZzDgCqdA4ARHYOAN53DgB4eQ4AEnsOALZ8DgBQfg4A6n8OAISBDgAogw4AwoQOAFyGDgAAiA4AmokOADSLDgDOjA4AaI4OAAyQDgCmkQ4AQJMOAOSUDgB+lg4AGJgOALKZDgBMmw4A8JwOAIqeDgAkoA4AvqEOAFijDgD8pA4AlqYOADqoDgDUqQ4AbqsOAAitDgCirg4ARrAOAOCxDgB6sw4AFLUOAK62DgBSuA4A7LkOAJC7DgAqvQ4AxL4OAF7ADgD4wQ4AnMMOADbFDgDQxg4AasgOAATKDgCoyw4AQs0OAObODgCA0A4AGtIOALTTDgBO1Q4A8tYOAIzYDgAm2g4AwNsOAGTdDgD+3g4AmOAOADziDgDW4w4AcOUOAArnDgCk6A4ASOoOAOLrDgB87Q4AFu8OALrwDgBU8g4A7vMOAJL1DgAs9w4AxvgOAGD6DgD6+w4Anv0OADj/DgDSAA8AbAIPAAYEDwCqBQ8ARAcPAOgIDwCCCg8AHAwPALYNDwBQDw8A9BAPAI4SDwAoFA8AwhUPAGYXDwAAGQ8AmhoPADQcDwDYHQ8Ach8PAAwhDwCwIg8ASiQPAOQlDwB+Jw8AGCkPALwqDwBWLA8A8C0PAIovDwAkMQ8AyDIPAGI0DwD8NQ8AoDcPADo5DwDUOg8AbjwPABI+DwCsPw8ARkEPAOBCDwCERA8AHkYPALhHDwBSSQ8A7EoPAJBMDwAqTg8Azk8PAGhRDwACUw8AnFQPADZWDwDaVw8AdFkPAA5bDwCoXA8AQl4PAOZfDwCAYQ8AGmMPAL5kDwBYZg8A8mcPAJZpDwAwaw8AymwPAGRuDwD+bw8AonEPADxzDwDWdA8AcHYPAAp4DwCueQ8ASHsPAOx8DwCGfg8AIIAPALqBDwBUgw8A+IQPAJKGDwAsiA8AxokPAGqLDwAEjQ8Ano4PADiQDwDckQ8AdpMPABCVDwC0lg8ATpgPAOiZDwCCmw8AHJ0PAMCeDwBaoA8A9KEPAI6jDwAypQ8AzKYPAGaoDwAAqg8ApKsPAD6tDwDYrg8AcrAPABayDwCwsw8ASrUPAO62DwCIuA8AIroPALy7DwBWvQ8A+r4PAJTADwAuwg8AyMMPAGLFDwAGxw8AoMgPADrKDwDeyw8AeM0PABLPDwCs0A8AUNIPAOrTDwCE1Q8AHtcPAMLYDwBc2g8A9tsPAJrdDwA03w8AzuAPAHLiDwAg5A8AuuUPAF7nDwAC6Q8AnOoPADbsDwDa7Q8AdO8PAA7xDwCo8g8ATPQPAPD1DwCK9w8ALvkPAMj6DwBi/A8A/P0PAKD/DwA6ARAA1AIQAHgEEAASBhAArAcQAEYJEADgChAAhAwQAB4OEAC4DxAAUhEQAOwSEACQFBAAKhYQAMQXEABoGRAAAhsQAJwcEABAHhAA2h8QAHQhEAAOIxAAqCQQAEwmEADmJxAAgCkQABorEAC0LBAAWC4QAPIvEACMMRAAMDMQAMo0EABkNhAACDgQAKI5EAA8OxAA1jwQAHA+EAAKQBAArkEQAEhDEADiRBAAhkYQACBIEAC6SRAAXksQAPhMEACSThAALFAQAMZREABqUxAABFUQAJ5WEAA4WBAA3FkQAHZbEAAQXRAAtF4QAE5gEADoYRAAgmMQABxlEADAZhAAWmgQAPRpEACYaxAAMm0QAMxuEABmcBAAAHIQAKRzEAA+dRAA2HYQAHJ4EAAMehAAsHsQAEp9EADufhAAiIAQACKCEAC8gxAAVoUQAPqGEACUiBAALooQAMiLEABijRAABo8QAKCQEAA6khAA3pMQAHiVEAASlxAArJgQAFCaEADqmxAAhJ0QAB6fEADCoBAAXKIQAPajEACQpRAAKqcQAM6oEABoqhAADKwQAKatEABArxAA2rAQAHSyEAAYtBAAsrUQAEy3EADmuBAAgLoQACS8EAC+vRAAYr8QAPzAEACWwhAAMMQQAMrFEABuxxAACMkQAKLKEAA8zBAA1s0QAHrPEAAU0RAArtIQAFLUEADs1RAAhtcQACDZEADE2hAAXtwQAPjdEACS3xAANuEQANDiEABq5BAABOYQAJ7nEABC6RAA3OoQAIDsEAAa7hAAtO8QAE7xEADo8hAAjPQQACb2EADA9xAAWvkQAPT6EACY/BAAMv4QAMz/EABwAREACgMRAKQEEQA+BhEA4gcRAHwJEQAWCxEAsAwRAFQOEQDuDxEAiBERACITEQC8FBEAYBYRAPoXEQCeGREAOBsRANIcEQBsHhEABiARAKohEQBEIxEA3iQRAHgmEQASKBEAtikRAFArEQDqLBEAji4RACgwEQDCMREAXDMRAPY0EQCaNhEANDgRANg5EQByOxEADD0RAKY+EQBAQBEA5EERAH5DEQAYRREAskYRAExIEQDwSREAiksRAC5NEQDIThEAYlARAPxREQCWUxEAOlURANRWEQBuWBEACFoRAKJbEQBGXREA4F4RAHpgEQAeYhEAuGMRAFJlEQDsZhEAkGgRACpqEQDEaxEAXm0RAAJvEQCccBEANnIRANBzEQBqdREADncRAKh4EQBCehEA5nsRAIB9EQAafxEAtIARAFiCEQDygxEAjIURACaHEQDAiBEAZIoRAP6LEQCijREAPI8RANaQEQBwkhEACpQRAK6VEQBIlxEA4pgRAHyaEQAgnBEAup0RAFSfEQD4oBEAkqIRACykEQDGpREAYKcRAASpEQCeqhEAOKwRANKtEQB2rxEAELERAKqyEQBEtBEA8rURAIy3EQAmuREAyroRAGS8EQD+vREAmL8RADzBEQDWwhEAcMQRAArGEQCkxxEASMkRAOLKEQB8zBEAIM4RALrPEQBU0REA7tIRAJLUEQAs1hEAxtcRAGDZEQAE2xEAntwRADjeEQDS3xEAduERABDjEQCq5BEATuYRAOjnEQCC6REAHOsRALbsEQBa7hEA9O8RAI7xEQAo8xEAwvQRAGb2EQAA+BEAmvkRAD77EQDY/BEAcv4RAAwAEgCwARIASgMSAOQEEgB+BhIAIggSALwJEgBWCxIA8AwSAJQOEgAuEBIAyBESAGwTEgAGFRIAoBYSADoYEgDUGRIAeBsSABIdEgCsHhIARiASAOohEgCEIxIAHiUSALgmEgBcKBIA9ikSAJArEgAqLRIAzi4SAGgwEgACMhIApjMSAEA1EgDaNhIAdDgSAA46EgCyOxIATD0SAOY+EgCAQBIAGkISAL5DEgBYRRIA8kYSAJZIEgAwShIAyksSAGRNEgAITxIAolASADxSEgDWUxIAelUSABRXEgCuWBIASFoSAOJbEgCGXRIAIF8SALpgEgBeYhIA+GMSAJJlEgAsZxIA0GgSAGpqEgAEbBIAnm0SAEJvEgDccBIAdnISABB0EgCqdRIATncSAOh4EgCCehIAJnwSAMB9EgBafxIA9IASAJiCEgAyhBIAzIUSAGaHEgAKiRIApIoSAD6MEgDYjRIAco8SABaREgCwkhIASpQSAO6VEgCIlxIAIpkSALyaEgBgnBIA+p0SAJSfEgAuoRIAyKISAGykEgAGphIAoKcSAESpEgDeqhIAeKwSABKuEgC2rxIAULESAOqyEgCEtBIAKLYSAMK3EgBcuRIA9roSAJC8EgA0vhIAzr8SAGjBEgAMwxIApsQSAEDGEgDaxxIAfskSABjLEgCyzBIATM4SAPDPEgCK0RIAJNMSAL7UEgBY1hIA/NcSAJbZEgAw2xIA1NwSAG7eEgAI4BIAouESAEbjEgDg5BIAeuYSABToEgC46RIAUusSAOzsEgCG7hIAIPASAMTxEgBe8xIA+PQSAJz2EgA2+BIA0PkSAGr7EgAO/RIAqP4SAEIAEwDcARMAgAMTABoFEwC0BhMATggTAOgJEwCMCxMAJg0TAMAOEwBkEBMA/hETAJgTEwAyFRMA1hYTAHAYEwAKGhMApBsTAEgdEwDiHhMAfCATABYiEwCwIxMAVCUTAO4mEwCIKBMALCoTAMYrEwBgLRMA+i4TAJ4wEwA4MhMA0jMTAGw1EwAQNxMAqjgTAEQ6EwDeOxMAeD0TABw/EwC2QBMAUEITAPRDEwCORRMAKEcTAMJIEwBmShMAAEwTAJpNEwA0TxMA2FATAHJSEwAMVBMAplUTAEBXEwDkWBMAfloTACJcEwC8XRMAVl8TAPBgEwCKYhMALmQTAMhlEwBiZxMA/GgTAKBqEwA6bBMA1G0TAG5vEwAIcRMArHITAEZ0EwDqdRMAhHcTAB55EwC4ehMAUnwTAOx9EwCQfxMAKoETAMSCEwBohBMAAoYTAJyHEwA2iRMA0IoTAHSMEwAOjhMAqI8TAEyREwDmkhMAgJQTABqWEwC+lxMAWJkTAPKaEwCMnBMAMJ4TAMqfEwBkoRMA/qITAKKkEwA8phMA1qcTAHCpEwAUqxMArqwTAEiuEwDirxMAhrETACCzEwC6tBMAVLYTAPi3EwCSuRMALLsTAMa8EwBgvhMABMATAJ7BEwBCwxMA3MQTAHbGEwAQyBMAqskTAE7LEwDozBMAgs4TABzQEwC20RMAWtMTAPTUEwCY1hMAMtgTAMzZEwBm2xMAAN0TAKTeEwA+4BMA2OETAHLjEwAM5RMAsOYTAEroEwDk6RMAiOsTACLtEwC87hMAVvATAPrxEwCU8xMALvUTAMj2EwBi+BMABvoTAKD7EwA6/RMA3v4TAHgAFAASAhQArAMUAFAFFADqBhQAhAgUAB4KFADCCxQAXA0UAPYOFACQEBQANBIUAM4TFABoFRQAAhcUAJwYFABAGhQA2hsUAHQdFAAYHxQAsiAUAEwiFADmIxQAiiUUACQnFAC+KBQAWCoUAPwrFACWLRQAMC8UAMowFABkMhQACDQUAKI1FAA8NxQA4DgUAHo6FAAUPBQArj0UAFI/FADsQBQAhkIUACBEFADERRQAXkcUAPhIFACSShQALEwUANBNFABqTxQABFEUAKhSFABCVBQA3FUUAHZXFAAaWRQAtFoUAE5cFADoXRQAjF8UACZhFADAYhQAWmQUAPRlFACYZxQAMmkUAMxqFABwbBQACm4UAKRvFAA+cRQA4nIUAHx0FAAWdhQAsHcUAFR5FADuehQAiHwUACJ+FAC8fxQAYIEUAPqCFACUhBQAOIYUANKHFABsiRQABosUAKqMFABEjhQA3o8UAHiRFAAckxQAtpQUAFCWFADqlxQAhJkUACibFADCnBQAXJ4UAACgFACaoRQANKMUAM6kFAByphQADKgUAKapFABAqxQA5KwUAH6uFAAYsBQAsrEUAEyzFADwtBQAirYUACS4FADIuRQAYrsUAPy8FACWvhQAMMAUANTBFABuwxQACMUUAKzGFABGyBQA4MkUAHrLFAAezRQAuM4UAFLQFADs0RQAkNMUACrVFADE1hQAXtgUAPjZFACc2xQANt0UANDeFAB04BQADuIUAKjjFABC5RQA5uYUAIDoFAAa6hQAtOsUAFjtFADy7hQAjPAUACbyFADA8xQAZPUUAP72FACY+BQAPPoUANb7FABw/RQACv8UAK4AFQBIAhUA4gMVAHwFFQAgBxUAuggVAFQKFQDuCxUAiA0VACwPFQDGEBUAYBIVAAQUFQCeFRUAOBcVANIYFQB2GhUAEBwVAKodFQBEHxUA6CAVAIIiFQAcJBUAtiUVAFAnFQD0KBUAjioVADIsFQDMLRUAZi8VAAAxFQCaMhUAPjQVANg1FQByNxUADDkVAKY6FQBKPBUA5D0VAH4/FQAiQRUAvEIVAFZEFQDwRRUAlEcVAC5JFQDIShUAYkwVAAZOFQCgTxUAOlEVAN5SFQB4VBUAElYVAKxXFQBGWRUA6loVAIRcFQAeXhUAuF8VAFJhFQD2YhUAkGQVACpmFQDEZxUAaGkVAAJrFQCcbBUAQG4VANpvFQB0cRUADnMVAKh0FQBMdhUA5ncVAIB5FQAkexUAvnwVAFh+FQDyfxUAloEVADCDFQDKhBUAZIYVAAiIFQCiiRUAPIsVANaMFQBwjhUAFJAVAK6RFQBIkxUA7JQVAIaWFQAgmBUAupkVAF6bFQD4nBUAkp4VACygFQDQoRUAaqMVAASlFQCephUAOKgVANypFQB2qxUAGq0VALSuFQBOsBUA6LEVAIKzFQAmtRUAwLYVAFq4FQD0uRUAjrsVADK9FQDMvhUAZsAVAArCFQCkwxUAPsUVANjGFQB8yBUAFsoVALDLFQBKzRUA7s4VAIjQFQAi0hUAvNMVAFbVFQD61hUAlNgVAC7aFQDS2xUAbN0VAAbfFQCq4BUAROIVAN7jFQB45RUAEucVALboFQBQ6hUA6usVAITtFQAe7xUAwvAVAFzyFQD28xUAmvUVADT3FQDO+BUAaPoVAAz8FQCm/RUAQP8VANoAFgB+AhYAGAQWALIFFgBMBxYA5ggWAIoKFgAkDBYAvg0WAGIPFgD8EBYAlhIWADAUFgDUFRYAbhcWAAgZFgCiGhYARhwWAOAdFgB6HxYAFCEWAK4iFgBSJBYA7CUWAIYnFgAqKRYAxCoWAF4sFgD4LRYAnC8WADYxFgDQMhYAajQWAA42FgCoNxYAQjkWANw6FgB2PBYAGj4WALQ/FgBOQRYA8kIWAIxEFgAmRhYAwEcWAGRJFgD+ShYAmEwWADJOFgDWTxYAcFEWAApTFgCkVBYAPlYWAOJXFgB8WRYAIFsWALpcFgBUXhYA7l8WAIhhFgAsYxYAxmQWAGBmFgD6ZxYAlGkWADhrFgDSbBYAbG4WABBwFgCqcRYARHMWAN50FgCCdhYAHHgWALZ5FgBQexYA9HwWAI5+FgAogBYAwoEWAFyDFgAAhRYAmoYWADSIFgDYiRYAcosWAAyNFgCmjhYASpAWAOSRFgB+kxYAGJUWALKWFgBWmBYA8JkWAIqbFgAunRYAyJ4WAGKgFgD8oRYAoKMWADqlFgDUphYAbqgWABKqFgCsqxYARq0WAOCuFgB6sBYAHrIWALizFgBStRYA9rYWAJC4FgAquhYAxLsWAGi9FgACvxYAnMAWADbCFgDQwxYAdMUWAA7HFgCoyBYAQsoWAObLFgCAzRYAJM8WAL7QFgBY0hYA8tMWAIzVFgAw1xYAytgWAGTaFgD+2xYAmN0WADzfFgDW4BYAcOIWABTkFgCu5RYASOcWAOLoFgCG6hYAIOwWALrtFgBU7xYA+PAWAJLyFgAs9BYAxvUWAGD3FgAE+RYAnvoWADj8FgDc/RYAdv8WABABFwCqAhcATgQXAOgFFwCCBxcAHAkXAMAKFwBaDBcA9A0XAI4PFwAoERcAzBIXAGYUFwAAFhcApBcXAD4ZFwDYGhcAchwXABYeFwCwHxcASiEXAOQiFwCIJBcAIiYXALwnFwBWKRcA8CoXAJQsFwAuLhcA0i8XAHYxFwAQMxcAqjQXAE42FwDoNxcAgjkXABw7FwDAPBcAWj4XAPQ/FwCOQRcAMkMXAMxEFwBmRhcAAEgXAJpJFwA+SxcA2EwXAHJOFwAWUBcAsFEXAEpTFwDkVBcAiFYXACJYFwC8WRcAVlsXAPBcFwCUXhcALmAXAMhhFwBsYxcABmUXAKBmFwA6aBcA3mkXAHhrFwASbRcArG4XAEZwFwDqcRcAhHMXAB51FwDCdhcAXHgXAPZ5FwCQexcANH0XAM5+FwBogBcAAoIXAJyDFwBAhRcA2oYXAHSIFwAYihcAsosXAEyNFwDmjhcAipAXACSSFwC+kxcAWJUXAPKWFwCWmBcAMJoXAMqbFwBunRcACJ8XAKKgFwA8ohcA4KMXAHqlFwAUpxcArqgXAFKqFwDsqxcAhq0XACCvFwDEsBcAXrIXAPizFwCStRcALLcXANC4FwBquhcABLwXAKi9FwBCvxcA3MAXAHbCFwAaxBcAtMUXAE7HFwDoyBcAgsoXACbMFwDAzRcAWs8XAP7QFwCY0hcAMtQXAMzVFwBw1xcACtkXAKTaFwA+3BcA4t0XAHzfFwAW4RcAsOIXAErkFwDu5RcAiOcXACLpFwDG6hcAYOwXAPrtFwCU7xcAOPEXANLyFwBs9BcABvYXAKD3FwBE+RcA3voXAHj8FwAc/hcAtv8XAFABGADqAhgAjgQYACgGGADCBxgAXAkYAPYKGACaDBgANA4YAM4PGAByERgADBMYAKYUGABAFhgA5BcYAH4ZGAAYGxgAshwYAEweGADwHxgAiiEYACQjGADIJBgAYiYYAPwnGACWKRgAOisYANQsGABuLhgACDAYAKwxGABGMxgA4DQYAHo2GAAUOBgAuDkYAFI7GADsPBgAkD4YACpAGADEQRgAXkMYAAJFGACcRhgANkgYANBJGAB0SxgADk0YAKhOGABCUBgA5lEYAIBTGAAaVRgAtFYYAE5YGADyWRgAjFsYADBdGADKXhgAZGAYAP5hGACYYxgAPGUYANZmGABwaBgACmoYAKRrGABIbRgA4m4YAHxwGAAgchgAunMYAFR1GADudhgAkngYACx6GADGexgAYH0YAPp+GACegBgAOIIYANKDGAB2hRgAEIcYAKqIGABEihgA6IsYAIKNGAAcjxgAtpAYAFCSGAD0kxgAjpUYACiXGADMmBgAZpoYAACcGACanRgAPp8YANigGAByohgADKQYAKalGABKpxgA5KgYAH6qGAAirBgAvK0YAFavGADwsBgAlLIYAC60GADItRgAYrcYAPy4GACguhgAOrwYANS9GAB4vxgAEsEYAKzCGABGxBgA6sUYAITHGAAeyRgAuMoYAFzMGAD2zRgAkM8YACrRGADO0hgAaNQYAALWGACc1xgANtkYANraGAB03BgADt4YAKjfGABM4RgA5uIYAIDkGAAk5hgAvucYAFjpGADy6hgAluwYADDuGADe7xgAgvEYABzzGADA9BgAWvYYAPT3GACO+RgAKPsYAMz8GABm/hgAAAAZAJoBGQA+AxkA2AQZAHIGGQAMCBkAsAkZAEoLGQDkDBkAfg4ZACIQGQC8ERkAVhMZAPAUGQCUFhkALhgZAMgZGQBiGxkABh0ZAKAeGQA6IBkA1CEZAG4jGQASJRkArCYZAEYoGQDgKRkAhCsZAB4tGQC4LhkAXDAZAPYxGQCQMxkAKjUZAMQ2GQBoOBkAAjoZAJw7GQA2PRkA2j4ZAHRAGQAOQhkAskMZAExFGQDmRhkAgEgZACRKGQC+SxkAWE0ZAPJOGQCMUBkAMFIZAMpTGQBuVRkACFcZAKJYGQA8WhkA1lsZAHpdGQAUXxkArmAZAEhiGQDiYxkAhmUZACBnGQC6aBkAXmoZAPhrGQCSbRkALG8ZANBwGQBqchkABHQZAJ51GQA4dxkA3HgZAHZ6GQAQfBkAtH0ZAE5/GQDogBkAgoIZAByEGQDAhRkAWocZAPSIGQCYihkAMowZAMyNGQBmjxkACpEZAKSSGQA+lBkA2JUZAHKXGQAWmRkAsJoZAEqcGQDunRkAiJ8ZACKhGQC8ohkAYKQZAPqlGQCUpxkALqkZAMiqGQBsrBkABq4ZAKCvGQA6sRkA3rIZAHi0GQASthkAtrcZAFC5GQDquhkAhLwZACi+GQDCvxkAXMEZAPbCGQCQxBkANMYZAM7HGQBoyRkADMsZAKbMGQBAzhkA2s8ZAH7RGQAY0xkAstQZAEzWGQDm1xkAitkZACTbGQC+3BkAYt4ZAPzfGQCW4RkAMOMZANTkGQBu5hkACOgZAKLpGQA86xkA4OwZAHruGQAU8BkArvEZAFLzGQDs9BkAhvYZACr4GQDE+RkAXvsZAPj8GQCc/hkANgAaANABGgBqAxoABAUaAKgGGgBCCBoA3AkaAIALGgAaDRoAtA4aAE4QGgDyERoAjBMaACYVGgDAFhoAWhgaAP4ZGgCYGxoAMh0aANYeGgBwIBoACiIaAKQjGgBIJRoA4iYaAHwoGgAWKhoAsCsaAFQtGgDuLhoAiDAaACwyGgDGMxoAYDUaAPo2GgCeOBoAODoaANI7GgBsPRoABj8aAKpAGgBEQhoA3kMaAHhFGgAcRxoAtkgaAFBKGgD0SxoAjk0aAChPGgDCUBoAZlIaAABUGgCaVRoANFcaAM5YGgByWhoADFwaAKZdGgBKXxoA5GAaAH5iGgAYZBoAvGUaAFZnGgDwaBoAimoaACRsGgDIbRoAYm8aAPxwGgCgchoAOnQaANR1GgBudxoAEnkaAKx6GgBGfBoA4H0aAHp/GgAegRoAuIIaAFKEGgD2hRoAkIcaACqJGgDEihoAaIwaAAKOGgCcjxoANpEaANCSGgB0lBoADpYaAKiXGgBCmRoA5poaAICcGgAanhoAvp8aAFihGgDyohoAjKQaADCmGgDKpxoAZKkaAP6qGgCYrBoAPK4aANavGgBwsRoAFLMaAK60GgBIthoA4rcaAIa5GgAguxoAurwaAFS+GgD4vxoAksEaACzDGgDGxBoAasYaAATIGgCeyRoAOMsaANzMGgB2zhoAENAaAKrRGgBE0xoA6NQaAILWGgAc2BoAwNkaAFrbGgD03BoAjt4aACjgGgDM4RoAZuMaAADlGgCk5hoAPugaANjpGgBy6xoAFu0aALDuGgBK8BoA5PEaAH7zGgAi9RoAvPYaAFb4GgD6+RoAlPsaAC79GgDI/hoAbAAbAAYCGwCgAxsAOgUbANQGGwB4CBsAEgobAKwLGwBGDRsA6g4bAIQQGwAeEhsAwhMbAFwVGwD2FhsAkBgbADQaGwDOGxsAaB0bAAIfGwCcIBsAQCIbANojGwB0JRsAGCcbALIoGwBMKhsA5isbAIotGwAkLxsAvjAbAFgyGwDyMxsAljUbADA3GwDKOBsAZDobAAg8GwCiPRsAPD8bAOBAGwB6QhsAFEQbAK5FGwBSRxsA7EgbAIZKGwAgTBsAxE0bAF5PGwD4UBsAklIbADZUGwDQVRsAalcbAARZGwCeWhsAQlwbANxdGwB2XxsAEGEbALRiGwBOZBsA6GUbAIxnGwAmaRsAwGobAFpsGwD+bRsAmG8bADJxGwDMchsAZnQbAAp2GwCkdxsAPnkbANh6GwB8fBsAFn4bALB/GwBUgRsA7oIbAIiEGwAihhsAxocbAGCJGwD6ihsAlIwbAC6OGwDSjxsAbJEbAAaTGwCglBsARJYbAN6XGwB4mRsAEpsbALacGwBQnhsA6p8bAIShGwAooxsAwqQbAFymGwAAqBsAmqkbADSrGwDOrBsAcq4bAAywGwCmsRsAQLMbANq0GwB+thsAGLgbALK5GwBMuxsA8LwbAIq+GwAkwBsAyMEbAGLDGwD8xBsAlsYbADrIGwDUyRsAbssbAAjNGwCizhsARtAbAODRGwB60xsAFNUbALjWGwBS2BsA7NkbAJDbGwAq3RsAxN4bAF7gGwAC4hsAnOMbADblGwDQ5hsAaugbAA7qGwCo6xsAQu0bANzuGwCA8BsAGvIbALTzGwBY9RsA8vYbAIz4GwAm+hsAwPsbAGT9GwD+/hsAmAAcADICHADWAxwAcAUcAAoHHACuCBwASAocAOILHAB8DRwAIA8cALoQHABUEhwA7hMcAIgVHAAsFxwAxhgcAGAaHAD6GxwAnh0cADgfHADSIBwAdiIcABAkHACqJRwARCccAOgoHACCKhwAHCwcALYtHABQLxwA9DAcAI4yHAAoNBwAzDUcAGY3HAAAORwAmjocAD48HADYPRwAcj8cAAxBHACmQhwASkQcAORFHAB+RxwAIkkcALxKHABWTBwA8E0cAJRPHAAuURwAyFIcAGJUHAD8VRwAoFccADpZHADUWhwAblwcABJeHACsXxwARmEcAOpiHACEZBwAHmYcALhnHABcaRwA9mocAJBsHAAqbhwAxG8cAGhxHAACcxwAnHQcADZ2HADadxwAdHkcAA57HACyfBwATH4cAOZ/HACAgRwAJIMcAL6EHABYhhwA8occAIyJHAAwixwAyowcAGSOHAD+jxwAopEcADyTHADWlBwAepYcABSYHACumRwASJscAOycHACGnhwAIKAcALqhHABeoxwA+KQcAJKmHAAsqBwA0KkcAGqrHAAErRwAnq4cAEKwHADcsRwAdrMcABC1HAC0thwATrgcAOi5HACCuxwAHL0cAMC+HABawBwA9MEcAJjDHAAyxRwAzMYcAGbIHAAKyhwApMscAD7NHADYzhwActAcABbSHACw0xwAStUcAOTWHACI2BwAItocALzbHABW3RwA+t4cAJTgHAAu4hwA0uMcAGzlHAAG5xwAoOgcAETqHADe6xwAeO0cABLvHACs8BwAUPIcAOrzHACE9RwAKPccAML4HABc+hwA9vscAJr9HAA0/xwAzgAdAGgCHQACBB0ApgUdAEAHHQDaCB0AfgodABgMHQCyDR0ATA8dAPAQHQCKEh0AJBQdAL4VHQBYFx0A/BgdAJYaHQAwHB0A1B0dAG4fHQAIIR0AoiIdADwkHQDgJR0AeicdABQpHQC4Kh0AUiwdAOwtHQCGLx0AKjEdAMQyHQBeNB0A+DUdAJI3HQA2OR0A0DodAGo8HQAOPh0AqD8dAEJBHQDcQh0AdkQdABpGHQC0Rx0ATkkdAOhKHQCMTB0AJk4dAMBPHQBkUR0A/lIdAJhUHQAyVh0AzFcdAHBZHQAKWx0ApFwdAEheHQDiXx0AfGEdABZjHQC6ZB0AVGYdAO5nHQCIaR0AImsdAMZsHQBgbh0A+m8dAJ5xHQA4cx0A0nQdAGx2HQAQeB0AqnkdAER7HQDefB0AeH4dAByAHQC2gR0AUIMdAPSEHQCOhh0AKIgdAMKJHQBcix0AAI0dAJqOHQA0kB0AzpEdAHKTHQAMlR0AppYdAEqYHQDkmR0AfpsdABidHQC8nh0AVqAdAPChHQCKox0AJKUdAMimHQBiqB0A/KkdAKCrHQA6rR0A1K4dAG6wHQASsh0ArLMdAEa1HQDgth0AergdAB66HQC4ux0AUr0dAPa+HQCQwB0AKsIdAMTDHQBoxR0AAscdAJzIHQA2yh0A0MsdAHTNHQAOzx0AqNAdAEzSHQDm0x0AgNUdABrXHQC+2B0AWNodAPLbHQCM3R0AJt8dAMrgHQBk4h0A/uMdAJjlHQA85x0A1ugdAHDqHQAU7B0Aru0dAEjvHQDi8B0AfPIdACD0HQC69R0AVPcdAO74HQCS+h0ALPwdAMb9HQBq/x0ABAEeAJ4CHgA4BB4A0gUeAHYHHgAQCR4AqgoeAEQMHgDoDR4Agg8eABwRHgDAEh4AWhQeAPQVHgCOFx4AMhkeAMwaHgBmHB4AAB4eAJofHgA+IR4A2CIeAHIkHgAWJh4AsCceAEopHgDkKh4AiCweACIuHgC8Lx4AVjEeAPAyHgCUNB4ALjYeAMg3HgBsOR4ABjseAKA8HgA6Ph4A1D8eAHhBHgASQx4ArEQeAFBGHgDqRx4AhEkeAB5LHgDCTB4AXE4eAPZPHgCQUR4AKlMeAM5UHgBoVh4AAlgeAJxZHgBAWx4A2lweAHReHgAYYB4AsmEeAExjHgDmZB4AgGYeACRoHgC+aR4AWGseAPxsHgCgbh4AOnAeANRxHgB4cx4AEnUeAKx2HgBGeB4A6nkeAIR7HgAefR4Awn4eAFyAHgD2gR4AkIMeACqFHgDOhh4AaIgeAAKKHgCcix4AQI0eANqOHgB0kB4AGJIeALKTHgBMlR4A5pYeAIqYHgAkmh4AvpseAFidHgDynh4AlqAeADCiHgDKox4AZKUeAAinHgCiqB4APKoeAOCrHgB6rR4AFK8eAK6wHgBSsh4A7LMeAIa1HgAgtx4AurgeAF66HgD4ux4Akr0eACy/HgDQwB4AasIeAATEHgCoxR4AQsceANzIHgB2yh4AGsweALTNHgBOzx4A6NAeAILSHgAm1B4AwNUeAFrXHgD+2B4AmNoeADLcHgDM3R4AcN8eAArhHgCk4h4APuQeANjlHgB85x4AFukeALDqHgBK7B4A7u0eAIjvHgAi8R4AvPIeAGD0HgD69R4AlPceAC75HgDS+h4AbPweAAb+HgCq/x4ARAEfAN4CHwB4BB8AHAYfALYHHwBQCR8A6gofAIQMHwAoDh8Awg8fAFwRHwAAEx8AmhQfADQWHwDOFx8AchkfAAwbHwCmHB8AQB4fANofHwB+IR8AGCMfALIkHwBMJh8A8CcfAIopHwAkKx8AyCwfAGIuHwD8Lx8AljEfADozHwDUNB8AbjYfAAg4HwCiOR8ARjsfAOA8HwB6Ph8AHkAfALhBHwBSQx8A7EQfAIZGHwAqSB8AxEkfAF5LHwACTR8AnE4fADZQHwDQUR8AdFMfAA5VHwCoVh8AQlgfANxZHwCAWx8AGl0fALReHwBOYB8A8mEfAIxjHwAmZR8AymYfAGRoHwD+aR8AmGsfADJtHwDWbh8AcHAfAApyHwCkcx8ASHUfAOJ2HwB8eB8AIHofALp7HwBUfR8A7n4fAJKAHwAsgh8AxoMfAGCFHwD6hh8AnogfADiKHwDSix8AbI0fABCPHwCqkB8ARJIfAOiTHwCClR8AHJcfALaYHwBQmh8A9JsfAI6dHwAonx8AwqAfAGaiHwAApB8AmqUfAD6nHwDYqB8AcqofAAysHwCwrR8ASq8fAOSwHwB+sh8AGLQfALy1HwBWtx8A8LgfAIq6HwAuvB8AyL0fAGK/HwAGwR8AoMIfADrEHwDUxR8AbscfABLJHwCsyh8ARswfAODNHwCEzx8AHtEfALjSHwBc1B8A9tUfAJDXHwAq2R8AxNofAGjcHwAC3h8AnN8fADbhHwDa4h8AdOQfAA7mHwCy5x8ATOkfAObqHwCA7B8AJO4fAL7vHwBY8R8A8vIfAIz0HwAw9h8AyvcfAGT5HwAI+x8AovwfADz+HwDW/x8AegEgABQDIACuBCAASAYgAOIHIACGCSAAIAsgALoMIABUDiAA+A8gAJIRIAAsEyAA0BQgAGoWIAAEGCAAnhkgAEIbIADcHCAAdh4gABAgIACqISAATiMgAOgkIACCJiAAHCggAMApIABaKyAA9CwgAJguIAA8MCAA1jEgAHozIAAUNSAArjYgAEg4IADsOSAAhjsgACA9IAC6PiAAXkAgAPhBIACSQyAALEUgANBGIABqSCAABEogAJ5LIAA4TSAA3E4gAHZQIAAQUiAAtFMgAE5VIADoViAAglggACZaIADAWyAAWl0gAPReIACOYCAAMmIgAMxjIABmZSAACmcgAKRoIAA+aiAA2GsgAHxtIAAWbyAAsHAgAEpyIADkcyAAiHUgACJ3IAC8eCAAVnogAPp7IACUfSAALn8gANKAIABsgiAABoQgAKCFIAA6hyAA3oggAHiKIAASjCAArI0gAFCPIADqkCAAhJIgACiUIADClSAAXJcgAPaYIACQmiAANJwgAM6dIABonyAAAqEgAKaiIABApCAA2qUgAH6nIAAYqSAAsqogAEysIADmrSAAiq8gACSxIAC+siAAWLQgAPy1IACWtyAAMLkgANS6IABuvCAACL4gAKK/IAA8wSAA4MIgAHrEIAAUxiAAuMcgAFLJIADsyiAAhswgACDOIADEzyAAXtEgAPjSIACc1CAANtYgANDXIABq2SAADtsgAKjcIABC3iAA3N8gAHbhIAAa4yAAtOQgAE7mIADo5yAAjOkgACbrIADA7CAAZO4gAP7vIACY8SAAMvMgAMz0IABw9iAACvggAKT5IAA++yAA4vwgAHz+IAAWACEAugEhAFQDIQDuBCEAiAYhACIIIQDGCSEAYAshAPoMIQCUDiEAOBAhANIRIQBsEyEAEBUhAKoWIQBEGCEA3hkhAHgbIQAcHSEAth4hAFAgIQDqISEAjiMhACglIQDCJiEAZighAAAqIQCaKyEANC0hAM4uIQByMCEADDIhAKYzIQBANSEA5DYhAH44IQAYOiEAvDshAFY9IQDwPiEAikAhACRCIQDIQyEAYkUhAPxGIQCWSCEAOkohANRLIQBuTSEAEk8hAKxQIQBGUiEA4FMhAHpVIQAeVyEAuFghAFJaIQDsWyEAkF0hACpfIQDEYCEAaGIhAAJkIQCcZSEANmchANBoIQB0aiEADmwhAKhtIQBCbyEA5nAhAIByIQAadCEAvnUhAFh3IQDyeCEAjHohADB8IQDKfSEAZH8hAP6AIQCYgiEAPIQhANaFIQBwhyEAFIkhAK6KIQBIjCEA4o0hAHyPIQAgkSEAupIhAFSUIQDulSEAkpchACyZIQDGmiEAapwhAASeIQCenyEAOKEhANyiIQB2pCEAEKYhAKqnIQBEqSEA6KohAIKsIQAcriEAwK8hAFqxIQD0siEAjrQhADK2IQDMtyEAZrkhAAC7IQCavCEAPr4hANi/IQBywSEAFsMhALDEIQBKxiEA5MchAIjJIQAiyyEAvMwhAFbOIQDwzyEAlNEhAC7TIQDI1CEAbNYhAAbYIQCg2SEAOtshANTcIQB43iEAEuAhAKzhIQBG4yEA6uQhAITmIQAe6CEAwukhAFzrIQD27CEAkO4hADTwIQDO8SEAaPMhAAL1IQCc9iEAQPghANr5IQB0+yEAGP0hALL+IQBMACIA5gEiAIoDIgAkBSIAvgYiAFgIIgD8CSIAlgsiADANIgDKDiIAbhAiAAgSIgCiEyIAPBUiAOAWIgB6GCIAFBoiAK4bIgBSHSIA7B4iAIYgIgAgIiIAuiMiAF4lIgD4JiIAkigiADYqIgDQKyIAai0iAAQvIgCeMCIAQjIiANwzIgB2NSIAEDciALQ4IgBOOiIA6DsiAIw9IgAmPyIAwEAiAFpCIgD0QyIAmEUiADJHIgDMSCIAcEoiAApMIgCkTSIAPk8iAOJQIgB8UiIAFlQiALBVIgBKVyIA7lgiAIhaIgAiXCIAvF0iAGBfIgD6YCIAlGIiADhkIgDSZSIAbGciAAZpIgCgaiIARGwiAN5tIgB4byIAEnEiALZyIgBQdCIA6nUiAI53IgAoeSIAwnoiAFx8IgD2fSIAmn8iADSBIgDOgiIAaIQiAAyGIgCmhyIAQIkiAOSKIgB+jCIAGI4iALKPIgBMkSIA8JIiAIqUIgAkliIAyJciAGKZIgD8miIAlpwiADqeIgDUnyIAbqEiAAijIgCipCIARqYiAOCnIgB6qSIAFKsiALisIgBSriIA7K8iAJCxIgAqsyIAxLQiAF62IgD4tyIAnLkiADa7IgDQvCIAar4iAA7AIgCowSIAQsMiAObEIgCAxiIAGsgiALTJIgBYyyIA8swiAIzOIgAm0CIAytEiAGTTIgD+1CIAmNYiADLYIgDW2SIAcNsiAArdIgCk3iIASOAiAOLhIgB84yIAIOUiALrmIgBU6CIA7ukiAIjrIgAs7SIAxu4iAGDwIgAE8iIAnvMiADj1IgDS9iIAdvgiABD6IgCq+yIARP0iAN7+IgCCACMAHAIjALYDIwBQBSMA9AYjAI4IIwAoCiMAzAsjAGYNIwAADyMAmhAjADQSIwDYEyMAchUjAAwXIwCmGCMAShojAOQbIwB+HSMAIh8jALwgIwBWIiMA8CMjAIolIwAuJyMAyCgjAGIqIwD8KyMAoC0jADovIwDUMCMAeDIjABI0IwCsNSMARjcjAOA4IwCEOiMAHjwjALg9IwBSPyMA9kAjAJBCIwAqRCMAzkUjAGhHIwACSSMAnEojADZMIwDaTSMAdE8jAA5RIwCoUiMATFQjAOZVIwCAVyMAJFkjAL5aIwBYXCMA8l0jAIxfIwAwYSMAymIjAGRkIwD+ZSMAomcjADxpIwDWaiMAemwjABRuIwCubyMASHEjAOJyIwCGdCMAIHYjALp3IwBUeSMA+HojAJJ8IwAsfiMA0H8jAGqBIwAEgyMAnoQjADiGIwDchyMAdokjABCLIwCqjCMATo4jAOiPIwCCkSMAHJMjAMCUIwBaliMA9JcjAJiZIwAymyMAzJwjAGaeIwAAoCMApKEjAD6jIwDYpCMAcqYjABaoIwCwqSMASqsjAO6sIwCIriMAIrAjALyxIwBWsyMA+rQjAJS2IwAuuCMAyLkjAGy7IwAGvSMAoL4jAETAIwDewSMAeMMjABLFIwCsxiMAUMgjAOrJIwCEyyMAHs0jAMLOIwBc0CMA9tEjAJDTIwA01SMAztYjAGjYIwAC2iMAptsjAEDdIwDa3iMAdOAjABjiIwCy4yMATOUjAPDmIwCK6CMAJOojAL7rIwBY7SMA/O4jAJbwIwAw8iMAyvMjAG71IwAI9yMAovgjADz6IwDg+yMAev0jABT/IwC4ACQAUgIkAOwDJACGBSQAIAckAMQIJABeCiQA+AskAJwNJAA2DyQA0BAkAGoSJAAEFCQAqBUkAEIXJADcGCQAdhokABocJAC0HSQATh8kAOggJACMIiQAJiQkAMAlJABkJyQA/igkAJgqJAAyLCQAzC0kAHAvJAAKMSQApDIkAD40JADiNSQAfDckABY5JAC6OiQAVDwkAO49JACIPyQAIkEkAMZCJABgRCQA+kUkAJRHJAA4SSQA0kokAGxMJAAQTiQAqk8kAERRJADeUiQAeFQkABxWJAC2VyQAUFkkAOpaJACOXCQAKF4kAMJfJABcYSQAAGMkAJpkJAA0ZiQAzmckAHJpJAAMayQApmwkAEBuJADkbyQAfnEkABhzJAC8dCQAVnYkAPB3JACKeSQAJHskAMh8JABifiQA/H8kAJaBJAA6gyQA1IQkAG6GJAASiCQArIkkAEaLJADgjCQAeo4kAB6QJAC4kSQAUpMkAOyUJACQliQAKpgkAMSZJABomyQAAp0kAJyeJAA2oCQA0KEkAHSjJAAOpSQAqKYkAEKoJADmqSQAgKskABqtJAC+riQAWLAkAPKxJACMsyQAJrUkAMq2JABkuCQA/rkkAJi7JAA8vSQA1r4kAHDAJAAKwiQArsMkAEjFJADixiQAfMgkACDKJAC6yyQAVM0kAO7OJACS0CQALNIkAMbTJABg1SQABNckAJ7YJAA42iQA3NskAHbdJAAQ3yQAquAkAETiJADo4yQAguUkABznJAC26CQAWuokAPTrJACO7SQAKO8kAMzwJABm8iQAAPQkAKT1JAA+9yQA2PgkAHL6JAAM/CQAsP0kAEr/JADkACUAfgIlACIEJQC8BSUAVgclAPAIJQCUCiUALgwlAMgNJQBsDyUABhElAKASJQA6FCUA1BUlAHgXJQASGSUArBolAEYcJQDqHSUAhB8lAB4hJQDCIiUAXCQlAPYlJQCQJyUAKiklAM4qJQBoLCUAAi4lAJwvJQBAMSUA2jIlAHQ0JQAONiUAsjclAEw5JQDmOiUAijwlACQ+JQC+PyUAWEElAPJCJQCWRCUAMEYlAMpHJQBkSSUACEslAKJMJQA8TiUA1k8lAHpRJQAUUyUArlQlAFJWJQDsVyUAhlklACBbJQC6XCUAXl4lAPhfJQCSYSUALGMlANBkJQBqZiUABGglAJ5pJQBCayUA3GwlAHZuJQAQcCUAtHElAE5zJQDodCUAjHYlACZ4JQDAeSUAWnslAPR8JQCYfiUAMoAlAMyBJQBmgyUACoUlAKSGJQA+iCUA4oklAHyLJQAWjSUAsI4lAEqQJQDukSUAiJMlACKVJQC8liUAYJglAPqZJQCUmyUALp0lANKeJQBsoCUABqIlAKqjJQA6pSUA3qYlAIKoJQAmqiUAwKslAFqtJQD0riUAmLAlADKyJQDMsyUAZrUlAAq3JQCkuCUAProlANi7JQB8vSUAFr8lALDAJQBKwiUA7sMlAIjFJQAixyUAvMglAGDKJQD6yyUAlM0lAC7PJQDS0CUAbNIlAAbUJQCq1SUARNclAN7YJQB42iUAEtwlALbdJQBQ3yUA6uAlAITiJQAo5CUAwuUlAFznJQAA6SUAmuolADTsJQDO7SUAaO8lAAzxJQCm8iUAQPQlANr1JQB+9yUAGPklALL6JQBW/CUA8P0lAIr/JQAkASYAvgImAGIEJgD8BSYAlgcmADAJJgDUCiYAbgwmAAgOJgCiDyYARhEmAOASJgB6FCYAFBYmALgXJgBSGSYA7BomAIYcJgAqHiYAxB8mAF4hJgACIyYAnCQmADYmJgDQJyYAaikmAA4rJgCoLCYAQi4mAOYvJgCAMSYAGjMmALQ0JgBONiYA8jcmAIw5JgAmOyYAyjwmAGQ+JgD+PyYAmEEmADJDJgDWRCYAcEYmAApIJgCkSSYASEsmAOJMJgB8TiYAIFAmALpRJgBUUyYA7lQmAIhWJgAsWCYAxlkmAGBbJgD6XCYAnl4mADhgJgDSYSYAdmMmABBlJgCqZiYARGgmAN5pJgCCayYAHG0mALZuJgBQcCYA9HEmAI5zJgAodSYAzHYmAGZ4JgAAeiYAmnsmADR9JgDYfiYAcoAmAAyCJgCmgyYASoUmAOSGJgB+iCYAIoomALyLJgBWjSYA8I4mAIqQJgAukiYAyJMmAGKVJgD8liYAoJgmADqaJgDUmyYAeJ0mABKfJgCsoCYARqImAOCjJgCEpSYAHqcmALioJgBcqiYA9qsmAJCtJgAqryYAxLAmAGiyJgACtCYAnLUmADa3JgDauCYAdLomAA68JgCyvSYATL8mAObAJgCAwiYAGsQmAL7FJgBYxyYA8sgmAIzKJgAwzCYAys0mAGTPJgAI0SYAotImADzUJgDW1SYAcNcmABTZJgCu2iYASNwmAOzdJgCG3yYAIOEmALriJgBU5CYA+OUmAJLnJgAs6SYAxuomAGrsJgAE7iYAnu8mADjxJgDc8iYAdvQmABD2JgCq9yYATvkmAOj6JgCC/CYAHP4mALb/JgBaAScA9AInAJgEJwAyBicAzAcnAGYJJwAACycApAwnAD4OJwDYDycAchEnABYTJwCwFCcAShYnAO4XJwCIGScAIhsnALwcJwBWHicA+h8nAJQhJwAuIycAyCQnAGwmJwAGKCcAoCknAEQrJwDeLCcAeC4nABIwJwCsMScAUDMnAOo0JwCENicAHjgnAMI5JwBcOycA9jwnAJo+JwA0QCcAzkEnAGhDJwACRScApkYnAEBIJwDaSScAdEsnABhNJwCyTicATFAnAPBRJwCKUycAJFUnAL5WJwBYWCcA/FknAJZbJwAwXScAyl4nAG5gJwAIYicAomMnAEZlJwDgZicAemgnABRqJwCuaycAUm0nAOxuJwCGcCcAIHInAMRzJwBedScA+HYnAJx4JwAseicA0HsnAGp9JwAEfycAqIAnAEKCJwDcgycAdoUnABCHJwC0iCcAToonAOiLJwCMjScAJo8nAMCQJwBkkicA/pMnAJiVJwAylycAzJgnAHCaJwAKnCcApJ0nAEifJwDioCcAfKInABakJwCwpScAVKcnAO6oJwCIqicAIqwnAMatJwBgrycA+rAnAJSyJwA4tCcA0rUnAGy3JwAGuScAqronAES8JwDevScAgr8nABzBJwC2wicAUMQnAOrFJwCOxycAKMknAMLKJwBczCcAAM4nAJrPJwA00ScA2NInAHLUJwAM1icAptcnAEDZJwDk2icAftwnABjeJwCy3ycAVuEnAPDiJwCK5CcALuYnAMjnJwBi6ScA/OonAJbsJwA67icA1O8nAG7xJwAI8ycArPQnAEb2JwDg9ycAhPknAB77JwC4/CcAUv4nAOz/JwCQASgAKgMoAMQEKABoBigAAggoAJwJKAA2CygA0AwoAHQOKAAOECgAqBEoAEITKADmFCgAgBYoABoYKAC+GSgAWBsoAPIcKACMHigAJiAoAMohKABkIygA/iQoAJgmKAA8KCgA1ikoAHArKAAULSgAri4oAEgwKADiMSgAfDMoACA1KAC6NigAVDgoAO45KACSOygALD0oAMY+KABqQCgABEIoAJ5DKAA4RSgA0kYoAHZIKAAQSigAqksoAERNKADoTigAglAoABxSKADAUygAWlUoAPRWKACOWCgAKFooAMxbKABmXSgAAF8oAJpgKAA+YigA2GMoAHJlKAAWZygAsGgoAEpqKADkaygAfm0oACJvKAC8cCgAVnIoAPBzKACUdSgALncoAMh4KABseigABnwoAKB9KAA6fygA1IAoAHiCKAAShCgArIUoAEaHKADqiCgAhIooAB6MKADCjSgAXI8oAPaQKACQkigAKpQoAM6VKABolygAApkoAJyaKABAnCgA2p0oAHSfKAAYoSgAsqIoAEykKADmpSgAgKcoACSpKAC+qigAWKwoAPKtKACWrygAMLEoAMqyKAButCgACLYoAKK3KAA8uSgA1rooAHq8KAAUvigArr8oAEjBKADswigAhsQoACDGKAC6xygAXskoAPjKKACSzCgALM4oANDPKABq0SgABNMoAJ7UKABC1igA3NcoAHbZKAAa2ygAtNwoAE7eKADo3ygAguEoACbjKADA5CgAWuYoAPTnKACY6SgAMusoAMzsKABw7igACvAoAKTxKAA+8ygA4vQoAHz2KAAW+CgAsPkoAEr7KADu/CgAiP4oACIAKQC8ASkAVgMpAPoEKQCUBikAOAgpANIJKQBsCykABg0pAKAOKQBEECkA3hEpAHgTKQASFSkAthYpAFAYKQDqGSkAhBspACgdKQDCHikAXCApAPYhKQCaIykANCUpAM4mKQBoKCkADCopAKYrKQBALSkA2i4pAH4wKQAYMikAsjMpAFY1KQDwNikAijgpACQ6KQC+OykAYj0pAPw+KQCWQCkAMEIpANRDKQBuRSkACEcpAKJIKQBGSikA4EspAHpNKQAUTykAuFApAFJSKQDsUykAkFUpACpXKQDEWCkAXlopAPhbKQCcXSkANl8pANBgKQB0YikADmQpAKhlKQBCZykA3GgpAHZqKQAabCkAtG0pAFhvKQDycCkAjHIpACZ0KQDAdSkAZHcpAP54KQCYeikAMnwpANZ9KQBwfykACoEpAK6CKQBIhCkA4oUpAHyHKQAWiSkAuoopAFSMKQDujSkAiI8pACyRKQDGkikAYJQpAASWKQCelykAOJkpANKaKQBsnCkAEJ4pAKqfKQBEoSkA3qIpAIKkKQAcpikAtqcpAFqpKQD0qikAjqwpACiuKQDCrykAZrEpAACzKQCatCkANLYpANi3KQByuSkADLspALC8KQBKvikA5L8pAH7BKQAYwykAvMQpAFbGKQDwxykAiskpAC7LKQDIzCkAYs4pAAbQKQCg0SkAOtMpANTUKQBu1ikAEtgpAKzZKQBG2ykA6twpAITeKQAe4CkAuOEpAFLjKQD25CkAkOYpACroKQDE6SkAXuspAALtKQCc7ikAQPApANrxKQB08ykADvUpAKj2KQBM+CkA5vkpAID7KQAa/SkAvv4pAFgAKgDyASoAjAMqADAFKgDKBioAZAgqAAgKKgCiCyoAPA0qANYOKgBwECoAFBIqAK4TKgBIFSoA4hYqAHwYKgAgGioAuhsqAF4dKgD4HioAkiAqACwiKgDGIyoAaiUqAAQnKgCeKCoAOCoqANwrKgB2LSoAEC8qAKowKgBOMioA6DMqAII1KgAcNyoAwDgqAFo6KgD0OyoAjj0qADI/KgDMQCoAZkIqAApEKgCkRSoAPkcqANhIKgBySioAFkwqALBNKgBKTyoA5FAqAIhSKgAiVCoAvFUqAGBXKgD6WCoAlFoqAC5cKgDIXSoAbF8qAAZhKgCgYioAOmQqANRlKgB4ZyoAEmkqAKxqKgBQbCoA6m0qAIRvKgAecSoAwnIqAFx0KgD2dSoAkHcqADR5KgDOeioAaHwqAAJ+KgCmfyoAQIEqANqCKgB+hCoAGIYqALKHKgBMiSoA5ooqAIqMKgAkjioAvo8qAFiRKgDykioAlpQqADCWKgDKlyoAbpkqAAibKgCinCoAPJ4qAOCfKgB6oSoAFKMqAK6kKgBSpioA7KcqAIapKgAgqyoAxKwqAF6uKgD4ryoAnLEqADazKgDQtCoAarYqAAS4KgCeuSoAQrsqANy8KgCAvioAGsAqALTBKgBOwyoA6MQqAIzGKgAmyCoAwMkqAFrLKgD+zCoAmM4qADLQKgDM0SoAcNMqAArVKgCk1ioASNgqAOLZKgB82yoAFt0qALDeKgBU4CoA7uEqAIjjKgAi5SoAvOYqAGDoKgD66SoAlOsqADjtKgDS7ioAbPAqAAbyKgCq8yoARPUqAN72KgB4+CoAEvoqALb7KgBQ/SoA9P4qAI4AKwAoAisAwgMrAFwFKwAABysAmggrADQKKwDOCysAcg0rAAwPKwCmECsAQBIrAOQTKwB+FSsAGBcrALIYKwBWGisA8BsrAIodKwAkHysAyCArAGIiKwD8IysAliUrADonKwDUKCsAbiorABIsKwDALSsAWi8rAP4wKwCYMisAMjQrANY1KwBwNysAFDkrALg6KwBSPCsA7D0rAIY/KwAgQSsAxEIrAF5EKwD4RSsAkkcrACxJKwDQSisAakwrAAROKwCoTysAQlErANxSKwB2VCsAGlYrALRXKwBOWSsA6ForAIxcKwAmXisAwF8rAFphKwD+YisAmGQrADJmKwDWZysAcGkrAAprKwCkbCsAPm4rAOJvKwB8cSsAFnMrALB0KwBKdisA7ncrAIh5KwAseysAxnwrAGB+KwD6fysAlIErADiDKwDShCsAbIYrAAaIKwCgiSsARIsrAN6MKwCCjisAHJArALaRKwBQkysA6pQrAI6WKwAomCsAwpkrAFybKwAAnSsAmp4rADSgKwDOoSsAcqMrAAylKwCmpisAQKgrANqpKwB+qysAGK0rALyuKwBWsCsA8LErAIqzKwAktSsAyLYrAGK4KwD8uSsAlrsrADq9KwDUvisAbsArAAjCKwCswysARsUrAODGKwB6yCsAHsorALjLKwBSzSsA7M4rAJDQKwAq0isAxNMrAF7VKwAC1ysAnNgrADbaKwDa2ysAdN0rAA7fKwCo4CsAQuIrAObjKwCA5SsAGucrALToKwBY6isA8usrAIztKwAw7ysAyvArAGTyKwD+8ysAmPUrADz3KwDW+CsAcPorAAr8KwCk/SsASP8rAOIALACGAiwAIAQsALoFLABUBywA7ggsAJIKLAAsDCwAxg0sAGAPLAD6ECwAnhIsADgULADcFSwAdhcsABAZLACqGiwARBwsAOgdLACCHywAHCEsALYiLABQJCwA9CUsAI4nLAAyKSwAzCosAGYsLAAALiwAmi8sAD4xLADYMiwAcjQsAAw2LACmNywASjksAOQ6LACIPCwAIj4sALw/LABWQSwA8EIsAJRELAAuRiwAyEcsAGJJLAD8SiwAoEwsADpOLADUTywAeFEsABJTLACsVCwARlYsAOpXLACEWSwAHlssALhcLABSXiwA9l8sAJBhLAA0YywAzmQsAGhmLAACaCwAnGksAEBrLADabCwAdG4sAA5wLACocSwATHMsAOZ0LACAdiwAJHgsAL55LABYeywA8nwsAJZ+LAAwgCwAyoEsAGSDLAD+hCwAooYsADyILADgiSwAeossABSNLACujiwASJAsAOyRLACGkywAIJUsALqWLABUmCwA+JksAJKbLAA2nSwA0J4sAGqgLAAEoiwAnqMsAEKlLADcpiwAdqgsABCqLACqqywATq0sAOiuLACMsCwAJrIsAMCzLABatSwA9LYsAJi4LAAyuiwAzLssAGa9LAAAvywApMAsAD7CLADiwywAfMUsABbHLACwyCwASsosAO7LLACIzSwAIs8sALzQLABW0iwA+tMsAJTVLAAu1ywA0tgsAGzaLAAG3CwAoN0sAETfLADe4CwAeOIsABLkLAC25SwAUOcsAOroLACE6iwAKOwsAMLtLABc7ywA9vAsAJryLAA09CwAzvUsAGj3LAAM+SwApvosAED8LADk/SwAfv8sABgBLQCyAi0ATAQtAPAFLQCKBy0AJAktAL4KLQBiDC0A/A0tAJYPLQA6ES0A1BItAG4ULQAIFi0AohctAEYZLQDgGi0AehwtABQeLQCuHy0AUiEtAOwiLQCQJC0AKiYtAMQnLQBeKS0A+CotAJwsLQA2Li0A0C8tAGoxLQAEMy0AqDQtAEI2LQDcNy0AgDktABo7LQC0PC0ATj4tAPI/LQCMQS0AJkMtAMBELQBaRi0A/kctAJhJLQAySy0A1kwtAHBOLQAKUC0ApFEtAEhTLQDiVC0AfFYtABZYLQC6WS0AVFstAO5cLQCIXi0ALGAtAMZhLQBgYy0A+mQtAJRmLQA4aC0A0mktAGxrLQAQbS0Aqm4tAERwLQDecS0AeHMtABx1LQC2di0AUHgtAPR5LQCOey0AKH0tAMJ+LQBcgC0AAIItAJqDLQA+hS0A2IYtAHKILQAMii0ApostAEqNLQDkji0AfpAtABiSLQCyky0AVpUtAPCWLQCUmC0ALpotAMibLQBinS0A/J4tAKCgLQA6oi0A1KMtAG6lLQAIpy0ArKgtAEaqLQDgqy0AhK0tAB6vLQC4sC0AUrItAPazLQCQtS0AKrctAMS4LQBoui0AArwtAJy9LQA2vy0A2sAtAHTCLQAOxC0AqMUtAEzHLQDmyC0AgMotABrMLQC+zS0AWM8tAPLQLQCM0i0AJtQtAMrVLQBk1y0ACNktAKLaLQA83C0A1t0tAHDfLQAU4S0AruItAEjkLQDi5S0AfOctACDpLQC66i0AXuwtAPjtLQCS7y0ALPEtAMbyLQBq9C0ABPYtAJ73LQA4+S0A3PotAHb8LQAQ/i0Aqv8tAE4BLgDoAi4AggQuABwGLgDABy4AWgkuAPQKLgCODC4AKA4uAMwPLgBmES4AChMuAKQULgA+Fi4A2BcuAHIZLgAWGy4AsBwuAEoeLgDkHy4AfiEuACIjLgC8JC4AYCYuAPonLgCUKS4ALisuAMgsLgBsLi4ABjAuAKAxLgA6My4A1DQuAHg2LgASOC4ArDkuAFA7LgDqPC4AhD4uAB5ALgDCQS4AXEMuAPZELgCQRi4AKkguAM5JLgBoSy4AAk0uAKZOLgBAUC4A2lEuAHRTLgAYVS4AslYuAExYLgDmWS4AilsuACRdLgC+Xi4AWGAuAPJhLgCWYy4AMGUuAMpmLgBuaC4ACGouAKJrLgA8bS4A4G4uAHpwLgAUci4ArnMuAEh1LgDsdi4AhnguACB6LgDEey4AXn0uAPh+LgCSgC4ANoIuANCDLgBqhS4ABIcuAJ6ILgBCii4A3IsuAHaNLgAajy4AtJAuAE6SLgDoky4AjJUuACaXLgDAmC4AWpouAP6bLgCYnS4AMp8uAMygLgBmoi4ACqQuAKSlLgA+py4A4qguAHyqLgAWrC4AsK0uAFSvLgDusC4AiLIuACK0LgDGtS4AYLcuAPq4LgCUui4AOLwuANK9LgBsvy4ABsEuAKrCLgBExC4A3sUuAHjHLgAcyS4AtsouAFDMLgDqzS4Ajs8uACjRLgDC0i4AXNQuAPbVLgCa1y4ANNkuAM7aLgBy3C4ADN4uAKbfLgBA4S4A5OIuAH7kLgAY5i4AsucuAFbpLgDw6i4AiuwuACTuLgDI7y4AYvEuAPzyLgCW9C4AOvYuANT3LgBu+S4ACPsuAKL8LgBG/i4A4P8uAIQBLwAeAy8AuAQvAFIGLwDsBy8AkAkvACoLLwDEDC8AXg4vAPgPLwCcES8ANhMvANoULwB0Fi8ADhgvAKgZLwBCGy8A3BwvAIAeLwAaIC8AtCEvAFgjLwDyJC8AjCYvACYoLwDKKS8AZCsvAP4sLwCYLi8AMjAvANYxLwBwMy8ACjUvAK42LwBIOC8A4jkvAHw7LwAgPS8Auj4vAFRALwDuQS8AiEMvACxFLwDGRi8AYEgvAARKLwCeSy8AOE0vANJOLwB2UC8AEFIvAKpTLwBEVS8A6FYvAIJYLwAcWi8AtlsvAFpdLwD0Xi8AjmAvAChiLwDMYy8AZmUvAABnLwCaaC8APmovANhrLwBybS8ADG8vALBwLwBKci8A5HMvAH51LwAYdy8AvHgvAFZ6LwD6ey8AlH0vAC5/LwDIgC8AYoIvAAaELwCghS8AOocvANSILwBuii8AEowvAKyNLwBQjy8A6pAvAISSLwAelC8AuJUvAFyXLwD2mC8AkJovACqcLwDEnS8AaJ8vAAKhLwCcoi8AQKQvANqlLwB0py8ADqkvALKqLwBMrC8A5q0vAICvLwAasS8AvrIvAFi0LwDytS8AlrcvADC5LwDKui8AZLwvAAi+LwCivy8APMEvANbCLwBwxC8AFMYvAK7HLwBIyS8A7MovAIbMLwAgzi8Aus8vAF7RLwD40i8AktQvACzWLwDG1y8AatkvAATbLwCo3C8AQt4vANzfLwB24S8AEOMvALTkLwBO5i8A6OcvAILpLwAc6y8AwOwvAFruLwD07y8AmPEvADLzLwDM9C8AZvYvAAD4LwCk+S8APvsvAOL8LwB8/i8AFgAwALABMABKAzAA7gQwAIgGMAAiCDAAvAkwAFYLMAD6DDAAlA4wAC4QMADSETAAbBMwAAYVMACgFjAARBgwAN4ZMAB4GzAAEh0wAKweMABQIDAA6iEwAI4jMAAoJTAAwiYwAFwoMAD2KTAAmiswADQtMADOLjAAaDAwAAIyMACmMzAAQDUwAOQ2MAB+ODAAGDowALI7MABMPTAA8D4wAIpAMAAkQjAAvkMwAFhFMAD8RjAAlkgwADpKMADUSzAAbk0wAAhPMACiUDAARlIwAOBTMAB6VTAAFFcwAK5YMABSWjAA7FswAJBdMAAqXzAAxGAwAF5iMAD4YzAAnGUwADZnMADQaDAAamowAARsMACobTAAQm8wAOZwMACAcjAAGnQwALR1MABOdzAA6HgwAIx6MAAmfDAAwH0wAGR/MAD+gDAAmIIwADKEMADWhTAAcIcwAAqJMACkijAASIwwAOKNMAB8jzAAFpEwALqSMABUlDAA7pUwAIiXMAAimTAAxpowAGCcMAD6nTAAlJ8wADihMADSojAAbKQwAAamMACqpzAARKkwAN6qMACCrDAAHK4wALavMABQsTAA6rIwAI60MAAotjAAwrcwAGa5MAAAuzAAmrwwADS+MADYvzAAcsEwAAzDMACmxDAASsYwAOTHMAB+yTAAGMswALLMMABWzjAA8M8wAJTRMAAu0zAAyNQwAGLWMAD81zAAoNkwADrbMADU3DAAbt4wAAjgMACs4TAARuMwAODkMACE5jAAHugwALjpMABS6zAA9uwwAJDuMAAq8DAAxPEwAGjzMAAC9TAAnPYwADb4MADQ+TAAdPswAA79MACo/jAATAAxAOYBMQCAAzEAGgUxAL4GMQBYCDEA8gkxAIwLMQAmDTEAyg4xAGQQMQD+ETEAohMxADwVMQDWFjEAcBgxAAoaMQCuGzEASB0xAOIeMQCGIDEAICIxALojMQBUJTEA+CYxAJIoMQAsKjEAxisxAGAtMQAELzEAnjAxADgyMQDcMzEAdjUxABA3MQCqODEATjoxAOg7MQCCPTEAHD8xAMBAMQBaQjEA9EMxAI5FMQAyRzEAzEgxAGZKMQAATDEApE0xAD5PMQDYUDEAclIxAAxUMQCwVTEASlcxAORYMQCIWjEAIlwxALxdMQBWXzEA+mAxAJRiMQAuZDEAyGUxAGJnMQAGaTEAoGoxADpsMQDebTEAeG8xABJxMQCscjEAUHQxAOp1MQCEdzEAHnkxAMJ6MQBcfDEA9n0xAJB/MQAqgTEAzoIxAGiEMQAChjEApocxAECJMQDaijEAdIwxABiOMQCyjzEATJExAOaSMQCAlDEAJJYxAL6XMQBYmTEA/JoxAJacMQAwnjEAyp8xAG6hMQAIozEAoqQxADymMQDWpzEAeqkxABSrMQCurDEAUq4xAOyvMQCGsTEAILMxAMS0MQBetjEA+LcxAJK5MQAsuzEA0LwxAGq+MQAOwDEAqMExAELDMQDcxDEAdsYxABrIMQC0yTEATssxAOjMMQCCzjEAJtAxAMDRMQBa0zEA/tQxAJjWMQAy2DEAzNkxAHDbMQAK3TEApN4xAD7gMQDY4TEAfOMxABblMQCw5jEAVOgxAO7pMQCI6zEAIu0xAMbuMQBg8DEA+vExAJTzMQAu9TEA0vYxAGz4MQAG+jEAqvsxAET9MQDe/jEAeAAyABwCMgC2AzIAUAUyAOoGMgCOCDIAKAoyAMILMgBcDTIA9g4yAJoQMgA0EjIA2BMyAHIVMgAMFzIAphgyAEAaMgDkGzIAfh0yABgfMgCyIDIATCIyAPAjMgCKJTIAJCcyAMgoMgBiKjIA/CsyAJYtMgA6LzIA1DAyAG4yMgAINDIArDUyAEY3MgDgODIAejoyABQ8MgC4PTIAUj8yAOxAMgCQQjIAKkQyAMRFMgBeRzIAAkkyAJxKMgA2TDIA0E0yAGpPMgAOUTIAqFIyAEJUMgDmVTIAgFcyABpZMgC0WjIAWFwyAPJdMgCMXzIAJmEyAMBiMgBkZDIACGYyAKJnMgBGaTIA4GoyAI5sMgAobjIAwm8yAFxxMgD2cjIAmnQyADR2MgDOdzIAcnkyAAx7MgCmfDIAQH4yANp/MgB+gTIAGIMyALyEMgBWhjIA8IcyAIqJMgAkizIAvowyAGKOMgD8jzIAlpEyADqTMgDUlDIAbpYyAAiYMgCsmTIARpsyAOCcMgB6njIAHqAyALihMgBSozIA7KQyAIamMgAqqDIAxKkyAGirMgACrTIAnK4yADawMgDQsTIAdLMyAA61MgCotjIAQrgyANy5MgCAuzIAGr0yALS+MgBYwDIA8sEyAIzDMgAmxTIAysYyAGTIMgD+yTIAmMsyADzNMgDWzjIAcNAyAArSMgCk0zIASNUyAOLWMgCG2DIAINoyALrbMgBU3TIA7t4yAJLgMgAs4jIAxuMyAGDlMgD65jIAnugyADjqMgDS6zIAdu0yABDvMgCq8DIARPIyAN7zMgCC9TIAHPcyAMD4MgBa+jIA9PsyAI79MgAo/zIAzAAzAGYCMwAABDMAmgUzADQHMwDYCDMAcgozAAwMMwCwDTMASg8zAOQQMwB+EjMAIhQzALwVMwBWFzMA8BgzAJQaMwAuHDMAyB0zAGIfMwD8IDMAoCIzADokMwDeJTMAeCczABIpMwCsKjMARiwzAOotMwCELzMAHjEzALgyMwBSNDMA9jUzAJA3MwAqOTMAzjozAGg8MwACPjMAnD8zAEBBMwDaQjMAdEQzAA5GMwCoRzMATEkzAOZKMwCATDMAJE4zAL5PMwBYUTMA8lIzAJZUMwAwVjMAylczAGRZMwAIWzMAolwzADxeMwDWXzMAemEzABRjMwCuZDMASGYzAOJnMwCGaTMAIGszALpsMwBebjMA+G8zAJJxMwAsczMA0HQzAGp2MwAEeDMAnnkzADh7MwDcfDMAdn4zABCAMwCqgTMAToMzAOiEMwCChjMAJogzAMCJMwBaizMA9IwzAJiOMwAykDMAzJEzAGaTMwAAlTMApJYzAD6YMwDYmTMAfJszABadMwCwnjMASqAzAO6hMwCIozMAIqUzALymMwBWqDMA+qkzAJSrMwAurTMA0q4zAGywMwAGsjMAoLMzAES1MwDetjMAeLgzABK6MwCsuzMAUL0zAOq+MwCEwDMAHsIzAMLDMwBcxTMA9sYzAJrIMwA0yjMAzsszAGjNMwAMzzMAptAzAEDSMwDa0zMAdNUzABjXMwCy2DMATNozAPDbMwCK3TMAJN8zAL7gMwBY4jMA/OMzAJblMwAw5zMAyugzAG7qMwAI7DMAou0zAEbvMwDg8DMAevIzABT0MwC49TMAUvczAOz4MwCG+jMAIPwzAMT9MwBe/zMA+AA0AJwCNAA2BDQA0AU0AGoHNAAOCTQAqAo0AEIMNADcDTQAdg80ABoRNAC0EjQAThQ0APIVNACMFzQAJhk0AMAaNABkHDQA/h00AJgfNAAyITQAzCI0AHAkNAAKJjQApCc0AD4pNADiKjQAfCw0ABYuNACwLzQAVDE0AO4yNACINDQAIjY0AMY3NABgOTQABDs0AJQ8NAA4PjQA0j80AGxBNAAGQzQAqkQ0AERGNADeRzQAeEk0ABxLNAC2TDQAUE40APRPNACOUTQAKFM0AMJUNABcVjQAAFg0AJpZNAA+WzQA2Fw0AHJeNAAMYDQApmE0AEpjNADkZDQAfmY0ABhoNACyaTQAVms0APBsNACKbjQALnA0AMhxNABiczQA/HQ0AKB2NAA6eDQA1Hk0AG57NAAIfTQArH40AEaANADggTQAhIM0AB6FNAC4hjQAUog0APaJNACQizQAKo00AMSONABekDQAApI0AJyTNAA2lTQA2pY0AHSYNAAOmjQAqJs0AEKdNADmnjQAgKA0ABqiNAC+ozQAWKU0APKmNACMqDQAMKo0AMqrNABkrTQA/q40AJiwNAA8sjQA1rM0AHC1NAAUtzQArrg0AEi6NADiuzQAhr00ACC/NAC6wDQAVMI0APjDNACSxTQALMc0AMbINABgyjQABMw0AJ7NNAA4zzQA3NA0AHbSNAAQ1DQAqtU0AE7XNADo2DQAgto0ABzcNAC23TQAWt80APTgNACO4jQAMuQ0AMzlNABm5zQAAOk0AKTqNAA+7DQA2O00AHLvNAAM8TQAsPI0AEr0NADk9TQAiPc0ACL5NAC8+jQAVvw0APr9NACU/zQALgE1AMgCNQBiBDUABgY1AKAHNQBECTUA3go1AHgMNQASDjUArA81AFARNQDqEjUAhBQ1AB4WNQC4FzUAXBk1APYaNQCQHDUANB41AM4fNQBoITUAAiM1AJwkNQBAJjUA2ic1AHQpNQAOKzUAsiw1AEwuNQDmLzUAijE1ACQzNQC+NDUAWDY1APw3NQCWOTUAMDs1AMo8NQBkPjUACEA1AKJBNQA8QzUA4EQ1AHpGNQAUSDUArkk1AFJLNQDsTDUAhk41ACBQNQC6UTUAXlM1APhUNQCSVjUANlg1ANBZNQBqWzUABF01AKheNQBCYDUA3GE1AHZjNQAQZTUAtGY1AE5oNQDoaTUAjGs1ACZtNQDAbjUAWnA1AP5xNQCYczUAMnU1AMx2NQBmeDUACno1AKR7NQA+fTUA2H41AHyANQAWgjUAsIM1AFSFNQDuhjUAiIg1ACKKNQDGizUAYI01APqONQCUkDUALpI1ANKTNQBslTUABpc1AKqYNQBEmjUA3ps1AHidNQAcnzUAtqA1AFCiNQDqozUAhKU1ACinNQDCqDUAXKo1AACsNQCarTUANK81AM6wNQBysjUADLQ1AKa1NQBAtzUA2rg1AH66NQAYvDUAsr01AFa/NQDwwDUAisI1ACTENQDIxTUAYsc1APzINQCWyjUAMMw1ANTNNQBuzzUACNE1AKLSNQBG1DUA4NU1AHrXNQAe2TUAuNo1AFLcNQDs3TUAkN81ACrhNQDE4jUAXuQ1APjlNQCc5zUANuk1ANDqNQB07DUADu41AKjvNQBC8TUA5vI1AID0NQAa9jUAtPc1AFj5NQDy+jUAjPw1ACb+NQDK/zUAZAE2AP4CNgCYBDYAPAY2ANYHNgBwCTYACgs2AKQMNgBIDjYA4g82AHwRNgAgEzYAuhQ2AFQWNgDuFzYAkhk2ACwbNgDGHDYAYB42APofNgCeITYAOCM2ANIkNgB2JjYAECg2AKopNgBEKzYA6Cw2AIIuNgAcMDYAtjE2AFAzNgD0NDYAjjY2ACg4NgDMOTYAZjs2AAA9NgCaPjYAPkA2ANhBNgByQzYADEU2AKZGNgBKSDYA5Ek2AH5LNgAiTTYAvE42AFZQNgDwUTYAlFM2AC5VNgDIVjYAYlg2APxZNgCgWzYAOl02ANReNgBuYDYAEmI2AKxjNgBGZTYA6mY2AIRoNgAeajYAuGs2AFxtNgD2bjYAkHA2ACpyNgDEczYAaHU2AAJ3NgCceDYAQHo2ANp7NgB0fTYADn82ALKANgBMgjYA5oM2AICFNgAahzYAvog2AFiKNgDyizYAlo02ADCPNgDKkDYAZJI2AP6TNgCilTYAPJc2ANaYNgB6mjYAFJw2AK6dNgBInzYA7KA2AIaiNgAgpDYAuqU2AFSnNgD4qDYAkqo2ACysNgDQrTYAaq82AASxNgCesjYAQrQ2ANy1NgB2tzYAELk2AKq6NgBOvDYA6L02AIK/NgAmwTYAwMI2AFrENgD0xTYAmMc2ADLJNgDMyjYAZsw2AADONgCkzzYAPtE2ANjSNgBy1DYAFtY2ALDXNgBK2TYA7to2AIjcNgAi3jYAvN82AFbhNgD64jYAlOQ2AC7mNgDI5zYAbOk2AAbrNgCg7DYARO42AN7vNgB48TYAEvM2ALb0NgBQ9jYA6vc2AIT5NgAe+zYAwvw2AFz+NgD2/zYAmgE3ADQDNwDOBDcAaAY3AAwINwCmCTcAQAs3ANoMNwB0DjcAGBA3ALIRNwBMEzcA8BQ3AIoWNwAkGDcAvhk3AGIbNwD8HDcAlh43ADAgNwDKITcAbiM3AAglNwCiJjcARig3AOApNwB6KzcAFC03ALguNwBSMDcA7DE3AIYzNwAgNTcAxDY3AF44NwD4OTcAnDs3ADY9NwDQPjcAakA3AA5CNwCoQzcAQkU3ANxGNwB2SDcAGko3ALRLNwBOTTcA8k43AIxQNwAmUjcAwFM3AFpVNwD+VjcAmFg3ADJaNwDWWzcAcF03AApfNwCkYDcASGI3AOJjNwB8ZTcAFmc3ALBoNwBUajcA7ms3AIhtNwAsbzcAxnA3AGByNwD6czcAnnU3ADh3NwDSeDcAbHo3AAZ8NwCqfTcARH83AN6ANwCCgjcAHIQ3ALaFNwBQhzcA9Ig3AI6KNwAojDcAwo03AFyPNwAAkTcAmpI3ADSUNwDYlTcAcpc3AAyZNwCmmjcAQJw3AOSdNwB+nzcAGKE3ALKiNwBWpDcA8KU3AIqnNwAuqTcAyKo3AGKsNwD8rTcAoK83ADqxNwDUsjcAbrQ3AAi2NwCstzcARrk3AOC6NwCEvDcAHr43ALi/NwBSwTcA7MI3AJDENwAqxjcAxMc3AF7JNwACyzcAnMw3ADbONwDazzcAdNE3AA7TNwCo1DcATNY3AObXNwCA2TcAGts3ALTcNwBi3jcABuA3AKrhNwBE4zcA3uQ3AILmNwAc6DcAtuk3AFDrNwDq7DcAju43ACjwNwDM8TcAcPM3AAr1NwCk9jcASPg3AOL5NwB8+zcAFv03ALr+NwBUADgA7gE4AIgDOAAiBTgAxgY4AGAIOAD6CTgAngs4ADgNOADSDjgAbBA4ABASOACqEzgARBU4AN4WOAB4GDgAHBo4ALYbOABQHTgA9B44AI4gOAAoIjgAwiM4AGYlOAAAJzgAmig4ADQqOADOKzgAci04AAwvOACmMDgASjI4AOQzOAB+NTgAGDc4ALw4OABWOjgA8Ds4AIo9OAAkPzgAyEA4AGJCOAD8QzgAoEU4ADpHOADUSDgAbko4ABJMOACsTTgARk84AOBQOAB6UjgAHlQ4ALhVOABSVzgA9lg4AJBaOAAqXDgAxF04AGhfOAACYTgAnGI4ADZkOADaZTgAdGc4AA5pOACoajgAQmw4AOZtOACAbzgAGnE4AL5yOABYdDgA8nU4AIx3OAAweTgAyno4AGR8OAD+fTgAmH84ADyBOADWgjgAcIQ4ABSGOACuhzgASIk4AOKKOACGjDgAII44ALqPOABUkTgA7pI4AJKUOAAsljgAxpc4AGqZOAAEmzgAnpw4ADieOADcnzgAdqE4ABCjOACqpDgARKY4AOinOACCqTgAHKs4ALasOABarjgA9K84AI6xOAAyszgAzLQ4AGa2OAAAuDgApLk4AD67OADYvDgAcr44AAzAOACwwTgASsM4AOTEOACIxjgAIsg4ALzJOABWyzgA+sw4AJTOOAAu0DgAyNE4AGLTOAAG1TgAoNY4ADrYOADU2TgAeNs4ABLdOACs3jgAUOA4AOrhOACE4zgAHuU4AMLmOABc6DgA9uk4AJDrOAAq7TgAzu44AGjwOAAC8jgApvM4AED1OADa9jgAdPg4ABj6OACy+zgATP04AOb+OACAADkAJAI5AL4DOQBYBTkA8gY5AJYIOQAwCjkAygs5AG4NOQAIDzkAohA5ADwSOQDgEzkAehU5ABQXOQCuGDkAUho5AOwbOQCGHTkAIB85AMQgOQBeIjkA+CM5AJIlOQAsJzkA0Cg5AGoqOQAELDkAqC05AEIvOQDcMDkAdjI5ABo0OQC0NTkATjc5AOg4OQCCOjkAJjw5AMA9OQBaPzkA/kA5AJhCOQAyRDkAzEU5AHBHOQAKSTkApEo5AD5MOQDYTTkAfE85ABZROQCwUjkASlQ5AO5VOQCIVzkAIlk5AMZaOQBgXDkA+l05AJRfOQA4YTkA0mI5AGxkOQAGZjkAoGc5AERpOQDeajkAeGw5ABxuOQC2bzkAUHE5AOpyOQCEdDkAKHY5AMJ3OQBceTkA9no5AJp8OQA0fjkAzn85AHKBOQAMgzkApoQ5AECGOQDkhzkAfok5ABiLOQCyjDkATI45APCPOQCKkTkAJJM5AMiUOQBiljkA/Jc5AJaZOQA6mzkA1Jw5AG6eOQAIoDkArKE5AEajOQDgpDkAeqY5ABSoOQC4qTkAUqs5AOysOQCQrjkAKrA5AMSxOQBeszkA+LQ5AJy2OQA2uDkA0Lk5AGq7OQAOvTkAqL45AELAOQDmwTkAgMM5ABrFOQC0xjkATsg5APLJOQCMyzkAJs05AMrOOQBk0DkA/tE5AJjTOQA81TkA1tY5AHDYOQAK2jkApNs5AEjdOQDi3jkAfOA5ACDiOQC64zkAVOU5AO7mOQCS6DkALOo5AMbrOQBg7TkA+u45AJ7wOQA48jkA0vM5AHb1OQAQ9zkAqvg5AET6OQDo+zkAgv05ABz/OQC2ADoAUAI6APQDOgCOBToAKAc6AMwIOgBmCjoAAAw6AJoNOgA+DzoA2BA6AHISOgAMFDoAphU6AEoXOgDkGDoAfho6ACIcOgC8HToAVh86APAgOgCUIjoALiQ6AMglOgBiJzoA/Cg6AKAqOgA6LDoA1C06AHgvOgASMToArDI6AEY0OgDgNToAhDc6AB45OgC4OjoAXDw6APY9OgCQPzoAKkE6AM5COgBoRDoAAkY6AJxHOgA2SToA2ko6AHRMOgAOTjoAsk86AExROgDmUjoAgFQ6ACRWOgC+VzoAWFk6APJaOgCWXDoAMF46AMpfOgBkYToACGM6AKJkOgA8ZjoA1mc6AHBpOgAUazoArmw6AEhuOgDsbzoAhnE6ACBzOgC6dDoAXnY6APh3OgCSeToALHs6ANB8OgBqfjoABIA6AJ6BOgA4gzoA3IQ6AHaGOgAQiDoAtIk6AE6LOgDojDoAgo46ACaQOgDAkToAWpM6APSUOgCOljoAMpg6AMyZOgBmmzoACp06AKSeOgA+oDoA2KE6AHyjOgAWpToAsKY6AEqoOgDkqToAiKs6ACKtOgC8rjoAYLA6APqxOgCUszoALrU6ANK2OgBsuDoABro6AKC7OgA6vToA3r46AHjAOgASwjoAtsM6AFDFOgDqxjoAhMg6ACjKOgDCyzoAXM06APbOOgCQ0DoANNI6AM7TOgBo1ToADNc6AKbYOgBA2joA2ts6AH7dOgAY3zoAsuA6AEziOgDm4zoAiuU6ACTnOgC+6DoAYuo6APzrOgCW7ToAMO86ANTwOgBu8joACPQ6AKL1OgA89zoA4Pg6AHr6OgAU/DoAuP06AFL/OgDsADsAhgI7ACAEOwDEBTsAXgc7APgIOwCSCjsANgw7ANANOwBqDzsADhE7AKgSOwBCFDsA3BU7AHYXOwAaGTsAtBo7AE4cOwDoHTsAjB87ACYhOwDAIjsAZCQ7AP4lOwCYJzsAMik7AMwqOwBwLDsACi47AKQvOwA+MTsA4jI7AHw0OwAWNjsAujc7AFQ5OwDuOjsAiDw7ACI+OwDGPzsAYEE7APpCOwCURDsAOEY7ANJHOwBsSTsAEEs7AKpMOwBETjsA3k87AHhROwAcUzsAtlQ7AFBWOwDqVzsAjlk7AChbOwDCXDsAZl47AABgOwCaYTsANGM7ANhkOwByZjsADGg7AKZpOwBAazsA5Gw7AH5uOwAYcDsAvHE7AFZzOwDwdDsAinY7ACR4OwDIeTsAYns7APx8OwCWfjsAOoA7ANSBOwBugzsACIU7AKyGOwBGiDsA4Ik7AHqLOwAejTsAuI47AFKQOwD2kTsAkJM7ACqVOwDEljsAXpg7AAKaOwCcmzsANp07ANqeOwB0oDsADqI7AKijOwBCpTsA5qY7AICoOwAaqjsAtKs7AFitOwDyrjsAjLA7ADCyOwDKszsAZLU7AP62OwCYuDsAPLo7ANa7OwBwvTsAFL87AK7AOwBIwjsA4sM7AHzFOwAgxzsAusg7AFTKOwDuyzsAks07ACzPOwDG0DsAYNI7AATUOwCe1TsAONc7ANzYOwB22jsAENw7AKrdOwBO3zsA6OA7AILiOwAc5DsAtuU7AFrnOwD06DsAjuo7ADLsOwDM7TsAZu87AADxOwCk8jsAPvQ7ANj1OwBy9zsADPk7ALD6OwBK/DsA5P07AIj/OwAiATwAvAI8AFYEPADwBTwAlAc8AC4JPADICjwAbAw8AAYOPACgDzwAOhE8AN4SPAB4FDwAEhY8AKwXPABGGTwA6ho8AIQcPAAeHjwAwh88AFwhPAD2IjwAkCQ8ADQmPADOJzwAaCk8AAIrPACcLDwAQC48ANovPAB0MTwADjM8ALI0PABMNjwA5jc8AIo5PAAkOzwAvjw8AFg+PADyPzwAlkE8ADBDPADKRDwAZEY8AAhIPACiSTwAPEs8AOBMPAB6TjwAFFA8AK5RPABSUzwA7FQ8AIZWPAAgWDwAulk8AF5bPAD4XDwAkl48ADZgPADQYTwAamM8AARlPACoZjwAQmg8ANxpPAB2azwAEG08ALRuPABOcDwA6HE8AIJzPAAmdTwAwHY8AFp4PAD+eTwAmHs8ADJ9PADMfjwAZoA8AAqCPACkgzwAPoU8AOKGPAB8iDwAFoo8ALCLPABUjTwA7o48AIiQPAAikjwAvJM8AGCVPAD6ljwAlJg8AC6aPADSmzwAbJ08AAafPACqoDwARKI8AN6jPAB4pTwAEqc8ALaoPABQqjwA6qs8AIStPAAorzwAwrA8AFyyPAAAtDwAmrU8ADS3PADOuDwAaLo8AAy8PACmvTwAQL88ANrAPAB+wjwAGMQ8ALLFPABWxzwA8Mg8AIrKPAAkzDwAyM08AGLPPAD80DwAltI8ADDUPADU1TwAbtc8AAjZPACi2jwARtw8AODdPAB63zwAHuE8ALjiPABS5DwA7OU8AIbnPAAq6TwAxOo8AF7sPAD47TwAnO88ADbxPADQ8jwAdPQ8AA72PACo9zwAQvk8ANz6PACA/DwAGv48ALT/PABOAT0A8gI9AIwEPQAmBj0Aygc9AGQJPQD+Cj0AmAw9ADwOPQDWDz0AcBE9AAoTPQCuFD0ASBY9AOIXPQB8GT0AIBs9ALocPQBUHj0A7h89AIghPQAsIz0AxiQ9AGAmPQD6Jz0Anik9ADgrPQDSLD0AbC49ABAwPQCqMT0ARDM9AN40PQCCNj0AHDg9ALY5PQBaOz0A9Dw9AI4+PQAoQD0AzEE9AGZDPQAART0AmkY9ADRIPQDYST0Acks9AAxNPQCwTj0ASlA9AORRPQB+Uz0AIlU9ALxWPQBWWD0A8Fk9AIpbPQAuXT0AyF49AGJgPQAGYj0AoGM9ADplPQDUZj0Abmg9ABJqPQCsaz0ARm09AOpuPQCEcD0AHnI9ALhzPQBSdT0A9nY9AJB4PQAqej0AxHs9AGh9PQACfz0AnIA9AECCPQDagz0AdIU9AA6HPQCoiD0ATIo9AOaLPQCAjT0AGo89AL6QPQBYkj0A8pM9AJaVPQAwlz0Aypg9AGSaPQAInD0Aop09ADyfPQDWoD0AcKI9ABSkPQCupT0ASKc9AOyoPQCGqj0AIKw9ALqtPQBerz0A+LA9AJKyPQAstD0AxrU9AGq3PQAEuT0Anro9ADi8PQDcvT0Adr89ABDBPQC0wj0ATsQ9AOjFPQCCxz0AHMk9AMDKPQBazD0A9M09AI7PPQAy0T0AzNI9AGbUPQAA1j0ApNc9AD7ZPQDY2j0Actw9ABbePQCw3z0ASuE9AO7iPQCI5D0AIuY9ALznPQBW6T0A+uo9AJTsPQAu7j0AyO89AGzxPQAG8z0AoPQ9AET2PQDe9z0AePk9ABL7PQCs/D0AUP49AOr/PQCEAT4AHgM+AMIEPgBcBj4A9gc+AJoJPgA0Cz4Azgw+AGgOPgAMED4AphE+AEATPgDaFD4AdBY+ABgYPgCyGT4ATBs+AOYcPgCKHj4AJCA+AL4hPgBiIz4A/CQ+AJYmPgAwKD4Ayik+AG4rPgAILT4Aoi4+ADwwPgDgMT4AejM+ABQ1PgC4Nj4AUjg+AOw5PgCGOz4AKj0+AMQ+PgBeQD4A+EE+AJJDPgA2RT4A0EY+AGpIPgAESj4AqEs+AEJNPgDcTj4AgFA+ABpSPgC0Uz4ATlU+AOhWPgCMWD4AJlo+AMBbPgBaXT4A/l4+AJhgPgAyYj4A1mM+AHBlPgAKZz4ApGg+AD5qPgDiaz4AfG0+ABZvPgC6cD4AVHI+AO5zPgCIdT4AInc+AMZ4PgBgej4A+ns+AJR9PgA4fz4A0oA+AGyCPgAQhD4AqoU+AESHPgDeiD4AeIo+AByMPgC2jT4AUI8+AOqQPgCOkj4AKJQ+AMKVPgBclz4AAJk+AJqaPgA0nD4A2J0+AHKfPgAMoT4ApqI+AECkPgDkpT4Afqc+ABipPgCyqj4AVqw+APCtPgCKrz4ALrE+AMiyPgBitD4A/LU+AJa3PgA6uT4A1Lo+AG68PgAIvj4ArL8+AEbBPgDgwj4AhMQ+AB7GPgC4xz4AUsk+APbKPgCQzD4AKs4+AMTPPgBe0T4AAtM+AJzUPgA21j4A0Nc+AHTZPgAO2z4AqNw+AEzePgDm3z4AgOE+ABrjPgC05D4AWOY+APLnPgCM6T4AJus+AMrsPgBk7j4A/u8+AKLxPgA88z4A1vQ+AHD2PgAK+D4Arvk+AEj7PgDi/D4Ahv4+ACAAPwC6AT8AVAM/APgEPwCSBj8ALAg/AMYJPwBgCz8ABA0/AJ4OPwA4ED8A0hE/AHYTPwAQFT8AqhY/AEQYPwDoGT8Aghs/ABwdPwDAHj8AWiA/APQhPwCOIz8AMiU/AMwmPwBmKD8AACo/AKQrPwA+LT8A2C4/AHIwPwAWMj8AsDM/AEo1PwDkNj8Afjg/ACI6PwC8Oz8AVj0/APo+PwCUQD8ALkI/AMhDPwBiRT8ABkc/AKBIPwA6Sj8A1Es/AHhNPwASTz8ArFA/AFBSPwDqUz8AhFU/AB5XPwC4WD8AXFo/APZbPwCQXT8AKl8/AM5gPwBoYj8AAmQ/AKZlPwBAZz8A2mg/AHRqPwAObD8Asm0/AExvPwDmcD8AgHI/ACR0PwC+dT8AWHc/APx4PwCWej8AMHw/AMp9PwBkfz8ACIE/AKKCPwA8hD8A1oU/AHqHPwAUiT8Aroo/AFKMPwDsjT8Aho8/ACCRPwC6kj8AXpQ/APiVPwCSlz8ALJk/ANCaPwBqnD8ABJ4/AKifPwBCoT8A3KI/AHakPwAQpj8AtKc/AE6pPwDoqj8AjKw/ACauPwDArz8AWrE/APSyPwCYtD8AMrY/AMy3PwBmuT8ACrs/AKS8PwA+vj8A2L8/AHzBPwAWwz8AsMQ/AFTGPwDuxz8AiMk/ACLLPwC8zD8AYM4/APrPPwCU0T8ALtM/ANLUPwBs1j8ABtg/AKrZPwBE2z8A3tw/AHjePwAS4D8AtuE/AFDjPwDq5D8AhOY/ACjoPwDC6T8AXOs/APbsPwCa7j8ANPA/AM7xPwBy8z8ADPU/AKb2PwBA+D8A2vk/AH77PwAY/T8Asv4/AEwAQADwAUAAigNAACQFQADIBkAAYghAAPwJQACWC0AAMA1AANQOQABuEEAACBJAAKITQABGFUAA4BZAAHoYQAAeGkAAuBtAAFIdQADsHkAAhiBAACoiQADEI0AAXiVAAPgmQACcKEAANipAANArQAB0LUAADi9AAKgwQABCMkAA3DNAAIA1QAAaN0AAtDhAAE46QADyO0AAjD1AACY/QADKQEAAZEJAAP5DQACYRUAAPEdAANZIQABwSkAACkxAAKRNQABIT0AA4lBAAHxSQAAWVEAAulVAAFRXQADuWEAAklpAACxcQADGXUAAYF9AAPpgQACeYkAAOGRAANJlQABsZ0AAEGlAAKpqQABEbEAA6G1AAIJvQAAccUAAtnJAAFB0QAD0dUAAjndAACh5QADCekAAZnxAAAB+QACaf0AAPoFAANiCQAByhEAADIZAALCHQABKiUAA5IpAAH6MQAAYjkAAvI9AAFaRQADwkkAAipRAAC6WQADIl0AAYplAAAabQACgnEAAOp5AANSfQABuoUAAEqNAAKykQABGpkAA4KdAAISpQAAeq0AAuKxAAFyuQAD2r0AAkLFAACqzQADEtEAAaLZAAAK4QACcuUAANrtAANq8QAB0vkAADsBAAKjBQABMw0AA5sRAAIDGQAAkyEAAvslAAFjLQADyzEAAjM5AADDQQADK0UAAZNNAAP7UQACi1kAAPNhAANbZQAB620AAFN1AAK7eQABI4EAA4uFAAIbjQAAg5UAAuuZAAFToQAD46UAAkutAACztQADG7kAAavBAAATyQACe80AAQvVAAOb2QACA+EAAGvpAAL77QABY/UAA8v5AAJYAQQAwAkEAygNBAGQFQQAIB0EArAhBAEYKQQDqC0EAhA1BAB4PQQC4EEEAUhJBAPYTQQCQFUEAKhdBAMQYQQBoGkEAAhxBAJwdQQA2H0EA2iBBAHQiQQAOJEEAqCVBAEwnQQDmKEEAgCpBABosQQC0LUEAWC9BAPIwQQCWMkEAMDRBAMo1QQBkN0EA/jhBAKI6QQA8PEEA1j1BAHA/QQAUQUEArkJBAEhEQQDiRUEAhkdBACBJQQC6SkEAVExBAPhNQQCST0EALFFBAMZSQQBqVEEABFZBAJ5XQQA4WUEA3FpBAHZcQQAQXkEAtF9BAE5hQQDoYkEAgmRBABxmQQDAZ0EAWmlBAPRqQQCObEEAKG5BAMxvQQBmcUEACnNBAKR0QQA+dkEA2HdBAHJ5QQAWe0EAsHxBAEp+QQDuf0EAiIFBACKDQQC8hEEAVoZBAPqHQQCUiUEALotBAMiMQQBsjkEABpBBAKCRQQA6k0EA3pRBAHiWQQASmEEAtplBAFCbQQDqnEEAhJ5BAB6gQQDCoUEAXKNBAPakQQCQpkEANKhBAM6pQQBoq0EADK1BAKauQQBAsEEA2rFBAHSzQQAYtUEAsrZBAEy4QQDmuUEAirtBACS9QQC+vkEAWMBBAPzBQQCWw0EAMMVBAMrGQQBuyEEACMpBAKLLQQA8zUEA4M5BAHrQQQAU0kEArtNBAFLVQQDs1kEAhthBACDaQQDE20EAXt1BAPjeQQCc4EEANuJBANDjQQBq5UEABOdBAKjoQQBC6kEA3OtBAHbtQQAa70EAtPBBAE7yQQDy80EAjPVBACb3QQDA+EEAWvpBAP77QQCY/UEAMv9BAMwAQgBwAkIACgRCAKQFQgBIB0IA4ghCAHwKQgAWDEIAsA1CAFQPQgDuEEIAiBJCACIUQgDGFUIAYBdCAPoYQgCeGkIAOBxCANIdQgBsH0IABiFCAKoiQgBEJEIA3iVCAHgnQgAcKUIAtipCAFAsQgD0LUIAji9CACgxQgDCMkIAXDRCAAA2QgCaN0IANDlCAM46QgBoPEIADD5CAKY/QgBKQUIA5EJCAH5EQgAYRkIAvEdCAFZJQgDwSkIAikxCACROQgDIT0IAYlFCAPxSQgCWVEIAOlZCANRXQgBuWUIAEltCAKxcQgBGXkIA4F9CAHphQgAeY0IAuGRCAFJmQgDsZ0IAkGlCACprQgDEbEIAaG5CAAJwQgCccUIANnNCANB0QgB0dkIADnhCAKh5QgBCe0IA3HxCAIB+QgAagEIAvoFCAFiDQgDyhEIAjIZCACaIQgDKiUIAZItCAP6MQgCYjkIAPJBCANaRQgBwk0IACpVCAK6WQgBImEIA4plCAIabQgAgnUIAup5CAFSgQgDuoUIAkqNCACylQgDGpkIAYKhCAPqpQgCeq0IAOK1CANyuQgB2sEIAELJCAKqzQgBEtUIA6LZCAIK4QgAcukIAwLtCAFq9QgD0vkIAjsBCADLCQgDMw0IAZsVCAADHQgCkyEIAPspCANjLQgByzUIAFs9CALDQQgBK0kIA5NNCAH7VQgAi10IAvNhCAFbaQgDw20IAlN1CAC7fQgDI4EIAbOJCAAbkQgCg5UIAOudCANToQgB46kIAEuxCAKztQgBG70IA6vBCAITyQgAe9EIAwvVCAFz3QgD2+EIAkPpCACr8QgDO/UIAaP9CAAIBQwCmAkMAQARDANoFQwB0B0MADglDALIKQwBMDEMA5g1DAIAPQwAkEUMAvhJDAFgUQwD8FUMAlhdDADAZQwDKGkMAZBxDAAgeQwCiH0MAPCFDANYiQwB6JEMAFCZDAK4nQwBSKUMA7CpDAIYsQwAgLkMAui9DAF4xQwD4MkMAkjRDACw2QwDQN0MAajlDAAQ7QwCoPEMAQj5DANw/QwB2QUMAEENDALREQwBORkMA6EdDAIxJQwAmS0MAwExDAFpOQwD0T0MAmFFDADJTQwDMVEMAZlZDAApYQwCkWUMAPltDAOJcQwB8XkMAFmBDALBhQwBKY0MA7mRDAIhmQwAiaEMAvGlDAFZrQwD6bEMAlG5DADhwQwDScUMAbHNDAAZ1QwCgdkMARHhDAN55QwB4e0MAEn1DALZ+QwBQgEMA6oFDAISDQwAohUMAwoZDAFyIQwAAikMAmotDADSNQwDOjkMAaJBDAAySQwCmk0MAQJVDANqWQwB+mEMAGJpDALKbQwBMnUMA8J5DAIqgQwAkokMAyKNDAGKlQwD8pkMAlqhDADCqQwDUq0MAbq1DAAivQwCisEMARrJDAOCzQwB6tUMAFLdDALi4QwBSukMA7LtDAJC9QwAqv0MAxMBDAF7CQwD4w0MAnMVDADbHQwDQyEMAaspDAA7MQwCozUMAQs9DANzQQwCA0kMAGtRDALTVQwBY10MA8thDAIzaQwAm3EMAwN1DAGTfQwD+4EMAmOJDADLkQwDM5UMAcOdDAArpQwCu6kMASOxDAOLtQwB870MAFvFDALryQwBU9EMA7vVDAIj3QwAs+UMAxvpDAGD8QwD6/UMAnv9DADgBRADSAkQAdgREABAGRACqB0QARAlEAN4KRACCDEQAHA5EALYPRABQEUQA9BJEAI4URAAoFkQAwhdEAGYZRAAAG0QAmhxEAD4eRADYH0QAciFEAAwjRACmJEQASiZEAOQnRAB+KUQAGCtEALIsRABWLkQA8C9EAIoxRAAuM0QAyDREAGI2RAAGOEQAoDlEADo7RADUPEQAbj5EABJARACsQUQARkNEAOpERACERkQAHkhEALhJRABSS0QA9kxEAJBORAAqUEQAxFFEAF5TRAACVUQAnFZEADZYRADaWUQAdFtEAA5dRACoXkQATGBEAOZhRACAY0QAGmVEAL5mRABYaEQA8mlEAIxrRAAwbUQAym5EAGRwRAAIckQAonNEADx1RADWdkQAcHhEABR6RACue0QASH1EAOJ+RAB8gEQAIIJEALqDRABUhUQA+IZEAJKIRAAsikQA0ItEAGqNRAAEj0QAnpBEADiSRADck0QAdpVEABCXRACqmEQATppEAOibRACCnUQAJp9EAMCgRABaokQA9KNEAJilRAAyp0QAzKhEAGaqRAAArEQAmq1EAD6vRADYsEQAfLJEABa0RACwtUQASrdEAOS4RACIukQAIrxEALy9RABWv0QA+sBEAJTCRAAuxEQAyMVEAGzHRAAGyUQAoMpEADrMRADezUQAeM9EABLRRACs0kQAUNREAOrVRACE10QAHtlEAMLaRABc3EQA9t1EAJrfRAA04UQAzuJEAGjkRAAC5kQApudEAEDpRADa6kQAdOxEABjuRACy70QATPFEAPDyRACK9EQAJPZEAL73RABY+UQA/PpEAJb8RAAw/kQAyv9EAGQBRQAIA0UAogRFAEYGRQDgB0UAeglFABQLRQCuDEUAUg5FAOwPRQCGEUUAIBNFAMQURQBeFkUA+BdFAJIZRQA2G0UA0BxFAGoeRQAEIEUAqCFFAEIjRQDcJEUAdiZFABooRQC0KUUATitFAPIsRQCMLkUAJjBFAMAxRQBaM0UA/jRFAJg2RQAyOEUAzDlFAHA7RQAKPUUApD5FAEhARQDiQUUAfENFABZFRQCwRkUAVEhFAO5JRQCIS0UAIk1FALxORQBgUEUA+lFFAJ5TRQA4VUUA0lZFAGxYRQAGWkUAqltFAERdRQDeXkUAeGBFABJiRQC2Y0UAUGVFAOpmRQCOaEUAKGpFAMJrRQBcbUUAAG9FAJpwRQA0ckUAznNFAHJ1RQAMd0UApnhFAEB6RQDke0UAfn1FABh/RQC8gEUAVoJFAPCDRQCKhUUAJIdFAMiIRQBiikUA/ItFAKCNRQA6j0UA1JBFAG6SRQAIlEUArJVFAEaXRQDgmEUAeppFABScRQC4nUUAUp9FAOygRQCQokUAKqRFAMSlRQBep0UAAqlFAJyqRQA2rEUA0K1FAHSvRQAOsUUAqLJFAEK0RQDmtUUAgLdFABq5RQC0ukUAWLxFAPK9RQCMv0UAMMFFAMrCRQBkxEUA/sVFAJjHRQA8yUUA1spFAHDMRQAKzkUArs9FAEjRRQDi0kUAfNRFACDWRQC610UAVNlFAPjaRQCS3EUALN5FAMbfRQBg4UUABONFAJ7kRQA45kUA0udFAGzpRQAQ60UAquxFAE7uRQDo70UAgvFFABzzRQC29EUAWvZFAPT3RQCO+UUAKPtFAMz8RQBm/kUAAABGAJoBRgA+A0YA2ARGAHIGRgAWCEYAsAlGAEoLRgDkDEYAfg5GACIQRgC8EUYAVhNGAPAURgCKFkYALhhGAMgZRgBiG0YABh1GAKAeRgA6IEYA1CFGAHgjRgASJUYArCZGAEYoRgDqKUYAhCtGAB4tRgC4LkYAXDBGAPYxRgCQM0YANDVGAM42RgBoOEYAAjpGAJw7RgBAPUYA2j5GAHRARgAOQkYAskNGAExFRgDmRkYAgEhGACRKRgC+S0YAWE1GAPxORgCWUEYAMFJGAMpTRgBkVUYACFdGAKJYRgA8WkYA1ltGAHpdRgAUX0YArmBGAEhiRgDsY0YAhmVGACBnRgC6aEYAXmpGAPhrRgCSbUYALG9GANBwRgB0ckYADnRGAKh1RgBMd0YA5nhGAIB6RgAkfEYAvn1GAFh/RgDygEYAjIJGADCERgDKhUYAbodGAAiJRgCiikYAPIxGANaNRgB6j0YAFJFGAK6SRgBIlEYA4pVGAIaXRgAgmUYAuppGAF6cRgD4nUYAkp9GACyhRgDQokYAaqRGAASmRgCop0YAQqlGANyqRgB2rEYAEK5GALSvRgBOsUYA6LJGAIK0RgActkYAwLdGAFq5RgD+ukYAmLxGADK+RgDMv0YAZsFGAArDRgCkxEYAPsZGANjHRgB8yUYAFstGALDMRgBUzkYA7s9GAIjRRgAi00YAvNRGAGDWRgD610YAlNlGAC7bRgDS3EYAbN5GAAbgRgCq4UYARONGAN7kRgB45kYAEuhGALbpRgBQ60YA6uxGAITuRgAo8EYAwvFGAFzzRgD29EYAkPZGADT4RgDO+UYAaPtGAAz9RgCm/kYAQABHANoBRwB+A0cAGAVHALIGRwBMCEcA8AlHAIoLRwAkDUcAvg5HAGIQRwD8EUcAlhNHADAVRwDUFkcAbhhHAAgaRwCiG0cARh1HAOAeRwB6IEcAFCJHALgjRwBSJUcA7CZHAJAoRwAqKkcAxCtHAF4tRwD4LkcAnDBHADYyRwDQM0cAajVHAA43RwCoOEcAQjpHANw7RwCAPUcAGj9HALRARwBOQkcA8kNHAIxFRwAmR0cAwEhHAGRKRwD+S0cAmE1HADJPRwDWUEcAcFJHAApURwCkVUcASFdHAOJYRwB8WkcAFlxHALpdRwBUX0cA7mBHAIhiRwAsZEcAxmVHAGBnRwD6aEcAnmpHADhsRwDSbUcAbG9HABBxRwCqckcARHRHAOh1RwCCd0cAHHlHALZ6RwBQfEcA9H1HAI5/RwAogUcAwoJHAFyERwAAhkcAmodHAD6JRwDYikcAcoxHAAyORwCmj0cASpFHAOSSRwB+lEcAGJZHALyXRwBWmUcA8JpHAIqcRwAunkcAyJ9HAGKhRwAGo0cAoKRHADqmRwDUp0cAbqlHABKrRwCsrEcARq5HAOCvRwCEsUcAHrNHALi0RwBctkcA9rdHAJC5RwAqu0cAxLxHAGi+RwACwEcAnMFHADbDRwDaxEcAdMZHAA7IRwCoyUcATMtHAObMRwCAzkcAGtBHAL7RRwBY00cA8tRHAIzWRwAw2EcAytlHAGTbRwAI3UcAot5HADzgRwDW4UcAcONHABTlRwCu5kcASOhHAOLpRwCG60cAIO1HALruRwBU8EcA7vFHAJLzRwAs9UcAxvZHAGr4RwAE+kcAnvtHADj9RwDc/kcAdgBIABACSACqA0gARAVIAOgGSACCCEgAJgpIAMALSABaDUgA9A5IAI4QSAAyEkgAzBNIAGYVSAAAF0gApBhIAD4aSADYG0gAch1IABYfSACwIEgASiJIAOQjSACIJUgAIidIALwoSABWKkgA+itIAJQtSAAuL0gAyDBIAGwySAAGNEgAoDVIADo3SADeOEgAeDpIABI8SACsPUgARj9IAOpASACEQkgAHkRIAMJFSABcR0gA9khIAJBKSAAqTEgAzk1IAGhPSAACUUgAplJIAEBUSADaVUgAdFdIAA5ZSACyWkgATFxIAOZdSACKX0gAJGFIAL5iSABYZEgA/GVIAJZnSAAwaUgAympIAG5sSAAIbkgAom9IAEZxSADgckgAenRIABR2SACud0gAUnlIAOx6SACGfEgAIH5IALp/SABegUgA+IJIAJKESAA2hkgA0IdIAGqJSAAEi0gAqIxIAEKOSADcj0gAdpFIABCTSAC0lEgATpZIAOiXSACMmUgAJptIAMCcSABknkgA/p9IAJihSAAyo0gAzKRIAGamSAAKqEgApKlIAD6rSADirEgAfK5IABawSACwsUgAVLNIAO60SACItkgAIrhIAMa5SABgu0gA+rxIAJS+SAA4wEgA0sFIAGzDSAAGxUgAqsZIAETISADeyUgAeMtIABzNSAC2zkgAUNBIAPTRSACO00gAKNVIAMLWSABc2EgAANpIAJrbSAA03UgAzt5IAHLgSAAM4kgApuNIAErlSADk5kgAfuhIABjqSACy60gAVu1IAPDuSACK8EgAJPJIAMjzSABi9UgA/PZIAKD4SAA6+kgA1PtIAG79SAAI/0gArABJAEYCSQDgA0kAegVJABQHSQC4CEkAUgpJAPYLSQCQDUkAKg9JAMQQSQBeEkkAAhRJAJwVSQA2F0kA0BhJAGoaSQAOHEkAqB1JAEwfSQDmIEkAgCJJABokSQC0JUkAWCdJAPIoSQCMKkkAMCxJAMotSQBkL0kA/jBJAJgySQA8NEkA1jVJAHA3SQAKOUkArjpJAEg8SQDiPUkAfD9JACBBSQC6QkkAVERJAO5FSQCSR0kALElJAMZKSQBgTEkABE5JAJ5PSQA4UUkA0lJJAHZUSQAQVkkAqldJAERZSQDoWkkAglxJABxeSQDAX0kAWmFJAPRiSQCOZEkAKGZJAMxnSQBmaUkAAGtJAJpsSQA0bkkA2G9JAHJxSQAWc0kAsHRJAEp2SQDkd0kAfnlJACJ7SQC8fEkAVn5JAPB/SQCKgUkALoNJAMiESQBshkkABohJAKCJSQA6i0kA1IxJAHiOSQASkEkArJFJAEaTSQDqlEkAhJZJAB6YSQC4mUkAXJtJAPacSQCQnkkAKqBJAM6hSQBoo0kAAqVJAJymSQA2qEkA2qlJAHSrSQAYrUkAsq5JAEywSQDmsUkAgLNJABq1SQC+tkkAWLhJAPK5SQCWu0kAML1JAMq+SQBkwEkACMJJAKLDSQA8xUkA1sZJAHDISQAUykkArstJAFLNSQDszkkAhtBJACDSSQC600kAXtVJAPjWSQCS2EkALNpJAMbbSQBq3UkABN9JAJ7gSQBC4kkA3ONJAHblSQAQ50kAtOhJAE7qSQDo60kAgu1JABzvSQDA8EkAWvJJAP7zSQCY9UkAMvdJAMz4SQBm+kkACvxJAKT9SQA+/0kA2ABKAHwCSgAWBEoAsAVKAEoHSgDuCEoAiApKACIMSgC8DUoAYA9KAPoQSgCUEkoAOBRKANIVSgBsF0oABhlKAKAaSgBEHEoA3h1KAHgfSgASIUoAtiJKAFAkSgDqJUoAhCdKACgpSgDCKkoAXCxKAPYtSgCaL0oANDFKAM4ySgBoNEoADDZKAKY3SgBAOUoA5DpKAH48SgAYPkoAsj9KAExBSgDwQkoAikRKACRGSgC+R0oAYklKAPxKSgCWTEoAME5KANRPSgBuUUoACFNKAKJUSgBGVkoA4FdKAHpZSgAUW0oAuFxKAFJeSgDsX0oAkGFKACpjSgDEZEoAXmZKAPhnSgCcaUoANmtKANBsSgBqbkoADnBKAKhxSgBCc0oA5nRKAIB2SgAaeEoAtHlKAE57SgDyfEoAjH5KACaASgDAgUoAWoNKAP6ESgCYhkoAMohKAMyJSgBwi0oACo1KAKSOSgBIkEoA4pFKAHyTSgAWlUoAsJZKAFSYSgDumUoAiJtKACydSgDGnkoAYKBKAPqhSgCeo0oAOKVKANKmSgBsqEoAEKpKAKqrSgBErUoA3q5KAHiwSgAcskoAtrNKAFq1SgD0tkoAjrhKACi6SgDCu0oAZr1KAAC/SgCawEoANMJKAM7DSgByxUoADMdKAKbISgBKykoA5MtKAH7NSgAYz0oAvNBKAFbSSgDw00oAitVKAC7XSgDI2EoAYtpKAPzbSgCW3UoAOt9KANTgSgB44koAEuRKAKzlSgBG50oA4OhKAITqSgAe7EoAuO1KAFLvSgDs8EoAkPJKACr0SgDO9UoAaPdKAAL5SgCc+koANvxKANr9SgB0/0oADgFLAKgCSwBMBEsA5gVLAIAHSwAaCUsAvgpLAFgMSwDyDUsAjA9LADARSwDKEksAZBRLAP4VSwCYF0sAPBlLANYaSwBwHEsAFB5LAK4fSwBIIUsA4iJLAIYkSwAgJksAuidLAFQpSwD4KksAkixLACwuSwDGL0sAYDFLAAQzSwCeNEsAQjZLANw3SwB2OUsAEDtLAKo8SwBOPksA6D9LAIJBSwAcQ0sAtkRLAFpGSwD0R0sAjklLADJLSwDMTEsAZk5LAABQSwCkUUsAPlNLANhUSwByVksAFlhLALBZSwBKW0sA5FxLAH5eSwAiYEsAvGFLAFZjSwD6ZEsAlGZLAC5oSwDIaUsAbGtLAAZtSwCgbksAOnBLAN5xSwB4c0sAEnVLAKx2SwBGeEsA6nlLAIR7SwAofUsAwn5LAFyASwD2gUsAkINLADSFSwDOhksAaIhLAAKKSwCci0sAQI1LANqOSwB0kEsAGJJLALKTSwBMlUsA5pZLAIqYSwAkmksAvptLAFidSwD8nksAlqBLADCiSwDKo0sAZKVLAAinSwCiqEsAPKpLAOCrSwB6rUsAFK9LAK6wSwBSsksA7LNLAIa1SwAgt0sAxLhLAF66SwD4u0sAkr1LACy/SwDQwEsAasJLAA7ESwCexUsAQsdLANzISwB2yksAGsxLALTNSwBOz0sA6NBLAILSSwAm1EsAwNVLAFrXSwD02EsAmNpLADLcSwDM3UsAcN9LAArhSwCk4ksAPuRLAOLlSwB850sAFulLALDqSwBU7EsA7u1LAIjvSwAs8UsAxvJLAGD0SwD69UsAlPdLADj5SwDS+ksAbPxLAAb+SwCg/0sARAFMAN4CTACCBEwAHAZMALYHTABQCUwA6gpMAI4MTAAoDkwAwg9MAFwRTAD2EkwAmhRMADQWTADYF0wAchlMAAwbTACmHEwAQB5MAOQfTAB+IUwAGCNMALIkTABMJkwA8CdMAIopTAAuK0wAyCxMAGIuTAD8L0wAljFMADozTADUNEwAbjZMAAg4TACiOUwARjtMAOA8TACEPkwAHkBMALhBTABSQ0wA7ERMAJBGTAAqSEwAxElMAF5LTAACTUwAnE5MADZQTADQUUwAdFNMAA5VTACoVkwAQlhMAOZZTACAW0wAGl1MALReTABYYEwA8mFMAIxjTAAmZUwAymZMAGRoTAD+aUwAmGtMADxtTADWbkwAcHBMAApyTACuc0wASHVMAOJ2TAB8eEwAIHpMALp7TABUfUwA7n5MAIiATAAsgkwAxoNMAGqFTAAEh0wAnohMADiKTADSi0wAdo1MABCPTACqkEwARJJMAN6TTACClUwAHJdMALaYTABamkwA9JtMAI6dTAAon0wAzKBMAGaiTAAApEwAmqVMADSnTADYqEwAcqpMAAysTACwrUwASq9MAOSwTAB+skwAIrRMALy1TABWt0wA8LhMAIq6TAAuvEwAyL1MAGK/TAAGwUwAoMJMADrETADUxUwAeMdMABLJTACsykwARsxMAODNTACEz0wAHtFMALjSTABc1EwA9tVMAJDXTAAq2UwAztpMAGjcTAAC3kwAnN9MAEDhTADa4kwAdORMAA7mTACo50wATOlMAObqTACK7EwAJO5MAL7vTABY8UwA8vJMAJb0TAAw9kwAyvdMAGT5TAD++kwAovxMADz+TADW/0wAegFNABQDTQCuBE0ASAZNAOwHTQCGCU0AIAtNALoMTQBUDk0A+A9NAJIRTQAsE00A0BRNAGoWTQAEGE0AnhlNAEIbTQDcHE0Adh5NABAgTQC0IU0ATiNNAOgkTQCCJk0AJihNAMApTQBaK00A9CxNAJguTQAyME0AzDFNAGYzTQAANU0ApDZNAD44TQDiOU0AfDtNABY9TQCwPk0ASkBNAO5BTQCIQ00AIkVNALxGTQBWSE0A+klNAJRLTQAuTU0A0k5NAGxQTQAGUk0AoFNNAERVTQDeVk0AeFhNABJaTQCsW00AUF1NAOpeTQCOYE0AKGJNAMJjTQBcZU0A9mZNAJpoTQA0ak0AzmtNAGhtTQACb00ApnBNAEByTQDac00AfnVNABh3TQCyeE0ATHpNAPB7TQCKfU0AJH9NAL6ATQBigk0A/INNAJaFTQAwh00AyohNAG6KTQAIjE0Aoo1NAEaPTQDgkE0AepJNABSUTQC4lU0AUpdNAOyYTQCGmk0AIJxNAMSdTQBen00A+KBNAJyiTQA2pE0A0KVNAGqnTQAOqU0AqKpNAEKsTQDcrU0AgK9NABqxTQC0sk0ATrRNAPK1TQCMt00AJrlNAMC6TQBkvE0A/r1NAJi/TQAywU0A1sJNAHDETQAKxk0ApMdNAEjJTQDiyk0AfMxNABbOTQCwz00AVNFNAO7STQCI1E0ALNZNAMbXTQBg2U0A+tpNAJ7cTQA43k0A0t9NAGzhTQAQ400AquRNAETmTQDe500AeOlNABzrTQC27E0AUO5NAPTvTQCO8U0AKPNNAML0TQBm9k0AAPhNAJr5TQA0+00A2PxNAHL+TQAMAE4ApgFOAEADTgDkBE4AfgZOABgITgC8CU4AVgtOAPAMTgCKDk4ALhBOAMgRTgBiE04A/BROAKAWTgA6GE4A1BlOAG4bTgAIHU4ArB5OAEYgTgDgIU4AhCNOAB4lTgC4Jk4AUihOAPYpTgCQK04AKi1OAMQuTgBoME4AAjJOAJwzTgA2NU4A2jZOAHQ4TgAOOk4AqDtOAEI9TgDmPk4AgEBOABpCTgC+Q04AWEVOAPJGTgCMSE4AMEpOAMpLTgBkTU4A/k5OAKJQTgA8Uk4A1lNOAHBVTgAKV04ArlhOAEhaTgDsW04Ahl1OACBfTgC6YE4AVGJOAPhjTgCSZU4ALGdOAMZoTgBqak4ABGxOAJ5tTgA4b04A0nBOAHZyTgAQdE4AqnVOAE53TgDoeE4AgnpOABx8TgC2fU4AWn9OAPSATgCOgk4AMoROAMyFTgBmh04AAIlOAKSKTgA+jE4A2I1OAHKPTgAMkU4AsJJOAEqUTgDklU4AiJdOACKZTgC8mk4AVpxOAPqdTgCUn04ALqFOAMiiTgBipE4ABqZOAKCnTgA6qU4A1KpOAHisTgASrk4ArK9OAFCxTgDqsk4AhLROAB62TgDCt04AXLlOAPa6TgCQvE4AKr5OAM6/TgBowU4AAsNOAKbETgBAxk4A2sdOAHTJTgAYy04AssxOAEzOTgDmz04AitFOACTTTgC+1E4AWNZOAPzXTgCW2U4AMNtOAMrcTgBu3k4ACOBOAKLhTgA8404A1uROAHrmTgAU6E4AuOlOAFLrTgDs7E4Ahu5OACDwTgDE8U4AXvNOAPj0TgCS9k4ALPhOAND5TgBq+04ADv1OAKj+TgBCAE8A3AFPAHYDTwAaBU8AtAZPAE4ITwDoCU8AggtPACYNTwDADk8AWhBPAP4RTwCYE08AMhVPAMwWTwBwGE8AChpPAKQbTwA+HU8A2B5PAHwgTwAWIk8AsCNPAFQlTwDuJk8AiChPACIqTwDGK08AYC1PAPouTwCUME8ALjJPANIzTwBsNU8ABjdPAKo4TwBEOk8A3jtPAHg9TwAcP08AtkBPAFBCTwDqQ08AjkVPAChHTwDCSE8AXEpPAPZLTwCaTU8ANE9PANhQTwByUk8ADFRPAKZVTwBAV08A5FhPAH5aTwAYXE8Asl1PAExfTwDwYE8AimJPACRkTwDIZU8AYmdPAPxoTwCWak8AOmxPANRtTwBub08ACHFPAKxyTwBGdE8A4HVPAHp3TwAeeU8AuHpPAFJ8TwDsfU8Amn9PADSBTwDOgk8AaIRPABaGTwCwh08AVIlPAO6KTwCIjE8AIo5PAMaPTwBgkU8ABJNPAKiUTwBClk8A3JdPAHaZTwAQm08AtJxPAE6eTwDon08AjKFPACajTwDApE8AWqZPAP6nTwCYqU8AMqtPAMysTwBwrk8ACrBPAKSxTwA+s08A2LRPAHy2TwAWuE8AsLlPAFS7TwDuvE8AiL5PACLATwDGwU8AYMNPAPrETwCUxk8ALshPANLJTwBsy08ABs1PAKrOTwBE0E8A3tFPAHjTTwAc1U8AttZPAFDYTwDq2U8AhNtPACjdTwDC3k8AXOBPAPbhTwCa408ANOVPAM7mTwBy6E8ADOpPAKbrTwBA7U8A5O5PAH7wTwAY8k8AsvNPAEz1TwDw9k8AivhPACT6TwDI+08AYv1PAPz+TwCWAFAAOgJQANQDUABuBVAACAdQAKwIUABGClAA4AtQAHoNUAAUD1AAuBBQAFISUADsE1AAhhVQACoXUADEGFAAXhpQAAIcUACcHVAANh9QANAgUAB0IlAADiRQAKglUABCJ1AA5ihQAIAqUAAaLFAAtC1QAFgvUADyMFAAjDJQACY0UADANVAAZDdQAP44UACYOlAAPDxQANY9UABwP1AACkFQAKRCUABIRFAA4kVQAIZHUAAgSVAAukpQAFRMUADuTVAAkk9QACxRUADGUlAAYFRQAPpVUACeV1AAOFlQANJaUAB2XFAAEF5QAKpfUABEYVAA6GJQAIJkUAAcZlAAtmdQAFppUAD0alAAjmxQAChuUADCb1AAZnFQAABzUACadFAAPnZQANh3UAByeVAADHtQALB8UABKflAA5H9QAH6BUAAYg1AAvIRQAFaGUADwh1AAlIlQAC6LUADIjFAAYo5QAAaQUACgkVAAOpNQANSUUABullAAEphQAKyZUABGm1AA6pxQAISeUAAeoFAAuKFQAFyjUAD2pFAAkKZQACqoUADEqVAAaKtQAAKtUACcrlAAQLBQANqxUAB0s1AADrVQALK2UABMuFAA5rlQAIC7UAAavVAAvr5QAFjAUADywVAAlsNQADDFUADKxlAAZMhQAAjKUACiy1AAPM1QANbOUAB60FAAFNJQAK7TUABI1VAA4tZQAIbYUAAg2lAAuttQAF7dUAD43lAAkuBQACziUADQ41AAauVQAATnUACe6FAAOOpQANzrUAB27VAAEO9QALTwUABO8lAA6PNQAIL1UAAm91AAwPhQAFr6UAD0+1AAjv1QADL/UADMAFEAZgJRAAAEUQCkBVEAPgdRANgIUQB8ClEAFgxRALANUQBKD1EA7hBRAIgSUQAiFFEAvBVRAFYXUQD6GFEAlBpRAC4cUQDSHVEAbB9RAAYhUQCgIlEARCRRAN4lUQB4J1EAEilRALYqUQBQLFEA6i1RAIQvUQAeMVEAwjJRAFw0UQD2NVEAmjdRADQ5UQDOOlEAaDxRAAw+UQCmP1EAQEFRANpCUQB0RFEAGEZRALJHUQBMSVEA5kpRAIpMUQAkTlEAvk9RAFhRUQAGU1EAoFRRAERWUQDeV1EAeFlRABJbUQC2XFEAUF5RAOpfUQCEYVEAHmNRAMJkUQBcZlEA9mdRAJppUQA0a1EAzmxRAGhuUQAMcFEApnFRAEBzUQDadFEAdHZRABh4UQCyeVEATHtRAPB8UQCKflEAJIBRAL6BUQBig1EA/IRRAJaGUQAwiFEAyolRAG6LUQAIjVEAoo5RAEaQUQDgkVEAepNRABSVUQC4llEAUphRAOyZUQCGm1EAIJ1RAMSeUQBeoFEA+KFRAJyjUQA2pVEA0KZRAGqoUQAOqlEAqKtRAEKtUQDcrlEAdrBRABqyUQC0s1EATrVRAPK2UQCMuFEAJrpRAMC7UQBkvVEA/r5RAJjAUQAywlEAzMNRAHDFUQAKx1EApMhRAEjKUQDiy1EAfM1RABbPUQC60FEAVNJRAO7TUQCI1VEALNdRAMbYUQBg2lEA+ttRAJ7dUQA431EA0uBRAGziUQAG5FEAquVRAETnUQDe6FEAgupRABzsUQC27VEAUO9RAPTwUQCO8lEAKPRRAML1UQBc91EAAPlRAJr6UQA0/FEA2P1RAHL/UQAMAVIApgJSAEoEUgDkBVIAfgdSABgJUgCyClIAVgxSAPANUgCKD1IALhFSAMgSUgBiFFIA/BVSAKAXUgA6GVIA1BpSAG4cUgAIHlIArB9SAEYhUgDgIlIAhCRSAB4mUgC4J1IAUilSAPYqUgCQLFIAKi5SAMQvUgBeMVIAAjNSAJw0UgA2NlIA2jdSAHQ5UgAOO1IAqDxSAEw+UgDmP1IAgEFSABpDUgC0RFIAWEZSAPJHUgCMSVIAMEtSAMpMUgBkTlIA/k9SAKJRUgA8U1IA1lRSAHBWUgAKWFIArllSAEhbUgDiXFIAhl5SACBgUgC6YVIAVGNSAPhkUgCSZlIALGhSAMZpUgBga1IABG1SAJ5uUgA4cFIA0nFSAHZzUgAQdVIAqnZSAER4UgDoeVIAgntSABx9UgDAflIAWoBSAPSBUgCOg1IAMoVSAMyGUgBmiFIAAIpSAJqLUgA+jVIA2I5SAHKQUgAWklIAsJNSAEqVUgDkllIAiJhSACKaUgC8m1IAVp1SAPCeUgCUoFIALqJSAMijUgBspVIABqdSAKCoUgA6qlIA3qtSAHitUgASr1IArLBSAEayUgDqs1IAhLVSAB63UgDCuFIAXLpSAPa7UgCQvVIANL9SAM7AUgBowlIAAsRSAJzFUgBAx1IA2shSAHTKUgAYzFIAss1SAEzPUgDm0FIAitJSACTUUgC+1VIAWNdSAPLYUgCW2lIAMNxSAMrdUgBu31IACOFSAKLiUgA85FIA4OVSAHrnUgAU6VIArupSAEjsUgDs7VIAhu9SACDxUgDE8lIAXvRSAPj1UgCS91IALPlSAND6UgBq/FIABP5SAJ7/UgBCAVMA3AJTAHYEUwAaBlMAtAdTAE4JUwDoClMAggxTACYOUwDAD1MAWhFTAP4SUwCYFFMAMhZTAMwXUwBmGVMAChtTAKQcUwA+HlMA2B9TAHwhUwAWI1MAsCRTAEomUwDuJ1MAiClTACIrUwC8LFMAYC5TAPovUwCUMVMALjNTANI0UwBsNlMABjhTAKo5UwBEO1MA3jxTAHg+UwASQFMAtkFTAFBDUwDqRFMAjkZTAChIUwDCSVMAXEtTAABNUwCaTlMANFBTAM5RUwBoU1MADFVTAKZWUwBAWFMA5FlTAH5bUwAYXVMAsl5TAFZgUwDwYVMAimNTACRlUwC+ZlMAYmhTAPxpUwCWa1MAOm1TANRuUwBucFMACHJTAKxzUwBGdVMA4HZTAHp4UwAUelMAuHtTAFJ9UwDsflMAkIBTACqCUwDEg1MAXoVTAAKHUwCciFMANopTANCLUwBqjVMADo9TAKiQUwBCklMA5pNTAICVUwAal1MAtJhTAFiaUwDym1MAjJ1TACafUwDAoFMAZKJTAP6jUwCYpVMAPKdTANaoUwBwqlMACqxTAKStUwBIr1MA4rBTAHyyUwAWtFMAurVTAFS3UwDuuFMAiLpTACy8UwDGvVMAYL9TAATBUwCewlMAOMRTANLFUwB2x1MAEMlTAKrKUwBEzFMA3s1TAILPUwAc0VMAttJTAFrUUwD01VMAjtdTACjZUwDM2lMAZtxTAADeUwCa31MANOFTANjiUwBy5FMADOZTALDnUwBK6VMA5OpTAH7sUwAi7lMAvO9TAFbxUwDw8lMAivRTAC72UwDI91MAYvlTAAb7UwCg/FMAOv5TANT/UwB4AVQAEgNUAKwEVABGBlQA4AdUAIQJVAAeC1QAuAxUAFIOVAD2D1QAkBFUACoTVADOFFQAaBZUAAIYVACcGVQANhtUANocVAB0HlQADiBUALIhVABMI1QA5iRUAIAmVAAkKFQAvilUAFgrVADyLFQAjC5UADAwVADKMVQAZDNUAAg1VACiNlQAPDhUANY5VAB6O1QAFD1UAK4+VABIQFQA4kFUAIZDVAAgRVQAukZUAF5IVAD4SVQAkktUACxNVADQTlQAalBUAARSVACeU1QAOFVUANxWVAB2WFQAEFpUAKpbVABOXVQA6F5UAIJgVAAmYlQAwGNUAFplVAD0ZlQAjmhUADJqVADMa1QAZm1UAABvVACkcFQAPnJUANhzVAB8dVQAFndUALB4VABKelQA5HtUAIh9VAAif1QAvIBUAFaCVAD6g1QAlIVUAC6HVADSiFQAbIpUAAaMVACgjVQARI9UAN6QVAB4klQAEpRUAKyVVABQl1QA6phUAISaVAAonFQAwp1UAFyfVAD2oFQAmqJUADSkVADOpVQAaKdUAAKpVACmqlQAQKxUANqtVAB+r1QAGLFUALKyVABMtFQA8LVUAIq3VAAkuVQAvrpUAFi8VAD8vVQAlr9UADDBVADKwlQAbsRUAAjGVACix1QARslUAODKVAB6zFQAFM5UAK7PVABS0VQA7NJUAIbUVAAg1lQAxNdUAF7ZVAD42lQAnNxUADbeVADQ31QAauFUAA7jVACo5FQAQuZUANznVACA6VQAGutUALTsVABO7lQA8u9UAIzxVAAm81QAwPRUAGT2VAD+91QAmPlUADL7VADW/FQAcP5UAAoAVQCkAVUASANVAOwEVQCGBlUAKghVAMQJVQBeC1UA+AxVAJIOVQA2EFUA0BFVAGoTVQAOFVUAqBZVAEIYVQDcGVUAgBtVABodVQC0HlUATiBVAOghVQCMI1UAJiVVAMAmVQBkKFUA/ilVAJgrVQAyLVUA1i5VAHAwVQAKMlUApDNVAD41VQDiNlUAfDhVABY6VQCwO1UAVD1VAO4+VQCIQFUALEJVAMZDVQBgRVUA+kZVAJRIVQA4SlUA0ktVAGxNVQAQT1UAqlBVAERSVQDeU1UAglVVABxXVQC2WFUAUFpVAOpbVQCOXVUAKF9VAMJgVQBcYlUAAGRVAJplVQA0Z1UA2GhVAHJqVQAMbFUApm1VAEBvVQDkcFUAfnJVABh0VQCydVUAVndVAPB4VQCKelUALnxVAMh9VQBif1UA/IBVAKCCVQA6hFUA1IVVAG6HVQAIiVUArIpVAEaMVQDgjVUAhI9VAB6RVQC4klUAUpRVAPaVVQCQl1UAKplVAMSaVQBenFUAAp5VAJyfVQA2oVUA2qJVAHSkVQAOplUAqKdVAEypVQDmqlUAgKxVABquVQC0r1UAWLFVAPKyVQCMtFUAMLZVAMq3VQBkuVUA/rpVAKK8VQA8vlUA1r9VAHDBVQAKw1UArsRVAEjGVQDix1UAfMlVACDLVQC6zFUAVM5VAPjPVQCS0VUALNNVAMbUVQBg1lUABNhVAJ7ZVQA421UA0txVAHbeVQAQ4FUAquFVAE7jVQDo5FUAguZVABzoVQC26VUAWutVAPTsVQCO7lUAKPBVAMzxVQBm81UAAPVVAKT2VQA++FUA2PlVAHL7VQAW/VUAsP5VAEoAVgDkAVYAiANWACIFVgC8BlYAVghWAPAJVgCUC1YALg1WAMgOVgBiEFYABhJWAKATVgA6FVYA3hZWAHgYVgASGlYArBtWAEYdVgDqHlYAhCBWAB4iVgC4I1YAXCVWAPYmVgCQKFYANCpWAM4rVgBoLVYAAi9WAJwwVgBAMlYA2jNWAHQ1VgAON1YAsjhWAEw6VgDmO1YAij1WACQ/VgC+QFYAWEJWAPxDVgCWRVYAMEdWAMpIVgBkSlYACExWAKJNVgA8T1YA4FBWAHpSVgAUVFYArlVWAFJXVgDsWFYAhlpWACBcVgC6XVYAXl9WAPhgVgCSYlYANmRWANBlVgBqZ1YABGlWAKhqVgBCbFYA3G1WAHZvVgAQcVYAtHJWAE50VgDodVYAjHdWACZ5VgDAelYAWnxWAP59VgCYf1YAMoFWAMyCVgBmhFYACoZWAKSHVgA+iVYA4opWAHyMVgAWjlYAsI9WAEqRVgDuklYAiJRWACKWVgC8l1YAYJlWAPqaVgCUnFYAOJ5WANKfVgBsoVYABqNWAKCkVgBEplYA3qdWAHipVgASq1YAtqxWAFCuVgDqr1YAjrFWACizVgDCtFYAXLZWAAC4VgCauVYANLtWAM68VgByvlYADMBWAKbBVgBAw1YA5MRWAIjGVgAiyFYAvMlWAGDLVgD6zFYAns5WAELQVgDc0VYAdtNWABrVVgC01lYATthWAOjZVgCM21YAJt1WAMDeVgBa4FYA/uFWAJjjVgAy5VYAzOZWAGboVgAK6lYApOtWAD7tVgDY7lYAfPBWABbyVgCw81YAVPVWAO72VgCI+FYAIvpWAMb7VgBg/VYA+v5WAJQAVwAuAlcA0gNXAGwFVwAGB1cAqghXAEQKVwDeC1cAeA1XABwPVwC2EFcAUBJXAOoTVwCEFVcAKBdXAMIYVwBcGlcAABxXAJodVwA0H1cAziBXAHIiVwAMJFcApiVXAEAnVwDaKFcAfipXABgsVwCyLVcAVi9XAPAwVwCKMlcAJDRXAMg1VwBiN1cA/DhXAJY6VwAwPFcA1D1XAG4/VwAIQVcAokJXAEZEVwDgRVcAekdXABRJVwC4SlcAUkxXAOxNVwCQT1cAKlFXAMRSVwBeVFcA+FVXAJxXVwA2WVcA0FpXAGpcVwAOXlcAqF9XAEJhVwDmYlcAgGRXABpmVwC0Z1cAWGlXAPJqVwCMbFcAJm5XAMBvVwBkcVcA/nJXAJh0VwA8dlcA1ndXAHB5VwAKe1cArnxXAEh+VwDif1cAfIFXABaDVwC6hFcAVIZXAO6HVwCIiVcALItXAMaMVwBgjlcABJBXAJ6RVwA4k1cA0pRXAHaWVwAQmFcAqplXAESbVwDenFcAgp5XABygVwC2oVcAWqNXAPSkVwCOplcAKKhXAMypVwBmq1cAAK1XAJquVwA0sFcA2LFXAHKzVwAMtVcAsLZXAEq4VwDkuVcAfrtXACK9VwC8vlcAVsBXAPDBVwCKw1cALsVXAMjGVwBiyFcA/MlXAKDLVwA6zVcA1M5XAHjQVwAS0lcArNNXAEbVVwDq1lcAhNhXAB7aVwC421cAUt1XAPbeVwCQ4FcAKuJXAM7jVwBo5VcAAudXAJzoVwBA6lcA2utXAHTtVwAO71cAqPBXAEzyVwDm81cAgPVXABr3VwC++FcAWPpXAPL7VwCW/VcAMP9XAMoAWABkAlgACARYAKIFWAA8B1gA1ghYAHAKWAAUDFgArg1YAEgPWADsEFgAhhJYACAUWAC6FVgAXhdYAPgYWACSGlgALBxYAMYdWABqH1gABCFYAJ4iWABCJFgA3CVYAHYnWAAQKVgAtCpYAE4sWADoLVgAgi9YABwxWADAMlgAWjRYAPQ1WACYN1gAMjlYAMw6WABmPFgACj5YAKQ/WAA+QVgA2EJYAHJEWAAWRlgAsEdYAEpJWADkSlgAiExYACJOWAC8T1gAYFFYAPpSWACUVFgALlZYAMhXWABsWVgABltYAKBcWAA6XlgA3l9YAHhhWAASY1gAtmRYAFBmWADqZ1gAhGlYAChrWADCbFgAXG5YAPZvWACQcVgANHNYAM50WABodlgADHhYAKZ5WABAe1gA2nxYAH5+WAAYgFgAsoFYAEyDWADmhFgAioZYACSIWAC+iVgAWItYAPyMWACWjlgAMJBYANSRWABuk1gACJVYAKKWWABGmFgA4JlYAHqbWAAUnVgAuJ5YAFKgWADsoVgAhqNYACClWADEplgAXqhYAPipWACcq1gANq1YANCuWABqsFgABLJYAKizWABCtVgA3LZYAIC4WAAaulgAtLtYAE69WADyvlgAjMBYACbCWADAw1gAWsVYAP7GWACYyFgAMspYAMzLWABwzVgACs9YAKTQWABI0lgA4tNYAHzVWAAW11gAsNhYAFTaWADu21gAiN1YACLfWADG4FgAYOJYAPrjWACe5VgAOOdYANLoWABs6lgAEOxYAKrtWABE71gA3vBYAHjyWAAc9FgAtvVYAFD3WAD0+FgAjvpYACj8WADC/VgAZv9YAAABWQCaAlkANARZAM4FWQByB1kADAlZAKYKWQBADFkA5A1ZAH4PWQAYEVkAvBJZAFYUWQDwFVkAihdZACQZWQDIGlkAYhxZAPwdWQCgH1kAOiFZANQiWQBuJFkACCZZAKwnWQBGKVkA4CpZAHosWQAeLlkAuC9ZAFIxWQD2MlkAkDRZACo2WQDEN1kAXjlZAAI7WQCcPFkANj5ZANA/WQB0QVkADkNZAKhEWQBMRlkA5kdZAIBJWQAaS1kAvkxZAFhOWQDyT1kAjFFZADBTWQDKVFkAZFZZAP5XWQCiWVkAPFtZANZcWQBwXlkACmBZAK5hWQBIY1kA4mRZAHxmWQAgaFkAumlZAFRrWQD4bFkAkm5ZACxwWQDGcVkAanNZAAR1WQCedlkAOHhZANJ5WQB2e1kAEH1ZAKp+WQBEgFkA6IFZAIKDWQAchVkAwIZZAFqIWQD0iVkAjotZACiNWQDMjlkAZpBZAACSWQCak1kAPpVZANiWWQBymFkAFppZALCbWQBKnVkA5J5ZAIigWQAiolkAvKNZAFalWQDwplkAlKhZAC6qWQDIq1kAbK1ZAAavWQCgsFkAOrJZAN6zWQB4tVkAErdZAKy4WQBGulkA6rtZAIS9WQAev1kAuMBZAFzCWQD2w1kAkMVZADTHWQDOyFkAaMpZAALMWQCczVkAQM9ZANrQWQB00lkADtRZALLVWQBM11kA5thZAIraWQAk3FkAvt1ZAFjfWQDy4FkAluJZADDkWQDK5VkAZOdZAAjpWQCi6lkAPOxZAODtWQB671kAFPFZAK7yWQBS9FkA7PVZAIb3WQAg+VkAuvpZAF78WQD4/VkAkv9ZACwBWgDQAloAagRaAAQGWgCoB1oAQglaANwKWgB2DFoAEA5aALQPWgBOEVoA6BJaAIIUWgAmFloAwBdaAFoZWgD+GloAmBxaADIeWgDMH1oAcCFaAAojWgCkJFoAPiZaANgnWgB8KVoAFitaALAsWgBKLloA7i9aAIgxWgAiM1oAxjRaAGA2WgD6N1oAlDlaAC47WgDSPFoAbD5aAAZAWgCgQVoARENaAN5EWgB4RloAHEhaALZJWgBQS1oA6kxaAI5OWgAoUFoAwlFaAFxTWgD2VFoAmlZaADRYWgDOWVoAaFtaAAxdWgCmXloAQGBaANphWgB+Y1oAGGVaALJmWgBMaFoA8GlaAIprWgAkbVoAvm5aAGJwWgD8cVoAlnNaADB1WgDUdloAbnhaAAh6WgCie1oARn1aAOB+WgB6gFoAFIJaALiDWgBShVoA7IZaAJCIWgAqiloAxItaAF6NWgACj1oAnJBaADaSWgDQk1oAapVaAA6XWgComFoAQppaANybWgCAnVoAGp9aALSgWgBYoloA8qNaAIylWgAmp1oAyqhaAGSqWgD+q1oAmK1aADKvWgDWsFoAcLJaAAq0WgCktVoASLdaAOK4WgB8uloAFrxaALq9WgBUv1oA7sBaAJLCWgAsxFoAxsVaAGDHWgD6yFoAnspaADjMWgDSzVoAbM9aABDRWgCq0loARNRaAOjVWgCC11oAHNlaALbaWgBQ3FoA9N1aAI7fWgAo4VoAwuJaAGbkWgAA5loAmudaADTpWgDY6loAcuxaAAzuWgCm71oASvFaAOTyWgB+9FoAGPZaALz3WgBW+VoA8PpaAJT8WgAu/loAyP9aAGIBWwD8AlsAoARbADoGWwDUB1sAbglbABILWwCsDFsARg5bAOoPWwCEEVsAHhNbALgUWwBSFlsA9hdbAJAZWwAqG1sAxBxbAGgeWwACIFsAnCFbADYjWwDaJFsAdCZbAA4oWwCoKVsATCtbAOYsWwCALlsAGjBbAL4xWwBYM1sA8jRbAJY2WwAwOFsAyjlbAGQ7WwD+PFsAoj5bADxAWwDWQVsAcENbABRFWwCuRlsASEhbAOxJWwCGS1sAIE1bALpOWwBUUFsA+FFbAJJTWwAsVVsAxlZbAGpYWwAEWlsAnltbAEJdWwDcXlsAdmBbABBiWwCqY1sATmVbAOhmWwCCaFsAHGpbAMBrWwBabVsA9G5bAJhwWwAyclsAzHNbAGZ1WwAAd1sApHhbAD56WwDYe1sAcn1bABZ/WwCwgFsASoJbAO6DWwCIhVsAIodbALyIWwBgilsA+otbAJSNWwAuj1sAyJBbAGySWwAGlFsAoJVbADqXWwDemFsAeJpbABKcWwC2nVsAUJ9bAOqgWwCEolsAHqRbAMKlWwBcp1sA9qhbAJqqWwA0rFsAzq1bAGivWwAMsVsAprJbAEC0WwDatVsAdLdbABi5WwCyulsATLxbAOa9WwCKv1sAJMFbAL7CWwBixFsA/MVbAJbHWwAwyVsAyspbAG7MWwAIzlsAos9bADzRWwDg0lsAetRbABTWWwC411sAUtlbAOzaWwCG3FsAIN5bAMTfWwBe4VsA+OJbAJLkWwA25lsA0OdbAGrpWwAE61sAqOxbAELuWwDc71sAgPFbABrzWwC09FsATvZbAOj3WwCM+VsAJvtbAMD8WwBa/lsA/v9bAJgBXAAyA1wA1gRcAHAGXAAKCFwApAlcAD4LXADiDFwAfA5cABYQXACwEVwAVBNcAO4UXACIFlwALBhcAMYZXABgG1wA+hxcAJQeXAA4IFwA0iFcAGwjXAAGJVwAqiZcAEQoXADeKVwAeCtcABwtXAC2LlwAUDBcAOoxXACOM1wAKDVcAMI2XABmOFwACjpcAKQ7XAA+PVwA4j5cAHxAXAAWQlwAsENcAFRFXADuRlwAiEhcACxKXADQS1wAak1cAARPXACoUFwAQlJcANxTXACAVVwAGldcALRYXABOWlwA6FtcAIxdXAAmX1wAwGBcAFpiXAD+Y1wAmGVcADJnXADMaFwAcGpcAApsXACkbVwAPm9cAOJwXAB8clwAFnRcALB1XABUd1wA7nhcAIh6XAAifFwAxn1cAGB/XAD6gFwAnoJcADiEXADShVwAbIdcAAaJXACqilwARIxcAN6NXAB4j1wAHJFcALaSXABQlFwA9JVcAI6XXAAomVwAwppcAFycXAAAnlwAmp9cADShXADYolwAcqRcAAymXACmp1wAQKlcAOSqXAB+rFwAGK5cALKvXABWsVwA8LJcAIq0XAAutlwAyLdcAGK5XAD8ulwAoLxcADq+XADUv1wAbsFcAAjDXACsxFwARsZcAODHXAB6yVwAHstcALjMXABSzlwA9s9cAJDRXAAq01wAxNRcAF7WXAAC2FwAnNlcADbbXADQ3FwAdN5cAA7gXACo4VwATONcAObkXACA5lwAGuhcALTpXABY61wA8uxcAIzuXAAm8FwAwPFcAGTzXAD+9FwAovZcADz4XADW+VwAcPtcAAr9XACu/lwASABdAOIBXQB8A10AIAVdALoGXQBUCF0A7gldAJILXQAsDV0Axg5dAGoQXQAEEl0AnhNdADgVXQDSFl0AdhhdABAaXQCqG10ARB1dAOgeXQCCIF0AHCJdAMAjXQBaJV0A9CZdAI4oXQAoKl0AzCtdAGYtXQAAL10AmjBdAD4yXQDYM10AcjVdABY3XQCwOF0ASjpdAOQ7XQB+PV0AIj9dALxAXQBWQl0A8ENdAJRFXQAuR10AyEhdAGxKXQAGTF0AoE1dADpPXQDUUF0AeFJdABJUXQCsVV0ARlddAOpYXQCEWl0AHlxdAMJdXQBcX10A9mBdAJBiXQA0ZF0AzmVdAGhnXQACaV0AnGpdAEBsXQDabV0AdG9dAA5xXQCycl0ATHRdAOZ1XQCKd10AJHldAL56XQBYfF0A8n1dAJZ/XQAwgV0AyoJdAGSEXQAIhl0AooddADyJXQDgil0AeoxdABSOXQCuj10ASJFdAOySXQCGlF0AIJZdALqXXQBemV0A+JpdAJKcXQA2nl0A0J9dAGqhXQAEo10AqKRdAEKmXQDcp10AdqldABCrXQC0rF0ATq5dAOivXQCCsV0AJrNdAMC0XQBatl0A/rddAJi5XQAyu10AzLxdAGa+XQAKwF0ApMFdAD7DXQDYxF0AfMZdABbIXQCwyV0AVMtdAO7MXQCIzl0AItBdALzRXQBg010A+tRdAJTWXQAu2F0A0tldAGzbXQAG3V0AoN5dAETgXQDe4V0AeONdABzlXQC25l0AUOhdAOrpXQCE610AKO1dAMLuXQBc8F0A9vFdAJrzXQA09V0AzvZdAHL4XQAM+l0AsPtdAEr9XQDu/l0AiABeACICXgDGA14AYAVeAPoGXgCUCF4AOApeANILXgBsDV4ABg9eAKoQXgBEEl4A3hNeAHgVXgAcF14AthheAFAaXgAA</prop>
				<prop name="Temps">REFSWgAAaDcCAIBoMv1m7vHmP0Bcj8L/9SgcQEDXo3D/PQrXQEDhehT/rkfhQUAfheu/UbjeQkBIBgEH/0RA7FG4HoXru0RAIAFR2EUNA77vRkDNzDcArEdA/gkAehSOSECamW5HAHlJQOnyYEpNA++AS0CkAAFjTEDtKfbxSE01AyxOQG1SIAERTyUD+E8NA+9uUEBxAQCj4FB6hQRRTQPgUUAzpgHfU1JA9ij28MVSbUDu8jZTFQOnU2UD2xhUHQOLVBUDF1XuFQOHVUCQAHA9+t1V9fNsVkCPAXDd7Vb180xXRQO5V0BuCAF6JFhFA6lY9fP7DFllAzhZQMP1tq8AIll1A/FY/fO3bVi1A3ZYXQMzWD0D2+5XtQPWVzUDzFdrQHsIAcpcFMZXJQOByHwfhhV2FZ4feBMOEsRYvB/GFS4Swld1A8HkH0TuFenywAQvFi32Ar0kLxA+L1AvYikeArt0J24vkC8Aoi+0JwYVri/AL+Ip5i/4KwAWPyg/Oj9MP14/cD+CP5Q/EKY/uD8KERYCt8Q/5j/QOwAGTfY/GE86TyRPXk8wSy5PAFhPik+cT35PsE/CT/RP7k8AEF/aTyxfVl8gX2JfjF9uXwCgX0pPrF+mX/Bfml/8XxZvAChvwl88b3ZvQG9ib5RvTm8AwG/Sb+Rvpm+wb9JfJH8efwBAf1J/hH8mf2h/en/Mf95/ALh/6n8Uj65/AI9KjzyPpn8AWI9qj4SPpo+4j8qP5I/ujwDYjxKfNJ/+j0CfCp9sn1afAJCfOp98n7af6J+qnwSvFq8AKK86r0Sv9p9Yr2qvdK9+rwBAr6Kv1K/2r+CvCr8Uvza/ABi/Yr9Mv26/eL8yv7y/pr8AuL+CvwTP3r8QzyrPPM9OzwAIz2LPjM+Gz6jPus/Mz9bPAADfEt/kz/bPKN+az0zfTt8AcN+K35Tfjt+g39Lf9N8O7wAA7xrvJO9O70DvYu+M757vAIDvsu+8766vwO8K/xz/xu8A4O8C//TvVv+I/2L/nP9G/+Cw/9L/5P9m/ZcBHrVXVh0TjFdVE04sJA0EFNvJVj0Th1YNE0RWtk0T81WFE7hVZRN8tVWNA0DcBAdVnQPQbVQlE5hUbQNgVG0T2xpU3RPiU2UTrFPbQPbgEXVTVRM+U7ZFEwZTbQPQUgUTmbdSQDPWAVNS9QMdbVKtA+VRVROuUWXz23dRNRNBUc0jC1HuHQPVUEAnAVyPULaFE1hQbQMgUEUD17tPQIchPWpPhSP93U7tA45OQHcBRyFtToUjnU3VAzNNFRPbz0xl82dMTRMBTLYlA5xLRQM3S9UT1L1KfQNgSkAfYAH+bUndE6JJnRN+Sc0EbUmtA/VJZQNsShUT2+9KTQNUS+0Dbkti1QNz5BfeFYYCaEsdAwllBCdOEmEELyYvCCP+FYBGLwAj3hX2HWYtZi3+AnEAnCeWLe4d3h/YL+oRti3mHQJGAncMPyY/OD9KP1w/bj9AgD+SP6Q/tj/IP9o/S5UDAXrkP/Y99j8YSx5PME9aTwA8Tz5PUE+KT5xPxk/YT3pPAPRP/k+oTyJfRF8OXzhfWl8AfF+eX7Bfil/MX8ZfUF/yXwAUb75fKG9Kb1Rvbm9ob0pfAIxvdm+wb5pv3G/ubzhvCn8AJH8+f1B/an80f3Z/YH+SfwC0fx5/2H/6fxSPvn8ojzqPAEyPnm9ojxKPpI+Wj8iPso/Y7I9+FZ4SPkyFAyhNahWUTgUTKzwUDVDVA9uDUJUD+lBlA4xR2nUUUk0DdFKFA+hSqgUTW8QFU00EVL0DttVUTQRVfZRVRQMnVrKFBFZ1BBwEdVdNE+GtVwUTS1g1E8rElBptWWXzJ1mtAwVZTRPb0VhNA5RYVQNTWNbVAxNYLRRXvQPGVyJ9A8AUrx6lphLCNKcepYL+AsFMpx6vaK9yoVYSvUB0r4alhq2erZ6tBhK71K+g5q/4q2799q2WApq0lGGKLAQevJTLpJRLAL4CRmyklZyUyFVVE41V1RS1VZUEVdUD01Q1E5q2hJRkVFUTLVS9FFOyhaRTTbTEBFBTNRMKbVOlE9JSZQOcUgUktVIVEy9clPhRbQPAbVGVA4pRrQNFUWUDawxRLRRQfQOgUP0UtVD9AzEcFPhPhQOI1U91FE8VFE4dAyVOViUDvE29tE01E+p0FBuBTD0DGUwttIQXZhOlSp0kSg3E1BS0pBSCtrwUlUlVAwNKPQN5FUolA/zMFE/MJxY9/h0IFiUWJVYSXRzXDt0uLzgvAFIvdC9mL3jfot+8L54tni0A/i/wL/LfHD8e7/CPUuk27wBQ74LvlO+m77jvyu/c77aPAOiPwo8M/zb/EP/ajyT/bv8ASP+C/6T/tv9o/8r/7P/2/wAIDxoPRA8+D5D/Yg+MD34PAKAPug/UD3YPyA/iDxwf1g8AAB8aHzwfZh94H4oflB+uH1A4H5If9B8Os0tVlExF1LYclGhODaNmT9XDLGwcx76yMFENo6ZRJZPbG1Llw45S/ZMDU7YFw3VTvRPqUw3DXLactO1UTcNfVeWUVba9s0BWTaOxVi2jINY8tI5XNcRX1cN8WLa9s+BYtcMiWQ2THs1ZTaPxWM2kzCSAWGoto0D0lPMspNBXhZMBxIyvTqU2rT4/OKNWrVavAHg/sq+MP64/yK/6ocY/+K+Q+j8MTw61rpK1tCfmwk5avJT7nJS4Vm0kVoWTbTRURPVVzZO6VQ2TW35VrZNFVQ3D/KS0tcWctI18lFZU3SRUth0T51O1k7FTPcN4GnSUNHwk/FKNRFwnPsLbWFK9syBSFbPpUdSlJAzEbBTEN/S0AFFaFbPJNJSTUGWUUFXEbVANk95P/ZNTT62Ta+VONcN4JJQLTrWTq6FNjcRNlcRMTbNnVnxU50v1k4Mc1B3kFKu6Sr0TWqRU+rTEolC0x67F3iOsxJSsxBQUJAFUtN/2zwjfGm8sb0bfUN8Aat+M36bfmG+qb7xvxt/g3wAa7wR/Zu9Y7yp/TH9efzB/AEJ/lH+mf7h/yn/sH95/8H8A+n8Ujx6P8B9aj0yPbo+AjwBCj6SPto/Ij9qP7I+ejxCfAAKfPJ8mn1Cfap+Mn56fgJ8Asp/En9afMJ/ynwSvHq8wrwAyj0yvTq8QrxqvjK+mr7iv0HKv9K+OVbbC4uTErkyqPcOobMSqLCSmPMRIWjxVULXDUlE1w8j8tG065LSvUl0zIVNVo9uXUyVDCVQ9w5hUbMW0hER8VdXD7FXlw2teVpXEVuXDPlcltLbkNC1YNcOYWFWj921YJUMpWW1DGlmFJElYLUQENHPUJdy06bQkAc4UPx4/YDM+z2A/MjkmzwCoP6I5hs2Gz8DP6j/kz/bPpAjfGk9XZbRcxIC0JC5pV3UkTESoVERlVjVU1VatRFXFo6qUJHFV2lWzKJQk8VRVs7hUqj3UVH1TR5zUEIy02tVTVcOhfCVTfVMnU6rdI+7kRLhstIH0REltUr1TElKds9xRVUPblVFdw2BRbUMqUbKN1FCdVCRUg1CVs0y1UFWjF0y0ok9VszgtT21Dyk6lVE7lJCQka4hNlVRNVUO1TFXDozFMdVQEZ35SB1RkpbVKlSNBrOThSQXkSVZ9U4dJVeRJTeRKVaMDt0oV5FRnFn1+bQ5vIP8AMv9Ub15tXm9wb8pvhP/WbQDWb9D/8m/09+b/EA8iD3x/AFavWA9CD3wPZg94D7IPxA8A1g94r+IP7A8OH+CvGh9UHwBGH3AfMh9kH4YfuB+aH8wfAMYf+B/qHxQv9q9QLxovZC8AXi9wL1ovvC9eH+Avqi/sLwC+LwA/Gj8MP0Y/WD9qP3w/gIY/mD+yP8w/di/4O15Si7bc9BFMbUPqTJWz7K1NjfPuTpVDDTRUhcVQvUP4NOQLUI5S41FY5UZW49xEPlPtQ9DERItEVDWztpTUi9DespnWnEQJVu3TeVTU6FZsfdTUxN1X5SNHWB20ZViNtFndtmZSEVkVU2vgWNVUWF3TVVglUxMTWLXkTNTKbM9ezyhTAD5fUM96z3xfts+wz8rPxF8A1s8Y095fAG8SbyzXFmVWQlOcV0X0FMQeTNTaVNTVmFzUVWTUFWzU11VqFURVTbRVpfMYVTVTreCk1KdUZbNvhLQ4bVS9QwFUnbO8U13TtYXU1E50tBdTlWRSzJ1k9NRyUl22NrL2UVpFs75kRIhRfUNQZERbGFH9Q+RQFWOrRETbdVA1UzBQ/UP0T4q9Q4FM5BhU5DOwruNO2v1D1GzkaE2l0+dM2k10TO3TGUx9Q7BLamWzT6z07uTkikrN1G1K/UO0SUWzfkmVs9OMSbXmLuJTvHTUSgBdtFT3ng0G/xj/Ko9E/06PAHD/co+k/5aPqI+y/7z/Bg8AAA/6jxSfJp+oD0qfXJ9unwCAn6IPpJ+2n8if2p/sn7Y/APifAk8Ur6Y/6D9Kr3yvLq8AEK9yr7Svxq+Ar+Kv/K8OvwAgvyq/TL9Gv2i/er+Mv56/ALC/oq/Mv96/+L8KzxzPPs8AKM8iz2TPhs/Av6LPtM92z9CQz/LPBN/OwprMxDpMamXUTWXUTo1DZk/909MsUL3UPOVRzcOKUdqlY/8kdHRSpaPnUmYFU3VTtUTU1F5UZVNr0VR9Q0CEZLJVLeObI1ZdQ5NWTWb+0oy1VwVT9UxkXlhdQ8NtWLVzF1kFUyVZXUNVA+xEwfxEhPxERAxUWwNYjUPWV41DxiRfADZVLuVG7zDrLu84W4ZfsF8Aql+8787v2F/yXwT/Fv8oa2q2crd85JBs5FJXpWNtDyT0y1a1c4dWjUNtRmRkBVaVQ7hVVUOVfIRkQqRFVZXWJkKarVRFU2JU5URUJXRTYj1DrcRkg9A2UkBTlUO1CHxFUh3zm1Kdk2O1UqVjH+Rk51E1U7C1Ua1EUYXjQVEd8wu1UXVkUAVznlAlQ1rVUEVTIlTU11x0ak/WPUP9TrWDjmR0IU5aLWRNnZMzTV30TF1DjWOEdAFMHdZ+A5x0z9VK/YRKzdRJRVOiSaytRMwEmUnNw/rMBUoWvWP8Sh3zS8yH/n+4gwBWjTaPOB9Kj1wffo+Ij7qPAKQfth/Ij9KP3B/+jxCfIi8ABB+OnzAvqq9kL44voC+yLwDEL9Yv6C/6LwzfBj8gPyo/AEQ/Dt9YP1I/jD+eP8DPyj8A1D+uP/g/Ck8kTy5PQE8iTwBsT2ZPiE+ST5xPlk/QT3I/ANxP1k8gX/JPPF9OX2BfMl8AdF+WX6hful/EX95fAF/SWVg281wlhHShTcUETsUEtU+NE0g0BL5Q5fMwtVE906YkBBtSxfRStn3jIFOFI5NTPdMG1rxkfFT94+2cZF1VtgVzzlUd81tW/ePNrVZdczpXpUOnhOQRbVhdc3pYvRPeWOXzkyBZ5daG01gNBNzUc9VYheMx3NTzbOTSVwIF48SU707vUH9y74Tnhu8AmO/i75x/xn/o7/rv/H/2f6ggjzL5/tKxZHSCdHRA1hSE/VaNE7hk9HdWai3UVnXUVY0TqFUVg5ttVQXjNFXdBJTUwW1UJYOLVO3TRVS9E6sOVN3z2NT0oITUaC1TXeMyU90EUt3UfGRtgAQER1Ll8xBSxYRpUTVkXNRqbNQ0Ua1js/5QZYRM1IFQ9QRQtt3TE1DtU7pP/fNPTU89E+FObdRkBO401NuFTcXTHE2Fc7FMmvUETF3j4kv1hCRkGbZMFKFKFYM9Sn3j4GVJ5fOQzAem8qpJ7dMrFUqFZEql8ypMFzYvAIgjjhUeH0AfQq8kr24feK8Aih+cr66vwK/KH9yvFi8IvwAavwSvPr9YLzq/dL+Gv5i/AKq/vL/Ov+C/8r/8XwbPGM8AIs9Mz75fYM9yz4TPls8wzwC6z8zP1s8A39LP7M8m3zjfAPrPVN9O34Dfct+s35bfwN8Aot/k3/7fEO8i7zTvRu9o7wDy33Tvnu+w71rv1O/O7+jvWvrvS+2Dg0utY97UpFuuTC2jpU1lZE7NhK1P9WNnUIXz3FxkUCoklMQUBDns9Kt8b2ayWyNUZdOXVPVjB4SEC3hV3WPqtG/GZWZ1fuJrKlhtk5Tk9PRY5ZNJJfRnJoLrBHdmcmIUBFsiWK2T6Vdd88wsfwA+f1APan9kD4Z/mA/Ceb5/AMgP2g8sj+4PAB8qjzSPXpKtr0wUb1fNoy7c9OqWfISnVuWTZXSPfuKqqVVFpLT0KpQU8cSEuGlU9YSk9Ee0FBBU3WPb2lMto5VTXfNcU7b1YydTrWPuUmWEUto9lFKtk0lSZQMSUrZdk89R5ZOVUb0DYKlR9ZQUlPFUlVBls4OWXPRMUKX0UEVmxoI4bU/dY8pOrWNeTuWTW/VNlaOITR0THYwkC51MFXRMFSTUp6bzZKRrpUoto0XEJOVJ9WOzh0kl9NyUykllJEoGZdO3Sl0U/J9m1c6lHq0ARq9AP1qvZD+Gr4g/mq+sPwDWr+iv+qnePwC7/j8ov2K/ADRPRk9ov3pPjE9uT7BPwk8ABP/OT/hPCl8M/95PIF/qTwBUX0ZfQF/a75Rfrl+gX3JfANxf3l/4XxJvLG9mXxBfQm8AXG+Ob4Bvom+8b85v4G/qbwAEf25vEH9Cf1R/Zn8Yf4J/AKR/Jn94f8p/1H/ufwCP2nGoppUu/YaDTXWUTp2UT7KdNFAt9FwkUlFF88baHJQ6FCSvUr0zPlNmRTOxU/X0zBSaVIWT2wxVdSN+VY0D8VVW7YNjVl2T78T0Xdz028pXJfMzWF3znFi2HRP9WC0TK1l1Ix4lWWWUWD305PRkHA8uBQCOBd4PuAuOD3Cfqg+Un6afALifyp8UH+adHh8Qr0IZRhUgFq9Aoz7zVBeOkjBkH3YdVp4y2FWVJFWlQ2OcHzCuFf4TvBdmAgJULQTUH1jmH/gbXvI8Ui0zBRQvLCYlrhIoUaVD8zwnZmNFUM2DP1QvZi3Wclp8J4Zm8nBNpfSUL6YtPqILxLwn/oNKHbTULy4yxUkCBaM99Cemo5Q3Zm0eRSY/AEg/Uj9cz24/kD+Sz8Q/ts8AyM/ayQ5PGE/yyS5NFt843wCqT0zfbt+A35LfpN+238jfANrf7N/+3+B/Co8c7zbvSO8AIu9k737viO8Sj7zvzu+o7wB67/zvDv/o7yr/VP9G/2D/AOLvnP92/8D/iv/U/+b/oP8Akv/8//7/MA8KD1QPZg8gDwCCD7wPng+YD8oP9A/mDxgTmj6ii/zEEUxNhESEKLVO7aRPzYMPUJ2DhbVQpcP4TCRsUeWz47VRbQNX/KToUj2jW21TjbPQU2WzQlQdk220tKQoVQUjmVUVEy0KjKSYVl20V2XUXKRt30SkS1iNk7BYrYRpWf2GXrNZZdPTWHWD25ZYnYNVWGXTE1gI5RbehWaywoSfXp1GL2CbAGafiJ9amY6fyC/aL0Sv7p8g8C8iPzQ/Nq3ug1dFxHwkRSBspNrMFyYjfKQFdKSrx1U1FFVthFWlwxhtVb0j4FQtk6lUXaS2vDQpVOWz81MVNFPa5bRTzYNPU20DF1OatTRSXbOnUp2kjIQubVJtA/dRBZO+UaXDa4hRjbNQfIQaUR2TteRkhJ5ctGdQZaRQVh2T9E81w4VstBh0tKuqTvW0Ti2kTdWjTLaUtOdMRcOBTC2TGdVMjbOwvLRL3MTuSlot1ErVowxKrRRJZbNbgkmNs5BJDZRJZdMFU9xE1My0w0XryGbV1sUALs9Iz1LPZF9+z4hfos+sXwC+X9Bf2lH2z/hbFl8YbypvAGTfZt9Qb3IPbG+Wb6hvum8AzG/eb/Bv2g8Ufw5/IH8SHwBUf25/QH9Sf4x/jn+Yf8J/ANx/7n/IfwKPDI8uj0CPSo8AdI9mj1CPgo+cj76PqI/KjwDsj/aPEJ8qn0yfXp9In3qfADSflp+wn6KfzJ8Gn2ifAq9sDKdPEpxLJUM+TD1UtU2lVE6lo2pP/RMs1lxEoFA9UxU8RIpR1uUT/1HVU44MRANTxo0zdVONFOSlxDTPVFqNs0CkNLJVvaRWjSPTsVZtNo6jV22z+FfajbNgJCTFWAXDGllWJUMeWWVEWBU0WI2zVYD0FEAktAAcJNbspAHItC9mLWYtdr9wL1q5li8AqC+6v9S/7r8YPxI5Bs8wz4pCP1c9U7XkpzZDJMQNWkTEy9QUh1Y9UzWENNv1VQWzulUlQ35VVj1TRVX9FFUVJFQ9pC1UHSNWVA20VKWmTlJtsaSkeFOls0FT/RRhUwVUFESToKZSWFL1o1sgUk0z6VHVpFE9w2t7UY0zRSREDlFNM5vJUI1jk1CVFHSkJdZMRN5P1VRPTVMBT9pV1E49wwtOTVOhTZYdkzdNtaRMVURMpAVZTD2m5pI6S+W0SuWzW2BK5ZP6SQVESaXEtuzUnkl9EwNKTTN5FUp1REu1E1g8byZdPl8ASO9a73Rffl+Q76JftO/G7wDgXwJvJO+OZfZdFv0G/0BvAIJvVP9e/3j/kv+0/8b/2P8Awp/8/w4PIA/q//T/Ng9QDwBiD4QPjg+gD4oPzA+2D4APAPIPFB8OHwAfKq9kHz4fUB8AKh+cH7YfsB+KH+Qf1h8ILwAaLzQvPi9YL/ofbC9mL5gvAKovvC/OL+Avci8EP/4vEDPCbtNLfUSkRJvQ5kKiTtptpE+t40hQraO8UGrlQzJERMRM1DlSHbOrrVLdpFNV1FN1QwhtVAWzelQ9w+tUDTRZVcVEzDReVrWkVrXD2zxXreOoV63zE1jWtcN8WB1EWJ1DJ1mUBba+M1jFpFjNRCxEMS1Y/dPzV62jzIy/lr8AqLNuT4BLVk+gT9K/xE/WTwDoTyrJ9k9AzypfTM9OzebDaoS0gmREQBRU/VbtNNaUxGVWrfMjjMTlVdrtNFUds21VBdM0VWzd1MzEtlTV435UPdQ2zFQOVA3j2FNtpKSkLWjkxDFTzTRSXcScNGuAUuXTRxzUEFLlVFlRXTR8pGpRzcMmhKRb71Ct47hQjUOBXNTbS1D90xNQDTO6T7a1o09PzcPGTn0jV21OjUPxTT3jhU21w0scTdWkTGVkrNTnpOes/tNs5KFKXeNB3GThZUkls5Ds17air0m1VAVK1aRKRWRs5679Lu9A7wBSf3zvdn+I75p/rO++f9B/AOJ/9O8u/xj/Ov88j34voP8AUo9sj36PkI+ij8yPBj/YjwDqjxSfDp8gnyo/RJ9enzA/AIqfnJ92n6ifUp/Un9af4J8A8p80rx6vMK8Cr2yvdq9wrwBCr6yvvq+Qr9qvDL/Grxi/ACK/TL8+v2C/gr/sr26/kL+Aor+8v+a/CM/6vxzPNlKLZUt1Mwy8ZbTU5U3dxE1OfTPiT11mtnL4bNRVbizU4YQ0VCxkyAzUWT7kxx7SQFQlRFQF09skVeXTl1UF4wlWTAXkhFToVo1kFFTd7DTbSFhlQ7BYTTMKWWI90yUURBPQpmLcWPXUNVhVc1EsRBFY9caewwBMT75FVtVW1X5Ndt1m3Y5PALhP8kG+3/BP8t8UXxbvCF+wEu9M71blNpKnV/1jX61X5XMeV9Wz2oRUmKqMVFXsxBeEVNisVJ1atFRUvFQaVY3EVP0z06xUtYTENDrExARUVEVErDSItMRQ9FQYpDTb41JV46tShTN0UqpFQzwMZAUkZMA8ZIpmNGRSUaVkhDTkUOVza65QNZRQ/WM/UK0zrfhsNIhPpWRPXfROat1kTuVUTSVjcE3NZGqcZUylZEwV07VLfWS2RITzSv1jj0pV4ytlSk0zyvRndjKMSZ1UrUnVs1pK9cRKPUNDQKx3Ln/oc7Z1Rn0+4l1cfwBmf4APkn+kD7Z9tn/YD+oPACSPDh8gHzKPRB9Gj6iPah8AjB9+H6Afkh/UH+Yf+B8KLwAcL86/MC9CL0wvXi9wLyrPAJQvhi+4L6Iv5C/WLxg/Aj8AJD82P1A/Wj98P4Y/ID9qPwC8P64/wD/KPwRP7j8ATyJPAFRPJk84T3pPjE+eT0hP2k/A7E++T/hPCl8kX6ZinEtq9WM+XMQlZMQoTh0DqyNPNVMqXGShZPQXRDz3/mL/lMQj8OYy5xxkbVf0VOhT7eNcVK3TNdG8xEK05LRVXVTsxNWXlOQFfOSOTNT4V7YlY2BYFdPFWM3DF61ZVdMiWZVUWO3kWGrtY4A81EE0ZABYFXML1lcd88TU33bdbt123wCw36pvvG/G3+Df8m8Ef1bvkCh/On9Mf9bCuVR35mKQalTUUnTkD1R0y1bNw8uHVk1jRuxV7MTHVQbt43xVzVbWw8Tky1CO47a8xGJU1cMpVB0D821TFXOtUxXTdVPlY61A9OQIU1XT0hT0m9VSvRNjpMQurFTnUbIF1FHdxIzEQVFNcwu1URXT1YTEnlDNw2fVUB1kUIXkTw3Tak9mFXP9TvVUlPQhTmV01qT0UE2NdEwdA2NMVmUDAUw1U5pcFDPM9KvPSi0USk3ESlXTomlJ3cT8hJkMBPpJ5TQVSuUz9+T0S7QHVh0+DwBQC16feA+Cn7QPpp/QD8qZAL6f+A8qHwyn5pVWHzCvQq8AvB+2HV6vuB/qP6yvlq/QrwDir/SvBr8Yvyq/NF8+vxBfAEq/ZL92v1i/qr+0v86/4L8A6r8Ezw7PuL8az0zPVs9ozwBCz4TPns+Iz5LP5M/WzxDfAPrPJN823/DPys9k33bfiN8AYt+c377f2N+y3/zfBu8Y77Qq6WZzS3XzeEzdlE1m7eNsTvWEdFRKUDX0tnSEMlHdk6hRFXMdVVKdY5Es9VPlVFPFdK1UTVN8VN3z78zkX9VVxaPTvHVWHQOzVtblkz5XleRXTQMVWIzF5DRk4FhdVBxn3pL4rVj1g7JYHQNzPPQzCgxk9Xx00lRv5mWWbY5vAKBvamnGb+hv4mnG//D/Ag+AFH9OdR4PQA9SD2QH1uKvouT0gPRU++COg1bdk7jWlHR3VoWTNZR091W2LeOqVdXjb1VNYzatVVVT/lQNZFQ1A41tVE1jVlRVUx5UhYNr2lN9VFNNU2xTnVOtNLxU/FINZFJ1dFI23ZNYUvWDElL1BJxUa6RRbeRRNeM3UUVktkSEyVDFo5NQtXNMbIRVZIS+T8WjU0+Fk8vlTl3kToV0nIShTVqd5E3tU7VMrYRMNYRZS5V0dJQhS+X0Si3ja1pKlRRJ7VOVSfWDs4JJ1VQElBlKnVOUFUpd4xhc5FjErwalTp8AaJ9qL3Sfjp+wn7Iv7J/WLwDoL/KfDD8WNU6vOD9KP1w/AL6vuK+CP6Q/tj+QP8I/7D8A/j8QTyJPNE/e3zDv6t9kTwB2T1hPkk+ET75PqE/ST/RPAA5fAF8qXzxfTl94X1pfnF8Arl/AX3Jf1F/OX/hfAm8kbwAObyhvOm90b1ZvUG+Cb6RvALZvkG8abwR/5m8Yfyp/5BSrgEv1g+L8JK5k5OgtTfUj7k6VFE/FJHQUbdx0hFJRXePIUcVjazpSxWPKLIQ+U9UzrbP8dCVUxSOYxOQM1swEflXl8/C8BH9WWs3kVjUDXVetdFdF9tZOEpxYjQRYXQMrWdbFcxVZdSPhHPSlWNoNE2Q09CJYvePpVwJNE8yE987/uP+Kj5yP5v0Aro8QD+KP9I8mDwifKp88n6BGlVbjTJ9mlXZip3QEb2qEBC4EhOqUBKhWxXOzZVZ9FJQE2FUdk53VVXUkVfUDKsSU8VRWXeO4VH0EVKV0VA0TawRUXYRTjSOVU+0Dq15TzRMnDKTuLBS4bVINE3RSTRM8UnVjWwdSHZPNUf0UUc2DbWCcdChR1TPzUB2Tba18FHdQ1eM/UM0TsQeM5HvgXuI4T/UDytlODaScFNhNxRNwTWyFpLQUnUzFczVM1eNpz/wnhqNL1eOPSiWE1UrVpEnVFEnt44NJap2kSZWkSnVjt0rNgwFAvCdePfYlTi94L3K/lC8Ali+4L8IvzL/ev/C/Aj8UzwAmPzjPSs9cz8Y/cM+Cz6TPALbPyM/az+zP/s8Q3yLfNN8ADn/Ib0rfZN923zjfim+83wCW37Df0t8M7wbv6N/630TvAF7vKO8y73zvnu+Q78Lv1O8A3u+47wL/HP8e/6jvEv9k/wA+/1D/mv+s/77/4P/K/9T/YBYP+P8KDzQHZpKLS+0DrT5sdChNbQROJYRPWqUUUJWzhVA1A/qEFFtuUXWzAVLFA3YsFFvoUmWTW1PFE9AMFGtEVK0DttyUKFXdlLVVbQRWNQOaVmWTC61XzRN3V53D44SUTzY8hLVY3XMeWSWGnqLbClmdw9NYrQOWWLbFc1VYncMTWH2j34VXrQPG/I+mj4gbHsLBAIwfrh+4j9KP5B/2HyCfGp+AJC8+L1ifWi9sJ/YDhJRfWoyUHpSU2lYFtFZlE9VGpCQHnJTIvJSNVbYto1RVNQMaVR3D4drUdJz0lGRUNSMtVLbFc/VTfaO/U5WjiFbEBFBTxbMYzATUNKStnDykZ1J9oy8kpPg1UbWjwKR0ilGVdt5yaw5RtZRQHcOhUIV21h7CMVCVo/iEdIhPNtVzHE+dw5NOdQbvAmu8Tc0kTc2T6kx1s9OBTJ00zKS1lMQ3S2wlNCS0d0odwxFK3ZRtSZVzgkk1o4xJfXStSV2TeUrVc/z8pE8ABMc+v1C7dr9wT4q/lE+mvwC4T8q/zE/uTxDL/k8oz2LJAC5fUF9iX5zPdl+Yz6rfvF8Azl/gX/JfBG8Wb0APOg9MbwAub0BvSg+Eb35vkG+6b8xvAKZvsG/ybxR//m8ofyJ/XH8ANn9of3p/pH8mD8B/in/sfwDWfxCPIo80j0aPWI9qj3yPAP5/iI+Sj7SPro/Aj/KPHJ9gFp8wn0KZbiPsNHRMnURWdARoTs2Tapw0LHQ3tp5CFVFlE6ZRRSMbbVL1Q45SpVMDU00T23VTzYPqUzWjXFSs1aTclF9VPRRVXTNCrVYdw7FW1RMglCSOtVeNNFe1o2BYtaPgrViNoyJZnTRZbZP0WVg1JCSkgFgdw0EkpFsAWNUT0Fdtk8ScHwSeFV4ywoyvlqV2r4irth8AwB9yH+yvDr84LzK/JL9Wv8BQL3IhHhMMpxYzTLQNV1blQ7hWxZRWnUM1pCTb91XFM7pVnQN+VbadQ0VV5SMMVU0TxVr0JI3UBFZUJRRUPXNr51N1Q7EcNHhTVaTG1JT8UuW0tJfmQlhSNh2jIFJtI+lR/ZSslLN7UeU0TDQAUQUTx6VQpTRQvQSMBCWcBN6lT/VETx1EtDR8fAQLrU51Q6FN5TRN3ZRMqgUTZ3SUBdTEh4REIdVL/aRKzYNa/MT6SaYFE6dJzbQU1J4kRBlVSm2TlCzUFOw0VBRXAJ5d9kWeTXZPgN+KT6xPtt8AyE/iT+zfFl9IWyZdRl84XwA672Tvjl9Ae4bvqO+678zvAN7v8O8C/xT/Jv84/9qPTP8ATp9g/3L/lP9+/7D/wv/s/wDW/+D/ov8kDzYPEA8iD3QPAE4PYA+CD8QPtg/YD5oPBB8A9g8AHyofHB9mHxAfch+EHwCWH6gfwh/kH0Yf4B8CLxwvWO4fICv+ooBLDUPiBORrrkzl06jENKpODUNbok8dI0pQTTRQXTZq9rLGVDQ6PDSvUi3j2yFTLROXU32zCVTarcRUxTMKVS0zfFU2/dPuVf2jYFbtlASk20BXHSOqV9XDF1jWHSOaWEU0WGWzK1la/bRZTbPtWIW0WKWT73ZYQKQwENczWApNxFcVQ8ycp+6v2KvGrwCoO66t3q/4r4I/7D9Ov0C/ABpPRE9WT3C/grFmRb4jvKTZgfw0EzXqVi0Tp1ZqXTNjtLQlrETnVX0krVU1Q21VbZM01ETttvS0tlT9035U1cNHWvREDvS01lP9M6AUxFtoU10zI1P1JFKFtGVSZSRS/URExBBSxbOr2lGNJFGtw1yklCZNUd2T71CltJSUgYTE20tQXTMTUB0juk9q3URPrSROLRNXTvUkrU2lw4VNNaRN/ZRMpI1U3FTLzNdeMgOU1KFtSjVDPUqF0+FJHaNtkCTUeUmlw8VJ3UQVSv2USsWzKpTXdu+g4wDm1W7feG+S35xvrt/Ab9LfAORv9m8Ifxp5Hu8w71JvXH8Abn+A75rpnu+wf5rv1H/mfwD4fwqPHI8ujzAvSo9kj06PAFAveo+cj66PmI9KL9yPxo8A8I8SnySf5o9In1qfZJ8mnwAwn4qfxJ+2n8ifgp8Ur9afAACvSq88r16vcK/Sn6Svhq8AsK/Kr9yv5q9Qr5KvJL8uv6xAu2ZCi0vtIwzkxOfW3MTlTd1j6Iwk4k+0hVYuM1DtI2xR/TPgtVGlw1VUVMpSrcM8tVO9JFOlI0JUPdO0tgxUJlXVw5dV1SRW0h1kVo20xERXNETdV7bdY0hY/TOwWOUkWdtA9ngxJVmtwwxZ1h1j2Vgd1FiFY1FYZj1zEVgdxj9xUcicPwCOP3gzns+Az7I/xM/WPwBPAPrPNE8uTzDfQt9k33bfgNOqrkNXhWRXFXMeFDTaVsREl1Y9w1W8RBUMxJvYVX3Tm1WlJMxEGNr8JOD8RKdUhWNxVFrdYzj81AFUPbPKJFSrg1NVw07MJBcUVOA2RFSnUqUjclK1Js5y2wNSVcO+Uf2jh1FaTVNQtCQaUd1D5IxUy6tQzXRQBWScJPBPNoVjgU91wxhPhSYGY61OTVPQTa20TRXTALVNpeRMHWMZTE1TsLZstEtLhSPqSlUzhrVK/UMnPGTKSVXDfq1J7SOMSbW0Sc1zUw1K3UPUSg001Gd+fRZ1AGZviG+K/6xvtm/A/9pv3P8A9v8IDxoJPn0mfUYNPn9YCwBGD9B/yn+sD74P0A/iD5wPAO4PGB8qH0y/Ph9QH1ofdB8AJr8Yv6IfjB+2H+Af8h8MLwAeL9gfsh80LzYvcC9KL3wvAI4vWC/aL+wvxi8QP6ovHD8Ati8wP0o/dD9+P5A/Yj/EPwC+P9A/4j/8P7Y/6D8ST0RPtB5FzlKcXEQ6TI3zIVbc5CFOJVRPHUMqhFSzoVAt5HTkilFV0/22fOR0Um0T51IdY1ltUx1D6lOts1xU1bNbz1RNU0BV5bRVbROtJwzEmFZFUwfUxJGtV2VT/FelU2Q0xMplWM1UWQ30PMQFWY3za9FY3bOCZMRBWFXkDVjts9ZXrVQU38bP2MMAtsXWzdbP0F8a3+RfBm8Yb6Ba30zfLm9gb3JvV9VDuUx8ZxYCjldt5FRkDXxkrcsUVIdW7bNGvNQFVrTUx1Wts3zc1EL8tW1VXQPRVP3jmlTds9tiVNVDKVSVQ/NT1lVjrVMN83c05EBTlnXDCFPF5FLV1FTkY2rMtCw85Oe0tLBRBcTVUWVUUXW0UT3D1VBaVcRQDfNnUN2zIqxErde05GpPvUROnWROWI1GjmPM5ExNtWRMlUPTY0wlVPwEl4QEM0uq7URKXQRKdbRKVcRJbAXEJISZSR1D+kltFA1KbRP3SvXmPg02DXb/AICPmv+kj7b/yI/y/+yP/o8AEJ8qD1yPTg9In2qffJ+GDwD4D5qfxJ/Wn+ifAh8Mrx6vADCvGk9Er16vOK9ar3Svbq8AsK/Cr5yvzq/gr/qvJL8GvwAov1q/ZL82v4i/cr+sv46/AOC/mr/8v9a/AM8qzzzPFs8ASM/yv3TPns+Yz6rPvM++zwBoz/rPDN8O3xjfQt9U145jqrSVTHWETZV0Tv1ToK1P3YNIUM3jvJzkMG1RBfOmUXVjG1KdZFpU5VMFo5NTBfMG/GTbelR1Y+tUVWNdVWxVVPxERFYVc7NWFZNbPlfdg6hXdYMVPFTbfFiNg+FYdYMlWaqddFndg/hcVLJkVHGmZFQxWBV0/FTQLFTEANxflu2uXcZfyO/a70xv5u8AIG8i/0Rvdm9Y/2r/fP+OZaqOgrEM9IAM9EBE9P1aDFS4zGR1VsVDNMxkq/VVJeRVRfNt/EQ0aVU1hBR0w/TUi1R1g5tVVOVDHFR1VCx0oNVT3YRTjYMx3ET6Uqz99FR0jFINBFKlYxCtUjVz2FGdc6K0RGraxEQ0fHT8UE1TxVBWjYORUE2EUC3kUB3TW7pP7UNPTz3kTjVza3hOFVRORfOdTT1UrU0tk7FMTYRMnXPiVUsVc4N81Bn8lLdEhCtXSj3kSaVjkCSH7kJbr0lNUxVK3dRKxUMLFEs1c1i0nwal3oWujQCOj5iPso+8H86P4I/yGeYfABAvKpkmnU6fMJ9iH3Qvtp8AsJ8Kr6Qvri8Ar4qvBD8WPwAoPzo/TD8u32A/Ut+MP34/AKA/mj+0P94/wD/6PxRPDk8AIE8yT1xPbk9o36JPhE+2TwDIT1o/rE/+TwhfGl9EXzZfAFhfal90X4ZfmF+qX7Rfxl8A4F/qXxRv7l/4XwpvNG+m89VLFYRM/WPqjNTlTZYFI+hO9QRPlXY2YtpqtNRQdHThfARUUv1jTcpUdDxTNRTc1CMMBFuVVIVzBVXd1FX985EDxPeWY8z0VAz3BiIoFmTkkVj9ZFmFc0vgjnKrDlkVI9485KFc5GK2XOQiWAUT6Vc1Y8oAhOe27a7lpn+4f8p5tu/g7wD6fwyPJv8wjzL/VI9mjU6P2IiPkoE+YqdXtQNvV6oVIy6EdOq89JjE9FVVVj1jF7z02OT0nQR022NVZQMoVbUD71TWTQOsVO0kVDVjOlRaTeMCFATMU/VkUxUDW1xTzQMnU8VkUo2D26tSDeN0UhUDPFK2PWMHUn2DzVGNA5XNUR2DYFHdBHSU5VDWfYOtUD1kULUDP1BqzQRQbQRPZQM4TxUja65OlRNBxATYTbXTq3BNDXRN1QRMbeRMZrUDz0u1BASk70rt0zOKSj2UFKTKSf0ELKdsJqU2YlpKfYPdSq30ANwXxi3+HYYd/tOcH6YfuK8A0h/crwYvAL8SvyS/Li9gKwBWL8gver+Mv74v8C/Cv9S/AN4vuL8KzxzPLs9Az0pvVM8ATm9ob3rPnM+Oz7jP0s/kzwD+z8jPCt8c3z7fSN9a32zfAIbfmN+q37zfzt8w3/LP/N8Aft8Y7yrvTO9e73DvCu+M7wCu78Dvqu/s7+bv2O/i7xT/aCb/QP8y/0tNA5xLVXPNPpRkJU2V9MwEJ09WfYMNUF2zgZyU96wEq4pRtQP/bARyZJTnRVIFE1k0lCuQdnJCHJTbslRdA0BVfQO0VbSV9Bx0lcyEBVedo3FqfITdpIRHRHTFWM0DSxdZlfRZDXRUdM48d3oOclM8dBFYQGaGAQvWV4UDxtR3Do3Of+B7AMYP6H/qDxyPHo8gHzIffI9Abo9QH3ofjB+WFW7ymqyEtV+0hB6cFMtWrWOHVVaFA0bMFAfEhMjkhK2NDARUVW3zGgR007YElJxUVZNkVG0TLdb8ZPVTbRRT1ZOIU9q9ZFPdYwxTVZPUUtZVc55ShaRSzfMvUrb1o/hR3ZPAUfWjiNZ0lEVRhWRR7ePXUGYVE6BQ9aS09DFQ1ZPb+E+Fo4VPnaMBT6oFdE41dE7dY7zclFANTY1rhUyFlPwki/Du4qs3S00kSu3kSn0ESrANBCyndpMspANK5fN5Fhw090qVE0tcr26tvq0Anq+gP7KvzK/WP/CvKr8MTwAeTzi/Srlev5C/ckleT5BPAKK/pE/2v/Dv0k/8Tw5fIF8AMl9c/z5fUF9iX2xfll+QXwBq/8Rftl/QX+JfDG/uXzBvAEJvJG9eb4Bvem+Ub65vkG8Aom/sb+ZvyG8Sfyx/9m+IXwBaf3R/fn+Qf1J/vH/Of6h/AOp//H8OjyCPKo88jz6PWIO25vK5S9WTeEz1NE3W7fNsTu0jasSULlDa5ZOjtJQyUdWTqFFWbRMdUhUTkFwkBTyUrXdEJOxTjfNeHCTtyVS1FAQlVdUWdpK1Vlr1QyPUBJFXhZP8vBSbflitA+JYVQa2kiJZWW0kdATDWE0jhHSUtUREBPW0BNJXTSPEAPwPpp+oC94P2J/qnwwfFh8AIK8yr5wfZh1Gr3ivgqGOgzSEr6byt7wUjlc9JGykVf3kFLgkBHUcBDXMFFv3Ve0julWN834MBNVE9KT+JCTFHCSNVLaFA1ZUjfMeVN30U1alM7FT9TN4TCQ07PTL/FJFBFK1pGwkWFLaPSMg5PTpUVVDsVFqjfNulCQ3dCQAUeXza8lQzSRQfaNbUJX0asT02swkU7wk5U6VhG1OfaMLTqUzoU0NNK1NzfPPTKXzZ/y052VLNTRL1YRshLpKVYOtWiTE+kmtA6I0xIJJSS02JrNKzSQsNBSUhAFYLEeWTfY1jj+Yz6rPxD8A5j/gz/I/BN8W3yjfcsk2TQB+TWbfiE+K35zfpk+w3/JPAOTf9t/oT+LfLO8+72CPWo8AZO9274jvco+0707voO/S7wAE/xb/eI/C7yT/Nv9g/2r/AIT/Vv+g/7r/rP/G/4D/Eg8A9P8uD0APUg9cD3YPcA+CDwCUD97/qA/aD/QP5g/4DwofYBwfRh9YHyL5FqKASyWzm95L7SOqTOW2NsNO2p0kTx3zR1Clg9xQsj0kUZWUnLQ5Un2jq6bchCBTzSQ0JAgstJfNVO2DB1V1FOyk6lW2baNdVm2jzVb9IzxtVx3zp1d1EypYHbNtlnSU9FjtgydZ7SNbGll9o+tYFaOwbJSzc1httFwk51elg8wAxJfun8Cf0pHGL9grpi/4LwACr2SvLj9or4KvZD92P4ivqJqplqUOkq8cNIBElC6qlCTszKSoJJRl3KQl2VYttBQkqlX1s29V2s2DKPw071TNg7hU2nXTgQwkR1QdMxBUVu2j2lN106FMtFzshG0n/ITuUh3zt1IdRLZ0tElSxZMSUjVEUdbVo5VRHTNgzIQoUaqtw/G8tLq0tIXEFEzatLQVxISiT82DOE/W7aPKTiXETnXT8U1W/cOITdWETSWUTHXTwzFM9bT0xw4jxMSlSlatw0FKzbRJhURJDcRVSdVESc1ESl1ESrWEAMTHpt0u1YbPsMsmI5xfvs8AyM/yz/RfLt8YbypvPG9e3wB4027PeG+Kb5xvzt8g79JvAORvvm/wbxp/LH8+f1B/ah8AdB+Gf3Afkn90f7Z/0H/CfwDsfwaPGI/6fzSPVo8gj3KPAEyPlo+oj7qPxI/Gj/CPSo8ABJ8enyifsn9Mn2afgJ9ynwCUn76fuJ+in+yf3p8QryKv0DSvPq9Qr2KvS4Uzi0vWRUMMTB0kTAVj6E2WhTMrT/WzD6xHBmL4aVCFtnbS4Yy0V1Jto63K5BRbU80T0ES0REVUTSO2FEQLQIYymyQkmw1W9bN/Vt20nDR5tVcFc+O0NE9YXURY1k3DDlllVFndMxVZsgVz00wn3jJVWAVzEy1Y9bPfV9WzyBw/Fj0Avr/Qu+YvqL8aPxTPJs9QPwBKz1zPbs+Az5o5ns2GxW6iU5pXtVTENB6sxNnsNFWX3DRV5DQV7DTHHLTbi1WdI1JVBWMYVdoNw+AMJKdUtVNxVLYFYzhURVPzUzUjvNlTRVRURE5TXZMXU7IV1FId1HREclJlVFK2DbP2UV2zvlHtRFFszRZuohpRnSPiUOUUbVAlQ2dQDcMwUFUk2U+tRMxEGE8Ns6ZOVj3DPU79pE21RE2NJK1MPcN9TG20TEVDrNqUpEtEZO5KnROKSmo1tEq1NElds35JJUNbh0k1I9xJ5aRKzUML2Eptozr8V3ZfiF+aXwCs78Zf2F/6X/TvBm+Q6z5vADj7Xm1mb1hvWvGmb5D/ov8A/G+u/2Cf6v/8//5vCA8yDwBED1YPeK9qr3QPjg84r4IPALwP5g+4D/oPBB/+D/APOh8AXB92H4gfah8cH5YfuB+iHwDkH+4fAC/iHxQvNi9QL2IvAHQvhi+YL6ovzC+2L+Avag8A/C/2Lyg/Aj9EPxY/YD9SMVY+0pxLXbM+rKQo9NRbbE4t42pPZVRQRVOto8ykGFFFQ4ycRAG2fNR2UtXjBVMl83haPNTs/KRgVHW0VAW0tVXNQ7gM1ChWTUO3tuTEJVdFU5NXXbP+rVd902ZYtUPMXLQetVm1pFlNM/pYRVPDllS0h1gFtFj1NHy01gJURMYMz86/yE/aT6xP7k8ACM8yzzzPPs9YX2pffF+WzzCgX7LBNkMcVJBXBdRMVLUNjFTLNESHVn3TRtFWNdQkR/bSfATUQlW2LeMKVeWz0VQt45qtVG3TYlT10xwcROTVUz3kU4WzdVzUQFPSFbMI/KX0pJv0NFVS2k1THWTU51EdU7BRrD203KRBUTW0UYWz1W1QteORUC3jWlBt05siUAUz10+9Nk5S/a1OPeOPTtXjJeTUnbVNHQMztKTLTDXTY2VM5TRMvcTM9DNLBbNt1GzkWkqFs/VJbdMzokk9tEx0mUl1RFzkW3dKBTP3SgWzVDz3ABYNju/Y67bvyO/SfwT/9n8AKP8ajyyPRv9g+37/cPvG/wCQj9L/rI8OD6iPyo/8j86PAOiPMp9En1afeD9in4yfbp8AmJ+qn8Sfzp/gn+qfDK/2nwAorzqvXK8+r1Cvcq+Er5avALivoq/Ur7af+K8KvyS/Jr8AQL8yv2y/lr+ov3K/xL++vwCAv+q//L8OzyDP2r9Mz86/mHDPgsEeUoBLpVQsdHSmFHShTd3WRnNPHeRQ2pXTwMRkMlHV06hR1H1mPuNS9VMjVNSXU7alUwlUVeN8VD3j79VUtXRVFURVNYNeVra1c9FWNYM+V33Dqm1X3XMVWDWDflil1LaURCVZVeMcWU1T7Wpk1LJ8RHN8RDNYPXQWzFTSV8XTxARfHlVWggXBzFTCzNfe3bbfAO8KXwAc7zbvSO9SX0RfXu+Q75pfVLTntnKxLOSALORAhORr/VYNg7g8RHVW7WS1Vg2z5yxEqFWF422tVT1jNFV1RFR9RFS2leOLVL1TR1Q1gw7VVF1j2FRkoPw0aFNmtXMxU3VE/MTDUp3EtoRkR1JlYxBSvTPatVFFdFF9w2pRFfRRbE1E1DS4UFWDgVDNxrZ+QhNQfcO6T+VjT61PtXPhTq3ETlWD8a1N3XOFTXXUTVWDsdVMzcRMhWRL9VODS6ztxMR0oUq1c0E8BOG1SWVjkER0gklFZEm2PUMVSiWTk0qdQyYCLARdTIcOtVaNpn+4f8p/ANQP/n/4DwqPlH8+j1CPQh8AZB+ej4gfmh+sH66PwB8SvwD0HwYvGC8inzwvhs+Az3IvAIQvVi9oL6ovxC/OL+gvWs8A/C8GPwA/Oj9MP5Yv+C9iPwCUP54/gD/KP9w/rj+oP/o/AAxPNk9YT0pPLE9mT4hPmk8AvE+mT7hP4k/0Tw5fyE8iX0D8T0ZfWF9yX5zHrvLeNBRbrkzdA6VN1WOqxMemflJKUK1UxGRS5MTIkpz0OvTP3gKVDNcuEph9VNVjClVAzcwvYCt8VS3j8DRkYDzfBvO2LOQwWOXDmFgtE/glWK3jKXTf3gK1jNfGYxZ0ZOlXLWPM1NcO78hrALZt3t/w3xrvFH8u70B/Un8AnO9mf4h/mn+85559xu02glUuTNTq5OSo7ORl/ORpJ/znTtNVtQNxVSVjNSoUhPFE9LhUzeQ099o2chAkZNpTTROhU7YtY1xTNfMnU63z7q1SXVO3Ur30Uq3jSW1S5VMSUhXT3FFlA7OVUT1k5MQoUSWEUNYtY7xQNSODvIRMULBV1ORUy8DmwjhPJWPKrU6t815OndRNLROItU3txE1lA7VMZQM1pUzd8880FzbyB9wEpdVK3QNFRJTlZASVSaolBEnthEnlhEp1hEoAHYTEBzYtJh2uD7ifwg/cnwDeDwgfMh+cnx6vOB9qH3QfADYlZq94r6qvvK82L+CvKi8A9K8Gvyi/Or9Mv16/cL+KXwCMv35foL+qv8y/fr+4v9q/ABTPLs8ozzrPTM9ez3DP8r8ApM/Gv6jPys/sz+7P+M8K3wA83x7fKN9a33TfRt+g35LfAMTfzt/w3+rfBO8e7xDvKu+gVO9O72Dvmuku80stYwzUHAW8VOUElOj0hN5PxMWGluL31PSj8E4S4VGmleNXUu1UlIQ8XPSxbVNNA0BU7fO0VHUErVU9g5dVFWRWhYN5Wux06Px0V1fd899UZFtIWDVzsFglZFl1ZrbGkhFZTaPeWB2zo7aUZFNYTRMRWH1z3QFXBfT8b8b97m/A+77/CA8AEn8sf1Z/UA9if3R/nn+YD6iqf6wPluKnzHRh3HQeauR02ux0mPR0VVbVhLb8dNdVpQObVeVUVWo1oxg0ZOA8hKdUFYTaHGQ4PBQBVI3jylNsXZRshE5TleMXUy0UmoSEqYyEclL1Vh6yA61SbYO+UQWUUR3zULb0VBpRJfPkUKUDq7bEhHNQhQM9UCXz9BVPxZOB5IQY7ITLUMaS20FOJfPUTS1jbE3aXZMDDJR9TIWDGUyqHfOwrORLTKTufJSKYUplhHyUa5CuUn5JLWPbjEnFk+FJHbNTSgIFJEr1VAynxq2en7Cfwi8A9J/mLwCvCj9Mrx4/QD9SrwBkP4aviD96P5Qvzq+Y7xq/APQ/7j8YTypPPE9OT2BPck8AhE+WT3Dvku+0T85PwE+K7wAEXw5fCF8iX0RfVl+AX2JfAJRfNl+wX8Jf3F+OXxBvIm8A/F8ub0Bvam98b1ZvmG+SbwC0b/Zf0G/ib/Rvnm8ofyJ/gDx/Vn9of3p/jH+u5TYyCK1MXZPjTG0kTcXkTlKFAw3EhzYy+LyEbKSEG+BR9SNVUu2EDPeeEgnOHPeOgrIs/z7/UPMOQyBc/27/gP+S8T9ylJz3DkJBE6z//v/Y/+KJhhLCzI8ABp8YnyIPPJ9On2Cfig90n6B2n6ifugm+DT5ymmSEX6jkD/YFTiJXDBQX9ATYbVWdk41VJfNUVbUUNVX15FQN86xUDURUFG06JPQEVGWDv1NNI62HHPRQUyUUUw1D47VSxRRSJfN0Ug0jPGlS7XSsFMC0FIpRHRStUQ3zHFH9A+XUFK225OR3UI0zMVC9g/hVT6UUT72kT1UzrvwX0u4S2AwnViLqxOSFTFq9pEz9A7VLZYNPPLRp70QnrpIrfCS0SYUTqYJkJ8bjSf3kSrWESgI1k0AUNwZNVjW2L8C/0r8A9C/2LxA/Gj8szybPUM9iPwBcx749lj+gK74/yD+iT+TPAM7PCN/6zyzfPt9Q32LfdN8Aht84f5p/pN+u38Dfot/k3wDm39DfKu887z7vCO9q73zvAJbviO+y78Tvzu8A/xL/7O8AHv84/0r/XP8u/2D/Gv+E/wCm/5j/4v/8/w4P2P/C/ywPgEYPWA9iD2wPjg+gAxaCnG1LHYM+TEXDKE3NBLVODYNq/KQuUKWDo1bsdBhRZSRRTRRSNYPbdlJ98+dSTSN3U1qdA+ochF5UjTPRLIStQiSktFV98ycMpJe1VtWzITSUkFcNg/rW9IRiWE0jx3yEGllsTSSMFAdZpYPDWH3zrYechERY/bMFpBTXBVc1g8bEj9aP6I/6ieYdAC6foJMeL2ifUi9kL26fsJ+gmi+sL7af0JOWErfslI6pV22khCQNxCTLBKSHtVatFFbFowVWvYO4DVUVs3xVPRZGgzSkOxCaTrKaLIRiVIWEVKTktVPNpFPFo3VTjbRTar2DCCSE0ISkm1Il06tjUmWDHxwU5/x0sLVRTYRRlcNBUb0jC7bEpNVQHYOeUA2DWi1QtaMiUPWUT90GhiKz/U7lJAS0IU7FlE2mJdMzTf0kxHRjLLT8apwEmsTEMzy0z0qVxC1KxaP1SdU0SU2EbERrmUmdA/p8tHdKffMF91S0S1zHnr+wu7a/0E8A4r/0TxbPGF9KzzxfLl9oywCuTWbPeM/Cz7Rfxl8o2ybfAOhfgv8Eby5vQG9Sb2Rvdm8AiG+qD5xvpm/Ab4IP3G/+bwAQf/pvNH/mbzB/Qn+Ef5Z/AGB/un+kf8Z/4H/Sf/R/Ho8AGI86j/x/bo9Qj0qPlI+mjwC4j8qP7I/+jxCf2o/kjy6fgECfUp9kn96PiJ+SmdYjS2yNpCS0ZU21o6JO3ZTa7KRI1DS+UKWjMFGaxROmxDQbUmUUFKQganykk3w1VL2jfFS9I9vrVIUjXVXVM85VtoUzQFaFI81WRTM6rVd1g6dXJWMThBR6rViFM+BY5TRZ1TMe1VkVFFj9pFg9I3BYat2kWJ0T8zwk0FddswHE/B/+Feav+K8KuTYtJr8AOL9CLywvTr+AL8Ihjr+IL6i6v8wv3kKxdLSAdLRAVqy0/VZVU7gUNHUMNNs0Vv1D5VVVU6hVaq2zbUQUNCQ0/FSdFLY8pItUJWNTVH1TDrVUHTPYdDSgU1VUU1rdQzEkFPpSnRRSNUNtjBwUR1KFMxBSZcQ1Ud2UUW2TalEVxPwEq/xQfRRQbVOB7DRKtVD9QxXsNLpPTUNPrU/dQ+FOzZROlRROtv1DhU01QxxNpaRMmp3ETC0z4kvttMSUGbYcZLdKrbM9SnWz4KVJhTOQbEd+oqp0RBkVSiWkSs2TFOxHnl1OXQDGT9Df6k/03wZfGO9aWSbvAEBfgll2X6Bf0lGOXYbvoO8Awu8kbx5v6O/67xz/Dv9A/wBS/2T/dv+I/3qfnP+On7j/AMr/5P/2/wgP0v8sDzYPsJ8ASg+EDx4PoA96D2wPzg/wDwDCD/wPFh84HwofTB9OH3AfAIofRB+WH6gfyh/cH/YfQB8AIi98Hw4vOC9SL2wvji94L1hCKUbVJjIMTEUz6tSUa+VNRePo5JTiTxXTqWfsNfyUULw04cTEVK1SRTPKUn1TPnzEsW1TBeMlVD0jl1QV1G1VFdOXVU3TCVa1NLVWrSPqBMRYVwWjxrZ0tDBYLaOYWDVDDG1ZxbMrWd3TEVmFpmo28qOMpGKEpCBYFdML51cto8hsv94/4KtuUgHB7D8WT3C/ar88T36/cE8Asr+UT6ZPuE/Sv8xHbqX+whtvV31TLldlNj4zDMS1VRzEFQxU11XFQ5utVf3DX1UFoyYsxO3WRDSnVPVEVEXjOFTK3dMBXFTIJKfGQltTag3DJWzE4JzEp1KNo9tyUq0jOlI18wNStsVDy1EF45VRdeNeWrzEGhQ05FDFQ6vsxGt1UF3UUA3DBVBtxNVPFcRPfdROlcM8Ttpt09DkJGhNXUMATVZN05lM/URMtVRLxUNrS0vVJEoFo4ZKFdPbJ0oF48VJRcODSVqNo4J81MpJPSNXlNQF1GTUQDznLv2238jf2m8A7N/+bxDvIn9E775tVu9ofwCC6Zbttu2Wf9Dvyn80/95/AEAvEo/sfx6PSI9aj2yPfo8AkI+ij6Qvpo+4j8qP7I8GnwDoj/qPPJ8mnzifSp9sn1afALCfgp/En86f4J/ynwyvFq8AKK9Cr2SvXq+Ir3KvpK/+nwAIr6Kv5K/2rwi/mq/Ury6/gDi/Ur9Ev16/iL/CqZbCnLdLQB8OcT5MVXMoquQkKBTUJ/zED/RUhW1QVXP4UM0jjFFlVK1SXWN2UuUkUs0jXLVTHWRT1VNEVF1jtm1U/TNCVdVTtFXNoy0nbDSYVhXUVzWE9ETV38xES8Q0x4w0HFlsZWScxAdZNYPTWNVTM5RYFVSsNBNYJVR0NwD+NSZP8D8CQd7PGN8q31xPAD7feE9y38xHft/IT7LfxN+Y3k3G1a6ymlflZPxEHlrk1MtsxIdWXWNGbMVqbDTIRFSNVMRUVc1U1VWtxFTNtFTVU2RUNkVTLVQVU/VTndSEVE2FNMRQU400PMTULMSrnFINdFL1sy8kxPi1UQUzwMxUilEVU0XFUc0kUSVU/FX8JGpQtrVzMVDVU/RPVXOImU9lVPS0j041NBRkvGVNBTRN1SbmYoFMVTMzGUz11CyEN0uVZrZzyUrNJJRktHxnFlKVSdbVs/5JRVN9nGQASwL1s090d65veHPOb+hjntIBXeT37m8IfxJ/JA9Wf1B/AHJ/bAeOfXYNpn+wf9p/zA8ANo8wj9Kv/A8mHzgfGh9cHwBuH4Afkh+kH76vuB9yv9wfAM4f+B8SLyQv3h8wL0IvZC8Abi9QL6K/xC+uL9Av4i8MPwCOLxg/Wi9UPw4/QD9SP4w/AKY/eD+aP9Q/3j/4P3I/BE8APk8AT1JPZE92TxhPkk+cTzbe00tAtwFReNy0K2C2bvJsTlVjak89ZFC2dWOjUA3TMlFVA6itUUVTHVJd05Ck5AW1U1UDeIzk7FPVs16tVH3D71TlZFUVA9W1Vd1DSGzEt1ZVEyNtV7UDkVcVY/xXLfNrgFgN0+K8xCVZHfStWa1D+lh1Y8O0xIRqtMREvMT1XNTQV5XjIcRc3zbfYNO2AsEEb/ZfAFjfmtk+b2Bvmt+M38bfqG9Aum/c197fwGNuUwTkjoxUtVCUZP1kxLhWzeN1tVYVAzVsxPdV9UO6tVXVs35UxERVbfP8amzkxWTkjUTEVlTVs1seVLVD51P187E0V1avQjRTTXRSVXRS/WS2tORYUi3zIFJF8+mtUbUDsVHVs27c5De2zHT+UEXzyVBVE5OtUL1jW1Ad9FDVs95tT1UTU08VA+VO3URtTr1jC07186FNVfStTX3Dz0wV42dEhOfVSwVTg+T0HaxEukpqrUNabIT6fPSiSUXzq3lJfcOvjPQedPSUCnT0FNxEWGwH1g1WBc7/AOCP+v8Enx4PKJ86D0wPZg8AcJ96CYafuI+yn8Sf1p/gDwBSHwyv/p0GrwCvGq9kr4ZPAHCvgq+cr7avyK+Sr9Sv3q8A2K8ivyy/Br9Ivzq/ZL+GvwBgv3K/tL9+v7i/4r8Ez/6/ACjPSs88z1bPaM8Kz4TPps8AgM+Sz9TP9s/wz+LPHN/+zwBI31rfbN9+35Dfot+039ZFVi/SdEwVlE1dlE5lc21mBPRIUG3zvFAt81swUWVzplGN4xykd9pOogN85HVTZXMGVNb1Q3pUvWPrXHRdVWr1g9FEdVYFU7NW9YPbIVct06pXFZMVWDZNk35Y9YPhWKVWDlKrIlldk/ic5MG0VHMpWPXktFTz/GTO3F/uXwRYYw5SwhxvFm8wb1pvVP8AZv94/3pvnP+u/8D/0v/k/xT2ZQ5Sggz0Qgx/HnWOc1ocdPVkVLhVlfNtRHTLNFWtVFS1VFTki1TaDYRULdMaVOXj5FNqRfOgNFRofHQxU61U1VK1VFIl44wsVFVSrB1W3kLYUX2EUS3TalVRjXRRTXRQVXRQPYNrj1D1Q1oEVBNQZYStTz2DT0+d5E7l1E7WRYMHTpXznTyEL01aTZOuTIRHTJVUS0XztYDURBlEpLdKncNXlUrNVEkV45CEh/ZCqlaEhBlK7XRKPYMP5NQBVKSfjpXOj/CP8h8UnxafADifQp9ML14vcC+an7wfxh0A5p/IL9ovTK9OrxA/Ij80PwAGP1g/aj98P44/ON8y37Q/ALY/uN/iP+w/zj9wzypPDE8AVk9oT4JPlE8+T3hPwk+0TwD2T9hP6k8cXy5fEF86X2RfAHZfiF9iX7Rfrl+gX+Jf9F8A1l8AbypvPG9ebxhvWm98b4AOb7BvwmleFVYVRhUeIqWlTZUUThWEBORoBIVQ1n2DUlGtg8jUBDpSyo2EUs3jIXx3JgIlVNZFI5hU3dMJVAR6VVYl4+xVTZNefOTRHARrWFdF48ZE9DBYrYOzmFi15t7SKVkl5Fm2lfPtWE0zo1jl42QKzHQkrHTp3O82/wD/EvkALv8o/wKPRP9Wj4j/io/s/4CWj+j/0o/kh97T9IeeYqelV/0TcZR1hOTqHASoZiQEZVal5DSU5VXdg62bZORhVUXjJkQE7ZZ8BLRUleRUTRRslA5WdATKU6UUU92DW0x11VOFI+60BLUs5H5StE0UNOVS3YPLUR0jldlRdXQc5CZRNXPvUFodBFDN44FQvYM97ASrBVCFBE/dBE+NdE5qdRROpZRNHSOFTXWDWwBN3dOZTM3kTM2UtDwnxuIDBCShSgWkSrYdI8VJ1eODSQUESUK95EndBHQUcxD+AioEJwDmLYYl1h/4H/qvHC8eLzgvAEK/lC9mv3i/wh+Mv86t5i8A0L/iv/S/nm8YzyrPPM8GzwBQz0LPhM+Wz6jPwm/Mz45vANjP6s/8zwbfGN8630zfXt8A0M8i35Tfft+w36rf5N/G3wDw3wLvJO8u79jfUu98727vABjvgu+s747voO/S7/zvBv8A6O8S/0T/Vv84/3r/hP9e/7Cw/5r5ZgOctBFM/QPqbUxVs+hNTRMnT72D0w1QPaQMFPoUdG5RFlWj4VF1FFKFlMyUm5C2hhLQU+1zRFSNc7bNVMUDKFVNpGR0ClbW3YN7Vi0UVyWzdVfaNXPf5IRLWJWjsli2bXMMWd2DK1ltwxO2vATTWI1zllgtk1UGxHQTWJUGhpM8jy6PIIsA9g32D3CPuolGH1gfch+sjwC+j6Ab3o/YH+of9IdWc5QEtV/kdB70hNlWlfOXqiyUVSwkFySUyFyUjbVV7XNUZHQaVS0EVPZtc6xUbcRUQM3Mtn8gPFQtk/VTNXO/tVMlc4hMBFBTVbMY2VMtBMyUq1Ltc3RSqpV0UqV0UU0DwCx0imlRHXa2c1Etk+VQ7WRY9JQTcG6iM1Alc/gMdKuIT7V0T+1kTgWzQQ1OJXPYTVUk/GT78Aaya4FMtXRMLZO1SzVztU9sNO+0pIpK7fRKWGWUlKd+IoxJBXRJLaQVSj00SoUTQIS3Zs3WrwToq8YSXQS/Dr8ov0q/RE8AVr9oS15PiL+av6RHnk+wTwD6v+xPbs3+T2DPIl9EXyZfADhfel+MX55fsF+i/8Rf1l8A4F/K/wRvtv8Yb1JvPG82bwAg/4JvpG+ub5Bvym/0bwZ/AOBvam8kfyZ/UH9qfzx/hn8AqH+af7x/1n+wfwKP5H/ufwAYj2JvPI9ej2iPWo+cj6aPaLiPoonuIpzUhDpMNZStTY2jY06Vo2IkNCxG/JShUD0k3CcWIv/kJNlyxJWclHVTjYPqU7YlA15UFSPPVE0DQLZUJLRVbVMjVlWjsW1WhRMgV20jjFcVNLVXTQNg1ATFWLWjGm1ZlaMiWY0z9FjFFK1YTQOAWFWjQaQEAlbMBNZXJaRXlaPChBcA/pUOryCrFh84H1KvhB9erwBor6oZpq+YH7qv3K/ur/ijqiZCtRwkjqSUUNSkDVr8pMuEBIdWXQNGhATb91VNM7pVJQN+VaYlQ0VVrQR8lNNsJJxtVI0zZFQlAx5UTYOr51MNQ7GkJHisJEFZU60EVATUUn0jnMwkW1hSTQMgUiUj6SwEs7FRfQT0JEVRfSMMNjQE11BtU5NQRQQUBLUlHATaLDRuTw1DAWVPBcRO/YQ0NKFNTYOrN01llEwFA2dUNAG1TI2DmmRUN0u1tEpqjYNahMT6lDSiSVW02pzEnpzE/kklI3lKCm0j/LQ0WNRPzsXmPwhPAALfFE8m3zBPSt+MT27fgN8AktnGTZZNvk32T+Df8t9kXwAO71CPOu9M717vcO+C75TvAKbvuO/K79zv1o+QjwL/FP8A3u8o//rvbP82/1D/iv98/wCu/8j/uv/s/wYPGA/y/0QPADYP4P9iD3wPbg8oD7IPvA8A3g/AD/oPDB8WHxAfQh9UHwAuH3Afih98H5YfqB+6GbbCq7lLlSN4/ISlTDSqmgyUohw0SFDVJBTENbbcJKpR1aMdUm0zr21ShTMhU43zl1P1E60JdLR8VNWj7WSUX5pstVWVo2BWbbSMlECVVzUkVzWzF9SXljLiVqyUJVntJFltJFgNtKbslHZYDTSslPX8lNIFV40zxMyvjq0+r4ivQj8AVD8GP2g/ij/Er/avwD/SP0jkP/Y99hNXRSR8NIB8NGybIK4y/VZd07hWTZTYjCSDkDbS5VVd06hVWq0zbXSUNFWNxFQFk9vDVPUzi1RFs0dUVrXTDlTtlFN9M6CctGtoUz2TMlSU+lJ1RM1StdN+UoVEzLQQUmr9E9g8lKIslGpRZUSlUa3EUDVEHJSBDMRLtVAFkxMcxLpPNZNPtizE4U59s3ROtdPuLU0104VNxSRNhZRcxKtHTLUkSwWTg/QUGbYc1KFKrTM9SjVUSaolI5C0xUkNJEntsxUVSgXESk2zKhzXFu8o4wDmzxDfCm8c3z7fQG9Sb1zfAHZviG+i2aZv0M+yb9xv9t8A2F8KfxR/Nn9If1p/bH9+fwCQf6J/tH/Gf9gfuh/kf/Z/AMgfIo88jw6POI9qj1yPho8AoI+yj8yPlo/oj/KPDJ8WnwC4j0KfVJ8un3Cfip+sn2afALif0p/cn76fCK8irzyv5p8AOK8yr3Svhq9gr6qvzK+WrYx2VYay3ksNJAQnPrKm0U6dRBwn9rLcJCRQUbaVQ8ZR9RM5Uq0zrbVSfTMglLSRU5VDBmqMtJeERAdsRHpVDSOt6lxEXVZVxFa9wzypV1VErDQt3CSW3CT2bVhdwydZDSMaWW1jq+hYfTOw5CRzrCQgrVj1E+lXLbPM9CTCAFw/fjUGxQbFJj0mPxDPYj8AZM9uP4jPmj+kP8bP+D/yz6gMRw5FHmKxHEwwnCTqFVZFo6c8RGVET1ZNlkKrJlUVQ++URLaMRH5YhE+WTfbCW1O9JFNFVIlS1SRUtIDMT95FLmKVNVGV0148tCZRddQEX6gWXR61ZkNPPbRORaNXWERfVl2W0i5M9cPLZGdi5iIDhF+WXf6ifkktY1vFSf0TOEpdVEpt1AFLjbQkf75l7l8YbyJvJP8ALm9gb2pvbP9+/5D/ov/kbwDe78D/2vn2bwgPMn8sDx4PAFAPYg90D4YPmA+qD7wPzg8AkK/iD/QP3q/YDwIfPB8eHwBYH0ofdB+eH3gfgh+8H94fALgfyh8EL+4fEC8yL1wvbi8AgC+iL5QvPi/AL8ov3C8OPwD4Lwo/LD8+P1g/aj+MP34/wJg/oj/EPzYtfkP09BFMqoW0TNW0TU3kTi1TD9lQVeQkVPpQ/aNuUbZNw+FRZfNYUkUzyrbERD5TnVPQU/VDRKx8177iKFWlU5mERAmlVqVUVtW0TNRz3MTdsqS0SNy3BrIKWaVTKS1ZFfMRWZ1T4LS3ttKbVVhFAxNYNVQ01MoABM+exU7FJs0uzR7NTs9oXwCCz4xfnl+wX7LP1M/2z/hftApv/LScHNRhV5XTHqo01NqcRJhE1FVU1BXWPNTXVf00VS1TUlXWjdMXVYVT4IzUp1TWFfNxVGXzOIxkAVTWnbO8U/WkUyVDT1PajRMXpNTgUkWzqVLaLVNyVEQ6Uo0T91Ga/aO+TESIUTW2RjIaTVEtU+JQTbQsRHUs5FswUDXj9E9V5E/l06sYTwW0TpXkTmVETdpl9E2N0+dMFfOBTFZFsxlMpeOw/DRLrPRb7koFs4pKxbRKNePZtKzndrKHSZ2z3EksReSkdNRKhVNAXPc+DQCm9fbvEP8ajzz/Pv9Y/2L/AHSPho+Yj7L/9Pe2j+D/8v8A/I9GD0APkh8MnzafaJ96nwCMn1afsJ/Cn9Sf5p84L/qfAASvFq/oPyqvTK9ur2iveq8ApK+ur8Cv0q/kr/avCL9irwAcvza/UL9Cv2y/hr94vxK/ALy/zr+ov9q/FM/uvzjPEs8ATM8uz2jPYs+Uz6bPuM/az6zMz17inEvtYz4URCg2VOQlTpVzak9t5CTka6NQvWRRJWOMUZ1kzVI143RSnURc1HhTtl3j7FPtY15UXVPRrVQtU0JVdURVFdRWanXDmqREI1xUkVdd42v8VzXjZMREylhd5GzMR55yB1k108NYPcOrh1htRFhFgwXs1NcBVz3kfF8e7yBfEl9U74ZfAOhTbu+Q76Lv3F++7xBv6u+k/O/OQrkU955yt4TkkGVX/WRXJUQE9MtWtXS1Vo3TRkxkBVZ9Q7hFVSVjfGxki9COQ1V91lqWcpqE1GJUzURUbUOr5FMVdFOdc3fEZEDVU31DCGRFUv3jm1K2pZNjUiVDH1JldFGyvURRlUREREFR/eML2VFdZDxEnlANQ1pQii1TIjzU10R0K9DW4v3NTqWDjk4d1u5CtU3WpZMzTUX0TDXTY0y0tdTsxJpMlDNLJUPP1UrlhErtQ/WsdJ5JzJVEtASZSTVExHR3SgLlZEqFduaF5n/4fwqPHB8ALo9Ij2KPZB+mj4gfmh/MjwC+j7gbBp/wHwIvpJ8WL0DPAKKfXC9uL4Avki+kL7YvyC8A2i/kz/6/6C/6Lyw/Dj8YPwBCP2w/Tj9gP4I/rD++P9A/AOI/9D8OTxhPKk9ET05PkD8AYk+cT45PsE/CT9xP5k/4TwDiTxxfNl9IXzJfXF9+X2BfoHJfvF+uX6Bfml9LFfRL2lXUTEUTpU2N06ZOtkXjok91E0hQRdO8rVD9YzBRPXOoDAQbttT0q1KF4yBTRROVbMT1jPR6VP3j61S1Y9tfVS0T0VWlE15W2pVkVqUTPlfVU6pXtkUTFVilE35YLRPhpvzUJVnN1oZjWEXjsllY5YT0ZDFYNdPzhOQB0ETvHn8w70LhRn9A4y5/AGjveu+Ef6Z/sO/S6dbv6H9Q+n8U9w795vKvlHSAFHStQtx0/VZ1E7hc9HXVVh3UVr1T55TUqFW23XNtVaXzNFXFBFRs5dSEZItU3dNHVKUTaw5UjdPWvPSgU3UULVMVczJTxQRS5dRkZG2A7PRHUkVjEFLF02vaUS1kUdVTalF9hK1RHQP+UE2EUK3TgdlQ3QQ01BNQ1VO6T7bl809PRRPlTnVjeG1OrdPxTXUTiE3dc1sdTa3TsUzdBEzt9M1LNdODS22UNBShStotE0GklOFJXfOVSWYVc4JJLYS0lBVK5fMDj0qVlt4FLhV2HW4dPh8AIK8yrwSvbh+oHwIZbq+4GwC2H7iv4h/cr+6vAL9aLwy/ABa/SL9av2y/fr+Qv6K//F8Atr/Iv+q/3L/2vwjPGs8kzwA+z0jPWs+Ez37PkM+iz2zPALbP6M/SzwzfFt843zLfTN8AXt+I30LfrN+m38Df0t/c3wDe3xjvCu887y7vWO9q73TvAH7vkO+i77Tvxu9w7yrRloNtS23zDEyN8+pMhaO16GSU6Cxk4k9d82VqPGTcPGRsBAThUT2jbVX0hMpSfQM8Uy2ErVM9syNUhaOYrIQmbVXt85dVvQMJVv30tVbN4+pMhFhXFWPEspR0MOxnfgIMWYWTJ1jcZNvwvgLZWB0EWEVjbWD89CBY3XPdV3VjAchcfz59FnU+DR4PQHtufwB4f7p/pA+2D8h/yg/kD/4PaAiPGokm0qcshG9XjaNVLiSE2UyEmFSEVWSEtRdMhNh0hJ1VPbNjrVV9YypVVfRUbfOstVQ9tFTN4zpUvfMEpVRN88xsZxaSXryEGNFTVfRcZxZjUk3zPFI2JdMHUi2Dz1G1lPyEs1JR3WQEJOVQ9QOttVAl1FAtgz9QhZMHaVAtZt5jT42jrk49ozVFVJTYdJRxTT0kbJRrnUy1kzWEJLVLRZTSNLTz1JcOEivUlM9JVk3zjEmNlElNlEkl0ytXSmUkSo0DQFynPr0APrUOre6VHj8wOzavSK9iPwB0P3aviD+ir6w/zj/Qq86vAABPEk8kTybfSE9aT2xPfk8AkE+iT7RPxk/YT+pP9O/O7wAIX/LvRF8WXyBfUl9sX4ZfAJhfOl/EX75f0F/iXwxvfl8ACG8yb1Rvbm+Ab1pvFG8+bwCYb9Jv5G/2bwB/km8cfx5/ALhvYn+Efz5/WH+if7R/dn9YwH/SeW7ynEsVkz4k9M0oLPQoTq0kRJQPUGo1Q4MclBgUlI5R7ZOxAeQXJvPcFFtTBQPQ1VO980ScFNOsFERVlo3ztlWNcydUFz4jV2ZNM3VXrZS89GRYZfRq1PQc7PQp3PQHWY2ErViN85ZYXRRYTTMFLViNc9dXjfPGhA8unwCQAz4NXg9wD4oP9AeGn6ifALqfFB/en/CfAq8cHyYdTvJVnMSEYTwUDxSky7SEq4dWjfNGXBQFZBTHxVUN9FUNJJz1jBTRVLaFE5pUzfNiVOWEVLbFI/NTbfO8U8UkU8rlJFNlIwh8hdwUm1LSfRRSRRT0FPdUhL5RrKX0VPRBUQ2jCxwk1VlQ9fQ8JGdQxfRQvfPb9E+FE2pPzZP9Tra9M45OXYMhTiUUTVpN80x0JOdMXYOBhLRrAUzlc5oE9DdLvfOr1EptJEoV9Eq987RtSfXzfkml85lJ5XNN+tQkd0r9pKwkS7w3AP4tvjVOPS4/QD9Cz1Q/Zs8AgD/COZbPqM+yP8zHJk/oywDeP+jPMk8c3459Jt9A33LfAITfRt9o37rfzN/Wf+jf+t8ABO8O7xjvAu9M70bveO9a7wCU76bvaO+y79zv9u/Y79LfABT//u8w/0L/ZP9u/1D/iv8AxP+2/+j/ev/0/6b/CA/y/wA8Dz4PMA9yD4wPlg9gD8oPINwPpg+4Cy6jNNVMVcQshKtoTh2TZkwkLCy0vq1QfYMwUR2TphQlUtqdk5DspANTBZN1U7btA+pT1YN6VM2T7W1UpSNfVS2zzlV9g9tAVm0jsVadkyBXal20V63TE9SEelh9g9vgWEUjIlktsx5ZskW0WM2U3BSAWG0jMSlYtaSclNDMhMR8n06dAEYvUJNulWYtdp+IL6KflJ8Ati+oL9Kf3C8OrxivKqnuglG3xBfOowQ0/ayEuLSEtXd0pDdspPVV1YO6aqQUfpyENqQU/lQFk23FlBSNVB2TVlTtFK1UJfPnU12DsbykbDaEhDRTdbP8Up009KRtjmyEWFJ9gyBSLaPb6VG9s6RRdbNsUaqdtFF9gwAMtMlEhJNVUHWEUFXDJUwVT63TW1NPVcPlTtWjeDSErQtktKFNnbRNnRPPrUx9g1BMfbRLxaRLWgUzHewEukrtA1q0RETbsKaiosS3vrUOshm8tFuUStWjGEvVo1is3wAG1YbFHs8oXzpfVM9ez3BfAIrPfF+uz7jPAtnWXwDfGt8A9M8Gbzjfqt9Ub2ZveG+KbwCcb65vwG/Sb+Rv/g/wD+oPACx/3g8IHwp/ZH92fyh/Qn8AtH+Wf6h/4n/sf8Z/YH8ijwAEjyaPUI9qj3yPjo+oj7KPAMyP7o/Qj+KPFJ8mnwCfOp8ARJ9en0iPWo+cn4afsJ+Cn1j8n6aVziKASy2z3rxUta4sFKU0FOhOpaPiqU81tnay3FQUUAxExNYMtDlSBTOt9KQ+U1adE69TTWMjvDSXnDRrBVWlU3h8NOpVBTOVXVw06Gw0VyQnBjIttVhdE5bcpPZYZTMnbVl9MxpZvVPeWE1j1aPkFGLcFCDspOdXAnWzzCQvLi9gL3IvbL9+vwCYL7IvpL/Gvwg/+ikWPwjPWBrPLM+mkqdXPVNxxBTTLleFFGw0p3Q0ZVZsRURsNNdVLcObVT1UxVVlQyi0pJsQXhK2VNq9U36cNEVURaMCVJrVk8qMpJNTPUR8FCWtU71T7lJdU7VsFIDVUtWTOnQVUi3Dy1G2XVOVUb1TXlGVxFFmnRPvUF00RER1UPWzaz1QnaRQtbOgT9U0rU9dE8ZOtURO5VPxtU0VRE0VIwNNLTOZhUwNJEwN1JxXhtNEVKG1Su2kSn0zykllM4fVSZ1ESV1TxdRENEoEtRTE1CpcVw5vEF8iXzTvAE5fYF96X3zvjl+Q77LvxO8A5l3O5S5vAP8S/yT/Pm9QbwBa/2z/fv+Q/6L/tP/G/9j/AOr//P8GrwgPIg8UDzYPSA8Awp98D5YPUA+qD8QPXg9oDwDyD9QPLh/gDzofZB8OHwgfAIoflB+mH0gf0h/sH/4f6B8ACi8cLzYvWC9qL4Qvvh+YL2CCL7Qv3i/AL9IvS0AA</prop>
			</obj>
			<obj name="Protocol" class="HTCProtocol" version="1">
				<prop name="Created">2016-06-28T14:35:53.370</prop>
				<prop name="LastModified">2016-06-28T14:36:26.369</prop>
				<obj name="Programs" class="HTCRunProgramList" version="5">
					<list name="emlist" count="2">
						<obj name="item" class="HTCRunProgram" version="1">
							<prop name="name">Program</prop>
							<prop name="Cycles">1</prop>
							<prop name="AnalysisMode">None</prop>
							<obj name="Segments" class="TEMRunSegmentList" version="1">
								<list name="emlist" count="1">
									<obj name="item" class="HTCRunSegment" version="2">
										<prop name="Hold">180</prop>
										<prop name="Slope">4.4</prop>
										<prop name="StepDelay">0</prop>
										<prop name="StepSize">0</prop>
										<prop name="Target">95</prop>
										<prop name="Target2">0</prop>
										<prop name="AcquisitionMode">0</prop>
										<prop name="AcqPerDegree">5</prop>
									</obj>
								</list>
							</obj>
						</obj>
						<obj name="item" class="HTCRunProgram" version="1">
							<prop name="name">Program</prop>
							<prop name="Cycles">50</prop>
							<prop name="AnalysisMode">Quantification</prop>
							<obj name="Segments" class="TEMRunSegmentList" version="1">
								<list name="emlist" count="2">
									<obj name="item" class="HTCRunSegment" version="2">
										<prop name="Hold">15</prop>
										<prop name="Slope">4.4</prop>
										<prop name="StepDelay">0</prop>
										<prop name="StepSize">0</prop>
										<prop name="Target">95</prop>
										<prop name="Target2">0</prop>
										<prop name="AcquisitionMode">0</prop>
										<prop name="AcqPerDegree">5</prop>
									</obj>
									<obj name="item" class="HTCRunSegment" version="2">
										<prop name="Hold">60</prop>
										<prop name="Slope">2.2</prop>
										<prop name="StepDelay">0</prop>
										<prop name="StepSize">0</prop>
										<prop name="Target">55</prop>
										<prop name="Target2">0</prop>
										<prop name="AcquisitionMode">1</prop>
										<prop name="AcqPerDegree">5</prop>
									</obj>
								</list>
							</obj>
						</obj>
					</list>
					<list name="AnalysisModes" count="4">
						<item>None</item>
						<item>Quantification</item>
						<item>Melting Curves</item>
						<item>Color Compensation</item>
					</list>
					<prop name="ChannelCount">4</prop>
					<prop name="InstrumentSubclass">HTC_VER_10</prop>
					<obj name="Container" class="HTCBlockType" version="1">
						<prop name="Id">bt96S</prop>
						<prop name="RowCount">8</prop>
						<prop name="ColCount">12</prop>
						<prop name="OvershootDnDelay">10</prop>
						<prop name="OvershootUpDelay">10</prop>
						<prop name="RampRateMaxDn">2.2</prop>
						<prop name="RampRateMaxUp">4.4</prop>
						<prop name="ReactionVolMin">10</prop>
						<prop name="ReactionVolMax">100</prop>
						<prop name="ReactionVolDefault">20</prop>
						<prop name="HorVertCrosstalkCoefficient">0.0003</prop>
						<prop name="DiagCrosstalkCoefficent">0.0001</prop>
					</obj>
					<prop name="MaxPositionsToSeek">96</prop>
					<obj name="DetectionFormats" class="DetectionFormats" version="2">
						<list name="emlist" count="1">
							<obj name="item" class="HTCDetectionFormat" version="1">
								<list name="emlist" count="4">
									<obj name="item" class="HTCChannel" version="2">
										<prop name="name">618-660</prop>
										<prop name="Active">1</prop>
										<prop name="EmissionWL">660</prop>
										<prop name="ExcitationWL">618</prop>
										<prop name="IntgrTime">250</prop>
										<prop name="MaxIntgrTime">1000</prop>
										<prop name="MeltFactor">1</prop>
										<prop name="QuantFactor">1</prop>
									</obj>
									<obj name="item" class="HTCChannel" version="2">
										<prop name="name">498-580</prop>
										<prop name="Active">1</prop>
										<prop name="EmissionWL">580</prop>
										<prop name="ExcitationWL">498</prop>
										<prop name="IntgrTime">250</prop>
										<prop name="MaxIntgrTime">1000</prop>
										<prop name="MeltFactor">1</prop>
										<prop name="QuantFactor">1</prop>
									</obj>
									<obj name="item" class="HTCChannel" version="2">
										<prop name="name">533-580</prop>
										<prop name="Active">1</prop>
										<prop name="EmissionWL">580</prop>
										<prop name="ExcitationWL">533</prop>
										<prop name="IntgrTime">250</prop>
										<prop name="MaxIntgrTime">1000</prop>
										<prop name="MeltFactor">1</prop>
										<prop name="QuantFactor">1</prop>
									</obj>
									<obj name="item" class="HTCChannel" version="2">
										<prop name="name">465-510</prop>
										<prop name="Active">1</prop>
										<prop name="EmissionWL">510</prop>
										<prop name="ExcitationWL">465</prop>
										<prop name="IntgrTime">250</prop>
										<prop name="MaxIntgrTime">1000</prop>
										<prop name="MeltFactor">1</prop>
										<prop name="QuantFactor">1</prop>
									</obj>
								</list>
								<prop name="name">Borowsky_2</prop>
								<prop name="Active">1</prop>
								<prop name="DefChannelNdx">0</prop>
								<prop name="DenominatorNdx">-1</prop>
								<prop name="ReadOnly">0</prop>
								<list name="EmissionWLAvail" count="6">
									<item>488</item>
									<item>510</item>
									<item>580</item>
									<item>610</item>
									<item>640</item>
									<item>660</item>
								</list>
								<list name="ExcitationWLAvail" count="5">
									<item>440</item>
									<item>465</item>
									<item>498</item>
									<item>533</item>
									<item>618</item>
								</list>
								<prop name="MeasuringMode">hmmDynamic</prop>
							</obj>
						</list>
						<prop name="DefFormatName">Borowsky_2</prop>
					</obj>
					<list name="AcquisitionModes" count="4">
						<item>None</item>
						<item>Single</item>
						<item>Continuous</item>
						<item>Step</item>
					</list>
					<prop name="SeekTemp">30</prop>
					<prop name="SampleVolume">10</prop>
					<prop name="PlateID">06148375</prop>
				</obj>
			</obj>
			<prop name="CompletedProgramNo">3</prop>
			<prop name="StopPoint">3</prop>
			<prop name="CarouselConstMoved">0</prop>
		</obj>
		<obj name="AnlsAndSampleInfo" class="AnlsAndSampleInfo" version="1">
			<obj name="AnlsPropTypes" class="PropertyTypeList" version="1">
				<list name="emlist" count="3">
					<obj name="item" class="SamplePropType" version="1">
						<prop name="name">Units</prop>
						<prop name="PropClass">QuantUnitsProp</prop>
						<prop name="IsChannelProperty">0</prop>
						<prop name="SelectorOrder">0</prop>
						<prop name="ShowInSelector">0</prop>
						<prop name="ShowInTable">0</prop>
						<prop name="TableOrder">0</prop>
					</obj>
					<obj name="item" class="SamplePropType" version="1">
						<prop name="name">ExtRef</prop>
						<prop name="PropClass">RQExtRefProp</prop>
						<prop name="IsChannelProperty">0</prop>
						<prop name="SelectorOrder">0</prop>
						<prop name="ShowInSelector">0</prop>
						<prop name="ShowInTable">0</prop>
						<prop name="TableOrder">0</prop>
					</obj>
					<obj name="item" class="SamplePropType" version="1">
						<prop name="name">Endpt External Experiment</prop>
						<prop name="PropClass">EndptGenoExtExp</prop>
						<prop name="IsChannelProperty">0</prop>
						<prop name="SelectorOrder">0</prop>
						<prop name="ShowInSelector">0</prop>
						<prop name="ShowInTable">0</prop>
						<prop name="TableOrder">0</prop>
					</obj>
				</list>
			</obj>
			<obj name="SamplePropTypes" class="PropertyTypeList" version="1">
				<list name="emlist" count="26">
					<obj name="item" class="SamplePosPropType" version="1">
						<prop name="name">Position</prop>
						<prop name="PropClass">GenSampleEditPosition</prop>
						<prop name="AnalysisClass">General</prop>
						<prop name="IsChannelProperty">0</prop>
						<prop name="SelectorOrder">0</prop>
						<prop name="ShowInSelector">0</prop>
						<prop name="ShowInTable">1</prop>
						<prop name="TableOrder">0</prop>
					</obj>
					<obj name="item" class="SamplePropType" version="1">
						<prop name="name">Color</prop>
						<prop name="PropClass">SamplePrefColor</prop>
						<prop name="AnalysisClass">General</prop>
						<prop name="IsChannelProperty">0</prop>
						<prop name="SelectorOrder">1</prop>
						<prop name="ShowInSelector">0</prop>
						<prop name="ShowInTable">1</prop>
						<prop name="TableOrder">1</prop>
					</obj>
					<obj name="item" class="SamplePropType" version="1">
						<prop name="name">Replicate of</prop>
						<prop name="PropClass">GenSampleEditReplicate</prop>
						<prop name="AnalysisClass">General</prop>
						<prop name="IsChannelProperty">0</prop>
						<prop name="SelectorOrder">2</prop>
						<prop name="ShowInSelector">0</prop>
						<prop name="ShowInTable">1</prop>
						<prop name="TableOrder">2</prop>
					</obj>
					<obj name="item" class="SamplePropType" version="1">
						<prop name="name">Sample Name</prop>
						<prop name="PropClass">GenSampleEditName</prop>
						<prop name="AnalysisClass">General</prop>
						<prop name="IsChannelProperty">0</prop>
						<prop name="SelectorOrder">3</prop>
						<prop name="ShowInSelector">1</prop>
						<prop name="ShowInTable">1</prop>
						<prop name="TableOrder">3</prop>
					</obj>
					<obj name="item" class="SamplePropType" version="1">
						<prop name="name">Subsets</prop>
						<prop name="PropClass">GenSampleEditSubset</prop>
						<prop name="AnalysisClass">General</prop>
						<prop name="IsChannelProperty">0</prop>
						<prop name="SelectorOrder">4</prop>
						<prop name="ShowInSelector">0</prop>
						<prop name="ShowInTable">0</prop>
						<prop name="TableOrder">4</prop>
					</obj>
					<obj name="item" class="SamplePropType" version="1">
						<prop name="name">Notes</prop>
						<prop name="PropClass">GenSampleEditNotes</prop>
						<prop name="AnalysisClass">General</prop>
						<prop name="IsChannelProperty">0</prop>
						<prop name="SelectorOrder">5</prop>
						<prop name="ShowInSelector">0</prop>
						<prop name="ShowInTable">0</prop>
						<prop name="TableOrder">5</prop>
					</obj>
					<obj name="item" class="SamplePropType" version="1">
						<prop name="name">Sample ID</prop>
						<prop name="PropClass">HTCSampleID</prop>
						<prop name="AnalysisClass">General</prop>
						<prop name="IsChannelProperty">0</prop>
						<prop name="SelectorOrder">6</prop>
						<prop name="ShowInSelector">0</prop>
						<prop name="ShowInTable">0</prop>
						<prop name="TableOrder">6</prop>
					</obj>
					<obj name="item" class="SamplePropType" version="1">
						<prop name="name">Sample Prep Notes</prop>
						<prop name="PropClass">HTCSamplePrepNotes</prop>
						<prop name="AnalysisClass">General</prop>
						<prop name="IsChannelProperty">0</prop>
						<prop name="SelectorOrder">7</prop>
						<prop name="ShowInSelector">0</prop>
						<prop name="ShowInTable">0</prop>
						<prop name="TableOrder">7</prop>
					</obj>
					<obj name="item" class="SamplePrefWidthType" version="1">
						<prop name="name">Width</prop>
						<prop name="PropClass">SamplePrefWidth</prop>
						<prop name="AnalysisClass">Sample preferences</prop>
						<prop name="IsChannelProperty">0</prop>
						<prop name="SelectorOrder">8</prop>
						<prop name="ShowInSelector">0</prop>
						<prop name="ShowInTable">0</prop>
						<prop name="TableOrder">8</prop>
					</obj>
					<obj name="item" class="SamplePrefLineStyleType" version="1">
						<prop name="name">Line Style</prop>
						<prop name="PropClass">SamplePrefLineStyle</prop>
						<prop name="AnalysisClass">Sample preferences</prop>
						<prop name="IsChannelProperty">0</prop>
						<prop name="SelectorOrder">9</prop>
						<prop name="ShowInSelector">0</prop>
						<prop name="ShowInTable">0</prop>
						<prop name="TableOrder">9</prop>
					</obj>
					<obj name="item" class="SamplePrefPointStyleType" version="1">
						<prop name="name">Point Style</prop>
						<prop name="PropClass">SamplePrefPointStyle</prop>
						<prop name="AnalysisClass">Sample preferences</prop>
						<prop name="IsChannelProperty">0</prop>
						<prop name="SelectorOrder">10</prop>
						<prop name="ShowInSelector">0</prop>
						<prop name="ShowInTable">0</prop>
						<prop name="TableOrder">10</prop>
					</obj>
					<obj name="item" class="SamplePropType" version="1">
						<prop name="name">Dominant Channel</prop>
						<prop name="PropClass">DominantChannelProp</prop>
						<prop name="AnalysisClass">Color Compensation Analysis</prop>
						<prop name="IsChannelProperty">0</prop>
						<prop name="SelectorOrder">11</prop>
						<prop name="ShowInSelector">0</prop>
						<prop name="ShowInTable">0</prop>
						<prop name="TableOrder">11</prop>
					</obj>
					<obj name="item" class="EndPtSampleTypePropertyType" version="1">
						<prop name="name">EndPt Sample Type</prop>
						<prop name="PropClass">GroupingSample</prop>
						<prop name="AnalysisClass">EndPtGenotyping</prop>
						<prop name="IsChannelProperty">0</prop>
						<prop name="SelectorOrder">12</prop>
						<prop name="ShowInSelector">0</prop>
						<prop name="ShowInTable">0</prop>
						<prop name="TableOrder">12</prop>
					</obj>
					<obj name="item" class="SamplePropType" version="1">
						<prop name="name">EndPt Genotype</prop>
						<prop name="PropClass">Genotype</prop>
						<prop name="AnalysisClass">EndPtGenotyping</prop>
						<prop name="IsChannelProperty">0</prop>
						<prop name="SelectorOrder">13</prop>
						<prop name="ShowInSelector">0</prop>
						<prop name="ShowInTable">0</prop>
						<prop name="TableOrder">13</prop>
					</obj>
					<obj name="item" class="SamplePropType" version="1">
						<prop name="name">Target Name</prop>
						<prop name="PropClass">TargetName</prop>
						<prop name="AnalysisClass">General</prop>
						<prop name="IsChannelProperty">1</prop>
						<prop name="SelectorOrder">14</prop>
						<prop name="ShowInSelector">0</prop>
						<prop name="ShowInTable">0</prop>
						<prop name="TableOrder">14</prop>
					</obj>
					<obj name="item" class="QuantSampleTypePropertyType" version="1">
						<prop name="name">Quantification Sample Type</prop>
						<prop name="PropClass">QuantSampleTypeProperty</prop>
						<prop name="AnalysisClass">Quantification Analysis</prop>
						<prop name="IsChannelProperty">1</prop>
						<prop name="SelectorOrder">15</prop>
						<prop name="ShowInSelector">0</prop>
						<prop name="ShowInTable">0</prop>
						<prop name="TableOrder">15</prop>
					</obj>
					<obj name="item" class="SamplePropType" version="1">
						<prop name="name">Concentration</prop>
						<prop name="PropClass">QuantConcProperty</prop>
						<prop name="AnalysisClass">Quantification Analysis</prop>
						<prop name="IsChannelProperty">1</prop>
						<prop name="SelectorOrder">16</prop>
						<prop name="ShowInSelector">0</prop>
						<prop name="ShowInTable">0</prop>
						<prop name="TableOrder">16</prop>
					</obj>
					<obj name="item" class="QuantCpType" version="1">
						<prop name="name">Cp Low</prop>
						<prop name="PropClass">QuantCpLowProp</prop>
						<prop name="AnalysisClass">Quantification Analysis</prop>
						<prop name="IsChannelProperty">1</prop>
						<prop name="SelectorOrder">17</prop>
						<prop name="ShowInSelector">0</prop>
						<prop name="ShowInTable">0</prop>
						<prop name="TableOrder">17</prop>
					</obj>
					<obj name="item" class="QuantCpType" version="1">
						<prop name="name">Cp High</prop>
						<prop name="PropClass">QuantCpHighProp</prop>
						<prop name="AnalysisClass">Quantification Analysis</prop>
						<prop name="IsChannelProperty">1</prop>
						<prop name="SelectorOrder">18</prop>
						<prop name="ShowInSelector">0</prop>
						<prop name="ShowInTable">0</prop>
						<prop name="TableOrder">18</prop>
					</obj>
					<obj name="item" class="GroupSampleTypePropertyType" version="1">
						<prop name="name">Melt Geno Sample Type</prop>
						<prop name="PropClass">GroupChannelTypeProp</prop>
						<prop name="AnalysisClass">Melt Geno</prop>
						<prop name="IsChannelProperty">1</prop>
						<prop name="SelectorOrder">19</prop>
						<prop name="ShowInSelector">0</prop>
						<prop name="ShowInTable">0</prop>
						<prop name="TableOrder">19</prop>
					</obj>
					<obj name="item" class="SamplePropType" version="1">
						<prop name="name">Melt Geno Genotype</prop>
						<prop name="PropClass">ChannelGenotype</prop>
						<prop name="AnalysisClass">Melt Geno</prop>
						<prop name="IsChannelProperty">1</prop>
						<prop name="SelectorOrder">20</prop>
						<prop name="ShowInSelector">0</prop>
						<prop name="ShowInTable">0</prop>
						<prop name="TableOrder">20</prop>
					</obj>
					<obj name="item" class="RQTargetPropertyType" version="1">
						<prop name="name">Target Type</prop>
						<prop name="PropClass">RQTargetProperty</prop>
						<prop name="AnalysisClass">Relative Quantification</prop>
						<prop name="IsChannelProperty">1</prop>
						<prop name="SelectorOrder">21</prop>
						<prop name="ShowInSelector">0</prop>
						<prop name="ShowInTable">0</prop>
						<prop name="TableOrder">21</prop>
					</obj>
					<obj name="item" class="RQSampleTargetPropertyType" version="1">
						<prop name="name">Combined Sample and Target Type</prop>
						<prop name="PropClass">RQSampleTargetProperty</prop>
						<prop name="AnalysisClass">Relative Quantification</prop>
						<prop name="IsChannelProperty">1</prop>
						<prop name="SelectorOrder">22</prop>
						<prop name="ShowInSelector">0</prop>
						<prop name="ShowInTable">0</prop>
						<prop name="TableOrder">22</prop>
					</obj>
					<obj name="item" class="SamplePropType" version="1">
						<prop name="name">Efficiency</prop>
						<prop name="PropClass">RQEffProp</prop>
						<prop name="AnalysisClass">Relative Quantification</prop>
						<prop name="IsChannelProperty">1</prop>
						<prop name="SelectorOrder">23</prop>
						<prop name="ShowInSelector">0</prop>
						<prop name="ShowInTable">0</prop>
						<prop name="TableOrder">23</prop>
					</obj>
					<obj name="item" class="GroupSampleTypePropertyTypeNoPos" version="1">
						<prop name="name">Scanning Sample Type</prop>
						<prop name="PropClass">GroupChannelTypeProp</prop>
						<prop name="AnalysisClass">Scanning</prop>
						<prop name="IsChannelProperty">1</prop>
						<prop name="SelectorOrder">24</prop>
						<prop name="ShowInSelector">0</prop>
						<prop name="ShowInTable">0</prop>
						<prop name="TableOrder">24</prop>
					</obj>
					<obj name="item" class="SamplePropType" version="1">
						<prop name="name">Scanning Genotype</prop>
						<prop name="PropClass">ChannelGenotype</prop>
						<prop name="AnalysisClass">Scanning</prop>
						<prop name="IsChannelProperty">1</prop>
						<prop name="SelectorOrder">25</prop>
						<prop name="ShowInSelector">0</prop>
						<prop name="ShowInTable">0</prop>
						<prop name="TableOrder">25</prop>
					</obj>
				</list>
			</obj>
			<obj name="SelectedChannels" class="TEMIntegerSet" version="1">
				<list name="Items" count="4">
					<prop name="Item">0</prop>
					<prop name="Item">1</prop>
					<prop name="Item">2</prop>
					<prop name="Item">3</prop>
				</list>
			</obj>
			<obj name="AnalysisProperties" class="ExpPropList" version="1">
				<list name="emlist" count="3">
					<obj name="PropertyObject" class="EndptGenoExtExp" version="3">
						<prop name="PropertyTypeName">Endpt External Experiment</prop>
					</obj>
					<obj name="PropertyObject" class="RQExtRefProp" version="3">
						<prop name="PropertyTypeName">ExtRef</prop>
						<prop name="RefExpProg">-1</prop>
					</obj>
					<obj name="PropertyObject" class="QuantUnitsProp" version="3">
						<prop name="PropertyTypeName">Units</prop>
					</obj>
				</list>
			</obj>
			<obj name="SampleInfoList" class="SamplePropInfoList" version="1">
				<list name="emlist" count="96">
					<obj name="item" class="SamplePropInfo" version="1">
						<obj name="ChannelProperties" class="ChanPropList" version="2">
							<obj name="ChannelProperties" class="EMList" version="1">
								<list name="emlist" count="4">
									<obj name="item" class="PropertyList" version="1">
										<list name="emlist" count="12">
											<obj name="PropertyObject" class="RQSampleTargetProperty" version="4">
												<prop name="PropertyTypeName">Combined Sample and Target Type</prop>
												<prop name="Position">0</prop>
												<prop name="IsDefault">0</prop>
												<obj name="ChannelProp" class="ChannelProperty" version="1">
													<prop name="ChannelIdx">0</prop>
												</obj>
											</obj>
											<obj name="PropertyObject" class="QuantConcProperty" version="4">
												<prop name="PropertyTypeName">Concentration</prop>
												<prop name="Position">0</prop>
												<prop name="IsDefault">1</prop>
												<prop name="Concentration">0</prop>
												<obj name="ChannelProp" class="ChannelProperty" version="1">
													<prop name="ChannelIdx">0</prop>
												</obj>
												<prop name="ReadOnly">1</prop>
											</obj>
											<obj name="PropertyObject" class="QuantCpHighProp" version="4">
												<prop name="PropertyTypeName">Cp High</prop>
												<prop name="Position">0</prop>
												<prop name="IsDefault">1</prop>
												<prop name="CpRangeHigh">0</prop>
												<obj name="ChannelProp" class="ChannelProperty" version="1">
													<prop name="ChannelIdx">0</prop>
												</obj>
												<prop name="ReadOnly">1</prop>
											</obj>
											<obj name="PropertyObject" class="QuantCpLowProp" version="4">
												<prop name="PropertyTypeName">Cp Low</prop>
												<prop name="Position">0</prop>
												<prop name="IsDefault">1</prop>
												<prop name="CpRangeLow">0</prop>
												<obj name="ChannelProp" class="ChannelProperty" version="1">
													<prop name="ChannelIdx">0</prop>
												</obj>
												<prop name="ReadOnly">1</prop>
											</obj>
											<obj name="PropertyObject" class="RQEffProp" version="4">
												<prop name="PropertyTypeName">Efficiency</prop>
												<prop name="Position">0</prop>
												<prop name="IsDefault">1</prop>
												<prop name="Efficiency">2</prop>
												<obj name="ChannelProp" class="ChannelProperty" version="1">
													<prop name="ChannelIdx">0</prop>
												</obj>
											</obj>
											<obj name="PropertyObject" class="ChannelGenotype" version="4">
												<prop name="PropertyTypeName">Melt Geno Genotype</prop>
												<prop name="Position">0</prop>
												<prop name="IsDefault">1</prop>
												<prop name="ReadOnly">1</prop>
												<obj name="ChannelProp" class="ChannelProperty" version="1">
													<prop name="ChannelIdx">0</prop>
												</obj>
											</obj>
											<obj name="PropertyObject" class="GroupChannelTypeProp" version="4">
												<prop name="PropertyTypeName">Melt Geno Sample Type</prop>
												<prop name="Position">0</prop>
												<prop name="IsDefault">0</prop>
												<prop name="GroupSampleType">mstUnknown</prop>
												<obj name="ChannelProp" class="ChannelProperty" version="1">
													<prop name="ChannelIdx">0</prop>
												</obj>
											</obj>
											<obj name="PropertyObject" class="QuantSampleTypeProperty" version="4">
												<prop name="PropertyTypeName">Quantification Sample Type</prop>
												<prop name="Position">0</prop>
												<prop name="IsDefault">0</prop>
												<prop name="SampleType">qsUnknown</prop>
												<obj name="ChannelProp" class="ChannelProperty" version="1">
													<prop name="ChannelIdx">0</prop>
												</obj>
											</obj>
											<obj name="PropertyObject" class="ChannelGenotype" version="4">
												<prop name="PropertyTypeName">Scanning Genotype</prop>
												<prop name="Position">0</prop>
												<prop name="IsDefault">1</prop>
												<prop name="ReadOnly">1</prop>
												<obj name="ChannelProp" class="ChannelProperty" version="1">
													<prop name="ChannelIdx">0</prop>
												</obj>
											</obj>
											<obj name="PropertyObject" class="GroupChannelTypeProp" version="4">
												<prop name="PropertyTypeName">Scanning Sample Type</prop>
												<prop name="Position">0</prop>
												<prop name="IsDefault">0</prop>
												<prop name="GroupSampleType">mstUnknown</prop>
												<obj name="ChannelProp" class="ChannelProperty" version="1">
													<prop name="ChannelIdx">0</prop>
												</obj>
											</obj>
											<obj name="PropertyObject" class="TargetName" version="4">
												<prop name="PropertyTypeName">Target Name</prop>
												<prop name="Position">0</prop>
												<prop name="IsDefault">1</prop>
												<obj name="ChannelProp" class="ChannelProperty" version="1">
													<prop name="ChannelIdx">0</prop>
												</obj>
											</obj>
											<obj name="PropertyObject" class="RQTargetProperty" version="4">
												<prop name="PropertyTypeName">Target Type</prop>
												<prop name="Position">0</prop>
												<prop name="IsDefault">0</prop>
												<prop name="TargetType">dtNone</prop>
												<obj name="ChannelProp" class="ChannelProperty" version="1">
													<prop name="ChannelIdx">0</prop>
												</obj>
											</obj>
										</list>
									</obj>
									<obj name="item" class="PropertyList" version="1">
										<list name="emlist" count="12">
											<obj name="PropertyObject" class="RQSampleTargetProperty" version="4">
												<prop name="PropertyTypeName">Combined Sample and Target Type</prop>
												<prop name="Position">0</prop>
												<prop name="IsDefault">0</prop>
												<obj name="ChannelProp" class="ChannelProperty" version="1">
													<prop name="ChannelIdx">1</prop>
												</obj>
											</obj>
											<obj name="PropertyObject" class="QuantConcProperty" version="4">
												<prop name="PropertyTypeName">Concentration</prop>
												<prop name="Position">0</prop>
												<prop name="IsDefault">1</prop>
												<prop name="Concentration">0</prop>
												<obj name="ChannelProp" class="ChannelProperty" version="1">
													<prop name="ChannelIdx">1</prop>
												</obj>
												<prop name="ReadOnly">1</prop>
											</obj>
											<obj name="PropertyObject" class="QuantCpHighProp" version="4">
												<prop name="PropertyTypeName">Cp High</prop>
												<prop name="Position">0</prop>
												<prop name="IsDefault">1</prop>
												<prop name="CpRangeHigh">0</prop>
												<obj name="ChannelProp" class="ChannelProperty" version="1">
													<prop name="ChannelIdx">1</prop>
												</obj>
												<prop name="ReadOnly">1</prop>
											</obj>
											<obj name="PropertyObject" class="QuantCpLowProp" version="4">
												<prop name="PropertyTypeName">Cp Low</prop>
												<prop name="Position">0</prop>
												<prop name="IsDefault">1</prop>
												<prop name="CpRangeLow">0</prop>
												<obj name="ChannelProp" class="ChannelProperty" version="1">
													<prop name="ChannelIdx">1</prop>
												</obj>
												<prop name="ReadOnly">1</prop>
											</obj>
											<obj name="PropertyObject" class="RQEffProp" version="4">
												<prop name="PropertyTypeName">Efficiency</prop>
												<prop name="Position">0</prop>
												<prop name="IsDefault">1</prop>
												<prop name="Efficiency">2</prop>
												<obj name="ChannelProp" class="ChannelProperty" version="1">
													<prop name="ChannelIdx">1</prop>
												</obj>
											</obj>
											<obj name="PropertyObject" class="ChannelGenotype" version="4">
												<prop name="PropertyTypeName">Melt Geno Genotype</prop>
												<prop name="Position">0</prop>
												<prop name="IsDefault">1</prop>
												<prop name="ReadOnly">1</prop>
												<obj name="ChannelProp" class="ChannelProperty" version="1">
													<prop name="ChannelIdx">1</prop>
												</obj>
											</obj>
											<obj name="PropertyObject" class="GroupChannelTypeProp" version="4">
												<prop name="PropertyTypeName">Melt Geno Sample Type</prop>
												<prop name="Position">0</prop>
												<prop name="IsDefault">0</prop>
												<prop name="GroupSampleType">mstUnknown</prop>
												<obj name="ChannelProp" class="ChannelProperty" version="1">
													<prop name="ChannelIdx">1</prop>
												</obj>
											</obj>
											<obj name="PropertyObject" class="QuantSampleTypeProperty" version="4">
												<prop name="PropertyTypeName">Quantification Sample Type</prop>
												<prop name="Position">0</prop>
												<prop name="IsDefault">0</prop>
												<prop name="SampleType">qsUnknown</prop>
												<obj name="ChannelProp" class="ChannelProperty" version="1">
													<prop name="ChannelIdx">1</prop>
												</obj>
											</obj>
											<obj name="PropertyObject" class="ChannelGenotype" version="4">
												<prop name="PropertyTypeName">Scanning Genotype</prop>
												<prop name="Position">0</prop>
												<prop name="IsDefault">1</prop>
												<prop name="ReadOnly">1</prop>
												<obj name="ChannelProp" class="ChannelProperty" version="1">
													<prop name="ChannelIdx">1</prop>
												</obj>
											</obj>
											<obj name="PropertyObject" class="GroupChannelTypeProp" version="4">
												<prop name="PropertyTypeName">Scanning Sample Type</prop>
												<prop name="Position">0</prop>
												<prop name="IsDefault">0</prop>
												<prop name="GroupSampleType">mstUnknown</prop>
												<obj name="ChannelProp" class="ChannelProperty" version="1">
													<prop name="ChannelIdx">1</prop>
												</obj>
											</obj>
											<obj name="PropertyObject" class="TargetName" version="4">
												<prop name="PropertyTypeName">Target Name</prop>
												<prop name="Position">0</prop>
												<prop name="IsDefault">1</prop>
												<obj name="ChannelProp" class="ChannelProperty" version="1">
													<prop name="ChannelIdx">1</prop>
												</obj>
											</obj>
											<obj name="PropertyObject" class="RQTargetProperty" version="4">
												<prop name="PropertyTypeName">Target Type</prop>
												<prop name="Position">0</prop>
												<prop name="IsDefault">0</prop>
												<prop name="TargetType">dtNone</prop>
												<obj name="ChannelProp" class="ChannelProperty" version="1">
													<prop name="ChannelIdx">1</prop>
												</obj>
											</obj>
										</list>
									</obj>
									<obj name="item" class="PropertyList" version="1">
										<list name="emlist" count="12">
											<obj name="PropertyObject" class="RQSampleTargetProperty" version="4">
												<prop name="PropertyTypeName">Combined Sample and Target Type</prop>
												<prop name="Position">0</prop>
												<prop name="IsDefault">0</prop>
												<obj name="ChannelProp" class="ChannelProperty" version="1">
													<prop name="ChannelIdx">2</prop>
												</obj>
											</obj>
											<obj name="PropertyObject" class="QuantConcProperty" version="4">
												<prop name="PropertyTypeName">Concentration</prop>
												<prop name="Position">0</prop>
												<prop name="IsDefault">1</prop>
												<prop name="Concentration">0</prop>
												<obj name="ChannelProp" class="ChannelProperty" version="1">
													<prop name="ChannelIdx">2</prop>
												</obj>
												<prop name="ReadOnly">1</prop>
											</obj>
											<obj name="PropertyObject" class="QuantCpHighProp" version="4">
												<prop name="PropertyTypeName">Cp High</prop>
												<prop name="Position">0</prop>
												<prop name="IsDefault">1</prop>
												<prop name="CpRangeHigh">0</prop>
												<obj name="ChannelProp" class="ChannelProperty" version="1">
													<prop name="ChannelIdx">2</prop>
												</obj>
												<prop name="ReadOnly">1</prop>
											</obj>
											<obj name="PropertyObject" class="QuantCpLowProp" version="4">
												<prop name="PropertyTypeName">Cp Low</prop>
												<prop name="Position">0</prop>
												<prop name="IsDefault">1</prop>
												<prop name="CpRangeLow">0</prop>
												<obj name="ChannelProp" class="ChannelProperty" version="1">
													<prop name="ChannelIdx">2</prop>
												</obj>
												<prop name="ReadOnly">1</prop>
											</obj>
											<obj name="PropertyObject" class="RQEffProp" version="4">
												<prop name="PropertyTypeName">Efficiency</prop>
												<prop name="Position">0</prop>
												<prop name="IsDefault">1</prop>
												<prop name="Efficiency">2</prop>
												<obj name="ChannelProp" class="ChannelProperty" version="1">
													<prop name="ChannelIdx">2</prop>
												</obj>
											</obj>
											<obj name="PropertyObject" class="ChannelGenotype" version="4">
												<prop name="PropertyTypeName">Melt Geno Genotype</prop>
												<prop name="Position">0</prop>
												<prop name="IsDefault">1</prop>
												<prop name="ReadOnly">1</prop>
												<obj name="ChannelProp" class="ChannelProperty" version="1">
													<prop name="ChannelIdx">2</prop>
												</obj>
											</obj>
											<obj name="PropertyObject" class="GroupChannelTypeProp" version="4">
												<prop name="PropertyTypeName">Melt Geno Sample Type</prop>
												<prop name="Position">0</prop>
												<prop name="IsDefault">0</prop>
												<prop name="GroupSampleType">mstUnknown</prop>
												<obj name="ChannelProp" class="ChannelProperty" version="1">
													<prop name="ChannelIdx">2</prop>
												</obj>
											</obj>
											<obj name="PropertyObject" class="QuantSampleTypeProperty" version="4">
												<prop name="PropertyTypeName">Quantification Sample Type</prop>
												<prop name="Position">0</prop>
												<prop name="IsDefault">0</prop>
												<prop name="SampleType">qsUnknown</prop>
												<obj name="ChannelProp" class="ChannelProperty" version="1">
													<prop name="ChannelIdx">2</prop>
												</obj>
											</obj>
											<obj name="PropertyObject" class="ChannelGenotype" version="4">
												<prop name="PropertyTypeName">Scanning Genotype</prop>
												<prop name="Position">0</prop>
												<prop name="IsDefault">1</prop>
												<prop name="ReadOnly">1</prop>
												<obj name="ChannelProp" class="ChannelProperty" version="1">
													<prop name="ChannelIdx">2</prop>
												</obj>
											</obj>
											<obj name="PropertyObject" class="GroupChannelTypeProp" version="4">
												<prop name="PropertyTypeName">Scanning Sample Type</prop>
												<prop name="Position">0</prop>
												<prop name="IsDefault">0</prop>
												<prop name="GroupSampleType">mstUnknown</prop>
												<obj name="ChannelProp" class="ChannelProperty" version="1">
													<prop name="ChannelIdx">2</prop>
												</obj>
											</obj>
											<obj name="PropertyObject" class="TargetName" version="4">
												<prop name="PropertyTypeName">Target Name</prop>
												<prop name="Position">0</prop>
												<prop name="IsDefault">1</prop>
												<obj name="ChannelProp" class="ChannelProperty" version="1">
													<prop name="ChannelIdx">2</prop>
												</obj>
											</obj>
											<obj name="PropertyObject" class="RQTargetProperty" version="4">
												<prop name="PropertyTypeName">Target Type</prop>
												<prop name="Position">0</prop>
												<prop name="IsDefault">0</prop>
												<prop name="TargetType">dtNone</prop>
												<obj name="ChannelProp" class="ChannelProperty" version="1">
													<prop name="ChannelIdx">2</prop>
												</obj>
											</obj>
										</list>
									</obj>
									<obj name="item" class="PropertyList" version="1">
										<list name="emlist" count="12">
											<obj name="PropertyObject" class="RQSampleTargetProperty" version="4">
												<prop name="PropertyTypeName">Combined Sample and Target Type</prop>
												<prop name="Position">0</prop>
												<prop name="IsDefault">0</prop>
												<obj name="ChannelProp" class="ChannelProperty" version="1">
													<prop name="ChannelIdx">3</prop>
												</obj>
											</obj>
											<obj name="PropertyObject" class="QuantConcProperty" version="4">
												<prop name="PropertyTypeName">Concentration</prop>
												<prop name="Position">0</prop>
												<prop name="IsDefault">1</prop>
												<prop name="Concentration">0</prop>
												<obj name="ChannelProp" class="ChannelProperty" version="1">
													<prop name="ChannelIdx">3</prop>
												</obj>
												<prop name="ReadOnly">1</prop>
											</obj>
											<obj name="PropertyObject" class="QuantCpHighProp" version="4">
												<prop name="PropertyTypeName">Cp High</prop>
												<prop name="Position">0</prop>
												<prop name="IsDefault">1</prop>
												<prop name="CpRangeHigh">0</prop>
												<obj name="ChannelProp" class="ChannelProperty" version="1">
													<prop name="ChannelIdx">3</prop>
												</obj>
												<prop name="ReadOnly">1</prop>
											</obj>
											<obj name="PropertyObject" class="QuantCpLowProp" version="4">
												<prop name="PropertyTypeName">Cp Low</prop>
												<prop name="Position">0</prop>
												<prop name="IsDefault">1</prop>
												<prop name="CpRangeLow">0</prop>
												<obj name="ChannelProp" class="ChannelProperty" version="1">
													<prop name="ChannelIdx">3</prop>
												</obj>
												<prop name="ReadOnly">1</prop>
											</obj>
											<obj name="PropertyObject" class="RQEffProp" version="4">
												<prop name="PropertyTypeName">Efficiency</prop>
												<prop name="Position">0</prop>
												<prop name="IsDefault">1</prop>
												<prop name="Efficiency">2</prop>
												<obj name="ChannelProp" class="ChannelProperty" version="1">
													<prop name="ChannelIdx">3</prop>
												</obj>
											</obj>
											<obj name="PropertyObject" class="ChannelGenotype" version="4">
												<prop name="PropertyTypeName">Melt Geno Genotype</prop>
												<prop name="Position">0</prop>
												<prop name="IsDefault">1</prop>
												<prop name="ReadOnly">1</prop>
												<obj name="ChannelProp" class="ChannelProperty" version="1">
													<prop name="ChannelIdx">3</prop>
												</obj>
											</obj>
											<obj name="PropertyObject" class="GroupChannelTypeProp" version="4">
												<prop name="PropertyTypeName">Melt Geno Sample Type</prop>
												<prop name="Position">0</prop>
												<prop name="IsDefault">0</prop>
												<prop name="GroupSampleType">mstUnknown</prop>
												<obj name="ChannelProp" class="ChannelProperty" version="1">
													<prop name="ChannelIdx">3</prop>
												</obj>
											</obj>
											<obj name="PropertyObject" class="QuantSampleTypeProperty" version="4">
												<prop name="PropertyTypeName">Quantification Sample Type</prop>
												<prop name="Position">0</prop>
												<prop name="IsDefault">0</prop>
												<prop name="SampleType">qsUnknown</prop>
												<obj name="ChannelProp" class="ChannelProperty" version="1">
													<prop name="ChannelIdx">3</prop>
												</obj>
											</obj>
											<obj name="PropertyObject" class="ChannelGenotype" version="4">
												<prop name="PropertyTypeName">Scanning Genotype</prop>
												<prop name="Position">0</prop>
												<prop name="IsDefault">1</prop>
												<prop name="ReadOnly">1</prop>
												<obj name="ChannelProp" class="ChannelProperty" version="1">
													<prop name="ChannelIdx">3</prop>
												</obj>
											</obj>
											<obj name="PropertyObject" class="GroupChannelTypeProp" version="4">
												<prop name="PropertyTypeName">Scanning Sample Type</prop>
												<prop name="Position">0</prop>
												<prop name="IsDefault">0</prop>
												<prop name="GroupSampleType">mstUnknown</prop>
												<obj name="ChannelProp" class="ChannelProperty" version="1">
													<prop name="ChannelIdx">3</prop>
												</obj>
											</obj>
											<obj name="PropertyObject" class="TargetName" version="4">
												<prop name="PropertyTypeName">Target Name</prop>
												<prop name="Position">0</prop>
												<prop name="IsDefault">1</prop>
												<obj name="ChannelProp" class="ChannelProperty" version="1">
													<prop name="ChannelIdx">3</prop>
												</obj>
											</obj>
											<obj name="PropertyObject" class="RQTargetProperty" version="4">
												<prop name="PropertyTypeName">Target Type</prop>
												<prop name="Position">0</prop>
												<prop name="IsDefault">0</prop>
												<prop name="TargetType">dtNone</prop>
												<obj name="ChannelProp" class="ChannelProperty" version="1">
													<prop name="ChannelIdx">3</prop>
												</obj>
											</obj>
										</list>
									</obj>
								</list>
							</obj>
						</obj>
						<prop name="ChannelPropertyCount">4</prop>
						<prop name="ContainerPosition">0</prop>
						<prop name="HasSampleProperties">1</prop>
						<obj name="SampleProperties" class="PropertyList" version="1">
							<list name="emlist" count="14">
								<obj name="PropertyObject" class="SamplePrefColor" version="4">
									<prop name="PropertyTypeName">Color</prop>
									<prop name="Position">0</prop>
									<prop name="IsDefault">0</prop>
									<prop name="Color">$00FF8000</prop>
								</obj>
								<obj name="PropertyObject" class="DominantChannelProp" version="4">
									<prop name="PropertyTypeName">Dominant Channel</prop>
									<prop name="Position">0</prop>
									<prop name="IsDefault">0</prop>
									<prop name="DominantChannel">0</prop>
								</obj>
								<obj name="PropertyObject" class="Genotype" version="4">
									<prop name="PropertyTypeName">EndPt Genotype</prop>
									<prop name="Position">0</prop>
									<prop name="IsDefault">1</prop>
									<prop name="ReadOnly">1</prop>
								</obj>
								<obj name="PropertyObject" class="GroupingSample" version="4">
									<prop name="PropertyTypeName">EndPt Sample Type</prop>
									<prop name="Position">0</prop>
									<prop name="IsDefault">0</prop>
									<prop name="GroupSampleType">mstUnknown</prop>
								</obj>
								<obj name="PropertyObject" class="SamplePrefLineStyle" version="4">
									<prop name="PropertyTypeName">Line Style</prop>
									<prop name="Position">0</prop>
									<prop name="IsDefault">0</prop>
									<prop name="LineStyle">psSolid</prop>
								</obj>
								<obj name="PropertyObject" class="GenSampleEditNotes" version="4">
									<prop name="PropertyTypeName">Notes</prop>
									<prop name="Position">0</prop>
									<prop name="IsDefault">1</prop>
								</obj>
								<obj name="PropertyObject" class="SamplePrefPointStyle" version="4">
									<prop name="PropertyTypeName">Point Style</prop>
									<prop name="Position">0</prop>
									<prop name="IsDefault">0</prop>
									<prop name="PointStyle">psNothing</prop>
								</obj>
								<obj name="PropertyObject" class="GenSampleEditPosition" version="4">
									<prop name="PropertyTypeName">Position</prop>
									<prop name="Position">0</prop>
									<prop name="IsDefault">1</prop>
								</obj>
								<obj name="PropertyObject" class="GenSampleEditReplicate" version="4">
									<prop name="PropertyTypeName">Replicate of</prop>
									<prop name="Position">0</prop>
									<prop name="IsDefault">1</prop>
									<prop name="ReplicateOf">-1</prop>
								</obj>
								<obj name="PropertyObject" class="HTCSampleID" version="4">
									<prop name="PropertyTypeName">Sample ID</prop>
									<prop name="Position">0</prop>
									<prop name="IsDefault">1</prop>
								</obj>
								<obj name="PropertyObject" class="GenSampleEditName" version="4">
									<prop name="PropertyTypeName">Sample Name</prop>
									<prop name="Position">0</prop>
									<prop name="IsDefault">1</prop>
									<prop name="name">Sample 1</prop>
								</obj>
								<obj name="PropertyObject" class="HTCSamplePrepNotes" version="4">
									<prop name="PropertyTypeName">Sample Prep Notes</prop>
									<prop name="Position">0</prop>
									<prop name="IsDefault">1</prop>
								</obj>
								<obj name="PropertyObject" class="GenSampleEditSubset" version="4">
									<prop name="PropertyTypeName">Subsets</prop>
									<prop name="Position">0</prop>
									<prop name="IsDefault">1</prop>
								</obj>
								<obj name="PropertyObject" class="SamplePrefWidth" version="5">
									<prop name="PropertyTypeName">Width</prop>
									<prop name="Position">0</prop>
									<prop name="IsDefault">1</prop>
									<prop name="Width">1</prop>
								</obj>
							</list>
						</obj>
					</obj>
					<obj name="item" class="SamplePropInfo" version="1">
						<obj name="ChannelProperties" class="ChanPropList" version="2">
							<obj name="ChannelProperties" class="EMList" version="1">
								<list name="emlist" count="4">
									<obj name="item" class="PropertyList" version="1">
										<list name="emlist" count="12">
											<obj name="PropertyObject" class="RQSampleTargetProperty" version="4">
												<prop name="PropertyTypeName">Combined Sample and Target Type</prop>
												<prop name="Position">1</prop>
												<prop name="IsDefault">0</prop>
												<obj name="ChannelProp" class="ChannelProperty" version="1">
													<prop name="ChannelIdx">0</prop>
												</obj>
											</obj>
											<obj name="PropertyObject" class="QuantConcProperty" version="4">
												<prop name="PropertyTypeName">Concentration</prop>
												<prop name="Position">1</prop>
												<prop name="IsDefault">1</prop>
												<prop name="Concentration">0</prop>
												<obj name="ChannelProp" class="ChannelProperty" version="1">
													<prop name="ChannelIdx">0</prop>
												</obj>
												<prop name="ReadOnly">1</prop>
											</obj>
											<obj name="PropertyObject" class="QuantCpHighProp" version="4">
												<prop name="PropertyTypeName">Cp High</prop>
												<prop name="Position">1</prop>
												<prop name="IsDefault">1</prop>
												<prop name="CpRangeHigh">0</prop>
												<obj name="ChannelProp" class="ChannelProperty" version="1">
													<prop name="ChannelIdx">0</prop>
												</obj>
												<prop name="ReadOnly">1</prop>
											</obj>
											<obj name="PropertyObject" class="QuantCpLowProp" version="4">
												<prop name="PropertyTypeName">Cp Low</prop>
												<prop name="Position">1</prop>
												<prop name="IsDefault">1</prop>
												<prop name="CpRangeLow">0</prop>
												<obj name="ChannelProp" class="ChannelProperty" version="1">
													<prop name="ChannelIdx">0</prop>
												</obj>
												<prop name="ReadOnly">1</prop>
											</obj>
											<obj name="PropertyObject" class="RQEffProp" version="4">
												<prop name="PropertyTypeName">Efficiency</prop>
												<prop name="Position">1</prop>
												<prop name="IsDefault">1</prop>
												<prop name="Efficiency">2</prop>
												<obj name="ChannelProp" class="ChannelProperty" version="1">
													<prop name="ChannelIdx">0</prop>
												</obj>
											</obj>
											<obj name="PropertyObject" class="ChannelGenotype" version="4">
												<prop name="PropertyTypeName">Melt Geno Genotype</prop>
												<prop name="Position">1</prop>
												<prop name="IsDefault">1</prop>
												<prop name="ReadOnly">1</prop>
												<obj name="ChannelProp" class="ChannelProperty" version="1">
													<prop name="ChannelIdx">0</prop>
												</obj>
											</obj>
											<obj name="PropertyObject" class="GroupChannelTypeProp" version="4">
												<prop name="PropertyTypeName">Melt Geno Sample Type</prop>
												<prop name="Position">1</prop>
												<prop name="IsDefault">0</prop>
												<prop name="GroupSampleType">mstUnknown</prop>
												<obj name="ChannelProp" class="ChannelProperty" version="1">
													<prop name="ChannelIdx">0</prop>
												</obj>
											</obj>
											<obj name="PropertyObject" class="QuantSampleTypeProperty" version="4">
												<prop name="PropertyTypeName">Quantification Sample Type</prop>
												<prop name="Position">1</prop>
												<prop name="IsDefault">0</prop>
												<prop name="SampleType">qsUnknown</prop>
												<obj name="ChannelProp" class="ChannelProperty" version="1">
													<prop name="ChannelIdx">0</prop>
												</obj>
											</obj>
											<obj name="PropertyObject" class="ChannelGenotype" version="4">
												<prop name="PropertyTypeName">Scanning Genotype</prop>
												<prop name="Position">1</prop>
												<prop name="IsDefault">1</prop>
												<prop name="ReadOnly">1</prop>
												<obj name="ChannelProp" class="ChannelProperty" version="1">
													<prop name="ChannelIdx">0</prop>
												</obj>
											</obj>
											<obj name="PropertyObject" class="GroupChannelTypeProp" version="4">
												<prop name="PropertyTypeName">Scanning Sample Type</prop>
												<prop name="Position">1</prop>
												<prop name="IsDefault">0</prop>
												<prop name="GroupSampleType">mstUnknown</prop>
												<obj name="ChannelProp" class="ChannelProperty" version="1">
													<prop name="ChannelIdx">0</prop>
												</obj>
											</obj>
											<obj name="PropertyObject" class="TargetName" version="4">
												<prop name="PropertyTypeName">Target Name</prop>
												<prop name="Position">1</prop>
												<prop name="IsDefault">1</prop>
												<obj name="ChannelProp" class="ChannelProperty" version="1">
													<prop name="ChannelIdx">0</prop>
												</obj>
											</obj>
											<obj name="PropertyObject" class="RQTargetProperty" version="4">
												<prop name="PropertyTypeName">Target Type</prop>
												<prop name="Position">1</prop>
												<prop name="IsDefault">0</prop>
												<prop name="TargetType">dtNone</prop>
												<obj name="ChannelProp" class="ChannelProperty" version="1">
													<prop name="ChannelIdx">0</prop>
												</obj>
											</obj>
										</list>
									</obj>
									<obj name="item" class="PropertyList" version="1">
										<list name="emlist" count="12">
											<obj name="PropertyObject" class="RQSampleTargetProperty" version="4">
												<prop name="PropertyTypeName">Combined Sample and Target Type</prop>
												<prop name="Position">1</prop>
												<prop name="IsDefault">0</prop>
												<obj name="ChannelProp" class="ChannelProperty" version="1">
													<prop name="ChannelIdx">1</prop>
												</obj>
											</obj>
											<obj name="PropertyObject" class="QuantConcProperty" version="4">
												<prop name="PropertyTypeName">Concentration</prop>
												<prop name="Position">1</prop>
												<prop name="IsDefault">1</prop>
												<prop name="Concentration">0</prop>
												<obj name="ChannelProp" class="ChannelProperty" version="1">
													<prop name="ChannelIdx">1</prop>
												</obj>
												<prop name="ReadOnly">1</prop>
											</obj>
											<obj name="PropertyObject" class="QuantCpHighProp" version="4">
												<prop name="PropertyTypeName">Cp High</prop>
												<prop name="Position">1</prop>
												<prop name="IsDefault">1</prop>
												<prop name="CpRangeHigh">0</prop>
												<obj name="ChannelProp" class="ChannelProperty" version="1">
													<prop name="ChannelIdx">1</prop>
												</obj>
												<prop name="ReadOnly">1</prop>
											</obj>
											<obj name="PropertyObject" class="QuantCpLowProp" version="4">
												<prop name="PropertyTypeName">Cp Low</prop>
												<prop name="Position">1</prop>
												<prop name="IsDefault">1</prop>
												<prop name="CpRangeLow">0</prop>
												<obj name="ChannelProp" class="ChannelProperty" version="1">
													<prop name="ChannelIdx">1</prop>
												</obj>
												<prop name="ReadOnly">1</prop>
											</obj>
											<obj name="PropertyObject" class="RQEffProp" version="4">
												<prop name="PropertyTypeName">Efficiency</prop>
												<prop name="Position">1</prop>
												<prop name="IsDefault">1</prop>
												<prop name="Efficiency">2</prop>
												<obj name="ChannelProp" class="ChannelProperty" version="1">
													<prop name="ChannelIdx">1</prop>
												</obj>
											</obj>
											<obj name="PropertyObject" class="ChannelGenotype" version="4">
												<prop name="PropertyTypeName">Melt Geno Genotype</prop>
												<prop name="Position">1</prop>
												<prop name="IsDefault">1</prop>
												<prop name="ReadOnly">1</prop>
												<obj name="ChannelProp" class="ChannelProperty" version="1">
													<prop name="ChannelIdx">1</prop>
												</obj>
											</obj>
											<obj name="PropertyObject" class="GroupChannelTypeProp" version="4">
												<prop name="PropertyTypeName">Melt Geno Sample Type</prop>
												<prop name="Position">1</prop>
												<prop name="IsDefault">0</prop>
												<prop name="GroupSampleType">mstUnknown</prop>
												<obj name="ChannelProp" class="ChannelProperty" version="1">
													<prop name="ChannelIdx">1</prop>
												</obj>
											</obj>
											<obj name="PropertyObject" class="QuantSampleTypeProperty" version="4">
												<prop name="PropertyTypeName">Quantification Sample Type</prop>
												<prop name="Position">1</prop>
												<prop name="IsDefault">0</prop>
												<prop name="SampleType">qsUnknown</prop>
												<obj name="ChannelProp" class="ChannelProperty" version="1">
													<prop name="ChannelIdx">1</prop>
												</obj>
											</obj>
											<obj name="PropertyObject" class="ChannelGenotype" version="4">
												<prop name="PropertyTypeName">Scanning Genotype</prop>
												<prop name="Position">1</prop>
												<prop name="IsDefault">1</prop>
												<prop name="ReadOnly">1</prop>
												<obj name="ChannelProp" class="ChannelProperty" version="1">
													<prop name="ChannelIdx">1</prop>
												</obj>
											</obj>
											<obj name="PropertyObject" class="GroupChannelTypeProp" version="4">
												<prop name="PropertyTypeName">Scanning Sample Type</prop>
												<prop name="Position">1</prop>
												<prop name="IsDefault">0</prop>
												<prop name="GroupSampleType">mstUnknown</prop>
												<obj name="ChannelProp" class="ChannelProperty" version="1">
													<prop name="ChannelIdx">1</prop>
												</obj>
											</obj>
											<obj name="PropertyObject" class="TargetName" version="4">
												<prop name="PropertyTypeName">Target Name</prop>
												<prop name="Position">1</prop>
												<prop name="IsDefault">1</prop>
												<obj name="ChannelProp" class="ChannelProperty" version="1">
													<prop name="ChannelIdx">1</prop>
												</obj>
											</obj>
											<obj name="PropertyObject" class="RQTargetProperty" version="4">
												<prop name="PropertyTypeName">Target Type</prop>
												<prop name="Position">1</prop>
												<prop name="IsDefault">0</prop>
												<prop name="TargetType">dtNone</prop>
												<obj name="ChannelProp" class="ChannelProperty" version="1">
													<prop name="ChannelIdx">1</prop>
												</obj>
											</obj>
										</list>
									</obj>
									<obj name="item" class="PropertyList" version="1">
										<list name="emlist" count="12">
											<obj name="PropertyObject" class="RQSampleTargetProperty" version="4">
												<prop name="PropertyTypeName">Combined Sample and Target Type</prop>
												<prop name="Position">1</prop>
												<prop name="IsDefault">0</prop>
												<obj name="ChannelProp" class="ChannelProperty" version="1">
													<prop name="ChannelIdx">2</prop>
												</obj>
											</obj>
											<obj name="PropertyObject" class="QuantConcProperty" version="4">
												<prop name="PropertyTypeName">Concentration</prop>
												<prop name="Position">1</prop>
												<prop name="IsDefault">1</prop>
												<prop name="Concentration">0</prop>
												<obj name="ChannelProp" class="ChannelProperty" version="1">
													<prop name="ChannelIdx">2</prop>
												</obj>
												<prop name="ReadOnly">1</prop>
											</obj>
											<obj name="PropertyObject" class="QuantCpHighProp" version="4">
												<prop name="PropertyTypeName">Cp High</prop>
												<prop name="Position">1</prop>
												<prop name="IsDefault">1</prop>
												<prop name="CpRangeHigh">0</prop>
												<obj name="ChannelProp" class="ChannelProperty" version="1">
													<prop name="ChannelIdx">2</prop>
												</obj>
												<prop name="ReadOnly">1</prop>
											</obj>
											<obj name="PropertyObject" class="QuantCpLowProp" version="4">
												<prop name="PropertyTypeName">Cp Low</prop>
												<prop name="Position">1</prop>
												<prop name="IsDefault">1</prop>
												<prop name="CpRangeLow">0</prop>
												<obj name="ChannelProp" class="ChannelProperty" version="1">
													<prop name="ChannelIdx">2</prop>
												</obj>
												<prop name="ReadOnly">1</prop>
											</obj>
											<obj name="PropertyObject" class="RQEffProp" version="4">
												<prop name="PropertyTypeName">Efficiency</prop>
												<prop name="Position">1</prop>
												<prop name="IsDefault">1</prop>
												<prop name="Efficiency">2</prop>
												<obj name="ChannelProp" class="ChannelProperty" version="1">
													<prop name="ChannelIdx">2</prop>
												</obj>
											</obj>
											<obj name="PropertyObject" class="ChannelGenotype" version="4">
												<prop name="PropertyTypeName">Melt Geno Genotype</prop>
												<prop name="Position">1</prop>
												<prop name="IsDefault">1</prop>
												<prop name="ReadOnly">1</prop>
												<obj name="ChannelProp" class="ChannelProperty" version="1">
													<prop name="ChannelIdx">2</prop>
												</obj>
											</obj>
											<obj name="PropertyObject" class="GroupChannelTypeProp" version="4">
												<prop name="PropertyTypeName">Melt Geno Sample Type</prop>
												<prop name="Position">1</prop>
												<prop name="IsDefault">0</prop>
												<prop name="GroupSampleType">mstUnknown</prop>
												<obj name="ChannelProp" class="ChannelProperty" version="1">
													<prop name="ChannelIdx">2</prop>
												</obj>
											</obj>
											<obj name="PropertyObject" class="QuantSampleTypeProperty" version="4">
												<prop name="PropertyTypeName">Quantification Sample Type</prop>
												<prop name="Position">1</prop>
												<prop name="IsDefault">0</prop>
												<prop name="SampleType">qsUnknown</prop>
												<obj name="ChannelProp" class="ChannelProperty" version="1">
													<prop name="ChannelIdx">2</prop>
												</obj>
											</obj>
											<obj name="PropertyObject" class="ChannelGenotype" version="4">
												<prop name="PropertyTypeName">Scanning Genotype</prop>
												<prop name="Position">1</prop>
												<prop name="IsDefault">1</prop>
												<prop name="ReadOnly">1</prop>
												<obj name="ChannelProp" class="ChannelProperty" version="1">
													<prop name="ChannelIdx">2</prop>
												</obj>
											</obj>
											<obj name="PropertyObject" class="GroupChannelTypeProp" version="4">
												<prop name="PropertyTypeName">Scanning Sample Type</prop>
												<prop name="Position">1</prop>
												<prop name="IsDefault">0</prop>
												<prop name="GroupSampleType">mstUnknown</prop>
												<obj name="ChannelProp" class="ChannelProperty" version="1">
													<prop name="ChannelIdx">2</prop>
												</obj>
											</obj>
											<obj name="PropertyObject" class="TargetName" version="4">
												<prop name="PropertyTypeName">Target Name</prop>
												<prop name="Position">1</prop>
												<prop name="IsDefault">1</prop>
												<obj name="ChannelProp" class="ChannelProperty" version="1">
													<prop name="ChannelIdx">2</prop>
												</obj>
											</obj>
											<obj name="PropertyObject" class="RQTargetProperty" version="4">
												<prop name="PropertyTypeName">Target Type</prop>
												<prop name="Position">1</prop>
												<prop name="IsDefault">0</prop>
												<prop name="TargetType">dtNone</prop>
												<obj name="ChannelProp" class="ChannelProperty" version="1">
													<prop name="ChannelIdx">2</prop>
												</obj>
											</obj>
										</list>
									</obj>
									<obj name="item" class="PropertyList" version="1">
										<list name="emlist" count="12">
											<obj name="PropertyObject" class="RQSampleTargetProperty" version="4">
												<prop name="PropertyTypeName">Combined Sample and Target Type</prop>
												<prop name="Position">1</prop>
												<prop name="IsDefault">0</prop>
												<obj name="ChannelProp" class="ChannelProperty" version="1">
													<prop name="ChannelIdx">3</prop>
												</obj>
											</obj>
											<obj name="PropertyObject" class="QuantConcProperty" version="4">
												<prop name="PropertyTypeName">Concentration</prop>
												<prop name="Position">1</prop>
												<prop name="IsDefault">1</prop>
												<prop name="Concentration">0</prop>
												<obj name="ChannelProp" class="ChannelProperty" version="1">
													<prop name="ChannelIdx">3</prop>
												</obj>
												<prop name="ReadOnly">1</prop>
											</obj>
											<obj name="PropertyObject" class="QuantCpHighProp" version="4">
												<prop name="PropertyTypeName">Cp High</prop>
												<prop name="Position">1</prop>
												<prop name="IsDefault">1</prop>
												<prop name="CpRangeHigh">0</prop>
												<obj name="ChannelProp" class="ChannelProperty" version="1">
													<prop name="ChannelIdx">3</prop>
												</obj>
												<prop name="ReadOnly">1</prop>
											</obj>
											<obj name="PropertyObject" class="QuantCpLowProp" version="4">
												<prop name="PropertyTypeName">Cp Low</prop>
												<prop name="Position">1</prop>
												<prop name="IsDefault">1</prop>
												<prop name="CpRangeLow">0</prop>
												<obj name="ChannelProp" class="ChannelProperty" version="1">
													<prop name="ChannelIdx">3</prop>
												</obj>
												<prop name="ReadOnly">1</prop>
											</obj>
											<obj name="PropertyObject" class="RQEffProp" version="4">
												<prop name="PropertyTypeName">Efficiency</prop>
												<prop name="Position">1</prop>
												<prop name="IsDefault">1</prop>
												<prop name="Efficiency">2</prop>
												<obj name="ChannelProp" class="ChannelProperty" version="1">
													<prop name="ChannelIdx">3</prop>
												</obj>
											</obj>
											<obj name="PropertyObject" class="ChannelGenotype" version="4">
												<prop name="PropertyTypeName">Melt Geno Genotype</prop>
												<prop name="Position">1</prop>
												<prop name="IsDefault">1</prop>
												<prop name="ReadOnly">1</prop>
												<obj name="ChannelProp" class="ChannelProperty" version="1">
													<prop name="ChannelIdx">3</prop>
												</obj>
											</obj>
											<obj name="PropertyObject" class="GroupChannelTypeProp" version="4">
												<prop name="PropertyTypeName">Melt Geno Sample Type</prop>
												<prop name="Position">1</prop>
												<prop name="IsDefault">0</prop>
												<prop name="GroupSampleType">mstUnknown</prop>
												<obj name="ChannelProp" class="ChannelProperty" version="1">
													<prop name="ChannelIdx">3</prop>
												</obj>
											</obj>
											<obj name="PropertyObject" class="QuantSampleTypeProperty" version="4">
												<prop name="PropertyTypeName">Quantification Sample Type</prop>
												<prop name="Position">1</prop>
												<prop name="IsDefault">0</prop>
												<prop name="SampleType">qsUnknown</prop>
												<obj name="ChannelProp" class="ChannelProperty" version="1">
													<prop name="ChannelIdx">3</prop>
												</obj>
											</obj>
											<obj name="PropertyObject" class="ChannelGenotype" version="4">
												<prop name="PropertyTypeName">Scanning Genotype</prop>
												<prop name="Position">1</prop>
												<prop name="IsDefault">1</prop>
												<prop name="ReadOnly">1</prop>
												<obj name="ChannelProp" class="ChannelProperty" version="1">
													<prop name="ChannelIdx">3</prop>
												</obj>
											</obj>
											<obj name="PropertyObject" class="GroupChannelTypeProp" version="4">
												<prop name="PropertyTypeName">Scanning Sample Type</prop>
												<prop name="Position">1</prop>
												<prop name="IsDefault">0</prop>
												<prop name="GroupSampleType">mstUnknown</prop>
												<obj name="ChannelProp" class="ChannelProperty" version="1">
													<prop name="ChannelIdx">3</prop>
												</obj>
											</obj>
											<obj name="PropertyObject" class="TargetName" version="4">
												<prop name="PropertyTypeName">Target Name</prop>
												<prop name="Position">1</prop>
												<prop name="IsDefault">1</prop>
												<obj name="ChannelProp" class="ChannelProperty" version="1">
													<prop name="ChannelIdx">3</prop>
												</obj>
											</obj>
											<obj name="PropertyObject" class="RQTargetProperty" version="4">
												<prop name="PropertyTypeName">Target Type</prop>
												<prop name="Position">1</prop>
												<prop name="IsDefault">0</prop>
												<prop name="TargetType">dtNone</prop>
												<obj name="ChannelProp" class="ChannelProperty" version="1">
													<prop name="ChannelIdx">3</prop>
												</obj>
											</obj>
										</list>
									</obj>
								</list>
							</obj>
						</obj>
						<prop name="ChannelPropertyCount">4</prop>
						<prop name="ContainerPosition">1</prop>
						<prop name="HasSampleProperties">1</prop>
						<obj name="SampleProperties" class="PropertyList" version="1">
							<list name="emlist" count="14">
								<obj name="PropertyObject" class="SamplePrefColor" version="4">
									<prop name="PropertyTypeName">Color</prop>
									<prop name="Position">1</prop>
									<prop name="IsDefault">0</prop>
									<prop name="Color">clRed</prop>
								</obj>
								<obj name="PropertyObject" class="DominantChannelProp" version="4">
									<prop name="PropertyTypeName">Dominant Channel</prop>
									<prop name="Position">1</prop>
									<prop name="IsDefault">0</prop>
									<prop name="DominantChannel">0</prop>
								</obj>
								<obj name="PropertyObject" class="Genotype" version="4">
									<prop name="PropertyTypeName">EndPt Genotype</prop>
									<prop name="Position">1</prop>
									<prop name="IsDefault">1</prop>
									<prop name="ReadOnly">1</prop>
								</obj>
								<obj name="PropertyObject" class="GroupingSample" version="4">
									<prop name="PropertyTypeName">EndPt Sample Type</prop>
									<prop name="Position">1</prop>
									<prop name="IsDefault">0</prop>
									<prop name="GroupSampleType">mstUnknown</prop>
								</obj>
								<obj name="PropertyObject" class="SamplePrefLineStyle" version="4">
									<prop name="PropertyTypeName">Line Style</prop>
									<prop name="Position">1</prop>
									<prop name="IsDefault">0</prop>
									<prop name="LineStyle">psSolid</prop>
								</obj>
								<obj name="PropertyObject" class="GenSampleEditNotes" version="4">
									<prop name="PropertyTypeName">Notes</prop>
									<prop name="Position">1</prop>
									<prop name="IsDefault">1</prop>
								</obj>
								<obj name="PropertyObject" class="SamplePrefPointStyle" version="4">
									<prop name="PropertyTypeName">Point Style</prop>
									<prop name="Position">1</prop>
									<prop name="IsDefault">0</prop>
									<prop name="PointStyle">psNothing</prop>
								</obj>
								<obj name="PropertyObject" class="GenSampleEditPosition" version="4">
									<prop name="PropertyTypeName">Position</prop>
									<prop name="Position">1</prop>
									<prop name="IsDefault">1</prop>
								</obj>
								<obj name="PropertyObject" class="GenSampleEditReplicate" version="4">
									<prop name="PropertyTypeName">Replicate of</prop>
									<prop name="Position">1</prop>
									<prop name="IsDefault">1</prop>
									<prop name="ReplicateOf">-1</prop>
								</obj>
								<obj name="PropertyObject" class="HTCSampleID" version="4">
									<prop name="PropertyTypeName">Sample ID</prop>
									<prop name="Position">1</prop>
									<prop name="IsDefault">1</prop>
								</obj>
								<obj name="PropertyObject" class="GenSampleEditName" version="4">
									<prop name="PropertyTypeName">Sample Name</prop>
									<prop name="Position">1</prop>
									<prop name="IsDefault">1</prop>
									<prop name="name">Sample 2</prop>
								</obj>
								<obj name="PropertyObject" class="HTCSamplePrepNotes" version="4">
									<prop name="PropertyTypeName">Sample Prep Notes</prop>
									<prop name="Position">1</prop>
									<prop name="IsDefault">1</prop>
								</obj>
								<obj name="PropertyObject" class="GenSampleEditSubset" version="4">
									<prop name="PropertyTypeName">Subsets</prop>
									<prop name="Position">1</prop>
									<prop name="IsDefault">1</prop>
								</obj>
								<obj name="PropertyObject" class="SamplePrefWidth" version="5">
									<prop name="PropertyTypeName">Width</prop>
									<prop name="Position">1</prop>
									<prop name="IsDefault">1</prop>
									<prop name="Width">1</prop>
								</obj>
							</list>
						</obj>
					</obj>
					<obj name="item" class="SamplePropInfo" version="1">
						<obj name="ChannelProperties" class="ChanPropList" version="2">
							<obj name="ChannelProperties" class="EMList" version="1">
								<list name="emlist" count="4">
									<obj name="item" class="PropertyList" version="1">
										<list name="emlist" count="12">
											<obj name="PropertyObject" class="RQSampleTargetProperty" version="4">
												<prop name="PropertyTypeName">Combined Sample and Target Type</prop>
												<prop name="Position">2</prop>
												<prop name="IsDefault">0</prop>
												<obj name="ChannelProp" class="ChannelProperty" version="1">
													<prop name="ChannelIdx">0</prop>
												</obj>
											</obj>
											<obj name="PropertyObject" class="QuantConcProperty" version="4">
												<prop name="PropertyTypeName">Concentration</prop>
												<prop name="Position">2</prop>
												<prop name="IsDefault">1</prop>
												<prop name="Concentration">0</prop>
												<obj name="ChannelProp" class="ChannelProperty" version="1">
													<prop name="ChannelIdx">0</prop>
												</obj>
												<prop name="ReadOnly">1</prop>
											</obj>
											<obj name="PropertyObject" class="QuantCpHighProp" version="4">
												<prop name="PropertyTypeName">Cp High</prop>
												<prop name="Position">2</prop>
												<prop name="IsDefault">1</prop>
												<prop name="CpRangeHigh">0</prop>
												<obj name="ChannelProp" class="ChannelProperty" version="1">
													<prop name="ChannelIdx">0</prop>
												</obj>
												<prop name="ReadOnly">1</prop>
											</obj>
											<obj name="PropertyObject" class="QuantCpLowProp" version="4">
												<prop name="PropertyTypeName">Cp Low</prop>
												<prop name="Position">2</prop>
												<prop name="IsDefault">1</prop>
												<prop name="CpRangeLow">0</prop>
												<obj name="ChannelProp" class="ChannelProperty" version="1">
													<prop name="ChannelIdx">0</prop>
												</obj>
												<prop name="ReadOnly">1</prop>
											</obj>
											<obj name="PropertyObject" class="RQEffProp" version="4">
												<prop name="PropertyTypeName">Efficiency</prop>
												<prop name="Position">2</prop>
												<prop name="IsDefault">1</prop>
												<prop name="Efficiency">2</prop>
												<obj name="ChannelProp" class="ChannelProperty" version="1">
													<prop name="ChannelIdx">0</prop>
												</obj>
											</obj>
											<obj name="PropertyObject" class="ChannelGenotype" version="4">
												<prop name="PropertyTypeName">Melt Geno Genotype</prop>
												<prop name="Position">2</prop>
												<prop name="IsDefault">1</prop>
												<prop name="ReadOnly">1</prop>
												<obj name="ChannelProp" class="ChannelProperty" version="1">
													<prop name="ChannelIdx">0</prop>
												</obj>
											</obj>
											<obj name="PropertyObject" class="GroupChannelTypeProp" version="4">
												<prop name="PropertyTypeName">Melt Geno Sample Type</prop>
												<prop name="Position">2</prop>
												<prop name="IsDefault">0</prop>
												<prop name="GroupSampleType">mstUnknown</prop>
												<obj name="ChannelProp" class="ChannelProperty" version="1">
													<prop name="ChannelIdx">0</prop>
												</obj>
											</obj>
											<obj name="PropertyObject" class="QuantSampleTypeProperty" version="4">
												<prop name="PropertyTypeName">Quantification Sample Type</prop>
												<prop name="Position">2</prop>
												<prop name="IsDefault">0</prop>
												<prop name="SampleType">qsUnknown</prop>
												<obj name="ChannelProp" class="ChannelProperty" version="1">
													<prop name="ChannelIdx">0</prop>
												</obj>
											</obj>
											<obj name="PropertyObject" class="ChannelGenotype" version="4">
												<prop name="PropertyTypeName">Scanning Genotype</prop>
												<prop name="Position">2</prop>
												<prop name="IsDefault">1</prop>
												<prop name="ReadOnly">1</prop>
												<obj name="ChannelProp" class="ChannelProperty" version="1">
													<prop name="ChannelIdx">0</prop>
												</obj>
											</obj>
											<obj name="PropertyObject" class="GroupChannelTypeProp" version="4">
												<prop name="PropertyTypeName">Scanning Sample Type</prop>
												<prop name="Position">2</prop>
												<prop name="IsDefault">0</prop>
												<prop name="GroupSampleType">mstUnknown</prop>
												<obj name="ChannelProp" class="ChannelProperty" version="1">
													<prop name="ChannelIdx">0</prop>
												</obj>
											</obj>
											<obj name="PropertyObject" class="TargetName" version="4">
												<prop name="PropertyTypeName">Target Name</prop>
												<prop name="Position">2</prop>
												<prop name="IsDefault">1</prop>
												<obj name="ChannelProp" class="ChannelProperty" version="1">
													<prop name="ChannelIdx">0</prop>
												</obj>
											</obj>
											<obj name="PropertyObject" class="RQTargetProperty" version="4">
												<prop name="PropertyTypeName">Target Type</prop>
												<prop name="Position">2</prop>
												<prop name="IsDefault">0</prop>
												<prop name="TargetType">dtNone</prop>
												<obj name="ChannelProp" class="ChannelProperty" version="1">
													<prop name="ChannelIdx">0</prop>
												</obj>
											</obj>
										</list>
									</obj>
									<obj name="item" class="PropertyList" version="1">
										<list name="emlist" count="12">
											<obj name="PropertyObject" class="RQSampleTargetProperty" version="4">
												<prop name="PropertyTypeName">Combined Sample and Target Type</prop>
												<prop name="Position">2</prop>
												<prop name="IsDefault">0</prop>
												<obj name="ChannelProp" class="ChannelProperty" version="1">
													<prop name="ChannelIdx">1</prop>
												</obj>
											</obj>
											<obj name="PropertyObject" class="QuantConcProperty" version="4">
												<prop name="PropertyTypeName">Concentration</prop>
												<prop name="Position">2</prop>
												<prop name="IsDefault">1</prop>
												<prop name="Concentration">0</prop>
												<obj name="ChannelProp" class="ChannelProperty" version="1">
													<prop name="ChannelIdx">1</prop>
												</obj>
												<prop name="ReadOnly">1</prop>
											</obj>
											<obj name="PropertyObject" class="QuantCpHighProp" version="4">
												<prop name="PropertyTypeName">Cp High</prop>
												<prop name="Position">2</prop>
												<prop name="IsDefault">1</prop>
												<prop name="CpRangeHigh">0</prop>
												<obj name="ChannelProp" class="ChannelProperty" version="1">
													<prop name="ChannelIdx">1</prop>
												</obj>
												<prop name="ReadOnly">1</prop>
											</obj>
											<obj name="PropertyObject" class="QuantCpLowProp" version="4">
												<prop name="PropertyTypeName">Cp Low</prop>
												<prop name="Position">2</prop>
												<prop name="IsDefault">1</prop>
												<prop name="CpRangeLow">0</prop>
												<obj name="ChannelProp" class="ChannelProperty" version="1">
													<prop name="ChannelIdx">1</prop>
												</obj>
												<prop name="ReadOnly">1</prop>
											</obj>
											<obj name="PropertyObject" class="RQEffProp" version="4">
												<prop name="PropertyTypeName">Efficiency</prop>
												<prop name="Position">2</prop>
												<prop name="IsDefault">1</prop>
												<prop name="Efficiency">2</prop>
												<obj name="ChannelProp" class="ChannelProperty" version="1">
													<prop name="ChannelIdx">1</prop>
												</obj>
											</obj>
											<obj name="PropertyObject" class="ChannelGenotype" version="4">
												<prop name="PropertyTypeName">Melt Geno Genotype</prop>
												<prop name="Position">2</prop>
												<prop name="IsDefault">1</prop>
												<prop name="ReadOnly">1</prop>
												<obj name="ChannelProp" class="ChannelProperty" version="1">
													<prop name="ChannelIdx">1</prop>
												</obj>
											</obj>
											<obj name="PropertyObject" class="GroupChannelTypeProp" version="4">
												<prop name="PropertyTypeName">Melt Geno Sample Type</prop>
												<prop name="Position">2</prop>
												<prop name="IsDefault">0</prop>
												<prop name="GroupSampleType">mstUnknown</prop>
												<obj name="ChannelProp" class="ChannelProperty" version="1">
													<prop name="ChannelIdx">1</prop>
												</obj>
											</obj>
											<obj name="PropertyObject" class="QuantSampleTypeProperty" version="4">
												<prop name="PropertyTypeName">Quantification Sample Type</prop>
												<prop name="Position">2</prop>
												<prop name="IsDefault">0</prop>
												<prop name="SampleType">qsUnknown</prop>
												<obj name="ChannelProp" class="ChannelProperty" version="1">
													<prop name="ChannelIdx">1</prop>
												</obj>
											</obj>
											<obj name="PropertyObject" class="ChannelGenotype" version="4">
												<prop name="PropertyTypeName">Scanning Genotype</prop>
												<prop name="Position">2</prop>
												<prop name="IsDefault">1</prop>
												<prop name="ReadOnly">1</prop>
												<obj name="ChannelProp" class="ChannelProperty" version="1">
													<prop name="ChannelIdx">1</prop>
												</obj>
											</obj>
											<obj name="PropertyObject" class="GroupChannelTypeProp" version="4">
												<prop name="PropertyTypeName">Scanning Sample Type</prop>
												<prop name="Position">2</prop>
												<prop name="IsDefault">0</prop>
												<prop name="GroupSampleType">mstUnknown</prop>
												<obj name="ChannelProp" class="ChannelProperty" version="1">
													<prop name="ChannelIdx">1</prop>
												</obj>
											</obj>
											<obj name="PropertyObject" class="TargetName" version="4">
												<prop name="PropertyTypeName">Target Name</prop>
												<prop name="Position">2</prop>
												<prop name="IsDefault">1</prop>
												<obj name="ChannelProp" class="ChannelProperty" version="1">
													<prop name="ChannelIdx">1</prop>
												</obj>
											</obj>
											<obj name="PropertyObject" class="RQTargetProperty" version="4">
												<prop name="PropertyTypeName">Target Type</prop>
												<prop name="Position">2</prop>
												<prop name="IsDefault">0</prop>
												<prop name="TargetType">dtNone</prop>
												<obj name="ChannelProp" class="ChannelProperty" version="1">
													<prop name="ChannelIdx">1</prop>
												</obj>
											</obj>
										</list>
									</obj>
									<obj name="item" class="PropertyList" version="1">
										<list name="emlist" count="12">
											<obj name="PropertyObject" class="RQSampleTargetProperty" version="4">
												<prop name="PropertyTypeName">Combined Sample and Target Type</prop>
												<prop name="Position">2</prop>
												<prop name="IsDefault">0</prop>
												<obj name="ChannelProp" class="ChannelProperty" version="1">
													<prop name="ChannelIdx">2</prop>
												</obj>
											</obj>
											<obj name="PropertyObject" class="QuantConcProperty" version="4">
												<prop name="PropertyTypeName">Concentration</prop>
												<prop name="Position">2</prop>
												<prop name="IsDefault">1</prop>
												<prop name="Concentration">0</prop>
												<obj name="ChannelProp" class="ChannelProperty" version="1">
													<prop name="ChannelIdx">2</prop>
												</obj>
												<prop name="ReadOnly">1</prop>
											</obj>
											<obj name="PropertyObject" class="QuantCpHighProp" version="4">
												<prop name="PropertyTypeName">Cp High</prop>
												<prop name="Position">2</prop>
												<prop name="IsDefault">1</prop>
												<prop name="CpRangeHigh">0</prop>
												<obj name="ChannelProp" class="ChannelProperty" version="1">
													<prop name="ChannelIdx">2</prop>
												</obj>
												<prop name="ReadOnly">1</prop>
											</obj>
											<obj name="PropertyObject" class="QuantCpLowProp" version="4">
												<prop name="PropertyTypeName">Cp Low</prop>
												<prop name="Position">2</prop>
												<prop name="IsDefault">1</prop>
												<prop name="CpRangeLow">0</prop>
												<obj name="ChannelProp" class="ChannelProperty" version="1">
													<prop name="ChannelIdx">2</prop>
												</obj>
												<prop name="ReadOnly">1</prop>
											</obj>
											<obj name="PropertyObject" class="RQEffProp" version="4">
												<prop name="PropertyTypeName">Efficiency</prop>
												<prop name="Position">2</prop>
												<prop name="IsDefault">1</prop>
												<prop name="Efficiency">2</prop>
												<obj name="ChannelProp" class="ChannelProperty" version="1">
													<prop name="ChannelIdx">2</prop>
												</obj>
											</obj>
											<obj name="PropertyObject" class="ChannelGenotype" version="4">
												<prop name="PropertyTypeName">Melt Geno Genotype</prop>
												<prop name="Position">2</prop>
												<prop name="IsDefault">1</prop>
												<prop name="ReadOnly">1</prop>
												<obj name="ChannelProp" class="ChannelProperty" version="1">
													<prop name="ChannelIdx">2</prop>
												</obj>
											</obj>
											<obj name="PropertyObject" class="GroupChannelTypeProp" version="4">
												<prop name="PropertyTypeName">Melt Geno Sample Type</prop>
												<prop name="Position">2</prop>
												<prop name="IsDefault">0</prop>
												<prop name="GroupSampleType">mstUnknown</prop>
												<obj name="ChannelProp" class="ChannelProperty" version="1">
													<prop name="ChannelIdx">2</prop>
												</obj>
											</obj>
											<obj name="PropertyObject" class="QuantSampleTypeProperty" version="4">
												<prop name="PropertyTypeName">Quantification Sample Type</prop>
												<prop name="Position">2</prop>
												<prop name="IsDefault">0</prop>
												<prop name="SampleType">qsUnknown</prop>
												<obj name="ChannelProp" class="ChannelProperty" version="1">
													<prop name="ChannelIdx">2</prop>
												</obj>
											</obj>
											<obj name="PropertyObject" class="ChannelGenotype" version="4">
												<prop name="PropertyTypeName">Scanning Genotype</prop>
												<prop name="Position">2</prop>
												<prop name="IsDefault">1</prop>
												<prop name="ReadOnly">1</prop>
												<obj name="ChannelProp" class="ChannelProperty" version="1">
													<prop name="ChannelIdx">2</prop>
												</obj>
											</obj>
											<obj name="PropertyObject" class="GroupChannelTypeProp" version="4">
												<prop name="PropertyTypeName">Scanning Sample Type</prop>
												<prop name="Position">2</prop>
												<prop name="IsDefault">0</prop>
												<prop name="GroupSampleType">mstUnknown</prop>
												<obj name="ChannelProp" class="ChannelProperty" version="1">
													<prop name="ChannelIdx">2</prop>
												</obj>
											</obj>
											<obj name="PropertyObject" class="TargetName" version="4">
												<prop name="PropertyTypeName">Target Name</prop>
												<prop name="Position">2</prop>
												<prop name="IsDefault">1</prop>
												<obj name="ChannelProp" class="ChannelProperty" version="1">
													<prop name="ChannelIdx">2</prop>
												</obj>
											</obj>
											<obj name="PropertyObject" class="RQTargetProperty" version="4">
												<prop name="PropertyTypeName">Target Type</prop>
												<prop name="Position">2</prop>
												<prop name="IsDefault">0</prop>
												<prop name="TargetType">dtNone</prop>
												<obj name="ChannelProp" class="ChannelProperty" version="1">
													<prop name="ChannelIdx">2</prop>
												</obj>
											</obj>
										</list>
									</obj>
									<obj name="item" class="PropertyList" version="1">
										<list name="emlist" count="12">
											<obj name="PropertyObject" class="RQSampleTargetProperty" version="4">
												<prop name="PropertyTypeName">Combined Sample and Target Type</prop>
												<prop name="Position">2</prop>
												<prop name="IsDefault">0</prop>
												<obj name="ChannelProp" class="ChannelProperty" version="1">
													<prop name="ChannelIdx">3</prop>
												</obj>
											</obj>
											<obj name="PropertyObject" class="QuantConcProperty" version="4">
												<prop name="PropertyTypeName">Concentration</prop>
												<prop name="Position">2</prop>
												<prop name="IsDefault">1</prop>
												<prop name="Concentration">0</prop>
												<obj name="ChannelProp" class="ChannelProperty" version="1">
													<prop name="ChannelIdx">3</prop>
												</obj>
												<prop name="ReadOnly">1</prop>
											</obj>
											<obj name="PropertyObject" class="QuantCpHighProp" version="4">
												<prop name="PropertyTypeName">Cp High</prop>
												<prop name="Position">2</prop>
												<prop name="IsDefault">1</prop>
												<prop name="CpRangeHigh">0</prop>
												<obj name="ChannelProp" class="ChannelProperty" version="1">
													<prop name="ChannelIdx">3</prop>
												</obj>
												<prop name="ReadOnly">1</prop>
											</obj>
											<obj name="PropertyObject" class="QuantCpLowProp" version="4">
												<prop name="PropertyTypeName">Cp Low</prop>
												<prop name="Position">2</prop>
												<prop name="IsDefault">1</prop>
												<prop name="CpRangeLow">0</prop>
												<obj name="ChannelProp" class="ChannelProperty" version="1">
													<prop name="ChannelIdx">3</prop>
												</obj>
												<prop name="ReadOnly">1</prop>
											</obj>
											<obj name="PropertyObject" class="RQEffProp" version="4">
												<prop name="PropertyTypeName">Efficiency</prop>
												<prop name="Position">2</prop>
												<prop name="IsDefault">1</prop>
												<prop name="Efficiency">2</prop>
												<obj name="ChannelProp" class="ChannelProperty" version="1">
													<prop name="ChannelIdx">3</prop>
												</obj>
											</obj>
											<obj name="PropertyObject" class="ChannelGenotype" version="4">
												<prop name="PropertyTypeName">Melt Geno Genotype</prop>
												<prop name="Position">2</prop>
												<prop name="IsDefault">1</prop>
												<prop name="ReadOnly">1</prop>
												<obj name="ChannelProp" class="ChannelProperty" version="1">
													<prop name="ChannelIdx">3</prop>
												</obj>
											</obj>
											<obj name="PropertyObject" class="GroupChannelTypeProp" version="4">
												<prop name="PropertyTypeName">Melt Geno Sample Type</prop>
												<prop name="Position">2</prop>
												<prop name="IsDefault">0</prop>
												<prop name="GroupSampleType">mstUnknown</prop>
												<obj name="ChannelProp" class="ChannelProperty" version="1">
													<prop name="ChannelIdx">3</prop>
												</obj>
											</obj>
											<obj name="PropertyObject" class="QuantSampleTypeProperty" version="4">
												<prop name="PropertyTypeName">Quantification Sample Type</prop>
												<prop name="Position">2</prop>
												<prop name="IsDefault">0</prop>
												<prop name="SampleType">qsUnknown</prop>
												<obj name="ChannelProp" class="ChannelProperty" version="1">
													<prop name="ChannelIdx">3</prop>
												</obj>
											</obj>
											<obj name="PropertyObject" class="ChannelGenotype" version="4">
												<prop name="PropertyTypeName">Scanning Genotype</prop>
												<prop name="Position">2</prop>
												<prop name="IsDefault">1</prop>
												<prop name="ReadOnly">1</prop>
												<obj name="ChannelProp" class="ChannelProperty" version="1">
													<prop name="ChannelIdx">3</prop>
												</obj>
											</obj>
											<obj name="PropertyObject" class="GroupChannelTypeProp" version="4">
												<prop name="PropertyTypeName">Scanning Sample Type</prop>
												<prop name="Position">2</prop>
												<prop name="IsDefault">0</prop>
												<prop name="GroupSampleType">mstUnknown</prop>
												<obj name="ChannelProp" class="ChannelProperty" version="1">
													<prop name="ChannelIdx">3</prop>
												</obj>
											</obj>
											<obj name="PropertyObject" class="TargetName" version="4">
												<prop name="PropertyTypeName">Target Name</prop>
												<prop name="Position">2</prop>
												<prop name="IsDefault">1</prop>
												<obj name="ChannelProp" class="ChannelProperty" version="1">
													<prop name="ChannelIdx">3</prop>
												</obj>
											</obj>
											<obj name="PropertyObject" class="RQTargetProperty" version="4">
												<prop name="PropertyTypeName">Target Type</prop>
												<prop name="Position">2</prop>
												<prop name="IsDefault">0</prop>
												<prop name="TargetType">dtNone</prop>
												<obj name="ChannelProp" class="ChannelProperty" version="1">
													<prop name="ChannelIdx">3</prop>
												</obj>
											</obj>
										</list>
									</obj>
								</list>
							</obj>
						</obj>
						<prop name="ChannelPropertyCount">4</prop>
						<prop name="ContainerPosition">2</prop>
						<prop name="HasSampleProperties">1</prop>
						<obj name="SampleProperties" class="PropertyList" version="1">
							<list name="emlist" count="14">
								<obj name="PropertyObject" class="SamplePrefColor" version="4">
									<prop name="PropertyTypeName">Color</prop>
									<prop name="Position">2</prop>
									<prop name="IsDefault">0</prop>
									<prop name="Color">$0030D700</prop>
								</obj>
								<obj name="PropertyObject" class="DominantChannelProp" version="4">
									<prop name="PropertyTypeName">Dominant Channel</prop>
									<prop name="Position">2</prop>
									<prop name="IsDefault">0</prop>
									<prop name="DominantChannel">0</prop>
								</obj>
								<obj name="PropertyObject" class="Genotype" version="4">
									<prop name="PropertyTypeName">EndPt Genotype</prop>
									<prop name="Position">2</prop>
									<prop name="IsDefault">1</prop>
									<prop name="ReadOnly">1</prop>
								</obj>
								<obj name="PropertyObject" class="GroupingSample" version="4">
									<prop name="PropertyTypeName">EndPt Sample Type</prop>
									<prop name="Position">2</prop>
									<prop name="IsDefault">0</prop>
									<prop name="GroupSampleType">mstUnknown</prop>
								</obj>
								<obj name="PropertyObject" class="SamplePrefLineStyle" version="4">
									<prop name="PropertyTypeName">Line Style</prop>
									<prop name="Position">2</prop>
									<prop name="IsDefault">0</prop>
									<prop name="LineStyle">psSolid</prop>
								</obj>
								<obj name="PropertyObject" class="GenSampleEditNotes" version="4">
									<prop name="PropertyTypeName">Notes</prop>
									<prop name="Position">2</prop>
									<prop name="IsDefault">1</prop>
								</obj>
								<obj name="PropertyObject" class="SamplePrefPointStyle" version="4">
									<prop name="PropertyTypeName">Point Style</prop>
									<prop name="Position">2</prop>
									<prop name="IsDefault">0</prop>
									<prop name="PointStyle">psNothing</prop>
								</obj>
								<obj name="PropertyObject" class="GenSampleEditPosition" version="4">
									<prop name="PropertyTypeName">Position</prop>
									<prop name="Position">2</prop>
									<prop name="IsDefault">1</prop>
								</obj>
								<obj name="PropertyObject" class="GenSampleEditReplicate" version="4">
									<prop name="PropertyTypeName">Replicate of</prop>
									<prop name="Position">2</prop>
									<prop name="IsDefault">1</prop>
									<prop name="ReplicateOf">-1</prop>
								</obj>
								<obj name="PropertyObject" class="HTCSampleID" version="4">
									<prop name="PropertyTypeName">Sample ID</prop>
									<prop name="Position">2</prop>
									<prop name="IsDefault">1</prop>
								</obj>
								<obj name="PropertyObject" class="GenSampleEditName" version="4">
									<prop name="PropertyTypeName">Sample Name</prop>
									<prop name="Position">2</prop>
									<prop name="IsDefault">1</prop>
									<prop name="name">Sample 3</prop>
								</obj>
								<obj name="PropertyObject" class="HTCSamplePrepNotes" version="4">
									<prop name="PropertyTypeName">Sample Prep Notes</prop>
									<prop name="Position">2</prop>
									<prop name="IsDefault">1</prop>
								</obj>
								<obj name="PropertyObject" class="GenSampleEditSubset" version="4">
									<prop name="PropertyTypeName">Subsets</prop>
									<prop name="Position">2</prop>
									<prop name="IsDefault">1</prop>
								</obj>
								<obj name="PropertyObject" class="SamplePrefWidth" version="5">
									<prop name="PropertyTypeName">Width</prop>
									<prop name="Position">2</prop>
									<prop name="IsDefault">1</prop>
									<prop name="Width">1</prop>
								</obj>
							</list>
						</obj>
					</obj>
					<obj name="item" class="SamplePropInfo" version="1">
						<obj name="ChannelProperties" class="ChanPropList" version="2">
							<obj name="ChannelProperties" class="EMList" version="1">
								<list name="emlist" count="4">
									<obj name="item" class="PropertyList" version="1">
										<list name="emlist" count="12">
											<obj name="PropertyObject" class="RQSampleTargetProperty" version="4">
												<prop name="PropertyTypeName">Combined Sample and Target Type</prop>
												<prop name="Position">3</prop>
												<prop name="IsDefault">0</prop>
												<obj name="ChannelProp" class="ChannelProperty" version="1">
													<prop name="ChannelIdx">0</prop>
												</obj>
											</obj>
											<obj name="PropertyObject" class="QuantConcProperty" version="4">
												<prop name="PropertyTypeName">Concentration</prop>
												<prop name="Position">3</prop>
												<prop name="IsDefault">1</prop>
												<prop name="Concentration">0</prop>
												<obj name="ChannelProp" class="ChannelProperty" version="1">
													<prop name="ChannelIdx">0</prop>
												</obj>
												<prop name="ReadOnly">1</prop>
											</obj>
											<obj name="PropertyObject" class="QuantCpHighProp" version="4">
												<prop name="PropertyTypeName">Cp High</prop>
												<prop name="Position">3</prop>
												<prop name="IsDefault">1</prop>
												<prop name="CpRangeHigh">0</prop>
												<obj name="ChannelProp" class="ChannelProperty" version="1">
													<prop name="ChannelIdx">0</prop>
												</obj>
												<prop name="ReadOnly">1</prop>
											</obj>
											<obj name="PropertyObject" class="QuantCpLowProp" version="4">
												<prop name="PropertyTypeName">Cp Low</prop>
												<prop name="Position">3</prop>
												<prop name="IsDefault">1</prop>
												<prop name="CpRangeLow">0</prop>
												<obj name="ChannelProp" class="ChannelProperty" version="1">
													<prop name="ChannelIdx">0</prop>
												</obj>
												<prop name="ReadOnly">1</prop>
											</obj>
											<obj name="PropertyObject" class="RQEffProp" version="4">
												<prop name="PropertyTypeName">Efficiency</prop>
												<prop name="Position">3</prop>
												<prop name="IsDefault">1</prop>
												<prop name="Efficiency">2</prop>
												<obj name="ChannelProp" class="ChannelProperty" version="1">
													<prop name="ChannelIdx">0</prop>
												</obj>
											</obj>
											<obj name="PropertyObject" class="ChannelGenotype" version="4">
												<prop name="PropertyTypeName">Melt Geno Genotype</prop>
												<prop name="Position">3</prop>
												<prop name="IsDefault">1</prop>
												<prop name="ReadOnly">1</prop>
												<obj name="ChannelProp" class="ChannelProperty" version="1">
													<prop name="ChannelIdx">0</prop>
												</obj>
											</obj>
											<obj name="PropertyObject" class="GroupChannelTypeProp" version="4">
												<prop name="PropertyTypeName">Melt Geno Sample Type</prop>
												<prop name="Position">3</prop>
												<prop name="IsDefault">0</prop>
												<prop name="GroupSampleType">mstUnknown</prop>
												<obj name="ChannelProp" class="ChannelProperty" version="1">
													<prop name="ChannelIdx">0</prop>
												</obj>
											</obj>
											<obj name="PropertyObject" class="QuantSampleTypeProperty" version="4">
												<prop name="PropertyTypeName">Quantification Sample Type</prop>
												<prop name="Position">3</prop>
												<prop name="IsDefault">0</prop>
												<prop name="SampleType">qsUnknown</prop>
												<obj name="ChannelProp" class="ChannelProperty" version="1">
													<prop name="ChannelIdx">0</prop>
												</obj>
											</obj>
											<obj name="PropertyObject" class="ChannelGenotype" version="4">
												<prop name="PropertyTypeName">Scanning Genotype</prop>
												<prop name="Position">3</prop>
												<prop name="IsDefault">1</prop>
												<prop name="ReadOnly">1</prop>
												<obj name="ChannelProp" class="ChannelProperty" version="1">
													<prop name="ChannelIdx">0</prop>
												</obj>
											</obj>
											<obj name="PropertyObject" class="GroupChannelTypeProp" version="4">
												<prop name="PropertyTypeName">Scanning Sample Type</prop>
												<prop name="Position">3</prop>
												<prop name="IsDefault">0</prop>
												<prop name="GroupSampleType">mstUnknown</prop>
												<obj name="ChannelProp" class="ChannelProperty" version="1">
													<prop name="ChannelIdx">0</prop>
												</obj>
											</obj>
											<obj name="PropertyObject" class="TargetName" version="4">
												<prop name="PropertyTypeName">Target Name</prop>
												<prop name="Position">3</prop>
												<prop name="IsDefault">1</prop>
												<obj name="ChannelProp" class="ChannelProperty" version="1">
													<prop name="ChannelIdx">0</prop>
												</obj>
											</obj>
											<obj name="PropertyObject" class="RQTargetProperty" version="4">
												<prop name="PropertyTypeName">Target Type</prop>
												<prop name="Position">3</prop>
												<prop name="IsDefault">0</prop>
												<prop name="TargetType">dtNone</prop>
												<obj name="ChannelProp" class="ChannelProperty" version="1">
													<prop name="ChannelIdx">0</prop>
												</obj>
											</obj>
										</list>
									</obj>
									<obj name="item" class="PropertyList" version="1">
										<list name="emlist" count="12">
											<obj name="PropertyObject" class="RQSampleTargetProperty" version="4">
												<prop name="PropertyTypeName">Combined Sample and Target Type</prop>
												<prop name="Position">3</prop>
												<prop name="IsDefault">0</prop>
												<obj name="ChannelProp" class="ChannelProperty" version="1">
													<prop name="ChannelIdx">1</prop>
												</obj>
											</obj>
											<obj name="PropertyObject" class="QuantConcProperty" version="4">
												<prop name="PropertyTypeName">Concentration</prop>
												<prop name="Position">3</prop>
												<prop name="IsDefault">1</prop>
												<prop name="Concentration">0</prop>
												<obj name="ChannelProp" class="ChannelProperty" version="1">
													<prop name="ChannelIdx">1</prop>
												</obj>
												<prop name="ReadOnly">1</prop>
											</obj>
											<obj name="PropertyObject" class="QuantCpHighProp" version="4">
												<prop name="PropertyTypeName">Cp High</prop>
												<prop name="Position">3</prop>
												<prop name="IsDefault">1</prop>
												<prop name="CpRangeHigh">0</prop>
												<obj name="ChannelProp" class="ChannelProperty" version="1">
													<prop name="ChannelIdx">1</prop>
												</obj>
												<prop name="ReadOnly">1</prop>
											</obj>
											<obj name="PropertyObject" class="QuantCpLowProp" version="4">
												<prop name="PropertyTypeName">Cp Low</prop>
												<prop name="Position">3</prop>
												<prop name="IsDefault">1</prop>
												<prop name="CpRangeLow">0</prop>
												<obj name="ChannelProp" class="ChannelProperty" version="1">
													<prop name="ChannelIdx">1</prop>
												</obj>
												<prop name="ReadOnly">1</prop>
											</obj>
											<obj name="PropertyObject" class="RQEffProp" version="4">
												<prop name="PropertyTypeName">Efficiency</prop>
												<prop name="Position">3</prop>
												<prop name="IsDefault">1</prop>
												<prop name="Efficiency">2</prop>
												<obj name="ChannelProp" class="ChannelProperty" version="1">
													<prop name="ChannelIdx">1</prop>
												</obj>
											</obj>
											<obj name="PropertyObject" class="ChannelGenotype" version="4">
												<prop name="PropertyTypeName">Melt Geno Genotype</prop>
												<prop name="Position">3</prop>
												<prop name="IsDefault">1</prop>
												<prop name="ReadOnly">1</prop>
												<obj name="ChannelProp" class="ChannelProperty" version="1">
													<prop name="ChannelIdx">1</prop>
												</obj>
											</obj>
											<obj name="PropertyObject" class="GroupChannelTypeProp" version="4">
												<prop name="PropertyTypeName">Melt Geno Sample Type</prop>
												<prop name="Position">3</prop>
												<prop name="IsDefault">0</prop>
												<prop name="GroupSampleType">mstUnknown</prop>
												<obj name="ChannelProp" class="ChannelProperty" version="1">
													<prop name="ChannelIdx">1</prop>
												</obj>
											</obj>
											<obj name="PropertyObject" class="QuantSampleTypeProperty" version="4">
												<prop name="PropertyTypeName">Quantification Sample Type</prop>
												<prop name="Position">3</prop>
												<prop name="IsDefault">0</prop>
												<prop name="SampleType">qsUnknown</prop>
												<obj name="ChannelProp" class="ChannelProperty" version="1">
													<prop name="ChannelIdx">1</prop>
												</obj>
											</obj>
											<obj name="PropertyObject" class="ChannelGenotype" version="4">
												<prop name="PropertyTypeName">Scanning Genotype</prop>
												<prop name="Position">3</prop>
												<prop name="IsDefault">1</prop>
												<prop name="ReadOnly">1</prop>
												<obj name="ChannelProp" class="ChannelProperty" version="1">
													<prop name="ChannelIdx">1</prop>
												</obj>
											</obj>
											<obj name="PropertyObject" class="GroupChannelTypeProp" version="4">
												<prop name="PropertyTypeName">Scanning Sample Type</prop>
												<prop name="Position">3</prop>
												<prop name="IsDefault">0</prop>
												<prop name="GroupSampleType">mstUnknown</prop>
												<obj name="ChannelProp" class="ChannelProperty" version="1">
													<prop name="ChannelIdx">1</prop>
												</obj>
											</obj>
											<obj name="PropertyObject" class="TargetName" version="4">
												<prop name="PropertyTypeName">Target Name</prop>
												<prop name="Position">3</prop>
												<prop name="IsDefault">1</prop>
												<obj name="ChannelProp" class="ChannelProperty" version="1">
													<prop name="ChannelIdx">1</prop>
												</obj>
											</obj>
											<obj name="PropertyObject" class="RQTargetProperty" version="4">
												<prop name="PropertyTypeName">Target Type</prop>
												<prop name="Position">3</prop>
												<prop name="IsDefault">0</prop>
												<prop name="TargetType">dtNone</prop>
												<obj name="ChannelProp" class="ChannelProperty" version="1">
													<prop name="ChannelIdx">1</prop>
												</obj>
											</obj>
										</list>
									</obj>
									<obj name="item" class="PropertyList" version="1">
										<list name="emlist" count="12">
											<obj name="PropertyObject" class="RQSampleTargetProperty" version="4">
												<prop name="PropertyTypeName">Combined Sample and Target Type</prop>
												<prop name="Position">3</prop>
												<prop name="IsDefault">0</prop>
												<obj name="ChannelProp" class="ChannelProperty" version="1">
													<prop name="ChannelIdx">2</prop>
												</obj>
											</obj>
											<obj name="PropertyObject" class="QuantConcProperty" version="4">
												<prop name="PropertyTypeName">Concentration</prop>
												<prop name="Position">3</prop>
												<prop name="IsDefault">1</prop>
												<prop name="Concentration">0</prop>
												<obj name="ChannelProp" class="ChannelProperty" version="1">
													<prop name="ChannelIdx">2</prop>
												</obj>
												<prop name="ReadOnly">1</prop>
											</obj>
											<obj name="PropertyObject" class="QuantCpHighProp" version="4">
												<prop name="PropertyTypeName">Cp High</prop>
												<prop name="Position">3</prop>
												<prop name="IsDefault">1</prop>
												<prop name="CpRangeHigh">0</prop>
												<obj name="ChannelProp" class="ChannelProperty" version="1">
													<prop name="ChannelIdx">2</prop>
												</obj>
												<prop name="ReadOnly">1</prop>
											</obj>
											<obj name="PropertyObject" class="QuantCpLowProp" version="4">
												<prop name="PropertyTypeName">Cp Low</prop>
												<prop name="Position">3</prop>
												<prop name="IsDefault">1</prop>
												<prop name="CpRangeLow">0</prop>
												<obj name="ChannelProp" class="ChannelProperty" version="1">
													<prop name="ChannelIdx">2</prop>
												</obj>
												<prop name="ReadOnly">1</prop>
											</obj>
											<obj name="PropertyObject" class="RQEffProp" version="4">
												<prop name="PropertyTypeName">Efficiency</prop>
												<prop name="Position">3</prop>
												<prop name="IsDefault">1</prop>
												<prop name="Efficiency">2</prop>
												<obj name="ChannelProp" class="ChannelProperty" version="1">
													<prop name="ChannelIdx">2</prop>
												</obj>
											</obj>
											<obj name="PropertyObject" class="ChannelGenotype" version="4">
												<prop name="PropertyTypeName">Melt Geno Genotype</prop>
												<prop name="Position">3</prop>
												<prop name="IsDefault">1</prop>
												<prop name="ReadOnly">1</prop>
												<obj name="ChannelProp" class="ChannelProperty" version="1">
													<prop name="ChannelIdx">2</prop>
												</obj>
											</obj>
											<obj name="PropertyObject" class="GroupChannelTypeProp" version="4">
												<prop name="PropertyTypeName">Melt Geno Sample Type</prop>
												<prop name="Position">3</prop>
												<prop name="IsDefault">0</prop>
												<prop name="GroupSampleType">mstUnknown</prop>
												<obj name="ChannelProp" class="ChannelProperty" version="1">
													<prop name="ChannelIdx">2</prop>
												</obj>
											</obj>
											<obj name="PropertyObject" class="QuantSampleTypeProperty" version="4">
												<prop name="PropertyTypeName">Quantification Sample Type</prop>
												<prop name="Position">3</prop>
												<prop name="IsDefault">0</prop>
												<prop name="SampleType">qsUnknown</prop>
												<obj name="ChannelProp" class="ChannelProperty" version="1">
													<prop name="ChannelIdx">2</prop>
												</obj>
											</obj>
											<obj name="PropertyObject" class="ChannelGenotype" version="4">
												<prop name="PropertyTypeName">Scanning Genotype</prop>
												<prop name="Position">3</prop>
												<prop name="IsDefault">1</prop>
												<prop name="ReadOnly">1</prop>
												<obj name="ChannelProp" class="ChannelProperty" version="1">
													<prop name="ChannelIdx">2</prop>
												</obj>
											</obj>
											<obj name="PropertyObject" class="GroupChannelTypeProp" version="4">
												<prop name="PropertyTypeName">Scanning Sample Type</prop>
												<prop name="Position">3</prop>
												<prop name="IsDefault">0</prop>
												<prop name="GroupSampleType">mstUnknown</prop>
												<obj name="ChannelProp" class="ChannelProperty" version="1">
													<prop name="ChannelIdx">2</prop>
												</obj>
											</obj>
											<obj name="PropertyObject" class="TargetName" version="4">
												<prop name="PropertyTypeName">Target Name</prop>
												<prop name="Position">3</prop>
												<prop name="IsDefault">1</prop>
												<obj name="ChannelProp" class="ChannelProperty" version="1">
													<prop name="ChannelIdx">2</prop>
												</obj>
											</obj>
											<obj name="PropertyObject" class="RQTargetProperty" version="4">
												<prop name="PropertyTypeName">Target Type</prop>
												<prop name="Position">3</prop>
												<prop name="IsDefault">0</prop>
												<prop name="TargetType">dtNone</prop>
												<obj name="ChannelProp" class="ChannelProperty" version="1">
													<prop name="ChannelIdx">2</prop>
												</obj>
											</obj>
										</list>
									</obj>
									<obj name="item" class="PropertyList" version="1">
										<list name="emlist" count="12">
											<obj name="PropertyObject" class="RQSampleTargetProperty" version="4">
												<prop name="PropertyTypeName">Combined Sample and Target Type</prop>
												<prop name="Position">3</prop>
												<prop name="IsDefault">0</prop>
												<obj name="ChannelProp" class="ChannelProperty" version="1">
													<prop name="ChannelIdx">3</prop>
												</obj>
											</obj>
											<obj name="PropertyObject" class="QuantConcProperty" version="4">
												<prop name="PropertyTypeName">Concentration</prop>
												<prop name="Position">3</prop>
												<prop name="IsDefault">1</prop>
												<prop name="Concentration">0</prop>
												<obj name="ChannelProp" class="ChannelProperty" version="1">
													<prop name="ChannelIdx">3</prop>
												</obj>
												<prop name="ReadOnly">1</prop>
											</obj>
											<obj name="PropertyObject" class="QuantCpHighProp" version="4">
												<prop name="PropertyTypeName">Cp High</prop>
												<prop name="Position">3</prop>
												<prop name="IsDefault">1</prop>
												<prop name="CpRangeHigh">0</prop>
												<obj name="ChannelProp" class="ChannelProperty" version="1">
													<prop name="ChannelIdx">3</prop>
												</obj>
												<prop name="ReadOnly">1</prop>
											</obj>
											<obj name="PropertyObject" class="QuantCpLowProp" version="4">
												<prop name="PropertyTypeName">Cp Low</prop>
												<prop name="Position">3</prop>
												<prop name="IsDefault">1</prop>
												<prop name="CpRangeLow">0</prop>
												<obj name="ChannelProp" class="ChannelProperty" version="1">
													<prop name="ChannelIdx">3</prop>
												</obj>
												<prop name="ReadOnly">1</prop>
											</obj>
											<obj name="PropertyObject" class="RQEffProp" version="4">
												<prop name="PropertyTypeName">Efficiency</prop>
												<prop name="Position">3</prop>
												<prop name="IsDefault">1</prop>
												<prop name="Efficiency">2</prop>
												<obj name="ChannelProp" class="ChannelProperty" version="1">
													<prop name="ChannelIdx">3</prop>
												</obj>
											</obj>
											<obj name="PropertyObject" class="ChannelGenotype" version="4">
												<prop name="PropertyTypeName">Melt Geno Genotype</prop>
												<prop name="Position">3</prop>
												<prop name="IsDefault">1</prop>
												<prop name="ReadOnly">1</prop>
												<obj name="ChannelProp" class="ChannelProperty" version="1">
													<prop name="ChannelIdx">3</prop>
												</obj>
											</obj>
											<obj name="PropertyObject" class="GroupChannelTypeProp" version="4">
												<prop name="PropertyTypeName">Melt Geno Sample Type</prop>
												<prop name="Position">3</prop>
												<prop name="IsDefault">0</prop>
												<prop name="GroupSampleType">mstUnknown</prop>
												<obj name="ChannelProp" class="ChannelProperty" version="1">
													<prop name="ChannelIdx">3</prop>
												</obj>
											</obj>
											<obj name="PropertyObject" class="QuantSampleTypeProperty" version="4">
												<prop name="PropertyTypeName">Quantification Sample Type</prop>
												<prop name="Position">3</prop>
												<prop name="IsDefault">0</prop>
												<prop name="SampleType">qsUnknown</prop>
												<obj name="ChannelProp" class="ChannelProperty" version="1">
													<prop name="ChannelIdx">3</prop>
												</obj>
											</obj>
											<obj name="PropertyObject" class="ChannelGenotype" version="4">
												<prop name="PropertyTypeName">Scanning Genotype</prop>
												<prop name="Position">3</prop>
												<prop name="IsDefault">1</prop>
												<prop name="ReadOnly">1</prop>
												<obj name="ChannelProp" class="ChannelProperty" version="1">
													<prop name="ChannelIdx">3</prop>
												</obj>
											</obj>
											<obj name="PropertyObject" class="GroupChannelTypeProp" version="4">
												<prop name="PropertyTypeName">Scanning Sample Type</prop>
												<prop name="Position">3</prop>
												<prop name="IsDefault">0</prop>
												<prop name="GroupSampleType">mstUnknown</prop>
												<obj name="ChannelProp" class="ChannelProperty" version="1">
													<prop name="ChannelIdx">3</prop>
												</obj>
											</obj>
											<obj name="PropertyObject" class="TargetName" version="4">
												<prop name="PropertyTypeName">Target Name</prop>
												<prop name="Position">3</prop>
												<prop name="IsDefault">1</prop>
												<obj name="ChannelProp" class="ChannelProperty" version="1">
													<prop name="ChannelIdx">3</prop>
												</obj>
											</obj>
											<obj name="PropertyObject" class="RQTargetProperty" version="4">
												<prop name="PropertyTypeName">Target Type</prop>
												<prop name="Position">3</prop>
												<prop name="IsDefault">0</prop>
												<prop name="TargetType">dtNone</prop>
												<obj name="ChannelProp" class="ChannelProperty" version="1">
													<prop name="ChannelIdx">3</prop>
												</obj>
											</obj>
										</list>
									</obj>
								</list>
							</obj>
						</obj>
						<prop name="ChannelPropertyCount">4</prop>
						<prop name="ContainerPosition">3</prop>
						<prop name="HasSampleProperties">1</prop>
						<obj name="SampleProperties" class="PropertyList" version="1">
							<list name="emlist" count="14">
								<obj name="PropertyObject" class="SamplePrefColor" version="4">
									<prop name="PropertyTypeName">Color</prop>
									<prop name="Position">3</prop>
									<prop name="IsDefault">0</prop>
									<prop name="Color">clFuchsia</prop>
								</obj>
								<obj name="PropertyObject" class="DominantChannelProp" version="4">
									<prop name="PropertyTypeName">Dominant Channel</prop>
									<prop name="Position">3</prop>
									<prop name="IsDefault">0</prop>
									<prop name="DominantChannel">0</prop>
								</obj>
								<obj name="PropertyObject" class="Genotype" version="4">
									<prop name="PropertyTypeName">EndPt Genotype</prop>
									<prop name="Position">3</prop>
									<prop name="IsDefault">1</prop>
									<prop name="ReadOnly">1</prop>
								</obj>
								<obj name="PropertyObject" class="GroupingSample" version="4">
									<prop name="PropertyTypeName">EndPt Sample Type</prop>
									<prop name="Position">3</prop>
									<prop name="IsDefault">0</prop>
									<prop name="GroupSampleType">mstUnknown</prop>
								</obj>
								<obj name="PropertyObject" class="SamplePrefLineStyle" version="4">
									<prop name="PropertyTypeName">Line Style</prop>
									<prop name="Position">3</prop>
									<prop name="IsDefault">0</prop>
									<prop name="LineStyle">psSolid</prop>
								</obj>
								<obj name="PropertyObject" class="GenSampleEditNotes" version="4">
									<prop name="PropertyTypeName">Notes</prop>
									<prop name="Position">3</prop>
									<prop name="IsDefault">1</prop>
								</obj>
								<obj name="PropertyObject" class="SamplePrefPointStyle" version="4">
									<prop name="PropertyTypeName">Point Style</prop>
									<prop name="Position">3</prop>
									<prop name="IsDefault">0</prop>
									<prop name="PointStyle">psNothing</prop>
								</obj>
								<obj name="PropertyObject" class="GenSampleEditPosition" version="4">
									<prop name="PropertyTypeName">Position</prop>
									<prop name="Position">3</prop>
									<prop name="IsDefault">1</prop>
								</obj>
								<obj name="PropertyObject" class="GenSampleEditReplicate" version="4">
									<prop name="PropertyTypeName">Replicate of</prop>
									<prop name="Position">3</prop>
									<prop name="IsDefault">1</prop>
									<prop name="ReplicateOf">-1</prop>
								</obj>
								<obj name="PropertyObject" class="HTCSampleID" version="4">
									<prop name="PropertyTypeName">Sample ID</prop>
									<prop name="Position">3</prop>
									<prop name="IsDefault">1</prop>
								</obj>
								<obj name="PropertyObject" class="GenSampleEditName" version="4">
									<prop name="PropertyTypeName">Sample Name</prop>
									<prop name="Position">3</prop>
									<prop name="IsDefault">1</prop>
									<prop name="name">Sample 4</prop>
								</obj>
								<obj name="PropertyObject" class="HTCSamplePrepNotes" version="4">
									<prop name="PropertyTypeName">Sample Prep Notes</prop>
									<prop name="Position">3</prop>
									<prop name="IsDefault">1</prop>
								</obj>
								<obj name="PropertyObject" class="GenSampleEditSubset" version="4">
									<prop name="PropertyTypeName">Subsets</prop>
									<prop name="Position">3</prop>
									<prop name="IsDefault">1</prop>
								</obj>
								<obj name="PropertyObject" class="SamplePrefWidth" version="5">
									<prop name="PropertyTypeName">Width</prop>
									<prop name="Position">3</prop>
									<prop name="IsDefault">1</prop>
									<prop name="Width">1</prop>
								</obj>
							</list>
						</obj>
					</obj>
					<obj name="item" class="SamplePropInfo" version="1">
						<obj name="ChannelProperties" class="ChanPropList" version="2">
							<obj name="ChannelProperties" class="EMList" version="1">
								<list name="emlist" count="4">
									<obj name="item" class="PropertyList" version="1">
										<list name="emlist" count="12">
											<obj name="PropertyObject" class="RQSampleTargetProperty" version="4">
												<prop name="PropertyTypeName">Combined Sample and Target Type</prop>
												<prop name="Position">4</prop>
												<prop name="IsDefault">0</prop>
												<obj name="ChannelProp" class="ChannelProperty" version="1">
													<prop name="ChannelIdx">0</prop>
												</obj>
											</obj>
											<obj name="PropertyObject" class="QuantConcProperty" version="4">
												<prop name="PropertyTypeName">Concentration</prop>
												<prop name="Position">4</prop>
												<prop name="IsDefault">1</prop>
												<prop name="Concentration">0</prop>
												<obj name="ChannelProp" class="ChannelProperty" version="1">
													<prop name="ChannelIdx">0</prop>
												</obj>
												<prop name="ReadOnly">1</prop>
											</obj>
											<obj name="PropertyObject" class="QuantCpHighProp" version="4">
												<prop name="PropertyTypeName">Cp High</prop>
												<prop name="Position">4</prop>
												<prop name="IsDefault">1</prop>
												<prop name="CpRangeHigh">0</prop>
												<obj name="ChannelProp" class="ChannelProperty" version="1">
													<prop name="ChannelIdx">0</prop>
												</obj>
												<prop name="ReadOnly">1</prop>
											</obj>
											<obj name="PropertyObject" class="QuantCpLowProp" version="4">
												<prop name="PropertyTypeName">Cp Low</prop>
												<prop name="Position">4</prop>
												<prop name="IsDefault">1</prop>
												<prop name="CpRangeLow">0</prop>
												<obj name="ChannelProp" class="ChannelProperty" version="1">
													<prop name="ChannelIdx">0</prop>
												</obj>
												<prop name="ReadOnly">1</prop>
											</obj>
											<obj name="PropertyObject" class="RQEffProp" version="4">
												<prop name="PropertyTypeName">Efficiency</prop>
												<prop name="Position">4</prop>
												<prop name="IsDefault">1</prop>
												<prop name="Efficiency">2</prop>
												<obj name="ChannelProp" class="ChannelProperty" version="1">
													<prop name="ChannelIdx">0</prop>
												</obj>
											</obj>
											<obj name="PropertyObject" class="ChannelGenotype" version="4">
												<prop name="PropertyTypeName">Melt Geno Genotype</prop>
												<prop name="Position">4</prop>
												<prop name="IsDefault">1</prop>
												<prop name="ReadOnly">1</prop>
												<obj name="ChannelProp" class="ChannelProperty" version="1">
													<prop name="ChannelIdx">0</prop>
												</obj>
											</obj>
											<obj name="PropertyObject" class="GroupChannelTypeProp" version="4">
												<prop name="PropertyTypeName">Melt Geno Sample Type</prop>
												<prop name="Position">4</prop>
												<prop name="IsDefault">0</prop>
												<prop name="GroupSampleType">mstUnknown</prop>
												<obj name="ChannelProp" class="ChannelProperty" version="1">
													<prop name="ChannelIdx">0</prop>
												</obj>
											</obj>
											<obj name="PropertyObject" class="QuantSampleTypeProperty" version="4">
												<prop name="PropertyTypeName">Quantification Sample Type</prop>
												<prop name="Position">4</prop>
												<prop name="IsDefault">0</prop>
												<prop name="SampleType">qsUnknown</prop>
												<obj name="ChannelProp" class="ChannelProperty" version="1">
													<prop name="ChannelIdx">0</prop>
												</obj>
											</obj>
											<obj name="PropertyObject" class="ChannelGenotype" version="4">
												<prop name="PropertyTypeName">Scanning Genotype</prop>
												<prop name="Position">4</prop>
												<prop name="IsDefault">1</prop>
												<prop name="ReadOnly">1</prop>
												<obj name="ChannelProp" class="ChannelProperty" version="1">
													<prop name="ChannelIdx">0</prop>
												</obj>
											</obj>
											<obj name="PropertyObject" class="GroupChannelTypeProp" version="4">
												<prop name="PropertyTypeName">Scanning Sample Type</prop>
												<prop name="Position">4</prop>
												<prop name="IsDefault">0</prop>
												<prop name="GroupSampleType">mstUnknown</prop>
												<obj name="ChannelProp" class="ChannelProperty" version="1">
													<prop name="ChannelIdx">0</prop>
												</obj>
											</obj>
											<obj name="PropertyObject" class="TargetName" version="4">
												<prop name="PropertyTypeName">Target Name</prop>
												<prop name="Position">4</prop>
												<prop name="IsDefault">1</prop>
												<obj name="ChannelProp" class="ChannelProperty" version="1">
													<prop name="ChannelIdx">0</prop>
												</obj>
											</obj>
											<obj name="PropertyObject" class="RQTargetProperty" version="4">
												<prop name="PropertyTypeName">Target Type</prop>
												<prop name="Position">4</prop>
												<prop name="IsDefault">0</prop>
												<prop name="TargetType">dtNone</prop>
												<obj name="ChannelProp" class="ChannelProperty" version="1">
													<prop name="ChannelIdx">0</prop>
												</obj>
											</obj>
										</list>
									</obj>
									<obj name="item" class="PropertyList" version="1">
										<list name="emlist" count="12">
											<obj name="PropertyObject" class="RQSampleTargetProperty" version="4">
												<prop name="PropertyTypeName">Combined Sample and Target Type</prop>
												<prop name="Position">4</prop>
												<prop name="IsDefault">0</prop>
												<obj name="ChannelProp" class="ChannelProperty" version="1">
													<prop name="ChannelIdx">1</prop>
												</obj>
											</obj>
											<obj name="PropertyObject" class="QuantConcProperty" version="4">
												<prop name="PropertyTypeName">Concentration</prop>
												<prop name="Position">4</prop>
												<prop name="IsDefault">1</prop>
												<prop name="Concentration">0</prop>
												<obj name="ChannelProp" class="ChannelProperty" version="1">
													<prop name="ChannelIdx">1</prop>
												</obj>
												<prop name="ReadOnly">1</prop>
											</obj>
											<obj name="PropertyObject" class="QuantCpHighProp" version="4">
												<prop name="PropertyTypeName">Cp High</prop>
												<prop name="Position">4</prop>
												<prop name="IsDefault">1</prop>
												<prop name="CpRangeHigh">0</prop>
												<obj name="ChannelProp" class="ChannelProperty" version="1">
													<prop name="ChannelIdx">1</prop>
												</obj>
												<prop name="ReadOnly">1</prop>
											</obj>
											<obj name="PropertyObject" class="QuantCpLowProp" version="4">
												<prop name="PropertyTypeName">Cp Low</prop>
												<prop name="Position">4</prop>
												<prop name="IsDefault">1</prop>
												<prop name="CpRangeLow">0</prop>
												<obj name="ChannelProp" class="ChannelProperty" version="1">
													<prop name="ChannelIdx">1</prop>
												</obj>
												<prop name="ReadOnly">1</prop>
											</obj>
											<obj name="PropertyObject" class="RQEffProp" version="4">
												<prop name="PropertyTypeName">Efficiency</prop>
												<prop name="Position">4</prop>
												<prop name="IsDefault">1</prop>
												<prop name="Efficiency">2</prop>
												<obj name="ChannelProp" class="ChannelProperty" version="1">
													<prop name="ChannelIdx">1</prop>
												</obj>
											</obj>
											<obj name="PropertyObject" class="ChannelGenotype" version="4">
												<prop name="PropertyTypeName">Melt Geno Genotype</prop>
												<prop name="Position">4</prop>
												<prop name="IsDefault">1</prop>
												<prop name="ReadOnly">1</prop>
												<obj name="ChannelProp" class="ChannelProperty" version="1">
													<prop name="ChannelIdx">1</prop>
												</obj>
											</obj>
											<obj name="PropertyObject" class="GroupChannelTypeProp" version="4">
												<prop name="PropertyTypeName">Melt Geno Sample Type</prop>
												<prop name="Position">4</prop>
												<prop name="IsDefault">0</prop>
												<prop name="GroupSampleType">mstUnknown</prop>
												<obj name="ChannelProp" class="ChannelProperty" version="1">
													<prop name="ChannelIdx">1</prop>
												</obj>
											</obj>
											<obj name="PropertyObject" class="QuantSampleTypeProperty" version="4">
												<prop name="PropertyTypeName">Quantification Sample Type</prop>
												<prop name="Position">4</prop>
												<prop name="IsDefault">0</prop>
												<prop name="SampleType">qsUnknown</prop>
												<obj name="ChannelProp" class="ChannelProperty" version="1">
													<prop name="ChannelIdx">1</prop>
												</obj>
											</obj>
											<obj name="PropertyObject" class="ChannelGenotype" version="4">
												<prop name="PropertyTypeName">Scanning Genotype</prop>
												<prop name="Position">4</prop>
												<prop name="IsDefault">1</prop>
												<prop name="ReadOnly">1</prop>
												<obj name="ChannelProp" class="ChannelProperty" version="1">
													<prop name="ChannelIdx">1</prop>
												</obj>
											</obj>
											<obj name="PropertyObject" class="GroupChannelTypeProp" version="4">
												<prop name="PropertyTypeName">Scanning Sample Type</prop>
												<prop name="Position">4</prop>
												<prop name="IsDefault">0</prop>
												<prop name="GroupSampleType">mstUnknown</prop>
												<obj name="ChannelProp" class="ChannelProperty" version="1">
													<prop name="ChannelIdx">1</prop>
												</obj>
											</obj>
											<obj name="PropertyObject" class="TargetName" version="4">
												<prop name="PropertyTypeName">Target Name</prop>
												<prop name="Position">4</prop>
												<prop name="IsDefault">1</prop>
												<obj name="ChannelProp" class="ChannelProperty" version="1">
													<prop name="ChannelIdx">1</prop>
												</obj>
											</obj>
											<obj name="PropertyObject" class="RQTargetProperty" version="4">
												<prop name="PropertyTypeName">Target Type</prop>
												<prop name="Position">4</prop>
												<prop name="IsDefault">0</prop>
												<prop name="TargetType">dtNone</prop>
												<obj name="ChannelProp" class="ChannelProperty" version="1">
													<prop name="ChannelIdx">1</prop>
												</obj>
											</obj>
										</list>
									</obj>
									<obj name="item" class="PropertyList" version="1">
										<list name="emlist" count="12">
											<obj name="PropertyObject" class="RQSampleTargetProperty" version="4">
												<prop name="PropertyTypeName">Combined Sample and Target Type</prop>
												<prop name="Position">4</prop>
												<prop name="IsDefault">0</prop>
												<obj name="ChannelProp" class="ChannelProperty" version="1">
													<prop name="ChannelIdx">2</prop>
												</obj>
											</obj>
											<obj name="PropertyObject" class="QuantConcProperty" version="4">
												<prop name="PropertyTypeName">Concentration</prop>
												<prop name="Position">4</prop>
												<prop name="IsDefault">1</prop>
												<prop name="Concentration">0</prop>
												<obj name="ChannelProp" class="ChannelProperty" version="1">
													<prop name="ChannelIdx">2</prop>
												</obj>
												<prop name="ReadOnly">1</prop>
											</obj>
											<obj name="PropertyObject" class="QuantCpHighProp" version="4">
												<prop name="PropertyTypeName">Cp High</prop>
												<prop name="Position">4</prop>
												<prop name="IsDefault">1</prop>
												<prop name="CpRangeHigh">0</prop>
												<obj name="ChannelProp" class="ChannelProperty" version="1">
													<prop name="ChannelIdx">2</prop>
												</obj>
												<prop name="ReadOnly">1</prop>
											</obj>
											<obj name="PropertyObject" class="QuantCpLowProp" version="4">
												<prop name="PropertyTypeName">Cp Low</prop>
												<prop name="Position">4</prop>
												<prop name="IsDefault">1</prop>
												<prop name="CpRangeLow">0</prop>
												<obj name="ChannelProp" class="ChannelProperty" version="1">
													<prop name="ChannelIdx">2</prop>
												</obj>
												<prop name="ReadOnly">1</prop>
											</obj>
											<obj name="PropertyObject" class="RQEffProp" version="4">
												<prop name="PropertyTypeName">Efficiency</prop>
												<prop name="Position">4</prop>
												<prop name="IsDefault">1</prop>
												<prop name="Efficiency">2</prop>
												<obj name="ChannelProp" class="ChannelProperty" version="1">
													<prop name="ChannelIdx">2</prop>
												</obj>
											</obj>
											<obj name="PropertyObject" class="ChannelGenotype" version="4">
												<prop name="PropertyTypeName">Melt Geno Genotype</prop>
												<prop name="Position">4</prop>
												<prop name="IsDefault">1</prop>
												<prop name="ReadOnly">1</prop>
												<obj name="ChannelProp" class="ChannelProperty" version="1">
													<prop name="ChannelIdx">2</prop>
												</obj>
											</obj>
											<obj name="PropertyObject" class="GroupChannelTypeProp" version="4">
												<prop name="PropertyTypeName">Melt Geno Sample Type</prop>
												<prop name="Position">4</prop>
												<prop name="IsDefault">0</prop>
												<prop name="GroupSampleType">mstUnknown</prop>
												<obj name="ChannelProp" class="ChannelProperty" version="1">
													<prop name="ChannelIdx">2</prop>
												</obj>
											</obj>
											<obj name="PropertyObject" class="QuantSampleTypeProperty" version="4">
												<prop name="PropertyTypeName">Quantification Sample Type</prop>
												<prop name="Position">4</prop>
												<prop name="IsDefault">0</prop>
												<prop name="SampleType">qsUnknown</prop>
												<obj name="ChannelProp" class="ChannelProperty" version="1">
													<prop name="ChannelIdx">2</prop>
												</obj>
											</obj>
											<obj name="PropertyObject" class="ChannelGenotype" version="4">
												<prop name="PropertyTypeName">Scanning Genotype</prop>
												<prop name="Position">4</prop>
												<prop name="IsDefault">1</prop>
												<prop name="ReadOnly">1</prop>
												<obj name="ChannelProp" class="ChannelProperty" version="1">
													<prop name="ChannelIdx">2</prop>
												</obj>
											</obj>
											<obj name="PropertyObject" class="GroupChannelTypeProp" version="4">
												<prop name="PropertyTypeName">Scanning Sample Type</prop>
												<prop name="Position">4</prop>
												<prop name="IsDefault">0</prop>
												<prop name="GroupSampleType">mstUnknown</prop>
												<obj name="ChannelProp" class="ChannelProperty" version="1">
													<prop name="ChannelIdx">2</prop>
												</obj>
											</obj>
											<obj name="PropertyObject" class="TargetName" version="4">
												<prop name="PropertyTypeName">Target Name</prop>
												<prop name="Position">4</prop>
												<prop name="IsDefault">1</prop>
												<obj name="ChannelProp" class="ChannelProperty" version="1">
													<prop name="ChannelIdx">2</prop>
												</obj>
											</obj>
											<obj name="PropertyObject" class="RQTargetProperty" version="4">
												<prop name="PropertyTypeName">Target Type</prop>
												<prop name="Position">4</prop>
												<prop name="IsDefault">0</prop>
												<prop name="TargetType">dtNone</prop>
												<obj name="ChannelProp" class="ChannelProperty" version="1">
													<prop name="ChannelIdx">2</prop>
												</obj>
											</obj>
										</list>
									</obj>
									<obj name="item" class="PropertyList" version="1">
										<list name="emlist" count="12">
											<obj name="PropertyObject" class="RQSampleTargetProperty" version="4">
												<prop name="PropertyTypeName">Combined Sample and Target Type</prop>
												<prop name="Position">4</prop>
												<prop name="IsDefault">0</prop>
												<obj name="ChannelProp" class="ChannelProperty" version="1">
													<prop name="ChannelIdx">3</prop>
												</obj>
											</obj>
											<obj name="PropertyObject" class="QuantConcProperty" version="4">
												<prop name="PropertyTypeName">Concentration</prop>
												<prop name="Position">4</prop>
												<prop name="IsDefault">1</prop>
												<prop name="Concentration">0</prop>
												<obj name="ChannelProp" class="ChannelProperty" version="1">
													<prop name="ChannelIdx">3</prop>
												</obj>
												<prop name="ReadOnly">1</prop>
											</obj>
											<obj name="PropertyObject" class="QuantCpHighProp" version="4">
												<prop name="PropertyTypeName">Cp High</prop>
												<prop name="Position">4</prop>
												<prop name="IsDefault">1</prop>
												<prop name="CpRangeHigh">0</prop>
												<obj name="ChannelProp" class="ChannelProperty" version="1">
													<prop name="ChannelIdx">3</prop>
												</obj>
												<prop name="ReadOnly">1</prop>
											</obj>
											<obj name="PropertyObject" class="QuantCpLowProp" version="4">
												<prop name="PropertyTypeName">Cp Low</prop>
												<prop name="Position">4</prop>
												<prop name="IsDefault">1</prop>
												<prop name="CpRangeLow">0</prop>
												<obj name="ChannelProp" class="ChannelProperty" version="1">
													<prop name="ChannelIdx">3</prop>
												</obj>
												<prop name="ReadOnly">1</prop>
											</obj>
											<obj name="PropertyObject" class="RQEffProp" version="4">
												<prop name="PropertyTypeName">Efficiency</prop>
												<prop name="Position">4</prop>
												<prop name="IsDefault">1</prop>
												<prop name="Efficiency">2</prop>
												<obj name="ChannelProp" class="ChannelProperty" version="1">
													<prop name="ChannelIdx">3</prop>
												</obj>
											</obj>
											<obj name="PropertyObject" class="ChannelGenotype" version="4">
												<prop name="PropertyTypeName">Melt Geno Genotype</prop>
												<prop name="Position">4</prop>
												<prop name="IsDefault">1</prop>
												<prop name="ReadOnly">1</prop>
												<obj name="ChannelProp" class="ChannelProperty" version="1">
													<prop name="ChannelIdx">3</prop>
												</obj>
											</obj>
											<obj name="PropertyObject" class="GroupChannelTypeProp" version="4">
												<prop name="PropertyTypeName">Melt Geno Sample Type</prop>
												<prop name="Position">4</prop>
												<prop name="IsDefault">0</prop>
												<prop name="GroupSampleType">mstUnknown</prop>
												<obj name="ChannelProp" class="ChannelProperty" version="1">
													<prop name="ChannelIdx">3</prop>
												</obj>
											</obj>
											<obj name="PropertyObject" class="QuantSampleTypeProperty" version="4">
												<prop name="PropertyTypeName">Quantification Sample Type</prop>
												<prop name="Position">4</prop>
												<prop name="IsDefault">0</prop>
												<prop name="SampleType">qsUnknown</prop>
												<obj name="ChannelProp" class="ChannelProperty" version="1">
													<prop name="ChannelIdx">3</prop>
												</obj>
											</obj>
											<obj name="PropertyObject" class="ChannelGenotype" version="4">
												<prop name="PropertyTypeName">Scanning Genotype</prop>
												<prop name="Position">4</prop>
												<prop name="IsDefault">1</prop>
												<prop name="ReadOnly">1</prop>
												<obj name="ChannelProp" class="ChannelProperty" version="1">
													<prop name="ChannelIdx">3</prop>
												</obj>
											</obj>
											<obj name="PropertyObject" class="GroupChannelTypeProp" version="4">
												<prop name="PropertyTypeName">Scanning Sample Type</prop>
												<prop name="Position">4</prop>
												<prop name="IsDefault">0</prop>
												<prop name="GroupSampleType">mstUnknown</prop>
												<obj name="ChannelProp" class="ChannelProperty" version="1">
													<prop name="ChannelIdx">3</prop>
												</obj>
											</obj>
											<obj name="PropertyObject" class="TargetName" version="4">
												<prop name="PropertyTypeName">Target Name</prop>
												<prop name="Position">4</prop>
												<prop name="IsDefault">1</prop>
												<obj name="ChannelProp" class="ChannelProperty" version="1">
													<prop name="ChannelIdx">3</prop>
												</obj>
											</obj>
											<obj name="PropertyObject" class="RQTargetProperty" version="4">
												<prop name="PropertyTypeName">Target Type</prop>
												<prop name="Position">4</prop>
												<prop name="IsDefault">0</prop>
												<prop name="TargetType">dtNone</prop>
												<obj name="ChannelProp" class="ChannelProperty" version="1">
													<prop name="ChannelIdx">3</prop>
												</obj>
											</obj>
										</list>
									</obj>
								</list>
							</obj>
						</obj>
						<prop name="ChannelPropertyCount">4</prop>
						<prop name="ContainerPosition">4</prop>
						<prop name="HasSampleProperties">1</prop>
						<obj name="SampleProperties" class="PropertyList" version="1">
							<list name="emlist" count="14">
								<obj name="PropertyObject" class="SamplePrefColor" version="4">
									<prop name="PropertyTypeName">Color</prop>
									<prop name="Position">4</prop>
									<prop name="IsDefault">0</prop>
									<prop name="Color">clGray</prop>
								</obj>
								<obj name="PropertyObject" class="DominantChannelProp" version="4">
									<prop name="PropertyTypeName">Dominant Channel</prop>
									<prop name="Position">4</prop>
									<prop name="IsDefault">0</prop>
									<prop name="DominantChannel">0</prop>
								</obj>
								<obj name="PropertyObject" class="Genotype" version="4">
									<prop name="PropertyTypeName">EndPt Genotype</prop>
									<prop name="Position">4</prop>
									<prop name="IsDefault">1</prop>
									<prop name="ReadOnly">1</prop>
								</obj>
								<obj name="PropertyObject" class="GroupingSample" version="4">
									<prop name="PropertyTypeName">EndPt Sample Type</prop>
									<prop name="Position">4</prop>
									<prop name="IsDefault">0</prop>
									<prop name="GroupSampleType">mstUnknown</prop>
								</obj>
								<obj name="PropertyObject" class="SamplePrefLineStyle" version="4">
									<prop name="PropertyTypeName">Line Style</prop>
									<prop name="Position">4</prop>
									<prop name="IsDefault">0</prop>
									<prop name="LineStyle">psSolid</prop>
								</obj>
								<obj name="PropertyObject" class="GenSampleEditNotes" version="4">
									<prop name="PropertyTypeName">Notes</prop>
									<prop name="Position">4</prop>
									<prop name="IsDefault">1</prop>
								</obj>
								<obj name="PropertyObject" class="SamplePrefPointStyle" version="4">
									<prop name="PropertyTypeName">Point Style</prop>
									<prop name="Position">4</prop>
									<prop name="IsDefault">0</prop>
									<prop name="PointStyle">psNothing</prop>
								</obj>
								<obj name="PropertyObject" class="GenSampleEditPosition" version="4">
									<prop name="PropertyTypeName">Position</prop>
									<prop name="Position">4</prop>
									<prop name="IsDefault">1</prop>
								</obj>
								<obj name="PropertyObject" class="GenSampleEditReplicate" version="4">
									<prop name="PropertyTypeName">Replicate of</prop>
									<prop name="Position">4</prop>
									<prop name="IsDefault">1</prop>
									<prop name="ReplicateOf">-1</prop>
								</obj>
								<obj name="PropertyObject" class="HTCSampleID" version="4">
									<prop name="PropertyTypeName">Sample ID</prop>
									<prop name="Position">4</prop>
									<prop name="IsDefault">1</prop>
								</obj>
								<obj name="PropertyObject" class="GenSampleEditName" version="4">
									<prop name="PropertyTypeName">Sample Name</prop>
									<prop name="Position">4</prop>
									<prop name="IsDefault">1</prop>
									<prop name="name">Sample 5</prop>
								</obj>
								<obj name="PropertyObject" class="HTCSamplePrepNotes" version="4">
									<prop name="PropertyTypeName">Sample Prep Notes</prop>
									<prop name="Position">4</prop>
									<prop name="IsDefault">1</prop>
								</obj>
								<obj name="PropertyObject" class="GenSampleEditSubset" version="4">
									<prop name="PropertyTypeName">Subsets</prop>
									<prop name="Position">4</prop>
									<prop name="IsDefault">1</prop>
								</obj>
								<obj name="PropertyObject" class="SamplePrefWidth" version="5">
									<prop name="PropertyTypeName">Width</prop>
									<prop name="Position">4</prop>
									<prop name="IsDefault">1</prop>
									<prop name="Width">1</prop>
								</obj>
							</list>
						</obj>
					</obj>
					<obj name="item" class="SamplePropInfo" version="1">
						<obj name="ChannelProperties" class="ChanPropList" version="2">
							<obj name="ChannelProperties" class="EMList" version="1">
								<list name="emlist" count="4">
									<obj name="item" class="PropertyList" version="1">
										<list name="emlist" count="12">
											<obj name="PropertyObject" class="RQSampleTargetProperty" version="4">
												<prop name="PropertyTypeName">Combined Sample and Target Type</prop>
												<prop name="Position">5</prop>
												<prop name="IsDefault">0</prop>
												<obj name="ChannelProp" class="ChannelProperty" version="1">
													<prop name="ChannelIdx">0</prop>
												</obj>
											</obj>
											<obj name="PropertyObject" class="QuantConcProperty" version="4">
												<prop name="PropertyTypeName">Concentration</prop>
												<prop name="Position">5</prop>
												<prop name="IsDefault">1</prop>
												<prop name="Concentration">0</prop>
												<obj name="ChannelProp" class="ChannelProperty" version="1">
													<prop name="ChannelIdx">0</prop>
												</obj>
												<prop name="ReadOnly">1</prop>
											</obj>
											<obj name="PropertyObject" class="QuantCpHighProp" version="4">
												<prop name="PropertyTypeName">Cp High</prop>
												<prop name="Position">5</prop>
												<prop name="IsDefault">1</prop>
												<prop name="CpRangeHigh">0</prop>
												<obj name="ChannelProp" class="ChannelProperty" version="1">
													<prop name="ChannelIdx">0</prop>
												</obj>
												<prop name="ReadOnly">1</prop>
											</obj>
											<obj name="PropertyObject" class="QuantCpLowProp" version="4">
												<prop name="PropertyTypeName">Cp Low</prop>
												<prop name="Position">5</prop>
												<prop name="IsDefault">1</prop>
												<prop name="CpRangeLow">0</prop>
												<obj name="ChannelProp" class="ChannelProperty" version="1">
													<prop name="ChannelIdx">0</prop>
												</obj>
												<prop name="ReadOnly">1</prop>
											</obj>
											<obj name="PropertyObject" class="RQEffProp" version="4">
												<prop name="PropertyTypeName">Efficiency</prop>
												<prop name="Position">5</prop>
												<prop name="IsDefault">1</prop>
												<prop name="Efficiency">2</prop>
												<obj name="ChannelProp" class="ChannelProperty" version="1">
													<prop name="ChannelIdx">0</prop>
												</obj>
											</obj>
											<obj name="PropertyObject" class="ChannelGenotype" version="4">
												<prop name="PropertyTypeName">Melt Geno Genotype</prop>
												<prop name="Position">5</prop>
												<prop name="IsDefault">1</prop>
												<prop name="ReadOnly">1</prop>
												<obj name="ChannelProp" class="ChannelProperty" version="1">
													<prop name="ChannelIdx">0</prop>
												</obj>
											</obj>
											<obj name="PropertyObject" class="GroupChannelTypeProp" version="4">
												<prop name="PropertyTypeName">Melt Geno Sample Type</prop>
												<prop name="Position">5</prop>
												<prop name="IsDefault">0</prop>
												<prop name="GroupSampleType">mstUnknown</prop>
												<obj name="ChannelProp" class="ChannelProperty" version="1">
													<prop name="ChannelIdx">0</prop>
												</obj>
											</obj>
											<obj name="PropertyObject" class="QuantSampleTypeProperty" version="4">
												<prop name="PropertyTypeName">Quantification Sample Type</prop>
												<prop name="Position">5</prop>
												<prop name="IsDefault">0</prop>
												<prop name="SampleType">qsUnknown</prop>
												<obj name="ChannelProp" class="ChannelProperty" version="1">
													<prop name="ChannelIdx">0</prop>
												</obj>
											</obj>
											<obj name="PropertyObject" class="ChannelGenotype" version="4">
												<prop name="PropertyTypeName">Scanning Genotype</prop>
												<prop name="Position">5</prop>
												<prop name="IsDefault">1</prop>
												<prop name="ReadOnly">1</prop>
												<obj name="ChannelProp" class="ChannelProperty" version="1">
													<prop name="ChannelIdx">0</prop>
												</obj>
											</obj>
											<obj name="PropertyObject" class="GroupChannelTypeProp" version="4">
												<prop name="PropertyTypeName">Scanning Sample Type</prop>
												<prop name="Position">5</prop>
												<prop name="IsDefault">0</prop>
												<prop name="GroupSampleType">mstUnknown</prop>
												<obj name="ChannelProp" class="ChannelProperty" version="1">
													<prop name="ChannelIdx">0</prop>
												</obj>
											</obj>
											<obj name="PropertyObject" class="TargetName" version="4">
												<prop name="PropertyTypeName">Target Name</prop>
												<prop name="Position">5</prop>
												<prop name="IsDefault">1</prop>
												<obj name="ChannelProp" class="ChannelProperty" version="1">
													<prop name="ChannelIdx">0</prop>
												</obj>
											</obj>
											<obj name="PropertyObject" class="RQTargetProperty" version="4">
												<prop name="PropertyTypeName">Target Type</prop>
												<prop name="Position">5</prop>
												<prop name="IsDefault">0</prop>
												<prop name="TargetType">dtNone</prop>
												<obj name="ChannelProp" class="ChannelProperty" version="1">
													<prop name="ChannelIdx">0</prop>
												</obj>
											</obj>
										</list>
									</obj>
									<obj name="item" class="PropertyList" version="1">
										<list name="emlist" count="12">
											<obj name="PropertyObject" class="RQSampleTargetProperty" version="4">
												<prop name="PropertyTypeName">Combined Sample and Target Type</prop>
												<prop name="Position">5</prop>
												<prop name="IsDefault">0</prop>
												<obj name="ChannelProp" class="ChannelProperty" version="1">
													<prop name="ChannelIdx">1</prop>
												</obj>
											</obj>
											<obj name="PropertyObject" class="QuantConcProperty" version="4">
												<prop name="PropertyTypeName">Concentration</prop>
												<prop name="Position">5</prop>
												<prop name="IsDefault">1</prop>
												<prop name="Concentration">0</prop>
												<obj name="ChannelProp" class="ChannelProperty" version="1">
													<prop name="ChannelIdx">1</prop>
												</obj>
												<prop name="ReadOnly">1</prop>
											</obj>
											<obj name="PropertyObject" class="QuantCpHighProp" version="4">
												<prop name="PropertyTypeName">Cp High</prop>
												<prop name="Position">5</prop>
												<prop name="IsDefault">1</prop>
												<prop name="CpRangeHigh">0</prop>
												<obj name="ChannelProp" class="ChannelProperty" version="1">
													<prop name="ChannelIdx">1</prop>
												</obj>
												<prop name="ReadOnly">1</prop>
											</obj>
											<obj name="PropertyObject" class="QuantCpLowProp" version="4">
												<prop name="PropertyTypeName">Cp Low</prop>
												<prop name="Position">5</prop>
												<prop name="IsDefault">1</prop>
												<prop name="CpRangeLow">0</prop>
												<obj name="ChannelProp" class="ChannelProperty" version="1">
													<prop name="ChannelIdx">1</prop>
												</obj>
												<prop name="ReadOnly">1</prop>
											</obj>
											<obj name="PropertyObject" class="RQEffProp" version="4">
												<prop name="PropertyTypeName">Efficiency</prop>
												<prop name="Position">5</prop>
												<prop name="IsDefault">1</prop>
												<prop name="Efficiency">2</prop>
												<obj name="ChannelProp" class="ChannelProperty" version="1">
													<prop name="ChannelIdx">1</prop>
												</obj>
											</obj>
											<obj name="PropertyObject" class="ChannelGenotype" version="4">
												<prop name="PropertyTypeName">Melt Geno Genotype</prop>
												<prop name="Position">5</prop>
												<prop name="IsDefault">1</prop>
												<prop name="ReadOnly">1</prop>
												<obj name="ChannelProp" class="ChannelProperty" version="1">
													<prop name="ChannelIdx">1</prop>
												</obj>
											</obj>
											<obj name="PropertyObject" class="GroupChannelTypeProp" version="4">
												<prop name="PropertyTypeName">Melt Geno Sample Type</prop>
												<prop name="Position">5</prop>
												<prop name="IsDefault">0</prop>
												<prop name="GroupSampleType">mstUnknown</prop>
												<obj name="ChannelProp" class="ChannelProperty" version="1">
													<prop name="ChannelIdx">1</prop>
												</obj>
											</obj>
											<obj name="PropertyObject" class="QuantSampleTypeProperty" version="4">
												<prop name="PropertyTypeName">Quantification Sample Type</prop>
												<prop name="Position">5</prop>
												<prop name="IsDefault">0</prop>
												<prop name="SampleType">qsUnknown</prop>
												<obj name="ChannelProp" class="ChannelProperty" version="1">
													<prop name="ChannelIdx">1</prop>
												</obj>
											</obj>
											<obj name="PropertyObject" class="ChannelGenotype" version="4">
												<prop name="PropertyTypeName">Scanning Genotype</prop>
												<prop name="Position">5</prop>
												<prop name="IsDefault">1</prop>
												<prop name="ReadOnly">1</prop>
												<obj name="ChannelProp" class="ChannelProperty" version="1">
													<prop name="ChannelIdx">1</prop>
												</obj>
											</obj>
											<obj name="PropertyObject" class="GroupChannelTypeProp" version="4">
												<prop name="PropertyTypeName">Scanning Sample Type</prop>
												<prop name="Position">5</prop>
												<prop name="IsDefault">0</prop>
												<prop name="GroupSampleType">mstUnknown</prop>
												<obj name="ChannelProp" class="ChannelProperty" version="1">
													<prop name="ChannelIdx">1</prop>
												</obj>
											</obj>
											<obj name="PropertyObject" class="TargetName" version="4">
												<prop name="PropertyTypeName">Target Name</prop>
												<prop name="Position">5</prop>
												<prop name="IsDefault">1</prop>
												<obj name="ChannelProp" class="ChannelProperty" version="1">
													<prop name="ChannelIdx">1</prop>
												</obj>
											</obj>
											<obj name="PropertyObject" class="RQTargetProperty" version="4">
												<prop name="PropertyTypeName">Target Type</prop>
												<prop name="Position">5</prop>
												<prop name="IsDefault">0</prop>
												<prop name="TargetType">dtNone</prop>
												<obj name="ChannelProp" class="ChannelProperty" version="1">
													<prop name="ChannelIdx">1</prop>
												</obj>
											</obj>
										</list>
									</obj>
									<obj name="item" class="PropertyList" version="1">
										<list name="emlist" count="12">
											<obj name="PropertyObject" class="RQSampleTargetProperty" version="4">
												<prop name="PropertyTypeName">Combined Sample and Target Type</prop>
												<prop name="Position">5</prop>
												<prop name="IsDefault">0</prop>
												<obj name="ChannelProp" class="ChannelProperty" version="1">
													<prop name="ChannelIdx">2</prop>
												</obj>
											</obj>
											<obj name="PropertyObject" class="QuantConcProperty" version="4">
												<prop name="PropertyTypeName">Concentration</prop>
												<prop name="Position">5</prop>
												<prop name="IsDefault">1</prop>
												<prop name="Concentration">0</prop>
												<obj name="ChannelProp" class="ChannelProperty" version="1">
													<prop name="ChannelIdx">2</prop>
												</obj>
												<prop name="ReadOnly">1</prop>
											</obj>
											<obj name="PropertyObject" class="QuantCpHighProp" version="4">
												<prop name="PropertyTypeName">Cp High</prop>
												<prop name="Position">5</prop>
												<prop name="IsDefault">1</prop>
												<prop name="CpRangeHigh">0</prop>
												<obj name="ChannelProp" class="ChannelProperty" version="1">
													<prop name="ChannelIdx">2</prop>
												</obj>
												<prop name="ReadOnly">1</prop>
											</obj>
											<obj name="PropertyObject" class="QuantCpLowProp" version="4">
												<prop name="PropertyTypeName">Cp Low</prop>
												<prop name="Position">5</prop>
												<prop name="IsDefault">1</prop>
												<prop name="CpRangeLow">0</prop>
												<obj name="ChannelProp" class="ChannelProperty" version="1">
													<prop name="ChannelIdx">2</prop>
												</obj>
												<prop name="ReadOnly">1</prop>
											</obj>
											<obj name="PropertyObject" class="RQEffProp" version="4">
												<prop name="PropertyTypeName">Efficiency</prop>
												<prop name="Position">5</prop>
												<prop name="IsDefault">1</prop>
												<prop name="Efficiency">2</prop>
												<obj name="ChannelProp" class="ChannelProperty" version="1">
													<prop name="ChannelIdx">2</prop>
												</obj>
											</obj>
											<obj name="PropertyObject" class="ChannelGenotype" version="4">
												<prop name="PropertyTypeName">Melt Geno Genotype</prop>
												<prop name="Position">5</prop>
												<prop name="IsDefault">1</prop>
												<prop name="ReadOnly">1</prop>
												<obj name="ChannelProp" class="ChannelProperty" version="1">
													<prop name="ChannelIdx">2</prop>
												</obj>
											</obj>
											<obj name="PropertyObject" class="GroupChannelTypeProp" version="4">
												<prop name="PropertyTypeName">Melt Geno Sample Type</prop>
												<prop name="Position">5</prop>
												<prop name="IsDefault">0</prop>
												<prop name="GroupSampleType">mstUnknown</prop>
												<obj name="ChannelProp" class="ChannelProperty" version="1">
													<prop name="ChannelIdx">2</prop>
												</obj>
											</obj>
											<obj name="PropertyObject" class="QuantSampleTypeProperty" version="4">
												<prop name="PropertyTypeName">Quantification Sample Type</prop>
												<prop name="Position">5</prop>
												<prop name="IsDefault">0</prop>
												<prop name="SampleType">qsUnknown</prop>
												<obj name="ChannelProp" class="ChannelProperty" version="1">
													<prop name="ChannelIdx">2</prop>
												</obj>
											</obj>
											<obj name="PropertyObject" class="ChannelGenotype" version="4">
												<prop name="PropertyTypeName">Scanning Genotype</prop>
												<prop name="Position">5</prop>
												<prop name="IsDefault">1</prop>
												<prop name="ReadOnly">1</prop>
												<obj name="ChannelProp" class="ChannelProperty" version="1">
													<prop name="ChannelIdx">2</prop>
												</obj>
											</obj>
											<obj name="PropertyObject" class="GroupChannelTypeProp" version="4">
												<prop name="PropertyTypeName">Scanning Sample Type</prop>
												<prop name="Position">5</prop>
												<prop name="IsDefault">0</prop>
												<prop name="GroupSampleType">mstUnknown</prop>
												<obj name="ChannelProp" class="ChannelProperty" version="1">
													<prop name="ChannelIdx">2</prop>
												</obj>
											</obj>
											<obj name="PropertyObject" class="TargetName" version="4">
												<prop name="PropertyTypeName">Target Name</prop>
												<prop name="Position">5</prop>
												<prop name="IsDefault">1</prop>
												<obj name="ChannelProp" class="ChannelProperty" version="1">
													<prop name="ChannelIdx">2</prop>
												</obj>
											</obj>
											<obj name="PropertyObject" class="RQTargetProperty" version="4">
												<prop name="PropertyTypeName">Target Type</prop>
												<prop name="Position">5</prop>
												<prop name="IsDefault">0</prop>
												<prop name="TargetType">dtNone</prop>
												<obj name="ChannelProp" class="ChannelProperty" version="1">
													<prop name="ChannelIdx">2</prop>
												</obj>
											</obj>
										</list>
									</obj>
									<obj name="item" class="PropertyList" version="1">
										<list name="emlist" count="12">
											<obj name="PropertyObject" class="RQSampleTargetProperty" version="4">
												<prop name="PropertyTypeName">Combined Sample and Target Type</prop>
												<prop name="Position">5</prop>
												<prop name="IsDefault">0</prop>
												<obj name="ChannelProp" class="ChannelProperty" version="1">
													<prop name="ChannelIdx">3</prop>
												</obj>
											</obj>
											<obj name="PropertyObject" class="QuantConcProperty" version="4">
												<prop name="PropertyTypeName">Concentration</prop>
												<prop name="Position">5</prop>
												<prop name="IsDefault">1</prop>
												<prop name="Concentration">0</prop>
												<obj name="ChannelProp" class="ChannelProperty" version="1">
													<prop name="ChannelIdx">3</prop>
												</obj>
												<prop name="ReadOnly">1</prop>
											</obj>
											<obj name="PropertyObject" class="QuantCpHighProp" version="4">
												<prop name="PropertyTypeName">Cp High</prop>
												<prop name="Position">5</prop>
												<prop name="IsDefault">1</prop>
												<prop name="CpRangeHigh">0</prop>
												<obj name="ChannelProp" class="ChannelProperty" version="1">
													<prop name="ChannelIdx">3</prop>
												</obj>
												<prop name="ReadOnly">1</prop>
											</obj>
											<obj name="PropertyObject" class="QuantCpLowProp" version="4">
												<prop name="PropertyTypeName">Cp Low</prop>
												<prop name="Position">5</prop>
												<prop name="IsDefault">1</prop>
												<prop name="CpRangeLow">0</prop>
												<obj name="ChannelProp" class="ChannelProperty" version="1">
													<prop name="ChannelIdx">3</prop>
												</obj>
												<prop name="ReadOnly">1</prop>
											</obj>
											<obj name="PropertyObject" class="RQEffProp" version="4">
												<prop name="PropertyTypeName">Efficiency</prop>
												<prop name="Position">5</prop>
												<prop name="IsDefault">1</prop>
												<prop name="Efficiency">2</prop>
												<obj name="ChannelProp" class="ChannelProperty" version="1">
													<prop name="ChannelIdx">3</prop>
												</obj>
											</obj>
											<obj name="PropertyObject" class="ChannelGenotype" version="4">
												<prop name="PropertyTypeName">Melt Geno Genotype</prop>
												<prop name="Position">5</prop>
												<prop name="IsDefault">1</prop>
												<prop name="ReadOnly">1</prop>
												<obj name="ChannelProp" class="ChannelProperty" version="1">
													<prop name="ChannelIdx">3</prop>
												</obj>
											</obj>
											<obj name="PropertyObject" class="GroupChannelTypeProp" version="4">
												<prop name="PropertyTypeName">Melt Geno Sample Type</prop>
												<prop name="Position">5</prop>
												<prop name="IsDefault">0</prop>
												<prop name="GroupSampleType">mstUnknown</prop>
												<obj name="ChannelProp" class="ChannelProperty" version="1">
													<prop name="ChannelIdx">3</prop>
												</obj>
											</obj>
											<obj name="PropertyObject" class="QuantSampleTypeProperty" version="4">
												<prop name="PropertyTypeName">Quantification Sample Type</prop>
												<prop name="Position">5</prop>
												<prop name="IsDefault">0</prop>
												<prop name="SampleType">qsUnknown</prop>
												<obj name="ChannelProp" class="ChannelProperty" version="1">
													<prop name="ChannelIdx">3</prop>
												</obj>
											</obj>
											<obj name="PropertyObject" class="ChannelGenotype" version="4">
												<prop name="PropertyTypeName">Scanning Genotype</prop>
												<prop name="Position">5</prop>
												<prop name="IsDefault">1</prop>
												<prop name="ReadOnly">1</prop>
												<obj name="ChannelProp" class="ChannelProperty" version="1">
													<prop name="ChannelIdx">3</prop>
												</obj>
											</obj>
											<obj name="PropertyObject" class="GroupChannelTypeProp" version="4">
												<prop name="PropertyTypeName">Scanning Sample Type</prop>
												<prop name="Position">5</prop>
												<prop name="IsDefault">0</prop>
												<prop name="GroupSampleType">mstUnknown</prop>
												<obj name="ChannelProp" class="ChannelProperty" version="1">
													<prop name="ChannelIdx">3</prop>
												</obj>
											</obj>
											<obj name="PropertyObject" class="TargetName" version="4">
												<prop name="PropertyTypeName">Target Name</prop>
												<prop name="Position">5</prop>
												<prop name="IsDefault">1</prop>
												<obj name="ChannelProp" class="ChannelProperty" version="1">
													<prop name="ChannelIdx">3</prop>
												</obj>
											</obj>
											<obj name="PropertyObject" class="RQTargetProperty" version="4">
												<prop name="PropertyTypeName">Target Type</prop>
												<prop name="Position">5</prop>
												<prop name="IsDefault">0</prop>
												<prop name="TargetType">dtNone</prop>
												<obj name="ChannelProp" class="ChannelProperty" version="1">
													<prop name="ChannelIdx">3</prop>
												</obj>
											</obj>
										</list>
									</obj>
								</list>
							</obj>
						</obj>
						<prop name="ChannelPropertyCount">4</prop>
						<prop name="ContainerPosition">5</prop>
						<prop name="HasSampleProperties">1</prop>
						<obj name="SampleProperties" class="PropertyList" version="1">
							<list name="emlist" count="14">
								<obj name="PropertyObject" class="SamplePrefColor" version="4">
									<prop name="PropertyTypeName">Color</prop>
									<prop name="Position">5</prop>
									<prop name="IsDefault">0</prop>
									<prop name="Color">$0012D7FA</prop>
								</obj>
								<obj name="PropertyObject" class="DominantChannelProp" version="4">
									<prop name="PropertyTypeName">Dominant Channel</prop>
									<prop name="Position">5</prop>
									<prop name="IsDefault">0</prop>
									<prop name="DominantChannel">0</prop>
								</obj>
								<obj name="PropertyObject" class="Genotype" version="4">
									<prop name="PropertyTypeName">EndPt Genotype</prop>
									<prop name="Position">5</prop>
									<prop name="IsDefault">1</prop>
									<prop name="ReadOnly">1</prop>
								</obj>
								<obj name="PropertyObject" class="GroupingSample" version="4">
									<prop name="PropertyTypeName">EndPt Sample Type</prop>
									<prop name="Position">5</prop>
									<prop name="IsDefault">0</prop>
									<prop name="GroupSampleType">mstUnknown</prop>
								</obj>
								<obj name="PropertyObject" class="SamplePrefLineStyle" version="4">
									<prop name="PropertyTypeName">Line Style</prop>
									<prop name="Position">5</prop>
									<prop name="IsDefault">0</prop>
									<prop name="LineStyle">psSolid</prop>
								</obj>
								<obj name="PropertyObject" class="GenSampleEditNotes" version="4">
									<prop name="PropertyTypeName">Notes</prop>
									<prop name="Position">5</prop>
									<prop name="IsDefault">1</prop>
								</obj>
								<obj name="PropertyObject" class="SamplePrefPointStyle" version="4">
									<prop name="PropertyTypeName">Point Style</prop>
									<prop name="Position">5</prop>
									<prop name="IsDefault">0</prop>
									<prop name="PointStyle">psNothing</prop>
								</obj>
								<obj name="PropertyObject" class="GenSampleEditPosition" version="4">
									<prop name="PropertyTypeName">Position</prop>
									<prop name="Position">5</prop>
									<prop name="IsDefault">1</prop>
								</obj>
								<obj name="PropertyObject" class="GenSampleEditReplicate" version="4">
									<prop name="PropertyTypeName">Replicate of</prop>
									<prop name="Position">5</prop>
									<prop name="IsDefault">1</prop>
									<prop name="ReplicateOf">-1</prop>
								</obj>
								<obj name="PropertyObject" class="HTCSampleID" version="4">
									<prop name="PropertyTypeName">Sample ID</prop>
									<prop name="Position">5</prop>
									<prop name="IsDefault">1</prop>
								</obj>
								<obj name="PropertyObject" class="GenSampleEditName" version="4">
									<prop name="PropertyTypeName">Sample Name</prop>
									<prop name="Position">5</prop>
									<prop name="IsDefault">1</prop>
									<prop name="name">Sample 6</prop>
								</obj>
								<obj name="PropertyObject" class="HTCSamplePrepNotes" version="4">
									<prop name="PropertyTypeName">Sample Prep Notes</prop>
									<prop name="Position">5</prop>
									<prop name="IsDefault">1</prop>
								</obj>
								<obj name="PropertyObject" class="GenSampleEditSubset" version="4">
									<prop name="PropertyTypeName">Subsets</prop>
									<prop name="Position">5</prop>
									<prop name="IsDefault">1</prop>
								</obj>
								<obj name="PropertyObject" class="SamplePrefWidth" version="5">
									<prop name="PropertyTypeName">Width</prop>
									<prop name="Position">5</prop>
									<prop name="IsDefault">1</prop>
									<prop name="Width">1</prop>
								</obj>
							</list>
						</obj>
					</obj>
					<obj name="item" class="SamplePropInfo" version="1">
						<obj name="ChannelProperties" class="ChanPropList" version="2">
							<obj name="ChannelProperties" class="EMList" version="1">
								<list name="emlist" count="4">
									<obj name="item" class="PropertyList" version="1">
										<list name="emlist" count="12">
											<obj name="PropertyObject" class="RQSampleTargetProperty" version="4">
												<prop name="PropertyTypeName">Combined Sample and Target Type</prop>
												<prop name="Position">6</prop>
												<prop name="IsDefault">0</prop>
												<obj name="ChannelProp" class="ChannelProperty" version="1">
													<prop name="ChannelIdx">0</prop>
												</obj>
											</obj>
											<obj name="PropertyObject" class="QuantConcProperty" version="4">
												<prop name="PropertyTypeName">Concentration</prop>
												<prop name="Position">6</prop>
												<prop name="IsDefault">1</prop>
												<prop name="Concentration">0</prop>
												<obj name="ChannelProp" class="ChannelProperty" version="1">
													<prop name="ChannelIdx">0</prop>
												</obj>
												<prop name="ReadOnly">1</prop>
											</obj>
											<obj name="PropertyObject" class="QuantCpHighProp" version="4">
												<prop name="PropertyTypeName">Cp High</prop>
												<prop name="Position">6</prop>
												<prop name="IsDefault">1</prop>
												<prop name="CpRangeHigh">0</prop>
												<obj name="ChannelProp" class="ChannelProperty" version="1">
													<prop name="ChannelIdx">0</prop>
												</obj>
												<prop name="ReadOnly">1</prop>
											</obj>
											<obj name="PropertyObject" class="QuantCpLowProp" version="4">
												<prop name="PropertyTypeName">Cp Low</prop>
												<prop name="Position">6</prop>
												<prop name="IsDefault">1</prop>
												<prop name="CpRangeLow">0</prop>
												<obj name="ChannelProp" class="ChannelProperty" version="1">
													<prop name="ChannelIdx">0</prop>
												</obj>
												<prop name="ReadOnly">1</prop>
											</obj>
											<obj name="PropertyObject" class="RQEffProp" version="4">
												<prop name="PropertyTypeName">Efficiency</prop>
												<prop name="Position">6</prop>
												<prop name="IsDefault">1</prop>
												<prop name="Efficiency">2</prop>
												<obj name="ChannelProp" class="ChannelProperty" version="1">
													<prop name="ChannelIdx">0</prop>
												</obj>
											</obj>
											<obj name="PropertyObject" class="ChannelGenotype" version="4">
												<prop name="PropertyTypeName">Melt Geno Genotype</prop>
												<prop name="Position">6</prop>
												<prop name="IsDefault">1</prop>
												<prop name="ReadOnly">1</prop>
												<obj name="ChannelProp" class="ChannelProperty" version="1">
													<prop name="ChannelIdx">0</prop>
												</obj>
											</obj>
											<obj name="PropertyObject" class="GroupChannelTypeProp" version="4">
												<prop name="PropertyTypeName">Melt Geno Sample Type</prop>
												<prop name="Position">6</prop>
												<prop name="IsDefault">0</prop>
												<prop name="GroupSampleType">mstUnknown</prop>
												<obj name="ChannelProp" class="ChannelProperty" version="1">
													<prop name="ChannelIdx">0</prop>
												</obj>
											</obj>
											<obj name="PropertyObject" class="QuantSampleTypeProperty" version="4">
												<prop name="PropertyTypeName">Quantification Sample Type</prop>
												<prop name="Position">6</prop>
												<prop name="IsDefault">0</prop>
												<prop name="SampleType">qsUnknown</prop>
												<obj name="ChannelProp" class="ChannelProperty" version="1">
													<prop name="ChannelIdx">0</prop>
												</obj>
											</obj>
											<obj name="PropertyObject" class="ChannelGenotype" version="4">
												<prop name="PropertyTypeName">Scanning Genotype</prop>
												<prop name="Position">6</prop>
												<prop name="IsDefault">1</prop>
												<prop name="ReadOnly">1</prop>
												<obj name="ChannelProp" class="ChannelProperty" version="1">
													<prop name="ChannelIdx">0</prop>
												</obj>
											</obj>
											<obj name="PropertyObject" class="GroupChannelTypeProp" version="4">
												<prop name="PropertyTypeName">Scanning Sample Type</prop>
												<prop name="Position">6</prop>
												<prop name="IsDefault">0</prop>
												<prop name="GroupSampleType">mstUnknown</prop>
												<obj name="ChannelProp" class="ChannelProperty" version="1">
													<prop name="ChannelIdx">0</prop>
												</obj>
											</obj>
											<obj name="PropertyObject" class="TargetName" version="4">
												<prop name="PropertyTypeName">Target Name</prop>
												<prop name="Position">6</prop>
												<prop name="IsDefault">1</prop>
												<obj name="ChannelProp" class="ChannelProperty" version="1">
													<prop name="ChannelIdx">0</prop>
												</obj>
											</obj>
											<obj name="PropertyObject" class="RQTargetProperty" version="4">
												<prop name="PropertyTypeName">Target Type</prop>
												<prop name="Position">6</prop>
												<prop name="IsDefault">0</prop>
												<prop name="TargetType">dtNone</prop>
												<obj name="ChannelProp" class="ChannelProperty" version="1">
													<prop name="ChannelIdx">0</prop>
												</obj>
											</obj>
										</list>
									</obj>
									<obj name="item" class="PropertyList" version="1">
										<list name="emlist" count="12">
											<obj name="PropertyObject" class="RQSampleTargetProperty" version="4">
												<prop name="PropertyTypeName">Combined Sample and Target Type</prop>
												<prop name="Position">6</prop>
												<prop name="IsDefault">0</prop>
												<obj name="ChannelProp" class="ChannelProperty" version="1">
													<prop name="ChannelIdx">1</prop>
												</obj>
											</obj>
											<obj name="PropertyObject" class="QuantConcProperty" version="4">
												<prop name="PropertyTypeName">Concentration</prop>
												<prop name="Position">6</prop>
												<prop name="IsDefault">1</prop>
												<prop name="Concentration">0</prop>
												<obj name="ChannelProp" class="ChannelProperty" version="1">
													<prop name="ChannelIdx">1</prop>
												</obj>
												<prop name="ReadOnly">1</prop>
											</obj>
											<obj name="PropertyObject" class="QuantCpHighProp" version="4">
												<prop name="PropertyTypeName">Cp High</prop>
												<prop name="Position">6</prop>
												<prop name="IsDefault">1</prop>
												<prop name="CpRangeHigh">0</prop>
												<obj name="ChannelProp" class="ChannelProperty" version="1">
													<prop name="ChannelIdx">1</prop>
												</obj>
												<prop name="ReadOnly">1</prop>
											</obj>
											<obj name="PropertyObject" class="QuantCpLowProp" version="4">
												<prop name="PropertyTypeName">Cp Low</prop>
												<prop name="Position">6</prop>
												<prop name="IsDefault">1</prop>
												<prop name="CpRangeLow">0</prop>
												<obj name="ChannelProp" class="ChannelProperty" version="1">
													<prop name="ChannelIdx">1</prop>
												</obj>
												<prop name="ReadOnly">1</prop>
											</obj>
											<obj name="PropertyObject" class="RQEffProp" version="4">
												<prop name="PropertyTypeName">Efficiency</prop>
												<prop name="Position">6</prop>
												<prop name="IsDefault">1</prop>
												<prop name="Efficiency">2</prop>
												<obj name="ChannelProp" class="ChannelProperty" version="1">
													<prop name="ChannelIdx">1</prop>
												</obj>
											</obj>
											<obj name="PropertyObject" class="ChannelGenotype" version="4">
												<prop name="PropertyTypeName">Melt Geno Genotype</prop>
												<prop name="Position">6</prop>
												<prop name="IsDefault">1</prop>
												<prop name="ReadOnly">1</prop>
												<obj name="ChannelProp" class="ChannelProperty" version="1">
													<prop name="ChannelIdx">1</prop>
												</obj>
											</obj>
											<obj name="PropertyObject" class="GroupChannelTypeProp" version="4">
												<prop name="PropertyTypeName">Melt Geno Sample Type</prop>
												<prop name="Position">6</prop>
												<prop name="IsDefault">0</prop>
												<prop name="GroupSampleType">mstUnknown</prop>
												<obj name="ChannelProp" class="ChannelProperty" version="1">
													<prop name="ChannelIdx">1</prop>
												</obj>
											</obj>
											<obj name="PropertyObject" class="QuantSampleTypeProperty" version="4">
												<prop name="PropertyTypeName">Quantification Sample Type</prop>
												<prop name="Position">6</prop>
												<prop name="IsDefault">0</prop>
												<prop name="SampleType">qsUnknown</prop>
												<obj name="ChannelProp" class="ChannelProperty" version="1">
													<prop name="ChannelIdx">1</prop>
												</obj>
											</obj>
											<obj name="PropertyObject" class="ChannelGenotype" version="4">
												<prop name="PropertyTypeName">Scanning Genotype</prop>
												<prop name="Position">6</prop>
												<prop name="IsDefault">1</prop>
												<prop name="ReadOnly">1</prop>
												<obj name="ChannelProp" class="ChannelProperty" version="1">
													<prop name="ChannelIdx">1</prop>
												</obj>
											</obj>
											<obj name="PropertyObject" class="GroupChannelTypeProp" version="4">
												<prop name="PropertyTypeName">Scanning Sample Type</prop>
												<prop name="Position">6</prop>
												<prop name="IsDefault">0</prop>
												<prop name="GroupSampleType">mstUnknown</prop>
												<obj name="ChannelProp" class="ChannelProperty" version="1">
													<prop name="ChannelIdx">1</prop>
												</obj>
											</obj>
											<obj name="PropertyObject" class="TargetName" version="4">
												<prop name="PropertyTypeName">Target Name</prop>
												<prop name="Position">6</prop>
												<prop name="IsDefault">1</prop>
												<obj name="ChannelProp" class="ChannelProperty" version="1">
													<prop name="ChannelIdx">1</prop>
												</obj>
											</obj>
											<obj name="PropertyObject" class="RQTargetProperty" version="4">
												<prop name="PropertyTypeName">Target Type</prop>
												<prop name="Position">6</prop>
												<prop name="IsDefault">0</prop>
												<prop name="TargetType">dtNone</prop>
												<obj name="ChannelProp" class="ChannelProperty" version="1">
													<prop name="ChannelIdx">1</prop>
												</obj>
											</obj>
										</list>
									</obj>
									<obj name="item" class="PropertyList" version="1">
										<list name="emlist" count="12">
											<obj name="PropertyObject" class="RQSampleTargetProperty" version="4">
												<prop name="PropertyTypeName">Combined Sample and Target Type</prop>
												<prop name="Position">6</prop>
												<prop name="IsDefault">0</prop>
												<obj name="ChannelProp" class="ChannelProperty" version="1">
													<prop name="ChannelIdx">2</prop>
												</obj>
											</obj>
											<obj name="PropertyObject" class="QuantConcProperty" version="4">
												<prop name="PropertyTypeName">Concentration</prop>
												<prop name="Position">6</prop>
												<prop name="IsDefault">1</prop>
												<prop name="Concentration">0</prop>
												<obj name="ChannelProp" class="ChannelProperty" version="1">
													<prop name="ChannelIdx">2</prop>
												</obj>
												<prop name="ReadOnly">1</prop>
											</obj>
											<obj name="PropertyObject" class="QuantCpHighProp" version="4">
												<prop name="PropertyTypeName">Cp High</prop>
												<prop name="Position">6</prop>
												<prop name="IsDefault">1</prop>
												<prop name="CpRangeHigh">0</prop>
												<obj name="ChannelProp" class="ChannelProperty" version="1">
													<prop name="ChannelIdx">2</prop>
												</obj>
												<prop name="ReadOnly">1</prop>
											</obj>
											<obj name="PropertyObject" class="QuantCpLowProp" version="4">
												<prop name="PropertyTypeName">Cp Low</prop>
												<prop name="Position">6</prop>
												<prop name="IsDefault">1</prop>
												<prop name="CpRangeLow">0</prop>
												<obj name="ChannelProp" class="ChannelProperty" version="1">
													<prop name="ChannelIdx">2</prop>
												</obj>
												<prop name="ReadOnly">1</prop>
											</obj>
											<obj name="PropertyObject" class="RQEffProp" version="4">
												<prop name="PropertyTypeName">Efficiency</prop>
												<prop name="Position">6</prop>
												<prop name="IsDefault">1</prop>
												<prop name="Efficiency">2</prop>
												<obj name="ChannelProp" class="ChannelProperty" version="1">
													<prop name="ChannelIdx">2</prop>
												</obj>
											</obj>
											<obj name="PropertyObject" class="ChannelGenotype" version="4">
												<prop name="PropertyTypeName">Melt Geno Genotype</prop>
												<prop name="Position">6</prop>
												<prop name="IsDefault">1</prop>
												<prop name="ReadOnly">1</prop>
												<obj name="ChannelProp" class="ChannelProperty" version="1">
													<prop name="ChannelIdx">2</prop>
												</obj>
											</obj>
											<obj name="PropertyObject" class="GroupChannelTypeProp" version="4">
												<prop name="PropertyTypeName">Melt Geno Sample Type</prop>
												<prop name="Position">6</prop>
												<prop name="IsDefault">0</prop>
												<prop name="GroupSampleType">mstUnknown</prop>
												<obj name="ChannelProp" class="ChannelProperty" version="1">
													<prop name="ChannelIdx">2</prop>
												</obj>
											</obj>
											<obj name="PropertyObject" class="QuantSampleTypeProperty" version="4">
												<prop name="PropertyTypeName">Quantification Sample Type</prop>
												<prop name="Position">6</prop>
												<prop name="IsDefault">0</prop>
												<prop name="SampleType">qsUnknown</prop>
												<obj name="ChannelProp" class="ChannelProperty" version="1">
													<prop name="ChannelIdx">2</prop>
												</obj>
											</obj>
											<obj name="PropertyObject" class="ChannelGenotype" version="4">
												<prop name="PropertyTypeName">Scanning Genotype</prop>
												<prop name="Position">6</prop>
												<prop name="IsDefault">1</prop>
												<prop name="ReadOnly">1</prop>
												<obj name="ChannelProp" class="ChannelProperty" version="1">
													<prop name="ChannelIdx">2</prop>
												</obj>
											</obj>
											<obj name="PropertyObject" class="GroupChannelTypeProp" version="4">
												<prop name="PropertyTypeName">Scanning Sample Type</prop>
												<prop name="Position">6</prop>
												<prop name="IsDefault">0</prop>
												<prop name="GroupSampleType">mstUnknown</prop>
												<obj name="ChannelProp" class="ChannelProperty" version="1">
													<prop name="ChannelIdx">2</prop>
												</obj>
											</obj>
											<obj name="PropertyObject" class="TargetName" version="4">
												<prop name="PropertyTypeName">Target Name</prop>
												<prop name="Position">6</prop>
												<prop name="IsDefault">1</prop>
												<obj name="ChannelProp" class="ChannelProperty" version="1">
													<prop name="ChannelIdx">2</prop>
												</obj>
											</obj>
											<obj name="PropertyObject" class="RQTargetProperty" version="4">
												<prop name="PropertyTypeName">Target Type</prop>
												<prop name="Position">6</prop>
												<prop name="IsDefault">0</prop>
												<prop name="TargetType">dtNone</prop>
												<obj name="ChannelProp" class="ChannelProperty" version="1">
													<prop name="ChannelIdx">2</prop>
												</obj>
											</obj>
										</list>
									</obj>
									<obj name="item" class="PropertyList" version="1">
										<list name="emlist" count="12">
											<obj name="PropertyObject" class="RQSampleTargetProperty" version="4">
												<prop name="PropertyTypeName">Combined Sample and Target Type</prop>
												<prop name="Position">6</prop>
												<prop name="IsDefault">0</prop>
												<obj name="ChannelProp" class="ChannelProperty" version="1">
													<prop name="ChannelIdx">3</prop>
												</obj>
											</obj>
											<obj name="PropertyObject" class="QuantConcProperty" version="4">
												<prop name="PropertyTypeName">Concentration</prop>
												<prop name="Position">6</prop>
												<prop name="IsDefault">1</prop>
												<prop name="Concentration">0</prop>
												<obj name="ChannelProp" class="ChannelProperty" version="1">
													<prop name="ChannelIdx">3</prop>
												</obj>
												<prop name="ReadOnly">1</prop>
											</obj>
											<obj name="PropertyObject" class="QuantCpHighProp" version="4">
												<prop name="PropertyTypeName">Cp High</prop>
												<prop name="Position">6</prop>
												<prop name="IsDefault">1</prop>
												<prop name="CpRangeHigh">0</prop>
												<obj name="ChannelProp" class="ChannelProperty" version="1">
													<prop name="ChannelIdx">3</prop>
												</obj>
												<prop name="ReadOnly">1</prop>
											</obj>
											<obj name="PropertyObject" class="QuantCpLowProp" version="4">
												<prop name="PropertyTypeName">Cp Low</prop>
												<prop name="Position">6</prop>
												<prop name="IsDefault">1</prop>
												<prop name="CpRangeLow">0</prop>
												<obj name="ChannelProp" class="ChannelProperty" version="1">
													<prop name="ChannelIdx">3</prop>
												</obj>
												<prop name="ReadOnly">1</prop>
											</obj>
											<obj name="PropertyObject" class="RQEffProp" version="4">
												<prop name="PropertyTypeName">Efficiency</prop>
												<prop name="Position">6</prop>
												<prop name="IsDefault">1</prop>
												<prop name="Efficiency">2</prop>
												<obj name="ChannelProp" class="ChannelProperty" version="1">
													<prop name="ChannelIdx">3</prop>
												</obj>
											</obj>
											<obj name="PropertyObject" class="ChannelGenotype" version="4">
												<prop name="PropertyTypeName">Melt Geno Genotype</prop>
												<prop name="Position">6</prop>
												<prop name="IsDefault">1</prop>
												<prop name="ReadOnly">1</prop>
[truncated: 2,451,361 more chars]
