# Supplementary material for: Unique sperm haplotypes are associated with phenotypically different sperm subpopulations in Astyanax fish
Source: BMC Biol. 2018 Jul 5;16:72. doi: 10.1186/s12915-018-0538-z (PMC6032774; doi:10.1186/s12915-018-0538-z)
Supplement: Supplementary file 8 — Original data. Each subfolder has two ixo files output by the Roche LightCycler480. The two files cover qPCR results for oca2 and mc1r. Subfolder names end in 1, 2, or 3, denoting which subpopulation of sperm was analyzed. (ZIP 10643 kb) [file 12915_2018_538_MOESM8_ESM.zip › F5Pop2/Jun 28 2016 0061 FACS Plate F5P2 mc1r RK.ixo]

<objectstream signature="IXOS" version="1">
	<obj name="root" class="HTCExperiment" version="5">
		<prop name="name">Jun 28 2016 0061 FACS Plate F5P2 mc1r RK</prop>
		<prop name="UID">DB3C98F687164BDCAC64DEEC1E965DC1</prop>
		<prop name="OwnerUID">C6C05626183A45218341EE89EA1A5F2A</prop>
		<prop name="Created">2016-06-28T17:43:05.973</prop>
		<prop name="CreatedBy">C6C05626183A45218341EE89EA1A5F2A</prop>
		<prop name="CreatedByName">System Admin</prop>
		<prop name="LastModified">2016-06-28T19:29:30.793</prop>
		<prop name="LastModifiedBy">C6C05626183A45218341EE89EA1A5F2A</prop>
		<prop name="LastModifiedByName">System Admin</prop>
		<list name="AppliedTemplates" count="1">
			<item>Borowsky Protocol PEP product version</item>
		</list>
		<list name="TemplateOwners" count="1">
			<item>System Admin</item>
		</list>
		<prop name="SWVersion">LCS480 1.5.1.62</prop>
		<obj name="AppProperty" class="TAppProperty" version="2">
			<prop name="Created">2016-06-28T17:43:05.973</prop>
			<prop name="LastModified">1899-12-30T00:00:00.000</prop>
		</obj>
		<obj name="ConProperty" class="TAppProperty" version="2">
			<prop name="Created">2016-06-28T17:43:05.973</prop>
			<prop name="LastModified">1899-12-30T00:00:00.000</prop>
		</obj>
		<obj name="run" class="HTCRun" version="7">
			<prop name="name">Run</prop>
			<prop name="Created">2016-06-28T17:43:05.968</prop>
			<prop name="LastModified">2016-06-28T19:29:14.194</prop>
			<obj name="AppProperty" class="TAppProperty" version="2">
				<prop name="Created">2016-06-28T17:43:05.968</prop>
				<prop name="LastModified">1899-12-30T00:00:00.000</prop>
			</obj>
			<obj name="ConProperty" class="TAppProperty" version="2">
				<prop name="Created">2016-06-28T17:43:05.968</prop>
				<prop name="LastModified">1899-12-30T00:00:00.000</prop>
				<prop name="HasProperties">1</prop>
				<obj name="_Properties" class="TAppProperties" version="1">
					<prop name="Created">2016-06-28T17:43:05.968</prop>
					<prop name="LastModified">1899-12-30T00:00:00.000</prop>
					<list name="emlist" count="4">
						<obj name="item" class="TAppProperty" version="2">
							<prop name="name">TopChart</prop>
							<prop name="Created">2016-06-28T17:43:15.517</prop>
							<prop name="LastModified">1899-12-30T00:00:00.000</prop>
						</obj>
						<obj name="item" class="TAppProperty" version="2">
							<prop name="name">LeftChart</prop>
							<prop name="Created">2016-06-28T17:43:15.517</prop>
							<prop name="LastModified">1899-12-30T00:00:00.000</prop>
						</obj>
						<obj name="item" class="TAppProperty" version="2">
							<prop name="name">RightChart</prop>
							<prop name="Created">2016-06-28T17:43:15.517</prop>
							<prop name="LastModified">1899-12-30T00:00:00.000</prop>
						</obj>
						<obj name="item" class="TAppProperty" version="2">
							<prop name="name">RunOverviewChart</prop>
							<prop name="Created">2016-06-28T17:43:15.517</prop>
							<prop name="LastModified">1899-12-30T00:00:00.000</prop>
						</obj>
					</list>
				</obj>
			</obj>
			<prop name="State">3</prop>
			<prop name="StartTime">2016-06-28T17:44:09.893</prop>
			<prop name="EndTime">2016-06-28T19:29:14.193</prop>
			<prop name="InstrumentID">28159</prop>
			<prop name="InstrumentVersion">HTC_VER_10</prop>
			<prop name="InstrumentName">28159</prop>
			<prop name="InstrCalibrationDate">1899.12.30 00:00:00:00</prop>
			<prop name="Technician">System Admin</prop>
			<prop name="AcqStoreClass">HTCAcquisitionStore</prop>
			<prop name="AcquisitionStore">eJzk3VvTqsi2IOy/0lHx3XkhBxGI2HtFcEhA5DgAFe5AVBQPyEn0139Ded+qufau7tUXc66u6q6LGWEJZJKSkM87Rib/cctO/+OaXnb/+Vt9u7W//Y/tOW2a//zNCBVpe++OzbE93q5Be6t3v/2Pflc3+Ok/f6N/+8d/VPWt+tpTKdLrdXdWbt21/e0fs/+Yvr/7py2C9FKdd18biPPvLc7Hpv0+xnN73jVY/nub//yNo7CIP+q2aHeX3+sWfrb9n1fHq2+HOr389g/6z2qyO1x271r82Zfjgf9B/Un9fmiNP2o5+19UEltQO99+2O2HCrP/XOHweMFSWYYROOpPahXuLtVv//j/ZtRM5nlKYtXxnz+r//hD/HAGP3y5uLaHeixKFMU/2WCVno/5nzcM7Pb4bbf7VENlCEP9/t+ftfEWj3Q9aOkWr5vf/sH8TzbD5vFux2vb/PYPV59JcFQFnYoZc0j0xvO3cOUKnUpvKqx0cTJbQR0RQhJJKRx9QS9iOOemSiXzwwN0htqzENaxTmU0/Uh0cGwbykesRwnnyZxeObcM7tbRIEnfy4UuBdQObqQ2ytg/HQp9M4sDuBa5XsaMrMj63CA7KE+WRsWCDqIeslIC16jWy3R1GSod2lsKlaqoVJqv/EGfH8oI6mQhkOhUw6Dfl7MUasY3ymydDaKu7qUNXEloRGmfyrk+iLcI7teDRGLqKYO+5v0QatEzSMb4A61Hnp/CtRKMMjV9udIzpUzgrBJSppUgn/VNkNWQqLwUpdukkHWhoABufCpFsawPoN8cfwNnRdaoTFZx+3sWhdAwNCHpSR5afbEWQiguJ0IyzsDtuWUEcDjSRpmkj2HQs8tiDZ0Q6STRznKiz4+HCM6OQso4L/H8Jy6x4FTxWpnc9oOj75oHQM8e5CiOT/JKl20s7/BosD3nClR6dduuoEtsrUzVCkCf2jEe78QSKrtPfFH/vjqm2Jt+apfiGPEndak/6xY/rUspLKUJP7dL6dsJDYpIaAqUiXAmeeMBSBz1KsPNXShIfzEWoAXDIwpSZZuQaVy7oAvPBwnVm5UTTWA6UFxCR8Eg1jlp64kIKte9Iv9K5zTRFpkLBnlSkf+qtwNJLnUE6m3PUEEv8i1xHr0J0upJUSHs24S4t2kIXn56UaEg52cyedUeqBrzKqFaNiLR0jAE1108SqAejUZuzNUCQ9rWUQCm6BCy3wQghRRNfEVoHRIVmQe6uaEISLNcJht26sCCT9soTAxbJKTe4PlkHV3CkmpNcuHrFSydgo7g6ooyUQsVQC79ZxkKOxFIULh3cCW1JUFob88k3Z4csHq2JWFR2QUxzp4HssE/KX91aWgiMVMTVOE5UJC17/IfVxs7sjhgeUEzEG6y94GIT6YM5l2eE9/e2GBb/SsK3INcaQ8ls8FYirj//o77b6+eAvI5w9/LrrYiyc+WA3J26SJf0B2TaKXhgxMvGQJDkjvktbxi+xfti/L3HbZ/bp8AiLehyrDQ8Xi/rEvNRfZfdSmJ0LPxH/l/1aWYX9mlZJURfvJTanmen8GaVw8qaKMsJxdan4BkSl0ZOpPMJOkQULBkjToKu3PmkMNzIoBbmU0Zell6JnTu7kA+qHiJq+F8RRx6dwfn0LWlb4sW/uTikwX14HRlkMd4/La/TMHbr4cobPx0IMeFOwNzee9L2DGNTHa9LoByt/GSD8V6IGa2Y8CW6pbyuaYuSJ5h+UroNMQXjrxMTMOdw6JenyPwqmwg3vPCg7K4dxQwS+yyS46hwVlbHQmVeZ0QZ60wYKjzKwV0jNub8yOPHSV9lOFjldHEY1w8/3DbUWFnWwmhzy4LkmY0UaiL2ZloWgfgPMpb6V92eAshfsrjLeCCn8WodshjuWNhsWwbKtzG1oqkR+UBhMg1FZRFfSZ2ivWxDreGCnw/a8lO6iag9sVA4NTbMjniBqBxUVuCN5XPWmk/XyDH0JDQ5rOKDFO9BWN160s/HLC+Br/jQTVOdxL4O2zvY7DjwJ2RnvKPEj8QWmUYWMC8I36g8znxqKMA6l7sozC28ftf1qUEUfhJXYr9pV2KFumf3KXalBF92n3OiE0K0VRvqhf6tEJRxI2s3FHT8rr0ZxN6iNzTRnDUZhG6Pi0zPWX7C55W6U03959zhsHPmg1q4/DEnx9OTORoquSQbMOGvrgSWeJNnFZTvQef+dPDRqC8fI3H489Xw58u5ljes3MqdVhnif9olmxke91eVs+Fsfb5VUVHnnNvc5WdTfc+lR17ytlytqOyr8zwJ2ePJa5/c2hVafeJz+x0LrIPS+esHrAcn36eacorLVFU9b268V+LA0Ocnm84ldlNwZ9JJV06h1MO6my9P/lz/Tgr3fuq5VR3v0l9zizo0t22ePE3dO37c4HvKLd8Nmc1y0++P+zovrRtVaDVahGGPt9uGGKfzuJZXZlT3+elG3bW880p1FdzSvzpevsqPbPbVqq95kN/3jcscUgxwfawvZXPzi4McXfbg0jsar/2h7zG9inm7Uptot72BfomRs7pgZ/1irf8193B+sgT/P0SYGOfn09nlHN4tPj7gRH7DOPRpXcsWlkNbnXsU8sMf49u72rqP3ep6Rtc/6p//Wr9/f7Vv1V/sxkt/qyh6i/WnyrPfu5NwPR9CZo401EfCurotKC2UDETPcqMJervwggBVOVELdNkiVpwQ2EF1fSlop5k30Gk8CzkgqSX2XXlJ7prlg7UNWhUcqFQM/vrNoHLfkAdErNI9JtCttARBrXlVX6uX/eopzp86VHKG6jFbXrI4cq6WpSYHuov5poNtPwUj7efFGddeAkJHKBXy8zI/Vb3F48AakMTyCabonae1S2B+n40oqzKB06PBWoNffM0SArpW1OzJoSL30kkLfayo+PdDOBSzlFLk1NB610cY32TK2qxllB/S9/Gh9pNJGXmbVGvxEH9rYSZFGUz8yHq7SB4cOgaCTXGDKa+HnD7Niq0MtsJuL2ZYf0aSUf9CT7Wj1ZLrG8aqlTWSag3rkUbtMPUiOKDgzrMwu0azv4Mz1cRsf2D5Ra3n+WoT7tGTaZFZMHN2mH7zE0sb3q8+XA5FnKZujpqdt+/NT1d4g/DzIqVzvozHHSbFJYnrAtN54VHCLcowfPZM49fpr8Z/vcvh6p/Ef2pP/m5KqyXLJhPCrWThaiRufQKQa5C1N9uva2ILuw1wLPvqeC4Fxyymns2SM76QeC24wtiH9MBNH9BoyY8HIrNVUsGs3zi/ket5chpesLtyxy1Qa/tlmy5OgTjaKL+nMQaiE/vl+AoCU2CNSOuiMp6ERD18qKC3amtiNSeXFh6j1cU0pTwo/7CNrcdcopOFg5ljZoK6yXq7GXtQ5DuL9RfUDoOuZynPliVhPpsBEcj2wNqSIkKHAqytM0RaeO5YKkO6u+xdoBshukGlLOM7ZEkqMF0dQ1AmXmvCAYzXxGaedZYn2cb+bBrvvV3rjsSHAH13A5sAN6Ee1LhlXtrVQ6X4IXlk8BqgtqqM9ScPAmG91DSponiXwEMYY3t8dEfc8PjyQG2f3AHaLWT8MLRyn75JEHWtRoRnV6B5aaiKd8n2B6hwNqgrLMez9fNTUJJG4CFaDMkTOeo21P3csHcnFGPlIHtHy/xeysx8Pd4vs/vl3WpOTX/m+iP/cld6jHbXUf9hcIZdREOy+moP//61ku5vQxgl8c68ge91sh8E8yBPAA1dJ3MzyTOLwfw2OMjCmfhPSGXft2ARbstXiINL5LKQL1pxwGPBys+IWLlTsERqiEKstd8IHhT5sApzAcJJhfUX/y+OX/0F5AV7v/Rn6XpbRmsd6ivYII6NPRtE/neA3XKOksOFkV0psIyQc2dHqg/IzBRf22A+nus5qifyO2iYCitnMiLJQPkzNyi8MijLp0n6k/ThEcUGGXNkVAKJmCfhY7CLojb60bAgg52gzpdY/vInh7AorNRe8USbynuIp2D5RdVFJiC5ZAofdfnoz99hu13kJbDqD+/er71KExoUCN0nx8ZdUtOpBNBf02xPWx8DJLJYY23OPWFXb735Eqzlqg/1Zzj+bp3viJs1XVgWz7qb76uaUID6lN+FHcqYLqMI81sjb/P/txHwdXAW5zITxgwjRvu3yX8ihAlFcBWlZ7AcYZ6/GVdSqB+1sDvF+tP0H5yl/IJL/kixcwi+6KgFhR+uvIpvMOUo/6cyDP9QRqGyFvDVlNZZ2/5dKM8iL3IrVb1El3wBfuJ+ntcmpVquobm888Daks8HkyyuF6DUX+OUzWiupP5rT9saoGM+oudje5PrgoV2YXdFqrlbjb+tFuypa25U/MH/bnczUlG/c2cTU950bYB9XCvNX8qFzPi0DfU2tbZp1/666sWty/Vrc9f9nRpk7vIqUaHx5sdV1g/aO1BPbV71xe7nCaOchJXatXtjz4lHWfEPa1Qi6P+9jss/6O/8GGEP+pv0F7gC7n8iJy4tGnVuO1XqL81Hj/RxUE1lvvA5/2ejuxbjRrdRyrqNIJX6aqM3aquHgY+a1bv9jni8QNqs/ZfwVurV3GQybN6bbD9ZYqyu22eqNcgW476s+cEtaoXJ8uf268HcXwx19RVgOf/pBWOuDY+tdQkZrE9uTW2L5sLojqTw8SnHw7qb3t1k7+i/n5/Kv1b9cfN6X99E/jffK7+cv395JtAcLlJcD+eUV9dPhSj/oqdopepWaEGD2vUx6U9of4G/sHps70dQX/o8NFA076pN43FwR7lEcVDeMj1wpy5cLuKGhXTJeqvmzUJVNwGtffRn7BvMihy2yAJdI9cn7qor5PeYvnVAvX3vD1yKB5LrUzqC+pvsz986S9uyFDpZxU12ST3b/0VGhXA+cwJ0WY2FJUefbQJIeqvXqP+ZHmxgcreYXmzd/mnhR1Cm8QSSRob9WXwPpbfz7D8dI/68wo/hVPLov6UEPW3U5oYbtyFlAlbFYV+v+xbwO4ulfGNPnD6zqVc1BkrkyTqZFM3nljfq/HUomw1Qf1tXdTfmVwJidMQ6/dQpABu041KpaGD5d/M2IPj5B2bpBaoP+8lrKEhW41K7yvUatpg+1ebiERJd0f9MZRgwTkGrUxvp8LUl8etD/VyI1NpPAFH9y0ftXlRdZLFLervvIhDwJsl6u/1BE1/3N+xx32KAwCz+3WxP27Ocj8rUPHL9feTY3+WoczAm0/o0u+tFnXCqSForUwRv9K3HHmcNga45xaHchy9BUIfegcWi/JRjvrr9pcnqL1OR+GJoOa2FupErdeol5vXiqR8GC7I6Ykq/fYoDKS9TyOwshdDhVMdh0oHIbTAFc+or6uE+qGu/RqWEwe1phr4tGPKGsA7zl6l75qiRixFXeHTp0H90Uusz0x4WaDh/yDAhKi3gq0j8AqajnzxnAO5BK8A9NzC8pcEtaPwGdYHhxBUkNdbkbjn2gMiD6ipoG9XpF6oG5AigvUxno5J6IURjvrzd0fUqYAXFegmi/t7D9TfCx+NYJosDsX71D6T5WYagHadvoivW6g1s74uYeGpT+KzIepMbLD9nOqCGoyZhia3+8ZHHU9Y4lsTMSdq7Xmg76NXCTjGbLXNxnJAgfuT8jlfNMlukhGQXycGj1ehJi3VwO/Fqi+DTYzaXbk9ahJCJvLpWpTH2B/Z5c8opKJ37FVnUc/vP5v7OS06v2qoys05+v9V/bVMdxv1B4yLl/gm9CRwL0VHBWSeFcSaMU8wH/e6DC4uj5eIPOHxEruihrjkXhHPnB/H2J/Pv+4FoU9BB5aB+vPXNuot2V8YsDcxamzDWgl5irspLJnLUPqHakkTqUQ9GX6FXfajP5qZT0B/LFsqLM6CTPTNhQXjbLcUaCzqqdKPIiz6oomC5xX151vuHJxncCFj7C9aoObkYtET/xzwA6EcvDLdKOzK4ODUBdlVCgtqOdyiYK6glowJbr8Yto8ImBrrG9eTKXhcivsrkVWQm7qegX7pmjJwF1ZLxDiNQKkvNwrWHOrQ3GL9XZJXFEzqGlCP+hy7BG4ZpDM839kjeIJ9uDYknDeoR01ZsqDFjzaCbI71G2N/q3ygfL9rNMLeUJvq7IXt5+/lsza/zSlQblNs78UWNSvNnz0sG9SyX+U8R3bGTgAlmtZRaIlY/2OK+nPksqfCgOXP5HbB8gz9Xf/lJEuIbs5FkM4X7ILiFPf/ZV2KZ/700vvrxf5+uv48ok99oWxRO8tShC/9zWdU5MW16KhSyC58Tm8G4pgvW1OVoDd9RkhRO6eSH9TZoxN8+tIzpZ2e3wOMXWaMsT+3eD5MUk6nqCWOYShXXNjiGPt7LSd86Z53W1Cps6r73F2kyKg/b5fF/rxB/Xl876FGTXX1Ffs7tE6h3mJ1N+pvjP1N69pAPV1mkVtf20G9ibg/o+gccRJTLFS6CXN/OrkzqDl3J6vn6z7+iv1VZjOoONTyfYZJUFdr0uZqpqP+2PsRNbxnnC/9zc5XmnJNu8P2WVxDf0ZDT2x7blej/miDYHu8VNSkf9hEX/q7XdpWhaMBPn9g6NI9nvNctbJT7M/824saY3+uOIX/pr9Jc8L9TVfWyLS4bvx5K1DlqL9P7I8y3s/X/PbW3722/cmORY3veVEe9fdoDS4a9bd+oHY5raWoMfbXetPNGPuz18rkL6m/37vQv1V/c4Gi/y76m//koWpQxjIcj7oeZdV1OOuqttjCcdXpZTwsirM+e8UBtOIS9UdqvBs8uW0E1wWrRqkaSqauXSweoDNQT6xzQD2uHh40Jw21tklRf8lFSOCqvTMrzeew0u0d6q++TnUqJi3qLw1RQ0fJ08sMx8y0zr9IDqcXo0WpRKP+ot7fwHG6f2eCilifj/7OIKllzDioP11H/fVdJZTRoUcdloqfQO97qL/ORv1lOVlDx4o6lfYqJPqVmYVwYbsptdZ51NNm+QBowhL16p1Rf7H/SOHc2EaUtDnq71bPNlCvOtTf5ob6I9t9B5mp4nggm0iczi23Lup2J5ej/qIyjqE6XbD+AkGtffR3n5oqFRsctm/kCW/tbvEzr8iOPlQLD877EvWnKnKrXxXUX1WftTJL6CHRxdUtgFMtotZaE4/nwcGGMgi0KL5WWJ66Qz0WwVkhKXEG0M8zglq0saLpIsH2PjCov/ahYHnBHfU3Xx9CuF9Qf9n0dfhl+psLzJz5m8T+fvYfVLxB58ErLYaAcUCdzDV2BU63RH2dVo5GtKw3cCi5fpRBt2yARNTGheW5xs9bG4eOyqDQsAhsugwWHU8TTzppoLsHioBdTGTSPC0XrEdIE9CIQBPh+Vqjrjw2gucLt19FV/tLf8aA+rOKeg161lMRRDPU36zJ/FF/QUphfeh4vwLb0x9UEOJznHSwd0CDFQ5dORV1xjl9BK7G4fGqC2quoNgAy1+g/uIp6knaoEYtY4FDwUFH7e51ywfH7lF/Twn1lU02MTiRQVOhWaOmxHAagr7eo8akS5sQ2rm3oBhCR3zzaleEmeLxCGX3pS++mopw1CYCR92h/lSC5dkv1sKWiJ6lX+q5Q4TQw+1n/rMEa4q6bu94R1InV2wPM27P5G7g+Vr75EUFybUYNGn6Pr91+62/uxlqsCwG1F1R5RpZm1MXVGH6zsw1UbuwQH2ah+e3/rpz76N2p6i/yxT1d3OyL/2F3eTX6W8uzJh/qb//zS71d9OfNH1nalbOEAXbqyUSsg8lkOcq6oex64FMuznqT2tQf/SdN0k66XjQlx5qwheXFVlsgxK0J3lQoZylFSGFO4z6g4FGzbir+QysS96TcBOgvl46L4OhFUMZunbKEbo8CmBSC9Qnp9smqZZP1Fex6AgwF/zcGt0MFoehIyEJ6pYw7XMCzuWBGlpNeYfsTi4PWjdcosCPsYtSt7UAXnbB+lt31BXf6Sx4Cw41uwve+hKDL/2Bu7doIh53qKHL/FFCfMT6Tk6sBAoz66OgsFBP1vXIgXLetCQcFGsgp7WyBvkaVyS8LOozobdr1LAf30uYqdmKWK9OAFdYou7iGPU46dInLMxFg13MQb1NSpcFk6PbKHTfmaarqJuCec6eJMjX7/PVFQ48/32+s2D40p9RK9je1zOacpk9H2Ax0YPAfIu/V+uh/qz9tqb8QMP6b24BarYl73QH36pIu3S/9AfSW6s2g9p073VfhvX74ffLutSc/ZdPqb+G/sSfPeWnb3Zf+rNfCzH/0t9ZwefN9IFaCYXMHDM/7QezNVW+2Sx9Zu0+iJNxVjXqjztwqBft2iQqxYRf+vOq8Dvz86M/p21yedTfPIz4r8xPk3mZviguKcqVLSy/XW9in2oslnKP3h7U3YFH/RkXrM8n83Nwr1tfUPGp4LSDYI76m8J9Vv6Y+TnXufKHzE/WfzHlmPm5EK2VL1JL1NyB2tJj7I+6HOlojP3Zu33hM1vU3xj7W+xPmT/j35mhwW1ijrE/jtc7yhbqbfFD7M8tyZZT17fT2n/1a7r0lldnGPX3Sl+o10/m5yf299GfE+3tYsz8pBOGLf9r5qcd9IU5xv7mfkBHLi+KierSvPMV+5Psd+bnMfzSn5vuW0d9ZN7W516EI25li9oY+6PyI/WV+fmJ/XHqwJR4X3Lzv6L+fp+5+G/VH7buT5uk9Kv1J/zkzM/OsWXo9hHqTXSKVk+5d+xvuUT9yQPqZ7JoUBNVjdq6sA9OB3KI4FgR1N+w8U19cEMRskmK+8fyA3WTRP5X7K86oP4uyi2BZtgbJKXuxUqfNVQG98U7E3PXo/7c8BDANUZtphtT5vQFi/o7p5pWpgcrkPU7+DEUgo2aiTZQ6YP6jiXOjmqZ5amEWrrbAdy2nkBtvFdR6cwgof4o6535uUP9gYD6KznVIPHBRU0dVlEIRWVLJD6Jg6lfUh/gaj1Qf9MO9elEQgpdzKL+kgue/6NB/d2eGSnj9QX1lzDXBwTTSiqzfkD92dPIhXs5VUhsX8HUHx7qr6wnqD8dUGvHPerv1ssqlfHYkLrnxgDH24aQuPNRf8EFtXyj3/MUsxhanZDtGk6siPpzWKyvyuL51UlKyszMUL8Nv7Chr9+6tIbiK/PzJLcK1nddgL6PowA6wdFJfC1Rf0cdtVuFnVomxXTQdC1GDRaCh/r7lZmfAkXz/3Iq7V8k9kd+8h9UTmcc2mjNGrUwbFEP/VZdgbdaUFFQPlE/yeNkgoxfknB+a1ZkqZ9c0EPUICgqDoUe0Y4Fmw5oClLIRKJeVf1Lf0LoaiTvri44HD63wHa2X/rTGJklYVlYHJlolgMeZ6G+WFMsiDTl10CWAVUGxtIRCX17AUhJTZHQlFBP+266AkmZDAS1JqyIm/MOOLcEh2LPBrXXnlGvmr3F43EPJyHxDTVkvRstPFoikPq+9/C24HUkWGiiNupPHdYMCQ2uzUkunBIgToX62xHUZKyfInSa9K0/atB7UMm8KwM137bErE8euAzdU37cNC2phX6FAlNe0ag/2FkW6otD/dlLbN8Z03uj/kLt1IgkpsMASNKwpT/M24rk4TsWyHAvCl79MGirE7afLAQvAvQKf4/15mWAaW0Z1C5pHXJQQjze7v4oQyrLV2RKeyHI7pYpQ27jmGRv8j6YpMTymN7miKBbqFP5QlE+7g6/aqgqUOzsZwUqfrX+Zj95qAqbSz3qD5SroJHBCmVQCoL68S94yUvV8gX6iqopmOWWQy6sK4CkLhrKP27mLQnK4wWIVqLepmHaksFcDrAQui4a9Tf3niwsh2MfjfoTn7UM5GUOpS+flyLZ3C/f+jNd1I/jov7U6Q311+zw811lUEPVEz9PmGxAvQRTkB48lj/V6xVRNgHWJ0P9+Vup5ohIXBHM+xnLs481PepvuXxnck5kviIbKeBgcV/eSn8m4S2A7VB/9jT51l/OYv3c1bov/U2G2wvi7/rratTwPQ82oO+SqgQLUH8vF/W3DJ818bcna0XMHs9H0RdtCYsH6q/eov7swGtQ14d3rG/HsCDt/bb0r+eMI5sJaszuU9TfpBVM8njN5+D4fhcFh8tQaFtrSYNe2djSvPT+A9SgPEf9hQcdfy+3OOL+6rxBbTrYXmyHGtbDt/6KGWp3rqcz0DSqoWAiYH0WcjqF5YztqeCRbH/ZVFqB4mY/6yn1d9MfrHr5K/MT3pmVo/5OhCauObTFGPt7zOZDOcb+xNdrOWZ+jvoTkk4cMz9d7d6cVWD2C38+OaJehtfBIVMvA585yGw0Zn7Kez750h/3sk117/CGT2nSd+Ynfdmno/4cs8fngW9mmy/9rS2xUM2LtfWng/ytv8+8vx8yP2k6S3yW6BzlChVu/8n8/Mz7+yHz82Ud8HifzM8L3Xtj5ucY+9Mnp9OX/rK1K3/pb3OnKYetd86oP0F/dKXTbFG7Gh36PhOaj3LU3/6RrX6M/blLD/W3bL7n/f0R+3OaZVONmZ+j/v6I/c2XR7p02YPsjLG/18TF/R8kP6tii9pjF65Ifc37e2d+8iuC5X/m/f2R+emIvfMV+5t7Wyr6Yd7fvDqh/mC3W/0V9cf9H9GfSAuzv0vsj/vJQ1UpXCjQHhPUWzSTW319j1B/ga6XCTWgxujTAvXiRt+Zn08ljuCSL9QoWSQHU89lSYLbuUf2LdNDpdu6DXCLZJ0kboP6G2bCO1Y3e8+7q1B/jfTYQtW+Nba9H3JdKaUALmsf9befo76Ua5lDZ9mon+UN9cc+D/FX7K9/oZ4WlJ/AJXZQo6vdodW7RAigiTqBWsnz78zPs5Oh/nbSIOrHnFrDXQsNkpx81JRZo4bawUD9zeaop3L31pgq6FHGDTKtm5qdwiFuDNTgE/U33y020L1KUqbUCQqd1KcBNsBJVHp4oP4O0cKDWjkoUUzNUJOHxwK1e3jH7jQF9XeYom5L465S8TzC+jmFH8A92hOSSQY4+tEQPDiZrIHHP2L7N88Gtcpy3/pzqnfmLehYPurxrE+jgwOH6xr1N6GxPGnwfejkp1KmwRZAdy43/L3IGdu/26L+dqtFCEf/nWm6sWRTJ7QfwlmMNNTwEuRfpT98WP20JSp+tf6kn9ylnuv3pJ/0ifrJWWdF0kW2hoXoUyUYXXsmaYvaIIr5oH5Y9UUW5QcVAsefyfy8nIFzfqGWprwgk2W9N8CiS9Tjwu5MstqiFrX2PY+u7FF/waNeg3vT2TKsD7VIpv3JgUVAY/nOPS9IaBsbsOQVRQW+upNJP90HoAo3iviTF+qPl7wNSG00EOhYe0V2peGO+guxM67I62agLk8ZXQav9zzCXMcrUUca4VD4iVpqJy8PvFfdUqP+zjZqS84SLP8wbwtC4j4F82wzODSkcf9ttI9QcxZq7KO/SzbvYcEa3/pbqy8fCFEfZWCV+HnZvVawJCpq0aRRf95d/Y796Rnqr1QyD8xQxs+ThSMT4tUByE+HLYPFM0f95ScfLGOK53uRgNaMFLd3/R1qMmTx/I/7fgFqJDE4FHZEhxQ+6+NQdIbtwVD4+5n5PgSD4lB/md6a5NyjdsfY30d/lv1Ch5c9ap1doJZ/WZdiuL9J7I/+2WlqxbSrQZYeQwl3f+uM+tPw8o9AGxqHyKc1BVq4+dbfs+8E8OSgJaP+9PvzCkryjv3x6pIm143+gsUZ9RcWImomoHQOjInaRz6lvPVx5RVYKvxABast6u8ooJbIHvUXag6W94n94bMK9z/jA4/ww2QOUhWjJq8b1FzbXKZAnm5TBlsvWxFbRP1Z0uNS+mKMmlrFqD8n0FB/qxS37yLs8l4tfsf+ls+UA3nZ3sogNC2RzG+oPzWd4S3j/txqeAu5yrC8sqhfOqxbsuPuc3CDvI380xL1Nzl3MUibV0UFtV5X5PKONTpqV5fBVKkTMuQp6vOM+vOb2DqT8rh7gWcMqLMkrr/0t+yf+P2eRV2Htw7P14yfZbB6n//FmXCgKQNqV2aGfNSfGWNNgAM8n2SDmpR6EXWnTGy8hU3fmbD+HNsDH7AmOSqo8wVqnAT2Dff66I/sGNSyRlCr5X0yAdm6onbl2NZ+XZeazem/if6on9ylgvVJ8ZkdP4scZpkXakShFj6xP6detcM47282nwylK0SNOervE/tzuxXqb53p0zHz0/Utu1LFrjZ9Lrgw5ai/LjaiH+f9rbnsK/NzjP0pjLcY9edB4+Tjqi9ch/obMz+bItz4c/qE+vlkfsaskf+5/tzcEGnVW/0+7+8T+zvy02yM/Y36GzM/lxJdjpmfH/3RN5f6iv19Vn15Po8sNWZ+1hus72fenyMZ3Vfsj+23PXEXRlOoemeAP8B6+Jr3d569tdZv/inz83Wf0+UPsb/PvL8x89PqvdCfTTnU30LZgapEp40v7K4M8ahpgU+ZYYr1PZSoz9MRNTtsVHfM/PR6CT9/Yn9CvhqIZxUOqBAaW5+tTS5yAHJQNzPU5Cf257Jqq42xPzaZMtRfdt7fn61J+uv1R1Msz/1d+Df/ycE/1/QV6Pc+8m1WFIN+jZF/XS8j/5YFiHqu2wEcJu33si9KgfzrTP87+HdrDhJclh3yaV/6rZ4dKOQK+aQeTr+XfblPFsg9l5ZX+usZffEvPcyRf3cK+XZcb/Uys/U3N2eHHMqy0aiM1gNN10IqhlvWa8gXbWj1+Boj7269Wib9HcujJlEAhUkL1Lp2kU/ibJbAbTZF/sUR8m8uRRsolbNBMiNETu2qQwiVeUb+mZ7s6IsB9/8E/zJbHGidNGUKTaIi/24i8i9V7BgKciRUGt/fwT+6fkFwoGQShzPkcKXO8Pb12iG/BhE56WyQp2XiaGVSpMi/FrC8k3DCQfA6Gyq93TwC6M818u+eFI4up7EH59XLKBOuxPp7zO079fPDv8UC27/Jd8i/7PhOHe2Rf3dCtDI1BTD1WVd60EcLhUr39wH0fInHP8YK8u+cI/+SALlb9qmK7bvG7T+pnyeHQf7VMPwy/tEUXqd/l9xP5Sc/WdugE0Gaor+CReDkxHrUG8DnF0WFk5lYkX67WYzRP5/f2l/+s8x3aIJ54GAtZ3FwJV1nNOV371ADU78WYEoK+q8mO5Poiyn6ZX1G/w3SliOnYrpBb0ls5Nsa+k9+5y4654SJRv+dBv4dCsDyg1ToZNLkfDj6L+TsFgiV8WtYztPv6N9LeK/aaezQf3aLPvv4j9A5/V6CUMzJbLMJwTZQzX44EYHMsYuB0nI4GNwIokzYjgdYXjbvdVLe5dPuNAPZafHza4fHMzr0kqY9KQL6E4/nn5kBNJ3pSTBZNgMOtlUflMDGwe6UCAOp/Bf6eVW9KP+4Rm8GkmeD2ZMnFVIu+oxtPQ+c6vmkghzQf3bRh7BMKZYKw8xpicq94Mt/0qKgNTPH9rGs7IWf73j+J/tlgr5+rxKqPdGD7tuzWrIfIuDOeULKCs93eZ0wpX95OCZhs6kPhjLH8lMNy9vRpxXYCXrfTzLnl/kP+xQ9/7tM/fvZsYo5P2/AfnZ4uw4WDZDW2rxnw+p9GeTKdkXca0q9FxZpojBhvsN/yppHAHbVvSVholfg2uWAV0+95EhOKzQYN7crIVvbDlFtF8F1WfYl9EJWkE7Zq2B6/pMAmd5FQp537NPcAvsIdUYAHale+gLgbI0AvHpvEOGlH4E342nCbSwJLPf4Hf67WAGC7+JeqPC+wT5azJUJ6CoCEJ7PmiOqGyAAuX1P/LZGAD71Cwfqgr1RYQe8SF6X3QSvuRgBSicIVul8UkYAwoNHQLlXBKDK7tsorFcWTfz7PAFnvb8T3/fwnlIuEYCWsETgHY9ZQnozmODxjZbytw8E4Olyp77CfxflnWzKIcjUVsTvSZOJxI3wfO0d+08AXDYPPP95UOSaaiIA5aWLLR0neP6tdaRA7x+PKKRfCNaEPU5A0bkGAV1i/TcR/j7ypHxEIwA/yZ/qNsHf68XwZyJ47gTclfegfLv4dQDEPsXy/zKk/n/pyi/DxJDHdT/duEahjPG/WqIod/sSqx8EOGZ/Slb4NffPlobsrFZpOhnX/Rzjf2nHLv25XjLRKMDP3L9pR9hoXPfzv8b/fhBgf0fBfFZ++QhwjP+NAlRTqhwF+In/vS54zXsMPhfH7M8nm7HlOPfvE/9jbr9nf7rhe53R99y/H1d+yVff8b/D2XPHuX/jup+9mx2+Vn75xP/+mPv3Q/zvI0AvOgm5mntW6D+LbCi9oWx+z/7cfK/88ln38xP/c+oW2/Oz7ucPAvxkfw7s6x0ffcf/UhsF+cn+HAWYQLj2H5cNCvQjQKWvXZ++0mL0gwBx+Pn4WveTSq/f8b/OEx01PuDx6CtQZFz55TP37yPAv2z87/f+9e8VIM3N53+X9E/2Z0/+62dfAcBMVWVaNxqyhfpm6hR2HhQgLUoBnDcXFFe4+BbgWburUcwGkqlL6UGGs8mjIGn7MeiDj+I4U+8A1OGJAtxe7QS6l4wC45pipW9eiy1+P0UR6og9nR3eS6N4z3e6qQooKhMFeDBjFKBgoQDt5TudsolQlJyOAnxsUHhHvB2huA6HVueDJoSGDwQqOi+g1eUGvz8kbwFGJxSgo8QbKHb598KfQeV/Lf2S3TkU0bJ9ByxDE8//JKAAuQoF2HYp7n/OsLw7eS/kuVoSKs664S3ADQVbZSWThGEOXwK8N6VKMktAAW4vB6zfsEIBVjEK8BFI4bj0S7LKUYA2WaCQlTWKEIeVjp7WkQcFszbeC3tiea0Wr+EgmHj++gwFuM6+F/6MTzsU4P0z2VB1tCgt1MHRX2XkQxPGKMBFKYMez8oAytvwvfBnJMUhHPkABWjusX795R0ANBR8JkuG/OsESHMi/XcRoPiTn6xn+j4B2wpRgOwdhXOTrDW4V+y5wYFHkXwE6OrKEIXXwzYnlaii2C41CvCT//mazOeg8Xvcv5QEIKTsLXBMkyr9wxkFeAEPBSIt6TLw7wJHmO0LhVkeWcqnKxwt3nzLAzPImCjosvxM3C6LgfgTFCOf7zRyf+cr2kyLAlsvUCwvb7OBxTRG8XwigO6lR2Ha+4aCDS0mBKR9DEtWwfo85LYgsfaOeAU2HY0CXLe8DxJ7QgGKr/fsRjELwJOxfCgV8UyS7VuAQoP761MU1TRgVyCtaRRZzec52U12KMDnEkez8zOKT/H7AIxTgqP9VMTP6yHE8q/1iwqTHQowkXoHpNcFBSZSb8EteA8dusbPfIoiMyUvAqXczAgwvIhjypkagES0dwQ2GmiNJ70PzlR/RcHOblcksdUlSKc1U4aHygHyOuL5aNN6KP3yff6H0zUCVSwYKvAr0SGPSwZgt8yTgurayuTE9u/8WIWJ/N50kl82WqXnFP//qgAXwboDyQX8TfgEr9HgnKmwqDQU4C5tVkTJURzKft/gNbqpgfTt5UuAAfV8J3zmwR2WkjZEfqJaMjkKEwYMQAGOIcC9iwI0vaYv/cBBEU1WJwJaaj2Jn0EmEx/HkGBn14HAU9sCkYJaBnurdZTPuSjQ0ta/QoCBKVsoOtqQ8PgeXn3w5FeEClFciuhdKGCmKCp6hgK0sGeXvnBEEW5uaxTkTe2jwOH5ikhT/UuAYwLoPd5Nwes33wLcqChAxwp7ahQgbJ48kN2pLQHOKDC16lJQob9HwMQoSpVaT0Dmbk3pa4qVk1h2p6Dz17YM+f074XR3eYHuv5oSWCGjSSnPsT3ytKUC84TlOxcUoNdtUICOhuLdiMwcFqaPArwvUYBWtWbGBFCfPeL+1CKgYZk5j8hfHt4Jn9fjFNRghr/HLnoL2l2iADcEBTiL+YFM0t1XCDC0PKzPM7pKsCjfL5r4lSFA7FPvd5T8PWKAP3tK7R8ZoC5nieevGOBHgD3jfMcAX8ZAjW9++GH1l9BBAarZS/IZWmIjN62bSq3WvOVztzNT2nkpwSjATwzQdXtHUxe3LPWnt+f36i8fAc72DkXZj7pNxtVfZg97FnkPr199rf1J93Tp3d38PArw2dndj29++MQAvUgX26/5f28BjhmgHwGKpEWRfgR4YU6bUYBuqmzbcfWXV7zB8iniJKMAf1j95ZMByvYPhvww/+8VL3rKe7jCecwAnfXhQH6Y//fJAHUFI6fHGOBzfsbjf9b+/GSAiik+Pe1LgOU77jXwJ9CjAD/z/35Y+3PlDQ65JMZqFOA4/+8svXyfX3kice2tmI9vfvivMcDP/L8xA/SPtT/HDFBVqdNx9Ze/rACF/zMCZHjup90F/m4poHwdq1Dtbyg4+YACYjppC/dHrlMxvznK+r0gKIjtTKWS2xUFeHOE94Qy4zsFtLvHClzXd9x/BQ9aZ4NtBCekFYpohcdL7PdyLPEeRQUKJPrpFW+h5AoUYcujAK3ZLID2vtap8dUPuu3nUK8NjYqHx1HThcksRhFxOomDB3zFAItYQAGK9TsGeMT69GdDJJG5lls9pKQUqltllJnLoADL8r18S9YZJEkPWL4vbkMol5FEkmEymPiYfU/Qixi9TBdWwY0xwL5zjShlH2+RUU0M9fxBqOwkyoW+808MrCaqHCVb4yHqe+PhQR2V2B7CFIV1bRYJlJMYBSgdUYAChQLsHAMFCO8JheuNH0BvXFCAxU529MvORkGqklHGNqCYV9x7wmIkaFTS6UOuH3d2AF1xIWV6b96vfngRLE+4a2V2PeP+/vX9RokhU0kSUgXoho7tWec+CjDcf6eA1tFUpVLIsX7khGKu1UwjseQUv06ADC8wP+tlmn+3HNBsMp+CstmhgFQ6L8hzqm7AeeQ0gdMxbwnp9guwSY7i0nUhJ3vv/a6EIR9IEO1wtPY4PXH0SuYMgf0cR5tWZdlgXW0UzNPdOT8KkL9sRbJg6xgW6omNguIdX/Au2ZcA4WQ5Z7JINzFYi/y9euduYpKGZ0NYrDdUFFpzcUU80dsAKSysD1Nuk1GAaKKGCsgahdYp3wIM63dM7zy9hiCfl3QU1DEKMjKvKKZSx9Fv/34XhMyFASwTAct/nFCg4p3PQNp1eD70BkXc8cYKjG5HRb6HsCIypb9Alvi+BGnWtOR52QCYtDxQgdQ2AznI2H6fGGAosI5D0pJ1wHgY7/VgTihQc4LlS+f6RSA95TKO0cMInCRGAVaNOBD1Nf0S4JgD2k0NH40gvkiYFLg/EfcWeKbEUH7uYHtQwx5A37wGyr9dnZyEWh2B/FRQgKKC4rw+LAD3sH+RoH+vdvqchF8xwBCy/NcJEDkr/Mv3lP1fmgRKzdIOLPMxlMF8QAFWFgrQEi49FRR8kxB109EgqXoThbfAWo1JoIu51WIfc5YoDOvSAJmcsY8NKa8RvpmzoAldR4VTxnYI+9zx4Mp9T4X9BgXy8jfqjwJcdJ0IWngdorDIUUDl+iqDbOhdCcMEBeg8ljzo0hY/P48ZR7xpLYF8f7+90iJZQh7FW4Az90pGAa6veI9wybGn/GKOfVa/oACtZoF9wMmtltzCYA5uc6sITO5bmbQBCpA8WBSRUaEAzSxUQVEY3D6yahwDTrs59ll8XgVqZ9GEue0yWGr0nQoPFH8m0wWWT6oShfYRoGwup2Bwl5by9fcCLJ8YoLTZNGUo2DxHNvqSg2W46cgYA1y67xhgsn5S/pyguHUPBYgAxT6/TItE64eUBWsZYXtHPApQTAIG7P70KIPbDevbAApQqTdtFJbbtyD9pTjGAMOTifU9NMcZyMwELXussD5Fa0mwPGUPytcc4Ze9T4VmBPqnzVX4u7377/P2B/ZFZqUnOnn15wL8zAG0N1zjqAtONcY5gO6lygo1zw3Ff7hv4Z1tu1XZyfRLgJ5MoQA/K8BQxvx7BZgfskDlOR7vMwfws/6nd7BQYJUebvxJY71jkv10pb6KffyVBfoRYCHWmc8vi55459X2a/3P+XTPUi5n5MP49ofPHMBx/U97i2L8ZIGO639+3v0nvpYUNWaBPtz9twDPZZ6oMMn2P779Ydh4XzFAu7vsNHVj7dc/CnBcAWZzRCF/BDjxUZg/CDAuWH8UoLe0sX3/EOA4B/CTBToKEFQU2ScGOEgVE7nxA36cAziu//mJAY5ZoHqEYv6s/ylWl6H0Sllcqc8UxftDDPDz7r/J6/qdBfqHAP+yWaC/95B/rwBZcfavn6x/EQHyP/kuIAUE77lbopeJ8ypoXcZRENzOgCIzbijASpuFcBIrFMTBAFkXn7cIhRapUXrwHqYuL24qHK/DZwmZ9+shyGEFzeWGAlxEKMBgICl0b4Glk7fATptyC71+QJEN1qPQj2mJwpkEWF7xfl2D0Aj5+Or3xNeOpt7nt/jzPe5PUEhse0vgxBC1zBaM1Ooyi8I5GI1IVq+qaHV70aRw4m0UoDNDAcIRBXipCAoUh3SJvg7tCO5TTyLpBVBQOdWgALlEL+PaQwE6Ddb3rL4FaL/LC6tDDAU/J1Qqz98v/+NqFtbSQS7TlS2JeixGHlyODxTpLBkc/dxHCTSqqpWx26HYArYM4aLkKMCmh0rPYiqAu0RIFN9vuP20X3hQneZY3zKDQW/Txxo6ZY0C7nwU4FCg2KqNT8pszcBZl4utD/2j08p0zRVfArwTG3+PloOvJWDG1z94Frb3Bt6THk1DpTLylE39XGF7XWauFsXr7S8UICvy7N9lFqDyKwRoGFMGf4pdex4FaL4UFOBk7dCk6w1zjAH65kE4kyo1UGwzD0eXpsW3pI3vIixMBfe/0igytto74E1qFKC37hyycWof5BVPU6MAs2CfgD2dsCXkri2T7WzvgcqWTAmqgAKMjvi9k+xQgNfZxCHXw34Fsp3j8TbvLMfaReF9YoDBK21yQmmWD+7uncEmTFFAFOkT8F73dxZkiKITjig4e/OgIyBDuyLZ5QRgxYeuDJJ3lqb1QiFqFwXL/8QAp5WxBSPymMhfzNqcHCFcgzItUIAr/y3UmqFAkTkczQ/slibx3grA091nBOn7Xe/RCgVr0y1FRgHmmeqAzPsouJ3ZJqMADcZFET59USOifcVxvyLNIt92WprkjfEdA2ztgta8Ge+DU3UvrB+br8gZBztgR2uWBC7B84GMx55E755RKPZ4/luRjUBamiwJ7ffbEKvHewXUSsbyHjNRRsHya/DoFsVL2F8YA2RFQfybTAP86THA3fbZw+IeDhQcZbxGPwKUiyuKjVXxM6zeL1B4v+w9MDgLSLhZTsDLs7YM4+t9IBu1a2GxQQGC+eRNsjzMOdAGt6OCWEfRGPd0Dto1wGtw986a5IyagL24P0tgY0sjJ/c5AelpoECHMwqmcU8yGIOGgiT6NifGLBXAY6YoQLXkRXJZGDLYZNdGQf6oE6LU6y8B+soV++ju9ZJAd6UHCcUUhScSLF92ln3p25P3y9b3kzl4bYsC1NYNlr/eS2hDZiB+dUDLfgRo5hTWl6gozk8McDlbdgSsGQruOTA5aEZ+p4LMyoZRgIqrYH1OXJaT6KRKoNlaR0Jv/379ILYE4Bi/oUYBLpcpB4qxfMf4CqzfIuhlMPEhS8KHjeJtk44H9ezh+b7cbwE68Qzbu6FrjhjCDj/T3YMKFLVxiNJeprDoVihUpXm3300XsU8SFOIgowAjl+FAMk9YP3lZt2MMUJK3eI+ck18owBlF//m199fLAv3pq8A8J/zXPMAfY4CrJV2O8wAL+7Ucs0A9UWhgzAJl75dHNK4C89hm8rgGqOe7Nq2eNp7zNQ/wEwP8CHDMAs2X4pcAmdbkKQfMJhnXAP28/28UYNjtkzEGaE99L1HnRZ18vQGC6tuzKvXX/L+9AeIHAX7mAbJrFOCYBfpZBeYTA3TVvpPHNUB/iAF+1gCdTiKq/CEGOBz+eR7gZw1QO9NcTZ3P9yufysW+tA/SNv9RgNPTdhjf/zdmgbJ6/rUKzOcNEGMMkFWm8X+bB/jDKjCfeYCfGKCT+QOQeG7FX1mg5r7N1XDmeWMM0K5mIgrw9HJ9DsuPRgF6YZaPArSpAD9/5gGO7/9zrdZRb3X4JUC3sLq/5Bqgf0zJ/fcSkHs/XP8maaDCT74NmNmMwDXu9TJ7vddhyW5NDmcGCRg3zlPTy3QbwvlEqVQcprKsCzqFBFQnSI7zUTL15zkicFHfbxBsZSRR+orXUIUxEqTaIwHvr/cCMJFgRIlZFom+E8kWLukcSejupEJf1ySAlqd0KjsUSLDtdJtDJ7wnsoUGElBfPRK4LmskoGXJg+4pcQo3jf0m4H35TusUUjHa5KLc6hcvSqGAjUFlhvWU9cd6sUECxUjAS4ikqs5SBDeKlqK4KpFQpxgJes4LPNHiIHM6d2iykYCJ8X6DYVG/VyGleo3Epl6cdak9zSDhZbmMB9cX9eFg+1CkAhJZzZB0nnpI4VDzSMCgRQJGGyrE+heEpCd5aPWER3LenQ4JSL2wfFAPPrRxYyAxr/KnvDWc6KlGpY+yyHUuxPY/4TO1jI8PJGC5eJfXvtNMFyoOVN0l5UO5fL+RkUjyapwIeOEO2F4nHwmYU0jATvSQgDIPpj7YhxD6UtOihNVB+2UE5Oj5bPY3CQL+7FcAagMOr6QKCeTvKqciXlgnsLAJkulDQNXpl6A/ahxOBqVQEHH6XnikmL+HOyurJer+PoEFd0IyZa6dk0nLu+DGHUWFr1uHzFghUQzGp8swWuQyeXKvGKwNw1LBdYPDy2p+8pB8OoPD2RcSbDhkWP4cH2UBe9shAZXTCqSQUKUfTMSEuAesn3IxhxImgMNpfKD5oNy0lvjeDsnWxa9vAq5rPJ6GvR/kAR9twTxEQgqzGkCepjhcXD1zk6j8JoClU+D2ko3nn2XWFjQG3mmSnFgQh7+u4R0nKgMhdwqypnY0GJT+ID4r2zTZnUIk5Gn9LAMKhxbkwWcxSPaAZMxMZ0WK88YFlXFwOGoL74mF2RWACNtXFKjH1iRUeopAVbcz4msXbG//6YWw3FdUGa7a7yDgsqy/CchXPY5JTg1L8IGNxzdCPJ4+lZ+RX8d5QWZmH4Gyun0TUFHeL4Vg4icV6E2ukZLyNmAHNJLdzMT8lw1XOVr427wB/mevAzrNlQcofTRQAfu+Rilvj0Q7IQGDU4N9hGWRgE7oNKV/sPmEyGkqjgSE3QMJ6Ot6D8ruMkRBNa+B7AJmDmTb9SQ4rbdA7MWFB0l6r1uZmEii08PSwJFWzwhhyWv/P3l3sqaqli0K+IFsSGEBTYHJRKQcFAo9AUusRUSe/g7A2OHOPN/NTkSeve5tulSqEJ3/GhV5bF4NYY4V465FJIzE7GVQLVIS37aRgLo3F0C/7B+MG5yQTGAuJPzMxQWBSEZyRdoc36+bp8CzbSSdDzckZNlv9jfC1++euzHQh9GkhdJbRRK2mTloGRfij8+mSg4eEtAwQzx+KUIClnuDwISp8Z6ZGolIvD6Hx/96fBEw5WgGllLhz+ummfT3xFeAZK+QYC0Be0x/AvIuRwIuHTxfZfJiQToKSEDlgO+fJ3Mkccw/cn9X43eKOkACOjFTE/B9ISZHuOL5+m0hpYwEHGurNwHhvDBEYnjcAKSD+WRcFpfrJFw0aZ0NAd2NgNeP9+Qe6EOl6cs6bMaccg15OaUI3KmPx6sqJ9yf2sPvxGKV/tpgFXbIMex/bAXzDyHgT99TLQHbQsAuCPjdCNScxkigDwLmfSHsWsG0BOxawdRsorwLAZ/3e6Fkp73zbwRs00DNlVvo3RiIloBdEPC4Wk/doaQ2hX4NAYfcPukagXYE/AgCtgQcqUbyLgRsR8AvyFp/t4L5GAL4P7WCcZQCz+e7EejHEEBh430RUDwm264VjO3PV+q7EWhbCNimga7ifeByl1MZmCRMQyXJ9q7bK++vwDQV4asVzC1Esn4XArYj4G1NL95poP15WuemfRQOyszhg3chYLjvhV0aaNsKxpxI2/AjCNgVAnLxwu3GQLzTQJtCwJaAXSFgmwbaDgHs0kDbIGDbCNS2Dl9BwFd6QZL/U4OA7F/P/XcJOOJ55k8hoPTDvWC8w12FIp4jARf7akjZYtqM4ZMoEyseElC1Jj7g55WQeHLdSvSxfAZwckZKENkbJKB0fKpw3Zg0jyUDiShXzwXsSTNYQRhLSMrFdAnXsEBSASPFVPZIBttTpJHIip5bKj6QREcvRhJOWBjSOTNYwXnbEJBdIwHnJzeGm9C0Ki2TpleNPFjCXRor+RJmm4ryqwiJFKhivrhOkWzzqBkyn9hIQDlDAhbCfQHbvaEFEbuCjG4WTRSzuE+CJdeQ7WKmHuyuePzLPYsEvYbTBM6N/6Idi9uT1kEEBS8hAf0Fkg7G/AhieSIx8ShDAorV2YXSlUgQcyVYlGXuSziSBxJup1UXepohAW+nK16/zRSJuhJdD/ZeHwmYcbh/K0TSnTwLCbjuQ0Xd1X0OZxvfHxsMErB+mfj+QYzrWo7i9o5BU7kYPpCAI20LdIbfolA8MyTxsS8BPad4PXfeCa9fGiEBD4Mz/v2sp8LEpxnuT1g3UV1zpgZLc/yLUcARP/z/dgr84Y7LP2NbcAxYkliQ6aJ+E9DP+xlLikgzgJIFLifbKOCZN1ygeo0Ei2RcjlnuApd741MTRZzg8+qumWMXME0UUesBOctIrDYK6N+vSMA2CkhKn2cgt3B52UYBZ9IDyXLBXzty7CHxDOfA5u40RkLuQm2Oy7krw7gXDgk34DU8vlDG/evTLwI68rkg3qREsmWkvwTr8EQitQR8DPywIyB4dyTkSdC8joBwtgqLuFrpg5koXO7NSVOJVykpKIcAH1cvfD+rjRfgUA0J2kYBX+yDAxtOz8BnUiTfWV/7MDFEJNZ5kQ7Jo1z/OwGpwNSB792QgJmeIAF7uzp3DzES0HbrEKaH9SDw+73sTUDVPn8RcCgZAFYwrxk3PCIBPWdvvwmoWXg+053hgeadX7k/PxdbcjwqIchDG3+wp3frTcA2DxQssVCJMfTnoKoql/vWBF//e/fU+I8ZAz/64eWqw9pVFwXERZiQkc14j0SbnZFQY0HYktVV5mDGMUgY27llXRRQk7dF7kmHEUtuuf0ElW8IqCxvITlHTeVcS8A2Cii4SBrCLZ4EhOWtIPqsVgF//fAzsNsgAZMB1wclPL6IL97x9YvrWgbNVcrAFzgkIGF24puAvCuo5JTXMjj48Qk81jAyclx/EdDH/eH2xL0Ekp8+846A0NuNwBCvZQ6jq4HfEdPlGEwvvwQdAXcREtCe+FXeEbBvKQR0pS4Zd64gAZnxSABz5j0CN37ehiTqr1Zg9Pe3wHeHTbPQlz+BWT9B8q3PxgHPl0eiSkhAb9jH75zkOeJgyot3BrzFWCT6+vgmIJhrPF7FRgLKK78OXD1BAg6cK16/qY3nWz+2oUqzIw+zKRLTPZ7w/SHbGyLZm8rF8wOJvcmQgNQJcP+jG16/e44EnG32SMBKx+M1jo8hOIaK16tnIYFbAkqTYYX38Cj9vSjgiBe5P4WAw5/OrXZKpasEtCaOVSgn05m7TDJFsrR5oFRQpu6TVSqmywNtJwF+EHCW1W8COsvHnVUmp8Tu8kCtof/ET8fp5L27gX5PAmwrAc3QuSNZNNxeOwmwI2A7CbCNAtq2u84UXcfj6QjYzoK45s7S5YM7ErDNA20JWGv5gFinqSgq8mGfuvyLjoitXL+igB8EPKunNwG7SYDfeaDOgDR5o80kwDYK2BHwsDjh+7OaC6zDzLa6PNA+qZ/BOw+0h+fX71evdy+Y9yyIBUc6AnZz4BsCdr1g2m6gzHpUky4KOOP3wWcvmDYKyOZbFo93W4VdJSA3SNi8iwJGoz24vbkk5u880L1iuZxVVowj7Ip3HigjiAPGXhZIvrYXzDg0GNIRsO0F0xLwnxsF/Ot36b9LwHEzr/IPIeBY/tmvAX6WvwkYLdbSkO7WUYYf3QsScLBCAoYP14fzTkHCjOpKouw9CCCPekoeW7enTjerAAkYKg0B70gKY08i2OomDWJbwu21BNyyoRYktKxiOivTFDa3v6KAAwFJlPcyJOHqjgRzw2gFx2GT+DnnkICXyySGx31Lg2SyR5LNaiRWUR+QPGsDCUhEwYfHricGHQHv4yiBzWKOBJzskIDZUljA5fFCAm4O23cU8CbbkyDpXxuCrSMPbtYAj58+kMCPfJBAcYk03H6wZak2IU3poYJkWu7hQE/UH4PPmjJJostEpPMgdyE/DkhLXovWJyTqjukhAUuCZLuNcx/u9YOQZBhCQQ9J0/705pIgiScAlFsELmxeMRLwpSGZh875TcDoMMLj1eZPH7bkQZho4sGFLptZgseVq+ZJuqyAXnuRC7tdiH+Pa5u+djeR1LVNSTRMkYCFOfXhpDNIwKu0tSjF1RHk06caJAvhFwk4Hg5Gf0opoPLDP62bc18Gy9Q5xlverKKLAhL7wgaQVdaQFPbCgJmxxeVs75IeyHRWA0jOoULinJKC7Be+1BHQ1WrhQlZM086yJaAKvZA4AhJmxh444vcVUSV3v16CJCwHxK82pkRuwdiF6ZBFstRBcSEuwefpRWMZt3rZQPZufw5T/8kwnlYVGQnzfgzmdIjHky/NLYn3NwBlZReBTzbFgUxiPwGTfyEp+RS3J02aRNDjhGU8BX+aOgIqCjxyXK4iASOn74N2wvPHH/KsINJpkYEh4E+xP1KQpBvPiUCXm9LIUhYvuDzneNA5+ZnDlROQfNnJB6poSDz5dB+SC39Cwio+ErC3LUJysE42mHKEz1ML918VJYAz5evcG8WWRWZ9JKp9PA1yL+WLIcmOvg8EV7eMz0rVUOWtE4AujmsGhrWFhB04DtDNiCeeNBcz4l3XSMD0jgSVh9aWPFdOCCop8HoehQLIrdojURd6TfxkLepk/VIWMHNTJP8kzX6PgOPhiBv/IQT86YKFQ//6Aq1m8DPKtJ/RGAk4E/Vn4I/y+5ZsVkskiNE0E9n3xjE5KKM+WIeqYLxDMhuSeo7flubhWOUgebeY8OZDAGVvIwFvpRl/ENC9engP2uebCo5YIgELw7DIOh9PQDoiAd2x2ZQe0qYUcayUBL9k74cuEZTqlxKJOE1VcpHWSkdAKNNxRpjTAglW306B9zji83mcyDDdIQGB95A40xS/vqXVvcw9Y3JjyXDu4eNygHevJQs6yeS1BIpaV7lPF0JIxq++ChNSPQMvNvCep0dZRKwxD9z+Cwk2F2ZrUBnxxrjPx7giiwgJqFsDJJ30HG/JcYcEVPI9vv6ywOdl0jTH8SYF8YKN8SagPhK+CNib3WQwSf1FQOojeTsCJjsk4PVwbeZZpEjunY7Hs++vRkCXzJPxKI8ErDUknbb2HwEcFbx+W+4rCujtAQk4YkYjsM1zkftZaVTkHPfxO9CdVbl7NMxfG7CJ95TwxwyD/5UoYDcOcPX4qxSwiQI6zLxg381gbu6L2LPEhI92oB+lgO04wC4R9JuAH1HAqsTv/X8dB2hWN0HtSgHbZjC2exXDbiDEBwE/2oG2UUAvLf+dgB8DIdpSwHYYfEfAvMbXd81gcr0YvhNBlyyTd4mg7UCINgrYDYRoE0HF0ZYPTId7qO92oFLBkY9E0LYU0B4MhLAjIB/id0QXBewIeAmRcB8EbBJBuyhgmwjaRgE/CChkAs98lAK2iaDmqgIgxmsRdwR05pK1VcbJzftbFLBpBtMS0HLFTFV8r07ezWDaUsDvZjAdAbNL/58+EIL96x767xJQGLN/zDj4wQ9HAcnzSd9RQAOQbCtnkMHGDJFofo4E5DbPALZWiQRcvJCA94eAhCoLJUjEyNUpdwko7NIzEsrOKpU60fNvBMxbEq1qJJhwQwIu5TyDfOIgCZM1EvDWb6Jw54ZoYTO+3QrPK9g+KBLwLO8sOjORYNc8pO3z7yhgS8D4AJOKroWmO430EvN5ZDa1gj0mgYugTslyzCIBe4/0TcCmqD+jAscEcPWekyDeNbV4C6MZSEgJnv/5hPtfx/jCRxggAcMYCWhNmBjOBxfJ9AqrA/UrX4D58CWTaHxCAuYyEuzqPEge2TVYNNSjJRwvQyRgrSABN8OvKGCyMqWCms0Ei52yRQLuDAno/YSEvCx1JKtLkYCz7XkB24GOhKsGSEB1jgTPzRFBwlkSbg82KMH54YuAqycBKIxLM+5dkULKX5pEUG7xRcDbLUKCHk2FiXC9b1GwAnwcrvB8tkT6vURQYcyP/5R+oD/dDYbJDFzerc9cDuNlURCxGMcgMSabQzXMhkSmpQn2q4/L2Q2XXroooHK+V7lnPnH5WZyQkJLjIJnkwizIY73wgOD6l/Gz6yok0+vNA9mUOOKqZvEmYJsI2kUB733fBUMK+MAbWrj/loCGo7OMP1siIdf9ZA52CmyTpFYgcThnCdpkXjHeWBO2pC8j6YzQLALXGCCBmjp2MDc1H4BcIOHaKGBLQH9qfxFQMse4HCwq0SK7pR/A5DVFAqchEtiE9Qr0ksPzWTD4/jYKOEWjvgk42XK4fPQOuBx+PVKW5Hzi4/7smvFTXngTUDkxTOBXOzEmx6p08P2rOvcnTaLqkks8oHHyFQWULSSbkSuDHEhfRAI+1wE4ocsSNxlWrHrlm+4wU5khHQEvXtN9pokC+v64mQAh7JGAJSAB709xS3Ybfw6TS4kEZJt59kS5+WCtrzXxKmrpZCD0F6DAhcvd2yP7vURQYTzkf2p69W8T8Kd7F+rVowaTCV4EMi89kDA+UaDKDAl0YPAzOzruBqCng6L5G98yspNefZBYp2D8cTpiiZ0fX6BOtIrxOS/JiGE/kDDqoyRutUACTkecAPoZl7fu+pa8E0GNoI+fAZckOnmlHJJSVV+BW+QNwVZIOOO6KwM3spGgjzOSyJmckJSBfEfSJfgdoD/xxb55uL0JKL+aKtX8kb6jgDQaP5mOgMfzcQxm+igZd6YYQ8TVawy2+7jk3maNr28JOIuQgG50wv0fAiQgOXrNQPVbk6iZ9QSQJ1zT33RstBMn1qDz2t8IqKUhEvU6uG3JmNYSOKz8NwIalzVev/iJhGTZ0Rgs/fJgPM5AggqrhoB2UBMwjDQj42KH+zOKphaSA1DTy2MAWtRHcvd2eDxr2huBuTxVxEv2eLzcBQlozj08vjYKaF6RgGq+r4g7vIyHZJvII7C21y8CrsqFDNpqjt+JTpNI+nv31Jj/qWlgf1o/0OBsELc/7Q9ya1eKhWKk+0UXBbR6C3GoPCzD6KKAHwT8qAVso4AdAUeuKSoj/ua6A+bEMeY02IRdP9BRE1/56Abz0Q+0KBXdFRMP786WgO1EePH1FwH/NRG07QbTJoJ2tYCa35++CdjWAnZRwHYivKcXWRcFfA3OHLHIOWM7Atbq5KsbzPdMwC4RdDNHAnaJoMb8oXe1gF0/0HYmoOr3F27l4pLrYyLEYMu8GFs/pOLHRIiPfqDtRIiuFlBjtaU7mvYZYiucWXQTIT66wbRRwG4ixBa+EkE/ooBXRfPc114RGMs7WO+JEKN1jX+f1ySDfyPg90SIrhtMGwX8h9cCDv53CCiKzH/+GviHEPCnE2wWM0JhO6c0j55PJNCFkhWU5l0jyWiMBHRfSKb7+EJIdHSQePVzE8KRzb+igLfXQIOSy/D9/QnodJIGMRTbPg2WRtiQ0rwv4TAfa0EcK0gaDp4Z7PMNkuwFXwR8sHd8PqSSSIkRrKB4FBR/d2Mk4KuPBLuFPG7PGW4rOlsgAfN0i6RZuEhAsssDKLgBEhBifP6pbFIorBwJyEt4/Fp/s4AyOiPptCvuvxLPAZTncoLEq5BsswL3f+ILPP5ovB3Sg7BJ4DgnWh73JHy8kJGg+91VDSLxvD1QfFqElXmWg2X0eoq01FIXbtc7YRK/h8QaFs8lbHG1wcTnEAlI1+2IDIcE0WCxLejJR9KdBinJlwauKeh56LpwWB81ZrmKkJw7OlnAY9LUUr5k2NLU2LyjgPEyhAtNl03U0jeQgMvDVyLo9XJv2r00tYCxc/ZgD1MaJNFJiundOCNB+6AwsZri/qoVeRPwd2sBRZET/pRE0J9uB3N/agSXYzckkLETC3IbILGkScHmfr+2RFyO1SZMmMOLeOzBvJCVvngTsKsFvKa8AvIdOMblVaEi+WLvg/7ikUyMYsdkMG+GulMNCWiElkquV38J+u0xIB4zN3WiKWsAczLiczdvyLZz+wnI9IJkq2sk5K5W5mBwBcN0BExjP4YZY+HyOt6bW6JzPhLw5hRBlwhKVScBdQlIpOkRSbd4neYg8Us8n5aAxq5p/zJcfRFwNTcCmEkUjz+28PVZvMhA5kIkcVxkBXkOkUz6QGIDX75kBzIJvSFuP3u+28HwdY3vvy4Y0kUBpQO/7AjoRjISDdesThcF9MSmYeczcDwwHRUJGO2ydxSwJaBfaKJIrvk+aJbLLPEe7JZVjar23omgixDJ1hLQ3K2QeO4GtzeZIimn2giXu5GEx9dGAZWU4XPP5bKQ4ELah9nZrAP/wogqkaskAlrkvx0FFMXB4E9pB8P88O/U8sIhASX2RVztdT8QHvYUjM2saTgp4mN/NudhWo0K4oE03pK6t+vj1xuPJLH4K0tO6fUFtker3F9ekYDF9doDWXiUgR/wSMBJbySAZIlIQJ8kVZcI2hLQ7Z/GehcFNK0DErCNArYEJHe5zN3tHAkoPXF7lnctCSxHSDZRdJCIcVjkXRRwoH9FAd1RM+jTVNcyOProi4DXyVUAbVeVTJcIGjRRwYk3vORdFDCeIQGdlYffEftBCki8sQrausTjHSimSrhmOItmho/chQIJtqGPDRhP8068kL9VZOsiAc1bjQSM++MDGbyQdHokPXJvdUIChhQJONN2SMC9h++Xq8ffCCia+Ho19+oc7nsz66KAGnvH7bUEPPVfAyCXDV7vNgp4CrlxFwX0xSUSsGchAW3r9ci7KOC97PWAiEpF4FYhAa/KbPxJwH3ekLNpwPq7UUBRHA3/lLHwP01A/7RQPqOAQ7JAItx7DOMog2yo+EKiu89D+Aq6RNBuLPx3FDBfa6pb5QcucJ7lffhZC9gSsI0CtgT8GAnR1QJ+DwVs28F0BGwTQduhgB0B25EQI8jweFoCtiMh2nYwXS2gY+L723YwDj1ZhXJR10nXDqZrCLphnMwdzZ5c8EHAj3Yw9byEzyhgQte7d0PQNhG0jQJyJwHPp20IepH7X4mgLQHbKGC9kep3Img5Wf9tKOC/EvCjHcwmFirFpj6+/6gMSFcL+N0QtEsEfV3qhTtyPTboooBtImjbEPRNwKYhaBsF7AjYDgXsySMkfVsL2BKwrQXs2sG0tYDs0/oHj4Rgh/8rBORYRhz+VDLAr0cBf3i5yhtPCqfwQfN4N9mK1LogwTaTWCORaMg6XfhBAAf8pg8SPkQCFsdJCGdLVvLEP7o67UlkCvdtM9XvUW916s2bWjj/hGSDBRKwyAR8vGiIdxQgpsCabwJ2iaD2pOl4WTdT+Nw+vv5auCvY3wEJE2y/CHg+lLi9aoTEk4+44fs5+hsB95ujyCyWO6gov5+kkNtnJCA7RQJOes83AZfwrJCgKZ5PM7Y7j19NO5bHM0AiOQeK59ODIbWuQQKFPEYCrlwkIEhI2p2TqEEyuSMBq1fZg8RefxFwx03wN1e9qmRJpCYxc7VB8soSEpD1kID6JgrgLLkkiP1NVdAwCJp2LDkSkAUkHNyQkPnJ0Jjo5VcsTefuAnJebKYC6l8EvPeSLwJWh+b9vZ6aL/cc7o/uU4Ay2SvNTI3qTcDHfYPXzzkjAQcVkve0EpGIQSRZVNimAVx3Rzwf3v+9KCDHsk3twp9BQOmH7ynFVhSYTlme4N/HQnhwtwQs7vlFQEnom0DZ4BV485dZkFOF5HLmc1yeShkux6RhQt4E1M9IIncxDmBqjtigI+BQU3wwyhsS0MsKlfR6pyVMXG8QeGYlqGRa8ABaIfA5rEMkaH81XnYEdMc3JOCWN96JoL7VzKygZR3jcm1SMR7tNTMq7D0ez+5RBP7yKR5IlvgJKL0QifRSi6KZGTHH5WTOMp63RCLadIzHUwxKJO3IwoVxfgrBtM94/C/bqkggJhlMm4Qr/26JFfEHSKaOgKsNbj/07Gaiml0R91YIw46AZr/PBF0UsB8jAXFVweTerRJDcj7wDkiaiAQ875Cw5bLE452JNS6nb0jA3u2GRLU1JOBpk4nvKOD6wTCuYMNQ7TcdQpVdVjN+aSJhgxpJqNIDEje1cHvSvO/DdLOvcz+Om+OTF/M3AR9UjIml4/k6no8EtGdIXq0+ReA8nlzunvzi8FvLVbyn+OFPRSz+tJkQTiAzQMXwRTw6u19IDScNcOX4RcBtdBwAvUyKoCPg8FVPPhNBq3zEgLI4VTm85AQJuTlNQEofZe6L/S8CGtfeM/C4AO/B1a2kQO9OTbpEUFPoT4Ayh1fuzgIkTGwuFNAXchnAfY77j9KjCI5g4mNhj2Sq1wsZJuahYCDe37ZE7icTkCvjlLuVereImyAhuyjgrKl1y2gzw0Jin6SLAlbiDkn4miMBVxk+j8tTCSaMVzGu17+HHQGVl4sEnOyRgLwgi2DRJtFzGDQEs3pbUIvjPfAnvQS/Q2wkoK1VSN5vAqrnLRLQ6uP5Lg8UCb09FM09dZdIeZbfBHRfAZ4Pu7opHQH94QzJ+01ALz8iAW0RCWiu5a8oYDXoCWBtXlXg33d4fSMD90fcCl+/26cxkfheH+Q1EtCdzAyR4C/8CCxWRzIfGrKW8xqP75RWuTc9CL9GQK4ZCf1T2Sq/TcCf/m+VcNBX3x1BFbeoPqKAXTuYZX6adQTsOoKSpTF1h4fZk+kI+N0OxlxWoqTc16c3Ae17jgSEfvm3WsDvjqBdO5hvAnZz4b8J2M2Fd/UECXPaNLWCzVz4thawX0ll3s2FXwml/u4I6p4t9j0VsEkEddhLkX1MBbRyDZ+/7sugI6BZr4RLVwvYtYNpZ0J8JIIuuJXUzYToagHbdjBtImhLwHdH0IaAr4VQEyvKTbabCdER8Hwsim4mxHhyZolzOOPxjy7J3B2455rpZkK0UwFH5b0hWRMFbNvBjGY7NrfzlxR+dATtCNhGAYdPTmDeiaC3xOqigN1UwI+ZEJsnkq/tCNoS0Npphd4lgv7Do4Cj/x0Ccpww/FOGQvz0/wTlT1NrEguRQPoAyfM0nyu4V7lGYj5CApoaEmY3eiAB/dtWpavXIITT1lfyaH3a6NQxoylc1B4SUMgri0b36RJuxwTJdm1qC/evTQIbV9fypJpARnVzksHtuUASShkSsPmvPjhceS2InJkkUneEBD2UIiXJsUACuq8zkmqIpIyNplZOniGx7u5FYbpE0LYWcLN5iExIOKmi1lBI4V6vkYDMDAkI7iaCvcsiAXsj6R0F3A3nkzximt/MO5O+CbgU+kjAx33yRcDJCq8HwyJB98n6i4Dp6daHWGHkIF4/NiKdLJCAj7muBsuXjqSL5TSBcnxCAmrZFwE3Ewavn1VIBX3VDen6PRIsz2t8/VWI8P3pbUrw+gFLVQ0JWExSSpaWhwQ8Wk8fSTsgzPKw2V7oa9wkctojNU/A3YZUn+QAG5gSkng2Pt7eBQ8O2wler0PTfod1Bj4cd0Mk4iREAmrwxPOHgRpExfoXCcjxLPNT/7v62wQUfpiA85dDwD69OAYO8wJ/AKIyAZ0NkWCCaUtk4ShvAvrG6F4Q7cR7XS0gPGRc/hyrUgUrvXC5dx/cWWJzTS1aEiEmF6NeSNw7ksecPjiEzavQiY/rSyC6MEDcW6ZOBvO+C8qyx+f+wUZytVFAem7ImJpIyPRWL2A2DBqcik2HzlxDQp60iumigMEyQSI9ochdDZq29HWSgpFwfNBFAX2CxDJfzaD3loBtFNBZ5g/GIxUS8Lrbh6AtHzzxShX33yaCzlYsl38QkMpnNnCTNLsQOxsNQQp2eP5tLSCzLZvEzRMS9QaZ1BFwco4ZBrYjKyTPaeKCM+3XSMKltSWRn/gwe5o14xo33P+FUxbgSPcB4/YiJCBJm+2RgG1agWyHauD6PsjjgiFuLxMzMjk4PkyK1RcBH0wzNvFKcfvqtRlrKBh4PvyLD7ooIA0WSNQViwTdV1+JoG0U0IXD77WDwXuKG/1Ul93fjgL+9AgzYtsM2MfBK3CfV+FCovHtTUBfVJGEAdkNQPVJEfi6kGyJwDS1e00iqCf0rkPCVTILM/VUMf7galyI6zbtRs42ErAu04ykz5EIU36NBFzTMUsuizUFXT69mI6AVw63p3hIQO/ajM70jj4B/LCUSJQHEjCMHj0gCZLInfpItrYWsCWgx92TNwFnj+spBy9LLaI7jgLWJEYCBVd8bBIkoLxhnsS7vpBsMbxEkEPlwnizCZIxlNcyTI0mCmgucP/ai6cdAb3CQ6K1BFS83oPpCHiYXXdgFso9gCV7YwnvOUhS/lEynqyNL8Sa/0XAqYbnW/BIQHOI188t6lQijnwVYJIu8HxaAvKzhoCxWyOkZWFLZtKyBxPDRNKlOyRgrXJDoGv9gXd3gCQd6z08/mVSBe6ZQQK6PO5P61cPxl8pZka21RcB/ekVCehevDEYFhSML7h4vOPpWAblvqvw+ulI3t+7pwaj/1hf+/8oATlY0C4R9DMKeJC/agG/o4BWtUrDjoDc3H4Sc1IlB8XiatVljyWXmw5+T3eJoC0BrZy44Uc7GKdnFWpHwMEmHQddLWDbEbRrB9MSsK0F7MYCftQCtlFARc8yRR7XcVcLaPWud7Uj4EdH0O8oYEfA4a1euuyrqa1rawFbAraJoB0B26EQvafONAQrwm4sYNcOpk0EbaOALQG7WsAtM446Alr39B53QyG6RNB2LKC1uUVIwDmbm+oRr+e6QhJ/DIa3q/7i38YCdkMhYrKKlbHphF0iaFcLaF7W8y4K2A2GzwTeR0JmQv5RC9gS0LqsLF3hln782Q5m/tTeQyG6RFDvjMfXRgHNudz7Z9YC/nWD/XcJyA/Goz+FgOwPt4PRo1yDvSciAcdTECmXTlZwHbkaEiRDAq4y/BG5GjIJovyIBMyjcwh7aaPkS+6CBIRxoMPjFCGhNAmADsZmAmfHQAI+t0jAJpwHd6UZClEaVUbN3iCDrcUi+W43JKBXN+1KTEByrf1KpOOJsIZ7FuHbtlckIMchKQ++SoNo2rRnyYoBEvNgIGm0aFNR7dIQa3YTmXn4QgLyRpTC5cQjAasACTjMnxEuY0Mk6KxJrDSBhHBUhUmesLQCKigNIft4/pHiIUH5W5MI2l/j659Kcz04/DW+7Gsk066sDnTPuRM4Zks5X4ojV6TFmDRDGgiSbAN4/s8gQgJqN5WJjgck4LKeBnCRLVxXXxgoqM2ekbzZhuQdAbnSdeEk4PEm+xMS1z0+F7DjNEriUYjHO9g17WtGCySgP4ILnUm40D+eIjVfKksIqcXjbvOjRcjSaUgYNImtm5GGBJQHSEDexde3iaCRdkeivyQzgDs3xvMZNH/P3/pp5Yc/12z7twn408nV481YxeVUM2eOnCyWkMf4Kwo4U3sqkeI1QsVJkICLQ1oRYdj3wOk5uDxto4D744mC1H82HTUvSKJzdJqDk42RMDmziomkG19RwOcUCRII62VHQH8+EnD5lZQA2vYyIG6fIrkWpZOAPLM44gcBEjApxwtcnjaT4m9NlK+NAs4s/kVg66aHjoCm0SSxCToSzdTWSMAJj6SsT1lFHqG2AJNpclq2Zysj48cpAPuslkEXBWxrAfXnjSddO5hn2UQBrQHH+MkR36/h9wWYmyYxdsoiMUP1OgZZ4ZqG/X083542DsCYTRnGyzZ3kcSBgoQ2h0jAVZ3F5LSvHbDDe814hxsScNFE5SYHHglYi007mi2enzyBIemigDCpQ9B5nyX+7FgN1dVu4QP1pgySr48EnGdNFJPoeH7UKg5vAh4Ode4yd+vSRQEdieVz2GdF+BEFBDvKoIsCTrcTPL/d4xcJyA/Z8X8k4D8kCij/8D2VjpYsKLf4FXilLBQdAaWz+WQgOJqXrhaQmKcid6/h7dAlghpX7UG6KKDn2Cw4hlYxbuAlF8KP9hLI9gMXhQl/z4gVy28C+oezwRL7pWkg92cvxi0PY/xMrfpIynUTBYwEJNjjhQQ0lhIScE+RoC0Bde5ZBn7FIAEZQfki4ArGWxIliQRqggT0KXvXydY3yJuA2Q4J2Bs17Wmg6bcdi8aQMBEVm5ZPF6aLArYEVIcVHj9t2tdcNw2BR8Uz98YzJNqQ0F5HwC4R9KHae1AOszvTRQGnuS/BdPUXATebvdIREMQFEnDkzHgglCKhGRMJJ9ORAERMkYDRzLTIaIcElH2o846AO371tyjgIusNwS6OXwSU6asHVB1UAeSqgNdXRQIaiovbc8Z4/cwQCajQphbw5SEBx/5SAJO7N3+/JgrKKScFpOrcDOHgfzEKyA/58U+t/X6ZgMJPR9ZbAj5jfcB0tYBdR9B2KMSQz94EHOzxnutqAduOoINe75l3BGwTQT+igPq6fhOwmwzfx58dJBISsZsL2LaDEehpHDjZXHhPhm8J2CWCtnMB26EQzvH511CINgoouuJFSRQ//mwHc/bGtOsI2iWCsiISsI0Cdomg7VCIDwLqgvM3ArZDIbq5gN+T4Z/zHZ93UcCuFtDgvqKAbUfQntz7igLShwauMFPqvIsC/msi6PdkeItQPJ42EbSyma8o4AcBvxNB23YwXRSwrQX8iAJOVkrQtYN5J4I2HUH5+QT/Pm0iaDsUYjzqIwFNO/tMBO2igC0B/+HtYIT/HQIORqPxn1ILyP0wAS/ZXYODxyLhHjaS5xGka7jYA41EdODplBudA3jkZ5Inp9lWp6MsaBpb2kqeaNVEp66UzqAsA3x//UTSrOtz2iWCJvgxHtJ77SZw2FItX5JAymhoNqPnRVELkmHl4r8rSKKrekJy3Q0k4GA+XcMNciSfNHkBvZBmCEQ6Q6KJBbBUetyXsO1FChMfL8+KhtOGRG1YLR0gAW+bIIPcXU+D5bVAAto8iWC3XDS1fU61peMXEjBfNImghYTHuzk2o9M3hDIdAe/lvRkKwWlMsp3h9UivgxiOwkbNI8pLB9pbRxM41QQJuDO2TXucOxIuj1VmecgkoCY3TSDfrClJhs/thY6mSMDDVcJ1taRUFeVOSM5iLJE8mp+RjPFmAoDr6imJzmzFUjU9IwGTGb5/WklbWj6RgG0UMBFZ6UJ7Jj7e9DkkZ/+KBDTPAr5/XCABaQRvAp6HN7z+rwmSu40Cbp4lIdGGlyx6YkiARG3a2+z5XyTgYCRyf0ot4PCHo4BcsVe7RFAvKDOWnNeLFGZnhmVA4R9IwL1jwZQb4nJ2mwpvAkr1qsrBbZLQpr0+BbrDn1bv4QkiGXH7ORhyygb+Zd+LSVwiYUjcEEzZFjo5FHUC0kL5igI+4hsAWeY84y17RUHosInizQFfX4hNFNDiF0DTHm7vOEPiBFGChFz2XsSbx0jAWFh7QOQACWjISLh9sU9BeiY8A0OEGxHs8bwjoD+Usi0ZzpB81sYuiT8xRcDlLx+C7ZR4/uOGfPb6tgJajjjGlU4iS5zROgJrCWwO8QKPr5o3De0HQlPnxKVNreQ6BPVVssS9nvH864eRgLNfMDleniIm96fhwsS9IgFTgmSTDycfZMoxxD3RLOwISE7PAePetj2J8DskoM1HX1HAth2MmdoMkpXPMrKY9QM8PpnH5f8aSXw0NCTg41TnXrmzDgS/m94E7BJBH7KDr6+HdeAP8uKdCCr38XxdQULS/to9NW4C1v9/EvBgN7Mj2SUSrI0CWnE5BXt8e+Z+n0MC7k0kiLK9fBGwTQR1hs3Qg+o+QiCpKx7kzbRNJDUqcpmtlS4KCIV23xI1Q3LJ6+Mzd/nnjSW9QfI3AqonRQKT5vi4JeCOGip+BpCA7mSOJBV3rz5ouo2k9FdIps2kiRIO5rj/aYTHEwyRgFNZPzGgBw2uCoUA8ZdPxl8tTSCO8BJguhkiAQePsUiS+xzvpIX1FQW0nni8ytnF4y85ISZVXlOQc+vJeMr1Kwpoh5OSgLQSVGIZxzcB3YOWDEnv7khgRwYSN1jc3gScWOsHA9v+36KAUI7v7yigvMHltmfkuP8XcyNg95ya8Z1ruiXycN4DlTXweeaBBHyu8fqrPfsRuC+KZAW5iXr2N1XgLsZp1iWC2hRXCh7/QhIunFEfnHhXBf7o9UVAY/MsGF9Km0TYla+AoaYv4sb5L0YBB2NO/KnfqT8tCti2g2nnAnYE7KKAbUfQthbwlPcN91mYL+IYipm9O4I2UUDLt5CA/Coh7yjgyEdytAT8aAfTJoL+a0fQetYb5x+1gG1HUGsyK94dQVsCfraDaaKAZsLg8bVzAXuDeUmsohL0z1rAkmaXdxSQ/BUFbAnY7105YpKrOFQuwe3dDsYxxuahiwK+7KYXTFsLqFAkoHD+qyNoOxRisLgi6fKtJXbtYISh/sy7jqDacey74nxaM11H0HciaMSRbjR8S8DRc4vE/ZeOoB/tYLqhEG0i6PWezDsCdrWAMfjzbi5gR8BSTYK/RQGbdjD90fSVd4mg36PhOwK2UcC2HUxHwHY0/FCpuPyfmwj61y3y3yXgUBj+55/WfwgBfzoK+JgMpnDy7xRJt0ECPcfnNRynEy2IZkMkYGKlAewGUyRgz6t0+siQUBdv9pUI+kwEJGBuUCaOIimkpe2msDnzuL3hEAnYu5IE7raGBBQyyGhhPjMowicScMNstrTPbXw4j5ZItMt2K9LbCQl48kwkYOIhAXczE8k3SHB7tGoSJaU8eRPQLSbvKODVT3pk/tC3LOX2uP1L8UAC3s5IwOIaRHAmzdy9e4ykchQhhPOJTPKlpyPZihHu/+TylEnmK9w/qYQUrkLTnoXPkIDmRGhG0cdqHoOOpCuPpgSbeCoz0ZKChF8azah2hlISX88VknXBJHCtbEqW4XRb0OkMr9/j0WTXZRYSdXzB/e3mLBKQK5vXSybA5VJMyXJi4vWqR21HUAvP/7QDPN5FgOQ7XQgTGT3c/61urv9FVJlYGG1DehsiJA/xE9fxUtoQkGlGv5dSU4vZRF3FGmGQa5zCLG2C5PT2OZJUuarBMuJ+kYB4R/1Ys+1fjwL+MAG1gUbB6SdIoLqP5HkNjRSULOOIx4oPqYsC2uPzK/dw+ckSjTRRpe8o4EDrT2H6jJtEysKSCAfrGJS9wuY+l60ycqnXwZuAO9OyiE3XKVjbaBD4aVNXVDKKB7Kj8owfNlE7y2qePz044tKjnXVRQHkksYEbDLMDObOLBGzp0SSm7pCAZdDM9WuigC7zQiJG6i3rEkE9fWqxXRRQ25ccLnJv4pYw0i0Addb/qgUcte1mehaSqPcoKnKVbmuwDng9IF0jIa/3fgxa9fwioMXg8tcajvD888IUcWm8CGFKFvj8Ss8kwo60BGbh6CsK+OqdXFDnNhLQKpFodx6PV9mWDPGKrfhOBJ1Z9RCX2LBCAt77IZBwjuRto4D1fI1kPIZNh9FxsSU8IDn1oqn1qywk3KAwfNCNqmZcnckuRHnc8HxmGY/qBSRjmwhq47Hknqbh+ZpsHcF0rvDEH6S/WAs4FMT/XF/7z0gEZSc/vFyF/MiBqSVIQOKbBXnVpY7kaqKA4fxekHLODZFwZtG0AELiLCINyXYSCsaL9eWQGHAcdAR0xzODJUt3TcBZWiXTJGFsuyjgTJri9uTFFwEn51dN4DVJgODSSQLtQvDxIm3aocyQgFNugu9vCegFXB8m/VeJn4xjapHrylBA1ZiCcX022ZK9lMj4nXBGAtZsMyq9UlRQq7gi/lBGArIRh4Tz02fgTdVEJGY9EsHgrhcGvLtgkekICSjbUOHj+T0jgXzTQJFtJKv2wudH91nvk4Br93HAezS4M97oekMC0yYKqOPy1d30kwvRB7g9VW4SR088EpCevAHQfjPHcHxoEjnPPQE0qUKy+R5uv+KQgLL1xHvuODMPpDI83N/siufL2EhAfSePYCIYj8B/zpGkXrCfgOS6XwTcw00B03HKoEsEvSdIwFm2q3LI5FTqCDiz8XqBnuPxBjmeidWv8XzH/fT3CDgUuf/5s/fPSwT9nSigkBdIwHYuYFcL2CSCfoyG7wjYjoaXvfLdEbSrBRzxCUWS3ZCABy9TlQXPw78R8KMj6Eoap++OoLpshorO1e+OoB0BnVXyngtoss/yKxH0uyNoWwvYEbDtCNq/3TT3xSd83kUBu6EQzWj4LgrYJoK2BOzawXS1gBF+71v7xf2gXMS+8zkavq0FbBNBOwK2tYBdOxh935M+ooBdO5g2CvhBwLYjaDsXsEsEbUfDt1FAe3fIsm40fNsOphsNb4t9eEcBybZnfYyG7zqCHiokIz/HP3tHQDP3/a4jqFNOxHc7mFoRGqI3BGw7gnYE/E4E/dco4JPjG3L+Q9vBfC8Z/7sEHDMD8U9JBOV/eLn60J5IQP1KmWWxQwL2pHwD+XODBDz0kYBe9QxhexwgAY9b0KnrkTkc+LWSL00eCShoqYEkmVMmulgQ07UxyOAmjmjeZJiK9GVHCRxKQAIGtZTRM01XsCtt3H4wnCBxDNOHfRk3UcIHvh4XmWso/QQJ9FgjAdVis4RrluP2ekLF0qjG7e3PMiGJMXFZGlobJJKk94LwGiMRTzkSMB95SMDjEAm4LKcRnM49jUmO1+2WWtE0hCvpT5gEV39At6ngQ57t8PhXFe5fU6MUmqU5s5y98DFxhBiK/kJFMhpIMPK8y3B9aTKTXJdbifL7J0AubJFc6glJF/aEBMqliiRM5kjAeXoP4FTLJIjDZrR938L9Xc0Tku41RcId8JcX8Od7SmLVRgKeM2YBZbbA7eljJKt7QrLtLqVK4tyXClr0kYDnh920i6F4vdkrA3D0AySm/sDt1Yc7Xk+taGonfSSgfkGC3g97vF5ZjMdXX5rE0sFFzSMnRNL/1k/rmBkP/hQCCj/807pS+xQUdcsHrnTJhmSrrDOQtAkSED/VOgkHio0Eq1+MN3ilLKkuDpIkaUbFVyejIpyX6B0B3cPG0kkxXkTgGHskoH94ZETWceFlrfkvApppP+2igN44vFtkNnU8JNJsQGBUNgQzkhTI6sUFXu+BBIzPRtQRsIsCqnsnAX2//UoEZY41EjCOcDnWRgFbAkpxyjOwhGJIUmuxAItuuNxdDJBgoc8HoAQX/IFdmFlIBs/+vIsCdgRkbvUa9y/i46GL728JqAwWLOOKGwsJGNkiKPMVLvd2/VQkAU1CMC5DNndXLyQwLvrTZjnPMJ5kiBkZiAqAFhq4HJ2HSC4p1XzQBhsm6GoBzRUen5zMkYDBpSeRFeGRgPaADUDkYaiK56bDqlo3HUYJErjYlHNwti6fu8oLH59iJK2+WTK4HE+QhKvRfg5kMxkQ96RbGTml+Pz0uKtzPxsVQK6vcdwR0LVm4u9FAceMyPwho+FZ8sP31BXXejC9DV8BRPtmUMq+noH5aAi40MyqiwJOqgrJdZCTghzlUkayRI+gqwUUqsfwTcD1Dgk4sBMCk6ldMl5/cd8S4O0eaHB5Mn7l4POPXq2BbKy/CNhGAWeL/MVAriAZeUH7ImDZQwLmcn8CyiUoc1/oI/HMrYPPQ+9BvE1tIJmaOYDycXom/ooI0BFQWi2qwDvPzJDM5F4Ppq/kGfiLPhJwRUd4PMv0SvDbHO/elmyOUL6Id7GRgGJ+0mAW4/m7vYZo1yUSEJfqJT6vIgHPiXcAZ30uCITb8ZAUS0cGmhzxeolrJHLV1DJ2BEw1fL4O7QGYx3uRe0oPCXhezwUwKxu/aYZTJOr9dVPxnrQZ4taVcCDrrCFgcSnzjoDBmY66KCDY61RvIhhIZlepcn/2xOvLjpGA9Fzi68MmkfS+4Cdg3HdNCywPCdjnVwLo7uLRNKzG45m+TqSLAgJ7N+Pfu6dY9scKFv5IArbtYP7noRDtaPg2EfSDgG1H0C4KGJzr6WcUUNlo/jsRlCHPuKsFbAnYJYJ+j4bvhkK0BOyigM6lsDoCtu1gukTQ73YwpvZCUn3MBWzbwXzPBXQCKn4mgtrCpRn1nhqpW6VDJGhLwC4KSPF34t86gra1gC0BP4ZCfM8F7IZCfNcC2lPtvu1qAdtE0K4WsE0EHRdzlumigKlevmsBuyhg2w6mI+DRS99RwEF/+O+JoOa1luKuI2iXCPrE36muFrBrB8Po1qFLBGVM6/U5FIK/6Ujg77mALQGdfZG9O4L+s9vBcH89998loMAN2D9lNDz3wwS0KUECmjfKJPdnJdLJmdnAbmhqQezpnkVNcEO44fdxnjyfSIbF/jyH6zxUmI6AWj0x4WghoZbeqYqpEuQruCxXNI91Hwl1sc7vKGBSipDRices4MHrSMDnZHOg62Lqw3EBXwR8JfkaEKBIGJdHAko+SeCyAtwe7mhI3SP+IJ9v/l9RwAeSZi9JvWChbSUk4gEJWB6HSMBs8dJp2o/eUcAoy5GA00sawqEyJ0xcN4mYaYn73+kKZWJrhASOciTg7SppTLymnkQDSVjCaayoecw3HT6zgMhQkoVCksMZCbiUkWAXEcmWWA8kpb47p3DdZUhAJ0YC7npIwIugECRwhgR0ymZOYKoSJnl4zRAHXgC43QZTsjwl2yFVdxMkqzlAAvNT6UBXVyaAM6chAfFwCtqX0zncskRlYm6J11t73AFKXCPky4EgvaOAj7RuajvTbUbdhqAbi0ECCk0H0tW4GYqh5kjafPGLBBS40fA/Jtj8U2oBf/iemiSKBhrXJBbuIiTPFMarjoBdIujN523QjvBFQLrtByD3XVye+sOkIrXmz2AG+FXtc2ckIISnuCMgTOlj2xHQmSocA+MHErBNBMVbc5B3UcDFzPfAHt+/COhL+wyXw81QBp5bvQnoLBQk0Ysp3gSc2uwr8Pu3phZw7wQdAf35DAlIt/zqMxFU1W4RmP2IQ0KqSMDtEMlmViUeVWkUcRcFbAno2wuL7QhoB0t8bFXWkOxwbQuOHrOMb0tNu5pDE8Hw878RUD3v8Xp5XqGS0wsJrZrNKHlRtXD5PR0DTFOWIZ6/wv1fEjzeyUnEx6qDBJ3M6givb4AEnC57KsELPgdFFPD6tQQ8TZCs6i36IiCheyRjqvCM76yRcEquNVFBEZ/nm1pGbnJbfEYBB0MDj68kde7OL0hA4PsRkNrA81MNJO3v3VMC+4cMhWCV3yCgJo9feUdAVednIDsWkibm7xXRS3kI9plDctGkmevnnpA8AySOf1dvElmyvRFoh/OL+FmMxAiFRAU7LZ742EHSrKR5Hwli4d2i1MaQBHEyBeVo1oFn3G9ANpomg8o1UcDXDUmTPDUKEr/5IuDhPuoDnXNIwMMGv46VjULB0i0kaJsI2hJQE5GAnkHSkKzS8ZuAvvJCYq0KuQcKs3rmHQHVBO8Jaahfg46A5LUmML38DwT0h6M7knPu9d8E3EfNHD//cQRrtS9IFwU8PB0FtDpvzm81LkjpGSrIYVYihEu8HrjaHcLUsZoWUDa+f1s1tX5tFFDmmqjmFAk4zR4MkmybXki/pH1w3DMSuq0F5JbeGCZr9xH4beJqS8A2EdR/hkg+UuOeiP7Anz9Lxu+Y7QUJOD3JSMB6iQTcDncCzI4+fuf014ZIarVWQVvg3wsm7C8SUOAZ7g8ZDf87BOzmArZRwO9E0I6AbUfQ/wsBYV3TfyNgGwXsagEfkRZ0tYC2ODXFbihE1w4mdO76BwE/2sF0BEzdcvvZDuZqI4G+28F0tYDtXMBROeeDj3Yw3PmvWsB2NPzHXMAuCvg9Gn5zcOxuLqBVKrj/thawTQT9GArRJYJy8krqEkG7WkDhlr4J2H95SMqWgNp5Hb4J+DEa/rsjaNsOpk0E7QjYdgT917mAXUdQKkP8b0Mhdv1mqEWTCPoRBexqAZdrJPR3FLAbCtF2BOWKSc10o+HbKODosse/hznEb5t/IgH/+l367xJQHPDsTzXb/vVE0B/+Grgk6RSO+oMy0aCHBEyLCRKwcLVgGcdIwEgjSEBGIkxsjnGdWQbTOZxOscJEZ3NiUWM6MKHQZ0hIS0Xi9WfCCo6ajWQr1kg6f2siqTgGCRizUkYDcl7BwVSRfPOe+44C3iVbY5ZVQzBzv9nAxV3g+9M+EjAImAS3f6d5ZHlNh87jE0npnHH/Nves6KFvBlCwPBJQuDZRwljI4MpnSMC1gwS8TQYxnLc1km7BSVuajJG02+F0wkS9uQTUWp992KwYPP6Ywf3v+SCF7VXE17sWEnAum0vYrJtawP4WLlQenWU42zMkIFODRF2KBNtPKc2XJkGCrSQk4PakIwFpggRsj+/CCCSPvG1VUaHp0ba5eEjA2R5Cus1zgMfdweOt7tKQPjwhgu3IQQJzPTzeU4oEvIQzlUTHHW7PvgZzOPQllUmWe4jp4cl4UAyHSHTzvg2pukiboRMlHs/0ggS0x8I7ChgbJ3gTcBuOkLQPU/o9AoqD4Y91L/zT2sHMz2MNSDbjc7c/y0TC3Y03AX2oVjrpD24OGIcEl5PWthn6IDQkEVxc3h6DJglN3M/AOTSE3MSZRVQBySRLlGXg1kPCvY5IlKmNdxUwh8Iim62fwaRqOmCqqyZpa5V4MDs/BoHHRgin27ZeAa0XXO5PT6stCUZlDOZxgARzS7EgfsInILFH3H/V1FnNnKYWrhZwOVY0o+3HOhJ2EqwHxCdPkSV8Vr8J6A7L4kDSZx2CUwr4A2sNi5D0mqETesLiWS3Khox1uQZpL/GBd91ZIgl5HwnYE1nGW3hIwMDp9UClz1fgrpeFRETJWYCpX5GY6ixTyXWVpGA1e4ZRL0MC4mr7HQVUpkhYv0iCLgrojdVmdHywj2CWD4aBb8srlcCyj6SzRTb39qU0VKmm4fVeTpgcTiES8DHiF2DTMZ+DfkHCVYCvn8kq824Hk9/7C/x7NAR+vZo5gtki7BJB/ZuDBBwO10j0qEmUnQfZ7xFQHIz5//hflf+QKOBP1wIaWzoAyRBeuT+/pVVHQPX4qIhXnPDxQvRGYIkDJGAyuxVks1pLYEyTBwOydm3qSZvR4xsdP+NsNRaJSBcUHLtAwtHIPJB5uHwTEO8BJBFZ11PQi0sd4OLWADI6GQpMMoKP/QQJ6Ch9JNig/yRu+kACmpk2aSLzSEBLuoeEZ5N3FNC9V0aTXIwEtHwNCcjk93cUcKqyVQ5XGYnTRgH1cN3UIrqmRDT2gccTHa+Be6vx9eIGtyctkYBdIuhe2Gtg3a94vBsP97eaNHMHFxckW0vAkbs84Wd8UAReqeD2VnMkILkqVQDJw6hInDeJrNMx3rNXB69HX/TeUUAIBqlO7AUnwkQRvqKA5xQJKMt/ERCyWR/MYorXT3yBpZ5X8zFY5fOLgFvXkEHfxBUDUoDkO4YlkvtmIQHlJV6/u1/j30dFArqrmaCS8Ib708dhwbiriYDfAZOE4K+/gd8Jw62Q/eI9JfI/9d8qv10L+NNrv3+NAnYEbIdCtO1grMDRu0TQbi5gVwvYENCp4lusnAaa1hHQUmtR/2gH03UEZU9+M8duhCRsO4K2UcCWgF07mHY0fL2fMnmXCNq2g2kJ2CWCftcCdu1g2ihgNxSinQvYRgE/5gJ2iaANAc3NzDp0tYDtUAj7QJCIXUfQJgr4UQs4pC4SsK0FbAnYDYX4TgRto4BdLaBrJZE75oNn3nUETecL7zMR9DA4LT4J2CaC/isBx9tHTbp2MDOHD961gG0U8LsW0Dp527hrB9PWAnYdQeF4Cv82Gv6vRNCPKOCz0IaBfTFFVQlOC9y+QvH4vucC/rNrAbm/7qH/KgFxDcj959Hw/xACDgc/TEAv0GEzo0jALNhJ9CmbW3h4PBKwXCEBawbJtNcVJMvOriy6PZM57JWjwiTZ7GnRo3+2oJw9KRO/7lVGY9LUEjYEXDpXJOBMfaZQMHONico5bGl9Haxg/xxoeaSkmwMtmKZW7kKRgJfpS6KifkaCZgkScBS8QsrwSMBz3ZBmxCEBjfEmgWskErLUZxOWHqIUj+906AVB1rRTScRBBrsgm+bLxRUJuKZpDPtaR9INeCTVSAxCuNvRhEmOzwpoeWyGRNQ+nr+u4f7vhZDCsS/g8d5WSEDnslnCMVwhuc6P7YVm+6cC981SCaKCryRaxQFAfiJ4fKpVhfShTVK4rJ+URJN7UwsYPHF/kohEW+l4fPsjCeAwWhEm2pZIQDadAOwkAQk4EvD8+swggmLfJJbes+pABSlHsp4uKlney6qg2Wu6gMdyoDJx2EMCXhdPDx7ulTBLXPvH9Fi4PuzEpnbyhd+edFXj9bnONni9BswWqCELIZR7CUmb578XBcR7aiD8KYmg4g//tMJhj8tH6/ZFwNFMW4F86X0RMAz2DkzcZvR4bJpDMmaQJNJl/Mo9IicsEbW+AZMw/yJgJSQJaOcZvv8ePQ5k7+3n/4e8e+lWFVkWBfyDbAgCAk2QBESewUOgJyKg+EBFRX79DWSuvebe54xRnbn2qRp3VItyAgmakN+KzAhwntKs9svKBmIY0y8C+ukLCfhm+wDICtjQky4IJ+fAfBHQO8CkIf57ugFZcZFELItkObP9FofXSFBPqJCANYekkthh+Poy244k2XQH+ltiCVy5YS2gzKewSHd4vA8Bdcpdg82dnjXU7FA3T73FoIksUwftJefI4cCXYJj4avX1wJHJRnU3sFpvacqzxLwjTHTA4esheId+fv9FQOw5SNxPFNCQihyMe0WHIwHnlemPUUCgevuLgGTyQAKWVyTovldSWMopF0IdOgbZGdi+5URGQrOhLKoJc4vApHdIvFbC/Tf3IAF1RzOUzxVI4uQQxLDa2BQ1RgFjV4nBfCh4/Yer/UVA22qGDKSPoVT8hdmAfdzg95Vxfy4KiH1q/o8pDf/Tw9WAXrFADrs35Un9vSPcmTFhMRtqSaqlRZPOdOZg4m82hFzgW0Lb8QIszXvUwdLbiEM8WQCTad4haCkSoy5jHRlvD0UYWCTgpMLfoES/8HhGeBPJc+kasOQmfT1GAQ89EtDilT70XyaShsuHyd7zAveP1gJNCtqUwcm2T8oPuGFSxjr+igJCV2QNsblhIic3vG2q2oqIUzMaGGcKCVitkIAnG0nlRvWLQiZi+8pqNwVz80ICCg7+/fyEBNRnNrZfyoWK5MtsCfJu9YuAz3mG7XfsZ+3xHRJQyRZnJOWirUcChg8k4OpcdrXfinxHtNWQ0ZTNcFBcFPwQddxxYM/wVY3PFHyGnOv9BBz6gKRdNXj8x25IB9PeqRBC494QisP2LjIkIOB7yFbz5FcUEA68hfuverz/6q2rgyLH++tmvQbL1HqFYxTQSpGAnyggws9SSTqdi6BNh4mzx6G0fFYdVLA7FZ9J6vXPEXCYAsL9Q9YC/kECjnUBn/c+8ahco8NvpeHZm/dvawHHdDBmdcu/RQFtNxwmGn6igJvLjPpWF/ATBRzXAt73fP6VDuZDwE86mM9awDEj6CcK+FkLOEYBY+P8KyPoZy3g/0rAz1rAMQr4mQjK1NqcuMMCB4Wpla032fMz6ls6GLFfUZS1OFntmBGUX+tIpN91Ace1gPps8n0i6FgUor9n8UjAMQr4SQfDLL1fUcBxLWAT0fW3uoDvK75nRgJ+0sF86gKOpeGNZIjqfSaCVuouH9cCfkrDIykh/9+jgJ/S8N8mguJw+v29NDzXE46ME0E/awH5yKSIxTa/6gJ+ikL8bTOCztj/GwLSAs3+UzKCsn+CgCfljoQDDwnoRUIF90Ohh8lc3Nv4ulxGcNKOBAm1r2zNum7XcLYVQrKH79naUbjbsD8dcX8CSLz28Sqg3O40ajNnkYDSNdzCXZrqVNaESDBnXxYjATf5DgnosEPpdJ8dJmp6SLB8uyzhvlsjqZIGCbhq2AyOJByONxDw4FlIymFi42a1f9GawLERtEY3qaNHh8SSi0sO7VFCAq4fSMA2FlJ4mA2evwQklVhaa2he7vCSmSABmTWe/xDPNCrrAyRfsbtv4SHcliQTqIWsMQ4SsO2GUu/OXG40IbkrcLmskYDColI19n4HaKIM99/nSLpG97B93pCR02eg1UQfyfXwVVInlYLte2ohXu+BIKmvVySj0yIB24eCBAy0ISPrJUygZCMk8LTG9pL+EkH9pFWSqKTqtHWzjaGhbCTmXB6ifM+tjwR38Hhno/oi4NFZIQET8RcBnycWv6+IRgJG0rCW0OHUOnWbPxcFxD7FiP+/RgF/ExAeB1sk5ICEstV6FnrOameT6yt2YeEXPfHmqSWOUUDlYODwDt8qNOH3Qwru+IJkynwRiPU6bMHSh9Lu3XJ3JIGTReNEUF+f2jbRvaHunrFkqUCOLCBUYIZgP4dEQLchfcuHgAuLQ1ItOuc4RgEX/QZJ1IPYEd8Nvgjon3okYBHHIahaicMxp0fSSDS/g+VyigT6rAVsginuX55mVEBJeUPUgo9gNU2fYQB5mw5RRSRTIjAUMJIoEuOlV2DMS7xK+vaQCafeMjCtYW0kN9RNDHocvrrTGV7/RhfVkYDqPsbjhwfRIBp1yHG4WP6KAnJPHUBqZByOPgi27zMR1IgKJN3GtVNyi/QUVGrK1bC7PwwCRYxkLiZI3uRSiapzPEewLBSq9g9p+0VAWX38IuA94BNYtRRNfJbGbb7Xky8ChpWYE/lZRLDgT33tLcOhSMQ72OCg32HqPxoFxD7FcX9Zw+xvEgWUf7hPPQ8ai2SaIAGb20Aumbe+CIhD145M0x0PZlU8wiBQzY48Df2LgLC5rUQSLtcCLI7Xdx101V0luoUEtB/DRFB+aTXkekNy4W3rQnwbIok+UUDrpiABjwmPxFKRgO7x8IuAnyigNZ0gAS3nFwHVcofH+0QBVeupgSoOUTGR548ksgcCUsdLPU4E9ecDiT5RQHeDBOxjbQrOrHzVoA3rBH4TMPCudyB8jQRU6zv20XiYWFn6xRJId8H2+hs8X3EZMnA25rOG2+FuEzbXziBD3FJeZP0ioHIqOmokYLLR8XjZ5hcBJ9UOCS09WwryFPd/LDYT0JkHElDmsb3NZpgI6g8EbBOhJSGvSLCY6C8yEvDI7gRw8/RBBQsFCdyqmYKkG2qNxhI+U/ge76dTrl6Ux23w/sk3JKD2Gur+LTbCLwKC9Ai9Fu4ymeq8CkpFvUOvd+5/rNAK9il+/k9ZC/jT62vXHBKO6cmvuoAjAX+vBRwngg4EHOsCin2/GqOAzk78FQXs6iOS5TMRlNanvjcvD7id1xJ8jwJ+1gJ+6gJ+ikKMdQE/UcCRgIUhwrgW8FMXcIwCGoa7/l4U4vdawDEdzCcj6LgW8FsU8FMa/kPAT2l49r6nqbE0vLUZonavK1WP6WBm2MXGjKBjOhjxlFXf1wKGhZl+1QX8pIP5rAUcCUgivB+/J4J+KwrxnwQcM4J+0sF81gJSxbwnrvHY/ltRiLyepCMB6dP1FwE/UcCxLmA1H+oWDlHAz1rAb0UhPgQc08F8CDhZzNn6W2n4T13Ab2sBPwT8+0YBuf8bAjIUxf1TCDj74ccAoZCAT32JxPIKJJAxu1dwvZh6nfgUEtB0kTDt2iJU4hVIwMyu13DblIQk2/XL1q506cB9xiKBzKarNOz0JbStitvYq0UtEsgWjnsDCSYPn08OSMB9dNPr1MuRgCtVCOGs3/DzS4AEPXthBWcXCbMJT0jAg7XM4ClQAzGHIg23ts6gvjpImsVZorXZCom6Z4pJvXaF6ouAp5ZCAvpzJKBleik02ymS7kNAoyzXcKRMJKC1kCNtvkSSHfU3tncb4vVfAfe/cgr+/Z1HAvaOhMPe01DnD99ZrbbavRRoJpISZg9852v75xLg+kp1MhKwENktVOpZCzfWEjrN06QIqodP6my9AVpbs/cQ7vES7+fqXUWa7AgApRsNUcCoE7U4RQJWaajVSf8a2hsiAY9PDgnYOV2nPVwhhutTUKmNaiPxHnwSQGO9VLKBTE61+nkP4BEkSMBKwM+PszsSnkmRzLGG13tTcLtiYrVOjpPqzxGQoYb//v8koLU3DVhkPJKiJY5M8uu5AIO/zEJf5yc2mUamB9bk3ofB5n0XieYqISzzGId3m4XJETYObCBDnTp/29oRkWMlB8W7zQis+F1DMnzVgMR6DBmjgE9O34HM5tywahCHX58ooA5rtgZziNpt+IGg181Qly+dNCMBDS5EUq57JOAnCqgFPQ6P91erJdPDMwJDnj4I5He7GyeC6pnMksAbSPshoG1f8HjlQLDfUUCvf4opifIh4+iJQsIqVS4S9mJW4PoKXs8nCnjJ+QwW5+uMeBdqKB3vH2QwS3yVefHBVska+gQMHcnqBXyukoV1y4EcCB0G0nMo1a7HPqiPIw5Hb1bbEuGkIIlNg6qDt5CnpIDDBjSLcNRIwF2QxWBPNDzfra6+ooDOvKJqEMBuyJExU3AAief1DV6vfcG7aN6R3D48846otzgB6XIZMq7e7YpYJzweebg95S+rYeJp625g0dAMhRbH/f9cn2L/un7t3yMK+OMTQe/VmkPylT0yvEdy0WckoGY8u9DvlluOHPk9D6tigYSgdllH5t1ZgdXq9KDg7dxksnROIqiTfxHwcQqQeBv7hb8h794S03xKYEPUhR57FmRCrXUDVsmtp0C43qJxIqgiHXDby5AwS5HXQV7vXmGwdgSOUGckoDEVn/ibDYWUzCdIPP1EIwFPi1uLoiwIqObpgsdX8PMPARch1VHefmHlJDL/FQU8bbB9x/VZAiujf0UBPxNByapFElE2nv9lxV8EDNb7bUoqqZBHAnpstrWJfH5cRgLCPMTrsYlLwJGzdwgmndHkdphqIwGDA4PkYpj9HIzdu6WCu4nPkDEKmC6RuKyNRK2pG5LVMLGPJZf7vxHQniMBO2f/i4A8jfu/bv0XAb3VbNuQd4/fl8os8fs6va0juQ9FImRq/yZ+a1oG2V8WEyRzhffrMNQlnC/OGt5PwO9rVW7/HAHx6c///7oWMFmddU+kZv8eBRwygjrPmd19ETDbv+uRgJ8oIOu9X/VIwImULceMoONEUH9pfkUBx7WA9XQafE8HU7dMPKaDceX53f6WEXQk4EQ7b73+bbHESZ7T6PtE0E8U8FMUoj8xSMBPUYjPWsBvGUHHKOBQFGKcCPqJAo5rAT8ENM0gGCeCjnUBT/Tz3zKCfgj4rTT8OBF0WAs4EnCiMqnH3a4vaowCfiaC9ps9Tdyuvv/PtYCfiaD96o7X9x9FIca1gB8CjlHA32sBPxlB/8dE0A8BP1HA7wS8m47XLTZIyloeJrIOdQHHKOBnLeAG9OR/RAHf24YJ/75RwPn/DQFZWpz/UyaC/nQ6mMdSMOAiHXSycXskj9WySLB0qKMnWnvQ7kP6kcaokBgCD7Z2wQEq3DWXkPR+lWzNKygHHl2EBFqZcNTYKVXCeZ9rVGINpJu7SMBGeerUhhrq3O2iSwG3m4XH9y/eUZP5OoSKvS7Jhh7OL1+8CkrJR5JZ9jvVqMN9Cwf1gQSMh4ylzELCbddHAs5vHq2tnCGqdbQmVHSLZU47pfcdXOICCYj721q7e6XwaNzh+CW2b3VGwtZqKZPNO0Cy9Y9hao5KsP2zHtubL5Ic9jCUlufwh6Rt+zCDx7NWqex6RgLa54TAfc8o4WYSdaoWyeFQit3B+6f1XaTV4mULLT1DAiorJOBrWHtYhtJQ2r1Eop43JZI39/B+LtQu1ZL67sMtWS/rZL6vhvQ5QgL3xRUJl02qo5axQ5QzX6thFptVpy1C/PwinjSSTS9yrnFhiUQ82mq4uQ+l4CN/uJ6nrdVpaEGldSYSfl87JNyELl6vHCe4/RTVevPyO/uPEZCdzX4sdcWfJiD/w6/WXLgZILUFkmJFT5A8aVGBqj1mtf+ydjASUG2ivg5OeS6TTEdy6csFDm93pxtHpHfhgpbemRriU5sSQzRzWE6fSJhs5TSkP93WoMgFEmtqttFIQFc9cMQvXjj8kqMgxOFrxlIwmyMMt35cgpmISEZh/miIH+HbwWwKPN6HgHxq7rA9+UCwfovDOwFJZZzUR+jzQdsRug5K0NZkqMCp4PWQutiAHVgzys8iJGCvn2Mwww6Hg5uTnZPi4ibgChkS+EPAcONWYPn6QOJwp5L7bVh7+NB+RQE3Nxw+a/0Czx/ouUFOlp6ApewY4i1JaxP2zuD1RSe69lMPyWYQvD7rqSEB9yc8f31EgkpXhao9qWwrInMMEvBmcJTfRDubMPwhBoVch7qI9l5Wq7W5BudoUJTPRkO6GxtJvMzPvwho6rcKbMPA65sMaylPzS0FJWvx+tWTfSS3nbIGrWQpAosdXq/z6DMwbzIS1+faP0dAdsb8df3av0kU8KfTwYjpjgOdVMNaPBPJFTynSMDXq6s9ld3SpOeGunqb5aMO7I6niTXJFJA65kk80mQycV/vKZJm9ab8FXc3iL4ODLCOLRLuNJBGcfsvAvpRbMnEYPQVSFsDyUfmWUp6GQllkiEq+IkCUmm/BPUuvmrPmVrcGAXE3yYej6eReC8Piagc948aFBMJ2LUDAVdDFPAQ3FNynTyRiLvgFwHbNpBAGioWBhFBEnV1ge1J5tfab7ptRGYPJKB7Q8J6jyMSStiaBpDsjO3dLbY56XwkoLbxkaCKcLfJtF43INnGgwAlI6lWp4GAz8079C/RjSZi3+tg+uywdjFGcpLiipI7cA/iXxULSJnNpqBuJk9qPP42ueHfByuqhqO37ch03y/A2aiv0Lc2AKpAkNikyB+Ulzh3bO96yLh6Td7Eo1z8+9dV95F0h3ftS8Nk8xk31Al8yvi5YGJ7bx4SWBHO+P19CChNCySgQiEBWWL9sUIr2Kc44S9nq/xNCPjTUcAPAT9RwJGAMoVEoKIVXY8TQX8T0JrUQj6Whv9WFOKTEfQ/CTiuBfSoVzRmBP3UBRzXAn7SwXwmgo5FIUDH430IOKaD4WaH7HsU8JMOhtdP+PknCvgpCvEtCvhtLeDvjKAfAjrK9RcBqfVsVo8TQZfiMPFySAfzbSLouBawPOQwEvDbWsDPRNAxCvg47VTlvovTryjgpzT8Jwr4Xg1E/RDwqy5g/Csj6O/S8O7KypvvRSE+BPysBRRygaHslOzS70Uh2uBXFHDGZnQ9EvDcIYk/E0GtuM2PinbL/i0j6HvD/0oH84kC/q4L+J9RQOsWPqq/JQH/NRD87xKQYwThnxIFpH+YgIzJGvDgBwLZ0V7VVrtlBYfrU683TIoEXBpIpuvJV0lyiAC0txHGUN1MJKDCIgFnK+LCQaN0kk667qhtLq8K2vKO29ZliOotrRzqEMdyKTOpKq263wuot1OdSl/zYS1gNUx0fEtIrqn0VjVXXu7hKttIwHOJBJyGSMBqiFKm/BuJtDPYLdw7QsLUULH/Gu/7Gi6uMaHC/l1xGpGWBVyP2pLaqEck4EapN7DX7CXJ+Ll81OiGXcN5rSEBk7qKNOkdIiGr+ENYJJ+gv3I4nB1s7+QxbJ8HAuYOkst5VK1WTQQCTflQ6kQ/yqrW3ywfrk2mhxvbQ4Jd+zKHY9FqYdLtkIDFm1rDnboTJHEr0xojhDgQ9U28n5sSCXjfLn14XnMk4JPg/ZKOJIUrGdLTPHgk4DNHsj0XmRomzxKPtxWlBK6LXCPJixkyrIpeDIfXW6WS0KxyjV8hAS/xENU9lEjuRe2t4bi44P1qeySgbeH1PqsISbt9/UECcizN/NSr9Z9GQP3RG7C0fbb215JjEJPiS5CNYEbBvHAiMol5ACk99JTvV6KKQ8xgDcbR6EngPJGAU4txwZ7MkEy5nudkEpwLcK74KoL5/dGSbXdORgIG9QQJeD/pBWgUy4WenwsRocVDCO5jylIBvG2OQHmuwDBLJOCS3nXENm4Z6LYxC/0Dj0Tc8THCNOyQoNthXZPbTCNw5Ouj9qJQpIm+K0qwtye8nur+kEkjIXnsgsXjXb28I9npmYAkRy8S7B95RdoZkom4Kkv87X4nk/cq28NKXiGxnvbDIOUwVcyYBkNUtBc5IpZPBWzr0IdgJKJNGsdMwFYthgqM1raJd8Prk88NXcP7JTZkpcV4fXSLw1EvRbLtfTcG6WLQxN/HeH5tnmVgNO0cz6/hle2qIWrp+rMazldfVlePYg2yjrjzsj22XzSmGay0gbgbu+WIHsZ3kBarYWKtgdv3rY5kNta4vWWHIhELPoHF5UiFHmXY1UjApWQwFBQXvN9/rk/NxJ96T/1pAv70+tq3gkRZ9mpfeycLB0HdeWrjELLrap9qcJt+rETQLu2D8usg40i/UVRwZtYz9M67m0raeiqB/DbflHcz7oC/dHcF5sVGwpFqKCoxncqwZCUkWZUK2CftDD9nEuyjT8XMSR3FKtjPPW43q6EOYXRegbIUXhQkU0skSjWUbpeMF5KKRTKJF3MJtic9ic8+hrWJBRJQ78iF8tRsqIvnDGv55Nc7DA6cgMS6IQHlZYDXQxzBJgvmIMNiF14p7/TcpuR9yjRYFM2bAqreNkSVpyYodo3tfS62FTkmSKqRgNIJCbeptRu+vZNHiINkJJWyRQLq7/Rdg1TzHDnxTx0kKUHidVMk4Ix/8CBP0wcZo4CpOJmCKSRIWsa3KgKLG5Lz3VBDEQl8RnT7mwLkSV71SEC/fE/AKQ5IbvqMBFRsRoVVekFy3t9CR4AtdqCd8FHrR922JespttdcyHj9QiAAoZb+FBZKi2Te+Vub6EKgwyLD6/VFTvhzBORYjvr/lYC/1wK6mm/TSiDqXwR0YOPIX3UBo/Obso4XqxrTwXyigC6nIgETGT8XrPeMso8REuQ3AceiEJ+1gGIkMviE7JCIn4mg41rA/4gCjgT8pIP5RAFHAo5rAYe6gBYEbTsS8LMWcCTgqZ6uvk8EXRwP25GA9uqK5PoUhZivXrPQrU1R/IoCDqXhRwJ+JoKORSE+6WDKdVZ+EfCzFnCcCPp8/VoL+EkHw5RSF46l4ZfFkF5miAKOE0E/awHH0vCfiaC/o4AjAX9HAce1gB8CviSJJSMBO+qWeJP3HQlNhVCNdQG/rQVUvTj2BPoihvYc8HifKKDwivrvdQEpQWSpsTR8UiIhPwQco4Cf0vB/86IQwv8NAeecQP1TooA/TcDsfF/B+TWs/etoX9XKTYkE6yY6laTPN2i1d4mhrSs1zGRXjjS69waCqEiKJvUAt5ceVJeTHqZiLTeaGNd7/HsXSXTTkZSqRHZQxUi8RHjDUbPibQnnotOpjReXjSZfXhEcOGkZZls8rGbdvD3U0kUnyTtC6TgW2cK5ueF2c/JlLenrHM44Wg0zkS45TZ0ka3g+yJREZN2J2vTOFkiu2iCpIGP7jeSygfp+X4bJ4do1mv+yYri8ZDnMFB8JFnAUElBysP2xh+efL+odnKwc/94vF4YG72Ht4YLSSNrfq07r7VqFdjZBAs4ZULXL/h7AyTvqdSZeINU0B9t3fOtavaEEudNWxmUNJ0YhVDoxOk5bRWUEd/Glhmk9r1INGCGARmKXVDZZv2WNt8MUDrGvUcl1UzVadLLWUEo7tU6NqKO1wpDw82aLxLSPSGo28rawbzitzmZ7JOC7HqJ8daCTDT0fJuZaEp7fpfH7qhJs34MaCOzzSMbtUCr+T71a53OK+6ekg+F+uE+tCxweapbCEY/MkYBz4h5g1W0YAuncScklOftAkpYiw1xrm7jhUMrcWPShl+ZDBCI/e6A4O5YEwi0/Et5zK1i54SwMHjYSTkwZJFLmMrX3qMUcj59VIAcaF/qwwuFauTwMUbETRwJbmMgk0KZ7HE4NE0vnusMhoZBgyuGIJC3ejkzqg45EVRUcXp9tHN49T/EatMf7QXnwQCK+6ukBFnfcM2CfeD1tdtiC/Vgy+DPTkHCOjkSSVesVegHTVmSuKBtY9Tc29Kb8BIeXWl+Dbb7Y0KfYyTBRdSg1/8hmtT/d4/5PZ0pAeeDw3udjJO1yP0Txcg73fz1yIIugqEC3htL2uxpJmjTZGgiPr25vYtk0oVu8f/Zri0Qs13lLTrKZw6LZzJHgOzzfrT5nIE+2DAnoxVtVwcjw/mlA195rh/v77+cWVEZla8/jcxzO564I6oIVQuiFViQgDUUzRIYdasIhOY23uwFDjfD8q6Gu4m4ommFUeL2gFbj/n+tTPxdZ/6fVBTzcNR7c85Oq/T0RVbIJdRdMP3gjsea4DfPHFOSefxKo3luZeNNYQ2KwTwri480gRWQOGSjvfegvUiRV5psWrA5IQD/vtjjI3JoLsJZDupUstAxyzV0LdOdCEbh4/JHY/UEHct9TYTDzkYwTujBhcZ53xJ/GtjoS0GlniJ1kd2/Ieq6swFi3SKI4NWlS6gcNVut9Q+A1pDcRNROJ6T2QZCtZaAh7LBb4G0+G0u/mNiJH+6CAfmhvxJ/p94o0STaUgtf6ELbKtiPnaW9iny+wvWRlNaQp8eli7eMXgUNpRcTezxG6ivCoPeq2NchuZeL9mAT4jHneTZHMzpkB0pZ6heC6+JdOqU1AbmT8+8C7p4RtnzJIsvKivFk8kFO4rWDFHOnQuxUWN6SkwvOtcDgc9A5EapINRSLugKQsHSRpQvQl9sE3Es6Qkej3VnkjcVuW8qwO718V4f6Ekd+1L27xeqlZL4P7DJDwFsH2XEJmBdZ13pMgZ6w/t752PmdnP5Vl959GwG8TQY9d3n0RcEgH820t4CvfvWs7ru7pGAX8TwJyJccQe77Oo2/pYEYCZjETjFHAMR3MXI/Tr4mgn3Qw3+oCfjKCfqKA40RQ8pr+SgejbKh6jAJmSoDty/ZPaiwK8VkLOOPyX1HADwHHuoCfKOBnLSDj4fkd9Sh+ZQT9rAUcJ4L+zgj6LR3MNwLeYiTrNwJuTszGo8N19ysKODl/TQR1jONWVOwSCfcpDf9tLSDvPenQutywPZ8o4Ld0MCvmEH6tBbxqu2ok4CcdjNP1XU6spliPBLSNos3HKOCnKMQXAY+BN04EHaOAkV9svqKAn3QwHwJ+1gKOGUF/TwT9+xLwX13kv0tAnuf/KUUhFuoPp4OJF54Jt+MKCbOs94bm9sIBHn6FZDveF5EGCzaBo0yQIKE3lCKn6xSOVUSQJOYrGmaEAjwaCffvJSSS8KQO0FhvvU4f+lCUIfAKOJibZZiGJRJsR1MVnC3cTlLRazTvWq/hMrsv64ya4PknnlXDJZwjIYNkUWleYuVwCs+4HZ6RqJPDawdXY07qzZmSRI0R7jGSJ5vWsXpeyFp5Q2LWlW+E6W2OBPTPXgansl3W6eHWtZogvmI4LEGukzuDBDNDD4mUp9je3MPzSzUp4EFpQ0bR5G1ru5rkcAVzSO9SyrRGLE+Du1YoVBLWlaHZwSWEG5fpVCoVcq4pJpK3nCw1KmtvSLY1LcRQvgMctEikEjVPxvM1C16tM/aBf5/IYQh1ujNIJhp4fbu7tIGHcMHrzVK51dygxP0XW7XeCA5w2vxMNrCfilq4Wb+7o3Zfewdo/QueX2yg0vgpkvZB4/5pOEVyP1Mvhmtf4v1ypvj9nRwk4d7eamSzw/fwHyMgz4t/XRTib0LAn15fy1JnHF5K5pzAlXWG1A88EkhskGB1M2kIf8oikHYWVeOgFcnzILcUVkpBkSAMcLhGtjxaTtGRTCs978hxwu9BticzygvnCLFT3SOxYh8/j2kkor7vD0DOKUf5OwOHgz3RU7BjG0m40/CXdeIONZinjiWgK4VK1NkhB4nZMKHvZg+bvBbnAxix3lNw67YcocFNQH9P8IV5mbTDyoK4Bnxrc7XfNA8g+IrbwXL7ZKhAVpGYq8szh+VTeIW+vkGCOednBlY2TNc7H3c2IWJ8AimVcf9o6+Qk6/kSFE1Fgr6XD5mcAYfXq9kcSfwk+bAuCknpDNXM/NMSibuYBzUs9tyshny5k8mzw8+XMkdR3nqO7SPAb0Cp7RnxUw63aZ8pwbldeeLZNzzf3Y6RnO4bSX0VfFU1d89h7d5lRuABeLxbcStAk21sr8cjcfd0acPuepZJeHw+VFJemS1oxo2rA34oapE/hygjP0wk3ehD3cPgvAe15pD8gY3k/WN9SqBn/5R0MD+9vjYK9yKQfktToNOiTarEBTBuNBLoatsRMdLzAszKelJBNaQj6U7PJehu/Qq915UHksRIKmPzGKJ4YB0JvqEcWE6HuoLvdy6TdPZU8Tte9MSTtkgoSb+54BYU9lHD4ltyL25LWM1lqg6q5k6T+OnaoOVxRwUKkwMJ6BsB29A6CskldESrY/w8WD/r4HrKRPKW8Te+0CcNFfhvqyLrlLHAKc5IugrweAXDq+DIyjsMigsScdOZS3Dr6EbBOcI+vV0MZCtKfEZshz7KZYED2j1B0i6NO0dcGomnKFPsgwEIKfH6/RNU+voMfWp6jwi3RJIZhkWFEHGCQRbU1AKZd1+Uf50OUUv2uQCn0pBgMyJUpG4CBZbX97A2MsHj96ezDfatHLIaR6JMgHU1cA/zd+jx7ypSF+1BhuV7j+d3AyRtFekGaATJ6fsX0SDvtWDApqOmIciMIBJZyTTQriV+HtrCkZgp3r9Vv3jiE/CE16+wJt6/ftdTAVNZfy6yzgsM809ZC/jT62tTM1t+TQT9EDAPkSCfuoDjRNCxKMRAQNdUrH+bCPqIzEZZ3grrKyPokxZBsZIi8uZaPQst4eilY13ATzqYkYA7md969AJ4Mk4E/aSDeXPer7WAHwJ+ywj6KQ3P00+6tjJK/B4FHAn4bSLo/tQ2Y13AMQr4qQv4m4BWbbScYgjuV1GIbxNBx7WAa4LEsnZF9T0j6IeAMw7fO2Np+M9awE8U8FtG0A8BLVG1xF8TQdd0PU4E/UQBx4mgn4ygHwKKG7UPvyaC/ibg73Qwc+uGZPWJ/D0KaE9OSMhPFHAsCjEScNb73tu59fW4FvB/TATVmWgsDT8S0FGm2d88Cvg7fcR/l4CCOJ/95TL7vwkBlR8mIGGGun7L+ZJsqO0CNCZ61YAyW9YJ3fipNtkJKVzcakiH4lWVVgpDOpZqPfw7rFimSCrJh/vVQYJcJkiepqGOUOZDqfNDu7C1y2VbwW0qLanknnadpqyRiNU6w+2z+Gq1cy8k0EwWBkk8y4805XI/wu3A6HUyt/xGo/ttAZfLUNr9fN7b2kGqS6heskqypAFVC5t7CmfhLZF0nSE58QV2gLJxDCp1kneq7cXtFuodt6Q2nontC8tLCmWayFTKvORKa/qBWNOZTmW7IWq4noZ4/Lwf/t7fR9osrgsk1EKrs23aiZpxDZdwkAgJs44FWys7JOxjnS7DrG+7SssW2L7W2yHhrlzFaXafpHCihjp8swSJuo6tGI7xRiPJ9oFE04VXBGdKNJDYvm9o6ZRkcJcEvJ9HA+/XM60TeFY+/v3KGohbsBm0ZFi72Q91Avf6skXCPgwqK49yo60pEsMzk3Vqk12h1fqUINnZTiXplcHv73pA0t/iBEkbM0jCP/VqFUSB/6l/Xf2zBJyp5IejgE7jumAUC4GAAE5DZmV2AUcRWOKZ9lMmFRtn4M5Lug6Ep9gQWb7loJklHQYEsUE8v0hAWzhIjluBpGim0yPY/Y0J8cU4xeEvNd0BcROOgtUdCXJaZCdYyc6c8jrKEskhOeegpOo89MrVLiKpVFzAOCy5MHjf3JTwz2cBDpOyOPy7TnJS35UzkGWMpOoeOFyTHBdJaqevOlBfSCRXO18Bf2dIqsRDwi6oA5LR4HH/g/6IiPpCojncowuD5zVHgu14JGGfz+vA7R5IsLq4g2uteRLw10dHXk027C8zNUhHvL7dfGqCzVE0CewnErJvFLy+7DoPA39Yq7eOswYc68ZQPvVCUuePYWJqRuH9unfYvhMgae3ZnAnhbOxScuH5I8gLQwiDizg5Ei557mHJr/F+nW6+rU65AMmXPIb0NBsHhyqvKRI37echOLxTEf3hVRByqLrQLvB4u64vYAEW3l/uMkkJnU8LWKUCTQXLNRJbtg9nUGW8337jTv5YGWtGpKgfm1z9pwnI/PBw1ciHog19j4w/M3lFYFlEQGCDhJq/7Y6oOJwFKb0jaQIeSbEudAtcxX2TYE+bFeFm8RKWlw5/46uXwJFK531QWrujfLdvgRQRfm4qJwrJeLofSXl2A8CRLX7HrXRXSUsUJEk09FGaRTJy/tOHxWmYPM0OfXipmTqSTu1JwHrYh87qOQC5bZGYxlCkQe9uK7AO7JXykVQtkeupD/opp7APprZNuFdsgKmvkaDN/d6R051Hoj6Ue+hf5gJNNCEzAX/RNOVns9Yg0cMNwV422GcqD3GcHA8GqKWLZDuctxVRtmsKlCPzCoP2um3Jg1IsWLgSTXn5eZuSuOoDkBanN/GtIaoXMz3un72exK/3SDh6XyBZ2e2bAmLkKdHveD2KGWOfcbfYXj8IbCRgRxEPdl2u1pNABekt4vmnJt4f56I4oBoFVfv9q61IO72UsN0wpF6vkQvEBNMA19ghsVfLViZMiedfHPgXCY4+Ele+HUKw+GKIOtK5/Qf71Iz5qbHfnybgT0+u/kQBUXos9X0i6BAFtLJspyrnemp+TQT9rAXkQt70uOPqRf3vUUDxFUf4hDwiuT4E/EQBpw/ChGM6mN91Ab8RkKEjOnRL005HAr5fNlu7fucex3QwfNRge/Q3kudTGn5MB/OZCLoTnsbXRNBPFNDND1uPlbR5OKaD+UwEnU6uMzKuBbyo5/X3tYD9+glfUcAPAT9RwNd6z9QjARfFczsScKwLyOg9knBndqGz1O/f08GMRSG+EXB1tr9Kw/8nAT9rAf/3iaAba8gAOhDQjuqqIu9h7d44EfRF8qNC6c/1mA7may3g6xZ5/VqgvqKArwzp/KkLOKaDSRPm36KAHwKKZ5+p/7bpYJh/ffZfJSBL0dxfPwb+HmsBFz/9L0HZ3HKh2bFLKt0OWVyqmXeC25VGktwv70pj6ksOx379qTMntxpklwLOLaNS6dOTGi05ChHUk3pZp+94r2rk8Gpgr8QGyaLjPtW4+nKEli4NKnkblaglr8sZTgckywamL1rbamUGTamvSHaQ30ftsZUucNt0y3pjzva01t6TCppkgtvOxs+1A1sf4PqU1XpjCADaxPa2cBRBqhPlgOdrJsIJSmq1opKNisdTD2EBR5k36sSr37L2ACTs/vlYhNm57lrNr18p3BYekpS+LVJt5m4PUD9SA4m0W1RaKHh7KNk9kq41fXuY92bCdQOESpf7KtXcMMT9I2KEyS5GkvXTyx4qL1qShIKFqtE+u4Uz/9BIdn7vDe09R7I+ak0PM6qBTju0QwbQV7CqU47zQcuE1w4ec7zelJJkThMbKYPDcqPVyeGC5982lx2cyz0Sz6rxc/d0n0NZqVaduIJMa1dpuYFnU+P3ed52nFbvrC1U5KVSm1LE653swg2U/VDE4yIhGf/QqxX7FP/XdQH/Julgfrre0oZRQjAW6ykVuBmSreb4J5DTYyCI8+zIhjofQTJ7hkB3meBA9o0YcrJqKEowtRoSn+MCh6MVT+C8RkI25vQG7kxlazh1RUfW+EqCxXsqEJ+pJhHRWr6F1e4mhF52tnNiT3j8/GXxlO90u0/RgwcoSsuHgc55svp8mnuwbzVuMzsXiVmabzBIOav9YyVW5FbGOxwunoZJZiqS6+EUb5BPbzH0JbsA0uf8FQi3R+JV7YQm1858gm667xrCI7ZnIWZ7WJgvgfJjbiKS57WgwRSUCQmy6lmR4yRowJ56eD20g8S68rdhFaDFkMBNHCD61azBColIPHe3swkl8xQ4XjcnIJ0LmdyW5h0kvcS36eGJ5LI3yhG0K49knpGnTbby+QV2u5/UweHoiGTOP++gLihszzt7p+r9eDsj+d5c7ZHn0P7L8wbORMP7R4hrE9piBcgPrlnH8dbhhgypNWitINRBSSPhlTdzBvNxYIjXrRz8PqugB1Nb4f7s9vHHIhbYp0T2n5IR9KcJKNCBDpK3E2rvMp8YRLnzW+xTNY0YqSYV0a6xD9ZZedfBxUPSLR3EIY6bkFjqJRMJc+YB7Bkzw++wEI8k7m8p2OwdiTOd4EPd7RQPbHP4DZo0Eq6aZRloRcbUQW8LHTlrzBpWuTijgmqGIzb3riRg+ickSupNckLVvAWSdcff5K4TOzJfHXIw0sOb8hgRSUmY3gHnbLUkKB53jih5kYFjrphwqM1Jk4teAJieTOP+Bzx+K+P5HW7I0OmKeD1rKwZYqVPsMzdPbInlZwU47IMNPbkQRXJfZx4Y9O1de56BZJy9N5OhoDz2yY7PgbwaJK8mDetbjwO5KBH/ry3QVOgvnbYhftGvYTG/vULwU1smq13swvKqI3n3wzOGuhfY8yfnOfHaoRDMpu1j0F9TfGadb3Kj6oLrghtJSML72m7I9lTE4IrRcL/w6UO0op5CFO6wTwUbmyPX+c0BvdnOau8sth32dBOGWqUdFUQcEv95OVew3PQMXv+5pf9cn5rRP7Zg4U8TUPjhPsXup0tvHq85MkYBWTvejBlB3fX8ISsP2zS/rwVk7OKLgJbUZUflcdVX3oyWmNBx43zIDXGLPZY6/5oI+skI+okCjmsBP1HAT1GIkYB8aVreO05+EfBbRtDfE0FHAtZrJNWnKISgWL/WAv4moJPrIq009iHHJ7A2r21q1XZjafhvawH/sy7gNwLqtZgrzaPYe5S0R1IyjAPfooBjOpgPASm/6mr35QjHcSIoL9TYvk8UkCQDUYe1gE6Lv1lFWj2DcSLot3Qwn4mgdtQgGT91AcfS8P+xFnCcCPq7KMQYBfxMBOUjVyRuTg9RwC4b0r3s6K+1gB8CjhlBAZCEvyeC2nv911pAHI8gcf+u6WCYf72X/rsEpBn2r1+tf5co4A9HLPzTUKcOqlWYFSck1yQOGzjIkRluys270xLjfoDDPVySzCALQ7Pm1AnaUEcSnbOXqJmPIUqY3ZB4kjtkKQnLJ1Q8v6I2/XXfal1t3ZF4iRlmUr4HzZhtW9jLK5NKrkWlaokplXB8WGadLNq9qLHPewutGazIpp8ptra6lydoiq1BZcV5QeM4C+V0O800KiltJE2vJki011quk6mKn4ey9IDzNLbCbHHA65m3FpJx0qyorFv7qea/kgL2LafUyWuyl7WbxOZI2hte/+HttxrLJg2cZ5tVuOl8n9MestTAxVORZL6IpIwuxIPGGNKvTK7QaNO3VAxr81ZU2g/pXBihPsM5fRrh5nZ+R1peIWHbbTPUQSRvvD/PbY7XfzVIOqXeqoYPoR2cJLDIxncWRy0IlkjQ5QLPv5fx80tOFXBNTnqdqdH+qM3y7R72swb3l2FI17NpDLgcpy6VPBgkoreydlCG4qrOaGNha4KS4PESWSebm4PHa9m6gKqOkah5KYt/jIA0M//H1AWkfvjVujH1HSgUo5A4lV6qanY3AdRzikSwb16u1q8bkmjGDlGnPeJweuFfSCSdp4ImsSOiF8oVlrAWKd8qpg1xqvMMzMttHvp75RWpO455IFl2EgkpB8kibQ8cGJYyDb2k2+Vkd487HH4qIhUYdyTRaRpw4C6cKQ4/J9JR9a5IOCWip3WwE0pZ3XcXGdZWhSSyHjuVWCWSSj0kNBWslV1LWoeVIJ1pUh2dKs9Q6ejAgHyQxdrrltOOhLu7DGmNw+HgFCHRgieSVc7P+Pf2DskrmOwCvP4sh2voS1DnQUaDfn7OqaCd7DpSvM4HIEI1H9qDrygpjx/ghmuJCrktHs+aCbh/ZCBBi0upqumZSJC5LUv8rHyI5LGfvkDrOpFA4L1AjdVQgtANZLIu5eJIDv6QcCLqZBI6jN+oZe5SOLxciSFQFLavnOgsGHY0rb3KLQ31tm8ziJ9vn1q7NyT3ZsYjOc8vvF+Zhp/v+J4CcxsMpC9cmkzmlAIwtyWyrjz3j2UExT4l/GPqArI/3KcqMhAv6OR6TdjCJhca2W7HSARoKxwU8Sl/BML1szC4rR44/MyUCtye58JAzBBe54m7A+mizInPTR4N2dNuDdLzTlGwCId/JujOW3Bfwz82UJuJSpTJ7YKEwtddUDRIEGnlHmE1T7g62MhIUFjcjiBPQi70yLVoyXTphrj/EOneRPib9BTmCct9Pkw2zvKI7IMpEpJPXpSfXNuIlCz2EbK3+BqmhSuTus9KMLIjGwaCM0mJfHDfw+TsV+1tlZ1NjHeQgbyfiMSXNGw/w+kd2GsJnxGSin289JUcNCtF8toykvHemy4o3BRJ6qx3KRHF2w5Wy4NIQTFrOVJcDx1ot4Qlwe6I7Z3wegvWnUdCrt9IvJcSb/GZZHA1aFzBkcc77mHZXSc1jpp3EYEobsCR99iHfOUtq91+isffnvF4RuI0pFoyJ1gUO3zGrXbTiqzd4x7gPQ2o+HSYIAENPgblkiApdyL28elkiLRnODz3ifZoCb4TGFjyohAG+m335/5ZBX+o85/6p8p/WhTwQ8BXarCU/ZzZovI49lskm0dTIwGpY2x5rEn15BsB59y+I2MU8K3o1ncCHi584jGnK0PckvbwN7zMIm9WykxoTYPcVo6bbOvNWoOnbDDu6RgFFLoNXY+l4bfOOfOYt83WVtU9G2Ve3VJP0N80EoxBolbiLfPQqU/K4nXc/0PAXq+RbJ+JoDR92Hns9V8E7OtD8bUWUHni9YwE7K5IMmitbpwIOp2EVO2yRKwUbXI4eCy7Z2t3OpvYShH3+ZgRdJwIKldB7nXy4k2+FYWYJI/hfqmtrGxfz9Tj22QWOoKefxHwWzqYIlRSb76cUsRlVSSgWj0Tb/4w2NB+67ujcr0j6TrtzRCLobqKJHMz8bjZhaYsUxcbZeUP92NIBzMSUHcCJPWKzEKrHdYyukGWe0LqcUj2vo2UzIiTr4mgn+9n0iLBebFkKIfO8Xx/RwL+qw/9dwk44xjunxIFVH+YgNK63MLhbFphsn4FqWadyROet9SmkltwMLRtINzhcJJWJF0+kXTpSejgtOKMMOGgq7SNRFVwihhrGCgh4bzrlsVt36Yybo6EC5hkBq0d2HW2O+47zTsRBu6zu1Onq6DKNaYkSKxV55BM3AaNNldfM3jMnladPCqF1vB7e0JTGXj8td7nWqAJ/VA6fkll7GIRaTvau8HjuVggEY9Bri0oioWLlbskeSmHSJP35AbH9cmispnjixpzeB3h+UzVMKOPSCqvQyKeFduqs2t7sDUjvbzhwkkWSfg93o+jX/ZQ5xySrE4C0GZ2kiCZAyTd5OEjYS/kgvdDscnGi/xcy4vtE86T0gzT7I6kfEwvF9ifJaNOrXLBafelUMM5tJDAHo3ka/vLCZ772AnTR3SQtWsWXuGU51a9mU6QkK51OcPRZpF8QaQYWnrGz9u0MfH+93g/+0eUwuEdB3X2CN+0dl0vkczR0SZpI7+R4GR7hyrxh/Q4ezyflyZI+PUR2/PwFtUfI+CMm1P/lCgg9cN9Sn8rT8TdTq+jnvM69dUlS/CmLJKttbtK7a93HX9B7ynxw3uZqlc9kcFf8jKJFiccvt6eyhRU+4pkWmXeUeWWdwW8ayuSYF93qvr2LhIEYq+Eob/1QE02lgZe/JaRXKUkqzqXKBCfYomK1xkSNFni57HYLML4uq8qdVPFLLj4Tg2jS+TReEDBBmC2kzCQp65KlvztCRIATyBzigiHw4kJyY5W6rApZFnVXFaDzWYph9F5UTbqJqR8CAMcqPl97anq3HDn4JYLQtaMj+2/XS4u5CRQ6/ixl22V514KbMs9DiflusgJWWZzMJvDlPJi45WqxvQwAXtB4/444LXVvLc8iDsVh/8TrsPrm+J2mol8CFqCw9NUtxYAoSfX8SKBSG0S4uA2RfB6t1KkSmtiQpjWKgnfb8VW2f1Sg1DIZCpcrbH919VFBz+8Lur47eL13R+2CMFrm9XxDh8Xqrw/82AuzEUYbjj8nOY8Fcl3mhDfu7xa1XyGPuyODt5PriuP6p/rU/z8L9PB/E0IyP3wcJXIygGM9VGjwvOyzNVOK2VIznchhG0NqsrMpeGfBSIkVbEpZXXyLGagk40URuHGFkl/DWagTagpgd3Cw99AXTBgc1eW+M1VArUJDg8wfEEO47dRNMR38DcoMcE0hLU+bUnjmwKsDBBrf89PVfK2Yg6WYTytvcsM+1B1iSsgiwf24adWRupdpVTI0jlfezPBycnbC/YDuWaUz90dmeyN7QKCoJVJyJ7wGXBZnlmwLVpEctqerF4voQkbyaRJcA+LimiUeQPJChdhtDvj56GGv2Gfs/A3B5V0VJll8QKdM9g6WIh4vVrinsF1H3h/rptSVXdp/AKLPSyoyJ25KZHOLx0212YS+vFaqlSuWS4hmOg0BSq3a4hRKz2Yqi6RCJ8KhurYZAlFVCzq9TSaHkn2uigQTVYKiQ7eu1JLg2dAIVt8phmbl6Ey0vAMgy3e/0AsW7Ut1gTWwi2vo0WK93+Jv0NkdDetgzTH9ttuxoLizbjaf+1eoOan2ob4OJOpyJ+W9h/sU+KPLVj40wSUf/qfKrcuEoy/cLVtR7moSO0UCSj7M2I98oetLPOp7bGK2Ie2FWy7kYACq3X1uBawUHrbo2ydqZ15miOhLn08EtAKNK8aCUjtA4ayi7UNysIqdl4X3wQkW4KEOqWK7XVtiYSCu50rl0e/84ZZpqFD+U9OORrTjSdeyDAxUsg5hWGnhScwzIuMBJyp2J4+btn6KwqonsuRgO7SRNJ+CDjZ8zPKWlBIONWdJl9RQBYpNWYEpU57JKF5bI/KbnI+edPFniP2IZ7kilAwSEBz9j8JaCfrbaP0pbvG9nJIvk86GN5jMq/vN9jesHFk5coj6fhyhoS13bxVMvG88WY8R9VjFFBWkLzd22Nre77cNYqkukhggUWiSWu5IZMgRuJRNB6/v7etUraH7KsoxMOxOUVfmgWScs+ENqO1lWIHTySwsZmH7m2W50rWnVO8Pz1FOfMM7+9T53cjAe25PGn+lgRk/28IyPCzHyu5+6czglI/vBaQ718XqOytG24yi9haHiQsPFYB1EkJSquVE4+FZt4ica7q4ajNiC1Bszpa4aZgFqBJDHuDkmNcksZ00GnvE6dBGwi4/4Y7iJq/SFUoxcSj0j0VVBpVqSrsCeXXKX2XRe32CCk4zWWgEmVDHbWd0y3gebQ9kuCQq9Wy6WUOFbfD43cXCrSCFyU4RBOTSqU7kqhY3Fm48iWh0uBFpdqGbTS4Jwoev7wHorZ9Xmi4a4xLpVMGr4fbkwc0vbsk2U1SUk2h2TucmdylsiWL7cXX8ATOM9MJN3FfG1q9lmV4lJ4dZvYxRCJO7gd8565WSEQGSfwSWBqqLvfCpNojmRflhYdqnyLpcr+PNPPgUXDbHZGgwgzvX/OoH7C/aXi/xdMBtGxCOrikW6DSwxQJjGN9Gkrl4tYZ81p0mr9bvuHo+khKWPeiJoWEhmd/w+Ofp32lzS7qDfaSHVOZXB4azT0j0eun49Wb9w3PTy8vHJxOByTnxVQibdtQLzgFDpI6Oxz+WEZQ7FMc/Zel4f8WawEZivlpAjrCArbri01Fu1tHqydTSqCYTBSy5qe+qPKCl4J3o3E7OCHJ9svEgfVjqYbxPH6K5Grh9tY9kzry6eqokkZwwY/PUh07zd5QPRJakKZ7nYobpQK1OC9D2EQZqUNXQmItOiSZd3GUOnrZZac6zD2A9WavhZFyW3TqebZUIdpSyzCiKOBUzmF3EOqnBRXbApKy3OLwzclCJGi3klR1cpS24B1nOhUup29bjXHoCzCZEyqW4qpVp0uhgc0hm5Jg10qiqmxZHbLAXNaRoMFRvT/rCsBbmWFUZH6uUtbLg129WCCJrzgcnCeJDd5BUKg42OD9kN93E7L7zCDx9FDZammRGtbeBQl5aPc5bidnyOL9lPJjQWpUaV/6kLze+Plu73fqCag9Dh+VZf3/yLuTrlV5bmHUP4iGgIDSFElQVIqJoepRKRqUQlT013/Tvc/Y5/Tezlr7e55x7h4DgSRkknndoYiNBtPXl9xWEEvRjrOsNVWapUkEp4tusYgH00jb7pFARjKLh1K9dmgnuD4kqX5h4aecsPwNEj6RfYswb/yk1D+fQyjbK5L6ONYqfbvnDti+3JLYT+rur6Wr84W2+LfMAq7+cLpayXcBbH10STiLpo5+M34E302R/Z10Gak3ooWOZ8MQ43SOMREMyQ5KpaSMmYU3kpmw3MNxHpssvvEppIvssYXgZi85ZiZGSf3+QTCGFtgnXpu3SvOT70JSbDBGzWayqfXiGKPvL+7/PWKMkPf5AEEwJyS8xxgTcPrN7IsHJGpSYZ9ZzDHGk0A0ft+rRYItyVcEg9szEfjeM8h6Ix4BspxiTHXGRHPt4UKlzZBow7226ZYnDUTX64Ifg3Y10jLAa8pJP2x4lP9Idmt4BrD+fbNpcat1ygViYYgRgYEpIFEHwNArmIv7qw0jpZ93QiGbtC1h6e0sUWWhlFDQK14jbtPaoNPqXUOkKpoYdE+fUmNgO4BxThgDDWPqQ5UTZJKHx+fyuaOYtCdQLnqbsLN8dKiDeTgU5YTXoOvLAKp7Z4DTwiM83gd4zbJFIYX8truKIblASPXrYQVxYRISf7KAInm3DpQpjm/RWcdr3ue7vAEcNhsWDqu6/IsxtfzPDyz8Qwj4p2OqGOd7X422Gj+ommCbcyuu/K8aIXnCi4tkeG18f/Y8iuSwKg+62dQz3xfkfhKdK19M5vKJ66fanYueViBxNDXOffn5QJJs4lVDTIhTf558VeIZFZLEL08nfyEclvygPZejmaxPvr9oejze9NBrc3IXZ38me0hSv3sb5LtDAs0O0Zy5aePaZtQval/eKhNx609Rmk51PPiLl4ZkXG+RiEU4XHxtbS2YE+2f1Eyph9lXGirENdQKzJX5Kn3lJEnsIKx1w5zNX0dfdV+Y006/Z/eW7v3uy9FVFQ/L1J1M7t8vvsgYksw+PMGsy3vtLwblwx3qH1RzZ8RISnOH5FW2JZjRFON6qcL28PduaIaPfeovjd/r0z7fcjIfrwHrIxMRleuNWJ58kftae1O5u+mE0byVSGDN1xV24NY0knhYlEi2es4Ppjyq5tYwT/6UiQJxYg3JvimGxpeM36zp9eGM5p7h+v8ioHvUdEwNhh8hz7bE3eXt913Fo1f7ulOqxPWOz+kfSUD1/w4BFV1a/FtuBKV/+DLwNB5z4OE+EHMcqByLQEOgdU8RSTcWK63V0tjC9X72xVwA3ljtaAcwHi4+SWmGhIhfigKv6XskeROzyTJpGkP7zSKeyxXTrUMsxTBeKBNzMEhtrb9dBDcuxyy1hqCzji/bhIu4jHiqduFoFcsQ9//RGcuVczNal4ezRyLGgZi9XRpa9S+bfAgbJJKYcsdKhHEL/JNteLqnUmfNDDWB+jBEYhqhliwEE9aHf45IxIhPVrfzVejWwZ4nfkFS6zFrFbg88TqXvPZEt0ZKXWiOEbDMfjTUin39CO1qApKd97S0zJB/4Fl9kcT19ttY9ju14PLwGUuZIRpWeRttuAmvgOTCnlPrWDQG3Nclbq+9sf5l+l7C6CZHMbv2xLaUtlnB8/oKxXSZI4EDxVjDvSVHrE+IhDOj1AA+li5PwBV1a3E3TKizNmDpey3WeL46HV5RmYtZTchoXXfGCvphDEm6/yLpF/a4g6d9xPYKFFzuHK7DsHI8npId/3sEVHRF/o8E/IfMAv7pm9bK1xuQBDRkcaJienQWcAApugWmh9ua6XS1PU8AjYSk2ncflcbZ4wTMbHdiXLVIqMFuL3DaDjaLGBwNmrz8CmD+NkmM0dLRd9fmEH/B4dFb/tR0dfdvkK7lLQaN8RnpZnxwOL3weNFRxnT0Gr5vELw+ex6ZK1LSCfNe8LvJ5WG0NIG221aCqFpseGyPmD5vNnwHx62OJPIUTPdOs+IF7F44jMnKVaKLBxuBSZh+hpAeKZ2vMQbzBkwWpb83bi6TBxLRP7pi9Kk+EvWUVoW0VwMeHt8c189ZjSlzQTkbu7OK6fIWyXZrsb5r4WvQTblNgR1Dj4THzbqhp9EXAPrZjkeNxoD+Pi0NBfQmYY8vkquo3g0wHux4HH1ZQ9feagEwmS6Jfl+ioY+lKGN6bQILj5M40gcnWH4nPfDIl/B4w32L5+e83vPweb6O9B72V4jmxU0M0/1FpdpqFUPUuDsxGiJm06X/6OBERSS1/r6mdNvr1u9Dj9ieSrnW/1q6qujq8j8S8B/yLOCf/tZmut/6EA51xNju+yPHkjygSmZUDKtfTBnJEvto+sAYE2frierlu4S0zrDP71Vfp+9CQXkslS2PjvlapaeepBhDV4OwimAf1qokRNKZB+yzboBEFPwL+E67YSzZ4u93tODA/AcVY/8KQOPl4QypvbTF6Kt/dfrqtjYcL6rDw+T+pXSmkg+E2wVu7/m1Q5fRw4LkFlIe6nffpubH7/H3p73IPNNs6HmFMRoXw5ZEG7Yeqe47G0gfzzVj4/ZjUK9DMgbp4DK2nV1qOrMVEcr1EcTwvcA++9qzBJJsZzKmy2+gh9Qv4fgStzx+fK+UnicSQVHfXDzer350udQgk1WbxMkGY/JG0hWUTbcSo7gEhw5WW8NxX9hiaEtEouPjsYDydcf6hetJp02gfAFHUZ+HeUFs+p3hNagUhT0Ln9plokxd9hBqnx1jx+koUdlcP4HBrCPsBbjeSBQf/LjE4xsBM+hzLV6h6oGIbHE9Au0jdQMV6V0eY7bxN2NqoUv/EgKafzimhNh0kHgYq+5MF8AUXour/60vc+Isbs/R7Nt5+LuRUiKeey2pWS0G8L/p7CN6NMl1c9x8j772ReI53nnUTckeSl/kk0IOlbLqyKeb5f77NkdyfLdIFHu6cl/bqTpxX3WBhNovAn9hfmTuHJ/6aKov8+J/lEDj3tj7Nokup9J/Cw+FeLt9FZqOGGP5vOfEXV991GZoXR1/sTQ1chC6p2EW5Qv3r1kL8eA+kHwhfd18aX5VuHuuhdpc3k5nXzlLMvMKcGwzrK+xryWaLB6SFss/k18Pf2J8QQ6P9Kn+NwG/7wyPf4Rnaj425tWXttqXH8IKCbnTkHjT/ITElDs9NUl950hAXHYyx21MSfIqzJs9mbmLha6b6nA8+9J1J3HneXJSc2Eh2ZaZrBE3P1SqOd7Ms6/FlkoO07aWyO4wO/uL6xz33+eVYVY5Elg83QR+EK/YHpvo2vrz8KXyw+KgT+aGDbWvvAYs/3JWSmYj3k++LHsSP+i/9e/ZnPsq/rHD81np/0gCav93CKhJ4n/+NPw/g4DmfP1nLwPBVbfhSSIk0723QmvRjdjd83fOEqUIQ4s89QzOIw15NkbSZPVcbYHTFsnz6cXUes7oFmq4xmK+UxvJahMYoN2OBW7vWLa1WY8PuOZKypKI0M4i666H4SoWPO8ls7SMDYRw1sWCZHMzplaX1Q3U9SdlubSIVOt0TM9wTaOY5Vt2q63Ibji05zsj+fYilVZZjyUMQrkTs8/9bljri/qAdp3mPAlfkmQtH7j/h2smLBvvjW4lc7qBq/TyxOysNY2VV1j+8/aR8NQbb9QKYjjD4N9DkpAgcqyrN92BPz9Y/2Uoq9Z5Vq6hyxmQ1N4giY8LNUUCtomYjzuJWt99mMHLECOeNQskWzFLAYY4RlKnnI6/74YdYJgtEzFdNdS2PMEBONdTJuZ9guStYiTw9Z5he5KIGZY9kwJ4XiwkHye/9mwnBrf1JSbJ4UYb661oGzhn6plkdIntPwbdES5BmrF8fCDpHbcr4dLuGUlbswmtoJEcqK/dkWV33vy1N4JiTM3n/5ZZwD9901rbMkwXi31FotEkKu2UcA9H87hn0cA2IY336gHyReYQlmispucDplNhrQGLznCx6fmF6RnYZxeHPJk01HuIExynucXY7SuFNA/eT/B5yTiLTEIpU8gCEnvA9BV2pKa6eVhCuj3tWVw91h2VA0UHSF6YLqqdDBRKhulwIUQkLs9Yvq+V+hBEIhJvlVxKGr3aGMIpRyKdOyOlR7/bQOkOR86EuTTh8F9vISmZx2KrJCN9vuoBAtpvCRtP15rG9wcuq6tQDE8PllI9aULInkXOYqKHKn0tuQSZb+54+HnDSMcFkq28HX0Sei6WxwqKB0ROFrHwe+E2/QxNicXf+mIYVLeSKlWK7atmGxLyJ6bnAVvOIB4rn8T2II9U3NgpFLLLePiNzYn6y/QI7CanhKVhONFKgi2k7ZWR2NuIHV3fwIYc25DHMDY19Q83Ccr2M4jhjSCZw4PfQfSOfR5XPLJpYnQGnHob23fmUUzvu7qFcneNWFRLvP5r6aomKfq/5buAf/q1ZfJi2UD43Z0Jc1vJoJOMMRQqi53I5HTTUOukO3BaHBwSIwI7uixEJNL9GYiM7D4p1eJCh7AdkUD6SDrqf/wXBOc1kmPdE50eYqWH5LDBmFLuokEfX38Bxed9YKx7iT9ivgWI8+OOx60SpJhcFioScokE2q4ijEFxlUOYXbHPa4Io0eN6BGCt7IhRwNclvYrbEKqvf2ARvxsGPbqOCYlUBGLExKajbDaacCQvl4XVgNeE6pCOkBTqhsdfODbYZ9sOYPpEJDISDjTZlEfIX7ecsM+bTvRODy8kcbTl4T1Bwh3NrQplf8eYuM9Cm277Rw/5LYnEaL5mNr0qdgHHXYgxN2VWSmHXoWytPSVI2HVDm1Wiw/Gxxz5/DO5ArU9dQpSlTIxhjjFu1Xj8WGtTEh4vIdDCpQSKih6RiLXY0OLRbKE8f4DFoYIxf4UB6/c4Pnk0/4gltaUtns8NxWuIfpQd+k3feH4EbcfCLaNAKR1H8Ok3ZqyJ+PQXY2oh/ksI+P95FPDPxNRai8HXy0onB58KnZkmw83/2s/frJ4zs80k8FJ/tl9JzDNDp0Qv7iNffiy+3PkskYD17hT7UzlXmaNdntTUP0iYqVcU8dB1b4nUn6HyJbXS+IH5o2rertebP8sx1z5s5zo1k9Jk/iyczZn3fZWT6b7y++/ZvAV3ae6HhF/mJ/9zEXB/GC+1ua7vnS+S9MO88LOcTBwePV9koInOwa5+BJx3vi5aOvfeIxLs6Mzu/01Ar+rc0Qy/v/p5KyRgbTqh2ey+v2frfCTeYLvUvFXzl688OJLY1l62uYJX60/nD5KsjJCQLYlx/9wSuSsvHTDl76nwBfpGAjcHJKxRL1p/oV5V4oUvVzIjN7744qKURadrn2Batxn39e0Nl18d1lfaXq++YFua6L6fs99nUhaNr50STfRC1ZDIQp7ffDE7IdlegxCadJZz/xvHM9GNN1Vqbi7D05eLCsm3OrqGOQvnjf/2ZkviKo1gm8/NhvvibUKCsnNFzc/9O/hzLcDjBePJ+UcS8H8Grf9dAi5kXf+33Agq/+EbQe1OKqB+zjMxGXAotSICHB78dub5PbqFVnpTn9B6LGPpNd0YVrBvBLj450TM5lHYWWlbZ9AZTiEmm2JDrfVmt4J7N9YkJ/d5ainHzICWbyqebF+RZL3IOIOaGzVLLhlPLbVzWriRV00S31LAAp5quP5eiZkkbamF7JGhnu+QiNMpnqx8clS4rDMk1/4lT9Yg1h8kquOy3Dng9ttijccPlDPLhDDSrakKW2gvakmSYhuDdb6NEZxVjoQdNpZuyU2ZQe11JUuyUxxaAugiYNPg/jXpHlr3yBCg2e0yMQuzrWP5msp+76APef6pm84yXjhU3w9KydNnbTnW9lQ+kIC7nOU342ZY50b63Tia52Km72PDUjg9wb2XKpKaGf5+KYRXuBysM8mjM5Z3vXd+bzw1C5a7Pp+sRxU20LIeSfkd56G1ZEjS/hAWLJOsaLLku+VD10YXluySuW3tOrjDKzRPImIXz19ShR+4+nEiJnphldbpWZbAmZ+QdG7Lf++NoIu5rPxbngX8098FhICrEHH7ir2svHX0uKMDVN7cx/Rvp+h0naUdZOx75PFcsDB9assdpLsmIeH78C3prLAZJDnmhuFlxPXqy7Ygfam2GDvxBug+nNbASJGL8fRuRrpRmiOU+QN49LpaNZUvYwjxnfmE8cdRognXcawPdglnF0z96EV6yBDP0orEGYs6+u3tJ6Tx5iiybI1kGgJ+x9RNOLL4cfoAVfT0DMGd4I+bMZbo6WXfICbfkMfPd1RTaVojodqF87vprqFUuBprJNaj5KH2ulGatMYXgppfWGTNNlj/aTogYbdYvmn8dLSw1QjyXo85u8eWSoWD+rtJrMDycWh0OpuVApxsBderTZvS+oxXqVI973kIOglpJxiYftNDxOKGb0vaSJ0Kp/UrZ6FyllLanpsvxNfpzFldy1j+mdpA+a0LEq8RhvS+Se8QNmpCmK3NS6r7MRLXe7xZ5H+x/A92nkGye0S/G1Gx/ca9k8MRr0tI+PBu0/t7vYHjq6x4fFci+Gvp6mKuiP+WZwH/9My6ejvrEJ+lhkX7eWzQe268AeQMY+p87Ry63TZPCN86I6GhRw39HMEFxqVMRJIcVerfOzxnHQ85W7pyQzfr1ILsu9piTPA5xYvyZEC0ogXHQQDJYj5CJNvsAGLoPjDmlKeTQdF02GdP7+tI52uIIF71CYlUI7HpTji/ofT6irPwHk20mk8TBP2JiezFvjp1ovYGxyTB8hWfSaX7Rj1BHkcZYcoTY8IqDA7+tQ5JePFuNZ1HtwNkauXwuGvCkDrv0gT/ZFY8NI6RgxeUTgT/O114+FpvDcqccAPxIXR5GKeBQ11mx5BOasKj73Oe0qXrGOAT+cTjh2QZ1GiFFUTrZ4wxvd7WtNlZSDhR25H40hOHRjnmBeHHRIKlpFXpxsZxvXpZ2D43uQmpqzcSxNGyJtGQ3EoazNMGAARcnwVYfoOnPa4f8PhklVC63X9jCPX5V4zfGyTnvdwu4RQfkLSTlABdR3h+oixGUsfHOKXZN9pj+5hnFt2e1t8j4GKuSf8SAv7x7wKS/T7w38akc1fpnpPZd9/e/8xEhbgxnEJzdo2ROMPvO3+l5tTmdjrGvjqbi+RwPxxsE/g+85cWUUWP35+pafWni/+WNSTTavfWifhZnHzlJSz4wdKQILvnpvW1dSUw5+wiwXYWElJpA4W5x7cjmbF37fzvKl5yz9u/S7K6Dldf2hQacYLSncz6ehp8UScf0b1sR8M0lY3vK1qzQLLuno7pjYvBn2WWwLzg6aqmHXsv/21tNeYW0skw/Xne+7q2m7ND8nRSUxTNAol2VkSHD1Vo5s/Z19erRkeCFV5jxums898bQ+XOLUci19Zx8KXZUWLu7Kx3psPulS9aOw2J5uqqKQT7h780Wo056wkJ+YqH1pfyAY+337mhefzckYjf+Zy71QrJ+vq87r6wv2L54TMD8z0bOn8KTwvu5JqhksUJCaoFqka8zxEJOgbz1v8KsGLwfVejuVle3/h7e8k8krpgLqLT3Vffjk5w7EICT8nm5i+7ZM6cwcXjP83N05/i3YK5t5kX/iMJuPy/Q8Cloov/cRbwH0LAP/2ybeo4bxiwt7EsnG1T63OoZXgM/pVl2T5OLd8KDGh4e+JZ/Wht61p8dnA5BiVLRx6pFtX1BzRbJFw+9optieNzD31ucJK4Ju7voewO0IWrWszYtqVWn0U7JFnDSf7ww9Q6HsIlXIWMk5RqW906XaMt9NV4Idmm3E7W57zbwEjpmSePXKmti2lt4O4lpZhfKyRiY1YELrwJSC5eUiRqf8HjS+WVJOO0NSyi1Uvo5ENNUmuGRHxlzg0Ju09J9k1/5SX2CA//VrOcMSW03p8dQXLOkIzT2ILlldUOho96JgnxOsNyH+ENhmiWkew1IsG+S2wfLm1qlj0/99SSRRwqG1k8kxQWSD6zDiXg4v0sJu5sa1tRon5gXBa1mPACianwdA6vy+zC89hObMsuRwl6GbC+5YrWlhI6GlwfXk6SK2tDq5mM37OG2Zlnl2CuW1ptpXDRRc6ys5o4VvJWdeCVeOHZTMTynMMPgWGbYXtpQtxZ71R6wWu+LnjOyo361wi4VCX1XzML+IefBVQG8JA0RktiOVeAGs/MAr/fhCLrYRfSc46EKaZf+ncKfunRTr1AvL+dWJyqXKWNo78hWy5zHtnbLfb9p11CqX0cMXS+bUfrTE0g1lkthrvDvKHibHrAySljEm7TbUjvYvmGgh2RaOmO2lS24QOQJSceDTWmy24o7YGF9ZWFwqN16GcZWVAlCabL1a6xqc+5Ajk0GY/a1nTocdstoWrqs8jqITUobGUTwqVVsJB+cHsljn43nXlHEhdKNP5uC8gB+sVFjNPmrtPaFWxgfnVnUTKolG5cTHeTwz5iod8fRzoaE6azenASw+iG6SjWK4ak2F5ZHAWb36s2LgCn8VOJzO26jvbGM4LSknzGtmdJp1w3NEiHayGGs8Hu6DXfOXAs9jWW35k7VBWfOyiisSHssE4Muma/R27Z+cLjbbS16aP64PJhdiLh8ZWMNP5sMshGUSLRur+rtC+bCDJ5VbLwxGw8f/04h+pixCTaXNuGtkWQgW9NVzGWFwr9a+nqUp3Lf+rVFX+bgH/61RWiOMaQh1rPo3pKGvpY9QckSx7xiFFtolc720L4rZD9wVwJ6Xayu9/N0jWLdKWp6aFyFhBu9ZLEB2ELNN+lJ/AXr9/MubLtqO5iTAVf58LZlW1UurWcD1RGE4vhWW4lKluqCsHhFZGw9BqHGrUqQTQ02GdNSw3pe+VsIX7MOWFmruBYttKwz1Vd8Stf87vRc6tiDB0KEvXbq0GHyNYhCi0klEwxJpezwIRq0RUsXocYw7qnXSCXCCNMFjZIPt2pILzPr2L4WSM514WLMfwsWsKA2Q69QXeB43oesqhurikVCmeO1wyM2TiCVqfHZMqgjFGobM6xj26uFsPyGkjC0rQxKPNbArkleixin1Cn1y0VoLhPFY+jpnfo6rxmUNX3C4/k+J7S6NE7cKLajcTb72ak0PYE8kq8kijElqSYL/zu7ynOjBkh1u8pzx/ADgeVRDpNHMpqPUaCH0sejae0oUPRqJCO35iFpE4k6rW7GuK0bXj0lNq/9yzgUlXlP/V87d8mIPnTd6vQWeTLWSWIh+30ouZpgWT6DMvfjZPqbDJFsjj7wnaLZKFOqZsLfs/82fwqMY9vitRMbvvSn7KzJh54L2Amtls0/01AzywMSuzl/up/knwpHtKbkJpkvR99sVsJomN/y868ta/cF3aeQhzp4xrmbjN/ItkynXur4twQl5uNPx80JEtMZ4Z52hxfvlZ43/+HgMfkjsPG4Y1kPO2RQB2dIfmemxlxfM9zTPOEpFu88wVztDOStidIpi+sfjduLsva3I3zky/TQeXu9HRH8xRvFF993ma4vvQkc5/Fgy90nsa89dqVTNneP31ts5dFxzyWkqlFr4s/f6YLcugD1zGvO9z/ko5IuCb0OtPzv6Mvb1cKO8Rh1ZhnwRt85TIheU87JHNfLHr/e5pj+W/hqTSf5xiJVk4688z92iCWGo/+166x/HNeSaZzyfH8dPpKPNKtoJsbNZ/7C+Oik8NMd1NTipG4s22DxJ7LWN65McflNVWY95w9G3MX5KI/iy9L0aHp7J/5RtD/CZH/XQLq2vLf8ml480+nqxu7X0PzhFrMs06lmFe5FMaR334vv9uCtZ7Le2h3/YWlfqlIFtg7HFJoXpPswRNq3a/SDIbL7MqTPW8n63hzYxjZ8c7SUEMypcvfrZV3m7NkGbWjNT8EIbys850kanRLrWq33sKTu3eW3Xt1tBQSHeGpDVxMc9qV1leRA3g8/SvJw49tW9NbCKB5USTbECWTlW4ED+rdOhST27ybrL0QRfB8rBoxXShKYz0jHPDrS3/l+V5VdOvwVudwb6RSzPIR65MF2Qr4Lb6KmWQjIb+S5kLvCWeeX+qtahUa1vdasCvJngLu/6sZKlzisRIzR4p1i5XrA5zl8irm9ywJrTWxdvDI2wtPBcD2YYhWeM4nPH5aKaoVRWsTrthcLBPUrWPxrYDtnU0Ny0BC8p4kGQlqnPB4xy5yLEMSNjBkFxxS52KrWzRBAr/yBRLXirF+ZpjV0M1DPF9Ogvt/x5oNN4U2PK1lPH+MZdg+AqZCaR5uS2vurVfQF8ezmAlN2/w1AuoLcfFvmQX804/Zr216h0TYPMTw+e2Abj+fFI61h6RjzTDSkP6e8Ws3Zx59BtWgrd0gsV6A5IEywvRRv/3IyDE9VA+2QQOxk4HJ6wDTxU4d6W2hPsFP5w2mp/d2pPPLL/1qioKzTrBT+lhYFPzYyTGBVOWSMvrcQuJ4Vx751x7o5zOhqZbVXWTzp2rT9BFEkAYEiZfP5IZe96MNcaCcxcjTuUNfkB0gyfzfpGauIZmOMoNws68Z6ywbqDLXPhAF55RFykdxaFWEIkRxcEdStYpON48bpp8YlQTRtEOSfQ0dY6MoRHY9IHkja21DVAmYPq9FtaMBMZ4QT4c7jw99otLVmF0hT2dXwr7bHaanvG/BvxQhjwJzPlJ+FBzIr89ajLRWk6j5DU5QBEnD2CQomP6HQQ7+TO94+FgrHcUkGtNfdXYn0UvsKC2tD4NT21xJyBp1ory6D5AsHipuHysq5WcVm+DSXAiL86ymbI+kPLpFyVhfIzmzlfuCoF20PDbT9O8RUF/I83/JLKD8p2cBJYokC6/tS4wmI51oS6MzxsxY8LjaFiE1RzmD1OY1D5udXdLugsw/6VkjxkZ6D+n3LLtwmi0uLGYikm0tphqw4/ibOZdtiYINE2RVfCfxxsGYs9hnC+VrVRE2S3uMERodIJB5QWJ+uXX0Htz2EH42nERLYVfSd2yfMUbGVmTDUk1pLn4KKOz8wqLPFgmXuOMBTtcT9iG5E22ar3sXivWqIeG2yFLa3twIip2GffjzxRhezSwVQi3BGO7abUOVQV9CvBFbHklR6tD5oSohWCgji76NltK1R5fA9Arbo7N4R331doCoMZFQ3ogxB3MQIU2mjsWHD8b8kt1aSIrdVYxfyz3gxtoDjnHwu/OgiiX6+D1+nL63VxZ22aKhmiTfoZibN5HNlO1Ic2V9hrC2BxJffjFWLXCcDD2rJfHdxfqXspVCxErOoovQh/R+P6zg0u90MRpCJGsxjhME6wbJ7aS9Si8bJGWaaRWLXo5m0K93m0NgjT0P4dv9vbfs6pgl/EveCPrHbwQdkjz1F8ljxfxwPgvNsBhEfxICjXgMVjaRbvPGl24TknBUnrb5WF0rX6wUmblpfKhNeXWq/eloL5mjPgXJrM177wvBTBVdTQAgKvnefKEQBHLY+8/OfNH925djZcbciz2q5nKXV/4yuavMvbEKTH21+SIJc4EdVuN7ItbyNwv2/t2oegi91GTkKvlLpxFFp2pGMOv9PvJ1dS8QZ3JcLI+7EX01M1cEivepMfV2UPx59loSN90ieephM/eFda+yQ0cc3Yzdee3LwQ6Jdfcq1SxfR8HXZscV8enJp+Q7mC9/OfyeDTxsKt38RCfR/3JnLroJq2zTn8+5r38+S+Ye2LM0b6Y598X9tGReEJ90s1l7X38WnFTmncvfLOsxn/zl8aSIrt1VnXnZxm9/utVYXz97Tcjm3+9BF7jnHT42GRY5Ena5RSIuxZdtXvXj5CvXwiA+ibzQ3JLv0pc0R2Bef8H9+b43+spbnBGv0U+2qX+R1JIgqPyQ/WZ583es+h8nEIjHxdM/8nUw/+93xP5XCaiKy8X83/IsoPqHnwVUc+0AQ+lxkj8ne7SGjevCeR93JFNWrWR5chVCZ2ZcTA6TXVqCi+RoTuYViVhvR2vxDmzgPtxYWmZdak3V5wKtKfckS6dutD5X4QL3VLiTTM+70OqWwRk6xexJMps2qdXd+wBuy6FnWXTZlZayDip4bKY7T7ykp9b1pJXA50iahN5sJObCKuA6mT+yKXg8X8oyGA55yhOo+trKl1UNT+fQstwbO9uKlCiANl40Yu61dmdZbmDCsPkgYXVIa0u1n0im4+eGv1+knbWmlwSe+8NFTJVara2zfqnh8i6RlPy2a6zrRbBgSKdazO5HJNjYRzHcghPW3z4iMXc1ppdtazQszcy2s+ICCf2Q4caT4dM1VmKuHeD0iQSOdlvJ2l1cD1593pJsHSF5g9J14Lnysb5pfJMsfx8A1Lf8QvILYPlphENzm8kNz9uzaiMx+w5aSWmRgC2W92MFeHx92ZJU8pCE2+M6gyfdI1HZHolP3cqGoT8gqaFLnb9FQIwpfflvmQVc/OF/q/SdPoNTIE4sLq4aEnB9GSD4FGceC5pDqbjdcQCrxfRrn2G6w8luDxlf3RlL6F3Hvn5DogQC53E0pSq1r+sNQBFFPNSy3USjqFpDpdWdGN3mHZImlwEiSa8xXd3tkDyae4TstDyzmNpzlRqqjLZMd3cW1mkeUjmQVMgT8mDRMswozeLLHfxx4Cw0yq1BcVzKodArzlkyNEAbZmUQCVlLIjIMDs2snkORUc7D4xZJOS2uFuT34MSi7GlTek4/G0hZMPCol22VFqdLD6e0fItRuB1Cqq6fewhGqRbZo5SRuDhiAjO8lsXBtZ+o30VrYO52EGOz6VQqx2sJKp3exNDKCodKt7UKR2GdicyJlZHuz3iNCEUNyXfoDgZdz9DTJ/XesWi2smvaHDC9LeXzE9PVt+pQXbQaCGUdKyxKWP9qvcblbrqxcN1j++YHcwnRqOuc9V/kxmkKCITOp+HxKtuPSMYshfB2x3Q9y3YjPVXDGiA/Ivnv+/6vEVAVdUn5txDwT6erKggbyPYHiUSRnSEZ7IsIrPCRfC04Ko1M4QGF6zUsziRkunK5BNinLj2JTgoS5dKvS8iS7Y3FGvQp5e5uB/E3j1j0fO4N+pk+9PdKo4HH6aw3aJ4/Y8DAQLJRP08xJXwWSEBSMyYoLaXF18XlK15n4/yeN/SaOirGWDGKESdaSf0heEISCDfCNGhLyn9PzFepfWMs3GNMzfmtgvCBuWisB0isVMAYTNx9w8K+7GsKh40PfhvXJCrudkNXu8wBtoSRM5VjzBE/eIN/Kj+cHepFRwvzc4C0eV1IxGpJpZRcSrxmrHsehWRfU22Usf2c4klYL+L2gh0sIJ4v75wpTdHR8uVi1k5bjKnZZ6vSPpcvvyz+jvUXCpWKxVODCLyBMemCMWHI2hfKxeyFMZghScN91EGyeI8kOn+RxIYv/57nPeI1Qy+Gmu7M9w7a7cpgyVHDi6B22lkQxW88H1wvbHrXMIaL8+oislwbbBoZngvpKX7xcM0xxv5eTM3Vf8uNoH/6VYDe8Vj6n8BYif5V8JrfjZrqf70OhR0e4grIfPvtfd3xVe5e+qo2q++i9tX1Yc7c9vkYze67RyLCcSkeXNkD88Pjl68tNpro6N5UkoXz6vzlyUfS6JqLRPRfSEzWrRi8MDrMXfTbvtc04ihz3L+YnBT/Y/srEpRPXyVWeB/9pSgj8XwdCaeev5ovfG9I0Gul1+ZGPKW+DKkgHhau25ld5Km+VphYH2E6qea8znX/S02duPMJyaMpnu4rD0nlnkOQnN90c/OV/rzk7jfA8muzdgXrJUNiDW+s/4N7sq/Zs9+NlscZmM8rHn/+oEg6v69CM0hPd3+ZurrobmNhMrv8qiNRRZ0dkhIJLeRXJCjvVfHAfM8x9/e75M+7XuOH0ZsZZrGbIymTaUYOiecbpM72ir+gFta/eq2B9CMuT5Wqi87NmJVI2GHuf+S1wSF6vmpz6+Uz//1UZtzJXc82rfr78T+hORMPyWbWmZaFhBQlD0m/JVh+xbsL/tsZZtzb+0jcfyIB/2fd/y4BZVH7z5+G/4fcCCr/4XT1uYoiaN3vjST6OQut/YRD3/0eDmL2e0WndXC1Cu6dfmfp3M5sC6bPCNe9gUSJfFwf+h+AS/9oeXq7proVvp9PeKTeSNJuvUut7RuHgpetdzw/zlPVovFtgNu9ePAkiH83Ln7lAonm4u/JZ4+kEdYtjPWzZ4ngap31Gp8t9C4gkVLapxaD/g63doHl1b47w4o+mE5f97wk2esz2FYb9Q8YSdOLyVvsOit4Wjk0060lefragbUX3QNc0/jKs7DRbOuWYarwmKutmDzCXWhJC7mG+lRzMd1settKZ5cH9F6ExJK6RWjJhuDBc5MjmWd3JKbkIInv0a4V07Vg1xbwTwmt80TCPpTUtvo8OsJZzjsk4aCBdWyeETx/T6Xk0UwNrXodJHAx5z2W56BRi0xaDFc438V8G81TqzhjqvG6PjAbX+W4/V67ZNie7l1MFxqStazcN4zNGUn9dbE+5w5Ti5bVuL+7nZZWq1Qcbs8Xtpczqp0l+NkRhkJBou7uqfTXCCijAf/j0PoPmQXU/vDQKlTVHgp1lEQ00YDp3lZYQnzorjyuds+aCsQVMZ0VMb1aublBByVLoHI/vRhLVjvRq3apoSyQXPGK9RIdS+0I+WaB6dmrWEh0RiIHjutgFEO49g3dWtYJksm/imGv7Bv6CXD72BquSKDjtqM1w/Qyf4wDCbXzA6j+jDZQNMKbR12o6fQeVgoSqrmL8aZKJvouKabTg4jHb983TBcJxmB2mpB0kXJw6JcFIvZg5c7D4rtwqNsMOUTdA9M3obJ1qvBbCKf36iWGbrtT6UoQNDjtNImxa7ksqbWvYkg2GZKtNudAJetHULv4zZq+9yo9+70HGZHfLBQLTaW3x96CRO57xuzAKel62Njg19WZoA3VhlZphcQT3JbHXTk6tEL5wSmhI4vMANN9wxF0CDpMl6PZTJXofhPIwKj+JmFn7yldZhcJ0/+s46x+IPGy+dmCTniveOpY/UiZbfmYnsqYru+bQqJ5krUQrPKGhGS9RyL2iwhOTJ1IuI/3f4+AsiSq6v9PXwezW2chJOSksdh67bHPzobN78MoXIzeVy+l+/amQ/F+diTy6NDRmd6fIRHMJ4unt5rSQrk9IL+EPQmNYEjpk1kppC87Z+EmwD5d4mUV/BV7I8kOA6UHHtwhMkMk5Zs8OmrK1gCRGnEeebai0ruK42DqdQ8S+w9cf5r3NuTpG/vYelykdL3HPhi+Nz2uT1OgdSdhH4v3PYt3BzmlevMcITy9HhjzzmOkQhiokCY4jjBXHRr6bRZ3KLsVHm+T72q6/c0q+ob1YVErDiHdfV8GHIVizqPl8JBo9F5nUG2SRmSLRezQvs2ekCnrF16C8sNE5dfv30qr55fEXoKkteK7CyyxBjE6n0udpuIRyalHZxabx06lV8H9wknoe86eGxdj9LhxwL8fX5y939pE15evBcV4E8VwEePvN29tieUVPiT+brH8s0slQHwyBh7ytkDihu8j3HrFZFn9HvCa4a4ZlKaJ56NcjCXVLpg3FPyIJJxVj5D69w0HNjl4Ce3jQf2LMSVr/5JZwD9OwKN8RdLtQ4MBNJ5qrryr4E/BbcEcaftuSDBcJ1/8vjXmRKI7muuj1/qCqijcVayDbr6lfetP3kcXD6ripWZ1uL999bhfMI9P0BA9Gkb/C+YKAXSb2ebFOSpIuptBgsfh99Vnd3bzv2qAx8vUajTtZK77sgMrfqw9gxJB8N7+TM1m3GW3l2TOCRLmW21k0YtPpWTKzazwP69uxg9n94nlE+KlvziaBjmubSTY2GwNMDqmi55m4PJu9zDArM5I1DcRGtNeL3okmojE2n9/xMJQh53KDDFI/DNmlPyr+vLzitu30Sk0z5sBCbUPNOI6HwEJfI0H/5O2M+L12ckwv46yggMoAnM2rh+SmC3w9ydT485MnaW/cmkYYi8kNhIOzKOMy3OlWSE567NN3MHU/fnzsOK+tQpSIkcv3deP44w55fs1msP5uPR1cl+T4L7xJpNsRQOs9wXJqAMS9tTPJX+hjCseXJ2Xau7f+7m/XGAHd0+fV2nOImLAQbCQiLn+tv+RBPyfcel/l4BzWVX/LbOAf/q7gASv1TBeJSSWutd0y2sxneRG9eT5am3rVvJ83uGcyR2mQ/NstGL5OYd6vUOCdDmSbmrXCbx2XS+mczUrLb/HdPJ5vb54Th+4P2OB6e75sHyQ9PzuS6vuKwnaTHyRnCbtaN1djUPtVi8xGY8LyZrz4AtdRh5iarZIwuqhfaBPKiSNd+lVJOhugnOzbUm61bLfRxSiEZfvZ5aNXT5ZD6LJ0LbtSLIqRLIKi4jDa/nqSZplmWqd457B9UwbMd0Ku9EqVloO7XgdWMKqnW6dlXUPl8/lJqY01karWvdzeI7+QPL78mBYsoNEviymG0vk0R6tq46kvYjngeV7DwnWClUDw6h1YvZcd6OlvXYZnIcOSe0U2B7y6nKC0d7gsvWxVcuJnmeoRWNkiekgeSf3eYKu7LG8l+muWkonNEjk4caTt6mplqRpV3g4h05Mjwsk6uCvFRit08CTp7BD8lJM19s0eojJcdnp1np3Q5KXcsuS93LnWMMC6/toZ3eWb7xd+dcIOJeXovIvmQX8028E5b0bw9G+aySiuyUSsMgPEJzaG4sCNpPoF14mhPzd81C5DjodxeAGLHg8ORNLu6bGKxjBD/yBReAuRioT7COgzk4sOspIEClFQjF+m8TwMuQlve5uIxyd5Y1H891ypJGE6VSoqHi8cWunSEB5DtX9jvu/xkik1TE6QnJ8i2I8eyNhZGmxBfZc9mIU/mbNrqtuBvn2PYgxpDHQfXmR4VSSFwnNVHcoF2IT/E3Zs9DcLHF/h/gJUa/dSFhIu4l+VtUFsrn7RbI6C5Uer68dwJKpYtTP9JrulIBDAj6S6rBRgF60mwzhcomEqq6jQd2bkEP+bkUeijZuL3zNGMn8HMWIbYWGBtOAW/vsIsZy9F/p8WUB8PhgeaPLM6Sf7deH03CYSEyHPdBvGrsQX1sZ01UtK2lR3zeQ44WU4wkpKAUxp8DC54OzvXvo6Cf1XWir2ZrlyWOoKW1vJQRwevxeg6zr9JVpc8j7d0vY6VlMdGPGPcRDICJHXkvjr6Wrc1nX/tQ49W/7LuB+Y13gaFqCGP4eZ6VS9EKz7UM8BwWcS8t7n1zsrPTB46FHUomG/AY/dT88/hpZSGdmpkG4C7APOV6RUgduSKzvcCbRdT4icbZRAYWEXTZUwgee8jCYw4mLLWfbxJHo4y1rkEzKXYymgzrS/UMToBpubxL6jt7R1X4XIgmrOWOkOYR0McVHOJ03I4/X/Y5SMn8SiIIbktTt7yVtVpi2nU7Dm4fFbRyp4V93wPwLkqxwlx09Sp4OR9dpScjVfUkDt+/h1C6xD9/Zo6TnlRdAoYlLFvr0ieWdu3c4bsJOjF92EtJucmfghypW6HN4GpQ/5AsEDK92TAiWJb1vZmcody2Srh1fDm3L1xmCr3clMT9rSFzFM4HdtSeJhvuspstsVkFRWiKJ9ukwUfOJMZhfHZXHcqY1NDcXLoT7hyxGq03R0Yq9fMir01OM2xO2z22+KoCnHWXZ5rm0aeBheY7CBs+HZVYTdbKbAMFu1/Fo2yAJ69NdhaTfKpx9MucvxtRcWvypf6v8254FlF6vi78Y7oZ4zM2zQeCRGICBu2QO6c8deSyPX38ZeUi6aTUzzMVj3vnTpVOJtylH23RP18GXz86MuO7S60xC96Ivv2BJ3OMXJiJvTm9fGndImsvxVJosmS/976ZeicHkupJprvadr3inhegsly/D9Bg3YPMIkErBaXLIQRg+/tQbKw6L9EyJmxRIurRViOOZjmo6wrf01U5fseP89XtdzOuABFubBvcr9ewQI03WsDmNgniwJVy2yjMBd7/D+iRt1ZiNs3/6S8cQuCvJSKp8Llrgbdmawc5YNaQZ86UvrSWBO8vzqzG30hsJaYcL0bt8sT3C5Wv0l94KCZbqJzCbgJhAYmHGnfvpXZOFvMTyvm4L0T1QbzRdb6H7XxNP5GHlnBrTPZ+E37OAWL8VWYVE635zjzHWP0jWn4Zs/PMaXPewYsGonVSTvdgKVna25v4nRuKR8r2Gg4vbB59k1pjp8P3NOs4N4ts9ttcxyxe+KFRY3rnlSSb9vCm4wRZ/v03e8I8k4P/E0P8uARVF+c/fBfxnzAKu6R8m4NOM7vAw4p7kH2Oore91d4f7Up2QbA8kmzMKL2jiaOD5dFiElrKODeiul07MnYNWWi1dn+CZa0g2Z0LiuOViDd1M/JCsfeH+zm2/hItkPVliL3H9+xvMoF9rE8tdO3UsWAkjPIT7hyVl8iitqycs4fGcXiRZ+4vOgvdtCUMnPMRMuuxTi+13GoyfRScm13KwrWm0kJQjuZB05S5Dq39FM7glA26fUSRiu+sf0GyeA0/fwaK0JutTwEuy7mLu3xdgBTqmFkPqjxxHtLyxngvrA81ca3laFANYt8hcwbP+rf+6j9H6fR8QLusO19fnHqw7cSXowtnIU81BIjOye8I1j5F48wcSbSlnNYxn58nS5Dw0VgnY3uOnGsV0kf3alwctXDxAMicJ1ifO5RZeo/hgqSIotgXX9QvuAWnFbHHbl5ZaCAPc7Teej3KN5BvspwBjMYwk+axyxwppNgF/6k9Ma3dabe3IRQGufnuWEluTLNP8cBjlT0cy4ZYbf42AGFLyv+VZQOkPz6x/XtinILN0Me6OSKbUnReQalXHonTvN1Z3umN6RIyRR/XjoNJkH3wBjumHxM0yAxqagQqn8PTk0V5+1PTWyr83zI8Xwo4DpqPV163hSHKJh/RbAJ0ltwWEZ8D914E+0k/Ta3DSwo5ExuX/lHcvTcvy3oLwP5ADQERgyCGJJxCWhNMMREHBEyCgn76Xe1d1vZO3/5P77v081aOrLBFISLLW7wKSF6XO8crgvNE+hD+7k0lZOi+gmBkKiaZH11BP92I4r5CicetmLp0J+xWc9mckH3jJhtL7nQC0FH8/pJhuVqJ8AOj9nsTxVFB6OS4MuIzZk2O6u8N0cDdHgh5hQeJH5Ug0OOQp+Iu1LnLM+p5UaNgISXvGdH15WCvUtb4U/KqTCD88Z5Q+x/kdsvqwELlN8PeQDDfwb/7EuaCdGzqM5xuSlDc8asUcibv31nDSurcYCfsB09vSO0N6vSNxnQLTeeEwnCE+6iqJSJ1Ten3KMcTb1UKMsrww6fOVc8jMfuDhQcT0E69KBO9WtsUsunYhXbefJ2Rww3TZ3Q+UlgHWZ3ApWkyXDRcJaMY6xIdkwbnk6n/vLuBioWn/lruAf/pdQGexHyDIFLPGceu9od1taKGQWcu5+DQ3rLx4J0hSaSSxvNcnSsWTAFFQz+v40qgulet2BUE0n3jI6wJoe76IcJIPlzp2gn1KX/cfoeJwwWN3cdTpqR2wz0jx7843HUwqva7YJ5ysJWG63GKjp4IPgegiiT581tCrdaogl2SNRKcl9nkxW9UQV/Uohkb8Uqivz3530bbYx9XLGugQxw5gMBF5nLSnnt4VO8XOwd7YJ3IkUzas19Ac3RZNyrWUlm9rAeF+p/LYkd2Cely+IJEMgyer3QC0/EYinJ8RkurWKCb9HFYeFHW7qONq5wGFHfa5cF1odWzv3Ir6t9UExZ58eWTYvsvs4jwAf65vJD6nuUKFHfbxbFhNNXeCMWWbrzrg9tsFkvO/Hhw17i344mnG+fqVu/R9U0uILkStI6tye+q+vvh5sfggkW/7hl72fg2vN1uR3D4j4b/+foSTjnkAD9aCTuuTvIc4qX4Pkqbvhlb3cQX1tsPzHYLT5u/1KeXPLQj2twmo/+E+NR+vtS81ksX9eTK6pAsJASO3dOJV/YijsXue+6JxQ9I128G1x3vb+XOqL4kXS25oz5Tf9CiXWOB7ZfYjVHiXfQllVDv7ulJI4+++/shPJve5jkQUclnwv5qOn5sfKbXtqvOn6qOJTqGfqR3XnQ17CJBwR78KiRNfZX8ZrA3RD7pxQ5QIicWM9aLe19Ief+8Hla+qKyRl7OP+9rlvgWvbFgmKzZiS28tgwOwfyR55mZJrLK6QVC88P05Pii3O88mfPWNBdHzNN4nRLlZgn0OrDsSp7Enaf5Fo5laovZgJkx0MDpJsbmjc2/cD2Em8+/izFokbaIJQ2eJlTYD9SOh35fgk3x2ej3VWtdqT3wKStUfirbsl1u+zFZBkoWGA6ywMEbahn5LJcmygl/R3F/JHwKByCGzbEr+fWQYlsnG0gFxKqz40R/xMuMNgt2dI5p2CRA26QfUXOtYvrHS8nkmuznw52Gmid3iNJnmn3Qp2Vo31tUzweP9EAi7+ZwioLGXt3zIdjPSn3wVsrTdUddmKyaHRTKYpyzdcQPjyZJ/tTLaMbzJUyQuJAxtVYRn3tnB19x3Jg3CrM3E1a+D6Cd5itvTagnUzz4EbicQ6aeBIWV58bXh5wcjTtETCHB7xGh4swP2fG+XJjpu3CBdnJYq58i1MNig2g8oRJyQQw99/5wOBquwHkjVKLrGhCGx4bpB0ebZqn6x6WDq8l69rnSRfZ2KCuNpAbcmjmJ3jl87O9UuERlz2PINjrrPoequhoSck7Oe2m5hpn17wWn6RYP6gbdgiPiyhvrxfPMv3qsRILuD55odBzM2LHrLl5fOA2jRfYnb9kSr+ZDN4Tq9BTI4NEmycbZGEwbsXk+9y2bBYzpDUoYrlV6Kjy6b3p4ebGgx1su/w/JT1Z4Dnmn1Icp4hQSfRmuAhT2+eT8dFyobTSUbSpS8xn7WdyYpu/oW3nfck73rVZL1/pdDq7zfPjrv8yeTqsoSLYmH5N0vcvy0PJpafISnlsg2ZmLIOSmWL+yNh/temg8E+tZT/IwH/IXcB/3S6mpPLG4rCNMTUlpA0GRVaSJSm41EQVS7bOsIJ/Bb7RHyoCok2RDAhf94lMQpzldLly7OhcP2pDkOnCOlxei8hWIw1j/THfqK+YL0gDkKF8HHtbugoDxsItovfOnYRppNSLjPInbwjcVu8JHrw1RiKsy/xuFZOE32ltwecukrn4TLpU5qH3gOy4ziKXEowXV2Qmw8H7/bh8em+bmjLWySfqEs8cruTQrFVlhDsx4HHoYXm6brFBtqt3PEwXmghnerbEvzvUhXDxtAlGsUCptecGGJm5ueeGupcBX6Yxh/p0oqO0T0AfxAVJOdjcOkpRxJzk+kkPBd9T4V4kDC9BVEM35IBjI0qktlb38X4zJFo9+geAt+xqY5XXgmMuHIHSXhE4g1SJ1GVYHoLkyzwUCe7nm6S4A6H2VYTI+2l6/QdqFfc/juJfFafgMqYKsPjO6c88QpMV3NpL0Eqm586prFBmT2pIZyb6E2i6/2N5N6VK+iGJ6a/vvf+e3cslKX6r1kX8E/PCKo9DhpE8cau8/HoufR+HzTILot3HTpGpbBwantI9waSxjdnEj1uvT228etSjOmiQ/bbXgBphafF15uTi31AsOF83DQ8UsZzStPK+kB8MbSa53cdCbS8R3BIAtz/q/UpC9dBCIeheJOweakhzVS7Anhrch2FvfD7/bIHf7MyeLaRsc+XrTyHnA0iCUtt96T1+jfR/k2SxLBQkolO1jWHkGT4e+FwflKW2g8IwhiJ+hCQQMVYBtC/yMBDEH6kPKgM4uYl/BZDQ1It99cJwlVs8VzOSpeR4+/h51uNbdg30ommSnyG08XXSbQYRpet/fkM4oNh1Kk1OxVUGkQDSs+XCbdGo2fHStXh4L8fYizTo0IP7Fohiakoxo81mCz/vQ2Vn28a1neLhAyFlQan+9vkafx7UFN0hQ/wAtPfbFG8Jzqz1AmOaYf1PXhCQ6OL0cNLWKzrrNxhn7tsmQ6Ze8LvJ8toWBHuzhCvTCS8+vae1Dl1AP0QGyRXBTTjX+tT6v9P2/sH3gX80w9Xa/z+9MfRsUlw0sqQtFPNwJNhRpyXNW2IxeSlrwalXu8z7VzZJ203+lorqXxPUje1N9z7+pJXGvwQw0hJN481f0LYi07ffExyMoS5L607UwyaK5LnOGgmkE+KxHtZ59CWyGr01VTTuTcTPLBLIlKwILSI71ZQEFJ6qq/RAknUCUia+0ND8lwDhXvL+979bwIu6B7JE3y8jb32OAG3t5FIx8yviJLxNdhfZhBYeGNF/F7bwFqX9NrJ5LNpu4uz5H9nilFD6yAxk1zbgmOGdu0H1mSSWCgtMJhocP/bnxXbDhMK5oLMkMDYZ+3UE77+vM7NGuwrJq7b7XEFW//3wCe/GBKpggWWp0NSu4ce6+fBkbArvsP6TWKfkss2sWDzPJgixPOxIMGso+AkZySoLR6e5LAkDNxsgfUVHkcgmjUSWN0PeL3cte8iATU8nhuadZBePB2J2c6QzLZZHygYKfFUYsJ2uuu1e/CxfNPD2IAlvXB/mDRU/0gCKv8zBFxqc/0/Tgz8D7kLaP7hu4BlNJOgX0DPU3JzCvY+zkR4fO4ST+xCrdh5ms2ga1dIsPxzDFm7zA9wF49IHLFuU7ZRsxdc9etYZ7t6JzHpkYfwjPs5z3vZqViz/27g3U8fnq1prrDb8+zDTVlIJD+8MsoS/6XCfavP6yxPioYZFg4G9/TxJdmJHAu2OHk7eM9hItklcIC9hngH/XjrSbZ+I4lepkqQPOuGJNud7rIswGyvKeVPnSyrHTC5wHT0vdbfdbIIjinbTvsW7j0SMhE3nctqeT7Cy9emOvWPTs/K79WEy+3RiqkFWN5wwPNpwuBD8ofVK2w9fw3w7i6dmEfLFliwjylUUzOJ2XypPtkrO2kwkCOScdC2vwdrsw4et/ZD0qenTSw2LazfazORvBDylBWaJcHLnYmYDRAsz37KFLhFKZJR9ZOGjUFgQHUfujr9Sl3FRjpfQqdGSER2w/qXsusWHkhQnqkMf+/ywIRenn+QnGskefpCEvf7GK9XR/D6fK1IhKc970j2NTX61wi41JT/vC7gP4KAc2r/4buArjdbAL8UFs8+hmDS7W61gPT6GkiMQpiY2e9ecCLel4T7Bgkh3+095P5H4dEp3Ul0ONxdgGAQebj23pQG2zuSzlrceGgS4UlVfvnCyZK0On4fMV31vCCCfLLfnBshfv/9qACJ477FKJ7vKnoe8gb4d1jwyDC9itYDw/TxExl1rpP3hkqXfAHnqPvyUJ7nFTVXWQz+tUcybm5PkyY5kjV/+wvCP4DpWR+tOkgX8lRHHxXPX2DrA/RfH9PVq+Ca9Lr2KCQBEeq4rZCkQzxgkDvpWB9MMEK2uO8YcGeP6bEdZC4NlucKfPOL5Fu/kFhpFs3g9D0bOAYZp4b+sgi4vOayGKtD2bPiddchEuoXifgH02MK+PtTQkUeX3blxAJpp0BmcKyfPXMb2udXTH/7u1nniaEBNWXMc3iaGr/Zd5C0lb76LaKB6Xr8PZ9Nil/W8DqprM6aQz/RN3hIdCOU6jhVy4pJu/iC9ZuPYiTdMb2dat+HxrZmdZhUb/2vpatLTRX/1AT2f5uAf3qtzUXWriGPDFpnj2NJ2eXu47jbv5A88vVSsaM+LMGPMO6E13aYqOsEBUDWz+q49I5IjsvqBAnRsA2HF7zG5HkGgL15r6OdUG7YyC4qnLZ3JEyoYJv15+fflEHKROJ6Uz6Z+4gr7KPexCNKnA1dhi2Sp3JUEqUNEjHf3GTs04lVp3b+VujV0Ajcx4dMYqfWUnoipxKCQ6vwkNwUoOEreMLJvC5r/toj0dLxO4do2n/rSK+Hgk58fYR7e/7g5+lkUgjjA+SXzBRTN/Maag8rAaLLjvBca7DNO9fcgQgbpBgFz21Bb3Y8wGk2GHXmi/j9Zrbagj9bWWLaiF5K5ZexhqZ/L+toSiuXseJBMI4sWh72fSHRNLd7iNSbXPNuB0i0LWdQZTeD55H3Dmli8hUM/RVJrr67gio6N6F9vy2Sg+lJ1Lw6SMyFKPPQJ1i+5bHDuCcJW5IsVli/bwvj1nH3kkX+yoCytsLAffBXOCZe7DJk827MYUhELO+ywuvz9/qU/q9ZF1D9w31Kb/KXv3ynNsfhe0xJeyIr8OJKIN6iBpcM427mq7unLrp75k12MP+tm3cw1dp7LwpMIrgs+vK+MeqD/PWRUO+77o/yWRf3fHVwSVR9FV/cSEi623PQbanvbNgtByRh3J9Te9vgz6TDShe9M8Yl+1Ejafaf0OL+GqqKHErcn/huLBJsrkjU12y9gvVtsyTeSpul9me5qv1FGCOh/ouAooptdN/YNvFf2fgk1fyxBVfYIVHvl7EhxbF0YH/YYnki7oW2Pw5zf7RMk/iDi8TKfMMFrw1tMaBfHCJA+N2VzKlJINsZlFAb62eX0pnoLgZBsZm1W/i/iFFDdSlxLxYebw/E5P7wGRWCAmVgOz4S+kkMIH6zJrBPBSTyaCFpjfnCBhIcLQLPjfEk2/t6DavFHa/HIbpI5JyNSNjTGr/fXv2UmBT3ZyoLJOqdjSEhB38DxuNoij5cfJNcBd8AZrtY35qIxAtKh4AXfvB6PJMSy3c2dtg5kZSHSfP/mQRc/s8QUBPn0p/6T9DfJuCffh78tN+rUH9yJNL2rSks3CAxmm4p83xeaiZbra4EMHtC4r1HR2LJ45vBdSqGOs8vrcR6ygboz8cPye5fJNXnO5zgWboLnjhNpzPm5B60WSGS9AZHYMvXPYHq687r9Hl/VWweILmurbfg+azeU/ZcyjE8xl4Us02KZDK3wQFJ6nxJ/j1rT7Y2vhz3J755QrZIxMT0ttC3wY1nk4eEnM+EBIlpiCS/2HnDvs5gwOC/kGSipUnMrWYfaBZiz/PjtWvY+ZrNoa2HL8/vWuGyKpNX8Azf+H0ddhITTmoEfYbpano8zlJG1685vA/eu87IeTdhF7ddeITWV0z4/EjZbAgseJ/3E8+HfheyuHpP0Enfr5jVnx7YKZ0rUJ4WnzoT7qrC8sdBRTIXc5JPtEuZsfOQfMrmwxNZXfTsLK7WcAsaLG889CYzjNiE8voc6tQw84k9PzsfXulp5EkvdCFbhZgq9WWP5ztf5BJLTQGgv5pIRC3A+seuouL1Vfo6kUck5d8KrZq4UP4d7wLOKf3DBJy+ZxvSr2WL+UzyJrp8cAvabTWJsawfQobNfQ65Gkk8WhwwnYPlN4d8XiNZllPX0Hu0CiFVFzIJmbufaLqyA/Cb16OOcwXTqfgSqZBJD0GMJawgGi3vNcTP7VhHp3oERpo4B/52Jh7q8hHo9r6SwB8alceS6pusz3+zAaaOVSeRMpuos/ZteB1+09fc1eOGLpTbCYpXimRc02dBr4rcwqGDpRhm3Ngwb4hlJOn2y7m2FSoa8ySD2yr5YHmuBabP8uBBMXshuZbZ+Umv5IFtOvIIyZOZIbGdpvqQ7WeYXmbnTKFP2g4QWQGSjC/Ghk2H3RZ4Jlk8txdeSCsDQ2HFtyoJ9cO0YQtHs3GMeXV1GL9mePnWHp7ftphjuuoAMO3uWPBSPgbJg/jk0t1OY9Cv73adXL7dRLeX0oZ6K1gkWy+EicZhriPZWyy/MZx7+k3qF5TbzUpMU2mWUj9aORCGWB/hpa1Mdj4HI5zJHMtvtKXLJqNO4RLW+IcG5783dYUmLqU/9a/Kv03APz3FUnoXOMTvbMUzWzUqFjuOA8/nSxTjRAg27LQfbWi1TiFxyfyUDUHbgW9nJsaBsy7RIvXuEPmDysPUPUu0WqlnOCyMF4k3/ohxxRIIBLWNhDlE2KZh0YqQRMm3jjcjtjn9JvcQykuRhKvY0elGX2Pc2pxmaLBpTNmj80zwbwWp83gcnlRJDAfeXqvUIZ8VlBrB/gFJDlodbba/u3SXnQzh56zzUHP9hu2vnQnVO5PqOLyNGyYJvIZHNZ+TqG1wDJgqjKv51bbFZPYsgd23BNv0JWEkNXdTyKYijiHXbUWMN57q0hNXZ3AgzBLzvWWmzMkwrgKgX/Nmwv1v7msPHlGhi+H3CU+2abQtlJ+sF8P5+S3Ren9WILKtJeema23YuxldeHmixRO/9UwaV5oHpZwiyZeBTuk3cLZwX34ISctzmTJYJBhHg7nCMdkuGxZ+NA3u6mfH8+dsSOl2bUdwqk4q4fFYNUx6xjO8XqkkxtuLPzHZODZQ+YLNs1jH6/P3+pQ2/1Nx6t/2IGh5Pnf+GDR2DY0wFuS1rDfgrZ5C7WVrKMia1wZYc2NWO7Yn6LaVn2X/c71otTev3clW9N/0I85gImMaJI49jCa4SoNEah8HIOVGVfyPs7JE/7gzNmS38ilYAkPSGYdhsrWzJ/nf41kg+6lGYlqb9QaPF1vioTmYTxKMeHxX/Vg1SIpfkBSQMPsNV8l+TvbVb4bMuy9eTxY5DOLvQcxvgudf2XYdPFtjIuVn3AEFboiHeWz0ZHt4eLCxJYE4TY4EVXJB8/XPBglXCEZKZqKBgLtHv/ct7CkkD1mj4Fa/VWwFt9wQNo4bWENqEP/DR0pW16/qfz69xYMTMVzyvoxIzJAhSTt7omRv1Gtw2GPG3bNihMTddxRW6heJPTfws24kDNbvO5ZvVJCspldvYRe+kHjy6qCQ0/Wxg00TW3XwWRsVkfbiCthhhtfL/+L5kgG3t/XB+q3BNm7IbGHYYH5x+8Pm7j9JNDlIxnc5E53nDAn9eD/24BwqrK/tp+z/kQT830Hr/y4B9bn0n9cF/IcQ0PjTD4LeViY83p9BzJSZC2ytvwQoL9uFmAYWEmHTnjfwPJwnMbN9HZhvtxU8vuZEssNNc5kvfb5QusW3zq8zp2JZojbwwvxfzLeiGyIRVxwu8UGqs+F6xPRudj0j+QpZzKi11Nm9kRmUyVwRMSjOkITT6gz19zUnCbwKk9EASfc4PEQxrR6Ozmwi5/Bw90OdfINuYu317sFbPtzrBOtWYke/xd8/JYln2Vud2Od9p9AwPtbJ567/ZjSdL6Avojfub9kpLLnMVbiniigm+1Lv2S1oXbhTF0k87QpgsG2PMJibOclG5y2x6/KgwWuhjDzfnrD8K/kbQFs0Up3zGZLUDO9ruL+lj5gckvbJDvubiOS9SSRdnvWJKdNrBu/Q/JEx1EJ2ITmmx2qI9THNuyfTjvkKB5Alfq8cE4W5IabTDzEaSfpV3YJ5y5jB23KwPG3tmOzZyUjiy3oiqfAjsiye99C+9hLPWeO4jFVnJPfuiNvvzg6G+m5nQXNDwibKSdP/WmjV57L671gUYk7/9L9V9vB1IW9UyjNhwnRNC7Q1tHEv8njqLgp7M9GAd0dlMY5M32XdlD/AN4+CyFd4walbegWc+qMict04F/TzxT5xWnxfIvYjJNJw+1pwGE2zTo/0DFSyVh9IT/RTc3UweiaeVSTh6/EV+cPTf2ucIUEfVj8j0Wnth2wpqgS42GG6ymRMx1J9vYWX81mQMJ11PV0cLg0U1x2mZynZSJR8BBnOYq6T0LaMgl10YmAb3YoiZ/VImT7wCm4ylXh8gxOS7RUkcPBmNkmejg9M8GoKrxvQOrlfMV0N5SCDVLNUHjXirqLBK9cgu2kWSeUAKJvrdw7HZIGH321w/8M+cWGQnroY82VVMPFDfiT8vusIlnudblkuQQbnhRjXN7Nn97ezgnLmmmKmP08TfeilC1UBlCet7gKNmbiFXhGR6No4hsyb1QS65iLX8SghcWf1YsQ+na3F9LN86/S0vEZwzKdlHd9rPP4tDWYQclWqeTFiejtbliW8j2DiGLLD9Pfv9SlF/pe8Cyj+6dkL0zXGjSx6rsV8IGCytUcO8LoH2Ieq43Viw1LbQHMWkHjT3peYVAxLCB9Pm2REeD/prdyNSCR/RuJZYOC4fso7CA2543yumCZbvO87OH9lu84b5m+YeqxNaNNiTuJiMJ+MyV8ZoqMrk8iM3Ik+SyTPMyYGz8gT+9z25G0BhpHV2f37a0NNzaHDns/jr69PNFwuB/A1EMRw9Xpt6Mz3Leg9gn2+JIbClO7BoH0Wv+lknLFiAeM9tPZX4WGzwTHgJLYP4PWBiplcGBOLfA37xCpe1ZnbTxL26d1vaXii1/z7yhV6upcYJ9YHIqazulLY6XW/wnnWr0iSedhm77ofQkvmRp1OlWWyoaj38DSDEccA3Zto9ju/lz1Dsqb3D5bfLjHOyS3hieALPT1PdQzdfbuqk63pYv2eHIDrMUKSrg9YnmwUf9N4M7wesoifb9fUhsf4ceq0Gc46Zfm9gqTY6WKUOwfKrhKe7y1uFjzuU3DZWdN6uIBN6lRzp7+3eJE+V//zuoD/kAdBtT/cp66TOvpLF9nuu9ffXbMAieVlikGCfls15OmWFlinXOD7tWBgGJBj1ZdxeK4dquq6/YqvC1/YKyYPunAMyRBrNrjmHYn1Vj4pSZaD5stGaHMo/BJIHRorsMWLVfsiPes2lILiL6Qcj/dpzoq9ffpInjzB7a3DhBnmiKRcNcyuD2t1rMjx5jjAqpfK3U+1n+xnoD78z/uGREq4V9hme0QC6rYtwiz3JbLxiANekZoEmsFQyJqUAHZXCqKbM6Tid3dWffG1N8XDY8D9vzTiwdqNiBhciZkSYcQ4gg3QIr5gIXEhwz7v3n4PhlrX0iVffaX7i+CLhJPJCMSKRAesaI3EXXPYEDvBMYk8lgJx7QIJ2+ZH9t8EdNKqLIhaYX0Yw9wmsNwhWY/XHyE/vS36SXxRCPi+C5vsgiQWRyTdpTki+TKswoNJjYKQiriwTSSszyTC83GORwJb62wTf2pHiSQSknEzrbC8huJXBOgDgF0OSMQz8ZV/JAG1/xECLsWFKP9L3gW07D/8IOjhigS7i+VEcnJ2n0zNVgR6a1pi9ucgudqViqHBH74ksx39yT6qd4fH7vVBggGSbqWc5vA8+Ui0XHQk5vlDBwPlKsmvTt+z5a5NoLY3MkmLw1Fhy9S+Qfs5KiQ57Xchux+CHbxO66WYZPeTxHaVfIN+bOQ6nT2QpPf6WsDFsud1Xj6QoPl5qKAel0ga1e4paxeYNTbT+MBQF+837DquGrgQaV6nyfposm5jb6FZtRNPWIaECk5zHS6LcuRp+3RdZh7fAtyMds6z6XzasP1NOMCtvgxiah2RhAdtV8HFkWQxmYrBZfPMs2BY2kji19JpmGcGKbz9tcxzbegktl8HLnT9ReRpulQV1jTbBZb/OOe5MO3xeEGAoXVui2LOl8ee7d84ADxWncJzg2N9b1f3PVxdWcLQLKYYmus2gvo9TDzNJldhenl14HEPJp77zRFYHAwpPC5sEvNHhaRtu10AVfjA8q+crmF1ej3B5drh+a5E3L/A7Q20uo6ELpdF+LdCK/apufYf/7v6j5gOZk7/dLr6ndsRgIs+Su+a/2SexF3oP/bvrp5hF+yVPigMU6qI0T3w8RpdkDChsDN5VjVvky4j4QqH80Uj8cMrTdaf7RYil3d1tAsMnd0+wgaSmFtixvaeRA3jLAB4ksi5U8KGcXvoIaMw5/zWFT19KiWmx9HHIKkzw/SyrXaYr60zxtPT3jAZ8RYAz8xSxLi/9UDh8G4h2GN6FmuL7Yb2+wWSNbkIhNO1j212aVDolHzOw+XBT5mVPh4wkDmmb2vr92ClFldwpk8iZtv3+JulFkP7bQVMTElQSazLz1dI5MusDj9Hx6WrYo1jziWzxbQ9mRULs9UJDukJ08mVaqTsMi0CKNedwZPhCRM77Y87GE6LsY6vm0Gi4lHQIFHIUoym52HDwi13oHI/dp1I5BzSNvM5NItkRbJ7j+m4mBgAvxc1eL4qMZ22tvUWroayECNwkbjhwpjDZaw3Yj6WQkEnMpSQmpNO+KBhul3vFhQul71c82dS6uwVaQ+4ktASU7oz/tpCK9inFn9s8aJ/23QwM1t4wUFZbHl+k6uUxY9FAs/XZ1mH4lsM2fARPRj0ty6GRxMTHUVxCLSwwDaoc6+iqXKW4RwdDZ7eu7FhbS8vIZbfb86/OxPjwuIbQKqvKU938Viw6wf7zPWhYJv+NpcNcwpiwMNbKDWXzFNDLcIPUNHMFLP27usM9DaApLutxcQxy4pZ88cR+tduxuPreZ/SzfkmQcwc7OPdYlnRi9St4H3bmCTP62rDjjrBODh42AYPd2xDuduJ8P58tJqPd99k/mw1QcTDVZ0+dhOw72l9gOtX2JBcEj4he/tI2vj7Muokv2pPWq0XSMTlC0m6/VopW35+D4aeLNz+Mh91xjs/h2voWSQVzE/KyqE7wN2UP0hQhn0u2mpIyAcTSPQpgw0rd8cEhuue8QTW44ZFmoFxpdY3dTos9hvK4i6F5hGsxOymmiEzecnhnZ41kdOF6bLXUfrFna1bp89mBGaddx0El9ogSfM8VCy9r3GMPAzYh82j2bBpTebwYAmtUzWF/i/2qaXyp/5V+bcJ+Kdn2b3Z14+/KCxS46hc9oRecdz0toZRByetepKDItpg7XtB3D8DwyXNa5j5ynCbEScMTq69mlTN/26IKfpxgiSxuE/ByRYG8Vn2qcis9Wa+gNaqgdVGSMwVQRI9Z0iawv49ODpdl/6MHQ0CSCqTnHU8/hYzRNHXbVNCKPk2rJsDEvX1I9Bw5Hvw5ig1bNpvBVPh/Olraov7W4XD037fMS4YLcHtg12pkKnF7Z3fUuoHqRx1wqTjAZzbEgk3Cufe1mpP98dnZPFALMsnaY5rDNubiPIgIBWSc8FXYIm4/yD/IvEWvEZyhaEhHuQVknC79wRfMGY2/v7mp0Rcansk2dYSfU4Bt58w7rnXgyA6Wmg8STGOa2AjljfgT6MiaSOuYRcKSNwdIo3ck/UeiYdjFtgb2yRz5egDbUysj4hghh6dnR04a7RfcLT9hpAeM2RLw/oMooePNcsXSMxlbXP/6mD5TwLGNRJ2v0Untri9U2ocz6rE7cGezH8kAf93F/m/S0BJ0f9zaP2HEPBPv2Z/6JBIvb1AQsweus4+q9UaHvqo1om9dVO2XgYHKI+lSHKj7nX2/px7uPYOfq5NJMersRS47CVJTLsZkqzRdyP07VIVM1vH7deX+Ai3IF/wrPf7DZsxGYmY+kuSKF37ZMZ150Gz19U6N8GjbOcHHTTHaVFnq7IomPHIK7jO5wuSH2S3YmTyHnC7eBPPzkzHlLrexfDq+6eYVvI+ZOJ29YSbF8g8uYrahm0+8h66sfuQ5H4uetY2gQ1dWUx11t+RhOJdsKF+jnKdT9WpYs6kxr87NKOYfU0kYSQhSUsYFJ46ivCb7ma3gl5jXySehqSylByJmj3wfMULli95/95FVEqpzsz7ET9rhyWGdg2JaGxmSOi7R+H1NZB4tNKxvm7tGroiW9YJk1wkaNhyKPtEJkmlPDdM89QcupmK5JafJ2ChKvtwGZZ4vSrPwVRj/BbwtG8fJO3cpSwP5QTu+6NcZ5aF5Paz+ApdpH7E5NUUOBQ/zh6SWxuRxJfi74VWaSnp/5Z3AckffhC0F4ITnOV+VWf762Ri5PktvNR9MX0MnrbC7s9uA7dtqdah8DUU9m7XBgxBhIQ4nt49DUn+hKQaZjx8pj6wfhhkwJztXUfbM6Z/SnHdQ1HUhKf2gOkYUzHi3EJjTuLuO1WMHWTpN5fCoo6YeEoRYA62GZKZPF1F5cQG4XyAwPDXJPvgkdknNxIo3wu1jsOpmOiWnUbI2QbTs6LJCrqM10hWOUaCNWWpMCcxNnDRuFxHyw6Jdy2SNzShpmK4WQwhPbjqA3LMo3nShxVlvmH4UOXOmqTq6QLsXGEfD6TKJKmVaxKdPbUt3MQA0z1pBjob6/MD+FitxPTx9X8LxxgxNP3SrHPLPlAkLvGgVc+Yrh4wtWDjvjShu3sapq/rQ8NcHQPirQspT/af80SdENPdtr2u62Q2vF3arde4P/c3NxJWist65+jBM/GWJPaY0bODsFah+c62PNkdzwoNrfYJUSIKmIHv8Pzh99/q6+yt1NH1gddj4fIBKhxY6iT6ped/r0/Jyr9kaXhJ/MNxStm3Xzhlzg4JwZHhVqIV8BZSnUerY62wo+YEcPVTQYz3JTwZe447eLg5q5Pd19+wk27rcJK4iXEtwzasuA8bWjcc6/hxrCbW5KsU+LRjYnL6YhtYfmofuuS0JHzxxTa1qxzsA/5V4+ElwTaeeEiefpdYYm4nlcuejZxDVrTbOttUxsSWxrGGS2saJK3LvU6lca9BaKcWfm8vFSzZ2oFq+j14uueQsiP82uzusiShvUUSTgW2wZfpCWLYEj9k7uW6hLzvMXHeu2bPxt6P4bYx8HhdbUnMfe0kCPuNVSersxtS5WZweGXumqcz8YBjzKpVIDOHHUnTEonWYbIG7bW0efZ9Xp5MXXQRnoIqcq6FpcSUL98CVrnBc/1rN8zgXYH1G6x55jl+yl5X54Zt3tjxRLvun9STjBI6V9vw1E3x+hDTz+A98RkJZx4g8VrwoNO/exyDah/HKCmQf/9CxjFpOnx0Jp3rAEpb+JFxb+rMPdYzHBPmrM4D4fPX3gXEPqUs/199F/AR7kR/ZrlEDOKHL5G9vdjDXqBInP4EE7FPnICh18aPFEZKOs8wYP/7N7K3vcxCe0qvqq/OHYv4XYqkYY8jA8dQDB5sOgsJGS4MoNYdCTPIZUqist6BqXs2Cb6LcUPsV676elkjOQOKxNw32Of+i4AHxwaFzFwkoHksSO3PPmNPPlXpw2bXauJe/q3Ddw+Fzv/MBptAG3m9zYXSAWNGCIdBRfLRc+0BGy4mP/DfG38k5hxW/o9wBRd0e6ti9DO2PxKtTH8iyQPHEK+JaB0sQ+jJd6w3sN18bHJ4b8qC2HuyB4Z74odw5xckt0cTtvbOFsFkY0HaK8HzT3Z4PkM4hUSmfAfb2RvJZ2VIOJ8hgc2XgD1zvUByJuy4AWZsCPlvAlpa4oEFS0oQ4kjrl/mA/yYg7Hb4/WLkLrjdnPBDtcPfkwuWjzIDCRws/ZCwIlmB07W2GOz8if43AXejiMfrrkZPiI4EtM4SErWc4P+4NPz/98P/AtchQ1Y=</prop>
			<obj name="TemperatureLog" class="TemperatureLog" version="2">
				<prop name="Times">TEFSWgAA6Z0AAIDpmNwAAAB2AgAAGgQAALQFAABOBwAA8ggAAIwKAAAmDAAAwA0AAGQPAAD+EAAAmBIAADIUAADWFQAAcBcAAAoZAACkGgAASBwAAOIdAAB8HwAAFiEAALoiAABUJAAA7iUAAIgnAAAsKQAAxioAAGAsAAD6LQAAlC8AADgxAADSMgAAbDQAABA2AACqNwAARDkAAN46AACCPAAAHD4AALY/AABQQQAA9EIAAI5EAAAoRgAAwkcAAFxJAAAASwAAmkwAADROAADYTwAAclEAAAxTAACmVAAASlYAAORXAAB+WQAAGFsAALJcAABWXgAA8F8AAIphAAAuYwAAyGQAAGJmAAD8ZwAAoGkAADprAADUbAAAbm4AABJwAACscQAARnMAAOB0AAB6dgAAHngAALh5AABSewAA9nwAAJB+AAAqgAAAxIEAAGiDAAAChQAAnIYAADaIAADaiQAAdIsAAA6NAACojgAAQpAAAOaRAACAkwAAGpUAAL6WAABYmAAA8pkAAIybAAAwnQAAyp4AAGSgAAD+oQAAoqMAADylAADWpgAAcKgAAAqqAACuqwAASK0AAOyuAACGsAAAILIAALqzAABUtQAA+LYAAJK4AAAsugAA0LsAAGq9AAAEvwAAnsAAADjCAADcwwAAdsUAABDHAACqyAAARMoAAOjLAACCzQAAHM8AAMDQAABa0gAA9NMAAI7VAAAy1wAAzNgAAGbaAAAA3AAAmt0AAD7fAADY4AAAcuIAABbkAACw5QAASucAAOToAACI6gAAIuwAALztAABW7wAA+vAAAJTyAAAu9AAAyPUAAGL3AAAG+QAAoPoAADr8AADe/QAAeP8AABIBAQCsAgEAUAQBAOoFAQCEBwEAHgkBALgKAQBcDAEA9g0BAJAPAQA0EQEAzhIBAGgUAQACFgEAphcBAEAZAQDaGgEAdBwBABgeAQCyHwEATCEBAOYiAQCAJAEAJCYBAL4nAQBYKQEA/CoBAJYsAQAwLgEAyi8BAG4xAQAIMwEAojQBADw2AQDWNwEAejkBABQ7AQCuPAEAUj4BAOw/AQCGQQEAIEMBAMREAQBeRgEA+EcBAJJJAQA2SwEA0EwBAGpOAQAEUAEAnlEBAEJTAQDcVAEAdlYBABpYAQC0WQEATlsBAOhcAQCMXgEAJmABAMBhAQBaYwEA/mQBAJhmAQAyaAEAzGkBAHBrAQAKbQEApG4BAD5wAQDicQEAfHMBABZ1AQCwdgEASngBAO55AQCIewEAIn0BAMZ+AQBggAEA+oEBAJSDAQA4hQEA0oYBAGyIAQAGigEAqosBAESNAQDejgEAeJABABKSAQC2kwEAUJUBAOqWAQCOmAEAKJoBAMKbAQBcnQEAAJ8BAJqgAQA0ogEAzqMBAHKlAQAMpwEApqgBAECqAQDaqwEAfq0BABivAQCysAEAVrIBAPCzAQCKtQEAJLcBAMi4AQBiugEA/LsBAJa9AQAwvwEA1MABAG7CAQAIxAEArMUBAEbHAQDgyAEAesoBAB7MAQC4zQEAUs8BAOzQAQCQ0gEAKtQBAMTVAQBe1wEA+NgBAJzaAQA23AEA0N0BAHTfAQAO4QEAqOIBAELkAQDm5QEAgOcBABrpAQC06gEAWOwBAPLtAQCM7wEAJvEBAMDyAQBk9AEA/vUBAJj3AQA8+QEA1voBAHD8AQAK/gEArv8BAEgBAgDiAgIAfAQCABYGAgC6BwIAVAkCAO4KAgCIDAIALA4CAMYPAgBqEQIABBMCAJ4UAgA4FgIA0hcCAHYZAgAQGwIAqhwCAEQeAgDoHwIAgiECABwjAgC2JAIAWiYCAPQnAgCOKQIAKCsCAMIsAgBmLgIAADACAJoxAgA+MwIA2DQCAHI2AgAMOAIAsDkCAEo7AgDkPAIAfj4CACJAAgC8QQIAVkMCAPBEAgCKRgIALkgCAMhJAgBiSwIABk0CAKBOAgA6UAIA1FECAHhTAgASVQIArFYCAEZYAgDgWQIAhFsCAB5dAgC4XgIAXGACAPZhAgCQYwIAKmUCAM5mAgBoaAIAAmoCAJxrAgBAbQIA2m4CAHRwAgAOcgIAqHMCAEx1AgDmdgIAgHgCACR6AgC+ewIAWH0CAPJ+AgCWgAIAMIICAMqDAgBkhQIA/oYCAKKIAgA8igIA1osCAHqNAgAUjwIArpACAEiSAgDskwIAhpUCACCXAgC6mAIAVJoCAPibAgCSnQIALJ8CAMagAgBqogIABKQCAJ6lAgBCpwIA3KgCAHaqAgAQrAIAtK0CAE6vAgDosAIAgrICABy0AgDAtQIAWrcCAPS4AgCYugIAMrwCAMy9AgBmvwIACsECAKTCAgA+xAIA2MUCAHzHAgAWyQIAsMoCAErMAgDkzQIAiM8CACLRAgC80gIAYNQCAPrVAgCU1wIALtkCANLaAgBs3AIABt4CAKDfAgBE4QIA3uICAHjkAgAS5gIArOcCAFDpAgDq6gIAhOwCACjuAgDC7wIAXPECAPbyAgCa9AIANPYCAM73AgBo+QIAAvsCAKb8AgBA/gIA2v8CAHQBAwAYAwMAsgQDAFYGAwDmBwMAigkDACQLAwC+DAMAYg4DAPwPAwCWEQMAMBMDANQUAwBuFgMACBgDAKIZAwA8GwMA4BwDAHoeAwAUIAMAuCEDAFIjAwDsJAMAhiYDACooAwDEKQMAXisDAPgsAwCcLgMANjADANAxAwBqMwMABDUDAKg2AwBCOAMA3DkDAIA7AwAaPQMAtD4DAE5AAwDyQQMAjEMDACZFAwDARgMAZEgDAP5JAwCYSwMAMk0DANZOAwBwUAMAClIDAKRTAwBIVQMA4lYDAHxYAwAWWgMAsFsDAFRdAwDuXgMAiGADACxiAwDGYwMAYGUDAPpmAwCeaAMAOGoDANJrAwBsbQMAEG8DAKpwAwBEcgMA3nMDAHh1AwAcdwMAtngDAFB6AwDqewMAjn0DACh/AwDCgAMAZoIDAACEAwCahQMANIcDANiIAwByigMADIwDAKaNAwBAjwMA5JADAH6SAwAYlAMAvJUDAFaXAwDwmAMAipoDAC6cAwDInQMAYp8DAPygAwCWogMAOqQDANSlAwBupwMACKkDAKyqAwBGrAMA4K0DAISvAwAesQMAuLIDAFK0AwD2tQMAkLcDACq5AwDEugMAXrwDAAK+AwCcvwMANsEDANrCAwB0xAMADsYDAKjHAwBMyQMA5soDAIDMAwAazgMAvs8DAFjRAwDy0gMAjNQDACbWAwDK1wMAZNkDAP7aAwCi3AMAPN4DANbfAwBw4QMAFOMDAK7kAwBI5gMA4ucDAHzpAwAg6wMAuuwDAFTuAwD47wMAkvEDACzzAwDG9AMAavYDAAT4AwCe+QMAOPsDANL8AwB2/gMAEAAEAKoBBABOAwQA6AQEAIIGBAAcCAQAwAkEAFoLBAD0DAQAjg4EACgQBADMEQQAZhMEAAAVBACaFgQAPhgEANgZBAByGwQAFh0EALAeBABKIAQA5CEEAIgjBAAiJQQAvCYEAFYoBADwKQQAlCsEAC4tBADILgQAbDAEAAYyBACgMwQAOjUEAN42BAB4OAQAEjoEAKw7BABGPQQA6j4EAIRABAAeQgQAuEMEAFxFBAD2RgQAkEgEADRKBADOSwQAaE0EAAJPBACmUAQAQFIEANpTBAB0VQQADlcEALJYBABMWgQA5lsEAIpdBAAkXwQAvmAEAFhiBAD8YwQAlmUEADBnBADKaAQAZGoEAAhsBACibQQAPG8EANZwBAB6cgQAFHQEAK51BABSdwQA7HgEAIZ6BAAgfAQAxH0EAF5/BAD4gAQAkoIEACyEBADQhQQAaocEAASJBACoigQAQowEANyNBAB2jwQAEJEEALSSBABOlAQA6JUEAIKXBAAmmQQAwJoEAFqcBAD0nQQAmJ8EADKhBADMogQAcKQEAAqmBACkpwQAPqkEANiqBAB8rAQAFq4EALCvBABUsQQA7rIEAIi0BAAitgQAxrcEAGC5BAD6ugQAlLwEAC6+BADSvwQAbMEEAAbDBACgxAQARMYEAN7HBAB4yQQAHMsEALbMBABQzgQA6s8EAI7RBAAo0wQAwtQEAFzWBAAA2AQAmtkEADTbBADO3AQAct4EAAzgBACm4QQAQOMEAOTkBAB+5gQAGOgEALLpBABM6wQA8OwEAIruBAAk8AQA0vEEAGzzBAAG9QQAqvYEAE74BADo+QQAgvsEACb9BADA/gQAWgAFAPQBBQCYAwUAPAUFAOAGBQB6CAUAFAoFAK4LBQBIDQUA7A4FAIYQBQAgEgUAuhMFAF4VBQD4FgUAkhgFADYaBQDQGwUAah0FAAQfBQCoIAUAQiIFANwjBQB2JQUAECcFALQoBQBOKgUA6CsFAIItBQAmLwUAwDAFAFoyBQD+MwUAmDUFADI3BQDMOAUAcDoFAAo8BQCkPQUAPj8FANhABQB8QgUAFkQFALBFBQBKRwUA7kgFAIhKBQAiTAUAvE0FAGBPBQD6UAUAlFIFADhUBQDSVQUAbFcFAAZZBQCqWgUARFwFAN5dBQB4XwUAHGEFALZiBQBQZAUA6mUFAIRnBQAoaQUAwmoFAFxsBQAAbgUAmm8FADRxBQDOcgUAcnQFAAx2BQCmdwUAQHkFANp6BQB+fAUAGH4FALJ/BQBWgQUA8IIFAIqEBQAkhgUAvocFAGKJBQD8igUAlowFADqOBQDUjwUAbpEFAAiTBQCslAUARpYFAOCXBQB6mQUAFJsFALicBQBSngUA7J8FAIahBQAqowUAxKQFAF6mBQACqAUAnKkFADarBQDQrAUAdK4FAA6wBQCosQUAQrMFANy0BQCAtgUAGrgFALS5BQBYuwUA8rwFAIy+BQAmwAUAysEFAGTDBQD+xAUAmMYFADLIBQDWyQUAcMsFAArNBQCuzgUASNAFAOLRBQB80wUAFtUFALrWBQBU2AUA7tkFAIjbBQAs3QUAxt4FAGDgBQAE4gUAnuMFADjlBQDS5gUAdugFABDqBQCq6wUARO0FAN7uBQCC8AUAHPIFALbzBQBa9QUA9PYFAI74BQAo+gUAzPsFAGb9BQAA/wUAmgAGADQCBgDYAwYAcgUGAAwHBgCwCAYASgoGAOQLBgB+DQYAIg8GALwQBgBWEgYA8BMGAIoVBgAuFwYAyBgGAGIaBgAGHAYAoB0GADofBgDUIAYAeCIGABIkBgCsJQYARicGAOAoBgCEKgYAHiwGALgtBgBcLwYA9jAGAJAyBgAqNAYAzjUGAGg3BgACOQYAnDoGADY8BgDaPQYAdD8GAA5BBgCoQgYATEQGAOZFBgCARwYAJEkGAL5KBgBYTAYA8k0GAJZPBgAwUQYAylIGAGRUBgD+VQYAolcGADxZBgDWWgYAelwGABReBgCuXwYASGEGAOxiBgCGZAYAIGYGALpnBgBUaQYA+GoGAJJsBgAsbgYA0G8GAGpxBgAEcwYAnnQGAEJ2BgDcdwYAdnkGABB7BgCqfAYATn4GAOh/BgCCgQYAJoMGAMCEBgBahgYA9IcGAJiJBgAyiwYAzIwGAGaOBgAAkAYApJEGAD6TBgDYlAYAcpYGABaYBgCwmQYASpsGAO6cBgCIngYAIqAGALyhBgBgowYA+qQGAJSmBgAuqAYAyKkGAGyrBgAGrQYAoK4GAESwBgDesQYAeLMGABK1BgC2tgYAULgGAOq5BgCEuwYAHr0GAMK+BgBcwAYA9sEGAJrDBgA0xQYAzsYGAGjIBgACygYApssGAEDNBgDazgYAdNAGABjSBgCy0wYATNUGAObWBgCK2AYAJNoGAL7bBgBY3QYA/N4GAJbgBgAw4gYAyuMGAG7lBgAI5wYAougGADzqBgDg6wYAeu0GABTvBgC48AYAUvIGAOzzBgCG9QYAKvcGAMT4BgBe+gYA+PsGAJL9BgA2/wYA0AAHAGoCBwAOBAcAqAUHAEIHBwDcCAcAgAoHABoMBwC0DQcATg8HAOgQBwCMEgcAJhQHAMAVBwBaFwcA/hgHAJgaBwAyHAcA1h0HAHAfBwAKIQcApCIHAEgkBwDiJQcAfCcHABYpBwCwKgcAVCwHAO4tBwCILwcALDEHAMYyBwBgNAcA+jUHAJ43BwA4OQcA0joHAGw8BwAGPgcAqj8HAERBBwDeQgcAeEQHABxGBwC2RwcAUEkHAPRKBwCOTAcAKE4HAMJPBwBmUQcAAFMHAJpUBwA0VgcA2FcHAHJZBwAMWwcAplwHAEBeBwDkXwcAfmEHABhjBwCyZAcAVmYHAPBnBwCKaQcALmsHAMhsBwBibgcA/G8HAKBxBwA6cwcA1HQHAG52BwAIeAcArHkHAEZ7BwDgfAcAen4HAB6ABwC4gQcAUoMHAPaEBwCQhgcAKogHAMSJBwBoiwcAAo0HAJyOBwA2kAcA0JEHAHSTBwAOlQcAqJYHAEKYBwDmmQcAgJsHABqdBwC+ngcAWKAHAPKhBwCMowcAMKUHAMqmBwBkqAcA/qkHAJirBwA8rQcA1q4HAHCwBwAKsgcArrMHAEi1BwDitgcAhrgHACC6BwC6uwcAVL0HAPi+BwCSwAcALMIHAMbDBwBgxQcABMcHAJ7IBwA4ygcA0ssHAHbNBwAQzwcAqtAHAE7SBwDo0wcAgtUHABzXBwDA2AcAWtoHAPTbBwCO3QcAKN8HAMzgBwBm4gcAAOQHAJrlBwA+5wcA2OgHAHLqBwAW7AcAsO0HAErvBwDk8AcAiPIHACL0BwC89QcAVvcHAPD4BwCU+gcALvwHAMj9BwBi/wcABgEIAKACCAA6BAgA1AUIAHgHCAASCQgArAoIAEYMCADqDQgAhA8IAB4RCADCEggAXBQIAPYVCACQFwgANBkIAM4aCABoHAgAAh4IAJwfCABAIQgA2iIIAHQkCAAYJggAsicIAEwpCADmKggAgCwIACQuCAC+LwgAWDEIAPIyCACWNAgAMDYIAMo3CABuOQgACDsIAKI8CAA8PggA4D8IAHpBCAAUQwgArkQIAEhGCADsRwgAhkkIACBLCAC6TAgAXk4IAPhPCACSUQgANlMIANBUCABqVggABFgIAKhZCABCWwgA3FwIAHZeCAAQYAgAtGEIAE5jCADoZAgAgmYIACZoCADAaQgAWmsIAP5sCACYbggAMnAIAMxxCABwcwgACnUIAKR2CAA+eAgA2HkIAHx7CAAWfQgAsH4IAEqACADugQgAiIMIACKFCADGhggAYIgIAPqJCACUiwgAOI0IANKOCABskAgABpIIAKqTCABElQgA3pYIAHiYCAAcmggAtpsIAFCdCADqnggAhKAIACiiCADCowgAXKUIAPamCACaqAgANKoIAM6rCABorQgADK8IAKawCABAsggA5LMIAH61CAAYtwgAsrgIAEy6CADwuwgAir0IACS/CAC+wAgAYsIIAPzDCACWxQgAOscIANTICABuyggACMwIAKLNCABGzwgA4NAIAHrSCAAe1AgAuNUIAFLXCADs2AgAkNoIACrcCADE3QgAXt8IAPjgCACc4ggANuQIANDlCABq5wgADukIAKjqCABC7AgA5u0IAIDvCAAa8QgAtPIIAE70CADy9QgAjPcIACb5CADA+ggAZPwIAP79CACY/wgAPAEJANYCCQBwBAkACgYJAKQHCQBICQkA4goJAHwMCQAWDgkAug8JAFQRCQDuEgkAkhQJACwWCQDGFwkAYBkJAPoaCQCeHAkAOB4JANIfCQB2IQkAECMJAKokCQBEJgkA6CcJAIIpCQAcKwkAtiwJAFAuCQD0LwkAjjEJACgzCQDMNAkAZjYJAAA4CQCaOQkAPjsJANg8CQByPgkADEAJAKZBCQBKQwkA5EQJAH5GCQAYSAkAvEkJAFZLCQDwTAkAlE4JAC5QCQDIUQkAYlMJAPxUCQCgVgkAOlgJANRZCQBuWwkAEl0JAKxeCQBGYAkA6mEJAIRjCQAeZQkAuGYJAFxoCQD2aQkAkGsJACptCQDEbgkAaHAJAAJyCQCccwkANnUJANp2CQB0eAkADnoJALJ7CQBMfQkA5n4JAICACQAaggkAvoMJAFiFCQDyhgkAjIgJADCKCQDKiwkAZI0JAAiPCQCikAkAPJIJANaTCQB6lQkAFJcJAK6YCQBImgkA4psJAIadCQAgnwkAuqAJAF6iCQD4owkAkqUJACynCQDQqAkAaqoJAASsCQCerQkAOK8JANywCQB2sgkAELQJAKq1CQBOtwkA6LgJAIK6CQAmvAkAwL0JAFq/CQD0wAkAjsIJADLECQDMxQkAZscJAADJCQCkygkAPswJANjNCQB8zwkAFtEJALDSCQBK1AkA5NUJAIjXCQAi2QkAvNoJAFbcCQD63QkAlN8JAC7hCQDS4gkAbOQJAAbmCQCg5wkAOukJAN7qCQB47AkAEu4JAKzvCQBQ8QkA6vIJAIT0CQAo9gkAwvcJAFz5CQD2+gkAmvwJADT+CQDO/wkAaAEKAAIDCgCmBAoAQAYKANoHCgB+CQoAGAsKALIMCgBMDgoA8A8KAIoRCgAkEwoAvhQKAFgWCgD8FwoAlhkKADAbCgDKHAoAbh4KAAggCgCiIQoARiMKAOAkCgB6JgoAFCgKAK4pCgBSKwoA7CwKAIYuCgAgMAoAxDEKAF4zCgD4NAoAnDYKADY4CgDQOQoAajsKAA49CgCoPgoAQkAKANxBCgB2QwoAGkUKALRGCgBOSAoA6EkKAIxLCgAmTQoAwE4KAGRQCgD+UQoAmFMKADJVCgDMVgoAcFgKAApaCgCkWwoAPl0KAOJeCgB8YAoAFmIKALBjCgBUZQoA7mYKAIhoCgAiagoAxmsKAGBtCgD6bgoAlHAKADhyCgDScwoAbHUKAAZ3CgCqeAoARHoKAN57CgB4fQoAHH8KALaACgBQggoA9IMKAI6FCgAohwoAwogKAFyKCgAAjAoAmo0KADSPCgDOkAoAcpIKAAyUCgCmlQoASpcKAOSYCgB+mgoAGJwKALydCgBWnwoA8KAKAIqiCgAkpAoAyKUKAGKnCgD8qAoAlqoKADqsCgDUrQoAbq8KABKxCgCssgoARrQKAOC1CgCEtwoAHrkKALi6CgBSvAoA9r0KAJC/CgAqwQoAxMIKAF7ECgACxgoAnMcKADbJCgDQygoAdMwKAA7OCgCozwoATNEKAObSCgCA1AoAGtYKAL7XCgBY2QoA8toKAIzcCgAm3goAyt8KAGThCgD+4goAmOQKADzmCgDW5woAcOkKABTrCgCu7AoASO4KAOLvCgB88QoAIPMKALr0CgBU9goA+PcKAJL5CgAs+woAxvwKAGr+CgAEAAsAngELADgDCwDSBAsAdgYLABAICwCqCQsARAsLAOgMCwCCDgsAHBALAMARCwBaEwsA9BQLAI4WCwAoGAsAzBkLAGYbCwAAHQsAmh4LAD4gCwDYIQsAciMLABYlCwCwJgsASigLAOQpCwCIKwsAIi0LALwuCwBWMAsA8DELAJQzCwAuNQsAyDYLAGI4CwAGOgsAoDsLADo9CwDePgsAeEALABJCCwCsQwsARkULAOpGCwCESAsAHkoLALhLCwBcTQsA9k4LAJBQCwA0UgsAzlMLAGhVCwACVwsAplgLAEBaCwDaWwsAdF0LAA5fCwCyYAsATGILAOZjCwCAZQsAJGcLAL5oCwBYagsA/GsLAJZtCwAwbwsAynALAGRyCwAIdAsAonULADx3CwDWeAsAenoLABR8CwCufQsAUn8LAOyACwCGggsAIIQLALqFCwBehwsA+IgLAJKKCwAsjAsA0I0LAGqPCwAEkQsAnpILAEKUCwDclQsAdpcLABqZCwC0mgsATpwLAOidCwCCnwsAJqELAMCiCwBapAsA9KULAJinCwAyqQsAzKoLAHCsCwAKrgsApK8LAD6xCwDYsgsAfLQLABa2CwCwtwsASrkLAO66CwCIvAsAIr4LALy/CwBgwQsA+sILAJTECwA4xgsA0scLAGzJCwAGywsAoMwLAETOCwDezwsAeNELABLTCwC21AsAUNYLAOrXCwCO2QsAKNsLAMLcCwBc3gsAAOALAJrhCwA04wsAzuQLAGjmCwAM6AsApukLAEDrCwDa7AsAfu4LABjwCwCy8QsAVvMLAPD0CwCK9gsAJPgLAL75CwBi+wsA/PwLAJb+CwA6AAwA1AEMAG4DDAAIBQwAogYMAEYIDADgCQwAegsMABQNDAC4DgwAUhAMAOwRDACQEwwAKhUMAMQWDABeGAwA+BkMAJwbDAA2HQwA0B4MAGogDAAOIgwAqCMMAEIlDADmJgwAgCgMABoqDAC0KwwAWC0MAPIuDACMMAwAJjIMAMAzDABkNQwA/jYMAJg4DAAyOgwA1jsMAHo9DAAUPwwAuEAMAFJCDADsQwwAkEUMACpHDADESAwAaEoMAAxMDACmTQwAQE8MANpQDAB+UgwAGFQMALJVDABWVwwA8FgMAIpaDAAkXAwAvl0MAGJfDAD8YAwAlmIMADBkDADUZQwAbmcMAAhpDACsagwARmwMAOBtDAB6bwwAFHEMALhyDABSdAwA7HUMAIZ3DAAqeQwAxHoMAF58DAD4fQwAnH8MADaBDADQggwAdIQMAA6GDACohwwAQokMANyKDACAjAwAGo4MALSPDABOkQwA8pIMAIyUDAAmlgwAwJcMAGSZDAD+mgwAmJwMADyeDADWnwwAcKEMAAqjDACkpAwASKYMAOKnDAB8qQwAFqsMALqsDABUrgwA7q8MAJKxDAAsswwAxrQMAGC2DAD6twwAnrkMADi7DADSvAwAdr4MABDADACqwQwARMMMAN7EDACCxgwAHMgMALbJDABQywwA9MwMAI7ODAAo0AwAzNEMAGbTDAAA1QwAmtYMAD7YDADY2QwActsMAAzdDACm3gwASuAMAOThDAB+4wwAGOUMALzmDABW6AwA8OkMAJTrDAAu7QwAyO4MAGLwDAAG8gwAoPMMADr1DADU9gwAbvgMABL6DACs+wwARv0MAOD+DACEAA0AHgINALgDDQBcBQ0A9gYNAJAIDQAqCg0AxAsNAGgNDQACDw0AnBANADYSDQDaEw0AdBUNAA4XDQCoGA0ATBoNAOYbDQCAHQ0AJB8NAL4gDQBYIg0A8iMNAIwlDQAwJw0AyigNAGQqDQD+Kw0Aoi0NADwvDQDWMA0AcDINABQ0DQCuNQ0ASDcNAOw4DQCGOg0AIDwNALo9DQBUPw0A+EANAJJCDQAsRA0AxkUNAGpHDQAESQ0AnkoNAEJMDQDcTQ0Adk8NABBRDQC0Ug0ATlQNAOhVDQCCVw0AHFkNAMBaDQBaXA0A9F0NAI5fDQAyYQ0AzGINAGZkDQAKZg0ApGcNAD5pDQDYag0AcmwNABZuDQCwbw0ASnENAORyDQCIdA0AInYNALx3DQBgeQ0A+noNAJR8DQAufg0A0n8NAGyBDQAGgw0AoIQNADqGDQDehw0AeIkNABKLDQCsjA0AUI4NAOqPDQCEkQ0AKJMNAMKUDQBclg0A9pcNAJCZDQA0mw0AzpwNAGieDQACoA0ApqENAECjDQDapA0AdKYNABioDQCyqQ0ATKsNAPCsDQCKrg0AJLANAL6xDQBYsw0A/LQNAJa2DQAwuA0AyrkNAG67DQAIvQ0Aor4NAEbADQDgwQ0AesMNABTFDQC4xg0AUsgNAOzJDQCGyw0AIM0NAMTODQBe0A0A+NENAJLTDQA21Q0A0NYNAGrYDQAO2g0AqNsNAELdDQDc3g0AduANABriDQC04w0ATuUNAOjmDQCM6A0AJuoNAMDrDQBa7Q0A/u4NAJjwDQAy8g0A1vMNAHD1DQAK9w0ApPgNAD76DQDi+w0AfP0NABb/DQCwAA4AVAIOAO4DDgCIBQ4AIgcOAMYIDgBgCg4A+gsOAJQNDgA4Dw4A0hAOAGwSDgAGFA4AqhUOAEQXDgDeGA4AeBoOABwcDgC2HQ4AUB8OAOogDgCOIg4AKCQOAMIlDgBmJw4AACkOAJoqDgA0LA4Azi0OAHIvDgAMMQ4ApjIOAEA0DgDkNQ4AfjcOABg5DgC8Og4AVjwOAPA9DgCKPw4AJEEOAMhCDgBiRA4A/EUOAJZHDgA6SQ4A1EoOAG5MDgASTg4ArE8OAEZRDgDgUg4AelQOAB5WDgC4Vw4AUlkOAOxaDgCQXA4AKl4OAMRfDgBoYQ4AAmMOAJxkDgA2Zg4A0GcOAHRpDgAOaw4AqGwOAEJuDgDmbw4AgHEOABpzDgC+dA4AWHYOAPJ3DgCMeQ4AMHsOAMp8DgBkfg4A/n8OAJiBDgA8gw4A1oQOAHCGDgAUiA4ArokOAEiLDgDijA4AfI4OACCQDgC6kQ4AVJMOAPiUDgCSlg4ALJgOAMaZDgBgmw4ABJ0OAJ6eDgA4oA4A0qEOAHajDgAQpQ4AqqYOAE6oDgDoqQ4AgqsOABytDgC2rg4AWrAOAPSxDgCOsw4AKLUOAMy2DgBmuA4AALoOAKS7DgA+vQ4A2L4OAHLADgAMwg4AsMMOAErFDgDkxg4AfsgOACLKDgC8yw4AVs0OAPrODgCU0A4ALtIOAMjTDgBs1Q4ABtcOAKDYDgA62g4A1NsOAHjdDgAS3w4ArOAOAEbiDgDq4w4AhOUOAB7nDgDC6A4AXOoOAPbrDgCQ7Q4AKu8OAM7wDgBo8g4AAvQOAJz1DgBA9w4A2vgOAHT6DgAO/A4Asv0OAEz/DgDmAA8AigIPACQEDwC+BQ8AWAcPAPIIDwCWCg8AMAwPAMoNDwBkDw8ACBEPAKISDwA8FA8A4BUPAHoXDwAUGQ8ArhoPAEgcDwDsHQ8Ahh8PACAhDwC6Ig8AXiQPAPglDwCSJw8ALCkPANAqDwBqLA8ABC4PAKgvDwBCMQ8A3DIPAHY0DwAQNg8AtDcPAE45DwDoOg8AgjwPABw+DwDAPw8AWkEPAP5CDwCYRA8AMkYPAMxHDwBmSQ8ACksPAKRMDwA+Tg8A2E8PAHxRDwAWUw8AsFQPAFRWDwDuVw8AiFkPACJbDwC8XA8AYF4PAPpfDwCUYQ8ALmMPANJkDwBsZg8ABmgPAKBpDwBEaw8A3mwPAHhuDwAccA8AtnEPAFBzDwDqdA8AhHYPACh4DwDCeQ8AXHsPAPZ8DwCafg8ANIAPAM6BDwBogw8ADIUPAKaGDwBAiA8A5IkPAH6LDwAYjQ8Aso4PAEyQDwDwkQ8AipMPACSVDwC+lg8AYpgPAPyZDwCWmw8AMJ0PANSeDwBuoA8ACKIPAKKjDwBGpQ8A4KYPAHqoDwAUqg8AuKsPAFKtDwDsrg8AhrAPACqyDwDEsw8AXrUPAAK3DwCcuA8ANroPANC7DwBqvQ8ADr8PAKjADwBCwg8A5sMPAIDFDwAaxw8AtMgPAFjKDwDyyw8AjM0PACbPDwDA0A8AZNIPAP7TDwCY1Q8AMtcPANbYDwBw2g8ACtwPAKTdDwBI3w8A4uAPAHziDwAW5A8AuuUPAFTnDwDu6A8AiOoPACzsDwDG7Q8AYO8PAPrwDwCe8g8AOPQPANL1DwBs9w8AEPkPAKr6DwBE/A8A6P0PAIL/DwAcARAAtgIQAFAEEAD0BRAAjgcQACgJEADCChAAZgwQAAAOEACaDxAANBEQANgSEAByFBAADBYQALAXEABKGRAA5BoQAH4cEAAYHhAAvB8QAFYhEADwIhAAiiQQAC4mEADIJxAAYikQAAYrEACgLBAAOi4QANQvEAB4MRAAEjMQAKw0EABGNhAA4DcQAIQ5EAAeOxAAuDwQAFI+EAD2PxAAkEEQACpDEADORBAAaEYQAAJIEACcSRAANksQANpMEAB0ThAADlAQAKhREABMUxAA5lQQAIBWEAAaWBAAvlkQAFhbEADyXBAAll4QADBgEADKYRAAZGMQAP5kEACiZhAAPGgQANZpEAB6axAAFG0QAK5uEABIcBAA4nEQAIZzEAAgdRAAunYQAFR4EAD4eRAAknsQACx9EADGfhAAaoAQAASCEACegxAAQoUQANyGEAB2iBAAEIoQAKqLEABOjRAA6I4QAIKQEAAmkhAAwJMQAFqVEAD0lhAAjpgQADKaEADMmxAAZp0QAACfEACkoBAAPqIQANijEABypRAAFqcQALCoEABKqhAA7qsQAIitEAAirxAAvLAQAFayEAD6sxAAlLUQAC63EADIuBAAbLoQAAa8EACgvRAAOr8QAN7AEAB4whAAEsQQALbFEABQxxAA6sgQAITKEAAezBAAws0QAFzPEAD20BAAkNIQADTUEADO1RAAaNcQAALZEACm2hAAQNwQANrdEAB+3xAAGOEQALLiEABM5BAA5uUQAIrnEAAk6RAAvuoQAFjsEAD87RAAlu8QADDxEADK8hAAZPQQAAj2EACi9xAARvkQAOD6EAB6/BAAFP4QAK7/EABSAREA7AIRAIYEEQAgBhEAxAcRAF4JEQD4ChEAkgwRACwOEQDQDxEAahERAA4TEQCoFBEAQhYRANwXEQB2GREAGhsRALQcEQBOHhEA6B8RAIwhEQAmIxEAwCQRAFomEQD+JxEAmCkRADIrEQDWLBEAcC4RAAowEQCkMREAPjMRAOI0EQB8NhEAFjgRALA5EQBUOxEA7jwRAIg+EQAiQBEAxkERAGBDEQD6RBEAnkYRADhIEQDSSREAbEsRAAZNEQCqThEARFARAN5REQB4UxEAHFURALZWEQBQWBEA6lkRAIRbEQAoXREAwl4RAGZgEQAAYhEAmmMRADRlEQDOZhEAcmgRAAxqEQCmaxEAQG0RAORuEQB+cBEAGHIRALJzEQBMdREA8HYRAIp4EQAuehEAyHsRAGJ9EQD8fhEAoIARADqCEQDUgxEAboURAAiHEQCsiBEARooRAOCLEQB6jREAFI8RALiQEQBSkhEA9pMRAJCVEQAqlxEAxJgRAGiaEQACnBEAnJ0RADafEQDQoBEAdKIRAA6kEQCopREAQqcRAOaoEQCAqhEAGqwRALStEQBYrxEA8rARAIyyEQAmtBEAyrURAGS3EQD+uBEAmLoRADy8EQDWvREAcL8RAArBEQCuwhEASMQRAOLFEQCGxxEAIMkRALrKEQBUzBEA7s0RAJLPEQAs0REAxtIRAGrUEQAE1hEAntcRADjZEQDS2hEAdtwRABDeEQCq3xEAROERAN7iEQCC5BEAHOYRAMDnEQBa6REA9OoRAI7sEQAo7hEAzO8RAGbxEQAA8xEApPQRAD72EQDY9xEAcvkRAAz7EQCw/BEASv4RAOT/EQB+ARIAIgMSALwEEgBWBhIA+gcSAJQJEgAuCxIAyAwSAGIOEgAGEBIAoBESADoTEgDUFBIAbhYSABIYEgCsGRIAUBsSAOocEgCEHhIAHiASALghEgBcIxIA9iQSAJAmEgAqKBIAxCkSAGgrEgACLRIApi4SAEAwEgDaMRIAdDMSAA41EgCyNhIATDgSAOY5EgCKOxIAJD0SAL4+EgBYQBIA8kESAIxDEgAwRRIAykYSAG5IEgAIShIAoksSADxNEgDWThIAelASABRSEgCuUxIASFUSAOxWEgCGWBIAIFoSAMRbEgBeXRIA+F4SAJJgEgAsYhIA0GMSAGplEgAEZxIAnmgSAEJqEgDcaxIAdm0SABBvEgC0cBIATnISAOhzEgCCdRIAJncSAMB4EgBaehIA9HsSAJh9EgAyfxIAzIASAGaCEgAKhBIApIUSAD6HEgDiiBIAfIoSABaMEgCwjRIASo8SAO6QEgCIkhIAIpQSALyVEgBglxIA+pgSAJSaEgAunBIA0p0SAGyfEgAGoRIAqqISAESkEgDepRIAeKcSABKpEgC2qhIAUKwSAOqtEgCErxIAKLESAMKyEgBctBIAALYSAJq3EgA0uRIAzroSAGi8EgAMvhIApr8SAEDBEgDawhIAfsQSABjGEgCyxxIATMkSAPDKEgCKzBIAJM4SAMjPEgBi0RIA/NISAJbUEgAw1hIA1NcSAG7ZEgAI2xIAotwSADzeEgDg3xIAeuESAB7jEgC45BIAUuYSAOznEgCG6RIAKusSAMTsEgBe7hIA+O8SAJzxEgA28xIA0PQSAGr2EgAO+BIAqPkSAEL7EgDm/BIAgP4SABoAEwC0ARMATgMTAPIEEwCMBhMAJggTAMAJEwBaCxMA/gwTAJgOEwA8EBMA1hETAHATEwAKFRMApBYTAEgYEwDiGRMAfBsTACAdEwC6HhMAVCATAO4hEwCIIxMALCUTAMYmEwBgKBMA+ikTAJQrEwA4LRMA0i4TAGwwEwAQMhMAqjMTAEQ1EwDeNhMAgjgTABw6EwC2OxMAWj0TAPQ+EwCOQBMAKEITAMJDEwBmRRMAAEcTAJpIEwA0ShMAzksTAHJNEwAMTxMAsFATAEpSEwDkUxMAflUTABhXEwC8WBMAVloTAPBbEwCKXRMALl8TAMhgEwBiYhMA/GMTAKBlEwA6ZxMA1GgTAHhqEwASbBMArG0TAEZvEwDgcBMAhHITAB50EwC4dRMAUncTAPZ4EwCQehMAKnwTAMR9EwBofxMAAoETAJyCEwA2hBMA2oUTAHSHEwAOiRMAqIoTAEyMEwDmjRMAgI8TACSREwC+khMAWJQTAPKVEwCMlxMAMJkTAMqaEwBknBMA/p0TAKKfEwA8oRMA1qITAHCkEwAKphMArqcTAEipEwDiqhMAhqwTACCuEwC6rxMAVLETAPiyEwCStBMALLYTAMa3EwBquRMABLsTAJ68EwA4vhMA3L8TAHbBEwAQwxMAtMQTAE7GEwDoxxMAgskTABzLEwDAzBMAWs4TAPTPEwCO0RMAMtMTAMzUEwBm1hMAANgTAKTZEwA+2xMA2NwTAHLeEwAW4BMAsOETAErjEwDk5BMAiOYTACLoEwC86RMAYOsTAPrsEwCU7hMALvATAMjxEwBs8xMABvUTAKD2EwA6+BMA1PkTAHj7EwAS/RMAtv4TAFAAFADqARQAhAMUAB4FFAC4BhQAXAgUAPYJFACaCxQANA0UAM4OFABoEBQAAhIUAKYTFABAFRQA2hYUAHQYFAAYGhQAshsUAEwdFADmHhQAiiAUACQiFAC+IxQAYiUUAPwmFACWKBQAMCoUAMorFABuLRQACC8UAKIwFAA8MhQA1jMUAHo1FAAUNxQArjgUAFI6FADsOxQAhj0UACA/FADEQBQAXkIUAPhDFACSRRQANkcUANBIFABqShQABEwUAKhNFABCTxQA3FAUAIBSFAAaVBQAtFUUAE5XFADoWBQAjFoUACZcFADAXRQAWl8UAPRgFACYYhQAMmQUANZlFABwZxQACmkUAKRqFAA+bBQA4m0UAHxvFAAWcRQAunIUAFR0FADudRQAiHcUACJ5FADGehQAYHwUAPp9FACUfxQAOIEUANKCFABshBQABoYUAKqHFABEiRQA3ooUAHiMFAAcjhQAto8UAFCRFADqkhQAjpQUACiWFADClxQAXJkUAPaaFACanBQANJ4UANifFAByoRQADKMUAKakFABAphQA5KcUAH6pFAAYqxQAsqwUAFauFADwrxQAirEUACSzFADItBQAYrYUAPy3FACguRQAOrsUANS8FABuvhQACMAUAKzBFABGwxQA4MQUAHrGFAAUyBQAuMkUAFLLFAD2zBQAkM4UACrQFADE0RQAXtMUAALVFACc1hQANtgUANDZFAB02xQADt0UAKjeFABM4BQA5uEUAIDjFAAa5RQAtOYUAFjoFADy6RQAjOsUACbtFADA7hQAZPAUAP7xFACi8xQAPPUUANb2FABw+BQACvoUAK77FABI/RQA4v4UAHwAFQAgAhUAugMVAFQFFQDuBhUAkggVACwKFQDGCxUAag0VAAQPFQCeEBUAOBIVANITFQB2FRUAEBcVAKoYFQBEGhUA6BsVAIIdFQAcHxUAtiAVAFoiFQD0IxUAjiUVACgnFQDMKBUAZioVAAAsFQCaLRUAPi8VANgwFQByMhUADDQVAKY1FQBKNxUA5DgVAIg6FQAiPBUAvD0VAFY/FQDwQBUAlEIVAC5EFQDIRRUAYkcVAAZJFQCgShUAOkwVANRNFQB4TxUAElEVAKxSFQBGVBUA6lUVAIRXFQAeWRUAwloVAFxcFQD2XRUAkF8VADRhFQDOYhUAaGQVAAJmFQCcZxUAQGkVANpqFQB0bBUADm4VALJvFQBMcRUA5nIVAIB0FQAkdhUAvncVAFh5FQDyehUAlnwVADB+FQDKfxUAZIEVAAiDFQCihBUAPIYVAOCHFQB6iRUAFIsVAK6MFQBIjhUA7I8VAIaRFQAgkxUAupQVAFSWFQD4lxUAkpkVADabFQDQnBUAap4VAASgFQCeoRUAQqMVANykFQB2phUAEKgVALSpFQBOqxUA6KwVAIKuFQAmsBUAwLEVAFqzFQD0tBUAmLYVADK4FQDMuRUAcLsVAAq9FQCkvhUAPsAVANjBFQB8wxUAFsUVALDGFQBKyBUA5MkVAIjLFQAizRUAxs4VAGDQFQD60RUAlNMVAC7VFQDI1hUAbNgVAAbaFQCq2xUARN0VAN7eFQB44BUAEuIVALbjFQBQ5RUA6uYVAIToFQAe6hUAwusVAFztFQAA7xUAmvAVADTyFQDO8xUAaPUVAAz3FQCm+BUAQPoVANr7FQB0/RUAGP8VALIAFgBWAhYA8AMWAIoFFgAkBxYAvggWAGIKFgD8CxYAlg0WADAPFgDUEBYAbhIWAAgUFgCiFRYARhcWAOAYFgB6GhYAFBwWALgdFgBSHxYA7CAWAIYiFgAqJBYAxCUWAF4nFgD4KBYAkioWADYsFgDQLRYAdC8WAA4xFgCoMhYAQjQWANw1FgCANxYAGjkWALQ6FgBOPBYA8j0WAIw/FgAmQRYAykIWAGREFgD+RRYAmEcWADJJFgDWShYAcEwWAApOFgCkTxYASFEWAOJSFgB8VBYAFlYWALpXFgBUWRYA7loWAIhcFgAsXhYAxl8WAGBhFgD6YhYAlGQWADhmFgDSZxYAdmkWABBrFgCqbBYARG4WAN5vFgCCcRYAHHMWALZ0FgBQdhYA6ncWAI55FgAoexYAzHwWAGZ+FgAAgBYAmoEWADSDFgDYhBYAcoYWAAyIFgCmiRYAQIsWAOSMFgB+jhYAIpAWALyRFgBWkxYA8JQWAIqWFgAumBYAyJkWAGKbFgD8nBYAoJ4WADqgFgDUoRYAbqMWABKlFgCsphYARqgWAOCpFgCEqxYAHq0WALiuFgBSsBYA9rEWAJCzFgAqtRYAxLYWAGi4FgACuhYAnLsWAEC9FgDavhYAdMAWAA7CFgCowxYATMUWAObGFgCAyBYAGsoWALTLFgBYzRYA8s4WAJbQFgAw0hYAytMWAGTVFgD+1hYAotgWADzaFgDW2xYAcN0WAArfFgCu4BYASOIWAOzjFgCG5RYAIOcWALroFgBU6hYA+OsWAJLtFgAs7xYAxvAWAGryFgAE9BYAnvUWADj3FgDc+BYAdvoWABD8FgCq/RYARP8WAOgAFwCCAhcAJgQXAMAFFwBaBxcA9AgXAI4KFwAyDBcAzA0XAGYPFwAAERcAmhIXAD4UFwDYFRcAfBcXABYZFwCwGhcAShwXAOQdFwB+HxcAIiEXALwiFwBWJBcA+iUXAJQnFwAuKRcAyCoXAGwsFwAGLhcAoC8XADoxFwDUMhcAeDQXABI2FwC2NxcAUDkXAOo6FwCEPBcAHj4XALg/FwBcQRcA9kIXAJpEFwA0RhcAzkcXAGhJFwACSxcApkwXAEBOFwDaTxcAdFEXAA5TFwCyVBcATFYXAOZXFwCKWRcAJFsXAL5cFwBYXhcA/F8XAJZhFwAwYxcAymQXAG5mFwAIaBcAomkXADxrFwDgbBcAem4XABRwFwC4cRcAUnMXAOx0FwCGdhcAIHgXALp5FwBeexcA+HwXAJJ+FwA2gBcA0IEXAGqDFwAEhRcAqIYXAEKIFwDciRcAdosXABqNFwC0jhcATpAXAOiRFwCMkxcAJpUXAMCWFwBamBcA/pkXAJibFwAynRcAzJ4XAGagFwAKohcApKMXAD6lFwDiphcAfKgXABaqFwCwqxcAVK0XAO6uFwCIsBcALLIXAMazFwBgtRcA+rYXAJS4FwA4uhcA0rsXAGy9FwAGvxcAoMAXAETCFwDewxcAgsUXABzHFwC2yBcAUMoXAOrLFwCOzRcAKM8XAMLQFwBc0hcA9tMXAJrVFwA01xcAztgXAHLaFwAM3BcApt0XAEDfFwDk4BcAfuIXABjkFwCy5RcAVucXAPDoFwCK6hcAJOwXAL7tFwBi7xcA/PAXAJbyFwA69BcA1PUXAG73FwAI+RcArPoXAEb8FwDg/RcAev8XAB4BGAC4AhgAUgQYAOwFGACGBxgAKgkYAMQKGABoDBgAAg4YAJwPGAA2ERgA0BIYAHQUGAAOFhgAqBcYAEIZGADcGhgAgBwYABoeGAC+HxgAWCEYAPIiGACMJBgAJiYYAMonGABkKRgA/ioYAJgsGAA8LhgA1i8YAHAxGAAKMxgArjQYAEg2GADiNxgAfDkYACA7GAC6PBgAVD4YAO4/GACSQRgALEMYAMZEGABgRhgA+kcYAJ5JGAA4SxgA3EwYAGxOGAAQUBgAqlEYAERTGADoVBgAglYYABxYGAC2WRgAWlsYAPRcGACOXhgAKGAYAMxhGABmYxgAAGUYAJpmGAA+aBgA2GkYAHJrGAAMbRgAsG4YAEpwGADkcRgAfnMYABh1GAC8dhgAVngYAPB5GACUexgALn0YAMh+GABigBgABoIYAKCDGAA6hRgA1IYYAHiIGAASihgArIsYAEaNGADgjhgAhJAYAB6SGADCkxgAXJUYAPaWGACQmBgAKpoYAM6bGABonRgAAp8YAJygGAA2ohgA2qMYAHSlGAAOpxgAsqgYAEyqGADmqxgAgK0YACSvGAC+sBgAWLIYAPKzGACWtRgAMLcYAMq4GABkuhgACLwYAKK9GAA8vxgA1sAYAHrCGAAUxBgArsUYAEjHGADsyBgAhsoYACDMGAC6zRgAVM8YAPjQGACS0hgALNQYANDVGABq1xgABNkYAJ7aGABC3BgA3N0YAHbfGAAQ4RgAtOIYAE7kGADo5RgAjOcYACbpGADA6hgAWuwYAP7tGACY7xgAMvEYANbyGAB69BgAFPYYAK73GABI+RgA7PoYAIb8GAAg/hgAuv8YAF4BGQD4AhkAkgQZACwGGQDQBxkAagkZAAQLGQCeDBkAQg4ZANwPGQB2ERkAEBMZALQUGQBOFhkA6BcZAIIZGQAmGxkAwBwZAFoeGQD0HxkAjiEZADIjGQDMJBkAcCYZAAooGQCkKRkAPisZANgsGQB8LhkAFjAZALAxGQBKMxkA5DQZAIg2GQAiOBkAvDkZAGA7GQD6PBkAlD4ZAC5AGQDSQRkAbEMZAAZFGQCgRhkAREgZAN5JGQB4SxkAEk0ZAKxOGQBQUBkA6lEZAI5TGQAoVRkAwlYZAFxYGQD2WRkAkFsZADRdGQDOXhkAaGAZAAxiGQCmYxkAQGUZANpmGQB+aBkAGGoZALJrGQBMbRkA8G4ZAIpwGQAkchkAvnMZAGJ1GQD8dhkAlngZADB6GQDUexkAbn0ZAAh/GQCigBkARoIZAOCDGQB6hRkAFIcZALiIGQBSihkA7IsZAIaNGQAgjxkAxJAZAF6SGQAClBkAnJUZADaXGQDQmBkAapoZAA6cGQConRkAQp8ZANygGQB2ohkAGqQZALSlGQBOpxkA8qgZAIyqGQAmrBkAwK0ZAGSvGQD+sBkAmLIZADK0GQDMtRkAcLcZAAq5GQCkuhkASLwZAOK9GQB8vxkAFsEZALrCGQBUxBkA7sUZAIjHGQAiyRkAxsoZAGDMGQD6zRkAns8ZADjRGQDS0hkAbNQZABDWGQCq1xkARNkZAN7aGQB43BkAHN4ZALbfGQBa4RkA9OIZAI7kGQAo5hkAwucZAGbpGQAA6xkAmuwZADTuGQDO7xkAcvEZAAzzGQCm9BkASvYZAOT3GQB++RkAGPsZALz8GQBW/hkA8P8ZAIoBGgAkAxoAyAQaAGIGGgD8BxoAoAkaADoLGgDUDBoAbg4aABIQGgCsERoARhMaAOAUGgCEFhoAHhgaALgZGgBSGxoA9hwaAJAeGgAqIBoAxCEaAGgjGgACJRoAnCYaADYoGgDaKRoAdCsaAA4tGgCoLhoAQjAaAOYxGgCAMxoAGjUaAL42GgBYOBoA8jkaAIw7GgAwPRoAyj4aAGRAGgD+QRoAmEMaADxFGgDWRhoAcEgaABRKGgCuSxoASE0aAOJOGgCGUBoAIFIaALpTGgBUVRoA7lYaAJJYGgAsWhoAxlsaAGpdGgAEXxoAnmAaADhiGgDcYxoAdmUaABBnGgCqaBoARGoaAOhrGgCCbRoAHG8aAMBwGgBachoA9HMaAI51GgAydxoAzHgaAGZ6GgAAfBoAmn0aAD5/GgDYgBoAfIIaABaEGgCwhRoASocaAOSIGgCIihoAIowaALyNGgBWjxoA8JAaAJSSGgAulBoAyJUaAGyXGgAGmRoAoJoaADqcGgDenRoAeJ8aABKhGgCsohoAUKQaAOqlGgCEpxoAHqkaALiqGgBcrBoA9q0aAJqvGgA0sRoAzrIaAGi0GgACthoAprcaAEC5GgDauhoAdLwaABi+GgCyvxoATMEaAPDCGgCKxBoAJMYaAL7HGgBYyRoA/MoaAJbMGgAwzhoAys8aAG7RGgAI0xoAotQaADzWGgDg1xoAetkaABTbGgCu3BoAUt4aAOzfGgCG4RoAIOMaALrkGgBe5hoA+OcaAJLpGgA26xoA0OwaAGruGgAE8BoAqPEaAELzGgDc9BoAdvYaABD4GgC0+RoATvsaAOj8GgCM/hoAJgAbAMABGwBaAxsA/gQbAJgGGwAyCBsAzAkbAGYLGwAKDRsApA4bAD4QGwDiERsAfBMbABYVGwCwFhsAVBgbAO4ZGwCIGxsAIh0bALweGwBgIBsA+iEbAJ4jGwA4JRsA0iYbAGwoGwAGKhsAqisbAEQtGwDeLhsAeDAbABIyGwC2MxsAUDUbAPQ2GwCOOBsAKDobAMI7GwBcPRsAAD8bAJpAGwA0QhsAzkMbAGhFGwAMRxsApkgbAEBKGwDaSxsAfk0bABhPGwCyUBsAVlIbAPBTGwCKVRsAJFcbAMhYGwBiWhsA/FsbAJZdGwA6XxsA1GAbAG5iGwAIZBsAomUbAEZnGwDgaBsAhGobAB5sGwC4bRsAUm8bAOxwGwCQchsAKnQbAMR1GwBedxsA+HgbAJx6GwA2fBsA2n0bAHR/GwAOgRsAqIIbAEKEGwDmhRsAgIcbABqJGwC0ihsATowbAPKNGwCMjxsAJpEbAMqSGwBklBsA/pUbAJiXGwA8mRsA1pobAHCcGwAKnhsApJ8bAEihGwDiohsAfKQbACCmGwC6pxsAVKkbAO6qGwCSrBsALK4bAMavGwBgsRsA+rIbAJ60GwA4thsA0rcbAHa5GwAQuxsAqrwbAES+GwDovxsAgsEbABzDGwC2xBsAUMYbAPTHGwCOyRsAKMsbAMzMGwBmzhsAANAbAJrRGwA+0xsA2NQbAHLWGwAM2BsAsNkbAErbGwDk3BsAft4bABjgGwC84RsAVuMbAPDkGwCU5hsALugbAMjpGwBi6xsABu0bAKDuGwA68BsA1PEbAG7zGwAS9RsArPYbAEb4GwDq+RsAhPsbAB79GwC4/hsAXAAcAPYBHACQAxwAKgUcAMQGHABoCBwAAgocAJwLHABADRwA2g4cAHQQHAAOEhwAqBMcAEwVHADmFhwAihgcACQaHAC+GxwAWB0cAPIeHACWIBwAMCIcAMojHABkJRwA/iYcAKIoHAA8KhwA4CscAHotHAAULxwArjAcAEgyHADsMxwAhjUcACA3HAC6OBwAVDocAPg7HACSPRwALD8cANBAHABqQhwABEQcAJ5FHABCRxwA3EgcAHZKHAAQTBwAqk0cAE5PHADoUBwAglIcACZUHADAVRwAWlccAPRYHACYWhwAMlwcAMxdHABmXxwAAGEcAKRiHAA+ZBwA2GUcAHxnHAAWaRwAsGocAEpsHADubRwAiG8cACJxHAC8chwAVnQcAPp1HACUdxwALnkcANJ6HABsfBwABn4cAKB/HABEgRwA3oIcAHiEHAAShhwArIccAFCJHADqihwAhIwcAB6OHADCjxwAXJEcAPaSHACQlBwANJYcAM6XHABymRwADJscAKacHABAnhwA2p8cAH6hHAAYoxwAsqQcAEymHADwpxwAiqkcACSrHAC+rBwAWK4cAPyvHACWsRwAOrMcANS0HAButhwACLgcAKK5HABGuxwA4LwcAHq+HAAUwBwArsEcAFLDHADsxBwAhsYcACrIHADEyRwAXsscAPjMHACczhwANtAcANDRHABq0xwABNUcAKjWHABC2BwA3NkcAIDbHAAa3RwAtN4cAE7gHADy4RwAjOMcACblHADA5hwAWugcAP7pHACY6xwAMu0cANbuHABw8BwACvIcAKTzHABI9RwA4vYcAHz4HAAW+hwAsPscAFT9HADu/hwAiAAdACwCHQDGAx0AYAUdAPoGHQCeCB0AOAodANILHQBsDR0ABg8dAKoQHQBEEh0A3hMdAIIVHQAcFx0AthgdAFAaHQDqGx0Ajh0dACgfHQDMIB0AZiIdAAAkHQCaJR0ANCcdANgoHQByKh0ADCwdAKYtHQBALx0A5DAdAH4yHQAYNB0AvDUdAFY3HQDwOB0AijodAC48HQDIPR0AYj8dAPxAHQCWQh0AOkQdANRFHQBuRx0AEkkdAKxKHQBGTB0A4E0dAIRPHQAeUR0AuFIdAFJUHQD2VR0AkFcdACpZHQDEWh0AaFwdAAJeHQCcXx0ANmEdANBiHQB0ZB0ADmYdAKhnHQBMaR0A5modAIBsHQAabh0Avm8dAFhxHQDych0AjHQdACZ2HQDKdx0AZHkdAP56HQCifB0APH4dANZ/HQBwgR0AFIMdAK6EHQBIhh0A4ocdAHyJHQAgix0AuowdAFSOHQD4jx0AkpEdACyTHQDGlB0AapYdAASYHQCemR0AOJsdANKcHQB2nh0AEKAdAKqhHQBOox0A6KQdAIKmHQAcqB0AwKkdAFqrHQD0rB0Ajq4dACiwHQDMsR0AZrMdAAC1HQCkth0APrgdANi5HQByux0ADL0dALC+HQBKwB0A5MEdAIjDHQAixR0AvMYdAFbIHQD6yR0AlMsdAC7NHQDIzh0AbNAdAAbSHQCg0x0AOtUdAN7WHQB42B0AEtodAKzbHQBQ3R0A6t4dAITgHQAe4h0AuOMdAFzlHQD25h0AkOgdADTqHQDO6x0AaO0dAALvHQCm8B0AQPIdANrzHQB09R0ADvcdALL4HQBM+h0A5vsdAIr9HQAk/x0AvgAeAFgCHgD8Ax4AlgUeADAHHgDKCB4AZAoeAAgMHgCiDR4APA8eAOAQHgB6Eh4AFBQeAK4VHgBSFx4A7BgeAIYaHgAgHB4Auh0eAF4fHgD4IB4AkiIeACwkHgDQJR4AaiceAAQpHgCoKh4AQiweANwtHgB2Lx4AEDEeALQyHgBONB4A6DUeAII3HgAmOR4AwDoeAFo8HgD+PR4AmD8eADJBHgDMQh4AcEQeAApGHgCkRx4APkkeANhKHgB8TB4AFk4eALBPHgBUUR4A7lIeAIhUHgAiVh4AxlceAGBZHgD6Wh4AlFweAC5eHgDSXx4AbGEeAAZjHgCgZB4ARGYeAN5nHgB4aR4AHGseALZsHgBQbh4A6m8eAIRxHgAocx4AwnQeAFx2HgD2dx4AmnkeADR7HgDYfB4AfH4eABaAHgC6gR4AVIMeAO6EHgCIhh4AIogeAMaJHgBgix4A+oweAJSOHgAukB4A0pEeAGyTHgAGlR4AqpYeAESYHgDemR4AeJseABydHgC2nh4AUKAeAOqhHgCEox4AKKUeAMKmHgBcqB4A9qkeAJqrHgA0rR4Azq4eAHKwHgAMsh4AprMeAEC1HgDkth4AfrgeABi6HgCyux4ATL0eAPC+HgCKwB4AJMIeAMjDHgBixR4A/MYeAJbIHgA6yh4A1MseAG7NHgAIzx4AotAeAEbSHgDg0x4AetUeAB7XHgC42B4AUtoeAOzbHgCQ3R4AKt8eAMTgHgBe4h4A+OMeAJzlHgA25x4A0OgeAHTqHgAO7B4AqO0eAELvHgDc8B4AgPIeABr0HgC09R4AWPceAPL4HgCM+h4AJvweAMr9HgBk/x4A/gAfAJgCHwAyBB8A1gUfAHAHHwAKCR8ArgofAEgMHwDiDR8AfA8fACARHwC6Eh8AVBQfAO4VHwCIFx8ALBkfAMYaHwBgHB8ABB4fAJ4fHwA4IR8A0iIfAHYkHwAQJh8AqicfAEQpHwDeKh8AgiwfABwuHwC2Lx8AWjEfAPQyHwCONB8AKDYfAMw3HwBmOR8AADsfAJo8HwA0Ph8A2D8fAHJBHwAMQx8AsEQfAEpGHwDkRx8AfkkfACJLHwC8TB8AVk4fAPBPHwCKUR8ALlMfAMhUHwBiVh8ABlgfAKBZHwA6Wx8A1FwfAHheHwASYB8ArGEfAEZjHwDgZB8AhGYfAB5oHwC4aR8AXGsfAPZsHwCQbh8AKnAfAM5xHwBocx8AAnUfAJx2HwA2eB8A2nkfAHR7HwAOfR8Asn4fAEyAHwDmgR8AgIMfACSFHwC+hh8AWIgfAPKJHwCMix8AMI0fAMqOHwBkkB8ACJIfAKKTHwA8lR8A1pYfAHqYHwAUmh8ArpsfAEidHwDinh8AhqAfACCiHwC6ox8AXqUfAPimHwCSqB8ALKofANCrHwBqrR8ABK8fAJ6wHwA4sh8A3LMfAHa1HwAQtx8AtLgfAE66HwDoux8Agr0fABy/HwDAwB8AWsIfAPTDHwCYxR8AMscfAMzIHwBmyh8ACswfAKTNHwA+zx8A2NAfAHLSHwAW1B8AsNUfAErXHwDu2B8AiNofACLcHwC83R8AYN8fAPrgHwCU4h8ALuQfAMjlHwBs5x8ABukfAKDqHwBE7B8A3u0fAHjvHwAS8R8AtvIfAFD0HwDq9R8AhPcfAB75HwDC+h8AXPwfAPb9HwCa/x8ANAEgAM4CIABoBCAADAYgAKYHIABACSAA2gogAHQMIAAYDiAAsg8gAEwRIADwEiAAihQgACQWIAC+FyAAYhkgAPwaIACWHCAAMB4gAMofIABuISAACCMgAKIkIABGJiAA4CcgAHopIAAUKyAAuCwgAFIuIADsLyAAhjEgACozIADENCAAXjYgAPg3IACcOSAANjsgANA8IAB0PiAAIkAgALxBIABWQyAA+kQgAJRGIAAuSCAA0kkgAGxLIAAGTSAAoE4gADpQIADeUSAAeFMgABJVIAC2ViAAUFggAOpZIACEWyAAHl0gAMJeIABcYCAA9mEgAJpjIAA0ZSAAzmYgAGhoIAAMaiAApmsgAEBtIADabiAAdHAgABhyIACycyAATHUgAPB2IACKeCAAJHogAL57IABifSAA/H4gAJaAIAAwgiAAyoMgAG6FIAAIhyAAooggAEaKIADgiyAAeo0gABSPIAC4kCAAUpIgAOyTIACGlSAAIJcgAMSYIABemiAA+JsgAJydIAA2nyAA0KAgAGqiIAAOpCAAqKUgAEKnIADcqCAAdqogABqsIAC0rSAATq8gAOiwIACMsiAAJrQgAMC1IABktyAA/rggAJi6IAAyvCAAzL0gAHC/IAAKwSAApMIgAEjEIADixSAAfMcgABbJIACwyiAAVMwgAO7NIACIzyAALNEgAMbSIABg1CAA+tUgAJ7XIAA42SAA0togAGzcIAAG3iAAqt8gAEThIADe4iAAguQgABzmIAC25yAAUOkgAPTqIACO7CAAKO4gAMLvIABc8SAAAPMgAJr0IAA09iAA2PcgAHL5IAAM+yAApvwgAEr+IADk/yAAfgEhABgDIQCyBCEAVgYhAPAHIQCKCSEAJAshAMgMIQBiDiEA/A8hAKARIQA6EyEA1BQhAG4WIQAIGCEArBkhAEYbIQDgHCEAeh4hAB4gIQC4ISEAUiMhAPYkIQCQJiEAKighAMQpIQBoKyEAAi0hAJwuIQA2MCEA0DEhAHQzIQAONSEAqDYhAEw4IQDmOSEAgDshABo9IQC+PiEAWEAhAPJBIQCMQyEAJkUhAMpGIQBkSCEA/kkhAKJLIQA8TSEA1k4hAHBQIQAUUiEArlMhAEhVIQDiViEAfFghACBaIQC6WyEAVF0hAPheIQCSYCEALGIhAMZjIQBqZSEABGchAJ5oIQA4aiEA0mshAHZtIQAQbyEAqnAhAERyIQDocyEAgnUhABx3IQDAeCEAWnohAPR7IQCOfSEAKH8hAMyAIQBmgiEAAIQhAKSFIQA+hyEA2IghAHKKIQAWjCEAsI0hAEqPIQDkkCEAfpIhACKUIQC8lSEAVpchAPCYIQCUmiEALpwhAMidIQBsnyEABqEhAKCiIQA6pCEA3qUhAHinIQASqSEArKohAEasIQDqrSEAhK8hAB6xIQC4siEAXLQhAPa1IQCQtyEAKrkhAM66IQBovCEAAr4hAKa/IQBAwSEA2sIhAHTEIQAYxiEAsschAEzJIQDmyiEAiswhACTOIQC+zyEAWNEhAPzSIQCW1CEAMNYhAMrXIQBk2SEACNshAKLcIQA83iEA4N8hAHrhIQAU4yEAruQhAFLmIQDs5yEAhukhACDrIQC67CEAXu4hAPjvIQCS8SEANvMhAND0IQBq9iEABPghAKj5IQBC+yEA3PwhAHb+IQAQACIAtAEiAE4DIgDoBCIAjAYiACYIIgDACSIAWgsiAPQMIgCYDiIAMhAiAMwRIgBwEyIAChUiAKQWIgA+GCIA4hkiAHwbIgAWHSIAsB4iAFQgIgDuISIAiCMiACIlIgDGJiIAYCgiAPopIgCUKyIAOC0iANIuIgBsMCIABjIiAKAzIgBENSIA3jYiAHg4IgAcOiIAtjsiAFA9IgDqPiIAjkAiAChCIgDCQyIAXEUiAPZGIgCaSCIANEoiAM5LIgBoTSIADE8iAKZQIgBAUiIA5FMiAH5VIgAYVyIAslgiAExaIgDwWyIAil0iACRfIgDIYCIAYmIiAPxjIgCWZSIAOmciANRoIgBuaiIACGwiAKJtIgBGbyIA4HAiAHpyIgAedCIAuHUiAFJ3IgDseCIAkHoiACp8IgDEfSIAXn8iAPiAIgCcgiIANoQiANCFIgBqhyIADokiAKiKIgBCjCIA5o0iAICPIgAakSIAtJIiAFiUIgDylSIAjJciACaZIgDKmiIAZJwiAP6dIgCYnyIAMqEiANaiIgBwpCIACqYiAK6nIgBIqSIA4qoiAHysIgAgriIAuq8iAFSxIgDusiIAiLQiACy2IgDGtyIAYLkiAAS7IgCevCIAOL4iANK/IgB2wSIAEMMiAKrEIgBExiIA3sciAILJIgAcyyIAtswiAFDOIgD0zyIAjtEiACjTIgDM1CIAZtYiAADYIgCa2SIANNsiANjcIgBy3iIADOAiAKbhIgBK4yIA5OQiAH7mIgAi6CIAvOkiAFbrIgDw7CIAlO4iAC7wIgDI8SIAYvMiAAb1IgCg9iIAOvgiANT5IgB4+yIAEv0iAKz+IgBGACMA4AEjAIQDIwAeBSMAuAYjAFwIIwD2CSMAkAsjACoNIwDODiMAaBAjAAISIwCcEyMAQBUjANoWIwB0GCMADhojAKgbIwBMHSMA5h4jAIAgIwAaIiMAviMjAFglIwDyJiMAligjADAqIwDKKyMAZC0jAP4uIwCiMCMAPDIjANYzIwBwNSMAFDcjAK44IwBIOiMA7DsjAIY9IwAgPyMAukAjAFRCIwD4QyMAkkUjACxHIwDGSCMAakojAARMIwCeTSMAQk8jANxQIwB2UiMAEFQjALRVIwBOVyMA6FgjAIJaIwAcXCMAwF0jAFpfIwD0YCMAmGIjADJkIwDMZSMAZmcjAAppIwCkaiMAPmwjANhtIwBybyMAFnEjALByIwBKdCMA7nUjAIh3IwAieSMAvHojAFZ8IwD6fSMAlH8jAC6BIwDSgiMAbIQjAAaGIwCghyMARIkjAN6KIwB4jCMAEo4jAKyPIwBQkSMA6pIjAISUIwAoliMAwpcjAFyZIwD2miMAmpwjADSeIwDOnyMAaKEjAAKjIwCmpCMAQKYjANqnIwB+qSMAGKsjALKsIwBMriMA8K8jAIqxIwAksyMAvrQjAFi2IwD8tyMAlrkjADC7IwDUvCMAbr4jAAjAIwCiwSMARsMjAODEIwB6xiMAFMgjAK7JIwBSyyMA7MwjAIbOIwAq0CMAxNEjAF7TIwD41CMAnNYjADbYIwDQ2SMAatsjAA7dIwCo3iMAQuAjANzhIwCA4yMAGuUjALTmIwBO6CMA8ukjAIzrIwAm7SMAwO4jAGTwIwAI8iMAovMjAEb1IwDg9iMAevgjABT6IwCu+yMAUv0jAOz+IwCGACQAKgIkAMQDJABeBSQA+AYkAJIIJAA2CiQA0AskAGoNJAAEDyQAqBAkAEISJADcEyQAdhUkABoXJAC0GCQAThokAPIbJACMHSQAJh8kAMAgJABkIiQA/iMkAJglJAAyJyQAzCgkAHAqJAAKLCQApC0kAEgvJADiMCQAfDIkABY0JAC6NSQAVDckAO44JACIOiQAIjwkAMY9JABgPyQA+kAkAJRCJAA4RCQA0kUkAGxHJAAQSSQAqkokAERMJADeTSQAeE8kABxRJAC2UiQAUFQkAPRVJACOVyQAKFkkAMJaJABmXCQAAF4kAJpfJAA0YSQA2GIkAHJkJAAMZiQApmckAEppJADkaiQAfmwkABhuJACybyQAVnEkAPByJACKdCQALnYkAMh3JABieSQA/HokAKB8JAA6fiQA1H8kAG6BJAAIgyQArIQkAEaGJADghyQAhIkkAB6LJAC4jCQAUo4kAOyPJACQkSQAKpMkAMSUJABeliQAApgkAJyZJAA2myQA2pwkAHSeJAAOoCQAqKEkAEKjJADmpCQAgKYkABqoJAC0qSQAWKskAPKsJACMriQAMLAkAMqxJABksyQA/rQkAJi2JAA8uCQA1rkkAHC7JAAKvSQArr4kAEjAJADiwSQAhsMkACDFJAC6xiQAVMgkAPjJJACSyyQALM0kAMbOJABg0CQABNIkAJ7TJAA41SQA3NYkAHbYJAAQ2iQAqtskAETdJADo3iQAguAkABziJAC24yQAWuUkAPTmJACO6CQAMuokAMzrJABm7SQAAO8kAKTwJAA+8iQA2PMkAHL1JAAM9yQAsPgkAEr6JADk+yQAiP0kACL/JAC8ACUAVgIlAPoDJQCUBSUALgclAMgIJQBiCiUABgwlAKANJQA6DyUA1BAlAHgSJQASFCUArBUlAFAXJQDqGCUAhBolAB4cJQC4HSUAXB8lAPYgJQCQIiUAKiQlAM4lJQBoJyUAAiklAKYqJQBALCUA2i0lAHQvJQAYMSUAsjIlAEw0JQDmNSUAgDclACQ5JQC+OiUAWDwlAPI9JQCWPyUAMEElAMpCJQBkRCUACEYlAKJHJQA8SSUA4EolAHpMJQAUTiUArk8lAFJRJQDsUiUAhlQlACBWJQDEVyUAXlklAPhaJQCSXCUALF4lANBfJQBqYSUABGMlAJ5kJQBCZiUA3GclAHZpJQAaayUAtGwlAE5uJQDobyUAgnElACZzJQDAdCUAWnYlAPR3JQCYeSUAMnslAMx8JQBwfiUACoAlAKSBJQA+gyUA4oQlAHyGJQAWiCUAsIklAEqLJQDujCUAiI4lACKQJQDGkSUAYJMlAPqUJQCUliUAOJglANKZJQBsmyUABp0lAKCeJQBEoCUA3qElAHijJQASpSUAtqYlAFCoJQDqqSUAhKslACitJQDCriUAXLAlAACyJQCasyUANLUlAM62JQByuCUADLolAKa7JQBAvSUA5L4lAH7AJQAYwiUAssMlAFbFJQDwxiUAisglACTKJQC+yyUAYs0lAPzOJQCW0CUAMNIlANTTJQBu1SUACNclAKzYJQBG2iUA4NslAHrdJQAU3yUAuOAlAFLiJQDs4yUAkOUlACrnJQDE6CUAXuolAALsJQCc7SUANu8lANDwJQBq8iUADvQlAKj1JQBC9yUA5vglAID6JQAa/CUAtP0lAFj/JQDyACYAjAImACYEJgDABSYAZAcmAP4IJgCYCiYAMgwmANYNJgBwDyYAChEmAK4SJgBIFCYA4hUmAHwXJgAWGSYAuhomAFQcJgDuHSYAiB8mACwhJgDGIiYAYCQmAAQmJgCeJyYAOCkmANIqJgBsLCYAEC4mAKovJgBEMSYA6DImAII0JgAcNiYAtjcmAFA5JgD0OiYAjjwmACg+JgDCPyYAZkEmAABDJgCaRCYAPkYmANhHJgBySSYADEsmAKZMJgBKTiYA5E8mAH5RJgAYUyYAvFQmAFZWJgDwVyYAlFkmAC5bJgDIXCYAYl4mAPxfJgCgYSYAOmMmANRkJgBuZiYAEmgmAKxpJgBGayYA6mwmAIRuJgAecCYAuHEmAFJzJgD2dCYAkHYmACp4JgDEeSYAaHsmAAJ9JgCcfiYAQIAmANqBJgB0gyYADoUmALKGJgBMiCYA5okmAICLJgAajSYAvo4mAFiQJgDykSYAjJMmADCVJgDKliYAZJgmAP6ZJgCimyYAPJ0mANaeJgB6oCYAFKImAK6jJgBIpSYA7KYmAIaoJgAgqiYAuqsmAFStJgD4riYAkrAmACyyJgDGsyYAarUmAAS3JgCeuCYAQromANy7JgB2vSYAEL8mAKrAJgBOwiYA6MMmAILFJgAcxyYAwMgmAFrKJgD0yyYAmM0mADLPJgDM0CYAZtImAArUJgCk1SYAPtcmANjYJgBy2iYAFtwmALDdJgBK3yYA5OAmAIjiJgAi5CYAvOUmAGDnJgD66CYAlOomAC7sJgDI7SYAbO8mAAbxJgCg8iYAOvQmAN71JgB49yYAEvkmALb6JgBQ/CYA6v0mAIT/JgAeAScAwgInAFwEJwD2BScAkAcnADQJJwDOCicAaAwnAAwOJwCmDycAQBEnANoSJwB0FCcAGBYnALIXJwBMGScA5honAIocJwAkHicAvh8nAGIhJwD8IicAliQnADAmJwDUJycAbiknAAgrJwCiLCcAPC4nAOAvJwB6MScAFDMnALg0JwBSNicA7DcnAIY5JwAqOycAxDwnAF4+JwD4PycAkkEnADZDJwDQRCcAakYnAARIJwCoSScAQksnANxMJwCATicAGlAnALRRJwBOUycA6FQnAIxWJwAmWCcAwFknAFpbJwD+XCcAmF4nADJgJwDWYScAcGMnAAplJwCkZicAPmgnAOJpJwB8aycAFm0nALBuJwBUcCcA7nEnAIhzJwAsdScAxnYnAGB4JwD6eScAlHsnADh9JwDSficAbIAnABCCJwCqgycARIUnAN6GJwCCiCcAHIonALaLJwBQjScA9I4nAI6QJwAokicAwpMnAGaVJwAAlycAmpgnADSaJwDOmycAcp0nAAyfJwCmoCcAQKInAOSjJwB+pScAGKcnALyoJwBWqicA8KsnAIqtJwAurycAyLAnAGKyJwD8sycAlrUnADq3JwDUuCcAbronAAi8JwCsvScARr8nAODAJwCEwicAHsQnALjFJwBSxycA7MgnAJDKJwAqzCcAxM0nAF7PJwAC0ScAnNInADbUJwDa1ScAdNcnAA7ZJwCo2icATNwnAObdJwCA3ycAGuEnALTiJwBY5CcA8uUnAIznJwAm6ScAyuonAGTsJwD+7ScAou8nADzxJwDW8icAcPQnAAr2JwCu9ycASPknAOL6JwCG/CcAIP4nALr/JwBUASgA+AIoAJIEKAAsBigAxgcoAGoJKAAECygAngwoADgOKADSDygAdhEoABATKACqFCgARBYoAOgXKACCGSgAHBsoAMAcKABaHigA9B8oAI4hKAAyIygAzCQoAGYmKAAAKCgAmikoAD4rKADYLCgAci4oABYwKACwMSgASjMoAOQ0KACINigAIjgoALw5KABWOygA8DwoAJQ+KAAuQCgAyEEoAGJDKAAGRSgAoEYoADpIKADeSSgAeEsoABJNKACsTigARlAoAOpRKACEUygAHlUoAMJWKABcWCgA9lkoAJBbKAA0XSgAzl4oAGhgKAACYigAnGMoAEBlKADaZigAdGgoABhqKACyaygATG0oAOZuKACKcCgAJHIoAL5zKABYdSgA8nYoAJZ4KAAweigAynsoAG59KAAIfygAooAoADyCKADggygAeoUoABSHKACuiCgASIooAOyLKACGjSgAII8oALqQKABekigA+JMoAJKVKAA2lygA0JgoAGqaKAAEnCgAnp0oAEKfKADcoCgAdqIoABqkKAC0pSgATqcoAOioKACCqigAJqwoAMCtKABarygA9LAoAJiyKAAytCgAzLUoAHC3KAAKuSgApLooAD68KADivSgAfL8oABbBKACwwigASsQoAO7FKACIxygAIskoAMbKKABgzCgA+s0oAJTPKAA40SgA0tIoAGzUKAAG1igAoNcoAETZKADe2igAeNwoABLeKAC23ygAUOEoAOriKACO5CgAKOYoAMLnKABc6SgA9uooAJrsKAA07igAzu8oAGjxKAAM8ygApvQoAED2KADk9ygAfvkoABj7KACy/CgATP4oAPD/KACKASkAJAMpAMgEKQBiBikA/AcpAJYJKQA6CykA1AwpAG4OKQAIECkAohEpAEYTKQDgFCkAehYpABQYKQC4GSkAUhspAOwcKQCQHikAKiApAMQhKQBeIykA+CQpAJwmKQA2KCkA0CkpAGorKQAOLSkAqC4pAEIwKQDmMSkAgDMpABo1KQC0NikATjgpAPI5KQCMOykAJj0pAMo+KQBkQCkA/kEpAJhDKQAyRSkA1kYpAHBIKQAKSikArkspAEhNKQDiTikAfFApABZSKQC6UykAVFUpAO5WKQCSWCkALFopAMZbKQBgXSkABF8pAJ5gKQA4YikA0mMpAHZlKQAQZykAqmgpAERqKQDoaykAgm0pABxvKQC2cCkAWnIpAPRzKQCOdSkAKHcpAMJ4KQBmeikAAHwpAJp9KQA0fykA2IApAHKCKQAMhCkAsIUpAEqHKQDkiCkAfoopABiMKQC8jSkAVo8pAPCQKQCKkikALpQpAMiVKQBilykABpkpAKCaKQA6nCkA1J0pAG6fKQASoSkArKIpAEakKQDgpSkAhKcpAB6pKQC4qikAXKwpAPatKQCQrykAKrEpAMSyKQBotCkAArYpAJy3KQBAuSkA2ropAHS8KQAOvikAsr8pAEzBKQDmwikAgMQpABrGKQC+xykAWMkpAPLKKQCWzCkAMM4pAMrPKQBk0SkA/tIpAKLUKQA81ikA1tcpAHrZKQAU2ykArtwpAEjeKQDi3ykAhuEpACDjKQC65CkAVOYpAPjnKQCS6SkALOspANDsKQBq7ikABPApAJ7xKQBC8ykA3PQpAHb2KQAQ+CkAqvkpAE77KQDo/CkAgv4pABwAKgDAASoAWgMqAPQEKgCYBioAMggqAMwJKgBmCyoAAA0qAKQOKgA+ECoA2BEqAHITKgAWFSoAsBYqAEoYKgDuGSoAiBsqACIdKgC8HioAViAqAPohKgCUIyoALiUqAMgmKgBsKCoABioqAKArKgBELSoA3i4qAHgwKgASMioAtjMqAFA1KgDqNioAhDgqAB46KgDCOyoAXD0qAPY+KgCQQCoANEIqAM5DKgBoRSoADEcqAKZIKgBASioA2ksqAHRNKgAYTyoAslAqAExSKgDmUyoAilUqACRXKgC+WCoAYloqAPxbKgCWXSoAMF8qAMpgKgBuYioACGQqAKJlKgA8ZyoA4GgqAHpqKgAUbCoAuG0qAFJvKgDscCoAhnIqACB0KgDEdSoAXncqAPh4KgCSeioANnwqANB9KgBqfyoADoEqAKiCKgBChCoA3IUqAHaHKgAaiSoAtIoqAE6MKgDyjSoAjI8qACaRKgDAkioAWpQqAP6VKgCYlyoAMpkqAMyaKgBwnCoACp4qAKSfKgBIoSoA4qIqAHykKgAWpioAsKcqAFSpKgDuqioAiKwqACKuKgDGryoAYLEqAPqyKgCetCoAOLYqANK3KgBsuSoABrsqAKq8KgBEvioA3r8qAHjBKgAcwyoAtsQqAFDGKgD0xyoAjskqACjLKgDCzCoAZs4qAADQKgCa0SoANNMqAM7UKgBy1ioADNgqAKbZKgBA2yoA5NwqAH7eKgAY4CoAvOEqAFbjKgDw5CoAiuYqACToKgDI6SoAYusqAPzsKgCW7ioAOvAqANTxKgBu8yoAEvUqAKz2KgBG+CoA4PkqAHr7KgAe/SoAuP4qAFIAKwDsASsAkAMrACoFKwDEBisAaAgrAAIKKwCcCysANg0rANAOKwB0ECsADhIrAKgTKwBCFSsA5hYrAIAYKwAaGisAtBsrAFgdKwDyHisAjCArACYiKwDKIysAZCUrAP4mKwCYKCsAPCorANYrKwBwLSsACi8rAK4wKwBIMisA4jMrAIY1KwAqNysAxDgrAGg6KwACPCsAnD0rADY/KwDQQCsAdEIrAA5EKwCoRSsAQkcrAOZIKwCASisAGkwrAL5NKwBYTysA8lArAIxSKwAmVCsAylUrAGRXKwD+WCsAmForADxcKwDWXSsAcF8rABRhKwCuYisASGQrAOJlKwB8ZysAIGkrALpqKwBUbCsA7m0rAJJvKwAscSsAxnIrAGp0KwAEdisAnncrADh5KwDceisAdnwrABB+KwCqfysAToErAOiCKwCChCsAHIYrALaHKwBaiSsA9IorAI6MKwAojisAzI8rAGaRKwAAkysAmpQrAD6WKwDYlysAcpkrABabKwCwnCsASp4rAOSfKwB+oSsAIqMrALykKwBWpisA+qcrAJSpKwAuqysAyKwrAGKuKwAGsCsAoLErADqzKwDUtCsAeLYrABK4KwCsuSsARrsrAOq8KwCEvisAHsArALjBKwBcwysA9sQrAJDGKwAqyCsAzskrAGjLKwACzSsAps4rAEDQKwDa0SsAdNMrAA7VKwCy1isATNgrAObZKwCA2ysAJN0rAL7eKwBY4CsA/OErAJbjKwAw5SsAyuYrAGToKwAI6isAousrADztKwDW7isAevArABTyKwCu8ysAUvUrAOz2KwCG+CsAIPorALr7KwBe/SsA+P4rAJIALAAsAiwA0AMsAGoFLAAEBywAqAgsAEIKLADcCywAdg0sABAPLAC0ECwAThIsAOgTLACCFSwAJhcsAMAYLABaGiwA/hssAJgdLAAyHywAzCAsAGYiLAAKJCwApCUsAD4nLADYKCwAfCosABYsLACwLSwAVC8sAO4wLACIMiwAIjQsALw1LABgNywA+jgsAJQ6LAAuPCwA0j0sAGw/LAAGQSwAqkIsAERELADeRSwAeEcsABJJLAC2SiwAUEwsAOpNLACETywAKFEsAMJSLABcVCwAAFYsAJpXLAA0WSwAzlosAGhcLAAMXiwApl8sAEBhLADaYiwAdGQsABhmLACyZywAVmksAPBqLACKbCwAJG4sAL5vLABicSwA/HIsAJZ0LAAwdiwA1HcsAG55LAAIeywAonwsAEZ+LADgfywAeoEsAB6DLAC4hCwAUoYsAOyHLACGiSwAKossAMSMLABejiwA+I8sAJyRLAA2kywA0JQsAHSWLAAOmCwAqJksAEKbLADcnCwAgJ4sABqgLAC0oSwATqMsAPKkLACMpiwAJqgsAMqpLABkqywA/qwsAJiuLAAysCwA1rEsAHCzLAAKtSwApLYsAD64LADiuSwAfLssACC9LAC6viwAVMAsAO7BLACIwywALMUsAMbGLABgyCwABMosAJ7LLAA4zSwA0s4sAGzQLAAQ0iwAqtMsAETVLADe1iwAgtgsABzaLAC22ywAUN0sAPTeLACO4CwAKOIsAMLjLABm5SwAAOcsAJroLAA06iwA2OssAHztLAAq7ywAxPAsAF7yLAD48ywAnPUsAED3LADk+CwAfvosABj8LACy/SwATP8sAPAALQCUAi0ALgQtANIFLQBsBy0ABgktAKAKLQBEDC0A3g0tAHgPLQASES0AthItAFAULQDqFS0AjhctACgZLQDCGi0AXBwtAPYdLQCaHy0ANCEtAM4iLQByJC0ADCYtAKYnLQBAKS0A2iotAH4sLQAYLi0Asi8tAEwxLQDwMi0AijQtACQ2LQDINy0AYjktAPw6LQCWPC0AMD4tANQ/LQBuQS0ACEMtAKJELQBGRi0A4EctAHpJLQAeSy0AuEwtAFJOLQDsTy0AhlEtACpTLQDEVC0AXlYtAPhXLQCcWS0ANlstANBcLQBqXi0ADmAtAKhhLQBCYy0A3GQtAHZmLQAaaC0AtGktAFhrLQDybC0AjG4tACZwLQDAcS0AZHMtAP50LQCYdi0APHgtANZ5LQBwey0ACn0tAKR+LQBIgC0A4oEtAHyDLQAWhS0AuoYtAFSILQDuiS0AkostACyNLQDGji0AYJAtAPqRLQCUky0AOJUtANKWLQB2mC0AEJotAKqbLQBEnS0A3p4tAIKgLQAcoi0AtqMtAFClLQD0pi0AjqgtACiqLQDMqy0AZq0tAACvLQCasC0ANLItANizLQBytS0ADLctAKa4LQBKui0A5LstAH69LQAivy0AvMAtAFbCLQDwwy0AisUtAC7HLQDIyC0AYsotAPzLLQCgzS0AOs8tANTQLQB40i0AEtQtAKzVLQBG1y0A4NgtAITaLQAe3C0AuN0tAFLfLQD24C0AkOItACrkLQDO5S0AaOctAALpLQCc6i0ANuwtANrtLQB07y0ADvEtAKjyLQBM9C0A5vUtAID3LQAk+S0AvvotAFj8LQDy/S0AjP8tADABLgDKAi4AZAQuAP4FLgCiBy4APAkuANYKLgB6DC4AFA4uAK4PLgBIES4A4hIuAIYULgAgFi4AuhcuAFQZLgD4Gi4AkhwuACweLgDQHy4AaiEuAAQjLgCeJC4AOCYuANwnLgB2KS4AECsuAKosLgBOLi4A6C8uAIIxLgAcMy4AtjQuAFo2LgD0Ny4AmDkuADI7LgDMPC4AZj4uAABALgCkQS4APkMuANhELgByRi4AFkguALBJLgBKSy4A7kwuAIhOLgAiUC4AvFEuAFZTLgD6VC4AlFYuAC5YLgDIWS4AbFsuAAZdLgCgXi4ARGAuAN5hLgB4Yy4AEmUuAKxmLgBQaC4A6mkuAIRrLgAebS4Awm4uAFxwLgD2cS4AmnMuADR1LgDOdi4AaHguAAJ6LgCmey4AQH0uANp+LgB0gC4AGIIuALKDLgBMhS4A8IYuAIqILgAkii4AvosuAFiNLgD8ji4AlpAuADCSLgDKky4AZJUuAAiXLgCimC4ARpouAOCbLgB6nS4AFJ8uAK6gLgBSoi4A7KMuAIalLgAgpy4AuqguAF6qLgD4qy4AnK0uADavLgDQsC4AarIuAAS0LgCotS4AQrcuANy4LgB2ui4AJLwuAL69LgBYvy4A8sAuAJbCLgAwxC4A1MUuAG7HLgAIyS4AosouADzMLgDgzS4Aes8uABTRLgCu0i4AUtQuAOzVLgCG1y4AINkuAMTaLgBe3C4A+N0uAJLfLgAs4S4A0OIuAGrkLgAE5i4AqOcuAELpLgDc6i4AgOwuABruLgC07y4ATvEuAOjyLgCM9C4AJvYuAMD3LgBa+S4A/vouAJj8LgAy/i4A1v8uAHABLwAKAy8ApAQvAD4GLwDiBy8AfAkvABYLLwCwDC8ASg4vAO4PLwCIES8ALBMvAMYULwBgFi8A+hcvAJQZLwA4Gy8A0hwvAGweLwAGIC8AqiEvAEQjLwDeJC8AeCYvABwoLwC2KS8AUCsvAPQsLwCOLi8AKDAvAMIxLwBcMy8AADUvAJo2LwA0OC8AzjkvAHI7LwAMPS8Apj4vAEBALwDkQS8AfkMvABhFLwC8Ri8AVkgvAPBJLwCKSy8AJE0vAMhOLwBiUC8A/FEvAJZTLwA6VS8A1FYvAG5YLwAIWi8ArFsvAEZdLwDgXi8AhGAvAB5iLwC4Yy8AUmUvAOxmLwCQaC8AKmovAMRrLwBebS8AAm8vAJxwLwA2ci8A2nMvAHR1LwAOdy8AqHgvAEJ6LwDmey8AgH0vABp/LwC0gC8AWIIvAPKDLwCMhS8AJocvAMqILwBkii8A/osvAKKNLwA8jy8A1pAvAHCSLwAKlC8ArpUvAEiXLwDimC8AfJovABacLwC6nS8AVJ8vAO6gLwCSoi8ALKQvAMalLwBqpy8ABKkvAJ6qLwA4rC8A0q0vAHavLwAQsS8AqrIvAES0LwDotS8AgrcvABy5LwDAui8AWrwvAPS9LwCOvy8AKMEvAMzCLwBmxC8AAMYvAJrHLwA+yS8A2MovAHLMLwAMzi8AsM8vAErRLwDk0i8AiNQvACLWLwC81y8AVtkvAPDaLwCU3C8ALt4vAMjfLwBi4S8ABuMvAKDkLwA65i8A3ucvAHjpLwAS6y8ArOwvAEbuLwDq7y8AhPEvAB7zLwC49C8AXPYvAPb3LwCQ+S8AKvsvAM78LwBo/i8AAgAwAKYBMABAAzAA2gQwAHQGMAAOCDAAsgkwAEwLMADmDDAAgA4wACQQMAC+ETAAWBMwAPIUMACWFjAAMBgwAMoZMABuGzAACB0wAKIeMAA8IDAA1iEwAHojMAAUJTAAriYwAEgoMADiKTAAhiswACAtMADELjAAXjAwAPgxMACSMzAALDUwANA2MABqODAABDowAJ47MABCPTAA3D4wAHZAMAAQQjAAtEMwAE5FMADoRjAAjEgwACZKMADASzAAWk0wAPROMACYUDAAMlIwAMxTMABmVTAAClcwAKRYMAA+WjAA2FswAHxdMAAWXzAAsGAwAFRiMADuYzAAiGUwACJnMAC8aDAAYGowAPprMACUbTAALm8wAMhwMABscjAABnQwAKB1MABEdzAA3ngwAHh6MAAcfDAAtn0wAFB/MADqgDAAhIIwACiEMADChTAAXIcwAPaIMACaijAANIwwAM6NMABojzAADJEwAKaSMABAlDAA2pUwAHSXMAAYmTAAspowAEycMADmnTAAip8wACShMAC+ojAAYqQwAPylMACWpzAAMKkwANSqMABurDAACK4wAKKvMABGsTAA4LIwAHq0MAAetjAAuLcwAFK5MADsujAAhrwwACq+MADEvzAAXsEwAPjCMACcxDAANsYwANDHMAB0yTAADsswAKjMMABCzjAA3M8wAIDRMAAa0zAAtNQwAE7WMADy1zAAjNkwACbbMADK3DAAZN4wAP7fMACY4TAAMuMwANbkMABw5jAACugwAKTpMAA+6zAA4uwwAHzuMAAg8DAAuvEwAFTzMADu9DAAiPYwACz4MADG+TAAYPswAPr8MACU/jAAOAAxANIBMQBsAzEAEAUxAKoGMQBECDEA3gkxAIILMQAcDTEAtg4xAFAQMQD0ETEAjhMxACgVMQDCFjEAXBgxAAAaMQCaGzEANB0xANgeMQByIDEADCIxAKYjMQBKJTEA5CYxAH4oMQAiKjEAvCsxAFYtMQDwLjEAijAxAC4yMQDIMzEAYjUxAPw2MQCgODEAOjoxANQ7MQB4PTEAEj8xAKxAMQBGQjEA4EMxAIRFMQAeRzEAuEgxAFJKMQD2SzEAkE0xACpPMQDOUDEAaFIxAAJUMQCcVTEANlcxANpYMQB0WjEADlwxAKhdMQBMXzEA5mAxAIBiMQAkZDEAvmUxAFhnMQDyaDEAjGoxADBsMQDKbTEAZG8xAP5wMQCYcjEAPHQxANZ1MQB6dzEAFHkxAK56MQBIfDEA4n0xAIZ/MQAggTEAuoIxAFSEMQDuhTEAkocxACyJMQDQijEAaowxAASOMQCejzEAOJExANySMQB2lDEAEJYxAKqXMQBEmTEA6JoxAIKcMQAcnjEAwJ8xAFqhMQD0ojEAjqQxADKmMQDMpzEAZqkxAACrMQCkrDEAPq4xANivMQBysTEAFrMxALC0MQBKtjEA7rcxAIi5MQAiuzEAvLwxAFa+MQD6vzEAlMExAC7DMQDIxDEAbMYxAAbIMQCgyTEARMsxAN7MMQB4zjEAEtAxAKzRMQBQ0zEA6tQxAITWMQAe2DEAwtkxAFzbMQD23DEAmt4xADTgMQDO4TEAaOMxAALlMQCm5jEAQOgxANrpMQB06zEADu0xALLuMQBM8DEA5vExAIrzMQAk9TEAvvYxAFj4MQD8+TEAlvsxADD9MQDU/jEAbgAyAAgCMgCiAzIAPAUyAOAGMgB6CDIAFAoyAK4LMgBSDTIA7A4yAIYQMgAqEjIAxBMyAF4VMgD4FjIAkhgyADYaMgDQGzIAah0yAAQfMgCeIDIAQiIyANwjMgCAJTIAGicyALQoMgBOKjIA6CsyAIwtMgAmLzIAwDAyAFoyMgD0MzIAmDUyADI3MgDWODIAcDoyAAo8MgCkPTIAPj8yAOJAMgB8QjIAFkQyALBFMgBKRzIA7kgyAIhKMgAsTDIAxk0yAGBPMgD6UDIAlFIyADhUMgDSVTIAbFcyAAZZMgCgWjIARFwyAN5dMgB4XzIAEmEyALZiMgBQZDIA6mUyAIRnMgAoaTIAwmoyAFxsMgD2bTIAmm8yADRxMgDOcjIAcnQyAAx2MgCmdzIAQHkyAOR6MgB+fDIAGH4yALJ/MgBWgTIA8IIyAIqEMgAkhjIAyIcyAGKJMgD8ijIAlowyADqOMgDUjzIAbpEyABKTMgCslDIARpYyAOCXMgB6mTIAHpsyALicMgBSnjIA7J8yAIahMgAqozIAxKQyAGimMgACqDIAnKkyADarMgDQrDIAdK4yAA6wMgCosTIAQrMyAOa0MgCAtjIAGrgyALS5MgBYuzIA8rwyAIy+MgAwwDIAysEyAGTDMgD+xDIAmMYyADzIMgDWyTIAcMsyAArNMgCkzjIASNAyAOLRMgB80zIAINUyALrWMgBU2DIA+NkyAJLbMgAs3TIAxt4yAGDgMgAE4jIAnuMyADjlMgDS5jIAbOgyABDqMgCq6zIARO0yAOjuMgCC8DIAHPIyALbzMgBQ9TIA9PYyAI74MgAy+jIAzPsyAGb9MgAA/zIAmgAzAD4CMwDYAzMAcgUzAAwHMwCwCDMASgozAOQLMwB+DTMAIg8zALwQMwBWEjMA+hMzAJQVMwAuFzMAyBgzAGIaMwAGHDMAoB0zADofMwDUIDMAbiIzABIkMwCsJTMARiczAOooMwCEKjMAHiwzAMItMwBcLzMA9jAzAJAyMwAqNDMAzjUzAGg3MwACOTMAnDozADY8MwDaPTMAdD8zABhBMwCyQjMATEQzAOZFMwCARzMAJEkzAL5KMwBYTDMA/E0zAJZPMwAwUTMAylIzAGRUMwAIVjMAolczADxZMwDWWjMAelwzABReMwCuXzMASGEzAOJiMwCGZDMAIGYzALpnMwBeaTMA+GozAJJsMwAsbjMA0G8zAGpxMwAEczMAnnQzAEJ2MwDcdzMAdnkzABp7MwC0fDMATn4zAOh/MwCCgTMAJoMzAMCEMwBahjMA9IczAI6JMwAyizMAzIwzAGaOMwAKkDMApJEzAD6TMwDilDMAfJYzABaYMwCwmTMASpszAO6cMwCInjMAIqAzALyhMwBWozMA+qQzAJSmMwAuqDMA0qkzAGyrMwAGrTMAoK4zAESwMwDesTMAeLMzABK1MwC2tjMAULgzAOq5MwCEuzMAHr0zAMK+MwBcwDMAAMIzAJrDMwA0xTMAzsYzAGjIMwAMyjMApsszAEDNMwDazjMAdNAzABjSMwCy0zMAVtUzAPDWMwCK2DMAJNozAL7bMwBi3TMA/N4zAJbgMwAw4jMAyuMzAG7lMwAI5zMAougzAEbqMwDg6zMAeu0zAB7vMwC48DMAUvIzAOzzMwCG9TMAKvczAMT4MwBe+jMA+PszAJL9MwA2/zMA0AA0AGoCNAAOBDQAqAU0AEIHNADcCDQAgAo0ABoMNAC0DTQATg80APIQNACMEjQAJhQ0AMAVNABaFzQA/hg0AJgaNAA8HDQA1h00AHAfNAAKITQApCI0AEgkNADiJTQAfCc0ABYpNACwKjQAVCw0AO4tNACILzQAIjE0AMYyNABgNDQA+jU0AJ43NAA4OTQA0jo0AHY8NAAaPjQAtD80AE5BNADoQjQAjEQ0ACZGNADARzQAZEk0AP5KNACYTDQAMk40AOpPNACOUTQAKFM0AMJUNABcVjQA9lc0AJpZNAA0WzQAzlw0AGheNAACYDQApmE0AEBjNADkZDQAfmY0ABhoNACyaTQATGs0APBsNACKbjQAJHA0AL5xNABYczQA/HQ0AJZ2NAAweDQA1Hk0AG57NAAIfTQArH40AEaANADggTQAeoM0ABSFNAC4hjQAUog0AOyJNACGizQAII00AMSONABekDQAApI0AJyTNAA2lTQA0JY0AGqYNAAOmjQAqJs0AEKdNADcnjQAdqA0ABqiNAC0ozQAWKU0APKmNACMqDQAJqo0AMCrNABkrTQA/q40AJiwNAAysjQA1rM0AHC1NAAKtzQApLg0AEi6NADiuzQAfL00ABa/NAC6wDQAVMI0AO7DNACIxTQAIsc0AMbINABgyjQA+ss0AJ7NNAA4zzQA0tA0AGzSNAAQ1DQAqtU0AETXNADe2DQAgto0ABzcNAC23TQAUN80AOrgNACO4jQAKOQ0AMLlNABm5zQAAOk0AJrqNAA07DQA2O00AHLvNAAM8TQApvI0AEr0NADk9TQAfvc0ABj5NAC8+jQAVvw0APD9NACU/zQALgE1AMgCNQBiBDUA/AU1AKAHNQA6CTUA1Ao1AG4MNQASDjUArA81AEYRNQDgEjUAhBQ1AB4WNQC4FzUAUhk1APYaNQCQHDUAKh41AMQfNQBoITUAAiM1AJwkNQBAJjUA2ic1AHQpNQAOKzUAqCw1AEIuNQDmLzUAgDE1ABozNQC+NDUAWDY1API3NQCMOTUAMDs1AMo8NQBkPjUA/j81AKJBNQA8QzUA1kQ1AHBGNQAKSDUArkk1AEhLNQDiTDUAhk41ACBQNQC6UTUAVFM1APhUNQCSVjUALFg1AMZZNQBqWzUABF01AJ5eNQA4YDUA0mE1AHZjNQAQZTUAqmY1AE5oNQDoaTUAgms1ABxtNQDAbjUAWnA1APRxNQCOczUAMnU1AMx2NQBmeDUAAHo1AKR7NQA+fTUA2H41AHyANQAWgjUAsIM1AEqFNQDkhjUAiIg1ACKKNQC8izUAVo01APCONQCUkDUALpI1AMiTNQBslTUABpc1AKCYNQA6mjUA3ps1AHidNQASnzUArKA1AEaiNQDqozUAhKU1AB6nNQDCqDUAXKo1AParNQCQrTUANK81AM6wNQBosjUAArQ1AKa1NQBAtzUA2rg1AHS6NQAOvDUAsr01AEy/NQDmwDUAisI1ACTENQC+xTUAWMc1APzINQCWyjUAMMw1AMrNNQBuzzUACNE1AKLSNQA81DUA1tU1AHrXNQAU2TUArto1AFLcNQDs3TUAht81ACDhNQDE4jUAXuQ1APjlNQCS5zUANuk1ANDqNQBq7DUABO41AJ7vNQBC8TUA3PI1AID0NQAa9jUAtPc1AE75NQDo+jUAjPw1ACb+NQDA/zUAWgE2AP4CNgCYBDYAMgY2AMwHNgBwCTYACgs2AKQMNgA+DjYA7A82AIYRNgAgEzYAxBQ2AF4WNgD4FzYAkhk2ADYbNgDQHDYAdB42AAQgNgCeITYAQiM2ANwkNgB2JjYAGig2ALQpNgBOKzYA6Cw2AIwuNgAmMDYAwDE2AFozNgD0NDYAmDY2ADI4NgDWOTYAcDs2AAo9NgCkPjYAPkA2AOJBNgB8QzYAFkU2ALBGNgBKSDYA7kk2AIhLNgAiTTYAxk42AGBQNgD6UTYAlFM2ADhVNgDSVjYAbFg2AAZaNgCqWzYARF02AN5eNgB4YDYAEmI2ALZjNgBQZTYA6mY2AI5oNgAoajYAwms2AFxtNgAAbzYAmnA2ADRyNgDOczYAcnU2AAx3NgCmeDYAQHo2ANp7NgB+fTYAGH82ALKANgBWgjYA8IM2AIqFNgAkhzYAyIg2AGKKNgD8izYAlo02ADqPNgDUkDYAbpI2AAiUNgCslTYARpc2AOCYNgB6mjYAHpw2ALidNgBSnzYA7KA2AIaiNgAqpDYAxKU2AF6nNgD4qDYAnKo2ADasNgDarTYAdK82AA6xNgCosjYAQrQ2AOa1NgCAtzYAGrk2ALS6NgBYvDYA8r02AIy/NgAwwTYAysI2AGTENgD+xTYAmMc2ADzJNgDWyjYAcMw2AArONgCkzzYASNE2AOLSNgB81DYAINY2ALrXNgBU2TYA7to2AJLcNgAs3jYAxt82AGDhNgAE4zYAnuQ2ADjmNgDS5zYAbOk2ABDrNgCq7DYARO42AOjvNgCC8TYAHPM2ALb0NgBa9jYA9Pc2AI75NgAo+zYAwvw2AGb+NgAAADcAmgE3AD4DNwDYBDcAcgY3ABYINwCwCTcASgs3AOQMNwB+DjcAIhA3ALwRNwBWEzcA8BQ3AIoWNwAuGDcAyBk3AGIbNwAGHTcAoB43ADogNwDUITcAeCM3ABIlNwCsJjcARig3AOopNwCEKzcAHi03ALguNwBSMDcA9jE3AJAzNwAqNTcAzjY3AGg4NwACOjcApjs3AEA9NwDaPjcAdEA3AA5CNwCyQzcATEU3AOZGNwCASDcAGko3AL5LNwBYTTcA8k43AJZQNwAwUjcAylM3AGRVNwAIVzcAolg3ADxaNwDWWzcAel03ABRfNwCuYDcASGI3AOJjNwCGZTcAIGc3ALpoNwBeajcA+Gs3AJJtNwAsbzcA0HA3AGpyNwAEdDcAnnU3AEJ3NwDceDcAdno3ABB8NwCqfTcATn83AOiANwCCgjcAJoQ3AMCFNwBahzcA9Ig3AJiKNwAyjDcAzI03AGaPNwAKkTcApJI3AD6UNwDYlTcAcpc3ABaZNwCwmjcASpw3AO6dNwCInzcAIqE3ALyiNwBgpDcA+qU3AJSnNwAuqTcA0qo3AGysNwAGrjcAoK83ADqxNwDesjcAeLQ3ABK2NwC2tzcAULk3AOq6NwCEvDcAKL43AMK/NwBcwTcA9sI3AJrENwA0xjcAzsc3AGjJNwACyzcApsw3AEDONwDazzcAdNE3ABjTNwCy1DcATNY3AObXNwCK2TcAJNs3AL7cNwBi3jcA/N83AJbhNwAw4zcAyuQ3AG7mNwAI6DcAouk3ADzrNwDg7DcAeu43ABTwNwC48TcAUvM3AOz0NwCG9jcAKvg3AMT5NwBe+zcA+Pw3AJz+NwA2ADgA0AE4AGoDOAAOBTgAqAY4AEIIOADcCTgAgAs4ABoNOAC0DjgAThA4AOgROACMEzgAJhU4AMAWOABkGDgA/hk4AJgbOAAyHTgA1h44AHAgOAAKIjgApCM4AD4lOADiJjgAfCg4ABYqOACwKzgAVC04AO4uOACSMDgALDI4AMYzOABgNTgA+jY4AJ44OAA4OjgA0js4AGw9OAAGPzgAqkA4AERCOADeQzgAgkU4ABxHOAC2SDgAUEo4APRLOACOTTgAKE84AMJQOABmUjgAAFQ4AJpVOAA0VzgAzlg4AHJaOAAMXDgApl04AEpfOADkYDgAfmI4ABhkOACyZTgAVmc4APBoOACKajgALmw4AMhtOABibzgA/HA4AKByOAA6dDgA1HU4AG53OAAIeTgArHo4AEZ8OADgfTgAhH84AB6BOAC4gjgAUoQ4APaFOACQhzgAKok4AMSKOABojDgAAo44AJyPOAA2kTgA0JI4AHSUOAAOljgAqJc4AEyZOADmmjgAgJw4ABqeOAC+nzgAWKE4APKiOACMpDgAJqY4AMqnOABkqTgA/qo4AKKsOAA8rjgA1q84AHCxOAAUszgArrQ4AEi2OADitzgAhrk4ACC7OAC6vDgAVL44APi/OACSwTgALMM4AMbEOABqxjgABMg4AJ7JOAA4yzgA0sw4AHbOOAAQ0DgAtNE4AE7TOADo1DgAgtY4ABzYOADA2TgAWts4APTcOACO3jgAKOA4AMzhOABm4zgAAOU4AKTmOAA+6DgA2Ok4AHLrOAAW7TgAsO44AErwOADk8TgAfvM4ACL1OAC89jgAVvg4APr5OACU+zgALv04AMj+OABsADkABgI5AKADOQA6BTkA3gY5AHgIOQASCjkArAs5AEYNOQDqDjkAhBA5AB4SOQDCEzkAXBU5APYWOQCQGDkANBo5AM4bOQBoHTkAAh85AKYgOQBAIjkA2iM5AHQlOQAOJzkAsig5AEwqOQDwKzkAii05ACQvOQC+MDkAWDI5APwzOQCWNTkAMDc5AMo4OQBuOjkACDw5AKI9OQA8PzkA4EA5AHpCOQAURDkArkU5AFJHOQDsSDkAhko5ACBMOQC6TTkAXk85APhQOQCSUjkANlQ5ANBVOQBqVzkABFk5AKhaOQBCXDkA3F05AHZfOQAQYTkAtGI5AE5kOQDoZTkAjGc5ACZpOQDAajkAZGw5AP5tOQCYbzkAMnE5AMxyOQBwdDkACnY5AKR3OQA+eTkA2Ho5AHx8OQAWfjkAsH85AFSBOQDugjkAiIQ5ACKGOQDGhzkAYIk5APqKOQCUjDkALo45ANKPOQBskTkABpM5AKqUOQBEljkA3pc5AIKZOQAcmzkAtpw5AFCeOQDqnzkAjqE5ACijOQDCpDkAXKY5AACoOQCaqTkANKs5AM6sOQByrjkADLA5AKaxOQBAszkA5LQ5AH62OQAYuDkAsrk5AEy7OQDwvDkAir45AC7AOQDIwTkAYsM5APzEOQCWxjkAOsg5ANTJOQBuyzkACM05AKzOOQBG0DkA4NE5AHrTOQAU1TkAuNY5AFLYOQDs2TkAkNs5ACrdOQDE3jkAXuA5AALiOQCc4zkANuU5ANDmOQBq6DkADuo5AKjrOQBC7TkA5u45AIDwOQAa8jkAtPM5AFj1OQDy9jkAjPg5ACb6OQDK+zkAZP05AP7+OQCYADoAMgI6ANYDOgBwBToACgc6AK4IOgBICjoA4gs6AHwNOgAgDzoAuhA6AFQSOgDuEzoAiBU6ACwXOgDGGDoAYBo6AAQcOgCeHToAOB86ANIgOgB2IjoAECQ6AKolOgBEJzoA3ig6AIIqOgAcLDoAti06AFAvOgD0MDoAjjI6ACg0OgDMNToAZjc6AAA5OgCaOjoANDw6ANg9OgByPzoADEE6ALBCOgBKRDoA5EU6AH5HOgAiSToAvEo6AFZMOgDwTToAlE86AC5ROgDIUjoAYlQ6APxVOgCgVzoAOlk6ANRaOgB4XDoAEl46AKxfOgBGYToA6mI6AIRkOgAeZjoAuGc6AFJpOgD2ajoAkGw6ACpuOgDObzoAaHE6AAJzOgCcdDoAQHY6ANp3OgB0eToADns6ALJ8OgBMfjoA5n86AICBOgAagzoAvoQ6AFiGOgDyhzoAlok6ADCLOgDKjDoAZI46AAiQOgCikToAPJM6ANaUOgBwljoAFJg6AK6ZOgBImzoA7Jw6AIaeOgAgoDoAuqE6AF6jOgD4pDoAkqY6ACyoOgDQqToAaqs6AAStOgCerjoAOLA6ANyxOgB2szoAELU6ALS2OgBOuDoA6Lk6AIK7OgAmvToAwL46AFrAOgD0wToAmMM6ADLFOgDMxjoAZsg6AADKOgCkyzoAPs06ANjOOgB80DoAFtI6ALDTOgBK1ToA7tY6AIjYOgAi2joAvNs6AGDdOgD63joAlOA6AC7iOgDI4zoAbOU6AAbnOgCg6DoAROo6AN7rOgB47ToAEu86ALbwOgBQ8joA6vM6AIT1OgAe9zoAwvg6AFz6OgD2+zoAkP06ADT/OgDOADsAaAI7AAwEOwCmBTsAQAc7ANoIOwB+CjsAGAw7ALINOwBMDzsA5hA7AIoSOwAkFDsAvhU7AFgXOwD8GDsAlho7ADAcOwDUHTsAbh87AAghOwCiIjsARiQ7AOAlOwB6JzsAFCk7AK4qOwBSLDsA7C07AIYvOwAgMTsAxDI7AF40OwD4NTsAnDc7ADY5OwDQOjsAajw7AA4+OwCoPzsAQkE7ANxCOwB2RDsAGkY7ALRHOwBOSTsA6Eo7AIxMOwAmTjsAyk87AGRROwD+UjsAmFQ7ADJWOwDMVzsAcFk7AApbOwCkXDsASF47AOJfOwB8YTsAFmM7ALpkOwBUZjsA7mc7AIhpOwAiazsAxmw7AGBuOwD6bzsAnnE7ADhzOwDSdDsAbHY7ABB4OwCqeTsARHs7AN58OwCCfjsAHIA7ALaBOwBagzsA9IQ7AI6GOwAoiDsAwok7AGaLOwAAjTsAmo47ADSQOwDOkTsAcpM7AAyVOwCmljsASpg7AOSZOwB+mzsAGJ07ALKeOwBWoDsA8KE7AIqjOwAkpTsAyKY7AGKoOwD8qTsAoKs7ADqtOwDUrjsAbrA7ABKyOwCsszsARrU7AOC2OwB6uDsAHro7ALi7OwBSvTsA7L47AJDAOwAqwjsAxMM7AGjFOwACxzsAnMg7ADbKOwDayzsAdM07AA7POwCo0DsAQtI7AObTOwCA1TsAGtc7AL7YOwBY2jsA8ts7AIzdOwAw3zsAyuA7AGTiOwD+4zsAmOU7ADznOwDW6DsAcOo7AArsOwCu7TsASO87AOLwOwCG8jsAIPQ7ALr1OwBU9zsA+Pg7AJL6OwAs/DsAxv07AGD/OwAEATwAngI8ADgEPADcBTwAdgc8ABAJPACqCjwATgw8AOgNPACCDzwAHBE8ALYSPABaFDwA9BU8AI4XPAAyGTwAzBo8AGYcPAAAHjwApB88AD4hPADYIjwAciQ8AAwmPACwJzwASik8AOQqPACILDwAIi48ALwvPABWMTwA+jI8AJQ0PAAuNjwAyDc8AGw5PAAGOzwAoDw8ADo+PADUPzwAeEE8ABJDPACsRDwAUEY8AOpHPACESTwAHks8AMJMPABcTjwA9k88AJBRPAA0UzwAzlQ8AGhWPAACWDwAnFk8AEBbPADaXDwAdF48ABhgPACyYTwATGM8AOZkPACKZjwAJGg8AL5pPABYazwA8mw8AJZuPAAwcDwAynE8AG5zPAAIdTwAonY8ADx4PADgeTwAens8ABR9PACufjwAUoA8AOyBPACGgzwAIIU8ALqGPABeiDwA+Ik8AJKLPAA2jTwA0I48AGqQPAAEkjwAnpM8AEKVPADcljwAdpg8ABqaPAC0mzwATp08AOiePACMoDwAJqI8AMCjPABapTwA9KY8AJioPAAyqjwAzKs8AHCtPAAKrzwApLA8AD6yPADiszwAfLU8ABa3PACwuDwASro8AO67PACIvTwAIr88ALzAPABgwjwA+sM8AJTFPAA4xzwA0sg8AGzKPAAGzDwAqs08AETPPADe0DwAeNI8ABLUPAC21TwAUNc8AOrYPACO2jwAKNw8AMLdPABc3zwAAOE8AJriPAA05DwAzuU8AGjnPAAM6TwApuo8AEDsPADa7TwAfu88ABjxPAC88jwAVvQ8APD1PACK9zwAJPk8AMj6PABi/DwA/P08AJb/PAAwAT0A1AI9AG4EPQAIBj0ArAc9AEYJPQDgCj0Aegw9AB4OPQC4Dz0AUhE9AOwSPQCGFD0AKhY9AMQXPQBeGT0AAhs9AJwcPQA2Hj0A0B89AHQhPQAOIz0AqCQ9AEImPQDcJz0AgCk9ABorPQC0LD0AWC49APIvPQCMMT0AJjM9AMo0PQBkNj0A/jc9AJg5PQAyOz0A1jw9AHA+PQAKQD0ArkE9AEhDPQDiRD0AfEY9ACBIPQC6ST0AXks9AAJNPQCcTj0ANlA9ANBRPQB0Uz0ADlU9AKhWPQBCWD0A3Fk9AIBbPQAaXT0AyF49AGJgPQD8YT0AlmM9ADplPQDUZj0Abmg9AAhqPQCiaz0ARm09AOBuPQB6cD0AHnI9ALhzPQBSdT0A7HY9AJB4PQAqej0AxHs9AF59PQACfz0AnIA9ADaCPQDQgz0AdIU9AA6HPQCoiD0AQoo9ANyLPQCAjT0AGo89ALSQPQBYkj0A8pM9AIyVPQAmlz0Aypg9AGSaPQD+mz0AmJ09ADKfPQDWoD0AcKI9AAqkPQCkpT0ASKc9AOKoPQB8qj0AIKw9ALqtPQBUrz0A7rA9AIiyPQAstD0AxrU9AGC3PQD6uD0Anro9ADi8PQDSvT0Adr89ABDBPQCqwj0ARMQ9AOjFPQCCxz0AHMk9ALbKPQBQzD0A9M09AI7PPQAo0T0AzNI9AGbUPQAA1j0Amtc9AD7ZPQDY2j0Actw9AAzePQCw3z0ASuE9AOTiPQB+5D0AGOY9ALznPQBW6T0A8Oo9AIrsPQAu7j0AyO89AGLxPQAG8z0AoPQ9ADr2PQDU9z0AePk9ABL7PQCs/D0ARv49AOD/PQCEAT4AHgM+AMIEPgBcBj4A9gc+AJAJPgAqCz4AxAw+AGgOPgACED4AnBE+AEATPgDaFD4AdBY+AA4YPgCyGT4ATBs+AOYcPgCAHj4AGiA+AL4hPgBYIz4A8iQ+AJYmPgAwKD4Ayik+AGQrPgAILT4Aoi4+ADwwPgDWMT4AcDM+ABQ1PgCuNj4ASDg+AOw5PgCGOz4AID0+ALo+PgBeQD4A+EE+AJJDPgAsRT4AxkY+AGpIPgAESj4Anks+AEJNPgDcTj4AdlA+ABBSPgC0Uz4ATlU+AOhWPgCCWD4AHFo+AMBbPgBaXT4A9F4+AJhgPgAyYj4AzGM+AGZlPgAKZz4ApGg+AD5qPgDYaz4Acm0+ABZvPgCwcD4ASnI+AO5zPgCIdT4AInc+ALx4PgBgej4A+ns+AJR9PgAufz4AyIA+AGyCPgAGhD4AoIU+AESHPgDeiD4AeIo+ABKMPgC2jT4AUI8+AOqQPgCEkj4AHpQ+AMKVPgBclz4A9pg+AJqaPgA0nD4Azp0+AGifPgAMoT4ApqI+AECkPgDapT4AdKc+ABipPgCyqj4ATKw+APCtPgCKrz4AJLE+AL6yPgBitD4A/LU+AJa3PgAwuT4Ayro+AG68PgAIvj4ArL8+AEbBPgDgwj4AesQ+ABTGPgCuxz4AUsk+AOzKPgCGzD4AKs4+AMTPPgBe0T4A+NI+AJzUPgA21j4A0Nc+AGrZPgAO2z4AqNw+AELePgDc3z4AgOE+ABrjPgC05D4ATuY+AOjnPgCM6T4AJus+AMDsPgBk7j4A/u8+AJjxPgAy8z4A1vQ+AHD2PgAK+D4ApPk+AD77PgDi/D4AfP4+ABYAPwC6AT8AVAM/AO4EPwCIBj8ALAg/AMYJPwBgCz8A+gw/AJQOPwA4ED8A0hE/AGwTPwAQFT8AqhY/AEQYPwDeGT8AeBs/ABwdPwC2Hj8AUCA/AOohPwCOIz8AKCU/AMImPwBcKD8AACo/AJorPwA0LT8Azi4/AHIwPwAMMj8ApjM/AEA1PwDkNj8Afjg/ABg6PwCyOz8AVj0/APA+PwCKQD8AJEI/AMhDPwBiRT8A/EY/AKBIPwA6Sj8A1Es/AG5NPwAITz8ArFA/AEZSPwDgUz8AhFU/AB5XPwC4WD8AUlo/APZbPwCQXT8AKl8/AMRgPwBeYj8AAmQ/AJxlPwA2Zz8A2mg/AHRqPwAObD8AqG0/AExvPwDmcD8AgHI/ABp0PwC0dT8AWHc/APJ4PwCMej8AMHw/AMp9PwBkfz8A/oA/AKKCPwA8hD8A1oU/AHCHPwAKiT8Aroo/AEiMPwDijT8Aho8/ACCRPwC6kj8AVJQ/APiVPwCSlz8ALJk/AMaaPwBgnD8ABJ4/AJ6fPwA4oT8A0qI/AHakPwAQpj8Aqqc/AESpPwDoqj8Agqw/AByuPwDArz8AWrE/APSyPwCOtD8AMrY/AMy3PwBmuT8AALs/AJq8PwA+vj8A2L8/AHLBPwAWwz8AsMQ/AErGPwDkxz8AiMk/ACLLPwC8zD8AVs4/APDPPwCU0T8ALtM/AMjUPwBi1j8ABtg/AKDZPwA62z8A3tw/AHjePwAS4D8ArOE/AFDjPwDq5D8AhOY/AB7oPwC46T8AXOs/APbsPwCQ7j8ANPA/AM7xPwBo8z8AAvU/AKb2PwBA+D8A2vk/AHT7PwAO/T8Asv4/AEwAQADmAUAAgANAACQFQAC+BkAAWAhAAPwJQACWC0AAMA1AAMoOQABkEEAACBJAAKITQAA8FUAA1hZAAHoYQAAUGkAAuBtAAEgdQADsHkAAhiBAACAiQAC6I0AAXiVAAPgmQACSKEAANipAANArQABqLUAABC9AAKgwQABCMkAA3DNAAHY1QAAQN0AAtDhAAE46QADoO0AAjD1AACY/QADAQEAAWkJAAPRDQACYRUAAMkdAAMxIQABmSkAACkxAAKRNQAA+T0AA4lBAAHxSQAAWVEAAsFVAAFRXQADuWEAAiFpAACJcQAC8XUAAYF9AAPpgQACUYkAAOGRAANJlQABsZ0AABmlAAKpqQABEbEAA3m1AAHhvQAAScUAAtnJAAFB0QADqdUAAjndAACh5QADCekAAXHxAAAB+QACaf0AANIFAAM6CQABohEAADIZAAKaHQABAiUAA2opAAH6MQAAYjkAAso9AAFaRQADwkkAAipRAACSWQADIl0AAYplAAPyaQACWnEAAMJ5AANSfQABuoUAACKNAAKykQABGpkAA4KdAAHqpQAAeq0AAuKxAAFKuQADsr0AAhrFAACqzQADEtEAAXrZAAAK4QACcuUAANrtAANC8QAB0vkAADsBAAKjBQABCw0AA3MRAAIDGQAAayEAAtMlAAFjLQADyzEAAjM5AACbQQADK0UAAZNNAAP7UQACY1kAAMthAANbZQABw20AACt1AAKTeQABI4EAA4uFAAHzjQAAg5UAAuuZAAFToQADu6UAAkutAACztQADG7kAAYPBAAATyQACe80AAOPVAANL2QAB2+EAAEPpAAKr7QABE/UAA3v5AAIIAQQAcAkEAtgNBAFoFQQD0BkEAjghBACgKQQDCC0EAZg1BAAAPQQCaEEEAPhJBANgTQQByFUEADBdBALAYQQBKGkEA5BtBAH4dQQAYH0EAvCBBAFYiQQDwI0EAiiVBAC4nQQDIKEEAYipBAAYsQQCgLUEAOi9BANQwQQB4MkEAEjRBAKw1QQBGN0EA4DhBAIQ6QQAePEEAuD1BAFI/QQD2QEEAkEJBACpEQQDORUEAaEdBAAJJQQCcSkEAQExBANpNQQB0T0EADlFBAKhSQQBMVEEA5lVBAIBXQQAkWUEAvlpBAFhcQQDyXUEAjF9BADBhQQDKYkEAZGRBAAhmQQCiZ0EAPGlBANZqQQB6bEEAFG5BAK5vQQBIcUEA4nJBAIZ0QQAgdkEAundBAFR5QQD4ekEAknxBACx+QQDQf0EAaoFBAASDQQCehEEAQoZBANyHQQB2iUEAEItBAKqMQQBOjkEA6I9BAIKRQQAck0EAwJRBAFqWQQD0l0EAmJlBADKbQQDMnEEAZp5BAAqgQQCkoUEAPqNBANikQQBypkEAFqhBALCpQQBKq0EA5KxBAIiuQQAisEEAvLFBAGCzQQD6tEEAlLZBAC64QQDSuUEAbLtBAAa9QQCgvkEAOsBBAN7BQQB4w0EAEsVBAKzGQQBQyEEA6slBAITLQQAozUEAws5BAFzQQQD20UEAkNNBADTVQQDO1kEAaNhBAALaQQCm20EAQN1BANreQQB+4EEAGOJBALLjQQBM5UEA8OZBAIroQQAk6kEAvutBAFjtQQD87kEAlvBBADDyQQDK80EAbvVBAAj3QQCi+EEARvpBAOD7QQB6/UEAFP9BALgAQgBSAkIA7ANCAIYFQgAgB0IAxAhCAF4KQgD4C0IAkg1CADYPQgDQEEIAahJCAA4UQgCoFUIAQhdCANwYQgCAGkIAGhxCALQdQgBOH0IA6CBCAIwiQgAmJEIAwCVCAFonQgD+KEIAmCpCADIsQgDWLUIAcC9CAAoxQgCkMkIASDRCAOI1QgB8N0IAFjlCALA6QgBUPEIA7j1CAIg/QgAiQUIAxkJCAGBEQgD6RUIAnkdCADhJQgDSSkIAbExCABBOQgCqT0IARFFCAN5SQgB4VEIAHFZCALZXQgBQWUIA6lpCAI5cQgAoXkIAwl9CAGZhQgAAY0IAmmRCADRmQgDYZ0IAcmlCAAxrQgCmbEIAQG5CAORvQgB+cUIAGHNCALJ0QgBWdkIA8HdCAIp5QgAue0IAyHxCAGJ+QgD8f0IAoIFCADqDQgDUhEIAboZCAAiIQgCsiUIARotCAOCMQgB6jkIAHpBCALiRQgBSk0IA9pRCAJCWQgAqmEIAxJlCAGibQgACnUIAnJ5CADagQgDQoUIAdKNCAA6lQgCopkIAQqhCAOapQgCAq0IAGq1CAL6uQgBYsEIA8rFCAIyzQgAwtUIAyrZCAGS4QgD+uUIAortCADy9QgDWvkIAcMBCABTCQgCuw0IASMVCAOLGQgB8yEIAIMpCALrLQgBUzUIA7s5CAJLQQgAs0kIAxtNCAGrVQgAE10IAnthCADjaQgDc20IAdt1CABDfQgCq4EIAROJCAOjjQgCC5UIAHOdCALboQgBa6kIA9OtCAI7tQgAy70IAzPBCAGbyQgAA9EIAmvVCAD73QgDY+EIAcvpCAAz8QgCw/UIASv9CAOQAQwCIAkMAIgRDALwFQwBWB0MA+ghDAJQKQwAuDEMAyA1DAGIPQwAGEUMAoBJDADoUQwDeFUMAeBdDABIZQwCsGkMAUBxDAOodQwCEH0MAHiFDALgiQwBcJEMA9iVDAJAnQwAqKUMAzipDAGgsQwACLkMApi9DAEAxQwDaMkMAdDRDAA42QwCyN0MATDlDAOY6QwCAPEMAJD5DAL4/QwBYQUMA/EJDAJZEQwAwRkMAykdDAGRJQwAIS0MAokxDADxOQwDgT0MAelFDABRTQwCuVEMASFZDAOxXQwCGWUMAIFtDALpcQwBeXkMA+F9DAJJhQwA2Y0MA0GRDAGpmQwAEaEMAnmlDAEJrQwDcbEMAdm5DABBwQwC0cUMATnNDAOh0QwCMdkMAJnhDAMB5QwBae0MA/nxDAJh+QwAygEMAzIFDAGaDQwAKhUMApIZDAD6IQwDiiUMAfItDABaNQwCwjkMAVJBDAO6RQwCIk0MAIpVDALyWQwBgmEMA+plDAJSbQwAunUMA0p5DAGygQwAGokMAqqNDAESlQwDepkMAeKhDABKqQwC2q0MAUK1DAOquQwCEsEMAKLJDAMKzQwBctUMAALdDAJq4QwA0ukMAzrtDAHK9QwAMv0MApsBDAEDCQwDaw0MAfsVDABjHQwCyyEMAVspDAPDLQwCKzUMAJM9DAMjQQwBi0kMA/NNDAJbVQwAw10MA1NhDAG7aQwAI3EMAot1DAEbfQwDg4EMAeuJDAB7kQwC45UMAUudDAOzoQwCQ6kMAKuxDAMTtQwBe70MA+PBDAJzyQwA29EMA0PVDAGr3QwAO+UMAqPpDAEL8QwDc/UMAgP9DABoBRAC0AkQAWAREAPIFRACMB0QAJglEAMoKRABkDEQA/g1EAJgPRAAyEUQA1hJEAHAURAAKFkQArhdEAEgZRADiGkQAfBxEACAeRAC6H0QAVCFEAO4iRACIJEQALCZEAMYnRABgKUQA+ipEAJ4sRAA4LkQA0i9EAHYxRAAQM0QAqjREAEQ2RADeN0QAgjlEABw7RAC2PEQAUD5EAPQ/RACOQUQAKENEAMxERABmRkQAAEhEAJpJRAA0S0QA2ExEAHJORAAMUEQAsFFEAEpTRADkVEQAflZEACJYRAC8WUQAVltEAPBcRACKXkQALmBEAMhhRABiY0QABmVEAKBmRAA6aEQA1GlEAHhrRAASbUQArG5EAEZwRADgcUQAhHNEAB51RAC4dkQAXHhEAPZ5RACQe0QAKn1EAM5+RABogEQAAoJEAJyDRAA2hUQA2oZEAHSIRAAOikQAqItEAEyNRADmjkQAgJBEABqSRAC+k0QAWJVEAPKWRACMmEQAMJpEAMqbRABknUQA/p5EAKKgRAA8okQA1qNEAHqlRAAUp0QArqhEAEiqRADsq0QAhq1EACCvRAC6sEQAVLJEAPizRACStUQALLdEANC4RABqukQABLxEAJ69RABCv0QA3MBEAHbCRAAQxEQAqsVEAE7HRADoyEQAgspEABzMRADAzUQAWs9EAPTQRACY0kQAMtREAMzVRABm10QAANlEAKTaRAA+3EQA2N1EAHLfRAAW4UQAsOJEAErkRADu5UQAiOdEACLpRAC86kQAYOxEAPrtRACU70QALvFEAMjyRABs9EQABvZEAKD3RAA6+UQA3vpEAHj8RAAS/kQAtv9EAFABRQDqAkUAhARFAB4GRQDCB0UAXAlFAPYKRQCQDEUANA5FAM4PRQBoEUUADBNFAKYURQBAFkUA2hdFAHQZRQAYG0UAshxFAEweRQDwH0UAiiFFACQjRQC+JEUAWCZFAPwnRQCWKUUAMCtFAMosRQBuLkUACDBFAKIxRQBGM0UA4DRFAHo2RQAUOEUAuDlFAFI7RQDsPEUAhj5FACpARQDEQUUAXkNFAPhERQCSRkUANkhFANBJRQBqS0UABE1FAKhORQBCUEUA3FFFAIBTRQAaVUUAtFZFAE5YRQDoWUUAjFtFACZdRQDAXkUAWmBFAP5hRQCYY0UAMmVFANZmRQBwaEUACmpFAKRrRQA+bUUA4m5FAHxwRQAWckUAsHNFAFR1RQDudkUAiHhFACx6RQDGe0UAYH1FAPp+RQCegEUAOIJFANKDRQBshUUABodFAKqIRQBEikUA3otFAHiNRQAcj0UAtpBFAFCSRQD0k0UAjpVFACiXRQDCmEUAXJpFAACcRQCanUUANJ9FAM6gRQByokUADKRFAKalRQBKp0UA5KhFAH6qRQAYrEUAvK1FAFavRQDwsEUAirJFACS0RQDItUUAYrdFAPy4RQCWukUAOrxFANS9RQBuv0UAEsFFAKzCRQBGxEUA4MVFAHrHRQAeyUUAuMpFAFLMRQD2zUUAkM9FACrRRQDE0kUAaNRFAALWRQCc10UANtlFANDaRQB03EUADt5FAKjfRQBC4UUA5uJFAIDkRQAa5kUAvudFAFjpRQDy6kUAjOxFACbuRQDK70UAZPFFAP7yRQCY9EUAPPZFANb3RQBw+UUAFPtFAK78RQBI/kUA4v9FAIYBRgAgA0YAugRGAFQGRgDuB0YAkglGACwLRgDGDEYAYA5GAAQQRgCeEUYAOBNGANwURgB2FkYAEBhGAKoZRgBEG0YA6BxGAIIeRgAcIEYAtiFGAFojRgD0JEYAjiZGACgoRgDMKUYAZitGAAAtRgCkLkYAPjBGANgxRgByM0YADDVGALA2RgBKOEYA5DlGAH47RgAiPUYAvD5GAFZARgD6QUYAlENGAC5FRgDIRkYAYkhGAAZKRgCgS0YAOk1GANRORgB4UEYAElJGAKxTRgBQVUYA6lZGAIRYRgAeWkYAwltGAFxdRgD2XkYAkGBGADRiRgDOY0YAaGVGAAJnRgCmaEYAQGpGANprRgB0bUYAGG9GALJwRgBMckYA5nNGAIB1RgAkd0YAvnhGAFh6RgDye0YAln1GADB/RgDKgEYAZIJGAAiERgCihUYAPIdGANaIRgB6ikYAFIxGAK6NRgBSj0YA7JBGAIaSRgAglEYAxJVGAF6XRgD4mEYAkppGADacRgDQnUYAap9GAAShRgCeokYAQqRGANylRgB2p0YAEKlGALSqRgBOrEYA6K1GAIyvRgAmsUYAwLJGAFq0RgD0tUYAmLdGADK5RgDMukYAZrxGAAq+RgCkv0YAPsFGAOLCRgB8xEYAFsZGALDHRgBKyUYA7spGAIjMRgAizkYAvM9GAGDRRgD60kYAlNRGADjWRgDS10YAbNlGAAbbRgCq3EYARN5GAN7fRgB44UYAEuNGALbkRgBQ5kYA6udGAI7pRgAo60YAwuxGAFzuRgD270YAmvFGADTzRgDO9EYAaPZGAAz4RgCm+UYAQPtGAOT8RgB+/kYAGABHALIBRwBMA0cA8ARHAIoGRwAkCEcAvglHAGILRwD8DEcAlg5HADoQRwDUEUcAbhNHAAgVRwCsFkcARhhHAOAZRwB6G0cAFB1HALgeRwBSIEcA7CFHAIYjRwAqJUcAxCZHAF4oRwACKkcAnCtHADYtRwDQLkcAajBHAA4yRwCoM0cAQjVHANw2RwCAOEcAGjpHALQ7RwBYPUcA8j5HAIxARwAmQkcAwENHAGRFRwD+RkcAmEhHADJKRwDWS0cAcE1HAApPRwCkUEcASFJHAOJTRwB8VUcAIFdHALpYRwBUWkcA7ltHAIhdRwAsX0cAxmBHAGBiRwD6Y0cAnmVHADhnRwDSaEcAbGpHABBsRwCqbUcARG9HAOhwRwCCckcAHHRHALZ1RwBQd0cA9HhHAI56RwAofEcAwn1HAGZ/RwAAgUcAmoJHAD6ERwDYhUcAcodHAAyJRwCwikcASoxHAOSNRwB+j0cAGJFHALySRwBWlEcA8JVHAIqXRwAumUcAyJpHAGKcRwAGnkcAoJ9HADqhRwDUokcAbqRHABKmRwCsp0cARqlHAOCqRwCErEcAHq5HALivRwBSsUcA9rJHAJC0RwAqtkcAzrdHAGi5RwACu0cAnLxHADa+RwDav0cAdMFHAA7DRwCyxEcATMZHAObHRwCAyUcAGstHAL7MRwBYzkcA8s9HAIzRRwAw00cAytRHAGTWRwD+10cAotlHADzbRwDW3EcAet5HABTgRwCu4UcASONHAOzkRwCG5kcAIOhHALrpRwBU60cA+OxHAJLuRwAs8EcAxvFHAGrzRwAE9UcAnvZHAEL4RwDc+UcAdvtHABD9RwCq/kcATgBIAOgBSACCA0gAHAVIAMAGSABaCEgA9AlIAI4LSAAyDUgAzA5IAGYQSAAKEkgApBNIAD4VSADYFkgAchhIABYaSACwG0gASh1IAOQeSACIIEgAIiJIALwjSABgJUgA+iZIAJQoSAAuKkgAyCtIAGwtSAAGL0gAoDBIAEQySADeM0gAeDVIABI3SAC2OEgAUDpIAOo7SACEPUgAKD9IAMJASABcQkgAAERIAKRFSAA+R0gA2EhIAHxKSAAWTEgAsE1IAEpPSADkUEgAiFJIACJUSAC8VUgAYFdIAPpYSACUWkgALlxIAMhdSABsX0gABmFIAKBiSAA6ZEgA3mVIAHhnSAASaUgAtmpIAFBsSADqbUgAhG9IAChxSADCckgAXHRIAPZ1SACQd0gANHlIAM56SABofEgAAn5IAKZ/SABAgUgA2oJIAH6ESAAYhkgAsodIAEyJSADmikgAioxIACSOSAC+j0gAWJFIAPySSACWlEgAMJZIAMqXSABumUgACJtIAKKcSABGnkgA4J9IAHqhSAAUo0gArqRIAFKmSADsp0gAhqlIACCrSADErEgAXq5IAPivSACcsUgANrNIANC0SABqtkgABLhIAKi5SABCu0gA3LxIAIC+SAAawEgAtMFIAE7DSADoxEgAjMZIACbISADAyUgAWstIAP7MSACYzkgAMtBIAMzRSABw00gACtVIAKTWSABI2EgA4tlIAHzbSAAW3UgAsN5IAFTgSADu4UgAiONIACzlSADG5kgAYOhIAPrpSACU60gAOO1IANLuSABs8EgABvJIAKrzSABE9UgA3vZIAIL4SAAc+kgAtvtIAFD9SADq/kgAjgBJACgCSQDCA0kAXAVJAAAHSQCaCEkANApJANgLSQByDUkADA9JAKYQSQBAEkkA5BNJAH4VSQAYF0kAshhJAFYaSQDwG0kAih1JAC4fSQDIIEkAYiJJAPwjSQCWJUkAOidJANQoSQBuKkkACCxJAKwtSQBGL0kA4DBJAIQySQAeNEkAuDVJAFI3SQDsOEkAkDpJACo8SQDEPUkAXj9JAAJBSQCcQkkANkRJANBFSQB0R0kADklJAKhKSQBMTEkA5k1JAIBPSQAaUUkAtFJJAFhUSQDyVUkAjFdJACZZSQDKWkkAZFxJAP5dSQCiX0kAPGFJANZiSQBwZEkACmZJAK5nSQBIaUkA4mpJAHxsSQAgbkkAum9JAFRxSQD4ckkAknRJACx2SQDGd0kAYHlJAAR7SQCefEkAOH5JANJ/SQB2gUkAEINJAKqESQBOhkkA6IdJAIKJSQAci0kAtoxJAFqOSQD0j0kAjpFJACiTSQDMlEkAZpZJAACYSQCkmUkAPptJANicSQBynkkADKBJALChSQBKo0kA5KRJAH6mSQAiqEkAvKlJAFarSQD6rEkAlK5JAC6wSQDIsUkAYrNJAAa1SQCgtkkAOrhJANS5SQB4u0kAEr1JAKy+SQBGwEkA6sFJAITDSQAexUkAwsZJAFzISQD2yUkAkMtJACrNSQDOzkkAaNBJAALSSQCc00kAQNVJANrWSQB02EkAGNpJALLbSQBM3UkA5t5JAIDgSQAk4kkAvuNJAFjlSQDy5kkAluhJADDqSQDK60kAZO1JAAjvSQCi8EkAPPJJAODzSQB69UkAFPdJAK74SQBI+kkA7PtJAIb9SQAg/0kAugBKAF4CSgAWBEoAsAVKAEoHSgDkCEoAiApKACwMSgDGDUoAag9KAAQRSgCeEkoAOBRKANIVSgB2F0oAEBlKAKoaSgBEHEoA6B1KAIwfSgAmIUoAyiJKAGQkSgD+JUoAmCdKADwpSgDWKkoAcCxKAAouSgCuL0oASDFKAOIySgCGNEoAIDZKALo3SgBUOUoA7jpKAIg8SgAsPkoAxj9KAGpBSgAEQ0oAnkRKADhGSgDSR0oAdklKABBLSgCqTEoARE5KAOhPSgCCUUoAHFNKALZUSgBaVkoA9FdKAI5ZSgAoW0oAzFxKAGZeSgAAYEoApGFKAD5jSgDYZEoAcmZKAAxoSgCwaUoASmtKAORsSgB+bkoAInBKALxxSgBWc0oA8HRKAJR2SgAueEoAyHlKAGJ7SgAGfUoAoH5KADqASgDegUoAeINKABKFSgCshkoARohKAOqJSgCEi0oAHo1KALiOSgBckEoA9pFKAJCTSgAqlUoAzpZKAGiYSgACmkoAnJtKAECdSgDankoAdKBKABiiSgCyo0oATKVKAOamSgCAqEoAJKpKAL6rSgBYrUoA8q5KAJawSgAwskoAyrNKAG61SgAIt0oAorhKADy6SgDWu0oAer1KABS/SgCuwEoAUsJKAOzDSgCGxUoAIMdKALrISgBeykoA+MtKAJLNSgAsz0oA0NBKAGrSSgAE1EoAntVKAELXSgDc2EoAdtpKABDcSgC03UoATt9KAOjgSgCC4koAJuRKAMDlSgBa50oA/uhKAJjqSgAy7EoAzO1KAGbvSgAK8UoApPJKAD70SgDY9UoAfPdKABb5SgCw+koAVPxKAO79SgCI/0oAIgFLALwCSwBgBEsA+gVLAJQHSwAuCUsA0gpLAGwMSwAGDksAqg9LAEQRSwDeEksAeBRLABIWSwC2F0sAUBlLAOoaSwCEHEsAKB5LAMIfSwBcIUsA9iJLAJokSwA0JksAzidLAGgpSwAMK0sApixLAEAuSwDaL0sAfjFLABgzSwCyNEsATDZLAPA3SwCKOUsAJDtLAMg8SwBiPksA/D9LAJZBSwAwQ0sA1ERLAG5GSwAISEsAoklLAEZLSwDgTEsAek5LAB5QSwC4UUsAUlNLAOxUSwCGVksAKlhLAMRZSwBeW0sA+FxLAJxeSwA2YEsA0GFLAHRjSwAOZUsAqGZLAEJoSwDcaUsAgGtLABptSwC0bksATnBLAPJxSwCMc0sAJnVLAMp2SwBkeEsA/nlLAJh7SwAyfUsA1n5LAHCASwAKgksApINLAD6FSwDihksAfIhLACCKSwC6i0sAVI1LAO6OSwCSkEsALJJLAMaTSwBglUsA+pZLAJ6YSwA4mksA0ptLAHadSwAQn0sAqqBLAESiSwDeo0sAgqVLABynSwC2qEsAUKpLAOqrSwCOrUsAKK9LAMKwSwBmsksAALRLAJq1SwA0t0sA2LhLAHK6SwAMvEsAsL1LAEq/SwDkwEsAfsJLABjESwC8xUsAVsdLAPDISwCKyksALsxLAMjNSwBiz0sA/NBLAKDSSwA61EsA1NVLAG7XSwAS2UsArNpLAEbcSwDg3UsAet9LAB7hSwC44ksAUuRLAPblSwCQ50sAKulLAMTqSwBo7EsAAu5LAJzvSwA28UsA2vJLAHT0SwAO9ksAqPdLAEL5SwDm+ksAgPxLACT+SwC+/0sAWAFMAPICTACMBEwAMAZMAMoHTABkCUwA/gpMAKIMTAA8DkwA1g9MAHARTAAUE0wArhRMAEgWTADsF0wAhhlMACAbTAC6HEwAVB5MAPgfTACSIUwALCNMAMYkTABqJkwABChMAJ4pTABCK0wA3CxMAHYuTAAQMEwAqjFMAE4zTADoNEwAgjZMABw4TADAOUwAWjtMAPQ8TACYPkwAMkBMAMxBTABmQ0wAAEVMAKRGTAA+SEwA2ElMAHJLTAAWTUwAsE5MAEpQTADuUUwAiFNMACJVTAC8VkwAVlhMAPpZTACUW0wALl1MANJeTABsYEwABmJMAKBjTAA6ZUwA3mZMAHhoTAASakwArGtMAEZtTADqbkwAhHBMAChyTADCc0wAXHVMAPZ2TACQeEwANHpMAM57TABofUwAAn9MAKaATABAgkwA2oNMAHSFTAAOh0wAsohMAEyKTADmi0wAio1MACSPTAC+kEwAYpJMAPyTTACWlUwAMJdMAMqYTABumkwACJxMAKKdTAA8n0wA1qBMAHqiTAAUpEwAuKVMAFKnTADsqEwAhqpMACCsTADErUwAXq9MAPiwTACSskwANrRMANC1TABqt0wABLlMAKi6TABCvEwA3L1MAIC/TAAawUwAtMJMAE7ETADoxUwAjMdMACbJTADAykwAWsxMAPTNTACYz0wAMtFMAMzSTABw1EwACtZMAKTXTABI2UwA4tpMAHzcTAAW3kwAsN9MAFThTADu4kwAiORMACLmTAC850wAYOlMAPrqTACe7EwAOO5MANLvTABs8UwABvNMAKr0TABE9kwA3vdMAIL5TAAc+0wAtvxMAFD+TADq/0wAjgFNACgDTQDCBE0AXAZNAAAITQCaCU0ANAtNAM4MTQByDk0ADBBNAKYRTQBAE00A5BRNAH4WTQAYGE0AshlNAFYbTQDwHE0Aih5NAC4gTQDIIU0AYiNNAPwkTQCWJk0AOihNANQpTQBuK00ACC1NAKIuTQBGME0A4DFNAIQzTQAeNU0AuDZNAFI4TQDsOU0AkDtNACo9TQDEPk0AXkBNAAJCTQCcQ00ANkVNANpGTQB0SE0ADkpNAKhLTQBCTU0A5k5NAIBQTQAaUk0AtFNNAFhVTQDyVk0AjFhNACZaTQDKW00AZF1NAP5eTQCiYE0APGJNANZjTQBwZU0ACmdNAK5oTQBIak0A4mtNAHxtTQAgb00AunBNAFRyTQDuc00AknVNACx3TQDGeE0AYHpNAAR8TQCefU0AOH9NANKATQB2gk0AEIRNAKqFTQBOh00A6IhNAIKKTQAcjE0Ato1NAFqPTQD0kE0AjpJNACiUTQDClU0AZpdNAACZTQCamk0APpxNANidTQByn00ADKFNALCiTQBKpE0A5KVNAH6nTQAiqU0AvKpNAFasTQDwrU0AlK9NAC6xTQDIsk0AbLRNAAa2TQCgt00AOrlNAN66TQB4vE0AEr5NAKy/TQBGwU0A6sJNAITETQAexk0AuMdNAFzJTQD2yk0AkMxNACrOTQDOz00AaNFNAALTTQCc1E0AQNZNANrXTQB02U0ADttNAKjcTQBM3k0A5t9NAIrhTQAk400AvuRNAFjmTQDy500AlulNADDrTQDK7E0AZO5NAP7vTQCi8U0APPNNANb0TQB69k0AFPhNAK75TQBI+00A7PxNAIb+TQAgAE4AugFOAF4DTgD4BE4AkgZOACwITgDQCU4AagtOAAQNTgCoDk4AQhBOANwRTgB2E04AEBVOALQWTgBOGE4A6BlOAIIbTgAcHU4AwB5OAFogTgD+IU4AmCNOADIlTgDMJk4AZihOAAoqTgCkK04APi1OANguTgB8ME4AFjJOALAzTgBKNU4A7jZOAIg4TgAiOk4AxjtOAGA9TgD6Pk4AlEBOAC5CTgDSQ04AbEVOAAZHTgCqSE4AREpOAN5LTgB4TU4AEk9OALZQTgBQUk4A6lNOAIRVTgAoV04AwlhOAFxaTgD2W04Aml1OADRfTgDOYE4AcmJOAAxkTgCmZU4AQGdOANpoTgB+ak4AGGxOALJtTgBMb04A8HBOAIpyTgAkdE4AvnVOAFh3TgD8eE4AlnpOADp8TgDUfU4Abn9OAAiBTgCigk4ARoROAOCFTgB6h04AFIlOALiKTgBSjE4A7I1OAIaPTgAqkU4AxJJOAF6UTgAClk4AnJdOADaZTgDQmk4AapxOAA6eTgCon04AQqFOANyiTgCApE4AGqZOALSnTgBOqU4A6KpOAIysTgAmrk4Ayq9OAGSxTgD+sk4AmLROADK2TgDWt04AcLlOAAq7TgCkvE4APr5OAOK/TgB8wU4AIMNOALrETgBUxk4A7sdOAIjJTgAsy04AxsxOAGDOTgD6z04AlNFOADjTTgDS1E4AbNZOABDYTgCq2U4ARNtOAN7cTgCC3k4AHOBOALbhTgBQ404A9OROAI7mTgAo6E4AwulOAGbrTgAA7U4Amu5OAD7wTgDY8U4AcvNOAAz1TgCm9k4ASvhOAOT5TgB++04AGP1OALz+TgBWAE8A8AFPAIoDTwAuBU8AyAZPAGIITwAGCk8AoAtPADoNTwDUDk8AbhBPABISTwCsE08ARhVPAOAWTwCEGE8AHhpPALgbTwBSHU8A9h5PAJAgTwAqIk8AziNPAGglTwACJ08AnChPADYqTwDaK08AdC1PAA4vTwCoME8AQjJPAOYzTwCANU8AGjdPAL44TwBYOk8A8jtPAJY9TwAwP08AykBPAGRCTwD+Q08AokVPADxHTwDWSE8AcEpPAApMTwCuTU8ASE9PAOJQTwCGUk8AIFRPALpVTwBUV08A+FhPAJJaTwAsXE8Axl1PAGpfTwAEYU8AnmJPADhkTwDSZU8AdmdPABBpTwCqak8ATmxPAOhtTwCCb08AHHFPAMByTwBadE8A9HVPAJh3TwAyeU8AzHpPAGZ8TwAKfk8ApH9PAD6BTwDsgk8AhoRPACCGTwC6h08AVIlPAPiKTwCSjE8ALI5PAMaPTwBgkU8ABJNPAJ6UTwA4lk8A3JdPAHaZTwAQm08AqpxPAE6eTwDon08AgqFPACajTwDApE8AWqZPAPSnTwCOqU8AMqtPAMysTwBmrk8AALBPAJqxTwA+s08A2LRPAHK2TwAWuE8AsLlPAEq7TwDkvE8AiL5PACLATwC8wU8AVsNPAPrETwCUxk8ALshPAMjJTwBsy08ABs1PAKDOTwBE0E8A3tFPAHjTTwAS1U8ArNZPAFDYTwDq2U8AhNtPAB7dTwC43k8AXOBPAPbhTwCQ408ANOVPAM7mTwBo6E8AAupPAKbrTwBA7U8A2u5PAHTwTwAY8k8AsvNPAEz1TwDm9k8AivhPACT6TwC++08AYv1PAPz+TwCWAFAAMAJQAMoDUABuBVAACAdQAKIIUABGClAA4AtQAHoNUAAUD1AArhBQAFISUADsE1AAhhVQACAXUAC6GFAAXhpQAPgbUACcHVAANh9QANAgUABqIlAABCRQAKglUABCJ1AA3ChQAHYqUAAaLFAAtC1QAE4vUADoMFAAjDJQACY0UADANVAAZDdQAP44UACYOlAAMjxQAMw9UABwP1AACkFQAKRCUAA+RFAA4kVQAHxHUAAWSVAAukpQAFRMUADuTVAAiE9QACJRUADGUlAAYFRQAPpVUACUV1AALllQANJaUABsXFAABl5QAKpfUABEYVAA3mJQAHhkUAAcZlAAtmdQAFBpUADqalAAjmxQAChuUADCb1AAXHFQAABzUACadFAANHZQANh3UAByeVAADHtQAKZ8UABAflAA5H9QAH6BUAAYg1AAsoRQAEyGUADwh1AAiolQACSLUADIjFAAYo5QAPyPUACWkVAAOpNQANSUUABullAACJhQAKyZUABGm1AA4JxQAHqeUAAeoFAAuKFQAFKjUADspFAAkKZQACqoUADEqVAAXqtQAAKtUACcrlAANrBQANCxUAB0s1AADrVQAKi2UABCuFAA5rlQAIC7UAAavVAAtL5QAE7AUADywVAAjMNQACbFUADKxlAAZMhQAP7JUACYy1AAPM1QANbOUABw0FAACtJQAK7TUABI1VAA4tZQAHzYUAAg2lAAuttQAFTdUAD43lAAkuBQACziUADG41AAYOVQAATnUACe6FAAOOpQANLrUABs7VAAEO9QAKrwUABE8lAA6PNQAIL1UAAc91AAtvhQAFr6UAD0+1AAjv1QACj/UADMAFEAZgJRAAAEUQCaBVEAPgdRANgIUQByClEAFgxRALANUQBKD1EA5BBRAH4SUQAiFFEAvBVRAFYXUQDwGFEAihpRAC4cUQDIHVEAbB9RAAYhUQCgIlEAOiRRANQlUQB4J1EAEilRAKwqUQBGLFEA4C1RAIQvUQAeMVEAwjJRAFw0UQD2NVEAkDdRACo5UQDOOlEAaDxRAAI+UQCcP1EANkFRANpCUQB0RFEADkZRALJHUQBgSVEABEtRAJ5MUQA4TlEA0k9RAHZRUQAQU1EAqlRRAE5WUQDoV1EAgllRABxbUQC2XFEAWl5RAPRfUQCOYVEAMmNRAOBkUQB6ZlEAHmhRALhpUQBSa1EA7GxRAIZuUQAqcFEAxHFRAF5zUQACdVEAnHZRADZ4UQDQeVEAdHtRAA59UQCoflEAQoBRAOaBUQCAg1EAGoVRALSGUQBOiFEA8olRAIyLUQAmjVEAyo5RAGSQUQD+kVEAmJNRADyVUQDWllEAcJhRAAqaUQCum1EASJ1RAOKeUQB8oFEAFqJRALqjUQBUpVEA+KZRAJKoUQAsqlEAxqtRAGCtUQAEr1EAnrBRADiyUQDSs1EAdrVRABC3UQCquFEARLpRAN67UQCCvVEAHL9RAMDAUQBawlEA9MNRAI7FUQAox1EAzMhRAGbKUQAAzFEAms1RADTPUQDY0FEActJRAAzUUQCw1VEAStdRAOTYUQB+2lEAGNxRALzdUQBW31EA8OBRAJTiUQAu5FEAyOVRAGLnUQAG6VEAoOpRADrsUQDU7VEAeO9RABLxUQCs8lEARvRRAOD1UQCE91EAHvlRAML6UQBc/FEA9v1RAJD/UQAqAVIAzgJSAGgEUgACBlIApgdSAEAJUgDaClIAdAxSAA4OUgCyD1IATBFSAOYSUgCAFFIAJBZSAL4XUgBYGVIA8hpSAIwcUgAwHlIAyh9SAG4hUgAII1IAoiRSADwmUgDWJ1IAeilSABQrUgCuLFIASC5SAOIvUgCGMVIAIDNSALo0UgBeNlIA+DdSAJI5UgAsO1IA0DxSAGo+UgAEQFIAnkFSAEJDUgDcRFIAdkZSABBIUgCqSVIATktSAOhMUgCCTlIAJlBSAMBRUgBaU1IA9FRSAJhWUgAyWFIAzFlSAGZbUgAKXVIApF5SAD5gUgDYYVIAcmNSABZlUgCwZlIAVGhSAO5pUgCIa1IAIm1SALxuUgBgcFIA+nFSAJRzUgAudVIA0nZSAGx4UgAGelIAoHtSADp9UgDeflIAeIBSABKCUgC2g1IAUIVSAOqGUgCEiFIAKIpSAMKLUgBcjVIA9o5SAJqQUgA0klIAzpNSAGiVUgAMl1IApphSAECaUgDkm1IAfp1SABifUgCyoFIATKJSAPCjUgCKpVIAJKdSAL6oUgBYqlIA/KtSAJatUgAwr1IA1LBSAG6yUgAItFIAorVSAEa3UgDguFIAerpSABS8UgC4vVIAUr9SAOzAUgCGwlIAIMRSAMTFUgBex1IAAslSAJzKUgA2zFIA0M1SAGrPUgAO0VIAqNJSAELUUgDc1VIAgNdSABrZUgC02lIATtxSAPLdUgCM31IAJuFSAMriUgBk5FIA/uVSAJjnUgAy6VIA1upSAHDsUgAK7lIApO9SAD7xUgDi8lIAfPRSABb2UgC691IAVPlSAO76UgCS/FIALP5SAMb/UgBgAVMA+gJTAJ4EUwA4BlMA0gdTAGwJUwAGC1MAqgxTAEQOUwDeD1MAghFTABwTUwC2FFMAUBZTAPQXUwCOGVMAKBtTAMIcUwBmHlMAACBTAJohUwA0I1MA2CRTAHImUwAMKFMApilTAEorUwDkLFMAfi5TABgwUwCyMVMAVjNTAPA0UwCKNlMALjhTAMg5UwBiO1MA/DxTAKA+UwA6QFMA1EFTAG5DUwAIRVMArEZTAEZIUwDqSVMAhEtTAB5NUwC4TlMAUlBTAPZRUwCQU1MAKlVTAMRWUwBoWFMAAlpTAJxbUwA2XVMA2l5TAHRgUwAOYlMAqGNTAExlUwDmZlMAgGhTABpqUwC0a1MAWG1TAPJuUwCMcFMAMHJTAMpzUwBkdVMA/nZTAKJ4UwA8elMA1ntTAHB9UwAKf1MAroBTAEiCUwDig1MAhoVTACCHUwC6iFMAXopTAPiLUwCSjVMALI9TAMaQUwBqklMABJRTAJ6VUwA4l1MA0phTAHaaUwAQnFMAqp1TAE6fUwDooFMAgqJTABykUwC2pVMAWqdTAPSoUwCOqlMAMqxTAMytUwBmr1MAALFTAKSyUwA+tFMA2LVTAHK3UwAWuVMAsLpTAEq8UwDkvVMAfr9TACLBUwC8wlMAVsRTAPrFUwCUx1MALslTAMjKUwBizFMABs5TAKDPUwA60VMA3tJTAHjUUwAS1lMArNdTAFDZUwDq2lMAhNxTAB7eUwDC31MAXOFTAPbiUwCQ5FMAKuZTAM7nUwBo6VMADOtTAKbsUwBA7lMA2u9TAHTxUwAY81MAsvRTAEz2UwDm91MAivlTACT7UwC+/FMAWP5TAPz/UwCWAVQAMANUAMoEVABuBlQACAhUAKIJVAA8C1QA4AxUAHoOVAAUEFQArhFUAEgTVADsFFQAhhZUACAYVADEGVQAXhtUAPgcVACSHlQANiBUANAhVABqI1QABCVUAKgmVABCKFQA3ClUAHYrVAAQLVQAtC5UAE4wVADoMVQAjDNUACY1VADANlQAWjhUAP45VACYO1QAMj1UAMw+VABwQFQACkJUAKRDVAA+RVQA2EZUAHxIVAAWSlQAuktUAFRNVADuTlQAiFBUACJSVADGU1QAYFVUAPpWVACUWFQAOFpUANJbVABsXVQABl9UAKBgVABEYlQA3mNUAIJlVAAcZ1QAtmhUAFBqVADqa1QAjm1UAChvVADCcFQAXHJUAPZzVACadVQANHdUAM54VABoelQADHxUAKZ9VABKf1QA5IBUAH6CVAAYhFQAsoVUAFaHVADwiFQAiopUACSMVAC+jVQAYo9UAPyQVACWklQAOpRUANSVVABul1QACJlUAKyaVABGnFQA4J1UAHqfVAAeoVQAuKJUAFKkVADspVQAkKdUACqpVADEqlQAXqxUAAKuVACcr1QANrFUANCyVABqtFQADrZUAKi3VABCuVQA5rpUAIC8VAAavlQAtL9UAFjBVADywlQAjMRUACbGVADKx1QAZMlUAP7KVACYzFQAMs5UANbPVABw0VQACtNUAK7UVABI1lQA4tdUAHzZVAAg21QAutxUAFTeVADu31QAkuFUACzjVADG5FQAYOZUAAToVACe6VQAOOtUANLsVAB27lQAEPBUAKrxVABE81QA6PRUAIL2VAAc+FQAtvlUAFr7VAD0/FQAjv5UACgAVQDMAVUAZgNVAAAFVQCaBlUAPghVANgJVQByC1UADA1VALAOVQBKEFUA5BFVAH4TVQAYFVUAvBZVAFYYVQDwGVUAlBtVAC4dVQDIHlUAYiBVAAYiVQCgI1UAOiVVANQmVQBuKFUAEipVAKwrVQBQLVUA6i5VAIQwVQAeMlUAuDNVAFw1VQD2NlUAkDhVACo6VQDEO1UAaD1VAAI/VQCcQFUAQEJVANpDVQB0RVUADkdVALJIVQBMSlUA5ktVAIBNVQAaT1UAvlBVAFhSVQDyU1UAllVVADBXVQDKWFUAZFpVAAhcVQCiXVUAPF9VANZgVQB6YlUAFGRVAK5lVQBIZ1UA4mhVAIZqVQAgbFUAum1VAF5vVQD4cFUAknJVACx0VQDGdVUAandVAAR5VQCoelUAQnxVANx9VQB2f1UAEIFVALSCVQBOhFUA6IVVAIKHVQAciVUAwIpVAFqMVQD0jVUAmI9VADKRVQDMklUAZpRVAAqWVQCkl1UAPplVANiaVQBynFUAFp5VALCfVQBKoVUA5KJVAIikVQAiplUAxqdVAGCpVQD6qlUAlKxVAC6uVQDSr1UAbLFVAAazVQCgtFUAOrZVAN63VQB4uVUAErtVALa8VQBQvlUA6r9VAITBVQAow1UAwsRVAFzGVQD2x1UAmslVADTLVQDOzFUAaM5VAALQVQCm0VUAQNNVANrUVQB+1lUAGNhVALLZVQBM21UA8NxVAIreVQAk4FUAyOFVAGLjVQD85FUAluZVADDoVQDU6VUAbutVAAjtVQCi7lUAPPBVAODxVQB681UAFPVVALj2VQBS+FUA7PlVAIb7VQAg/VUAxP5VAF4AVgD4AVYAnANWADYFVgDQBlYAaghWAA4KVgCoC1YAQg1WANwOVgB2EFYAGhJWALQTVgBOFVYA8hZWAIwYVgAmGlYAwBtWAGQdVgD+HlYAmCBWADIiVgDWI1YAcCVWAAonVgCkKFYAPipWAOIrVgB8LVYAFi9WALowVgBUMlYA7jNWAIg1VgAsN1YAxjhWAGA6VgD6O1YAlD1WADg/VgDSQFYAbEJWAAZEVgCqRVYAREdWAOhIVgCCSlYAHExWALZNVgBQT1YA6lBWAI5SVgAoVFYAwlVWAGZXVgAAWVYAmlpWADRcVgDYXVYAcl9WAAxhVgCmYlYASmRWAORlVgB+Z1YAGGlWALJqVgBWbFYA8G1WAIpvVgAucVYAyHJWAGJ0VgD8dVYAoHdWADp5VgDUelYAbnxWAAh+VgCsf1YARoFWAOCCVgCEhFYAHoZWALiHVgBSiVYA9opWAJCMVgAqjlYAxI9WAF6RVgACk1YAnJRWADaWVgDal1YAdJlWAA6bVgConFYATJ5WAOafVgCAoVYAGqNWALSkVgBYplYA8qdWAIypVgAmq1YAyqxWAGSuVgAIsFYAorFWADyzVgDWtFYAcLZWABS4VgCuuVYASLtWAOy8VgCGvlYAIMBWALrBVgBUw1YA+MRWAJLGVgAsyFYAxslWAGrLVgAEzVYAns5WADjQVgDc0VYAdtNWABDVVgCq1lYARNhWAOjZVgCC21YAHN1WAMDeVgBa4FYA9OFWAI7jVgAy5VYAzOZWAGboVgAA6lYAmutWAD7tVgDY7lYAcvBWABbyVgCw81YASvVWAOT2VgCI+FYAIvpWALz7VgBW/VYA+v5WAJQAVwAuAlcAyANXAGIFVwAGB1cAoAhXADoKVwDeC1cAeA1XABIPVwCsEFcAUBJXAOoTVwCEFVcAHhdXAMIYVwBcGlcA9htXAJAdVwAqH1cAziBXAGgiVwACJFcApiVXAEAnVwDaKFcAdCpXAA4sVwCyLVcATC9XAOYwVwCKMlcAJDRXAL41VwBYN1cA/DhXAJY6VwAwPFcAyj1XAGQ/VwAIQVcAokJXADxEVwDgRVcAekdXABRJVwCuSlcASExXAOxNVwCGT1cAIFFXAMRSVwBeVFcA+FVXAJJXVwA2WVcA0FpXAGpcVwAEXlcAnl9XAEJhVwDcYlcAdmRXABBmVwC0Z1cATmlXAOhqVwCMbFcAJm5XAMBvVwBacVcA/nJXAJh0VwAydlcAzHdXAGZ5VwAKe1cApHxXAD5+VwDYf1cAfIFXABaDVwCwhFcAVIZXAO6HVwCIiVcAIotXAMaMVwBgjlcA+o9XAJSRVwAuk1cA0pRXAGyWVwAGmFcAoJlXAESbVwDenFcAeJ5XABygVwC2oVcAUKNXAOqkVwCOplcAKKhXAMKpVwBcq1cA9qxXAJquVwA0sFcAzrFXAGizVwAMtVcAprZXAEq4VwDkuVcAfrtXABi9VwCyvlcAVsBXAPDBVwCKw1cAJMVXAL7GVwBiyFcA/MlXAJbLVwA6zVcA1M5XAG7QVwAI0lcArNNXAEbVVwDg1lcAethXABTaVwC421cAUt1XAOzeVwCG4FcAKuJXAMTjVwBe5VcAAudXAJzoVwA26lcA0OtXAHTtVwAO71cAqPBXAELyVwDc81cAgPVXABr3VwC0+FcATvpXAPL7VwCM/VcAJv9XAMoAWABkAlgA/gNYAJgFWAA8B1gA1ghYAHAKWAAKDFgApA1YAEgPWADiEFgAfBJYABYUWAC6FVgAVBdYAO4YWACSGlgALBxYAMYdWABgH1gABCFYAJ4iWAA4JFgA0iVYAGwnWAAQKVgAqipYAEQsWADeLVgAgi9YABwxWAC2MlgAWjRYAPQ1WACON1gAKDlYAMw6WABmPFgAAD5YAJo/WAA+QVgA2EJYAHJEWAAMRlgApkdYAEpJWADkSlgAfkxYACJOWAC8T1gAVlFYAPBSWACUVFgALlZYAMhXWABiWVgABltYAKBcWAA6XlgA1F9YAG5hWAASY1gArGRYAEZmWADqZ1gAhGlYAB5rWAC4bFgAXG5YAPZvWACQcVgAKnNYAM50WABodlgAAnhYAJx5WAA2e1gA2nxYAHR+WAAOgFgAsoFYAEyDWADmhFgAgIZYABqIWAC+iVgAWItYAPKMWACWjlgAMJBYAMqRWABkk1gA/pRYAKyWWABGmFgA6plYAISbWAAenVgAuJ5YAFygWAD2oVgAkKNYACqlWADOplgAaKhYAAyqWACwq1gASq1YAOSuWAB+sFgAGLJYALyzWABWtVgA8LZYAIq4WAAuulgAyLtYAGK9WAAGv1gAoMBYADrCWADUw1gAeMVYABLHWACsyFgARspYAODLWACEzVgAHs9YALjQWABS0lgA9tNYAJDVWAAq11gAzthYAGjaWAAC3FgAnN1YAEDfWADa4FgAdOJYAA7kWACy5VgATOdYAOboWACA6lgAGuxYAL7tWABY71gA8vBYAJbyWAAw9FgAyvVYAGT3WAAI+VgAovpYADz8WADW/VgAev9YABQBWQCuAlkASARZAOIFWQCGB1kAIAlZALoKWQBeDFkA+A1ZAJIPWQAsEVkA0BJZAGoUWQAEFlkAnhdZAEIZWQDcGlkAdhxZABAeWQC0H1kATiFZAOgiWQCCJFkAHCZZAMAnWQBaKVkA9CpZAI4sWQAyLlkAzC9ZAGYxWQAKM1kApDRZAD42WQDYN1kAfDlZABY7WQCwPFkASj5ZAOQ/WQCIQVkAIkNZALxEWQBWRlkA+kdZAJRJWQAuS1kA0kxZAGxOWQAGUFkAoFFZAERTWQDeVFkAeFZZABJYWQCsWVkAUFtZAOpcWQCEXlkAKGBZAMJhWQBcY1kA9mRZAJpmWQA0aFkAzmlZAGhrWQACbVkApm5ZAEBwWQDacVkAdHNZABh1WQCydlkATHhZAPB5WQCKe1kAJH1ZAL5+WQBigFkA/IFZAJaDWQAwhVkAyoZZAG6IWQAIilkAootZADyNWQDgjlkAepBZABSSWQC4k1kAUpVZAOyWWQCGmFkAKppZAMSbWQBenVkA+J5ZAJKgWQA2olkA0KNZAGqlWQAOp1kAqKhZAEKqWQDcq1kAgK1ZABqvWQC0sFkATrJZAPKzWQCMtVkAJrdZAMC4WQBaulkA/rtZAJi9WQAyv1kA1sBZAHDCWQAKxFkApMVZAEjHWQDiyFkAfMpZABbMWQCwzVkAVM9ZAO7QWQCI0lkAItRZAMbVWQBg11kA+thZAJ7aWQA43FkA0t1ZAGzfWQAG4VkAquJZAETkWQDe5VkAeOdZABzpWQC26lkAUOxZAPTtWQCO71kAKPFZAMLyWQBm9FkAAPZZAJr3WQA0+VkAzvpZAHL8WQAM/lkApv9ZAEABWgDkAloAfgRaABgGWgC8B1oAVglaAPAKWgCKDFoALg5aAMgPWgBiEVoA/BJaAJYUWgA6FloA1BdaAG4ZWgAIG1oArBxaAEYeWgDgH1oAhCFaAB4jWgC4JFoAUiZaAPYnWgCQKVoAKitaAMQsWgBeLloAAjBaAJwxWgA2M1oA0DRaAHQ2WgAOOFoAqDlaAEw7WgDmPFoAgD5aABpAWgC+QVoAWENaAPJEWgCMRloAJkhaAMpJWgBkS1oA/kxaAJhOWgA8UFoA1lFaAHBTWgAUVVoArlZaAEhYWgDsWVoAhltaACBdWgDEXloAXmBaAAJiWgCcY1oANmVaANBmWgB0aFoADmpaAKhrWgBCbVoA5m5aAIBwWgAacloAtHNaAFh1WgDydloAjHhaADB6WgDKe1oAZH1aAP5+WgCYgFoAPIJaANaDWgBwhVoAFIdaAK6IWgBIiloA4otaAIaNWgAgj1oAupBaAFSSWgDuk1oAkpVaACyXWgDGmFoAappaAAScWgCenVoAOJ9aANygWgB2oloAEKRaAKqlWgBEp1oA6KhaAIKqWgAcrFoAtq1aAFqvWgD0sFoAjrJaADK0WgDMtVoAZrdaAAC5WgCkuloAPrxaANi9WgByv1oADMFaALDCWgBKxFoA5MVaAIjHWgAiyVoAvMpaAFbMWgD6zVoAlM9aAC7RWgDI0loAYtRaAAbWWgCg11oAOtlaAN7aWgB43FoAEt5aAKzfWgBQ4VoA6uJaAITkWgAe5loAuOdaAFzpWgD26loAkOxaADTuWgDO71oAaPFaAALzWgCc9FoAQPZaANr3WgB0+VoADvtaALL8WgBM/loA5v9aAIoBWwAkA1sAvgRbAFgGWwD8B1sAlglbADALWwDKDFsAZA5bAAgQWwCiEVsAPBNbANYUWwB6FlsAFBhbAK4ZWwBSG1sA7BxbAIYeWwAgIFsAxCFbAF4jWwD4JFsAkiZbACwoWwDQKVsAaitbAAQtWwCoLlsAQjBbANwxWwB2M1sAGjVbALQ2WwBOOFsA6DlbAII7WwAmPVsAwD5bAFpAWwD+QVsAmENbADJFWwDMRlsAcEhbAApKWwCkS1sAPk1bANhOWwB8UFsAFlJbALBTWwBKVVsA7lZbAIhYWwAiWlsAxltbAGBdWwD6XlsAlGBbADhiWwDSY1sAbGVbAAZnWwCgaFsARGpbAN5rWwB4bVsAEm9bALZwWwBQclsA6nNbAI51WwAod1sAwnhbAFx6WwAAfFsAmn1bADR/WwDOgFsAaIJbAAyEWwCmhVsAQIdbAOSIWwB+ilsAGIxbALKNWwBWj1sA8JBbAIqSWwAklFsAvpVbAGKXWwD8mFsAlppbADqcWwDUnVsAbp9bAAihWwCsolsARqRbAOClWwB6p1sAFKlbALiqWwBSrFsA7K1bAIavWwAqsVsAxLJbAF60WwACtlsAnLdbADa5WwDQulsAdLxbAA6+WwCov1sAQsFbANzCWwCAxFsAGsZbALTHWwBYyVsA8spbAIzMWwAmzlsAys9bAGTRWwD+0lsAmNRbADLWWwDW11sAcNlbAArbWwCu3FsASN5bAOLfWwB84VsAIONbALrkWwBU5lsA7udbAIjpWwAs61sAxuxbAGDuWwD671sAnvFbADjzWwDS9FsAdvZbABD4WwCq+VsARPtbAOj8WwCC/lsAHABcALYBXABQA1wA9ARcAI4GXAAoCFwAzAlcAGYLXAAADVwAmg5cADQQXADYEVwAchNcAAwVXACmFlwAShhcAOQZXAB+G1wAIh1cALweXABWIFwA8CFcAIojXAAuJVwAyCZcAGIoXAAGKlwAoCtcADotXADULlwAbjBcABIyXACsM1wARjVcAOA2XACEOFwAHjpcALg7XABSPVwA9j5cAJBAXAAqQlwAxENcAGhFXAACR1wAnEhcADZKXADaS1wAdE1cAA5PXACyUFwATFJcAOZTXACAVVwAGldcAL5YXABYWlwA8ltcAJZdXAAwX1wAymBcAGRiXAAIZFwAomVcADxnXADWaFwAcGpcABRsXACubVwASG9cAOJwXACGclwAIHRcALp1XABed1wA+HhcAJJ6XAAsfFwA0H1cAGp/XAAEgVwAnoJcADiEXADchVwAdodcABCJXACqilwAToxcAOiNXACCj1wAJpFcAMCSXABalFwA9JVcAI6XXAAymVwAzJpcAGacXAAAnlwApJ9cAD6hXADYolwAfKRcABamXACwp1wASqlcAO6qXACIrFwAIq5cALyvXABWsVwA+rJcAJS0XAAutlwAyLdcAGy5XAAGu1wAoLxcADq+XADev1wAeMFcABLDXAC2xFwAUMZcAOrHXACEyVwAKMtcAMLMXABczlwA9s9cAJDRXAA001wAztRcAGjWXAAC2FwAptlcAEDbXADa3FwAdN5cABjgXACy4VwATONcAPDkXACK5lwAJOhcAL7pXABi61wA/OxcAJbuXAAw8FwAyvFcAG7zXAAI9VwAovZcAEb4XADg+VwAevtcABT9XAC4/lwAUgBdAOwBXQCGA10AIAVdAMQGXQBeCF0A+AldAJwLXQA2DV0A0A5dAGoQXQAOEl0AqBNdAEIVXQDcFl0AdhhdABoaXQC0G10ATh1dAOgeXQCMIF0AJiJdAMAjXQBkJV0A/iZdAJgoXQAyKl0AzCtdAHAtXQAKL10ApDBdAD4yXQDiM10AfDVdABY3XQC6OF0AVDpdAO47XQCIPV0ALD9dAMZAXQBgQl0A+kNdAJRFXQA4R10A0khdAGxKXQAQTF0Aqk1dAERPXQDeUF0AglJdABxUXQC2VV0AUFddAOpYXQCOWl0AKFxdAMJdXQBmX10AAGFdAJpiXQA0ZF0AzmVdAHJnXQAMaV0ApmpdAEBsXQDkbV0Afm9dABhxXQC8cl0AVnRdAPB1XQCKd10ALnldAMh6XQBifF0A/H1dAJZ/XQA6gV0A1IJdAG6EXQAShl0ArIddAEaJXQDgil0AhIxdAB6OXQC4j10AUpFdAOySXQCQlF0AKpZdAMSXXQBomV0AAptdAJycXQA2nl0A2p9dAHShXQAOo10AqKRdAEKmXQDmp10AgKldABqrXQC+rF0AWK5dAPKvXQCMsV0AMLNdAMq0XQBktl0A/rddAJi5XQA8u10A1rxdAHC+XQAKwF0ArsFdAEjDXQDixF0AhsZdACDIXQC6yV0AVMtdAO7MXQCSzl0ALNBdAMbRXQBg010ABNVdAJ7WXQA42F0A3NldAHbbXQAQ3V0Aqt5dAE7gXQDo4V0AguNdABzlXQC25l0AWuhdAPTpXQCO610AMu1dAMzuXQBm8F0AAPJdAKTzXQA+9V0A2PZdAHL4XQAM+l0AsPtdAEr9XQDk/l0AfgBeACICXgC8A14AVgVeAPAGXgCUCF4ALgpeAMgLXgBsDV4ABg9eAKAQXgA6El4A3hNeAHgVXgASF14ArBheAEYaXgAA</prop>
				<prop name="Temps">REFSWgAAaDoCAIBoNf+PwvUoXA9AQP89CtejcD1AQP8fhetRuP5AQO7o80JAXO7x/EJAu83MFwDsQ0D48Qr/10RAexSuR+Hv+kVAZi4B5kZAvSkOAchHQDM+AbPvSECamUcBSUDD7vDwj4JKNQNoS0DtcfbxUEwVA2xNQO7u8k9OQCcBejRP9vXzDVAFA4BQQOG9eicA8VBApCABY+1RHQRRQP/xHmVS20BIjgHXUjUDSFPtQPfyulP18y1UQLZ3ARSezAQOVf3zflVVfQRW9fN97ATt7ATbXVclA8pXpQM1WLb9855YlQMDWUUDSWVZdQRZHRauAsdYRQNriVgdA0dMFAdYbQP731fNA85XQLgeFv/wyFctA8Z0H24Vbh9EoBt2AsS0H8YdTgLC3BctUpYRwVcFA8D0F+4fhPgb9vK9HC82L0gvWinsBqgAhbtsJ14vcCuWL6gvBHIhRgK5tC/WL8Arxi32LSgWPyg/Oj9XrQO3RD9mPwBIP1o5Vj+AP6I/vD/OP6g/AOI/BE8WTyhPQk9MT2ZNbk8AgE+ST1xPtk/AT6JP/E+uTwDgTyJfFF8WX0hfel9sXzZfAEBfgl+kX75fkF/6XxRv5l8A0F8ab2RvHm9gb3JvnG++bwCob8pv3G/ubwB/En80fyZ/AChvUn+Ef15/cH+af8x/nn8AQH+6f6x/Bo8QjzKPRI9ejwBwj5KPhI+2j6iPwo/Uj/6PAPCPEp8cnxafCJ8yn2SfTp8AiJ+yn8Sflp/Qn/qfDK8erwDgnzKvPK9Gr2Cviq90r5avAMCv0q+sr96v+H8ijwy/Br8AQL9Sv2S/hr9wv4K/rL8mvwCwv/K/zL/+vyjPOs8Mz07PAGDPas+Mz4bPqM+6z9zP7s8A0M/6zyTfBt8w31rfPN923wBo33LfjN+O38jfst/U3+7fAADv4t9E71bvaO9674zvnu8AMO8i79Tv5u+47+rfDP/O7wAA/zr/ZP9G/yD/Uv+s/57/QMD/kv/c//b/yCOGEpYkJGwDEFcBKBz8JNlWTRNvl1ZA9uARVValA9sVVrUD2FVtI4tVtt0TUlUFExpVBSPh3VS9A6pUQK8BR3FtVAUTOlTdEwJUJSRtU00DhVNdE09TTRNrF1N9BFJFE6lS3RNrclKVBFJdA/hRFRN7vlFdA4hRQHGGIWtQUXUEUdUT5FCFI9utUFUDdVAFIzFQttUT9E9VA4VPNQRPtmUTrk6NA0FOjRPYbU0FI3FNhQPqTDUU1Uw1BEzFJEvVE1RL20AzjhHzSo0Tk0rW/QMwSoUkSd0Tgkm3QM3MtxCMSfUT4K1JjRNTSrUDz5QUMy1LVQNlS0UTbuQfXgIRaNwX3hWOAmEUJwYtBi0A/hVGLwAj5h9wL4IvlC+eJQKOEnOsL8Yv2C/qL/wvDj0CRgJ3HD8mPS4/WD9qP3w/gI4/oD+yP8Q/1j8oM3YCegD0N+4/+D8KTxxPJk9YT2pPAHxPHk+QT6JPxE+mT7hP4k8A7E/mTyBfMl8MX0ZfUF9qXwCMX35fsF+iX8xf3l/wXwJvABRvll8obzpvZG92b1hvmm8AtG+eb4Bv2m/kbw5/CH8qfwA8f+5vYH9Cf3x/hn+Qf6p/ANR/zn+4f+J/FI8GjyiPon8AVI9Gj3iPko+sj6aPyI/qj7VLvROA/BQITN3z521MjQPhTVUD5U4llG1PlQNqUO0D3lD9Bl2kSADX41G9A1fcBNvKUkUTPlONE7NTtlUDJVRdA5hUPQMJtVU9A5mMlAlWPQN5WlwE6EQEV1eFE8QsBGstWCUEWIUDCllNA2slWTUDDNyU3FjtA9ueWK0TYlj9AyBY1j0D6VddlFetE8JXFl0TwVe9E8AUpy6vQK8AUqkmrR6tfq8oo6YDjK+epQi2r8irZgK73K/Or+CvEr9tV70Dp1e1A29XRRNFLgyk6kQPVgVOstdkBNubVbUDX1UlAyZVlqUD7VTd86eMB14CONqMBAGUBMpTjQORUzZlA1tTTZMjU70UzA9s3gWOEgNSZQPLUVUDK5VRNQNc9AQYDBdmAtmrHBdmAjtQTQMFUNa9E6BPnRRPJQOmTrY1AzxO/QPQTf0UTZa9EwBNjZRMPbQUlMetS2UDS0tlFEolA4ZtSq0TIkpVA8VJTZNRg6wXrsVWk0pVFEqVBADcFw499h8QLxrfLN8uL0AvIGLfXC9eL5jfqt9LXRTE1wC+3Q493t3e3xDvIu88Pz7vAGCPau98747voO+y78TvVo8A0O/aj+zv7u8Q/yr/TP9W/wBw/zr/ZP+e/7D/yv/U/+b/AND/+v8UD5b/KA8aD0QPXg8AcA9CD4wPlg/ID9oP9A8OHwAIHyoftA+2D+gPgh+UH24fwKAfsh/EH9YfUBPekpxL1u2TPkx9kygklCVO1o2zJ08loxA0xIVQvuWz+lBAzcxPIIy1UaW0UrWTdFJNs+etUk0jXFNdxFO9w0LNVLWTtFR9JHy0tlVqTbMnpJSYnJQJVyXEaVcdlBy0S8yUyljdk9scWdWzKVmNswdZtlXj01i1k5RYTZNTrVhV4xNYZbRXncPGAKyvhq8oox6lXq0erR6txq0Adj+YP6o//K++Pxi/8j8ER6LWsrkETxZF5rKaNLRf2jy0HhxEy1aNs4dWqp3DRlREB6SUyIS0ja1VtZNUVeWzGnxE1LVUlcOahCRkVL2UVDbVk/VTNbO/U1VEdCRLUFPNlFONRGwknGQk22dSNbMvUn2T+FHWXcPAUeWzikyUQ1GqTSMMVJTXPMVQddRQts3TMVDVw/hPfZOIFU+ltE9V45MslCsgFkNlTUWUTZXEHJSBTNUkWUw1REzkN0uNRErN1EVKFVRKhSS8x0bCkLTEawNKnZRK3ZP8So3GQK7V7s+w00bdNtW+kl003wA+31Dfct9sb67fkG+K39TfANbfKO/qb/xvDn8gf1rvNH8ARn9gH1p/fH+ef7B/wn/UfwDmf2gf4h8EjxaPII/qH1SPADaPiI96j2SPno+Qj7KP5I8A1o/ojyqfBJ8GnyCfSp9cnwBunxCfmp+kn76f8J8Cr+SfABav2J8ir0yvXq8Ir3KvfK9Apq+Yr8qvvK/mrRZDS9XDsXgcJGvATiJsTpXDarVPfcRQtcOjUL3DMrYMxKhRpUMdUsVjkbVSxcMFvER3U+Wz6tZ0JGBUPUPvjLRfVdYtY9FVjSRWxWOxVlo9MyBERI5XPVRXlcNbelhdw+BYpcRZFSObHlmFI/RYPTTctIJVWMVjQfwk80w00hQ3AE41XjVGPT7PUM9iyT4/cMsAjs8gP5I/xM/WP9A7/j32z4gY3yLRVkK3vLduUwzU/bZsRLhWPSN1VrUjNbZc1PVVzSO6VRUjflZ8RERVTSP8rETFpESbjVRdQ1ZU5bSk1OatUy1jsVNFU3jURDSVU43UUpXUUr209ERYbVL9QyBS1VPpUa201VEVI24cVDf8RABRttVTyVAtY5FQzSNaaVAlJEQk2lRUU0+1I2vlTh20TsUjC04tY2uhTZVUTT1Dz0xVQ61nhOTnS/0jgyRkHVYEtLpKhUNarOT6vFSZorxXHrK4SeW0tFSUBUrFsxgkZ459LnV2ZRZtAB5vMG9Cb1T/Vm94b5pvnP8Arv+4b9pv1PfW/wAPEg8kDwCOf4h79u9YD7KfjA92D7APAMIP1A/mDwC/8q/8DxYfQB8AKh9UH9avgB96H5wfnh+IHwDaH+Qf3h8IL/ofJC8+L+gfADIvfC92L1gvoi+0L84vwC8A2i8MP94v8C8yP1w/Jj9APwCCP2w/jj+4P6o/zD/uPZblWk6y4sT0rkwV86V0VNuqTl1Dpk+FQ0pQmi2z3Ey0UlEdxARUOm1SpUOtUg1TI1NFE1uXU8WzCFR9RFTVU20JjNR8Vb3z7lV1w2tgVp20Vr3zPleNU22qdMQwWMWzmFj1RK1Y1VMpWYVUWV2z7Ur8tLIMxHPcteRE6by0C85XtVPEnM92zS7Nds0ALl94X7rPjF+uX8Bf0l/kX4AO3whvGmkWsyxnvtNcVIBavLQuxETqVkUTp1zUtWVk1CVk1OVVVbRVVl2zbVUdwyaEZO2k1Fu2VL3zflR1s0ekZG0OpNTWU/WzoFNl45tbU13TJVOlRGy0tWVSRWRSrWT01BBSxbNb2FEV85VRvfNeXESrJlGNtFBV1FDt84G1UGXjS0S0E1DFZE9qzdRPHcRORRNXTqVErU0V84VN7URNrbRMSj20TGXjy2T3dkIDLPTbnUpdsz1K9bPgSdLVs5DE5zbywczkOEoKrbRKddMqPPduDb71Dv8AOP8yj2T/Vo9w/4L/jI+ejwCwj9L57v8wD+r55o8Qn3IPAJwPJp9IHzqfbJ+On6Cfsp8AxJ/Wn+if+p/0Pwav+D/qPwAkr1avaK+Cr0yvTq+gr3KvAMyv1q/orwK/DL8Ov0C/Ur8AbL9mvzC/kr+sv76/yL/avwDsv/a/8L8SzyTPPs9Iz1rPAHzPls+Iz7LP3M82z9jPasFKRmNLrdPeJE+mQ051ZIVPfYRQJdRUT2ZFJnKv0uTUPrzX1mNUxdOYVGI1QwqcT65FptLsVq3kiVddRExUMdRP5k3+YuCVWH2TowxUYgxfptLMBVdd08KEXz7tLuVWXVbvAEDvil+cX+5fwO8Cb9Tv9u+gCP8qbyz3DvVeY1clc2+gzEVUZ35jZG9O0tiEZJ1VVTWEVe10VSV0VAVzY7hURWSsZ2fCBFQl5LVTDXRTvdNcU61jJ7FTJdPjYG7Ct1I1dFJqvdM85GQFdNTPUWVjtBNwrkNRBXMoUQXj861QZcO6UG3EUCVzP7VQrWMHXNSiT910T9Y1Q8pOxdRO1YPxTVa902xNpXRNrXRM1dRhTA0EfIdOA2SEpUoN8y0r7HTKSa1jh8wHxgUE3nXu80qNdHyHdp0OjyCLAvZCXTyPPo9gj3KPfB9+jwC4j7IfxB/Gj9iP+o8MLx4vADAvgpl+n3CfWi9sL34vqC8Aui/ML94veM8C3wQ/Fj/wLwACP1Q/Jj9YP4I/jD+OP5g/AMI/1D+mP/g/4j8cTy5PSE8Aak98TzZPYE+yT8RPlk8QTwDqT/RPBl9YTzJfRF9OX3BfAGpfjF+eXxhfel+8X85f+F9sAkEO8otLvdMMTJXzbeo01CVORXMjTw3zawtQBeODLHT4UH0ErVHtE+FRVXNU5GTl2VLNZibSzlPFc0BUWl3TsrxkJlW185esZFsHVkVzk1bFcwBM97buUtpXVXNEWA3zq61YbfMFWY3UWe0TAbVZjWRY7RORWNVzUVYMdBFYnfPfXPTK3GQBxIzvLuVOfTZ1NnVu7XbvAJB/ku+kf8bv2H/qf+TvDv9oII8yj1z0mkz0X1fNE2ke1GVk9Jhs9FVWtWZaTtLIhPSNVXVkVQ1jsxpVbWSc1KpUlSRUtjUTLVRt8/VTnfO/2ozUhZRkUFNN0xhTqm1kUi3zqez0Z3zULtVS5dRRlWPAbNSKUVhd1vbTdGTkUMVzoDQEq2pQ1dRQpfP4TNSI1U/11E8t1E6F00FOyi30Td2ETTVmRhKBTLYt8xlMbfO1S53zT1qslO/sBHdKLWRKvfPbtEkl035JlWOQSdaF0+FJxdRKNRPdSgCtls4VBh8YHyofTB9WHVYfAHAfgq+Ur84fuK/Kr9wf/h0A7h8ALzovNL+WL5ArTr94vwCKv5y/rr/Av9K/5L/2vwhvABLPJM8Ob1DPQs9kz+ZfcM8Aks+kz7bP0M/iz8TPBt8o3wAS3xzfHt9I31rfhN9e36jfAGJfxN+23+jf4t8k7w7vIO8AQu9c737vkO+i72zv9t/A76DK7+zv9u/Q4y6SnAz0OrY8ZGVNtfNnTqVjZlpklCxMlKFQLaMVHJe2DgL/UdWjjlJVYwNW1IR1U83j6tT1VA0EqVSVZJSEtJSERLxks7VWlZMhxHSQV42T+rZUdGJYtWPHWI2TGq1ZJZMiWV1kWEV0WGolk4IMdEEUBAJYpWML1lelY8bEf559fn1+fwBYC75/8HuOD/B/yg8Mjw6PQAAfEh8kF36TJB+2YrfU99Qmk8xkDzwUy3yEh1badWM0dIT1VVWTuFW2ZWN8VSWTQlV9kwnWpITRVG2EVC2jVVQqnYRUNZRTPaOtjPe2AmtAU1WTCJRk0FItk22MfGRVUj2jHVK1Y1vnUUVzsFF9k3lsZGtBUU1kUXWDxVC1k1uPUI2TWlD99FA109vXT42Tak89o/1Oan30TrVkTj2jnU1VY6szTW0UTEVjY5SUAVVMNdOXbLQzXLS3vJRrV0rFhEklk6JJJSSa3CSZ7JT6Sb2Wz+IUAUt1ZASvFq1urUavSD9qrwB0r34/oK/ar7Q/xj/oq+Y/APg/Cr8UTy5PcL8aOTbfcE8Agk9UT45PuE/KT9xP7k8A/wAa/xRfJl/4T1pfNF9uXzBfAEJfnF+uX8Bf0l/kX/5fCG8Aal8kb0ZvMG9ib2xvfm+YbwCib7Rvzm/Yb+pvHH+OXxh/ACp/XH9mf0h/mn+Mf65/wH+A0n/kf3Z/+H8KgX6T1DSubUydM6hNLQOmTtUkzU8Fg0pQFZRUJDJR2lWTqByUOlK1k69Stg1DIVMto5VTpRRU1i3zfFQ9o+2k9F9V1s0z7lVVA2DM9NFWWuUUVwWDqldl9FjNM2t+WOWUWH2TKVktlG1ZHRPrWC2jtVjF801zHJQzWM0ktATQ5PQBwqwPrg0+lXYPiA+Kn7QPALYPwJ/Sn+SfHh8IrxqvLK8ULh3OgrF8lIG0lNuAbiO1Vp0zuIQUZValQyOtVi0z5VVFhFUNI21WtPQ0Ve0kVH2UVO2ENVSN80W8pA5ULQTkFKugU500U00zMZT0+mYEJLVS7YQUJEdSrfObEFKNE9hR1SRs9GqZUX0UdPTvUHWkXPSBbVA1o0tQxfMTUAWDW7pPpfNPT/WETsUktnQk7k0tM4VNBZRN1g1DsUxVtEydE+JL1lUDgEvF8wNUNKFKtg0jPUpVA+BJrfOQbNwn3vKqSY3zFUqdtAVKZSMqVDc+TQ5FnjU2PwBAz1LPbD92P4jPms/UP77PANDP4j/0zwbfEEPWxTZPQE8AGjmmT6BPat98357fsN/C3wDU3+bf+N8SjxTvBo8Y70rvAFzvZu947zLvrO9+75jv0u8A9O/G78DvAv8s/zb/UP8S/wB0/4b/cP9q/7z/nv/g/9L/ABQPJg/Y/woPRA9mD2APcg8AhA+mD7APmg/cD9YPAB/iCay2tZYSDExlI+pEhOjZTb2EVITiT63EUEC1HzbB3lQkUlEdk+M1UcUkUuUDylLlFo7SbbOUhCVUrcOYVJ2EmVXlJLwUCVYlJHSk6K1W1aNWVwUzxPSULW1Y1aOWWGUjCll9I9snWVXDEVnVw95YNo3To1gFM2RYVST8hAXp3ITKPJ9enWadXi12nwCgm44vuJ/CL9Qv5i/wnzqhQPafIDsWP0A/SjG24qdUpFVxtCQw3ITqdKSYfKS1VYykFXSk2FVFM5uJVbWG1qImnKSzgA6yp2lUZTSsFDjENAFUPSS2nBSTU0UzW1N9oyUq3KTgDLSnFLRwjBSDgLaO0gNSRTPLUZWEUarVw14stBoktOJUtKutUG3DdVDNtFB9owVVUN2kT6WkT+20Ts20rU5lg9BNrcRNnSMA1U29FEzVwy6ktMtLalW0S0UUStWjhkotJC1KbcPFSR2Tg+RH7rLbykmN01NKpaPUSgB9hHTHVt3Wxa7FVs9IX2LPAGxffs+QX7LPpF/GX9hbHs0AJsXuXxBvAmkub0Bvkt9UbwBeb3Bvmm+sb75v0G/ib/RvAO4PGB8Sfyx/Fn9Afzp/hH8Afn9Yf6J/vH/Wf+h/yg8UjwD+fziPIo9Mj8Z/cI+Sj3yPAJ6PYI+6j9yP1o/Aj/KPBJ8AHp8wn0qPZJ+On0ifip+kn4C+n9Cf8p8MrwavqJOWspzVS20TPkwUKJREKE5WRTMrT7UzDVREhWS0W/pQPROMUdU0UqWja3RSTRRSPRNcU41EbVMtI0JULSOyVN2zrUCsNLZVpRRWFZOX0oQ0BWQ3NjLdXDRHWFr1M8X8FBpZpRRZpTPb/1htE85YJcORWNpds1McJBNYFZPXVw1AF2FRyGQvVi9gI+YVAF4tTr+YL5q/vL+uL/gjti+A+L8Kz0w/Ls9Az1LJFqKa1mQ0YVfVUx5UxMtWqr0zh9wURoTEB9QUyLa0NI1VdUNUVT1EVVaNY9NUPaRUJSRU7RQtVPUz9VMNxFOFxKSkm1BTPaMMUwVUnKScZVJ1VFKtRJSk+FENQ23APESKUfUzRVE9FMqEFNdsRVBlFhZiMVBaRbP4ZBSIT9U0T+U0tU6lFE49o7xN9cRNtr0z50xVU4FMNSMZmUxlxIRkN0sFVhZjSmw9FARUtEktI4JJfaRtSW0T/km1M31KnUQFS6UzT9xXhm3WVXZVVl0CHsJdRO9mX3jvgl+c765fALDv0u/k5xZl3l8IbyJvJP8APv9Q/1JvdP+G/5j/qv+8/wDO/+D/8v8ED66fGK8aDzQPADYPYA96D4QPPg+gD7oPzA8ADq8AH4IPJB8eHzgf4g9EHwBOH3gfih+0H6YfyB9qH+QfAPYfCC9aHzQvFi9YL3IvhC8APi+YL6IvxC+uL8AvCj/kLyweNe6ygEulQ7ls9azU22FN5UNjTs1DZk9arURQ5UOjUHVEUUWzm6hRtTMdUiW0FNQFtVPF43j8xOxTHbNetVQV4++8NF9VXePRtqzERFblQ7NWXeMh1uy0kFcFs/p0xH5YJl3j4VgNttZDWXWkLLSrw1h1Q4QsRET8pPUWjLTSV81DxtS/1r2OvQCuv5BPok/sv8ZP2E/qTxzPoA5fIF8yX0RfRjNXheO1qnTEjnTETkxU+5zEuNbcpHVWheM13KT1VZYFs7pVHbN+1DWsVP7a3MTF1MSNVGUzVlS2HbMeVK0D51Nd47E0pDd+M1Pd0/xS/aQc1G2OlKRYUvXDIFK106vpUVWzsUTUbEzUN7Ys1ABRhcPHUIXUUKpFU1tspCV0pNqE1FOtT4Xj5U5t03hcpAutTl3joU3F1E0V48+1TIXDZ7Rk50tdM4PaVOQdHDS6SuUjWko03cTs1KL81H5J5dbeU7bk1JRKbdMYS23TWAA0/271xuU+71B/Yn+M747vAKDvqu+8f85/4H/q7wSP7u0AXv84j0qPXI+uDW6Nbo+QjwCyD8SP1o/oj/qPDJ+GLyCfADKfPJ8mP0ifip9kn3afmJ8Asp/Un96f8J/6nySvHq8YPwAyr3SvZq9Ar0qvrK+2r8ivAHKv9K/+r/CvKr80vwa/YL8AUr98v5a/qL+6v9y/1r/ov9CKvxzPNj2uUt70dK5MNoVzpU31M6pO7WR01JRj0E7DUPXEUU1ENNQ6tVIV46+UNCFThXOVbVM90yVUtXOYVP3EbKxXvkLwVYVDYVatg1vTVr1DQFdt08i8RFswWG3TmFgl1Fi109spWa0zHFlFU+tYqnVDsizUYizUIhTU6QVX3dPMdEe+Tb5Fhk9wSwCuT3Dfuk/E377fAF9KUe7fgEhbDu8w70LvVF+ew2zkb7ZsVC5XDcPqVkWzp2qMVGWUVCWM5OdVDcNtqsw0YVX1wyhVvTZWhjK4VD00VLVjR9TkSxBU9TParMe2M1O1Y1UntDTuHGS4lDSBLGTbSVJ1QxJSJePNUda1w5VR3dNghDQoUWplc/F0ZLpcZINQPWObTFC1YwdQbcaGMjitT/Uzyk7dZE7lZE1mtXOITY00rPSdTK3TwzFMrWSsd3bzbHShSlplc0Hk9OFJtWOH9PdqrmNJhfRKRbO3Sm00QGx3Zo3udT5/aHMm4l1sfwBuf4h/kn+kDz4Ntn/YD+oPAPwProUGjyiPaokuH1gfso8AfB+OH6Afoo+0H9Yf6B/6HwAMLx4vGM8KzzwvVi9oL3ovAIwvRi+oL5ovxC/mL8Av0i8ALD8ePzg/Sj9kP3Y/UD9aPwCcP54/4D+6P/Q/Bk/YPxJPADRPRk9gT1JPfE+WT6BPkk+A1E+uT8hP+k8kX+5NTuKLpUs9Ywy8ZVzE5aT06C1OJeMNUB30UA3UbPRsQ2De0uBRjQNVUo30tVLFwzwEZMxTVdNCtVT9ZFSNwyZVtWOXVtRUB1a1Y3ek5VZ15tp2Y1flM0dYTeOrWGp19FkF9FnNww5Z/QNr3lgNdFjFY1NYrdMrEVitY9+E5MqM34bdAK7VVtV2babdXm+4b+LfxG8A5t8I7wLvFH9O70h/Wn+E5FWabORffOQe/FVWvcRqlORVpOQXlHTYVTVzq41VNWNUrOQa3MThluzkqlTFFFSVxMRUBLVUNXRT9cOIU4XEU1bNAxhTzXRSDWRSNWNrdFJN0zwU9PhRhcNtwJTEilFV01JRHdQtUTVj5FBVxFDlNHxUazFQ9cP4dMSITx3UaIz0a8Dm8041Y9RNjVS2ZMTqTG0DgUwd1EzWtcO1S8XzT9SE70pW7eOKSgX0SsVUST1jq4NJPfRJZVRJlfRKBjVz3UrtxMQHLg9AD1IJAF6feA+SD5wPpp+4D7qf3J8A7p0eH1AbBq0OHT6vaB/CGQBer3ivcq+kr7YfoK/ar+yvAP6vEL8ivxRfBl84v/JPdL8Afr9Qv2K/vL/Ov4i/qr/0vwAez+i/As9Uzy7PaM96z1zPACbPiM+az9TPxs/Yz1rPFN8A9s8431rfdN8W32Dfct+s34CO38jfwt/0337fEO8y70vWrVOcSz3zNbyEIU1aZeROrWNiT9XTKnxUJaFshBdEh8bi/1yEK4Cq7lNSPfN1DITotFRcbVQd89FUBYNAVa1j27JVzaMjVo2TlVashXZWgoxXnfRXBYNg2jxkwxRkF1k98yVZtj1jA1ltk8FYrWOCtjRkRFjNowNYHdPXBVfNU8aUb35viG968Zb9AG79vm/obwJ/3G/m/yB/Yn+gNA9GD1gPYgEeYreEdI6qDPRQHAQNZATL5FSHxVbNU0bkVONQplK6Vbb984BVjZNFVa1TDKbk5NNUVeTEVGT0dC2pVL3mbpKxvOR4FIRB1VPNBFOlhFIlY55S+o2UUgWDIFJAmpm2PxDpUX1TsVEdA321UQWTRZzkD1FV9FC2/fOgUF0DW1CNkyWtUCVj3k8FpE+NkwVtT82jk07VkyhOrVNbvE0d0zdN1QRMXQNFa2RUBcSEW+Dmc0v9c9vYSj0TeUolY/5JVh1jp0klY34EJJ4EJFj7EO4VVoL8Sl0DSySnAMat7pWOnW6fcC+Cn5yfpi8A0J/ymcYv6C/6LySvHj8QrwBSr1Q/zq/IryLffD+WP8A/ANI/rD/2PwhPOu8k7w5PIE8AWk9sTy5PmE+qT7xPNk+ITwByT/RP7k8YXwpfPF9OX1hfADJfjF9+X6Bfyl/cX65fwF8Aml8kbx5vOG8qb1RvVm+QbwBqb6Rvtm/Yb8JvzG/ObxB/mCp/PH8+ErlLpeS8hKHVTV3zpnTkooSESFA2rYO8UAWDMFF1dFSFzByH/vIgU50U/HQIVGq1A3r0dO30dF1VJROrzlV1FFYdA820BDptV0VDp1ftMxNYVYOrfFg9g+A89CIk9BU1Wa3kWP3zsFiNFESEtTEU9PP89NBXHRPEAJz/dv+Ij4r5xv+4j8qP/P+A7o8AnxKfZA82n0ifWp9XUl10V/0EtPSB5IRAJJRr/Vb1Y7qsBHdWRUNtJ6yU51XF46xVdSNrcVXFczjkdP5UteNbxVQVI45UHfNHzORtEcx02lMt86NTtQPVahwUNMTk/LTkxVJshZQ8FElSHRMUUs0Drdyk5KRRFSNuZBQ3TVEN8wBRjXbuMoOEFFVOjOVQlYRPRUNXhHSt6KwUfE4F9E3F44zVTX0UTV10TB0TVEy2XRPvS12Ti0td8yY2BDSuSrUDSkrVpAwn1i7yg0ldE68cJBlKBJ0U9KQqfCfuPUYvWC+CLwB8v5YvuC+yvwQ/1r/ov/KxAE69Pj9oOy41/r1Gz2g/6j8AbM92z4DPms+sz77P6M/6zwAM3x7fAH/qb0R/9m8433LfAFTflt+w37rf1N9e36jf8t8AFO9O3zjvUu9c717vaO+S7wC876bv0O/i7/Tv/u+A7zL/ABz/Tv9Y/2r/fP+e/5D/mv8A1P9279D/4v8UDw4POAvepdr2k0zts+5MjXPsTRRtBKQU6IR0aIQVhBRboLYuMuFRxbNYUh0DyqVS7bM+/AdWEiX0BJitVMVzKFU9E5nkBAlZVu0UnJTqVq0EV51z1cbkhDAkhLIUhAxZll2TK1kNhFkdho6ypdVYZYNkJIVYdSPhVwC1BKSP5oV+heaFbhWGHW6NANaP4I8akc4fGJ8CL2SXFi8AKC8qn1Qvbp1eJQaFxpMUFapkFNoEFJiklFcEFBi2nJTaVZWTnVXVw2PVVS20VaUEVEWjrFS2jbN1VI1zPFRlgwS25JTOU+3zl1OVA16VUx0DGrx046x3ZnNStpUDPlLt8wdS1aPPtVHNA5VMpFRR7bMeZlQ05VDtpISkd1DVo6s/UO0EUJ10T6V0T2rtpE6Ns0WkpNxNZXStTV0jC019dEwdAzrVTEUkS910S0Wj/EpmZYOUSs2U/DTYSZVz25BJpZOHSe0T4Eka1cNT/KTPStU0vLfGzwDYw8a1Xr9wv5K/nL+mT8C/APK/3E/uTxDPUrkGXzDLVs8AUF9iX0RPdl+IX/L/vF/OXwDgX/JfBG8WDyBvMm9Eb0YPADgPam98b5ZvqG9ab8Rv1m8A8G/ibwx/Hn84f0p/ZH9WfwB4fyp/nH9mf7h/6n/cf/5/APB/Go80j06PKI+qf3SPXo8AoI+yj8SP5o/4jwqfhI/Wj5gYnzKZpqKcSz00dAQs1rSkLE4tFE/Vow9QZo1DhVC1JGykjFF1Q5sBUpUzdlKFBCw0W1VTZaPQFKRE9JTR/CTbRFX9M7hVxUMoVtpdI5v8lAtXrSN3V2wlNAwUZlhto8xYlQPZHiwX9qIKWc0D1VjWlTOWWM0DVUQUBVgCDWPXDBzzH30fdx+Zr+sfAHWvf6/ZrwO/XS8nvzm/ay+wTb93LHYlRpKaV00zX2oUtA1ktMv0BIlW/TO1SKwkB/wEylVNM4+tVQ0TVlUlFFX1M9TW5CScVB2kVBWzLVS2rSP3U00zv1P9M4hWJDRDUyUUUw0T1jw0zZ5ENGdSFRS8lPhR2pUUURWzfVGtI0dRbI2UrATYUN0joVAdk69qUECkaKEzjDT5VU8NVE9dpE8NNE59lqr2o039M1h8BUzFQ4hWdAQMTEUUS/WjQHREq+FKXcRKLaRKdUPBtBRHNsNJHZP6SQ1kShYNY/dKRbNLHFcObfZFAF5PcE+CT5Tftk+438pP3N8A7t8gX0JfFO8W5RbvUO9i7wBM327vEG+iX7zvzu/g7/LvAAT/Jp8gnyL/PP8+/xCfUv8AlP+G/6j/wv/M/9b/6P/K/wAUD87/OA9KDyQPZg+AD3IPAJwPdv/YD7IP7A/+DyAfug8ALB+W/0gfeh9kH4YfkA+aHwC8H34f2B+6H/wfFi84LyovVUt1tEv9M3jUxGh8lNtsTtUjak+9E0pQts2TwFBVwzJR/TOotlzEHVLdI5FSXaRTZs3TeFONNOy0fFRNM6vvVH3UVZXT1eS0RK1WVTO1Vn3TIYy0qrYMpBdYzZOAWFXD4kJUpCVEpDswJtNUpMVMpLV2XKQ1VKT1V1XD0gVX9TPEvK+GP8CrVsOcPwC+P8Cv8q/0PwZPEL9KvzxPqE5PcL9iT1eV07XsNIBa7DRAJET9Vs3TuLy0q3dWXRM3vLT33LS8tVV903HslDhVNcP+VgTEx1Q1w470tFb0RKseVL2UU43DoyTEbJbUlDRT5URS7URExJC2vJRYUs2TIFLts9ytUf0jpFE1w250xDitUc2TAFF1s8mUlJVVUMWUUF0TF6QkwqzEq1dPvZRO3SRObcROWuXETe2zPE11tEz9I2tUTOUkS1VDi0tNo1smS43Dw0qNw2MEZLEDBNQj0I7Cg0n9I7RtSVWjFUq145NKbcQBS91UROeu7V7fcN+C2YbfAKjfsm/M39Zv6G/6bwx/Ru8AOO8y7yx/Zn+Q77LvnH+OfwCof7p/5H/GH8AfGo8sj0YvABCPOo9kj3aPmI9SL6SPto8AiI/KjwSf9o8InzqfHJ/ejwBIn2KfdJ9Wn5Cfop/Mn6afAOCf+p8Mrx6v6J86r2yvTq8AkK/an7Svrq/Ir+Kv/K92r6AAvzK/RL/mrR5jSzXD3loUdK7UxKhNjSOqxFRt5axUaFCFI9xQ3VS2rCTIUQ2zOlIlQ621Uo3DIxzEs1OV0yXWDFSYVNUkVYUjfFXazcRVfcNhVt1z01bWDbNaV7W0V33DMVhiDbOaLMRLMFZCK1kFVLVZJUPtXDSlWP0jZLYsNCJYhUPpV4UjzCCsNxZNzj+oO1ZywZzPxs8A4D/yP/zPHk9YSx7fMN9aT7B8T3bdXtVuoqdXvVNvquzEMHTE7KxEqMREZ7a8RCdWrSPoVU3Tna1V3XNjVY0jKtRE8a1UrSO4VL0jgexER01U7cMQVHXE3LSVLFSrXlPFQycsVO5EVLi2vCSBUoVDSVJtowdtUr1Tz1HFQ5dR7cNrYFHl1FHdc/NQDbPbulDdc4NQvVM/UFrFQwekJKJP3URPjSPLyk4l5E5lNIQkjE1qneRNFWRMNTM1TA3EaNx3PmWOs0qNI0pKrSOj2EnN5BxntuNJ3URKBr0jsUr1Vo5lLn9Yc25vAIBvkm+c/6ZvwP/Sb+T/9v8ACA8ieVZ1DgV2f1j/Qn9sDwB+f9h/cq+UD54P2A/qD/wPAA4fIB8yH1S/Hr9QH3ofjB8AVr9wH7IfxB+mH+gfyh8MLwD2H0AvAi80L14vcC+CL5wvAK4vkC+aL+wv/i/gLxI/LD8APj8IP8IvfD9uP3g/Ij/MPwC2P/A/4j8ETxZPsD8iTzxPbO5VprIMTA3z6kyVtJVNzbRPXdMLjOemMve2pLRsUf3T4VGt81WZUrXkTORZUxXmZsJC1VQlZFRF9FXVU5lVtl1DClbVU3lWLWMFtVeN83FM1N1X1fNIbVjtw7BYhUMKWS3k1VmN8xFMVNFcxJRYts2zU1j90xFYvVPfABzHfsXOz6jPusF+xa7Nts8A2F/iz+xfDm8Y32LfLG9Wb2Bob3LfdGcuw5zUX1d9s1UenGTatNSYvNRXxNRtFxTEylX9449VrbS6BFQaBMThVEDX8SizrFTNBBTkPFTF5FP2/eO/U63jiFNAcWZOYVBT7WTUtONSbWObq1LtQ3RSpdQ85Pi1US1zwLy0ilGl41JtUf1jHFEVU+VQfbRWhORqUCXEUK3j+Jy0y4hPfXRPfbSUtEVOyhX0Ta20Tf20hLSITJZNYx1MhdRLrbS8BPdtSs0Dk0oVUxVKTWRsJPcucpBJjfPhSc0DW1NK7UPUSgVjQBQHAJYNDgVu/Yb/kP+q/7T/xo8A2P/qj/yPDp8gD2IPPJ9WnwBon3qfzA+2D5APmp/Un76fAOCfCq8cry6vQK9Sr1RPXq8AaK9ST6yvjq+wr6Kv5K/urwAYv+qvLL82vzC/ar90v26/AIC/qr/Ev86/4L/Kv/S/Js8AkL8Kz1TPLs+Az2rPlM+mzwBIz4rP7M+uzwDfEt/Mzy7fqGDPYtn+YpxM1DqMRCVW1ORnTkXzZrR0LJx0y6FQtYMVbHf+4v9RbE129pIDUxVTdVPdg7XoJOVURePRVC1zQFbkZLRVjdRWPfRWBWOtIARkkFeFQ/q8VGKNWGXjx1h9dERXXnNY1pWDwVil44JsVEFYWtXUWEXz1ldF88bMXwCWX7hblu/I79rvBG/2XR5vACD/Um80/1b/aP96b3z3ltJNt6xkjlctdKRkD3z0rcsMVIlWpXNIxGT3bVWFQ7pV7dN+VYWjW0dV/WMMVfWT0/xkbZzsRGRU7dMeVOXWapaCseTUeDx0Q1P19NVTRYRS7dOeXHRYUmotcyDUROm8RLFRdfNte4R0RVHt0w5RhaOt16REk1B181u01CW1UO3T3rx0bk+VgwG1Tw2ETt2DKE6Vg6GtTf1jPE399Ex182smjEQFTNUEhNVLzXRMhNtgSu3T/kmV06dJQmXkSU0ENBQjEA5TSgWGAiZyWEyXXo9wj4KPlB+ujwC4j9KP3B8Wne4fIJ8ymQ4lAEadNi84n4qffC+On+ifoi8ArC++L+gv+i8MPx4/MD9CPwBUPz7fUN9qP4Q/lj+oP8I/ANQ/5j9o3xJPHE8WT0hPsj8AXE92T4hPMk+kT75P0E+qTwDkT/5P6E/iT0RfJl9gX4JfAHRfnl84X5JfzF+uX+Bful+AFG+GXxhvOm9cb/Z13vKqtozUpU1l46JODfOg2qx0SKwEvlBlczBRWp3Tpmx0OlJN861UdLUgPHSTJHQIVN3zeq1UTfPtVB1zX9z06rVVnQRWTfPNVt3zOrVXZUOnjOQRWPVkWGJVg9485FPg3vIaWXXzretk5LJYJYNzbOQxWmx08wz00FdFg8QM9wCO5bblnn22f7jv2n/sfw7/ABCPIo80j07/WI9qj3yPhv2qBnKvBISABIRATIT9bVYFI7hW3dNlVg3mtlYS6FVNY6pVnRNxtVUNEzjk9P5U3dPFVvTUgVSV00f01BH0ZFvaU21zo1Pd82pEBF80U0DNzEeQ/FQEs7hSDZRkBElSZeMSqVIllMzUpIQEbowEN61R1SPzUE1jupQEg21QRZNMUGVDF1DNdFrEBFOsZOhO7dRO3dPb9U1Fk4xNnRMhTWbd07VMrfTsBOtLldOrh0uFgwuMZUq9E0XaHKTlRBSZSW1zg0msBeREFBlKFeRK3fMqAJwX1i3WJX4fmB+ar6Qfxh8A0K/irxQvBr8YvxovPL+WLQA+v1C/gr9kr46/2C/Kv9y/AL6/AM8SzyTPNs9Iz1rPbM8AZm94z0JvlM+2z8DPss/kzwBub6jP+s803z7fMN9a32zfAHbfkN8a38Tfrt/Y3/rfDO8AHu8w70LvZO/u31Dvcu+c7wB+78Dvyu/U7+7vGP8C/yT/kD7/UP9i+TajS60ELLSuLUz1o6hNxWROJaSsZFlorAW0lFJRDRPIzGe0poNUlCHkZLNTzYMl2hwEmCSUClVFk3xVtt0D7FUls15WBXPPZVbd41eMd06CLVjFYyOWWE0UTHfPAhxcd/aya6NYjXNkZHQiWEUTC+lXJbPOjH/+fb5/yH8AmnmeD/APCo8UHyYfOB9Kj4BcH24fgB+Sjyx37oOMBC6VVy3z6sSEqMyP3uLn2hR0m+yEYVXFYyZVtgVz71TFY7ZUJbN+WgSURRQkDlQt88rkZ7QWc/T1UyWz7lK9o7Vm3GSAUhWUVCQFUo0Tm8tRvaOVUR0EzPQoVVEFJFDFhFANlFBVE5s9UM2DBVClZj6TT7bFY8ZOLfNaTm2z8W1NvaOFTW1zA00tpElMdXT8lMvspxaSB7ykK6VKraNBVKTKNKfG8iuCSa2jwTykNEyn/hMAXK/e5Xa1fq2Gr7Cvwqm+PwDIr+I/LL/2PzC/ar88T05PAHC/Wr90T7a/qL/6v6xPvk8A8E8CXxRfJl84Xzr/TF9eXwBwX4JfjF+WX7Bfyl/cX+5fAGj/ql8cbzZvKG9Cb2xvtl8AiG+ib7RvXm/Qb+Jv/G/ubwAYfyp/RH8e/zh/Un+Mf65/AIB/kn/Ef55/wH/yfwSPBo+wKI9Kj1SPjhKLS0WTDK1MFZPnTNWETlUET2JVEw2cl04DpJRsUWVDTeF0lFRS5RRclFlElBvMU8XzQlQ9pAwkAyBqZiKXFJQH3BSVVuVDaQO0F1YS3awUR1iV9NVYBQRZ9fRZ3fP/WFr1hFhlQ5FYpTNRdJQbEVjd899XzfSUD64PALifygneBd6d9g8ArwofJK8AFq9Ir1ofXK9+r5Cvoql2glWatBRhjAQexBTazBSLmFZlI1fcpCOQLiNV1nWjjVXdhFVVgxpVtu0j41RdA6xU5URU2j0EVGUj91Nlk79T3mUjh1NAcXahUFOqDUMY7PTjdCSr5IRntlwkMFINQ/hRRbPAptT0ilHF9l4DUR0j5WKkJKGcJLvw7iIzUM3zLfi09IhPXQRPlfSs9FtFTl0DvE3dhE1Vk23qnPSITHWjHUylFNlL3YTURPdK9SN5SkYdIxVKdaQ0N0aykEQ0a+FJLQRKnZPUSp2jAUscR5ZtBk2WP6g/yj/EzwDmP/A/Ak/0zyZNJk8w235NAGZPmE+C39RP1k+o3+pPzN8A7t8A7xLvJO8270jvOo9c7wA+j4Dvcu+k767v0O/i75TvAP7vEP8i/zz/tu9Y/2r/dP8Ajv+A/6r/vP/O/3D/4v8EDwD+/zgPwu8cD14PcA9KD6QPAK4PyA/CD9wP1g/wDxofLB/gPh9QH2IfhBeWspxLQLUfzsE+/LRoTUWzcKlOFUTUtC60tKOcJBhtUW2TjFGlwwFSdZSsbCU8tHdTlbPsRLRgtVRl09EElERVzSO2tvykRFZdk7VWpcMhVuyUkVeVs/yclGRUlMvKWJ0THlyXbhL6WBZdk8VYVQOHfCRLkO4TBnwk11fNJDyvBq9Ao+afALgv6i9Ur/YvUK8yP2yvZq+gWD96P4w/ljUOw1etg7emxKSOV0W0bDQNnDTLrVYlw4lWVQM33KT3bVVVk7pVHTOAVUWUVVUd0w78pNQUtJwMlNtWVEWzIFQV0+hTqqXDsUy0eFS0Q/wUDGlTXcRstJB0tFhSLUS2XLTrUT3Ds1FtM322nLRFUWWTD1Elw8m2vISTUG0zXVClhFBWnRPeT2XUT+0UT1UDs5dOnUTctKVNlbM8NU2VJExlk29MlYbuQ21LPcNDS62Dx0oV1JVKHZRKZZOvPMeeEp5pSW0kVMR3PFQPS72zAVjk337PkM+iz8zPzs/ozwDqXxzfDm8gbyLfdFc+b7jbAF5vgG+636Rvnm+w38Jv7G8A/m8QfyJ/NH9+HwAfSn9sfwCOf3h/on+8f9Z/6H+yf/x/APZ/EI8KjzyPNo9wj4KPVI8Ano+oj2qPzI/mj/iPGp8MnwDWjzCfIp9Un06fiJ9yn6SfAKafmJ+inwSvxp8AryqvTK+IHq9Ir4KvSw3G1rP8tKi29LSqTh0jpk9lxFA2rVPBUE0jNFGtpIS0szpSPVTkFCFT3URT2iXDCRxEfFQ1s+9UbK1U/DTwVWXTYVbNU6vVVh0zQGw0rbQ0F21YfbOAWE0j5FiVM9MrWV0mbjLtjCS1WOYdI3ZYtbR0JPVXQC3DCFCP0py0wgw/Dj8AyCvuL+i/Gj+8vzY/MM9CPwBMz24/eM+Kz6Q/rjU+Q5y0bYKctEJXnRP+VuWT1bosJGU0tCXkNOdVZuWTqlUFVBwkNlXVE9v8VEVTw1Q1Y35U2jVTRyTUDlRtU9hT2h3DoEREaFOdszJTtG0k7BS1ZESAUi3UUradsxJSVSPaUZ2zoqbUFGxR5TTcFPHMFLimrESDUMWmzlIVxES+tU/to0/UROVOnRNerU5FY/FN1RRNNSRNai0kTE0jVARU70uVw1OLS2VWpqNKVSNKPFRb70kFs5lJxcRJPVYmdmIRSi3mNiNLtUTcbwCGX5hbnl3GX9Bf8l/s7y5vABD/Iv8092ZveGNW/3hvcm8AjP/Wb8hvsv+8/87/+P8KDwAcDy4PQA9qr2QPVg+AD3oPAJwPhq+ID9IP3A/+DxAf+g8APB82HygfWh90H2YfkB+aHwCsH8Yf2B/qH/wfDi8gLzovAEwvXi+4H5IvLC+eL7gv2i8AzC+uL+gvCj8kPw4/8C9aPwhsPz41/jNLxUSkp+5FvqO1To3UTzVTZ1D109ytUFWzUFEN48SkRDlpUkW0ZEQgTESTU71EZVTdRFQFtPzEelU1Y23uLEReVq1T0VY1Y2s+V72jxhzEMFg1MyWaXET6ZLcOshx0vzcy22RYnbMiWAWz6VcC9dPMpL/2v9C7rkXWv/BPAALPDF8mXzhfSs9UX25fgF+gkl+kz67F7qO8xHFURVeWNTPqVq2kVs009MQntVY90+gU1KxV5fNjzVW1oypVpdQ81LhUakVjgRxESSxkEVSF1NT8p+bTU80zJ0TU8FKsrdT0pIFSxaRSDeMUtuykz1HNM5dRHVNgVVEVZFHl8/PUNLzE1C2FzNROUAW0UL2mDrLLPE81887k1way+U1WVbOQTe3ETY3UTOWkhUw9M9fc94ZjLOc28k7VSu3USf1kSc0zh0lGzePFSdWkZOe+oiZ07wCm/ZbvsOu2fcbv2O/qf5x/AC7/II8yj2T/Zv+If4L/jI8Apv/g++b/4P9CP9yPBp8YnwAqnzyfTp9gnzI/dJ+Gn4g/AKKfvJ/Gn6ifsp8Erxav0J8AMq88r16v6J9Kr4yvnq+ArwBar9Sv7q8Av7qvHL8uvwi/AOKvZL+Gv0i/er+8v86/cL8A+r/kv+a/MM8iz0TPNs9gz9iCz5w/NuKqTMVzoU3KLURO3dRPDYTM1N5Qlt1DUlFNRFEVdIxkr0ps1EAERLMMRw6CmBxHNvbSfFXdY+xVdeTkVGXo9FRXTE8mYphYDYOl+JxEKXRH3jLghESlJIxHn7IknEfmY1flNARfANZN3k3m3f5PCO8a7xRfRl8AUO9SX3Tvhu+Y76rvvOfWkoWnxFRv1F/mX/hTdsLaRVXFU58Mbx5lFmK6LGc2XmJHVGVzBFSlRExvWF5vcGumMj5S1ZMHjG9Ynm+wY3bCulDVlFDFU4k/zG8mYjjkb/Zln7J0RU214wsMfx59lvIPNHdEZnUmYthMf159hoKxdHcADoWuj5h/qn/Ef8Z/4HvefwD4fzqPJB82H0iLRo9oG14VAHaPiI+iH5QPth8An+of/B8A7o/gHzIvRC9WL2gvei+MLwB2z5gvsi/EL9Yv8C8CPxw/AKYvKD9yz0Q/Xj9wP4I/pD8AVj/QP6I/vD+2PwhP+j88TwAeTzBPWk90T2ZPkE+qT5xPAE5PuE/yTwRfJl8IXxpf1E9oVl9oX0pfS7Xji0st01sMTD3z50wFdE5l9K1PbeMNUCUjg8T097a0ZGxRlRPhUd0DVdaM9OdSzWNZXPTOU9YVA0JUFQOyRPQkVdbNY5lVfVMK/OSXVltA9tjRBVfVA3Fs5NvdVw0TSFg947BYph3zCll11k5jWdUD0d6U1JRYQKQgcVNYJiUjE1hdZmbSyNzXvt8A0N/a38RvBn8o7zrvLH9e74Bw77rhZn+If3J/nHd20rlUnH92UppUZGGs1B7k5FXa7OSY9ORX9OQHBPStyjzUjVVtA1Q8ZBptVZ1j41R906xUJSS1VH1zLTz091OV879tU2XTiFNVA1BTJYRWDNTjUpVzqwRkZwTUrTB09PhRVQPA9MSKaVHlxn7TUU1j5VCVE7OhUNXGlhIxUGXT+JbUxIhPfdRPdQTMxEVVTk10TWXTWMTFTOWELUx9cx1MvXRLDZQcJNv3Sn1zfUr98xlKltUDwUmdY4NUB9YC4bVJJSNTRATUSpVzSwBEFx49pg+4D8IP1J/eDwAfAAofFK8ur0CvYhmeDZYdZh8AmB+ir7SvHi8gP9Kv/K8OvwAgvzK/RL9Wv2i/er+Mv45fAJi/or+sv66/yL/ivwzPFs8AKM8yz2TPXs9wz4LPnM+ezwDAz9LP5M/2z0jPus8U307PAEDfOt+E337fmN9S36Tfrt8A4N/y3/zfFu8o78LfRO9e7zBQ71rvpOe2gpxLhfQclKtoTe1UTh3zauz0LrVQnWOjxPQXUe1TjLVRzZMBfPSRUu2TBWpk9HdshOpkhGBUlaPV0SRkQhyEtByERFbWnWOzVs2TIUx0kFe2rfP6V20DZFjNU8dVWLWEWcVUWYXj+pxka8NYjeOHlGREWA30LVglo9hXfQPGHH8efQDub9Brzv8QDyIPXH9GD1gPgGoPxH+OD6APsg+8d85St9Rc92aDV1WDD7wEy1bWvXOJVu2TNUxk9VWWdWO6VfXjfET1NGQJbVX1o9NUdWOaVP1UVVT14xwsZORUhK8U92o2AkBchAgcZNJSNYNtjARkV1JVgx9SvVS1UW1kUb1zeVGdY0PW9OQMUXX0UM2TkVC2dWNaUK2DIlDtdE9s1eZ+Av1OVYOPTrUD2wtOfQOdTfWjM01aVYPPvFRnTP3kTLXm1n7iOks1BEo1A2BKtr3j/knNU6dJveN+VmQknkkNFEmVpErtBAFLHYSMn2atrp/An9Kf5C8ABq8Qr0qvLD8+P1CvmqFurQB2P5ivgqm2r7g/+q/MP9Y/AMg/8j8kTzZPSE9aT2xPhu8AgE9yT5xPfu/IT9pP9E/+TwAQX7JPLF8+X1BfYl9sX/ZPAKBfsl+MX75f0F/iXwRv5l8AGG9Cb1RvNm9gb2pvpG92bwCgb8pv7G/eb/Bvwm8kfz5/gAB/Sn9kf2Z/mHsulW6irrYclKhNZfOqTr3zpq1PnXNKUL3jvtwUMlVRXYOopIQ6lBSvBPRbIVPtI5VTLRRUNSNbfFRVg+9U1SRVNQO18ESEYFT00VZtFFfanXOq1AQXWG2jfli2rYPiWLUDK1m94x5ZWTWErPS1WL3zdqz0EzVYDRTk9NLk9zYNLg0A/vX+/wCfEp/MjzYPSJ9anwC8D26fkJ+in7Sfxg1eEzyUUYA8lGOA9hNWnXO6DBRtZQQUJVZ1E+hVZYRtVdUjcVV1EzhVVSS1VA0TxSz0gVQV80faLPQRPBTaU6UzoVO2NSNsU23zNFP14/y1UhUzuAT0gVLNA0m1UjXzEoQU3FFt86RtUb3jblGVYzdRDUNb81D147xQDUOD7HTZTuzl3BTCTw1DU082FTPoTr3jXk4NFMzkq4xNVfRNzQRMjSRMajWES72Tizy0C0vVdLVKZfNKVLTqSc0Dmc1JNfOCST30dCQVSgqlM7FUtCrUJw5Npi2+LwDIv9ov7L/2LxDPGj80z0bPAFg/qjl+P4g/wj+szwZPmG8A+j/sz97PGN8q3zzfTt9g3wBy34Tfhn+I35rftN/G39jfAPLf5N8O75B/Iu9E717vUO8Agu+k75bvcO9q79zvxu/w7wAK/yz/Pv8o/1r/fP9m/5D/AKL/rP9G/9j/sv/8/+b/IA8AOg8MD1YPeA+KD2QPrtU+tWq+E0xdtEz9s+VN1QSmBLTeTyUk5KT3zKRstVGVw+GspFRSdRPIbVKtIz5T3bOxUwXT2yNU9XOyVN1zJlVWZROXVSWEVq0UVv2ktVaNFFcts8RXJcNItVilFFhdswpZJbMpbVndsxFZrSPeWAXTraN8hGJYVaRYhZPdAVcVFMSP3o/4g8aF9o3OHwAYLyovZJ8+L2Avip90L5Yv0Kgvui/ML67Sp9yUb1eqHRMeZITaZBSXBKRV2gykFVwU2FXNI5tV1g2DX1UlwxhEhOBUWiWzqTyEcVQlwzg8hGsBVKUDyiwUk1MNg0tPU+WkUz00lKSpnKSzclIFhv6yBVLNI8u9USXDiFFAcY4hUNoEhBqspORQjSOtUFr9s3XUND1QDbMF3DSbhU/9cxhP1XbmM056LbPUFLRsTUCksNDb1wMktJlMJbMZTKa9M7BLdTRERO9ctIrZSoWEXLTKSSVDg0lW7QOHSaWkSfWkShVEAUoFhPy3rt1WxSbF/r3OvwDYv/q/HM8WXyDPWs9MX15fAHBbds+Yz6JftF/GXwjfAt8A/F/2XyBvMm9Eb1ZvaG96bwCMb55vsG8yD8xv1m/ob8pvABR/Bn8Yfyp/TH9mf8Bven8AlH9Gf8h/on/kf65/wH8SjwAkj/5/UI9qj3SPXn+Qj6KPAMyPPo/gj7qPFJ/ujwCfIp+ARJ8mn3CfYp+cn4aVbqKcbUu1oz5MNVMoTdWUNU5dRE/tIw9QZaTkpVVRFbRRXTRSPRN2hKRt6Kw0W1O1o85TvTNtYFSk0VQts0RVPRPVtjQ0KFwUmFQUCVeq3TRXpaP8bBRkhBTKZVi1ox6MF+4CB1kVY1vTWD0TllhFpFilNC1YNYPXVz0TxjQv3q8A8K/qGfavIL9aL0S/Nr9wLyCCL3y/nr+wu44SubS/1r2mhpKaV700jLQN3LTLVVZ1RFbFE0gMxAdcFNvIVY2zjVX9Q0VVln1DDFUVRFTFlESkZK1UjbMtVA0z9XQ0v21TNVN4U5VTQVM9xLVTFURS/QOcUjWDZ9VS7SMvHKT4BBSxUbbVs3tRDTNFUe2UUZrFpFBds6BQNVT0lDGpUOUGblNPpTRPbTROLN2WV6K8TQ0UTc0G1rKNa9QEBUzFlpZF/jLYtUpVFEoNMxVKxRO41UnNk3501J501P5JCF3WdqNcREt0Vw5ttk3eTwDY3/JP/N8mXzBfcl9E71bvAGjvgllu5ZZdll+g79JfFG8A1u8Ib/LvHP8u/0D/Uv9k/wB2/4j/op+s/66fqP+i/8z/AN7/AA8SDyQPPg9QD2IPLA8AFp94D6oPxA+OD8gPog/kDwAOHygfMh9MH1YfaB8aH4wfAJYf8A/SH7Qf/h/oHxIvNC+AFi8wLyIvbC+GL3Avoi9LqsW0S7WjdDzUZdyUaK1OFaNmTy3jSPTEvq1QvTMwURWjprzEG21SbeOOUhXzA1PFw9t1U23TCFSFo3pUttWz61R1M19V7dPRrVW9M0BWtcRWXbMgbVc1I6dXFfMTWHWja3xYvTPgvKQlWb0zayBZrcRY7dPBWL3kVrQ0MVhtQ/NctNB8pGnELL9etcNQMI/C9DcADrUOtfY13j8oTzK/TE9GTwBwT3K/lE+mT7hPyk/cR56i1bdkRIBkRECMRP1W2l0jugzEd1YF4zVWbGXEPMS8VaXDb1Vt07M4VYXUZMTFVM2TjrVUFaNWVFQeVB2kU2rFM6OExGyMxDRTBaOr/FJNVFJlQ5AcpFi1Up00UnWj3FG1o6S1Uc2TbtTEN1FdMwAtUcWzyVAN1FAlpPyVqVD1NAzUU/Qk6BzUfLVO7ZROBeOlTXWjPNVNxbRM9bRMpcPvS7bVQ4tLFaMmS8Uzw9VKxTNjZGQDXNSZSdb1M4JJtaO0jNQZSioN1Eq1oxRU1Fi8567fAHDjBu3e3/Df+m8M7x5/MO8AQn9Uf3bvuOuO79Dvsu+sfwAW/wj/2n/0fxaPKI86j0yPAF6PcI+Cj5SPli+oL2IvzI8A3o/wj8qPDJ8mnxifMp9cnwBGn4Cfkp+cn8af2J+yn+SfAJafGK8SryyvRq8IryqvjK8Ahq+gr7KvvK+2r9Cv4q8EvwCOr0C/8q9kvya/cL+Kv5y/1Ka19kNL9cRLPTOqTCbtY6FNDTQkZOX0JOvAbI4z/FRSUW3TyFFN1LakxK9SvXMhUw2Ds2osNCVsVJg8NApVlcPbfFVlc+5VZUNgVgxVNAxUWlcVxAxEwzCmsm2ajMT6WNVDK1llVLVZjUPtlDSlWIVTZFq8xCScxOtXZXPOFE8A5s9oQw5NBkXuzyjfQk9cTwBG33Dfik+U147fsN/C39TX0DZj5Nd2Ne5icWTUMFdWVcPsVjVzqBRUZxxUWyVWnYPnVc3Tm1Q0tWE8VCg0VO9UpWO4rVRlc35UFVNHXOQOVVR1s8o0xJOMVFw8xdVTXcRSDXO1nFSAUmxl5JzkBVKl081RDXNrlVFlc14UxChR7WNr8VA1c7jkVINQpdNrPVAVUwf8VKJPPVStTz0zyk51xE4lVE3WVcOMTf3kTWVTnkwWPcM1TA2D0wyHHmNsdNuuSj0zSkqlY9hJWi30ScUzg0mtNEkFNBFKZfZWZabSXQyPvm8IfwDab9z/Fn0WfzB/an9MD14PAHh7xv2uf8B/og/EDw6PAI8A4g/8Dw4f6A9CH1QfZh94HwCKH6y/nh+QH7of3B+2v/AfAAIvFC8mL0AvSi9kL3YviC8AMi+UL74v0C/qL7Qv3i8QPwAiPzQ/Xj9AP1o/fD+OP0g/AKo/vD/mP+A/yj8MTx5PKE8AQk9cT35PkE9yT7RPxhVOZbZWwgxMbfPqTPW0TZZdYyNPpdMN7Oc2AvitUFXDbFG9A+HMVFe1UhX0UjVjWVNlU85tUw3TQlQN07JUxcS1VXVkVS1DClY1Y3mtVj3DBVctFFcdY9+tVzUDSFhNVFi1Uwy1WR3jJ6TEDllVw8ytWL0DkVj181G8VBENWKXT3Vd15NzP/s8Q0wAGbRbd5l84b0pvhN9eb4BvAIrfpG+eb8hv2m/sZ47D/NRVYdTEHtxU2hTkmBzk1Vcs5Bd0xMpM5I9V2sXDVFTEHFWF8+NUVp1TrFQtFFQN4zxk5Nv3U13zv1MN84hT1gXDUFMtQxo0xONS1uVjq1Kl83ak5DBSag1UUQXDwBzEilFFdG1RnVMcUT3D5VBl9G1QLUNqUIXzM1AN8234/LSIT3VjIE9l9LVOZeROnVPcTQ3zWM1NvQPxTA2E5LQhTNi9ZKz3nlL8SsXDlErSpcRKjfYe4oeU9JBJ2vW0SS0TU0pd889KAB3ELAe+/2gDFg3m/f7/AJ8ACg8kn86NZg9Yn2qZvgW+BQCODX6dzg+4n8qfLB/unyAfAOqfJK82r0ivWq9sr36vOE8AMk+kr65PwK/Sr9yvtq8QvwAivyy/Rr8Av2K/dL9Ov4i/AJK/zL/Gv+i/Cs/0vybPIM8Aor9MzxbPUM8yz4TPls+4zwDKz+zP9s8I3/LPHN/mzzjfgErfdN9W35jfqt+M155SnNVLPfM+RIQoLPRsTqpt82ochC78dKPk5BhJUS303OQBrHe241NFk7V4lHTqPFReVKWT0TZUVERVpfO2Ve3UdFRttXRUJVeF85NXPfOb/lel82ZYtVaW8iBtWeVjK1m9Y/1YdVNrxVg9s4fE5EdYNeQKxOTXlOTGdG9Obwj/+lkADv9Yb/rvlG9u/4D/wm+k/5C2/8j/2vleUrnc9yZyt6pc9JAMZFKEVA/c9MvWJHSHVq1zRnRU9VU25UO6VU3jflVFVDwEUwpVVeb+0ppMVGJsdLUcVFTkfHSvUyVzd01TXfNAU1UERFTSpHSzm1IlVj5yH1Ilc+e2HFSxUdXze1H9c0PaHOQM5HTVUO2DkVBW5UNaUBVjIvR02hyEq25PJeRPPXROFZMlbU7tg6FNPbM3TRWjq9NM1fNr7EQFTIShWUuVBFyE3Ur9c2N0FNsDSuVDqkkVY4JJWl1USa3T+kmllEoVowXzbIRUbJc+vc6P6I/qHwAELyafKC8yn0wvXi9wn4KZAIadpp+wL5qZti/gnxKv/C8A5i9Avwo/TD9eP3A/gj/M3wCOP6A/uj/MP47fsD8ST/w/ACZPOE/6P2xPPk9YT2pPnE8Adk+IT9pP9E++Twhf6k8sXwA+XxBfel9kX15foF+yX4RfAL5fgF/iXwxvDm8gb0JvVG+AZm/wX3JvnG+Gb9BDXvKApUvt9EuFFFwVTa1zpm1OjROiT9XzS1DFdFYEFDJRRSOozHQ6vATbr1L9cyNTzUOXU7aVEwlUZYN8VCUT79VU/RRVbSPubHReVlqlhFZtIz5XJXRXDSPbFVhtI35Y/RPhWKaVEylZ3XS05O3U5LWpWC3k1OQ1vOT1DATSRVe1E8RU/1b9jhLCFIcAJvUm/ziPSo9M/4b/gI+Sj4CU/7aPyI/aj+T/hgNshIBabIRArIT9VkUjuHTku2VWzUMnVkDPIVHb6FUd46xV/RNxVVo9kzhEBP5UjQPHVOTVgWSUR1TkEWQE2lPaDeRT3dNsU7UTNFNWHeP8UiWUUm2UUpUT20lSjRMSUt3T3FG2tROkUU3jblE9FFFarRRQHeO8UEUzg/SU20xQzUMXUE3jvk+2RTNTT0Uj6E5N5E5sNQT01IxN/RMhTe301Uy1FExddEvlg4tLGBUE7GWEFEpKXXSUF44VWoYDSX3jFUrNQ7eEFAEq/BcOP0gz1h/4G/avAC8AEi8svz4v4KtuL3C/ei/ELwCOLb4vsL/iL+y/Rj8YPwrPABTPLs9Yz2rPfM+Oz6DPss8AvG+mb8hvys8E3+bPGN/yzwBE3z7faN9630zflt+A38LfANzfzt/w3wLvDO8u7wjvGu8AXO9272jviu+0777vqN+a7wDc79bv+O8q/zz//u9w/1L/QJT/hv+g/4L/3GeOEuKEtE2uVBSlTYUUBHTiJKS1aBSk3gQUUlH9Y8ay5AQ8NH8OsrFTpaMlJVRFdFRNdESUfGx3boJrYFZFFFa181pXPZNtyCyEMVg9o5xYnRRtWOWDK1ktox5ZXXRWxHSlWLUTZNQEJKx0C+lXPaPMFIdej1iLJo8AEB8qH/wPZo+gj4IfrI+OH8Cwj8of3B/2jf6FlvKnV6xNlGwUMFe18+oklKhlVmWTZzSXlvLnVb0Tm51VRcNjVbWkTJTxBVQ9k7hsn36V7gNEdy6jFVNlkyecJO6sn76VlvJtBzwEz1Glo5VRfQSxUbWk7Jeu8rpQHbOFDVBtoz9QTXQcdAtwVpPFTwUDyiyvPqV2kgdNNjUznkylozVMhQTUt1LmEgt0r4YDST2kST1zq4NJLTRJnZRK1bOxALSvNs9Iw+avAL8SuQ6/IL8AQr9ET36/aE96T4xHvr+ovwDav8xPvk8gz0LPDF8mXxhfADJfXF9uX4Bfkl+kX77/WP8A0l+8X+5fAG+6XxxvNm9IbwCy/2Rvfm/Q/+JfvG+Ob9BvAPpv5G8Of/BvCn9Ef05/aH8Aen+Mf55/uH+yf9x/7n/YfwAKjyx/Jo9AjzKPXI92j2iPwJKPnI++jyhjZqUGogxMWgUD6vz05U1FBE91NLT8lyZi9/SUbFHlQ+FW1JRUUi00UuUTW6SU2pMgcb4RQFSdk7RU1i0DJlU1I5d0lAdWtr2TeValowVXRVRXtm2j31dVQ0hYbROwTVjNkwxZtQZGUhPElG3T1ASUWEUDU1iFJAVYvRPdlAf2DS4fIBP+nwAwrxKvbB9uH2ivsh+cr+YfgKgbtq/gr/oZ5q2mAxQkYaqEpCAkJNosJJiMlFW1ViVDFSwkyFXthFWqJQRVVUMYfATgZASptVQVJFRVQzhUnTPzrVO1k7xTnTRTPQNP1pQkF1M1lFI1I6dS1iUDclKFQy7MJPdRtjUzvlFVQ4hRXZNQtVGdgxo8lORQzaOt1VA1JFAdJFCtM/RPxAU0JDQYLDQLABZCQU6GrTPUTe20BAQDkBZCgTVMtZMcXDS1S6W0RFRr80o9A4+0NBFKbSRlSSUDgpQ3tpLcSUVTK1NKRcRKnYM6jEfWPQCGReY/+D8aTxzfLk9A31JPAFTfhk3mRYbfkE/6SZbd3k8A8E/y30RfRl8Y7yrvNO9e7wBw74LvlO+m7/h/0o+0777vAPDv2u8M/+bvMP9C/1T/Fv8AcP9q/6z/xv+4/9r//P/u/wAQDzIPJA8+D1APag+MDwYPAIAPog+UD9YPyA/yDwwfDh8AMB9CH1wfZh9QH4ofnB+2H9hwH9IZtpKcSzUzPkzaddMoRDRsTn0zak9azbRQnTOjUGW0UUU0bVEN0wFSrTN0Ui3TqwVTddN4lLTsXJRgWoQk0WSURFVtk7ZktK0ojJS1VlXjI1SkkW1XtZP8V60zZFhFlLa0lBxZFTMpWdUT+tbclMNY/fOH3CRHWCxNJNwk11dtk8aErz6vAFCvIj80P36veK9qP4w/zq+AyK/qr9Q/5j/4PwJBLtK1TVeFQ45X7bSclA8ERFvLVg3Dh1Ztk0Y8RNv3VRUjulX9E35VVi3TRVW1lFXNlFT1FLZklGRU/RMeVP3z56VTDdOxVCdW4kOUtAzVU0XEUhW0UnXTWFLWXZMgUv2j6TSUsVFW/TN7UY2TRdy0DuS0rdgclJNQTZRQLdMl1VD9E94cJG4kxAVPag1UTgUkTi3TpU3986s3Tc2UTP0zawSUBWJcxKGsFMvALsLYSn0zW2BK/RP+Sb20SV1EIqRUnqRUm1CGk0qlJJTEAVjc19bP6M/6zwzfHm8wbwA631Rvdt94b4pvxN+ub5DfAOLf1G/2bxDvCn8Uf/7/UH8AYn90f4Z/mH+qf7x/zn/gfwCqH/R/1h/wf5IPNI9Oj0CPAGqPhI+Wj9AfMo/Mj3aPuI8A+o8knwafOJ9Kn+SPbp94nwCKn5yfVp/In9qf5J/2nyCvAKqfNK8ur1ivaq98r4avgK8wKq+8r96tvlK5SzXEbFRsU1B+IqZOfTOgT+UktiRUvlCdwzJRFbRRVnWzOVIFxFJ9MyCsRNuTU5XDCFQVI3pUtv0z61S9M11VnWPutVWNVFYVY9FWfTNAbVeVo6pXDcMXWNVD24BYncPiWP0zK1lUvSa+Mu28tLLUJHPUJBUz1CTzfDTQRDduPxg/ACrPPM9OP5g/ej+Ez54/sD8Aqs/Mz97P6MP+o/zH9s0uQtWvfMSAHEQ+vMT9VlptY7iMJGVWHVRWlUS1VaW0VRVjcVXNUzi2XET+VPVDxVQl1FRqrbNHbCQRbLTaU+1js6FTFSS8RDRTDSP81sxEuFLtY4HcRElStjWzElKlI9xRdSOkZvxEblFVVDwk8VCVo226HFSFUA0jTFCtk2kXLLU8VFM0VOVO/RNrXk71Q/UMJIxNFWPLIU2NJEwlRGRU60tqPURL5cMLPGSlSmVEtpTk5Un1Q5VJ1SODtUl1I7S8VBlKrZO3BUoVIyoUZw5/6Fv+Xwj/ABJvLP9Gb1D/am90/4b/oG8A8mmmb8j/2v8cf/7/QH86fwAkDy4PWA9qD3wPjg+gD7IPAMQP3q/YD+oPzK/+DxAfKh8ARB9eH0Afah+UH54f0A+6HwB8H/YfgB/KHwwvJi84L9ofAGwvfi9YL5ovvC+eL7Av8i8ABD9GL+AvMj9MPx4vID9aP4CEP5Y/YD96P9Q/tjUm00ukJVSc9K4Mvz7jT70zamwkVTS0UlHNU8hRfVRJUh3UzNQhnEf2QiVstBOaVLVEdNR+hL+Wtc5DtVc9s8Z8xDBYzVOYLVht8/hYvVMpzL9OAqujWLXjZLy0IsxE6S1XHePMVzWzwlTPHl8AgMMOVQbFJl9YX4LPdM92XwCgz7rJvs+4z+rP9F/2zwjTpBZDHNRvtEWktOpU1Ke0RN8+41X9U5tVHdNfrVWtQyZV1bRUrUO2LITfnvIOVL0zyly3/lJVW2xFU41EUj3jtVS0q4BSjdRSTQMDTLTNrVE945VRnfNePLQmrVEd0+9QPdRQzdRQNt1TPVBtQwVQHba207VPrUROxTNXTu3z8bVNFeRNreMDTdXTmZVM7fMxdOTLZPeusgfWJPShSiXzQczkyklofeSs5z7yxbTkNErt8wOxSnVkJPfGPe71bvX+7wAQjyL/NI9G/1iPav98h3aPAJiPqvmm/0gLxo3Gj/iPSg8AFJ8On8g/Up9knx6fcJ+anwCsn76f2D/Kn9yf5j/gP1I/ACSv5p9Ir2KvdK8+rzivmq8AvK/Gr9ivuq8Mv/6v8K8yvwBEv1a/EL+Cv6S/Fr+4v8q/ANS/7r+IvxrPJM9Gz1jPas8ANM92z5DPos/EzybP4M9aodr+UovshBFMzePqTLaNg+hN/VMrT1VDD7VQhZODDOT6UC1kUVat4+NRpURSpWRStWYKLuLOtNREhGfO42Rn3lJbDVbdU31W1dMJJGRrdVctg+HcVE1YzWStWC3jDlkl1FmFkxO23NTTWK1DllhtQ1U25EQTWFVD31dFRAxXAIZdjlVGXzDvYl+MXx7vcO8Amu/UX6bvAG/i7/TvDm0ObVrOwposZF9XpYMePGSt2qREmFaNc1dEZBfapETIfGSNVe1DVFXWfcMaVe2D4XxErFRshZSkZDpUbUP1U1VDu79TrXRTQHHO4VDNU42DGFOF9GTUq1Ja7UN0VEQvUsVEUb3zTcBMRIpRPUbWQ1FtQ9XlJHStFHRoHHQxULZFQ/hPjYOIT9VET2oNRE6ddE5FQ9hNdfSpTRXWXnNM1URMbUO1tUtVQ0+ElPNKVUOPbUptQxVKRUO4ST1Ta4JJvfOQvHTlSU10FqwE2EqN40Ckh36dho0EBo3O4l0kjy6PQB9Kj2QfAIaPoI+aH7yPto/AG74d5o8ACJ8SL+wPVq94nzovbC9+LwCQL6IvtC/GL9gv6i/Mz/YvAMjPCj80P0Y/WD8yP2w/7s8AoD+SP8Q/tj/gP/I/FE/2PwBAT1JPZE82T3BPEk+kT65PAMBP0k/kT5ZPAF8qXxxfHl8AOF9aX3RfDl+QX7pfrF/OX6joX6JRDgKc3FQ6dAQlVmR0Y05Fc2ZEBCw0dVFQXfT89w5y/wQEcuRl9rT0d1OdU+pTQM1tzH9gXFSdA89UvfNtQHT0tFXtIydWTdNrs1Y1EyGM5JBXDQOb/Fd182RYpXTMZBqtWY1zJ1nt9Fg1E8FVWLUEWP0TQfzUA+zUBdbEZMSM717vkOMW5U7vAEjvMn/E735/oH/K77Tvvn+g6H8S/yT3Bo1uYrc89I6pV7303HQN9HTLVPSHrVZ900ZWpfRVhdO6tVXN03509ERVDQMMWVXl1Iz0nFTFZFTN01seVO0j51M1E7HE9M14zPRBU4WEdNTUUmJ9Y5zs9FvQvvIgUqXTm+lR/ROxUZ3UFARF2VHN1FTU2FA1E5FQqmXUUB1kUM3T3kwEbm1PNRMBT10jk06FE20oVAShTe0jN03l1JVM7XNrdAQFfAQTZkvW1QtgSj3USW1jp0m0dYS8lJ68lP5JpdN5CUq9ZNQEWKwXHi0GHQ4dAB6vOB9Cr2wfZq+IH4qvfK8A3h/Ar/If1K/2HxgvIi9ULwDuLzi/Sr90v4a/mL+qv7y/AM6/4L/yX/y/1l/gXxrPNM8ANs9Iz1rPbM9+z+i/qs/EzwDWz/DPEt/kzx7fMN9K3zzfAG7fgN+S36Tfrt/Q38rf7N8AZt8I7xrvNO/232DvKu907wBu76Dvws+079bv6O/C4QaDZUvd9Exlli5ipk49ZG1PxeNHUH1jvFD1YysyUS30Ue1zG9T3BrJrIVNVlFMtYwZU1WNrelTdc+2M9F1VNaNr0VWtE16sZNFWrRPbPle946pXdQMVWFqtE37sZOFYHWRZDQStWe1z61iVc7D8ZHFW/GQxWKVj85R00BR3ACZ9Zn1mdUZ1Vn9of3p/hA8Afg+oD7oP9H/eD/APAh8Mj6gGhbaDRHSCRHRCzAT9tVZ9o7hkhHVWHWRWWq2EVX2jqFXNA218hGs0Va2UVKVjw1QNE9uLVG1jR1SVow5U0g10Uz1kvIRotIQxU9bVk/lSlRRSnQOAUiylFOyEEFKdlFFllExks2pRhRQUlP5QVRRQtgWzgVC940pQpWMT1jQkuk9VY09MlOFO2h30TgWz8U0Vo4VNsuX0Tf2EfJRLTPVj4tVLpWODFPQZNKShSlo1o0GsJOFJPYOQvJe2hmKvSQ2TFUpVY48FSi1jJjSnXr3+nxCvKq8ANK9GP1iveq90P44/oD+yPwDkr+6f6D/6PwxPHr9YuyZPAMjvYk90T05PmE+qT7xPzk8A4E/S7/zvZu8YXwpfTF/+7wBAX3JfhF+WX6hfWl/MX75fAPBf4l8Mb/5fOG8ib2xvXm8AeG+Sb5xvvm+4b4pv5G/GbwD4bwJ/NH8WfxB/an98f0Z/gFh/sn+8f75/yH9SUeYTSyo9lEttg6qElKUs/4YyqUhE9+6CUFT0xgwkOpVSzQOt5BQgdPfmkgi0hPcOkgV0FHhVJYPqtVUtlFbNA81WJYM6tVdNU6dkBBFY5SOWRtSE9lgNk+Pw1iNZbRSyzPSu/P+mEudXRfPMABwHNg9IC0afWJ9SCU4FZg8AeA+aD7Sfxp/IDxIf5J8Or1AYHzIRziOslICslEC89BXqVBSoXBRlZB++85z0a3FVhYM4nPTxVIWDo7hU5RSkF66SEIyE2m1TBbOhUyWDalOlE5snU8Uj7lJVFGz0gW1SnSNJUj0TElLl823cFCSkUa2TYFGFg6soUY1D80QlUI1Dg2ZE9ExQxfRM9MJPjaRtTyWDyk7FI15O5YPb9U1F84xNBaMdTVblg7VMVYRMzSPPvDdaphIHVDSlSh0zRbS0reXUJJVJPRRJHTPFtUmNpEpNU7dKJYMqAOwvRk0OPS4/MM86P1TPZj8AeM+KP5zPrs/Az+I5zj3OPQD+vxDfSk8s3zbfUF9q33zfAE7fiN+y38Tf1t/o3/rf7H8ADu8AjzLvRO8e7xjvgu9k7wCW76jvcu/U78bv8O8K/xT/ADb/MP8i/1z/dv8A/4r/rP8Apv/Q/+L/tP8GD+j/+v8kDwA2D2APag90D3YPkA+yD8QPYNYP6A8CEZ4T9MQRTKWEbUyNw+hNxTPuTr20aU81to4TUMUjblGVI9vjUY3DWFL9A8pSWsUzPnyEs1MVI0S0FK22nKQoVZ0jmXykCm1WHaN7VlWrWFdVJLYkpEtYzbOyWHUjDG1ZHaMrWZ3TE1m9I7PgWC2E5IRVWPUUWArNI99UpMpsnzYthpUunwBAmzYvmJ+qma6fsC/CLwSvAPaf4C8KPzSnHj8QM8aFPqKrX1fFMx5UpNpcpJhqZKRVdKQXXKTYVf0ja51VDbNUfKQaVQ2TW+FUBbOsVJ3UVGWEzVQNswRUHZTUpIdTalWEU43DGHyE41INM9urUg2zdFIdkzxS1h3DBVJVg8BkhIpRts2zUlEFsxxR5YPl1VD9hFAF5FAdIz9QWoWD+ESEiE8lRE/9hLZEFEVOhYPYTVWDcLVNpbRNHcOFTCVETLKFtEuNNJzU80odI49ZSu0UtETPSWUTg8S3LL61BuJXSnVESk2kXMcAJt2etRbPQM86X1zPZs9wXwCKzxRfxs+4W+7Nxl/YXwLfANzPBm8w3zpvBB9mb3hvim8ATG+Wb8Bv0m/kb/ZvoA8CfwAUfy5/QH+CD0x/dn+If5p/AKx/Rn+4f8J/5H/ef/B/Io8ARI8mj3CPOo+Ej46PqI9ajwC8j96P8I8CnwyfBp84nyqfAGSfbp+AnyJ/lJ9mn7ifwp/Y7J/OneYSnEtdEz5MbG2kjEQlTmUTI0+dk7MqUMWkPEQXUXW0UVodI/8cRHJSpZPn7DRtW9w06FPFM1xU/SNbzVSNs0BV3RRVPaStViVTlVatYwNUNI7VV01EV42zYAwkxVi2hUMXWc2zIlltpFhaxTRYjbOAWCUTQdwUWwJYlRPWV5UTxmwvAGYtTr9gu04vQC+Cv6S/pi8AyL/av/wv/i8QzyLPND++stWQNLRSTDQPLMTLVqrNNFaVE0ZsNAV0NMdVVcUzfKykQqQUCZw029FULROaVHWjYlS2pRMpVGUT81MFw62tUw0jdVP1RFPVowha1DTQ7DSbUq1jY3wU2y5ShUPnUb2zsFHWpRN5URW0USXDC1HaJVPVXBSeUIVDZ1Bs9aQ8RNdPLRNqTwXDg/1OzaREFEOgJjN8RFC1TWXETGUTY0xNUwG1TJ2TmqRkN0vFREra7VRKxTMMSnWjoknMHdTU1JlJVRTkRHdKCqWT97xES7xXBl+gU15dAD5fQO9SX2Rfdu+IX5pflO8A3l32Xxhr7u/g7wL/JP9GbwAw/0L/XP9+/6Bvev+0/8b/ANj/6v8Ur56fAA8SDywPTg8AMA9qD4QPHg9wD3oPtA/mDwDID+IP1A/2Dxgfqg9EH04fAJgPih+kH74feB+qH+wfzh8AGC+aHwQvPi8oL2IvdC9OL8BIL5IvtC/WL9Avqi9LQAA</prop>
			</obj>
			<obj name="Protocol" class="HTCProtocol" version="1">
				<prop name="Created">2016-06-28T17:43:05.968</prop>
				<prop name="LastModified">2016-06-28T17:43:38.352</prop>
				<obj name="Programs" class="HTCRunProgramList" version="5">
					<list name="emlist" count="2">
						<obj name="item" class="HTCRunProgram" version="1">
							<prop name="name">Program</prop>
							<prop name="Cycles">1</prop>
							<prop name="AnalysisMode">None</prop>
							<obj name="Segments" class="TEMRunSegmentList" version="1">
								<list name="emlist" count="1">
									<obj name="item" class="HTCRunSegment" version="2">
										<prop name="Hold">180</prop>
										<prop name="Slope">4.4</prop>
										<prop name="StepDelay">0</prop>
										<prop name="StepSize">0</prop>
										<prop name="Target">95</prop>
										<prop name="Target2">0</prop>
										<prop name="AcquisitionMode">0</prop>
										<prop name="AcqPerDegree">5</prop>
									</obj>
								</list>
							</obj>
						</obj>
						<obj name="item" class="HTCRunProgram" version="1">
							<prop name="name">Program</prop>
							<prop name="Cycles">50</prop>
							<prop name="AnalysisMode">Quantification</prop>
							<obj name="Segments" class="TEMRunSegmentList" version="1">
								<list name="emlist" count="2">
									<obj name="item" class="HTCRunSegment" version="2">
										<prop name="Hold">15</prop>
										<prop name="Slope">4.4</prop>
										<prop name="StepDelay">0</prop>
										<prop name="StepSize">0</prop>
										<prop name="Target">95</prop>
										<prop name="Target2">0</prop>
										<prop name="AcquisitionMode">0</prop>
										<prop name="AcqPerDegree">5</prop>
									</obj>
									<obj name="item" class="HTCRunSegment" version="2">
										<prop name="Hold">60</prop>
										<prop name="Slope">2.2</prop>
										<prop name="StepDelay">0</prop>
										<prop name="StepSize">0</prop>
										<prop name="Target">55</prop>
										<prop name="Target2">0</prop>
										<prop name="AcquisitionMode">1</prop>
										<prop name="AcqPerDegree">5</prop>
									</obj>
								</list>
							</obj>
						</obj>
					</list>
					<list name="AnalysisModes" count="4">
						<item>None</item>
						<item>Quantification</item>
						<item>Melting Curves</item>
						<item>Color Compensation</item>
					</list>
					<prop name="ChannelCount">4</prop>
					<prop name="InstrumentSubclass">HTC_VER_10</prop>
					<obj name="Container" class="HTCBlockType" version="1">
						<prop name="Id">bt96S</prop>
						<prop name="RowCount">8</prop>
						<prop name="ColCount">12</prop>
						<prop name="OvershootDnDelay">10</prop>
						<prop name="OvershootUpDelay">10</prop>
						<prop name="RampRateMaxDn">2.2</prop>
						<prop name="RampRateMaxUp">4.4</prop>
						<prop name="ReactionVolMin">10</prop>
						<prop name="ReactionVolMax">100</prop>
						<prop name="ReactionVolDefault">20</prop>
						<prop name="HorVertCrosstalkCoefficient">0.0003</prop>
						<prop name="DiagCrosstalkCoefficent">0.0001</prop>
					</obj>
					<prop name="MaxPositionsToSeek">96</prop>
					<obj name="DetectionFormats" class="DetectionFormats" version="2">
						<list name="emlist" count="1">
							<obj name="item" class="HTCDetectionFormat" version="1">
								<list name="emlist" count="4">
									<obj name="item" class="HTCChannel" version="2">
										<prop name="name">618-660</prop>
										<prop name="Active">1</prop>
										<prop name="EmissionWL">660</prop>
										<prop name="ExcitationWL">618</prop>
										<prop name="IntgrTime">250</prop>
										<prop name="MaxIntgrTime">1000</prop>
										<prop name="MeltFactor">1</prop>
										<prop name="QuantFactor">1</prop>
									</obj>
									<obj name="item" class="HTCChannel" version="2">
										<prop name="name">498-580</prop>
										<prop name="Active">1</prop>
										<prop name="EmissionWL">580</prop>
										<prop name="ExcitationWL">498</prop>
										<prop name="IntgrTime">250</prop>
										<prop name="MaxIntgrTime">1000</prop>
										<prop name="MeltFactor">1</prop>
										<prop name="QuantFactor">1</prop>
									</obj>
									<obj name="item" class="HTCChannel" version="2">
										<prop name="name">533-580</prop>
										<prop name="Active">1</prop>
										<prop name="EmissionWL">580</prop>
										<prop name="ExcitationWL">533</prop>
										<prop name="IntgrTime">250</prop>
										<prop name="MaxIntgrTime">1000</prop>
										<prop name="MeltFactor">1</prop>
										<prop name="QuantFactor">1</prop>
									</obj>
									<obj name="item" class="HTCChannel" version="2">
										<prop name="name">465-510</prop>
										<prop name="Active">1</prop>
										<prop name="EmissionWL">510</prop>
										<prop name="ExcitationWL">465</prop>
										<prop name="IntgrTime">250</prop>
										<prop name="MaxIntgrTime">1000</prop>
										<prop name="MeltFactor">1</prop>
										<prop name="QuantFactor">1</prop>
									</obj>
								</list>
								<prop name="name">Borowsky_2</prop>
								<prop name="Active">1</prop>
								<prop name="DefChannelNdx">0</prop>
								<prop name="DenominatorNdx">-1</prop>
								<prop name="ReadOnly">0</prop>
								<list name="EmissionWLAvail" count="6">
									<item>488</item>
									<item>510</item>
									<item>580</item>
									<item>610</item>
									<item>640</item>
									<item>660</item>
								</list>
								<list name="ExcitationWLAvail" count="5">
									<item>440</item>
									<item>465</item>
									<item>498</item>
									<item>533</item>
									<item>618</item>
								</list>
								<prop name="MeasuringMode">hmmDynamic</prop>
							</obj>
						</list>
						<prop name="DefFormatName">Borowsky_2</prop>
					</obj>
					<list name="AcquisitionModes" count="4">
						<item>None</item>
						<item>Single</item>
						<item>Continuous</item>
						<item>Step</item>
					</list>
					<prop name="SeekTemp">30</prop>
					<prop name="SampleVolume">10</prop>
					<prop name="PlateID">06148374</prop>
				</obj>
			</obj>
			<prop name="CompletedProgramNo">3</prop>
			<prop name="StopPoint">3</prop>
			<prop name="CarouselConstMoved">0</prop>
		</obj>
		<obj name="AnlsAndSampleInfo" class="AnlsAndSampleInfo" version="1">
			<obj name="AnlsPropTypes" class="PropertyTypeList" version="1">
				<list name="emlist" count="3">
					<obj name="item" class="SamplePropType" version="1">
						<prop name="name">Units</prop>
						<prop name="PropClass">QuantUnitsProp</prop>
						<prop name="IsChannelProperty">0</prop>
						<prop name="SelectorOrder">0</prop>
						<prop name="ShowInSelector">0</prop>
						<prop name="ShowInTable">0</prop>
						<prop name="TableOrder">0</prop>
					</obj>
					<obj name="item" class="SamplePropType" version="1">
						<prop name="name">ExtRef</prop>
						<prop name="PropClass">RQExtRefProp</prop>
						<prop name="IsChannelProperty">0</prop>
						<prop name="SelectorOrder">0</prop>
						<prop name="ShowInSelector">0</prop>
						<prop name="ShowInTable">0</prop>
						<prop name="TableOrder">0</prop>
					</obj>
					<obj name="item" class="SamplePropType" version="1">
						<prop name="name">Endpt External Experiment</prop>
						<prop name="PropClass">EndptGenoExtExp</prop>
						<prop name="IsChannelProperty">0</prop>
						<prop name="SelectorOrder">0</prop>
						<prop name="ShowInSelector">0</prop>
						<prop name="ShowInTable">0</prop>
						<prop name="TableOrder">0</prop>
					</obj>
				</list>
			</obj>
			<obj name="SamplePropTypes" class="PropertyTypeList" version="1">
				<list name="emlist" count="26">
					<obj name="item" class="SamplePosPropType" version="1">
						<prop name="name">Position</prop>
						<prop name="PropClass">GenSampleEditPosition</prop>
						<prop name="AnalysisClass">General</prop>
						<prop name="IsChannelProperty">0</prop>
						<prop name="SelectorOrder">0</prop>
						<prop name="ShowInSelector">0</prop>
						<prop name="ShowInTable">1</prop>
						<prop name="TableOrder">0</prop>
					</obj>
					<obj name="item" class="SamplePropType" version="1">
						<prop name="name">Color</prop>
						<prop name="PropClass">SamplePrefColor</prop>
						<prop name="AnalysisClass">General</prop>
						<prop name="IsChannelProperty">0</prop>
						<prop name="SelectorOrder">1</prop>
						<prop name="ShowInSelector">0</prop>
						<prop name="ShowInTable">1</prop>
						<prop name="TableOrder">1</prop>
					</obj>
					<obj name="item" class="SamplePropType" version="1">
						<prop name="name">Replicate of</prop>
						<prop name="PropClass">GenSampleEditReplicate</prop>
						<prop name="AnalysisClass">General</prop>
						<prop name="IsChannelProperty">0</prop>
						<prop name="SelectorOrder">2</prop>
						<prop name="ShowInSelector">0</prop>
						<prop name="ShowInTable">1</prop>
						<prop name="TableOrder">2</prop>
					</obj>
					<obj name="item" class="SamplePropType" version="1">
						<prop name="name">Sample Name</prop>
						<prop name="PropClass">GenSampleEditName</prop>
						<prop name="AnalysisClass">General</prop>
						<prop name="IsChannelProperty">0</prop>
						<prop name="SelectorOrder">3</prop>
						<prop name="ShowInSelector">1</prop>
						<prop name="ShowInTable">1</prop>
						<prop name="TableOrder">3</prop>
					</obj>
					<obj name="item" class="SamplePropType" version="1">
						<prop name="name">Subsets</prop>
						<prop name="PropClass">GenSampleEditSubset</prop>
						<prop name="AnalysisClass">General</prop>
						<prop name="IsChannelProperty">0</prop>
						<prop name="SelectorOrder">4</prop>
						<prop name="ShowInSelector">0</prop>
						<prop name="ShowInTable">0</prop>
						<prop name="TableOrder">4</prop>
					</obj>
					<obj name="item" class="SamplePropType" version="1">
						<prop name="name">Notes</prop>
						<prop name="PropClass">GenSampleEditNotes</prop>
						<prop name="AnalysisClass">General</prop>
						<prop name="IsChannelProperty">0</prop>
						<prop name="SelectorOrder">5</prop>
						<prop name="ShowInSelector">0</prop>
						<prop name="ShowInTable">0</prop>
						<prop name="TableOrder">5</prop>
					</obj>
					<obj name="item" class="SamplePropType" version="1">
						<prop name="name">Sample ID</prop>
						<prop name="PropClass">HTCSampleID</prop>
						<prop name="AnalysisClass">General</prop>
						<prop name="IsChannelProperty">0</prop>
						<prop name="SelectorOrder">6</prop>
						<prop name="ShowInSelector">0</prop>
						<prop name="ShowInTable">0</prop>
						<prop name="TableOrder">6</prop>
					</obj>
					<obj name="item" class="SamplePropType" version="1">
						<prop name="name">Sample Prep Notes</prop>
						<prop name="PropClass">HTCSamplePrepNotes</prop>
						<prop name="AnalysisClass">General</prop>
						<prop name="IsChannelProperty">0</prop>
						<prop name="SelectorOrder">7</prop>
						<prop name="ShowInSelector">0</prop>
						<prop name="ShowInTable">0</prop>
						<prop name="TableOrder">7</prop>
					</obj>
					<obj name="item" class="SamplePrefWidthType" version="1">
						<prop name="name">Width</prop>
						<prop name="PropClass">SamplePrefWidth</prop>
						<prop name="AnalysisClass">Sample preferences</prop>
						<prop name="IsChannelProperty">0</prop>
						<prop name="SelectorOrder">8</prop>
						<prop name="ShowInSelector">0</prop>
						<prop name="ShowInTable">0</prop>
						<prop name="TableOrder">8</prop>
					</obj>
					<obj name="item" class="SamplePrefLineStyleType" version="1">
						<prop name="name">Line Style</prop>
						<prop name="PropClass">SamplePrefLineStyle</prop>
						<prop name="AnalysisClass">Sample preferences</prop>
						<prop name="IsChannelProperty">0</prop>
						<prop name="SelectorOrder">9</prop>
						<prop name="ShowInSelector">0</prop>
						<prop name="ShowInTable">0</prop>
						<prop name="TableOrder">9</prop>
					</obj>
					<obj name="item" class="SamplePrefPointStyleType" version="1">
						<prop name="name">Point Style</prop>
						<prop name="PropClass">SamplePrefPointStyle</prop>
						<prop name="AnalysisClass">Sample preferences</prop>
						<prop name="IsChannelProperty">0</prop>
						<prop name="SelectorOrder">10</prop>
						<prop name="ShowInSelector">0</prop>
						<prop name="ShowInTable">0</prop>
						<prop name="TableOrder">10</prop>
					</obj>
					<obj name="item" class="SamplePropType" version="1">
						<prop name="name">Dominant Channel</prop>
						<prop name="PropClass">DominantChannelProp</prop>
						<prop name="AnalysisClass">Color Compensation Analysis</prop>
						<prop name="IsChannelProperty">0</prop>
						<prop name="SelectorOrder">11</prop>
						<prop name="ShowInSelector">0</prop>
						<prop name="ShowInTable">0</prop>
						<prop name="TableOrder">11</prop>
					</obj>
					<obj name="item" class="EndPtSampleTypePropertyType" version="1">
						<prop name="name">EndPt Sample Type</prop>
						<prop name="PropClass">GroupingSample</prop>
						<prop name="AnalysisClass">EndPtGenotyping</prop>
						<prop name="IsChannelProperty">0</prop>
						<prop name="SelectorOrder">12</prop>
						<prop name="ShowInSelector">0</prop>
						<prop name="ShowInTable">0</prop>
						<prop name="TableOrder">12</prop>
					</obj>
					<obj name="item" class="SamplePropType" version="1">
						<prop name="name">EndPt Genotype</prop>
						<prop name="PropClass">Genotype</prop>
						<prop name="AnalysisClass">EndPtGenotyping</prop>
						<prop name="IsChannelProperty">0</prop>
						<prop name="SelectorOrder">13</prop>
						<prop name="ShowInSelector">0</prop>
						<prop name="ShowInTable">0</prop>
						<prop name="TableOrder">13</prop>
					</obj>
					<obj name="item" class="SamplePropType" version="1">
						<prop name="name">Target Name</prop>
						<prop name="PropClass">TargetName</prop>
						<prop name="AnalysisClass">General</prop>
						<prop name="IsChannelProperty">1</prop>
						<prop name="SelectorOrder">14</prop>
						<prop name="ShowInSelector">0</prop>
						<prop name="ShowInTable">0</prop>
						<prop name="TableOrder">14</prop>
					</obj>
					<obj name="item" class="QuantSampleTypePropertyType" version="1">
						<prop name="name">Quantification Sample Type</prop>
						<prop name="PropClass">QuantSampleTypeProperty</prop>
						<prop name="AnalysisClass">Quantification Analysis</prop>
						<prop name="IsChannelProperty">1</prop>
						<prop name="SelectorOrder">15</prop>
						<prop name="ShowInSelector">0</prop>
						<prop name="ShowInTable">0</prop>
						<prop name="TableOrder">15</prop>
					</obj>
					<obj name="item" class="SamplePropType" version="1">
						<prop name="name">Concentration</prop>
						<prop name="PropClass">QuantConcProperty</prop>
						<prop name="AnalysisClass">Quantification Analysis</prop>
						<prop name="IsChannelProperty">1</prop>
						<prop name="SelectorOrder">16</prop>
						<prop name="ShowInSelector">0</prop>
						<prop name="ShowInTable">0</prop>
						<prop name="TableOrder">16</prop>
					</obj>
					<obj name="item" class="QuantCpType" version="1">
						<prop name="name">Cp Low</prop>
						<prop name="PropClass">QuantCpLowProp</prop>
						<prop name="AnalysisClass">Quantification Analysis</prop>
						<prop name="IsChannelProperty">1</prop>
						<prop name="SelectorOrder">17</prop>
						<prop name="ShowInSelector">0</prop>
						<prop name="ShowInTable">0</prop>
						<prop name="TableOrder">17</prop>
					</obj>
					<obj name="item" class="QuantCpType" version="1">
						<prop name="name">Cp High</prop>
						<prop name="PropClass">QuantCpHighProp</prop>
						<prop name="AnalysisClass">Quantification Analysis</prop>
						<prop name="IsChannelProperty">1</prop>
						<prop name="SelectorOrder">18</prop>
						<prop name="ShowInSelector">0</prop>
						<prop name="ShowInTable">0</prop>
						<prop name="TableOrder">18</prop>
					</obj>
					<obj name="item" class="GroupSampleTypePropertyType" version="1">
						<prop name="name">Melt Geno Sample Type</prop>
						<prop name="PropClass">GroupChannelTypeProp</prop>
						<prop name="AnalysisClass">Melt Geno</prop>
						<prop name="IsChannelProperty">1</prop>
						<prop name="SelectorOrder">19</prop>
						<prop name="ShowInSelector">0</prop>
						<prop name="ShowInTable">0</prop>
						<prop name="TableOrder">19</prop>
					</obj>
					<obj name="item" class="SamplePropType" version="1">
						<prop name="name">Melt Geno Genotype</prop>
						<prop name="PropClass">ChannelGenotype</prop>
						<prop name="AnalysisClass">Melt Geno</prop>
						<prop name="IsChannelProperty">1</prop>
						<prop name="SelectorOrder">20</prop>
						<prop name="ShowInSelector">0</prop>
						<prop name="ShowInTable">0</prop>
						<prop name="TableOrder">20</prop>
					</obj>
					<obj name="item" class="RQTargetPropertyType" version="1">
						<prop name="name">Target Type</prop>
						<prop name="PropClass">RQTargetProperty</prop>
						<prop name="AnalysisClass">Relative Quantification</prop>
						<prop name="IsChannelProperty">1</prop>
						<prop name="SelectorOrder">21</prop>
						<prop name="ShowInSelector">0</prop>
						<prop name="ShowInTable">0</prop>
						<prop name="TableOrder">21</prop>
					</obj>
					<obj name="item" class="RQSampleTargetPropertyType" version="1">
						<prop name="name">Combined Sample and Target Type</prop>
						<prop name="PropClass">RQSampleTargetProperty</prop>
						<prop name="AnalysisClass">Relative Quantification</prop>
						<prop name="IsChannelProperty">1</prop>
						<prop name="SelectorOrder">22</prop>
						<prop name="ShowInSelector">0</prop>
						<prop name="ShowInTable">0</prop>
						<prop name="TableOrder">22</prop>
					</obj>
					<obj name="item" class="SamplePropType" version="1">
						<prop name="name">Efficiency</prop>
						<prop name="PropClass">RQEffProp</prop>
						<prop name="AnalysisClass">Relative Quantification</prop>
						<prop name="IsChannelProperty">1</prop>
						<prop name="SelectorOrder">23</prop>
						<prop name="ShowInSelector">0</prop>
						<prop name="ShowInTable">0</prop>
						<prop name="TableOrder">23</prop>
					</obj>
					<obj name="item" class="GroupSampleTypePropertyTypeNoPos" version="1">
						<prop name="name">Scanning Sample Type</prop>
						<prop name="PropClass">GroupChannelTypeProp</prop>
						<prop name="AnalysisClass">Scanning</prop>
						<prop name="IsChannelProperty">1</prop>
						<prop name="SelectorOrder">24</prop>
						<prop name="ShowInSelector">0</prop>
						<prop name="ShowInTable">0</prop>
						<prop name="TableOrder">24</prop>
					</obj>
					<obj name="item" class="SamplePropType" version="1">
						<prop name="name">Scanning Genotype</prop>
						<prop name="PropClass">ChannelGenotype</prop>
						<prop name="AnalysisClass">Scanning</prop>
						<prop name="IsChannelProperty">1</prop>
						<prop name="SelectorOrder">25</prop>
						<prop name="ShowInSelector">0</prop>
						<prop name="ShowInTable">0</prop>
						<prop name="TableOrder">25</prop>
					</obj>
				</list>
			</obj>
			<obj name="SelectedChannels" class="TEMIntegerSet" version="1">
				<list name="Items" count="4">
					<prop name="Item">0</prop>
					<prop name="Item">1</prop>
					<prop name="Item">2</prop>
					<prop name="Item">3</prop>
				</list>
			</obj>
			<obj name="AnalysisProperties" class="ExpPropList" version="1">
				<list name="emlist" count="3">
					<obj name="PropertyObject" class="EndptGenoExtExp" version="3">
						<prop name="PropertyTypeName">Endpt External Experiment</prop>
					</obj>
					<obj name="PropertyObject" class="RQExtRefProp" version="3">
						<prop name="PropertyTypeName">ExtRef</prop>
						<prop name="RefExpProg">-1</prop>
					</obj>
					<obj name="PropertyObject" class="QuantUnitsProp" version="3">
						<prop name="PropertyTypeName">Units</prop>
					</obj>
				</list>
			</obj>
			<obj name="SampleInfoList" class="SamplePropInfoList" version="1">
				<list name="emlist" count="96">
					<obj name="item" class="SamplePropInfo" version="1">
						<obj name="ChannelProperties" class="ChanPropList" version="2">
							<obj name="ChannelProperties" class="EMList" version="1">
								<list name="emlist" count="4">
									<obj name="item" class="PropertyList" version="1">
										<list name="emlist" count="12">
											<obj name="PropertyObject" class="RQSampleTargetProperty" version="4">
												<prop name="PropertyTypeName">Combined Sample and Target Type</prop>
												<prop name="Position">0</prop>
												<prop name="IsDefault">0</prop>
												<obj name="ChannelProp" class="ChannelProperty" version="1">
													<prop name="ChannelIdx">0</prop>
												</obj>
											</obj>
											<obj name="PropertyObject" class="QuantConcProperty" version="4">
												<prop name="PropertyTypeName">Concentration</prop>
												<prop name="Position">0</prop>
												<prop name="IsDefault">1</prop>
												<prop name="Concentration">0</prop>
												<obj name="ChannelProp" class="ChannelProperty" version="1">
													<prop name="ChannelIdx">0</prop>
												</obj>
												<prop name="ReadOnly">1</prop>
											</obj>
											<obj name="PropertyObject" class="QuantCpHighProp" version="4">
												<prop name="PropertyTypeName">Cp High</prop>
												<prop name="Position">0</prop>
												<prop name="IsDefault">1</prop>
												<prop name="CpRangeHigh">0</prop>
												<obj name="ChannelProp" class="ChannelProperty" version="1">
													<prop name="ChannelIdx">0</prop>
												</obj>
												<prop name="ReadOnly">1</prop>
											</obj>
											<obj name="PropertyObject" class="QuantCpLowProp" version="4">
												<prop name="PropertyTypeName">Cp Low</prop>
												<prop name="Position">0</prop>
												<prop name="IsDefault">1</prop>
												<prop name="CpRangeLow">0</prop>
												<obj name="ChannelProp" class="ChannelProperty" version="1">
													<prop name="ChannelIdx">0</prop>
												</obj>
												<prop name="ReadOnly">1</prop>
											</obj>
											<obj name="PropertyObject" class="RQEffProp" version="4">
												<prop name="PropertyTypeName">Efficiency</prop>
												<prop name="Position">0</prop>
												<prop name="IsDefault">1</prop>
												<prop name="Efficiency">2</prop>
												<obj name="ChannelProp" class="ChannelProperty" version="1">
													<prop name="ChannelIdx">0</prop>
												</obj>
											</obj>
											<obj name="PropertyObject" class="ChannelGenotype" version="4">
												<prop name="PropertyTypeName">Melt Geno Genotype</prop>
												<prop name="Position">0</prop>
												<prop name="IsDefault">1</prop>
												<prop name="ReadOnly">1</prop>
												<obj name="ChannelProp" class="ChannelProperty" version="1">
													<prop name="ChannelIdx">0</prop>
												</obj>
											</obj>
											<obj name="PropertyObject" class="GroupChannelTypeProp" version="4">
												<prop name="PropertyTypeName">Melt Geno Sample Type</prop>
												<prop name="Position">0</prop>
												<prop name="IsDefault">0</prop>
												<prop name="GroupSampleType">mstUnknown</prop>
												<obj name="ChannelProp" class="ChannelProperty" version="1">
													<prop name="ChannelIdx">0</prop>
												</obj>
											</obj>
											<obj name="PropertyObject" class="QuantSampleTypeProperty" version="4">
												<prop name="PropertyTypeName">Quantification Sample Type</prop>
												<prop name="Position">0</prop>
												<prop name="IsDefault">0</prop>
												<prop name="SampleType">qsUnknown</prop>
												<obj name="ChannelProp" class="ChannelProperty" version="1">
													<prop name="ChannelIdx">0</prop>
												</obj>
											</obj>
											<obj name="PropertyObject" class="ChannelGenotype" version="4">
												<prop name="PropertyTypeName">Scanning Genotype</prop>
												<prop name="Position">0</prop>
												<prop name="IsDefault">1</prop>
												<prop name="ReadOnly">1</prop>
												<obj name="ChannelProp" class="ChannelProperty" version="1">
													<prop name="ChannelIdx">0</prop>
												</obj>
											</obj>
											<obj name="PropertyObject" class="GroupChannelTypeProp" version="4">
												<prop name="PropertyTypeName">Scanning Sample Type</prop>
												<prop name="Position">0</prop>
												<prop name="IsDefault">0</prop>
												<prop name="GroupSampleType">mstUnknown</prop>
												<obj name="ChannelProp" class="ChannelProperty" version="1">
													<prop name="ChannelIdx">0</prop>
												</obj>
											</obj>
											<obj name="PropertyObject" class="TargetName" version="4">
												<prop name="PropertyTypeName">Target Name</prop>
												<prop name="Position">0</prop>
												<prop name="IsDefault">1</prop>
												<obj name="ChannelProp" class="ChannelProperty" version="1">
													<prop name="ChannelIdx">0</prop>
												</obj>
											</obj>
											<obj name="PropertyObject" class="RQTargetProperty" version="4">
												<prop name="PropertyTypeName">Target Type</prop>
												<prop name="Position">0</prop>
												<prop name="IsDefault">0</prop>
												<prop name="TargetType">dtNone</prop>
												<obj name="ChannelProp" class="ChannelProperty" version="1">
													<prop name="ChannelIdx">0</prop>
												</obj>
											</obj>
										</list>
									</obj>
									<obj name="item" class="PropertyList" version="1">
										<list name="emlist" count="12">
											<obj name="PropertyObject" class="RQSampleTargetProperty" version="4">
												<prop name="PropertyTypeName">Combined Sample and Target Type</prop>
												<prop name="Position">0</prop>
												<prop name="IsDefault">0</prop>
												<obj name="ChannelProp" class="ChannelProperty" version="1">
													<prop name="ChannelIdx">1</prop>
												</obj>
											</obj>
											<obj name="PropertyObject" class="QuantConcProperty" version="4">
												<prop name="PropertyTypeName">Concentration</prop>
												<prop name="Position">0</prop>
												<prop name="IsDefault">1</prop>
												<prop name="Concentration">0</prop>
												<obj name="ChannelProp" class="ChannelProperty" version="1">
													<prop name="ChannelIdx">1</prop>
												</obj>
												<prop name="ReadOnly">1</prop>
											</obj>
											<obj name="PropertyObject" class="QuantCpHighProp" version="4">
												<prop name="PropertyTypeName">Cp High</prop>
												<prop name="Position">0</prop>
												<prop name="IsDefault">1</prop>
												<prop name="CpRangeHigh">0</prop>
												<obj name="ChannelProp" class="ChannelProperty" version="1">
													<prop name="ChannelIdx">1</prop>
												</obj>
												<prop name="ReadOnly">1</prop>
											</obj>
											<obj name="PropertyObject" class="QuantCpLowProp" version="4">
												<prop name="PropertyTypeName">Cp Low</prop>
												<prop name="Position">0</prop>
												<prop name="IsDefault">1</prop>
												<prop name="CpRangeLow">0</prop>
												<obj name="ChannelProp" class="ChannelProperty" version="1">
													<prop name="ChannelIdx">1</prop>
												</obj>
												<prop name="ReadOnly">1</prop>
											</obj>
											<obj name="PropertyObject" class="RQEffProp" version="4">
												<prop name="PropertyTypeName">Efficiency</prop>
												<prop name="Position">0</prop>
												<prop name="IsDefault">1</prop>
												<prop name="Efficiency">2</prop>
												<obj name="ChannelProp" class="ChannelProperty" version="1">
													<prop name="ChannelIdx">1</prop>
												</obj>
											</obj>
											<obj name="PropertyObject" class="ChannelGenotype" version="4">
												<prop name="PropertyTypeName">Melt Geno Genotype</prop>
												<prop name="Position">0</prop>
												<prop name="IsDefault">1</prop>
												<prop name="ReadOnly">1</prop>
												<obj name="ChannelProp" class="ChannelProperty" version="1">
													<prop name="ChannelIdx">1</prop>
												</obj>
											</obj>
											<obj name="PropertyObject" class="GroupChannelTypeProp" version="4">
												<prop name="PropertyTypeName">Melt Geno Sample Type</prop>
												<prop name="Position">0</prop>
												<prop name="IsDefault">0</prop>
												<prop name="GroupSampleType">mstUnknown</prop>
												<obj name="ChannelProp" class="ChannelProperty" version="1">
													<prop name="ChannelIdx">1</prop>
												</obj>
											</obj>
											<obj name="PropertyObject" class="QuantSampleTypeProperty" version="4">
												<prop name="PropertyTypeName">Quantification Sample Type</prop>
												<prop name="Position">0</prop>
												<prop name="IsDefault">0</prop>
												<prop name="SampleType">qsUnknown</prop>
												<obj name="ChannelProp" class="ChannelProperty" version="1">
													<prop name="ChannelIdx">1</prop>
												</obj>
											</obj>
											<obj name="PropertyObject" class="ChannelGenotype" version="4">
												<prop name="PropertyTypeName">Scanning Genotype</prop>
												<prop name="Position">0</prop>
												<prop name="IsDefault">1</prop>
												<prop name="ReadOnly">1</prop>
												<obj name="ChannelProp" class="ChannelProperty" version="1">
													<prop name="ChannelIdx">1</prop>
												</obj>
											</obj>
											<obj name="PropertyObject" class="GroupChannelTypeProp" version="4">
												<prop name="PropertyTypeName">Scanning Sample Type</prop>
												<prop name="Position">0</prop>
												<prop name="IsDefault">0</prop>
												<prop name="GroupSampleType">mstUnknown</prop>
												<obj name="ChannelProp" class="ChannelProperty" version="1">
													<prop name="ChannelIdx">1</prop>
												</obj>
											</obj>
											<obj name="PropertyObject" class="TargetName" version="4">
												<prop name="PropertyTypeName">Target Name</prop>
												<prop name="Position">0</prop>
												<prop name="IsDefault">1</prop>
												<obj name="ChannelProp" class="ChannelProperty" version="1">
													<prop name="ChannelIdx">1</prop>
												</obj>
											</obj>
											<obj name="PropertyObject" class="RQTargetProperty" version="4">
												<prop name="PropertyTypeName">Target Type</prop>
												<prop name="Position">0</prop>
												<prop name="IsDefault">0</prop>
												<prop name="TargetType">dtNone</prop>
												<obj name="ChannelProp" class="ChannelProperty" version="1">
													<prop name="ChannelIdx">1</prop>
												</obj>
											</obj>
										</list>
									</obj>
									<obj name="item" class="PropertyList" version="1">
										<list name="emlist" count="12">
											<obj name="PropertyObject" class="RQSampleTargetProperty" version="4">
												<prop name="PropertyTypeName">Combined Sample and Target Type</prop>
												<prop name="Position">0</prop>
												<prop name="IsDefault">0</prop>
												<obj name="ChannelProp" class="ChannelProperty" version="1">
													<prop name="ChannelIdx">2</prop>
												</obj>
											</obj>
											<obj name="PropertyObject" class="QuantConcProperty" version="4">
												<prop name="PropertyTypeName">Concentration</prop>
												<prop name="Position">0</prop>
												<prop name="IsDefault">1</prop>
												<prop name="Concentration">0</prop>
												<obj name="ChannelProp" class="ChannelProperty" version="1">
													<prop name="ChannelIdx">2</prop>
												</obj>
												<prop name="ReadOnly">1</prop>
											</obj>
											<obj name="PropertyObject" class="QuantCpHighProp" version="4">
												<prop name="PropertyTypeName">Cp High</prop>
												<prop name="Position">0</prop>
												<prop name="IsDefault">1</prop>
												<prop name="CpRangeHigh">0</prop>
												<obj name="ChannelProp" class="ChannelProperty" version="1">
													<prop name="ChannelIdx">2</prop>
												</obj>
												<prop name="ReadOnly">1</prop>
											</obj>
											<obj name="PropertyObject" class="QuantCpLowProp" version="4">
												<prop name="PropertyTypeName">Cp Low</prop>
												<prop name="Position">0</prop>
												<prop name="IsDefault">1</prop>
												<prop name="CpRangeLow">0</prop>
												<obj name="ChannelProp" class="ChannelProperty" version="1">
													<prop name="ChannelIdx">2</prop>
												</obj>
												<prop name="ReadOnly">1</prop>
											</obj>
											<obj name="PropertyObject" class="RQEffProp" version="4">
												<prop name="PropertyTypeName">Efficiency</prop>
												<prop name="Position">0</prop>
												<prop name="IsDefault">1</prop>
												<prop name="Efficiency">2</prop>
												<obj name="ChannelProp" class="ChannelProperty" version="1">
													<prop name="ChannelIdx">2</prop>
												</obj>
											</obj>
											<obj name="PropertyObject" class="ChannelGenotype" version="4">
												<prop name="PropertyTypeName">Melt Geno Genotype</prop>
												<prop name="Position">0</prop>
												<prop name="IsDefault">1</prop>
												<prop name="ReadOnly">1</prop>
												<obj name="ChannelProp" class="ChannelProperty" version="1">
													<prop name="ChannelIdx">2</prop>
												</obj>
											</obj>
											<obj name="PropertyObject" class="GroupChannelTypeProp" version="4">
												<prop name="PropertyTypeName">Melt Geno Sample Type</prop>
												<prop name="Position">0</prop>
												<prop name="IsDefault">0</prop>
												<prop name="GroupSampleType">mstUnknown</prop>
												<obj name="ChannelProp" class="ChannelProperty" version="1">
													<prop name="ChannelIdx">2</prop>
												</obj>
											</obj>
											<obj name="PropertyObject" class="QuantSampleTypeProperty" version="4">
												<prop name="PropertyTypeName">Quantification Sample Type</prop>
												<prop name="Position">0</prop>
												<prop name="IsDefault">0</prop>
												<prop name="SampleType">qsUnknown</prop>
												<obj name="ChannelProp" class="ChannelProperty" version="1">
													<prop name="ChannelIdx">2</prop>
												</obj>
											</obj>
											<obj name="PropertyObject" class="ChannelGenotype" version="4">
												<prop name="PropertyTypeName">Scanning Genotype</prop>
												<prop name="Position">0</prop>
												<prop name="IsDefault">1</prop>
												<prop name="ReadOnly">1</prop>
												<obj name="ChannelProp" class="ChannelProperty" version="1">
													<prop name="ChannelIdx">2</prop>
												</obj>
											</obj>
											<obj name="PropertyObject" class="GroupChannelTypeProp" version="4">
												<prop name="PropertyTypeName">Scanning Sample Type</prop>
												<prop name="Position">0</prop>
												<prop name="IsDefault">0</prop>
												<prop name="GroupSampleType">mstUnknown</prop>
												<obj name="ChannelProp" class="ChannelProperty" version="1">
													<prop name="ChannelIdx">2</prop>
												</obj>
											</obj>
											<obj name="PropertyObject" class="TargetName" version="4">
												<prop name="PropertyTypeName">Target Name</prop>
												<prop name="Position">0</prop>
												<prop name="IsDefault">1</prop>
												<obj name="ChannelProp" class="ChannelProperty" version="1">
													<prop name="ChannelIdx">2</prop>
												</obj>
											</obj>
											<obj name="PropertyObject" class="RQTargetProperty" version="4">
												<prop name="PropertyTypeName">Target Type</prop>
												<prop name="Position">0</prop>
												<prop name="IsDefault">0</prop>
												<prop name="TargetType">dtNone</prop>
												<obj name="ChannelProp" class="ChannelProperty" version="1">
													<prop name="ChannelIdx">2</prop>
												</obj>
											</obj>
										</list>
									</obj>
									<obj name="item" class="PropertyList" version="1">
										<list name="emlist" count="12">
											<obj name="PropertyObject" class="RQSampleTargetProperty" version="4">
												<prop name="PropertyTypeName">Combined Sample and Target Type</prop>
												<prop name="Position">0</prop>
												<prop name="IsDefault">0</prop>
												<obj name="ChannelProp" class="ChannelProperty" version="1">
													<prop name="ChannelIdx">3</prop>
												</obj>
											</obj>
											<obj name="PropertyObject" class="QuantConcProperty" version="4">
												<prop name="PropertyTypeName">Concentration</prop>
												<prop name="Position">0</prop>
												<prop name="IsDefault">1</prop>
												<prop name="Concentration">0</prop>
												<obj name="ChannelProp" class="ChannelProperty" version="1">
													<prop name="ChannelIdx">3</prop>
												</obj>
												<prop name="ReadOnly">1</prop>
											</obj>
											<obj name="PropertyObject" class="QuantCpHighProp" version="4">
												<prop name="PropertyTypeName">Cp High</prop>
												<prop name="Position">0</prop>
												<prop name="IsDefault">1</prop>
												<prop name="CpRangeHigh">0</prop>
												<obj name="ChannelProp" class="ChannelProperty" version="1">
													<prop name="ChannelIdx">3</prop>
												</obj>
												<prop name="ReadOnly">1</prop>
											</obj>
											<obj name="PropertyObject" class="QuantCpLowProp" version="4">
												<prop name="PropertyTypeName">Cp Low</prop>
												<prop name="Position">0</prop>
												<prop name="IsDefault">1</prop>
												<prop name="CpRangeLow">0</prop>
												<obj name="ChannelProp" class="ChannelProperty" version="1">
													<prop name="ChannelIdx">3</prop>
												</obj>
												<prop name="ReadOnly">1</prop>
											</obj>
											<obj name="PropertyObject" class="RQEffProp" version="4">
												<prop name="PropertyTypeName">Efficiency</prop>
												<prop name="Position">0</prop>
												<prop name="IsDefault">1</prop>
												<prop name="Efficiency">2</prop>
												<obj name="ChannelProp" class="ChannelProperty" version="1">
													<prop name="ChannelIdx">3</prop>
												</obj>
											</obj>
											<obj name="PropertyObject" class="ChannelGenotype" version="4">
												<prop name="PropertyTypeName">Melt Geno Genotype</prop>
												<prop name="Position">0</prop>
												<prop name="IsDefault">1</prop>
												<prop name="ReadOnly">1</prop>
												<obj name="ChannelProp" class="ChannelProperty" version="1">
													<prop name="ChannelIdx">3</prop>
												</obj>
											</obj>
											<obj name="PropertyObject" class="GroupChannelTypeProp" version="4">
												<prop name="PropertyTypeName">Melt Geno Sample Type</prop>
												<prop name="Position">0</prop>
												<prop name="IsDefault">0</prop>
												<prop name="GroupSampleType">mstUnknown</prop>
												<obj name="ChannelProp" class="ChannelProperty" version="1">
													<prop name="ChannelIdx">3</prop>
												</obj>
											</obj>
											<obj name="PropertyObject" class="QuantSampleTypeProperty" version="4">
												<prop name="PropertyTypeName">Quantification Sample Type</prop>
												<prop name="Position">0</prop>
												<prop name="IsDefault">0</prop>
												<prop name="SampleType">qsUnknown</prop>
												<obj name="ChannelProp" class="ChannelProperty" version="1">
													<prop name="ChannelIdx">3</prop>
												</obj>
											</obj>
											<obj name="PropertyObject" class="ChannelGenotype" version="4">
												<prop name="PropertyTypeName">Scanning Genotype</prop>
												<prop name="Position">0</prop>
												<prop name="IsDefault">1</prop>
												<prop name="ReadOnly">1</prop>
												<obj name="ChannelProp" class="ChannelProperty" version="1">
													<prop name="ChannelIdx">3</prop>
												</obj>
											</obj>
											<obj name="PropertyObject" class="GroupChannelTypeProp" version="4">
												<prop name="PropertyTypeName">Scanning Sample Type</prop>
												<prop name="Position">0</prop>
												<prop name="IsDefault">0</prop>
												<prop name="GroupSampleType">mstUnknown</prop>
												<obj name="ChannelProp" class="ChannelProperty" version="1">
													<prop name="ChannelIdx">3</prop>
												</obj>
											</obj>
											<obj name="PropertyObject" class="TargetName" version="4">
												<prop name="PropertyTypeName">Target Name</prop>
												<prop name="Position">0</prop>
												<prop name="IsDefault">1</prop>
												<obj name="ChannelProp" class="ChannelProperty" version="1">
													<prop name="ChannelIdx">3</prop>
												</obj>
											</obj>
											<obj name="PropertyObject" class="RQTargetProperty" version="4">
												<prop name="PropertyTypeName">Target Type</prop>
												<prop name="Position">0</prop>
												<prop name="IsDefault">0</prop>
												<prop name="TargetType">dtNone</prop>
												<obj name="ChannelProp" class="ChannelProperty" version="1">
													<prop name="ChannelIdx">3</prop>
												</obj>
											</obj>
										</list>
									</obj>
								</list>
							</obj>
						</obj>
						<prop name="ChannelPropertyCount">4</prop>
						<prop name="ContainerPosition">0</prop>
						<prop name="HasSampleProperties">1</prop>
						<obj name="SampleProperties" class="PropertyList" version="1">
							<list name="emlist" count="14">
								<obj name="PropertyObject" class="SamplePrefColor" version="4">
									<prop name="PropertyTypeName">Color</prop>
									<prop name="Position">0</prop>
									<prop name="IsDefault">0</prop>
									<prop name="Color">$00FF8000</prop>
								</obj>
								<obj name="PropertyObject" class="DominantChannelProp" version="4">
									<prop name="PropertyTypeName">Dominant Channel</prop>
									<prop name="Position">0</prop>
									<prop name="IsDefault">0</prop>
									<prop name="DominantChannel">0</prop>
								</obj>
								<obj name="PropertyObject" class="Genotype" version="4">
									<prop name="PropertyTypeName">EndPt Genotype</prop>
									<prop name="Position">0</prop>
									<prop name="IsDefault">1</prop>
									<prop name="ReadOnly">1</prop>
								</obj>
								<obj name="PropertyObject" class="GroupingSample" version="4">
									<prop name="PropertyTypeName">EndPt Sample Type</prop>
									<prop name="Position">0</prop>
									<prop name="IsDefault">0</prop>
									<prop name="GroupSampleType">mstUnknown</prop>
								</obj>
								<obj name="PropertyObject" class="SamplePrefLineStyle" version="4">
									<prop name="PropertyTypeName">Line Style</prop>
									<prop name="Position">0</prop>
									<prop name="IsDefault">0</prop>
									<prop name="LineStyle">psSolid</prop>
								</obj>
								<obj name="PropertyObject" class="GenSampleEditNotes" version="4">
									<prop name="PropertyTypeName">Notes</prop>
									<prop name="Position">0</prop>
									<prop name="IsDefault">1</prop>
								</obj>
								<obj name="PropertyObject" class="SamplePrefPointStyle" version="4">
									<prop name="PropertyTypeName">Point Style</prop>
									<prop name="Position">0</prop>
									<prop name="IsDefault">0</prop>
									<prop name="PointStyle">psNothing</prop>
								</obj>
								<obj name="PropertyObject" class="GenSampleEditPosition" version="4">
									<prop name="PropertyTypeName">Position</prop>
									<prop name="Position">0</prop>
									<prop name="IsDefault">1</prop>
								</obj>
								<obj name="PropertyObject" class="GenSampleEditReplicate" version="4">
									<prop name="PropertyTypeName">Replicate of</prop>
									<prop name="Position">0</prop>
									<prop name="IsDefault">1</prop>
									<prop name="ReplicateOf">-1</prop>
								</obj>
								<obj name="PropertyObject" class="HTCSampleID" version="4">
									<prop name="PropertyTypeName">Sample ID</prop>
									<prop name="Position">0</prop>
									<prop name="IsDefault">1</prop>
								</obj>
								<obj name="PropertyObject" class="GenSampleEditName" version="4">
									<prop name="PropertyTypeName">Sample Name</prop>
									<prop name="Position">0</prop>
									<prop name="IsDefault">1</prop>
									<prop name="name">Sample 1</prop>
								</obj>
								<obj name="PropertyObject" class="HTCSamplePrepNotes" version="4">
									<prop name="PropertyTypeName">Sample Prep Notes</prop>
									<prop name="Position">0</prop>
									<prop name="IsDefault">1</prop>
								</obj>
								<obj name="PropertyObject" class="GenSampleEditSubset" version="4">
									<prop name="PropertyTypeName">Subsets</prop>
									<prop name="Position">0</prop>
									<prop name="IsDefault">1</prop>
								</obj>
								<obj name="PropertyObject" class="SamplePrefWidth" version="5">
									<prop name="PropertyTypeName">Width</prop>
									<prop name="Position">0</prop>
									<prop name="IsDefault">1</prop>
									<prop name="Width">1</prop>
								</obj>
							</list>
						</obj>
					</obj>
					<obj name="item" class="SamplePropInfo" version="1">
						<obj name="ChannelProperties" class="ChanPropList" version="2">
							<obj name="ChannelProperties" class="EMList" version="1">
								<list name="emlist" count="4">
									<obj name="item" class="PropertyList" version="1">
										<list name="emlist" count="12">
											<obj name="PropertyObject" class="RQSampleTargetProperty" version="4">
												<prop name="PropertyTypeName">Combined Sample and Target Type</prop>
												<prop name="Position">1</prop>
												<prop name="IsDefault">0</prop>
												<obj name="ChannelProp" class="ChannelProperty" version="1">
													<prop name="ChannelIdx">0</prop>
												</obj>
											</obj>
											<obj name="PropertyObject" class="QuantConcProperty" version="4">
												<prop name="PropertyTypeName">Concentration</prop>
												<prop name="Position">1</prop>
												<prop name="IsDefault">1</prop>
												<prop name="Concentration">0</prop>
												<obj name="ChannelProp" class="ChannelProperty" version="1">
													<prop name="ChannelIdx">0</prop>
												</obj>
												<prop name="ReadOnly">1</prop>
											</obj>
											<obj name="PropertyObject" class="QuantCpHighProp" version="4">
												<prop name="PropertyTypeName">Cp High</prop>
												<prop name="Position">1</prop>
												<prop name="IsDefault">1</prop>
												<prop name="CpRangeHigh">0</prop>
												<obj name="ChannelProp" class="ChannelProperty" version="1">
													<prop name="ChannelIdx">0</prop>
												</obj>
												<prop name="ReadOnly">1</prop>
											</obj>
											<obj name="PropertyObject" class="QuantCpLowProp" version="4">
												<prop name="PropertyTypeName">Cp Low</prop>
												<prop name="Position">1</prop>
												<prop name="IsDefault">1</prop>
												<prop name="CpRangeLow">0</prop>
												<obj name="ChannelProp" class="ChannelProperty" version="1">
													<prop name="ChannelIdx">0</prop>
												</obj>
												<prop name="ReadOnly">1</prop>
											</obj>
											<obj name="PropertyObject" class="RQEffProp" version="4">
												<prop name="PropertyTypeName">Efficiency</prop>
												<prop name="Position">1</prop>
												<prop name="IsDefault">1</prop>
												<prop name="Efficiency">2</prop>
												<obj name="ChannelProp" class="ChannelProperty" version="1">
													<prop name="ChannelIdx">0</prop>
												</obj>
											</obj>
											<obj name="PropertyObject" class="ChannelGenotype" version="4">
												<prop name="PropertyTypeName">Melt Geno Genotype</prop>
												<prop name="Position">1</prop>
												<prop name="IsDefault">1</prop>
												<prop name="ReadOnly">1</prop>
												<obj name="ChannelProp" class="ChannelProperty" version="1">
													<prop name="ChannelIdx">0</prop>
												</obj>
											</obj>
											<obj name="PropertyObject" class="GroupChannelTypeProp" version="4">
												<prop name="PropertyTypeName">Melt Geno Sample Type</prop>
												<prop name="Position">1</prop>
												<prop name="IsDefault">0</prop>
												<prop name="GroupSampleType">mstUnknown</prop>
												<obj name="ChannelProp" class="ChannelProperty" version="1">
													<prop name="ChannelIdx">0</prop>
												</obj>
											</obj>
											<obj name="PropertyObject" class="QuantSampleTypeProperty" version="4">
												<prop name="PropertyTypeName">Quantification Sample Type</prop>
												<prop name="Position">1</prop>
												<prop name="IsDefault">0</prop>
												<prop name="SampleType">qsUnknown</prop>
												<obj name="ChannelProp" class="ChannelProperty" version="1">
													<prop name="ChannelIdx">0</prop>
												</obj>
											</obj>
											<obj name="PropertyObject" class="ChannelGenotype" version="4">
												<prop name="PropertyTypeName">Scanning Genotype</prop>
												<prop name="Position">1</prop>
												<prop name="IsDefault">1</prop>
												<prop name="ReadOnly">1</prop>
												<obj name="ChannelProp" class="ChannelProperty" version="1">
													<prop name="ChannelIdx">0</prop>
												</obj>
											</obj>
											<obj name="PropertyObject" class="GroupChannelTypeProp" version="4">
												<prop name="PropertyTypeName">Scanning Sample Type</prop>
												<prop name="Position">1</prop>
												<prop name="IsDefault">0</prop>
												<prop name="GroupSampleType">mstUnknown</prop>
												<obj name="ChannelProp" class="ChannelProperty" version="1">
													<prop name="ChannelIdx">0</prop>
												</obj>
											</obj>
											<obj name="PropertyObject" class="TargetName" version="4">
												<prop name="PropertyTypeName">Target Name</prop>
												<prop name="Position">1</prop>
												<prop name="IsDefault">1</prop>
												<obj name="ChannelProp" class="ChannelProperty" version="1">
													<prop name="ChannelIdx">0</prop>
												</obj>
											</obj>
											<obj name="PropertyObject" class="RQTargetProperty" version="4">
												<prop name="PropertyTypeName">Target Type</prop>
												<prop name="Position">1</prop>
												<prop name="IsDefault">0</prop>
												<prop name="TargetType">dtNone</prop>
												<obj name="ChannelProp" class="ChannelProperty" version="1">
													<prop name="ChannelIdx">0</prop>
												</obj>
											</obj>
										</list>
									</obj>
									<obj name="item" class="PropertyList" version="1">
										<list name="emlist" count="12">
											<obj name="PropertyObject" class="RQSampleTargetProperty" version="4">
												<prop name="PropertyTypeName">Combined Sample and Target Type</prop>
												<prop name="Position">1</prop>
												<prop name="IsDefault">0</prop>
												<obj name="ChannelProp" class="ChannelProperty" version="1">
													<prop name="ChannelIdx">1</prop>
												</obj>
											</obj>
											<obj name="PropertyObject" class="QuantConcProperty" version="4">
												<prop name="PropertyTypeName">Concentration</prop>
												<prop name="Position">1</prop>
												<prop name="IsDefault">1</prop>
												<prop name="Concentration">0</prop>
												<obj name="ChannelProp" class="ChannelProperty" version="1">
													<prop name="ChannelIdx">1</prop>
												</obj>
												<prop name="ReadOnly">1</prop>
											</obj>
											<obj name="PropertyObject" class="QuantCpHighProp" version="4">
												<prop name="PropertyTypeName">Cp High</prop>
												<prop name="Position">1</prop>
												<prop name="IsDefault">1</prop>
												<prop name="CpRangeHigh">0</prop>
												<obj name="ChannelProp" class="ChannelProperty" version="1">
													<prop name="ChannelIdx">1</prop>
												</obj>
												<prop name="ReadOnly">1</prop>
											</obj>
											<obj name="PropertyObject" class="QuantCpLowProp" version="4">
												<prop name="PropertyTypeName">Cp Low</prop>
												<prop name="Position">1</prop>
												<prop name="IsDefault">1</prop>
												<prop name="CpRangeLow">0</prop>
												<obj name="ChannelProp" class="ChannelProperty" version="1">
													<prop name="ChannelIdx">1</prop>
												</obj>
												<prop name="ReadOnly">1</prop>
											</obj>
											<obj name="PropertyObject" class="RQEffProp" version="4">
												<prop name="PropertyTypeName">Efficiency</prop>
												<prop name="Position">1</prop>
												<prop name="IsDefault">1</prop>
												<prop name="Efficiency">2</prop>
												<obj name="ChannelProp" class="ChannelProperty" version="1">
													<prop name="ChannelIdx">1</prop>
												</obj>
											</obj>
											<obj name="PropertyObject" class="ChannelGenotype" version="4">
												<prop name="PropertyTypeName">Melt Geno Genotype</prop>
												<prop name="Position">1</prop>
												<prop name="IsDefault">1</prop>
												<prop name="ReadOnly">1</prop>
												<obj name="ChannelProp" class="ChannelProperty" version="1">
													<prop name="ChannelIdx">1</prop>
												</obj>
											</obj>
											<obj name="PropertyObject" class="GroupChannelTypeProp" version="4">
												<prop name="PropertyTypeName">Melt Geno Sample Type</prop>
												<prop name="Position">1</prop>
												<prop name="IsDefault">0</prop>
												<prop name="GroupSampleType">mstUnknown</prop>
												<obj name="ChannelProp" class="ChannelProperty" version="1">
													<prop name="ChannelIdx">1</prop>
												</obj>
											</obj>
											<obj name="PropertyObject" class="QuantSampleTypeProperty" version="4">
												<prop name="PropertyTypeName">Quantification Sample Type</prop>
												<prop name="Position">1</prop>
												<prop name="IsDefault">0</prop>
												<prop name="SampleType">qsUnknown</prop>
												<obj name="ChannelProp" class="ChannelProperty" version="1">
													<prop name="ChannelIdx">1</prop>
												</obj>
											</obj>
											<obj name="PropertyObject" class="ChannelGenotype" version="4">
												<prop name="PropertyTypeName">Scanning Genotype</prop>
												<prop name="Position">1</prop>
												<prop name="IsDefault">1</prop>
												<prop name="ReadOnly">1</prop>
												<obj name="ChannelProp" class="ChannelProperty" version="1">
													<prop name="ChannelIdx">1</prop>
												</obj>
											</obj>
											<obj name="PropertyObject" class="GroupChannelTypeProp" version="4">
												<prop name="PropertyTypeName">Scanning Sample Type</prop>
												<prop name="Position">1</prop>
												<prop name="IsDefault">0</prop>
												<prop name="GroupSampleType">mstUnknown</prop>
												<obj name="ChannelProp" class="ChannelProperty" version="1">
													<prop name="ChannelIdx">1</prop>
												</obj>
											</obj>
											<obj name="PropertyObject" class="TargetName" version="4">
												<prop name="PropertyTypeName">Target Name</prop>
												<prop name="Position">1</prop>
												<prop name="IsDefault">1</prop>
												<obj name="ChannelProp" class="ChannelProperty" version="1">
													<prop name="ChannelIdx">1</prop>
												</obj>
											</obj>
											<obj name="PropertyObject" class="RQTargetProperty" version="4">
												<prop name="PropertyTypeName">Target Type</prop>
												<prop name="Position">1</prop>
												<prop name="IsDefault">0</prop>
												<prop name="TargetType">dtNone</prop>
												<obj name="ChannelProp" class="ChannelProperty" version="1">
													<prop name="ChannelIdx">1</prop>
												</obj>
											</obj>
										</list>
									</obj>
									<obj name="item" class="PropertyList" version="1">
										<list name="emlist" count="12">
											<obj name="PropertyObject" class="RQSampleTargetProperty" version="4">
												<prop name="PropertyTypeName">Combined Sample and Target Type</prop>
												<prop name="Position">1</prop>
												<prop name="IsDefault">0</prop>
												<obj name="ChannelProp" class="ChannelProperty" version="1">
													<prop name="ChannelIdx">2</prop>
												</obj>
											</obj>
											<obj name="PropertyObject" class="QuantConcProperty" version="4">
												<prop name="PropertyTypeName">Concentration</prop>
												<prop name="Position">1</prop>
												<prop name="IsDefault">1</prop>
												<prop name="Concentration">0</prop>
												<obj name="ChannelProp" class="ChannelProperty" version="1">
													<prop name="ChannelIdx">2</prop>
												</obj>
												<prop name="ReadOnly">1</prop>
											</obj>
											<obj name="PropertyObject" class="QuantCpHighProp" version="4">
												<prop name="PropertyTypeName">Cp High</prop>
												<prop name="Position">1</prop>
												<prop name="IsDefault">1</prop>
												<prop name="CpRangeHigh">0</prop>
												<obj name="ChannelProp" class="ChannelProperty" version="1">
													<prop name="ChannelIdx">2</prop>
												</obj>
												<prop name="ReadOnly">1</prop>
											</obj>
											<obj name="PropertyObject" class="QuantCpLowProp" version="4">
												<prop name="PropertyTypeName">Cp Low</prop>
												<prop name="Position">1</prop>
												<prop name="IsDefault">1</prop>
												<prop name="CpRangeLow">0</prop>
												<obj name="ChannelProp" class="ChannelProperty" version="1">
													<prop name="ChannelIdx">2</prop>
												</obj>
												<prop name="ReadOnly">1</prop>
											</obj>
											<obj name="PropertyObject" class="RQEffProp" version="4">
												<prop name="PropertyTypeName">Efficiency</prop>
												<prop name="Position">1</prop>
												<prop name="IsDefault">1</prop>
												<prop name="Efficiency">2</prop>
												<obj name="ChannelProp" class="ChannelProperty" version="1">
													<prop name="ChannelIdx">2</prop>
												</obj>
											</obj>
											<obj name="PropertyObject" class="ChannelGenotype" version="4">
												<prop name="PropertyTypeName">Melt Geno Genotype</prop>
												<prop name="Position">1</prop>
												<prop name="IsDefault">1</prop>
												<prop name="ReadOnly">1</prop>
												<obj name="ChannelProp" class="ChannelProperty" version="1">
													<prop name="ChannelIdx">2</prop>
												</obj>
											</obj>
											<obj name="PropertyObject" class="GroupChannelTypeProp" version="4">
												<prop name="PropertyTypeName">Melt Geno Sample Type</prop>
												<prop name="Position">1</prop>
												<prop name="IsDefault">0</prop>
												<prop name="GroupSampleType">mstUnknown</prop>
												<obj name="ChannelProp" class="ChannelProperty" version="1">
													<prop name="ChannelIdx">2</prop>
												</obj>
											</obj>
											<obj name="PropertyObject" class="QuantSampleTypeProperty" version="4">
												<prop name="PropertyTypeName">Quantification Sample Type</prop>
												<prop name="Position">1</prop>
												<prop name="IsDefault">0</prop>
												<prop name="SampleType">qsUnknown</prop>
												<obj name="ChannelProp" class="ChannelProperty" version="1">
													<prop name="ChannelIdx">2</prop>
												</obj>
											</obj>
											<obj name="PropertyObject" class="ChannelGenotype" version="4">
												<prop name="PropertyTypeName">Scanning Genotype</prop>
												<prop name="Position">1</prop>
												<prop name="IsDefault">1</prop>
												<prop name="ReadOnly">1</prop>
												<obj name="ChannelProp" class="ChannelProperty" version="1">
													<prop name="ChannelIdx">2</prop>
												</obj>
											</obj>
											<obj name="PropertyObject" class="GroupChannelTypeProp" version="4">
												<prop name="PropertyTypeName">Scanning Sample Type</prop>
												<prop name="Position">1</prop>
												<prop name="IsDefault">0</prop>
												<prop name="GroupSampleType">mstUnknown</prop>
												<obj name="ChannelProp" class="ChannelProperty" version="1">
													<prop name="ChannelIdx">2</prop>
												</obj>
											</obj>
											<obj name="PropertyObject" class="TargetName" version="4">
												<prop name="PropertyTypeName">Target Name</prop>
												<prop name="Position">1</prop>
												<prop name="IsDefault">1</prop>
												<obj name="ChannelProp" class="ChannelProperty" version="1">
													<prop name="ChannelIdx">2</prop>
												</obj>
											</obj>
											<obj name="PropertyObject" class="RQTargetProperty" version="4">
												<prop name="PropertyTypeName">Target Type</prop>
												<prop name="Position">1</prop>
												<prop name="IsDefault">0</prop>
												<prop name="TargetType">dtNone</prop>
												<obj name="ChannelProp" class="ChannelProperty" version="1">
													<prop name="ChannelIdx">2</prop>
												</obj>
											</obj>
										</list>
									</obj>
									<obj name="item" class="PropertyList" version="1">
										<list name="emlist" count="12">
											<obj name="PropertyObject" class="RQSampleTargetProperty" version="4">
												<prop name="PropertyTypeName">Combined Sample and Target Type</prop>
												<prop name="Position">1</prop>
												<prop name="IsDefault">0</prop>
												<obj name="ChannelProp" class="ChannelProperty" version="1">
													<prop name="ChannelIdx">3</prop>
												</obj>
											</obj>
											<obj name="PropertyObject" class="QuantConcProperty" version="4">
												<prop name="PropertyTypeName">Concentration</prop>
												<prop name="Position">1</prop>
												<prop name="IsDefault">1</prop>
												<prop name="Concentration">0</prop>
												<obj name="ChannelProp" class="ChannelProperty" version="1">
													<prop name="ChannelIdx">3</prop>
												</obj>
												<prop name="ReadOnly">1</prop>
											</obj>
											<obj name="PropertyObject" class="QuantCpHighProp" version="4">
												<prop name="PropertyTypeName">Cp High</prop>
												<prop name="Position">1</prop>
												<prop name="IsDefault">1</prop>
												<prop name="CpRangeHigh">0</prop>
												<obj name="ChannelProp" class="ChannelProperty" version="1">
													<prop name="ChannelIdx">3</prop>
												</obj>
												<prop name="ReadOnly">1</prop>
											</obj>
											<obj name="PropertyObject" class="QuantCpLowProp" version="4">
												<prop name="PropertyTypeName">Cp Low</prop>
												<prop name="Position">1</prop>
												<prop name="IsDefault">1</prop>
												<prop name="CpRangeLow">0</prop>
												<obj name="ChannelProp" class="ChannelProperty" version="1">
													<prop name="ChannelIdx">3</prop>
												</obj>
												<prop name="ReadOnly">1</prop>
											</obj>
											<obj name="PropertyObject" class="RQEffProp" version="4">
												<prop name="PropertyTypeName">Efficiency</prop>
												<prop name="Position">1</prop>
												<prop name="IsDefault">1</prop>
												<prop name="Efficiency">2</prop>
												<obj name="ChannelProp" class="ChannelProperty" version="1">
													<prop name="ChannelIdx">3</prop>
												</obj>
											</obj>
											<obj name="PropertyObject" class="ChannelGenotype" version="4">
												<prop name="PropertyTypeName">Melt Geno Genotype</prop>
												<prop name="Position">1</prop>
												<prop name="IsDefault">1</prop>
												<prop name="ReadOnly">1</prop>
												<obj name="ChannelProp" class="ChannelProperty" version="1">
													<prop name="ChannelIdx">3</prop>
												</obj>
											</obj>
											<obj name="PropertyObject" class="GroupChannelTypeProp" version="4">
												<prop name="PropertyTypeName">Melt Geno Sample Type</prop>
												<prop name="Position">1</prop>
												<prop name="IsDefault">0</prop>
												<prop name="GroupSampleType">mstUnknown</prop>
												<obj name="ChannelProp" class="ChannelProperty" version="1">
													<prop name="ChannelIdx">3</prop>
												</obj>
											</obj>
											<obj name="PropertyObject" class="QuantSampleTypeProperty" version="4">
												<prop name="PropertyTypeName">Quantification Sample Type</prop>
												<prop name="Position">1</prop>
												<prop name="IsDefault">0</prop>
												<prop name="SampleType">qsUnknown</prop>
												<obj name="ChannelProp" class="ChannelProperty" version="1">
													<prop name="ChannelIdx">3</prop>
												</obj>
											</obj>
											<obj name="PropertyObject" class="ChannelGenotype" version="4">
												<prop name="PropertyTypeName">Scanning Genotype</prop>
												<prop name="Position">1</prop>
												<prop name="IsDefault">1</prop>
												<prop name="ReadOnly">1</prop>
												<obj name="ChannelProp" class="ChannelProperty" version="1">
													<prop name="ChannelIdx">3</prop>
												</obj>
											</obj>
											<obj name="PropertyObject" class="GroupChannelTypeProp" version="4">
												<prop name="PropertyTypeName">Scanning Sample Type</prop>
												<prop name="Position">1</prop>
												<prop name="IsDefault">0</prop>
												<prop name="GroupSampleType">mstUnknown</prop>
												<obj name="ChannelProp" class="ChannelProperty" version="1">
													<prop name="ChannelIdx">3</prop>
												</obj>
											</obj>
											<obj name="PropertyObject" class="TargetName" version="4">
												<prop name="PropertyTypeName">Target Name</prop>
												<prop name="Position">1</prop>
												<prop name="IsDefault">1</prop>
												<obj name="ChannelProp" class="ChannelProperty" version="1">
													<prop name="ChannelIdx">3</prop>
												</obj>
											</obj>
											<obj name="PropertyObject" class="RQTargetProperty" version="4">
												<prop name="PropertyTypeName">Target Type</prop>
												<prop name="Position">1</prop>
												<prop name="IsDefault">0</prop>
												<prop name="TargetType">dtNone</prop>
												<obj name="ChannelProp" class="ChannelProperty" version="1">
													<prop name="ChannelIdx">3</prop>
												</obj>
											</obj>
										</list>
									</obj>
								</list>
							</obj>
						</obj>
						<prop name="ChannelPropertyCount">4</prop>
						<prop name="ContainerPosition">1</prop>
						<prop name="HasSampleProperties">1</prop>
						<obj name="SampleProperties" class="PropertyList" version="1">
							<list name="emlist" count="14">
								<obj name="PropertyObject" class="SamplePrefColor" version="4">
									<prop name="PropertyTypeName">Color</prop>
									<prop name="Position">1</prop>
									<prop name="IsDefault">0</prop>
									<prop name="Color">clRed</prop>
								</obj>
								<obj name="PropertyObject" class="DominantChannelProp" version="4">
									<prop name="PropertyTypeName">Dominant Channel</prop>
									<prop name="Position">1</prop>
									<prop name="IsDefault">0</prop>
									<prop name="DominantChannel">0</prop>
								</obj>
								<obj name="PropertyObject" class="Genotype" version="4">
									<prop name="PropertyTypeName">EndPt Genotype</prop>
									<prop name="Position">1</prop>
									<prop name="IsDefault">1</prop>
									<prop name="ReadOnly">1</prop>
								</obj>
								<obj name="PropertyObject" class="GroupingSample" version="4">
									<prop name="PropertyTypeName">EndPt Sample Type</prop>
									<prop name="Position">1</prop>
									<prop name="IsDefault">0</prop>
									<prop name="GroupSampleType">mstUnknown</prop>
								</obj>
								<obj name="PropertyObject" class="SamplePrefLineStyle" version="4">
									<prop name="PropertyTypeName">Line Style</prop>
									<prop name="Position">1</prop>
									<prop name="IsDefault">0</prop>
									<prop name="LineStyle">psSolid</prop>
								</obj>
								<obj name="PropertyObject" class="GenSampleEditNotes" version="4">
									<prop name="PropertyTypeName">Notes</prop>
									<prop name="Position">1</prop>
									<prop name="IsDefault">1</prop>
								</obj>
								<obj name="PropertyObject" class="SamplePrefPointStyle" version="4">
									<prop name="PropertyTypeName">Point Style</prop>
									<prop name="Position">1</prop>
									<prop name="IsDefault">0</prop>
									<prop name="PointStyle">psNothing</prop>
								</obj>
								<obj name="PropertyObject" class="GenSampleEditPosition" version="4">
									<prop name="PropertyTypeName">Position</prop>
									<prop name="Position">1</prop>
									<prop name="IsDefault">1</prop>
								</obj>
								<obj name="PropertyObject" class="GenSampleEditReplicate" version="4">
									<prop name="PropertyTypeName">Replicate of</prop>
									<prop name="Position">1</prop>
									<prop name="IsDefault">1</prop>
									<prop name="ReplicateOf">-1</prop>
								</obj>
								<obj name="PropertyObject" class="HTCSampleID" version="4">
									<prop name="PropertyTypeName">Sample ID</prop>
									<prop name="Position">1</prop>
									<prop name="IsDefault">1</prop>
								</obj>
								<obj name="PropertyObject" class="GenSampleEditName" version="4">
									<prop name="PropertyTypeName">Sample Name</prop>
									<prop name="Position">1</prop>
									<prop name="IsDefault">1</prop>
									<prop name="name">Sample 2</prop>
								</obj>
								<obj name="PropertyObject" class="HTCSamplePrepNotes" version="4">
									<prop name="PropertyTypeName">Sample Prep Notes</prop>
									<prop name="Position">1</prop>
									<prop name="IsDefault">1</prop>
								</obj>
								<obj name="PropertyObject" class="GenSampleEditSubset" version="4">
									<prop name="PropertyTypeName">Subsets</prop>
									<prop name="Position">1</prop>
									<prop name="IsDefault">1</prop>
								</obj>
								<obj name="PropertyObject" class="SamplePrefWidth" version="5">
									<prop name="PropertyTypeName">Width</prop>
									<prop name="Position">1</prop>
									<prop name="IsDefault">1</prop>
									<prop name="Width">1</prop>
								</obj>
							</list>
						</obj>
					</obj>
					<obj name="item" class="SamplePropInfo" version="1">
						<obj name="ChannelProperties" class="ChanPropList" version="2">
							<obj name="ChannelProperties" class="EMList" version="1">
								<list name="emlist" count="4">
									<obj name="item" class="PropertyList" version="1">
										<list name="emlist" count="12">
											<obj name="PropertyObject" class="RQSampleTargetProperty" version="4">
												<prop name="PropertyTypeName">Combined Sample and Target Type</prop>
												<prop name="Position">2</prop>
												<prop name="IsDefault">0</prop>
												<obj name="ChannelProp" class="ChannelProperty" version="1">
													<prop name="ChannelIdx">0</prop>
												</obj>
											</obj>
											<obj name="PropertyObject" class="QuantConcProperty" version="4">
												<prop name="PropertyTypeName">Concentration</prop>
												<prop name="Position">2</prop>
												<prop name="IsDefault">1</prop>
												<prop name="Concentration">0</prop>
												<obj name="ChannelProp" class="ChannelProperty" version="1">
													<prop name="ChannelIdx">0</prop>
												</obj>
												<prop name="ReadOnly">1</prop>
											</obj>
											<obj name="PropertyObject" class="QuantCpHighProp" version="4">
												<prop name="PropertyTypeName">Cp High</prop>
												<prop name="Position">2</prop>
												<prop name="IsDefault">1</prop>
												<prop name="CpRangeHigh">0</prop>
												<obj name="ChannelProp" class="ChannelProperty" version="1">
													<prop name="ChannelIdx">0</prop>
												</obj>
												<prop name="ReadOnly">1</prop>
											</obj>
											<obj name="PropertyObject" class="QuantCpLowProp" version="4">
												<prop name="PropertyTypeName">Cp Low</prop>
												<prop name="Position">2</prop>
												<prop name="IsDefault">1</prop>
												<prop name="CpRangeLow">0</prop>
												<obj name="ChannelProp" class="ChannelProperty" version="1">
													<prop name="ChannelIdx">0</prop>
												</obj>
												<prop name="ReadOnly">1</prop>
											</obj>
											<obj name="PropertyObject" class="RQEffProp" version="4">
												<prop name="PropertyTypeName">Efficiency</prop>
												<prop name="Position">2</prop>
												<prop name="IsDefault">1</prop>
												<prop name="Efficiency">2</prop>
												<obj name="ChannelProp" class="ChannelProperty" version="1">
													<prop name="ChannelIdx">0</prop>
												</obj>
											</obj>
											<obj name="PropertyObject" class="ChannelGenotype" version="4">
												<prop name="PropertyTypeName">Melt Geno Genotype</prop>
												<prop name="Position">2</prop>
												<prop name="IsDefault">1</prop>
												<prop name="ReadOnly">1</prop>
												<obj name="ChannelProp" class="ChannelProperty" version="1">
													<prop name="ChannelIdx">0</prop>
												</obj>
											</obj>
											<obj name="PropertyObject" class="GroupChannelTypeProp" version="4">
												<prop name="PropertyTypeName">Melt Geno Sample Type</prop>
												<prop name="Position">2</prop>
												<prop name="IsDefault">0</prop>
												<prop name="GroupSampleType">mstUnknown</prop>
												<obj name="ChannelProp" class="ChannelProperty" version="1">
													<prop name="ChannelIdx">0</prop>
												</obj>
											</obj>
											<obj name="PropertyObject" class="QuantSampleTypeProperty" version="4">
												<prop name="PropertyTypeName">Quantification Sample Type</prop>
												<prop name="Position">2</prop>
												<prop name="IsDefault">0</prop>
												<prop name="SampleType">qsUnknown</prop>
												<obj name="ChannelProp" class="ChannelProperty" version="1">
													<prop name="ChannelIdx">0</prop>
												</obj>
											</obj>
											<obj name="PropertyObject" class="ChannelGenotype" version="4">
												<prop name="PropertyTypeName">Scanning Genotype</prop>
												<prop name="Position">2</prop>
												<prop name="IsDefault">1</prop>
												<prop name="ReadOnly">1</prop>
												<obj name="ChannelProp" class="ChannelProperty" version="1">
													<prop name="ChannelIdx">0</prop>
												</obj>
											</obj>
											<obj name="PropertyObject" class="GroupChannelTypeProp" version="4">
												<prop name="PropertyTypeName">Scanning Sample Type</prop>
												<prop name="Position">2</prop>
												<prop name="IsDefault">0</prop>
												<prop name="GroupSampleType">mstUnknown</prop>
												<obj name="ChannelProp" class="ChannelProperty" version="1">
													<prop name="ChannelIdx">0</prop>
												</obj>
											</obj>
											<obj name="PropertyObject" class="TargetName" version="4">
												<prop name="PropertyTypeName">Target Name</prop>
												<prop name="Position">2</prop>
												<prop name="IsDefault">1</prop>
												<obj name="ChannelProp" class="ChannelProperty" version="1">
													<prop name="ChannelIdx">0</prop>
												</obj>
											</obj>
											<obj name="PropertyObject" class="RQTargetProperty" version="4">
												<prop name="PropertyTypeName">Target Type</prop>
												<prop name="Position">2</prop>
												<prop name="IsDefault">0</prop>
												<prop name="TargetType">dtNone</prop>
												<obj name="ChannelProp" class="ChannelProperty" version="1">
													<prop name="ChannelIdx">0</prop>
												</obj>
											</obj>
										</list>
									</obj>
									<obj name="item" class="PropertyList" version="1">
										<list name="emlist" count="12">
											<obj name="PropertyObject" class="RQSampleTargetProperty" version="4">
												<prop name="PropertyTypeName">Combined Sample and Target Type</prop>
												<prop name="Position">2</prop>
												<prop name="IsDefault">0</prop>
												<obj name="ChannelProp" class="ChannelProperty" version="1">
													<prop name="ChannelIdx">1</prop>
												</obj>
											</obj>
											<obj name="PropertyObject" class="QuantConcProperty" version="4">
												<prop name="PropertyTypeName">Concentration</prop>
												<prop name="Position">2</prop>
												<prop name="IsDefault">1</prop>
												<prop name="Concentration">0</prop>
												<obj name="ChannelProp" class="ChannelProperty" version="1">
													<prop name="ChannelIdx">1</prop>
												</obj>
												<prop name="ReadOnly">1</prop>
											</obj>
											<obj name="PropertyObject" class="QuantCpHighProp" version="4">
												<prop name="PropertyTypeName">Cp High</prop>
												<prop name="Position">2</prop>
												<prop name="IsDefault">1</prop>
												<prop name="CpRangeHigh">0</prop>
												<obj name="ChannelProp" class="ChannelProperty" version="1">
													<prop name="ChannelIdx">1</prop>
												</obj>
												<prop name="ReadOnly">1</prop>
											</obj>
											<obj name="PropertyObject" class="QuantCpLowProp" version="4">
												<prop name="PropertyTypeName">Cp Low</prop>
												<prop name="Position">2</prop>
												<prop name="IsDefault">1</prop>
												<prop name="CpRangeLow">0</prop>
												<obj name="ChannelProp" class="ChannelProperty" version="1">
													<prop name="ChannelIdx">1</prop>
												</obj>
												<prop name="ReadOnly">1</prop>
											</obj>
											<obj name="PropertyObject" class="RQEffProp" version="4">
												<prop name="PropertyTypeName">Efficiency</prop>
												<prop name="Position">2</prop>
												<prop name="IsDefault">1</prop>
												<prop name="Efficiency">2</prop>
												<obj name="ChannelProp" class="ChannelProperty" version="1">
													<prop name="ChannelIdx">1</prop>
												</obj>
											</obj>
											<obj name="PropertyObject" class="ChannelGenotype" version="4">
												<prop name="PropertyTypeName">Melt Geno Genotype</prop>
												<prop name="Position">2</prop>
												<prop name="IsDefault">1</prop>
												<prop name="ReadOnly">1</prop>
												<obj name="ChannelProp" class="ChannelProperty" version="1">
													<prop name="ChannelIdx">1</prop>
												</obj>
											</obj>
											<obj name="PropertyObject" class="GroupChannelTypeProp" version="4">
												<prop name="PropertyTypeName">Melt Geno Sample Type</prop>
												<prop name="Position">2</prop>
												<prop name="IsDefault">0</prop>
												<prop name="GroupSampleType">mstUnknown</prop>
												<obj name="ChannelProp" class="ChannelProperty" version="1">
													<prop name="ChannelIdx">1</prop>
												</obj>
											</obj>
											<obj name="PropertyObject" class="QuantSampleTypeProperty" version="4">
												<prop name="PropertyTypeName">Quantification Sample Type</prop>
												<prop name="Position">2</prop>
												<prop name="IsDefault">0</prop>
												<prop name="SampleType">qsUnknown</prop>
												<obj name="ChannelProp" class="ChannelProperty" version="1">
													<prop name="ChannelIdx">1</prop>
												</obj>
											</obj>
											<obj name="PropertyObject" class="ChannelGenotype" version="4">
												<prop name="PropertyTypeName">Scanning Genotype</prop>
												<prop name="Position">2</prop>
												<prop name="IsDefault">1</prop>
												<prop name="ReadOnly">1</prop>
												<obj name="ChannelProp" class="ChannelProperty" version="1">
													<prop name="ChannelIdx">1</prop>
												</obj>
											</obj>
											<obj name="PropertyObject" class="GroupChannelTypeProp" version="4">
												<prop name="PropertyTypeName">Scanning Sample Type</prop>
												<prop name="Position">2</prop>
												<prop name="IsDefault">0</prop>
												<prop name="GroupSampleType">mstUnknown</prop>
												<obj name="ChannelProp" class="ChannelProperty" version="1">
													<prop name="ChannelIdx">1</prop>
												</obj>
											</obj>
											<obj name="PropertyObject" class="TargetName" version="4">
												<prop name="PropertyTypeName">Target Name</prop>
												<prop name="Position">2</prop>
												<prop name="IsDefault">1</prop>
												<obj name="ChannelProp" class="ChannelProperty" version="1">
													<prop name="ChannelIdx">1</prop>
												</obj>
											</obj>
											<obj name="PropertyObject" class="RQTargetProperty" version="4">
												<prop name="PropertyTypeName">Target Type</prop>
												<prop name="Position">2</prop>
												<prop name="IsDefault">0</prop>
												<prop name="TargetType">dtNone</prop>
												<obj name="ChannelProp" class="ChannelProperty" version="1">
													<prop name="ChannelIdx">1</prop>
												</obj>
											</obj>
										</list>
									</obj>
									<obj name="item" class="PropertyList" version="1">
										<list name="emlist" count="12">
											<obj name="PropertyObject" class="RQSampleTargetProperty" version="4">
												<prop name="PropertyTypeName">Combined Sample and Target Type</prop>
												<prop name="Position">2</prop>
												<prop name="IsDefault">0</prop>
												<obj name="ChannelProp" class="ChannelProperty" version="1">
													<prop name="ChannelIdx">2</prop>
												</obj>
											</obj>
											<obj name="PropertyObject" class="QuantConcProperty" version="4">
												<prop name="PropertyTypeName">Concentration</prop>
												<prop name="Position">2</prop>
												<prop name="IsDefault">1</prop>
												<prop name="Concentration">0</prop>
												<obj name="ChannelProp" class="ChannelProperty" version="1">
													<prop name="ChannelIdx">2</prop>
												</obj>
												<prop name="ReadOnly">1</prop>
											</obj>
											<obj name="PropertyObject" class="QuantCpHighProp" version="4">
												<prop name="PropertyTypeName">Cp High</prop>
												<prop name="Position">2</prop>
												<prop name="IsDefault">1</prop>
												<prop name="CpRangeHigh">0</prop>
												<obj name="ChannelProp" class="ChannelProperty" version="1">
													<prop name="ChannelIdx">2</prop>
												</obj>
												<prop name="ReadOnly">1</prop>
											</obj>
											<obj name="PropertyObject" class="QuantCpLowProp" version="4">
												<prop name="PropertyTypeName">Cp Low</prop>
												<prop name="Position">2</prop>
												<prop name="IsDefault">1</prop>
												<prop name="CpRangeLow">0</prop>
												<obj name="ChannelProp" class="ChannelProperty" version="1">
													<prop name="ChannelIdx">2</prop>
												</obj>
												<prop name="ReadOnly">1</prop>
											</obj>
											<obj name="PropertyObject" class="RQEffProp" version="4">
												<prop name="PropertyTypeName">Efficiency</prop>
												<prop name="Position">2</prop>
												<prop name="IsDefault">1</prop>
												<prop name="Efficiency">2</prop>
												<obj name="ChannelProp" class="ChannelProperty" version="1">
													<prop name="ChannelIdx">2</prop>
												</obj>
											</obj>
											<obj name="PropertyObject" class="ChannelGenotype" version="4">
												<prop name="PropertyTypeName">Melt Geno Genotype</prop>
												<prop name="Position">2</prop>
												<prop name="IsDefault">1</prop>
												<prop name="ReadOnly">1</prop>
												<obj name="ChannelProp" class="ChannelProperty" version="1">
													<prop name="ChannelIdx">2</prop>
												</obj>
											</obj>
											<obj name="PropertyObject" class="GroupChannelTypeProp" version="4">
												<prop name="PropertyTypeName">Melt Geno Sample Type</prop>
												<prop name="Position">2</prop>
												<prop name="IsDefault">0</prop>
												<prop name="GroupSampleType">mstUnknown</prop>
												<obj name="ChannelProp" class="ChannelProperty" version="1">
													<prop name="ChannelIdx">2</prop>
												</obj>
											</obj>
											<obj name="PropertyObject" class="QuantSampleTypeProperty" version="4">
												<prop name="PropertyTypeName">Quantification Sample Type</prop>
												<prop name="Position">2</prop>
												<prop name="IsDefault">0</prop>
												<prop name="SampleType">qsUnknown</prop>
												<obj name="ChannelProp" class="ChannelProperty" version="1">
													<prop name="ChannelIdx">2</prop>
												</obj>
											</obj>
											<obj name="PropertyObject" class="ChannelGenotype" version="4">
												<prop name="PropertyTypeName">Scanning Genotype</prop>
												<prop name="Position">2</prop>
												<prop name="IsDefault">1</prop>
												<prop name="ReadOnly">1</prop>
												<obj name="ChannelProp" class="ChannelProperty" version="1">
													<prop name="ChannelIdx">2</prop>
												</obj>
											</obj>
											<obj name="PropertyObject" class="GroupChannelTypeProp" version="4">
												<prop name="PropertyTypeName">Scanning Sample Type</prop>
												<prop name="Position">2</prop>
												<prop name="IsDefault">0</prop>
												<prop name="GroupSampleType">mstUnknown</prop>
												<obj name="ChannelProp" class="ChannelProperty" version="1">
													<prop name="ChannelIdx">2</prop>
												</obj>
											</obj>
											<obj name="PropertyObject" class="TargetName" version="4">
												<prop name="PropertyTypeName">Target Name</prop>
												<prop name="Position">2</prop>
												<prop name="IsDefault">1</prop>
												<obj name="ChannelProp" class="ChannelProperty" version="1">
													<prop name="ChannelIdx">2</prop>
												</obj>
											</obj>
											<obj name="PropertyObject" class="RQTargetProperty" version="4">
												<prop name="PropertyTypeName">Target Type</prop>
												<prop name="Position">2</prop>
												<prop name="IsDefault">0</prop>
												<prop name="TargetType">dtNone</prop>
												<obj name="ChannelProp" class="ChannelProperty" version="1">
													<prop name="ChannelIdx">2</prop>
												</obj>
											</obj>
										</list>
									</obj>
									<obj name="item" class="PropertyList" version="1">
										<list name="emlist" count="12">
											<obj name="PropertyObject" class="RQSampleTargetProperty" version="4">
												<prop name="PropertyTypeName">Combined Sample and Target Type</prop>
												<prop name="Position">2</prop>
												<prop name="IsDefault">0</prop>
												<obj name="ChannelProp" class="ChannelProperty" version="1">
													<prop name="ChannelIdx">3</prop>
												</obj>
											</obj>
											<obj name="PropertyObject" class="QuantConcProperty" version="4">
												<prop name="PropertyTypeName">Concentration</prop>
												<prop name="Position">2</prop>
												<prop name="IsDefault">1</prop>
												<prop name="Concentration">0</prop>
												<obj name="ChannelProp" class="ChannelProperty" version="1">
													<prop name="ChannelIdx">3</prop>
												</obj>
												<prop name="ReadOnly">1</prop>
											</obj>
											<obj name="PropertyObject" class="QuantCpHighProp" version="4">
												<prop name="PropertyTypeName">Cp High</prop>
												<prop name="Position">2</prop>
												<prop name="IsDefault">1</prop>
												<prop name="CpRangeHigh">0</prop>
												<obj name="ChannelProp" class="ChannelProperty" version="1">
													<prop name="ChannelIdx">3</prop>
												</obj>
												<prop name="ReadOnly">1</prop>
											</obj>
											<obj name="PropertyObject" class="QuantCpLowProp" version="4">
												<prop name="PropertyTypeName">Cp Low</prop>
												<prop name="Position">2</prop>
												<prop name="IsDefault">1</prop>
												<prop name="CpRangeLow">0</prop>
												<obj name="ChannelProp" class="ChannelProperty" version="1">
													<prop name="ChannelIdx">3</prop>
												</obj>
												<prop name="ReadOnly">1</prop>
											</obj>
											<obj name="PropertyObject" class="RQEffProp" version="4">
												<prop name="PropertyTypeName">Efficiency</prop>
												<prop name="Position">2</prop>
												<prop name="IsDefault">1</prop>
												<prop name="Efficiency">2</prop>
												<obj name="ChannelProp" class="ChannelProperty" version="1">
													<prop name="ChannelIdx">3</prop>
												</obj>
											</obj>
											<obj name="PropertyObject" class="ChannelGenotype" version="4">
												<prop name="PropertyTypeName">Melt Geno Genotype</prop>
												<prop name="Position">2</prop>
												<prop name="IsDefault">1</prop>
												<prop name="ReadOnly">1</prop>
												<obj name="ChannelProp" class="ChannelProperty" version="1">
													<prop name="ChannelIdx">3</prop>
												</obj>
											</obj>
											<obj name="PropertyObject" class="GroupChannelTypeProp" version="4">
												<prop name="PropertyTypeName">Melt Geno Sample Type</prop>
												<prop name="Position">2</prop>
												<prop name="IsDefault">0</prop>
												<prop name="GroupSampleType">mstUnknown</prop>
												<obj name="ChannelProp" class="ChannelProperty" version="1">
													<prop name="ChannelIdx">3</prop>
												</obj>
											</obj>
											<obj name="PropertyObject" class="QuantSampleTypeProperty" version="4">
												<prop name="PropertyTypeName">Quantification Sample Type</prop>
												<prop name="Position">2</prop>
												<prop name="IsDefault">0</prop>
												<prop name="SampleType">qsUnknown</prop>
												<obj name="ChannelProp" class="ChannelProperty" version="1">
													<prop name="ChannelIdx">3</prop>
												</obj>
											</obj>
											<obj name="PropertyObject" class="ChannelGenotype" version="4">
												<prop name="PropertyTypeName">Scanning Genotype</prop>
												<prop name="Position">2</prop>
												<prop name="IsDefault">1</prop>
												<prop name="ReadOnly">1</prop>
												<obj name="ChannelProp" class="ChannelProperty" version="1">
													<prop name="ChannelIdx">3</prop>
												</obj>
											</obj>
											<obj name="PropertyObject" class="GroupChannelTypeProp" version="4">
												<prop name="PropertyTypeName">Scanning Sample Type</prop>
												<prop name="Position">2</prop>
												<prop name="IsDefault">0</prop>
												<prop name="GroupSampleType">mstUnknown</prop>
												<obj name="ChannelProp" class="ChannelProperty" version="1">
													<prop name="ChannelIdx">3</prop>
												</obj>
											</obj>
											<obj name="PropertyObject" class="TargetName" version="4">
												<prop name="PropertyTypeName">Target Name</prop>
												<prop name="Position">2</prop>
												<prop name="IsDefault">1</prop>
												<obj name="ChannelProp" class="ChannelProperty" version="1">
													<prop name="ChannelIdx">3</prop>
												</obj>
											</obj>
											<obj name="PropertyObject" class="RQTargetProperty" version="4">
												<prop name="PropertyTypeName">Target Type</prop>
												<prop name="Position">2</prop>
												<prop name="IsDefault">0</prop>
												<prop name="TargetType">dtNone</prop>
												<obj name="ChannelProp" class="ChannelProperty" version="1">
													<prop name="ChannelIdx">3</prop>
												</obj>
											</obj>
										</list>
									</obj>
								</list>
							</obj>
						</obj>
						<prop name="ChannelPropertyCount">4</prop>
						<prop name="ContainerPosition">2</prop>
						<prop name="HasSampleProperties">1</prop>
						<obj name="SampleProperties" class="PropertyList" version="1">
							<list name="emlist" count="14">
								<obj name="PropertyObject" class="SamplePrefColor" version="4">
									<prop name="PropertyTypeName">Color</prop>
									<prop name="Position">2</prop>
									<prop name="IsDefault">0</prop>
									<prop name="Color">$0030D700</prop>
								</obj>
								<obj name="PropertyObject" class="DominantChannelProp" version="4">
									<prop name="PropertyTypeName">Dominant Channel</prop>
									<prop name="Position">2</prop>
									<prop name="IsDefault">0</prop>
									<prop name="DominantChannel">0</prop>
								</obj>
								<obj name="PropertyObject" class="Genotype" version="4">
									<prop name="PropertyTypeName">EndPt Genotype</prop>
									<prop name="Position">2</prop>
									<prop name="IsDefault">1</prop>
									<prop name="ReadOnly">1</prop>
								</obj>
								<obj name="PropertyObject" class="GroupingSample" version="4">
									<prop name="PropertyTypeName">EndPt Sample Type</prop>
									<prop name="Position">2</prop>
									<prop name="IsDefault">0</prop>
									<prop name="GroupSampleType">mstUnknown</prop>
								</obj>
								<obj name="PropertyObject" class="SamplePrefLineStyle" version="4">
									<prop name="PropertyTypeName">Line Style</prop>
									<prop name="Position">2</prop>
									<prop name="IsDefault">0</prop>
									<prop name="LineStyle">psSolid</prop>
								</obj>
								<obj name="PropertyObject" class="GenSampleEditNotes" version="4">
									<prop name="PropertyTypeName">Notes</prop>
									<prop name="Position">2</prop>
									<prop name="IsDefault">1</prop>
								</obj>
								<obj name="PropertyObject" class="SamplePrefPointStyle" version="4">
									<prop name="PropertyTypeName">Point Style</prop>
									<prop name="Position">2</prop>
									<prop name="IsDefault">0</prop>
									<prop name="PointStyle">psNothing</prop>
								</obj>
								<obj name="PropertyObject" class="GenSampleEditPosition" version="4">
									<prop name="PropertyTypeName">Position</prop>
									<prop name="Position">2</prop>
									<prop name="IsDefault">1</prop>
								</obj>
								<obj name="PropertyObject" class="GenSampleEditReplicate" version="4">
									<prop name="PropertyTypeName">Replicate of</prop>
									<prop name="Position">2</prop>
									<prop name="IsDefault">1</prop>
									<prop name="ReplicateOf">-1</prop>
								</obj>
								<obj name="PropertyObject" class="HTCSampleID" version="4">
									<prop name="PropertyTypeName">Sample ID</prop>
									<prop name="Position">2</prop>
									<prop name="IsDefault">1</prop>
								</obj>
								<obj name="PropertyObject" class="GenSampleEditName" version="4">
									<prop name="PropertyTypeName">Sample Name</prop>
									<prop name="Position">2</prop>
									<prop name="IsDefault">1</prop>
									<prop name="name">Sample 3</prop>
								</obj>
								<obj name="PropertyObject" class="HTCSamplePrepNotes" version="4">
									<prop name="PropertyTypeName">Sample Prep Notes</prop>
									<prop name="Position">2</prop>
									<prop name="IsDefault">1</prop>
								</obj>
								<obj name="PropertyObject" class="GenSampleEditSubset" version="4">
									<prop name="PropertyTypeName">Subsets</prop>
									<prop name="Position">2</prop>
									<prop name="IsDefault">1</prop>
								</obj>
								<obj name="PropertyObject" class="SamplePrefWidth" version="5">
									<prop name="PropertyTypeName">Width</prop>
									<prop name="Position">2</prop>
									<prop name="IsDefault">1</prop>
									<prop name="Width">1</prop>
								</obj>
							</list>
						</obj>
					</obj>
					<obj name="item" class="SamplePropInfo" version="1">
						<obj name="ChannelProperties" class="ChanPropList" version="2">
							<obj name="ChannelProperties" class="EMList" version="1">
								<list name="emlist" count="4">
									<obj name="item" class="PropertyList" version="1">
										<list name="emlist" count="12">
											<obj name="PropertyObject" class="RQSampleTargetProperty" version="4">
												<prop name="PropertyTypeName">Combined Sample and Target Type</prop>
												<prop name="Position">3</prop>
												<prop name="IsDefault">0</prop>
												<obj name="ChannelProp" class="ChannelProperty" version="1">
													<prop name="ChannelIdx">0</prop>
												</obj>
											</obj>
											<obj name="PropertyObject" class="QuantConcProperty" version="4">
												<prop name="PropertyTypeName">Concentration</prop>
												<prop name="Position">3</prop>
												<prop name="IsDefault">1</prop>
												<prop name="Concentration">0</prop>
												<obj name="ChannelProp" class="ChannelProperty" version="1">
													<prop name="ChannelIdx">0</prop>
												</obj>
												<prop name="ReadOnly">1</prop>
											</obj>
											<obj name="PropertyObject" class="QuantCpHighProp" version="4">
												<prop name="PropertyTypeName">Cp High</prop>
												<prop name="Position">3</prop>
												<prop name="IsDefault">1</prop>
												<prop name="CpRangeHigh">0</prop>
												<obj name="ChannelProp" class="ChannelProperty" version="1">
													<prop name="ChannelIdx">0</prop>
												</obj>
												<prop name="ReadOnly">1</prop>
											</obj>
											<obj name="PropertyObject" class="QuantCpLowProp" version="4">
												<prop name="PropertyTypeName">Cp Low</prop>
												<prop name="Position">3</prop>
												<prop name="IsDefault">1</prop>
												<prop name="CpRangeLow">0</prop>
												<obj name="ChannelProp" class="ChannelProperty" version="1">
													<prop name="ChannelIdx">0</prop>
												</obj>
												<prop name="ReadOnly">1</prop>
											</obj>
											<obj name="PropertyObject" class="RQEffProp" version="4">
												<prop name="PropertyTypeName">Efficiency</prop>
												<prop name="Position">3</prop>
												<prop name="IsDefault">1</prop>
												<prop name="Efficiency">2</prop>
												<obj name="ChannelProp" class="ChannelProperty" version="1">
													<prop name="ChannelIdx">0</prop>
												</obj>
											</obj>
											<obj name="PropertyObject" class="ChannelGenotype" version="4">
												<prop name="PropertyTypeName">Melt Geno Genotype</prop>
												<prop name="Position">3</prop>
												<prop name="IsDefault">1</prop>
												<prop name="ReadOnly">1</prop>
												<obj name="ChannelProp" class="ChannelProperty" version="1">
													<prop name="ChannelIdx">0</prop>
												</obj>
											</obj>
											<obj name="PropertyObject" class="GroupChannelTypeProp" version="4">
												<prop name="PropertyTypeName">Melt Geno Sample Type</prop>
												<prop name="Position">3</prop>
												<prop name="IsDefault">0</prop>
												<prop name="GroupSampleType">mstUnknown</prop>
												<obj name="ChannelProp" class="ChannelProperty" version="1">
													<prop name="ChannelIdx">0</prop>
												</obj>
											</obj>
											<obj name="PropertyObject" class="QuantSampleTypeProperty" version="4">
												<prop name="PropertyTypeName">Quantification Sample Type</prop>
												<prop name="Position">3</prop>
												<prop name="IsDefault">0</prop>
												<prop name="SampleType">qsUnknown</prop>
												<obj name="ChannelProp" class="ChannelProperty" version="1">
													<prop name="ChannelIdx">0</prop>
												</obj>
											</obj>
											<obj name="PropertyObject" class="ChannelGenotype" version="4">
												<prop name="PropertyTypeName">Scanning Genotype</prop>
												<prop name="Position">3</prop>
												<prop name="IsDefault">1</prop>
												<prop name="ReadOnly">1</prop>
												<obj name="ChannelProp" class="ChannelProperty" version="1">
													<prop name="ChannelIdx">0</prop>
												</obj>
											</obj>
											<obj name="PropertyObject" class="GroupChannelTypeProp" version="4">
												<prop name="PropertyTypeName">Scanning Sample Type</prop>
												<prop name="Position">3</prop>
												<prop name="IsDefault">0</prop>
												<prop name="GroupSampleType">mstUnknown</prop>
												<obj name="ChannelProp" class="ChannelProperty" version="1">
													<prop name="ChannelIdx">0</prop>
												</obj>
											</obj>
											<obj name="PropertyObject" class="TargetName" version="4">
												<prop name="PropertyTypeName">Target Name</prop>
												<prop name="Position">3</prop>
												<prop name="IsDefault">1</prop>
												<obj name="ChannelProp" class="ChannelProperty" version="1">
													<prop name="ChannelIdx">0</prop>
												</obj>
											</obj>
											<obj name="PropertyObject" class="RQTargetProperty" version="4">
												<prop name="PropertyTypeName">Target Type</prop>
												<prop name="Position">3</prop>
												<prop name="IsDefault">0</prop>
												<prop name="TargetType">dtNone</prop>
												<obj name="ChannelProp" class="ChannelProperty" version="1">
													<prop name="ChannelIdx">0</prop>
												</obj>
											</obj>
										</list>
									</obj>
									<obj name="item" class="PropertyList" version="1">
										<list name="emlist" count="12">
											<obj name="PropertyObject" class="RQSampleTargetProperty" version="4">
												<prop name="PropertyTypeName">Combined Sample and Target Type</prop>
												<prop name="Position">3</prop>
												<prop name="IsDefault">0</prop>
												<obj name="ChannelProp" class="ChannelProperty" version="1">
													<prop name="ChannelIdx">1</prop>
												</obj>
											</obj>
											<obj name="PropertyObject" class="QuantConcProperty" version="4">
												<prop name="PropertyTypeName">Concentration</prop>
												<prop name="Position">3</prop>
												<prop name="IsDefault">1</prop>
												<prop name="Concentration">0</prop>
												<obj name="ChannelProp" class="ChannelProperty" version="1">
													<prop name="ChannelIdx">1</prop>
												</obj>
												<prop name="ReadOnly">1</prop>
											</obj>
											<obj name="PropertyObject" class="QuantCpHighProp" version="4">
												<prop name="PropertyTypeName">Cp High</prop>
												<prop name="Position">3</prop>
												<prop name="IsDefault">1</prop>
												<prop name="CpRangeHigh">0</prop>
												<obj name="ChannelProp" class="ChannelProperty" version="1">
													<prop name="ChannelIdx">1</prop>
												</obj>
												<prop name="ReadOnly">1</prop>
											</obj>
											<obj name="PropertyObject" class="QuantCpLowProp" version="4">
												<prop name="PropertyTypeName">Cp Low</prop>
												<prop name="Position">3</prop>
												<prop name="IsDefault">1</prop>
												<prop name="CpRangeLow">0</prop>
												<obj name="ChannelProp" class="ChannelProperty" version="1">
													<prop name="ChannelIdx">1</prop>
												</obj>
												<prop name="ReadOnly">1</prop>
											</obj>
											<obj name="PropertyObject" class="RQEffProp" version="4">
												<prop name="PropertyTypeName">Efficiency</prop>
												<prop name="Position">3</prop>
												<prop name="IsDefault">1</prop>
												<prop name="Efficiency">2</prop>
												<obj name="ChannelProp" class="ChannelProperty" version="1">
													<prop name="ChannelIdx">1</prop>
												</obj>
											</obj>
											<obj name="PropertyObject" class="ChannelGenotype" version="4">
												<prop name="PropertyTypeName">Melt Geno Genotype</prop>
												<prop name="Position">3</prop>
												<prop name="IsDefault">1</prop>
												<prop name="ReadOnly">1</prop>
												<obj name="ChannelProp" class="ChannelProperty" version="1">
													<prop name="ChannelIdx">1</prop>
												</obj>
											</obj>
											<obj name="PropertyObject" class="GroupChannelTypeProp" version="4">
												<prop name="PropertyTypeName">Melt Geno Sample Type</prop>
												<prop name="Position">3</prop>
												<prop name="IsDefault">0</prop>
												<prop name="GroupSampleType">mstUnknown</prop>
												<obj name="ChannelProp" class="ChannelProperty" version="1">
													<prop name="ChannelIdx">1</prop>
												</obj>
											</obj>
											<obj name="PropertyObject" class="QuantSampleTypeProperty" version="4">
												<prop name="PropertyTypeName">Quantification Sample Type</prop>
												<prop name="Position">3</prop>
												<prop name="IsDefault">0</prop>
												<prop name="SampleType">qsUnknown</prop>
												<obj name="ChannelProp" class="ChannelProperty" version="1">
													<prop name="ChannelIdx">1</prop>
												</obj>
											</obj>
											<obj name="PropertyObject" class="ChannelGenotype" version="4">
												<prop name="PropertyTypeName">Scanning Genotype</prop>
												<prop name="Position">3</prop>
												<prop name="IsDefault">1</prop>
												<prop name="ReadOnly">1</prop>
												<obj name="ChannelProp" class="ChannelProperty" version="1">
													<prop name="ChannelIdx">1</prop>
												</obj>
											</obj>
											<obj name="PropertyObject" class="GroupChannelTypeProp" version="4">
												<prop name="PropertyTypeName">Scanning Sample Type</prop>
												<prop name="Position">3</prop>
												<prop name="IsDefault">0</prop>
												<prop name="GroupSampleType">mstUnknown</prop>
												<obj name="ChannelProp" class="ChannelProperty" version="1">
													<prop name="ChannelIdx">1</prop>
												</obj>
											</obj>
											<obj name="PropertyObject" class="TargetName" version="4">
												<prop name="PropertyTypeName">Target Name</prop>
												<prop name="Position">3</prop>
												<prop name="IsDefault">1</prop>
												<obj name="ChannelProp" class="ChannelProperty" version="1">
													<prop name="ChannelIdx">1</prop>
												</obj>
											</obj>
											<obj name="PropertyObject" class="RQTargetProperty" version="4">
												<prop name="PropertyTypeName">Target Type</prop>
												<prop name="Position">3</prop>
												<prop name="IsDefault">0</prop>
												<prop name="TargetType">dtNone</prop>
												<obj name="ChannelProp" class="ChannelProperty" version="1">
													<prop name="ChannelIdx">1</prop>
												</obj>
											</obj>
										</list>
									</obj>
									<obj name="item" class="PropertyList" version="1">
										<list name="emlist" count="12">
											<obj name="PropertyObject" class="RQSampleTargetProperty" version="4">
												<prop name="PropertyTypeName">Combined Sample and Target Type</prop>
												<prop name="Position">3</prop>
												<prop name="IsDefault">0</prop>
												<obj name="ChannelProp" class="ChannelProperty" version="1">
													<prop name="ChannelIdx">2</prop>
												</obj>
											</obj>
											<obj name="PropertyObject" class="QuantConcProperty" version="4">
												<prop name="PropertyTypeName">Concentration</prop>
												<prop name="Position">3</prop>
												<prop name="IsDefault">1</prop>
												<prop name="Concentration">0</prop>
												<obj name="ChannelProp" class="ChannelProperty" version="1">
													<prop name="ChannelIdx">2</prop>
												</obj>
												<prop name="ReadOnly">1</prop>
											</obj>
											<obj name="PropertyObject" class="QuantCpHighProp" version="4">
												<prop name="PropertyTypeName">Cp High</prop>
												<prop name="Position">3</prop>
												<prop name="IsDefault">1</prop>
												<prop name="CpRangeHigh">0</prop>
												<obj name="ChannelProp" class="ChannelProperty" version="1">
													<prop name="ChannelIdx">2</prop>
												</obj>
												<prop name="ReadOnly">1</prop>
											</obj>
											<obj name="PropertyObject" class="QuantCpLowProp" version="4">
												<prop name="PropertyTypeName">Cp Low</prop>
												<prop name="Position">3</prop>
												<prop name="IsDefault">1</prop>
												<prop name="CpRangeLow">0</prop>
												<obj name="ChannelProp" class="ChannelProperty" version="1">
													<prop name="ChannelIdx">2</prop>
												</obj>
												<prop name="ReadOnly">1</prop>
											</obj>
											<obj name="PropertyObject" class="RQEffProp" version="4">
												<prop name="PropertyTypeName">Efficiency</prop>
												<prop name="Position">3</prop>
												<prop name="IsDefault">1</prop>
												<prop name="Efficiency">2</prop>
												<obj name="ChannelProp" class="ChannelProperty" version="1">
													<prop name="ChannelIdx">2</prop>
												</obj>
											</obj>
											<obj name="PropertyObject" class="ChannelGenotype" version="4">
												<prop name="PropertyTypeName">Melt Geno Genotype</prop>
												<prop name="Position">3</prop>
												<prop name="IsDefault">1</prop>
												<prop name="ReadOnly">1</prop>
												<obj name="ChannelProp" class="ChannelProperty" version="1">
													<prop name="ChannelIdx">2</prop>
												</obj>
											</obj>
											<obj name="PropertyObject" class="GroupChannelTypeProp" version="4">
												<prop name="PropertyTypeName">Melt Geno Sample Type</prop>
												<prop name="Position">3</prop>
												<prop name="IsDefault">0</prop>
												<prop name="GroupSampleType">mstUnknown</prop>
												<obj name="ChannelProp" class="ChannelProperty" version="1">
													<prop name="ChannelIdx">2</prop>
												</obj>
											</obj>
											<obj name="PropertyObject" class="QuantSampleTypeProperty" version="4">
												<prop name="PropertyTypeName">Quantification Sample Type</prop>
												<prop name="Position">3</prop>
												<prop name="IsDefault">0</prop>
												<prop name="SampleType">qsUnknown</prop>
												<obj name="ChannelProp" class="ChannelProperty" version="1">
													<prop name="ChannelIdx">2</prop>
												</obj>
											</obj>
											<obj name="PropertyObject" class="ChannelGenotype" version="4">
												<prop name="PropertyTypeName">Scanning Genotype</prop>
												<prop name="Position">3</prop>
												<prop name="IsDefault">1</prop>
												<prop name="ReadOnly">1</prop>
												<obj name="ChannelProp" class="ChannelProperty" version="1">
													<prop name="ChannelIdx">2</prop>
												</obj>
											</obj>
											<obj name="PropertyObject" class="GroupChannelTypeProp" version="4">
												<prop name="PropertyTypeName">Scanning Sample Type</prop>
												<prop name="Position">3</prop>
												<prop name="IsDefault">0</prop>
												<prop name="GroupSampleType">mstUnknown</prop>
												<obj name="ChannelProp" class="ChannelProperty" version="1">
													<prop name="ChannelIdx">2</prop>
												</obj>
											</obj>
											<obj name="PropertyObject" class="TargetName" version="4">
												<prop name="PropertyTypeName">Target Name</prop>
												<prop name="Position">3</prop>
												<prop name="IsDefault">1</prop>
												<obj name="ChannelProp" class="ChannelProperty" version="1">
													<prop name="ChannelIdx">2</prop>
												</obj>
											</obj>
											<obj name="PropertyObject" class="RQTargetProperty" version="4">
												<prop name="PropertyTypeName">Target Type</prop>
												<prop name="Position">3</prop>
												<prop name="IsDefault">0</prop>
												<prop name="TargetType">dtNone</prop>
												<obj name="ChannelProp" class="ChannelProperty" version="1">
													<prop name="ChannelIdx">2</prop>
												</obj>
											</obj>
										</list>
									</obj>
									<obj name="item" class="PropertyList" version="1">
										<list name="emlist" count="12">
											<obj name="PropertyObject" class="RQSampleTargetProperty" version="4">
												<prop name="PropertyTypeName">Combined Sample and Target Type</prop>
												<prop name="Position">3</prop>
												<prop name="IsDefault">0</prop>
												<obj name="ChannelProp" class="ChannelProperty" version="1">
													<prop name="ChannelIdx">3</prop>
												</obj>
											</obj>
											<obj name="PropertyObject" class="QuantConcProperty" version="4">
												<prop name="PropertyTypeName">Concentration</prop>
												<prop name="Position">3</prop>
												<prop name="IsDefault">1</prop>
												<prop name="Concentration">0</prop>
												<obj name="ChannelProp" class="ChannelProperty" version="1">
													<prop name="ChannelIdx">3</prop>
												</obj>
												<prop name="ReadOnly">1</prop>
											</obj>
											<obj name="PropertyObject" class="QuantCpHighProp" version="4">
												<prop name="PropertyTypeName">Cp High</prop>
												<prop name="Position">3</prop>
												<prop name="IsDefault">1</prop>
												<prop name="CpRangeHigh">0</prop>
												<obj name="ChannelProp" class="ChannelProperty" version="1">
													<prop name="ChannelIdx">3</prop>
												</obj>
												<prop name="ReadOnly">1</prop>
											</obj>
											<obj name="PropertyObject" class="QuantCpLowProp" version="4">
												<prop name="PropertyTypeName">Cp Low</prop>
												<prop name="Position">3</prop>
												<prop name="IsDefault">1</prop>
												<prop name="CpRangeLow">0</prop>
												<obj name="ChannelProp" class="ChannelProperty" version="1">
													<prop name="ChannelIdx">3</prop>
												</obj>
												<prop name="ReadOnly">1</prop>
											</obj>
											<obj name="PropertyObject" class="RQEffProp" version="4">
												<prop name="PropertyTypeName">Efficiency</prop>
												<prop name="Position">3</prop>
												<prop name="IsDefault">1</prop>
												<prop name="Efficiency">2</prop>
												<obj name="ChannelProp" class="ChannelProperty" version="1">
													<prop name="ChannelIdx">3</prop>
												</obj>
											</obj>
											<obj name="PropertyObject" class="ChannelGenotype" version="4">
												<prop name="PropertyTypeName">Melt Geno Genotype</prop>
												<prop name="Position">3</prop>
												<prop name="IsDefault">1</prop>
												<prop name="ReadOnly">1</prop>
												<obj name="ChannelProp" class="ChannelProperty" version="1">
													<prop name="ChannelIdx">3</prop>
												</obj>
											</obj>
											<obj name="PropertyObject" class="GroupChannelTypeProp" version="4">
												<prop name="PropertyTypeName">Melt Geno Sample Type</prop>
												<prop name="Position">3</prop>
												<prop name="IsDefault">0</prop>
												<prop name="GroupSampleType">mstUnknown</prop>
												<obj name="ChannelProp" class="ChannelProperty" version="1">
													<prop name="ChannelIdx">3</prop>
												</obj>
											</obj>
											<obj name="PropertyObject" class="QuantSampleTypeProperty" version="4">
												<prop name="PropertyTypeName">Quantification Sample Type</prop>
												<prop name="Position">3</prop>
												<prop name="IsDefault">0</prop>
												<prop name="SampleType">qsUnknown</prop>
												<obj name="ChannelProp" class="ChannelProperty" version="1">
													<prop name="ChannelIdx">3</prop>
												</obj>
											</obj>
											<obj name="PropertyObject" class="ChannelGenotype" version="4">
												<prop name="PropertyTypeName">Scanning Genotype</prop>
												<prop name="Position">3</prop>
												<prop name="IsDefault">1</prop>
												<prop name="ReadOnly">1</prop>
												<obj name="ChannelProp" class="ChannelProperty" version="1">
													<prop name="ChannelIdx">3</prop>
												</obj>
											</obj>
											<obj name="PropertyObject" class="GroupChannelTypeProp" version="4">
												<prop name="PropertyTypeName">Scanning Sample Type</prop>
												<prop name="Position">3</prop>
												<prop name="IsDefault">0</prop>
												<prop name="GroupSampleType">mstUnknown</prop>
												<obj name="ChannelProp" class="ChannelProperty" version="1">
													<prop name="ChannelIdx">3</prop>
												</obj>
											</obj>
											<obj name="PropertyObject" class="TargetName" version="4">
												<prop name="PropertyTypeName">Target Name</prop>
												<prop name="Position">3</prop>
												<prop name="IsDefault">1</prop>
												<obj name="ChannelProp" class="ChannelProperty" version="1">
													<prop name="ChannelIdx">3</prop>
												</obj>
											</obj>
											<obj name="PropertyObject" class="RQTargetProperty" version="4">
												<prop name="PropertyTypeName">Target Type</prop>
												<prop name="Position">3</prop>
												<prop name="IsDefault">0</prop>
												<prop name="TargetType">dtNone</prop>
												<obj name="ChannelProp" class="ChannelProperty" version="1">
													<prop name="ChannelIdx">3</prop>
												</obj>
											</obj>
										</list>
									</obj>
								</list>
							</obj>
						</obj>
						<prop name="ChannelPropertyCount">4</prop>
						<prop name="ContainerPosition">3</prop>
						<prop name="HasSampleProperties">1</prop>
						<obj name="SampleProperties" class="PropertyList" version="1">
							<list name="emlist" count="14">
								<obj name="PropertyObject" class="SamplePrefColor" version="4">
									<prop name="PropertyTypeName">Color</prop>
									<prop name="Position">3</prop>
									<prop name="IsDefault">0</prop>
									<prop name="Color">clFuchsia</prop>
								</obj>
								<obj name="PropertyObject" class="DominantChannelProp" version="4">
									<prop name="PropertyTypeName">Dominant Channel</prop>
									<prop name="Position">3</prop>
									<prop name="IsDefault">0</prop>
									<prop name="DominantChannel">0</prop>
								</obj>
								<obj name="PropertyObject" class="Genotype" version="4">
									<prop name="PropertyTypeName">EndPt Genotype</prop>
									<prop name="Position">3</prop>
									<prop name="IsDefault">1</prop>
									<prop name="ReadOnly">1</prop>
								</obj>
								<obj name="PropertyObject" class="GroupingSample" version="4">
									<prop name="PropertyTypeName">EndPt Sample Type</prop>
									<prop name="Position">3</prop>
									<prop name="IsDefault">0</prop>
									<prop name="GroupSampleType">mstUnknown</prop>
								</obj>
								<obj name="PropertyObject" class="SamplePrefLineStyle" version="4">
									<prop name="PropertyTypeName">Line Style</prop>
									<prop name="Position">3</prop>
									<prop name="IsDefault">0</prop>
									<prop name="LineStyle">psSolid</prop>
								</obj>
								<obj name="PropertyObject" class="GenSampleEditNotes" version="4">
									<prop name="PropertyTypeName">Notes</prop>
									<prop name="Position">3</prop>
									<prop name="IsDefault">1</prop>
								</obj>
								<obj name="PropertyObject" class="SamplePrefPointStyle" version="4">
									<prop name="PropertyTypeName">Point Style</prop>
									<prop name="Position">3</prop>
									<prop name="IsDefault">0</prop>
									<prop name="PointStyle">psNothing</prop>
								</obj>
								<obj name="PropertyObject" class="GenSampleEditPosition" version="4">
									<prop name="PropertyTypeName">Position</prop>
									<prop name="Position">3</prop>
									<prop name="IsDefault">1</prop>
								</obj>
								<obj name="PropertyObject" class="GenSampleEditReplicate" version="4">
									<prop name="PropertyTypeName">Replicate of</prop>
									<prop name="Position">3</prop>
									<prop name="IsDefault">1</prop>
									<prop name="ReplicateOf">-1</prop>
								</obj>
								<obj name="PropertyObject" class="HTCSampleID" version="4">
									<prop name="PropertyTypeName">Sample ID</prop>
									<prop name="Position">3</prop>
									<prop name="IsDefault">1</prop>
								</obj>
								<obj name="PropertyObject" class="GenSampleEditName" version="4">
									<prop name="PropertyTypeName">Sample Name</prop>
									<prop name="Position">3</prop>
									<prop name="IsDefault">1</prop>
									<prop name="name">Sample 4</prop>
								</obj>
								<obj name="PropertyObject" class="HTCSamplePrepNotes" version="4">
									<prop name="PropertyTypeName">Sample Prep Notes</prop>
									<prop name="Position">3</prop>
									<prop name="IsDefault">1</prop>
								</obj>
								<obj name="PropertyObject" class="GenSampleEditSubset" version="4">
									<prop name="PropertyTypeName">Subsets</prop>
									<prop name="Position">3</prop>
									<prop name="IsDefault">1</prop>
								</obj>
								<obj name="PropertyObject" class="SamplePrefWidth" version="5">
									<prop name="PropertyTypeName">Width</prop>
									<prop name="Position">3</prop>
									<prop name="IsDefault">1</prop>
									<prop name="Width">1</prop>
								</obj>
							</list>
						</obj>
					</obj>
					<obj name="item" class="SamplePropInfo" version="1">
						<obj name="ChannelProperties" class="ChanPropList" version="2">
							<obj name="ChannelProperties" class="EMList" version="1">
								<list name="emlist" count="4">
									<obj name="item" class="PropertyList" version="1">
										<list name="emlist" count="12">
											<obj name="PropertyObject" class="RQSampleTargetProperty" version="4">
												<prop name="PropertyTypeName">Combined Sample and Target Type</prop>
												<prop name="Position">4</prop>
												<prop name="IsDefault">0</prop>
												<obj name="ChannelProp" class="ChannelProperty" version="1">
													<prop name="ChannelIdx">0</prop>
												</obj>
											</obj>
											<obj name="PropertyObject" class="QuantConcProperty" version="4">
												<prop name="PropertyTypeName">Concentration</prop>
												<prop name="Position">4</prop>
												<prop name="IsDefault">1</prop>
												<prop name="Concentration">0</prop>
												<obj name="ChannelProp" class="ChannelProperty" version="1">
													<prop name="ChannelIdx">0</prop>
												</obj>
												<prop name="ReadOnly">1</prop>
											</obj>
											<obj name="PropertyObject" class="QuantCpHighProp" version="4">
												<prop name="PropertyTypeName">Cp High</prop>
												<prop name="Position">4</prop>
												<prop name="IsDefault">1</prop>
												<prop name="CpRangeHigh">0</prop>
												<obj name="ChannelProp" class="ChannelProperty" version="1">
													<prop name="ChannelIdx">0</prop>
												</obj>
												<prop name="ReadOnly">1</prop>
											</obj>
											<obj name="PropertyObject" class="QuantCpLowProp" version="4">
												<prop name="PropertyTypeName">Cp Low</prop>
												<prop name="Position">4</prop>
												<prop name="IsDefault">1</prop>
												<prop name="CpRangeLow">0</prop>
												<obj name="ChannelProp" class="ChannelProperty" version="1">
													<prop name="ChannelIdx">0</prop>
												</obj>
												<prop name="ReadOnly">1</prop>
											</obj>
											<obj name="PropertyObject" class="RQEffProp" version="4">
												<prop name="PropertyTypeName">Efficiency</prop>
												<prop name="Position">4</prop>
												<prop name="IsDefault">1</prop>
												<prop name="Efficiency">2</prop>
												<obj name="ChannelProp" class="ChannelProperty" version="1">
													<prop name="ChannelIdx">0</prop>
												</obj>
											</obj>
											<obj name="PropertyObject" class="ChannelGenotype" version="4">
												<prop name="PropertyTypeName">Melt Geno Genotype</prop>
												<prop name="Position">4</prop>
												<prop name="IsDefault">1</prop>
												<prop name="ReadOnly">1</prop>
												<obj name="ChannelProp" class="ChannelProperty" version="1">
													<prop name="ChannelIdx">0</prop>
												</obj>
											</obj>
											<obj name="PropertyObject" class="GroupChannelTypeProp" version="4">
												<prop name="PropertyTypeName">Melt Geno Sample Type</prop>
												<prop name="Position">4</prop>
												<prop name="IsDefault">0</prop>
												<prop name="GroupSampleType">mstUnknown</prop>
												<obj name="ChannelProp" class="ChannelProperty" version="1">
													<prop name="ChannelIdx">0</prop>
												</obj>
											</obj>
											<obj name="PropertyObject" class="QuantSampleTypeProperty" version="4">
												<prop name="PropertyTypeName">Quantification Sample Type</prop>
												<prop name="Position">4</prop>
												<prop name="IsDefault">0</prop>
												<prop name="SampleType">qsUnknown</prop>
												<obj name="ChannelProp" class="ChannelProperty" version="1">
													<prop name="ChannelIdx">0</prop>
												</obj>
											</obj>
											<obj name="PropertyObject" class="ChannelGenotype" version="4">
												<prop name="PropertyTypeName">Scanning Genotype</prop>
												<prop name="Position">4</prop>
												<prop name="IsDefault">1</prop>
												<prop name="ReadOnly">1</prop>
												<obj name="ChannelProp" class="ChannelProperty" version="1">
													<prop name="ChannelIdx">0</prop>
												</obj>
											</obj>
											<obj name="PropertyObject" class="GroupChannelTypeProp" version="4">
												<prop name="PropertyTypeName">Scanning Sample Type</prop>
												<prop name="Position">4</prop>
												<prop name="IsDefault">0</prop>
												<prop name="GroupSampleType">mstUnknown</prop>
												<obj name="ChannelProp" class="ChannelProperty" version="1">
													<prop name="ChannelIdx">0</prop>
												</obj>
											</obj>
											<obj name="PropertyObject" class="TargetName" version="4">
												<prop name="PropertyTypeName">Target Name</prop>
												<prop name="Position">4</prop>
												<prop name="IsDefault">1</prop>
												<obj name="ChannelProp" class="ChannelProperty" version="1">
													<prop name="ChannelIdx">0</prop>
												</obj>
											</obj>
											<obj name="PropertyObject" class="RQTargetProperty" version="4">
												<prop name="PropertyTypeName">Target Type</prop>
												<prop name="Position">4</prop>
												<prop name="IsDefault">0</prop>
												<prop name="TargetType">dtNone</prop>
												<obj name="ChannelProp" class="ChannelProperty" version="1">
													<prop name="ChannelIdx">0</prop>
												</obj>
											</obj>
										</list>
									</obj>
									<obj name="item" class="PropertyList" version="1">
										<list name="emlist" count="12">
											<obj name="PropertyObject" class="RQSampleTargetProperty" version="4">
												<prop name="PropertyTypeName">Combined Sample and Target Type</prop>
												<prop name="Position">4</prop>
												<prop name="IsDefault">0</prop>
												<obj name="ChannelProp" class="ChannelProperty" version="1">
													<prop name="ChannelIdx">1</prop>
												</obj>
											</obj>
											<obj name="PropertyObject" class="QuantConcProperty" version="4">
												<prop name="PropertyTypeName">Concentration</prop>
												<prop name="Position">4</prop>
												<prop name="IsDefault">1</prop>
												<prop name="Concentration">0</prop>
												<obj name="ChannelProp" class="ChannelProperty" version="1">
													<prop name="ChannelIdx">1</prop>
												</obj>
												<prop name="ReadOnly">1</prop>
											</obj>
											<obj name="PropertyObject" class="QuantCpHighProp" version="4">
												<prop name="PropertyTypeName">Cp High</prop>
												<prop name="Position">4</prop>
												<prop name="IsDefault">1</prop>
												<prop name="CpRangeHigh">0</prop>
												<obj name="ChannelProp" class="ChannelProperty" version="1">
													<prop name="ChannelIdx">1</prop>
												</obj>
												<prop name="ReadOnly">1</prop>
											</obj>
											<obj name="PropertyObject" class="QuantCpLowProp" version="4">
												<prop name="PropertyTypeName">Cp Low</prop>
												<prop name="Position">4</prop>
												<prop name="IsDefault">1</prop>
												<prop name="CpRangeLow">0</prop>
												<obj name="ChannelProp" class="ChannelProperty" version="1">
													<prop name="ChannelIdx">1</prop>
												</obj>
												<prop name="ReadOnly">1</prop>
											</obj>
											<obj name="PropertyObject" class="RQEffProp" version="4">
												<prop name="PropertyTypeName">Efficiency</prop>
												<prop name="Position">4</prop>
												<prop name="IsDefault">1</prop>
												<prop name="Efficiency">2</prop>
												<obj name="ChannelProp" class="ChannelProperty" version="1">
													<prop name="ChannelIdx">1</prop>
												</obj>
											</obj>
											<obj name="PropertyObject" class="ChannelGenotype" version="4">
												<prop name="PropertyTypeName">Melt Geno Genotype</prop>
												<prop name="Position">4</prop>
												<prop name="IsDefault">1</prop>
												<prop name="ReadOnly">1</prop>
												<obj name="ChannelProp" class="ChannelProperty" version="1">
													<prop name="ChannelIdx">1</prop>
												</obj>
											</obj>
											<obj name="PropertyObject" class="GroupChannelTypeProp" version="4">
												<prop name="PropertyTypeName">Melt Geno Sample Type</prop>
												<prop name="Position">4</prop>
												<prop name="IsDefault">0</prop>
												<prop name="GroupSampleType">mstUnknown</prop>
												<obj name="ChannelProp" class="ChannelProperty" version="1">
													<prop name="ChannelIdx">1</prop>
												</obj>
											</obj>
											<obj name="PropertyObject" class="QuantSampleTypeProperty" version="4">
												<prop name="PropertyTypeName">Quantification Sample Type</prop>
												<prop name="Position">4</prop>
												<prop name="IsDefault">0</prop>
												<prop name="SampleType">qsUnknown</prop>
												<obj name="ChannelProp" class="ChannelProperty" version="1">
													<prop name="ChannelIdx">1</prop>
												</obj>
											</obj>
											<obj name="PropertyObject" class="ChannelGenotype" version="4">
												<prop name="PropertyTypeName">Scanning Genotype</prop>
												<prop name="Position">4</prop>
												<prop name="IsDefault">1</prop>
												<prop name="ReadOnly">1</prop>
												<obj name="ChannelProp" class="ChannelProperty" version="1">
													<prop name="ChannelIdx">1</prop>
												</obj>
											</obj>
											<obj name="PropertyObject" class="GroupChannelTypeProp" version="4">
												<prop name="PropertyTypeName">Scanning Sample Type</prop>
												<prop name="Position">4</prop>
												<prop name="IsDefault">0</prop>
												<prop name="GroupSampleType">mstUnknown</prop>
												<obj name="ChannelProp" class="ChannelProperty" version="1">
													<prop name="ChannelIdx">1</prop>
												</obj>
											</obj>
											<obj name="PropertyObject" class="TargetName" version="4">
												<prop name="PropertyTypeName">Target Name</prop>
												<prop name="Position">4</prop>
												<prop name="IsDefault">1</prop>
												<obj name="ChannelProp" class="ChannelProperty" version="1">
													<prop name="ChannelIdx">1</prop>
												</obj>
											</obj>
											<obj name="PropertyObject" class="RQTargetProperty" version="4">
												<prop name="PropertyTypeName">Target Type</prop>
												<prop name="Position">4</prop>
												<prop name="IsDefault">0</prop>
												<prop name="TargetType">dtNone</prop>
												<obj name="ChannelProp" class="ChannelProperty" version="1">
													<prop name="ChannelIdx">1</prop>
												</obj>
											</obj>
										</list>
									</obj>
									<obj name="item" class="PropertyList" version="1">
										<list name="emlist" count="12">
											<obj name="PropertyObject" class="RQSampleTargetProperty" version="4">
												<prop name="PropertyTypeName">Combined Sample and Target Type</prop>
												<prop name="Position">4</prop>
												<prop name="IsDefault">0</prop>
												<obj name="ChannelProp" class="ChannelProperty" version="1">
													<prop name="ChannelIdx">2</prop>
												</obj>
											</obj>
											<obj name="PropertyObject" class="QuantConcProperty" version="4">
												<prop name="PropertyTypeName">Concentration</prop>
												<prop name="Position">4</prop>
												<prop name="IsDefault">1</prop>
												<prop name="Concentration">0</prop>
												<obj name="ChannelProp" class="ChannelProperty" version="1">
													<prop name="ChannelIdx">2</prop>
												</obj>
												<prop name="ReadOnly">1</prop>
											</obj>
											<obj name="PropertyObject" class="QuantCpHighProp" version="4">
												<prop name="PropertyTypeName">Cp High</prop>
												<prop name="Position">4</prop>
												<prop name="IsDefault">1</prop>
												<prop name="CpRangeHigh">0</prop>
												<obj name="ChannelProp" class="ChannelProperty" version="1">
													<prop name="ChannelIdx">2</prop>
												</obj>
												<prop name="ReadOnly">1</prop>
											</obj>
											<obj name="PropertyObject" class="QuantCpLowProp" version="4">
												<prop name="PropertyTypeName">Cp Low</prop>
												<prop name="Position">4</prop>
												<prop name="IsDefault">1</prop>
												<prop name="CpRangeLow">0</prop>
												<obj name="ChannelProp" class="ChannelProperty" version="1">
													<prop name="ChannelIdx">2</prop>
												</obj>
												<prop name="ReadOnly">1</prop>
											</obj>
											<obj name="PropertyObject" class="RQEffProp" version="4">
												<prop name="PropertyTypeName">Efficiency</prop>
												<prop name="Position">4</prop>
												<prop name="IsDefault">1</prop>
												<prop name="Efficiency">2</prop>
												<obj name="ChannelProp" class="ChannelProperty" version="1">
													<prop name="ChannelIdx">2</prop>
												</obj>
											</obj>
											<obj name="PropertyObject" class="ChannelGenotype" version="4">
												<prop name="PropertyTypeName">Melt Geno Genotype</prop>
												<prop name="Position">4</prop>
												<prop name="IsDefault">1</prop>
												<prop name="ReadOnly">1</prop>
												<obj name="ChannelProp" class="ChannelProperty" version="1">
													<prop name="ChannelIdx">2</prop>
												</obj>
											</obj>
											<obj name="PropertyObject" class="GroupChannelTypeProp" version="4">
												<prop name="PropertyTypeName">Melt Geno Sample Type</prop>
												<prop name="Position">4</prop>
												<prop name="IsDefault">0</prop>
												<prop name="GroupSampleType">mstUnknown</prop>
												<obj name="ChannelProp" class="ChannelProperty" version="1">
													<prop name="ChannelIdx">2</prop>
												</obj>
											</obj>
											<obj name="PropertyObject" class="QuantSampleTypeProperty" version="4">
												<prop name="PropertyTypeName">Quantification Sample Type</prop>
												<prop name="Position">4</prop>
												<prop name="IsDefault">0</prop>
												<prop name="SampleType">qsUnknown</prop>
												<obj name="ChannelProp" class="ChannelProperty" version="1">
													<prop name="ChannelIdx">2</prop>
												</obj>
											</obj>
											<obj name="PropertyObject" class="ChannelGenotype" version="4">
												<prop name="PropertyTypeName">Scanning Genotype</prop>
												<prop name="Position">4</prop>
												<prop name="IsDefault">1</prop>
												<prop name="ReadOnly">1</prop>
												<obj name="ChannelProp" class="ChannelProperty" version="1">
													<prop name="ChannelIdx">2</prop>
												</obj>
											</obj>
											<obj name="PropertyObject" class="GroupChannelTypeProp" version="4">
												<prop name="PropertyTypeName">Scanning Sample Type</prop>
												<prop name="Position">4</prop>
												<prop name="IsDefault">0</prop>
												<prop name="GroupSampleType">mstUnknown</prop>
												<obj name="ChannelProp" class="ChannelProperty" version="1">
													<prop name="ChannelIdx">2</prop>
												</obj>
											</obj>
											<obj name="PropertyObject" class="TargetName" version="4">
												<prop name="PropertyTypeName">Target Name</prop>
												<prop name="Position">4</prop>
												<prop name="IsDefault">1</prop>
												<obj name="ChannelProp" class="ChannelProperty" version="1">
													<prop name="ChannelIdx">2</prop>
												</obj>
											</obj>
											<obj name="PropertyObject" class="RQTargetProperty" version="4">
												<prop name="PropertyTypeName">Target Type</prop>
												<prop name="Position">4</prop>
												<prop name="IsDefault">0</prop>
												<prop name="TargetType">dtNone</prop>
												<obj name="ChannelProp" class="ChannelProperty" version="1">
													<prop name="ChannelIdx">2</prop>
												</obj>
											</obj>
										</list>
									</obj>
									<obj name="item" class="PropertyList" version="1">
										<list name="emlist" count="12">
											<obj name="PropertyObject" class="RQSampleTargetProperty" version="4">
												<prop name="PropertyTypeName">Combined Sample and Target Type</prop>
												<prop name="Position">4</prop>
												<prop name="IsDefault">0</prop>
												<obj name="ChannelProp" class="ChannelProperty" version="1">
													<prop name="ChannelIdx">3</prop>
												</obj>
											</obj>
											<obj name="PropertyObject" class="QuantConcProperty" version="4">
												<prop name="PropertyTypeName">Concentration</prop>
												<prop name="Position">4</prop>
												<prop name="IsDefault">1</prop>
												<prop name="Concentration">0</prop>
												<obj name="ChannelProp" class="ChannelProperty" version="1">
													<prop name="ChannelIdx">3</prop>
												</obj>
												<prop name="ReadOnly">1</prop>
											</obj>
											<obj name="PropertyObject" class="QuantCpHighProp" version="4">
												<prop name="PropertyTypeName">Cp High</prop>
												<prop name="Position">4</prop>
												<prop name="IsDefault">1</prop>
												<prop name="CpRangeHigh">0</prop>
												<obj name="ChannelProp" class="ChannelProperty" version="1">
													<prop name="ChannelIdx">3</prop>
												</obj>
												<prop name="ReadOnly">1</prop>
											</obj>
											<obj name="PropertyObject" class="QuantCpLowProp" version="4">
												<prop name="PropertyTypeName">Cp Low</prop>
												<prop name="Position">4</prop>
												<prop name="IsDefault">1</prop>
												<prop name="CpRangeLow">0</prop>
												<obj name="ChannelProp" class="ChannelProperty" version="1">
													<prop name="ChannelIdx">3</prop>
												</obj>
												<prop name="ReadOnly">1</prop>
											</obj>
											<obj name="PropertyObject" class="RQEffProp" version="4">
												<prop name="PropertyTypeName">Efficiency</prop>
												<prop name="Position">4</prop>
												<prop name="IsDefault">1</prop>
												<prop name="Efficiency">2</prop>
												<obj name="ChannelProp" class="ChannelProperty" version="1">
													<prop name="ChannelIdx">3</prop>
												</obj>
											</obj>
											<obj name="PropertyObject" class="ChannelGenotype" version="4">
												<prop name="PropertyTypeName">Melt Geno Genotype</prop>
												<prop name="Position">4</prop>
												<prop name="IsDefault">1</prop>
												<prop name="ReadOnly">1</prop>
												<obj name="ChannelProp" class="ChannelProperty" version="1">
													<prop name="ChannelIdx">3</prop>
												</obj>
											</obj>
											<obj name="PropertyObject" class="GroupChannelTypeProp" version="4">
												<prop name="PropertyTypeName">Melt Geno Sample Type</prop>
												<prop name="Position">4</prop>
												<prop name="IsDefault">0</prop>
												<prop name="GroupSampleType">mstUnknown</prop>
												<obj name="ChannelProp" class="ChannelProperty" version="1">
													<prop name="ChannelIdx">3</prop>
												</obj>
											</obj>
											<obj name="PropertyObject" class="QuantSampleTypeProperty" version="4">
												<prop name="PropertyTypeName">Quantification Sample Type</prop>
												<prop name="Position">4</prop>
												<prop name="IsDefault">0</prop>
												<prop name="SampleType">qsUnknown</prop>
												<obj name="ChannelProp" class="ChannelProperty" version="1">
													<prop name="ChannelIdx">3</prop>
												</obj>
											</obj>
											<obj name="PropertyObject" class="ChannelGenotype" version="4">
												<prop name="PropertyTypeName">Scanning Genotype</prop>
												<prop name="Position">4</prop>
												<prop name="IsDefault">1</prop>
												<prop name="ReadOnly">1</prop>
												<obj name="ChannelProp" class="ChannelProperty" version="1">
													<prop name="ChannelIdx">3</prop>
												</obj>
											</obj>
											<obj name="PropertyObject" class="GroupChannelTypeProp" version="4">
												<prop name="PropertyTypeName">Scanning Sample Type</prop>
												<prop name="Position">4</prop>
												<prop name="IsDefault">0</prop>
												<prop name="GroupSampleType">mstUnknown</prop>
												<obj name="ChannelProp" class="ChannelProperty" version="1">
													<prop name="ChannelIdx">3</prop>
												</obj>
											</obj>
											<obj name="PropertyObject" class="TargetName" version="4">
												<prop name="PropertyTypeName">Target Name</prop>
												<prop name="Position">4</prop>
												<prop name="IsDefault">1</prop>
												<obj name="ChannelProp" class="ChannelProperty" version="1">
													<prop name="ChannelIdx">3</prop>
												</obj>
											</obj>
											<obj name="PropertyObject" class="RQTargetProperty" version="4">
												<prop name="PropertyTypeName">Target Type</prop>
												<prop name="Position">4</prop>
												<prop name="IsDefault">0</prop>
												<prop name="TargetType">dtNone</prop>
												<obj name="ChannelProp" class="ChannelProperty" version="1">
													<prop name="ChannelIdx">3</prop>
												</obj>
											</obj>
										</list>
									</obj>
								</list>
							</obj>
						</obj>
						<prop name="ChannelPropertyCount">4</prop>
						<prop name="ContainerPosition">4</prop>
						<prop name="HasSampleProperties">1</prop>
						<obj name="SampleProperties" class="PropertyList" version="1">
							<list name="emlist" count="14">
								<obj name="PropertyObject" class="SamplePrefColor" version="4">
									<prop name="PropertyTypeName">Color</prop>
									<prop name="Position">4</prop>
									<prop name="IsDefault">0</prop>
									<prop name="Color">clGray</prop>
								</obj>
								<obj name="PropertyObject" class="DominantChannelProp" version="4">
									<prop name="PropertyTypeName">Dominant Channel</prop>
									<prop name="Position">4</prop>
									<prop name="IsDefault">0</prop>
									<prop name="DominantChannel">0</prop>
								</obj>
								<obj name="PropertyObject" class="Genotype" version="4">
									<prop name="PropertyTypeName">EndPt Genotype</prop>
									<prop name="Position">4</prop>
									<prop name="IsDefault">1</prop>
									<prop name="ReadOnly">1</prop>
								</obj>
								<obj name="PropertyObject" class="GroupingSample" version="4">
									<prop name="PropertyTypeName">EndPt Sample Type</prop>
									<prop name="Position">4</prop>
									<prop name="IsDefault">0</prop>
									<prop name="GroupSampleType">mstUnknown</prop>
								</obj>
								<obj name="PropertyObject" class="SamplePrefLineStyle" version="4">
									<prop name="PropertyTypeName">Line Style</prop>
									<prop name="Position">4</prop>
									<prop name="IsDefault">0</prop>
									<prop name="LineStyle">psSolid</prop>
								</obj>
								<obj name="PropertyObject" class="GenSampleEditNotes" version="4">
									<prop name="PropertyTypeName">Notes</prop>
									<prop name="Position">4</prop>
									<prop name="IsDefault">1</prop>
								</obj>
								<obj name="PropertyObject" class="SamplePrefPointStyle" version="4">
									<prop name="PropertyTypeName">Point Style</prop>
									<prop name="Position">4</prop>
									<prop name="IsDefault">0</prop>
									<prop name="PointStyle">psNothing</prop>
								</obj>
								<obj name="PropertyObject" class="GenSampleEditPosition" version="4">
									<prop name="PropertyTypeName">Position</prop>
									<prop name="Position">4</prop>
									<prop name="IsDefault">1</prop>
								</obj>
								<obj name="PropertyObject" class="GenSampleEditReplicate" version="4">
									<prop name="PropertyTypeName">Replicate of</prop>
									<prop name="Position">4</prop>
									<prop name="IsDefault">1</prop>
									<prop name="ReplicateOf">-1</prop>
								</obj>
								<obj name="PropertyObject" class="HTCSampleID" version="4">
									<prop name="PropertyTypeName">Sample ID</prop>
									<prop name="Position">4</prop>
									<prop name="IsDefault">1</prop>
								</obj>
								<obj name="PropertyObject" class="GenSampleEditName" version="4">
									<prop name="PropertyTypeName">Sample Name</prop>
									<prop name="Position">4</prop>
									<prop name="IsDefault">1</prop>
									<prop name="name">Sample 5</prop>
								</obj>
								<obj name="PropertyObject" class="HTCSamplePrepNotes" version="4">
									<prop name="PropertyTypeName">Sample Prep Notes</prop>
									<prop name="Position">4</prop>
									<prop name="IsDefault">1</prop>
								</obj>
								<obj name="PropertyObject" class="GenSampleEditSubset" version="4">
									<prop name="PropertyTypeName">Subsets</prop>
									<prop name="Position">4</prop>
									<prop name="IsDefault">1</prop>
								</obj>
								<obj name="PropertyObject" class="SamplePrefWidth" version="5">
									<prop name="PropertyTypeName">Width</prop>
									<prop name="Position">4</prop>
									<prop name="IsDefault">1</prop>
									<prop name="Width">1</prop>
								</obj>
							</list>
						</obj>
					</obj>
					<obj name="item" class="SamplePropInfo" version="1">
						<obj name="ChannelProperties" class="ChanPropList" version="2">
							<obj name="ChannelProperties" class="EMList" version="1">
								<list name="emlist" count="4">
									<obj name="item" class="PropertyList" version="1">
										<list name="emlist" count="12">
											<obj name="PropertyObject" class="RQSampleTargetProperty" version="4">
												<prop name="PropertyTypeName">Combined Sample and Target Type</prop>
												<prop name="Position">5</prop>
												<prop name="IsDefault">0</prop>
												<obj name="ChannelProp" class="ChannelProperty" version="1">
													<prop name="ChannelIdx">0</prop>
												</obj>
											</obj>
											<obj name="PropertyObject" class="QuantConcProperty" version="4">
												<prop name="PropertyTypeName">Concentration</prop>
												<prop name="Position">5</prop>
												<prop name="IsDefault">1</prop>
												<prop name="Concentration">0</prop>
												<obj name="ChannelProp" class="ChannelProperty" version="1">
													<prop name="ChannelIdx">0</prop>
												</obj>
												<prop name="ReadOnly">1</prop>
											</obj>
											<obj name="PropertyObject" class="QuantCpHighProp" version="4">
												<prop name="PropertyTypeName">Cp High</prop>
												<prop name="Position">5</prop>
												<prop name="IsDefault">1</prop>
												<prop name="CpRangeHigh">0</prop>
												<obj name="ChannelProp" class="ChannelProperty" version="1">
													<prop name="ChannelIdx">0</prop>
												</obj>
												<prop name="ReadOnly">1</prop>
											</obj>
											<obj name="PropertyObject" class="QuantCpLowProp" version="4">
												<prop name="PropertyTypeName">Cp Low</prop>
												<prop name="Position">5</prop>
												<prop name="IsDefault">1</prop>
												<prop name="CpRangeLow">0</prop>
												<obj name="ChannelProp" class="ChannelProperty" version="1">
													<prop name="ChannelIdx">0</prop>
												</obj>
												<prop name="ReadOnly">1</prop>
											</obj>
											<obj name="PropertyObject" class="RQEffProp" version="4">
												<prop name="PropertyTypeName">Efficiency</prop>
												<prop name="Position">5</prop>
												<prop name="IsDefault">1</prop>
												<prop name="Efficiency">2</prop>
												<obj name="ChannelProp" class="ChannelProperty" version="1">
													<prop name="ChannelIdx">0</prop>
												</obj>
											</obj>
											<obj name="PropertyObject" class="ChannelGenotype" version="4">
												<prop name="PropertyTypeName">Melt Geno Genotype</prop>
												<prop name="Position">5</prop>
												<prop name="IsDefault">1</prop>
												<prop name="ReadOnly">1</prop>
												<obj name="ChannelProp" class="ChannelProperty" version="1">
													<prop name="ChannelIdx">0</prop>
												</obj>
											</obj>
											<obj name="PropertyObject" class="GroupChannelTypeProp" version="4">
												<prop name="PropertyTypeName">Melt Geno Sample Type</prop>
												<prop name="Position">5</prop>
												<prop name="IsDefault">0</prop>
												<prop name="GroupSampleType">mstUnknown</prop>
												<obj name="ChannelProp" class="ChannelProperty" version="1">
													<prop name="ChannelIdx">0</prop>
												</obj>
											</obj>
											<obj name="PropertyObject" class="QuantSampleTypeProperty" version="4">
												<prop name="PropertyTypeName">Quantification Sample Type</prop>
												<prop name="Position">5</prop>
												<prop name="IsDefault">0</prop>
												<prop name="SampleType">qsUnknown</prop>
												<obj name="ChannelProp" class="ChannelProperty" version="1">
													<prop name="ChannelIdx">0</prop>
												</obj>
											</obj>
											<obj name="PropertyObject" class="ChannelGenotype" version="4">
												<prop name="PropertyTypeName">Scanning Genotype</prop>
												<prop name="Position">5</prop>
												<prop name="IsDefault">1</prop>
												<prop name="ReadOnly">1</prop>
												<obj name="ChannelProp" class="ChannelProperty" version="1">
													<prop name="ChannelIdx">0</prop>
												</obj>
											</obj>
											<obj name="PropertyObject" class="GroupChannelTypeProp" version="4">
												<prop name="PropertyTypeName">Scanning Sample Type</prop>
												<prop name="Position">5</prop>
												<prop name="IsDefault">0</prop>
												<prop name="GroupSampleType">mstUnknown</prop>
												<obj name="ChannelProp" class="ChannelProperty" version="1">
													<prop name="ChannelIdx">0</prop>
												</obj>
											</obj>
											<obj name="PropertyObject" class="TargetName" version="4">
												<prop name="PropertyTypeName">Target Name</prop>
												<prop name="Position">5</prop>
												<prop name="IsDefault">1</prop>
												<obj name="ChannelProp" class="ChannelProperty" version="1">
													<prop name="ChannelIdx">0</prop>
												</obj>
											</obj>
											<obj name="PropertyObject" class="RQTargetProperty" version="4">
												<prop name="PropertyTypeName">Target Type</prop>
												<prop name="Position">5</prop>
												<prop name="IsDefault">0</prop>
												<prop name="TargetType">dtNone</prop>
												<obj name="ChannelProp" class="ChannelProperty" version="1">
													<prop name="ChannelIdx">0</prop>
												</obj>
											</obj>
										</list>
									</obj>
									<obj name="item" class="PropertyList" version="1">
										<list name="emlist" count="12">
											<obj name="PropertyObject" class="RQSampleTargetProperty" version="4">
												<prop name="PropertyTypeName">Combined Sample and Target Type</prop>
												<prop name="Position">5</prop>
												<prop name="IsDefault">0</prop>
												<obj name="ChannelProp" class="ChannelProperty" version="1">
													<prop name="ChannelIdx">1</prop>
												</obj>
											</obj>
											<obj name="PropertyObject" class="QuantConcProperty" version="4">
												<prop name="PropertyTypeName">Concentration</prop>
												<prop name="Position">5</prop>
												<prop name="IsDefault">1</prop>
												<prop name="Concentration">0</prop>
												<obj name="ChannelProp" class="ChannelProperty" version="1">
													<prop name="ChannelIdx">1</prop>
												</obj>
												<prop name="ReadOnly">1</prop>
											</obj>
											<obj name="PropertyObject" class="QuantCpHighProp" version="4">
												<prop name="PropertyTypeName">Cp High</prop>
												<prop name="Position">5</prop>
												<prop name="IsDefault">1</prop>
												<prop name="CpRangeHigh">0</prop>
												<obj name="ChannelProp" class="ChannelProperty" version="1">
													<prop name="ChannelIdx">1</prop>
												</obj>
												<prop name="ReadOnly">1</prop>
											</obj>
											<obj name="PropertyObject" class="QuantCpLowProp" version="4">
												<prop name="PropertyTypeName">Cp Low</prop>
												<prop name="Position">5</prop>
												<prop name="IsDefault">1</prop>
												<prop name="CpRangeLow">0</prop>
												<obj name="ChannelProp" class="ChannelProperty" version="1">
													<prop name="ChannelIdx">1</prop>
												</obj>
												<prop name="ReadOnly">1</prop>
											</obj>
											<obj name="PropertyObject" class="RQEffProp" version="4">
												<prop name="PropertyTypeName">Efficiency</prop>
												<prop name="Position">5</prop>
												<prop name="IsDefault">1</prop>
												<prop name="Efficiency">2</prop>
												<obj name="ChannelProp" class="ChannelProperty" version="1">
													<prop name="ChannelIdx">1</prop>
												</obj>
											</obj>
											<obj name="PropertyObject" class="ChannelGenotype" version="4">
												<prop name="PropertyTypeName">Melt Geno Genotype</prop>
												<prop name="Position">5</prop>
												<prop name="IsDefault">1</prop>
												<prop name="ReadOnly">1</prop>
												<obj name="ChannelProp" class="ChannelProperty" version="1">
													<prop name="ChannelIdx">1</prop>
												</obj>
											</obj>
											<obj name="PropertyObject" class="GroupChannelTypeProp" version="4">
												<prop name="PropertyTypeName">Melt Geno Sample Type</prop>
												<prop name="Position">5</prop>
												<prop name="IsDefault">0</prop>
												<prop name="GroupSampleType">mstUnknown</prop>
												<obj name="ChannelProp" class="ChannelProperty" version="1">
													<prop name="ChannelIdx">1</prop>
												</obj>
											</obj>
											<obj name="PropertyObject" class="QuantSampleTypeProperty" version="4">
												<prop name="PropertyTypeName">Quantification Sample Type</prop>
												<prop name="Position">5</prop>
												<prop name="IsDefault">0</prop>
												<prop name="SampleType">qsUnknown</prop>
												<obj name="ChannelProp" class="ChannelProperty" version="1">
													<prop name="ChannelIdx">1</prop>
												</obj>
											</obj>
											<obj name="PropertyObject" class="ChannelGenotype" version="4">
												<prop name="PropertyTypeName">Scanning Genotype</prop>
												<prop name="Position">5</prop>
												<prop name="IsDefault">1</prop>
												<prop name="ReadOnly">1</prop>
												<obj name="ChannelProp" class="ChannelProperty" version="1">
													<prop name="ChannelIdx">1</prop>
												</obj>
											</obj>
											<obj name="PropertyObject" class="GroupChannelTypeProp" version="4">
												<prop name="PropertyTypeName">Scanning Sample Type</prop>
												<prop name="Position">5</prop>
												<prop name="IsDefault">0</prop>
												<prop name="GroupSampleType">mstUnknown</prop>
												<obj name="ChannelProp" class="ChannelProperty" version="1">
													<prop name="ChannelIdx">1</prop>
												</obj>
											</obj>
											<obj name="PropertyObject" class="TargetName" version="4">
												<prop name="PropertyTypeName">Target Name</prop>
												<prop name="Position">5</prop>
												<prop name="IsDefault">1</prop>
												<obj name="ChannelProp" class="ChannelProperty" version="1">
													<prop name="ChannelIdx">1</prop>
												</obj>
											</obj>
											<obj name="PropertyObject" class="RQTargetProperty" version="4">
												<prop name="PropertyTypeName">Target Type</prop>
												<prop name="Position">5</prop>
												<prop name="IsDefault">0</prop>
												<prop name="TargetType">dtNone</prop>
												<obj name="ChannelProp" class="ChannelProperty" version="1">
													<prop name="ChannelIdx">1</prop>
												</obj>
											</obj>
										</list>
									</obj>
									<obj name="item" class="PropertyList" version="1">
										<list name="emlist" count="12">
											<obj name="PropertyObject" class="RQSampleTargetProperty" version="4">
												<prop name="PropertyTypeName">Combined Sample and Target Type</prop>
												<prop name="Position">5</prop>
												<prop name="IsDefault">0</prop>
												<obj name="ChannelProp" class="ChannelProperty" version="1">
													<prop name="ChannelIdx">2</prop>
												</obj>
											</obj>
											<obj name="PropertyObject" class="QuantConcProperty" version="4">
												<prop name="PropertyTypeName">Concentration</prop>
												<prop name="Position">5</prop>
												<prop name="IsDefault">1</prop>
												<prop name="Concentration">0</prop>
												<obj name="ChannelProp" class="ChannelProperty" version="1">
													<prop name="ChannelIdx">2</prop>
												</obj>
												<prop name="ReadOnly">1</prop>
											</obj>
											<obj name="PropertyObject" class="QuantCpHighProp" version="4">
												<prop name="PropertyTypeName">Cp High</prop>
												<prop name="Position">5</prop>
												<prop name="IsDefault">1</prop>
												<prop name="CpRangeHigh">0</prop>
												<obj name="ChannelProp" class="ChannelProperty" version="1">
													<prop name="ChannelIdx">2</prop>
												</obj>
												<prop name="ReadOnly">1</prop>
											</obj>
											<obj name="PropertyObject" class="QuantCpLowProp" version="4">
												<prop name="PropertyTypeName">Cp Low</prop>
												<prop name="Position">5</prop>
												<prop name="IsDefault">1</prop>
												<prop name="CpRangeLow">0</prop>
												<obj name="ChannelProp" class="ChannelProperty" version="1">
													<prop name="ChannelIdx">2</prop>
												</obj>
												<prop name="ReadOnly">1</prop>
											</obj>
											<obj name="PropertyObject" class="RQEffProp" version="4">
												<prop name="PropertyTypeName">Efficiency</prop>
												<prop name="Position">5</prop>
												<prop name="IsDefault">1</prop>
												<prop name="Efficiency">2</prop>
												<obj name="ChannelProp" class="ChannelProperty" version="1">
													<prop name="ChannelIdx">2</prop>
												</obj>
											</obj>
											<obj name="PropertyObject" class="ChannelGenotype" version="4">
												<prop name="PropertyTypeName">Melt Geno Genotype</prop>
												<prop name="Position">5</prop>
												<prop name="IsDefault">1</prop>
												<prop name="ReadOnly">1</prop>
												<obj name="ChannelProp" class="ChannelProperty" version="1">
													<prop name="ChannelIdx">2</prop>
												</obj>
											</obj>
											<obj name="PropertyObject" class="GroupChannelTypeProp" version="4">
												<prop name="PropertyTypeName">Melt Geno Sample Type</prop>
												<prop name="Position">5</prop>
												<prop name="IsDefault">0</prop>
												<prop name="GroupSampleType">mstUnknown</prop>
												<obj name="ChannelProp" class="ChannelProperty" version="1">
													<prop name="ChannelIdx">2</prop>
												</obj>
											</obj>
											<obj name="PropertyObject" class="QuantSampleTypeProperty" version="4">
												<prop name="PropertyTypeName">Quantification Sample Type</prop>
												<prop name="Position">5</prop>
												<prop name="IsDefault">0</prop>
												<prop name="SampleType">qsUnknown</prop>
												<obj name="ChannelProp" class="ChannelProperty" version="1">
													<prop name="ChannelIdx">2</prop>
												</obj>
											</obj>
											<obj name="PropertyObject" class="ChannelGenotype" version="4">
												<prop name="PropertyTypeName">Scanning Genotype</prop>
												<prop name="Position">5</prop>
												<prop name="IsDefault">1</prop>
												<prop name="ReadOnly">1</prop>
												<obj name="ChannelProp" class="ChannelProperty" version="1">
													<prop name="ChannelIdx">2</prop>
												</obj>
											</obj>
											<obj name="PropertyObject" class="GroupChannelTypeProp" version="4">
												<prop name="PropertyTypeName">Scanning Sample Type</prop>
												<prop name="Position">5</prop>
												<prop name="IsDefault">0</prop>
												<prop name="GroupSampleType">mstUnknown</prop>
												<obj name="ChannelProp" class="ChannelProperty" version="1">
													<prop name="ChannelIdx">2</prop>
												</obj>
											</obj>
											<obj name="PropertyObject" class="TargetName" version="4">
												<prop name="PropertyTypeName">Target Name</prop>
												<prop name="Position">5</prop>
												<prop name="IsDefault">1</prop>
												<obj name="ChannelProp" class="ChannelProperty" version="1">
													<prop name="ChannelIdx">2</prop>
												</obj>
											</obj>
											<obj name="PropertyObject" class="RQTargetProperty" version="4">
												<prop name="PropertyTypeName">Target Type</prop>
												<prop name="Position">5</prop>
												<prop name="IsDefault">0</prop>
												<prop name="TargetType">dtNone</prop>
												<obj name="ChannelProp" class="ChannelProperty" version="1">
													<prop name="ChannelIdx">2</prop>
												</obj>
											</obj>
										</list>
									</obj>
									<obj name="item" class="PropertyList" version="1">
										<list name="emlist" count="12">
											<obj name="PropertyObject" class="RQSampleTargetProperty" version="4">
												<prop name="PropertyTypeName">Combined Sample and Target Type</prop>
												<prop name="Position">5</prop>
												<prop name="IsDefault">0</prop>
												<obj name="ChannelProp" class="ChannelProperty" version="1">
													<prop name="ChannelIdx">3</prop>
												</obj>
											</obj>
											<obj name="PropertyObject" class="QuantConcProperty" version="4">
												<prop name="PropertyTypeName">Concentration</prop>
												<prop name="Position">5</prop>
												<prop name="IsDefault">1</prop>
												<prop name="Concentration">0</prop>
												<obj name="ChannelProp" class="ChannelProperty" version="1">
													<prop name="ChannelIdx">3</prop>
												</obj>
												<prop name="ReadOnly">1</prop>
											</obj>
											<obj name="PropertyObject" class="QuantCpHighProp" version="4">
												<prop name="PropertyTypeName">Cp High</prop>
												<prop name="Position">5</prop>
												<prop name="IsDefault">1</prop>
												<prop name="CpRangeHigh">0</prop>
												<obj name="ChannelProp" class="ChannelProperty" version="1">
													<prop name="ChannelIdx">3</prop>
												</obj>
												<prop name="ReadOnly">1</prop>
											</obj>
											<obj name="PropertyObject" class="QuantCpLowProp" version="4">
												<prop name="PropertyTypeName">Cp Low</prop>
												<prop name="Position">5</prop>
												<prop name="IsDefault">1</prop>
												<prop name="CpRangeLow">0</prop>
												<obj name="ChannelProp" class="ChannelProperty" version="1">
													<prop name="ChannelIdx">3</prop>
												</obj>
												<prop name="ReadOnly">1</prop>
											</obj>
											<obj name="PropertyObject" class="RQEffProp" version="4">
												<prop name="PropertyTypeName">Efficiency</prop>
												<prop name="Position">5</prop>
												<prop name="IsDefault">1</prop>
												<prop name="Efficiency">2</prop>
												<obj name="ChannelProp" class="ChannelProperty" version="1">
													<prop name="ChannelIdx">3</prop>
												</obj>
											</obj>
											<obj name="PropertyObject" class="ChannelGenotype" version="4">
												<prop name="PropertyTypeName">Melt Geno Genotype</prop>
												<prop name="Position">5</prop>
												<prop name="IsDefault">1</prop>
												<prop name="ReadOnly">1</prop>
												<obj name="ChannelProp" class="ChannelProperty" version="1">
													<prop name="ChannelIdx">3</prop>
												</obj>
											</obj>
											<obj name="PropertyObject" class="GroupChannelTypeProp" version="4">
												<prop name="PropertyTypeName">Melt Geno Sample Type</prop>
												<prop name="Position">5</prop>
												<prop name="IsDefault">0</prop>
												<prop name="GroupSampleType">mstUnknown</prop>
												<obj name="ChannelProp" class="ChannelProperty" version="1">
													<prop name="ChannelIdx">3</prop>
												</obj>
											</obj>
											<obj name="PropertyObject" class="QuantSampleTypeProperty" version="4">
												<prop name="PropertyTypeName">Quantification Sample Type</prop>
												<prop name="Position">5</prop>
												<prop name="IsDefault">0</prop>
												<prop name="SampleType">qsUnknown</prop>
												<obj name="ChannelProp" class="ChannelProperty" version="1">
													<prop name="ChannelIdx">3</prop>
												</obj>
											</obj>
											<obj name="PropertyObject" class="ChannelGenotype" version="4">
												<prop name="PropertyTypeName">Scanning Genotype</prop>
												<prop name="Position">5</prop>
												<prop name="IsDefault">1</prop>
												<prop name="ReadOnly">1</prop>
												<obj name="ChannelProp" class="ChannelProperty" version="1">
													<prop name="ChannelIdx">3</prop>
												</obj>
											</obj>
											<obj name="PropertyObject" class="GroupChannelTypeProp" version="4">
												<prop name="PropertyTypeName">Scanning Sample Type</prop>
												<prop name="Position">5</prop>
												<prop name="IsDefault">0</prop>
												<prop name="GroupSampleType">mstUnknown</prop>
												<obj name="ChannelProp" class="ChannelProperty" version="1">
													<prop name="ChannelIdx">3</prop>
												</obj>
											</obj>
											<obj name="PropertyObject" class="TargetName" version="4">
												<prop name="PropertyTypeName">Target Name</prop>
												<prop name="Position">5</prop>
												<prop name="IsDefault">1</prop>
												<obj name="ChannelProp" class="ChannelProperty" version="1">
													<prop name="ChannelIdx">3</prop>
												</obj>
											</obj>
											<obj name="PropertyObject" class="RQTargetProperty" version="4">
												<prop name="PropertyTypeName">Target Type</prop>
												<prop name="Position">5</prop>
												<prop name="IsDefault">0</prop>
												<prop name="TargetType">dtNone</prop>
												<obj name="ChannelProp" class="ChannelProperty" version="1">
													<prop name="ChannelIdx">3</prop>
												</obj>
											</obj>
										</list>
									</obj>
								</list>
							</obj>
						</obj>
						<prop name="ChannelPropertyCount">4</prop>
						<prop name="ContainerPosition">5</prop>
						<prop name="HasSampleProperties">1</prop>
						<obj name="SampleProperties" class="PropertyList" version="1">
							<list name="emlist" count="14">
								<obj name="PropertyObject" class="SamplePrefColor" version="4">
									<prop name="PropertyTypeName">Color</prop>
									<prop name="Position">5</prop>
									<prop name="IsDefault">0</prop>
									<prop name="Color">$0012D7FA</prop>
								</obj>
								<obj name="PropertyObject" class="DominantChannelProp" version="4">
									<prop name="PropertyTypeName">Dominant Channel</prop>
									<prop name="Position">5</prop>
									<prop name="IsDefault">0</prop>
									<prop name="DominantChannel">0</prop>
								</obj>
								<obj name="PropertyObject" class="Genotype" version="4">
									<prop name="PropertyTypeName">EndPt Genotype</prop>
									<prop name="Position">5</prop>
									<prop name="IsDefault">1</prop>
									<prop name="ReadOnly">1</prop>
								</obj>
								<obj name="PropertyObject" class="GroupingSample" version="4">
									<prop name="PropertyTypeName">EndPt Sample Type</prop>
									<prop name="Position">5</prop>
									<prop name="IsDefault">0</prop>
									<prop name="GroupSampleType">mstUnknown</prop>
								</obj>
								<obj name="PropertyObject" class="SamplePrefLineStyle" version="4">
									<prop name="PropertyTypeName">Line Style</prop>
									<prop name="Position">5</prop>
									<prop name="IsDefault">0</prop>
									<prop name="LineStyle">psSolid</prop>
								</obj>
								<obj name="PropertyObject" class="GenSampleEditNotes" version="4">
									<prop name="PropertyTypeName">Notes</prop>
									<prop name="Position">5</prop>
									<prop name="IsDefault">1</prop>
								</obj>
								<obj name="PropertyObject" class="SamplePrefPointStyle" version="4">
									<prop name="PropertyTypeName">Point Style</prop>
									<prop name="Position">5</prop>
									<prop name="IsDefault">0</prop>
									<prop name="PointStyle">psNothing</prop>
								</obj>
								<obj name="PropertyObject" class="GenSampleEditPosition" version="4">
									<prop name="PropertyTypeName">Position</prop>
									<prop name="Position">5</prop>
									<prop name="IsDefault">1</prop>
								</obj>
								<obj name="PropertyObject" class="GenSampleEditReplicate" version="4">
									<prop name="PropertyTypeName">Replicate of</prop>
									<prop name="Position">5</prop>
									<prop name="IsDefault">1</prop>
									<prop name="ReplicateOf">-1</prop>
								</obj>
								<obj name="PropertyObject" class="HTCSampleID" version="4">
									<prop name="PropertyTypeName">Sample ID</prop>
									<prop name="Position">5</prop>
									<prop name="IsDefault">1</prop>
								</obj>
								<obj name="PropertyObject" class="GenSampleEditName" version="4">
									<prop name="PropertyTypeName">Sample Name</prop>
									<prop name="Position">5</prop>
									<prop name="IsDefault">1</prop>
									<prop name="name">Sample 6</prop>
								</obj>
								<obj name="PropertyObject" class="HTCSamplePrepNotes" version="4">
									<prop name="PropertyTypeName">Sample Prep Notes</prop>
									<prop name="Position">5</prop>
									<prop name="IsDefault">1</prop>
								</obj>
								<obj name="PropertyObject" class="GenSampleEditSubset" version="4">
									<prop name="PropertyTypeName">Subsets</prop>
									<prop name="Position">5</prop>
									<prop name="IsDefault">1</prop>
								</obj>
								<obj name="PropertyObject" class="SamplePrefWidth" version="5">
									<prop name="PropertyTypeName">Width</prop>
									<prop name="Position">5</prop>
									<prop name="IsDefault">1</prop>
									<prop name="Width">1</prop>
								</obj>
							</list>
						</obj>
					</obj>
					<obj name="item" class="SamplePropInfo" version="1">
						<obj name="ChannelProperties" class="ChanPropList" version="2">
							<obj name="ChannelProperties" class="EMList" version="1">
								<list name="emlist" count="4">
									<obj name="item" class="PropertyList" version="1">
										<list name="emlist" count="12">
											<obj name="PropertyObject" class="RQSampleTargetProperty" version="4">
												<prop name="PropertyTypeName">Combined Sample and Target Type</prop>
												<prop name="Position">6</prop>
												<prop name="IsDefault">0</prop>
												<obj name="ChannelProp" class="ChannelProperty" version="1">
													<prop name="ChannelIdx">0</prop>
												</obj>
											</obj>
											<obj name="PropertyObject" class="QuantConcProperty" version="4">
												<prop name="PropertyTypeName">Concentration</prop>
												<prop name="Position">6</prop>
												<prop name="IsDefault">1</prop>
												<prop name="Concentration">0</prop>
												<obj name="ChannelProp" class="ChannelProperty" version="1">
													<prop name="ChannelIdx">0</prop>
												</obj>
												<prop name="ReadOnly">1</prop>
											</obj>
											<obj name="PropertyObject" class="QuantCpHighProp" version="4">
												<prop name="PropertyTypeName">Cp High</prop>
												<prop name="Position">6</prop>
												<prop name="IsDefault">1</prop>
												<prop name="CpRangeHigh">0</prop>
												<obj name="ChannelProp" class="ChannelProperty" version="1">
													<prop name="ChannelIdx">0</prop>
												</obj>
												<prop name="ReadOnly">1</prop>
											</obj>
											<obj name="PropertyObject" class="QuantCpLowProp" version="4">
												<prop name="PropertyTypeName">Cp Low</prop>
												<prop name="Position">6</prop>
												<prop name="IsDefault">1</prop>
												<prop name="CpRangeLow">0</prop>
												<obj name="ChannelProp" class="ChannelProperty" version="1">
													<prop name="ChannelIdx">0</prop>
												</obj>
												<prop name="ReadOnly">1</prop>
											</obj>
											<obj name="PropertyObject" class="RQEffProp" version="4">
												<prop name="PropertyTypeName">Efficiency</prop>
												<prop name="Position">6</prop>
												<prop name="IsDefault">1</prop>
												<prop name="Efficiency">2</prop>
												<obj name="ChannelProp" class="ChannelProperty" version="1">
													<prop name="ChannelIdx">0</prop>
												</obj>
											</obj>
											<obj name="PropertyObject" class="ChannelGenotype" version="4">
												<prop name="PropertyTypeName">Melt Geno Genotype</prop>
												<prop name="Position">6</prop>
												<prop name="IsDefault">1</prop>
												<prop name="ReadOnly">1</prop>
												<obj name="ChannelProp" class="ChannelProperty" version="1">
													<prop name="ChannelIdx">0</prop>
												</obj>
											</obj>
											<obj name="PropertyObject" class="GroupChannelTypeProp" version="4">
												<prop name="PropertyTypeName">Melt Geno Sample Type</prop>
												<prop name="Position">6</prop>
												<prop name="IsDefault">0</prop>
												<prop name="GroupSampleType">mstUnknown</prop>
												<obj name="ChannelProp" class="ChannelProperty" version="1">
													<prop name="ChannelIdx">0</prop>
												</obj>
											</obj>
											<obj name="PropertyObject" class="QuantSampleTypeProperty" version="4">
												<prop name="PropertyTypeName">Quantification Sample Type</prop>
												<prop name="Position">6</prop>
												<prop name="IsDefault">0</prop>
												<prop name="SampleType">qsUnknown</prop>
												<obj name="ChannelProp" class="ChannelProperty" version="1">
													<prop name="ChannelIdx">0</prop>
												</obj>
											</obj>
											<obj name="PropertyObject" class="ChannelGenotype" version="4">
												<prop name="PropertyTypeName">Scanning Genotype</prop>
												<prop name="Position">6</prop>
												<prop name="IsDefault">1</prop>
												<prop name="ReadOnly">1</prop>
												<obj name="ChannelProp" class="ChannelProperty" version="1">
													<prop name="ChannelIdx">0</prop>
												</obj>
											</obj>
											<obj name="PropertyObject" class="GroupChannelTypeProp" version="4">
												<prop name="PropertyTypeName">Scanning Sample Type</prop>
												<prop name="Position">6</prop>
												<prop name="IsDefault">0</prop>
												<prop name="GroupSampleType">mstUnknown</prop>
												<obj name="ChannelProp" class="ChannelProperty" version="1">
													<prop name="ChannelIdx">0</prop>
												</obj>
											</obj>
											<obj name="PropertyObject" class="TargetName" version="4">
												<prop name="PropertyTypeName">Target Name</prop>
												<prop name="Position">6</prop>
												<prop name="IsDefault">1</prop>
												<obj name="ChannelProp" class="ChannelProperty" version="1">
													<prop name="ChannelIdx">0</prop>
												</obj>
											</obj>
											<obj name="PropertyObject" class="RQTargetProperty" version="4">
												<prop name="PropertyTypeName">Target Type</prop>
												<prop name="Position">6</prop>
												<prop name="IsDefault">0</prop>
												<prop name="TargetType">dtNone</prop>
												<obj name="ChannelProp" class="ChannelProperty" version="1">
													<prop name="ChannelIdx">0</prop>
												</obj>
											</obj>
										</list>
									</obj>
									<obj name="item" class="PropertyList" version="1">
										<list name="emlist" count="12">
											<obj name="PropertyObject" class="RQSampleTargetProperty" version="4">
												<prop name="PropertyTypeName">Combined Sample and Target Type</prop>
												<prop name="Position">6</prop>
												<prop name="IsDefault">0</prop>
												<obj name="ChannelProp" class="ChannelProperty" version="1">
													<prop name="ChannelIdx">1</prop>
												</obj>
											</obj>
											<obj name="PropertyObject" class="QuantConcProperty" version="4">
												<prop name="PropertyTypeName">Concentration</prop>
												<prop name="Position">6</prop>
												<prop name="IsDefault">1</prop>
												<prop name="Concentration">0</prop>
												<obj name="ChannelProp" class="ChannelProperty" version="1">
													<prop name="ChannelIdx">1</prop>
												</obj>
												<prop name="ReadOnly">1</prop>
											</obj>
											<obj name="PropertyObject" class="QuantCpHighProp" version="4">
												<prop name="PropertyTypeName">Cp High</prop>
												<prop name="Position">6</prop>
												<prop name="IsDefault">1</prop>
												<prop name="CpRangeHigh">0</prop>
												<obj name="ChannelProp" class="ChannelProperty" version="1">
													<prop name="ChannelIdx">1</prop>
												</obj>
												<prop name="ReadOnly">1</prop>
											</obj>
											<obj name="PropertyObject" class="QuantCpLowProp" version="4">
												<prop name="PropertyTypeName">Cp Low</prop>
												<prop name="Position">6</prop>
												<prop name="IsDefault">1</prop>
												<prop name="CpRangeLow">0</prop>
												<obj name="ChannelProp" class="ChannelProperty" version="1">
													<prop name="ChannelIdx">1</prop>
												</obj>
												<prop name="ReadOnly">1</prop>
											</obj>
											<obj name="PropertyObject" class="RQEffProp" version="4">
												<prop name="PropertyTypeName">Efficiency</prop>
												<prop name="Position">6</prop>
												<prop name="IsDefault">1</prop>
												<prop name="Efficiency">2</prop>
												<obj name="ChannelProp" class="ChannelProperty" version="1">
													<prop name="ChannelIdx">1</prop>
												</obj>
											</obj>
											<obj name="PropertyObject" class="ChannelGenotype" version="4">
												<prop name="PropertyTypeName">Melt Geno Genotype</prop>
												<prop name="Position">6</prop>
												<prop name="IsDefault">1</prop>
												<prop name="ReadOnly">1</prop>
												<obj name="ChannelProp" class="ChannelProperty" version="1">
													<prop name="ChannelIdx">1</prop>
												</obj>
											</obj>
[truncated: 2,461,963 more chars]
