# Supplementary material for: Unique sperm haplotypes are associated with phenotypically different sperm subpopulations in Astyanax fish
Source: BMC Biol. 2018 Jul 5;16:72. doi: 10.1186/s12915-018-0538-z (PMC6032774; doi:10.1186/s12915-018-0538-z)
Supplement: Supplementary file 8 — Original data. Each subfolder has two ixo files output by the Roche LightCycler480. The two files cover qPCR results for oca2 and mc1r. Subfolder names end in 1, 2, or 3, denoting which subpopulation of sperm was analyzed. (ZIP 10643 kb) [file 12915_2018_538_MOESM8_ESM.zip › F5Pop3/Jun 29 2016 0062 FACS Plate F5P3 oca2 RK.ixo]

<objectstream signature="IXOS" version="1">
	<obj name="root" class="HTCExperiment" version="5">
		<prop name="name">Jun 29 2016 0062 FACS Plate F5P3 oca2 RK</prop>
		<prop name="UID">F16853F86DA5483F994BFD1274E5D68B</prop>
		<prop name="OwnerUID">C6C05626183A45218341EE89EA1A5F2A</prop>
		<prop name="Created">2016-06-29T10:04:08.976</prop>
		<prop name="CreatedBy">C6C05626183A45218341EE89EA1A5F2A</prop>
		<prop name="CreatedByName">System Admin</prop>
		<prop name="LastModified">2016-06-29T11:50:18.834</prop>
		<prop name="LastModifiedBy">C6C05626183A45218341EE89EA1A5F2A</prop>
		<prop name="LastModifiedByName">System Admin</prop>
		<list name="AppliedTemplates" count="1">
			<item>Borowsky Protocol PEP product version</item>
		</list>
		<list name="TemplateOwners" count="1">
			<item>System Admin</item>
		</list>
		<prop name="SWVersion">LCS480 1.5.1.62</prop>
		<obj name="AppProperty" class="TAppProperty" version="2">
			<prop name="Created">2016-06-29T10:04:08.976</prop>
			<prop name="LastModified">1899-12-30T00:00:00.000</prop>
		</obj>
		<obj name="ConProperty" class="TAppProperty" version="2">
			<prop name="Created">2016-06-29T10:04:08.976</prop>
			<prop name="LastModified">1899-12-30T00:00:00.000</prop>
		</obj>
		<obj name="run" class="HTCRun" version="7">
			<prop name="name">Run</prop>
			<prop name="Created">2016-06-29T10:04:08.971</prop>
			<prop name="LastModified">2016-06-29T11:50:08.343</prop>
			<obj name="AppProperty" class="TAppProperty" version="2">
				<prop name="Created">2016-06-29T10:04:08.971</prop>
				<prop name="LastModified">1899-12-30T00:00:00.000</prop>
			</obj>
			<obj name="ConProperty" class="TAppProperty" version="2">
				<prop name="Created">2016-06-29T10:04:08.971</prop>
				<prop name="LastModified">1899-12-30T00:00:00.000</prop>
				<prop name="HasProperties">1</prop>
				<obj name="_Properties" class="TAppProperties" version="1">
					<prop name="Created">2016-06-29T10:04:08.971</prop>
					<prop name="LastModified">1899-12-30T00:00:00.000</prop>
					<list name="emlist" count="4">
						<obj name="item" class="TAppProperty" version="2">
							<prop name="name">TopChart</prop>
							<prop name="Created">2016-06-29T10:04:27.859</prop>
							<prop name="LastModified">1899-12-30T00:00:00.000</prop>
						</obj>
						<obj name="item" class="TAppProperty" version="2">
							<prop name="name">LeftChart</prop>
							<prop name="Created">2016-06-29T10:04:27.859</prop>
							<prop name="LastModified">1899-12-30T00:00:00.000</prop>
						</obj>
						<obj name="item" class="TAppProperty" version="2">
							<prop name="name">RightChart</prop>
							<prop name="Created">2016-06-29T10:04:27.859</prop>
							<prop name="LastModified">1899-12-30T00:00:00.000</prop>
						</obj>
						<obj name="item" class="TAppProperty" version="2">
							<prop name="name">RunOverviewChart</prop>
							<prop name="Created">2016-06-29T10:04:27.860</prop>
							<prop name="LastModified">1899-12-30T00:00:00.000</prop>
						</obj>
					</list>
				</obj>
			</obj>
			<prop name="State">3</prop>
			<prop name="StartTime">2016-06-29T10:05:03.783</prop>
			<prop name="EndTime">2016-06-29T11:50:08.342</prop>
			<prop name="InstrumentID">28159</prop>
			<prop name="InstrumentVersion">HTC_VER_10</prop>
			<prop name="InstrumentName">28159</prop>
			<prop name="InstrCalibrationDate">1899.12.30 00:00:00:00</prop>
			<prop name="Technician">System Admin</prop>
			<prop name="AcqStoreClass">HTCAcquisitionStore</prop>
			<prop name="AcquisitionStore">eJzU3Vmzqlq2Luy/ciLju/NCUFCJ2DsjKHqnFKRRyp0KioIVWKC//muCY01zrrV3nosx86yZFyvCtAAZAv2Zb+ut/9dxufs/h8U+++9/VMfj5R//Z1Uu6vq//6H5srg6X7f19rI9HrzLscr+8X9uWVXjo//+B/uPf/7XqTqe3u+U88XhkJXy8Xq4/OOf3H/1X8/9yyu8xf5UZu8XCKOvV5Tb+vL1GY9VmdW4/ddr/vsfPIOb+LFv+iXb/7Fvfvva/3l3ZtVxUy32//gn+1d7km322Wsv/urJ7oP/yfzF/n0cjR97yf0vO4lHkJbHj7d97PDwX3fY3+5xq8PBQJgwf7FXfrY//eOf/x/HcNJYJCzX/Uf6q/3v/hAf3+DjSf1w2VTdpgRB+IsXhItym/71gYFsjc9es3Y3lAEZTJiv//3VMV7hJx02dLHC380//jn4H16Gh2d23B4u9T/+eZWHnptHGQ1MR85PMjHue3e3kG1GZ04Acnjnti7+gihj9u27JN/2zMG93DIhUB/GJpQfLJHcTXhUAiu756HsaXfPvYl9kzGlnZLL18zN3dPW0hkdOAnkh1Mv3Ipe7cJ4bKVEXl3cm5vPVJVYVb5hZd+dZu7NKcPCABu3HwyJ4R5XQBhLgQ3Ia/NYuberJzKmI+D+OnnhujtSTgri3GVJ7mnByT2qtVboC0G6yEXoAr5fpIx1nMmhrAmThXuMAnz/Xt3wct8mmnt9DFXGyDMpl5k59N36ybiBuTyDILskKPGxTwsrVvH9WRgc3P3AFBlreruVkpswC7dY7vHzVuGBlW+2vnI3FZiBdQi8VG6uzNzdBbbF6PwSv8/edjP3MrvKjDEKGkMmlqu6xWFJCv0h4+ud3pG4F3mrBvpJEwX5Ymymbl7ucPsC7ErZP1QjNxydrMCkBPcvEZiNu5VGRqBTb3uSTbPYudsFYxOdHhpeTtgAnw9YPB43z5Pk5XK6dy8GoxHdfv19vn4dfTybvvWU4rnBvzulxow4VLr//G+n1F+dFt92SslD9scZ9T2nlGwVCkS7WmKCfl+08c9QrGBuByqJrPPNIJvrcgRSfpZJlM3qkqyTQgI/MfuMR9lZQjy2v4dZmk6I7/A5UHs3bsDIHVKE3jkv6YIjM1j1H6QIbiSXaCJwIYTpQCvixQofl8X4BuQiqkV4ZfD3TRo9hEC0VBI/Kvx8O+lb4PQbpYhn2e1EZowoQzbJx4Ub+PcLrSI3hNQajQN/q+Y5HSabELf3lIJwUgPQA8sFsKw3+P4iaoDOBscIt7/pFQALSCmFXQUi99CKoHpKIc1dJoTEVWgRZk98vW+TEOIwUIrQnvRLsmAsFkx5oRQBPPohGaQkhiXjTwLvrEoG7Tn4wa41xu+/P0hAXW6DV4Zqj9vf4YGhl/gIsCpzoXCdcGIT86wxoHF9iYTiAAR6L8Y9mOlbSsKRK9n0keLb9Amv4Knt4Pu1S/8A+kFSgwiPH08X8SQAID29CMrblZJ7zESQMZVRhIbSnGj0KOawWu0VJjAOUknJUswh46hOYs6XcvrLTqkxM/qmu9TgV55SkjKQvvmU6p1kCrPKzxlf9LmQFDtvDZIxPBBX2R5Ccrld+mBo2bZwDRKcCFdfFVCT5Ya4ITcMydOSdiDnxpKBesqnJDxfGnDOUAYw4fmG1M+BD3Z6KAu3fPIGic/yHE+h24FxKfCU7I7CFaxDciAwex4Mcjw5MSjPal/44612IfmKtcDmRkXhR4eYJZqRyfh4vCJuTriGTB5mBCYnL4n3EE4l8SZmDNPZIWfcXpjkpGIHMehSWgSuujklRM8Gc7DWRVbAeWWUZGUaRzDOiwPjN4ckJUnQm+P2iz1xjf4pJZML7g+d4Ps9JYgvxHabAUzpZse4EX+wCR2q+PnNHfdnvjjZhLvufZjmahm4Grzev/NcUM0FnoGThRESj3N8UKe4Q56x8wUy2ydXUC/WhoGrZ0pEL6AP8q5XBv7YS/DvMaRPcEbzXeFqkQGkqoQDOLf1PoDKTAQi6p4HCpyOhcuaIU/GoReDnVVnAjqTXMjNWSTgLMyCuCcbH1vX/RZmmnYk3t7kE/LLTimBZb/plBr+0lOKFQbffEpJg2gEZJw1xE3jmpLtdV2CPBhygTurxylJme0IzEPzIO6OxZ/obOf0wBKzCwOqYbJkS2T8SSrTmnGL7MKSzBgN8f3TYQAjkp1IuYsToLk5xIt3X0iJpWlrUBeDUeBtthOWbM77G9i6wDEQb6qSHCtlC8bA5RkY72uJ5EUvB9vqDYg7HlQ8oZ6lgm1Pa+KnZJqTcDteAFkzdeDeJk5I+rvbHuxZyRA/qLOQxIdlgad8MChcmbkaJL/etiA3+pVxt+XlQtbD/RVovBgF7qBx8F6x3xWgG7sR8cz1NSGnWXUA5QiDwM3KiUTKSuZBbG5M4QdRZZPDXkvBuCkXAhVzORF1aGWgDDcccZdPB8hGeeIlZDkbBP65sgVyV7UlKH3hwvgHw7BJ1jPvOJw93QsPxk5DkuIpgQpLjnizBb5+Xz5GMNWODONamoB3af21v8+KC3xTwu+jjvoeyOp5FPjDeFQS19ltgDTbHnFHDW6/jg47sE8cS7xgk1FysPwaZtyZx0vK/PLzKdV/gevfnV+/Wn9/PPUf1R/HDb7tIvCr9Tfhvll/znDtbraO+qm/80hDrWyrvJF7gf5wb8VNYYzC31LZS5jKLdikX1Cy2pSyNR2O3Gw/ld76uxq16tYsoKbmm0cj74VN2unPnIh5+am/g4P6afW3H98JMaW9WHb6Kx91UFj5tJHkdD+nn/q7B8edW88roVDnZ9Sj0+f8Tn90zkpNp79NVOhv/U0OYvon/V2yCve/ujSJvLuJilvOfPrWX7ncS+7h0J8FxuP0sOXAZ3J39xTJW39bb7771N91OYnc/VqT3voj2WqO+stQY3a4teXcWQXupX80Cv1a4f6V5hy1uG/w9SPJ5WW6mfXchcmh7kQDXy+mU90tHr721l/Iu3qnP11OfLbT39Iqp4F1b6STzLt4fM/KFbXIuKR8629cmX/Wn21BIze+jtufjNRfqz+O4/h/O1T9m+iPfvM/qAi6TgBvKxITEuqGVHxOl5CVU8oE/nOdkPqOhnJBlovwkqBGdI4o4HmZSAJeuJWE2VlHUKbKJHCrE2rLcIZPHEpeUHvTMWpjZrszWDAzSoJ+0kj0ROsYUtvUmPB6xce9rLqClBxVJvSXM4NYdBrCeh7h9p14VpJgZhkgj3SFiUb5jSU9mZPBuydjBuZDt6HP8h6hrjbjwrcGqLlWf0ESSkWsTVCjJkH9QbklQWgIqLF+uMHXM0yP8QW+SWnN3U5ganctiBgLErpVgxjC9ZMG8SOAkPbiIIL4eSMkPDHrkvj9IYND1zUhsWP3E7LJUJPRajTBoTTfUBpOGA+S0xG//5lpQsotRAfWa5OQiGFx+731yoM1DlIDUNY4jrnv8PNkbyIy4YyXeCr4Vh+c8Z6SaFnkNj1a6wZkGitBdN/h49XpcACrfKpFYOfQ0PosBrA2HxqJistWoqvhCvVK8I4bX60mpwkVUaeDCvf3OUUd81ywgaS+akxsrOCX6Y/jRoN/e5f6vzylfrH+huNvHqoe7YUK5v6J+tvXx5T0DScDcTvYM64z0E4kN3oBSFq4C7yKou74aquCfnE2gTefaDlZavkeDP+lv2SFz1+vOQtO1qBelJHBklIb+aDkwR61MUuApFK0AOlQoz6Kp2GQgchfYZrxB+J7zyEli+oP/S22MU9G9ckEMxELxk2OOuooMhWYbUXU1kg88kSbO6i/ur8sfOZinEivhxqTQm1L3MVraA2AmqPWHQdx4Rj3r9UfKb114D3NpCSPzChBm/NH4pcRn5PROVqCVez2gTe44fuf/nYBiu2gK1v97Vb4/XRmUBRQaRpqkr62x9xW+HrggbDiIuz05xU5fr5z2gI47hG3/wADwRoOwrf+PNgJhGYJDtXV84bxR/wZh8K63QervywZsEankDx20hPEmVaga0+owVN8OYDmlnh8stfxnYmeD5J4PQSwbc6ULNdRBNZtego8MTBwAO1mC9DuWcF48i45kYud4YXm5h8YqETU6S87pSaD77pL/Wr9Kd98Si1KeQxWKDUBmPLUJuxCKzr9+Y1bXchgWcVgutMn8XKKuvHvlgS2Il+J685GAikv8glI4FyIVyOiiaOiJuW5PSxcMc0u5NnfJWCGc9RMP0tP5NoctmDzoxHj3fIV3+lvuqM88W7usiSypO1A1JsRAfm2MsgoQv05C3vAuOcAr+qH6U0FYx2j/obF6kTioI8/mdOiZrxB1QvJdPlE/QUlE3hygXoT06oEZ3LFe4G3z2xyr5Y70Gl6IzB3U5YsBe/S6c/rnXoGafTD6yerjIi/HvZSEif9E+j9yzBw79qUkjksRiDdBizeZbgxEKAKai63LoVXpJeGnMazNRi8xBXuauIkxKmXC5jZ6jDwZzPUlzlZp2BJDepv6ScGuYiDx1t/vpWxJBXHMhjXDPUdLlGj0+aK+nY9NvB3EX7+bnG94v4RjnF7TYo6ZJc+UMnG7TGk1xD5bK1B1iIh8N1+zybVNcbjvbizRac/aVvVoOgzPvDwlpj/HfX3x13pP6o/fsQOfxf9sd88VBVXyumtv2cfWLnkp2f3ZpLpW39eyYy67K/THzu93zr9ddlfqz+3zf4YHMN12d+F13XGeG596PR3TDT6qb/D4WEFRjresLJoBkO3UJb0rb+bdI/c2nv4hXGfbpo/6e9wOB7+pL/LjukFXfZ3KDZspz+jN0G9LbRj/qm/84Zbu/nYlxhdX4DRZX/HaKX9b/r7yP5+6M/kLZfKP7I/K1lppZzc6uBTf+7ratnpr83+Cm0TfWZ/z/Qo/yn7+9Bfm/2dWBya/qw/fRHj5+PeJG5RT0hhXOdBKF/m3OFP+jsbiv7W34llsv9A9sePhuPfRX+Tbz6lemKggktuMoklzU3oXiRL8J/4E4yETR/vc8+p+9afFzQvjRwJhOepSMKZsD6RbLyrwHAt1I9com4qLWY7/cXiNS/p00H9eYcrYUI5k1B76j2GqDhoTHCgOaXHU3XHodpJRY3UN5uE+0kA82JImZhWt4ZMJ4rV6S8+Xfo8KTYTBWJvP2Z82XBZemxQX9l9Ogm8lYy6WT9RP8vBQCqCLYODstpnAlh5Beqvfj22PdTcetbrE396R/1p+BsFJbp96e+8db/0N9KlkKo7F/UXCYQEHNwuxN/5A1A9AzWlRuuUsPE8Am88nwSd/g6nuwer+5AUIVPnIR05ugOr3vxLf6exjs9XB4HxnyMcNxQbnwWyn0tBlIa5QMsFJ0J2WOL2t3c83nZdPXEALCtFTA74+KAtD6hlV31llXnTZX9rFVB/nPuQ6HJaoH5VU2diIZBy6q1XMcSHDLc/I/i4ku4bWBR4CYkvEyn9VfrjR/xQ+E30991BxdYY6aAu5tvAm17mJQlvXgbKKEaNKSdNIKPDKABR5HZFp7/YHehAx7dN4fvB8ESUQDqBE1mrArYBPs/1Eg7suikLOCwSnqRW760/v77joNYr9zh0A/8YgBedbLIK7QZm8vxQgP4YArmDOQfdMfcM/nDmErFEfoqn3LZgYJBwlAR42YdZ/VwxPvucC6SavrI5fbQqPD1F3TyXqD0jK7aBCwLqbT+VUX+JVwYQLlA7vWWWwPQ0WjPuzEed+SPj1GV/bhXh42KK+tM0GfW36OP7mTHur/6Y4StTc8gTY2EMQRlkReFK58Nbf1PhvGK8+wm/39pD/enNHvWnAO6PRM8eDl0NfP9NP731R5dWFnT6u6jhExTrkAfu5LSg5GgMJDBzHrd/Pp8SHFpfBiCnVRH4g2WCj0l6BLE/2BceF/A8WaioPyLah8JteNRfm/1ZWo36e6xQf9nqvAAVrzCo58npRFaRjENX3T6+tm/8PFT9xlNqzP0u+hO/+ZS6LAYCkMWwYbwyniaEGRz2IN95rgDjWbGd/mR18QxgmAknMt7MFJh59bUA6VRJ5PzY1kDP60vx+sMKxFtsxyAVsyHjV/a1IUX6XKDmUDMw67fvX++A6OyIgeX0IuHNY9uAWk951FNinQibov50DlBjkrhKyNNytmDWzZAAJDXqbf3UYOav68IX1VVD8pm/AKtfXgI/ZrKElOPnAbVIcRRqFKi3c3zbg+oMOeI3BupweJ6hbh/6rXDLHmoqX740JS5HBTxlB++SdXVErSq4/fyA7x/p2hl1G6AetRJ1HObOBGaFxTJealYhGTzXK1D966XwBTttyDL0NzAbbFDP/UmWEq2ulmDs78PCE1LU59NeZ0DsBo8fuRg2sej5ifruN6jF4MqTiTQjYK0IT8BQrpSsj9sJqJc9y/j2TWjIsB5c8cSNUX+Ev0pk38x80L07/r3sEo/3cbXG7btDoeiyv4s7LmBm9XB/GbVHybXnV6CeQ74AxRHKv6P+/jiF/qP6G00Y7rv+VfUX608h35z9iXNl6N4ugvan7M+szpDLeikOOv3p3MoLO/1dhBNqJ7q5bKe/OB3Jb/3dubnz1t8+30kf+vuo/CwHjPnW3y4O+l3291H52WZ/XeVnq78qHiuFxS/EvKv8/NCfzUz0Tn8/Z3/WdNIIssRyoVtbFSn+uvLzR/anD+aoo7by8+IGdvFz5afO9VCXH/oT8yzvsr/tnIrE8E4xla/3CXSVnx/621Rj81N/bfbX6e/n7O9H5acFppi+9Rd6uP+NvKMy7ykP1w22dmEsM/z+beXnR/bnHtyqq/y0klNz+lPlZ5v9tfozFi7q/BfdV0eTwYT/TfTHf/N9dVPONdTIQCZhuhBTyh/cJaDrUX9nD7WFP2gXYJLKTKSnYNPViKPgDWIxCI456mxzX95BO/XxjrqRmpDy4oyDWZih/nZ7KKk6ns4g6RmoP32fS9TXuBhWaqIVoXEGiWZ13IAcOhqJw6wfksNTDwFue1q8Umq+q/yUykhhwswRJcrbnALuTJoQUDciS13mHoGfs5PChVGeUkach5BOLJlEwxD1JvJiAFGPJUG0PjRAr8UqglBM+oWrTVF/6civO/3Fk3X+1h9UOxpER4Lv30SoRV984ADAHOD+5NV4AFY5RE0pzS19Z3/RVQjc4asy88TWHgTTmBSRUEBIl7izEGxuuP376/iEEeNBNDB678rPSaFwIDeKxESHe8PTR6JLkOgX/P5d9je+sWAyK4UJ9hT151mvcUOaq0XYm0vv7C9WJdRfPgGB2tkxhHUy15mIziGn7Hn6L9lfq7/lxkR9r56/Tn+jCcf9Jvr79spP6+oZQA88aslkOdTTwVuDVQwOBPaqbpAtMUOwi2zHuNO1kZKdEelgGPGGAVM9sGQ7bS4wvdkpAZag/hQnHIOjNaifxeMr+1OD51f2dwkWyy778+08MUjvkjxhGnOolywfpqR5ygmoloW6OTRzSpgC9WcFZUlcO8D9sdZb8ir+Sok7zjmBrBjUn5lwK8btlait6KHOYbrYbgt/EKK5hg7qz7LYMuiyP/O0SEBkzxvibW98TqSrUcFst8Ttt/p7DpwVaKmyD6A3ez1+ZX+2cMXtC9eDQG6HCw8OQ1FTVROnXeXn7LJPA0iaL/1RWS0Dnzaox0OC+pteK9Qff8LtVQs1BG29yQpvd1XwkhWFqLsxyVGPEuptYVxloAvUn382UauzI+XAmgxQv82Ef+vPdueo44li8KRcof6M/eUQQJ0sDHLfOfMu++sqPycm6pWuKO6/WfEnctTNLUyn92Pgyt6vy/5GkxHP/SaVn98dp++bXh9ohZdhr9lM0k5/5nXBFe4jqyVyLcdzMLjDk/Ga2+VEDn3Un/g8XvEncFxScuPkKxiCcmE6/U3PqEmp5wwLP+45DXmc+kvQKhk15JsvvUxmqLlHOmK8rYL6GwqPBqwj8Iw7MZcNuY+tAl/fjIibSdOc5MliB5Y7HAb+qa6B8I+hAXI9vxD/vF7hKassl2ApxqXwFjXqbxXiVXy2pGwAYwb1dvKHBxAXAoea5NFdDjMswV55N8Z/JDZLLub5DjNuPCrc4wJ1lorVCazhbhT4c87JCSysM2j5hCOuntQhibORgHcVBjUmucuUSMNqBc4uvpIu++Otl/5GOVd4THDNyU594il6ADweuy3erJPHMEMtyjcC7pYHEnM9FlQeHoG7IBmP9+o1BZMvUX/ZJKNkOpMFcJJoEMASLiyx+ni8bXvHk05/6jP20X0hatC/9Bqy3h5yEMuewMDNuIbkMn3uQJT3A9Lp78w8a7CXfdT2am7/LbO/P2Yu/kf1NxYE/t9OUvqbZH/MN18EipEruT3+ov9p3p+Z1Fupy/6KUiOMbpdyKcf9+/Oz8vNj3l+rv1lCzHfl54/s7+fKz05/3tEtZZVJtG7enxGm+P5Wf8frOios2c7zbt5fWRzoO/uL0uPNzV1XId28v1k2jT+zv5/195eVn9UcFNJlfyzvzj7n/Y1HGXW3K9Mp9Pz4uMj4rU7u9TnSCpPJUF/tvL/bRlXIX8/76yo/z8NpYMm+d5Hlmbty9+J6ypjP3StbfFV+HsyDSqzRGPc/ODKmW4ZP7Z39NVU9detM0QMrpGDj34Nxu+zPGppKKBcG4mHz0l9X+dnq7xZt9Lf+nmxxcw9jdUqM9c5L5IoWxy77MyDxQN4eN1u39G46MZ56QH+V/iYMK/xb/f1fnlK/Wn/jb87+lltRB6ClXMRcvcnpdqsvIdivKRPuedSWfFq5sO4NZdRMifoYLicUXHkrFmGQz3jyXM0eYDzmeB0Xshy1oz950En6Ne9vO9JnEKkL1F88biR6WKFGMsXRikCWJErv9u4JRB6pTCBu1glhrNc8PkNDfWabu0TJTLPBXC8VJh4wuD9j/k5gntJJAZtiw3aVn3M/nTAeu0fNtNnfauzIpKv8jHu1D1H/8FX52epvnSxFErbz/ibJ7IoItbUgkO9SQtUgiCGocSwaRiLqr77rEaz6r+xMb244VLWWPFjXGh831u1ExtUmgoXQ6+FQcJEbXeVnNqQk6Co/J0Uwg5jmqL/Junlnf+tD1WNgc8BxQmqMx2B7kvzO/nAHZUjkGS2Cp4LHu2AOQzAvd/z+9R31LVxwENJmf9Fokje0UbkA1sEA9TqoGoEydoF6PnKov2CD2ts783f2F+sP1O6trNcQRAuNwe/X/LLKzwkz5H8X/X13mZoQnS28ZK+2DKQD/UJSCfWn+NGe8fo33SbjLWplJi92hcsKp4SMRpEBVmrmBH/CsUCOadqAjnQjXfZ3i2ACDov6A32L+nObAd6r/Kos/GGMOpKr3gKUETkSd90zKEnsnIGZgPqDPqD+ztZLb6y5x2uudLTJHGwHpK2M+jlTziaX7VYFx8nToMv+Hi5qx3RY1NeRnt6Vnya+g+n0t/V7cxCPQ9x++UzelZ8Kx28CX+BOOXku6AUsMUGNBhm+3r5GS5h5r+zvOHxVjsZZAgrzyg6n3pGSwzmdgHY/FoxX0cOly/4orLPAn4ARdvqTvFf2Zxio0c3t+tZfV/nZDHshkH24DmB/DiSi7EMeprPNNugqPy1+r+CZk+D2Rw883rbbTEBaswUOfWsjIXyZ4lG8+V+VnymH+pOnl6/sr9WfY6D+/HSaNCThUH/aqo/H7+nh8SH5YwsSv3593+vpl837mzD8aPib6O+7sz+9mokgNbdH4Q6LaUl602UJ8lFATQQyXkXn3iwB+rw+GbeA9ELISiOgaN4tcDeHpUG2jtOA4c6uge8dLwI5jXo9sKvrsIBmf2XJRNZWYCzyL/3JJwU1Z1tj4vbvqUSq+fUJIu/zjJ8/qoaY+awEbeSNCjg2dUnS3bYAxRoMiWfl04TM4GaC09teCEyjmiXMbryCqXW9MK66Qu11+ivKV6XjBB/3T7c90OEONWs8UUNX2y9Bt8L7u/KTzaMHONZoFLjJ6GqTo4r6m652uP1gnpWEFn4FVpxxBIo+6vjMqH2w5/mA+DM6xlNOGOL2z5tr4d8F/H6evczB4GU8fnXRy8n6ivtnPaIh02V/WqSscfvJLfC3zyQkVDeH4AzWD8bb1D0ev/9TAzNWUX/i9GoQmkY9vEAkg8CblBeeyNvo3unPr+4Z6q8/xlOqP+YYKNUMv899uAWjGguFmz7w+974qgT1oA3e8/6CqF/jJYn7G2d//P8T/Qns5N9fBP4m2Z/03fP+dEbt9GfFE5l2lZ8f+lsNjj33WrLqW3+jbc112Z9xlF+Vk8877fRnMieJ7bK/tuvLh/6uKaN9Zn9d5Wfb9eUsJbPPri+SJC4+u7602V+nvzb7a/X32fXlp3l/g/384h63S+M976/N/nL9rDHGVn3Qj3l/2nbthl321+qvy/7ays+264thnlBjrf5+rvxs9afv9Rvt9NfO++sqP9/z/oj1qb+268uH/trKT310xDFpq7/bI1QLs8Ab6ce8v05/ywUJ3K1JtHfXl1Z/1Y/Kz5/n/bWVn63+9Ee5Nd6Vn6u9+s7+2srPethHE4jsrvlV+hMGLPNdjZR+tf6G36w/ebTSYZmzchEM7XvZzfuLJhPKxLO5aNCLifqb98+ov13+mncWT1RYnZ9iEY9i1NBQrQYgxbse8YUGGbm1ZyOQXRv1N9fghJiZzMAzK8IEHCCzjvMJ6o/1tCLu58g/a6LhUPU2/tLfVZu+uriEtIjvcKe0D4cZiG6hMOFgi48vpKCwPO8nTJf9tfoLTU0IvCxE3YymQQDufCMHcVyg9kbp0YdYTEgRaA5qcHlD9nnxSSTxTUct6mV1A5VNv7K/ZzZFzV0lGkSjCl/PTsUQ5icfNTcxXEoTRGynv/geoP78wTyC1N/3AhC8r+zP1yLUZlv52Tc37+wvpioen95kis/3Tn3GT6xJSCJ1LMDMmaO+x0zD01osFPDHNW6/zf6mScyBza/x++cePk6j6vju+rI6Q0On8j2AWNpoJPRvHqXH8yYEn4l1JlgVqLsmJjFAfkStRtc8pefdZg3zRnxV3pq/ruuLMBiMv6uR0u+W/dHzwwIZhC3j3Qfz5q2/rvLzOA/f+gt51N/GQT0Jk8wA1ee+9Pc8wwBUAlkAao362wzsXtf1xR8Cz74K0nyY1nXJuEqPt4mQyQswhPwr+yuaCw7VzJf+UumQd5WfNq32BTjSEUiYhg44zBq1Zd/mNtmRswoKbdLCE11dQI05MZD6keEpzZ7KTn8it9kR3xBQc6Epo/6WIWqMrYyUjO+jBAjfQ/3VGWqMjVB/7by/LvvbPLx39udNNXzc6k+3LNQTf+EMUg4NoZv352+ewxOZ3dQIJLJY4yFIeCCP2sPj5RxKPD4Gvv+iPfyu8hPOHG6fwjkEkSk3ONReF5T0PMBLUNhDrUKyoIQ0WwKz46vy01y8utRQSeiyP6+64vHt2QIOpU0bj8+P7M981IfCm7pnILTv4fdXLifizoJTQ8Jii/ozNvh+jzHw/92NcCgbJb84+xMG3Pi7/o3yd8v+Hr2xDNRJHgwUTn0hiTo+gHlKUS+UqUOSjZYJSFeWwZ/M1r6QXB9TkEe3WwCjm2WTceI98aq5RP0cTlcJr5WoST0HjrjhoMeSehOnYGoGV3T6M5pdAeSwGzGd/uKnysCrcoy45XLME+GC+hOX3ijwHtsp3pN21xKUhB8GcE8nORmtYwu0BXcJ3Ek64Tv9SYvoGoDyqvTcnlB/YqyyDDypUxL/gN/H2B7w+3zoTxfugec4qCm+Oj9AiXqjwgPzCngze+lPV0aFG+mov1icVTAzRC7wxqdVTo7KWOr055lkic+vcftiadyIO8lQk70kzmE22nKM76e4fZadZaAN56i/edwDws0OGeBl68bA0UkSsmP2HBh9+xl4W8HhSTEba3hiHPnA84qeQebEkmDKsAPU9TTlSWCO7kD7d55481cvsn1vhxczI0MtsnfU43I324HKpwLjOn6WkNvwUIIjzwYBnOUMNbmyKiD2mWfcfW7/LfX3Vz1Jf73+WGY4Hv8upZ/KN/NvqM2tv+ZfN/Hv59LPNvzr+NeGfwuY2u7WUGhgGXVT/i9NP42DAax8bur1J//Gfd5zr9Fd+xP/uvBvqt3tjn/6bXtvPvlHQBI6/h0HEiFGy78pj9vbXH3zzb+1ukrcggnVP/FP/dH086Pty72SlY5/XfinlcHFLZ8H5FMYbdku/KtmuvQ/tH15T/z7o/Szbfr5c+lnyeFY96Pp5/lV+mk4r+/T8q8N/wxB31y68K9r+tmGf0O1kLrwr+NfG/7VN037U+nnJ//aiX8t/z7Cv19Z+skyHMP+26qav0nt5+ib76yr0dSAORFkJlbm4qnzX5v+BcVNtGlb+7kuLjLT+W/AiyosmlJkwulzJhDPrkZgL5+998y/5vCcgLrfkCI+KdKpS/9a/4ULUaJ0vNnMYWEU6L90gh4ku92wS//iybmfk/7xq+9LeF5uDCoMnzMwRVlh4irEx6epTsF9mug/x3Z5uk/FCLLyToNQvMK79jOb7OQitNkmpOytRv9RAffHX0pv/7m5LwaRPZDQe5v+A0RxpaH3lug/o/ryXxDuvvznj16eGxHc/kFaCiDNXPRfIa0bwp1eaaICPcYnEfqvTBkPltWABF3tZ2++wu+vCPh6Yubv9A88HKNFDb8KiQrDPg7znwqJOUkS6JTW6L/GoUWgHxubTla7EZg78pX+BXelgulEV4swKJuGaq+upq3/InHuGfTh1bg/VqkXXfqXj90YglAlJJDyr/QPKldjQuvU/LLaTzynXkH17wHA747/fMm0gTxFBFOccXwHwLb406dzLiHB/Y/4rwWg2Dsb+DcOc+I/oqOEYOJHeH0NEED9V3GioagiOD78S+OXFoBeM0hsYmtXvLX5/IGBMUEQOullAGbBHRgv2BxOhDPUOcz0857x1AYB2JfCGSh+H8F1znUcx8VXDTReTBnXdgyJXHsIQH3j74m/SvmSnO/4fufRw+9zSf8l/uum/u1CMwF5PdoUXeOXVKX3Lv5zm97p3filjf/8TZwgc/vbBJzigYA8rY82WQt2v5v6520yrSFBhQBUnHgdeGVihGRZOBFYaw0BeE7w8/n1wAeanxGAeYSAe2wfAcjcaBO4c5PYZPuAHljsakfcJZwpuZ08Clovwe2PXkDLwOiBYcdfxZ/GEypQcn1f+IZ9YkkUfE39A7iPUA+SM4ep95r6V9YIwLbtZwvAbupfmDh5N/XvlzZ+wXNqOPld8r/v7k69lBQF1Gz7JK50nDSdAOVcQlGkMYrnMo8TUG4Rg+J4CBdiiWsNqDRAwVx245CcJ1cW6EG/EX+bZBKRrLUEM87Dq+ehhwLMAuuVfx25wlstL/gbvPoFSCt1TLxGtilZK2d8f3+AIlkUlUAkId53+Z93lGsWXzXag3UXhoU30VYlmfVmUzCH90vhhlz9FiCKZ8hAv0YBsuzzCCK3HwSuwaLgeuXwAGpxxu/DEyfpBCjzxzsDi4nwqlqLGNCbFYrPXKDQpOJ27vI//yZmJxIN1jWY6YErYDlHkY5PmvxKHlGAr9tB1/fT3kxvgb9SUZS353IL0lj5EqBvxRk40oQj/nCQ2WTjVhuQNv698OnDSAiMMx70sofHt7AzgcTTmdEJ0C8ExyDNqpJBY9JB4VnjC0sGtdzANE9QiK0AVUYLwFji38tdbB28HafaFswoExjwLPy+DzE+gG0dBwTWJoqy7fxihFsUd38jnP6OAvzjnvWfFSDLjya/iwC/+9+BxEh03wKccI9Q1ub11T2c+s6fAkBzMPBpFwDm24P0DgBbAZ4gJO/Gn88DidzDZmz9DwLcFfXuLcC28ad9TaMuADT78ybsBNiWf5qF40kfAeCHAI87kN4CbMs/9zgsfguwDQBzU56+W7+0AeBH+aftc7vPyX9t+edfNv78KP/c1FuD6co/o+X05u54SkjX+uURH7NOgPr9cJS+ln14BYA/ln3oBNg2/myXfWjLP01+hvtfqq/A9EcAuDNd97P8sw0APxp//hwA/pj8Z420gv0o//x58l9X/vkfav2C55Qw+E3qPxnlmxNAvJ2asCYhCuRxv59opDILWDk3ysRqI0KXAAbuFIV4UFCAtTVVIWumEgm2241EH6EvwOwSoYCaVQM0lBUBprsJCiheSCUdDMUZQFASJnjor86fj1UMfi5pRVjNpLcAzb6JAlwt+2W37sN6UdAiGk83NuXqpQv6zVWKOMhEg06vAYXgIAnETQgKUOwVISzmDg0inX7N/osyigJMUxSYrm18gPpMisipUYCJeQ/BW4ViEZUjFJ/UXz/AmC00Ej41SCiJ9AiWqYgCzGIAyhuTEObTnARx/sTtj5tnHyR5SUiUin22E6B7FfoB7GTJoOryNbvPK/H13hDfL/bq2WtdjS8BtrP/wlMtBvHxNklIvtFFcAcXJQinFASaKBMCfm+M279u8HhflRihLO8UJsL7p037KGFwFqkaxHSVN7SqVn43+69LAPe3Ywir+QYFuDs2ObUnQQzxtEAB1mM8PjY5rrvOn6Ho/UIBsiNm8rsIkPvm+9TQRwE6nLgLPKmv813zF3sW7As3PXFp1/zFiVe7AowaBdIKsI0AgVujAB0rF0CvXgJsF364X2QRbA5QXG0BaBsBGrxdvqq1UICPrbfsBNi1/jwKzRBENkHBNG58eU1cfUeAvtscQ7IVTi4Y6fJLgMuNqYOxpSmOxiZzgWz2KECbC/Dz24UfnNdjVeqjAD32Fby1rT+5qCw8usX9u8yzOUgZu0FBnYyU5A69gRz/0fwF9MWyiwC7hR/uu8VXBChxKMCr5eH3GztF4JvFkCXmTo3x+Hhrppv+ZxSLENTT8V8EaK1VFFhbAOrZiwDMut4U7mzJvAVIZws8/u30v1aAbfMXqMxX85fHQ+wE2BWAxpOm7gTo2WO+IVb2auLymv7nrjkUIH1GMUje5fRe+OF8jhIwmjmKtY0AjYOag2OdUbwzHsX6686pgfBdU39+tQC/+5wKjhaBqXZ5BrC3pjwRjq8McLNBMXGbuiRP/FEBrYYMca3gNb8tGmqvzPCGYtPGCaFMxIG2t18VjS8BJlKldBmgx6uvikY8H0HkVa7wGRsFA6ZSfFaAiqNsAGLCj4g3KvHuF/v+HgzzgQLTKtwfHiUIs3o1LCBY1CdSpoqN57x4YXz9MhE6ARqD0bDwuVfF5y1HAUqVimLKShScoCtHwIHmvwqQ4xrisw8b9++ksl0G6DveFYjwqM5dBuh5RxTk1ZtVIEcnrnBPDQrQ3ODVQ9ybKKppWp1IzVkpOAl3Yzw5EniSp+ttlwF6UYgCnO3WazDVHh6PHxmgPhzfGe94f5UhOOYI1OWBCToBXhwUoE5N/vXPnCjGOEWhz57yoID1Ffc3sZ0HSHsUrb81Xys/jG8+TIuCDzoBthlgO//PN5cZCtBbHmAKEu4vy/dwWCA9L28B6s/0b5kBTv7fCHAw5oXfRYDf/e9AVxxGfgrwowRUuz5yeT9MZXd3tjXGyi9b9kOAXfsXW94YbkXu6jsD/LkEVFjfT10J6J8E2GaAjZVmXfPPj/YvfzkB0LQNUfrIAI1RgQJqBbgDUImlnB8g3+iq6TLAj+afl1UPBXqNt2UnwI/mn60A2+afXQnoX2aAHxMAfxbgjxLQP00AbAXYLv3wMQHw5+afPyYA/rUAPyYAtiWgbQbYCrBb+G9UkaLLAH8WYJcBthMAt5JnfC78V24KM9D3SxL+MgEOxpPh79L/5bsX05yUGwsWkqQEkaNsmq7/y3peUSZY6GJC4+vRhejVayjAc8mmjXvUIBbuEgmb/Z3SvLyLsC6m/XcGaBx3PRDHKxx2tjMA91vuS4Dt2g/CQoxRVLev/i/5ZMmBNFyqTODPbs3H2g/xJXOBPhXNA8kQFHw9iDZNZUYD3wsF/MEu7jzlhkwEXu7SIJ4IKLhqGQQQ1prMRHNVSmjJoQBjKydFOBVw/09jBoXE7MUi8F41n4v5jAFyGGskaBR8/0ZHAbbdPwNl8soM5yjAdu2HeKFsgIKDAmxrQAN/eeNJuioiWKXD14zCLDcomXFf3T+3G7w57ljOfQtQ9PHzRHr3YF4WuH1emuREXtciLPK8/X65QB8Dl75nALYCnEyeeDyHw68MMFpYNVjZDQVYXJt3Deja8nH/w8Az6KYvRuBvC70IRizkdGSjAF3K4/ZHQymlZR6sIaID7dUU9df1f8FzSvj3C9T+TQT43fcp2z47oDvbXeBWaxTVcedkoGqDPeNuTK7sMkDnPN4V/tFHkRilbIKk7vPA3aYcXiojFJ+xCdc4unsJca7JUjcF0D2fUCgkvnqg3wp87JT8OwOUl/GBgXx+MohmCDwYp/mB8a3+oSFb/yXAaIoCWzZcQp7AeqDe+CJwb8w8JCqz0EGZFlnQZYBtA5g2A3T3kfHOALXdKwMsSnx8u4xQRLNxWfiqdHoL0O5XG8YdTE/4mz7TJ5BijAIc7vmcBNvsKwO8zJKcbOC1dJ7vog2vr6URh3QgvYtA2erAk3Ffxu0fDhviVVISkkyPwi4D7BrAeKIcdos/eLtXA502AxSV24bxWRfP5uUD+kB6w927AQyljgracrEn3RTAtFIlUFMOBekx+Di3m8unANv2n10DmOX8DKRkHRTuwEYBSqvTqyPxS7DrVVF0DWBaAbYNYH7pFEC89g+Y7xr7/WoBfnefMlo8KVhW+CzcUToVyKzRjiCvFRTGw68bMsvGOEQ68nhZu07thhwEXwN129yJlwlVQgZ2bwSa/bwVcJMdSgLtpoDVf6B4rmuHJ02wTDsBQlGnTSdA5xmNCcyuAiXaWB52AsTHtdEJ0Fy+5gCex7VADtvs9BbgMUWBifzTgdnWvRI/W7wE6cYpumo1ZLxr6ORkkrwEyOwHjEdTFOBhgAKkmxkf+Drbw99os9uDfZAb4h7iC08CaTAEqvRf/T8tJyQ0up3xHPojA1wNXv0yFzoKdqLWPKnWPgH5IgwCd1UvG7KbDl8tiPt34h4PKLT9eLcDZbzjGLAuKMgqPay7DBDC0HlngDQdN4E7kk4lya6PMVB5zhKvdtYS2Zg7C+TJmS9c5eIYRHnuKJiDM36ffQ+FWchnppsDCNmwZ5B9039XgboPuS8Rc7bG7c9XKMAtm+E57ODxxFcNgi4DFE5aDfr2NCJ+RdO/ZQb4xxnynxXgEM+t32T5h2+fBLh81nNXCG0UwYZ9lJ0AK34yewuwzQBbAX60gPloANoKsK0CNdelR+VgsFp8VoGyfbF0b3vOfLeAWWn14b34n8DCSQ7m+f69/EObAZbref6ZAf6oAjXKCqSuAehHBuiazLoToN62gOkmAY5M6y3AH1WgHxngRxUoaHP/PQnQ9LbS5/IP7STAtgFoK8CuCnQxd6tOgN0kwCDcbN1zZiiM7hVz4zMDbCcBerfjphPgRwbYVoF2LWB+ZIBdC5i/zAA/JgHCaooiLjOn+JgE+LMA2yrQrgXMk63rzwagbRXoZYljml86CRDPqTH3XdU1v1yA33xndZO7Bd51oARBpN0bellOFp0AY357TzsBLir61QG0FSA4gUSCzNpQquxEGeJLjgJK8tda53W/D0rdI0XAzvL3LMBWgF0HUG+px7BUjlrQrf0+1Zajbv2H6HSfNV0V6IJRKRNpmhvSy/DmA9V9hYkeugj0PF5psBgpAuMN1y5PrW0dgTspadEJ8JXvQQJzFOtggcJre8DENiVMt/Z7WwWaSp7IhEyDzwuWPwBnfP7KAAcliboOoN3a71LIIe2AIUEUzO9Ao6MowrLtATOF/qvZPBdDkk7FIG6rQKXnxIf0ikAMIZBCqvWnLqQbmwTvDPBZeBDMJiITXMy6JIMpkWAZVwrTCXB9W9GuA2i39ruWjXugZZKCQubx8dbTrmDiILUIn5yEYt8cXx1At7j/4lQ2aGhNcP9jqhcRzVDg7foP7SzALgPc3PQM1sPnr64CHQoCM/5NFn//7o4V/O46g+l8tys6AbZVoF0GWBD9QgI6ClBMwpcAu2mAtZQz3ipAAZrHhQz2ydq8W4CmFAXYZoCulKNQjuHZA4Xs8fFiigJsl/9rF3/3TJU3SLmn424aoLd9tdhU49cCENlrGqCRcClR9tSHqSmguFJbx9HmdKCDml2zwNfWJ6lbAEIh3j7wxiqKb382UXxXYRd8CLDNAGHfGAnxZPx8dYPj2i4DnOwl5r0ARFsF2iOLJVjO9kuAGR/NuwUgvIweE8LKW/ldBWrONIEMnvIcjH65CVyZPwHRRC8CuaejAEUe3/8o8fhJqvU1DbB/3fpgbU8bxuNskhCamiJeopgi8GankURmlfkWoG+O8HjzXk/qpgH6LsX3H838CjP2jH+fivBslwF2VaCtAN3kJcBXBtg1gWmX/+sE2C7+vsi2m64K1B0av7AKlGNY9rum1v5u8wD71lAFSncM8dgIRTVnrWOXAbp2OmXfGeDKYBg/v1wawmp9HbR2Ht2TQQEeLiMB9A25B8Dgr47UNtquFSB4N3TJaLJLQcGzjPFc+lpvb/As3xlgEeDt47Eb8PCa+k78+21qkzuPYnH0x4jxnjU+v4muZ1D4PgpwvEaRsos1gAmDawFhz34LUJUkjnRdYGh/iIIN1SHxIvZ6IYcVitacsCgqTr2meDeqXgIcNUFXBZqtzlxXBQpFlYXEXb2qQJvXPEBHv57I0VvWIJMa95/GK570mLX6mrc4CHyYjVlyzMYZOLx1ZzoBzkP8dVv8q0enYOP7S/65AaLnXIAjy2tISg8fy8q4KeB6TUoyLc8CyHeJLToBjq+3KWjbii/8peoAuSd9PMdOxwEDo9d6fw84s6CtDHx+7F9RgAPrX6pAuaoqQHLzHoEl7eE5XawPKHwPxboRUIBtFxituuPxtuPL31KAPxj2nyUgz3K/y/rviiR/72WgeLhpR0CDPpA4bRnoxhi5jME2uLVxQs2OgF0ZaBrWk88y0MOac99loG0I2BJwnxLjHQK2BPzoAtpOBDwF92nRrQExZPNrNxFQPwX4/DAryk8Cjk4kdG+sp70JSP0j13UBNW6cnMqzerP8LAPtuoD+CAH/ZwJ267//TMA2BPwg4I8QsCNgGwJ2fWCmazHsykCP2VF+E/CjD0wbAv7oA9NNBPyZgOxu4n2GgD93AX2cg/lnGWgbAn4QcMwe664LqKkOXxO1PXfYEdCc5vKpI+BHF9A2BGwJ+GtDQJ4d8b9JGSjLfXMIyOqrKSRXRyniihWbrg1o2lyQYMtSzGn86t/iV5zMdEsAVkdXg3VIpSBYMEhA1RIVgDMjkii4ABLQeoWC7SIQ7UTAdhGIdM4iAeEJEp2kryX20oFWRNywkejAiyddI5hIrZBUbRvQloDB5o4EPNZx0E0EDJ4DJNh2VOgw70s9vJVexHcIuJgESCZZQuLIDRJwPRkrJK5MKXlPBPSXhIma18S+aP96XkTChssLPm/Et2FXBhr0dk1CL7weQUp8/LyWgPceeU8EjCcvkub6FMn2WgQikCJXortNHUNmbHF0kO3/pQ1oNxHwJLvQTQSM+q+yUmmNj2O9QUJTbloSgc5l8DkfyaimjUCnGRIwWwlIWmmF5FatV5noxSIkZCM8/nOIb10b0C4EzArmvQB83O9vKQ6SkNirs6/j+3nIqfw8ziH1Fl8hoC6v1pCJsU4iOsx/HQF5dsJ+V3OlX01A+ZuHq4O854Ij7Hc43OrzUlcGaknsa5WBgGuINpEDmPKbHeML8ivku51NcGw1f/UNPRqk19srYBnTTeDpzOt5t6d0nWDczcJgSf0c+GCnh7L4KAN19vA1EfCS2ROw/TkScBbrUjcRUKprJCAnvYpN1STsykCB0eYp3g7PBijLOGPc4ogELPTXGoDMa5WJloBtGageLZGsbRmozSMBrST+CgH5PZJOkWgeQH+EZD0vpEFXBgqTPb6+DQHbFeDd5wFf7xzw9d0qEIyu4/3XkuUuBHT7Pid1ZaDmqdgU3RqAbRmoox+RgG6OBCxlOXyvAegVeHzaENCgPBIU3xWS/lKVwPH9IugmApaarHVloP5Cxu3vLQ/JeU2QgJcMCSidwubdB7SdCPixBuB58+oEM/7qA9pNBNxH3jsE9HLCX8hePOegLya/OgTkB8zgd5kI+N3/rLIuXqFeWDNBR8DK9pFQkcoHrgcp7UJAK6mRgI/4wpLZZWmAfuLuhWtPqpT0H9c+zEwNCdh/9CgZlX0KSsRwgdtb9wTSdw9ZNxHQPw6RgHNvVwKV8YRy9aFASbq6jsCKQ57x0+NrAre9PIB4en4RkN0OKtDYDAkYjZGk7nDmgTJkrgzCNTUIIesUZlKOBDyUWU5CfngCuf9acj1/LUII6uwEVB/zjDt/LeonJH0kYPFoGPdEbIFstoNXb9vstQzEDgl4Gt0qsPtIQKg2SDi62NVABw6H27MEiTznu9e6ouUg8OhrkcSnoqxB2zl3Bs95JJpBd7uOgMCH+H5p189B1UUugKeHn89X/gbo7dYwABfjRCzV64GdmSzjNsOZRPrm0AZ1MsXjodqZTXaepQGBZkhcZXDBTz15A/z8GRJQWvbsrhVMWwbq7R+ZQPTZs+gmAnpuhsfjeUcSO9xgULiWg69vQ0CVGY4CWDl/UwL+8dx/loCj4XDwu9SBjr6ZgF6u524PT6hPAraLwFu926P5awLWRkZJlwIyV7wp7CaZ9knADRlO3ylgWwfapoBdHWibAtaD2im6OtBE2JNuJmBHwDYFrM7evNCfzqu3y0+9YOz7kelSwI860L+cCajfJ4+0qwNtW4H+9SLwbR1oVV3JZy+YdiGIjxRw9xTJnwj4MROwTQGt54YDmZyPRVcHaqaeJ3wSsE0B21ag1xz392Mm4Flw9cI0asWQh5RbuYXNGIEpKU3aEfCjDrRNAT9mArZ1oC0BLbEfSnKsTJ5/vRDEZx3oL18IAs8pfvRv19f9exCQod9MwHtIbFjdfSRWT0QStSmgN5VVEt/H95LK6xrNEhgKCY5DyaZLj+iQZeqrd4wsGrRRVwTi80QM4rYX6OmqSxAat69V4BccmUE4Df6FgCsu/SJgtgl8iMxEZeLrUJRomwJG/gAJVJNNQnduPwJtkSlFQLR7SG2JGLB6cL0AotGGp7tbgUSjES26mYCrUYDP1Gsl+CAg9EaE6XrBtKvARxXFgblyzPH7ToY8yHZPC2Kpat69QH2af9WBtilgoiLpwt1ADKnYTOQuBQzyxV2i/A3JBTcqFkFxbl69WDj/3Qsmprh9vGLBeyWIYY0EPTNHD1ZCJgUxJ9YXMl4dZQjiOXmvBNHv1SokswkNolB6zUQsVxL4k9FrJuFrFfhbYTUwGw/UoFsJ4uAU/mcdKEdxf7peMI9GyulxTeaQKDa+X9KRhMt6koG37f3idQDxnBoP/u1SEH8TAn73rKV46wHY7rEgcPb4ExkenAzE7WDP+EF5ZMk1QwJaY2XHwMNKErLMHxbM8hwHSdTXDbLaDigYq3oTdEtBbKc9GYePSEDwG74hU//sdQR0yydvkOHdXIIykw9FVwfaM/DzpZo/FP5JnRtkenkt7PewkDghcCXJF2X0ngmoXucJ2aiO+SbgRDFo1wyUPh9fdaCjoxmDwSyQrG0vGPHWe9eBuoMj/5pl5c3Byl/LrhcPJNXckTjQ3eWB8XF0+k4Bp0GJnxcP/3/u7qRNUexbF/gHciAqoAxB9qYVZMGmm9mj2Pf66e+CrRVWZp1bdxBZJ/NOznP8R4QNKcqv3tW8CVjXgQZaU8yJaV506OPTRaI5SEC1iwQ0F/pC4LNgnMYMj8xxX6V2FQGPXTz7+SqImY/3ZwxmEdDRvWAh6ZRT0n0afXAaIRJ3YyMBZ37DBLshv+tA4/1MB7Uhl0Lox3h8oUOf0B8pSNQky+9El0M8vnDeslCxkIBjEwlYDwPlKWDdCWg9ukjA/irH/7W4vFPAX9oJKHeUzp+yCfC7zymrM7RAs0IB37Oh1yJCVKVm8RpJMQ6RWOqtOeYEDHcT5U6U5xPf00/6EMLNflyQe7+aVdIJbiUn4DFzDU7AsOzMJFI8jrNXHeigqbRI4bnvFPAZnm0Cpo7v8X4uE2jlpylx5ukGdAcJGEXs7JF4bZzAXcodFi7Lk0RWaicEY6JdhOhpICG9xnMKqm+KjHcCDtdvAgbHdQMJuHDxdthAUtV1oLwTsLm4C5G2mEpkby/lTwIODtcDJ2C4vyHhQB2fwD7eRCEwVDweNQHNZtYuozkdS0Rcm3PQILmzYJSekbwKflqYIhIw3CiNFwFVb4XPbzy6xGQ8W83B09MHC/btqtt1IzeBLKFNgnNy1cjoavp/I6CxtXgdaPBc4P1PGpcOqPgNzQI2adjEECMGznyJj0fHVR3p9FryTsBgc55NibDHf8+BJiEBD63ZKwXU1xESV+79np2Arb++l/5bAnaldudPIaD0zQRUA3XNU0DHP+lx39nu2rwQlKeAX62AjtvEn38R8CMF5K2A9TCYj0LQ4ep5/0gBrTDsU94KyFPAmoDHk2HxFJDvAqwJuHTy9JUC6tkEeAr4sQ2Cp4A1Afk2iH8qBP3YBci3QUg7JOwtEbafw2DqcaA1AR1vdQdeCPqPBLTbfrj+aRdgTcDT9EDeKWBNwMvBY7YIkfexC/DHYTC2tMTn/0HAOgWknSzjBLROfTj3bXk3CQ4jZn0Ogzk8RsPSJsrj3J+EvRsnoD24tAqeAm6T4fCVAvZi4RbspYXzuQuwTgF/LQG7ktj9rq/WX07A775cPS88GPl7JGDZur8IGOcNKrCbszjT01MAmPVynfAUMN6fLJiUok7S+HDz6PMyoRDonsp4CogXTRpMktubgPUwmJqAvBWwHgc6vybV8r1qGeDCQaJNq0JQ5gCSEuzgbwQcX7sp+M27XsZLXc2pbe1svL42GmUkxAuF7u67BMZ+igREyyG5zhmDXL7/jYBpuH8TsBkvEgA91Uhy8/D3/XO3C/R0qpbpDeFFwDBZIgEH13cKWK+DSIp7kNPEF18EjNV5oNG9IKSQjMeqwFNA4SKEkI43KLK6FXBgL4AXgnIC1q2A8bWhsXh97t2JPWQ6zPoDPF6PHAn4HKomzBYDfP3LGx7v52GnwTS5Eny+q8Kj3ZP5eI0DrVfB14WgdQoYK9s+pTMBCVi3AqaBhsd/1e1lECopPt80fhMwuC5/NQG7El6w/iEE7HzzObXOql3lM7skQfTEy6c6BawJGJzQTLwVsE4BA3jkMTlMRi44bLgqo+5S9EggGQZo5mVR8n0QW4IXnvU40HCtSS3eCviRAppSewSqeEBytYf4aXkEvH99JW1ZtXve44WgnICu/SagJ8pIQGG5K0h7VqWQF3nOeAqYh+9CULj7SL6whwQ0BjISsC4E3Qz6GQw8ZS1ELRufX01Aag6RYGJFMretyUjcbrVN769xoGaXIAHX16p18Bm+U8D7fTclQRgSPgwGrpdMI3peDYNpzfD+6lZAa5S8hsHwVsCagHUrIKQtJN2JyAz6slaU8ByTgjxNQweN3PD3H3eHkob6sPku+HC0xN9fNJc6LwQNrh4+n+kpFsBedDcCbwUcqmH0NwLqTg7DrNoFL/XyM3mG70JQngK2RWPxGgZjr6VflwJ2pZ74pxDwuxsW7nZkQX8yFgS4tj2FDK/pDvoZQQJe8YuHlFQfA2Vhi/BC0EP/6QJZC08STJl7JuZR78PAFm5C1DtcKDksx0ikiIkMLPPySgHrhRCcgGHPLUGThS6JNBUJKDSjDNRojGfiBa9WSHhPt0CvSECQBcUjrTQ883GggdzpKWTkRBEYQ3IlPAW05eMUfJsisY5TvyCDCAmoL4yOAOX6cuYpoDqdSEjY1H+ngOvDg/AU8MmSHjizqVxG0+67ENQvdXx8kjXOnIDedYgEFLdTSvrzrg0eO7QReoOuwgtB7bKJpPQ7nkRIgQS0JV0ivBVwsUYC9r2+yAK5WkavX7fVf9aAhxAIR3yPm/OOCsPBCIlWp4DOMBqC1jlJZWifGx6xk6YNw4XXIWGQ4fPt5zMR+jNJKl/DYCoCensqIYGdpka2ZncN5L5skIgleDxa3nD3KgStU8CagHRYlcz/tgT86xz6bwnY67bEP2QdvK58cy+gfSn3n4Wge8t68EJQngLWBNwdSus1DaYm4PUyrtaZx0i4moB8I0RNwK+NELaz6L96AVf5zPi5F7CeB2rYsv+aBxoFWosXgtYp4P+lF/BjGkzdC3jeLazPaTD7WPJKd9lbnj+mwbjC/NHihaClEpDXOvi6EJRPg6kLQU27YX5Og/laB29Hm2fMewF3vo4Enj8W6/+hELQi4EcvYD0P1Nk9Hhon4LVTmi8CGlAmwcZyndJKn0uJE7AuBOUELBxxwQn4sRCwJqCbB0/tYx08TwGnt103OMmF/1kI+iMB62kwbn4u17+MgL1up/eHpIDV6sJvPad2ourDNLggEXQDplSJB2PIhdAgbC6qSMDbCQl4GOqET4NxuqIFgbpFEhpCNZ2FZCYEZxsJ5EtIHKvF+pyAcbeprWlXZQFMmg+8TZd/SwFZuUYSskhlkD2PhpDM7wuburdqw161Dz5d3pGAaX+e815AtsuQYHKUOZCvnIaAF7mBwgtBx5MRFZJ6H3zqIwHhGuosUQ9I2vhi4e3mieD9b5F0i+0pgfTS014bIWoCDoqzyRIq4m0Ws5RPg+GFoPb99ioEZcn4NqX56KbDuFsgyfCym1LWIykEo6owtk4Bm2kvgnnPICUvBD0dkID1RkBeCNrc9UJggaUJybictAg9CwTGrQcStSagtLEsvhEibp2QgKo60SE6LvG6PztpHn1kY4EXgnICLu8nBumAmiw+6A/7RcBqI2Cc0fuap4CjUQ///jkoCiq5wgxG07lFfi0Be11J+sf33m9IwO/esmKPkGjD1rFEQkT2mTRtfwYWxBshymai8iLgRlsJfB5omTkuuCFZsbCs5nOeTN8EMrksBD4P9K5WBJz9tRC+d8T7V8FclxE75jYnoHMfbAW+EN5LnWrjRIYECxUkZb0SkBNwliMB+7qW4+VWVrJoqle389AFK8/nQpi7EuXzQPEbZ8N4ClgXgvpJWr7mgR5b7ao3sLkWgnWYvwpBLWNWlJyAtowE1P0ePn49D7QmoP4sNyTqmki4r0LQyHiKeHvWeBEwnFsifU2D2UyQdF/zQJ286gV091UvYWbEr3mgdQpYF4Iag0shgPkU1uSRIwGJ7SOZzWJEida42HwhPC8E9bZtylNATsCbH7fx9d7ehaA1AetC0OiiVtNg7n8RsJ4GU68ENNraeyPEo/8owIVox6Kx9gsJ2Ot2pT+lEPS7z6nxWXeAShRxFiQNDQUz3/NC0Kjcejk5KMO/pYA1AelAfbJIWHfPpFVUvX9T9c6CftenRLkcbfA3sViGwbahkLGkz2EoV4WUNQF5L+BReheCPr1njufYVEZyupM9adlIQPf4kMtwfvaQYc0RQtTqdwR8z0010hU61dnKriyYLTwkkLGawiDzkGhfhaD6AwnIU0B5kx6Ayn0804MbEnCynG+h38se+PxptROwbCsw3C9kJNz4kpPl5nqEoYcEjCzxsieT0+pFwFCIph4ZhU0XtNJCAsb9iUYapjsHb7V9EDjPzwpZpkhAT0YCBpdzY0/yzXAJ/SkSODxVvYb1NBhVMJ4EBmneIp3zVYXBao4EPBpzjXT2aQDu0kOyKgmS8epeXV4IynsBvYssgW7q+O/zVQhKyADJWBeCpqvOGj/T+m8Cto/HPQyf03YZLW4Xj2zd6IRHdSCXv28hqPi/Q0BFEaQ/JgX85o+B8Gxdgt5CcZm9v0b0pxTwboHBCchTwJW7J8GuxMs1x9tpe07AHwtB617AHwtBP1LAdVtw2I8E5Cng10qIj6WAuwmQFwF/LAStU8CPQtCagD8Wgn4Q8CsFtMlTXX8OBP1/ImBdCFoTkPcC/jgO5sed8P84DuYjBbS24jpYLC72KwVkmcB+6gX8x3EwzvWwnPJewKUm239LAatC0A8CFuer+yJgpIiH1ziYX0pARWkrf8hSQEH7ZgJuZsyHvNtGIrQm7xSwXgmRWKna4oWgI1b11nlNsGmgMRvi1qQqDDUCoN5TtSC5g0bidQsJOCM7/UXAein8NpoEkBOdCJyAUkfN+FL4+HJBAlpGRbR6IKg/rAZuVilgPRA0GW6QXFHQHYG2TnQhXVUkXBQTF+Zi3hDC8HZTaJIgAdNFlwq8F7AeCAoa00t22eDr6eAVN0wuISWcgPU4mMl8rrG0SCCn11lXAS3emSRubt+FoNNn+C4ErVNAPg7GNdSC+peq97FeCZG0AkqfYzWFue9oZUKamk0XayRgvt+RMh3eilcKmKsz/HtphwRkHgshvA81IX5CTyKT8y3D38/w+Y2Ku0KNUVD1OqpIwGELyZe7gg7Bco5E9yk+/9322OKFoMwr4E3A2DQZ/h8k4HCMhB2dtkjAdgKvFPCjEFSwdzOYidQiybNaovjrzilR+kMGgra+O1kf9dtICHlQsqDRtfd8IKj3QAKGtCNpvBC0TgF5IWjPdga8EDSYZRmQ5XNpg74fFoQPBG0KSBY+DqbuBaxXQtQpIOCH8SsF9MwSyVUTUL6+CRjdznh/92c/B8NFAgbdg7UnzTnNeQoIu2dWEL3VGIC+dOZlNJdtjReC1gQMYS29CkFNHQkYdjx8PXUhqNGYrQW+EqIeB+OQXSHwcTDSXumB0ZffvYB1Iahp/rUU8Oq+C0EjfZqt8XJ0RF/jYFiR2eTeqcbBNEaF8JEC1lvheQpY9wIO2+s3AesU0OstliSIZuxMJo9GDqp0QTLXhaCps3F4CsgJeB31DSRkF//e6VSEnccdvhU+uj7eKeDgMNiWPAWsCejfTkjAZ4kErFNAvhX+Hu/PxD+NXoWgv5aAiiLLfwoBvzsFLM2Vi8fcbzGeAtbjYGoChoF4npJ7PJ6ANkSsQDycIlm8ORIwWz1ZWNjdO5HurgHEse9lYLozmwyMpwOuK4gsWl6RgN6pMwPfv/6NgEOfdBkvBPVKfQQ0buA7zS0nZ+JM5zvw/Ge3GvR3jslhfbhyAgZxNKWEms0YBoF9ZTC6KzaJyuYM9PSMxFq0kIBhBwlIqCESmLaQgF01OiDRZpIQLeazKRkk1y1YSfwo+UoIdTtrgHFX3wSsewE/UsBnoyJgHiLpXMXziHXE129TD0nlNgeURNc5Erd5f+BnRuBrxG5W41i6RCLRfY2ETPx0Cf7SEcuAPRt4zt2vBRJzicdv38XPnK5yxeMD1w4eD3OOhHZX+DULSMDo1mgAudxcD/rnoEOCqaQoxFknMk8BA8X2gRjKMAZqnaUSVqT6+8Td8BQw1JoVAc0VknjabwucgFJze4KBepXLoHh6vycBpf8VArZbgiL/KeNgOt+cApa94B50T+fBqxD0axwMTwFprvicgPbcfO77qnVWX72AdQpY9wLWhaCOsNdafCvgx06IOgUsl0v7RcA6BeSFoDUBF9sDe+2FV9wl7Y/P6pkXglqx/wBOwLoQ1Bk/7/A5Dob3AlbjYD4KQTkBi7v/ImBnN1gH+1ZkvwiI/88xOGagv1LA03qScgI6T+NR/ERAPRbuwfbmIyEfl+e67xC195kCtiO2CRaTsyE4nVFW9POuuHgVgkZBNOUE3J3unmCtZHw9eyoeg4IubGZJ7T4+PxlfzUcKWBPwoxewngj6kQLWBFzoafAqBP3aCfFBwDoF/OgF/EgBv3oBf+lE0HY1Z+1PIaD6zQQ85eIQ0mRAWBz5SKh6J0T0VKnA+tZNov1+VQjKqM54L+BcwH8cXgh6PCDZlixzIDiUbwI+ox7h42CSWfu+pnPIgtde+LSL5JOfSB6eAtaFoDUBp+XEJAkp1JheHlkCCeyQdGthgeR6zsd8HEysndUpXZ2ZC+F43SShmhca3wufthtUSMv8PqXra4bkG1O9TFcV8Q46kjLN75TEtvLuBQwCUSsZPumcut1Ok++EiB38NqZd2cLHdx6UpfsFEq7eCcGeMmHMP+HJ0DqpBKDeC+8ZN4/OwiCDdKL3STIbgscJGMcZwfsX7jEdFrcQ8k1VSKqM33vhWej3CVudego52VYOrDXHxzs9NIUu8MPmRcA6BdyuLQKpprwJyNpuh6eA7Pgs3jshhoJJ2L6zpFQYZq8UkHlLPP6n5SDnKWAiT+8FPawWc0gfsUV+6URQPKc68p8yDua7C0EPh0YE6vmORIBufiaF9k4BQ0utdjbU42D85TsFbCMXeSFo0O6KQPJ520EIBgXjKeB2hgT0D38VgmbnRwimvF+XkUVyj5zZ6DUOJny2ql6+jp/wiaAgMzEn8RYJaF0HSDr/YZ1JO5pOOAEDuSWuyVpseOAeV3MkzSan5BH4GXinYFNyAjpBmIKjxyWLVIoEfMaNjKeAfC88LwTdjZYkGuv7ghxjpcEJGLGZ/doKWI+D4Slg81yNj1ne8Cf5XNyT9hxfn9PqIklLQ7TxowIJqF8zvL/OTnrthODjYOqJoHUKyCeC1oWgc9th4LenSxZJEbuTsYEENL0TkjmyHZs8L0vncy98R/ZNPg4mPF7w+NpnW3pNBB0NbInvhXcepzcBg/hNwCgRkIDq5fJOAeuJoIogv/bCh4vOrxsHg+eU1P1XAv4mE0G/+5yanDsuDB55C9/z/kUjhy6SwQl2SIyRpBTE19IXAfk4GJINBy8CDkIkoPoc2jB4wl0I0p5vk3LQdKG/bCN5BNFXiJQ055yAAQvOEu8FtBaTLotO42qcy705AtVSkIDqeXAnqTbegduIuiQaXaYFErR9g2Fj3inhOPNs4h/1BOxj78pCNcXb6d6cgToLRCGM4suazK8VARcb8dULKA/GB3D2hYzvcfVS8BTQCs6PkheCGp0Gfk/dSny8moB3v0oBi5UsBIaFBKxTQNtsIwEDSYnJWXQHMJxM20JwOvZsTkBdHj0JbDtK9b3z7gUMVIoEZOF4Ber0gERtx37OCegtm88ybN0kiXQNfQ5W/95hYXt+pSSbP8NXCjjbXID4h7EH5uzZIVA6+O+z78ldUMPkTcCNnDKwZ3e8DcemRs4PcwPutWyQwL40CtLROodXCnjc+R7fCz/o7GT2+xJQ/t8hYLvd633XYOBfPg7mu1PAo9V6pYBfhaB1CvgjAXkhKG3src9CUE1hGU8BOQHrFJAvhq97AalaXj57AZl8Or4IWC+FqAn4UQj6Py+F4ASsU8APAtaFoAfRsl+FoNty0fosBK0J+LEWsE4BawK6ngZnXghaL4b/mAhaE/Cfl0J8jYPhBKxTwJqAfDH8VyEoHwdTL4b/GAdTrwX8KAStCfiRAtZLIcpHZH6mgHwcTAevGF4EZEvvlQL+2AtYF4L+OBGUrwX0XLh/EPCXTgRttzut9ncNsP/TCkEf60kAkcJImR5GSAK8XhvDaHtHUhWrhUJPmx5AEB+RgP4DSXIYTmxI055OWHkNgM6kwIV5Z1r1tlUE7MqEQOhq74mg1/XiTcBZ1RYxFEQk0+holvHAQQKuhhMGYewjATuJmtPdhcUA54xWa/2CPaXt1ZQXgqZeigTTTTKAudtulkFiIgEbuZjARF0YJFarVOvCJjFExl4XEmtW5HQd4/2F6uxNQL4UYpVoJS8EPRGiAqvXAvZveNtgLAV2EpBgiarFPAWclw4p4/botqZbQ6CQKFMks6kEHi03WQZTyemz1NWRyL6kRrwXkBPw+kACzgwUX9Kb318EjK9en7FHoFDSLRcjSM5tWjLZf2hUEk4ORIcb3u5TPJ5DW6S8FzBeOvj8l9lQBjO6vQmo79VXCshOu4dNJ1KQQlZYSMDJUVvT7BnkAOKSIDGXWsEngtaFoMnQL4pfRsB2p638KYWg312tclXCaoptiERZr5AMxjF8rQUM3WLvkSVxYnBX5UoIWgqSwXm2PaCOsirDHtnFZDNzBmCa96oQcoJEUf22gSS7v1PAtSlH0I+O7xSwngharwXkKeDTRgKacrUWkBGr4CkgLwQ1ltad3MbnKS8EDS9Gtifg+fj4krtggX9FAipGNf4kqQojldb+tRTC06OyDNdTJGDdC2gO1A3hBKzXAtYE5GsBC1tpfqaAnSCc8KUQ4a7zLgQltoCkdXfWngiTpYGXe2q1FEISPXLN8f69LF6W4fyGBJw0whjM6/ZNwPSCx68eBwNFgsdnvUVS6+kKCUgVoYU/r1LAvbsWIjuQbTISZy4nIB8Hs2+EJl7uNvH+6omgB2uv8EJQvhRiKiIB6aAqrK0ngo6aRg6DsCJgMMGfb8ljDIarvwtB6xTQnM+RgHmZ/7KlEHhOicq/Niz8JgT87nEw3mE+AF+WW2VQbGcvAvYDS8L3tItEaK6QgK7daLHIuiktotopvqfP+yeDVYkEJJOhA4NZ50FCoiMBtSkSiW4zJN8hmGvk5ndmoK0vogBSpkhks1pteAoIsn3GK7bHavwioDTrKWRHkYBqj+HPw7aC50jpP8CKy44QyUPFI2nDTMEeNa9CiGc2kPzozsBbPCTCU8DlHclDxGoR/WPdaBFfWB1hMNf/VgjqHQ4PIdIHVaq2jFRwhn1ZiE4l/tx0nidQr6UshP0dEnAZbs9AQ1Yvlj9PyeKyGvBxMCF7DjxOQCMsnyUn4HR1XIPeLfH5ZDP/TAJ5tQJ8AyCJZ9PLi4BG4T6FMLvuFZI/VgsYrscdgRPQbDajz0LQcXL0YTBIkIiHMf77XJq+Aj59vCeCGkLnlQJGN4Z/P5CjDWhN8i4EFR0Tj0e6R7Kq6eyVAmrWDl/vJp2ef0sC/nWC/bcE7Ii9b9sO+qftBVRHqsRTQF4IWhNwu2/6nxNBP1LAuhC0JiAfB/PjRNB2fJt9FoJ+pYAfE0E/9gLuN3LCU8CPXsCPFLBeCrE8KcaLgPU4GF4IWi+F+Me9gHUhKF8K8Y8ErHsB+TiYkSdsPpdChPnI/ikFXJzw+fMUMJxZT74X8CMFvExd+poI+pEC1uNgViq+fr4Zvu4F3OnqNthNltYrBfwoBK0ngta9gEepdF4pYD0OZnlYI+GshUA5AT/GwdQpYLmPHGaFm/WdE7AeB2NFo1Xe9zaWGBSzAZIx3oZ3Xgj66zfDtzuSIP4pSyG+m4Bd5xTA+Ckj2eSVNqX7izrivYDxKAaNnkYEIDyPdJZu9cKjc9g5ACtTJ/HkeUOidMQBxC7VSk7ANmUUYnVFhMQUiz3tbMsA8kb1n/bLwZ3S0h68CJhE1YTQZFnGMJbxnEqXaTDlvYCcgN4TCah1dLx8nlJdiD1DXdOgeRpAnilNIRpuNY3mpCJPSgySGA8koLtZxDCjY0LS8RIJ2NhlMaQTk7J0mUDMewHDSH4TMF3h4yetKRKqXgohrvD+6qUQPAX0m1YMo2yMx+dI1T1dzTIk4KxBCCPZAqhOkYDRcNZnPAWsCcgGKf7+oocEPE9KgIlL/0bAcdnpl+nyiJcWfjEZQaQ6SO61s0QCNkSHp4BJMEPyTVcDA6YWiju5V+Ns9HGnC9aFGmWa+/fWi4D5Dp9/PRHUCyYZMMN5p4CH+S3H1ztBAta9gPVm+Fh3LcLuhfbrCNiR2sKfMg7mu3eYiVpVuEgeaxJ29fxOylU4Bz9Otkiku4TEyfwYHGFTEk7A/DLzQGvFqxL6HhJwxEY+ePd7IfBxMNPew+QE5L2AU7cR8RSQb4Zf7g6vFDAQD7lNFhCmvBA01LpVr93QeO0FjFqOhURypRnoUbMsI7iKexLuZR9IYCAB17ZUpZQhEhCuGwF2FImjE/x7ErKKaC0koHlDEmm9YkPC1hEJ5exHOT5zQILxvYCNRwweIAGD9eXvBGxf33sB7Txas+iytM7kkfsm+AJFUs2n+EiHc0VMO1oK0V3F4/M4IQH1nolkvEK+JqWBxLXSARJuvUVyZUckty0q+PveibQInBojMDq7DQmEBRJwsEsG4BIRibc/VKlqNrLAGhZrEmwDfD7yJm8Cbc3w9W6TfYsUh3chKCfg+oyv1yuQgMGQIenJAwlIJxT/XpzZr72AdpLvWNAPf91eQDynxNafUgj63f9ZpXVC0pCF0SbhZHGhZOgiofq+I5XBpuUhgTrzCdj2tMWC4+7cIicr8sHsa0iezhgJOCn0AfQz8yEEkwES4zGMPPAeqShEmTXUSMPV52CTsCJURUBBWG2Bds5dFq7LqU2mm+MYhoIql4BX9RpPAXkhaOeKBF02kgeosw0SaUKmMSnAzcFZbG8k0ibnFwG1TauaiNlqrElLwedPlwYSVGn4LbKabI/gB2uZhYuiUZCnom+RlGck7DRGslnpcQ6Wv+mSwFk1XimgtiddEqkiEnCXHc9g3SWJRcHFm5LNwfQ5ASEdTGIiTbsLwGOGV4ue5WuEjq9rsCUiMd4LOPS3KxiEpcjAH+D9N87jBeimK5CwXI80MjoM52BahvgqBJUSt+rPHVZ7EqtC0FHXHAI9TjssEBW8//l11MRzsInkG5VvAg52rCocrQhI1DG+PsloMCjVy54T0BGdDhJ5dQHSaptnJGIhl78vAXv/OwQU5e4fsxdQ/O5xMLuyEcji1GPOY4fEqQtBy7wDn3sBl8fI+ewF/CgErVPAeoy24xTL+DMFrAlYp4B8Nbwywp/XvYB8KURNQEIuk+C4HFuvQtCPcTDGsF9wAp6UnfW5F/Cg+YR8EHAxkczPFPCjEPSrF/DHFNCu9wI2mqflT3sB64mgHwRcP7fGKwX8IiDvBczwe+2TgHw1fLUUgvcC/kjArWqtOAF5CpjTyT4oUmPAPpZC1AR0M7VQ+uLYKj8ngn71AnIC1uNgDvrF+FwKUaeAFt3epZ8KQfk4mF9fCCrKivSnTAT97n1L5yUSLygnROAEHG+CMZ8ImopFodE+7QHEmq2zeNZEAuZS4EDU86uJm1Uh6Lx78mB+EzWB2YYWU5edDEibQMrkcHv3AvIU8JwXlA4tK4ORXb4LQWsC5jCrlhoMFgWV5+y1FzBV9MWZ9jz86nMz4U3AfbXEIm4QlbCZcNfo8UoSGM1bBmGHmfZKAeFwJiTeD4spxcdBAo5WlCTNGZKsdx8kMF9mmpAmOv68Id9iCNSJyZKBhYT0b0jAwF7TMiYZEvB0sxKeAqYa3Pb0vlUNAFaRbhpVewIZy2CC77mS5cI7BZzcOu9xMHUhKB8HI7SQcFGA192z6QkJqBiKR6TubQSsVxgk3TdAoYux5cJsoFWvf4m/39tnBgSAhydFfiO5b50GJ2DsUCRgqVa9k6xtMr4XsNs7ZZDEe0tIHh1Y02K/yGG6Z4Sx2QYJWK+GjxvSLx4H0xbxa+pPKQQVvvmcKrezGHw/eqeAfC9g2UYCinK16rwqBLUf1cTQhY+ESXqJBwZ5rMrw9hDx8me5HAJZPZCAQYlk6Y4u1uc4mDoFrAnIU8Dp6PG3FDB3kxQGqYiEWbjimhOwTgGD1SNrEVm0F6/V8M88w8vHRzIENXkiAZUSCdl6+EjGyEcS1RNBP1LAS4wE7PjVV0ljhQSsewG7NzkH67jHj5LLIv8bAetxMHUhaN0LyAk4bI7eBDy6uzvZjhMTL7dXZQnNMIvJuujnQPTHm4D3EMk3KAz8/XopRE3A4cLD41GngHUvILEXSyHMk1IhzEACqtluw6CZIQEbO8cDdSi9C0GVcmkj4fprxnsBi+dF5XsB+UTQmoD9wflNwDoFrPcC8l7Aa09GAlobJOglw9t1Iaj6ZLsy8sa/MAUUu532d40C/NUEbH3zOZWQpgdm79ZmfByMQsfvQtDZxbvzXkC3b7bKUDSUFpm0XR+MUxcJWKeAy9PTR5XtkYCD8cUmzB770CcdUQiloElJGHTnQM9MIkErmio8Bezfgm7JewHFSWf86gXcZB7+fnO+A+eMBIzoFYkCg+UTBiujI0SzwTkmlnREAg4PNwazNRJw7+L3GN11JAaJd1mT674ioLCRCE8BawKS1lZmH4Wgurp7Mr4UoiagK+pIToH5UyLcrifQVCRgKEr+ndDgeQFVFCUW3nbTgiwHQ3y9ttoWQlHsxURwOwv83rgIBPLdTOMpoNdAAkYrioSsCViPg+EE9J6dAqi+FBiEHSSgtDkuwLvvqomh4pCSzS1KgFwCmYCezmIit6IAr9jGHRbdT0jAnjfWXgSEZlUI2oxiXgj6kQLWhaDhTpytiUTGSOD9pUN4L+A8i848BQzkh/J7EvCvU+S/JaDUk//9Y+A3SQG/m4DjzlnjKaCbrletfx4Hcz507c9ewDoF5ONghgN18ioEna9DylNAvhRiWpYaHwdz2A5dwd6vwjUvBN1uHy7jBHwkThYU3WkgfBSC1img2xmG959SwB97Ab8IaEvrR/HPhaB1L+DHUoiPiaA1AXkhaDuDO+8FrFfDf4yDqXsB+VKIuhC0JiDfC/hjCvhBwHo1/BcB/3kczFcvICfgrpwsPnsBeQpYjYPhBGzMet4nAcdWtuOFoD+mgI40e0ifSyGei7D4WArxS8fB4DnVk/+QQlBB+eYU8Igig/AZESG5qVpBU5GNIdILKiTGGMmmnQaAXxpbnfGJoOWWODA+gE5iuahSsNnCh5mH36bJQkNiPe49E6ZPvE5Lb/P7nuJ1VQDxPkUCHmKgVHKC7HM1vCIiwVhjYZKky5CAU8iQXHOZCkxbIsEej+eSp4BpX7whadjAr1JGlXECRstBCskiMVgqH5A082dFwOhCkIjNdy/gRNhRxoiPRK2XQmQq6xPeC9hv9GKI66UQZu9dCBopaKskneDjOxUZ6xQwDp9IQGcyMfhE0Hh0WcS8EHRetvoCO6bVxFTNwi/NqtkkoSIej/tGDF8p4F3BL9XwKUTAwhH+vnv0gOy2uxHMjrFBEiYjAZ8nJGAmLPH17xTwaPtSGpCc1kg49YQEXLWICmlVCPq5Gj5O8fkfJ6FN7cPplQImq6v26gVMG9XewecTCuqRHUpyElkstSfw61JASRE633W5+qvHwXz3avjWcBNDfxIjMcJVtURgG875avjQ7+9j0puErxQw2kVInJqAPAUc3a2YJIN2AGoaIal4L+CjmmjpwLqMdBkJGNzbfxsHszOWYz4RNHQMySb99E3AqNHN1qR5r3oBqxQQ4qddkFk5XfK9gEGiW3ci9OQhDLf7RRmOzrbNJ4I68gUJaJ7f42D0w6MUeCFo9qgKI8/auxC0JqA2GCxfSyHk5SMB6mY7EsyptCeLRziBYfgXAW+rUc4JGMwYPr5RIHHrcTBAgiwnZ7caBxMFKwJ+Ycfk2U7weDasNQlb9jsFrAtBw9XcnvJeQMNr4e+zck2Je2iMQfU2+HqnmmOTk/wmYJBXZLXkgw390+pNwPsw0fhSiI/V8FbzrxRQbvVHfC8gXvFKLdJzNiN8voc14b2AfTlc8ImgQcf+hSmgpLQ73/U99YsJ2PvuEUudBpLOK7rtMmLZjBLDfvcCwso/t3gKSEnZKqNspEike0DiGWkLCdWFY4uUeTQE63x7Et4LeJpvh4idRBQCN0fS1BNB+0kikTAfnxVyD6It9ONll0EfPI+ngM6miQScWUjC1XO+B38eIcHc3mxP7NujBYO7LZJQ1bwpmWVzfM+w262MepcpkBWdz0E95EiuqTIreApoDKrV9mXbbxF/hAQ0jjYSULQaBWHl9kVA3gto29cXAcNmF4lWF4L2QyQgyHsk4DLrXHgKCA1tuibTRurzXkA4TU45ueyf+B51RKHkBFxp1w2YYr2qXXmngPU4GN4LeFK3S3C2Z0GAw1K2yX5QpYhbwJ8LwzklSTBPgbj3NwG9zhVAleQOPr7XoMTsd3Xw8p0kBKVajYO5jxMw4yv+e/XWeLwdGV9ff71tsOC689ekM3zuwaIeElB1/FcKqMZXuRoxdf4tCfj19fbfErArSP++FOL/UwKGW1vnKaDbXbLXRFA+Dub00KE/PNxDXghqCUifnyaCfhDwqxfwYy/gVy8gJ+CPewHrQtBN94b318zuMSfg1V/HrxTwayLoj6vhnWpuFB8H81MKWBWCfiyF+HEczMdewB9TwK48o7wQ1B1uV17fXLPzi4D1RNAfU8AfJ4JyAn5NBK0JWC+F+FgN/+NE0A8CfqWAH0shfiTgRyHo10TQnwj4tRfwYyLoYFFe/4OlEHhOdf+UpRDfPhF0er0BxK2MknQYFAW1b+UEZv4GSXI9VSndPQthpnV1lijrOxKQIFGmgzuSsGGoMaXtRQCT/QHfXMMNksdrExPmg5AILBeKVy/gaDx4E7Bs9TIIHtY7BbwfxbjeU0eYNFLXfBzMqHtAgkoHJNjZnuNXUz/ThfieLPZUkkokpzxTWXzu4/3xQtC1aTC+FKImYIDfiSx1u9pnISjbUry/SzlJqpSuT1JpdM/pyULiTaqlEJyAhyXe33iDtmPPO5LRWAUvAqbmTD3Tg2GZAO0SSfZ8LHK6FScZRNehThJxjgTcPf8ioDwtctp+BtGLgNsxxLS3H0QwVy74+12q5AjJKgWEHJ8/GEuNqofJAKZNiq+/HVdLKeYDE/JDj+DxVZCAsdvTOAE/egHnM9nE49Hq2/QyuyFJ8+xNwNGz2vPoyG8C1r2AnIBi9AsLQbuC8u9LIX6PiaDfngLuJSSQ+kyRGL6OZDhRJKBmd7aEE7AuBLVNt8TLOTQN2e0Nn/cCRgtJjJFYMoDXiZaMF4IypyJgfF8j0R5IwDjoM3AuFhKQmTYQS0diDSJpK0CY7D3i7ZGA7iTD245unckwqAojq4mgMDgiAU/kXsJw0ylZ1CyRYHi1F4B7SBbCZy/g4ILP15rme3I1kGSOHyC5ovO7ENRSNxvGCchOlwwGV2XJeC/gc/FIoZ+O8PE7ChLy2fYneHmpbsqIbP+aCFo+8PiMld2dDE+hxcfBRPlzl5OZiWR1Yw+PR50Cmmr4SgE5ATvWm4A8BXSveKQ8Zbti4LZjSuwGEtCYlkjuxe1gk0Gv74M+yjZl4Izw91tL2X2lgPhlVJCm1dbBuRr4+6td/ioE5b2ALWsUE3pFAg7kKgVEkrfIMWuP8SLVXJNo2LHPZKMeXingryVgt9X696UQv0cv4LcT8MbmQ7AH1epwN0AC0s7zAH3XRVKMzbNE2H71ImB4FTyJSGFzyAtBo+0ICcgGSBTnhCQMh6uLTbb0GIATtcUS7rerxgmIaEES2vJUIrv4uIGBsX0XgjIBP74p7cslRDD1eApY9wJGs8HsTDoNuQXWdtsRIu9wnhKZumPo79QbXolGCpDpPJqBfakKNfvKuxDUCDZIQPeCBJSs1RGsyVEueSHosYne8i79ZxkcbkhS59yZ83Ewwf40myI0n0ikOZGFoJfj113Su+Jt1pDKcKUreyJXe/v80a6N7+HghJfAoVmAXY4EITzdkIDO/ln14lF8/Lnvn8m1t1oh+QZvAha9tAAKSYtENwXPoSxy8e+ZLBFQd02b9Nkq5Slg+JwjAdUyjcAcNt4poNzbEnA9KgnRwfJjsul2Et4LGLYnTUoepzcBXylgMj/iZ0bUIaGmIAHrFNBrValntvhNCfjXz/5bAvba4r8vhfhNCkFb37wavmzjScMJWKeAH+NgagLW42A+VsPX42A+VsPXhaAnwbVevYDp2lr+VAha9wJ+7AX8GAczeDZmfByMtWf4869eQJ4C1qvhP/YCfo2DcXyl2H+kgB8TQffn3fB/mAj6lQLycTA1AeuJoO58sISPiaCuuOsrPxEQz0Txp6UQH6vheS9gRcCPiaB8L+BzpRUfewE/egF/3AtYp4A/LoXgBDwWt5CPg+F7Ab8I6BgdCrwQ9IOAX+NgeApYj4P5D1LAXlv+9zb734SAyjd/tUrSIARYh5Sl8+xe0Ks3GUOuPg2SmgfNpqfpADgBY0lHkjTWAxcyeYIkhCKIaWN6C5AkVS/cqeq1a62YBUnO3gQcKkIA4fby7gWsC0HrXkBOwDW+MSG1myaJT0N1T/f5IgGmugZe+I6RaDupWUJftpCA+hYJ2LpbQ5iKilrGrWuVUppZCrPuyGB8HMyyV/UWlktSssQtpjQ9LmKYtEbvXkBNEhPILRdPhv3sPqVWy0oglX2TMSTwlKeASVDtJUwlJGCVlMCkjImQdqaLO/V2zIQJuEjAS3Kb0vh+y4G1dZ2lzdWbgGzi4uud50jA0OyFkB6TNwHZgYQQP3OdpI/eNCdl2xpDdh8aJSfg87bw8HZEBTZt36ul9TsLosR5E9B1B30Yr59GGe8yrUXjLmGQrlyTJenpYdPYu717AeVusaahd8pfBLTzdyEoc6cWiY+X+68jYK/d+/fJ1b8HAVvfXVwtg5yCQ0Ukmz9GMvSPyYuAQe8pIfvlMEZCXUoWHmm1928+80HtLlZ4OcqQQMO5H4J/YkshUAT8+Uw9uNU0QyTf/YAE9JjB+F5AngL2W6MJqKS5I2H5tG0i35FYdCgiwbKDeCbHUyOHoXVA4pBxteq9VNagbqZIri3NkDzTdgBeNF4IVYmwTaQSCUi3F/z9eiJo8jDeBKx7ARszJ4f+fP3uBawJ6F/MZckngkolEtjMpB2JLG+/572AvBC0HgcD6eydAibBTiKX5cYG87YrhYjNxSkZ75GAA32wKkO2yHNC2+9C0LAskIDOCEmoN89IwINovwg4eA5XSO7H2iODrCJgpuNFaDsYeSQtGkOgirgpQ3skFUS/yA44M/pOAbWpo4PR3L9TwL3/JmAk7UZA1nskoC2c9mU4Y/jvKaiNCejDU1XiepFeSyFoud6Vv3YcTK8j/Hu1yv/PBFQbGyTN+e5T0nseD+B4eyRgO1AUEo2bU+j3Bi0kUYgktFrui4CgLY8SUU03BD1uPMtwzmZIOKULoB1EJF+sIkku+2iB50Tnbylg3QsYBU3PJs3zeALD8xIJ6GpIulM834N9FboML++qpQ653wEiuyKJdHs6JcNSnwBpBjcBhNCLydpczaF/HUkMxMTfk+G5ewRjZ+Dzr5dCeMn1BN7AkcsoO/gFcc3jDrxzVTTSmeHzGWjNqjdvJQuwFpCAzXZVCLr/KwW8+EhAs9dHcsnn6Z545QrJa7ptIUyUQUFWreMC/KvZYuEzwwtDdYsEtBWKj++1kbD2AY8U2VUTUXcm3n+dAmrdBH//QPEcqAloeGM8Pkowt8n4ccRzPrvLDLIAyXhO3gQMmXDRyGWTGkCOk3chaL0UYih1JCGc9oYaWVmrLRjG7i8CZhWBmwIS0BUuLwKacvgbF4K2//pe+m8JqIid7p+yGv67R1fY5XrwmQLWBKx7AT9SwLoXkBeC7oq191kIOnFOi+By3DiEF4KKwmQT7MqH90oBBwV78EJQ3gtYF4J+jIO5BQ38/YNhf/YCro1BXhEHH38nT6Z8KYQLPSh+6gWsU8CP1fBfhaC20Vt5P+0FPCzE+ScBv8bBcALW42CK7gFeKeDXUghOwB+XQtQEXC58fH7xdJf3yWFXBovL1H9NBH0usv1rImi9FKLuBdxfpg77kYBut1zlPAWs9wLyQtCv1fAfBOQp4KXE41MTsB4HwyeCakO18T+shq8J+DUO5tcSUBHl1p9CQPmbz6mkf4ogXq4pi616dXi1FCJud5CA4wfYVLNOIZIw0ks+EdTfLVw+ETTOJreYJg4DYH6rX3ICCtrO5uNg0nYPCZgNxQASY4Qkuk2RgJ0AyZSnC7OM7z4SLk1vMeRPMEkyJ+qZXs9oIXhckIBPAXJabDobTsAk3uLP45E4hMkOVCQaA0q7rSoF7DoGEs/A538sdgnglTUS0E+ReBN7EkPo9fD1ZSI+P1Lt/Zv0sz7jvYCejcQD6r0JmB+qpQp+m5bpkOLj1ykg3CgRkrKj3ilec1iQOiGSip5uBRUCJBa0Mr1MNj3No2ZrwCBKnXcK2BpaIUTnCd5ez4uYhimJYFaIOmPq4lyQaKkiAQ3TENjtWRFQPnkQ5cK7F9BdijZE7gzJ2ZWq3sBQJTAazowy7RRIwPaSxTwFTDOpb1PR6OWQbCfVXsAJHv/LQxzBeFDtabRVWNPr+jSH+a5tsWS0/oUTQRWx2/tDUsBW75svV6OZk4IfSUhA+bm/8xRQjxIkxk6vlhAsRglYmYcErFNAATbDVwrYmWY5WRd+BJ7YWpEgZUiWvF8RsHF/F4LWKWDdCxiOdnm9QHnMCRh5RW6TcpqkYN3FKsUa7e5EOiABLd9B0u27SMCplu9e42CCza5FsskBwBcW+G60l0jKjxTwoezXSKxGBha5IsHqFFBuGzmYV7IhEZvg86sJqN5CJGudArZOSEBXzd8EdFj4SgFhNUfCPVwkoC+zNYNuYUlIZMMG+35GAjY2u4Ik5341buZQkuiU5Z+9gOF8j3+vL6pC1yoF5HsBG89LDPQ+wuN3lGLgKeDgvERyu+rBI8tUHoIWdzZCID3w+A+GhgtDRcfHJ9Wq+SQaGTBc4OsN6BwJ2GmHDC/3j1shTPHsIfIN78/2BkjAVMHjD9X91wTkKWAxTgoYdtq/uhdQEZXev44t+00IqH/zOZVvxwG4d7dDopaEBDzsqxSQepIQqCGSZheaMyC9cwuJJE1bpEXMAMxVBZumiQQ8wSqCgW48hbAsLx6+h8yITwQNr/shJYuz+SoEhSTB+3v2x1vQnUa3hPNR8RB2JpJOLuUy6C2VmIwBCej0WLeMGgISbuzORCSUhQRMXKUgR/U6BZfEd8IJuLW3c3CvssSCro8EfHQ7B/zSMyQB/GSmkGWGpOvv7ki8eYkk4gS8OALhBITFuHj1AibsUvAU8EcCWl49fmV7PpNurwk8BYT5fbAnjSYSctgctMpICi6UE5D2/iKg2eiU1V4/UYCsfakW1XSW4LNxqww94sScgHqTIGHrFNA+PTPQ16HMonBYpXzlkYGTq50yWCYzSqTj04ThxsV/H7fje2TTOeJnwvYpVY8ypwTK544TkI+DkQ7bI7iPOxLwOEYyrrTnKwUM8Ev6/lsS8K9z6D8lIF4Dtnt/ykTQ704BVab5gUw8/ycC2qtnVPTz4zrhBLSsnNmcgKsoNz8JyMfBfPUCLkhn8OoF/BoH87Eavk4BHdMqlP5sOVvycTD2zgzjfyZg3QtomVTDV2+v1RcB1+7yzglYL4X46AWsx8H8X3oBL0v8wOMEbB2RRIWsWZ8TQTkB6xTwayKoAx08+oahqMGip5rMovnd5r2A5epqlT/uBeQE/EoBeSHoj+NgagIerzv3cxwMTwHrcTC8EPRrImhWlgnfC/iRAtYE5ClgTcCihcblvYA/rob/jwpB8ZyS2n8MAb/5q3XrDSII7XNFnqoQ1OjvJjAdm0hAPy6Aalck3jjr6yUfB7MqBgP89hPfKeDGR+KM8M0jpMPoXhU+qg6EWgsJiBY502PvFkCEdiLJgFSr09uDHNjxYZZp2UUSNiMLiWXHSBgdFndOQKYpBkmGIhJsrKy2vBCUnb3gTtmMBS8CzrXCpm53kUKqTpBENQGFDUp0ZG2QbKeTNqWRV8aQ7p605ARcDVS8/5L1S2YOkIjgZXh7vDBZku3w9qw5SWEqbqmQCIeqkDRlLwKyVq626Jhl1VKManqN0grWNNeFHIL9DJ/fk6AlawKm2xGSbwf4/DtrFr0IWK7uVVheRjAuDSRjvPDWpNFjYwg7tiGkifmgVCCiD9l2QwWWRUhG+8rwZJgEpEzzsRZTfzihkN3x9xPjAC1KttXrO9/MMtHtpYc/U18ETGh531M3s0YQF8KbgNKBzGF2t5CA696vIyC+UeXev04E/U0I+N0poDAbZeBNR2shHFR75upeQL+XbqudYnbBCWiehyULBlUv25A8AoSLtRJCW7Ryoq9nDNysvWJR94Skat82A54ChuIhl/A0akRgS95aAHthAxHtzQS07WlH+ERQI8LH1/YiEuwmiS3yZPIIHM/ekohGSLhDcT7wFDA4ZzuJ5FISgtP18MLyYe49Ei7DiowekqixzvEys9NGsp08fHxNwb9fhP7oVQiKX20FWTcvOdDWcfXaC3jdPVJQqbQjcI/3r15AR50jQUdNJNdKWyKs5gkSTD+KCmEL34U+fpULkV7u1iR3kYB+xyrx9ah4fOoU0FtRJKBt4/OZTsIE1M4Tb5/VajxMz4/BWw/w+F1b65zYVUpnhEhA8G6ORzorPL7GAgkIewfJOm8lHpiXDZ6akxUSd16OTLxcXiHRhc1eIt0dEtA0T9syIMEoJnI1/sU1q9Xw6xYScO46E+h7Q/x7dZOfidjcFDDo93fCLyVg9d//lO8aW/anEVAePvEcGQdIhN1hZhO60Y/gGBdJCJ0Ir5DaC/1NwEHvLBF0PRIwNZ9lqJyOLXKVVwyMIxNYsD01PNKv9tQRGCPJmnskDbjpAryhiAQsTlOF9Dx9C6pZIPHqFHCkH6fghLqM54CrTEk6XO3B9IWqUDT2W2TpHiRQGyckoHA9r8kuw+fTT/U7Ce3GOSan5nMO1mOKRLtvkICDcfcIZoIEDFo+ErBoPF8EjIZCY03kbmcH1ngtsDBkSNKIrQoYjiiSaDRAAsYPJBLtl/j4cJ+1eC/gQC+qvXvuuUWyaTMErYQOgcvmdCblZY7v0XbQEsL5okF5IWhNwCC4IAFJ0lzjJ0lbIpGzu0yJartLoCunVYLlyjnZnvHxXdNBwtUE3E3NEej95zsFlLZ6DGhfhGSo4r+PeGg6SMYQX18fZjExlCaes40cyVv3AvbV6w70wGmUPAWUy+4Jz/Fmh8HRR1KSRfPyuxeCiv87BGz1qmlLf0QK2Cff/DHQifLgp0LQj17AmoAf42BctobPvYA1AetC0I8U8KMQtE4BPyaCfhSC1r2AdQpYL4XgBPxaDW/vhkichWsVnwT8aTX8bJB+FoLypRD/tBqeTwStU8B6Iug/9wLWBNya8/CnXsAfV8M7D0OVOAHrQtC/pYDB8NUL+FEIWk8ErXsBf5wIWhOQF4LW42A+JoJ+LIWoU8CagHUKyAlYj4OpV8PzXsCagD/uBfwgIN8L+MuXQuA5JXa+a9/Srybgd6/cLZ8LBvOyT4V4EN6RNJIwgZHnGixRD0iao3QKIRmN3gTU09sA2MJEwhxFNab6WYgA9K1OOAH1U+DAhGSUxH6/uFP1EABMTLydGN2C0lYnyGHe002B2SoSLt8isaL2FgnYNhYtavZPKYy6PhIwvxdTuldEgiexogvp+HC706XRAxjthxpJBwewqaTuMoi9i1EmBE1I1y0kYD7aVfulB/eCLoVbAuklReLeoMhp3hFTmFPoC7wQdJzi48ULQJKOTnh7O85SyOMMCWZekHD7YofEzJCU8ZMFEu2HE3x9zwMSMI/VPVUlJFd6WhKSqgM8XuGFMZjZpyr1XN9fBJzDCQk4qQpL14XIYLwZ6ELcu+NXW/YoJ5A3ZibBj4aQ0vOjKnTttvHxwxuSdXPvuZAEeJ2bPMKKhELVi7jN3gR0IiTt/Dw3S0aXoUe1JhJ7ep/bJHkqxZ7enuUYRm4XCZkuizUtvGwO8bOHBLxGePvXnVPyP7/3fkMCfvcA+4WwzMFRlA3hBMy1ZAFOP3sTUElmCdAyrsaf5Eim0JDfBIxtcUpc8xDD8NBZIUFKJMtjsPTAbd2RlDUBi4PDQFve1kJ0uu2BZEky5QQM47vtkYaCBOwX1TiWnrZTSHfQHsGg3CMBiyMSLu20Tfz7fikEsYQXvcPjDC8Xx8uCBZsj/v1CRgI6wgmf77wi31ZCAlrNwboMtp59J8MACeg9bSRg2ZJeBBym4aqqcUaSHcJHxgkYsBaS7dw3pmAfqqUL9/SdAnICqnGukcOx4YB37ZRCaC13e2JK1fiVIb6lo/F8PyWZ0U/Bfq7fBGwPRimfCBp0H/h4FPB4DRIBj980p1PSbyAB++35toxGabXUoYUErFNA5AM+3zbMqlEZ1rqMpB4S8LLoI6RH6ZaEIpMkYjSSVwoYNG9OTG4+ErAuBOUEvI1HU1C7ET7/TZDfOQF9Md8Jv3QpBJ5TPeG7/lPlrybgdzcsOEzHr5mliEQYjS8e8WUTCajeZAKLLpLG3QxnYLTSNuG9gLf1EMBK8qfAC0GnxTyBIZsIQnilPmJnM47B2spInnNxtckgjRagpXOJfRDQzkUkYDdXPGLNVxMY+pYsQIudC+KMtwcYNli3fBFwmYbg6QP8tlLz6Z7oApJPFWd3PGfMc84J6HRmSKi6EJR2KgK2NzIJ720koCt2zzC8PGV8z1Wr2nX7+TcCxodrAZppIgHdU6Mg/gXJSCh5EzBZNq9ov1ISIk/3WkS4dCMgd6lDgluzdydycl3iZ1LeZtFR823ygOcWvMZfBFSb5hqsjiAKga7h/dcE1J/nFr6+6yEndJmugCY3vH/thgRU6XAM/QmTy2hrNnKy8VYJmJrdEaJF0bDJdRa5LwIKKyTgRhyn4Gz7Mol85UqJJXd34IjXhgBm3z+T7tk9ge7JHRa0xUtMLjp+/erPFr7e37YQVPrfIWBHaP05SyG++WNADbX4MwU8pUT+TAHrQtCagHwczI+FoPU4mI+lEB+9gF8TQflewHoczMdewC8C1oWgnID2VNh/poD+abH/qRCUE/BfUkCH9ZZKP7bw/v5xIug/9wJOd233sxewaQQtTkCeAv4jAevV8E6WWvsXAauJoLwX8GMi6FchaEEXNnOkCRLOaQwEvhSCF4LmT7UMVvvY/VwK8SMB6xSQF4LWBPwYB1NO4/7nRFBqqALfC/ifFoLiOdWR/pC9gMJ37zA7ZzcGTGwahOlXJODcDqYQT8Ao46eHZDpGJIJRXuoCKy0kyTm3PEiMrV6ydqbm1EA7QlbekYQS1ab0eipdiCyfsrjI7i16SwjAtFNSlqw3mk1n816Ojze3CBuqmkf3Vi+FQJuYZdKcILFu2S0FZkZIUH9WFFS5MBNGskAIW15uLZp4uxCiXktjbCzi/R07YgZQhobAVniFRlWG9zfPPMrYyNHW1G0SJGBrjk+TVONerlBmMCpGSFZtVpFxqWaAj2aWcbuNt6mLpByJRyToqY0EvDTVFLJLjwgsawQKHSx3LkyVKRGSYLM402DFRsBsmTDmVb16p90Ej0dvSEmaX2FKm2lFPmlb/f4YH1/aTxhMTbfaKyjjV/VDvE3QyBI+/ilf2lQzywCmW3x85nn4+4qE5M6kBZKyo+DxXzeZBZnomSQZ9gqJDhsTfH1dAf/enj8QFrtsBJHWsfH5XOFMG4PeGGbVf46LN1Tb00k+WSAJ11bJLgbsfxkBO4L0pyyFaH1339Le2uTgrdQNC1skV4jhjZCA6xxJcmsjYRrBIcXLp0YpcAIu7kuAPsxKEmzLHZKHNlJQVxKSZiMgUTR1OUQCwYZErZGskY2VxODJMRJTH+Ux0f32FJzdalfCqS8BOf0f8t5kbVWkW9c+IBuCikpTMAKpZUBQ9agUBRUVFD36f6jzWtN/Zq6duzHzW5l79V4uhCggiHG/o3joK9fuEJ4YIDpJ5DpABFwMtSNxojRuyfYc6GDLqxqR0cfzT0N/1T0sSs4ZUERKMXET0Lsz9vdSNS0h3iMB1Tsjcj7mQk+0Q4JIJHeHCrxXYCcX6QkoyQgX4GyE/d07jxhWwwDb32RCS5aOnoMVigfOcdY4/nDVpaCDUFdwSTSN0FlngnJNsD+tf+qJ+Aq8lIcv6fXjChFv+BxFsD4uEUHnwqsCJ9tFoI8CPLau2N755gYgT15e1UHmo/k8RwTUlPzIuf04ASK3iLjynsfxny5aTebGA+czW9ecE/hCQ8hLOl7zhnhe8/B5WQwRcyFcEKnHb/PXxfldymbDeXKLCO62BY6nyvD66yvX0+gOO0TIpCEQKkL9tyEgfv3/LaIQvz0XkBiGC3ZrT4h3uQws8swQATWenzK0IDogs+kFkesmjvAZxohMGbd2QfMvHHGWIiLgbjSMYHHueObM2wGQqrggEg5miHwndwhEyS8lqKPlK5CytClZc5vm4wV0+GcOxBocCyC6PSOws8SGXL3jBeR+NCfeoh2IhA5mDKQ7P6ncDc17MrMNRMpeexBH5KyYLNimhFeZFAKDjd2TxxORT10o2P+uuElk+/J6qTScEW+4GrQkYWEDS+XEcVCmBSXpbL0D7Woicva1XZMR9+yAXqoZ81ZSJ5LnZXn7eAHdhYftjLKjD/Q5fiHzNhNJsjf2YGrFqHL1ptNIoyGCrQcHRLRtiAgb9eERjFWCb/fNHOAajpZ7sJ/aiLms0ktCppc9rOgCkY8t1z5Z5ZsMFtfxlHPLvsjJZDgLgVrPCXEc07aIfLvYsLraUwaDASLgkd5iWIsv0YvitLbIOFzhl6ZxBpy78wY9mQt7nI/rdYwWoNbFZL3zbiDP5zi+fJbz/0gEnP7PIOBkxP1bRCF+uxfQLbXov6kImnBe/4dcwHc5mC8EbOKo+g4EfXsBP4Gg71zANwL+6gXsjuf1j1xAeb1rvr2AX6IQvwSCfkQhfpaD+coF/KoI+ikH84soxJcu4Lsi6DsQ9EsX8I2AHy/gaeJaH1EITW/c/A+5gO9yML9Kw/8xF/D/Hwj6qzT8FwL+Wg7mr3QB37mAtekhov8UhXgj4CcX8FdRiA8CvryAv0rD/70IOBmNpv8OL+CI/u6tdTthAbizu8LCSVs2NM+4AknjonDBxutzet5dGXjEIsSvZ69cNqra4PSXl1fO3uY0iE8BONp8yfncoMzpfe5YEI1dRLBSkQQqRFcXiuZMq9BCu4m24T2FmJuqjHmb3qLjOkLk2lUrLnRlkKiYkQiCzUSpgmuFCDfWVA2S6BXICLOFQPtu4kG2I1LlRx3ej1inGLJAX2H/pL6lbGLi/RYStnfxEHEaExHRPSkKCTtARD2V9xgcn1+ycL1G5GX9NobANFXir15S6vkBz4cazkdwOyGCBgb2z9lElDDH7ik1A2ICs3VK/MpGJFVdLoXI9BCxOsD58cbXANjs+Qp8vfclrV6iFN5+8PIKcoiEryRBCL0jIuM8x629LbY5sOkOxz8cuxY9inMA1zvg+PkA5z+ZZziflYrtn1O8fny96pCOXuVzhHkp0q5GpI5YjkhtkIdPizHOL/gDrQpvVd/TlxQyZD62FCw1nB8tN0uINFMj/pL7GxFwMpqM/yVeQE76zWtqfbFTWFuvipRPrhGJbBUlLNoUkSQrEImqRxfCcp9WFcwZIgm/TVywiFExt20jNKe2dgxKkVQM2qppiKQXDmgRHBisLrpE5CTx8X48IqE2axABI3cDpFROlUtvGpCneEjA5gLcfdx7Q0nndBmah8cjA/4S9yR5HEywxWuN5tkolshiVwSwIu0OEclEpMyvQQqqrB056F4VTbftGe/nHRBp51c8Lic7RKwxQ6RzF9i/IniJMAj7Pef0KiJekSACyrKPSOqZ2J7pT9F8fsyPxO1WWkvi8SgD2haIlDbTLDKZFhYsGq5mjqVPeHLtXrl8slQTEMKX1/T2yjVsli/kArzf7IwIiFfVHOzHL6/g3Y7AGnRV5d1mfE8Ehu2ZUnJi7vaQxMTyEg+s4fPIPGWmNYTTdQBlzeP1fPHyiibYvk1xfpznNUHzOUkiwE0Ud0chRPN3uu0KWPvGmbi8KIjkBI8NmAL2H4RbI5A4siuQqmXDvAUnlH8bAk5G0/G/JRD0dycsiLs1A23PIWJYJiLc3E6viFzRtHLRJosJR2ZbsC/ViMGyGUik3i4Z6IhfzL2XqUiq/SaGldPzFYRD2ydFh0i4ruZC5cgzXD1xPkOMz+wpcXf9gJKkXJ9hdagR8dyN6BM2NDawrIJZ5T1viHib2wURdBHMmTNQ1hKRxE34QUBnErU8GXjhDsxt96g8nViIUNGxhLXWIAI164InwwsioGYfphxEgyElerrqwLinCJKHfdGTSX47g3WXeQa71UAj2+NxD4b2mHGuV3cNYWR8A31fzfD7nmD77WV9B2NzRKRL6atczskIQd5FYw5u91Yi6WVYwUJdjYnTC3g/OVs2oImrKfFW60Igt/CVe+gtBOZqq6Iht9WwBks9jDgY76Y1IvMTEXBfIQJmZB2TaXPDNSHFiKxnt6tJHaQxLCCdMHdyx+cjdWMAMi6nzD2eu5wc7XECsnJG5D3pN59c2z2O7zAbMqfa2AIZrF6Bn854QtxwPMjJavhCwAjn36UPS/hHIuB/bVr/WQQUxuL4X5ILKJPfnAuYDtvsGwHfXsA/RcCPF/BnIOifi0L8ioDvXMB3OZhPLuC7HMxbGv6TC+gN5PYbAX9Kw395Ad/S8J9A0EtWE2f3QDtVSzdL6asczMcL+A4E/ULAX72AljfZfwJBv3QBvxCQW3XrP5SD+coFfHsBr0dJ+fYCvnUBtak36b8CQT9ewHc5mNO1t769gLs0NX4g4DsQ9DDdW99ewD9HQPvE/D/PBXwjoBEVivRBwHcuoOoleL+PLmAtmj8Q8D+VCyhM+Nm/RRr+dwetDeJ5BNk5eSHFSOrpbDcpIejmKxZ6FJHw1GUBRHrxkjonUNLDau5A4sWEhe3YKal/QIRKcA+o/HOBv7cWxIFsbFEu4Ec7iQYTjkHozBTGclPyKT78HJDwVC7Ay2Pay4sUsvyOSCjJiHS0RITJUx7bn88AkUW8m+AvKeHClSFRGl+dAPI4khlTKrzfNd7i75NgVbGYSDx9ONsEgl5XCHt0ZU+lOZdAlPRKFR7W2L+mmOAxiISEQi21dHa6IjItM7XyhQoRiRPMFPx2pXDhZVm2lJ85CXjbEa0Ck750+rxoDc54Tyv/WTkivUkOIrO+Q+Q93xHRtDqKIW0FRNDHE9tDkAxhw2paseEcatpOswjSS4lIdh6jKbKbLrYA3gTbn19whbHhhEGGS5v5zw6RlFQTB3D9Yfv2pqzpeXq3YaOLK85v7YdGpTrLX+VwVBbEO7d8IS72x1zrLPAVSaTHBpHe8S94PalKnsaOU4GvqhoXXuWe/9sQUJiMx/8WL+DvNleT9SgHibOPnHNrE0pC/lCBXBQn5o0mMU/sZRCDab9yyaIYkfA+HSDc+VZNXOVxQnNqgohkWfOaeNYVkae9Bi4oan9AJJvrFllzgwiMfXWonKcWl6Qx3RJsZ9gwh77KsSjjByKfzCOSjFeaT4bYNqiD6kScm4FIaj+VNRjn4YE4WtZYRPEROcnM3XHeLG5ykhRJDnpenyrvlMSIsLmNx2PpSCAmiECTaLoBI9oeK/fONS3h1koOa9JUHKyFV6Co+khBedywP6OlJpBLc96AXo8QgfnghZALfQPW6oJIm3paTIoJ9sfcuoiEaqmK5Hl9IaOU1ZzbvAJJC7AzULcbRNCVhAhsVoiI6qU5MC+oXxVXgyQBpSoQIYX7QSPNZLoFeTFqiDerEeEiS/Zhfbrj+Llnw5PD/PHCA/lQeZuXzt8zR8RW4h77pxWJRVbRIQczUnD+6EFvSG0eNiCplzOa092Zkn6SvLKkR4fKNewpJRFMTyDFfsPBhGi/Bq39zjX1fyEI9g9BwN+dX7vKjz5YbC0QdxMjUhBjfwcpL2fEnbuDkpQDbw8khxHnLmFgkUK4+YjpLcd5FjEpka1xBnSmISLO74gY9iVNgToyIopLhzXR5sYekYhMOS8qbVwNq80V1NFtXjmLtMX7F88dIstgxnmgdRLRV+MO7GOEm6K3XltECsIM1qtKIM5UsCViGJfqpdX5ZHBdiIhUFBHMzHxEJhYNJSKsh4hwhoLIp20QQfv9pgdpoCHSiS8k86PVqxzKg+ecRYCrgRPXB1CEzbzypGCA35Bq1mN7ZI6I+BhaZCIe0WIrHlMG40thEbisElgE40kFq8SyyMNaHkAabxCx+OWrfIu+voK81HD8wuQmkVI1zmAuR1PixKNBT+z75gSq/0Kyx+3M4xr0TrBa5rMK5ot1g0i42cFyRefEeXJ2Q/p0n8Hq8Sqno9/smOyGhg+riTcjsLfw/FFZbmC1HeLz2nebnIR62r6q9i5wH5YQYRfb5x00x8D+Rmd8noZ17MHgs3nlSgTn85+IgPP/GQScCvPJvyQQ9LcjYG1D+QkEVTcbRIzbQZJ/VAR9I+B+HidOeY1tYuQlF8vOtIx/IGBvPSx5dCKnHxVB34Ggiced/1ARtL4cTE5lV5mXrfZ6+yDgxwuYte7tR0VQV37UX4Gg+tTB698IeKYD7QcCzg/V3LkcDYVo8NjDRxTiD4Gg4tb5RsCDdtI5Y3jf+1/lYD4IeI0I9k/SdU5XJbn/eAHfCKgfjsv8Ewi6azXjBwIOzF79lIPRohZiebpZtJ9yML96AbUJeNZXRdCPF7Chk8t3RdA3Ar4DQbU295qvXMCPLuBXIOjPcjC/6gIenavxAwF/BoJqiwjvZx3UyQcBP4Gg1HOeTj2Kzb8ZAadT7q8rrf0/ioCC5WSQhjYiRACyROMBqSEY7xBJVi8vngMv0QLvpasnUURE4l898IKXyMIzXfR0/bgicqgvHb/nE5Fie7kyYM1kRQJu6cZ08jBDSFX5lWu3RgQSB6cS0sFGq1gxRkSab7gNuKGPx3UslfRxQ4QJnnNsXzpgf8arORJSSRUSDI+IfMtojsjWx0vGPAkRKVmwDWy4XuX8IS9TKqyjHGJTQKQ9XB+U1rv7BjzsDyLbEcfjXytsD1Q0zDOjF2klI4KlVqITn+FapPN+voFoHa244Kpj++3NLGDjeArz45fUvJ7g+Df3EscHawCax9UO/NpCxJRXiJDdEJEsCVeIvI2G93/Aq7zOtsTzTQc85Z+LHNLrCI+fF5sny9tkD5HANC5YtLsWkXsRwYZHJA0aF5D8UoaG8rVQcHx3nN9Y3HrgB2c874SPnCbitQb3sMX5k88Pnq5ZtIOXEiE+z9oF+lgvSnAZ9s8/+y6l6XF7grQjOueHDY7v71tTo8m/pRzM764IaqyUHShaiggyV84xadrHEc0b2nDu5XLWyKRQXnk0LwRywymaP1wRgZW8cv0GdCKQ5HkuQfW2B+Jac0SeOfeqMAovhKH+uXwFTqawOojHCm5TRMiNOULz0N+fK8/tEHF2pl0CuT7PnDuxmpoMvOkeFtNFQ5zzfqoREEceGpWv3MT5XojJZILISoL5nvMOO7xfMtrtYLUfNhU4W0TO7I7H2mNyYs4mOyMyto8aVHF8QnOQRyQ8y93uVc3vQCAydEouRYfItFLOlWM1iUT8alSBPbli+/vBWSIDvdsDVcUj87Z23JJmM/CA2qtXruA8tkguj9Acr9lLpCERBLJ3A5yPMDoSV79PfTJaI9JqQXFkTgeJRmgjI1LiY2DO/hS0xHlMK5DW1pm5O5gKRF8cYlAsvWHujdNx/tMOEdzZHznYrBDpDqkcAH0KOJ6OJTUxuNd8GvKZeXI6kxBpbTSkteZKYDicAtl55wMY2eNYecUQn++8KVow3eOFOM1C+9Vj8TvXFDLg/1IE5ORZAlQoEHGaomjIoffGsKjmc87Z9vgd3TvrBpb8YEI8/uVF6uJZDPJpPMJ3sp5bZDS6lbDeqeMKuKLj8RmnOzDb66xyvXgo4pMzjrAM3TlzFVrU5Di/3GBV6CJzPcPiScA/T7CYTfGXnF3k5G4aT5DtfMB5c2Fdk0uISCQZ4hQR79r5RJgOz7BwIo45Xp/zpN48jyDJZ0Qm6XlDBCMrDteMMmfOcjJsSXBe82BsDi95i/nNImvz+YCleR8TR3zaJfGs2wUMeSRy3va0kUiwXuLvL7VYebijNWR53Y+BjPaIXOUGfz9fjHG8NMP5UiurJIKwv8DyMBaYe1dw/kYDROiF0s0qzzi/vKAeHuvcFRG1PSGiEsu4IjJeBAb6NtXIScTrbWWB44/WjkTFfXgCZfkQGSwXiJB3yyvB2symxFW7riX9aJWB1HE4n9fhQCCrPD2Axpdz4u2ijUDE8fgBtLYXla/p65jQwngAse4Cc9YPuyfZZT/COxsD4prCAP6RCPhfS+Q/i4Cz2eyvdQH/IV5A+psL2Kdiu/94AfXH6Vn/uS7gVzmYdy7gWxr+owv4VQ7m7QX8ygX8RRr+owt47q+b71zAP/UCvhFQ0519+SkH8/YCfgJB3wj48QL+zAX8VRr+SxfwEUftn4tCfAJB1WWV/vACjiLoP7qAX4GgBocI2T2nq+pLGv62VZY/dAEjMM+fXMAPAt5idvqRC/hGQHntZN+6gO9A0DcCfnkBv3IBf1YE/ZKG/woEpeMo+UM5mFuwVX/kAk5dZ/xdDubtBfzoAv4sB/PWBfx7y8HMZqL4b0HA351f+xy/vEJdr3Phdu3m1Apf8nrRwSC+V+58ummqPRSlumI+Qo5Ft+SaQJwh0jHF6TXqu4sDpKdkxfmnTPbpPM0ySGJeI0ycyyIV+SoH2KuIKL7kSlTNWIOIYhlVsM1ci4KkNhDPHgYX7O+IbHv/fgC3VgwSlLtdTYV5FkEy2q+4cFAhgm6WKvY3GyGSHhxJpJ45qSGiks6xzejR0LXsHCB5UJULHutdQ5dcdgTGY/shI4hMa3N+hMDIFS6IlF1OtcY5gRsZJmOTmevTqxkhAvtE40JFkEuajk84vsREhLxbiJDHOY4v7xBh/exQttTYTi4AnaVW7G7vKF2E2wPEt/5V7saSc9ogcwKzFipjd+7h0/7G1ZAEJfZvqg0Fcp6drsCK0iT+MPRiuq+3JcCFw/mn4SOmaXxHRNckRNwixevbWi0gOcd6FVBvKVEvmXDg77dGFV7Xz5KerqczAK9aFZMMmaetcjpCQiuVBNvmUdKqmd8BTpbFWMfj8/7b1tQLDv4lCPi7vYAt3V2AdPylghZ0ntC53YH+xKfqziW9JeazQ/PsujkRN3LONfHtUQH6eHLkvEH9CsTsgwvQyerEgF4Q+YJ0WoA0up+J225TSoQaEVPy6uaVu4ZIUz+DO9CleOXAU6YlER+jBvTCbhlMpwkli0Y/ozkZXtA8NJOGaBoiqGp3TeXwg7ghbCgfEKHGiKD25hXiLD8uoO3cKyLjc9qQwMLraU4viLTLaUuijX0Hzd4hciLOxaTzuzOoZ/1UOfcU73+rzkeQVa9F5KrxPA8PPO+meP3QwvGs4ukVzdllg0hXIlKalZsCqS4NgQsgEtaj8xVMRk+cKw5emmTb8wX08wWP21Mqobm/O8AyXeH12ebcEm80OIFRenhemo1L4psjvD6f4Zn6OovJuXkUQIPiUnmBlfCEu5z3QI4jHP8+ec3XudiCVeg4v8vQwC9XG4xBv07w+uHCaEis7a5AdaWrPN0998TYPzpYLW6IyA/ZkAjoowlIToHjJdX5V3P1d66p8fTfgoC/+98qXDcrQXqUiCBstnnp9JEFbOxqyNxHcouJML9woHINIg+xOwSp+2ULxlx+eb2EeU2K+aqBRdRMiVMchj65XS5nkKAQOWe2cHyqDMYtyIvVsPKm01exMWc/gXW3HjLYcQOf9OUKLbbUwvMqv6bk6F5mIHfuggto4Gh0aXi4Zq7uvHJcvhDJoTA4QEN0VHlMQoQh1bCDpfEcMJe7r0XyQHSEdXIYMJhTx6L67DYAVZzh/Yct7gu8upmB2uT4dbc0bI9sbk9cE9KChd71VhPBWIsghashB8Jwq1FJWiwg3tE57o7mBvsn4XhWYInMGR8HlOw5RE5d3yPyhi4i5OziTcG2mci8zhr25LmfTWExPyPyHrfDmizXyxGogYnI1txnDbEWG0RWfzisXE1bxJTEiGxa3GB/lM2wJF04a2Ct6fPKO7+QknTHI5j+fsCcKrvhmp+veJC2MSLskNsCxUHMYLHbSy9J+TulQJ9TUEJ/ynkqGSKSDp5D0O/ygrE46/6RuYDj/3pl/7MIOBen03+JLqBMJr/3M9CZ/MERPHFNPl7Ady7gBwHVUfWjIujxdjb+UBEU15MkfHIBf5WG/wSC/qwI+hUI+haF+NIFfHsB3wiozgeIdG8vYHegyQ8EpK3ZfgeCvkUhPl7ANwI64+zonFZ3jVO77aOXo91J/HgBv8rBdCPA/lBhWcv8/H5zypO5Yl/lYL5EIT65gD8rgo5CR3SaK69z6n3I6EcU4isQ9I2A71zAjyjEr17AdzmYdyConsu7+ksX8CsX8EsU4k+9gH8IBH1Jw+u38y6X53eT+4hCfLyA74qgby+gccj22lcu4Jc0/H/ACzgXxb+utPaPyAUcc6PfvLXeI/YAh8XrigXJHmgzXAwhDWw81uslHu+2Tyi86IUcj6dGowiRyLlMEblYLfE0W6KF5zFmVMycPIHy5vUC0b2wSLBeEIseGWkguixt5t9xzVBuMJnApqdrwtbsdX83E8AXTw5jp/USf/+885AVp3Xl241XU2lmHsCf7vH+l+JRU06acxDjF4ALnz0i3q6aP4FNCN4vy/Yt3V+2HCSpabLAr/G4UO9jyC6hxXwSPGNqSNwYYmWis0CY733cK80JuN3T4Zgn4fh1cJ6vUBSrCiN12VKyYzwUWqYz3+t3Le001kI40mzGfN6t6UJnMyjM3mShMEHkmppsBOF+YpDQSpYx5aMTItpmjIi22eP8nG/XEbB2iAjGGqenN5nMIdoFThWOUq6m9Xlxh3SVOmiE8J5PV/L8AsnOMCs/WuF85Sm5Qxw/bcL0B0cp1yNhu6K6rgLT5lqqHa9TCKsGuEAwniKF1ekJm/Ua+3Pa72M6GvCLV7IhVD5xETn/rjUlctxs/C9BwN9dZdfqz2hOreiduafaqEnUDWZAI+3OvMxApBjqegOGfrgw75HMSrJeJC1IyhaR0ckRiWaOPQfF5a/MS85pTrJngObcuOuYZxQZmkeZfANy4vD8qJwK+NdxCZY66BHJQgSphWwjkhwOD+L2JiLNTkqmsOpp90r+TEtyfSon0LIA79cquk8KsRuDsnGayo30RCTPoT0D6zS9V15bIkgZVxyPedjf8Ot+MUrClUMFLH6N13MDA/BYnwLlaMu8M8HxTs87HmQbenzz6wslYlkgUh3HN+aOrkZM9IE9AMoOV+aEYqqR0CtOoBzya+Xuq2lOymswhxW+XwQ8Hq/XhfMc1JC7cI57vL4qdOJISDe6Vk7ZX3oy2nbYfm9cOdc11Ya01w77T4u+giq5luRkBydY1grOfxBeRHIEewR6g3uKc98gImbi4wHr1RKRT9ZMn9DEC4Fslccr6NDsiTl6PY/z9ol4Mb6UZCyORJD1vCVurMw1kmapBcux0xMXPyB/nxdQ5Eazv/y3yv+jCJhF6zti+mPBhelyK9FzSAwoIJVZ+BTviGAFI5AajcjBqN+IpHPWLazry5zA6eXjPuM3GVYCPyDO0Lhb9LFABKMVwpB/XIFEk4U3A2XuyFWYUkei0+WCQLhIJObXKSImq04yOOuTTEKhRGRLHxMFojhecmFQb3tqbNM56OPjgjAtxeuH3nwJnn+bVjBTbxJRnukM7MNGYoFC7g29q0yBpPMWnH8+bgWaXMwVZMJaJsHspTfLUlXBfUWfMzeji1d/cLf0xiL2z1cWPo18ToF8wcnEHyaOQE8NW4En6cPKebYbgUC/lSAoF6+c+VcFz7LA/sdZviDhPcXz9wm2v7FgUYVreRtTf4HX50W6qIJnewcqKCqFLCV4zKRrg/PnyBBqDfZvcyslelo5S/BZuGRB8XSAirPVBBT1saiYs8D5qVtjDtKlw/ldrO8+5TZEhURrEZnvpiPS7WWB/U/tJces6t5SELF/mdciIrs5ImG+U1cQE1vmwjm3/mci4H+d+48i4ITjhX+LLqAs/80I+M4FPDWc+50LeL1KFvnoAnar0v/oAn4Q0OG3d+e4Z8aPcjBfgaDviqC/ikL894GgXwj45QUM0Yb7VAT9c11AJ0ak+hKFeJeD+VNdwE8g6DsX8KsczE9dQP2pPMo/zwV8l4P5QsB3RdAvXcA/IuArF/CXQNBPLuDbC/iVC/grAtJxFP2fEPAxVYtvL2Dmzu8fL6Be+COQV5dW+SDgJxfwjYCfXMBJ50n/qXIwuKbmf60L+I9AwBH93Z51t4otcCwScuEx53i6yegWHKnE42fEibQRfAe829DhgsmD8fRWOyL4TwpcWG2XGs2upQPFunZZmFe8RGXq41a0fjAS5ufAp5PhZABRJwcsjG3Op83F8iFdL/3Kv49qi1bHJoJUKSPGzKGvUb2XHHA0JyL+LqpLKprmEJzV1q38y5BQujyLgFuJh4gq90yiA5s3IDjiRhUcg7qlrhXbEPdDlwv8njY0c8oA0AJgFZuMeIuOapFB3o+BsMblNUQiwYdIsGPmP8+sp3FaGrApEsYFYsS3NApaBzan6RqJLa6AmqJvwia1QxJwZwZ0rpevCqceUnCe4/jEpvFhAwneH3TfosKNAmz42GV+xOP8WK0QQAZ7vwryrevTAYgxBPICx8/KoKdLFUyIB35M/JOE/ZXckoK3yz3cCnMm0nhNHYi8CasCdXTQKHnKEvhaEnBB+yrKWl3FELK7GlfhLOUFOjj0OrC6BhIoV5/im6Fh73ZBzLH64v9tgaC4psS/1gX8h+QC/m4EXGvjEFZVLiAi8blGRrtNAIrpT5i3HFkxMfYJmpvs1HPe2sbjezijaH4WD85V21lP5NU4A/NhPpnbRblFJq6ngiZcXgXvTx2Q5yVVQacNIsr+ikhUSEYNy4sqcB4V857wj5sPKyWYcp4pmSLJIiOEtbocEdDXeD+BDBegL9cjXAmbNCaReQzAgOheueciy8mhe2l+5d2Ec4uTWJJuc4tB5paTyllqOJ6LtO7w/me+gsnhyhPVGUegdB7eTx3nOdnooQPk0k05uG3mPpnzoQ3SeTRmHuszRLAk3MD6aj84OC9yiTj2eAFaqz8r97Y0JTKIbynIh9kD75dnNVFX4wLs+QtpZX7Qks39uAaE3ifz5JXIEypfYpBuBkdgliBC19N9BKp3Ejg3Pdo1uY8Pc7DWyQT7OxtIxMyfISxexerc2bWVyHO+dMH05SfxhseuJINkssJ3pEbzvdh3IuHSVzVDi58hgp5EiXjHSwqGv8b2rnoBpPfHHNrS+YRz2iKz/i4EnHAj/q91Af8h0vC/GwFNmVBI1Dll7C4tBDqWqg2k40rh2FnuNWoX2xAcQZKrwBshUtUnNEkAzb6KLU/4TB++qkGu5jLnv9QeKLevbIDRmhK2nuyAJoqjgc+zFRfsr4hUc/XqQnR7EhaEK0QUq2MesHigMDYaSTGV2gmDIBypXLi49SK9dwsTCpohEnJxL1H1OsHfv7LYgs0OkdNjWw2SrKLMvzVlTy/+1QfHIK9K27OdRlfWNYDNtFFISFSppbVT4Xf81CGCMg7HM7S3HsT72YoEVg5AVdnxgU1XCvHFlWvRcbLAfY7vZcYk1eFpPDh54Kc4P752W+T0ypkebEZn7F8j3Xt6U08h9gcRLEh5yaK8co0hW3mEscWot6hqkAD87Wu+67qLyeVWAbiVqyDCrh4+ZdcI+5+1asX2Zg+0GJoaIueScMFYAYsOxgsH8smMknC/xvniTXUL8ZER5pOBq9FInAfgNZ1Kwq4tRSqPOQsSCRAxI/Mu0Jmtop2Q8SsWzB+LX3PW/xkI+F/70n8WAfnx5F+jC7j8zQg4TuPLD1GIX3QB/yAN/1MU4ksa/qsi6M9yMF+iED8R8NdyMB8EHBsy/50L2F7N/rsczJcXULR29I9ewL/IBUxWp/IHAr4DQd8VQd+BoOrNl8QPAl7yWvshCvHWBbx6uLF+EPBnLqCxXrH4kwv4hYD/jRcwt38g4Lsi6Fcu4M9AUEPQ3F5u9ov2OxfwV1GIw+x6/UbAXwNB37mAX4GgP8vBfCqCvgNB//O6gLimZuN/SyAo/5u31p0tzQBCa4/fZraq6Wk0RcSJHnsSys5YpDvuLEFKrxkLi81RoNOBfwBmagVjG7du6NAShxA3dlExLVUlej/TMfibcsv84zGW6KStDxBcxjvCNPeo0QM5LMHfbbYVe4xVoKN9sYJgRfckEPWTTw9cOwSvTveMOc9JTFeO1MImoQXn5+KBp4hHMmzO4xSRCV8iyp2sCYQkK7mQqaea7hQYQmTdCxYeb2pJx7sdBbbRt/jzzcmiw/uZQGgLWRVWbURpcCsI+FNhz/mTJY5/u0U8ZKsl9q+/TGpK/WABwJ2jKphNQonu9W6B9/ewv8RYWVSzZQWYX29IqHeIYFn3oODcL2nFbnDSqDJWZGB0XZBwpGF7e5YoEAqzEhG1VCycnxF96QjifGutgPPR8wOc71tFfHeN/T1vtAeEV23LgscRnwfnJASijbUljLQqT41xcIJNg+MPqqfg0z7A9jPe21f+7KA2dO80TwizScqCJsfnkzwKHbziWiH0G+rfh4D8yw/4L/EC/m7P+kKao7naG4SFcrYWiZFXuIae/RK/YWSBHK7fEjAnuUhg7+BxPDYeoLTukMHIsHuyON51cMfjIQd852h4r/0ISLWU0LxqtyItLwYP8prNmQOv0hL7eot/6Dyaq1no9FQttjK4qojmprJfSFTfOxTAoxLxD4IjUXc2PsPacGQ0j902JsvZAt/JY/LyONhDIJLIqeA9tsuKTdqtTy9QqRBzCZqr6yXeL37MI2DDOd6Prtctsc8M19iykKtwmm1jejnMF2hOv8zr/aFoyJ3e8M22XGxPym48KZ4TCzZWPiBO+LxTWp32V7DDalg5J9NuyenKVMhdIlbO+bSxSGJyJn4TxvPK6eIypmGfimB5syHxfM5paDS44u8ja8H5VTig5DQkBFiH5iYrlxKlM/2ygaUzWVZBkqM5/egyFXx7vqjYydwIxCZbnGNfERnEI8SDeGY+oRjxaL7qI8mnq+tVgXQlURZcmg0iKLdFREz3CxLak4VIJYGkkE4ZPt+rMvjbKoJO+AnP/a596t+mC2gFJIOAPE0ulLRHTCtZk/C7uF+TsNrLLTUFRwB/kCOSgemWdJdMIghPIxXX3ADfyYNGtpDtjhoJBqMdTxHgG2CJbxLGy1xJk2JeQD7YOpy/cHYlNcfbCzgx6CRY+W5MvezeQ6z7VuV362VOD9fTDdy2dYkPRSXR3IxOUMxcnfgDy+1po1R3cEdzRBgCZUkb657jGtqaiFTzZ08X++gGScJpVagFuI5iSX0AzI8WY5f5vqZGdOUgG0wVLlAFHI+HtiYUD7ImvnqQcR+YzTuIljOTC4otyWmrX+8Q2w4iotQg0pqvaJiQ3BzCFPLAdxq4GyLeQ698pZQtuqnnPORCoHH+lnv0dGaaE8jzCMnvou0EGmsmD856jf0ZhoDzvZy3kEuaVbHzk+F8LScjKPIR7n0H5op0nrES/NXY4ILbQOapymc3vB/F42CxtGhQWCvIaluvgibjgGbC9QnJ1VhXoZkQ3Be1qkQ7IVkxP0p2Pt3Nth04jb5mvjTA8f8TEfC/1tB/FgFHAn4H/iVewMVvLgfjXrTrBwE1kpH6Uw7mKvTej0DQPy0Hc7gHiBxvL+DywF1/lIN5ewG/cgHfgaBvUYh3LuCnHMw7EPRLGr5LH0/nskvVbwQ8ScP0hxfwXQ7maDP9hxdwN6zV74qg70DQNwIaVbqXPoGg71zATyDoOxdwV4oGpxoSIuwbAU8rS/mhC/gTAT+BoG9dwLcX8JMLOD3chU9F0A8C/vQCfsrB/IqAiUquf46AHy/gWb3fnMsiwvELdw8+XsA3Av55IOj6kp1+lIOJx/hl3Zrz3R/KwfwqDX+dlvZ3LuBXIOjutN39JxBwJEyFvwxa+0cg4Ij+bqGVx03ZQaTsOuKHfkLp+bkbQ5ySlgs4X0ekMKcnSAzuSHxth8e2dWaQ3E6niq3zU0/rYVJDJJETx6rbNKdPKdhBUDzPLBBWM4EuNrIH3vbZksCzG57eJvYZovP6TALDOAt0VOh3SNJ1y7HHZCrSvf84QNg9OsZG1UWiO32aQOatTlw4TuKG0sXjApHIHThfnMQ+HXaPDcCGXDg23BkWnfLuAc2z2QkR7XKx6GjVteBIK+xPpU97uloqVwiOxrHyr6Ze0yd36CANjx3HJp0u0VWmb6BAq7YKRsHMp9yyOILP2RVhUynu0b48NGguGh3zyUITqazZdyhWUkMC5xrXVBwdbuDPxQPzb+tpTZXH4QKBIZ5IOIFpSd2kuINnT6+Vv9trOa3LpIMcTJzv5/Cq0XJZIGKvqhvzz73e0JLrCkjHBOerU88xzs+uAyjzhgtT3qipvE1zgCq5cKEMc4syueggNkp8nnY8AzQl9ASvzw6EzRS83vUUNG83xo2wcXr+2wJBcU3N+d/lWf+7EfB3/1sl90kL4UV2iN9MXaC9eKohdAqb+fIYzSObLFaIaMKK848HNJ/IXi2AsQjNMVMoW7q8RWhaRQOdBcu129LYvpfgpjezCnq25GnmnrbA9PilhXmQWopf6CE4m4vD2LbYt3R0IxfwbyGwMNy7NW3SUwfucITm3cqR0XwdXWPwydhmYW4tYvocbHvwvQ77485KgT6XCx4S+liTYB6jOaht0Rz1pccaze87jseb8CY4k9pApDu5GuUzdoOIO9lcEA2RuW7V6YgwFQAJlxoi1FjIsL/GAc1Hu3DxHV1N5lBEgVohQj1aml9JBFFaoDk82ZU1XR3QfHWzGZrv7hhwvkJuBjANV2iOpqyhp425BxgEaM47m2VJ182dh5TdX+N7ornqbbkWWKDi/M/UvUCnU8eELG9tji0ue/wG9dEYvDZDc3TyfPjUtOe4JlfdCs15lVho7os4ngNibpCeCNBWVO+QMRkq1ruyRDVj/oBNVuPzqaSnSN22XEOaRRbOT9hbf9+amnKj3/Xv/3+bFxD8VoL06keIHAYRqDAuOQD3kDLGPXzcl66vPFJ74ZGgmteUCtlpBuHURkTTMnxnhV5ToBBMrwo0heJ385j7EB7OISLbIuTpXfVlYPNrgd/lgFJ61XkPwj73mM9aJlI21DaQtfuY+JNxUNJwmMfg2JtNxZrVyqKKnrsQ7xljvnupa+pPtBwy7CPuM+m+oeI+lsCj25CwJlMEOg7iGNCo8Yg/NY8tLSc0g+QoRxXbHEYN1Zm2g7zo1lxwdHlKj6TcQLKWE87vd3VLJdOKwH3sQs4HGgpUtJDyosFizRjpqoZuU1oDzGY5C4o511JjJ6YQ1DO/CrK+qumhyHdQlKJX+ecxtWibtrjPX3S/8onCl3S+ayrILve4YrfnXqTWoA7BNbmI89lw1dPdRjtAProULEhKvqHLo6hAZgYhY2WH478e/QKSrEcrYr4aSVQ1cTfyNwOGCLs9xhRBE+fT5hOOifnKxyE0MiI07+Dzm3ANXR39ENfcLq0C28Ah/hMRcPI/g4Dj2Xj0L0HAJfe7vYBx/Pj2Av6Uhv8EgraiVXx7Ad8I+PEC/loR9Gcg6K+iEF+BoG8v4FcuYJ3t+j+Ug/nSBXyXg/nSBXyXg/kEgr51Ad9ewLcoxHc5mJcohKbM99ZXIOgnF/DXiqBfohDvcjBvBHyXg1HLEyLWqmbtpxyM8eie9Zc0/McL+K4Ietg7WvUtDf8TAd+5gF8I+FMa/oOAv5aDMaA6fbyAHwT8eAGnvP6jIug7EPRLGv4dCPpVEfRnIOgnF/AnAn4CQf9DohC4poTpvwMBx9zoNweCdumaQXQ9zaswuotAB43XQ2o85mheHXLcSpJbDnGZPLngurcaen4Frbkx4Tlm+ZeaGvBMwN+WI8ICzeKp0I59yEtvzLHovqkpi9IlRPJmRvzIFiXalJstBEo3ZsHpWADl6/AEEXOwfW85KGmSXlIobkuRhOqxKOmlNEyIwh22t2uuPe3XRgmeXj2rYL8wY3oNPRfYNhE4FpZ2T/erdQpJbXGcLygFT/XDvoKoxOfLeqV7/fdzs4f8esOf97Eo0tnYOMBGLUUufBYWUN/2PHCy3QTNwdIWaDgyMkS4xY2FQmwK9HEMcSv26jnn5yNRo/FtfATHOY4qJj6vDe67xwMEUvWoAr9oeTqLvS243ZgnrBvhcequTpDtxlMubPlrTdv4iVutGM7RlOnWIrVFL0Ur9oj9cc+FRLf0tsb+nMfM9yt8His6q8BpizEJss0G6I2ZFpz2lUDCyr+JtHWP9cuDMa/YvrZ56rKZAdHWeqBt0og1Tc3VGTaD44AEozjv/zZzdTybjWb/kkDQ3y60YuUVBOZiS4Lx3W+pavQJuGcnR6Tig5wOzqwFN299Evi+0lLuLuAaPK5DLtjavkYPF5F7CbFElT9ZKj7Njm0IkRCnlZ8Y45aG9zKEYr9xOdaWFSKI4y5gA9W2Co5V2NCpIu7Bba0t5/ODQKJSqzXgGKOIC6cbvqdlxhuQb5qc8+NeFujeFTpwZMWv2DOmQM96/0TkWhdVeFhgf51E6sGZX7cs3N7RvCuHAxXyQZSQkE1pTltLOAPr1xsSWILC06a3NhBvVls0j7cVUMORAog8NeOC0byOaZlKc0Tg1z+ZejGIabxtdYjbMZrj3pO1dEz92+vfPD7zHyucj/nDEgAmFavCZaDmVD9LEeAXBc3pRYnmZBKXPURNFjP/OEJENCd5DUmEW7u/5FcNpXN1AkkLeRUMb2juCxNApKUU55djaE4r2av/WedxwXwx0Sh3GSSwKdstFyxnE0rDJ+JFoIVbXJM94sHeke6QW1FUhQa3EmiSvzzrxjqrWDwi2t+4pv4vBMH+IQj4u72Al6Z+QhZ1+8of9PiMsmia4RqIanznj/hOZNcihE0E+M6t5JNPsaM3cGYXRDQ/5wQa4GMHd3/E8/QQ1XQ2sVVw7sM9CU79VKKjKc/DZhkeudAYqvhy3KcUIn6N71CtTxDxPNuGSLIrEuRE8Om57PC7evBPVci5cUszzlUAHqOSMOkZ9dSLExNyw9gQbP7QUnksPXCf2u64UNBiRKxJooG7DjdcoI91ifa2reO+aeD9TSWO6Wp2XkNh7zLiPyXszzAZ2ODs5jULjPTUU73Cdy7R/T0L5VDXqHC1NYgWRloxJ40kmqxdFxzFPRL2PEYavRcjHZhv7Fjw3K5E3Md2eH+0WblwRvD+/W7AwB8GOxLIyxMi7E4HyNK4qgLVGvtUiHHNBwsN+1ceE4ledw8fvEQ7Mr/wcT63k1iA4DDbcYHCnRoaegcLYo7fcX6mnwTqy/i8/DF+D0LmNi0lm4cF0VCpSThPhJ7i031C7JVZFex0XFPbFuczjeoaEbKe/Fq27J+BgML/DAJOxNFv+wz87YGgv/kz8IWAP3UBfxWFeJeD+XgB3+VgfvUCNsHN+iMCvgNB3wj4qyjEGwE/uoA/vYCfXMCfFUG/dAG/cgH/oAtYmOEPL+AbAbfLSvjkAn4qgr4DQd+iEB9dwJ8I+Gs5mE8g6BsBP4Ggk5MsfukC/loO5s8R8IcX0EGE7NZe+8kF/EjDv8vBvANB315AdbJEpMTJ7r9zAX8GgupkKGvfgaDejau/AkE/CPhTFOLLC/gVCPrJBRS2+g8v4E8E/Hu9gBNx8te6gP+IXMDfXw7G89UVXCahwtLRfFEqsuHEcLKYQmI7WvSKY5gmnJ+iRJKn5fTKCcgCulUls7hqB7i1ksqAbeTIVSL7W14ZmwsVjoG/rOKbArwyETYieLOWsqSNtrEyUYkN1369rKKq7iWFd08eNPdMYXEhgKUsRgyR5iooXHqvSksJpvjmlKEhs/S434KS16oD54Bgf0TFkRRTXazgdPNJlepWGSvH5m7CzbMlXP/HPlb6pQlwGZ+WVTrkQFI2F9MBnAqJRcf9QlQEUnlwlCYrkpibba005VaDfTfH/tMeYuW+XphwGKFByibq1ld8cWFBfTYUFkmrbak8FOJBNT0sSeTO75qyNzmARpkuqjhZ33mlFyc2bMWnTKI8w/lxA8eDOkspi9V6KyleFgEc6xLHf16/VsA5w/73M6VKlNoRFJmpBK7eQOYS/3JvlUc/ceA6vC9ZdNGgVbTV9QKHaUtIEjwkUYF75EK9K/D6fYb932VzGbosWrD4RJxWqU3CYLcvVizRbti/v29NTf81uoC/OxdwkdgupJZ64nz/GIl023UmJKsNmmMnXcvpHekLgkm/q8JgqJV0Ue8McHyuYsFgdCqp8TwXkDhexbFTqyFCnXQDwmtzqPy6R3NRcWQLzUkOzTctQfOouemInPXpzMIHO0vU2wQA7Dg/E39YIAEVz3MEyZNVla+6kUDDa0IA95cTCSA/WHRq6zFAq6J5OsgmLR3IyQaCKjwxZl0FoLeHm4OjKw0X9LLa04N0uAOs9LpiCae29PTs8P4nduKCw0Ro6JkGDpqT+4YLgZ4kuuMOOH5FP7JwdZ80dD4NKkiXb3P3rsU0dwbyOxibBbWD5mg83cWQzJ/Yn/hlXpa4VSJymjvGntWZp+oZ58MFuuf887YRaTfvEvANv+L8q3Oy6GK7Q6QO/Ib4nfvy7CeIA2yTH0m4HKC53OyTHNiprBiztypPhwM0Z52bUVb+yjzndOIXIrhP1nD+A2GQqt0jhHRxObMg79SYco6dQyqdsL09wiOda3L/au8VKXFF8/XvW1Pzyf/WXEC2e+BLnaSXKpxQ3aL7+VgCJmsd8yX9XNOp3M2huPgn5ofe2UfT4+CDX96OFTtZiETRcpcAs4RT5cvDaUOlfNRANN1cWDC9XoFOpFe0hKP3LLjf9JxailvhO70/cmw3RETcrbsO/G1xrYLxZlbSwty1kNH8wcJJZog0mE1PEIzO+M49qpRSxz10kLWjI2NKKFh0k7sB+PfkQsLQSXsa9O4Fgod5rPx7cc1pnx4usInFK8e0zqipWUx7yISuZizdT31qpd0dktjtCDMXKY7nWmD7wvnC+cMkK2l2Pp8h0IaIiCPnhbSBwkNcineC7ScWFbf6BbLAOnNMmQoiHZm4hoPx/sQx0ZwC9dl0jO/05Vz5ZJ4gAt70B8SLbcvCtG5yKi+KBrzrGsdvrq4+xSUrABPDG+fzY5z/kB8lkB3OZy5cqEmP34Qz9o+f4fOamgmuUTXB39+f+M1ZMgN5/K7c4eWxIMG4yijth0kAm9m4rnxr3/DUnhY1AJRdFfTptP5HIuD0fwYBpzz/17qA/wwv4G9HwFqF0TcCviuCvsvBaMAjwr0R8O0F/CDgOxfwqhX0uxzMly7gbK92315AJpORU+0QobRm79Zf5WA+CLjQg/HHC/gJBP1VGv6rHMzPXMCPF/ATCPoqB/NrLuBXIOh6uui/y8H8RMCvcjBvL+A3Aj455wcCvkUh/g/lYL4Q8B0I+hGFeHsB39Lwby/gGwHV7iL1X+VgvhDwywv4kYb3qfkjF/AdCPqVC/gOBP1VGv6rIuivXsCviqDvXMBPORj3phLdXDDhb0PAKT/+a13AfwgC/u6gtem+qqDc9RaXgOEi0kScAE0IVpWI00er0O7UwN6UVUQiwONEVXO4uXONi9Q5UGV4Zg0ixkZHBDEfiIjPxQHO7togsb/bt0pVmjlcOsHkonrjgnKqTldEHsGoorhweWVhZ3e4PBybxIL31JSbP2mhzTKbSyf1kyqNPdlCqz2wvUe9sxRydjpon4VK4lvSC8qpVg9ws4jJotPR85V5fbrATlhoVdzbz1gpS/UOB5kzWNooMiJfP7/BPo1wPH6Mx9vd4gFVYKxJ2lSPUuHvVQOHRWGwCOynr6xodYVKHClVelCx/UcyOcN2u7G4mPRurBzmix6Raq9zyUCQJcVeY/+Ozxz7J9i7Vlmo9yucJ7FWRbWAx+tm0sNha5tckiiIcKng3KGpJZtFaktwBWiLMzQLFZ/HVXd7BY7zLeyOM41L45tcK6o0uUIrHHA81cprlUmFv7mY1KhSj3iIjNuqhyN/sLn4Xi59JaFRCV2/XlURW+9qZTAnT9galzVL/fjx9yHglBcm/1sRMA3cJ2zCvq/8AAyLZqXewWbn3yrGZUZLWaBrkDD5jMgSzXi6FfUWNnaL5t+Covl1GIcyJLqD5td+l+bUKZILeKp9YwEpTIuupFEPQbc6sfBk4u9X9k2F9OhxJGBLU0Nz1H5ArsyeLJw1M43WnTIHpuQtCTX5LNLzRa4gEg89CdKNiubrcipCOBCxP9MJIlarDwkko7An7N7NYnqvVxJE3eFZ+YPntKf7y96H/FURNLR2eOzKygzcdNNzrDmnIk31Qw+OrT4Jm9SJRKf+6Ib9j++Mef65oex60yGz4vaVi5e21OKULSJX8/9x9ybdiiJRo/YPciAqqAwBIQTs2BggzMCGJmgFFf31d6t5K72n6v1qcrLezG+tHCRLIBpiR+zn7O6sOnYU+BpfDSfgevaZOgY1EUntBc6Hy2rO7ZtPjze114DvtQ11mu1+pUF+FyEMn87m8z62t+XsIWzN8K5S6dCstG5GHDhu0qvq0KB5IudZgoPCGlRH3UDQrPtxAPtdH5E16jetdhLDParr5zvnCsbyoJnH4Rish/VguwvD/u2K3Qz2wwb7r02mmSZtdoiI9vjKUfloiL8MAceD7ysI9qdZAR/e5Q5ObuKajnSUAQvhAk6j+ZBSdl9WmiX1T7CPerjGJt7S0fT7hYOjdUaZGdp+pl3NYAQnc36ju+6G31jk5wZs19qD0kN2cbTL2R6DwzYCt7t0y1ibL64KHJP+lbnt+DzQbtFmBUebcMz11UOraerOAsdVJ3QHk6OmzZKRidf6jdstxwdHm/HXNTiT1YU5Zy00NNIFA9jeL3eOLqeioB0u8wXQh3ilTiX0Om3pnJawU+oBdQRYddpgcwXYiVXDKLhLX/Po4mnV44Z0519QBqLuBHA0C+6JnL1WE9LzErzBqGWu4yxlretdcc13Aq/uihrn65ifsX/khOO9QSNrkZJacBSmHc7fGWVkcex74HmPO+dk26bSvHuxBU8wB5SO9hNEbjHVcU+acszR0t5BCyuUEc9bjZiTlIigA+vIgzdX7tRpx02nna3dAsLlkFNpY+wFrTeeb+EU8k8ZbNtO0+QNgDVfDZlTPdagbSNlCPv03Kr0sV10mqQ8VPw+MOR2Kxu/7++IgH8J2H+LgJMR9+/bwG9iBZS+O3vhyBhbo/MBfmQExfXTe8cCvhGQX8vJOyPo11jAtyPoCwGjk7L8RMB3RtBzRuGjKMTXjKBvBIRyOPnXjKDvWMCv6WDepeH/QsCvRSE+SsO/ikK8rYCvWMAPKyCY0uUdC/jOCPqzKMS7NPzLCvg1Hcy7KMRZ6tp3RtAy6cz/1xH0r4ygLwR81wV8pYN5OYL+MwJGzkP4GwK+rIDpgiw+EfDDCnhoo9EbAd8ZQV+l4V9WwDcC/iwNbzqF3b0RsK1QHf+1CDgZDf+QuoBDbfbNMtVTuR4U3pVy3n5HgWjlwYGGnij1wxOLyVHpZlDXK0Syy0o9EFW+8ZBMSot5inPPyNiqNDirI4sLeIq/871pH6p0CSzo5Y5DRrtSgFh4bGk4VrciKUYxYk0n2pwnooySxX5lQgyeowYogwMSZwcT8lpwOI+fqC3pd/sJNOvMomH9mIkkHLcGxAOyZoEx2WZECwDlUpG3qt+eNI04e4fA9SJYNBg0A4N0B2MBTa+x1cCruYxAphlQSvKGev0Lvt/fiSso5pWrelueAbH1VoOys2zV00UmEt9udYin2xWOn6UCuYbxDM7hfMuF+gCRLR5pS4iXD1sNAzPtiLyVdWiW040azM84vmtbEYjuK0v1pjzzSStmC6j9YouIKaUGkUfZEqKJhcrpeewMiB6IKsRSvuX8zRLvX4yiMRR7z1J96aACORidCmwb2DTsZ5lPQm1wgFKzgfNOay0mWeysoDmcXBpKeaaRbDgVIfakNfXnGT5fs26D3+fs0kBvcD5+nUzx/14X8PdAQE77ZnWV4WYP/k4WmBPWK9AmRrgEP/FG1LWWh4F2XZkJwGl4R2ThD4KW14/VE5k4bhe4jaNt5H4KtheiOsglq4PWnTaoribnkbpLw56h5UrfBn9aXJkTT/cHrdEXFRwXF1Hd2beerLEQ1dMDYxPOmSLBaCNjdAQadxzn7rzpQNPj/gx8EATqCmB22thMDwDUvDOakqmgUbNfwL6dCiqdcK2jdeddAp4ynNLd4oHqc7ib83DUR0Pqnsi01SxrEoITm2NK73haacnj2f7BnzBKCSLhdlOgvpe7PHVkHvub9s4tWOMGn9cUVHeT0XH6jG+9UzoV96B53DYAr84QIe/TfaWhvh+Ds4zv3M4cnXB+1NBEZJw9ODfi1iut4VAddechx3Zxi4g94WcO2El/rDqj5rLSsmcdw2B4GVJnxi6+1i0fJ/Di/EHd8L7vtNJ9ALj9ecft4grVca+68hB6ZMxc2V/72vK0CGD70HD85mIKmmIUOQRpPGA7STm22l4Nx3CUTF51po/J1+yF3ylT31cQ7Fcj4OSbZaruhwvY3sQxdTv/IGrdSJIhsjWR0uIZMHCyiwkyERtyLlxxDdrieY3Y7w44GiwCUat5RCjY5iPV5dkFsT7ZZeDet2O6e6SWTBbdyEck2Ug0OMU9xJxyuwfr/nzfIUcZEPVtAWFg4ZqeeP2DxsWjK1imKrMgk/qitmhHOZxm+ojRpbNBZAvTGuw8QRlWpP1Am2weFgS+JXCOzfcRgTa7EmXuOGTU2Us+mdSbChxdnXLuVblmmreZN3Ao7YfqXuW1ofUPKDOhDSKjZ/9kaIPR7gbO7omg+eEGRJr3K9ivyUB1JvIKkVUIO4Dk3mO79UoUtZU3ycBebcfcrufh7zXMz7D3a57bncW1rFVSOIRt1SACq+HR19JBcYXDVZqqbv+GSLgoFwx2D/yuu83kZhDJGwngjV2Ro7C/gFYWKe5JkzmPe4x5yTS/2DGguz32rzz1Mm3Xjko4Goi4O1U7HbS92G/BS249uuO4SCNRdLbBzfaItKvl4aBV8vmEe+hN5Fy2Xn+NWf89EHD6v4OAU14c/ykI+N3OAC8EfBWFeKeD+XAE/ZkO5uUIat5rVv2tKMTLEfRdFOInAn7NCPpCwLcVcD9vis+MoLqQC5+OoK90MHEs7Jl+Biq/M4LWWs/4gYAvR1BGzTn9YQX8p4ygLyvgBwK+0sF8tQJ+pIN5WQG/IuA7I+jLCvhCQBNGs4GiGIJqpYKm/qgLSJ0osVh61Zmxt0rh/zqCPusCfrUCemYyUCqNP78dQU2+Zto7FrBJpPWnFfDDEfRtBfwZC/hCwGy5xe/zsgK+6gK+HEENtspjpR7LppUPPFs1JG9bKSfiS1ZlB+sfsYA9jR9ZbX+7oos7qru/DAGnwvDfM639FlZARMBvlqnCjR1I1CDgQqT2juD50ULmrnwutBxXI0ztPKhZTGlItIH4zDC4gbYPLvWuE0SeybDbQ9bzXRZstgOBzOKVC+VivFO9Ypa3JHdEG3Iu91gYjxEJVyPYQ6z4vuoJ6qAjKT+IILIGISIcNwQyWzopRNxpr/qPPtHIPNZQO6S6q/qs5xxIIzoRNKS35bz5ZqCRivNDqB/E48LxdRgTaSAcoZYW2B9TH7Zk34MUsnG54/zeSBOJnBonSK8y5fx9567IdGcwyNvxnvqnW9aRcnY4QnHhd1ygD4lDZGcVQVrMEPnGsuOT6bb1obpovhoMN4hchB1SqB7gqUF/4qzI8IxIxpQTInUs4XyNxs4Bolvf4cJa0QRyDpwEsmdcVmhMmEMGbcWg0ZqQBbU2OpB2jlCbLUSPBcsG52esiABt7+Ko4YM4LdErwYdsSPH3w8UdEG3h3CDL2U4N3M1QIMddxoDNlD0LaD7MiFwIDlTxg+J8Jji+ZiznEJPHnnqiQORfhoBTYTT+Q0rDc98tU3s7bZ6OnRINp23f0Ir7rASPH/aok1+urSatE1Sf1Gf8ZjfedNpJntdAT/aEo+cWETGTpxIkZjqleFRtntkergz8o9VTXbm+DrR4WtzAk9yhussdRJzaWs4grwSFBWK0aTW1PteIgH2ZhafFZaBJt1QEV+tPVWcY9WJt0GwOsN0MJNW7+4hkm+o6hn1lC6prjNeVlnDlDK5kKKmhfNlomiLpEhTDQFFD17jE2sGJFlAdM1S/9Tuqi0K3G0EoxhIX3vOriFi3OMOxKrF9+9g+rWrbZzZBs89cc3Q0tCq/EWj6ZU+l0/4p0+rlzgHnIPEcJRNURyVnO4BwfUCkXNLeQfOP2wl4vTOqz1ZPyoihojoLM2XMOXNXkkmpb3hAqUP1vFAQuaezXYfIGkksgNVNJmftbIIbt1POWVwljSjmdQInOhM4uh4gDpyHfTy/ryaqr8cO1WnPm+rQ2LbE/LZBPCCD7QgOrYHjp71W1M5LToGrL4kqnVkWEHfLL6FgtE/didB+zV74nTIlfFvAwq9GwO+Or2XmNQZnz0uqf7wiYk0XzQrqa0+m3vQeyYSmjQHsNEBkGWn9Spv3Hogg6+OEuuV2qmmHTVGCu7lOuZ0QXwWt1EZTvF73Odc/WC1hXnoHKogz1TukJ0S06wMRSr8jkk0W60yTtg/ciNUc1/hCtXDfv3AqpHmj4rUs4fPuqAeQ8yJ1izCKyXStSpDWxpg5/ftxpZ21fgl+b4My0DZSRZz5XsI1tp4yhx/GK6LPG1TxBmeZ+oWOz/cNKkO6Izyl9QplZDloFCicg8x5cIsccrMkDaLFTWLe3exkEvV4CapFguNF0QJN9G8zqCsO7y/7V9BSPpyAK+u4punmikj7wP6x3aTH7dZHRE5OoXO4eD2cj+1sI2iVOFUgSgwcb9PDPckapVM4ritZ9YtzJBIuU3U4F7pMQzu+Vlq/l1ZwnDa4R503+D3GzkSAvZg8nw83Iu552zFsjc2YOpIc+cTZqwqcg4FCw1UtCWQ4x+etlSpwrsQugmaXxTMllS9zYaL3f8+iEH+JyH+LgOJ4Ov1TSsNPvzkjaEZAtPhTa/1AwJ+OoHp/xMXvdDAfsYD/Hwj4igX8cAT9x7qAX0vDByUR3who5mNEurCV2k8r4M9YwAVMUc/9sAK+0sFsmih81wX8TAfzRMB3LOArHcxHLOCrLuArI+g7HczPuoAfGUE/EPCVDuYjFvCFgB+xgK+MoC9HUGO85TtFHXK3T0fQn7GAH+lgXgi44HeIlK+iEC8E/CgK8coI+lkU4oWAr1jAr+lgfiLg2xH0hYAvK6DRujNBcV1r+gMBX1bAVyzgywr4a9PBiJPBv9cF/E2sgN9tWfdJV8F5/Thx/qU3FElEcwna6eXIfKdfILLZgwqK085jfuMUK8KP4xiulzSk/sNUEUF4VJqK2AmZt5VHGqGmUeK1GXKBUc07Yj0GBVyv8p4LzrIbk8aCKzSX8kjDXMkFwnXZAxJ5Hqmeehzh0SmKPMR+E7HwMsClL+6EFC5nFrAw7BApD/ngARFZeNTbD3MgwlG8QiYJBy7kdqOOTH2jAzYYI1LReiQSQ+t4yDf6nnkdmxtkukFkygPZZ+HwtjsgQmUjuDRuxAVbfyeTsCfc4SJqey4cThHJknnGQWE/q6fxzM1IeG/PkBv1gfrcDvvzeMhDuFQNXq/OwwOJWHcF5vmI0NpktML5MbA9X8L+32GukcGsGkCZ2wcWymdESp45AkSmHdFg1OMdsqkODfZvju0PCiKSh6IxSLXcp76xxPkaJdh+c+UOzIsyTybLKsGjf1CHzHdHhUi26oGHBHlb9VJ7JxBW+RXUKYfIOdvMUVWyD2Mo77OIBXdrDr8MAcXJUPxDikJw429WVy9aqQCrvBnzpsvoQEajpQTXpK+owdhGdZEeN2sI+1GPc5ajqCV+PZWhgFZWw0N20jT1Nl0BI6he+ZtSQgkdbKfPgFZF9cgG1dW2LjUoxqsJ5z7sfqdJAr+BpMJzwt/OUL1c87wMkbxWuUCVpRUxN7cFFC2+z5tQRJppi+oVvQ9m1NvkiDRcNzWh5Xp9RLLZM561QbC5rDL8PaY3h0gLRJxzzWksbGJEqmZ/8yDxFqheNiaqd66y1OHaRKoa9mqrI6fNUoYGTzDVS2RURzXTm0HDE1Svjzyq554cUYgoImuo3BHpHsoMEdFteswdtJtMo3xJ4LoWJOrzMrZXKjcTYqdGZNVofCBBeRLhZN0R8Taz24BEOwmRjeckztNiVNfzB6dBNb/NWHAMpQFRD2EMwFScz8s8Ekiyk0xgzh6RjdbYf5PD/iZ8gddK02mkXN22UPW2M+YLvagj4zm+v3pWrwgf+SbWpjlvQdkQVE+pAxq53xof2opXOB+eyPzrZArVvz/ECvjdMeu5knKwqx8K9dIzYrrYsR2c0wq/UT6+VYQs94D7dCypoXq8+SRS+0PE/BLXTKOIsnZtZ2MIhAsiyVBDxErv0hwaAWXSW4y7FfGu6gyu4VlTg750O5DBCGXy/FCef9Y4P9ek6BFoTAXX8PaOa6Q+SChzk6eD/e0ur8ggaHRg0URGGR92BjHGz5jybN3jqK+d8N9yMQG7ZbgHhOsYyPy6NBDRNhIXVGEskKJfLuByDXHNJiTWyHhiGSiDBJFVESWHUK9ZwFXcqzSoW0kkRU03UJ5i7E+2lzOirVCGUw9lJpCH0Yokpb6EJCMzzntYeL15lpqvVseZGjA8MYjqWjpk7ghlOLGtAynmnAVJuFZw/hycHzNVlxBlfbx/qB8H2k32dLjwygyRTu8q0tkUoLLpjIYFRaSDZIEy6c8QEU/5LSPXhGrQxjCjfuQiMns0UiEp6x51vcVNIEZ2W0IuUJxvZ4b9H1gzEY7qqceo1UgyQfmeQdtJquonKn6P3xABf/415j9FQIF7Bdr+IQj4zdtAmFykz9LwL0fQlxXwn2MB/xEBPxxBX+lgYv2y/uEI+o/pYD4cQf9nBDTH1jOj6F91AY2HqzjvohCfpeH/ygj6Lg3/syjEPyPg14ygL0fQDyvg19LwPxHwoyjECwE/ikJ8xAL6Ez56O4KaB9sW30UhPhxB85V1fNcFfDuC/kTAr1bAv2UE/SgNf9jY3Ec6mEQeGz8Q8Kcj6Gc6mJ+l4X8i4C91BBU4keP/FEdQ5ZsRUF1UY4h6u0QN6lKXSbfr6VCOu1gNHwMdj8akG0GlzvfUHxu8QeT7qoNoOjtxAYBTkVuLyBhnDV6rFS+TUSrz0LrSiQVaiUjjlyBAsZAi1R/sEKnc86AHUf8aU1+f7DriarkM9b3C9uPUA9Jf5Ki+rYuE8+6Rp5HrtEMk2zyOLAB5NCC3wJbh0qv3qnfZ7RwyXykS1FspwqPM530i9O8SqrsF9mc18mJyfNb9KyQ+QkTjcHzlBZXSxo8QoQS3BHK2iAqtOkpVf5Ti75sNvv882iKSkcBbkfHYxaX9yBHx9HqUEbvNBEjWk4h6Z2XekuR0x997O0RIyUWENU4gwjn2EUnDm26Q7X2I6v91e6SedMP38/VQgUzPsL/u6ImwwVqDuOOR2takFMl0KE/gXPVwvgwFEXakigPISYpIqHkjgfA8Ily2FGPVFxwdj+qdPcfv052ody28A1kGYxXqlZLSQBmXB3Kd4P1sGBzUsA4QGVUB5zfdKNjeZO4ZvwoBUaaG3L9mBP1NEFD55nOqSrwVtDQjzBfjeEWqE7+Aioaa6h8LOJBcSBOwthyqn72RfCDEKldw9RREKHsoaaQnIVJE07tKQ38nG+TWm+oQOXdUl/ym8wlZM4Bs6EkslJZ4ALXUCyGfbwyUoW3skLPHllC6+pwL5TMiT5F4HuTaEdXHUEQErepIA7bUUK809ldfW0x5B+rIVWh4SqIB6W/UPRITITT0pp1MYrHxoL0JOhfohdQRfsoxKPKbyrwVh+r3vE+fKY6cOaq3apcRicfxpA+mq+H0gAh5OzcbaHA+1OBeSTERJzSC9OIiUo1a7K+roLp9ZTyqx7KF6udw6eH4jBGqj+f61pIl1R3sjzRTwxN3XxH/xptQjXeofs6uMspc6G2hzjVEbiJsBpq7RoRt5zmOb5iietm4oxFQMkZ1ePTA6/1570AinpRnvC/Ox0vdLZtCYf5ZkAdkI6oHKOMOn99aEJNNzFFEYNCZ1+sQ6d3Lfo9ImKicz+R4QKbnkkEZhRoX5lNE7l8nU/zgT3EE/e4/qxi3Ke6z9ROBRAPX4GgtHaE4Cxr1ljtAVNJKD5pojFh+O1oCmWZLBcozJ3PBPDu0mijeVGhQ1hmeG4hQuJTXcB4PEGk2MSINC/klxLsxYV7VRxmYjRB5qvNS4YJGvq1Is9BXkESupnq3+LnGfd7D53kD9+VnWi5hxTYQrQu839/i9bVtLGDiXlZDJYsM3JeXGhTXCtvTt9ARndcBES9UuBDO9oEoOqNQPmXC91e45ixtakFTzCQ1ONDbgBSGZwOzn2uSeN2B7C1cvOcc9wRPS+8ykcTShsZe4Zpu57eODPloC028wfkZuFZF1DNdwfmS4h4kpVZHLClChF0vZpzvHmOZcM7Ug2IFquqtDZR5aqpbyKu7ynnmAhH4BjiepjprnN9lNuoBR2kHtd9XueCyx/55NSV4Lh8UFoqACMvdvSXUHtOo/5BvIqExImo2qiQWtAY4JJx5FGUc9VTPQEEgfWVPIO7VsuoVAe4BD++2QIQuUaY8zvoas/57IOBfv/23CIgH6x9TF/C71VU7MZW3FfCNgK+6gB+OoD9jAf/ZEfSoLrkfGUFfCHhQovuPWMCXFfCVDuYDAYnVcD8Q0A7vK6VxC/lHLKA1eMDbEfQDAbl1NHg7gn4gYKvpOv2IBfxbUYifjqA/i0J8xAK+rIBf08GYuqx0HxlB37GAr7qAL0dQfbXjhHcsYDSV5vQdC/gVAX/EAj4dQV+xgF+tgF8zgpo9nL83An6JBXw7gvYW09uPuoAvK+Bqc8vfjqAfVsCPWMBXOpiPWMCXI2h8XK5+ZATVttbjv0DAISf+IXUBPxJXfJNMyetahXPKp5ynDBEZWjrcQLlfJ1x4sfSWrLKLjOpQeKJBd9JRnTKMHqQLN2ahv3Ad0thrHa7jccz84woRZBH1ZlBng5gGzQ2fnz8QwZrLFn/PCCJHFw41uChOSv0mRwS7tPkcmnSRcn5ZeC2Rhi6qz/GccSGt+AM5N3EfrhJD5FmWukPYbKjD2TAReZoQEZFX8DrrVQnzBasckKGZzKHNlJgL1jtfJks3X6J6aiJinjX9QGaKSaCWrhELaor9C6vahFYKMzV0Hez/IXMNiDZ2ovqk4TMyvSoGpIYcsdDo8SuyY8MZNGMp5kIHngg5xftTaZtwQUERmSu7p0FN8H7fuHgViTfYXrReIPIVe2x/M3i+bz1KqO+0hUzarIdH86hmNJTW1YF4UoJI2ukxCwRZ9wnbPBF51T9xXiWXPrlP7ji/hxIRmWw9kQSPywrKxwHnJ7l7iMjH+wIuty6jXhQiUjrDAL/vfYcIzOInEhaXJVQnFdu7JIiQv0ymBoPBn1IU4rtTLAnZfgfNpDHUsG+DSIT+zcVv3pszb8jfDXJ2iwFYvK+iOnhFdUoJ1B1UyB7Mt1sJ1csTn0LUL1BPTS0YEJ+yLURnH59vPVsjx+t0j+phPcNvXnQrUsM0B5bZS0SuthPJ9iq5UB7PJgt0J85IVOr4vhAQ0RLviZAXRLLrneqcP7tIDrFrLgJ2xP4EdwnVz/FNLyEOLJ0LSRm3JEetEZqTumD+rUSENS/0Cq33mNPQVmWHbOvlEddgaDDfXdhA2tVtB/mWLFT/vkD18nadBnBVRjrzdQ6R1t7SBtjI0J9OfLZMMmItoNb3KguXMxxP1S33cFk7RPVaO/bJzeBOkJtLjXmLUyIQRlF9vDwDsrximazI2cb2Y/OGiHmxETFXbhPCZTzUOW/VJkAM2hDI3ZZQn86xfwaLIkiyOY53WqE6ConlwmUy0tSwCeyYlIwWcA36iLyToYJ71to7QroZL1BmH51BpOf8ZLyG30Meofpu7fQrXNoZIqLrScIvlKnR8F8R8DdxBP3uWEAiRLjv8z6uiTB/WsnmlEExBZSRUwcZmSe3A7T3PSLVtQYgm105h4I3Z8xf1D3QFsfGhHRvqNST7jE+5lqI9cUJkQhVKZH0NtIWLtVszoVtJK8I4/YriCRbZQEpEfsfN24LVXHDNdR1eP+lR3FNNoMF549ivNaKpQNR1SKiHqXEIJ6qogzqnEJ9TsTnrWm0gHYTajSY6LimIoIy8qwBQf3r5P4MENgjCzJxrvr1GreCPMX3xT1bZkHFP9dcjMiJh5yuehs7HhB7djtCbY+QXQ/s7hD3cfMhL2eIcFSUNSKMEemipo/IuGKIYJvMQqR7rAkL+hnK4KbnbSF2ZezPtESkTFUe38cPEEHra+eQpPN8iCczooaQ3zRyUaa7JwLOWXiRkop4U26PMm0gEhIP52v9UFd4TnMzztuvcY+wKg7g3CJrh4WK32NasjWkQl/mvGsiZ8TkaQAX0TPUwDHvKHMJIuM1AIUFowIRPh/gU9munqvefgZf/6zyeyDgX+fSf4uAo+H437eB38UK+M0IaECu/nAELT3uR13AVzqYtyPo8tTW79LwbwR0o0Pyt3QwHwj4j46gr1jAv1kBXwg40EYzKxt05g8E/JkO5sMK+IGAgZKtfsQCvq2AfyHgOxbwXRTimQ7mnRH0ayzgCwHjcjmn+tWRxY/S8G8r4E9H0I90MF8zgn6kg/lAwP+5KMRHXcCfsYAfjqD5OF39rS7g2xH0hYDvdDAvBBzb0fmNgLoy2sbvdDDVFJHxHQv4FQE/rIBfHEF/LQKOhtPxd6mrv7w0/DfLVLvtLaBkdcbCWcAPSHFUKKQynk0B4pFGWP+uwVmIEGE6yoskLRFR8sBL1SCt8wEJunwNTFnjdc74jrT6RYfELhIW8khOBNyeCZHqIVJWfc8n07VtAqsvjPOlu5cR8R4gAo3tjAbt0tdQfTRR3S2lnHl1o3ckPl2wPdtMaOgGfEuOHiIim7vYn8EckWpuDdcQ0yFTw2XrG4TG+L7I01Lqwd3wSRHaNuRQIXJOFvg+esmx/escEfG4wPERWbEgdq7YXl/A37nNGMez7qXMswpdIKOKbPCo3yAS1iUiMKiIvDnTU9U7FoiIcnfZQOYAo0GP4LWwGT63qSxRvcAxNLIx10sotrdEDS9Nie/vK2uoHl3KgtaeV6iOX3C8WZarfpb6SAEbfH892eNpP4txvNF1OIdabBDxLiki8vI+NoBVBbZnnw0gbmPjUXkUEhosLv4zvUzv6RDV5pynloJDIghwvHcZkXVVICLvYG1D3RkZ54eC/ssyggqjETf6Lm+VP80KuJs1EWSusGDh5nbPyMigeA0LU/VjIxmQ2bCcQXNeo7qnX+yOuPYyhkKKDNW7h52Ma1ZqIZ8tDBo6t8QnpdnsISG6qYaLrd2SZq3mkPQOGsrYDNXB3XJ/hUika+YbbRKTg8oiiI/blRqU5L4id89qIeuvDBbAKZGJP9j7wA77BQ3rWBJJ3WtqqLbtXA01B3fhQ7q8QxUE+HvPQfXy4E1buEiHNQ0ol2jE55kAl3NuMO986gSiLL0SIk5ZUm+e2AI5DfYxsHy44sLjIq5QfZ1mUNrhQvXYTu7IofaGkM1ckwv5yVOdbJ4WgfWccF46Q+S97m4ZVBdXZ+FpgOq1uZFKYLdcV/1VOYvJbM8OcKF3HdXr9X3wdLoroNr3EDGLGufPoF4GbJ9he1IPkTHuqxtgOiASui3OP0zUCs7RDceb8bFAqD49QTZ6zJnPstQgV+BuOP/9hRqMn4aXNlARidlsrYZXPu7I1b7d4ZJyBudN0hTV7RnjIfWGiLxm1311WvtOmRqOvitm/U+LBRzcpmuI5Nmc+v0QsX1x4ArIkh1iuCaDSIy7F+G+ac1YsJa7jPiUX8BVpirzOefYaqeBtYE0WGjUt57B0G2LiNTuDYIy4t4NkrHGh3SU64iIT0t7CRTgstkjEiXrqCX9BXUhHUwRgTQ9AXLe4Zo+G9xK9U5zZUUWw6UPrR1rNOQ9BbFo8nQO5pYzGgjD2zMztG5BShXC/MMSf18GXgip0WgsGOwfQHZHNYJEtHQ10Icoo/A0USfyRWHeLYl9wlu3PZyruUH9e4cyeJS8FLLYmnM+Z+Me8/ClA8TpDJHWWIBP1gO2h2a/xzX+mMUrMt5GO8inuq6GsiUfiLstd1DpMvbnSHEPofU0gfx54HvrO85fNJseIHG6uRpsxhGQdENDqEHHPareKSIJbT2CS1Dh880+PpDFrrSfsY8qCwdJ3JJHIyESR2tsL6gQCctKAmgLV2HhvkAZ6qfLE8T10aSB5dkDsikiC1r5MON8+vwz0MZChE7sEudjssXx/44I+JcM/bcIyPMC/11/CfrjHEGry+ztCPrPRSFesYAvK+C7NPzLCni9hOTTETRZH9Y/YgFfVsA3Ar4cQcXTrfpMB/O1NPwLARNxv/iBgC9H0FLuhz/SwUxFRLCvCPiOBXyngxnti890MD8zgv4NAbnTffBGwPPK1OlHOpiPuoC2HxifsYB9Yg3+ZgX8QMBXUYg6sRc/YgG/FoX4sAL+TAeTVi6On++pzjsdzAcCfo0FfCHgRyzgywr4ygj6RsCvpeFfjqCvohD6NsD3fUXAnxlBf2ksIMrU5N+LQvz/FAHly8WCXBjlXNCCYBCtUHyoZlamelWNCDU6rA3cmkcx5wtbH48qqzbgLDcM1b1gh0dhZ2/hSjpGw05ChGvS4wraGypIHuURUczW3EC9jFLONw1EmpNWbyC56rka7iVErHisAMS2igiWy5VPpPTuQ1LvCs7zpoiQo4IY0JzElIYjt5KJc+vZcLmoiFQjVrZE54ZbyHgFETLNjAOZnAMA1hDG/Grhd2S9PO4gO/ewvysfn/eHOaoCygKR9TqoHGL4JkWkm5RqMH/m7pZvCcXxxezpSIpIddwdKVwmbaqGIZQCaQ1lCdFujuNxVew/FckW0mqSMW8h8wJJZUTSYt3g/YtK8J+11ADOHSJoKJ/whL1nCiKfbDLOE2JeI2Ec+BD1woIG4AcrcshNRFxOTbmAWdjf8329gqTt4XjbwJeJcKlXcGn6GfMD0Ud1f6U4cJ2cEXlNyz+QU3V3UV33y+dfl6uKZCsT+3Pcpap/CCuDnM3n7+dJzoV3rfp1jqDPYpt/SFEITv3mc2q5KUtoGg+RYVPOVmTOL2vIttKS+tJk5pMw2S+hAh7VuVxPfRJvpzWcDyoil6qhuiNy5QhKZ7LgPHMzw+37rGeQTh5LVC/5LZA2UW+QLF1Ur1ho+8QZ6gJUUg2qbwdbjYzvtIK2IRvmJRUizM1ejuA80pb4e9/OyEzH0yMa7FbM3/XiGNU9iYOz7iLSHTy7Is1kOYF4Xq9YmN8Q6dLbdASX4mGx8La6t+QcxgoUQ3mpete7guofjRAZpWzNPOO2PRCnKGsoRleLejSxV0Rm9AL5ab+iHu8rDlE4QYKm569owBNUf50Aka7YbVC9bBJEXqHG++v4vFBDRUSkdTZNByjsqC72WoZa6vpZCIZ2JvM39sMntwXOR7kampync3JMTFe9QGQKSy7wxTQmYx+Rt2ocRLpli/N9nHJ3KDaCofrH2T0mSblHxOsGphpQPe1IIFFEut0C+zsWHw7xp1wHUchZ1D9vcL5rMp0gouZLGrSDtCJxsJIgu57xfnlg/7IUSwIvDIQ/xQr43QioO5yN50SHSMBvcM16S76GRhd1Ggr506qmWwkUvKfSMEufmH72VlAtVEQyU7yI2nR+Q0TZ+oh8udm1ZKkhUmVpigizy5+Wa58iQjHDUMNSlzMieN4W8kIk1CepNCDHOY+I2LN0GtwWyYGk930F5Xa0Vr0ouDvkqjR7iFyeqJ7boIzNDWmPSPqMndOukUDkpbWF+H6fq17wLM6zHS2PuM/zhIW4eceE2VEGRYWaqz9aIlJO2DSARBsjQtZnRDLPZEfIZQdlQDnegYh0n8Nl4ekscCO7JU7JEIHLI7bfudj/8ECPUI86ROaUR2S+rnQfLnlP5wL+ChXZ1ZwP5dNDLOxPEClZgmScVqMnYhfQEelRRlBM/TkXdrV1ILNTdIJkOzZVX7xsV2RYSgnUuzOOp0rwfVv9aUnnXJzvfQ0CiUxE7MuA6lyY8HFGVOG2hYbFMxoqGiK7ne0TuAbWgvp786GRaf2sl2uMVOYNKtl/FjPyIZbv2N/7KP7qrfJ7ICD/v4OAwpj/923gN7ECit+srkqgEGs4Wtk/rICgxcTK/MbhzCHPdW8rYN7cNj+sgK+iEO3YMqkxi+6Hz7qAXCUP3rGAH46gP9PBfM0I+rYCbtKz8WkFfDmCXnIt+JEO5uUIytx68ekI+rYC/nQELee3p6PnXxlBvxaF+Ecr4Icj6MsK+FEX8AMBX46gVTPA/l82OP6vCBh5THgXhdBPpmH833QwM4su0pW6UmY3rrXO/mz9AwHPixKP/T5sfiDgqyjERzqYaaQ2n46gr4ygb0fQVyzgCwFf6WDeCPjTEfRtBVzr/vqdEfSNgB9FIX7GAr5Lw/e3mvHLEFAYj8XvUlf/tIyg9jxxIJnfC87fe75P8p17QPVzhIjmTvyK9BkiSVqeEg6PVESO0+q4hGvvnNFQ53YZKSJlBxX+j3k9DpFP3B4Bjz6fMa/LhZj0khwRa7tFJBsOEJGyKx640fxRqJ5YIBKZzsWBXKsLFoo6Iosb5geotKBSvdtZAFLaY0TK/hMxHxkiKG2HDrSqi0gzdnmRTEfrHcThIVeDglYtOezXDhTNOMP3lcGz9Hyyh2vxRMS+Xj3fd9kCkzOmBr2bkRFSEA+ivlOpQRwgEj6ingfZZZVxgb1BBF7ktQfxtsdUP94hIlfMtBDh+ozzGRiIzEaN7aePHJFMRqRKvRpQPVTw/TuC/dncawfKdon9r7aCQ2wl2UEahRnnzwjvEHa0D4D8XTK/k4OYxO4QINU4nK/NwFiR4HHH90kMx6shNpDkOEbEfVktz4+qI/f70Id8beP78ZaWzPZ2gOrsuqKeuDVEUvTvNuQBjjfs+4jYupkEcB09Ci7Ya8bXv65+p0xNvy1z9Z9mBTytuRs018RS/XyxHZComD6gkTZrFpbDh0iOD5VCshMW1JvzM4H0m/IOTRsiEiHrVMReln2Is/4akaXZxkTu0Rbye75mwUTfCqTzPB4YH6E66N8TgQz2B/npZLWlYTfcZsRYeR3KiAnPdC0zh8z7UR+Sx3ZNw4H6WJGlzM6Qu0NExP7wqf5xugh1UC6YN7rMDFLsWhWShbnhgspDpJNMvQ/1Y2dz/qpABA3vwgIR87imnrHYyiTYehM49++IiFbGyWS9ZQ9IhMDmvPMKEfTIIYLmtb1hfrFUBLLPZQMaeYPX2+m2I/K9QXXWmS1oYAwSkVgzvB/XKiLVkqF6OJ9LY6h1dcn8tUYrslfLK0S73ZJ50SAVyBw3Fih5baWGJEYEW0cWtieba+ZPe1QjZ1lPobTrlRpsHnj//VqOoZquUP0Uktmzv8sOLvsYka6XM3iqo31oNpsN9R8Cznc0ZmPIgsxmYTHF+d7mjor9sfF7SApbkc6tdKj50Ybzb779ywqtCMKEG3/Xnyr/tHQwymLqQLOWEZEORlyRh8k3uG8/67uOpohE16OU4rmkqyzQ+E4g1eK2gUYdI/KFt81Ki/cRhbJaES6YTBARcx8R6ZKM56q/WyDWtw8pgirLDepLCrSkU5kDrCfP1XBjRyLp3/YhtMMA2x8HSka6BNs/G4ON6m+IfSC3RD3CddgnzJtoSkeyAb7/OpgikhopyCTsdBcyXUKkOgMi22xgRZANuLkaUAVlYGZZJUTN1aBhbiQOGW69PRSnOSLkuI5f9WMjPLfMhRr0V4lP+uWthHTmGIics/uAEL5JIJaw/bBk2P85wftz/zzn/HkYH8jSLEO4tE9n7bnQdWSTLkOolgR/Dx0bz6EdV8I5W8yfZIjz5xZcAqlVIWIrcoQyd0cZqvg5yszwiiTtJs96wtV8zgLWQ2QcOc/45fVMY0F5ucsk7+sBNNAYeA6N5JZINwnP5V05Y4HHKzJpdvh8taqXqs+JuCdFRw/PdUvR8P0vK67wtJI2fXx+fMI98XdEQOF/BwHH09HkTykN/90hwayztXddQLOzHefDEfSNgMpRyN+OoB/pYD4cQc8Kz1tn09yoRhQog49YwMU8x+fDhBv/D7GA+yveTbhw/hkL+NMK+HYEfdUFfFkBzeqYZJ9WwDcCPtPBvBBwwcL0RzqY2tjB3xDQ1IRZpgymt+unFbDx1LuVySYi3n5iiz/SwYQmpYaYp60y3FniP8cCLnoURGW/57sfGUFfRSF+WgF1fb0V31bAsulWPxxBa/3Z/s+iEB+xgC8r4E8E/EgH80bAn0UhPqyAPzOC6rXmdu+MoI1Tww8EfBeFeCLgIhhs4R0LmA395S92BH1qq39KUYjvVleDkPhQb4qS81UZkc852BE0Sj/n/KL1BSIatgXJcpGycCYZHanco4Xq0zan3kSaC+RwqQPIdnJO/cw2YqK1AYWWQwTzdhIiyn563EFNeUSyxxqRaWn0XIgvrFRDbYrI+KiPHuTqqWTeSqgGJAyVGKJ2VCOCuoicx+BiQdzKGfV3a3w/eKYPbMhSzieVj0i2vYRQDHqIlKYhiMTvjniGpRH2xxqMgRzD4ATtQcFr7xlrt3WGLhT8MFPD4VoYEDs84tE+r2pESAHfv9uREMqFkbPgwlUZuR97eFQSJVO9UEVkksx8C5crMmSA/XfIJAlCiO1+wXzz6DvkaiGCXrY544Kcx/nrVYoHZ0KxPSnC8Yh+HsClZ+L77VyPyTKsnxlWBxUNrnqN8yXZDiInw/EeJf9AjhIies3tUy60O+x/XeYOZPsc27vua5lk994eULvOsP/MwO+VrY/QOnpNfW1lrkiV2y4i/Rx/l2WhIg0oR0gvw5ILdo7/69TV8XQy/VMcQeVvlqlDoiKiSRubhsFIxTUxWE4hPRQW867AYmLa+z3kk2pFQ/GK61gKETGabrGhQTgCgdg8IkU8Ny3Vs+acRrSTNID60iJi0ZHqk30jSpDurCUNbQkRLaaGCbmtOIgwFdPIaG4JENnzLRfM54g82sjRodobFvMfddoicvEPqNYEmM/Ce0W8c6dBdBFWzLPPKe4B7WoJ2XkDXHi9b0WU4cEcrpOIcmEnpwOyWhg2xKJr0bCnzGKiPitWJrcWEVEVuZis4YZIuCCU84YCIqN3nvahdVFug2k188lx7wAwZYPXuy1ziOqyC1RGvXo6+SHyPmJE1jh0cT5651mGMuYrELs9RNh2PkCZP3gjuNRPBHM5nL9TLMuQgbJRvSBJDmR3mvaw/4cNF+7uakUmR/0MxYpDdd3ymE/o5aBAVpQr1Q/uj5gMi0iAdO2uaZD11Y4YKJdwnXpA/UWo4vweKgXO6p1ywXU4O5CTflhC0l3we8Zr1hLtnm2g0G1b9TV3q/1CmRKnf0pRCP6bZcrlPA8uwtCggVV1LbnMcM2w7mKovjJRUIY6K4MmkjU1jBNEkB7jAaL9HZHMDvq+pvl7F86D65x6+xhlbDkqI4gMFxHm9Izn7OVqApdZZLCwWyPSOEvLfcbAz1l4xvVFHqvlHlJ+hO1PwifCZRTb5+YbzjvH95iQdnqCpEWkDB7PP3Pc7T0iJRerXNi3Y4MkgP1nYqCrfqXbA3KNogTyNpozf7d9CGSm8jXEnmxwYVXheBj/tIwfZZV6bBEPCBftEzwXNwvmzURc492Mq/F31LWCqsH2ovzGIJ3WiLRBjffvk+d4uqmuBs+/aRJaeQe4ZAdTDfdnRLz5me2BJfi7j0f+gZxXegXpdYL3WxtENPE4TaEmDBG70m4dGdxu2dMKuOD88+aREXXtZZBuUkRGOcP3yYaF5+gm17jAOtkG7iG4x6WNZnCe0n+mvxlGLrRdqare1HjG12ZeDkVjL1l4nD98MjOtHcSPVGN+NkTEv4VL7O+jxPEtW/zevyMCjv93EHDKDad/TF3Aby4KEUaX+RsB31bAVzqY2LjSH7GAPxHQJA9EhlcsYO1sDbpwHohYHwg4ONwzpQfc8EdGUCFX47/FAvZnJW9FtLK4f7YC9s/ewKrF++GHFfDlCPo1I+gbAQnuGQow9fp2BP1AwLcVcDTdHj5Kw5tgcIbiXW+PtxXQhDJZvTOCvhDwnQ7mVRfwIx3MhyPoP8YCvhDwZQX8fxDwr1jAV13ANwK+rIDNOhpZjbtd/80K+E4Hc1mX108roLO3uE8r4AsBX1ZAc2duB3+rC/iKBfyKgK90MB8I+HIE/bVWwCknDL/raP3TMoKK28sBzlStuPBsIRK1XM4g2egF89pxrRGnDp6ZxSRGA1ARsYRiuEV1yinUYCbwMrE5+wj14VhQb7EzWhKdEPmKAJEw6FZPJJPrEGrRRWSUNoJD6iDwIdsyRE6zMw6EHtwQLvBEIDBNjfREl0E52J9Vr7f3WzLYYPtZectV/3wTWuI29R6a/pQxbzzC91H1coTm6BWcz9u1Qco02cNl6hU0WCrjmBibcYLqqoWI2AdE3L2AqmjpXDMuzCJTJtFqfER1nT+rYWQKiLhnvG6mG0Ss8up35JZeTnDeZhkXiBYikyK6LlzNSU5DK0BENF1yhKLTEGFPQhWTwyHYQbMbICIebNMg6RmR8rKWMs4fNTgeyj+trMcO+3cp+JaAnWRwGe9r1T/dApFE9RqRuL/LVa82jIpsnNrD969wvHcZnzck24cEZwQRNxmvnrGMiLiuieN5DAKNzAsSQ3m2cP4ehemTYIrzXQxG2H62RsQmexJBpusV5zU5jvfXydR4+q+W9d8kI6j0zerqtrP6+E01qnqnihsQn0dEuuiVzcJFOJCJdJVSVM/8DfUFnQlEiTQFoq4ANRAWqD5la2EDeUxtNdRHakycYC/CVW5sXFMp3t+RTIc2v6ypLwKqj3f8GSo472ggNnh/GonyM4usw3lGzTlkwx0syId9bH/VqSuiP61g0XW/pcHikRqkv1+t4DL0N8w7FIic1Uyg0NzLLReqMXcgiWNsIArmLhdKAxUIZFUA6fyOyEPMVCTK0llAe6KU+bSfyQRMPKtyYrlcsLk+OnJdxHO8hi0L6Hg7IOIw9iFfnrfM44eIXNwxGkDpDRH5hBOHMun5iKeeiYgoe9gf4EQDKv9q0WBkZhm5dUuc3xNvUa+VqECojcgcyTOLCxMB1eu4qbCPOwDVj/A0IktV4qDyXLye3imqs/eBCbViIDK6jMrE2xgS5F3fon4Wa0DWd3EF+bTeqv5lruL4zM5E9dpDDLlPEInpWMM9cOQi4u9RCSfTdOVAHnX4vQ1p++v+rDLlpuK/pi37TRDwux1BV8hWwLZTg3nrFQyIWltXiApm0LAuEcGoz+VQ8alG/XaWGCTs6zachZJwwWF6ijU94j0o6XqO+34LIlE7PYHkIcw578orMdEOVgrVPjbVYJnLA1LIkQfnOSDiGFyskSLicZ/fLp5IItgd6Sn6DapbZNGw5ZWMEF6KgU2fVrF9bOM+7ke4Dw9TTfW8uFuRZLLHc2/M6zQwrbtA1pyaQhHyc0QmYSbi+/gGClsz8ZwSEcm2h9sREhR/zitYLJBmWOL9S2WpejHB9kKTP0NdtAYXVBdsbyapOZzrIyLuAs87MjHw/uTIdOrN+nJFtKV0hOtJN6k37nciSVY8Ihb4OvO2BzsjgTU9owypeB12tkY0t0Gk3peGGnC5NMD+8Dm0mbBkwe6xRURT1QKuhYAIedEQGR8DDpFV0p8pl272itx8doRKfjmOBth/fYSIl5omIq29V3A+FqyA9FwsOS/xHgeSMcmHqOKI6j+g60hMvRPEoxrHN+93X8+p3wMB/xKw/xYBxeHg2+ot/WoEHH3zNmBHpmENFXGrmisn0z4Q8MMR9AMBX46gH1bAf8wI+hEL+MoIGl3FFWf2uVR7WwE/EPCrFfCVDuYfYwH/2QoIzu38aQV8pYNJnI39Ixbw7nvt2wqoL+RUeFsBXwj4EQv4TgfzMyPoyxHUoPlMfCPgPzqCfhSFeJWGf6eD+RoL+HIE/ZoRNAnDBX2ng/lAQHWu/j0dzAsBP2IBX+lgPuoCvmIBPzKCfi0K8XIEfSHgRyzgf2AFFIf8t4XZ/2oE/O742v3FPUG0C2vqPXqVSPazXgFRPC5puO6NgTwedxfi+45xXtUhEuZs7QIrLgULlaVnkF1nx3CxnrF0jYiIkbWXACLaL9SQjccaSXrKAeLlGJFxePcPZHAb7qEe04p5sxUizoGv8WiS9VoNs3uwIqppF5A05zPnh7ohkEswdCG5DHIWSDe8rn1Esny8zKhfr4WYnJJhDIXfls9k06ZD9ldE0tauCy6YKnVL1vU6g/PtUXAefzM6MsW5gbrs5cxfefWKXHQ3hqaRz5xnL3H8ymiM4yFiqXrDoy8Ss3eMofbx/sBREJky/+JDXZXFMzMbXg9oHUNCc0TYm1Mh0uX3AIpaRAQ+9gIgXY79yekuZ97E9QUyeiCCJSbB96crD9XXY1DAWSI1583zhUHakRIC0/o5F9oPRFBDQYSMR3am+jHvD8iw97wW4goRWUPE4244/uuij0g6zLG97fbOoFHImQuWzTgjBafgeAfrnIVmh0gurdcJ5HOC3xsMQ/xl6qo4FL7NufpXI+C3xy1pCBL5qo8IxizHIenDWEJ8PdFnOpTsQOaLqIbqpFic97gichRmq0PSyTYXElcBMs2qHbSbISIYor9IFqRVgXENpf4gGjhkkA02kCi8pXqLmeoQlc88SPeWrwaxQkWyixARWb7cMW/cIWLxzNgh8l0pDXuUtaS6xwowX3XUwKKozvXGLYU0mgANeisuJu1dCyGSOId5UcEJxJgNXMgnJ48GXsQ6Up4PEWSb/pYLThV1yKzJbCgS4lIf1CwmQeYbEIk42lCxGZBoFa/horjOM50MXsMIn28PA4eG4WWwIm2PTSGteES0R4XISQV5BVcYbam3OiDSDoJsA3Vn2mqwuzgiuTDEzGQ4wmu+h/Nnd9oGrqgJM98NZityN50VxL0CEXpAtIqcDHx/dL8jQjdrbYXIfQAoHQfn//ygB4IYjgjJDJv6kq21pOVxPM1tikibgOOTeykAxHqC45EVGpPS9FGd91aUBr6I49UfiMSXsedw4XSY/kqZmnJ/Sizgd+t+bW8aQjWYm2rIDxHR3Gx6g+sxeVrtnvGtj4dUQBbNNeYlC0QMLZIotEGKespoeqq0M/V8SO+qrgarUSITpiOCVfVQVz3Sv2ekv7kxKDcTRDBtK+O+LE193CdtvP/MxwY5LCI8V/LU4ELTUBBp0lsH+SGzmNcNk4o04yaBun+bs/Daf8ikb+J1M5M16q33/6e8c1laVEkC8AO5EFRQloKQCoKaCkrtwBtQICDg7ekn1RPzO90dM5u/Z/rELAmJqiygKvMzbzeEXjkJMO0TcoXHIyFb3eU0n+oTEs6nrgGqmNcYDZ/5rv04jkDK+QHj2dqgb9gjZA06Pp3r275NiDem+ToFIWPNU7q/uCYqNM2zKrCm0PwHvKugjAccM+ExIb2lEkJJ9vWAZzexBB8hNuDqVHusFvJEYFl1L6CJBxXyYTMRws6ZEHrsEVJeygsh4MhYKPBQqhPWds/Rg7uR3GA05jnGbZLfPzwL+T3KBem5Q48QUOzdSe8ReGPFkORTpyrpnc7WJ8Tc6dxXr3TGXS6DHM+HjaOzZL+KoOsN6fnMAVy/Men9usXxiMezQkgendU/synE4H+CgLLQE7/tGPjblYM5NdZfgaAvBHz1BfwxF/CjIuij3u3eCPiRC/hCwLcX8JUL+FER9KspxLs1/AsBm1M5/6svoB/3p+9yMO++gC8v4Ksi6BsBf1kR9N0U4qsczAsBJ83xfvupIuirKcRHIOhXU4g3Ar68gB8VQV9ewB8rgr68gG8ElOe1vchnI4MQNNectxfwXQ7m5QX8ygV8ewFdtG9vBLR2GiHsKxD0IxfwKxDUXM64+Q4ETfSO8+kFfCMg67qi5uaTx08VQT+8gF+t4d8VQd+t4Z+BoJ9NIdor5/ciIO2pbu8/egH/kFzA724Nr8iEBJelc9YDRZRN0BZyibm9K/TAFuQd3JSWj83ASjmTnBLBGjy9Usth7gby3ndgVu0TjFY9QrDwFKhgbcodxnflxAOCNAS51yJzsTU8cd+YEvJ5DiFRJNwIQdSiuEG9DCLk46DkfpaVDMZjrcRItyoeGhoh50XYM7xMjieXXdInUsYk78nxMj1Uu6wAv4lp/nZZ6OwqWTswrZjGYxHJM1dkEWy+zLHYS7nL7F4hQbGn+aueQ+ONB6UHQ63FsZl1Kjfcdmm+2gNStbcoJ1X4sAyYuxpHGo3u7+WEoIflbEvyCrSeqUWImPfLBMvFuSRknEkSzCZLQi4lIwSO1+UODsMnQlonQmCjtlS4ljIhWH9L8rGepMIsoPUWo/ZZZxXve7ArgJB4dTm5wdmm8Q83uq53fir4gSerUFzo+jh8em2TrCTz05UTzAaE3P4goPXPL50Mj4t2xZndWKT6Z/c9xuWA5q+D0oSt20oJEVs0n5gHvy1oTX522lT+T72AHUWd4iU/bMg87Xs1JGdjhdyaeEKwVUQRVsLghrF9WnJf00X6/UCIlC5Hrusve0sGdom0h0TX46HvGIzMWWWKZ+1MSDmcGzdISP1hI+6fuX5TQjpvlu4x2R8CHtgqIWdWFDNMRMZctpunDvSGBX0zZbZ2/XXsmbAyxQkhDa55iBfBoD3AQkLU+1JgGyTkK8NbhJd+ttFDSFMPlhd1i4kwDPTAOxNCPXyHzMPVg+RbnPWa9qxKe/TR3ghsf0glyLbeHCvMA/3ZiLIGCMiKzXqMxltPhJqQETM6M0ZrwW/7XgH3bTTC5hwtedg90vzeQaLn1cw83V+3uATGXV1jyuYrHqxyIOS8pw7W49aKh1IrLWC8Mjw8NTNC7GmHzMlRZriYL3YrPTjtO7S+gzfC0r8RQvuZGEG1EAmxZ/LS9eUNje/GxRyLxdilMy/KDJjuog1W9wMhXX+YiiDdRR8jsUfr6W0JscvIozOtF9L7iIxUgdum3mNh0VhhrvHfll9Le6r/nxMW/pBcwO9GQEvNd1gz13JZ0EQScJ32ULLuEpKdIK6B8W1OWL4wBH9sEmKULvee3+DYZa18fjPsKyFY4eDEDQ/V0oBEtDmeHwu6vl+1Ah5kSRKCELL44TxSQFO3T2SzCNG25c2Bobk4YK5nhKCtzV0B6+HeMUJ5ITC1vNdQlhM6h/vlmBBrsDJAC/wEL5tnxc/4GHkgVXaIx31NyDV7jFRooZBiHvUm3Od9boDVExqszMTiQe9ASLqzt0es+lfjuYeXKgzTXopN72LzcD6i+WZduyY9UNL9s/PDgO7Cz7EGY/ysUvvsswe0nsuzMKLf1569Ky37iBGXpnooiXcDbv0hrefUJnlOtyWN5/i0K88WXZsJIfQs5ScsR6npsnygPvUWIVuzWTouk7VEfFYVLvCkyRPOhp5mwkAbHvFkNcD9SLh7MD0MCOFuPYuQnPYv6MrRx8xPdCFwjpoHMZsUpFcbh4fNfZSCygjxc7kHnOEKJXgMqgjTh2i5oe9HPzZa+TMQ8J9b5L+LgKIsiH+XXECp973HwBcC/ptA0I++gC8EfPUF/PACviuC/tgX8BUI+oGAX17ANwK+vIAvBHwFgpryjZDmywv4zgV8eQFPM9f6uSnEVzmYXwaCvhFwLg9v79bwby/gKxD0hYDvphCBI2Q/NYX4MRD05QV8B4JqpqT/hYAvL+BXLuCvm0J8eAFfgaAvL+BHRdCuvIg+cwG/vIDvXMB3RdDAnfwUCDpli4f663Iwr0BQc+ivijcCRlYx59PBYBV95AJO72nKfhsCinJH+rsg4HeXWForhDzF6Hzm7NgOEHamVmHlNwUPl0O5eLqsQky3/UxnO9NiMLnRdRITIrEqzRGWj32G3PCe5Udky4S1kh0wbSe57ne5zOAwaBHyHEeEjNlcusFmHpNqU1alEG5L85mntEwwGazOri+1rQjucqvCZn2u9XC7CRxoWOcZSDo6CUw2ZAS115C8pZfx4FETQoppTMiTh4RElk7ydvKAkDAqCGF9r69CxAmxztOnvHODkCdPICLTYH4SgtCRnx6LO5mjd7kS/HRqIRzNLMOiI9N6wiEh7KSYZWR61HT/ckCIu+FPpNrquesbGSFi9xITUnV2JQ+VAyFeN9/vCVH7hIhmHKSwdjsJ1tITiW9tej6CQsh5zu8FmR6DwoTJo1PjOXbO3G9G0wgcgZD4yMna8EOZkM+8B/QKOqPMDcUHIZyRkvyJcyndYCYEBURHQrqIXib368RKIdSbAqvdrSbzeVIqcFHXERa6TPK3Gnq/2mydYUqnnBBcM/m3tbGmPdUT/y6BoN/9V6V5UxFj98L00JXXBrC5w/C8eRAC7ZvMAe9RdbEQ+yshNLy1CvuN6GI1Vjzub0/LiMxJTDCO1I3upy1CxMbfLTCZHzY6q/WOCTPzRuYk3ldu0N+JKvS9HcdLuw6FADRCqsdacvHcLwkJxb4XQVZHCTad1kYIV1EawRwIOYvBbiME86lOSDQzjmQO264bnEJCvIWvnDCaTn0ezsaEsFNtF+N52wndkHXSFNqGeMajviH5eMdQCcnMA9a9kLlhs+8g9DLVw5xd6H7TSw1o7JrOkO7Np/GnngqH9e4V9Oa74Sj3FHAPOMETb1yd5fsUIa4ihkWzX/Ng3PYQoK7JHOfc0wPx3CnAvCkrPBGc6qGcgArqRAowqpb0/GRldAN2UgO8jK+EiAsBdrDbexbW9d0jc3zmibBGQuzi7q4E3yNDHGy/9shc7dPvIt0NPmNbTJWE3lfVW5ugLqQ9pq4c8tBciAwkQyHzerWm91H0M4TBmp5PpbSYzhaO8GPe0nfuKbnzXf1rfzcCfnevTVDsHZaHFiHgJr4pkK+2dyzRs3RfW2g36E/1HM/sYZCeKGOEVKzWmHr2mAdrZy4Z0vUaYhb5hFzWnJCFbQipEms54eEgIYSc9RcZVumCkOqoxSpYAz3AvJjQ7xne6JvMr0eajxA06GorFexnPm1WAeqBUdD89sblWN7jZ67fY2XCRiLEjLoWyaPbKgMn722xqVemzsYuIeJG9TPMJftVMZObwDfbC57cuUV61YkLSNfXCE9xbHD/YMcGTG2X9MzOtgWWyYRsV6lqMLoEhFgDNjJhunNp/dqY5kf/iWRZRXrrohECijKKMHPdCPN8N3XZ6hqboAQuIdvpauphN4tvoEyuNTbW4Hm9XSJUdxovjiOTB4OWaoDctgvMr5ZDyNsmBLw+3BLjsUnycyMmRD72CNmKIwiBnWoMdloVY31K6XmWXUJYXSbB8lOkEyIHMYOik5dkJ+wIAQ/LRwGBNKE9p15B8DeaqoC/GZLdgLLFQ0+NfvSs/wsCfl78A2HgaLA=</prop>
			<obj name="TemperatureLog" class="TemperatureLog" version="2">
				<prop name="Times">TEFSWgAA6Z0AAIDpmNwAAACAAgAAGgQAALQFAABYBwAA8ggAAIwKAAAmDAAAyg0AAGQPAAD+EAAAmBIAADIUAADWFQAAcBcAAAoZAACuGgAASBwAAOIdAAB8HwAAICEAALoiAABUJAAA7iUAAIgnAAAsKQAAxioAAGAsAAAELgAAni8AADgxAADSMgAAdjQAABA2AACqNwAARDkAAN46AACCPAAAHD4AALY/AABQQQAA9EIAAI5EAAAoRgAAzEcAAGZJAAAASwAAmkwAAD5OAADYTwAAclEAAAxTAACmVAAASlYAAORXAAB+WQAAIlsAALxcAABWXgAA8F8AAJRhAAAuYwAAyGQAAGJmAAD8ZwAAoGkAADprAADUbAAAbm4AABJwAACscQAARnMAAOp0AACEdgAAHngAALh5AABSewAA9nwAAJB+AAAqgAAAzoEAAGiDAAAChQAAnIYAADaIAADaiQAAdIsAAA6NAACojgAATJAAAOaRAACAkwAAJJUAAL6WAABYmAAA8pkAAJabAAAwnQAAyp4AAGSgAAD+oQAAoqMAADylAADWpgAAeqgAABSqAACuqwAASK0AAOyuAACGsAAAILIAALqzAABUtQAA+LYAAJK4AAAsugAA0LsAAGq9AAAEvwAAnsAAAELCAADcwwAAdsUAABDHAACqyAAATsoAAOjLAACCzQAAJs8AAMDQAABa0gAA9NMAAJjVAAAy1wAAzNgAAGbaAAAA3AAApN0AAD7fAADY4AAAfOIAABbkAACw5QAASucAAO7oAACI6gAAIuwAALztAABW7wAA+vAAAJTyAAAu9AAA0vUAAGz3AAAG+QAAoPoAAET8AADe/QAAeP8AABIBAQCsAgEAUAQBAOoFAQCEBwEAKAkBAMIKAQBcDAEA9g0BAJoPAQA0EQEAzhIBAGgUAQACFgEAphcBAEAZAQDaGgEAdBwBABgeAQCyHwEATCEBAPAiAQCKJAEAJCYBAL4nAQBYKQEA/CoBAJYsAQAwLgEAyi8BAG4xAQAIMwEAojQBAEY2AQDgNwEAejkBABQ7AQCuPAEAUj4BAOw/AQCGQQEAIEMBAMREAQBeRgEA+EcBAJxJAQA2SwEA0EwBAGpOAQAOUAEAqFEBAEJTAQDcVAEAdlYBABpYAQC0WQEATlsBAPJcAQCMXgEAJmABAMBhAQBkYwEA/mQBAJhmAQAyaAEAzGkBAHBrAQAKbQEApG4BAD5wAQDicQEAfHMBABZ1AQC6dgEAVHgBAO55AQCIewEAIn0BAMZ+AQBggAEA+oEBAJSDAQA4hQEA0oYBAGyIAQAQigEAqosBAESNAQDejgEAgpABABySAQC2kwEAUJUBAOqWAQCOmAEAKJoBAMKbAQBmnQEAAJ8BAJqgAQA0ogEA2KMBAHKlAQAMpwEApqgBAECqAQDkqwEAfq0BABivAQCysAEAVrIBAPCzAQCKtQEALrcBAMi4AQBiugEA/LsBAJa9AQA6vwEA1MABAG7CAQASxAEArMUBAEbHAQDgyAEAesoBAB7MAQC4zQEAUs8BAOzQAQCQ0gEAKtQBAMTVAQBo1wEAAtkBAJzaAQA23AEA0N0BAHTfAQAO4QEAqOIBAELkAQDm5QEAgOcBABrpAQC+6gEAWOwBAPLtAQCM7wEAJvEBAMryAQBk9AEA/vUBAJj3AQA8+QEA1voBAHD8AQAU/gEArv8BAEgBAgDiAgIAhgQCACAGAgC6BwIAVAkCAO4KAgCSDAIALA4CAMYPAgBqEQIABBMCAJ4UAgA4FgIA3BcCAHYZAgAQGwIAqhwCAEQeAgDoHwIAgiECABwjAgC2JAIAWiYCAPQnAgCOKQIAMisCAMwsAgBmLgIAADACAJoxAgA+MwIA2DQCAHI2AgAMOAIAsDkCAEo7AgDkPAIAiD4CACJAAgC8QQIAVkMCAPpEAgCURgIALkgCAMhJAgBsSwIABk0CAKBOAgA6UAIA3lECAHhTAgASVQIArFYCAEZYAgDqWQIAhFsCAB5dAgC4XgIAXGACAPZhAgCQYwIAKmUCAM5mAgBoaAIAAmoCAKZrAgBAbQIA2m4CAHRwAgAYcgIAsnMCAEx1AgDmdgIAgHgCACR6AgC+ewIAWH0CAPx+AgCWgAIAMIICAMqDAgBuhQIACIcCAKKIAgA8igIA1osCAHqNAgAUjwIArpACAEiSAgDskwIAhpUCACCXAgDEmAIAXpoCAPibAgCSnQIANp8CANCgAgBqogIABKQCAJ6lAgBCpwIA3KgCAHaqAgAarAIAtK0CAE6vAgDosAIAjLICACa0AgDAtQIAWrcCAPS4AgCYugIAMrwCAMy9AgBmvwIACsECAKTCAgA+xAIA4sUCAHzHAgAWyQIAsMoCAErMAgDuzQIAiM8CACLRAgC80gIAYNQCAPrVAgCU1wIAONkCANLaAgBs3AIABt4CAKrfAgBE4QIA3uICAHjkAgAS5gIAtucCAFDpAgDq6gIAjuwCACjuAgDC7wIAXPECAADzAgCa9AIANPYCAM73AgBo+QIADPsCAKb8AgBA/gIA2v8CAH4BAwAYAwMAsgQDAFYGAwDwBwMAigkDACQLAwDIDAMAYg4DAPwPAwCWEQMAMBMDANQUAwBuFgMACBgDAKwZAwBGGwMA4BwDAHoeAwAUIAMAuCEDAFIjAwDsJAMAkCYDACooAwDEKQMAXisDAPgsAwCcLgMANjADANAxAwBqMwMADjUDAKg2AwBCOAMA5jkDAIA7AwAaPQMAtD4DAE5AAwDyQQMAjEMDACZFAwDKRgMAZEgDAP5JAwCYSwMAMk0DANZOAwBwUAMAClIDAKRTAwBIVQMA4lYDAHxYAwAgWgMAulsDAFRdAwDuXgMAkmADACxiAwDGYwMAYGUDAPpmAwCeaAMAOGoDANJrAwBsbQMAEG8DAKpwAwBEcgMA6HMDAIJ1AwAcdwMAtngDAFB6AwD0ewMAjn0DACh/AwDCgAMAZoIDAACEAwCahQMAPocDANiIAwByigMADIwDAKaNAwBKjwMA5JADAH6SAwAYlAMAvJUDAFaXAwDwmAMAlJoDAC6cAwDInQMAYp8DAPygAwCgogMAOqQDANSlAwBupwMAEqkDAKyqAwBGrAMA6q0DAISvAwAesQMAuLIDAFK0AwD2tQMAkLcDACq5AwDEugMAaLwDAAK+AwCcvwMAQMEDANrCAwB0xAMADsYDAKjHAwBMyQMA5soDAIDMAwAazgMAvs8DAFjRAwDy0gMAltQDADDWAwDK1wMAZNkDAP7aAwCi3AMAPN4DANbfAwBw4QMAFOMDAK7kAwBI5gMA7OcDAIbpAwAg6wMAuuwDAFTuAwD47wMAkvEDACzzAwDG9AMAavYDAAT4AwCe+QMAQvsDANz8AwB2/gMAEAAEAKoBBABOAwQA6AQEAIIGBAAcCAQAwAkEAFoLBAD0DAQAmA4EADIQBADMEQQAZhMEAAAVBACkFgQAPhgEANgZBAByGwQAFh0EALAeBABKIAQA7iEEAIgjBAAiJQQAvCYEAFYoBAD6KQQAlCsEAC4tBADILgQAbDAEAAYyBACgMwQARDUEAN42BAB4OAQAEjoEAKw7BABQPQQA6j4EAIRABAAeQgQAwkMEAFxFBAD2RgQAmkgEADRKBADOSwQAaE0EAAJPBACmUAQAQFIEANpTBAB0VQQAGFcEALJYBABMWgQA8FsEAIpdBAAkXwQAvmAEAFhiBAD8YwQAlmUEADBnBADUaAQAbmoEAAhsBACibQQAPG8EAOBwBAB6cgQAFHQEAK51BABSdwQA7HgEAIZ6BAAgfAQAxH0EAF5/BAD4gAQAnIIEADaEBADQhQQAaocEAASJBACoigQAQowEANyNBAB2jwQAGpEEALSSBABOlAQA6JUEAIyXBAAmmQQAwJoEAFqcBAD+nQQAmJ8EADKhBADgogQAeqQEABSmBACupwQAUqkEAOyqBACGrAQAIK4EAMSvBABesQQA+LIEAJy0BAA2tgQA0LcEAGq5BAAOuwQAqLwEAEK+BADcvwQAgMEEABrDBAC0xAQATsYEAPLHBACMyQQAJssEAMDMBABazgQA/s8EAJjRBAAy0wQA1tQEAHDWBAAK2AQApNkEAEjbBADi3AQAfN4EABbgBAC64QQAVOMEAO7kBACI5gQAIugEAMbpBABg6wQA+uwEAJTuBAA48AQA0vEEAGzzBAAG9QQAqvYEAET4BADe+QQAePsEABz9BADA/gQAWgAFAP4BBQCYAwUAMgUFAMwGBQBwCAUACgoFAKQLBQA+DQUA4g4FAHwQBQAWEgUAuhMFAFQVBQDuFgUAiBgFACIaBQDGGwUAYB0FAPoeBQCUIAUAOCIFANIjBQBsJQUAECcFAKooBQBEKgUA3isFAHgtBQAcLwUAtjAFAFAyBQD0MwUAjjUFACg3BQDCOAUAXDoFAAA8BQCaPQUAND8FAM5ABQByQgUADEQFAKZFBQBKRwUA5EgFAH5KBQAYTAUAsk0FAFZPBQDwUAUAilIFACRUBQDIVQUAYlcFAPxYBQCgWgUAOlwFANRdBQBuXwUACGEFAKxiBQBGZAUA4GUFAHpnBQAeaQUAuGoFAFJsBQD2bQUAkG8FACpxBQDEcgUAaHQFAAJ2BQCcdwUANnkFANB6BQB0fAUADn4FAKh/BQBMgQUA5oIFAICEBQAahgUAtIcFAFiJBQDyigUAjIwFACaOBQDKjwUAZJEFAP6SBQCilAUAPJYFANaXBQBwmQUACpsFAK6cBQBIngUA4p8FAHyhBQAgowUAuqQFAFSmBQD4pwUAkqkFACyrBQDGrAUAYK4FAASwBQCesQUAOLMFANK0BQB2tgUAELgFAKq5BQBOuwUA6LwFAIK+BQAcwAUAtsEFAFrDBQD0xAUAjsYFACjIBQDMyQUAZssFAADNBQCkzgUAPtAFANjRBQBy0wUADNUFALDWBQBK2AUA5NkFAH7bBQAi3QUAvN4FAFbgBQD64QUAlOMFAC7lBQDI5gUAYugFAAbqBQCg6wUAOu0FANTuBQB48AUAEvIFAKzzBQBQ9QUA6vYFAIT4BQAe+gUAuPsFAFz9BQD2/gUAkAAGACoCBgDOAwYAaAUGAAIHBgCmCAYAQAoGANoLBgB0DQYADg8GALIQBgBMEgYA5hMGAIAVBgAkFwYAvhgGAFgaBgD8GwYAlh0GADAfBgDKIAYAbiIGAAgkBgCiJQYAPCcGANYoBgB6KgYAFCwGAK4tBgBILwYA7DAGAIYyBgAgNAYAujUGAF43BgD4OAYAkjoGACw8BgDQPQYAaj8GAARBBgCeQgYAQkQGANxFBgB2RwYAGkkGALRKBgBOTAYA6E0GAIJPBgAmUQYAwFIGAFpUBgD0VQYAmFcGADJZBgDMWgYAcFwGAApeBgCkXwYAPmEGANhiBgB8ZAYAFmYGALBnBgBKaQYA7moGAIhsBgAibgYAxm8GAGBxBgD6cgYAlHQGAC52BgDSdwYAbHkGAAZ7BgCqfAYARH4GAN5/BgB4gQYAEoMGALaEBgBQhgYA6ocGAISJBgAoiwYAwowGAFyOBgD2jwYAmpEGADSTBgDOlAYAaJYGAAyYBgCmmQYAQJsGAOScBgB+ngYAGKAGALKhBgBMowYA8KQGAIqmBgAkqAYAvqkGAGKrBgD8rAYAlq4GADqwBgDUsQYAbrMGAAi1BgCitgYARrgGAOC5BgB6uwYAFL0GALi+BgBSwAYA7MEGAJDDBgAqxQYAxMYGAF7IBgD4yQYAnMsGAEDNBgDuzgYAiNAGACLSBgC80wYAYNUGAPrWBgCU2AYALtoGANLbBgBs3QYAEN8GALTgBgBO4gYA6OMGAILlBgAm5wYAwOgGAFrqBgD+6wYAmO0GADLvBgDM8AYAZvIGAAr0BgCk9QYAPvcGAOL4BgB8+gYAFvwGALD9BgBK/wYA7gAHAIgCBwAiBAcAvAUHAGAHBwD6CAcAlAoHADgMBwDSDQcAbA8HAAYRBwCgEgcARBQHAN4VBwB4FwcAEhkHAKwaBwBQHAcA6h0HAI4fBwAoIQcAwiIHAFwkBwD2JQcAmicHADQpBwDOKgcAaCwHAAwuBwCmLwcAQDEHAOQyBwB+NAcAGDYHALI3BwBMOQcA8DoHAIo8BwAkPgcAvj8HAGJBBwD8QgcAlkQHADBGBwDURwcAbkkHAAhLBwCsTAcARk4HAOBPBwB6UQcAFFMHALhUBwBSVgcA7FcHAJBZBwAqWwcAxFwHAF5eBwD4XwcAkmEHADZjBwDQZAcAdGYHAA5oBwCoaQcAQmsHANxsBwCAbgcAGnAHALRxBwBOcwcA8nQHAIx2BwAmeAcAwHkHAGR7BwD+fAcAmH4HADKABwDWgQcAcIMHAAqFBwCkhgcASIgHAOKJBwB8iwcAII0HALqOBwBUkAcA7pEHAIiTBwAslQcAxpYHAGCYBwD6mQcAnpsHADidBwDSngcAdqAHABCiBwCqowcARKUHAN6mBwCCqAcAHKoHALarBwBQrQcA9K4HAI6wBwAosgcAzLMHAGa1BwAAtwcAmrgHADS6BwDYuwcAcr0HAAy/BwCmwAcASsIHAOTDBwB+xQcAIscHALzIBwBWygcA8MsHAIrNBwAuzwcAyNAHAGLSBwD80wcAoNUHADrXBwDU2AcAeNoHABLcBwCs3QcARt8HAODgBwCE4gcAHuQHALjlBwBS5wcA9ugHAJDqBwAq7AcAzu0HAGjvBwAC8QcAnPIHADb0BwDa9QcAdPcHAA75BwCo+gcATPwHAOb9BwCA/wcAJAEIAL4CCABYBAgA8gUIAIwHCAAwCQgAygoIAGQMCAD+DQgAog8IADwRCADWEggAcBQIABQWCACuFwgASBkIAOIaCACGHAgAIB4IALofCABUIQgA+CIIAJIkCAAsJggA0CcIAGopCAAEKwgAniwIADguCADcLwgAdjEIABAzCAC0NAgATjYIAOg3CACCOQgAHDsIAMA8CABaPggA9D8IAI5BCAAyQwgAzEQIAGZGCAAKSAgApEkIAD5LCADYTAgAck4IAAxQCACwUQgASlMIAO5UCACIVggAIlgIALxZCABWWwgA+lwIAJReCAAuYAgAyGEIAGxjCAAGZQgAoGYIAERoCADeaQgAeGsIABJtCACsbggAUHAIAOpxCACEcwgAHnUIALh2CABceAgA9nkIAJp7CAA0fQgAzn4IAGiACAACgggApoMIAECFCADahggAdIgIABiKCACyiwgATI0IAPCOCACKkAgAJJIIAL6TCABYlQgA/JYIAJaYCAAwmggA3psIAHidCAASnwgAwKAIAFqiCAD0owgAmKUIADKnCADMqAgAZqoIAACsCACkrQgAPq8IANiwCABysggAFrQIALC1CABKtwgA7rgIAIi6CAAivAgAvL0IAFa/CAD6wAgAlMIIAC7ECADIxQgAYscIAAbJCACgyggARMwIAN7NCAB4zwgAEtEIAKzSCABQ1AgA6tUIAITXCAAe2QgAwtoIAFzcCAD23QgAkN8IADThCADO4ggAaOQIAAzmCACm5wgAQOkIANrqCAB07AgAGO4IALLvCABM8QgA5vIIAIr0CAAk9ggAvvcIAFj5CAD8+ggAlvwIADD+CADU/wgAbgEJAAgDCQCiBAkAPAYJAOAHCQB6CQkAFAsJALgMCQBSDgkA7A8JAIYRCQAgEwkAxBQJAF4WCQD4FwkAkhkJADYbCQDQHAkAah4JAA4gCQCoIQkAQiMJANwkCQB2JgkAGigJALQpCQBOKwkA6CwJAIwuCQAmMAkAwDEJAFozCQD+NAkAmDYJADI4CQDMOQkAcDsJAAo9CQCkPgkAPkAJAOJBCQB8QwkAFkUJALpGCQBUSAkA7kkJAIhLCQAiTQkAxk4JAGBQCQD6UQkAlFMJADhVCQDSVgkAbFgJABBaCQCqWwkARF0JAN5eCQB4YAkAHGIJALZjCQBQZQkA6mYJAI5oCQAoagkAwmsJAGZtCQAAbwkAmnAJADRyCQDOcwkAcnUJAAx3CQCmeAkAQHoJAOR7CQB+fQkAGH8JALyACQBWggkA8IMJAIqFCQAkhwkAyIgJAGKKCQD8iwkAlo0JADqPCQDUkAkAbpIJABKUCQCslQkARpcJAOCYCQB6mgkAHpwJALidCQBSnwkA7KAJAIaiCQAqpAkAxKUJAGinCQACqQkAnKoJADasCQDQrQkAdK8JAA6xCQCosgkAQrQJANy1CQCAtwkAGrkJAL66CQBYvAkA8r0JAIy/CQAmwQkAysIJAGTECQD+xQkAmMcJADzJCQDWygkAcMwJAArOCQCuzwkASNEJAOLSCQCG1AkAINYJALrXCQBU2QkA7toJAJLcCQAs3gkAxt8JAGDhCQAE4wkAnuQJADjmCQDc5wkAdukJABDrCQCq7AkARO4JAOjvCQCC8QkAHPMJALb0CQBa9gkA9PcJAI75CQAy+wkAzPwJAGb+CQAAAAoAmgEKAD4DCgDYBAoAcgYKAAwICgCmCQoASgsKAOQMCgCIDgoAIhAKALwRCgBWEwoA8BQKAJQWCgAuGAoAyBkKAGIbCgAGHQoAoB4KADogCgDUIQoAeCMKABIlCgCsJgoAUCgKAOopCgCEKwoAHi0KALguCgBcMAoA9jEKAJAzCgAqNQoAxDYKAGg4CgACOgoApjsKAEA9CgDaPgoAdEAKAA5CCgCyQwoATEUKAOZGCgCKSAoAJEoKAL5LCgBYTQoA8k4KAJZQCgAwUgoAylMKAGRVCgD+VgoAolgKADxaCgDgWwoAel0KABRfCgCuYAoAUmIKAOxjCgCGZQoAIGcKAMRoCgBeagoA+GsKAJJtCgAsbwoA0HAKAGpyCgAEdAoAqHUKAEJ3CgDceAoAdnoKABp8CgC0fQoATn8KAOiACgCCggoAJoQKAMCFCgBahwoA9IgKAJiKCgAyjAoAzI0KAHCPCgAKkQoApJIKAD6UCgDYlQoAfJcKABaZCgCwmgoASpwKAO6dCgCInwoAIqEKAMaiCgBgpAoA+qUKAJSnCgAuqQoA0qoKAGysCgAGrgoAoK8KADqxCgDesgoAeLQKABy2CgC2twoAULkKAOq6CgCEvAoAKL4KAMK/CgBcwQoA9sIKAJDECgA0xgoAzscKAHLJCgAMywoApswKAEDOCgDazwoAftEKABjTCgCy1AoATNYKAObXCgCK2QoAJNsKAMjcCgBi3goA/N8KAJbhCgAw4woA1OQKAG7mCgAI6AoAoukKAEbrCgDg7AoAeu4KAB7wCgC48QoAUvMKAOz0CgCG9goAKvgKAMT5CgBe+woA+PwKAJz+CgA2AAsA0AELAHQDCwAOBQsAqAYLAEIICwDcCQsAgAsLABoNCwC0DgsAThALAOgRCwCMEwsAJhULAMoWCwBkGAsA/hkLAJgbCwAyHQsA1h4LAHAgCwAKIgsApCMLAEglCwDiJgsAfCgLABYqCwC6KwsAVC0LAO4uCwCSMAsALDILAMYzCwBgNQsA+jYLAJ44CwA4OgsA0jsLAGw9CwAGPwsAqkALAERCCwDeQwsAgkULABxHCwC2SAsAWkoLAPRLCwCOTQsAKE8LAMJQCwBmUgsAAFQLAJpVCwA0VwsAzlgLAHJaCwAMXAsAsF0LAEpfCwDkYAsAfmILABhkCwC8ZQsAVmcLAPBoCwCKagsALmwLAMhtCwBibwsA/HALAKByCwA6dAsA1HULAHh3CwASeQsArHoLAEZ8CwDgfQsAhH8LAB6BCwC4ggsAUoQLAOyFCwCQhwsAKokLAMSKCwBojAsAAo4LAJyPCwA2kQsA2pILAHSUCwAOlgsAqJcLAEyZCwDmmgsAgJwLABqeCwC0nwsAWKELAPKiCwCWpAsAMKYLAMqnCwBkqQsA/qoLAKKsCwA8rgsA1q8LAHCxCwAUswsArrQLAEi2CwDitwsAhrkLACC7CwC6vAsAXr4LAPi/CwCSwQsALMMLAMbECwBqxgsABMgLAJ7JCwA4ywsA3MwLAHbOCwAQ0AsAqtELAE7TCwDo1AsAgtYLACbYCwDA2QsAWtsLAPTcCwCO3gsAMuALAMzhCwBm4wsAAOULAJrmCwA+6AsA2OkLAHLrCwAW7QsAsO4LAErwCwDk8QsAiPMLACL1CwC89gsAVvgLAPr5CwCU+wsALv0LAMj+CwBsAAwABgIMAKADDABEBQwA3gYMAHgIDAASCgwArAsMAFANDADqDgwAhBAMAB4SDADCEwwAXBUMAPYWDACaGAwANBoMAM4bDABoHQwAAh8MAKYgDABAIgwA2iMMAHQlDAAYJwwAsigMAEwqDADmKwwAii0MACQvDAC+MAwAYjIMAPwzDACWNQwAMDcMANQ4DABuOgwACDwMAKI9DAA8PwwA4EAMAHpCDAAURAwAuEUMAFJHDADsSAwAhkoMACpMDADETQwAXk8MAAJRDACcUgwAQFQMANpVDAB0VwwAGFkMALJaDABMXAwA5l0MAIBfDAAkYQwAvmIMAGJkDAD8ZQwAlmcMADBpDADKagwAbmwMAAhuDACibwwAPHEMAOByDAB6dAwAFHYMAK53DABIeQwA7HoMAIZ8DAAqfgwAxH8MAF6BDAD4ggwAkoQMADaGDADQhwwAaokMAASLDACojAwAQo4MANyPDAB2kQwAGpMMALSUDABOlgwA6JcMAIKZDAAmmwwAwJwMAGSeDAD+nwwAmKEMADKjDADMpAwAcKYMAAqoDACkqQwAPqsMANisDAB8rgwAFrAMALCxDABUswwA7rQMAIi2DAAiuAwAxrkMAGC7DAD6vAwAlL4MADjADADSwQwAbMMMABDFDACqxgwARMgMAN7JDAB4ywwAHM0MALbODABQ0AwA6tEMAITTDAAo1QwAwtYMAGbYDAAA2gwAmtsMADTdDADO3gwAcuAMAAziDACm4wwAQOUMANrmDAB+6AwAGOoMALLrDABW7QwA8O4MAIrwDAAk8gwAyPMMAGL1DAD89gwAlvgMADr6DADU+wwAbv0MAAj/DACsAA0ARgINAOADDQCEBQ0AHgcNALgIDQBSCg0A7AsNAJANDQAqDw0AxBANAF4SDQD4Ew0AnBUNADYXDQDaGA0AdBoNAA4cDQCoHQ0AQh8NAOYgDQCAIg0AGiQNALQlDQBOJw0A8igNAIwqDQAmLA0Ayi0NAGQvDQD+MA0AmDINADw0DQDWNQ0AcDcNAAo5DQCuOg0ASDwNAOI9DQB8Pw0AFkENALpCDQBURA0A+EUNAJJHDQAsSQ0AxkoNAGBMDQAETg0Ank8NADhRDQDSUg0AbFQNABBWDQCqVw0ARFkNAOhaDQCCXA0AHF4NAMBfDQBaYQ0A9GINAI5kDQAoZg0AzGcNAGZpDQAAaw0AmmwNADRuDQDYbw0AcnENABZzDQCwdA0ASnYNAOR3DQB+eQ0AInsNALx8DQBWfg0A8H8NAJSBDQAugw0AyIQNAGKGDQAGiA0AoIkNADqLDQDejA0AeI4NABKQDQCskQ0ARpMNAOqUDQCElg0AHpgNALiZDQBSmw0A9pwNAJCeDQA0oA0AzqENAGijDQACpQ0AnKYNAECoDQDaqQ0AdKsNAA6tDQCorg0ATLANAOaxDQCAsw0AJLUNAL62DQBYuA0A8rkNAJa7DQAwvQ0Ayr4NAGTADQAIwg0AosMNADzFDQDWxg0AcMgNABTKDQCuyw0AUs0NAOzODQCG0A0AININALrTDQBe1Q0A+NYNAJLYDQA22g0A0NsNAGrdDQAE3w0AnuANAELiDQDc4w0AduUNABDnDQCq6A0ATuoNAOjrDQCC7Q0AJu8NAMDwDQBa8g0A9PMNAJj1DQAy9w0AzPgNAGb6DQAK/A0ApP0NAD7/DQDYAA4AcgIOABYEDgCwBQ4ASgcOAO4IDgCICg4AIgwOALwNDgBWDw4A+hAOAJ4SDgBMFA4A5hUOAIAXDgAkGQ4AvhoOAFgcDgAGHg4AoB8OADohDgDUIg4AeCQOABImDgCsJw4ARikOAOoqDgCELA4AHi4OALgvDgBSMQ4A9jIOAJA0DgAqNg4AzjcOAGg5DgACOw4AnDwOAEA+DgDaPw4AdEEOAA5DDgCoRA4ATEYOAOZHDgCKSQ4AJEsOAL5MDgBYTg4A8k8OAJZRDgAwUw4AylQOAG5WDgAIWA4AolkOADxbDgDWXA4Ael4OABRgDgCuYQ4ASGMOAOJkDgCGZg4AIGgOAMRpDgBeaw4A+GwOAJJuDgAscA4AxnEOAGpzDgAEdQ4AnnYOAEJ4DgDceQ4AdnsOABB9DgC0fg4AToAOAOiBDgCCgw4AJoUOAMCGDgBaiA4A9IkOAJiLDgAyjQ4AzI4OAGaQDgAKkg4ApJMOAD6VDgDYlg4AfJgOABaaDgCwmw4ASp0OAO6eDgCIoA4AIqIOALyjDgBWpQ4A+qYOAJSoDgAuqg4A0qsOAGytDgAGrw4AoLAOAESyDgDesw4AeLUOABK3DgC2uA4AULoOAOq7DgCEvQ4AHr8OAMLADgBcwg4AAMQOAJrFDgA0xw4AzsgOAGjKDgAMzA4Aps0OAEDPDgDa0A4AdNIOABjUDgCy1Q4AVtcOAPDYDgCK2g4AJNwOAL7dDgBi3w4A/OAOAJbiDgAw5A4A1OUOAG7nDgAI6Q4AouoOAEbsDgDg7Q4Aeu8OABTxDgC48g4AUvQOAOz1DgCG9w4AKvkOAMT6DgBe/A4A+P0OAJz/DgA2AQ8A0AIPAGoEDwAEBg8AqAcPAEIJDwDcCg8AgAwPABoODwC0Dw8AThEPAPISDwCMFA8AJhYPAMAXDwBkGQ8A/hoPAJgcDwAyHg8AzB8PAHAhDwAKIw8AriQPAEgmDwDiJw8AfCkPABYrDwC6LA8AVC4PAO4vDwCIMQ8AIjMPAMY0DwBgNg8ABDgPAJ45DwA4Ow8A0jwPAGw+DwAQQA8AqkEPAERDDwDeRA8AeEYPABxIDwC2SQ8AWksPAPRMDwCOTg8AKFAPAMJRDwBmUw8AAFUPAJpWDwA0WA8AzlkPAHJbDwAMXQ8AsF4PAEpgDwDkYQ8AfmMPABhlDwC8Zg8AVmgPAPBpDwCKaw8AJG0PAMhuDwBicA8A/HEPAKBzDwA6dQ8A1HYPAG54DwASeg8ArHsPAEZ9DwDgfg8AeoAPAB6CDwC4gw8AUoUPAPaGDwCQiA8AKooPAMSLDwBojQ8AAo8PAJyQDwBAkg8A2pMPAHSVDwAOlw8AqJgPAEyaDwDmmw8AgJ0PABqfDwC0oA8AWKIPAPKjDwCWpQ8AMKcPAMqoDwBkqg8A/qsPAKKtDwA8rw8A1rAPAHCyDwAKtA8ArrUPAEi3DwDiuA8AhroPACC8DwC6vQ8AVL8PAPjADwCSwg8ALMQPAMbFDwBgxw8ABMkPAJ7KDwA4zA8A3M0PAHbPDwAQ0Q8AqtIPAE7UDwDo1Q8AgtcPABzZDwDA2g8AWtwPAPTdDwCO3w8AMuEPAMziDwBm5A8AAOYPAKTnDwA+6Q8A2OoPAHzsDwAW7g8AsO8PAErxDwDk8g8AiPQPACL2DwC89w8AVvkPAPr6DwCU/A8ALv4PAMj/DwBsARAABgMQAKAEEAA6BhAA1AcQAHgJEAASCxAArAwQAFAOEADqDxAAhBEQAB4TEADCFBAAXBYQAPYXEACQGRAANBsQAM4cEABoHhAAAiAQAJwhEABAIxAA2iQQAHQmEAAYKBAAsikQAEwrEADmLBAAii4QACQwEAC+MRAAWDMQAPw0EACWNhAAMDgQAMo5EABkOxAACD0QAKI+EAA8QBAA4EEQAHpDEAAURRAArkYQAFJIEADsSRAAhksQACBNEADEThAAXlAQAPhREACSUxAALFUQANBWEABqWBAADloQAKhbEABCXRAA3F4QAHZgEAAaYhAAtGMQAE5lEADoZhAAjGgQACZqEADAaxAAWm0QAP5uEACYcBAAMnIQAMxzEABmdRAACncQAKR4EABIehAA4nsQAHx9EAAWfxAAsIAQAFSCEADugxAAiIUQACKHEAC8iBAAYIoQAPqLEACejRAAOI8QANKQEABskhAABpQQAKqVEABElxAA3pgQAHiaEAASnBAAtp0QAFCfEADqoBAAjqIQACikEADCpRAAXKcQAACpEACaqhAANKwQAM6tEABorxAADLEQAKayEABAtBAA5LUQAH63EAAYuRAAsroQAFa8EADwvRAAir8QACTBEAC+whAAYsQQAPzFEACWxxAAOskQANTKEABuzBAACM4QAKzPEABG0RAA4NIQAHrUEAAe1hAAuNcQAFLZEADs2hAAkNwQACreEADE3xAAXuEQAALjEACc5BAANuYQANDnEABq6RAADusQAKjsEABM7hAA5u8QAIDxEAAa8xAAtPQQAFj2EADy9xAAjPkQACb7EADA/BAAZP4QAP7/EACiAREAPAMRANYEEQBwBhEACggRAK4JEQBICxEA4gwRAHwOEQAWEBEAuhERAFQTEQDuFBEAkhYRACwYEQDGGREAYBsRAAQdEQCeHhEAOCARANIhEQBsIxEAECURAKomEQBEKBEA6CkRAIIrEQAcLREAti4RAFowEQD0MREAjjMRACg1EQDCNhEAZjgRAAA6EQCaOxEAPj0RANg+EQByQBEADEIRALBDEQBKRREA5EYRAH5IEQAiShEAvEsRAFZNEQDwThEAlFARAC5SEQDIUxEAYlURAPxWEQCgWBEAOloRAN5bEQB4XREAEl8RAKxgEQBGYhEA6mMRAIRlEQAeZxEAuGgRAFJqEQD2axEAkG0RACpvEQDOcBEAaHIRAAJ0EQCcdREAQHcRANp4EQB0ehEADnwRAKh9EQBMfxEA5oARAICCEQAkhBEAvoURAFiHEQDyiBEAlooRADCMEQDKjREAZI8RAP6QEQCikhEAPJQRANaVEQB6lxEAFJkRAK6aEQBInBEA7J0RAIafEQAgoREAuqIRAFSkEQD4pREAkqcRACypEQDGqhEAaqwRAASuEQCerxEAOLERANyyEQB2tBEAELYRALS3EQBOuREA6LoRAIK8EQAmvhEAwL8RAFrBEQD0whEAjsQRADLGEQDMxxEAZskRAArLEQCkzBEAPs4RANjPEQB80REAFtMRALDUEQBK1hEA5NcRAIjZEQAi2xEAvNwRAGDeEQD63xEAlOERAC7jEQDS5BEAbOYRAAboEQCg6REAOusRAN7sEQB47hEAHPARALbxEQBQ8xEA6vQRAIT2EQAo+BEAwvkRAFz7EQD2/BEAkP4RADQAEgDOARIAcgMSAAwFEgCmBhIAQAgSANoJEgB+CxIAGA0SALIOEgBMEBIA5hESAIoTEgAkFRIAvhYSAGIYEgD8GRIAlhsSADAdEgDKHhIAbiASAAgiEgCiIxIARiUSAOAmEgB6KBIAFCoSALgrEgBSLRIA7C4SAIYwEgAgMhIAxDMSAF41EgD4NhIAnDgSADY6EgDQOxIAaj0SAAQ/EgCoQBIAQkISANxDEgCARRIAGkcSALRIEgBOShIA8ksSAIxNEgAmTxIAwFASAGRSEgD+UxIAmFUSADJXEgDMWBIAcFoSAApcEgCuXRIASF8SAOJgEgB8YhIAFmQSALplEgBUZxIA7mgSAIhqEgAibBIAxm0SAGBvEgD6cBIAnnISADh0EgDSdRIAbHcSABB5EgCqehIARHwSAN59EgB4fxIAHIESALaCEgBQhBIA9IUSAI6HEgAoiRIAwooSAGaMEgAAjhIAmo8SADSREgDYkhIAcpQSAAyWEgCmlxIASpkSAOSaEgB+nBIAGJ4SALyfEgBWoRIA8KISAIqkEgAuphIAyKcSAGKpEgD8qhIAlqwSADquEgDUrxIAbrESABKzEgCstBIARrYSAOC3EgCEuRIAHrsSALi8EgBSvhIA9r8SAJDBEgAqwxIAxMQSAF7GEgACyBIAnMkSADbLEgDazBIAdM4SAA7QEgCo0RIATNMSAObUEgCA1hIAGtgSALTZEgBY2xIA8twSAIzeEgAw4BIAyuESAGTjEgD+5BIAouYSADzoEgDW6RIAcOsSABTtEgCu7hIASPASAOLxEgB88xIAIPUSALr2EgBe+BIA+PkSAJL7EgAs/RIAxv4SAGoAEwAEAhMAngMTADgFEwDSBhMAdggTABAKEwCqCxMATg0TAOgOEwCCEBMAHBITAMATEwBaFRMA9BYTAI4YEwAyGhMAzBsTAGYdEwAAHxMAmiATAD4iEwDYIxMAciUTABYnEwCwKBMASioTAOQrEwCILRMAIi8TALwwEwBWMhMA+jMTAJQ1EwAuNxMAyDgTAGI6EwAGPBMAoD0TADo/EwDeQBMAeEITABJEEwCsRRMAUEcTAOpIEwCEShMAHkwTAMJNEwBcTxMA9lATAJBSEwAqVBMAzlUTAGhXEwACWRMAploTAEBcEwDaXRMAdF8TABhhEwCyYhMATGQTAOZlEwCAZxMAJGkTAL5qEwBYbBMA8m0TAJZvEwAwcRMAynITAG50EwAIdhMAoncTADx5EwDgehMAenwTABR+EwCufxMAUoETAOyCEwCGhBMAKoYTAM6HEwBoiRMAAosTAKaMEwBAjhMA5I8TAIiREwAikxMAvJQTAFaWEwDwlxMAlJkTAC6bEwDInBMAbJ4TAAagEwCgoRMAOqMTAN6kEwB4phMAEqgTAKypEwBQqxMA6qwTAISuEwAesBMAuLETAFyzEwD2tBMAmrYTADS4EwDOuRMAaLsTAAK9EwCmvhMAQMATANrBEwB0wxMADsUTALLGEwBMyBMA5skTAIrLEwAkzRMAvs4TAFjQEwD80RMAltMTADDVEwDK1hMAbtgTAAjaEwCi2xMAPN0TANbeEwB64BMAFOITAK7jEwBS5RMA7OYTAIboEwAg6hMAxOsTAF7tEwD47hMAkvATADbyEwDQ8xMAavUTAAT3EwCe+BMAQvoTANz7EwB2/RMAGv8TALQAFABOAhQA6AMUAIwFFAAmBxQAwAgUAFoKFAD+CxQAmA0UADIPFADMEBQAcBIUAAoUFACkFRQAPhcUAOIYFAB8GhQAFhwUALAdFABKHxQA7iAUAIgiFAAiJBQAxiUUAGAnFAD6KBQAlCoUADgsFADSLRQAbC8UAAYxFACqMhQARDQUAN41FAB4NxQAEjkUALY6FABQPBQA6j0UAI4/FAAoQRQAwkIUAFxEFAAARhQAmkcUADRJFADOShQAaEwUAAxOFACmTxQAQFEUAORSFAB+VBQAGFYUALJXFABWWRQA8FoUAIpcFAAkXhQAvl8UAGJhFAD8YhQAlmQUADpmFADUZxQAbmkUAAhrFACsbBQARm4UAOBvFAB6cRQAFHMUALh0FABSdhQA7HcUAJB5FAAqexQAxHwUAF5+FAACgBQAnIEUADaDFADQhBQAaoYUAA6IFACoiRQAQosUAOaMFACAjhQAGpAUALSRFABYkxQA8pQUAIyWFAAmmBQAwJkUAGSbFAD+nBQAmJ4UADygFADWoRQAcKMUAAqlFACuphQASKgUAOKpFAB8qxQAFq0UALquFABUsBQA7rEUAJKzFAAstRQAxrYUAGC4FAAEuhQAnrsUADi9FADSvhQAbMAUABDCFACqwxQARMUUAOjGFACCyBQAHMoUALbLFABazRQA9M4UAI7QFAAo0hQAwtMUAGbVFAAA1xQAmtgUAD7aFADY2xQAct0UAAzfFACw4BQASuIUAOTjFAB+5RQAGOcUALzoFABW6hQA8OsUAJTtFAAu7xQAyPAUAGLyFAAG9BQAoPUUADr3FADU+BQAbvoUABL8FACs/RQARv8UAOoAFQCEAhUAHgQVALgFFQBcBxUA9ggVAJAKFQAqDBUAxA0VAGgPFQACERUAnBIVAEAUFQDaFRUAdBcVAA4ZFQCyGhUATBwVAOYdFQCAHxUAGiEVAL4iFQBYJBUA8iUVAJYnFQAwKRUAyioVAGQsFQAILhUAoi8VADwxFQDWMhUAcDQVABQ2FQCuNxUASDkVAOw6FQCGPBUAID4VALo/FQBeQRUA+EIVAJJEFQAsRhUAxkcVAGpJFQAESxUAnkwVAEJOFQDcTxUAdlEVABBTFQCqVBUATlYVAOhXFQCCWRUAJlsVAMBcFQBaXhUA9F8VAJhhFQAyYxUAzGQVAGZmFQAKaBUApGkVAD5rFQDYbBUAcm4VABZwFQCwcRUASnMVAO50FQCIdhUAIngVALx5FQBgexUA+nwVAJR+FQAugBUAyIEVAGyDFQAGhRUAoIYVAESIFQDeiRUAeIsVABKNFQC2jhUAUJAVAOqRFQCEkxUAHpUVAMKWFQBcmBUA9pkVAJqbFQA0nRUAzp4VAGigFQAMohUApqMVAEClFQDaphUAdKgVABiqFQCyqxUATK0VAPCuFQCKsBUAJLIVAL6zFQBitRUA/LYVAJa4FQAwuhUAyrsVAG69FQAIvxUAosAVAEbCFQDgwxUAesUVABTHFQC4yBUAUsoVAOzLFQCGzRUAIM8VAMTQFQBe0hUA+NMVAJzVFQA21xUA2tgVAH7aFQAY3BUAst0VAEzfFQDw4BUAiuIVACTkFQC+5RUAWOcVAPzoFQCW6hUAMOwVANTtFQBu7xUACPEVAKLyFQBG9BUA4PUVAHr3FQAU+RUArvoVAFL8FQDs/RUAhv8VACoBFgDEAhYAXgQWAPgFFgCcBxYANgkWANAKFgBqDBYABA4WAKgPFgBCERYA3BIWAIAUFgAaFhYAtBcWAE4ZFgDyGhYAjBwWACYeFgDAHxYAWiEWAP4iFgCYJBYAMiYWANYnFgBwKRYACisWAKQsFgBILhYA4i8WAHwxFgAWMxYAsDQWAFQ2FgDuNxYAiDkWACI7FgDGPBYAYD4WAPo/FgCeQRYAOEMWANJEFgBsRhYAEEgWAKpJFgBESxYA3kwWAHhOFgAcUBYAtlEWAFBTFgD0VBYAjlYWAChYFgDCWRYAZlsWAABdFgCaXhYANGAWAM5hFgByYxYADGUWAKZmFgBKaBYA5GkWAH5rFgAYbRYAvG4WAFZwFgDwcRYAinMWAC51FgDIdhYAYngWAPx5FgCgexYAOn0WANR+FgBugBYACIIWAKyDFgBGhRYA4IYWAISIFgAeihYAuIsWAFKNFgDsjhYAkJAWACqSFgDEkxYAXpUWAAKXFgCcmBYANpoWANqbFgB0nRYADp8WAKigFgBMohYA5qMWAIClFgAapxYAtKgWAFiqFgDyqxYAjK0WADCvFgDKsBYAZLIWAP6zFgCitRYAPLcWANa4FgBwuhYACrwWAK69FgBIvxYA4sAWAIbCFgAgxBYAusUWAFTHFgD4yBYAksoWACzMFgDGzRYAYM8WAATRFgCe0hYAONQWANzVFgB21xYAENkWAKraFgBO3BYA6N0WAILfFgAc4RYAtuIWAFrkFgD05RYAjucWADLpFgDM6hYAZuwWAADuFgCk7xYAPvEWANjyFgBy9BYADPYWALD3FgBK+RYA5PoWAIj8FgAi/hYAvP8WAFYBFwDwAhcAlAQXAC4GFwDIBxcAYgkXAAYLFwCgDBcAOg4XAN4PFwB4ERcAEhMXAKwUFwBGFhcA6hcXAIQZFwAeGxcAuBwXAFweFwD2HxcAkCEXACojFwDOJBcAaCYXAAIoFwCcKRcAQCsXANosFwB0LhcADjAXALIxFwBMMxcA5jQXAIA2FwAkOBcAvjkXAFg7FwD8PBcAlj4XADBAFwDKQRcAZEMXAAhFFwCiRhcAPEgXAOBJFwB6SxcAFE0XAK5OFwBSUBcA7FEXAIZTFwAgVRcAulYXAF5YFwD4WRcAklsXACxdFwDQXhcAamAXAARiFwCoYxcAQmUXANxmFwB2aBcAGmoXALRrFwBObRcA6G4XAIJwFwAmchcAwHMXAFp1FwD+dhcAmHgXADJ6FwDMexcAcH0XAAp/FwCkgBcAPoIXANiDFwB8hRcAFocXALCIFwBUihcA7osXAIiNFwAijxcAxpAXAGCSFwD6kxcAlJUXAC6XFwDSmBcAbJoXAAacFwCqnRcARJ8XAN6gFwB4ohcAHKQXALalFwBQpxcA6qgXAI6qFwAorBcAwq0XAFyvFwAAsRcAmrIXADS0FwDOtRcAcrcXAAy5FwCmuhcAQLwXAOS9FwB+vxcAGMEXALLCFwBMxBcA8MUXAIrHFwAkyRcAyMoXAGLMFwD8zRcAls8XADrRFwDU0hcAbtQXAAjWFwCi1xcARtkXAODaFwB63BcAFN4XALjfFwBS4RcA7OIXAJDkFwAq5hcAxOcXAF7pFwAC6xcAnOwXADbuFwDQ7xcAavEXAA7zFwCo9BcAQvYXAOb3FwCA+RcAGvsXALT8FwBY/hcA8v8XAIwBGAAmAxgAwAQYAGQGGAD+BxgAmAkYADILGADWDBgAcA4YAAoQGACuERgASBMYAOIUGAB8FhgAFhgYALoZGABUGxgA7hwYAIgeGAAsIBgAxiEYAGAjGAAEJRgAniYYADgoGADSKRgAbCsYABAtGACqLhgARDAYAN4xGACCMxgAHDUYALY2GABaOBgA9DkYAI47GAAoPRgAwj4YAGZAGAAAQhgAmkMYAD5FGADYRhgAckgYAAxKGACwSxgASk0YAOROGAB+UBgAGFIYALxTGABWVRgA8FYYAJRYGAAuWhgAyFsYAGJdGAAGXxgAoGAYADpiGADUYxgAbmUYABJnGACsaBgARmoYAOBrGACEbRgAHm8YALhwGABcchgA9nMYAJB1GAAqdxgAzngYAGh6GAACfBgAnH0YADZ/GADagBgAdIIYAA6EGACyhRgATIcYAOaIGACAihgAJIwYAL6NGABYjxgA8pAYAIySGAAwlBgAypUYAGSXGAAImRgAopoYADycGADWnRgAep8YABShGACuohgASKQYAOKlGACGpxgAIKkYALqqGABerBgA+K0YAJKvGAAssRgA0LIYAGq0GAAEthgAnrcYADi5GADcuhgAdrwYABC+GACqvxgATsEYAOjCGACCxBgAJsYYAMDHGABayRgA9MoYAJjMGAAyzhgAzM8YAGbRGAAA0xgApNQYAD7WGADY1xgAfNkYABbbGACw3BgASt4YAO7fGACI4RgAIuMYALzkGABW5hgA+ucYAJTpGAAu6xgAyOwYAGzuGAAG8BgAoPEYADrzGADe9BgAePYYABL4GACs+RgAUPsYAOr8GACE/hgAKAAZAMIBGQBcAxkA9gQZAJoGGQA0CBkAzgkZAGgLGQACDRkApg4ZAEAQGQDaERkAfhMZABgVGQCyFhkATBgZAOYZGQCKGxkAJB0ZAL4eGQBiIBkA/CEZAJYjGQAwJRkA1CYZAG4oGQAIKhkAoisZADwtGQDgLhkAejAZABQyGQCuMxkAUjUZAOw2GQCGOBkAKjoZAMQ7GQBePRkA+D4ZAJxAGQA2QhkA0EMZAGpFGQAERxkAqEgZAEJKGQDcSxkAgE0ZABpPGQC0UBkATlIZAPJTGQCMVRkAJlcZAMBYGQBaWhkA/lsZAJhdGQAyXxkAzGAZAHBiGQAKZBkApGUZAEhnGQDiaBkAfGoZABZsGQC6bRkAVG8ZAO5wGQCIchkAInQZAMZ1GQBgdxkA+ngZAJ56GQA4fBkA0n0ZAGx/GQAGgRkAqoIZAESEGQDehRkAgocZAByJGQC2ihkAUIwZAPSNGQCOjxkAKJEZAMKSGQBclBkAAJYZAJqXGQA0mRkA2JoZAHKcGQAMnhkApp8ZAEqhGQDkohkAfqQZABimGQCypxkAVqkZAPCqGQCKrBkALq4ZAMivGQBisRkA/LIZAKC0GQA6thkA1LcZAG65GQAIuxkArLwZAEa+GQDgvxkAhMEZAB7DGQC4xBkAUsYZAPbHGQCQyRkAKssZAMTMGQBezhkAAtAZAJzRGQA20xkA2tQZAHTWGQAO2BkAqNkZAEzbGQDm3BkAgN4ZABrgGQC04RkAWOMZAPLkGQCM5hkAMOgZAMrpGQBk6xkA/uwZAKLuGQA88BkA1vEZAHDzGQAK9RkArvYZAEj4GQDi+RkAhvsZACD9GQC6/hkAVAAaAPgBGgCSAxoALAUaAMYGGgBgCBoABAoaAJ4LGgA4DRoA3A4aAHYQGgAQEhoAqhMaAE4VGgDoFhoAghgaABwaGgC2GxoAWh0aAPQeGgCOIBoAMiIaAMwjGgBmJRoAACcaAKQoGgA+KhoA2CsaAHItGgAMLxoAsDAaAEoyGgDkMxoAiDUaACI3GgC8OBoAVjoaAPo7GgCUPRoALj8aAMhAGgBiQhoABkQaAKBFGgA6RxoA3kgaAHhKGgASTBoArE0aAFBPGgDqUBoAhFIaAB5UGgDCVRoAXFcaAPZYGgCQWhoAKlwaAM5dGgBoXxoAAmEaAJxiGgBAZBoA2mUaAHRnGgAYaRoAsmoaAExsGgDmbRoAgG8aACRxGgC+choAWHQaAPx1GgCWdxoAMHkaAMp6GgBufBoACH4aAKJ/GgA8gRoA1oIaAHqEGgAUhhoArocaAFKJGgDsihoAhowaACCOGgDEjxoAXpEaAPiSGgCSlBoALJYaANCXGgBqmRoABJsaAKicGgBCnhoA3J8aAHahGgAaoxoAtKQaAE6mGgDopxoAgqkaACarGgDArBoAWq4aAP6vGgCYsRoAMrMaAMy0GgBwthoACrgaAKS5GgA+uxoA2LwaAHy+GgAWwBoAsMEaAFTDGgDuxBoAiMYaACLIGgDGyRoAYMsaAATNGgCezhoAQtAaANzRGgB20xoAGtUaALTWGgBO2BoA6NkaAILbGgAm3RoAwN4aAFrgGgD+4RoAmOMaADLlGgDM5hoAZugaAArqGgCk6xoAPu0aANjuGgB88BoAFvIaALDzGgBU9RoA7vYaAIj4GgAi+hoAvPsaAGD9GgD6/hoAlAAbADgCGwDSAxsAbAUbAAYHGwCqCBsARAobAN4LGwB4DRsAEg8bALYQGwBQEhsA6hMbAI4VGwAoFxsAwhgbAFwaGwAAHBsAmh0bADQfGwDOIBsAaCIbAAwkGwCmJRsAQCcbAOQoGwB+KhsAGCwbALItGwBMLxsA8DAbAIoyGwAkNBsAvjUbAGI3GwD8OBsAljobADo8GwDUPRsAbj8bAAhBGwCiQhsARkQbAOBFGwB6RxsAFEkbALhKGwBSTBsA7E0bAIZPGwAqURsAxFIbAF5UGwACVhsAnFcbADZZGwDQWhsAalwbAA5eGwCoXxsAQmEbAOZiGwCAZBsAGmYbALRnGwBOaRsA8mobAIxsGwAmbhsAwG8bAGRxGwD+chsAmHQbADJ2GwDWdxsAcHkbAAp7GwCufBsASH4bAOJ/GwB8gRsAIIMbALqEGwBUhhsA7ocbAIiJGwAsixsAxowbAGCOGwAEkBsAnpEbADiTGwDSlBsAbJYbABCYGwCqmRsARJsbAN6cGwCCnhsAHKAbALahGwBaoxsA9KQbAI6mGwAoqBsAzKkbAGarGwAArRsAmq4bADSwGwDYsRsAcrMbAAy1GwCwthsASrgbAOS5GwB+uxsAGL0bALy+GwBWwBsA8MEbAIrDGwAuxRsAyMYbAGLIGwAGyhsAoMsbADrNGwDUzhsAbtAbABLSGwCs0xsARtUbAODWGwCE2BsAHtobALjbGwBc3RsA9t4bAJDgGwAq4hsAxOMbAGjlGwAC5xsAnOgbAEDqGwDa6xsAdO0bAA7vGwCy8BsATPIbAObzGwCA9RsAGvcbAL74GwBY+hsA8vsbAJb9GwAw/xsAygAcAGQCHAD+AxwAogUcADwHHADWCBwAegocABQMHACuDRwASA8cAOwQHACGEhwAIBQcALoVHABUFxwA+BgcAJIaHAAsHBwA0B0cAGofHAAEIRwAniIcADgkHADcJRwAdiccABApHAC0KhwATiwcAOgtHACCLxwAJjEcAMAyHABaNBwA9DUcAI43HAAyORwAzDocAGY8HAAKPhwApD8cAD5BHADYQhwAfEQcABZGHACwRxwASkkcAORKHACITBwAIk4cALxPHABgURwA+lIcAJRUHAAuVhwA0lccAGxZHAAGWxwAoFwcADpeHADeXxwAeGEcABJjHAC2ZBwAUGYcAOpnHACEaRwAKGscAMJsHABcbhwA9m8cAJBxHAA0cxwAznQcAGh2HAAMeBwApnkcAEB7HADafBwAdH4cABiAHACygRwATIMcAOaEHACKhhwAJIgcAL6JHABiixwA/IwcAJaOHAAwkBwA1JEcAG6THAAIlRwAopYcAEaYHADgmRwAepscABSdHACunhwAUqAcAOyhHACGoxwAIKUcAMSmHABeqBwA+KkcAJyrHAA2rRwA0K4cAGqwHAAEshwAqLMcAEK1HADcthwAdrgcABq6HAC0uxwATr0cAOi+HACMwBwAJsIcAMDDHABkxRwA/sYcAJjIHAAyyhwAzMscAHDNHAAKzxwApNAcAD7SHADi0xwAfNUcABbXHAC62BwAVNocAO7bHACI3RwALN8cAMbgHABg4hwA+uMcAJTlHAA45xwA0ugcAGzqHAAQ7BwAqu0cAETvHADe8BwAgvIcABz0HAC29RwAUPccAOr4HACO+hwAKPwcAML9HABc/xwAAAEdAJoCHQA0BB0A2AUdAHIHHQAMCR0ApgodAEAMHQDkDR0Afg8dABgRHQCyEh0AVhQdAPAVHQCKFx0ALhkdAMgaHQBiHB0A/B0dAKAfHQA6IR0A1CIdAG4kHQASJh0ArCcdAEYpHQDgKh0AeiwdAB4uHQC4Lx0AUjEdAPYyHQCQNB0AKjYdAMQ3HQBoOR0AAjsdAJw8HQA2Ph0A0D8dAHRBHQAOQx0AqEQdAEJGHQDmRx0AgEkdABpLHQC+TB0AWE4dAPJPHQCMUR0AJlMdAMpUHQBkVh0A/lcdAJhZHQA8Wx0A1lwdAHBeHQAUYB0ArmEdAEhjHQDiZB0AhmYdACBoHQC6aR0AVGsdAO5sHQCSbh0ALHAdAMZxHQBqcx0ABHUdAJ52HQA4eB0A3HkdAHZ7HQAQfR0Aqn4dAESAHQDogR0AgoMdAByFHQDAhh0AWogdAPSJHQCOix0AMo0dAMyOHQBmkB0AAJIdAJqTHQA+lR0A2JYdAHKYHQAMmh0AsJsdAEqdHQDknh0AiKAdACKiHQC8ox0AVqUdAPCmHQCUqB0ALqodAMirHQBirR0ABq8dAKCwHQA6sh0A3rMdAHi1HQAStx0ArLgdAEa6HQDqux0AhL0dAB6/HQC4wB0AXMIdAPbDHQCQxR0ANMcdAM7IHQBoyh0AAswdAKbNHQBAzx0A2tAdAHTSHQAO1B0AstUdAEzXHQDm2B0AgNodACTcHQC+3R0AWN8dAPzgHQCW4h0AMOQdAMrlHQBk5x0ACOkdAKLqHQA87B0A1u0dAHrvHQAU8R0ArvIdAFL0HQDs9R0AhvcdACD5HQC6+h0AXvwdAPj9HQCS/x0ANgEeANACHgBqBB4ABAYeAJ4HHgBCCR4A3AoeAHYMHgAQDh4AtA8eAE4RHgDoEh4AjBQeACYWHgDAFx4AWhkeAP4aHgCYHB4AMh4eAMwfHgBmIR4ACiMeAKQkHgA+Jh4A2CceAHwpHgAWKx4AsCweAFQuHgDuLx4AiDEeACIzHgC8NB4AYDYeAPo3HgCUOR4ALjseANI8HgBsPh4ABkAeAKpBHgBEQx4A3kQeAHhGHgASSB4AtkkeAFBLHgDqTB4AhE4eAChQHgDCUR4AXFMeAABVHgCaVh4ANFgeAM5ZHgByWx4ADF0eAKZeHgBAYB4A5GEeAH5jHgAYZR4AsmYeAExoHgDwaR4AimseACRtHgC+bh4AYnAeAPxxHgCWcx4AMHUeANR2HgBueB4ACHoeAKJ7HgBGfR4A4H4eAHqAHgAUgh4AuIMeAFKFHgDshh4AhogeACqKHgDEix4AXo0eAAKPHgCckB4ANpIeANCTHgBqlR4ADpceAKiYHgBCmh4A5pseAICdHgAanx4AtKAeAFiiHgDyox4AjKUeACanHgDAqB4AZKoeAP6rHgCYrR4AMq8eANawHgBwsh4ACrQeAK61HgBItx4A4rgeAHy6HgAWvB4Aur0eAFS/HgDuwB4AiMIeACzEHgDGxR4AYMceAPrIHgCeyh4AOMweANLNHgB2zx4AENEeAKrSHgBE1B4A3tUeAILXHgAc2R4AttoeAFDcHgD03R4Ajt8eACjhHgDM4h4AZuQeAADmHgCa5x4ANOkeANjqHgBy7B4ADO4eALDvHgBK8R4A5PIeAH70HgAY9h4AvPceAFb5HgDw+h4AivweAC7+HgDI/x4AYgEfAAYDHwCgBB8AOgYfANQHHwB4CR8AEgsfAKwMHwBGDh8A4A8fAIQRHwAeEx8AuBQfAFIWHwD2Fx8AkBkfACobHwDOHB8AaB4fAAIgHwCcIR8ANiMfANokHwB0Jh8ADigfAKgpHwBMKx8A5iwfAIAuHwAaMB8AvjEfAFgzHwDyNB8AljYfADA4HwDKOR8AZDsfAP48HwCiPh8APEAfANZBHwBwQx8AFEUfAK5GHwBISB8A7EkfAIZLHwAgTR8Auk4fAFRQHwD4UR8AklMfACxVHwDQVh8AalgfAARaHwCeWx8AOF0fANxeHwB2YB8AEGIfAKpjHwBOZR8A6GYfAIJoHwAcah8AwGsfAFptHwD0bh8AmHAfADJyHwDMcx8AZnUfAAB3HwCkeB8APnofANh7HwByfR8AFn8fALCAHwBKgh8A7oMfAIiFHwAihx8AvIgfAFaKHwD6ix8AlI0fAC6PHwDIkB8AbJIfAAaUHwCglR8ARJcfAN6YHwB4mh8AEpwfALadHwBQnx8A6qAfAISiHwAepB8AwqUfAFynHwD2qB8AkKofADSsHwDOrR8AaK8fAAyxHwCmsh8AQLQfANq1HwB+tx8AGLkfALK6HwBMvB8A5r0fAIq/HwAkwR8AvsIfAFjEHwD8xR8AlscfADDJHwDUyh8AbswfAAjOHwCizx8APNEfAODSHwB61B8AFNYfAK7XHwBS2R8A7NofAIbcHwAq3h8AxN8fAF7hHwD44h8AkuQfADbmHwDQ5x8AaukfAATrHwCo7B8AQu4fANzvHwB28R8AGvMfALT0HwBO9h8A8vcfAIz5HwAm+x8AwPwfAFr+HwD+/x8AmAEgADIDIADMBCAAcAYgAAoIIACkCSAASAsgAOIMIAB8DiAAFhAgALARIABUEyAA7hQgAIgWIAAiGCAAxhkgAGAbIAD6HCAAlB4gADggIADSISAAbCMgABAlIACqJiAARCggAN4pIAB4KyAAHC0gALYuIABQMCAA6jEgAI4zIAAoNSAAwjYgAFw4IAAAOiAAmjsgADQ9IADiPiAAfEAgABZCIAC6QyAAVEUgAO5GIACISCAAIkogAMZLIABgTSAA+k4gAJ5QIAA4UiAA0lMgAGxVIAAGVyAAqlggAERaIADeWyAAeF0gABxfIAC2YCAAUGIgAPRjIACOZSAAKGcgAMJoIABcaiAAAGwgAJptIAA0byAAznAgAHJyIAAMdCAApnUgAEp3IADkeCAAfnogABh8IACyfSAAVn8gAPCAIACKgiAAJIQgAMiFIABihyAA/IggAKCKIAA6jCAA1I0gAG6PIAAIkSAArJIgAEaUIADglSAAepcgAB6ZIAC4miAAUpwgAPadIACQnyAAKqEgAMSiIABepCAAAqYgAJynIAA2qSAA0KogAHSsIAAOriAAqK8gAEyxIADmsiAAgLQgABq2IAC0tyAAWLkgAPK6IACMvCAAJr4gAMq/IABkwSAA/sIgAJjEIAA8xiAA1scgAHDJIAAUyyAArswgAEjOIADizyAAhtEgACDTIAC61CAAVNYgAO7XIACS2SAALNsgAMbcIABg3iAABOAgAJ7hIAA44yAA3OQgAHbmIAAQ6CAAqukgAETrIADo7CAAgu4gABzwIADA8SAAWvMgAPT0IACO9iAAMvggAMz5IABm+yAAAP0gAJr+IAA+ACEA2AEhAHIDIQAMBSEAsAYhAEoIIQDkCSEAiAshACINIQC8DiEAVhAhAPARIQCUEyEALhUhAMgWIQBsGCEABhohAKAbIQA6HSEA3h4hAHggIQASIiEArCMhAEYlIQDqJiEAhCghAB4qIQC4KyEAXC0hAPYuIQCQMCEANDIhAM4zIQBoNSEAAjchAJw4IQBAOiEA2jshAHQ9IQAYPyEAskAhAExCIQDmQyEAikUhACRHIQC+SCEAWEohAPJLIQCWTSEAME8hAMpQIQBuUiEACFQhAKJVIQA8VyEA4FghAHpaIQAUXCEArl0hAEhfIQDsYCEAhmIhACBkIQDEZSEAXmchAPhoIQCSaiEALGwhANBtIQBqbyEABHEhAJ5yIQBCdCEA3HUhAHZ3IQAaeSEAtHohAE58IQDofSEAgn8hACaBIQDAgiEAWoQhAPSFIQCYhyEAMokhAMyKIQBmjCEACo4hAKSPIQA+kSEA4pIhAHyUIQAWliEAsJchAEqZIQDumiEAiJwhACKeIQC8nyEAYKEhAPqiIQCUpCEALqYhANKnIQBsqSEABqshAKCsIQBEriEA3q8hAHixIQAcsyEAtrQhAFC2IQDqtyEAhLkhACi7IQDCvCEAXL4hAPa/IQCawSEANMMhAM7EIQByxiEADMghAKbJIQBAyyEA2swhAH7OIQAY0CEAstEhAEzTIQDw1CEAitYhACTYIQDI2SEAYtshAPzcIQCW3iEAMOAhANThIQBu4yEACOUhAKLmIQBG6CEA4OkhAHrrIQAe7SEAuO4hAFLwIQDs8SEAhvMhACr1IQDE9iEAXvghAPj5IQCc+yEANv0hAND+IQB0ACIADgIiAKgDIgBCBSIA5gYiAIAIIgAaCiIAtAsiAFgNIgDyDiIAlhAiADASIgDUEyIAbhUiAAgXIgCiGCIARhoiAOAbIgB6HSIAFB8iALggIgBSIiIA7CMiAIYlIgAqJyIAxCgiAF4qIgD4KyIAnC0iADYvIgDQMCIAdDIiAA40IgCoNSIAQjciAOY4IgCAOiIAGjwiALQ9IgBOPyIA8kAiAIxCIgAmRCIAwEUiAGRHIgD+SCIAmEoiADxMIgDWTSIAcE8iAApRIgCkUiIASFQiAOJVIgB8VyIAFlkiALpaIgBUXCIA7l0iAJJfIgAsYSIAxmIiAGBkIgD6ZSIAnmciADhpIgDSaiIAbGwiABBuIgCqbyIARHEiAOhyIgCCdCIAHHYiALZ3IgBQeSIA9HoiAI58IgAofiIAwn8iAGaBIgAAgyIAmoQiADSGIgDYhyIAcokiAAyLIgCmjCIASo4iAOSPIgB+kSIAGJMiALyUIgBWliIA8JciAIqZIgAumyIAyJwiAGKeIgAGoCIAoKEiADqjIgDUpCIAeKYiABKoIgCsqSIARqsiAOCsIgCEriIAHrAiALixIgBSsyIA9rQiAJC2IgAquCIAxLkiAGi7IgACvSIAnL4iAEDAIgDawSIAdMMiAA7FIgCoxiIATMgiAObJIgCAyyIAGs0iAL7OIgBY0CIA8tEiAJbTIgAw1SIAytYiAGTYIgD+2SIAotsiADzdIgDW3iIAcOAiABTiIgCu4yIASOUiAOzmIgCG6CIAIOoiALrrIgBU7SIA+O4iAJLwIgAs8iIAxvMiAGr1IgAE9yIAnvgiAEL6IgDc+yIAdv0iABD/IgCqACMATgIjAOgDIwCCBSMAHAcjAMAIIwBaCiMA9AsjAJgNIwAyDyMAzBAjAGYSIwAAFCMApBUjAD4XIwDYGCMAchojABYcIwCwHSMASh8jAO4gIwCIIiMAIiQjALwlIwBWJyMA+igjAJQqIwAuLCMAyC0jAGwvIwAGMSMAoDIjAEQ0IwDeNSMAeDcjABI5IwCsOiMAUDwjAOo9IwCEPyMAHkEjAMJCIwBcRCMA9kUjAJBHIwA0SSMAzkojAGhMIwAMTiMApk8jAEBRIwDaUiMAdFQjABhWIwCyVyMATFkjAOZaIwCKXCMAJF4jAL5fIwBiYSMA/GIjAJZkIwAwZiMAymcjAG5pIwAIayMAomwjADxuIwDgbyMAenEjABRzIwC4dCMAUnYjAOx3IwCGeSMAIHsjAMR8IwBefiMA+H8jAJKBIwA2gyMA0IQjAGqGIwAOiCMAqIkjAEKLIwDcjCMAdo4jABqQIwC0kSMATpMjAOiUIwCMliMAJpgjAMCZIwBkmyMA/pwjAJieIwAyoCMAzKEjAHCjIwAKpSMApKYjAD6oIwDiqSMAfKsjABatIwC6riMAVLAjAO6xIwCIsyMAIrUjAMa2IwBguCMA+rkjAJS7IwA4vSMA0r4jAGzAIwAGwiMAqsMjAETFIwDexiMAgsgjABzKIwC2yyMAUM0jAOrOIwCO0CMAKNIjAMzTIwBw1SMACtcjAKTYIwBI2iMA4tsjAHzdIwAW3yMAsOAjAFTiIwDu4yMAiOUjACLnIwDG6CMAYOojAPrrIwCU7SMAOO8jANLwIwBs8iMABvQjAKr1IwBE9yMA3vgjAHj6IwAc/CMAtv0jAFD/IwD0ACQAjgIkACgEJADCBSQAXAckAAAJJACaCiQANAwkAM4NJABoDyQADBEkAKYSJABKFCQA5BUkAH4XJAAYGSQAshokAFYcJADwHSQAih8kACQhJADIIiQAYiQkAPwlJACWJyQAOikkANQqJABuLCQAEi4kAKwvJABGMSQA4DIkAHo0JAAeNiQAuDckAFI5JADsOiQAkDwkACo+JADEPyQAaEEkAAJDJACcRCQANkYkANBHJAB0SSQADkskAKhMJABCTiQA5k8kAIBRJAAaUyQAvlQkAFhWJADyVyQAjFkkACZbJADKXCQAZF4kAP5fJACYYSQAPGMkANZkJABwZiQACmgkAK5pJABIayQA4mwkAHxuJAAgcCQAunEkAFRzJAD4dCQAknYkACx4JADGeSQAYHskAAR9JACefiQAOIAkANKBJAB2gyQAEIUkAKqGJABEiCQA6IkkAIKLJAAcjSQAwI4kAFqQJAD0kSQAjpMkACiVJADMliQAZpgkAACaJACamyQAPp0kANieJAByoCQAFqIkALCjJABKpSQA5KYkAH6oJAAiqiQAvKskAFatJADwriQAirAkAC6yJADIsyQAbLUkAAa3JACguCQAOrokANS7JAB4vSQAEr8kAKzAJABGwiQA6sMkAITFJAAexyQAuMgkAFzKJAD2yyQAkM0kADTPJADO0CQAaNIkAALUJACc1SQAQNckANrYJAB02iQADtwkALLdJABM3yQA5uAkAIriJAAk5CQAvuUkAFjnJADy6CQAluokADDsJADK7SQAZO8kAP7wJACi8iQAPPQkANb1JAB69yQAFPkkAK76JABI/CQA7P0kAIb/JAAgASUAxAIlAF4EJQD4BSUAkgclACwJJQDQCiUAagwlAAQOJQCeDyUAOBElANwSJQB2FCUAGhYlALQXJQBOGSUA6BolAIIcJQAmHiUAwB8lAFohJQD0IiUAmCQlADImJQDMJyUAZiklAAorJQCkLCUAPi4lAOIvJQB8MSUAFjMlALA0JQBKNiUA7jclAIg5JQAiOyUAvDwlAGA+JQD6PyUAlEElAC5DJQDSRCUAbEYlAAZIJQCgSSUAOkslAN5MJQB4TiUAHFAlALZRJQBQUyUA6lQlAIRWJQAoWCUAwlklAFxbJQD2XCUAkF4lADRgJQDOYSUAcmMlAAxlJQCmZiUAQGglANppJQB+ayUAGG0lALJuJQBMcCUA5nElAIpzJQAkdSUAyHYlAGJ4JQD8eSUAlnslADB9JQDUfiUAboAlAAiCJQCigyUARoUlAOCGJQB6iCUAHoolALiLJQBSjSUA7I4lAIaQJQAqkiUAxJMlAF6VJQD4liUAnJglADaaJQDQmyUAdJ0lAA6fJQCooCUAQqIlANyjJQCApSUAGqclALSoJQBYqiUA8qslAIytJQAmryUAwLAlAGSyJQD+syUAmLUlADy3JQDWuCUAcLolAAq8JQCuvSUASL8lAOLAJQB8wiUAIMQlALDFJQBUxyUA7sglAJLKJQAszCUAxs0lAGDPJQD60CUAntIlADjUJQDS1SUAbNclABDZJQCq2iUARNwlAN7dJQCC3yUAHOElALbiJQBa5CUA9OUlAI7nJQAo6SUAwuolAGbsJQAA7iUAmu8lADTxJQDY8iUAcvQlAAz2JQCw9yUASvklAOT6JQB+/CUAGP4lALz/JQBWASYA8AImAIoEJgAuBiYAyAcmAGIJJgAGCyYAoAwmADoOJgDUDyYAbhEmABITJgCsFCYARhYmAOAXJgB6GSYAHhsmALgcJgBSHiYA9h8mAJAhJgAqIyYAxCQmAGgmJgACKCYAnCkmADYrJgDaLCYAdC4mAA4wJgCyMSYAQjMmAOY0JgCANiYAJDgmAL45JgBYOyYA8jwmAIw+JgAwQCYAykEmAGRDJgD+RCYAokYmADxIJgDWSSYAeksmABRNJgCuTiYASFAmAOJRJgCGUyYAIFUmALpWJgBUWCYA+FkmAJJbJgAsXSYA0F4mAGpgJgAEYiYAnmMmADhlJgDcZiYAdmgmABBqJgCqayYATm0mAOhuJgCCcCYAHHImAMBzJgBadSYA9HYmAI54JgAyeiYAzHsmAGZ9JgAAfyYApIAmAD6CJgDYgyYAcoUmABaHJgCwiCYASoomAOSLJgB+jSYAIo8mALyQJgBgkiYA+pMmAJSVJgAulyYAyJgmAGyaJgAGnCYAoJ0mADqfJgDeoCYAeKImABKkJgC2pSYAUKcmAOqoJgCEqiYAHqwmAMKtJgBcryYA9rAmAJCyJgA0tCYAzrUmAGi3JgACuSYApromAEC8JgDavSYAdL8mABjBJgCywiYATMQmAObFJgCKxyYAJMkmAL7KJgBYzCYA/M0mAJbPJgAw0SYAytImAG7UJgAI1iYAotcmADzZJgDg2iYAetwmABTeJgCu3yYAUuEmAOziJgCG5CYAIOYmALrnJgBe6SYA+OomAJzsJgA27iYA0O8mAGrxJgAE8yYAqPQmAEL2JgDc9yYAdvkmABD7JgC0/CYATv4mAPL/JgCMAScAJgMnAMAEJwBaBicA/gcnAJgJJwAyCycAzAwnAHAOJwAKECcApBEnAEgTJwDiFCcAfBYnABYYJwCwGScAVBsnAO4cJwCIHicAIiAnAMYhJwBgIycA+iQnAJQmJwA4KCcA0iknAGwrJwAGLScAqi4nAEQwJwDeMScAeDMnABw1JwC2NicAUDgnAOo5JwCOOycAKD0nAMI+JwBcQCcAAEInAJpDJwA0RScA2EYnAHJIJwAMSicApksnAEBNJwDkTicAflAnABhSJwCyUycAVlUnAPBWJwCKWCcALlonAMhbJwBiXScA/F4nAJZgJwA6YicA1GMnAG5lJwAIZycArGgnAEZqJwDgaycAem0nAB5vJwC4cCcAUnInAPZzJwCQdScAKncnAMR4JwBeeicAAnwnAJx9JwA2fycA0IAnAHSCJwAOhCcAqIUnAEKHJwDmiCcAgIonABqMJwC+jScAWI8nAPKQJwCMkicAJpQnAMqVJwBklycA/pgnAJiaJwA8nCcA1p0nAHCfJwAKoScArqInAEikJwDipScAfKcnACCpJwC6qicAVKwnAO6tJwCSrycALLEnAMayJwBqtCcABLYnAJ63JwA4uScA0ronAHa8JwAQvicAqr8nAETBJwDewicAgsQnABzGJwC2xycAWsknAPTKJwCOzCcAKM4nAMzPJwBm0ScAANMnAJrUJwA+1icA2NcnAHLZJwAM2ycAptwnAEreJwDk3ycAiOEnACLjJwC85CcAVuYnAPDnJwCU6ScALusnAMjsJwBi7icA/O8nAKDxJwA68ycA1PQnAHj2JwAS+CcArPknAEb7JwDq/CcAhP4nAB4AKAC4ASgAUgMoAPYEKACQBigAKggoAM4JKABoCygAAg0oAJwOKAA2ECgA2hEoAHQTKAAOFSgAshYoAEwYKADmGSgAgBsoACQdKAC+HigAWCAoAPIhKACWIygAMCUoAMomKABuKCgACCooAKIrKAA8LSgA1i4oAHowKAAUMigArjMoAEg1KADsNigAhjgoACA6KADEOygAXj0oAPg+KACSQCgALEIoANBDKABqRSgABEcoAJ5IKABCSigA3EsoAHZNKAAQTygAtFAoAE5SKADoUygAglUoACZXKADAWCgAWlooAPRbKACYXSgAMl8oAMxgKABmYigACmQoAKRlKAA+ZygA2GgoAHxqKAAWbCgAsG0oAEpvKADucCgAiHIoACJ0KADGdSgAYHcoAPp4KACUeigALnwoANJ9KABsfygABoEoAKCCKABEhCgA3oUoAHiHKAAciSgAtoooAFCMKADqjSgAhI8oACiRKADCkigAXJQoAPaVKACalygANJkoAM6aKABynCgADJ4oAKafKABAoSgA2qIoAH6kKAAYpigAsqcoAEypKADwqigAiqwoACSuKADIrygAYrEoAPyyKACWtCgAMLYoANS3KABuuSgACLsoAKK8KABGvigA4L8oAHrBKAAUwygAuMQoAFLGKADsxygAhskoACrLKADEzCgAXs4oAPjPKACc0SgANtMoANDUKABq1igADtgoAKjZKABC2ygA3NwoAIDeKAAa4CgAtOEoAE7jKADy5CgAjOYoACboKADA6SgAWusoAP7sKACY7igAPPAoANbxKABw8ygACvUoAKT2KABI+CgA4vkoAHz7KAAW/SgAuv4oAFQAKQDuASkAkgMpACwFKQDGBikAYAgpAPoJKQCeCykAOA0pANIOKQBsECkAEBIpAKoTKQBEFSkA6BYpAIIYKQAcGikAthspAFAdKQD0HikAjiApACgiKQDCIykAZiUpAAAnKQCaKCkANCopANgrKQByLSkADC8pAKYwKQBKMikA5DMpAH41KQAYNykAvDgpAFY6KQDwOykAij0pAC4/KQDIQCkAYkIpAPxDKQCgRSkAOkcpANRIKQBuSikAEkwpAKxNKQBGTykA4FApAHpSKQAeVCkAuFUpAFJXKQDsWCkAkFopACpcKQDEXSkAXl8pAAJhKQCcYikAQGQpANplKQB0ZykADmkpAKhqKQBCbCkA5m0pAIBvKQAacSkAvnIpAFh0KQDydSkAjHcpADB5KQDKeikAZHwpAP59KQCifykAPIEpANaCKQBwhCkAFIYpAK6HKQBIiSkA7IopAIaMKQAgjikAuo8pAFSRKQD4kikAkpQpACyWKQDGlykAapkpAASbKQCenCkAQp4pANyfKQB2oSkAEKMpAKqkKQBOpikA6KcpAIKpKQAcqykAwKwpAFquKQD0rykAmLEpADKzKQDMtCkAZrYpAAC4KQCkuSkAPrspANi8KQByvikAFsApALDBKQBKwykA5MQpAIjGKQAiyCkAvMkpAFbLKQD6zCkAlM4pAC7QKQDI0SkAbNMpAAbVKQCg1ikAOtgpAN7ZKQB42ykAEt0pALbeKQBQ4CkA6uEpAITjKQAe5SkAwuYpAFzoKQD26SkAkOspADTtKQDO7ikAaPApAAzyKQCm8ykAQPUpANr2KQB0+CkAGPopALL7KQBM/SkA5v4pAIoAKgAkAioAvgMqAGIFKgD8BioAlggqADAKKgDKCyoAbg0qAAgPKgCiECoAPBIqAOATKgB6FSoAFBcqAK4YKgBSGioA7BsqAIYdKgAgHyoAuiAqAF4iKgD4IyoAkiUqADYnKgDQKCoAaioqAAQsKgCoLSoAQi8qANwwKgCAMioAGjQqALQ1KgBONyoA6DgqAIw6KgAmPCoAwD0qAFo/KgD+QCoAmEIqADJEKgDMRSoAcEcqAApJKgCkSioAPkwqAOJNKgB8TyoAFlEqALBSKgBUVCoA7lUqAIhXKgAiWSoAxloqAGBcKgD6XSoAlF8qADhhKgDSYioAbGQqAAZmKgCqZyoARGkqAN5qKgB4bCoAEm4qALZvKgBQcSoA6nIqAI50KgAodioAwncqAFx5KgAAeyoAmnwqADR+KgDOfyoAaIEqAAyDKgCmhCoAQIYqAOSHKgB+iSoAGIsqALKMKgBWjioA8I8qAIqRKgAkkyoAvpQqAGKWKgD8lyoAoJkqADqbKgDUnCoAbp4qAAigKgCsoSoARqMqAOCkKgB6pioAHqgqALipKgBSqyoA9qwqAJCuKgAqsCoAxLEqAF6zKgACtSoAnLYqADa4KgDQuSoAdLsqAA69KgCovioAQsAqAObBKgCAwyoAGsUqALTGKgBYyCoA8skqAIzLKgAwzSoAys4qAGTQKgD+0SoAmNMqADzVKgDW1ioAcNgqAAraKgCk2yoASN0qAOLeKgCG4CoAIOIqALrjKgBU5SoA7uYqAIjoKgAs6ioAxusqAGDtKgAE7yoAnvAqADjyKgDS8yoAdvUqABD3KgCq+CoARPoqAN77KgCC/SoAHP8qALYAKwBaAisA9AMrAI4FKwAoBysAzAgrAGYKKwAADCsAmg0rAD4PKwDYECsAchIrAAwUKwCwFSsAShcrAOQYKwB+GisAIhwrALwdKwBWHysA8CArAJQiKwAuJCsAyCUrAGInKwAGKSsAoCorADosKwDULSsAeC8rABIxKwCsMisARjQrAPQ1KwCONysAKDkrAMI6KwBmPCsAAD4rAJo/KwA+QSsA2EIrAHJEKwAMRisAsEcrAEpJKwDkSisAfkwrACJOKwC8TysAVlErAPBSKwCUVCsALlYrAMhXKwBsWSsABlsrAKBcKwA6XisA1F8rAHhhKwASYysArGQrAEZmKwDqZysAhGkrAB5rKwC4bCsAXG4rAPZvKwCQcSsAKnMrAM50KwBodisAAngrAJx5KwBAeysA2nwrAHR+KwAYgCsAsoErAEyDKwDmhCsAgIYrACSIKwC+iSsAWIsrAPKMKwCMjisAMJArAMqRKwBukysACJUrAKKWKwA8mCsA1pkrAHqbKwAUnSsArp4rAEigKwDioSsAhqMrACClKwDEpisAVKgrAPipKwCSqysALK0rANCuKwBqsCsABLIrAJ6zKwBCtSsA3LYrAHa4KwAQuisAtLsrAE69KwDovisAgsArACbCKwDAwysAWsUrAPTGKwCYyCsAMsorAMzLKwBmzSsACs8rAKTQKwA+0isA2NMrAHzVKwAW1ysAsNgrAEraKwDu2ysAiN0rACLfKwC84CsAYOIrAPrjKwCU5SsALucrANLoKwBs6isABuwrAKDtKwBE7ysA3vArAHjyKwAS9CsArPUrAFD3KwDq+CsAjvorACj8KwDC/SsAXP8rAPYALACaAiwANAQsAM4FLABoBywAAgksAKYKLABADCwA5A0sAH4PLAAYESwAshIsAEwULADwFSwAihcsACQZLAC+GiwAWBwsAPwdLACWHywAMCEsANQiLABuJCwACCYsAKInLABGKSwA4CosAHosLAAULiwAri8sAFIxLADsMiwAkDQsACo2LADENywAXjksAPg6LACcPCwANj4sANA/LABqQSwABEMsAKhELABCRiwA3EcsAIBJLAAaSywAtEwsAE5OLADyTywAjFEsACZTLADAVCwAWlYsAP5XLACYWSwAMlssANZcLABwXiwACmAsAKRhLABIYywA4mQsAHxmLAAWaCwAsGksAFRrLADubCwAiG4sACxwLADGcSwAYHMsAPp0LACediwAOHgsANJ5LABseywAEH0sAKp+LABEgCwA3oEsAIKDLAAchSwAtoYsAFqILAD0iSwAjossACiNLADCjiwAZpAsAACSLACakywANJUsANiWLABymCwADJosALCbLABKnSwA5J4sAH6gLAAYoiwAvKMsAFalLADwpiwAiqgsAC6qLADIqywAYq0sAPyuLACgsCwAOrIsANSzLAButSwAErcsAKy4LABGuiwA4LssAHq9LAAevywAuMAsAFzCLAD2wywAkMUsACrHLADEyCwAaMosAALMLACczSwANs8sANDQLAB00iwADtQsALLVLABM1ywA5tgsAIDaLAAa3CwAvt0sAFjfLADy4CwAjOIsADDkLADK5SwAZOcsAP7oLACi6iwAPOwsANbtLAB67ywACvEsAK7yLABI9CwA4vUsAIb3LAAg+SwAxPosAGj8LAAC/iwAnP8sADYBLQDaAi0AdAQtAA4GLQCoBy0ATAktAOYKLQCADC0AGg4tAL4PLQBYES0A8hItAIwULQAwFi0AyhctAGQZLQD+Gi0AohwtADweLQDWHy0AcCEtAAojLQCuJC0ASCYtAOwnLQCGKS0AICstALosLQBULi0A+C8tAJIxLQAsMy0AxjQtAGA2LQAEOC0AnjktADg7LQDcPC0Adj4tABBALQCqQS0ATkMtAOhELQCCRi0AHEgtAMBJLQBaSy0A9EwtAI5OLQAoUC0AzFEtAGZTLQAAVS0ApFYtAD5YLQDYWS0AclstABZdLQCwXi0ASmAtAORhLQCIYy0AImUtALxmLQBWaC0A+mktAJRrLQAubS0AyG4tAGJwLQAGci0AoHMtADp1LQDedi0AeHgtABJ6LQCsey0ARn0tAOp+LQCEgC0AHoItAMKDLQBchS0A9oYtAJCILQA0ii0AzostAGiNLQACjy0AppAtAECSLQDaky0AdJUtABiXLQCymC0ATJotAOabLQCKnS0AJJ8tAL6gLQBYoi0A/KMtAJalLQAwpy0A1KgtAG6qLQAIrC0Aoq0tADyvLQDgsC0AerItABS0LQCutS0ASLctAOy4LQCGui0AKrwtAMS9LQBevy0A+MAtAJLCLQA2xC0A0MUtAGrHLQAEyS0AnsotAELMLQDczS0Ads8tABrRLQC00i0ATtQtAOjVLQCM1y0AJtktAMDaLQBa3C0A9N0tAJjfLQAy4S0AzOItAHDkLQAK5i0ApOctAD7pLQDi6i0AfOwtABbuLQCw7y0ASvEtAO7yLQCI9C0AIvYtAMb3LQBg+S0A+votAJT8LQA4/i0A0v8tAGwBLgAGAy4AoAQuAEQGLgDeBy4AeAkuABwLLgC2DC4AUA4uAOoPLgCOES4AKBMuAMIULgBcFi4A9hcuAJoZLgA0Gy4AzhwuAHIeLgAMIC4ApiEuAEAjLgDkJC4AfiYuABgoLgCyKS4AVisuAPAsLgCKLi4AJDAuAMgxLgBiMy4A/DQuAJY2LgA6OC4A1DkuAG47LgAIPS4ArD4uAEZALgDgQS4AekMuABRFLgC4Ri4AUkguAPZJLgCQSy4AKk0uAMROLgBeUC4AAlIuAJxTLgA2VS4A0FYuAGpYLgAOWi4AqFsuAExdLgDmXi4AgGAuABpiLgC0Yy4AWGUuAPJmLgCMaC4AJmouAMBrLgBkbS4A/m4uAKJwLgA8ci4A1nMuAHB1LgAKdy4ArnguAEh6LgDiey4AfH0uABZ/LgC6gC4AVIIuAPiDLgCShS4ALIcuAMaILgBgii4ABIwuAJ6NLgA4jy4A0pAuAGySLgAQlC4AqpUuAESXLgDomC4AgpouABycLgC2nS4AWp8uAPSgLgCOoi4AKKQuAMKlLgBmpy4AAKkuAJqqLgA+rC4A2K0uAHKvLgAMsS4AsLIuAEq0LgDktS4AfrcuABi5LgC8ui4AVrwuAPC9LgCKvy4ALsEuAMjCLgBixC4ABsYuAKDHLgA6yS4A1MouAHjMLgASzi4ArM8uAEbRLgDg0i4AhNQuAB7WLgC41y4AXNkuAPbaLgCQ3C4AKt4uAMTfLgBo4S4AAuMuAJzkLgBA5i4A2ucuAHTpLgAO6y4AsuwuAEzuLgDm7y4AgPEuABrzLgC+9C4AWPYuAPL3LgCW+S4AMPsuAMr8LgBk/i4ACAAvAKIBLwA8Ay8A1gQvAHAGLwAUCC8ArgkvAEgLLwDsDC8Ahg4vACAQLwC6ES8AXhMvAPgULwCSFi8ALBgvANAZLwBqGy8ABB0vAJ4eLwA4IC8A3CEvAHYjLwAaJS8AtCYvAE4oLwDoKS8AgisvACYtLwDALi8AWjAvAPQxLwCOMy8AMjUvAMw2LwBwOC8ACjovAKQ7LwA+PS8A2D4vAHxALwAWQi8AsEMvAEpFLwDkRi8AiEgvACJKLwC8Sy8AVk0vAPpOLwCUUC8ALlIvANJTLwBsVS8ABlcvAKBYLwBEWi8A3lsvAHhdLwASXy8AtmAvAFBiLwDqYy8AhGUvAB5nLwDCaC8AXGovAABsLwCabS8ANG8vAM5wLwBoci8ADHQvAKZ1LwBAdy8A2ngvAHR6LwAYfC8Asn0vAFZ/LwDwgC8AioIvACSELwC+hS8AYocvAPyILwCWii8AMIwvAMqNLwBujy8ACJEvAKySLwBGlC8A4JUvAHqXLwAUmS8ArpovAFKcLwDsnS8Ahp8vACqhLwDEoi8AXqQvAPilLwCcpy8ANqkvANCqLwBqrC8ADq4vAKivLwBCsS8A3LIvAHa0LwAati8AtLcvAFi5LwDyui8AjLwvACa+LwDAvy8AZMEvAP7CLwCYxC8AMsYvAMzHLwBwyS8ACssvAK7MLwBIzi8A4s8vAHzRLwAW0y8AutQvAFTWLwDu1y8AiNkvACLbLwDG3C8AYN4vAATgLwCe4S8AOOMvANLkLwBs5i8AEOgvAKrpLwBE6y8A3uwvAHjuLwAc8C8AtvEvAFrzLwD09C8AjvYvACj4LwDC+S8AZvsvAAD9LwCa/i8ANAAwAM4BMAByAzAADAUwAKYGMABKCDAA5AkwAH4LMAAYDTAAvA4wAFYQMADwETAAihMwACQVMADIFjAAYhgwAPwZMACgGzAAOh0wANQeMABuIDAAEiIwAKwjMABGJTAA4CYwAIQoMAAeKjAAuCswAFItMAD2LjAAkDAwACoyMADEMzAAXjUwAAI3MACcODAANjowANo7MAB0PTAADj8wAKhAMABMQjAA5kMwAIBFMAAaRzAAtEgwAFhKMADySzAAjE0wADBPMADKUDAAZFIwAP5TMACiVTAAPFcwANZYMABwWjAAClwwAK5dMABIXzAA4mAwAIZiMAAgZDAAumUwAFRnMAD4aDAAkmowACxsMADGbTAAYG8wAARxMACecjAAOHQwANx1MAB2dzAAEHkwAKp6MABOfDAA6H0wAIJ/MAAcgTAAtoIwAFqEMAD0hTAAjocwADKJMADMijAAZowwAACOMACkjzAAPpEwANiSMABylDAAFpYwALCXMABKmTAA5JowAIicMAAinjAAvJ8wAFahMADwojAAlKQwAC6mMADIpzAAbKkwAAarMACgrDAAOq4wANSvMAB4sTAAErMwAKy0MABQtjAA6rcwAIS5MAAeuzAAwrwwAFy+MAD2vzAAkMEwADTDMADOxDAAaMYwAALIMACcyTAAQMswANrMMAB0zjAAGNAwALLRMABM0zAA5tQwAIrWMAAk2DAAvtkwAFjbMADy3DAAlt4wADDgMADK4TAAbuMwAAjlMACi5jAAPOgwAODpMAB66zAAFO0wAK7uMABI8DAA7PEwAIbzMAAg9TAAxPYwAF74MAD4+TAAkvswADb9MADQ/jAAagAxAAQCMQCoAzEAQgUxANwGMQB2CDEAEAoxALQLMQBODTEA6A4xAIwQMQAmEjEAwBMxAFoVMQD+FjEAmBgxADIaMQDWGzEAcB0xAAofMQCkIDEAPiIxAOIjMQB8JTEAFicxALAoMQBKKjEA7isxAIgtMQAiLzEAxjAxAGAyMQD6MzEAlDUxADg3MQDSODEAbDoxAAY8MQCgPTEARD8xAN5AMQB4QjEAHEQxALZFMQBQRzEA6kgxAI5KMQAoTDEAwk0xAFxPMQD2UDEAmlIxADRUMQDOVTEAclcxAAxZMQCmWjEAQFwxAORdMQB+XzEAGGExALJiMQBWZDEA8GUxAIpnMQAkaTEAvmoxAGJsMQD8bTEAlm8xADpxMQDUcjEAbnQxAAh2MQCsdzEARnkxAOB6MQB6fDEAFH4xALh/MQBSgTEA7IIxAJCEMQAqhjEAxIcxAF6JMQACizEAnIwxADaOMQDQjzEAapExAA6TMQColDEAQpYxAOaXMQCAmTEAGpsxALScMQBYnjEA8p8xAIyhMQAmozEAwKQxAGSmMQD+pzEAmKkxADyrMQDWrDEAcK4xAAqwMQCusTEASLMxAOK0MQB8tjEAFrgxALq5MQBUuzEA7rwxAJK+MQAswDEAxsExAGDDMQAExTEAnsYxADjIMQDSyTEAbMsxABDNMQCqzjEARNAxAOjRMQCC0zEAHNUxALbWMQBa2DEA9NkxAI7bMQAo3TEAwt4xAGbgMQAA4jEAmuMxAD7lMQDY5jEAcugxAAzqMQCm6zEASu0xAOTuMQB+8DEAIvIxALzzMQBW9TEA8PYxAJT4MQAu+jEAyPsxAGL9MQD8/jEAoAAyADoCMgDUAzIAeAUyABIHMgCsCDIARgoyAOoLMgCEDTIAHg8yALgQMgBSEjIA9hMyAJAVMgAqFzIAzhgyAGgaMgACHDIAnB0yAEAfMgDaIDIAdCIyAA4kMgCoJTIATCcyAOYoMgCAKjIAJCwyAL4tMgBYLzIA8jAyAJYyMgAwNDIAyjUyAGQ3MgD+ODIAojoyADw8MgDWPTIAej8yABRBMgCuQjIASEQyAOxFMgCGRzIAIEkyALpKMgBUTDIA+E0yAJJPMgAsUTIA0FIyAGpUMgAEVjIAnlcyAEJZMgDcWjIAdlwyABBeMgC0XzIATmEyAOhiMgCCZDIAJmYyAMBnMgBaaTIA9GoyAI5sMgAybjIAzG8yAGZxMgAKczIApHQyAD52MgDYdzIAfHkyABZ7MgCwfDIASn4yAO5/MgCIgTIAIoMyALyEMgBghjIA+ocyAJSJMgAuizIAyIwyAGyOMgAGkDIAoJEyAESTMgDelDIAeJYyABKYMgC2mTIAUJsyAOqcMgCEnjIAKKAyAMKhMgBcozIA9qQyAJqmMgA0qDIAzqkyAGirMgACrTIApq4yAECwMgDasTIAfrMyABi1MgCytjIATLgyAOa5MgCKuzIAJL0yAL6+MgBiwDIA/MEyAJbDMgAwxTIA1MYyAG7IMgAIyjIAossyADzNMgDgzjIAetAyABTSMgC40zIAUtUyAOzWMgCG2DIAKtoyAMTbMgBe3TIA+N4yAJLgMgA24jIA0OMyAGrlMgAO5zIAqOgyAELqMgDc6zIAdu0yABrvMgC08DIATvIyAPLzMgCM9TIAJvcyAMD4MgBk+jIA/vsyAJj9MgAy/zIAzAAzAHACMwAKBDMApAUzAD4HMwDiCDMAfAozABYMMwC6DTMAVA8zAO4QMwCIEjMALBQzAMYVMwBgFzMA+hgzAJQaMwA4HDMA0h0zAGwfMwAQITMAqiIzAEQkMwDeJTMAgiczABwpMwC2KjMAUCwzAOotMwCOLzMAKDEzAMIyMwBmNDMAADYzAJo3MwA0OTMA2DozAHI8MwAMPjMApj8zAEBBMwDkQjMAfkQzABhGMwC8RzMAVkkzAPBKMwCKTDMALk4zAMhPMwBiUTMA/FIzAJZUMwA6VjMA1FczAG5ZMwASWzMArFwzAEZeMwDgXzMAhGEzAB5jMwC4ZDMAUmYzAOxnMwCQaTMAKmszAMRsMwBebjMAAnAzAJxxMwA2czMA2nQzAHR2MwAOeDMAqHkzAEx7MwDmfDMAgH4zABqAMwC0gTMAWIMzAPKEMwCMhjMAMIgzAMqJMwBkizMA/owzAKKOMwA8kDMA1pEzAHCTMwAKlTMArpYzAEiYMwDimTMAhpszACCdMwC6njMAVKAzAPihMwCSozMALKUzAMamMwBgqDMABKozAJ6rMwA4rTMA3K4zAHawMwAQsjMAqrMzAE61MwDotjMAgrgzABy6MwC2uzMAWr0zAPS+MwCOwDMAMsIzAMzDMwBmxTMAAMczAKTIMwA+yjMA2MszAHLNMwAMzzMAsNAzAErSMwDk0zMAftUzACLXMwC82DMAVtozAPrbMwCU3TMALt8zAMjgMwBi4jMABuQzAKDlMwA65zMA1OgzAHjqMwAS7DMArO0zAFDvMwDq8DMAhPIzAB70MwDC9TMAXPczAPb4MwCQ+jMAKvwzAM79MwBo/zMAAgE0AKYCNABABDQA2gU0AHQHNAAYCTQAsgo0AEwMNADmDTQAgA80ACQRNAC+EjQAWBQ0APwVNACWFzQAMBk0AMoaNABuHDQACB40AKIfNAA8ITQA1iI0AHokNAAUJjQAric0AEgpNADsKjQAhiw0ACAuNADELzQAXjE0APgyNACSNDQANjY0ANA3NABqOTQABDs0AKg8NABCPjQA3D80AHZBNAAaQzQAtEQ0AE5GNADoRzQAjEk0ACZLNADKTDQAbk40AAhQNACiUTQAPFM0AOBUNAB6VjQAFFg0AK5ZNABIWzQA7Fw0AIZeNAAgYDQAxGE0AF5jNAD4ZDQAkmY0ADZoNADQaTQAams0AARtNACebjQAQnA0ANxxNAB2czQAGnU0ALR2NABOeDQA6Hk0AIx7NAAmfTQAwH40AFqANAD0gTQAmIM0ADKFNADMhjQAcIg0AAqKNACkizQAPo00AOKONAB8kDQAFpI0ALCTNABKlTQA7pY0AIiYNAAimjQAxps0AGCdNAD6njQAlKA0ADiiNADSozQAbKU0AAanNACgqDQARKo0AN6rNAB4rTQAEq80ALawNABQsjQA6rM0AI61NAAotzQAwrg0AFy6NAD2uzQAmr00ADS/NADOwDQAcsI0AAzENACmxTQAQMc0ANrINAB+yjQAGMw0ALLNNABMzzQA8NA0AIrSNAAk1DQAyNU0AGLXNAD82DQAlto0ADrcNADU3TQAbt80AAjhNACi4jQARuQ0AODlNACE5zQAHuk0ALjqNABS7DQA7O00AIbvNAAq8TQAxPI0AF70NAAC9jQAnPc0ADb5NADQ+jQAdPw0AA7+NACo/zQAQgE1ANwCNQCABDUAGgY1ALQHNQBYCTUA8go1AIwMNQAmDjUAyg81AGQRNQD+EjUAmBQ1ADIWNQDWFzUAcBk1AAobNQCuHDUASB41AOIfNQB8ITUAICM1ALokNQBUJjUA7ic1AIgpNQAsKzUAxiw1AGAuNQAEMDUAnjE1ADgzNQDSNDUAdjY1ABA4NQCqOTUARDs1AN48NQCCPjUAHEA1ALZBNQBaQzUA9EQ1AI5GNQAoSDUAzEk1AGZLNQAATTUAmk41ADRQNQDYUTUAclM1AAxVNQCwVjUASlg1AORZNQB+WzUAIl01ALxeNQBWYDUA8GE1AIpjNQAuZTUAyGY1AGJoNQD8aTUAoGs1ADptNQDUbjUAeHA1ABJyNQCsczUARnU1AOB2NQCEeDUAHno1ALh7NQBSfTUA9n41AJCANQAqgjUAzoM1AGiFNQAChzUAnIg1AECKNQDaizUAdI01AA6PNQCokDUATJI1AOaTNQCAlTUAJJc1AL6YNQBYmjUA8ps1AJadNQAwnzUAyqA1AGSiNQD+ozUAoqU1ADynNQDWqDUAeqo1ABSsNQCurTUASK81AOywNQCGsjUAILQ1ALq1NQBUtzUA+Lg1AJK6NQAsvDUA0L01AGq/NQAEwTUAnsI1AELENQDcxTUAdsc1ABDJNQCqyjUATsw1AOjNNQCCzzUAJtE1AMDSNQBa1DUA9NU1AJjXNQAy2TUAzNo1AGbcNQAA3jUApN81AD7hNQDY4jUAcuQ1ABbmNQCw5zUASuk1AO7qNQCI7DUAIu41ALzvNQBg8TUA+vI1AJT0NQAu9jUAyPc1AGz5NQAG+zUAoPw1AET+NQDe/zUAeAE2ABIDNgC2BDYAUAY2AOoHNgCECTYAKAs2AMIMNgBcDjYA9g82AJoRNgA0EzYAzhQ2AGgWNgAMGDYAphk2AEAbNgDaHDYAfh42ABggNgCyITYATCM2AOYkNgCKJjYAJCg2AL4pNgBiKzYA/Cw2AJYuNgAwMDYA1DE2AG4zNgAINTYAojY2ADw4NgDgOTYAejs2ABQ9NgCuPjYAUkA2AOxBNgCGQzYAIEU2AMRGNgBeSDYA+Ek2AJxLNgA2TTYA0E42AGpQNgAOUjYAqFM2AEJVNgDcVjYAdlg2ABpaNgC0WzYATl02APJeNgCMYDYAJmI2AMBjNgBkZTYA/mY2AJhoNgAyajYAzGs2AHBtNgAKbzYApHA2AD5yNgDiczYAfHU2ABZ3NgC6eDYAVHo2AO57NgCIfTYALH82AMaANgBggjYA+oM2AJSFNgA4hzYA0og2AGyKNgAQjDYAqo02AESPNgDekDYAeJI2AByUNgC2lTYAUJc2APSYNgCOmjYAKJw2AMKdNgBmnzYAAKE2AJqiNgA0pDYAzqU2AHKnNgAMqTYApqo2AEqsNgDkrTYAfq82ABixNgC8sjYAVrQ2APC1NgCKtzYAJLk2AMi6NgBivDYA/L02AJa/NgA6wTYA1MI2AG7ENgASxjYArMc2AEbJNgDgyjYAhMw2AB7ONgC4zzYAUtE2AOzSNgCQ1DYAKtY2AMTXNgBo2TYAAts2AJzcNgA23jYA2t82AHThNgAO4zYAqOQ2AELmNgDm5zYAgOk2ABrrNgC+7DYAWO42APLvNgCM8TYAMPM2AMr0NgBk9jYA/vc2AJj5NgA8+zYA1vw2AHD+NgAKADcArgE3AEgDNwDiBDcAhgY3ACAINwC6CTcAVAs3AO4MNwCSDjcALBA3AMYRNwBgEzcABBU3AJ4WNwA4GDcA3Bk3AHYbNwAQHTcAqh43AE4gNwDoITcAgiM3ABwlNwC2JjcAWig3APQpNwCOKzcAMi03AMwuNwBmMDcAADI3AKQzNwA+NTcA2DY3AHI4NwAMOjcAsDs3AEo9NwDkPjcAiEA3ACJCNwC8QzcAVkU3APpGNwCUSDcALko3AMhLNwBiTTcABk83AKBQNwA6UjcA3lM3AHhVNwASVzcArFg3AFBaNwDqWzcAhF03AB5fNwC4YDcAXGI3APZjNwCQZTcAKmc3AM5oNwBoajcAAmw3AJxtNwBAbzcA2nA3AHRyNwAYdDcAsnU3AEx3NwDmeDcAino3ACR8NwC+fTcAWH83APKANwCWgjcAMIQ3AMqFNwBuhzcACIk3AKKKNwA8jDcA1o03AHqPNwAUkTcArpI3AEiUNwDslTcAhpc3ACCZNwDEmjcAXpw3APidNwCSnzcANqE3ANCiNwBqpDcABKY3AJ6nNwBCqTcA3Ko3AHasNwAarjcAtK83AE6xNwDosjcAjLQ3ACa2NwDAtzcAWrk3APS6NwCYvDcAMr43AMy/NwBwwTcACsM3AKTENwA+xjcA4sc3AHzJNwAWyzcAsMw3AErONwDuzzcAiNE3ACLTNwC81DcAYNY3APrXNwCU2TcALts3ANLcNwBs3jcABuA3AKDhNwBE4zcA3uQ3AHjmNwAc6DcAtuk3AFDrNwDq7DcAhO43ACjwNwDC8TcAXPM3AAD1NwCa9jcANPg3AM75NwBy+zcADP03AKb+NwBAADgA2gE4AH4DOAAYBTgAsgY4AFYIOADwCTgAigs4ACQNOAC+DjgAYhA4APwROACWEzgAMBU4ANQWOABuGDgACBo4AKwbOABGHTgA4B44AHogOAAeIjgAuCM4AFIlOADsJjgAhig4ACoqOADEKzgAXi04AAIvOACcMDgANjI4ANAzOAB0NTgADjc4AKg4OABCOjgA3Ds4AIA9OAAaPzgAtEA4AFhCOADyQzgAjEU4ACZHOADKSDgAZEo4AP5LOACYTTgAMk84ANZQOABwUjgAClQ4AK5VOABIVzgA4lg4AHxaOAAgXDgAul04AFRfOADuYDgAkmI4ACxkOADGZTgAYGc4AARpOACeajgAOGw4ANJtOABsbzgAEHE4AKpyOABEdDgA6HU4AIJ3OAAceTgAtno4AFp8OAD0fTgAjn84ACiBOADCgjgAZoQ4AACGOACahzgAPok4ANiKOAByjDgADI44ALCPOABKkTgA5JI4AH6UOAAYljgAvJc4AFaZOADwmjgAlJw4AC6eOADInzgAYqE4AAajOACgpDgAOqY4ANSnOABuqTgAEqs4AKysOABGrjgA6q84AISxOAAeszgAuLQ4AFy2OAD2tzgAkLk4ACq7OADEvDgAaL44AALAOACcwTgAQMM4ANrEOAB0xjgADsg4AKjJOABMyzgA5sw4AIDOOAAk0DgAvtE4AFjTOADy1DgAjNY4ADDYOADK2TgAZNs4AP7cOACi3jgAPOA4ANbhOAB64zgAFOU4AK7mOABI6DgA4uk4AIbrOAAg7TgAuu44AFTwOAD48TgAkvM4ACz1OADQ9jgAavg4AAT6OACe+zgAQv04ANz+OAB2ADkAEAI5AKoDOQBOBTkA6AY5AIIIOQAmCjkAwAs5AFoNOQD0DjkAmBA5ADISOQDMEzkAZhU5AAAXOQCkGDkAPho5ANgbOQB8HTkAFh85ALAgOQBKIjkA7iM5AIglOQAiJzkAvCg5AFYqOQD6KzkAlC05AC4vOQDSMDkAbDI5AAY0OQCgNTkARDc5AN44OQB4OjkAEjw5AKw9OQBQPzkA6kA5AIRCOQAoRDkAwkU5AFxHOQD2SDkAmko5ADRMOQDOTTkAaE85AAJROQCmUjkAQFQ5ANpVOQB+VzkAGFk5ALJaOQBMXDkA8F05AIpfOQAkYTkAvmI5AFhkOQD8ZTkAlmc5ADBpOQDUajkAbmw5AAhuOQCibzkARnE5AOByOQB6dDkAFHY5AK53OQBSeTkA7Ho5AIZ8OQAqfjkAxH85AF6BOQD4gjkAnIQ5ADaGOQDQhzkAaok5AASLOQCojDkAQo45ANyPOQCAkTkAGpM5ALSUOQBOljkA8pc5AIyZOQAmmzkAwJw5AFqeOQD+nzkAmKE5ADKjOQDWpDkAcKY5AAqoOQCkqTkASKs5AOKsOQB8rjkAFrA5ALqxOQBUszkA7rQ5AIi2OQAsuDkAxrk5AGq7OQAOvTkAqL45AELAOQDcwTkAdsM5ABrFOQC0xjkATsg5APLJOQCMyzkAJs05AMDOOQBa0DkA/tE5AJjTOQAy1TkA1tY5AHDYOQAK2jkApNs5AEjdOQDi3jkAfOA5ABbiOQCw4zkAVOU5AO7mOQCI6DkAIuo5AMbrOQBg7TkA+u45AJ7wOQA48jkA0vM5AGz1OQAG9zkAqvg5AET6OQDe+zkAeP05ABz/OQC2ADoAUAI6APQDOgCOBToAKAc6AMIIOgBcCjoAAAw6AJoNOgA0DzoAzhA6AHISOgAMFDoAphU6AEoXOgDkGDoAfho6ABgcOgC8HToAVh86APAgOgCKIjoAJCQ6AMglOgBiJzoA/Cg6AKAqOgA6LDoA1C06AG4vOgAIMToArDI6AEY0OgDgNToAhDc6AB45OgC4OjoAUjw6AOw9OgCQPzoAKkE6AMRCOgBoRDoAAkY6AJxHOgA2SToA2ko6AHRMOgAOTjoAqE86AEJROgDmUjoAgFQ6ABpWOgC+VzoAWFk6APJaOgCMXDoAMF46AMpfOgBkYToA/mI6AJhkOgA8ZjoA1mc6AHBpOgAUazoArmw6AEhuOgDibzoAhnE6ACBzOgC6dDoAVHY6AO53OgCSeToALHs6AMZ8OgBqfjoABIA6AJ6BOgA4gzoA3IQ6AHaGOgAQiDoAqok6AESLOgDojDoAgo46AByQOgDAkToAWpM6APSUOgCOljoAMpg6AMyZOgBmmzoAAJ06AJqeOgA+oDoA2KE6AHKjOgAWpToAsKY6AEqoOgDkqToAiKs6ACKtOgC8rjoAVrA6APCxOgCUszoALrU6AMi2OgBsuDoABro6AKC7OgA6vToA3r46AHjAOgASwjoArMM6AEbFOgDqxjoAhMg6AB7KOgDCyzoAXM06APbOOgCQ0DoANNI6AM7TOgBo1ToAAtc6AJzYOgBA2joA2ts6AHTdOgAY3zoAsuA6AEziOgDm4zoAiuU6ACTnOgC+6DoAWOo6APLrOgCW7ToAMO86AMrwOgBu8joACPQ6AKL1OgA89zoA4Pg6AHr6OgAU/DoArv06AEj/OgDsADsAhgI7ACAEOwDEBTsAXgc7APgIOwCSCjsANgw7ANANOwBqDzsABBE7AKgSOwBCFDsA3BU7AHYXOwAQGTsAtBo7AE4cOwDoHTsAgh87ACYhOwDAIjsAWiQ7AP4lOwCYJzsAMik7AMwqOwBmLDsACi47AKQvOwA+MTsA2DI7AHw0OwAWNjsAsDc7AFQ5OwDuOjsAiDw7ACI+OwDGPzsAYEE7APpCOwCURDsALkY7ANJHOwBsSTsABks7AKpMOwBETjsA3k87AHhROwAcUzsAtlQ7AFBWOwDqVzsAhFk7AChbOwDCXDsAXF47AABgOwCaYTsANGM7AM5kOwByZjsADGg7AKZpOwBAazsA2mw7AH5uOwAYcDsAsnE7AFZzOwDwdDsAinY7ACR4OwDIeTsAdns7ABp9OwC0fjsAToA7AOiBOwCWgzsAMIU7AMqGOwBkiDsACIo7AKKLOwA8jTsA1o47AHqQOwAUkjsArpM7AFKVOwDsljsAhpg7ACCaOwC6mzsAXp07APieOwCSoDsANqI7ANCjOwBqpTsABKc7AKioOwBCqjsA3Ks7AHatOwAQrzsAtLA7AE6yOwDoszsAgrU7ACa3OwDAuDsAWro7AP67OwCYvTsAMr87AMzAOwBmwjsACsQ7AKTFOwA+xzsA2Mg7AHzKOwAWzDsAsM07AFTPOwDu0DsAiNI7ACLUOwC81TsAYNc7APrYOwCU2jsALtw7ANLdOwBs3zsABuE7AKriOwBE5DsA3uU7AHjnOwAc6TsAtuo7AFDsOwDq7TsAhO87ACjxOwDC8jsAXPQ7APb1OwCa9zsANPk7AM76OwBy/DsADP47AKb/OwBAATwA2gI8AH4EPAAYBjwAsgc8AFYJPADwCjwAigw8ACQOPAC+DzwAYhE8APwSPACWFDwAMBY8ANQXPABuGTwACBs8AKwcPABGHjwA4B88AHohPAAUIzwAuCQ8AFImPADsJzwAhik8ACorPADELDwAXi48AAIwPACcMTwANjM8ANA0PAB0NjwADjg8AKg5PABCOzwA3Dw8AIA+PAAaQDwAtEE8AE5DPADyRDwAjEY8ACZIPADKSTwAZEs8AP5MPACYTjwAMlA8ANZRPABwUzwAClU8AKRWPABIWDwA4lk8AHxbPAAgXTwAul48AFRgPADuYTwAiGM8ACxlPADGZjwAYGg8APppPACeazwAOG08ANJuPAB2cDwAEHI8AKpzPABEdTwA3nY8AIJ4PAAcejwAtns8AFB9PAD0fjwAjoA8ACiCPADMgzwAZoU8AACHPACaiDwAPoo8ANiLPAByjTwADI88AKaQPABKkjwA5JM8AH6VPAAYlzwAvJg8AFaaPADwmzwAlJ08AC6fPADIoDwAYqI8APyjPACgpTwAOqc8ANSoPABuqjwAEqw8AKytPABGrzwA6rA8AISyPAAetDwAuLU8AFK3PAD2uDwAkLo8ACq8PADOvTwAaL88AALBPACcwjwANsQ8ANrFPAB0xzwADsk8AKjKPABMzDwA5s08AIDPPAAk0TwAvtI8AFjUPADy1TwAjNc8ADDZPADK2jwAZNw8AP7dPACi3zwAPOE8ANbiPABw5DwAFOY8AK7nPABI6TwA7Oo8AIbsPAAg7jwAuu88AFTxPAD48jwAkvQ8ACz2PADG9zwAavk8AAT7PACe/DwAQv48ANz/PAB2AT0AEAM9ALQEPQBOBj0A6Ac9AIIJPQAcCz0AwAw9AFoOPQD0Dz0AjhE9ADITPQDMFD0AZhY9AAoYPQCkGT0APhs9ANgcPQByHj0AFiA9ALAhPQBKIz0A5CQ9AIgmPQAiKD0AvCk9AGArPQD6LD0AlC49AC4wPQDIMT0AbDM9AAY1PQCgNj0AOjg9AN45PQB4Oz0AEj09ALY+PQBQQD0A6kE9AIRDPQAeRT0AwkY9AFxIPQD2ST0AkEs9ADRNPQDOTj0AfFA9ABZSPQCwUz0ASlU9AO5WPQCIWD0AIlo9ALxbPQBgXT0A+l49AJRgPQAuYj0AyGM9AGxlPQAGZz0AoGg9ADpqPQDeaz0AeG09ABJvPQC2cD0AUHI9AOpzPQCEdT0AHnc9AMJ4PQBcej0A9ns9AJB9PQA0fz0AzoA9AGiCPQAChD0ApoU9AECHPQDaiD0Afoo9ABiMPQCyjT0ATI89AOaQPQCKkj0AJJQ9AL6VPQBYlz0A/Jg9AJaaPQAwnD0A1J09AG6fPQAIoT0AoqI9ADykPQDgpT0Aeqc9ABSpPQCuqj0AUqw9AOytPQCGrz0AILE9AMSyPQBetD0A+LU9AJy3PQA2uT0A0Lo9AGq8PQAEvj0AqL89AELBPQDcwj0AgMQ9ABrGPQC0xz0ATsk9AOjKPQCMzD0AJs49AMDPPQBa0T0A/tI9AJjUPQAy1j0AzNc9AHDZPQAK2z0ApNw9AEjePQDi3z0AfOE9ABbjPQC65D0AVOY9AO7nPQCI6T0AIus9AMbsPQBg7j0A+u89AJTxPQA48z0A0vQ9AGz2PQAQ+D0Aqvk9AET7PQDe/D0AeP49ABwAPgC2AT4AUAM+AOoEPgCOBj4AKAg+AMIJPgBmCz4AAA0+AJoOPgA0ED4AzhE+AHITPgAMFT4AphY+AEAYPgDkGT4Afhs+ABgdPgC8Hj4AViA+APAhPgCKIz4ALiU+AMgmPgBiKD4A/Ck+AJYrPgA6LT4A1C4+AG4wPgASMj4ArDM+AEY1PgDgNj4AhDg+AB46PgC4Oz4AUj0+AOw+PgCQQD4AKkI+AMRDPgBeRT4AAkc+AJxIPgA2Sj4A2ks+AHRNPgAOTz4AqFA+AEJSPgDmUz4AgFU+ABpXPgC0WD4AWFo+APJbPgCMXT4AMF8+AMpgPgBkYj4A/mM+AJhlPgA8Zz4A1mg+AHBqPgAKbD4Arm0+AEhvPgDicD4AhnI+ACB0PgC6dT4AVHc+APh4PgCSej4ALHw+AMZ9PgBgfz4ABIE+AJ6CPgA4hD4A3IU+AHaHPgAQiT4Aqoo+AE6MPgDojT4Ago8+AByRPgC2kj4AWpQ+APSVPgCOlz4AKJk+AMyaPgBmnD4AAJ4+AKSfPgA+oT4A2KI+AHKkPgAMpj4AsKc+AEqpPgDkqj4Afqw+ACKuPgC8rz4AVrE+APqyPgCUtD4ALrY+AMi3PgBiuT4ABrs+AKC8PgA6vj4A1L8+AHjBPgASwz4ArMQ+AFDGPgDqxz4AhMk+AB7LPgC4zD4AXM4+APbPPgCQ0T4AKtM+AM7UPgBo1j4AAtg+AKbZPgBA2z4A2tw+AHTePgAO4D4AsuE+AEzjPgDm5D4AgOY+ACToPgC+6T4AWOs+APzsPgCW7j4AMPA+AMrxPgBu8z4ACPU+AKL2PgA8+D4A1vk+AHr7PgAU/T4Arv4+AEgAPwDsAT8AhgM/ACAFPwC6Bj8AXgg/APgJPwCSCz8ALA0/ANAOPwBqED8ABBI/AKgTPwBCFT8A3BY/AHYYPwAaGj8AtBs/AE4dPwDoHj8AgiA/ACYiPwDAIz8AWiU/APQmPwCYKD8AMio/AMwrPwBmLT8ACi8/AKQwPwA+Mj8A2DM/AHw1PwAWNz8AsDg/AFQ6PwDuOz8AiD0/ACI/PwC8QD8AYEI/APpDPwCURT8ALkc/ANJIPwBsSj8ABkw/AKpNPwBETz8A3lA/AHhSPwASVD8AtlU/AFBXPwDqWD8AhFo/AChcPwDCXT8AXF8/AABhPwCaYj8ANGQ/AM5lPwBoZz8ADGk/AKZqPwBAbD8A2m0/AH5vPwAYcT8AsnI/AEx0PwDwdT8Ainc/ACR5PwDIej8AYnw/APx9PwCWfz8AMIE/ANSCPwBuhD8ACIY/AKKHPwBGiT8A4Io/AHqMPwAejj8AuI8/AFKRPwDskj8AhpQ/ACqWPwDElz8AXpk/APiaPwCcnD8ANp4/ANCfPwBqoT8ADqM/AKikPwBCpj8A3Kc/AHapPwAaqz8AtKw/AFiuPwDyrz8AjLE/ACazPwDKtD8AZLY/AP63PwCYuT8AMrs/ANa8PwBwvj8ACsA/AKTBPwBIwz8A4sQ/AHzGPwAgyD8Ausk/AFTLPwDuzD8AiM4/ACzQPwDG0T8AYNM/APrUPwCe1j8AONg/ANLZPwB22z8AEN0/AKrePwBE4D8A3uE/AILjPwAc5T8AtuY/AFDoPwD06T8Ajus/ACjtPwDC7j8AZvA/AADyPwCa8z8APvU/ANj2PwBy+D8ADPo/AKb7PwBK/T8A5P4/AH4AQAAYAkAAvANAAFYFQADwBkAAlAhAAC4KQADIC0AAYg1AAPwOQACgEEAAOhJAANQTQABuFUAAEhdAAKwYQABGGkAA6htAAIQdQAAeH0AAuCBAAFIiQAD2I0AAkCVAAConQADEKEAAaCpAAAIsQACcLUAANi9AANowQAB0MkAADjRAALI1QABMN0AA5jhAAIA6QAAaPEAAvj1AAFg/QADyQEAAjEJAADBEQADKRUAAZEdAAAhJQACiSkAAPExAANZNQABwT0AAFFFAAK5SQABIVEAA4lVAAIZXQAAgWUAAulpAAF5cQAD4XUAAkl9AACxhQADGYkAAamRAAARmQACeZ0AAQmlAANxqQAB2bEAAEG5AAKpvQABOcUAA6HJAAIJ0QAAcdkAAwHdAAFp5QAD0ekAAmHxAADJ+QADMf0AAZoFAAACDQACkhEAAPoZAANiHQAByiUAAFotAALCMQABKjkAA7o9AAIiRQAAik0AAvJRAAFaWQAD6l0AAlJlAAC6bQADInEAAbJ5AAAagQACgoUAARKNAAN6kQAB4pkAAEqhAAKypQABQq0AA6qxAAISuQAAesEAAwrFAAFyzQAD2tEAAkLZAADS4QADOuUAAaLtAAAy9QACmvkAAQMBAANrBQAB0w0AAGMVAALLGQABMyEAA5slAAIrLQAAkzUAAvs5AAGLQQAD80UAAltNAADDVQADK1kAAbthAAAjaQACi20AAPN1AAODeQAB64EAAFOJAALjjQABS5UAA7OZAAIboQAAq6kAAxOtAAF7tQAD47kAAnPBAADbyQADQ80AAavVAAAT3QACo+EAAQvpAANz7QACA/UAAGv9AALQAQQBOAkEA6ANBAIwFQQAmB0EAwAhBAFoKQQD+C0EAmA1BADIPQQDWEEEAcBJBAAoUQQCkFUEAPhdBAOIYQQB8GkEAFhxBALAdQQBUH0EA7iBBAIgiQQAiJEEAxiVBAGAnQQD6KEEAnipBADgsQQDSLUEAbC9BAAYxQQCqMkEARDRBAN41QQB4N0EAEjlBALY6QQBQPEEA9D1BAI4/QQAoQUEAwkJBAGZEQQAARkEAmkdBADRJQQDOSkEAckxBAAxOQQCmT0EAQFFBAORSQQB+VEEAGFZBALxXQQBWWUEA8FpBAIpcQQAkXkEAyF9BAGJhQQD8YkEAlmRBADpmQQDUZ0EAbmlBAAhrQQCsbEEARm5BAOBvQQCEcUEAHnNBALh0QQBSdkEA7HdBAJB5QQAqe0EAxHxBAGh+QQACgEEAnIFBADaDQQDQhEEAdIZBAA6IQQCoiUEAQotBAOaMQQCAjkEAGpBBALSRQQBYk0EA8pRBAIyWQQAwmEEAyplBAGSbQQD+nEEAmJ5BADygQQDWoUEAcKNBABSlQQCupkEASKhBAOKpQQB8q0EAIK1BALquQQBUsEEA7rFBAJKzQQAstUEAxrZBAGq4QQAEukEAnrtBADi9QQDSvkEAdsBBABDCQQCqw0EARMVBAOjGQQCCyEEAHMpBALbLQQBazUEA9M5BAI7QQQAy0kEAzNNBAGbVQQAA10EAmthBAD7aQQDY20EAct1BAAzfQQCw4EEASuJBAOTjQQB+5UEAIudBALzoQQBW6kEA+utBAJTtQQAu70EAyPBBAGLyQQAG9EEAoPVBADr3QQDU+EEAePpBABL8QQCs/UEARv9BAOoAQgCEAkIAHgRCAMIFQgBcB0IA9ghCAJAKQgAqDEIAzg1CAGgPQgACEUIAnBJCADYUQgDaFUIAdBdCABgZQgCyGkIATBxCAOYdQgCKH0IAJCFCAL4iQgBYJEIA8iVCAIwnQgAwKUIAyipCAG4sQgAILkIAoi9CADwxQgDgMkIAejRCABQ2QgCuN0IASDlCAOw6QgCGPEIAID5CALo/QgBeQUIA+EJCAJJEQgA2RkIA0EdCAGpJQgAES0IAnkxCAEJOQgDcT0IAdlFCABBTQgC0VEIATlZCAOhXQgCCWUIAJltCAMBcQgBaXkIA/l9CAJhhQgAyY0IAzGRCAGZmQgAKaEIApGlCAD5rQgDYbEIAfG5CABZwQgCwcUIASnNCAO50QgCIdkIAInhCAMZ5QgBge0IA+nxCAJR+QgAugEIA0oFCAGyDQgAGhUIAoIZCAESIQgDeiUIAeItCABKNQgC2jkIAUJBCAOqRQgCOk0IAKJVCAMKWQgBcmEIA9plCAJqbQgA0nUIAzp5CAGigQgAMokIApqNCAEClQgDapkIAfqhCABiqQgCyq0IAVq1CAPCuQgCKsEIAJLJCAL6zQgBitUIA/LZCAJa4QgAwukIA1LtCAG69QgAIv0IAosBCAEbCQgDgw0IAesVCABTHQgC4yEIAUspCAOzLQgCGzUIAKs9CAMTQQgBe0kIA+NNCAJzVQgA210IA0NhCAHTaQgAO3EIAqN1CAELfQgDc4EIAgOJCABrkQgC05UIATudCAPLoQgCM6kIAJuxCAMrtQgBk70IA/vBCAJjyQgAy9EIA1vVCAHD3QgAK+UIApPpCAEj8QgDi/UIAfP9CACABQwC6AkMAVARDAO4FQwCIB0MALAlDAMYKQwBgDEMA+g1DAJQPQwA4EUMA0hJDAHYUQwAQFkMAqhdDAEQZQwDeGkMAghxDABweQwC2H0MAUCFDAPQiQwCOJEMAKCZDAMInQwBmKUMAACtDAJosQwA+LkMA2C9DAHIxQwAMM0MApjRDAEo2QwDkN0MAfjlDABg7QwCyPEMAVj5DAPA/QwCUQUMALkNDAMhEQwBiRkMA/EdDAJZJQwA6S0MA1ExDAHhOQwASUEMArFFDAEZTQwDgVEMAhFZDAB5YQwC4WUMAUltDAPZcQwCQXkMAKmBDAMRhQwBoY0MAAmVDAJxmQwBAaEMA2mlDAHRrQwAObUMAqG5DAExwQwDmcUMAgHNDABp1QwC0dkMAWHhDAPJ5QwCMe0MAMH1DAMp+QwBkgEMACIJDAKKDQwA8hUMA1oZDAHCIQwAUikMArotDAEiNQwDijkMAhpBDACCSQwC6k0MAXpVDAPiWQwCSmEMALJpDAMabQwBqnUMABJ9DAJ6gQwA4okMA0qNDAHalQwAQp0MAtKhDAE6qQwDoq0MAgq1DACavQwDAsEMAWrJDAPSzQwCOtUMAMrdDAMy4QwBmukMAALxDAJq9QwA+v0MA2MBDAHzCQwAWxEMAsMVDAErHQwDkyEMAiMpDACLMQwC8zUMAVs9DAPrQQwCU0kMALtRDAMjVQwBs10MABtlDAKDaQwBE3EMA3t1DAHjfQwAS4UMArOJDAFDkQwDq5UMAhOdDAB7pQwC46kMAXOxDAPbtQwCQ70MANPFDAM7yQwBo9EMADPZDAKb3QwBA+UMA2vpDAHT8QwAY/kMAsv9DAEwBRADmAkQAgAREACQGRAC+B0QAYglEAPwKRACWDEQAMA5EAMoPRABuEUQACBNEAKIURAA8FkQA4BdEAHoZRAAUG0QArhxEAEgeRADsH0QAhiFEACojRADEJEQAXiZEAPgnRACSKUQANitEANAsRABqLkQABDBEAKgxRABCM0QA3DREAHY2RAAaOEQAtDlEAE47RADoPEQAjD5EACZARADAQUQAWkNEAP5ERACYRkQAMkhEANZJRABwS0QACk1EAKRORAA+UEQA4lFEAHxTRAAWVUQAsFZEAEpYRADuWUQAiFtEACJdRADGXkQAYGBEAPphRACUY0QAOGVEANJmRABsaEQABmpEAKprRABEbUQA3m5EAHhwRAAcckQAtnNEAFB1RAD0dkQAjnhEACh6RADCe0QAXH1EAAB/RACagEQANIJEAM6DRAByhUQADIdEAKaIRABAikQA5ItEAH6NRAAYj0QAxpBEAGCSRAD6k0QAnpVEAEKXRADcmEQAdppEACScRAC+nUQAYp9EAPygRACWokQAMKREAMqlRABup0QACKlEAKKqRAA8rEQA4K1EAHqvRAAUsUQAuLJEAFK0RADstUQAhrdEACC5RADEukQAXrxEAPi9RACSv0QANsFEANDCRABqxEQABMZEAKjHRABCyUQA3MpEAHbMRAAQzkQAtM9EAE7RRADy0kQAjNREACbWRADA10QAWtlEAP7aRACY3EQAMt5EANbfRABw4UQACuNEAKTkRAA+5kQA4udEAHzpRAAW60QAsOxEAEruRADu70QAiPFEACzzRADG9EQAYPZEAPr3RACU+UQAOPtEANL8RABs/kQABgBFAKoBRQBEA0UA3gRFAHgGRQAcCEUAtglFAFALRQD0DEUAjg5FACgQRQDCEUUAXBNFAAAVRQCaFkUANBhFAM4ZRQByG0UADB1FAKYeRQBAIEUA5CFFAH4jRQAYJUUAsiZFAFYoRQDwKUUAiitFAC4tRQDILkUAYjBFAPwxRQCWM0UAOjVFANQ2RQBuOEUACDpFAKI7RQBGPUUA4D5FAHpARQAeQkUAuENFAFJFRQDsRkUAkEhFACpKRQDES0UAXk1FAAJPRQCcUEUANlJFANpTRQB0VUUADldFAKhYRQBCWkUA5ltFAIBdRQAaX0UAtGBFAE5iRQDyY0UAjGVFACZnRQDKaEUAZGpFAP5rRQCYbUUAPG9FANZwRQBwckUACnRFAK51RQBId0UA4nhFAHx6RQAgfEUAun1FAFR/RQD4gEUAkoJFACyERQDGhUUAYIdFAASJRQCeikUAOIxFANKNRQB2j0UAEJFFAKqSRQBOlEUA6JVFAIKXRQAcmUUAtppFAFqcRQD0nUUAjp9FACihRQDCokUAZqRFAACmRQCap0UAPqlFANiqRQByrEUAFq5FALCvRQBKsUUA5LJFAH60RQAitkUAvLdFAFa5RQDwukUAirxFAC6+RQDIv0UAbMFFAAbDRQCgxEUAOsZFANTHRQB4yUUAEstFAKzMRQBGzkUA6s9FAITRRQAe00UAuNRFAFzWRQD210UAkNlFADTbRQDO3EUAaN5FAALgRQCc4UUAQONFANrkRQB05kUADuhFAKjpRQBM60UA5uxFAIruRQAk8EUAvvFFAFjzRQDy9EUAlvZFADD4RQDK+UUAZPtFAAj9RQCi/kUAPABGANYBRgB6A0YAFAVGAK4GRgBSCEYA7AlGAIYLRgAgDUYAug5GAF4QRgD4EUYAkhNGACwVRgDQFkYAahhGAAQaRgCeG0YAQh1GANweRgB2IEYAECJGAKojRgBOJUYA6CZGAIIoRgAmKkYAwCtGAFotRgD0LkYAmDBGADIyRgDMM0YAZjVGAAo3RgCkOEYAPjpGANg7RgByPUYAFj9GALBARgBUQkYA7kNGAIhFRgAiR0YAvEhGAGBKRgD6S0YAlE1GAC5PRgDIUEYAbFJGAAZURgCgVUYARFdGAN5YRgB4WkYAHFxGALZdRgBQX0YA6mBGAI5iRgAoZEYAwmVGAFxnRgD2aEYAmmpGADRsRgDObUYAaG9GAAxxRgCmckYAQHRGAOR1RgB+d0YAGHlGALJ6RgBMfEYA8H1GAIp/RgAkgUYAvoJGAGKERgD8hUYAlodGADqJRgDUikYAboxGAAiORgCij0YARpFGAOCSRgB6lEYAFJZGAK6XRgBSmUYA7JpGAJCcRgAqnkYAxJ9GAF6hRgD4okYAnKRGADamRgDQp0YAaqlGAASrRgCorEYAQq5GANyvRgCAsUYAGrNGALS0RgBOtkYA8rdGAIy5RgAmu0YAwLxGAGS+RgD+v0YAmMFGADLDRgDWxEYAcMZGAArIRgCuyUYASMtGAOLMRgB8zkYAFtBGALrRRgBU00YA7tRGAIjWRgAi2EYAxtlGAGDbRgD63EYAnt5GADjgRgDS4UYAbONGABDlRgCq5kYAROhGAN7pRgCC60YAHO1GALbuRgBQ8EYA9PFGAI7zRgAo9UYAwvZGAFz4RgAA+kYAmvtGADT9RgDY/kYAcgBHAAwCRwCmA0cASgVHAOQGRwB+CEcAGApHALwLRwBWDUcA8A5HAIoQRwAuEkcAyBNHAGIVRwAGF0cAoBhHADoaRwDUG0cAbh1HABIfRwCsIEcARiJHAOAjRwB6JUcAHidHALgoRwBcKkcA9itHAJAtRwAqL0cAxDBHAGgyRwACNEcAnDVHADY3RwDQOEcAdDpHAA48RwCoPUcATD9HAOZARwCAQkcAJERHAL5FRwBYR0cA8khHAIxKRwAwTEcAyk1HAGRPRwD+UEcAmFJHADxURwDWVUcAeldHABRZRwCuWkcASFxHAOJdRwB8X0cAIGFHALpiRwBUZEcA+GVHAJJnRwAsaUcAxmpHAGpsRwAEbkcAnm9HADhxRwDcckcAdnRHABB2RwCqd0cATnlHAOh6RwCCfEcAHH5HAMB/RwBagUcA9IJHAI6ERwAyhkcAzIdHAGaJRwAAi0cAmoxHAD6ORwDYj0cAfJFHABaTRwCwlEcASpZHAOSXRwCImUcAIptHALycRwBWnkcA8J9HAJShRwAuo0cA0qRHAGymRwAGqEcAoKlHADqrRwDerEcAeK5HABKwRwCssUcAULNHAOq0RwCEtkcAKLhHAMK5RwBcu0cA9rxHAJC+RwA0wEcAzsFHAGjDRwACxUcApsZHAEDIRwDayUcAfstHABjNRwCyzkcATNBHAObRRwCK00cAJNVHAL7WRwBY2EcA/NlHAJbbRwAw3UcAyt5HAG7gRwAI4kcAouNHADzlRwDg5kcAeuhHABTqRwCu60cAUu1HAOzuRwCG8EcAIPJHAMTzRwBe9UcA+PZHAJL4RwA2+kcA0PtHAGr9RwAE/0cAqABIAEICSADcA0gAgAVIABoHSAC0CEgATgpIAOgLSACMDUgAJg9IAMAQSABaEkgA9BNIAJgVSAAyF0gA1hhIAHAaSAAKHEgApB1IAD4fSADiIEgAfCJIABYkSACwJUgASidIAO4oSACIKkgAIixIAMYtSABgL0gA+jBIAJQySAAuNEgA0jVIAGw3SAAGOUgAqjpIAEQ8SADePUgAeD9IABxBSAC2QkgAUERIAOpFSACER0gAKElIAMJKSABcTEgACk5IAKRPSAA+UUgA2FJIAHxUSAAWVkgAsFdIAFRZSADuWkgAiFxIACJeSADGX0gAYGFIAPpiSACUZEgAOGZIANJnSABsaUgAEGtIAKpsSABEbkgA3m9IAHhxSAAcc0gAtnRIAFB2SADqd0gAhHlIACh7SADCfEgAXH5IAACASACagUgANINIAM6ESAByhkgADIhIAKaJSABAi0gA5IxIAH6OSAAYkEgAspFIAEyTSADwlEgAipZIAC6YSADImUgAYptIAPycSACWnkgAOqBIANShSABuo0gACKVIAKKmSABGqEgA4KlIAHqrSAAerUgAuK5IAFKwSADssUgAkLNIACq1SADEtkgAXrhIAAK6SACcu0gANr1IANC+SAB0wEgADsJIAKjDSABCxUgA5sZIAIDISAAaykgAtMtIAE7NSADyzkgAjNBIADDSSADK00gAZNVIAP7WSACY2EgAPNpIANbbSABw3UgACt9IAKTgSABI4kgA4uNIAIblSAAg50gAuuhIAFTqSADu60gAku1IACzvSADG8EgAYPJIAPrzSACe9UgAOPdIANz4SAB2+kgAEPxIAKr9SABE/0gA6ABJAIICSQAcBEkAtgVJAFAHSQD0CEkAjgpJACgMSQDMDUkAZg9JAAARSQCaEkkAPhRJANgVSQByF0kADBlJALAaSQBKHEkA5B1JAH4fSQAYIUkAvCJJAFYkSQDwJUkAlCdJAC4pSQDIKkkAYixJAAYuSQCgL0kAOjFJANQySQBuNEkAEjZJAKw3SQBGOUkA6jpJAIQ8SQAePkkAuD9JAFxBSQD2QkkAkERJACpGSQDOR0kAaElJAAJLSQCcTEkANk5JANpPSQB0UUkADlNJALJUSQBMVkkA5ldJAIBZSQAkW0kAvlxJAFheSQDyX0kAjGFJADBjSQDKZEkAZGZJAAhoSQCiaUkAPGtJANZsSQB6bkkAFHBJAK5xSQBIc0kA7HRJAIZ2SQAgeEkAunlJAFR7SQD4fEkAkn5JADaASQDQgUkAaoNJAASFSQCehkkAQohJANyJSQB2i0kAEI1JAKqOSQBOkEkA6JFJAIKTSQAmlUkAwJZJAFqYSQD0mUkAmJtJADKdSQDMnkkAZqBJAAqiSQCko0kAPqVJANimSQB8qEkAFqpJALCrSQBKrUkA7q5JAIiwSQAiskkAvLNJAFa1SQD6tkkAlLhJAC66SQDSu0kAbL1JAAa/SQCgwEkARMJJAN7DSQB4xUkAEsdJALbISQBQykkA6stJAITNSQAez0kAwtBJAFzSSQAA1EkAmtVJADTXSQDO2EkAaNpJAAzcSQCm3UkAQN9JANrgSQB04kkAGORJALLlSQBM50kA8OhJAIrqSQAk7EkAvu1JAGLvSQD88EkAlvJJADD0SQDK9UkAbvdJAAj5SQCi+kkARvxJAOD9SQB6/0kAFAFKALgCSgBSBEoA7AVKAIYHSgAqCUoAxApKAF4MSgACDkoApg9KAEARSgDaEkoAdBRKABgWSgCyF0oATBlKAPAaSgCKHEoAJB5KAL4fSgB2IUoAGiNKALQkSgBOJkoA6CdKAIIpSgAcK0oAwCxKAFouSgD0L0oAmDFKADIzSgDMNEoAZjZKAAo4SgCkOUoAPjtKANg8SgB8PkoAFkBKALBBSgBKQ0oA5ERKAIhGSgAiSEoAxklKAGBLSgD6TEoAlE5KAC5QSgDSUUoAbFNKAAZVSgCgVkoAOlhKAN5ZSgB4W0oAEl1KALZeSgBQYEoA6mFKAIRjSgAoZUoAwmZKAFxoSgD2aUoAmmtKADRtSgDObkoAaHBKAAJySgCmc0oAQHVKAOR2SgB+eEoAGHpKALJ7SgBMfUoA8H5KAIqASgAkgkoAvoNKAFiFSgD8hkoAlohKADCKSgDUi0oAbo1KAAiPSgCikEoARpJKAOCTSgB6lUoAHpdKALiYSgBSmkoA7JtKAIadSgAqn0oAxKBKAF6iSgD4o0oAkqVKADanSgDQqEoAaqpKAA6sSgCorUoAQq9KANywSgCAskoAGrRKALS1SgBOt0oA8rhKAIy6SgAmvEoAwL1KAFq/SgD+wEoAmMJKADLESgDWxUoAcMdKAArJSgCkykoASMxKAOLNSgB8z0oAFtFKALrSSgBU1EoA7tVKAIjXSgAi2UoAxtpKAGDcSgD63UoAnt9KADjhSgDS4koAbORKABDmSgCq50oAROlKAN7qSgCC7EoAHO5KALbvSgBQ8UoA6vJKAI70SgAo9koAwvdKAGb5SgAA+0oAmvxKADT+SgDY/0oAcgFLAAwDSwCmBEsASgZLAOQHSwB+CUsAGAtLALIMSwBWDksA8A9LAIoRSwAuE0sAyBRLAGIWSwD8F0sAoBlLADobSwDUHEsAbh5LABIgSwCsIUsARiNLAOAkSwB6JksAHihLALgpSwBcK0sA9ixLAJAuSwAqMEsAxDFLAGgzSwACNUsAnDZLADY4SwDQOUsAdDtLAA49SwCoPksATEBLAOZBSwCAQ0sAGkVLAL5GSwBYSEsA8klLAIxLSwAwTUsAyk5LAGRQSwD+UUsAmFNLADxVSwDWVksAcFhLABRaSwCuW0sASF1LAOJeSwCGYEsAIGJLALpjSwBUZUsA+GZLAJJoSwAsaksAxmtLAGptSwAEb0sAnnBLADhySwDcc0sAdnVLABB3SwCqeEsARHpLAOh7SwCCfUsAJn9LAMCASwBagksA9INLAI6FSwAoh0sAzIhLAGaKSwAAjEsApI1LAD6PSwDYkEsAcpJLABaUSwCwlUsASpdLAOSYSwCImksAIpxLALydSwBWn0sA8KBLAJSiSwAupEsA0qVLAGynSwAGqUsAoKpLADqsSwDerUsAeK9LABKxSwCssksARrRLAOq1SwCEt0sAHrlLAMK6SwBcvEsA9r1LAJC/SwA0wUsAzsJLAGjESwACxksApsdLAEDJSwDayksAdMxLAA7OSwCyz0sATNFLAObSSwCK1EsAJNZLAMjXSwBs2UsABttLAKDcSwA63ksA1N9LAHjhSwAS40sArORLAEbmSwDq50sAmOlLADLrSwDM7EsAZu5LAADwSwCa8UsAPvNLANj0SwBy9ksAFvhLALD5SwBK+0sA5PxLAIj+SwAiAEwAvAFMAFYDTAD6BEwAlAZMAC4ITADICUwAYgtMAAYNTACgDkwARBBMAN4RTAB4E0wAEhVMAKwWTABQGEwA6hlMAIQbTAAeHUwAuB5MAFwgTAD2IUwAkCNMADQlTADOJkwAaChMAAIqTACmK0wAQC1MANouTAB0MEwAGDJMALIzTABMNUwA5jZMAIo4TAAkOkwAvjtMAFg9TAD8PkwAlkBMADBCTADKQ0wAZEVMAAhHTACiSEwARkpMAOBLTAB6TUwAFE9MAK5QTABSUkwA7FNMAIZVTAAgV0wAulhMAF5aTAD4W0wAkl1MADZfTADQYEwAamJMAARkTACeZUwAQmdMANxoTAB2akwAGmxMALRtTABOb0wA6HBMAIxyTAAmdEwAwHVMAFp3TAD0eEwAmHpMADJ8TADMfUwAcH9MAAqBTACkgkwAPoRMAOKFTAB8h0wAFolMALCKTABKjEwA7o1MAIiPTAAikUwAxpJMAGCUTAD6lUwAlJdMADiZTADSmkwAbJxMAAaeTACqn0wARKFMAN6iTAB4pEwAEqZMALanTABQqUwA9KpMAI6sTAAorkwAwq9MAFyxTAAAs0wAmrRMADS2TADOt0wAaLlMAAy7TACmvEwAQL5MAOS/TAB+wUwAGMNMALLETABWxkwA8MdMAIrJTAAky0wAvsxMAGLOTAD8z0wAltFMADDTTADU1EwAbtZMABLYTACs2UwARttMAODcTAB63kwAHuBMALjhTABS40wA7ORMAIbmTAAq6EwAxOlMAF7rTAAC7UwAnO5MADbwTADQ8UwAdPNMAA71TACo9kwAQvhMAOb5TACA+0wAGv1MALT+TABOAE0A8gFNAIwDTQAmBU0AygZNAGQITQD+CU0AmAtNADwNTQDWDk0AcBBNAAoSTQCkE00ASBVNAOIWTQB8GE0AFhpNALobTQBUHU0A7h5NAJIgTQAsIk0AxiNNAGAlTQAEJ00AnihNADgqTQDSK00AbC1NABAvTQCqME0ARDJNAN4zTQCCNU0AHDdNALY4TQBaOk0A9DtNAI49TQAoP00AzEBNAGZCTQAARE0AmkVNAD5HTQDYSE0AckpNAAxMTQCmTU0ASk9NAORQTQB+Uk0AIlRNALxVTQBWV00A8FhNAJRaTQAuXE0AyF1NAGJfTQAGYU0AoGJNADpkTQDUZU0AbmdNABJpTQCsak0AUGxNAOptTQCEb00AHnFNALhyTQBcdE0A9nVNAJB3TQAqeU0AznpNAGh8TQACfk0AnH9NAECBTQDagk0AdIRNAA6GTQCoh00ATIlNAOaKTQCAjE0AJI5NAL6PTQBYkU0A8pJNAIyUTQAwlk0AypdNAG6ZTQAIm00AopxNADyeTQDWn00AeqFNABSjTQCupE0ASKZNAOynTQCGqU0AIKtNALqsTQBerk0A+K9NAJKxTQAss00A0LRNAGq2TQAEuE0AnrlNAEK7TQDcvE0Adr5NABDATQC0wU0ATsNNAOjETQCCxk0AJshNAMDJTQBay00A9MxNAJjOTQAy0E0AzNFNAGbTTQAK1U0ApNZNAD7YTQDY2U0ActtNABbdTQCw3k0ASuBNAO7hTQCI400AIuVNALzmTQBg6E0A+ulNAJTrTQAu7U0AyO5NAGzwTQAG8k0AoPNNAET1TQDe9k0AePhNABL6TQC2+00AUP1NAOr+TQCEAE4AHgJOAMIDTgBcBU4A9gZOAJoITgA0Ck4AzgtOAGgNTgAMD04AphBOAEASTgDaE04AdBVOABgXTgCyGE4ATBpOAPAbTgCKHU4AJB9OAL4gTgBiIk4A/CNOAJYlTgAwJ04AyihOAG4qTgAILE4Aoi1OAEYvTgDgME4AejJOABQ0TgCuNU4AUjdOAOw4TgCQOk4AKjxOAMQ9TgBeP04A+EBOAJxCTgA2RE4A0EVOAGpHTgAESU4AqEpOAEJMTgDcTU4AgE9OABpRTgC0Uk4ATlROAPJVTgCMV04AJllOAMBaTgBaXE4A/l1OAJhfTgAyYU4A1mJOAHBkTgAKZk4ApGdOAEhpTgDiak4AfGxOABZuTgCwb04AVHFOAO5yTgCIdE4ALHZOAMZ3TgBgeU4A+npOAJ58TgA4fk4A0n9OAGyBTgAQg04AqoROAESGTgDeh04AeIlOAByLTgC2jE4AWo5OAPSPTgCOkU4AKJNOAMKUTgBmlk4AAJhOAJqZTgA0m04AzpxOAHKeTgAMoE4ApqFOAEqjTgDkpE4AfqZOABioTgC8qU4AVqtOAPCsTgCKrk4ALrBOAMixTgBis04A/LROAJa2TgA6uE4A1LlOAG67TgAIvU4ArL5OAEbATgDgwU4AesNOAB7FTgC4xk4AUshOAPbJTgCQy04AKs1OAMTOTgBo0E4AAtJOAJzTTgA21U4A2tZOAHTYTgAO2k4AqNtOAEzdTgDm3k4AgOBOABriTgC0404AWOVOAPLmTgCM6E4AMOpOAMrrTgBk7U4A/u5OAKLwTgA88k4A1vNOAHD1TgAK904ArvhOAEj6TgDi+04Ahv1OACD/TgC6AE8AVAJPAPgDTwCSBU8ALAdPAMYITwBqCk8ABAxPAJ4NTwA4D08A0hBPAHYSTwAQFE8AqhVPAE4XTwDoGE8AghpPABwcTwDAHU8AWh9PAPQgTwCOIk8AKCRPAMwlTwBmJ08AAClPAKQqTwA+LE8A2C1PAHIvTwAWMU8AsDJPAEo0TwDkNU8AfjdPACI5TwC8Ok8AVjxPAPo9TwCUP08ALkFPAMhCTwBsRE8ABkZPAKBHTwA6SU8A1EpPAHhMTwASTk8ArE9PAFBRTwDqUk8AhFRPAB5WTwDCV08AXFlPAPZaTwCQXE8AKl5PAM5fTwBoYU8AAmNPAKZkTwBAZk8A2mdPAHRpTwAYa08AsmxPAExuTwDmb08AinFPACRzTwC+dE8AWHZPAPx3TwCWeU8AMHtPAMp8TwBufk8ACIBPAKKBTwA8g08A4IRPAHqGTwAUiE8ArolPAFKLTwDsjE8Aho5PACCQTwDEkU8AXpNPAPiUTwCSlk8ALJhPANCZTwBqm08ABJ1PAKieTwBCoE8A3KFPAHajTwAapU8AtKZPAE6oTwDoqU8AgqtPACatTwDArk8AWrBPAP6xTwCYs08AMrVPAMy2TwBwuE8ACrpPAKS7TwA+vU8A4r5PAHzATwAWwk8AsMNPAErFTwDuxk8AiMhPACLKTwDGy08AYM1PAPrOTwCU0E8AONJPANLTTwBs1U8ABtdPAKDYTwBE2k8A3ttPAHjdTwAS308AtuBPAFDiTwDq408AjuVPACjnTwDC6E8AXOpPAADsTwCa7U8ANO9PAM7wTwBo8k8ADPRPAKb1TwBA908A5PhPAH76TwAY/E8Asv1PAFb/TwDwAFAAigJQACQEUADIBVAAYgdQAPwIUACWClAAOgxQANQNUABuD1AACBFQAKISUABGFFAA4BVQAHoXUAAeGVAAuBpQAFIcUADsHVAAhh9QACohUADEIlAAXiRQAPglUACcJ1AANilQANAqUAB0LFAADi5QAKgvUABCMVAA3DJQAIA0UAAaNlAAtDdQAFg5UADyOlAAjDxQACY+UADKP1AAZEFQAP5CUACYRFAAMkZQANZHUABwSVAACktQAKRMUABITlAA4k9QAHxRUAAgU1AAulRQAFRWUADuV1AAkllQACxbUADGXFAAYF5QAPpfUACeYVAAOGNQANJkUAB2ZlAAEGhQAKppUABEa1AA6GxQAIJuUAAccFAAtnFQAFBzUAD0dFAAjnZQACh4UADMeVAAZntQAAB9UACaflAAPoBQANiBUAByg1AADIVQAKaGUABKiFAA5IlQAH6LUAAYjVAAvI5QAFaQUADwkVAAlJNQAC6VUADIllAAYphQAAaaUACgm1AAOp1QANSeUAB4oFAAEqJQAKyjUABGpVAA6qZQAISoUAAeqlAAuKtQAFKtUAD2rlAAkLBQACqyUADEs1AAaLVQAAK3UACcuFAAQLpQANq7UAB0vVAADr9QALLAUABMwlAA5sNQAIDFUAAax1AAvshQAFjKUADyy1AAls1QADDPUADK0FAAZNJQAAjUUACi1VAAPNdQANbYUABw2lAAFNxQAK7dUABI31AA4uBQAIbiUAAg5FAAuuVQAF7nUAD46FAAkupQACzsUADQ7VAAau9QAATxUACe8lAAOPRQANz1UAB291AAEPlQALT6UABO/FAA6P1QAIL/UAAmAVEAwAJRAFoEUQD0BVEAjgdRADIJUQDMClEAZgxRAAAOUQCkD1EAPhFRANgSUQB8FFEAFhZRALAXUQBKGVEA7hpRAIgcUQAiHlEAvB9RAFYhUQD6IlEAlCRRAC4mUQDSJ1EAbClRAAYrUQCgLFEARC5RAN4vUQB4MVEAEjNRAKw0UQBQNlEA6jdRAIQ5UQAeO1EAwjxRAFw+UQD2P1EAmkFRADRDUQDORFEAaEZRAAxIUQCmSVEAQEtRANpMUQB+TlEAGFBRALJRUQBMU1EA8FRRAIpWUQAkWFEAvllRAFhbUQD8XFEAll5RADBgUQDUYVEAbmNRAAhlUQCiZlEAPGhRAOBpUQB6a1EAFG1RAK5uUQBScFEA7HFRAIZzUQAgdVEAxHZRAF54UQD4eVEAkntRADZ9UQDQflEAaoBRAA6CUQCog1EAQoVRANyGUQCAiFEAGopRALSLUQBOjVEA8o5RAIyQUQAmklEAwJNRAGSVUQD+llEAmJhRADKaUQDMm1EAcJ1RAAqfUQCkoFEASKJRAOKjUQB8pVEAFqdRALqoUQBUqlEA7qtRAIitUQAir1EAxrBRAGCyUQD6s1EAlLVRADi3UQDSuFEAbLpRABC8UQCqvVEARL9RAN7AUQCCwlEAHMRRALbFUQBQx1EA6shRAI7KUQAozFEAws1RAFzPUQAA0VEAmtJRADTUUQDO1VEActdRAAzZUQCm2lEAStxRAOTdUQB+31EAGOFRALziUQBW5FEA8OVRAIrnUQAk6VEAyOpRAGLsUQD87VEAlu9RADrxUQDU8lEAbvRRABL2UQCs91EARvlRAOD6UQB6/FEAHv5RALj/UQBSAVIA9gJSAJAEUgAqBlIAxAdSAGgJUgACC1IAnAxSADYOUgDQD1IAdBFSAA4TUgCoFFIATBZSAOYXUgCAGVIAGhtSAL4cUgBYHlIA8h9SAIwhUgAmI1IAyiRSAGQmUgD+J1IAmClSADwrUgDWLFIAcC5SABQwUgCuMVIASDNSAOI0UgCGNlIAIDhSALo5UgBUO1IA7jxSAJI+UgAsQFIAxkFSAGpDUgAERVIAnkZSADhIUgDcSVIAdktSABBNUgCqTlIARFBSAOhRUgCCU1IAHFVSALZWUgBaWFIA9FlSAI5bUgAyXVIAzF5SAGZgUgAAYlIApGNSAD5lUgDYZlIAcmhSAAxqUgCwa1IASm1SAORuUgCIcFIAInJSALxzUgBWdVIA+nZSAJR4UgAuelIAyHtSAGJ9UgAGf1IAoIBSADqCUgDUg1IAeIVSABKHUgCsiFIAUIpSAOqLUgCEjVIAHo9SAMKQUgBcklIA9pNSAJCVUgAql1IAzphSAGiaUgACnFIAnJ1SAECfUgDaoFIAdKJSABikUgCypVIATKdSAOaoUgCKqlIAJKxSAL6tUgBYr1IA8rBSAJayUgAwtFIAyrVSAG63UgAIuVIAorpSADy8UgDgvVIAer9SABTBUgCuwlIAUsRSAOzFUgCGx1IAIMlSALrKUgBezFIA+M1SAJLPUgA20VIA0NJSAGrUUgAE1lIAqNdSAELZUgDc2lIAdtxSABDeUgC031IATuFSAOjiUgCC5FIAJuZSAMDnUgBa6VIA/upSAJjsUgAy7lIAzO9SAGbxUgAK81IApPRSAD72UgDY91IAfPlSABb7UgCw/FIAVP5SAO7/UgCIAVMAIgNTAMYEUwBgBlMA+gdTAJQJUwAuC1MA0gxTAGwOUwAGEFMAqhFTAEQTUwDeFFMAeBZTABIYUwC2GVMAUBtTAOocUwCOHlMAKCBTAMIhUwBcI1MAACVTAJomUwA+KFMA4ilTAHwrUwAWLVMAsC5TAFQwUwDuMVMAiDNTACI1UwDGNlMAYDhTAPo5UwCUO1MAOD1TANI+UwBsQFMABkJTAKpDUwBERVMA3kZTAHhIUwASSlMAtktTAFBNUwDqTlMAhFBTAChSUwDCU1MAXFVTAABXUwCaWFMANFpTAM5bUwByXVMADF9TAKZgUwBAYlMA2mNTAH5lUwAYZ1MAsmhTAExqUwDwa1MAim1TACRvUwDIcFMAYnJTAPxzUwCWdVMAOndTANR4UwBuelMACHxTAKJ9UwBGf1MA4IBTAHqCUwAUhFMAuIVTAFKHUwDsiFMAkIpTACqMUwDEjVMAXo9TAAKRUwCcklMANpRTANCVUwBql1MADplTAKiaUwBCnFMA3J1TAICfUwAaoVMAtKJTAFikUwDypVMAjKdTACapUwDKqlMAZKxTAP6tUwCYr1MAPLFTANayUwBwtFMACrZTAKS3UwBIuVMA4rpTAHy8UwAgvlMAur9TAFTBUwDuwlMAiMRTACzGUwDGx1MAYMlTAPrKUwCezFMAOM5TANLPUwB20VMAENNTAKrUUwBE1lMA6NdTAILZUwAc21MAttxTAFDeUwD031MAjuFTACjjUwDC5FMAZuZTAADoUwCa6VMAPutTANjsUwBy7lMADPBTALDxUwBK81MA5PRTAH72UwAY+FMAvPlTAFb7UwDw/FMAiv5TAC4AVADIAVQAYgNUAAYFVACgBlQAOghUANQJVAB4C1QAEg1UAKwOVABGEFQA4BFUAIQTVAAeFVQAuBZUAFIYVAD2GVQAkBtUACodVADOHlQAaCBUAAIiVACcI1QAQCVUANomVAB0KFQADipUAKgrVABMLVQA5i5UAIAwVAAaMlQAvjNUAFg1VADyNlQAljhUADA6VADKO1QAZD1UAP4+VACiQFQAPEJUANZDVAB6RVQAFEdUAK5IVABISlQA7EtUAIZNVAAgT1QAulBUAFRSVAD4U1QAklVUACxXVADGWFQAalpUAARcVACeXVQAQl9UANxgVAB2YlQAEGRUALRlVABOZ1QA6GhUAIJqVAAcbFQAwG1UAFpvVAD0cFQAjnJUADJ0VADMdVQAZndUAAp5VACkelQAPnxUANh9VAB8f1QAFoFUALCCVABKhFQA5IVUAIiHVAAiiVQAvIpUAFaMVAD6jVQAlI9UAC6RVADSklQAbJRUAAaWVACgl1QARJlUAN6aVAB4nFQAEp5UAKyfVABQoVQA6qJUAISkVAAeplQAwqdUAFypVAD2qlQAmqxUADSuVADOr1QAaLFUAAyzVACmtFQAQLZUANq3VAB0uVQAGLtUALK8VABMvlQA5r9UAIrBVAAkw1QAvsRUAGLGVAD8x1QAlslUADDLVADUzFQAbs5UAAjQVACi0VQAPNNUAODUVAB61lQAFNhUAK7ZVABS21QA7NxUAIbeVAAq4FQAxOFUAF7jVAD45FQAnOZUADboVADQ6VQAautUAA7tVACo7lQAQvBUANzxVAB281QAGvVUALT2VABO+FQA8vlUAIz7VAAm/VQAwP5UAGQAVQAIAlUAogNVADwFVQDgBlUAeghVABQKVQCuC1UAUg1VAOwOVQCGEFUAIBJVAMQTVQBeFVUA+BZVAJwYVQA2GlUA0BtVAGodVQAEH1UAqCBVAEIiVQDcI1UAdiVVABonVQC0KFUATipVAPIrVQCMLVUAJi9VAMAwVQBaMlUA/jNVAJg1VQAyN1UAzDhVAHA6VQAKPFUApD1VAEg/VQDiQFUAfEJVABZEVQC6RVUAVEdVAO5IVQCISlUAIkxVAMZNVQBgT1UA+lBVAJ5SVQA4VFUA0lVVAGxXVQAQWVUAqlpVAERcVQDeXVUAeF9VABxhVQC2YlUAUGRVAOplVQCOZ1UAKGlVAMJqVQBmbFUAAG5VAJpvVQA0cVUAznJVAHJ0VQAMdlUApndVAEp5VQDkelUAfnxVABh+VQC8f1UAVoFVAPCCVQCKhFUAJIZVAMiHVQBiiVUA/IpVAKCMVQA6jlUA1I9VAG6RVQASk1UArJRVAEaWVQDgl1UAeplVAB6bVQC4nFUAUp5VAOyfVQCQoVUAKqNVAMSkVQBoplUAAqhVAJypVQA2q1UA2qxVAHSuVQAOsFUAqLFVAEKzVQDmtFUAgLZVABq4VQC+uVUAWLtVAPK8VQCMvlUAMMBVAMrBVQBkw1UA/sRVAJjGVQA8yFUA1slVAHDLVQAKzVUArs5VAEjQVQDi0VUAhtNVACDVVQC61lUAVNhVAPjZVQCS21UALN1VAMbeVQBg4FUABOJVAJ7jVQA45VUA0uZVAHboVQAQ6lUAqutVAE7tVQDo7lUAgvBVABzyVQDA81UAWvVVAPT2VQCO+FUAKPpVAMz7VQBm/VUAAP9VAJoAVgA+AlYA2ANWAHIFVgAWB1YAsAhWAEoKVgDkC1YAiA1WACIPVgC8EFYAVhJWAPATVgCUFVYALhdWAMgYVgBiGlYABhxWAKAdVgA6H1YA3iBWAHgiVgASJFYArCVWAFAnVgDqKFYAhCpWAB4sVgC4LVYAXC9WAPYwVgCQMlYAKjRWAM41VgBoN1YAAjlWAKY6VgBAPFYA2j1WAHQ/VgAYQVYAskJWAExEVgDmRVYAgEdWACRJVgC+SlYAWExWAPJNVgCWT1YAMFFWAMpSVgBuVFYACFZWAKJXVgA8WVYA1lpWAHpcVgAUXlYArl9WAEhhVgDsYlYAhmRWACBmVgDEZ1YAXmlWAPhqVgCSbFYANm5WANBvVgBqcVYABHNWAJ50VgBCdlYA3HdWAHZ5VgAQe1YAtHxWAE5+VgDof1YAjIFWACaDVgDAhFYAWoZWAP6HVgCYiVYAMotWAMyMVgBmjlYACpBWAKSRVgA+k1YA2JRWAHyWVgAWmFYAsJlWAFSbVgDunFYAiJ5WACKgVgDGoVYAYKNWAPqkVgCUplYALqhWANKpVgBsq1YABq1WAKquVgBEsFYA3rFWAHizVgActVYAtrZWAFC4VgDquVYAhLtWACi9VgDCvlYAXMBWAADCVgCaw1YANMVWAM7GVgByyFYAFspWALDLVgBKzVYA7s5WAIjQVgAi0lYAxtNWAGDVVgD61lYAlNhWAC7aVgDS21YAbN1WAAbfVgCq4FYAROJWAN7jVgB45VYAEudWALboVgBQ6lYA6utWAITtVgAo71YAwvBWAFzyVgAA9FYAmvVWADT3VgDO+FYAcvpWAAz8VgCm/VYAQP9WANoAVwB+AlcAGARXALIFVwBMB1cA8AhXAIoKVwAkDFcAyA1XAGIPVwD8EFcAlhJXADAUVwDUFVcAbhdXAAgZVwCsGlcARhxXAOAdVwB6H1cAHiFXALgiVwBSJFcA7CVXAIYnVwAqKVcAxCpXAF4sVwACLlcAnC9XADYxVwDQMlcAajRXAA42VwCoN1cAQjlXANw6VwCAPFcAGj5XALQ/VwBYQVcA8kJXAIxEVwAmRlcAykdXAGRJVwD+SlcAmExXADxOVwDWT1cAcFFXAApTVwCuVFcASFZXAOJXVwB8WVcAFltXALpcVwBUXlcA7l9XAIhhVwAsY1cAxmRXAGBmVwAEaFcAnmlXADhrVwDSbFcAdm5XABBwVwCqcVcARHNXAN50VwCCdlcAHHhXALZ5VwBae1cA9HxXAI5+VwAogFcAzIFXAGaDVwAAhVcAmoZXADSIVwDYiVcAcotXAAyNVwCmjlcASpBXAOSRVwB+k1cAIpVXALyWVwBWmFcA8JlXAIqbVwAunVcAyJ5XAGKgVwD8oVcAoKNXADqlVwDUplcAeKhXABKqVwCsq1cARq1XAOquVwCEsFcAHrJXALizVwBStVcA9rZXAJC4VwAqulcAxLtXAGi9VwACv1cAnMBXAEDCVwDaw1cAdMVXAA7HVwCoyFcATMpXAObLVwCAzVcAGs9XAL7QVwBY0lcA8tNXAJbVVwAw11cAythXAGTaVwAI3FcAot1XADzfVwDW4FcAcOJXABTkVwCu5VcASOdXAOzoVwCG6lcAIOxXALrtVwBe71cA+PBXAJLyVwAs9FcAxvVXAGr3VwAE+VcAnvpXADj8VwDc/VcAdv9XABABWAC0AlgATgRYAOgFWACCB1gAHAlYAMAKWABaDFgA9A1YAI4PWAAyEVgAzBJYAGYUWAAAFlgApBdYAD4ZWADYGlgAfBxYABYeWACwH1gASiFYAOQiWACIJFgAIiZYALwnWABWKVgA+ipYAJQsWAAuLlgA0i9YAGwxWAAGM1gAoDRYAEQ2WADeN1gAeDlYABI7WACsPFgAUD5YAOo/WACEQVgAKENYAMJEWABcRlgA9kdYAJpJWAA0S1gAzkxYAGhOWAACUFgAplFYAEBTWADaVFgAdFZYABhYWACyWVgATFtYAPBcWACKXlgAJGBYAL5hWABiY1gA/GRYAJZmWAAwaFgAymlYAG5rWAAIbVgAom5YADxwWADgcVgAenNYABR1WAC4dlgAUnhYAOx5WACGe1gAIH1YAMR+WABegFgA+IFYAJKDWAA2hVgA0IZYAGqIWAAOilgAqItYAEKNWADcjlgAdpBYABqSWAC0k1gATpVYAPKWWACMmFgAJppYAMCbWABanVgA/p5YAJigWAAyolgAzKNYAHClWAAKp1gApKhYAD6qWADiq1gAfK1YABavWACwsFgAVLJYAO6zWACItVgAIrdYAMa4WABgulgA+rtYAJ69WAA4v1gA0sBYAGzCWAAGxFgAqsVYAETHWADeyFgAeMpYABzMWAC2zVgAUM9YAPTQWACO0lgAKNRYAMLVWABc11gAANlYAJraWAA03FgAzt1YAHLfWAAM4VgApuJYAErkWADk5VgAfudYABjpWACy6lgAVuxYAPDtWACK71gAJPFYAMjyWABi9FgA/PVYAKD3WAA6+VgA1PpYAG78WAAS/lgArP9YAEYBWQDgAlkAegRZAB4GWQC4B1kAUglZAOwKWQCQDFkAKg5ZAMQPWQBeEVkAAhNZAJwUWQA2FlkA0BdZAHQZWQAOG1kAqBxZAEIeWQDmH1kAgCFZABojWQC0JFkAWCZZAPInWQCMKVkAMCtZAMosWQBkLlkA/i9ZAJgxWQA8M1kA1jRZAHA2WQAKOFkArjlZAEg7WQDiPFkAfD5ZACBAWQC6QVkAVENZAPhEWQCSRlkALEhZAMZJWQBgS1kABE1ZAJ5OWQA4UFkA0lFZAHZTWQAQVVkAqlZZAE5YWQDoWVkAgltZABxdWQC2XlkAWmBZAPRhWQCOY1kAKGVZAMxmWQBmaFkAAGpZAKRrWQA+bVkA2G5ZAHJwWQAWclkAsHNZAEp1WQDkdlkAfnhZACJ6WQC8e1kAVn1ZAPB+WQCUgFkALoJZAMiDWQBshVkABodZAKCIWQA6ilkA1ItZAHiNWQASj1kAtpBZAFCSWQDqk1kAhJVZAB6XWQC4mFkAXJpZAPabWQCQnVkAKp9ZAM6gWQBoolkAAqRZAKalWQBAp1kA2qhZAHSqWQAYrFkAsq1ZAEyvWQDmsFkAgLJZACS0WQC+tVkAWLdZAPK4WQCWulkAMLxZAMq9WQBkv1kACMFZAKLCWQA8xFkA4MVZAHrHWQAUyVkArspZAEjMWQDszVkAhs9ZACDRWQC60lkAXtRZAPjVWQCS11kANtlZANDaWQBq3FkABN5ZAJ7fWQBC4VkA3OJZAHbkWQAQ5lkAtOdZAE7pWQDo6lkAjOxZACbuWQDA71kAWvFZAP7yWQCY9FkAMvZZAMz3WQBm+VkACvtZAKT8WQA+/lkA2P9ZAHwBWgAWA1oAsARaAFQGWgDuB1oAiAlaACILWgC8DFoAYA5aAPoPWgCUEVoALhNaANIUWgBsFloABhhaAKoZWgBEG1oA3hxaAHgeWgASIFoAtiFaAFAjWgDqJFoAhCZaACgoWgDCKVoAXCtaAAAtWgCaLloANDBaAM4xWgBoM1oADDVaAKY2WgBAOFoA2jlaAH47WgAYPVoAsj5aAFZAWgDwQVoAikNaACRFWgC+RloAYkhaAPxJWgCWS1oAME1aANROWgBuUFoACFJaAKxTWgBGVVoA4FZaAHpYWgAUWloAuFtaAFJdWgDsXloAkGBaACpiWgDEY1oAXmVaAAJnWgCcaFoANmpaANBrWgB0bVoADm9aAKhwWgBCcloA3HNaAIB1WgAad1oAtHhaAFh6WgDye1oAjH1aACZ/WgDAgFoAZIJaAP6DWgCYhVoAPIdaANaIWgBwiloACoxaAK6NWgBIj1oA4pBaAHySWgAWlFoAupVaAFSXWgDumFoAiJpaACycWgDGnVoAYJ9aAAShWgCeoloAOKRaANKlWgBsp1oAEKlaAKqqWgBErFoA3q1aAIKvWgAcsVoAtrJaAFq0WgD0tVoAjrdaACi5WgDCuloAZrxaAAC+WgCav1oANMFaANjCWgByxFoADMZaALDHWgBKyVoA5MpaAH7MWgAizloAvM9aAFbRWgDw0loAitRaAC7WWgDI11oAYtlaAPzaWgCg3FoAOt5aANTfWgB44VoAEuNaAKzkWgBG5loA4OdaAITpWgAe61oAuOxaAFLuWgD271oAkPFaACrzWgDO9FoAaPZaAAL4WgCc+VoAQPtaANr8WgB0/loADgBbAKgBWwBMA1sA5gRbAIAGWwAaCFsAvglbAFgLWwDyDFsAlg5bADAQWwDKEVsAZBNbAP4UWwCiFlsAPBhbANYZWwBwG1sAFB1bAK4eWwBIIFsA4iFbAIYjWwAgJVsAuiZbAF4oWwD4KVsAkitbACwtWwDGLlsAajBbAAQyWwCeM1sAODVbANw2WwB2OFsAEDpbALQ7WwBOPVsA6D5bAIJAWwAcQlsAwENbAFpFWwD0RlsAjkhbADJKWwDMS1sAZk1bAABPWwCkUFsAPlJbANhTWwB8VVsAFldbALBYWwBKWlsA5FtbAIhdWwAiX1sAvGBbAFZiWwD6Y1sAlGVbAC5nWwDSaFsAbGpbAAZsWwCgbVsARG9bAN5wWwB4clsAEnRbAKx1WwBQd1sA6nhbAIR6WwAefFsAwn1bAFx/WwD2gFsAmoJbADSEWwDOhVsAaIdbAAKJWwCmilsAQIxbANqNWwB0j1sAGJFbALKSWwBMlFsA8JVbAIqXWwAkmVsAvppbAGKcWwD8nVsAlp9bADChWwDKolsAbqRbAAimWwCip1sAPKlbAOCqWwB6rFsAFK5bALivWwBSsVsA7LJbAIa0WwAgtlsAxLdbAF65WwD4ulsAkrxbADa+WwDQv1sAasFbAATDWwCoxFsAQsZbANzHWwCAyVsAGstbALTMWwBOzlsA6M9bAIzRWwAm01sAwNRbAFrWWwD+11sAmNlbADLbWwDM3FsAcN5bAArgWwCk4VsASONbAOLkWwB85lsAFuhbALDpWwBU61sA7uxbAIjuWwAi8FsAvPFbAGDzWwD69FsAnvZbADj4WwDS+VsAbPtbAAb9WwCq/lsARABcAN4BXAB4A1wAHAVcALYGXABQCFwA6glcAI4LXAAoDVwAwg5cAGYQXAAAElwAmhNcADQVXADOFlwAchhcAAwaXACmG1wAQB1cAOQeXAB+IFwAGCJcALIjXABWJVwA8CZcAIooXAAuKlwAyCtcAGItXAD8LlwAljBcADoyXADUM1wAbjVcAAg3XACsOFwARjpcAOo7XACOPVwAKD9cAMJAXABcQlwAAERcAJpFXAA0R1wA2EhcAHJKXAAMTFwAsE1cAFRPXADuUFwAiFJcACxUXADGVVwAYFdcAPpYXACUWlwAOFxcANJdXABsX1wABmFcAKpiXABEZFwA3mVcAIJnXAAcaVwAtmpcAFBsXADqbVwAjm9cAChxXADCclwAXHRcAAB2XACad1wANHlcANh6XAByfFwADH5cAKZ/XABAgVwA5IJcAH6EXAAYhlwAsodcAFaJXADwilwAioxcAC6OXADIj1wAYpFcAPySXACWlFwAOpZcANSXXABumVwACJtcAKycXABGnlwA4J9cAIShXAAeo1wAuKRcAFKmXADsp1wAkKlcACqrXADErFwAXq5cAAKwXACcsVwANrNcANq0XAB0tlwADrhcAKi5XABCu1wA5rxcAIC+XAAawFwAvsFcAFjDXADyxFwAjMZcACbIXADKyVwAZMtcAP7MXACYzlwAPNBcANbRXABw01wAFNVcAK7WXABI2FwA4tlcAIbbXAAg3VwAut5cAFTgXADu4VwAkuNcACzlXADG5lwAYOhcAATqXACe61wAOO1cANLuXAB28FwAEPJcAKrzXABE9VwA6PZcAIL4XAAc+lwAwPtcAFr9XAD0/lwAjgBdACgCXQDMA10AZgVdAAAHXQCaCF0ANApdANgLXQByDV0AFg9dALAQXQBKEl0A5BNdAH4VXQAiF10AvBhdAFYaXQDwG10AlB1dAC4fXQDIIF0AYiJdAAYkXQCgJV0AOiddAN4oXQB4Kl0AEixdAKwtXQBGL10A6jBdAIQyXQAeNF0AuDVdAFw3XQD2OF0AkDpdADQ8XQDOPV0AaD9dAAJBXQCcQl0AQERdANpFXQB0R10ADkldALJKXQBMTF0A5k1dAIpPXQAkUV0AvlJdAFhUXQDyVV0AllddADBZXQDKWl0AZFxdAAheXQCiX10APGFdAOBiXQB6ZF0AFGZdAK5nXQBIaV0A7GpdAIZsXQAgbl0Aum9dAFRxXQD4cl0AknRdACx2XQDQd10AanldAAR7XQCefF0AQn5dANx/XQB2gV0AEINdALSEXQBOhl0A6IddAIKJXQAmi10AwIxdAFqOXQD+j10AmJFdADKTXQDMlF0AZpZdAAqYXQCkmV0APptdANicXQB8nl0AFqBdALChXQBUo10A7qRdAIimXQAiqF0AvKldAGCrXQD6rF0AlK5dAC6wXQDSsV0AbLNdAAa1XQCgtl0ARLhdAN65XQB4u10AHL1dALa+XQBQwF0A6sFdAITDXQAoxV0AwsZdAFzIXQD2yV0AmstdADTNXQDOzl0ActBdAAzSXQCm010AQNVdANrWXQB+2F0AGNpdALLbXQBM3V0A8N5dAIrgXQAk4l0AyONdAGLlXQD85l0AluhdADDqXQDU610Abu1dAAjvXQCi8F0ARvJdAODzXQB69V0AFPddALj4XQBS+l0A7PtdAJD9XQAq/10AxABeAF4CXgD4A14AnAVeADYHXgDQCF4AagpeAA4MXgCoDV4AQg9eANwQXgCAEl4AGhReALQVXgBYF14A8hheAIwaXgAA</prop>
				<prop name="Temps">REFSWgAAZf0CAIBl+P/hehSuR6E/QP/2KFyPwvU/QP/Xo3A9CrdAQHs9Cv7wvUFAe/Dw3+G6QkAp+PGoQ9tAcQYBkEQNA3pF60BmLgJGLQOGR0BuKAEUbkj981dJBQO3PUpA7vIhSxUDCO1MPQPuTB0D0E1Af1K4HoXr8U4NA9vaTwUDXVBVA9FQ3nUDQVFApAAA17N9US0DJlJAmpmvAW1S9fMlUxUDmFOtA/cJVED48Sh8VEDz7FF3AcwEXFVAzdnM5wHkBDxW1QPLVt1AdwFROFf986dXW0AzDhETWM0EWFUD2+FYdQMxWdUDO1lNQE8CClmNBCQUkRwUV1FYQOnyEBwVV1UTa9BX5QRXDQPKV/0DQch0F3Ydlh+AEy4CxrQf6icCxMwfw+EAj8JXInUDweQX5hXp8sAEJ+4VgAYtBi0GAzwvTi9gK9YCu0BsL34tli+oL4ohrgK5xCcAvi22L8gv8i8UP/YvCD9KPwpcN0ju8bdkP249dj9wPwCqP4w/lj+4P+o/9D8WTyhPAPo/DE9GT0BPek+UT45NVk8AsE+qT8xP3k8IXxJfPF/uTwBYXyJfdF82X2hfql/EX85fAOBfwl/8Xw5vGG/KX0xvbm8AQG9qb5Rvlm+4b9Jv5G9ebwDIbxJ/HH8mfzh/Sn9sf3Z/AFB/on/Ef75/gH/ifwyPHo8A6H+KfzSPZo84j0qPVI9+jwCoj9KP5I/Gj/iPEp8kny6fAEifio88nz6fYJ+aj4yfrp8AoJ/CnwSv1p/4n/KfRK9erwBwrxqvfK+mr4Cvkq/Er86vALivEr/0rza/+K8av2y/Tq8AgL+Sv7S/nr/Av+q/TL9GrwAYz9q/LM8+z1DPcs+Mz57PAGjPis/Uz8bP+M8Czwzf7s8A6M8C30TfHt9432LflN+G3wC438Lf5N/m39DfGu8k7+7fAFDvQu9s737viO+i77Tvzu8AmO/a7xT/Jv84/0r/DP9e/wBQ//LvjP92/5j/qv/M/+b/tPD7hgKtZCR9V2UDLt1XvQPoVkAAELgeW6VWnQNjVg0TI0QEa+VV/QOo5ARsVc0TWyRVjSPtVM0TtMwHtrYCRVSNIw1UtRPWbVM1A55TLTNZU00DWyNTjRPqUoUEUjUDe35StRNGUkAfRgHbDlIFE9dRVQOTUVatI1tRdQRRfQRQPQNruFBVE4AUFEhQTQN7E1CNA5xPQHGOIWswT7UUTu0DV041A9vuTV0DhU2NAxxNtu0TsUztEzFMrSPL7Us9A2hLzfMHS0Cuz/FHoUqVE0GcFOFtST0TkEnlA35JjSRtSa0jK0o1A65KRRNtJpQUYUtVA3NL7QNLd0sVI3GEF14CZdwXAA4vICsGJTYvCCOGFVYviBMCNgJudCduL3gj9hWWLZ4tAHYt5hXmFfYV1i32Lwg/2ikA7hXuFR4/MDtWP2g/ej+MP4CeP7A/wj/UP+Y/8BPGAnoA/D/2PxhPOk8kT05PYE+CTwBsT5ZPqE+6T9RP5k/4TwpRAAZfGF8qX8RPNl9IX2JfjF8Adl+QT6pftF/eX8Bfml/0XwAmbzhvUm9cb25vWG8Kb5RvAI5v2F/Kb/Rv5m8Ifyp/PH8AHn9Qf3p/ZH+ef0B/cn/EfwDmf9h/mn8Mj+5/KI86jxSPAGaPUI9ij5yPro+Aj8qP9I/0NuNENUwFJE1Aw/XWlwCiTiWUT+0DR1BWbQO8UD0UUUUTpvwEbRvUBI5SHRMgU10Du5VTRRMGVECfAT1relT9A+ucBF1VlROt0XQERFaVlFY1Az62PASoV10DFViNBFi2PRPgWCWTIlk9EyDVWT0EWB0TsOyUcFi0dRT8lPE0BM5XhQPExVcdE8Acry6tbhLBVwIlk8JEpy6lTqUurb4TfKcodq+Yr6qvV/0Du8Snvq/A4K/yr9T3/q84448BXK9ibKSANASzkP4C+1bN9G1WlQN1VoUDNFbtA9vnVcUDqlUts29VWkUTNmwE/FRNA8OcBNuNVF0DVVQdExBUtmUD2FNtE6FTfZNqVVNdtFOFtFKVA8Vcl7Y24klSJZMSUn2T2tVRJZRRbQRR7QM3UbY9EwBRzfPHUFUDg9Y8lExQvZRQ5QO+T9ZVA1NPXQROZQN4Tpb9AwtOPQOIZB/+AktNTCWT4ksdFAyUGewUW7dKvRM9So0D3KwX1iaSgkllA7i0FB5KFoUDlEplAxjcH+YVfi0ABi2OkyQvLt8wL0ovZN9mLwDAL5rfrN+WLfbNzi3mLa4tAOYvQD8yPzzvLu9o73rvXO8Anu+w78Lv5I/Wj9jv8u8c/wAG/yj/Mv9c/z7/cP9q/6T/ALb/yP+K/9z/9v/o/xoPLA8ADg9QD1oPfA9mD4APqg+0DwCuD3APyg/8DyYfOB8KH0QfAOYPUB+CH2wfph+IH8If1B+othWOxc7C3tzUrhyUpaVN9bOqLJe2Eko8xVC2JZNSUVXDyFFtszqVUi20UrWzIWyXJrIJaVTFlHyUCoS0fFXds4vuVY3DYKSftp1WwphtWJ3D91hNsydZ9bOzGlmFlNSUsliNs3O2/CQzWA2z6VcFw8wAZK8mP0CrVq9Qox4/cD+SqQCOr6A/sj/Ur86v+K/6Pxy/WB5NLr2OwkBXbbPqZLQtp1S0ZVZNwyVkv3a9ai6y76y0uKS0gFRNs6FHpLf2s7S/3iNTPcPuiVKdxGwkgeS/9rXWwqTZUaUkVCQoUTXT8VCidUO6JM82zV6zT02Txi1OdUNaTgWkTWXPd8xSfsLLfNeOsgM81KGkz0y2zX6SykmtViZTSvWzASrkz/bPCN862R7fQN9S3wBc325viN8KabbfsG/i38xvAAblxt8g7xJ/lO+O7zh/Sn8AVH9ef5B/on+0f8Z/2H+aHwD8f94fuB8ijyyPPo/wf3KPAHyPno9Yj5qPjI++j/CP0o8ADJ/Wj0Cf+o9knxafMJ9ynwCUn3afwJ/Sn6yf9p8IryqfAByvRq84r3KvXK9er5ivqq9gvK+Or+iv+ql+wotLBcNbDEz1s+pMvSPobFSr6E6Vsw08VIUkVPpWPMRuUY2z4wzEV/S0q8pSRURTFcPQxLREtVSFQ7aMtCZVHUOZtpQkDFYtY31WBcPsKmREdTRE3wxES/QndlLbDFkdQylZNWMRWdYVw+BY1cRYXUNVWCYtUxNYxbb+ospMPzY/AEgzZjUmz0A7Ls+AP8I5js8AsM/CzwxP1s/4zxJPHN8G1Vb+oppXNWRXvWMeTESr2la9I5hcRFVkRBXWbETXVRW0Vb1TUFVqpUMXpCTgpESnVH1ErVS9IzhUHVMBhCS8tVP9I4PURE5TVUMXZVOV1FKd1PREclJdJmaGQvZRRVRktIdRhdS2XCQaUcVT4lDtI6u2LFRzUA0jMFC9U/BpT0W0TFQUVFSmTnVTszxOfbRsVGhNXbRMWq20TF1DFUw1U6wUtGtLSyW0SoVDhkrFU2siSjVESR3TeUk1U6uMSZXUSWW0ShVT2ALcVDoUZ/ZfwGNWbR5vMG8ASm9U/3ZvgG/Cb4T/rv/A+wDubwBz5v3ebQYPGA+KeR4PAIh/Wn9sD2YPkA+iD7QPxg8A2A/qDwS/9g8AHxIfLB8+HwBIH1of1K+GH6Afqh+0H9YfAMgf+h8MLw4vQC8yL+wfTi8AcC+CL5Qvri/AL8ov7C/2LwAIP+ovLD8eP1A/Yj9EP34/QJg/qj+0P3Y/4D+6P0t1U6ucS0VTPiy0KGxUKLVOxURPvfMuUJ1To6lQ1dQc5IocVAH81HZZUi205NR3U3VT7Hy0W2BU5UPRVIW0VY20pVUN4ydc1x5SIWTEkLVX/UP6TMRiWI3Tx21Y/UMaWY3TJ1kFw1UF7LTB/LSE/LREDMQLA1h11FdVVITPZs9AzwBSz2Rffl+oz5rPpF/Oz+DPQNJf/F8ObxjbFmWO0rdM1NOOV4XU9FQNHGTLVtaN04dWlbNGZNQFVjZts7pVVbN+VZ1G3rPVVTXj07zUnJxEZFTaFWMrjLTmU/1DsVNWXdN4U9XzQYREDIS0W9RSpbOcUh30Uo1D2yBSHdPpUdXzsVFWFWN7UQXDRQTkDmS0tdc85KAs5FtQhbMkWky02kREbk+11E+941uPTkWzJU4d1E0149szTb3jz0yN02dMsrXUTD3UhAQzS4V0SlrV9EoFw/VJ7dOixOe2VrKeSV2zA0qttEoK3bP8vORPhA/W9X71Hv8AMP9C+Ub/WI9q/3yPpv+Y/wCaj8SPRgXm/9jz3o/4ixafACifSg98D1afSC9qn5Sfpp8AuJ/Kn9yf/j/onxKv/J8erwDQPzqvVK9GrwhPmq98r4avAJCv0q/kr8av6K8Kv/yvDr8ASL9av3S/Jr+Yv6q/zL9evwCIv7q/HM/+vzDPCs9Uz3bPAGDPcs+cz07PqM+6z9TP9s/UwMN2c0vl43gsRKhN1n1jqk7FdE+dc0pQbAXkRHQ0UeXjqFE1g6sdUr3kUtXzIdTUl7VTdXMJvNR8VIVz72lURYScZVXV82FWnWTVVj3jQPRUrTxkF1hWjUOAWCXkWG10We1zaxxZNYPt5NSyWH3jzXMM5DNYvXRsVNBXAkVzxOxfhl84X3pRdl+QXwA674Tvru/A7/pf1O/m7xhvkBr/JG9201zkgFzky9X9amRkt3RkdbzUI1b1Y6vlVTXUVTWDbYxkNNVVnXP6lETBtGSLVGoddFTFgw68ZNZTNXS2zGRoU11TMlOd9FKm3XPDUk30fERH/GQQzVIt09hRxXRcRGpRbF3WJkL+ULVDuFDlg1WBPHRLTEQTTHS6ZHRtT1x04U5Fc3ROxYNb7k31Y4VN9dRNDXSWjHRHTOXUS030JNQZajSEneR0Pex03EmNQ82QxHSCSXXUzHQZShaNk5NKfWMqRIf+fxCPACKPNB9Gj2CPco98H7aPoB8Ash/EH9aPCJ/qGT6dBi8oLwBCn4SfRi9QL2ovlC+mL7gvAMov3C/uL8jPAt8MPwbfQD8AOj9kPx4/WD+KP6Q/hs/APwDaP+w/rj8IT7o/NE8mT0hPADJPfE+GT7BPkk/ET3ZP8E8Aok8EXx5fEF86X0xfXl8AXwByX5Rfrl+IX6pf9F/eX9BTqq7zS+1jDIx055R04Zp8BOVsdOVPjRRMdPqtUIVzb1Hdc+MsdFe1Up1zyvT0QFOFI7O1Ux1zJbxktlQt0yi1VXVzmaxkCVbNdFa21fPoVsXzVlcF48JtV/0jR1jNE65YjXNbB1mNcydZJXRZzRNb3liFI6NYRXNkDHQbE1iFc99XfWTUZ27tAG7l1mVWf2h7Vu9w76LvlO8Ann/I7+J/BP8GjxiPOvkejbb+IqdXpdNxV80THqosdNrEZJhs9FV89BVtVv0j11Udg5tVRfNrX1XV1FW9c+BU/fOtp5zUb1TV8zik1AFZVC10jGSTU1XTToTUtRfM9OD89KdSBeNytnxkOlKFIwNSHYPLtnRkh1EFA1BR1fMYWhQE4kQEq1CFJFC9BG1QlWMFUKXTgU9tA9sUT8Xzpk7FAzxO1gUD0E3V9E29cwBNWq1kTJVjFUwtY6wkZG1LJBTlSsXzhkoF48siSiUTxdQHLmKMSazFBoYiU0oNBErNEy4FS20DVGwfjh1eHU4fYB8Aah9sr44f0BOWH6ivuqnuHQDWHxgv8q8Mvx6/YC8CPzy/AGa/eL+Kv5y/rr/Av9K/5L8A1l/QXxrPBM82z0jPWs8UbwAuz4DPks+sz27P+F/az/zPAL7PEN8K3yTfTt9g33LfjN8Apt+A34rfvN++39jf6t8U7wAm7wDvSu9c727vOO+S77TvgK7v2O/q78zvzu9443aSnK1L3YM+TDWjJXwEJdVO9WRPHYMLPAShUCzlhBwEilHdA/8UBAOQtE5jFJRb3ITOUy1jXLa0hM9UBQNAVW0DtClVPfSEhJd0hAVUh6ZiW/hXBQNgWJVjxexkqxdZlWRZTQMD/GTO1hR0lFjtE0EMdANYCoWEV51jxnR/Rg02fU59AD5/kH/Kf7R/7n/QD/p/9A+gBh8YHyqPLB8O8prk9FBa7AQNRBTLVvVjh8xktUZ0FAfEZMhV7QONtrT0RFXlkwxVjWPT1VQt9FQVdFQlEytUtpVj9VO1g79TVWN4bVMdBFNAT5IKUxVzq9RSLWOchPRlhGQwbVJVY/hR9aOxUSUTm3tRlWNFUf1kdGTXTVClg6BQVWb2ojFcZKvaT7WkT8WET7WDj1hMZEvwdpK8TSWUTe0TNeo0ZGc8ZAFMVRRctKszS6X0SvWkSi1kSqq19Em9ZEndg57kJP4S3CVKjZS8JE/cp1a9tqUINq9Ao+4CXTQ/Rq9oP2KvAIw/nq+Yr7qvxK/WP/ivCr8AzK8uvzi/Wr9kT15PiE+aTwB0T6ZP0E/iT/RPfu/47wpfABRfRl84X3JfHF9WX4Bfkl8AvF+uX/Dv2l8Eb+ZfKG86bwAcb25vQG9Sb5Rvnm+Yb7JvANxv/m/Ab/pvFH8uf0B/Un8AZH92fyB/mn+0f8Z/2H+SfzCkfwaNPhMEpHRMhZa+M7VO7RNqVPRLUN2DvrVQ1ZMyLJSoUe0DHdoMJJCE9AVTTfN3U2qVkwm0FHyk9O9UVTRqvPTVnBVWBQOzVlUzayFXdYRXRZMTWKWELVglk+BYxZRZ/YYWI61YVTPBWAUDcxyUM1rs9PV0BNJXvRPEnA8AVg0+DWYNjg+Qn6IPrJ/GnwDYn/IJ5p8oHxqvLK82HU7yVbdslIBslEAEpP2MFK24zPR1Vr0TNMz09dVV3fO4lBRttPQ0VdYNg/pUBQPDxBSLVNa9Q1NUDYMavBTkU2xFJNwUaFNVMzFTraTVUrWkUoUjjIT0VVJWBTMfUt3z2Hz0omz0s2pRhaQ0JP5Q7fRQtlUzkVCVI1pQBQMTalwkunQkT2wk4U49hLZM9AdOBaOdTbUkTdrNM66cJEdMffPiS7RdpDSEGRSEt0p1U1fVSs0USY0jkOwkfkm2BTOvSc3zFUq9Q5MW1CQUS93zWAw//jW+NQAuP0DPUs98P4Y/iM+iP6zPAKbP0M/6PyRPBk9ATyrfPN8Avk+4S1bfgN+6T6Tftt/I3wDa3+zfDo8A7xLvJO8m7zjvAFrvdO+O7yCPiu+0767vyO8A2u/87w7/uO8a/zT/Rv8o/wCC/5z/rv+Q/7r/zP/2/+D/AGr/FA82DzAPUg8cD24PiA8Akg+cD74PqA/SD+wPBh/4A0S2tTYi3tzEo7DGwuictE3ufCTlT00mPhNQjSTXUUBmfhHGLLQ6Urb1A8pS1cM+U53Ts61TLSMlVE0jmKSEDFVV5bRVVRRVJSRW9QPN6nSkWFd9FGyUMFhmHbOYWA2W9iIpWeWEtVl1tFid06NYxYNkLPyFBCTpV80jzGSfTi0Afp9gK0YvkC+qn7Sf3p/YLwACr/SfDj/4LzI/TKc2Ncay26dXFbNvV9XDLlda1RuofKRlVpXjF3SkbdicpJ1VndNjVVWD0ypVrYaWo1R1k4FUaj0jPNSkBMw0zFM1w6uVU2WDXpSEJ+w07hVSdaRSfbRSzTSMhRS0289RpROVUV0jYFFarTRRndPzUJ20UJXkzVAVsz9QhbRshKJPth2zOE9Vg8pO7TROWh20TfWDcE2FtE2NtI1MdZMxTCVE3Mc2MgttSxWzj0o1MytKJUQtST0jjEmFs4fstONAAHZDzLTLsGajnMdu3b7NNs8ASF9iz2xffs+QX6LPtF/GXwDgzwrR5s/4zwLfJG9u35DfAEJvbG9mb5Bvom+0b8Zv2G8A6m8cH/ZvIH8yf0R/Hh8YHwBqf4x/hn94f3J/xH/Wf+h/APJ/FI+mfzCPSo8Mj1aPQI8ACo+Uj46PoI/ij8yP9o8QnwAKnyyfxo84n0qfdJ+Gn5ifAOqPzJ+mn7ifAq9Un+6dvqOaFGQRTBQoTU2khLQnVmy0D1A9U4VktPpsFKtuUWUj4XwUdgRE6LYURFxT3bPQUzWzRLbUpLRU5RMmVQUjmbVVjXMn1BSaVgUjCc1XhbN3V3W0JDRNWDY9U7VYvRMOWQUmhrO2DCTTWOUTllilE1VWHCQTWGWj33Q0yqQvAL4txiWGL2Avcimev1C/Gj8A1L8ePwg7Nj8YzyrPPM9OPao+IpzspGGEtCB0NNpVVu1EVuUTRoTEB3w0bcjMFItVLSNSVWUT2xhVhbPgVK0zmlR2LSNiVAUkVECkkHBn1/NTBcSkFIVTZaNrT1ONNFMtI9JSPcO1mxxEZZQULlKNc/dtUb0TvlFlE4hRdRaqPiIMLETVbBSeZERnNVDtFFDVM/RPbaR0RLUYZKSPXBQlTrUTvLaURFBNrTPqTF1Tga1MtRMcTKUTtSykOrVLjURKBSN5SqUTFZVKvTRJ3cOD5EdXotxVSY10SkVESmUTSNxXAI59/lU2X1hfYl+EX37vkO8Asl+078bv6Fvm7wBv8u9cbwAe/0D/im98b2b/eP+a/6z/AL7/0P8qr+T/1v/4nwoPLA8APg9YDxIPhA9eDygPkg+8DwAGr9AP4g/8Dw4fyA8qH1wfAB4faB96H4wfnh+wH8If1B8ARh/oHxIvJC8uL0Av8h9kLwD+H3gvki/EL74v2C+iL+QvsAY/GDtWw8zUeEzdM2xVTVU0Ts3kTx3UUN3Da6NQtcRRjUOoUQXDyx1ShaORHEX0NHdTmh0z6qSkYFQdtLw0Y61VRePVVa2kVr3UVtqN8yOUtJFXldP8V7a1o2RYdbPiWF2kWWqN1FkFw/0stMVYhQNVhyxER/ykBQRE0vw0AcS8v66/iL+av5RPtr/ovwDKT9xP7r9AzxJfJF82X1DLbFbFXqK3V83jjled1Gr8RA18xLqExHdWhQOtN4TE91WV1FV9o362zKRHVc3jDlUlRFRqfaOOvKRWzFQeVJWkbVNd47FTpeN4U43z20NTZcP8Ul2jx1LadUOQlKRYUrUzIFLW1cPpUd3Ds4w0fVFslVQ81ABR1cPJUI3zq5NQPVNbbKQlVNTeZU/95E+VpJTUfE5lpLaM1KVNldM8TYUD19VMZaNvTKQItGSPS2q9pEsNZErdw2NKFbRtSmWjr0l1s4JJVdSxSd3WXmPsZA9LtaNUABT3hv3O5T7vWO9q73R/lu8AmH+q76x/3u/ge9Z9Bv8Y/wAKj0z/Tv+A/1KPdI+Oj6CPALKPxI8mPxg/2o8Mn+aP8C8A+o9En06fYJ96n5yfxi/AnwCan8yfzp/onxqv3J8mr0CvAFKvdK9ur4Cvkp+cr76vyK8Asq8Ev+6v6K8av0S/Jr9IvwDir3S/lr8Iv1K/rL+uv+C/kLq/FM8uxe7TSwVELISxtrxkqE3N465O1VOmNoRkSFC1M8BQrcSENEvIUcXUUu1klDQh/MRbl1PVwwlUjWRUtcStVfXTfFV1Q/DUxGBW5DTTVnVDQPxErWRUmxdYBWOcWB1GbjNZat1UWZVj7yxEt1jVU212PEQ1WD1T61cFYwvMV/VjwvRPpk94S27fAJjfuk+k3+5P4N8CWfbfAF+AIu8071ZVPu9YU+5jfNSASHzU88CuM1ZdxJxUZ5RUaydWjcPozMSsVV1z63FVjcM4tOTxVEBuF+E9ulR9Q4FU5WO1R9TkEczk2lN1NFOavcNspDQnU9XEHGS42pQ0gSxkSVL9MxRStr3D3FH9M6RR3cRRts3jKlGFg/NQBWO8WmxkhVz0TFC9sxeExGvCT73kT83jyk7dU2teTgVz9Vw0jE1dcyshTVVUTB10TK1khIfUFnVmw0rN40rsZO9JVrXDmUlFxEmN9En9Mws0SlXESs1mXnV2jzh7AH59Vn9gf4p/jA+eD8h/wn8A1A/OfSaNJo3uD0iPOh9MHwBmj4iPgh+UH16PeB/KH9wfAO4fIM8yzwQvBs8oLyIvbC8AVi9oL6IvlC8+Lxgv2i/sLwDGLxA/Aj80PyY/ID9yP3w/AJY/qD+SP8w/1j/oP/o/xD8AFk8wT1JPJE9mT0hPYk+cTwCGT7hP0k/0T8ZP+E8qXwRXtjbii0sFYwxM5WPnTUxVA+VNhWZOw0+9E2uDUM0D+Fz0bFGF063hPPRUUo30Us1zPrVT7WRT9WNCVL3ztNVUHQRV5WOX1FQHVqq1w3mM5Oic5Fds5N+1V3XEWH3TsFi9wwxtWTXjK1m9ExNZTWNb4Fi9E6NYBXNVNGQDE1j9Vo7DVNee33BrVtUAhtWG36Bvsm+8387f6G8a74D8bx5/MH9a70x/PnVWAqVWbORfV81zHoTk2ozktZiU5Fec5BdWjXRV1hVznVW99FUFUxpVLJVUvMSsVL0UVJXExFRrBFRN1FONw4hTfcNrUFPFdFO9E+NSPXNtqyz0dFKV8z5SpSNTB1J9xJTEipxVUb3DmxxRnfPlUGXEdPR3rVDV8z9QjcP4dMSIZU9VhE9lxlYCRU6Nw8vYTQUUTd1UbFSITJYVcx1MZeRLvfQMVPetSr0Tk0p9wzDkhNOs/Pd+wpBJZVRJvRNTDUq989RKlcSsB6Ytxg0AVg9gn3oJfp+AD6KfHB/GnwDYnyIZFh0GHQavcBsmr0ivAFqvtB+mL3iviq+cr8av2K8A6q/8rwZfEL8ivzS/Rr9QvwDiT4y/hr9gv6q/tL/Ov9i/AOq/BM8ezzDPOs9cz0bPYM8AUs+Uz27PuM/Cz+TPzs/gzwAK3yTf7s9Q3zrfbN9G33DfAJrfvN/O3+Dfut8E7w7v8N+sGuEWYpxLLYRMtZMoZmxUKE4F9JSELlD15NaEVBhRpfRRbZMBUqodA3YU9OgchFv85OxqBIRg5OTRxFREVf1zq7hVZeRWPXOb7OQLbVeF45NXBZMAWLWULViV885YBZMgHGemUm0KJGTTWB3jh1jV5LVYVZMFPPTXVx0DxgDcb85vgP+K8ZZv2G9y/7T/AN7/8P8afxQPJg84D0p/TA9UVnUeEo4E9FAEBA1kBC3LnHSHVs1TRpx041C2tpLIVdXzgFWdhFWqHRMOvHTU1HSczFRmbVQFAy1UPWP1U22TW7FTtZN4U53zQbzk0wxTHZQshJ40hGdSttXzMFLNg+lRheOztVFFA3tchEVRLYMOrVG1k9hQ1fOghFRobVBVkyVQLYPeTz2kmU+d5HxUk05t5tbzTarVhE31hExFA2tk5AjFTG2ToTTkK5AGAt1K2uVUSj1jFUot86pJ1r1TgkklFEkV4/pJCO0W3oVGAkvsl7at9pWGnQBmn3ifgi+Un6YvuJ9KmeafAOgvIq/8nwY/QK9CP1Q/vq8AuK+CP5w/rj/AP9I/5D/2PwAITyrvJE82TxhPSk9kT25PAIBPik+cTz5PuE/CT/xPzk8AEF/qTzRfTl9AXwJfhF+OXwCgX6pfvF9eX8hf8l8cb/5fABhvQm9Ub2ZvkG96b7Rvrm8A2G/qb8RvBn8AfyJ/NH/OirN0TF0kvIRoTgUjoraEhEhQ9XO8UAUjMmVRpeOmVIU0FJBSlTNtAxSEk1Ol4wZULfNteuwE7VR1g19V9YTW1AREVkUUVmWDPle2LWOqV10jFVhlg361WG0j4Uz0JVkFIyJtWdUj+FgFI7JYheOrc1id8zFMhPHU9NAFVwUjwtT/lv2e/YaPqP8Auo/8/86P8I8KDxSfBp84n1BKn1wPTpXecq/khIDkhLVALJT9tAS4VlUTdbVW7UM3rAT3VQWEVVptI3Hc5DhVXeP+9AS1xewEjeQEVlRd4x6qzHTaDBShvORsHBQ0jVONc/xS3ZSsd9YiWG1SRfMUUr3j3FFF862kXBRuUa2UUQX0UabtE8lQvXSEFE58FBXWlHTCT+1DV4R06E62veN8Tt1zD05tc6VtTW0jIU1VE7VMhQS2xBTrS02Ti0ul4yZVS+WESuWDYPwU6hwksZkEJ36THCQZSr10Sgo9pEvd41iUP0YvYC9qvwB0L46/oC+yv/Qvxr/ov/ovABQ/Ds1eP0DPUs88v3bPeD8Aas+sz77P0M/iz/TPBt8Y3wAq30R/Pt9Y31LffN82f3DfALrfrN+e35jf8t/83/7fEO8AMu9M7z7vaO9i75Tvru/4bwB679Tv7u8A/xL/JP+27zj/AFr/bP/O7+DvUv+0/4b/2P8Auv/8//b/KA8KD1R/Znq7oIiec3x3vtJHjH+edU6SGy1SLZOtUqWDIbx/znW01qPUdF3ElNFV9aRWYu0EVo2WBoW2khdYzaONgDyE4lhVEyuApnNZINV0PIcuw0yHRoLzXI92jQB+H5iLlh+IH+qPxB/mH/gfADKfBC9On0AvUi9kl24tfrI1sawUgWSEQlfVlJyfbCaDrJTnVd2zqFUtIzVt7HQ0vJT6VK0U3ARbi1S1k0dUFYMO7JRb1lPdE6BT3bRTfbOrMVPdJFJFg8OsdIC1UvUkUs2jEFI1s9hVUX10UUUDakykNFSkq/5QnZRQjSRQVSNLbVBFgxNQRQO6T91zq09PHYROZXROVYRNVm1zhU2ldE2tE7HUpNtLTLWT50tFg4NLWi0jHXy0oUp9s0H8NMvhSS0TlQy/LhIVSgbdc49K5aZ+tT6/UL+auQB2v4i/kk+kv7ZP4L/aT+xPAP5NpsUOzSbPYM9KX1xfns8AkM96X6Rftl/IX9pf7F/+XwAQb1IPJG9Gb1hvam8sb35vAJj/Og+0b75vuG/qbwR/Dn8AKH/6bxx/Tn9of3p/jH82fwCYf9J/rH++f9h/Ao8sj+5/ADiPSo9sj3aPkI+ij7yPro8AYI+6j/SPDp/wjwKfNJ8WlVr2kt4EVK5MxSRN1QNZqoQHFpJKUM2jwJwMzcZcNDpSFbQsNCNTlnVjl1M1swjUBz4TVJaVA3xV/UPu9A/Wsj60DBeGo1j9Q35YzUP4xVgdsyk0H0YVNkJ2WNptQzUsFPVX/UPOVwLVI8S8H6Ydlq2mH4Cvyq8A3B/WHwAvKi8kvxYvIL9avxBkL34lvpP8pIBspBOgTrKV/bwkp6wkZbQn1pLotVWVA6zsBHFV1ZM4Nsy0/FTVk7hUNTT0J9o2UhHUBNpTtaOhU9bVA2pT1SRTbTPuUmylJLwEgVJlA0lSnQOrElI9o9xkNKRsNG6tUdWTKFF9Q/GUNVBanVODlARMUB2kUG0z275PnVNTT9UDyk7WbTNeTmWkTZUDjE22fUMhTS0TtUxFM1Cy1DTrBFdmsgtLhZRKWm1DRQTU5UllA5kUR9ZHkrRJ3bRKdWO3SgLVAyo8T3ZlNlXORW5PeN8Agk+c375PwN/KT+Tf9t8I6wAmXQ5dNu9YSz7vaO9KT3zvAI7veG/C79Tv5u/47wr/HP8ALv9A/1L/VJ9u/4D/Yv9cnwCG/8j/wv/c/+7/AA8SDxwPAC4PSA9SD4QPXg/Y/4IPdA8Azg/gD/IPFB8GHygfEh9EHwA2H3gfch+UH7YfmB+qH9QfAN4fEC/6HyQvFi8gK+4jNFRrEUzdk+p8lOhN9ZRlTg3UT93UdDT4UL2T229RtaPhURUTV1JmJSPKUg2kHDSxUyVDsyVUJdQENCZVFdRVtiUjClZNs31WzbPsrVYlI1pX1ZPIbLRLbEynPqIMWWWzK1mt47MTWaU0XKSlWCXDZBVYRTRYvZPfHDe2pfatAI6voD+ir8Q//q+IP+I/DE8ATr9AvypPVE92vV5PgENWM2qMtG9spB4UpNpW3dPVmLS0Vby0Fay011VafUOb1LRhVd3TGPyUW+BUfbOpVNW0VN3TWzhUTcMCVMUkU63jq5NTvZNPzJQXFMThikTEqUzEcsQku5Cu4gNtUkVDzVHd04hR3cRatJQaXMTkUEVDrZTErXWEVD1QtbMFlMSFxU/VkxisxIuQjtJBTtolw9TExGxN/TMATWZFQ51MPaTcxLBLJVSa9FTvPNSKSj00PNTKpUn9s4ccZ1bDSaXESgLFVEq1lGzXRu8I42bdbt8AkN+i36zfvm/g297f8G8CfwAU7xbtruUe7TZ9Xn9wf7LvAJR/nu2ef8h/2n/sf/5/EI8AIo80jy4vKC9aj1wvZo+QjwCij4SPro/Yj+KP7I9WLxifACqfPJ/uj+iPYp+cn3afsJ8Akp/Un/af4J/SnxSvLq8grwA6r2Svdq+Ir5qvvK9er1ivANKvBL8Wv/ivKr80v1a95lJrnEudwz6EJChNvbRtTv2zJ09FQw1QFcTZUC1UdFSKUZ1D/1G0RVb2guc8VFlTxcPMaizEXgTE0QxUQlXlJNVV9YMnzESXvEQFV9q1dFd9I/pXTcNiWLaVs8dYfSMaWZW0WVSdVEw00Vw0lFw0RGQ0WwNY7SPWV+0jxvQ/CI7PoMsOUsK8P8bP+D8aTwDsP/bPIE+CT0TfVt9o33JPTITXXrKaV21UnEQPdNSry1YdZFYdM0i81Ae2FDTKVZ1Dj1V9Y0WZVTU0/LTUVHW05CRkrVQt0y1UlbP3JFS/tVPlY3g0VEFTNTRTasVUUuWznsy0Z1IN07swUqUkUUCk0EGzbVFt03tRvUNFUeWzLQ68JNdQDdOgpCSjILZm4jNQ5bPeTyV0T1Z9YwVPHVROhbRODdSVTV0zVIwlTJ1EhCQIbUyNY6FLDdNASy3Tq91KBTRK9UMZDPS9tUkNU4Ik9KJJRbP6VUn1hEr1g/cMZEsUdwCufWZvgG+Sb5z/rm/Ib9JvAOT/9v8IDxp/JH9Wf1APYg8AdA9+f6h/kg+kD/aP4A/yDwAEH0a/KB86H0wfHh9YH2K/AHQfPr+oH7ofnB/GH/Af4h8ADC82LwAvSi9cL34vaC8aLwCML54v0C+6L+wvDj8APyI/ACw/Jj8YP0I/ZD92P5A/qj8AxD/OP+g/+j8MTx5PME+6P2BcT3a/iLPG5WbiI0/lU5EspL+2vU9CdMy/ZkLqtty0XFTl489U7VNAIPy3jrMMx87TDNSQJMcG40Y8xMpY5VREz84C02TEAYRkz4bjfM8G3Z5dvsW+zQC+z9hf4s+UXx7fIG8q30RvIFZvaG96b4xvFgKOpN8+YovNVtWzicTf1tUOYoBCBMRH7NdeU/zXdsJmDO+SjvKxJOfOAkM07+5CnIRM79ay6WTnDvN0797y2BSsR2ZCarREJ6TvtuUOw2VO7UMszOfOYlhNheRs5OfuQgxMffOlS2XjZUOM9OEM936yHkrl4xuvSWXjg0lF5DT/zgIB80z/hj1u/7D7jv+w/7r/AMSP3v/oj/qPDJ8eDzALRg8AUJ9in3Sfvg+An5KftJ+GPwDgn/KfBK8WryivOq9Mr2ZPAFBPWq+Ur4avmK9qr8yvpq8A8K8KvxS/Hr8YvzK/RL++rwCQv1q/pL9uv8i/4r/sv+a/AJi/Gs80z07P+L9qz3zPXs8AoM+Cz8zPts+Qz/rPDN8mz2Ao3zrfZN9G1d5CuUvNY214jERoTe1DbE6NY9urTw3TSlCtY8BQai3zMrxEqnR0HVLNU1uRUoVTBlMVVFPdQ2sJVB2TfvRE71SVhLYMVNVVhVNGVlVTtbVWLfNCPGStV81jGBlYJfRsVORYTVZOVT5iW/1YjYO1WIVTdmTkWzVYVVP1Vy3z0jRUAcQ0b+ZfyF+q79Tvlu/o7wAK/xz/jmU+bzj/km9s/3b1UIbTfP8mg/zkgPzkQFT0Vf3cZLocVHcUVDfMZNv4Ve1DrFWVg3FV1s1jOFWFQ/4cdMdUqoVDjgx0VgwEHgR03FVTbXOjPHRsRHQ07ESz/FIFBFx0kFLdg1hNUj3jElIlBMxEpMREa29R1fRRrWMAUd1DK8lQjYOVrHROtEW81NvCT82TU0/dg+hOVj1zfE61ZE79dE0NVGVNhdRM3XTsdO9LtWNbj0stUypLBQRK3YRCJITvNIcuhSaF3kIZJIQVjySED4zUWMyfzpV2jwCIj5qPrB/Oj9Af2o/0HwYvABgvMp8kJ3af0JNGn3Avgi8AbB+un6gvyi/cL+4vAD8SPwBM307fEN9aP2w/Jj9w3zo/AIQ/nj+wP8I/5D/eP/g/Ik8ADE8uT1hPSk90T4ZPaE+aPwC0T9ZP6E/yTwxfHl8oXzpfAExfnk94X4pfpF++X7Bf2l8A9F+eXwBvEm88bzZvSG8yb2yE3+4SqE0NE6pObeOzpk9VhKx0vlA9BFG29fOoUT1zHFKl9FIGbXMjU50E7NfOA/zX1gLbX1W9I9NVHSNeVrbVA89WHSM+V51kV6aVExVY9dQ85OJ85CVJWdVkXOTtZO8GgjN87wJu4sbc76Z9tgO8d77vuO8Aqn/87/7vII8yj1T/Vo9ojyB6j4yPjvWm9eZygbT/xv+KgDAn3PTo5P/2/VZyxWwMB0YSSVTlcxFUDROh2iwPPg9QA7aDUrVkUpJFkxRsDx4CboQPzoNQIr0jg6QPtgV+MlfED0YSJfmc1IzkD29iVPwPDhWWHiKuSh0jTiQfPuNJlkWTtElVcxVMF27iJgCcF5YveB+KGZ4dnh+wH8IfANyv7h8Au/avKC86L2QvNr0ANr2GL5Avuim+L7gvgj/cvwDGvwDPEs8kz3ZvUG9yb2RvAGbPUM96z5zPts/Iz6LP5M8A/s/wz5rPRN8+31jfSt903wAe34jfst/E39bfgN/y3wzvAB7vOM+a31zvbu8A70LvlO8Avu/Q75rv5O927/jvou8k/8g2/0j/Wv9LrfRstBFMNh2z7kztg+xNxQaWotXlzJRovGTetARSUVpVc+WMlFdSbfPKVARbQFP1s7NTVXRUFbNtmByUCVVVk5dV9WQ1Vo2De8yE6lZdBJR82zBYbfOaWL1jDlm2jYMrWfWzE1mto+HWbHSlWEWTZHwEJFgGRRPpV+X0vHcOjbZ95nUAxg/YC95/+H8CjxwfLh9AHwBSiU4fYBuOj6CLpoWGFUbik6dX9YREBVel9DQEmGrUhFfchBc0BNhVhRM1m/SEYfyEKFUFdh4Cs6lU9YQEBDhUTXMCqVTl9PT0k0yUXPz1U1b1A+FSFSRSTXNy5PTbOlL1swNSfRPNUdLtZFEddJyUGnyU5FDWfROtUJWjdaQkPVC2VXMFUBUToE9FlE+spWauokFORZPU5JRsrU1VkwdNNaRMVXM1ZUwVdEv9lPS080o9JLVKlZMwJDTTSeWUSbY1k4NJraPBSSWrzwFKjZSUp6a9drWOrZavuK8Auj/sr94/GL8CTxRPJr9ovwByv1RPTk+Iv6q/pE+2T8hPAPK/7E/mTxBfIl9s/zZfYP8AQl9cX15faF+CX6xf1l/AXwCSXwRvzl8Yb0JvLG9Ob+BfAGpvdG+ebwhvsm+Eb85vAH8Amm8Uf+ZvOH9Kf1R/hn9gfwAKf5x/zn+4f+J/7H/mfwCPwBKPPI9Gj1iPMok+kpxLVv0jPkz1MyjslU5Vk8snT30TDaSXbnL3UJYtg4pRpTMBZCducue2XCRZU/0jzlO9A0K1VEWkVJWTQFVFpFWs7ZTUHAdXBVRXDaPftowUS1gVo8pY1ZMcpVm1hFm9JGwE0XwElK1YRTNTWJX0WF2j1gA8DBsYBh/wC94PuJ/yn6SfAAavSB86r3Qfhh9wr4KvpB9Uph0+Mpy8FGEkpCBcpNvNVh0DiVY9A0ZWtG2UNATI9BSLVc30Vbb1MxhV3ZPRVNUjmtosJGIMBClURTPzU2xdpPz0hVNFk09TBSNbCFMtM9BS9RRSnTS1UiVDLuyE91H9I75tUfUziFFFM0NRzRO1DNT01cT0nlAVA2e2xCQwUM0j9E+dM4UVT92ET0WTj7T0s4Cngmu8TRU0TdUj6kzNtKFMXZQMxJuAbiNLBSPYbUodA3lK/fMVSl2kZUm9A4I8N/7y9Ul9RAgkNCMw9jJI7DeWTSZFjj8AoD+qP8TP5j/oz/o/DN8e3wA4T4JBNt1uT2jfek+M3wZfAPhPqt/U38bf+N8K7xzvLu8AQO86j1zvTu94j2rvhO+O7wCw76rv7O/W7wj/uu/M7z7/AFD/Yo9s/5b/qP+6/4z/3v8A8P/S/wQPHv8oDwoPXA9WDwBwD4IPjA+GD2APwg/cD+YPAPgPCh80H94PQB9KH3QfhhWolo+og6aDToWjK9y0D8jEhw6zhLSO3IcXEnRSpv3D6FJFJl6zU80jRKlUFbYGk1Xlo7YMtCi1VhUTmtykCVe1s3faPJTjnJRmWL2jzFjW/SMeWS20WdUjCllsDTSUlJZYNcNVWKXDCwVYLfPXnJ8Wryij5oIBwtyfxp3+nyCvuik+rzA/AEI/VK9er3g/ij+sp56vsKNUNiNElF9sNA2UNMvcpzJWskg0lTQkylXdtByUa1RVnRMMHJTUVJ0UtVRVJFRtMy1UtbP32ky0v1S0iFPt00NT1BVEDCTU/BSc7IRnUlq9tFL9s/pRzSRRjTPNe6S0RVHFFIy02FBq7SOh1IRqtEQxUFWzY/hPJdTUt+7Sk061FqgeM/S3JtLupISIpIQIbUy1w6FLHTNAS20zld08xH0sxBk8x4aSg1lJrbRUVP5JLfRKzYQBSk2ULNcu/Y7PqM+yX8zPAM7P8M/6XyzfHm8wbzLfhM8AXt+I33Jplt/w26Zv4N/KbwDsb/5vEH8ifzR/Rn9Yf2p/AGwfbn+AH5p/pH9+f7B/0n8A/H++f+B/2n9Mjx6PYI+KjwB0j56PgI+6j9SP3o/wjwqfAByfPp9Yj1KfZJ8enzCfSp8ApJ+2n5Cf6p/0nxav8J8qr4A8r06vYK8ir3SnrjMkxHharBRotBRoTv2zatRE2y5QXbPAUEXDMlHWVbOoUW0zHXxEkFK2pSMGUw1jeFP9k+paXER8NETtVM00Vb1Ta9FVHSRWlbOzVh0zbSAcNJBXpVMVWD1ja35YvVPhlCQlWW22Vnai+lhNU8OcJIeUJBU1jCT1zCTSpC/eL/AjAM4v6CvuLwDPEs9kPybPSM+AWj9cz37PkM+iz6w39jK31Vc9Y448xEB0xP1WNg1juFaNI3VWlbTsxFv1VcWjulVdI3wkJK02DNT8VIW0VKXDi21UpVNVVF0jHFTtEzXkRESvBLRoU92kDLSr+lKFtFKdE4x0RFetUkVDH1L1M+eMRKKtUV0jbFHtEzTcFP5tUPUzx1C9U5FQxaNVWtykIrxEusQUT9xEs+FOraS8FAtOdcOdbU31gzdNRUPPTHVUVhTk60v1M4e8VCEkVJvASj3DYEpdVvYyp61JNbOCSU3USfWzERlKBURs5A9LDURkb15tAJ5fuF/KX9Tv/l/47xJvHP8ADv9Ib5ppdm9g/5pvlP++bwC4b+JvvP/W/wAPEg8kDzYPAEgPCq9cD34PaA+SD6QPbq8AsA/iD/QPzg+ID8IPHB9OHwAgH0IffB9uH2gfuh/EH74fAOgf2h8EL8YfGC9CL2QvNi8AMC9yL5Qvni+4L+Iv1C/2LwDoLyo/DD+mLxg/Wj90P441tj7CgEtVU95LxaOqbUyt46VNLUOmTq3jy+VPNfRQrTTcpFJRtK20nNQ8hNSvUvWzIdZURLNTbbRUNfOYVGLFowoM1wZTNEReVi202uTEWKy8MFjNQ5hYtjXz+Fi9wylZddMctVkdtFjt86NY/UNkapREJHRE6czEzlf9QwHEHM/mv/C/yrm+TwhfQskAFl9Qz0pfdM9uXWZfkF+iX6i8x77FvjNXTdNvzMQuqVcNtOTEqOzEZfTEJa1W5aPoVf3UVe3zY9oE1CostPFU5aO4VFb1Q4FUjdNHNGQRPNRtzBRElVMtQ1xTjdObJ1Ot0+5S5cQERIHVUr3DSXzUB4TUz1FWnbOVUT3kUR1kUSVkWtTVUO3zg1BN0z+01G0H3KSiT+WjOE/Fo1vKTq3TXk6dtE0tQ2uMTdVkTa3Tnkyds4s1TO3z0+z39tO0NUqWxaNKSiV0SQV0TOSHrUmt48VJ5WRK9UOxAkR0Krzn7v2G9abtru/A7wDa7+Tv9n8I/0L/LI8+j1CLAMb9hvVej4iPmo+sj8b/MB8Awv/cjwafGJ8qnzyfTp9gnwCCP3Sfhp+on5KfvJ9mP9CfAOqf/J82Pxivyp9Mr16vcK8Aeq+Er4avuK+ir9yv3q8AvwASvyy/Pr9QvzKvZL9+v5C/AKK/tL/Gv9i/6r/Er26/EM+AWr9Ez/a/cM8qz1THLtNLti1DDEzF0+pMFYPoWgx0J9zUD1C1c4XU1G36zGRvUfVD4VF91lZ+wspSXWZxhlHQXNS1QkTUtCxkKFWFY5ltVU3DClalU3tW1WTZV/WE1FTfVxWDSFi2NVOwWH1DDFmlUyu1WfWDE4TU01hVQ5Y1WPVTVYxEE1jl1ORUC8pXVePCLF/O3b7V3k8A0N8K7zRfHu9YX1LvrF9m7WBm75jvqu+8X37CmlfFdKrcVB7kVNrsVJj0VFW2/FQVVo2jx1WtxFVa5TRVFYMYVT3j4CRE66pUxXNxHEQ4VEDdpJCg1/NTfUO8U7b1U4VT/TNPU42jF9lT9cSEZKlS5TNyUmzdVIxk91FtY75RFYPbiFEV01BRTcMaUdadQ+RQhUOt1GRnUJpdRFCdQ/RP3cTkZBi27GSqTsVzQU6dQ9RlTa30Tb3GxnKBTH1EZhx0tUtl9DQE70r9M62PdHQRSi1kSeUzgqxUd35C3ElNg05EBM8FSo2jNwyH7o1OhaZ9xn8A4H/aDwyP/g8Yj6oJTo9AHwCCiXaNnnVmj3gfmh+sH/aPAOiPyh/0HwYvGC8qLzwvTi8AWM+az3wvhi+YL6ovtC/OLwB4L+ov/C8OP4Avks9cPyY/AGg/gj+UP54/eD+6P8Q/7j8AAE/KPxxPNk9IT+o/ZE/GLwBoT7JPxE92T4hPqk8MX95PAKBPIl80X1ZfaF+CX0xfJgKtnJRUOkz9VE0tFE5WldNmTyUDLNT0oNzErRW09IpRRQP/vPR0NVK9AwFc9HVTxcRcZa1UPePQVG1jPhz0sq1V5RMjVnV0Vj3jINbk5I5XVQP4vNRiWLZdc8dYRXMaWc3EWVotE/is1MFYXQRYJdO1RKTUA5TU1leV08YA9N/e3d5txmXebRbvGH8q7wBc705/YH9yf7Tvln+of7p/RVfN87dcZ67zXNQPxHSty0zUh1ZVA0hM1PdtVX1julWd835VtQMrRVV11FUFBFS1VCTURWQ0ZB5E9CNgvgKxHGQ1eHT0QVT0DFMFBAzUW5xSLRNYUhXTIHz0ben0xLFRhXN9UZ3TtUX8VA+k9NhQ5ROTtVC9c1vcxCVQnfPeWU9FFOT0BU/NhE4tE60o/PShTYUETY3UTEq9c2vEVAUkBLtWS1UD29hKPXNgSp3z/kmINfRcB57ynmyUW5DO4nkKhAT3VARYZBfWHaYPuA8Awg/cn+YPCB8Sr0wfNq9IrwBaqWYVZh9wr1oZnq+wr+IfAMyv1h/gr+qvDL8uv0C/Ur8AZL92v4i/mr+sv45fuL/KvwCkX96/SF8CzyzPDs9Iz2LPAFTPhs+oz3rPvM/Wz7jP4s8ABN8mzyDfOt9M3+7PAN9i3wCU37bfeN+K39zfpt/A3wLvACTvRu8w71rvZO+uz4DvkuFafvK5XKSuTCWjqBQEbPvw1lKmT43jSlDlc9vAUN1jMlFVA6hRtmUDPFL9U69SxWMh1mz0l1N98wk8hHxUaj0EVM2UVT1z8FXFY7NhVh2UVGRAV43jqtVX7VRYVaN+nGTiWFZ9kylZJQRZvXPrnGRvslhApKDg13Ok9CszWLWD9fxk0vxnNn0Azm8Af9r/DA8mf3h/Qg9UD0BmD4h/wnF+D6APsg9XveSIvAcO8ywEgCwEY/CWAv1tViWjuFa1g2VWxVTWBIToVWX0Vc2TcVVa/eM4HIT+VLWDxSxk24BUDYNHVMVjEVSqfWPabIShdIRsfIQ0qiRk/IyEuBT0gZyESa1SBWMUUi2D3ARkpK1RbZNuURWUUc2T8bVQjeO63ISFUCVjTGzsVfTkwk+d41dPHWStTm2TXk619E0lY4xtTc2TIU21g7VM5XTWJJTrS/10S7UDC0tq1eRKJYRKfWPqSbWDUZVklw7zfJQZhJS3XCQBKsyXHr12pbafyJ/Sn+QvAPafGK8aP1yvPj9QP2KvpJ8Avq/4q4Y/uD/6r9Q/3j+g7wASTyRPNk9IT1pPbE9+T4jvAGrvjE+WT8BPqk/sT9ZP0E8AKl8MX0ZfaF96X1xfjl+gXwAiX7xfvl/4X9JfBG8WbzBvAEJvZG/mX2Bvcm+cb65v0G8Awm/sbwZ/IG8Cfyx/Ln9gfyAif2x/fn+Qe+YDS+WExOfCviKl1O8uM+SF9ORSUcbd48ZRPZQM/74ilVOqtYMlVISYLPQMNBR+2ET/Vv0WEshXpYMxWNqVc5p8hPpYtQMrWbZtkx5ZlQPtWL0jtdVYdRNkfPQihPTpV0LdE8zE/87/MAN2osH0hwDujR4PKA/ij9SPVp94D7oPwGyffp+wn8IP1A8O8m9XKl0zLmT06vwEqAQX/lKZJxQf/jJjVY0kJBTxFVT947hUFIFMH14VJoUqBiNTPSMndKTuhB+WFVpuIhIUhM9RZSRRRZNDYFGNJMQf1h0+Igf05CuiTy0UT9XjygQvFi02npKdTC2DNUxdhGQ3sEYl1nNUJ74i5UkVJEkKPSRJBbRJLRSEL5YvAGMAXjW2L9Av2r/8LwY/EM8izwBkP0bPWM9qP3TPzj2Oz7DPAMLP1M/2PwBvCt8c3y7fQN8AUt9k33bfiN+a35R/tt9ofwDK36Tf5t/43wLvLO/W3xDvAELvdO9271Dvku/M78bv2O8Amu/07xb/OP8q/0z/pu9Q/wBi/5T/pv+w/8L/1P/u/wAPAAoPJA9+/zgPWg98D3b/iA9scvm+kotL3RMMTD0jrefUdOVNfaRPnZMN1VCNFFBt8/fcFGxRNmUT4VHFs1VSBbSUFG1ZfBTMU82DQlR1E1u0VOVzJlU9I5dMFGsHVpUTeQykBVf1xLbslN9XNcNIWEWTsK1Y3XMKWX2kWeWzEXqcFNGshJRYQKRw8BfXU1hdpFh1Fm6FzoUAHp/wi86F1h8In+IfRJ9GnwBYL2ovnJ+On4gvsi/EL9aVpNaVfoNX5bT0lB78lNpaFKSXDKRVVsWzFRSkq8dVxQRV/XRVNcMYtkyE4FS9g6lU5bNxWjSEOFyk8VM9g7wshNuFU62jT1Nt8xdTtEU0nKSppKRyUvWUUrYFg/ZRRYO+UTXDiNdRQHGmIVAMhBpR1q2D5FDFI6vspGdQNk0jMFCtg/RP3aT8pLEYBLTjcKYiPU6tg9RhTcU05ATbAOaygUy9g5sZTMUzsEt9NExE71aUtIpKzQRKPRRJRYSsdLfmsuFJ9cNTbETUAUoNhGzHbv22v/i73r/wvwD6TyzPHl84z0JfVF9mX4jPAOLJblWWz4hfwl/0z+7P6F8A+l8cby5vQG9Sb2Rvdm+IbwCaD5xvpm/Ab9Jv3G/2bwh/AKIPJH8Wf1B/On90f1Z/oH8Ain+0f8Z/2H/yf/x//n8QjwAijzSPXo9wj+p/pI9Gj4iPALKP7I+mj+CP+o8cnzafSJ+AWp90nx6feJ+Kn8QP1golaU7lBk6zUA1jg1A1U2n4BBdGM1Htg1dS7YOJ5yQfxjJAPB9OHdZCldhkF1YzpCTdV+2DR1iybVOujBdmEiVZfTP/WVgtFLwUkVjlQ1G8FyB+pc4fMCv+HZeSxPSvHi8AGC8yL0wvXr9wv4K/lC+evyDIL8q/1C/uJX4yX/wvNlKLmFblM1ccxFsQNlLIbVW1s41VRaNUVc00VVUNFFQNRFQNZFS1s2stVGUT9Xw0v1MFQ62IPKRQU800Uw1j49lS3TQkpGdSfTMvUqQFpMQ0wLw3NjNRbTMcVVFlE+XsNKAEpGj0BFsxUAVD+E+9NE/VxLVPjaRO5UNBTm00TWo9xE0NQ+rcBIVM1cTNTGUTtUs9xAxk80ra7YRKZRMVSgVDuEm23aOCScUzkEndBEksHaR01NhK1bNLpE+WXQDGTd5P6N/yTwzvJl8w7zpfAFTvZu+AW35dtl22X6jv0l8A3O8Obfbv8O/yjzT/Rv9Y/wBq/3z/jv+g/6KfrJ/G/7j/AOL//P8ODzAPIg9ED1YPqJ8Asv+cD34PuA+yD8wP5g/4DwACHyQfDh8oHxofXB8+H3gfAIofrB/GH3Afuh8EL84fAC8A8h80L04vcC9aL2Qvji+gL2yyIW4ynEt1Qz5MReTVTQ2kTg1DahTULlCjQKSoAInAhTRR1ZOMbVH10wFSVbOQUtXTawVTReN4bDTsU3VDrV5kNNFU3aNCPMS0tVVVNFYFM7NW9dMh1lS0kFcNQ/rcpGJYVuUzx1jVxFnllFmtI1v6WAUzw1hFo4S8NCtEWC00WKUD19SnVr0ALr3erf4/SL8yT0RPhr9oTwB6T7S/nk2WT8BP0k/stx7CVbcExI4cRFL8tA/cRK3LHMSHVkWjNGyk9VVVddRV1ZN8ZDVV7bOxCUzEUzD2IppU1dNVaVRFxESk5HTEr1Mdw5t3U1VDQFOVpDyk0GlS/UQsNFWsxB9S3ZS2FKSwUe2zeVEFM0PWFDQMUZU0UK3Dj1C29SNaUB1DIlANxE/M9Sa2Qv1O7VTslAdONrVDnU0d8zNNFVTclEtnTB00TPW0HPQzrCSrukqtI1psZPp81KI1Sd0jfoRknkl1ZmbVFq8iFEvVo1is377f0N8A8t/83wZ/IO8qf0TvTn9gfwByf4Tvvu+gf+rvzH8W/6gPAAKJ7n8gjwqPPI8uj2iPeo8AjI+ej7CPIi/Mj64vwC/ijwAcn+aP+I8qn1yfTp9gn4qfAJSfpp+4n5Kf5J/2n9CfGq8AJK/+n1CvQq9sr26vgK+6rwCkr46vyK/yrwS/1q8Yv8KvAES/Vr9ov4K/lL+mvzi77kN5S1XETGShTUBm9rGzpk59ZATUSFDtI7xNUL3DMFH1tMxUOZzHVlZCIFPdY5V8xAhcVNt6VNVD61Q9M1xV2jXUVdVDW1a1Q81W1vUjOlc1o6cURBFYak3EWHVz3pQ0J1n1I5saWUVz6FjFVLQ0c2q0NDO0NPMcRNJXvTMBxExPHkX+zxDbFkUWRQ5NAC7dTt9QT4pPhN+W37hPqk9QvN/eT/BD9mKxFESBHEStQszU/VZFc7gsVGW1VqU0VjWj51VFc6i1Vc3TbVw0NFWtNFRatTRUdXN+VCVjR2Tkqw5U9bPWjFSgNDRoTVP1YzFTrTQsNLWkVG1+vFRHUhXDEFL1I2vaUX1kUSWzalElVK1RtVPvUB3kUAXkUGrd00sENBMEZLpPtVNbT0/1Y+FObWROdXNb7k3dY4VNnTRNjXNtsURkR0wdQ+JLBTO1g1z0A/RkoUrN0z21Sh30SRXDkEnNVEla5bRJLVMVSkX0SvUjASr0Z0aPWIPWb/Bv8v8UfwAWfzh/Og/Mb3Z/gH+SebZ9AJZ/kHO2f8gP2g+8/zaP+A8AIh80H0YfWB9qH3wfjh+gHwCyH8Qftr/oHyq/9B8GLxgvACovPC9eL1gvSi+ML+4fcC8Aui+kL94v0B/6Lyw/li8YPwAyP1w/Tj9IP5o/pD/GP9g/AGo/7D+mPxBPCk88T0ZPQE/Aek+UT45PuE9aSd7Si0uq3VRMZcRMtcRNLfROVt3z5U8VE4MEZPoUxK1w1FTjUQ0zV8Tkypg0xJNQFhKzUw3kdFS0rVStYyhV3bOZVOQKNnTEfVYNw+xWbWT81G3hzNRNWM3jsliFY1sOWW0DLlmd9Fkd9G1Y3fOlWCXjVVgVE1sTWB1j31etY8g81wDO1V7fONsGbxhvOm9Mb57fAHBvgm/k38bfoG/Kb+zf1m20hsX+81dtAx5XVUPaqjTklyTkVTTkFxzk2GpE5J1M5FRU5BpVjXOt4VzErFQVFFRVQzrWVFQEVA3DzETEiFMqFcNQjOQYRFTjLMdXQlt0Ug3DPFINMwe85LXA1OSKzORSUT30UbYl4+VQbQOuUA00UNYV8z9QXVP4BMSIT7I99E/1dARURU5N49RNTQ3DbE1l9DT1TD30zUwl47VLFfQUFPNK1hXzj0rVYyt0hM9JUs3jgoT3BlNJLVRKXVMD2Eo9VEQHDh1uBRYN9v8A+I8KDxyfPg9ID3IJTp+ACwB+n4gL7g2Gn8Cfwg/knw4/AAgf+p8srw6vIK9ir3Svhq8AmK+qr7yvVk/Qr7JP3K/2rwDwryq/NL9WvxC/ar+Ev16/AJC/or/Mv9a/6L8CzxTP7r8AwL86z1TPPs+QzzLPpM+WzwDAz+LPdM/Wz/jPer8s3w7fABjfWt+E33bfmN+q38TX5nJrnEulUz70RChN9dSpTn2EJIQuBPSj/HQXbVE9g4xRBZMBUn3js3ZS9USsdFtT5XPsWpR0YGx001RNVFU146u2VTXTJyR8BRR0jtbkVPhXzeNizFTFWLat8xpZ5YMlWc2TAbVZpVPOnFSCWM2TQRbEVAVYNdPX5F8mbQb9Ao6Cwhz/Lm9A/1L/XG9m/wCIb5r/tG+mb7j/4v/0/47ltN5z1PQN/PTLVmVTiWVWbeNGhOU8dMhVpVNrflUthFXlcwxVXeZs5tNUVGRU1fMtVM1Ta/VTBZOxnHR4U9XkTVOt4wpTNYS8dJzEdK1nPFQwUmVT6SRUs7VR9fN77HRFUaVUUVo9dFCF86BQZZRQteQ1UKVT3iSEbk8t5AxUs5NO/dbmcrxNTXRNboWETEBIBpFnTN3kqFSE69B2c0s1hEo11Eo2zZMRSlUTp0lNBJQUrZ6UFP5JdVRK5XP8AnyES2yXxo/Yj+qP/B8OnwAgLzKfRC9mn2gvei90n3afALAv0p/UL+Yv+C9arww/Hj8AMD9CP2Q/dj+IP5o/rD++PwDQ38rfvN/eP/A/Ck8sTz5PAChPIk98T4ZPmE+CT7xPxk8AwE/SP9xP/k8YXypfPF8+XwBwX1pflF9+X7hfml/MX8ZfAAhvAm8kbzZv4F9Sb2xvfm+gmG+Sb7Rvnm0uArl0FHS2XBRlTW3jpk6Ng6K2FIRIUD2DvFCVgzBJUQV05HVSjeTEBCCkdLWTjHQIbAR8VPXz69p8BF1MBM5VlYNAVrbV881W5XM8V+VTp61XVTMTWF10WJWD4NrM5CLE5B5Z5VPnWGr1dFiF83DUdDBYRYMt84T00Ff1Y8R8/xb/ABiPMvn27zj/Wo+E/26PqP+Aoo/M/76N1v/oj/qJThKvqoyEgIyEQNyE/UQEuK1WjRN3Vu0TNXzk521VXWOqVU0Tb1Xt49U4TAT+hATFfASNVLZt41ZUjYMQVK3j2mqcBKGkBGqsBDRTHXNj/FKl5Dx3LgJJUvVjqxRSjZRR9WOkJORsbVHlUzdRVeMAUS0Dq8lQVTODHHRMDBQVWhQUviwUU0/tE+U8FLV8BOQLNBSITd2DHa1N5QO1TFXjUFQU581LjROHS02k1GS6StoNI0GEpOFJ5QOVSbYV44NJ7eO4SS0DGQVKLRRKzZQMJ1Y9ziVeJQDuH/ivCr8sLy4vUC9iL1S/AHa/iL+qL5y//i/Qv+K/9L8AVj1WP0g/Is9MzzbPWM+CzwCUz6bPoG+6z8zP1m/QbwLfAOTPJt8Y30LfTN9233DfSl8AnN+238jfmt/k34bf+N8C7wA07zbvSO8K73zvbu+w73rvANTvnu9o7wL/HP/u7zD/Qv8AXP8W/2D/iv+k/67/yP/q4aoWk0sVFEulA6pcFKWgBHf+AxR3HqMkdFDclMQW/JQ5Ut2DrUR/Vn3Gkm0JTJR6VWUT7FVtdJFWTRSMd26yqJx3fpKWtqwE9liNEydZjZMamVlldNR0sFjFJNwEMS1YxZPpV62TzCSHZo8AEBsuj0CPUo9UH6aNZh+IHwCaH/yPvh/Aj8of9BfuYwQnaA6fIJPO8uoslKhW5XM1YzyUJTyU5VWdBIQE021VpZSEBO18lLZUVpWzflRto0d8JA58lKvWUxUEU220U22TJa1TlbPuUu2jtUwEgLVShSRSXaMQUqWj2NVRDXRRlbNeLHQmUdYVI+9QLZRQvbOBULbtE0tQ5XMTUH2kT9qllE8tc8ZOtfNaTra9s/FN7aOFTTV0TSa9s7FMFTRkNMtMt56iLQMUtKFK3RM9jKdeom2QrKR5Se2jxUmllBVKXTRKjZMqxK9mzeavABC/Ck80vza/SL9ST5S/dk8AiE+aT6S/vr2+v+BP8k/UPwAOXwhf6u9MX15fGF9qX5RfAKZf2P+yX5z/1l/oXwJv9F8AJm8wbxJvZG8Wb0Bvim+kbwCeb7Bvwm/0b/5vEH/ibzR/AEZ/IH9if3x/jn+ofyL/dH8Axn/Yf7J/DI8WjyiPun9UjwA2j3iPio+cj+5/cI/i//T3sqZCrgQPJhLiT22jZ2oMpNwkBE70JMZRrYPbOlLtE6tS1UMhU1YVQ7FTRSRURWOXhCSxB3QPhgXeEs1WDQNWSVc1BNwULawPriNZVaPbFVlFY+dY9fOeWCpdo2DklCC8BOf0B6aVAFYdNhUmFSavOKsuH0AfWh8AdB9+H6Cvqh/UH+4fyK/aqWwGLUZip1cVQ3FXpUOJLiwvxpJlRCfWk4QEnW1VfVNjVd0jKFUVQxvxVN0juFTFJIQnlqKzEFT1BGSUlVP1816ZU70EnCTwUgU0VJSBrVI9A0lSRWMHRATNbVGtI5VRlaNgUW20VVF9U/MkNVBNNFAVI6s/UHWUUOUkT90jOGVP/fPKPD9mQohNfTQVTV20TOUETI0EpEd2k2r0NKWUNEHENMpJJZNLh0k9I4OsNzbDSiU0AUottPQ3dl2mRe4/EE8S3wA0TzbfQE9iT2zfft+oT7pPANRHltXmzf5P6N/633xfbl8AGO9C71TvZu947zLvnO+u7wDA77qP1O/Gj9CP+u8s/87vAODvUv9k/3b/iP+i/7T/Lv8AkP/S/+z/xv8ID/r/TA/+/wBAD2oPhA+WD6gPug/MD94PAPAPCh80D/4PMB9CH2wfZh+AWB+KH5wfFh/IH3IZ5qKLttREEUzFM+pMZdPoLU3loytP1aMNFMfOEm36NJRuUR0z41FtE9NXUj3ETJRbrLTOU4otM0SUJLZ8tHOw5qKbtVUtkwyUlH1WdZRXav3DdSS04eykS1hFo1uyWFUzDFkdJFmV42UT1CTTtJfGklVY1SQtWHXD31d9s8hkrw6vAFCrDj9IP1o/lK9uP7Cvoj+A7K/2r8A/6j/8Pw69zhKaVVd1w18stB40tNpUtFWXRLRVTLQVPLTIhCTbi1VFo1JVZdMYVbaNM+BU1bOpVHXDb21UZdM4VF3D81PFI9u8U82ThVN1w09Ttm0TF1Ntw+FSJZOnzVJFo3JSLbTctPdRWt2Tvkwkh1Htk1BElFsaUaWT5FDVM60kxGwrkI4yMFClk/RPFcRaNMQYPMSqTpXETqWTq9RN/URN9ZRMHdOBrUzVsxlM7ZOw/BRLWpTU7pzEikqNJEqlk9u0Sd2Tfkktk4xJqn1ESZXjU6RU1MTEOgBc1w7t7s8A3xJvJN9G31jfAFpvlN9+b5Bvmt+kbwbvmOMArt3ObxDviu8cfw5/SH9afwBsf35/IH+Kf7R/xn/Yf7IfAPR/5h8IjwKPHI9Gj1iPao8AdI+Oj6CPeo/Ej7aP+I/CjwAMnxafMJ/aj0Sfdp+In0qfAJyfVp/In7Kf9J/en+CP6p8ALK8erxivYq9sr36vkK+ir9C8r66vaKvGIpzkpDpMbE20ZFRnTnUjZk/dRK1QXcOjUHVEUbVUUdYlYwFSdSN2VLQGU6ptY3ikROystVRtw9GtVL0jQlWlVFXlcyetVl3Ds1YlYyGMNJBtVw0j+lctU2RYHVNtx8QkHFl1UylZNSStWF3Dw1j1RFhtJFgKBWMF7LTXBDdmPyA/QjkEPjXWQsIkz17PiD+CP6w/AK4/yD+yz9TP7s8ITxpB/sWiniK3rLf+Q+TEDQTUy61WFUOJVnUjRkxE9a1VDSO6Va1UVQVjRVVVxSRV3SRUBbRUvbRtVK1THlTlc+dTJWOpsWS3nnJDbLQMbCTUbVJFs5xSbWNYUv1D2yBSFUPpUQUjsVGqlSRR7SNF7EQOTCTXTVCdc5NQXSQsJCU8JK3eLLRuT020Tx3kTtptYyhMVKFN5XM3TWaNQ89MHVQUtAVMBbbSZuNLzVaWwmDUVPpJmM1ErFeuUp5JpeZ2UnkVSuVESn0jWJx/7l02bQAebyD/Mm9E/15vaG+ib4z/AKZv8Guube5tzv3ubwAPEg8A7O+ef5h/6n9sD34PkA+iDwC0D2avwA/SD+wP/g/QryofADQfPh84H3IffB+OH+APeh8AxB+eH6gf4h8MLx4vAC9CLwBMLyYvgC9aL5Qvpi9wL3ovANQvxi/YL5IvLD8GP1A/Ej8AbD9uPzg/oj+8P84/eD8Cv9IUtGUcv37SLCRUoFBsvUQEVIpRjUP/Ua20VVJVAwOsRHVktOh0t9pu41T9Q0BV1UOyVdqNRFaVw7BWpfMeV2aN04xXXdQ01GBYBeOtxcS0F1nl1FnV5FjaLfPB9LSEWPXTQVgIZUQEx1ayxozPlsVOxTZdADbFNs9YW25fkM+KyabNnl+AwF/qz9Rf3l/wXxLZDvK1xVel844030bVHrKHVgBl5FzfbtX2s3zXztOM11ayAVac367d/kPE3zZj3N/u3RL2UnsE707SyRzvLu9A6xZu4o9O9VMLXO9u7U6zSITvtlOk5Fqk54ayorTvMrbi/sznDsIYS93m9v8AWAN29Q7/GI8qj0z/Tv9o/wBy/3yPlo+o//Lxto/I/+KPAPR/Bp9YD1IPPJ8mDzifcp8AhJ+Wn6ifup/Mn96fuD+yPwD8n+4/4D8yrxSvVq9or3qvAIyvnq+wr0qvxK/Wr/ivCr8AHL8mvzi/Wr9Mv06/EK+CvwC0v66/wL/qv/y//r/Yv+K/ADTPVs9oz4rPfM+Wz0jPws9YtM+ezbZSgEs9dEtl07GqhHRrcC5Cpk61dE+21cNKUJ1DwFA1UzK1URVUUdXTPFJVQ69tUvXTIVM9w5dTzeMrCVStg36ERO+kZHtgtrZS8FX102FWZZPTWqREQAxkrVfVRFidQ2uAWMXkWPVTK1mlZO1ZDWPtWC1kWECkihBRc/zUM8xEw0Be0swAPFemX4BbTl+AX2LvLO9u7wDIX6rvDG/O7+Dv8u8E/yZlkCZlBvW2YzxUgpTku9X9NVaNg6hkZGVWNXRk9KvlVVX0VcXjbXxkNElV1dScZLaE1yZCR4TUTQ6cZNZTPUS8ZGi0ZFsxU62D7lItZFIN1NlSpfTsZBBS5XPYUdS1dExEalTUJlRE71DWjYO4UM2DgSx0S1DW/dMTUNXDulR0T0/aNVROPcNXTs2D8U22DYOFTY1zHE39ZEykNQR8dOd0h/7SAzSEobVKNYNBrAThSZ1DkKrUdUll1EmF9Er9ZEoAFQQ0hxadzoUGjzCPKh9UjwBWj3CPch+sj5YfsI/yibYdAPYP8I8SnwwvFp9gm2afSJ8ASi90L4YvYC+SL7wvzs/QLwDiL+wvBj8YPyo/TD/2z2A/AHI/hD+OP6A/qj+8P9Y/6D8A8j8kTwZPQD9KT1xPZk8gTwCiT3xPjk+wT9pP7E/uTxBfALpPHF8+X1Bfal98X4ZfYF8Aql/EX7ZfoF/qUQ7fIN8y36w8dUzUUlHlc8gMBDpkZN8WEpV81yZimlTNZNlVld6W4mBWNRPRVtatEz5X5VOqlOQwWLblc5hYhRP4WNVzKaFZdQTs3/7VBgIi5GTpBVetE84c54bvOO9K71x/AG5/kO8q74x/vu8I+75/CP+A+n8Mjxb/KPM2/9BhFOTsJVZ1Q6dc/3ZC53T/FgPCfPTtlP+m/7j7XtJcUwpd8yXMhOzc94bT7P8mYivaUX1kUe1jXBQPJg2oPtU+Bb7zT4X0T1XUToblU1pO1fRsD34FrhIuYoQEy5QPpgXmcj1KrXMp4LwHPvNJNRPB1A8mYgEq7A+mJa4VDh0WHzCvQh8AVK92H4Afqh+cr66vsBPmHwDIH/IZ7h8gLxq/pC+mL1C/AEK/dL+Gv2i/kr+8v86/4L8A8l/0vwbPEM8izzzP9l/QXwByz4TPXs+gz1LP3M++z/DPANrPFN8O3zjfSt9c32bfYN8Amt+s37bfAG/S3/Tf/t8Y7wAq7zzvBu9Y7+LfbO9O76DvwJLvzO+274jv4ukWgotLqs2DDIwFTG30TYWj6K1OFYMLUKWzgyyU+K1QzYNsUb2UUYXzVNYElMpS7WM83ITMUxYlc0JUVZO0vISTgK6CLZek9AdWrYN3dIW0ZG1xxGTaV+XjR1itE6uuWK30WdWEWZ1jDq1ZrRPeWFWTlAR0U21Y3aMRWCWT31ddZAAkf651LgVWdS4FRg1Gf1B/AKp/nH+2f8AP0g8cj/YPCB+oGh8sH87imjyEYawEIKrM9VaFo5hkhFVchBdaZBTYlISNVW30Vd3jaxpV3aPhjGSqVKW0tVRlZFQtAwJUJZO/ttSEhVP9g1BThaMYtVOdFFItE6tSVZN0rVLNgzxS3WRR/YPATVGFo4hRVWbuY1HVg6vlUN30UCWjdTSUMa1QVZP0TxUkT+1kT9rd9E4lo0VOXWPYTWpd9E0lY+o09IVM7WStTNWDtUslk0+ktPNtSiWTj0otEytKXWNruEmdZEnNg4xJNfRVSeXjV8Qk2LyUQHynAObtDq8orzI/RD9Wr2ivej8AhK+eP7A/wqnerwC/0qkmvwAQTyJPpL+ev+jvSk9sT45PAKBPsk/ET9ZP6E/y7wRf9u8AIF8yXzxfRl8YX4JfbF9WXwCoX5Jf5F/GX/hfCm8kb95fADhvSm9cb3ZvgG+Sb7xvbm8AwG+qb/Rv/m/4byp/PH9OfwBwf1p/ZH+ef5h/qn/Mf8Z/2Nh/4nkmIpxLzSM+TFqVMyg89ChO7ZNqZCS1LkSUoyyUGFHVJFFWTTMBUh2TdgQk6AQk23hT5XPqU80jXlTW1TPRVP2DQIwUtFWqJTMldBSXxPQhrASQ1Vftk/osBGLk9MdYiiUkWeXzJ/SE6/BGksPaBASEBAREWCUzBVgAfRQkB4YPkAt+DVYNTp0+nwCQn7IPpJ/eDzATxp/QnzIfsBSvJq8woyYytVe9o46pV9UU/JQNNKTLtPSHxVZ1g0a09LPwdvK6VWzNJLSERVUlIwxVfUOz01QlhJT0ZFT9ky0VVL30U00zsdwUi4DWMqtBU52kU23z1PwUnPVSJTRS1RMgUkCabZkPsOlRVYOzUS2j1XssJEVkhAwUJNhQ1r2ToFAto1s8JCVQWs0j3mQkbk9thE+1JLZsJCVOJSO8TeVTN7VNHQPPLPRnTG2ETKxFFOx0N0vtpErVNEpW5XP6SS0Dosy0gsy3tvby/kn9k31KJSP8grwkS3xPfkUWPygz/pJdADTHRj9YP2o/dM+Gz5g/qskAns/IP9o51sU2TeY/+M8S3wA0325PSN9a2V7fiN9q35zfAL7f0N/i3/Tf5n8A7xLvLO8ABo8Aj0rvbO+G7xCPau+87wDW7+jv0u/87xb/CP8i/0z/AEb/sO9y/3z/nv+w/7r/zP8Adv/o//L/NA8GD1APSg9kDwB+D3APig+kD9YPwA/qDwwfrO4FDrK5S8UjeDSEaFaEJKpOdYOmVCRIVLRtvkwkNFEFE6pR/ZNrHVLNhFJVgyNTvYStU8UjCFTVg3q8pO22xBRfVU3D0VXNs0K1Vo20VtXDPle9w6haRKQV7IR8WE3D4RyUWyVZzbMiWS2j6xyUa7VYVYNzHJQ1WCWzLfVklNJXFZPEnJ++lQBmnW6VVp12n0Avmi+0n+6fQNAv2p/sLy6vGD8qP1ctFFVXjbOvvCSAvCRABDRr/Va9w7h8pHdWHSStVi2T6FVtFFWNs2+1VXWDNoyk/lQls8W2vKSNVHWDVlS9IxBanBTa3KShU0WEU82zWzJTLbP8Uq00Uk2ktgy0SVLNsxJSnaPcbVEVk6RRlYNuUYW0rVGlgwBR5YRQrdODVVAts0xMtBVcFU+t01tTT13D5U41FE4tM1sLTr3DiE11FE0ls7O1TP20lLTnS1WDg1o0xB0EFLpKTcNBxERb4Ukls5VJrURJrYRtSQ2zGUoVk5RKLZMBGGTHrt0G1SbNRs9AX1LPAGRfbs+Yz8rPrF++X9Bf2skABt8A3/pfJG9233Dfst9MbwBmb5Bvom+0b8Zv2G/qb/xvAAYfEH8CfyR/Rn/wD3J/jH8Adn+of2J/xH+Wf0B/Co/sfwDOfxiPKo9Mj06PeI9ij4SPAI6PoI+yj9yP9o8An8qPPJ8ANp9Qn2KfdJ9+n5Cfop8cn6C2n+Cf0p8Er1YzSy20TBbNM+pMbURNbUZWtZaztkxE3FAFs1BRvSPg1hxEVFLNM8oURDxTsk00U020xKSXVD1DB7VVPUOXtKQHVg2zeZZsNOhWFZNXNCcGMi1tWL0zlljNMwpZJbNs+xDmEgxZRTPZWKUza55YNUNgHLQgWKVEBVd1Q8hcJ0YvWC9iv0S/AIYvmL+qL7S/zr/gvwo/BM9oFs8ozzrPVxWTp1dVU61xxLQwVwWj6tSkl9VW/aNVfDQV1KTXVWI9w5uUNLMQvjImVaUWVnYyp1RdxFSVUzi8xNsBVAWjylN9Y5NTRj3DW1OFFnajBESpDETbclIFozpSfWMDUrY9w8tRbVOVUeVTXrZsFBpRvRPiUGUzrdpERHNE1D1Q/aMFUFbFs6BPZRRPTRROVdTNTt2j1E09Fq5CA03WRTOZTOVTLpxEy0tsnUTcVO5KzTOKSj1DyydKbVPF3EcmQn5JZlVTwUllRPxE2EoN1AAEX35l5lUmX1BfWl9c73ZfAIhfml8k757vyO/iX+zn5uUANm8Q/yL/NP9G/1hvGp98/wCO/6D/sv/E/9b/6P/6/wwPAP6fGA8yD1QPJg9AD2IPjA8Ajg+gD2oP1A/WD/gPsp8UHwDGDzgfSh9kH1YfMB+aH7wfAB4foB/aH8Qf/h8YLwovLC8AVi9QL3IvhC8uL7gvYi/cLwDWL/AvoiEA</prop>
			</obj>
			<obj name="Protocol" class="HTCProtocol" version="1">
				<prop name="Created">2016-06-29T10:04:08.971</prop>
				<prop name="LastModified">1899-12-30T00:00:00.000</prop>
				<obj name="Programs" class="HTCRunProgramList" version="5">
					<list name="emlist" count="2">
						<obj name="item" class="HTCRunProgram" version="1">
							<prop name="name">Program</prop>
							<prop name="Cycles">1</prop>
							<prop name="AnalysisMode">None</prop>
							<obj name="Segments" class="TEMRunSegmentList" version="1">
								<list name="emlist" count="1">
									<obj name="item" class="HTCRunSegment" version="2">
										<prop name="Hold">180</prop>
										<prop name="Slope">4.4</prop>
										<prop name="StepDelay">0</prop>
										<prop name="StepSize">0</prop>
										<prop name="Target">95</prop>
										<prop name="Target2">0</prop>
										<prop name="AcquisitionMode">0</prop>
										<prop name="AcqPerDegree">5</prop>
									</obj>
								</list>
							</obj>
						</obj>
						<obj name="item" class="HTCRunProgram" version="1">
							<prop name="name">Program</prop>
							<prop name="Cycles">50</prop>
							<prop name="AnalysisMode">Quantification</prop>
							<obj name="Segments" class="TEMRunSegmentList" version="1">
								<list name="emlist" count="2">
									<obj name="item" class="HTCRunSegment" version="2">
										<prop name="Hold">15</prop>
										<prop name="Slope">4.4</prop>
										<prop name="StepDelay">0</prop>
										<prop name="StepSize">0</prop>
										<prop name="Target">95</prop>
										<prop name="Target2">0</prop>
										<prop name="AcquisitionMode">0</prop>
										<prop name="AcqPerDegree">5</prop>
									</obj>
									<obj name="item" class="HTCRunSegment" version="2">
										<prop name="Hold">60</prop>
										<prop name="Slope">2.2</prop>
										<prop name="StepDelay">0</prop>
										<prop name="StepSize">0</prop>
										<prop name="Target">55</prop>
										<prop name="Target2">0</prop>
										<prop name="AcquisitionMode">1</prop>
										<prop name="AcqPerDegree">5</prop>
									</obj>
								</list>
							</obj>
						</obj>
					</list>
					<list name="AnalysisModes" count="4">
						<item>None</item>
						<item>Quantification</item>
						<item>Melting Curves</item>
						<item>Color Compensation</item>
					</list>
					<prop name="ChannelCount">4</prop>
					<prop name="InstrumentSubclass">HTC_VER_10</prop>
					<obj name="Container" class="HTCBlockType" version="1">
						<prop name="Id">bt96S</prop>
						<prop name="RowCount">8</prop>
						<prop name="ColCount">12</prop>
						<prop name="OvershootDnDelay">10</prop>
						<prop name="OvershootUpDelay">10</prop>
						<prop name="RampRateMaxDn">2.2</prop>
						<prop name="RampRateMaxUp">4.4</prop>
						<prop name="ReactionVolMin">10</prop>
						<prop name="ReactionVolMax">100</prop>
						<prop name="ReactionVolDefault">20</prop>
						<prop name="HorVertCrosstalkCoefficient">0.0003</prop>
						<prop name="DiagCrosstalkCoefficent">0.0001</prop>
					</obj>
					<prop name="MaxPositionsToSeek">96</prop>
					<obj name="DetectionFormats" class="DetectionFormats" version="2">
						<list name="emlist" count="1">
							<obj name="item" class="HTCDetectionFormat" version="1">
								<list name="emlist" count="4">
									<obj name="item" class="HTCChannel" version="2">
										<prop name="name">618-660</prop>
										<prop name="Active">1</prop>
										<prop name="EmissionWL">660</prop>
										<prop name="ExcitationWL">618</prop>
										<prop name="IntgrTime">250</prop>
										<prop name="MaxIntgrTime">1000</prop>
										<prop name="MeltFactor">1</prop>
										<prop name="QuantFactor">1</prop>
									</obj>
									<obj name="item" class="HTCChannel" version="2">
										<prop name="name">498-580</prop>
										<prop name="Active">1</prop>
										<prop name="EmissionWL">580</prop>
										<prop name="ExcitationWL">498</prop>
										<prop name="IntgrTime">250</prop>
										<prop name="MaxIntgrTime">1000</prop>
										<prop name="MeltFactor">1</prop>
										<prop name="QuantFactor">1</prop>
									</obj>
									<obj name="item" class="HTCChannel" version="2">
										<prop name="name">533-580</prop>
										<prop name="Active">1</prop>
										<prop name="EmissionWL">580</prop>
										<prop name="ExcitationWL">533</prop>
										<prop name="IntgrTime">250</prop>
										<prop name="MaxIntgrTime">1000</prop>
										<prop name="MeltFactor">1</prop>
										<prop name="QuantFactor">1</prop>
									</obj>
									<obj name="item" class="HTCChannel" version="2">
										<prop name="name">465-510</prop>
										<prop name="Active">1</prop>
										<prop name="EmissionWL">510</prop>
										<prop name="ExcitationWL">465</prop>
										<prop name="IntgrTime">250</prop>
										<prop name="MaxIntgrTime">1000</prop>
										<prop name="MeltFactor">1</prop>
										<prop name="QuantFactor">1</prop>
									</obj>
								</list>
								<prop name="name">Borowsky_2</prop>
								<prop name="Active">1</prop>
								<prop name="DefChannelNdx">0</prop>
								<prop name="DenominatorNdx">-1</prop>
								<prop name="ReadOnly">0</prop>
								<list name="EmissionWLAvail" count="6">
									<item>488</item>
									<item>510</item>
									<item>580</item>
									<item>610</item>
									<item>640</item>
									<item>660</item>
								</list>
								<list name="ExcitationWLAvail" count="5">
									<item>440</item>
									<item>465</item>
									<item>498</item>
									<item>533</item>
									<item>618</item>
								</list>
								<prop name="MeasuringMode">hmmDynamic</prop>
							</obj>
						</list>
						<prop name="DefFormatName">Borowsky_2</prop>
					</obj>
					<list name="AcquisitionModes" count="4">
						<item>None</item>
						<item>Single</item>
						<item>Continuous</item>
						<item>Step</item>
					</list>
					<prop name="SeekTemp">30</prop>
					<prop name="SampleVolume">10</prop>
					<prop name="PlateID">06148373</prop>
				</obj>
			</obj>
			<prop name="CompletedProgramNo">3</prop>
			<prop name="StopPoint">3</prop>
			<prop name="CarouselConstMoved">0</prop>
		</obj>
		<obj name="AnlsAndSampleInfo" class="AnlsAndSampleInfo" version="1">
			<obj name="AnlsPropTypes" class="PropertyTypeList" version="1">
				<list name="emlist" count="3">
					<obj name="item" class="SamplePropType" version="1">
						<prop name="name">Units</prop>
						<prop name="PropClass">QuantUnitsProp</prop>
						<prop name="IsChannelProperty">0</prop>
						<prop name="SelectorOrder">0</prop>
						<prop name="ShowInSelector">0</prop>
						<prop name="ShowInTable">0</prop>
						<prop name="TableOrder">0</prop>
					</obj>
					<obj name="item" class="SamplePropType" version="1">
						<prop name="name">ExtRef</prop>
						<prop name="PropClass">RQExtRefProp</prop>
						<prop name="IsChannelProperty">0</prop>
						<prop name="SelectorOrder">0</prop>
						<prop name="ShowInSelector">0</prop>
						<prop name="ShowInTable">0</prop>
						<prop name="TableOrder">0</prop>
					</obj>
					<obj name="item" class="SamplePropType" version="1">
						<prop name="name">Endpt External Experiment</prop>
						<prop name="PropClass">EndptGenoExtExp</prop>
						<prop name="IsChannelProperty">0</prop>
						<prop name="SelectorOrder">0</prop>
						<prop name="ShowInSelector">0</prop>
						<prop name="ShowInTable">0</prop>
						<prop name="TableOrder">0</prop>
					</obj>
				</list>
			</obj>
			<obj name="SamplePropTypes" class="PropertyTypeList" version="1">
				<list name="emlist" count="26">
					<obj name="item" class="SamplePosPropType" version="1">
						<prop name="name">Position</prop>
						<prop name="PropClass">GenSampleEditPosition</prop>
						<prop name="AnalysisClass">General</prop>
						<prop name="IsChannelProperty">0</prop>
						<prop name="SelectorOrder">0</prop>
						<prop name="ShowInSelector">0</prop>
						<prop name="ShowInTable">1</prop>
						<prop name="TableOrder">0</prop>
					</obj>
					<obj name="item" class="SamplePropType" version="1">
						<prop name="name">Color</prop>
						<prop name="PropClass">SamplePrefColor</prop>
						<prop name="AnalysisClass">General</prop>
						<prop name="IsChannelProperty">0</prop>
						<prop name="SelectorOrder">1</prop>
						<prop name="ShowInSelector">0</prop>
						<prop name="ShowInTable">1</prop>
						<prop name="TableOrder">1</prop>
					</obj>
					<obj name="item" class="SamplePropType" version="1">
						<prop name="name">Replicate of</prop>
						<prop name="PropClass">GenSampleEditReplicate</prop>
						<prop name="AnalysisClass">General</prop>
						<prop name="IsChannelProperty">0</prop>
						<prop name="SelectorOrder">2</prop>
						<prop name="ShowInSelector">0</prop>
						<prop name="ShowInTable">1</prop>
						<prop name="TableOrder">2</prop>
					</obj>
					<obj name="item" class="SamplePropType" version="1">
						<prop name="name">Sample Name</prop>
						<prop name="PropClass">GenSampleEditName</prop>
						<prop name="AnalysisClass">General</prop>
						<prop name="IsChannelProperty">0</prop>
						<prop name="SelectorOrder">3</prop>
						<prop name="ShowInSelector">1</prop>
						<prop name="ShowInTable">1</prop>
						<prop name="TableOrder">3</prop>
					</obj>
					<obj name="item" class="SamplePropType" version="1">
						<prop name="name">Subsets</prop>
						<prop name="PropClass">GenSampleEditSubset</prop>
						<prop name="AnalysisClass">General</prop>
						<prop name="IsChannelProperty">0</prop>
						<prop name="SelectorOrder">4</prop>
						<prop name="ShowInSelector">0</prop>
						<prop name="ShowInTable">0</prop>
						<prop name="TableOrder">4</prop>
					</obj>
					<obj name="item" class="SamplePropType" version="1">
						<prop name="name">Notes</prop>
						<prop name="PropClass">GenSampleEditNotes</prop>
						<prop name="AnalysisClass">General</prop>
						<prop name="IsChannelProperty">0</prop>
						<prop name="SelectorOrder">5</prop>
						<prop name="ShowInSelector">0</prop>
						<prop name="ShowInTable">0</prop>
						<prop name="TableOrder">5</prop>
					</obj>
					<obj name="item" class="SamplePropType" version="1">
						<prop name="name">Sample ID</prop>
						<prop name="PropClass">HTCSampleID</prop>
						<prop name="AnalysisClass">General</prop>
						<prop name="IsChannelProperty">0</prop>
						<prop name="SelectorOrder">6</prop>
						<prop name="ShowInSelector">0</prop>
						<prop name="ShowInTable">0</prop>
						<prop name="TableOrder">6</prop>
					</obj>
					<obj name="item" class="SamplePropType" version="1">
						<prop name="name">Sample Prep Notes</prop>
						<prop name="PropClass">HTCSamplePrepNotes</prop>
						<prop name="AnalysisClass">General</prop>
						<prop name="IsChannelProperty">0</prop>
						<prop name="SelectorOrder">7</prop>
						<prop name="ShowInSelector">0</prop>
						<prop name="ShowInTable">0</prop>
						<prop name="TableOrder">7</prop>
					</obj>
					<obj name="item" class="SamplePrefWidthType" version="1">
						<prop name="name">Width</prop>
						<prop name="PropClass">SamplePrefWidth</prop>
						<prop name="AnalysisClass">Sample preferences</prop>
						<prop name="IsChannelProperty">0</prop>
						<prop name="SelectorOrder">8</prop>
						<prop name="ShowInSelector">0</prop>
						<prop name="ShowInTable">0</prop>
						<prop name="TableOrder">8</prop>
					</obj>
					<obj name="item" class="SamplePrefLineStyleType" version="1">
						<prop name="name">Line Style</prop>
						<prop name="PropClass">SamplePrefLineStyle</prop>
						<prop name="AnalysisClass">Sample preferences</prop>
						<prop name="IsChannelProperty">0</prop>
						<prop name="SelectorOrder">9</prop>
						<prop name="ShowInSelector">0</prop>
						<prop name="ShowInTable">0</prop>
						<prop name="TableOrder">9</prop>
					</obj>
					<obj name="item" class="SamplePrefPointStyleType" version="1">
						<prop name="name">Point Style</prop>
						<prop name="PropClass">SamplePrefPointStyle</prop>
						<prop name="AnalysisClass">Sample preferences</prop>
						<prop name="IsChannelProperty">0</prop>
						<prop name="SelectorOrder">10</prop>
						<prop name="ShowInSelector">0</prop>
						<prop name="ShowInTable">0</prop>
						<prop name="TableOrder">10</prop>
					</obj>
					<obj name="item" class="SamplePropType" version="1">
						<prop name="name">Dominant Channel</prop>
						<prop name="PropClass">DominantChannelProp</prop>
						<prop name="AnalysisClass">Color Compensation Analysis</prop>
						<prop name="IsChannelProperty">0</prop>
						<prop name="SelectorOrder">11</prop>
						<prop name="ShowInSelector">0</prop>
						<prop name="ShowInTable">0</prop>
						<prop name="TableOrder">11</prop>
					</obj>
					<obj name="item" class="EndPtSampleTypePropertyType" version="1">
						<prop name="name">EndPt Sample Type</prop>
						<prop name="PropClass">GroupingSample</prop>
						<prop name="AnalysisClass">EndPtGenotyping</prop>
						<prop name="IsChannelProperty">0</prop>
						<prop name="SelectorOrder">12</prop>
						<prop name="ShowInSelector">0</prop>
						<prop name="ShowInTable">0</prop>
						<prop name="TableOrder">12</prop>
					</obj>
					<obj name="item" class="SamplePropType" version="1">
						<prop name="name">EndPt Genotype</prop>
						<prop name="PropClass">Genotype</prop>
						<prop name="AnalysisClass">EndPtGenotyping</prop>
						<prop name="IsChannelProperty">0</prop>
						<prop name="SelectorOrder">13</prop>
						<prop name="ShowInSelector">0</prop>
						<prop name="ShowInTable">0</prop>
						<prop name="TableOrder">13</prop>
					</obj>
					<obj name="item" class="SamplePropType" version="1">
						<prop name="name">Target Name</prop>
						<prop name="PropClass">TargetName</prop>
						<prop name="AnalysisClass">General</prop>
						<prop name="IsChannelProperty">1</prop>
						<prop name="SelectorOrder">14</prop>
						<prop name="ShowInSelector">0</prop>
						<prop name="ShowInTable">0</prop>
						<prop name="TableOrder">14</prop>
					</obj>
					<obj name="item" class="QuantSampleTypePropertyType" version="1">
						<prop name="name">Quantification Sample Type</prop>
						<prop name="PropClass">QuantSampleTypeProperty</prop>
						<prop name="AnalysisClass">Quantification Analysis</prop>
						<prop name="IsChannelProperty">1</prop>
						<prop name="SelectorOrder">15</prop>
						<prop name="ShowInSelector">0</prop>
						<prop name="ShowInTable">0</prop>
						<prop name="TableOrder">15</prop>
					</obj>
					<obj name="item" class="SamplePropType" version="1">
						<prop name="name">Concentration</prop>
						<prop name="PropClass">QuantConcProperty</prop>
						<prop name="AnalysisClass">Quantification Analysis</prop>
						<prop name="IsChannelProperty">1</prop>
						<prop name="SelectorOrder">16</prop>
						<prop name="ShowInSelector">0</prop>
						<prop name="ShowInTable">0</prop>
						<prop name="TableOrder">16</prop>
					</obj>
					<obj name="item" class="QuantCpType" version="1">
						<prop name="name">Cp Low</prop>
						<prop name="PropClass">QuantCpLowProp</prop>
						<prop name="AnalysisClass">Quantification Analysis</prop>
						<prop name="IsChannelProperty">1</prop>
						<prop name="SelectorOrder">17</prop>
						<prop name="ShowInSelector">0</prop>
						<prop name="ShowInTable">0</prop>
						<prop name="TableOrder">17</prop>
					</obj>
					<obj name="item" class="QuantCpType" version="1">
						<prop name="name">Cp High</prop>
						<prop name="PropClass">QuantCpHighProp</prop>
						<prop name="AnalysisClass">Quantification Analysis</prop>
						<prop name="IsChannelProperty">1</prop>
						<prop name="SelectorOrder">18</prop>
						<prop name="ShowInSelector">0</prop>
						<prop name="ShowInTable">0</prop>
						<prop name="TableOrder">18</prop>
					</obj>
					<obj name="item" class="GroupSampleTypePropertyType" version="1">
						<prop name="name">Melt Geno Sample Type</prop>
						<prop name="PropClass">GroupChannelTypeProp</prop>
						<prop name="AnalysisClass">Melt Geno</prop>
						<prop name="IsChannelProperty">1</prop>
						<prop name="SelectorOrder">19</prop>
						<prop name="ShowInSelector">0</prop>
						<prop name="ShowInTable">0</prop>
						<prop name="TableOrder">19</prop>
					</obj>
					<obj name="item" class="SamplePropType" version="1">
						<prop name="name">Melt Geno Genotype</prop>
						<prop name="PropClass">ChannelGenotype</prop>
						<prop name="AnalysisClass">Melt Geno</prop>
						<prop name="IsChannelProperty">1</prop>
						<prop name="SelectorOrder">20</prop>
						<prop name="ShowInSelector">0</prop>
						<prop name="ShowInTable">0</prop>
						<prop name="TableOrder">20</prop>
					</obj>
					<obj name="item" class="RQTargetPropertyType" version="1">
						<prop name="name">Target Type</prop>
						<prop name="PropClass">RQTargetProperty</prop>
						<prop name="AnalysisClass">Relative Quantification</prop>
						<prop name="IsChannelProperty">1</prop>
						<prop name="SelectorOrder">21</prop>
						<prop name="ShowInSelector">0</prop>
						<prop name="ShowInTable">0</prop>
						<prop name="TableOrder">21</prop>
					</obj>
					<obj name="item" class="RQSampleTargetPropertyType" version="1">
						<prop name="name">Combined Sample and Target Type</prop>
						<prop name="PropClass">RQSampleTargetProperty</prop>
						<prop name="AnalysisClass">Relative Quantification</prop>
						<prop name="IsChannelProperty">1</prop>
						<prop name="SelectorOrder">22</prop>
						<prop name="ShowInSelector">0</prop>
						<prop name="ShowInTable">0</prop>
						<prop name="TableOrder">22</prop>
					</obj>
					<obj name="item" class="SamplePropType" version="1">
						<prop name="name">Efficiency</prop>
						<prop name="PropClass">RQEffProp</prop>
						<prop name="AnalysisClass">Relative Quantification</prop>
						<prop name="IsChannelProperty">1</prop>
						<prop name="SelectorOrder">23</prop>
						<prop name="ShowInSelector">0</prop>
						<prop name="ShowInTable">0</prop>
						<prop name="TableOrder">23</prop>
					</obj>
					<obj name="item" class="GroupSampleTypePropertyTypeNoPos" version="1">
						<prop name="name">Scanning Sample Type</prop>
						<prop name="PropClass">GroupChannelTypeProp</prop>
						<prop name="AnalysisClass">Scanning</prop>
						<prop name="IsChannelProperty">1</prop>
						<prop name="SelectorOrder">24</prop>
						<prop name="ShowInSelector">0</prop>
						<prop name="ShowInTable">0</prop>
						<prop name="TableOrder">24</prop>
					</obj>
					<obj name="item" class="SamplePropType" version="1">
						<prop name="name">Scanning Genotype</prop>
						<prop name="PropClass">ChannelGenotype</prop>
						<prop name="AnalysisClass">Scanning</prop>
						<prop name="IsChannelProperty">1</prop>
						<prop name="SelectorOrder">25</prop>
						<prop name="ShowInSelector">0</prop>
						<prop name="ShowInTable">0</prop>
						<prop name="TableOrder">25</prop>
					</obj>
				</list>
			</obj>
			<obj name="SelectedChannels" class="TEMIntegerSet" version="1">
				<list name="Items" count="4">
					<prop name="Item">0</prop>
					<prop name="Item">1</prop>
					<prop name="Item">2</prop>
					<prop name="Item">3</prop>
				</list>
			</obj>
			<obj name="AnalysisProperties" class="ExpPropList" version="1">
				<list name="emlist" count="3">
					<obj name="PropertyObject" class="EndptGenoExtExp" version="3">
						<prop name="PropertyTypeName">Endpt External Experiment</prop>
					</obj>
					<obj name="PropertyObject" class="RQExtRefProp" version="3">
						<prop name="PropertyTypeName">ExtRef</prop>
						<prop name="RefExpProg">-1</prop>
					</obj>
					<obj name="PropertyObject" class="QuantUnitsProp" version="3">
						<prop name="PropertyTypeName">Units</prop>
					</obj>
				</list>
			</obj>
			<obj name="SampleInfoList" class="SamplePropInfoList" version="1">
				<list name="emlist" count="96">
					<obj name="item" class="SamplePropInfo" version="1">
						<obj name="ChannelProperties" class="ChanPropList" version="2">
							<obj name="ChannelProperties" class="EMList" version="1">
								<list name="emlist" count="4">
									<obj name="item" class="PropertyList" version="1">
										<list name="emlist" count="12">
											<obj name="PropertyObject" class="RQSampleTargetProperty" version="4">
												<prop name="PropertyTypeName">Combined Sample and Target Type</prop>
												<prop name="Position">0</prop>
												<prop name="IsDefault">0</prop>
												<obj name="ChannelProp" class="ChannelProperty" version="1">
													<prop name="ChannelIdx">0</prop>
												</obj>
											</obj>
											<obj name="PropertyObject" class="QuantConcProperty" version="4">
												<prop name="PropertyTypeName">Concentration</prop>
												<prop name="Position">0</prop>
												<prop name="IsDefault">1</prop>
												<prop name="Concentration">0</prop>
												<obj name="ChannelProp" class="ChannelProperty" version="1">
													<prop name="ChannelIdx">0</prop>
												</obj>
												<prop name="ReadOnly">1</prop>
											</obj>
											<obj name="PropertyObject" class="QuantCpHighProp" version="4">
												<prop name="PropertyTypeName">Cp High</prop>
												<prop name="Position">0</prop>
												<prop name="IsDefault">1</prop>
												<prop name="CpRangeHigh">0</prop>
												<obj name="ChannelProp" class="ChannelProperty" version="1">
													<prop name="ChannelIdx">0</prop>
												</obj>
												<prop name="ReadOnly">1</prop>
											</obj>
											<obj name="PropertyObject" class="QuantCpLowProp" version="4">
												<prop name="PropertyTypeName">Cp Low</prop>
												<prop name="Position">0</prop>
												<prop name="IsDefault">1</prop>
												<prop name="CpRangeLow">0</prop>
												<obj name="ChannelProp" class="ChannelProperty" version="1">
													<prop name="ChannelIdx">0</prop>
												</obj>
												<prop name="ReadOnly">1</prop>
											</obj>
											<obj name="PropertyObject" class="RQEffProp" version="4">
												<prop name="PropertyTypeName">Efficiency</prop>
												<prop name="Position">0</prop>
												<prop name="IsDefault">1</prop>
												<prop name="Efficiency">2</prop>
												<obj name="ChannelProp" class="ChannelProperty" version="1">
													<prop name="ChannelIdx">0</prop>
												</obj>
											</obj>
											<obj name="PropertyObject" class="ChannelGenotype" version="4">
												<prop name="PropertyTypeName">Melt Geno Genotype</prop>
												<prop name="Position">0</prop>
												<prop name="IsDefault">1</prop>
												<prop name="ReadOnly">1</prop>
												<obj name="ChannelProp" class="ChannelProperty" version="1">
													<prop name="ChannelIdx">0</prop>
												</obj>
											</obj>
											<obj name="PropertyObject" class="GroupChannelTypeProp" version="4">
												<prop name="PropertyTypeName">Melt Geno Sample Type</prop>
												<prop name="Position">0</prop>
												<prop name="IsDefault">0</prop>
												<prop name="GroupSampleType">mstUnknown</prop>
												<obj name="ChannelProp" class="ChannelProperty" version="1">
													<prop name="ChannelIdx">0</prop>
												</obj>
											</obj>
											<obj name="PropertyObject" class="QuantSampleTypeProperty" version="4">
												<prop name="PropertyTypeName">Quantification Sample Type</prop>
												<prop name="Position">0</prop>
												<prop name="IsDefault">0</prop>
												<prop name="SampleType">qsUnknown</prop>
												<obj name="ChannelProp" class="ChannelProperty" version="1">
													<prop name="ChannelIdx">0</prop>
												</obj>
											</obj>
											<obj name="PropertyObject" class="ChannelGenotype" version="4">
												<prop name="PropertyTypeName">Scanning Genotype</prop>
												<prop name="Position">0</prop>
												<prop name="IsDefault">1</prop>
												<prop name="ReadOnly">1</prop>
												<obj name="ChannelProp" class="ChannelProperty" version="1">
													<prop name="ChannelIdx">0</prop>
												</obj>
											</obj>
											<obj name="PropertyObject" class="GroupChannelTypeProp" version="4">
												<prop name="PropertyTypeName">Scanning Sample Type</prop>
												<prop name="Position">0</prop>
												<prop name="IsDefault">0</prop>
												<prop name="GroupSampleType">mstUnknown</prop>
												<obj name="ChannelProp" class="ChannelProperty" version="1">
													<prop name="ChannelIdx">0</prop>
												</obj>
											</obj>
											<obj name="PropertyObject" class="TargetName" version="4">
												<prop name="PropertyTypeName">Target Name</prop>
												<prop name="Position">0</prop>
												<prop name="IsDefault">1</prop>
												<obj name="ChannelProp" class="ChannelProperty" version="1">
													<prop name="ChannelIdx">0</prop>
												</obj>
											</obj>
											<obj name="PropertyObject" class="RQTargetProperty" version="4">
												<prop name="PropertyTypeName">Target Type</prop>
												<prop name="Position">0</prop>
												<prop name="IsDefault">0</prop>
												<prop name="TargetType">dtNone</prop>
												<obj name="ChannelProp" class="ChannelProperty" version="1">
													<prop name="ChannelIdx">0</prop>
												</obj>
											</obj>
										</list>
									</obj>
									<obj name="item" class="PropertyList" version="1">
										<list name="emlist" count="12">
											<obj name="PropertyObject" class="RQSampleTargetProperty" version="4">
												<prop name="PropertyTypeName">Combined Sample and Target Type</prop>
												<prop name="Position">0</prop>
												<prop name="IsDefault">0</prop>
												<obj name="ChannelProp" class="ChannelProperty" version="1">
													<prop name="ChannelIdx">1</prop>
												</obj>
											</obj>
											<obj name="PropertyObject" class="QuantConcProperty" version="4">
												<prop name="PropertyTypeName">Concentration</prop>
												<prop name="Position">0</prop>
												<prop name="IsDefault">1</prop>
												<prop name="Concentration">0</prop>
												<obj name="ChannelProp" class="ChannelProperty" version="1">
													<prop name="ChannelIdx">1</prop>
												</obj>
												<prop name="ReadOnly">1</prop>
											</obj>
											<obj name="PropertyObject" class="QuantCpHighProp" version="4">
												<prop name="PropertyTypeName">Cp High</prop>
												<prop name="Position">0</prop>
												<prop name="IsDefault">1</prop>
												<prop name="CpRangeHigh">0</prop>
												<obj name="ChannelProp" class="ChannelProperty" version="1">
													<prop name="ChannelIdx">1</prop>
												</obj>
												<prop name="ReadOnly">1</prop>
											</obj>
											<obj name="PropertyObject" class="QuantCpLowProp" version="4">
												<prop name="PropertyTypeName">Cp Low</prop>
												<prop name="Position">0</prop>
												<prop name="IsDefault">1</prop>
												<prop name="CpRangeLow">0</prop>
												<obj name="ChannelProp" class="ChannelProperty" version="1">
													<prop name="ChannelIdx">1</prop>
												</obj>
												<prop name="ReadOnly">1</prop>
											</obj>
											<obj name="PropertyObject" class="RQEffProp" version="4">
												<prop name="PropertyTypeName">Efficiency</prop>
												<prop name="Position">0</prop>
												<prop name="IsDefault">1</prop>
												<prop name="Efficiency">2</prop>
												<obj name="ChannelProp" class="ChannelProperty" version="1">
													<prop name="ChannelIdx">1</prop>
												</obj>
											</obj>
											<obj name="PropertyObject" class="ChannelGenotype" version="4">
												<prop name="PropertyTypeName">Melt Geno Genotype</prop>
												<prop name="Position">0</prop>
												<prop name="IsDefault">1</prop>
												<prop name="ReadOnly">1</prop>
												<obj name="ChannelProp" class="ChannelProperty" version="1">
													<prop name="ChannelIdx">1</prop>
												</obj>
											</obj>
											<obj name="PropertyObject" class="GroupChannelTypeProp" version="4">
												<prop name="PropertyTypeName">Melt Geno Sample Type</prop>
												<prop name="Position">0</prop>
												<prop name="IsDefault">0</prop>
												<prop name="GroupSampleType">mstUnknown</prop>
												<obj name="ChannelProp" class="ChannelProperty" version="1">
													<prop name="ChannelIdx">1</prop>
												</obj>
											</obj>
											<obj name="PropertyObject" class="QuantSampleTypeProperty" version="4">
												<prop name="PropertyTypeName">Quantification Sample Type</prop>
												<prop name="Position">0</prop>
												<prop name="IsDefault">0</prop>
												<prop name="SampleType">qsUnknown</prop>
												<obj name="ChannelProp" class="ChannelProperty" version="1">
													<prop name="ChannelIdx">1</prop>
												</obj>
											</obj>
											<obj name="PropertyObject" class="ChannelGenotype" version="4">
												<prop name="PropertyTypeName">Scanning Genotype</prop>
												<prop name="Position">0</prop>
												<prop name="IsDefault">1</prop>
												<prop name="ReadOnly">1</prop>
												<obj name="ChannelProp" class="ChannelProperty" version="1">
													<prop name="ChannelIdx">1</prop>
												</obj>
											</obj>
											<obj name="PropertyObject" class="GroupChannelTypeProp" version="4">
												<prop name="PropertyTypeName">Scanning Sample Type</prop>
												<prop name="Position">0</prop>
												<prop name="IsDefault">0</prop>
												<prop name="GroupSampleType">mstUnknown</prop>
												<obj name="ChannelProp" class="ChannelProperty" version="1">
													<prop name="ChannelIdx">1</prop>
												</obj>
											</obj>
											<obj name="PropertyObject" class="TargetName" version="4">
												<prop name="PropertyTypeName">Target Name</prop>
												<prop name="Position">0</prop>
												<prop name="IsDefault">1</prop>
												<obj name="ChannelProp" class="ChannelProperty" version="1">
													<prop name="ChannelIdx">1</prop>
												</obj>
											</obj>
											<obj name="PropertyObject" class="RQTargetProperty" version="4">
												<prop name="PropertyTypeName">Target Type</prop>
												<prop name="Position">0</prop>
												<prop name="IsDefault">0</prop>
												<prop name="TargetType">dtNone</prop>
												<obj name="ChannelProp" class="ChannelProperty" version="1">
													<prop name="ChannelIdx">1</prop>
												</obj>
											</obj>
										</list>
									</obj>
									<obj name="item" class="PropertyList" version="1">
										<list name="emlist" count="12">
											<obj name="PropertyObject" class="RQSampleTargetProperty" version="4">
												<prop name="PropertyTypeName">Combined Sample and Target Type</prop>
												<prop name="Position">0</prop>
												<prop name="IsDefault">0</prop>
												<obj name="ChannelProp" class="ChannelProperty" version="1">
													<prop name="ChannelIdx">2</prop>
												</obj>
											</obj>
											<obj name="PropertyObject" class="QuantConcProperty" version="4">
												<prop name="PropertyTypeName">Concentration</prop>
												<prop name="Position">0</prop>
												<prop name="IsDefault">1</prop>
												<prop name="Concentration">0</prop>
												<obj name="ChannelProp" class="ChannelProperty" version="1">
													<prop name="ChannelIdx">2</prop>
												</obj>
												<prop name="ReadOnly">1</prop>
											</obj>
											<obj name="PropertyObject" class="QuantCpHighProp" version="4">
												<prop name="PropertyTypeName">Cp High</prop>
												<prop name="Position">0</prop>
												<prop name="IsDefault">1</prop>
												<prop name="CpRangeHigh">0</prop>
												<obj name="ChannelProp" class="ChannelProperty" version="1">
													<prop name="ChannelIdx">2</prop>
												</obj>
												<prop name="ReadOnly">1</prop>
											</obj>
											<obj name="PropertyObject" class="QuantCpLowProp" version="4">
												<prop name="PropertyTypeName">Cp Low</prop>
												<prop name="Position">0</prop>
												<prop name="IsDefault">1</prop>
												<prop name="CpRangeLow">0</prop>
												<obj name="ChannelProp" class="ChannelProperty" version="1">
													<prop name="ChannelIdx">2</prop>
												</obj>
												<prop name="ReadOnly">1</prop>
											</obj>
											<obj name="PropertyObject" class="RQEffProp" version="4">
												<prop name="PropertyTypeName">Efficiency</prop>
												<prop name="Position">0</prop>
												<prop name="IsDefault">1</prop>
												<prop name="Efficiency">2</prop>
												<obj name="ChannelProp" class="ChannelProperty" version="1">
													<prop name="ChannelIdx">2</prop>
												</obj>
											</obj>
											<obj name="PropertyObject" class="ChannelGenotype" version="4">
												<prop name="PropertyTypeName">Melt Geno Genotype</prop>
												<prop name="Position">0</prop>
												<prop name="IsDefault">1</prop>
												<prop name="ReadOnly">1</prop>
												<obj name="ChannelProp" class="ChannelProperty" version="1">
													<prop name="ChannelIdx">2</prop>
												</obj>
											</obj>
											<obj name="PropertyObject" class="GroupChannelTypeProp" version="4">
												<prop name="PropertyTypeName">Melt Geno Sample Type</prop>
												<prop name="Position">0</prop>
												<prop name="IsDefault">0</prop>
												<prop name="GroupSampleType">mstUnknown</prop>
												<obj name="ChannelProp" class="ChannelProperty" version="1">
													<prop name="ChannelIdx">2</prop>
												</obj>
											</obj>
											<obj name="PropertyObject" class="QuantSampleTypeProperty" version="4">
												<prop name="PropertyTypeName">Quantification Sample Type</prop>
												<prop name="Position">0</prop>
												<prop name="IsDefault">0</prop>
												<prop name="SampleType">qsUnknown</prop>
												<obj name="ChannelProp" class="ChannelProperty" version="1">
													<prop name="ChannelIdx">2</prop>
												</obj>
											</obj>
											<obj name="PropertyObject" class="ChannelGenotype" version="4">
												<prop name="PropertyTypeName">Scanning Genotype</prop>
												<prop name="Position">0</prop>
												<prop name="IsDefault">1</prop>
												<prop name="ReadOnly">1</prop>
												<obj name="ChannelProp" class="ChannelProperty" version="1">
													<prop name="ChannelIdx">2</prop>
												</obj>
											</obj>
											<obj name="PropertyObject" class="GroupChannelTypeProp" version="4">
												<prop name="PropertyTypeName">Scanning Sample Type</prop>
												<prop name="Position">0</prop>
												<prop name="IsDefault">0</prop>
												<prop name="GroupSampleType">mstUnknown</prop>
												<obj name="ChannelProp" class="ChannelProperty" version="1">
													<prop name="ChannelIdx">2</prop>
												</obj>
											</obj>
											<obj name="PropertyObject" class="TargetName" version="4">
												<prop name="PropertyTypeName">Target Name</prop>
												<prop name="Position">0</prop>
												<prop name="IsDefault">1</prop>
												<obj name="ChannelProp" class="ChannelProperty" version="1">
													<prop name="ChannelIdx">2</prop>
												</obj>
											</obj>
											<obj name="PropertyObject" class="RQTargetProperty" version="4">
												<prop name="PropertyTypeName">Target Type</prop>
												<prop name="Position">0</prop>
												<prop name="IsDefault">0</prop>
												<prop name="TargetType">dtNone</prop>
												<obj name="ChannelProp" class="ChannelProperty" version="1">
													<prop name="ChannelIdx">2</prop>
												</obj>
											</obj>
										</list>
									</obj>
									<obj name="item" class="PropertyList" version="1">
										<list name="emlist" count="12">
											<obj name="PropertyObject" class="RQSampleTargetProperty" version="4">
												<prop name="PropertyTypeName">Combined Sample and Target Type</prop>
												<prop name="Position">0</prop>
												<prop name="IsDefault">0</prop>
												<obj name="ChannelProp" class="ChannelProperty" version="1">
													<prop name="ChannelIdx">3</prop>
												</obj>
											</obj>
											<obj name="PropertyObject" class="QuantConcProperty" version="4">
												<prop name="PropertyTypeName">Concentration</prop>
												<prop name="Position">0</prop>
												<prop name="IsDefault">1</prop>
												<prop name="Concentration">0</prop>
												<obj name="ChannelProp" class="ChannelProperty" version="1">
													<prop name="ChannelIdx">3</prop>
												</obj>
												<prop name="ReadOnly">1</prop>
											</obj>
											<obj name="PropertyObject" class="QuantCpHighProp" version="4">
												<prop name="PropertyTypeName">Cp High</prop>
												<prop name="Position">0</prop>
												<prop name="IsDefault">1</prop>
												<prop name="CpRangeHigh">0</prop>
												<obj name="ChannelProp" class="ChannelProperty" version="1">
													<prop name="ChannelIdx">3</prop>
												</obj>
												<prop name="ReadOnly">1</prop>
											</obj>
											<obj name="PropertyObject" class="QuantCpLowProp" version="4">
												<prop name="PropertyTypeName">Cp Low</prop>
												<prop name="Position">0</prop>
												<prop name="IsDefault">1</prop>
												<prop name="CpRangeLow">0</prop>
												<obj name="ChannelProp" class="ChannelProperty" version="1">
													<prop name="ChannelIdx">3</prop>
												</obj>
												<prop name="ReadOnly">1</prop>
											</obj>
											<obj name="PropertyObject" class="RQEffProp" version="4">
												<prop name="PropertyTypeName">Efficiency</prop>
												<prop name="Position">0</prop>
												<prop name="IsDefault">1</prop>
												<prop name="Efficiency">2</prop>
												<obj name="ChannelProp" class="ChannelProperty" version="1">
													<prop name="ChannelIdx">3</prop>
												</obj>
											</obj>
											<obj name="PropertyObject" class="ChannelGenotype" version="4">
												<prop name="PropertyTypeName">Melt Geno Genotype</prop>
												<prop name="Position">0</prop>
												<prop name="IsDefault">1</prop>
												<prop name="ReadOnly">1</prop>
												<obj name="ChannelProp" class="ChannelProperty" version="1">
													<prop name="ChannelIdx">3</prop>
												</obj>
											</obj>
											<obj name="PropertyObject" class="GroupChannelTypeProp" version="4">
												<prop name="PropertyTypeName">Melt Geno Sample Type</prop>
												<prop name="Position">0</prop>
												<prop name="IsDefault">0</prop>
												<prop name="GroupSampleType">mstUnknown</prop>
												<obj name="ChannelProp" class="ChannelProperty" version="1">
													<prop name="ChannelIdx">3</prop>
												</obj>
											</obj>
											<obj name="PropertyObject" class="QuantSampleTypeProperty" version="4">
												<prop name="PropertyTypeName">Quantification Sample Type</prop>
												<prop name="Position">0</prop>
												<prop name="IsDefault">0</prop>
												<prop name="SampleType">qsUnknown</prop>
												<obj name="ChannelProp" class="ChannelProperty" version="1">
													<prop name="ChannelIdx">3</prop>
												</obj>
											</obj>
											<obj name="PropertyObject" class="ChannelGenotype" version="4">
												<prop name="PropertyTypeName">Scanning Genotype</prop>
												<prop name="Position">0</prop>
												<prop name="IsDefault">1</prop>
												<prop name="ReadOnly">1</prop>
												<obj name="ChannelProp" class="ChannelProperty" version="1">
													<prop name="ChannelIdx">3</prop>
												</obj>
											</obj>
											<obj name="PropertyObject" class="GroupChannelTypeProp" version="4">
												<prop name="PropertyTypeName">Scanning Sample Type</prop>
												<prop name="Position">0</prop>
												<prop name="IsDefault">0</prop>
												<prop name="GroupSampleType">mstUnknown</prop>
												<obj name="ChannelProp" class="ChannelProperty" version="1">
													<prop name="ChannelIdx">3</prop>
												</obj>
											</obj>
											<obj name="PropertyObject" class="TargetName" version="4">
												<prop name="PropertyTypeName">Target Name</prop>
												<prop name="Position">0</prop>
												<prop name="IsDefault">1</prop>
												<obj name="ChannelProp" class="ChannelProperty" version="1">
													<prop name="ChannelIdx">3</prop>
												</obj>
											</obj>
											<obj name="PropertyObject" class="RQTargetProperty" version="4">
												<prop name="PropertyTypeName">Target Type</prop>
												<prop name="Position">0</prop>
												<prop name="IsDefault">0</prop>
												<prop name="TargetType">dtNone</prop>
												<obj name="ChannelProp" class="ChannelProperty" version="1">
													<prop name="ChannelIdx">3</prop>
												</obj>
											</obj>
										</list>
									</obj>
								</list>
							</obj>
						</obj>
						<prop name="ChannelPropertyCount">4</prop>
						<prop name="ContainerPosition">0</prop>
						<prop name="HasSampleProperties">1</prop>
						<obj name="SampleProperties" class="PropertyList" version="1">
							<list name="emlist" count="14">
								<obj name="PropertyObject" class="SamplePrefColor" version="4">
									<prop name="PropertyTypeName">Color</prop>
									<prop name="Position">0</prop>
									<prop name="IsDefault">0</prop>
									<prop name="Color">$00FF8000</prop>
								</obj>
								<obj name="PropertyObject" class="DominantChannelProp" version="4">
									<prop name="PropertyTypeName">Dominant Channel</prop>
									<prop name="Position">0</prop>
									<prop name="IsDefault">0</prop>
									<prop name="DominantChannel">0</prop>
								</obj>
								<obj name="PropertyObject" class="Genotype" version="4">
									<prop name="PropertyTypeName">EndPt Genotype</prop>
									<prop name="Position">0</prop>
									<prop name="IsDefault">1</prop>
									<prop name="ReadOnly">1</prop>
								</obj>
								<obj name="PropertyObject" class="GroupingSample" version="4">
									<prop name="PropertyTypeName">EndPt Sample Type</prop>
									<prop name="Position">0</prop>
									<prop name="IsDefault">0</prop>
									<prop name="GroupSampleType">mstUnknown</prop>
								</obj>
								<obj name="PropertyObject" class="SamplePrefLineStyle" version="4">
									<prop name="PropertyTypeName">Line Style</prop>
									<prop name="Position">0</prop>
									<prop name="IsDefault">0</prop>
									<prop name="LineStyle">psSolid</prop>
								</obj>
								<obj name="PropertyObject" class="GenSampleEditNotes" version="4">
									<prop name="PropertyTypeName">Notes</prop>
									<prop name="Position">0</prop>
									<prop name="IsDefault">1</prop>
								</obj>
								<obj name="PropertyObject" class="SamplePrefPointStyle" version="4">
									<prop name="PropertyTypeName">Point Style</prop>
									<prop name="Position">0</prop>
									<prop name="IsDefault">0</prop>
									<prop name="PointStyle">psNothing</prop>
								</obj>
								<obj name="PropertyObject" class="GenSampleEditPosition" version="4">
									<prop name="PropertyTypeName">Position</prop>
									<prop name="Position">0</prop>
									<prop name="IsDefault">1</prop>
								</obj>
								<obj name="PropertyObject" class="GenSampleEditReplicate" version="4">
									<prop name="PropertyTypeName">Replicate of</prop>
									<prop name="Position">0</prop>
									<prop name="IsDefault">1</prop>
									<prop name="ReplicateOf">-1</prop>
								</obj>
								<obj name="PropertyObject" class="HTCSampleID" version="4">
									<prop name="PropertyTypeName">Sample ID</prop>
									<prop name="Position">0</prop>
									<prop name="IsDefault">1</prop>
								</obj>
								<obj name="PropertyObject" class="GenSampleEditName" version="4">
									<prop name="PropertyTypeName">Sample Name</prop>
									<prop name="Position">0</prop>
									<prop name="IsDefault">1</prop>
									<prop name="name">Sample 1</prop>
								</obj>
								<obj name="PropertyObject" class="HTCSamplePrepNotes" version="4">
									<prop name="PropertyTypeName">Sample Prep Notes</prop>
									<prop name="Position">0</prop>
									<prop name="IsDefault">1</prop>
								</obj>
								<obj name="PropertyObject" class="GenSampleEditSubset" version="4">
									<prop name="PropertyTypeName">Subsets</prop>
									<prop name="Position">0</prop>
									<prop name="IsDefault">1</prop>
								</obj>
								<obj name="PropertyObject" class="SamplePrefWidth" version="5">
									<prop name="PropertyTypeName">Width</prop>
									<prop name="Position">0</prop>
									<prop name="IsDefault">1</prop>
									<prop name="Width">1</prop>
								</obj>
							</list>
						</obj>
					</obj>
					<obj name="item" class="SamplePropInfo" version="1">
						<obj name="ChannelProperties" class="ChanPropList" version="2">
							<obj name="ChannelProperties" class="EMList" version="1">
								<list name="emlist" count="4">
									<obj name="item" class="PropertyList" version="1">
										<list name="emlist" count="12">
											<obj name="PropertyObject" class="RQSampleTargetProperty" version="4">
												<prop name="PropertyTypeName">Combined Sample and Target Type</prop>
												<prop name="Position">1</prop>
												<prop name="IsDefault">0</prop>
												<obj name="ChannelProp" class="ChannelProperty" version="1">
													<prop name="ChannelIdx">0</prop>
												</obj>
											</obj>
											<obj name="PropertyObject" class="QuantConcProperty" version="4">
												<prop name="PropertyTypeName">Concentration</prop>
												<prop name="Position">1</prop>
												<prop name="IsDefault">1</prop>
												<prop name="Concentration">0</prop>
												<obj name="ChannelProp" class="ChannelProperty" version="1">
													<prop name="ChannelIdx">0</prop>
												</obj>
												<prop name="ReadOnly">1</prop>
											</obj>
											<obj name="PropertyObject" class="QuantCpHighProp" version="4">
												<prop name="PropertyTypeName">Cp High</prop>
												<prop name="Position">1</prop>
												<prop name="IsDefault">1</prop>
												<prop name="CpRangeHigh">0</prop>
												<obj name="ChannelProp" class="ChannelProperty" version="1">
													<prop name="ChannelIdx">0</prop>
												</obj>
												<prop name="ReadOnly">1</prop>
											</obj>
											<obj name="PropertyObject" class="QuantCpLowProp" version="4">
												<prop name="PropertyTypeName">Cp Low</prop>
												<prop name="Position">1</prop>
												<prop name="IsDefault">1</prop>
												<prop name="CpRangeLow">0</prop>
												<obj name="ChannelProp" class="ChannelProperty" version="1">
													<prop name="ChannelIdx">0</prop>
												</obj>
												<prop name="ReadOnly">1</prop>
											</obj>
											<obj name="PropertyObject" class="RQEffProp" version="4">
												<prop name="PropertyTypeName">Efficiency</prop>
												<prop name="Position">1</prop>
												<prop name="IsDefault">1</prop>
												<prop name="Efficiency">2</prop>
												<obj name="ChannelProp" class="ChannelProperty" version="1">
													<prop name="ChannelIdx">0</prop>
												</obj>
											</obj>
											<obj name="PropertyObject" class="ChannelGenotype" version="4">
												<prop name="PropertyTypeName">Melt Geno Genotype</prop>
												<prop name="Position">1</prop>
												<prop name="IsDefault">1</prop>
												<prop name="ReadOnly">1</prop>
												<obj name="ChannelProp" class="ChannelProperty" version="1">
													<prop name="ChannelIdx">0</prop>
												</obj>
											</obj>
											<obj name="PropertyObject" class="GroupChannelTypeProp" version="4">
												<prop name="PropertyTypeName">Melt Geno Sample Type</prop>
												<prop name="Position">1</prop>
												<prop name="IsDefault">0</prop>
												<prop name="GroupSampleType">mstUnknown</prop>
												<obj name="ChannelProp" class="ChannelProperty" version="1">
													<prop name="ChannelIdx">0</prop>
												</obj>
											</obj>
											<obj name="PropertyObject" class="QuantSampleTypeProperty" version="4">
												<prop name="PropertyTypeName">Quantification Sample Type</prop>
												<prop name="Position">1</prop>
												<prop name="IsDefault">0</prop>
												<prop name="SampleType">qsUnknown</prop>
												<obj name="ChannelProp" class="ChannelProperty" version="1">
													<prop name="ChannelIdx">0</prop>
												</obj>
											</obj>
											<obj name="PropertyObject" class="ChannelGenotype" version="4">
												<prop name="PropertyTypeName">Scanning Genotype</prop>
												<prop name="Position">1</prop>
												<prop name="IsDefault">1</prop>
												<prop name="ReadOnly">1</prop>
												<obj name="ChannelProp" class="ChannelProperty" version="1">
													<prop name="ChannelIdx">0</prop>
												</obj>
											</obj>
											<obj name="PropertyObject" class="GroupChannelTypeProp" version="4">
												<prop name="PropertyTypeName">Scanning Sample Type</prop>
												<prop name="Position">1</prop>
												<prop name="IsDefault">0</prop>
												<prop name="GroupSampleType">mstUnknown</prop>
												<obj name="ChannelProp" class="ChannelProperty" version="1">
													<prop name="ChannelIdx">0</prop>
												</obj>
											</obj>
											<obj name="PropertyObject" class="TargetName" version="4">
												<prop name="PropertyTypeName">Target Name</prop>
												<prop name="Position">1</prop>
												<prop name="IsDefault">1</prop>
												<obj name="ChannelProp" class="ChannelProperty" version="1">
													<prop name="ChannelIdx">0</prop>
												</obj>
											</obj>
											<obj name="PropertyObject" class="RQTargetProperty" version="4">
												<prop name="PropertyTypeName">Target Type</prop>
												<prop name="Position">1</prop>
												<prop name="IsDefault">0</prop>
												<prop name="TargetType">dtNone</prop>
												<obj name="ChannelProp" class="ChannelProperty" version="1">
													<prop name="ChannelIdx">0</prop>
												</obj>
											</obj>
										</list>
									</obj>
									<obj name="item" class="PropertyList" version="1">
										<list name="emlist" count="12">
											<obj name="PropertyObject" class="RQSampleTargetProperty" version="4">
												<prop name="PropertyTypeName">Combined Sample and Target Type</prop>
												<prop name="Position">1</prop>
												<prop name="IsDefault">0</prop>
												<obj name="ChannelProp" class="ChannelProperty" version="1">
													<prop name="ChannelIdx">1</prop>
												</obj>
											</obj>
											<obj name="PropertyObject" class="QuantConcProperty" version="4">
												<prop name="PropertyTypeName">Concentration</prop>
												<prop name="Position">1</prop>
												<prop name="IsDefault">1</prop>
												<prop name="Concentration">0</prop>
												<obj name="ChannelProp" class="ChannelProperty" version="1">
													<prop name="ChannelIdx">1</prop>
												</obj>
												<prop name="ReadOnly">1</prop>
											</obj>
											<obj name="PropertyObject" class="QuantCpHighProp" version="4">
												<prop name="PropertyTypeName">Cp High</prop>
												<prop name="Position">1</prop>
												<prop name="IsDefault">1</prop>
												<prop name="CpRangeHigh">0</prop>
												<obj name="ChannelProp" class="ChannelProperty" version="1">
													<prop name="ChannelIdx">1</prop>
												</obj>
												<prop name="ReadOnly">1</prop>
											</obj>
											<obj name="PropertyObject" class="QuantCpLowProp" version="4">
												<prop name="PropertyTypeName">Cp Low</prop>
												<prop name="Position">1</prop>
												<prop name="IsDefault">1</prop>
												<prop name="CpRangeLow">0</prop>
												<obj name="ChannelProp" class="ChannelProperty" version="1">
													<prop name="ChannelIdx">1</prop>
												</obj>
												<prop name="ReadOnly">1</prop>
											</obj>
											<obj name="PropertyObject" class="RQEffProp" version="4">
												<prop name="PropertyTypeName">Efficiency</prop>
												<prop name="Position">1</prop>
												<prop name="IsDefault">1</prop>
												<prop name="Efficiency">2</prop>
												<obj name="ChannelProp" class="ChannelProperty" version="1">
													<prop name="ChannelIdx">1</prop>
												</obj>
											</obj>
											<obj name="PropertyObject" class="ChannelGenotype" version="4">
												<prop name="PropertyTypeName">Melt Geno Genotype</prop>
												<prop name="Position">1</prop>
												<prop name="IsDefault">1</prop>
												<prop name="ReadOnly">1</prop>
												<obj name="ChannelProp" class="ChannelProperty" version="1">
													<prop name="ChannelIdx">1</prop>
												</obj>
											</obj>
											<obj name="PropertyObject" class="GroupChannelTypeProp" version="4">
												<prop name="PropertyTypeName">Melt Geno Sample Type</prop>
												<prop name="Position">1</prop>
												<prop name="IsDefault">0</prop>
												<prop name="GroupSampleType">mstUnknown</prop>
												<obj name="ChannelProp" class="ChannelProperty" version="1">
													<prop name="ChannelIdx">1</prop>
												</obj>
											</obj>
											<obj name="PropertyObject" class="QuantSampleTypeProperty" version="4">
												<prop name="PropertyTypeName">Quantification Sample Type</prop>
												<prop name="Position">1</prop>
												<prop name="IsDefault">0</prop>
												<prop name="SampleType">qsUnknown</prop>
												<obj name="ChannelProp" class="ChannelProperty" version="1">
													<prop name="ChannelIdx">1</prop>
												</obj>
											</obj>
											<obj name="PropertyObject" class="ChannelGenotype" version="4">
												<prop name="PropertyTypeName">Scanning Genotype</prop>
												<prop name="Position">1</prop>
												<prop name="IsDefault">1</prop>
												<prop name="ReadOnly">1</prop>
												<obj name="ChannelProp" class="ChannelProperty" version="1">
													<prop name="ChannelIdx">1</prop>
												</obj>
											</obj>
											<obj name="PropertyObject" class="GroupChannelTypeProp" version="4">
												<prop name="PropertyTypeName">Scanning Sample Type</prop>
												<prop name="Position">1</prop>
												<prop name="IsDefault">0</prop>
												<prop name="GroupSampleType">mstUnknown</prop>
												<obj name="ChannelProp" class="ChannelProperty" version="1">
													<prop name="ChannelIdx">1</prop>
												</obj>
											</obj>
											<obj name="PropertyObject" class="TargetName" version="4">
												<prop name="PropertyTypeName">Target Name</prop>
												<prop name="Position">1</prop>
												<prop name="IsDefault">1</prop>
												<obj name="ChannelProp" class="ChannelProperty" version="1">
													<prop name="ChannelIdx">1</prop>
												</obj>
											</obj>
											<obj name="PropertyObject" class="RQTargetProperty" version="4">
												<prop name="PropertyTypeName">Target Type</prop>
												<prop name="Position">1</prop>
												<prop name="IsDefault">0</prop>
												<prop name="TargetType">dtNone</prop>
												<obj name="ChannelProp" class="ChannelProperty" version="1">
													<prop name="ChannelIdx">1</prop>
												</obj>
											</obj>
										</list>
									</obj>
									<obj name="item" class="PropertyList" version="1">
										<list name="emlist" count="12">
											<obj name="PropertyObject" class="RQSampleTargetProperty" version="4">
												<prop name="PropertyTypeName">Combined Sample and Target Type</prop>
												<prop name="Position">1</prop>
												<prop name="IsDefault">0</prop>
												<obj name="ChannelProp" class="ChannelProperty" version="1">
													<prop name="ChannelIdx">2</prop>
												</obj>
											</obj>
											<obj name="PropertyObject" class="QuantConcProperty" version="4">
												<prop name="PropertyTypeName">Concentration</prop>
												<prop name="Position">1</prop>
												<prop name="IsDefault">1</prop>
												<prop name="Concentration">0</prop>
												<obj name="ChannelProp" class="ChannelProperty" version="1">
													<prop name="ChannelIdx">2</prop>
												</obj>
												<prop name="ReadOnly">1</prop>
											</obj>
											<obj name="PropertyObject" class="QuantCpHighProp" version="4">
												<prop name="PropertyTypeName">Cp High</prop>
												<prop name="Position">1</prop>
												<prop name="IsDefault">1</prop>
												<prop name="CpRangeHigh">0</prop>
												<obj name="ChannelProp" class="ChannelProperty" version="1">
													<prop name="ChannelIdx">2</prop>
												</obj>
												<prop name="ReadOnly">1</prop>
											</obj>
											<obj name="PropertyObject" class="QuantCpLowProp" version="4">
												<prop name="PropertyTypeName">Cp Low</prop>
												<prop name="Position">1</prop>
												<prop name="IsDefault">1</prop>
												<prop name="CpRangeLow">0</prop>
												<obj name="ChannelProp" class="ChannelProperty" version="1">
													<prop name="ChannelIdx">2</prop>
												</obj>
												<prop name="ReadOnly">1</prop>
											</obj>
											<obj name="PropertyObject" class="RQEffProp" version="4">
												<prop name="PropertyTypeName">Efficiency</prop>
												<prop name="Position">1</prop>
												<prop name="IsDefault">1</prop>
												<prop name="Efficiency">2</prop>
												<obj name="ChannelProp" class="ChannelProperty" version="1">
													<prop name="ChannelIdx">2</prop>
												</obj>
											</obj>
											<obj name="PropertyObject" class="ChannelGenotype" version="4">
												<prop name="PropertyTypeName">Melt Geno Genotype</prop>
												<prop name="Position">1</prop>
												<prop name="IsDefault">1</prop>
												<prop name="ReadOnly">1</prop>
												<obj name="ChannelProp" class="ChannelProperty" version="1">
													<prop name="ChannelIdx">2</prop>
												</obj>
											</obj>
											<obj name="PropertyObject" class="GroupChannelTypeProp" version="4">
												<prop name="PropertyTypeName">Melt Geno Sample Type</prop>
												<prop name="Position">1</prop>
												<prop name="IsDefault">0</prop>
												<prop name="GroupSampleType">mstUnknown</prop>
												<obj name="ChannelProp" class="ChannelProperty" version="1">
													<prop name="ChannelIdx">2</prop>
												</obj>
											</obj>
											<obj name="PropertyObject" class="QuantSampleTypeProperty" version="4">
												<prop name="PropertyTypeName">Quantification Sample Type</prop>
												<prop name="Position">1</prop>
												<prop name="IsDefault">0</prop>
												<prop name="SampleType">qsUnknown</prop>
												<obj name="ChannelProp" class="ChannelProperty" version="1">
													<prop name="ChannelIdx">2</prop>
												</obj>
											</obj>
											<obj name="PropertyObject" class="ChannelGenotype" version="4">
												<prop name="PropertyTypeName">Scanning Genotype</prop>
												<prop name="Position">1</prop>
												<prop name="IsDefault">1</prop>
												<prop name="ReadOnly">1</prop>
												<obj name="ChannelProp" class="ChannelProperty" version="1">
													<prop name="ChannelIdx">2</prop>
												</obj>
											</obj>
											<obj name="PropertyObject" class="GroupChannelTypeProp" version="4">
												<prop name="PropertyTypeName">Scanning Sample Type</prop>
												<prop name="Position">1</prop>
												<prop name="IsDefault">0</prop>
												<prop name="GroupSampleType">mstUnknown</prop>
												<obj name="ChannelProp" class="ChannelProperty" version="1">
													<prop name="ChannelIdx">2</prop>
												</obj>
											</obj>
											<obj name="PropertyObject" class="TargetName" version="4">
												<prop name="PropertyTypeName">Target Name</prop>
												<prop name="Position">1</prop>
												<prop name="IsDefault">1</prop>
												<obj name="ChannelProp" class="ChannelProperty" version="1">
													<prop name="ChannelIdx">2</prop>
												</obj>
											</obj>
											<obj name="PropertyObject" class="RQTargetProperty" version="4">
												<prop name="PropertyTypeName">Target Type</prop>
												<prop name="Position">1</prop>
												<prop name="IsDefault">0</prop>
												<prop name="TargetType">dtNone</prop>
												<obj name="ChannelProp" class="ChannelProperty" version="1">
													<prop name="ChannelIdx">2</prop>
												</obj>
											</obj>
										</list>
									</obj>
									<obj name="item" class="PropertyList" version="1">
										<list name="emlist" count="12">
											<obj name="PropertyObject" class="RQSampleTargetProperty" version="4">
												<prop name="PropertyTypeName">Combined Sample and Target Type</prop>
												<prop name="Position">1</prop>
												<prop name="IsDefault">0</prop>
												<obj name="ChannelProp" class="ChannelProperty" version="1">
													<prop name="ChannelIdx">3</prop>
												</obj>
											</obj>
											<obj name="PropertyObject" class="QuantConcProperty" version="4">
												<prop name="PropertyTypeName">Concentration</prop>
												<prop name="Position">1</prop>
												<prop name="IsDefault">1</prop>
												<prop name="Concentration">0</prop>
												<obj name="ChannelProp" class="ChannelProperty" version="1">
													<prop name="ChannelIdx">3</prop>
												</obj>
												<prop name="ReadOnly">1</prop>
											</obj>
											<obj name="PropertyObject" class="QuantCpHighProp" version="4">
												<prop name="PropertyTypeName">Cp High</prop>
												<prop name="Position">1</prop>
												<prop name="IsDefault">1</prop>
												<prop name="CpRangeHigh">0</prop>
												<obj name="ChannelProp" class="ChannelProperty" version="1">
													<prop name="ChannelIdx">3</prop>
												</obj>
												<prop name="ReadOnly">1</prop>
											</obj>
											<obj name="PropertyObject" class="QuantCpLowProp" version="4">
												<prop name="PropertyTypeName">Cp Low</prop>
												<prop name="Position">1</prop>
												<prop name="IsDefault">1</prop>
												<prop name="CpRangeLow">0</prop>
												<obj name="ChannelProp" class="ChannelProperty" version="1">
													<prop name="ChannelIdx">3</prop>
												</obj>
												<prop name="ReadOnly">1</prop>
											</obj>
											<obj name="PropertyObject" class="RQEffProp" version="4">
												<prop name="PropertyTypeName">Efficiency</prop>
												<prop name="Position">1</prop>
												<prop name="IsDefault">1</prop>
												<prop name="Efficiency">2</prop>
												<obj name="ChannelProp" class="ChannelProperty" version="1">
													<prop name="ChannelIdx">3</prop>
												</obj>
											</obj>
											<obj name="PropertyObject" class="ChannelGenotype" version="4">
												<prop name="PropertyTypeName">Melt Geno Genotype</prop>
												<prop name="Position">1</prop>
												<prop name="IsDefault">1</prop>
												<prop name="ReadOnly">1</prop>
												<obj name="ChannelProp" class="ChannelProperty" version="1">
													<prop name="ChannelIdx">3</prop>
												</obj>
											</obj>
											<obj name="PropertyObject" class="GroupChannelTypeProp" version="4">
												<prop name="PropertyTypeName">Melt Geno Sample Type</prop>
												<prop name="Position">1</prop>
												<prop name="IsDefault">0</prop>
												<prop name="GroupSampleType">mstUnknown</prop>
												<obj name="ChannelProp" class="ChannelProperty" version="1">
													<prop name="ChannelIdx">3</prop>
												</obj>
											</obj>
											<obj name="PropertyObject" class="QuantSampleTypeProperty" version="4">
												<prop name="PropertyTypeName">Quantification Sample Type</prop>
												<prop name="Position">1</prop>
												<prop name="IsDefault">0</prop>
												<prop name="SampleType">qsUnknown</prop>
												<obj name="ChannelProp" class="ChannelProperty" version="1">
													<prop name="ChannelIdx">3</prop>
												</obj>
											</obj>
											<obj name="PropertyObject" class="ChannelGenotype" version="4">
												<prop name="PropertyTypeName">Scanning Genotype</prop>
												<prop name="Position">1</prop>
												<prop name="IsDefault">1</prop>
												<prop name="ReadOnly">1</prop>
												<obj name="ChannelProp" class="ChannelProperty" version="1">
													<prop name="ChannelIdx">3</prop>
												</obj>
											</obj>
											<obj name="PropertyObject" class="GroupChannelTypeProp" version="4">
												<prop name="PropertyTypeName">Scanning Sample Type</prop>
												<prop name="Position">1</prop>
												<prop name="IsDefault">0</prop>
												<prop name="GroupSampleType">mstUnknown</prop>
												<obj name="ChannelProp" class="ChannelProperty" version="1">
													<prop name="ChannelIdx">3</prop>
												</obj>
											</obj>
											<obj name="PropertyObject" class="TargetName" version="4">
												<prop name="PropertyTypeName">Target Name</prop>
												<prop name="Position">1</prop>
												<prop name="IsDefault">1</prop>
												<obj name="ChannelProp" class="ChannelProperty" version="1">
													<prop name="ChannelIdx">3</prop>
												</obj>
											</obj>
											<obj name="PropertyObject" class="RQTargetProperty" version="4">
												<prop name="PropertyTypeName">Target Type</prop>
												<prop name="Position">1</prop>
												<prop name="IsDefault">0</prop>
												<prop name="TargetType">dtNone</prop>
												<obj name="ChannelProp" class="ChannelProperty" version="1">
													<prop name="ChannelIdx">3</prop>
												</obj>
											</obj>
										</list>
									</obj>
								</list>
							</obj>
						</obj>
						<prop name="ChannelPropertyCount">4</prop>
						<prop name="ContainerPosition">1</prop>
						<prop name="HasSampleProperties">1</prop>
						<obj name="SampleProperties" class="PropertyList" version="1">
							<list name="emlist" count="14">
								<obj name="PropertyObject" class="SamplePrefColor" version="4">
									<prop name="PropertyTypeName">Color</prop>
									<prop name="Position">1</prop>
									<prop name="IsDefault">0</prop>
									<prop name="Color">clRed</prop>
								</obj>
								<obj name="PropertyObject" class="DominantChannelProp" version="4">
									<prop name="PropertyTypeName">Dominant Channel</prop>
									<prop name="Position">1</prop>
									<prop name="IsDefault">0</prop>
									<prop name="DominantChannel">0</prop>
								</obj>
								<obj name="PropertyObject" class="Genotype" version="4">
									<prop name="PropertyTypeName">EndPt Genotype</prop>
									<prop name="Position">1</prop>
									<prop name="IsDefault">1</prop>
									<prop name="ReadOnly">1</prop>
								</obj>
								<obj name="PropertyObject" class="GroupingSample" version="4">
									<prop name="PropertyTypeName">EndPt Sample Type</prop>
									<prop name="Position">1</prop>
									<prop name="IsDefault">0</prop>
									<prop name="GroupSampleType">mstUnknown</prop>
								</obj>
								<obj name="PropertyObject" class="SamplePrefLineStyle" version="4">
									<prop name="PropertyTypeName">Line Style</prop>
									<prop name="Position">1</prop>
									<prop name="IsDefault">0</prop>
									<prop name="LineStyle">psSolid</prop>
								</obj>
								<obj name="PropertyObject" class="GenSampleEditNotes" version="4">
									<prop name="PropertyTypeName">Notes</prop>
									<prop name="Position">1</prop>
									<prop name="IsDefault">1</prop>
								</obj>
								<obj name="PropertyObject" class="SamplePrefPointStyle" version="4">
									<prop name="PropertyTypeName">Point Style</prop>
									<prop name="Position">1</prop>
									<prop name="IsDefault">0</prop>
									<prop name="PointStyle">psNothing</prop>
								</obj>
								<obj name="PropertyObject" class="GenSampleEditPosition" version="4">
									<prop name="PropertyTypeName">Position</prop>
									<prop name="Position">1</prop>
									<prop name="IsDefault">1</prop>
								</obj>
								<obj name="PropertyObject" class="GenSampleEditReplicate" version="4">
									<prop name="PropertyTypeName">Replicate of</prop>
									<prop name="Position">1</prop>
									<prop name="IsDefault">1</prop>
									<prop name="ReplicateOf">-1</prop>
								</obj>
								<obj name="PropertyObject" class="HTCSampleID" version="4">
									<prop name="PropertyTypeName">Sample ID</prop>
									<prop name="Position">1</prop>
									<prop name="IsDefault">1</prop>
								</obj>
								<obj name="PropertyObject" class="GenSampleEditName" version="4">
									<prop name="PropertyTypeName">Sample Name</prop>
									<prop name="Position">1</prop>
									<prop name="IsDefault">1</prop>
									<prop name="name">Sample 2</prop>
								</obj>
								<obj name="PropertyObject" class="HTCSamplePrepNotes" version="4">
									<prop name="PropertyTypeName">Sample Prep Notes</prop>
									<prop name="Position">1</prop>
									<prop name="IsDefault">1</prop>
								</obj>
								<obj name="PropertyObject" class="GenSampleEditSubset" version="4">
									<prop name="PropertyTypeName">Subsets</prop>
									<prop name="Position">1</prop>
									<prop name="IsDefault">1</prop>
								</obj>
								<obj name="PropertyObject" class="SamplePrefWidth" version="5">
									<prop name="PropertyTypeName">Width</prop>
									<prop name="Position">1</prop>
									<prop name="IsDefault">1</prop>
									<prop name="Width">1</prop>
								</obj>
							</list>
						</obj>
					</obj>
					<obj name="item" class="SamplePropInfo" version="1">
						<obj name="ChannelProperties" class="ChanPropList" version="2">
							<obj name="ChannelProperties" class="EMList" version="1">
								<list name="emlist" count="4">
									<obj name="item" class="PropertyList" version="1">
										<list name="emlist" count="12">
											<obj name="PropertyObject" class="RQSampleTargetProperty" version="4">
												<prop name="PropertyTypeName">Combined Sample and Target Type</prop>
												<prop name="Position">2</prop>
												<prop name="IsDefault">0</prop>
												<obj name="ChannelProp" class="ChannelProperty" version="1">
													<prop name="ChannelIdx">0</prop>
												</obj>
											</obj>
											<obj name="PropertyObject" class="QuantConcProperty" version="4">
												<prop name="PropertyTypeName">Concentration</prop>
												<prop name="Position">2</prop>
												<prop name="IsDefault">1</prop>
												<prop name="Concentration">0</prop>
												<obj name="ChannelProp" class="ChannelProperty" version="1">
													<prop name="ChannelIdx">0</prop>
												</obj>
												<prop name="ReadOnly">1</prop>
											</obj>
											<obj name="PropertyObject" class="QuantCpHighProp" version="4">
												<prop name="PropertyTypeName">Cp High</prop>
												<prop name="Position">2</prop>
												<prop name="IsDefault">1</prop>
												<prop name="CpRangeHigh">0</prop>
												<obj name="ChannelProp" class="ChannelProperty" version="1">
													<prop name="ChannelIdx">0</prop>
												</obj>
												<prop name="ReadOnly">1</prop>
											</obj>
											<obj name="PropertyObject" class="QuantCpLowProp" version="4">
												<prop name="PropertyTypeName">Cp Low</prop>
												<prop name="Position">2</prop>
												<prop name="IsDefault">1</prop>
												<prop name="CpRangeLow">0</prop>
												<obj name="ChannelProp" class="ChannelProperty" version="1">
													<prop name="ChannelIdx">0</prop>
												</obj>
												<prop name="ReadOnly">1</prop>
											</obj>
											<obj name="PropertyObject" class="RQEffProp" version="4">
												<prop name="PropertyTypeName">Efficiency</prop>
												<prop name="Position">2</prop>
												<prop name="IsDefault">1</prop>
												<prop name="Efficiency">2</prop>
												<obj name="ChannelProp" class="ChannelProperty" version="1">
													<prop name="ChannelIdx">0</prop>
												</obj>
											</obj>
											<obj name="PropertyObject" class="ChannelGenotype" version="4">
												<prop name="PropertyTypeName">Melt Geno Genotype</prop>
												<prop name="Position">2</prop>
												<prop name="IsDefault">1</prop>
												<prop name="ReadOnly">1</prop>
												<obj name="ChannelProp" class="ChannelProperty" version="1">
													<prop name="ChannelIdx">0</prop>
												</obj>
											</obj>
											<obj name="PropertyObject" class="GroupChannelTypeProp" version="4">
												<prop name="PropertyTypeName">Melt Geno Sample Type</prop>
												<prop name="Position">2</prop>
												<prop name="IsDefault">0</prop>
												<prop name="GroupSampleType">mstUnknown</prop>
												<obj name="ChannelProp" class="ChannelProperty" version="1">
													<prop name="ChannelIdx">0</prop>
												</obj>
											</obj>
											<obj name="PropertyObject" class="QuantSampleTypeProperty" version="4">
												<prop name="PropertyTypeName">Quantification Sample Type</prop>
												<prop name="Position">2</prop>
												<prop name="IsDefault">0</prop>
												<prop name="SampleType">qsUnknown</prop>
												<obj name="ChannelProp" class="ChannelProperty" version="1">
													<prop name="ChannelIdx">0</prop>
												</obj>
											</obj>
											<obj name="PropertyObject" class="ChannelGenotype" version="4">
												<prop name="PropertyTypeName">Scanning Genotype</prop>
												<prop name="Position">2</prop>
												<prop name="IsDefault">1</prop>
												<prop name="ReadOnly">1</prop>
												<obj name="ChannelProp" class="ChannelProperty" version="1">
													<prop name="ChannelIdx">0</prop>
												</obj>
											</obj>
											<obj name="PropertyObject" class="GroupChannelTypeProp" version="4">
												<prop name="PropertyTypeName">Scanning Sample Type</prop>
												<prop name="Position">2</prop>
												<prop name="IsDefault">0</prop>
												<prop name="GroupSampleType">mstUnknown</prop>
												<obj name="ChannelProp" class="ChannelProperty" version="1">
													<prop name="ChannelIdx">0</prop>
												</obj>
											</obj>
											<obj name="PropertyObject" class="TargetName" version="4">
												<prop name="PropertyTypeName">Target Name</prop>
												<prop name="Position">2</prop>
												<prop name="IsDefault">1</prop>
												<obj name="ChannelProp" class="ChannelProperty" version="1">
													<prop name="ChannelIdx">0</prop>
												</obj>
											</obj>
											<obj name="PropertyObject" class="RQTargetProperty" version="4">
												<prop name="PropertyTypeName">Target Type</prop>
												<prop name="Position">2</prop>
												<prop name="IsDefault">0</prop>
												<prop name="TargetType">dtNone</prop>
												<obj name="ChannelProp" class="ChannelProperty" version="1">
													<prop name="ChannelIdx">0</prop>
												</obj>
											</obj>
										</list>
									</obj>
									<obj name="item" class="PropertyList" version="1">
										<list name="emlist" count="12">
											<obj name="PropertyObject" class="RQSampleTargetProperty" version="4">
												<prop name="PropertyTypeName">Combined Sample and Target Type</prop>
												<prop name="Position">2</prop>
												<prop name="IsDefault">0</prop>
												<obj name="ChannelProp" class="ChannelProperty" version="1">
													<prop name="ChannelIdx">1</prop>
												</obj>
											</obj>
											<obj name="PropertyObject" class="QuantConcProperty" version="4">
												<prop name="PropertyTypeName">Concentration</prop>
												<prop name="Position">2</prop>
												<prop name="IsDefault">1</prop>
												<prop name="Concentration">0</prop>
												<obj name="ChannelProp" class="ChannelProperty" version="1">
													<prop name="ChannelIdx">1</prop>
												</obj>
												<prop name="ReadOnly">1</prop>
											</obj>
											<obj name="PropertyObject" class="QuantCpHighProp" version="4">
												<prop name="PropertyTypeName">Cp High</prop>
												<prop name="Position">2</prop>
												<prop name="IsDefault">1</prop>
												<prop name="CpRangeHigh">0</prop>
												<obj name="ChannelProp" class="ChannelProperty" version="1">
													<prop name="ChannelIdx">1</prop>
												</obj>
												<prop name="ReadOnly">1</prop>
											</obj>
											<obj name="PropertyObject" class="QuantCpLowProp" version="4">
												<prop name="PropertyTypeName">Cp Low</prop>
												<prop name="Position">2</prop>
												<prop name="IsDefault">1</prop>
												<prop name="CpRangeLow">0</prop>
												<obj name="ChannelProp" class="ChannelProperty" version="1">
													<prop name="ChannelIdx">1</prop>
												</obj>
												<prop name="ReadOnly">1</prop>
											</obj>
											<obj name="PropertyObject" class="RQEffProp" version="4">
												<prop name="PropertyTypeName">Efficiency</prop>
												<prop name="Position">2</prop>
												<prop name="IsDefault">1</prop>
												<prop name="Efficiency">2</prop>
												<obj name="ChannelProp" class="ChannelProperty" version="1">
													<prop name="ChannelIdx">1</prop>
												</obj>
											</obj>
											<obj name="PropertyObject" class="ChannelGenotype" version="4">
												<prop name="PropertyTypeName">Melt Geno Genotype</prop>
												<prop name="Position">2</prop>
												<prop name="IsDefault">1</prop>
												<prop name="ReadOnly">1</prop>
												<obj name="ChannelProp" class="ChannelProperty" version="1">
													<prop name="ChannelIdx">1</prop>
												</obj>
											</obj>
											<obj name="PropertyObject" class="GroupChannelTypeProp" version="4">
												<prop name="PropertyTypeName">Melt Geno Sample Type</prop>
												<prop name="Position">2</prop>
												<prop name="IsDefault">0</prop>
												<prop name="GroupSampleType">mstUnknown</prop>
												<obj name="ChannelProp" class="ChannelProperty" version="1">
													<prop name="ChannelIdx">1</prop>
												</obj>
											</obj>
											<obj name="PropertyObject" class="QuantSampleTypeProperty" version="4">
												<prop name="PropertyTypeName">Quantification Sample Type</prop>
												<prop name="Position">2</prop>
												<prop name="IsDefault">0</prop>
												<prop name="SampleType">qsUnknown</prop>
												<obj name="ChannelProp" class="ChannelProperty" version="1">
													<prop name="ChannelIdx">1</prop>
												</obj>
											</obj>
											<obj name="PropertyObject" class="ChannelGenotype" version="4">
												<prop name="PropertyTypeName">Scanning Genotype</prop>
												<prop name="Position">2</prop>
												<prop name="IsDefault">1</prop>
												<prop name="ReadOnly">1</prop>
												<obj name="ChannelProp" class="ChannelProperty" version="1">
													<prop name="ChannelIdx">1</prop>
												</obj>
											</obj>
											<obj name="PropertyObject" class="GroupChannelTypeProp" version="4">
												<prop name="PropertyTypeName">Scanning Sample Type</prop>
												<prop name="Position">2</prop>
												<prop name="IsDefault">0</prop>
												<prop name="GroupSampleType">mstUnknown</prop>
												<obj name="ChannelProp" class="ChannelProperty" version="1">
													<prop name="ChannelIdx">1</prop>
												</obj>
											</obj>
											<obj name="PropertyObject" class="TargetName" version="4">
												<prop name="PropertyTypeName">Target Name</prop>
												<prop name="Position">2</prop>
												<prop name="IsDefault">1</prop>
												<obj name="ChannelProp" class="ChannelProperty" version="1">
													<prop name="ChannelIdx">1</prop>
												</obj>
											</obj>
											<obj name="PropertyObject" class="RQTargetProperty" version="4">
												<prop name="PropertyTypeName">Target Type</prop>
												<prop name="Position">2</prop>
												<prop name="IsDefault">0</prop>
												<prop name="TargetType">dtNone</prop>
												<obj name="ChannelProp" class="ChannelProperty" version="1">
													<prop name="ChannelIdx">1</prop>
												</obj>
											</obj>
										</list>
									</obj>
									<obj name="item" class="PropertyList" version="1">
										<list name="emlist" count="12">
											<obj name="PropertyObject" class="RQSampleTargetProperty" version="4">
												<prop name="PropertyTypeName">Combined Sample and Target Type</prop>
												<prop name="Position">2</prop>
												<prop name="IsDefault">0</prop>
												<obj name="ChannelProp" class="ChannelProperty" version="1">
													<prop name="ChannelIdx">2</prop>
												</obj>
											</obj>
											<obj name="PropertyObject" class="QuantConcProperty" version="4">
												<prop name="PropertyTypeName">Concentration</prop>
												<prop name="Position">2</prop>
												<prop name="IsDefault">1</prop>
												<prop name="Concentration">0</prop>
												<obj name="ChannelProp" class="ChannelProperty" version="1">
													<prop name="ChannelIdx">2</prop>
												</obj>
												<prop name="ReadOnly">1</prop>
											</obj>
											<obj name="PropertyObject" class="QuantCpHighProp" version="4">
												<prop name="PropertyTypeName">Cp High</prop>
												<prop name="Position">2</prop>
												<prop name="IsDefault">1</prop>
												<prop name="CpRangeHigh">0</prop>
												<obj name="ChannelProp" class="ChannelProperty" version="1">
													<prop name="ChannelIdx">2</prop>
												</obj>
												<prop name="ReadOnly">1</prop>
											</obj>
											<obj name="PropertyObject" class="QuantCpLowProp" version="4">
												<prop name="PropertyTypeName">Cp Low</prop>
												<prop name="Position">2</prop>
												<prop name="IsDefault">1</prop>
												<prop name="CpRangeLow">0</prop>
												<obj name="ChannelProp" class="ChannelProperty" version="1">
													<prop name="ChannelIdx">2</prop>
												</obj>
												<prop name="ReadOnly">1</prop>
											</obj>
											<obj name="PropertyObject" class="RQEffProp" version="4">
												<prop name="PropertyTypeName">Efficiency</prop>
												<prop name="Position">2</prop>
												<prop name="IsDefault">1</prop>
												<prop name="Efficiency">2</prop>
												<obj name="ChannelProp" class="ChannelProperty" version="1">
													<prop name="ChannelIdx">2</prop>
												</obj>
											</obj>
											<obj name="PropertyObject" class="ChannelGenotype" version="4">
												<prop name="PropertyTypeName">Melt Geno Genotype</prop>
												<prop name="Position">2</prop>
												<prop name="IsDefault">1</prop>
												<prop name="ReadOnly">1</prop>
												<obj name="ChannelProp" class="ChannelProperty" version="1">
													<prop name="ChannelIdx">2</prop>
												</obj>
											</obj>
											<obj name="PropertyObject" class="GroupChannelTypeProp" version="4">
												<prop name="PropertyTypeName">Melt Geno Sample Type</prop>
												<prop name="Position">2</prop>
												<prop name="IsDefault">0</prop>
												<prop name="GroupSampleType">mstUnknown</prop>
												<obj name="ChannelProp" class="ChannelProperty" version="1">
													<prop name="ChannelIdx">2</prop>
												</obj>
											</obj>
											<obj name="PropertyObject" class="QuantSampleTypeProperty" version="4">
												<prop name="PropertyTypeName">Quantification Sample Type</prop>
												<prop name="Position">2</prop>
												<prop name="IsDefault">0</prop>
												<prop name="SampleType">qsUnknown</prop>
												<obj name="ChannelProp" class="ChannelProperty" version="1">
													<prop name="ChannelIdx">2</prop>
												</obj>
											</obj>
											<obj name="PropertyObject" class="ChannelGenotype" version="4">
												<prop name="PropertyTypeName">Scanning Genotype</prop>
												<prop name="Position">2</prop>
												<prop name="IsDefault">1</prop>
												<prop name="ReadOnly">1</prop>
												<obj name="ChannelProp" class="ChannelProperty" version="1">
													<prop name="ChannelIdx">2</prop>
												</obj>
											</obj>
											<obj name="PropertyObject" class="GroupChannelTypeProp" version="4">
												<prop name="PropertyTypeName">Scanning Sample Type</prop>
												<prop name="Position">2</prop>
												<prop name="IsDefault">0</prop>
												<prop name="GroupSampleType">mstUnknown</prop>
												<obj name="ChannelProp" class="ChannelProperty" version="1">
													<prop name="ChannelIdx">2</prop>
												</obj>
											</obj>
											<obj name="PropertyObject" class="TargetName" version="4">
												<prop name="PropertyTypeName">Target Name</prop>
												<prop name="Position">2</prop>
												<prop name="IsDefault">1</prop>
												<obj name="ChannelProp" class="ChannelProperty" version="1">
													<prop name="ChannelIdx">2</prop>
												</obj>
											</obj>
											<obj name="PropertyObject" class="RQTargetProperty" version="4">
												<prop name="PropertyTypeName">Target Type</prop>
												<prop name="Position">2</prop>
												<prop name="IsDefault">0</prop>
												<prop name="TargetType">dtNone</prop>
												<obj name="ChannelProp" class="ChannelProperty" version="1">
													<prop name="ChannelIdx">2</prop>
												</obj>
											</obj>
										</list>
									</obj>
									<obj name="item" class="PropertyList" version="1">
										<list name="emlist" count="12">
											<obj name="PropertyObject" class="RQSampleTargetProperty" version="4">
												<prop name="PropertyTypeName">Combined Sample and Target Type</prop>
												<prop name="Position">2</prop>
												<prop name="IsDefault">0</prop>
												<obj name="ChannelProp" class="ChannelProperty" version="1">
													<prop name="ChannelIdx">3</prop>
												</obj>
											</obj>
											<obj name="PropertyObject" class="QuantConcProperty" version="4">
												<prop name="PropertyTypeName">Concentration</prop>
												<prop name="Position">2</prop>
												<prop name="IsDefault">1</prop>
												<prop name="Concentration">0</prop>
												<obj name="ChannelProp" class="ChannelProperty" version="1">
													<prop name="ChannelIdx">3</prop>
												</obj>
												<prop name="ReadOnly">1</prop>
											</obj>
											<obj name="PropertyObject" class="QuantCpHighProp" version="4">
												<prop name="PropertyTypeName">Cp High</prop>
												<prop name="Position">2</prop>
												<prop name="IsDefault">1</prop>
												<prop name="CpRangeHigh">0</prop>
												<obj name="ChannelProp" class="ChannelProperty" version="1">
													<prop name="ChannelIdx">3</prop>
												</obj>
												<prop name="ReadOnly">1</prop>
											</obj>
											<obj name="PropertyObject" class="QuantCpLowProp" version="4">
												<prop name="PropertyTypeName">Cp Low</prop>
												<prop name="Position">2</prop>
												<prop name="IsDefault">1</prop>
												<prop name="CpRangeLow">0</prop>
												<obj name="ChannelProp" class="ChannelProperty" version="1">
													<prop name="ChannelIdx">3</prop>
												</obj>
												<prop name="ReadOnly">1</prop>
											</obj>
											<obj name="PropertyObject" class="RQEffProp" version="4">
												<prop name="PropertyTypeName">Efficiency</prop>
												<prop name="Position">2</prop>
												<prop name="IsDefault">1</prop>
												<prop name="Efficiency">2</prop>
												<obj name="ChannelProp" class="ChannelProperty" version="1">
													<prop name="ChannelIdx">3</prop>
												</obj>
											</obj>
											<obj name="PropertyObject" class="ChannelGenotype" version="4">
												<prop name="PropertyTypeName">Melt Geno Genotype</prop>
												<prop name="Position">2</prop>
												<prop name="IsDefault">1</prop>
												<prop name="ReadOnly">1</prop>
												<obj name="ChannelProp" class="ChannelProperty" version="1">
													<prop name="ChannelIdx">3</prop>
												</obj>
											</obj>
											<obj name="PropertyObject" class="GroupChannelTypeProp" version="4">
												<prop name="PropertyTypeName">Melt Geno Sample Type</prop>
												<prop name="Position">2</prop>
												<prop name="IsDefault">0</prop>
												<prop name="GroupSampleType">mstUnknown</prop>
												<obj name="ChannelProp" class="ChannelProperty" version="1">
													<prop name="ChannelIdx">3</prop>
												</obj>
											</obj>
											<obj name="PropertyObject" class="QuantSampleTypeProperty" version="4">
												<prop name="PropertyTypeName">Quantification Sample Type</prop>
												<prop name="Position">2</prop>
												<prop name="IsDefault">0</prop>
												<prop name="SampleType">qsUnknown</prop>
												<obj name="ChannelProp" class="ChannelProperty" version="1">
													<prop name="ChannelIdx">3</prop>
												</obj>
											</obj>
											<obj name="PropertyObject" class="ChannelGenotype" version="4">
												<prop name="PropertyTypeName">Scanning Genotype</prop>
												<prop name="Position">2</prop>
												<prop name="IsDefault">1</prop>
												<prop name="ReadOnly">1</prop>
												<obj name="ChannelProp" class="ChannelProperty" version="1">
													<prop name="ChannelIdx">3</prop>
												</obj>
											</obj>
											<obj name="PropertyObject" class="GroupChannelTypeProp" version="4">
												<prop name="PropertyTypeName">Scanning Sample Type</prop>
												<prop name="Position">2</prop>
												<prop name="IsDefault">0</prop>
												<prop name="GroupSampleType">mstUnknown</prop>
												<obj name="ChannelProp" class="ChannelProperty" version="1">
													<prop name="ChannelIdx">3</prop>
												</obj>
											</obj>
											<obj name="PropertyObject" class="TargetName" version="4">
												<prop name="PropertyTypeName">Target Name</prop>
												<prop name="Position">2</prop>
												<prop name="IsDefault">1</prop>
												<obj name="ChannelProp" class="ChannelProperty" version="1">
													<prop name="ChannelIdx">3</prop>
												</obj>
											</obj>
											<obj name="PropertyObject" class="RQTargetProperty" version="4">
												<prop name="PropertyTypeName">Target Type</prop>
												<prop name="Position">2</prop>
												<prop name="IsDefault">0</prop>
												<prop name="TargetType">dtNone</prop>
												<obj name="ChannelProp" class="ChannelProperty" version="1">
													<prop name="ChannelIdx">3</prop>
												</obj>
											</obj>
										</list>
									</obj>
								</list>
							</obj>
						</obj>
						<prop name="ChannelPropertyCount">4</prop>
						<prop name="ContainerPosition">2</prop>
						<prop name="HasSampleProperties">1</prop>
						<obj name="SampleProperties" class="PropertyList" version="1">
							<list name="emlist" count="14">
								<obj name="PropertyObject" class="SamplePrefColor" version="4">
									<prop name="PropertyTypeName">Color</prop>
									<prop name="Position">2</prop>
									<prop name="IsDefault">0</prop>
									<prop name="Color">$0030D700</prop>
								</obj>
								<obj name="PropertyObject" class="DominantChannelProp" version="4">
									<prop name="PropertyTypeName">Dominant Channel</prop>
									<prop name="Position">2</prop>
									<prop name="IsDefault">0</prop>
									<prop name="DominantChannel">0</prop>
								</obj>
								<obj name="PropertyObject" class="Genotype" version="4">
									<prop name="PropertyTypeName">EndPt Genotype</prop>
									<prop name="Position">2</prop>
									<prop name="IsDefault">1</prop>
									<prop name="ReadOnly">1</prop>
								</obj>
								<obj name="PropertyObject" class="GroupingSample" version="4">
									<prop name="PropertyTypeName">EndPt Sample Type</prop>
									<prop name="Position">2</prop>
									<prop name="IsDefault">0</prop>
									<prop name="GroupSampleType">mstUnknown</prop>
								</obj>
								<obj name="PropertyObject" class="SamplePrefLineStyle" version="4">
									<prop name="PropertyTypeName">Line Style</prop>
									<prop name="Position">2</prop>
									<prop name="IsDefault">0</prop>
									<prop name="LineStyle">psSolid</prop>
								</obj>
								<obj name="PropertyObject" class="GenSampleEditNotes" version="4">
									<prop name="PropertyTypeName">Notes</prop>
									<prop name="Position">2</prop>
									<prop name="IsDefault">1</prop>
								</obj>
								<obj name="PropertyObject" class="SamplePrefPointStyle" version="4">
									<prop name="PropertyTypeName">Point Style</prop>
									<prop name="Position">2</prop>
									<prop name="IsDefault">0</prop>
									<prop name="PointStyle">psNothing</prop>
								</obj>
								<obj name="PropertyObject" class="GenSampleEditPosition" version="4">
									<prop name="PropertyTypeName">Position</prop>
									<prop name="Position">2</prop>
									<prop name="IsDefault">1</prop>
								</obj>
								<obj name="PropertyObject" class="GenSampleEditReplicate" version="4">
									<prop name="PropertyTypeName">Replicate of</prop>
									<prop name="Position">2</prop>
									<prop name="IsDefault">1</prop>
									<prop name="ReplicateOf">-1</prop>
								</obj>
								<obj name="PropertyObject" class="HTCSampleID" version="4">
									<prop name="PropertyTypeName">Sample ID</prop>
									<prop name="Position">2</prop>
									<prop name="IsDefault">1</prop>
								</obj>
								<obj name="PropertyObject" class="GenSampleEditName" version="4">
									<prop name="PropertyTypeName">Sample Name</prop>
									<prop name="Position">2</prop>
									<prop name="IsDefault">1</prop>
									<prop name="name">Sample 3</prop>
								</obj>
								<obj name="PropertyObject" class="HTCSamplePrepNotes" version="4">
									<prop name="PropertyTypeName">Sample Prep Notes</prop>
									<prop name="Position">2</prop>
									<prop name="IsDefault">1</prop>
								</obj>
								<obj name="PropertyObject" class="GenSampleEditSubset" version="4">
									<prop name="PropertyTypeName">Subsets</prop>
									<prop name="Position">2</prop>
									<prop name="IsDefault">1</prop>
								</obj>
								<obj name="PropertyObject" class="SamplePrefWidth" version="5">
									<prop name="PropertyTypeName">Width</prop>
									<prop name="Position">2</prop>
									<prop name="IsDefault">1</prop>
									<prop name="Width">1</prop>
								</obj>
							</list>
						</obj>
					</obj>
					<obj name="item" class="SamplePropInfo" version="1">
						<obj name="ChannelProperties" class="ChanPropList" version="2">
							<obj name="ChannelProperties" class="EMList" version="1">
								<list name="emlist" count="4">
									<obj name="item" class="PropertyList" version="1">
										<list name="emlist" count="12">
											<obj name="PropertyObject" class="RQSampleTargetProperty" version="4">
												<prop name="PropertyTypeName">Combined Sample and Target Type</prop>
												<prop name="Position">3</prop>
												<prop name="IsDefault">0</prop>
												<obj name="ChannelProp" class="ChannelProperty" version="1">
													<prop name="ChannelIdx">0</prop>
												</obj>
											</obj>
											<obj name="PropertyObject" class="QuantConcProperty" version="4">
												<prop name="PropertyTypeName">Concentration</prop>
												<prop name="Position">3</prop>
												<prop name="IsDefault">1</prop>
												<prop name="Concentration">0</prop>
												<obj name="ChannelProp" class="ChannelProperty" version="1">
													<prop name="ChannelIdx">0</prop>
												</obj>
												<prop name="ReadOnly">1</prop>
											</obj>
											<obj name="PropertyObject" class="QuantCpHighProp" version="4">
												<prop name="PropertyTypeName">Cp High</prop>
												<prop name="Position">3</prop>
												<prop name="IsDefault">1</prop>
												<prop name="CpRangeHigh">0</prop>
												<obj name="ChannelProp" class="ChannelProperty" version="1">
													<prop name="ChannelIdx">0</prop>
												</obj>
												<prop name="ReadOnly">1</prop>
											</obj>
											<obj name="PropertyObject" class="QuantCpLowProp" version="4">
												<prop name="PropertyTypeName">Cp Low</prop>
												<prop name="Position">3</prop>
												<prop name="IsDefault">1</prop>
												<prop name="CpRangeLow">0</prop>
												<obj name="ChannelProp" class="ChannelProperty" version="1">
													<prop name="ChannelIdx">0</prop>
												</obj>
												<prop name="ReadOnly">1</prop>
											</obj>
											<obj name="PropertyObject" class="RQEffProp" version="4">
												<prop name="PropertyTypeName">Efficiency</prop>
												<prop name="Position">3</prop>
												<prop name="IsDefault">1</prop>
												<prop name="Efficiency">2</prop>
												<obj name="ChannelProp" class="ChannelProperty" version="1">
													<prop name="ChannelIdx">0</prop>
												</obj>
											</obj>
											<obj name="PropertyObject" class="ChannelGenotype" version="4">
												<prop name="PropertyTypeName">Melt Geno Genotype</prop>
												<prop name="Position">3</prop>
												<prop name="IsDefault">1</prop>
												<prop name="ReadOnly">1</prop>
												<obj name="ChannelProp" class="ChannelProperty" version="1">
													<prop name="ChannelIdx">0</prop>
												</obj>
											</obj>
											<obj name="PropertyObject" class="GroupChannelTypeProp" version="4">
												<prop name="PropertyTypeName">Melt Geno Sample Type</prop>
												<prop name="Position">3</prop>
												<prop name="IsDefault">0</prop>
												<prop name="GroupSampleType">mstUnknown</prop>
												<obj name="ChannelProp" class="ChannelProperty" version="1">
													<prop name="ChannelIdx">0</prop>
												</obj>
											</obj>
											<obj name="PropertyObject" class="QuantSampleTypeProperty" version="4">
												<prop name="PropertyTypeName">Quantification Sample Type</prop>
												<prop name="Position">3</prop>
												<prop name="IsDefault">0</prop>
												<prop name="SampleType">qsUnknown</prop>
												<obj name="ChannelProp" class="ChannelProperty" version="1">
													<prop name="ChannelIdx">0</prop>
												</obj>
											</obj>
											<obj name="PropertyObject" class="ChannelGenotype" version="4">
												<prop name="PropertyTypeName">Scanning Genotype</prop>
												<prop name="Position">3</prop>
												<prop name="IsDefault">1</prop>
												<prop name="ReadOnly">1</prop>
												<obj name="ChannelProp" class="ChannelProperty" version="1">
													<prop name="ChannelIdx">0</prop>
												</obj>
											</obj>
											<obj name="PropertyObject" class="GroupChannelTypeProp" version="4">
												<prop name="PropertyTypeName">Scanning Sample Type</prop>
												<prop name="Position">3</prop>
												<prop name="IsDefault">0</prop>
												<prop name="GroupSampleType">mstUnknown</prop>
												<obj name="ChannelProp" class="ChannelProperty" version="1">
													<prop name="ChannelIdx">0</prop>
												</obj>
											</obj>
											<obj name="PropertyObject" class="TargetName" version="4">
												<prop name="PropertyTypeName">Target Name</prop>
												<prop name="Position">3</prop>
												<prop name="IsDefault">1</prop>
												<obj name="ChannelProp" class="ChannelProperty" version="1">
													<prop name="ChannelIdx">0</prop>
												</obj>
											</obj>
											<obj name="PropertyObject" class="RQTargetProperty" version="4">
												<prop name="PropertyTypeName">Target Type</prop>
												<prop name="Position">3</prop>
												<prop name="IsDefault">0</prop>
												<prop name="TargetType">dtNone</prop>
												<obj name="ChannelProp" class="ChannelProperty" version="1">
													<prop name="ChannelIdx">0</prop>
												</obj>
											</obj>
										</list>
									</obj>
									<obj name="item" class="PropertyList" version="1">
										<list name="emlist" count="12">
											<obj name="PropertyObject" class="RQSampleTargetProperty" version="4">
												<prop name="PropertyTypeName">Combined Sample and Target Type</prop>
												<prop name="Position">3</prop>
												<prop name="IsDefault">0</prop>
												<obj name="ChannelProp" class="ChannelProperty" version="1">
													<prop name="ChannelIdx">1</prop>
												</obj>
											</obj>
											<obj name="PropertyObject" class="QuantConcProperty" version="4">
												<prop name="PropertyTypeName">Concentration</prop>
												<prop name="Position">3</prop>
												<prop name="IsDefault">1</prop>
												<prop name="Concentration">0</prop>
												<obj name="ChannelProp" class="ChannelProperty" version="1">
													<prop name="ChannelIdx">1</prop>
												</obj>
												<prop name="ReadOnly">1</prop>
											</obj>
											<obj name="PropertyObject" class="QuantCpHighProp" version="4">
												<prop name="PropertyTypeName">Cp High</prop>
												<prop name="Position">3</prop>
												<prop name="IsDefault">1</prop>
												<prop name="CpRangeHigh">0</prop>
												<obj name="ChannelProp" class="ChannelProperty" version="1">
													<prop name="ChannelIdx">1</prop>
												</obj>
												<prop name="ReadOnly">1</prop>
											</obj>
											<obj name="PropertyObject" class="QuantCpLowProp" version="4">
												<prop name="PropertyTypeName">Cp Low</prop>
												<prop name="Position">3</prop>
												<prop name="IsDefault">1</prop>
												<prop name="CpRangeLow">0</prop>
												<obj name="ChannelProp" class="ChannelProperty" version="1">
													<prop name="ChannelIdx">1</prop>
												</obj>
												<prop name="ReadOnly">1</prop>
											</obj>
											<obj name="PropertyObject" class="RQEffProp" version="4">
												<prop name="PropertyTypeName">Efficiency</prop>
												<prop name="Position">3</prop>
												<prop name="IsDefault">1</prop>
												<prop name="Efficiency">2</prop>
												<obj name="ChannelProp" class="ChannelProperty" version="1">
													<prop name="ChannelIdx">1</prop>
												</obj>
											</obj>
											<obj name="PropertyObject" class="ChannelGenotype" version="4">
												<prop name="PropertyTypeName">Melt Geno Genotype</prop>
												<prop name="Position">3</prop>
												<prop name="IsDefault">1</prop>
												<prop name="ReadOnly">1</prop>
												<obj name="ChannelProp" class="ChannelProperty" version="1">
													<prop name="ChannelIdx">1</prop>
												</obj>
											</obj>
											<obj name="PropertyObject" class="GroupChannelTypeProp" version="4">
												<prop name="PropertyTypeName">Melt Geno Sample Type</prop>
												<prop name="Position">3</prop>
												<prop name="IsDefault">0</prop>
												<prop name="GroupSampleType">mstUnknown</prop>
												<obj name="ChannelProp" class="ChannelProperty" version="1">
													<prop name="ChannelIdx">1</prop>
												</obj>
											</obj>
											<obj name="PropertyObject" class="QuantSampleTypeProperty" version="4">
												<prop name="PropertyTypeName">Quantification Sample Type</prop>
												<prop name="Position">3</prop>
												<prop name="IsDefault">0</prop>
												<prop name="SampleType">qsUnknown</prop>
												<obj name="ChannelProp" class="ChannelProperty" version="1">
													<prop name="ChannelIdx">1</prop>
												</obj>
											</obj>
											<obj name="PropertyObject" class="ChannelGenotype" version="4">
												<prop name="PropertyTypeName">Scanning Genotype</prop>
												<prop name="Position">3</prop>
												<prop name="IsDefault">1</prop>
												<prop name="ReadOnly">1</prop>
												<obj name="ChannelProp" class="ChannelProperty" version="1">
													<prop name="ChannelIdx">1</prop>
												</obj>
											</obj>
											<obj name="PropertyObject" class="GroupChannelTypeProp" version="4">
												<prop name="PropertyTypeName">Scanning Sample Type</prop>
												<prop name="Position">3</prop>
												<prop name="IsDefault">0</prop>
												<prop name="GroupSampleType">mstUnknown</prop>
												<obj name="ChannelProp" class="ChannelProperty" version="1">
													<prop name="ChannelIdx">1</prop>
												</obj>
											</obj>
											<obj name="PropertyObject" class="TargetName" version="4">
												<prop name="PropertyTypeName">Target Name</prop>
												<prop name="Position">3</prop>
												<prop name="IsDefault">1</prop>
												<obj name="ChannelProp" class="ChannelProperty" version="1">
													<prop name="ChannelIdx">1</prop>
												</obj>
											</obj>
											<obj name="PropertyObject" class="RQTargetProperty" version="4">
												<prop name="PropertyTypeName">Target Type</prop>
												<prop name="Position">3</prop>
												<prop name="IsDefault">0</prop>
												<prop name="TargetType">dtNone</prop>
												<obj name="ChannelProp" class="ChannelProperty" version="1">
													<prop name="ChannelIdx">1</prop>
												</obj>
											</obj>
										</list>
									</obj>
									<obj name="item" class="PropertyList" version="1">
										<list name="emlist" count="12">
											<obj name="PropertyObject" class="RQSampleTargetProperty" version="4">
												<prop name="PropertyTypeName">Combined Sample and Target Type</prop>
												<prop name="Position">3</prop>
												<prop name="IsDefault">0</prop>
												<obj name="ChannelProp" class="ChannelProperty" version="1">
													<prop name="ChannelIdx">2</prop>
												</obj>
											</obj>
											<obj name="PropertyObject" class="QuantConcProperty" version="4">
												<prop name="PropertyTypeName">Concentration</prop>
												<prop name="Position">3</prop>
												<prop name="IsDefault">1</prop>
												<prop name="Concentration">0</prop>
												<obj name="ChannelProp" class="ChannelProperty" version="1">
													<prop name="ChannelIdx">2</prop>
												</obj>
												<prop name="ReadOnly">1</prop>
											</obj>
											<obj name="PropertyObject" class="QuantCpHighProp" version="4">
												<prop name="PropertyTypeName">Cp High</prop>
												<prop name="Position">3</prop>
												<prop name="IsDefault">1</prop>
												<prop name="CpRangeHigh">0</prop>
												<obj name="ChannelProp" class="ChannelProperty" version="1">
													<prop name="ChannelIdx">2</prop>
												</obj>
												<prop name="ReadOnly">1</prop>
											</obj>
											<obj name="PropertyObject" class="QuantCpLowProp" version="4">
												<prop name="PropertyTypeName">Cp Low</prop>
												<prop name="Position">3</prop>
												<prop name="IsDefault">1</prop>
												<prop name="CpRangeLow">0</prop>
												<obj name="ChannelProp" class="ChannelProperty" version="1">
													<prop name="ChannelIdx">2</prop>
												</obj>
												<prop name="ReadOnly">1</prop>
											</obj>
											<obj name="PropertyObject" class="RQEffProp" version="4">
												<prop name="PropertyTypeName">Efficiency</prop>
												<prop name="Position">3</prop>
												<prop name="IsDefault">1</prop>
												<prop name="Efficiency">2</prop>
												<obj name="ChannelProp" class="ChannelProperty" version="1">
													<prop name="ChannelIdx">2</prop>
												</obj>
											</obj>
											<obj name="PropertyObject" class="ChannelGenotype" version="4">
												<prop name="PropertyTypeName">Melt Geno Genotype</prop>
												<prop name="Position">3</prop>
												<prop name="IsDefault">1</prop>
												<prop name="ReadOnly">1</prop>
												<obj name="ChannelProp" class="ChannelProperty" version="1">
													<prop name="ChannelIdx">2</prop>
												</obj>
											</obj>
											<obj name="PropertyObject" class="GroupChannelTypeProp" version="4">
												<prop name="PropertyTypeName">Melt Geno Sample Type</prop>
												<prop name="Position">3</prop>
												<prop name="IsDefault">0</prop>
												<prop name="GroupSampleType">mstUnknown</prop>
												<obj name="ChannelProp" class="ChannelProperty" version="1">
													<prop name="ChannelIdx">2</prop>
												</obj>
											</obj>
											<obj name="PropertyObject" class="QuantSampleTypeProperty" version="4">
												<prop name="PropertyTypeName">Quantification Sample Type</prop>
												<prop name="Position">3</prop>
												<prop name="IsDefault">0</prop>
												<prop name="SampleType">qsUnknown</prop>
												<obj name="ChannelProp" class="ChannelProperty" version="1">
													<prop name="ChannelIdx">2</prop>
												</obj>
											</obj>
											<obj name="PropertyObject" class="ChannelGenotype" version="4">
												<prop name="PropertyTypeName">Scanning Genotype</prop>
												<prop name="Position">3</prop>
												<prop name="IsDefault">1</prop>
												<prop name="ReadOnly">1</prop>
												<obj name="ChannelProp" class="ChannelProperty" version="1">
													<prop name="ChannelIdx">2</prop>
												</obj>
											</obj>
											<obj name="PropertyObject" class="GroupChannelTypeProp" version="4">
												<prop name="PropertyTypeName">Scanning Sample Type</prop>
												<prop name="Position">3</prop>
												<prop name="IsDefault">0</prop>
												<prop name="GroupSampleType">mstUnknown</prop>
												<obj name="ChannelProp" class="ChannelProperty" version="1">
													<prop name="ChannelIdx">2</prop>
												</obj>
											</obj>
											<obj name="PropertyObject" class="TargetName" version="4">
												<prop name="PropertyTypeName">Target Name</prop>
												<prop name="Position">3</prop>
												<prop name="IsDefault">1</prop>
												<obj name="ChannelProp" class="ChannelProperty" version="1">
													<prop name="ChannelIdx">2</prop>
												</obj>
											</obj>
											<obj name="PropertyObject" class="RQTargetProperty" version="4">
												<prop name="PropertyTypeName">Target Type</prop>
												<prop name="Position">3</prop>
												<prop name="IsDefault">0</prop>
												<prop name="TargetType">dtNone</prop>
												<obj name="ChannelProp" class="ChannelProperty" version="1">
													<prop name="ChannelIdx">2</prop>
												</obj>
											</obj>
										</list>
									</obj>
									<obj name="item" class="PropertyList" version="1">
										<list name="emlist" count="12">
											<obj name="PropertyObject" class="RQSampleTargetProperty" version="4">
												<prop name="PropertyTypeName">Combined Sample and Target Type</prop>
												<prop name="Position">3</prop>
												<prop name="IsDefault">0</prop>
												<obj name="ChannelProp" class="ChannelProperty" version="1">
													<prop name="ChannelIdx">3</prop>
												</obj>
											</obj>
											<obj name="PropertyObject" class="QuantConcProperty" version="4">
												<prop name="PropertyTypeName">Concentration</prop>
												<prop name="Position">3</prop>
												<prop name="IsDefault">1</prop>
												<prop name="Concentration">0</prop>
												<obj name="ChannelProp" class="ChannelProperty" version="1">
													<prop name="ChannelIdx">3</prop>
												</obj>
												<prop name="ReadOnly">1</prop>
											</obj>
											<obj name="PropertyObject" class="QuantCpHighProp" version="4">
												<prop name="PropertyTypeName">Cp High</prop>
												<prop name="Position">3</prop>
												<prop name="IsDefault">1</prop>
												<prop name="CpRangeHigh">0</prop>
												<obj name="ChannelProp" class="ChannelProperty" version="1">
													<prop name="ChannelIdx">3</prop>
												</obj>
												<prop name="ReadOnly">1</prop>
											</obj>
											<obj name="PropertyObject" class="QuantCpLowProp" version="4">
												<prop name="PropertyTypeName">Cp Low</prop>
												<prop name="Position">3</prop>
												<prop name="IsDefault">1</prop>
												<prop name="CpRangeLow">0</prop>
												<obj name="ChannelProp" class="ChannelProperty" version="1">
													<prop name="ChannelIdx">3</prop>
												</obj>
												<prop name="ReadOnly">1</prop>
											</obj>
											<obj name="PropertyObject" class="RQEffProp" version="4">
												<prop name="PropertyTypeName">Efficiency</prop>
												<prop name="Position">3</prop>
												<prop name="IsDefault">1</prop>
												<prop name="Efficiency">2</prop>
												<obj name="ChannelProp" class="ChannelProperty" version="1">
													<prop name="ChannelIdx">3</prop>
												</obj>
											</obj>
											<obj name="PropertyObject" class="ChannelGenotype" version="4">
												<prop name="PropertyTypeName">Melt Geno Genotype</prop>
												<prop name="Position">3</prop>
												<prop name="IsDefault">1</prop>
												<prop name="ReadOnly">1</prop>
												<obj name="ChannelProp" class="ChannelProperty" version="1">
													<prop name="ChannelIdx">3</prop>
												</obj>
											</obj>
											<obj name="PropertyObject" class="GroupChannelTypeProp" version="4">
												<prop name="PropertyTypeName">Melt Geno Sample Type</prop>
												<prop name="Position">3</prop>
												<prop name="IsDefault">0</prop>
												<prop name="GroupSampleType">mstUnknown</prop>
												<obj name="ChannelProp" class="ChannelProperty" version="1">
													<prop name="ChannelIdx">3</prop>
												</obj>
											</obj>
											<obj name="PropertyObject" class="QuantSampleTypeProperty" version="4">
												<prop name="PropertyTypeName">Quantification Sample Type</prop>
												<prop name="Position">3</prop>
												<prop name="IsDefault">0</prop>
												<prop name="SampleType">qsUnknown</prop>
												<obj name="ChannelProp" class="ChannelProperty" version="1">
													<prop name="ChannelIdx">3</prop>
												</obj>
											</obj>
											<obj name="PropertyObject" class="ChannelGenotype" version="4">
												<prop name="PropertyTypeName">Scanning Genotype</prop>
												<prop name="Position">3</prop>
												<prop name="IsDefault">1</prop>
												<prop name="ReadOnly">1</prop>
												<obj name="ChannelProp" class="ChannelProperty" version="1">
													<prop name="ChannelIdx">3</prop>
												</obj>
											</obj>
											<obj name="PropertyObject" class="GroupChannelTypeProp" version="4">
												<prop name="PropertyTypeName">Scanning Sample Type</prop>
												<prop name="Position">3</prop>
												<prop name="IsDefault">0</prop>
												<prop name="GroupSampleType">mstUnknown</prop>
												<obj name="ChannelProp" class="ChannelProperty" version="1">
													<prop name="ChannelIdx">3</prop>
												</obj>
											</obj>
											<obj name="PropertyObject" class="TargetName" version="4">
												<prop name="PropertyTypeName">Target Name</prop>
												<prop name="Position">3</prop>
												<prop name="IsDefault">1</prop>
												<obj name="ChannelProp" class="ChannelProperty" version="1">
													<prop name="ChannelIdx">3</prop>
												</obj>
											</obj>
											<obj name="PropertyObject" class="RQTargetProperty" version="4">
												<prop name="PropertyTypeName">Target Type</prop>
												<prop name="Position">3</prop>
												<prop name="IsDefault">0</prop>
												<prop name="TargetType">dtNone</prop>
												<obj name="ChannelProp" class="ChannelProperty" version="1">
													<prop name="ChannelIdx">3</prop>
												</obj>
											</obj>
										</list>
									</obj>
								</list>
							</obj>
						</obj>
						<prop name="ChannelPropertyCount">4</prop>
						<prop name="ContainerPosition">3</prop>
						<prop name="HasSampleProperties">1</prop>
						<obj name="SampleProperties" class="PropertyList" version="1">
							<list name="emlist" count="14">
								<obj name="PropertyObject" class="SamplePrefColor" version="4">
									<prop name="PropertyTypeName">Color</prop>
									<prop name="Position">3</prop>
									<prop name="IsDefault">0</prop>
									<prop name="Color">clFuchsia</prop>
								</obj>
								<obj name="PropertyObject" class="DominantChannelProp" version="4">
									<prop name="PropertyTypeName">Dominant Channel</prop>
									<prop name="Position">3</prop>
									<prop name="IsDefault">0</prop>
									<prop name="DominantChannel">0</prop>
								</obj>
								<obj name="PropertyObject" class="Genotype" version="4">
									<prop name="PropertyTypeName">EndPt Genotype</prop>
									<prop name="Position">3</prop>
									<prop name="IsDefault">1</prop>
									<prop name="ReadOnly">1</prop>
								</obj>
								<obj name="PropertyObject" class="GroupingSample" version="4">
									<prop name="PropertyTypeName">EndPt Sample Type</prop>
									<prop name="Position">3</prop>
									<prop name="IsDefault">0</prop>
									<prop name="GroupSampleType">mstUnknown</prop>
								</obj>
								<obj name="PropertyObject" class="SamplePrefLineStyle" version="4">
									<prop name="PropertyTypeName">Line Style</prop>
									<prop name="Position">3</prop>
									<prop name="IsDefault">0</prop>
									<prop name="LineStyle">psSolid</prop>
								</obj>
								<obj name="PropertyObject" class="GenSampleEditNotes" version="4">
									<prop name="PropertyTypeName">Notes</prop>
									<prop name="Position">3</prop>
									<prop name="IsDefault">1</prop>
								</obj>
								<obj name="PropertyObject" class="SamplePrefPointStyle" version="4">
									<prop name="PropertyTypeName">Point Style</prop>
									<prop name="Position">3</prop>
									<prop name="IsDefault">0</prop>
									<prop name="PointStyle">psNothing</prop>
								</obj>
								<obj name="PropertyObject" class="GenSampleEditPosition" version="4">
									<prop name="PropertyTypeName">Position</prop>
									<prop name="Position">3</prop>
									<prop name="IsDefault">1</prop>
								</obj>
								<obj name="PropertyObject" class="GenSampleEditReplicate" version="4">
									<prop name="PropertyTypeName">Replicate of</prop>
									<prop name="Position">3</prop>
									<prop name="IsDefault">1</prop>
									<prop name="ReplicateOf">-1</prop>
								</obj>
								<obj name="PropertyObject" class="HTCSampleID" version="4">
									<prop name="PropertyTypeName">Sample ID</prop>
									<prop name="Position">3</prop>
									<prop name="IsDefault">1</prop>
								</obj>
								<obj name="PropertyObject" class="GenSampleEditName" version="4">
									<prop name="PropertyTypeName">Sample Name</prop>
									<prop name="Position">3</prop>
									<prop name="IsDefault">1</prop>
									<prop name="name">Sample 4</prop>
								</obj>
								<obj name="PropertyObject" class="HTCSamplePrepNotes" version="4">
									<prop name="PropertyTypeName">Sample Prep Notes</prop>
									<prop name="Position">3</prop>
									<prop name="IsDefault">1</prop>
								</obj>
								<obj name="PropertyObject" class="GenSampleEditSubset" version="4">
									<prop name="PropertyTypeName">Subsets</prop>
									<prop name="Position">3</prop>
									<prop name="IsDefault">1</prop>
								</obj>
								<obj name="PropertyObject" class="SamplePrefWidth" version="5">
									<prop name="PropertyTypeName">Width</prop>
									<prop name="Position">3</prop>
									<prop name="IsDefault">1</prop>
									<prop name="Width">1</prop>
								</obj>
							</list>
						</obj>
					</obj>
					<obj name="item" class="SamplePropInfo" version="1">
						<obj name="ChannelProperties" class="ChanPropList" version="2">
							<obj name="ChannelProperties" class="EMList" version="1">
								<list name="emlist" count="4">
									<obj name="item" class="PropertyList" version="1">
										<list name="emlist" count="12">
											<obj name="PropertyObject" class="RQSampleTargetProperty" version="4">
												<prop name="PropertyTypeName">Combined Sample and Target Type</prop>
												<prop name="Position">4</prop>
												<prop name="IsDefault">0</prop>
												<obj name="ChannelProp" class="ChannelProperty" version="1">
													<prop name="ChannelIdx">0</prop>
												</obj>
											</obj>
											<obj name="PropertyObject" class="QuantConcProperty" version="4">
												<prop name="PropertyTypeName">Concentration</prop>
												<prop name="Position">4</prop>
												<prop name="IsDefault">1</prop>
												<prop name="Concentration">0</prop>
												<obj name="ChannelProp" class="ChannelProperty" version="1">
													<prop name="ChannelIdx">0</prop>
												</obj>
												<prop name="ReadOnly">1</prop>
											</obj>
											<obj name="PropertyObject" class="QuantCpHighProp" version="4">
												<prop name="PropertyTypeName">Cp High</prop>
												<prop name="Position">4</prop>
												<prop name="IsDefault">1</prop>
												<prop name="CpRangeHigh">0</prop>
												<obj name="ChannelProp" class="ChannelProperty" version="1">
													<prop name="ChannelIdx">0</prop>
												</obj>
												<prop name="ReadOnly">1</prop>
											</obj>
											<obj name="PropertyObject" class="QuantCpLowProp" version="4">
												<prop name="PropertyTypeName">Cp Low</prop>
												<prop name="Position">4</prop>
												<prop name="IsDefault">1</prop>
												<prop name="CpRangeLow">0</prop>
												<obj name="ChannelProp" class="ChannelProperty" version="1">
													<prop name="ChannelIdx">0</prop>
												</obj>
												<prop name="ReadOnly">1</prop>
											</obj>
											<obj name="PropertyObject" class="RQEffProp" version="4">
												<prop name="PropertyTypeName">Efficiency</prop>
												<prop name="Position">4</prop>
												<prop name="IsDefault">1</prop>
												<prop name="Efficiency">2</prop>
												<obj name="ChannelProp" class="ChannelProperty" version="1">
													<prop name="ChannelIdx">0</prop>
												</obj>
											</obj>
											<obj name="PropertyObject" class="ChannelGenotype" version="4">
												<prop name="PropertyTypeName">Melt Geno Genotype</prop>
												<prop name="Position">4</prop>
												<prop name="IsDefault">1</prop>
												<prop name="ReadOnly">1</prop>
												<obj name="ChannelProp" class="ChannelProperty" version="1">
													<prop name="ChannelIdx">0</prop>
												</obj>
											</obj>
											<obj name="PropertyObject" class="GroupChannelTypeProp" version="4">
												<prop name="PropertyTypeName">Melt Geno Sample Type</prop>
												<prop name="Position">4</prop>
												<prop name="IsDefault">0</prop>
												<prop name="GroupSampleType">mstUnknown</prop>
												<obj name="ChannelProp" class="ChannelProperty" version="1">
													<prop name="ChannelIdx">0</prop>
												</obj>
											</obj>
											<obj name="PropertyObject" class="QuantSampleTypeProperty" version="4">
												<prop name="PropertyTypeName">Quantification Sample Type</prop>
												<prop name="Position">4</prop>
												<prop name="IsDefault">0</prop>
												<prop name="SampleType">qsUnknown</prop>
												<obj name="ChannelProp" class="ChannelProperty" version="1">
													<prop name="ChannelIdx">0</prop>
												</obj>
											</obj>
											<obj name="PropertyObject" class="ChannelGenotype" version="4">
												<prop name="PropertyTypeName">Scanning Genotype</prop>
												<prop name="Position">4</prop>
												<prop name="IsDefault">1</prop>
												<prop name="ReadOnly">1</prop>
												<obj name="ChannelProp" class="ChannelProperty" version="1">
													<prop name="ChannelIdx">0</prop>
												</obj>
											</obj>
											<obj name="PropertyObject" class="GroupChannelTypeProp" version="4">
												<prop name="PropertyTypeName">Scanning Sample Type</prop>
												<prop name="Position">4</prop>
												<prop name="IsDefault">0</prop>
												<prop name="GroupSampleType">mstUnknown</prop>
												<obj name="ChannelProp" class="ChannelProperty" version="1">
													<prop name="ChannelIdx">0</prop>
												</obj>
											</obj>
											<obj name="PropertyObject" class="TargetName" version="4">
												<prop name="PropertyTypeName">Target Name</prop>
												<prop name="Position">4</prop>
												<prop name="IsDefault">1</prop>
												<obj name="ChannelProp" class="ChannelProperty" version="1">
													<prop name="ChannelIdx">0</prop>
												</obj>
											</obj>
											<obj name="PropertyObject" class="RQTargetProperty" version="4">
												<prop name="PropertyTypeName">Target Type</prop>
												<prop name="Position">4</prop>
												<prop name="IsDefault">0</prop>
												<prop name="TargetType">dtNone</prop>
												<obj name="ChannelProp" class="ChannelProperty" version="1">
													<prop name="ChannelIdx">0</prop>
												</obj>
											</obj>
										</list>
									</obj>
									<obj name="item" class="PropertyList" version="1">
										<list name="emlist" count="12">
											<obj name="PropertyObject" class="RQSampleTargetProperty" version="4">
												<prop name="PropertyTypeName">Combined Sample and Target Type</prop>
												<prop name="Position">4</prop>
												<prop name="IsDefault">0</prop>
												<obj name="ChannelProp" class="ChannelProperty" version="1">
													<prop name="ChannelIdx">1</prop>
												</obj>
											</obj>
											<obj name="PropertyObject" class="QuantConcProperty" version="4">
												<prop name="PropertyTypeName">Concentration</prop>
												<prop name="Position">4</prop>
												<prop name="IsDefault">1</prop>
												<prop name="Concentration">0</prop>
												<obj name="ChannelProp" class="ChannelProperty" version="1">
													<prop name="ChannelIdx">1</prop>
												</obj>
												<prop name="ReadOnly">1</prop>
											</obj>
											<obj name="PropertyObject" class="QuantCpHighProp" version="4">
												<prop name="PropertyTypeName">Cp High</prop>
												<prop name="Position">4</prop>
												<prop name="IsDefault">1</prop>
												<prop name="CpRangeHigh">0</prop>
												<obj name="ChannelProp" class="ChannelProperty" version="1">
													<prop name="ChannelIdx">1</prop>
												</obj>
												<prop name="ReadOnly">1</prop>
											</obj>
											<obj name="PropertyObject" class="QuantCpLowProp" version="4">
												<prop name="PropertyTypeName">Cp Low</prop>
												<prop name="Position">4</prop>
												<prop name="IsDefault">1</prop>
												<prop name="CpRangeLow">0</prop>
												<obj name="ChannelProp" class="ChannelProperty" version="1">
													<prop name="ChannelIdx">1</prop>
												</obj>
												<prop name="ReadOnly">1</prop>
											</obj>
											<obj name="PropertyObject" class="RQEffProp" version="4">
												<prop name="PropertyTypeName">Efficiency</prop>
												<prop name="Position">4</prop>
												<prop name="IsDefault">1</prop>
												<prop name="Efficiency">2</prop>
												<obj name="ChannelProp" class="ChannelProperty" version="1">
													<prop name="ChannelIdx">1</prop>
												</obj>
											</obj>
											<obj name="PropertyObject" class="ChannelGenotype" version="4">
												<prop name="PropertyTypeName">Melt Geno Genotype</prop>
												<prop name="Position">4</prop>
												<prop name="IsDefault">1</prop>
												<prop name="ReadOnly">1</prop>
												<obj name="ChannelProp" class="ChannelProperty" version="1">
													<prop name="ChannelIdx">1</prop>
												</obj>
											</obj>
											<obj name="PropertyObject" class="GroupChannelTypeProp" version="4">
												<prop name="PropertyTypeName">Melt Geno Sample Type</prop>
												<prop name="Position">4</prop>
												<prop name="IsDefault">0</prop>
												<prop name="GroupSampleType">mstUnknown</prop>
												<obj name="ChannelProp" class="ChannelProperty" version="1">
													<prop name="ChannelIdx">1</prop>
												</obj>
											</obj>
											<obj name="PropertyObject" class="QuantSampleTypeProperty" version="4">
												<prop name="PropertyTypeName">Quantification Sample Type</prop>
												<prop name="Position">4</prop>
												<prop name="IsDefault">0</prop>
												<prop name="SampleType">qsUnknown</prop>
												<obj name="ChannelProp" class="ChannelProperty" version="1">
													<prop name="ChannelIdx">1</prop>
												</obj>
											</obj>
											<obj name="PropertyObject" class="ChannelGenotype" version="4">
												<prop name="PropertyTypeName">Scanning Genotype</prop>
												<prop name="Position">4</prop>
												<prop name="IsDefault">1</prop>
												<prop name="ReadOnly">1</prop>
												<obj name="ChannelProp" class="ChannelProperty" version="1">
													<prop name="ChannelIdx">1</prop>
												</obj>
											</obj>
											<obj name="PropertyObject" class="GroupChannelTypeProp" version="4">
												<prop name="PropertyTypeName">Scanning Sample Type</prop>
												<prop name="Position">4</prop>
												<prop name="IsDefault">0</prop>
												<prop name="GroupSampleType">mstUnknown</prop>
												<obj name="ChannelProp" class="ChannelProperty" version="1">
													<prop name="ChannelIdx">1</prop>
												</obj>
											</obj>
											<obj name="PropertyObject" class="TargetName" version="4">
												<prop name="PropertyTypeName">Target Name</prop>
												<prop name="Position">4</prop>
												<prop name="IsDefault">1</prop>
												<obj name="ChannelProp" class="ChannelProperty" version="1">
													<prop name="ChannelIdx">1</prop>
												</obj>
											</obj>
											<obj name="PropertyObject" class="RQTargetProperty" version="4">
												<prop name="PropertyTypeName">Target Type</prop>
												<prop name="Position">4</prop>
												<prop name="IsDefault">0</prop>
												<prop name="TargetType">dtNone</prop>
												<obj name="ChannelProp" class="ChannelProperty" version="1">
													<prop name="ChannelIdx">1</prop>
												</obj>
											</obj>
										</list>
									</obj>
									<obj name="item" class="PropertyList" version="1">
										<list name="emlist" count="12">
											<obj name="PropertyObject" class="RQSampleTargetProperty" version="4">
												<prop name="PropertyTypeName">Combined Sample and Target Type</prop>
												<prop name="Position">4</prop>
												<prop name="IsDefault">0</prop>
												<obj name="ChannelProp" class="ChannelProperty" version="1">
													<prop name="ChannelIdx">2</prop>
												</obj>
											</obj>
											<obj name="PropertyObject" class="QuantConcProperty" version="4">
												<prop name="PropertyTypeName">Concentration</prop>
												<prop name="Position">4</prop>
												<prop name="IsDefault">1</prop>
												<prop name="Concentration">0</prop>
												<obj name="ChannelProp" class="ChannelProperty" version="1">
													<prop name="ChannelIdx">2</prop>
												</obj>
												<prop name="ReadOnly">1</prop>
											</obj>
											<obj name="PropertyObject" class="QuantCpHighProp" version="4">
												<prop name="PropertyTypeName">Cp High</prop>
												<prop name="Position">4</prop>
												<prop name="IsDefault">1</prop>
												<prop name="CpRangeHigh">0</prop>
												<obj name="ChannelProp" class="ChannelProperty" version="1">
													<prop name="ChannelIdx">2</prop>
												</obj>
												<prop name="ReadOnly">1</prop>
											</obj>
											<obj name="PropertyObject" class="QuantCpLowProp" version="4">
												<prop name="PropertyTypeName">Cp Low</prop>
												<prop name="Position">4</prop>
												<prop name="IsDefault">1</prop>
												<prop name="CpRangeLow">0</prop>
												<obj name="ChannelProp" class="ChannelProperty" version="1">
													<prop name="ChannelIdx">2</prop>
												</obj>
												<prop name="ReadOnly">1</prop>
											</obj>
											<obj name="PropertyObject" class="RQEffProp" version="4">
												<prop name="PropertyTypeName">Efficiency</prop>
												<prop name="Position">4</prop>
												<prop name="IsDefault">1</prop>
												<prop name="Efficiency">2</prop>
												<obj name="ChannelProp" class="ChannelProperty" version="1">
													<prop name="ChannelIdx">2</prop>
												</obj>
											</obj>
											<obj name="PropertyObject" class="ChannelGenotype" version="4">
												<prop name="PropertyTypeName">Melt Geno Genotype</prop>
												<prop name="Position">4</prop>
												<prop name="IsDefault">1</prop>
												<prop name="ReadOnly">1</prop>
												<obj name="ChannelProp" class="ChannelProperty" version="1">
													<prop name="ChannelIdx">2</prop>
												</obj>
											</obj>
											<obj name="PropertyObject" class="GroupChannelTypeProp" version="4">
												<prop name="PropertyTypeName">Melt Geno Sample Type</prop>
												<prop name="Position">4</prop>
												<prop name="IsDefault">0</prop>
												<prop name="GroupSampleType">mstUnknown</prop>
												<obj name="ChannelProp" class="ChannelProperty" version="1">
													<prop name="ChannelIdx">2</prop>
												</obj>
											</obj>
											<obj name="PropertyObject" class="QuantSampleTypeProperty" version="4">
												<prop name="PropertyTypeName">Quantification Sample Type</prop>
												<prop name="Position">4</prop>
												<prop name="IsDefault">0</prop>
												<prop name="SampleType">qsUnknown</prop>
												<obj name="ChannelProp" class="ChannelProperty" version="1">
													<prop name="ChannelIdx">2</prop>
												</obj>
											</obj>
											<obj name="PropertyObject" class="ChannelGenotype" version="4">
												<prop name="PropertyTypeName">Scanning Genotype</prop>
												<prop name="Position">4</prop>
												<prop name="IsDefault">1</prop>
												<prop name="ReadOnly">1</prop>
												<obj name="ChannelProp" class="ChannelProperty" version="1">
													<prop name="ChannelIdx">2</prop>
												</obj>
											</obj>
											<obj name="PropertyObject" class="GroupChannelTypeProp" version="4">
												<prop name="PropertyTypeName">Scanning Sample Type</prop>
												<prop name="Position">4</prop>
												<prop name="IsDefault">0</prop>
												<prop name="GroupSampleType">mstUnknown</prop>
												<obj name="ChannelProp" class="ChannelProperty" version="1">
													<prop name="ChannelIdx">2</prop>
												</obj>
											</obj>
											<obj name="PropertyObject" class="TargetName" version="4">
												<prop name="PropertyTypeName">Target Name</prop>
												<prop name="Position">4</prop>
												<prop name="IsDefault">1</prop>
												<obj name="ChannelProp" class="ChannelProperty" version="1">
													<prop name="ChannelIdx">2</prop>
												</obj>
											</obj>
											<obj name="PropertyObject" class="RQTargetProperty" version="4">
												<prop name="PropertyTypeName">Target Type</prop>
												<prop name="Position">4</prop>
												<prop name="IsDefault">0</prop>
												<prop name="TargetType">dtNone</prop>
												<obj name="ChannelProp" class="ChannelProperty" version="1">
													<prop name="ChannelIdx">2</prop>
												</obj>
											</obj>
										</list>
									</obj>
									<obj name="item" class="PropertyList" version="1">
										<list name="emlist" count="12">
											<obj name="PropertyObject" class="RQSampleTargetProperty" version="4">
												<prop name="PropertyTypeName">Combined Sample and Target Type</prop>
												<prop name="Position">4</prop>
												<prop name="IsDefault">0</prop>
												<obj name="ChannelProp" class="ChannelProperty" version="1">
													<prop name="ChannelIdx">3</prop>
												</obj>
											</obj>
											<obj name="PropertyObject" class="QuantConcProperty" version="4">
												<prop name="PropertyTypeName">Concentration</prop>
												<prop name="Position">4</prop>
												<prop name="IsDefault">1</prop>
												<prop name="Concentration">0</prop>
												<obj name="ChannelProp" class="ChannelProperty" version="1">
													<prop name="ChannelIdx">3</prop>
												</obj>
												<prop name="ReadOnly">1</prop>
											</obj>
											<obj name="PropertyObject" class="QuantCpHighProp" version="4">
												<prop name="PropertyTypeName">Cp High</prop>
												<prop name="Position">4</prop>
												<prop name="IsDefault">1</prop>
												<prop name="CpRangeHigh">0</prop>
												<obj name="ChannelProp" class="ChannelProperty" version="1">
													<prop name="ChannelIdx">3</prop>
												</obj>
												<prop name="ReadOnly">1</prop>
											</obj>
											<obj name="PropertyObject" class="QuantCpLowProp" version="4">
												<prop name="PropertyTypeName">Cp Low</prop>
												<prop name="Position">4</prop>
												<prop name="IsDefault">1</prop>
												<prop name="CpRangeLow">0</prop>
												<obj name="ChannelProp" class="ChannelProperty" version="1">
													<prop name="ChannelIdx">3</prop>
												</obj>
												<prop name="ReadOnly">1</prop>
											</obj>
											<obj name="PropertyObject" class="RQEffProp" version="4">
												<prop name="PropertyTypeName">Efficiency</prop>
												<prop name="Position">4</prop>
												<prop name="IsDefault">1</prop>
												<prop name="Efficiency">2</prop>
												<obj name="ChannelProp" class="ChannelProperty" version="1">
													<prop name="ChannelIdx">3</prop>
												</obj>
											</obj>
											<obj name="PropertyObject" class="ChannelGenotype" version="4">
												<prop name="PropertyTypeName">Melt Geno Genotype</prop>
												<prop name="Position">4</prop>
												<prop name="IsDefault">1</prop>
												<prop name="ReadOnly">1</prop>
												<obj name="ChannelProp" class="ChannelProperty" version="1">
													<prop name="ChannelIdx">3</prop>
												</obj>
											</obj>
											<obj name="PropertyObject" class="GroupChannelTypeProp" version="4">
												<prop name="PropertyTypeName">Melt Geno Sample Type</prop>
												<prop name="Position">4</prop>
												<prop name="IsDefault">0</prop>
												<prop name="GroupSampleType">mstUnknown</prop>
												<obj name="ChannelProp" class="ChannelProperty" version="1">
													<prop name="ChannelIdx">3</prop>
												</obj>
											</obj>
											<obj name="PropertyObject" class="QuantSampleTypeProperty" version="4">
												<prop name="PropertyTypeName">Quantification Sample Type</prop>
												<prop name="Position">4</prop>
												<prop name="IsDefault">0</prop>
												<prop name="SampleType">qsUnknown</prop>
												<obj name="ChannelProp" class="ChannelProperty" version="1">
													<prop name="ChannelIdx">3</prop>
												</obj>
											</obj>
											<obj name="PropertyObject" class="ChannelGenotype" version="4">
												<prop name="PropertyTypeName">Scanning Genotype</prop>
												<prop name="Position">4</prop>
												<prop name="IsDefault">1</prop>
												<prop name="ReadOnly">1</prop>
												<obj name="ChannelProp" class="ChannelProperty" version="1">
													<prop name="ChannelIdx">3</prop>
												</obj>
											</obj>
											<obj name="PropertyObject" class="GroupChannelTypeProp" version="4">
												<prop name="PropertyTypeName">Scanning Sample Type</prop>
												<prop name="Position">4</prop>
												<prop name="IsDefault">0</prop>
												<prop name="GroupSampleType">mstUnknown</prop>
												<obj name="ChannelProp" class="ChannelProperty" version="1">
													<prop name="ChannelIdx">3</prop>
												</obj>
											</obj>
											<obj name="PropertyObject" class="TargetName" version="4">
												<prop name="PropertyTypeName">Target Name</prop>
												<prop name="Position">4</prop>
												<prop name="IsDefault">1</prop>
												<obj name="ChannelProp" class="ChannelProperty" version="1">
													<prop name="ChannelIdx">3</prop>
												</obj>
											</obj>
											<obj name="PropertyObject" class="RQTargetProperty" version="4">
												<prop name="PropertyTypeName">Target Type</prop>
												<prop name="Position">4</prop>
												<prop name="IsDefault">0</prop>
												<prop name="TargetType">dtNone</prop>
												<obj name="ChannelProp" class="ChannelProperty" version="1">
													<prop name="ChannelIdx">3</prop>
												</obj>
											</obj>
										</list>
									</obj>
								</list>
							</obj>
						</obj>
						<prop name="ChannelPropertyCount">4</prop>
						<prop name="ContainerPosition">4</prop>
						<prop name="HasSampleProperties">1</prop>
						<obj name="SampleProperties" class="PropertyList" version="1">
							<list name="emlist" count="14">
								<obj name="PropertyObject" class="SamplePrefColor" version="4">
									<prop name="PropertyTypeName">Color</prop>
									<prop name="Position">4</prop>
									<prop name="IsDefault">0</prop>
									<prop name="Color">clGray</prop>
								</obj>
								<obj name="PropertyObject" class="DominantChannelProp" version="4">
									<prop name="PropertyTypeName">Dominant Channel</prop>
									<prop name="Position">4</prop>
									<prop name="IsDefault">0</prop>
									<prop name="DominantChannel">0</prop>
								</obj>
								<obj name="PropertyObject" class="Genotype" version="4">
									<prop name="PropertyTypeName">EndPt Genotype</prop>
									<prop name="Position">4</prop>
									<prop name="IsDefault">1</prop>
									<prop name="ReadOnly">1</prop>
								</obj>
								<obj name="PropertyObject" class="GroupingSample" version="4">
									<prop name="PropertyTypeName">EndPt Sample Type</prop>
									<prop name="Position">4</prop>
									<prop name="IsDefault">0</prop>
									<prop name="GroupSampleType">mstUnknown</prop>
								</obj>
								<obj name="PropertyObject" class="SamplePrefLineStyle" version="4">
									<prop name="PropertyTypeName">Line Style</prop>
									<prop name="Position">4</prop>
									<prop name="IsDefault">0</prop>
									<prop name="LineStyle">psSolid</prop>
								</obj>
								<obj name="PropertyObject" class="GenSampleEditNotes" version="4">
									<prop name="PropertyTypeName">Notes</prop>
									<prop name="Position">4</prop>
									<prop name="IsDefault">1</prop>
								</obj>
								<obj name="PropertyObject" class="SamplePrefPointStyle" version="4">
									<prop name="PropertyTypeName">Point Style</prop>
									<prop name="Position">4</prop>
									<prop name="IsDefault">0</prop>
									<prop name="PointStyle">psNothing</prop>
								</obj>
								<obj name="PropertyObject" class="GenSampleEditPosition" version="4">
									<prop name="PropertyTypeName">Position</prop>
									<prop name="Position">4</prop>
									<prop name="IsDefault">1</prop>
								</obj>
								<obj name="PropertyObject" class="GenSampleEditReplicate" version="4">
									<prop name="PropertyTypeName">Replicate of</prop>
									<prop name="Position">4</prop>
									<prop name="IsDefault">1</prop>
									<prop name="ReplicateOf">-1</prop>
								</obj>
								<obj name="PropertyObject" class="HTCSampleID" version="4">
									<prop name="PropertyTypeName">Sample ID</prop>
									<prop name="Position">4</prop>
									<prop name="IsDefault">1</prop>
								</obj>
								<obj name="PropertyObject" class="GenSampleEditName" version="4">
									<prop name="PropertyTypeName">Sample Name</prop>
									<prop name="Position">4</prop>
									<prop name="IsDefault">1</prop>
									<prop name="name">Sample 5</prop>
								</obj>
								<obj name="PropertyObject" class="HTCSamplePrepNotes" version="4">
									<prop name="PropertyTypeName">Sample Prep Notes</prop>
									<prop name="Position">4</prop>
									<prop name="IsDefault">1</prop>
								</obj>
								<obj name="PropertyObject" class="GenSampleEditSubset" version="4">
									<prop name="PropertyTypeName">Subsets</prop>
									<prop name="Position">4</prop>
									<prop name="IsDefault">1</prop>
								</obj>
								<obj name="PropertyObject" class="SamplePrefWidth" version="5">
									<prop name="PropertyTypeName">Width</prop>
									<prop name="Position">4</prop>
									<prop name="IsDefault">1</prop>
									<prop name="Width">1</prop>
								</obj>
							</list>
						</obj>
					</obj>
					<obj name="item" class="SamplePropInfo" version="1">
						<obj name="ChannelProperties" class="ChanPropList" version="2">
							<obj name="ChannelProperties" class="EMList" version="1">
								<list name="emlist" count="4">
									<obj name="item" class="PropertyList" version="1">
										<list name="emlist" count="12">
											<obj name="PropertyObject" class="RQSampleTargetProperty" version="4">
												<prop name="PropertyTypeName">Combined Sample and Target Type</prop>
												<prop name="Position">5</prop>
												<prop name="IsDefault">0</prop>
												<obj name="ChannelProp" class="ChannelProperty" version="1">
													<prop name="ChannelIdx">0</prop>
												</obj>
											</obj>
											<obj name="PropertyObject" class="QuantConcProperty" version="4">
												<prop name="PropertyTypeName">Concentration</prop>
												<prop name="Position">5</prop>
												<prop name="IsDefault">1</prop>
												<prop name="Concentration">0</prop>
												<obj name="ChannelProp" class="ChannelProperty" version="1">
													<prop name="ChannelIdx">0</prop>
												</obj>
												<prop name="ReadOnly">1</prop>
											</obj>
											<obj name="PropertyObject" class="QuantCpHighProp" version="4">
												<prop name="PropertyTypeName">Cp High</prop>
												<prop name="Position">5</prop>
												<prop name="IsDefault">1</prop>
												<prop name="CpRangeHigh">0</prop>
												<obj name="ChannelProp" class="ChannelProperty" version="1">
													<prop name="ChannelIdx">0</prop>
												</obj>
												<prop name="ReadOnly">1</prop>
											</obj>
											<obj name="PropertyObject" class="QuantCpLowProp" version="4">
												<prop name="PropertyTypeName">Cp Low</prop>
												<prop name="Position">5</prop>
												<prop name="IsDefault">1</prop>
												<prop name="CpRangeLow">0</prop>
												<obj name="ChannelProp" class="ChannelProperty" version="1">
													<prop name="ChannelIdx">0</prop>
												</obj>
												<prop name="ReadOnly">1</prop>
											</obj>
											<obj name="PropertyObject" class="RQEffProp" version="4">
												<prop name="PropertyTypeName">Efficiency</prop>
												<prop name="Position">5</prop>
												<prop name="IsDefault">1</prop>
												<prop name="Efficiency">2</prop>
												<obj name="ChannelProp" class="ChannelProperty" version="1">
													<prop name="ChannelIdx">0</prop>
												</obj>
											</obj>
											<obj name="PropertyObject" class="ChannelGenotype" version="4">
												<prop name="PropertyTypeName">Melt Geno Genotype</prop>
												<prop name="Position">5</prop>
												<prop name="IsDefault">1</prop>
												<prop name="ReadOnly">1</prop>
												<obj name="ChannelProp" class="ChannelProperty" version="1">
													<prop name="ChannelIdx">0</prop>
												</obj>
											</obj>
											<obj name="PropertyObject" class="GroupChannelTypeProp" version="4">
												<prop name="PropertyTypeName">Melt Geno Sample Type</prop>
												<prop name="Position">5</prop>
												<prop name="IsDefault">0</prop>
												<prop name="GroupSampleType">mstUnknown</prop>
												<obj name="ChannelProp" class="ChannelProperty" version="1">
													<prop name="ChannelIdx">0</prop>
												</obj>
											</obj>
											<obj name="PropertyObject" class="QuantSampleTypeProperty" version="4">
												<prop name="PropertyTypeName">Quantification Sample Type</prop>
												<prop name="Position">5</prop>
												<prop name="IsDefault">0</prop>
												<prop name="SampleType">qsUnknown</prop>
												<obj name="ChannelProp" class="ChannelProperty" version="1">
													<prop name="ChannelIdx">0</prop>
												</obj>
											</obj>
											<obj name="PropertyObject" class="ChannelGenotype" version="4">
												<prop name="PropertyTypeName">Scanning Genotype</prop>
												<prop name="Position">5</prop>
												<prop name="IsDefault">1</prop>
												<prop name="ReadOnly">1</prop>
												<obj name="ChannelProp" class="ChannelProperty" version="1">
													<prop name="ChannelIdx">0</prop>
												</obj>
											</obj>
											<obj name="PropertyObject" class="GroupChannelTypeProp" version="4">
												<prop name="PropertyTypeName">Scanning Sample Type</prop>
												<prop name="Position">5</prop>
												<prop name="IsDefault">0</prop>
												<prop name="GroupSampleType">mstUnknown</prop>
												<obj name="ChannelProp" class="ChannelProperty" version="1">
													<prop name="ChannelIdx">0</prop>
												</obj>
											</obj>
											<obj name="PropertyObject" class="TargetName" version="4">
												<prop name="PropertyTypeName">Target Name</prop>
												<prop name="Position">5</prop>
												<prop name="IsDefault">1</prop>
												<obj name="ChannelProp" class="ChannelProperty" version="1">
													<prop name="ChannelIdx">0</prop>
												</obj>
											</obj>
											<obj name="PropertyObject" class="RQTargetProperty" version="4">
												<prop name="PropertyTypeName">Target Type</prop>
												<prop name="Position">5</prop>
												<prop name="IsDefault">0</prop>
												<prop name="TargetType">dtNone</prop>
												<obj name="ChannelProp" class="ChannelProperty" version="1">
													<prop name="ChannelIdx">0</prop>
												</obj>
											</obj>
										</list>
									</obj>
									<obj name="item" class="PropertyList" version="1">
										<list name="emlist" count="12">
											<obj name="PropertyObject" class="RQSampleTargetProperty" version="4">
												<prop name="PropertyTypeName">Combined Sample and Target Type</prop>
												<prop name="Position">5</prop>
												<prop name="IsDefault">0</prop>
												<obj name="ChannelProp" class="ChannelProperty" version="1">
													<prop name="ChannelIdx">1</prop>
												</obj>
											</obj>
											<obj name="PropertyObject" class="QuantConcProperty" version="4">
												<prop name="PropertyTypeName">Concentration</prop>
												<prop name="Position">5</prop>
												<prop name="IsDefault">1</prop>
												<prop name="Concentration">0</prop>
												<obj name="ChannelProp" class="ChannelProperty" version="1">
													<prop name="ChannelIdx">1</prop>
												</obj>
												<prop name="ReadOnly">1</prop>
											</obj>
											<obj name="PropertyObject" class="QuantCpHighProp" version="4">
												<prop name="PropertyTypeName">Cp High</prop>
												<prop name="Position">5</prop>
												<prop name="IsDefault">1</prop>
												<prop name="CpRangeHigh">0</prop>
												<obj name="ChannelProp" class="ChannelProperty" version="1">
													<prop name="ChannelIdx">1</prop>
												</obj>
												<prop name="ReadOnly">1</prop>
											</obj>
											<obj name="PropertyObject" class="QuantCpLowProp" version="4">
												<prop name="PropertyTypeName">Cp Low</prop>
												<prop name="Position">5</prop>
												<prop name="IsDefault">1</prop>
												<prop name="CpRangeLow">0</prop>
												<obj name="ChannelProp" class="ChannelProperty" version="1">
													<prop name="ChannelIdx">1</prop>
												</obj>
												<prop name="ReadOnly">1</prop>
											</obj>
											<obj name="PropertyObject" class="RQEffProp" version="4">
												<prop name="PropertyTypeName">Efficiency</prop>
												<prop name="Position">5</prop>
												<prop name="IsDefault">1</prop>
												<prop name="Efficiency">2</prop>
												<obj name="ChannelProp" class="ChannelProperty" version="1">
													<prop name="ChannelIdx">1</prop>
												</obj>
											</obj>
											<obj name="PropertyObject" class="ChannelGenotype" version="4">
												<prop name="PropertyTypeName">Melt Geno Genotype</prop>
												<prop name="Position">5</prop>
												<prop name="IsDefault">1</prop>
												<prop name="ReadOnly">1</prop>
												<obj name="ChannelProp" class="ChannelProperty" version="1">
													<prop name="ChannelIdx">1</prop>
												</obj>
											</obj>
											<obj name="PropertyObject" class="GroupChannelTypeProp" version="4">
												<prop name="PropertyTypeName">Melt Geno Sample Type</prop>
												<prop name="Position">5</prop>
												<prop name="IsDefault">0</prop>
												<prop name="GroupSampleType">mstUnknown</prop>
												<obj name="ChannelProp" class="ChannelProperty" version="1">
													<prop name="ChannelIdx">1</prop>
												</obj>
											</obj>
											<obj name="PropertyObject" class="QuantSampleTypeProperty" version="4">
												<prop name="PropertyTypeName">Quantification Sample Type</prop>
												<prop name="Position">5</prop>
												<prop name="IsDefault">0</prop>
												<prop name="SampleType">qsUnknown</prop>
												<obj name="ChannelProp" class="ChannelProperty" version="1">
													<prop name="ChannelIdx">1</prop>
												</obj>
											</obj>
											<obj name="PropertyObject" class="ChannelGenotype" version="4">
												<prop name="PropertyTypeName">Scanning Genotype</prop>
												<prop name="Position">5</prop>
												<prop name="IsDefault">1</prop>
												<prop name="ReadOnly">1</prop>
												<obj name="ChannelProp" class="ChannelProperty" version="1">
													<prop name="ChannelIdx">1</prop>
												</obj>
											</obj>
											<obj name="PropertyObject" class="GroupChannelTypeProp" version="4">
												<prop name="PropertyTypeName">Scanning Sample Type</prop>
												<prop name="Position">5</prop>
												<prop name="IsDefault">0</prop>
												<prop name="GroupSampleType">mstUnknown</prop>
												<obj name="ChannelProp" class="ChannelProperty" version="1">
													<prop name="ChannelIdx">1</prop>
												</obj>
											</obj>
											<obj name="PropertyObject" class="TargetName" version="4">
												<prop name="PropertyTypeName">Target Name</prop>
												<prop name="Position">5</prop>
												<prop name="IsDefault">1</prop>
												<obj name="ChannelProp" class="ChannelProperty" version="1">
													<prop name="ChannelIdx">1</prop>
												</obj>
											</obj>
											<obj name="PropertyObject" class="RQTargetProperty" version="4">
												<prop name="PropertyTypeName">Target Type</prop>
												<prop name="Position">5</prop>
												<prop name="IsDefault">0</prop>
												<prop name="TargetType">dtNone</prop>
												<obj name="ChannelProp" class="ChannelProperty" version="1">
													<prop name="ChannelIdx">1</prop>
												</obj>
											</obj>
										</list>
									</obj>
									<obj name="item" class="PropertyList" version="1">
										<list name="emlist" count="12">
											<obj name="PropertyObject" class="RQSampleTargetProperty" version="4">
												<prop name="PropertyTypeName">Combined Sample and Target Type</prop>
												<prop name="Position">5</prop>
												<prop name="IsDefault">0</prop>
												<obj name="ChannelProp" class="ChannelProperty" version="1">
													<prop name="ChannelIdx">2</prop>
												</obj>
											</obj>
											<obj name="PropertyObject" class="QuantConcProperty" version="4">
												<prop name="PropertyTypeName">Concentration</prop>
												<prop name="Position">5</prop>
												<prop name="IsDefault">1</prop>
												<prop name="Concentration">0</prop>
												<obj name="ChannelProp" class="ChannelProperty" version="1">
													<prop name="ChannelIdx">2</prop>
												</obj>
												<prop name="ReadOnly">1</prop>
											</obj>
											<obj name="PropertyObject" class="QuantCpHighProp" version="4">
												<prop name="PropertyTypeName">Cp High</prop>
												<prop name="Position">5</prop>
												<prop name="IsDefault">1</prop>
												<prop name="CpRangeHigh">0</prop>
												<obj name="ChannelProp" class="ChannelProperty" version="1">
													<prop name="ChannelIdx">2</prop>
												</obj>
												<prop name="ReadOnly">1</prop>
											</obj>
											<obj name="PropertyObject" class="QuantCpLowProp" version="4">
												<prop name="PropertyTypeName">Cp Low</prop>
												<prop name="Position">5</prop>
												<prop name="IsDefault">1</prop>
												<prop name="CpRangeLow">0</prop>
												<obj name="ChannelProp" class="ChannelProperty" version="1">
													<prop name="ChannelIdx">2</prop>
												</obj>
												<prop name="ReadOnly">1</prop>
											</obj>
											<obj name="PropertyObject" class="RQEffProp" version="4">
												<prop name="PropertyTypeName">Efficiency</prop>
												<prop name="Position">5</prop>
												<prop name="IsDefault">1</prop>
												<prop name="Efficiency">2</prop>
												<obj name="ChannelProp" class="ChannelProperty" version="1">
													<prop name="ChannelIdx">2</prop>
												</obj>
											</obj>
											<obj name="PropertyObject" class="ChannelGenotype" version="4">
												<prop name="PropertyTypeName">Melt Geno Genotype</prop>
												<prop name="Position">5</prop>
												<prop name="IsDefault">1</prop>
												<prop name="ReadOnly">1</prop>
												<obj name="ChannelProp" class="ChannelProperty" version="1">
													<prop name="ChannelIdx">2</prop>
												</obj>
											</obj>
											<obj name="PropertyObject" class="GroupChannelTypeProp" version="4">
												<prop name="PropertyTypeName">Melt Geno Sample Type</prop>
												<prop name="Position">5</prop>
												<prop name="IsDefault">0</prop>
												<prop name="GroupSampleType">mstUnknown</prop>
												<obj name="ChannelProp" class="ChannelProperty" version="1">
													<prop name="ChannelIdx">2</prop>
												</obj>
											</obj>
											<obj name="PropertyObject" class="QuantSampleTypeProperty" version="4">
												<prop name="PropertyTypeName">Quantification Sample Type</prop>
												<prop name="Position">5</prop>
												<prop name="IsDefault">0</prop>
												<prop name="SampleType">qsUnknown</prop>
												<obj name="ChannelProp" class="ChannelProperty" version="1">
													<prop name="ChannelIdx">2</prop>
												</obj>
											</obj>
											<obj name="PropertyObject" class="ChannelGenotype" version="4">
												<prop name="PropertyTypeName">Scanning Genotype</prop>
												<prop name="Position">5</prop>
												<prop name="IsDefault">1</prop>
												<prop name="ReadOnly">1</prop>
												<obj name="ChannelProp" class="ChannelProperty" version="1">
													<prop name="ChannelIdx">2</prop>
												</obj>
											</obj>
											<obj name="PropertyObject" class="GroupChannelTypeProp" version="4">
												<prop name="PropertyTypeName">Scanning Sample Type</prop>
												<prop name="Position">5</prop>
												<prop name="IsDefault">0</prop>
												<prop name="GroupSampleType">mstUnknown</prop>
												<obj name="ChannelProp" class="ChannelProperty" version="1">
													<prop name="ChannelIdx">2</prop>
												</obj>
											</obj>
											<obj name="PropertyObject" class="TargetName" version="4">
												<prop name="PropertyTypeName">Target Name</prop>
												<prop name="Position">5</prop>
												<prop name="IsDefault">1</prop>
												<obj name="ChannelProp" class="ChannelProperty" version="1">
													<prop name="ChannelIdx">2</prop>
												</obj>
											</obj>
											<obj name="PropertyObject" class="RQTargetProperty" version="4">
												<prop name="PropertyTypeName">Target Type</prop>
												<prop name="Position">5</prop>
												<prop name="IsDefault">0</prop>
												<prop name="TargetType">dtNone</prop>
												<obj name="ChannelProp" class="ChannelProperty" version="1">
													<prop name="ChannelIdx">2</prop>
												</obj>
											</obj>
										</list>
									</obj>
									<obj name="item" class="PropertyList" version="1">
										<list name="emlist" count="12">
											<obj name="PropertyObject" class="RQSampleTargetProperty" version="4">
												<prop name="PropertyTypeName">Combined Sample and Target Type</prop>
												<prop name="Position">5</prop>
												<prop name="IsDefault">0</prop>
												<obj name="ChannelProp" class="ChannelProperty" version="1">
													<prop name="ChannelIdx">3</prop>
												</obj>
											</obj>
											<obj name="PropertyObject" class="QuantConcProperty" version="4">
												<prop name="PropertyTypeName">Concentration</prop>
												<prop name="Position">5</prop>
												<prop name="IsDefault">1</prop>
												<prop name="Concentration">0</prop>
												<obj name="ChannelProp" class="ChannelProperty" version="1">
													<prop name="ChannelIdx">3</prop>
												</obj>
												<prop name="ReadOnly">1</prop>
											</obj>
											<obj name="PropertyObject" class="QuantCpHighProp" version="4">
												<prop name="PropertyTypeName">Cp High</prop>
												<prop name="Position">5</prop>
												<prop name="IsDefault">1</prop>
												<prop name="CpRangeHigh">0</prop>
												<obj name="ChannelProp" class="ChannelProperty" version="1">
													<prop name="ChannelIdx">3</prop>
												</obj>
												<prop name="ReadOnly">1</prop>
											</obj>
											<obj name="PropertyObject" class="QuantCpLowProp" version="4">
												<prop name="PropertyTypeName">Cp Low</prop>
												<prop name="Position">5</prop>
												<prop name="IsDefault">1</prop>
												<prop name="CpRangeLow">0</prop>
												<obj name="ChannelProp" class="ChannelProperty" version="1">
													<prop name="ChannelIdx">3</prop>
												</obj>
												<prop name="ReadOnly">1</prop>
											</obj>
											<obj name="PropertyObject" class="RQEffProp" version="4">
												<prop name="PropertyTypeName">Efficiency</prop>
												<prop name="Position">5</prop>
												<prop name="IsDefault">1</prop>
												<prop name="Efficiency">2</prop>
												<obj name="ChannelProp" class="ChannelProperty" version="1">
													<prop name="ChannelIdx">3</prop>
												</obj>
											</obj>
											<obj name="PropertyObject" class="ChannelGenotype" version="4">
												<prop name="PropertyTypeName">Melt Geno Genotype</prop>
												<prop name="Position">5</prop>
												<prop name="IsDefault">1</prop>
												<prop name="ReadOnly">1</prop>
												<obj name="ChannelProp" class="ChannelProperty" version="1">
													<prop name="ChannelIdx">3</prop>
												</obj>
											</obj>
											<obj name="PropertyObject" class="GroupChannelTypeProp" version="4">
												<prop name="PropertyTypeName">Melt Geno Sample Type</prop>
												<prop name="Position">5</prop>
												<prop name="IsDefault">0</prop>
												<prop name="GroupSampleType">mstUnknown</prop>
												<obj name="ChannelProp" class="ChannelProperty" version="1">
													<prop name="ChannelIdx">3</prop>
												</obj>
											</obj>
											<obj name="PropertyObject" class="QuantSampleTypeProperty" version="4">
												<prop name="PropertyTypeName">Quantification Sample Type</prop>
												<prop name="Position">5</prop>
												<prop name="IsDefault">0</prop>
												<prop name="SampleType">qsUnknown</prop>
												<obj name="ChannelProp" class="ChannelProperty" version="1">
													<prop name="ChannelIdx">3</prop>
												</obj>
											</obj>
											<obj name="PropertyObject" class="ChannelGenotype" version="4">
												<prop name="PropertyTypeName">Scanning Genotype</prop>
												<prop name="Position">5</prop>
												<prop name="IsDefault">1</prop>
												<prop name="ReadOnly">1</prop>
												<obj name="ChannelProp" class="ChannelProperty" version="1">
													<prop name="ChannelIdx">3</prop>
												</obj>
											</obj>
											<obj name="PropertyObject" class="GroupChannelTypeProp" version="4">
												<prop name="PropertyTypeName">Scanning Sample Type</prop>
												<prop name="Position">5</prop>
												<prop name="IsDefault">0</prop>
												<prop name="GroupSampleType">mstUnknown</prop>
												<obj name="ChannelProp" class="ChannelProperty" version="1">
													<prop name="ChannelIdx">3</prop>
												</obj>
											</obj>
											<obj name="PropertyObject" class="TargetName" version="4">
												<prop name="PropertyTypeName">Target Name</prop>
												<prop name="Position">5</prop>
												<prop name="IsDefault">1</prop>
												<obj name="ChannelProp" class="ChannelProperty" version="1">
													<prop name="ChannelIdx">3</prop>
												</obj>
											</obj>
											<obj name="PropertyObject" class="RQTargetProperty" version="4">
												<prop name="PropertyTypeName">Target Type</prop>
												<prop name="Position">5</prop>
												<prop name="IsDefault">0</prop>
												<prop name="TargetType">dtNone</prop>
												<obj name="ChannelProp" class="ChannelProperty" version="1">
													<prop name="ChannelIdx">3</prop>
												</obj>
											</obj>
										</list>
									</obj>
								</list>
							</obj>
						</obj>
						<prop name="ChannelPropertyCount">4</prop>
						<prop name="ContainerPosition">5</prop>
						<prop name="HasSampleProperties">1</prop>
						<obj name="SampleProperties" class="PropertyList" version="1">
							<list name="emlist" count="14">
								<obj name="PropertyObject" class="SamplePrefColor" version="4">
									<prop name="PropertyTypeName">Color</prop>
									<prop name="Position">5</prop>
									<prop name="IsDefault">0</prop>
									<prop name="Color">$0012D7FA</prop>
								</obj>
								<obj name="PropertyObject" class="DominantChannelProp" version="4">
									<prop name="PropertyTypeName">Dominant Channel</prop>
									<prop name="Position">5</prop>
									<prop name="IsDefault">0</prop>
									<prop name="DominantChannel">0</prop>
								</obj>
								<obj name="PropertyObject" class="Genotype" version="4">
									<prop name="PropertyTypeName">EndPt Genotype</prop>
									<prop name="Position">5</prop>
									<prop name="IsDefault">1</prop>
									<prop name="ReadOnly">1</prop>
								</obj>
								<obj name="PropertyObject" class="GroupingSample" version="4">
									<prop name="PropertyTypeName">EndPt Sample Type</prop>
									<prop name="Position">5</prop>
									<prop name="IsDefault">0</prop>
									<prop name="GroupSampleType">mstUnknown</prop>
								</obj>
								<obj name="PropertyObject" class="SamplePrefLineStyle" version="4">
									<prop name="PropertyTypeName">Line Style</prop>
									<prop name="Position">5</prop>
									<prop name="IsDefault">0</prop>
									<prop name="LineStyle">psSolid</prop>
								</obj>
								<obj name="PropertyObject" class="GenSampleEditNotes" version="4">
									<prop name="PropertyTypeName">Notes</prop>
									<prop name="Position">5</prop>
									<prop name="IsDefault">1</prop>
								</obj>
								<obj name="PropertyObject" class="SamplePrefPointStyle" version="4">
									<prop name="PropertyTypeName">Point Style</prop>
									<prop name="Position">5</prop>
									<prop name="IsDefault">0</prop>
									<prop name="PointStyle">psNothing</prop>
								</obj>
								<obj name="PropertyObject" class="GenSampleEditPosition" version="4">
									<prop name="PropertyTypeName">Position</prop>
									<prop name="Position">5</prop>
									<prop name="IsDefault">1</prop>
								</obj>
								<obj name="PropertyObject" class="GenSampleEditReplicate" version="4">
									<prop name="PropertyTypeName">Replicate of</prop>
									<prop name="Position">5</prop>
									<prop name="IsDefault">1</prop>
									<prop name="ReplicateOf">-1</prop>
								</obj>
								<obj name="PropertyObject" class="HTCSampleID" version="4">
									<prop name="PropertyTypeName">Sample ID</prop>
									<prop name="Position">5</prop>
									<prop name="IsDefault">1</prop>
								</obj>
								<obj name="PropertyObject" class="GenSampleEditName" version="4">
									<prop name="PropertyTypeName">Sample Name</prop>
									<prop name="Position">5</prop>
									<prop name="IsDefault">1</prop>
									<prop name="name">Sample 6</prop>
								</obj>
								<obj name="PropertyObject" class="HTCSamplePrepNotes" version="4">
									<prop name="PropertyTypeName">Sample Prep Notes</prop>
									<prop name="Position">5</prop>
									<prop name="IsDefault">1</prop>
								</obj>
								<obj name="PropertyObject" class="GenSampleEditSubset" version="4">
									<prop name="PropertyTypeName">Subsets</prop>
									<prop name="Position">5</prop>
									<prop name="IsDefault">1</prop>
								</obj>
								<obj name="PropertyObject" class="SamplePrefWidth" version="5">
									<prop name="PropertyTypeName">Width</prop>
									<prop name="Position">5</prop>
									<prop name="IsDefault">1</prop>
									<prop name="Width">1</prop>
								</obj>
							</list>
						</obj>
					</obj>
					<obj name="item" class="SamplePropInfo" version="1">
						<obj name="ChannelProperties" class="ChanPropList" version="2">
							<obj name="ChannelProperties" class="EMList" version="1">
								<list name="emlist" count="4">
									<obj name="item" class="PropertyList" version="1">
										<list name="emlist" count="12">
											<obj name="PropertyObject" class="RQSampleTargetProperty" version="4">
												<prop name="PropertyTypeName">Combined Sample and Target Type</prop>
												<prop name="Position">6</prop>
												<prop name="IsDefault">0</prop>
												<obj name="ChannelProp" class="ChannelProperty" version="1">
													<prop name="ChannelIdx">0</prop>
												</obj>
											</obj>
											<obj name="PropertyObject" class="QuantConcProperty" version="4">
												<prop name="PropertyTypeName">Concentration</prop>
												<prop name="Position">6</prop>
												<prop name="IsDefault">1</prop>
												<prop name="Concentration">0</prop>
												<obj name="ChannelProp" class="ChannelProperty" version="1">
													<prop name="ChannelIdx">0</prop>
												</obj>
												<prop name="ReadOnly">1</prop>
											</obj>
											<obj name="PropertyObject" class="QuantCpHighProp" version="4">
												<prop name="PropertyTypeName">Cp High</prop>
												<prop name="Position">6</prop>
												<prop name="IsDefault">1</prop>
												<prop name="CpRangeHigh">0</prop>
												<obj name="ChannelProp" class="ChannelProperty" version="1">
													<prop name="ChannelIdx">0</prop>
												</obj>
												<prop name="ReadOnly">1</prop>
											</obj>
											<obj name="PropertyObject" class="QuantCpLowProp" version="4">
												<prop name="PropertyTypeName">Cp Low</prop>
												<prop name="Position">6</prop>
												<prop name="IsDefault">1</prop>
												<prop name="CpRangeLow">0</prop>
												<obj name="ChannelProp" class="ChannelProperty" version="1">
													<prop name="ChannelIdx">0</prop>
												</obj>
												<prop name="ReadOnly">1</prop>
											</obj>
											<obj name="PropertyObject" class="RQEffProp" version="4">
												<prop name="PropertyTypeName">Efficiency</prop>
												<prop name="Position">6</prop>
												<prop name="IsDefault">1</prop>
												<prop name="Efficiency">2</prop>
												<obj name="ChannelProp" class="ChannelProperty" version="1">
													<prop name="ChannelIdx">0</prop>
												</obj>
											</obj>
											<obj name="PropertyObject" class="ChannelGenotype" version="4">
												<prop name="PropertyTypeName">Melt Geno Genotype</prop>
												<prop name="Position">6</prop>
												<prop name="IsDefault">1</prop>
												<prop name="ReadOnly">1</prop>
												<obj name="ChannelProp" class="ChannelProperty" version="1">
													<prop name="ChannelIdx">0</prop>
												</obj>
											</obj>
											<obj name="PropertyObject" class="GroupChannelTypeProp" version="4">
												<prop name="PropertyTypeName">Melt Geno Sample Type</prop>
												<prop name="Position">6</prop>
												<prop name="IsDefault">0</prop>
												<prop name="GroupSampleType">mstUnknown</prop>
												<obj name="ChannelProp" class="ChannelProperty" version="1">
													<prop name="ChannelIdx">0</prop>
												</obj>
											</obj>
											<obj name="PropertyObject" class="QuantSampleTypeProperty" version="4">
												<prop name="PropertyTypeName">Quantification Sample Type</prop>
												<prop name="Position">6</prop>
												<prop name="IsDefault">0</prop>
												<prop name="SampleType">qsUnknown</prop>
												<obj name="ChannelProp" class="ChannelProperty" version="1">
													<prop name="ChannelIdx">0</prop>
												</obj>
											</obj>
											<obj name="PropertyObject" class="ChannelGenotype" version="4">
												<prop name="PropertyTypeName">Scanning Genotype</prop>
												<prop name="Position">6</prop>
												<prop name="IsDefault">1</prop>
												<prop name="ReadOnly">1</prop>
												<obj name="ChannelProp" class="ChannelProperty" version="1">
													<prop name="ChannelIdx">0</prop>
												</obj>
											</obj>
											<obj name="PropertyObject" class="GroupChannelTypeProp" version="4">
												<prop name="PropertyTypeName">Scanning Sample Type</prop>
												<prop name="Position">6</prop>
												<prop name="IsDefault">0</prop>
												<prop name="GroupSampleType">mstUnknown</prop>
												<obj name="ChannelProp" class="ChannelProperty" version="1">
													<prop name="ChannelIdx">0</prop>
												</obj>
											</obj>
											<obj name="PropertyObject" class="TargetName" version="4">
												<prop name="PropertyTypeName">Target Name</prop>
												<prop name="Position">6</prop>
												<prop name="IsDefault">1</prop>
												<obj name="ChannelProp" class="ChannelProperty" version="1">
													<prop name="ChannelIdx">0</prop>
												</obj>
											</obj>
											<obj name="PropertyObject" class="RQTargetProperty" version="4">
												<prop name="PropertyTypeName">Target Type</prop>
												<prop name="Position">6</prop>
												<prop name="IsDefault">0</prop>
												<prop name="TargetType">dtNone</prop>
												<obj name="ChannelProp" class="ChannelProperty" version="1">
													<prop name="ChannelIdx">0</prop>
												</obj>
											</obj>
										</list>
									</obj>
									<obj name="item" class="PropertyList" version="1">
										<list name="emlist" count="12">
											<obj name="PropertyObject" class="RQSampleTargetProperty" version="4">
												<prop name="PropertyTypeName">Combined Sample and Target Type</prop>
												<prop name="Position">6</prop>
												<prop name="IsDefault">0</prop>
												<obj name="ChannelProp" class="ChannelProperty" version="1">
													<prop name="ChannelIdx">1</prop>
												</obj>
											</obj>
											<obj name="PropertyObject" class="QuantConcProperty" version="4">
												<prop name="PropertyTypeName">Concentration</prop>
												<prop name="Position">6</prop>
												<prop name="IsDefault">1</prop>
												<prop name="Concentration">0</prop>
												<obj name="ChannelProp" class="ChannelProperty" version="1">
													<prop name="ChannelIdx">1</prop>
												</obj>
												<prop name="ReadOnly">1</prop>
											</obj>
											<obj name="PropertyObject" class="QuantCpHighProp" version="4">
												<prop name="PropertyTypeName">Cp High</prop>
												<prop name="Position">6</prop>
												<prop name="IsDefault">1</prop>
												<prop name="CpRangeHigh">0</prop>
												<obj name="ChannelProp" class="ChannelProperty" version="1">
													<prop name="ChannelIdx">1</prop>
												</obj>
												<prop name="ReadOnly">1</prop>
											</obj>
											<obj name="PropertyObject" class="QuantCpLowProp" version="4">
												<prop name="PropertyTypeName">Cp Low</prop>
												<prop name="Position">6</prop>
												<prop name="IsDefault">1</prop>
												<prop name="CpRangeLow">0</prop>
												<obj name="ChannelProp" class="ChannelProperty" version="1">
													<prop name="ChannelIdx">1</prop>
												</obj>
												<prop name="ReadOnly">1</prop>
											</obj>
											<obj name="PropertyObject" class="RQEffProp" version="4">
												<prop name="PropertyTypeName">Efficiency</prop>
												<prop name="Position">6</prop>
												<prop name="IsDefault">1</prop>
												<prop name="Efficiency">2</prop>
												<obj name="ChannelProp" class="ChannelProperty" version="1">
													<prop name="ChannelIdx">1</prop>
												</obj>
											</obj>
											<obj name="PropertyObject" class="ChannelGenotype" version="4">
												<prop name="PropertyTypeName">Melt Geno Genotype</prop>
												<prop name="Position">6</prop>
												<prop name="IsDefault">1</prop>
												<prop name="ReadOnly">1</prop>
												<obj name="ChannelProp" class="ChannelProperty" version="1">
													<prop name="ChannelIdx">1</prop>
												</obj>
											</obj>
											<obj name="PropertyObject" class="GroupChannelTypeProp" version="4">
												<prop name="PropertyTypeName">Melt Geno Sample Type</prop>
												<prop name="Position">6</prop>
												<prop name="IsDefault">0</prop>
												<prop name="GroupSampleType">mstUnknown</prop>
												<obj name="ChannelProp" class="ChannelProperty" version="1">
													<prop name="ChannelIdx">1</prop>
												</obj>
											</obj>
											<obj name="PropertyObject" class="QuantSampleTypeProperty" version="4">
												<prop name="PropertyTypeName">Quantification Sample Type</prop>
												<prop name="Position">6</prop>
												<prop name="IsDefault">0</prop>
												<prop name="SampleType">qsUnknown</prop>
												<obj name="ChannelProp" class="ChannelProperty" version="1">
													<prop name="ChannelIdx">1</prop>
												</obj>
											</obj>
											<obj name="PropertyObject" class="ChannelGenotype" version="4">
												<prop name="PropertyTypeName">Scanning Genotype</prop>
												<prop name="Position">6</prop>
												<prop name="IsDefault">1</prop>
												<prop name="ReadOnly">1</prop>
												<obj name="ChannelProp" class="ChannelProperty" version="1">
													<prop name="ChannelIdx">1</prop>
												</obj>
											</obj>
											<obj name="PropertyObject" class="GroupChannelTypeProp" version="4">
												<prop name="PropertyTypeName">Scanning Sample Type</prop>
												<prop name="Position">6</prop>
												<prop name="IsDefault">0</prop>
												<prop name="GroupSampleType">mstUnknown</prop>
												<obj name="ChannelProp" class="ChannelProperty" version="1">
													<prop name="ChannelIdx">1</prop>
												</obj>
											</obj>
											<obj name="PropertyObject" class="TargetName" version="4">
												<prop name="PropertyTypeName">Target Name</prop>
												<prop name="Position">6</prop>
												<prop name="IsDefault">1</prop>
												<obj name="ChannelProp" class="ChannelProperty" version="1">
													<prop name="ChannelIdx">1</prop>
												</obj>
											</obj>
											<obj name="PropertyObject" class="RQTargetProperty" version="4">
												<prop name="PropertyTypeName">Target Type</prop>
												<prop name="Position">6</prop>
												<prop name="IsDefault">0</prop>
												<prop name="TargetType">dtNone</prop>
												<obj name="ChannelProp" class="ChannelProperty" version="1">
													<prop name="ChannelIdx">1</prop>
												</obj>
											</obj>
										</list>
									</obj>
									<obj name="item" class="PropertyList" version="1">
										<list name="emlist" count="12">
											<obj name="PropertyObject" class="RQSampleTargetProperty" version="4">
												<prop name="PropertyTypeName">Combined Sample and Target Type</prop>
												<prop name="Position">6</prop>
												<prop name="IsDefault">0</prop>
												<obj name="ChannelProp" class="ChannelProperty" version="1">
													<prop name="ChannelIdx">2</prop>
												</obj>
											</obj>
											<obj name="PropertyObject" class="QuantConcProperty" version="4">
												<prop name="PropertyTypeName">Concentration</prop>
												<prop name="Position">6</prop>
												<prop name="IsDefault">1</prop>
												<prop name="Concentration">0</prop>
												<obj name="ChannelProp" class="ChannelProperty" version="1">
													<prop name="ChannelIdx">2</prop>
												</obj>
												<prop name="ReadOnly">1</prop>
											</obj>
											<obj name="PropertyObject" class="QuantCpHighProp" version="4">
												<prop name="PropertyTypeName">Cp High</prop>
												<prop name="Position">6</prop>
												<prop name="IsDefault">1</prop>
												<prop name="CpRangeHigh">0</prop>
												<obj name="ChannelProp" class="ChannelProperty" version="1">
													<prop name="ChannelIdx">2</prop>
												</obj>
												<prop name="ReadOnly">1</prop>
											</obj>
											<obj name="PropertyObject" class="QuantCpLowProp" version="4">
												<prop name="PropertyTypeName">Cp Low</prop>
												<prop name="Position">6</prop>
												<prop name="IsDefault">1</prop>
												<prop name="CpRangeLow">0</prop>
												<obj name="ChannelProp" class="ChannelProperty" version="1">
													<prop name="ChannelIdx">2</prop>
												</obj>
												<prop name="ReadOnly">1</prop>
											</obj>
											<obj name="PropertyObject" class="RQEffProp" version="4">
												<prop name="PropertyTypeName">Efficiency</prop>
												<prop name="Position">6</prop>
												<prop name="IsDefault">1</prop>
												<prop name="Efficiency">2</prop>
												<obj name="ChannelProp" class="ChannelProperty" version="1">
													<prop name="ChannelIdx">2</prop>
												</obj>
											</obj>
											<obj name="PropertyObject" class="ChannelGenotype" version="4">
												<prop name="PropertyTypeName">Melt Geno Genotype</prop>
												<prop name="Position">6</prop>
												<prop name="IsDefault">1</prop>
												<prop name="ReadOnly">1</prop>
												<obj name="ChannelProp" class="ChannelProperty" version="1">
													<prop name="ChannelIdx">2</prop>
												</obj>
											</obj>
											<obj name="PropertyObject" class="GroupChannelTypeProp" version="4">
												<prop name="PropertyTypeName">Melt Geno Sample Type</prop>
												<prop name="Position">6</prop>
												<prop name="IsDefault">0</prop>
												<prop name="GroupSampleType">mstUnknown</prop>
												<obj name="ChannelProp" class="ChannelProperty" version="1">
													<prop name="ChannelIdx">2</prop>
												</obj>
											</obj>
											<obj name="PropertyObject" class="QuantSampleTypeProperty" version="4">
												<prop name="PropertyTypeName">Quantification Sample Type</prop>
												<prop name="Position">6</prop>
												<prop name="IsDefault">0</prop>
												<prop name="SampleType">qsUnknown</prop>
												<obj name="ChannelProp" class="ChannelProperty" version="1">
													<prop name="ChannelIdx">2</prop>
												</obj>
											</obj>
											<obj name="PropertyObject" class="ChannelGenotype" version="4">
												<prop name="PropertyTypeName">Scanning Genotype</prop>
												<prop name="Position">6</prop>
												<prop name="IsDefault">1</prop>
												<prop name="ReadOnly">1</prop>
												<obj name="ChannelProp" class="ChannelProperty" version="1">
													<prop name="ChannelIdx">2</prop>
												</obj>
											</obj>
											<obj name="PropertyObject" class="GroupChannelTypeProp" version="4">
												<prop name="PropertyTypeName">Scanning Sample Type</prop>
												<prop name="Position">6</prop>
												<prop name="IsDefault">0</prop>
												<prop name="GroupSampleType">mstUnknown</prop>
												<obj name="ChannelProp" class="ChannelProperty" version="1">
													<prop name="ChannelIdx">2</prop>
												</obj>
											</obj>
											<obj name="PropertyObject" class="TargetName" version="4">
												<prop name="PropertyTypeName">Target Name</prop>
												<prop name="Position">6</prop>
												<prop name="IsDefault">1</prop>
												<obj name="ChannelProp" class="ChannelProperty" version="1">
													<prop name="ChannelIdx">2</prop>
												</obj>
											</obj>
											<obj name="PropertyObject" class="RQTargetProperty" version="4">
												<prop name="PropertyTypeName">Target Type</prop>
												<prop name="Position">6</prop>
												<prop name="IsDefault">0</prop>
												<prop name="TargetType">dtNone</prop>
												<obj name="ChannelProp" class="ChannelProperty" version="1">
													<prop name="ChannelIdx">2</prop>
												</obj>
											</obj>
										</list>
									</obj>
									<obj name="item" class="PropertyList" version="1">
										<list name="emlist" count="12">
											<obj name="PropertyObject" class="RQSampleTargetProperty" version="4">
												<prop name="PropertyTypeName">Combined Sample and Target Type</prop>
												<prop name="Position">6</prop>
												<prop name="IsDefault">0</prop>
[truncated: 2,453,606 more chars]
