# Supplementary material for: Unique sperm haplotypes are associated with phenotypically different sperm subpopulations in Astyanax fish
Source: BMC Biol. 2018 Jul 5;16:72. doi: 10.1186/s12915-018-0538-z (PMC6032774; doi:10.1186/s12915-018-0538-z)
Supplement: Supplementary file 8 — Original data. Each subfolder has two ixo files output by the Roche LightCycler480. The two files cover qPCR results for oca2 and mc1r. Subfolder names end in 1, 2, or 3, denoting which subpopulation of sperm was analyzed. (ZIP 10643 kb) [file 12915_2018_538_MOESM8_ESM.zip › F5Pop3/Jun 29 2016 0063 FACS Plate F5P3 mc1r RK.ixo]

<objectstream signature="IXOS" version="1">
	<obj name="root" class="HTCExperiment" version="5">
		<prop name="name">Jun 29 2016 0063 FACS Plate F5P3 mc1r RK</prop>
		<prop name="UID">AA8625CED5394E72BDD0C61E874FF846</prop>
		<prop name="OwnerUID">C6C05626183A45218341EE89EA1A5F2A</prop>
		<prop name="Created">2016-06-29T15:00:26.384</prop>
		<prop name="CreatedBy">C6C05626183A45218341EE89EA1A5F2A</prop>
		<prop name="CreatedByName">System Admin</prop>
		<prop name="LastModified">2016-06-29T16:46:53.759</prop>
		<prop name="LastModifiedBy">C6C05626183A45218341EE89EA1A5F2A</prop>
		<prop name="LastModifiedByName">System Admin</prop>
		<list name="AppliedTemplates" count="1">
			<item>Borowsky Protocol PEP product version</item>
		</list>
		<list name="TemplateOwners" count="1">
			<item>System Admin</item>
		</list>
		<prop name="SWVersion">LCS480 1.5.1.62</prop>
		<obj name="AppProperty" class="TAppProperty" version="2">
			<prop name="Created">2016-06-29T15:00:26.384</prop>
			<prop name="LastModified">1899-12-30T00:00:00.000</prop>
		</obj>
		<obj name="ConProperty" class="TAppProperty" version="2">
			<prop name="Created">2016-06-29T15:00:26.384</prop>
			<prop name="LastModified">1899-12-30T00:00:00.000</prop>
		</obj>
		<obj name="run" class="HTCRun" version="7">
			<prop name="name">Run</prop>
			<prop name="Created">2016-06-29T15:00:26.380</prop>
			<prop name="LastModified">2016-06-29T16:46:36.249</prop>
			<obj name="AppProperty" class="TAppProperty" version="2">
				<prop name="Created">2016-06-29T15:00:26.380</prop>
				<prop name="LastModified">1899-12-30T00:00:00.000</prop>
			</obj>
			<obj name="ConProperty" class="TAppProperty" version="2">
				<prop name="Created">2016-06-29T15:00:26.380</prop>
				<prop name="LastModified">1899-12-30T00:00:00.000</prop>
				<prop name="HasProperties">1</prop>
				<obj name="_Properties" class="TAppProperties" version="1">
					<prop name="Created">2016-06-29T15:00:26.380</prop>
					<prop name="LastModified">1899-12-30T00:00:00.000</prop>
					<list name="emlist" count="4">
						<obj name="item" class="TAppProperty" version="2">
							<prop name="name">TopChart</prop>
							<prop name="Created">2016-06-29T15:00:35.696</prop>
							<prop name="LastModified">1899-12-30T00:00:00.000</prop>
						</obj>
						<obj name="item" class="TAppProperty" version="2">
							<prop name="name">LeftChart</prop>
							<prop name="Created">2016-06-29T15:00:35.696</prop>
							<prop name="LastModified">1899-12-30T00:00:00.000</prop>
						</obj>
						<obj name="item" class="TAppProperty" version="2">
							<prop name="name">RightChart</prop>
							<prop name="Created">2016-06-29T15:00:35.696</prop>
							<prop name="LastModified">1899-12-30T00:00:00.000</prop>
						</obj>
						<obj name="item" class="TAppProperty" version="2">
							<prop name="name">RunOverviewChart</prop>
							<prop name="Created">2016-06-29T15:00:35.696</prop>
							<prop name="LastModified">1899-12-30T00:00:00.000</prop>
						</obj>
					</list>
				</obj>
			</obj>
			<prop name="State">3</prop>
			<prop name="StartTime">2016-06-29T15:01:32.333</prop>
			<prop name="EndTime">2016-06-29T16:46:36.248</prop>
			<prop name="InstrumentID">28159</prop>
			<prop name="InstrumentVersion">HTC_VER_10</prop>
			<prop name="InstrumentName">28159</prop>
			<prop name="InstrCalibrationDate">1899.12.30 00:00:00:00</prop>
			<prop name="Technician">System Admin</prop>
			<prop name="AcqStoreClass">HTCAcquisitionStore</prop>
			<prop name="AcquisitionStore">eJzk3VvTqsi2IOy/sqOi77wQVE4Re68IgQTlzODg4Q4URVE5C/jrv4G+b9Vc+6vu1Rdzrq7qnhczghCSTCQln3eMTP4zj6//8YjuyX/9VuV589t/HG5RXf/XbytfWh7K9lJfmkv+8Jq8Sn77j2dS1bj1X7/Rv/3jP4sqL76OlNLo8UhuUt4+mt/+sfjP6fjZP+3hRffilnztILDfe9wudfNdxnC4JTWef9znv35jKDzFH3VbN8n997r5733/59VxqvxcRfff/kH/WU2S8z0Za/FnH34K/gf1J/X74Wr8UcvF/6KSeAWVW/7DYT9UeP7PFfYvdzzrfDYTaOpPauUn9+K3f/yPBbUQOY5azuXPf39W/88X8UMLfvhw/WjO1edUgiD8yQ5hdLsc//zCQHLCT9vkXQ15Js946vvfn13jA5b0OCvRAe+b3/4x+5/shpfHyS+Ppv7tH3EbELieSo4Eu5dYqENihnC55LjZO+5e7adrF7KD2pHNpTsLKj8EDtSyIFG717RTVGfG7eEoTRlqk2zao7IpqA0UzVIJosHqaTV75B7cr6VCYn/SKyrj8R489KVK7Y/ZOVWzlJiQr6dqEG9WLaOoGr+BR0ZWZL/ZgaDuLSwvHQRC7Z2gt9Q5t7rB6ZjJZOfmLq2Ki6UOzblbZftE62/qfkK2kJmmSu2ci9irTbrew2Neq1lM6+kN62sacN20ShbXliiqqp3bkPeLVbbzDfGoStFiD5U+4P77Sryph3K3hRIMNYiM8fjby/ShpFWS7YWd26vP4XmE0Lji/lHuFMpyyeP1iz1sL+N2jDp06y1cxAS3pyak6rRb+PAgOiH76p4q6rPKN9Bcjqss3q48UdX6M7aXdfB6PCyxUXczvB63hlNIVEV4ft0LQsgSlyXbeqxvZuUOlG1Egnj7AEVdlNsZ7IdezfargwvqNlluIHMEitq2dF+oyWkdQQoJtmdTgKh+3x1T7E0/tUsx8/m/6lJLQi8+/4n/qy71Z93ip3UpaaYQ6ud2qdM5qcCW5EfgpXotEsccFiBnQ0Ncrdb3ZLOwn+DUXELBdahEEkfRALqSV5lvgQ5keb9YIJrcPcDtSCFFybKgnvYtgY1uAllNJy9Y28s28M+LCoikT2ggaTkEfrqNaGIE0RxM9fbMfLViCnI5bzgwH2oXgNseQuJtWxZ0YdZk/lWujoRMNyGsvVWVwYHFG41QUQdWNuD+7LK2SF5eBJBNo8ugrU2RlLfZBNbP7Jl5sy5mSMm0L9BLsaU8p69S8ii9BYjHR0/8GxffSD+/SmCJsy5wnZQTyIkkE7CU+TODZY7lXecRAzqnNpnbVoZFBnXjwdq/dIGvlAVNJuuEAxINbebd3VgjwOP1tE9FQ7mbgKPJLBhYsA5Jk0GhYH02qb+E5WXRU+7aq1OypG1svx49A+9yjAUSMskCVMI3AbwmXENKWWdAXV0fxLdtUyFGclnA8jlvKN/ZcXtibdszti/vibe6RiGR/GECIswumbeLDYG0rxPB9tx7AgCVQH5Zl2IF7id1qdmv7FKiTFM/uUtFvRQD6aNL5k6LkiG9UN6wo/A58U+MphFm5x1AG24h5UbH/XiLSRdYisYDbxFN25NDFfIgt32audltUZDztMzAdNw8cGezqCBGtElArIY88DurFMnEH1IgO67OvNNG68navdzwx/JVUl5lLrA8cZaBOOFK4jck6snm7F1BTKucuNMZPuuexBNhvVXwJ4AfWJGkXpTASqSxixdEL8gdn0cgxs8i83VTT8n0eMfOQFVF5l5t9kjKbBaDGm6x/CRi94Srsb3qXqgob6myQAjXlrCer4oM9qoekullwPa4BpZ3qvQjAcm+gF3EOeWyJ6zPsr+IoLR+RXxmie3vCvYKavLMA2/f728kaIYzKDcqD4CPoz3pbPx8tbRzylcc/UaAmjXgCBO8HqVrKGQ4sBkQs8DzxyabYl/yUtCw61MALR5/mVwyWAmPlPLNhhXItJvlIG7VInBPC9Yi/cIzQGvLirjJbq8Q6zi7g3Rdx8SVJ1FDdF9/wrI91gS6Fdv/ui4lUP9y4Pe/2aXmv7RL0fzP7lLPOpm6Qyv0xBL7w1GGzVVy5xrVEXPWx42ch9HcpePmQVkLMw7lYbYRXMY7NoG9YmNFTirp7k4haSmne9aMTM38lTtz1wNlNWVTyNPXi7jdLqeIGWamIveaobsvf88G5iPn8Hwi57iD7g/EGnAMKe+aq+FSmUpTDrWyGhkmL819Ea0P7ORaH2XZ1Tl3cT43mUPPuZt8JwnjLvBZENjS+sjI0s33XMpWF8Sy8kaRqfRpu1OmfgW2erBSWeOdwF349EAc/sWncpsaqjvYJkUciuf38tbeHt1uc5lnzsUXjnK4MQJXqPsXnq9rUnl+WoE7Ja8ucIwptgefS727SClsb+dzIJ/mD2zfA6jAqSeHm6wvDc1dzIshc+KLWcjrl+O6c2vXB5Z0n4RyeDUsd7L1ZsSU9kIjq77huPMuoAJTeOLx2B7dnR30PnCeFH+TF+VUd9n1ZaAccXpgZDXG76t74Y+P1d1NTS4le+pOVX+WWVs9vsnObQ4uh102MNeHei+73dNzp3xLUfZhh9fjn7vUdATXv+pfv1p/v3/0b9XfYjGjhJ/0I/CL9SdJi5/7I5DNeALPhOVI6J5RO1GH2rhENWrCuXWp2nBrBy5n5RlsOg/11+zWNrRkhfoL5aWm3vzXDpL0wgShfED9Lcg5hPRZ4hDyTqeNuvAXAM/+hnrrb6Ki9oIJ0NxY1E0w6Y4qHVIG3IaDgvsnbaPQ4KJWZqJKRae9SKvlKguhSnTUlnkHTV1rzxQ2lYvnl0lHq1LSaXCxVyuyY+X0qJoh1r+IZ2qwa6ajZhtzC6nr4/mOVziqhWvqUHgW6nTbnRm18XgLrvx+ReKB7kOVu7g7uFkR7m+xuL/rHvB6bHuF2h0nuC0+sT3nk0VITIyuUQt9voEkt3D/vnCOChtnqMN4R7IdpaBOjSfWP1u4hIr1WY+PahMfkPVhJVMxc3MFNdcPAZQcnn+nFcCoQWsGUOilQu2ZG2p2eclDLA+P389FMVXvt3MA7SJgstDdiKF6Gygb7uRGyG69RF2v+OsAR2Fsz/2xBNUseSzvcsTy/AyP7x3U9KVlVNy/XTK/Sn+LxYJZ/KQ/qPxq/Qk/+Q8qknKpgej2I/OfLx6HfqsLams4NIHHKnpDNkHbgdH0CQ6gppVCbtKGAuXlo76GFRuSTZPYIImHe+AGZmmRXVsyQJhDG3gKdwDSlR4F60puAxd4LiTl9T4DcwgHAgFhGSL1CfPRn9sbexzq2TMe1sTsKDcP+ZC4pwkLZiuibrhdnJLOQ/2JiwUOLfe9oRFdTTrQphvUX9YdNBy63Se43aL+ElIrhBfuqMHwhOWzFurWNNgXDm3DJwE/5G4k3LZzkOdZR8HhatzI4xiLQMotlseJqKVodpmAafqoR9/G41f7OwPGPWooL09xkD87qQ4oAtsR8AaGJgf2woHeuN/689rZAqx8g+0/yKg/ndFZsJkjtmdto/7u6mYCsrr91t8DIh7EfIf6W9UGQ4xHtACpTVF/5ixuyFmKWBDLwwOH7grqb8FH/6S/WCnPQGQyEHd5K3FoPLcFsJwV6pXb4PmWLx+H1twMdbgHLP+XdSmW/pvoj1J+8lCVhNEBbJlDU1RixBB/NTxAsSeotVxmjoSVkiMYZhpS8FjpImHm+hXkzetB+cuVdiS0vxdAkiDNPF7Im4/+DOjyDCazsvnoz/AXeeZLPWpp0qCeNLGqA3cyL2jCZHfUCYP6c01hHZKthRpTul1J+VCjVioP9be8q6jNfMtq5Lpvlx/9wdmINKKoyQnMAPUHQYD6WxmTGywRmsSfZ6g1mmtRd2FdZJ58ir70t47TkrjMFfVH2DYDRZ5UqMN7CURMywrW+DSjPvrrctToKrJRYwqHeuzWF6x/JeeUFwWlRk4PRfjoz7usUX/ya9Rrg/r1EMcFWZ4mKYh2iNu0hHrTZskVjNRH/W2qMiWbxawGLTvVmU+vUX+P+wS1maxRq3GN59ML1J/xyrH9VIjHN1DeQb8weL3TAH+S3vqzcgX3/+iP3+iw6rWaePclYxFOQF0vhwu29wSocW/j1aBLUAde5eFP5i/rUvxs9jfR3+wnd6lhwkku7Tt9Zl09M5VXk6nsztplR9l2YDAywmHhCrfTI7MZKj7KzKHkXI6zGsq5SIYl0/Lm4fbMrs3MqBdEGWantUtLxovYVWMx8uHgKO7QPVEzb/0VXaW7vCOxxPF91NvJl8Htz/GQ2a+FkcqH5mG6zH3UX/loepnezHWXWoc95TgaX3z0x2/CJnCyqVHIpjBwX/qrxv2d46i/5ai/+VqwPvqbO/Qr++ivGl7+R382PjdwO+cUl9usXpRzO5pHudr4B9RdOs+shLKO8iKRfVeIqG/9aWqF9XWTjnz09/I37Zf+QooLv/XnvChTm+D1XOyehsts53g9bmVNy+a+sr/01wuTVN5Ec9PtViqdffTXVrI9tg/1KHeoxUPGae60i3vK4jd1IWuvh+EKVvAKrCQe9ecbkvtirI5yKo0PZUNXJ+6ivMwDS6uMm2ySOep6Pbb/dUbdsxPZcTl5RxNn82qOf0X9/f5U+rfqj2Fpmv+b6E+WfvJzlXYJXJ07F2zrJdzU1DU3UDUr1MukQt1Y3tmFagvPIDy0qL9BRW2k5lGi4kvtKmowfe4hWa+YLPCDyU0JeiqE83aC+ltVqL99vwPIG8BttQFFPc9yD84LgjpjedRfBLUB9WWuUPH2mvSKScbYl31D/Vkm6u+aLrE8k8H67OtUU7GfXGCv7SVqr1zcXuX8TIcbTFFP7Rx1NXNw/0v0wvLnCeqvO/BbyPwStVM3/VF9ZDsdHmtKCeLqivpbsAcT2mGO59uSdK8e6sUWztkWNfcsUXtSW4fw2Jpj/V54fLpboma1C+qPmrsF6jXewaEG3N+4PlPlrNY+nPGBl0V6u6TVnZht4OlwuO2Pf6hdajUADjxRf4kIotqzqL1SnXzrLzqi1kr9jhpexKi/6RjrSx/NeP10SFVZw/3vhyPqTzGwvdvVzoZmhwOEGBTUcZk8KNgdI5WKn0/3qE6CdQAPI8L63zdpqrr6DnWsxiqJj8X5l+mPYefsv3yu/kX0J/7k5+q0GmpYP3gcCiUmrxDhoHKoBRN1w00jgYS93YOa5KfM59rKItkzosDS84qCco9DvXDFOmAr9R1NuEANWorOgSZd28w94KOUpGpLg6S3OCCkCJeSS6AuYOVeh8AdzjpDGhM1IwVdR9zmHbh46gKILqBOql19JOYy4WHpThsKpEN8IzNd3eDQ74Lnr8PYIkTA+klZ0lHeIzUtAtEwQQ15uF0E2B7lvpmCXPios6NiimTYlBSY/fMZfPT3jv0pVNUHrnE0xqF2JYHM7brAF1jU34SwU1DNAo8XrgeFrCxpjG2mWJ8bXwGpBtsDh792mce+GIbsvJL/xP5gD5xFtpzNwOp1agN/UVQMOR0T1KxcNZS7P8eoS2nA8gmHWpMqE/UX31F/8QHrt2k4gUyhZWBtoe7c+wH1uIESv5/TAYfqblFbJJnqDIiraUs8IhgpUWo7/ejPvzZsQWCK+tU21JOCRsTz7SeOCLJw7DP3EnG/LPbHsMyM/X9Uf6JfHoG8llfi+sAKpHFQE+p+mVOgbpiGtMOQgHydbwJXyEuRzGjpCkp5z4m/LQvUlK0uwer7lHKXx5whVI+a0/oOj3/dWewi5v0EeiKgluY6aml/UK9jeL3OXHW1F0iJow6wzgPqKTPXKXEfeLw5LMrMXR/Knvh1hFoK7DxwX5fSwltmEEGV5o/MEwJdI+ksOYOWBxXlhTJq0xcGPP6ol8En9rd9DjcQb1BQ/vWJmmKOXgza7l4G3jwtj0RYfMf+3OMkAtI2ZQnOgqCWugT1F1jSDdaihxp862+njXrL13iznjysT5BelmBUXYVaXq8bspGxvKXYon6P2r4hJ1a64C0+zwOwQjzf4eah7rYuOqwio8YuswakybHGZwsONomxae/g5A88H3tgU1IbyQUMr8kJrHvUbM/qd1B24YXAfmKIxF6wOdgUwfblj3JP7oNugc4W+JOjePj9XHzUotMRvB6hwTYESdyCeDLrDH+Ifp3+GJab/6ykr1+tv/mv0N/suusp++7XN/nyqFR3ttP7zKy2tSJLG5tBbbB58NHfO/b31p/t3L/1R92gDSwnOFryPXFUl2a1gbLNSujlWVzJP+pvAZXh9lnKUM6zQ+3drw/P5bNwCExvXh3lVfhyXKFczQLbWwm0rG9P1pf+lBzrV63v37G/t/5qexC+9Hcc9//E/hbqArWXH0X52HOOS8HiRVlq0tw+sb9hshwCR9FG7Y36my8U1N/qWKcyM0H98Xk6D5woQC1+Yn9/6G/SGI7b6fjUsp+BKcqaUbbuPHwO+IMQVKG8eaL2uJtDEXt6MhuZX6LW+iP3CmzN5oVP7K8zsj4wg8hO5YDD9rG9MyPOhLGKj/66xZbKzKWD2s1pPP6tPyfosX4PL9Y/+jOv11qQ1aAiLi0mWN7BqPcf/bHDcY7Pd5vrZbt5uC4fsd/6e8f+Jhueov6y+vu9C/1b9cfy1Ozvoj/yk2N/3oMnkFUeT7ZNjToQAtRBxj1QW7GLOsgC14VmnXRks1h0grqLzjZcHpyU7RsG9UcvtgeA64OhQiZrG0WRUSv34YJa4XjUXy0tAGrhSKjdXhQ1dRtSPtycOeqjU91Uvd4z1F8XqiTitwmjXM38W3+ygvrbz0gIDZ2SbG/Rvabu61MGrnCRqIgqu151tmcdqoeIekprca+W0w73f2xQf8MT9edohy3kxgzPN8FHnarecf/H4Yr6i3cdo54014S7lqCWaAN1djvsUIuPKe5f1eP+JzOE62CgntaxeFQNHTV7V3GMvD/by0adX+cRRFj/ILqXTqHc1IMP102D12+jLxnVPuPoMn0YuA056nJFnwEaOMvU7uSmorqZkAByd7sK9uSB+rP79Zg5quL5khD1J792eP71oJDdcYLnFy18QpdXBrXtHMf27jv8PhqC+rvjAEetFtM5uMeZSu1mwbJQW36B9aF8lexPUzw+PnYb/LpO2D7h7v4y/bH8jPtZf1X91fqTf/Jzlb5JLZAF5JnbhqZCsvLCg+KOsSr+gEOnqb0ZwPDzM3FXe9ROZiY0GLRfB35/waGXVEUARKMfxLNeOJSTrQ0HdvFocWh45PeEPSYzkGdsS3nWHfW32g8MWIw6BL7ZlwJJgxa1OLxQf9ZKo8lDTlBrNw/1Jy/NI9HKgQeDylsCfV4VRJrZO1DqZ028NEH9hQf7BSsi98R9FQccyg6otVVP9QTY5KCR9vxYfvTnTctaIRtLp0Cf7p+Bu2ONG5mzWB9HLvD4o8X1ZCZzBJbcoctg+jqI5Ab+Elaq9a2/5bplQdxhffzTwIVkHcx8MHqC+z9vLA4dB1aA5WbTUuCROCRHpkQt8iZej/uhEsjqgHpbVUtsj7vhRSJy1RKc9WPIQCR8QaIKj1fT6TOD/oRa9aQNC4Z4aclHf9IZday5R9Q6W9RAztZYn8OqzfysrxoCoGZA7uUQeLMWdZ3G0Zf+/GaMXar9VAbzVfcZWDM8/y/rUov530R/Pz3zU3u0R1iWt2vmeQXqj0pnBejbS0H8Rc4w5MlPErzlvW3gLsJII+t0hl9Z3aPGVj2Tkrj1RJDkF2pk0+xFcjBG/UWj/vKtTpNFUJ5BImd0zplH/dkMakzh8jrzslGT227IQVshhfzOz2/kMY0en9ifm1GoPytDTZnbVx54j5dukfVGl2G5Oz0o7x6xFnmdkxRsxqsJ1kLvyU5GTYr3EnUX8Ki/TmQfIO3nqLmhxO2euhzBjGn8/L5CTTFn1NHqxaP+lrS+J8HtXoERXUvivW7jH4xu6v1Lf9ItSsncGa6g3rpv/T1PiQiy16P+rMmiJ+XjjtpcNfgTdd/vezINULtOts0z/7DC46VmGDNRN0XgrY2oIVaC+jOPXENc1TGsj/6Uzai/KkD9SY/yCno/Zs4SD4/nDB3bM5cv2J4dp5AbYQsQuQz3Lx1sHySSDcpWq4m/NIqCVAZq2JqPGn41eD4Ze/tHfy7v/rrMT5ZnF3966/0F9bf4yV0KESa7U+swEFsZ+FSuHYe4szvpiTnZ89ZHf7Q/y4l9nlepzGUq98n8/MT+FvUmdxePuM2sJy3AD/rD26PpP7G/uZ69UJfKQZMtzjHdRT5niWmYWF6TGb47V3dDYF23XCrLytN2h3w9yz76u0+3pov06rOP/ihHZ9wXu2zIR3+HxOPdxUVBbb7194n9/Zn+7AcrHGXD8H3U4qjJmcjvP5mfVCKjjorEvMmH1o/dxSSdUZ/Mz8lx7v2Y+VnTFWqK0brMus75L/1Np/2Q/RD7425AZfblVPeyvESt9Rb1Hfs7X1CPg8yhrmulLT7642/Sd+xvM0z/SX9Os9J+1N878xMHoS/yFfs7+PIn8/MT+9P0aPqJ/TlBx9GyZa0cdz57vnCcODnsP7G/v3bm5+8zF/+t+uMEYf4vMz//IvP+qJ8c+8vYHUH9LHkqrGeoP7tYoFbIdJxnF6L2BIO4cE6OXbbRpktBVda1DeV0kLJ4oS41taW5E2xlmg3C+3HCKEKwDOFWDoSKj6u0VwspB3hcd6jBq4L6U16HAJ6LG2rpoqD+lmtiQKpuUSed2grK6xygviIF9Rd6qL/5gkJNiizB87GoP7qa38H1iETtste5VymxNqB1Z6sgXvOoK6E9h1DLl+/Y3zvz8zK9Y/nXR/oV+3u6lRJE0nRJq0drZ0J+FFBLxrQP1YJfb6FYTNTgoz/zxGN7JAc15lV4PMEBA9yPPCGoq3OjHizuAMFOwvbw2bRXJjfTh9wOUavME3W5SYMNPPwT6i/aodZmKuqvLXPUn5eg/tYL1F8tZKi/3VNk1GiG1y/bTBQquiWoPwGw/SkZ502eLbxQaY7b9WvOUJtaw/aa29yG7D5mot6nIqjlo2LAn6Uqta+PqOOq2vlQPwYsLxhjh1GJuj5TIrbvV+qPp8bn1d9Dfz87UPHCsRGYO4JDydjmNWLkEwHMZImauOlGSAK1fYEY7M4ZCCFqRn5JM5CyDvXnUag9Q734sM65R+BGDlsQRkl4sCIJj++2hyPxru0cTCZ94lB1Gd/IJr1zoGTxkHlSjvrrK9Tm+s52gVuccWi8OZZTELf7PvBo4FOixJ4AOuegtu5x3JCBiiLAAWkdeIWBGi2zhALjMc5zs8oDkG0jTcHxQ9Tc0zY1MudRk/ZVxPJps9aIuLzPYLVpUFeabBTEhgsH5myFxz/uqLgIRv2tjx3lijVqsTjZU5C2LurUxnEBKZ86Cyud/tYfBW0Ikmd2FGRPXSG6IQlAZtGT4M0T78lVlbC9ooP6OzeoP8KUPA7Np20AzAbrV9PYEcj2jhq+3g4FEdf6BIwLeVLesEaNK3z7rT/fNRgiH238fhznQcGe44G8Jqht8Wm1qM8EP9/KlxtoqY0D4urIaYRk2H6L5zry0V82Xclg74yB/FL98dR88bP+Rvmr9cf+5C5ls1KCXUjLCOQp6m8hsyU6R0ad3CNdJPp0cwInfO4CN7vrGqFF1IlpzVB/p3Cc19aVBJzr6xL4cTjOE2QuD7xZR/0lq4j56M88pgVx0x12hv1kgjrMm5py3R71F2xGvcgD6umtP+W4ycfyKwJPqqTJfDfG0l4+no/cdHSnMlNAs8QH5caTyCL+cLmATQF28YWOmql61B+552UGTKDfyBx7Llj6OM9PlNgbMVn2CDLnl4HrleWRLC6oP5HlUI/bBvVn9UkNUn8pA+AV/MlQKx31t6FQV8MWyzN2XgZKeikCn6JRn5trIgNpn1Xm+pMdTaYG3tJkbqH22L1Gk2RiX0HxD3kG6Q51dtltbrDad0UG06PeELWdjT9pURPAelJheeaY2XlE/bmMgOezhBb16LF55p1Gzeob1Ll58S+BJ2+NcarupAQzlFGrp5BtCG+xDixjDX9ybnXRk40yeYCZ2mXmeg7q2NklLRjDEa//UsXr+8u6FMP8rNnpv1p/P7tLhYup4jKrcgg++qOer+/Yn8nVIG/sgXUFVc4zs9kYqUxbA+/iCKslJpXEmuyQtnBfTvEkdjQX9p/Mz9fGQU29Y3+L7LFyeWmgAmteH0AOXk/LZc86k1lJGu/l3VEOftRf08zdr9jf4XFsZHnrf+nPHu5mKsePknXnFV1TH/1xT2/yY+Yn3TjgUqW6COxu3Wg/6M95LI77r9jf9NxTVnKrv/THGvyLfDI/p4kT/Zj5+Y79TS45fv6H/l679ZP66I866M+P/pyGxvbcpi+s78OliO1P+V6e5if9E/szq+4gyHhTg0uD2BNL7u3mk/nZ05tZYOoRXi/65bsufdlRmaX1ZiPb9NR0mWUzfM37Exq8Hm/9/TDvr+cq1PEZ6kKWja3kzi6PeWbnviF8Yn+fzM+1dEjlMIy/Mj+tlG/+kvpj/o/oT8CR6s+aUfF3i/1tbXyiVo+jEATnvP/SX13eUWtpDIr6mOxQf0LTB8HJ60XVLF0bnqeblO1Du9NUzZunELkGR8LLdSoqbu6G8GA91F+kov4GeYf6I4pC9lyEelu3dQBX7KVBpK/PqTpvctTf0KPWlA6PPwO1hVYmqL/VGvU37ILveX/v2N+qPBVwVI6oP6le9qpN7ww4SwrqyZFQZ9elu4Hr8q5mO/qO+rtz/Ffsb6fX/VEVCvIV+9tfE9TP3M5MaBsdtVQdUGdTdrGFh2V/z/ubtOtv/b1jfwctQL01L0L2tN41KlVwCRzdDutvBQ6jzHc5asvDMWG0rM6CygmoueJwxuv5zvx8x/7OR2R8NK9AVIVm1F+SrILdsf/WX1EV3/P+YJaH8FymeP3uEX4/XYd6KwjHku08xPLOi8yGh4Rj0nh+Rb2K+ycL8euF16+8n5mP/q5X/Tvz8x37uzidSqLHsftl+hNmlPB3yfz82bG/6Do8wTE2BQ7NJgeFiM47tkRaHMpMjD0pdsMLyNM+U562xG3bYmc4dLzUgbu6lDj0ekkBLG31kXlTNmrQUGPsy7m1OHRzUH+X+WwO1uuB+ruvuRtxuDsPpjkZMp8OOZEs16glkcdBlDcR9wJRHvMlrO1Dn7mHwjx+9Le0d6ill8L1pH/MYnAYuiaud+SA6B1Lg1yXfQCH6yEk0K+WoNbzPvDDUVfn2WsJGuG7wLduqNtJbdOoxzPq78nEBVnHGxbMou4DVzgZNIHbFF3EnVBzOs8rhKPnIliZh3p86++gTVCLgtQG3m5A3UX6ZfOlv2FdWh/9GevFk0DrxMeP/tachhr2HdRXK2F7SG9/6+8d+1ttdNSwqpoNEb3NFAy97Ihnuvh9cNGdxaE3QW2SCUcTO1cnqMkkJx/9qS5qW6Q61GU/qxhCmeodtTvg9X3lhkXqd3nascNBbW+K5EVXY0iH9JS/9LD8X9alZgzzk7rU3y3zU87sE6yhzVAH0phJWKAmNFdBfSxfrEZu2+QMq0bZE+gc1E5toF7kls8DjxeLghj1RIH1PLxQkAqaRSgO9beGDrVHTyOadHl7hjWzKoKP/p4n9gGKLNSU/5B1hVQ66k9+QEV51WtdfPSnsZuK4C99yRBTH+ft6ds8cx92GZIs3azAJi7eUosVarBIUH/44EH92WXZYxcpv/X3yL71J1V71JE4br/1t+brkvLXvH4kQ4vaUi5xTXwqi47kxWxqMJaj/sgN9beW7QfYCVMSl19EN1KLbAb2haCOp6sSCGNEBMTUxvrX1k4gEzG5g6TUOeVNeo356M8JpznlJg6bEnqFmrQ0C/V3yPCHhAyzJyhzpgl8QR2n5trJA6xcHecl/q4/0jPY/vhY3j76ky6rC+qSrTSi7/D7kldX3H8TYvtjbgAwy3Wd+c2xQM1vUX+G4aH++g4/H0ZtrkTsvL7pRL9Mf8Jswf7L2N//9fr7zPv7ZH66dk+ZZ4Hff2V+vvXn7+PbJ/PzrT+naDiQC1WqXIapn4Fzi4/FJ/b36uxX9on9Pc2T+pX5ObvzmnwwHcul9ZqhPrG/t/5mh/NAOdLWOMrG7Vt/lrzC49+xvx/m/f2hPyu+cI0c3CXU6Hbyz/P+Dr/rz8BR3Gfen7naov7K6/NLfz9kfvZLEYH5XvXlPe/vE/t7Z37G4dR3hUn7Cuy9jse7wRM1eRSemcN1sSCfw8vw0Z+tzrD+n9hfar2+Yn9q7n+t+vL/m/f31l8gv+yveX9b/kjLieE4H/3Zqls3n8zPoS0G8tHfe94fPU1/z/z0OflLf6sOP3/rb5plqFd3W2s/6M9KMtTfefN0P/r7y8b+/mxN0l+vP5qac8zfJfVT/slrVNjSWYGrPROoML0iL9YR8iJfegqJQqO3VGl5QL55j4FsrS3yL4s6G+7qXcp2d/2sqf3KySAY0zq2tHiyFH/3HfzbrcK+V0nAAzwtfITG/SbVVE7nQ6iXKXJpLbtf/Kv8F3JQ2E01Zbs9b6F8ZciXXYD809lx2ZNkjpyiFsg/PX3WEKRziYqX9LlXgTcNuCQ58ulOxuDecol8VfbIv6EbUz+X7g7PJ+H53vy7LTIdLrSoBBFoyJ9JG5jI0SmeT4qRf1w1Bv8s3D/e0cg/tsHzX6vlN//aeA1QTICQHa+eGzUu/BS2Bx73x+4oquqD/0r9jBMPeSdPkK+P9Y5Q+65K9+pzXBftPjnLVNw+U1Gt3Rrb511WQXwZekZdrA7I3UeK57sFyL8ox/Nf1Fohu3KH3098X2/g5rtsFhT7fq8WsWnD7TYgR5M5hCoDVx6ic7siO9nB76ssFz5ezxLL00Pkn1LVG8jOCl5vL/91E/9oakFR//Lvqn8V//3kPsUvhg7W4b2gPPaEvsmtC/piU7Q42Hqh1/IKh6EqfUgpLyi5PdnthjnICKbM11X2RuhktgF9+cqJq9IlTZbaRABrVaJHxr+/Ej/wFmAXzTPwDQ7LO/PoQ2v7HDJ3esLBsWwOeIOuio7yS6kUCdVPRXBQepm3GeqUyH2C9UnPbeYt6rghz6Q9gna+1+jVJ/rvVqHn5EmD/lN8MySmYizBOkToR3eKvtL6lQiaOeZmyiveIqdJRIMtHJ/Ux3/6MWLBntt4/OZsMGSJdyOo3rSjvDuFdzIRX3h8yaAfxRKPn9YqB9L+/u0/bX/Zga3WuL94wcEzL2/GaCOH3qWWcUputY3jD8nD67FdmV/+WxVqmwGy1SITHeu3apwBP98c0H+HC3oN1ui15Rn9yTzQj3o0tIGbG5xAnFDH8kUqx/ZwfEjSg8eB2Dn4fV0K9CUEbQ7mnBkor9hyRyJMZlNQkhQ9+dCxvKL3sWRSDYH/1Mxf5j/sUzT7/+rCL8bCO4Gadxnl8jre49JCqkC83ceFTw6o+enzfsbvIN5T/n2nW4SlJ3dYTfZ54K/9fUFC2kaQ9bNr4Os8E5JDeMlh9XQRgKcTKxAymZ1BcZtxGUsPAafbA36+Cb8B6ApSCdKzryjYlYuGzE/eP4X/Tpfh/gVA98mGBDxv/QGgv3Gwfp13uYIpPevMIwMCx0zvCMh6Nc6Z5RFQYSshqIoYQbdUogLvyST5ABCaF4KvjhCMth/VxIMYgdYodvMJ/7mWgtvzXsfPOzzeD0AvPuE/6eAUmf8c+9BmG6lgNU1F+XibCATi6A72xkAAmowmkL6zM9DZMwJw8BCQbwCu8zUeX2jRFwC11b4JPG9WWeS4i3KQNyMACxrrP+2x99k9AtLHQwviheOypCl7obydjPv/AUC/U3SaqCcEoLMeAehNSoXwNbZfN2lsrygi+MCZPL8AyL70XwZA7FPznzZH4e+W/fkW4EtcoMDW1OEmu6er4s5st6esW3I4yof7hHP5WVgQe8Vyt0/8j73TTfaZ+7dR2/oT/zOJYDXyub2ufxTgO/73FqC1LWpLXqov151IIZN9Vn6RFW7jcrvbi5jyrrp94n/v7E+TyS1aPk0Nw8Vx4LcAvV7lf8z+fMf/KIcdyCf784f43zv7873yC6sMKLx3/O+d/Sk89B7rnxxCuS9iFG/DvoizEQ5f8b+3AK37S9jLQ+J8zf2zq6rZy5SM5b3n/lkrkxNkWhgGtzfmA2WyIXeUn6tqnPvnUoFNzib9if91QjNQHwG+5/5NfLMn9mKZMJ91Pz8C9OKx/mP8jyV7ivqs/PKHAE19cShkm+ZQtCcWRfsR4Jj9+UP87y7NRey9/YKYr71pyRa9dV2E6IsyKRW/33iQ/a+VXyoFxf4XFODv48B/rwBphmX/Lumf9E/+FSiCgwKXup5kQc2NAaIptYGrqqI4EhxQqdbMRfHY+UCF2wFF8X7tw9kIUYCnBwpws3g+IJQ2PNnsrFOozEoUzbliUYDbCAXYL2qAenJWyD4tQFMHZXytQ92iQCZml6oMfTCh1EIUWxjguKpk+S08zPWKRI8EBShPUYzZTsHyjrFoqRnMn7BtjxK1f0hnWr14ZxPatbLKop0BXwt/ngMWy+toFGDUn1GA/BzPt1pCql75Todbs0ABzsBlVPvFW1AOB5XabwYUmmTvtnC/eSg6jcfydnBAMb0YhYo4DgV4KRcAzSwkJJrsu0at29MVAuuKwnQGFGDruD7krzPJdvJqDKBmBEVthVj/vsDyx1Q1yE6ZTEW83SufyX9Nbq+yneeLgurEC2zvXMDzeSkK8BLtQii2a/w+Dg5+P8QlKNQzz5HgkWF58SSw8ftYYX1iH/aq7DkTiNLbCsVNUNzP4/pLgDuqxvY/pHoLFWXh9Th2v27hT+xTAv33eO/DD3Pqf1KfYk9qBwZZ4OhsvUbhOPFkCroQotj2j6ohgq6isK7OhfhhYhyJtZZQdKyPo0O7wtFXl+g7UJlb/l4mTyCxLQmgy92T4F5mSqpyfG/BzHkGrrzG8o4FOwH9PEPxcGGsEOyvKJ5j3ZNxNKmRfRRLIEYCCu4Z1zcimPg5yVejcDyDJru8POHobFsHHjkaITnDZA5LABTjKTD35Bo7SzC3R9xW3RpITFcS2KXWZR4zrpXyiDezjwBdKcD67KoZCi1p+8CvdyishbRSwCgvWJ9+goI8EV8CpT+P75EgByD9huVxtHhsM3/LoQCHYBOByQ498QqD3X8EuCIHvH6ugcIsZmN+qzFDAa56FJp41AUgr2BcHNHE8oJ2LqGIPRTbZHHA5230WsIyrjvi0hGKfH4d82lPNIqzH1Co7Oy6BOcOOPp1inpPquDOgwR7FOctQuENvlSA6OFIyU0jI8XvM17CCvQx/7U5KGRzkxWwwR4Cl8x/XQSQplmK+7tM//vZ8YrlJTnDehvciMuysUj0CAW4ah4okPU92pOHMUtRgOs4cPVrCThGZB+wWmZ55tfroiGX10UDa7K9ZkAT5khSfxSg644vIhgFSKtsCk7TfgtwiuQCmz81KJwji/fAazyf0NUBvNhdTyzFK2ClUFXmS3zJkFXN3oEgiyiPLLE+ZabqeE8vcuLlPAos4e8opMJGUT4lFM7iiuc3bLWkXIVHMb0FaJunEgU5htTgLJ3AlLmS8tIxIbRwyxxEeV8H/lHG34h3CNBipmXmX49lSsqT9wBHEfA3h03ZgpzcMSSZ7MelNnkUaDvfrEHPzBpR6u814oqbBxCrLAiEGgq3o6IbEIHgNhWVN5IbKES9Po7TCfdY32WNAnS22ybz9NaAjwBxWFkG3kLA+qf+5AZ2OB7f51hqPGsrMBYxijsY15Oq2AluFyhWb2Kh6O7aBaVqrmvKvYwhysfdRhHT4ypSzxeK+ijhb6izvzaBj9fn1wmQZmf83+XND/xP7lNvAVKe+Pqa//dHDNBanOvbJwOUvz+KzGEPcSF3LSu4nCU21CcDtH5Ktdtdu2dgZklDf2WAjgI04xq3b9lWdWlzRmUfAV4DFNQnBvh+88O9NTYuLx2HzPIX3JcAeRTg19qfn9Vf3gLcVygitrjwboe4DCy9NPofM0Dfb35wQhQWraqL7PPmh/8+/+8dA1zYdB98BMhJxtoVbpNX8BGgrfqxO+9+n//3FiA/Y/H4twDfMcDPmx/eMUDjjqR9r/7yyQBdOFftkwFqzZYH5jP/7y1AJ29weyGu7K8M0GFtC58Y4Hv1F9Pmjr1880/wmf/3EeA7A5TOZ0P2gwCZpU8Rp6ga8SNAobh/C1AxZNEVDsWcMjdRDR8Bvld/+cQAlWns/sUzQPn/MwKccQz3dxHg7CengHJloEAWHKZfy79YYraF1B6XGzmME8Y8Dh2Yh+GLCu4OiuUmUg48qYlE7brnUlMnR/z9ThYST4W77emobC0UYHO+4fF0hgKkFiie2+qukPhOUHC9HWygTXdqsO8NFGC9yFGAHlGzON2d9kqw6raQLXMUIFOhADOPH1M6RULtXzew1Bnv9HC63CQqwnE2rS6tpQl1rqGgEkCxre/mBi73dBQghQLcpe4OimWF54vmKLhTQnRoIUEBrm4dowYPyoLHJlOpXRD2RxVSsoOUGYXKS9h+iuD522yvkp3/XjyUwetRqC9Cdt3l3OBPQJXD1jvi/uq9U9S7mfmQHgjW13yJijrcUNRlluH2gxf3ajguJ/F+8V90GIVId4cQ8iWNgmXDXlAnMJ6PD/B8AY0CrM0xBrqwlGCvVlifp3LewrlWuWxzL/q9OvA7G67nBwni9IEipHxnCuGsXpH99NFbnxjgZeGoZG9M+1QdNijIun6hcF+LXxgDnHH87O8yA5D85BggHbc9iCDjaG4HpkU8hkUBarNn4LFjDqR3m9CwnpYXFFZYfQlQ7i44OjyrOHpKxDIGO3nmlD/EhvKDAN1KOtwIN7kvYDkIz8zFR2NDpOd9CqpCv4h7HEfHCedNQeI6FNfhpFsfAcrPCQruXPE3MpUnXwJ0W76iybZWz2AFxzEh64kCDJvZDNaJ12cg1igiVUMBEoZHQVY7HrA9Lwk0/dwF4Mkmji5zbw7ivHpSkN2xPmdK5cE8oiDhmRoCYZe+CkSSsD6nDYrxLcDletplnxhgwOD+8nt5e+i5cXS+Qcc9qJ74c778EqAWJShAk2D55QKFpvlnFNrQmAoJx5gmDmNbCs4PFOqgXiUw9AVej7BDAVI1ClB5GeOMw0utkTM38LD0UxSnOq4G2isvEZxuXwSeQPgjiURVAOm2fAYAFYrOF6NxuX0By+tbriBzzV+i954owHyHolxNTgRWq2QI/KrF7V/XpwT+bxIDpH/2WoUKNaSgzOe3wHP0WCG5J9UgvXIUoM+wDcnV8VV/w+uQeYt7FBKtKx94T3p55sr1viHKizVAXjAZcUnGpGQtoMCUaVcE/mxbCuR2klK8230Uj1uhAJ/DUAExvSbwnh6rkdkTf35JjAJ02/2CIeVVL8cYYRX4SYDHP2cTFKfC5xToCz0kzTExQNzEOQEmx/pscxSgKbY15cUiy5CcS3KQp6MAiwMKyqHs4kuAy/v4G2CxCayuTYX37B3Fl3soQNIyKEBDx8+LSm8+AvRcC8XGa5scBSvi9iHG6/Ha6zeQ92pB+RmL7dFuGx0Mz0ABXitNIxfQsf1OgWJTUhRgdthkIMergnjzC4pzdUeRSme3JF6joHCZeuhAuiyazN2E3LgCMQpYDH8XoGDM8PjtuNxo4GD9rvS9xvb0V6zPPAYyCSb1OGsZxRocsLy3AFdqjgIMdni9tNxDAdo7FOAEH/1kZ+L5jMcTr/80Z3/Z+1Ro9N+/funz/6UC3OmP1ScG+MkC/cwBfGeB5ncUy1uAVH4tvuYAvrNA3zHAjwBVN3p+CfA5tWhZTuKVSx90FOV/nwP4FmB/GwVF5wz5CLBpn9tPDPAjQJ+eel8CPK8tRoZtZeP544F8BPiOAb4F6Phq3MuGM5t+CZBZoaCko+N8YoBOsT5+vftPkJ+vwHzMrPCHGKD5YPGJ8xbgyx9joO/1P7v7P8cAP+t/vrNA/xDg++0Pnxhgam9en7c/fLJAV6dK/3EO4FuA7yxQU9YOtEyVlfNZ//MTA/QPKMJXodHUR4CCcYVPFqiJY9r+I8Dpph+CjwDPNoq4H84oTNMRlE8W6Mx6opDfWaBnH59QnxVgSr4OPwKcNcsX5Zx0vH5/ZIFatH1s/ooC/L2H/HsFOBcW/L/MAv1rCPCnZ4F6xVqBx1SZBlu/RQFKHoXC2KoKiZIHiuM+iiVLzlQW1oACDIaFAxchkKi9ODtrKhW8GvDWeyHYePNpqjg2iqYlR4Xs7RoFeHqYANfqguWpbmqpi7W7hTsWHOx3zjJV5xGFd7vAj+mloXNTGrbGz3cuCnBWoACf/ijA3bikTJmiIN3lg4ZkVXxngW7bg/l59XuspP2XAB+hgAKsidioQ7bcQWVlKB59FB3TH4yvLND+5DKqsgssqBj6W4AEqB087OY7Bnj2DuOCmbRC7afiGENsujGmOf9eAsa2HyVsmoka7BK309R95wZQrh9Y35vRa2osEayPAqMIBxRb3eAw98rR3zFASnFDKIoK60/7KMDY7UYhj0vi1A8U4K1ah/Doxvp2dzFVlzsehX73CYl3rfgVA8yDEwpw0cJe3ef8Eh4SCjp2aBHUoc19qPg5itJy4fZ5+V++1rB9iewKv0yAc4Gb/11WABV/cp8a06FgtbdwNLMZUIBGK03BqCkUzMVCIXgHmwZF1K6BN6uMlGw9lvnEAN3XBUdT08nsAKszXwTg3gyNXDN9AnbsoHiaQ12QF39ZgGgun5QbXoyGTA9jDCuFF/EWBociqbglrOwWxTVfsEBmu60E6vI6ENhRJgowRZFq3JjlyGgoQDspL7C6ZShA0Y/3hDNRdEt621P+dRQRRW/FTwzwI8Dz9SEBIU5HAcWi6Bw2mYNuslifQud6cmc9HpQTjeIUgRfJc2MoIPsyiu41x+txlRysT0W+Y4CL2ObBLgIUnIUjDbI66MevGODiFh0/AjTycZbhoUEBNsm4gql9xOtx3aLogvlkAsuoQNEeGazfER9zsKz5V/ARoB1g113qXRd4B87USHWcoSAvY1ZtNGZ58ghrcLQB22Pa5o8C9HIT9zdCtgLDXGJ5fontm07xemP//BbguYixfRVeXze6/UIBzgVe+JcxwL/INEDpJ49WhXOZwuoe3yhUfKUQi1drsOgcBTLV2J7knX0FrVePAUjjCxHiZlyik7AosskVBXhPdBOcep8FvhkUtx8E6EVzViDhQ7+AvXihmB6hviehFVVglit8/NWLCM/n6zWKxa0Db9MxIrEfowDHGKBbBJxIYoICVLbjNLphH+2J4pUWSNw5Jy7FYn1UaVzEJXh+C3AvRwVo5FYR36lQbH0+CjBBwbnPli1IoI8vpJjMSsrnDRTe2SsLsOJFHcD0qt/IUrMbULUlii9R8PM4RAESmRsXWRmigky20g20IMRt6oznPz08E1Z4fxEoyj32wdh+gFXnReAGha6R4+U7BujKJgouSIcHaIlSUF62RZHNu6EHJR/fmbJoqi8ByoxSBu6DjppPDNC43b5jgJdXggL091i/lc4BedaTClRDwv2V8XWA3TMKYR2OAhx27BHNgPVfnYWKePVsnFYZlR1oOWrDTWX2l71ThV5Q9J/fe39BAf7sLFDm9dJc+q6/UAwhCuEtQHqyGwJnvhLEryzQpCuoTwzwnQX6fgPER4DPhdS6/UxEET0lW/kS4B/v//tjHqCjrk0LheS77iummK81QGEl736MATo3Dj5ZoD/EAOkoG9/YMK4B+o4Bvt//Z9VxVcjReSv+uArMwXLczxqgP7z9/R0D/AjwjxjgZx7gW4A/rAH6RxboJwbobLahK6znKCi3tY7yxXTsH2OA82dE/yjAP97+bj3ONfP1BohxDdBPDPC9BuhnHuAfMcAfVoF5xwDfWaCfeYD/XYD+AoXbeRsm+xLg+AaIdwzQkgIUp2hU8mcVmI8A/3j/3ycL9L0GKLO/04F5T63bX1GAf/wx5t9LQGZ8uP5NJgL+9HdA1JkCeV0sSXQekIB6jwQs96AEccuMq072uQcl/lBmgYlwUpN54HzeAPgh4GAYHYTBU6C2kfZslAHWG6gPNBKQZpCAbItkasxx1c03AeW620Jhr5AgAyABy2RpwoMrx6Dd2umV9pRv4dJRSBhthgR8yEi6m4Kk2pkXsNR+c1pA7A1IwK2xpFU+W1pwZ5BQe/OBhOvnOZKtdpF0tYQE9B/ZDu6s9p0GqvSdAfXsgu2bnpGAh1VmwZWtVWqPnfeoFq8xaGgjUePluL+zGN9IuLwgoS4qXh+qHtNar2sk4ObVNep6eLUQqyGSlnaXlsrBuM5NsSJUJF6RgNJut4Gn2CAJ1SmS7W4vAPLUG1ftTPF6Kun4hsE5WSGBk1RQiYgEzMKlSuIHn97GVUlDyClFCXazF55/Oz1soQIgwW4tjOQD04EsMpCAZILEXN92ImRttyL7G5uGKvVEAl7CAEm5zMZVRdUAr78wvrPCl34hARmaXfysP67+8iDgT360DoM0gDHjcDij6EiS9XJcSGXK4gPo1SJZYNHOwBAX18yXxlfmbaYTBvTrZFxxvkICriMpAetGxjX45oZFVnY0AcMPnwHEr/pGSO+xoNHZNwFhHosgatFAQSt9E9DJtki24oXD0VNykkBMlJEoNBLyHQRcGj2SS6EMmuSvzQ1UzsbzB/NqT87lsABFYnrqEwR8ali+2R76DLaRGX4FAXddR7lPowbSm/evIKC/EKuePKWL8CGgPxSGQJLEV0BfZ33gpw7urydIyNU575CYLW537EYAOcrazHNZ7khkfLjDWtv0gXu6lylh5tEUiCU+M7/exP2HgHqsI9GedK2Qqa4ikadPJN3e4MNPGqj8PL8CeCxrJO7JEEG5OEjAeX2wiB4g8UxmDBpmrikSdXIVwXoesT7xFgkI281IwBTLF5XxlYAzD7kxVV6Bv7Y4hpznnAiqGXaZF41psXL+UsFWYcgAoWH9suEqQ/PUzwqs/+og4M+eriC9pAvognAncLngPR4m3wSESi/pDwGtySMJPGfF7gneejmYBZLM02itIVpysWF5i7PM3ddFg7+VSQFk1hV4T62QcG8CGsG+JB8C6mlZYx8+NIG/E5FI4Ng1OKyDfURc7zWSHdUSpOh3ArZH6QHy/f8j7062VNWaRmFfkA1BBbFJMQGpCUCFHlihWFAp6NWfAMy9cu/vjPH+jVzvt9d/mg4FJpjIfDJiRohIoCotIqLdHw7wN+8eeCDieE6v4gYGV9fE4yIkTrtZ52Dy5zIY0kB7AkpjqcjgMMXX1XV9ADk9lwRYDUnVE9Bup1UGLMt+CKht9wX1LQjIixkSkqK6oGjiXcCO65wCZo/nI4w9C4+v49MpavHMGQ0JqAvLPPDfIWt14fELCLTedX3Y4fFZFt9f+ri9a3cEmz1eDTjL1YP4NZ3gb8AECWzaWZfqfkECVgWScwgCmh6+rpVrDc4uKyhILyUQ9jSqQGhSfN1WeP5NuV6DFN3xerBCjL+BFH4fCjPG8/WPxYLMz3oLymT/uwnI4N/ef0wA+/8pAeOto7nj4+b9aQI4LARcei8yBAHPjj53KXdUBFYgJO2HgF0aqBOvE1nSmLhxqZR9UrZzfmjfWsA7gWnR31rA2+HTXEn25g3uZDFmgiEISI398LMQkGbn7f8IAv4zDVTXT4vvpWAKfioOpWCcoGsN3S8E7NNAh1Iwr3zsuG0yRwL2pWDMeOO5i6xAAvIb8xME7AuBDgQ82U6EhEo7gvp19CkF07WBGErB/CLg0ARwFtrTDwG3YVJ/NQF0kYAhzy2+tYD/Vgi0J6BZO2NhIODUMf8WBJw2AW7fFwIVbcN0uTD720LAnoCfNNBfQUDmhe+PkznB61VNKbsZV7tvQUBTu/9tIeC/l4B/vfffJSA7nVJ/SBRQon6YgLZUKXA+MnyQHOsuDzTiN3DxNSRbeECCrC+VB6n1nATrhwCaUuPvBlQ8K1IxL7qWom/8N/gTcxSsY/9Jy0dxhoQpLjKJX1ZLK6VIefC0uzzG9bq1lNPGDCGbBF3pzLBJlfEptKDkLIWKU8qh5aV4D6Fqn0hA6YUEDFUk0c2xCBWdKiTkW1HnEBtdHugqaGglzmdIOG+vZmEySXfKdZutIT9nSMrcRAKuVSpE4r2QPLSG52dsjgaU7xWe36Y5MsrtGVhQi3Mk42bS1Xrx+RAuNoOfT+BvBBxWAm4WR4DSnxMS7xi+Vs7T8xPcssszXXguKBk9C+AYbZB8Bx3H63a1dapij+MfWTi+hRMiiTMKtz8Vray8CrKCyuZw/NszEnDGdqVMJxIez9HTXOHbLZ6/O+qa1jM4/pDeIlFPc4Kk7Uqf6nTjQL1TSRaJEY7PObsipFqqBjEYSGJW7JrAt1W3PxYuyl53N5C+5l0tHrX5fQRkpwzzx9QC/eEo4FjT32DZWRnAhUVyZFkpgNSOnplHHCTFtRWnoBykLBgIKMb2DCzUBgXQdX6QbfYA4qzC6VeWzlckqtYjcAoKCbkiZv4h4DZ9UqB2nRYyzxE/UcDWTGSyOT2RaBqLZAuoYkcC7ikhiU4t5QkmEpC9nnmQ98yTgALJgtyuXR2LjoA+ve2igF1JIc1MXsRL6mpHzukZCVkiIX2B2QLR6jnuf2M2mb/MuA8BeWHVdUZ4zL8T0DWKrUDus0QBoZWRdGTPWQMBxbZEQia7rvamzy6GKKCrt0lKKttOwTFjHP/p2K1VupQ8aBMFiXl3Spq8+84NsYpEuzqmRhbNdTwQ0HVFJCtYGwlsbfvu7kSTJomP10dO2ibwdxkSLY+9BWiW9yT+87KVyeuJ5yPVYht42gvPN3EKJOBiid9XudhqJG5ONfD6pYsCThOcvvpPJPfVbgIXYWwRJtvg+dVd7VFuWv2+KCA7ndN/SBSQnvwOApr39Jp5M7HUSEkpNQiajmTqCSiF8RmIJR0Cvzkiueq4y3PsooBeXUQtCV8sgEZxF+JbFb723vtiIKDn3A2BjCTv/CGgfNR3RJ/j/p1bWgeAU0+NvLvaK3rqVJQ3vmsauYy6lW1bv6Rci+tqyeRdLZfwgoR6dfecbb8A7JF5D4YoYD5BAirFA+/xV4oEslKvAOcu4W/E6M22RCw8JN5CLpBcAr5WuccBlsdXGXhmhiQ7BEhAcRciAR9FnBOaHT3wnuzyRhcLJKD1RkLJHhLSi+W4HQgoxwYSUJOQpGVqO4Cz9qpbnRtFQx6o/bohAdWQBXJ2T9cPAb0R7r8e7ZGsp7ggnseyDKHXXRRw13VrISsjIrsKCaxez3j91e54+5FyAYMUeeBeOb0mz2KC3089LzsylqshD1SQeSQeF8QLIo+9DYivZU3cDYOkTZanHFRr/0XAST35ENB/H35jHig7XUz+lE6A8x++p1jqpruTif/Ohlow5dJZuhMleBGb1yxZym9rzqUstcic9FDWnz7wv1YCWl78cse6iiTKsof1rRbMtzzQfiWgc9M5GKKAfS+IIQp4uBvxUA3UIhGSrq8GOi26KOAvAg5RwL4WjJvN+e95oL8IaLtd7ZiBgCdlRpn+ffHpBTHaLSjiqFH9PzsB/soDtbgR7v9XHqjjBbvLJw+0J+DIXHyigK+1/6SGKGBPQKZmOsJGRvutFoylpebi0wui7wTY94GXt0jgvhaMc9sc5IGAdBJNAvOw2DFSVT499+1uafKtF8R8xH6tBOyjgG9/yX7lge4k8p2A+0CVP70gfAFJ+08C9nmg0zdFB3aTL/6VtWDov55L/10CzpkJ/YcQUJR/mIDHKFOggJDPor4X4CzZbuBUyXKWkBwJ2EyRgFX0EpAsy1RTzCpz4Kk5IpWw6tFSAledgidsxmQT4F+i/L4RJIzNIAE594uA+WWBBNT2gqWkz64l+iNUgiQK3A8B63CmUIm+cQVlfsb386uDBDwqAqPswo5EqoCkKhskVZK+x3hNQpGKxiFPKxpsbXg8cjWLCIUkOm27REfhhqS7eUjARsf9laXedYbfIeneV86Am/HG8SwEJNBkRFlwevv4+cjA87+cjyHUzh1J9+jyVfOyS8xcI8nCm92myuS19eCUrUgQvcfHWmFumxck4UrJuqWNq4GAjxbJF16mON512ZVXlVR8LWg4vplFfaKA8WqGBOzaaOD5VyoVUUy7UPQtnm+2EZFsJxUJaFFdMRq7QQIaunBRjByJfJmOSRCeWCFSqjN+H49tRbLwecf9F8dQwu9TQALSXeIqT28DKHYz3J9mtrmyzJsNXF8PvP53/TcScM7M2D+jGMzPRwG9RfwGYXWsyEDAiJ0KYF6vT8plYxPI/IlkcqxJEcDpWV5IlVwZcPYmTg+1lK2JQe1PYHNcEXjtotwRJzuNQXpzzwxuNRLwEp1YMJZ1QyAaly1JHSSOUd5e1JAImlFvJNZz1y3Fs+MLKa83JOBbQcLN12Y9ENDM3k/i8lbJkLmK00HFnVWUv+TxeGtnz4DJTFvKvdLcjni7jpSTDLfnTuaKTJWu+V0LDeVdaiRhnwgqjk8NcfczJOlbQUKZ5gTJGYiVPBCwjwKC/USCxZONCKjelgwEzCdds7/D6SsRdMReT8BvV/j5hsXpZLPpWrtLZzz/1dGgSTPtlkb2UcBA7Ei39UZgCgsknRUgAceMIYGyHr9xOp7jA1WgfRH0U9BkHlBduVA7XoAS3R6Udwz+RkCfybc7Mkn2HwLCxkKyFqX+AJEp3pm/OXXlQbeqAFbNfkUBt+en+iGgxXO/Lwo4Z9jJf1wK+C8h4E8vBZzWXaJmIl+RXB7+jR89/E7IsSwoX0pihuQsEtAwXpcAgNXxb0Bhc3DmNyQgw2ktORu6B5qww/efXEST5RQJKItunvnjJpHJI8HtrfXii4DNqnh8ooDLMRIQZ2c12GoXBZzdIiBaF9USdSQgHMlcJqGg3IHHn9cAZlW8I8la9AcCDlFAqurKed668pbBvSs+UyP5egJ6UYLk25B1Adp4WVDePi5aoqveEQShW2p4q9icbHUk4HI2wXtUPn0RkIwWBQU6jQQ81EgoPr/j69sC7xnOx8dXnwiKpESSGontAp8WSMBro0UkVXG8pqwggdsuWVxkC/y8aCAJA6WoyfH1QEK/uuuxuOkLUoevFxLVfwT+pZpHhEy64jgdAT31ggQsSNc/YmMjIfHR3xJ6tcd7hlLw/IwREnArizWI3LEk3ozC/V1qJQJronZRVhHHq69f+H24GX4ezqVAbFF/fQh4ZeLfFwWcM9z0T1kK+FsI+OILKhiigD0B+0TQgYCT6QPJx29rMkQBh2IwXSLoUA70zD5eLjNZNdT/nYB9IugoZr6KwfRRwIGAfRRQ4g/JEAW05cSgvyWCDuVAhyggu3+RgYCz3Yb/3g6wZVTRbWLhlVn0vWY+SwFnf0UBVU91v7cD/BUFHJYCjvTkEwUclgL6ayf6FIPpo4DfCNhHAftyoN/aATL4UBiigE4+QyL37QD7ZvDmTkCiUc3UdBm1eVEDAftyoH0U0D4dHG0g4GjjTchQDjR4l547KmKKsj1vS0v3bulfT8ChIURPwOlW+ysK2BGQPbyRgH0xmG2QKJ8o4EDArhn84pi/g2EpYF8MZrTmKOpfWwyG/use+u8SkJvTk59KBvjt9UB/uiGgdVTgJFM8FctLuCjbR7WB54LIWXgatRdFsokHadCIJJGOoCmjZuvCbXJEAqY73lIO8ykLW9EcZxt/6ixkYY4EO6maTBImQwJOJSTgyU2RlEoOlkKoLILTuKsGM0mRgNUKCXZtTSTY/c7LynyGBLtcp0jABpCAkYX7u3FPfK5sZAAl2TY8XJmRREKyO9LKaNa1p9+qKhKya+B3EvgN3NIS95ftkIBqvQzhtnkiea4FEo8xKwNO5knO4pPmLhT3SGwokWAkbHV8H+5mCGczQ9I1FySUdEDSXh5bhSTOVkiVsAmRtLKLBNOdpu1IOoUAumo2J52PUFpZAJXCIFk9A8d73S+RkNMDvp5F7U6pN40HtfIkJDRNvJ7prlrB5bJBAhbiSVBuCY+fP3fVZ4oYCRhcODy+TclBeO7awzutGcET5zBZuHeQfKNp6MBd2ZIsYWe4/yTdEshOphok8xeSVbyaAaQP3F8i2EhAv8w2kI0n3VrAHf/7CMjNp/M/oxoMTlZ/OArIyi8KSHKpiH/ikEjr7VwA460iAT0NyQCP0QT0UiiJO4N5TlJ9gpOwIOmSogokYJ0WGYjvrtq7XSc7IlePMfCj+JkNawF7ApriG8nFrpBcO86RcHr4eBNXXBkasS6JBPxt1GZu0+B08bacE3DM2ysA0cZJ6Ix78rAku2cA++V8QfjRKAf9KeP0cqEhAZMU92/tFi/i8RMuJTv6JsKyxu09T+QiJJcvAfEOLfHXRyTh1hUZUO9yg2T1kWjCSh+Bmm+QgOnZlMlxe1BgWVyRWO4dCVxvxzje2ERCukvcfnw4cQMBfeOOBLQe3gUUZttmnq7jdHK5wuunj7vrt0yRrK9SX4BxpfB6yBWSbl5fx6AtDSShdsXxldKZgHBW3l1TtIohdzhIIPObhgJZxuPvSIFk9FbPrlchjm8vbPD6nMQ28+WNmRLdxPFLqxaPp3SJq0Z0eoLpm7i/B41kXF6Q9M7x3FB+Q7rE2OdGAWscvCiX31a/j4DcnJn+KdVgfrxyxWJ/Bl4rbsE3AupZVZKBgO4W37fXk2vm+h3BGBHJJFluTvxdiz+Xr8MpAMvfXzK3piJmIKB0cnPK1XkkIHs5ZQMBPYZBAsqT4gmqVSFB2jrWSBatH6BOnhUFks1EZJ6xFSj0XwS8r7r6oL6GhKo4dkfuCy8AVbreM1fp6pWCiaQy5hXe48USiTPS9AKs0+mLgFwTl+DYNyTcw4u7jhFdfVPe/SKgbxZIJGtdUa7R/ZvIjEQkYMZ1q4G6KODjtsd7eHcqMt+0kJA9AckKz8fVahyPF+k+WOGyyoDZaClRWSQyuXYEdO/saiCgXTt55h6buCasE9+HKCA0QpfoukYCGnfvgedDuq4oNVuCfBWRrJMFjve2967gXF64v56Ai2z9BGd5LwM3V8toIKD2GON4n2/c3yUXYzClGxKQ68h7brrzm5+QiEcq+RCQ1/2a+r0E5Ob4mPpDCLj44XsqqSUdnxApRYYooDIdqy492b6ygYAN/i67r0lRfxJB/1kN5uY/KPe99JCA7OUBQyIodTffgXU2F5+1gH01mCERdDt7e9+rwfQEbEbnF/UtEXR2VyfB90TQvhrMLwLOjkc8PtMmtMSkG2kg4FAP9FdHCGu6XFjSVjdcd57xePy+HmhPwG/1QEk81oZ6oHY8wvPv64EO1WDW1C79rAX8RcBf9UCHajA2s2aGjhCOHZX0UA3mWyLoryjgsBaw7wk41AMl868o4EDAX/VABwL2awH7RNCXO+6ilGskXruRbLd9PRnKfr67KOAqkd1RO30Rs6DMWlr0ibddRwiLFvHzPQH7jhADAftE0D4K+O9NBJ397xBwsaCmf0gUUJr88HR1fgpVeMw4gST7lXBRBIELoTggASNFQTJMT8SHY31BwlnPVlMUkbhwKkZIwNWtsZTN+rAA7+3wJCx9V1YgDtaQ4yM0SCZnJGB9RzKdq277lmkt5b3gIigdBwko7PhUsfLGgvRqKFQE86OmnMbbEB5vtmtp4CEB/QXu75qVSErDTkHZHkMRUseRyBAF3I4yGy7uSKVC00Wiqa+uoOhaQgIeHkjA+IkEvPekm03xfS3pCJgBEndsHBfK2udsqI6ySmKUaKr483sIuXXAz+8eSMAVBBs4S6MvAsaS60G1CEgQLUK3VRbXAwOJNUECbpkmUtZVE8BdsrryNZKwUtg03MCjCvG5WDdItrtiIqmvZ0IS2ukSa/lsjYS74/gvlifgeKgNlOSORMsukCu5XuH5vxkkoH/D7ydTlhEUDxEJKO66JohM4ECeHOQg4vFCKhBUMuTiWw3iJE4viq5VARRvAUnpZkjK/YjbwP3Gdi05jr9xLeBiMeH+jKaAU4r+4XvKYkUKnMDF6Rb/QCKQW5+I6DQdNJCEYOynwJ+KZwYSV+aEb+M5KO0Jp4fb7j/4t64cu7VuCsrXeSQiMSQelHyPJDHG25rI6WQOxFnh/qoIyXVYPZF8mfQO3GVQWkRY4GsnJC/iciecXi1e764jdI6EC8YdAfdvHlSHfBHQKsUSpPJYkyEKOK9ZFrTT/kWguFYpyc9v6ZMIWrPVivD2lIBW8i3xqDu+juaP2RAFBEfA8Yx9EYnF46PbbYyuabxZqiAXRZsBpFskI+0Q4EucKLryC7c/XZBcTnBHko0NPN+8mdxAXPJIyOjM0iSbjwWc3usNTufnyYIwCRJuiALaOOHtricSOXw+A//+5LoktwNOuQP1TXmHF8cQ+3xGsr4TJOBxgtc/EZQxGNwCt7fUSiP7UYLjmYVIwCzfpmS7t0dAXl2U8/FA0llruwVdrd+ZV663GvGrtwhEL/F9a45ELAtfBT3cvol/8/H177unZrM/JRH0pwnY5kUGWmjcMld/JxaROftDQDcJ9AXx3MkFSecggQqrQMaPOxI9Vjn+dawZmgjv0QYIe7wSTyK6TOhDXICYNUik+wyfLvszPhTMk1gE/jiOU8KHrycYYltnrhGxFgmnXwT0diNtNxBwOfMqvEdMJKB/RgLKqZlncOyOPyGnNQg7+075/JSNyFl55GCfDCRPHwWEqY3Hv4tlBsvub7wnYB8F9Bel3hLeH6VgXpQy8x4R/iZsCBJJuEzw+KcGybiycXw9AX17EefkOT7lYMRdFHHzYD8EdPysID6e0I68fHyU6d6tyrzxOroMBJTvck5BdsfxrTgkoDGv88B7nvD44xMSWcObNvDP2+SLgO37EXh+ley6NjclLK1Td7wa72TeXd9AVygk4GmHr0fX/ROEcFxm7ogy8PxzJCCRtxXxw7IjN8cmoDe3OvOMRKeHKCDx1K8ooLadvJC02YN4rYjH/333FPufFyz8SwjI/w4CvoM3lQ3lYBbuRvteDmZxYBcuY58baiDgY7MffdrCn0TDkoIgpocooPNc2rvPWsCuIOjQEqIn4LdE0JfnB0NTQEuSjZ10vT8Tl3abd2ZekjkjhQoSpV8LaKv33acg6JAIeja3taSONsKnKaBoIbl+RQG/EXBYC9g3BewTQfu28NYyWKwGAr7YY0uGKOAvAg6JoD0Bh7WAfVv4ap+s3JFbfhUE7aOA39YCstqE/TQF7BNBv5WD6RNB+7bw36KAfUFQbk3j9RqLY2soCDqUgznvFguJ+FP/f0QBR4z6JvYm4mopZM8wJIJ+RQHfsksH+3dggo/Xh9lO1SEKaIUESejuVXBZZ4sEpir8ft3m6bmtWU3+vU0BaeZ/hYATmlrM/pAooPjT9etfp5mKxIgFEskWXBSrQYKV60bOYm2FBAyzuw+3hYkktLNUU/IX9RUFvD5dS9Fm/hhW5zUfxPKjkRWGO66hXFZIFrvqyrncZh5k9Rq3NwiAcltUEVxCR8nC6+qYKmy9RLmkWyTbcXq0FNN0Q6gzRQ1CfgsfAmZWgITKLSTgyaskyB803r9809AKRe4O3LaOSkVChITju6hdqicdAWskIE6JkHTHO5JuM0HCuQvXgJR643iCpfsh4C0EJOAoxvdJiATO5xwS1Zh0awHdDMkkdeG9sIsi2j7vwT1PSZAYUUfArTEHNzKRgI7l7pTn/BjAzQFCxecACUi5SMDsQBEqdEokWxJSHlynT0Ki2EICWiNzBdfohQR8kpOgbPkZkpELlSBsIiTbZIcEPJc1knrTlXMxWPIVBewJeFhXDlyXvBzEWdfDw3LvChTGVQ2S4oHfJ7mZATxGJhI2PHWkNAkSEy9c9lsJOKFpevFnJIJOqZ8uXdETkH+yVeY2F241RAElCprAbzMk0OX9moExNb4I2EcBrWxUE7ekcLq3ENd3nJ5ty8A/5Uiitv6LgI8pEm7xfLAgn/ZNMBBwKyKehIJ6B2DuDY3cGCSPPOnW/p3MgiG6PkYSjfVX4NpLjiZvPxFBo+7PzA1PSCpzv69AJ8+awC2Z78g69OZgVTyScaOaF3KeTruo3R1fnwoc/5FHMmlV1gYDARcnnQFBNvH8Tlscj7RBQmnF/ouAyh0JaB6NlvInOW5v7pBocrxBAi5S3D45TkbdikI8C17E8zVvVzz/vBu/VesMkZnxJwqIvwxbYSCgdpt+RQHt2QGvjx0haRfPakf24/HfCEg7SGIdQiSb8jCBXM76GJag4/Xvo4Da6S2D9rgiUd8vJK94HPM4ngY/TwMSHs/kBcuEelPuOcTj9QQUNlZD+acnvk8/8PyWF/5NPO1q/jYC4j01Zf6URFDmh+8pWbpmoD4tJODEMD4ElIuuZ0I8ZxlSPl4ZkJnxRUARH1UDAX045DQ57W38kd8K18yzOF0gREPiiJFb4EOJLzWiOg8k5uNcBLDV2O8EHBJBIY2RXG53j7A1kxKDTOqBgB5lzrUhCijINRJImuopsZjH5hMFpBMkWKEjASXKQPL0UcBfBPROPpIt5pCksmAg6aqgoIcoYBdXCJCcxfcooM/c8fNywD7xb7Nba5fXXwRUjt32+hQJx7rxbYgC+pGv78ixVdZgK2qVwXmiXcj+NMphuboiWZcuuyMcXyDhVl15nCERVEUiDgSMH4ZASq67B07+I4DcNFISC0hg8XDG663IMU0ir+syeJvg+cdHJB1B38FyynTroaOu0yeISOimI+BojucfPyZbMEIVry8tIoE3HpJSRNJnAwFX9ugFjk3XFCyM30fASdcS+qfWrP9piaC/CDh0BfyVCGrq+k4b1gL2BBzWAn4rB5PXc+j+wz1xm22EpHLyUSo9lZvmUraFZPpHT4iBgH0UkNvsZpTFLsrVt0RQa8IZzLAWsE8Etb2uz7u08c1PImhPwKM8FT5dAftyMD0B+77wjnKz6k9F0G0XBfxVEbTvCz+Ug6mF6d/KwfQEHMrB9FHAviIoa6ZTMhBQW5/X3/vCV3TpDn3hh7WAzkuffwgYswb9bS2gOReQoH1F0L4rYDev/VQEZeRnm1nbKxKwjwIOPSH6iqC/ekI4Tsu1UrJ4G0NF0IGAfSIoe5wjAYXxlhkqgo7Z5etTEXS+PSvuPHjMiKVl+HnnMoWhK+C3cjB9RdB/71pA9n+HgJMJx/4pFUF/unTF0UcCnouzECRk81cU0EDyJeoZCWj4SMBrSiOZOFr4RAHvDiNSsXZtLOX5NHk4nVs+C42c15SX5a7hmncEPL+RgDK79QDv3Y6Uk9ZSDuQYw1P1lSBpFDdVTiMk4OXxQLIJryMo1b5Cgi73SED7igRkmq5JxY6RSQhHJORzkhF4rDcSwWc0Sga15sCx1b8IeKE4JM5UxP1tp0hA3jcjyOUIyUnTSDzTzgycSI7lLCzsZqEgn2zIiaWSiLnh9pWCxy/SDZKx6ppi5BIevxrnaMPkge8HGT6jSi8kAT5im1ahS2kEcNJx/yGLBHyNurV3piuTpB63K2XsLXH7VZcY2xSwU/QpEvIS3whJlqtWU5rRDAn4VlUqfhaeoDArHslpUkoQey8kWxFzeD3dSUdwNr0oO2sbwU1VSBaZOe4vWOP5P1YhEnHXRUHTB6/AeaOquP1KyBWz4AK4b0YKiQ4svi68AIm97MrlUJfftxZwMpkiAv8IAk5k8YfvqeWkoMG4X3C6eBghcXY7JJQzoZvAjWgkA3taMyDb3Voz55bUpFw95mA8GySgqcQtqZI4B+eglZnPevMap4OG8D0KuKJHSLTHuAk8ed4lXi4TGQwFn+ZAiYlFiodPhiigb+PDdiCg9Cq6xuVO1RKaUXF/UOLxaR4JeH3rT7BPHB7/5SEB55MHB3pwe2VevenaEO7mSECpiyKKyTYiONvD/UspEk7F22sgIJGiLwLKuTfC6TaHBJxuTY0sr9MlKFH+FQUM8g0Bcny3xHsZXDQQ0Cm8J3GVVXkhswyn52Zz7SuYxgwRRFXE43eN3bOqa+IgTMZDIijMFSSXKyDZrBP3DLxQ51IihL4MwshAAvpnbjEQ0Enmf4sCLq+nZ+BK6VYjwaKUcSIMSE4g3IUIXleBNOuId1gi4Y2d/u4qgFIEngIHZOtLEtjnB74/fuP4ewL2iaA4id/+PgJOppM584ckgv50OZg+Csgb7o2Cg5QAOVM2Es3pCJhU8YJU99EFSfLCT5lXJJxPTwpQ9rOcwImNaDI72hE4qnil3EvQre3zYySH1SCRzBAJKKYnvBtX6VcU8HjZN0MiqEstdYuMGCSgvHRq4it0dCH0flKBPgYkYMrNZXKdrz8EREji8edTLxqigO6OR2LVHBJQM3D66q5DJI6yUsquteVXFJC/n0rQT+YXAZPYS0G/cmXgg42kc8WihKUQ1GSIApYVEpVXE/w8L3dNGeRrMRAQTi4SLAuQdEtXLYIhEfQZiSEYxQUJOZe1mjSvFxJ0lOWU6x1xvH0UUDi9kID7G1sThUeSmsEGiadBKZNihAQUhdcj8yfvMiXZFM/fCAQ8/nWFBFywHTmVeU4NBNS0ogHxrJeZG9r4m8LQSEDR4irisgnu7/l67GHJIgFdv6v46dtsAeRy7dosThN8Ws5fbzz+/kFcSzfk33hPzX6sJfTvJiD7w/fUaCN1a82mVGYaEzOXIl5dfk8E7aOALd+2gXlS58ynHMyvphCP1WPqLpoDvp8Vo4sUP6a62xZd4/K+Iqhovj/lYIZEUHU+XQ0VQYcoIMVMdy7N3pGA150pfKsIOkQBv5WD6SuCPtdv8XsUEHSDfF8L+M+mEH1F0FkhUcG3KOC3toCC9/wQ8FsUsCfgkAj6qyKoqXrWZUgE5RityYYooFuMuKEczJAI+qkI+tdawKEiaBcFHCqCRivfG9oCmuvHEyTgcH9DOZhfawH7cjBDFJBW/E8U0ByPkHiFpOL4LzX71RSiSwSd7eFF2ebUxM/vDhoSdYIE7gnYRwHnK4MipkGZ7UBA6ujSlDPeWO2/koB/3WD/XQLir8D8TyHgT+eDb1RKhUf8ErKQoE2Uw2oWQpabMpVEt658iBT6UE+QIEk2QwJ6YvAhYOTUrqXwUiZCfbrwVCxmvKUsBXcDRUbJQbQcd53dTQ7JFG9w+8pNQUlkKoaHQSMBN9oxVbaj0IIsfilU9LwcV8rhiQS7BywSEO5IwHrVNYm4HWQSyTluvyemPEQBI+rK04qnHx0ogwcScHJOP4mghW8jARMWCTgSZxFk7UjJYjJG0q193kRSIkmjmfNFwDMXqSQJuyYYLwbP/5o+kYAWja9nNBLwslW6JgonfD2lAw/u1osECe0hAfFHg4dafilZsnHwfGDHB5Cea0KFXC2sFCJ2JLVkJKzxbnfKgkFC3pI9ErC94/WkanMFz3iqUslx8/okgp5Xyy5Rs0QCNlxfEZRFsro6Em7TBHj9bjbJEqerANqvBbwoMRKw2OP5u1KoQpbg9UvcAr8/LUeS5pMFEjYToFZ0oWuS0Yo43jw7/j4CThlq8qcQ8KcTbPCPmgaLt+sA4YfkYRYb8UPAeoGvHWrPgHh0ntQQBVyxyhzUKKkD3y2KliTZvgTyakvKWz7m9BAF5CuxIbC7b1uym4lIQOC+CFjGZxnIrn4H3shAAk6bDZJQVpBQ2gSnV2tflT9RwPpufghoJRckUB8F3CxGT9DiCAkoT40dknLCgehcXwFw7jYfCMiflrj91DA/awH7KCA8GSRuuiw+UUCQHwlNrPQ0BtVMkYxshgQ8xUgkMi+RgOeOVNPbUwZVw6nDQMC+KYS8PSLhRsE8J6Gm4/TYIS3lJzscfx8FJPe8Id57tZXJLL9+RQGXXYVPRr/xQyKoywhIwNnE+BDQL5LqQ0CdxyvnpQe8/qzqISFLPH+/CbZI5slGAYXh8Hj1vLqQR4Pvk/ujI2MXpVRvMQUCtG/KXW1x/OVoKoIqag3lzk44/utdVcE0Zl05ni33+wg4ZbrC8H8EASnhh++pvdNF+SK4k4GArzsScIgC9gScvSYX4F+bgnKn0yIlh8e6wO/smgfDWsD2dU2Af5+vlFfOWYts5h0Bu0RQeM7m2rAW0D5ekTy7S3whzezUwrKKaso7uPj5SkASWssH3qMnwtRDFJBYXRRwEeD2o9bOwSysryhgm8cRLO8lErCPAq7EVwlGWyB5Jk0ikNdNLMEOxyXljkskIMQdAc2iJJ5F9A8BZTlHQiVcURNzhgQcEkHvEZJQ1CdPUGcxkqlPBH2NiwKMZ4HnX7VIMjtkPwT0zhkSMDLECCed1y8C9omgliHnmXtaIgGX4esGDkchCakXErOPAqpTD0kM4/knCmjs3AcFSyrZkQkOBZSGLwP3SiNZs3v8iQK68w2ej3kUW7Cn1Vci6GEq1sCvtxUBeo7Ek/WOgN6tzmBUFsxAwD4KCLSLJL8t2PeQCPp7CThlptz/q00hODkxPomg/VrA061UXLrZIyl+rQX8FgXsy8F8SwQtuAftUvtzG1jE3NfS4lF+RQH7voC/CDhEATPB978TsM797bAWcIgC9gRsCw0J2EcBh0TQZfqVCDqaPqUPAfuKoD0Bqa2E4911n/9FwG8VQfumEAMBy9fb/54IOmXmqjtu6b9VBB3KwfR9AWd7JNOQCNpXBO0TQb91hp/P94vvUcCegH0i6DcCfqsIup0/XfclzZGgj9iJJA/ncJ+mEBtuh+M35r47nezw7uEdHM+dvn1FAdud+SFgHwX8rAXE57BLmRaOP6GrVprujOWnIihJuU85mD4KOKwF7BNB/+VNIbj/HQLOWJb7qWX2f1oUkD9wKpzgKFCRlAoXJV2QEOppKVOR1fXVW+5cJCC3QBKe7NZSAtp0oW4oiSSlcATFvc2k7vMCifd0A8o5qDZwfPNIwEASGEV+Nh7K6Y6EsaEFpdgtY0jJFkl2cflUSY+UDfWcUrq1hW6kRPQygvPiigSs518EPJpL3N/sDKBI1FaBs3uXgiR7HGklX+F4MiVQqdC9dxVNu0THcyCqJNwoQqucJ1wE1XWNpHsq6UU5brYm2nIsZ/EyRgI5hYsEjM5fBLQOSKSnHitZWBO0VZjPkHCpgyS7Sfj6Ogk9qMYtCeKmOLZKDpwI1ZrCz8eKe1EkabaCKvJlEtvrNlJ0vyOgPJJJQkQhVfBHA7e/FyQIvW5t5TKo1vBszCUJk6cnKC7TVWSdGEoQXvHCKmqLpD3lNyRrvEISbvGxD8XMQ2JSKZLSnbsOVN31DqMKx38zt0u43rsKqVc/rZXg8ddawIWBr/l11/Ri0iABtdtvjALO2MV/rrT2r1gLOJGln/63ym0/AWkZddMbB8nURwENOm4yz79WEcnOIvshYB8F1PM1B/xl/EXAaNS1Ir/FOF2S7glDxHwjgKOThvh3FSEzcj0OVLvA/RUPgyF5Kilgz9mvKKBbGARMUiHhDgxOt8YRksgcdaly9IFrCbVwBFiOnWcGk10lkPfBbgYCwlMzUnK9eQsQd/kr8+NpFxXTkIDKrX5l3mNb7Yg1Kwlor2Ub+NIZCcQrJwb0q4fE1bySwUleMQZZHCNBF1W3ds4da0MiKPAMEmpOl0jU2bYN3NtkGw1rAfnVDQknMPMLmdavCkl7fxG/mOJ0+UhUJPTBaIh7vHAyWVxGY7DzBK9fHwXsE0H7KCCsdmZKkv1BBgd/pIifUSYSMJoTJN2iJS4zwj2fn1ccn6k+M18zOIuM27ECZh22lBdvzJxc10hYUjtIPPNlroiUFvSQCAqwwPHX47OEE+FXS4YooHY7LMHk5+/A5wQk42+7p+bU4v/VKODVR+IJ6uoewO7d9ZnTkYD22UYCqQE+fY4H5QIO3yVGMnlxGaKAy0mJBLxLGkNGR3YHwj27BW5zZldkmyMBBddF4hTuHP8G/McFpHXxNwKau31NDWsBbfXUgPO28R7ZkxyJxL5qfPpBFfhRhQScL9ZIqssrp7zrEY+/0nSE6jO8U14xKnZEYV8FSG+9znzj2JU7afAvUTodkID1HMmkzopqiAICVyOpdtTkNKwFhKwrEaWNkIAkomr8G+Z1hmSzAsdTRyXe44u4JsEciWmuH7j9gcHt64N9A9tZ4/nZJZJ4fhol4Oy7xjNiN35iPgpQK6kgrnlHArLU5A66FOaUL2VdIuqjW9sYn4rMfY+QYLf16w121TwojyL4GyEkSEDpkiLB19146+X1PkQB/a0Tf6KAxtLB8+ujgOZTeYB9mnclsnwDyR2cjiA+1ZryA9MQyP1tV8C7fkn5XIjXs48CLk/Fg8BkZvy+RNDZfLL4Uwj401FAnP2YLs3INBkqgjrhWXPpx/FFOXJeyziV0UdDFNBRT/PPWsBvUcB29Ji582XXmtypRt8JOJSD8ShVHhJBh4qgPQGHtYD7NIkGAg59AdcckqpdzOETBewJiL+z1ncCXo8O+V4RtCfg7CQjAfumEM6qI+CvcjB9FLAvB/OtIujMXLXECt84nm9NIfZj3H9PwGEtYE/A1975W0VQee5bQ1OIoSLozRRHQ0XQbwQcooD2yfoQcDbF56hjQi0MawGHiqCM/oT/UQ6mXwvYzDZUNpSD6QnYVwT9thZwKAejqN1awC4RtBXjNxkSQX8RcIgCapxqfVrD94mgvwj4710L+Nct8t8lIMMxP/Yz8LsJKP7wz0BPwCO5iCTavtqLUmw7AhpzJGAiIwG9Pd+1Fp/KSA4NCWjcKBceNCeRuKQbS2HuPE4cr2MhiHd3fqXsZRPJ5nRku2lIQFgTH27hWqbix14ApW74BPC5jAShkiZVrj4SrAxKlUQ3mt8pR3KP4NS+kIBzGRaKNas+BIz1riEzK2UqFJEnBXEt8YySFIEL5/0YCah1Ubsdg2QsVjIS0F8jASczJGBuIHmi6xqJG8kzE0p9ggSsT/xCmVczJOBIweM7XdOF/QgJWE9OSLoJj+Q7FkjAE/dWgkhfIiGZZVfOZXNBws0avlWcgyvCuVEUKi6Z5qLQbbiC2nJkEspTJOD+htfjJOxlEqUqjo9y7z6ca/JFwFjrKoCO2y4K2IqCMo6XG6jFExIwkpGAtu8iafNSzpJA7aJ6Iw4JyJ8JlYzvwk5JSt6B03GHxG7eSMzLitOgtFw1S04n3D7iqxWcglIJknPc1kopd+V21D1ejxX3G9cCMhw3+48Ri38JAfkf/rdKT0Bht6gzb9EgAZ8+kkG3t00GawvJ4LgjFkhKIWFiz2gJfbxyYC+ndeC9OLYlwciuQWKUKgMiItFm6UEcCDisBRzzkwUo7Q0JeL4gufy38yHgEAU8KDf5Q0C+SDTCrNQPAYe1gE8JSecYzTNzm6kpkKwQWyCrSU28s4fTu3Rl4/5LAwnYLs1PFFC9F7h9yHVRQA33Rw5GG0CyQMKVGsuCGd6RgGyC4zGe+9EQBQR315Vr8d5LIMuqpfyLgOffE3BJ3drM2x6RlNOTMgbFoJ6BxzJGTmJyeoCsXvDzOMXQyDrbIEHZEgk8GVcaEWxvDOZjj9eP3iABrUe3du99RELCc/shoLhyKeJZ3HZB7CkSsI8Cug+cAZCZ/8TPs088//Glsgj/VBWQD7eWcsfHLU7fJYkfysG4TILn+7JYGpzLtEsEtfF89/6TgHF3cX+Fxe2InZdLEBL3N5eDmTCL/w9trP8dawGpn/63SmKLF1jeZ0iqt/8VBVSoZ5m5u+1cIKnWVaTsCAiJyObkcroiiYifZ0MiaCMoe9Ccyy1zBYONiO0gAfkTEnCIAvYEFNNnQQ0ENHaj5jsBd/IVSWjZeI8WpkaTSJzUYIkuElDd4vaOvC/AmNI5BVWI29e2twUl2OXEVVUkWJgh0QS1QAJWHWkm1egrCsifWYaEbNeKXugqgG5HOk1kTTmBojy+ooDqC98fCDi+I7Hu4qMBKe7W2s1rJKAkPEpQDackXhDi+7OdcgPe3CLhpFhPyYWMtgMB/djP8Tfg/vgkgvocj2RNl+wdxNcGX88NJF1UiDkY2rjIvCmNBLwHSDJZdB+Uv0rmKblfHjUsGySgd6ELhgQKElC68gVBKONrV4lbJNyipLzJptwR2UACypDg9apZvF5khASU1reagjxDEos7Ha9P4ZT4myYiyTfKngKpjR7B7yUgs5jQP/VvlT8tCtgngk41mw6GcjDfCNiXg+mbQrTLe0uGRNBfBLRVNpGlZB3PkCTF3wjYN4UYEkF/9QU0VYtbSUzxDj4VQfu+gJye7D9NIaaLrTCUg+n7AprPZb34Xg6mqpFE3xJBfxGQy7pyKX05mH9GAfuKoENfwJ6Av9YCDlFA9ezoHwLWB7OWyjWSdOgL2K8F7BNBuQn7phy6qdOBgH05GMcYm/JAwD4KaL/ZkpFGm6fpvm8enm+V1sL3RFBJ2+L1EFR7IKADE2c1lINhW+eLgP1awJ6AZuhvmSERtK8IOvQFVNMxuAx/YqhPOZjkLLpcs8Lz/0ciqLlX8bVd39yhIqit23h+kwgJPNFFOvvXRgF/Lcv97xJwTjH/uS/gv4SAwk+3hhfvS8hH7BcBFTeIoHRv3dq3BgmxENwA7rqKhLttwVKeYebCTeuigJzGgwIKL8NdeQtZcrvykbItww3kLpIlhg0SUCQUkofoSMiqS+QU2lkC2bZFYrnnY6rk99CGKz/vKnIujxcl1klHNlCDyPGRgH6EhEozE0nJirBS/He2hAespSC8LRpaCc3Ghet+qlIRPhNTJd1lG7jVERIQtl8EPEoBHk/wkXjv3DXhqCxxfOEFCfReLG24i6lKkpjg+4s3fv5sIAGT6Q5fx0W3lq/2kYCOi9eHNYgHx61KsnAnuLRSHkMCd3OnUFFJu7ni+csV5Nq5q2AqpzuljXH89VrB14mfpgo7Drp8W5MEUT5PNYWddK3s83pJklw4yTiVpz4EjO0ECe6euwqndvUVBVw5Zgw180QCGg/cf2TNHMi4CAk4EpCojzTU4bLL1CzEeWutHN7cCtLwhgRUIyTgcWWGkEkzPL/g+RsJOKfm7J+SCPrTSWv3djQFkb7WlGdvkAx3tURCTcdN5mcqkscpHgw4noCkefLzdkgENf28DmDhxC2ZuaMnOCZdE3885wRiOAcBNBOJ5T1hS/+PKOB1Lykgtpd35h8bQxsIaJsGEmxLDCBG2iU6Gl0q3ZqvaNLmNxGM7P2kvEvOySSXbQoM30ayluMkJZxzWoBO1S/K849VTsLD+ENAb0+bOzJ5zWUcn9VmQxTwfrmyIFoSnl+oJZ8ooBZL3fEXSKx+LaAwfyLp/Hj7IaA6ltrAE3LzQ0DDrr8I6EwLnN5Oyxfx5AjPxzMPEogTpwl857hFsm3tLwIevWpFJtMbXh8dnpln+NWFVKebMhDQfe4sYSCgw6dt4J+WePw+CtgTEG4PJKqwNVQgsvciwBEuJ7vqhe9zKySec8bPR/ZjClYcIgFH6yoa9idpk5Z49nq7I7ujow1RwN+bCDqnFpP/WBH03xEF/HEClteu71wd3in3XZZAAnHdgrB5IoHeGRKwPuvX71HAbWUXQG52HrjmLGcIvbP3IEvKjfKTsvgioIEE9CaMYZHp5nUBeWUXlGfs9Asp46IFJRaQgJmiA5kfTg0YqwcScHXG/ZHHqx7WAg5RwJ6AarguyBAFnM0mO3CW45xA5sZ4T4WvqlsPi+TZLJFU7Iv9igL2BLyS64eAUG50hszm+oeA/une9QnkihLEpV8HQxTQjosvAvZRQLmdVGDeu+37KGBPQNFKi8wfKXg+EIx2sExJTeB1Yhjy2BcFOI6E5Dvecby31+RDQNexY4a8JkjEPgo4EPDkvfA3Ink+KHdjlBdCGCSgcOkSQcmFXZDi9EAyUruCuCsBCbiR9BeYXowEdF7JjiwXSEDhhAT0DB2J59z36YeAZ7OUvxHQNfOO5J5OgTPOHoGrTua/LxF0TtPTP6Ui6E+XWDryvuOOzhpNvhPwfnoTc2fWMKwFnLEjJN63voB9OZg+EZTePFh3rDQtZRNnzwzlYF6c+6aGKOB+ZWguK5AuLblbC9hXBO0TQZ1nY6TS4fQ8uE3QJVre9lvtGwG/t4Zn8blj8s22HaKAPQGHcjDhK5EHAlpRbi2kO901hdj+FQXUoqn9iQL2reGHRFCGb7OhKYReHvRPRVDnULXS9vFXRdA+CjiUg+migAMB+7WAI3HUBJ8oIDXlP2sBM3xOf5pC5B5FOe1pp0ltODZd5tbtvy8H0/cFHJpCKPIzHRJBh4qgyRav1z8rgvblYL61hp8npedS05QNvjWF6Ak4JIK+d299KAczEBAUJN9QDob2zFYS4udnLaDJvhb1v5KAf7333yUgN5lN/5QoIP/DBOTX1BKuE0kMkvscCXHNeCRYbSgk8Y9IEOVFAsiLmUxF2r3FP12rWwvIlhKJQmhAWYpHBe4HRqDC1j/ulKy4b+AcdYmW2Q4JuFlnPmTLORJw3+BDtc7MBE6KggRJDnyqMBZvQ0Y/kGzvWYNEuyMBL+MWCbjdIgHJrmtlLmhyEJt6ulLq91GD2zGRgiTijkgw2gXIshkSqhK7PoYHJOB5QeP+jAYJeH+4SNonkifWH/j+ODqaUKUvHN+iarq+gIEDhc8jAd8hnr9zxvOvjppCJbscCUgO2w1coFGC8B3ia3kefgiYZFzTKkKREUgvpULFj7JBcl2yFWSAD61IuSDR5PqI2ztbfB1t2lRxvcaH66pAAm611OrKtazhtmuXJJypHQGFYwjpDJCs5wqvf57j9lePQuLNL22uUFmYQKmfCBVxs64P4pg4cA0bOUteBo6vqAMdJ7a+mkWm2yXCytsVXM8ThcRliAQ0blQIt5LD67/SBOG3EZCbsH9IU4iJvPjhKOBoPJmAeHo/iG/OkBDG3UAyTLKG8mcOtyP4hGFB8G8N8dy4bMmRjLguyarO3JOi04Tn9Ab4elYT92GbGhHUUgQrU5sA1MKkydN8cMA/Vrg/LSwXxNOeHwLCXJgD8R9INGEDr8BT5WRFqGnXmj2vvwjYOF1FS3r1pFxxacok2V7fYN7YOvCPywSnz8ZoBOKzemXuMkQCFrpKwBZsnARKCyTPi4xl0KZVG7hrG19r0xcLfFw3GRxhviDRgkVCTbIvAvL6fAna0XkRfIR0fft2OD57t0RCBg6SuKlfI+Cf8Ax8RjRqsj2wHwK6alHi9PzlS2DETyRwLphAxFfCg0PLDcFfhm4tovYWwFQ0JG1PwFxQVbB0QALmdC2Q+1FCsupjJN2Sx++jbkseDEIjIXsCpqdyCTbQSMDlq/pOQG8m4ucp/YqkDxZU4EdLJKsilATU96Il/muP3+ctu2kg2dWb+OcZ9/sSQbkJ96c0haB+OlslNL0rGNY8J546RwLeFK8ZooC+vktkwiXXG5gzoQz8CxtfhiigE83zbCBgyZyO+Deg3AkURpGSplxX4GRPJNJBMIAc3qPrQEAfRrh9koov4L2spjzXZoG8mWuL33lHwPatLcgoLB6fKOCZQrLgN1iAnW6QQIuYzcn8ZR/AbNo88HwZ9ydVky8Czg5dEwnli4D+dY5kmiodAb0Xjt+4dWvj2tMZxPKCRFy0SECFKiqwty88vjvD34i58kVA1+yaMgyJoB0BfaGLwvWJoKrDFAHOyPF83xW7B36CBHTdOFqQzRWvj9YISGD2WOTfEkHdUYD7D8dI6D4K6EbvRCNpV+yIcM8nGQi4vF0foK7HZeDRCzyelL1ysFXhKwq4XbxeICylLpn9Nk+HcjD6Mq6ygYDPeH0CckECui1BArbd9zFEAf2XoQ1RQIE9PAJost9IQHxIMX9Ka/ifrlzdrwVs1S39t6YQXRTwWzmYZsa22ZAI+s+1gL8IaDGPES2ZChLkvXaQHP9oCjFEAUsNCfatImhfDmZIBFV3nDwkgvYEHBJBr+ONORBw6Asoe4bySQTt1wIOBNyMXsGQCDoQ8FcUsE8E/RYF/JUI+q0v4LcoYE/AoRzM9b2IviWCOu7D2kl57JtDRdCBgPe6FAYCWsY8WQwVQfu1gE5wQoL2FUG/9QX81RreorzD6jsB+3IwPQG5cE8HAwFtGgnZE3DoC9gngvZrAS2as7RhLeCQCPpe4+d7AvZNIUznxn2igH05mKEpxK9yMBZt7/6dBPzrufTfJeBiNp39KVFATvzZnwHC8ktI80DM4kmJRJp6SKC79UQCvm5IEGdzD+A8XclUsqQES1G1pQvPKcH7R5TwITz3lipcn5FI4ql1TJVN0iVOij6SxCiQgHRXlft6aWQqzikk4LEKPgSMZhUSkNeXNpSPGRKM5E2usNtjBNlzgQSMYiSgavNIKGEi42u3XSnBIdOgmsRIwDnhGUUyQoBrpSGhVgISaHxAMtbKHQloZ0ggNW7wfKpUoaLRFYmX7pGAN/vVJU7Sx4XCpLwDdXf8yA3w/OMLF8HpfEUi9QS03SqE6rRQgqgBfH+XzDx4ZneShUuCBH0apgy3xUihQiZ3W2UyPSIBp4pMwrxCAup7F8fjjZGATd6Xk8HrkZ12SEBv1GrK2KTWUEsRjj+LRFm5u0jAklR4fbZnvP6TCgn45PH6R/k+zZVbmCVwW+8JlaQ8knIibF240Sqez+yA51dQoQHP4qFmsabh+RfLagVl5CtBfKLSWjF1LoQHh1OKkB7/xnIwixmz+Kli27+bgD+9xuIaetOur92j+/8/EmENYwL8/Y4EMUMkk62N5mBfaiRNIic0oa2CA4UoOB3qCXih9i2YkyWSMBx3a+kuNxEk3/wioOqNFuDMbCQgFZgCsSdPFeTj/p155ytOZ1ear4BcOK/AX6znEdktzgoo+vtF+c98S5PWQFIuhclXFNCIJzQI1b7OBgJeG2UMdmPi53nBrAcC4pT1lfnRjkvJuosqkuOzzWBEIenMrfKJAnrbumS6tXt8V24Fj3+QKyDTBxJQ9+2Wguvc/BDQumVt8I2AfRQQpkFSk/tMx1+Kt4uEXCUJEPq6kUBb1l8ElMMbD+K4RgLmDL42VwcBFPeApDsLZk4cfa6AOvb/RkCblfB4C6aKiHiZ8qA+YiRwFXIwEFB8LJCcho3bS+MzD3Kwa3G6Pcfzky4eM0QBXSXtoqA4aRnWAg6JoH0UUClu78C39d9IwMVszvwpBPzpvoCcjQS0XqM88JP5fDVEAZ3aLSmgVkjAJe5vIKB3q5A0baJ05VVyJE22RbKRtEhBeN7vgd+8kWTb97oGu3S+CLiZiVcwR01BuY+avRAlOr1Avq4fBCwqtgYCEu1RZ55zYgWCH3+CVLkV3uMXwyL6rSiHKOBAwLuvH0Hc6Pj4i95IMF5HAmr8Evf3i4Ayv6+IHxjFgmxPXVRNWCNpiyheDAQUiiMSsY8CyhMkoHbwa+LpDssQYuJvxEBAevV3Ak69GO/Bh3gfCAhnR7+QA8ceQJFPdQBpgdejDpCA1jktiPds8Hqp29EdBLNrBb+kY/wNYkcFaPNbkXnXrmLqnu0IOLWfxMvexoUsWiSguUMC+rKM479xkw8B3Vf8RUAyxfG76tpIyeaiPEF8dQRcvUqLZHfvDPzs9sArsUUCDmsBx1BmcLfxnvcEnQbdmzwynCj/RgIuZov/nK3yL6kI+tPra3ej0vxOwKEi6D/LwShVS/7vUcBZ8+Bcbj99kYGAfUXQ1wne1JAI2hOQuZYUwT/MKhqigLSjzrJ/VgR1pqNK+x8E/GdF0Fq/Ke58V1SUVSVlLt29ufIpB9Mngoo7xxmigHazrD/lYHoCfm8N3xHwW1/AnoC2sUdinWwnGqKA1p6yPuVghrWAfVOIufD+EHCoCDpazUV3PG6RaD0BZ85Zc+cXh+qIXFvfEkG/tYYfmkL8IuCwFvBXRdBmdKQDR2rMTzmYoSJoNq/qIRH0ezmYri/gEAXs1wI+94n5vSlEXxG0jwIOiaDfWsP/a6OAf91D/1UCTil2wvwpBPzpRNDXI1zCfUuJ+JxbQ644CpLpGYyUIKQnaKnVbBnAJVAUEp5XAErj3F3IKpCCKI9cUMYUEvKhumIQLtTmorzGwQaq5IQk0UbAKCp79+GpLGUqjNR0pTSHbYKE68qneA83VbjT0oHjKFdJLFybWtGPbgzVylWzaPFGAupUEMIJHjLKcdu1Wj80Oj7UblIQP5KGUbRnA1ALBhJK7lqhwwSJc58ukYAKLyDRnkjaendC8vwf8u5lXVUlaRT2BdkQVBSaIEkicgxAhR54QsEDR8Gr34GMWWtU1ffs+htj1rfm/ldnTR4FEjQx3xGZEeoSCRVIKxPq3V5Jwyf3EqiV7m0oon7iKD9B8mWPWQhXTaJMLPXbF9kI4H7tJ2Zu4n4toYiEu2hnksbHdT8RdW5QvG08ZaKr7rD0UQdIwHSDZI2OSL5ji6S7GaHiR3qXJLTdBh5c3THxY2/fmnQ9fuFtv/IrEqXZRaEHjeD5qgXen21f2l7oCfz0R0hob44nci0SA45cCBOVn7WF3cyBZ+3g/ZZf2L41PjzgXIYqE97MnoAPfgPPiU/9OBi3FZV4J4CkmuL1nZ3kt0UBsU9xzJ9RF/DnM4Lq6nIG9FnXjJPnSAbJ2n0R0FteyoTMppMFyICkc/iTzpK8674ICGyCw6+NicNPmzEqxuWffRECvVkCubQvHK4uS45Mx1sBxI2LBIw7XSC616yQNOKbGaKA/OlEQT6+Ot8JXosDgSzGbbbrGGe3NDjSJFMZyJFDMk3nSED5OZogEQsk52G0yMhk4o5x+Ai/COjOd0g2JCXjrSf7LwLaAdcyHpzw+j4TQaVjH+WUrwuBPIydCCardiksLCTRJx2MtHp1BAfN+P67PVZANmibOq5uJMQY9xNB51KTeuwNCXiM3TcsixbbvyH6hrxGJxkUAnj9TYfkk5lTv5YvRwJG119RwA8BvSWO+kn71lUwky3je/rWxOFlbitAdKXF+1Hg+b8RMDSMDSmFKxKVTjp/SAdzz5CwSjDC97s+ErWTLnMwXIVJnTeH5JvdTsoQBXT2M9y2b/oah8/eG6+n+X0ExD6F//0hBPzpydXkEt1Blc7P1GkMPSTdGgm4WrZIQLZCQlzNvq7dVEUSacq8ItPTtgBFMH4R0KfLK6i59mBcV44qosU9AU9NnkIUIjkW7OgG2nZbEMeYIeG2fWT8Q0D8Dq7xO+LlHVDGwj4SriON5AQJaFRNmYJm9lHEJxLwEwV02yJ6EuZQn0HXyycBPp8nJFxNKtDznjzRXdfIeNUXlVCEkrjHBRLqHHVfBIRYxO3tnn4R0FEOc5aMmFuFPRuQoKSPEn4IaF17Ml6UNUt2CySlmU5wm+nrJI7T7RPslZkzOMRF8s72k2QgoDfn1hIR60sBy00fBXzOkICVM3qCAn1RjPMKCaq/jwXY1rMgrnxCssVux4JU1A3xbpfiSUoZCbjsRkU6TATdxcscsIfg/vcKty+P6D1EAb3zq0jISUMC2nJYpl48x/uVplYKpn6riev7+Pmx46gEa7RF8iYKPsMOb5cFi+R1+lsngmKf4hd/ShRw+sN9Snw0tjM77NivohDJuVg7LH7xv+oCftLBfKKAw1rAUlyO/42A7IvpiGU3I04+19fV9yhglu6o070axjen5R6GtYDvmOGQYI/FYVgL+MkIOkQB/yoNP0wEZcaN9Z2A/ltVv2cE1WBBvqKAn4ygQzqYv4pCqK7q/FsU8H8uDf9JB/OpCzgQ8K8o4Ijp1yqqT3MjXwzb+iKg9+wzmI7s5VcUkOdL5VcU0PlFwLWoaw63m/7KCPpJB/MpCjFMBP2WDuaTEVQvVX/ICGpuOv6rNPwicd6+bZz37LeMoN+igENG0A8B26OqO53bzoixUMp2IOC3dDCftYAfAv5t08FMZv87BGR5dv7HTAT94cdA3DxWUO0OSyYU90iMJtqHUD+tvgiCDi3197yPANMpEkVrgRZnHuDyJEiw4HAG/GEVNbgVZImkmooZfThItpuIZAlcCQlXmkjAZI6/DkFttxs6k/A0j9GLplGzEBPqvmc2VEsGCbZaO3i+dB9BvknVNKIc7t+5YgDPaYqk4hPYUEl76VDER9mP+T0S8HB9uHDFMRwJpwkggXb7AK7XV3+8ORIo8f0IJesheW4SXl8q9UUogrnCxKUpSTSkSNBUfqskphnun68eSGDWR9LN5kiq85L/FQUc50hMXsRx701Y9qXZ3TNL2/ChQmYTyoQrFdtjGOUGmvFBIcHr0dcVvCK5LhXtizawSEB2jfvnu76u4HsDJk3FcgeZQVZI6ns/EfTZF22oxnh/YNm2VHkhCcvDWmHCrYaE4xJ+D4XfKSQ8gpTQkxw4kO3WShpbIl7fpDgb8FxwfRQww/1LDgl4bsu+1P0c978c8fhPafy7CcjyM/ZPIeBPTwQ9LqwZaM27ZtxbicRJ67cCtvLsM0gukFDXrFuAKYRIGjAXLGHyWgCpbSvG4/M1R6CLGFB0pmKc6N1noFTHMqzmzi8C3hcWvl8PXoxjTvYSOT3kFYjLEgli+zi8akwkHzlukWDvR3Eg4vhOgVq7d58tkGfJM7oTMP0REupDQA3qGehCWqXgqosnUY3LGGQPyehVSVmR3MHjmZ7zi4Cr6RWPX0zbFLY8ble1hUSqRWxPs0IC1u5VwvbkXeqVfal0rlI1sPO2I+5L76OgeySkaEDLDAR8gS2CtM0abO+sqEit3JiBgO5uE4fE9Pv2PnoCr1y8H+R2FUHkXy8ffKbsS7OrEsjbCgk4E7G9842t9pPsmBSYI/ZE9ugpoAVITld38fzixZPAZM4v4q1xKDAQUD/oSM6uw/3N+1QaooDOWEACevZ8DtpVZHwnbXF7tUQS0/cKX7evfDIQcE0veP/vBz78bcNVlucWf8pawJ8uXiSd8wfYyeXJDFHA/IEEFB23JDA5Iqm0pkYCnh6FD/kRCWhYbvk9CnhvR1ewAg1JFr6RgOzVrQcCepsWCbhy1neQXkxBPLqL+qyw1hu0XYxE+UwE3YzzryggZDA3SVtekDSKXabOWME+d7TrAla7xS8Clpx1ASucPH3vZa0zwj4meL6t+ouARdTX1bvzvwjY7pGAqhIj+YpZxJF6OrmCpvXpVHL/FwElp0WCftYCVnWEv8Z+Tya6QQI+TCTgarNDQu4ma2GIAq5Wr5xxvX5tZDGZYHuipPJdd9UT9nUsQaXn3AdhllfEy5ZIxnyfE4AtEvNDQDWa4v6HPqXU1kICkrZqfE9Z4zPiEwVc6mMkNyMg+SJxnsNKXf0iYGbkbyS5hwTU+wyi5LB+gWlzeL/MDu+3TdYZ6Bta91l8+wyh3rECm3/j9QCrm4S9X76igJ5e4vl/X59a8H9KafifjgIex0iMMVrb/14X8LMWkH9Ukrx2tuOvdDALUrBfdQF7Ag7pYLI2EhyhWnWMnb7H2jAR9BMFHNYCftLBDFHAz0TQT13ATzqYISPoXxNBzdXJMP+tLuBnIijziJGYvIqE+UwEHQjITheZPC4KdagL+K00PEt7Av61FvBTF9C4T5Bwuu55/7d0MH9lBB2igMNE0L40vH2xD8m3iaBDFNCfyuT7WsBs/P6VDuaTEZR5TY2BgENdwE9RiA8BLV0Yh0M6mG91AcuiQeKRkGEMA5Bw39LB/BUFfHurOTHcoCfgAc//iQIaOYPt/0QBPxNBzYDgtsnuHGdSib/SwSjj2Bkygv5tS8NPuP8dAk4Z5o+pC/jTUcBF+sIRoLWVSWTk0pPatRFCfqn7DJIHJKDI+huotRklwfqKPzo2vACauSr7YV0gAR8HR4PnxV8y8fLqPGlyR7KVtoZkSfu1fI9L6UOiFkjAZCdt6HZx3kM95WkadLqT0UQ3kIChpPrxDk9GY5mP4FK/kDCp1ZdKXyFZLrKAhFp2SMhTit0jzS5yGm4fSK5zX3r+WpxXJDbZ9ouAhdiofkCoxNK+xjrcjwySLrTaJw1XhgnN4dFnKN22Eo0MPP9txqp+WGrJk9I5ErB46/h+08L7gYdGMjEnbO99hiRsr3sPikYiaRRekICJR1ZwTi2VhNcS27N3yRbSDZI1min9xNTbK4D8FmP7E4rblS3i/uWZpKGUJeaQMTRLwpUfVZOlQi8zBgloL2kaBjoSzpORgM8tj/fvAVJFp7dgD7dHP7E0vCEp6eTlQLJ49nUOAa8PHqUJmdnXGeTZpKWc3U8EHWd4GyaAn6dFfCS+2GdA1fGAv42AU2Y6+all9n8aAVfVdgYradeQgYAPo0GCJE7re8Xb+IoCLh8zJM39GnNEux5HQItxxbh6gsO7Zz1nwBolODxaK/yBOBebgIpjScaxmD6KJ/RFG6RjSwYCanMbCXPP38xAwDCIV7B0p0iw5xyHX9f2rsLqGryJu3L3ePzZlSDRrkigsipxeDfH9g7pYBYhDu+kNxLpQ0A3W/fV9PoooJG5PSF3Rkba9q1+RQHPUZ+BUxnxsLzESFym/EVATTI7Bti+CMNhgQRUWr/zvQdjHIjAXNWBgN7Ew/2nGySdetwj4dp10ZL1w2JBq9kudd59nUJ91a+923qv1M3mexyIdwskHGWRgKs+PctqNl7CunAaBrYaX5Fx9sb78ZIYZogCso8TBQ0ebTpEAfM1to/sxvh+yUdCVvldGwg4rAW0JvESlAdpU68e4+elJKMF4MCDSd1ygeR7RgXejyNpfUh3+4z4j90XAb3Z7TcScMrM+D+FgD+dDuZDQFWlSCzZiA+ELaMO5OKNxDBHSIRPFHAl9+lEDuz6Seh6WYJ5xEe3Z0Zriay7bQZqUzx9hyyilhRTJKB+avCbNYNiQ16lewc9mBe+l8t5S8RF3oFVmLXvlZt8Q+i7L4rAVH0Rg2duknjSTwS1rZJxJQH7XLvr071ko9x38Ye0ImG0voIhPZ4pCAa2x13NmyEK6PB1YZLTrK5gaffpUT4E9EQkopRGSEBNj/HnhenrFOrb/vq0OUf4BxKQbp0q9RwbiXfL3Q7W8aRI3SJDAj6zUQXyKSpSr80igTC34xOfHmzOeO9j/iSbB5LS7k5IyHyH7R+t+7WQ9xMScN9PNA29dQ7ifNkXyXhie2bPrgBLhH5t5aGAgYAW6E3qCssYia0cGzDvAt7vlEXyvQ7LHGwmz1OHqLpESi1igFxSvD7/pmfkGK9bMM5BRZxdpG+ILdIbrOxb7TsHAT+/zMwrMJ59VPQG8YaY+oQFJclq5vcScMrMhf/xu/c3jAL+dDqYTxSw22UsMxBwSAdzS5Fkdi5oXwT8qzT8t4yg9k03kUTRyJmqChIs9E7at4mgAwF9QV45o4hj0iEKaJPddlgLOGQElXX5NEwENWaisZEn5j/qAn4IOBSF6KOAxhpKdpgI+iJ65Q/pYP4i4DAR9BMFZF8Uifkv6WCGiaAfAn6igOYxK8PvUUBxzLcyN/L2X3UBPxlB7e1uMxDwW13AT0bQYS3g83aSnbmA+w8E/GQEXTw9JNYEB8/DWsAPAYeJoC2xYZgIagSz8XOYCDpkBKXzQyW/32N/IKCptUi2z1rADwGHuoAfAn5PB9NPBOVuF2z/Zy2guxnr39PB2NkUhoyg5jHdJ/LtvfO/SsP/baOA8/8dAs5Y4Y+pC/jjBHwYODgipexH7RwJcZUDJNMbCRjuZ0iIYpZu4DntJ4LOGAC6mjoAZzvpizLgP+nN2K8hVWuZxNLmXNF5VAaQliwl4bFfy2cqOFC7ns+UREyebKit8Xt4ZCZFIpJXRr1RgAQ8vJBsDu+wVFk/IniedZWJpjESUOYeASRhrKRxJkNIuXRlQlmFchrfZ0iu1nl50KjFikQHgoRb64+eXDmSkj+2LI3WeD3PoqJMsMZ/UG5CTLjdPCTgrEmQmInjwFlRkIA44kbCOk4E6WmK7btckIDCEQmXsgRJBj0R90HpwW18QsJFJbb3vn1ocKuXKonFS59hNBW3cIaZ4oebPqPo8u4j4Y47JODmiES9nX0fCTdCQgYtjmN1tdxBfTuu/LgjF43WAt6/W9lPRK32eP/5PRL4WmTYXjFLKlqVq18EfF8hQXLyALki9RlX4759bWlBE0sqEzZKwtKxW27hsdtQPxCenzqJQQgPtb8f0v03EnA2mfznuoD/jxKQyjkHJD01vjth+omTO5mCcmVbHB66PQFrugB7NELSrIS+rl84GoHt96kiqnfEkXdzY0F1TBz+iLMyIcXNI7AqZi/GK3gk4DmsRyBXees7J5tXyH4ja7BiWgaJtsfh7NhHEiohjwRz0hhJU6sroObi7TsFUwqkFPvjMY+XPxDweovmsH7McHj7uiABdzESST34SD71wrfkOLtSMCwPCZnfkTypOkYCZllHvHpTZoR7dzyY7bRPn4LDXrK820uwJxYScmMjiXYHJJKRs0hAJcPrr/ZISP3gIQH5E+4fTRsRDK/oi1R4Cxx+69spSDES1hX7VBLUeSugz3d4/YphhES/yxLo6uzlO+UVSfchoFodXwS6zKjISl2swNApw8DdPmhkub8jAcW+KIWx2H8RUK76DKOnCRKQiLEOpvJAMp9NvF7hMpWBikbLQLPjM1K6tQC2tMbjNREScO3h56mHdpvCbrl/DlFAesp/dxRwNpkKfwoBfzodzOU8f4JkqEiWHVMcyOVxfAMNvNL3bLUnmD5HIjYvJIncIWk2BElBpEtOBgJyfJSB0erP1N17a45oG7f5TsDZw0JCZnHhu8EiqsityZmBgMNE0MMdCWhKSEB3LOH25nx5gTitkYCzCklDw75O3poggVo6b0l7ctOBgEggJNh+hASUHyoe70PAB+nTqfjzMgVTLhQyK+c1LNUjEpDzCokYQZeCkjMlGSaCsjd8vyb0KaPiCZLLMZCAnyggvBW8nny0RFIyWyQhT3H/e+bmoJJLQdzRq49q1l0G4vmEz5jJeG0SQXSRXNwoT/E3PWfJ2aRPJCzF7SxEYuqrvISVwyABPQmvb+N0EyCl0aSg5foXARXuUDDuW1hIxM/WBaiK20cNpVghLbNk8f6ope+0DRKQua87UKVZRVw7LEKSeqM7KO2txj5uxiZRT0hi8xH9IqC/yicgNW3NuDv2NxJwNpkzf8pE0J+OAo53SKR3UU/I97WA/UTQoS7gh4CzEfuLgPdWFx2BbWt/iALaIeW/ooDEPSlDUYiOuAwZCPgpDf+pCzhEAcUrkmrWujNmWAv410RQ+3HC3vOJAnaPfi3g/o4k+hCQmR878m0t4EDAda63X2sB7XlH/rUu4L+mg/lWGl64rF/Mt4ygk2qO5P1MBP0QkKHJxP9eF3BU4/34pIP5Vhr+Q8Cx1chDFNB47ffK97WAn3Qw4wce/1XdkMh/rQUc6gJ+ooDOYed8nwj6KQrBXgIm/Z8zgmbi2xmKQpiG/c+l4f9lLeBAwE8U8Ftp+M9aQC68/Z0ngv4jzP7fJSA35YX/GAX8/zgZ4LcT8IeHq9ox0CBlmD6qtkFijNU0gmtl0TS+7ZAQVfXYQOGn1I/8UQI0OiABr5WN79f014aG+5UOxa2W/VgMzi09mwaS5+0g+aZTJOBmwfiQWQ2SMGnaDY2W6QEu2yMS5BMFfC5fDjziIxLsYL4EJM0rhgt4KhOfpkhAfjQLoNg+lDQS7TakcitaULgHPP9MEwV6m/Vr84LJyg+DnnAj5xzCtcHjxewUCTgeIQHLZ6ySwOyQdPnRMCG7UiTTctRKdIlPPShrDt+fNUgoYEqU4muC7+9m+H587oZQUqBpJBz6beeMpyF3wgS5iARVtTMS+HrH97dnPB7lAyRXkyP5HB7J97L6UvNCpKSB8wQkL3F8aGoLCTkykdSQ9BM9nXaVxova1eiBM0JIJjsk6KPtCd5HQYuZggRPGamiV5jh/dP7DKMe7TOcGiIScIREDB9TbP+pCixI0seKxP2UGmpwSNJn2he5GHPQUuWwx/uT7JCsZdv+PgJyM/Y/1wX8mxDwp1NX+MxxDspz0zDQ7sonKZpGBfM8QoIct0iG6WsigFVvW+K98ceAPKbLMViyXxNPtHKBaLfbFCwyaYhzXOL+tnhVYBWeW9/bCLxAksgdA7m/kICzFglYj6caEiv+RUBxVCCBpuOO8TKyqEh7VrWBgOCZJg4P3akC8pF7pbB+GiaJs8sCVtWkJo4oFBWZ7hZL0HmuLzUv71ki8VMVtGf0Tt1ojCTq636CXVadD+kUCRck+VcU0K1Ge4lstPendDqS8S6WB5JMTzoOHDkkHdT4fifG/dX7HInV9mv3jD5quKxMJFwh6SxpIpcDQzzg/kyfniZ+I7loiQNrYCgSbDN+L2G1ebwY5+0iAZX9SQbzunoRT54g4e5WoYF2vTOMe3uaJtlbCxVWc6tlnMemb3/jLUGbbl6++1nrVzMNIuJw6Rhn35UtyYiuAMVfe8ZrX0jeyXougK51LPEee9zf69PtmPasTZ2jh5/P9bhAAvoV3n+3Xyv4+/rUlPmp36k/jYBvbfmEZT/jyRH9RUJ458KCEkxKBua7GEh42eageLuC8Rp5jWQqlzXQcJP7XmtHCtnz3R3U1syJE8q6RC6K9YLVpM8o+ggXIdGc2xOM27WPao3WLdnekDCa1SFB9Ok6JOvx5A1kZNbEnYnRgcwn2xbUrKqId9/oIQnUEZKKv2P7llpft+9IkVyzWT9xdbKuyD2dv7APZnXqPasFEGYSNWAfdyXjvT0kzjFcNrC8XZBAKxNJeIj7IhUuEtF5uHOOlMGtgZVb4vnfykIhp8n6Datph0R0hX5i6GiNRIR+4ij3wuvLklEBVPQL7PPevCLyHK9fkUZIwPMRCWtO+jp9ERLQsYOcI1lh5WAY65zxhBL3z99WBfo1wf2DGd5ffdLhM0nPkYBSUmAfOeH9k2c8nv8y0RVCOasAjWkRzrMCt2cvJKP+uOD1Zf2foeDpsrAyp5WPAI+RgPb8DqJFa8axTbwfC2nUwHqpIOnfGd5PW95OweT4hrhra/HbCq1gn+LY/78S8BMF/BDQfAX7Vn4/3muHjR6/CAiryxcBrc0z/iLgJyOowa91kLcxHQ8ENMimAfm5XehIJJ/x7bd5EAYCDhlBP+lgPlHAz0TQfy0K8S0K+H+pC/hZC/gh4LAW8KXr9HtpeLayYZgIaiVPEwYCfiaCDlFAjUfSzSy8HlvRjMMwEXTG9elc+BH/lQ6G9fuiEJ8o4FAUYjV9M0Np+N3lbTo8p73SoS6gqN6Vr4mg2p7XvtUFHKKAQzqYf1kLOPKMlpiH1s6+1wW8HgRhiAK+nf2vtYBLS//KCGqMR0g8I/W8r7WAAwGPV+pM9g22L93xSMztwvq3KOCHgOb59asuYGuUeL6/bToY/n+HgHOO/88/rf+PRgHT92sNWVPJaZRMkRg4gIyRQCxl4s5rOZQaEqLYK0iIbS1tqM8xLiReiQSzjuKGFnPfgMddw23lemapNFmF8LB1JKPQr+ULaLmB2zKgfsy7SLgsNg6QbZx+rV4nZjR+rwAe80hNw4QiSbaBEUOeH1UmCE8Xhe4qHwkWLBQmDjgppMtDasEjyGQmlCeOQCUH5feoZis/IAISKG7w/WelVdP4nmH73bsTwy2vVBJtzbai9WplQX2IkKRxkCg06s4A97TD8+91vP6HVOL1NwwS6VNEId8/kGS8gyRjZKjoaIuEu1gREtB2RQ6vP9ChUiZISOfWKnR56YtY3Pr0LNtnH1W9zUKoTkRB4rlI1IozfCSqgASc3ySgSYRkPh85JOBhdTEp20chm1NCmWjtI+GKXRAiASXqB+NAaqltBgdobkfFD/E3PqOmM/PgfpApidm+iMdFIzY01mFFws1S4mjUnJGAbr/28hzj8egVidsHSvzAvIDy2wg4nzPcn1IafvHDf1axW7pAkiz6jJNzviL6xetJckWC0DuSZ/KcjEBUH/1asxLJdNSsMajeDId38nstkErbzkBdpA0OX8f4g+FfPRVsX0OSJNMDDl8XsQSWGrWpu9zxJhm3uo4kYZnUubjFgdgxkk/drJBw01fMIol2GqwXyptx6VFQyKVPD2MpWkucd5+uhYyPPKjhuvY9rx/eCcs3AZHP3ozjsnuOTApbw/OLDPEuERJL9uw12COhS+E0KSuSqRaSVrfb1Duqe4U8jzFBgorvFNuNZIvDxgC7jZFYqY0EjrLxGkiq9KXr7/uKRNYdSbauX76X9KXlUyFawNq6vX0nv+oVqbmdCmSOBHbk5hcBpecRt3fHMiG7CttL2O6VOpsVzxHhutNB7VzW94r8AMR+xhrI4hTP9xwh4ZSwkGHZqi/GY5N9QhbPxgTTe2H7HILEfk8aJHO573z33OHnpWS3MdCOYYlbrrC9hxcSdrV9dcSp5H1Lop1sgDgPGeKs53i839enJuyfkg7mp9cCVkqfvoSHwnceQpyR1+jGgmwjoZzbGIkgkqgnzAvJ8WyQTGowQTJVqz6j5SnS8NszegKldp7C/rLos+yuO6AbGwnTRPGB3K7LApSwwe2lhqS6cXQC5LZsiMNF+YGomxEL5sSofYes1glxSiQgqfQKiWbi/hK/rGAduIXvphb24ely+QCpY3Li7XdIQms+arGPECTgOYs3ZE3WLQ4SN0giukACPsFqwZzT0ne3D2zfk8szWDtehcRj8HihdWtB0Z516iamrpHNfcQA2ULpw9xfSORVuw0oMkFCMjK+Hpy7EpZjCQknRDk+Q151Dvozwj7+JvMDYZ54fyw/LHyv6dO/HNgjvp/ZI4ntW4wENfIaVCZEUirnxYEIq5qDdXHvUzC9Fixx1GUH6i3C83f9Wsyowf3F9IifTyohGTXrNgXpsUUiPwO9JdIm4sA4bJCgQoCEr9m+iMRYQWIfrT7KuI5eoFZlmXorKU5IlUYzoK7f+G7ep//5fX1qNvlTJoL+dDqYz1pAHrrJ11rAvwho+frBHErDfyMga3a8I+gZEpA5xpocMqrkMLHxi4CfKOBrsmH8IR3Mpy7gZyLov0UBP2sB1/r97Mwn1ds3OWl/GDKCCrk68YeJoIvxwv5eFIIvrqoz9k5lOmQE/RBwyAj6IeBQGn7/z1HANl68mSEK+EkH84kC2uLOgH+LAn7SwXwj4F9RwCEdzGct4FAafvGKhYGA002DRNsIe21IB7PIgEmHKOCwFvCvjKCftYBDUYgPAYFvfmUE/ZSG3+sLb0gHY9stku8zEZR9TPD4n7WAHwIOUcAhHUxfF/BTFGIgYHGSre8ZQf+aCDrUBSwCGYZ0MH/ftYD/6CL/XQIuFov/XBr+bxIF/OmIRcrwOuR7n5BAHvVr/w48EmyZItGKfiInN+3XqlV9HTkvTkJq9xktq1X//mDyQhJ6PcmeAiHRsXU4+jbPIdytEU3DR3uRqDcJtnCbSDQNfCk50Hv+OMJN2qlIxMU5o6vry4W8clUmjlJJoXl23kMKQp/e5XzR6LzcR/CMl/3EzZ10oPrl5UDzFmQmTp5IRnGEJLtr+iqNfAaJdotXETzcCI8Xuq1A6+lsDwXrI3nWLRIp8VY2PI48JZE+Q7L5GkHSjlkkY9WnSxFdYw+PaK76oX5pW3qKzxGU3RFJ7E36unrhagNnLldIHDF4va3AG9DgiD0NqmVi0pvYp6N5zBUmWOVJRen2FSHxWNwOtrg9Yo0NtpcnTAxtC/Q5KUMk52XF4DgBByVq00chNRFJ+dggYU9vvP7H9oWEXq6QcGMxOMFztVHS6BEheZnIQWLHByQgbyRIRFt04GmTlR95TIJEvZ938CgMtPzSxOO9xw+8nsLD44daq/02Ai4WwvxPSQfz031qzURIhjh4pa43Q5JMvMIAIh06BgdRSIazKotATbFLHbM1TNIZsgS2TusU3jscTlmT2xwoBC/izP1KIkHarzWL50gSZi5oJDuoBHT50OFwdF2G5DTfmaAEKZu6lz6jZ20hgWT2wBC4eqVEFLfRYVW+mBQgrExyzBYqrE8Zki3oixpI4VsEbbapGc98GHg+ZdwXlTCRNOmpL61ejQ3QdzqTetbI4MiG3E1Yzx2EV8iWOBxc5yOwz8cudcc2Xo+zKVQQWZvxYaLzT9KVugXaMn377nNetmS6w/auFlyXelyIx6svSFL94rfYFa/YXjnG+6c7Pra/OugsObdIMnP+QAJvl0jq+0JVQNZOHfGOYzw+V8UqGKs+CjkrkcimologaWRCYG+bCdlPbAPUK8H7X1+R1Pn8rYB1ubbYnronXRTbYMhXbN+rOyiEaU+Aw1sbSZgf8frK7U6C9VNhGfdg4Ha8l9ewDN74+sgUJMIcT3h9WcGk7uiE7fttfYpnJz+1YOFPI2DquDWSqU9/wt5ilqR1N+vTr1Spt+OKQ08SJMykqFLXPRUK4RvawvIm5YyjVDmQWHdzsMNXgeS7FCHxuCULktuUjOu72GdmRYfHX47K1JFFJJB6cmdAwrBhnEycV2QWLSdgTIuagTnF7aakb5DSFZLqUiFJF4yFpLJuJfHypI/C2fkTNMZEgoZFIZEG+omRzQVJiYPShKzMGwPW1qqJd9CROOMEt0ndlQy8RWxfcLjdYTlSawK7Yx9l6/B1bS43PoziAoiQHKdg1SUSWC77iaV83oE08nCb76OS6WKEBO44JG13QOKJDJJOfrANcUU5z4g4jTpYnvF+updZLJG4mtSgSFbpO1qtA1lG2xes8i3uPxWLJ7lsawHEQn4xbnYsFeLNkOBSOkXiNUckbWwtG7C1smCcxwU/jyS25mB1al9EY9U/g5JiCRbr1T6Ugf4k1rUvdZ8pTerKjX4gkTHq6wiKle9MFOzJlrmcg9lYTepUafz7/qyy4Kc/tmDhT6sLKHFXZyDgEAUcMoL2BBzWAg5RwL40vLHSdWFYCzg6Cb8mgn6igG3jvYlR75pwIGCbewyxisr8SgfzmkoMM5SG/xBwyAj6WQt4u3pfBDSeiREOBPysBRyigJ+MoJNjT6hPFPDN9EUcPulglmaBxOQbbSCgyT4q7isdzIUiMT9rAZVoB0MUcCgNPxCwTwfzbSJoK0rvdCgN/z8T8F/WAn4rDV+Ki9UQBbRqgTdl8z41h7qA1pqY4RAFbA8LvL5POph/XQv4bSLoX6XhP0UhvqWD+VYUQjzK/j8VhfiLgMKs5OT1zrYdznjPfLt7GtxQF/CTDmaIAv4BdQH/GjL+dwnIC/PJnxIF5H84YjFdpQZc1jXx4+0UydAeHge4bqdIGnm0VKjdpiESaqGS6MC3B1rdxA3U6YKkkdCcQ8pnjAP5vZ/YWD8TiRKGxJBFZyTk+tYpdDt59BMjj7j/LoSECg45QwFPlYk2lfikuoeEKy125QcvGQnFl/wBLraN280ZSRRX/h7uUFA/8BspoSWKDvIdj+SczROFOpf9FjIrXjExn7csfb+dPQ70JCTQVMLzS4pxhCS5qGnk6Pg6g70CqrOORJU9MKmwxvPnWrciUXtMWJqcAyTqZtmvpVvh/cjScg8Xr1VJ/HTwdW772EGpS316FwkJmjuODbea4vs7RdrQR8eEkC4F+qlLyFKyWMVwzudIuKOG539qZAt14SkkSBrY0Kfnx/DwZS2Nm3u3odEeCYzAVJlgp7oStU28n3fnhoTzrxJHhU2ZQJ4zChNrDJL0rgdISFGjaSSp2N6k5JG0zFIjwXPbSTQR8fNLwghJa62XEp1t8Pj32x6Pr9oS/DYC8gK/+FPSwfw0AZmDvoS1fW5Tl41MJN546oBW79+MK7lIhtVtLOPw5vlmvK7PiJmOr32p9LzxvbGMwycXx34gnUYt8fSxGZLtsXDAiPx3CvbqEBL7cVdhuYF36jVmWRFRvuLxLZik3jEpWPJwdBvETccwXrbbm6TNrhas5khE72EJB+Il9hqM5QUJN1KRZJ5wl8Fy+lLxSmZsyGNy10E/SywBxTA3pORsF9Z7eeK7wcFEzE6QSGLjvhknGCNJ1WshgRXM8Pp8YoRkVy10kF42y8ATf5qIuZBdkPkNEnJ3RmLlwg5Aul/eqSs9DhpZsEhck5u3SCqbN8nOOCmg+cDi+Z443LSesgVqFCLh4h0eb+Z6K1C21psBLtgL5CX1a/nu/f1eKEJINNH2QR7dpz40/qElMvcG0E8hti8cIzmXy7cG9GwiobONqZDtYeGBEb8Z4j0Xhw0JmtMBtCvH4CfBVgqRricCYj2Z+NAagkL0fWOBaeDnB8UB74+oL1ww5k+WuAEVfl8Ce2TV9E9ZC/jTmavdTfcGMpGQbNuHoRGWoyOgs2VDvOMCibJy6AuWRw6JM34XG7KpR0gUei5SRxDnGVld5zWo403pey9twRFp1fGw4uu6zyqLpFwYSKh1JdXEgc0iJEvf5UF29m0KfB9V1CfRHEQ7bxg4HnKO2EI3AY0mSJRltmCJvJ/gr9XzXqUAPp5/Ob0hqbYpnt/1kTiegCRSXvuX75AWiXOeb3mwyAWPl0aLirCMyyGJCiRfvUYibZ6jHIzHuMFB6KKv9UkuSKpN8GK8s4jkHK3zBdCNVOOgkMHjP4toBhaXIIklJ65IGFAGnxmbygd1o5tEqI8M2HTd1yIV5yypX/j+NWOVjLcP+rWMfh+FvHJI0v2qyEj5sliQ+yqd3ttGwk32hQw2G3a+e9D5kDDQZzV2nNp3jRpJq6/7zyd6IGE5HC8Qs1yOQWwv+Hp85TdkxssOLLcWPmOuNBbIbLqtwd5fX6lLnUVL8H9TkJ+rOnVnj71GTlk+RujGr9S51Tr3G/vUZPanRAGZH+5Tn4mg3wiovMb6sBbwWzqYb0UhcvzhGtYCDhNBX/tYctjq8E6NcNtshnQwHwIOawE/dQGHKOBnIugnI+i3ohCw15OvdDAfAu63qv+dgJ+JoP9KQKYrqnQgoOqNV8NEUPO+EgR5mXkuEg4JaEcPJOC/lobPr83XRFCjwmHmt4ygRnc2WLnY/koHY26Zw7+ng/kUhfhEAYeMoMVKpQ7zom9mIOAnI+gnCjhMBG2D8T9lBP2Uhu/kxT8RkL+eJqlxEg7ckBH0Ndv9Wgv4IeDsLv/KCLqIC/efMoKeZc0RZjds34eAz9Pui4BDaXjXurtf6WA+BJSi5ouAf9uJoNN/vPZfJeCMYbnpf/zr6t8kCjj/4Ymg2mFvQZPlfelystToZC2eoTJeqzSamcuQCkmwh3MVIBnQVE+az0kAxYlFAi360u5+IXpwbS0ljW6mZFL9Xh4ge5VIqmu1NOmYvGK4GTmSrpwkT5oozgXq3QOPf5s5Fb1x+x1kmqX5sXZLNvSdB2fIyrtGwm29PNDr9XGGvEgpE+u2VNFu8vLh3LKECZZHAHp1sT1Vd9T8SJwgebKOnCDL1pofzjX8UX6EqwTu7gHbM/MkgS6EvQu3FEkaNgWSzVgzAeSjySoNHyGSK5/NErgma2zf6YQEXl/weBefV5nY5lqBMqoYwT30kHjSW1Lo6F0iuSof398ekLjO2IghMThs7/iM5LqP0wMUUx3PN1IvEoV9v7bxnuD9mp4kvL46OEDNlWs/uq+XCd2OmRM8Lx62B1S8f4S++vKCBAk3IheFzp6zFBp9Rv3odu4nunKvMzzJFMkdCXh8QQg20LyvGhPVgPt320cMeeusSFBtLyaVEv8EZfJepbGpJYffRUDsUz+XbPt3E/CnM63F7ngNNjm+fS80zJbYXhHC+sHgMG+cCRuiSOMVrKoOyXY7HHB4dUNyyda2T0+iFy257jwJh4v9xMS4szTy3HoxGOqTZRzhXbXk+T75sPI8FknYVRoZld4GlFrlkHR6uSHZrfHALmdItrov4uDRwgUq6FPGKU8CS5bqzgIrzNnUse+mRqL5VAdFT1riTB97jvhXJBSVjxPivHQ83/x9PwC5arPUDRvcPgdqCNLowjJeMz5UxJz0hB1zE98Z10aFr+P+9j2bEde+I6m4+hqCxTcT31tGh4zcTnIIqxXH9nUCkWjqTfVwkItEA6OPGoYbJPNyf5umLjfeh+TAqjtYb+YM49azCshlF1tAnXrCeAZfhYQuVVTzMsf7PV1WAo6riwPossD57vY4AqIs7zHIlYj3T7wg2dQ+6mdPnki+00GoCAp4D1IWI1mvJ0Ego1vzBuMQIfk2jpmQl7fTYOknMwJ+goRebeQNSEqNpFYXeL7s1eD1TOYT4jJT4bdFLLBPCTPuD5kIuvjhPhVse5IBWzPeto+k38d9pFmqW+KVL0MhsBlNYMl2HXHfDRKja2oetNO0TCEq1gLxXvUb7GeExKu5fv3peqeCNquQVJKFfabbRWOQTAGJdB7p+H6vWIKk6wyBqYvE6faTMazqW8t4NFpsSFlRJOR52xFnfdsDobvbFNTTA/dPTkjCm2tNQA83SMJTge07vU8EVjLTps6ZKYE0BNuvO3WXuifX2JDoeV2Cemkbxuvm+LqUuw2slWvne7fxAok7P8kgvrJ3CsGlVIjB7nD72L0IeG9DIv4E20vsFAkcb7A9Y340AmtiNL5bUCSyu/dEMKVpx3i3fWySETMWYTkW676PIUHVKxJsuUGMQbNA8i0efZZfTsX7beR8Rh7nuw26t2ZSqKwSCTeKCViRgs+s26nAPpcu57A+bevUU9LyQC73fvJ41r6IF43x/TjWfsLqnXY+8J5xIFdr/oZ1lOD2fcGbBPpapOb9+Uo99mogEvosxuJEbxm4K+Vv7FMTlvtDSsMvyA/3qeV8B87EEJE89hSJwYc7w2FJh2QKCiTU7tyIX1HADwE/peHHr039VRfwMxH0Q0DT4uyDPB0hIT8TQQcCfiaCfosC/utawIGAzgsJ+T8ScIgCjiZvMhDQvS30YS2g8ZwV3JAOZiDgJwr4YPu1gD0Bh4mgnygg+6L9RNTdr7qAnyigPZH4UDbfjf41EfQTBbSoFztzI5mSIQpYHuPNMBHUUF0z+0bAIQq4vKCS+bX8Tu350YBfGUFdvN67XG3kqlVNpx1pSLD6bUpDFHA+oi1jP4txv1avAGeqPaff1wKO8ohhhomgn7WArG0gIT9rARsl9gcC2sHZNGW6XahDRlDLmCJhPwQc6gJ+CAgUr5e9A0MMnTHagYDd5MgyNllU7d+SgP/4XfrvEpCdzmZ/TEbQH44C1qLhQZqOqR/cPCRIt2cyuB3TNYkAf1Kp1/IJPKYnjQRWDQK9bXkkyeWC5JBer4red2iVy2lPmegcImnE8eoMj42ipcFU6Q40vBsJkovg8diRxNEgZe7QxCVubzcOEuZdHuFyOaPE2FGbUVGYZXAdOfg67S4sPa32Nzg/WSTcKEPC0VBE8k1uChO++6IL1cXfQzI/IqHm0SWkr3J/hdv0I7ukw+NV5Q1/RAIc6BY2ksiSzju42yuVCQUdSWoG+xPcD2uNieF62dBnaNzhOXojoWzNPdCTwqeQGYsVE2QPHEg70hmvzwlVP9jFSNboWu6gfBJ8f44ypVPfOUN6VpBci2WHhNbFC76O5A0SoY/y6eke7iOOphG18fzqanWFosl1JrLWeL0jI8ggXYtrEh+iLqEbHJAjYVe4f3DB/VuTyaHpNDUNXs/OpHZd5lBTHe+PDkh2vcIP7rZ+6GlcXfHzFNTXCW4XG4l9nODxVPOB51vONCbc4aD/txGQnc6FPyUj6E9HAaWJHsCqi5FEj9KqSGK8H6DWO454uwuSwaNXty9SsPDhdK1YYk/GW7Ae/UTPTYXDJ4jUFYjVkvW9TGxC4uVFBfpC5hgns0YJ2fnvDFbjhPOdg3nUSM7fT2CxjYDkWiAJi8UVybi7IwntWDBJrsd70OavRQqJc8zI1cHzkXk1x0HpvJYIEy+2sCpbhriuhNu3WXMBOdvPGGcGdUbup3sNumUKxFEYqyU0WDyw/TJH3GQ8qoi4Uy0Q7/KcAe6I5DPV5grLVuJ9UAwk7IyMM1i7R873Xt7oQJLXLgd15s+Id+/w/sju+woW00xx+H42Q7I6Ty8gNvwCz5cIEhktd30NMQcJltjYilsUB6Ac5UXqzqSRSXShOYL5euD9luyjQJZ63IDKIgTgJuKTyxfHOZBcwfux8EYSOS+nMZhain11rFgsGTO7Aoj7mPnAbXH/vJ1p4Cq7ue8QvQZyu8QAqveaM87TtxDDh/EFFDedMSA3ePyLPO3bh1fkhM7o9w1X2SnP/SlRwJ9OBzMR7waI9hTJpcKBI+y2iYC+ZJZAcEIS+k9PArUKpinULi8QQ1toILbThnh2EHNklq8XyPwMyTgZH5As8nUPdqfj/o9L1adfubsg5hnjQ/I4SGRz0i2wd89Z6hHTSIgrvdewfotsP/ERidTeZAri6DLx3evYlMjlKYugHzsWv0c8tofhZRmW+8krha0obMjCxN5OMoVJ3Y70MwOyIgJNKaa+N5nh6+KzcEG/RW/8TrbYh67H9QysWJr6+GRAotL5zgMrk2a+t2/3+E2ejx3QPOadepfnHnv+vHFhdb92xKsyc0MS1rNBne47xn0GSK6TuvDAfGzwfFwWs2T10gEkkuEz52TvE7JG34D6mkxSZ7RFsnnT0xrkykWC8cmhJSfrdMGnhY3feVXB+/f2pjuQzh4+M4ye1It1TJF4u853roFQkedhGoD8FjrGIQo+o2J1RmF/ek8YaLJqQ5YriwfTFvAZ57amgs9E28I+ZDN9BVDs07vA84DMUgZbEpvZ7+tTM2b+p0QBfzodzAUW4DCL6cS3XA6JMBDQLZFkB6MCOU2QeLPC6cgwEfQTBfxMBB2igJR5L53XpmCIyS3sTO7sfuKiG7HEcK2RIhMFiTViXTa11gGfyWk13Tm8vZwTK47j50DAucG+GWN9NTJ5VKv9HxHX0690MJ+1gFODQ4IdfIOT56cdEpCfVIwRjBfCMBF01ln4+kvD8+0Vz0PSUs43mmcVDgScr4AlFt0j6YYoIGxaZigK8SHgdKbg+a/inpOzye7oLI49Add+9ZSF7TRw+MkcX4/eh0yenlQ8Xnt6Meb4wmvyDk7aQEDLO/IbeT/t07H0UUCzJNVhIOCcGEgw268UOdx4rvPm8QEwENDYLjxnJuwnqXEfHfB6DXvjzHEUmJoJUwqydezrGmohEptR9oIMt/tmKArxRcDkqg/pYOxN2EcZd1fnayLoVeMF2Z1MvSEKaE2mSEJjL/tDOpi/LwH/0Yf+uwSccFPuTyHgT0+wsZRHCE9tjWShvCzRtHpVUJWt0WcElRNq6fsn5OpKJyHdIonWa+cOJXGQPE7XSnSW7C9wPrdIRDEFljZFcINUK3QmTNOupVOS5vCQAyMN9NLd0JQGNR7/aqTRNEo0WtfiHcnimn643l8kuhjv8fz1WWcC+XQ90ExmXlAeNhoTiCsklVbuj3Df1kigmYTvtwiePzNYg8Tc9MLRY+0giRYPk4Tl+KpQ7W40UImHdRoa20tGDS89wjU2NT/c0KVCn0fyhNv+qKfh4tKxVDw8XpAuOJ2J18JSoF0XlJAeuLUfFo7b0nSSPnC7v97dLqmo1j6OcH6o2N6DvtxQc+nf4dq3N36IrkClSnxC5rl4/jJZctTcBFdIxjMk241LUII+X0ApUMuPl9J1Q+O7UUO2PBt+NCmuEiVbP4fMvuD5d+mlpaL3YCCjd82P3s6logX7mEGW61oavWWXo+yWXCC/ni0S5tFbopfr+QaZdNL94Gx5Cs09UkBSOgYSde3+tomg2Kd+Ltn2n1YU4vxEMonzcEHcunYUZToiIjgaN0rdLLUE0vkFDqcokfwdwaYQbnZ6gP7uiw7YT7MiAj7qQYGKS90LcZ6KMQkUOBAqkl22HVfEKPQxmPvLmLhWfnqS6WPXAuU3ErPdHeonsdZ2DlooC4yXJUcgUJwKMLaNyPgXrelLr++uSL65mG4nZXMgBhfnYHNHHN6ZczsjG/M0h1VyxoGlNmpasgJCIZIXEuP7B0dT1sVuDOr2OPLdMStqymnj7fv0MhLZOlK9IZ04noN4OkvpRnyNQyKe7BlQUR+lIL1OLNnyZxFiBfjU0W9nTSGreA7rncQT7DmjJ4nOVwH0jsH2vVqTIyq74GFdyki663gskYCfPsFen/D+BeIpIZf3mIHVis4ZV1OdjcJFBt6vuSr5G71xQDmtVhIEB8D2PgJbIdvaLmB97XgkpiuCYj33InjJlmfgTvH9t2d6gM3tLPpbkbUTEvHyCWh+H/vwzJqETPLdDNYHcUTc9nI+KOUBt/WALBhvurKF3zZcnXCL+U+lWPrT6gKezHcGlqZNfTd18TuqznYs6PJynnrO3GzJrJQBxM4cp+7jWSfkNZP772TU+d54f0Dg16cVGLzPMk50OUvK9uUJoFJtwcCtPYakOy0aWK8u89R5b+uWdOw7ASO1sc9t5pZGrmM9BOO2mxPn1AgaMWbeFlaTC34nT68aSLjQTTBe+B31lHgEpFuoIWhwYxlPk04aMbfNC1bPgvM9/TbKyCEt5mBx/ogBcYffSf04LkCvdpwPJ7fRSNTqK/wm7sa+V9WHA5JXrcCgski2i9AKyYKzM5DtDN/vjkYHUtzHJRLMmBK3yMYKEWvvCUtnM2M8pa1YsmC9DuxAGhGHzvcsYU9FDuQeTRnYW1VFuAafOUun76MP4bghRtdcwFo6U+Jpjf0k5LQSwbUfI8Z7TLBP8DO9hdWO5VIn1iuOkD3eH9OgM4KwtCsiPfGZtGzHuL2b2yzR19in/JbD88/7Z1SxXuhI7OmcwFoaJeT08DIwI3VO3EX4UhQxGj9B2zpTxmNL+7dlBMU+Jcx/Kg/En5YOJkt3SKLSnfpGwCOBLOiLMCCJvxPwdTh2qam9DUVO1lPcPl5qZiCgOXkrTlvwTGrX50aQy9PddvjbkU2N1rGQKMfCclqI+omHgvGU5+oudGYP/MyNMo9bOSibizNezfu1g9fyKZ9v+sZ5d8aM2IZmKbL22rkONguJSUJTkp2osZ2WTWrfsq97SZ4oJ/2LgGpea7J9iHfONKVzYrNPJFg+H2+cqeWzxFauh0p++sXG6UZi51u+s0/kc2ZbDvuwGN9QRCSTTOOTI8wTvB8j1qzk6U4OHR4fZr55neH+JVs4zixjW2LtTR5kOZrqDpdGDDMQsBN1JF6xYX1TzA6JvNHGjjN/JQxjeruDJm9GSLJRx3S+Ie3wfq2nVyTZ9I3n488jTW6ZInBG5ZVlrKNvCLK0k20kdz/RVrrj9vax2Dljir9zhmhUG5leZdOZZvizbjrCQZGvTl/3kF1yxDIsPN9WnSIp7T3j25ekkmT1vts5gtCn21mfTfZvScDZ/w4Bp4vJf34M/D9KwHRmXKAej5Ao2+bK0vl2z0HVOjYTpbF/oHzmsFD5hkWC++mt0dUOB4qNpph+7HhtQje7VQ1PtkCCKedLSK/JGcklGTaJBdvbUHa9mkD9uDt+zB0uAt3nJQcPt7HTYLyDhI4Cgsev1w4TbK/ukx5HKQf4/UQSme8UqLzkR5ByseHH+wBJE8n8A66vcE1C9t1lNO5Jc/cSyw+99RtJdMbjJbvK8cPR2uNo9Q4WcNUqg4mCh6dRj8P9K+Gqp5FWuRW9HMop5PsCr+8ReRk9bvwRJHJlMcFuc21pkJMpZIlgMOEb5APl5gED9eygM1H97kxa9O15ODcrDbgGyfaMHi3c90jo8M3LFWXCF4NknJhpmJTek3I1X+Lgnl2n0WuGZAx9MoHinkIaHtVUour+MUfianYapnv8PDhyZiGf2SYJKtcLqfOqJMi4pUHCwL6GVD+GKiRMjdvv0zujI92pIG1NYCJe8CraAXnBI37g9akvuaWRx08gNVybRNREov6un9bp4ueSbf9pUcDs8aKwd25IonWQaAp3FV3YCeyS2V3PSKgkizmQS5f6m3ovPhXn/5B3L22r6tqCgH+QDUFBpSmSoCiXDAi3HhcVDQgoKvrra3xV9ew6vd355j5r1ums9TDRkIQMMt4PDBZbQ9JzlTPCML09w7eBTQNTwUofNDo9ShkU3Y7w2NTWI5WmCUA+gsG5E741WkYPCqdLY5KY1EgSs/M00GG7IXzKpjJJNm8doN1QEeKo6+jlHc/ALkcq+OCwkU4/NgHOsqnEuiOW98I5E0LnieTTb2eZLqnIILgEpojES3foqOwYsNE1SLhdVSFNkuUbdHoxOb8ZeDzyXB0AnkdTxNH13FFjPO8h9kpsfx6fVXpuzj6wD9cFH18AlMi2Ayd+2JDYuq8dumgkgGOXUcIbeIVEzNceJEW14eE2fId0SgodynOF9bHT90Cz79kC/7NeS/Fhrlc0FEUCyYRRzj/WmNLtl/hQSMFGCj/kHNL95YxeeDywfcYeKqozwSAFD7f3CoT0/ZVmUBgOkUI7RYJLTvyBbdHg980HbptnYUO5aTeCJ9E40NwSe0ilJ5JxVa41+udiarH8W1YE/e2YCu4SASYKJN76xTQ6EuaCnyvI/MQ/heS+Mh5wuALl0TZnKS3IV4FduUISTWfTlITfbwFbcVgJdrbHilayHcEp/WxE9FXfDn2cmQ1x8dJFRN7vmhZ9MIHdOCdSJO/eKf3cjBeYV7oW8bN0VeLV1xfslnuDR2bIKD27OZIxWmG+KLozUK97LWDXWprwrxGO+XhQDlD0sOahPlsDVZeKD2VIiIjtfj3QO0g7OM4pjuEzXat0O3kdwSvnGLPzE179R0vZAt8fqIgeI8bIxVzrkBrjWoRExzEdBIkFkW8h4bwRrxHJKG0hTMy1FE21k0rk1Hbh2C4NKdxUSN5u2m4h4U8k7pqeUrKdfpFsMsf2Egv7owGxgXxVTyQ2Zhjzz/0qgmOGFQ6XNo7xZ5kc4DQ3sT8uk2lN7OA+A3MYkKjv/ehQ1djtobjNp5xpN3AoTBIVeJESHloc6zspDeyv9W0t+GuO7XnN3wSiebaWwuoLJfUtQSCcKRrxsx6vUX8uplarv+RB0F9fDmZb3pBci24uOdoRidDtPY9J9QYv/9N3WRqTcW6w6Wz/lez3rLCMTFwN9knNF3cO1b005secsMnq5/PXtYeEOm8DtuTVjDjq++gY3uzrsW+H297hWAzGrs0zNh2dBbeZe5ANg94EU/uf3+oVdKUa5iSImIYE5M6pP4LB3tfg/xKwWmn0vxDQKVTbQXIGLlM38Vfyfu7ZG62WJ0zpzYXwmr3TGfxwiNjkXMjCEVskz/a5xfLb/Ud4h6VdY3bmMfZNYiTcosLyc/N0YbJ7UYjbhwOO4NM1Z4vbz4Odu4U2GvXt5jPJr0bhKgqSLxNYn8++xP2djuX9HwK+Ylny5iaS0d17wJbshSQ8XYbUmHhzzt53G0ndU0aJlSB55XQ2Fw6pJo6h2suULez7TDjDDEn3VQyfTegXiQdvzTLyu5cyNXksuWsXWmmYdcDYGP6sN5ydBsdYJ1/+XwmYnG9Ivk6Ria10g2UM3jTG/hxnwm4XE/0fSUD1v4eAiiYv/xYC/vbU+tzZT7hsnz93jTAXM/e2vIV2WwVS9onrzrQwpYI700Ak9Cnp5p0ABdG9QUqrxcUyx9NuAledMiTF94vZ0Xy3gMv5EGDiSSVq7hqNQtOoHJNPOxjNT5bu4LLggUiOz49uvuvShNc5DjGbso3KvFN9D4/9FUS+mNDQdGBgICziibz7Iom+b0mGSzdzeOZ+kECSV8zg1ZUgJexEOnM3GXXoiMtFmv+0p32Ve+jUiSflr9dXNev7Az+/N5CMyRzJtFS0HXRiCjzdZqQyWVt5cF1zX0pXHh/NrdGZ0F5LbF9W89CcSqkBTeh7PLHnH808nbE+mIH7JEluV82U/fUUGkN4UvKupNHMd9YGHs8RSBbLWL/MlFS4tx9HyuN2o5lnrhOoDRFKaVoT1UyCDrPSuAx4Pv/g8ZN2NODGdkykiS05pjh3AGcuI6GFycHEGTbF/SuPJGEhVeZ7e15BY34jnu0VPN5mL2nQ23M8X5etGMy+LwkMi1VAMj38yn+MgIqmzP7tiqD/kN8CLn45phRKcuCJoFI0W31K/J/dQnrxtyKcvjF9ytdnG/LiZgs8e7pGzyckSCxvMN0aHpVOUwMJtzmdjJ+n0r5IjstjDknCLSkMHhtKzaXUwlFkOxJm009Ku08RA88nB8FL5ut0HSHBitFCkpX+qNOD9/bguNUOPCRfGKiuKSaA3NiEjzvfwvhOYmDZmXC+Ti4lXZ5WNfDp3eTR18Py5pfdF8J0aosol/yOJqs37qfNjodttNHofn02IVISB8nlnDUaVOcTSspxSGRcR5Uqa+yPdIi2UnyrNxadykUL0U3D+s0Xm4E6LbvASYu2JJQdvN6wKe8gXqz2gqsFpuPr+NxA7sdbzo2wSqmjtQDJ9mKLuGSg0s+XHYHpEabHw8dwqMLFG4Is2PM4HH+e8mNn/ML5s+Xh6TRiujwpOIQDQaJKm6tFP2chgJszk0Tf82ekb1EDFKdkL4X8riORv6stQBiYUjz5gkzDTqogVe9YHqzweJvL+ojpMRiC+4dN+MfSVUVTV3/LiqC/HVNyhGMIL5SUxNfrpqRb6X2DdCNMEdpTVtOtjWP6tG5xjK6tSqW33dqFov5qPJilukUT+yCDDnQj8e/xmtJAXcuQV+sdkk7VOzoNHjWkY4zn+Nz7DnVvhQ9pfzyQ6OV/LCoFbyx/YVMe5/d1R8evsoOMHvYkTvrKoYfndwVWMRwIX8/GkeJgDgDIB8mVCr+mftc2EDAco+GjG2tKnucnpKQ+kDg4+0CPsnKC4wimFK7xw3TQYyTonDs8stT3z5Oq7wKKc2RL0UXF73+llmMMRXhxkQ19oPGsqKCAgAgeny8pDQMJY0J1MMaaqZ5SO370kOX7PYmeNcMxW/MKuB1izDTyW6Z3q9gDJ/pBirKn/rPO2i6FZFZiectHQOn38B4hsHRL4mTAa5qfkysE3QqPP3ZIXEcRLoAZIcHryUX7+bPXGfhDIRLvR1+m1z0kwKX1gYTluuroZmKvwbd8SiLp5882VkMKOO1PJo8nZ4ypxbrIsL9nGx4RcYE/GFNL7beWLfvbloM5vOcZe6eWIjkdcZBQhhcwKdzLwrXGoTJO/Ryvxc9AIvZErEojmHiEjZ/Fi9jrMcek5bSlTO5NJMjDf1vETk4hU7J2JnlnmKRGHs8DpoXanDjDo9SNOssLppwLJAz+RzOGSV4zLfdl4mBWrxtDFCdsIXmqcA73Y2ksf0iz2n6wPk09hIY8m/48Jq2/hGdckWCHM05bqn+WuNvabmp0DuZpamMuiRf3w2gsr9eUaWSYceeKlDJEkqdMSWUkIwz2aMyOU/y++5r9NB7LV6LTlWnvi0psb/akRs/yiqlWhYRcb5+WwRwkplq4X+IkUdEZRRQjCZubzL1sg8SdsGvMlkM6E+5qW8rGyv+pv06QwHu77IwTN1L2uV0/kr1Uzg5Z58ucKYsI+7+i2N6m/B4ZpshzYmvJAMZ6h9/XWgv7d6lpqXEekKSyd1/i+aKabJhTJOfs+8L6HWskYQ54fMXKFtzRXo5llJdtxpZZJksu05zSaO9Bxj5FN0dCqhP4RxJw8d9DwIUsrf4WAv72O8zizRrJMB58nn7tUDODLkzglreJyOJ5o5mrwIqhS96hSKM2pOaMjwlcFCkm+WLma+bEo4Bk8ZF4bB6opvpMt9A7USySlSw0c11VMbxGKxU5H6TBNBIng/ozJiS7PD6DGZwhA1FeMp4EGq9MaJwSBlcNRXKembVpq5aAKosCnua+pJpxPxJ42BNMeV1JhGb+qSnUwRcJNZ+Gg+kQTN+qyEhJYnSyasJSLuChzpCc44PL5sbptnCfT0BkmwXvzFk95HDOdiHJpg6Sd/uiF3h6y5ik0ojfn8laDLeScZ64zzA1nw8N83KbBSLzF4ZqclM2oFZ4xHNMDKi51y0PqvWa8/R6lTXzGuoB5vFNSJLblspmM1IL6tMXictjYzBNQ+fQH4ZMpE2Fn99YWg7P8ZWQ3HnitvNKA7jNtkja1A8tMy2GK/TvXSDldiuDafrWHdq58EXSCVqbs1BHwmabXCQTWo9mU1AH2tyPsD0fOpiZK4eA9EhIer7wP0fAhTyf/y0vhfjt5WDuYvWFIo8OPH59JZ22286ALLw6hJPVRqdu9y6BpddAih/fa0Wly1kAi8MNEu6C6aI3V2zIHvudFI6EdnT+tRIIkgQH4V0yBjpv5Q3EmeuI8D3hSKrV+w6ZUfgkyhJDpftqnUPSPzC9bCJMB8XsgcQCzReR3151uo2UEKL2GwheXa9InoAjmcKJJUUKJw7lM3UDuXGxSTS7BylV9iODbJ3i521kKHU/9hSSyPYIbzZcpQ+NxZg++6EIA+fj0I8QMuCMykVsHTDdLhfnF5Sug/XVWDDQzWbA/hjfNo+2Mq9oM3ssIagL7J9pZlBanmsTisUHSLzZjgMdR30D5axweNzXl45G9aMBtjhh/51PV6Dhs50BPB8HHg2VDPQQ6TZArjMeB4GU0qWh6nBqA1vigvz0L/AeINjYSEQ7RCJ/pSUc9RwJ7eRSRQujesLx/fB5uFkGFj3UIsH6iwOm730A1JnYS+CYqJKoivD7pS1JP/XZiqi8f//cHYuFjAj8H0pAo1zPIdDJQUQ84Q4t9xWFwjdtKfwcYKT3PY75kzrgmDubOMa267eALP1s8BxukSQFVQ6QWfGOx3Uu11RfdSmeM9cTPI+CknodjpFQv2B51MQYKN7vHoKP7AsuD/hvKQYzHJUNxtRRQxKmqxbBpUY+CZUzkq3dKC5k00PAI3X77ejjRQYopsKS4k1GanqMcG5jjoExxQMcU52UehDKR1/E6YLrlAixBL++u4QvDDLS0JUAQuCRFM0LjCnFO8uQztuQhMc3EontkXRFDTYPIxaEdDTIBNh0v5fi3VuEtHq0KuTlEcdoJvB48ZXuIdZGEHG1HUsq9myCJPzYJPZ3H6B9I1UQatdARJvVV6ePty0DK3/a227kksY3nFfLXjAkdsJDCuVuitcM7SCF0Q4Je7bWNZysx0GKG59Sel7sFpBseqxP+eQjfc0cFWCxCUh4uxkYU00b4Pk57Dm/hrjt3c8KXtMcJLyfhkhqwiXIPp0pReVo/Lk76wt5oWl/x13AX18OZugNJEU1qJIz25eVUfJ7wr6vYiace4iEWgfzHZvvVjJ37KDA7UNgMfmxeSP2pLtq0M3pwEZRz7h3o+eQWNWpYHLxmku2Fk5Gg+/uEZMuwVxyThEqq55NK6Yk+kq49bEAY+Vdb+wTJ0ioqeU4xtm9F+yj+AvhtfdJbTyqIGaT3R5JqTGtM4Q1j5mUX16S89zZg7HQ5xzr85a5fXafg+GV94qtfHMl7PIwsYyz5JVMlsmcO/pyEhpr41UypQyRVGepkA2/CyK2SBZYflc7FRL0dmPfxVUV3nzuguHDoWazcDqT7L38LI359puzmfv6ckfWsT+s3TViX8eYSU4ibNkIWiT1d37C9n7aQTP6ZR4xDW5zbrd3pzaS+FAgCSOJe7P1OiRL7XVkE7dThbvtJoNRml7Fvtl8Lmx7geSbVreYzS4jEnXtYhT0l8OZLUNPI3a5QaKa6jdic2U9QwLvsPxZFqRsNa2w/9y5Vhm1dDuxiTL7IWmD/ffaLo9s6pC5cOB4DP+RBPxXgP1nCbicadrf8lvA314RNJflAwybJJKSUzi3zG0U3uFxaEqRz8PEMeNl10P/DFIpzRYzxxx33QNe26Hg+e7nQUv7bd2glfpUys2DkM113cVwdZICCbKY6WadlR08AuUosnRKR/Ndh094PYuS5IFhVCY70Sc0W/8k0rOKRBHm8IF6u8fy1G6umWToFjCU11hkVWjqZm5qEbSzeygyhyPJlgMS6rJhmcgSP0JyubSCp1COJHPfMTW/l+4ND3KLpfztI+lWUytDYvFQ5B8jVE12k18w3ERKsjKIZHMwqILZ5LQg2bzdWuZzHHu4PXzcL1lNbR5beoPnK0fC1oTqphGrATzYNJPyIZ6FJtjdGZ6bKJGS6yoGc6ZADX2vIoF38k03Ew1Tj8v9EZH8aPH65/eXNfbH5CRll31smY8z9k/NLyXJ9tO5Y16XVgO1I6UkHY8zy5TmdA7P/JDwJLxHqdnPUg0u8TUSqZc1o3kc6ivcGvOM7aMzzbQf5Qnu7yCTEs03ZZP6TgfP2brkucLrP/cg6HI+U37rAZs/TcDf/o2FU+kugKuCFMKOjjSfWGcoZjRA4vgBEmtOPnCK4lxwnAlC+siFCsV7Z5JYEZhu8m9SgG8cMB1cnbY/D2p2K0jgGxPu92FNfUhPkFUfJNnj0li0mJYG5Ocm5fHOm1F6uKweECOBRBw2V43Od60CrHEzEd0TUdJ6+aghUo1cijW97qhljQcowoAR/jybFm1e6hliD3wpVkFoNPLpCGxzyCQMsMiiylzLwc9YJELJjHV6vK7ukPoY4+EjC2oaHmQHfH4opMjLqE6bhUMBxJOTcKzrkAatfobT7I3lF6tZSqdKjcnuywikSA6ITDf5UEPWJQmPn7qvUX+unwDohBP++RBKWbTWgCtuLqK6xM8bU+ySEzn5hGv2tqJfI+whyXNMn08LE9PnQS8gnns/6XwaaHjBGTfgQ+9L4UqJNKpPQ479sQIpugxRSqNPY0L6mGSEuzcxUK8sHnC8rJkUGhWXaf4ukQ9PI+C89mYarWPVhfia2CT0XFr+sXR1Oceo+UseBP3th9YmFc4r/Hr0pWjS4Jhfz8oGInZHspQtksWn7w8AKCWPXgrGyGsQKyi3S5NEe6dGppcKkm1ruzxq6i2OAXezBr9dxpy/C7mi1gOv24X9xJhaeWZKv91IIBt2mYh3K3Ok0XPdg28nQHhh4Bji1lqCoNYyKXY/SEb9Ip2hnN4KLE/DmGIfx4GU74DE3zFCAvVlC753D3h89SWVTt3xA+Xrg+UHxKTUb6oUjtBGPNzZW9w+tjfw7/Mzj7y1IdOjHTJAIx55LJayThMSGsD9G5JzTKlFNcc5QvLmPo+uWVTSIStjyOSMS3F1r5HMTTqAX5FURGFykSm7DCcoLlkgQrH8ynQ+Py+g5FouRdZJjFQ/47x66p4YM46102nvhF8oHlEsRZGD/XP31BJiP/dxEo6DkQZeuIZYrjCm6SsGGu66CE5tDxK/4zxEpcF0IAp0LP/GuUo7Hwkb3gUjUfwSMr0urBTAm2BMpSwO6e6CYjw9pxhTpyZU/2BMLaR/S8B/xl3AXycgiOWJTfPFAonhOYOhODESJm7n3JOiQTZuYnpgk28+I66zLFRDNg2bKezzFvbpXOhGon/3bCavkTj+9o0Z3QYJ81nJinCK2EUi9kHBpNVDkbyqQmJtOuPKvpvrSnL706o2oAru7F29Z8KDh1MaZvM94ufDpeTtnaNqHK1vyt72FUkJwYDko4ecaY/LW3K/eqEZa9tL2OewnhGv846y4Q3fhmmSqQlbsZ+p8aqNC5PnV0V40y0S6/Q4lExT90iiuimx/t03ZrJmzyV3bWqjsW/uLVu61wV3isStjAXMOya7ByRkk0+QUCoSctItJW6HR0039otDiu33kWyXxtENBQ4n9l1esb3D/glGSgzcn2wVYacZklC9B2f27b9I1jpmFVG2QcWmK3XB3fNjohrGcS6YYujYf1WJZJsEccFmdIvE9NdHy7gevSuTb7KG5PMnjrG1vxmejTuSjg9I9tA/ZWwxbxaSGyzw+/dnfGGrLsH6t7NBNVTVOzHthvX13sqk+kcScPXfQ8CVosm/tSrUnyaguvndy4C7S3NojCgXmcFbx3zU+gTOoq9EskevmL4cTqGLV0ee3PVtaQoPp852FeJkEhpcNXu1XEFPlieSfnIk3ki0G/RqdpbS6hQ7pljqK3isxgtJcqlRzUTydeiGR0Vy6ypCc1rNNnDV2EWk0rTRzEf0JEg6chSJPm07M9T3FgjZKEjiNVvHZNeug+5iZTx1MI5NWUpr6PYvJORLJNQc1sMX6vGN9Tc/rWWSy2QDfdUWPN07sW7Sk4XEgimSjF231Bw3+w10s1cpEhA73YyemQltvT+L7PXdOebO0jRo1XkpZYEXj2Yw1ksYVuuSJAYxLdMWowBBupPIz0pcm2OEU+VTg1JKr47yc5dSU+EaTI8kmbk7JF6r36FOaE4yRuTK7AxnDmdskUi1iWKZ2vG5hgtZYv/qsQKmeA8LaPy+lBI7RxIu7QWFZ+zj8QvpVptC73dwnaiZlK60m2Y2tFShL42ryLt1S01rXn+gtTj2TzPg/q9saXDdviqeNKs5/WMEXKmy+m/T1X/IXcDfJqDXpj3EW0gkHvJtTR39s4YgilIRWiMp6etU7iDq40qKb+utQ78bHSBfupYUG4cGaNEoA5SLB5Lpe0802j1mDAplduSRA9uOOhdnBbGjp1JEkpbSSzYWkJ8CTBc3RuJQOSwmSLI84nFaYDqqaZ0Lx+FaiUjNZzo9s/Uc4vfjwuMNvdVUZlUHpXdB0kU2lnfVex2S6J6R8HqcdZTfFxakY1Xx0NolOv1ImgL+OjiK+EjajkpHZ41E1QThpzV16NVNG8jy5wX3r2cDpqtQQuiITOJxh+ntxZUnwNwyI5HU7hyaQPqBIl/nhMd6M9LhYxqYfjcnKe40ApTv0glkfpLzcDava6ru0whK81uJsDsiIQmT35BebikSWduplA4/L4Wnbinx9pZQuhq7BWTez/nIgzCln29aQCgDpsOLz66iR3N84Zg4JJwfvNahmKuGcOxvFeH7pxnSMyoTinmJ/dNsZxW9f9M5JEJOsX6QlFQJ5B6OTwqc7x4354+lqyt1Lv/W0yp/20shprtuDhl7ILl8gWP0beE8kfdGJoVzTyqpfKUHiE+zKwkf4Xyg20cVA9jGXvB0Elv0Luw3hOwSkmh9tRwqOc8Q/Gl7IvzdxiPdShijp9c549Fio4RUMboKsvOhEjGLdwPVntIUImkViyhfyiM9PpF4kOC8FlVvqtJwv/rC8Xq8SOElmst0+VYHyKt5gjHQKRXdaR8TAs3NJd7tzYHOZpkNSXfBmJzsFUpf7YDm2UonEjpSMtJRlGvIJ89a4v0BSftm9AlZFwkSHb6RSl83uQCm7bH9m3BOaXd2kbRHjNn4edyFlE6qGcBNFFL8fM9Dms0jC4pXdZb480xCOmbZGpjs5SJ+LuqSRj6SLepP2B5vE1WUIt7gmK0zEd7eakjVcnOAcF+fOOePBInnlBqw7zblfD+pQyolcglZq2Qiyogi0wuRZSj1C+6vTi1eY8bmBOx6u4joupth+yIkQHiyf/6MFGN/3G76EglsY3smoTLS+yl8wc+LOqQIDvGfuwu4UtXZb81Tf9uDoNHugCRj0ZLY+0BTDZhuz+zzVRTu1gWS4/J8eWyyBiSS3AyWcVNzjy3Uy0js13z1c0f75LKJzBXi2ItzTZYHAwl20hfE3ixP8PPevTMbdbYgbj1i+fiVG1tsjhNuG7NiNIzsNTBpqc2J7Q9DbWjT7ZXNSaIRd+aeqPHdI4G+BlGJa16e1Ij6ZcUW32TkLngaNSZHr2CfeY4ECj6eZRTh8sHexXZK7Mx5DkZIXw2TF5sF8TTMyYxlnFdMESESqDKc0JAko2BKeFGJt2gnunGffAc2P4qlsB/pUzUu/m1g4+elSPaxxe9jAnphyl6TieNKmmNc7fmRyacn7ld2JRgP6ybYd9pie8V9khqy7B3Z9Dmokt3USLbXdlqzpe0hee/83JF3nzdsbpRL4Vnj1DF2t2/PFqmHJF9UpWpcV7cT+wQNEjNskZTFPrgxeTqdSO70+yyNrYdkVmNAYiZfrP+BGyf29qYr4n0uuP19z1v2KX4ebA3No2O8p0hMzSlxOy2e/8zlYP4VIv9ZAmqL1d/zavhfvgy4TneH6rg+82R2TWRz8zEtuH+ZIEk26zrTJrM9dCapRHpPkTTjYX+AltGrlGSYjJmP+caC6/x6Ial9awbz/irn8DTOV57kJyTU9tRsoT2ZQiTbY6KbatUfYNhekSg2qcFUL70DvX2reabskUBj53ogHvtKSraHLjUNd8Phybszzy9fJOp2Oq7g8nBOPG03SKD7is6gXU8uPH+qymCets8N3Poe6z+ZJkjSe2NDmzzOIje8HTXpCwl6q+VSymUNj0cT04Za+fn7qHVUOnN4+QD1YX0leVW1qrnqLzv8fortpxelNGfzaAvDdIHEXd5iMKW8kmHwswvJRbcrzeXGNbC9gMRCvOrmvj2a0E3eFc+2FOsjfZBgjbo+SendR8Lud3sCV29Vk6yjO9l8s9kBXubrKpLUajXz5mHqcF8wLO+2QULGx4mHpNWxvkbbpqYaXQC6MTjx5LzG+i9fC+xv229EUnx/2uNgf6ASLzzbaEll9rMjbshTwfNDi+3/U1OrtpSWf8uDoPPfXhF08jQgyG5ImFWC6WM83XhQTt0z4dGcDtQi6RnKc9mQWOwwPTLOZQ/+I3Gk6KBhetvGqynu/2acO+2e0qfsX4EN8eVnuRJMr8T4cYDX4ozp7NfCz18w3cqubySYU3Q48bkywGnSFCS8HOYpvW71BqIgw3TSjZGkYatZEOt5I6LLeidT5mQGQBCUgitqqtPwkQGU8e4sxRlBorWlm0HAjzXnp8dOo/V2cQAw5lce3ZfWSNNNmkCxljrCJ3sk3LrFdDq6DY0Utmck1XLAdDJ/KxWJHbctaTZePEhDHcuvFUzHTbFBL29+iJk925DOjmYA5aBcRfz1Q0wXT5kL4H8rHr+quUUby3rDide14ExHkh7eGJP+4+eOycNYWHRS4jUjf78uPLp+sH+0Aq850XM4idhzZyo9a+EM4uN45pzoKqbXeFlAossnHo0e1ueyWwgozkrNQ48pOtVvaQ6+fihEfL3h+YHOP0B62OH51Cu1pH0/2SAPqkjEuar8ubuA2nL2a++v/dME/O0/q6jt0YZg/sIxUHPLotnWjyCZuzimJickWLXUakj9w02Kim2r0WejfyGpPq4UvU7JQOtQphA3XS7F+b1PqSMfe4jV/irF0l3VKStmDGJpdZai/NSVVK2tFfjwwJjhl71OxXTg4NdVKcWK2A70fQ9vUICPY1z9YEy1X7qFoJVuUixiS6eejPNeIOMYiXdgdfS4+6QQXN4XjPmpAvS2mZzg2H9qjLG6s2hPLw74/kKQ0C97Sg2/y4Cz6s75qCLh1vkEx2jBW4k3811Kg9yZQWmvsD+aw66ijxXWP1iSivDDoktp7Wz2EM81JNcQtiO9XSYFFJpaE25EoUbJ+uhDMksqKbS0m0WNlfqB2FcaHutWYtG0nOwh1DSMSXey7+jikh0hGjqMyWmH5afJwgNQKoyhTzXXqXmoFnB8bisSvjeWRmPvaMFpjfNuqHjpSOeR+QY+1W54zSAY48d7WkJckpJE9RdJudM2LhTPN9b/6KdIav+5heN6n5B4u2r/HAG1pfJrT6v86buAv73KbtrfGqYkixVxsvzpGEzZCvZhO1V42tQFgyXbgMnHhSI57DukRmVsga0UcxRoj1VtrLcHH0n2/Vl+RDuPZGK87kzt9kvu7o4e7ufGlU231UI42ykSSK62D/aRhyn32NSxjOSRv9n34SjEJeBoxuMW39hkn0+49/ZeoVFe7kc2S+8Lybu9XCTV43tlq/Pzg0RblqWRVzGS0Wp+XoUenEKjiIyRqTtjTZjsHjXjcJwOTF5VSKxF7ZVGyuZI3mj9Q7qzUxvODMk7D2ZIru/BDY1Xs/yw2b7WiM0zJCi5Xj9sejVVyT3ByTHKfnljK19Gwj19p0Lvbmv2LpeqcNx+KI3OWrZMMroFt0+uOxj3Egn3dlcL7rg2kjD43JBk8gPJ+kjfMhnu95bJXo9k+86mlfE8x0+2Gjj2l2Ugea/h6cKWe0eR3EyZ1AafxXe2qPdTyVaV52hscyT88vbF80VSPF9GGGB/tL7GXXuH2ysjHtiyVXD/44vHL+pDx+T1FdujzL1/5HIw/++vMf9RAqrSavnvp9Z/CAGXv3wXcDmHFTTF6iLl7zEtzUjb+NCGcSMl0SVLzYe64FCZy6uUvX0kyYvvI7gu1YbkmhFpJiz3ATwWZyGlb3YbTPeSEejnZS1l3xJJeSk+SCryvvF8lSW1Sb9HDo911fDUDhvLPKvPGFo9u0k5z5FIUedn8Ng/BMm/NKPmk/dnuCflReRnGcsz9cUOznFWSflHVsB8HY8GXDRVSJnXqqEptZie9cusEenMs5BsrwnWN9IuUpJ3SWcyf2HDczX/uQsp2tF0dphKDHxyJenXS8F8z5oCqnZWS0nopbVpRb0Pw+MuSOpvOmrWG0yP7/f0yrNDh8R1BKb7FzVHUk30zjKPpLfhNs2QyE2tdma7vTDos/Yqsl6xwIzW+y329xzJeh+2qTkTRwe67oHtzxdpap5ZFkIdTBuSLXM8/nmN2W8rF1cpJXPsvyGbpXCfeleeehUSM5GbDIZwUUlZbatgGhPTB+G/O57qhw7MQfJt6BepEHk9qtTUa2xPez3e8PzJSOY/NLViTGm/ttLa33YX8HqPfAhDfhXciTH9mxnHM6artyvnrhFTamtUwfRL60lopGpFff+iA3g18PhZp5QubAug6PeYPuZ2blH1c5SBPa5Itp2K6dG763OI5cuVx2LAdLE4NJje2lFLMD9elHT2KmvIz35FogCUmp7P3RT8supx9w3J2S6tAiJ330th9VRH6llY38jjFxLFXqZTTpsLsGoQUvxoO52Sb/+AZLrvSHyUUo3OeyThMQ5uItLOvUbXmfqCcjEdpJCPmD7K76MLR367k2jhYntS0/1ZfuYpRBhM05COw/4I7LkTIm52vUP1bRRC+hxqEhcTFeh1cAXkuXTD9ihbhz6ulyNA39ckWu6UlN5VJNvJ51gfbbPD9FLMQkxfj1cpLJ1DiCDYCPCDqhbxXllQ6h37DNLhciVxqCNpj0ZmQXZ6XiXuOz+/KXNnPuTh+koircb6LNzPB7LK6QRfvJHcmlx9gZXbikdTHQk8cWYZsEt8FRF/ZSm9fY8MyhUUJN6crfRPpauqhBH7t/wW8LcfBM3bZwlJsq1FpJcLhyrVp8UOX+KYeO3neA42P3e1PuTB+QJ6nbrZcQtFrQYkXr4smRZVmkF82lW4/5PXVN88J3Aa3zccA/3eodrEP0McnsTPi0Syiu7VaA+lBD2P6mQZUnMcHzhm+gsJp0oyUiqeOviZdBdh7e4Gar/KHCJyewi+gt6i51UUQ35JkZhK0w90lXwekOo7jGEpwzHusw2SCzVKuNfjmFM/7hEKx0DiBW8cwyuhScCL8C3FzSapqbmYcWD8OnCMOTWk4fyzg7L91jxO87Si5WlTQbJc13hNYX1F74qZQVQOjRTh7CjT59d8AQu/HeFPcqtpl5oX4Je+liK535V0UyBZw13YizB2cIxX70kOySrF/t62tk43SfQCfsV5PLJHjJmwas4QbE2MofqIpJsYpg0nNURi2k6u0+UnSiF3qeCxLDKVfpWtDmkS4PlZMmy/OVgKwOZYSVzWU6AP7Ygk1t5C4utXptEuaCLgXXQk0SnDa9Kfi6m5+m+fAPv/lICTxruzyXjTuGcTtzYSuPdsnEUL7mabZ2VM9DxmK+2CRDpenMFw2M8Km/ZxlJzIf4yGcT5wJie6Knn6ea2Ro317s9kLVsR2dU81wtK7sVk8X3Jb7Z6lcRaHF9NmJRKtDZGUSJYPUzaZImwzQCLmp1vPlvZxKlzyRhJ5hwMSTdOWwp5mz8Goriesr0++wt5bWmfA8tCw5Wuhcvcl/Xz+eZDZwjfWIjh6SMKjF7zY5DFfCSc5nDrjM0xb9k3PC+KunuVgND/k1fYulp/Z2N7enEpsxWpN8ur8VRra466w1V0sidNNT5VB6rhn82k1J673GkaDH7Y9m+KkRJz9oI1Gs/cebEVfK+Jmb1cztBjrp9aXpWRPV8fBGM/Bk82aDMnrLbG/bsfDg831xUqyWfYajUdlfNiiqvDzyc9dw+cUlbnw1QWxiemqRqrckXQ2WfOA7iaasS3uNfvss4XkxOWkNIpj3LCRVRPiGD93IXWyRGK/zkhQskUyJusT1m/eIlGL2ekfuRyM8q99/1kCzqSF8rfcBVz/MgH5AtOz4TLWJDkoSC7YTwpoohUSgp6W1HxDf4Ju/kXy2ZuuNpscL/2vc9eKdDmLNdO+uyX08eXGE2mFJKs99wBdsGl5Mo3V0rz4WQ7nZNFJqfxAgnybSwG3et9KSfGJdbPj/QWETXqejQTnpYEea3j4SSNy8sgGU935d6j4Q0j5c96VpltsAATZCp4OSyTcz8KAIFJ242kaqpr5NC8cBjftSDYj2J4t7Su4XcqaJ3cLCZazRQSvnCP5dn0XmuEsO8O52GH7syyVTT0yG+irS8vT63vhmE8H0+1zeUdSbt5qbbbRJwMxTpGI8MLjW3l2gMf30/CkSdXRbC77EJrXreG5nPRgHm6YfnYSTrWZt8XyJx6mx9cmECIJdopjBvEzhEs79Nh/zV43v+7xCINKsH9ap3dMki8yeBluQ5IbS6l5aDfYX/2nRlJ6SMy82vwsD0MEybhiyWZVfkpo+efB08bsZPP4PYZwt083kk4MqzPFF6f2Kxt7kp9iJPOfmlpnaMDfWmntb1sRNE8xHYs39xsJx/O+ptkd0y9O1BuJ6KV1aNnNMH2bXZ8knKhINiE1LmTSNSTRrsmQTIVzhfI+RbLE7cOiGzemUC6bnsSOsaT0Y5j9z2uWG86/+zul+RUJkvL0QeKoXta0bsIFcMD0LCyMtKRZbx6ALd9PERdpl9KM1G/IovZFwkjdjzS4YoxE5xmS6ansVXqaX5BAL6VFonWdSifFRgNWTwcsv8H0bLPNesjfAx7PM22LXpPGgGKmfUQoolaj+mSSwem8fEqxr2L6PV5dH9N1reXR9r4A+qyfT4DKwu1kj8SNleMVyZh1JFoVuD8xexn4ROoFPxySlKqiGSCM+1aKNtsOSZweA4B29pBijVklXZwwnY3u6e3nLuGqpL6+/wIfKiwv4geL8selA/82Njy8i0SlzdSMIOP+TcTKd5nSl+efILnpuP9a5w5dj94GmLUfRPxyu4EqZm9C2FuCR0LHdDrfYnnxY4fnN7IPKVW8qIBTMj0jJw77P7YiqDqTpX//avh/yF1A7ZdjKnE3T4j1cyeiDnKgcRGpEKVrJJPptSU96hsXTrGLZMo/OaWcXyJgvR7zMGBLnQYr7fmz5I+QYrZbjTTWpwDxYXuXwkHCc1gY0Qh5/ryJ0F9gDM2NWQSRkzxFePceNR0mmf6zImjNo+6SjtRfPl2Ii/otwsfWqmkiqyOUhjqSyJgfHLonzxaO8/QmOOH3kW6dGZJzznqJ3wWS8/s0CESnx5OHmG8CPY7HFwSP2yD4/bbqMEY+W8isYkbiT6OWlJEnxsg6GEW0wnkFCboJMaYWHY+bHMnXrvoPpCe/42GTLiuqbPAawT7iTsLZCmP6Hb82kPXDQ4oUU+mo5ftfCCdZT8LVrQNaFn4EZTY8OW/m6kDjet/D8XXoeKSenJC6wluDHyd3wreLe0frk/sGX93cpNBfWZQaB5wn0yXGaCg/HjpNmuwGmPG2JO5LG6t7vfmQPxZ4fkSChH8M/5vYY835a763aGN83pDHz1aE6hHJuTt/akjnxYXwtY3n88/F1OyveTX8bz8Iutm9nmwMF5rkSK07GHGGxBizy5LYcxO3E99LmXTeLIl3+ri6oa2MlI2n/MNdxbSRINYhZFoSLoS38keLVDSQ2eeaa9x5XtaU9FH+YJ8kX0nuSkLCadFhZKqfryWwvj8rZM6vM7b8vFRht7FbGbfpd2DKE9YCGv8kG/fDUrDlBYmKE+BUN7xZ/GTfkUnCi0+lbOz4tGdv31sI255PVaNogiVbBkgfKN4nJO3OkNjYcSTd3X7rZBhfA/uW6yX3lAO2R01vNybbxxWObWcyGKvbVsX2NFPhWKtXZ9wHb8kWg7oiXt96o7FbY39plqsIb0ufurEmJ+yvc4WEfLkaEu1z/7CVI2H7N+PLMsTZ6NnnsdGIh3OiavRBPrKJN1OJUz3BIqcRCTwh5YTb1/OZEuuyVdjUumN/zXvsj+H9/SFbgcR8Bp5ltNPbl60eJfaPSl+OsT3nd6YZZPXz9vnJaESnoGPKW5oSd/zi+bPiXGYz4iyFN8Ye9t92O7Ix3mP75cep/EcS8F/z0n+WgPOZqv7WT4L/tvcCXh6mC8+njoTLkn4w1we/hldR3qWM3w+DeTXcDqrPFUk38/aWmfNFD7Vt9CLpPKUy549FA00bI/FOD2UwedAH0Nz9XuRR2FNzcuqvSBBMF/MbWLX54pMrNKfVnSSvequaG29/h/vXffD8MrFU0/E3L7ioRkdSp8pD8yOiGZxzs5GSQ47l0SHLoP30SK4kR9KdIpfDbdN2IuvifWWK9ayEoVLuPCFO1pna2CMh34+blOgxEuyhZieoxA8JK7dTzZhgOnebD41Inn0fmo/w84K6EL2U7LteNq1lJkAss1bKd989NT28uoGYfVqSrXZISK++IPm8fctzAw1pntmkBAHHVsrSJJPNbRUJuJ/cm8jkEEm4qvdIUBgbKQXsQnP/2hcwCPoQiYFQNA/NpIV+OcP+4UY/muHXF1CZ35ZnkZqWpp1feri8DzcpfY5IVEdv7lC/g4akrZmVZps2+P3p8SnliyQLTSVuSjhvrx1JQMH65x2m26/8iMdbetj+PzW1zmerX1u64o8T8JcfBF16sxfELO1F9J7fKzp3NxNMN589D185EmQKfgj5RP+Q6DMcSvrR3Ry4xBIefS0kXSnVM4D+2BC+fGqUHrsvpnviNiCBTCSh4zZz8JOkEzHluUbPMzeFctG+BC/Vokay+VtIrF0j+IrtgaqWH0Ow8L6Ey2qG+ZpubgCD9Eviyj6M9LJ4vn6Wb2mleGhwu9nmG0gfi4eIPnsk4vjxMN2FFtM3Oz2odE0aFYIXe2N5GG10cfc9KG7v+c9rqzF9nEf9DZKp8iHh8NhjuqldCkw3DUy3s+Fu0dE4ani8PRKykQ8aTR89kjR2HyKc3XF/v4t3EARskOL33rKQdNkS/GPyEPHUTZGoSnSGSL69kcwTJDNnzzcwv++lyN86NdWX9zXkywzLH0hh/fzdSQUmnzop6t/qz36MSTbXMR2nrABqb54P8BesE+FzuXKoPMYMABN9Hg+wqGjX7ANI7o8bj1iZ1TTezeaQK5Oe83f5ADo5YbrPnOcVCZ0d/thvATGmfu811n8bAZdzcwrh0xw4zwM7xPM230P8Kh48lpbWz59JkCBBp8l4jjYPhybaRUD5eWZSvEzRKLvmqUMwPyFJ5vUwUu0dXOAk05cUnWZ2TVvptoaQ4LzEv2eModdjcf55L95H4nHmjPSsHR1IDK/lsassOnq1fDxeMZd5KK33Ja2ypwFZKckiEi7Wj3w3Cs4C7zuPo+lqoIvwyyAb+heJ2Otg0eviFkOymH941O7x89Wqx8vCjH1InN4HlbrmkSMJYcl52GdAz2dzBP/c4vFOAX7/+cL6Ba/FQLj2wWuItrxvIBF37B8Hp28KZaQAhOmLxzm/a5R/5zGUSvoWUVZ3JZ23tw1EPnmS0I5/HjZfTGoIJYxZflsvSqrvMgVOnT/wyDePNa13Nw/ykj2l8NvbI7ZvqgMWc+fhTutkGuebHsLCfkih56406nm+BAXv7j8P0moOXenXC6T7i0z4Y5tbNFTcBLKJ3GJMr3KdXrc+tr/iDx7CVtOp224+kI0pkvv9fvw5As7n8vJ/6m8B681rZCvMWIS7eR41w35sP+y9eq+I67UT2TAPt4JJu3Ip2dvyCcb7lRfsm04/krctB8uYX74JUyMJCdSEOhDhTFU2rSskTSnWQK5b78XmdoeEex6x/MB7YfnZRye+OZSqAWf8vNz/LEeTqcfBkF7TN1s4vk6CVXrWiWoHDdNMdUI8cE6OUY9ILKlbysQeAAkWba8vtlrdVsTxijclhplP2YoZugTK6MkGS40Fm4zylNs9Zw7pyfXNvrf1SnLq88QxvOCHUP6AZLO8iWa0r8OCqWOwJqzXXqoxq+dTpuy4xm15h/UpjdvI5HOuCjfhR8t4VcaMybv3ijt0dKmxvSxlJgVzJGceeKkRna8PtpxVWP+hRcIebjeZyWOw4PbtPgIp9nOJfZNxSuzv5ewQdeNh/3mSJjxveI7GWZ9j+9LPUnInxTQ0WLCdM2kfIXFvCy80tn0wsNnriGR8tU/VeCXxgGSfIGEPCfa3px9U9pVeWL9dj98X6gsJWX6XkpPeX8M/koD/iqH/LAEVRVn+LQT87XS1i48RPHZNx5N7fQBzp++fSBLrSfJAtcEMFp8PvE55z/NZ23em2GdfuCrrB09npqqb1aZ/QTse71IyXaeWqT0uKZyL8SElmYKfJ+z4gKZJniQrINPNLek7uHxxqsoP9S40p+u9DNXx8+TZwdyXpv/4zOHeLu48g+aARDRxar4eH0iqaYiks6c/BFsXSFJ3TDtz0J45PFdXPH5a33WTSvsankEx8DQmB8fki0iCp3zsSfa1+9Rsfv4621+rG0nVKxIpPB9H6N8bJBaxF7LZz/ZzeEb+QJJ7t0zNy7sfoE5vd5LBdl/j9WjSQ1V8sT8mxJJN8X4i+T5RT/L3q9fM1W0h4LLY3Em6TpehSStzgC5TO54um31nGgfzf3V3J13L+tqi6D8QDRClalIksUSYEqoeiIBigYqAfPo73eucM3brrtt437PX/46nxZAiicxk/p4gOcLNLLE+twNmp4/54QKXd/n5vdE0X7OWZCOcl0bHk9TNgc372xueufxE8s5/s4j6Z4RrKLZNfiSbGRuT8xcuG4bEpRleX+DRF57qYuTZsEbCfncyEtbnSGJni+VHpz7h0hc9yfMntsffGloxpP7Yz+z/ab8FLNeRAGBHXRPd2W9WahG4UMp614RnI61p/ZuZzpcGpouZfUzpW8juUMAx5zGJdhY95mdMJ9trS6JBKQzKTtMFjup2JOF+2a3p6zxRyKPrm0fH7XGklnBCEo3NxMPNxrhS31EPkB0+LeF58bIoPUZnKD7zOeFzIVNoUcpbiGsNtxcOpqdEPOmQmcVLivbvXU0zQ/QhcWUklupvMR3O+wLyxsBsrnD0GXXkfAW+cZZ4KHiflDoHjMHcf2sN94UspBO5TRCAjOn4cvlKKbt+sX6iiemo7b8tSlJnC+A9ex5tT1j+cn0wIOds4DwA/PysOgnEV3uQ+NFF8rmvfInp/XkgYZBtrrTdZx1kXJmQnBqm49/FQYN0LnUSP/enmkrzuwupqeH1dLGz6Ow9X0LpKx2JnevGpYpqjwDp60N4U+Dn2xz7nPx5eTc8e3UuVdm9gNMllqQweGyB+r5dAR/EZxMWjzykQe4QSL/1jyNKQanoPSeIjsONRzt/9/fS1cVC1//tLOB/yIOgf3pm/TQhoZKLOkiR8i5CeqqnHBJjMeA93K8Vqt1uLeSmrTRxscXvcGbidxLX0onzRsLtKMy2GIMtksVLPkgY6L+QVnxqIkk0Oiq43h5y9flB1i+LmrKCtcDrUZbCXvjMqLE6pRAWBySdeHnVdDtlD8hOoyKFVxw36cNW9xDMjrjtNMbvjZYXvGfn1qeJHbW70gSmGk4Cn34PLyNpBql8YAzbMudz0QXqvAMPTkYhN2F56JGIQVYDX7QmSePTltJvIggQS6eFxOnwUqi4it4AEvYJcZNhH7Jp+wNwBbcj1mL7bA/eEvKgxOvF+VGh7bpsIUoxIwz9FcYolbA9SzkeJf4anjM6jTcJQsWeYXtZeD1aiATCocL23t/6joqkPOHxGhIVh+kZTb89AFxmn98iEOqV6rv9AmPWxxhuH0jmIuktCJc1kvc5+4TUcMoR2zdXCF9LW4OuO/sGCVHeJF7HWJ/DDVvhpBtI8tY1DPp82wIkmf5AIhfuX4yp3+PV/wwC/vEHQTf7fOar5GIS2E3e2rnzaeYPhWmQ3ftdWnjfLitfe1Ekxvl5qp2jXtb+d5q+zW403NR5Xcujj/0vEuM4r1OyYRfD191W5HtCq4JszR7PhzkL3w1t7zr9iNvC/WQ1h+0HCVZ+l5qv5J6G1zvi9crVdvIXwC3pUD5NShbh9uWLrxgJp2tl7Vyupex/r0eZu+NGAOd1jmf+eJj0ZpcWg0s0b2eBu3Js7ncpHl9bd8E39sQkh4XrF4SK88kX4o3Q7Jz+FDpnon38GTcE7tm/17F4y0DwhTYwG5+WPiWFyC2g0hs/l3UkpuEh8Qzx/nuDp7IvnGPgqf73vkRC5gGej1yQcBKOOWQPEpZXVu6DL+3eeD3ue1jfYSn7ys36LX14GgvCOyTw2PzIZhIzJMJ2K/gy1QS+P/1IejhrX3/xAGz/fFVenTDMFV84albjb17l6CwlbUTCEoHsdx62LzkvJ1+93E0SXI1y7XBV0/3xCgb5FwHl+LXwJV/RG2/BPOM/koCL/xkCKur8n7Mu4B9eFOJkZif4MOVFEnGznTHooxlcgA0k2zzeMya+BQ2qT/Ij3wpJdXdPGvTbbdekt1lasOueydDOvp2UrV+4vTmyEqpG/khJxTRgs4xN8FbHXsr9Uk1ZwpCYjV/2Ta4cFx0jr6cBr3g7kPQDT4Vxe27CS6Vdk63lY8qe5XYNd0l+ShnU2pqpvv2C69l5kmSvPC3Gi9MZ2nzC8qSwrZld4NB4e/o9zwwjb5koYHpZKf0bt3VVYXJ6GrB+XkvS+Skb2eyKQ9e7btomEygSONU/AlR8j8c/BSSo3DEJbt9dR1KebQy2pp8vvAnH9igU1WXZhMS6zbNXk/MXXv8xfl/w3FYdyY9VPjLBU7E9l+1TSopjbrFggeW9JvzZ5KqoFCxHfUN9Pg48aUqtZWxUVfgse2yfwtc6lhdPJKx1e/MkijKXQfhdQHcaXzyfj3nIouSkQNdtkYTBUivYNvtqcFbMCdv7gPU55Z8XXOS6I1krYvn5jY3wbsexSatp8/dmARVVnf9THgSV/zABJRB3EKrGwKN05oa0dRxMV1+noeExe7o0SYQOwq5SOC8nzG/UTsB01REKKU6Vt0J5aW/hOPxmzT7qp6O73BvAB4Lkcor9mno6CircOD2Jk5Nb08Xy84DC0eQm0q5CQdVwf4ToZWC62s+1jvLtt8N0+KBxLry1lt6XaghJ7qhNPA/dK63DaQNB//3wUD4UQC/t6wTHozg14fFyxHQxvb8h3JVz3P/YtbSxLzGc1vICz7ctC7rLGKZzs1FswuaM5DwdMH0D47IgUS8dLSqHzwHTwecXy3fejbSGVwqn5ePbxPm7KOjtka8hvz6nJjaC90i/1fwOkbOceITdRUtlrQ/g8GgwXdcWL5d+9L0KuYKpG7ft3KXCsGXANz8e9AKWZ6XPEzgME6arDv2lkwsthOIqDzw2OnVGy9XewHT8jqQ20IA07UQLILr0SNxeWNMsvrdQ7uYLHkYBkvwVfd8Q7/XuN+OBRK2Psfd7G+TAw3jRzWjgYH1PTvyQ4n6x+2svsMeY0v4x6wIu/nC6uu+3JRwqR+KR5QoppUfvCfn4mhp+yzAN7eE5h7S4GzySdieXtoVoQqj1VRMV8gfo3mYhhFsJ7/G11bd0eyYmNHQ7J1FpfRR6Kabj7721I4+1eh9SL8V+Mp5v1CbSFyKSJzhfIUyND+EBRjdVp7MEuXAUOE8jZP9O2qeQfZeGFNuyADTIlhhjXBqlcDc7pRQUjOHS7+eEk6eu0PyVLyB8DQqSTt9jH/CJSyjek0b4lFdrtnX3HRR9Z5Nkq7xG6n60DZyKuybxM3+3tFjjuBtt31LD93PXpSZd1hDkldREpShQunUuHIpjOyexnyLJbvutAmW6kKXI+83CsehSwGm1wRgaDlvsA+jvQdH6d897y21LLy/Hh1NSSL8HMc2U3Yb8BQd2mvHoeBSQjL5YI7m/3yY0WQ50+SoZHOoOY7iqhSslRHMhVq9fzpcrr6DvlyZCkYW6FFGmz2imRxJExrXnYf3UO8qCeYamfE6Enz4nPP/WW0Mspi/ON3Ph7/0WUFGNf78u4H8IAf/0ohDvRb7wteRt8sNRFZE0MpJGnINAdnu/BKffvxpfc75IjPi4V5yIbS++bP/WxbN41zprb1768r0x+N7CJIa408OCXbZAUi5j80rUNJ77ghYL0h5GMXVoHsi+/t7aHCS+vzo6j0XfGI+atHNPpetE/gWJ8w1tHlw2AxAeir0/5gKW79F6irMaJ83X5OOc7Pnh0zqH/DX3x4kajTcIOD7uA05hTxxbAm9dAbEL34LVFswmuFd+TUiFxBXSp0h2aoaEexWv3letjUjcxW/WThUfJtCEW9yfeiTlVlwQcK4ECSraJhAzjxUko6g1rhV9RmcyloY/TTuj2QuhcHUuTqz5smdi/aNZ2Tq7HMlnBFvxNz2K9Q+Pk+ov3IMmeeYRruQQaZo/tkg2AGYW5FZIJnic4f7d16MOec/nvraSDGkfzL2ZM5cvqq81e0sCe2FaZCnnSOZNj+VjUx86+auc+9/vYDZQN17huAdugmMIAnHlquyc2/hSfd0RkPhNOljkP5GAyv8MAVVdNv4xBPzTvwWcfa/w8dO3lCXtG0lxuxlwPl9GKXP7ImTCqBFol/WHJOy4bdnuGThwybSPlN2i1GDkuxfgHGz6Jh136xkbL/YV6nozNMlmh6TUNl8V7q02Nsl1jeTyLucv1If9yJOdm1I2e/YUqvVtlBLxtA3ZSnaW8EnyXkqXp53C9trlABdj9W6yxkIi3dntC/1J/ZFri6REerbwipBMqZFoxu+NphI8Z9NIkld2XDN77jF49fDhiQF5wVTrsIAPjZ54fmW7ZvQYCdAc70jMtYVkDIY5lkf/jjzzml3KzOGgw1PPepIfNkiu1mC/478fkq5vasumNHvC85x1JNE03WJKdRvhfCh7knxVvL42w/Pflss3z/fyC1j5eN6hovabYP3XCguHTQ8X6/4l2c3B/QWntOGFjSnlQXPEkbH+6rh/gO1/t7KabUQk7TV44Pe1Cl8K+25OItSz54tkjzhXWFXFBMnpz6SseL5a1r7sEW7BhCRP7FfKatGW4W7GSEQe5X9vFlDVlcWf+o3F3yag9ocJOL17TAcDYyKhlu+Bbs28hfyE6RHPtM1I1WyjYKd/1Bu+CPaUXu+aCcV+UZEoi4oZVZwzB84/H84Vv6zp7qXpUAb2HEm09lwqVsEJiamMTXxsMN2VssMHIs1XpGg+iUB3X/v+exVDJ0XPuZ7ShaLOIdnVIo/DDW53elRC9LwLJNJmmE5/jEsEfsdHEs0HV6FM1l6Q3z1Ziu83l1J9mDSA7QrJODlCTYf15Qq5v8chPBRMl4n3z4ht+raaxLpi+tg8gxWUg6I24XKB6WoXMQX800cmoVkXNS2+9xukHcykUKiRtMHb479FMfB6t9CoaeyXMzjuB0xPA3EbUvdQlr91DDF9vamvGV1W0wrCCAka5uGrpYu16EH4KDD97MLKZeV9e4HwhN9UtNntZ9SbXy4QqZ+Jx9kxT6kiBWs4Lg4Sidj5E1Lpud3CKY6/JHTkktJVN80gTxqNx5aP6Smt8PviMR0439fHkR7u9xz86obnE56Y7rpSsISkM19NeC+67q+lq6qu/fuHq/9DCPinf7AwW4s9hJ2KMTDDdI2G1V2FIgrxnrhvtZCmO4+Ab53MJjkzb03T1XIPXIrPJBZCL6Tm93kCPxRGzo2T77J1Thj0lqU23HuVBrXXwROOZPrdE265piX9LKAcgx/xhiFl6wOS8GT4Q8OdqqA04LKIYjlaPDMJkubiqhcoipMpZdqld+lugfdglAVIssUJyyNmSxHSa6BK8YJ3I21wBICqNQ0eGwdxTWum9ZCmH4zRuDA7plZMhWDDCU9WzhGBdp8iPH4Smjh9diGd+NyEeLxhDGTix6IPNu8haOMFiT8zvOctNaggE5CwfJo+VzrfYTrbt7nS8DLKDbp/aS3Ela/wELZvoLE69yEka43zxj6u6SBsMzhel9i+yW1Q2OEyxz4kUvF6xtEb6UXIe4ASYzh+1zn2WcE8gIxZuP8Dexdq168EeCvPeDjXsL2z+4PBbb4ySdZz90p3P3LGi/rbxKtLUVDBXd7A1zcy53bgtRSMZQB5+Pzw2Ez2f+2NoBhTxr9fF/A/43Uwf/xB0ANBwswOKhJpW4ujY3oXwRe9q8i9XkJCROX87n9vBySSUJ4MZ6Vcbv7iVU6SW/3XGyut7dmfubrA99ETSaO8JBuHCc1s/M2j6oh+DpBEyw5Jc0nEq3N2g4Uv12BzvxJPrUOzwYSl0+vNTjT7wjkNL81Xw9ghQfryw/9FwAUxpUBeDZTMyV3w9X45b/ZOKnSO5SJZhTUXGm9ZmimxLskSvMBxuB+th5CYYeWA61+sxr/dh46Uu9+s22JAUt57JCQp+8n/LjNR2uncq50yeNuwfnGrCW6VGZLjgi9hdelNclgv8fx7f4tkHbZ64xbWR3FgdbRhda+EZkcV3C7ThQkscLC82RaJNd9Oij8P5iYPbB3rJ1ea6Ivfjy55F6PuiO/NdV9UJiTbJfGvpGC+A16/RBKuIyTps9sufLXfCHynHj3Dyb5HJKoq2cRfmf6aLBcv2ZeHM5bv+2vf+L1U/K+jWQTIta8dv/zNim6wfVx3j8d3+wA7MCwv1kTC9vxPJKD6P0NAXZL/2PKgf/1B0D9MwLRib3i5uw/JZ/V7xs7hhcBNYFOTfG7GyKZxu4N3+OilfL57U6ZfLht4PWUkGvWRYM8Jifg4JiNPn8qTMqnG3qAXTkiaQkJSVvulCU3YTCTT9zllEbNnSJppQjIF65Qd+34HVeBMSKpS65itaC7cQh0JFDZdyF4vL4PHHsmVMwdJ5FUnBdo16Ui2V5Fg8tXu4elqSMqs2IXsltgqtPL+i2SMdlfmq5iEXyZl4Kl12BrsoWwEuM79H8lWWs0sLAl0K/cl5X6MhPQ32w30h+tEcm27m7HFakKSeWxoUsFBUr3EMx6/UHspebm5xV7ZeYDbaY3EFKp3zfLkJEOftYOUTrmOA7vZM2iEsWvy8vuqWaZlLyzfu8Oh/au67Ps4T/BOF1OTLzo8fp1e1vC8qridubuCmRxJ2Nfzvkm6lTqym7i04T3i0Jh0h3fKztVE4Xz03k1+7t/ACjffwjVczqXUeiJJj3tZhqtxHvDzbtuxQydo0NBp1iRvN5/9NQLq0uIfsy7gn56xOOT5DUIhnDXh+tsjKfgFSXG+yTy0N0gQppcUShzgpFi4CzPa7u5byNNTTUIynVrKtrf894bQoQln4FO2mxYOdMRWOX+tfttl8AB//ZmkqD1hune2vhOkp4OORNpW1m/hjxF8s+5xO0TCGefSgvDqINGqurPokgstnL44VOfrXenSVzWd4WA3E4/uj31B349+Dny9Vkl8uBgjPT8HBy5n1eDR6HhAyzb/wnHHTZJm09CxlXnTIf1qDk9e0m5Nd8EdIDslehOOzHDp/htYWL6NQkLRF1w6VOUXgvt30YSRf+roto0xPW8SlUSVgCQe9m8TbufjgoTX9Y7S7QfreyhXihSWp3dKs2jO4Zi/kKSFvDWQvFMMsTGbNZFz9q+svl7eEM6KOY8fcnml0tgP4O9n2P6330Nns+yXXh4suQmD40eh/qMMkMiS1ISyNVjMaXCovadvgYRliel2OncIgHyaSJyXXUq/D6cB0M6Y/j5eSO78+dpDLgqdFON4+9cWhcCYUmf/lEUh/vS6gMpiKQAP+O/By9FcM+Gd4D05iCoJ74eXQRdvB+CkzG2eZa1o0NHa5pDQ+YWENMD9u+/zDgeIJRKqx+HKMHhwXDuvjCb0uY/97laT4SAzvCeiSz/Sz0M1IJ3lppSU3J+xa8d0JJ70lbi6NWbUzLw1pFvm8LxXuppe8ucHQjezm9RsTYvVbtwjwb5zwumsHKmjmQye9oj31Of3b5QqbLbw0nYmSb6SZ+A9qAmQIOaaLE5qYOHrRSHjBeO5eTYoLXHkg+MmNXm+HgqFCtd8BYW30Zowr04jVQRHhzw5azxe7sWC8tR7QV4JAonWDyRw41Q7+NSmTqLr/N1Rql0kwKjRm0i+7GY0DjAG+WlhNJybek0HObgAX8UKj1afOmQsw/T2ul1ohJf1EDLzhuWNnguF8MUOY/IOrxKSflKa8Kn1MzoM9xoO0n5BuCpiH8GxZ4Anty0paV4C0AVZepBF2EdGpiisaaRijJ5IoXBurU2Xmc/XEeAcjCSMDni+vxdTuvwPeR2MRv9wTPGwR5K4SyTDm5sWyQPdBO84R4Ios7J2Bv/+9FE2JvHTd+k62nve+oo4l4h7709rR2nLsy9Xrkj2b0xqyJUQAjYVkECuMsyI8PIE3ygMPJ7eRMVpKZJIagVbOoSjMHMGp7HB1FSD7L1KLBwXY8AfpcThIL/NguyE19f/LnyLHxIDybNPjhasR2PBXeiRXPNIFHz13oh8F+NwR6QpWQNSx5H85dMvSEAlCuT8tqTD9V3NSGb2eP6FiUTdB6fOydbl3JcKJF5wDsvO2eY4znkjt/F6flWQaFGtYCnOkHDmcyjIpTVNIM7HaLzzJFoO49wG5/pb5OKZlZYT2aYN9oH8CKb7Frk2uf4vAsLaLltn05aiv3hjfd1dDDNCQzzf5mKYEgzK0BKdNRSWnx2Wbyf3qeOc7ro/Xb9IaME2KXlvcX9zjX1MIGa+S1YbJOLM1JGwnS52mCM4SEpNtHjwbn/bL2zf9bgUJU9f/V6H8yPgIrsK0v7KKviPJOD/GbT+7xLQkGd/bMndvz4L+IdnLOyX+oWHb/U8MRcGMGdz30CtHWYkv7fCmn0PcQDn7DTyXC6PBXNusY/pYISkYN1zZI6BQ+Ftwb9S+qKblDF7/4FezJEwBwFJGRt3JNC3lHg2VlrI0u4wh2e6k5rUdtuOTeqE5/+oEpJmuaMsu2E61sFykpI3QYJerf4Md0Psm/x6QhKBfRLhvBuRQGttozC+/Ujw+epfKQujY8fm55cJVang8c/r22AnUQzhwtkXy9MjmeoVkq8+eZ2UFo42YzMvWMGHs3eTFV/dZUsFk9xXe5ekbPIKlwWzaQXPT4ak1Va/Wbf+gqlH/cL2GOMt1ucgyHCfv3ueizVe73CzNXg3CRK0JFh/21m60A7kg+2zQIKNEZL1OkifJp9ras0uGZvDZbuUpGRc7Qz2SR0f7uQ84+lO15FsvojluxSDlGvp02Czw2uJhFwiCc1en2F7aEjWOUdibqNdy/xYPMDtflN4kq+OKUOlI/kmeZSy8vG22Ox0FuHWWXOeXe47968R0JDn6j9lUQjlDw+tqulMAOZhLoVbB9PRXvmR4hMjgU4qEkQQLj6gAi2eOev+StU8iCBY3GopPt7LlH62+zNgZviVYrfzQzYsmyV0QoTEa05VzQ6LywSJv5ZJbEOfUm3CmIL7UmyiYjJDtlcyDZKYjA23T0ZLZ1+8R/gHh9Z8JrgtLS+fCeLDZJM0kUqFRl+xg4R1M85hPClUZL4Fr+CK1zt+BTx/RtZwOSVIVknHdPX59THGbIrpnMTBZZqH6WpRpkTK5tffrJ/8SqF0ZYGH+6FraSr0SwD/pJOYSb9ZuYdngK+qGo/qWbmmwXh/wPH61aV4oQsdhY/P4FOVKqbP691Ik08+QlqsfvX3jgrN1biCZP3Rm3i46kAvwqXA+iTzJtrVvsEe1iTBya4xHdVtTCcL74JEnc8VEs13ekiVU1xAZp4UEi/UPqSQ3DMA0cX031tUKfOGB8UYz0ye9KKrUGUQfYBpjeSLhs6g+mP+BihnC85vVERC7kUO5XMaOP+v+vy9mPr/sIz1/08J+L0NDF6eofPwGlUtg4Rv4Lz08J7wv0iWeTQhYezJkTLJH1LWqtMdAi+4SNxskXyjcfpAknpyw52sUtjrsgLo3K2J49JptNh1WFnwkJOFFHcHH/v94GVDdNvaPJ0uo8vE5R0P6NeSFAUFMj/ztwHEgkt58mEfoJ2aKZDFjJBssM2Craingz+mShNxuVqzyXggORvPlNLg7rn0+pQA3mBbTXo2f/dc/MB7Plg6TabH48jYI/fh4K5WJOFvjCGeblsI9rKF43TyKSiJsA/xnZUghanj1dQNBgJ9tEfyCQ3GqOtPMoSCazaJGAwWq7rHAS5KLZD4NBYFXR6QcKnKRIlPkZFSTqYXHKVYlKJnrs+oXi1fcJojKaPLGUZ2oxzjkpSGFOq7YWSprTPo217n8dgdZ3Sp9Fg+A7d5HWL7pbLTQqlnahNpQu2y+fQ+wMN2HZJEVDBoNHOOcDq3iyYsPWFG3dhRAIoAiWpU2MflRXmBKMwn/P488++9udqQNfkf8iDoH58F1IcHEmEbWhzObFiTi1TZ4B0MJA8kXuc03+3HX0yj2YAZ94XTjvHH19RcanbNU0gd/Vs2/rjKReyVjXokNvcprFoLz6dpI5Lyg2SxD0iaIKdIIjqfa76cyE5zyKZy7axX3IHNQAxpZ5N+9i8CKouM8IC+/Zo8xFz29bhCws1qxBd0WF6HCQrZz3/k2nI8v3NWkXCfobqSPD9uwBQI4b6pVjVRT7sl2Kls89/vuQ2SjC/R15snEk1/CIpzOXuKP1RzszkkMl6/jjGGbDlEYrHavJLNYrEBdkbSBfM9nh/GygLz6wlk/7V717m3FQFmzZFgli66DsbHj4AUyep35ppYG8mE5UAt4h824swxHfx8ybd4/GwYFeLMHhZYD4Ltpef+SHKmL5Gg2FKBFyGJvT4QfPkiitI+pUjg23JhgcvftgRpMoRk5W51X6UzLP+j6hUc3ncmbB9rm/i3FkkfVDsC1gmJCwcfv9+Fd8fzDROSXU389D+SgPr/CAFVaSHJf+q/q3+bgMofngXc74UFPMTXQLKsKDq2udyRINJJbrLXTCgYjy8p3LQPksZZITnE7hLCY7JGki7K15pVqreHx+4tkSQInlfGl4cRrsETCWUfu5DBcr6FWtVnPFfHbc1EKivwnGE6laz2a4MVsZjC8ybNeCaruxCJosVwbW+zJinLE2XyvnxANwlIIPd3fXi+CHxMAcl6NzTKHsuNAufHKPF0YxsWo1ePQr//zEgmOgWmz/3yCOd2jZ+P0Y+kz2ANzUbpSX4UdxZbWpML3XrqSN4USNzdQwvgNckySfarombjBj9/2snEs3X6pmy1QhJi/ZGUcvu6Mrv6anC/woCpxBOvN8Mmgkc/TpiKzDqLBfocz0evSLbB3Spsa6gjVJPS83T/zGbMErPfrOVFJmkxFMBOXRzBo5JkKXlMusHK7rWDp6J/SSIdtTXLohiJ/oWhSbM77k/t+x5JzD9SjgRGgj4uCTyPkyolx7veMoXckHwKTDxppiOwmRk48NZnCylZbI7XvzW0YkxhSP1DZgH/9G8Bq+0kQL7fKQ3fPKuQjeabISk8reHFU0/pLhNzSOzMbrJCHSirH/cKyik/83iZmpTpj28LXOwx3bwe/SuL6HsLTf97kHOqkDj7w2RAeB/nDQ/qckbflq1BiGMvSdv/So/LmGA6WkwkLNr9mu7iHCD7BJSk/fD5vS0x0gF0HIrTzcfHe259lyEVpTnh8ChDSm2JwU2YiU24up0MSsVmD01qWSQJLaxPeOX4ebrB40NitUzTxT0crAXj6fXTUSp9tApOaYnp5OxyojSKcxeS9x3T1WvhpfSh4dB/rWxMJ4EjgY9RPkB5a0XOjU0P9HDWd3D/FloTVsQoMJkOFAjfN7Hh+doN6c2Yv5BgH0x3XXVX08dDxHTxMVN4eLbHkBFzqUF6dn+vp0nMmt35G/uM9KpJfGG+OxrX5Q3K11Ij/KB5I9VLsYLM3y2kcHoNM9ZEzRoq44vpNmWnggbbZQYHjyx4vMpONf0k5QTF2KtSfDhiuqsue/x8jX0CV/Xyr81YYEwt5vN/CAH/9FqbtEpcuJ4vQhPO9yNlzvboQy3LYhMvHnjPXVvtiSR7UJ4ltT+ypz2fkGzfponeByTec36QwW/EhRRNc2vNYtHncN3ckWA7G2oWfX0GdYH9ZrzjVcFujwuDeHVwpHxh11fGLvcAjvpVlsKNXFrUenk5xNRf8oTTk0KPG8eBVMhpk3WGObIolRx47XKtieBipmzPORKommyekGU/o8ZyEUP12NhSJszNjpXcd+FSDHh8//26rLlrGaSpvm5y8E9rGobLEXgw2CR9LQWFzpd5BME5QVKahWmx7nRcwwdvd54Ue9NlW2kSIV3vbZIpHGP88akSqPcaks/uTi5VFysHHsrC4rl0K2ZU7O5z8O8vs8m+1F3TQ30fIbGuBudadlgz12hWcEsWJsl0AmsmZwPGKMYsCb2qAKr9ngzIPmeh4VcZSTvt+x6CMNYlvg+gYzvngfWtC8Kz4wnJarwvd0hOkcbDnVem9KthOt8tuCDFp7U5Y3hA+5sFlTkPuP/X1q/FmFLnf+rf/397FtD6wzFljEcHHOtiSRArlUsugFjwlhaSYtI9xdk58ehLz4UpBVLttU7t3Ack1F2Sdu/oUzuOhMnibMGRYPIeSdPpR8z3cmI1vuiCSxYssYF8AjyeJAMl53Zu+IpmIQFlr187NOQUyMMTuPe9lorj8caClZAT/NwwW5LFmuJL+sPmwW3p463zlQhsL4HC97e6p875PVjgdSYSMxhxfy5WO7CWSMCDqw4tOavVGhyJOOTQyEDJZvO2YPfaING+QW8507bU/ElQkLivuDScB2bBsKShQ/5FQD/c7WC/XuH+ZulfSdBjV7F2c5G4QeUVTnBeLMF6L38P0gq/WbsvEpjFK5vA1GF7SnPc31NX/5uAp1JCIu4/WN9m+V0TO/Jt2B3c3+txXFMh53K3QjKGVgNd/nvdi48k3+93Jgfr6bskrR8ObPXk96Crhu2x2r8EX5pMbN/07BnOGCCR7TN62pdWCEmOf2CGv1lPo0YCLtcrE/b3xe+3ifrwn0nA/xMi/3cJOFOMf98N/IcQ8E+/ERRHJwE6aYWkG1qBsvYbhPBp+RyHpmw/slW7LeHeZ0ialdmtWS47GTy79djkZ0ur2W64YA8vwAxJGD5HphJbgs9NkEk+XouRfTY5DtW3r8zTYXp17PhWVXhtVCTObJe5rEovJ3iuFJnnm3jXsqaaH+FjkznPT9E+Zfco/0DFJCTQKi5w6HbjNTzmJpJVPOdIms/egHNRzJpc7F1gyUbDofA6IKlOonFl6zG/wLO1ZZJVX9dl+rXfQxu+B542pzcwJRJ9uN2arsn8y7FlmXuP4Frv5k2m5S6mElpwgG61kJr0ssH9V/FlB9eIT1I+D/MZ291OInzet5FkydbtmNJfbHgNu98s3hKJ1r61FOr2PvDcXiI5z/VBgjoYBpLfjS1l4SszoJnN5yQjc/fK4Lg9QnNNFiRfbg0Xidr/lob/PUjrGRqwo+m5cB/9sUkVC8lelSJAW+76JvVi3F+elickHtWk/D4cFVZdPRu/36/UJAtFr9l6F1Nod7lKMmuh/7UHQdWZOtP/7etg/kNmARd/OKaKBoeC+2mjcZ4sMH2JpcUWPsuP0YT7ejej2TK+QZDFjpS54pAymeVPyBTrQsK94xeskz895DNbluJUHTCmNIL3bB1iuvf2R9xfeNvwWOcKj+8rf83WF0GA5MJtkhuTqbA+mDzIHVdqovtW6OhnNSVwynPW5O1ZGGkwTAwOR4tIia6ZVybagwn3TllI8c30Oir60hYenxBJ6X8wXbsUSQBN0eL5Za26MpuYO3hPMiVJir0Acx59DPEpWjb5Si0KunLudzjKODSm1XZf0PnJOUCR3TC9POeeQhcvsoLzrMZ0tHY84/dg6RxiLcP6Pbd4/S9rAF6fpUGi1PlQ+lruTHjf56aUbUujo9VnkjH9BrGJ5M9xpNlNfECoeyqm5xaSNLrjUNfcJIOHfoukY58Hkq54Cjw8BIVFU0v8QPJdGITbr4qyKF7eIH0pKo9q0XKZJfPfw+iKzbOuwfReHS5XSPY35IEgCgYScq5CfkmxfHaAXAi3/QmSA5MaLjMT/mJMzf8xS8Prfzhd9dJjAK/ygwRZ+BayfjNE8E4MvEdPH/dKL89ShmB1Y1L+mFmUZZ5nAL+urzwye4yZdibgtojfYZTecJuqjwS6282W8mVZG8yr+Bbu1u/BSGVetWz2DTZQVg9KsvvKUtj35pzgtH8uePT8ilea3uIL5KKzJrlXigV1euyXg7FakrTMkZiDd1xBnzzwHjz2GDPNahdDv42dJpVOAxKvIEdoWedIieEiaZNbE8D181nyTFyeO3a9aQ2cbLol6bT7XGm2uCwgn762lK7CHigXxBzCOrF5CmoFLLITD/uYEEk332Of8tJ1JN5ldHD749dMVhMcZ+d3jEF7fTLoePGXUK0OWP9NsgeqTzpKmKcWEtR1U9r72hzSKRckXuh2wWZXJN9nh+2dJDjwsHzzPsC5GXF777gtrexAh3C7N3l6vvotW/mODPy4w+Ofi/Oa7dMhh05MKM/V0LdYOy0nCOqtQOL7UzSoRHYE3ulkNrk71JQdxPgDPINFE1UZbv+9mFL+MUvD/+nXwXhRhUQwn0gW9+2HZFn/Xqcybi0eXErTImajzfxF5Vgc9swbnawLxn/NAnotCKNTzOatP+1yk/tQgUG+/mMFe47jw0EVAAg/SQ5YMY5b/nFrrkn7jQVfHQpC4KyKrqOOb/YvAu5UblISN28HdsKREn/j+h3pV6XuG7T93wTc7XBc3eWCIu3J4LmOoSCJljNqSofFWHXksa1csDpCpGDMho5U32EL280OyeQcayAr7fGbhbtauP9vXT298Yz/TkBMmiis9NDhB7nG8y2UxIWd8XtDaWBWLdlckMxLOorc7bfe1ZE8jCEyc0we1JXYOsMe7+F9uMLy7gUTSDfH/c2Nb/H/RkDX8gVpH6RIwPMGibxuD7/z702DtPFxA7soQhI+VbFzKqmxYSOHSMz9dgASfKr/RUAYlOpKVktH9IdKx/aFM5JPWJhYPh7Yjb9+VpREHaFIyhW2j7CsgIgRsYDYCZL9FQ/1/xsB//vG/wPwzDAf</prop>
			<obj name="TemperatureLog" class="TemperatureLog" version="2">
				<prop name="Times">TEFSWgAA6Z0AAIDpmNIAAABsAgAABgQAAKAFAAA6BwAA3ggAAHgKAAASDAAArA0AAFAPAADqEAAAhBIAACgUAADCFQAAXBcAAPYYAACaGgAANBwAAM4dAABoHwAAAiEAAKYiAABAJAAA2iUAAHQnAAAYKQAAsioAAEwsAADwLQAAii8AACQxAAC+MgAAWDQAAPw1AACWNwAAMDkAAMo6AABuPAAACD4AAKI/AABGQQAA4EIAAHpEAAAURgAAuEcAAFJJAADsSgAAhkwAACBOAADETwAAXlEAAPhSAACSVAAANlYAANBXAABqWQAADlsAAKhcAABCXgAA3F8AAIBhAAAaYwAAtGQAAE5mAADoZwAAjGkAACZrAADAbAAAWm4AAP5vAACYcQAAMnMAANZ0AABwdgAACngAAKR5AAA+ewAA4nwAAHx+AAAWgAAAsIEAAFSDAADuhAAAiIYAACyIAADGiQAAYIsAAPqMAACejgAAOJAAANKRAABskwAABpUAAKqWAABEmAAA3pkAAHibAAAcnQAAtp4AAFCgAAD0oQAAjqMAACilAADCpgAAXKgAAACqAACaqwAANK0AAM6uAABysAAADLIAAKazAABAtQAA5LYAAH64AAAYugAAvLsAAFa9AADwvgAAisAAACTCAADIwwAAYsUAAPzGAACWyAAAOsoAANTLAABuzQAAEs8AAKzQAABG0gAA4NMAAHrVAAAe1wAAuNgAAFLaAADs2wAAkN0AACrfAADE4AAAXuIAAALkAACc5QAANucAANroAAB06gAADuwAAKjtAABM7wAA5vAAAIDyAAAa9AAAvvUAAFj3AADy+AAAjPoAACb8AADK/QAAZP8AAP4AAQCYAgEAPAQBANYFAQBwBwEAFAkBAK4KAQBIDAEA4g0BAHwPAQAgEQEAuhIBAFQUAQDuFQEAkhcBACwZAQDGGgEAYBwBAAQeAQCeHwEAOCEBANwiAQB2JAEAECYBAKonAQBEKQEA6CoBAIIsAQAcLgEAti8BAFoxAQD0MgEAjjQBADI2AQDMNwEAZjkBAAA7AQCkPAEAPj4BANg/AQByQQEADEMBALBEAQBKRgEA5EcBAH5JAQAiSwEAvEwBAFZOAQD6TwEAlFEBAC5TAQDIVAEAYlYBAAZYAQCgWQEAOlsBANRcAQB4XgEAEmABAKxhAQBQYwEA6mQBAIRmAQAeaAEAuGkBAFxrAQD2bAEAkG4BACpwAQDOcQEAaHMBAAJ1AQCcdgEAQHgBANp5AQB0ewEAGH0BALJ+AQBMgAEA5oEBAICDAQAkhQEAvoYBAFiIAQDyiQEAlosBADCNAQDKjgEAbpABAAiSAQCikwEAPJUBAOCWAQB6mAEAFJoBAK6bAQBInQEA7J4BAIagAQAgogEAuqMBAF6lAQD4pgEAkqgBACyqAQDQqwEAaq0BAASvAQCosAEAQrIBANyzAQB2tQEAELcBALS4AQBOugEA6LsBAIK9AQAmvwEAwMABAFrCAQD+wwEAmMUBADLHAQDMyAEAcMoBAArMAQCkzQEAPs8BANjQAQB80gEAFtQBALDVAQBK1wEA7tgBAIjaAQAi3AEAxt0BAGDfAQD64AEAlOIBAC7kAQDS5QEAbOcBAAbpAQCg6gEAROwBAN7tAQB47wEAEvEBALbyAQBQ9AEA6vUBAI73AQAo+QEAwvoBAFz8AQD2/QEAmv8BADQBAgDOAgIAaAQCAAwGAgCmBwIAQAkCAOQKAgB+DAIAGA4CALIPAgBMEQIA8BICAIoUAgAkFgIAvhcCAGIZAgD8GgIAlhwCADAeAgDUHwIAbiECAAgjAgCsJAIARiYCAOAnAgB6KQIAFCsCALgsAgBSLgIA7C8CAJAxAgAqMwIAxDQCAF42AgD4NwIAnDkCADY7AgDQPAIAaj4CAA5AAgCoQQIAQkMCANxEAgCARgIAGkgCALRJAgBOSwIA8kwCAIxOAgAmUAIAwFECAGRTAgD+VAIAmFYCADJYAgDWWQIAcFsCAApdAgCuXgIASGACAOJhAgB8YwIAFmUCALpmAgBUaAIA7mkCAIhrAgAsbQIAxm4CAGBwAgAEcgIAnnMCADh1AgDSdgIAbHgCABB6AgCqewIARH0CAN5+AgCCgAIAHIICALaDAgBahQIA9IYCAI6IAgAoigIAzIsCAGaNAgAAjwIAmpACADSSAgDYkwIAcpUCAAyXAgCmmAIASpoCAOSbAgB+nQIAIp8CALygAgBWogIA8KMCAIqlAgAupwIAyKgCAGKqAgD8qwIAoK0CADqvAgDUsAIAeLICABK0AgCstQIARrcCAOC4AgCEugIAHrwCALi9AgBSvwIA9sACAJDCAgAqxAIAxMUCAGjHAgACyQIAnMoCAEDMAgDazQIAdM8CAA7RAgCo0gIATNQCAObVAgCA1wIAGtkCAL7aAgBY3AIA8t0CAIzfAgAw4QIAyuICAGTkAgD+5QIAoucCADzpAgDW6gIAcOwCABTuAgCu7wIASPECAOzyAgCG9AIAIPYCALr3AgBU+QIA+PoCAJL8AgAs/gIAxv8CAGoBAwAEAwMAngQDAEIGAwDcBwMAdgkDABALAwC0DAMATg4DAOgPAwCCEQMAHBMDAMAUAwBaFgMA9BcDAI4ZAwAoGwMAzBwDAGYeAwAKIAMApCEDAD4jAwDYJAMAciYDABYoAwCwKQMASisDAOQsAwCILgMAIjADALwxAwBWMwMA+jQDAJQ2AwAuOAMA0jkDAGw7AwAGPQMAoD4DADpAAwDeQQMAeEMDABJFAwC2RgMAUEgDAOpJAwCESwMAHk0DAMJOAwBcUAMA9lEDAJBTAwA0VQMAzlYDAGhYAwACWgMAplsDAEBdAwDaXgMAfmADABhiAwCyYwMATGUDAOZmAwCKaAMAJGoDAL5rAwBYbQMA8m4DAJZwAwAwcgMA1HMDAG51AwAIdwMAongDADx6AwDgewMAen0DABR/AwCugAMAUoIDAOyDAwCGhQMAIIcDAMSIAwBeigMA+IsDAJKNAwA2jwMA0JADAGqSAwAElAMAqJUDAEKXAwDcmAMAgJoDABqcAwC0nQMATp8DAOigAwCMogMAJqQDAMClAwBapwMA/qgDAJiqAwAyrAMAzK0DAHCvAwAKsQMApLIDAEi0AwDitQMAfLcDABa5AwCwugMAVLwDAO69AwCIvwMAIsEDAMbCAwBgxAMA+sUDAJTHAwA4yQMA0soDAGzMAwAQzgMAqs8DAETRAwDe0gMAeNQDABzWAwC21wMAUNkDAOraAwCO3AMAKN4DAMLfAwBc4QMAAOMDAJrkAwA05gMA2OcDAHLpAwAM6wMApuwDAEDuAwDk7wMAfvEDABjzAwCy9AMATPYDAPD3AwCK+QMALvsDAMj8AwBi/gMA/P8DAKABBAA6AwQA1AQEAG4GBAAICAQArAkEAEYLBADgDAQAeg4EAB4QBAC4EQQAUhMEAPYUBACQFgQAKhgEAMQZBABeGwQAAh0EAJweBAA2IAQA0CEEAGojBAAOJQQAqCYEAEIoBADmKQQAgCsEABotBAC0LgQAWDAEAPIxBACMMwQAJjUEAMo2BABkOAQA/jkEAJg7BAA8PQQA1j4EAHBABAAUQgQArkMEAEhFBADiRgQAfEgEACBKBAC6SwQAVE0EAO5OBACSUAQALFIEAMZTBABqVQQABFcEAJ5YBAA4WgQA0lsEAHZdBAAQXwQAqmAEAERiBADoYwQAgmUEABxnBAC2aAQAWmoEAPRrBACObQQAMm8EAMxwBABmcgQAAHQEAJp1BAA+dwQA2HgEAHJ6BAAMfAQAsH0EAEp/BADkgAQAfoIEACKEBAC8hQQAYIcEAPqIBACeigQAOIwEANKNBABsjwQAGpEEALSSBABYlAQA8pUEAIyXBAAmmQQAypoEAGScBAD+nQQAmJ8EADyhBADWogQAcKQEAAqmBACupwQASKkEAOKqBAB8rAQAIK4EALqvBABUsQQA7rIEAJK0BAAstgQAxrcEAGC5BAAEuwQAnrwEADi+BADSvwQAdsEEABDDBACqxAQARMYEAOjHBACCyQQAHMsEALbMBABazgQA9M8EAI7RBAAo0wQAzNQEAGbWBAAA2AQAmtkEAD7bBADY3AQAct4EABbgBACw4QQASuMEAOTkBAB+5gQAIugEALzpBABW6wQA8OwEAJTuBAAu8AQAyPEEAGzzBAAG9QQAoPYEADr4BADU+QQAePsEABz9BAC2/gQAWgAFAPQBBQCOAwUAMgUFAMwGBQBmCAUAAAoFAJoLBQA+DQUA2A4FAHIQBQAMEgUAsBMFAEoVBQDkFgUAiBgFACIaBQC8GwUAVh0FAPAeBQCUIAUALiIFAMgjBQBiJQUABicFAKAoBQA6KgUA1CsFAHgtBQASLwUArDAFAFAyBQDqMwUAhDUFAB43BQC4OAUAXDoFAPY7BQCQPQUAKj8FAMRABQBoQgUAAkQFAJxFBQBARwUA2kgFAHRKBQAOTAUAsk0FAExPBQDmUAUAilIFACRUBQC+VQUAWFcFAPJYBQCWWgUAMFwFAMpdBQBkXwUACGEFAKJiBQA8ZAUA1mUFAHpnBQAUaQUArmoFAEhsBQDsbQUAhm8FACBxBQC6cgUAXnQFAPh1BQCSdwUANnkFANB6BQBqfAUABH4FAJ5/BQBCgQUA3IIFAHaEBQAahgUAtIcFAE6JBQDoigUAgowFACaOBQDAjwUAWpEFAPSSBQCYlAUAMpYFAMyXBQBmmQUACpsFAKScBQA+ngUA4p8FAHyhBQAWowUAsKQFAEqmBQDupwUAiKkFACKrBQC8rAUAVq4FAPqvBQCUsQUAOLMFANK0BQBstgUABrgFAKC5BQBEuwUA3rwFAHi+BQASwAUAtsEFAFDDBQDqxAUAhMYFACjIBQDCyQUAXMsFAADNBQCazgUANNAFAM7RBQBo0wUADNUFAKbWBQBA2AUA2tkFAH7bBQAY3QUAst4FAFbgBQDw4QUAiuMFACTlBQC+5gUAYugFAPzpBQCW6wUAMO0FANTuBQBu8AUACPIFAKLzBQBG9QUA4PYFAHr4BQAe+gUAuPsFAFL9BQDs/gUAhgAGACoCBgDEAwYAXgUGAPgGBgCcCAYANgoGANALBgBqDQYADg8GAKgQBgBCEgYA5hMGAIAVBgAaFwYAtBgGAE4aBgDyGwYAjB0GACYfBgDAIAYAWiIGAP4jBgCYJQYAPCcGANYoBgBwKgYACiwGAKQtBgBILwYA4jAGAHwyBgAWNAYAujUGAFQ3BgDuOAYAiDoGACI8BgDGPQYAYD8GAARBBgCeQgYAOEQGANJFBgBsRwYAEEkGAKpKBgBETAYA3k0GAIJPBgAcUQYAtlIGAFBUBgD0VQYAjlcGAChZBgDMWgYAZlwGAABeBgCaXwYANGEGANhiBgByZAYADGYGAKZnBgBKaQYA5GoGAH5sBgAYbgYAvG8GAFZxBgDwcgYAlHQGAC52BgDIdwYAYnkGAPx6BgCgfAYAOn4GANR/BgBugQYAEoMGAKyEBgBGhgYA4IcGAISJBgAeiwYAuIwGAFyOBgD2jwYAkJEGACqTBgDElAYAaJYGAAKYBgCcmQYANpsGANqcBgB0ngYADqAGAKihBgBMowYA5qQGAICmBgAkqAYAvqkGAFirBgDyrAYAjK4GADCwBgDKsQYAZLMGAP60BgCitgYAPLgGANa5BgBwuwYAFL0GAK6+BgBIwAYA4sEGAIbDBgAgxQYAusYGAFTIBgD4yQYAkssGACzNBgDGzgYAatAGAATSBgCe0wYAQtUGANzWBgB22AYAENoGALTbBgBO3QYA6N4GAILgBgAc4gYAtuMGAFrlBgD05gYAjugGADLqBgDM6wYAZu0GAArvBgCk8AYAPvIGANjzBgBy9QYAFvcGALD4BgBK+gYA5PsGAH79BgAi/wYAvAAHAFYCBwD6AwcAlAUHAC4HBwDSCAcAbAoHAAYMBwCgDQcAOg8HAN4QBwB4EgcAEhQHAKwVBwBQFwcA6hgHAIQaBwAoHAcAwh0HAFwfBwD2IAcAkCIHADQkBwDOJQcAaCcHAAIpBwCmKgcAQCwHANotBwB+LwcAGDEHALIyBwBMNAcA5jUHAIo3BwAkOQcAvjoHAFg8BwDyPQcAlj8HADBBBwDUQgcAbkQHAAhGBwCiRwcAPEkHAOBKBwB6TAcAFE4HALhPBwBSUQcA7FIHAIZUBwAgVgcAxFcHAF5ZBwD4WgcAklwHACxeBwDQXwcAamEHAA5jBwCoZAcAQmYHANxnBwB2aQcAGmsHALRsBwBObgcA6G8HAIJxBwAmcwcAwHQHAFp2BwD+dwcAmHkHADJ7BwDWfAcAcH4HAAqABwCkgQcAPoMHAOKEBwB8hgcAFogHALCJBwBKiwcA7owHAIiOBwAskAcAxpEHAGCTBwD6lAcAlJYHADiYBwDSmQcAbJsHAAadBwCgngcARKAHAN6hBwB4owcAHKUHALamBwBQqAcA6qkHAI6rBwAorQcAwq4HAFywBwAAsgcAmrMHADS1BwDOtgcAcrgHAAy6BwCmuwcASr0HAOS+BwB+wAcAGMIHALLDBwBWxQcA8MYHAIrIBwAkygcAvssHAGLNBwD8zgcAoNAHADrSBwDU0wcAbtUHAAjXBwCs2AcARtoHAODbBwB63QcAHt8HALjgBwBS4gcA7OMHAJDlBwAq5wcAxOgHAF7qBwD46wcAnO0HADbvBwDQ8AcAdPIHAA70BwCo9QcAQvcHAOb4BwCA+gcAGvwHALT9BwBY/wcA8gAIAIwCCAAmBAgAygUIAGQHCAD+CAgAogoIADwMCADWDQgAcA8IAAoRCACuEggASBQIAOIVCAB8FwgAFhkIALoaCABUHAgA+B0IAJIfCAAsIQgAxiIIAGAkCAAEJggAnicIADgpCADSKggAdiwIABAuCACqLwgARDEIAOgyCACCNAgAHDYIAMA3CABaOQgA9DoIAI48CAAoPggAzD8IAGZBCAAAQwgAmkQIAD5GCADYRwgAckkIABZLCACwTAgASk4IAORPCAB+UQgAIlMIALxUCABWVggA8FcIAIpZCAAuWwgAyFwIAGJeCAAGYAgAoGEIADpjCADUZAgAeGYIABJoCACsaQgARmsIAOBsCACEbggAHnAIAMJxCABccwgA9nQIAJB2CAAqeAgAznkIAGh7CAACfQgAnH4IAECACADagQgAdIMIAA6FCACohggATIgIAOaJCACKiwgAJI0IAL6OCABYkAgA8pEIAJaTCAAwlQgAypYIAGSYCAAImggAopsIADydCADWnggAcKAIABSiCACuowgASKUIAOymCACGqAgAIKoIALqrCABUrQgA+K4IAJKwCAAssggA0LMIAGq1CAAEtwgAnrgIAEK6CADcuwgAdr0IABC/CAC0wAgATsIIAOjDCACMxQgAJscIAMDICABayggA9MsIAJjNCAAyzwgAzNAIAGbSCAAA1AgApNUIAD7XCADY2AgAfNoIABbcCACw3QgASt8IAO7gCACI4ggAIuQIALzlCABg5wgA+ugIAJTqCAAu7AgAyO0IAGzvCAAG8QgAoPIIAET0CADe9QgAePcIABL5CAC2+ggAUPwIAOr9CACE/wgAKAEJAMICCQBcBAkA9gUJAJoHCQA0CQkAzgoJAHIMCQAMDgkApg8JAEARCQDaEgkAfhQJABgWCQCyFwkATBkJAOYaCQCKHAkAJB4JAL4fCQBiIQkA/CIJAJYkCQAwJgkA1CcJAG4pCQAIKwkAoiwJAEYuCQDgLwkAejEJABQzCQCuNAkAUjYJAOw3CQCGOQkAKjsJAMQ8CQBePgkA+D8JAJxBCQA2QwkA0EQJAGpGCQAOSAkAqEkJAEJLCQDcTAkAdk4JABpQCQC0UQkATlMJAPJUCQCMVgkAJlgJAMBZCQBkWwkA/lwJAJheCQAyYAkA1mEJAHBjCQAKZQkApGYJAEhoCQDiaQkAfGsJACBtCQC6bgkAVHAJAO5xCQCIcwkALHUJAMZ2CQBgeAkA+nkJAJ57CQA4fQkA0n4JAGyACQAQggkAqoMJAESFCQDohgkAgogJAByKCQC2iwkAUI0JAPSOCQCOkAkAKJIJAMKTCQBclQkAAJcJAJqYCQA0mgkA2JsJAHKdCQAMnwkApqAJAEqiCQDkowkAfqUJABinCQC8qAkAVqoJAPCrCQCKrQkAJK8JAMiwCQBisgkABrQJAKC1CQA6twkA1LgJAG66CQASvAkArL0JAEa/CQDgwAkAesIJAB7ECQC4xQkAUscJAPbICQCQygkAKswJAMTNCQBozwkAAtEJAJzSCQA21AkA2tUJAHTXCQAO2QkAqNoJAELcCQDm3QkAgN8JABrhCQC+4gkAWOQJAPLlCQCM5wkAMOkJAMrqCQBk7AkA/u0JAKLvCQA88QkA1vIJAHD0CQAK9gkArvcJAEj5CQDi+gkAhvwJACD+CQC6/wkAVAEKAPgCCgCSBAoALAYKAMYHCgBqCQoABAsKAJ4MCgA4DgoA0g8KAHYRCgAQEwoAqhQKAE4WCgDoFwoAghkKABwbCgDAHAoAWh4KAPQfCgCOIQoAMiMKAMwkCgBmJgoAACgKAJopCgA+KwoA2CwKAHwuCgAWMAoAsDEKAEozCgDkNAoAiDYKACI4CgC8OQoAVjsKAPA8CgCUPgoALkAKAMhBCgBsQwoABkUKAKBGCgA6SAoA3kkKAHhLCgASTQoArE4KAFBQCgDqUQoAhFMKAB5VCgC4VgoAXFgKAPZZCgCQWwoANF0KAM5eCgBoYAoAAmIKAJxjCgBAZQoA2mYKAHRoCgAOagoAsmsKAExtCgDwbgoAinAKACRyCgC+cwoAWHUKAPx2CgCWeAoAMHoKAMp7CgBufQoACH8KAKKACgBGggoA4IMKAHqFCgAUhwoArogKAEiKCgDsiwoAho0KACCPCgDEkAoAXpIKAPiTCgCSlQoANpcKANCYCgBqmgoABJwKAKidCgBCnwoA3KAKAHaiCgAQpAoAtKUKAE6nCgDoqAoAjKoKACasCgDArQoAZK8KAP6wCgCYsgoAMrQKAMy1CgBwtwoACrkKAKS6CgA+vAoA2L0KAHy/CgAWwQoAsMIKAFTECgDuxQoAiMcKACLJCgDGygoAYMwKAPrNCgCUzwoAONEKANLSCgBs1AoABtYKAKDXCgBE2QoA3toKAILcCgAc3goAtt8KAFDhCgDq4goAjuQKACjmCgDC5woAXOkKAPbqCgCa7AoANO4KAM7vCgBy8QoADPMKAKb0CgBA9goA2vcKAH75CgAY+woAsvwKAFb+CgDw/woAigELACQDCwDIBAsAYgYLAPwHCwCWCQsAOgsLANQMCwBuDgsACBALAKIRCwBGEwsA4BQLAHoWCwAeGAsAuBkLAFIbCwDsHAsAkB4LACogCwDEIQsAXiMLAPgkCwCcJgsANigLANApCwB0KwsADi0LAKguCwBMMAsA5jELAIAzCwAaNQsAtDYLAFg4CwDyOQsAjDsLACY9CwDAPgsAZEALAP5BCwCYQwsAPEULANZGCwBwSAsACkoLAK5LCwBITQsA4k4LAHxQCwAgUgsAulMLAFRVCwDuVgsAiFgLACxaCwDGWwsAYF0LAARfCwCeYAsAOGILANJjCwB2ZQsAEGcLAKpoCwBEagsA6GsLAIJtCwAcbwsAtnALAFByCwD0cwsAjnULACh3CwDMeAsAZnoLAAB8CwCafQsAPn8LANiACwByggsADIQLALCFCwBKhwsA5IgLAH6KCwAYjAsAvI0LAFaPCwD6kAsAlJILAC6UCwDIlQsAYpcLAAaZCwCgmgsAOpwLANSdCwB4nwsAEqELAKyiCwBGpAsA4KULAISnCwAeqQsAwqoLAFysCwD2rQsAkK8LACqxCwDOsgsAaLQLAAK2CwCctwsANrkLANq6CwB0vAsADr4LALK/CwBMwQsA5sILAIrECwAkxgsAvscLAFjJCwDyygsAlswLADDOCwDKzwsAZNELAP7SCwCi1AsAPNYLANbXCwB62QsAFNsLAK7cCwBI3gsA4t8LAIbhCwAg4wsAuuQLAF7mCwD45wsAkukLACzrCwDQ7AsAau4LAATwCwCe8QsAQvMLANz0CwB29gsAEPgLALT5CwBO+wsA6PwLAIL+CwAmAAwAwAEMAFoDDAD0BAwAjgYMADIIDADMCQwAZgsMAAoNDACkDgwAPhAMANgRDAB8EwwAFhUMALAWDABKGAwA7hkMAIgbDAAiHQwAvB4MAFYgDAD6IQwAlCMMADglDADSJgwAbCgMAAYqDACgKwwARC0MAN4uDAB4MAwAEjIMALYzDABQNQwA6jYMAIQ4DAAoOgwAwjsMAFw9DAD2PgwAmkAMADRCDADOQwwAaEUMAAxHDACmSAwAQEoMAORLDAB+TQwAGE8MALJQDABMUgwA5lMMAIpVDAAkVwwAvlgMAGJaDAD8WwwAll0MADBfDADUYAwAbmIMAAhkDACiZQwAPGcMAOBoDAB6agwAFGwMALhtDABSbwwA7HAMAIZyDAAqdAwAxHUMAF53DAD4eAwAnHoMADZ8DADQfQwAan8MAA6BDACoggwAQoQMANyFDACAhwwAGokMALSKDABOjAwA8o0MAIyPDAAmkQwAwJIMAFqUDAD+lQwAmJcMADyZDADWmgwAcJwMAAqeDACknwwASKEMAOKiDAB8pAwAFqYMALCnDABUqQwA7qoMAIisDAAsrgwAxq8MAGCxDAD6sgwAnrQMADi2DADStwwAbLkMAAa7DACqvAwARL4MAN6/DACCwQwAHMMMALbEDABQxgwA6scMAI7JDAAoywwAwswMAGbODAAA0AwAmtEMADTTDADY1AwActYMAAzYDACm2QwAStsMAOTcDAB+3gwAGOAMALzhDABW4wwA8OQMAIrmDAAk6AwAyOkMAGLrDAD87AwAoO4MADrwDADU8QwAbvMMABL1DACs9gwARvgMAOD5DACE+wwAHv0MALj+DABSAA0A7AENAJADDQAqBQ0AxAYNAF4IDQACCg0AnAsNAEANDQDaDg0AdBANAA4SDQCoEw0ATBUNAOYWDQCAGA0AGhoNAL4bDQBYHQ0A8h4NAIwgDQAwIg0AyiMNAGQlDQD+Jg0AoigNADwqDQDWKw0AcC0NAAovDQCuMA0ASDINAOIzDQCGNQ0AIDcNALo4DQBUOg0A7jsNAJI9DQAsPw0AxkANAGpCDQAERA0AnkUNADhHDQDcSA0AdkoNABBMDQCqTQ0ATk8NAOhQDQCCUg0AHFQNALZVDQBaVw0A9FgNAI5aDQAyXA0AzF0NAGZfDQAAYQ0ApGINAD5kDQDYZQ0AcmcNABZpDQCwag0ASmwNAORtDQB+bw0AInENALxyDQBWdA0A+nUNAJR3DQAueQ0AyHoNAGx8DQAGfg0AoH8NADqBDQDegg0AeIQNABKGDQCshw0ARokNAOqKDQCEjA0AHo4NAMKPDQBckQ0A9pINAJCUDQA0lg0AzpcNAGiZDQACmw0AppwNAECeDQDanw0AdKENAA6jDQCypA0ATKYNAOanDQCKqQ0AJKsNAL6sDQBYrg0A/K8NAJaxDQAwsw0AyrQNAG62DQAIuA0AorkNADy7DQDWvA0Aer4NABTADQC4wQ0AUsMNAOzEDQCGxg0AIMgNAMTJDQBeyw0A+MwNAJLODQAs0A0A0NENAGrTDQAE1Q0AqNYNAELYDQDc2Q0AdtsNABrdDQC03g0ATuANAOjhDQCM4w0AJuUNAMDmDQBa6A0A9OkNAJjrDQAy7Q0AzO4NAHDwDQAK8g0ApPMNAD71DQDi9g0AfPgNABb6DQCw+w0ASv0NAO7+DQCIAA4AIgIOAMYDDgBgBQ4A+gYOAJQIDgA4Cg4A0gsOAHYNDgAaDw4AtBAOAE4SDgDoEw4AghUOACYXDgDAGA4AZBoOAPQbDgCYHQ4AMh8OANYgDgBwIg4ACiQOAKQlDgA+Jw4A4igOAHwqDgAWLA4AsC0OAFQvDgDuMA4AiDIOACI0DgDGNQ4AYDcOAPo4DgCUOg4ALjwOANI9DgBsPw4ABkEOAKpCDgBERA4A3kUOAHhHDgASSQ4AtkoOAFBMDgDqTQ4Ajk8OAChRDgDCUg4AXFQOAABWDgCaVw4ANFkOAM5aDgByXA4ADF4OAKZfDgBAYQ4A2mIOAH5kDgAYZg4AsmcOAFZpDgDwag4AimwOACRuDgDIbw4AYnEOAPxyDgCWdA4AOnYOANR3DgBueQ4ACHsOAKJ8DgBGfg4A4H8OAHqBDgAegw4AuIQOAFKGDgDshw4AkIkOACqLDgDEjA4AXo4OAAKQDgCckQ4ANpMOANqUDgB0lg4ADpgOAKiZDgBCmw4A5pwOAICeDgAaoA4AtKEOAE6jDgDypA4AjKYOACaoDgDKqQ4AZKsOAP6sDgCYrg4APLAOANaxDgBwsw4ACrUOAKS2DgBIuA4A4rkOAHy7DgAgvQ4Aur4OAFTADgDuwQ4AksMOACzFDgDGxg4AYMgOAATKDgCeyw4AOM0OANLODgB20A4AENIOAKrTDgBE1Q4A6NYOAILYDgAc2g4AttsOAFrdDgD03g4AjuAOACjiDgDC4w4AZuUOAADnDgCk6A4APuoOANjrDgBy7Q4ADO8OALDwDgBK8g4A5PMOAH71DgAY9w4AvPgOAFb6DgDw+w4AlP0OAC7/DgDIAA8AYgIPAAYEDwCgBQ8AOgcPANQIDwB4Cg8AEgwPAKwNDwBGDw8A4BAPAIQSDwAeFA8AwhUPAFwXDwD2GA8AkBoPACocDwDOHQ8AaB8PAAIhDwCcIg8ANiQPANolDwB0Jw8ADikPALIqDwBMLA8A5i0PAIAvDwAkMQ8AvjIPAFg0DwDyNQ8AljcPADA5DwDKOg8AZDwPAP49DwCiPw8APEEPAOBCDwB6RA8AFEYPAK5HDwBISQ8A7EoPAIZMDwAgTg8Auk8PAFRRDwD4Ug8AklQPACxWDwDQVw8AalkPAARbDwCeXA8AQl4PANxfDwB2YQ8AEGMPALRkDwBOZg8A6GcPAIJpDwAcaw8AwGwPAFpuDwD+bw8AmHEPADJzDwDMdA8AZnYPAAp4DwCkeQ8APnsPANh8DwByfg8AFoAPALCBDwBKgw8A7oQPAIiGDwAiiA8AvIkPAGCLDwD6jA8AlI4PAC6QDwDIkQ8AbJMPAAaVDwCglg8ARJgPAN6ZDwB4mw8AEp0PALaeDwBQoA8A6qEPAISjDwAopQ8AwqYPAFyoDwD2qQ8AmqsPADStDwDOrg8AaLAPAAyyDwCmsw8AQLUPANq2DwB0uA8AGLoPALK7DwBWvQ8A8L4PAIrADwAkwg8AvsMPAGLFDwD8xg8AlsgPADDKDwDKyw8Abs0PAAjPDwCi0A8ARtIPAODTDwB61Q8AFNcPALjYDwBS2g8A7NsPAIbdDwAg3w8AxOAPAF7iDwD44w8AkuUPADbnDwDQ6A8AauoPAA7sDwCo7Q8AQu8PANzwDwB28g8AGvQPALT1DwBO9w8A8vgPAIz6DwAm/A8AwP0PAGT/DwD+ABAAmAIQADIEEADMBRAAcAcQAAoJEACkChAASAwQAOINEAB8DxAAFhEQALoSEABUFBAA7hUQAIgXEAAiGRAAxhoQAGAcEAD6HRAAlB8QADghEADSIhAAdiQQABAmEACqJxAARCkQAN4qEACCLBAAHC4QALYvEABQMRAA6jIQAI40EAAoNhAAwjcQAGY5EAAAOxAAmjwQADQ+EADYPxAAckEQAAxDEACmRBAASkYQAORHEAB+SRAAGEsQALJMEABWThAA8E8QAIpREAAuUxAAyFQQAGJWEAD8VxAAoFkQADpbEADUXBAAbl4QABJgEACsYRAARmMQAOBkEACEZhAAHmgQALhpEABSaxAA9mwQAJBuEAAqcBAAxHEQAGhzEAACdRAAnHYQADZ4EADQeRAAdHsQAA59EACofhAATIAQAOaBEACAgxAAGoUQAL6GEABYiBAA8okQAIyLEAAwjRAAyo4QAGSQEAD+kRAAmJMQADyVEADWlhAAcJgQABSaEACumxAASJ0QAOKeEACGoBAAIKIQALqjEABUpRAA+KYQAJKoEAAsqhAAxqsQAGCtEAAErxAAnrAQADiyEADcsxAAdrUQABC3EACquBAATroQAOi7EACCvRAAHL8QAMDAEABawhAA9MMQAI7FEAAoxxAAzMgQAGbKEAAAzBAAms0QAD7PEADY0BAActIQABbUEACw1RAAStcQAOTYEACI2hAAItwQALzdEABW3xAA+uAQAJTiEAAu5BAAyOUQAGznEAAG6RAAoOoQADrsEADU7RAAeO8QABLxEACs8hAARvQQAOr1EACE9xAAHvkQAML6EABc/BAA9v0QAJD/EAA0AREAzgIRAGgEEQACBhEAnAcRAEAJEQDaChEAdAwRABgOEQCyDxEATBERAOYSEQCKFBEAJBYRAL4XEQBYGREA/BoRAJYcEQAwHhEAyh8RAGQhEQAIIxEAoiQRADwmEQDgJxEAeikRABQrEQCuLBEAUi4RAOwvEQCGMREAIDMRAMQ0EQBeNhEA+DcRAJI5EQAsOxEA0DwRAGo+EQAEQBEAqEERAEJDEQDcRBEAdkYRABpIEQC0SREATksRAOhMEQCCThEAJlARAMBREQBaUxEA/lQRAJhWEQAyWBEAzFkRAHBbEQAKXREApF4RAD5gEQDiYREAfGMRABZlEQCwZhEAVGgRAO5pEQCIaxEAIm0RAMZuEQBgcBEA+nERAJRzEQA4dREA0nYRAGx4EQAGehEAoHsRAER9EQDefhEAeIARAByCEQC2gxEAUIURAOqGEQCOiBEAKIoRAMKLEQBcjREAAI8RAJqQEQA0khEAzpMRAGiVEQAMlxEAppgRAECaEQDkmxEAfp0RABifEQCyoBEAVqIRAPCjEQCKpREAJKcRAMioEQBiqhEA/KsRAJatEQA6rxEA1LARAG6yEQAItBEArLURAEa3EQDguBEAeroRAB68EQC4vREAUr8RAOzAEQCQwhEAKsQRAMTFEQBexxEA+MgRAJzKEQA2zBEA0M0RAHTPEQAO0REAqNIRAELUEQDm1REAgNcRABrZEQC02hEAWNwRAPLdEQCM3xEAJuERAMDiEQBk5BEA/uURAJjnEQAy6REA1uoRAHDsEQAK7hEAru8RAEjxEQDi8hEAfPQRACD2EQC69xEAVPkRAO76EQCS/BEALP4RAMb/EQBgARIA+gISAJ4EEgA4BhIA0gcSAGwJEgAQCxIAqgwSAEQOEgDoDxIAghESABwTEgC2FBIAWhYSAPQXEgCOGRIAKBsSAMIcEgBmHhIAACASAKQhEgA+IxIA2CQSAHImEgAMKBIApikSAEorEgDkLBIAfi4SABgwEgC8MRIAVjMSAPA0EgCUNhIALjgSAMg5EgBiOxIABj0SAKA+EgA6QBIA1EESAHhDEgASRRIArEYSAEZIEgDgSRIAhEsSAB5NEgC4ThIAUlASAPZREgCQUxIAKlUSAM5WEgBoWBIAAloSAJxbEgBAXRIA2l4SAHRgEgAOYhIAqGMSAExlEgDmZhIAgGgSACRqEgC+axIAWG0SAPJuEgCWcBIAMHISAMpzEgBkdRIACHcSAKJ4EgA8ehIA1nsSAHB9EgAUfxIAroASAEiCEgDsgxIAhoUSACCHEgC6iBIAXooSAPiLEgCSjRIALI8SAMaQEgBqkhIABJQSAJ6VEgBClxIA3JgSAHaaEgAQnBIAtJ0SAE6fEgDooBIAgqISABykEgDApRIAWqcSAPSoEgCYqhIAMqwSAMytEgBmrxIACrESAKSyEgA+tBIA2LUSAHK3EgAWuRIAsLoSAEq8EgDkvRIAiL8SACLBEgC8whIAYMQSAPrFEgCUxxIALskSANLKEgBszBIABs4SAKDPEgA60RIA3tISAHjUEgAS1hIAttcSAFDZEgDq2hIAhNwSACjeEgDC3xIAXOESAPbiEgCa5BIANOYSAM7nEgBo6RIAAusSAKbsEgBA7hIA2u8SAH7xEgAY8xIAsvQSAEz2EgDw9xIAivkSACT7EgC+/BIAWP4SAPz/EgCWARMAMAMTAMoEEwBuBhMACAgTAKIJEwBGCxMA4AwTAHoOEwAUEBMAuBETAFITEwDsFBMAhhYTACAYEwDEGRMAXhsTAPgcEwCcHhMANiATANAhEwBqIxMADiUTAKgmEwBCKBMA3CkTAIArEwAaLRMAtC4TAE4wEwDoMRMAjDMTACY1EwDANhMAWjgTAP45EwCYOxMAMj0TANY+EwBwQBMACkITAKRDEwBIRRMA4kYTAHxIEwAWShMAsEsTAFRNEwDuThMAiFATACJSEwDGUxMAYFUTAPpWEwCeWBMAOFoTANJbEwBsXRMAEF8TAKpgEwBEYhMA3mMTAIJlEwAcZxMAtmgTAFBqEwD0axMAjm0TAChvEwDCcBMAXHITAAB0EwCadRMANHcTAM54EwByehMADHwTAKZ9EwBKfxMA5IATAH6CEwAYhBMAvIUTAGqHEwAEiRMAqIoTAEKMEwDcjRMAgI8TACSREwC+khMAYpQTAPyVEwCWlxMAMJkTANSaEwBunBMACJ4TAKKfEwBGoRMA4KITAHqkEwAUphMAuKcTAFKpEwDsqhMAhqwTACCuEwDErxMAXrETAPiyEwCStBMANrYTANC3EwBquRMADrsTAKi8EwBCvhMA3L8TAIDBEwAawxMAtMQTAE7GEwDoxxMAjMkTACbLEwDAzBMAWs4TAP7PEwCY0RMAMtMTANbUEwBw1hMACtgTAKTZEwBI2xMA4twTAHzeEwAW4BMAsOETAFTjEwDu5BMAiOYTACzoEwDG6RMAYOsTAPrsEwCU7hMAOPATANLxEwBs8xMABvUTAKr2EwBE+BMA3vkTAIL7EwAc/RMAtv4TAFAAFAD0ARQAjgMUACgFFADCBhQAZggUAAAKFACaCxQANA0UANgOFAByEBQADBIUAKYTFABAFRQA5BYUAH4YFAAYGhQAshsUAFYdFADwHhQAiiAUAC4iFADIIxQAYiUUAPwmFACgKBQAOioUANQrFABuLRQACC8UAKwwFABGMhQA4DMUAIQ1FAAeNxQAuDgUAFI6FAD2OxQAkD0UACo/FADEQBQAXkIUAAJEFACcRRQANkcUANBIFAB0ShQADkwUAKhNFABMTxQA5lAUAIBSFAAaVBQAvlUUAFhXFADyWBQAjFoUACZcFADKXRQAZF8UAP5gFACYYhQAPGQUANZlFABwZxQAFGkUAK5qFABIbBQA4m0UAHxvFAAgcRQAunIUAFR0FADudRQAkncUACx5FADGehQAanwUAAR+FACefxQAOIEUANyCFAB2hBQAEIYUAKqHFABEiRQA6IoUAIKMFAAcjhQAwI8UAFqRFAD0khQAjpQUADKWFADMlxQAZpkUAACbFACanBQAPp4UANifFAByoRQADKMUALCkFABKphQA5KcUAIipFAAiqxQAvKwUAFauFAD6rxQAlLEUAC6zFADItBQAYrYUAAa4FACguRQAOrsUANS8FAB4vhQAEsAUAKzBFABQwxQA6sQUAITGFAAeyBQAwskUAFzLFAD2zBQAkM4UACrQFADO0RQAaNMUAALVFACc1hQAQNgUANrZFAB02xQAGN0UALLeFABM4BQA5uEUAIrjFAAk5RQAvuYUAFjoFADy6RQAlusUADDtFADK7hQAZPAUAAjyFACi8xQAPPUUAOD2FAB6+BQAFPoUAK77FABS/RQA7P4UAIYAFQAgAhUAugMVAF4FFQD4BhUAkggVACwKFQDQCxUAag0VAAQPFQCoEBUAQhIVANwTFQB2FRUAGhcVALQYFQBOGhUA6BsVAIIdFQAmHxUAwCAVAFoiFQD0IxUAmCUVADInFQDMKBUAcCoVAAosFQCkLRUAPi8VAOIwFQB8MhUAFjQVALA1FQBKNxUA7jgVAIg6FQAiPBUAvD0VAGA/FQD6QBUAlEIVAC5EFQDSRRUAbEcVAAZJFQCgShUAREwVAN5NFQB4TxUAHFEVALZSFQBQVBUA6lUVAI5XFQAoWRUAwloVAFxcFQAAXhUAml8VADRhFQDOYhUAaGQVAAxmFQCmZxUAQGkVAORqFQB+bBUAGG4VALJvFQBWcRUA8HIVAIp0FQAkdhUAvncVAGJ5FQD8ehUAlnwVADB+FQDUfxUAboEVAAiDFQCshBUARoYVAOCHFQB6iRUAHosVALiMFQBSjhUA7I8VAIaRFQAqkxUAxJQVAF6WFQD4lxUAnJkVADabFQDQnBUAdJ4VAA6gFQCooRUAQqMVAOakFQCAphUAGqgVALSpFQBOqxUA8qwVAIyuFQAmsBUAwLEVAGSzFQD+tBUAmLYVADy4FQDWuRUAcLsVAAq9FQCuvhUASMAVAOLBFQB8wxUAFsUVALrGFQBUyBUA7skVAJLLFQAszRUAxs4VAGDQFQAE0hUAntMVADjVFQDS1hUAbNgVABDaFQCq2xUARN0VAOjeFQCC4BUAHOIVALbjFQBQ5RUA9OYVAI7oFQAo6hUAwusVAGbtFQAA7xUAmvAVAD7yFQDY8xUAcvUVAAz3FQCw+BUASvoVAOT7FQB+/RUAGP8VALwAFgBWAhYA8AMWAIoFFgAuBxYAyAgWAGIKFgAGDBYAoA0WADoPFgDUEBYAbhIWABIUFgCsFRYARhcWAOAYFgCEGhYAHhwWALgdFgBcHxYA9iAWAJAiFgAqJBYAziUWAGgnFgACKRYAnCoWADYsFgDaLRYAdC8WAA4xFgCyMhYATDQWAOY1FgCANxYAJDkWAL46FgBYPBYA8j0WAIw/FgAwQRYAykIWAGREFgD+RRYAokcWADxJFgDWShYAekwWABROFgCuTxYASFEWAOJSFgCGVBYAIFYWALpXFgBUWRYA+FoWAJJcFgAsXhYA0F8WAGphFgAEYxYAnmQWAEJmFgDcZxYAdmkWABBrFgCqbBYATm4WAOhvFgCCcRYAJnMWAMB0FgBadhYA9HcWAJh5FgAyexYAzHwWAGZ+FgAAgBYApIEWAD6DFgDYhBYAcoYWABaIFgCwiRYASosWAO6MFgCIjhYAIpAWALyRFgBgkxYA+pQWAJSWFgAumBYAyJkWAGybFgAGnRYAoJ4WADqgFgDeoRYAeKMWABKlFgC2phYAUKgWAOqpFgCEqxYAKK0WAMKuFgBcsBYA9rEWAJCzFgA0tRYAzrYWAGi4FgAMuhYAprsWAEC9FgDavhYAfsAWABjCFgCywxYATMUWAObGFgCKyBYAJMoWAL7LFgBYzRYA/M4WAJbQFgAw0hYA1NMWAG7VFgAI1xYAotgWAEbaFgDg2xYAet0WABTfFgCu4BYAUuIWAOzjFgCG5RYAIOcWAMToFgBe6hYA+OsWAJztFgA27xYA0PAWAGryFgAE9BYAqPUWAEL3FgDc+BYAgPoWABr8FgC0/RYATv8WAPIAFwCMAhcAJgQXAMAFFwBaBxcA/ggXAJgKFwAyDBcA1g0XAHAPFwAKERcApBIXAEgUFwDiFRcAfBcXABYZFwC6GhcAVBwXAO4dFwCIHxcALCEXAMYiFwBgJBcA+iUXAJQnFwA4KRcA0ioXAGwsFwAQLhcAqi8XAEQxFwDeMhcAgjQXABw2FwC2NxcAUDkXAOo6FwCOPBcAKD4XAMI/FwBmQRcAAEMXAJpEFwA0RhcA2EcXAHJJFwAMSxcApkwXAEBOFwDkTxcAflEXABhTFwCyVBcAVlYXAPBXFwCKWRcALlsXAMhcFwBiXhcA/F8XAKBhFwA6YxcA1GQXAG5mFwAIaBcArGkXAEZrFwDgbBcAem4XAB5wFwC4cRcAUnMXAPZ0FwCQdhcAKngXAMR5FwBoexcAAn0XAJx+FwA2gBcA0IEXAHSDFwAOhRcAqIYXAEKIFwDmiRcAgIsXABqNFwC+jhcAWJAXAPKRFwCMkxcAMJUXAMqWFwBkmBcA/pkXAJibFwA8nRcA1p4XAHCgFwAKohcArqMXAEilFwDiphcAfKgXACCqFwC6qxcAVK0XAO6uFwCSsBcALLIXAMazFwBqtRcABLcXAJ64FwA4uhcA0rsXAHa9FwAQvxcAqsAXAE7CFwDowxcAgsUXABzHFwC2yBcAWsoXAPTLFwCOzRcAMs8XAMzQFwBm0hcAANQXAKTVFwA+1xcA2NgXAHLaFwAW3BcAsN0XAErfFwDk4BcAfuIXACLkFwC85RcAVucXAPDoFwCU6hcALuwXAMjtFwBs7xcABvEXAKDyFwA69BcA3vUXAHj3FwAS+RcArPoXAEb8FwDq/RcAhP8XAB4BGADCAhgAXAQYAPYFGACQBxgANAkYAM4KGABoDBgAAg4YAJwPGABAERgA2hIYAHQUGAAYFhgAshcYAEwZGADmGhgAihwYACQeGAC+HxgAWCEYAPIiGACWJBgAMCYYAMonGABuKRgACCsYAKIsGAA8LhgA4C8YAHoxGAAUMxgArjQYAEg2GADsNxgAhjkYACA7GADEPBgAXj4YAPg/GACSQRgANkMYANBEGABqRhgABEgYAJ5JGABCSxgA3EwYAHZOGAAaUBgAtFEYAE5TGADoVBgAglYYACZYGADAWRgAWlsYAPRcGACYXhgAMmAYANZhGABwYxgACmUYAKRmGAA+aBgA2GkYAHxrGAAWbRgAsG4YAEpwGADucRgAiHMYACJ1GADGdhgAYHgYAPp5GACUexgALn0YANJ+GABsgBgABoIYAKCDGABEhRgA3oYYAHiIGAAcihgAtosYAFCNGADqjhgAjpAYACiSGADCkxgAXJUYAPaWGACamBgANJoYAM6bGABonRgADJ8YAKagGABAohgA5KMYAH6lGAAYpxgAsqgYAEyqGADwqxgAiq0YACSvGAC+sBgAYrIYAPyzGACWtRgAOrcYANS4GABuuhgACLwYAKK9GABGvxgA4MAYAHrCGAAUxBgAuMUYAFLHGADsyBgAkMoYACrMGADEzRgAXs8YAPjQGACc0hgANtQYANDVGABq1xgADtkYAKjaGABC3BgA5t0YAIDfGAAa4RgAtOIYAFjkGADy5RgAjOcYACbpGADA6hgAZOwYAP7tGACY7xgAPPEYANbyGABw9BgACvYYAKT3GABI+RgA4voYAHz8GAAW/hgAuv8YAFQBGQDuAhkAiAQZACwGGQDGBxkAYAkZAAQLGQCeDBkAOA4ZANIPGQBsERkAEBMZAKoUGQBEFhkA3hcZAIIZGQAcGxkAthwZAFAeGQD0HxkAjiEZACgjGQDCJBkAZiYZAAAoGQCaKRkAPisZANgsGQByLhkADDAZALAxGQBKMxkA5DQZAH42GQAiOBkAvDkZAFY7GQDwPBkAij4ZAC5AGQDIQRkAYkMZAPxEGQCgRhkAOkgZANRJGQB4SxkAEk0ZAKxOGQBGUBkA6lEZAIRTGQAeVRkAuFYZAFJYGQD2WRkAkFsZACpdGQDEXhkAaGAZAAJiGQCcYxkAQGUZANpmGQB0aBkADmoZALJrGQBMbRkA5m4ZAIBwGQAachkAvnMZAFh1GQDydhkAjHgZADB6GQDKexkAZH0ZAP5+GQCigBkAPIIZANaDGQBwhRkAFIcZAK6IGQBIihkA4osZAIaNGQAgjxkAupAZAF6SGQD4kxkAkpUZACyXGQDGmBkAapoZAAScGQCenRkAOJ8ZANygGQB2ohkAEKQZAKqlGQBOpxkA6KgZAIKqGQAmrBkAwK0ZAFqvGQD0sBkAmLIZADK0GQDMtRkAZrcZAAC5GQCkuhkAPrwZANi9GQByvxkAFsEZALDCGQBKxBkA7sUZAIjHGQAiyRkAvMoZAGDMGQD6zRkAlM8ZAC7RGQDI0hkAbNQZAAbWGQCg1xkAOtkZAN7aGQB43BkAEt4ZAKzfGQBQ4RkA6uIZAITkGQAo5hkAwucZAFzpGQD26hkAmuwZADTuGQDO7xkAaPEZAALzGQCm9BkAQPYZANr3GQB0+RkAGPsZALL8GQBM/hkA8P8ZAIoBGgAkAxoAvgQaAGIGGgD8BxoAlgkaADALGgDKDBoAbg4aAAgQGgCiERoAPBMaAOAUGgB6FhoAFBgaALgZGgBSGxoA7BwaAIYeGgAqIBoAxCEaAF4jGgD4JBoAkiYaADYoGgDQKRoAaisaAAQtGgCoLhoAQjAaANwxGgB2MxoAGjUaALQ2GgBOOBoA8jkaAIw7GgAmPRoAwD4aAGRAGgD+QRoAmEMaADJFGgDMRhoAcEgaAApKGgCkSxoAPk0aAOJOGgB8UBoAFlIaALpTGgBUVRoA7lYaAIhYGgAsWhoAxlsaAGBdGgD6XhoAnmAaADhiGgDSYxoAbGUaABBnGgCqaBoARGoaAN5rGgB4bRoAHG8aALZwGgBQchoA6nMaAI51GgAodxoAwngaAFx6GgAAfBoAmn0aADR/GgDYgBoAcoIaAAyEGgCmhRoASocaAOSIGgB+ihoAGIwaALKNGgBWjxoA8JAaAIqSGgAklBoAyJUaAGKXGgD8mBoAoJoaADqcGgDUnRoAbp8aABKhGgCsohoARqQaAOClGgB6pxoAHqkaALiqGgBSrBoA7K0aAJCvGgAqsRoAxLIaAGi0GgACthoAnLcaADa5GgDauhoAdLwaABi+GgCyvxoAVsEaAPDCGgCKxBoAJMYaAMjHGgBiyRoA/MoaAJbMGgA6zhoA1M8aAG7RGgAS0xoArNQaAEbWGgDg1xoAetkaAB7bGgC43BoAUt4aAOzfGgCQ4RoAKuMaAMTkGgBo5hoAAugaAJzpGgA26xoA0OwaAHTuGgAO8BoAqPEaAELzGgDm9BoAgPYaABr4GgC0+RoAWPsaAPL8GgCM/hoAMAAbAMoBGwBkAxsA/gQbAJgGGwA8CBsA1gkbAHALGwAKDRsArg4bAEgQGwDiERsAfBMbACAVGwC6FhsAVBgbAPgZGwCSGxsALB0bAMYeGwBgIBsABCIbAJ4jGwA4JRsA0iYbAHYoGwAQKhsAqisbAEQtGwDoLhsAgjAbABwyGwDAMxsAWjUbAPQ2GwCOOBsAMjobAMw7GwBmPRsAAD8bAJpAGwA+QhsA2EMbAHJFGwAMRxsAsEgbAEpKGwDkSxsAfk0bACJPGwC8UBsAVlIbAPBTGwCUVRsALlcbAMhYGwBsWhsABlwbAKBdGwA6XxsA3mAbAHhiGwASZBsArGUbAFBnGwDqaBsAhGobAB5sGwDCbRsAXG8bAPZwGwCQchsAKnQbAM51GwBodxsAAnkbAJx6GwBAfBsA2n0bAHR/GwAYgRsAsoIbAEyEGwDmhRsAgIcbACSJGwC+ihsAWIwbAPKNGwCWjxsAMJEbAMqSGwBklBsACJYbAKKXGwA8mRsA4JobAHqcGwAUnhsArp8bAEihGwDsohsAhqQbACCmGwC6pxsAXqkbAPiqGwCSrBsANq4bANCvGwBqsRsABLMbAKi0GwBCthsA3LcbAHa5GwAQuxsAtLwbAE6+GwDovxsAgsEbACbDGwDAxBsAWsYbAP7HGwCYyRsAMssbAMzMGwBwzhsACtAbAKTRGwA+0xsA2NQbAHzWGwAW2BsAsNkbAErbGwDu3BsAiN4bACLgGwDG4RsAYOMbAPrkGwCU5hsAOOgbANLpGwBs6xsABu0bAKDuGwBE8BsA3vEbAHjzGwAc9RsAtvYbAFD4GwDq+RsAhPsbACj9GwDC/hsAXAAcAPYBHACaAxwANAUcAM4GHABoCBwADAocAKYLHABADRwA5A4cAH4QHAAYEhwAshMcAEwVHADwFhwAihgcACQaHAC+GxwAYh0cAPweHACWIBwAMCIcANQjHABuJRwACCccAKwoHABGKhwA4CscAHotHAAULxwAuDAcAFIyHADsMxwAhjUcACo3HADEOBwAXjocAPg7HACcPRwANj8cANBAHAB0QhwADkQcAKhFHABCRxwA3EgcAIBKHAAaTBwAtE0cAE5PHADyUBwAjFIcACZUHADAVRwAZFccAP5YHACYWhwAPFwcANZdHABwXxwACmEcAKRiHABIZBwA4mUcAHxnHAAWaRwAumocAFRsHADubRwAiG8cACxxHADGchwAYHQcAAR2HACedxwAOHkcANJ6HAB2fBwAEH4cAKp/HABEgRwA3oIcAIKEHAAchhwAtoccAFCJHAD0ihwAjowcACiOHADCjxwAZpEcAACTHACalBwANJYcANiXHABymRwADJscAKacHABKnhwA5J8cAH6hHAAYoxwAvKQcAFamHADwpxwAlKkcAC6rHADIrBwAYq4cAPyvHACgsRwAOrMcANS0HAB4thwAErgcAKy5HABGuxwA4LwcAIS+HAAewBwAuMEcAFzDHAD2xBwAkMYcACrIHADEyRwAaMscAALNHACczhwANtAcANrRHAB00xwADtUcAKjWHABM2BwA5tkcAIDbHAAk3RwAvt4cAFjgHADy4RwAjOMcADDlHADK5hwAZOgcAP7pHACi6xwAPO0cANbuHAB68BwAFPIcAK7zHABI9RwA4vYcAIb4HAAg+hwAuvscAFT9HAD4/hwAkgAdACwCHQDQAx0AagUdAAQHHQCeCB0AOAodANwLHQB2DR0AEA8dAKoQHQBOEh0A6BMdAIIVHQAmFx0AwBgdAFoaHQD0Gx0Ajh0dADIfHQDMIB0AZiIdAAokHQCkJR0APicdANgoHQByKh0AFiwdALAtHQBKLx0A5DAdAIgyHQAiNB0AvDUdAFY3HQD6OB0AlDodAC48HQDSPR0AbD8dAAZBHQCgQh0AOkQdAN5FHQB4Rx0AEkkdAKxKHQBQTB0A6k0dAIRPHQAoUR0AwlIdAFxUHQD2VR0AkFcdADRZHQDOWh0AaFwdAAJeHQCmXx0AQGEdANpiHQB0ZB0AGGYdALJnHQBMaR0A8GodAIpsHQAkbh0Avm8dAFhxHQD8ch0AlnQdADB2HQDKdx0AbnkdAAh7HQCifB0ARn4dAOB/HQB6gR0AFIMdALiEHQBShh0A7IcdAIaJHQAgix0AxIwdAF6OHQD4jx0AkpEdADaTHQDQlB0AapYdAA6YHQComR0AQpsdANycHQB2nh0AGqAdALShHQBOox0A6KQdAIymHQAmqB0AwKkdAFqrHQD+rB0AmK4dADKwHQDWsR0AcLMdAAq1HQCkth0APrgdAOK5HQB8ux0AFr0dALC+HQBUwB0A7sEdAIjDHQAixR0AxsYdAGDIHQD6yR0AnssdADjNHQDSzh0AbNAdAAbSHQCq0x0ARNUdAN7WHQB42B0AHNodALbbHQBQ3R0A9N4dAI7gHQAo4h0AwuMdAGblHQAA5x0AmugdADTqHQDO6x0Acu0dAAzvHQCm8B0AQPIdAOTzHQB+9R0AGPcdALz4HQBW+h0A8PsdAIr9HQAk/x0AyAAeAGICHgD8Ax4AoAUeADoHHgDUCB4AbgoeABIMHgCsDR4ARg8eAOAQHgB6Eh4AHhQeALgVHgBSFx4A7BgeAIYaHgAqHB4AxB0eAGgfHgACIR4AnCIeADYkHgDQJR4AdCceAA4pHgCoKh4AQiweAOYtHgCALx4AGjEeALQyHgBYNB4A8jUeAIw3HgAwOR4AyjoeAGQ8HgD+PR4AmD8eADxBHgDWQh4AcEQeAApGHgCuRx4ASEkeAOJKHgCGTB4AIE4eALpPHgBUUR4A7lIeAJJUHgAsVh4AxlceAGBZHgAEWx4AnlweADheHgDSXx4AdmEeABBjHgCqZB4ARGYeAOhnHgCCaR4AHGseALZsHgBabh4A9G8eAI5xHgAocx4AzHQeAGZ2HgAAeB4AmnkeAD57HgDYfB4AfH4eACCAHgC6gR4AVIMeAO6EHgCShh4ALIgeAMaJHgBgix4ABI0eAJ6OHgA4kB4A3JEeAHaTHgAQlR4AqpYeAE6YHgDomR4AgpseABydHgC2nh4AWqAeAPShHgCOox4AKKUeAMymHgBmqB4AAKoeAKSrHgA+rR4A2K4eAHKwHgAWsh4AsLMeAEq1HgDkth4AfrgeACK6HgC8ux4AVr0eAPC+HgCKwB4ALsIeAMjDHgBsxR4ABsceAKDIHgA6yh4A3sseAHjNHgASzx4ArNAeAEbSHgDq0x4AhNUeAB7XHgC42B4AUtoeAPbbHgCQ3R4ANN8eAM7gHgBo4h4AAuQeAKblHgBA5x4A2ugeAHTqHgAO7B4Asu0eAEzvHgDm8B4AivIeACT0HgC+9R4AWPceAPL4HgCW+h4AMPweAMr9HgBu/x4ACAEfAKICHwA8BB8A4AUfAHoHHwAUCR8ArgofAEgMHwDsDR8Ahg8fACARHwC6Eh8AXhQfAPgVHwCSFx8ANhkfANAaHwBqHB8ABB4fAJ4fHwBCIR8A3CIfAHYkHwAQJh8AtCcfAE4pHwDoKh8AgiwfACYuHwDALx8AWjEfAP4yHwCYNB8AMjYfAMw3HwBmOR8ACjsfAKQ8HwA+Ph8A2D8fAHxBHwAWQx8AsEQfAEpGHwDuRx8AiEkfACJLHwDGTB8AYE4fAPpPHwCUUR8ALlMfANJUHwBsVh8ABlgfAKBZHwBEWx8A3lwfAHheHwASYB8AtmEfAFBjHwDqZB8AjmYfAChoHwDCaR8AXGsfAPZsHwCabh8ANHAfAM5xHwBocx8ADHUfAKZ2HwBAeB8A2nkfAH57HwAYfR8Asn4fAFaAHwDwgR8AioMfACSFHwC+hh8AYogfAPyJHwCWix8AMI0fANSOHwBukB8ACJIfAKKTHwBGlR8A4JYfAHqYHwAemh8AuJsfAFKdHwDsnh8AhqAfACqiHwDEox8AXqUfAPimHwCcqB8ANqofANCrHwBqrR8ADq8fAKiwHwBCsh8A5rMfAIC1HwAatx8AtLgfAE66HwDyux8AjL0fACa/HwDAwB8AZMIfAP7DHwCYxR8AMscfANbIHwBwyh8ACswfAK7NHwBIzx8A4tAfAHzSHwAW1B8AutUfAFTXHwDu2B8AiNofACzcHwDG3R8AYN8fAPrgHwCe4h8AOOQfANLlHwB25x8AEOkfAKrqHwBE7B8A3u0fAILvHwAc8R8AtvIfAFD0HwD09R8AjvcfACj5HwDC+h8AZvwfAAD+HwCa/x8APgEgANgCIAByBCAADAYgAKYHIABKCSAA5AogAH4MIAAYDiAAvA8gAFYRIADwEiAAihQgAC4WIADIFyAAYhkgAAYbIACgHCAAOh4gANQfIABuISAAEiMgAKwkIABGJiAA4CcgAIQpIAAeKyAAuCwgAFIuIAD2LyAAkDEgACozIADONCAAaDYgAAI4IACcOSAANjsgANo8IAB0PiAADkAgAKhBIABCQyAA5kQgAIBGIAAkSCAAvkkgAFhLIADyTCAAlk4gADBQIADUUSAAblMgABJVIACsViAARlggAOBZIACEWyAAHl0gALheIABSYCAA9mEgAJBjIAAqZSAAzmYgAGhoIAACaiAAnGsgADZtIADabiAAdHAgAA5yIACocyAATHUgAOZ2IACAeCAAGnogAL57IABYfSAA8n4gAJaAIAAwgiAAyoMgAGSFIAD+hiAAooggADyKIADWiyAAcI0gABSPIACukCAASJIgAOKTIACGlSAAIJcgALqYIABemiAA+JsgAJKdIAAsnyAAxqAgAGqiIAAEpCAAnqUgADinIADcqCAAdqogABCsIACqrSAATq8gAOiwIACCsiAAHLQgAMC1IABatyAA9LggAJi6IAAyvCAAzL0gAGa/IAAAwSAApMIgAD7EIADYxSAAfMcgABbJIACwyiAASswgAOTNIACIzyAAItEgALzSIABW1CAA+tUgAJTXIAAu2SAAyNogAGzcIAAG3iAAoN8gADrhIADe4iAAeOQgABLmIAC25yAAUOkgAOrqIACE7CAAHu4gAMLvIABc8SAA9vIgAJD0IAA09iAAzvcgAGj5IAAC+yAApvwgAED+IADa/yAAfgEhABgDIQCyBCEATAYhAOYHIQCKCSEAJAshAL4MIQBYDiEA/A8hAJYRIQAwEyEAyhQhAG4WIQAIGCEAohkhADwbIQDgHCEAeh4hABQgIQC4ISEAUiMhAOwkIQCGJiEAICghAMQpIQBeKyEA+CwhAJIuIQA2MCEA0DEhAGozIQAENSEAqDYhAEI4IQDcOSEAgDshABo9IQC0PiEATkAhAOhBIQCMQyEAJkUhAMBGIQBaSCEA/kkhAJhLIQAyTSEAzE4hAGZQIQAKUiEApFMhAD5VIQDiViEAfFghABZaIQCwWyEAVF0hAO5eIQCIYCEAImIhAMZjIQBgZSEA+mYhAJRoIQAuaiEA0mshAGxtIQAGbyEAqnAhAERyIQDecyEAgnUhABx3IQC2eCEAUHohAOp7IQCOfSEAKH8hAMKAIQBcgiEAAIQhAJqFIQA0hyEAzoghAHKKIQAMjCEApo0hAEqPIQDkkCEAfpIhABiUIQCylSEAVpchAPCYIQCKmiEAJJwhAMidIQBinyEA/KAhAJaiIQAwpCEA1KUhAG6nIQASqSEArKohAEasIQDgrSEAeq8hAB6xIQC4siEAUrQhAOy1IQCQtyEAKrkhAMS6IQBevCEA+L0hAJy/IQA2wSEA0MIhAHTEIQAOxiEAqMchAELJIQDmyiEAgMwhABrOIQC0zyEAWNEhAPLSIQCM1CEAJtYhAMrXIQBk2SEA/tohAKLcIQA83iEA1t8hAHDhIQAK4yEAruQhAEjmIQDi5yEAfOkhACDrIQC67CEAVO4hAO7vIQCS8SEALPMhAMb0IQBq9iEABPghAJ75IQA4+yEA0vwhAHb+IQAQACIAqgEiAE4DIgDoBCIAggYiABwIIgDACSIAWgsiAPQMIgCODiIAMhAiANYRIgBwEyIAChUiAK4WIgBIGCIA4hkiAHwbIgAgHSIAuh4iAFQgIgDuISIAkiMiACwlIgDGJiIAYCgiAAQqIgCeKyIAOC0iANIuIgB2MCIAEDIiAKozIgBENSIA6DYiAII4IgAcOiIAwDsiAFo9IgD0PiIAjkAiAChCIgDMQyIAZkUiAABHIgCkSCIAPkoiANhLIgByTSIADE8iALBQIgBKUiIA5FMiAH5VIgAiVyIAvFgiAFZaIgD6WyIAlF0iAC5fIgDIYCIAYmIiAAZkIgCgZSIAOmciAN5oIgB4aiIAEmwiAKxtIgBGbyIA6nAiAIRyIgAedCIAuHUiAFJ3IgD2eCIAkHoiADR8IgDOfSIAaH8iAAKBIgCcgiIAQIQiANqFIgB0hyIADokiALKKIgBMjCIA5o0iAICPIgAkkSIAvpIiAFiUIgDylSIAlpciADCZIgDKmiIAZJwiAAieIgCinyIAPKEiAOCiIgB6pCIAFKYiAK6nIgBIqSIA7KoiAIasIgAgriIAuq8iAF6xIgD4siIAkrQiACy2IgDQtyIAarkiAAS7IgCovCIAQr4iANy/IgB2wSIAEMMiALTEIgBOxiIA6MciAILJIgAmyyIAwMwiAFrOIgD0zyIAmNEiADLTIgDM1CIAcNYiAArYIgCk2SIAPtsiANjcIgB83iIAFuAiALDhIgBK4yIA7uQiAIjmIgAi6CIAxukiAGDrIgD67CIAlO4iAC7wIgDS8SIAbPMiAAb1IgCg9iIARPgiAN75IgB4+yIAEv0iAKz+IgBQACMA6gEjAIQDIwAoBSMAwgYjAFwIIwAACiMAmgsjADQNIwDODiMAaBAjAAwSIwCmEyMAQBUjANoWIwB+GCMAGBojALIbIwBMHSMA8B4jAIogIwAkIiMAyCMjAGIlIwD8JiMAligjADAqIwDUKyMAbi0jAAgvIwCiMCMARjIjAOAzIwB6NSMAFDcjALg4IwBSOiMA7DsjAJA9IwAqPyMAxEAjAF5CIwD4QyMAnEUjADZHIwDQSCMAakojAA5MIwCoTSMAQk8jANxQIwB2UiMAGlQjALRVIwBOVyMA8lgjAIxaIwAmXCMAwF0jAGRfIwD+YCMAmGIjADJkIwDWZSMAcGcjAAppIwCkaiMASGwjAOJtIwB8byMAFnEjALpyIwBUdCMA7nUjAJJ3IwAseSMAxnojAGB8IwD6fSMAnn8jADiBIwDSgiMAbIQjABCGIwCqhyMARIkjAN6KIwB4jCMAHI4jALaPIwBQkSMA9JIjAI6UIwAoliMAzJcjAGaZIwAAmyMAmpwjADSeIwDYnyMAcqEjAAyjIwCwpCMASqYjAOSnIwB+qSMAGKsjALysIwBWriMA8K8jAIqxIwAusyMAyLQjAGK2IwD8tyMAlrkjADq7IwDUvCMAeL4jABLAIwCswSMARsMjAODEIwCExiMAHsgjALjJIwBSyyMA9swjAJDOIwAq0CMAxNEjAGjTIwAC1SMAnNYjADbYIwDa2SMAdNsjAA7dIwCo3iMATOAjAObhIwCA4yMAGuUjAL7mIwBY6CMA8ukjAJbrIwAw7SMAyu4jAGTwIwAI8iMAovMjADz1IwDW9iMAcPgjABT6IwCu+yMASP0jAOz+IwCGACQAIAIkALoDJABUBSQA+AYkAJIIJAAsCiQAxgskAGANJAAEDyQAnhAkAEISJADcEyQAdhUkABAXJACqGCQAThokAOgbJACCHSQAHB8kAMAgJABaIiQA9CMkAI4lJAAyJyQAzCgkAGYqJAAKLCQApC0kAD4vJADYMCQAcjIkABY0JACwNSQASjckAOQ4JAB+OiQAIjwkALw9JABWPyQA+kAkAJRCJAAuRCQAyEUkAGxHJAAGSSQAoEokADpMJADeTSQAeE8kABJRJACsUiQAUFQkAOpVJACEVyQAHlkkAMJaJABcXCQA9l0kAJpfJAA0YSQAzmIkAGhkJAACZiQAnGckAEBpJADaaiQAfmwkABhuJACybyQATHEkAOZyJACKdCQAJHYkAL53JABYeSQA8nokAJZ8JAAwfiQAyn8kAG6BJAAIgyQAooQkADyGJADghyQAeokkABSLJACujCQAUo4kAOyPJACGkSQAIJMkALqUJABeliQA+JckAJyZJAA2myQA0JwkAGqeJAAEoCQAqKEkAEKjJADcpCQAdqYkABqoJAC0qSQATqskAOisJACMriQAJrAkAMCxJABksyQA/rQkAJi2JAAyuCQAzLkkAHC7JAAKvSQApL4kAD7AJADiwSQAfMMkABbFJACwxiQASsgkAO7JJACIyyQALM0kAMbOJABg0CQA+tEkAJTTJAA41SQA0tYkAGzYJAAG2iQAqtskAETdJADe3iQAeOAkABLiJAC24yQAUOUkAOrmJACO6CQAKOokAMLrJABc7SQAAO8kAJrwJAA08iQA2PMkAHL1JAAM9yQApvgkAED6JADk+yQAfv0kABj/JACyACUATAIlAPADJQCKBSUALgclAMgIJQBiCiUA/AslAJYNJQA6DyUA1BAlAG4SJQAIFCUArBUlAEYXJQDgGCUAeholAB4cJQC4HSUAUh8lAPYgJQCQIiUAKiQlAMQlJQBeJyUAAiklAJwqJQA2LCUA0C0lAGovJQAOMSUAqDIlAEI0JQDmNSUAgDclABo5JQC0OiUAWDwlAPI9JQCMPyUAJkElAMpCJQBkRCUA/kUlAJhHJQA8SSUA1kolAHBMJQAKTiUArk8lAEhRJQDiUiUAhlQlACBWJQC6VyUAVFklAO5aJQCSXCUALF4lAMZfJQBgYSUA+mIlAJ5kJQA4ZiUA0mclAHZpJQAQayUAqmwlAERuJQDobyUAgnElABxzJQC2dCUAUHYlAPR3JQCOeSUAKHslAMx8JQBmfiUAAIAlAKSBJQA+gyUA2IQlAHKGJQAMiCUApoklAEqLJQDkjCUAfo4lACKQJQC8kSUAVpMlAPqUJQCUliUALpglAMiZJQBimyUABp0lAKCeJQA6oCUA1KElAG6jJQASpSUArKYlAEaoJQDqqSUAhKslAB6tJQC4riUAXLAlAPaxJQCQsyUAKrUlAM62JQBouCUAArolAJy7JQBAvSUA2r4lAHTAJQAOwiUAssMlAEzFJQDmxiUAisglACTKJQC+yyUAWM0lAPLOJQCW0CUAMNIlAMrTJQBk1SUA/tYlAKLYJQA82iUA1tslAHrdJQAU3yUAruAlAEjiJQDs4yUAhuUlACDnJQC66CUAXuolAPjrJQCS7SUALO8lAMbwJQBq8iUABPQlAJ71JQBC9yUA3PglAHb6JQAQ/CUAtP0lAE7/JQDoACYAggImACYEJgDABSYAWgcmAPQIJgCOCiYAMgwmAMwNJgBwDyYAChEmAKQSJgA+FCYA2BUmAHwXJgAWGSYAsBomAEocJgDkHSYAiB8mACIhJgC8IiYAYCQmAPolJgCUJyYAOCkmANIqJgBsLCYABi4mAKAvJgBEMSYA3jImAHg0JgAcNiYAtjcmAFA5JgDqOiYAhDwmACg+JgDCPyYAXEEmAABDJgCaRCYANEYmAM5HJgBoSSYADEsmAKZMJgBATiYA2k8mAHRRJgAYUyYAslQmAExWJgDwVyYAilkmACRbJgDIXCYAYl4mAPxfJgCWYSYAMGMmANRkJgBuZiYACGgmAKJpJgBGayYA4GwmAHpuJgAUcCYAuHEmAFJzJgDsdCYAkHYmACp4JgDEeSYAXnsmAPh8JgCcfiYANoAmANCBJgBqgyYADoUmAKiGJgBCiCYA3IkmAHaLJgAajSYAtI4mAFiQJgDykSYAjJMmACaVJgDAliYAZJgmAP6ZJgCYmyYAMp0mANaeJgBwoCYACqImAKSjJgBIpSYA4qYmAHyoJgAgqiYAuqsmAFStJgDuriYAiLAmACyyJgDGsyYAYLUmAPq2JgCeuCYAOLomANK7JgBsvSYAEL8mAKrAJgBEwiYA3sMmAILFJgAcxyYAtsgmAFDKJgD0yyYAjs0mACjPJgDM0CYAZtImAADUJgCa1SYANNcmANjYJgBy2iYADNwmAKbdJgBK3yYA5OAmAH7iJgAY5CYAvOUmAFbnJgDw6CYAlOomAC7sJgDI7SYAYu8mAPzwJgCg8iYAOvQmANT1JgBu9yYACPkmAKz6JgBG/CYA4P0mAIT/JgAeAScAuAInAFwEJwD2BScAkAcnACoJJwDECicAaAwnAAIOJwCcDycANhEnANoSJwB0FCcADhYnAKgXJwBMGScA5honAIAcJwAkHicAvh8nAFghJwDyIicAjCQnADAmJwDKJycAZCknAP4qJwCiLCcAPC4nANYvJwBwMScAFDMnAK40JwBINicA7DcnAIY5JwAgOycAujwnAFQ+JwD4PycAkkEnACxDJwDGRCcAakYnAARIJwCeSScAOEsnANJMJwB2TicAEFAnAKpRJwBOUycA6FQnAIJWJwAcWCcAwFknAFpbJwD0XCcAjl4nADJgJwDMYScAZmMnAABlJwCaZicAPmgnANhpJwByaycAFm0nALBuJwBKcCcA7nEnAIhzJwAidScAvHYnAFZ4JwD6eScAlHsnAC59JwDIficAbIAnAAaCJwCggycAOoUnANSGJwB4iCcAEoonAKyLJwBQjScA6o4nAISQJwAekicAuJMnAFyVJwD2licAkJgnADSaJwDOmycAaJ0nAAKfJwCcoCcAQKInANqjJwB+pScAGKcnALKoJwBMqicA5qsnAIqtJwAkrycAvrAnAFiyJwD8sycAlrUnADC3JwDKuCcAbronAAi8JwCivScARr8nAODAJwB6wicAFMQnAK7FJwBSxycA7MgnAIbKJwAgzCcAxM0nAF7PJwD40CcAktInACzUJwDQ1ScAatcnAA7ZJwCo2icAQtwnANzdJwB23ycAGuEnALTiJwBO5CcA6OUnAIznJwAm6ScAwOonAFrsJwD07ScAmO8nADLxJwDW8icAcPQnAAr2JwCk9ycAPvknAOL6JwB8/CcAFv4nALD/JwBUASgA7gIoAIgEKAAiBigAxgcoAGAJKAD6CigAlAwoAC4OKADSDygAbBEoAAYTKACqFCgARBYoAN4XKAB4GSgAHBsoALYcKABQHigA6h8oAI4hKAAoIygAwiQoAFwmKAAAKCgAmikoADQrKADYLCgAci4oAAwwKACmMSgAQDMoAOQ0KAB+NigAGDgoALI5KABMOygA8DwoAIo+KAAuQCgAyEEoAGJDKAD8RCgAlkYoADpIKADUSSgAbksoAAhNKACsTigARlAoAOBRKAB6UygAFFUoALhWKABSWCgA9lkoAJBbKAAqXSgAxF4oAF5gKAACYigAnGMoADZlKADQZigAdGgoAA5qKACoaygAQm0oANxuKACAcCgAGnIoAL5zKABYdSgA8nYoAIx4KAAmeigAynsoAGR9KAD+figAmIAoADKCKADWgygAcIUoAAqHKACuiCgASIooAOKLKAB8jSgAII8oALqQKABUkigA7pMoAJKVKAAslygAxpgoAGCaKAD6mygAnp0oADifKADcoCgAdqIoABCkKACqpSgARKcoAOioKACCqigAHKwoALatKABQrygA9LAoAI6yKAAotCgAzLUoAGa3KAAAuSgAmrooAD68KADYvSgAcr8oAAzBKACwwigASsQoAOTFKAB+xygAIskoALzKKABWzCgA8M0oAJTPKAAu0SgAyNIoAGLUKAD81SgAoNcoADrZKADe2igAeNwoABLeKACs3ygARuEoAOriKACE5CgAHuYoALjnKABS6SgA9uooAJDsKAA07igAzu8oAGjxKAAC8ygAnPQoAED2KADa9ygAdPkoAA77KACo/CgATP4oAOb/KACAASkAJAMpAL4EKQBYBikA8gcpAJYJKQAwCykAygwpAGQOKQAIECkAohEpADwTKQDWFCkAehYpABQYKQCuGSkAUhspAOwcKQCGHikAICApALohKQBeIykA+CQpAJImKQAsKCkAxikpAGorKQAELSkAqC4pAEIwKQDcMSkAdjMpABA1KQC0NikATjgpAOg5KQCCOykAJj0pAMA+KQBaQCkA9EEpAJhDKQAyRSkAzEYpAGZIKQAASikApEspAD5NKQDYTikAclApABZSKQCwUykAVFUpAPhWKQCSWCkANlopANpbKQB0XSkADl8pAKhgKQBMYikA5mMpAIBlKQAkZykAyGgpAGJqKQD8aykAoG0pADpvKQDUcCkAeHIpABJ0KQCsdSkARncpAOp4KQCEeikAHnwpALh9KQBcfykA9oApAJCCKQAqhCkAxIUpAGiHKQACiSkAnIopAECMKQDajSkAdI8pAA6RKQCykikATJQpAOaVKQCAlykAJJkpAL6aKQBYnCkA8p0pAIyfKQAwoSkAyqIpAG6kKQAIpikAoqcpADypKQDWqikAeqwpABSuKQCurykASLEpAOKyKQCGtCkAILYpALq3KQBeuSkA+LopAJK8KQA2vikA0L8pAGrBKQAEwykAnsQpAELGKQDcxykAdskpABDLKQC0zCkATs4pAOjPKQCC0SkAJtMpAMDUKQBa1ikA9NcpAI7ZKQAy2ykAzNwpAHDeKQAK4CkApOEpAD7jKQDY5CkAfOYpABboKQCw6SkASuspAOTsKQCI7ikAIvApALzxKQBg8ykA+vQpAJT2KQAu+CkA0vkpAGz7KQAG/SkAoP4pAEQAKgDeASoAeAMqABIFKgCsBioAUAgqAOoJKgCOCyoAKA0qAMIOKgBcECoA9hEqAJoTKgA0FSoAzhYqAGgYKgACGioAphsqAEAdKgDaHioAfiAqABgiKgCyIyoATCUqAPAmKgCKKCoAJCoqAL4rKgBiLSoA/C4qAJYwKgAwMioAyjMqAG41KgAINyoAojgqAEY6KgDgOyoAej0qABQ/KgC4QCoAUkIqAOxDKgCGRSoAKkcqAMRIKgBeSioA+EsqAJJNKgA2TyoA0FAqAHRSKgAOVCoAqFUqAEJXKgDcWCoAgFoqABpcKgC0XSoATl8qAOhgKgCMYioAJmQqAMBlKgBkZyoA/mgqAJhqKgAybCoA1m0qAHBvKgAKcSoApHIqAEh0KgDidSoAfHcqABZ5KgCweioAVHwqAO59KgCIfyoALIEqAMaCKgBghCoA+oUqAJSHKgA4iSoA0ooqAHaMKgAQjioAqo8qAESRKgDekioAgpQqAByWKgC2lyoAUJkqAOqaKgCOnCoAKJ4qAMKfKgBmoSoAAKMqAJqkKgA0pioAzqcqAHKpKgAMqyoApqwqAEquKgDkryoAfrEqABizKgC8tCoAVrYqAPC3KgCKuSoALrsqAMi8KgBivioA/L8qAJbBKgA6wyoA1MQqAG7GKgASyCoArMkqAEbLKgDgzCoAhM4qAB7QKgC40SoAUtMqAPbUKgCQ1ioAKtgqAMTZKgBe2yoAAt0qAJzeKgBA4CoA2uEqAHTjKgAO5SoAqOYqAEzoKgDm6SoAgOsqABrtKgC07ioAWPAqAPLxKgCM8yoAMPUqAMr2KgBk+CoA/vkqAKL7KgA8/SoA1v4qAHAAKwAUAisArgMrAEgFKwDiBisAfAgrACAKKwC6CysAXg0rAPgOKwCSECsALBIrAMYTKwBqFSsABBcrAJ4YKwA4GisA3BsrAIAdKwAaHysAtCArAFgiKwDyIysAliUrADAnKwDUKCsAbiorABIsKwCsLSsARi8rAOAwKwCEMisAHjQrALg1KwBSNysA7DgrAJA6KwAqPCsAxD0rAGg/KwACQSsAnEIrADZEKwDaRSsAdEcrAA5JKwCoSisATEwrAOZNKwCATysAGlErALRSKwBYVCsA8lUrAIxXKwAwWSsAylorAGRcKwD+XSsAol8rADxhKwDWYisAcGQrAApmKwCuZysASGkrAOJqKwCGbCsAIG4rALpvKwBUcSsA+HIrAJJ0KwAsdisAxncrAGB5KwAEeysAnnwrADh+KwDcfysAdoErABCDKwCqhCsAToYrAOiHKwCCiSsAHIsrAMCMKwBajisA9I8rAI6RKwAokysAzJQrAGaWKwAAmCsApJkrAD6bKwDYnCsAcp4rABagKwCwoSsASqMrAOSkKwCIpisAIqgrALypKwBWqysA+qwrAJSuKwAusCsAyLErAGyzKwAGtSsAoLYrADq4KwDUuSsAeLsrABK9KwCsvisAUMArAOrBKwCEwysAHsUrAMLGKwBcyCsA9skrAJDLKwA0zSsAzs4rAGjQKwAC0isAnNMrAEDVKwDa1isAdNgrABjaKwCy2ysATN0rAObeKwCK4CsAJOIrAL7jKwBY5SsA/OYrAJboKwAw6isAyusrAGTtKwAI7ysAovArADzyKwDg8ysAevUrABT3KwCu+CsAUvorAOz7KwCG/SsAIP8rAMQALABeAiwA+AMsAJIFLAAsBywA0AgsAGoKLAAEDCwAqA0sAEIPLADcECwAdhIsABoULAC0FSwAThcsAOgYLACMGiwAJhwsAMAdLABaHywA9CAsAJgiLAAyJCwAzCUsAHAnLAAKKSwApCosAD4sLADiLSwAfC8sABYxLACwMiwASjQsAO41LACINywAIjksALw6LABgPCwA+j0sAJ4/LAA4QSwA0kIsAGxELAAGRiwAqkcsAERJLADeSiwAeEwsABJOLAC2TywAUFEsAOpSLACOVCwAKFYsAMJXLABcWSwAAFssAJpcLAA0XiwAzl8sAHJhLAAMYywApmQsAEBmLADaZywAfmksABhrLACybCwAVm4sAPBvLACKcSwAJHMsAMh0LABidiwA/HcsAJZ5LAA6eywA1HwsAG5+LAAIgCwAooEsAEaDLADghCwAeoYsAB6ILAC4iSwAUossAOyMLACQjiwAKpAsAMSRLABekywAApUsAJyWLAA2mCwA0JksAGqbLAAOnSwAqJ4sAEKgLADmoSwAgKMsABqlLAC0piwAWKgsAPKpLACMqywAJq0sAMquLABksCwA/rEsAJizLAA8tSwA1rYsAHC4LAAKuiwArrssAEi9LADiviwAfMAsABbCLAC6wywAVMUsAO7GLACSyCwALMosAMbLLABgzSwABM8sAJ7QLAA40iwA0tMsAGzVLAAQ1ywAqtgsAETaLADo2ywAgt0sABzfLAC24CwAWuIsAPTjLACO5SwAKOcsAMzoLABm6iwAAOwsAJrtLAA+7ywA2PAsAHLyLAAM9CwAsPUsAEr3LADk+CwAfvosACL8LAC8/SwAVv8sAPAALQCUAi0ALgQtAMgFLQBiBy0ABgktAKAKLQA6DC0A1A0tAG4PLQASES0ArBItAEYULQDqFS0AhBctAB4ZLQC4Gi0AXBwtAPYdLQCQHy0AKiEtAM4iLQBoJC0AAiYtAJwnLQA2KS0A2iotAHQsLQAOLi0Asi8tAEwxLQDmMi0AgDQtACQ2LQC+Ny0AWDktAPI6LQCMPC0AMD4tAMo/LQBkQS0ACEMtAKJELQA8Ri0A1kctAHpJLQAUSy0ArkwtAEhOLQDsTy0AhlEtACBTLQC6VC0AVFYtAPhXLQCSWS0ALFstANBcLQBqXi0ABGAtAJ5hLQBCYy0A3GQtAHZmLQAQaC0AtGktAE5rLQDobC0Agm4tABxwLQDAcS0AWnMtAPR0LQCYdi0AMngtAMx5LQBmey0AAH0tAKR+LQA+gC0A2IEtAHKDLQAWhS0AsIYtAEqILQDuiS0AiIstACKNLQC8ji0AYJAtAPqRLQCUky0ALpUtANKWLQBsmC0ABpotAKCbLQA6nS0A3p4tAHigLQASoi0AtqMtAFClLQDqpi0AhKgtACiqLQDCqy0AXK0tAPauLQCasC0ANLItAM6zLQBotS0ADLctAKa4LQBAui0A2rstAHS9LQAYvy0AssAtAEzCLQDwwy0AisUtACTHLQC+yC0AYsotAPzLLQCWzS0AMM8tANTQLQBu0i0ACNQtAKLVLQBG1y0A4NgtAHraLQAU3C0Art0tAFLfLQDs4C0AhuItACrkLQDE5S0AXuctAPjoLQCc6i0ANuwtANDtLQBq7y0ADvEtAKjyLQBC9C0A3PUtAHb3LQAa+S0AtPotAE78LQDo/S0AjP8tACYBLgDAAi4AZAQuAP4FLgCYBy4AMgkuANYKLgBwDC4ACg4uAKQPLgA+ES4A4hIuAHwULgAWFi4AuhcuAFQZLgDuGi4AiBwuACweLgDGHy4AYCEuAPoiLgCeJC4AOCYuANInLgBsKS4ABisuAKosLgBELi4A3i8uAIIxLgAcMy4AtjQuAFA2LgD0Ny4AjjkuACg7LgDCPC4AZj4uAABALgCaQS4ANEMuAM5ELgByRi4ADEguAKZJLgBKSy4A5EwuAH5OLgAYUC4AvFEuAFZTLgDwVC4AilYuAC5YLgDIWS4AYlsuAPxcLgCWXi4AOmAuANRhLgBuYy4AEmUuAKxmLgBGaC4A4GkuAIRrLgAebS4AuG4uAFJwLgD2cS4AkHMuACp1LgDEdi4AXnguAAJ6LgCcey4ANn0uANp+LgB0gC4ADoIuAKiDLgBMhS4A5oYuAICILgAaii4AtIsuAFiNLgDyji4AjJAuACaSLgDKky4AZJUuAP6WLgCimC4APJouANabLgBwnS4AFJ8uAK6gLgBIoi4A4qMuAIalLgAgpy4AuqguAFSqLgDuqy4Akq0uACyvLgDGsC4AarIuAAS0LgCetS4AOLcuANy4LgB2ui4AELwuAKq9LgBOvy4A6MAuAILCLgAcxC4AwMUuAFrHLgD0yC4AjsouADLMLgDMzS4AZs8uAADRLgCk0i4APtQuANjVLgBy1y4AFtkuALraLgBU3C4A7t0uAJLfLgAs4S4AxuIuAGrkLgAE5i4AnucuADjpLgDc6i4AduwuABDuLgCq7y4ATvEuAOjyLgCC9C4AHPYuALb3LgBa+S4A9PouAI78LgAy/i4AzP8uAGYBLwAAAy8AmgQvAD4GLwDYBy8AcgkvABYLLwCwDC8ASg4vAOQPLwCIES8AIhMvALwULwBWFi8A+hcvAJQZLwAuGy8AyBwvAGIeLwAGIC8AoCEvADojLwDeJC8AeCYvABIoLwCsKS8AUCsvAOosLwCELi8AHjAvAMIxLwBcMy8A9jQvAJA2LwAqOC8AzjkvAGg7LwACPS8Apj4vAEBALwDaQS8AdEMvABhFLwCyRi8ATEgvAOZJLwCASy8AJE0vAL5OLwBYUC8A/FEvAJZTLwAwVS8AylYvAG5YLwAIWi8AolsvADxdLwDWXi8AemAvABRiLwCuYy8AUmUvAOxmLwCGaC8AIGovAMRrLwBebS8A+G4vAJJwLwAsci8A0HMvAGp1LwAEdy8AnngvAEJ6LwDcey8Adn0vABp/LwC0gC8AToIvAOiDLwCMhS8AJocvAMCILwBaii8A9IsvAJiNLwAyjy8AzJAvAGaSLwAKlC8ApJUvAD6XLwDimC8AfJovABacLwCwnS8AVJ8vAO6gLwCIoi8AIqQvALylLwBgpy8A+qgvAJSqLwAurC8A0q0vAGyvLwAGsS8AqrIvAES0LwDetS8AeLcvABy5LwC2ui8AULwvAOq9LwCEvy8AKMEvAMLCLwBcxC8A9sUvAJrHLwA0yS8AzsovAHLMLwAMzi8Aps8vAEDRLwDk0i8AftQvABjWLwCy1y8ATNkvAPDaLwCK3C8AJN4vAL7fLwBi4S8A/OIvAJbkLwA65i8A1OcvAG7pLwAI6y8ArOwvAEbuLwDg7y8AevEvABTzLwC49C8AUvYvAOz3LwCQ+S8AKvsvAMT8LwBe/i8AAgAwAJwBMAA2AzAA0AQwAGoGMAAOCDAAqAkwAEILMADcDDAAgA4wABoQMAC0ETAAWBMwAPIUMACMFjAAJhgwAMoZMABkGzAA/hwwAJgeMAAyIDAA1iEwAHAjMAAKJTAApCYwAEgoMADiKTAAfCswACAtMAC6LjAAVDAwAO4xMACSMzAALDUwAMY2MABgODAA+jkwAJ47MAA4PTAA0j4wAGxAMAAQQjAAqkMwAERFMADoRjAAgkgwABxKMAC2SzAAWk0wAPROMACOUDAAKFIwAMJTMABmVTAAAFcwAKRYMAA+WjAA2FswAHJdMAAMXzAApmAwAEpiMADkYzAAfmUwABhnMAC8aDAAVmowAPBrMACUbTAALm8wAMhwMABicjAABnQwAKB1MAA6dzAA1HgwAG56MAASfDAArH0wAEZ/MADggDAAhIIwAB6EMAC4hTAAXIcwAPaIMACQijAAKowwAMSNMABojzAAApEwAJySMAA2lDAA2pUwAHSXMAAOmTAAspowAEycMADmnTAAgJ8wACShMAC+ojAAWKQwAPKlMACMpzAAMKkwAMqqMABkrDAA/q0wAKKvMAA8sTAA1rIwAHC0MAAUtjAArrcwAEi5MADsujAAhrwwACC+MAC6vzAAXsEwAPjCMACSxDAALMYwAMbHMABqyTAABMswAJ7MMAA4zjAA3M8wAHbRMAAQ0zAAtNQwAE7WMADo1zAAgtkwACbbMADA3DAAWt4wAPTfMACO4TAAMuMwAMzkMABm5jAACugwAKTpMAA+6zAA2OwwAHzuMAAW8DAAsPEwAErzMADk9DAAiPYwACL4MAC8+TAAVvswAPr8MACU/jAALgAxANIBMQBsAzEABgUxAKAGMQBECDEA3gkxAHgLMQASDTEArA4xAFAQMQDqETEAhBMxACgVMQDCFjEAXBgxAPYZMQCQGzEANB0xAM4eMQBoIDEADCIxAKYjMQBAJTEA2iYxAH4oMQAYKjEAsisxAEwtMQDwLjEAijAxACQyMQC+MzEAWDUxAPw2MQCWODEAMDoxANQ7MQBuPTEACD8xAKJAMQBGQjEA4EMxAHpFMQAURzEAuEgxAFJKMQDsSzEAhk0xACBPMQDEUDEAXlIxAPhTMQCcVTEANlcxANBYMQBqWjEADlwxAKhdMQBCXzEA3GAxAHZiMQAaZDEAtGUxAE5nMQDoaDEAjGoxACZsMQDAbTEAZG8xAP5wMQCYcjEAMnQxANZ1MQBwdzEACnkxAKR6MQA+fDEA4n0xAHx/MQAWgTEAsIIxAFSEMQDuhTEAiIcxACyJMQDGijEAYIwxAPqNMQCejzEAOJExANKSMQBslDEABpYxAKqXMQBEmTEA3poxAHicMQAcnjEAtp8xAFChMQD0ojEAjqQxACimMQDCpzEAZqkxAACrMQCarDEANK4xAM6vMQBysTEADLMxALC0MQBKtjEA5LcxAH65MQAYuzEAvLwxAFa+MQDwvzEAisExACTDMQDIxDEAYsYxAPzHMQCgyTEAOssxANTMMQBuzjEAEtAxAKzRMQBG0zEA4NQxAHrWMQAe2DEAuNkxAFLbMQDs3DEAkN4xACrgMQDE4TEAaOMxAALlMQCc5jEANugxANrpMQB06zEADu0xAKjuMQBC8DEA5vExAIDzMQAa9TEAvvYxAFj4MQDy+TEAjPsxADD9MQDK/jEAZAAyAP4BMgCiAzIAPAUyANYGMgBwCDIACgoyAK4LMgBIDTIA4g4yAIYQMgAgEjIAuhMyAFQVMgD4FjIAkhgyACwaMgDGGzIAYB0yAAQfMgCeIDIAOCIyANIjMgB2JTIAECcyAKooMgBOKjIA6CsyAIItMgAcLzIAwDAyAFoyMgD0MzIAjjUyACg3MgDMODIAZjoyAAA8MgCkPTIAPj8yANhAMgByQjIAFkQyALBFMgBKRzIA5EgyAH5KMgAiTDIAvE0yAFZPMgDwUDIAlFIyAC5UMgDIVTIAbFcyAAZZMgCgWjIAOlwyAN5dMgB4XzIAEmEyAKxiMgBQZDIA6mUyAIRnMgAeaTIAwmoyAFxsMgD2bTIAkG8yADRxMgDOcjIAaHQyAAJ2MgCcdzIAQHkyANp6MgB0fDIAGH4yALJ/MgBMgTIA5oIyAICEMgAkhjIAvocyAFiJMgD8ijIAlowyADCOMgDKjzIAbpEyAAiTMgCilDIAPJYyANaXMgB6mTIAFJsyAK6cMgBInjIA7J8yAIahMgAgozIAxKQyAF6mMgD4pzIAkqkyADarMgDQrDIAaq4yAASwMgCesTIAQrMyANy0MgB2tjIAELgyALS5MgBOuzIA6LwyAIy+MgAmwDIAwMEyAFrDMgD+xDIAmMYyADLIMgDMyTIAZssyAArNMgCkzjIAPtAyANjRMgB80zIAFtUyALDWMgBU2DIA7tkyAIjbMgAi3TIAxt4yAGDgMgD64TIAlOMyAC7lMgDS5jIAbOgyAAbqMgCq6zIARO0yAN7uMgB48DIAHPIyALbzMgBQ9TIA6vYyAI74MgAo+jIAwvsyAFz9MgAA/zIAmgAzADQCMwDOAzMAaAUzAAwHMwCmCDMAQAozANoLMwB+DTMAGA8zALIQMwBMEjMA8BMzAIoVMwAkFzMAvhgzAGIaMwD8GzMAlh0zADofMwDUIDMAbiIzAAgkMwCsJTMARiczAOAoMwB6KjMAFCwzALgtMwBSLzMA7DAzAIYyMwAqNDMAxDUzAF43MwACOTMAnDozADY8MwDQPTMAdD8zAA5BMwCoQjMAQkQzANxFMwCARzMAGkkzALRKMwBOTDMA8k0zAIxPMwAmUTMAylIzAGRUMwD+VTMAmFczADxZMwDWWjMAcFwzAApeMwCuXzMASGEzAOJiMwB8ZDMAFmYzALpnMwBUaTMA7mozAJJsMwAsbjMAxm8zAGBxMwAEczMAnnQzADh2MwDSdzMAbHkzABB7MwCqfDMARH4zAOh/MwCCgTMAHIMzALaEMwBahjMA9IczAI6JMwAoizMAwowzAGaOMwAAkDMAmpEzADSTMwDYlDMAcpYzAAyYMwCwmTMASpszAOScMwB+njMAIqAzALyhMwBWozMA8KQzAIqmMwAuqDMAyKkzAGKrMwD8rDMAoK4zADqwMwDUsTMAeLMzABK1MwCstjMARrgzAOq5MwCEuzMAHr0zALi+MwBSwDMA9sEzAJDDMwAqxTMAxMYzAGjIMwACyjMAnMszAEDNMwDazjMAdNAzAA7SMwCy0zMATNUzAObWMwCA2DMAJNozAL7bMwBY3TMA8t4zAIzgMwAw4jMAyuMzAGTlMwD+5jMAougzADzqMwDW6zMAeu0zABTvMwCu8DMASPIzAOzzMwCG9TMAIPczALr4MwBU+jMA+PszAJL9MwAs/zMAxgA0AGoCNAAEBDQAngU0AEIHNADcCDQAdgo0ABAMNAC0DTQATg80AOgQNACCEjQAHBQ0AMAVNABaFzQA9Bg0AI4aNAAyHDQAzB00AGYfNAAKITQApCI0AD4kNADYJTQAfCc0ABYpNACwKjQASiw0AO4tNACILzQAIjE0ALwyNABgNDQA+jU0AJQ3NAAuOTQAyDo0AGw8NAAGPjQAoD80ADpBNADeQjQAeEQ0ABJGNAC2RzQAUEk0AOpKNACETDQAHk40AMJPNABcUTQA9lI0AJBUNAA0VjQAzlc0AGhZNAAMWzQAplw0AEBeNADaXzQAfmE0ABhjNACyZDQATGY0AOZnNACKaTQAJGs0AL5sNABYbjQA/G80AJZxNAAwczQA1HQ0AG52NAAIeDQAonk0AEZ7NADgfDQAen40ABSANACugTQAUoM0AOyENACGhjQAIIg0AMSJNABeizQA+Iw0AJyONAA2kDQA0JE0AGqTNAAOlTQAqJY0AEKYNADcmTQAdps0ABqdNAC0njQATqA0AOihNACMozQAJqU0AMCmNABkqDQA/qk0AJirNAAyrTQA1q40AHCwNAAKsjQApLM0AD61NADitjQAfLg0ABa6NACwuzQAVL00AO6+NACIwDQALMI0AMbDNABgxTQA+sY0AJTINAA4yjQA0ss0AGzNNAAQzzQAqtA0AETSNADe0zQAgtU0ABzXNAC22DQAUNo0AOrbNACO3TQAKN80AMLgNABc4jQAAOQ0AJrlNAA05zQA2Og0AHLqNAAM7DQApu00AErvNADk8DQAfvI0ABj0NACy9TQAVvc0APD4NACK+jQAJPw0AMj9NABi/zQA/AA1AKACNQA6BDUA1AU1AG4HNQASCTUArAo1AEYMNQDgDTUAeg81AB4RNQC4EjUAUhQ1AOwVNQCQFzUAKhk1AMQaNQBoHDUAAh41AJwfNQA2ITUA2iI1AHQkNQAOJjUAqCc1AEIpNQDmKjUAgCw1ABouNQC0LzUAWDE1APIyNQCMNDUAMDY1AMo3NQBkOTUA/jo1AKI8NQA8PjUA1j81AHBBNQAUQzUArkQ1AEhGNQDiRzUAfEk1ACBLNQC6TDUAVE41AO5PNQCSUTUALFM1AMZUNQBqVjUABFg1AJ5ZNQA4WzUA3Fw1AHZeNQAQYDUAqmE1AE5jNQDoZDUAgmY1ABxoNQC2aTUAWms1APRsNQCObjUAKHA1AMxxNQBmczUAAHU1AKR2NQA+eDUA2Hk1AHJ7NQAWfTUAsH41AEqANQDkgTUAiIM1ACKFNQC8hjUAVog1APCJNQCUizUALo01AMiONQBikDUABpI1AKCTNQA6lTUA1JY1AHiYNQASmjUArJs1AEadNQDqnjUAhKA1AB6iNQDCozUAXKU1APamNQCQqDUANKo1AM6rNQBorTUAAq81AJywNQBAsjUA2rM1AHS1NQAYtzUAsrg1AEy6NQDmuzUAir01ACS/NQC+wDUAWMI1APLDNQCWxTUAMMc1AMrINQBkyjUACMw1AKLNNQA8zzUA4NA1AHrSNQAU1DUArtU1AFLXNQDs2DUAhto1ACDcNQDE3TUAXt81APjgNQCS4jUALOQ1ANDlNQBq5zUABOk1AJ7qNQBC7DUA3O01AHbvNQAa8TUAtPI1AE70NQDo9TUAjPc1ACb5NQDA+jUAWvw1AP79NQCY/zUAMgE2AMwCNgBwBDYACgY2AKQHNgA+CTYA4go2AHwMNgAWDjYAsA82AF4RNgD4EjYAkhQ2ADYWNgDQFzYAahk2AAQbNgCoHDYAQh42ANwfNgB2ITYAECM2ALQkNgBOJjYA6Cc2AIwpNgAmKzYAwCw2AFouNgD+LzYAmDE2ADIzNgDMNDYAZjY2AAo4NgCkOTYAPjs2ANg8NgB8PjYAFkA2ALBBNgBKQzYA7kQ2AIhGNgAiSDYAxkk2AGBLNgD6TDYAlE42ADhQNgDSUTYAbFM2AAZVNgCgVjYARFg2AN5ZNgB4WzYAEl02ALZeNgBQYDYA6mE2AI5jNgAoZTYAwmY2AFxoNgAAajYAmms2ADRtNgDObjYAaHA2AAxyNgCmczYAQHU2ANp2NgB+eDYAGHo2ALJ7NgBWfTYA8H42AIqANgAkgjYAyIM2AGKFNgD8hjYAlog2ADCKNgDUizYAbo02AAiPNgCskDYARpI2AOCTNgB6lTYAHpc2ALiYNgBSmjYA7Js2AIadNgAqnzYAxKA2AF6iNgD4ozYAnKU2ADanNgDQqDYAaqo2AA6sNgCorTYAQq82AOawNgCAsjYAGrQ2ALS1NgBYtzYA8rg2AIy6NgAmvDYAwL02AGS/NgD+wDYAmMI2ADLENgDWxTYAcMc2AArJNgCuyjYASMw2AOLNNgB8zzYAINE2ALrSNgBU1DYA7tU2AIjXNgAs2TYAxto2AGDcNgD63TYAnt82ADjhNgDS4jYAbOQ2ABDmNgCq5zYAROk2AOjqNgCC7DYAHO42ALbvNgBa8TYA9PI2AI70NgAo9jYAwvc2AGb5NgAA+zYAmvw2ADT+NgDY/zYAcgE3AAwDNwCmBDcASgY3AOQHNwB+CTcAIgs3ALwMNwBWDjcA8A83AJQRNwAuEzcAyBQ3AGIWNwD8FzcAoBk3ADobNwDUHDcAbh43ABIgNwCsITcARiM3AOokNwCEJjcAHig3ALgpNwBcKzcA9iw3AJAuNwAqMDcAxDE3AGgzNwACNTcAnDY3ADY4NwDaOTcAdDs3AA49NwCyPjcATEA3AOZBNwCAQzcAJEU3AL5GNwBYSDcA8kk3AIxLNwAwTTcAyk43AGRQNwD+UTcAolM3ADxVNwDWVjcAcFg3ABRaNwCuWzcASF03AOxeNwCGYDcAIGI3ALpjNwBeZTcA+GY3AJJoNwAsajcAxms3AGptNwAEbzcAnnA3ADhyNwDcczcAdnU3ABB3NwCqeDcATno3AOh7NwCCfTcAJn83AMCANwBagjcA9IM3AJiFNwAyhzcAzIg3AGaKNwAAjDcApI03AD6PNwDYkDcAcpI3ABaUNwCwlTcASpc3AO6YNwCImjcAIpw3ALydNwBgnzcA+qA3AJSiNwAupDcAyKU3AGynNwAGqTcAoKo3ADqsNwDerTcAeK83ABKxNwCssjcAULQ3AOq1NwCEtzcAKLk3AMK6NwBcvDcA9r03AJq/NwA0wTcAzsI3AGjENwACxjcApsc3AEDJNwDayjcAdMw3ABjONwCyzzcATNE3APDSNwCK1DcAJNY3AL7XNwBi2TcA/No3AKDcNwA63jcA3t83AHjhNwAS4zcArOQ3AFDmNwDq5zcAhOk3ACjrNwDC7DcAXO43APbvNwCQ8TcANPM3AM70NwBo9jcADPg3AKb5NwBA+zcA2vw3AHT+NwAYADgAsgE4AEwDOADmBDgAigY4ACQIOAC+CTgAYgs4APwMOACWDjgAMBA4ANQROABuEzgACBU4AKIWOAA8GDgA4Bk4AHobOAAUHTgArh44AFIgOADsITgAhiM4AColOADEJjgAXig4APgpOACcKzgANi04ANAuOABqMDgABDI4AKgzOABCNTgA3DY4AIA4OAAaOjgAtDs4AE49OADyPjgAjEA4ACZCOADAQzgAWkU4AP5GOACYSDgAMko4AMxLOABwTTgACk84AKRQOABIUjgA4lM4AHxVOAAWVzgAsFg4AFRaOADuWzgAiF04ACJfOADGYDgAYGI4APpjOACUZTgAOGc4ANJoOABsajgABmw4AKptOABEbzgA3nA4AIJyOAAcdDgAtnU4AFB3OAD0eDgAjno4ACh8OADCfTgAZn84AACBOACagjgANIQ4AM6FOAByhzgADIk4AKaKOABAjDgA5I04AH6POAAYkTgAvJI4AFaUOADwlTgAipc4AC6ZOADImjgAYpw4APydOACWnzgAOqE4ANSiOABupDgACKY4AKynOABGqTgA4Ko4AISsOAAerjgAuK84AFKxOAD2sjgAkLQ4ACq2OADEtzgAXrk4AAK7OACcvDgANr44ANC/OAB0wTgADsM4AKjEOABCxjgA5sc4AIDJOAAayzgAvsw4AFjOOADyzzgAjNE4ACbTOADK1DgAZNY4AP7XOACY2TgAPNs4ANbcOABw3jgACuA4AK7hOABI4zgA4uQ4AIbmOAAg6DgAuuk4AFTrOAD47DgAku44ACzwOADG8TgAYPM4AAT1OACe9jgAOPg4ANL5OAB2+zgAEP04AKr+OABEADkA6AE5AIIDOQAcBTkAtgY5AFoIOQD0CTkAjgs5ACgNOQDMDjkAZhA5AAASOQCkEzkAPhU5ANgWOQByGDkADBo5ALAbOQBKHTkA5B45AH4gOQAiIjkAvCM5AFYlOQD6JjkAlCg5AC4qOQDIKzkAbC05AAYvOQCgMDkAOjI5ANQzOQB4NTkAEjc5AKw4OQBGOjkA6js5AIQ9OQAePzkAwkA5AFxCOQD2QzkAkEU5ACpHOQDOSDkAaEo5AAJMOQCcTTkAQE85ANpQOQB0UjkADlQ5ALJVOQBMVzkA5lg5AIpaOQAkXDkAvl05AFhfOQDyYDkAlmI5ADBkOQDKZTkAZGc5AAhpOQCiajkAPGw5ANZtOQB6bzkAFHE5AK5yOQBSdDkA7HU5AIZ3OQAgeTkAxHo5AF58OQD4fTkAkn85ACyBOQDQgjkAaoQ5AASGOQCehzkAQok5ANyKOQB2jDkAGo45ALSPOQBOkTkA6JI5AIKUOQAmljkAwJc5AFqZOQD0mjkAmJw5ADKeOQDMnzkAZqE5AAqjOQCkpDkAPqY5ANinOQB8qTkAFqs5ALCsOQBKrjkA7q85AIixOQAiszkAvLQ5AGC2OQD6tzkAlLk5ADi7OQDSvDkAbL45AAbAOQCqwTkARMM5AN7EOQB4xjkAEsg5ALbJOQBQyzkA6sw5AI7OOQAo0DkAwtE5AFzTOQAA1TkAmtY5ADTYOQDO2TkAaNs5AAzdOQCm3jkAQOA5ANrhOQB+4zkAGOU5ALLmOQBW6DkA8Ok5AIrrOQAk7TkAvu45AGLwOQD88TkAlvM5ADD1OQDU9jkAbvg5AAj6OQCs+zkARv05AOD+OQB6ADoAFAI6ALgDOgBSBToA7AY6AIYIOgAqCjoAxAs6AF4NOgD4DjoAnBA6ADYSOgDQEzoAdBU6AA4XOgCoGDoAQho6ANwbOgCAHToAGh86ALQgOgBOIjoA8iM6AIwlOgAmJzoAwCg6AGQqOgD+KzoAmC06ADwvOgDWMDoAcDI6AAo0OgCkNToASDc6AOI4OgB8OjoAIDw6ALo9OgBUPzoA7kA6AJJCOgAsRDoAxkU6AGBHOgAESToAnko6ADhMOgDSTToAbE86ABBROgCqUjoARFQ6AN5VOgCCVzoAHFk6ALZaOgBQXDoA9F06AI5fOgAoYToAwmI6AGZkOgAAZjoAmmc6ADRpOgDYajoAcmw6AAxuOgCwbzoASnE6AORyOgB+dDoAGHY6ALx3OgBWeToA8Ho6AIp8OgAufjoAyH86AGKBOgAGgzoAoIQ6ADqGOgDUhzoAeIk6ABKLOgCsjDoARo46AOCPOgCEkToAHpM6ALiUOgBSljoA9pc6AJCZOgAqmzoAzpw6AGieOgACoDoAnKE6ADajOgDapDoAdKY6AA6oOgCoqToATKs6AOasOgCArjoAGrA6AL6xOgBYszoA8rQ6AJa2OgAwuDoAyrk6AGS7OgD+vDoAor46ADzAOgDWwToAcMM6ABTFOgCuxjoASMg6AOzJOgCGyzoAIM06ALrOOgBe0DoA+NE6AJLTOgAs1ToAxtY6AGrYOgAE2joAnts6ADjdOgDc3joAduA6ABDiOgC04zoATuU6AOjmOgCC6DoAHOo6AMDrOgBa7ToA9O46AI7wOgAy8joAzPM6AGb1OgAA9zoApPg6AD76OgDY+zoAfP06ABb/OgCwADsASgI7AOQDOwCIBTsAIgc7ALwIOwBWCjsA+gs7AJQNOwAuDzsAyBA7AGwSOwAGFDsAoBU7AEQXOwDeGDsAeBo7ABIcOwCsHTsAUB87AOogOwCEIjsAHiQ7AMIlOwBcJzsA9ig7AJoqOwA0LDsAzi07AGgvOwACMTsApjI7AEA0OwDaNTsAdDc7ABg5OwCyOjsATDw7AOY9OwCKPzsAJEE7AL5COwBiRDsA/EU7AJZHOwAwSTsAyko7AG5MOwAITjsAok87ADxROwDgUjsAelQ7ABRWOwCuVzsAUlk7AOxaOwCGXDsAKl47AMRfOwBeYTsA+GI7AJJkOwA2ZjsA0Gc7AGppOwAEazsAqGw7AEJuOwDcbzsAgHE7ABpzOwC0dDsATnY7APJ3OwCMeTsAJns7AMB8OwBkfjsA/n87AJiBOwAygzsAzIQ7AHCGOwAKiDsApIk7AD6LOwDijDsAfI47ABaQOwC6kTsAVJM7AO6UOwCIljsAIpg7AMaZOwBgmzsA+pw7AJ6eOwA4oDsA0qE7AGyjOwAGpTsAqqY7AESoOwDeqTsAeKs7ABytOwC2rjsAULA7APSxOwCOszsAKLU7AMK2OwBmuDsAALo7AJq7OwA0vTsAzr47AHLAOwAMwjsApsM7AEDFOwDkxjsAfsg7ABjKOwCyyzsAVs07APDOOwCK0DsALtI7AMjTOwBi1TsA/NY7AJbYOwA62jsA1Ns7AG7dOwAI3zsArOA7AEbiOwDg4zsAeuU7AB7nOwC46DsAUuo7APbrOwCQ7TsAKu87AMTwOwBo8jsAAvQ7AJz1OwA29zsA0Pg7AHT6OwAO/DsAqP07AEL/OwDmADwAgAI8ABoEPAC0BTwAWAc8APIIPACMCjwAJgw8AMoNPABkDzwA/hA8AJgSPAA8FDwA1hU8AHAXPAAUGTwArho8AEgcPADiHTwAfB88ACAhPAC6IjwAVCQ8AO4lPACSJzwALCk8AMYqPABgLDwABC48AJ4vPAA4MTwA3DI8AHY0PAAQNjwAqjc8AEQ5PADoOjwAgjw8ABw+PAC2PzwAWkE8APRCPACORDwAKEY8AMxHPABmSTwAAEs8AKRMPAA+TjwA2E88AHJRPAAMUzwAsFQ8AEpWPADkVzwAflk8ACJbPAC8XDwAVl48APBfPACUYTwALmM8AMhkPABsZjwABmg8AKBpPAA6azwA1Gw8AHhuPAAScDwArHE8AEZzPADqdDwAhHY8AB54PAC4eTwAXHs8APZ8PACQfjwANIA8AM6BPABogzwAAoU8AJyGPABAiDwA2ok8AHSLPAAOjTwAso48AEyQPADmkTwAgJM8ACSVPAC+ljwAWJg8APyZPACWmzwAMJ08AMqePABkoDwACKI8AKKjPAA8pTwA1qY8AHqoPAAUqjwArqs8AEitPADsrjwAhrA8ACCyPADEszwAXrU8APi2PACSuDwALLo8ANC7PABqvTwABL88AJ7APABCwjwA3MM8AHbFPAAQxzwAtMg8AE7KPADoyzwAjM08ACbPPADA0DwAWtI8APTTPACY1TwAMtc8AMzYPABm2jwACtw8AKTdPABI3zwA2OA8AHziPAAW5DwAsOU8AErnPADu6DwAiOo8ACLsPAC87TwAYO88APrwPACU8jwAOPQ8ANL1PABs9zwABvk8AKD6PABE/DwA3v08AHj/PAAcAT0AtgI9AFAEPQDqBT0Ajgc9ACgJPQDCCj0AXAw9APYNPQCaDz0ANBE9AM4SPQBoFD0ADBY9AKYXPQBAGT0A5Bo9AH4cPQAYHj0Ash89AEwhPQDwIj0AiiQ9ACQmPQC+Jz0AYik9APwqPQCWLD0AMC49ANQvPQBuMT0ACDM9AKw0PQBGNj0A4Dc9AHo5PQAUOz0AuDw9AFI+PQDsPz0AhkE9ACpDPQDERD0AXkY9APhHPQCcST0ANks9ANBMPQBqTj0ADlA9AKhRPQBMUz0A8FQ9AIpWPQAkWD0Avlk9AGJbPQD8XD0All49ADBgPQDUYT0AbmM9ABJlPQC2Zj0AUGg9AOppPQCEaz0AKG09AMJuPQBccD0AAHI9AJpzPQA0dT0AznY9AGh4PQAMej0Apns9AEB9PQDafj0AfoA9ABiCPQCygz0AVoU9APCGPQCKiD0AJIo9AL6LPQBijT0A/I49AJaQPQAwkj0A1JM9AG6VPQASlz0Aopg9AEaaPQDgmz0Aep09ABSfPQC4oD0AUqI9AOyjPQCGpT0AKqc9AMSoPQBeqj0AAqw9AJytPQA2rz0A0LA9AGqyPQAOtD0AqLU9AEK3PQDmuD0AgLo9ABq8PQC0vT0ATr89APLAPQCMwj0AJsQ9AMDFPQBkxz0A/sg9AJjKPQAyzD0A1s09AHDPPQAK0T0ArtI9AEjUPQDi1T0AfNc9ABbZPQC62j0AVNw9AO7dPQCS3z0ALOE9AMbiPQBg5D0A+uU9AJ7nPQA46T0A0uo9AGzsPQAQ7j0Aqu89AETxPQDe8j0AgvQ9ABz2PQC29z0AWvk9APT6PQCO/D0AKP49AML/PQBmAT4AAAM+AJoEPgA0Bj4A2Ac+AHIJPgAMCz4Apgw+AEoOPgDkDz4AfhE+ACITPgC8FD4AVhY+APAXPgCKGT4ALhs+AMgcPgBiHj4A/B8+AKAhPgA6Iz4A1CQ+AG4mPgASKD4ArCk+AEYrPgDqLD4AhC4+AB4wPgC4MT4AUjM+APY0PgCQNj4AKjg+AMQ5PgBoOz4AAj0+AJw+PgA2QD4A2kE+AHRDPgAORT4AskY+AExIPgDmST4AgEs+ABpNPgC+Tj4AWFA+APJRPgCMUz4AMFU+AMpWPgBkWD4A/lk+AKJbPgA8XT4A1l4+AHpgPgAUYj4ArmM+AEhlPgDiZj4Ahmg+ACBqPgC6az4AVG0+APhuPgCScD4ALHI+AMZzPgBqdT4ABHc+AJ54PgBCej4A3Hs+AHZ9PgAQfz4AqoA+AE6CPgDogz4AgoU+AByHPgDAiD4AWoo+APSLPgCOjT4AMo8+AMyQPgBmkj4ACpQ+AKSVPgA+lz4A2Jg+AHKaPgAWnD4AsJ0+AEqfPgDkoD4AiKI+ACKkPgC8pT4AVqc+APqoPgCUqj4ALqw+ANKtPgBsrz4ABrE+AKCyPgA6tD4A3rU+AHi3PgASuT4ArLo+AFC8PgDqvT4AhL8+AB7BPgDCwj4AXMQ+APbFPgCaxz4ANMk+AM7KPgBozD4AAs4+AKbPPgBA0T4A2tI+AHTUPgAY1j4Astc+AEzZPgDw2j4Aitw+ACTePgC+3z4AWOE+APziPgCW5D4AMOY+AMrnPgBu6T4ACOs+AKLsPgA87j4A4O8+AHrxPgAU8z4ArvQ+AFL2PgDs9z4Ahvk+ACD7PgDE/D4AXv4+APj/PgCcAT8ANgM/ANAEPwBqBj8ABAg/AKgJPwBCCz8A3Aw/AHYOPwAaED8AtBE/AE4TPwDoFD8AjBY/ACYYPwDAGT8AWhs/AP4cPwCYHj8AMiA/AMwhPwBmIz8ACiU/AKQmPwA+KD8A4ik/AHwrPwAWLT8AsC4/AFQwPwDuMT8AiDM/ACI1PwDGNj8AYDg/APo5PwCeOz8AOD0/ANI+PwBsQD8ABkI/AKpDPwBERT8A3kY/AHhIPwAcSj8Atks/AFBNPwD0Tj8AjlA/AChSPwDCUz8AXFU/AABXPwCaWD8ANFo/AM5bPwByXT8ADF8/AKZgPwBAYj8A5GM/AH5lPwAYZz8AvGg/AFZqPwDwaz8Aim0/ACRvPwDIcD8AYnI/APxzPwCWdT8AOnc/ANR4PwBuej8AEnw/AKx9PwBGfz8A4IA/AHqCPwAehD8AuIU/AFKHPwDsiD8AkIo/ACqMPwDEjT8AXo8/AAKRPwCckj8ANpQ/ANqVPwB0lz8ADpk/AKiaPwBCnD8A5p0/AICfPwAaoT8AtKI/AFikPwDypT8AjKc/ACapPwDKqj8AZKw/AP6tPwCYrz8APLE/ANayPwBwtD8AFLY/AK63PwBIuT8A4ro/AHy8PwAgvj8Aur8/AFTBPwDuwj8AksQ/ACzGPwDGxz8AYMk/AATLPwCezD8AOM4/ANzPPwB20T8AENM/AKrUPwBE1j8A6Nc/AILZPwAc2z8Attw/AFrePwD03z8AjuE/ADLjPwDM5D8AZuY/AADoPwCa6T8APus/ANjsPwBy7j8ADPA/AKbxPwBK8z8A5PQ/AIj2PwAi+D8AvPk/AFb7PwDw/D8AlP4/AC4AQADIAUAAYgNAAAYFQACgBkAAOghAANQJQAB4C0AAEg1AAKwOQABQEEAA6hFAAIQTQAAeFUAAuBZAAFwYQAD2GUAAkBtAACodQADEHkAAaCBAAAIiQACmI0AAQCVAANomQAB0KEAADipAALIrQABMLUAA5i5AAIAwQAAkMkAAvjNAAFg1QADyNkAAljhAADA6QADKO0AAZD1AAAg/QACiQEAAPEJAANZDQAB6RUAAFEdAAK5IQABSSkAA7EtAAIZNQAAgT0AAulBAAFRSQAD4U0AAklVAADZXQADQWEAAalpAAARcQACeXUAAQl9AANxgQAB2YkAAEGRAALRlQABOZ0AA6GhAAIJqQAAmbEAAwG1AAFpvQAD+cEAAmHJAADJ0QADMdUAAZndAAAp5QACkekAAPnxAANh9QAB8f0AAFoFAALCCQABUhEAA7oVAAIiHQAAiiUAAvIpAAGCMQAD6jUAAlI9AAC6RQADSkkAAbJRAAAaWQACgl0AARJlAAN6aQAB4nEAAHJ5AALafQABQoUAA6qJAAISkQAAopkAAwqdAAFypQAD2qkAAmqxAADSuQADOr0AAcrFAAAyzQACmtEAAQLZAANq3QAB+uUAAGLtAALK8QABMvkAA8L9AAIrBQAAkw0AAyMRAAGLGQAD8x0AAlslAADDLQADUzEAAbs5AAAjQQACi0UAARtNAAODUQAB61kAAHthAALjZQABS20AA7NxAAIbeQAAq4EAAxOFAAF7jQAD45EAAkuZAADboQADQ6UAAautAAA7tQACo7kAAQvBAANzxQACA80AAGvVAALT2QABO+EAA8vlAAIz7QAAm/UAAwP5AAFoAQQD+AUEAmANBADIFQQDMBkEAcAhBAAoKQQCkC0EASA1BAOIOQQB8EEEAFhJBALoTQQBUFUEA7hZBAJIYQQAsGkEAxhtBAGAdQQD6HkEAniBBADgiQQDSI0EAbCVBAAYnQQCqKEEARCpBAN4rQQCCLUEAHC9BALYwQQBaMkEA9DNBAI41QQAoN0EAwjhBAGY6QQAAPEEAmj1BADQ/QQDYQEEAckJBAAxEQQCwRUEASkdBAORIQQB+SkEAGExBALxNQQBWT0EA8FBBAIpSQQAuVEEAyFVBAGJXQQD8WEEAllpBADpcQQDUXUEAeF9BABJhQQCsYkEARmRBAOBlQQCEZ0EAHmlBALhqQQBSbEEA9m1BAJBvQQAqcUEAxHJBAGh0QQACdkEAnHdBADZ5QQDaekEAdHxBAA5+QQCof0EAQoFBAOaCQQCAhEEAJIZBAL6HQQBYiUEA8opBAIyMQQAwjkEAyo9BAGSRQQAIk0EAopRBADyWQQDWl0EAcJlBABSbQQCunEEASJ5BAOKfQQCGoUEAIKNBALqkQQBUpkEA+KdBAJKpQQAsq0EA0KxBAGquQQAEsEEAnrFBADizQQDctEEAdrZBABC4QQCquUEARLtBAOi8QQCCvkEAHMBBAMDBQQBaw0EA9MRBAJjGQQAyyEEAzMlBAGbLQQAAzUEApM5BAD7QQQDY0UEActNBABbVQQCw1kEASthBAO7ZQQCI20EAIt1BALzeQQBW4EEA+uFBAJTjQQAu5UEAyOZBAGzoQQAG6kEAoOtBADrtQQDe7kEAePBBABLyQQC280EAUPVBAOr2QQCE+EEAHvpBAML7QQBc/UEA9v5BAJAAQgA0AkIAzgNCAGgFQgAMB0IApghCAEAKQgDaC0IAdA1CABgPQgCyEEIATBJCAOYTQgCKFUIAJBdCAL4YQgBiGkIA/BtCAJYdQgAwH0IAyiBCAG4iQgAIJEIAoiVCADwnQgDWKEIAeipCABQsQgC4LUIAUi9CAOwwQgCGMkIAIDRCAMQ1QgBeN0IA+DhCAJI6QgAsPEIA0D1CAGo/QgAOQUIAqEJCAEJEQgDcRUIAdkdCABpJQgC0SkIATkxCAOhNQgCCT0IAJlFCAMBSQgBaVEIA/lVCAJhXQgAyWUIA1lpCAHBcQgAKXkIApF9CAD5hQgDiYkIAfGRCABZmQgCwZ0IASmlCAO5qQgCIbEIAIm5CAMZvQgBgcUIA+nJCAJR0QgA4dkIA0ndCAGx5QgAGe0IAqnxCAER+QgDef0IAeIFCABKDQgC2hEIAUIZCAPSHQgCOiUIAKItCAMKMQgBcjkIAAJBCAJqRQgA0k0IAzpRCAHKWQgAMmEIApplCAECbQgDanEIAfp5CABigQgC8oUIAVqNCAPCkQgCKpkIAJKhCAMipQgBiq0IA/KxCAJauQgA6sEIA1LFCAG6zQgAItUIAorZCAEa4QgDguUIAertCAB69QgC4vkIAUsBCAOzBQgCQw0IAKsVCAMTGQgBeyEIAAspCAJzLQgA2zUIA0M5CAHTQQgAO0kIAqNNCAELVQgDm1kIAgNhCABraQgC+20IAWN1CAPLeQgCM4EIAJuJCAMrjQgBk5UIA/uZCAJjoQgAy6kIA1utCAHDtQgAU70IArvBCAEjyQgDi80IAfPVCACD3QgC6+EIAVPpCAO77QgCS/UIALP9CAMYAQwBgAkMABARDAJ4FQwA4B0MA3AhDAHYKQwAQDEMAqg1DAEQPQwDoEEMAghJDABwUQwC2FUMAUBdDAPQYQwCOGkMAMhxDAMwdQwBmH0MAACFDAJoiQwA+JEMA2CVDAHInQwAMKUMAsCpDAEosQwDkLUMAfi9DACIxQwC8MkMAVjRDAPo1QwCUN0MALjlDAMg6QwBiPEMABj5DAKA/QwA6QUMA1EJDAG5EQwASRkMArEdDAEZJQwDqSkMAhExDAB5OQwC4T0MAXFFDAPZSQwCQVEMANFZDAM5XQwBoWUMAAltDAJxcQwA2XkMA2l9DAHRhQwAOY0MAsmRDAExmQwDmZ0MAgGlDACRrQwC+bEMAWG5DAPJvQwCWcUMAMHNDAMp0QwBudkMACHhDAKJ5QwA8e0MA1nxDAHp+QwAUgEMAroFDAEiDQwDshEMAhoZDACCIQwDEiUMAXotDAPiMQwCSjkMALJBDANCRQwBqk0MABJVDAJ6WQwBCmEMA3JlDAHabQwAQnUMAtJ5DAE6gQwDooUMAgqNDACalQwDApkMAWqhDAPSpQwCYq0MAMq1DAMyuQwBwsEMACrJDAKSzQwA+tUMA2LZDAHy4QwAWukMAsLtDAEq9QwDkvkMAiMBDACLCQwDGw0MAYMVDAPrGQwCUyEMALspDANLLQwBszUMABs9DAKDQQwA60kMA3tNDAHjVQwAc10MAtthDAFDaQwDq20MAhN1DACjfQwDC4EMAXOJDAPbjQwCQ5UMANOdDAM7oQwBy6kMADOxDAKbtQwBA70MA2vBDAH7yQwAY9EMAsvVDAEz3QwDm+EMAivpDACT8QwC+/UMAYv9DAPwARACWAkQAMAREANQFRABuB0QACAlEAKIKRABGDEQA4A1EAHoPRAAUEUQAuBJEAFIURADsFUQAkBdEACoZRADEGkQAXhxEAPgdRACcH0QANiFEANAiRABqJEQADiZEAKgnRABCKUQA5ipEAIAsRAAaLkQAtC9EAFgxRADyMkQAjDREACY2RADAN0QAZDlEAP46RACYPEQAMj5EANY/RABwQUQACkNEAKRERABIRkQA4kdEAHxJRAAWS0QAukxEAFRORADuT0QAiFFEACJTRADGVEQAYFZEAPpXRACeWUQAOFtEANJcRAB2XkQAEGBEAKphRABEY0QA3mREAIJmRAAcaEQAtmlEAFBrRAD0bEQAjm5EAChwRADMcUQAZnNEAAB1RACadkQANHhEANh5RABye0QADH1EAKZ+RABAgEQA5IFEAH6DRAAihUQAvIZEAFaIRADwiUQAiotEAC6NRADIjkQAYpBEAPyRRACgk0QARJVEAN6WRACCmEQAJppEAMCbRABknUQA/p5EAJigRAAyokQA1qNEAHClRAAKp0QApKhEAEiqRADiq0QAfK1EABavRAC6sEQAVLJEAO6zRACItUQALLdEAMa4RABgukQA+rtEAJS9RAA4v0QA0sBEAHbCRAAQxEQAqsVEAETHRADeyEQAgspEABzMRAC2zUQAUM9EAOrQRACO0kQAKNREAMLVRABm10QAANlEAJraRAA+3EQA2N1EAHLfRAAM4UQApuJEAErkRADk5UQAfudEABjpRAC86kQAVuxEAPDtRACK70QALvFEAMjyRABi9EQA/PVEAJb3RAA6+UQA1PpEAG78RAAS/kQArP9EAEYBRQDgAkUAhARFAB4GRQC4B0UAUglFAPYKRQCQDEUAKg5FAMQPRQBeEUUAAhNFAJwURQA2FkUA2hdFAHQZRQAOG0UAqBxFAEIeRQDmH0UAgCFFACQjRQC+JEUAWCZFAPInRQCMKUUAMCtFAMosRQBkLkUA/i9FAKIxRQA8M0UA1jRFAHA2RQAUOEUArjlFAEg7RQDsPEUAhj5FACBARQC6QUUAVENFAPhERQCSRkUALEhFAMZJRQBgS0UABE1FAJ5ORQA4UEUA3FFFAHZTRQAQVUUAqlZFAE5YRQDoWUUAgltFABxdRQDAXkUAWmBFAPRhRQCOY0UAKGVFAMxmRQBmaEUACmpFAKRrRQA+bUUA2G5FAHJwRQAWckUAsHNFAEp1RQDkdkUAfnhFACJ6RQC8e0UAYH1FAPp+RQCUgEUALoJFAMiDRQBshUUABodFAKCIRQA6ikUA3otFAHiNRQASj0UArJBFAFCSRQDqk0UAhJVFACiXRQDCmEUAXJpFAPabRQCQnUUANJ9FAM6gRQBookUAAqRFAJylRQBAp0UA2qhFAHSqRQAYrEUAsq1FAEyvRQDwsEUAirJFACS0RQC+tUUAWLdFAPy4RQCWukUAMLxFAMq9RQBkv0UACMFFAKLCRQA8xEUA4MVFAHrHRQAUyUUArspFAFLMRQDszUUAhs9FACDRRQDE0kUAXtRFAPjVRQCS10UANtlFANDaRQBq3EUABN5FAKjfRQBC4UUA3OJFAHbkRQAa5kUAtOdFAE7pRQDo6kUAjOxFACbuRQDA70UAWvFFAPTyRQCY9EUAMvZFAMz3RQBw+UUACvtFAKT8RQA+/kUA4v9FAHwBRgAWA0YAsARGAFQGRgDuB0YAiAlGACILRgC8DEYAYA5GAPoPRgCUEUYAOBNGANIURgBsFkYABhhGAKoZRgBEG0YA3hxGAHgeRgAcIEYAtiFGAFAjRgDqJEYAjiZGACgoRgDCKUYAXCtGAAAtRgCaLkYANDBGAM4xRgBoM0YADDVGAKY2RgBAOEYA5DlGAH47RgAYPUYAvD5GAFZARgDwQUYAikNGACRFRgC+RkYAYkhGAPxJRgCWS0YAOk1GANRORgBuUEYACFJGAKxTRgBGVUYA4FZGAHpYRgAeWkYAuFtGAFJdRgDsXkYAkGBGACpiRgDEY0YAXmVGAAJnRgCcaEYANmpGANBrRgB0bUYADm9GAKhwRgBCckYA5nNGAIB1RgAad0YAtHhGAFh6RgDye0YAjH1GACZ/RgDAgEYAZIJGAP6DRgCihUYAPIdGANaIRgBwikYACoxGAK6NRgBIj0YA4pBGAHySRgAWlEYAupVGAFSXRgDumEYAkppGACycRgDGnUYAYJ9GAAShRgCeokYAOKRGANKlRgB2p0YAEKlGAKqqRgBErEYA3q1GAIKvRgAcsUYAwLJGAFq0RgD0tUYAjrdGACi5RgDMukYAZrxGAAC+RgCav0YAPsFGANjCRgByxEYADMZGALDHRgBKyUYA5MpGAIjMRgAizkYAvM9GAFbRRgDw0kYAlNRGAC7WRgDI10YAYtlGAPzaRgCg3EYAOt5GANTfRgB44UYAEuNGAKzkRgBG5kYA6udGAITpRgAe60YAuOxGAFzuRgD270YAkPFGACrzRgDO9EYAaPZGAAL4RgCc+UYAQPtGANr8RgB0/kYADgBHAKgBRwBMA0cA5gRHAIAGRwAkCEcAvglHAFgLRwDyDEcAlg5HADAQRwDKEUcAZBNHAAgVRwCiFkcAPBhHANYZRwBwG0cAFB1HAK4eRwBSIEcA7CFHAIYjRwAgJUcAuiZHAF4oRwD4KUcAkitHACwtRwDGLkcAajBHAAQyRwCeM0cAQjVHANw2RwB2OEcAGjpHALQ7RwBOPUcA6D5HAIJARwAmQkcAwENHAFpFRwD0RkcAjkhHADJKRwDMS0cAcE1HAApPRwCkUEcAPlJHANhTRwB8VUcAFldHALBYRwBKWkcA7ltHAIhdRwAiX0cAvGBHAGBiRwD6Y0cAlGVHADhnRwDSaEcAbGpHAAZsRwCgbUcARG9HAN5wRwB4ckcAEnRHAKx1RwBQd0cA6nhHAIR6RwAofEcAwn1HAFx/RwD2gEcAkIJHADSERwDOhUcAcodHAAyJRwCmikcAQIxHANqNRwB+j0cAGJFHALKSRwBMlEcA5pVHAIqXRwAkmUcAvppHAGKcRwD8nUcAlp9HADChRwDUokcAbqRHAAimRwCip0cAPKlHAOCqRwB6rEcAFK5HALivRwBSsUcA7LJHAIa0RwAqtkcAxLdHAF65RwD4ukcAnLxHADa+RwDQv0cAasFHAATDRwCoxEcAQsZHANzHRwCAyUcAGstHALTMRwBOzkcA8s9HAIzRRwAm00cAwNRHAGTWRwD+10cAmNlHADLbRwDM3EcAcN5HAArgRwCk4UcASONHAOLkRwB85kcAFuhHALrpRwBU60cA7uxHAIjuRwAs8EcAxvFHAGDzRwD69EcAlPZHADj4RwDS+UcAbPtHABD9RwCq/kcARABIAN4BSACCA0gAHAVIALYGSABQCEgA6glIAI4LSAAoDUgAwg5IAGYQSAAAEkgAmhNIADQVSADYFkgAchhIAAwaSACmG0gASh1IAOQeSAB+IEgAGCJIALwjSABWJUgA8CZIAIooSAAuKkgAyCtIAGItSAAGL0gAoDBIADoySADUM0gAbjVIABI3SACsOEgARjpIAOA7SACEPUgAHj9IALhASABSQkgA9kNIAJBFSAAqR0gAxEhIAGhKSAACTEgAnE1IADZPSADaUEgAdFJIAA5USACyVUgATFdIAOZYSACAWkgAGlxIAL5dSABYX0gA8mBIAIxiSAAmZEgAymVIAGRnSAD+aEgAompIADxsSADWbUgAcG9IABRxSACuckgASHRIAOJ1SACGd0gAIHlIALp6SABUfEgA7n1IAJJ/SAAsgUgAxoJIAGqESAAEhkgAnodIADiJSADcikgAdoxIABCOSACqj0gARJFIAOiSSACClEgAHJZIAMCXSABamUgA9JpIAI6cSAAynkgAzJ9IAGahSAAAo0gApKRIAD6mSADYp0gAcqlIAAyrSACwrEgASq5IAOSvSACIsUgAIrNIALy0SABWtkgA+rdIAJS5SAAuu0gAyLxIAGy+SAAGwEgAoMFIADrDSADexEgAeMZIABLISACsyUgAUMtIAOrMSACEzkgAHtBIALjRSABc00gA9tRIAJDWSAA02EgAztlIAGjbSAAC3UgApt5IAEDgSADa4UgAdONIABjlSACy5kgATOhIAObpSACK60gAJO1IAL7uSABY8EgA8vFIAJbzSAAw9UgAyvZIAG74SAAI+kgAovtIADz9SADg/kgAegBJABQCSQCuA0kASAVJAOwGSQCGCEkAIApJAMQLSQBeDUkA+A5JAJIQSQA2EkkA0BNJAGoVSQAEF0kAqBhJAEIaSQDcG0kAdh1JABAfSQC0IEkATiJJAPIjSQCMJUkAJidJAMAoSQBaKkkA/itJAJgtSQAyL0kAzDBJAGYySQAKNEkApDVJAD43SQDiOEkAfDpJABY8SQCwPUkAVD9JAO5ASQCIQkkAIkRJAMZFSQBgR0kA+khJAJRKSQA4TEkA0k1JAGxPSQAGUUkAqlJJAERUSQDeVUkAeFdJABxZSQC2WkkAUFxJAOpdSQCEX0kAKGFJAMJiSQBcZEkAAGZJAJpnSQA0aUkAzmpJAHJsSQAMbkkApm9JAEBxSQDkckkAfnRJABh2SQCyd0kAVnlJAPB6SQCKfEkAJH5JAL5/SQBigUkA/IJJAJaESQA6hkkA1IdJAG6JSQAIi0kArIxJAEaOSQDgj0kAepFJABSTSQC4lEkAUpZJAOyXSQCQmUkAKptJAMScSQBenkkAAqBJAJyhSQA2o0kA0KRJAHSmSQAOqEkAqKlJAEKrSQDcrEkAgK5JABqwSQC+sUkAWLNJAPK0SQCMtkkAJrhJAMq5SQBku0kA/rxJAJi+SQAywEkA1sFJAHDDSQAKxUkArsZJAEjISQDiyUkAfMtJACDNSQC6zkkAVNBJAO7RSQCI00kALNVJAMbWSQBg2EkABNpJAJ7bSQA43UkA0t5JAHbgSQAQ4kkAquNJAETlSQDo5kkAguhJABzqSQC260kAUO1JAPTuSQCO8EkAMvJJAMzzSQBm9UkAAPdJAJr4SQA++kkA2PtJAHL9SQAM/0kAsABKAEoCSgDkA0oAfgVKACIHSgC8CEoAVgpKAA4MSgCoDUoAQg9KAOYQSgCAEkoAGhRKAL4VSgBYF0oA8hhKAIwaSgAmHEoAyh1KAHgfSgAcIUoAtiJKAFAkSgDqJUoAjidKACgpSgDCKkoAXCxKAAAuSgCaL0oANDFKAM4ySgBoNEoADDZKAKY3SgBAOUoA5DpKAH48SgAYPkoAsj9KAFZBSgDwQkoAikRKACRGSgDIR0oAYklKAPxKSgCWTEoAME5KANRPSgBuUUoAElNKAKxUSgBGVkoA4FdKAHpZSgAeW0oAuFxKAFJeSgDsX0oAhmFKACpjSgDEZEoAXmZKAAJoSgCcaUoANmtKANBsSgBqbkoADnBKAKhxSgBMc0oA5nRKAIB2SgAaeEoAtHlKAFh7SgDyfEoAjH5KACaASgDAgUoAZINKAP6ESgCYhkoAPIhKANaJSgBwi0oACo1KAK6OSgBIkEoA4pFKAHyTSgAglUoAupZKAFSYSgDumUoAkptKACydSgDGnkoAYKBKAPqhSgCeo0oAOKVKANKmSgB2qEoAEKpKAKqrSgBErUoA6K5KAIKwSgAcskoAtrNKAFq1SgD0tkoAjrhKACi6SgDCu0oAZr1KAAC/SgCawEoAPsJKANjDSgByxUoADMdKALDISgBKykoA5MtKAH7NSgAYz0oAvNBKAFbSSgDw00oAlNVKAC7XSgDI2EoAYtpKAAbcSgCg3UoAOt9KANTgSgB44koAEuRKAKzlSgBG50oA4OhKAITqSgAe7EoAuO1KAFzvSgD28EoAkPJKACr0SgDO9UoAaPdKAAL5SgCc+koAQPxKANr9SgB0/0oADgFLAKgCSwBMBEsA5gVLAIAHSwAkCUsAvgpLAFgMSwDyDUsAlg9LADARSwDKEksAZBRLAP4VSwCiF0sAPBlLANYaSwB6HEsAFB5LAK4fSwBIIUsA7CJLAIYkSwAgJksAuidLAF4pSwD4KksAkixLACwuSwDGL0sAajFLAAQzSwCeNEsAQjZLANw3SwB2OUsAEDtLALQ8SwBOPksA6D9LAIJBSwAmQ0sAwERLAFpGSwD0R0sAjklLADJLSwDMTEsAZk5LAApQSwCkUUsAPlNLANhUSwB8VksAFlhLALBZSwBKW0sA7lxLAIheSwAiYEsAvGFLAFZjSwD6ZEsAlGZLAC5oSwDSaUsAbGtLAAZtSwCgbksARHBLAN5xSwB4c0sAEnVLAKx2SwBQeEsA6nlLAIR7SwAofUsAwn5LAFyASwD2gUsAmoNLADSFSwDOhksAaIhLAAyKSwCmi0sAQI1LANqOSwB0kEsAGJJLALKTSwBMlUsA8JZLAIqYSwAkmksAvptLAGKdSwD8nksAlqBLADCiSwDUo0sAbqVLAAinSwCsqEsARqpLAOCrSwB6rUsAFK9LALiwSwBSsksA7LNLAIa1SwAgt0sAxLhLAF66SwD4u0sAnL1LADa/SwDQwEsAasJLAA7ESwCoxUsAQsdLANzISwCAyksAGsxLALTNSwBOz0sA8tBLAIzSSwAm1EsAwNVLAGTXSwD+2EsAmNpLADLcSwDW3UsAet9LABThSwC44ksAUuRLAOzlSwCG50sAKulLAMTqSwBe7EsA+O1LAJLvSwA28UsA0PJLAGr0SwAO9ksAqPdLAEL5SwDc+ksAgPxLABr+SwC0/0sATgFMAOgCTACMBEwAJgZMAMAHTABkCUwA/gpMAJgMTAAyDkwA1g9MAHARTAAKE0wApBRMAEgWTADiF0wAfBlMABYbTACwHEwAVB5MAO4fTACIIUwALCNMAMYkTABgJkwA+idMAJ4pTAA4K0wA0ixMAGwuTAAQMEwAqjFMAEQzTADeNEwAeDZMABw4TAC2OUwAUDtMAPQ8TACOPkwAKEBMAMJBTABmQ0wAAEVMAJpGTAA0SEwA2ElMAHJLTAAMTUwApk5MAEBQTADkUUwAflNMABhVTAC8VkwAVlhMAPBZTACKW0wALl1MAMheTABiYEwA/GFMAKBjTAA6ZUwA1GZMAG5oTAASakwArGtMAEZtTADgbkwAhHBMAB5yTAC4c0wAUnVMAOx2TACQeEwAKnpMAMR7TABofUwAAn9MAJyATAA2gkwA2oNMAHSFTAAOh0wAqIhMAEyKTADmi0wAgI1MABqPTAC0kEwAWJJMAPKTTACMlUwAMJdMAMqYTABkmkwA/ptMAKKdTAA8n0wA1qBMAHCiTAAUpEwArqVMAEinTADiqEwAfKpMACCsTAC6rUwAVK9MAPiwTACSskwALLRMAMa1TABgt0wABLlMAJ66TABCvEwA3L1MAHa/TAAQwUwAqsJMAE7ETADoxUwAgsdMABzJTAC2ykwAWsxMAPTNTACOz0wAMtFMAMzSTABm1EwAANZMAKTXTAA+2UwA2NpMAHLcTAAW3kwAsN9MAErhTADk4kwAfuRMACLmTAC850wAVulMAPrqTACU7EwALu5MAMjvTABs8UwABvNMAKD0TAA69kwA3vdMAHj5TAAS+0wArPxMAEb+TADq/0wAhAFNACgDTQDCBE0AXAZNAPYHTQCQCU0ANAtNAM4MTQBoDk0AAhBNAJwRTQBAE00A2hRNAHQWTQAYGE0AshlNAEwbTQDmHE0Aih5NACQgTQC+IU0AWCNNAPwkTQCWJk0AMChNAMopTQBkK00ACC1NAKIuTQA8ME0A4DFNAHozTQAUNU0ArjZNAFI4TQDsOU0AhjtNACA9TQC6Pk0AXkBNAPhBTQCSQ00ANkVNANBGTQBqSE0ABEpNAKhLTQBCTU0A3E5NAHZQTQAQUk0AtFNNAE5VTQDoVk0AjFhNACZaTQDAW00AWl1NAP5eTQCYYE0AMmJNAMxjTQBmZU0ACmdNAKRoTQA+ak0A2GtNAHxtTQAWb00AsHBNAFRyTQDuc00AiHVNACJ3TQDGeE0AYHpNAPp7TQCUfU0ALn9NANKATQBsgk0ABoRNAKqFTQBEh00A3ohNAHiKTQAcjE0Ato1NAFCPTQDqkE0AhJJNACiUTQDClU0AXJdNAACZTQCamk0ANJxNAM6dTQByn00ADKFNAKaiTQBApE0A5KVNAH6nTQAYqU0AsqpNAFasTQDwrU0Aiq9NACSxTQDIsk0AYrRNAPy1TQCWt00AOrlNANS6TQBuvE0ACL5NAKy/TQBGwU0A4MJNAHrETQAUxk0AuMdNAFLJTQDsyk0AkMxNACrOTQDEz00AXtFNAALTTQCc1E0ANtZNANDXTQBq2U0ADttNAKjcTQBC3k0A3N9NAIDhTQAa400AtORNAFjmTQDy500AjOlNACbrTQDK7E0AZO5NAP7vTQCY8U0AMvNNANb0TQBw9k0ACvhNAKT5TQBI+00A4vxNAHz+TQAgAE4AugFOAFQDTgDuBE4AkgZOACwITgDGCU4AYAtOAAQNTgCeDk4AOBBOANIRTgB2E04AEBVOAKoWTgBEGE4A6BlOAIIbTgAcHU4Ath5OAFAgTgD0IU4AjiNOACglTgDMJk4AZihOAAAqTgCaK04APi1OANguTgByME4ADDJOALAzTgBKNU4A5DZOAH44TgAiOk4AvDtOAFY9TgDwPk4AlEBOAC5CTgDIQ04AYkVOAPxGTgCgSE4AOkpOANRLTgB4TU4AEk9OAKxQTgBGUk4A6lNOAIRVTgAeV04AuFhOAFJaTgD2W04AkF1OACpfTgDEYE4AaGJOAAJkTgCcZU4AQGdOANpoTgB0ak4ADmxOALJtTgBMb04A5nBOAIByTgAadE4AvnVOAFh3TgDyeE4AjHpOADB8TgDKfU4AZH9OAAiBTgCigk4APIROANaFTgB6h04AFIlOAK6KTgBIjE4A4o1OAIaPTgAgkU4AupJOAF6UTgD4lU4AkpdOACyZTgDQmk4AapxOAASeTgCen04AOKFOANyiTgB2pE4AEKZOAKqnTgBOqU4A6KpOAIKsTgAmrk4AwK9OAFqxTgD0sk4AmLROADK2TgDMt04AZrlOAAC7TgCkvE4APr5OANi/TgB8wU4AFsNOALDETgBKxk4A7sdOAIjJTgAiy04AvMxOAFbOTgD6z04AlNFOAC7TTgDI1E4AbNZOAAbYTgCg2U4ARNtOAN7cTgB43k4AEuBOALbhTgBQ404A6uROAITmTgAe6E4AwulOAFzrTgD27E4AkO5OADTwTgDO8U4AaPNOAAz1TgCm9k4AQPhOANr5TgB++04AGP1OALL+TgBMAE8A5gFPAIoDTwAkBU8AvgZPAFgITwD8CU8AlgtPADANTwDUDk8AbhBPAAgSTwCiE08ARhVPAOAWTwB6GE8AFBpPALgbTwBSHU8A7B5PAIYgTwAgIk8AxCNPAF4lTwD4Jk8AnChPADYqTwDQK08Aai1PAA4vTwCoME8AQjJPANwzTwCANU8AGjdPALQ4TwBOOk8A6DtPAIw9TwAmP08AwEBPAGRCTwD+Q08AmEVPADJHTwDWSE8AcEpPAApMTwCkTU8ASE9PAOJQTwB8Uk8AFlRPALpVTwBUV08A7lhPAIhaTwAsXE8Axl1PAGBfTwD6YE8AlGJPADhkTwDSZU8AbGdPAAZpTwCqak8ARGxPAN5tTwCCb08AHHFPALZyTwBQdE8A9HVPAI53TwAoeU8AwnpPAFx8TwAAfk8Amn9PADSBTwDOgk8AcoRPAAyGTwCmh08AQIlPAOSKTwB+jE8AGI5PALKPTwBWkU8A8JJPAIqUTwAklk8AyJdPAGKZTwD8mk8AlpxPADqeTwDUn08AbqFPABKjTwCspE8ARqZPAOCnTwCEqU8AHqtPALisTwBSrk8A7K9PAJCxTwAqs08AxLRPAGi2TwACuE8AnLlPADa7TwDavE8AdL5PAA7ATwCowU8AQsNPAObETwCAxk8AGshPALTJTwBYy08A8sxPAIzOTwAw0E8AytFPAGTTTwD+1E8AmNZPADzYTwDW2U8AcNtPABTdTwCu3k8ASOBPAOLhTwCG408AIOVPALrmTwBU6E8A7ulPAJLrTwAs7U8Axu5PAGDwTwAE8k8AnvNPADj1TwDc9k8AdvhPABD6TwCq+08ATv1PAOj+TwCCAFAAHAJQAMADUABaBVAA9AZQAI4IUAAyClAAzAtQAGYNUAAAD1AAmhBQAD4SUADYE1AAchVQABYXUACwGFAAShpQAOQbUACIHVAAIh9QALwgUABWIlAA+iNQAJQlUAAuJ1AAyChQAGIqUAAGLFAAoC1QADovUADeMFAAeDJQABI0UACsNVAAUDdQAOo4UACEOlAAHjxQAMI9UABcP1AA9kBQAJBCUAAqRFAAzkVQAGhHUAACSVAApkpQAEBMUADaTVAAdE9QABhRUACyUlAATFRQAOZVUACKV1AAJFlQAL5aUABYXFAA8l1QAJZfUAAwYVAAymJQAG5kUAAIZlAAomdQADxpUADgalAAemxQABRuUACub1AAUnFQAOxyUACGdFAAIHZQALp3UABeeVAA+HpQAJJ8UAA2flAA0H9QAGqBUAAEg1AAqIRQAEKGUADch1AAdolQABqLUAC0jFAATo5QAOiPUACCkVAAJpNQAMCUUABallAA/pdQAJiZUAAym1AAzJxQAHCeUAAKoFAApKFQAD6jUADipFAAfKZQABaoUACwqVAAVKtQAO6sUACIrlAAIrBQAMaxUABgs1AA+rRQAJS2UAAuuFAA0rlQAGy7UAAGvVAAoL5QAETAUADewVAAeMNQABzFUAC2xlAAUMhQAOrJUACOy1AAKM1QAMLOUABc0FAA9tFQAJrTUAA01VAAztZQAGjYUAAM2lAApttQAEDdUADk3lAAfuBQABjiUACy41AAVuVQAPDmUACK6FAAJOpQAL7rUABi7VAA/O5QAJbwUAAw8lAA1PNQAG71UAAI91AArPhQAEb6UADg+1AAev1QAB7/UAC4AFEAUgJRAOwDUQCGBVEAKgdRAMQIUQBeClEA+AtRAJwNUQA2D1EA0BBRAHQSUQAOFFEAqBVRAEIXUQDmGFEAgBpRABocUQC0HVEATh9RAPIgUQCMIlEAJiRRAMolUQBkJ1EA/ihRAJgqUQA8LFEA1i1RAHAvUQAKMVEApDJRAEg0UQDiNVEAfDdRACA5UQC6OlEAVDxRAO49UQCSP1EALEFRAMZCUQBgRFEABEZRAJ5HUQA4SVEA0kpRAHZMUQAQTlEAqk9RAERRUQDoUlEAglRRABxWUQDUV1EAbllRAAhbUQCiXFEARl5RAOBfUQB6YVEAHmNRAMJkUQBcZlEAAGhRAJppUQA0a1EAzmxRAHJuUQAMcFEApnFRAEBzUQDadFEAfnZRABh4UQCyeVEATHtRAPB8UQCKflEAJIBRAMiBUQBig1EA/IRRAJaGUQA6iFEA1IlRAG6LUQAIjVEAoo5RAEaQUQDgkVEAepNRABSVUQC4llEAUphRAOyZUQCQm1EAKp1RAMSeUQBeoFEAAqJRAJyjUQA2pVEA0KZRAGqoUQAOqlEAqKtRAEKtUQDcrlEAgLBRABqyUQC0s1EAWLVRAPK2UQCMuFEAJrpRAMq7UQBkvVEA/r5RAJjAUQAywlEA1sNRAHDFUQAKx1EApMhRAEjKUQDiy1EAfM1RACDPUQC60FEAVNJRAO7TUQCI1VEALNdRAMbYUQBg2lEABNxRAJ7dUQA431EA0uBRAHbiUQAQ5FEAquVRAETnUQDe6FEAgupRABzsUQC27VEAWu9RAPTwUQCO8lEAKPRRAMz1UQBm91EAAPlRAJr6UQA0/FEA2P1RAHL/UQAMAVIApgJSAEoEUgDkBVIAfgdSACIJUgC8ClIAVgxSAPANUgCUD1IALhFSAMgSUgBiFFIA/BVSAKAXUgA6GVIA1BpSAHgcUgASHlIArB9SAEYhUgDqIlIAhCRSAB4mUgC4J1IAUilSAPYqUgCQLFIAKi5SAMQvUgBoMVIAAjNSAJw0UgBANlIA2jdSAHQ5UgAOO1IAsjxSAEw+UgDmP1IAgEFSABpDUgC+RFIAWEZSAPJHUgCMSVIAMEtSAMpMUgBkTlIACFBSAKJRUgA8U1IA1lRSAHpWUgAUWFIArllSAEhbUgDiXFIAhl5SACBgUgC6YVIAVGNSAPhkUgCSZlIALGhSANBpUgBqa1IABG1SAJ5uUgBCcFIA3HFSAHZzUgAQdVIAtHZSAE54UgDoeVIAgntSABx9UgDAflIAWoBSAPSBUgCOg1IAMoVSAMyGUgBmiFIAAIpSAKSLUgA+jVIA2I5SAHyQUgAWklIAsJNSAEqVUgDullIAiJhSACKaUgC8m1IAVp1SAPqeUgCUoFIALqJSAMijUgBspVIABqdSAKCoUgBEqlIA3qtSAHitUgASr1IAtrBSAFCyUgDqs1IAhLVSAB63UgDCuFIAXLpSAPa7UgCavVIANL9SAM7AUgBowlIADMRSAKbFUgBAx1IA2shSAHTKUgAYzFIAss1SAEzPUgDw0FIAitJSACTUUgC+1VIAYtdSAPzYUgCW2lIAMNxSAMrdUgBu31IACOFSAKLiUgA85FIA4OVSAHrnUgAU6VIAuOpSAFLsUgDs7VIAhu9SACrxUgDE8lIAXvRSAPj1UgCS91IANvlSAND6UgBq/FIADv5SAKj/UgBCAVMA3AJTAIAEUwAaBlMAtAdTAE4JUwDoClMAjAxTACYOUwDAD1MAWhFTAP4SUwCYFFMAMhZTAMwXUwBwGVMAChtTAKQcUwBIHlMA7B9TAIYhUwAgI1MAxCRTAF4mUwD4J1MAkilTADYrUwDQLFMAai5TAAQwUwCoMVMAQjNTANw0UwCANlMAGjhTALQ5UwBOO1MA6DxTAIw+UwAmQFMAwEFTAFpDUwD+RFMAmEZTADJIUwDWSVMAcEtTAApNUwCkTlMASFBTAOJRUwB8U1MAFlVTALBWUwBUWFMA7llTAIhbUwAiXVMAxl5TAGBgUwD6YVMAnmNTADhlUwDSZlMAbGhTABBqUwCqa1MARG1TAN5uUwB4cFMAHHJTALZzUwBQdVMA6nZTAI54UwAoelMAwntTAGZ9UwAAf1MAmoBTADSCUwDYg1MAcoVTAAyHUwCmiFMAQIpTAOSLUwB+jVMAGI9TALKQUwBWklMA8JNTAIqVUwAkl1MAyJhTAGKaUwD8m1MAlp1TADqfUwDUoFMAbqJTAAikUwCspVMARqdTAOCoUwB6qlMAHqxTALitUwBSr1MA9rBTAJCyUwAqtFMAxLVTAGi3UwACuVMAnLpTADa8UwDQvVMAdL9TAA7BUwCowlMAQsRTAObFUwCAx1MAGslTAL7KUwBYzFMA8s1TAIzPUwAm0VMAytJTAGTUUwD+1VMAmNdTADzZUwDW2lMAcNxTABTeUwCu31MASOFTAOLiUwCG5FMAIOZTALrnUwBU6VMA7upTAJLsUwAs7lMAxu9TAGDxUwAE81MAnvRTADj2UwDc91MAdvlTABD7UwCq/FMATv5TAOj/UwCCAVQAHANUALYEVABaBlQA9AdUAI4JVAAyC1QAzAxUAGYOVAAAEFQApBFUAD4TVADYFFQAchZUAAwYVACwGVQAShtUAOQcVACIHlQAIiBUALwhVABWI1QA+iRUAJQmVAAuKFQAyClUAGIrVAAGLVQAoC5UADowVADUMVQAeDNUABI1VACsNlQAUDhUAOo5VACEO1QAHj1UAMI+VABcQFQA9kFUAJBDVAAqRVQAzkZUAGhIVAACSlQAnEtUAEBNVADaTlQAdFBUABhSVACyU1QATFVUAOZWVACAWFQAJFpUAL5bVABYXVQA8l5UAJZgVAAwYlQAymNUAG5lVAAIZ1QAomhUADxqVADga1QAem1UABRvVACucFQASHJUAOxzVACGdVQAIHdUALp4VABeelQA+HtUAJJ9VAA2f1QA0IBUAGqCVAAEhFQAqIVUAEKHVADciFQAdopUABCMVAC0jVQATo9UAOiQVACCklQAJpRUAMCVVABal1QA/phUAJiaVAAynFQAzJ1UAGafVAAKoVQApKJUAD6kVADYpVQAfKdUABapVACwqlQAVKxUAO6tVACIr1QAIrFUAMayVABgtFQA+rVUAJS3VAAuuVQA0rpUAGy8VAAGvlQAoL9UAETBVADewlQAeMRUABzGVAC2x1QAUMlUAOrKVACOzFQAKM5UAMLPVABc0VQA9tJUAJrUVAA01lQAztdUAGjZVAAM21QAptxUAEDeVADk31QAfuFUABjjVACy5FQAVuZUAPDnVACK6VQAJOtUAL7sVABi7lQA/O9UAJbxVAAw81QA1PRUAG72VAAI+FQAovlUAEb7VADg/FQAev5UABQAVQC4AVUAUgNVAOwEVQCQBlUAKghVAMQJVQBeC1UAAg1VAJwOVQA2EFUA0BFVAGoTVQAOFVUAqBZVAEIYVQDmGVUAgBtVABodVQC0HlUAWCBVAPIhVQCMI1UAJiVVAMAmVQBkKFUA/ilVAJgrVQAyLVUA1i5VAHAwVQAKMlUArjNVAEg1VQDiNlUAfDhVABY6VQC6O1UAVD1VAO4+VQCIQFUALEJVAMZDVQBgRVUABEdVAJ5IVQA4SlUA0ktVAHZNVQAQT1UAqlBVAERSVQDeU1UAglVVABxXVQC2WFUAUFpVAPRbVQCOXVUAKF9VAMxgVQBmYlUAAGRVAJplVQA0Z1UA2GhVAHJqVQAMbFUApm1VAEpvVQDkcFUAfnJVACJ0VQC8dVUAVndVAPB4VQCKelUALnxVAMh9VQBif1UABoFVAKCCVQA6hFUA1IVVAG6HVQASiVUArIpVAEaMVQDgjVUAhI9VAB6RVQC4klUAXJRVAPaVVQCQl1UAKplVAMSaVQBonFUAAp5VAJyfVQA2oVUA2qJVAHSkVQAOplUAsqdVAEypVQDmqlUAgKxVACSuVQC+r1UAWLFVAPKyVQCMtFUAMLZVAMq3VQBkuVUACLtVAKK8VQA8vlUA1r9VAHrBVQAUw1UArsRVAEjGVQDix1UAhslVACDLVQC6zFUAVM5VAPjPVQCS0VUALNNVANDUVQBq1lUABNhVAJ7ZVQBC21UA3NxVAHbeVQAQ4FUAquFVAE7jVQDo5FUAguZVACboVQDA6VUAWutVAPTsVQCY7lUAMvBVAMzxVQBm81UAAPVVAKT2VQA++FUA2PlVAHL7VQAW/VUAsP5VAEoAVgDuAVYAiANWACIFVgC8BlYAVghWAPoJVgCUC1YALg1WAMgOVgBsEFYABhJWAKATVgA6FVYA3hZWAHgYVgASGlYArBtWAFAdVgDqHlYAhCBWACgiVgDCI1YAXCVWAPYmVgCaKFYANCpWAM4rVgBoLVYAAi9WAKYwVgBAMlYA2jNWAH41VgAYN1YAsjhWAEw6VgDmO1YAij1WACQ/VgC+QFYAWEJWAPxDVgCWRVYAMEdWANRIVgBuSlYACExWAKJNVgA8T1YA4FBWAHpSVgAUVFYArlVWAFJXVgDsWFYAhlpWACpcVgDEXVYAXl9WAPhgVgCSYlYANmRWANBlVgBqZ1YABGlWAKhqVgBCbFYA3G1WAIBvVgAacVYAtHJWAE50VgDydVYAjHdWACZ5VgDAelYAWnxWAP59VgCYf1YAMoFWAMyCVgBwhFYACoZWAKSHVgBIiVYA4opWAHyMVgAWjlYAsI9WAFSRVgDuklYAiJRWACKWVgDGl1YAYJlWAPqaVgCenFYAOJ5WANKfVgBsoVYAEKNWAKqkVgBEplYA3qdWAHipVgAcq1YAtqxWAFCuVgD0r1YAjrFWACizVgDCtFYAZrZWAAC4VgCauVYANLtWANi8VgByvlYADMBWAKbBVgBKw1YA5MRWAH7GVgAYyFYAvMlWAFbLVgDwzFYAlM5WADjQVgDS0VYAbNNWABDVVgCq1lYARNhWAN7ZVgB421YAHN1WALbeVgBQ4FYA9OFWAI7jVgAo5VYAwuZWAGboVgAA6lYAmutWADTtVgDO7lYAcvBWAAzyVgCm81YAQPVWAOT2VgB++FYAGPpWALz7VgBW/VYA8P5WAIoAVwAkAlcAyANXAGIFVwD8BlcAlghXADoKVwDUC1cAbg1XABIPVwCsEFcARhJXAOATVwB6FVcAHhdXALgYVwBSGlcA7BtXAJAdVwAqH1cAxCBXAGgiVwACJFcAnCVXADYnVwDQKFcAdCpXAA4sVwCoLVcAQi9XAOYwVwCAMlcAGjRXAL41VwBYN1cA8jhXAIw6VwAmPFcAyj1XAGQ/VwD+QFcAmEJXADxEVwDWRVcAcEdXAApJVwCuSlcASExXAOJNVwB8T1cAIFFXALpSVwBUVFcA7lVXAJJXVwAsWVcAxlpXAGpcVwAEXlcAnl9XADhhVwDSYlcAdmRXABBmVwCqZ1cARGlXAOhqVwCCbFcAHG5XALZvVwBacVcA9HJXAI50VwAydlcAzHdXAGZ5VwAAe1cAmnxXAD5+VwDYf1cAcoFXAAyDVwCwhFcASoZXAOSHVwB+iVcAIotXALyMVwBWjlcA+o9XAJSRVwAuk1cAyJRXAGyWVwAGmFcAoJlXADqbVwDUnFcAeJ5XABKgVwCsoVcARqNXAOqkVwCEplcAHqhXAMKpVwBcq1cA9qxXAJCuVwAqsFcAzrFXAGizVwACtVcAnLZXAEC4VwDauVcAdLtXAA69VwCyvlcATMBXAObBVwCKw1cAJMVXAL7GVwBYyFcA8slXAJbLVwAwzVcAys5XAGTQVwAI0lcAotNXADzVVwDg1lcAethXABTaVwCu21cAUt1XAOzeVwCG4FcAIOJXALrjVwBe5VcA+OZXAJLoVwAs6lcA0OtXAGrtVwAE71cAqPBXAELyVwDc81cAdvVXABr3VwC0+FcATvpXAOj7VwCC/VcAJv9XAMAAWABaAlgA9ANYAJgFWAAyB1gAzAhYAHAKWAAKDFgApA1YAD4PWADiEFgAfBJYABYUWACwFVgAShdYAO4YWACIGlgAIhxYALwdWABgH1gA+iBYAJQiWAA4JFgA0iVYAGwnWAAGKVgAqipYAEQsWADeLVgAeC9YABIxWAC2MlgAUDRYAOo1WACEN1gAKDlYAMI6WABcPFgA9j1YAJo/WAA0QVgAzkJYAHJEWAAMRlgApkdYAEBJWADkSlgAfkxYABhOWACyT1gATFFYAPBSWACKVFgAJFZYAL5XWABiWVgA/FpYAJZcWAA6XlgA1F9YAG5hWAAIY1gArGRYAEZmWADgZ1gAemlYAB5rWAC4bFgAUm5YAOxvWACGcVgAKnNYAMR0WABedlgA+HdYAJx5WAA2e1gA0HxYAGp+WAAOgFgAqIFYAEKDWADchFgAgIZYABqIWAC0iVgATotYAPKMWACMjlgAJpBYAMCRWABkk1gA/pRYAKyWWABGmFgA4JlYAHqbWAAenVgAuJ5YAFKgWADsoVgAhqNYACqlWADEplgAXqhYAAKqWACcq1gANq1YANCuWABqsFgADrJYAKizWABCtVgA3LZYAIC4WAAaulgAtLtYAE69WADyvlgAjMBYACbCWADKw1gAZMVYAP7GWACYyFgAMspYANbLWABwzVgACs9YAKTQWABI0lgA4tNYAHzVWAAg11gAuthYAFTaWADu21gAiN1YACzfWADG4FgAYOJYAPrjWACe5VgAOOdYANLoWABs6lgAEOxYAKrtWABE71gA6PBYAILyWAAc9FgAtvVYAFD3WAD0+FgAjvpYACj8WADC/VgAZv9YAAABWQCaAlkAPgRZANgFWQByB1kADAlZALAKWQBKDFkA5A1ZAH4PWQAYEVkAvBJZAFYUWQDwFVkAlBdZAC4ZWQDIGlkAYhxZAPwdWQCgH1kAOiFZANQiWQBuJFkAEiZZAKwnWQBGKVkA6ipZAIQsWQAeLlkAuC9ZAFIxWQD2MlkAkDRZACo2WQDEN1kAaDlZAAI7WQCcPFkAQD5ZANo/WQB0QVkADkNZAKhEWQBMRlkA5kdZAIBJWQAaS1kAvkxZAFhOWQDyT1kAllFZADBTWQDKVFkAZFZZAP5XWQCiWVkAPFtZANZcWQBwXlkAFGBZAK5hWQBIY1kA7GRZAIZmWQAgaFkAumlZAF5rWQD4bFkAkm5ZACxwWQDGcVkAanNZAAR1WQCedlkAOHhZANx5WQB2e1kAEH1ZALR+WQBOgFkA6IFZAIKDWQAmhVkAwIZZAFqIWQD0iVkAjotZADKNWQDMjlkAZpBZAACSWQCkk1kAPpVZANiWWQBymFkAFppZALCbWQBKnVkA7p5ZAIigWQAiolkAvKNZAFalWQD6plkAlKhZAC6qWQDIq1kAbK1ZAAavWQCgsFkARLJZAN6zWQB4tVkAErdZAKy4WQBQulkA6rtZAIS9WQAev1kAwsBZAFzCWQD2w1kAmsVZADTHWQDOyFkAaMpZAALMWQCmzVkAQM9ZANrQWQB00lkAGNRZALLVWQBM11kA5thZAIraWQAk3FkAvt1ZAGLfWQD84FkAluJZADDkWQDK5VkAbudZAAjpWQCi6lkAPOxZAODtWQB671kAFPFZAK7yWQBS9FkA7PVZAIb3WQAq+VkAxPpZAF78WQD4/VkAkv9ZADYBWgDQAloAagRaAAQGWgCoB1oAQglaANwKWgCADFoAGg5aALQPWgBOEVoA8hJaAIwUWgAmFloAwBdaAFoZWgD+GloAmBxaADIeWgDMH1oAcCFaAAojWgCkJFoASCZaAOInWgB8KVoAFitaALAsWgBULloA7i9aAIgxWgAiM1oAxjRaAGA2WgD6N1oAnjlaADg7WgDSPFoAbD5aAAZAWgCqQVoARENaAN5EWgB4RloAHEhaALZJWgBQS1oA6kxaAI5OWgAoUFoAwlFaAGZTWgAAVVoAmlZaADRYWgDYWVoAcltaAAxdWgCmXloASmBaAORhWgB+Y1oAGGVaALxmWgBWaFoA8GlaAIprWgAubVoAyG5aAGJwWgD8cVoAoHNaADp1WgDUdloAbnhaAAh6WgCse1oARn1aAOB+WgB6gFoAHoJaALiDWgBShVoA9oZaAJCIWgAqiloAxItaAF6NWgACj1oAnJBaADaSWgDQk1oAdJVaAA6XWgComFoATJpaAOabWgCAnVoAGp9aALSgWgBYoloA8qNaAIylWgAmp1oAyqhaAGSqWgD+q1oAmK1aADyvWgDWsFoAcLJaABS0WgCutVoASLdaAOK4WgB8uloAILxaALq9WgBUv1oA7sBaAJLCWgAsxFoAxsVaAGrHWgAEyVoAnspaADjMWgDSzVoAds9aABDRWgCq0loARNRaAOjVWgCC11oAHNlaALbaWgBa3FoA9N1aAI7fWgAo4VoAzOJaAGbkWgAA5loApOdaAD7pWgDY6loAcuxaAAzuWgCw71oASvFaAOTyWgB+9FoAIvZaALz3WgBW+VoA+vpaAJT8WgAu/loAyP9aAGIBWwAGA1sAoARbADoGWwDUB1sAbglbABILWwCsDFsAUA5bAOoPWwCEEVsAHhNbALgUWwBcFlsA9hdbAJAZWwAqG1sAzhxbAGgeWwACIFsAnCFbAEAjWwDaJFsAdCZbABgoWwCyKVsATCtbAOYsWwCALlsAJDBbAL4xWwBYM1sA8jRbAJY2WwAwOFsAyjlbAG47WwAIPVsAoj5bADxAWwDWQVsAekNbABRFWwCuRlsASEhbAOxJWwCGS1sAIE1bALpOWwBeUFsA+FFbAJJTWwA2VVsA0FZbAGpYWwAEWlsAnltbAEJdWwDcXlsAdmBbABBiWwCqY1sATmVbAOhmWwCMaFsAJmpbAMBrWwBabVsA9G5bAJhwWwAyclsAzHNbAGZ1WwAKd1sApHhbAD56WwDie1sAfH1bABZ/WwCwgFsASoJbAO6DWwCIhVsAIodbALyIWwBgilsA+otbAJSNWwA4j1sA0pBbAGySWwAGlFsAoJVbAESXWwDemFsAeJpbABKcWwCsnVsAUJ9bAOqgWwCOolsAKKRbAMKlWwBcp1sA9qhbAJqqWwA0rFsAzq1bAGivWwAMsVsAprJbAEC0WwDatVsAfrdbABi5WwCyulsAVrxbAPC9WwCKv1sAJMFbAL7CWwBixFsA/MVbAJbHWwAwyVsA1MpbAG7MWwAIzlsArM9bAEbRWwDg0lsAetRbABTWWwC411sAUtlbAOzaWwCG3FsAIN5bAMTfWwBe4VsAAuNbAJzkWwA25lsA0OdbAGrpWwAO61sAqOxbAELuWwDc71sAgPFbABrzWwC09FsATvZbAPL3WwCM+VsAJvtbAMr8WwBk/lsA/v9bAJgBXAAyA1wA1gRcAHAGXAAKCFwApAlcAEgLXADiDFwAfA5cACAQXAC6EVwAVBNcAO4UXACIFlwALBhcAMYZXABgG1wA+hxcAJ4eXAA4IFwA0iFcAGwjXAAQJVwAqiZcAEQoXADeKVwAgitcABwtXAC2LlwAWjBcAPQxXACOM1wAKDVcAMI2XABmOFwAADpcAJo7XAA0PVwA2D5cAHJAXAAMQlwApkNcAEBFXADkRlwAfkhcABhKXAC8S1wAVk1cAPBOXACKUFwALlJcAMhTXABiVVwA/FZcAKBYXAA6WlwA1FtcAHhdXAASX1wArGBcAEZiXADgY1wAhGVcAB5nXAC4aFwAUmpcAPZrXACQbVwAKm9cAM5wXABoclwAAnRcAJx1XAA2d1wA2nhcAHR6XAAOfFwAqH1cAEx/XADmgFwAgIJcACSEXAC+hVwAWIdcAPKIXACMilwAMIxcAMqNXABkj1wA/pBcAJiSXAA8lFwA1pVcAHqXXAAUmVwArppcAEicXADinVwAhp9cACChXAC6olwAVKRcAPilXACSp1wALKlcANCqXABqrFwABK5cAJ6vXAA4sVwA3LJcAHa0XAAQtlwAqrdcAE65XADoulwAgrxcABy+XADAv1wAWsFcAPTCXACOxFwAMsZcAMzHXABmyVwACstcAKTMXAA+zlwA2M9cAHLRXAAW01wAsNRcAErWXADk11wAiNlcACLbXAC83FwAYN5cAPrfXACU4VwALuNcAMjkXABs5lwABuhcAKDpXAA661wA3uxcAHjuXAAS8FwAtvFcAFDzXADq9FwAhPZcAB74XADC+VwAXPtcAPb8XACQ/lwANABdAM4BXQBoA10AAgVdAKYGXQBACF0A2gldAHQLXQAYDV0Asg5dAEwQXQDmEV0AihNdACQVXQC+Fl0AYhhdAPwZXQCWG10AMB1dAMoeXQBuIF0ACCJdAKIjXQA8JV0A4CZdAHooXQAUKl0AuCtdAFItXQDsLl0AhjBdACAyXQDEM10AXjVdAPg2XQCSOF0ANjpdANA7XQBqPV0ADj9dAKhAXQBCQl0A3ENdAHZFXQAaR10AtEhdAE5KXQDoS10AjE1dACZPXQDAUF0AZFJdAP5TXQCYVV0AMlddAMxYXQBwWl0AClxdAKRdXQA+X10A4mBdAHxiXQAWZF0AumVdAFRnXQDuaF0AiGpdACJsXQDGbV0AYG9dAPpwXQCUcl0AOHRdANJ1XQBsd10AEHldAKp6XQBEfF0A3n1dAIJ/XQAcgV0AtoJdAFCEXQDqhV0AjoddACiJXQDCil0AXIxdAACOXQCaj10ANJFdAM6SXQBylF0ADJZdAKaXXQBKmV0A5JpdAH6cXQAYnl0Asp9dAFahXQDwol0AiqRdACSmXQDIp10AYqldAPyqXQCgrF0AOq5dANSvXQBusV0ACLNdAKy0XQBGtl0A4LddAHq5XQAeu10AuLxdAFK+XQD2v10AkMFdACrDXQDExF0AXsZdAALIXQCcyV0ANstdANDMXQB0zl0ADtBdAKjRXQBM010A5tRdAIDWXQAa2F0AtNldAFjbXQDy3F0AjN5dACbgXQDK4V0AZONdAP7kXQCi5l0APOhdANbpXQBw610ACu1dAK7uXQBI8F0A4vFdAHzzXQAg9V0AuvZdAFT4XQDu+V0AkvtdACz9XQDG/l0AagBeAAQCXgCeA14AOAVeANwGXgB2CF4AEApeAKoLXgBODV4A6A5eAIIQXgAcEl4AthNeAFoVXgD0Fl4AjhheACgaXgAA</prop>
				<prop name="Temps">REFSWgAAaLwCAIBot/+kcD0K16M/QP/hehSuRwFAQP9cj8L1KLxAQP7x8HA9ykFAw/XtKP7wQkD/8VyvQ3tAe/jw4ZpEQOny/4BFQOxRuB6Fe6tGBQOKR0BSMAD363FIJQNgSUCFbesvAEVKBQMqSz0DrxFMQDNmAfNkBBPvTkCamXcA+U5ArR9OAd5PRQRQZQPTd1BA9hABRVFABwHvCrdRQD8BUShSap0EUqUEUx0EU0Dw8e9wDVRAIAB6FH5tVBUD71T182FVTQPb1VXNA15WxQPNVrYFAzpXnQOnV20EWLrNBFgNA+JYQB8BejM0WSUW/vIMWY0EJBS3lFhA7vJTWF0EWLaVA+VXDQPSVx0DykRsF6YCyHQfjh+gG2a2EYnGtB8mEsTMH9YVDgNXEj0DwfQf6fLADC8eLcYCob00Jy4vUC9iL1ctA7tAdC+OL4Avmi/EL3YCudwngM4v4CsGPxg/Kj88P94tSAL28bdcP1Y/eD+KP6w/nj0Apj+gP7o/zD9mPxhP+j80TwBGTzBPak+UT45PoE+yT4RPAMZP2E/yTxxf/k8wXypfXF8AHl+4T6JfbF+mX4hf2l/kXwDuX2BPMm8Ub0ZvaG8ib3RvAF5fiG9yb7Rvxm+gb/pvBH8ALn8Afzp/ZH9Gf3h/in+sfwA2byB/mn/kf9Z/AI8ajzSPAK5/+H9Cj2SPZo+Ij6qPxI8Aro/wjwKf5I8mnxifMp88nwBmn3ifip8kj5afqJ+yn+yfAM6fyJ/anzSv9p/An1qvZK8AXq+Qr4KvvK+er6iv4q8MvwC2rxi/Oq88vw6/eL9iv4y/AH6/oL9av8S/9r8Iz8q/HM8ATr9AzzLPdM9mz4DPks+szwC2z8jP2s/0z/bPUM8K30zfAC7fSL+C32zfVt+Y38LfrN8Ajt/w3+LfFO8m71DfCu9c7wBO73jvku+k717vcO+67/zvANbv6O8C/0T/Lv9Y/0r/FP+Ahv+g/7L/lP++/+j/Cg9XWtUDryQEb1fNAy5sFGvqVgUUVk0TY1Y9E70jRATnVUApNhGobVXVA19VtRMmVfUDy+1U5RO0zAdeEkVUbMUG5hLUU90DkVPFI/tbU00TI1NAzcxWxwDsUoUEUhUUUrUT70ZSQB+gELgOUrblI8lRPROTUTUTXLVRdQRRJQPvUGUDuG1QVROBUMUjS1BdE9sFUEUjoE/lEzRP2rUUTj0DWk71E/FN1mUDiE2tIx1kFJ1MtpUDNUz1A9NL9QNz7UslAw9LjQOuSkCunwE9SkoNFEnFA4ytSe0TgkmtJEnFIyu7SkDnAR6lSmUUS21A9xFRWJQUbktFA7F3hBfmFWYCaEvNE2UADC8eLzArBiVGLwgj5hVmLyB4L4ov5Bf2HR4ScbwvhhUAxi+IE+4vADvuHQ49Lj0mP0BQP2I/dD+GP/ATThJ6lD8Atj+gP8o/5D/ePwBDFk8oSwC+P/g/Uk9cT25PKE+CT5xPAD5PuE/qT9xPDl8AXxpfJF8ARl9YX2pffF+OX3hPol/UTwDWT9hfyl8Mbx5vMG/6X2RvAD5viG9ib5RvTm/Ab9Jv9G8A1m/ob6JvJH82fwh/cn+EfwBOf2B/mn+8f85/oH/qfxSPAN5/II8yj0yPbo9Yj1KPpI9gno/Ij7KPvI82EoBLhdRtS50TqkytA6FNRRPrpk4llE89A0pQQK1xvhHAUD0UUd0TqK1RxQM8UiUEUh0TIW1TRQOXU4XTCVT9A2t8VA0UVK0DYVU1E2vwVR0TYVQE01Y1E2tAV70TrfT0F1g9k1uAWIUD5FjFFFn9A2scWX0EWLUTsli9A21z9JQzWJUD9Vc1E6vQV7UTwrSUvQykwAQkrx4SwTynFqUmr2CvaqFAHq94q5avqK+CobYCu7SvQMal3q/wrwK/3P+uArEMpNmADKSzlf1WPQO6VpaVA2VWzRMlXA++Em21VT0UVT0D+lS9A8O0jAf28keMBA5URRPW1VM1FFMFJFO1EzJTWoW0Us0TtVIFlFKdtG1SPZMQUt0T2FG1E1uiUT0DalHNEzUMH6weHb4CE1BNtE8lA0/FT60D4UwfXh0eErFM2iUUTNXz50u9A4NLorUDCzQk0xCuAkHMFOVtSZUDlUnlA35JJQSmtMQVSpUWdgNLvRNdANwn7h8ALzIhjpMc1y4tJt0ATi9Y32IvfN+O36Dfst/cLwD+L9gr3t8I70o/HO8+71DvAGLvdO+G75jvqu+8796PwO8Ayu/07/7vGP+6jzz/Tv8Q/wA6/5T/Zv+g/7r/zP/Wj+j/ANL//P8eDwgPMg9cD2YPiA8Agg+kD7YPOA/SD9wP9g8gHwDiDzQfDh8wH0offB9uH4AfwJofvB/GH/gbBpUmwhFMthWT6kxts+hNlbPu1U6txE+9tFBVk9xQtsWzUlE1w+NRbZNXbVJNs8pSlbM+UzXj27NTzcMlVG2zmFRqdZRVDZOZlCQJVg2TtXlMtOpktFdXLZPGtgykMFhNk5hY3ZMM2VnVljbiE1k9k+BY1J3EzJRkzJQk1JTrVwBlJEyvNq0WpT6tPqVmr2g/AHo/fK+ur7A/0q/MP+Y/+D+oCk8cT2aypyy0ccQlV1ZVk+xWhSRWnbNXXLRtFVRE2FUtw5tVjZaqTpIodLTtjCSpjJRxmoQkOIyUAVRlJHQkk2VTLcNbfCW0tOBSlUS1UsWzcmQkOlI14wO1UrWTzQzElVGVs15WBMQaUc2UULWUUBXTbXUkVD1QzcMFULW0VU99tE8VlE6lxE59s1vUTVWTbE01wwNsxNudTCXDMUxdk89L2n2zVOzU80pdk49KbNWUpFTPSVWTjEmNxK1JjZPBSTXjU7RVSgDtRCzXNu025Q7fIN863zxvAEbfYG9q3wTftt/A39LZBtUA7t8Q7/JvBH8W7/jLNu9IfwBaf2x/fn+Qf6J/tH/mH9gfANJ/7H8Oj/h/Go8sj06P4H8AQo90j/YfeI9aj8yPro/ojwC6jwSfFp8wn1KfRJ9un6iPAIKfpJ+un8CfYp/kn86fyJ8Akp88r/af8J9qr0yvlq+or8C6r8yvhq/gr9Kp1iKcS2q9wz4kJChkxChO3SSqRMQPLFSFHMT4RCSMtVGtRFLdw3ZSJSRSrMVG7rLQU01TRKy0tq1UxbNCVY20Vf2TJ6ZUTAdXLVQ8ROHUNEstWB0jyli9wx7cJ7azbVnNw9VY3cOWWM3Da1VY5SRY/ZPXV80jAcgcN5Y9fjU+PT7Nfj9wzwCKP5TPps+4z9I/JE/ezwDfaBLfJN/uQpo8RGFXpWO1HuzEy6QkiVbNI0istLWsJMpVpVRVlVRVzBVUhNTUVBW0jLRmVLYlUy1UPVP1U6VTvzVTzSOIfLRQU9UkhLTb1FIds55S/ZNnUszFJGy0+FE9NBRUilG2PVNFUR2zDlFtRFBixWOhTLRDIHZSM1DNI234PCSITxVjBU/9k1OXTi22fsNNzSNYLCU2JCSITB1jIUz1JAwkbUAcZOFKJVN9SpVDYxlKzVbGVe4ikElVo6v6Sf2USv2T96xUSwCsZ/6dxmUObyBrNm9A/1JvAGT/lm+I/5r/rP++bb5t1m0A1v8YfxIPPH8mDwCvWg9sDwA2DXYPoA+yD8QPXq/4r/IPAPwP3g8QHyofTB9eHyAfch8AnB/Or8Af0h/kH5YfsB8aLwAsLw4vQC9SL2wvZi8IL4IvAKwvxi/AL6Iv/C/eLyg/Oj8ATD9ePxg/cj+EP44/qD+6P2DMP94/oD/yIZZCuUvF09V4hORobFVO1bNqT1qt8y485KNQTVRRxdNrqFElUx301JBSVeRtU7Wzd1PtI+pTHbNtXqzU7VSlU19VLfNr0VWVtFbFU7NWjeTWjMSQVxWz/EzUflgaRcPiBMQlWR3z60DW41oExMUUxIdYhbRYReQWXMTSV52zxoTPNs9IywBOxUbPOF+Kz4Rfvs+4X8rPENRf3l8o3xJvVx1E9Fe2sq23TNSOV83UVx2z/lp01Lq0tHdWnRM3tLTb91UVs7xVHbN+VWod80WEZP601MVUHbO1joy0VqRkHlRttFPWLfOxU62zeIS0NFOWVbP8Uv1EUkVkbLRYbVJ9syBSXdPpUbVE1hzkblFtZFF9swBRNl3TyVCNA5NQdbREtFslUB2z3k+NA1NM5FvoThWzfE49tE6V5G1NFbM8TY0D00ydQ21vjHTvS+Wzi0uds1smS8Xjw0rF42O0dMsDStWzqsTn7yK0SVYFwxVKNXRKldMUJEQBWPTvjgWu9Rb/KP8y/0yPAG7/cI+C/4SPpo/A+7795v0A3o8gDwqfHJ+OD4gPQp9UnwB2n4ifmp+sn76fED/Kn/SfANafEK8irzSv/j9Ir0KvfK8Ajq9gr6qvzK++r+Cv0q9srwAOvyi/Mr9Mv1a/cL+Cvxy/AKa/uL+av+y/3r/AvwrPJM8AFs9AzzrPfM92z5DPqs+0zyBWz4DPys8E18bjS91E9PStsYTkqE3FdE5lU6JqTORITHVQZVNSUSVUtgzkOlKdQ69S7fMhrVMlg5VTteMJvGSYsVTV1IRnnuLwVe3zYaVWhXRWrUT8VK1sVDFtWDVDnFit4/1YFWPLK1m1ZFmVdARUt1harWN2DFQkWAV0VzVDAcxkV8Zdfl9IU25faO+iXwCE757v0F/6Wbbv8F/i7yRvoAb/GP8C8cZjlOSAlOQwpVeFRFY11GRkZ2xkJ61WJUPoVTVDrKREcbVVxXMqpETxVMVzuq1U7fOBVHVjR6z0EZak9NpT7fOhjEV8RCepU63U9GS4fNSBBHRJbVJlUxJSZXPcUXVjW5dRRVNgUZX0UWWT0/NQXWREdIVU1E5QotXDF1zUS9AmQjhERM7VTo1ETuVD9TREjE2q7URNHURMbdRM1cPX2OyHbnO0hK5KrYNOStqVdEm1Y55JdWOHSVYlg8VJXQRKLdRKpXYAPoVmneaFHo0mj0iPSh9cjwBuH6CPkh+kH8aP6IPOHe6NAM6PKJ8SLyQvLp9Yn0IvbC8Afi+QL6IvtC/GL9gv6i/8LwDOz+jPGj9EPzY/WD9yP3w/AHY/+M+iP8Q/zj/wP+I//D8AHk8wTzpPXE9WT5A/gk+cTwCmT7hPyk/kT2ZPCF/aTzxfAA5fKF9yX2RfFl8gX5pftF/Ahl/gX/Jf/Feedd5iDEw2xXPqTC0T5U1ddubStQ00dINMBPdQ3WNsbVHdE+FR1XNUUsVztcoMBDzcZMxT/WNA1VTVdFT1BFWN05lVNsVTClb943tWXfYuErV1RPTh9ORNWC3jss1YVdMOWe3WZiITWdolc+AU5JRYzXNTWFq99Fhtc99X9XPIlO8APu9Y73rvdH82f5Dv0u+8fwC+79B/Av/sfxaPIP8y+cZSrZpE9GFXpRMeXPTaVmT0mFZ1A1XMZBVk9FvYVQ2DjVVd1FWFEzUYrNTgpPSqVI30lNRbOFQt4wJUDYRTdQObhVOtA09TnYTM9OGa/PSpBARyUm3WXmNRtlXTvlGFE4hRlWNQmmzUGnRk5FDN1DwEdTVQVfRQDXP0Tz0EXASzGE891kbyQU5dA9iyfARsPNQ7ZYVMDYMdzUx1A7VLdWTkFPNKti0Dk0qVYzBKDYRJqh3USX0ESQ0ESb0LzwVKpVM3LBdeLaYVHh8wGwBWH1Cvah90r4YfmK+qr7yvAO4f2B9iKe6vEL9iLyS/Nr0Apl9ov3q/VL+ev7C/wr/UvwDOXwBvyl8Mzx7PCG9Cz1TPAG7PEG+Cz6zPLs+4z8rP3M8Ars8A3xrfJN8e3xDfWt983wCG32jfot88367f8N+63wTvAOa/yN8670TvTu9g73rvjO8Anu8Q7wLv7O/O7/jvsuGGYqGcBPSbAIYFhgNOpWNmjU+FYyxQzfRMBSyUitVRxQP/dGR0DJTnUsp1A3XkhOjU9bz00VSqlWRVnWRVhQRWbeOXtVZVcyBchI5XJQP6bVflY2JYFQPHWIVj2xxZFQMnWXUDBVlqtYPBDHSEDHREWLWTWwNYpWPWV6VjxoR/BEYNxoLCXAdWfWYNhg+IfwCaf6wPzg/gDxKPBB8WHygf1DqJ/vK3vASQ5PRSV9olcw8EhMtW9YOJVtqlY0Z0hAVWNWO6VdqNY3yUhEJVNWMKVTSl9q6CmsSEYlT1ZJxkbeTchK9T/fN3U6WDa0BTpRRT5WPSUi0Ta5tSNaRSJXMfUv3z2+dRpYOwUfWDeVG2FXNDUS0TC1F1g9VtUBWTnlA1Y1pQ5WOzIlBlhGyUak+1gwHNTyVzj05F9oZivE2q/ZRN9ZRMLRNrPGQFVUwt/Et9lEolJEoVk1v+Sf3zp0kVk37cJBueSXWD9UkFtLyUu5ACjqJIxKdu7R6vOKs+PVavAGCvgq+EP76vqD+6P9yv5q8AAL/6PxRPJk9Av5K/TE9u7wBgT3JPpE+2T8hPQu/sT95PAPhPCl8kXxZfQF9aX2xfFv8AgF+SX7Rfzl+wX+pfvF8GbwAgbzJvFG9mbzhvWm+Eb5ZvALBvwm/cb+ZvcG8Cfxx/Jn8AUH8if3R/hn9gf+JvrH+ef4DIf7p/9H/mfxCDRhO8JHixTIWbc5DGgqJPLRNL1VDFk8BUJDIclKhRap2UUg1DkYSEIVPF9G1T9YMJVFXzfFSVI63vrIRfVbWT07T0RLVWPTPRzPRAVw2DqtZMFBdYxZOAFATkWFYFAyVZVSRZlfRYHSRVWC0jcxyUMxyU81wEC9JXFQPEnA9uDU6feAMAdg9In5qf7A+un9Cf4p/0D0D2nzAfKq9EFy6lPjKxxJSxgMSU24AWov1WDYO6WVbdFMT0N1a9I+iUFNusVT0zcVW9IzhV2s0kVAUDxVRFI45Uai0DVqT0EbQU2lNd9G1TVfNsUxUDNFOVE838jPTFUlUU/BRLUtYVAxRSVfPcfPSkUVZFI25RhaRRrfMAJCQryVAFI4VEJE5k9VQkm8JP/SNTT5X0hCR8tU5lFE6VE4xNPTMhtU1FFEwVA1RMrYRLti2ji0stAyZLLSPDjUrFM05KrYTkJ+bygmlJ1RTsJBX8JJNKFbQATDeWTQ5FJj9gO04/WM9qzwCMP44/yD+yz8TP3j8oyzZPAEBLDk8o30JPRN9e33DfUt8AlN+m3xiPEo/M3+7fAO/i3wAkj+bfSO8a71zvHu8w72rvAKTvtu/I76Lv5O+G7xD/0u8ANP8m/1D/av+M/0b/mP+y/wDE/+b/2P/6/wwPHg9AD1IPACwPNg8wD2IPrA9uD5gPwg/A5A82//gPygG2tUaCDEyWxcPuTHW0TUUUfCTlinS0aEQk3kQkM7AuIuMWNLRXUsUDygS06xBuwm21nBQlVJ3DmFS9I6soVf0UVZ2EViUkVqx1tISkV1fFo8bElDBtWG2DsliFIwxZLaPbK1n9IxNZPTPhWNY1M6VYxaNm9IQkWBaVI99XRYPMhJ9mn4CbAF6fWJ+KL8Sfxp/IL9ov7C9ABq8YryI/ND9GPU7ip1SkqXHsFdyE2tQUmHykV1qEpBd0pNpV7bOfvIRbY1VNgypVHdPhpIRrrFSN1FRFgzxUpbNlBMw0zJSHVrJeU8UDqxpTvYPjDLSrFLR0bVLdsz5STeMHUu2z289R/YOVUW2DUlHapYMcLETlUMXDrlA2ncN4UO2zP1DFFGyEVFuAPkNPHdOxXBRFfLRr3E0NRE1FMwtNVYTNTMUDOkwVNDyEWEtqpYP8BMSUBMQ0Sj2D29hJPbOQSSWTg0kyFSRJbbQExNRKrURExwAWzyDTNs1OxU7PSM9yz5TPAJbPyM+yX8Rf1s/oX/pfHN8AHm9A34LfTG8+b1BvUu9kbwCOb8Bv0g/Ub95v8G8Cfxx/AC5/QH9if3R/3g+YfxofrH8Avn/Qf1p/7H/+fxiPIo9MjwBGj2CPUo88j46PqI+aj8SPAN6P0I/6jwSfFp/wj0qfVJ8AXp8oj3qfbJ+un8Cf2p/Mn7AOryCv8pF+spxLFURMaqUUTaUUTn2jJ08VM2sNUP2zg0y0FVHtk6uKUe2z/zREchxE58VSRbNZ9KTjMEYiQlTWlSPQVK2kVaWztFVspRSMNJdW9bMFV61kWVc1Ju+SZFiFM8f8FGscWaUUWRVjAVnds9vOWJUjkFhlU1FYCuVDACQk1uQXni+YI0YlAG4tji1GLU6/qL+yL7y/3r+AED9KP/y/Js84z0rPdDSaquykX+ykD1TEy8wUiVVW3UNIhDQHlDTKnDRNj8SkVFX9FMSk1Lw0a5xUJSRUHcMtVIUzW/dTnTO/U91DiPw0S0NT/RRTBVQURJ4cRG1nlBQwUq0z+lHlQ6vAUR3DfSxERYSkDxaEFNdQFWOhVERrEO5CazNQ3UP4fERxT11T2wVPbaOTTp1TKE5ilbRNvURUFUwUiEw9FrIeI0uVFGRU4Uo11Eq2dRMeSmVTwUmFM4e1SQ3USe2T+kk1hEoWNYP3Sk3DS9RXNo3OVQA2XT5fSF9yX5Rfju+gX7LvAMTv1l8Ibxph1uUubxj/Kv8APP9+b1j/Oo9s/37/kP+6/wDM/97/8P/6nwQPzp8gDzIPAEwPPg9oD3oPjA+eD1gPKq8AtA/mDwAfCh8UHzYfKB9aHwBsH44feB+KH6wfxh/YH+IfAOwf5h8oL/ofVC8+L3gvai8AlC+eL7AvEi/ML34v0C/6L8wcP2ZCuUsNREykZU2ypeROzcR0RCxQzTO8VmxEMlHNw6Y8RVLV41uOUm2jA1Pdo3X0NNvqUyXTelRNw+tUWm3EVWXj0VWtpFbtQ2uzVmXjIdS0kFd1pG1Y1eN+WG1D4ljdo2gTsA61/tNY7UPDWNVDVYQkRDMkRPPUtND0pAHE1L+uvZ69nr+AT7K/9L8Atk/YT/q/9E8OXyBfMl9EV0hGM1RXXqK37Deuo1dFo7X+nMS6lMR3VkXjNbbcpPVVJdO6VUWjfm1VzcM2VbXT/FQlRLa8NItUReNVVLXTHJrMxObkxK9TpeSspDLGrDT6UiVElDf+8ldS1qXDH1Jdo+eMpKJRVrXTbFGVVFF9VFD9pK1QZeORUCXTWnw0Iq1QRaO+T6XDT3zU5W1O7cN4Tj1TC05l49uhTf3zN01to9NMVjWzUEy9NEvt1EvNw6smSyVESjVDY9xkA21KJdOqSY2jgkntZqoWshHsZIoU5AtMNFQA9Oem/TbvSO9i72x/fu+QfwCq76R/xn/Yfwr55u/w4671AAaPQP86jyx/To9oj7L/lI8Afo+gj8qPND8OP+CP+o/sjwAenzCfEp9sn2afSJ+Kn5SfAFafAD+qn+Sf5p/4nxqvLK8APq9Qr2KvfK92r6Cvsq/UrwCGr+Cvsp/8ry6/yK86v0S/AF6/iL9yvxS/rr94v6K/5L+w9r/QvxrP1GSDS93T3qrkdK681U2FNE41ZE+alcNndDTcULVkhDTGrVFFMzlSBVOtHNQgVvTEk1MVRFQNs5fcxLMHVS3EpFTqVQVTXa1WBVPNVo0zPHRUwtYEVC1YZTOWBNT2WLZVYydZ1cMaWb00WGqVQ7AERGIERCJYRTML6Ve108xMT5ZF9sWeRQD2xfbFjk+gQ55PsE/CT8TfgObf+N8KXwTvPl9A70pfV9TtVGzkb9TUMEzU7FbavXOojFRnVg2zJ1ZajWPovFSsVbWDY6RUbSrMNPFUjWO4VHVDa4FURTNJ1OQRVNXDbdq0xJVTdWNeUxXUbVOVQ/BSvXO4UtXkrVJN40tSBUMSJGTPbVEtY5dRlUNgUb3kpVG1g/N0N3ZyhXQ0TMVQRTMJfDRzwI5iOE9W1cPKTv3kTp1UTXUzq4xNFURNNWRMLcM6pUwNs9esh8YyD1TFSrbdc05KxTPvSbVjkLVJxWRJTXPFSU1DNBVKdUOx7GQqZHd2j7iDAJ59Vn9gf3p/hH+WD6B/4n8AzA/eDR6NHoXuDxCPKo88HwBej1iPuo9sHw6/qB+6H8wfAC7P8B/iHwQv9h8gLzovRC8ARi9wL4ovlC+OL8Avui/cLwDeL/Avoi8cPzY/SD8CP2Q/AI4/gD+iP7Q/vj/YPzI//D8A7j8ITyJPFE9OTzAvak+MTwCeT9A/ek/UT+ZPwE8KXyxftH5FzlNLXfMMTNXETNa1A+hNFdRPLeMNUBaVE4NQfUP3XPRDYBYSreFEZFVSjfRS3eNZ2vzkzvxUQlR907JUVlXTJFU99FV19FZN42t7VnX0V01zdVdtA23hLORNWE1ztVh1Y60OJNQrWZUTEyRk021YVdOUWOVjU1gFdC1YLePdV41jyNTfjt8AqNum35hvqm8k715vwG/ybwBU7xZ/KH86f2TnPn9gc+5CVZr8VGHkZCB0dNqM5LWYlORXnOQXVu1DytbcxI1VVdNUzMQaVbZFw+NU7cOsVJUUVNpd8zzExPdT1fO/U5aF84hThcRTxXSsxONWJPSrUlXTdKTEMBT02/hRhcPAUe1DilG2fdNSUe3DHFGd8+XVUFXEULUEUEXDM1C2hfP4T7UDiE9VhE/aVcROfQNFTu3D3E3WhfNYTd0D7mRUiEyaBXMdxIS9S62EhBT3tUo1ZEpF0xlKbQPBqPz39vX+U0mVE1PkhNQBSr305Ad+Td4FTg1WnW4PAHifkg+cn7YPwJ/Sn+SfHh8ACBtOHyivOq9Mr5YfiBt+TwBwr4KvtK+er8Cv6q8kX/6vACBfEr80vyZfKL9yv4y/Vr8AkL/Cv5y/1r+ov9K/BM/2vwAoz1LPPM9mz0jPIs+cz6bPAKDP0s/kz3bP+M8a3zzfNt8AUN9q33Tfft9436rfvN/O34CQ3+rfFO8G7yjv+tFWgpy1S/3jPmRUKE21lE6zQGZ24oyELFCNY6EyhFQXRIfW8v9RJYbWomsDU53zdQyE6lNd86tcVOVj0MRUQrx0tG1V9aMnVp3ztVbVo20jjGSRV1WD/Fd15NlYjfQUZB5ZVXMpWar10/o8ZMM0ZIQ0ZERVWK3kWHXj1gz0xuRvAK5vgP+Kb6T/Zv+4//pv7P+AXnX2/2B/CgkeD0h/Wn9XNtVTt1flk45XBYQ0BLUNNATN7FSJVn2DSLacdPdVVYO8VdXzgKlVnYS0BAy8dNTUdJy1VHXkVAWDIFRlVFPWbZOxU7WTeBSEQ1OqzQRTHZRSjVOcNIRY2VLtBByE61HNc7NRajUDfVyERZzkD1G1k23YfFSTUEUDW1ANY2slUF3j3pSEbk8NY8sFT20UTmXknISlTbZVgzxN9aPXTPVzb1ZkVAhMrRRL1fNAbJRr4UrVU2fsFAdK9XPbr0nFU4JJXeOeSQot9En1pErdhtaF/pXOrQBGn2CfcpFun4Avip+kL7afAMgv2i/sLw6t/p0GrRY/QD8AUj/Ur86tbj94P5I/vD+mPwDIPwLv9D/+PyBPEk80Ty7vAChPek+ET35PQE+qT9xPhk8A+E+6T+xPJl84XxpfRF9mXwDoT1JftF+GX7hfyl/UX+ZfAFhf+l8kbx5vWG9Kb3Rvjm8AKG+6b8Rvnm/Qb+Jv9G8Gf1AQbzJxXgM0NLG8hKi0hLSbgE6CooSESFD1hFBq5YM0ZBSoRIQ6Uv0UrVLNcyNTrROV/HQIrVTtI35U9XPv1HRf2VW1hOR0XlZ1I9FW1u0jPlctc6p0BBdYtu0DgFgFI+JYRQMrqVkd9tZzWK0TtVT0drY8hDVYteP1VwUj0gJchMLM/3aP2PNmhZ7/qI8A0v/Ej9b/8I8CnywPRg8gn6Ayn1wPXgX+A1yEglyEQtZElP1WLXO6rARnVlp9FFY9Y+dVBYRVxRRtVXXjNlXF4/xUNfS0zHf2EkfMdA5ULSPYtVPlg6AEFGhTBSMyVrzk+lI9hFK9BFLtlDY0FBBSFfPaUX10lORralFNhFF1I/FQnZRWbBSDUMXjTHwUFWyl2pwUU5QU5U4tc1pObFWEbOSITXUjIU3t5NlMhQTEFO9LTZOLS1pdFEsV86pKFfNK/BRr70ldA5kMJH5J7aStSZ2DEUp1dEp14yYFS0WTXdw/Ri9YK24vkC8Ami+cv7Yv8Cu+v+C7Jj0OPwAoO14/MM9Cz1TPhj/QP3LPAJzPrs/Az9LP5M/2zxB/Ct8AHN8e3xh/Mt9Mfz7feN+q3wCU37bf0N/y38TfXt/o3wLvADzvBu8Y71rvdO+W74Dvku8A1O/e7/Dv2u8U/y7/KP9K/wBc/37/cP+K/5z/xv+w/8L/QOT//v8I//r/LA++A0uFFNTspdQVTe2kTs2Tpk+2TZNLUBWDwFAFI1LFUS0jyKR/tnVu4pdT1mWTCVQVE3zUBAxVWg20VeWD8FXdk2OslNPVVo2WrnNXLSMYWLZFk51YNYP/WOWDMCVZFYMgNIdu4rdEj15yC+lXfaPMZIcGnbaPkB8Aoh+0H34f6I/qH/wfFp8QL0BSn0QvVi9gm3adHsKBjJdWfqLsVp10VsWjZayfML6f0JPWdc6StlQtpOyXst4SEPyf7qJqU8WjJUVT5XRSRRQsrxaiEkSvhO5zpAQoZK92r4ijLoK+tU+VdE/to8pOLYNepKynfqKMvKdec0yVc1QlTG3j14THHwIU5LQrsNbesk5KnYPxDLSeSbbdk4NJdQPFSRWDMFj0pPOgLiIdSxUTWBzHAEa/WL+Kv3xPlr+gT9q51r8AwE/ivxzP9k8YyyZdZs9IXwCSz0xPZl+QX6JftF/GX9hfAOpf/F8mDyAPMg8sb0YPYG8AOg+Mb3ZvoG+6b8Rvjm/gbwD6bxR/Bn9AfxJ/VH9mf4h/AHJ/nH8ef7B/un/kf8Z/EI8AMn88jzaPKI9aj2yPPo9QjwCyj4yPpo/gjwKf9I8WnyifmDqf3Kd+ogxMJTR0lU2qJTROnaRP7ZOHdDT6tVDFlFHdk+NR3UNYbVLNg8pS5UM+U4VTS7NTnTNE5CdmM1VdI9ubVS0jDVZ1s4FW2gVEVt0jX1f1I+dX1hVDU1hdJFjFoxVZtC0WhlITNBTgWIVTo6ospFVMpBMkFN8UFMgA3B/OH5Cvoq90r3avgK/SrwD8ry4vIL8yv0S/Vr9wL4IhtF61DmKnhCRhV+VDHm1XzYPaVs2DmlZ9I1VZpCQYrLTazCSf1CRbVlWFMxxVnTPk1ATbrFR1A3VUhTM8VNadMwRU5QPOFDSKU2qdBFPNgxrMlONSXbOrq1JNFFLlAz4sNAdWRDTCUb00UdU0Ud0DqxxRFaRQ9TRQ3UN4bVDFM0FQfSP5T700bU/toyBPjSOxTvUkbU7FM+FNFRN4Td0j2w9NjSORTBUzKkyy3ZPGjEf2AgNLxTOhZUqNxEqNlCREkEmtI9uVSd0D3EkVM0pKFl2zy0oNYzeMR4ZdVk8AaE9635RPnt+wT+pP1N/m3wD42x5fGO86Xzzvfl94X4pfAITvdu+o77rvzO/e79iPQp8A/O9Gnyj/Gv9E/1b/YP96/wCU/57/cP/C/9z/5v8ADxIPAMz/Hg8wD0IPZA9+D3AP+v8ArA/GD9gP6g/0D54PAB8SHwBEH+7vWB+KH3wfdh+QH7IfAMwf1h+oHxIv9B8mLzgvAiHWbsKcS0XETL3TKE3atSROXbMrT23DLFC2RUOhUG0TF1H9E4rVUd0j/2TEdCw051KstbQkxOpTrTRURUPRtVRFM0LUtLZVbRMn1qy8CVfVxFetM/5Xtt2TZliFM8xYrTMerVm1wydZ9cRZxTPRrVhVw4JYRUNBTKQDFVjdk9YkNMbsr66tLuIBwZw3jj+oP8o/DL/ePwBPABJPFL9etS5PUE9iT2y/bkWW9jKQVx3EV83ERETNtrS0iVZto0hWtcMHtsS0ylVFw35V9bNFbVUl0wxVnePTVC3TrZoExGRUjSRUVaP1bVNlo69TtcN3U1002hTECtSU1FL9s5xStIXUxJQuzCTpUa3EUdZtQ3tRVaNFXMQMUdZtE9dQ9TOghMRoULYFwyRQRcPeT/XUT7b1swVPneOTTv2zLFq8xMHExFhNfVRMvSTVTB3jEXwkqGzUSEu2LdPqSm0zhko9NEq2BcO0SR2jg0l1s5mVSQWkSb3USoWUDNRFAPzXju9g33LfhG+W36hvum8A/N/eb/BrHu8o73LpDn8gfwBSf2R/Vm94f4p/rH++f9B/AOJ/9H8GjyAvEo8kjz4vUI8AWo98j2aPgI9yj7SPzo/gjwCajwyf9o8gnzqfVJ9en3CfAFqfhJ8Gn6CfKp/Un76f6J8AEq8ErzavKK9Sr1yvHq9wrwCKr6Svvq/Qr+KvDL/uryi/WCK/RL/2MoBLhURL3VbazmNN/bNsTlXDok+qpaNKjMTBlFQ0rCSqZrQkH1LVxERUBVN1o2uXUw00VO1jflQVU2vvVP3DYdxE1VW9RrbOYrhWbTNGV/3Dsa1X7WMeWLVEWG1D67VYTVRZbVMlWaWj+q1YRVO1WEUzc1zEM1pcxPP0NNBXlVPEJE8Azj+4P5rPxM/2P/A/Ik8M3wBGTzDfQt9U32bfgEuGRRZTqvTEgJxEQiTU/cxEutbERHdWdaM3xET3VWq1tFX1s3H0JDZVvVNt/AxUxVQl041URVOrVVS9Uxz0RNokVKFqLFRqNFQ01CT6UvXU2kxUjsQkV1KVsxJS0hXkUZW0dFRsfFQ3UdtAcSbRAFE9M8dQWrVUUL1TTFBFUxWcVLW+tFRTrFTlTm0jfKVOpURO7VSEJU0l1EzUzVTcVPRsdJP0ZC5LVm3Ty0qNtEoNVEmVtLYc9IJJPTOnSW3TCxYEbAdLFVNPpH92pUZ1AMZtjm+Yb4L5vm/Qb3Jpxv8AAH9Kcfb/CA9KfzwPTg9Y+wBW/3APgg+UD7YPyA/aD+wPAP4PEB8iHzQfLr9Yv0q/XB8AXh94H4ofvB+uH6Af6h/8HwAOLyAv4h88L2YfWC9qL5wvAH4vkC/SL+Qvti/IL0IvFD8AJj8IPzo/ZD92P4A/Sj+8PwCuP8g/2h/kP4Y/GE8qTzRPIEZP8DN2v4izLlKqlLf2U7aU5LxQlbMyUQVjptZkVBtS9cOQxLQhU6qN5FMFYwYU5Hr81O227LRfVaUD01WVU0RtVvWz0VbtYz5XtbRtVw1jF1h944BYlVMr5FgNZFnV5Fn1RFTPKGbFFvOk1NKk1MLUz57PALDDrs+oz9rP3F/2zwhvGm8AJN8+b1BvYm98337dHsUm80Sk16bi/rTfxtX2MufU15LG4m/k32ZSw/zf/lIQBVTl49gc77ZDNO9G5S7CsUlU72bttuI1UbVkUAotw8mM5IOU76bvuO/K4UIO4ozU54bT5OemAvNM9AuPSxXjKgT3tnMU/yb12pZDSQ3jDEoV44pKCjX0SzVjXaQPpgXW/4D/AJKPpI+2/+j/eonu/faPEA8AGp8sDz6fUJ9in1yPdp+YDwCan7yfzp/gn/KfBK8WryivAAJPPK9Or3CvYk+Er5avqK8AYq+8r36v6K/SrwS/Jr9IvwBavzS/Pr9wv4q/nL8Wv6i/ALq/7L/+vwjPGs80z76/UM8AYs90z4bPmM+qz7zP1s/oz4D6zwzfFt9A3yLfVN+e00uKnUPiNJSxjETT4AaSrrVOvURPJdNKUH3jwNa0RFJR5ePIbOQ8UrL9Q6/UR3ail1NVcwltVAWTflS94wxVrXPbflX9U/BVNZNhVqalg9VWrWbW01dlcxptWDVjnVj9Q/9Y/VPbMFl94yBZ/UPvWNZ1o7dYPfN2XFQ1WBZVc+lXPYPMhFcmb/hbAK7vwO/aX6Tvlu8I/zJvHP8Abm9Q/2L/dP+GZYZtLuV+05r05ECE5OxWldTEZGdWzGQnVh1z6PRkrARUW3NVHXM4VZ1j8exEm7pUNZOBVFV0DAQRtuxE2lNlU6NT/dNs1VNFVFMN5FLlg7hStmVTg1J180tSPVMUZVL909y8R/biYFEFhNFR9XSsR75yhax0TlBadaMXtETCT/X0TwWT285OZVNjTlVz+U1CNVOQ3Hc+8+x3JtLaXNcqHnIYjNVKdaNXHI8uUtuHSaWDxUk1UzBKCp3USm3jJlSPZo94i6aNAp5iYZwXro/Aj8ofBJ/uHwAALxIvLJ8mLzifWi9sL46fAIifsp+UL7YvyC/qL/wvDj8AID8y31zfNj9IP2I/hD+WPwBoP8I/rD+2P7A/0j8ETx5PADBP6j9UT2ZPQE9KT5xPhk8AuE/ST9xP5k8AXwpfLF8WXwBIX/JPhF9eX3Bful/MX95fAOBPol8Eb65fIG8ab1Rv5l1WdvKLSz2ETB0j7pTUheic1O7MdZwHPnOsdG5tUc0D41HdE1hSPWNrylK19FNFE9BTZQNrRFRt47YkBCpVPeQ2DHQNVj3zfVa99r5yq3VX3SPjLORPdOS1bVidExFZHSMuWR2DaxVZhdRY3fOYWD0DtVd05BVMdOFX3WRXAk0jwezvpn/445Z1rn/YfwDqf5x/Fv8gjzr/PI8+/2iPUHqPjP9+hc7SnDR0YwyEVSCMdNrE9JjM9FfU9LUXxPTYDHSNVb3UVWo9YxoU5OEkBKpUnRPbcVQ9YzpUZXMCVFpdhFMlE4VTPXRT3RNrGFMFlFLt06lSZXNtctxkOlIlU/dRBeNNvtRkiFG91v6DUWUDa+RQXYOttGR1UE0jmzFQZQP0T50EvAQY2MQEo9CeEkFO3fPYTdhNJKRlnGSITJ0TIUxsXYQMFFhL/dP8SmUDLZQcpDRKnRPBNBfO0muMSW0ESR0jTkqtYwXPHBQ3rBfOL3gfih+kHwCuH9Af0q8cL4at7q9AKxa9AJ4tRi1OL2i/er9sr26vkL8Awr+sv86/+L8KzxzPLs9IbwBqb1TPds9Qz5LPnM+uz2jPAMrP3M/uz5jP6l8E3zbfSN8AYt9U35bfqN9637Tffs/Q3wAi3xTvDu8g7zLvTO9e73jvADrvjO+m77jvyu/c7+bv+O+ACv8k/y7/4N9a/3T3bgKczUvFYz5M5QYGsihOqlUTZsQELqyUoawFUao9pFGdEwFkBHRslOe1UiUTdUSU6FPFY17aHATRJJRCVWUDtFWa5dMn3ISXVr2GFrKOrVcNk/pXZXNidHTHrVgNkxpZ5QRZXbMBtVkNhFhFE4BYXbNBbVjlswNYVRPWV1UTBcZEBML0f54FngWWdb4NANYN7n/4DwKPDB8uH0AfYo8gZB92H4gfmhl2crc0B3YCtVA8dA9UFM1WnYOJtVbdk0jUFAlWFaO8tVUlE4AcBEdVFbMOphQE1FSN9PxkZiyULWlU9famorH09HhT5bNrQ1MVowz0ZNRSxWOtnmyUZ1J1AyBUlOnWzGSzUR10UV1zRVGkrWR8lNi891YSXcT0J2bEZN5PXbS8lAVP5bNbk06NYyxOJRRNFaPbPE3l09dMVaNvTNSNZkZypbSkRbSk5UrWZXOCSpUTC1Skr0m2zWODSWVzokm9ZElaXbRK5bPzSgWzSFy3AObdhq+Yr6qhpq+4P8Kv3D8ADr8Avxq/JL8evUa/SE9ivwB8T4a/4L+qT8RPvk/oT/pPAAxf1k8YX2r/dP9GX1hfcv8AjF+eX4Bfwl/kX9Zf+F8KbwAcb6ZfSG8yb7Rfdm+Ab+pfALxvpm/Qb+pv9G+Obxh/Kn8ANH9Gf3B/gn9kf2Z/qH+KfwDEf95/0H/6fySPHo9Yf0KPqFyPfo1WkrkMpHj0lKjY7JTTkB4ipk+VE0tQWnUDwLSUNFHdk6iEJGsdUjU0Um1DIVPFM2uVU+UUVDVDflStM63xDJRhVS1T0/QUYLVWrTPRLARAV02DqmKsFBd0B5aTTAQnWf3zWx5ZVRPtWMUztYwErXZ0lDVY7fP1RATSBVclo8QcH66fsA+iD+SfAPafKB8aryyvTh+YE1YfaK9Aeq+Mr5aDpKfmg0QEgkQE20JX/fP+Vk2DulayXZN3JAQjBedVPZRV2v0kVa3zNlUFM/xUWn0jwyQkjVRdk0cElFsOVNWD2FO99FNVA1tqU7UDMlNNNFIVtGlS9RR0JElsJBBSVQOz2lFFNMz0bFGFlFFqzaRQ1aRQLVODUAUzq0xQxTMVpLVP5YNPlswk5U6dhE6NlKT0iK1NrTMhTZWETA0jVLb8JO9LjaOLS63zJtY0RK5KVQNKNDTvSVrVE5lENIJJVQOqVDQtESzEikr1tEutJCxfAC5Vhj+YP7I/vM/eP+DPEk8A7M8eTzBPQk8k345PcN+C3wB8z5ZvoN+y39zf7t8A7xLvACTvNu+gf0LvVO9+72jvco8ApO+278jv2u/s75bv8O8q/wAU//7vUP9i/3T/jv+g/6r/ALT/rv/Q//r/HA/u/+j/Kg8AVA9eD4APcg+UD74PsA/KDwDUDz4P4A8qHxwfDh9IH1ofVHQX9hNLzZPiNNTupIQt6KyE7k4dNE/1xLwlrVDNk1JRBbPGnCRYrVJ1E8pSNdM+RCSzWvSEJSwkmFR9swoMtK189KQKVo2je9Sk6tVW5RRX3RRXXdMxWNp1E5pUJPpYNdMuWVaNIxVZrcPhdJSlfJRtZlSUJFiNo+tXNdMFzkwkwQSvDqWmJdaVpi0ApiWmL/gvEqkOryg/Oj9crwBOP5Cvgj+UP6alljV+I7SkrW8cNDBXDbPsPCSoqtykV+SkF9Sk2vyknzYclGNVfbMqVQ2WfrLbulTFw3VUDbM8VLadkwRUZZPOU73zl61TZZNeU12UUx0z8K1SlTOrUn2UUmWTPrVSvfMH5ITPUV2Tl2VRJZRRDUSMROdQrYS1UL30UK3DQVD9hFBctYb3wSg8T50kTiW0bU7VQ9xNnZN0TZUzqwtNhbRMdURMvfPXrHQX1kL8StWDmCxUOLVK7URJbSOVSV2Th61JxcPFSU2TMDTEzwVKdRM6xMe234jPms+szwC+X9DP4l803wZvGG8630zfAC5lTt2O3VbfiN+S34Rfvv8A0G/ib/RvBn8Yfyp/PH9+HwBAH3ofdH9+f2h/ch+0f7Z/AMh/6n/8fw6PII8yj0SPbo8A4H+Cj5yPlo9gj3qP1I/mjwCoj9KPHJ8+nzifWp9kn26fAICfkp/En76f6J/6nwyvRp8AKK/in0SvVq9wrxKpFsVuU6VMBSRNBSTkRCfMtA+1UG0jhaS0+lD9pFHSvWMDbEeuE1LVM1xTtl1T0FP1Q0RUHcO2tjS0KFUtU7hV9VMoaiwkmywkC6w0eVdtI9vlV7VTUVj1U7hYps0jIlllJtZCDGwk1WVYLVRY5TR8JBVY/TMB30QnHj8YO8a/ED/Sv7S/APa/SD9qP1w/Ps9oz3rPjM9Qpj2uzVYjVLRhHMQgxMRb2latM4lWJbNI5DRtBzwkyFVdw41V9UOtVCQkGlUdw+AUJJptVM0jYlSVwytUbSOr9VNdxFPNpFP9M0+tU/VTGFPNI9L8pJxpUs1U9BQufET3UV1TzcDkFIhR1Rb+ogxRmhVUUB3DoFDFFk4jUNb1Q/RPzVOF1EQcT1a9Y5NOLbROHcRNJbPZWLQVrBSITLVTIUyuXcRLQKQYUUO0VOE1Ss0jgjTkIkpVVk5VVv6ijEkls9hU5GxkVAXvRORFnFeub5Bfol+07wDOX+hf6u8sbw7/IP8yb1RvAD5vgGuGb4j/wm+c/67/mH8A4v/0/wYPGA8qDzwPTg+IrwCCr3wPhg8Qr6IPXA+2D9gPALIP/A8WHwgfMh9UH0Yf+A8Aeh+MH44fyB+aH7wf5h/4HwACLywvHi9AL1IvZC9+L3AvAJovtC/GLxAv4i/8L+4vqC+gCj9EPzY/eD+KP0utxEvWJbN4TGXkTV1TcE5aHUNq3EQuUCXjo7zUbRiU1KhRXcMdUn3ztZF01AVc1HhTJVPs1gS0YFTN89McRGNVts3j1VXNQ0ZWRVO1tjxEJVcl45NXdUP+tVf95FhVA+dYrcMptVm9pFldw/1YRVPFqmREh2RER2REB2S00oVX9UPEVM8OzyDDfvLBAMxP7k8AXxrPxE+2T1jPms9AbF9+X5Bfol+0V76itzRUS5BXndRXxaTcxLr0xGt3VlUDN/TE91Ul02u6VVVDfgzURFV1tNVVhURUBdRUzeNVVGpt0xwUtOZU1K9T7VQtU33zQVPVpFKFRHzUbY6E1FdS3aMfUq3DW+lRffOxUa1Te6zUazdRVURQvaPHUFWzm5FQrVNbULWk1KTa2sw0btTU5U4NQ3xO2sWkTs3jpU01U0BNUq3UTM30tDQMFHSTNPRNLpyky0pl5j6zSg3TW7RJJeODSVVDnlTkWwxK7aOGSvXES1XUADT3Vg1+9abv2OvW79B/4n8ANP8GjxiPKo9k/0b9fv9wjwCCj8z/zv+oj7qPzI/ujwCfABKfJJ82nyg/Ij+UP2afeJ8Akp+kn7afyJ9an9yf/p8IrwAaryyvTq9Ir4qfjK9er5ivAKKvrK/mr6ivAr8Mvya/8K8AIr9Uv9avcL+Cv5S/tr/IvwBSv9y/7r+gvxLPLM9Oz2DPsBrPbM92xTZSgEs14+JqZISxDOSoBOSuTjVD26ZPdcNKUFVD3lCsndauMshRdcM6hGSvbVIl4yNTRZOXU6UzGwlU9XOYVB1mDmU2UlvwVWWDYVYtRFY1421C3FSvV61zNVhddG1YfXP/WDVTMFk95LVZZYPxZES3WDVDdrVYFWMkbETpV1XjzALUVMJMX8ZP2N86X+zf/t8AGO/C37RfRu9o73rvjO+e71Cw66YzVNdmgoEs5DCs1NPsVuU0/FRn9FQnVratM+hVdcOqVX1zb7VVrTMoFPTvVK0zuNVUpcRUdXNHNPQQVNrFM9pcZKFTtTNcU2pFRFNVQ+58ZLdSpcS2jGRJUtVTElJN9FHWRUOVUTWDXuzEKFHavWPx1GS6UN2Dg1BqtTNMzGQV5MSiT60z2zhPxTPKTlVDXk62RUP1TbUzjE3NZE0apTRMVUM+TA10dMeuMlUYtMVKfWRK/fRJ3fRtSXVzh0m9Y8FJreOrK0r9ZErtNEtd410A3I/ehTaFpn+4D7J/3A/ufwAwjxIfJB82jWaNTo1WHY6PAIgfmh98z9aNrh/gH/IfBC8A1o8QLzovTC9eL4DPcs98LwA2z6gvmi/ML74v8C8CPxQ/ANYvID9KP2w/Nj9gP3o/nD8Alj/QP3I/3D+uP7g/Ak8sTwA+T1BPCk98T4ZPgE+yT7xPALZP+D/qT/RP9k9AXzJfZF8wdl9QXypZruKLSx12TvKt6rzE6E3FVE5d4w1UxPf+AvjM9GyUZOGkZNSDYO7zUu1jPGz0zlOyTdRUTXREZCZVhfOZVgz0CladZFYVU+pE1Gt1V71j4VzkTVjNA621ZNQOWS10WWXzFdlZXWSU1JZYZfNVWBolIxNs1N9X7cQs797fCNhvMuF2EsHkb+bfOO/KbwAkf05/YO9yf2R/ln+of7p/tVcVU5pcZGFXNYMeqox03UxkmvTkV+zkGNpMZNoU9I9VldNWVdZd8xxVndPkJNSsVGpVZFRd8zwkZARUVdNrv1Pl84gcZFJTFVPbGlMlI+NSvXOrUjKV1FIdBJT0+lG11PTEq4pRndNUpPQenPTl2VBV1ORUeFAF0zNQ1oXz+U8FBE89cyBPqrXETj30Tl1kTeXzeK1NHUP3TAUETC1kTKq11EvddEsF0wOEBJ1WfAQ9Su30SQUESZ30bUkNY9xJRRNOSlXTBc9EBDfMBxYvoA+yD8SfAM4P8A/6nzwfHq8wr0KvbB8AXh+gH4qvnK/GHygv0q/ErwD2rwi/Gr8svz6/UL8qX2S/AJZfcL+Cv5y/tr/Iv+q/9L8A1r8QzyLPNM+mv0jPcs98zwCWz6jPss/Mz+7P0M/izwzfAC7fQN9S32zfZt9432rPtN8Art+g39Lf3N/23wjvGu9E78BW72jveu+M71bdDmKcS0gdBg4FDgNORRTshDDUhE2j5FQYUeWEtPQBhIfsxlMM9HhTDWPsU0CtcY5xYFTto9M8hEWtVeXzuFUNoygEhJhtVu2jI1c9k5NX9fOz/lcNpHRkzlgl8yDVWW0EWQVjCoRkxViqVbOHnPRHbGQFnPTXBVeFg8Y8fwZ/4P/ybwQPADZ/WH86D0wPXg+Qf4IPdA9Ipg+wAzZiubQH/nK35HRbjlcl81BXrWMPtARby1Y1Y4lWXYNI/HTbB1YNY7xVJfOAVWql9FVFEw4shNRUVaO1nixkZlSEL1TFVFNmjWOxUxX27qJDUy0UtVOFg9aMhJ5SVbNnWVJ99HyE61FtZFGdA6t9Uf2EUe0EUQ2j2G1QdaOhUJ0DXVBVs2snUI2D3vSEcU+t9K1PVbOXTkWDLASUwbVNJQNAFJTXTE2DdKgclLtQDqKotJRI3JTlbUqFg4ZKrQMLSiVkbUn9c4dJHWOiSd3Ta/pJdaRK7aPzSj0mAHalVr12pbafwC/SL+Sf9i8AEKsOryg/OjlurUY/eK96PwCMP54/sK+6P8Q/5j/4P8I/ABxPLk9AT1JPZE/m3+Dfmk8AjE+uTzDvmu/sT9ZP8E/iTwAkX0ZfoE8qX2xfLl9QX4pfALxfpl/IX9pfBG8ObwhvOm8ATG9Wb2hvIm98b35vmG/CbwDsb95vEH8CfzR/Ln9Yf0J/IGx/zm+Af5pxxgNLDZQ0JGtoTVWTqvyEp0+Vc1tKUB0TwFBNgzTEFG2orBQdUm0zkVI9k2sjU/0UU/0DCVS147V8VITvLPRjVeUj1ag89AsQLvNWFSRXlXOqttQEF1idg4JYXSPkNVj9AymU9CVZNYSc9LO3WAX0rPQ1WD3z+C1XLZPSV10jxGwP9v8A4I8aDwyfJg8wn0KfVJ+eDQCeD4ifmp+sn8YNxgVeE7yEVYK8hEJk9VaVc7oMFGt3Vp1jNwyk51VlhG1VTRNvVUUTNlUFI1v8VBWDw1R9k4009G1VPBQOVD3z2FPNFG1T1XNqU20jMlN1JNVSlfRS3QRSxQNJUjZtIxJS1XPaUW0k9OStbKQUNVFl9FC1E8dtUBVDg1AFI0xQ5SOtFeQUvk8VQ1P0FOVlTi2ETu0EBCSMTQ0jsyFNxQQkJFRMNYRLtk0Tj0vVcypLzaRKNhUzTkptM/FJhRRsJGuCSU0Tr3wkEUrVcxOKSg0UxHRYPDfWPTY9ALYv0L/ivwQ/Hj8YzyrPXD8AXj9QP6K/ZM+mP6jPyj+cfwC2z9jP8s8U3ybfON9K31zfAKZ/eH+K32zfbt+o33rf7N8Axt/Y3/rfJO8270DvUu987wAG73Dvsu/E77bfmO/y7/zvAAb/GP8q/zz/Rv9Y/3L/hP8Ahv+g/7r/1P/e//D/Gg8EDwAuD0APmv90D2YPSA96CSaSrYCUxBFMFTPuNCToNU3NBE5tI+JPDcTkFa1QbSNSURWD48QUWNVShQPKjKQ+bBSzU2qNhFTVc5oshAxVfZOtnUQUDVatFFYFI+zaVBRdZITKVxWDM1i2BSOcWA0jEVkVMy5WjIQVWQ0j4ayEpaSEFWZ8hCSEhOlsFx6f2I8A6o/MHw4vKJ/iGV6fUC9iL4B0n66fmC+qL8yfti2mE1dMJaQ8JDBXXRYOwpgEpNVXBDQY/JTaJKSfVVQ9hkazVd2T8SyErEyk23VUFbM8VH2DBFSyZbPOHIdmsl5TxXMotiQU41KFI61SpYRStmWzPlLd4wdSDbPPbVFtg5dRlcNhUb2z2x5RjYPlUL2zrlC2DcN4UN2TQVAlhFC2LaOmTy2DPE+Vw7Ha3HRHBLTcTX2DdE1WtSMLTaUUTJ00TB00aUtlFLwEAMR0mEqFI9s9Sj0j4EmNg5VJthWDg0ndk8FJ9aRKFn2D1EqFAzrst/bPsLsIxr/ws96SYdxH5r/4vwpfADzPvk0mX1Bbhs1WX4jLfs8AkF/qz7xfBt/oX9pfDG8ebwAwb0JvVG9mb5APig+Mb6ZvAIAPwm+Ub95vsG/ybyx/Hn8AOH9Sf2R/Rn8wf3p/vH+OfwDIf9p//H/mfxCPKo/0fzaPAEiPYo9UjxaPmI+qj8SPro8AAJ8Sn+SPFp+Aj1KfbJ9GnzBYn2qf/FcGspxLNUYWstssTT1TKE61IytPmg20UC0ThVB9pNykjKVR3UMBlDfWA1IVs1y3U0BxhiHQU41DRG1UlTO2VOUDQlU9pLVVdWMnHDSaVu00V2aNs3dXhTTsJE9YZTSlWC2jIIwXNhIKlBTVZVhVRFgNNKQUFVg9UwvYV5UzxjwvFi/4H+qvABS/Pi/grzK/XL9uL7gvkr9ApL++L9ArziXOJV6jV91EaVfFNHy0zWSkiVaVM9VGDDQHBDTIRBSNVVaNQ1RVJZMaLDTTNBfWJ5JkVOWUVAUT81OsfbQsFIVTfaRTnaRTmuUD0iSknFL1RBwULlakNPdRLaPADBSIBBTbQ1ElowxRdWPXUGJNs6DcNPMAplIxUI1DW/RP9UOFTw2kTwVj05NO3ZZOs019M1hN2qVT8dQEiEzdQyFMsqUUS8XE3EThSuUDgs1KdTMeSn1GtjKHSdoto5BsRPVJJaNsSgLNBEpN1j5V9l8IYxZd7k8A4N/6TwTvPl0+XzjvSummVQBe73Dvgu+0X7ZfAG96b8TvAO7vAP/a7xT/Nv9I/1r/bP8Alp94/4L/pP+un7D/wv/0/wAGD8j/Ig/s/36faA86D3wPAIYPkA9CD8wPtg/YD6IPBB8A/g8YHyIfRB9GH4gfWh98HwCmH7gfyh/kH5Yf4B8KLywvAE4vOC9KL2wv9h94L7opzrNpSx1ENNRo3JRoTk3DtWr8NCzsxKFQLaMwtVH1NFEVQxxSTbOQtVIl8wN0xHVTjSPq1VMlpFR9s+1ENF1VaoWkVUWkVnVDs1Y91LZMtJBXFUP8Vy2jgLVYjcPitKQnWfXTJbVZ/ZRYdUPDWI1DhGq0NESsNPNMtNBXjUMRxEy/Hr1GosL8Nx6/GE8AKk/kP26/YE9yT7y/lk+gQ5CGT8BPwr9spLd0N0aiUmq0RP1cpLocxHdWnfOrN1aF1FVNw7pUNH5WNMREVZXD/GTEw0Q0W41U9dNVVJXDHFTETeR8xK9TbaSMxDI0NKv6UnXDxaTEjqzEV21S7ZMfUnXT51GV47WxzMRs1MQ3Uc2T/m1QddPHUG0zkVBNw1Va9MQk/JTaDNRT/MRb5U7Fk3xO7ZRORdStTcWTPE1FxEztk2+2PGTvS+2Tj0tNwyrVS91USnXTZ2RkB0qqdVRJXdRJTcOqjNQMrUpNw4pKzUMLTGRPAEznnv0m7c7f4G/63wR/Fn8AMO86f0x/hu+Y4059pu+w6wCW77h/yn+0b7bv4H8SjySPADaPSI9aj2yPli+QL6KPvC8Ato+Yj9KP7I/ejwifAp80nwBGn6iPWp+Mn16fgJ9qn7yfAM6fsJ8CrxyvFq/onzqvTK8AVq9or4KvrK+er9Cv4q/ErwCOrwC/+q88vza/EL9av3S/MG6/iL9CuU5CgEuNNKx0rbE01KhNhWROddOnbU/NQ0tQZdPeUP1Eagw0xszEPKxUr1Ktc9shU22jl1PlQwlUli1zmFQVYww0V05C8K1VrXNhVjVkVl00V9p1VFfFwzNYtUOdWLZFY/9YTXMuWX3TILVZRWRYbaO3WCXTeLa0NCRY5UPpV8VTzAD8N3ZNLk8A3xLfJN8+TzjfAHpPbN+2T5Dfot+0395N5kWs3k1uMrFXrXOBVNQwZtTE7FbltCRUZVadNLYcVOdVlbOqVT1kVdq9wyg85O9UDTO2VGrNtFQVU0dc5BBUvcPL2FNV06A8NSw0JVOqTXPupFS3HDSAtFRHbVL9MxJSlWPaUS0zW5VRTXNeUUXkUW0zbfH8VLpQBYODUMVTW0xQ9WMVUH3kT73D2zhPlWPKTpWzWk5aJVRNxVOMTW00TeVELUyVszpMbaPX1HceY9Z8dK5KTXNOdGTvSbZVM55JxTODSW0zwbVJvdMrlGSqSg0zJgVLbTNhBI8GhcZt9m2u9QDubwB/Eg8sfzYPSA9aD3R/AK59hn2uf7APwg+0//593g8ACB8aHywfPh9QH2IfdB+mvwCAH4oflB++H9Af4h/0H5YfACgvGi8ELz4vOC9yL4QvTi8AYC/CL8wv3i+oL/ovHD8+vwAYPzo/VD9eP5A/oj+EP64/AMA/6j/UP/Y/IE8KT0RPPk+AaE96T1xPjk+AT8JJvtKL1UuNZEyVY+rktOhNlhVTJ0+F0w3s5y4i94j05MtQpgLhzFSrUBbzUlY981lTffPOhFRCbFRttFTkJlV9U5dVPcQ1Vj3zeRzkBVf9BHzEbd/E1EtY3cOyWH3z0w5Zncb+AhOsVNNYNqXzllgd41VYrVSUxBSLUL7CyPzUwUTfVtXmVQD2XwhvKm9U31bfUG9634TfgIbfqG+6b8xvzt3WZXYymqr01GFsZCD8ZNoU5JjVVmXjVyzkFxTkyFVWnWONVQ3EVS0DGGTEa+FU7bRUNfNxVEX0zVSF8/NTnWSM5IVTmnXzTzTEF1MdVDRUqda05HJSncRSLQP4UbZ9875RLQOIUaXDUG1RdTMaUcXD5FCdY2utUC0EUKUDMVDFw2v0T/3zhQz0GE9l9K1ONfNBTnXkTcXDVFlNleTktIhMnWMdTIRrvUu9w1jsBPdKxcMblEp98x5KjfaG9S7zZUl15Elt9tZiy0otIwE3ZAfmD8j/2vnu//iPAg8AHJ8uD9iLXg9gn3IPdJ+eDwDQD7qfzJ+2/wAfAq8UryavADivSq9cr26vgK+CP6RPtq8AyK+ar+Sv7q/AT7KvJL8OvwAgv1K/bL+Gv5i/Sr+sv8a/ANi/4r/8v6a/EM8yz1TPTs8AYM8qz4zPfs+oz9LPvM/mzwD4zwLfJN8e3zDfos9s3z7f4Ejfgt+c317VT5EonEtaffM+RIQoTU2UTlXjLWYchC5QhfOj5OTjcGwu89zkAVJV43ZSDZPbBVNl43dT3dPsU7bVc2BUpZPRVEVUVba9U7ZV1aMnVoXzs9lWNfRsZJBX3dP8V2ZNU2RYFfScVB5ZlfS1WZ1j/cRUxVjVo4cqxORHxOQHxOTX3Fc2bwgYa+ZVRlLCBP8ebzj/Sm8ATP9u/4D/im+k/7b/yP/a/0Ts9/ZCt4TnRnOEVA+c9K3NbFSJVi2DSHRU9S1V5UO6VeXTfkR0Y+Cm3tIMVbVUXHSaXORiVVQVUxxMVOSMdK8859amkkFT5UMKRFTSUqYVU5xSJVaGUh80VOltUWXzsFHl83tRhYO1QxzkDCRU11Al45GtUOVDWlCVUyIU5NrWHIRuTyXkT/WTk07a7dRODZOlTY3jPE1qtVRMhVNvRIQITDUUtUtl80DshOFK9UNn1nQUB0pddEmVU4JJZu1jmUk1BIyEbEqFUwXvrBRPhJfendaPCJ/qjwAELyafMJ9CnzwvXi9wK56dAI6dpp+gn9qf1C++j+gv+i8AHD8uP0A/Uj9kP3Y/aN+63wCcP5Y/wD+yP+Q/zj/IP/o/ADxPBk8wTxJPbE9uT4hPok8ArE+mT+BP8k/8Tw5fyE8qXwA8X05fgF8iX5xftl/IX9pfAKxf/l8Qb/JfLG/2X0hvGm+AXG9+b0Bvqm+8b2ZVpnK51Uttg3RcFU0t46ZOto0Tok9NI0hQpRO8rVDVczBR/WRRjeMctVLtdFJl8yBTDSOVbVMtgwhULYN4VJ3zq+1UhQNfXAVVvSNhtVZdBFZtIz5XZVOqtvz0F1jVc4BYjRPiprzkJVml5l5zWA0jtVVYhYNzzHQzzHTzZPQB0BT3jv327zD/Io80j2b/AACLjv94j6L5ho/o+6aPyI+g2onmY+yPhgNkhIBkhEC2vIT9VmVTulY95FZsbeYuAuhVpROsVSXja3FV5eM4RAT+VL3krVTl045UfRNHVOQRZmQE2lMN5ETkbFPtY2s0U12UUn0Tx1LNc22DxARJUu1jFFKN41vcUe1jpFHl027sBIs3UR1zABzkG3AOIoWtUOXTTlCFMxcEFMLZT7UEDHToTo3jfE7WlRP5TR3kTQ0jJU1qvYRM7WNUTBTvS4UDa49LneMqdCSuSm0j205KvSPxSeXTnkmqtZRJ7WO0nBQVrBSPBUot4yb8FxY9zh/gH/ofAAS/Fi8ovzIvRL9ev3C/wh8AnC/WL7gvsr/cvxY/CD/6vwAUzzbPSM9az2zPfs9wX2pfAKTPrs/Az9LP7M/+zxDfkm8AHN8+3yjfWt90337fkN+q3wCc39bfyN/S3/zf/t9A7zLvAGTvTu8o72LvrO++79Dvgu8A5O/u7wD/Ev8c7yb/SP8y/0B8/+bPkP+q/8T/DpNLtXOJ3nSlVBSo/Gcmcwx0aKoEpN4EFFIkdMbkBDzavASvtJQjU53zl1NarXRUVbOYVC2jDESUS3xVZYPwdH8GEkKMdLPKV9V2phKcWB2UWNJ1sy60d64TWJ3zt1i2taNmWO1jJFiVE+kFV6UTzBSH/n8IHxKPLB8ARo9Yj1IfdB+GH8CPuo+8H4Dmj/CDxh/YGwaVTpNkFDDW7ATsVv30VmWTZVZMRaQ0lOdVjXRMlGFUlLMoVV2kVHS4VHWzfrR0l3ayDlR02FMtw5PVUzUDXFQFU3Wz7lK0zQQ8dICslEdSJQMS1jR0zVFFdFF1s15R2l0kUU2T8VBVs7hQWi3DgxR0TFB1kwcUpLQLcJ6TT22jyk6181ptTmWT9U1Vs4hNTZNrIU2NpEy18zpMfXSk7Lc+Ag90p26iSqyk7zFJPaSUp06SwUkddHykFHugTjNLtRNdLM/Wr+ivAPqvDE8evzBPWr9UT2ZPeE8Airl+Rca/sE/CT9RP7r8oywD2TxBfMs88X05fYF9yX4RfAM7/uP+6X6xf3l/IX9pf/F8ABm8AbyJvXG8+b1Bvgm+UbwCeb7Bvwm/Ub+Zv+G8Kfxx/AC5/QH+ab3x/dn+gf4p/tH8Axn/Qf3pv7H9WfwiPGo9Mj4BGj2iPeo+Uj56PsI/Cj0ta7ROLpEQRTG2j6vz0G+hN7RMrT3U0BDdGQtH4BKTjkJ4C4+SUV1LSlQRSnSauMtCclERUWrWjtoSUKlW1E51MJGsKVr2TeTQkBVctVNoMJN/0FEtYJQOyWKplBFkNlFktUxPElNO21ASWWDUjVVgdQxUBWJ2WlgUWo0QfZhX+lf6dACYVJh9Ir1qvlB9eH3ivoq9AtB/Gr9iv6q/8rx6CmhQk1WGMpCCUBNosJJhWqsUjV0QkFywkyHSUjVVVJQRVRUMYdATgbJSzqlQVJFwEOFSdA/PZU72kVASFUz0DT1NaZbRTpUPhUgUjqcwks3JStQS0JPdRrTPA2VFFNNy0UFEdgxpR1l2T5FC9o60UNGdQtqVDMVBdk/RPHUOFrU+1kxxPfTROVSNBNU6NJE1dk1RNrST89FuITL2jHUwFJEtdI61YJFT3SpUkSgUjGbC8NKswnjWuMpBJtZPcbUl9Q05K/aPLSg1jATeERw5t3j/wOwZPEN8iTwA030ZPWN9q33zfpk2mRY5NAAZdpk/Y3+rfLF8mXxDvIu8ARO9W72jveu+M75aPmO+q7wDcj7bv2O/q7wT/Hv8Q/zr/AFT/bv9Y/5r/hP9+/8D/iv8A7P/2/6j/Eg8sDzYPQA9aDwB0D34PkA+qD8QP3g+4D9oPAAQfBh8oHzofRB9GH4AfWh/QjB+eH3Afih9LtZOcS7Ytkz5MJSMsTSUjbLVOLTNqNMQuUJ0zo2b8JBhRlTT0JAFS1ZNrdlIl0wWstHhTtZNb7FMtk15UZTRUzSNbQlVdk7RV7eMnjJSztVZNNDykkVe1k/xtV9WTZliVM8xYLZPbHlltwylZvaP9WFadM8NY7eOH3CRH5JQVBdwk16wkxmSvDj02rwAYqw4/UD9qr2w/hj+4rwK5QJ4/AL/aP+w/9jVuw1c9s1W3fDSQHKRSnJQP/DSty4SUiVb9I0aMlPWtVXWzulUtk358JERmVEQKVW0m/oKaVF2Tq2RUDSMcZJTmpLSvbVM9s3dTfTNAU21ELVMdo9JS9TOb1LRDkNqmsh+8tOlRzdOxUdSFlDSUQzQkDDyU11DWBdORUHWzWhzEJFCsLbQ0xG5PPSRPhcRO2iXTJTzEoU21kzxNas2UTPUza1zECExNVLVLrURLxTPdSp3DY9aMVANKdbRJHaOCSVZtw5lJTURJzdRKVcQFSn1bXUzf7s1G3Sbf+F8AKm/cX05vYG9yb8Tfrt2u3wC4b8pvNO827wB/En8kfzZ/AEh/Wn9sf35/kH/KH6R/tn8AyH/af+x/1h8QjyKPPI82jwAAj1KPfI+Oj6CPqo/Ej9aPAOCP8o8EnxafKJ9Kn2SfVp8AcJ+Cn6yfpp/An7Kf3J/unwAAryqvHK8+r1Cvco+Er36vgHCvoq/Mr5avsKNuxa+idG1MDWOlTf0jpk49M9uiT0VjSFBlI75QVt2zMFEVtFEtxFIFxK1SfTMgU4XEU0XDCLZ8RHpU9TPrVKWzX61VBdPRVXVjXpQk0a1WdWM+V62jqhREF21Y3bOAWD0z4liNI1MlWb0mxjLt7CS11CTVc9QkM9Qk83w00FcCHVPEfD9ePzg7Lj1Gz1jPABLPvD+Oz8A/+j+0P77P6M+oCkkG3ZYisXzEgHzEQG1XZSP+Vq2julalRFlWhSZmsuhVDSOshLRrcVVlszhcRP5UjSPbxVRlI45U/aNJVJrN0xF8RNpTJSRcJGy1Ux1TNGQk/lJ91FLavVOBxERLUh1TFFK29RPcUR1TpFHVQ2/WBFQ3UT0zAjQkvFDaDWOFLLROUJVzF1CyPTRPzUQktOhO9RN8tU79o/kMJIxNRVRN2tXETGWzWEwdU/RLVtVDj0udUyqUZLHEVCtOSr1T8aRUoqRXnkPWtFQVSn3kSv0jJksClSNh9G+mbQZt1uXW5Q5tAA5vCGs2b0hv8ll2b4j/kvEAlmWm/5hj1m+Qa8b/8P/ibwAUDw4POA9KD1wPbg+AD5IPAKQPTp+4D+Kv7A/mD9gPCh8AJB8eHzAfUh90H9avcB9iHwC8H8YfoB+yH/wf7h8wLxovAFQvBi9YL0ovnC+uL5Avwi8A1C/2L+AvAj8UPz4/MD9qLwBMP04/cD+SP6w/lj/AP9oxKibTSx3j3pT0rgy3nlNUHLfWMkostN4s5FI8tLXG/EQ81ESvUvWzI21T7QOXU/2jCVR186uYVEXjDFzUfIy07i1VfcNgVl1UVi3WTrO2PMQxWP1DnFjVM/olWI3zLsy3VkLv3LfO4mt2WB1UWP2j6VcN4wHMNMdezyBbPs0+z1BfYl8ApM92X6jP0smeX/DP2l/sX6D+zf7NHtXO04xUMARU7G1WdfOoVsWzZVZd5JZM1OdVpbRV9dRs1Ci2bGTvVD2ztlQl1FTaRdNHjGQQVGWz2FO2tUOhUw3jXFPFtFNqjURS7QO3VLSAUpVkrVIt4xJSndRRLfOV1VGNtFF1ZFFl0/FQWj3UUC0Dg1AN40wU5FEVLOQjsLbTT0VETtUz21pOxbP1TXXziE3WZdMhTf2kTNUzOkyInUQEB1ZCDwxFlOfeQ0m2HeOeSfWzg0ll08GhSTW0lOSbcGZzS8VTXQAsD+7vQPsG/Sb/MP9S/3T/AFaPkP+Kj7T/1v2uj+D/4o8A9I8uDyAPEp8snz6fGJ9SnwB0n5af4D/SP8yftj/In/KfAASvzp+4n+qfTK9erzivgq8AdK+er7Cvwq/Ur/avCL8avwA0vya/2K8yv3y/Tr+Qv1q/AKS/Zr/Qv+q/9L8GzxDPur8ATM8ez1DPes+Uz6bPMM+6z9jkzy6l9lKLSw3jDEyKhePqFETlXHRD4MZSDbQcdy6i9yR0bFG1Q+Gq/NRX7GTK5NQ8vNTOrVMt40JU3dO0hGQmrVWVY5dVbURWbUN5WkRk6JxEc1dVQ9/8VFtLWC3jslh9RFn1U1srWQ1zEVnFc+D0RNuUWL1jVViFkxNYBLXWpmLIDF8+XS7vSF9CXwBk77ZfgF9y76zvvl/4W87vUPDvAv8Mb17CmiRkYaTktSAs9NpEZJhWlWNX2lxkF0Rk2FXl441Vaj1EVXWDGJRE4FQdRLVUDXNxdEQ4VMXTAllU5eS8ZIVTVUNPZEStF6xk4VJtQ6nkZHJpUk1GPtNR1UO+UV10bVHFc1BRXcMaUT1zs+RQrUQsdHVQNWRQtj1z9E81g4VPZdMctU8NRE4Nc0FOpWRNqr2ETY1ETF10TOXjHdVMbXRLpWNYfJT3SoTt1JwENNR0w3C2dYZCjK1JZdPcSRXTSqR0zy1KFdMqSz1zVHSPZo8ACI8aHwQfPh/wDwKJjo+AHwCaj6QXjhUGndaPyB8Cn2TPAP4fEC8qL0QvHi9AL3ovjC8AZs9gz6ovxC/OL+gv2s/8LwAePzA/4i/sz+7PaD+CP5w/AK4/UD9KP8w/9j/YPxJPJE8APk8wTzpPZE8GT5hPqk+8TwDOT+BP8k/8Tw5fGF8qX0RfAE5fSF+CX5Rfnl+wX8Jf3F/EZlVm0pz0VHtwbhIoTWpVZE6F02ZEBCxQrWRaPNQXDASKUX1j/xQEbXTMZOdSvWN1U2VT1eq0ZVTVBFTFc0BVan3UVVUzJ1z0l1ZldLak5JBXZdP8VzUDZG1YvQPMWK1zHlkd81spWY3TB1m1c8Ps1LWE7NRE/NQDWIXT1gFXRXSk72bvWO8yf1x/nu8AwO8qeYZ/sH/q78R/5n/4f4gKjxz3jtK3tGd287TUD1oUhMuc1IlWhdNGVPRbB1YV07pV1WN+lGRbRFUV0wpVbSPTjPRNmqT0YlTV1ITU5rz0a69TjdN3zPRBU4WEWnTU0uT0nFIlFFK102sfUo3T50zUsVGd1E1RtQNDUQ3UVNTXLATboFAV01pQxdMiUGxF9EwEbk+tAwFPtdNrj04dZE5l07xNZdTVTY2ETA2Da3QECEy2rQOhS51zQEvdc92tSt1zfUq1AwPUBK9tScXTgkkd85lJ9dOz9UnlFNQE70ptE0gAlBdWPeYVDh8oEzbzJKceHwAwH1KvbB9mH5Afmq/kH6YdALav2K/qHwS/Zi9YP2IvPL8AXr9Iv2q/lL+mv7i/Uk/MvwDWv9C/As8czybPOM8iz2zPAF7PgM9Sz6zPts/Iz9Jf/M8A1s/QzyLfRN8+31DfYt903wCG37DfMt+83+bfwN/a38zfAA7vCO9C70zvVu9o74LvnO+Aru/A79rv9O+G5YYFXmNMtj2jpU0Nc6ZOvZOiZU/llFD19DSUMlEt9K1RDYMbUh0EUp1zIK1TfbOTU10DCJSEeqqkhOuEZF+MhVWdo161VoVkVp2jPleF46ptVz2jFVgFA4BYvZOb4li9gydZ1Wbecu2tWD2jtVi1A3P89DMq/PTzPITSxGTElH8uDwSgczaSwjwPXg94f5J/hA8Alg/ge95/yA8Sj/wPHo0GHdS2g6wEgDyEQuQE/VaKheO6ZIR3pGSjYH7y6G1VfWOsVY2TcVV98204dIT+VG1jxVTVY1uOVCWDSVQ9YxGUhNvaU/3zo1O9Y2xTZh0DNFONFPSEx1I9Y2uBUqUUUh0DFFK9Y63cXGSkUdVjbhyUN7VRjWMAFJS8UD2jhbJE9E5EZTSUwk8l41daPPToZJR8Ts2UTX1jq4xNrWRNJYRMHQNUtUzdlEsFE4tLbYMqVqSkrkqdo07clUnVY5ueSf3zg0m1lm5iFQa0lI9KnSYmpRa/gLN+rQAeryivOq9MP16viK96r3Q/AK6t9qWur8Cv4j8MvwZPEL8Aer8sTybvYE9yT0RPfk+oTwC6T+Tvhu/w7+pP9E/2TyhfADpfRF9OX2hfgl+UX25fqF8AYl/UX8Zf+F8SbxxvJm9AbwBab2xvfm+Qb6JvxG++b9hvAMpv9G8Wf/hvMn9Ufz5/UH8Aen+UfzZvaH+if7R/vn/oc6w+E+w0EUxtg+qElOitTX0z7k5VM+VUJGiqRPTeNJRSDJTjHJRX1VLlc8ps9EB09LNT2tUjJYT0mlT9EwxV2sWUVeVzClYFE3tW2hWT7FQUWld988hXbAUGFpKcWI2TEVl9M2suWdUkWdX7p1hV81tmWB0DJFh9I+m89CHKrA9uD0Cb5hLBRJ9mnwCwD6oPnJ+un8Cfug/cDwYfMAivEh8cp+5yp1d9FJSUszBXtYaeMphW1SNVWmQUF1yk2FX1k518FM1hhBQoVY0kpBSpVNp9FFSdMzhUVYMCVKgdlHT3biJchIVT5RPh1uwUqVJVg3JshDpS2lUzBWT0zVFVM5VRaqX0UeVzGgQk5FBl9FosJHUstD1Q3fMHTPS0O/DOE0+F86pOfRNBrU5989hN9TRNRbRNWr0kTNUjNUyd9Et9861YjET3SnX0Ss0UStpttEkdI5BJ3fOHSbZ9E8FJhfNKShWjyy1KVfMmSzUTT1Q3hj8AmDtWP2g/Qs+cPw49fj+IzwCqP/Q/Bj22z+DP8s8E34ZPAChPGt88317fcN+C35Tfpt8A+H/qf8Tf1t8A7wKPFO8G7wAY7yLvXO827zDvmu+0757vAIDv2u/87+7vsO/K7xz/Vv8AaP9C/3z/jv+g/yr/vP/G/wA4/9r/BA8mD/D/Eg9UD0YPAHAPeg+kD44PqA+aD/QPBh3WloKcS4WzPiyEKE1aLRROFaMrT5WTECwnVrYC+lBtJFHNI/8EJEt0UlUkUs2mHiLQzBSbRFQFk7ZUjRSMpLiqpIQqrISbrIQLLKR5rVdV0+NX9bRYhbPOrVgdIyBZPRRZ3bMKWuyE1QSUllhlpFglw1sVWLXj11cFk8aUnwAun0gvWi9sL46f0J+iL7QvAPaf8J8ar/wvHq8woyY9DjWs1oNEpGFXlcMeFDTLbVado4lWBZNGVkW0tnSkyFUNM4tVVYRVRnXDGFWVtIyHtwJknKSbKVTNg/NT5SSEhIXVU9UUU/UUU1WD0lKstRT8pGVS5YRSpbRR1oWzvlF1w4hchENR2rWDDGSE11CNI6BQbEWGdrIxUG0T9E9NFK1PpaMBT9UTjzyEJW1OHRO8TW0TVE0lhlpOE0zlIx1MpaOh1ASbOkvlI91KxRS0RBm1SuUkSc2Dg0ldFElqdbPx3ERxrLTzSnXDAUicx7bt1sUezYajJF8uXQAmz1DPes9sz35foM+yya7PABDb1l/oXwJvHG9G3zDfMm8ATG9eb4hvmm+sb75vsA/SbwDkb84PyG8Kfyx/Rn9Yfyp/AHR/Nn+Af5p/jH8GH9B/sn8ABI+2f+h/Eo9MjzaPMI+CjwCMj7aPiI/Cj+yPzo/4jyKfAASfPp9QnzqfdJ8un4ifmp+ArJ+un9ifup/0nyYznLR4bUxVo2xNhRNwTt2zq2pP/TRQzUOjTEQ0rVFts6hRlURSdbORbVJtMwZTRbN3Ux0T2+xThbNeVOUj7VRq1RNfnDVVbTu3Vo2z2yVXzUOTV4Wz/lfa5TOCHCTnWEWzJ1lU7abmIv0MJMUcJIccJLVHDCT13KTSV20TxBCML24vkCN2ssFct0a/eC8AQr+Ev66/yC/aL9S/9r8Iz7AaPzQ/vqNUNI5XhRNQauS0/Xw0uHQ0d1Ydc603dDT3VXVEVaWzgK1VVVNFVdWkVAW0VFqVo46UFFZU5RRUdRStU00zsVOVU3iMFDS2lKT+UoWjx1Kls5BWdBRYUuUUUjUz6RxEtbMMRG4sRDdRhRMAbVE1M8lQdWOTUOWz211QHXMnUJWj3k9mHXNXT3UUdER8TtUTbQ9sRKVNHRM8TR0ktUzVE2+U1O9LZURLZvUTKkvtxPREaEp1NEVK1ROvzEfO1caiFczUDY/M1A9LfUT8T3Zljl0AVl0+X1BfYl9s725fqF+i7wC078Zf2OvG7R5vCP8a/6SPAG5vQP9S/3T/hv+Y/6r/vP8Apo+gj/L/5P/2nxCvEg88DwBWD0APgg8kD2YPqA+SD8QPANYP4A/yDxQf/g8IHyIfXB8ANh9QH3IfpB+OH7gfyh/cHwD2HyAvCi9EL+YfUC9qL3wvAH4vsC/CL6Qvzi/gL1op</prop>
			</obj>
			<obj name="Protocol" class="HTCProtocol" version="1">
				<prop name="Created">2016-06-29T15:00:26.380</prop>
				<prop name="LastModified">2016-06-29T15:00:58.783</prop>
				<obj name="Programs" class="HTCRunProgramList" version="5">
					<list name="emlist" count="2">
						<obj name="item" class="HTCRunProgram" version="1">
							<prop name="name">Program</prop>
							<prop name="Cycles">1</prop>
							<prop name="AnalysisMode">None</prop>
							<obj name="Segments" class="TEMRunSegmentList" version="1">
								<list name="emlist" count="1">
									<obj name="item" class="HTCRunSegment" version="2">
										<prop name="Hold">180</prop>
										<prop name="Slope">4.4</prop>
										<prop name="StepDelay">0</prop>
										<prop name="StepSize">0</prop>
										<prop name="Target">95</prop>
										<prop name="Target2">0</prop>
										<prop name="AcquisitionMode">0</prop>
										<prop name="AcqPerDegree">5</prop>
									</obj>
								</list>
							</obj>
						</obj>
						<obj name="item" class="HTCRunProgram" version="1">
							<prop name="name">Program</prop>
							<prop name="Cycles">50</prop>
							<prop name="AnalysisMode">Quantification</prop>
							<obj name="Segments" class="TEMRunSegmentList" version="1">
								<list name="emlist" count="2">
									<obj name="item" class="HTCRunSegment" version="2">
										<prop name="Hold">15</prop>
										<prop name="Slope">4.4</prop>
										<prop name="StepDelay">0</prop>
										<prop name="StepSize">0</prop>
										<prop name="Target">95</prop>
										<prop name="Target2">0</prop>
										<prop name="AcquisitionMode">0</prop>
										<prop name="AcqPerDegree">5</prop>
									</obj>
									<obj name="item" class="HTCRunSegment" version="2">
										<prop name="Hold">60</prop>
										<prop name="Slope">2.2</prop>
										<prop name="StepDelay">0</prop>
										<prop name="StepSize">0</prop>
										<prop name="Target">55</prop>
										<prop name="Target2">0</prop>
										<prop name="AcquisitionMode">1</prop>
										<prop name="AcqPerDegree">5</prop>
									</obj>
								</list>
							</obj>
						</obj>
					</list>
					<list name="AnalysisModes" count="4">
						<item>None</item>
						<item>Quantification</item>
						<item>Melting Curves</item>
						<item>Color Compensation</item>
					</list>
					<prop name="ChannelCount">4</prop>
					<prop name="InstrumentSubclass">HTC_VER_10</prop>
					<obj name="Container" class="HTCBlockType" version="1">
						<prop name="Id">bt96S</prop>
						<prop name="RowCount">8</prop>
						<prop name="ColCount">12</prop>
						<prop name="OvershootDnDelay">10</prop>
						<prop name="OvershootUpDelay">10</prop>
						<prop name="RampRateMaxDn">2.2</prop>
						<prop name="RampRateMaxUp">4.4</prop>
						<prop name="ReactionVolMin">10</prop>
						<prop name="ReactionVolMax">100</prop>
						<prop name="ReactionVolDefault">20</prop>
						<prop name="HorVertCrosstalkCoefficient">0.0003</prop>
						<prop name="DiagCrosstalkCoefficent">0.0001</prop>
					</obj>
					<prop name="MaxPositionsToSeek">96</prop>
					<obj name="DetectionFormats" class="DetectionFormats" version="2">
						<list name="emlist" count="1">
							<obj name="item" class="HTCDetectionFormat" version="1">
								<list name="emlist" count="4">
									<obj name="item" class="HTCChannel" version="2">
										<prop name="name">618-660</prop>
										<prop name="Active">1</prop>
										<prop name="EmissionWL">660</prop>
										<prop name="ExcitationWL">618</prop>
										<prop name="IntgrTime">250</prop>
										<prop name="MaxIntgrTime">1000</prop>
										<prop name="MeltFactor">1</prop>
										<prop name="QuantFactor">1</prop>
									</obj>
									<obj name="item" class="HTCChannel" version="2">
										<prop name="name">498-580</prop>
										<prop name="Active">1</prop>
										<prop name="EmissionWL">580</prop>
										<prop name="ExcitationWL">498</prop>
										<prop name="IntgrTime">250</prop>
										<prop name="MaxIntgrTime">1000</prop>
										<prop name="MeltFactor">1</prop>
										<prop name="QuantFactor">1</prop>
									</obj>
									<obj name="item" class="HTCChannel" version="2">
										<prop name="name">533-580</prop>
										<prop name="Active">1</prop>
										<prop name="EmissionWL">580</prop>
										<prop name="ExcitationWL">533</prop>
										<prop name="IntgrTime">250</prop>
										<prop name="MaxIntgrTime">1000</prop>
										<prop name="MeltFactor">1</prop>
										<prop name="QuantFactor">1</prop>
									</obj>
									<obj name="item" class="HTCChannel" version="2">
										<prop name="name">465-510</prop>
										<prop name="Active">1</prop>
										<prop name="EmissionWL">510</prop>
										<prop name="ExcitationWL">465</prop>
										<prop name="IntgrTime">250</prop>
										<prop name="MaxIntgrTime">1000</prop>
										<prop name="MeltFactor">1</prop>
										<prop name="QuantFactor">1</prop>
									</obj>
								</list>
								<prop name="name">Borowsky_2</prop>
								<prop name="Active">1</prop>
								<prop name="DefChannelNdx">0</prop>
								<prop name="DenominatorNdx">-1</prop>
								<prop name="ReadOnly">0</prop>
								<list name="EmissionWLAvail" count="6">
									<item>488</item>
									<item>510</item>
									<item>580</item>
									<item>610</item>
									<item>640</item>
									<item>660</item>
								</list>
								<list name="ExcitationWLAvail" count="5">
									<item>440</item>
									<item>465</item>
									<item>498</item>
									<item>533</item>
									<item>618</item>
								</list>
								<prop name="MeasuringMode">hmmDynamic</prop>
							</obj>
						</list>
						<prop name="DefFormatName">Borowsky_2</prop>
					</obj>
					<list name="AcquisitionModes" count="4">
						<item>None</item>
						<item>Single</item>
						<item>Continuous</item>
						<item>Step</item>
					</list>
					<prop name="SeekTemp">30</prop>
					<prop name="SampleVolume">10</prop>
					<prop name="PlateID">06148372</prop>
				</obj>
			</obj>
			<prop name="CompletedProgramNo">3</prop>
			<prop name="StopPoint">3</prop>
			<prop name="CarouselConstMoved">0</prop>
		</obj>
		<obj name="AnlsAndSampleInfo" class="AnlsAndSampleInfo" version="1">
			<obj name="AnlsPropTypes" class="PropertyTypeList" version="1">
				<list name="emlist" count="3">
					<obj name="item" class="SamplePropType" version="1">
						<prop name="name">Units</prop>
						<prop name="PropClass">QuantUnitsProp</prop>
						<prop name="IsChannelProperty">0</prop>
						<prop name="SelectorOrder">0</prop>
						<prop name="ShowInSelector">0</prop>
						<prop name="ShowInTable">0</prop>
						<prop name="TableOrder">0</prop>
					</obj>
					<obj name="item" class="SamplePropType" version="1">
						<prop name="name">ExtRef</prop>
						<prop name="PropClass">RQExtRefProp</prop>
						<prop name="IsChannelProperty">0</prop>
						<prop name="SelectorOrder">0</prop>
						<prop name="ShowInSelector">0</prop>
						<prop name="ShowInTable">0</prop>
						<prop name="TableOrder">0</prop>
					</obj>
					<obj name="item" class="SamplePropType" version="1">
						<prop name="name">Endpt External Experiment</prop>
						<prop name="PropClass">EndptGenoExtExp</prop>
						<prop name="IsChannelProperty">0</prop>
						<prop name="SelectorOrder">0</prop>
						<prop name="ShowInSelector">0</prop>
						<prop name="ShowInTable">0</prop>
						<prop name="TableOrder">0</prop>
					</obj>
				</list>
			</obj>
			<obj name="SamplePropTypes" class="PropertyTypeList" version="1">
				<list name="emlist" count="26">
					<obj name="item" class="SamplePosPropType" version="1">
						<prop name="name">Position</prop>
						<prop name="PropClass">GenSampleEditPosition</prop>
						<prop name="AnalysisClass">General</prop>
						<prop name="IsChannelProperty">0</prop>
						<prop name="SelectorOrder">0</prop>
						<prop name="ShowInSelector">0</prop>
						<prop name="ShowInTable">1</prop>
						<prop name="TableOrder">0</prop>
					</obj>
					<obj name="item" class="SamplePropType" version="1">
						<prop name="name">Color</prop>
						<prop name="PropClass">SamplePrefColor</prop>
						<prop name="AnalysisClass">General</prop>
						<prop name="IsChannelProperty">0</prop>
						<prop name="SelectorOrder">1</prop>
						<prop name="ShowInSelector">0</prop>
						<prop name="ShowInTable">1</prop>
						<prop name="TableOrder">1</prop>
					</obj>
					<obj name="item" class="SamplePropType" version="1">
						<prop name="name">Replicate of</prop>
						<prop name="PropClass">GenSampleEditReplicate</prop>
						<prop name="AnalysisClass">General</prop>
						<prop name="IsChannelProperty">0</prop>
						<prop name="SelectorOrder">2</prop>
						<prop name="ShowInSelector">0</prop>
						<prop name="ShowInTable">1</prop>
						<prop name="TableOrder">2</prop>
					</obj>
					<obj name="item" class="SamplePropType" version="1">
						<prop name="name">Sample Name</prop>
						<prop name="PropClass">GenSampleEditName</prop>
						<prop name="AnalysisClass">General</prop>
						<prop name="IsChannelProperty">0</prop>
						<prop name="SelectorOrder">3</prop>
						<prop name="ShowInSelector">1</prop>
						<prop name="ShowInTable">1</prop>
						<prop name="TableOrder">3</prop>
					</obj>
					<obj name="item" class="SamplePropType" version="1">
						<prop name="name">Subsets</prop>
						<prop name="PropClass">GenSampleEditSubset</prop>
						<prop name="AnalysisClass">General</prop>
						<prop name="IsChannelProperty">0</prop>
						<prop name="SelectorOrder">4</prop>
						<prop name="ShowInSelector">0</prop>
						<prop name="ShowInTable">0</prop>
						<prop name="TableOrder">4</prop>
					</obj>
					<obj name="item" class="SamplePropType" version="1">
						<prop name="name">Notes</prop>
						<prop name="PropClass">GenSampleEditNotes</prop>
						<prop name="AnalysisClass">General</prop>
						<prop name="IsChannelProperty">0</prop>
						<prop name="SelectorOrder">5</prop>
						<prop name="ShowInSelector">0</prop>
						<prop name="ShowInTable">0</prop>
						<prop name="TableOrder">5</prop>
					</obj>
					<obj name="item" class="SamplePropType" version="1">
						<prop name="name">Sample ID</prop>
						<prop name="PropClass">HTCSampleID</prop>
						<prop name="AnalysisClass">General</prop>
						<prop name="IsChannelProperty">0</prop>
						<prop name="SelectorOrder">6</prop>
						<prop name="ShowInSelector">0</prop>
						<prop name="ShowInTable">0</prop>
						<prop name="TableOrder">6</prop>
					</obj>
					<obj name="item" class="SamplePropType" version="1">
						<prop name="name">Sample Prep Notes</prop>
						<prop name="PropClass">HTCSamplePrepNotes</prop>
						<prop name="AnalysisClass">General</prop>
						<prop name="IsChannelProperty">0</prop>
						<prop name="SelectorOrder">7</prop>
						<prop name="ShowInSelector">0</prop>
						<prop name="ShowInTable">0</prop>
						<prop name="TableOrder">7</prop>
					</obj>
					<obj name="item" class="SamplePrefWidthType" version="1">
						<prop name="name">Width</prop>
						<prop name="PropClass">SamplePrefWidth</prop>
						<prop name="AnalysisClass">Sample preferences</prop>
						<prop name="IsChannelProperty">0</prop>
						<prop name="SelectorOrder">8</prop>
						<prop name="ShowInSelector">0</prop>
						<prop name="ShowInTable">0</prop>
						<prop name="TableOrder">8</prop>
					</obj>
					<obj name="item" class="SamplePrefLineStyleType" version="1">
						<prop name="name">Line Style</prop>
						<prop name="PropClass">SamplePrefLineStyle</prop>
						<prop name="AnalysisClass">Sample preferences</prop>
						<prop name="IsChannelProperty">0</prop>
						<prop name="SelectorOrder">9</prop>
						<prop name="ShowInSelector">0</prop>
						<prop name="ShowInTable">0</prop>
						<prop name="TableOrder">9</prop>
					</obj>
					<obj name="item" class="SamplePrefPointStyleType" version="1">
						<prop name="name">Point Style</prop>
						<prop name="PropClass">SamplePrefPointStyle</prop>
						<prop name="AnalysisClass">Sample preferences</prop>
						<prop name="IsChannelProperty">0</prop>
						<prop name="SelectorOrder">10</prop>
						<prop name="ShowInSelector">0</prop>
						<prop name="ShowInTable">0</prop>
						<prop name="TableOrder">10</prop>
					</obj>
					<obj name="item" class="SamplePropType" version="1">
						<prop name="name">Dominant Channel</prop>
						<prop name="PropClass">DominantChannelProp</prop>
						<prop name="AnalysisClass">Color Compensation Analysis</prop>
						<prop name="IsChannelProperty">0</prop>
						<prop name="SelectorOrder">11</prop>
						<prop name="ShowInSelector">0</prop>
						<prop name="ShowInTable">0</prop>
						<prop name="TableOrder">11</prop>
					</obj>
					<obj name="item" class="EndPtSampleTypePropertyType" version="1">
						<prop name="name">EndPt Sample Type</prop>
						<prop name="PropClass">GroupingSample</prop>
						<prop name="AnalysisClass">EndPtGenotyping</prop>
						<prop name="IsChannelProperty">0</prop>
						<prop name="SelectorOrder">12</prop>
						<prop name="ShowInSelector">0</prop>
						<prop name="ShowInTable">0</prop>
						<prop name="TableOrder">12</prop>
					</obj>
					<obj name="item" class="SamplePropType" version="1">
						<prop name="name">EndPt Genotype</prop>
						<prop name="PropClass">Genotype</prop>
						<prop name="AnalysisClass">EndPtGenotyping</prop>
						<prop name="IsChannelProperty">0</prop>
						<prop name="SelectorOrder">13</prop>
						<prop name="ShowInSelector">0</prop>
						<prop name="ShowInTable">0</prop>
						<prop name="TableOrder">13</prop>
					</obj>
					<obj name="item" class="SamplePropType" version="1">
						<prop name="name">Target Name</prop>
						<prop name="PropClass">TargetName</prop>
						<prop name="AnalysisClass">General</prop>
						<prop name="IsChannelProperty">1</prop>
						<prop name="SelectorOrder">14</prop>
						<prop name="ShowInSelector">0</prop>
						<prop name="ShowInTable">0</prop>
						<prop name="TableOrder">14</prop>
					</obj>
					<obj name="item" class="QuantSampleTypePropertyType" version="1">
						<prop name="name">Quantification Sample Type</prop>
						<prop name="PropClass">QuantSampleTypeProperty</prop>
						<prop name="AnalysisClass">Quantification Analysis</prop>
						<prop name="IsChannelProperty">1</prop>
						<prop name="SelectorOrder">15</prop>
						<prop name="ShowInSelector">0</prop>
						<prop name="ShowInTable">0</prop>
						<prop name="TableOrder">15</prop>
					</obj>
					<obj name="item" class="SamplePropType" version="1">
						<prop name="name">Concentration</prop>
						<prop name="PropClass">QuantConcProperty</prop>
						<prop name="AnalysisClass">Quantification Analysis</prop>
						<prop name="IsChannelProperty">1</prop>
						<prop name="SelectorOrder">16</prop>
						<prop name="ShowInSelector">0</prop>
						<prop name="ShowInTable">0</prop>
						<prop name="TableOrder">16</prop>
					</obj>
					<obj name="item" class="QuantCpType" version="1">
						<prop name="name">Cp Low</prop>
						<prop name="PropClass">QuantCpLowProp</prop>
						<prop name="AnalysisClass">Quantification Analysis</prop>
						<prop name="IsChannelProperty">1</prop>
						<prop name="SelectorOrder">17</prop>
						<prop name="ShowInSelector">0</prop>
						<prop name="ShowInTable">0</prop>
						<prop name="TableOrder">17</prop>
					</obj>
					<obj name="item" class="QuantCpType" version="1">
						<prop name="name">Cp High</prop>
						<prop name="PropClass">QuantCpHighProp</prop>
						<prop name="AnalysisClass">Quantification Analysis</prop>
						<prop name="IsChannelProperty">1</prop>
						<prop name="SelectorOrder">18</prop>
						<prop name="ShowInSelector">0</prop>
						<prop name="ShowInTable">0</prop>
						<prop name="TableOrder">18</prop>
					</obj>
					<obj name="item" class="GroupSampleTypePropertyType" version="1">
						<prop name="name">Melt Geno Sample Type</prop>
						<prop name="PropClass">GroupChannelTypeProp</prop>
						<prop name="AnalysisClass">Melt Geno</prop>
						<prop name="IsChannelProperty">1</prop>
						<prop name="SelectorOrder">19</prop>
						<prop name="ShowInSelector">0</prop>
						<prop name="ShowInTable">0</prop>
						<prop name="TableOrder">19</prop>
					</obj>
					<obj name="item" class="SamplePropType" version="1">
						<prop name="name">Melt Geno Genotype</prop>
						<prop name="PropClass">ChannelGenotype</prop>
						<prop name="AnalysisClass">Melt Geno</prop>
						<prop name="IsChannelProperty">1</prop>
						<prop name="SelectorOrder">20</prop>
						<prop name="ShowInSelector">0</prop>
						<prop name="ShowInTable">0</prop>
						<prop name="TableOrder">20</prop>
					</obj>
					<obj name="item" class="RQTargetPropertyType" version="1">
						<prop name="name">Target Type</prop>
						<prop name="PropClass">RQTargetProperty</prop>
						<prop name="AnalysisClass">Relative Quantification</prop>
						<prop name="IsChannelProperty">1</prop>
						<prop name="SelectorOrder">21</prop>
						<prop name="ShowInSelector">0</prop>
						<prop name="ShowInTable">0</prop>
						<prop name="TableOrder">21</prop>
					</obj>
					<obj name="item" class="RQSampleTargetPropertyType" version="1">
						<prop name="name">Combined Sample and Target Type</prop>
						<prop name="PropClass">RQSampleTargetProperty</prop>
						<prop name="AnalysisClass">Relative Quantification</prop>
						<prop name="IsChannelProperty">1</prop>
						<prop name="SelectorOrder">22</prop>
						<prop name="ShowInSelector">0</prop>
						<prop name="ShowInTable">0</prop>
						<prop name="TableOrder">22</prop>
					</obj>
					<obj name="item" class="SamplePropType" version="1">
						<prop name="name">Efficiency</prop>
						<prop name="PropClass">RQEffProp</prop>
						<prop name="AnalysisClass">Relative Quantification</prop>
						<prop name="IsChannelProperty">1</prop>
						<prop name="SelectorOrder">23</prop>
						<prop name="ShowInSelector">0</prop>
						<prop name="ShowInTable">0</prop>
						<prop name="TableOrder">23</prop>
					</obj>
					<obj name="item" class="GroupSampleTypePropertyTypeNoPos" version="1">
						<prop name="name">Scanning Sample Type</prop>
						<prop name="PropClass">GroupChannelTypeProp</prop>
						<prop name="AnalysisClass">Scanning</prop>
						<prop name="IsChannelProperty">1</prop>
						<prop name="SelectorOrder">24</prop>
						<prop name="ShowInSelector">0</prop>
						<prop name="ShowInTable">0</prop>
						<prop name="TableOrder">24</prop>
					</obj>
					<obj name="item" class="SamplePropType" version="1">
						<prop name="name">Scanning Genotype</prop>
						<prop name="PropClass">ChannelGenotype</prop>
						<prop name="AnalysisClass">Scanning</prop>
						<prop name="IsChannelProperty">1</prop>
						<prop name="SelectorOrder">25</prop>
						<prop name="ShowInSelector">0</prop>
						<prop name="ShowInTable">0</prop>
						<prop name="TableOrder">25</prop>
					</obj>
				</list>
			</obj>
			<obj name="SelectedChannels" class="TEMIntegerSet" version="1">
				<list name="Items" count="4">
					<prop name="Item">0</prop>
					<prop name="Item">1</prop>
					<prop name="Item">2</prop>
					<prop name="Item">3</prop>
				</list>
			</obj>
			<obj name="AnalysisProperties" class="ExpPropList" version="1">
				<list name="emlist" count="3">
					<obj name="PropertyObject" class="EndptGenoExtExp" version="3">
						<prop name="PropertyTypeName">Endpt External Experiment</prop>
					</obj>
					<obj name="PropertyObject" class="RQExtRefProp" version="3">
						<prop name="PropertyTypeName">ExtRef</prop>
						<prop name="RefExpProg">-1</prop>
					</obj>
					<obj name="PropertyObject" class="QuantUnitsProp" version="3">
						<prop name="PropertyTypeName">Units</prop>
					</obj>
				</list>
			</obj>
			<obj name="SampleInfoList" class="SamplePropInfoList" version="1">
				<list name="emlist" count="96">
					<obj name="item" class="SamplePropInfo" version="1">
						<obj name="ChannelProperties" class="ChanPropList" version="2">
							<obj name="ChannelProperties" class="EMList" version="1">
								<list name="emlist" count="4">
									<obj name="item" class="PropertyList" version="1">
										<list name="emlist" count="12">
											<obj name="PropertyObject" class="RQSampleTargetProperty" version="4">
												<prop name="PropertyTypeName">Combined Sample and Target Type</prop>
												<prop name="Position">0</prop>
												<prop name="IsDefault">0</prop>
												<obj name="ChannelProp" class="ChannelProperty" version="1">
													<prop name="ChannelIdx">0</prop>
												</obj>
											</obj>
											<obj name="PropertyObject" class="QuantConcProperty" version="4">
												<prop name="PropertyTypeName">Concentration</prop>
												<prop name="Position">0</prop>
												<prop name="IsDefault">1</prop>
												<prop name="Concentration">0</prop>
												<obj name="ChannelProp" class="ChannelProperty" version="1">
													<prop name="ChannelIdx">0</prop>
												</obj>
												<prop name="ReadOnly">1</prop>
											</obj>
											<obj name="PropertyObject" class="QuantCpHighProp" version="4">
												<prop name="PropertyTypeName">Cp High</prop>
												<prop name="Position">0</prop>
												<prop name="IsDefault">1</prop>
												<prop name="CpRangeHigh">0</prop>
												<obj name="ChannelProp" class="ChannelProperty" version="1">
													<prop name="ChannelIdx">0</prop>
												</obj>
												<prop name="ReadOnly">1</prop>
											</obj>
											<obj name="PropertyObject" class="QuantCpLowProp" version="4">
												<prop name="PropertyTypeName">Cp Low</prop>
												<prop name="Position">0</prop>
												<prop name="IsDefault">1</prop>
												<prop name="CpRangeLow">0</prop>
												<obj name="ChannelProp" class="ChannelProperty" version="1">
													<prop name="ChannelIdx">0</prop>
												</obj>
												<prop name="ReadOnly">1</prop>
											</obj>
											<obj name="PropertyObject" class="RQEffProp" version="4">
												<prop name="PropertyTypeName">Efficiency</prop>
												<prop name="Position">0</prop>
												<prop name="IsDefault">1</prop>
												<prop name="Efficiency">2</prop>
												<obj name="ChannelProp" class="ChannelProperty" version="1">
													<prop name="ChannelIdx">0</prop>
												</obj>
											</obj>
											<obj name="PropertyObject" class="ChannelGenotype" version="4">
												<prop name="PropertyTypeName">Melt Geno Genotype</prop>
												<prop name="Position">0</prop>
												<prop name="IsDefault">1</prop>
												<prop name="ReadOnly">1</prop>
												<obj name="ChannelProp" class="ChannelProperty" version="1">
													<prop name="ChannelIdx">0</prop>
												</obj>
											</obj>
											<obj name="PropertyObject" class="GroupChannelTypeProp" version="4">
												<prop name="PropertyTypeName">Melt Geno Sample Type</prop>
												<prop name="Position">0</prop>
												<prop name="IsDefault">0</prop>
												<prop name="GroupSampleType">mstUnknown</prop>
												<obj name="ChannelProp" class="ChannelProperty" version="1">
													<prop name="ChannelIdx">0</prop>
												</obj>
											</obj>
											<obj name="PropertyObject" class="QuantSampleTypeProperty" version="4">
												<prop name="PropertyTypeName">Quantification Sample Type</prop>
												<prop name="Position">0</prop>
												<prop name="IsDefault">0</prop>
												<prop name="SampleType">qsUnknown</prop>
												<obj name="ChannelProp" class="ChannelProperty" version="1">
													<prop name="ChannelIdx">0</prop>
												</obj>
											</obj>
											<obj name="PropertyObject" class="ChannelGenotype" version="4">
												<prop name="PropertyTypeName">Scanning Genotype</prop>
												<prop name="Position">0</prop>
												<prop name="IsDefault">1</prop>
												<prop name="ReadOnly">1</prop>
												<obj name="ChannelProp" class="ChannelProperty" version="1">
													<prop name="ChannelIdx">0</prop>
												</obj>
											</obj>
											<obj name="PropertyObject" class="GroupChannelTypeProp" version="4">
												<prop name="PropertyTypeName">Scanning Sample Type</prop>
												<prop name="Position">0</prop>
												<prop name="IsDefault">0</prop>
												<prop name="GroupSampleType">mstUnknown</prop>
												<obj name="ChannelProp" class="ChannelProperty" version="1">
													<prop name="ChannelIdx">0</prop>
												</obj>
											</obj>
											<obj name="PropertyObject" class="TargetName" version="4">
												<prop name="PropertyTypeName">Target Name</prop>
												<prop name="Position">0</prop>
												<prop name="IsDefault">1</prop>
												<obj name="ChannelProp" class="ChannelProperty" version="1">
													<prop name="ChannelIdx">0</prop>
												</obj>
											</obj>
											<obj name="PropertyObject" class="RQTargetProperty" version="4">
												<prop name="PropertyTypeName">Target Type</prop>
												<prop name="Position">0</prop>
												<prop name="IsDefault">0</prop>
												<prop name="TargetType">dtNone</prop>
												<obj name="ChannelProp" class="ChannelProperty" version="1">
													<prop name="ChannelIdx">0</prop>
												</obj>
											</obj>
										</list>
									</obj>
									<obj name="item" class="PropertyList" version="1">
										<list name="emlist" count="12">
											<obj name="PropertyObject" class="RQSampleTargetProperty" version="4">
												<prop name="PropertyTypeName">Combined Sample and Target Type</prop>
												<prop name="Position">0</prop>
												<prop name="IsDefault">0</prop>
												<obj name="ChannelProp" class="ChannelProperty" version="1">
													<prop name="ChannelIdx">1</prop>
												</obj>
											</obj>
											<obj name="PropertyObject" class="QuantConcProperty" version="4">
												<prop name="PropertyTypeName">Concentration</prop>
												<prop name="Position">0</prop>
												<prop name="IsDefault">1</prop>
												<prop name="Concentration">0</prop>
												<obj name="ChannelProp" class="ChannelProperty" version="1">
													<prop name="ChannelIdx">1</prop>
												</obj>
												<prop name="ReadOnly">1</prop>
											</obj>
											<obj name="PropertyObject" class="QuantCpHighProp" version="4">
												<prop name="PropertyTypeName">Cp High</prop>
												<prop name="Position">0</prop>
												<prop name="IsDefault">1</prop>
												<prop name="CpRangeHigh">0</prop>
												<obj name="ChannelProp" class="ChannelProperty" version="1">
													<prop name="ChannelIdx">1</prop>
												</obj>
												<prop name="ReadOnly">1</prop>
											</obj>
											<obj name="PropertyObject" class="QuantCpLowProp" version="4">
												<prop name="PropertyTypeName">Cp Low</prop>
												<prop name="Position">0</prop>
												<prop name="IsDefault">1</prop>
												<prop name="CpRangeLow">0</prop>
												<obj name="ChannelProp" class="ChannelProperty" version="1">
													<prop name="ChannelIdx">1</prop>
												</obj>
												<prop name="ReadOnly">1</prop>
											</obj>
											<obj name="PropertyObject" class="RQEffProp" version="4">
												<prop name="PropertyTypeName">Efficiency</prop>
												<prop name="Position">0</prop>
												<prop name="IsDefault">1</prop>
												<prop name="Efficiency">2</prop>
												<obj name="ChannelProp" class="ChannelProperty" version="1">
													<prop name="ChannelIdx">1</prop>
												</obj>
											</obj>
											<obj name="PropertyObject" class="ChannelGenotype" version="4">
												<prop name="PropertyTypeName">Melt Geno Genotype</prop>
												<prop name="Position">0</prop>
												<prop name="IsDefault">1</prop>
												<prop name="ReadOnly">1</prop>
												<obj name="ChannelProp" class="ChannelProperty" version="1">
													<prop name="ChannelIdx">1</prop>
												</obj>
											</obj>
											<obj name="PropertyObject" class="GroupChannelTypeProp" version="4">
												<prop name="PropertyTypeName">Melt Geno Sample Type</prop>
												<prop name="Position">0</prop>
												<prop name="IsDefault">0</prop>
												<prop name="GroupSampleType">mstUnknown</prop>
												<obj name="ChannelProp" class="ChannelProperty" version="1">
													<prop name="ChannelIdx">1</prop>
												</obj>
											</obj>
											<obj name="PropertyObject" class="QuantSampleTypeProperty" version="4">
												<prop name="PropertyTypeName">Quantification Sample Type</prop>
												<prop name="Position">0</prop>
												<prop name="IsDefault">0</prop>
												<prop name="SampleType">qsUnknown</prop>
												<obj name="ChannelProp" class="ChannelProperty" version="1">
													<prop name="ChannelIdx">1</prop>
												</obj>
											</obj>
											<obj name="PropertyObject" class="ChannelGenotype" version="4">
												<prop name="PropertyTypeName">Scanning Genotype</prop>
												<prop name="Position">0</prop>
												<prop name="IsDefault">1</prop>
												<prop name="ReadOnly">1</prop>
												<obj name="ChannelProp" class="ChannelProperty" version="1">
													<prop name="ChannelIdx">1</prop>
												</obj>
											</obj>
											<obj name="PropertyObject" class="GroupChannelTypeProp" version="4">
												<prop name="PropertyTypeName">Scanning Sample Type</prop>
												<prop name="Position">0</prop>
												<prop name="IsDefault">0</prop>
												<prop name="GroupSampleType">mstUnknown</prop>
												<obj name="ChannelProp" class="ChannelProperty" version="1">
													<prop name="ChannelIdx">1</prop>
												</obj>
											</obj>
											<obj name="PropertyObject" class="TargetName" version="4">
												<prop name="PropertyTypeName">Target Name</prop>
												<prop name="Position">0</prop>
												<prop name="IsDefault">1</prop>
												<obj name="ChannelProp" class="ChannelProperty" version="1">
													<prop name="ChannelIdx">1</prop>
												</obj>
											</obj>
											<obj name="PropertyObject" class="RQTargetProperty" version="4">
												<prop name="PropertyTypeName">Target Type</prop>
												<prop name="Position">0</prop>
												<prop name="IsDefault">0</prop>
												<prop name="TargetType">dtNone</prop>
												<obj name="ChannelProp" class="ChannelProperty" version="1">
													<prop name="ChannelIdx">1</prop>
												</obj>
											</obj>
										</list>
									</obj>
									<obj name="item" class="PropertyList" version="1">
										<list name="emlist" count="12">
											<obj name="PropertyObject" class="RQSampleTargetProperty" version="4">
												<prop name="PropertyTypeName">Combined Sample and Target Type</prop>
												<prop name="Position">0</prop>
												<prop name="IsDefault">0</prop>
												<obj name="ChannelProp" class="ChannelProperty" version="1">
													<prop name="ChannelIdx">2</prop>
												</obj>
											</obj>
											<obj name="PropertyObject" class="QuantConcProperty" version="4">
												<prop name="PropertyTypeName">Concentration</prop>
												<prop name="Position">0</prop>
												<prop name="IsDefault">1</prop>
												<prop name="Concentration">0</prop>
												<obj name="ChannelProp" class="ChannelProperty" version="1">
													<prop name="ChannelIdx">2</prop>
												</obj>
												<prop name="ReadOnly">1</prop>
											</obj>
											<obj name="PropertyObject" class="QuantCpHighProp" version="4">
												<prop name="PropertyTypeName">Cp High</prop>
												<prop name="Position">0</prop>
												<prop name="IsDefault">1</prop>
												<prop name="CpRangeHigh">0</prop>
												<obj name="ChannelProp" class="ChannelProperty" version="1">
													<prop name="ChannelIdx">2</prop>
												</obj>
												<prop name="ReadOnly">1</prop>
											</obj>
											<obj name="PropertyObject" class="QuantCpLowProp" version="4">
												<prop name="PropertyTypeName">Cp Low</prop>
												<prop name="Position">0</prop>
												<prop name="IsDefault">1</prop>
												<prop name="CpRangeLow">0</prop>
												<obj name="ChannelProp" class="ChannelProperty" version="1">
													<prop name="ChannelIdx">2</prop>
												</obj>
												<prop name="ReadOnly">1</prop>
											</obj>
											<obj name="PropertyObject" class="RQEffProp" version="4">
												<prop name="PropertyTypeName">Efficiency</prop>
												<prop name="Position">0</prop>
												<prop name="IsDefault">1</prop>
												<prop name="Efficiency">2</prop>
												<obj name="ChannelProp" class="ChannelProperty" version="1">
													<prop name="ChannelIdx">2</prop>
												</obj>
											</obj>
											<obj name="PropertyObject" class="ChannelGenotype" version="4">
												<prop name="PropertyTypeName">Melt Geno Genotype</prop>
												<prop name="Position">0</prop>
												<prop name="IsDefault">1</prop>
												<prop name="ReadOnly">1</prop>
												<obj name="ChannelProp" class="ChannelProperty" version="1">
													<prop name="ChannelIdx">2</prop>
												</obj>
											</obj>
											<obj name="PropertyObject" class="GroupChannelTypeProp" version="4">
												<prop name="PropertyTypeName">Melt Geno Sample Type</prop>
												<prop name="Position">0</prop>
												<prop name="IsDefault">0</prop>
												<prop name="GroupSampleType">mstUnknown</prop>
												<obj name="ChannelProp" class="ChannelProperty" version="1">
													<prop name="ChannelIdx">2</prop>
												</obj>
											</obj>
											<obj name="PropertyObject" class="QuantSampleTypeProperty" version="4">
												<prop name="PropertyTypeName">Quantification Sample Type</prop>
												<prop name="Position">0</prop>
												<prop name="IsDefault">0</prop>
												<prop name="SampleType">qsUnknown</prop>
												<obj name="ChannelProp" class="ChannelProperty" version="1">
													<prop name="ChannelIdx">2</prop>
												</obj>
											</obj>
											<obj name="PropertyObject" class="ChannelGenotype" version="4">
												<prop name="PropertyTypeName">Scanning Genotype</prop>
												<prop name="Position">0</prop>
												<prop name="IsDefault">1</prop>
												<prop name="ReadOnly">1</prop>
												<obj name="ChannelProp" class="ChannelProperty" version="1">
													<prop name="ChannelIdx">2</prop>
												</obj>
											</obj>
											<obj name="PropertyObject" class="GroupChannelTypeProp" version="4">
												<prop name="PropertyTypeName">Scanning Sample Type</prop>
												<prop name="Position">0</prop>
												<prop name="IsDefault">0</prop>
												<prop name="GroupSampleType">mstUnknown</prop>
												<obj name="ChannelProp" class="ChannelProperty" version="1">
													<prop name="ChannelIdx">2</prop>
												</obj>
											</obj>
											<obj name="PropertyObject" class="TargetName" version="4">
												<prop name="PropertyTypeName">Target Name</prop>
												<prop name="Position">0</prop>
												<prop name="IsDefault">1</prop>
												<obj name="ChannelProp" class="ChannelProperty" version="1">
													<prop name="ChannelIdx">2</prop>
												</obj>
											</obj>
											<obj name="PropertyObject" class="RQTargetProperty" version="4">
												<prop name="PropertyTypeName">Target Type</prop>
												<prop name="Position">0</prop>
												<prop name="IsDefault">0</prop>
												<prop name="TargetType">dtNone</prop>
												<obj name="ChannelProp" class="ChannelProperty" version="1">
													<prop name="ChannelIdx">2</prop>
												</obj>
											</obj>
										</list>
									</obj>
									<obj name="item" class="PropertyList" version="1">
										<list name="emlist" count="12">
											<obj name="PropertyObject" class="RQSampleTargetProperty" version="4">
												<prop name="PropertyTypeName">Combined Sample and Target Type</prop>
												<prop name="Position">0</prop>
												<prop name="IsDefault">0</prop>
												<obj name="ChannelProp" class="ChannelProperty" version="1">
													<prop name="ChannelIdx">3</prop>
												</obj>
											</obj>
											<obj name="PropertyObject" class="QuantConcProperty" version="4">
												<prop name="PropertyTypeName">Concentration</prop>
												<prop name="Position">0</prop>
												<prop name="IsDefault">1</prop>
												<prop name="Concentration">0</prop>
												<obj name="ChannelProp" class="ChannelProperty" version="1">
													<prop name="ChannelIdx">3</prop>
												</obj>
												<prop name="ReadOnly">1</prop>
											</obj>
											<obj name="PropertyObject" class="QuantCpHighProp" version="4">
												<prop name="PropertyTypeName">Cp High</prop>
												<prop name="Position">0</prop>
												<prop name="IsDefault">1</prop>
												<prop name="CpRangeHigh">0</prop>
												<obj name="ChannelProp" class="ChannelProperty" version="1">
													<prop name="ChannelIdx">3</prop>
												</obj>
												<prop name="ReadOnly">1</prop>
											</obj>
											<obj name="PropertyObject" class="QuantCpLowProp" version="4">
												<prop name="PropertyTypeName">Cp Low</prop>
												<prop name="Position">0</prop>
												<prop name="IsDefault">1</prop>
												<prop name="CpRangeLow">0</prop>
												<obj name="ChannelProp" class="ChannelProperty" version="1">
													<prop name="ChannelIdx">3</prop>
												</obj>
												<prop name="ReadOnly">1</prop>
											</obj>
											<obj name="PropertyObject" class="RQEffProp" version="4">
												<prop name="PropertyTypeName">Efficiency</prop>
												<prop name="Position">0</prop>
												<prop name="IsDefault">1</prop>
												<prop name="Efficiency">2</prop>
												<obj name="ChannelProp" class="ChannelProperty" version="1">
													<prop name="ChannelIdx">3</prop>
												</obj>
											</obj>
											<obj name="PropertyObject" class="ChannelGenotype" version="4">
												<prop name="PropertyTypeName">Melt Geno Genotype</prop>
												<prop name="Position">0</prop>
												<prop name="IsDefault">1</prop>
												<prop name="ReadOnly">1</prop>
												<obj name="ChannelProp" class="ChannelProperty" version="1">
													<prop name="ChannelIdx">3</prop>
												</obj>
											</obj>
											<obj name="PropertyObject" class="GroupChannelTypeProp" version="4">
												<prop name="PropertyTypeName">Melt Geno Sample Type</prop>
												<prop name="Position">0</prop>
												<prop name="IsDefault">0</prop>
												<prop name="GroupSampleType">mstUnknown</prop>
												<obj name="ChannelProp" class="ChannelProperty" version="1">
													<prop name="ChannelIdx">3</prop>
												</obj>
											</obj>
											<obj name="PropertyObject" class="QuantSampleTypeProperty" version="4">
												<prop name="PropertyTypeName">Quantification Sample Type</prop>
												<prop name="Position">0</prop>
												<prop name="IsDefault">0</prop>
												<prop name="SampleType">qsUnknown</prop>
												<obj name="ChannelProp" class="ChannelProperty" version="1">
													<prop name="ChannelIdx">3</prop>
												</obj>
											</obj>
											<obj name="PropertyObject" class="ChannelGenotype" version="4">
												<prop name="PropertyTypeName">Scanning Genotype</prop>
												<prop name="Position">0</prop>
												<prop name="IsDefault">1</prop>
												<prop name="ReadOnly">1</prop>
												<obj name="ChannelProp" class="ChannelProperty" version="1">
													<prop name="ChannelIdx">3</prop>
												</obj>
											</obj>
											<obj name="PropertyObject" class="GroupChannelTypeProp" version="4">
												<prop name="PropertyTypeName">Scanning Sample Type</prop>
												<prop name="Position">0</prop>
												<prop name="IsDefault">0</prop>
												<prop name="GroupSampleType">mstUnknown</prop>
												<obj name="ChannelProp" class="ChannelProperty" version="1">
													<prop name="ChannelIdx">3</prop>
												</obj>
											</obj>
											<obj name="PropertyObject" class="TargetName" version="4">
												<prop name="PropertyTypeName">Target Name</prop>
												<prop name="Position">0</prop>
												<prop name="IsDefault">1</prop>
												<obj name="ChannelProp" class="ChannelProperty" version="1">
													<prop name="ChannelIdx">3</prop>
												</obj>
											</obj>
											<obj name="PropertyObject" class="RQTargetProperty" version="4">
												<prop name="PropertyTypeName">Target Type</prop>
												<prop name="Position">0</prop>
												<prop name="IsDefault">0</prop>
												<prop name="TargetType">dtNone</prop>
												<obj name="ChannelProp" class="ChannelProperty" version="1">
													<prop name="ChannelIdx">3</prop>
												</obj>
											</obj>
										</list>
									</obj>
								</list>
							</obj>
						</obj>
						<prop name="ChannelPropertyCount">4</prop>
						<prop name="ContainerPosition">0</prop>
						<prop name="HasSampleProperties">1</prop>
						<obj name="SampleProperties" class="PropertyList" version="1">
							<list name="emlist" count="14">
								<obj name="PropertyObject" class="SamplePrefColor" version="4">
									<prop name="PropertyTypeName">Color</prop>
									<prop name="Position">0</prop>
									<prop name="IsDefault">0</prop>
									<prop name="Color">$00FF8000</prop>
								</obj>
								<obj name="PropertyObject" class="DominantChannelProp" version="4">
									<prop name="PropertyTypeName">Dominant Channel</prop>
									<prop name="Position">0</prop>
									<prop name="IsDefault">0</prop>
									<prop name="DominantChannel">0</prop>
								</obj>
								<obj name="PropertyObject" class="Genotype" version="4">
									<prop name="PropertyTypeName">EndPt Genotype</prop>
									<prop name="Position">0</prop>
									<prop name="IsDefault">1</prop>
									<prop name="ReadOnly">1</prop>
								</obj>
								<obj name="PropertyObject" class="GroupingSample" version="4">
									<prop name="PropertyTypeName">EndPt Sample Type</prop>
									<prop name="Position">0</prop>
									<prop name="IsDefault">0</prop>
									<prop name="GroupSampleType">mstUnknown</prop>
								</obj>
								<obj name="PropertyObject" class="SamplePrefLineStyle" version="4">
									<prop name="PropertyTypeName">Line Style</prop>
									<prop name="Position">0</prop>
									<prop name="IsDefault">0</prop>
									<prop name="LineStyle">psSolid</prop>
								</obj>
								<obj name="PropertyObject" class="GenSampleEditNotes" version="4">
									<prop name="PropertyTypeName">Notes</prop>
									<prop name="Position">0</prop>
									<prop name="IsDefault">1</prop>
								</obj>
								<obj name="PropertyObject" class="SamplePrefPointStyle" version="4">
									<prop name="PropertyTypeName">Point Style</prop>
									<prop name="Position">0</prop>
									<prop name="IsDefault">0</prop>
									<prop name="PointStyle">psNothing</prop>
								</obj>
								<obj name="PropertyObject" class="GenSampleEditPosition" version="4">
									<prop name="PropertyTypeName">Position</prop>
									<prop name="Position">0</prop>
									<prop name="IsDefault">1</prop>
								</obj>
								<obj name="PropertyObject" class="GenSampleEditReplicate" version="4">
									<prop name="PropertyTypeName">Replicate of</prop>
									<prop name="Position">0</prop>
									<prop name="IsDefault">1</prop>
									<prop name="ReplicateOf">-1</prop>
								</obj>
								<obj name="PropertyObject" class="HTCSampleID" version="4">
									<prop name="PropertyTypeName">Sample ID</prop>
									<prop name="Position">0</prop>
									<prop name="IsDefault">1</prop>
								</obj>
								<obj name="PropertyObject" class="GenSampleEditName" version="4">
									<prop name="PropertyTypeName">Sample Name</prop>
									<prop name="Position">0</prop>
									<prop name="IsDefault">1</prop>
									<prop name="name">Sample 1</prop>
								</obj>
								<obj name="PropertyObject" class="HTCSamplePrepNotes" version="4">
									<prop name="PropertyTypeName">Sample Prep Notes</prop>
									<prop name="Position">0</prop>
									<prop name="IsDefault">1</prop>
								</obj>
								<obj name="PropertyObject" class="GenSampleEditSubset" version="4">
									<prop name="PropertyTypeName">Subsets</prop>
									<prop name="Position">0</prop>
									<prop name="IsDefault">1</prop>
								</obj>
								<obj name="PropertyObject" class="SamplePrefWidth" version="5">
									<prop name="PropertyTypeName">Width</prop>
									<prop name="Position">0</prop>
									<prop name="IsDefault">1</prop>
									<prop name="Width">1</prop>
								</obj>
							</list>
						</obj>
					</obj>
					<obj name="item" class="SamplePropInfo" version="1">
						<obj name="ChannelProperties" class="ChanPropList" version="2">
							<obj name="ChannelProperties" class="EMList" version="1">
								<list name="emlist" count="4">
									<obj name="item" class="PropertyList" version="1">
										<list name="emlist" count="12">
											<obj name="PropertyObject" class="RQSampleTargetProperty" version="4">
												<prop name="PropertyTypeName">Combined Sample and Target Type</prop>
												<prop name="Position">1</prop>
												<prop name="IsDefault">0</prop>
												<obj name="ChannelProp" class="ChannelProperty" version="1">
													<prop name="ChannelIdx">0</prop>
												</obj>
											</obj>
											<obj name="PropertyObject" class="QuantConcProperty" version="4">
												<prop name="PropertyTypeName">Concentration</prop>
												<prop name="Position">1</prop>
												<prop name="IsDefault">1</prop>
												<prop name="Concentration">0</prop>
												<obj name="ChannelProp" class="ChannelProperty" version="1">
													<prop name="ChannelIdx">0</prop>
												</obj>
												<prop name="ReadOnly">1</prop>
											</obj>
											<obj name="PropertyObject" class="QuantCpHighProp" version="4">
												<prop name="PropertyTypeName">Cp High</prop>
												<prop name="Position">1</prop>
												<prop name="IsDefault">1</prop>
												<prop name="CpRangeHigh">0</prop>
												<obj name="ChannelProp" class="ChannelProperty" version="1">
													<prop name="ChannelIdx">0</prop>
												</obj>
												<prop name="ReadOnly">1</prop>
											</obj>
											<obj name="PropertyObject" class="QuantCpLowProp" version="4">
												<prop name="PropertyTypeName">Cp Low</prop>
												<prop name="Position">1</prop>
												<prop name="IsDefault">1</prop>
												<prop name="CpRangeLow">0</prop>
												<obj name="ChannelProp" class="ChannelProperty" version="1">
													<prop name="ChannelIdx">0</prop>
												</obj>
												<prop name="ReadOnly">1</prop>
											</obj>
											<obj name="PropertyObject" class="RQEffProp" version="4">
												<prop name="PropertyTypeName">Efficiency</prop>
												<prop name="Position">1</prop>
												<prop name="IsDefault">1</prop>
												<prop name="Efficiency">2</prop>
												<obj name="ChannelProp" class="ChannelProperty" version="1">
													<prop name="ChannelIdx">0</prop>
												</obj>
											</obj>
											<obj name="PropertyObject" class="ChannelGenotype" version="4">
												<prop name="PropertyTypeName">Melt Geno Genotype</prop>
												<prop name="Position">1</prop>
												<prop name="IsDefault">1</prop>
												<prop name="ReadOnly">1</prop>
												<obj name="ChannelProp" class="ChannelProperty" version="1">
													<prop name="ChannelIdx">0</prop>
												</obj>
											</obj>
											<obj name="PropertyObject" class="GroupChannelTypeProp" version="4">
												<prop name="PropertyTypeName">Melt Geno Sample Type</prop>
												<prop name="Position">1</prop>
												<prop name="IsDefault">0</prop>
												<prop name="GroupSampleType">mstUnknown</prop>
												<obj name="ChannelProp" class="ChannelProperty" version="1">
													<prop name="ChannelIdx">0</prop>
												</obj>
											</obj>
											<obj name="PropertyObject" class="QuantSampleTypeProperty" version="4">
												<prop name="PropertyTypeName">Quantification Sample Type</prop>
												<prop name="Position">1</prop>
												<prop name="IsDefault">0</prop>
												<prop name="SampleType">qsUnknown</prop>
												<obj name="ChannelProp" class="ChannelProperty" version="1">
													<prop name="ChannelIdx">0</prop>
												</obj>
											</obj>
											<obj name="PropertyObject" class="ChannelGenotype" version="4">
												<prop name="PropertyTypeName">Scanning Genotype</prop>
												<prop name="Position">1</prop>
												<prop name="IsDefault">1</prop>
												<prop name="ReadOnly">1</prop>
												<obj name="ChannelProp" class="ChannelProperty" version="1">
													<prop name="ChannelIdx">0</prop>
												</obj>
											</obj>
											<obj name="PropertyObject" class="GroupChannelTypeProp" version="4">
												<prop name="PropertyTypeName">Scanning Sample Type</prop>
												<prop name="Position">1</prop>
												<prop name="IsDefault">0</prop>
												<prop name="GroupSampleType">mstUnknown</prop>
												<obj name="ChannelProp" class="ChannelProperty" version="1">
													<prop name="ChannelIdx">0</prop>
												</obj>
											</obj>
											<obj name="PropertyObject" class="TargetName" version="4">
												<prop name="PropertyTypeName">Target Name</prop>
												<prop name="Position">1</prop>
												<prop name="IsDefault">1</prop>
												<obj name="ChannelProp" class="ChannelProperty" version="1">
													<prop name="ChannelIdx">0</prop>
												</obj>
											</obj>
											<obj name="PropertyObject" class="RQTargetProperty" version="4">
												<prop name="PropertyTypeName">Target Type</prop>
												<prop name="Position">1</prop>
												<prop name="IsDefault">0</prop>
												<prop name="TargetType">dtNone</prop>
												<obj name="ChannelProp" class="ChannelProperty" version="1">
													<prop name="ChannelIdx">0</prop>
												</obj>
											</obj>
										</list>
									</obj>
									<obj name="item" class="PropertyList" version="1">
										<list name="emlist" count="12">
											<obj name="PropertyObject" class="RQSampleTargetProperty" version="4">
												<prop name="PropertyTypeName">Combined Sample and Target Type</prop>
												<prop name="Position">1</prop>
												<prop name="IsDefault">0</prop>
												<obj name="ChannelProp" class="ChannelProperty" version="1">
													<prop name="ChannelIdx">1</prop>
												</obj>
											</obj>
											<obj name="PropertyObject" class="QuantConcProperty" version="4">
												<prop name="PropertyTypeName">Concentration</prop>
												<prop name="Position">1</prop>
												<prop name="IsDefault">1</prop>
												<prop name="Concentration">0</prop>
												<obj name="ChannelProp" class="ChannelProperty" version="1">
													<prop name="ChannelIdx">1</prop>
												</obj>
												<prop name="ReadOnly">1</prop>
											</obj>
											<obj name="PropertyObject" class="QuantCpHighProp" version="4">
												<prop name="PropertyTypeName">Cp High</prop>
												<prop name="Position">1</prop>
												<prop name="IsDefault">1</prop>
												<prop name="CpRangeHigh">0</prop>
												<obj name="ChannelProp" class="ChannelProperty" version="1">
													<prop name="ChannelIdx">1</prop>
												</obj>
												<prop name="ReadOnly">1</prop>
											</obj>
											<obj name="PropertyObject" class="QuantCpLowProp" version="4">
												<prop name="PropertyTypeName">Cp Low</prop>
												<prop name="Position">1</prop>
												<prop name="IsDefault">1</prop>
												<prop name="CpRangeLow">0</prop>
												<obj name="ChannelProp" class="ChannelProperty" version="1">
													<prop name="ChannelIdx">1</prop>
												</obj>
												<prop name="ReadOnly">1</prop>
											</obj>
											<obj name="PropertyObject" class="RQEffProp" version="4">
												<prop name="PropertyTypeName">Efficiency</prop>
												<prop name="Position">1</prop>
												<prop name="IsDefault">1</prop>
												<prop name="Efficiency">2</prop>
												<obj name="ChannelProp" class="ChannelProperty" version="1">
													<prop name="ChannelIdx">1</prop>
												</obj>
											</obj>
											<obj name="PropertyObject" class="ChannelGenotype" version="4">
												<prop name="PropertyTypeName">Melt Geno Genotype</prop>
												<prop name="Position">1</prop>
												<prop name="IsDefault">1</prop>
												<prop name="ReadOnly">1</prop>
												<obj name="ChannelProp" class="ChannelProperty" version="1">
													<prop name="ChannelIdx">1</prop>
												</obj>
											</obj>
											<obj name="PropertyObject" class="GroupChannelTypeProp" version="4">
												<prop name="PropertyTypeName">Melt Geno Sample Type</prop>
												<prop name="Position">1</prop>
												<prop name="IsDefault">0</prop>
												<prop name="GroupSampleType">mstUnknown</prop>
												<obj name="ChannelProp" class="ChannelProperty" version="1">
													<prop name="ChannelIdx">1</prop>
												</obj>
											</obj>
											<obj name="PropertyObject" class="QuantSampleTypeProperty" version="4">
												<prop name="PropertyTypeName">Quantification Sample Type</prop>
												<prop name="Position">1</prop>
												<prop name="IsDefault">0</prop>
												<prop name="SampleType">qsUnknown</prop>
												<obj name="ChannelProp" class="ChannelProperty" version="1">
													<prop name="ChannelIdx">1</prop>
												</obj>
											</obj>
											<obj name="PropertyObject" class="ChannelGenotype" version="4">
												<prop name="PropertyTypeName">Scanning Genotype</prop>
												<prop name="Position">1</prop>
												<prop name="IsDefault">1</prop>
												<prop name="ReadOnly">1</prop>
												<obj name="ChannelProp" class="ChannelProperty" version="1">
													<prop name="ChannelIdx">1</prop>
												</obj>
											</obj>
											<obj name="PropertyObject" class="GroupChannelTypeProp" version="4">
												<prop name="PropertyTypeName">Scanning Sample Type</prop>
												<prop name="Position">1</prop>
												<prop name="IsDefault">0</prop>
												<prop name="GroupSampleType">mstUnknown</prop>
												<obj name="ChannelProp" class="ChannelProperty" version="1">
													<prop name="ChannelIdx">1</prop>
												</obj>
											</obj>
											<obj name="PropertyObject" class="TargetName" version="4">
												<prop name="PropertyTypeName">Target Name</prop>
												<prop name="Position">1</prop>
												<prop name="IsDefault">1</prop>
												<obj name="ChannelProp" class="ChannelProperty" version="1">
													<prop name="ChannelIdx">1</prop>
												</obj>
											</obj>
											<obj name="PropertyObject" class="RQTargetProperty" version="4">
												<prop name="PropertyTypeName">Target Type</prop>
												<prop name="Position">1</prop>
												<prop name="IsDefault">0</prop>
												<prop name="TargetType">dtNone</prop>
												<obj name="ChannelProp" class="ChannelProperty" version="1">
													<prop name="ChannelIdx">1</prop>
												</obj>
											</obj>
										</list>
									</obj>
									<obj name="item" class="PropertyList" version="1">
										<list name="emlist" count="12">
											<obj name="PropertyObject" class="RQSampleTargetProperty" version="4">
												<prop name="PropertyTypeName">Combined Sample and Target Type</prop>
												<prop name="Position">1</prop>
												<prop name="IsDefault">0</prop>
												<obj name="ChannelProp" class="ChannelProperty" version="1">
													<prop name="ChannelIdx">2</prop>
												</obj>
											</obj>
											<obj name="PropertyObject" class="QuantConcProperty" version="4">
												<prop name="PropertyTypeName">Concentration</prop>
												<prop name="Position">1</prop>
												<prop name="IsDefault">1</prop>
												<prop name="Concentration">0</prop>
												<obj name="ChannelProp" class="ChannelProperty" version="1">
													<prop name="ChannelIdx">2</prop>
												</obj>
												<prop name="ReadOnly">1</prop>
											</obj>
											<obj name="PropertyObject" class="QuantCpHighProp" version="4">
												<prop name="PropertyTypeName">Cp High</prop>
												<prop name="Position">1</prop>
												<prop name="IsDefault">1</prop>
												<prop name="CpRangeHigh">0</prop>
												<obj name="ChannelProp" class="ChannelProperty" version="1">
													<prop name="ChannelIdx">2</prop>
												</obj>
												<prop name="ReadOnly">1</prop>
											</obj>
											<obj name="PropertyObject" class="QuantCpLowProp" version="4">
												<prop name="PropertyTypeName">Cp Low</prop>
												<prop name="Position">1</prop>
												<prop name="IsDefault">1</prop>
												<prop name="CpRangeLow">0</prop>
												<obj name="ChannelProp" class="ChannelProperty" version="1">
													<prop name="ChannelIdx">2</prop>
												</obj>
												<prop name="ReadOnly">1</prop>
											</obj>
											<obj name="PropertyObject" class="RQEffProp" version="4">
												<prop name="PropertyTypeName">Efficiency</prop>
												<prop name="Position">1</prop>
												<prop name="IsDefault">1</prop>
												<prop name="Efficiency">2</prop>
												<obj name="ChannelProp" class="ChannelProperty" version="1">
													<prop name="ChannelIdx">2</prop>
												</obj>
											</obj>
											<obj name="PropertyObject" class="ChannelGenotype" version="4">
												<prop name="PropertyTypeName">Melt Geno Genotype</prop>
												<prop name="Position">1</prop>
												<prop name="IsDefault">1</prop>
												<prop name="ReadOnly">1</prop>
												<obj name="ChannelProp" class="ChannelProperty" version="1">
													<prop name="ChannelIdx">2</prop>
												</obj>
											</obj>
											<obj name="PropertyObject" class="GroupChannelTypeProp" version="4">
												<prop name="PropertyTypeName">Melt Geno Sample Type</prop>
												<prop name="Position">1</prop>
												<prop name="IsDefault">0</prop>
												<prop name="GroupSampleType">mstUnknown</prop>
												<obj name="ChannelProp" class="ChannelProperty" version="1">
													<prop name="ChannelIdx">2</prop>
												</obj>
											</obj>
											<obj name="PropertyObject" class="QuantSampleTypeProperty" version="4">
												<prop name="PropertyTypeName">Quantification Sample Type</prop>
												<prop name="Position">1</prop>
												<prop name="IsDefault">0</prop>
												<prop name="SampleType">qsUnknown</prop>
												<obj name="ChannelProp" class="ChannelProperty" version="1">
													<prop name="ChannelIdx">2</prop>
												</obj>
											</obj>
											<obj name="PropertyObject" class="ChannelGenotype" version="4">
												<prop name="PropertyTypeName">Scanning Genotype</prop>
												<prop name="Position">1</prop>
												<prop name="IsDefault">1</prop>
												<prop name="ReadOnly">1</prop>
												<obj name="ChannelProp" class="ChannelProperty" version="1">
													<prop name="ChannelIdx">2</prop>
												</obj>
											</obj>
											<obj name="PropertyObject" class="GroupChannelTypeProp" version="4">
												<prop name="PropertyTypeName">Scanning Sample Type</prop>
												<prop name="Position">1</prop>
												<prop name="IsDefault">0</prop>
												<prop name="GroupSampleType">mstUnknown</prop>
												<obj name="ChannelProp" class="ChannelProperty" version="1">
													<prop name="ChannelIdx">2</prop>
												</obj>
											</obj>
											<obj name="PropertyObject" class="TargetName" version="4">
												<prop name="PropertyTypeName">Target Name</prop>
												<prop name="Position">1</prop>
												<prop name="IsDefault">1</prop>
												<obj name="ChannelProp" class="ChannelProperty" version="1">
													<prop name="ChannelIdx">2</prop>
												</obj>
											</obj>
											<obj name="PropertyObject" class="RQTargetProperty" version="4">
												<prop name="PropertyTypeName">Target Type</prop>
												<prop name="Position">1</prop>
												<prop name="IsDefault">0</prop>
												<prop name="TargetType">dtNone</prop>
												<obj name="ChannelProp" class="ChannelProperty" version="1">
													<prop name="ChannelIdx">2</prop>
												</obj>
											</obj>
										</list>
									</obj>
									<obj name="item" class="PropertyList" version="1">
										<list name="emlist" count="12">
											<obj name="PropertyObject" class="RQSampleTargetProperty" version="4">
												<prop name="PropertyTypeName">Combined Sample and Target Type</prop>
												<prop name="Position">1</prop>
												<prop name="IsDefault">0</prop>
												<obj name="ChannelProp" class="ChannelProperty" version="1">
													<prop name="ChannelIdx">3</prop>
												</obj>
											</obj>
											<obj name="PropertyObject" class="QuantConcProperty" version="4">
												<prop name="PropertyTypeName">Concentration</prop>
												<prop name="Position">1</prop>
												<prop name="IsDefault">1</prop>
												<prop name="Concentration">0</prop>
												<obj name="ChannelProp" class="ChannelProperty" version="1">
													<prop name="ChannelIdx">3</prop>
												</obj>
												<prop name="ReadOnly">1</prop>
											</obj>
											<obj name="PropertyObject" class="QuantCpHighProp" version="4">
												<prop name="PropertyTypeName">Cp High</prop>
												<prop name="Position">1</prop>
												<prop name="IsDefault">1</prop>
												<prop name="CpRangeHigh">0</prop>
												<obj name="ChannelProp" class="ChannelProperty" version="1">
													<prop name="ChannelIdx">3</prop>
												</obj>
												<prop name="ReadOnly">1</prop>
											</obj>
											<obj name="PropertyObject" class="QuantCpLowProp" version="4">
												<prop name="PropertyTypeName">Cp Low</prop>
												<prop name="Position">1</prop>
												<prop name="IsDefault">1</prop>
												<prop name="CpRangeLow">0</prop>
												<obj name="ChannelProp" class="ChannelProperty" version="1">
													<prop name="ChannelIdx">3</prop>
												</obj>
												<prop name="ReadOnly">1</prop>
											</obj>
											<obj name="PropertyObject" class="RQEffProp" version="4">
												<prop name="PropertyTypeName">Efficiency</prop>
												<prop name="Position">1</prop>
												<prop name="IsDefault">1</prop>
												<prop name="Efficiency">2</prop>
												<obj name="ChannelProp" class="ChannelProperty" version="1">
													<prop name="ChannelIdx">3</prop>
												</obj>
											</obj>
											<obj name="PropertyObject" class="ChannelGenotype" version="4">
												<prop name="PropertyTypeName">Melt Geno Genotype</prop>
												<prop name="Position">1</prop>
												<prop name="IsDefault">1</prop>
												<prop name="ReadOnly">1</prop>
												<obj name="ChannelProp" class="ChannelProperty" version="1">
													<prop name="ChannelIdx">3</prop>
												</obj>
											</obj>
											<obj name="PropertyObject" class="GroupChannelTypeProp" version="4">
												<prop name="PropertyTypeName">Melt Geno Sample Type</prop>
												<prop name="Position">1</prop>
												<prop name="IsDefault">0</prop>
												<prop name="GroupSampleType">mstUnknown</prop>
												<obj name="ChannelProp" class="ChannelProperty" version="1">
													<prop name="ChannelIdx">3</prop>
												</obj>
											</obj>
											<obj name="PropertyObject" class="QuantSampleTypeProperty" version="4">
												<prop name="PropertyTypeName">Quantification Sample Type</prop>
												<prop name="Position">1</prop>
												<prop name="IsDefault">0</prop>
												<prop name="SampleType">qsUnknown</prop>
												<obj name="ChannelProp" class="ChannelProperty" version="1">
													<prop name="ChannelIdx">3</prop>
												</obj>
											</obj>
											<obj name="PropertyObject" class="ChannelGenotype" version="4">
												<prop name="PropertyTypeName">Scanning Genotype</prop>
												<prop name="Position">1</prop>
												<prop name="IsDefault">1</prop>
												<prop name="ReadOnly">1</prop>
												<obj name="ChannelProp" class="ChannelProperty" version="1">
													<prop name="ChannelIdx">3</prop>
												</obj>
											</obj>
											<obj name="PropertyObject" class="GroupChannelTypeProp" version="4">
												<prop name="PropertyTypeName">Scanning Sample Type</prop>
												<prop name="Position">1</prop>
												<prop name="IsDefault">0</prop>
												<prop name="GroupSampleType">mstUnknown</prop>
												<obj name="ChannelProp" class="ChannelProperty" version="1">
													<prop name="ChannelIdx">3</prop>
												</obj>
											</obj>
											<obj name="PropertyObject" class="TargetName" version="4">
												<prop name="PropertyTypeName">Target Name</prop>
												<prop name="Position">1</prop>
												<prop name="IsDefault">1</prop>
												<obj name="ChannelProp" class="ChannelProperty" version="1">
													<prop name="ChannelIdx">3</prop>
												</obj>
											</obj>
											<obj name="PropertyObject" class="RQTargetProperty" version="4">
												<prop name="PropertyTypeName">Target Type</prop>
												<prop name="Position">1</prop>
												<prop name="IsDefault">0</prop>
												<prop name="TargetType">dtNone</prop>
												<obj name="ChannelProp" class="ChannelProperty" version="1">
													<prop name="ChannelIdx">3</prop>
												</obj>
											</obj>
										</list>
									</obj>
								</list>
							</obj>
						</obj>
						<prop name="ChannelPropertyCount">4</prop>
						<prop name="ContainerPosition">1</prop>
						<prop name="HasSampleProperties">1</prop>
						<obj name="SampleProperties" class="PropertyList" version="1">
							<list name="emlist" count="14">
								<obj name="PropertyObject" class="SamplePrefColor" version="4">
									<prop name="PropertyTypeName">Color</prop>
									<prop name="Position">1</prop>
									<prop name="IsDefault">0</prop>
									<prop name="Color">clRed</prop>
								</obj>
								<obj name="PropertyObject" class="DominantChannelProp" version="4">
									<prop name="PropertyTypeName">Dominant Channel</prop>
									<prop name="Position">1</prop>
									<prop name="IsDefault">0</prop>
									<prop name="DominantChannel">0</prop>
								</obj>
								<obj name="PropertyObject" class="Genotype" version="4">
									<prop name="PropertyTypeName">EndPt Genotype</prop>
									<prop name="Position">1</prop>
									<prop name="IsDefault">1</prop>
									<prop name="ReadOnly">1</prop>
								</obj>
								<obj name="PropertyObject" class="GroupingSample" version="4">
									<prop name="PropertyTypeName">EndPt Sample Type</prop>
									<prop name="Position">1</prop>
									<prop name="IsDefault">0</prop>
									<prop name="GroupSampleType">mstUnknown</prop>
								</obj>
								<obj name="PropertyObject" class="SamplePrefLineStyle" version="4">
									<prop name="PropertyTypeName">Line Style</prop>
									<prop name="Position">1</prop>
									<prop name="IsDefault">0</prop>
									<prop name="LineStyle">psSolid</prop>
								</obj>
								<obj name="PropertyObject" class="GenSampleEditNotes" version="4">
									<prop name="PropertyTypeName">Notes</prop>
									<prop name="Position">1</prop>
									<prop name="IsDefault">1</prop>
								</obj>
								<obj name="PropertyObject" class="SamplePrefPointStyle" version="4">
									<prop name="PropertyTypeName">Point Style</prop>
									<prop name="Position">1</prop>
									<prop name="IsDefault">0</prop>
									<prop name="PointStyle">psNothing</prop>
								</obj>
								<obj name="PropertyObject" class="GenSampleEditPosition" version="4">
									<prop name="PropertyTypeName">Position</prop>
									<prop name="Position">1</prop>
									<prop name="IsDefault">1</prop>
								</obj>
								<obj name="PropertyObject" class="GenSampleEditReplicate" version="4">
									<prop name="PropertyTypeName">Replicate of</prop>
									<prop name="Position">1</prop>
									<prop name="IsDefault">1</prop>
									<prop name="ReplicateOf">-1</prop>
								</obj>
								<obj name="PropertyObject" class="HTCSampleID" version="4">
									<prop name="PropertyTypeName">Sample ID</prop>
									<prop name="Position">1</prop>
									<prop name="IsDefault">1</prop>
								</obj>
								<obj name="PropertyObject" class="GenSampleEditName" version="4">
									<prop name="PropertyTypeName">Sample Name</prop>
									<prop name="Position">1</prop>
									<prop name="IsDefault">1</prop>
									<prop name="name">Sample 2</prop>
								</obj>
								<obj name="PropertyObject" class="HTCSamplePrepNotes" version="4">
									<prop name="PropertyTypeName">Sample Prep Notes</prop>
									<prop name="Position">1</prop>
									<prop name="IsDefault">1</prop>
								</obj>
								<obj name="PropertyObject" class="GenSampleEditSubset" version="4">
									<prop name="PropertyTypeName">Subsets</prop>
									<prop name="Position">1</prop>
									<prop name="IsDefault">1</prop>
								</obj>
								<obj name="PropertyObject" class="SamplePrefWidth" version="5">
									<prop name="PropertyTypeName">Width</prop>
									<prop name="Position">1</prop>
									<prop name="IsDefault">1</prop>
									<prop name="Width">1</prop>
								</obj>
							</list>
						</obj>
					</obj>
					<obj name="item" class="SamplePropInfo" version="1">
						<obj name="ChannelProperties" class="ChanPropList" version="2">
							<obj name="ChannelProperties" class="EMList" version="1">
								<list name="emlist" count="4">
									<obj name="item" class="PropertyList" version="1">
										<list name="emlist" count="12">
											<obj name="PropertyObject" class="RQSampleTargetProperty" version="4">
												<prop name="PropertyTypeName">Combined Sample and Target Type</prop>
												<prop name="Position">2</prop>
												<prop name="IsDefault">0</prop>
												<obj name="ChannelProp" class="ChannelProperty" version="1">
													<prop name="ChannelIdx">0</prop>
												</obj>
											</obj>
											<obj name="PropertyObject" class="QuantConcProperty" version="4">
												<prop name="PropertyTypeName">Concentration</prop>
												<prop name="Position">2</prop>
												<prop name="IsDefault">1</prop>
												<prop name="Concentration">0</prop>
												<obj name="ChannelProp" class="ChannelProperty" version="1">
													<prop name="ChannelIdx">0</prop>
												</obj>
												<prop name="ReadOnly">1</prop>
											</obj>
											<obj name="PropertyObject" class="QuantCpHighProp" version="4">
												<prop name="PropertyTypeName">Cp High</prop>
												<prop name="Position">2</prop>
												<prop name="IsDefault">1</prop>
												<prop name="CpRangeHigh">0</prop>
												<obj name="ChannelProp" class="ChannelProperty" version="1">
													<prop name="ChannelIdx">0</prop>
												</obj>
												<prop name="ReadOnly">1</prop>
											</obj>
											<obj name="PropertyObject" class="QuantCpLowProp" version="4">
												<prop name="PropertyTypeName">Cp Low</prop>
												<prop name="Position">2</prop>
												<prop name="IsDefault">1</prop>
												<prop name="CpRangeLow">0</prop>
												<obj name="ChannelProp" class="ChannelProperty" version="1">
													<prop name="ChannelIdx">0</prop>
												</obj>
												<prop name="ReadOnly">1</prop>
											</obj>
											<obj name="PropertyObject" class="RQEffProp" version="4">
												<prop name="PropertyTypeName">Efficiency</prop>
												<prop name="Position">2</prop>
												<prop name="IsDefault">1</prop>
												<prop name="Efficiency">2</prop>
												<obj name="ChannelProp" class="ChannelProperty" version="1">
													<prop name="ChannelIdx">0</prop>
												</obj>
											</obj>
											<obj name="PropertyObject" class="ChannelGenotype" version="4">
												<prop name="PropertyTypeName">Melt Geno Genotype</prop>
												<prop name="Position">2</prop>
												<prop name="IsDefault">1</prop>
												<prop name="ReadOnly">1</prop>
												<obj name="ChannelProp" class="ChannelProperty" version="1">
													<prop name="ChannelIdx">0</prop>
												</obj>
											</obj>
											<obj name="PropertyObject" class="GroupChannelTypeProp" version="4">
												<prop name="PropertyTypeName">Melt Geno Sample Type</prop>
												<prop name="Position">2</prop>
												<prop name="IsDefault">0</prop>
												<prop name="GroupSampleType">mstUnknown</prop>
												<obj name="ChannelProp" class="ChannelProperty" version="1">
													<prop name="ChannelIdx">0</prop>
												</obj>
											</obj>
											<obj name="PropertyObject" class="QuantSampleTypeProperty" version="4">
												<prop name="PropertyTypeName">Quantification Sample Type</prop>
												<prop name="Position">2</prop>
												<prop name="IsDefault">0</prop>
												<prop name="SampleType">qsUnknown</prop>
												<obj name="ChannelProp" class="ChannelProperty" version="1">
													<prop name="ChannelIdx">0</prop>
												</obj>
											</obj>
											<obj name="PropertyObject" class="ChannelGenotype" version="4">
												<prop name="PropertyTypeName">Scanning Genotype</prop>
												<prop name="Position">2</prop>
												<prop name="IsDefault">1</prop>
												<prop name="ReadOnly">1</prop>
												<obj name="ChannelProp" class="ChannelProperty" version="1">
													<prop name="ChannelIdx">0</prop>
												</obj>
											</obj>
											<obj name="PropertyObject" class="GroupChannelTypeProp" version="4">
												<prop name="PropertyTypeName">Scanning Sample Type</prop>
												<prop name="Position">2</prop>
												<prop name="IsDefault">0</prop>
												<prop name="GroupSampleType">mstUnknown</prop>
												<obj name="ChannelProp" class="ChannelProperty" version="1">
													<prop name="ChannelIdx">0</prop>
												</obj>
											</obj>
											<obj name="PropertyObject" class="TargetName" version="4">
												<prop name="PropertyTypeName">Target Name</prop>
												<prop name="Position">2</prop>
												<prop name="IsDefault">1</prop>
												<obj name="ChannelProp" class="ChannelProperty" version="1">
													<prop name="ChannelIdx">0</prop>
												</obj>
											</obj>
											<obj name="PropertyObject" class="RQTargetProperty" version="4">
												<prop name="PropertyTypeName">Target Type</prop>
												<prop name="Position">2</prop>
												<prop name="IsDefault">0</prop>
												<prop name="TargetType">dtNone</prop>
												<obj name="ChannelProp" class="ChannelProperty" version="1">
													<prop name="ChannelIdx">0</prop>
												</obj>
											</obj>
										</list>
									</obj>
									<obj name="item" class="PropertyList" version="1">
										<list name="emlist" count="12">
											<obj name="PropertyObject" class="RQSampleTargetProperty" version="4">
												<prop name="PropertyTypeName">Combined Sample and Target Type</prop>
												<prop name="Position">2</prop>
												<prop name="IsDefault">0</prop>
												<obj name="ChannelProp" class="ChannelProperty" version="1">
													<prop name="ChannelIdx">1</prop>
												</obj>
											</obj>
											<obj name="PropertyObject" class="QuantConcProperty" version="4">
												<prop name="PropertyTypeName">Concentration</prop>
												<prop name="Position">2</prop>
												<prop name="IsDefault">1</prop>
												<prop name="Concentration">0</prop>
												<obj name="ChannelProp" class="ChannelProperty" version="1">
													<prop name="ChannelIdx">1</prop>
												</obj>
												<prop name="ReadOnly">1</prop>
											</obj>
											<obj name="PropertyObject" class="QuantCpHighProp" version="4">
												<prop name="PropertyTypeName">Cp High</prop>
												<prop name="Position">2</prop>
												<prop name="IsDefault">1</prop>
												<prop name="CpRangeHigh">0</prop>
												<obj name="ChannelProp" class="ChannelProperty" version="1">
													<prop name="ChannelIdx">1</prop>
												</obj>
												<prop name="ReadOnly">1</prop>
											</obj>
											<obj name="PropertyObject" class="QuantCpLowProp" version="4">
												<prop name="PropertyTypeName">Cp Low</prop>
												<prop name="Position">2</prop>
												<prop name="IsDefault">1</prop>
												<prop name="CpRangeLow">0</prop>
												<obj name="ChannelProp" class="ChannelProperty" version="1">
													<prop name="ChannelIdx">1</prop>
												</obj>
												<prop name="ReadOnly">1</prop>
											</obj>
											<obj name="PropertyObject" class="RQEffProp" version="4">
												<prop name="PropertyTypeName">Efficiency</prop>
												<prop name="Position">2</prop>
												<prop name="IsDefault">1</prop>
												<prop name="Efficiency">2</prop>
												<obj name="ChannelProp" class="ChannelProperty" version="1">
													<prop name="ChannelIdx">1</prop>
												</obj>
											</obj>
											<obj name="PropertyObject" class="ChannelGenotype" version="4">
												<prop name="PropertyTypeName">Melt Geno Genotype</prop>
												<prop name="Position">2</prop>
												<prop name="IsDefault">1</prop>
												<prop name="ReadOnly">1</prop>
												<obj name="ChannelProp" class="ChannelProperty" version="1">
													<prop name="ChannelIdx">1</prop>
												</obj>
											</obj>
											<obj name="PropertyObject" class="GroupChannelTypeProp" version="4">
												<prop name="PropertyTypeName">Melt Geno Sample Type</prop>
												<prop name="Position">2</prop>
												<prop name="IsDefault">0</prop>
												<prop name="GroupSampleType">mstUnknown</prop>
												<obj name="ChannelProp" class="ChannelProperty" version="1">
													<prop name="ChannelIdx">1</prop>
												</obj>
											</obj>
											<obj name="PropertyObject" class="QuantSampleTypeProperty" version="4">
												<prop name="PropertyTypeName">Quantification Sample Type</prop>
												<prop name="Position">2</prop>
												<prop name="IsDefault">0</prop>
												<prop name="SampleType">qsUnknown</prop>
												<obj name="ChannelProp" class="ChannelProperty" version="1">
													<prop name="ChannelIdx">1</prop>
												</obj>
											</obj>
											<obj name="PropertyObject" class="ChannelGenotype" version="4">
												<prop name="PropertyTypeName">Scanning Genotype</prop>
												<prop name="Position">2</prop>
												<prop name="IsDefault">1</prop>
												<prop name="ReadOnly">1</prop>
												<obj name="ChannelProp" class="ChannelProperty" version="1">
													<prop name="ChannelIdx">1</prop>
												</obj>
											</obj>
											<obj name="PropertyObject" class="GroupChannelTypeProp" version="4">
												<prop name="PropertyTypeName">Scanning Sample Type</prop>
												<prop name="Position">2</prop>
												<prop name="IsDefault">0</prop>
												<prop name="GroupSampleType">mstUnknown</prop>
												<obj name="ChannelProp" class="ChannelProperty" version="1">
													<prop name="ChannelIdx">1</prop>
												</obj>
											</obj>
											<obj name="PropertyObject" class="TargetName" version="4">
												<prop name="PropertyTypeName">Target Name</prop>
												<prop name="Position">2</prop>
												<prop name="IsDefault">1</prop>
												<obj name="ChannelProp" class="ChannelProperty" version="1">
													<prop name="ChannelIdx">1</prop>
												</obj>
											</obj>
											<obj name="PropertyObject" class="RQTargetProperty" version="4">
												<prop name="PropertyTypeName">Target Type</prop>
												<prop name="Position">2</prop>
												<prop name="IsDefault">0</prop>
												<prop name="TargetType">dtNone</prop>
												<obj name="ChannelProp" class="ChannelProperty" version="1">
													<prop name="ChannelIdx">1</prop>
												</obj>
											</obj>
										</list>
									</obj>
									<obj name="item" class="PropertyList" version="1">
										<list name="emlist" count="12">
											<obj name="PropertyObject" class="RQSampleTargetProperty" version="4">
												<prop name="PropertyTypeName">Combined Sample and Target Type</prop>
												<prop name="Position">2</prop>
												<prop name="IsDefault">0</prop>
												<obj name="ChannelProp" class="ChannelProperty" version="1">
													<prop name="ChannelIdx">2</prop>
												</obj>
											</obj>
											<obj name="PropertyObject" class="QuantConcProperty" version="4">
												<prop name="PropertyTypeName">Concentration</prop>
												<prop name="Position">2</prop>
												<prop name="IsDefault">1</prop>
												<prop name="Concentration">0</prop>
												<obj name="ChannelProp" class="ChannelProperty" version="1">
													<prop name="ChannelIdx">2</prop>
												</obj>
												<prop name="ReadOnly">1</prop>
											</obj>
											<obj name="PropertyObject" class="QuantCpHighProp" version="4">
												<prop name="PropertyTypeName">Cp High</prop>
												<prop name="Position">2</prop>
												<prop name="IsDefault">1</prop>
												<prop name="CpRangeHigh">0</prop>
												<obj name="ChannelProp" class="ChannelProperty" version="1">
													<prop name="ChannelIdx">2</prop>
												</obj>
												<prop name="ReadOnly">1</prop>
											</obj>
											<obj name="PropertyObject" class="QuantCpLowProp" version="4">
												<prop name="PropertyTypeName">Cp Low</prop>
												<prop name="Position">2</prop>
												<prop name="IsDefault">1</prop>
												<prop name="CpRangeLow">0</prop>
												<obj name="ChannelProp" class="ChannelProperty" version="1">
													<prop name="ChannelIdx">2</prop>
												</obj>
												<prop name="ReadOnly">1</prop>
											</obj>
											<obj name="PropertyObject" class="RQEffProp" version="4">
												<prop name="PropertyTypeName">Efficiency</prop>
												<prop name="Position">2</prop>
												<prop name="IsDefault">1</prop>
												<prop name="Efficiency">2</prop>
												<obj name="ChannelProp" class="ChannelProperty" version="1">
													<prop name="ChannelIdx">2</prop>
												</obj>
											</obj>
											<obj name="PropertyObject" class="ChannelGenotype" version="4">
												<prop name="PropertyTypeName">Melt Geno Genotype</prop>
												<prop name="Position">2</prop>
												<prop name="IsDefault">1</prop>
												<prop name="ReadOnly">1</prop>
												<obj name="ChannelProp" class="ChannelProperty" version="1">
													<prop name="ChannelIdx">2</prop>
												</obj>
											</obj>
											<obj name="PropertyObject" class="GroupChannelTypeProp" version="4">
												<prop name="PropertyTypeName">Melt Geno Sample Type</prop>
												<prop name="Position">2</prop>
												<prop name="IsDefault">0</prop>
												<prop name="GroupSampleType">mstUnknown</prop>
												<obj name="ChannelProp" class="ChannelProperty" version="1">
													<prop name="ChannelIdx">2</prop>
												</obj>
											</obj>
											<obj name="PropertyObject" class="QuantSampleTypeProperty" version="4">
												<prop name="PropertyTypeName">Quantification Sample Type</prop>
												<prop name="Position">2</prop>
												<prop name="IsDefault">0</prop>
												<prop name="SampleType">qsUnknown</prop>
												<obj name="ChannelProp" class="ChannelProperty" version="1">
													<prop name="ChannelIdx">2</prop>
												</obj>
											</obj>
											<obj name="PropertyObject" class="ChannelGenotype" version="4">
												<prop name="PropertyTypeName">Scanning Genotype</prop>
												<prop name="Position">2</prop>
												<prop name="IsDefault">1</prop>
												<prop name="ReadOnly">1</prop>
												<obj name="ChannelProp" class="ChannelProperty" version="1">
													<prop name="ChannelIdx">2</prop>
												</obj>
											</obj>
											<obj name="PropertyObject" class="GroupChannelTypeProp" version="4">
												<prop name="PropertyTypeName">Scanning Sample Type</prop>
												<prop name="Position">2</prop>
												<prop name="IsDefault">0</prop>
												<prop name="GroupSampleType">mstUnknown</prop>
												<obj name="ChannelProp" class="ChannelProperty" version="1">
													<prop name="ChannelIdx">2</prop>
												</obj>
											</obj>
											<obj name="PropertyObject" class="TargetName" version="4">
												<prop name="PropertyTypeName">Target Name</prop>
												<prop name="Position">2</prop>
												<prop name="IsDefault">1</prop>
												<obj name="ChannelProp" class="ChannelProperty" version="1">
													<prop name="ChannelIdx">2</prop>
												</obj>
											</obj>
											<obj name="PropertyObject" class="RQTargetProperty" version="4">
												<prop name="PropertyTypeName">Target Type</prop>
												<prop name="Position">2</prop>
												<prop name="IsDefault">0</prop>
												<prop name="TargetType">dtNone</prop>
												<obj name="ChannelProp" class="ChannelProperty" version="1">
													<prop name="ChannelIdx">2</prop>
												</obj>
											</obj>
										</list>
									</obj>
									<obj name="item" class="PropertyList" version="1">
										<list name="emlist" count="12">
											<obj name="PropertyObject" class="RQSampleTargetProperty" version="4">
												<prop name="PropertyTypeName">Combined Sample and Target Type</prop>
												<prop name="Position">2</prop>
												<prop name="IsDefault">0</prop>
												<obj name="ChannelProp" class="ChannelProperty" version="1">
													<prop name="ChannelIdx">3</prop>
												</obj>
											</obj>
											<obj name="PropertyObject" class="QuantConcProperty" version="4">
												<prop name="PropertyTypeName">Concentration</prop>
												<prop name="Position">2</prop>
												<prop name="IsDefault">1</prop>
												<prop name="Concentration">0</prop>
												<obj name="ChannelProp" class="ChannelProperty" version="1">
													<prop name="ChannelIdx">3</prop>
												</obj>
												<prop name="ReadOnly">1</prop>
											</obj>
											<obj name="PropertyObject" class="QuantCpHighProp" version="4">
												<prop name="PropertyTypeName">Cp High</prop>
												<prop name="Position">2</prop>
												<prop name="IsDefault">1</prop>
												<prop name="CpRangeHigh">0</prop>
												<obj name="ChannelProp" class="ChannelProperty" version="1">
													<prop name="ChannelIdx">3</prop>
												</obj>
												<prop name="ReadOnly">1</prop>
											</obj>
											<obj name="PropertyObject" class="QuantCpLowProp" version="4">
												<prop name="PropertyTypeName">Cp Low</prop>
												<prop name="Position">2</prop>
												<prop name="IsDefault">1</prop>
												<prop name="CpRangeLow">0</prop>
												<obj name="ChannelProp" class="ChannelProperty" version="1">
													<prop name="ChannelIdx">3</prop>
												</obj>
												<prop name="ReadOnly">1</prop>
											</obj>
											<obj name="PropertyObject" class="RQEffProp" version="4">
												<prop name="PropertyTypeName">Efficiency</prop>
												<prop name="Position">2</prop>
												<prop name="IsDefault">1</prop>
												<prop name="Efficiency">2</prop>
												<obj name="ChannelProp" class="ChannelProperty" version="1">
													<prop name="ChannelIdx">3</prop>
												</obj>
											</obj>
											<obj name="PropertyObject" class="ChannelGenotype" version="4">
												<prop name="PropertyTypeName">Melt Geno Genotype</prop>
												<prop name="Position">2</prop>
												<prop name="IsDefault">1</prop>
												<prop name="ReadOnly">1</prop>
												<obj name="ChannelProp" class="ChannelProperty" version="1">
													<prop name="ChannelIdx">3</prop>
												</obj>
											</obj>
											<obj name="PropertyObject" class="GroupChannelTypeProp" version="4">
												<prop name="PropertyTypeName">Melt Geno Sample Type</prop>
												<prop name="Position">2</prop>
												<prop name="IsDefault">0</prop>
												<prop name="GroupSampleType">mstUnknown</prop>
												<obj name="ChannelProp" class="ChannelProperty" version="1">
													<prop name="ChannelIdx">3</prop>
												</obj>
											</obj>
											<obj name="PropertyObject" class="QuantSampleTypeProperty" version="4">
												<prop name="PropertyTypeName">Quantification Sample Type</prop>
												<prop name="Position">2</prop>
												<prop name="IsDefault">0</prop>
												<prop name="SampleType">qsUnknown</prop>
												<obj name="ChannelProp" class="ChannelProperty" version="1">
													<prop name="ChannelIdx">3</prop>
												</obj>
											</obj>
											<obj name="PropertyObject" class="ChannelGenotype" version="4">
												<prop name="PropertyTypeName">Scanning Genotype</prop>
												<prop name="Position">2</prop>
												<prop name="IsDefault">1</prop>
												<prop name="ReadOnly">1</prop>
												<obj name="ChannelProp" class="ChannelProperty" version="1">
													<prop name="ChannelIdx">3</prop>
												</obj>
											</obj>
											<obj name="PropertyObject" class="GroupChannelTypeProp" version="4">
												<prop name="PropertyTypeName">Scanning Sample Type</prop>
												<prop name="Position">2</prop>
												<prop name="IsDefault">0</prop>
												<prop name="GroupSampleType">mstUnknown</prop>
												<obj name="ChannelProp" class="ChannelProperty" version="1">
													<prop name="ChannelIdx">3</prop>
												</obj>
											</obj>
											<obj name="PropertyObject" class="TargetName" version="4">
												<prop name="PropertyTypeName">Target Name</prop>
												<prop name="Position">2</prop>
												<prop name="IsDefault">1</prop>
												<obj name="ChannelProp" class="ChannelProperty" version="1">
													<prop name="ChannelIdx">3</prop>
												</obj>
											</obj>
											<obj name="PropertyObject" class="RQTargetProperty" version="4">
												<prop name="PropertyTypeName">Target Type</prop>
												<prop name="Position">2</prop>
												<prop name="IsDefault">0</prop>
												<prop name="TargetType">dtNone</prop>
												<obj name="ChannelProp" class="ChannelProperty" version="1">
													<prop name="ChannelIdx">3</prop>
												</obj>
											</obj>
										</list>
									</obj>
								</list>
							</obj>
						</obj>
						<prop name="ChannelPropertyCount">4</prop>
						<prop name="ContainerPosition">2</prop>
						<prop name="HasSampleProperties">1</prop>
						<obj name="SampleProperties" class="PropertyList" version="1">
							<list name="emlist" count="14">
								<obj name="PropertyObject" class="SamplePrefColor" version="4">
									<prop name="PropertyTypeName">Color</prop>
									<prop name="Position">2</prop>
									<prop name="IsDefault">0</prop>
									<prop name="Color">$0030D700</prop>
								</obj>
								<obj name="PropertyObject" class="DominantChannelProp" version="4">
									<prop name="PropertyTypeName">Dominant Channel</prop>
									<prop name="Position">2</prop>
									<prop name="IsDefault">0</prop>
									<prop name="DominantChannel">0</prop>
								</obj>
								<obj name="PropertyObject" class="Genotype" version="4">
									<prop name="PropertyTypeName">EndPt Genotype</prop>
									<prop name="Position">2</prop>
									<prop name="IsDefault">1</prop>
									<prop name="ReadOnly">1</prop>
								</obj>
								<obj name="PropertyObject" class="GroupingSample" version="4">
									<prop name="PropertyTypeName">EndPt Sample Type</prop>
									<prop name="Position">2</prop>
									<prop name="IsDefault">0</prop>
									<prop name="GroupSampleType">mstUnknown</prop>
								</obj>
								<obj name="PropertyObject" class="SamplePrefLineStyle" version="4">
									<prop name="PropertyTypeName">Line Style</prop>
									<prop name="Position">2</prop>
									<prop name="IsDefault">0</prop>
									<prop name="LineStyle">psSolid</prop>
								</obj>
								<obj name="PropertyObject" class="GenSampleEditNotes" version="4">
									<prop name="PropertyTypeName">Notes</prop>
									<prop name="Position">2</prop>
									<prop name="IsDefault">1</prop>
								</obj>
								<obj name="PropertyObject" class="SamplePrefPointStyle" version="4">
									<prop name="PropertyTypeName">Point Style</prop>
									<prop name="Position">2</prop>
									<prop name="IsDefault">0</prop>
									<prop name="PointStyle">psNothing</prop>
								</obj>
								<obj name="PropertyObject" class="GenSampleEditPosition" version="4">
									<prop name="PropertyTypeName">Position</prop>
									<prop name="Position">2</prop>
									<prop name="IsDefault">1</prop>
								</obj>
								<obj name="PropertyObject" class="GenSampleEditReplicate" version="4">
									<prop name="PropertyTypeName">Replicate of</prop>
									<prop name="Position">2</prop>
									<prop name="IsDefault">1</prop>
									<prop name="ReplicateOf">-1</prop>
								</obj>
								<obj name="PropertyObject" class="HTCSampleID" version="4">
									<prop name="PropertyTypeName">Sample ID</prop>
									<prop name="Position">2</prop>
									<prop name="IsDefault">1</prop>
								</obj>
								<obj name="PropertyObject" class="GenSampleEditName" version="4">
									<prop name="PropertyTypeName">Sample Name</prop>
									<prop name="Position">2</prop>
									<prop name="IsDefault">1</prop>
									<prop name="name">Sample 3</prop>
								</obj>
								<obj name="PropertyObject" class="HTCSamplePrepNotes" version="4">
									<prop name="PropertyTypeName">Sample Prep Notes</prop>
									<prop name="Position">2</prop>
									<prop name="IsDefault">1</prop>
								</obj>
								<obj name="PropertyObject" class="GenSampleEditSubset" version="4">
									<prop name="PropertyTypeName">Subsets</prop>
									<prop name="Position">2</prop>
									<prop name="IsDefault">1</prop>
								</obj>
								<obj name="PropertyObject" class="SamplePrefWidth" version="5">
									<prop name="PropertyTypeName">Width</prop>
									<prop name="Position">2</prop>
									<prop name="IsDefault">1</prop>
									<prop name="Width">1</prop>
								</obj>
							</list>
						</obj>
					</obj>
					<obj name="item" class="SamplePropInfo" version="1">
						<obj name="ChannelProperties" class="ChanPropList" version="2">
							<obj name="ChannelProperties" class="EMList" version="1">
								<list name="emlist" count="4">
									<obj name="item" class="PropertyList" version="1">
										<list name="emlist" count="12">
											<obj name="PropertyObject" class="RQSampleTargetProperty" version="4">
												<prop name="PropertyTypeName">Combined Sample and Target Type</prop>
												<prop name="Position">3</prop>
												<prop name="IsDefault">0</prop>
												<obj name="ChannelProp" class="ChannelProperty" version="1">
													<prop name="ChannelIdx">0</prop>
												</obj>
											</obj>
											<obj name="PropertyObject" class="QuantConcProperty" version="4">
												<prop name="PropertyTypeName">Concentration</prop>
												<prop name="Position">3</prop>
												<prop name="IsDefault">1</prop>
												<prop name="Concentration">0</prop>
												<obj name="ChannelProp" class="ChannelProperty" version="1">
													<prop name="ChannelIdx">0</prop>
												</obj>
												<prop name="ReadOnly">1</prop>
											</obj>
											<obj name="PropertyObject" class="QuantCpHighProp" version="4">
												<prop name="PropertyTypeName">Cp High</prop>
												<prop name="Position">3</prop>
												<prop name="IsDefault">1</prop>
												<prop name="CpRangeHigh">0</prop>
												<obj name="ChannelProp" class="ChannelProperty" version="1">
													<prop name="ChannelIdx">0</prop>
												</obj>
												<prop name="ReadOnly">1</prop>
											</obj>
											<obj name="PropertyObject" class="QuantCpLowProp" version="4">
												<prop name="PropertyTypeName">Cp Low</prop>
												<prop name="Position">3</prop>
												<prop name="IsDefault">1</prop>
												<prop name="CpRangeLow">0</prop>
												<obj name="ChannelProp" class="ChannelProperty" version="1">
													<prop name="ChannelIdx">0</prop>
												</obj>
												<prop name="ReadOnly">1</prop>
											</obj>
											<obj name="PropertyObject" class="RQEffProp" version="4">
												<prop name="PropertyTypeName">Efficiency</prop>
												<prop name="Position">3</prop>
												<prop name="IsDefault">1</prop>
												<prop name="Efficiency">2</prop>
												<obj name="ChannelProp" class="ChannelProperty" version="1">
													<prop name="ChannelIdx">0</prop>
												</obj>
											</obj>
											<obj name="PropertyObject" class="ChannelGenotype" version="4">
												<prop name="PropertyTypeName">Melt Geno Genotype</prop>
												<prop name="Position">3</prop>
												<prop name="IsDefault">1</prop>
												<prop name="ReadOnly">1</prop>
												<obj name="ChannelProp" class="ChannelProperty" version="1">
													<prop name="ChannelIdx">0</prop>
												</obj>
											</obj>
											<obj name="PropertyObject" class="GroupChannelTypeProp" version="4">
												<prop name="PropertyTypeName">Melt Geno Sample Type</prop>
												<prop name="Position">3</prop>
												<prop name="IsDefault">0</prop>
												<prop name="GroupSampleType">mstUnknown</prop>
												<obj name="ChannelProp" class="ChannelProperty" version="1">
													<prop name="ChannelIdx">0</prop>
												</obj>
											</obj>
											<obj name="PropertyObject" class="QuantSampleTypeProperty" version="4">
												<prop name="PropertyTypeName">Quantification Sample Type</prop>
												<prop name="Position">3</prop>
												<prop name="IsDefault">0</prop>
												<prop name="SampleType">qsUnknown</prop>
												<obj name="ChannelProp" class="ChannelProperty" version="1">
													<prop name="ChannelIdx">0</prop>
												</obj>
											</obj>
											<obj name="PropertyObject" class="ChannelGenotype" version="4">
												<prop name="PropertyTypeName">Scanning Genotype</prop>
												<prop name="Position">3</prop>
												<prop name="IsDefault">1</prop>
												<prop name="ReadOnly">1</prop>
												<obj name="ChannelProp" class="ChannelProperty" version="1">
													<prop name="ChannelIdx">0</prop>
												</obj>
											</obj>
											<obj name="PropertyObject" class="GroupChannelTypeProp" version="4">
												<prop name="PropertyTypeName">Scanning Sample Type</prop>
												<prop name="Position">3</prop>
												<prop name="IsDefault">0</prop>
												<prop name="GroupSampleType">mstUnknown</prop>
												<obj name="ChannelProp" class="ChannelProperty" version="1">
													<prop name="ChannelIdx">0</prop>
												</obj>
											</obj>
											<obj name="PropertyObject" class="TargetName" version="4">
												<prop name="PropertyTypeName">Target Name</prop>
												<prop name="Position">3</prop>
												<prop name="IsDefault">1</prop>
												<obj name="ChannelProp" class="ChannelProperty" version="1">
													<prop name="ChannelIdx">0</prop>
												</obj>
											</obj>
											<obj name="PropertyObject" class="RQTargetProperty" version="4">
												<prop name="PropertyTypeName">Target Type</prop>
												<prop name="Position">3</prop>
												<prop name="IsDefault">0</prop>
												<prop name="TargetType">dtNone</prop>
												<obj name="ChannelProp" class="ChannelProperty" version="1">
													<prop name="ChannelIdx">0</prop>
												</obj>
											</obj>
										</list>
									</obj>
									<obj name="item" class="PropertyList" version="1">
										<list name="emlist" count="12">
											<obj name="PropertyObject" class="RQSampleTargetProperty" version="4">
												<prop name="PropertyTypeName">Combined Sample and Target Type</prop>
												<prop name="Position">3</prop>
												<prop name="IsDefault">0</prop>
												<obj name="ChannelProp" class="ChannelProperty" version="1">
													<prop name="ChannelIdx">1</prop>
												</obj>
											</obj>
											<obj name="PropertyObject" class="QuantConcProperty" version="4">
												<prop name="PropertyTypeName">Concentration</prop>
												<prop name="Position">3</prop>
												<prop name="IsDefault">1</prop>
												<prop name="Concentration">0</prop>
												<obj name="ChannelProp" class="ChannelProperty" version="1">
													<prop name="ChannelIdx">1</prop>
												</obj>
												<prop name="ReadOnly">1</prop>
											</obj>
											<obj name="PropertyObject" class="QuantCpHighProp" version="4">
												<prop name="PropertyTypeName">Cp High</prop>
												<prop name="Position">3</prop>
												<prop name="IsDefault">1</prop>
												<prop name="CpRangeHigh">0</prop>
												<obj name="ChannelProp" class="ChannelProperty" version="1">
													<prop name="ChannelIdx">1</prop>
												</obj>
												<prop name="ReadOnly">1</prop>
											</obj>
											<obj name="PropertyObject" class="QuantCpLowProp" version="4">
												<prop name="PropertyTypeName">Cp Low</prop>
												<prop name="Position">3</prop>
												<prop name="IsDefault">1</prop>
												<prop name="CpRangeLow">0</prop>
												<obj name="ChannelProp" class="ChannelProperty" version="1">
													<prop name="ChannelIdx">1</prop>
												</obj>
												<prop name="ReadOnly">1</prop>
											</obj>
											<obj name="PropertyObject" class="RQEffProp" version="4">
												<prop name="PropertyTypeName">Efficiency</prop>
												<prop name="Position">3</prop>
												<prop name="IsDefault">1</prop>
												<prop name="Efficiency">2</prop>
												<obj name="ChannelProp" class="ChannelProperty" version="1">
													<prop name="ChannelIdx">1</prop>
												</obj>
											</obj>
											<obj name="PropertyObject" class="ChannelGenotype" version="4">
												<prop name="PropertyTypeName">Melt Geno Genotype</prop>
												<prop name="Position">3</prop>
												<prop name="IsDefault">1</prop>
												<prop name="ReadOnly">1</prop>
												<obj name="ChannelProp" class="ChannelProperty" version="1">
													<prop name="ChannelIdx">1</prop>
												</obj>
											</obj>
											<obj name="PropertyObject" class="GroupChannelTypeProp" version="4">
												<prop name="PropertyTypeName">Melt Geno Sample Type</prop>
												<prop name="Position">3</prop>
												<prop name="IsDefault">0</prop>
												<prop name="GroupSampleType">mstUnknown</prop>
												<obj name="ChannelProp" class="ChannelProperty" version="1">
													<prop name="ChannelIdx">1</prop>
												</obj>
											</obj>
											<obj name="PropertyObject" class="QuantSampleTypeProperty" version="4">
												<prop name="PropertyTypeName">Quantification Sample Type</prop>
												<prop name="Position">3</prop>
												<prop name="IsDefault">0</prop>
												<prop name="SampleType">qsUnknown</prop>
												<obj name="ChannelProp" class="ChannelProperty" version="1">
													<prop name="ChannelIdx">1</prop>
												</obj>
											</obj>
											<obj name="PropertyObject" class="ChannelGenotype" version="4">
												<prop name="PropertyTypeName">Scanning Genotype</prop>
												<prop name="Position">3</prop>
												<prop name="IsDefault">1</prop>
												<prop name="ReadOnly">1</prop>
												<obj name="ChannelProp" class="ChannelProperty" version="1">
													<prop name="ChannelIdx">1</prop>
												</obj>
											</obj>
											<obj name="PropertyObject" class="GroupChannelTypeProp" version="4">
												<prop name="PropertyTypeName">Scanning Sample Type</prop>
												<prop name="Position">3</prop>
												<prop name="IsDefault">0</prop>
												<prop name="GroupSampleType">mstUnknown</prop>
												<obj name="ChannelProp" class="ChannelProperty" version="1">
													<prop name="ChannelIdx">1</prop>
												</obj>
											</obj>
											<obj name="PropertyObject" class="TargetName" version="4">
												<prop name="PropertyTypeName">Target Name</prop>
												<prop name="Position">3</prop>
												<prop name="IsDefault">1</prop>
												<obj name="ChannelProp" class="ChannelProperty" version="1">
													<prop name="ChannelIdx">1</prop>
												</obj>
											</obj>
											<obj name="PropertyObject" class="RQTargetProperty" version="4">
												<prop name="PropertyTypeName">Target Type</prop>
												<prop name="Position">3</prop>
												<prop name="IsDefault">0</prop>
												<prop name="TargetType">dtNone</prop>
												<obj name="ChannelProp" class="ChannelProperty" version="1">
													<prop name="ChannelIdx">1</prop>
												</obj>
											</obj>
										</list>
									</obj>
									<obj name="item" class="PropertyList" version="1">
										<list name="emlist" count="12">
											<obj name="PropertyObject" class="RQSampleTargetProperty" version="4">
												<prop name="PropertyTypeName">Combined Sample and Target Type</prop>
												<prop name="Position">3</prop>
												<prop name="IsDefault">0</prop>
												<obj name="ChannelProp" class="ChannelProperty" version="1">
													<prop name="ChannelIdx">2</prop>
												</obj>
											</obj>
											<obj name="PropertyObject" class="QuantConcProperty" version="4">
												<prop name="PropertyTypeName">Concentration</prop>
												<prop name="Position">3</prop>
												<prop name="IsDefault">1</prop>
												<prop name="Concentration">0</prop>
												<obj name="ChannelProp" class="ChannelProperty" version="1">
													<prop name="ChannelIdx">2</prop>
												</obj>
												<prop name="ReadOnly">1</prop>
											</obj>
											<obj name="PropertyObject" class="QuantCpHighProp" version="4">
												<prop name="PropertyTypeName">Cp High</prop>
												<prop name="Position">3</prop>
												<prop name="IsDefault">1</prop>
												<prop name="CpRangeHigh">0</prop>
												<obj name="ChannelProp" class="ChannelProperty" version="1">
													<prop name="ChannelIdx">2</prop>
												</obj>
												<prop name="ReadOnly">1</prop>
											</obj>
											<obj name="PropertyObject" class="QuantCpLowProp" version="4">
												<prop name="PropertyTypeName">Cp Low</prop>
												<prop name="Position">3</prop>
												<prop name="IsDefault">1</prop>
												<prop name="CpRangeLow">0</prop>
												<obj name="ChannelProp" class="ChannelProperty" version="1">
													<prop name="ChannelIdx">2</prop>
												</obj>
												<prop name="ReadOnly">1</prop>
											</obj>
											<obj name="PropertyObject" class="RQEffProp" version="4">
												<prop name="PropertyTypeName">Efficiency</prop>
												<prop name="Position">3</prop>
												<prop name="IsDefault">1</prop>
												<prop name="Efficiency">2</prop>
												<obj name="ChannelProp" class="ChannelProperty" version="1">
													<prop name="ChannelIdx">2</prop>
												</obj>
											</obj>
											<obj name="PropertyObject" class="ChannelGenotype" version="4">
												<prop name="PropertyTypeName">Melt Geno Genotype</prop>
												<prop name="Position">3</prop>
												<prop name="IsDefault">1</prop>
												<prop name="ReadOnly">1</prop>
												<obj name="ChannelProp" class="ChannelProperty" version="1">
													<prop name="ChannelIdx">2</prop>
												</obj>
											</obj>
											<obj name="PropertyObject" class="GroupChannelTypeProp" version="4">
												<prop name="PropertyTypeName">Melt Geno Sample Type</prop>
												<prop name="Position">3</prop>
												<prop name="IsDefault">0</prop>
												<prop name="GroupSampleType">mstUnknown</prop>
												<obj name="ChannelProp" class="ChannelProperty" version="1">
													<prop name="ChannelIdx">2</prop>
												</obj>
											</obj>
											<obj name="PropertyObject" class="QuantSampleTypeProperty" version="4">
												<prop name="PropertyTypeName">Quantification Sample Type</prop>
												<prop name="Position">3</prop>
												<prop name="IsDefault">0</prop>
												<prop name="SampleType">qsUnknown</prop>
												<obj name="ChannelProp" class="ChannelProperty" version="1">
													<prop name="ChannelIdx">2</prop>
												</obj>
											</obj>
											<obj name="PropertyObject" class="ChannelGenotype" version="4">
												<prop name="PropertyTypeName">Scanning Genotype</prop>
												<prop name="Position">3</prop>
												<prop name="IsDefault">1</prop>
												<prop name="ReadOnly">1</prop>
												<obj name="ChannelProp" class="ChannelProperty" version="1">
													<prop name="ChannelIdx">2</prop>
												</obj>
											</obj>
											<obj name="PropertyObject" class="GroupChannelTypeProp" version="4">
												<prop name="PropertyTypeName">Scanning Sample Type</prop>
												<prop name="Position">3</prop>
												<prop name="IsDefault">0</prop>
												<prop name="GroupSampleType">mstUnknown</prop>
												<obj name="ChannelProp" class="ChannelProperty" version="1">
													<prop name="ChannelIdx">2</prop>
												</obj>
											</obj>
											<obj name="PropertyObject" class="TargetName" version="4">
												<prop name="PropertyTypeName">Target Name</prop>
												<prop name="Position">3</prop>
												<prop name="IsDefault">1</prop>
												<obj name="ChannelProp" class="ChannelProperty" version="1">
													<prop name="ChannelIdx">2</prop>
												</obj>
											</obj>
											<obj name="PropertyObject" class="RQTargetProperty" version="4">
												<prop name="PropertyTypeName">Target Type</prop>
												<prop name="Position">3</prop>
												<prop name="IsDefault">0</prop>
												<prop name="TargetType">dtNone</prop>
												<obj name="ChannelProp" class="ChannelProperty" version="1">
													<prop name="ChannelIdx">2</prop>
												</obj>
											</obj>
										</list>
									</obj>
									<obj name="item" class="PropertyList" version="1">
										<list name="emlist" count="12">
											<obj name="PropertyObject" class="RQSampleTargetProperty" version="4">
												<prop name="PropertyTypeName">Combined Sample and Target Type</prop>
												<prop name="Position">3</prop>
												<prop name="IsDefault">0</prop>
												<obj name="ChannelProp" class="ChannelProperty" version="1">
													<prop name="ChannelIdx">3</prop>
												</obj>
											</obj>
											<obj name="PropertyObject" class="QuantConcProperty" version="4">
												<prop name="PropertyTypeName">Concentration</prop>
												<prop name="Position">3</prop>
												<prop name="IsDefault">1</prop>
												<prop name="Concentration">0</prop>
												<obj name="ChannelProp" class="ChannelProperty" version="1">
													<prop name="ChannelIdx">3</prop>
												</obj>
												<prop name="ReadOnly">1</prop>
											</obj>
											<obj name="PropertyObject" class="QuantCpHighProp" version="4">
												<prop name="PropertyTypeName">Cp High</prop>
												<prop name="Position">3</prop>
												<prop name="IsDefault">1</prop>
												<prop name="CpRangeHigh">0</prop>
												<obj name="ChannelProp" class="ChannelProperty" version="1">
													<prop name="ChannelIdx">3</prop>
												</obj>
												<prop name="ReadOnly">1</prop>
											</obj>
											<obj name="PropertyObject" class="QuantCpLowProp" version="4">
												<prop name="PropertyTypeName">Cp Low</prop>
												<prop name="Position">3</prop>
												<prop name="IsDefault">1</prop>
												<prop name="CpRangeLow">0</prop>
												<obj name="ChannelProp" class="ChannelProperty" version="1">
													<prop name="ChannelIdx">3</prop>
												</obj>
												<prop name="ReadOnly">1</prop>
											</obj>
											<obj name="PropertyObject" class="RQEffProp" version="4">
												<prop name="PropertyTypeName">Efficiency</prop>
												<prop name="Position">3</prop>
												<prop name="IsDefault">1</prop>
												<prop name="Efficiency">2</prop>
												<obj name="ChannelProp" class="ChannelProperty" version="1">
													<prop name="ChannelIdx">3</prop>
												</obj>
											</obj>
											<obj name="PropertyObject" class="ChannelGenotype" version="4">
												<prop name="PropertyTypeName">Melt Geno Genotype</prop>
												<prop name="Position">3</prop>
												<prop name="IsDefault">1</prop>
												<prop name="ReadOnly">1</prop>
												<obj name="ChannelProp" class="ChannelProperty" version="1">
													<prop name="ChannelIdx">3</prop>
												</obj>
											</obj>
											<obj name="PropertyObject" class="GroupChannelTypeProp" version="4">
												<prop name="PropertyTypeName">Melt Geno Sample Type</prop>
												<prop name="Position">3</prop>
												<prop name="IsDefault">0</prop>
												<prop name="GroupSampleType">mstUnknown</prop>
												<obj name="ChannelProp" class="ChannelProperty" version="1">
													<prop name="ChannelIdx">3</prop>
												</obj>
											</obj>
											<obj name="PropertyObject" class="QuantSampleTypeProperty" version="4">
												<prop name="PropertyTypeName">Quantification Sample Type</prop>
												<prop name="Position">3</prop>
												<prop name="IsDefault">0</prop>
												<prop name="SampleType">qsUnknown</prop>
												<obj name="ChannelProp" class="ChannelProperty" version="1">
													<prop name="ChannelIdx">3</prop>
												</obj>
											</obj>
											<obj name="PropertyObject" class="ChannelGenotype" version="4">
												<prop name="PropertyTypeName">Scanning Genotype</prop>
												<prop name="Position">3</prop>
												<prop name="IsDefault">1</prop>
												<prop name="ReadOnly">1</prop>
												<obj name="ChannelProp" class="ChannelProperty" version="1">
													<prop name="ChannelIdx">3</prop>
												</obj>
											</obj>
											<obj name="PropertyObject" class="GroupChannelTypeProp" version="4">
												<prop name="PropertyTypeName">Scanning Sample Type</prop>
												<prop name="Position">3</prop>
												<prop name="IsDefault">0</prop>
												<prop name="GroupSampleType">mstUnknown</prop>
												<obj name="ChannelProp" class="ChannelProperty" version="1">
													<prop name="ChannelIdx">3</prop>
												</obj>
											</obj>
											<obj name="PropertyObject" class="TargetName" version="4">
												<prop name="PropertyTypeName">Target Name</prop>
												<prop name="Position">3</prop>
												<prop name="IsDefault">1</prop>
												<obj name="ChannelProp" class="ChannelProperty" version="1">
													<prop name="ChannelIdx">3</prop>
												</obj>
											</obj>
											<obj name="PropertyObject" class="RQTargetProperty" version="4">
												<prop name="PropertyTypeName">Target Type</prop>
												<prop name="Position">3</prop>
												<prop name="IsDefault">0</prop>
												<prop name="TargetType">dtNone</prop>
												<obj name="ChannelProp" class="ChannelProperty" version="1">
													<prop name="ChannelIdx">3</prop>
												</obj>
											</obj>
										</list>
									</obj>
								</list>
							</obj>
						</obj>
						<prop name="ChannelPropertyCount">4</prop>
						<prop name="ContainerPosition">3</prop>
						<prop name="HasSampleProperties">1</prop>
						<obj name="SampleProperties" class="PropertyList" version="1">
							<list name="emlist" count="14">
								<obj name="PropertyObject" class="SamplePrefColor" version="4">
									<prop name="PropertyTypeName">Color</prop>
									<prop name="Position">3</prop>
									<prop name="IsDefault">0</prop>
									<prop name="Color">clFuchsia</prop>
								</obj>
								<obj name="PropertyObject" class="DominantChannelProp" version="4">
									<prop name="PropertyTypeName">Dominant Channel</prop>
									<prop name="Position">3</prop>
									<prop name="IsDefault">0</prop>
									<prop name="DominantChannel">0</prop>
								</obj>
								<obj name="PropertyObject" class="Genotype" version="4">
									<prop name="PropertyTypeName">EndPt Genotype</prop>
									<prop name="Position">3</prop>
									<prop name="IsDefault">1</prop>
									<prop name="ReadOnly">1</prop>
								</obj>
								<obj name="PropertyObject" class="GroupingSample" version="4">
									<prop name="PropertyTypeName">EndPt Sample Type</prop>
									<prop name="Position">3</prop>
									<prop name="IsDefault">0</prop>
									<prop name="GroupSampleType">mstUnknown</prop>
								</obj>
								<obj name="PropertyObject" class="SamplePrefLineStyle" version="4">
									<prop name="PropertyTypeName">Line Style</prop>
									<prop name="Position">3</prop>
									<prop name="IsDefault">0</prop>
									<prop name="LineStyle">psSolid</prop>
								</obj>
								<obj name="PropertyObject" class="GenSampleEditNotes" version="4">
									<prop name="PropertyTypeName">Notes</prop>
									<prop name="Position">3</prop>
									<prop name="IsDefault">1</prop>
								</obj>
								<obj name="PropertyObject" class="SamplePrefPointStyle" version="4">
									<prop name="PropertyTypeName">Point Style</prop>
									<prop name="Position">3</prop>
									<prop name="IsDefault">0</prop>
									<prop name="PointStyle">psNothing</prop>
								</obj>
								<obj name="PropertyObject" class="GenSampleEditPosition" version="4">
									<prop name="PropertyTypeName">Position</prop>
									<prop name="Position">3</prop>
									<prop name="IsDefault">1</prop>
								</obj>
								<obj name="PropertyObject" class="GenSampleEditReplicate" version="4">
									<prop name="PropertyTypeName">Replicate of</prop>
									<prop name="Position">3</prop>
									<prop name="IsDefault">1</prop>
									<prop name="ReplicateOf">-1</prop>
								</obj>
								<obj name="PropertyObject" class="HTCSampleID" version="4">
									<prop name="PropertyTypeName">Sample ID</prop>
									<prop name="Position">3</prop>
									<prop name="IsDefault">1</prop>
								</obj>
								<obj name="PropertyObject" class="GenSampleEditName" version="4">
									<prop name="PropertyTypeName">Sample Name</prop>
									<prop name="Position">3</prop>
									<prop name="IsDefault">1</prop>
									<prop name="name">Sample 4</prop>
								</obj>
								<obj name="PropertyObject" class="HTCSamplePrepNotes" version="4">
									<prop name="PropertyTypeName">Sample Prep Notes</prop>
									<prop name="Position">3</prop>
									<prop name="IsDefault">1</prop>
								</obj>
								<obj name="PropertyObject" class="GenSampleEditSubset" version="4">
									<prop name="PropertyTypeName">Subsets</prop>
									<prop name="Position">3</prop>
									<prop name="IsDefault">1</prop>
								</obj>
								<obj name="PropertyObject" class="SamplePrefWidth" version="5">
									<prop name="PropertyTypeName">Width</prop>
									<prop name="Position">3</prop>
									<prop name="IsDefault">1</prop>
									<prop name="Width">1</prop>
								</obj>
							</list>
						</obj>
					</obj>
					<obj name="item" class="SamplePropInfo" version="1">
						<obj name="ChannelProperties" class="ChanPropList" version="2">
							<obj name="ChannelProperties" class="EMList" version="1">
								<list name="emlist" count="4">
									<obj name="item" class="PropertyList" version="1">
										<list name="emlist" count="12">
											<obj name="PropertyObject" class="RQSampleTargetProperty" version="4">
												<prop name="PropertyTypeName">Combined Sample and Target Type</prop>
												<prop name="Position">4</prop>
												<prop name="IsDefault">0</prop>
												<obj name="ChannelProp" class="ChannelProperty" version="1">
													<prop name="ChannelIdx">0</prop>
												</obj>
											</obj>
											<obj name="PropertyObject" class="QuantConcProperty" version="4">
												<prop name="PropertyTypeName">Concentration</prop>
												<prop name="Position">4</prop>
												<prop name="IsDefault">1</prop>
												<prop name="Concentration">0</prop>
												<obj name="ChannelProp" class="ChannelProperty" version="1">
													<prop name="ChannelIdx">0</prop>
												</obj>
												<prop name="ReadOnly">1</prop>
											</obj>
											<obj name="PropertyObject" class="QuantCpHighProp" version="4">
												<prop name="PropertyTypeName">Cp High</prop>
												<prop name="Position">4</prop>
												<prop name="IsDefault">1</prop>
												<prop name="CpRangeHigh">0</prop>
												<obj name="ChannelProp" class="ChannelProperty" version="1">
													<prop name="ChannelIdx">0</prop>
												</obj>
												<prop name="ReadOnly">1</prop>
											</obj>
											<obj name="PropertyObject" class="QuantCpLowProp" version="4">
												<prop name="PropertyTypeName">Cp Low</prop>
												<prop name="Position">4</prop>
												<prop name="IsDefault">1</prop>
												<prop name="CpRangeLow">0</prop>
												<obj name="ChannelProp" class="ChannelProperty" version="1">
													<prop name="ChannelIdx">0</prop>
												</obj>
												<prop name="ReadOnly">1</prop>
											</obj>
											<obj name="PropertyObject" class="RQEffProp" version="4">
												<prop name="PropertyTypeName">Efficiency</prop>
												<prop name="Position">4</prop>
												<prop name="IsDefault">1</prop>
												<prop name="Efficiency">2</prop>
												<obj name="ChannelProp" class="ChannelProperty" version="1">
													<prop name="ChannelIdx">0</prop>
												</obj>
											</obj>
											<obj name="PropertyObject" class="ChannelGenotype" version="4">
												<prop name="PropertyTypeName">Melt Geno Genotype</prop>
												<prop name="Position">4</prop>
												<prop name="IsDefault">1</prop>
												<prop name="ReadOnly">1</prop>
												<obj name="ChannelProp" class="ChannelProperty" version="1">
													<prop name="ChannelIdx">0</prop>
												</obj>
											</obj>
											<obj name="PropertyObject" class="GroupChannelTypeProp" version="4">
												<prop name="PropertyTypeName">Melt Geno Sample Type</prop>
												<prop name="Position">4</prop>
												<prop name="IsDefault">0</prop>
												<prop name="GroupSampleType">mstUnknown</prop>
												<obj name="ChannelProp" class="ChannelProperty" version="1">
													<prop name="ChannelIdx">0</prop>
												</obj>
											</obj>
											<obj name="PropertyObject" class="QuantSampleTypeProperty" version="4">
												<prop name="PropertyTypeName">Quantification Sample Type</prop>
												<prop name="Position">4</prop>
												<prop name="IsDefault">0</prop>
												<prop name="SampleType">qsUnknown</prop>
												<obj name="ChannelProp" class="ChannelProperty" version="1">
													<prop name="ChannelIdx">0</prop>
												</obj>
											</obj>
											<obj name="PropertyObject" class="ChannelGenotype" version="4">
												<prop name="PropertyTypeName">Scanning Genotype</prop>
												<prop name="Position">4</prop>
												<prop name="IsDefault">1</prop>
												<prop name="ReadOnly">1</prop>
												<obj name="ChannelProp" class="ChannelProperty" version="1">
													<prop name="ChannelIdx">0</prop>
												</obj>
											</obj>
											<obj name="PropertyObject" class="GroupChannelTypeProp" version="4">
												<prop name="PropertyTypeName">Scanning Sample Type</prop>
												<prop name="Position">4</prop>
												<prop name="IsDefault">0</prop>
												<prop name="GroupSampleType">mstUnknown</prop>
												<obj name="ChannelProp" class="ChannelProperty" version="1">
													<prop name="ChannelIdx">0</prop>
												</obj>
											</obj>
											<obj name="PropertyObject" class="TargetName" version="4">
												<prop name="PropertyTypeName">Target Name</prop>
												<prop name="Position">4</prop>
												<prop name="IsDefault">1</prop>
												<obj name="ChannelProp" class="ChannelProperty" version="1">
													<prop name="ChannelIdx">0</prop>
												</obj>
											</obj>
											<obj name="PropertyObject" class="RQTargetProperty" version="4">
												<prop name="PropertyTypeName">Target Type</prop>
												<prop name="Position">4</prop>
												<prop name="IsDefault">0</prop>
												<prop name="TargetType">dtNone</prop>
												<obj name="ChannelProp" class="ChannelProperty" version="1">
													<prop name="ChannelIdx">0</prop>
												</obj>
											</obj>
										</list>
									</obj>
									<obj name="item" class="PropertyList" version="1">
										<list name="emlist" count="12">
											<obj name="PropertyObject" class="RQSampleTargetProperty" version="4">
												<prop name="PropertyTypeName">Combined Sample and Target Type</prop>
												<prop name="Position">4</prop>
												<prop name="IsDefault">0</prop>
												<obj name="ChannelProp" class="ChannelProperty" version="1">
													<prop name="ChannelIdx">1</prop>
												</obj>
											</obj>
											<obj name="PropertyObject" class="QuantConcProperty" version="4">
												<prop name="PropertyTypeName">Concentration</prop>
												<prop name="Position">4</prop>
												<prop name="IsDefault">1</prop>
												<prop name="Concentration">0</prop>
												<obj name="ChannelProp" class="ChannelProperty" version="1">
													<prop name="ChannelIdx">1</prop>
												</obj>
												<prop name="ReadOnly">1</prop>
											</obj>
											<obj name="PropertyObject" class="QuantCpHighProp" version="4">
												<prop name="PropertyTypeName">Cp High</prop>
												<prop name="Position">4</prop>
												<prop name="IsDefault">1</prop>
												<prop name="CpRangeHigh">0</prop>
												<obj name="ChannelProp" class="ChannelProperty" version="1">
													<prop name="ChannelIdx">1</prop>
												</obj>
												<prop name="ReadOnly">1</prop>
											</obj>
											<obj name="PropertyObject" class="QuantCpLowProp" version="4">
												<prop name="PropertyTypeName">Cp Low</prop>
												<prop name="Position">4</prop>
												<prop name="IsDefault">1</prop>
												<prop name="CpRangeLow">0</prop>
												<obj name="ChannelProp" class="ChannelProperty" version="1">
													<prop name="ChannelIdx">1</prop>
												</obj>
												<prop name="ReadOnly">1</prop>
											</obj>
											<obj name="PropertyObject" class="RQEffProp" version="4">
												<prop name="PropertyTypeName">Efficiency</prop>
												<prop name="Position">4</prop>
												<prop name="IsDefault">1</prop>
												<prop name="Efficiency">2</prop>
												<obj name="ChannelProp" class="ChannelProperty" version="1">
													<prop name="ChannelIdx">1</prop>
												</obj>
											</obj>
											<obj name="PropertyObject" class="ChannelGenotype" version="4">
												<prop name="PropertyTypeName">Melt Geno Genotype</prop>
												<prop name="Position">4</prop>
												<prop name="IsDefault">1</prop>
												<prop name="ReadOnly">1</prop>
												<obj name="ChannelProp" class="ChannelProperty" version="1">
													<prop name="ChannelIdx">1</prop>
												</obj>
											</obj>
											<obj name="PropertyObject" class="GroupChannelTypeProp" version="4">
												<prop name="PropertyTypeName">Melt Geno Sample Type</prop>
												<prop name="Position">4</prop>
												<prop name="IsDefault">0</prop>
												<prop name="GroupSampleType">mstUnknown</prop>
												<obj name="ChannelProp" class="ChannelProperty" version="1">
													<prop name="ChannelIdx">1</prop>
												</obj>
											</obj>
											<obj name="PropertyObject" class="QuantSampleTypeProperty" version="4">
												<prop name="PropertyTypeName">Quantification Sample Type</prop>
												<prop name="Position">4</prop>
												<prop name="IsDefault">0</prop>
												<prop name="SampleType">qsUnknown</prop>
												<obj name="ChannelProp" class="ChannelProperty" version="1">
													<prop name="ChannelIdx">1</prop>
												</obj>
											</obj>
											<obj name="PropertyObject" class="ChannelGenotype" version="4">
												<prop name="PropertyTypeName">Scanning Genotype</prop>
												<prop name="Position">4</prop>
												<prop name="IsDefault">1</prop>
												<prop name="ReadOnly">1</prop>
												<obj name="ChannelProp" class="ChannelProperty" version="1">
													<prop name="ChannelIdx">1</prop>
												</obj>
											</obj>
											<obj name="PropertyObject" class="GroupChannelTypeProp" version="4">
												<prop name="PropertyTypeName">Scanning Sample Type</prop>
												<prop name="Position">4</prop>
												<prop name="IsDefault">0</prop>
												<prop name="GroupSampleType">mstUnknown</prop>
												<obj name="ChannelProp" class="ChannelProperty" version="1">
													<prop name="ChannelIdx">1</prop>
												</obj>
											</obj>
											<obj name="PropertyObject" class="TargetName" version="4">
												<prop name="PropertyTypeName">Target Name</prop>
												<prop name="Position">4</prop>
												<prop name="IsDefault">1</prop>
												<obj name="ChannelProp" class="ChannelProperty" version="1">
													<prop name="ChannelIdx">1</prop>
												</obj>
											</obj>
											<obj name="PropertyObject" class="RQTargetProperty" version="4">
												<prop name="PropertyTypeName">Target Type</prop>
												<prop name="Position">4</prop>
												<prop name="IsDefault">0</prop>
												<prop name="TargetType">dtNone</prop>
												<obj name="ChannelProp" class="ChannelProperty" version="1">
													<prop name="ChannelIdx">1</prop>
												</obj>
											</obj>
										</list>
									</obj>
									<obj name="item" class="PropertyList" version="1">
										<list name="emlist" count="12">
											<obj name="PropertyObject" class="RQSampleTargetProperty" version="4">
												<prop name="PropertyTypeName">Combined Sample and Target Type</prop>
												<prop name="Position">4</prop>
												<prop name="IsDefault">0</prop>
												<obj name="ChannelProp" class="ChannelProperty" version="1">
													<prop name="ChannelIdx">2</prop>
												</obj>
											</obj>
											<obj name="PropertyObject" class="QuantConcProperty" version="4">
												<prop name="PropertyTypeName">Concentration</prop>
												<prop name="Position">4</prop>
												<prop name="IsDefault">1</prop>
												<prop name="Concentration">0</prop>
												<obj name="ChannelProp" class="ChannelProperty" version="1">
													<prop name="ChannelIdx">2</prop>
												</obj>
												<prop name="ReadOnly">1</prop>
											</obj>
											<obj name="PropertyObject" class="QuantCpHighProp" version="4">
												<prop name="PropertyTypeName">Cp High</prop>
												<prop name="Position">4</prop>
												<prop name="IsDefault">1</prop>
												<prop name="CpRangeHigh">0</prop>
												<obj name="ChannelProp" class="ChannelProperty" version="1">
													<prop name="ChannelIdx">2</prop>
												</obj>
												<prop name="ReadOnly">1</prop>
											</obj>
											<obj name="PropertyObject" class="QuantCpLowProp" version="4">
												<prop name="PropertyTypeName">Cp Low</prop>
												<prop name="Position">4</prop>
												<prop name="IsDefault">1</prop>
												<prop name="CpRangeLow">0</prop>
												<obj name="ChannelProp" class="ChannelProperty" version="1">
													<prop name="ChannelIdx">2</prop>
												</obj>
												<prop name="ReadOnly">1</prop>
											</obj>
											<obj name="PropertyObject" class="RQEffProp" version="4">
												<prop name="PropertyTypeName">Efficiency</prop>
												<prop name="Position">4</prop>
												<prop name="IsDefault">1</prop>
												<prop name="Efficiency">2</prop>
												<obj name="ChannelProp" class="ChannelProperty" version="1">
													<prop name="ChannelIdx">2</prop>
												</obj>
											</obj>
											<obj name="PropertyObject" class="ChannelGenotype" version="4">
												<prop name="PropertyTypeName">Melt Geno Genotype</prop>
												<prop name="Position">4</prop>
												<prop name="IsDefault">1</prop>
												<prop name="ReadOnly">1</prop>
												<obj name="ChannelProp" class="ChannelProperty" version="1">
													<prop name="ChannelIdx">2</prop>
												</obj>
											</obj>
											<obj name="PropertyObject" class="GroupChannelTypeProp" version="4">
												<prop name="PropertyTypeName">Melt Geno Sample Type</prop>
												<prop name="Position">4</prop>
												<prop name="IsDefault">0</prop>
												<prop name="GroupSampleType">mstUnknown</prop>
												<obj name="ChannelProp" class="ChannelProperty" version="1">
													<prop name="ChannelIdx">2</prop>
												</obj>
											</obj>
											<obj name="PropertyObject" class="QuantSampleTypeProperty" version="4">
												<prop name="PropertyTypeName">Quantification Sample Type</prop>
												<prop name="Position">4</prop>
												<prop name="IsDefault">0</prop>
												<prop name="SampleType">qsUnknown</prop>
												<obj name="ChannelProp" class="ChannelProperty" version="1">
													<prop name="ChannelIdx">2</prop>
												</obj>
											</obj>
											<obj name="PropertyObject" class="ChannelGenotype" version="4">
												<prop name="PropertyTypeName">Scanning Genotype</prop>
												<prop name="Position">4</prop>
												<prop name="IsDefault">1</prop>
												<prop name="ReadOnly">1</prop>
												<obj name="ChannelProp" class="ChannelProperty" version="1">
													<prop name="ChannelIdx">2</prop>
												</obj>
											</obj>
											<obj name="PropertyObject" class="GroupChannelTypeProp" version="4">
												<prop name="PropertyTypeName">Scanning Sample Type</prop>
												<prop name="Position">4</prop>
												<prop name="IsDefault">0</prop>
												<prop name="GroupSampleType">mstUnknown</prop>
												<obj name="ChannelProp" class="ChannelProperty" version="1">
													<prop name="ChannelIdx">2</prop>
												</obj>
											</obj>
											<obj name="PropertyObject" class="TargetName" version="4">
												<prop name="PropertyTypeName">Target Name</prop>
												<prop name="Position">4</prop>
												<prop name="IsDefault">1</prop>
												<obj name="ChannelProp" class="ChannelProperty" version="1">
													<prop name="ChannelIdx">2</prop>
												</obj>
											</obj>
											<obj name="PropertyObject" class="RQTargetProperty" version="4">
												<prop name="PropertyTypeName">Target Type</prop>
												<prop name="Position">4</prop>
												<prop name="IsDefault">0</prop>
												<prop name="TargetType">dtNone</prop>
												<obj name="ChannelProp" class="ChannelProperty" version="1">
													<prop name="ChannelIdx">2</prop>
												</obj>
											</obj>
										</list>
									</obj>
									<obj name="item" class="PropertyList" version="1">
										<list name="emlist" count="12">
											<obj name="PropertyObject" class="RQSampleTargetProperty" version="4">
												<prop name="PropertyTypeName">Combined Sample and Target Type</prop>
												<prop name="Position">4</prop>
												<prop name="IsDefault">0</prop>
												<obj name="ChannelProp" class="ChannelProperty" version="1">
													<prop name="ChannelIdx">3</prop>
												</obj>
											</obj>
											<obj name="PropertyObject" class="QuantConcProperty" version="4">
												<prop name="PropertyTypeName">Concentration</prop>
												<prop name="Position">4</prop>
												<prop name="IsDefault">1</prop>
												<prop name="Concentration">0</prop>
												<obj name="ChannelProp" class="ChannelProperty" version="1">
													<prop name="ChannelIdx">3</prop>
												</obj>
												<prop name="ReadOnly">1</prop>
											</obj>
											<obj name="PropertyObject" class="QuantCpHighProp" version="4">
												<prop name="PropertyTypeName">Cp High</prop>
												<prop name="Position">4</prop>
												<prop name="IsDefault">1</prop>
												<prop name="CpRangeHigh">0</prop>
												<obj name="ChannelProp" class="ChannelProperty" version="1">
													<prop name="ChannelIdx">3</prop>
												</obj>
												<prop name="ReadOnly">1</prop>
											</obj>
											<obj name="PropertyObject" class="QuantCpLowProp" version="4">
												<prop name="PropertyTypeName">Cp Low</prop>
												<prop name="Position">4</prop>
												<prop name="IsDefault">1</prop>
												<prop name="CpRangeLow">0</prop>
												<obj name="ChannelProp" class="ChannelProperty" version="1">
													<prop name="ChannelIdx">3</prop>
												</obj>
												<prop name="ReadOnly">1</prop>
											</obj>
											<obj name="PropertyObject" class="RQEffProp" version="4">
												<prop name="PropertyTypeName">Efficiency</prop>
												<prop name="Position">4</prop>
												<prop name="IsDefault">1</prop>
												<prop name="Efficiency">2</prop>
												<obj name="ChannelProp" class="ChannelProperty" version="1">
													<prop name="ChannelIdx">3</prop>
												</obj>
											</obj>
											<obj name="PropertyObject" class="ChannelGenotype" version="4">
												<prop name="PropertyTypeName">Melt Geno Genotype</prop>
												<prop name="Position">4</prop>
												<prop name="IsDefault">1</prop>
												<prop name="ReadOnly">1</prop>
												<obj name="ChannelProp" class="ChannelProperty" version="1">
													<prop name="ChannelIdx">3</prop>
												</obj>
											</obj>
											<obj name="PropertyObject" class="GroupChannelTypeProp" version="4">
												<prop name="PropertyTypeName">Melt Geno Sample Type</prop>
												<prop name="Position">4</prop>
												<prop name="IsDefault">0</prop>
												<prop name="GroupSampleType">mstUnknown</prop>
												<obj name="ChannelProp" class="ChannelProperty" version="1">
													<prop name="ChannelIdx">3</prop>
												</obj>
											</obj>
											<obj name="PropertyObject" class="QuantSampleTypeProperty" version="4">
												<prop name="PropertyTypeName">Quantification Sample Type</prop>
												<prop name="Position">4</prop>
												<prop name="IsDefault">0</prop>
												<prop name="SampleType">qsUnknown</prop>
												<obj name="ChannelProp" class="ChannelProperty" version="1">
													<prop name="ChannelIdx">3</prop>
												</obj>
											</obj>
											<obj name="PropertyObject" class="ChannelGenotype" version="4">
												<prop name="PropertyTypeName">Scanning Genotype</prop>
												<prop name="Position">4</prop>
												<prop name="IsDefault">1</prop>
												<prop name="ReadOnly">1</prop>
												<obj name="ChannelProp" class="ChannelProperty" version="1">
													<prop name="ChannelIdx">3</prop>
												</obj>
											</obj>
											<obj name="PropertyObject" class="GroupChannelTypeProp" version="4">
												<prop name="PropertyTypeName">Scanning Sample Type</prop>
												<prop name="Position">4</prop>
												<prop name="IsDefault">0</prop>
												<prop name="GroupSampleType">mstUnknown</prop>
												<obj name="ChannelProp" class="ChannelProperty" version="1">
													<prop name="ChannelIdx">3</prop>
												</obj>
											</obj>
											<obj name="PropertyObject" class="TargetName" version="4">
												<prop name="PropertyTypeName">Target Name</prop>
												<prop name="Position">4</prop>
												<prop name="IsDefault">1</prop>
												<obj name="ChannelProp" class="ChannelProperty" version="1">
													<prop name="ChannelIdx">3</prop>
												</obj>
											</obj>
											<obj name="PropertyObject" class="RQTargetProperty" version="4">
												<prop name="PropertyTypeName">Target Type</prop>
												<prop name="Position">4</prop>
												<prop name="IsDefault">0</prop>
												<prop name="TargetType">dtNone</prop>
												<obj name="ChannelProp" class="ChannelProperty" version="1">
													<prop name="ChannelIdx">3</prop>
												</obj>
											</obj>
										</list>
									</obj>
								</list>
							</obj>
						</obj>
						<prop name="ChannelPropertyCount">4</prop>
						<prop name="ContainerPosition">4</prop>
						<prop name="HasSampleProperties">1</prop>
						<obj name="SampleProperties" class="PropertyList" version="1">
							<list name="emlist" count="14">
								<obj name="PropertyObject" class="SamplePrefColor" version="4">
									<prop name="PropertyTypeName">Color</prop>
									<prop name="Position">4</prop>
									<prop name="IsDefault">0</prop>
									<prop name="Color">clGray</prop>
								</obj>
								<obj name="PropertyObject" class="DominantChannelProp" version="4">
									<prop name="PropertyTypeName">Dominant Channel</prop>
									<prop name="Position">4</prop>
									<prop name="IsDefault">0</prop>
									<prop name="DominantChannel">0</prop>
								</obj>
								<obj name="PropertyObject" class="Genotype" version="4">
									<prop name="PropertyTypeName">EndPt Genotype</prop>
									<prop name="Position">4</prop>
									<prop name="IsDefault">1</prop>
									<prop name="ReadOnly">1</prop>
								</obj>
								<obj name="PropertyObject" class="GroupingSample" version="4">
									<prop name="PropertyTypeName">EndPt Sample Type</prop>
									<prop name="Position">4</prop>
									<prop name="IsDefault">0</prop>
									<prop name="GroupSampleType">mstUnknown</prop>
								</obj>
								<obj name="PropertyObject" class="SamplePrefLineStyle" version="4">
									<prop name="PropertyTypeName">Line Style</prop>
									<prop name="Position">4</prop>
									<prop name="IsDefault">0</prop>
									<prop name="LineStyle">psSolid</prop>
								</obj>
								<obj name="PropertyObject" class="GenSampleEditNotes" version="4">
									<prop name="PropertyTypeName">Notes</prop>
									<prop name="Position">4</prop>
									<prop name="IsDefault">1</prop>
								</obj>
								<obj name="PropertyObject" class="SamplePrefPointStyle" version="4">
									<prop name="PropertyTypeName">Point Style</prop>
									<prop name="Position">4</prop>
									<prop name="IsDefault">0</prop>
									<prop name="PointStyle">psNothing</prop>
								</obj>
								<obj name="PropertyObject" class="GenSampleEditPosition" version="4">
									<prop name="PropertyTypeName">Position</prop>
									<prop name="Position">4</prop>
									<prop name="IsDefault">1</prop>
								</obj>
								<obj name="PropertyObject" class="GenSampleEditReplicate" version="4">
									<prop name="PropertyTypeName">Replicate of</prop>
									<prop name="Position">4</prop>
									<prop name="IsDefault">1</prop>
									<prop name="ReplicateOf">-1</prop>
								</obj>
								<obj name="PropertyObject" class="HTCSampleID" version="4">
									<prop name="PropertyTypeName">Sample ID</prop>
									<prop name="Position">4</prop>
									<prop name="IsDefault">1</prop>
								</obj>
								<obj name="PropertyObject" class="GenSampleEditName" version="4">
									<prop name="PropertyTypeName">Sample Name</prop>
									<prop name="Position">4</prop>
									<prop name="IsDefault">1</prop>
									<prop name="name">Sample 5</prop>
								</obj>
								<obj name="PropertyObject" class="HTCSamplePrepNotes" version="4">
									<prop name="PropertyTypeName">Sample Prep Notes</prop>
									<prop name="Position">4</prop>
									<prop name="IsDefault">1</prop>
								</obj>
								<obj name="PropertyObject" class="GenSampleEditSubset" version="4">
									<prop name="PropertyTypeName">Subsets</prop>
									<prop name="Position">4</prop>
									<prop name="IsDefault">1</prop>
								</obj>
								<obj name="PropertyObject" class="SamplePrefWidth" version="5">
									<prop name="PropertyTypeName">Width</prop>
									<prop name="Position">4</prop>
									<prop name="IsDefault">1</prop>
									<prop name="Width">1</prop>
								</obj>
							</list>
						</obj>
					</obj>
					<obj name="item" class="SamplePropInfo" version="1">
						<obj name="ChannelProperties" class="ChanPropList" version="2">
							<obj name="ChannelProperties" class="EMList" version="1">
								<list name="emlist" count="4">
									<obj name="item" class="PropertyList" version="1">
										<list name="emlist" count="12">
											<obj name="PropertyObject" class="RQSampleTargetProperty" version="4">
												<prop name="PropertyTypeName">Combined Sample and Target Type</prop>
												<prop name="Position">5</prop>
												<prop name="IsDefault">0</prop>
												<obj name="ChannelProp" class="ChannelProperty" version="1">
													<prop name="ChannelIdx">0</prop>
												</obj>
											</obj>
											<obj name="PropertyObject" class="QuantConcProperty" version="4">
												<prop name="PropertyTypeName">Concentration</prop>
												<prop name="Position">5</prop>
												<prop name="IsDefault">1</prop>
												<prop name="Concentration">0</prop>
												<obj name="ChannelProp" class="ChannelProperty" version="1">
													<prop name="ChannelIdx">0</prop>
												</obj>
												<prop name="ReadOnly">1</prop>
											</obj>
											<obj name="PropertyObject" class="QuantCpHighProp" version="4">
												<prop name="PropertyTypeName">Cp High</prop>
												<prop name="Position">5</prop>
												<prop name="IsDefault">1</prop>
												<prop name="CpRangeHigh">0</prop>
												<obj name="ChannelProp" class="ChannelProperty" version="1">
													<prop name="ChannelIdx">0</prop>
												</obj>
												<prop name="ReadOnly">1</prop>
											</obj>
											<obj name="PropertyObject" class="QuantCpLowProp" version="4">
												<prop name="PropertyTypeName">Cp Low</prop>
												<prop name="Position">5</prop>
												<prop name="IsDefault">1</prop>
												<prop name="CpRangeLow">0</prop>
												<obj name="ChannelProp" class="ChannelProperty" version="1">
													<prop name="ChannelIdx">0</prop>
												</obj>
												<prop name="ReadOnly">1</prop>
											</obj>
											<obj name="PropertyObject" class="RQEffProp" version="4">
												<prop name="PropertyTypeName">Efficiency</prop>
												<prop name="Position">5</prop>
												<prop name="IsDefault">1</prop>
												<prop name="Efficiency">2</prop>
												<obj name="ChannelProp" class="ChannelProperty" version="1">
													<prop name="ChannelIdx">0</prop>
												</obj>
											</obj>
											<obj name="PropertyObject" class="ChannelGenotype" version="4">
												<prop name="PropertyTypeName">Melt Geno Genotype</prop>
												<prop name="Position">5</prop>
												<prop name="IsDefault">1</prop>
												<prop name="ReadOnly">1</prop>
												<obj name="ChannelProp" class="ChannelProperty" version="1">
													<prop name="ChannelIdx">0</prop>
												</obj>
											</obj>
											<obj name="PropertyObject" class="GroupChannelTypeProp" version="4">
												<prop name="PropertyTypeName">Melt Geno Sample Type</prop>
												<prop name="Position">5</prop>
												<prop name="IsDefault">0</prop>
												<prop name="GroupSampleType">mstUnknown</prop>
												<obj name="ChannelProp" class="ChannelProperty" version="1">
													<prop name="ChannelIdx">0</prop>
												</obj>
											</obj>
											<obj name="PropertyObject" class="QuantSampleTypeProperty" version="4">
												<prop name="PropertyTypeName">Quantification Sample Type</prop>
												<prop name="Position">5</prop>
												<prop name="IsDefault">0</prop>
												<prop name="SampleType">qsUnknown</prop>
												<obj name="ChannelProp" class="ChannelProperty" version="1">
													<prop name="ChannelIdx">0</prop>
												</obj>
											</obj>
											<obj name="PropertyObject" class="ChannelGenotype" version="4">
												<prop name="PropertyTypeName">Scanning Genotype</prop>
												<prop name="Position">5</prop>
												<prop name="IsDefault">1</prop>
												<prop name="ReadOnly">1</prop>
												<obj name="ChannelProp" class="ChannelProperty" version="1">
													<prop name="ChannelIdx">0</prop>
												</obj>
											</obj>
											<obj name="PropertyObject" class="GroupChannelTypeProp" version="4">
												<prop name="PropertyTypeName">Scanning Sample Type</prop>
												<prop name="Position">5</prop>
												<prop name="IsDefault">0</prop>
												<prop name="GroupSampleType">mstUnknown</prop>
												<obj name="ChannelProp" class="ChannelProperty" version="1">
													<prop name="ChannelIdx">0</prop>
												</obj>
											</obj>
											<obj name="PropertyObject" class="TargetName" version="4">
												<prop name="PropertyTypeName">Target Name</prop>
												<prop name="Position">5</prop>
												<prop name="IsDefault">1</prop>
												<obj name="ChannelProp" class="ChannelProperty" version="1">
													<prop name="ChannelIdx">0</prop>
												</obj>
											</obj>
											<obj name="PropertyObject" class="RQTargetProperty" version="4">
												<prop name="PropertyTypeName">Target Type</prop>
												<prop name="Position">5</prop>
												<prop name="IsDefault">0</prop>
												<prop name="TargetType">dtNone</prop>
												<obj name="ChannelProp" class="ChannelProperty" version="1">
													<prop name="ChannelIdx">0</prop>
												</obj>
											</obj>
										</list>
									</obj>
									<obj name="item" class="PropertyList" version="1">
										<list name="emlist" count="12">
											<obj name="PropertyObject" class="RQSampleTargetProperty" version="4">
												<prop name="PropertyTypeName">Combined Sample and Target Type</prop>
												<prop name="Position">5</prop>
												<prop name="IsDefault">0</prop>
												<obj name="ChannelProp" class="ChannelProperty" version="1">
													<prop name="ChannelIdx">1</prop>
												</obj>
											</obj>
											<obj name="PropertyObject" class="QuantConcProperty" version="4">
												<prop name="PropertyTypeName">Concentration</prop>
												<prop name="Position">5</prop>
												<prop name="IsDefault">1</prop>
												<prop name="Concentration">0</prop>
												<obj name="ChannelProp" class="ChannelProperty" version="1">
													<prop name="ChannelIdx">1</prop>
												</obj>
												<prop name="ReadOnly">1</prop>
											</obj>
											<obj name="PropertyObject" class="QuantCpHighProp" version="4">
												<prop name="PropertyTypeName">Cp High</prop>
												<prop name="Position">5</prop>
												<prop name="IsDefault">1</prop>
												<prop name="CpRangeHigh">0</prop>
												<obj name="ChannelProp" class="ChannelProperty" version="1">
													<prop name="ChannelIdx">1</prop>
												</obj>
												<prop name="ReadOnly">1</prop>
											</obj>
											<obj name="PropertyObject" class="QuantCpLowProp" version="4">
												<prop name="PropertyTypeName">Cp Low</prop>
												<prop name="Position">5</prop>
												<prop name="IsDefault">1</prop>
												<prop name="CpRangeLow">0</prop>
												<obj name="ChannelProp" class="ChannelProperty" version="1">
													<prop name="ChannelIdx">1</prop>
												</obj>
												<prop name="ReadOnly">1</prop>
											</obj>
											<obj name="PropertyObject" class="RQEffProp" version="4">
												<prop name="PropertyTypeName">Efficiency</prop>
												<prop name="Position">5</prop>
												<prop name="IsDefault">1</prop>
												<prop name="Efficiency">2</prop>
												<obj name="ChannelProp" class="ChannelProperty" version="1">
													<prop name="ChannelIdx">1</prop>
												</obj>
											</obj>
											<obj name="PropertyObject" class="ChannelGenotype" version="4">
												<prop name="PropertyTypeName">Melt Geno Genotype</prop>
												<prop name="Position">5</prop>
												<prop name="IsDefault">1</prop>
												<prop name="ReadOnly">1</prop>
												<obj name="ChannelProp" class="ChannelProperty" version="1">
													<prop name="ChannelIdx">1</prop>
												</obj>
											</obj>
											<obj name="PropertyObject" class="GroupChannelTypeProp" version="4">
												<prop name="PropertyTypeName">Melt Geno Sample Type</prop>
												<prop name="Position">5</prop>
												<prop name="IsDefault">0</prop>
												<prop name="GroupSampleType">mstUnknown</prop>
												<obj name="ChannelProp" class="ChannelProperty" version="1">
													<prop name="ChannelIdx">1</prop>
												</obj>
											</obj>
											<obj name="PropertyObject" class="QuantSampleTypeProperty" version="4">
												<prop name="PropertyTypeName">Quantification Sample Type</prop>
												<prop name="Position">5</prop>
												<prop name="IsDefault">0</prop>
												<prop name="SampleType">qsUnknown</prop>
												<obj name="ChannelProp" class="ChannelProperty" version="1">
													<prop name="ChannelIdx">1</prop>
												</obj>
											</obj>
											<obj name="PropertyObject" class="ChannelGenotype" version="4">
												<prop name="PropertyTypeName">Scanning Genotype</prop>
												<prop name="Position">5</prop>
												<prop name="IsDefault">1</prop>
												<prop name="ReadOnly">1</prop>
												<obj name="ChannelProp" class="ChannelProperty" version="1">
													<prop name="ChannelIdx">1</prop>
												</obj>
											</obj>
											<obj name="PropertyObject" class="GroupChannelTypeProp" version="4">
												<prop name="PropertyTypeName">Scanning Sample Type</prop>
												<prop name="Position">5</prop>
												<prop name="IsDefault">0</prop>
												<prop name="GroupSampleType">mstUnknown</prop>
												<obj name="ChannelProp" class="ChannelProperty" version="1">
													<prop name="ChannelIdx">1</prop>
												</obj>
											</obj>
											<obj name="PropertyObject" class="TargetName" version="4">
												<prop name="PropertyTypeName">Target Name</prop>
												<prop name="Position">5</prop>
												<prop name="IsDefault">1</prop>
												<obj name="ChannelProp" class="ChannelProperty" version="1">
													<prop name="ChannelIdx">1</prop>
												</obj>
											</obj>
											<obj name="PropertyObject" class="RQTargetProperty" version="4">
												<prop name="PropertyTypeName">Target Type</prop>
												<prop name="Position">5</prop>
												<prop name="IsDefault">0</prop>
												<prop name="TargetType">dtNone</prop>
												<obj name="ChannelProp" class="ChannelProperty" version="1">
													<prop name="ChannelIdx">1</prop>
												</obj>
											</obj>
										</list>
									</obj>
									<obj name="item" class="PropertyList" version="1">
										<list name="emlist" count="12">
											<obj name="PropertyObject" class="RQSampleTargetProperty" version="4">
												<prop name="PropertyTypeName">Combined Sample and Target Type</prop>
												<prop name="Position">5</prop>
												<prop name="IsDefault">0</prop>
												<obj name="ChannelProp" class="ChannelProperty" version="1">
													<prop name="ChannelIdx">2</prop>
												</obj>
											</obj>
											<obj name="PropertyObject" class="QuantConcProperty" version="4">
												<prop name="PropertyTypeName">Concentration</prop>
												<prop name="Position">5</prop>
												<prop name="IsDefault">1</prop>
												<prop name="Concentration">0</prop>
												<obj name="ChannelProp" class="ChannelProperty" version="1">
													<prop name="ChannelIdx">2</prop>
												</obj>
												<prop name="ReadOnly">1</prop>
											</obj>
											<obj name="PropertyObject" class="QuantCpHighProp" version="4">
												<prop name="PropertyTypeName">Cp High</prop>
												<prop name="Position">5</prop>
												<prop name="IsDefault">1</prop>
												<prop name="CpRangeHigh">0</prop>
												<obj name="ChannelProp" class="ChannelProperty" version="1">
													<prop name="ChannelIdx">2</prop>
												</obj>
												<prop name="ReadOnly">1</prop>
											</obj>
											<obj name="PropertyObject" class="QuantCpLowProp" version="4">
												<prop name="PropertyTypeName">Cp Low</prop>
												<prop name="Position">5</prop>
												<prop name="IsDefault">1</prop>
												<prop name="CpRangeLow">0</prop>
												<obj name="ChannelProp" class="ChannelProperty" version="1">
													<prop name="ChannelIdx">2</prop>
												</obj>
												<prop name="ReadOnly">1</prop>
											</obj>
											<obj name="PropertyObject" class="RQEffProp" version="4">
												<prop name="PropertyTypeName">Efficiency</prop>
												<prop name="Position">5</prop>
												<prop name="IsDefault">1</prop>
												<prop name="Efficiency">2</prop>
												<obj name="ChannelProp" class="ChannelProperty" version="1">
													<prop name="ChannelIdx">2</prop>
												</obj>
											</obj>
											<obj name="PropertyObject" class="ChannelGenotype" version="4">
												<prop name="PropertyTypeName">Melt Geno Genotype</prop>
												<prop name="Position">5</prop>
												<prop name="IsDefault">1</prop>
												<prop name="ReadOnly">1</prop>
												<obj name="ChannelProp" class="ChannelProperty" version="1">
													<prop name="ChannelIdx">2</prop>
												</obj>
											</obj>
											<obj name="PropertyObject" class="GroupChannelTypeProp" version="4">
												<prop name="PropertyTypeName">Melt Geno Sample Type</prop>
												<prop name="Position">5</prop>
												<prop name="IsDefault">0</prop>
												<prop name="GroupSampleType">mstUnknown</prop>
												<obj name="ChannelProp" class="ChannelProperty" version="1">
													<prop name="ChannelIdx">2</prop>
												</obj>
											</obj>
											<obj name="PropertyObject" class="QuantSampleTypeProperty" version="4">
												<prop name="PropertyTypeName">Quantification Sample Type</prop>
												<prop name="Position">5</prop>
												<prop name="IsDefault">0</prop>
												<prop name="SampleType">qsUnknown</prop>
												<obj name="ChannelProp" class="ChannelProperty" version="1">
													<prop name="ChannelIdx">2</prop>
												</obj>
											</obj>
											<obj name="PropertyObject" class="ChannelGenotype" version="4">
												<prop name="PropertyTypeName">Scanning Genotype</prop>
												<prop name="Position">5</prop>
												<prop name="IsDefault">1</prop>
												<prop name="ReadOnly">1</prop>
												<obj name="ChannelProp" class="ChannelProperty" version="1">
													<prop name="ChannelIdx">2</prop>
												</obj>
											</obj>
											<obj name="PropertyObject" class="GroupChannelTypeProp" version="4">
												<prop name="PropertyTypeName">Scanning Sample Type</prop>
												<prop name="Position">5</prop>
												<prop name="IsDefault">0</prop>
												<prop name="GroupSampleType">mstUnknown</prop>
												<obj name="ChannelProp" class="ChannelProperty" version="1">
													<prop name="ChannelIdx">2</prop>
												</obj>
											</obj>
											<obj name="PropertyObject" class="TargetName" version="4">
												<prop name="PropertyTypeName">Target Name</prop>
												<prop name="Position">5</prop>
												<prop name="IsDefault">1</prop>
												<obj name="ChannelProp" class="ChannelProperty" version="1">
													<prop name="ChannelIdx">2</prop>
												</obj>
											</obj>
											<obj name="PropertyObject" class="RQTargetProperty" version="4">
												<prop name="PropertyTypeName">Target Type</prop>
												<prop name="Position">5</prop>
												<prop name="IsDefault">0</prop>
												<prop name="TargetType">dtNone</prop>
												<obj name="ChannelProp" class="ChannelProperty" version="1">
													<prop name="ChannelIdx">2</prop>
												</obj>
											</obj>
										</list>
									</obj>
									<obj name="item" class="PropertyList" version="1">
										<list name="emlist" count="12">
											<obj name="PropertyObject" class="RQSampleTargetProperty" version="4">
												<prop name="PropertyTypeName">Combined Sample and Target Type</prop>
												<prop name="Position">5</prop>
												<prop name="IsDefault">0</prop>
												<obj name="ChannelProp" class="ChannelProperty" version="1">
													<prop name="ChannelIdx">3</prop>
												</obj>
											</obj>
											<obj name="PropertyObject" class="QuantConcProperty" version="4">
												<prop name="PropertyTypeName">Concentration</prop>
												<prop name="Position">5</prop>
												<prop name="IsDefault">1</prop>
												<prop name="Concentration">0</prop>
												<obj name="ChannelProp" class="ChannelProperty" version="1">
													<prop name="ChannelIdx">3</prop>
												</obj>
												<prop name="ReadOnly">1</prop>
											</obj>
											<obj name="PropertyObject" class="QuantCpHighProp" version="4">
												<prop name="PropertyTypeName">Cp High</prop>
												<prop name="Position">5</prop>
												<prop name="IsDefault">1</prop>
												<prop name="CpRangeHigh">0</prop>
												<obj name="ChannelProp" class="ChannelProperty" version="1">
													<prop name="ChannelIdx">3</prop>
												</obj>
												<prop name="ReadOnly">1</prop>
											</obj>
											<obj name="PropertyObject" class="QuantCpLowProp" version="4">
												<prop name="PropertyTypeName">Cp Low</prop>
												<prop name="Position">5</prop>
												<prop name="IsDefault">1</prop>
												<prop name="CpRangeLow">0</prop>
												<obj name="ChannelProp" class="ChannelProperty" version="1">
													<prop name="ChannelIdx">3</prop>
												</obj>
												<prop name="ReadOnly">1</prop>
											</obj>
											<obj name="PropertyObject" class="RQEffProp" version="4">
												<prop name="PropertyTypeName">Efficiency</prop>
												<prop name="Position">5</prop>
												<prop name="IsDefault">1</prop>
												<prop name="Efficiency">2</prop>
												<obj name="ChannelProp" class="ChannelProperty" version="1">
													<prop name="ChannelIdx">3</prop>
												</obj>
											</obj>
											<obj name="PropertyObject" class="ChannelGenotype" version="4">
												<prop name="PropertyTypeName">Melt Geno Genotype</prop>
												<prop name="Position">5</prop>
												<prop name="IsDefault">1</prop>
												<prop name="ReadOnly">1</prop>
												<obj name="ChannelProp" class="ChannelProperty" version="1">
													<prop name="ChannelIdx">3</prop>
												</obj>
											</obj>
											<obj name="PropertyObject" class="GroupChannelTypeProp" version="4">
												<prop name="PropertyTypeName">Melt Geno Sample Type</prop>
												<prop name="Position">5</prop>
												<prop name="IsDefault">0</prop>
												<prop name="GroupSampleType">mstUnknown</prop>
												<obj name="ChannelProp" class="ChannelProperty" version="1">
													<prop name="ChannelIdx">3</prop>
												</obj>
											</obj>
											<obj name="PropertyObject" class="QuantSampleTypeProperty" version="4">
												<prop name="PropertyTypeName">Quantification Sample Type</prop>
												<prop name="Position">5</prop>
												<prop name="IsDefault">0</prop>
												<prop name="SampleType">qsUnknown</prop>
												<obj name="ChannelProp" class="ChannelProperty" version="1">
													<prop name="ChannelIdx">3</prop>
												</obj>
											</obj>
											<obj name="PropertyObject" class="ChannelGenotype" version="4">
												<prop name="PropertyTypeName">Scanning Genotype</prop>
												<prop name="Position">5</prop>
												<prop name="IsDefault">1</prop>
												<prop name="ReadOnly">1</prop>
												<obj name="ChannelProp" class="ChannelProperty" version="1">
													<prop name="ChannelIdx">3</prop>
												</obj>
											</obj>
											<obj name="PropertyObject" class="GroupChannelTypeProp" version="4">
												<prop name="PropertyTypeName">Scanning Sample Type</prop>
												<prop name="Position">5</prop>
												<prop name="IsDefault">0</prop>
												<prop name="GroupSampleType">mstUnknown</prop>
												<obj name="ChannelProp" class="ChannelProperty" version="1">
													<prop name="ChannelIdx">3</prop>
												</obj>
											</obj>
											<obj name="PropertyObject" class="TargetName" version="4">
												<prop name="PropertyTypeName">Target Name</prop>
												<prop name="Position">5</prop>
												<prop name="IsDefault">1</prop>
												<obj name="ChannelProp" class="ChannelProperty" version="1">
													<prop name="ChannelIdx">3</prop>
												</obj>
											</obj>
											<obj name="PropertyObject" class="RQTargetProperty" version="4">
												<prop name="PropertyTypeName">Target Type</prop>
												<prop name="Position">5</prop>
												<prop name="IsDefault">0</prop>
												<prop name="TargetType">dtNone</prop>
												<obj name="ChannelProp" class="ChannelProperty" version="1">
													<prop name="ChannelIdx">3</prop>
												</obj>
											</obj>
										</list>
									</obj>
								</list>
							</obj>
						</obj>
						<prop name="ChannelPropertyCount">4</prop>
						<prop name="ContainerPosition">5</prop>
						<prop name="HasSampleProperties">1</prop>
						<obj name="SampleProperties" class="PropertyList" version="1">
							<list name="emlist" count="14">
								<obj name="PropertyObject" class="SamplePrefColor" version="4">
									<prop name="PropertyTypeName">Color</prop>
									<prop name="Position">5</prop>
									<prop name="IsDefault">0</prop>
									<prop name="Color">$0012D7FA</prop>
								</obj>
								<obj name="PropertyObject" class="DominantChannelProp" version="4">
									<prop name="PropertyTypeName">Dominant Channel</prop>
									<prop name="Position">5</prop>
									<prop name="IsDefault">0</prop>
									<prop name="DominantChannel">0</prop>
								</obj>
								<obj name="PropertyObject" class="Genotype" version="4">
									<prop name="PropertyTypeName">EndPt Genotype</prop>
									<prop name="Position">5</prop>
									<prop name="IsDefault">1</prop>
									<prop name="ReadOnly">1</prop>
								</obj>
								<obj name="PropertyObject" class="GroupingSample" version="4">
									<prop name="PropertyTypeName">EndPt Sample Type</prop>
									<prop name="Position">5</prop>
									<prop name="IsDefault">0</prop>
									<prop name="GroupSampleType">mstUnknown</prop>
								</obj>
								<obj name="PropertyObject" class="SamplePrefLineStyle" version="4">
									<prop name="PropertyTypeName">Line Style</prop>
									<prop name="Position">5</prop>
									<prop name="IsDefault">0</prop>
									<prop name="LineStyle">psSolid</prop>
								</obj>
								<obj name="PropertyObject" class="GenSampleEditNotes" version="4">
									<prop name="PropertyTypeName">Notes</prop>
									<prop name="Position">5</prop>
									<prop name="IsDefault">1</prop>
								</obj>
								<obj name="PropertyObject" class="SamplePrefPointStyle" version="4">
									<prop name="PropertyTypeName">Point Style</prop>
									<prop name="Position">5</prop>
									<prop name="IsDefault">0</prop>
									<prop name="PointStyle">psNothing</prop>
								</obj>
								<obj name="PropertyObject" class="GenSampleEditPosition" version="4">
									<prop name="PropertyTypeName">Position</prop>
									<prop name="Position">5</prop>
									<prop name="IsDefault">1</prop>
								</obj>
								<obj name="PropertyObject" class="GenSampleEditReplicate" version="4">
									<prop name="PropertyTypeName">Replicate of</prop>
									<prop name="Position">5</prop>
									<prop name="IsDefault">1</prop>
									<prop name="ReplicateOf">-1</prop>
								</obj>
								<obj name="PropertyObject" class="HTCSampleID" version="4">
									<prop name="PropertyTypeName">Sample ID</prop>
									<prop name="Position">5</prop>
									<prop name="IsDefault">1</prop>
								</obj>
								<obj name="PropertyObject" class="GenSampleEditName" version="4">
									<prop name="PropertyTypeName">Sample Name</prop>
									<prop name="Position">5</prop>
									<prop name="IsDefault">1</prop>
									<prop name="name">Sample 6</prop>
								</obj>
								<obj name="PropertyObject" class="HTCSamplePrepNotes" version="4">
									<prop name="PropertyTypeName">Sample Prep Notes</prop>
									<prop name="Position">5</prop>
									<prop name="IsDefault">1</prop>
								</obj>
								<obj name="PropertyObject" class="GenSampleEditSubset" version="4">
									<prop name="PropertyTypeName">Subsets</prop>
									<prop name="Position">5</prop>
									<prop name="IsDefault">1</prop>
								</obj>
								<obj name="PropertyObject" class="SamplePrefWidth" version="5">
									<prop name="PropertyTypeName">Width</prop>
									<prop name="Position">5</prop>
									<prop name="IsDefault">1</prop>
									<prop name="Width">1</prop>
								</obj>
							</list>
						</obj>
					</obj>
					<obj name="item" class="SamplePropInfo" version="1">
						<obj name="ChannelProperties" class="ChanPropList" version="2">
							<obj name="ChannelProperties" class="EMList" version="1">
								<list name="emlist" count="4">
									<obj name="item" class="PropertyList" version="1">
										<list name="emlist" count="12">
											<obj name="PropertyObject" class="RQSampleTargetProperty" version="4">
												<prop name="PropertyTypeName">Combined Sample and Target Type</prop>
												<prop name="Position">6</prop>
												<prop name="IsDefault">0</prop>
												<obj name="ChannelProp" class="ChannelProperty" version="1">
													<prop name="ChannelIdx">0</prop>
												</obj>
											</obj>
											<obj name="PropertyObject" class="QuantConcProperty" version="4">
												<prop name="PropertyTypeName">Concentration</prop>
												<prop name="Position">6</prop>
												<prop name="IsDefault">1</prop>
												<prop name="Concentration">0</prop>
												<obj name="ChannelProp" class="ChannelProperty" version="1">
													<prop name="ChannelIdx">0</prop>
												</obj>
												<prop name="ReadOnly">1</prop>
											</obj>
											<obj name="PropertyObject" class="QuantCpHighProp" version="4">
												<prop name="PropertyTypeName">Cp High</prop>
												<prop name="Position">6</prop>
												<prop name="IsDefault">1</prop>
												<prop name="CpRangeHigh">0</prop>
												<obj name="ChannelProp" class="ChannelProperty" version="1">
													<prop name="ChannelIdx">0</prop>
												</obj>
												<prop name="ReadOnly">1</prop>
											</obj>
											<obj name="PropertyObject" class="QuantCpLowProp" version="4">
												<prop name="PropertyTypeName">Cp Low</prop>
												<prop name="Position">6</prop>
												<prop name="IsDefault">1</prop>
												<prop name="CpRangeLow">0</prop>
												<obj name="ChannelProp" class="ChannelProperty" version="1">
													<prop name="ChannelIdx">0</prop>
												</obj>
												<prop name="ReadOnly">1</prop>
											</obj>
											<obj name="PropertyObject" class="RQEffProp" version="4">
												<prop name="PropertyTypeName">Efficiency</prop>
												<prop name="Position">6</prop>
												<prop name="IsDefault">1</prop>
												<prop name="Efficiency">2</prop>
												<obj name="ChannelProp" class="ChannelProperty" version="1">
													<prop name="ChannelIdx">0</prop>
												</obj>
											</obj>
											<obj name="PropertyObject" class="ChannelGenotype" version="4">
												<prop name="PropertyTypeName">Melt Geno Genotype</prop>
												<prop name="Position">6</prop>
												<prop name="IsDefault">1</prop>
												<prop name="ReadOnly">1</prop>
												<obj name="ChannelProp" class="ChannelProperty" version="1">
													<prop name="ChannelIdx">0</prop>
												</obj>
											</obj>
											<obj name="PropertyObject" class="GroupChannelTypeProp" version="4">
												<prop name="PropertyTypeName">Melt Geno Sample Type</prop>
												<prop name="Position">6</prop>
												<prop name="IsDefault">0</prop>
												<prop name="GroupSampleType">mstUnknown</prop>
												<obj name="ChannelProp" class="ChannelProperty" version="1">
													<prop name="ChannelIdx">0</prop>
												</obj>
											</obj>
											<obj name="PropertyObject" class="QuantSampleTypeProperty" version="4">
												<prop name="PropertyTypeName">Quantification Sample Type</prop>
												<prop name="Position">6</prop>
												<prop name="IsDefault">0</prop>
												<prop name="SampleType">qsUnknown</prop>
												<obj name="ChannelProp" class="ChannelProperty" version="1">
													<prop name="ChannelIdx">0</prop>
												</obj>
											</obj>
											<obj name="PropertyObject" class="ChannelGenotype" version="4">
												<prop name="PropertyTypeName">Scanning Genotype</prop>
												<prop name="Position">6</prop>
												<prop name="IsDefault">1</prop>
												<prop name="ReadOnly">1</prop>
												<obj name="ChannelProp" class="ChannelProperty" version="1">
													<prop name="ChannelIdx">0</prop>
												</obj>
											</obj>
											<obj name="PropertyObject" class="GroupChannelTypeProp" version="4">
												<prop name="PropertyTypeName">Scanning Sample Type</prop>
												<prop name="Position">6</prop>
												<prop name="IsDefault">0</prop>
												<prop name="GroupSampleType">mstUnknown</prop>
												<obj name="ChannelProp" class="ChannelProperty" version="1">
													<prop name="ChannelIdx">0</prop>
												</obj>
											</obj>
											<obj name="PropertyObject" class="TargetName" version="4">
												<prop name="PropertyTypeName">Target Name</prop>
												<prop name="Position">6</prop>
												<prop name="IsDefault">1</prop>
												<obj name="ChannelProp" class="ChannelProperty" version="1">
													<prop name="ChannelIdx">0</prop>
												</obj>
											</obj>
											<obj name="PropertyObject" class="RQTargetProperty" version="4">
												<prop name="PropertyTypeName">Target Type</prop>
												<prop name="Position">6</prop>
												<prop name="IsDefault">0</prop>
												<prop name="TargetType">dtNone</prop>
												<obj name="ChannelProp" class="ChannelProperty" version="1">
													<prop name="ChannelIdx">0</prop>
												</obj>
											</obj>
										</list>
									</obj>
									<obj name="item" class="PropertyList" version="1">
										<list name="emlist" count="12">
											<obj name="PropertyObject" class="RQSampleTargetProperty" version="4">
												<prop name="PropertyTypeName">Combined Sample and Target Type</prop>
												<prop name="Position">6</prop>
												<prop name="IsDefault">0</prop>
												<obj name="ChannelProp" class="ChannelProperty" version="1">
													<prop name="ChannelIdx">1</prop>
												</obj>
											</obj>
											<obj name="PropertyObject" class="QuantConcProperty" version="4">
												<prop name="PropertyTypeName">Concentration</prop>
												<prop name="Position">6</prop>
												<prop name="IsDefault">1</prop>
												<prop name="Concentration">0</prop>
												<obj name="ChannelProp" class="ChannelProperty" version="1">
													<prop name="ChannelIdx">1</prop>
												</obj>
												<prop name="ReadOnly">1</prop>
											</obj>
											<obj name="PropertyObject" class="QuantCpHighProp" version="4">
												<prop name="PropertyTypeName">Cp High</prop>
												<prop name="Position">6</prop>
												<prop name="IsDefault">1</prop>
												<prop name="CpRangeHigh">0</prop>
												<obj name="ChannelProp" class="ChannelProperty" version="1">
													<prop name="ChannelIdx">1</prop>
												</obj>
												<prop name="ReadOnly">1</prop>
											</obj>
											<obj name="PropertyObject" class="QuantCpLowProp" version="4">
												<prop name="PropertyTypeName">Cp Low</prop>
												<prop name="Position">6</prop>
												<prop name="IsDefault">1</prop>
												<prop name="CpRangeLow">0</prop>
												<obj name="ChannelProp" class="ChannelProperty" version="1">
													<prop name="ChannelIdx">1</prop>
												</obj>
												<prop name="ReadOnly">1</prop>
											</obj>
											<obj name="PropertyObject" class="RQEffProp" version="4">
												<prop name="PropertyTypeName">Efficiency</prop>
												<prop name="Position">6</prop>
												<prop name="IsDefault">1</prop>
												<prop name="Efficiency">2</prop>
												<obj name="ChannelProp" class="ChannelProperty" version="1">
													<prop name="ChannelIdx">1</prop>
												</obj>
											</obj>
											<obj name="PropertyObject" class="ChannelGenotype" version="4">
												<prop name="PropertyTypeName">Melt Geno Genotype</prop>
												<prop name="Position">6</prop>
												<prop name="IsDefault">1</prop>
[truncated: 2,462,162 more chars]
