# Supplementary material for: Unique sperm haplotypes are associated with phenotypically different sperm subpopulations in Astyanax fish
Source: BMC Biol. 2018 Jul 5;16:72. doi: 10.1186/s12915-018-0538-z (PMC6032774; doi:10.1186/s12915-018-0538-z)
Supplement: Supplementary file 8 — Original data. Each subfolder has two ixo files output by the Roche LightCycler480. The two files cover qPCR results for oca2 and mc1r. Subfolder names end in 1, 2, or 3, denoting which subpopulation of sperm was analyzed. (ZIP 10643 kb) [file 12915_2018_538_MOESM8_ESM.zip › FishA Pop2_1/May 10 2016 SpermPop AP2-1 FACS PEP Plate 0016 oca2 RK.ixo]

<objectstream signature="IXOS" version="1">
	<obj name="root" class="HTCExperiment" version="5">
		<prop name="name">May 10 2016 SpermPop AP2-1 FACS PEP Plate 0016 oca2 RK</prop>
		<prop name="UID">6A3C77FE6D234980A716B7B7C54BCF47</prop>
		<prop name="OwnerUID">C6C05626183A45218341EE89EA1A5F2A</prop>
		<prop name="Created">2016-05-10T12:02:40.016</prop>
		<prop name="CreatedBy">C6C05626183A45218341EE89EA1A5F2A</prop>
		<prop name="CreatedByName">System Admin</prop>
		<prop name="LastModified">2016-05-10T13:55:58.753</prop>
		<prop name="LastModifiedBy">C6C05626183A45218341EE89EA1A5F2A</prop>
		<prop name="LastModifiedByName">System Admin</prop>
		<list name="AppliedTemplates" count="3">
			<item>Borowsky Lab Multiplex Protocol</item>
			<item>Borowsky Lab Multiplex Protocol</item>
			<item>Borowsky Protocol PEP product version</item>
		</list>
		<list name="TemplateOwners" count="3">
			<item>System Admin</item>
			<item>System Admin</item>
			<item>System Admin</item>
		</list>
		<prop name="SWVersion">LCS480 1.5.1.62</prop>
		<obj name="AppProperty" class="TAppProperty" version="2">
			<prop name="Created">2016-05-10T12:02:40.016</prop>
			<prop name="LastModified">1899-12-30T00:00:00.000</prop>
		</obj>
		<obj name="ConProperty" class="TAppProperty" version="2">
			<prop name="Created">2016-05-10T12:02:40.016</prop>
			<prop name="LastModified">1899-12-30T00:00:00.000</prop>
		</obj>
		<obj name="run" class="HTCRun" version="7">
			<prop name="name">Run</prop>
			<prop name="Created">2016-05-10T12:02:40.002</prop>
			<prop name="LastModified">2016-05-10T13:55:46.609</prop>
			<obj name="AppProperty" class="TAppProperty" version="2">
				<prop name="Created">2016-05-10T12:02:40.002</prop>
				<prop name="LastModified">1899-12-30T00:00:00.000</prop>
			</obj>
			<obj name="ConProperty" class="TAppProperty" version="2">
				<prop name="Created">2016-05-10T12:02:40.002</prop>
				<prop name="LastModified">1899-12-30T00:00:00.000</prop>
				<prop name="HasProperties">1</prop>
				<obj name="_Properties" class="TAppProperties" version="1">
					<prop name="Created">2016-05-10T12:02:40.002</prop>
					<prop name="LastModified">1899-12-30T00:00:00.000</prop>
					<list name="emlist" count="4">
						<obj name="item" class="TAppProperty" version="2">
							<prop name="name">TopChart</prop>
							<prop name="Created">2016-05-10T12:03:45.453</prop>
							<prop name="LastModified">1899-12-30T00:00:00.000</prop>
						</obj>
						<obj name="item" class="TAppProperty" version="2">
							<prop name="name">LeftChart</prop>
							<prop name="Created">2016-05-10T12:03:45.454</prop>
							<prop name="LastModified">1899-12-30T00:00:00.000</prop>
						</obj>
						<obj name="item" class="TAppProperty" version="2">
							<prop name="name">RightChart</prop>
							<prop name="Created">2016-05-10T12:03:45.454</prop>
							<prop name="LastModified">1899-12-30T00:00:00.000</prop>
						</obj>
						<obj name="item" class="TAppProperty" version="2">
							<prop name="name">RunOverviewChart</prop>
							<prop name="Created">2016-05-10T12:03:45.454</prop>
							<prop name="LastModified">1899-12-30T00:00:00.000</prop>
						</obj>
					</list>
				</obj>
			</obj>
			<prop name="State">3</prop>
			<prop name="StartTime">2016-05-10T12:10:39.151</prop>
			<prop name="EndTime">2016-05-10T13:55:46.608</prop>
			<prop name="InstrumentID">28159</prop>
			<prop name="InstrumentVersion">HTC_VER_10</prop>
			<prop name="InstrumentName">28159</prop>
			<prop name="InstrCalibrationDate">1899.12.30 00:00:00:00</prop>
			<prop name="Technician">System Admin</prop>
			<prop name="AcqStoreClass">HTCAcquisitionStore</prop>
			<prop name="AcquisitionStore">eJzU3VuTqlq2Luy/sqPiu/NCUFGJWKsiOPSOHARp0DndqagoqAio6K/fTXHUyKo516rvIkftOebFiJmhKQeBxpNv653/Oq8O/+e0PG7++2/V+dz87f+si2Vd//ffZr4irS/Xfb1v9ueT15yrzd/+z21T1fjTf/+N/9vf/6uszuXnN5VseTptCuV8PTV/+/vov/qv1/7pHd7yWBabzxvE8Y93FPu6+fEZj3WxqXH5r/f8998EDhfxc930ZnP8x7r57/f+z6uzqM67ann829/5P1uTze64ea3Fn73YffDfuT9Zvy974+dajv6XlcQ9SIvzl1/7ssLDf15hf3/EpQ4Hg+mE+5O18jfH8m9///9G3EieTDhpqHb//Nn6d1/Ely348qJ+anZVtyhRFP/kDcGy2Kd/vmNgs8VXr5v3aqgDKk25H//92T5e4yeddnS5xuPmb38f/A9vw92zOO9PTf23v+cDb+EWTsOIQR97XiHG/ejul7bBmbPrI1MWl9ZzT7eLxZkbNpWV8b4euedMt3Nj4uupoh652t0Vg5SzPBrLyrzX6m6rXx3OyG5RpvDno+re1G1MLMk5CMopKi5u4Xppbp4Ur1XgzE3c2nl4nDF7DkTlIHCim6f1JreM8NQqiqap7pHN1szchKGtnMHR3cu2t8iNwtrj7wf3yq17C5szhRmTlaoWmXuZ8kFuXSaFqNQKXNyLnUXE2vdnjVJmhe3mJ8XJrc1G5RV3WhpuVty83Cw2R0E5jzzbra5cyExvpzXKoD+Q3EMlME4/SUdbaUZZ4jb8KSTmeuCDonkGdS+Xlc90L48N5XrvAe6feUaMMjYKxZnuJfe4EGLOINKxUTJnbLiF36bMHI4CQxm7eesWYphy+kQMW8V2mqV73l9CYt23kaHsJEFwm3SJyx/nYaIcc37gXi+XlBnXXAVFpXTpZmNYECveaLKS9dLCrYMLEGsGeaKsTsHaPd+Yl+vXCc8rUZW27imNEmIWo6BUfhwdfTybvvWUEoaDf3dKSYQfdf/I/9sp9WenxbedUspwJHDfe0r1Dm4A3v7pkBBuWUorYdEHImp94q6zTUL8ec5BHHkWCY9OblCLzJ8AumVwLLxBRmdRvob1sIE8HK2ITNNh3YKn6QrH1IzYtKQ8gVRKbRacfbmlEyGTwX/uXBY95rJIU4FdIa3uZh64AyWg2/00huXFIzljB2ZTLW9t2KwKJw/r+6Ght7bQIZwODcYqI2uoM2MBJJxOSTC8yUD5qXuBsMdIHkQUD3flUeBpN6lx/Xc1S6gI9wqC4jLLo2noZ9SK5gw8i2kkepSqSP35GZefXXQSrkzVprK67gET7zoJ+IFCabRlBcDVw/31tB4l3WzdA/isolw0LlSeSvZ5CD60Th6oZy6hm5nUh+WZzblo4fgBrVbJHKCnAQntPqNUU+4BQDY1SajZuH1+sx7B8qHrjOX33Kb1NcD9dz2ZXLAb4+s8UAmSMHS50Cv2ARUgvuH2ZBoJXd2n9Lq6j8HnFStnPcu3KZGkFkJtjD8v9ENLs92dg40DDhfSNW7/LzulxuJ3VanBrzylZHVKvvmUeu4cAO1oNRy0WZmQ06CcgHQKN8TfagMgnmsOQSv9ivPX9kQkh+XjCdpELnOPXJOA0M1xCaRXtMT3s4lAJgvtAfb+see8QW8akOv8ScHKpvj5cS205JD6Mtgb907gVAg8sX2zBoWyC4MCxjYZDJ0IFhuW5750nNvkso0ckK/mjbhYj3iiazMdjP2pJJ4+EgqyXmseaPMJvt/NEps8TkoFehbmDObcxSCsf1NBc/kqB5nD9ZGfYQ3a5nZiHutXCbnkAxdmbVXkoBQrntTncQwGz52Jq9aVTexe2Afl5p6Jt3Dw83qRUgD1s4bz/PJSkFM43oJ5UXPOXUZWQ4qZwoERy9ccFosayPPs9YGe1YZ58XYSECkdmkCOOh7Yt7iWSSArAHMQTxxI1SQjbO4NYXG+n3F/xrj9t+CpghENLpx70KqWKNqjB9JNxP1nzy/2a31LPMuGuPxMXLZkf70MQJMvFfOExjJISpQbyJdFlfvWYlISRzEfQGv/ytxsNwHyy04pkfuuKjX8pacUT6fffEql7fAA8jnHqnJKNi15uOoC7KP6JGA88RB+lLkN/o6XGVvtsCp5950Bm3DcJ350dWzi9Z4NHgw7jUW6mGU09XULNsdglIP1qko9bZfCtuBVLtRWt5SMn3oE8fxC86g6bQTyzHQKwAw5D01VSmg1ivCQmPMTDg8BEKhucVgVHJmyaMZlQN0QP48ZTCJRv3V4cjNnZ5DNasxcQdqI5LiMdVjbx2nu9ZsdVq3Zq4o6J5WEppGJVO3HGvjnUY+4CXEbOl5VJ9BXuF+hb8kZvT2tCSgKJ3FRPpEpLSRuBcHBlHK27O8M6uwIBTdZExJS605pvr31wJjFuDw7aDOar3cBpAW+ECznnk2Di4u/X58JCdi4lenk6e5hI/AaY6MhGFRaH45gR0QlbGJhlV1GnAfuaSKxcDaFlj55LoV4USkkeB5am0qHOILQUjXC8vUtI2TFUfAcc8Jgy99Lmi1dBqzqKYTpkivQTHPnECl3hUX8Wrbp4EksSDKPkMicSsW/VKn+C1z/7vz61fr7x0v/Uf2NRgOO/6aLwK/W33T0vReBFX8F96iIPmrl5lOl1PXHV/0lVRG6dS3bROfcSlAkvZHcWqPOR3+DMzm718FyxZljB7X21t8of9gf/bUjR3Zz1YiIcRH9QBnIxd7NHuEKdbV62MohYn23XKY+Z7a3yFZ0HU/0LBPWuZ5aZ1kRwuvMPcRp+lV/lTgBzkAXFoo7XJ9QU7HJGQ4cMuVpC6570JswN2cTPlWMvXB192Mr+ejvgLXFxVvyeW5MzUPR6a8yfD83HH+WKNzsuviqv7t7nHX6szT9mCotXwTuZbRPmGHsn7KihGvRPVYJMP1+wvXNpdB3d5mW5QaJDF6x9VLs9Gf29VBUsl04d3N5sProz+zNcb/mzw1nRHMtUHoN3nSUMwM1TjINtRxfJbdoqoDTLzZfdvork+uaWYmLy3/r7+YNnY/+ziujcTPQ8Puc6Hyi1MMid3eng/9Vf7cjLIkRWVT8Vfobvf77TfTHfXNdzZ87BtFxZnNsNpBLejv1R0CoLHLuYNmzSdmPH7DBQzZn5oGTqVvnDwiVxOAC54l1hNOxbm0tHlinv0O9vsNS0LBONzzqhcWJCmwp2CQonLal/XUmQbA9u4T5rSzQVXlvILztzDzie6i/mVJHsBYzkodJn7MpNUUb1tXSYdHi8GyocShm4M5TI2e4Yg1VaykEfzgiHKMm1t2nsa5gXW4JY/EJ69o1TWRYxTMrD25CHlDjFNewhsWMCxftIaPXsesBKAfUX3JWBRpDnYDX26K++h7qKRkSEdZBorNgouDnzUPphOunOCz0Z15Jn7F0gChzKQvxEOfppo/6W982uL7LLQmoWEz7+Hozx/sI+Qk0NIM5MI53uaCoOYNeDqi/1WRkcNGF+SWVjmcBXFfD5Zln1O/oKRKIEh7195z5DXUVW4KtcnVzVjuPgLou6i+FknLBYqrKVBClEQQL3SLB5KgaVD/oLWymjsWxg66iHi33CX5+RP35jpr+Kv2NRmNu+k2n1K/W3+SbTylv21vggVg3nC89yoLwns2BXbsp89kzEMiav/BgCXnFQB2jjh50yYE5L0vOHfeShNTHzRLog9w5D+uW+NGfgPrzZacOSLs8ENBuQpPDwUf96ZutBMq4vuVubiU8YaVWgXPwUX+KfAGSyV4EcsvnuSs464AEKepPehRXzsu2E5604mkGqq2hPt/6kySTgSS89BeXgkHGj3ENsjjKiTfl0KVWOiQwo6uKc6HG9cl6jwZ16p04PymrjNQ71N+CoP48n7d4UjqDGOaBe879JVkBWblOH/RJcGbu6YT6c9fOEcjCvxJfJWZJWme8AdwLuL7FqSpJdh7wMKu3Vw7u29om2gX1aC/WNef6i1VAhP7EBGN7vjOvP55TElWK2+nP8+tVSmzijECZww/9+c1EBfnIUH9aUzWENmYPrAG7E/d4Wr7ePT4jLQY558XTMU+U6YMHe3W5cBCkqD/dcW5o+Blq0J5PCuLPNi1YiYzrL7iW/av0NxpN+eE3/UHlV+tv/M2nlGis9h/9bfQbJQvtaQLtxQ/mKfGkIfPzfA5BYcskyhaov4taG+A+9X7uJXirRXrK5AqGuNbwqkrbgg4WxITIZyPma1vUn7eO1xAoJ5ULrrdFRgYpFwJLdbyq68wRibYhBMJlLedBfNsllFui/pR2MCXu1W9FqrmjI6yMO+rvcEYdJQeWwjorJRYlVk9AE60qMLzbOIfZzhHIJIoNWD20KfMq4R7QLf/SnyKqLOhxrUA3BqeDfzn3cnCUXUsfkXoEk2hYC1QV9YfFcApqk+P2siHqb1Dfl+Dd9/jzRNjZtG1e2soWhAWHSnr9TVAVQZ1WuL5ND/cPngwR+Mcj6rbdYVXLDrj90XlGCBteQaaWUe8h2eRYFU8Gamyr908wC2IVq/wjs+naHnngFTVqM+JQf2Y4SmGT3VBvnoFV2OTW+PnnFepRbfoF4eIz6tkoJ8xLml1JhfOcQcyjFlm03fFUrtZz8CJZYawYyAa13akFML2h/k7l/S+pv39Upf+o/oQxz/8u+hv+iuzvVKXw0d8srq/u1VzonO42D/iivy77O1iop1ulLHLzujzxf9Bf4RTGJ/u73metsl40vU5/eqCp5R/0987+vuhvOUsN9yI+0q/6e2d/VrAZpMrhcTXd/Dr2OH2aHPgu+9sfJIsz8ESBL9mfLkz45g/6e2d/b/112V9tNvYf9HdUtjEzJzvUHrfTVLc+z0Oik0QT/5D9vfWXn0YuM9cB7g8BjotP9jeNy1SZnpGjh8Mp4gz3PjCU3Vyhnf6sUc4Jnf4OyXDHsAgei05/7+yv098Qr7Bfsz/Bkx9f9bc/tWGX/ZmbAC+fVpm1nf4sbsHKLvt7689wFVz+UaOle7rNV8R6FEXyq/QnjIfCv9Xf/8+6+ov1N1S/+ZTyZrsANsXWIWw+RU2N5zcezMO8R9y9d7VJj8ufkIqOybF+zWR61OcPgJqYJLr7iI57s04hvTyBRf0J6pA71y0kpFUZO8bcR3/p+GCzgMuxzkpGIAGLhy4Jr8pepg9Br8GbLyzU1dBL6NIkMcBJJ1wU5jmgBhsbomeFmjquUD/DRzoDJjHUpwrA096+jnHZPUrYo8K667NzDVh5UI8PDT9v7qQyuIO+lYcSzwJqst0VknqJujN1v6D5duqDr140FkY56m+bT5ewXRz0PDyIT4MGgi5CEFs6F8QrD6guSyV4x5XDmLFXGmrtR/+kPw5GrzhOcfJOf3vA7U12F9RfwqH+Ip+fw1oLUG/7PjHosleHsA0yk3X6e2d/2+qGyw8j3H99p1Uh2mUmFwXrQ0NxT0uwtiT8fev6SGjmj66Q7hyNBNNCpTQ/5GMIrleLhcOZalNh5n6yv9CZqGWnP+88crggj/xfpj9hLPC/i/6+O6io1qYL1qVC/Z1WRkMGjXjr9OdefF4k6Q01Yw5RD65WVwLhZ3sOqBqVnH9zjIzs6usKX89RfytA/bW+9gRTeByYF2svbe0rCjNhfyXexjF4kvZXMpAkueF9mGuIZKz3LqBbj4r44m4ckHPpREAnz5yDsbZOiFduF2AW+o/sr3iqMzCaZcnBc4eafMzNANTdMuf8u2DYZLVH3S3uYc7cfr5MSJk8Cdh0VxNoxXlA+tvLFSzinJmXBaihao/6s/rnggPdxs+3ptcEFufrmfN5bmWTcY3aWlw2Z86bWSYQ+XRFbVn8lYDvjxsi5qi/RTbD5VWvbG0wR305xu6ae1q/xsJDVhI4bVJzWCdWCbGTkwk6uPfcG1hTg8wDxYO5NjkT0DnUn7LxhmBV1zPz9zvU35DvE5jPAtRfpSIdJO7Sg5lU34n3HKJuW31wgsUmxO1n64tAGrxlgNn8lf3NCix8c8+7gwJ2lYM6Q50uiYc6jyYNByVUxq/SnzCeDH4X/YnffEoll9MRqHhUuEAu+kAWF18H2mwfeEjDpCXi/GzDcpfLeNU7ZxnVdrkJ8Fj2OTe/9BLSHKP7R3/BEQqqT+I5uPFEYO5AzXjKrDPq5dgjJJyY/ZJMeTeCzXmCOvKqPiXiakogaAqFhGm8y+htcBDAeg6nudvTFZmm0fQIvvfAKuDYWUDxPimFRFhLeRActjIZjQ4NKIdkQty+saXk6K0tWI9emttobkaNW70GH+85OXa0UZMcZSYkKh6o/tlyWyr6kzPgESrmr9YVXL7g90FvOdTobQsGnXrcClbnVM7DReIG9OyiHuNkh7jybMmmG7HqgXZzpsQfXLKChnesmm4xpBwTsZ7TeQ/1uRrOCQnkGDV55OMDePEd9xdpUH/z2CrBCvpq3mV/TJB8iKWdTEJ11/K0YfoGT14f9XfZoP6ODolgfa9Rfz4sGsKtUaPhzpnkvnmTGno44V3H0mwVFsruTqAHc2SDG1ZK3mV/s0ttwXanEhYudqjFv6D+/nEK/Uf1N55yg99Ff9/+V9XC9L9mf+/Oz8t4Zn309+78/Nfs7935qe8GI7nr/Pyiv6tD565wLhec4V9P0Onv3fnZ6e/KFUfUEFujlm5KqmhcMsODdRN+1V8jFNvcCqyzoaTHJXV3u+fmo797z1E/2R88DqB4Svz82vlpl3buVnc/yc315GgrJzV9uNWeW+H6q7i+c1aAezr3Xc6QWg61e+ah058FeVh2nZ9v/Rnl9ih2+vvX7O+tP+tmPIuu8/N8GXuf7O/d+dllf1FUNl86Py1zdEzw7vzhfO38fOvvLLLsD/rrOj+/ZH8/9fel8/OwDzZf9Xeb8XynPz2zmaDwUXP+qr8u+xtpuP9/ZefneDoY/y7Z3+Cb9bcbsRD8UHZIcH3V7cVuxYPFej28NZv0bOILaJZ39hdROad0tYwfEMweBsc0H7UotWwLbK+gwNYxvn7ZjR7g6ic1D3ste3UuFqiXpWPn4fGMn3/ORBm8teISli8elEq7dQNbbm1x4azcZ9RcrBMIzSklUR9rY5f9hRsB9bfaon72ujgDj3qozzLJBFr6Lr7/inU3SEeAdW82amCpHwnH3Okj7To/w3VvTiKao/5Oln4DzwtRf/v5s6D3NWPgjySNi+azg0BnfbaCZVsaJFg2B4NuqCRihTYNEt0M1GQqxxVqbIvro2ReS4/9+x7WwwPW/Vnj83Ts6+Ou8zN0T7i8YpZJsNS2qL9DpAK9rgwLolvuMrzDzm3a+jHqdZ6aXLitDgXdwU6A5BEbJBQX+Po1EwigDVB/Suz/6PzUHTcPWrpPaXG/X1F7r+wS2IFSbh4LsL70LBYF0cGmkMQtRPvSylma4v4b2+snQGs6XDhsnsmv0t94+jpSf4/OT/mbq9T9uoFOf65gCTwxMtSfMfJTrEkklMnQfvzI/ibcRCDH+fgJ9gZQf5OtkBF5pqRgWOSf9GcU3iH3rc0aiL0+kU5/7sUVhK7zs8v+hO1YJo+nUoFEvCr3V+4lIe1TScARvAJvNa/rgDB1tYB5RK8cnCLU2dTazsDZlRfiRkLCE3XghKBuk5xzH2cByJkcr7g8Ls+9Y21mZHC4oatGRp37rl0nZCxvWrzhm6Cu3tlf7g4AkGRHvNUUq5acjkvU7Or1l9h35+f5ofVAPlQlA/M8Tsip8C5gOfcr3uoOTdSY0tuAys4583N3VXT600PlivtrUdukfnWOysfpj+zvrT+1tu45zLc1JfJCwVtOKzmzTn+T0BwB3k+iNp/6q/PVVFF/ufuj85OslB4oFkE9H2vUcv8+OINOwoL44/pH9mfMzIp02Z87CO+wKFnFeeh0XL9m0Hb6c6XDr9PfeDoe/lv9/UU6P6VvPqXGSv+EtcBRSaDutym5DLYGGuTyzP29gofw9Vp/Oj8j3UPd9PprA2CwlUi4CjYF4c7RExxX0vJgp7UltfdrrCpZX+Bcu5+1NPXvGwjpAbXkDrcN6Z1ivJwOB1hVetHCJomJ+tuKY4WxSJQyKo1uE5iFgsjcxd2T6aqRjhCUR5qH8bXFqz7PNrBRdYkLjM3WJuHscMNDZjJh/lzBzzPOuzmkqSYy7/rYFdRfoxbDqYn6GvQzkV7OsQUJLfqcRyKJp04WVSCPJz3ij1ZyRhW1lmH14GQuqvqov2Q5XQEbhPjzA+4p6ntqwDJ9/Q10OJOAms6iD2Y5mOZ4oMslzRZ3rDpH1F/k71B/kXVPO/1FyNqP/tzS11j07LU21bNbDQYb4/pJFeqOr1/6E3yZBXmL3/dSm+M17/rA/aM88WLQBHkMG3GBv+8+tzzhQNIgPPUmHGhMaum1dw7wLkBVcnYTUH+qNbVhy7YKF63wXKIyt54D+DP8PmaF9JfU3z9GLv5H9TcRxeHvor/v/hPQVRugdoa2R8zHGTXz1t+X7I8motPpz9jOJuUX/X3J/t7j/r7or8v+furvMhskX7O/Tn/v7I+nvPp13N+fZn9/3vn51h/k5Nbpr8v+1hVdd52f3bi/n/qzwivq8l/H/b2zvy/j/szjxf9kfz/H/b2zP6NwB41S9JLMLddl8Mn+dnEuuPs8WuSd/pLblX0d9/fu/Oyyv27c36vzs4pHy6/6O7Rqxlm5H1LlNmn37qlnxfj56TD5oj9Dqgb/Q+dnnl3cj/7enZ/V/ck+nZ/5LN2551XLcpO5+Ps/Oz91Mx3Yv0p/U46f/C76++44PWzxOr2NG4dEq6YVaM6pHDiF3WfeHa/opIzvT4iOgZmH0hZ19+787LI/usO6eYZzBmujBZTOmqO0f58/USNb9dP5icVCBR8rYB72TVmgp8KWAYvNgmOXhWcg7u4V+H19TljdPjLae6yX+DOW9nCItZdanj0HbzJFbT0itaGtY2gQOE+TBctEFmlZkyXWSay7QQItaiggV0jDEeGC/nJf0JmbKbAaneYsOq+4gKZD6Q5BgJeMwA9Qf9NzHUAgzGYkMPoHnk7n6zWwem2wqM//0B/kKyMPwpGS0HXO1RBFF4ew0RQvCO/sb22/lt+kKk8vD9Rf4PcdFjQOLu/UNP+U/clHeQ7rmeey8D7H/eMu5wnuX80ibJI/SzperEfA1K3BWOlzNi5fJhBVtpl/Oj/7IEHUCKg/KFDLUZU3kIqxhojN8Pw6XtcC+IcF6u95Vm0a1LsWluHsR/anF7gWoX9HnRpD9Zfpb8oNh/923N9fJPtTv7lK8feH/9EfXuh50mv4BiQp2JAu+3NXL/3tacU89JlA0nD/BKXKyxycdVKSLPO2MNu8sj89+6G/WeQdOJ87ov7orqKghPmVwP1hCOSpTT768+0Q9ffO/jRoK87XzmZKDjzqT1WhYJ4drhMinlaf7A96g1Xb6c/mdxcG2jURyOniROCoEeqn3xcCUi/311f2iBp0OLMkqnhTwTCq+jPuL5ihfswzO3P+hVgFSTeov9n6eGSd/hpFS4EKF9ReOEUdGUezB/a8LTk3MHH9hMuyAsVxUH/p4sJ3+pMWsxzXN0ZdmbvHAOg5u+L2Rai7n9mfJ746SZtr3wD5NrijzuwpJeNNj4F1H6L2Vtwk6cb96XaF+iT3OSV6NFRhEd0ueZf9vTs/ZUlA/Ukz1PLiODiCdPmH/pr8pb/rpSJd9jdcL++g+q8s8K2/jXBsQZUu+H3PBhP6q/Q35YTR7zLu77v1x40nJTj2RiXs0FsUXfZn286T8+45nkK8NnIAduylkZWMV/WRZHb6iwapU5IBG3JgTTMtDwdW29CMof78Hh3nvnBreRr3a9TPkRHGUh+1Qm/TH/prhS2Q6WFOYSkdFI4NjHtJR+wpgmkuRQ4OkkfpYo76gzWhebQaygGtnlg7g8FFJuHG3SbEvPkPmE9PU+KF6iIgO21nw+akiZyfh/eGnskI9Xnf4fJ7QxBpc36Ng5vbEmObHeovOExqMHdSL/fLCWQ0XqD+Nh6nkGj+Gpd3r1F/m9DCn3u7e0Yz5W4CwxvknG2dHVa9OJZgk2/w4hPPUH/HlEsgPr2yv2ujAOWA28D2gfqMtLqlNMf9DEkmayy0A0AO7vtXsPdPXD9Vx+3LcE0B9kM5Z7YIPDUmqN1wHSh5VM9Rv9aZi2GZG/j7weQmEDwHsWqf7CnzJOve0p5Xh7h+vJIHvY0rUhIzB9efKVx4RP7RSstf2ayD6y+V97+k/oT/J/oT+ddouu/5q+ovz/6UX6W/btaXQphf3HLszb7qb1/5Jtdlfz9nfdFXs2HxJfvrZn0Z2sXik/29Oz/fs7689WdUETMUcVOkX7O/n52fnf54QZY7/RlxGGXdrC/lol0R42zz4tfs7z3u7539vcf96WR+aJV8LsduxfLo0/n51t/N2S4/+tOupd7prxv397Pzs8v+fnZ+dtnfT/11nZ/lJE277M9QUrwJeOuvG/cX7ofBj3F//i7v9Pfu/PyS/b1nfXl3fuojyMuv2d9bf6u7EX3N/t6dn132dwsC4Yv+zNtln/5h1hc650s340X3k/29x/3966wvb/390s5PccBNhd9Ef9w319V7yxIAy7Q5tgk8mVb9yRNkudfn4Bj2AlJaox/6u4hMpgNr/YANC0wSzMuMpzDM93idvwELxzyj1BiRB2xPA0KCR0FsWvVkpcv+omyEunxnf+ndd0nYy1B/787PIM5QR8fto6Q0u68gzrEuhSR56QnKT/bHDOfZUF4rNKzD1muWmJsi0+m2XkFS1vh+7QEpdSi7gc82lDHq4+clI5ABwED9hTuCnzdyW9g8AtTf5nzIqPYkWIdOkx/6S6Z4H7Ac9H7oz25cERKs+Vzg6KitE5UaiEqGGoXBQ6BOPj2AK4pYR48J6o/O2bgb98cOES7PeAgybJMMl194qD9StBa4Wxn1x1pmUCUdLYFFW9Ta4OAXtJHnI9hsPCNnzj43unF/G4jMPDqXfkmLsYD6u/Au7o9MyeguYA2EQYv3NWMJz69+H/UXzyUr7/S3XJxRf41scaHAcP9VGn6fW/El06fx6/QnDgaj3yX7U775lNoGJgOFmagBbl2KZMej/mZCsuH8mAxo1/lp+zvUhKBUAikXCh4Y4rzEU64voFGq5Rbs6HDPYQFTmcSN9vqzgZczN73WQIL4QIBq6pW4m1IQiPhqebYvAl43g+OFksF6jLfKjlsTUE7jjET6eAnW4Vp8Oj/V28IGbSpfObderHiSh5EGslr90F9IvAT0KiyYu4uEhNjm8gZK3y2IJ07GDXlMKhWcS13nXrtC/R3u3gNm9ivb4x5VRsL5wAOV147Ma3urhuyf4w3QQ1kyz1mj/oZTRQRd9lB/i9TMyHCo1aB664aDx9PEW2+nl4JG8pzr9PfYHAdgqQfUoXJC/VWPgwyGFtS5a1wtIA5ZGWCM1B/6e7i9EJyjj9p8sColwzPqTy1Rny4bof7GFepvRr0LB+4S1/rd+enU+1sOk2SZkL00OIHa8AXzDQ71F88HSIfCxO9Lslc2eYzCT+enP3ji9s6CsAWZ3hvOy1e/Tn/iYCT8LvobfPef/T216vQXPIxt22V/cy7hck+zLZEcR1MHgjSUWeSesgKrxNQET1VQf2zZa4k36g+B6qDlTGByQ9VrjlUlP08I9A6ov9kVr/retSAscoZbgcxH6xhWbEbzsPZuCVlIOgXGdFz++iiVdN8bijCbTHrEs3XUX7InJ4jWjObsDu2n8zMqNNToqFokZLl4vq799ZRBc+gnRDJzB7a61mPe1pde2SPqL3npKrhcWtTQY2QDjGOJhe/sbzOtGpBj2uMgs3D7rlatANpWYcycZTb1d9IagG8VFg2dXUEn5G7B5n7Hc1uaSD/051GRuZMDlJSXuGWX/YU81vNOf9BekGneGfV3jfNP52c4mKP+pNRCk9EN4Tr91RnqL9ZKmQtTHr/ve4TaRWH/6PzkUhLD1n/Npbb17zJlmymF8LaZcl5c71oa7n7oj42PO5Hm4toB1hug/viFDDT2UL/x8PLSePTX7Pz8szlJf73+eG44EX6X8O+7p1N7D/x7t3524d974N+79dPgW1XuBv5ldeL8YeBf1/rp8ru7W4yb5Vf+vcM/sxfjz2/+Fbq9ZN20L2/+dQP/3pN+vqd9Oe51xpn0eGr+0Pr5Dv++tH7+DP/0R0Oo4rn10L1dT3NOz0WWflo/f/KP5HTwtfXzzb8rkRaf1s8eExM3r0csN8bx0FD6kQkf/knbma08diF1r+dnTMxDhj+/+bc3j9Gn9fPnwL8v4d+79VN/hKWoRPOr0oV/3bQv79bP+vJcM2No8amyWt1HXfj3ZdqXnbeKPuHfm39Hbx5xOr8eGIo0TntuPn+sPuEf2ZZZF/51/Ps58M9wLGp8Jv18hX9fBv79+tZPPKdE8Xfx33dX1lbYLcH1pzYXKLWC/ApnHEj9kUTYvbwmnf/evZ8Bz3GfkX/L6ckkzBrKAg2pjpVivkXDIAsNOlyi/5LLkrAQj1MbK0OgwgpEO2fGHUTK0lKC1XCz4KJL4dn0oU5rCPnxnAt7qdLQSJyuIPSX6KlzgP6b3dF/rhM7LFi2atmlf/Ftix5idE9pvWcpJJMbVrK2n2V02q7vkDQKzYPcVFr6mAQyrE06z4PHGG+bRZiiX9WBQaJWPRR0FdUR+OFtxoLe4eW3dIraIip67937OdUkEVa7u0mi42Bf0LVVX2F9ih3CTrYqo3+lAwQXXyNd7+dzi/5L8oWTR1XFAnpR0X9hf4T+220PQBOTWhDVmcuiWsf9Jar5GgKjtLjoecP1eZ7ZCP1roq9dC/cfTUoVluMp7n+r98Ttpy16dpigH/vOvqT200X/NYLGBV7jf3o/mcZbeCdi+ID7E7+vNN/i589K/P3Of7SP/iOe/8v8x3MjXvhd4r/vrlNrfxmA7htN7s3WY7mL/4zLesvce4BH3kA9IgCP/Yp0E7/op8uji/+8QBNa8qyuGRi9FwD5diKStEIAqvUjz7v47938KTHpSrwtXcpd86fFMgSMapoGmd97F1Dye537t+2yIJv7YAXG3DkSaHvrgFDDsgF/95q7ZjFpybj31MC5rS85zBYXmQxCD8EIfJF7h4GQEvE11E3ibwWDpY8gek/7ubDvNefu1XlAeNV7wqJpSgKNtsrIwhy84s/DMYfttWoIPxxswGbnMoec+wFA9ZpciDsd4foZUw+BPD/i9qTCWOgAqJYKgtOXqoLQ0X4IC165sg6AvrKSwM443L5ZUX0A6CT6nfgJQQCWXC8CufbL3C/qSUKKMQJQLg38Od/i61mJADSD+kf8Z9JLH2bBGfcfmSxTsqwHRzDXrMDXCwSpfUUAmuGr+VNvqg8AiUArBtdq9QGgOp0hYAcjS/5VAMRzajj+XQQ4+uZzqjT6eA4tXZVEMrsJ5Dk+oAD3B574jYjnyDv/26THHwJ853/erpJYYNGrSKT+ZARS6mt5MI5RgPYWBZha1YT5Sz/7CHAbHVEcx/ImEkhf3ZGv/C86Vv2URMaagj+6qiyA672hRtjvgyZMe7mXzX8IcLV64vvf+d/ImaawGT5RgNNNPyMimQyA6O409/bBAo/5Xb4A15v1OO9euTz1Yqw7IEQkZ576kOkkwO2JvEbKOwEeW/+Gd0pNn3jOe7bt8q4CqAEKsFygAC8PFGAQhCgq8y4VVLfn80/+NxF2CQ3aWsa6XIm551QowKoaLb92f06fZAvpoCIkLHfwyf82w1jDOrRH+/XE2wPmS7ypD4mL2xfeiA9rzVJIoMkgUG3kbiCWBkoebCsUYzLkkk/+Jzk7SokraeDGusj8yR0FaA+4ENYTTcmj8wJkWgDuj/i8VEmX/zUq+6vnf//4o+V/VoC8MB7/WwH+RQLA7x5U/3Pw3xcB/unEn50A06CedhN/dgLckDn3NQBcNKnrjusd/OGxD10AuDOLq3uS3U1utsFB/iJAfVXN0m7iz7cAu/ZPNtSMrv2zE2B9u9KPAN9Tv3h9aeyegu2Cs5IRaToB1rqy+gz+6wd2zz1NjPVHgLdZFnwd/Jc8KYp0dYyYfrCjUgkGWuAWWX/1EeB74s9TOUuIoZRRqmRZcOwm/rTOJE+U81bUuwDQeu5G0AWAXfvne+LPtwC/PPbh5+C/ToD/Ovjv/diHtwC/BIBXeRL+YeoXMzJ9vhv896X98y3AL+2fvRlffxXgZtQ23dQvv3TiTzynRG78mwjwuyvriJIVMHvhkCjt7Y1OgLOlKuXRdbspiB8yDrzx0ERReBztnvuwVCQUoGooMqWbeQ5YJIFEmsEZtFygOBJvQLguAZwqhgpxGdkc4yqsbF5uyBCJ3IILD1PFpidYN7A+gk1YPvN4Gpf6Gt/faowZgzyg+qaYfxLAWlEbqmDdhWj5NLnwFikG7WOBBXetYaVhfFbS6/Hegn8coSDTEX6eWycoQOjPOWb6+HmTy6uftSwNrIzwStwuboyCDGZ5JJ1QgEGqb1HEwx8C3HtTEZhzN1lgF15JuXx37wQY7Me+TC/DXY6VfKyx7rkPgptPYdm4DlZyEwVrnWQZVttX/2l6VoESQ7aADW4uY7MD7q+hgILdGMGcfUb/RShAb7QzGbsNiUFnTUAAlisTT6jYL6nWy2RY7g8uC5qLUtKLfW5gK99nhPVM1egSwGWfvhLAKwqwqvUHBAq1uCCY+19H/0Vr+/DrBMiPubH4mwjwu+uU6F9CmKevCJAWS0rsTLiC4913xDMjDcgiQwE6gVgR92ZZAoGN8gDL3KAAm0vSktFwsO8E2DWA1gEKUOmhAGHsoADjo692DaCev0EB2tNIgoUIN+Zyumnj1XxcgtS+BCjOzJIcz48VaGf7yCA4ogDfEaDe9H4I8MotNLBSD0UkZ/h5uhSuQM9YwfnFMckI7Tl3UPkGRWSsUGjv4X9kyhriyX4dkGrRe6IYtyWD3m6SEW08YHhC748cFCEKKy/2O5A8reS+RIDGbnph3l4fl6QVzWv34Af3kS7FbvKX2W7/Q4BGeP0RAc5ew/se9Ra3d9bWrGsAza6qDotqd+P8S7aWSab3YrAW7Q8BupslVpu5jsvnZyjA94MfFtzlknuesSo7AVLZuzFvshln5OI9CtDos/g8+MHej7lu8hf3EGDpewuQ5uoPAdJ0cAM6kZscRGv16wTIjwf/fpzCX2T2l++uU+ZzcYPF5KmSoGaSTKfT18M+DIfnPE9fG2TSJyimdCgzNsHD7iPARSHhdXG8lcmsnUw/HaB0lDU0knJ8/2mBb7ZGuL59/r6B9DwjebS4Sa8ZrusYAmrTnE2zW0bszZlCfAnUPExPbkurDQrQ3oh94lsMBdinKMCuA3R4yQK6H8QbWF0eMtZNti1IuH0OYRYMphyY9q0kULwEOD31mVdOdgKdDbGOLf0xycPrDOvkyZrj+rmBxAVee+cpR6IWjA3r5264RQGy3R3rwuiVof3MAD2uUrhg9soo+3JsQ2gPcHtuqZTS42wkgx8/e8Qb3V4ZYIMCfM/+EkYxCtCdS5tOgF0G+B7/F91mGon6rydZVFPcU0bfpixU+ii0dwa4XF4V1mWAuzX7ZIDBUMIddzWmCcTRUSOhWEgowNeTH9ztCAXa2iheIxmFKFwT19eTMkqLA0Jwmc1RgFWUfTpAfcVEAQpX9y8pwOn/GwEOJsLkd8kAv/sq0GWArxZQKypQVG8B3kx0ndW7PdquBfRY3xcfAdJeqXcZoFVKuv0lA+wGAEq24XUtoF0G+H70QzcAMNqRpJv+5cuD/97Tv7xbQL8IsHvw359mgG8Bfpn8850BXoyh85n+JTCNnXvYrePPAMCfGaCxHgzTbgDgW4DdAMB3Bnh118EnA3y3gO5Cc/lpAf3TDPA9ALBrAX0L8D39SyfAnxlgN/3LzwzwXwVoDR+4fpXApu4tMgryZfqXLwJ8jAbK/zb9y88BgEZuH7Nu+pfdfRES86wVZSfAnSsFnPEwBoniOgbfZYC/dAAgnlNT/jcRIF6xv/ecKhKyhnV4trnIm+5tOrg+eTAvnkxYNUIB9tLpE1aT0syjsUkoDR7S89MDep+gAM+76RESzvmRARKVPYFdLUq6DHCUJCqsbpKdB/UIK6V4QBH5noYCvEz20PWAugvTZuGDU3iaMBTRshdqOUsVLqGXWTCHpTxwWLDgUUAXg9cA5NwibBfi+g5v7ga8AQqMDRy5odaIa8Ezp1h5nvFDoNOZLQNcMhRgY5GAOrs5ilaeoADf878Ig3MCwWw140IhfPJU6sU78I6GSboe0G72z0wz88Bv9yjQZn4HmMwcgncCB0pVJc6B9V0tj07yQaDbcD35OgKwHlMZ0mX+Tz2geEeCAhyccX+VIlberX7y8i4DlDx3hO/fmww/CAWYiK0K7Gji/pd3rwzwwSuQyCYKcG8qDV2NUNDR5jJj0WXpG90IwHcGGOVHFOc83z27HlB2eRxKGtXxR4C/NgMcTMTpvx2q8BcR4HdPU7Y59CIw6BlFEBcXg5xK8Qbz2tvl/v40CEi52HNdBujvM+uTAaplUubufFSiCG+9Peiees+hFlCAlGocLHptQboJYARt+5kABqYuCnOUP+XXo/VuDAb7i901gWqzW835582lIQP9sgbzYR1zb3tcJ+QezWxYDPrX3D9NrYYs9a0G6r6+cG4yGcvk7IVrUA3/SLyHWBbEMbUWZOlyxOX7F5HE0ZOAtBAa4r8eC0H03ZgHep+jYBcTFJF6HwRAxtKJeFMHBZitNjtQ+wUKTMpRgJGOAiTTDMU5tJYNce4ozHcG6M+kSibPGgUoT7YF8y+jKiPr3XH4VYDx7iCDVN5qBkpgAVlJlgFz9nxN4HJBAUbXXgKOZtw491ZYCaGjzQCcBb0QnzuhAEMfBajPdBToaIvCtGulD8Z4jPvvypYFmU5RgHPOO5IuA3w3gdKlWbGuCTQwl58MsGsCxe/mBmSS4/etyNYvawLlB9PX+J/fIwMcfvM5RZbRHbThQSVsQ11Kn9SfgzUYDphXmHgMvgXobnSZRfE0K+iqZihAvpVYsEwXBtlKW7ETYCTX0FBheXZQfP4091JJFtDv9QbgdkUxkfiOdU6Rkq4LlPknFNtjFFPw9VjlmJ9LPPWLXAam9vu5f5/vDWoDCnBbBPj+tI8CPHNYlyLXkDnG6YuGNOeDAPNdKjJww1tLzmruouBOfc7tVXeRitpoA8FuRbgg3KEAxxq3gPVJ+SFAOdo+wQ4XEgnrJwqwd7q/MkmqcF0G+BbgsqkVLjJzF4VLdrh9lwnJA+OGArxPJRm2YtrLXWuYYR0xpqvP/J/vMYDLZP7JALsxgD+7QLsM0FiqA1Cfwesvv//oAl3H29cYPgoCrUf5tssAuy7QlL8vIdgLWJcb+27Q3CMabJZFj+A5ivtP4O8hJNEU13/EgUy1erqA5CCrr/lXcXmnlGDdPzb4fewnf80M8B9nyH9WgENxNP1dBPjdsxX+fPjfv3aBdgL81wzw58P/OgG+M8Avj37P6jTsMsBOgELco10XqKWc87LLADsBvjPA9xQwh+YZfLpAe8FrQs76tmN/ngFuc2f+hwzw3QXaTQHzrxOA/hRg9/iHdwZYKaqdf8kAOwG+H/+Q0X3UCVCPNqe0ywC/CPCdAR4PeUz0ScxKxUz5+ddHvzt9LfzaBXpqNO3rw//eAmym103eZYBvAea905F0j35/C/DLFDC9c498poDRnqHQdYEehqcN05Whn3VdoPWB97h/FWCXAWpn+f6HKWDOsoyC/KUZ4FCcDH4TAX77KMBjhpUqvAo2F2xnSkAXxXYIktuX8yDb9njSw3MGkjH5kQFOpNETBZebJFQOD4M+2vMJklkDJLy9xOJOURzx0KMsEgmx6U61VVjrKn7+yPCMLgNcl/sFx9YlLi8upBrClNkcuwt7gQ7tdQrxPZ2RqHdgHwEG2gxFpQooGOYGM1jmzGLsrD6AbifzHUThFsW4iqClXCk9YE1aDcU5U+VuDphIM20SFg0DmvE5B+nm1eX5ngOmWbpLiJOrjpVv+JrB0833sGqnKLC6RQEOR0QET9qaXBRG+5Yq7vnRzQEThCfVoO3qnEM05jWuE+CQnKewOqYO6zLAuxcosPTFOYn2K/8zA2h60F3SzQFjqNwO99fay8P91i+oJsQjiKqXuJUHZ9A93vF3AuwyQHlgKICb7rLwuXu0dCFzV4ia+ywPw8vT6J7/ED+PVh6kexTgiMfvw3NOFhcJV7Wkd4M8IYiVX50BDsWp+F2D1X+3DNDfmB8ButIAj7z3AyCkC79DkZWDrMsA5yO5YhCXFU8i7/W3gdcDIDxPTlB8RydHYfxDgMYTBejwbcHcc29tdxng4kCuxKsPKMz3JDDvDBBOuwuQ7evh5cb+ise74qBgkikKkA4uR66bBOYqWjZYq901d0eHFQrMnlCQnU1FXEXBz5PdZQoq8Y7MN+fovF7We4Dln1GEcwuFlgmVCuY0wc/3rHXQCVB/rsq8mwRmdHyEoJy3J+YNj1VDhgIKcEEUFNdl/iMDlJh24fx+MG6JPR/fu2GAfv2sKLneXw9/76VF7g52q4KQ62YIan64Mj+eoQBH5gnFGzc1c0fPid0J0DJXN85/LmqZMK23BLM63Ynr2KuERMeXAB/kwrou0CN/UsCm1iWHwR0/34oenwwQ9JtZEGH5EuC8PX6GAR6c8RNmHAoQHIoCTK4bXN+TgSIc3auUnDkUrDbY/OoMEC/+3zZa4Xd7/t+1h1d769iqJIhWrtEJUM32Q+JSrg4I2+kLWMYN1i1rAyV99HcmrHxdYmxR94GkD1eCpFRQgGGDdcLTUIBRORIJyC4Kxnh1/7vSgnB49Ow+AoyXMorucETBTS5rCpHQJyRYc3eB5iUK0HV3EmFLhnXwnQEmQ53mYU/Nki4DjNNW5iI5XrQk9CdTMJ+FmLtJ9OpiXaIAk+CAv59yskxXA7KFpShT0mWA6dVdQOTxMgk8XRLofLDCawaTJRZOIxSuvX09UYFR3B/xCgWoEIICNB4qiW7H1ywrr/2x9W8kZ7x6x7rCmAIxzPrEz564f/zs1TV6mv0Q4NlxtxA+Vrh9uGMMWg13B1i5G41FoYiiC+1oBJbemHmgrV8ZX6SjZWNF4bo5QEV1vYWVMUIRGgQFrO52K/DDEH//Edxt+p4Fxj3FvdzfO7j/6t40hDUn4vpyUxTgSSEueL0dCnCVA1CvluYALCZceN6haP+CAvzJsP8sAQUsrr8LASffTECJKZFbOA37hIDm6TxwD0vF5qz6oYLSiEiSqp25WDTTGroQ8FiLwHXPfx9BPnVPV339vxFwp+cr1oWAsVg8vraBvgnYDQRsriOq1Fppd22ghjbXk46A7xBQt07H5usTAE9Snii+zXrdLKD/2gaqS5NX6EbKcdcGag1nI+PLMyDMPWWJwstG9jUE/NIG+jME/NM2UDNoCf1DCPiFgNvQpMpN9PR/Ggh4cNyOgPpwGzTK9ChIHQG7EPA9C+iXgYD/GgL6J9yeL7OA/iRgNxDwTcCuDfQ9ELBrA9Wd8BMC/iTgrw0BBX48/Lel9a/xCMAR983n1MXXtxBMKiSaoSopXZJIgNmmlLmgtDYi8ZM1B6viRaDqnn/aQNfbGRJwAJ5NQ7Y+Q0hLIMFmh+TTw1fIFGGNjJZz9npgeqACa882F/YrxaaTeSvD5hgt8PPhkdB5/HoE4NlwCJtWT5n25q8/xvbYjHUEfLeBrufyj2lA3yHgJrasnKmBF9DTuM7An2gaF87PGZaiK3nAZkSQZJe5T2khvwhoezaLhCgPqPDMeYjHc1x//oQE5D0sValw0FlInkjAXX3fQ7i9IgFXpmp/JoKJdYtEo5XH0w0ggd8hYDSXD3jjqEkFxNt6RkJnqQrUv9ynsGnrHxPBtHgdwVJ3m7OOgEo/e00E03PJJwR8sgy8PXhcuB6+QkneHcF6I1skGKi4//Itr8LGrH6EgFGPVyA01i6L4Kl8CBgvXiFm3fcNGtHz+DWw0uJCE29cvxJQ6vufELAbCLiUft0jAPGcmoi/Sxvod4eAwu66BMfUkQTT6yUg89B4wOIUZa+nvoblZyaY3ubHTDDMNZ9gOFzJwQyWSCwSFiDvXgTUkqlMnBYJOD+1Re6H17lNdt5ChZl+QhKtBmObqBKSSPEvN+L2HksglYkEVD2nyT2pQcIMl/sU5q5+Yn55XKckmVifNlB/ka5aIngzDcj6XDG/NpCs6X25AbuFI4PhPGmJJo5x/dvimLvOBIkmUSSgZU8a5j6SGsidajxQ9B3p2kC5KxKQrtNT7ivD10wrNy+Dma/i6++BgAO/hwTsm0hAc2i2ZKsoDzBBaDhvdplQsl8iAcltVXDdUyBWx/0Q5nSP2+stfoSAc/xf5j0Plk3O1kQHQ9NuuL28JRKz7q3A5o931s0DOr/vBzBvD5fPQMB3G6iSm/hzMKoK4rGDBJKF+8/re5eS6MrgCLOBi9tL2VjoCKjJrzbQsKhsMtltWiDFEfdX5FkZkeL9HYwz/6tDQAGPve+qU7+agMI3n1OyP+G7gYDBvpBs+sieDlizxZDzyt40JVG6XgCa6wcBEzayOgIGgXgLCLfMJXBfAwFDN5FbCoc7kvG6FJl/02WhewxEPOmRPLSMnU2TiH1CwKhqti1p+2cKa9EnLFRAEmljnhVIkzuSTD3/IOB2EiMZ5bmc0O1wvYFVwCuECZN+S3bOYgrG0BA5jyeSTK3kDJDkKv7+ci1TOlWlLUSmT0lgzhWZilrtAoiSzEIhcAUaNLMB2BqHpJ29BryHjNMgosEPAk4NJGCwT1QWHuYuT7Nmivujl+D2hHe3oLLiKuDu2n7+emR90xFwmUcaiQ5UCSjj492nDXTtZQYVN9PPQMCQLl5trfdqAk66MfNQ2yEB4wAJyLb5+6GMrUDV5PwJAcPjVAZ6c9gSAq6H9LS2+H2RONZgOZeRoG8CskyKYKlscf03TUapdpPw+0jOuP7vgYD/l7o7aVMV2RYG/IMcGCo2DGkikFZZEHQzFRVFBfvm138LMGt7d9V3zyTz3NrPmRwrUzoTg3evTqCFA6le/psJ+NfP/rsErGbBfFd+zY9HAb+5FajB90ETBbSGG84+8kCbXjA1AeteMLqeLIyGgFtdct8ErKOAdR6ooauFodxHD1zE7J372QumzgO1pMm23wyC+MgDrQnYjAGsCVhHAYv4vCbmxEJS3Q8zy72U+uqTgJet4L97wdQErKOADQE1HYqGgMZkuE8bAubTZfqOAsIgSz4JWEcBD0QO31HAehDEfyJg0wumrgSsxwDWUcAPAv5eCfiZB1oR8KMXTB0FPJrCLv/oBVNHAT/GAH5UAtoruDQENKj4vDQELMnCo/qRhXg980x0T/4oJBanQb+JAh7IKSZNFFC/dwbvXjDiPUx/jIDVEPg/pBfMt+eBUmW0hllhI2kCx8tY/poOQd4eFc7ZYoWPV6c1AfegI0FqAkoV8WoCBt3lE9hYpSXAqvVFQCUrCMTeBpeOYEEcVgSgQrJNHRLNwQO2m4hfBLTsZ8qSmX1GkvkTHhwuKmN0hEvh3IzHeWT2SPIxBZ4H5vbCVinDpa81QgIKSyTg3bQ3sFwOxzTKQxBZZ8rx+K7mmPJdBwk4sZBMnnRycj6f8oClM9qBWX9i8mBgqyUruvoCFvORnje9YO4nXPrm1EPy5jPfafJA57licd4Nn322C5HAYcdCsh6nSLrxTN+BW+7GeTAOkYCySEYQJtJXJWDQfijgV/+AG+0nSMbojqTlvbNLg8sSr09vN9oAnxU+bSoB8bFTADgRJOC9up4xPpLjUotLL+8NtiV73vr46LEEl4fDF34j+cvzBeLDVqcNAeVB3If55oTk0+Yv3P/s/oK0nXxVAnpHPP75djwhoT9Rf46Ag96Q/CEEHH53L5jgek1gMjpccjdvmwk9LpGA7JZkuf8Sww4t+9d3JWATBazzQOXLDQm4IgOZysvjHqa9zZ27rxIJ6LerMfAZ7PH/df8iYD0I8NyeOU0eqPqMbty93WdBEwV05MuF+Dd27NP5EgnI2PiQe+FykTS9YOpmoA0B62ag4+PzxMHw8O+tpcxWoCpIILiq/Q611O4LrOV2T/yXPzeaSkAtWyN56ijgc3XsgBZER+qCeErp9fiMYLqdfxHQ3042wK7tY+71KBIwXmstsAsXCTUokKiG5uH5Q4QE7DHc/iFEAhqD/p66d8HaUZXPBNA8esUt9c7yRxQQhqMvAk4621sOtxh/rrRa1cCM3T337fQUNHmgDt8cCXQOeD3rPFCzezhySCIk5qRlfkUB7c3gQqlbjYJYuHvS5IGqeuvV5IE2UcD0uXm8R0GYrXnS5IE2BPzRXjCDntj5U/JAvztbZTBod5tKQG4e78DC53gKSrcncBDW5x1dqfbfCehvRSSWFq1S2h1TGbz7U8t5/MgezLHPE3B7K5EA/hn02WZMlhDZK0q46NwdFu3sNwGDtI0ErKOAMMLnqMjKHjLT1mcVQgekPDzfkYD3vn4AuI6/COhccHueekMCRuaqyuVetUGT3RZ312QtM95GAs4MVcqDfl7Nca8IyN2Q8aYXTOyiACOeyXnI1HWfxbuoBzbdS3lUz4Loj8kY4tUOCXVYfUUB5/ZZzaNB595hzmHtghvsaM7X8bpkCzvHdWNOvgiYbqvKwX3ESPTM8dspfHB8DrgklIYvUzbYa3Z+EzBSFBnX2flpBNZ9a5KGgMeh5IN7DfHzMDIkYHKsCHg7K3lTCbhz3BmA8dJwnR2vgZEECchFu8296LR+RwFdaOP7pRIJuK/IynveVxRQHAg2JC+C15tNpH8nAf9al/67BBz2u50/hYB94Xu/BmoC1lFAgy7orokCHsr25E3A7SiZNQRsooB1O9CPKOAvAjZRQMMuA/flLry/EbCJAh6i3fE9DeIXAetSwCYR9FcU8J8TQX9Ng/gg4McswLoUsE4EbaKA9TSI9eG1/EwE/SgF/D0RtCbgRylgPQm+TgT9nYBNIugvAjaJoHS5jP/XZjAVAT8mwddRwOOGHuhHM5hbOUz+P5PgfyWCfpQC1gRsEkF/bwbTTIL/VQr4axL8z0YBhyjA7xqy+9ME/O7e9aMdyZpxEKF73+zYwBqOwOjutDxSvGlCiyWSrm4HGnYKXMhco3gBJKHJeV9FguXP87EhYBifucNWYySiF2j41S/IBPA2M1RcemwkYK+HD4KjLj7srRbzKYk2rU3KZtP4DJ5YTvJwE7wMdhXdNcyn1zEJVYmmbB88HICtiQRca0gYrXfRAHYXi4RluknYekG2EHalMY82qiLjchkTmJcOvr6aL4ettzskoPVy8mYYoJoLXZjLAyRtu+Pv2Gx8TsG3WzqJhrNXh01wrYSlgUtdUwqor4QReJuBxcOUeSJeWYG8E0E1QQVWDCsCjotxzjvPbZ/BBAno6fdJHsxxOWTRtq++SwGbRNBe34JZGSLhillusMNdyGE1LX0aUAlJmtxtAcKbbvEguBKDifiIC2nHx+MJdvjzw5OpMFutkJAj6SmyzBeukEi2nofKeOuwp7wegDcbWYRnYz9gpkcRFk/FRpLvtu9hgH5STnFpp6+fI+CwP/i28tqfJuB3J4KeEnPeEBCE9iylFy/ogp37+9zbTQ+smQY45bOvUsA6CljPgvdmztGg9/h6AMOoCLjuI1nqRFAjrqJyoCFuzqNIfc+DCB4zoHE8lpooIOiLY0LFZ7eEcXHBn1vBTKThLFwBJfsD8Z5dJGAdBZRz8asUsI4C2hv5lMPGGQR0SZdrUMQpEmg4N/rUv11fMJ5mB+pr+B+adqC2kl3yphSwx589kPsGPkszB8m2WzxjsKSkoHBq4xoctwZbcLat47sdqD7RRNDVDhJQfiFR94b3aggIIxWJVUcBrbC35+5IP+1oJIRfBCxuSLwovylNFLBJBJVfKx20XXgj/uZly3Q0GaR4vDkS8NKZB3SoVAQcZkfSlALW0wA/ooC8eElvAmbT2aMpBZSLKZ5vnQhaN4OhzyoKOHWGQPfH4wOoN0YSSn0rpfbs+I4C+qv9DxJw2B91v+vZ74cJSL97wibtRgI4LyQCz9ZSwIZK5MJ0PWsR7/qyL9TduVPw49YXARU4WzDPJ1LOV3SV0d4LCVQTMEg6SMBqFAqs2usWdTcVWWkpLGHJb5SEJ9sFFrxoAst5znjgZrc+LZ0cCXgdIkk6OyTgVEECLkcPiUQyQQJGPf2dCMr7L/ndDCbWq+Yo91CS2d3QJfCmUSv3BH3N2HJXeDBbqBIJvTMSENrSEgJjjATUbrLIesUZYFE8kYB1FHBzt/pgUlMiTRQQqKDDLNypPNCjqhRwri/AHUpqHsAKidXPJGhKASMnc0uG3wxIwMdSotHcyi6MzZGM/v6ABGSyErC9hwRshsG32aMibfFuBtNEASdrXOOn4R7XIVV9BMzhOodUHqvvZjDhIV+BlxRKHvHeA1g3IPOGgBEc8O7Kl4UG3nDQzuG6wvOR1lIECwr4/s2u+vepPnchuPRVHkla9k4ETdsbJGxSrv+dBPzrHvrvEnA07HT/lETQ7yZgT50lDQH11YoHSqnrSCZj4BJj+/KzhoB1IuhHFLAmoPk0ikA5KYLw2Q/0eBKTv/UDbQYCXh683xCwmQhRDwSsu8HUUUA9OuL2NhzwePQy400U0B4/nSYKaMh3TfyMAqacln+rBfwVBWwIWNcCNomgvwiYOS347Af6j1HAZhz8r24wzUDA4Gg8m1rAj36g1zINkKhpkTQEXK/7m7whYF0LWAjWjOrXNe5/u9d4kwhq9jQNlHTD9M9E0F8E/JgIcUln/D0Rok4ErbvBNLWAdT/QmzXxiXUfdUXFC6sBhG4W0CYKWCeC3kaL6E3AOgpYeF28nndVe/wYAUfD3uAPqQXsyd+cCLocCBtY7lYTGpKxd2F00EPOPeIx4fO6k7WYI3lcyyRBKCNJ6ihgNLFMHvVdJFiQ8RPEkQ0U/VcNKiNnAv62qs2r58FT/JYHuLUdwjcvJOMUqlq2uOdSfj9sMtbWpDME+yGS6bXyHTboxBmka1/nweyQJ2zX6ziwOM0mPJpuX+9E0DBiFon2/jNlL2mxg6gwxiQ4CUjAMloQJOcWSfY4bN8EXDyrefSkQJLNN0IPlj3vi4DGwV5C8sA7oJkI6KjrPcyNg0WbKGCTCCq1rZx7NyQXCe0WePv5hAfZ+oVL4dXdQTB46jRamC+RtYGI4MNjkkezFQ2YQJGATRSQy9ugSQSd4X1L+aZNDTa/8BzCsO3zMHD9spkIGM5EK2+igIbbpzDb5SYJZ1M8/zoRtOkGc5BeMpNGxQWSuKMTPiNIXsvLkYDnm00jQnB/iSi8ID5F+LquBawTQesoIB+XP0jA0bDf/UOigKPv7lyRyvsUYXS4cG91GCCJlBRXB79/4BA8IqchYF0L6M7mwz7dzp5fIwHd9OjQ/NoqmkRQf5icGZXGSECNA5KsrgXM73MKclZeOVCK5MMHJxk0ertxtz87pk03GD21kXgaqbqrCJM1yCNacH8yWaRNLeCEKVfy0Q9UDuBEvHZYJa5eNxnohn3gXmtgiLSNeALp2TrkIL3mQK20R2Es5Zf3RIhM3Qt4/CkSrybgcvZMYDoJi3ct4GOJT3lSLz0iKe2TQ7W9IoIziE+5N9Lw+OzWRHxPhDiYFiBkB2twYrInnn7H7Z0XntBMhPBGN7wexz0S8KMbTD0RwjlYt7zpB0pcJKR0Uu/EFS6ngBJzhgRP20g2P7aNJhGURSWS9fJCos53WxnU4fhGvadz7FCLdPdgLR38vB5nJKoQdpGAlolkTdkJ6M17PkEWr0jmmoC3THm8+4He858bCYj31LD3p/QD/e7JRaEV9WGaHpAM4kBKmL3zfbBmJZJm0Toj0fZIwHmkIAHnOlzYvaAWfu9Wfa0Ls13Svj3CdadFq3XpmXXYTbtPAZ5ai7ix/RUFnIkPSvjocge2MNcJfm9WiZ2ErUSqbokG4GdIxPYxY+yi3ynEo6dMo9MICWic7AMEw5LlgYqPhU0UMBm6Co/SrSszsZfLkCzbbepNS9dgaw0JODdVmYbWCAkHAUVC+WbVb5N7MrvhLQeLco8EHN+lPrur0yHo1hXJmPrZju3vggHzc0fFdama1ldHAeOzrJIwPNz7LAuLBGYjD8/HvrgXlKygwur+lHgkHh4XZtpV1DA/aJSvHFyX5dF6DV4vpTTMDvCOAjYzAWsCLqxVG1Q2st4TIZQtEjB8lSrn266M5MzJGnjRVkiQJVXiqHp+1wIGrb0bsHy20GCu7fHzGtyQqC5aE9LtGkk/7zwY018FwHJs4+e7XsvvRFB/wCmJ1vn930lA4f+GgKJIen8KAUff/LhaEzCfpcEnAfOkB+8ooLLs7z+jgEXVUPMjEZStA6khYNMQtD/Ch9uGgPVM+LoW8GMkRE3AtRzP+EdD0KusR5+1gL8TcDe7rWmTCDoPrpPPRFAeg9lEAc3pi4pvAh4eSKRfBDwL4xVvRkIM/GT/ORLiJAZFMxKiIaCyHaSfIyGuUtdw1+V89o4COmt5+NkO5jwv3TcBPxJB1+0N/WgH0xCw70aOsqVHryFg0xC0JuDa2BTUvHR6clMLeEjOs892MPVQQMMa9Aylp+3lJgrYjISoE0FrAv5zO5jfCVg3BP0v1AKKYnf4hySCfvtQwOhCtvhVLU9o1LtuHmxdjCRwu66eB4Ow/cCHItKBsCUjAR8akmWncAILmph5uBx7KWv17DPMAxd4OHkiAfcWQYLF3fF7KLx0ylRYgjehAbwUXLoHfQWCyXBKQumu7Jjj8DMsl9GU8lEHH8xWF7IBnhq4f+FCU8ZM0QFuXyd5KJz9SzMUkMcqkuoqKxl7Je4ePKuNZBVSXIqnSySrr5g65coDt+cmjgqeN3RIUwu4nZIeklMwq9pHJFGX5CtYSo6RN+1gtN39AMmpRAIu9khIY8VFWAiyTTl5bWX26hdtSI3ehPOQblPW8WPcf2us86g7V0UmLCURluIajzd74f6WPKGwaodfBJT3st0MBQz1AV4fW8fj/yCgtFgIMJ8rFuH5HQktexmDKOlUUcDF9sKWcoAkLA9uzl9XPJ7DlF8BxWnQKE22VbuZ+wBwtbVp2EteCctz/PxcXbR5OHbx/QalBHiA1zskvpr9GAFFUej9RwL+S9rBfHfd0rHXWsI4Pl4IPKTZhd61rA/KcllwVyfj9N0OxlGRgNr51KdpuHmB7raPtCHgWTaPoNrbLwI+UoUAUx970gwFrBuCTq7GlfuLq5nQtD2XQV61kYDycZY1QwG1IxIQFDJnVI3NDMyLUuR+FCIBw54/+RwKWDcEtZ4CEhCUQUJ3580GzNfpwP0VDGS6sPYEFFc8IBm384Be5B4DBZcL4mc5EpDvrki0FUUCFgqSKjSfM5jMSJG7k+XwQsVruAc7GJ6oq56RgHUiqAEi7q9/t2QaCM8WTPXBlbvdZBjQ2R0JODaeB9pEAYN80ofJS0Ui1gQ08Q+mIWAzFb4eCdE0BK2nwpdmRcjV5k7wWXyeNFFAxUICNlPhf42EaKbCx1PrXQsIwxuSr04EtY/2Ifcu9kykgoJknxzKU95EAQNhgAT07khYxx7u6HBrPpp2MO64+4MEFMWB8Kckgn53O5jpczVsCBjcT27K7p0th/F4g8Rz7heZpp3CBS+sombd4wO/1+WzDb64l/IgNtoXCkBoQ8Dg2kUCCrngQgxGm+MKl/WZV7VjcWdbSgItl6q+nnTWtIMJy0ySWeieNQi9DsO/7hsS6dyrRxy88K9XTBSHbS5IwKV0ZCTKY/yzo1lV0IB/OnmEB8FY4SFBvVvZzt1SkYCNhMKH+e4lc36+I+HcYVWTP5iwvErMlNmgyD2I+E4mPOsjAbv+bQS2u5V5Q0BjOzJhMUACRts2EjJ/2ikspnuVBOl1LbJ4JiSwdAZIKMm9P9g41VWYCwe8XhqHBxvuaQrLXYQEFAEJWN7uGUTChHJu3B4GG4jCFpJM1jh/ZUg6vool8GsC6nd8vbNtDsHxhPs/Ph59thDPK/DpUiH8lT4CJoWj+bshaO+IZM8jaYzkXSJBkxiPT3XcCNf5LX6ebtV+pozvAPx2RQJK/QyQsMSB5fCMn8c0kh7/SgL2/08I2O0QUfhTpgIOfiIKWBPwIxG0iQL+SgStZ0J8EPAIVTsWZ69fmihg3Q5Gf7WFoCFgnQhqsFgwPtrBNFHAj5kQo+IF/0sUsGkHcyi0aUNAoyccnKYj6E3uhLSJAvp9UfucCtjTgntDQPM5rNqv/KoFrNvBkEuafkYB63YwdRTQ3C33/b/VAtYdQX8n4Ect4CTJ+GcU8Pd2MDUBT3k6pyaJx+kHAZt2ML8TMJsF+4aAhr6Iynct4GYRf3YEraOADQHzUX/XEPCjFvBvHUGrdjAftYA/T8Bup9MZ/cco4L+kHUz/u/9ZJdF3EEgpEi3Zb/psc1zIMFscjTywg6lIvd2oA3zvmYSv+5yxGV8TiM9VexKPPJFAwugCoYrLa7AacGD+RSDgGs6Yc3eWAytZh4K/sCY86B+RjPbEUGAuz1wajm+bkhF/fYE4vUx5+NS2CZJL38JqJCFpRCPPcO3sOzAPi6pW0FQfbKOLY0icOZJqGyEhtyfhALOOpnNO1Q2wwCVdcAkSll+ffvAmYHRxSAgPGrDj4i5A6hQWDW59JNee0jX4a9UgkT3e9lm7NyogPF0sznc91WGkn7cg3nWRVNJxy9guT3EphNsk5x1DTRkX6AEC/6bnkXHwRcaJ3oJF2/sioDwvvwjos1fAznnfbqYCNrWAoJMDhFfq57wVb8umI6jrHpFsDwNJvZBTBtzUTBJeuXphW+OightKSEiV+QazXusbzCLD4OGqhQTst8gAQOraPJjs/TcBEwWq19nrwjolfn51ImhgTbY/RkC8p3rCnxIF/O6ktZVnrkDOThfiJcXgQcXWQwTdVEvuCcGhpL1eqwvmqjhxOLCTSNfx8QXq+IIElLVZQk02O4F0zu/EV4yzQaeW0gFl9jhwbxt+zYV3xMk199szJF9NwPF2gQSchccdvXaRgCq1r8S350iuezDYgmlLJXXjyTmjCkMCGuX2SjyhdXpQZt+QgOPbGQlkHFMaFfscnMBA8vXdgUFHp1kHidovuKfOrbSJAiq70/U9FbDFlxVx+ZG45HnK6MR8zkHJn9Xss2oqoMbNAqaXBAlWE9DYmy0wJ1vcHxgWku0xaYNjdfAuGEWnhA4G3Qykwf3A3dN0WNKThwTUwyoK+GgjAaetttpMBQS7Owc63m/fMyGaKGCeDzLQhvKDNjMh6iigGlTk3Eq2Q3udNoUx847Ef8CppJuNrzSJoP7TN8VmLvz0cjrg9SH4Wrl3OzCdGqfcDy9IQGmrvWASxSfSTAVc9vcPUKrAj0tmJ+OnCIj3VL//H+fC/0uigN/9zyrJ5TUCPRNUzqOHlLF+OA5BeSyQRN35xaGDbI2kcwOZNFHAZWttwWIyk/IwnVUzGFKXgutrWs6fCpJFEUg1he7SJs1MiNlytARvESLxdGOdsK0vzWA1rqJ6mlPNiIhGGrh3gXEuneWq07WAJNRUmUdQIgHXG7eAWJoxErJFljDzKiwhjXUkUV9AAgrqQoVwEUk0ai2RgAKrCHj0ZR4w4YuAS/eB7x8sNjKDl+3D4rpRaEPA4dMSwQoD3N9sjgQMj0jA5aOjkogPkYDdpb4Av5nqx2WZzUqSQHjuIAHHp/UDb3FbBUiuEomckXxh5xcSMN2NNRrMq7ZqaVhk73Yw+xGSjD6rgoh+R+Ohy6p/SVkIMq6LbYtyQ3i828FAP1UJpxqIbNoR1jAnV4WExRECNr4u3lHAUGZSykgwGoObUiR5lyMBj20kYAIvJN/V+yKgd4vVvCGg2ZcciCKDEv4s3X8nAQf/NwTsdkf9P4WA3926ou4IWreDMYqYdP45EbSOAlppNkqaoRA1AZGMxa4h4Ec7GGXYmX0mgopJOG6GQnxEAT9qAX8RsIkCugE+cX4QUI2X8Cbgr0TQvdsLaNMRtI4C5rsxHi+9MqchYB4NFvyjI2hdC9hEAet2MMfnyHsT0L1B3hCwGQxfD4U4lmTxScC6HYyVPaLLRyJoEwWsE0HP5YhzszeLs89awHosYN0RtI4CNh1BfydgS3Sm/0xAi8wOSFLD1D4JWCeCfkQB9+P00hDQ7BIk8i8CNmMBYx2EJgr4ScCpsKZWWETwYwTs9oj4h9QCCsI3E3ARCXuIxfuERp2+IjLlIimQhr7J0XtrxsQQCbgqSiTTuOpgaWYuARCnSMCCbDL2TMkVFgMPeLQ+4HLGfKkDcfka5w0BHa2PBMrnEx4er17GsqmjQGTdpyTqikrJ5KC4AD9vpnkgvZCALzfegVfdsXy34RmjF9mBWTJFUgV9JBD+bwz+OEIidYfejp1OcQEBr9q56MQDFiejLsyeTCdBdkACKatEheiZV+1bzDxhZCn1we9PKuKdXiWzDHcN0FqYlPOF2mddlR9hRTOLBMIQCegdixYkgm1zrrovg52LBxLwkFTtXopXiktj9a+/41wnfDNVRaaO7Ra45uaLgEp6oTDTVnYe2SES8CQYNvj8hYRbbLnDwgSPPzkXPonWffWLgJqIZBQC/iagm1dLL5TbCxOeCT4495KKkMx32DLIb+DdkbDcVHD7LBsNYcHpFwGXU7cDXri2c77V1TcBF1NhSsPW8eeigHhPdfujPyQK+N3tYLgdrkDhJhIwNGZ9ehx0WuBMDkfqS/q4Tz3X7FWBBCTFwhmKtJwqL1AM4Yikic2Etqz9GZyoigIWZZUICkoXpO3jkMOtdQb6mG0p2sm6cp+8kIBXZaWCMjjfckgf5o4eQDmBaVg3/K05Euk47W5hsl8hyTaT844Wnfm0SQT1n9qwQ3cvdQxjbXHmns9mO3rf73fAoCioN6/aEZ1fYRcmQlTk7mhuZfTeHzJQes6VunBGAkptrQ9T1TxRLwuGO6q2ngswZ9OSw+p6utD2rVWAKgmn3LvjgyEdnJGAEhufuZv4Q4PqvX0b6NRHUoaTYULFGAloHi54vuIKidY64/ZZkV1z7zCtSFwRUHNf59yjKW7vcm0boFC4EbCrsYEhQfJqr/bj3RG0Hgw/VudITuraRkNAGryOpEkEzVxLAWUh3XK/qw2RpHn3AKpoInnHIyTgpvvsgDMyTsTVuxbQQ1LVbvIhbq8m4DgIHyCZ/k8TsNsTBv+RgP+SKOB3j4Q+q4c2aEmk8mD2XO/YvrjFoKz2MuFCIOITVns9BR/GMpKHP74IeFhLeTQlqw5tx2cG0TjU8qg7QQLOZcEF71JIlE/yrM9ONyQgt5BMgfhyE3YQ+AxickOSCStcB5UhSicYHBkPd2gf1i+RgHxL5DzCJ7f/QcDz4ysR1E8nCgnUiWsw+UKQYKg5GpSTdcAsOHNY+C8553ZfDpgL9hq88ZrlvLx4Musnax8iVC5tEkEV8mqBEfTlPLjfHjs27ko2rE4BEkwZIyET2U5hfjrTqp1KJjNtG89gee4zyovY7eCT4gLXoWdbIjxZZA82PeppMxQi4jsk4GB0ziAY3SgPglNmsKm2yIHrjsaj7hXJd4yqjqJHH9fNcZG9E0Hd+wr3x1tIaPtJ1pCmUyRv2pPfBIxuC3x/nK+RgDN9DKFgIkHrKKDV0yNwp7jcBscZ7s/c2x7M9ZNKQhcvYBMFDBcu3s3b57+UgH8tWv9dAvaE4eDPIGCPCD8RBdzunfBNwHNEB25m3DixZsR/NImg/zwUoibgRyJoIQqp8jqlC7cTmyGx7ESHhoB1FLCZC1gTsHhOVrm12ORMOcrJ9E1Aea/vFG1zydwTX22I1bb17CMR9G8E9A95vyFgEwUcFJ30HQVsr1fvKGA7cFpufpysqTmw8XiidbpBIg59otOElsp4np7dY9uMeUPAXj6bNwRs5gLWiaBleZ2/CagMWvK7FjBrB0ZDwHXRDj8JWNcCNlHA1WJAmyhgkwiajzeheyv5+t0Opo4C7oLXIW9qAek4vTa1gE0UsE4EbQj4KxH0pt/W3JLvedAQMF/KwbsW0C6Xkru7HSOiXyUtUaaxQdzbuZ8gEaNuX5G3Wash4I/WAnZ7fUK+q8bipwn43bWA3XFxgCAXqiEGniozUcmRGN2hRaPtGpeu0WvRhaC9RYI4D+owc8IJBELXJHzoKjtWrpAgbiFAHj5uSJ6eTjsQxBedRgdGgMkLRsGdbZCA4vi5Y8tCVGF10V0azaPngxVDcoEYZlPC5WCbscG02EE4KAwehs88Y3KZTHBp6k8Iv6z8B2MnYwwe69p52Co2JcskekRiIcHCPtskzMObAGbS2MD9r/2U5a1AhdSpavfOfZqw7pMPwHU3Vh6RzbZkrTPJIJ1kSN7Z2e8z/5WfIJhSi4T37QsfPFf3FsSTC+5P6yIBl+pOhrg3nuSRVSChHrOiAK+HD7JhVyUy2xhIQD574s/7d5IwrZAZBPs7vr8/URN2bJU2gCDifb1XKbDclkpY3Gwk4AyQeP6h6EOgvpCMXoqEbi/7DI8Pr38k7pBw/VtKgXctNw9i5gPbPqQ7+PrZpE0UUFCRgHUUMAqPSECvm3chHB1sEox7/oXRtY6fj6ZPeTgz/d2PEbDX7wyGf0YUUBS/+XE1XAyydxTQKwciEmsjA4rnSLwBixk9F14P9Kdzyt1AP8v0yWbkTcDRykzpYtq9wHiZ34knyWeHPvatLjiDe0F9eYLkSro3JNjLQxJZKZJPaE0VkHJ+I76fmxd8v3LE1e90476vnBI6Da47UM7LMvf0KxLQK1dTsCN2JW5wP3UojP0xqIZxzmES4fZW0vGAZNUKDsVtBnjXIAGnV1IQV7OsXUNANYQrd+9Vh9GLPhuCos1OHPoLJJv8fKagWkhAJBMSUA+eR5C7HSRUHQW8biIJNLDPVSvEashCt3qtx1cOYVVbl5+7G9AHZkHhObUuCGdtgKSUvggYpGMk3LWLBIxXQyRo2jPf7WD0Ar9vrOsgB4m3H7mf5vOUGmGI5N4j2fzN2naoFE7ZJwGLxVBpJsO7djWXsH3vFjDdF0Xut4YnmTrXLgHTRwLC7joP6OkyeYGttM8Un1BPO7rrzp4wnXSQgNfx3PkxAvb6veF3FQH9LAG75LsLFvzLXYKZ66h5uCRSyXxxnIBmtRQe7LM0o2tvBAAukjAMEvnCXgPXxu/9M5KHV7V80SXXIH0kGolGKyTLTkECopkkzi/SQ2Raoq/Aex4ZjYKdm7LjaT0DL14ikU7J2mB9YaTBrN9iedjGL2i2ViQdFicqk2DZ2QBb9ngBoXFGAk7FR8L2Vr4CfuwiiZ7B2mFEjhnw00riwWQqJSwZVATcv/B4Lxc5YXeKBEx2HiPBxfQY00OXQxRkCg+HsSSyAxAJ5o8LEldYZTs2cyUH4LinNDpV7VnkAU9h2ec05+lWxmXyTueQUoYE7Dr3Pput7wzXPU3m3CePB3vKOpL3KGiUr6vhTJ1C2IAvupRH+VF2WGLi3ZnaHS3npzmeT+/p4rpzHFh5aEr4eja3ORJ0jfvfV524w4W0hqVezSmcZHg+cU9awIJuqvm8s3vGcj/XYbXwZBoeQllmXoZPwwtFV/NgPsSvgWPf9SDytyoJulUHUq29dmBJX4wGp8v930nA0f8NAYXB4Nu+Bn48CvhjtYC/E/AjClgngprP47lUrGquXlMLWBPQu8lqkwhqinIBijUMUpdwn78TQf+RgHUiqAVTv9MQ8GS/kDh2EacK2abpuxawZ8dlEwXctgbrvKkFrBNB/5GATS3gbZcQN3+VS66HwyhtCFjXAjbtYGoC1omgzVCIXwRsagF/J+CvRFDTlfB8DE9sfxKwrgVsCBhHevmOAta1gL/mAjaJoOWhJ/6tFrCOAh5Ft8j19fUATRTwxhbzdy3g71HAOhG0pNtVrp9TJPQ/ErCOAuqyEhpNFLAeCmHFSyTkryigvg168o8RUBiI39a98McJ+M1Lq5PeC+CXIxKwiH3GUqYjWbqllfNDfgfmrXgH4shDAvYmxGEDSyKAd6FJQpN7Jbtc9DtAkkAecAkfFttXuwOLxUbn0avNge1SJOBi85zw6DSuEj/DhwouLtA0eBrPDlssq0TS03WKS6eCJJEnoz242sXIo8M237ENcSYArS2S6iBsH2zQCsbgdkybRFrwvLBuwY8QZ318MJQOXsqmQ7sHsWMjIYXylTFHKClEI2WCRC3w+OwFHUDcTfH8FI7kmojxBrxrZObRSkACBo/7uarts2nYj5BUdSLo8vy0CTdS1WE3UsqQ2I8JCfKtumOhg9cvjTMj5+XwJbJZJ26Dn+3w5z0nT1khGgyW+wmSThJeASuExIF0N0HCrQ9VoqydH8ELXE5DQ646nr7yPqyyDu4vOSIR+5xpEBaJxaNjjAS+PkrWEDA0DdweLfgd5ustEnYd+QFbCBQJmC9wfzUB3VzvAQQnJOAT1Afz9+cOJOvrlEeGrP4cAYUhGX3XOvXTBPzuRNB5e7IB61gRcLixZCokewUonZ5yT9zHBl3xSQ/G0hNJ1DpYIjW6yw4Sb/ZFQH07uILZQwJCz0AC1lFA+3EvuNdtjT4J6NrCoKST1fQdBXRvJ/NBny/lhMA64uuViQRSyv0e6GZUEm+rnUs63R1cGA/3V+KrxrxPF4+eDtZkcya+Mpjt6PB+LICZOySQ1T0GFPpmD6zVs6ReyxyWVJipGkyG0TWH9f6c0NumNQJzPzpxf7REEpHzdQn27IT7O4XWg4K1OQECCgl1okioEZ20Yew8cX+r8RCoO+lJwKh5zf3TYp41BNSWBZ5vqyIkdJUBTIw17m84xetRE1Duc3xIDaJT0EQB2ax1I+5QtQ3KzoMdSNPlI4cnP70J6PAEyfjSkYBJgQRUiXCi7kkdXujp5avIiRQJ2K3a1VjaoACaFgXxHRVJqIyeHWCtEglptPD4Z8MlkjDJz9w7X+c7OqPeE4zN+Eo9d2P9HAGFYXf0p8wF/O57yk24DIvuQOWRKbkXtkhPc5BFopBw8RLxbzo6u5BMjkgyxcoebHjiNgTGXEJiPacivWzuY5jnY42EtJf1mRKM8Pftk5RHrosEvKzsFcDYYjRMu1LKHrk0h/nIrqJ68t1hVWkMuOMHy7kvZwnrF0jA8MQUGmWpB+yiugUsvQsj/K7IVadrgttLOyrl9t11WFtEgq0ukpSH86GbsPkcCZgqW4VywAUB11V3jdsLcH+J+JTZSSw4eIqg8OhW3kWm85EEXvnE3w+3jx17OkhAX+oi2RbtBzBnXhHwECEB6S1jrMz0OfBddT6DufQmoK+UMg8uOV4fs2svkZC6hiSTNwkLw6otnPbEzZ8ACWjv4hxCZazxwPeQfId4TZHAgpUH5gjJqU2RqMkMDyd4PB9vAs5YrNLwGOP1uSvnNwEjYrs7RhNBh3SufxFw730RMNoeHwazFrEHwfKBBJTPWcBWM+pA0q8Iy4frfycB/7pF/rsE7I/6/3lp/VdEAZGA3zwXMH96aRMFNJ1gxz6jgHo3f4+G3z26HjXG+0XWEPAjEbSOAn4MhaijgDUBfx8N/0lA2K95Q8B407fc3dqYvQlY1wJmwj4j/5wIGo0nrnt4kuhvBGwSQX8R0MiHkaNcNwP5PRTit1rAhoB1O5gPAtbtYG6dMn0TsHyEzjsKuKICNARsagFrAv6qBWyigP3Lc/auBXSCo/ORCPp7R9D/JRF033EW/6MdzPOS/H+igOzolO6BzcJ3ImjdEbQm4MdcwI9E0LodzNoYIZF/lID90aj7p9QCfnfEojzYJbj3CIl2FZGAfEE0cG+GTblBXLEhIHCGBLHF3GiigF6mm4TfLOXC4qJ4wNw7QR5ObZ6w/Kh3wL12dR5s1DxoCMhDwO23MqVk41ai4tJguTxsPzcd1ovdK0QH7uJSpW5L9qC4lPJjZpBqjt+OtWE3BXwenZCofUfCRAsHl2KTIGl2D9z/SLXPEIoTA0mzUDJ2cZCA4cM18iB9qhm7j3cU0iD4IiDwMxKJJxZpCDg37ltYPE4mCRZ3JKC8lS6QngSbRoW9Ddi8M2pDkqm4v+30BU0UcBkdJ3kgKa+SnbR1AQv7YJBo29uKrDAXbYgenQkJjYSkbHxkbwKGA+OVMGmR2RC6JyTc9IzEO+fxGRJ5zWnEj+qFDYwCCegcHRpqV/x50XM0SC6LLwKSA24vmXpuHu2kbcIiM0YCXg8mDzc3JGEdBZydLTvnquqnTJ3du7Bc2jYJpT1uvyZgHQXkzv4HCdgfiaM/JBH045b6nnuKnGbbJgroDgZzmQ5PRxX03fNMPblV9Gl/FL6jgL6+PIlUfU46IE0mx9zdp7OMbp/KDZSEIgFnGZKnm7e6YKVukUN+RQKK+YkBfXSvpCFgnQhqKMYt99XNFwHxTrwR/+ZZKd1fNnuQW8MjhXN43lHxMJ+CudNvtCFgHQUcwxSxtfcGF+ocrwVMr9uCuF3tmFBni2Rlx0fJ/bGCBAxDJCA1e0iyh2gHNOxNRqCOVyfetIN5XZGAWnrE/flLqxotH57xFvbx/Pl5ju9sTVowXvEvAmrEl0A30iuH4dlCUuXdLYz1AxLUGFsXOnQGA3Cs7Mo9uH1FAQ0t+IoC/iJgEwVU6GAPRr/1yJtawF4VddV0Affnx0jAjjtmgM+mp2qIBhLwYL4UGAcFktk9zPHOWyAB7VjD81XmQ7lJBB0bFQHd0Aoo6xw7oMfHc95EASeK+YSJH18ILE4/SMC+2Pm2goWfJuDwm+8pYR7LAJaIBMw66wvbTaYpyPehynlPm1zo83R3YQGRTLi0e1zY2bBt4CPhi4BXJoybWsBAVyuyjEfV7zsS4ZtEFpnlIAGT1gDJEVlSxm4SQQJeOywPzkfJYfKTj2FWKkg8+ykn7EyoAa7SRaLVBKyjgO589RUFXDvnFcTWVcUHG3HtsPPc1mBJcokEt2idsp18DiAFVeFBUSIBpz0k4MLfMRKBpjB2aCERo8hQeKgv1iIzh7oEcU9Fc42pXDJjQCfgZ3sUUsnlgHUNNwV8WKIk8nQw2E515+CNIiRgPHD77NgdMZhpjpwH+9HjwTSGBFyVVUfQVvBMmLqUNpAoMpJumD2cJhE0NWONh/0RBGwCAq5j86GVN7WAdTsYd11FHYUrXs+1dF/DvOwjeetEUJoLiyYRlO+X6x3Lo7sOi3Alcz5nD5lNePw/ooCWiTf3XB5TGsAKt18ngqZQfR5evu78Gwn4Kyf7v0vAIRHEP4aA35wIelW6838moN7ukaxJBF0/VvCuBbzWQxWiDn+3g/kVBWwImFvG8p+jgM1cwFjcPZtaQGs8UrOGgHUUsEkErQlYJ4I2UcC6Hcxmy7LPjqB1OxiLZJ1LQ8DsfkPS3bb4+ncC/ooCNomgdS3gRegH9IOA+f6WvBNBz7yVfBLwHzuC3pz1jH8QsK4FbNrB1AT8vSNoPRfw3RH0t6EQNQF353b5JqBX9I8NAZtE0KfQVd4ElE5IOKdQ1KYdzO+JoA0BW/peaUbDf9YCVomgTUfQVNXkZijEz9YCDsmw96cQ8LsTQQeP8/EdBVRs1WHhBJe6dMCQLDsmf0UB5WpOnedTh5FN0YHUtSwaynvvworz4gmxe4A8Ci70TUDoT3XC2xYJ2FOv2pncOG7/WW6QXIFIYSlLLo9Uz+szOC+uMLsmLuf3wL+w3mtdAn+USJr1iexY61VOYXWOkFRh6HfY7bHTYbVOHRoQCwkZivkZgnhr5HybejtGfS5AOnzi6+twu2OGeXkTMGgRkjB2docQj1sWCfva64K/T3Gpu8oWrcYliIyX9AKz08jmgUqRgJEgtSE4HW3C050KjMmlAn5fnZAgroY09K53XPp92aT8UeQy00Zr/P3XAY93tqcpO7NEg5WOhAwfW/+dCOquZDzfxxaJtyxwf9494JwXVzx/aY8ETDaSw6ML7oMtdwYScHO3qg6i20eTCAqt1M2DlfFK2cRFgi/0ql2PQ9SAHUNpiGK/IgHvCzVlgif1wN9OHMoHGyTkJnXx8xOiaf6zBKwGw3/XDLOfJuB3zwVk6j4H9jojAfvHE6O9E2JekSuyGHHfoOvlDAk4u55yt+wN3wS0R7tj7k/nsx0dHbUb0NbuQSFPkICJ1Krn7RTkdwLC+IV/3/5lrAJNkhtxtdHgQdeWdgJpeqyiYskwo+vx8gCOP0CStfZIwLYcTUG+mjcKU2HYoQ/xMAZzleCd0rrMLnSVX0twFKWk/kycpfSqKgI490lJvI6HBDTs8ZuAnnsdJfj+zQh0XTiRJhH0tLyuQOWHY+7tLsMHHd20C9Cwqn7qj5CAdui1QRn0cX80PgG9CysJTHODxDtp+H7r3s2B4ncLcafa6UF3KyTg+LzC8+1EeD1Iz2IweSRIutyYJ1Qb3kyYJPqduk8+MuiQdw9gXEcP4vnneUodOhFgKocX2kQBrbPPQO8OvwhY3lQFZKmPhFQXeDyZNyhB6++RgHUUcPO8dpF8f0UBz0gDGM8c/DwX6VciqJnmV+oeyA8ScNjpkD8lCih98z2VJlR5E/DSdh/MsF8rkPeSmod+OmU0GSABQ0tEAg662YVt3DMSYogErDr+yYzxtQ7eItaQcC6Sr+4I6hdTmYaFjYRZTJCAYTU1kgvOfddEAb1dB8m3e0nvKGCAD7Ukmi2RbNpMNyCgXSUPzMcGqiqaAuL1WqNhspLThoBL96Xiuhm7wMDF93uDA5LUXSMxBaci4GCr5GHSx+3djkjAeNHTaJMIOhjwADyZ48/rRNCbsJYhbWkKbwjoT5GAfNilPBTrOXw1ASc2JTxyHwY7ePYcXLgyGukuErJzogwW5C4jUaVHh41UfQnRqcDj7e2QgPeAbmEx9r8IuL4IOcyTWMubdjD2c61B1D5ZeTBJ8XUh4PHxbRcJKB3x+qkTuobEunxFAXsz+x0FDDNrXTLquUhmXCHzjyjgamuoOY/VzGGn2wIJOLwiAa0cCXmO9Qkkmo3HP1vd/50E/Otn/10CjroC+TMI2CPf3b3QcPfbJhHUfHhBoDjdvOWWZRkS/TJgsmKvLsd3FPBXLeCl2/OJFd7ijrISL0i8XTd9t4MZHcXVJwFllAcSb7B4RwHX5u7qHmR3mf9OwI9E0P+lFvBviaDdKgGsagfTELCgqdDUAn5EAY/PeJ03UcCagHUtYEPATT+7/60WMBdXy3c7mJqAdTuYj0TQo7BJuDk5kX5DwDoRtCHgzTEXn4mggrM0kbyHqjavjgJWiaDv0fAVAa/T0nLX62v5TgStCVgnghquXbAmEbQZCvGrHUydCGqEKikVjTwebnl/Re9E0JqA62kckyYK+CsRtKkF7Ocz1T27wZr8LAFH3YHwXUvrDxOw3/nmeyq7kyuk8+WEh9f9C9ihTw1I9vjYFHhFlrLRgnQhOrYsHm19JAuZnpGEYtfCD0zwHmzfFV4QTFuQ8/kEybPsxF0IWqFBuRYguUIjY7D0WkiwrMTfv14yCvFq4vIgzRWR+Rq5gacjaaL+8fVgref9CF7WMvMwiEnJVgoScNltfREwnJY6xHfV4cEGn0hZ20BCLuWjQcKzp5Rs+VxX7V5iJNlYqNq9xIxBukgnJIIVHt80XY9gcc9syl0NSdTJ8x2k6R7Pb6dvRXYarm8QL9t2Hjz7SMA2DSRYQulwHnbwdbF9KHg8xhcBz7Zdwmx4MHkUSwT3tSvx9/l4SqOpSTL2gAeS+jlEApLZK2EtI3VgpZpfiaC7LL5CHMacR9CtEkHFex+WG+bkkfxCAsazQANvtLfyJgqI6zEuxUR0SXhbbzO2X+oP4IKHRIfHNmFPlY9gNdrYJDiLSMBjVxBg5VaknN7UB6OtuAPh9YAE3HK1/DECjroj8h+jgP8SAn530tpucyyQbPVodhVJANuuBhOIkCCwLZMmCoh3x4l41wU+5MSZ1gWrdT/mcBkPkFjx8tEkgrpxcgY65UjA8fZe0oaAHeHGwDj0r8RNIrND1e2Kgq1ub8RrmTOROr55BmNo3KnPZKukwsM8wrgXHYnXXp5LOnJWU5iO7BuH5+YrEZT25Qv3wjESMlCeJ7BFueSw35kZDdparyGgezWRdCdpPIbpbI4kqxNBC3MignxcfxGw4Nc1ElfD86mjgKtF64rYvJ3zj0RQNRNxf3vvFFDVOclA1dE1h248L6l77lbtXJQq8bRKBM1Zd9jUAsJ9hQQc96cMzGRwJt5Gtt4EpPr+Tr3dbWHQx7FbgLZaIAEJtbKGgHLeQyzXUcA6EVTKl9VQjsvpTUB1b91yz2rh8aRrJKA9yvF8B3MkoDBB8lFqIGFX4Smh99uzA9r8jgSsE0HXD+0F9NxFwpqTIfwYAUc90vmPUcB/BQE/KgG/K7LOdZRIV65Gn6vrDtvuVhswlrlKopYyTah6oAB8upBJdCgeDyYzyYEwfSHxvInL2MO668BXqUYChyMBV3v8fe8OMo9ul68o4FJbM87PvfWOPXd0DovZAMm3n1ejzTOi4/eopfFo5D0yZh5tE1YXTSHRwtkEjKiLEsL5jZHgZSLp0sl9BbNlCwkoPtyAiWKViKqc8Hgy6u5Yx0ICLulWIeHSyXaMjvgaonih8aC/UhgzxzTE1x2F8K2HZOpddAUSb44kHC2QgKJGkbwoxjwM70imox8vAToSkqlnIuEmooDHr7hI2vEik9lWcnHdmI0VGqwCJLrluyuYFwWez+uCBFznSMCZRZCAZfurFpAHYy0PiknVEXQkaBCsFZtGTiAnbHWJA/DFiJKw7CIBkxUSENotlUZJNRdx1VovYP5MkYCtVzWXEGwDr+cUCbpcPRjbsCoKeD6pBB9+wWHnIfEbAvJMw+0f5zESV8ULE+zb/1IC/rUu/XcJKAq9znd1hfppAva++XHVy8zsMwpYE/DS3yNZjNZeVoSJvGnawTS1gHUUsCZgEwW82InlbhJYvdvB8EFn7XYXMpIum8Wloh83jnsOWituqcouVUx/N3QPSp5xa98hQVMLWCeCNlHAmoAFXWz53whYD4XwhKv3GQUMaN/7JGDdDuZ6O6zzphYwVSdq0w5Gb/Mia2oB6yigsT/n1ej0HXEPF2HOkYhRX3Fe4aohoHVNexflLGt4fntl8SZg3Q6miQLid5mo3KMgdjfndcSNgS88PqOAvxJBm3YwNQHrdjAfUcCVkESfUcAmEdS9Lv/eERSUKG0SQbPHBAl3CpGgxXk3aghojM748//UDqaJAla1gKYxHGc/RkBR6Pf/Y+uKfwcBBeWb7ym3yy8NAQP28oFNx2sT3NcNyZBPX3JDQD84fhGwBAFf45MlDf2p0mHwjAmS5wYkyuQ8ZTpFAnqDhcFDcs4D5vRSBt7hgQTsW0i2sYwPsjA4uTx6dJGAp3V+g4X1dHNO/FeHFTk9getmJomQhUi6/DKFQF0jATee2mH0utMh3c0dHi6Pmz472PkVeNQySHS9bS4sdBYCzGCEJFt3kGhPKuL+hwGSbUh4ytQOFSEIU5sG8vSLgFG8tkhwy1SRrfXzHaKzZBO+rsinKkjAleXg9RiIr4D5JryjgOFT3uL7N/ERktvFzKMHUMb8x06CeNBFcq4jmjF3ctHeBOyGSDRPZpOmHUxgtzgwzR3dYKUUSEBrggQ+KGQA/muMBBxHNGCbc6JBAjESMLK2HTawkdT+qotkPjNcIUWHvgkYTWMkprNyhzD3H0jYlFRRQjgL4A90vF5pReyHj5/n8s6medQmP0hAURh2/5RawO/uXE03swOYxL5Sf1UlBm77gzEYg+TCff08lOlgvxGA7btIpm52lql37nZA2ctItMVkcKGTfP8Eebd7UD+CRUDPRasL+NVecu90sxOqKEMNtPvsRl3njgRsBds3Ad2jjwQcnJCA1hUJ6NIMCSiVSEC27R2J712RgH3j4AKdn2+0IWAxmuugW9aFuxs26NCr9DyDMpHK3FvaZkm714EAiNkjkvaIBEy7FhKwv8L3t+NFSrubYwuU0+5E/H17WNL55JqB5Od4Pkk679DT+XkD1Z6ciX+1kWxOK2yDcVQuuTsK8PVF7ikwoWcknnTE49VIN4epjgT1XnskZJZdR2BnLSQnHyOJ8cZ9E9CfFRauqu2h2SSCegsZiXfwukdQzfmTNgSMjiZeby+4cPDiBVDx7msgWdsTh11neKHX8VaF6eByy90WqYZI2EhA9UZLAp3hHAloHrugdJCAPrkiAcUhfh6MkTNx8721o8Gk9WwI6J/L088RUBTE7p8xGv77CTgUCYWlpao5VwmSYLzxdyCHOqVRDm6HBW3hHQUMvE72YL3FwoHl9SBTvm7fGXsKVRSK9pGAEclwTZhI+Pve84uAT7WqxRu4jOPTiFSy116fQ+KnjIQHFQk3vyHheF4RzXlBxu4v24J4cahGmyfPgB02SMDZDjQaCbNHysyOjtsrqyiXW80ZPJ5sXLdUvNvDXL+X1eh1JGD4QkJ2SiTgJFlk4BWixkNxhARcwj0EbyxVBBzeRRYeqQLLdIm/L+RIQN3WXYhGXSRYR0AC3o3FEtLVFsm3WSEBt3hcuM5ukFAzHwloqbEG85uu0LBPHx22GiMB01LH80mXXtokgq70Hc0jGAOwAugOvOyo5VzJH7huSYUOMXnhullHAfF6BbhOG4yG2mkjs43g4vEficq50crw97dCCpHqaXm0le4PRmcFXv8zVyieD5I2ma9jCGRRJcGhQALa+OUE7mqABA3nWcDa9mKC6/KM8XBF3f6/koB/3UP/VQL2yKDb/a7ZMD9NwO43P67WiaC/t4PZJeeAmJ4YPJpawI+5gFtcTv7WEbSuBWzawfxjLWAdBdTjATOaRNCmI+ivdjD1aPiPKGBdC/gxGv5S6iveRAF/JYI2cwF/RQE/O4JWcwGbKODvQyHqWsCPKGBNwI9E0F/tYD5Gw9e1gL8TUCc+SxsC/i8dQX8nYJ0IWncEbdrB1FHAuh3MBwGvazH9+2j4Ogr4azR8kwj6KwrYJILWBKwTQZsoYE3Ajyjgr46gP1oLiPeUMPhT2sF8d4JNV7Rv8P+4u5MGRZVtUcA/yIGgojCkiVBaZUHQzRAUFOxR0V//Fpr7lLf2eXe/QdY5VW+YVakiChFfri4Uy3kVbiskzr6nW+DvqYOEULaU7vbuEIJjYuFSIXEO7UkFD8tUQgIuRkjA3hYJuKYucKG7QwLul8UAlsXcqKJcIQmlfPJFwDDmH0g43EJBPhddFp5tJKYHhxusIkASDe8+T+XEPoNXT/H5X1FAMZcWsHSVBQmtdPsVBcz2Y4cFi1wVqOfoSMinapJAvz9aOuEKAVambbKQ9rSGsi0u97E/+IuAT02UwH3sbBaKNZLoqNs7WD4ri4sex260u8+1EKy72r/S0xJaakjA4OgjyVwTCZfOaxWY18w5dvfx8SktTvh8D5MLagMJmK1aGbwqXhC201lNvUrArcMzRwI2d3w+fxh8RQGjhkdS1xGS091O/iKgk16EbqSvg8e7R0LbpJnBermyqjDrda+3pX9FAUeP5xcB88CyKjbO8fmlQSwCOzI8fpH6JV0uyQjCZoeEDRMkq891QzNgvajCcrptfhUB8ZoaD/6QuYDSd4+x3j/nJyCCgwRcdUMZKFMNIGLaVMAFSIoy3iFJ/AgJWD4yhdiHHQ8LN0YyuRKSa+RtHjC3q5a4vILkMcPeEMj6fqzcNkICwvhJPwn4SgR9ERCaZvxFQPVp3Jm3vXe1e+vpCWZITuJfp5cGd3l/EdDfPSYC0aczHeT+temaBSIBZXNwgUW+OnJ+MTkdyZgbCKDsTifmB+mZJ/1TR8CzdOX89UHMiSbvekBP3IV4/S5xM5WvG9Cpcmb+PUACDsXdHebXy4UDJVsGZCVHMpA7bTivrPF+8IoCvgl4J+eGDO+PGuhtdaygDJdfBFwsulH2zyGej6m0nII6KBvi8do5Jxcjst9RQFyNM4Nsxx0BfbHl3DVDAjLbG8LcfCI5vVHmkMdpQWEm0HP1JiCnWuQ9FMKN55Oc9NXxCcx8eyJ+fMbPq8mQgOTWJYKqu38R8P64cO8o4GU7f8Js3w3JKItfFwXEa0oc/hkExPv8N19TKuuiaL2NVkWbhyzQmbzdAZ1nhIVsikTIDgQgMFokDt4QWxrHNhIwKBUSbdLCoM9rYUAszmck9A/wRcBoSZQqqru/y+VSVoC/9ZCAxxaJNrKyJYS6PCUsCZCAhjrSYa2ukEy3fVtTXnNtWEeRRsKGRwJG5+oI2VWdkkA6lzn1W7GACCStCjYbF+/7DF9/tVsrLOQbJOYrEXTVPDUSyEp7pPNnXIJfX5GAtbehtG3iEI8P/ooCikmhgWsWXdQwRgKWJx0gHoR/ETAeIgF9Y4hk8kQkoFK5GWTlgrLgYCiU6r37FLKJo7LwkePnM/WQgHAypoyVIRJw6boVMKdrJyMP8PHCqKghJNVfBCwfFx2C3s4mzBM6Eg5YANlu/BcBxYyVSLZIq8JmigTm5EPezb+dVqHWtXOpamJC4mYqY96ipNQtDwm4RqNx0S3C12sqwiCZxISxtuu46kvVHOKF/1c7m9+RgKP/DgF5kR/+GR1Bh4i0770NLNvr+isK+CMR9BUFtIbyrv6oBdSzm93++0TQVy3gOxG0SY/leyjERyLozoH8MxH0oyPoay7gga26KNV21HxEAf82Gv5nAv5IBH3VAr7bwfT2cHkngn50BH0lgv5MwI8o4AcBf7SDeSeCvtrBfEQBfySCvgn4MRr+WSBZ3+1gXgT8UQtYDIOQ+xgN/yLgux3Mv40CvhNBX7WAryjgTZXSTwJ+tIPZewr/GQV8zQV8RwF/7gg6rpGUAf+g71rAXxoFxGtqOPlDEkFH0jf/WeUyyFrwdHleMXf1TOjsfnEg6ggSXjdIQAjsIWSyZ1WRPueAai4ZQs4RJKGfdVE4gfHvRNAgTJFY6vowgDhmBi5VV5bQXX78i4DDwhPeiaAg75F8p61G6fQo3mCpCS4X7PWnQB27uIAbdXMIB0KFBJwIC4h3OZLrKiIBz4Khw3KXIFHpU5Xo8FzdIfd1JJ9Vbnj6XGSj7nhNJNJTw6VnaSABg3RB3gRcRXEP1sPUZmwoIolaOduDF1s2exNw7MkPiAvmkFDs2re451qGsH/E1/Pv+PPgkiABqwiJdxnh86vm5QTQHe87CjiRWwX8JlmQSJeQgPyFzsDjCny+wtNy6g7rObgrgtc1vycBnYhxC+u8YVVw3/otnc3EMfiwmJNwKeL/Z2U9gyAVLO5dC/hKBHULHc9XevWPtLc8PCBIJPx8PBOf32JIwCSkNsf6p21JD1WGpFxYf0UBJ7E9AKbliypaMv/XEZAXhdGfUgv43S2WINqdYb64Xgkst5OASGxqgfqYIEHW9fmLgJqwRFJE44tCVnU4gGm7OnEwdcyW+PfrE5yEtsydHpE8k8t4CGp1PxGvXGc5CeP+FOS4vDFX1FKJrDyfgtFYSCBO6oYYdImgTqrfK7eJkVBR0UMS3oIzc7Or2BC7vMG7HQxo1UQi0sHSwe4hUf3pyhTI3h1cwaQ5Eijqag2j+UMAJ9qfKjiOzwKpQ18H8yQjQfvCJScz/toH/apdmO+WVovkQgJqdf9ceT5vISk36QNUtRvv4GVWQkp5rQCl+4ZzyRrJtdH6Kjjy6spBnePjXwS0DpMTccngf0QB3Xh9CcguWs9AlvsNgeekqwWUJzao4/mdeL4nOmSF2gX7lj4IyOdJSTbuVADb9JCcMMoAj289BXI4nzlPmU9agogmoK+ftwp6wrkk013vBMZAPTGvXVoGcbzTEBT1+FcUsDHn+HnkeCZ9qxtdv5fGT1jIMySs3iJxf901NfnngoXfpB3MdxNwPJFneJsttIqlJyTBop0dwLEkwgJbRQK+EkG9GXmNUm9bauvu/CsR9NrKBuWqu/kmIFvKD4U+dfx9X64VjuENWKKTc1xAMG+RgP2ee6ST22WJ/79F0lkLJNwrETQ59ZFM0Uip6XTGbAg9XWOh1iABe0KBBFz3KcfGW8hx68kKyCMVyTq/FUmXWGlAftWUKsjroqGyeg9hLXe1grWDBNRGWQnuue2ijGckIH9hIXjkgMS0rZa+CRiplUbeUcC7p3uQ7HeEY54LCV01xQpizqRVFHU1/P7yvgT33lBc5x6tQovJYQqx/1Sr0EiUryjg+njA9+MNNjkdjOMK8PJAAppFCVRZ3muIxiskXDZREjrauAYkfmSTwOva3bBLHEAIGRLzEiGhdxYSMDPG+H7bI3xFAV0LCRkeDBm/DyvOgEB1Vfy8Znjxi/cqgXw517gwk1vEfD9j4LELvn6GVqQLjiwgrEv8PJ7r4vckoPDfIeCQ44Q/JQo4/BUE3PBSRKxwQWuVsXz+rgU05f4O3rWAHwR0X+1UOgKa69FI+qgF1J/9Udehstx8JYL6Sdce5acoIBT18KsW8MdcwBcBrXN54P82F/AHAa2tsW/fHUF/JuBVDL3PKOBmfynIm4CvWsB3IugPAn60g/lBwHci6CsK+NEO5udE0Fc7mHct4GxXN59DIT6igK+OoK8oYGRf1b9FAT+GQixS3sf3m52+CPiaC/iKAr4TQQPB0z87gr7awbyjgK9E0BcBXx1B/zYX8AcBX4mg76EQPxJBf20UcMgNpO+aYfarCah9MwHlSr6Cm1fzKtrZSAhuVcwhOj3nhJ1NzcGlsBrCctlDYqwrFlBdrUbgPXyLRWntSbQfdImi6A8SCBFXUvHEDSHc903yJuBDUKbgD8ZzLrpdHhK9cAoFd77tEiFXmkHLrXsHVuPGLNQ2W6lrpt2Ad5Lx9XYG11DBDFxIw8OChOMdEpE/BgasZ9ThovPEV2igxQ9IJjezYixEkrp7bgzBWLdImFQaT3eHEl9/tkCStSEp8ffdPnjtwa7Cvdx1AC3lA7DEsytGU6JQhWdPSGd7B4m33OY04xMZVneC56NHu7mFOmgQTAf4fPXQ5ynw8hl8jVlVOJ0Sg/oLRYEMBDze1K1amlm1DvFaQAKGt2dOF0qAS5t/dSvWn5GE1nMk5/KuMC7s9ZFoz5ZMIAY2Z5EkVAnlMwkJSEtcevnmydNCx/eTDm8uxyBDgraB/IRgOLOQ0FP8/Ir+AQnInx08vr5WUqspxsBAdSp2cfB4kyDGz1PoLbioPv9CAg650fgfIxb/nxJwMVOPMD23VwYpQ/IIxLTByKUr8echfjJ39Aqo6/WFuAs+o+TudbV27HomcFRTniy9MQfqateydyLoYjUegbxxT8x/3pCACI8Z6I8eEqzmkYD+YEuRXNc7gWFsUTJUvCtMPf3OeaP+mSfX0aMBQ3+eOWArsSVPGHpInPuN+QuGu2hu1zdAtuuG82d9fD7+gARcQHqq3PvD5N8EpDk9E/f0OEtvAk6z463y0ZM1kR6RDOrifGHuvp4IZK5ftzBNJCSWY+PPRmw+gd5ODfGWIp4P97qWQX50RD7elznpT/sa6Or0LwLurkhAmeuGZFj8kifPdiOBFmU34rF1VpL4uddBL+uGef0KCVlP1jbI+erO/MsGyewOBg3YR+HB3NF2WZMepwqgjLwrce/6JSFrbzsD43Q9c25q4PML4pOAA8sb5y+Gk5pUYe8Mhlni+189OwKudkOwT/oFCb+2cLXbXfH5Bj0kYFqcjySarjiwjTsSUFnh+/t119R4/F2R9V+dCMp/8zW17YsEogXTqjDYuhItg9sJ6LQgVYS3dKmrdfMgn/EqCdkSeKqu77iOuRuFBTu3cGhxs03IM7znRqlYSvQ61wFcN1JJUMBGoYMhki1FfCHpjKKlglQtYX27Ui5MayRcP5Z1WLWbacUWh/LYdWJ2INUOGmPnuYpEtKuvRFC2urU5XoRuAex417hgOL/n9HJjJqT3bm6h7dxb6todAWMNyXQVkIDXXfxFQKYknkGBjiKIYgmJ2e/IpFB8/5mzx58bEY504ds+pPGAkqB3QTL5NhLQG4670fUrJOArChgeekgogy8pnfBiV4sYqlyotnh+pn22huBsIDlXe6+meoQEZPkKSblvlC8CutxpyrF5WuZ0qI7w/E0vNgsDT8H3w7IQ0kmOr1f0kdTqpthAUCv4fl9zAdsZyd+1gMHGvgvvKODqrOCmXakUSrnpJcHndwmJJgQJuAgOATBnhQSEbgiFENpfBGTn6jdNBB3/dwg44qXJH0PAb74N/EgEfUcBH5xkfrWDedUCvhJB36PhX0MhXlHA11CIdxTw1RH0ox3Mi4DiaB58EfAVBXwPhXjVAn60g3kR8NUO5iMKGJdC7V4Pm81nLeCrI6jZKLNSnadz1iV2xkQ3JkjKoC3Tz46gr3YwLwIa48lM+hoK0duWX6Phx36y+xwN/yJgiTeyzyjgux3MKxH0FQU874L8ayjEzwR8JYLubpuEfBDw388F/BEF/Hku4KsdzL/vCPpv5wL+TMCPdjA/J4L+3A7mRcBXO5hfGwUcDQZ/ylxA4buX1lciaE7Ocy6cCEgeKXVz8Kb4zQ3EMxKwPskjyG8NEkfudVGryWgMKT1YXVRvq1Dp7iL5Tksk4NYgNXUiHYk4YyaLfLFLvDzWM3DjOZKpp2pItqyhsNxwSMCJghvDOzdqIetTwKXhgARrZng8bhpYXMj6pKFxnruwPHdRPM/RJDpftQYkijLHjZf9NOh+iARaLZnJRSMbSZhkeHxs5nQdTD1fokzu2rGI0qIK4xNX0xVXyuDKM5sLqjty9NqLDxCmic1F7oApVL4ccKOspg6Lbi0SasLzCoRFgSTLt/gziUsCbrBfMJYZeDyLwwFX4GKJREs8ZtCCUBXWB3HBguGmVuiOBSa4U9dhgSBva1p6RxcyfQkkYtMqp5PNhYM192Acc10kWjF2J+BF0rxi/gxJHZ9y3Ho4PZuxPUOy4uZ8BtFIQTI/I/x9w6s4WJm5jVufGxJQucoS+Is5ktPynzXlU4Y/u47DschBQifPwwjWgeCS4MprP89b+s5ravinzAX8yK3+nmtKa+cnsDf3K/M0G4njTaZLMM99JOE4wk/euHUkuZdIJnNjO8QVNki8U4TEWnupQIRoyoNd79rKC4wM79bFWID5eXGq/MP6UpKhYc1g5ug33LTpZ0p6V7x+LGuEBIyZ5RDVD68gC3pL3F10FkgvPl1BOcKF+aQn8mR67HswDQf4+DaxKWm8tQU69JBk52hCSaWO77CwusRU8z6WiGxuJjD1N2fm6yaSNTT3JtgLGwmYNZeaDJK9gv/fRyJxoq0Q8XTCvbCY4uv5NhKzHD54QDg1lc8tJyXhT2cVnOnoWvmGj+TijJkGcu+IBAxKJKPFHnvQDuGJexPw7oc9MAdIQP+2sFtyjyYmqIWBz+fvlyWxnn0H5nJzr/yKy4DoKV4lU234qLzqadVELXtjUJRbV2voIgF7q6EOhvG8ED9OJjxRJjcK5qWrnRxsJk3XgfUMZlicuDcB1WI3gtn0cOE8fogE7A9XIiw2VcNc3bcacqxTHtTz/Mr5XnbOfxkBR91IsD+CgDz97vpasXegELa6xoXm8C5RebHtgS4+CBeeL7JEpyz2AOSRyt4EPC04901A5nNIwOHpYAEIKJMId3YKVe42/n58VFkQHpEwryjgm4D3DRJQLO4ZZFVHun5b5BRs3JElejjlgkJvG3q/d+1KzgKSVDohAe9NR8Ahw9+38rKk/KXA53vwGhfpjly+CRhNDIWLkrHc0li5R7B+bvHxh4HS0K2ChGIej2SiAyTgZR1HkD13GmGHqDRodbMJrmtjJOBihAQ8KjaDLJ4ikUYZEi1+VGvwXBnJurJafI5jkcH6OqQssDXFoMeljuugcuqeTykFeo068h6SaRUNiNfSbVt0bdEcwgWaUALVRK6G5BL/RcCpw74IyJiJBLRKJGBkLmgVPWKV0iysNhA/NI1jGx9/vx8SJCmb4eMXNn4+7FqYkJVDtQp4v/wkIOt1iavtTA8hr8S/ooDx6IDrfoO2DkcEH/87EvBfuPrPElAYit+2tP7yWsBvvg38SAR9RwEHmuC5G6OKPxNBXx1BrXbYKO+5gK+hEMZBTYx3O5j3aPhXO5hBalSuJFIkiZ0guV5DIT6igB9zAV/tYH7MBfyIAr4IaNztQ/sxGv7dDuYVBXwT8BUFfLWDeRHwHQV8DYV4E/CnoRDvjqCvdjAfBOSerfgmoLGTR/TdDuZksPVXO5gXAavdcUWsOejHdyLofoK//yagFziZW12U+KsdzL+tBXx1BP0iYBcF3NWX9RcB77W0dHe6dapMb48kexHwFQV8dwR9RQHfiaCvdjDj02P27gj6JqC+CEZuee2n1bsW8DZ8kHdHUFOf7Hi1OCSiuy/19CsR9DGbztyCPUs8H3f910UBhRH/z2X2vwcBR/S7O4IOixZipUtsTM54b94tum8YrOdVcJv7Aa39WAD/jsRgZxXJMqdiH3LzYHGRU/iUln5Xa7YfeCzaDpCA0qmrxRs4JhecA1JSPaK4dE5GSLjVVDOo/3SmwIjjctH4qiXU6rktuPuuoyibE4MejsUdloJtsyjNCU/D5xEAjw7JFW+QdGqQWxAlJpLsfn46dHxCsq2NHMl3yJ/dUiQjoVwPCdnqFaWnLW5u41ZfcOyqcQ21M1AgX4NDgiIjQCfm/QjeikfyHYeMUi+VB5Ct504VLobPI72fcxWiwaAjsYykku8UCTtvFqybM4gEbkcNBMLTZsF4wRzq2bkG4VpbVNEpCEoaZbUNMec6XHA6azXNdwaAH6vAos2pKmmzi3lIepeAhMUYiSf3Yzz+mTLnWL5gR8pL1AB30LOriA7w/zfrRoewvCAh3eVTomap87Ba1bg0h7NnSY0z60G8rvH91NQ/0tQLVPDPMySgu8XHX9Nu6AR3cKvwkTx/7rT2ndfU4J/nAv4eBJTUb16nJOmEhND8a+VdyLkkxTYsYAoKEqc3WgakteZjmB+NSwWRJQI5nDYCaP3+meAm1JRIk4cDsB6zloNRiQRs7IEAtnM7E8/qiyVZSGskjLhHghUWEsVgixlM9/qd+UMeiZk90xtMrVnLwJ2LCmkvmxvokYvkPEW2RFTb8sGQ4xuHhMkMsuH2FjiGg2R97JcGCee9FpR2hMdTuGeFZFUqgj2Rz5W/92wg9uFmIcE4JNN5Lx7JiLNUULlBQ3z3hN/M8RUJiBdsQ9zEuihEKldDmK1Jw4GsdaPlT08N5oHcRfV4JNqDPgnoYwl/5sNuSMYYCaiMn/h+gUPCxsq8D3SZ3ph33kkOydKZBdOj23B+pp9r0nOiOdB7ceeAPvBKmsSP+xcBl6cuSicNxjDzGjz/1wOevxcBF8Iaz7/VswRCvdkU5JuE76c6WS3psd4FFCqfiT/cnB3SECQ6ORy6IRZD/Dyl60RBItOG+cd2eSSx1OPBEcQb+bUEFEb/DwPBfgsCfn87mNQ7zN4EZLsnEnCwihW8L8aUMD9XFMpZhQfr3lnFdWKvCNQBgt/+nqdUwVa+B3SzvFgQJ/sZi8YrJMt073oQPlOV4S4Nf74YhxJJIiKhxvGdp9qRZZBcLSTdPHZrOo0PBsTSCAnYC8qWHpxsDsvNEYknDpCA2Z07QyLjjom1Dyjp0b2XkOVASCCqRU17ysgGV5urJOC8u0B3JySg63MaF9wG0NKNc9ggSbvnz9YPJGuux5A9BhqL6AJJdkgKCt4A8Pc3rGwoKdwAyTZA4i2qtqSrw2ENzG4px/ZZGdCC6TmEU51WwcYHhwol0yHaKxp7E3DddrWHp1M39OG0VehoOdpB3jA8n+oeH1+dDjvwThUSjjJ8fm7C4bpLZbsKc18pqRMVIa77dySg2SJZN5fLBtzDEUlnX9quk3ixgmXcEXK6w4uJFAzXQR/3EGFXT0I3GzGFcKkREmljBSibuPh+T21XqMyVCT3ebQC4WN0cxnXxexJQ/O8QcCxMpO+qsfjVBBS/eS7gz4mgLwL+3BH0RcB3R9AXAV/tYD5qAY/ldvV/ISAZm9a7FtBoWiZ8RgF/7gj6Iwr4qgX8mAv4JuCrFvDVEfQ1Gt7qzYNcDbZO+E4E/ZgL+BEFfHUEfdUCfkQBX4mgbwK+hkJcTT/9Gg3/YyjE/9IR9KMW8JUIerhpKXkTcN6fhn+LAr7mAr4J+OoI+kFARavXnwR8JYK+OoLqO2vkqGWSmu5tu8o+CfiqBTTlE5L61RG0CuNl9a4F/DEUwlhKg1pllSd/EvBHFPCXDoUYjsfcP5fZ/x4EFL67y67dck+Iy8eCRWSqHWmeyTVEYYEkPM63Od3WdyRJ20di0Ac5Us1BUq28rpbuUW0dGq5dAYKr5ZOocllDx3t9Ahl3sarIZUgYzwQTMmW2qMKe8QQ63gQzSCVcG5lwR2KpO/0Jnih5LHjiok0dSX9AlA9sLlgVRKKXXPAhiL0FF84fSLTqrNiQCoN5FfGZn1A9IF3iqYTkgwhJuK4zCTzpjCTrZbjWrLZHCxIiuki4Bkm5aBoNPFY6VeQZpKWLdXaCzPDnJPJr4tBri4QNLhGSb9I1i4z3QLq/bi5IdJxsjzSruqiie3RJKJacQ4GTbxDM73i8aoWv19y6DqSnpUsCb7XLKc9aJJ9/nzNWXbct7de4MU+v5652skt0PT/FEaz7XMCicsYptBFHEsDqjMRE3PL0uM/x/N2mSNbKRXIe13g+l8oQWDjqyNzUxRAik+Dr3xMk6uF670NgPZF8/goJSLMEty4wx/c32W4lGukXETIHt7Qs0p4/L63feU3x/5xc/XuMhpdH37xdlezVFehghKTZB0gEab2rkDQaEiESkAh2vpuAcY+QFHad5WSym0r4eehnDrZDJFi8GAugPKwH52mtjURaXUXQB7dulPw9O5Ja61sgt4sb5+11C0hfGRpAb/m9gqE3Kcm03LVA9d2DQJVfHKJeQ/zZc5Bky31uEMFdh7CIlDvx72c7IJn4dGA67NqxXCfngFRnlQNbby8MdvOJQ9rNtAdak14qz1PEmsj8bA7mlN45dzgTBTIXIwJqLDaVq2n483V32sNCWzSVFwsXg4iGKgAt+tfKf2pLnvQsjcJidELCtiqS6xRvZ+C0vVvlrWeiQfTT9QTTaXPm3JOGhF2MnwpMBf5OYBKuFALyBEAd7a6c5/XPCDS69EGlcYv/b2QluZweD1CPeEPxrOTcEq5eSaBwxo2DtMxaUk+WFmhCg2RdTmyFFGrfAKuO75Ub1ZZE8MFXWPDSuXKf6hnIZRQiIbV9U/l2YR3JXDvbYAqPhvNuYtdOBuYCwvhyJ17kLctfRsDxeMR9Vzf4X03A784AW6L2IUt9JIPqtJRuFy7el5sJEoilCqVCqDNYiWskxjnbIGkgXkLKVSqJxKYI6Fxw0RTT+6wKnUg1qDnJfPCtucoFuLAYVLvKG2C7ORJQGCHRZnmVQa72pyTcTd2WRkw28T66meE6tQKebseVC8koJSx8mpuSyrF4huUx79qnXMqa3rjRBhLXxf9vu/YyXHJwIDtvVBbEvivRSXSPkZxcN4l+hyQzn6MKosdiRthhqAI9tm4KUYbkYxyajVryfQo+HAljKKqWSms3BPc8oxUb1UhCrxkVuG4YUxIFNyQUP3JXsJraFMnaA6DRUTcgJzMk62mqSFTzqi0EZwvJOVrguv+QDkdYa3PK2LpCwkULcQ8x5WckSB9tTbV5hefP3dlcWDOlpvnpEkGweuDz7854vPFQ3EK2RDEHZ68s6cyTCySejgS8eaVB2f6ABB5yKhcihw28/u0UglOE76fsjm9p2RnE7ZFw4aWrpeRKJH2omHj+wwMS8nck4L8ukf8sASe4bv4pQyG+e4z1ay7gz7WAH+1gftQCfhCwGj26qOH/JOC7FvCDgGkyKv8WBXzVAr47gv6oBdycOSRMkCf0KxHU9SpOP9gjQQ2NVeSWM7esPhJBN/Sesq+hEB0BL4ueX30Q8PTclp8EfNUCGqIbJ28C7vNR+DUUgu93pOOV/HMoxDsKSPPosx3MOwpYiKn2vyWCfrSDeRHw1Q7mIxH056EQryjgqxbwPRfwTcAuEfTdEfQ9F/BHLeCrHczPUcBLbMefQyFeiaDvoRCvKODHUIh3O5hfXws4mUijP6QWUBC+eWlteDaAdKYhaXqm31JhfDlD8nQXVaCPtJoOtaoH6aKPt36xXytUV/kUVpe7U4VH8HO6EGQkRXJiJMrMSqLStOhD2pExOJVIGBLxDsQW6UgUajnNldYAT1hDFYVjjtLN9j6A5WHqM1YYVUmzkOPBVw4OF8ymNVAxayPIBj2XhWCShEa1scClpiOquUeSje7ZGJiNBGNe/5nQqeHIsCQ1kulsIEknV5hD0obAgvzKG3T96rCp2Ei8oqJHuh/ZFwi3DRLPfLKA1o9YgoCo+PxXjyV0sUTyBc8hEnTTbHna6rUJQZq7HEu62sJi37VjIZWDW4c+/v6FcywkrgkkXB8OlHpTSCG7rvDxPYtQmvSbBDxt6TGmA56vco3Hn6S7kISViKScSbwM7mrikujk8wiJJnAgap9IuHvGGbQdSXPwJyYS0u7mME6SYgzRpXVYYJNtQ+nR0SA69+ZcxKdaS2dtmYAfT+dVcM3w9Q9hqUDUt/H1SRf1/GXXlMj/8/Ci34SA352tQm5pC6bYDSkoQyRP3vROYIm7G+dnFhLitFr1QLUaJNMev99Eet40cHzrQrzH1cpJK24ksGbzJ+caid2Q1N7LoPCLC+fflEwgS/M2B80ukXyWi7/PRN+CmWC3zAvhzJOD8HiCXlRIoFOVJeQYIummvn4lXm/RlKS/niVghI87528d8UgW7tqDKdneiHtp8fh6YI5hvsdX9kfcOSH79VkGW3ng8QZCTolVDhk4dv4gLhrTISNPM2CmLq/Mz/JcIkv7dARtVd8I8DoSMzyFEsyD8Fa5I62bg1hvDSAC4s9rjaVE7NvWBHuX3Jm7yrKAsOrUADlWSFbtZBskV5GYltIi0Vy6PhLtjsc/C80781ZKppC1acUI4VNb+YKP5zNwHwNQ2eNZ+f39WSL927SPqtsiWTkvB7KtZgsw9VXD+fsEiaypSOBZ0cfjkYLMIaf19AYzMrkwj7STgNhjbwJks0PCHosJktVcr0CH8ZX4oovne7PtiCkLLQNlYjW/jIATccj/Yy3gb9ERdMB9d5ddyT4YsI67KNF9BAZdDF0kYQZItnsBDo2AC2F9lVQu8mcPoPdTsYMwDlSOxW6RU4+P57gZNHQSNqONQyfdUIboqmgsgv7DobvjpQZ/HyGhxj0kh2eyHNy+MGVsJsoSzbbEhozPZlxoLkuJrvcXD+VyQbJUS+9I+chtICUPJI/TU/A+7N+34K9VUoVpWPD00GdzWIdjJOd81I1G33ApwIHg47WZZ1BRcneQ98VZFex6Xk5vpZxBtGoJCQ+0leh9pU8hq0vCRUJb8vSRsRj8ywzNhVsuhW4n9gbSgzKtovFDyWnPw9OSJeWUhdMe/uw0nAnA9/H5Lib+fqved7C8NEjickkaily+Ajw1fP+TRXtEciJpU3KcVeyyQ3LOankBa79wCOPn3fsbyAkE8/2UBdMTEvgqxRXEXIoLvr1DAod1vMHz90TSkp6CH9MNzz+IjsaCaq84tLhzOXjtHd//blIGdC/IFayiPuGYvkdiHhIugCB+IlE5Gwn5GxLwx4jO/ywBRWk8+Mco4G9SCzj5FQR8JYLqa31AVcHj03ciqHFVBvw7CvhBwFct4IuA73YwY4su3Pq0Ltg7CrgT+N2bgO9awFcU8D0a/lUL+BoKsTNpwVmtQY4fUUC9WB8k9dTF+8sqrL46gr4SQT/mAr46gn5EAcM1n78JaC3YLn/XAr4IaOmTWfMm4N5syuo9FzCfJqc3Ad/tYH5OBE3UR/kZBXwNhfioBfxBwHcU8JUI+hEF/CDgay6gnF9t9zCyUmIe90NJrQ69+N0R1Bgku/IdBSwm4xP3JiAfSI/PKGBjbOyvKCDevvDxRkrfUUA9kILkXQv4JqBS4fv90Q7mXQv4TgR91QIyd3B8j4Z/JYL+2lpAURL/eSjE79ERVOC++Zra1l3tGRsjyeQlUeimuj/AH1QuFzzUp0QfbUBgKWpzEuhz2tITDQRg4wSJaEvPlqoXJIXHL0PCduPAoX1fwKVqozgcm1bUoaaFGyNvUgEJeg8kFNzAAlaePBZVFpHopk8mABAHJBIWSEYhtceQ6l0eGQKroVOW5xDfUmBRf0Ba6qsCA/dZIlnvOySRvar6kLjqnEXNAQnEjwCXs8lyzphwpwktzhCBO5d9wrhr3dDZVHAgCW4LXGqGM0Dy3m/AbmMgzCJcQ5tIIhDqAZJTn9cO1Xu1Ays5hIrJRmXQVMajDaZ3JFS0pZTu79kIfL1c4MYzIkcqjxwfXG7mcUG9Exoqr5ITEq/B93vKuSPt8cYW8gsujEwu6pKaeSPDKt5GjPVw20v5Qz4FJu/x9TQjRNGRxIcYzEUVFVckcFM0If6+gK9PK06iaiHJEN8P+Pksx0+B7s6GDgkc3SpQXE3CFRl4cGGPxN3cSECTUWvBcm4yLqQWkvVXXVMSx/0pQyHk766vlZfeCHCr1RJQ9yIlrpo+wCyalvi7qyWQYLtWQXOGSCQRnJzM91skCc8jeTZMVAgcJxTkcDhgcBo1Cnn2FgZMt3MkiGrlXaKlxsDO0raCpD63RO4mec3240flAXdJiHjwhG5oAse5UIo82dPdCBbbPpJUvq8oWZwWBWjb+4NAoHaJlZtzAvbt1I2WD2zc5AlLBfRDNyShNiyerLP9DGRhd2OQ3udIMt9fw9y5cgwGW4cnw/5kAc7cROIah75EnqfdFcyJ23J4SSAkT8V5Bjqvt8y1T/aRiKOlC7Nl78ng4NhAEGm4m3bnbeU9Dki4ibziwZK4G/Huc7skmWJZsMDVrvIsKIEuNusjyOvzk8BTvORktbvh/UVskbz+sXHINb1OwPJNrgKRQ4LG3RxA0gufzB1mePz1+hnBfL3t5iKOxZr01pYP2uLUcp7nXY7Ei+ZP0LwREpiPlzVRbkMkcG97r7znBj/P55wosL75V87jE/y8xup+ClZxe3IgbpCkv+6aGnxbtsqvJuB3/1klymwLktOdsoigZej8WiDJnLTroLltEzqQ7AT8zNOqKN5ujlTscSIElorkof2iphe/cruok0HC3d5LaGawBLzhiJBI36g5FZ6HI2RbCwkXKxDQ5UBeAZx704oJAhLqqF4WEEigc2FQbgxKJTGAVZnTKuTZRqBMEu/4+hqSynSQbHOJ1BBODcrCKwNKgysHsNZ5rQp4A7/DR3GUgS/jTTwUKyRf5MtnAKLh8+tTj6faPFtDNkiRRMfi0dLY53QI0qpL9NyqChUGWQ7pbY/Hd5UfNYXdaAeRtpmRUG3gSM2jiOvMeD9jrOkSTdXwMgfvdkaSkgzJuTTsM6zaUq9CXRgc6S6KBQh7Ff7+aAISTQ7uHfIe6IzxA5XSJeU8YO0U15nQU5DAUZFB7pynXDi6bKSu/cweErrD44sYErHhDrtuiMeMhXeGpCSC7EHgHDQ8Xz0kX1hxBaSehoTfGpDTNd7mwKVzyoLrBh//bIslBPxQJ9EK97y/JQH/9X//UQKOOF74Y4ZCCL9sNPzPtYDvuYA/hkK85wL+qAV8RwFfBHy1g/n3BPzRDsa4WkHzORfwp0TQNwFftYAVl2y5dyLoavTw/1YL+HMi6IuARrXipXcU8GM0/I+OoO9E0J9rAX+Mhv+5FvBjLuC/HQ3/MRTidK2WXwS8OSaSsHhsibVnaa6OnJX5JuDXaPh/EfAjCvhOBP2pHcxHR9C9P19+dgT9SATdzfLGvWl1Un0MhXglgv7cEfSTgIa4+rW1gHhNTf55KMRvEgXkv/maundjcr3RnrGAiVVCJ7eDCK6s+iQ0+lVJT7t6AeDvXRJMd3tcOrx5AnmL38moSLma+g9qAkv3CcfG01qgG55H8g0PLofk4gV6iZsSktvFZ6E3JzWtDQNguT/5HJP4QU4vErLQV+O4ioIVLalmNRrE8wyq0N9Mj9S/lkdY9id+FTy4+kgdE1awtGLgIvkWUHpe4r+wvudykTSpAjrk8gUsI4rkvPlhS0ux3ENueWHFuDjE4+GEFOJp6lXMfBi4lEc2B/lADghL+nxAo9vRhXW7RMKFm11LXUHoBrO7jIXUIw29HZQckqcQMLa5TPH1F6UG60EELFTx6OgM70eQ7lskcbATExrLIYV1hcQLzjYStOXLAXhmHiLRtruaRsfagnBiJ4zBLsjpcMEjMaWM4VZlOTvSwpNyyK6+x4LVhAnU2NAK3O3Nr8KgChVqcKUN3kldsGgzRuJdoWQQ9DZ4fqsafxYfKYO10ZGQ76KyW9rm4J+KhAVbn/tliaB4TUnDP4WA350I+pDPFKZz9cm85okE0qWpBPZujORxKjsnM6FvgkGKtnLF07zBXd66BsNukTyTYSYRW18zmJWzCfOdm1QTj0eiaWbTcv5tNldIyvobIHsbn18eIvnKwXIJdtDyiE3a1GS8tzRYlOMRg5B3ajKMH32Qt48HB72kn5DTYX8DSgwk4sbpBSRqlnvQyhpJGayRUOPg6QIZmM/K7al2Tebh0wdFuT+YP1PvlOrtE0mbNCPOu8/6lAwm5xzsywgJtuHKlj4PmwHMkuug8nbbPCdlTwtgWjZc5T7uTku2qrUCu6zw+JpQlEg1XKxB3YQcgXvlNEQxfQVsf/SoYHRrKJn1+hHYxOYrzx8+W6rtKgKMHUe4GrK8JHH2HMNcMXjOnxMk3jHF869N1gPm+hQfL61uSM57f8h5ymLRkIO+34Gj7JF8vNsEZLRalkjc27Pyz/MmJ1GZjkFxvCvnjgIkXlFrJjjjFZIyCLMjYWbXwH9Q3BmUhRiQELrjexzwfAx2SMhfdk0N+NGfQsDv/rPKSEXCeYv+tIoePpLMfrg++JUzq1hvh9+5QhoVEEojUkXbpZZT2WkqSPglEqUV7gLVq8rH+3ZkcuwsIanarv1LMtkiwULTE+isuSB5rrZOwmvctlRyunYp8gqfv1aRiM6V+ZBXCT6+NbyS7ouuVjBQZiRSNC2hwcAegt80esW89SahixuH61bNpiySt1DSXmaHEC9SPL7GamvaPuQNko5Muehm+gYt5YyDlXQ2q6jqP3O6TeMdeP5oyti+qjpDjroo3m7GhSrF5+9vDhWE/QP+7CpaQ7NMvoCneEi64aQU8MxmJ1h5ikGClD5yGhP8trI2o0javZrQtBJ5WAuCWQXZUpfoKG4sgPJqEnaxvZoSOIzBTcHgIm74ONI0zGJgIr9ggRvg42dGtYHVbTrD4zc0gRbL+xki4zGrIq4PAh7/5QoREpMwrVIdSuduAsvLirAo15GEWSzvIZvBjAVWNxTjYOI65l6aKYmgQeLuaxkJvbuaLJBHbflbEvBf69J/loD8cDT6RwL+JlHA0TdvVz/awYwtnlejbRK6u6RMvhJBw6K8uaeH438NhbjOyuBv7WDeQyFWol6r/eS4d/uaiCQpUyTcj7mA70RQ068nXwT8EQX8ORH0FQV8dwR9EfCjI+hHO5h3R9CuHcxHLeB7NHw3F/AjCvhRC/iKAr5qAd+JoLrbk9+JoB9RwNupKsjPtYD6zdCT/yUKaMaRfvxbFFBvxvPPoRAvAr5qAT+igC8CvqOAP9rBvKOAHwR81QK+CPhzIujxaObVOwr4agdzutHki4AJCVV3D3X2VQv4Iwqoi86Q/2UE5Idj8Q/pCDr67k5rT9pFyaBEEhSIMbr26zlkLI4IU658Q9M2ryFNMiRQb6S39NZEXdJIsGRBYPMSDTb5ErK5WlSsX+4pEoW/ImGUkIWVugeqx8EY1n0+YuGYThXKb4Ic1k4ekXC+1I90pyoJZHWwJtFlj+R6imUAntGGuHQOdINmj5MMgWNEHCMMn8+c5i2s9yISbMINWjog+Qp8vQq44DqlOb1X0hbAtfHn2/5wpK5qarCU8JoJ0v2hpOPYeEBq7SMusDdWQ1ee3AOmOhlht9m0psd7e4TQqqMqwEuHp+uS3mE5gpRFJyFo6D0/chBZ3pIwiA8Kzc91AomgBxXT251BSfJQwN2NMySbUjjTx00tILt4Bb5fd9/QRek5EDvLjAThcQSUbYM1JPkt58JA30k0NaUdBOQacwF/ERxcvcsW/OiM589/Bjw9lUIPfFsMGVuHM4nOhACXYqMPHAv6tUGtND+AxwsprrXLQKHOZSUBRD2PY6mAn2cxavuwCllJAj6kv46A/FAUvitb5VcT8LvrlrjJIoPFlBsx71Y2EuEyywXbaYcV3BdOSUb35xKU2WpQ+UPXLWk2dSmwwxnJs3BXAhH8qAW9VVWC29trS9RiO4T50BxyLheuE7IVNQHMqBkSJA4Scf1c3GGxkAXm7av1kayLSQQyufWJd9/eDPI8LxwweiMkF5m7Am5HCwqgNkJXCyg7VM45BbfLuFp7qb2mJGL7C8imOiG+JTkCsc7+EcxHPSKeeGl5KhmuBb6cy1U0UeWG4oZ4CGTXIoHmPuHpY7ecgjK1+5UHyys+3pm1eOUGE+bRai0QOToLQOKVXIWCcKVEKxZjMPzHCMloLAJi3p4pmDYRKtfT5kBAn9zAMGUkcSPMjjQuDgV4ralU0dTE3w9b0QO/1fB4m+OaJ7W9jUH3DwLnicY8IaCc99BN9+Q8NSwTqq10Bfxxb8D8XTs/kmxtTbrzi5+HelkopN4/cW+6r3F1eipZS4zbGffCKi8Sb3dpjsTQIAQYi0j6uZDx5OlEfNeGX8FrLm5+WSLoiB9xwp8xGn7AfXfBgsQdugT6kVEF+OXn6RXkHFZJiURZX5E4/MK+Qi4hqcKbQwRaazsAqO5WRxgkWCOPUoj3y3nFiuO2pFF9uIHvZToX7Kbbhg6joo8EGZpcqHR/zGstuQK3vOhc2E84SvMBWUE0CecsUnXfoc8R2QN4B6MKx8PKoQur1oB1JTSsP9Ucuq3tJ+RQ6SzaKl5Op9l9DUu7P+WCe+EZ1N+zBpILM1jgqSyh8tghAMlxTsJLXjU0CgoOvLVssLApdzzNnvc5rnMPi0WSusV11iQtrE6JyZhb1TWd+64AWehYJHjcNiXdZS6S9ObZVVDoz5oWER6/e3t05LI3EpXk0oTMMeZVsIsnAYWsuUCWRgsS9gW/peW+xHVqrDmEFc6Tp1472sLyvgUunN58oGejuoLLm3j+j7cgp2xHeMjNsYnENB4JTQ4XEVh8w+Mn3DagfILkS64cZYHDbbrsGY4D3J2bXCTZrUTPfTqA8JzOWDipN0cqjEcC+AaPx+P1Hz8XLPweBPzXNfSfJeBA6BrD/xlRwPE3t4P5UQtoaHQXvBNBXwR8J4K+agFvg4oRc/rMhI9awHciKDuU0Wc7mJsQHL8I+CMRtITDiukJo9KbgO+OoK9aQOeah1/tYMyl4bwTQX+OAn4Q8NUO5kXAryhgNxTiFQXU02TgvBNBd5N1WemhdKCq9dzQdyLouxbwFQV8JYK+o4AvAjaiiWR0pZGhVt58+0XAVy3gvt0t3G1wKIjRc5CkvWZA3Yu7zCsrHeP7eRHwHQVECgpqMhkX73Yw1piNg3ci6NW+ZcT0EBvvWsCz9Cw4fdBM279FAX/UAr47gvYOPfIZBfxRC/iOApIKj//VEfQjCvgm4KsW8NUO5paEy6+5gMq27L0JaIBwMH4ZAQeCIP0ho+G/fSjE1BFwqcBzXAXjJS41qaU0SA5+xcLQ3AuUqwZT8Jo5kkVfmwJ1dVmF47moSLBzYofGcjuBjGz2LOIEJJcG3gKC+7ogUeLHAk3LHYNcqNe4tMkxLgUqfUC01HMSTvWlQg9nOgEvY3UVnhu9pGHf4SHWJSThEISW7o49JKGirauwjgRKz9e5CenNw+O593WBBqOxAjE5rDjmSFFO28cYl+LDGo9/5KQ8nZQPXLp1v+IizTBzeq3w+NYyEojtzEVO5/URj1ecV1WU8iNcik8nE5dWsyBB72oBPZ5SG0AONywoybChm9tgAVlvs+GC2MTjmzqrrvbQzHGp15GEx3Tc1TgcKoII9o7TIecvwDfpHrcGYlLTVbK6gDfdbjh2m54oHdhTBYKSbriQm+H5OqbmFKJsU3DRIpwc8ZP08P0GelFFaoiEtK+bENb8bMlYoyQNVbQNLt87KWSBECOJR/pKB9fbbqqwXYUBndJIwPcfIKFHi2FJ1Y2KZOa3By7K+9GvI+BAmAjfVV/7qwn43dvVU5RpAI4gc4FhFpTuVosnyMEaCfI493MiassRyOm1X7nTs1rSk1hswIUuiqQ/W4MKju5BXOcmYcpJzuk6tEMIGg3Jc6KuROPm7kHoSni3teb9ltQH3QJvUMtctNfhSO+j2QRmqUjxmi7x9+35egeGzim43Rw9FTqVD2uIaKaQwLVwO0ovbAlrOx1zbo+WQKcXeQGhPSEVMxZIRJbjDdiTRIVFg5YJ+I26NxD54xmH+1MVv4Ox7YO7JAoXiNtDTelosQXndp5VgbmX8RquZLTgfqRVrIqUlq6OYgD+fa9Xgbq94/OLRQDuhJerYK22DpWGMYEsbjXCzq3r0P6u6Op5I42Ey3gc0PW9xmswCM0qGhpd0t74MgDw5yqJxk6L9wDXF0H1+zJho1ZO6E0UZxA6Ph4Pv+9aLlV2Bi6T+sRNLfdIV5keQDKfSMSfs7tAp2RbgJk6owoSd+WQqdufgJU/8Hxs5f6RiDe8hyTjDX5edN5TyI0dQggDZnQz5xbtLyPgQJDGwz+EgN/9Z5X2MtoDsx8LwvbmpqaT+x0JAq3DsYfzbKl3Oc4gmklIkBnZ43eCPkRIHzvGWNxXazq7VTWs8mWABJkSnp7WpQ7LK5t33xlq0Mv0mEKeqQsWRMeOdKfLGaLEtqqoX4U8yqVoIb/MAxIFMZdQ+5RNcN1k8yqS13VL062Aj9dPC8Z0vCLprVE0WD72NgsHeqXQPhHvEODXqoocG4k4W/AyeDP0UMjEQU7vB6EEv9dNtw0H+HpPx7AhT1MkGiVHoJUlMlgmGhLM1CqgJO6GI2kXfP1wFSfU9BIXvGSwqJhWbGvqsgbXnb3kcYEwxvXlwMvPLlHUrEJjsBXo2XIu4J+DgLH0ekXSHkMAVvajKjqOA54uJFS2tzp6VcQTylPa5wawHB5Dxupp1xNgFOA1ur4gEe37iNKQF6awHgkuY0WoAd23eQyRU1oVq1OK65CXKBCNTngNLjZ4D7qtEhuy/catmLvryHpPUwD+gaQUlC1P7ZmzBHcwjFgwum5/TwKO/jsEHE4G4z+lI+h3J9h8tIN5RQFXCuzc03GVfhGwKIPnOwr4JuArCvgi4DsK+EoE3SSw/ooCRsfy8ElA/bRxvmoBabZzPqOAr0TQSV/w3NtwlVVvAuJF3bwJ+B4K8SMR9KMdzJG1CbNOfCC9CXhc7tgnAW+zcPNJwNdcQF2NR0e1LwRX97TnkZC6TJ13LWAV71ZfcwFfBHy3g5lfY/puB9PsxPVnFHC7Wy/Zm4CvdjAfiaDVZbN6RwHfiaA/CPgVBfxXR9B3FBBKY+ueb4cz+6gFbMTV+u+JoD86gpbtHAn5qgX80RFUny2H0rsj6IuA746gOUvJV0fQFwH/U1HA4UTg/pCOoN8eBcwdE2/VUv/I4Zd+xNPZGHdT60Vcc1GZHXnaFukB0A9IqPx0Neg0xaX4JoZX3G7ux0DlyS6GdKo+SFjOzIYO+tMBBPbkwIKnaSHZbvMx+IPFjgXi9ZTTc321YdVrt1ywGa9yqj69HNa75lZFT92saTjzImDOdE8ipXcJKJNSARJ1t6uiFbfM6UA1T5CWMySo8LRwe9emJXRZXSQwbaGky810C8FquasCRV4Z9Hoa4vaYj68cE+9OSXv5iYNo7x9ZUDNPmeYnuIKf8/h++GmaU5Nb3SC1ij0X7dSVQJ+Wd4d4U524IMqMmsZpykN6ZxfCRONypLo72EI8PdWMLW/HI20vMxOW8qRBkmo1THfBRQdcITgS3uMsp3a67qKWhzNuhs2LRLm5WSAB7SMXTUTLoafH5gDBuT6QaLVcAB0ddyeAQ3HgmGYmJe0rgz74u2RD2GBul3SyPR0gnvdWFTvzcUuvuXeEpOpfSNhb6Mn/Ie9duhbVuf3tD2TDoKLSFCRRVJSp4dQDUQ4BBUFFP/1/3lrjKce91n5Xp+rZq97ddKgQYmbyu5wnejqeY0hhGHN+dQybwnxqgiX7km4fGvm3tYZHmxoO/882haDjEuVpOSd2xB8qdfvEhb3CZrpbrZKEjvcWIkdezVCeeXlDl/1yhXKOqMTNfV2l0VcslTeqXO4+3dSny16koxw8Loh9G3z1wlzMv/Jxn5S7k+lXdcCYoxyuVUSqJOcRPc1JBLbsW9wOnMyn2upuIFJdFohQk15OhdUswQuaOfkKvsY15ptzgPVCE9wPUa5uV6sh+M/a0t37I7XpPd7fgBdnlK87MW9oZyRlKH8jjuOrmEpLPhnDdusudb68L4GutAHKu8OQE9c0pgZdS54CHO/A3U5LELkm9gT4bWsTlKNbkx6evAv+I5hze5dlDSXD8wWO2wblvT59mBTfeYJfqCvOZ4lJEfkcAw6x5xHnnOJ4K2G24IgvD4S4IuLNk/EeDkOP6XZmPXLKG70Cn6oor+3wpNBGUQ3gYT7T7WiiKXTWel2wVaJznL8MaHdOKNhKouk80y2fXiZzH6Ix2RCH9NWEWoN0DL4eIpL7ZIJy1mk1cPTC4fZhnvxOmxqP/hQE/NV/VV7LUgNUWh7uW52dhGtKXcLeL2zu9M2eSh9684BouALhHMsSbWCVNeCAlei8s0Gb6JnjIfDyEOsun84MamwoIlFRubq9XJxKRL7HFILLCW1OGTK8vrJCG1MDS7jj2I+oSOkOz4lxrNvjI0tou5Zj4PHAEe45OJs0uD9U8HzFITzv91Wa9soEnCDbcWfUR5t77HwTAguv6bIORRvvlSlYRs8mtsjPMu1YQwOsp3bUnbwwDDq/NQS8onWFPfWWOa0vBM+Jo7zXnW7fsalfyS3YE9UR/DqrWmqbdg/4YO0KZ5VLEV07Zh8O1zDCc2N+9ikCngN2b4eINppLeE7X2y1Ai1rVXsRWzsp12ofjcpVyO+rMc+rG6RacW7nn7lmcE1pPbR9sEhyIbR1OLR3FZQWRv0AKXnSGlPrUELA1jwF3h3tE7Hu20AAOYOn2cHZGJKykCxykwRJt8MpLGpoynqObVcA5xLuSqorTAbejrIl7tnKJirIzB0+uU93Ra/GvbA3fl/93EHCgSKM/BQH72q/dBiaWlr8R8F0O5oWA70DQQuvTtxfwoy+gNUx86xzd8PPtUgZt5ku7HxVBjYEnaXPfrKx+NgjEuyLoCwHfgaAvL+CrIujLCzhnN8l4ewFfCPgOBH0h4CsQ9F0R9KcXcJkZp/btBXwj4M+KoMVlbf/IBfzpBfzeFOKjImii9d2/VgR9eQGHLTu9vYCL4XVuannSgzcCviuCvnIBP/oCvhDweyDouynEwymVdy7g2wv4LgfzhYCvXMDPphCZeyHfm0K8EfDdFOLVF/CnF/AjF/AVCPpPTSFeXsD5vpmV74qgIrIS8ntzAQfKQPpVR+vvRkD9Fx+t2/6UwZ6kPeJY7dKgph2gnNvLd+IIqW5pSjchBJPLTTh1AybzPWrCZegp3K4XJh6t05kOwdSfEFRcjUxlZXP/6s9EhKOOrz4dBBcJwNBbYY+7TUPHy6AGZ5A3ui1EEjGwbyY42rxD7KOtNHTUZhQcY/ggzriwKFPd5QP8dNUSxzxtVKpWzxAsaX/V7bt/VKlNbluIBtKDcDnZ27ScLzls5c0D5dgAx7seTigUd1URtuLeZbZl0xr85bGnO6uBiJisFzvgZ7ejc3WsJJT7zwJ2+x7R3XTTNmzq3k44/l6fOA7f+3RFwisE+1gmbn2IbdY4Iwf4dXLntndZ+dQNVhSuvD/mtmz3S6a5uEvEFRqL1xWxySYZ30J8n8u6fZzHCSuj6Ra8WU/SXdG/4tHaC1G+etETkfXaKsxM8bVziiThJNO9SbXrcwjWelXp9olZwPJiFoGTSYi8NxGaFDeSAxx6CxxfGi4i2uQ2g2Y3Put2uVoqdJINZnDe1RoJ+lmd/za5OlDkX5Zf+7sR8Ff/rXJ3aQbbtW8LN9CoTeN1M4fQG+x0++kImx500YXj+sYF74W+Sns7vwtb0keECadngx64g3I3ynPu+KFU0rl7mIIrVb7Oh06voV2uSoAy2EK5+FXNz4naAqyDZ3PbGQwMemtsC/gS5a6Tb1yTDkbxDfxZ6enORvUlWpe9GQQ7PIecxcJT6O7UYxCFypLYO2WuUmNMFQj7TvzVJlqSKH2YFTjVwdddjY1K2r1pHmzZKtP5hZY+3ep0CPZy7HNn4h9Mylk8BK+1MmL3PUeiy5PUgSMNDsLeyigHi/5jAn4zFsIebeyEZk98P+IFJ3Z8PEV0UiRn4N3hgTgaQXHJ0xLl47wIhBM1m5Z6qzUB97rPiStPcLzNMo0hvINLnABcmV4W+Rqi0Qzl5zShCpVPfgL79SYTXBotctq7bfH5+4OdsKtNr6Sp0Y6B82QtcMIdmRbSoASH1CuU+w+tpJcMZuB4FuLDICI5LZWwhKi/WHA+zKGl1WE7gTAeCM6fil7+Rpv6KrD3a2zqT0NAaS43EM7zjLtSgMjHp7IM7uoYC4eezg3drAMP/ErsCY+UUKLnq7eGi9avuN3v9k3cB2kE3mVzInyhyT7tyAsPz6kEkaccy3junBY52mCVcu4mvk/jSN2CvT94xD3tRgoVp+0UDlly5vbsMZBpdeytYNtdJcK+iqFBz6p2hDB3E8HvINs0fB7muMZGuIb1SDaoYqhDiKRpSNzdHNesmqUrCNdhgvv4IaTUkdkF9/nuidu94zKhWtDxYTtZpMRm7Vqlu+NX5Wxu5MQ+BHOJys3WAYfuE+5qVpTT/HbwEJmkhDhlH5H0HnUCsNymIPyhDhta9ToU7GLpC7cp50Cfbg9t1B2Xul2MQWaD6CkAzPOFO9IzkGm+7PVgN+7lxNmPFy3dDpwZbMNJoTuuY6BN8ccWOLngfO+CcUOb7WMBeEQJ4vrxzKdCBBkcpo1LbOU8TOj+fnXBGg63uqtTN6K79dAHLl8EyueVndMNz3LwusTVebwdIDJDigjvLitiXxX3e//afwcCDv93EHAokT+mNfzoNweCvhDw3Rr+hYA/W8N/9wK+EfAjEHQ3nDfvXMD7jIQ/EPBnX8CPQNCTJhL+zgU87pXgnQv4Lgez7n716ftqCvHhBfxAwMXy6vxoCvHyAjpXI3kj4NsLGGfJ+O8DQd9ewHRsP94IOK92UvQRCPrOBbwlVW5Va9wG37mAr0DQV2v4Dy/gKxB03pg90BxLFta1LaIfgaAvL+BHOZiXF/DdFOInAn4Egv70An4gYEVm8acX8F0R9IWAeOwalrDrhC8qy27egaB/mwu4kGSXvnMB34GgP3MBXwj4e72AQ6nf+1PKwfzqiqD9hmtwGzx0PbzkVzxKipEMR0QVPZSaic8yf7KB23be0W3oT3O29XxEGukw4/5SnjRM25y6EFw3C+HbPDFYd8FDKPpbjQcmR8Tj+iqGJlcnIrx0JwpLDtM9gE6GxF13pxKbzbwZNOeDoQeLlaWwcD/WoBGFKrzwouH3NXGAm2IiYiZu0jKg9w1cp9sxcfkYGnYFfQGFUFTu37SJwbZHbwmNkau6t6mzkpGbdYFyUc+I3yufPhvTOoDTOJ+KcLbtSWx/7CjgHqW5Hh5aRMSlc3Ygblaa7psON1gzHbtwTU2de/fZ3WBJ6+1x12GUBMYlbZl7H5hw6oku53lsGWwj72tIT8pM99j1LLFnX/Whnm6X3Gvuj4QdUj6ChFyp8CfiobD6aS0hXSka8WiKyOmvzxuoO2dV+HwiEhauxAbO8xmOtz+fqMzK9xmkkxsi+5RvG9ZVLICiqz44vz8RIW/OfQuX6kRFuH9EX//mqiU0PCXCVdNjQ3c9UkO2N1bEc9s7sN9nU4PxH1IO5pcj4MNgPsoh8YUcCSJWu3cY+OUoRaSYzw0qSkmG8BZlumN7o4Qy5xCC9RSO7irdqqGFx25wWIlWd0PbMOilcWrYr1qUf4++3NJ1UaUQhoOjsKPd2aadZxUBzyWh2wcviOh0cV2Av9hVwjmQgNK9C2c4jtxcuEt9LNNlXRHYyYsM5XA+aumTfnnGh4sA99908RXEdkUEWg9r3c47JVBXf0Tg3K2CO6p8aGly3SBCjfKrzud6bdLrOsjBj6uCu7vMilgDSgdgfr3pnJNSprtBcYZgIZXEXkhVTrfLqgKbDO7C9jMZ5fDpegZHuCkiHK9QLgPOB2inSrjRulTpaFn4cPTHhXAzC/cYVk9T8DLjLvjSxOc9alMLomKX666fLnyqP4oF7M7OkTuLsMTxBakN7kW9Cb6aKAkt2LaH8tRAud+zDJnCvCjAkScHwkUXcaB78HE+H8+Q8+heGDQ9daZfJakq3dlPvvKJj2MDhHPxUE53SELR5E5grYc33ZnAIPptCDiUhr8sYeFPQ8Dhbs3h2LNr4cauV9L9RMM1KT/OxNn2lyq9GDsVXGtY6PbKWke0Y5IMrmoq6e5YlyPqB2wGx+OiFbYeICIO6kMHAlRjHH+9PdBRPLLAp+aFuzG5yHRfyAPgGysVbpF3cry+hmt8038IPmovlM7jDgE+HlZfuYn7hEajC4MAf03Oi92lpMwdlgDn9kRcSw0jmtrpHoLOA9foswxU6m+HdwhW41JwUzdz2pY7DlHgt9xGg7apv8om4MrPi7DnTzx3WCT74Fb5TXc7s6VB7eNwDE4JpXBnNu7jXzHK4JJlpbstq2y6P5808OV1y92mMW06XqcncPqPjNvtEN/Xj8czhCp7EjvMMpU5w5UBWfCUOB+ZSk793jGFQ6HfiCu1SkSHYXqBrZfdhGMv6pJSueqDv1/m3I7HN59mw6ACS/WuxFEaOaH64rICd2/inneTFYMWs9EEAqXaE3d6MhDZy9kU96R5I+xkgUiq04EOlVKlurtYVQqtx08b+PMp6TazjX9la/j+fwzsv4uAo/7/YC7/wnIwv6UpxEcg6Dhp07/kAr4Q8F0O5mdF0DcCfg8E/fAC/mwN/woEfVcEfXkBP1rDvwJBP8rBvBDw3RTieyCoaczVz1zAlxfwJwK+m0L8RMC3F/AnAn6Ug/lAwJ+BoG8EfHkB300hvuUC/n0g6CsXsH7QvT5XTF99VwR9B4K+cgF/VgT9yAX8aAqRrpviMxD0VQ7mhYDvXMAPBHwFgr6aQnwEgn7PBXwhYL5+Bj+8gG8E/NYX8BUI+nu9gKN+75dVWvvTKoKuncEJLj3TFCHR1IQFc57A9UANHoTyo2FP70wgOXYQ+bIkl5klhjM42YGlh/HpITPFn2SQXVsugpxmDUuNaAKX43rJQ7/NFDZ36RxSKTRE2HN2Nkv9/Rpu8pnp4Zgyg7WH+wXyJez0sLw/gY3O4gwxCkYSJFeuMDXIGZSj60L3p2NhsNnW68Etu8wQkUqussNS3KCm1wX3pr7ms+129YCivix4sN8xlc3G0hbqC4AIJn0c/3Nnq5A9jZXwpdHcZ26xxKNstdvqXmghIk5ZPIbq1Cz14NZ3EIG3XgcSdjOFP9Pw+mwd6SBuhw0Py0ICNkj3D6jH9zki3BMRb1uZHHJOLeLVwm/Yox91oLzuuPA3IZHZcEQF5IPJhgTxQkpY0bs/INtMcTwGcGCQnSUoku1CeG3NJKbcagnqr9bw/gjvxPi9WUE8M6YkuNS5yYZDMoBqH6p6ENlJzsxoL4NQ9I0e5rUlMeGwKeTJVBOhMdoabGg1AOl44xDUUWnz2xBw1B+QPyUX8FfnLWUrlIPHvtwInnTClg4Wjzt426gWdnqqEqoeekfYP6WGOyjNVHrfsj644SQhzmGIiKLbbgrW+KBwt4CRTB+DiwfRI7rrzrI7TqgpLdewLwclt4daVdLqPkP5qlg3wqVz3VJntH7AUen0dJs2e5mSssDvawSRyyoslfH2VAD/you1izUiXeQ9C/AH04Lzwc00qX6Z+RAW1oA763VN6WR7WgI3uygnD8pdZg9t1AfbGcvEHRtdRMzJcgvbwe1OnFOoNszJEfFCLR4KZ6XXEiXq0gYrf0rE7UV7hSbTqQ98kSq6k1/ChhrazYFjeKq5E4Srll66S4pyeN/nNrsvW7q6hShvPe9O3B1DG1APYwaJXI4EZ7daoQOIcc85qChXR7xRqRg/nhCc9yXnioLzr82uXdht7TFxVtbEYO7kVILLfPw9VHkv0d5ktwP/fED5foIaKD8s1jje/emrrbUMNOHrCjeQA8rjjTkCel/N94AoW3x5NAYGfegjE3bD2ZDzqzf63sb6V9rU8J+jVf4lXkDyi22qP+r0AHqdnnBIUrW09mY6wNV6EKermw3FE6RBZBtcBbeOk4ixdizB7bLtcjeJQ58ai7RAG1yOhBs5h5yOTm4OQV8mxMnXuIb91FXQJo8Sd499fD/cXV1wnWtFXKWMI1ZOdys40J3Cua+YCX0ewxh2+5AIe73vGlR5dB/gZCvC7WlwoNQKbhs4kOTBeVfG8Z32N0QgojUEkW3lUzEceRA2+ZO7QXZEm1BPHeAPGBF3v4wTxntuhTZPJJ1L/dZgUvKgsA0VWXerR9NQZZzlAA/3Qbjvq3hGihMimBE9ub057BvaROEVkdEZ63a5+PrrUJuZYM0HF1zT1VimdBgv4XRvO8Kuj1OZ0Q6J4OoWXdRg0YSyR+fM4CSpI53XvbvKtvVXS5j5cSjcxbMb0dVzGoObOriHWWGM5/TyaMFhM5GFHT3Q5vLyNICwPVXcPY+PEnXFroZd6OTEHoRjgy5PzzvsjuM+d3h3aFLujHdQPk4V4W7VtPSOkhA8ZdTlTscff29e9O9AwPH/DgKOB4r0p1QElX9HIOhHRdDuHZHvKofhDy/gz4qgRjg2jXcgaK3V3qcX8IWAby/gCwF7e9X77Av43Qv4zgUc7bn8UQ7meyDouyLosGT2JwK+KoK+vYD23kn+4gWc33uaddlsM/3tBRxmj5mVHbX0R1/An17Aj1zA7xVBv7eG/+4FfAWCfkfAtxfwIxD01Rr+hYDfvYAfTSFeCJi4rOaf5WBegaDjxcB+B4J+lIP53hfwAwF/egFfCPj2Ar4CQd8VQV+5gP+tQNCxLP1zpbX/nyLgwypXULQrRILHaCoxr5ZncF5ctsSz9zZlm0B2IY03GxIOtb7CntFiB0lwdkmg9LnMJqyZQ73rRsKvJPb1Dz0kkO0o10PeLXxWLO0G0vCw1f1FZufsNJq0EMvTjfAG0lxl3X65gfza2fMw6OcJ23WUNVSdEr8v0hkwQ2pqED11R4JNxCI2mMp7yLIKuD8XhcEsAjaci9mOh+1cL1nXARePkh2+VipPZfu8RClAwlAPuH+m7HRLcsiJb/NAvpfALNML4ZJqoR6G/Vxi51t+hERcuR7UaBDsqEgpVFbjkLAEkrPDQ20gUwpPeNrIReRb4P0vVrrVg8uQqkzdyjKUjubzYHkPfDx6Oxsos9GehOasr7JhuaWQDK++8HujfsPgKnuQjXJHBGcoGrab+B4U/eOOe2bH89lRVXF8ew/fH53w/kWltJCtcpN7TOsn7Jg2EeTz+0IPLG3asqxoY6jGkqf7oDwpmx+qDZy05Ur3hopIGGNNC2eNHUnIzrnx2xBwLPelX1Vl93cj4OgXy1V5NHuCf6J9YZ8765Y+yvArWLfqC3cZKio90d0UwjLuC2dnWiaLl0sAp72eia24KL+kol7AdSrrui/YFRHGJhNIdtpQd3uLjU+pdhuARcOnbo/uK4XeZ3sNUnk+5o5qdBRq1xcf/MSfiHA7OTZUi3cT2LfzEeF9X03YPSQLuIQlyrWFaklsbNZLSDfunfP99dbQru7pcJLHmh5k8VWi4SUcIDJ1xtyl9RZYWaH6TnuSxoPF6C6xHt+NwfeTIXG3923L/N0TEfK210TgHvB6Mr904XChE+E/zJtJsyvRIPfWuvCK4urT2WWswnk96OlOve8CTZl7h68S0npotNeG3i63E0Sr61Dw9WYHrGdPArjeG4146/CI35fuDpwdBeWpvesiYh+zCEJDfgrOw7VPx6PpCeVmgPfLT4nNHqv9154n94hrTLsyreYXBQ7dc4+7p9WhofPN4g77vv/U+akYIXIfRwCH06RL+Fk/AO3NJg3E8wUi8ZQEJr0c3Rvsoo7GvUWg/L5cwLEs935VBNifVg7m8Zj5cNhqE913i4hStw5r4PuNovPDDLF+M+ULqHuir7sZTxI28hMNzyFPx3NkEgHdDm8z4NpMQ4JT4pylGdGh2Ww7nB+1icz0Ot7ivjnqEOeR4vvBLZXAzvZP4W4YJAzfusPBmE6Fv7CPMu0u5wziruhw57SPW9ZE9xWIy75DXD65o41kbg+8oj8mzmK4kehzvMzBz2+IsIs9rulNJ+xCtDsous1UlbJM3AHK7kkj/qRJGnYwyBzOY7uju31PU9lN0xLg8UzlwamPz2upnMFF3yPi3Z1tw9Ymn0OcN2Nhp2xDaVPFK2huV7weGyJCPtNuCzhUwvn0ccupyHkMjTLTde+W85zRSr9ClXRwvh53MFn6XIVwm/fRxuQdvo6G2eirNbwmwl4OlO3kswbimEnCHlSpynanTALerDXdu8YdSh9Et6Dub76Q9JZQts/iBaQJQUTXdUTszpyYIJ7xhHupXEc0XtV47mYqIVzSJjabq/j9/FniHlivDv/OXMD/mMh/FwGV4fift4F/CQIOf/E28M4FVBvvRy7gCwHfgaCczvJ3OZiPiqCvQNDvuYApc+IfFUHBa5rPXMCfFUE/vIDviqAvBHx5Ab9XBP3wAr5aw3+Ug3l5Ad99Ab95Ab8Hgr6bQrwQsNn2U/2dC/jTC/hGwFcg6KXtx/onAr4CQb+Vg3n3BfyOgP8UCPpqChHLWqTPV11EuldTiO+BoDUj9Y9cwFc5mA8v4Edr+G9ewHcgqD0tNKvm2eEHAu7YYv4DAeejQtIScWBvBHznAj5mbGadkyb9zRVBlREZ/l+tCDp7KDVcQByI378VlG1V+wJNNg552F2dTCYPFAnOZ+HqgdGdt+yZdQ5wFt5B+PsDIkuvzS9wJecUj4qZh5+XfQWScLzX/cfgDGz8cBg01g6RJ65OOdtXESIkIhT371tPZunduEJxOKZ6aE9nCaubvIXTs7vnvggGJSJNhd93e3vhb5Szye7TvAPJqQ24d+m6Cuuk7QBi/xiSgOc9PLpNuw9luAlFkD3x+kIEBuTmMBFhUckquy+HuI7TyV54i9NCZZo5H0I5sBPhZyoiIsmhCxl38Ho1N1R2OjMVLhsJ5yeJnITpSToHUZFYD1j/3LAgTSQo51kgwtw9+ayeXFdw008xDxIWquzwZHu40muqBwf/7DP+HDogUNFz766fJTadNiM47+0j8UJ1ELG42+D1TmbI/WPXN1ndRiNID96BBOWZlczM1wZchsLRQ+06b1i+hzEk+3hLQm1BS+ZvignE422se3SUAyOLAuWy/rBFQCX8vSod57PezzPiHwSO9/fZVO+fW8P/O5pCKL86v7az5ibEyG08iJ9Wyy59bwpZaE9ISHNEuJs0FRBsZxMeDs+qyZ7dbgX7TXbjtsnx9fUmEOMvD0MPn+sY5d1mDiD6oSr86hDjmv+qkFlu2hHKr/pm0LAjAshmc+QRsY5xDbk7BSzNoNyL9JayYHUsILAmU93f+KnE+rl3hHTyQMRTR1uVbaR5AjnrIGJuYry+Pb37EB/OMx7s1/eStauxBTF7TvVgu55GbPXVqazWb/g+xPj9izUBOEeaSrx0mDUsLBBJL/18xv0rTUzWdfdbEO6dCp+Yk5w1F4E20Osb+Dzbic8Ufe5AbJVd3RmzScv62X0JsdOZCb/dTRocr6BwjqeqCMROGIzW8wvEt+5MD3Z7nN+tWldwazYo7++9icRkg6P8H1YK5/NubLNtHVMoksNCD3py6jO5mSQg0v5E956uinvUdY/zu5EmxLfDScQG46kFPkE97KZplFAfnn3wwy+E3O7uCVtZ5zE0PQWRePusbfpI5zO4HH1GvGuDCP/7bGrQ/79aDqYZbvoQaDUiyjXZ2DQ6T+ZQdTxEnKMNwIqEBCBCRDrnYGg+u1uRCaeRNhNeZ7+W6C3YnMA2K6Z7ntq2TJ/gmrzOh4h00g4RZvXgGVxhMeXeToWGcdHlEOwvY90lM81m/Ys+g1TZ4prek6+c8miFNsLoVISbBq/X3Z0j3FcXOg92Ba6pzkRfwXk3murh2IwldhjWU0gKrUNs3txt9gyEBddyN9W9zrJV2E7do83H6Yx7+kbDNR/NPajrIyJYwPF1xQK06YGJNi16qs2us4kDl0qoJDxYGSJtwH0oJhNEtOvOStik0o947lgzPVT9h8HOE0TKTD0gItJ9q7LJ+nyHm1nMiL+sKGWeZY2hvnZmxGPx1mB7WtdQFuMZD60VvrazegPJUsHnj20NmLJZATSarHCbFA+JjferBYh8w0SwXMW45/TOCdTRYURcst1Slusx7lHtvq/b0MTAWhnHVz8FztdS7pT0voxLqMwc5yc9tAnz16sIkvlXLXw5w+f5FyLgT6/BfxUBZfJVFOoPyQX81QjY3wTFJwImlnn9EQga6TP7772ALwRc6ocy+WgN/w4EfTWF+NtyMB8VQYsFRQR6lYN55QJWC3IQi64n2+9A0Mtkk/9AwJcXMJkhFS7Opmd8VgSN51+5eN8CQetkO7GyaZjqy5vime9A0BcCvr2Ar4qgH+VgXl7AOK8Q+b41hXiXg/mfK4K+cwHJTo3fFUHfgaDfK4L+rRfwvN0mP7yAU1/G+cZDns/1Y799I2B6GsTkwwv4RkDX6DfvXMB3IGgny5W3F/Cktvu/5AJ+BoL+18vBoE3h4fqHeAH7v9gLuIh7OsqpZSqCHUME6l2YDoWiJNxP+Dxh6/thBvEQDSxQ0YaYuwtOcH6QhPjPrfcVyqmhPLtccxJYK9lg0yJd4NFxRaTq70uT3XaHHZRCP+L1S69ksdK2cBt2EHmazMhZd73Fo7GT5Hi0bLycnbt4v0wOEuK5fT9iVTDc4VG+SnV/2DUo842OCVe+T/BoYIiketpZQqG5iHitcTbYstcz4FTH+PowKEv29DQbqtkk18Ov054pjbaBU9kmPCxLNNjZMbLh7OiCBJ0rImKmdFaIpFWih97Gb5jeKdaQrOpMD2ZsTtnY0Fw4de4Z9x5nP2FSuJghElYxyt8YkdDdMh8RtMXPp9EyYjLVTiiHH7nu303fYNLKEZBHXq5712OZsxIeK4gnq4x43Y5hs6G9nkFZqYnulVUpswiuSzgVckrCxB+YrBenLtQ3EomgTuSELfVqCRVfBcKnMDNZ1D2sEaFHOL7FvQ8s9pwMTh496B7MEcmTmYNH99086V7Uxd/jt9mUIvX/kIqgk199TgV0f4SquOvcG3c1lYX9uwPXtYYIpDSIOCaMVajTjs79S4PyalaeVaiOhiTs/W1rstnck0Copil8ewsyu8ziBC6HlpLw1kE59TD1A6QWIHJ1NnHOToPBHS4nb068NW9tdqoma0CDMUhoOZrBqn5N4TpbopwzOVHZ/D5+QLabMRHW46fB6uGcQLkHRMzBGhRW3yc1FGnvy3PcTxpWj84pVFN5JoIukhEb3YQE9cxbimBRZpSthohU5+6RCo/3ec4mLrHhNi6XxM+U1GYT6Y5r8NFd6OHAgIQljn6GqozW3LvlasR2Q36Gk9+fCg8MlNNnrd5DejqtUF63icya1d2GXDdx/vQ5VVn8OI8g3vhL3cuWScvsOB7DWWoQwaRuIrEOWXG4dkNE3siBiOWX2IaLoaxJ4Dwyn922hEB6THUeVroWMX1aZ9DQHPHgWCYR67SjG4Q9NiWh33ZNKmX7FeShPcc94o73SwPFgNvjPOVBML4CTeicwyXvL/UwUVrzN9pUf/CnIOCvtql4iMh3Vu4zHhzI5CvHm7uQa1Mm/O70AewWr07QuJ6Gy341xTX5aG3IvK8c9d3DUpmpCQ3OJRi6p44eJVMHe9xa9RFeb3XdKkyzyR3y9sZ4cO1qOX4/u4NfWKoIGpIqbOgQjjZwWnC/GSEimnurxHOH4ffl4/brr8pxBakYzrl3HCByXZxJAPnojgg2pW3OMtNC5Ny4Uz3orVWTLR+rA+SZxUhw9RDx4vu8htxc45p27WfCSHsuoB6olATMfwJbeU8boud8LoLzIvUZpbXAPaGgevA4cGDcJScobjem+6aBe8Ck4Te4RfWChysdny/96gpaTE+qCOn9gUhGBx2Ir7MF8Z1MilipmwzS7W2p+2t/K7P10BvBaTtb8uC5TGVGtyKCeJQvua9cdyYLhDjAVfQ0PWB1FjFvP3ah8OZ4P6+O0Wal8Q3yMcf52/UREXP7K+Fke+0I1+sDZYPuqoGMyHM9XI4mwEipt3AdqGhz5viBNriYlHBmOB/+dIQ2/G9EwP+8999FwN6r296fgYDjX7wNXNe982c5mOmmaT8rgn5HwJ9ewOXQNvwfXsBXLuCrIuhgINU/ysGcA0S4VTDc/KUi6KsczEdF0LprRGJe8jL/QMB3RVDHOLg/EPAVCPoqB1P1ruEPBHRXUY5Id3DFgm6K5i+BoC8EfAWCIoIO2g8EXJgnu9GymzZ9ewHnw9Ec3rmAby/gKxD0e0XQ/c2ZWXEZHMRyR3qtNjg0Jytu54cfCLgJtykiYJ2Jpb0b5pp1ZZaV5fzwIxewMLeHtxdw2Zu4VHuMoXp7AT9yAV9NId5ewL8NBH2Vg/loCvFCwI+mEN+9gB/lYF5ewP8CAvbIePyneAF7v9imcukrUNE/5NwLL2eZpeEVoFpLgvuzmW+zrVoBXMxVogf96cJg93N6hWsQCT3U73NEqGtni6rOPyNynRBZhJLuIF1ehQj6SqkwfelEUI92qe4FseGz8IDIWD3XmR6SbmAwu9DWcJ0OTsT3tz6wkgQcMukgSHh2hybrBIsDnBZlzgPaRYTzZESsYiOEHtwc2Wf9nuNBsdshwlHNk1CeXTnkHUuI8KIEwGxWHSGeZmfdv3QWKDdnjwDEMEDksq2Rye57qYb6GZ2EV3dkiS07DI+yxMqIP6ALYI358CGX2gKP5mbesE7vIKAcjArd33+N77nf4tGe7fF6Aw+RTpcPGdwOs1yEs3wpseqm3RCZBT6faZQts5yqhcsdztzz2wUeu/erB/ViUBBve8X5zYoOQE5xfn0zDyI22i0caAItJ34t48MbYZCCsAKcz0UQmGxRdVAe30UsvMMQEXFPDwFk103Bw9vhHLHxulPBpb2lwpu1nsLO8yu+TzKcZ3Muf/939RfalEQGf4gX8JcjoOyd0Ubqeq57HkfESpbxCU6n1hDhfAct6+/3iGiT6Vz3PT9T2cadmHC1tiPurif4+V3iz+A0XoPwnY2msIW4o5xiK0ME/joz2KI3aeBEQsr9oo/IMlGbKZxV1+TeqETkk+JJBMlxbQqPdXaU9amOa+j+hWxTgQi1uasaiNV4QbzgrBusL/kU8ueOck+rtohQfIw7fZBZiGjrtGHBaPCA8rbH7/tLlIt1iZ+/lo+NCJsSkZKf9nc4BRHK60KzIzZIBwWk5Xojglp++mwy1x+ItOFa9/j1y6NiWn1ck50tD53hFm34Nh+gDTUzPbCGKKen17qCLOtYJNDHD4UdVS4g7+4QcSs3b1lhgIFr/rom4clDOf9MyhWctSk+T+Y8Wra9njMoSTTjXmAh4ml8IuA0vW9JsJNRLlcLVYeLE6JcV6RdxIIyfkBKcZ79EW5C7HokOqTNEn8/h1k+a9M6hNIarHC+Hjg/h72MSBmyGfEWEuKFNx4c4dx218QXnfT3IWBP6v2yhIXfjYC/uiFYtYm3cIOTQbxTF5FgusHftD7tDO5JE1zjQx8RLnsedR6QepqzmyhD/Ly1EkGkWIhUZLWBpBgseTjqZ/ib3scFxNUYkW40mjaMy/chrokFItaN7nzWu96nUOsnXfhU+vJ8T+YHqPbZivjU0nx2JKIH8WmB358PEdFmbE4gn3aXwiszTWbJyspBVLsFD0oTbXLeI0dI0jnjoe60Etuv9mdEIm+BCGXi929iLkHikrUepFQYLO+LO6QO7iF+Eu4a5iibEoIAkSw0iqfJlLi+gditZiJIat6y8LhvobFDg4fjaasweucKiC3gmi1dREpY7A+QZIWOa17BPaWOTQMa6WjqoZbkDdOmBu5JYmSS0H0i0tkAc7jx1VoE1wk+fzwYnOEmP9fCG9y5ytrh/ATX1UMnYbGdKkzS7ylcFn28HonUnG0snM98tcH70S3amBoj4pVbT+NeUbUtm4iVDM1mjwjatcBgbI57wnVjzngYPDOTnYbiAbfzzRThdPf4Xrbs34GA/zmX/rsI2O/J/9wa/l8SCCr/4oqgPwNBF6sua98I+O4L+M0L+L0pxNsL+D0XMC7Vy6cX8IWA38vBvLyA/x+5gN+9gN/LwXzmAh6lyMp6PeezHMzLC/j3FUFfCNgMZPtHIOirKcQLAb83hXgHgr7KwXwg4MsLeDPj4Ecg6MsLmN7Loz4/Lgzj3Rr+oxzM94qgOYrMtxfwHQj68gK+cgE/vIDviqAvL+ArEPSNgC8v4Ksv4LspxM9A0A8vYOJ02I+KoC8EfHkB37mALwT86QX8rYGgaFOj/7Ot4ftlz4MYXwhfLIySrQ/pAc6MI5JcB77CkvvVhySvM93bkyBnw6VG4LbeIpIs7obBjlZ6RPk0qohvN8OE7ZZbPHrt/omHxRg/7/lBAdWmRaQpw6HKpuOOBRepnxNPkoKSGcfUgVvHqXTPnBkS6921Ix5d+xP315eqZd1ngPL52j3r4WCMCKfWWga5eipI0DAcXzB8oNwbbE7Em4HvM62/jqAqjRMPxCpABFvh9ytlieNrslBlK3+bgbgM8P6VEZasnrAJylWt0n1ruciZP1kkcMkfhR7mR7zFdVGlUNzNM/HmCxnYvUaku+kqItyxX6F0GLEQzjel4P5iGdisnQU1iK6M99+MVoh0Wg+PtuW10sNNVAFjW2cMV/bA8UC4aJm/qRK4Rr1SBHqE4z3OcL6vsV2IoHNbyMyZ43w05fLMfeNkJMzopTUkRoCIG8++vp92DnBJh4jU2slrmdYM8fnY4kwCt5VRelwK5M1enQsv6yLyBT18nhN51Igfm+D3ydV+T5H/FAT81X+rxKIewcWkS+5HNaFsaegylEMfEe0eIrIc6DiEZhcv9UCdTxEprpYHpwGZcJ98lWaY2+BAvS1sPbTjp8z2TTyCGFxT9yoJ5ZfZ3Q8huTzmPHistzbT83IH8XQDuu9XW5l1Ol4JF6RNHp6kp8J213kOuflVIohuqMLYQrYgC8w1ysnqCwm5weFUTw09nNyeOL6rv4AieHI9QIPOWTfLVUS4xYaHLgpfZgUt3m9Nd7pfEF1iV2OuwG0VrngwS7/ygXcC5fAGtsQ/DITNzP24+5U/CyJYRYiwMo4Z8k5uE29f74BNu8oMkr22EN5thHKxP/MGkDdjToJ0sVPY/OjdIV+4K93zQ5aw60VxoDL1re7HJcpTuoXgq2TVmnuHFuX/I4pbyB5rRELdfdrM759buNDWEWGQSZQpXXULmXZYEu8QEZ89+8YELnp3LUKvj/K6WKwABNAlCYwlqIzMyRkRlFuIsLCTmF0oCZyifEnCcRVLLI5wvrNZu9U913j+tvxaud+Xhr0/BAF/dS7g7jr++mvruBShv96a7OhZLZzCE74Oa0Q4EcR9yG4zpoftDm3kfFTxHInma92fPiYyM3dWALejhjY0GKBN5PMx7qNaZOr++c5tVi9lDXJthkiXn/B934hNuBQBIyFzM7SpeJ9DstHQZrLHA88Vs+5CYn/9LTCyM4lllwna/PSCa9Cc7xJ26VpXuKhTRMaBk+bsQlYVXNjE0L354WHjGhvcIV7Y+P0kQsRTm/sIqgmxiLetRc4WIdpAs4wMEtIan2cxfQ4hGMxN4c33uEc83VUfTn3TEP7xLBnsbJ2HUFVHXNN+hIhKPX8GRUdGZNNSRLTa0Au4DkJ8nvCA93MVyYL8luKa11eSzLKV8vXX7WFDQuuQfVXGRqvKa8A9pdPi8x068zuUtQd6oJiiYcFZv379VTvTPbmnAzuTewXxkGy4l980ypqQapCEHuNBQ/F6cNcHUESJToLDMrXZZpmoUMk98+tvoKRlwhmM4NoeFty7uruW9Td3GfJ5tsFzUNGkfyUC/seG/rsIOBh89YX4M7yAvxoBX4GgiRn5X63enfwdCPoqB2MsmSt95AK+EfBnU4g3Ar68gHl1jPk7EFQd+Lc3AhpJ4JXvQNBXLuDbC6j18u6PQFCY0khrl9Hh3RdwSZwy0p6mPLBO91VOPryAr6YQHwj4GQj6hYAvL+BHIOirNfw7EPSjHMwHAjYPRLifuYCviqB/QcCfFUFf5WCMjjlP3n0BX00hFpMEEfTlBXzlAs5VJsPf5wJ+R8CXF/BdEfTlBUyu2+YzF/AVCPqXXMCfCPgRCPozF/DtBXwh4K2Kwx8I+GoN//YCvsrBrM8H410RdFFpiJi/62gdDEbkV1Va++2BoL/4aF2RIIZici25788RURaH7QmyTo0IcQBEOC0cHiGWZoKEfRiprCLaEMrdFRFtuS1zZp+GJZTbWy0Cx71QNtmwBMQsLIXff4wMtpgcriAUJSfhUK9yprSdAMoeR6Q7VSFl26sWQXM1LiQYOAtgpxXev7k/EIl2bgjM2DtXuNW4yoNrjvf3xKGGs7iWenibVz5TCqeB9NJBhBw+ZImp3VRAY1R4f1W9AJsPF3gUU9rooaVeEjZ9PC6Q3Y+IjOpspTLoOig/h5NaD8f3C8rT1eIMtZOfSHB74Pj4o4dHW04vejC35YaxyVaG82pd6cFSXZos3qUZXB/6WfjeYCgzVlVPSB67Eo9GZx8xVMwKnJ7LWvfIZtEw6TSicF50Gt2jm4vJlmlVodw84fNP76HPZjsWQ+3mZxHc7jh+jSDCXpK64kF5RIQmu4BAfJ8UJJSD0GRJ3MlBPK859yrZN1ngswvkg+VF92ynRISeaD3I3BXO9/G8QClRO2e4rJWGePExaH+bXB0MxsN/LAfzL0FA+RfbVNRVGNTpHeWi3XCFKcJGOWZMLOKvvoKmptLXH12z5VoPla6eMO+h4wrQLhrxpCMv2Z6XAuqu4SHipaRFOUhn0MyphYgYCpR/Z3kGJZ5Cwr9IO8rkm5TA7Xniwu/qiHCeN5agPEhceE5fb9lavhMo+mLLQwQ+lHPj8gBo5UACoaP8W4ORQnKXV9wrG0Qiq6O6cO7LLg9XT2Kzi5usoWicrfC63gwRSlFiOOXc4Z7bSoiMOiyg2T82PJB4IbHQMVW49HIHkfRCTRb2ohVcvC4n3uC2k5k6t3cgbidf91pVN5hfgA0J7ZoiMAYEDUY1KBS2jM9/y3H8m6BGGyoGG917RieTaVsbbW5wtPH6KsrPbSmd4NRpgfj2DsfvtKsuyuMxzm+3IAYjq7MCIqx9lNvrXGb0WcbQSFO83kSxTUb03IRivUekfMpCZXTGI7jJ443u98ZJzsbaRMLfZ7XjIexQ/vb35QWuly8kvizUkhnG4AGX3dbmoWqj3P5tNiWTf+4J/S8JBP3V5xQRPIE8TL68WjOtZXwywH04NRAh6j2uGavHx5BVwxn3WgVfz0dRCmV1xt84dlWT9b1VBuKor7lPT8Jno+e5haa/RWSpF7rEut1kDje6R6RcOxxtdDax4dIi/QcGcJNtHqSCuoWN8B6Xp8k4mGiDj8FaBGotTBZlVIXM7lgimMW4Bmiy6sElPCCCTYrHVxXd8xMRFJY8WBRpw+6qhfvySFkT79Eg4kljdQLV9LwlfuIShe0fogvN+vRVWZvj8wynfPp1zmz0AKfWZ4Ns3oHiWS11X+pLPvMGXhcRqlrr3ui4bRAJqYU2t7J0rzkJYPfiXEO9JnPurQBtmnuqA+d4uyGBt+mpTC9LF2Jvhja07OLzWMcogLN72hIkb26wi33vQ3zrbYmXntGmd2T+hBwnjQSX8GsPU+M7NDcZEXEx3kYsSXMDyok0x/uvCNrsHH+fqnthwp/4acvCEPdEMT+iDU0DROKS8Q7EGaxEoB/QZrdWg/MxkhGJd+z5PWf934GAg/8dBJSH/V+2Dfz2phC/2mPxn1zADy/gR0XQnwj4vSLoGwGTvhl+9gV8BYJ+R8CXF/AjEPTtBXz1BfzZGv6NgHGnIZ+BoD/7An4EgmaXZv9ZEfSFgChMC+WNgK9A0OVc8Wyt5Mz4Sy7gCwHfTSF+BoK+EZBNitISvSD5kQv4QsBb28bijYDD+LH4UQ7mFQga7PPLpxfwBwJ20x8I+AoEfZWD+dEU4qsczIcX8IWA33MBr7duzN9ewEFZrX8g4B4QSb/3BfzuBfz7XED6jBAZyexHU4jfXw4GbWr4z9UL/yVeQPKLbWo6uBZwK4pKhMG6ahk5FTco4kclPL0fqixrF4gY2r7Qw3V7sVk+Onw1SYgQUfZZKTOfVA9oWHLFo2k2Slg3R4Q7VflFeMr+krOt9CBwEZsTD3XjorKzUiAi3vNK9xfdkc9qb5vh0c0a7h/9AOXroUBkm28u3Mv7y5L5+wPBo2hS82AcXSIm7xCxLrVTkeDcVg1bVgcJRLKruedLQ5PBYV2hvIYLD/LzEhH1uSWQDsdX4snJUmKcHloQy3upB9FpD6wRa5S3adEgYp4uJdM2iIwn7QuJxeXis50a3KHo1jXxZ91KZaV8moAYTXB81yZMGEhpCYm8qHjYs0cRC8cdGWJ3hq9df4zjazcaHnWDhoSc4Hx2pBDlpprfdN/qLRMW+3j9ylHx/mESyizzgxwuK0Rez3ni+M/TTgON21yId30g36nhdgjZo3PmYZLj+/6pg8+7Uk/cM1W/ZJeh1kI54DjeA8H5WCTBEOWsjeMROSJz1SwanM/ixn2Yj35bX0C0qdHoH3MB/yUI+Ku9gKaQAOpTDLo/WeSIMIXM4cykHQmCBOXk0SAPyA4TfL8dSyaT6skVctWhPDiK3Gbtvr3D9bYJeXhIpJxZh3ILtXre6cGS5g2DnbKDyz1BedmNnrimO+oVrrbnolzVhM32R5RP8Rlfh4O7nTClVlUoLoXN/UE7y9ltoVygKp+IZHrYy9nkGaHNGbDh/nUqodybUAHZOQqEv0wpZZvSCECYA1t46shtWa3RBtKo9rk/yXs+O0eGDaUVbvXA5W7ElIO0+vJq+npoSrnC+o3sQq5vXJRzhV6yo29/RQ7c93qotii/Fx2aQJkwS4TK2lbZ3olQvk5pyD2J5TnbZ4oBCd/h9VVnJrF92F4hawg+78YTCrvV0RPlZ8BJMOrblGnPcgl5WQPuKYTIrDwlBtyW8z0J+kd83uU5qSFbMiCoQ5nKamL6iANzRLiTLiRmDrwz1EMDkVB2v0pjBNIEmoGHyMuaHPHAbiTIU2UrfPuu2cx7ekM4PTQPbX4lflujFbQpZfyPXsB/CQL+6uDqUysKEHA2iVcfdiZ7bAkiz7i/FuHgTBrW6Z4RmaIIESeJRMImZiOgvMgb4j8BfFaOrQvcyt2GB0HIGzb05gRu1h7XSDewDRYp1IRkcV8hG0UE16Q5CBG56IJ74obI2NSTBq7rwOKhcd9F7NixV5AHd0v3+1tEoOdA0aHuDLY85Ff9a02QESTpCBFMCzJEGmMwhGs5QmRt9UxlvoavTzpYxH8MdWA7SdbhljZc+HyFewK+O4XTOFwJb+eRiNGlPoN6M7W4J0+5zGZtPoV4vFvxYKXnJbMDGT/vHzckJE6qMD/wHbiN5/BlMzi+qaff4TKrDHyWu2jxHKbIdgyRNRSTwmA3VQmgWOc7PdRvImK6TlO0sQcXX0hts8XVGuE5anIehKlUsoFz7kE9ui940OG45gvPIpBYV7SJcf5oWU+L1pBlsaGHqYFIrWkKIh0L5nq4HT8pW8o4f1dyRMSLLfw8XdsTyLfRWvjShfts26c4H/Jxq4fj6vn9r8p/BwLK/zsIOBz3xn8KAv7qphCvXMBXU4i3F/BVEfQVCPrRGv4VCLp4VHX5RsC3F/CVC/hCwJcX8I2ALy/gR2v4n7mA73IwLy/gOxcwdBBhvucC/vQCLpOVrP7FC/gdAf82F/C0W2dikShe9FER9J0L+GoKUZ0kRNjbUFLegaAf5WC+ewG/5wL+rAj6Lgfz8gKmHo1/eAF/BIL+j7mALy+gKNrkRy7grh893gi4JHPP0AqS9H4EgsJiHr0RUMznsb4gd0TSnwi43PVwPl8I+GoNvzyVX7mDX17Aj6YQby/gTwR8eQFfgaC/1ws4HMu9P6UczK8OBA3k7QWE015I2KQXk+1H7Kuf0g5fHytEmssqKOHc2ohwmyMi0u2ISHOejUrhna3AZIq1GAKa4o17xnwps/wwvKAcahsemHmosAng++X9q4hoZx36bE2LMySPyUX40fSCR4X7OEP8/8o7m2ZFlaVR/yAHgoLCUBRSUVFTQWAGooAFyDfqr7+pdry9Yu0dZ99B93l73xtrtAKBqrKyMh/zq+s1zJtcPRlOzyWPYVZVzFN2awUmzUDEVMwb1Y3OPg/62ROwmfQICW+jsUKqeSphK6eN6kdLLwGYLjsyr1e16iXXsQjnqydiKR865g2fax3GfjrAiHGEWH15HcHchwMmpkpIdu1XCqzNJYeFvyqYd6CnQMIXPOYJjc+9igWZ59psTsgsvcb3oPGMZa/BdPfyYo4Mep8tPXqEtIeS+Wb/JMLGywBrX25Vf8oRQof9lsz3cdYxJ3oQkmrP0QDbTd2qXmOuLeCTaYEsUSrVCVeEhNGQEDua6bXpTKeE6P7enhBOtPmr72ApAi1ri7VzunH+yHFluHcwxGYtNqan+ITUz8mxh83xUKleOVzWsMXeA6u835GBfi1/XzmYkTSS/rEv4P+jCChc7x5mlmWqXj08BpAvrRCbaXDkvIdASBJUgoz54XlgvpgnIoAj0R6vB3O63moyXPrymMw//mw6zx5YIJhBgGVysDjHjI4urKTgjDf+gaYvJFwEyVEmGdz1Pc47uYREl0JcIW1gj/ONKSAMn/kGE+YSohSFoIMqB0MsG89mjreYI6kCY4TFYro3vd1Du0MSuq9SDkVgOmVBCHvtJwle884xnW0qGHBbJAJWUXBSvcd1qMFSzEMMm8hkfr4m1ZIt7ja2tukzb7sc1EBbkczJTvKY8+B5C5JLVGCS6GfODQ6EuKtZXuNN7B9MF8+vvCS4+5iifX55TFIk81Qz6YyyyTzmTHr/tnBFjCLRM/2HTuavfDFoj49XhISTEX8Hfh4dMe0CMle3qOUQcGhiZvcuzB+/5mvPIgHDpKXxLiKooXVchkUwdphD6BjBYSg9MYvL12828j6BSCKkzIvE4ZxjM9DpDMAexvaryi5bHjQ4GmTetmvOV725qf22KrskU5L8/2tTiL3J5ZjKwcb0JrtZAnx6JwSK1lvTN7pEgeNTmWIbPBec16/NHHLeSDEr0p3pHW93+pa56oGsv9hy3nNMMsjdTgMsqmrPuQbyLthKjZjOX7l+FWdpwE2rENPly2s3Z2YCs0HYYdOIhGw7nOXw6JQdNgdA1d1s1Rqa2JhjOVuSTAczlkN82/WwXq1QdU6vXMGL+eqXqxkbztNnMwPs0VrC3H39zIAmIddMVACjOVicywuaBZteTXrDPBumI2+5BLq+s8R0VNHzSpsQ8foUAbNh9go0VUlm4agDxv4rGPw0IMRy5kgytOiQOYM1rcdgaD4xDl/5rt5W02GaWwFmtwWdITWAAdXVOGFzrkxCrpWaA3JGhnX/ZjFnvacz5nFhPSxwYZmu1tEZtZNMAevlbcU86Kt3kITJENtZfTCdpTGl64qOyG7cUvWJXhNILbIHi52kq64cPV3Y2sEWaa8j5+OWxntb0/VqfXoFW19ovvP6Tnr2Eu+Zj7Kp/JEIOPrfQUCJ4//5GPhDEPBXl4NhvX3x8QJ+EJC1Or+76u7pRy7g2wvIBpL1NRfw4wV8I2DDi5dPU4hPORjPMboPAuqtvxCnu9Ued5XVuxDyNVB/DQT9VhH0eyDocrh28uk9f7ifXMDVVc/un4qgn1zAVTu4T23vnn9yAT8I+M4F/FIOJphtZp9A0E9TiLcX8I2AHy/gOxD0jYBfysF8KoImNSHSdwR8ewHfgaAfBHw3hfheDuYWJkxddvsR/wkEfSOgvh0LxqcczBsBl4PD0PrkAlbxpPnhBXyXg3kHgi7SFX3+Ewg6lb2vTSE+5WD+NhD0Z1OIv3gB3xVBr9V5+9/wAkqcMPzX5AL+4oqgXDlqseiWtepXL69Zqj7GGC2tWnVv25IH+zlq8Fbsb2RO5YQ4S2MIeGtvhFATswgAluUEmy4mxGpfuW/W7ki89zw3nHP21wizKu29WsPnhEThuAbHO9dYOg96X7olxFsEmwrbTGzJnJqXCFXyGOGtyxrVWeiERF56fDWBqFrTq44nUnPjs4zNTKtJtaljCw6nbIqh5bTM7wYeD8LiTAhHPMU8U5B02NgpfX5l3DlvPz8F4A29MaZBSohmHCQybw89B4tm26muXUouZNJRQMaNCIE5OCmQ2IWItTDrCCmDUQ6LVbbGRJ3WpKo3NN/tgBR8ttvQep0XEkIcjmdYt9OKua1l6JBIlyUhXNGZ/rVH67tzxy7WPe3x6r1G9ysTGk/kK53pHUanHAxv0+DV3xHymRqN/5A8hljoGs0nT30FUqNVsYZ+Sapeq8gclun98WxOSNh6SwMSfzrGmotbQtZiKcP40Fcw7yU1c/ePUgHBJsRPLltaj27k/76gNentB/g15uq/rTX803n1kozSI3Nla6jDvKeUWLLE5fzFPEmgvxMXeCVyU+lOiGDdc2cYDWGpOv44jQBmBf1/0ULTt+25BrOx+KoOuHRM12sJuZ58nWOW70zVHT5fXrt9b0rm4ixgbnXUEuCMu4U5HwTMScyjCK2e05677jzOFWdOBJYXK9hYJSGUuBuK4LLpFMtJbakO7w1c6J9dAbNSuTAvmRPCmifxlU+aE2K2FyGCoZAqWFrFmTlqZ9dQrgjposHKVh3BXiB4vSBENpkSwmpCZoEy4ytMrUOgevYpVaC/sHhs4zBkbrcjRA32hJRJaB5VR1YIcSWIEox3ScicTkzpzBkmZ4xWC1v1hHQRQLt60PsV9cT5VfBCxPGUZML2PZK5gsZb7o0Ir5Fvq/6CHyAYI+uMddBFqlMkmQgGVyjY3moa78EZuuD4VoPt7kDIOhylJNNKR2fWo7FNxx4+FfA05YiFOfBN/3Qd8ACP4wzL8Okwv3853MG2yHyvLwta/3aXfjdXf6VMSf+csPCHeAF/9c8q0+2ixLziCaFKY8bDivYpppt6yzkwsOjcDUT6TnCmE9KkhCRhoWX0nS52nL+eYA4udEPSS9qOzuHNqwlCrdKemxSm6lkvTzl47oH2sGCY7sHmLRg04RWvp8krv9UixNuzCSFkMSdk0l65ajuGB6x9hpxT+BwPN9B1bEY7k/k6b9L7NV5Bxst0/SFcSa/seA2za2/L+QdrZsEuCHtIG/WgOm1LiLS5JQssm+eR5qPSeNI9Pe82iQ3O719f/W4HzMCWP9DzxnoSQH0yFlg7pUF6OE94uh8XmIZsb3r99mBAECUX0utXQszsTOPprTqezhhzRTKYEvJec/mCybghRDxsSUYcuAcYjxKT8ydAn59GQUky4x6ZU4c0vmiqK4SYE4v04ik1YH5VR5gaxZo5C8boDBFDEfP+K38Y2IHWNzMOmCnSks6gFVfD0TdmeJUcnXOlCSF0UxMiZtPtns7IyxVBKYMZpr0AVe98p/V2dGtJZxIeTPcumt9z1v8MBPwfAfvvIqA84P9Ztf4hCCj+YnP1CwK+K4L+RMAvfQHfXsDFqV3fp8cwiL+Wg/mOgI+bct8JWXv6Twj48QK+cwHfCBiTcfijKcQ7EPS7F/B7RdCvXkBRq3/kAnaa/aM1/NVfsh+BoI7qrb62hn8jIFtwrvmpCIpn0HaJdYoI+YSFOz215+prIGi0P1qfQNClFBDivRGQ9ZwLW6SLTJtKHqmoL17AH00hqiv7ewRMysHpL17AL7mAby9geumir4Gg2bANfgSCZnK62qW9Jd3/9gJq/Xj+oy/gMrkZHwT85AK+vYAJFy9+IGAXEBIX4mP1QcCFunaC34aA8mAo/CMC/iFewF+tWjfP5RPDg0RIs/VXIjSz6wST3bExPX1GiOLt4wcmkZWb7sWoCFmG/pJUW1syEjtCoq7va5iPyzup3uM6AF7wnhit953pJEkVQTjbzrBtDgXzZjIhx30yfeDt6Deqv9kQMlX1qMNs8ug4p+uVAQxPvR5eB3qres9llQB65RTzmdKRqrgRoj1egZU3qd9wbqaXCZya8RxbZnWcJ91LjYxHQrjCXxASPsw1mZPzrYKpeH+q3liociizQR+z3rFi3jWsZDi3Ax+bnnFXvbI51aD4IGFWTSrO1cYnAzDwZLzOtbvqh9mrPAt3QazCJyGuptPzL7fjEJMNNKpXcVIEsjKk8RTHmvmnUU3msL3aYAP83XTWD0LqaXIhcxarp+lxa7o/M3s0Hpzcmae1NB59ROsd38SGzONOsuD4iMcYOkrLnMdghdD1yMjOUalM/7Ki9a6DlN4frkvVv05HtH7LZR9DfdS9eqrR50HfqnhLWcN51YKQuY4a4ZXr+OD8jXX6fYGg8kDk/i3lYH51LqCWKjmm/dThHONm30F3xQHG0/Bk+sgGOrR8vSeZswnpVizToJBlA7PwlQezign5rHI6R7YZR8zrDwixzrXSYnOvCXG20ryG01YhGZuJR+ZrhsbDYDwFLN1ZqPr240jPD/nLq3ZiqHr3ZxbA6FozjMZBYPqttuDhXAFguChPnNNPbwb0OJiTufe0mV+kqQxMOZO5N5qFnHcaZwpsUn2EUSgEZI6Nb3eQrCNgMTyEpluXC0LQh8VhWZiu6cQrQkTL1nMsKo8Qtl9mMlhcwGNphBfTKfI0B8MW+5h0u4hz4UCIqt0JSSP7TOtxrgckAyA2GJVHmn8UDyOIneSGqVm4zPHWr16YJG/Y9O9n2tPekQc8ejrWxoDmdxnaGrAkLzErHvR5WwYRAqu+Yak+YtN1yMgHd0bzbzedq7qOcnv1CuUFTMveWXWyPfAgxAohumsRsrfPA505ZXCh+WWEeHsxc0E8e4DJfeGrrjKkOYChL7Fu6wvnDffp7/Osy4Mx/4/RKn8IAv7qiqDaXm0wk7St6escU6Bc3RcYK2xnutWAkKi8uhpG0OnMkTtCsvKY37C65YQUE1epoZo6Y7zVFSFhb6sZsAFzhG0VWarXfyQ5cHZiYS6MCLnWUvKqEqum2Lqn9St/ld1BixmHtVki554XVxHIBrUIEb0986e+SbtMcpe05yXLdGSmypAzZYbR9rE3neo4i8AXCPGKyyvwcaTPAhgk0QSrCA+ce0GzhsgRlxiKY5u5SqUlUAzcFSHefGP6gwUhGV9IWyxGBj2vfvAJJN59ifEi3KhuovEyxAlP99f2QfUV52CBKCYRJqMdISFWJg/cthrSeLcrzuvd6X4t4ENs5D4h4uV8tCCY6Be87XSL+XGo8uCZSoPF+mCbTrcjJBvt7jOsL/XR9L31kWSiYWO8Mtcw/abHSGav6vj10y4hpH18GqBdc1rPu07I+ahf+cympmHbyUvT2apPHoplcCC7IT2oXr44BHBSZQ3Dfo6cXxo0Xn/ArzFdjg/MiwnL/0gElP5XEHBEssX/WxDw9zSF+OkFhHMu/sgF/NvW8F8CQX/2BXxXBNV7A0f+BILeV2Xwl3Iwepccg09fwO9NId4I+PECvptCNLs9++EF/FIR9GdfwC8VQd+BoM1ec34g4Hcv4BsBPxVB3wj4DgT90hr+nQv49gJ+EPBnU4i/9wK+m0J88QL+bArxaQ3/pSnEz3Iwzbo9/UDA763hWaIMPl7A5XhNiOvMtNFXL+D3XMA3An7xAr6bQrwDQT9ewO+5gCbbT/7SGv5dDua3egFJpv4vim3/IV7AwS/+WWXdjQbYuCNCBK530qGetio2B65VXX5OiFKvBzxe99tC9QqfkGQuHwzMs6Ayvc3UE6G2V0vM6tHD9GbTqgapPQ6wqqs7qWZLusMB7TmZe72S+Zf+2oCjXPDYLmN6/vFaBZBxI46OfvfOHD1c1VBc5lNMaqdTnX6/usMgnZG5apzvzA3hlMMwn2tYdVzLuRtrfIfoPlxjOX7Q/bfMtwghj6SaVntCIK1dJ1CFtoZkwnGqO15LIpx6lymZ22rNnGBXv7xs8QULVB+qp+aSDOP4OcEQPEI4/UHjWw58BcMHXXdD39fhfrAtUoVrQrJxLSUQ1vEI8xAIWaVNxUP/9lxiY7PGdPUwCEBd+Yh53X+YzgnXGqyG15iQMOdML+PXr8DV+QybXfJgflfVBoSPV/kWP25N57kmBD6Vjx6GQUhIrdp+BELS0nyFsDbdXJJyWAmEiNE4LDkvGi8TmBx9Qm6fEZJfdqsImugyx0KadKrnLlY0Xv08InO4fnLu3Dn9tqYQJFMC/4+BoH+IF/BX66kr77Z4DRXf9AzhpsMzhQlmonvmfMFMa1j1LR/jh+Exv1zYOYyfso30/W+Yez7ZtGeDzQqr8SNm7rNzdLhK8hCjQD8RbjwIuaDIZYzNo2u66Q5c2I5iMv92i4i+8wvUYGzyDBkn0f9rY6HAXM0bbMXkwrnTXNegFej5pbK5qE7E3QKYLGCFcZh5qnfc2RGctYGGGTeJCGl4Go8heAo2a/vCXHvgEhJKmyUm4iFi/ny4cEGeJTQe8ekzd1kRojm9pMOIiZHpNAcBYb6WZUwlJeScyTZDyIZTFSO8xJyPfUJUkBoN2V3wOD/uZRHkc3mAuaXEnFMNHQVWkNyxrEc+8xahIII7T5fYmlrIXPU4d2F2OhvIrBeClcthDSznX2fK8aR6wZyeN7ODOyG4cjXdiyQE0AhTur8KfdXfxQ5CHhGChlYSmo5kDl3YZDzS+mp0P1sd7nDaEELGqnGh8bdzGbiZRzKuOAFzVk5CMh3cN9jEXqS6Qi/7bRVBSaZGg39LRdBfnQs4WYYtsmCyZd7VYwZsl9YSWTckpCsMLQfHUAAr8dV7cqYQkqTDe443LUTTGzd4h6eo9jDL6KT36zpBOPnhGJl8szj/4CZ3iE3exmKMhFRpZSVQhoscr3fVMB1DYyKclwKP7OETMm3yqwzW/W5jMvP3nJ+p/MszL6+xuM4tzumZlgZeopMM7cyD6gzlawKLm7bCcFAhcxn3JBk7WwrWMZqmdxEIMbeXV7Bxv3NUv+AISZ+GvsbadV8VO0VCQN1bIxbdbc85tq/d4Tx65SL2qo3pHPijApqbEDIOI0KmbDRzQRnzV6yc/Z5z1yYhaRxUIqblba06i03y+hlHjDFpa0LEcpm6UCZySIi4OqqO1dB8e3O3I4R+5dsKr5JUfJOTXWDyR84754MI5s5CxsTqEzI/FyQD+7CS8drbWKpbVzOEhSsesbmYK9Ofoip+AlXLa7Zknm/OZDjOagvDXnlgzujxWo95BISI8z1zjyoh9WmpbDAyElP1TbLA/0gE/B8R+e8iIC/Kg39LX8DxL64I+vYCviuCfsrBZD1N/vtA0E85mJ9ewMVlrIufXMDvCPg9EPSNgF9yAT+BoO9cwLcX8Es5mO+t4f9DIOi3iqCfcjDf+wL+zAX8+0DQn7mAn0BQ3E3LvyDg1bqF6iKwnPvUiffrr7mA38vBtMby9DUX8N0a/o2AP3IBX17AdzmYT0XQdyBohm3DfQJB1XnQ/GgN/zMXMFQnF/VTEfQnAn68gHw4gA8CfsrBqMlx+QkEXcVD+v6+eAF/5gL+fi/giKe/f0su4K/2Al7mnoBV79Ayr84kUgVtO8fWlTrVfQaEIKHSiFhnasE5YbaOQDy1O4yHfK26clcqIE4OG7ym86fqjNKTCGKwEbFg7sN03fQkw7m6LPEKamW6/dMpgLyfChgrhCROElU5mH48xOK0fjBnG4zp/nkJmAzajnPrqaxAvXrqWAnTB3MFX+Lh6c0Xr4qhHUfItJLhbrdbZJfqYfrbqZ/AsU172DiEjJ7eEoLWJ5pPdIw4zpnZhgbKbEvPZ9CYfhnWCAM1jTEu7AfnTmayAczMZnhtbEK4pCTEuq5nZK6WCV3vPcYWNKu5g0ziO+az3voO7v7cw1YJWs7T80CBqZ8Z2FzHrerHnZxAkdkmMuPyVP3xYo0wrPoJ1neXNz1LIMRt3T7Q+J5P05UvBiHj4SxifhMJ+ZZrev6qPihYTXZ31RcCQuR5ddm+2nY3Kpn+a5GQvOlh3Bcq5nahd4f5Yg6YBzNa/9FlXEOltTrWYq/jHL/z76CJPQkjt+OYd8tOv610BUnUcPBvQcBfLVM2p3CYDycB7YGx40K/HqhYXARCjMNoqIM5MRiZV8qJOWouKGB7yQWTw2jH3JNCyPa4wRbbh3hlTrRdBLBugh4m6Jw5ty8ILty6Zoa1J/umr9xTEaxyb+BV2semP+7ZOkGg0mKmpLHpQF8wYHh2B5j1NiHnOq5rgaWPtvR5jhCqsIQaJnOP3jevTqrfBYQ4egw6mctSbHrCk8bnHR8a1s+KPp8vc4RaW26wXvMx81elkEPCelOMuipgrmgtRMhaUkTp0ItV/+k4Eawcul6604i5Qye7Q3McLbBYXa8k05ObAjdppOP1LBPiLs6EfCkSUkb7iK4/uhtCJ+oiNnMzMJ3NwdWAD5sN5ucbIWb4Kg/DhCWZxyeVEOyW3DRobJSwPD7PpgsWjf8ZJ2T+hjdmOpczzdfnYjIvB9mJzGVToPFtNyqmzZie54uZCNOx5WI26QWcc/A5kukl32G2SELOlxtaT/9SrDGzHhfmZFcrB8t4lf+RQppvKMx/mxeQZOpVEPrfgYC/Orj6FCw6vC26Lee3Y44QbhcQIuUXQrqg42u4W/IcS+XVp09daCRTkkUIpzZIeq1SeBgmxgQbrAkJtQFvges4EmbL9dH0jheLB3skOxg+JEKqWtPoeaNTQTJ3NJhzUgmh6r45wCoY7l/lUFQFhgLvYNxJB9JrB0un97sGsnlKCMVf6f9sTsiT5PHB9Hl9VkPQu69JTzz3qneaHHIQzskUm93d5LxoxYlwnfEGVrHrMK8Y0vvrvm4QAhYbzoMB40HoTfaYqvJB9S73hIeRmBiYrwRCxKo+aqBt+TVGwdBUvf6UkGojRQxj/0iIaks0fi/djUkPZGvmp/OE9jiHV8wkQkSn7AGdUZckxChyaD0OAiE06yV3rLyzo3qQqjy0HQ94y1Vb9bNmkEA+n/SwKr2N6s2XiQ72NpTxFkoW8+btwYJul9N6Zs6KOUOJEPBhKXNMjO1K9XmFabBM+ePLa0mIZ9xoPeykJrsjE2g804WlgHDHHX1bkUl6zFGT/4SAX//5P0g4fBU=</prop>
			<obj name="TemperatureLog" class="TemperatureLog" version="2">
				<prop name="Times">TEFSWgAA6Z0AAIDpmNwAAACAAgAAGgQAALQFAABOBwAA8ggAAIwKAAAmDAAAwA0AAFoPAAD+EAAAmBIAADIUAADMFQAAcBcAAAoZAACkGgAASBwAAOIdAAB8HwAAFiEAALoiAABUJAAA7iUAAIgnAAAiKQAAxioAAGAsAAD6LQAAlC8AADgxAADSMgAAbDQAABA2AACqNwAARDkAAN46AACCPAAAHD4AALY/AABQQQAA6kIAAI5EAAAoRgAAwkcAAFxJAAAASwAAmkwAADROAADYTwAAclEAAAxTAACmVAAAQFYAAORXAAB+WQAAGFsAALJcAABWXgAA8F8AAIphAAAuYwAAyGQAAGJmAAD8ZwAAoGkAADprAADUbAAAbm4AAAhwAACscQAARnMAAOB0AACEdgAAHngAALh5AABSewAA9nwAAJB+AAAqgAAAxIEAAGiDAAAChQAAnIYAADaIAADQiQAAdIsAAA6NAACojgAAQpAAAOaRAACAkwAAGpUAAL6WAABYmAAA8pkAAIybAAAwnQAAyp4AAGSgAAD+oQAAmKMAADylAADWpgAAcKgAAAqqAACuqwAASK0AAOKuAACGsAAAILIAALqzAABUtQAA+LYAAJK4AAAsugAAxrsAAGC9AAAEvwAAnsAAADjCAADSwwAAdsUAABDHAACqyAAATsoAAOjLAACCzQAAHM8AAMDQAABa0gAA9NMAAI7VAAAo1wAAzNgAAGbaAAAA3AAAmt0AAD7fAADY4AAAcuIAABbkAACw5QAASucAAOToAACI6gAAIuwAALztAABW7wAA8PAAAJTyAAAu9AAAyPUAAGz3AAAG+QAAoPoAADr8AADe/QAAeP8AABIBAQCsAgEAUAQBAOoFAQCEBwEAHgkBAMIKAQBcDAEA9g0BAJAPAQA0EQEAzhIBAGgUAQACFgEAnBcBAEAZAQDaGgEAdBwBAA4eAQCyHwEATCEBAOYiAQCKJAEAJCYBAL4nAQBYKQEA/CoBAJYsAQAwLgEAyi8BAGQxAQAIMwEAojQBADw2AQDWNwEAejkBABQ7AQCuPAEAUj4BAOw/AQCGQQEAIEMBAMREAQBeRgEA+EcBAJJJAQAsSwEA0EwBAGpOAQAEUAEAnlEBAEJTAQDcVAEAdlYBABpYAQC0WQEATlsBAOhcAQCMXgEAJmABAMBhAQBaYwEA9GQBAJhmAQAyaAEAzGkBAGZrAQAKbQEApG4BAD5wAQDicQEAfHMBABZ1AQCwdgEAVHgBAO55AQCIewEAIn0BALx+AQBggAEA+oEBAJSDAQAuhQEA0oYBAGyIAQAGigEAqosBAESNAQDejgEAeJABABKSAQC2kwEAUJUBAOqWAQCEmAEAKJoBAMKbAQBcnQEAAJ8BAJqgAQA0ogEAzqMBAHKlAQAMpwEApqgBAECqAQDaqwEAfq0BABivAQCysAEATLIBAPCzAQCKtQEAJLcBAMi4AQBiugEA/LsBAJa9AQA6vwEA1MABAG7CAQAIxAEArMUBAEbHAQDgyAEAesoBABTMAQC4zQEAUs8BAOzQAQCQ0gEAKtQBAMTVAQBe1wEAAtkBAJzaAQA23AEA0N0BAHTfAQAO4QEAqOIBAELkAQDc5QEAgOcBABrpAQC06gEATuwBAPLtAQCM7wEAJvEBAMryAQBk9AEA/vUBAJj3AQA8+QEA1voBAHD8AQAK/gEApP8BAEgBAgDiAgIAfAQCABYGAgC6BwIAVAkCAO4KAgCSDAIALA4CAMYPAgBgEQIABBMCAJ4UAgA4FgIA0hcCAGwZAgAQGwIAqhwCAEQeAgDeHwIAgiECABwjAgC2JAIAWiYCAPQnAgCOKQIAKCsCAMwsAgBmLgIAADACAJoxAgA0MwIA2DQCAHI2AgAMOAIApjkCAEo7AgDkPAIAfj4CACJAAgC8QQIAVkMCAPBEAgCURgIALkgCAMhJAgBiSwIA/EwCAKBOAgA6UAIA1FECAHhTAgASVQIArFYCAEZYAgDqWQIAhFsCAB5dAgC4XgIAUmACAPZhAgCQYwIAKmUCAMRmAgBoaAIAAmoCAJxrAgBAbQIA2m4CAHRwAgAOcgIAsnMCAEx1AgDmdgIAgHgCABp6AgC+ewIAWH0CAPJ+AgCMgAIAMIICAMqDAgBkhQIACIcCAKKIAgA8igIA1osCAHqNAgAUjwIArpACAEiSAgDikwIAhpUCACCXAgC6mAIAVJoCAPibAgCSnQIALJ8CANCgAgBqogIABKQCAJ6lAgBCpwIA3KgCAHaqAgAQrAIAqq0CAE6vAgDosAIAgrICABy0AgDAtQIAWrcCAPS4AgCYugIAMrwCAMy9AgBmvwIACsECAKTCAgA+xAIA2MUCAHLHAgAWyQIAsMoCAErMAgDkzQIAiM8CACLRAgC80gIAYNQCAPrVAgCU1wIALtkCANLaAgBs3AIABt4CAKDfAgA64QIA3uICAHjkAgAS5gIArOcCAFDpAgDq6gIAhOwCACjuAgDC7wIAXPECAPbyAgCa9AIANPYCAM73AgBo+QIAAvsCAKb8AgBA/gIA2v8CAHQBAwAYAwMAsgQDAEwGAwDmBwMAigkDACQLAwC+DAMAYg4DAPwPAwCWEQMAMBMDANQUAwBuFgMACBgDAKIZAwBGGwMA4BwDAHoeAwAUIAMAriEDAFIjAwDsJAMAhiYDACAoAwDEKQMAXisDAPgsAwCcLgMANjADANAxAwBqMwMABDUDAKg2AwBCOAMA3DkDAHY7AwAaPQMAtD4DAE5AAwDyQQMAjEMDACZFAwDARgMAWkgDAP5JAwCYSwMAMk0DAMxOAwBwUAMAClIDAKRTAwBIVQMA4lYDAHxYAwAWWgMAulsDAFRdAwDuXgMAiGADACJiAwDGYwMAYGUDAPpmAwCUaAMAOGoDANJrAwBsbQMAEG8DAKpwAwBEcgMA3nMDAIJ1AwAcdwMAtngDAFB6AwDqewMAjn0DACh/AwDCgAMAXIIDAACEAwCahQMANIcDANiIAwByigMADIwDAKaNAwBKjwMA5JADAH6SAwAYlAMAspUDAFaXAwDwmAMAipoDACScAwDInQMAYp8DAPygAwCgogMAOqQDANSlAwBupwMACKkDAKyqAwBGrAMA4K0DAHqvAwAesQMAuLIDAFK0AwD2tQMAkLcDACq5AwDEugMAaLwDAAK+AwCcvwMANsEDANDCAwB0xAMADsYDAKjHAwBCyQMA5soDAIDMAwAazgMAvs8DAFjRAwDy0gMAjNQDADDWAwDK1wMAZNkDAP7aAwCi3AMAPN4DANbfAwBw4QMACuMDAK7kAwBI5gMA4ucDAHzpAwAg6wMAuuwDAFTuAwD47wMAkvEDACzzAwDG9AMAavYDAAT4AwCe+QMAOPsDANL8AwB2/gMAEAAEAKoBBABEAwQA6AQEAIIGBAAcCAQAwAkEAFoLBAD0DAQAjg4EADIQBADMEQQAZhMEAAAVBACaFgQAPhgEANgZBAByGwQADB0EALAeBABKIAQA5CEEAIgjBAAiJQQAvCYEAFYoBADwKQQAlCsEAC4tBADILgQAbDAEAAYyBACgMwQAOjUEAN42BAB4OAQAEjoEAKw7BABQPQQA6j4EAIRABAAeQgQAuEMEAFxFBAD2RgQAkEgEACpKBADOSwQAaE0EAAJPBACmUAQAQFIEANpTBAB0VQQAGFcEALJYBABMWgQA5lsEAIBdBAAkXwQAvmAEAFhiBADyYwQAlmUEADBnBADKaAQAbmoEAAhsBACibQQAPG8EAOBwBAB6cgQAFHQEAK51BABIdwQA7HgEAIZ6BAAgfAQAun0EAF5/BAD4gAQAkoIEADaEBADQhQQAaocEAASJBACeigQAQowEANyNBACAjwQAJJEEAL6SBABYlAQA8pUEAJaXBAAwmQQAypoEAGScBAAIngQAop8EADyhBADWogQAeqQEABSmBACupwQASKkEAOyqBACGrAQAIK4EAMSvBABesQQA+LIEAJK0BAA2tgQA0LcEAGq5BAAEuwQAqLwEAEK+BADcvwQAdsEEABrDBAC0xAQATsYEAOjHBACMyQQAJssEAMDMBABazgQA/s8EAJjRBAAy0wQAzNQEAHDWBAAK2AQApNkEAD7bBADi3AQAfN4EABbgBACw4QQASuMEAO7kBACI5gQAIugEALzpBABg6wQA+uwEAJTuBAAu8AQA0vEEAGzzBAAG9QQAoPYEAET4BADe+QQAgvsEACb9BADA/gQAWgAFAP4BBQCYAwUAMgUFAMwGBQBwCAUACgoFAKQLBQA+DQUA2A4FAHwQBQAWEgUAsBMFAEoVBQDuFgUAiBgFACIaBQDGGwUAYB0FAPoeBQCUIAUALiIFANIjBQBsJQUABicFAKAoBQBEKgUA3isFAHgtBQASLwUAtjAFAFAyBQDqMwUAjjUFACg3BQDCOAUAXDoFAPY7BQCaPQUAND8FAM5ABQBoQgUADEQFAKZFBQBARwUA5EgFAH5KBQAYTAUAsk0FAFZPBQDwUAUAilIFACRUBQC+VQUAYlcFAPxYBQCWWgUAMFwFANRdBQBuXwUACGEFAKxiBQBGZAUA4GUFAHpnBQAUaQUAuGoFAFJsBQDsbQUAhm8FACpxBQDEcgUAXnQFAAJ2BQCcdwUANnkFANB6BQBqfAUADn4FAKh/BQBCgQUA5oIFAICEBQAahgUAtIcFAFiJBQDyigUAjIwFACaOBQDAjwUAZJEFAP6SBQCYlAUAMpYFANaXBQBwmQUACpsFAK6cBQBIngUA4p8FAHyhBQAWowUAuqQFAFSmBQDupwUAiKkFACyrBQDGrAUAYK4FAASwBQCesQUAOLMFANK0BQB2tgUAELgFAKq5BQBEuwUA6LwFAIK+BQAcwAUAtsEFAFrDBQD0xAUAjsYFACjIBQDCyQUAZssFAADNBQCazgUANNAFANjRBQBy0wUADNUFALDWBQBK2AUA5NkFAH7bBQAi3QUAvN4FAFbgBQDw4QUAiuMFAC7lBQDI5gUAYugFAPzpBQCg6wUAOu0FANTuBQB48AUAEvIFAKzzBQBG9QUA4PYFAIT4BQAe+gUAuPsFAFL9BQD2/gUAkAAGACoCBgDOAwYAaAUGAAIHBgCcCAYAQAoGANoLBgB0DQYADg8GAKgQBgBMEgYA5hMGAIAVBgAaFwYAvhgGAFgaBgDyGwYAlh0GADAfBgDKIAYAZCIGAAgkBgCiJQYAPCcGANYoBgBwKgYAFCwGAK4tBgBILwYA4jAGAIYyBgAgNAYAujUGAF43BgD4OAYAkjoGACw8BgDGPQYAaj8GAARBBgCeQgYAOEQGANxFBgB2RwYAEEkGAKpKBgBOTAYA6E0GAIJPBgAmUQYAwFIGAFpUBgD0VQYAjlcGADJZBgDMWgYAZlwGAABeBgCkXwYAPmEGANhiBgByZAYAFmYGALBnBgBKaQYA7moGAIhsBgAibgYAvG8GAFZxBgD6cgYAlHQGAC52BgDIdwYAbHkGAAZ7BgCgfAYARH4GAN5/BgB4gQYAEoMGALaEBgBQhgYA6ocGAISJBgAeiwYAwowGAFyOBgD2jwYAkJEGADSTBgDOlAYAaJYGAAyYBgCmmQYAQJsGANqcBgB+ngYAGKAGALKhBgBMowYA5qQGAIqmBgAkqAYAvqkGAFirBgD8rAYAlq4GADCwBgDUsQYAbrMGAAi1BgCitgYARrgGAOC5BgB6uwYAFL0GAMK+BgBcwAYA9sEGAJDDBgA0xQYAzsYGAGjIBgACygYApssGAEDNBgDazgYAdNAGABjSBgCy0wYATNUGAObWBgCK2AYAJNoGAL7bBgBY3QYA/N4GAJbgBgAw4gYA1OMGAG7lBgAI5wYAougGADzqBgDg6wYAeu0GABTvBgCu8AYAUvIGAOzzBgCG9QYAIPcGAMT4BgBe+gYA+PsGAJz9BgA2/wYA0AAHAGoCBwAEBAcAqAUHAEIHBwDcCAcAdgoHABoMBwC0DQcATg8HAOgQBwCMEgcAJhQHAMAVBwBkFwcA/hgHAJgaBwAyHAcAzB0HAHAfBwAKIQcApCIHAD4kBwDiJQcAfCcHABYpBwCwKgcAVCwHAO4tBwCILwcAIjEHAMYyBwBgNAcA+jUHAJQ3BwA4OQcA0joHAGw8BwAGPgcAqj8HAERBBwDeQgcAgkQHABxGBwC2RwcAUEkHAPRKBwCOTAcAMk4HANZPBwBwUQcAClMHAKRUBwA+VgcA4lcHAHxZBwAWWwcAsFwHAFReBwDuXwcAiGEHACxjBwDGZAcAYGYHAPpnBwCeaQcAOGsHANJsBwBsbgcABnAHAKpxBwBEcwcA3nQHAHh2BwAceAcAtnkHAFB7BwD0fAcAjn4HACiABwDCgQcAZoMHAACFBwCahgcANIgHAM6JBwByiwcADI0HAKaOBwBAkAcA5JEHAH6TBwAYlQcAvJYHAFaYBwDwmQcAipsHAC6dBwDIngcAYqAHAPyhBwCWowcAOqUHANSmBwBuqAcACKoHAKyrBwBGrQcA4K4HAHqwBwAesgcAuLMHAFK1BwDstgcAkLgHACq6BwDEuwcAXr0HAAK/BwCcwAcANsIHANrDBwB0xQcADscHAKjIBwBCygcA5ssHAIDNBwAazwcAtNAHAFjSBwDy0wcAjNUHACbXBwDK2AcAZNoHAP7bBwCi3QcAPN8HANbgBwBw4gcACuQHAK7lBwBI5wcA4ugHAHzqBwAg7AcAuu0HAFTvBwDu8AcAkvIHACz0BwDG9QcAavcHAAT5BwCe+gcAOPwHANL9BwB2/wcAEAEIAKoCCABEBAgA6AUIAIIHCAAcCQgAtgoIAFoMCAD0DQgAjg8IADIRCADMEggAZhQIAAAWCACaFwgAPhkIANgaCAByHAgADB4IALAfCABKIQgA5CIIAIgkCAAiJggAvCcIAFYpCADwKggAlCwIAC4uCADILwgAYjEIAAYzCACgNAgAOjYIAN43CAB4OQgAEjsIAKw8CABGPggA6j8IAIRBCAAeQwgAuEQIAFxGCAD2RwgAkEkIACpLCADOTAgAaE4IAAJQCACmUQgAQFMIANpUCAB0VggADlgIALJZCABMWwgA5lwIAIBeCAAkYAgAvmEIAFhjCAD8ZAgAlmYIADBoCADKaQgAZGsIAAhtCACibggAPHAIANZxCAB6cwgAFHUIAK52CABIeAgA7HkIAIZ7CAAgfQgAxH4IAF6ACAD4gQgAkoMIACyFCADQhggAaogIAASKCACeiwgAQo0IANyOCAB2kAgAEJIIALSTCABOlQgA6JYIAIKYCAAmmggAwJsIAFqdCAD0nggAmKAIADKiCADMowgAZqUIAAqnCACkqAgAPqoIANirCAB8rQgAFq8IALCwCABUsggA7rMIAIi1CAAitwgAxrgIAGC6CAD6uwgAlL0IAC6/CADSwAgAbMIIAAbECACgxQgARMcIAN7ICAB4yggAHMwIALbNCABQzwgA6tAIAITSCAAo1AgAwtUIAFzXCAD22AgAkNoIADTcCADO3QgAct8IAAzhCACm4ggAQOQIAOTlCAB+5wgAGOkIALLqCABM7AgA8O0IAIrvCAAk8QgAyPIIAGL0CAD89QgAlvcIADD5CADU+ggAbvwIAAj+CACi/wgARgEJAOACCQB6BAkAHgYJALgHCQBSCQkA7AoJAIYMCQAqDgkAxA8JAF4RCQD4EgkAnBQJADYWCQDQFwkAdBkJAA4bCQCoHAkAQh4JANwfCQCAIQkAGiMJALQkCQBYJgkA8icJAIwpCQAmKwkAwCwJAGQuCQD+LwkAmDEJADIzCQDWNAkAcDYJAAo4CQCkOQkASDsJAOI8CQB8PgkAIEAJALpBCQBUQwkA7kQJAIhGCQAsSAkAxkkJAGBLCQD6TAkAnk4JADhQCQDSUQkAdlMJABBVCQCqVgkARFgJAN5ZCQCCWwkAHF0JALZeCQBQYAkA9GEJAI5jCQAoZQkAzGYJAGZoCQAAagkAmmsJAD5tCQDYbgkAcnAJAAxyCQCmcwkASnUJAOR2CQB+eAkAGHoJALx7CQBWfQkA8H4JAJSACQAuggkAyIMJAGKFCQD8hgkAoIgJADqKCQDUiwkAbo0JABKPCQCskAkARpIJAOCTCQCElQkAHpcJALiYCQBcmgkA9psJAJCdCQAqnwkAxKAJAGiiCQACpAkAnKUJADanCQDaqAkAdKoJAA6sCQCorQkATK8JAOawCQCAsgkAJLQJAL61CQBYtwkA8rgJAIy6CQAwvAkAyr0JAGS/CQD+wAkAmMIJADzECQDWxQkAescJABTJCQCuygkASMwJAOzNCQCGzwkAINEJALrSCQBU1AkA+NUJAJLXCQAs2QkAxtoJAGrcCQAE3gkAnt8JAELhCQDc4gkAduQJABDmCQCq5wkATukJAOjqCQCC7AkAHO4JAMDvCQBa8QkA9PIJAI70CQAy9gkAzPcJAGb5CQAK+wkApPwJAD7+CQDY/wkAcgEKABYDCgCwBAoASgYKAOQHCgB+CQoAIgsKALwMCgBgDgoA+g8KAJQRCgAuEwoA0hQKAGwWCgAGGAoAoBkKADobCgDeHAoAeB4KABIgCgCsIQoAUCMKAOokCgCEJgoAKCgKAMIpCgBcKwoA9iwKAJAuCgA0MAoAzjEKAGgzCgAMNQoApjYKAEA4CgDaOQoAfjsKABg9CgCyPgoATEAKAOZBCgCKQwoAJEUKAL5GCgBYSAoA/EkKAJZLCgAwTQoA1E4KAG5QCgAIUgoAolMKADxVCgDgVgoAelgKABRaCgCuWwoAUl0KAOxeCgCGYAoAIGIKAMRjCgBeZQoA+GYKAJJoCgA2agoA0GsKAGptCgAEbwoAqHAKAEJyCgDccwoAdnUKABp3CgC0eAoATnoKAOh7CgCMfQoAJn8KAMCACgBkggoA/oMKAJiFCgAyhwoAzIgKAHCKCgAKjAoApI0KAD6PCgDikAoAfJIKABaUCgC6lQoAVJcKAO6YCgCImgoAIpwKAMadCgBgnwoA+qAKAJSiCgAupAoA0qUKAGynCgAQqQoAqqoKAESsCgDerQoAeK8KAByxCgC2sgoAULQKAOq1CgCOtwoAKLkKAMK6CgBmvAoAAL4KAJq/CgA0wQoAzsIKAHLECgAMxgoApscKAEDJCgDaygoAfswKABjOCgC8zwoAVtEKAPDSCgCK1AoAJNYKAMjXCgBi2QoA/NoKAJbcCgA63goA1N8KAG7hCgAI4woArOQKAEbmCgDg5woAhOkKAB7rCgC47AoAUu4KAOzvCgCQ8QoAKvMKAMT0CgBo9goAAvgKAJz5CgA2+woA0PwKAHT+CgAOAAsAqAELAEIDCwDmBAsAgAYLABoICwC0CQsAWAsLAPIMCwCMDgsAMBALAMoRCwBkEwsA/hQLAJgWCwA8GAsA1hkLAHAbCwAKHQsArh4LAEggCwDiIQsAhiMLACAlCwC6JgsAVCgLAO4pCwCSKwsALC0LAMYuCwBgMAsABDILAJ4zCwA4NQsA0jYLAHY4CwAQOgsAqjsLAE49CwDoPgsAgkALABxCCwC2QwsAWkULAPRGCwCOSAsAKEoLAMxLCwBmTQsAAE8LAKRQCwA+UgsA2FMLAHJVCwAMVwsAsFgLAEpaCwDkWwsAfl0LACJfCwC8YAsAVmILAPpjCwCUZQsALmcLAMhoCwBiagsABmwLAKBtCwA6bwsA1HALAG5yCwASdAsArHULAEZ3CwDqeAsAhHoLAB58CwC4fQsAXH8LAPaACwCQggsANIQLAM6FCwBohwsAAokLAJyKCwBAjAsA2o0LAHSPCwAOkQsAspILAEyUCwDmlQsAipcLACSZCwC+mgsAWJwLAPKdCwCWnwsAMKELAMqiCwBkpAsA/qULAKKnCwA8qQsA4KoLAHqsCwAUrgsArq8LAEixCwDssgsAhrQLACC2CwC6twsAXrkLAPi6CwCSvAsALL4LANC/CwBqwQsABMMLAJ7ECwBCxgsA3McLAHbJCwAQywsAtMwLAE7OCwDozwsAgtELACbTCwDA1AsAWtYLAP7XCwCY2QsAMtsLAMzcCwBm3gsACuALAKThCwA+4wsA2OQLAHzmCwAW6AsAsOkLAFTrCwDu7AsAiO4LACLwCwC88QsAYPMLAPr0CwCU9gsALvgLANL5CwBs+wsABv0LAKr+CwBEAAwA3gEMAHgDDAASBQwAtgYMAFAIDADqCQwAhAsMACgNDADCDgwAXBAMAAASDACaEwwANBUMAM4WDABoGAwADBoMAKYbDABAHQwA2h4MAH4gDAAYIgwAsiMMAFYlDADwJgwAiigMACQqDAC+KwwAYi0MAPwuDACWMAwAOjIMANQzDABuNQwACDcMAKI4DABGOgwA6jsMAI49DAAoPwwAwkAMAFxCDAAARAwAmkUMADRHDADOSAwAaEoMAAxMDACmTQwAQE8MANpQDAB+UgwAGFQMALJVDABMVwwA8FgMAIpaDAAkXAwAvl0MAGJfDAD8YAwAlmIMADBkDADKZQwAbmcMAAhpDACiagwARmwMAOBtDAB6bwwAHnEMALhyDABSdAwA7HUMAIZ3DAAqeQwAxHoMAF58DAD4fQwAnH8MADaBDADQggwAdIQMAA6GDACohwwAQokMANyKDACAjAwAGo4MALSPDABOkQwA8pIMAIyUDAAmlgwAwJcMAGSZDAD+mgwAmJwMADyeDADWnwwAcKEMAAqjDACkpAwASKYMAOKnDAB8qQwAFqsMALqsDABUrgwA7q8MAIixDAAsswwAxrQMAGC2DAAEuAwAnrkMADi7DADSvAwAbL4MABDADACqwQwARMMMAOjEDACCxgwAHMgMALbJDABQywwA9MwMAI7ODAAo0AwAwtEMAGbTDAAA1QwAmtYMAD7YDADY2QwActsMAAzdDACm3gwASuAMAOThDAB+4wwAGOUMALLmDABW6AwA8OkMAJTrDAAu7QwAyO4MAGLwDAD88QwAoPMMADr1DADU9gwAbvgMAAj6DACs+wwARv0MAOD+DACEAA0AHgINALgDDQBSBQ0A9gYNAJAIDQAqCg0AxAsNAGgNDQACDw0AnBANADYSDQDaEw0AdBUNAA4XDQCyGA0ATBoNAOYbDQCAHQ0AGh8NAL4gDQBYIg0A8iMNAIwlDQAmJw0AyigNAGQqDQAILA0Aoi0NADwvDQDWMA0AcDINABQ0DQCuNQ0ASDcNAOI4DQCGOg0AIDwNALo9DQBUPw0A+EANAJJCDQAsRA0A0EUNAGpHDQAESQ0AnkoNADhMDQDcTQ0Adk8NABBRDQCqUg0ATlQNAOhVDQCCVw0AHFkNAMBaDQBaXA0A9F0NAJhfDQAyYQ0AzGINAGZkDQAAZg0ApGcNAD5pDQDYag0AcmwNAAxuDQCwbw0ASnENAORyDQCIdA0AInYNALx3DQBgeQ0A+noNAJR8DQAufg0AyH8NAGyBDQAGgw0AoIQNADqGDQDUhw0AeIkNABKLDQC2jA0AUI4NAOqPDQCEkQ0AHpMNAMKUDQBclg0A9pcNAJCZDQA0mw0AzpwNAGieDQACoA0ApqENAECjDQDapA0AdKYNABioDQCyqQ0ATKsNAOasDQCKrg0AJLANAL6xDQBisw0A/LQNAJa2DQAwuA0AyrkNAG67DQAIvQ0Aor4NADzADQDWwQ0AesMNABTFDQC4xg0AUsgNAOzJDQCGyw0AIM0NAMTODQBe0A0A+NENAJLTDQA21Q0A0NYNAGrYDQAE2g0AqNsNAELdDQDc3g0AgOANABriDQC04w0ATuUNAOjmDQCM6A0AJuoNAMDrDQBa7Q0A9O4NAJjwDQAy8g0AzPMNAHD1DQAK9w0ApPgNAD76DQDi+w0AfP0NABb/DQCwAA4AVAIOAO4DDgCIBQ4AIgcOAMYIDgBgCg4A+gsOAJ4NDgA4Dw4A0hAOAGwSDgAGFA4AqhUOAEQXDgDeGA4AeBoOABIcDgC2HQ4AUB8OAOogDgCEIg4AKCQOAMIlDgBcJw4AACkOAJoqDgA0LA4Azi0OAHIvDgAMMQ4ApjIOAEo0DgDkNQ4AfjcOABg5DgCyOg4AVjwOAPA9DgCKPw4AJEEOAMhCDgBiRA4A/EUOAJZHDgA6SQ4A1EoOAG5MDgASTg4ArE8OAEZRDgDgUg4AelQOAB5WDgC4Vw4AUlkOAOxaDgCGXA4AKl4OAMRfDgBeYQ4AAmMOAJxkDgA2Zg4A2mcOAHRpDgAOaw4AqGwOAEJuDgDmbw4AgHEOABpzDgC0dA4ATnYOAPJ3DgCMeQ4AJnsOAMp8DgBkfg4A/n8OAJiBDgA8gw4A1oQOAHCGDgAKiA4ArokOAEiLDgDijA4AfI4OABaQDgC6kQ4AVJMOAO6UDgCSlg4ALJgOAMaZDgBgmw4ABJ0OAJ6eDgA4oA4A0qEOAHajDgAQpQ4AqqYOAE6oDgDoqQ4AgqsOABytDgC2rg4AWrAOAPSxDgCOsw4AKLUOAMK2DgBmuA4AALoOAKS7DgA+vQ4A2L4OAHLADgAMwg4AsMMOAErFDgDkxg4AfsgOACLKDgC8yw4AVs0OAPDODgCK0A4ALtIOAMjTDgBs1Q4ABtcOAKDYDgA62g4A1NsOAHjdDgAS3w4ArOAOAEbiDgDq4w4AhOUOAB7nDgC46A4AXOoOAPbrDgCQ7Q4AKu8OAM7wDgBo8g4AAvQOAJz1DgBA9w4A2vgOAHT6DgAY/A4Asv0OAEz/DgDmAA8AgAIPACQEDwC+BQ8AWAcPAPwIDwCWCg8AMAwPAMoNDwBkDw8ACBEPAKISDwA8FA8A1hUPAHoXDwAUGQ8ArhoPAEgcDwDiHQ8Ahh8PACAhDwDEIg8AXiQPAPglDwCSJw8ALCkPANAqDwBqLA8ABC4PAJ4vDwA4MQ8A3DIPAHY0DwAQNg8AtDcPAE45DwDoOg8AgjwPACY+DwDAPw8AWkEPAPRCDwCYRA8AMkYPAMxHDwBmSQ8AAEsPAKRMDwA+Tg8A2E8PAHxRDwAWUw8AsFQPAEpWDwDuVw8AiFkPACJbDwC8XA8AYF4PAPpfDwCUYQ8ALmMPAMhkDwBsZg8ABmgPAKppDwBEaw8A3mwPAHhuDwAScA8AtnEPAFBzDwDqdA8AhHYPAB54DwDCeQ8AXHsPAPZ8DwCafg8ANIAPAM6BDwBogw8ADIUPAKaGDwBAiA8A2okPAH6LDwAYjQ8Aso4PAEyQDwDmkQ8AipMPACSVDwDIlg8AYpgPAPyZDwCWmw8AMJ0PANSeDwBuoA8ACKIPAKKjDwBGpQ8A4KYPAHqoDwAUqg8ArqsPAFKtDwDsrg8AkLAPACqyDwDEsw8AXrUPAPi2DwCcuA8ANroPANC7DwBqvQ8ADr8PAKjADwBCwg8A3MMPAIDFDwAaxw8AtMgPAFjKDwDyyw8AjM0PACbPDwDA0A8AZNIPAP7TDwCY1Q8AMtcPANbYDwBw2g8ACtwPAK7dDwBI3w8A4uAPAHziDwAW5A8AuuUPAFTnDwDu6A8AkuoPACzsDwDG7Q8AYO8PAPrwDwCe8g8AOPQPANL1DwBs9w8AEPkPAKr6DwBE/A8A3v0PAIL/DwAcARAAtgIQAFAEEAD0BRAAjgcQACgJEADCChAAXAwQAAAOEACaDxAAPhEQANgSEAByFBAADBYQAKYXEABKGRAA5BoQAH4cEAAYHhAAvB8QAFYhEADwIhAAiiQQAC4mEADIJxAAYikQAPwqEACgLBAAOi4QANQvEABuMRAAEjMQAKw0EABGNhAA6jcQAIQ5EAAeOxAAuDwQAFI+EAD2PxAAkEEQACpDEADERBAAXkYQAAJIEACcSRAANksQANpMEAB0ThAADlAQAKhREABMUxAA5lQQAIBWEAAaWBAAvlkQAFhbEADyXBAAjF4QACZgEADKYRAAZGMQAP5kEACiZhAAPGgQANZpEABwaxAACm0QAK5uEABIcBAA4nEQAIZzEAAgdRAAunYQAFR4EAD4eRAAknsQACx9EADGfhAAaoAQAASCEACegxAAOIUQANKGEAB2iBAAEIoQAKqLEABOjRAA6I4QAIKQEAAckhAAwJMQAFqVEAD0lhAAjpgQADKaEADMmxAAZp0QAACfEACaoBAAPqIQANijEAB8pRAAFqcQALCoEABKqhAA5KsQAIitEAAirxAAvLAQAFayEADwsxAAlLUQAC63EADSuBAAbLoQAAa8EACgvRAAOr8QAN7AEAB4whAAEsQQAKzFEABGxxAA6sgQAITKEAAezBAAws0QAFzPEAD20BAAkNIQADTUEADO1RAAaNcQAALZEACm2hAAQNwQANrdEAB03xAADuEQALLiEABM5BAA8OUQAIrnEAAk6RAAvuoQAFjsEAD87RAAlu8QADDxEADK8hAAbvQQAAj2EACi9xAAPPkQAOD6EAB6/BAAFP4QALj/EABSAREA7AIRAIYEEQAgBhEAxAcRAF4JEQD4ChEAkgwRACwOEQDQDxEAahERAAQTEQCoFBEAQhYRANwXEQB2GREAGhsRALQcEQBOHhEA6B8RAIwhEQAmIxEAwCQRAFomEQD0JxEAmCkRADIrEQDWLBEAcC4RAAowEQCkMREAPjMRAOI0EQB8NhEAFjgRALA5EQBKOxEA7jwRAIg+EQAiQBEAxkERAGBDEQD6RBEAlEYRADhIEQDSSREAbEsRAAZNEQCqThEARFARAN5REQB4UxEAElURALZWEQBQWBEA6lkRAI5bEQAoXREAwl4RAFxgEQAAYhEAmmMRADRlEQDYZhEAcmgRAAxqEQCmaxEAQG0RAORuEQB+cBEAGHIRALJzEQBMdREA8HYRAIp4EQAkehEAyHsRAGJ9EQD8fhEAloARADqCEQDUgxEAboURAAiHEQCsiBEARooRAOCLEQCEjREAHo8RALiQEQBSkhEA7JMRAJCVEQAqlxEAxJgRAF6aEQD4mxEAnJ0RADafEQDQoBEAdKIRAA6kEQCopREAQqcRAOaoEQCAqhEAGqwRALStEQBOrxEA8rARAIyyEQAwtBEA3rURAHi3EQASuREAtroRAFC8EQDqvREAjr8RACjBEQDCwhEAXMQRAADGEQCaxxEANMkRAM7KEQByzBEADM4RAKbPEQBA0REA2tIRAH7UEQAY1hEAstcRAFbZEQDw2hEAitwRAC7eEQDI3xEAYuERAPziEQCW5BEAOuYRANTnEQBu6REACOsRAKLsEQBG7hEA4O8RAHrxEQAe8xEAuPQRAFL2EQDs9xEAkPkRACr7EQDE/BEAXv4RAAIAEgCcARIANgMSANAEEgBqBhIADggSAKgJEgBCCxIA5gwSAIAOEgAaEBIAtBESAFgTEgDyFBIAjBYSACYYEgDKGRIAZBsSAP4cEgCYHhIAPCASANYhEgBwIxIACiUSAK4mEgBIKBIA4ikSAHwrEgAWLRIAui4SAFQwEgDuMRIAkjMSACw1EgDGNhIAYDgSAPo5EgCeOxIAOD0SANI+EgB2QBIAEEISAKpDEgBERRIA6EYSAIJIEgAcShIAtksSAFpNEgD0ThIAjlASAChSEgDCUxIAZlUSAABXEgCaWBIAPloSANhbEgByXRIADF8SALBgEgBKYhIA5GMSAH5lEgAiZxIAvGgSAFZqEgDwaxIAim0SAC5vEgDIcBIAbHISAAZ0EgCgdRIAOncSANR4EgB4ehIAEnwSAKx9EgBGfxIA4IASAISCEgAehBIAuIUSAFyHEgD2iBIAkIoSACqMEgDOjRIAaI8SAAKREgCckhIANpQSANqVEgB0lxIADpkSALKaEgBMnBIA5p0SAICfEgAkoRIAvqISAFikEgDypRIAlqcSADCpEgDKqhIAZKwSAP6tEgCirxIAPLESANayEgB6tBIAFLYSAK63EgBIuRIA7LoSAIa8EgAgvhIAur8SAFTBEgD4whIAksQSACzGEgDQxxIAaskSAATLEgCezBIAQs4SANzPEgB20RIAENMSALTUEgBO1hIA6NcSAILZEgAc2xIAwNwSAFreEgD03xIAmOESADLjEgDM5BIAZuYSAAroEgCk6RIAPusSANjsEgB87hIAFvASALDxEgBK8xIA5PQSAIj2EgAi+BIAvPkSAGD7EgD6/BIAlP4SAC4AEwDSARMAbAMTAAYFEwCgBhMARAgTAN4JEwB4CxMAEg0TAKwOEwBQEBMA6hETAI4TEwAoFRMAwhYTAFwYEwD2GRMAmhsTADQdEwDOHhMAaCATAAIiEwCmIxMAQCUTANomEwB+KBMAGCoTALIrEwBWLRMA8C4TAIowEwAkMhMAvjMTAGI1EwD8NhMAljgTADA6EwDKOxMAbj0TAAg/EwCiQBMARkITAOBDEwB6RRMAFEcTALhIEwBSShMA7EsTAIZNEwAqTxMAxFATAF5SEwD4UxMAklUTADZXEwDQWBMAaloTAA5cEwCoXRMAQl8TANxgEwB2YhMAGmQTALRlEwBOZxMA8mgTAIxqEwAmbBMAwG0TAGRvEwD+cBMAmHITADJ0EwDWdRMAcHcTAAp5EwCkehMASHwTAOJ9EwB8fxMAFoETALqCEwBUhBMA7oUTAIiHEwAsiRMAxooTAGCMEwD6jRMAlI8TADiREwDSkhMAdpQTABCWEwCqlxMARJkTAN6aEwB4nBMAHJ4TALafEwBQoRMA9KITAI6kEwAophMAwqcTAGapEwAAqxMAmqwTADSuEwDYrxMAcrETAAyzEwCmtBMAQLYTAOS3EwB+uRMAGLsTALy8EwBWvhMA8L8TAIrBEwAuwxMAyMQTAGLGEwD8xxMAlskTADrLEwDUzBMAbs4TABLQEwCs0RMARtMTAODUEwCE1hMAHtgTALjZEwBS2xMA9twTAJDeEwAq4BMAxOETAF7jEwAC5RMAnOYTADboEwDa6RMAdOsTAA7tEwCo7hMATPATAObxEwCA8xMAGvUTALT2EwBY+BMA8vkTAIz7EwAw/RMAyv4TAGQAFAD+ARQAogMUADwFFADWBhQAeggUABQKFACuCxQASA0UAOIOFACGEBQAIBIUALoTFABUFRQA7hYUAJIYFAAsGhQAxhsUAGodFAAEHxQAniAUADgiFADcIxQAdiUUABAnFACqKBQATioUAOgrFACCLRQAHC8UALYwFABaMhQA9DMUAI41FAAyNxQAzDgUAGY6FAAAPBQApD0UAD4/FADYQBQAckIUABZEFACwRRQASkcUAORIFAB+ShQAIkwUALxNFABWTxQA+lAUAJRSFAAuVBQAyFUUAGxXFAAGWRQAoFoUADpcFADeXRQAeF8UABJhFACsYhQARmQUAOplFACEZxQAHmkUAMJqFABcbBQA9m0UAJBvFAA0cRQAznIUAGh0FAACdhQApncUAEB5FADaehQAdHwUAA5+FACyfxQATIEUAOaCFACKhBQAJIYUAL6HFABYiRQA/IoUAJaMFAAwjhQAyo8UAG6RFAAIkxQAopQUADyWFADWlxQAepkUABSbFACunBQAUp4UAOyfFACGoRQAIKMUALqkFABephQA+KcUAJKpFAA2qxQA0KwUAGquFAAOsBQAqLEUAEKzFADctBQAdrYUABq4FAC0uRQATrsUAOi8FACCvhQAJsAUAMDBFABawxQA/sQUAJjGFAAyyBQAzMkUAHDLFAAKzRQApM4UAD7QFADi0RQAfNMUABbVFACw1hQAVNgUAO7ZFACI2xQAIt0UALzeFABg4BQA+uEUAJTjFAA45RQA0uYUAGzoFAAG6hQAqusUAETtFADe7hQAePAUABzyFAC28xQAUPUUAOr2FACE+BQAKPoUAML7FABc/RQA9v4UAJoAFQA0AhUAzgMVAHIFFQAMBxUApggVAEAKFQDkCxUAfg0VABgPFQCyEBUATBIVAPATFQCKFRUAJBcVAL4YFQBiGhUA/BsVAJYdFQA6HxUA1CAVAG4iFQAIJBUArCUVAEYnFQDgKBUAeioVABQsFQC4LRUAUi8VAOwwFQCQMhUAKjQVAMQ1FQBoNxUAAjkVAJw6FQA2PBUA0D0VAHQ/FQAOQRUAqEIVAEJEFQDcRRUAgEcVABpJFQC0ShUATkwVAPJNFQCMTxUAJlEVAMpSFQBkVBUA/lUVAJhXFQA8WRUA1loVAHBcFQAKXhUArl8VAEhhFQDiYhUAfGQVABZmFQC6ZxUAVGkVAO5qFQCSbBUALG4VAMZvFQBgcRUABHMVAJ50FQA4dhUA0ncVAGx5FQAQexUAqnwVAER+FQDefxUAgoEVAByDFQC2hBUAWoYVAPSHFQCOiRUAKIsVAMyMFQBmjhUAAJAVAJqRFQA+kxUA2JQVAHKWFQAMmBUAppkVAEqbFQDknBUAfp4VACKgFQC8oRUAVqMVAPCkFQCUphUALqgVAMipFQBiqxUABq0VAKCuFQA6sBUA1LEVAG6zFQAStRUArLYVAEa4FQDquRUAhLsVAB69FQC4vhUAXMAVAPbBFQCQwxUAKsUVAM7GFQBoyBUAAsoVAJzLFQBAzRUA2s4VAHTQFQAO0hUAqNMVAEzVFQDm1hUAgNgVACTaFQC+2xUAWN0VAPLeFQCW4BUAMOIVAMrjFQBk5RUACOcVAKLoFQA86hUA1usVAHrtFQAU7xUArvAVAEjyFQDi8xUAhvUVACD3FQC6+BUAXvoVAPj7FQCS/RUALP8VANAAFgBqAhYABAQWAJ4FFgBCBxYA3AgWAHYKFgAQDBYAqg0WAE4PFgDoEBYAghIWACYUFgDAFRYAWhcWAPQYFgCYGhYAMhwWAMwdFgBmHxYACiEWAKQiFgA+JBYA2CUWAHInFgAWKRYAsCoWAEosFgDkLRYAiC8WACIxFgC8MhYAYDQWAPo1FgCUNxYALjkWANI6FgBsPBYABj4WAKA/FgBEQRYA3kIWAHhEFgASRhYArEcWAFBJFgDqShYAhEwWAChOFgDCTxYAXFEWAPZSFgCaVBYANFYWAM5XFgBoWRYADFsWAKZcFgBAXhYA2l8WAHRhFgAYYxYAsmQWAExmFgDwZxYAimkWACRrFgC+bBYAYm4WAPxvFgCWcRYAMHMWANR0FgBudhYACHgWAKJ5FgBGexYA4HwWAHp+FgAUgBYAroEWAFKDFgDshBYAhoYWACqIFgDEiRYAXosWAPiMFgCcjhYANpAWANCRFgBqkxYADpUWAKiWFgBCmBYA3JkWAHabFgAanRYAtJ4WAE6gFgDyoRYAjKMWACalFgDAphYAZKgWAP6pFgCYqxYAMq0WANauFgBwsBYACrIWAKSzFgA+tRYA4rYWAHy4FgAWuhYAursWAFS9FgDuvhYAiMAWACzCFgDGwxYAYMUWAPrGFgCeyBYAOMoWANLLFgBszRYAEM8WAKrQFgBE0hYA3tMWAHjVFgAc1xYAttgWAFDaFgD02xYAjt0WACjfFgDC4BYAZuIWAADkFgCa5RYANOcWANjoFgBy6hYADOwWAKbtFgBA7xYA5PAWAH7yFgAY9BYAsvUWAFb3FgDw+BYAivoWAC78FgDI/RYAYv8WAPwAFwCgAhcAOgQXANQFFwBuBxcACAkXAKwKFwBGDBcA4A0XAHoPFwAeERcAuBIXAFIUFwD2FRcAkBcXACoZFwDEGhcAaBwXAAIeFwCcHxcANiEXANAiFwB0JBcADiYXAKgnFwBMKRcA5ioXAIAsFwAaLhcAvi8XAFgxFwDyMhcAjDQXADA2FwDKNxcAZDkXAP46FwCiPBcAPD4XANY/FwBwQRcAFEMXAK5EFwBIRhcA4kcXAHxJFwAgSxcAukwXAFROFwDuTxcAklEXACxTFwDGVBcAalYXAARYFwCeWRcAOFsXANxcFwB2XhcAEGAXAKphFwBEYxcA6GQXAIJmFwAcaBcAtmkXAFprFwD0bBcAjm4XADJwFwDMcRcAZnMXAAB1FwCkdhcAPngXANh5FwByexcADH0XALB+FwBKgBcA5IEXAIiDFwAihRcAvIYXAFaIFwD6iRcAlIsXAC6NFwDIjhcAYpAXAAaSFwCgkxcAOpUXAN6WFwB4mBcAEpoXAKybFwBQnRcA6p4XAISgFwAeohcAwqMXAFylFwD2phcAkKgXADSqFwDOqxcAaK0XAAKvFwCcsBcAQLIXANqzFwB0tRcAGLcXALK4FwBMuhcA5rsXAIq9FwAkvxcAvsAXAFjCFwD8wxcAlsUXADDHFwDKyBcAZMoXAAjMFwCizRcAPM8XAODQFwB60hcAFNQXAK7VFwBS1xcA7NgXAIbaFwAg3BcAxN0XAF7fFwD44BcAkuIXACzkFwDQ5RcAaucXAATpFwCo6hcAQuwXANztFwB27xcAGvEXALTyFwBO9BcA6PUXAIL3FwAm+RcAwPoXAFr8FwD0/RcAmP8XADIBGADMAhgAcAQYAAoGGACkBxgAPgkYAOIKGAB8DBgAFg4YALAPGABKERgA7hIYAIgUGAAiFhgAxhcYAGAZGAD6GhgAlBwYADgeGADSHxgAbCEYAAYjGACgJBgARCYYAN4nGAB4KRgAEisYALYsGABQLhgA6i8YAI4xGAAoMxgAwjQYAFw2GAAAOBgAmjkYADQ7GADOPBgAaD4YAAxAGACmQRgAQEMYANpEGAB+RhgAGEgYALJJGABWSxgA8EwYAIpOGAAkUBgAyFEYAGJTGAD8VBgAllYYADBYGADUWRgAblsYAAhdGACiXhgARmAYAOBhGAB6YxgAFGUYALhmGABSaBgA7GkYAIZrGAAqbRgAxG4YAF5wGAACchgAnHMYADZ1GADQdhgAdHgYAA56GACoexgAQn0YANx+GACAgBgAGoIYALSDGABOhRgA8oYYAIyIGAAmihgAyosYAGSNGAD+jhgAmJAYADySGADWkxgAcJUYAAqXGACkmBgASJoYAOKbGAB8nRgAIJ8YALqgGABUohgA7qMYAJKlGAAspxgAxqgYAGCqGAAErBgAnq0YADivGADSsBgAbLIYABC0GACqtRgARLcYAOi4GACCuhgAHLwYALa9GABavxgA9MAYAI7CGAAoxBgAzMUYAGbHGAAAyRgAmsoYADTMGADYzRgAcs8YAAzRGACw0hgAStQYAOTVGAB+1xgAItkYALzaGABW3BgA8N0YAIrfGAAu4RgAyOIYAGLkGAD85RgAoOcYADrpGADU6hgAeOwYABLuGACs7xgARvEYAOryGACE9BgAHvYYALj3GABc+RgA9voYAJD8GAAq/hgAxP8YAGgBGQACAxkAnAQZAEAGGQDaBxkAdAkZAA4LGQCoDBkATA4ZAOYPGQCAERkAGhMZAL4UGQBYFhkA8hcZAJYZGQAwGxkAyhwZAGQeGQAIIBkAoiEZADwjGQDWJBkAcCYZABQoGQCuKRkASCsZAOIsGQCGLhkAIDAZALoxGQBeMxkA+DQZAJI2GQAsOBkA0DkZAGo7GQAEPRkAnj4ZADhAGQDcQRkAdkMZABBFGQCqRhkATkgZAOhJGQCCSxkAJk0ZAMBOGQBaUBkA9FEZAJhTGQAyVRkAzFYZAGZYGQAAWhkApFsZAD5dGQDYXhkAcmAZABZiGQCwYxkASmUZAO5mGQCIaBkAImoZALxrGQBgbRkA+m4ZAJRwGQAuchkA0nMZAGx1GQAGdxkAoHgZAER6GQDeexkAeH0ZABJ/GQC2gBkAUIIZAOqDGQCEhRkAHocZAMKIGQBcihkA9osZAJqNGQA0jxkAzpAZAGiSGQAMlBkAppUZAECXGQDamBkAfpoZABicGQCynRkATJ8ZAOagGQCKohkAJKQZAL6lGQBipxkA/KgZAJaqGQAwrBkA1K0ZAG6vGQAIsRkAorIZADy0GQDgtRkAercZABS5GQCuuhkAUrwZAOy9GQCGvxkAKsEZAMTCGQBexBkA+MUZAJzHGQA2yRkA0MoZAGrMGQAEzhkAqM8ZAELRGQDc0hkAgNQZABrWGQC01xkATtkZAPLaGQCM3BkAJt4ZAMDfGQBa4RkA/uIZAJjkGQAy5hkAzOcZAHDpGQAK6xkApOwZAEjuGQDi7xkAfPEZABbzGQC69BkAVPYZAO73GQCI+RkAIvsZAMb8GQBg/hkA+v8ZAJQBGgA4AxoA0gQaAGwGGgAQCBoAqgkaAEQLGgDeDBoAgg4aABwQGgC2ERoAUBMaAOoUGgCOFhoAKBgaAMIZGgBmGxoAAB0aAJoeGgA0IBoA2CEaAHIjGgAMJRoApiYaAEAoGgDkKRoAfisaABgtGgCyLhoAVjAaAPAxGgCKMxoALjUaAMg2GgBiOBoA/DkaAKA7GgA6PRoA1D4aAG5AGgAIQhoArEMaAEZFGgDgRhoAhEgaAB5KGgC4SxoAUk0aAPZOGgCQUBoAKlIaAMRTGgBeVRoAAlcaAJxYGgA2WhoA0FsaAHRdGgAOXxoAqGAaAExiGgDmYxoAgGUaABpnGgC+aBoAWGoaAPJrGgCMbRoAJm8aAMpwGgBkchoA/nMaAJh1GgA8dxoA1ngaAHB6GgAUfBoArn0aAEh/GgDigBoAhoIaACCEGgC6hRoAVIcaAO6IGgCSihoALIwaAMaNGgBqjxoABJEaAJ6SGgA4lBoA3JUaAHaXGgAQmRoAqpoaAEScGgDonRoAgp8aAByhGgC2ohoAWqQaAPSlGgCOpxoAMqkaAMyqGgBmrBoAAK4aAKSvGgA+sRoA2LIaAHK0GgAMthoAsLcaAEq5GgDkuhoAfrwaACK+GgC8vxoAVsEaAPrCGgCUxBoALsYaAMjHGgBiyRoABssaAKDMGgA6zhoA1M8aAHjRGgAS0xoArNQaAFDWGgDq1xoAhNkaAB7bGgC43BoAXN4aAPbfGgCQ4RoANOMaAM7kGgBo5hoAAugaAKbpGgBA6xoA2uwaAHTuGgAO8BoAsvEaAEzzGgDm9BoAgPYaACT4GgC++RoAWPsaAPz8GgCW/hoAMAAbAMoBGwBkAxsACAUbAKIGGwA8CBsA4AkbAHoLGwAUDRsArg4bAFIQGwDsERsAhhMbACAVGwC6FhsAXhgbAPgZGwCSGxsANh0bANAeGwBqIBsABCIbAKgjGwBCJRsA3CYbAHYoGwAQKhsAtCsbAE4tGwDoLhsAgjAbACYyGwDAMxsAWjUbAP42GwCYOBsAMjobAMw7GwBwPRsACj8bAKRAGwA+QhsA2EMbAHxFGwAWRxsAsEgbAFRKGwDuSxsAiE0bACJPGwC8UBsAYFIbAPpTGwCUVRsAOFcbANJYGwBsWhsABlwbAKpdGwBEXxsA3mAbAHhiGwASZBsAtmUbAFBnGwDqaBsAhGobAChsGwDCbRsAXG8bAABxGwCachsANHQbAM51GwBydxsADHkbAKZ6GwBAfBsA2n0bAH5/GwAYgRsAsoIbAFaEGwDwhRsAiocbACSJGwDIihsAYowbAPyNGwCWjxsAMJEbANSSGwBulBsACJYbAKyXGwBGmRsA4JobAHqcGwAenhsAuJ8bAFKhGwDsohsAhqQbACqmGwDEpxsAXqkbAPiqGwCcrBsANq4bANCvGwB0sRsADrMbAKi0GwBCthsA5rcbAIC5GwAauxsAtLwbAE6+GwDyvxsAjMEbACbDGwDAxBsAZMYbAP7HGwCYyRsAPMsbANbMGwBwzhsACtAbAK7RGwBI0xsA4tQbAHzWGwAW2BsAutkbAFTbGwDu3BsAiN4bACzgGwDG4RsAYOMbAATlGwCe5hsAOOgbANLpGwB26xsAEO0bAKruGwBE8BsA3vEbAILzGwAc9RsAtvYbAFr4GwD0+RsAjvsbACj9GwDM/hsAZgAcAAACHACaAxwANAUcANgGHAByCBwADAocAKYLHABKDRwA5A4cAH4QHAAiEhwAvBMcAFYVHADwFhwAlBgcAC4aHADIGxwAYh0cAPweHACgIBwAOiIcANQjHAB4JRwAEiccAKwoHABGKhwA6iscAIQtHAAeLxwAuDAcAFwyHAD2MxwAkDUcACo3HADEOBwAaDocAAI8HACmPRwAQD8cANpAHAB0QhwADkQcAKhFHABMRxwA5kgcAIBKHAAaTBwAvk0cAFhPHADyUBwAllIcADBUHADKVRwAZFccAAhZHACiWhwAPFwcANZdHABwXxwAFGEcAK5iHABIZBwA4mUcAIZnHAAgaRwAumocAF5sHAD4bRwAkm8cACxxHADQchwAanQcAAR2HACedxwAOHkcANx6HAB2fBwAEH4cAKp/HABOgRwA6IIcAIKEHAAmhhwAwIccAFqJHAD0ihwAmIwcADKOHADMjxwAZpEcAAqTHACklBwAPpYcANiXHAB8mRwAFpscALCcHABKnhwA7p8cAIihHAAioxwAvKQcAFamHAD6pxwAlKkcAC6rHADSrBwAbK4cAAawHACgsRwAOrMcAN60HAB4thwAErgcAKy5HABQuxwA6rwcAIS+HAAowBwAwsEcAFzDHAD2xBwAkMYcADTIHADOyRwAaMscAALNHACmzhwAQNAcANrRHAB+0xwAGNUcALLWHABM2BwA8NkcAIrbHAAk3RwAvt4cAFjgHAD84RwAluMcADDlHADU5hwAbugcAAjqHACi6xwARu0cAODuHAB68BwAFPIcAK7zHABS9RwA7PYcAIb4HAAg+hwAxPscAF79HAD4/hwAnAAdADYCHQDQAx0AagUdAA4HHQCoCB0AQgodANwLHQB2DR0AGg8dALQQHQBOEh0A8hMdAIwVHQAmFx0AwBgdAGQaHQD+Gx0AmB0dADIfHQDWIB0AcCIdAAokHQCkJR0ASCcdAOIoHQB8Kh0AFiwdALAtHQBULx0A7jAdAIgyHQAiNB0AxjUdAGA3HQD6OB0AnjodADg8HQDSPR0AbD8dABBBHQCqQh0AREQdAN5FHQB4Rx0AHEkdALZKHQBQTB0A6k0dAI5PHQAoUR0AwlIdAGZUHQAAVh0AmlcdADRZHQDYWh0AclwdAAxeHQCmXx0AQGEdAORiHQB+ZB0AGGYdALJnHQBWaR0A8GodAIpsHQAubh0AyG8dAGJxHQD8ch0AoHQdADp2HQDUdx0AbnkdAAh7HQCsfB0ARn4dAOB/HQCEgR0AHoMdALiEHQBShh0A9ocdAJCJHQAqix0AxIwdAF6OHQACkB0AnJEdADaTHQDQlB0AdJYdAA6YHQComR0AQpsdAOacHQCAnh0AGqAdAL6hHQBYox0A8qQdAIymHQAwqB0AyqkdAGSrHQD+rB0AmK4dADywHQDWsR0AcLMdAAq1HQCuth0ASLgdAOK5HQCGux0AIL0dALq+HQBUwB0A+MEdAJLDHQAsxR0AxsYdAGDIHQAEyh0AnssdADjNHQDSzh0AdtAdABDSHQCq0x0ATtUdAOjWHQCC2B0AHNodALbbHQBa3R0A9N4dAI7gHQAo4h0AzOMdAGblHQAA5x0ApOgdAD7qHQDY6x0Acu0dABbvHQCw8B0ASvIdAOTzHQB+9R0AIvcdALz4HQBW+h0A8PsdAJT9HQAu/x0AyAAeAGwCHgAGBB4AoAUeADoHHgDeCB4AeAoeABIMHgCsDR4ARg8eAOoQHgCEEh4AHhQeAMIVHgBcFx4A9hgeAJAaHgA0HB4Azh0eAGgfHgACIR4AnCIeAEAkHgDaJR4AdCceAA4pHgCyKh4ATCweAOYtHgCKLx4AJDEeAL4yHgBYNB4A/DUeAJY3HgAwOR4AyjoeAGQ8HgAIPh4Aoj8eADxBHgDWQh4AekQeABRGHgCuRx4AUkkeAOxKHgCGTB4AIE4eAMRPHgBeUR4A+FIeAJJUHgAsVh4A0FceAGpZHgAEWx4AqFweAEJeHgDcXx4AdmEeABBjHgC0ZB4AWGYeAPxnHgCWaR4AMGseAMpsHgCCbh4AHHAeAMBxHgBacx4A9HQeAI52HgAyeB4AzHkeAGZ7HgAAfR4Amn4eAD6AHgDYgR4AcoMeABaFHgCwhh4ASogeAOSJHgB+ix4AIo0eALyOHgBWkB4A+pEeAJSTHgAulR4AyJYeAGyYHgAGmh4AoJseADqdHgDUnh4AeKAeABKiHgCsox4AUKUeAOqmHgCEqB4AHqoeAMKrHgBcrR4A9q4eAJCwHgAqsh4AzrMeAGi1HgACtx4AnLgeAEC6HgDaux4AdL0eABi/HgCywB4ATMIeAObDHgCAxR4AJMceAL7IHgBYyh4A8sseAJbNHgAwzx4AytAeAG7SHgAI1B4AotUeADzXHgDW2B4AetoeABTcHgCu3R4ASN8eAOzgHgCG4h4AIOQeAMTlHgBe5x4A+OgeAJLqHgAs7B4A0O0eAGrvHgAE8R4AqPIeAEL0HgDc9R4AdvceABD5HgC0+h4ATvweAOj9HgCC/x4AJgEfAMACHwBaBB8A9AUfAJgHHwAyCR8AzAofAHAMHwAKDh8ApA8fAD4RHwDYEh8AfBQfABYWHwCwFx8AShkfAO4aHwCIHB8AIh4fAMYfHwBgIR8A+iIfAJQkHwA4Jh8A0icfAGwpHwAGKx8AoCwfAEQuHwDeLx8AeDEfABIzHwC2NB8AUDYfAOo3HwCOOR8AKDsfAMI8HwBcPh8AAEAfAJpBHwA0Qx8AzkQfAHJGHwAMSB8ApkkfAEBLHwDkTB8Afk4fABhQHwCyUR8ATFMfAPBUHwCKVh8AJFgfAL5ZHwBiWx8A/FwfAJZeHwA6YB8A1GEfAG5jHwAIZR8AomYfAEZoHwDgaR8AemsfABRtHwC4bh8AUnAfAOxxHwCQcx8AKnUfAMR2HwBeeB8AAnofAJx7HwA2fR8A0H4fAGqAHwAOgh8AqIMfAEKFHwDchh8AgIgfABqKHwC0ix8AWI0fAPKOHwCMkB8AJpIfAMCTHwBklR8A/pYfAJiYHwAymh8A1psfAHCdHwAKnx8ApKAfAEiiHwDiox8AfKUfACCnHwC6qB8AVKofAO6rHwCIrR8ALK8fAMawHwBgsh8A+rMfAJ61HwA4tx8A0rgfAHa6HwAQvB8Aqr0fAES/HwDowB8AgsIfABzEHwC2xR8AUMcfAPTIHwCOyh8AKMwfAMLNHwBmzx8AANEfAJrSHwA+1B8A2NUfAHLXHwAM2R8AsNofAErcHwDk3R8Aft8fABjhHwC84h8AVuQfAPDlHwCU5x8ALukfAMjqHwBi7B8ABu4fAKDvHwA68R8A1PIfAG70HwAS9h8ArPcfAEb5HwDg+h8AhPwfAB7+HwC4/x8AXAEgAPYCIACQBCAAKgYgAM4HIABoCSAAAgsgAJwMIAA2DiAA2g8gAHQRIAAOEyAAqBQgAEwWIADmFyAAgBkgACQbIAC+HCAAWB4gAPIfIACWISAAMCMgAMokIABkJiAA/icgAKIpIAA8KyAA1iwgAHAuIAAUMCAArjEgAEgzIADiNCAAhjYgACA4IAC6OSAAVDsgAPg8IACSPiAALEAgANBBIABqQyAABEUgAJ5GIABCSCAA3EkgAHZLIAAQTSAAqk4gAE5QIADoUSAAglMgACZVIADAViAAWlggAPRZIACOWyAAMl0gAMxeIABmYCAAAGIgAKRjIAA+ZSAA2GYgAHxoIAAWaiAAsGsgAEptIADubiAAiHAgACJyIAC8cyAAVnUgAPp2IACUeCAALnogAMh7IABsfSAABn8gAKCAIABEgiAA3oMgAHiFIAAShyAAtoggAFCKIADqiyAAhI0gAB6PIADCkCAAXJIgAPaTIACQlSAANJcgAM6YIABomiAAApwgAKadIABAnyAA2qAgAHSiIAAYpCAAsqUgAEynIADwqCAAiqogACSsIAC+rSAAYq8gAPywIACWsiAAMLQgAMq1IAButyAACLkgAKK6IAA8vCAA4L0gAHq/IAAUwSAArsIgAFLEIADsxSAAhscgACDJIADEyiAAXswgAPjNIACSzyAANtEgANDSIABq1CAADtYgAKjXIABC2SAA3NogAHbcIAAa3iAAtN8gAE7hIADo4iAAjOQgACbmIADA5yAAZOkgAP7qIACY7CAAMu4gANbvIABw8SAACvMgAKT0IAA+9iAA4vcgAHz5IAAW+yAAsPwgAFT+IADu/yAAiAEhACwDIQDGBCEAYAYhAPoHIQCeCSEAOAshANIMIQBsDiEABhAhAKoRIQBEEyEA3hQhAHgWIQAcGCEAthkhAFAbIQD0HCEAjh4hACggIQDCISEAXCMhAAAlIQCaJiEANCghAM4pIQByKyEADC0hAKYuIQBKMCEA5DEhAH4zIQAYNSEAsjYhAFY4IQDwOSEAijshACQ9IQDIPiEAYkAhAPxBIQCWQyEAOkUhANRGIQBuSCEAEkohAKxLIQBGTSEA4E4hAHpQIQAeUiEAuFMhAFJVIQDsViEAkFghACpaIQDEWyEAXl0hAAJfIQCcYCEANmIhANpjIQB0ZSEADmchAKhoIQBCaiEA5mshAIBtIQAabyEAtHAhAFhyIQDycyEAjHUhACZ3IQDKeCEAZHohAP57IQCifSEAPH8hANaAIQBwgiEACoQhAK6FIQBIhyEA4oghAHyKIQAgjCEAuo0hAFSPIQDukCEAkpIhACyUIQDGlSEAapchAASZIQCemiEAOJwhANKdIQB2nyEAEKEhAKqiIQBEpCEA6KUhAIKnIQAcqSEAtqohAFqsIQD0rSEAjq8hADKxIQDMsiEAZrQhAAC2IQCatyEAPrkhANi6IQByvCEADL4hALC/IQBKwSEA5MIhAIjEIQAixiEAvMchAFbJIQD6yiEAlMwhAC7OIQDIzyEAYtEhAAbTIQCg1CEAOtYhANTXIQB42SEAEtshAKzcIQBQ3iEA6t8hAIThIQAe4yEAuOQhAFzmIQD25yEAkOkhACrrIQDO7CEAaO4hAALwIQCc8SEAQPMhANr0IQB09iEAGPghALL5IQBM+yEA5vwhAID+IQAkACIAvgEiAFgDIgD8BCIAlgYiADAIIgDKCSIAbgsiAAgNIgCiDiIAPBAiANYRIgB6EyIAFBUiAK4WIgBSGCIA7BkiAIYbIgAgHSIAxB4iAF4gIgD4ISIAkiMiACwlIgDQJiIAaigiAAQqIgCoKyIAQi0iANwuIgB2MCIAEDIiALQzIgBONSIA6DYiAII4IgAmOiIAwDsiAFo9IgD0PiIAmEAiADJCIgDMQyIAcEUiAApHIgCkSCIAPkoiANhLIgB8TSIAFk8iALBQIgBKUiIA7lMiAIhVIgAiVyIAxlgiAGBaIgD6WyIAlF0iAC5fIgDSYCIAbGIiAAZkIgCgZSIARGciAN5oIgB4aiIAHGwiALZtIgBQbyIA6nAiAIRyIgAodCIAwnUiAFx3IgD2eCIAmnoiADR8IgDOfSIAcn8iAAyBIgCmgiIAQIQiANqFIgB+hyIAGIkiALKKIgBMjCIA8I0iAIqPIgAkkSIAyJIiAGKUIgD8lSIAlpciADCZIgDUmiIAbpwiAAieIgCinyIARqEiAOCiIgB6pCIAFKYiALinIgBSqSIA7KoiAJCsIgAqriIAxK8iAF6xIgD4siIAnLQiADa2IgDQtyIAarkiAA67IgCovCIAQr4iAOa/IgCAwSIAGsMiALTEIgBYxiIA8sciAIzJIgAmyyIAwMwiAGTOIgD+zyIAmNEiADLTIgDW1CIAcNYiAArYIgCu2SIASNsiAOLcIgB83iIAFuAiALrhIgBU4yIA7uQiAIjmIgAs6CIAxukiAGDrIgD67CIAnu4iADjwIgDS8SIAdvMiABD1IgCq9iIARPgiAN75IgCC+yIAHP0iALb+IgBQACMA9AEjAI4DIwAoBSMAzAYjAGYIIwAACiMAmgsjAD4NIwDYDiMAchAjAAwSIwCmEyMAShUjAOQWIwB+GCMAGBojALwbIwBWHSMA8B4jAIogIwAuIiMAyCMjAGIlIwD8JiMAoCgjADoqIwDUKyMAeC0jABIvIwCsMCMARjIjAOozIwCENSMAHjcjALg4IwBSOiMA9jsjAJA9IwAqPyMAxEAjAGhCIwACRCMAnEUjAEBHIwDaSCMAdEojAA5MIwCoTSMATE8jAOZQIwCAUiMAGlQjAL5VIwBYVyMA8lgjAJZaIwAwXCMAyl0jAGRfIwD+YCMAomIjADxkIwDWZSMAcGcjABRpIwCuaiMASGwjAOJtIwCGbyMAIHEjALpyIwBedCMA+HUjAJJ3IwAseSMAxnojAGp8IwAEfiMAnn8jADiBIwDcgiMAdoQjABCGIwC0hyMATokjAOiKIwCCjCMAHI4jAMCPIwBakSMA9JIjAI6UIwAyliMAzJcjAGaZIwAAmyMApJwjAD6eIwDYnyMAfKEjABajIwCwpCMASqYjAOSnIwCIqSMAIqsjALysIwBWriMA+q8jAJSxIwAusyMAyLQjAGy2IwAGuCMAoLkjAES7IwDevCMAeL4jABLAIwCswSMAUMMjAOrEIwCExiMAHsgjAMLJIwBcyyMA9swjAJDOIwA00CMAztEjAGjTIwAC1SMAptYjAEDYIwDu2SMAiNsjACLdIwC83iMAYOAjAPrhIwCU4yMALuUjANLmIwCA6CMAJOojAL7rIwBY7SMA8u4jAJbwIwAw8iMA3vMjAIL1IwAc9yMAtvgjAFD6IwD0+yMAjv0jACj/IwDMACQAZgIkAAAEJACaBSQANAckANgIJAByCiQADAwkAKYNJABKDyQA5BAkAH4SJAAYFCQAvBUkAFYXJADwGCQAlBokAC4cJADIHSQAYh8kAAYhJACgIiQAOiQkANQlJABuJyQAEikkAKwqJABGLCQA4C0kAHovJAAeMSQAuDIkAFw0JAD2NSQAkDckACo5JADOOiQAaDwkAAI+JACcPyQANkEkANpCJAB0RCQADkYkAKhHJABMSSQA5kokAIBMJAAkTiQAvk8kAFhRJADyUiQAllQkADBWJADKVyQAZFkkAAhbJACiXCQAPF4kANZfJABwYSQAFGMkAK5kJABIZiQA4mckAIZpJAAgayQAumwkAF5uJAD4byQAknEkACxzJADGdCQAanYkAAR4JACeeSQAOHskANx8JAB2fiQAEIAkAKqBJABOgyQA6IQkAIKGJAAmiCQAwIkkAFqLJAD0jCQAjo4kADKQJADMkSQAZpMkAACVJACkliQAPpgkANiZJABymyQAFp0kALCeJABKoCQA7qEkAIijJAAipSQAvKYkAFaoJAD6qSQAlKskAC6tJADIriQAbLAkAAayJACgsyQAOrUkAN62JAB4uCQAErokALa7JABQvSQA6r4kAITAJAAewiQAwsMkAFzFJAD2xiQAkMgkADTKJADOyyQAaM0kAALPJACm0CQAQNIkANrTJAB+1SQAGNckALLYJABM2iQA5tskAIrdJAAk3yQAvuAkAFjiJAD84yQAluUkADDnJADK6CQAbuokAAjsJACi7SQARu8kAODwJAB68iQAFPQkAK71JABS9yQA7PgkAIb6JAAg/CQAxP0kAF7/JAD4ACUAkgIlADYEJQDQBSUAagclAA4JJQCoCiUAQgwlANwNJQB2DyUAGhElALQSJQBOFCUA6BUlAIwXJQAmGSUAwBolAFocJQD+HSUAmB8lADIhJQDWIiUAcCQlAAomJQCkJyUAPiklAOIqJQB8LCUAFi4lALAvJQBUMSUA7jIlAIg0JQAiNiUAxjclAGA5JQD6OiUAnjwlADg+JQDSPyUAbEElABBDJQCqRCUAREYlAN5HJQB4SSUAHEslALZMJQBQTiUA6k8lAI5RJQAoUyUAwlQlAGZWJQAAWCUAmlklADRbJQDOXCUAcl4lAAxgJQCmYSUAQGMlAORkJQB+ZiUAGGglALJpJQBWayUA8GwlAIpuJQAucCUAyHElAGJzJQD8dCUAoHYlADp4JQDUeSUAbnslAAh9JQCsfiUARoAlAOCBJQB6gyUAHoUlALiGJQBSiCUA9oklAJCLJQAqjSUAxI4lAF6QJQACkiUAnJMlADaVJQDQliUAdJglAA6aJQComyUATJ0lAOaeJQCAoCUAGqIlAL6jJQBYpSUA8qYlAIyoJQAmqiUAyqslAGStJQD+riUAorAlADyyJQDWsyUAcLUlAAq3JQCuuCUASLolAOK7JQCGvSUAIL8lALrAJQBUwiUA7sMlAJLFJQAsxyUAxsglAGDKJQAEzCUAns0lADjPJQDc0CUAdtIlABDUJQCq1SUARNclAOjYJQCC2iUAHNwlALbdJQBa3yUA9OAlAI7iJQAo5CUAzOUlAGbnJQAA6SUApOolAD7sJQDY7SUAcu8lAAzxJQCw8iUASvQlAOT1JQB+9yUAIvklALz6JQBW/CUA8P0lAJT/JQAuASYAyAImAGwEJgAGBiYAoAcmADoJJgDUCiYAeAwmABIOJgCsDyYARhEmAOoSJgCEFCYAHhYmALgXJgBcGSYA9homAJAcJgA0HiYAzh8mAGghJgACIyYAnCQmAEAmJgDaJyYAdCkmAA4rJgCoLCYATC4mAOYvJgCKMSYALjMmAMg0JgBiNiYABjgmAKA5JgA6OyYA3jwmAHg+JgASQCYArEEmAEZDJgDqRCYAhEYmAB5IJgC4SSYAUksmAPZMJgCQTiYANFAmAM5RJgBoUyYAAlUmAJxWJgBAWCYA2lkmAHRbJgAOXSYAsl4mAExgJgDmYSYAgGMmACRlJgC+ZiYAWGgmAPxpJgCWayYAMG0mAMpuJgBkcCYACHImAKJzJgA8dSYA1nYmAHp4JgAUeiYArnsmAEh9JgDsfiYAhoAmACCCJgDEgyYAXoUmAPiGJgCSiCYALIomANCLJgBqjSYABI8mAJ6QJgBCkiYA3JMmAHaVJgAQlyYAtJgmAE6aJgDomyYAjJ0mACafJgDAoCYAWqImAPSjJgCYpSYAMqcmAMyoJgBmqiYACqwmAKStJgA+ryYA4rAmAHyyJgAWtCYAsLUmAEq3JgDuuCYAiLomACK8JgC8vSYAYL8mAPrAJgCUwiYALsQmANLFJgBsxyYABskmAKrKJgBEzCYA3s0mAHjPJgAS0SYAttImAFDUJgDq1SYAhNcmACjZJgDC2iYAXNwmAADeJgCa3yYANOEmAM7iJgBo5CYADOYmAKbnJgBA6SYA2uomAH7sJgAY7iYAsu8mAEzxJgDw8iYAivQmACT2JgDI9yYAYvkmAPz6JgCW/CYAMP4mANT/JgBuAScACAMnAKIEJwA8BicA4AcnAHoJJwAUCycAuAwnAFIOJwDsDycAhhEnACoTJwDEFCcAXhYnAPgXJwCcGScANhsnANAcJwBqHicADiAnAKghJwBCIycA5iQnAIAmJwAaKCcAtCknAE4rJwDoLCcAjC4nACYwJwDAMScAZDMnAP40JwCYNicAPDgnANY5JwBwOycACj0nAKQ+JwBIQCcA4kEnAHxDJwAWRScAsEYnAFRIJwDuSScAiEsnACxNJwDGTicAYFAnAARSJwCeUycAOFUnANJWJwBsWCcAEFonAKpbJwBEXScA3l4nAHhgJwAcYicAtmMnAFBlJwD0ZicAjmgnAChqJwDMaycAZm0nAABvJwCacCcANHInANhzJwBydScADHcnAKZ4JwBKeicA5HsnAH59JwAifycAvIAnAFaCJwDwgycAlIUnAC6HJwDIiCcAYoonAPyLJwCgjScAOo8nANSQJwB4kicAEpQnAKyVJwBGlycA4JgnAHqaJwAenCcAuJ0nAFKfJwD2oCcAkKInACqkJwDOpScAaKcnAAKpJwCcqicANqwnANqtJwB0rycADrEnAKiyJwBCtCcA5rUnAIC3JwAauScAvronAFi8JwDyvScAlr8nADDBJwDKwicAZMQnAP7FJwCixycAPMknANbKJwBwzCcACs4nAK7PJwBI0ScA7NInAIbUJwAg1icAutcnAFTZJwD42icAktwnACzeJwDG3ycAauEnAATjJwCe5CcAQuYnANznJwB26ScAEOsnAKrsJwBO7icA6O8nAILxJwAc8ycAwPQnAFr2JwD09ycAjvknADL7JwDM/CcAZv4nAAoAKACkASgAPgMoANgEKAByBigAFggoALAJKABKCygA7gwoAIgOKAAiECgAvBEoAFYTKAD6FCgAlBYoAC4YKADIGSgAbBsoAAYdKACgHigAOiAoAN4hKAB4IygAEiUoALYmKABQKCgA6ikoAIQrKAAeLSgAwi4oAFwwKAD2MSgAkDMoADQ1KADONigAaDgoAAI6KACmOygAQD0oANo+KAB+QCgAGEIoALJDKABMRSgA5kYoAIpIKAAkSigAvksoAFhNKAD8TigAllAoADBSKADUUygAblUoAAhXKACiWCgAPFooAOBbKAB6XSgAFF8oAK5gKABSYigA7GMoAIZlKAAgZygAxGgoAF5qKAD4aygAnG0oADZvKADQcCgAanIoAAR0KACodSgAQncoANx4KAB2eigAEHwoALR9KABOfygA6IAoAIyCKAAmhCgAwIUoAGSHKAD+iCgAmIooADKMKADMjSgAcI8oAAqRKACkkigAPpQoANiVKAB8lygAFpkoALCaKABUnCgA7p0oAIifKAAsoSgAxqIoAGCkKAD6pSgAlKcoADipKADSqigAbKwoAAauKACgrygARLEoAN6yKAB4tCgAHLYoALa3KABQuSgA9LooAI68KAAovigAwr8oAFzBKAAAwygAmsQoADTGKADOxygAaMkoAAzLKACmzCgAQM4oAOTPKAB+0SgAGNMoALzUKABW1igA8NcoAIrZKAAk2ygAyNwoAGLeKAD83ygAluEoADrjKADU5CgAbuYoAAjoKACs6SgARusoAODsKACE7igAHvAoALjxKABS8ygA7PQoAJD2KAAq+CgAxPkoAF77KAAC/SgAnP4oADYAKQDQASkAdAMpAA4FKQCoBikATAgpAOYJKQCACykAGg0pALQOKQBYECkA8hEpAIwTKQAmFSkAyhYpAGQYKQD+GSkAmBspADwdKQDWHikAcCApABQiKQCuIykASCUpAOImKQB8KCkAICopALorKQBULSkA+C4pAJIwKQAsMikAxjMpAGA1KQAENykAnjgpADg6KQDSOykAdj0pABA/KQCqQCkAREIpAOhDKQCCRSkAHEcpALZIKQBaSikA9EspAI5NKQAoTykAzFApAGZSKQAAVCkApFUpAEhXKQDiWCkAhlopACBcKQC6XSkAVF8pAPhgKQCSYikALGQpAMZlKQBgZykABGkpAJ5qKQA4bCkA0m0pAHZvKQAQcSkAqnIpAE50KQDodSkAgncpABx5KQC2eikAWnwpAPR9KQCOfykAKIEpAMyCKQBmhCkAAIYpAJqHKQA+iSkA2IopAHKMKQAWjikAsI8pAEqRKQDkkikAfpQpACKWKQC8lykAVpkpAPCaKQCUnCkALp4pAMifKQBioSkABqMpAKCkKQA6pikA3qcpAHipKQASqykArKwpAEauKQDqrykAhLEpAB6zKQC4tCkAXLYpAPa3KQCQuSkAKrspAM68KQBovikAAsApAKbBKQBAwykA2sQpAHTGKQAOyCkAsskpAEzLKQDmzCkAgM4pACTQKQC+0SkAWNMpAPLUKQCW1ikAMNgpAMrZKQBk2ykACN0pAKLeKQA84CkA1uEpAHDjKQAU5SkAruYpAEjoKQDs6SkAhuspACDtKQDE7ikAXvApAPjxKQCS8ykALPUpAND2KQBq+CkABPopAJ77KQA4/SkA3P4pAHYAKgAQAioAtAMqAE4FKgDoBioAjAgqACYKKgDACyoAWg0qAPQOKgCYECoAMhIqAMwTKgBwFSoAChcqAKQYKgA+GioA2BsqAHwdKgAWHyoAsCAqAEoiKgDuIyoAiCUqACInKgC8KCoAYCoqAPorKgCULSoAOC8qANIwKgBsMioABjQqAKA1KgBENyoA3jgqAHg6KgASPCoArD0qAFA/KgDqQCoAhEIqAChEKgDCRSoAXEcqAABJKgCaSioANEwqAM5NKgBoTyoADFEqAKZSKgBAVCoA2lUqAH5XKgAYWSoAsloqAExcKgDwXSoAil8qACRhKgDIYioAYmQqAPxlKgCWZyoAMGkqANRqKgBubCoACG4qAKJvKgBGcSoA4HIqAHp0KgAUdioArncqAFJ5KgDseioAkHwqACp+KgDEfyoAXoEqAPiCKgCchCoANoYqANCHKgBqiSoADosqAKiMKgBCjioA3I8qAHaRKgAakyoAtJQqAFiWKgDylyoAjJkqACabKgDAnCoAZJ4qAP6fKgCYoSoAMqMqANakKgBwpioACqgqAK6pKgBIqyoA4qwqAHyuKgAWsCoAurEqAFSzKgDutCoAiLYqACK4KgDGuSoAYLsqAAS9KgCevioAOMAqANLBKgBswyoAEMUqAKrGKgBEyCoA3skqAILLKgAczSoAts4qAFDQKgD00SoAjtMqACjVKgDM1ioAZtgqAADaKgCa2yoANN0qANjeKgBy4CoADOIqAKbjKgBK5SoA5OYqAH7oKgAY6ioAvOsqAFbtKgDw7ioAlPAqAC7yKgDI8yoAYvUqAPz2KgCg+CoAOvoqANT7KgBu/SoACP8qAKwAKwBGAisA4AMrAIQFKwAeBysAuAgrAFwKKwD2CysAkA0rACoPKwDEECsAaBIrAAIUKwCcFSsANhcrANAYKwB0GisADhwrAKgdKwBMHysA8CArAJQiKwAuJCsAyCUrAGInKwD8KCsAoCorADosKwDULSsAbi8rAAgxKwCsMisARjQrAOA1KwCENysAHjkrALg6KwBSPCsA7D0rAJA/KwAqQSsAxEIrAGhEKwACRisAnEcrAEBJKwDaSisAdEwrAA5OKwCoTysATFErAOZSKwCAVCsAGlYrALRXKwBYWSsA8lorAIxcKwAwXisAyl8rAGRhKwD+YisAomQrADxmKwDWZysAcGkrABRrKwCubCsASG4rAOJvKwCGcSsAIHMrALp0KwBedisA+HcrAJJ5KwAseysAxnwrAGp+KwAEgCsAnoErADiDKwDShCsAdoYrABCIKwCqiSsATosrAOiMKwCCjisAHJArAMCRKwBakysA9JQrAI6WKwAymCsAzJkrAGabKwAAnSsAmp4rAD6gKwDYoSsAfKMrABalKwCwpisASqgrAOSpKwCIqysAIq0rALyuKwBgsCsA+rErAJSzKwAutSsAyLYrAGy4KwAGuisAoLsrADq9KwDevisAeMArABLCKwC2wysAUMUrAOrGKwCEyCsAHsorAMLLKwBczSsA9s4rAJDQKwAq0isAztMrAGjVKwAC1ysAptgrAEDaKwDa2ysAdN0rABjfKwCy4CsATOIrAObjKwCK5SsAJOcrAL7oKwBY6isA8usrAJbtKwAw7ysAyvArAG7yKwAI9CsAovUrADz3KwDg+CsAevorABT8KwCu/SsAUv8rAOwALACGAiwAIAQsALoFLABeBywA+AgsAJwKLAA2DCwA0A0sAGoPLAAEESwAqBIsAEIULADcFSwAdhcsABoZLAC0GiwAThwsAOgdLACMHywAJiEsAMAiLABkJCwA/iUsAJgnLAAyKSwAzCosAHAsLAAKLiwApC8sAD4xLADYMiwAfDQsABY2LACwNywAVDksAO46LACIPCwAIj4sAMY/LABgQSwA+kIsAJRELAA4RiwA0kcsAGxJLAAGSywAoEwsAEROLADeTywAeFEsABxTLAC2VCwAUFYsAOpXLACOWSwAKFssAMJcLABcXiwAAGAsAJphLAA0YywAzmQsAHJmLAAMaCwApmksAEBrLADkbCwAfm4sABhwLACycSwATHMsAPB0LACKdiwALngsAMh5LABieywA/HwsAJZ+LAA6gCwA1IEsAG6DLAAIhSwArIYsAEaILADgiSwAeossABSNLAC4jiwAUpAsAPaRLACQkywAKpUsAMSWLABemCwAAposAJybLAA2nSwA0J4sAGqgLAAOoiwAqKMsAEKlLADmpiwAgKgsABqqLAC0qywAWK0sAPKuLACMsCwAJrIsAMqzLABktSwA/rYsAJi4LAAyuiwA1rssAHC9LAAUvywArsAsAEjCLADiwywAfMUsACDHLAC6yCwAVMosAO7LLACSzSwALM8sAMbQLABg0iwABNQsAJ7VLAA41ywA3NgsAHbaLAAQ3CwAqt0sAETfLADo4CwAguIsABzkLAC25SwAUOcsAPToLACO6iwAKOwsAMztLABm7ywAAPEsAJryLAA+9CwA2PUsAHL3LAAM+SwAsPosAEr8LADk/SwAfv8sACIBLQC8Ai0AVgQtAPAFLQCUBy0ALgktAMgKLQBiDC0ABg4tAKAPLQA6ES0A1BItAHgULQASFi0ArBctAEYZLQDqGi0AhBwtAB4eLQC4Hy0AXCEtAPYiLQCQJC0AKiYtAM4nLQBoKS0AAistAJwsLQBALi0A2i8tAHQxLQAOMy0AqDQtAEw2LQDmNy0AijktACQ7LQC+PC0AWD4tAPI/LQCWQS0AMEMtAMpELQBkRi0A/kctAKJJLQA8Sy0A1kwtAHpOLQAUUC0ArlEtAEhTLQDsVC0AhlYtACBYLQC6WS0AXlstAPhcLQCSXi0ALGAtAMZhLQBqYy0ABGUtAKhmLQBCaC0A3GktAHZrLQAQbS0AtG4tAE5wLQDocS0AgnMtACZ1LQDAdi0AWngtAPR5LQCYey0AMn0tAMx+LQBmgC0ACoItAKSDLQA+hS0A2IYtAHyILQAWii0AsIstAFSNLQDuji0AiJAtACKSLQC8ky0AYJUtAPqWLQCUmC0ALpotAMibLQBsnS0ABp8tAKCgLQBEoi0A3qMtAHilLQASpy0ArKgtAFCqLQDqqy0Ajq0tACivLQDCsC0AXLItAPazLQCatS0ANLctAM64LQBoui0AArwtAKa9LQBAvy0A2sAtAH7CLQAYxC0AssUtAEzHLQDwyC0AisotACTMLQC+zS0AYs8tAPzQLQCW0i0AMNQtAMrVLQBu1y0ACNktAKzaLQBG3C0A4N0tAHrfLQAU4S0AuOItAFLkLQDs5S0AhuctACDpLQDE6i0AXuwtAPjtLQCc7y0ANvEtANDyLQBq9C0ADvYtAKj3LQBC+S0A3PotAID8LQAa/i0AtP8tAE4BLgDyAi4AjAQuACYGLgDKBy4AZAkuAP4KLgCYDC4AMg4uANYPLgBwES4AChMuAKQULgA+Fi4A4hcuAHwZLgAgGy4AuhwuAFQeLgDuHy4AiCEuACwjLgDGJC4AYCYuAPonLgCUKS4AOCsuANIsLgBsLi4AEDAuAKoxLgBEMy4A3jQuAII2LgAcOC4AtjkuAFA7LgD0PC4Ajj4uAChALgDCQS4AZkMuAABFLgCaRi4ANEguANhJLgBySy4ADE0uAKZOLgBKUC4A5FEuAH5TLgAYVS4AslYuAFZYLgDwWS4AlFsuAC5dLgDIXi4AYmAuAPxhLgCgYy4AOmUuANRmLgBuaC4ACGouAKxrLgBGbS4A4G4uAIRwLgAeci4AuHMuAFJ1LgD2di4AkHguACp6LgDEey4AaH0uAAJ/LgCcgC4ANoIuANqDLgB0hS4ADocuALKILgBMii4A5osuAICNLgAajy4AvpAuAFiSLgDyky4AjJUuACaXLgDKmC4AZJouAP6bLgCinS4APJ8uANagLgBwoi4AFKQuAK6lLgBIpy4A4qguAIaqLgAgrC4Auq0uAFSvLgDusC4AkrIuACy0LgDGtS4AarcuAAS5LgCeui4AQrwuANy9LgB2vy4AEMEuAKrCLgBOxC4A6MUuAILHLgAcyS4AwMouAFrMLgD0zS4AmM8uADLRLgDM0i4AZtQuAADWLgCk1y4APtkuANjaLgBy3C4AFt4uALDfLgBK4S4A5OIuAIjkLgAi5i4AvOcuAFbpLgD66i4AlOwuAC7uLgDI7y4AYvEuAAbzLgCg9C4AOvYuAN73LgB4+S4AEvsuAKz8LgBQ/i4A6v8uAIQBLwAeAy8AwgQvAFwGLwD2By8AkAkvACoLLwDODC8AaA4vAAIQLwCmES8AQBMvANoULwB0Fi8AGBgvALIZLwBMGy8A5hwvAIoeLwAkIC8AviEvAFgjLwDyJC8AliYvADAoLwDKKS8AbisvAAgtLwCiLi8APDAvAOAxLwB6My8AFDUvAK42LwBSOC8A7DkvAIY7LwAgPS8Auj4vAF5ALwD4QS8AkkMvADZFLwDQRi8AakgvAARKLwCeSy8AQk0vANxOLwB2UC8AGlIvALRTLwBOVS8A6FYvAIxYLwAmWi8AwFsvAFpdLwD+Xi8AmGAvADJiLwDMYy8AZmUvAApnLwCkaC8APmovAOJrLwB8bS8AFm8vALBwLwBUci8A7nMvAIh1LwAidy8AxngvAGB6LwD6ey8AlH0vAC5/LwDSgC8AbIIvAAaELwCqhS8ARIcvAN6ILwB4ii8AHIwvALaNLwBQjy8A6pAvAI6SLwAolC8AwpUvAFyXLwD2mC8AmpovADScLwDYnS8Acp8vAAyhLwCmoi8AQKQvAOSlLwB+py8AGKkvALKqLwBMrC8A8K0vAIqvLwAksS8AvrIvAGK0LwD8tS8AoLcvADq5LwDUui8AbrwvAAi+LwCsvy8ARsEvAODCLwB6xC8AFMYvALjHLwBSyS8A7MovAJDMLwAqzi8AxM8vAF7RLwAC0y8AnNQvADbWLwDQ1y8AdNkvAA7bLwCo3C8AQt4vANzfLwCA4S8AGuMvALTkLwBY5i8A8ucvAIzpLwAm6y8AyuwvAGTuLwD+7y8AmPEvADzzLwDW9C8AcPYvAAr4LwCk+S8ASPsvAOL8LwB8/i8AIAAwALoBMABUAzAA7gQwAJIGMAAsCDAAxgkwAGALMAAEDTAAng4wADgQMADSETAAbBMwABAVMACqFjAARBgwAOgZMACCGzAAHB0wALYeMABQIDAA9CEwAI4jMAAoJTAAzCYwAGYoMAAAKjAAmiswAD4tMADYLjAAcjAwAAwyMACwMzAASjUwAOQ2MAB+ODAAGDowALw7MABWPTAA8D4wAJRAMAAuQjAAyEMwAGJFMAAGRzAAoEgwADpKMADUSzAAbk0wABJPMACsUDAARlIwAOpTMACEVTAAHlcwALhYMABcWjAA9lswAJBdMAAqXzAAzmAwAGhiMAACZDAAnGUwADZnMADaaDAAdGowAA5sMACybTAATG8wAOZwMACAcjAAJHQwAL51MABYdzAA8ngwAJZ6MAAwfDAAyn0wAGR/MAD+gDAAooIwADyEMADWhTAAeocwABSJMACuijAASIwwAOyNMACGjzAAIJEwALqSMABelDAA+JUwAJKXMAA2mTAA5JowAH6cMAAinjAAvJ8wAFahMAD6ojAAiqQwAC6mMADIpzAAYqkwAAarMACgrDAAOq4wANSvMABusTAAErMwAKy0MABGtjAA6rcwAIS5MAAeuzAAuLwwAFy+MAD2vzAAkMEwACrDMADExDAAaMYwAALIMACcyTAAQMswANrMMAB0zjAADtAwALLRMABM0zAA5tQwAIDWMAAk2DAAvtkwAFjbMADy3DAAlt4wADDgMADK4TAAZOMwAP7kMACi5jAAPOgwANbpMABw6zAAFO0wAK7uMABS8DAA7PEwAIbzMAAg9TAAuvYwAF74MAD4+TAAkvswACz9MADG/jAAagAxAAQCMQCoAzEAQgUxANwGMQB2CDEAEAoxALQLMQBODTEA6A4xAIIQMQAcEjEAwBMxAFoVMQD0FjEAmBgxADIaMQDMGzEAZh0xAAAfMQCkIDEAPiIxANgjMQB8JTEAFicxALAoMQBKKjEA7isxAIgtMQAiLzEAvDAxAFYyMQD6MzEAlDUxAC43MQDSODEAbDoxAAY8MQCgPTEARD8xAN5AMQB4QjEAEkQxALZFMQBQRzEA6kgxAIRKMQAeTDEAwk0xAFxPMQD2UDEAmlIxADRUMQDOVTEAaFcxAAxZMQCmWjEAQFwxANpdMQB0XzEAGGExALJiMQBMZDEA8GUxAIpnMQAkaTEAvmoxAGJsMQD8bTEAlm8xADBxMQDUcjEAbnQxAAh2MQCidzEAPHkxAOB6MQB6fDEAFH4xALh/MQBSgTEA7IIxAIaEMQAqhjEAxIcxAF6JMQD4ijEAnIwxADaOMQDQjzEAapExAASTMQColDEAQpYxANyXMQCAmTEAGpsxALScMQBOnjEA8p8xAIyhMQAmozEAwKQxAGSmMQD+pzEAmKkxADKrMQDMrDEAcK4xAAqwMQCksTEASLMxAOK0MQB8tjEAFrgxALq5MQBUuzEA7rwxAIi+MQAiwDEAxsExAGDDMQD6xDEAlMYxADjIMQDSyTEAbMsxABDNMQCqzjEARNAxAN7RMQCC0zEAHNUxALbWMQBQ2DEA6tkxAI7bMQAo3TEAwt4xAGbgMQAA4jEAmuMxADTlMQDY5jEAcugxAAzqMQCm6zEASu0xAOTuMQB+8DEAGPIxALLzMQBW9TEA8PYxAIr4MQAu+jEAyPsxAGL9MQD8/jEAoAAyADoCMgDUAzIAbgUyABIHMgCsCDIARgoyAOALMgB6DTIAHg8yALgQMgBSEjIA9hMyAJAVMgAqFzIAxBgyAF4aMgACHDIAnB0yADYfMgDaIDIAdCIyAA4kMgCoJTIATCcyAOYoMgCAKjIAGiwyAL4tMgBYLzIA8jAyAIwyMgAmNDIAyjUyAGQ3MgD+ODIAojoyADw8MgDWPTIAcD8yABRBMgCuQjIASEQyAOJFMgCGRzIAIEkyALpKMgBUTDIA7k0yAJJPMgAsUTIAxlIyAGpUMgAEVjIAnlcyADhZMgDcWjIAdlwyABBeMgCqXzIATmEyAAZjMgCgZDIAOmYyANRnMgBuaTIAEmsyAKxsMgBGbjIA4G8yAHpxMgAeczIAuHQyAFJ2MgD2dzIAkHkyACp7MgDEfDIAaH4yAAKAMgCcgTIANoMyANCEMgB0hjIADogyAKiJMgBMizIA5owyAICOMgAakDIAvpEyAFiTMgDylDIAjJYyADCYMgDKmTIAZJsyAP6cMgCYnjIAPKAyANahMgBwozIAFKUyAK6mMgBIqDIA4qkyAIarMgAgrTIAuq4yAFSwMgD4sTIAkrMyACy1MgDGtjIAYLgyAAS6MgCeuzIAOL0yANy+MgB2wDIAEMIyAKrDMgBOxTIA6MYyAILIMgAcyjIAtssyAFrNMgD0zjIAjtAyADLSMgDM0zIAZtUyAADXMgCa2DIAPtoyANjbMgBy3TIADN8yALDgMgBK4jIA5OMyAIjlMgAi5zIAvOgyAFbqMgDw6zIAlO0yAC7vMgDI8DIAbPIyAAb0MgCg9TIAOvcyAN74MgB4+jIAEvwyAKz9MgBQ/zIA6gAzAIQCMwAeBDMAuAUzAFwHMwD2CDMAkAozADQMMwDODTMAaA8zAAIRMwCmEjMAQBQzANoVMwB0FzMADhkzALIaMwBMHDMA5h0zAIofMwAkITMAviIzAFgkMwD8JTMAliczADApMwDKKjMAbiwzAAguMwCiLzMAPDEzANYyMwB6NDMAFDYzAK43MwBIOTMA7DozAIY8MwAgPjMAxD8zAF5BMwD4QjMAkkQzADZGMwDQRzMAakkzAARLMwCeTDMAQk4zANxPMwB2UTMAGlMzALRUMwBOVjMA6FczAIxZMwAmWzMAwFwzAFpeMwD0XzMAmGEzADJjMwDMZDMAZmYzAApoMwCkaTMAPmszAOJsMwB8bjMAFnAzALBxMwBUczMA7nQzAIh2MwAieDMAvHkzAGB7MwD6fDMAlH4zAC6AMwDSgTMAbIMzAAaFMwCqhjMARIgzAN6JMwB4izMAHI0zALaOMwBQkDMA6pEzAISTMwAolTMAwpYzAFyYMwAAmjMAmpszADSdMwDOnjMAcqAzAAyiMwCmozMAQKUzAOSmMwB+qDMAGKozALKrMwBMrTMA8K4zAIqwMwAksjMAyLMzAGK1MwD8tjMAlrgzADq6MwDUuzMAbr0zAAi/MwCswDMARsIzAODDMwB6xTMAFMczALjIMwBSyjMA7MszAJDNMwAqzzMAxNAzAF7SMwAC1DMAnNUzADbXMwDQ2DMAdNozAA7cMwCo3TMAQt8zANzgMwCA4jMAGuQzALTlMwBY5zMA8ugzAIzqMwAm7DMAyu0zAGTvMwD+8DMAmPIzADz0MwDW9TMAcPczAAr5MwCk+jMASPwzAOL9MwB8/zMAIAE0ALoCNABUBDQA7gU0AJIHNAAsCTQAxgo0AGAMNAD6DTQAng80ADgRNADSEjQAbBQ0ABAWNACqFzQARBk0AOgaNACCHDQAHB40ALYfNABaITQA9CI0AI4kNAAoJjQAzCc0AGYpNAAAKzQAmiw0AD4uNADYLzQAcjE0AAwzNACwNDQASjY0AOQ3NAB+OTQAGDs0ALw8NABgPjQA+j80AJ5BNAA4QzQA0kQ0AGxGNAAQSDQAqkk0AERLNADeTDQAgk40ABxQNAC2UTQAWlM0APRUNACOVjQAKFg0AMJZNABmWzQAAF00AJpeNAA+YDQA2GE0AHJjNAAMZTQAsGY0AEpoNADkaTQAfms0ACJtNAC8bjQAVnA0APBxNACKczQALnU0AMh2NABieDQABno0AKB7NAA6fTQA1H40AHiANAASgjQArIM0AEaFNADghjQAhIg0AB6KNAC4izQAUo00APaONACQkDQAKpI0AM6TNABolTQAApc0AJyYNABAmjQA2ps0AHSdNAAOnzQAqKA0AEyiNADmozQAgKU0ACSnNAC+qDQAWKo0APKrNACWrTQAMK80AMqwNABksjQACLQ0AKK1NAA8tzQA1rg0AHC6NAAUvDQArr00AEi/NADswDQAhsI0ACDENAC6xTQAVMc0APjINACSyjQALMw0ANDNNABqzzQABNE0AJ7SNABC1DQA3NU0AHbXNAAQ2TQAtNo0AE7cNADo3TQAgt80ABzhNADA4jQAWuQ0APTlNACO5zQAMuk0AMzqNABm7DQACu40AKTvNAA+8TQA2PI0AHz0NAAW9jQAsPc0AEr5NADk+jQAiPw0ACL+NAC8/zQAVgE1APoCNQCUBDUALgY1ANIHNQBsCTUABgs1AKAMNQBEDjUA3g81AHgRNQASEzUArBQ1AFAWNQDqFzUAhBk1ACgbNQDCHDUAXB41APYfNQCQITUANCM1AM4kNQBoJjUAAig1AKYpNQBAKzUA2iw1AH4uNQAYMDUAsjE1AEwzNQDwNDUAijY1ACQ4NQC+OTUAWDs1APw8NQCWPjUAMEA1ANRBNQBuQzUACEU1AKJGNQBGSDUA4Ek1AHpLNQAUTTUAuE41AFJQNQDsUTUAhlM1ACBVNQDEVjUAXlg1APhZNQCcWzUANl01ANBeNQBqYDUADmI1AKhjNQBCZTUA3GY1AHZoNQAaajUAtGs1AE5tNQDybjUAjHA1ACZyNQDAczUAZHU1AP52NQCYeDUAMno1ANZ7NQBwfTUACn81AKSANQA+gjUA4oM1AHyFNQAWhzUAuog1AFSKNQDuizUAiI01ACyPNQDGkDUAYJI1APqTNQCUlTUAOJc1ANKYNQBsmjUAEJw1AKqdNQBEnzUA3qA1AHiiNQAcpDUAtqU1AFCnNQDqqDUAjqo1ACisNQDCrTUAZq81AACxNQCasjUANLQ1ANi1NQBytzUADLk1AKa6NQBAvDUA5L01AH6/NQAYwTUAssI1AFbENQDwxTUAisc1AC7JNQDIyjUAYsw1APzNNQCgzzUAOtE1ANTSNQBu1DUACNY1AKzXNQBG2TUA4No1AHrcNQAe3jUAuN81AFLhNQD24jUAkOQ1ACrmNQDE5zUAaOk1AALrNQCc7DUANu41ANDvNQB08TUADvM1AKj0NQBC9jUA5vc1AID5NQAa+zUAvvw1AFj+NQDy/zUAjAE2ADADNgDKBDYAZAY2AP4HNgCiCTYAPAs2ANYMNgBwDjYAChA2AK4RNgBIEzYA4hQ2AHwWNgAgGDYAuhk2AFQbNgDuHDYAkh42ACwgNgDGITYAaiM2AAQlNgCeJjYAOCg2ANIpNgB2KzYAEC02AKouNgBEMDYA6DE2AIIzNgAcNTYAwDY2AFo4NgD0OTYAjjs2ADI9NgDMPjYAZkA2AABCNgCkQzYAPkU2ANhGNgBySDYADEo2ALBLNgBKTTYA5E42AIhQNgAiUjYAvFM2AFZVNgD6VjYAlFg2AC5aNgDIWzYAbF02AAZfNgCgYDYAOmI2AN5jNgB4ZTYAEmc2AKxoNgBQajYA6ms2AIRtNgAebzYAuHA2AFxyNgD2czYAkHU2ADR3NgDOeDYAaHo2AAJ8NgCmfTYAQH82ANqANgB0gjYAGIQ2ALKFNgBMhzYA5og2AICKNgAkjDYAvo02AFiPNgD8kDYAlpI2ADCUNgDKlTYAZJc2AAiZNgCimjYAPJw2ANadNgB6nzYAFKE2AK6iNgBSpDYA7KU2AIanNgAgqTYAxKo2AF6sNgD4rTYAkq82ACyxNgDQsjYAarQ2AAS2NgCetzYAQrk2ANy6NgB2vDYAGr42ALS/NgBOwTYA6MI2AIzENgAmxjYAwMc2AFrJNgD0yjYAmMw2ADLONgDMzzYAZtE2AArTNgCk1DYAPtY2AOLXNgB82TYAFts2ALDcNgBU3jYA7t82AIjhNgAi4zYAvOQ2AGDmNgD65zYAlOk2AC7rNgDS7DYAbO42AAbwNgCq8TYARPM2AN70NgB49jYAHPg2ALb5NgBQ+zYA6vw2AIT+NgAoADcAwgE3AFwDNwD2BDcAmgY3ADQINwDOCTcAcgs3AAwNNwCmDjcAQBA3AOQRNwB+EzcAGBU3ALIWNwBMGDcA8Bk3AIobNwAkHTcAvh43AGIgNwD8ITcAliM3ADolNwDUJjcAbig3AAgqNwCsKzcARi03AOAuNwB6MDcAFDI3ALgzNwBSNTcA7DY3AIY4NwAqOjcAxDs3AF49NwACPzcAnEA3ADZCNwDQQzcAdEU3AA5HNwCoSDcAQko3AOZLNwCATTcAGk83ALRQNwBOUjcA8lM3AIxVNwAmVzcAylg3AGRaNwD+WzcAmF03ADxfNwDWYDcAcGI3AApkNwCuZTcASGc3AOJoNwB8ajcAFmw3ALptNwBUbzcA7nA3AIhyNwAsdDcAxnU3AGB3NwAEeTcAnno3ADh8NwDSfTcAdn83ABCBNwCqgjcARIQ3AN6FNwCChzcAHIk3ALaKNwBQjDcA9I03AI6PNwAokTcAzJI3AGaUNwAAljcAmpc3AD6ZNwDYmjcAcpw3AAyeNwCwnzcASqE3AOSiNwB+pDcAIqY3ALynNwBWqTcA8Ko3AJSsNwAurjcAyK83AGKxNwD8sjcAoLQ3ADq2NwDUtzcAeLk3ABK7NwCsvDcARr43AOq/NwCEwTcAHsM3ALjENwBcxjcA9sc3AJDJNwAqyzcAxMw3AGjONwAC0DcAnNE3ADbTNwDa1DcAdNY3AA7YNwCo2TcATNs3AObcNwCA3jcAGuA3AL7hNwBY4zcA8uQ3AJbmNwA66DcA1Ok3AHjrNwAS7TcArO43AEbwNwDq8TcAhPM3AB71NwC49jcAUvg3APb5NwCQ+zcAKv03AMT+NwBoADgAAgI4AJwDOABABTgA2gY4AHQIOAAOCjgAsgs4AEwNOADmDjgAgBA4ABoSOAC+EzgAWBU4APIWOACMGDgAMBo4AMobOABkHTgACB84AKIgOAA8IjgA1iM4AHolOAAUJzgArig4AEgqOADiKzgAhi04ACAvOAC6MDgAVDI4APgzOACSNTgALDc4ANA4OABqOjgABDw4AJ49OABCPzgA3EA4AHZCOAAQRDgAqkU4AE5HOADoSDgAgko4ABxMOADATTgAWk84APRQOACYUjgAMlQ4AMxVOABmVzgAClk4AKRaOAA+XDgA2F04AHJfOAAWYTgAsGI4AEpkOADuZTgAiGc4ACJpOAC8ajgAYGw4APptOACUbzgALnE4AMhyOABsdDgABnY4AKB3OAA6eTgA3no4AHh8OAASfjgAtn84AFCBOADqgjgAhIQ4ACiGOADChzgAXIk4APaKOACQjDgANI44AM6POABokTgAApM4AKaUOABAljgA2pc4AH6ZOAAYmzgAspw4AEyeOADwnzgAiqE4ACSjOAC+pDgAWKY4APynOACWqTgAMKs4ANSsOABurjgACLA4AKKxOABGszgA4LQ4AHq2OAAUuDgAuLk4AFK7OADsvDgAhr44ACDAOADEwTgAXsM4APjEOACSxjgANsg4ANDJOABqyzgADs04AKjOOABC0DgA3NE4AIDTOAAa1TgAtNY4AE7YOADo2TgAjNs4ACbdOADA3jgAWuA4AP7hOACY4zgAMuU4ANbmOABw6DgACuo4AKTrOABI7TgA4u44AHzwOAAW8jgAsPM4AFT1OADu9jgAiPg4ACL6OADG+zgAYP04APr+OACeADkAOAI5ANIDOQBsBTkAEAc5AKoIOQBECjkA3gs5AIINOQAcDzkAthA5AFASOQDqEzkAjhU5ACgXOQDCGDkAZho5AAAcOQCaHTkANB85ANggOQByIjkADCQ5AKYlOQBAJzkA5Cg5AH4qOQAYLDkAsi05AFYvOQDwMDkAijI5AC40OQDINTkAYjc5APw4OQCgOjkAOjw5ANQ9OQBuPzkACEE5AKxCOQBGRDkA4EU5AHpHOQAeSTkAuEo5AFJMOQD2TTkAkE85ACpROQDEUjkAaFQ5AAJWOQCcVzkANlk5ANBaOQB0XDkADl45AKhfOQBCYTkA5mI5AIBkOQAaZjkAtGc5AFhpOQDyajkAjGw5ADBuOQDKbzkAZHE5AP5yOQCidDkAPHY5ANZ3OQBweTkACns5AK58OQBIfjkA4n85AHyBOQAggzkAuoQ5AFSGOQD4hzkAkok5ACyLOQDGjDkAao45AASQOQCekTkAOJM5ANKUOQB2ljkAEJg5AKqZOQBEmzkA6Jw5AIKeOQAcoDkAwKE5AFqjOQD0pDkAjqY5ACioOQDMqTkAZqs5AACtOQCarjkAUrA5APaxOQCQszkAKrU5ANi2OQByuDkADLo5AKa7OQBKvTkA5L45AH7AOQAYwjkA0MM5AGrFOQAExzkAqMg5AELKOQDcyzkAgM05ABrPOQC00DkATtI5AOjTOQCM1TkAJtc5AMDYOQBa2jkA/ts5AJjdOQAy3zkA1uA5AHDiOQAK5DkApOU5AEjnOQDi6DkAfOo5ABbsOQCw7TkAVO85AO7wOQCI8jkAIvQ5AMb1OQBg9zkA+vg5AJ76OQA4/DkA0v05AGz/OQAQAToAqgI6AEQEOgDeBToAeAc6ABwJOgC2CjoAUAw6APQNOgCODzoAKBE6AMISOgBmFDoAABY6AJoXOgA0GToAzho6AHIcOgAMHjoAph86AEAhOgDkIjoAfiQ6ABgmOgC8JzoAVik6APAqOgCKLDoAJC46AMgvOgBiMToA/DI6AKA0OgA6NjoA1Dc6AG45OgASOzoArDw6AEY+OgDgPzoAekE6AB5DOgC4RDoAUkY6APZHOgCQSToAKks6AMRMOgBoTjoAAlA6AJxROgA2UzoA0FQ6AHRWOgAOWDoAqFk6AEJbOgDmXDoAgF46ABpgOgC+YToAWGM6APJkOgCMZjoAMGg6AMppOgBkazoA/mw6AJhuOgA8cDoA1nE6AHBzOgAUdToArnY6AEh4OgDieToAhns6ACB9OgC6fjoAVIA6AO6BOgCSgzoALIU6AMaGOgBgiDoABIo6AJ6LOgA4jToA3I46AHaQOgAQkjoAqpM6AE6VOgDoljoAgpg6AByaOgC2mzoAWp06APSeOgCOoDoAKKI6AMyjOgBmpToAAKc6AKSoOgA+qjoA2Ks6AHKtOgAWrzoAsLA6AEqyOgDkszoAfrU6ACK3OgC8uDoAVro6APC7OgCUvToALr86AMjAOgBswjoABsQ6AKDFOgA6xzoA3sg6AHjKOgASzDoArM06AEbPOgDq0DoAhNI6AB7UOgC41ToAXNc6APbYOgCQ2joANNw6AM7dOgBo3zoAAuE6AKbiOgBA5DoA2uU6AHTnOgAO6ToAsuo6AEzsOgDm7ToAgO86ACTxOgC+8joAWPQ6APz1OgCW9zoAMPk6AMr6OgBu/DoACP46AKL/OgA8ATsA1gI7AHoEOwAUBjsArgc7AEgJOwDsCjsAhgw7ACAOOwDEDzsAXhE7APgSOwCSFDsANhY7ANAXOwBqGTsABBs7AKgcOwBCHjsA3B87AHYhOwAQIzsAtCQ7AE4mOwDoJzsAjCk7ACYrOwDALDsAWi47AP4vOwCYMTsAMjM7AMw0OwBmNjsACjg7AKQ5OwA+OzsA2Dw7AHw+OwAWQDsAsEE7AFRDOwDuRDsAiEY7ACJIOwDGSTsAYEs7APpMOwCUTjsALlA7ANJROwBsUzsABlU7AKBWOwBEWDsA3lk7AHhbOwAcXTsAtl47AFBgOwDqYTsAjmM7AChlOwDCZjsAXGg7AABqOwCaazsANG07AM5uOwBocDsADHI7ALBzOwBUdTsA7nY7AIh4OwAiejsAvHs7AGB9OwD6fjsAlIA7AC6COwDSgzsAbIU7AAaHOwCgiDsARIo7AN6LOwB4jTsAEo87ALaQOwBQkjsA6pM7AI6VOwAolzsAwpg7AFyaOwAAnDsAmp07ADSfOwDOoDsAaKI7AAykOwCmpTsAQKc7ANqoOwB+qjsAGKw7ALKtOwBWrzsA8LA7AIqyOwAktDsAyLU7AGK3OwD8uDsAlro7ADC8OwDUvTsAbr87AAjBOwCiwjsARsQ7AODFOwB6xzsAHsk7ALjKOwBSzDsA7M07AJDPOwAq0TsAxNI7AF7UOwD41TsAnNc7ADbZOwDQ2jsAatw7AA7eOwCo3zsAQuE7AObiOwCA5DsAGuY7ALTnOwBY6TsA8uo7AIzsOwAm7jsAwO87AGTxOwD+8jsAmPQ7ADL2OwDW9zsAcPk7AAr7OwCu/DsASP47AOL/OwCGATwAKgM8AMQEPABeBjwAAgg8AJwJPAA2CzwA0Aw8AGoOPAAOEDwAqBE8AEITPADcFDwAgBY8ABoYPAC0GTwAWBs8APIcPACMHjwAJiA8AMohPABkIzwA/iQ8AJgmPAAyKDwA1ik8AHArPAAKLTwApC48AEgwPADiMTwAfDM8ACA1PAC6NjwAVDg8AO45PACIOzwALD08AMY+PABgQDwA+kE8AJ5DPAA4RTwA0kY8AHZIPAAQSjwAqks8AERNPADoTjwAglA8ABxSPAC2UzwAUFU8APRWPACOWDwAKFo8AMJbPABmXTwAAF88AJpgPAA+YjwA2GM8AHJlPAAMZzwAsGg8AEpqPADkazwAfm08ABhvPAC8cDwAVnI8APBzPACKdTwALnc8AMh4PABiejwABnw8AKB9PAA6fzwA1IA8AHiCPAAShDwArIU8AEaHPADgiDwAhIo8AB6MPAC4jTwAUo88APaQPACQkjwAKpQ8AM6VPABolzwAApk8AJyaPABAnDwA2p08AHSfPAAOoTwAqKI8AEykPADmpTwAgKc8ABqpPAC+qjwAWKw8APKtPACWrzwAMLE8AMqyPABktDwACLY8AKK3PAA8uTwA1ro8AHC8PAAUvjwArr88AEjBPADiwjwAhsQ8ACDGPAC6xzwAXsk8APjKPACSzDwALM48ANDPPABq0TwABNM8AJ7UPAA41jwA3Nc8AHbZPAAQ2zwAqtw8AE7ePADo3zwAguE8ACbjPADA5DwAWuY8APTnPACY6TwAMus8AMzsPABm7jwAAPA8AKTxPAA+8zwA2PQ8AHL2PAAW+DwAsPk8AEr7PADk/DwAiP48ACIAPQC8AT0AYAM9APoEPQCUBj0ALgg9AMgJPQBsCz0ABg09AKAOPQA6ED0A3hE9AHgTPQAcFT0ArBY9AFAYPQDqGT0AhBs9AB4dPQDCHj0AXCA9APYhPQCQIz0ANCU9AM4mPQBoKD0ADCo9AKYrPQBALT0A2i49AH4wPQAYMj0AsjM9AEw1PQDmNj0Aijg9ACQ6PQC+Oz0AWD09APw+PQCWQD0AMEI9ANRDPQBuRT0ACEc9AKJIPQA8Sj0A4Es9AHpNPQAUTz0AuFA9AFJSPQDsUz0AhlU9ACBXPQDEWD0AXlo9APhbPQCSXT0ANl89ANBgPQBqYj0ABGQ9AKhlPQBCZz0A3Gg9AIBqPQAabD0AtG09AE5vPQDocD0AjHI9ACZ0PQDAdT0AWnc9AP54PQCYej0AMnw9ANZ9PQBwfz0ACoE9AKSCPQA+hD0A4oU9AHyHPQAWiT0AsIo9AFSMPQDujT0AiI89ACKRPQDGkj0AYJQ9APqVPQCelz0AOJk9ANKaPQBsnD0ABp49AKqfPQBEoT0A3qI9AHikPQAcpj0Atqc9AFCpPQD0qj0Ajqw9ACiuPQDCrz0AZrE9AACzPQCatD0ANLY9AM63PQByuT0ADLs9AKa8PQBAvj0A5L89AH7BPQAYwz0AvMQ9AFbGPQDwxz0Aisk9ACTLPQDIzD0AYs49APzPPQCW0T0AOtM9ANTUPQBu1j0AEtg9AKzZPQBG2z0A4Nw9AHrePQAe4D0AuOE9AFLjPQDs5D0AkOY9ACroPQDE6T0AXus9AALtPQCc7j0ANvA9ANrxPQB08z0ADvU9AKj2PQBC+D0A5vk9AID7PQAa/T0AtP49AFgAPgDyAT4AjAM+ACYFPgDKBj4AZAg+AP4JPgCiCz4APA0+ANYOPgBwED4AFBI+AK4TPgBIFT4A4hY+AHwYPgAgGj4Auhs+AFQdPgDuHj4AkiA+ACwiPgDGIz4AaiU+AAQnPgCeKD4AOCo+ANwrPgB2LT4AEC8+AKowPgBEMj4A6DM+AII1PgAcNz4Atjg+AFo6PgD0Oz4Ajj0+ADI/PgDMQD4AZkI+AABEPgCkRT4APkc+ANhIPgBySj4ADEw+ALBNPgBKTz4A5FA+AH5SPgAiVD4AvFU+AFZXPgDwWD4AlFo+AC5cPgDIXT4AYl8+AAZhPgCgYj4AOmQ+AN5lPgB4Zz4AEmk+AKxqPgBQbD4A6m0+AIRvPgAecT4AuHI+AFx0PgD2dT4AkHc+ACp5PgDOej4AaHw+AAJ+PgCmfz4AQIE+ANqCPgB0hD4AGIY+ALKHPgBMiT4A5oo+AICMPgAkjj4Avo8+AFiRPgDykj4AlpQ+ADCWPgDKlz4Abpk+AAibPgCinD4APJ4+ANafPgB6oT4AFKM+AK6kPgBIpj4A7Kc+AIapPgAgqz4Auqw+AF6uPgD4rz4AkrE+ADazPgDQtD4AarY+AAS4PgCeuT4AQrs+ANy8PgB2vj4AEMA+ALTBPgBOwz4A6MQ+AIzGPgAmyD4AwMk+AFrLPgD+zD4AmM4+ADLQPgDM0T4AZtM+AArVPgCk1j4APtg+ANjZPgB82z4AFt0+ALDePgBU4D4A7uE+AIjjPgAi5T4AvOY+AGDoPgD66T4AlOs+AC7tPgDS7j4AbPA+AAbyPgCg8z4ARPU+AN72PgB4+D4AHPo+ALb7PgBQ/T4A6v4+AIQAPwAoAj8AwgM/AFwFPwD2Bj8Amgg/ADQKPwDOCz8AaA0/AAwPPwCmED8AQBI/AOQTPwB+FT8AGBc/ALIYPwBWGj8A8Bs/AIodPwAkHz8AviA/AGIiPwD8Iz8AliU/ADonPwDUKD8Abio/ABIsPwCsLT8ARi8/AOAwPwB6Mj8AHjQ/ALg1PwBSNz8A7Dg/AJA6PwAqPD8AxD0/AF4/PwACQT8AnEI/ADZEPwDQRT8Aakc/AA5JPwCoSj8AQkw/ANxNPwCATz8AGlE/ALRSPwBYVD8A8lU/AIxXPwAmWT8AwFo/AGRcPwD+XT8AmF8/ADJhPwDWYj8AcGQ/AApmPwCkZz8ASGk/AOJqPwB8bD8AIG4/ALpvPwBUcT8A7nI/AIh0PwAsdj8Axnc/AGB5PwD6ej8Annw/ADh+PwDSfz8AbIE/ABCDPwCqhD8ARIY/AOiHPwCCiT8AHIs/ALaMPwBQjj8A9I8/AI6RPwAokz8AwpQ/AGaWPwAAmD8Ampk/AD6bPwDYnD8Acp4/AAygPwCmoT8ASqM/AOSkPwB+pj8AIqg/ALypPwBWqz8A8Kw/AIquPwAusD8AyLE/AGKzPwAGtT8AoLY/ADq4PwDUuT8AeLs/ABK9PwCsvj8ARsA/AODBPwCEwz8AHsU/ALjGPwBSyD8A9sk/AJDLPwAqzT8AxM4/AGjQPwAC0j8AnNM/AEDVPwDa1j8AdNg/AA7aPwCo2z8ATN0/AObePwCA4D8AGuI/AL7jPwBY5T8A8uY/AJboPwAw6j8Ayus/AGTtPwAI7z8AovA/ADzyPwDW8z8AcPU/ABT3PwCu+D8ASPo/AOL7PwCG/T8AIP8/ALoAQABeAkAA+ANAAJIFQAAsB0AA0AhAAGoKQAAEDEAAng1AADgPQADcEEAAdhJAABAUQACqFUAAThdAAOgYQACCGkAAJhxAAMAdQABaH0AA9CBAAI4iQAAyJEAAzCVAAGYnQAAAKUAApCpAAD4sQADYLUAAfC9AABYxQACwMkAASjRAAOQ1QACIN0AAIjlAALw6QABWPEAA+j1AAJQ/QAAuQUAA0kJAAGxEQAAGRkAAoEdAADpJQADeSkAAeExAABJOQACsT0AAUFFAAOpSQACEVEAAHlZAAMJXQABcWUAA9lpAAJpcQAA0XkAAzl9AAGhhQAACY0AApmRAAEBmQADaZ0AAdGlAABhrQACybEAATG5AAPBvQACKcUAAJHNAAL50QABidkAA/HdAAJZ5QAAwe0AAynxAAG5+QAAIgEAAooFAADyDQADghEAAeoZAABSIQAC4iUAAUotAAOyMQACGjkAAIJBAAMSRQABek0AA+JRAAJKWQAA2mEAA0JlAAGqbQAAEnUAAqJ5AAEKgQADcoUAAgKNAABqlQAC0pkAATqhAAOipQACMq0AAJq1AAMCuQABasEAA/rFAAJizQAAytUAAzLZAAHC4QAAKukAApLtAAEi9QADivkAAfMBAABbCQACww0AAVMVAAO7GQACIyEAAIspAAMbLQABgzUAA+s5AAJTQQAA40kAA0tNAAGzVQAAQ10AAqthAAETaQADe20AAeN1AABzfQAC24EAAUOJAAOrjQACO5UAAKOdAAMLoQABc6kAAAOxAAJrtQAA070AA2PBAAHLyQAAM9EAApvVAAFT3QADu+EAAiPpAACL8QADG/UAAYP9AAPoAQQCeAkEAOARBANIFQQBsB0EABglBAKoKQQBEDEEA3g1BAHgPQQAcEUEAthJBAFAUQQD0FUEAjhdBACgZQQDCGkEAXBxBAAAeQQCaH0EANCFBAM4iQQByJEEADCZBAKYnQQBKKUEA5CpBAH4sQQAYLkEAsi9BAFYxQQDwMkEAijRBACQ2QQDIN0EAYjlBAPw6QQCWPEEAOj5BANQ/QQBuQUEAEkNBAKxEQQBGRkEA4EdBAHpJQQAeS0EAuExBAFJOQQDsT0EAkFFBACpTQQDEVEEAXlZBAAJYQQCcWUEANltBANpcQQB0XkEADmBBAKhhQQBCY0EA5mRBAIBmQQAaaEEAtGlBAFhrQQDybEEAjG5BACZwQQDKcUEAZHNBAP50QQCYdkEAPHhBANZ5QQBwe0EACn1BAK5+QQBIgEEA4oFBAIaDQQAghUEAuoZBAFSIQQDuiUEAkotBACyNQQDGjkEAYJBBAASSQQCek0EAOJVBANKWQQB2mEEAEJpBAKqbQQBOnUEA6J5BAIKgQQAcokEAtqNBAFqlQQD0pkEAjqhBACiqQQDMq0EAZq1BAACvQQCasEEAPrJBANizQQBytUEAFrdBALC4QQBKukEA5LtBAH69QQAiv0EAvMBBAFbCQQDww0EAlMVBAC7HQQDIyEEAYspBAPzLQQCgzUEAOs9BANTQQQB40kEAEtRBAKzVQQBQ10EA6thBAITaQQAe3EEAuN1BAFzfQQD24EEAkOJBADTkQQDO5UEAaOdBAALpQQCc6kEAQOxBANrtQQB070EADvFBALLyQQBM9EEA5vVBAID3QQAk+UEAvvpBAFj8QQDy/UEAlv9BADABQgDKAkIAZARCAAgGQgCiB0IAPAlCAOAKQgB6DEIAFA5CAK4PQgBIEUIA7BJCAIYUQgAgFkIAuhdCAF4ZQgD4GkIAkhxCACweQgDQH0IAaiFCAAQjQgCoJEIAQiZCANwnQgB2KUIAECtCALQsQgBOLkIA6C9CAIIxQgAmM0IAwDRCAFo2QgD0N0IAmDlCADI7QgDMPEIAZj5CAApAQgCkQUIAPkNCAOJEQgB8RkIAFkhCALBJQgBKS0IA7kxCAIhOQgAiUEIAvFFCAGBTQgD6VEIAlFZCAC5YQgDSWUIAbFtCAAZdQgCqXkIARGBCAN5hQgB4Y0IAEmVCALZmQgBQaEIA6mlCAIRrQgAobUIAwm5CAFxwQgAAckIAmnNCADR1QgDOdkIAaHhCAAx6QgCme0IAQH1CANp+QgB+gEIAGIJCALKDQgBMhUIA8IZCAIqIQgAkikIAyItCAGKNQgD8jkIAlpBCADqSQgDUk0IAbpVCAAiXQgCimEIARppCAOCbQgB6nUIAFJ9CAK6gQgBSokIA7KNCAJClQgAqp0IAxKhCAF6qQgACrEIAnK1CADavQgDQsEIAarJCAA60QgCotUIAQrdCANy4QgCAukIAGrxCALS9QgBYv0IA8sBCAIzCQgAmxEIAwMVCAGTHQgD+yEIAmMpCADLMQgDWzUIAcM9CAArRQgCu0kIASNRCAOLVQgB810IAFtlCALraQgBU3EIA7t1CAIjfQgAs4UIAxuJCAGDkQgAE5kIAnudCADjpQgDS6kIAbOxCABDuQgCq70IARPFCAN7yQgCC9EIAHPZCALb3QgBa+UIA9PpCAI78QgAo/kIAwv9CAGYBQwAAA0MAmgRDADQGQwDYB0MAcglDAAwLQwCmDEMASg5DAOQPQwB+EUMAIhNDALwUQwBWFkMA8BdDAIoZQwAuG0MAyBxDAGIeQwD8H0MAoCFDADojQwDUJEMAbiZDABIoQwCsKUMARitDAOAsQwCELkMAHjBDALgxQwBSM0MA9jRDAJA2QwAqOEMAzjlDAGg7QwACPUMAnD5DADZAQwDaQUMAdENDAA5FQwCoRkMATEhDAOZJQwCAS0MAGk1DAL5OQwBYUEMA8lFDAJZTQwAwVUMAylZDAGRYQwD+WUMAoltDADxdQwDWXkMAcGBDABRiQwCuY0MASGVDAOJmQwCGaEMAIGpDALprQwBebUMA+G5DAJJwQwAsckMAxnNDAGp1QwAEd0MAnnhDADh6QwDSe0MAdn1DABB/QwC0gEMAToJDAOiDQwCChUMAHIdDAMCIQwBaikMA9ItDAI6NQwAyj0MAzJBDAGaSQwAAlEMApJVDAD6XQwDYmEMAfJpDABacQwCwnUMASp9DAOSgQwCIokMAIqRDALylQwBWp0MA8KhDAJSqQwAurEMA0q1DAGyvQwAGsUMAoLJDADq0QwDetUMAeLdDABK5QwCsukMAULxDAOq9QwCEv0MAHsFDAMLCQwBcxEMA9sVDAJrHQwA0yUMAzspDAGjMQwACzkMAps9DAEDRQwDa0kMAdNRDABjWQwCy10MATNlDAPDaQwCK3EMAJN5DAL7fQwBY4UMA/OJDAJbkQwAw5kMAyudDAGTpQwAI60MAouxDAEbuQwDg70MAevFDABTzQwCu9EMAUvZDAOz3QwCG+UMAIPtDAMT8QwBe/kMA+P9DAJIBRAA2A0QA0AREAGoGRAAOCEQAqAlEAEILRADcDEQAdg5EABoQRAC0EUQAThNEAOgURACMFkQAJhhEAMAZRABaG0QA/hxEAJgeRAAyIEQA1iFEAHAjRAAKJUQApCZEAD4oRADiKUQAfCtEABYtRACwLkQAVDBEAO4xRACIM0QAIjVEAMY2RABgOEQA+jlEAJ47RAA4PUQA0j5EAGxARAAGQkQAqkNEAERFRADeRkQAeEhEABxKRAC2S0QAUE1EAOpORACOUEQAKFJEAMJTRABmVUQAAFdEAJpYRAA0WkQAzltEAHJdRAAMX0QApmBEAEBiRADkY0QAfmVEABhnRAC8aEQAVmpEAPBrRACKbUQAJG9EAMhwRABickQA/HNEAJZ1RAA6d0QA1HhEAG56RAAIfEQArH1EAEZ/RADggEQAeoJEABSERAC4hUQAUodEAPaIRACGikQAKoxEAMSNRABej0QA+JBEAJySRAA2lEQA0JVEAHSXRAAOmUQAqJpEAEKcRADmnUQAgJ9EABqhRAC0okQAWKREAPKlRACMp0QAJqlEAMqqRABkrEQA/q1EAKKvRAA8sUQA1rJEAHC0RAAKtkQArrdEAEi5RADiukQAfLxEABa+RAC6v0QAVMFEAPjCRACSxEQALMZEAMbHRABgyUQABMtEAJ7MRAA4zkQA0s9EAHbRRAAQ00QAqtREAETWRADe10QAgtlEABzbRADA3EQAWt5EAPTfRACO4UQAKONEAMzkRABm5kQAAOhEAJrpRAA+60QA2OxEAHLuRAAM8EQAsPFEAErzRADk9EQAiPZEACL4RAC8+UQAVvtEAPD8RACU/kQALgBFAMgBRQBiA0UA/ARFAKAGRQA6CEUA3glFAHgLRQASDUUArA5FAEYQRQDqEUUAhBNFAB4VRQC4FkUAXBhFAPYZRQCQG0UANB1FAM4eRQBoIEUAAiJFAJwjRQBAJUUA2iZFAHQoRQAOKkUAqCtFAEwtRQDmLkUAgDBFACQyRQC+M0UAWDVFAPI2RQCWOEUAMDpFAMo7RQBkPUUACD9FAKJARQA8QkUA1kNFAHpFRQAUR0UArkhFAFJKRQDsS0UAhk1FACBPRQC6UEUAXlJFAPhTRQCSVUUALFdFANBYRQBqWkUABFxFAJ5dRQBCX0UA3GBFAHZiRQAaZEUAtGVFAE5nRQDoaEUAgmpFACZsRQDAbUUAWm9FAPRwRQCOckUAMnRFAMx1RQBwd0UACnlFAKR6RQA+fEUA2H1FAHx/RQAWgUUAsIJFAEqERQDuhUUAiIdFACKJRQC8ikUAYIxFAPqNRQCUj0UAOJFFANKSRQBslEUABpZFAKCXRQBEmUUA3ppFAHicRQASnkUAtp9FAFChRQDqokUAhKRFACimRQDCp0UAXKlFAACrRQCarEUANK5FAM6vRQBosUUADLNFAKa0RQBAtkUA2rdFAHS5RQAYu0UAsrxFAFa+RQDwv0UAisFFACTDRQC+xEUAYsZFAPzHRQCWyUUAMMtFAMrMRQBuzkUACNBFAKzRRQBG00UA4NRFAHrWRQAU2EUAuNlFAFLbRQDs3EUAht5FACrgRQDE4UUAXuNFAPjkRQCc5kUANuhFANDpRQB060UADu1FAKjuRQBC8EUA3PFFAIDzRQAa9UUAtPZFAE74RQDy+UUAjPtFACb9RQDA/kUAWgBGAP4BRgCYA0YAPAVGANYGRgBwCEYACgpGAKQLRgBIDUYA4g5GAHwQRgAWEkYAsBNGAFQVRgDuFkYAiBhGACwaRgDGG0YAYB1GAAQfRgCeIEYAOCJGANIjRgBsJUYAECdGAKooRgBEKkYA3itGAHgtRgAcL0YAtjBGAFoyRgD0M0YAjjVGACg3RgDCOEYAZjpGAAA8RgCaPUYAND9GANhARgByQkYADERGAKZFRgBKR0YA5EhGAH5KRgAiTEYAvE1GAFZPRgDwUEYAilJGAC5URgDIVUYAYldGAPxYRgCgWkYAOlxGANRdRgBuX0YAEmFGAKxiRgBGZEYA4GVGAIRnRgAeaUYAuGpGAFJsRgDsbUYApG9GAEhxRgDickYAfHRGACB2RgC6d0YAVHlGAAJ7RgCmfEYAQH5GANp/RgB+gUYAGINGALKERgBMhkYA8IdGAIqJRgAki0YAvoxGAGKORgD8j0YAlpFGADCTRgDUlEYAbpZGAAiYRgCsmUYARptGAOCcRgB6nkYAFKBGALihRgBSo0YA7KRGAIamRgAqqEYAxKlGAF6rRgD4rEYAkq5GADawRgDQsUYAdLNGAA61RgCotkYAQrhGANy5RgCAu0YAGr1GALS+RgBOwEYA8sFGAIzDRgAmxUYAwMZGAGTIRgD+yUYAmMtGADzNRgDWzkYAcNBGAArSRgCk00YASNVGAOLWRgB82EYAFtpGALrbRgBU3UYA7t5GAIjgRgAi4kYAxuNGAGDlRgAE50YAnuhGADjqRgDS60YAbO1GAAbvRgCq8EYARPJGAN7zRgCC9UYAHPdGALb4RgBQ+kYA9PtGAI79RgAo/0YAwgBHAGYCRwAABEcAmgVHADQHRwDOCEcAcgpHAAwMRwCwDUcASg9HAOQQRwB+EkcAGBRHALwVRwBWF0cA8BhHAIoaRwAuHEcAyB1HAGIfRwD8IEcAoCJHADokRwDUJUcAbidHABIpRwCsKkcARixHAOotRwCEL0cAHjFHALgyRwBSNEcA7DVHAJA3RwAqOUcAzjpHAGg8RwACPkcAnD9HADZBRwDaQkcAdERHAA5GRwCoR0cATElHAOZKRwCATEcAGk5HALRPRwBYUUcA8lJHAJZURwAwVkcAyldHAGRZRwD+WkcAolxHADxeRwDWX0cAcGFHABRjRwCuZEcASGZHAOJnRwB8aUcAIGtHALpsRwBUbkcA+G9HAJJxRwAsc0cAxnRHAGp2RwAEeEcAnnlHADh7RwDcfEcAdn5HABCARwCqgUcARINHAOiERwCChkcAHIhHAMCJRwBai0cA9IxHAJiORwAykEcAzJFHAGaTRwAAlUcApJZHAD6YRwDYmUcAcptHAAydRwCwnkcASqBHAOShRwCIo0cAIqVHALymRwBWqEcA+qlHAJSrRwAurUcAyK5HAGywRwAGskcAoLNHADq1RwDetkcAeLhHABK6RwC2u0cAUL1HAOq+RwCEwEcAHsJHAMLDRwBcxUcA9sZHAJDIRwA0ykcAzstHAGjNRwACz0cAptBHAEDSRwDa00cAftVHABjXRwCy2EcATNpHAObbRwCK3UcAJN9HAL7gRwBY4kcA/ONHAJblRwAw50cAyuhHAG7qRwAI7EcAou1HAEbvRwDg8EcAevJHABT0RwCu9UcAUvdHAOz4RwCG+kcAIPxHAMT9RwBe/0cA+ABIAJICSAAsBEgA0AVIAGoHSAAOCUgAqApIAEIMSADcDUgAdg9IABoRSAC0EkgAThRIAOgVSACMF0gAJhlIAMAaSABaHEgA9B1IAJgfSAAyIUgA1iJIAHAkSAAKJkgApCdIAD4pSADiKkgAfCxIABYuSACwL0gAVDFIAO4ySACINEgAIjZIAMY3SABgOUgA+jpIAJ48SAA4PkgA0j9IAGxBSAAGQ0gAqkRIAERGSADeR0gAgklIABxLSAC2TEgAUE5IAOpPSACEUUgAKFNIAMJUSABcVkgAAFhIAJpZSAA0W0gAzlxIAHJeSAAMYEgApmFIAEBjSADkZEgAfmZIABhoSACyaUgATGtIAPBsSACKbkgAJHBIAMhxSABic0gA/HRIAJZ2SAAweEgA1HlIAG57SAAIfUgArH5IAEaASADggUgAhINIAB6FSAC4hkgAUohIAOyJSACGi0gAKo1IAMSOSABokEgAApJIAJyTSAA2lUgA0JZIAHSYSAAOmkgAqJtIAEKdSADmnkgAgKBIABqiSAC0o0gAWKVIAPKmSACMqEgAMKpIAMqrSABkrUgA/q5IAJiwSAA8skgA1rNIAHC1SAAKt0gArrhIAEi6SADiu0gAfL1IACC/SAC6wEgAVMJIAO7DSACSxUgALMdIAMbISABgykgA+stIAJ7NSAA4z0gA0tBIAHbSSAAQ1EgAqtVIAETXSADo2EgAgtpIABzcSAC23UgAWt9IAPTgSACO4kgAKORIAMLlSABm50gAAOlIAKTqSAA+7EgA2O1IAHLvSAAM8UgAsPJIAEr0SADk9UgAfvdIABj5SAC8+kgAVvxIAPD9SACU/0gALgFJAMgCSQBiBEkABgZJAKAHSQA6CUkA1ApJAHgMSQASDkkArA9JAEYRSQDgEkkAhBRJAB4WSQC4F0kAXBlJAPYaSQCQHEkAKh5JAM4fSQBoIUkAAiNJAJwkSQBAJkkA2idJAHQpSQAOK0kAqCxJAEwuSQDmL0kAgDFJACQzSQC+NEkAWDZJAPI3SQCWOUkAMDtJAMo8SQBkPkkACEBJAKJBSQA8Q0kA1kRJAHBGSQAUSEkArklJAFJLSQDsTEkAhk5JACBQSQC6UUkAXlNJAPhUSQCSVkkALFhJANBZSQBqW0kABF1JAJ5eSQA4YEkA3GFJAHZjSQAaZUkAtGZJAE5oSQDoaUkAgmtJACZtSQDAbkkAWnBJAPRxSQCYc0kAMnVJAMx2SQBmeEkAAHpJAKR7SQA+fUkA2H5JAHyASQAWgkkAsINJAEqFSQDuhkkAiIhJACKKSQC8i0kAYI1JAPqOSQCUkEkALpJJANKTSQBslUkABpdJAKCYSQA6mkkA3ptJAHidSQAcn0kAtqBJAFCiSQDqo0kAhKVJACinSQDCqEkAXKpJAParSQCarUkANK9JAM6wSQBoskkAArRJAKa1SQBAt0kA2rhJAH66SQAYvEkAsr1JAEy/SQDwwEkAisJJACTESQC+xUkAYsdJAPzISQCWykkAOsxJANTNSQBuz0kACNFJAKLSSQBG1EkA4NVJAHrXSQAU2UkAuNpJAFLcSQDs3UkAht9JACrhSQDE4kkAXuRJAALmSQCc50kANulJANDqSQBq7EkADu5JAKjvSQBC8UkA3PJJAID0SQAa9kkAtPdJAE75SQDo+kkAjPxJACb+SQDA/0kAZAFKAP4CSgCYBEoAMgZKANYHSgBwCUoACgtKAKQMSgBIDkoA4g9KAHwRSgAWE0oAuhRKAFQWSgDuF0oAiBlKACwbSgDGHEoAYB5KAPofSgCeIUoAOCNKANIkSgB2JkoAEChKAKopSgBEK0oA3ixKAIIuSgAcMEoAtjFKAFAzSgDqNEoAjjZKACg4SgDMOUoAZjtKAAA9SgCaPkoANEBKANhBSgByQ0oADEVKAKZGSgBASEoA5ElKAH5LSgAYTUoAvE5KAFZQSgDwUUoAilNKAC5VSgDIVkoAYlhKAPxZSgCWW0oAOl1KANReSgBuYEoAEmJKAKxjSgBGZUoA4GZKAIRoSgAeakoAuGtKAFJtSgDsbkoAkHBKACpySgDEc0oAaHVKAAJ3SgCceEoANnpKANp7SgB0fUoADn9KAKiASgBMgkoA5oNKAICFSgAah0oAtIhKAFiKSgDyi0oAjI1KADCPSgDKkEoAZJJKAP6TSgCilUoAPJdKANaYSgB6mkoAFJxKAK6dSgBIn0oA4qBKAIaiSgAgpEoAuqVKAFSnSgDuqEoAkqpKACysSgDGrUoAaq9KAASxSgCeskoAOLRKANy1SgB2t0oAELlKAKq6SgBOvEoA6L1KAIK/SgAcwUoAtsJKAFrESgD0xUoAjsdKADLJSgDMykoAZsxKAADOSgCkz0oAPtFKANjSSgBy1EoAFtZKALDXSgBK2UoA5NpKAH7cSgAi3koAvN9KAFbhSgD64koAlORKAC7mSgDI50oAbOlKAAbrSgCg7EoAOu5KAN7vSgB48UoAEvNKAKz0SgBG9koA6vdKAIT5SgAo+0oAwvxKAFz+SgD2/0oAkAFLADQDSwDOBEsAaAZLAAIISwCcCUsAQAtLANoMSwB0DksAGBBLALIRSwBME0sA5hRLAIAWSwAkGEsAvhlLAFgbSwD8HEsAlh5LADAgSwDKIUsAbiNLAAglSwCiJksAPChLAOApSwB6K0sAFC1LAK4uSwBIMEsA7DFLAIYzSwAgNUsAxDZLAF44SwD4OUsAkjtLADY9SwDQPksAakBLAARCSwCoQ0sAQkVLANxGSwB2SEsAEEpLALRLSwBOTUsA6E5LAIxQSwAmUksAwFNLAFpVSwD+VksAmFhLADJaSwDMW0sAcF1LAApfSwCkYEsAPmJLANhjSwB8ZUsAFmdLALBoSwBUaksA7mtLAIhtSwAib0sAxnBLAGBySwD6c0sAlHVLADh3SwDSeEsAbHpLAAZ8SwCgfUsARH9LAN6ASwCCgksAHIRLALaFSwBQh0sA6ohLAI6KSwAojEsAwo1LAFyPSwD2kEsAmpJLADSUSwDOlUsAcpdLAAyZSwCmmksAQJxLAOSdSwB+n0sAGKFLALKiSwBWpEsA8KVLAIqnSwAkqUsAvqpLAGKsSwD8rUsAoK9LADqxSwDUsksAbrRLAAi2SwCst0sARrlLAOC6SwB6vEsAFL5LALi/SwBSwUsA7MJLAJDESwAqxksAxMdLAF7JSwACy0sAnMxLADbOSwDaz0sAdNFLAA7TSwCo1EsAQtZLAObXSwCA2UsAGttLALTcSwBY3ksA8t9LAIzhSwAw40sAyuRLAGTmSwD+50sAmOlLADzrSwDW7EsAcO5LAArwSwCk8UsASPNLAOL0SwB89ksAIPhLALr5SwBU+0sA+PxLAJL+SwAsAEwAxgFMAGADTAAEBUwAngZMADgITADSCUwAbAtMABANTACqDkwARBBMAOgRTACCE0wAHBVMALYWTABaGEwA9BlMAI4bTAAoHUwAzB5MAGYgTAAAIkwAmiNMADQlTADYJkwAcihMAAwqTACwK0wASi1MAOQuTAB+MEwAIjJMALwzTABWNUwA8DZMAJQ4TAAuOkwAyDtMAGI9TAD8PkwAoEBMADpCTADUQ0wAeEVMABJHTACsSEwARkpMAOpLTACETUwAHk9MALhQTABcUkwA9lNMAJBVTAAqV0wAzlhMAGhaTAACXEwAnF1MAEBfTADaYEwAdGJMAA5kTACyZUwATGdMAOZoTACAakwAJGxMAL5tTABYb0wA8nBMAJZyTAAwdEwAynVMAGR3TAAIeUwAonpMADx8TADWfUwAcH9MABSBTACugkwAUoRMAOyFTACGh0wAIIlMALqKTABejEwA+I1MAJKPTAAskUwAxpJMAGqUTAAElkwAnpdMAEKZTADcmkwAdpxMABCeTAC0n0wATqFMAOiiTACCpEwAJqZMAMCnTABaqUwA9KpMAI6sTAAyrkwAzK9MAGaxTAAKs0wApLRMAD62TADYt0wAfLlMABa7TACwvEwASr5MAOS/TACIwUwAIsNMALzETABWxkwA+sdMAJTJTAAuy0wA0sxMAGzOTAAG0EwAoNFMADrTTADe1EwAeNZMABLYTAC22UwAUNtMAOrcTACE3kwAKOBMAMLhTABc40wA9uRMAJrmTAA06EwAzulMAGjrTAAC7UwApu5MAEDwTADa8UwAfvNMABj1TACy9kwATPhMAPD5TACK+0wAJP1MAL7+TABYAE0A/AFNAJYDTQAwBU0A1AZNAG4ITQAICk0AogtNAEYNTQDgDk0AehBNABQSTQC4E00AUhVNAOwWTQCGGE0AIBpNAMQbTQBeHU0A+B5NAJwgTQA2Ik0A0CNNAGolTQAOJ00AqChNAEIqTQDcK00Adi1NABovTQC0ME0ATjJNAPIzTQCMNU0AJjdNAMA4TQBkOk0A/jtNAJg9TQAyP00A1kBNAHBCTQAKRE0ApEVNAD5HTQDiSE0AfEpNABZMTQC6TU0AVE9NAO5QTQCIUk0ALFRNAMZVTQBgV00A+lhNAJ5aTQA4XE0A0l1NAGxfTQAGYU0AqmJNAERkTQDeZU0AgmdNABxpTQC2ak0AUGxNAPRtTQCOb00AKHFNAMJyTQBcdE0AAHZNAJp3TQA0eU0A2HpNAHJ8TQAMfk0Apn9NAEqBTQDkgk0AfoRNABiGTQC8h00AVolNAPCKTQCKjE0AJI5NAMiPTQBikU0A/JJNAKCUTQA6lk0A1JdNAG6ZTQASm00ArJxNAEaeTQDgn00AeqFNAB6jTQC4pE0AUqZNAOynTQCQqU0AKqtNAMSsTQBork0AArBNAJyxTQA2s00A2rRNAH62TQAYuE0AvLlNAFa7TQDwvE0Air5NAC7ATQDSwU0AbMNNABDFTQCqxk0ARMhNAN7JTQCCy00AHM1NALbOTQBQ0E0A6tFNAI7TTQAo1U0AwtZNAGbYTQAA2k0AmttNADTdTQDY3k0AcuBNAAziTQCm400ASuVNAOTmTQB+6E0AGOpNALzrTQBW7U0A8O5NAIrwTQAk8k0AyPNNAGL1TQD89k0AoPhNADr6TQDU+00Abv1NABL/TQCsAE4ARgJOAOADTgCEBU4AHgdOALgITgBSCk4A7AtOAJANTgAqD04AxBBOAGgSTgACFE4AnBVOAEAXTgDaGE4AdBpOAA4cTgCoHU4ATB9OAOYgTgCAIk4AGiROALQlTgBYJ04A8ihOAIwqTgAmLE4Ayi1OAGQvTgD+ME4AojJOADw0TgDWNU4AcDdOAAo5TgCuOk4ASDxOAOI9TgCGP04AIEFOALpCTgBURE4A+EVOAJJHTgAsSU4AxkpOAGpMTgAETk4Ank9OADhRTgDSUk4AdlROABBWTgCqV04ATllOAOhaTgCCXE4AHF5OAMBfTgBaYU4A9GJOAI5kTgAyZk4AzGdOAGZpTgAKa04ApGxOAD5uTgDYb04AcnFOABZzTgCwdE4ASnZOAOR3TgCIeU4AIntOALx8TgBWfk4A+n9OAJSBTgAug04AyIROAGyGTgAGiE4AoIlOADqLTgDUjE4AeI5OABKQTgCskU4ARpNOAOqUTgCElk4AHphOAMKZTgBcm04A9pxOAJCeTgA0oE4AzqFOAGijTgACpU4ApqZOAECoTgDaqU4AdKtOAA6tTgCyrk4ATLBOAOaxTgCKs04AJLVOAL62TgBYuE4A/LlOAJa7TgAwvU4Ayr5OAG7ATgAIwk4AosNOADzFTgDWxk4AeshOABTKTgCuy04ASM1OAOzOTgCG0E4AINJOAMTTTgBe1U4A+NZOAJLYTgA22k4A0NtOAGrdTgAE304AqOBOAELiTgDc404AduVOABDnTgC06E4ATupOAPLrTgCM7U4AJu9OAMDwTgBa8k4A/vNOAJj1TgAy904AzPhOAGb6TgAK/E4ApP1OAD7/TgDYAE8AfAJPABYETwCwBU8AVAdPAO4ITwCICk8AIgxPAMYNTwBgD08A+hBPAJQSTwAuFE8A0hVPAGwXTwAGGU8AqhpPAEQcTwDeHU8AeB9PABwhTwC2Ik8AUCRPAOolTwCOJ08AKClPAMIqTwBcLE8A9i1PAJovTwA0MU8AzjJPAHI0TwAMNk8ApjdPAEA5TwDkOk8AfjxPABg+TwCyP08AVkFPAPBCTwCKRE8AJEZPAL5HTwBiSU8A/EpPAJZMTwA6Tk8A1E9PAG5RTwAIU08ArFRPAEZWTwDgV08AellPABRbTwC4XE8AUl5PAOxfTwCGYU8AKmNPAMRkTwBeZk8AAmhPAJxpTwA2a08A0GxPAHRuTwAOcE8AqHFPAEJzTwDmdE8AgHZPABp4TwC0eU8AWHtPAPJ8TwCMfk8AJoBPAMCBTwBkg08A/oRPAJiGTwA8iE8A1olPAHCLTwAKjU8ApI5PAEiQTwDikU8AfJNPACCVTwC6lk8AVJhPAO6ZTwCSm08ALJ1PAMaeTwBgoE8A+qFPAJ6jTwA4pU8A3KZPAHaoTwAQqk8AqqtPAEStTwDork8AgrBPAByyTwC2s08AULVPAPS2TwCOuE8AKLpPAMy7TwBmvU8AAL9PAJrATwA+wk8A2MNPAHLFTwAMx08AsMhPAErKTwDky08Afs1PABjPTwC80E8AVtJPAPDTTwCU1U8ALtdPAMjYTwBi2k8A/NtPAKDdTwA6308A1OBPAHjiTwAS5E8ArOVPAEbnTwDq6E8AhOpPAB7sTwC47U8AUu9PAPbwTwCQ8k8AKvRPAM71TwBo908AAvlPAJz6TwBA/E8A2v1PAHT/TwAiAVAAvAJQAFYEUADwBVAAigdQAC4JUADIClAAYgxQAAYOUACgD1AAOhFQANQSUAB4FFAAEhZQAKwXUABGGVAA4BpQAIQcUAAeHlAAuB9QAFIhUAD2IlAAkCRQADQmUADOJ1AAaClQAAIrUACcLFAAQC5QANovUAB0MVAADjNQAKg0UABMNlAA5jdQAIA5UAAkO1AAvjxQAFg+UADyP1AAlkFQADBDUADKRFAAZEZQAP5HUACiSVAAPEtQANZMUABwTlAAFFBQAK5RUABSU1AA7FRQAIZWUAAgWFAAullQAF5bUAD4XFAAkl5QACxgUADGYVAAamNQAARlUACeZlAAQmhQANxpUAB2a1AAEG1QALRuUABOcFAA6HFQAIJzUAAmdVAAwHZQAFp4UAD0eVAAjntQADJ9UADMflAAZoBQAAqCUACkg1AAPoVQANiGUAB8iFAAFopQALCLUABKjVAA5I5QAIiQUAAiklAAvJNQAFaVUAD6llAAlJhQAC6aUADSm1AAbJ1QAAafUACgoFAARKJQAN6jUAB4pVAAEqdQAKyoUABQqlAA6qtQAIStUAAer1AAwrBQAFyyUAD2s1AAmrVQADS3UADOuFAAaLpQAAy8UACmvVAAQL9QANrAUAB0wlAAGMRQALLFUABMx1AA5shQAIrKUAAkzFAAvs1QAGLPUAD80FAAltJQADDUUADU1VAAbtdQAAjZUACi2lAAPNxQAODdUAB631AAHuFQALjiUABS5FAA7OVQAIbnUAAg6VAAxOpQAF7sUAD47VAAnO9QADbxUADQ8lAAavRQAA72UACo91AAQvlQANz6UACA/FAAGv5QALT/UABOAVEA6AJRAIwEUQAmBlEAwAdRAGQJUQD+ClEAmAxRADIOUQDWD1EAcBFRAAoTUQCkFFEAPhZRAOIXUQB8GVEAFhtRALAcUQBUHlEA7h9RAIghUQAsI1EAxiRRAGAmUQD6J1EAnilRADgrUQDSLFEAbC5RAAYwUQCqMVEARDNRAN40UQCCNlEAHDhRALY5UQBQO1EA9DxRAI4+UQAoQFEAwkFRAGZDUQAARVEAmkZRADRIUQDYSVEAcktRAAxNUQCmTlEASlBRAORRUQB+U1EAGFVRALxWUQBWWFEA8FlRAIpbUQAuXVEAyF5RAGJgUQD8YVEAlmNRADplUQDUZlEAbmhRABJqUQCsa1EARm1RAOBuUQCEcFEAHnJRALhzUQBSdVEA7HZRAJB4UQAqelEAxHtRAF59UQACf1EAnIBRADaCUQDag1EAdIVRAA6HUQCoiFEAQopRAOaLUQCAjVEAGo9RALSQUQBYklEA8pNRAIyVUQAwl1EAyphRAGSaUQD+m1EAop1RADyfUQDWoFEAcKJRAAqkUQCupVEASKdRAOKoUQCGqlEAIKxRALqtUQBUr1EA+LBRAJKyUQAstFEAxrVRAGC3UQAEuVEAnrpRADi8UQDcvVEAdr9RABDBUQCqwlEATsRRAOjFUQCCx1EAHMlRAMDKUQBazFEA9M1RAI7PUQAy0VEAzNJRAGbUUQAA1lEApNdRAD7ZUQDY2lEActxRAAzeUQCw31EASuFRAOTiUQCI5FEAIuZRALznUQBW6VEA+upRAJTsUQAu7lEAyO9RAGLxUQAG81EAoPRRADr2UQDU91EAePlRABL7UQCs/FEAUP5RAOr/UQCEAVIAHgNSAMIEUgBcBlIA9gdSAJAJUgAqC1IAzgxSAGgOUgACEFIAnBFSAEATUgDaFFIAdBZSABgYUgCyGVIATBtSAOYcUgCKHlIAJCBSAL4hUgBYI1IA8iRSAJYmUgAwKFIAyilSAGQrUgAILVIAoi5SADwwUgDgMVIAejNSABQ1UgCuNlIAUjhSAOw5UgCGO1IAID1SAMQ+UgBeQFIA+EFSAJJDUgA2RVIA0EZSAGpIUgAESlIAnktSAEJNUgDcTlIAdlBSABpSUgC0U1IATlVSAOhWUgCMWFIAJlpSAMBbUgBaXVIA9F5SAJhgUgAyYlIAzGNSAGZlUgAKZ1IApGhSAD5qUgDia1IAfG1SABZvUgCwcFIAVHJSAO5zUgCIdVIAIndSALx4UgBgelIA+ntSAJR9UgAuf1IA0oBSAGyCUgAGhFIAqoVSAESHUgDeiFIAeIpSAByMUgC2jVIAUI9SAOqQUgCEklIAKJRSAMKVUgBcl1IAAJlSAJqaUgA0nFIAzp1SAHKfUgAMoVIApqJSAECkUgDapVIAfqdSABipUgCyqlIATKxSAPCtUgCKr1IAJLFSAMiyUgBitFIA/LVSAJa3UgA6uVIA1LpSAG68UgAIvlIAor9SAEbBUgDgwlIAesRSAB7GUgC4x1IAUslSAOzKUgCQzFIAKs5SAMTPUgBe0VIA+NJSAJzUUgA21lIA0NdSAGrZUgAO21IAqNxSAELeUgDm31IAgOFSABrjUgC05FIAWOZSAPLnUgCM6VIAJutSAMDsUgBk7lIA/u9SAJjxUgA881IA1vRSAHD2UgAK+FIArvlSAEj7UgDi/FIAfP5SABYAUwC6AVMAVANTAO4EUwCIBlMALAhTAMYJUwBgC1MABA1TAJ4OUwA4EFMA0hFTAHYTUwAQFVMAqhZTAEQYUwDoGVMAghtTABwdUwC2HlMAWiBTAPQhUwCOI1MAKCVTAMwmUwBmKFMAACpTAJorUwA+LVMA2C5TAHIwUwAMMlMAsDNTAEo1UwDkNlMAfjhTABg6UwC8O1MAVj1TAPA+UwCUQFMALkJTAMhDUwBiRVMABkdTAKBIUwA6SlMA1EtTAG5NUwAST1MArFBTAEZSUwDqU1MAhFVTAB5XUwC4WFMAXFpTAPZbUwCQXVMAKl9TAMRgUwBoYlMAAmRTAJxlUwBAZ1MA2mhTAHRqUwAObFMAsm1TAExvUwDmcFMAgHJTABp0UwC+dVMAWHdTAPJ4UwCWelMAMHxTAMp9UwBkf1MACIFTAKKCUwA8hFMA1oVTAHCHUwAUiVMAropTAEiMUwDsjVMAho9TACCRUwC6klMAXpRTAPiVUwCSl1MALJlTANCaUwBqnFMABJ5TAJ6fUwBCoVMA3KJTAHakUwAQplMAtKdTAE6pUwDoqlMAgqxTACauUwDAr1MAWrFTAPSyUwCOtFMAMrZTAMy3UwBmuVMACrtTAKS8UwA+vlMA2L9TAHzBUwAWw1MAsMRTAErGUwDkx1MAiMlTACLLUwC8zFMAYM5TAPrPUwCU0VMALtNTANLUUwBs1lMABthTAKDZUwA621MA3txTAHjeUwAS4FMArOFTAFDjUwDq5FMAhOZTACjoUwDC6VMAXOtTAPbsUwCa7lMANPBTAM7xUwBo81MAAvVTAKb2UwBA+FMA2vlTAH77UwAY/VMAsv5TAEwAVADwAVQAigNUACQFVAC+BlQAWAhUAPwJVACWC1QAMA1UAMoOVABuEFQACBJUAKITVABGFVQA4BZUAHoYVAAUGlQAuBtUAFIdVADsHlQAhiBUACAiVADEI1QAXiVUAPgmVACcKFQANipUANArVABqLVQABC9UAKgwVABCMlQA3DNUAHY1VAAaN1QAtDhUAE46VADyO1QAjD1UACY/VADAQFQAZEJUAP5DVACYRVQAMkdUAMxIVABwSlQACkxUAKRNVABIT1QA4lBUAHxSVAAWVFQAulVUAFRXVADuWFQAiFpUACJcVADGXVQAYF9UAPpgVACUYlQAOGRUANJlVABsZ1QAEGlUAKpqVABEbFQA3m1UAIJvVAAccVQAtnJUAFB0VADqdVQAjndUACh5VADCelQAZnxUAAB+VACaf1QANIFUANiCVAByhFQADIZUAKaHVABAiVQA5IpUAH6MVAAYjlQAso9UAFaRVADwklQAipRUAC6WVADIl1QAYplUAPyaVACgnFQAOp5UANSfVABuoVQACKNUAKykVABGplQA4KdUAISpVAAeq1QAuKxUAFKuVAD2r1QAkLFUACqzVADEtFQAXrZUAAK4VACcuVQANrtUANC8VAB0vlQADsBUAKjBVABMw1QA5sRUAIDGVAAayFQAvslUAFjLVADyzFQAjM5UACbQVADK0VQAZNNUAP7UVACY1lQAPNhUANbZVABw21QAFN1UAK7eVABI4FQA4uFUAHzjVAAg5VQAuuZUAFToVAD46VQAnOtUADbtVADa7lQAdPBUAA7yVACo81QATPVUAOb2VACA+FQAGvpUALT7VABY/VQA8v5UAIwAVQAwAlUAygNVAGQFVQD+BlUAmAhVADwKVQDWC1UAcA1VABQPVQCuEFUASBJVAOITVQCGFVUAIBdVALoYVQBUGlUA7htVAJIdVQAsH1UAxiBVAGAiVQAEJFUAniVVADgnVQDcKFUAdipVABAsVQCqLVUATi9VAOgwVQCCMlUAHDRVALY1VQBaN1UA9DhVAI46VQAyPFUAzD1VAGY/VQAAQVUApEJVAD5EVQDYRVUAckdVAAxJVQCwSlUASkxVAORNVQB+T1UAIlFVALxSVQBWVFUA+lVVAJRXVQAuWVUAyFpVAGxcVQAGXlUAoF9VADphVQDUYlUAeGRVABJmVQCsZ1UAUGlVAOpqVQCEbFUAHm5VAMJvVQBccVUA9nJVAJB0VQA0dlUAzndVAGh5VQACe1UApnxVAEB+VQDaf1UAdIFVAA6DVQCyhFUATIZVAOaHVQCAiVUAJItVAL6MVQBYjlUA/I9VAJaRVQAwk1UAypRVAGSWVQAImFUAoplVADybVQDWnFUAep5VABSgVQCuoVUAUqNVAOykVQCGplUAIKhVAMSpVQBeq1UA+KxVAJKuVQAssFUA0LFVAGqzVQAEtVUAnrZVAEK4VQDcuVUAdrtVABq9VQC0vlUATsBVAOjBVQCMw1UAJsVVAMDGVQBayFUA9MlVAJjLVQAyzVUAzM5VAHDQVQAK0lUApNNVAD7VVQDi1lUAfNhVABbaVQCw21UASt1VAO7eVQCI4FUAIuJVALzjVQBg5VUA+uZVAJToVQA46lUA0utVAGztVQAG71UAqvBVAETyVQDe81UAePVVABL3VQC2+FUAUPpVAOr7VQCE/VUAKP9VAMIAVgBcAlYA9gNWAJoFVgA0B1YAzghWAHIKVgAMDFYApg1WAEAPVgDkEFYAfhJWABgUVgCyFVYATBdWAPAYVgCKGlYAJBxWAMgdVgBiH1YA/CBWAJYiVgA6JFYA1CVWAG4nVgAIKVYAoipWAEYsVgDgLVYAei9WABQxVgC4MlYAUjRWAOw1VgCQN1YAKjlWAMQ6VgBePFYA+D1WAJw/VgA2QVYA0EJWAGpEVgAORlYAqEdWAEJJVgDmSlYAgExWABpOVgC0T1YAWFFWAPJSVgCMVFYAJlZWAMBXVgBkWVYA/lpWAJhcVgAyXlYA1l9WAHBhVgAKY1YArmRWAEhmVgDiZ1YAfGlWACBrVgC6bFYAVG5WAO5vVgCIcVYALHNWAMZ0VgBgdlYABHhWAJ55VgA4e1YA0nxWAHZ+VgAQgFYAqoFWAESDVgDehFYAgoZWAByIVgC2iVYAWotWAPSMVgCOjlYAKJBWAMyRVgBmk1YAAJVWAJqWVgA0mFYA2JlWAHKbVgAMnVYApp5WAEqgVgDkoVYAfqNWACKlVgC8plYAVqhWAPCpVgCKq1YALq1WAMiuVgBisFYA/LFWAKCzVgA6tVYA1LZWAG64VgASulYArLtWAEa9VgDgvlYAhMBWAB7CVgC4w1YAUsVWAPbGVgCQyFYAKspWAMTLVgBozVYAAs9WAJzQVgA20lYA2tNWAHTVVgAO11YAsthWAEzaVgDm21YAgN1WABrfVgC+4FYAWOJWAPLjVgCM5VYAMOdWAMroVgBk6lYACOxWAKLtVgA871YA1vBWAHryVgAU9FYArvVWAEj3VgDi+FYAhvpWACD8VgC6/VYAVP9WAPgAVwCSAlcALARXANAFVwBqB1cABAlXAJ4KVwBCDFcA3A1XAHYPVwAQEVcAqhJXAE4UVwDoFVcAghdXABwZVwDAGlcAWhxXAPQdVwCYH1cAMiFXAMwiVwBmJFcAACZXAKQnVwA+KVcA2CpXAHIsVwAWLlcAsC9XAEoxVwDkMlcAiDRXACI2VwC8N1cAYDlXAPo6VwCUPFcALj5XAMg/VwBsQVcABkNXAKBEVwBERlcA3kdXAHhJVwASS1cAtkxXAFBOVwDqT1cAhFFXAB5TVwDCVFcAXFZXAPZXVwCQWVcANFtXAM5cVwBoXlcAAmBXAKZhVwBAY1cA2mRXAHRmVwAYaFcAsmlXAExrVwDwbFcAim5XACRwVwC+cVcAYnNXAPx0VwCWdlcAMHhXAMp5VwBue1cACH1XAKJ+VwA8gFcA4IFXAHqDVwAUhVcAuIZXAFKIVwDsiVcAhotXACqNVwDEjlcAXpBXAPiRVwCSk1cANpVXANCWVwBqmFcABJpXAKibVwBCnVcA3J5XAICgVwAaolcAtKNXAE6lVwDoplcAjKhXACaqVwDAq1cAWq1XAP6uVwCYsFcAMrJXANazVwBwtVcACrdXAKS4VwBIulcA4rtXAHy9VwAWv1cAsMBXAFTCVwDuw1cAiMVXACLHVwDGyFcAYMpXAPrLVwCezVcAOM9XANLQVwBs0lcAENRXAKrVVwBE11cA3thXAHjaVwAc3FcAtt1XAFDfVwDq4FcAjuJXACjkVwDC5VcAZudXAADpVwCa6lcANOxXANjtVwBy71cADPFXAKbyVwBA9FcA5PVXAH73VwAY+VcAvPpXAFb8VwDw/VcAiv9XAC4BWADIAlgAYgRYAPwFWACWB1gAOglYANQKWABuDFgACA5YAKwPWABGEVgA4BJYAIQUWAAeFlgAuBdYAFIZWADsGlgAkBxYACoeWADEH1gAXiFYAAIjWACcJFgANiZYANAnWAB0KVgADitYAKgsWABMLlgA5i9YAIAxWAAaM1gAtDRYAFg2WADyN1gAjDlYACY7WADKPFgAZD5YAP4/WACiQVgAPENYANZEWABwRlgAFEhYAK5JWABIS1gA4kxYAHxOWAAgUFgAulFYAFRTWADuVFgAklZYACxYWADGWVgAaltYAARdWACeXlgAOGBYANxhWAB2Y1gAEGVYAKpmWABEaFgA6GlYAIJrWAAcbVgAtm5YAFpwWAD0cVgAjnNYADJ1WADMdlgAZnhYAAB6WACae1gAPn1YANh+WABygFgADIJYALCDWABKhVgA5IZYAH6IWAAiilgAvItYAFaNWADwjlgAlJBYAC6SWADIk1gAYpVYAAaXWACgmFgAOppYANSbWAB4nVgAEp9YAKygWABGolgA6qNYAISlWAAep1gAwqhYAFyqWAD2q1gAkK1YADSvWADOsFgAaLJYAAK0WACctVgAQLdYANq4WAB0ulgAGLxYALK9WABMv1gA5sBYAIDCWAAkxFgAvsVYAFjHWADyyFgAlspYADDMWADKzVgAbs9YAAjRWACi0lgAPNRYAODVWAB611gAFNlYAK7aWABI3FgA7N1YAIbfWAAg4VgAuuJYAF7kWAD45VgAkudYADbpWADQ6lgAauxYAATuWACo71gAQvFYANzyWAB29FgAEPZYALT3WABO+VgA6PpYAIL8WAAm/lgAwP9YAFoBWQD+AlkAmARZADIGWQDMB1kAcAlZAAoLWQCkDFkAPg5ZANgPWQB8EVkAFhNZALAUWQBUFlkA7hdZAIgZWQAiG1kAvBxZAGAeWQD6H1kAlCFZADgjWQDSJFkAbCZZAAYoWQCqKVkARCtZAN4sWQB4LlkAEjBZALYxWQBQM1kA6jRZAIQ2WQAoOFkAwjlZAFw7WQAAPVkAmj5ZADRAWQDOQVkAaENZAAxFWQCmRlkAQEhZANpJWQB+S1kAGE1ZALJOWQBMUFkA8FFZAIpTWQAkVVkAyFZZAGJYWQD8WVkAlltZADBdWQDUXlkAbmBZAAhiWQCiY1kARmVZAOBmWQB6aFkAFGpZALhrWQBSbVkA7G5ZAJBwWQAqclkAxHNZAF51WQD4dlkAnHhZADZ6WQDQe1kAan1ZAA5/WQCogFkAQoJZANyDWQCAhVkAGodZALSIWQBYilkA8otZAIyNWQAmj1kAypBZAGSSWQD+k1kAmJVZADKXWQDWmFkAcJpZAAqcWQCknVkASJ9ZAOKgWQB8olkAFqRZALqlWQBUp1kA7qhZAJKqWQAsrFkAxq1ZAGCvWQD6sFkAnrJZADi0WQDStVkAbLdZABC5WQCqulkARLxZAN69WQCCv1kAHMFZALbCWQBaxFkA9MVZAI7HWQAoyVkAzMpZAGbMWQAAzlkAms9ZADTRWQDY0lkActRZAAzWWQCm11kAStlZAOTaWQB+3FkAIt5ZALzfWQBW4VkA8OJZAJTkWQAu5lkAyOdZAGLpWQD86lkAoOxZADruWQDU71kAbvFZABLzWQCs9FkARvZZAOr3WQCE+VkAHvtZALj8WQBS/lkA9v9ZAJABWgAqA1oAxARaAGgGWgACCFoAnAlaAEALWgDaDFoAdA5aAA4QWgCyEVoATBNaAOYUWgCAFloAGhhaAL4ZWgBYG1oA8hxaAIweWgAwIFoAyiFaAGQjWgD+JFoAoiZaADwoWgDWKVoAeitaABQtWgCuLloASDBaAOIxWgCGM1oAIDVaALo2WgBUOFoA+DlaAJI7WgAsPVoAxj5aAGpAWgAEQloAnkNaAEJFWgDcRloAdkhaABBKWgCqS1oATk1aAOhOWgCCUFoAHFJaAMBTWgBaVVoA9FZaAI5YWgAyWloAzFtaAGZdWgAAX1oApGBaAD5iWgDYY1oAcmVaABZnWgCwaFoASmpaAORrWgCSbVoALG9aANBwWgBqcloABHRaAJ51WgBCd1oA3HhaAIB6WgAkfFoAvn1aAFh/WgDygFoAloJaADCEWgDKhVoAZIdaAP6IWgCiiloAPIxaANaNWgBwj1oAFJFaAK6SWgBIlFoA7JVaAIaXWgAgmVoAuppaAFScWgD4nVoAkp9aACyhWgDGoloAaqRaAASmWgCep1oAOKlaANyqWgB2rFoAEK5aALSvWgBOsVoA6LJaAIK0WgActloAwLdaAFq5WgD0uloAmLxaADK+WgDMv1oAZsFaAADDWgCkxFoAPsZaANjHWgByyVoAFstaALDMWgBKzloA7s9aAIjRWgAi01oAvNRaAGDWWgD611oAlNlaAC7bWgDI3FoAbN5aAAbgWgCg4VoAOuNaAN7kWgB45loAEuhaAKzpWgBQ61oA6uxaAITuWgAe8FoAwvFaAFzzWgD29FoAmvZaADT4WgDO+VoAaPtaAAL9WgCm/loAQABbANoBWwB0A1sAGAVbALIGWwBMCFsA5glbAIoLWwAkDVsAvg5bAGIQWwD8EVsAlhNbADAVWwDKFlsAbhhbAAgaWwCiG1sAPB1bAOAeWwB6IFsAFCJbALgjWwBSJVsA7CZbAIYoWwAgKlsAxCtbAF4tWwD4LlsAkjBbADYyWwDQM1sAajVbAA43WwCoOFsAQjpbANw7WwCAPVsAGj9bALRAWwBOQlsA6ENbAIxFWwAmR1sAwEhbAFpKWwD+S1sAmE1bADJPWwDWUFsAcFJbAApUWwCkVVsAPldbAOJYWwB8WlsAFlxbALBdWwBUX1sA7mBbAIhiWwAsZFsAxmVbAGBnWwD6aFsAnmpbADhsWwDSbVsAbG9bAAZxWwCqclsARHRbAN51WwB4d1sAHHlbALZ6WwBQfFsA9H1bAI5/WwAogVsAwoJbAFyEWwAAhlsAmodbADSJWwDOilsAcoxbAAyOWwCmj1sAQJFbAOSSWwB+lFsAGJZbALyXWwBWmVsA8JpbAIqcWwAknlsAyJ9bAGKhWwD8olsAlqRbADqmWwDUp1sAbqlbAAirWwCsrFsARq5bAOCvWwCEsVsAHrNbALi0WwBStlsA7LdbAJC5WwAqu1sAxLxbAF6+WwACwFsAnMFbADbDWwDQxFsAdMZbAA7IWwCoyVsATMtbAObMWwCAzlsAGtBbALTRWwBY01sA8tRbAIzWWwAm2FsAytlbAGTbWwD+3FsAmN5bADzgWwDW4VsAcONbABTlWwCu5lsASOhbAOLpWwB861sAIO1bALruWwBU8FsA7vFbAJLzWwAs9VsAxvZbAGD4WwAE+lsAnvtbADj9WwDc/lsAdgBcABACXACqA1wARAVcAOgGXACCCFwAHApcAMALXABaDVwA9A5cAI4QXAAoElwAzBNcAGYVXAAAF1wAmhhcAD4aXADYG1wAch1cAAwfXACwIFwASiJcAOQjXACIJVwAIidcALwoXABWKlwA+itcAJQtXAAuL1wAyDBcAGIyXAAGNFwAoDVcADo3XADUOFwAeDpcABI8XACsPVwARj9cAOpAXACEQlwAHkRcALhFXABcR1wA9khcAJBKXAA0TFwAzk1cAGhPXAACUVwAnFJcAEBUXADaVVwAdFdcAA5ZXACyWlwATFxcAOZdXACAX1wAJGFcAL5iXABYZFwA/GVcAJZnXAAwaVwAympcAGRsXAAIblwAom9cADxxXADWclwAenRcABR2XACud1wASHlcAOx6XACGfFwAIH5cAMR/XABegVwA+IJcAJKEXAAshlwA0IdcAGqJXAAEi1wAnoxcAEKOXADcj1wAdpFcABqTXAC0lFwATpZcAOiXXACCmVwAJptcAMCcXABanlwA9J9cAJihXAAyo1wAzKRcAGamXAAKqFwApKlcAD6rXADirFwAfK5cABawXACwsVwASrNcAO60XACItlwAIrhcAMa5XABgu1wA+rxcAJS+XAAuwFwA0sFcAGzDXAAGxVwAoMZcAETIXADeyVwAeMtcABLNXAC2zlwAUNBcAOrRXACO01wAKNVcAMLWXABc2FwA9tlcAJrbXAA03VwAzt5cAGjgXAAM4lwApuNcAEDlXADa5lwAfuhcABjqXACy61wAVu1cAPDuXACK8FwAJPJcAL7zXABi9VwA/PZcAJb4XAAw+lwA1PtcAG79XAAI/1wAogBdAEYCXQDgA10AegVdAB4HXQC4CF0AUgpdAOwLXQCGDV0AKg9dAMQQXQBeEl0A+BNdAJwVXQA2F10A0BhdAGoaXQAOHF0AqB1dAEIfXQDmIF0AgCJdABokXQC0JV0ATiddAPIoXQCMKl0AJixdAMAtXQBkL10A/jBdAJgyXQAyNF0A1jVdAHA3XQAKOV0ArjpdAEg8XQDiPV0AfD9dABZBXQC6Ql0AVERdAO5FXQCIR10ALEldAMZKXQBqTF0ABE5dAJ5PXQA4UV0A0lJdAGxUXQAQVl0AqlddAERZXQDeWl0AglxdABxeXQC2X10AWmFdAPRiXQCOZF0AKGZdAMxnXQBmaV0AAGtdAJpsXQA0bl0A2G9dAHJxXQAMc10ApnRdAEB2XQDkd10AfnldACJ7XQC8fF0AVn5dAPB/XQCUgV0ALoNdAMiEXQBihl0A/IddAKCJXQA6i10A1IxdAG6OXQASkF0ArJFdAEaTXQDqlF0AhJZdAB6YXQC4mV0AXJtdAPacXQCQnl0AKqBdAMShXQBoo10AAqVdAJymXQA2qF0A2qldAHSrXQAOrV0Asq5dAEywXQDmsV0AgLNdABq1XQC+tl0AWLhdAPK5XQCMu10AML1dAMq+XQBkwF0A/sFdAKLDXQA8xV0A1sZdAHrIXQAUyl0ArstdAEjNXQDizl0AhtBdACDSXQC6010AVNVdAPjWXQCS2F0ALNpdAMbbXQBq3V0ABN9dAJ7gXQBC4l0A3ONdAHblXQAQ510AquhdAE7qXQDo610Agu1dABzvXQDA8F0AWvJdAPTzXQCO9V0AMvddAMz4XQBm+l0AAPxdAKT9XQA+/10A2ABeAHICXgAWBF4AsAVeAEoHXgDkCF4AiApeACIMXgC8DV4AVg9eAPoQXgCUEl4ALhReAMgVXgBsF14ABhleAKAaXgAA</prop>
				<prop name="Temps">REFSWgAAaMUCAIBowP8pXI/C9Wg/QPvNzPfxP0CkcD2vCtejQP30Qf30Qv9AUrgeheuRQ71A7/EofERAAQBwdz1qRRUDUUZAHwH/XG9HQHsUrkfv4VpIQOnyQElA/cM4AI8iSkDsUe4XAAtLQD8BevRL3UAnAQrXTB0DvE3eHQPcTkAfMQC4vu1PTQNSUP3zw1BA3n8BHjVRQC8CqFG3QJqZpwAZUh0DjN1S9fMcU0BfARSOtVM1A//EBG9URQPg1VSFBFWNBFVNAzJW20BxAAHAVr0DLle29fOcV6UDCVhFA3D3WEBIwACu11hAXfZQAMIlWRUDMSwUWwFZHRPHWGUDh0QUbUdEFAdYNQPfV0UDbdAEFMxXPQPKV50Doch8F3YfmB+CEWa2EcYktB9eAsTMH04CwuQXFgIJwfQX6fLA/B8WLygvCiGGAAFwvUQvVi9oK1YCu4B8J3YvmC+qL7wvfi2mArlA1C/mJeYt/i3mLR4Stxw/AEY/WD9qP3w/Hj02P6A7vj8A0DuOP6A/6j/0PxZP2D86TwAsT0ZPWE8ST6RPjk+4T8pPANRP7k+oTyJf/E/+TwhfUl8AZF92X4BfQl+0X6ZfuF/yXwDcXw5vIG86b0Rv1l9gb3pvAIxvxl+ob0JvxG+ub7hv+m8AFH/eb/BvSn9kf1Z/mH+CfwCsfy5/oH/Cf/R/Bo8QjyKPANR/Ro9gj3KPlI9+j1iPuo8AxI/uj7CP6o8Mnx6f0I9anwBMnzafkJ96n5yfxp8wn9KfAKyf3p/4nwqvPK8mr0CvYp8AbK9mr6ivoq/Er86v6K+yrwD8rx6/ML96r2S/Vr84v0K/AJy/hr+Yv6q/9L/mvwjPGs8AJM8+z3i/ar9sz07PYM+qzwC0z7bP4M86zxTfxs8439rPAEzfJt9Q30LfdN+G36jf2t8AzN/u3wDvmt807xbvSO9S7wBc71bvkO+C76zvzu9o7/rvAAz/1u847+rvRP8+/1D/ev8AhP+m/6D/sv/E/2b/CA/qIaaWAqVXzQRkFCCMFNq3VkApdgGYViUTVbVWlQMVRATYVX0jm7tVQB8RR2FVRQMY2VXVBh4Sp1RtA3FU6kUDOIwEAZQEyFNAtTOuAZPMBE9TRRMXtVN9BFLlI6lS7QNybVKNEzpSVQMFUo0ju81RRRRRQHFmIVBtUY0TGlHdE+RQjSNrrVBVA3UUFD1QTQPtBRwUhU+dExhPQG7fERSuTlUDRU6dE9vYTd0TdE3NIwtNWiUETLUTJkzlFEttBLVLfQMAhBShSm0DQbacFOFJTQOVSf3zh61JLQPPSSUUSgUkSmVAJxIqhBf+EnFL9QPbd0utA3NLRRNuSxJFA2gEJyYCZRQvHiUGLQAGLf4d/hVmL3gvii/0F6YvALgr5hW2L+Av8i/0F+4V7h0AFj0ePzA/Wj9sP34/kD86OQLeAnqkP64/0D/CP9w/1j8AGE/qPwxPPk9YT0pPfE+eTwCIT3pPvE/OT+BP8k/8TyZfABhfOl9UX15fcF+CX5xfjl8AuF/KX9Rf3l/4XwpvFG8uXwAob2JvfG9mb3Bvkm+8b65vANBv4m/0bw5/IH8Kf0R/bn8AWH9qf5R/tn+gf7J/7H/+fwDYfwqPFI8ej1iPao9Ej26PgBiPoo+0j4aP2I/yEX4CgLdLQB8mAd5L1ROqtUwlBE1FA+hOfRPifU/982dQQM3MP5Cz3FD9Bl4SxFENAzndUmUDq1JAdwEoPFq0BK+sBCNU9QOXhARrB1XthFVlk+xVRRNrXlbdA+pcBFhXdRNtxjQEMFg9E5hYRQPb+Fj98ydZTQMVWTYNA9lYDZOeWJ2U9JRtHtSU51c9k8xXfRSCNATAHKcWpS6vGKPmEsFAFK8epU6lHq0erRYSvZSnEIavmKuWrWYCu8Svzq32rxgIvxq59gKnV40EvJXkpE3tpJSqVjWUXAQopJTb2lUtA59VrQNjVWzVFHS081TVE7pU5RPbgVQNA0lUdRMGVNoNk868BJdTDZNeU9o9EyjEBPBSRQO4UrtApPgA14NSDZM+bVL1AwdSfQPQUf3z25dR5RNhUWUDK1FshbQ8lLxQRQN4UJ0UbVANAwlQdROmT2WUrU/9A9BONZROFRP9bU1lk3xNrQMTTRWWWnYSRnwU4kvdtEsVE80d7IS6Sk0UpMTlSZjtlLQXbgLBSQ3E1BSqApwUISQnRj32HxAvGtmGFQAmL0AvSi9k317fiN+aL8QvAKbf0N/i3/TfBj/wXyrvPO8AFu9g73LvhO+W76jvuu/kjwDGj+Dv+u8E//7vMP8q/1z/AD7/UP9q/5T/pv+A/3r/xP8A5v8AD9r/HA82DygP+v98DwBWD2gPkg+0D7YPoA/iD/wPAP4PEB8yH1QfTh9oH1ofhB/Alh+oH8If1B/mHQ7Ci0vWPZMMTF20Ta3DJU7aDcRPbZMPUN2ThVDWpZP6UA2TbgTE4VFqpbN21LToXJRbU03EbVNNk0RUTZO0VMW0rVUNw5tVxeMnrJSYVVY1xFetw3U0tOFEtKtNWK3DteyUDuSUKbVZhZRZVePTWKWzlq1Y3ZNVWG3EWG2T3wVXpZPKbK8er0irZq0ePwBoP3o/5K+eP7A/wj/Ur+6vUPg/Ck8cT2aymjS0YbyUrSBEtN1WDSRWxZNItKwlpJTKbLSPVaWzVm1VPZMcVU2T5FSV062epLRmVG2TL4SU97VTxcRTjbOKUy2TUq1TpZMaU6Wz1uS0nrbUtGhSvdMxUo2z+tVRVaRRPZOMTJRUUbYt0xFRJcPYUL3TobY8lGxQ3bMzUF3ET6oFVE9FRE81RE5NwzCtTiXDyE0t1E1FJEy23ZOVTJXTLkwNw8u1S22TT/zE80p1REqqXVRK7SRJfVRJTcOQzUnFk9hJTdTUxOpKAt2zQ+TP9s8I3xrfLG8+3wBY33LfZG+Gbb7Vnm2235hrAAbvsN/SbwR/Ru8Yfyp/TH8ARn9wf4J/lH+mf/AP6g/EfwD2H9B/+n8UjyaPsB86j0SPAD6PgI9yj7SPro/Aj6qP5I8A9o/IjyKfNJ/mf2CfEp+MnwDWf4ifwp/Un2af4J/ynxSvAAavKK9Sr2SvPq+gn0qvrK/Afq+Qr5qv1K/WpZ6yuUtaXUN4HCRoTS1UTo2zY2pPhVQkVybCGFFdQ7OoUZXE7ESRUq3DBa1T/bN3U0XD7Ly1VFa909FULdRV7SRVhcObQla907FWRUaGYo6ZV/VEPDRiWL0kzCQlrVmFwyJZRSRYjcPDrViFI4RY3aNHzCQFLViFw9JXPcPGPDdOPQA+NT7PKMs+P1A7fj+IP8o5AJ7P6D/iOd4/8D8C3xTf5sWadrK3RESQVw1UPEQRtVcFU7ysJHlW3aM3tlxE+FV9s7xV3UN+2oxERHTUDFU9I8VUtvXDjVTNI1VU3UMebVTdo+dTdUOvU+VD23hTnWNBUwVT/FKyldRSvbTkRFhSdUMftVLdI+lUJLFRLSN7tVFl1FHFUwBR3SPJLVCdU5NQbSRQ3bRMJK3ePLRuT2UkTl3DgFlOBTRkVKhN5VRNXcOz4Ewdtj4iFUzdo5e25KQ3S4Uj1ErdpEoqjeRK9cRJdbOHvFfmI1a85H1KXcMADCRLVGcA/l1mdU5tNm9Ab1JvVP92bwB4/4r/xG+u/Zb15m/4b+r/APz/Zn8A/xoPRA9ef1APeg8AjA+eD7AP6q/8r86v6A/6DwDUDxYfKB8KH1QfXh+IH1ofAJwfbh94H8ofrB/eHxAv8h8ALC82L1AvGi9kL44fiC+SLwCsL94vgC/yL/wvBj8gPzI/ADw/bj+APzo/pD92L6A/yj9Y7D9WPeZSg0tF5Eu9Q1uqTNWzoU2dQ6Zc5LOgTwXELFS8UMVTUNoMVMQk5DlSjVOrUtpNVFMt85VTzVMIVFq9Q3qsRAdVVTRVvbNb7lVdw2BW1bPRtLRrQFdVU6o01BdYVVTY1ETzsA7iK1l9sxxZao1T6xTEsvS0c1it8ysxWHWz51TUzHzHrs0AXs0mz4DDfs9wX4JfLF++zwC4X8pf5M8e3wBvEm8kb5ay1bFkxIJkxELsVO1WasVEVnWzZ2TUJ1aNQ7XqfNSunLRzVVWzOGqctPOMRLqMtIFU/dPbSVT1sxNUfbPcU2r1s6N8tGyERChTXcOb8FKdQ7pSFURsREstUv2zFFK9ZFE1RATkjWEM5CtRlWRMR47ihapE5E5MtVAdxE99szy1T1VD0GzkaE7tU/3VTf2zlCy0LDRExkxKrURMFcPiFEdes0tdxLbk5GBK9bMDSiVESdYts4xJ1bPBxOQnSiIt86W85Ktw7lJdZA+eJQCW9R7/KI86jzz/Zv+Y/4KPAJSPnv/A+67/2I/qiQYPCJ8AMg8cn/5/YA+iL3Sfhp+YnwCqn7yf/j/An/Kf3J/OnxCvABqvPK8mr1ivaq98r46vSK8Auq/Er96v8K8Cvxy/zq/4PwAqv1y/Zr9wv4K/tL+uv8C/ANK//L/uvxDPKs80z0bPMM8AWs+kv4bPoM+yz9TPxs/gz7SSyQ7ii2SECEzFY+M1TL1kTbVD4U5F5l6StYNEdPhMRGxRfeRRKqXUUo1DyuTUPrzXTmO1VP1EVDVDJlX905k2nEQKVv3TeVZV5Gxk21dX9dPfV/XjSFi2VVOwWI1DClkl4yltWbVDEVlN495YLUSaBFRTDFQRWM3WnkLKAExfPl9IW2ZdZlVW74hfku8A1F+m78jv2u/sX/7vEP8i/1TkVzaipzxkYZzkIPTkVd1cZJpkZFe81BhcZNvaVYXTn1U1Q1ZVtn1zHFX9Y+RU9eOtbVTlc3VUfXM8VP1jqwRUPXPOhESIjNRSbVOdQxpTTdPjUqX0bVI1Q3ZSPXM+UjWjywdSRVRRzXRcRFRRlqWDHlEVVFCF1ER0eG1QtUNBUKXT+U/NdLVPdURPNXO1TmVjR7VOPdRNvWN8TU3TE21NNXOVTKWDLkwt80HLZIeWQ0yE63BGgkXEdEvqSVVDkMx3vmNJjUNbSkplY8dKTdMzTIcAXp2+jR6PMBtO8zQfXo9oHwByj4wfnh+wH7oRXpW+jTafAPAf0hn2H0CfUp80L1YvQC8AYi+ML54vsC/CL/TPzi/gLwDyLwQ/Fj8oP0I/BN9eP0g/AGo/lD+GP8A/qj/cP/Y/6D8AEk80Tx5PSE9yT1xPhk+YTwCqTyxPtk/gT9JP9E8GX8hPAEJfJF9WX2hfcl+kX3ZfmF9gql/MX7ZfCGu+YpxL/fTNTH0TKE01ZGwEJ08qlQRQxWRQ3VMXFAdO8qkB9PfeUuf0ZFvc9OqtUz1zXlTlg9GU1ELWnPS0VeVzJcTUl1a2NXMFV7UTjlfN8/htV11zYFg1c8VYbfPbF1l14yJZ5YMBWdrF9Fh144JYvfNEWDZN0wNY3VPXV010TO8EPn3XUsRUdz5/UO9i75zvAJ7vuO+y78x/LvX27wiL7n+oAI86id5ykCzkUszUD1oshM201IlWzfNItNRtCWT0ylXdc4BV3VNrR1W1Ew6c9NRUtRNtnpzUZlSF0y9UbfOb91MF47FTPQTk9EOtUzXTDFN1Y9b89J7WfGRnUg0jMYRk61G2VWOzUS2DfVHFY0W1UV2EUX0T2FANI6G1UA3TalxkJ1B9c+JVTw0kTyXUT71kTs0D2zBOrfPFTS2DXU1affRMzfN4TBXkTJXzVawc1Eu8FO7EBIrsBNsnSs3zuElt84dJavWEScVj9dQEbEqF0wHvvAV0Fx4tHh84H0oRRh8AUB9yH3Svfh+Yr6qvvKcWHQDeH9AbDi8ILyIvdC8uv+BfAGK/dL+Gv5i/qr+8v86/8F8A2l/kv/6/6L8azyzPRs9YzwByz3zPds+oz5rPxM/Oz+jPAALfJN8e39jPQt9U327fgN8Akt+k3zbfaN9qz9zf/t/o3wAa7zTvJu9Q72LvdO9G76DvgLLvvO/W74jv0u/0536Cua1LNQNvTD2kTVVjY7VO3XOgbJRHUP3zvrVQdZRRdWOmUTWDG6VSTYRSbWTk9JPM9AitVOUDelQNlFSFlFVqPaPRpIRExGS1VrWj2z5X9eOqVzWjFViGtaN+WHUEDHT7YC5iHlr8ZPHk9K5YNfRY3XMTMFgFBKx00FR3ln1ufwB4f5pxbg+Yf5IP3H+mD9B7ANYP6H8qj/wPNo8wHzoRzoNaVISCVIRCVy1j/oSEq7pWRWN3vGQ3dBT31VXV9FUVBFV1YzZV1mVj/FRVY8Os9I1UtjWjVVRlYxxUlZPYtVM9lFO9k2pTVZMylVOlFFLlZFLNZHxkV21SVZMSUr2T2lFVk62iZGRsUX0UUWUUULZFY8dQPaORUGVjTKlQ3fRc9U9Ns1NklOitTiVjfE5dhE6No6hpTbVkhJS9lJRYTBVz1fREtJPUpC6slMtK0O2W5pUeI9QkgtSUp0mmNRMLSg10xJQHNPRPAEy/Fq8orzqpTq9Yr4KvfD8Ajq+gP7I/xK/WPxi/Er8MTwAeTxA/Ur88T1ZPaE9yT4xPAK5PwE/STwT/5k/w7wpfHF8ANl8gX/pPZF9eX3Bfkl+kXwC2X8hf0l/0XwZvKG8ab0xvAEZv2F9qb3Rvjm+gb8Jv3G8A1m94b/pvBH/Gb0B/On9UfwBOf2h/cn+sf55/eH+6f/R/2MZ/CING8oNL/fPeSza9k+pMNaPlTW0mRoNRT0WWNoNk9FBs9MYsJNQLIAaCyvwUPoz0s1OqjSRUlTOYnPQKpBR8bVUt8wlWLfN5Vm0ksnwUVzQHHhItWJ0TlrVYpSRYJZMlWXUjDKYElNxY3ZT09GL09VgWLfPpV70zzjQHZg1WDQA+nT6dfp2+DY6fwA+6CeYPQOCf8p8cHxavKK86r1fdQ7WnTBRxtJQwVyUj7KpsFKp0FFfMhBhsFNpWlBSfVT00VZ3zKrT01fGc9Lq8FHXEFDxUtr3zBFT9885T3UOXtVP9816U9ChTzZPwbVI9o6tSnRN2Uv3zbT4EJAdSFQPPUf0jW5dRBUNhUaWkUf2Dm+VQFQOvUN1ERCRB1VC9hFBt9E91IzxPajWUTv0jR3Qk3E2dI7N4TX0kjCSlTA20TNiNpASHzpIASw2jnUpWDaM9Su30Sf2DleQkW4dJRTPBSWX0Sr0mAH4TPDeeTQZFvjU2P0gzRj8AWM9qP3zPlj+gzyo5ps/IwwD+PSbN/j8oTwLfLN+eT5hPAOJPdN9O32Dfqt+8387f4N8A8t8Uj/7fKO8S70zvNu/YfwBy74Tvlu+o72rvxO/e70DvAGLv9O8m/xD/Cv9c/27/SP8AGv+c/85/oP/K/9z/3v/o/wACDywPLg9oD3oPjA9eD7APgEIPvA/WD+AP0g8MH+4ii6IcFDpEhJMgjiNOLYMjrU8Now1QJdOBTLT3VVBdhFGVE/8cJHIEJIvnUi2TWeSk26AmkkK1VH2TssykJFX1s7C2rKQhVi2Dk1b1swDNVwUzb1eNpNyERFis/aT8hBVZJZRZJdMBtVnVpFgl05FYLYNTNhwkEVgFM99XdYSEnwBOL3CfWi+kn86VTpWun7gvANKfzC/uLxCr/i9ArzI/RD+qHhKaXKRhxCQgHDTdFsSEiVbto0jEhMOAhoPWlKSPVWWzVrSEHFXWLYPjVMXDnsykZFRa5YRUfaP3U5Wzv+ykbYikFFJTHRMaU2WztdYMtJ4UtGdSZaRS2qWj+oQUwlEdE4pRWvWDVHwUD1G9w9hkFNWhdBVQLYMzXLT5T1bFo4xPbTRP3aROxaNtLFSExU0dM11NndNr80wdJExlsyZMfSRqjMRIPIVKZbOGSn2jmydKpaPKSW1E9LSQ2UkNlOREbEqVs+9KAjXDRYzHNt22zTbPUM9aXwBsz35fwM+iX7Rfxl3mzeZfAOjLNt8Y3wpvnN8+b5DfYm8AhG+Wb6hvum/Mb95vEB8iHwD8Dw5/KH8yf1R/Zn94f4p/AJR/pn8gf8p/vH/mfwCPEo8ANI8ejzCPao98j/Z/WI+KjwC0j46P6I/Kj/yP3o8YnyKfADSfRp9YnxKfjJ+en7Cf0p/A5J++n/ifgp8Up5YSuUtabSN0RBRlTZVUTqWjtWp0tC5cRKNQlVMYrVHlM6hRbbMcFESQ1gS0BlN9s3f0NOpTtvWzYFQtY9FUTVRV1nVj01WlFFYtY7FWbG02xlKOV+Uz+FetpM1Y9bPgWAUmBkIeWaZtI/RYHTQEtIIcJEEVWHVjAwS00jwvTr9gvwBqL6Qnpi2Ov8Av6i/Ev+a/gPi/Gj8MPxbPKMtGNdZCt6q8tJBstFLcFA/kFLrVVp2kVpVTOIQ0+FW2haO8Vd2zgFXtg0dtVcVTDlXVQ8dUBUPbjlTlM1hU1RMgVNaVU+hTTVOx9DR6Uxp1Y0OcFP5SvcSMp5ZSa1hSBSRSRTPrUbUzq7NRNcN9REQ4hBQCbVF9M8lQPVOVUJVENmwUJ1Bls+JPLWRkpKvuTqXETm0jFIRErG1NtTNDTd2z4EzlM8t4TP0UTH1EVGQzS1adM89K7YRKLSRKNcRNSdVDh0kFROREDMxMBQfM1E/MV25tLmU2X0hfAGpfdF9+75Bfylme78Dv0ukAJm0ubd7vMG8i/zT/Zm9A/wDyj2T/jv+g/7L/xP/W/yCvABqv/P8ODyAPMg9ED04PYA8Aeg8sr54PgA+SD9QPrg/4DwAKHxQfJh84H0ofXB9uH+gPAIofnB+uH3gf4h/0H8YfAC8A2h9MLx4vUC8yL5QvZi+oLwCSL8wvzi/AL/ovJD+mwwQ0bdpM5KVMNcOdTQVE1oTUoE+9RFBtQ7xQau1DUDRExEzUOVI1w9WtFEQg9MST/DQGVDYdQ3pUZUMJVQU0nMRt7LTEXlZV49FWzeNtPnzEqldF4xVYrdPbmFi14/hYZUMpWVbFQxpZJdRY3bOwLLSzcVhdRAxE6VdtQ8wAfLe+vaa9Zr2mv2BLtr/guwDev8BLxk/wTzrPRM8OXzhfqBpZPqN0xK/cRIB0REJmRETsVu00hMRnVmXUZpTE6FWV1MSkc1WNNJrEpPO0NLpUJbS8NEltVC3TE1SFo9xTbaRtU4WjbFOt0yhTFfOt8RTUuFIt04Mk1Eu1Uo3UUs3j3lFFs6ZtURXzYVEVUytRReNJ9XQ3ttKFfDV0pVBFtG1PhaM8T/2j0E5VptbmQgBO/TRN/dMsTVpFtEzlQ2BMbdRLFWRaVOQhPDTASrVkSi3TYwNKZVTs176iwUlFZDVKTTRKPUMZS83E7OcAfv2u7WbvWH9y73x/tu+gfwCyf+znvn8Y++7vOP8SjySPADaPiP9a/0yPXo94j6KPtI8Axo/YjxI/7I/ujwCfGp8knwAmP0ifWp80n4afoJ+qn8SfAM6f6J/6nwSvHq8wnzKvTK8AXq9wr4KvlK+mr7Cvwq/srwAWrwC/Er8kvza/2K9av3S/AHa/iL+6v6y/xr9ov+K/9L9YDs/QoxZSi0v91Ey1M0vqTN3ETX3WZnLlbDSraFAVw/p0NGw8ZOGoPNQb0BbCygzUQKQ0s21TReMlVE1DtFR1Y2smVQ3jl8zEB1Y9QxN5Vl3ElFRXTEduMyRH2vZSDBxEK1mVgxNZVoVj4FhNNFhNQ2Qs1BT7MFbi4ew0ykxHZk94SwB234BPok+E16ZPyN/qT+zfgP7fAF8iXzTvRu8YW86ip1VXzWNx1NQgLOTdhFS1mtzEWeTEGFaFw9zNVWVTn1VldKRUHFXWTUPkVJU0VGVzdVRihcM8xMSzMF4yzlPNo1uXU4XTUlMVwxq0xNnllDfGwnZSXTM+UlrNowekxNBRhcOMhDTbVFG1cx5RjVPnUGxlVGxkeFCVg0NQFVNtC3w0kE/tUyNPzaPTt04dZGzFTfVTfE3azaMXZMSuTP1zMUyyZVPP1HdmUg9LtTOqtUq1c07sZO9JhdOiVUl99Ekdc9j8ZEHkZCvDSpWDM8xkYRzPNn8ASH9aD3R/fg+Ye5Z/sA/CDwDUD+5/+H9qjxwflo0uH9CvAGIfTB+GH5gfqh+8H84f4B8AIs/0HwYvKM/Sv0wvRi9YLwBqL5Qvhi+oL7ov1C/OLygvAPovFD82PyA/Sj9cP2Y/eD8AAj+cP64/wD/aP/w/7j8ITwDSP0RPDk9YT2pPdE+OT6BPAMJPNE/GT/hPsk8UXy5f2ENm9lKcSyX0XMQoTV1UFpT0K0/V9FDtVGxlPPfSzmIBHPfuEuccZFtTbIVktFRgVAUT0VSF01tCVXVjtlXtEyfkxG2Y3MQJV9XDd1cl89v+V3VjZliFw8xY0oVjIBTXVsIKHNTTWFZ1Y5ZY7RNHLNQFPGQF1wRkxtTfpt+Q36LZhm0Ant/Y3xrpvm8Q7/pvLO8efcAWf0B/Un9kd47jhNRSV6zV9IR0z1ZFxFYFA0jU7FWk5Mys5I/cVEdV2tUDDtRU1lTVA55U1tXDZ1Rd8y/cdPdTtK1kBPR6rMRDU8V0U6zNdCT0nlKlBFK99FK2VcP6UWUDtVFd839qVPRHlFQRlMTYUAUTvaF8xGpQQPaI0TWtUIXT4k91g3V0xAi1T43kTn3zME6lA8i1TWUETeVjAE2VU4FtTN3DGUx1g7VLRfTa3ET3HASTSr3DNEq0BQaOU0ndw5lJBRPxJUmlBEoN9BQEQ4wHbh8AQA9SD2Sfdg+In5IPrJ++nwDIkwYV1p3uDeYNDq8grzKvADyfPq/wH3qvjK+er7Cvwq8A1K/mr/iv4k8cXxZfML8iXwBkv16/cL9Sv5y/vr+ov7q/ANy/7r8IzxLPHM8uz0jPcs8AZM9+z5DPqs/Mz77P2M86zwD8z+bPKN8S30TfVt9g33rfAIzflt+o37rf7N+O3/jfIu+oDO/W1e5SudSEdFxUaG1N3eNsTt3zak+V9Gp89MB8hDJchKhRNXOtHSyEkVJFZFP1VFOy7VRUpfTkdO9UJQRVai1kVc1UVgUTsVblY2sgV5XkV2WjE1il9DVYlVPhRGQlWR321tLT+lgVBDRkdkRkNVgKBQP4fGTSVGd+b7BjZvUAfv9o+3ZvsG/C/wx/1v3O/4AIfxoPNH8+D1APYgn2UrdKrPSCrPRC/FWsdLzsVC155FQ4VjWEVZUE3OTbc1VV4zlVvVMAVbb1U8dUvVOQVPWDWLbU5CFU1dPqU31UU1pNU2wUhDZT/VRS9YPZyKTn1tJaUmXzIlJWxZPeUdVTpkSEb1yE2zhRZfMCUW1zy1BWbZOVUDUDXYRVUFVktpSEWk/Fk+5OfVODzU7VgxRO7eRkVEhNWtUETH1TY0yVVEyVhJY05DpL9YRKnQTsFBltSrVzr0n1U4dJdePbqkltcwtK1VOGShb1UwdLtXNPzJcGvU6dAFafaC96n4wvnp9Qm8af0C8A4in2nf6fWK8iPzQ/Tq9IPwBiPzwvNp+AP7I/xD/WP+g/APo/PO/W3xhPKk88T05PYE8Aek+MT45PmE9yT8xP5k/4TwACXxxfJl9AX1JfZF/WTzhfAHpfvF+2X8hfgl/kX45f4F8AGm80b0ZvMG+Cb2Rvhm+QbwD6X7xv1m/wb6JvFH/mbyhztgYCgEuNA95LdePqBmTk6E2VFh6TlIRzgF5zWnyEUkQUxlEFQ1c0hG3KPBQ+U80TsVMd9K1UvSOYVHXjCrQEfG1VJXMKVm0De1b1BLKkBFhc9wYCMFiVhFi2vSP4WG0DK1kF9FnWFfulWNWDZESEJFgWVePpV90jzqz3/v12/wCQ/6L/bI++j/D/0o/0jwafgDgPcgEWnyifQp9knwZCp5oE9HOchDFXzeT0dKrVVtUDV6QEGPR02lVaTROf3ORjVR0TKLyUzNPgTvK4VKU09AQ6VGpdFFSVA8zEdJVTlQOvXFNA9mjxJRQU7q1SbQOrUl3kUpUDPNqs5VJVk81RFaOVUWbtg2BRzZRMpOVQ3SNrrlAFRFBNEz9QJSTWjOSiTw3zPJQUzk7W1QNHThX0TR0TeE2WTRMPTQ0kTOXkzKTiaFR3JiU+g0p1I0VKZXStSVXjmUmdFElVlElqNRRKNfRK3SMuS9XkAKQ/pjVOLXYvcL+CL5S/vi8AUC+yvww/1rX+LQY19i8IzwA6P0TPpj+gP2rPfM+ez7DPAMLP1M/mz/jPCt9Ef/ZvMN8AQt8U3xbfYN+K35zfft+o3wB639Tf7t8A7xLvJO8m30jvAFrvbO+G75jvMu+073bv8O8Auu/87wb/GP9K/zT/Vv+43wBq/4z/rv9Q/8L/3P/u/5j/UNL/DA8ODU6Si9wVTMV02U3tBKSkJ09Vkw1QWo3Dg3Sk91C1A2xMFG3/XBRyUuXT51IFs81ZFBTOU82k9JSyVKpNhFXVBFV1BFadE5PXVkBxVpEAlJRvV2q1lFdNg0QkhKtYvROrF1nFdFmdEwM0hNG2RISUWJ0TU1gthFhWLSPfV92TyBQUxHyPAH4fmINuFY6PoIO2HcaP2B8A8o/sHw4vWJ9Sn0QvVi9oL6Q6IRaDVzW05BQgPCTdrVYFs4lW1XNKpCQJWVb9lNSUj1UFg1bcdNscVU2D5FTVs55UtgWDZlR9oy9UpZP31rx0wVPdk4jMBFJTtg0DGlMFg9ZSHaOepVLNtFKNlKx0+qwEwq1R3XOMUU2DVKQED61RzbPYUHUToZwFULYNszNQBbP5T1U0T2yVJIR0mk79AzBOzbNtyHQEYU0NA/pMTaStTNVzKkw1I8tcBEtVS9WUSsUkSiWESo3DW9NJ/QOQSVU0Sd2TZdgURGz8pQREM0tdNADMv76/YL+Sv2RPfk9IT7pPAMxPHsXmve6/MM8aXyxfPr8AQF/q33Rffs9YX4pfvF/OXwDgXxoP/F/uXyAPGm88b15vAEhvOm+Mb3ZvoG+yb8xvhm8A2G/qbwx/Fn8wfyJ/XH9OfwBYf4J/tH8uD3B/2n/sf0Z/ALh/wn9Ejx6PQI8Sj3yPTo8AYI9qj9SPzo/oj9qPxI8un6gInxqZvgK5PER0bARlpU2dBE7tJJykLoQ0o1p0pBdcpKhRPSMdPDS1kTylU6Wjd1OVo+xWHKReVHUT0fQkX+wENdHkBEL0BLNWdQTkFLOQV0U0rBRiWK2kWLAtFi4VxjNMFMNYNZOH2kykRyykBViVE9JXAu0jxqwX5h2GH6gfwh+8rwDOrwgr3q8ALxovJL9uL0i/WFq/bL9+ArdXzUOOpKTVUgQUDwwUuqQkeVZqrUM4rCT61CS8VQ2za4BVVaRVzUMOVX0Dq8dUDURUpZNY7LQg1VStQ+gENLEcNHpTWqVTQ8QE/lLltFINpG1SHZNaUpUTIlI1I6vrUW1DtayUfWw0OGasBAJR3TSMBJNQNbNtXZyUJ1CVE+JPzTNtdYyU7k5NE4NO3QPbFE6dA6xNbUNFTWYNs+BMXcTMNBVMhSRaPJQ3PETUSjWUSt3EtUo1tEl9A4dJpSOZthREDErtI4ZKfQMHAuw0T9RHll1WTW5Ndt+I3wCaT6zfzk/Q3+LfBF/u3aZVAA5VDl8470rvpF9e75Bfeu8AjO+m77jv2u/s7/7vQJ8inwAk/0afQP86/3z/Tp8An6L/AMT/vv+w/+L/7P/+/xgPKg8ARA+W/0gPag+MD5YPqA+6DwDUD94P+A+KDyQfLh9AH1IfAGQfdh/wD4oftB8WH5gfsh9A/B/2HwgvMi8cL86zSy0zm95LLUOqTCWkxMTlVU6FJE+91FBtJFANQ2tQUW2kUdUTOlJ9M2vMUu3TPhzEs1PNM20lBMSYVM2TDFUtM61+zLTwVV3EVjWz7dVWPcRXpZPIrKQxWNClNCQ0Q6D+M1nN4xNZig1D4CykpWSkI6BGw1harbPpjLTOV7XDxPSvAA61tqWmrX4/uD/KPyy/3j8AAE8ST3S3Nr9AT1JPZE9uRapmk1dNNFftk3HUNDC1V32T7LS0qFY102fatLQYDDTaVZ2zn1XWzeNjVc2TLNRE81TadSO63JSBVO0jPlTahZMG/ETOUwUDl1O2pSNgU6WTKFOto/G2PMS6UoWTdlL9RFLapZMINMTQUTXTl1G2raNhUXUjKlHlRFC2nbOvUL3TeFDtk0FtUDUzC1A106dP9TObQE+lI9BOvdSMJU3WzZN8TT00Te3TrkxWhZNGTJXES63ES62U1pTUpUrFxEp1I+pJFu0jnkmtxEkN1jYzBGQEA2DO4jOU177vWN9q33xnAu6SYXxvrt+wb7rf1G/mbwAA6wbtLu8oex5/SH9af0xvAGZ/CA/K77R/xn/Yf+p//H8A3h/YHzKPRI8ej1iP8h+MjwB2j6CPso+8j76P+I/qjwyfABafEJ9Cn1SfXp94n1KPjJ8App9wn+KfxJ/mn4CfEq8krwD2n+CPSq+Er3avkK9qr7yvAM6vuK/6rwS/Fr8Av+qvRLfWNjKLSyXUTM1jKE1qfbRONTRPPdMPUJVjU4VQLTScJG5kVOGsJIhDUAbDTMRbJMQTUEeyRNYEVLZUJVRVNTObVaZFsypW9bQExAuERHnNV61z41c91Ew0tVjG7SMOWTU2NtM8NNNYtt1Tllidw1VYPTRYAn1T3xQ31j/wO6Y/qM+6zwDMz+Y/4M8C3zRPLk8w2x7foFjfat98TyYzlERh1MQgtkzU3VZlM4lWJVNIarTUCQw0ysxEj1XdU9tWVXWzHFV1M+RUVu1jnlS1RFR9Uy/81Nv3U5VDwVMNY4pTtlUzUlNFsxpT3VPWWkRUnsS0aFIdNFINY7P6UZ00tCSKUXUzVLVRlbRRzWPYUJ3DobaktGpQ1SM1UGUz+bVPdbOMpFQgTyU0TlqlIzCMJMVNjWRNnZNb90ydw5FMbVRMnVOzx0slxPTk70rV1EqULWZOw0mlI5Ac9+6y2ClJzWQMZUrtU0PEZ56dAD51vm12b4hvgv9s/85v0PsAxv/w//pvDH8+fzh/Yn9cDwCGf6B/gg+UD7YPyA/aD6wPAP4PEB8iH0S/Nh8oH1q/bB8Abh9YH5ofrB++H9Af4h/0HwAGLxgvkh9ULy4vWC9qL4QvAJYvqC/CL8wv3i+wL/ovLD8AHj84P0o/ZD9uP4gfgj+8PwCmP8g/Ej/sP54/AE8STzRP1D5NjtNLbeN0fLRoTbZ1s2xODWNqT/3zLmyE514SF1ElU6hR9VS2TOSRUqXzBVOdU3daLOTq1LReVJ3D0QTks19VTcTs1ERWXcO1tVb1AyOcxJFXxVP8zVdt42RY5VRcxCVZaKXzQ1Cms1jtU8NYbeNVhFxURCzEBTRU0ixUAcTUz5bNXuOcX5bPwF+KXwDsz/5f+M8ib0zfRm9Yb2pvqIzXbmX+0rcMZJCkVFJaJMQPlNS6VtVEVl0TszdWVeTk1LxVveOAbVVdE0dV/fMOVe3ktVSts47stFhUveMgtVTFtFP1A7NT5fN4Whx0Q9S0/lLt5FKdZNbEtFhSJeMizLTrUdQtxLxEfXzkOFzkAlFajdPJnLSVUD1jXaxEyydQNVRPRQScRO5OthVjgE5t4xROdbOstU1F9E0VY+BMdcN4TUxdwxVMldRMRDd8RKvUSl0USu10Sj1kSTZF84NJjdOZSXW0PPQFigz0C/Tn/vXuDd79hv8AmP+aj7z/vo/o/+KP9I8GDwBICx4NNg8YC24PaJ/6CXafAOgPmp+8n6afyJ/ynwSvFq8AUE9KTzyvPq9YT1qvhK9erwCor5qvxK8mr8iv8q8Uv15PADC/Sr9cvx6/eL+Kv7S/pr8AuL/Cv/S/1r8gz/K/NM8OzwAwz0LPjM/+v4jPWs+0z77PAODP8s8U38bPMN8C3zzXvnNtS+VD3ksd46pMzeNroU3d06a8dKBP1YNbSFA1g9xQ5UNObOStxGTkOlI9Y61EdCBaHHSTNOQGVM3DlwzkqwdVJXRVPfRVDfNbtVY9Y83MZDpXpYOlKrRkKlxUlFxU9DxX1kJrF1kVdFgVY7BYVZS2NFQiWHVD6Vc1g8wAfFeeXZbvqO+67wxv1l8QbwA6af7vIP8y/zxvPm9o/3r/VIz3joKxpFSC5OQxXPSr7VY106q8ZGfEZCeozGQL4M5zVY2DcQTkKtb8RPNUPYO67ESBVNp1Q0nsRBFUJVPcU2pVU6PkRVO1QyhTFfPL8FK1ZFIlhFx0S1JqxXRSHQRR1UOXUeXjy2FR7fRR9fSs1LxQ0j1ThbTVrEVQ1UOnT7YlUzxPDXPQTsX0TmZd8/1NNeSMRCxNpVStTJXTRkw1VEslhEtsvURk1LpKNdNaSjV0sUmF1CSHjoLBSUWDKzY8hKpKjYMhSwV0VI8AZo94j4qPnB/Gj8Af2onWjwDwHwIpbh02nS6fcJ9SL2QvAI6fiJ/in6wv1p+4L+IvxC8A7i9A31LfHD8+P2A/Wt9sPwAuP6A/ij+8P9Y/gD/yP8Q/AA5PKE8aT0RPVk8I35JPfE8Atk9wT7JPzE/uT9hP6k8cXwAOX0Bfal9cX45fgF9SX6xfAKZfmF/iX/xfDm8gbzJvTG+sXm1GgotLNYRMBeRMihV0TbV7EIx0mwC2Uvq2rNRsUdVz41G9U1dtUj2DylL9Ez5TvQRtU10DRFRdA7RUldNrJlUthFW1UwpWRYNte7z06lalE3VXTYO134z0S2zkslgdAwy1WT0UWQUzE1mVE+EsNOdG4lVYVXRYLXa2UgHKzO/e7b7lpn/o79J/5H8A9u9A/xL/LI9W/0iLXv9wj6iCj5SHtlKanPRh/HQgamSE3bz0msT0V1blE20YvPTaVS1zj1WV021W3PQcVV0D5FTN1NVUJXRU3QM89GQEVNo1FFMd44pTveNSU8q1Uxrc1OPM15bSdlJaLQM+1GT6Ub3kUd0DrYy81FRR/RMebATnrVAtc69Q/dRQxWMzrVANA/lPdZRP1dRPWsVzscQER05ddE1VE1t4Tb1T90zFc5GMZEsqTMXzx6QXJgIDlBRtoUwUQUotc89JvQOxkCynHgMkFEpKjYPLBUq9UzekF3YtNiV+H4ivAJqvrK/GH9Cv6h/0rwa9Ni0APi8wLzK/XL+WL/gvgr+UvwC2v8i/2r+kv+a/EM8izzTPAGZvUM+6Xzxvfs+Iz5rPrM8AZs/Yz7LP7M++zwDfKt883wA+3xDfct98357fsN/C3+TfAPbfCO/a3xzvDu8w72LfVO8AZu+I34LvpO/O74jv2u8E/4Du7xD/ku8s/17/MPseApxZS12UlGQoTZX0Tu3zq2pPBbMupJSjnJQYpHSXlhIBVJeWY1LFA3fVUx0D7CwFVP2z01TarXNC/IS0VbWjJVZmNcOXVk0U/HSQV2WU1ox0Ylj9lFh9AxpZtsUDJ1mVAwVZxWPDtmR0hFg1w0dYtaMFLVjlo9hXVRPIjH+udQCmD7gLxn3Gf+gPAo/8Dy6PQDAfQh+Uj2YfeB+KH1fNg9G3LAc2k6yEEVQUzVbWBXOJVt2TSMwUCVa2PaO8VS2jgFV1BFVaBbMO/ITUVAWznvxkW2ZULXMvVJVkU11z1bE8lHpElEPs9AxT2lWT1lyUnlI1w2dS1q1zIlKNE+vEZLNR2lUTfYyUR1Etcw9R2t2EUN0DoVBVE11QtjXDJ1Ctc+JPbXN1rU/lowhPpYROLaMwbU7lo8hNtaNFTR0Ta+BM3ZRMbXMVTC2jrbB8ZEtLLXPvJKSP1Ur9JEpVFEnFY4NJWgV0SW1z9Um9ZEqNZAVKxWNDJLc2zXavsK+6qQCug5w/1q/grwq/3D8GTxC/AEqxRr0uTT69Rk9wv3q/lE8Apk/4v7JP3E/uT7hPyk9M/wAuX0BfUl9kXy7/IF+CX6RfAI5fwF/qX9xf3l/4XxpvNG8ANm9Ab9pfdG9mb5Bvgm/MbwC2b5hf4m8Mfy5/GH8Kf0x/AE5/eH8Cf2R/bn/If8J/9H+Atn/Yf/J/FI8+j2CPUo9Lqj0zuRRVTLU0TVWTprVOHROgxCRIUMXzvGVQ1SRRpYR8JB1SLQRq3IQgRJSTTCQGVPWTa3pUVRPtHCRfVdWTq9FVBQRWJaRWFUM+bVf9M6hXtTMVWD2js3xY1ZR8BCVZZSRZmm0kWMUDslhFtHSUMbVYZQPzFBTQV20DxAAUH94Fxg2+nZ6f0J/ynwwfAB4fKK86r1QfjhVWr3iviq+pV42EvBSxlASClARCLVeN8/5WvYRW5fQcBG031BToVcXzrFUdM1tvVRUjNlXFpFT9I23FBJSNVLUzVVQdo1sQVPUj2FOdJFOl9G1TxQMyU8Xz/FINtK1SFUOOUj0zSWQkEq1STQPaUcUDosT0bLVR3aRRBTMAUT0zydVQtTOFvIRMpLQVUFaN875P9XNXtITorISrgE4VUxPUJJCc9U2qxQRM5RNc9CT4NISXWhRUMxQ0z0otg1okxIv6SYUjpzQ3NsWGIgdZSrWkXDQDS20DVGQ/ABZV9j2GP6DPwj/Ez9Y/GE8A+s8M3zZPUE9iTzTfZt943wAaX4Tf9n+g37Lf5N/23wjvABrvLO8uj1iPeo9M717vcO8Agu+s777vyO+S7/zvZo/Y7wAa/yz/Tv84/3L/ZP+O/0j/AFr/1P/e/6j/sv8kDx4PCA8AGg9MD2YPOA+aD3wPjg/IDwC6D+wP5g/4DyoPLB8+H1AfqnofS1Uj3hTUrpyEpaSkh6aDTw00xITAtCQy2syExpQkOlIdM69StuWTIVOtw5VT9SMItVQN034MlO9UhbN8NVUN0+4cJF5WFZQsn7Q+lQYjWOXD+Fg9MymlWVUzGmSfNjJzhJQzFVhFNFcN086Unx6ltpUAtp/IL+qf7C/+LwivIq8kPwBGP3Cvaq98P44/oKvmE7SvtMalHhKq1KRnVu20VrJ1s+rsp06ScVVlszlsBLd2srpU3SOBVGW0bVQ9wxNURZPcUz3D26NTRZNsU50jNFO2PTPwUh0TulI9xFIavRRSnSMUUjVEzIf2oy1RdbMqUa3D9byHDrJsq7DmslBQ5cMYUNUUtU8lxE/ls9BO5cROtnUz/U2dI5RNhbMs1qwUxkw9M2D8tPxLqj3ES9WESz00SgVUSorFpEl1s6o8xz5VljIrZUqlFEp1RNzESEsVkwFhFN+Gz5jPus+8X+bN5s8A8F8Cb1TfFm9g30LfRG9ubwCAb9rfpG+Wb7hvqm/sb/5vABB/In80f14fQH9Sf3R/Zn8AcH+af7R/hn+Afzp/DI/ufwAgj9p/RI9Oj2CPMo+EjxaPAKCPso/Ej86P8I8anwyfLp8AIJ9Kn+SPdp+An2qftJ+enwBYn/Kf3J/+nxCvKq88r06voGCv0pnWs5QXPlNM/TOhVKwXfrNP3TRQzZPatEXY1BcGQ2xEq1I9MyBTWtVjk/QUJVT1FFRVs5sFVeVTeFXtNnYyXZVWHcRWRUM8nCd2Mi21WNUTllS09lhNwyfUZCfOs1g9M7B0JGJYWuWzIFwk6Vf1Q8ycLwCuL8C/ui+sv+a/CM9CPzQ/ACbPWD9yP3TPhs+Yz6o5LiJVsbzEcRTEMGzE7dQ/zOY9DkKuVaVUJLQqVSLVY/MUTyZF/rIRNEeWkiuXU9WjYPwUKFRH5lKxuGRPdkU+wtBR5cOXhVH9s2GURxbTpEfmwoetUM0zTlCdwwu01KcBTz201Efmw+RP9kWmpdYSC0ZMdSPiFF8mXzhTDkILnkm11EltxFRfZl2mVQAGb5BfolnGX8Dv0u+M7/bvAAj/MmkubUZvWGs2/2j/ev8A1G/Ob6j/mp+8/+b/+P8KDwAcDy4PeK+Cr2QPVg9wD4IPAKwPlg9wr9IP3A/2D1APCh8AJB8+H0gfWh80H14fcB+iHwC0H9YfkB/KH/wfDi8YL8IfAFwv3h9wL0IvjC+mL+gfui8A1C+OL+Av8i8UPzY/ID8qP9hsPzYlnsKLS/VDDEy25cPnTKVT5U1ltE9WbcMNUB1EUDUj96RE22xRPcPgUaWzVFI2HdPKUuWjWVOdtEzU20BUpbO0VF2zJlXajdRV5aMJVuWjeVZqFbRX3fRXjUPfV21UbHy3HtIKWeWjKVl1U9sRWT3jzlj9s5FYmkVTU4REEVhNRlbSyADct/a91r8Aw9ZPAM/6vwxfABbPOM9Sz1Rfbs94X4pfnF9Url3+0py8xGEkVCBsVFXd3MSa5MRX7MQY3MTbylV1Q5FVXbNWVbb90xxVpbPkVG1TrbYMtHVUPeM+VOXD921TNbO/Ux3TilO9o7VSBEQc/KTjUiVkUtZds3ZSBVMx9DT6UardtFFFM4rsNVEN8x7WjNTnUDWzr8ykalC2jUMzUOWj+U/904y1T/WkTxWztU511E60tTbOU01FM/pMFbOVLUwN8y5MrVPL3OfmwrEHrORr4NaiMErd89NlSdWjkEx3VtLYSa3jK0VK5cPHRHQzFPfO/wDg85btruWufc5TrO+u7+DvABL/DI8ejzD/mnk2j0j7Zo8AiP+Sj9z/1v84L9qPvI/mjwAQnyKfNJ9Gn0A/Up+EP26fAGCfop+sn7afyJ+qn+yfDq8AGK/in0yvRq9Yr2qvNK+OrwCgr7KvxK9+r/iv6q8cvwa/AFC/Er9kv4a/mL+qv2y/vr8A0L8yv/S/5r/wvwrPPM8uzzBYz2rPjMfvwpxLNWS0NGslTfV0Th3Tak8VdFrEZKPUNBdR1WRRdUPZAXRn3nIFU+XTd1NSRcPqTNU01NEsZEUMZGu2VTWzJzxEtVZ1Q20hJFSQV9XT/FcVQ21kZETKWNXTHFm9NG1Z9XP4WHVDwVgVQ62EjNREWP3EWDWz1wCkT/ZPwE+yT+zf/k8gXypfADTvRu9Y72pfdO+O76DvsulW7lK3VyWDjsxEUkxEtQ+E5M00RIlWTWNKbVat0/hVbdO8VQ1DrYA01EdVJYMODGTWtVQlg54cRGZUDUMgVVT1c+hkZLMM1HpkZKtDUx30UyX0Un1Dnm1SRcNaUlVjIlKt41vrUY1Ds1GF432sZLVH7MQRlGTaUN1zlbVQheNd1DQnUFVj4rVPPYRP9XMIT+VUTlo9dE4VY6xNZXRN5TTZTJ30DHQVTA1DsEtaRWNP/ITzSjW0Sh0EtUqF5EntU4dJbUOZrUkN4/FJ9XRKTWPqAUotBiaF/o0mja5/uA/KDwDsf/Z/AB8SHyQfTo+Aj3qJAE4feB+KH5wf9o84v7of3B8A9h8ILxovLC8+L1DPis90LwBmL4Avki+sL74vmC/aL+wvAPYvAD8iPxQ/Tj9AP4I/bD8Ajj9gP6I/1D/mP6g/yj8MTwAmTzBP+j9cT05PYE9yT7RPAKZPuE+ST+xP/k+YTxJfzE9ALl9AX1JfdF92Vc5iuTwUba60xKVNTWOqTnVjrabs9EpQ9fPA1PQyNVGt06iUZDpStWR8ZGshU730U81jCVRt05t8VEVj71T9ZAT07LYc9F5W/VPPVm3TPK1X9QOoV90DFWzUfDaE1OFYzWMpWW3WhuKt7ZzUtVjFY3OUZDMJWP3k3NTS3NcO7dbdtm0A/t/obyLvHH+G5SZ/aO9af4Bsf37vsO+if7R3rlPc5K/a3NSC3NRCV3Xz/lY25cO8VqXzZ1Y11q7SW+hVdfOuVe0UVa1TrTkM9ABVpfPHHNSB1VStU0kc1BEcZNxTatXEU23TbGz0NlPldNZ89LpS1cODjPRLUlaN0xRSTYRRzVRR/VPbb1H1AzhR3QP1UGrtdFBVBFB1805Q9QOrGFA188bs9FrMxO7ZTr3GjnL9TY3TlE3W5cMsTd2ETEVzYExsVdSUVJpLjXMdS0V0VUodlErldEnFVEl9hCxUl65yC0q9VEpF1DSUAV3sH+4VNhX2Bc4PwJ/SnwDsD+4POB+qmQ6vSBs2r3AfAGIfZK+Or6Cv8h+0r9av6K8A+q8Mvx6/ML9Cv1S/fl+QXwB6v2y/lr+ov7q/zL/ev+i/APq/FM8ezzDPir90z07PcM8Aks+kz2bP0M/iz+zPDt8A3wAK3yTfVt9o31LfjN8+36DfALrf3N/u34Dfkt/83xbvKO/AWu9E72bvCO8KwUZygEvWdfPeS8VUTK3zoU2SRfRO1fb2c1C19vbyUE1RjYPEUR2EjPSrlIRrPFOt87EMZCVUDWRtVB0DBVUlo3hVdQS1Va1zW/x051aNg1TM1GeW4ipYBZRs9PRYth0DJVl1AxpZLaPe1mxkoVjlU2Kc9CJYNsWD51cNk8xX9eQEdwDOb+BjvvXO/7hv+m88fy4PADB/Sn9kD3YPkH+KeY4PuA+swgEGwqdXfZNxHAQxlqwE7VaV46r0dyaiKDb0BNpV/VOfVeWUPPQtKhSE81TFU7o0j5fiWwRUzYPOUwXDl2yEW15T7VMoU1UD8HSP1s6CPlLtUwj8VM9RtsWDl1EdA2FRvQMrNLSPNvNQfZNBUG2UxIQrp09NZE8lg9D0j2Zj1U3NoxPEVUxlg0ZMYtXkS32ENJ/mkkVKPfStSa1TmUnFhEl9k8ECbJQrdJc2lS5jzK+en7CfAMIv1C/2nwCvIq8cPy4/QK8AWq90r36viD+aP5Qvvq+4PwDSP/Q/Bk8YTypPPE8O75DvAFJPhE9eT3jvsk+UT6ZP2E8Aiu/0Tw5fIF8yX0RfTl9gXwCCX5Rfll+4X9JfdF/uXwBvABJvHG8Wb3BfSm9sb3ZvmG8Akm+0b8Zv0G+ib+xv/m84b4Aif1R/Ln9Qf2p/jH++AoutSw2TDEwd9E0d9E5atRRPFRMPUOUjheTk1frMhG6sFOH05HRSrM3kBPRbU/UUU42DRK1U3YO2VG0UVV0kVWqNQydM9Jf8BAdX7TTVVxUT38QES5z0sli2DSMMWcWDJ1kt9FnWfZPRWN2Dlnz0VVgUFSSU9OFk9Mr09w4N9v8AGA9CAeaPIA9CD0wPfg9Yn4Bqn3yfrg2On8APwp9k9Jpq3ARhJJQgrJTdVrV0rVZtE0hWXSMJDBTKthQUj1Utg1ZVvXMcrVVNE+RUNTOeLIRmbVQVEy9UZSP3UxUT279TveOKU6XzUlPWbXMaUy2D1owUnlLWjUNnUuUEUr3j+lFq/fRRvXOM9ORUUd10rVEVM9hQFZOh5ORqbVAt8zVQXSP5T62kVU/tlE/dlE7t4zD8FKvITY0kTe10TC3zlW1MNTMuTMWTy0sVE61PPLTvSh2kSgW0SpbtM9NJ7eOQZLduEtgpSRU0VCVKhRND/CfePwCoL7ov5CeOJd4v+C8CP7S/ADY/OM9aP0TPpj9oO3bPoM8Ass+kv45P6M/6zwzf1s8w3wBC31TfPn9g33LfjN+e37DfAMLf1N/m3/jfAu8s7ybvEO8ASu90717viO9q75zvnu+w7wDa7+zvBv8Y/yr/PP/+77jvAFr/jP9u/4j/qv/E/8b/0P8A4v8cDxYPCA9CD1wPXg9wD1qiD0tdI7lLBYRMJcSpTf0WRqNPLbRQhROjNswUGFF1s6hRhSSUpNuRUu2zBVNlI3dT2g0j7ByEYFQVk9FUso0kVV20JKRGVo2DtbVWbSMhJJSQV52kV7IFg2S0haSEJVnNdFna7XRYNSPDWDWjhFim/fNHWBUUdITSdBTEACSf/o3mHwibzo3OHygvSp8APC9eL3Avmp/Mn6YvuC/KKWKGgrdkF26jZIQPV71zbbxUhHdWJcM4Vp2k1iykvFVVI4BEhEdVtj3DDlUdE8dUhaOOtjSEWFQFsyBUDYRTaiXTs3SkemQ0Q1OFo1v+UnWzyFJlFFJFA2taUm2jIhSE61Hts9W1BBR9xKQ4pKQCUWw1tOR0lVCVI11QRYStUG2j4k+Ng3XkBO5tTo2zg041oxROvXNtrMx0RU1VI+BMtTSmJLQVTN2UTAQ3xATUVUr99Eo1REqVJEkdE6uHST2ESb10Si2DhgFKVYQ8t47F/v2Oxb6/2L8Ayr/sT/6/KM8azyRfTs1OzQBmX5DLfl+Qz6pfvF/+/+BfAPJfzF8WbyhvOm9Mb15vUA8ASg98b45vmG+KD8Rvjg/wbwACfxR/1m+gb1J/XH9uf1h/ADp/rH+Gf7B/4n/Mf6YPII8A8n9EjwaPUI9qj3SPjo9gjwCKj9SP5o/4j7KPBJ8enyifgPp/VJ82n3ifip+slyYzS9qFo95EVK5M/UOlTWqdo6rcBKb8pEpQhaNrvlAFs1D8BMhRpZNrOlJNs68MFCFT1TRtU3VDCVQlE3xUnaPVChw0fDQ07iQ0YFaqRRRWVSNAlCSt3CQXYVj9pHykmxDGIitZRTOrHlmVI+28FLKcFHNWnBQzWHVD6fwkzMQfADYtFiX+HRYvEL8iv1QvVi8AWL9qv5Qvjr+gv7K/xLe+A1TUtz4SsfQUgvQUQvQka+9WpZOqBDRnVuU0rVaFM+hVBcRVPRNxakwUNizE8Uw0uFQlNNVUHRNHTMQQTDTYU1YFs6FT3ZNqHBQnfDRr7lLFc7cMFIFSdUOtSZw0ElLdk9rENKJZUVWk/AQoUT3EUKWTW7pQDWODUH1DTOQ0rRfsNMJPhTM4/DTOtgREY051Q/lNVTOQ1tQEKE31FEwlE1xMaMWWvpV2QhmklLpKlTRaXNT6bESnSQVESWVGGp4zSj0ToUpN1k4zDG8AxnUuXe5P2N/6T/zfNl8g7wAy71xfVl0+5ZZdVl2+X6DvALLvpN/W7+jv+u8M/x7/MP8AQv9U/2b/cJ9y/4T/lv+gnwC6/8z/zv/g/wIPHA8ODzgPAEoPdA9mD1gPkg+kD4YPeA8A2g8EH8YPEB8qHzQfTh9gHwBqH4Qflh8YH7If3B+mH+gfAPIfJC8eLzgvAi9EL24vgC9YYi+cJ76yi0t9REzdk7PqTF00JNToTvXT5WlPbUTUxPr0lG5RBbNr4VElI1eUNMpSPeNrPlPltFNNQ0RUTUObtFSFQyZVdUQkxAq1Vr2zewTE6lYV41jK5LThxLRLpKc2ogxZtnVDKVnN4xNZ/ZPgrVjN46NYNUNVrDQTAVh1Nh4z9Kfmrf6t9qX+PQDmrRZPML9Sv0RPZk94T4q/wJxHjk+4T8q/zEcW4qhXqs3jY+S0IaxE3QTEmmoMxFdsNBgExNpVrUNrnVXNo1QkxBpVDTRWPKSqVM3kVA2kVIXTswJUxaR8xIdT/ZRTtB1UbMThnMSpUs2jdG1SRaM8UvXTBVL9k7XADKSKtMRSUTWjHM1RzaPkUM2U7MR3ULYVoz9QBaP4TxXjiG1PXUMgTy1DsU5VxLVOdTRNBaN4TRWjD7VNLUOR1CQqTA3Dx8z017aiA0uN1vbSRUpK1SRJRaOMdGdeo0nls1tBSrWjw0rN4zNcZAFhzO/O5b7f6N/ibwzvBn8AEO9C7zx/Ru+A71p/xO927QCOf7h/yu/cf+591n8QjyKPADSPRo9Yj2qPfI9mL4iPoi8ApI/Gj9iPko/8jwafgI/yjwAkn06faJ96n4yfPp+wn5KfAMyf3p/An/qfFK8mrzivUq8AZK9mr3ivkq+sr7av2K/qnwD0r8avEL8qv0S/Nr9Iv3K/2IS/lr+4v+GapLQ6TGb1YyVN3bQUZCdPNdMrLFBtxFD1YxW8VzfSUf/UVKNQNpLnnMRZhFRV6ITEXlzE0GRUQjRUq7RVNZMnbDSYFFQHtixEkVc10/xXPTNklVg9Y8qMNByUN27DWZotM9GENIJYNTSsNAMtWEUz1ldFM8Y8Tz5NAA5FLk8Q3yLfNN9+T1jfWk8AfN+eT4jfqk/E39bf4NNOcs2ODERSVy1kvNTNVtaVM4lWJWNIFOQJVmptVFV9U4BcxEdVTXOtDjRU1FRNc55ENGZtVO1TL1RFY/dTBYOzs1NVtHTkQ1NF5FNqzcRSBTOeJMRnUgXT2zFS3dPrUVVjs1FWvdN9URVkUS0zEbxUadr8t1ayauRUJ1BlU2viT7UzdfxUCE8NVG1OfVMwTiVzyE2lZK1NddPgTMXkTLUzFa1MfVOwS+1TTwSE821K7VOPSt3TK0otM6vBSfUkSU00SQXT8SJ0ZGxsZZxnJmJYJH/GbQDO/+D/8vn2b7j7Dg94f3J5AL5tpn1mfWYPqH+iD7QP9n8AyA/qD/wPDh8gHzIfRB9WHwCwv1q/fB+eH7Afch/UH6a/APAf4h8ELx4vMC9CL1QvXi8AwB9qL5wvpi+4L8ov5C/2LwAIPxo/JD82P0A/4i+EP0Y/AKA/sj90P5Y/yD/iP/w/9j8ACE86T1RPHk9oT2JPlE+uT8x4QybiuUsdxNy0ZU1qLQROddOg/FRIUKVTa7xQHfRRzcOmUd3TqxtS9dRSxcRTBQOVrVMlYwhUJWRUteRU1r3TXVU9w85cVD5WtnXTsFY9YzpXtROnWgTUEYzEelhNc960xFsiWQ1TIFktA/i0xKuyWFVjc7xUM7xU8wL81NLUx/7F9s32XwhvGmkANt84b0LfTG9+34Bvkm+kb0De38hv0mHWQ9Rn1uKx/NStgvzUQlc9w/4s5LxqbMR3ZMQ4HOT4VQVTq6xV3QRV1UM5XFT+1mzkx1Q9w45EVFhU2qVUVH3D3FO946NT1n3DbFMdwzQ8xP5Stq3zyFJtY5BSdUNalVIdwxQkVN4UV2bib1VRJXRRtcMCHFTLBMTblVA9w05QLQMYUGzVxBT0Wk81A+5OveOrg061dE41dE0FUyw1TdXETG1jYEx9xMy3WrYSN9xE1Eq1FEoNdI1JnfOqSR2EfIcGUgxtSs3DhkptYwBLbWMDQEst9DQPHg8ACwYP+I8ACp8sDy6fQJ9iCUYPcA+KDwCUn74P2AveD9APyp/sn9afACCvMq9Er1avaK96r6RPhq8AoK+qr8Svlq/gr/qvDL/mrwAovyK/VL++T4C/er+cv6a/ALi/Yr/Mv+a/AM8SzyzPJs8AUM9az2TPfs9Az7LPvM+WzwDwv9LP7M8e3+DPMt9M3z7fwGjf8s9835bfANNuYoBLVvVz3kt9hEwt86E8hNmm9E8GWlBR3UPEUapFdFK1Y62kdCB05JPYPFeOU2zkB1Ulk3hVmp30Vc1jW1bldCx0OLVX7YOlZGQQWN1DlLVYjfRYRfMlWX3zFyasVOhYbVSc5HHEV4byG+lXTZPOVx3kJGfG4gHBHG/m5ebtHv/w60ZvUP8Aam9cb6ZvmP+6b6T/zm/g/2TyacbigQR3BlLsVr3TFaocdGckdCh0VGvg9nLRrjx3fuM8dPNM5LpUKgUEVNVDSWQEEXR/hnXWfuIoU4Xz8Kx0ulKKHYRS5fNLtH8WVcbiYY1R5dMqUVUEDOem4oVY9H8GhU6CPE8V49AchBtjTs3z/U2V5DSPRoVW/mLiSx2ES83zHayERcCkhGB0j4aFzvNJ5fMLK0qF5EplFlZTZJf+nQDOjeaN7h8AL/KP1B9Gn0gvAFovVJ+OnW6djp0Grb4v0C8A+p/kL+4t/s8oPwo/PD9ePwBwP4I/vN+WP7A/ij+8P94/ALg/ut8MTzZPIE8CT0RPVk8AeE9iT6RPjk/YT5pPzE/OTwD4TxpfJF9OX0BfKl90X55fAIBfkl/UX15f6F/CXwRvVl8AGG9Sb0RvXm9wb5pvrG+Ob6woY+byi0uVhExl5EyqteRNteROFSPlDIRqtVAlY/r8BG5RfXPjrVHVM1dS5dPKxAQ+tjzks1MVIyVUjXO0bVQFgyZVbQOZVSVj2wpWzfN9VhULWldsBYTs9EtYDQOyWE2DawxZnRRZTTMTWRXj0+BYheSU5GTEdBVYFrWD4VclY8os917/iPMALv9A+x6PQP9Kj8T/Xo+Aj0CSj7z/zv/Ij9qJJuK53I+q1jKn/PRxVIQgvITdVhwEmlZtA1ksBBgcBHfaVUAwAVyfVRUkbVU9ExxVvQPkVC3krVQVI3VUPRM8VHQEbVT9A85T1TOXUw0DK1JTJWMaPOTjLOcOEtt2Uv0DPlLVMwdS1kWTz1E9E4wc5FRRtm0jHlElA+dQRZOvtgQUeFD980FQbQMJ1gzkjE815E+l47VOtLUEBHVNfQN8TbV0TQTl1t4DTHXkHCdW4xQkqxDWFiJFSmXkSf0DnkmWFeOQSX0ESX2mruLHhUrVMzcUJ+Yv0B/iH0sC/fNh7K8WLyC/Oi/crz6/AGi/eimWL6grfi+wL8q/xK8A3r/YP/K/DM82z0jPWs9szwB+zzBvKm+cz6bPwM/Sz+TPAP7PEN/yzzTfRt9g31rfdN8Abt+g32rf1N/G3/Df6t8E7wD+3zDvIu9k707vYO9676zvAJ7vwO+q79zvzu8A/+rvJP8A9t9A/zL/dP9u/4j/mv+8/1p+ApzM9DpMTXRNDZPbIU4lAydPvYMNUNa9E6FQ1XRRdfOKUWpFk//clHTElOdSLZTVUz0TzEwEXHQE0VRqDYNCXJS0TJQlVo2UZVb1AwUMl78RUfgMhGtiWK2kWE2jGln1A5slWV0TA1mFlMx0lG1YvRNBWCXDA1it4wHXjHc+jwiPGokOHTaNPh0ATo9gH3IftI+uj8CPuh/MH2DeH+CP8oEmkyQUUldFk7UPrBTNLJSJVk2jSmoslAl8dMxElI9VreNrR1V1sw5clNRUdbNtnlx0ZlRFky9UBQOr91NFk7+clHpEdEPVU10kU41z1ryUnlJqVbRShbMxNHT6URWz07VRdXTslEcsBA9RFlWz2FC9A6MUdBNwvgJrM1ANE+IkpHVPVbNtCAx0mk6VozBOVbOtyPz0YU0VdEx1dEy2DaMZTJWjsEtFk09WJMTzSk0kSjU0SiXDW9NJBQOHSWV0SYWzU/FJVbSEpUqFE0AstwAezUa/6K/6PwxPJr8wv3K/AFRPZk94v4q/tL++v8BP0k8AFM+u7whf8k8sXz5fUF9iXwB0X4ZfgP/K/7xftl/QX+pfAPRf/l8QbyJvPG9Ob2Bvcm8AfG82b4Bvom/Eb85v6G/6bwAEfxZ/KH86f2x/Xn94f5J/ALR/ln+of+p/1H++bxCPAo8ANI8+j1iPkm9sj26PiI+qj7S8jwYjS5UDeEw9RE22VZNsTk2jak8tpFC2ZTPAUH2TNFGVA6i23CQdUoUTkFIdQwVNUwUDd1MNpGwkfnwka+9URTRVRTPRVWUErVaNQ7FWHaRXPUOo1VdFpFg9pFhFM+FYWvX0WQ0TIllNNFi9A7XDzJRztJQ1WLUD9QIkFNLsB/4PEBsWrygfOh8A/J9er4gbhh+Qr6KvrB+uH1DYr+qv/KcGArcspIIspGtCV7Uj/kQkvFZNlLVWPUM4NCT6VeXzvDZ0lHFVnTM5VSW0hCTbx1S1I45UlQNYVLZlMyBUPUPoU/0kU1rl82ysJDZTJbRSlQNZyDyXPkJYUr2UUn1Dq95R7QOmLARv9CQ4rVENEwJR9aPLHASVrVDNo11QPUMYFDTCbU99g1dPfUPuToWj24BOZSMUTkUjrE3WPUNITe0ETIWjYExq5fP8zISa1IQ3S2Uk1Up9hEq1AxW0NKpJZr0Dg0mVxvaiC0rtAwuGSgUDB2w3fkUeXeY/ABBPIkFGM/zPLk8w30JPVN8AZt+AS9Y9rk2uT6hL1k/Y3wDq39SPFl/43xLvRO9W72jvAHrvjO/Wj2CP0o/Ej87vuO8A6u8M/x7/oO8y/2T/dv9A/wBi/4z/tv+w/9L/9P/m/wAPAML/HA+W/0gPWg90DxYPOA8Aqg+8D74P0A8CH4wPDh8oHwAaH0QfVh8IH5IfdB9+D8AfpNIZnsNLFTR81K78hOhpTS3GHtLlJDRoULUjtd4UNFLctMZRpRM6tVKlE8rUtD5TRTOxtVO1lFStE5dUVZRVli2zfFUtxFXdJCy07M1WpRNaV7W0TKQxWLAtNKwky5D2oitZnZRZtmUz4Fgt46NYfcNktVi9lFjtg+lXLbPMBVd9w8Rsrz6tNq0urU6vAFA/iq98r2Y/mD+6r7w/zj9g4D/yOe6D9DeuEqdXVbSqhDQwtDTtlCSqNLRn2jy0GJQk2lVlk59VbB3UTLQsVS3j81Slw9u6VKXTgVQtszxUWn3DBHS0zlNlJFOFs1tgU7WzKFONM/DEtNu4UvWTdlIlsz5S2q0TBzyU0FG9w5dRtqXTYVGlwypRHdP1tVBlk68UxHhQDdNB1VBVlFDdtE+lkzxPVoWz0E5F1E6tlE2llNVNnZRNpcRM9ZNGTLD1Fu4VNpMc1KVKHdNFtpTE6kkls55JvcOHFUkN08GsxCuMVItQLuIBMwzXLu3ez/DPAm8UbzbfAEDf8llG32hvmtl+38Dbpm8AuN/K39xvJu/gW64fGO8SfwBEf1Z/aH96f4x/th+oH4IfALR/xn/gf7J/DI8WjyiPOo8ATI/WH3CPWo+cj6aPkI+ajwDkj+aP+I8an8SPJp9InwqfAGSfbp+on7qfhJ+Wn8ifMp8A5J/+nyCvCq9cr06vaK+Sr9A8r56vSK/in0vtM4tLVi2zDExdJE1dJE69w1snT7UzDVB9RFDdo9v3UEXDbFGNM+BR2n3DdNRE51JtI1lTtPUkpERAjES0VDUjJllV5URcRCVWBcRWjcOzBVc1dLQ03VdNxFi2jTOwWKXDClkVtFnW7RMDWZVEWK1jkVja7RNT3LQRWAVT31cARSQkPy4/IM9CPxw3Rj9gzwCKP3TPpj+oz7o/vM++z/DPVALf9CScHERhjMQgpLWtVm0jiVatQ0g81AlaTETKVESPVTUjVnQkWxxV/SPkVI1jnnS0W2ZUBVMvVOVD91QkW8FT9UOKUy0kU9WjqxpTNSPWzESe1ERntVKlJFL1Q/pRNcRR2nUjjES0VFHNUxFR2l1j2CS0oVDVo2pQWpWzNRxU+U/t1E/tE6sjT60kTqVDMDxUyNVNzVRNtSRMlbOVTLaNYy5MBdPLSwVTT5Y0dPNKXdRKReTEVNOtSaVDkEnt1EmtQ9gGrORsSg0kjFVUZyZ/6F8A+l8M/x5vOG9C/4xvZv94/wB6b5z/vm+4/9Jv5P/+bwAPAPr/LA8+D1APYg90D4YPmA8Asq/Ur9av0A/iD+wP5g8YHwAKHzwfXh9IH3IfhB+GHyAfAKoPrB+2H/AfAi/UH9YfEC8A6h9ML2YveC+KLzwvpi+wLwDCL/wvli8IPxo/PD8uP0A/AFI/dD9+P5g/cj/EP649HlLZuSQFBLRlTXVTY06khdQsVCwM5zYiF0S0pG1RHVMZUo1jjlIlA6sDU5WzdbTU6ly0XLVU3URU5cNdVdW0VZpltFal87FWLdZOQ1fateP4LMRiWI1D4FhmNcMiWcVGVvL4WK1UmsREgty0QVhVRMRE0gVXJVPGBM9WxSbPMM9CzwBUX27PmM+Kya7PqF+6X8xfKObP8F8Cb1fFs7ekR67T1Vdd0w8c1Lw81HlWqlXzOETU+GzUvIxEgK1VNSNHVY1jDny0x21U1bOOVLXjWFSNQ1sgVFXz6FMlA7O01G16pGRDU9Wz/lJ9ZG1SlVOQUs0zWlKVZG1SBWPrUS3ztVHlU7V9BOQ45NQCUXXkULKNtFB9RCy0J1A9U+LVT11ET8XkThVDg07WbbMUTjWzrAy0RU0yPbRM9WRk5BVMPeTUNKs3S7XkSjUkSnV0StrlVEnFs4dJPdOZSbYFYwtKhdOGSsWzBwB851b1Jg2m9f7vCI8ajyz/AD6PWP/66Yb/kP+q/6SPto8A2P/aj+yPJg8IDxqfJJ82LwBYn2qffJ+On6Cf2j+8n66fANCf6p8ErxavKK8Cr0Svrj8AaK96r1yvjq/oP6Kv1K/urwDIrwK/HL/eryC/Wr9svya/ADC/gr+cv76/4L86v+y/rr8ACM8qz0zPRs9wz/q/hM92z2Cgz8LP3M+GxZZSgEuFQ7XehISuDESlTYXTprYcRKZPBWNLUI1DwNosdFL01MRRhcM6UtqN46/U1CFTPbOXUzZFYwlUJUN8VG3UXGRrfFUlQ+x0ZF5WjePbz1YlQzxXbYOoVzY1gxVYteOYWNVGRmLbKVklQxxZ5VPtWGrtZFgVQ3Pk1DVY5WQGpETOV0XUdF8+XTZdTl8AaF8aWW5fmF+SWX7v2F/C76DkX+bv+O8K+f4zV91DsWpM5IGk5EDc5O1WhcObqlbNc2dWJXRUZOhWhESuVUWUVUVjOWz0d/NUQN/hPbpULfTWfNRJVBVDE3TU3FO2FUOjUyVDbFO90yg1U63j8NRkulJFdORks0tSTXRMRN5RHdRRtr2DYVGF8ypRffRQ2j1kUHVzhVCFQ05QZm2DGFAFVCREPE+NQ2vQTk30Tt3j/U09Q2uUTW1DLBzUxkyt46tgTC10S0V0S93jHVb8xMBKdQRKvWRJhfPLqklFdEmldgbyK0oAFdSkdJMAjmOEhz6dZo0mjwAYHzKPPB9Oj4CPch+EH46FAEaVvoWeHaYdvh/QH/IfRJ8AFi84nxIvTC8+L3Avgi+ULwCmL8jPsi/sz9Yv8C/iLww/AObPSD/Sz2w/Lj9gP3o/pD8Ajj+IP8I/7D/WPwBP+j8cTwA2TwhPSk90T1ZPqE+ST9RPAMZPgE/yT/xPHl8wX0JfZF8ATl8IX4JfpF+eX5Bfel/UV7YG8otLZQMMTM1z5xYU1OVNnWROLXYu8yR01fcUBGz89OHsZFVSVr3TyFKl1FNV1FM949tCVF0DtFQ1AyZVas1zl4xkB0z0d1YlZNVWNQNW3OTdrNRIWDat47BYhfMKWc3WJgKrDlnt9Fgl86Hs1FNtWL2DEVjVc99XXWQAJO8e7S5/OOtO76Dvcn+s7wCW7c7vuH/Kfwz/7n8AjxKPVVfNI6ck9GGEdCC0ZVZE9JpWlfNZpGQYRPSb2lVV059VrWSE1By1VV0D5KT0rFQ1E3W1VGUDPIRkBlRl885avPSIdGRSU32EU2Uj2+NS3XOtUjUDdlJaZfM+XGQIUj3kUWUDbYxE1FRRnRMeURVk2VBV1CwEeFAl80FQVpXz+U/9hE89hE8dA221TARHTiXz4U111G1NZSMTTR0DlUwFBAVMFYPLVBeWYzQU0wA2EltFSoXz6klFA5C0l6a+8thJpZaGk0rNIzcANBdmLa4dBh84EzaDFK9OHwBIr1ofBK+OH5Cr5hWuH6gbAOYf2B/Sr/yvVi8Ivxq/NL8AVr9ov3q/jL+ev7C/wr/cXwDeX+i/0l/0v/6/EM8iz1TPAFbPeM+Kz6TPrs/Az6LP7M8A3s/ozxLfJN8u3yjfSt9s3wB235Dfat/M36bf2N/y3wTvAN7fIO8a7zTvXu9w74LvjO/Apu+Y79Lf1O/G5abynEvM5YQcZCVNHfRMBCdPprWjLlCt9CwFUWXzjjVR7WMB5PR0UqVk3PRtW7T07FNN815U7aO10XxkRHSEtlV9oyhqpGSYVIQJVHSRV42Da/xXXQNkzGTKWE3zaR7UZ5ZjWUWz01hdA22E9PREWDWjBVh9owHYDHd+f4h7Rn9gf4pxTg8AcA+qeX4P0H+yDxyPzgXGDwjwD/oB1mK5/A8OFQ4VngKtkDwEUlcFcw/kBM2WVISJVrWDSKz1ZITKxVVN836EhJPwjoIMVbTt9IyEnHxkZFT1AyulVE2T9WxnJpNT7aNBtVPNZFP189RSfYOcVVI1pFI19FI1k+lMZFuxUfUDe1FNk0X8hFsMUX3T11CdA6AklKtoUB30UE3z3jT0brVPBQRPfdOXTn2DLG1ONaPFTeUDXU1lhFVMXfRM/WRMfYOsBGSzS0utlKyUikot9Eq2tYO4SfVjg0l1lEmqBXPvvCRjrJVKnQNAAOSfvq0GrzCrJj84r0o/lK8Abq9gP5qvnD+mr7ir5q8AvwD6P0S/Rr8wTyJPVE9mT3hPAIpPnE+uT/jv8u/UT4bv+E8ACl/kT7ZPGF8yX2RfPl+AXwB6X7Rfjl/IX8Jf/F/WXxBvADpvLG9GbyhvYm90b05vsG8Akm/Mb95vAH/ybxR/Jn84fwCab1x/dn9Yf4J/pH++f7h/YAp/5H8OE0xFHPRlTVWT02dOJSRUJEc8JL5QWvWDMgSUpFE1kxnsFKuOUk1DA8yEk7SECLVUfZN6pBTrVG0kVbYlo9FV9YNCVv0UVraVEzxXhTOoV22UWLJllFhdlAQEJVk9EyJtWYUz+Fg9E7JYPfNVc/yEM/yE85QE0MT0AcRkDzYPSAtOnXYPcJ+CnwC8D6afuJ/Kn+QP7p8ArxKvaCSnthM8lII8lEJXTfNb/lYVI7xWLfN3pPSrOFbNE/p0FK6chHG1VV0TOHQU/lQt88f1VE30VF0TWFRAcZrmkSCUFNxTPfR09Gy1U5XzNnz0/lKVpFLUNRRk9Fhc9BRkhN5RtpXzplG1E29RZaRRqj0TAgQkyzQklTwkTqpE9VCV88ZUJFdEJO5lTr0kTvWkXCSsTV0kNU1FtEyVk2BMvfT8dK2a3HQ3S9UUSkVUSopNpEnNE6q8J761HqILtUqV84asJAdLtRNPAExP3j0WPyDPMs88P1bPiD8Aes+Mz57PsD/qOeY/4M/yzwAE30ZPSF8630zfJt9w34LfAJTfpt/Qf7Lf3N++3+jf8t8AFO8m7+h/Qu9U72bveO867wCU74bvsO/i7+zv7n8A/xL/ADT/xu9Q/2L/dP+G/yD/Sv8AxP/W/6j/+v/s/97/MA8aDwBMD24PgA8qD1QPng+wD7oPmPQP1gWWkoBLPSScJUxmbcPoTS0UZCTlTy0m1D4jTIRSBLTGHCRXUtrVA8pkhD5TnYOxU7LdhFRVJJSkB1UVI3ytVdUDClYFJFbVA+pmZKRYV0W0jJQwWIWjs5hY7YZegilZxYRZtq2j4Fhl06NYfSNkVgQkJFiNhFfNM848lwAun0CbPp9gm1afiJ+KL+SXAJafqC/in8wvHq/gK/YvID+MKjHeAqdXfaTMFQw07Va0FKpWFYNZZKQYtBRb2lU1o59VTcRVzYNrLFVl0/OEhLpUTcNbdVR1szxUBbMGnKSrzlONFFOto2B8hChtU8Uj8FINM61SBbPbdlI1sz5S3QMHUrY1o89RlaOXUdXDYTVRzbMqDETnUDWkPLRbeFCdg0FQFYMJRLRrpk+1hE+to9BOJTNVSzwVTc2ETcWETc20bUwFs0ZMRaPiS1202Uvltk7CpUpNw0VK2iUUSRWDmUmVo4dJtA001LQr5LTHSmXTM4BMx94PAFOmxRbPUMOegmEAJF9Gz2DPas8UX6bPoF+6zwCsVwbf4F/yXwRvDt9g22bfAGDfAl9Mb2ZvkG+ib7Rvxm8A8A/aD+xv7m/4b+pvLH9WfwAIf2p/fH+Of0B/En/Mf15/AOB/+n8Mjw6PII86j1SPvn8AYI9yj5SPvo+gj4qP1I+mjwCwjwKfHJ8mnzifUp90n16fQGifkp+0n8af8I/an0slM62LBKQ6TIUUTYUUTraVoydPDTMNUH1jg61QRZP3UAWjagy0/7VRBSN0/DTnUmU0U1p1s8zMNEBUBSO0tDSzJlWVpIQ0JVaNFFbSlRRXpTRENOEsNEtYth2zslh1QxxZPaRZW0D2UCEFWX0T0QQk25RYXbNTWNXDEVgCLUPfxBd2L2grTi9gLzK/AHy/li/AK8YvwL/Svyw/9r9QCM8azyzPBqKaRDRhrLS1IOS03WQ0iVbVE0hmZDQJVoWkfDSPVU1DtVacFBykpORUdROe1rQ0ZlQtQy+UFPdTti1Dv1MdQ4pTVRRT1gWjGlNNQ9b0NJ5S2o1UUhVDMVIdQ/pRqk20UZ0TjGykVGSkD61RjVPYUBVDoVylUFoNszNERPlPFdRPDbNrI09FxE71EzBOjVNryE01VE0Fo/pM9aPblUx1Ey5MLcPLS1otQ0+k1O9KhcRK3Ua2fmLTSfUTkEkV1Emm1RPYSY1UvEVKDbNDAGxXJm+AY25dRl8471JfXO8Ajl+AX3rvpO++XcZdxu1+ZQDm7f7vEP86bzT/dm9A/2r/AHz/jv+g/7L/xP/mnwiv2v8A/P8ODxgP6v88D04PYA9qDwCMD5YPsA/CD8wP5g94DwIfABQfJh84H2IfdB9WH4gfmh8ApB+uH8gf4h8ELx4PAC86LwAsL04vYC9yL7wffi+YL4ovAMQv3i/oL/ohAA</prop>
			</obj>
			<obj name="Protocol" class="HTCProtocol" version="1">
				<prop name="Created">2016-05-10T12:02:40.002</prop>
				<prop name="LastModified">2016-05-10T12:09:07.243</prop>
				<obj name="Programs" class="HTCRunProgramList" version="5">
					<list name="emlist" count="2">
						<obj name="item" class="HTCRunProgram" version="1">
							<prop name="name">Program</prop>
							<prop name="Cycles">1</prop>
							<prop name="AnalysisMode">None</prop>
							<obj name="Segments" class="TEMRunSegmentList" version="1">
								<list name="emlist" count="1">
									<obj name="item" class="HTCRunSegment" version="2">
										<prop name="Hold">180</prop>
										<prop name="Slope">4.4</prop>
										<prop name="StepDelay">0</prop>
										<prop name="StepSize">0</prop>
										<prop name="Target">95</prop>
										<prop name="Target2">0</prop>
										<prop name="AcquisitionMode">0</prop>
										<prop name="AcqPerDegree">5</prop>
									</obj>
								</list>
							</obj>
						</obj>
						<obj name="item" class="HTCRunProgram" version="1">
							<prop name="name">Program</prop>
							<prop name="Cycles">50</prop>
							<prop name="AnalysisMode">Quantification</prop>
							<obj name="Segments" class="TEMRunSegmentList" version="1">
								<list name="emlist" count="2">
									<obj name="item" class="HTCRunSegment" version="2">
										<prop name="Hold">15</prop>
										<prop name="Slope">4.4</prop>
										<prop name="StepDelay">0</prop>
										<prop name="StepSize">0</prop>
										<prop name="Target">95</prop>
										<prop name="Target2">0</prop>
										<prop name="AcquisitionMode">0</prop>
										<prop name="AcqPerDegree">5</prop>
									</obj>
									<obj name="item" class="HTCRunSegment" version="2">
										<prop name="Hold">60</prop>
										<prop name="Slope">2.2</prop>
										<prop name="StepDelay">0</prop>
										<prop name="StepSize">0</prop>
										<prop name="Target">55</prop>
										<prop name="Target2">0</prop>
										<prop name="AcquisitionMode">1</prop>
										<prop name="AcqPerDegree">5</prop>
									</obj>
								</list>
							</obj>
						</obj>
					</list>
					<list name="AnalysisModes" count="4">
						<item>None</item>
						<item>Quantification</item>
						<item>Melting Curves</item>
						<item>Color Compensation</item>
					</list>
					<prop name="ChannelCount">4</prop>
					<prop name="InstrumentSubclass">HTC_VER_10</prop>
					<obj name="Container" class="HTCBlockType" version="1">
						<prop name="Id">bt96S</prop>
						<prop name="RowCount">8</prop>
						<prop name="ColCount">12</prop>
						<prop name="OvershootDnDelay">10</prop>
						<prop name="OvershootUpDelay">10</prop>
						<prop name="RampRateMaxDn">2.2</prop>
						<prop name="RampRateMaxUp">4.4</prop>
						<prop name="ReactionVolMin">10</prop>
						<prop name="ReactionVolMax">100</prop>
						<prop name="ReactionVolDefault">20</prop>
						<prop name="HorVertCrosstalkCoefficient">0.0003</prop>
						<prop name="DiagCrosstalkCoefficent">0.0001</prop>
					</obj>
					<prop name="MaxPositionsToSeek">96</prop>
					<obj name="DetectionFormats" class="DetectionFormats" version="2">
						<list name="emlist" count="14">
							<obj name="item" class="HTCDetectionFormat" version="1">
								<list name="emlist" count="1">
									<obj name="item" class="HTCChannel" version="2">
										<prop name="name">SYBR Green I / HRM Dye</prop>
										<prop name="Active">1</prop>
										<prop name="EmissionWL">510</prop>
										<prop name="ExcitationWL">465</prop>
										<prop name="IntgrTime">250</prop>
										<prop name="MaxIntgrTime">1000</prop>
										<prop name="MeltFactor">1.2</prop>
										<prop name="QuantFactor">30</prop>
									</obj>
								</list>
								<prop name="name">SYBR Green I / HRM Dye</prop>
								<prop name="Active">1</prop>
								<prop name="DefChannelNdx">0</prop>
								<prop name="DenominatorNdx">-1</prop>
								<prop name="ReadOnly">0</prop>
								<list name="EmissionWLAvail" count="6">
									<item>488</item>
									<item>510</item>
									<item>580</item>
									<item>610</item>
									<item>640</item>
									<item>660</item>
								</list>
								<list name="ExcitationWLAvail" count="5">
									<item>440</item>
									<item>465</item>
									<item>498</item>
									<item>533</item>
									<item>618</item>
								</list>
								<prop name="MeasuringMode">hmmDynamic</prop>
							</obj>
							<obj name="item" class="HTCDetectionFormat" version="1">
								<list name="emlist" count="1">
									<obj name="item" class="HTCChannel" version="2">
										<prop name="name">SimpleProbe</prop>
										<prop name="Active">1</prop>
										<prop name="EmissionWL">510</prop>
										<prop name="ExcitationWL">465</prop>
										<prop name="IntgrTime">250</prop>
										<prop name="MaxIntgrTime">2000</prop>
										<prop name="MeltFactor">1.2</prop>
										<prop name="QuantFactor">2</prop>
									</obj>
								</list>
								<prop name="name">SimpleProbe</prop>
								<prop name="Active">1</prop>
								<prop name="DefChannelNdx">0</prop>
								<prop name="DenominatorNdx">-1</prop>
								<prop name="ReadOnly">0</prop>
								<list name="EmissionWLAvail" count="6">
									<item>488</item>
									<item>510</item>
									<item>580</item>
									<item>610</item>
									<item>640</item>
									<item>660</item>
								</list>
								<list name="ExcitationWLAvail" count="5">
									<item>440</item>
									<item>465</item>
									<item>498</item>
									<item>533</item>
									<item>618</item>
								</list>
								<prop name="MeasuringMode">hmmDynamic</prop>
							</obj>
							<obj name="item" class="HTCDetectionFormat" version="1">
								<list name="emlist" count="1">
									<obj name="item" class="HTCChannel" version="2">
										<prop name="name">FAM</prop>
										<prop name="Active">1</prop>
										<prop name="EmissionWL">510</prop>
										<prop name="ExcitationWL">465</prop>
										<prop name="IntgrTime">250</prop>
										<prop name="MaxIntgrTime">2000</prop>
										<prop name="MeltFactor">1</prop>
										<prop name="QuantFactor">10</prop>
									</obj>
								</list>
								<prop name="name">Mono Color Hydrolysis Probe / UPL Probe</prop>
								<prop name="Active">1</prop>
								<prop name="DefChannelNdx">0</prop>
								<prop name="DenominatorNdx">-1</prop>
								<prop name="ReadOnly">0</prop>
								<list name="EmissionWLAvail" count="6">
									<item>488</item>
									<item>510</item>
									<item>580</item>
									<item>610</item>
									<item>640</item>
									<item>660</item>
								</list>
								<list name="ExcitationWLAvail" count="5">
									<item>440</item>
									<item>465</item>
									<item>498</item>
									<item>533</item>
									<item>618</item>
								</list>
								<prop name="MeasuringMode">hmmDynamic</prop>
							</obj>
							<obj name="item" class="HTCDetectionFormat" version="1">
								<list name="emlist" count="2">
									<obj name="item" class="HTCChannel" version="2">
										<prop name="name">FAM</prop>
										<prop name="Active">1</prop>
										<prop name="EmissionWL">510</prop>
										<prop name="ExcitationWL">465</prop>
										<prop name="IntgrTime">250</prop>
										<prop name="MaxIntgrTime">2000</prop>
										<prop name="MeltFactor">1</prop>
										<prop name="QuantFactor">10</prop>
									</obj>
									<obj name="item" class="HTCChannel" version="2">
										<prop name="name">VIC / HEX / Yellow555</prop>
										<prop name="Active">1</prop>
										<prop name="EmissionWL">580</prop>
										<prop name="ExcitationWL">533</prop>
										<prop name="IntgrTime">250</prop>
										<prop name="MaxIntgrTime">2000</prop>
										<prop name="MeltFactor">1</prop>
										<prop name="QuantFactor">10</prop>
									</obj>
								</list>
								<prop name="name">Dual Color Hydrolysis Probe / UPL Probe</prop>
								<prop name="Active">1</prop>
								<prop name="DefChannelNdx">0</prop>
								<prop name="DenominatorNdx">-1</prop>
								<prop name="ReadOnly">0</prop>
								<list name="EmissionWLAvail" count="6">
									<item>488</item>
									<item>510</item>
									<item>580</item>
									<item>610</item>
									<item>640</item>
									<item>660</item>
								</list>
								<list name="ExcitationWLAvail" count="5">
									<item>440</item>
									<item>465</item>
									<item>498</item>
									<item>533</item>
									<item>618</item>
								</list>
								<prop name="MeasuringMode">hmmDynamic</prop>
							</obj>
							<obj name="item" class="HTCDetectionFormat" version="1">
								<list name="emlist" count="3">
									<obj name="item" class="HTCChannel" version="2">
										<prop name="name">FAM</prop>
										<prop name="Active">1</prop>
										<prop name="EmissionWL">510</prop>
										<prop name="ExcitationWL">465</prop>
										<prop name="IntgrTime">250</prop>
										<prop name="MaxIntgrTime">2000</prop>
										<prop name="MeltFactor">1</prop>
										<prop name="QuantFactor">10</prop>
									</obj>
									<obj name="item" class="HTCChannel" version="2">
										<prop name="name">VIC / HEX / Yellow555</prop>
										<prop name="Active">1</prop>
										<prop name="EmissionWL">580</prop>
										<prop name="ExcitationWL">533</prop>
										<prop name="IntgrTime">250</prop>
										<prop name="MaxIntgrTime">2000</prop>
										<prop name="MeltFactor">1</prop>
										<prop name="QuantFactor">10</prop>
									</obj>
									<obj name="item" class="HTCChannel" version="2">
										<prop name="name">Cy 5 / Cy 5.5</prop>
										<prop name="Active">1</prop>
										<prop name="EmissionWL">660</prop>
										<prop name="ExcitationWL">618</prop>
										<prop name="IntgrTime">250</prop>
										<prop name="MaxIntgrTime">2000</prop>
										<prop name="MeltFactor">1</prop>
										<prop name="QuantFactor">10</prop>
									</obj>
								</list>
								<prop name="name">3 Color Hydrolysis Probe</prop>
								<prop name="Active">1</prop>
								<prop name="DefChannelNdx">0</prop>
								<prop name="DenominatorNdx">-1</prop>
								<prop name="ReadOnly">0</prop>
								<list name="EmissionWLAvail" count="6">
									<item>488</item>
									<item>510</item>
									<item>580</item>
									<item>610</item>
									<item>640</item>
									<item>660</item>
								</list>
								<list name="ExcitationWLAvail" count="5">
									<item>440</item>
									<item>465</item>
									<item>498</item>
									<item>533</item>
									<item>618</item>
								</list>
								<prop name="MeasuringMode">hmmDynamic</prop>
							</obj>
							<obj name="item" class="HTCDetectionFormat" version="1">
								<list name="emlist" count="4">
									<obj name="item" class="HTCChannel" version="2">
										<prop name="name">Cyan 500</prop>
										<prop name="Active">1</prop>
										<prop name="EmissionWL">488</prop>
										<prop name="ExcitationWL">440</prop>
										<prop name="IntgrTime">250</prop>
										<prop name="MaxIntgrTime">2000</prop>
										<prop name="MeltFactor">1</prop>
										<prop name="QuantFactor">10</prop>
									</obj>
									<obj name="item" class="HTCChannel" version="2">
										<prop name="name">FAM</prop>
										<prop name="Active">1</prop>
										<prop name="EmissionWL">580</prop>
										<prop name="ExcitationWL">498</prop>
										<prop name="IntgrTime">250</prop>
										<prop name="MaxIntgrTime">2000</prop>
										<prop name="MeltFactor">1</prop>
										<prop name="QuantFactor">10</prop>
									</obj>
									<obj name="item" class="HTCChannel" version="2">
										<prop name="name">Red 610</prop>
										<prop name="Active">1</prop>
										<prop name="EmissionWL">610</prop>
										<prop name="ExcitationWL">533</prop>
										<prop name="IntgrTime">250</prop>
										<prop name="MaxIntgrTime">2000</prop>
										<prop name="MeltFactor">1</prop>
										<prop name="QuantFactor">10</prop>
									</obj>
									<obj name="item" class="HTCChannel" version="2">
										<prop name="name">Cy 5 / Cy 5.5</prop>
										<prop name="Active">1</prop>
										<prop name="EmissionWL">660</prop>
										<prop name="ExcitationWL">618</prop>
										<prop name="IntgrTime">250</prop>
										<prop name="MaxIntgrTime">2000</prop>
										<prop name="MeltFactor">1</prop>
										<prop name="QuantFactor">10</prop>
									</obj>
								</list>
								<prop name="name">4 Color Hydrolysis Probe</prop>
								<prop name="Active">1</prop>
								<prop name="DefChannelNdx">0</prop>
								<prop name="DenominatorNdx">-1</prop>
								<prop name="ReadOnly">0</prop>
								<list name="EmissionWLAvail" count="6">
									<item>488</item>
									<item>510</item>
									<item>580</item>
									<item>610</item>
									<item>640</item>
									<item>660</item>
								</list>
								<list name="ExcitationWLAvail" count="5">
									<item>440</item>
									<item>465</item>
									<item>498</item>
									<item>533</item>
									<item>618</item>
								</list>
								<prop name="MeasuringMode">hmmDynamic</prop>
							</obj>
							<obj name="item" class="HTCDetectionFormat" version="1">
								<list name="emlist" count="1">
									<obj name="item" class="HTCChannel" version="2">
										<prop name="name">Red 640</prop>
										<prop name="Active">1</prop>
										<prop name="EmissionWL">640</prop>
										<prop name="ExcitationWL">498</prop>
										<prop name="IntgrTime">250</prop>
										<prop name="MaxIntgrTime">2000</prop>
										<prop name="MeltFactor">1.2</prop>
										<prop name="QuantFactor">5</prop>
									</obj>
								</list>
								<prop name="name">Mono Color HybProbe</prop>
								<prop name="Active">1</prop>
								<prop name="DefChannelNdx">0</prop>
								<prop name="DenominatorNdx">-1</prop>
								<prop name="ReadOnly">0</prop>
								<list name="EmissionWLAvail" count="6">
									<item>488</item>
									<item>510</item>
									<item>580</item>
									<item>610</item>
									<item>640</item>
									<item>660</item>
								</list>
								<list name="ExcitationWLAvail" count="5">
									<item>440</item>
									<item>465</item>
									<item>498</item>
									<item>533</item>
									<item>618</item>
								</list>
								<prop name="MeasuringMode">hmmDynamic</prop>
							</obj>
							<obj name="item" class="HTCDetectionFormat" version="1">
								<list name="emlist" count="4">
									<obj name="item" class="HTCChannel" version="2">
										<prop name="name">Fluos</prop>
										<prop name="Active">1</prop>
										<prop name="EmissionWL">510</prop>
										<prop name="ExcitationWL">465</prop>
										<prop name="IntgrTime">250</prop>
										<prop name="MaxIntgrTime">2000</prop>
										<prop name="MeltFactor">2</prop>
										<prop name="QuantFactor">1.5</prop>
									</obj>
									<obj name="item" class="HTCChannel" version="2">
										<prop name="name">Red 610</prop>
										<prop name="Active">1</prop>
										<prop name="EmissionWL">610</prop>
										<prop name="ExcitationWL">498</prop>
										<prop name="IntgrTime">250</prop>
										<prop name="MaxIntgrTime">2000</prop>
										<prop name="MeltFactor">1.2</prop>
										<prop name="QuantFactor">5</prop>
									</obj>
									<obj name="item" class="HTCChannel" version="2">
										<prop name="name">Red 640</prop>
										<prop name="Active">1</prop>
										<prop name="EmissionWL">640</prop>
										<prop name="ExcitationWL">498</prop>
										<prop name="IntgrTime">250</prop>
										<prop name="MaxIntgrTime">2000</prop>
										<prop name="MeltFactor">1.2</prop>
										<prop name="QuantFactor">5</prop>
									</obj>
									<obj name="item" class="HTCChannel" version="2">
										<prop name="name">Cy 5 / Cy 5.5</prop>
										<prop name="Active">1</prop>
										<prop name="EmissionWL">660</prop>
										<prop name="ExcitationWL">498</prop>
										<prop name="IntgrTime">250</prop>
										<prop name="MaxIntgrTime">2000</prop>
										<prop name="MeltFactor">1.2</prop>
										<prop name="QuantFactor">5</prop>
									</obj>
								</list>
								<prop name="name">Multi Color HybProbe</prop>
								<prop name="Active">1</prop>
								<prop name="DefChannelNdx">0</prop>
								<prop name="DenominatorNdx">-1</prop>
								<prop name="ReadOnly">0</prop>
								<list name="EmissionWLAvail" count="6">
									<item>488</item>
									<item>510</item>
									<item>580</item>
									<item>610</item>
									<item>640</item>
									<item>660</item>
								</list>
								<list name="ExcitationWLAvail" count="5">
									<item>440</item>
									<item>465</item>
									<item>498</item>
									<item>533</item>
									<item>618</item>
								</list>
								<prop name="MeasuringMode">hmmDynamic</prop>
							</obj>
							<obj name="item" class="HTCDetectionFormat" version="1">
								<list name="emlist" count="4">
									<obj name="item" class="HTCChannel" version="2">
										<prop name="name">465-510</prop>
										<prop name="Active">1</prop>
										<prop name="EmissionWL">510</prop>
										<prop name="ExcitationWL">465</prop>
										<prop name="IntgrTime">250</prop>
										<prop name="MaxIntgrTime">1000</prop>
										<prop name="MeltFactor">1</prop>
										<prop name="QuantFactor">1</prop>
									</obj>
									<obj name="item" class="HTCChannel" version="2">
										<prop name="name">533-580</prop>
										<prop name="Active">1</prop>
										<prop name="EmissionWL">580</prop>
										<prop name="ExcitationWL">533</prop>
										<prop name="IntgrTime">250</prop>
										<prop name="MaxIntgrTime">1000</prop>
										<prop name="MeltFactor">1</prop>
										<prop name="QuantFactor">1</prop>
									</obj>
									<obj name="item" class="HTCChannel" version="2">
										<prop name="name">533-610</prop>
										<prop name="Active">1</prop>
										<prop name="EmissionWL">610</prop>
										<prop name="ExcitationWL">533</prop>
										<prop name="IntgrTime">250</prop>
										<prop name="MaxIntgrTime">1000</prop>
										<prop name="MeltFactor">1</prop>
										<prop name="QuantFactor">1</prop>
									</obj>
									<obj name="item" class="HTCChannel" version="2">
										<prop name="name">618-660</prop>
										<prop name="Active">1</prop>
										<prop name="EmissionWL">660</prop>
										<prop name="ExcitationWL">618</prop>
										<prop name="IntgrTime">250</prop>
										<prop name="MaxIntgrTime">1000</prop>
										<prop name="MeltFactor">1</prop>
										<prop name="QuantFactor">1</prop>
									</obj>
								</list>
								<prop name="name">SCicchitano1</prop>
								<prop name="Active">1</prop>
								<prop name="DefChannelNdx">0</prop>
								<prop name="DenominatorNdx">-1</prop>
								<prop name="ReadOnly">0</prop>
								<list name="EmissionWLAvail" count="6">
									<item>488</item>
									<item>510</item>
									<item>580</item>
									<item>610</item>
									<item>640</item>
									<item>660</item>
								</list>
								<list name="ExcitationWLAvail" count="5">
									<item>440</item>
									<item>465</item>
									<item>498</item>
									<item>533</item>
									<item>618</item>
								</list>
								<prop name="MeasuringMode">hmmDynamic</prop>
							</obj>
							<obj name="item" class="HTCDetectionFormat" version="1">
								<list name="emlist" count="2">
									<obj name="item" class="HTCChannel" version="2">
										<prop name="name">465-510</prop>
										<prop name="Active">1</prop>
										<prop name="EmissionWL">510</prop>
										<prop name="ExcitationWL">465</prop>
										<prop name="IntgrTime">250</prop>
										<prop name="MaxIntgrTime">1000</prop>
										<prop name="MeltFactor">1</prop>
										<prop name="QuantFactor">1</prop>
									</obj>
									<obj name="item" class="HTCChannel" version="2">
										<prop name="name">498-580</prop>
										<prop name="Active">1</prop>
										<prop name="EmissionWL">580</prop>
										<prop name="ExcitationWL">498</prop>
										<prop name="IntgrTime">250</prop>
										<prop name="MaxIntgrTime">1000</prop>
										<prop name="MeltFactor">1</prop>
										<prop name="QuantFactor">1</prop>
									</obj>
								</list>
								<prop name="name">VIC and FAM</prop>
								<prop name="Active">1</prop>
								<prop name="DefChannelNdx">0</prop>
								<prop name="DenominatorNdx">-1</prop>
								<prop name="ReadOnly">0</prop>
								<list name="EmissionWLAvail" count="6">
									<item>488</item>
									<item>510</item>
									<item>580</item>
									<item>610</item>
									<item>640</item>
									<item>660</item>
								</list>
								<list name="ExcitationWLAvail" count="5">
									<item>440</item>
									<item>465</item>
									<item>498</item>
									<item>533</item>
									<item>618</item>
								</list>
								<prop name="MeasuringMode">hmmDynamic</prop>
							</obj>
							<obj name="item" class="HTCDetectionFormat" version="1">
								<list name="emlist" count="2">
									<obj name="item" class="HTCChannel" version="2">
										<prop name="name">533-580</prop>
										<prop name="Active">1</prop>
										<prop name="EmissionWL">580</prop>
										<prop name="ExcitationWL">533</prop>
										<prop name="IntgrTime">250</prop>
										<prop name="MaxIntgrTime">1000</prop>
										<prop name="MeltFactor">1</prop>
										<prop name="QuantFactor">1</prop>
									</obj>
									<obj name="item" class="HTCChannel" version="2">
										<prop name="name">465-510</prop>
										<prop name="Active">1</prop>
										<prop name="EmissionWL">510</prop>
										<prop name="ExcitationWL">465</prop>
										<prop name="IntgrTime">250</prop>
										<prop name="MaxIntgrTime">1000</prop>
										<prop name="MeltFactor">1</prop>
										<prop name="QuantFactor">1</prop>
									</obj>
								</list>
								<prop name="name">RLB</prop>
								<prop name="Active">1</prop>
								<prop name="DefChannelNdx">0</prop>
								<prop name="DenominatorNdx">-1</prop>
								<prop name="ReadOnly">0</prop>
								<list name="EmissionWLAvail" count="6">
									<item>488</item>
									<item>510</item>
									<item>580</item>
									<item>610</item>
									<item>640</item>
									<item>660</item>
								</list>
								<list name="ExcitationWLAvail" count="5">
									<item>440</item>
									<item>465</item>
									<item>498</item>
									<item>533</item>
									<item>618</item>
								</list>
								<prop name="MeasuringMode">hmmDynamic</prop>
							</obj>
							<obj name="item" class="HTCDetectionFormat" version="1">
								<list name="emlist" count="0">
								</list>
								<prop name="name">New Format 1</prop>
								<prop name="Active">1</prop>
								<prop name="DefChannelNdx">-1</prop>
								<prop name="DenominatorNdx">-1</prop>
								<prop name="ReadOnly">0</prop>
								<list name="EmissionWLAvail" count="6">
									<item>488</item>
									<item>510</item>
									<item>580</item>
									<item>610</item>
									<item>640</item>
									<item>660</item>
								</list>
								<list name="ExcitationWLAvail" count="5">
									<item>440</item>
									<item>465</item>
									<item>498</item>
									<item>533</item>
									<item>618</item>
								</list>
								<prop name="MeasuringMode">hmmDynamic</prop>
							</obj>
							<obj name="item" class="HTCDetectionFormat" version="1">
								<list name="emlist" count="4">
									<obj name="item" class="HTCChannel" version="2">
										<prop name="name">618-660</prop>
										<prop name="Active">1</prop>
										<prop name="EmissionWL">660</prop>
										<prop name="ExcitationWL">618</prop>
										<prop name="IntgrTime">250</prop>
										<prop name="MaxIntgrTime">1000</prop>
										<prop name="MeltFactor">1</prop>
										<prop name="QuantFactor">1</prop>
									</obj>
									<obj name="item" class="HTCChannel" version="2">
										<prop name="name">498-580</prop>
										<prop name="Active">1</prop>
										<prop name="EmissionWL">580</prop>
										<prop name="ExcitationWL">498</prop>
										<prop name="IntgrTime">250</prop>
										<prop name="MaxIntgrTime">1000</prop>
										<prop name="MeltFactor">1</prop>
										<prop name="QuantFactor">1</prop>
									</obj>
									<obj name="item" class="HTCChannel" version="2">
										<prop name="name">533-580</prop>
										<prop name="Active">1</prop>
										<prop name="EmissionWL">580</prop>
										<prop name="ExcitationWL">533</prop>
										<prop name="IntgrTime">250</prop>
										<prop name="MaxIntgrTime">1000</prop>
										<prop name="MeltFactor">1</prop>
										<prop name="QuantFactor">1</prop>
									</obj>
									<obj name="item" class="HTCChannel" version="2">
										<prop name="name">465-510</prop>
										<prop name="Active">1</prop>
										<prop name="EmissionWL">510</prop>
										<prop name="ExcitationWL">465</prop>
										<prop name="IntgrTime">250</prop>
										<prop name="MaxIntgrTime">1000</prop>
										<prop name="MeltFactor">1</prop>
										<prop name="QuantFactor">1</prop>
									</obj>
								</list>
								<prop name="name">Borowsky_2</prop>
								<prop name="Active">1</prop>
								<prop name="DefChannelNdx">0</prop>
								<prop name="DenominatorNdx">-1</prop>
								<prop name="ReadOnly">0</prop>
								<list name="EmissionWLAvail" count="6">
									<item>488</item>
									<item>510</item>
									<item>580</item>
									<item>610</item>
									<item>640</item>
									<item>660</item>
								</list>
								<list name="ExcitationWLAvail" count="5">
									<item>440</item>
									<item>465</item>
									<item>498</item>
									<item>533</item>
									<item>618</item>
								</list>
								<prop name="MeasuringMode">hmmDynamic</prop>
							</obj>
							<obj name="item" class="HTCDetectionFormat" version="1">
								<list name="emlist" count="20">
									<obj name="item" class="HTCChannel" version="2">
										<prop name="name">440-488</prop>
										<prop name="Active">0</prop>
										<prop name="EmissionWL">488</prop>
										<prop name="ExcitationWL">440</prop>
										<prop name="IntgrTime">250</prop>
										<prop name="MaxIntgrTime">1000</prop>
										<prop name="MeltFactor">1</prop>
										<prop name="QuantFactor">1</prop>
									</obj>
									<obj name="item" class="HTCChannel" version="2">
										<prop name="name">440-510</prop>
										<prop name="Active">0</prop>
										<prop name="EmissionWL">510</prop>
										<prop name="ExcitationWL">440</prop>
										<prop name="IntgrTime">250</prop>
										<prop name="MaxIntgrTime">1000</prop>
										<prop name="MeltFactor">1</prop>
										<prop name="QuantFactor">1</prop>
									</obj>
									<obj name="item" class="HTCChannel" version="2">
										<prop name="name">440-580</prop>
										<prop name="Active">0</prop>
										<prop name="EmissionWL">580</prop>
										<prop name="ExcitationWL">440</prop>
										<prop name="IntgrTime">250</prop>
										<prop name="MaxIntgrTime">1000</prop>
										<prop name="MeltFactor">1</prop>
										<prop name="QuantFactor">1</prop>
									</obj>
									<obj name="item" class="HTCChannel" version="2">
										<prop name="name">440-610</prop>
										<prop name="Active">0</prop>
										<prop name="EmissionWL">610</prop>
										<prop name="ExcitationWL">440</prop>
										<prop name="IntgrTime">250</prop>
										<prop name="MaxIntgrTime">1000</prop>
										<prop name="MeltFactor">1</prop>
										<prop name="QuantFactor">1</prop>
									</obj>
									<obj name="item" class="HTCChannel" version="2">
										<prop name="name">440-640</prop>
										<prop name="Active">0</prop>
										<prop name="EmissionWL">640</prop>
										<prop name="ExcitationWL">440</prop>
										<prop name="IntgrTime">250</prop>
										<prop name="MaxIntgrTime">1000</prop>
										<prop name="MeltFactor">1</prop>
										<prop name="QuantFactor">1</prop>
									</obj>
									<obj name="item" class="HTCChannel" version="2">
										<prop name="name">440-660</prop>
										<prop name="Active">0</prop>
										<prop name="EmissionWL">660</prop>
										<prop name="ExcitationWL">440</prop>
										<prop name="IntgrTime">250</prop>
										<prop name="MaxIntgrTime">1000</prop>
										<prop name="MeltFactor">1</prop>
										<prop name="QuantFactor">1</prop>
									</obj>
									<obj name="item" class="HTCChannel" version="2">
										<prop name="name">465-510</prop>
										<prop name="Active">1</prop>
										<prop name="EmissionWL">510</prop>
										<prop name="ExcitationWL">465</prop>
										<prop name="IntgrTime">250</prop>
										<prop name="MaxIntgrTime">1000</prop>
										<prop name="MeltFactor">1</prop>
										<prop name="QuantFactor">1</prop>
									</obj>
									<obj name="item" class="HTCChannel" version="2">
										<prop name="name">465-580</prop>
										<prop name="Active">0</prop>
										<prop name="EmissionWL">580</prop>
										<prop name="ExcitationWL">465</prop>
										<prop name="IntgrTime">250</prop>
										<prop name="MaxIntgrTime">1000</prop>
										<prop name="MeltFactor">1</prop>
										<prop name="QuantFactor">1</prop>
									</obj>
									<obj name="item" class="HTCChannel" version="2">
										<prop name="name">465-610</prop>
										<prop name="Active">0</prop>
										<prop name="EmissionWL">610</prop>
										<prop name="ExcitationWL">465</prop>
										<prop name="IntgrTime">250</prop>
										<prop name="MaxIntgrTime">1000</prop>
										<prop name="MeltFactor">1</prop>
										<prop name="QuantFactor">1</prop>
									</obj>
									<obj name="item" class="HTCChannel" version="2">
										<prop name="name">465-640</prop>
										<prop name="Active">0</prop>
										<prop name="EmissionWL">640</prop>
										<prop name="ExcitationWL">465</prop>
										<prop name="IntgrTime">250</prop>
										<prop name="MaxIntgrTime">1000</prop>
										<prop name="MeltFactor">1</prop>
										<prop name="QuantFactor">1</prop>
									</obj>
									<obj name="item" class="HTCChannel" version="2">
										<prop name="name">465-660</prop>
										<prop name="Active">0</prop>
										<prop name="EmissionWL">660</prop>
										<prop name="ExcitationWL">465</prop>
										<prop name="IntgrTime">250</prop>
										<prop name="MaxIntgrTime">1000</prop>
										<prop name="MeltFactor">1</prop>
										<prop name="QuantFactor">1</prop>
									</obj>
									<obj name="item" class="HTCChannel" version="2">
										<prop name="name">498-580</prop>
										<prop name="Active">0</prop>
										<prop name="EmissionWL">580</prop>
										<prop name="ExcitationWL">498</prop>
										<prop name="IntgrTime">250</prop>
										<prop name="MaxIntgrTime">1000</prop>
										<prop name="MeltFactor">1</prop>
										<prop name="QuantFactor">1</prop>
									</obj>
									<obj name="item" class="HTCChannel" version="2">
										<prop name="name">498-610</prop>
										<prop name="Active">0</prop>
										<prop name="EmissionWL">610</prop>
										<prop name="ExcitationWL">498</prop>
										<prop name="IntgrTime">250</prop>
										<prop name="MaxIntgrTime">1000</prop>
										<prop name="MeltFactor">1</prop>
										<prop name="QuantFactor">1</prop>
									</obj>
									<obj name="item" class="HTCChannel" version="2">
										<prop name="name">498-640</prop>
										<prop name="Active">0</prop>
										<prop name="EmissionWL">640</prop>
										<prop name="ExcitationWL">498</prop>
										<prop name="IntgrTime">250</prop>
										<prop name="MaxIntgrTime">1000</prop>
										<prop name="MeltFactor">1</prop>
										<prop name="QuantFactor">1</prop>
									</obj>
									<obj name="item" class="HTCChannel" version="2">
										<prop name="name">498-660</prop>
										<prop name="Active">1</prop>
										<prop name="EmissionWL">660</prop>
										<prop name="ExcitationWL">498</prop>
										<prop name="IntgrTime">250</prop>
										<prop name="MaxIntgrTime">1000</prop>
										<prop name="MeltFactor">1</prop>
										<prop name="QuantFactor">1</prop>
									</obj>
									<obj name="item" class="HTCChannel" version="2">
										<prop name="name">533-580</prop>
										<prop name="Active">1</prop>
										<prop name="EmissionWL">580</prop>
										<prop name="ExcitationWL">533</prop>
										<prop name="IntgrTime">250</prop>
										<prop name="MaxIntgrTime">1000</prop>
										<prop name="MeltFactor">1</prop>
										<prop name="QuantFactor">1</prop>
									</obj>
									<obj name="item" class="HTCChannel" version="2">
										<prop name="name">533-610</prop>
										<prop name="Active">0</prop>
										<prop name="EmissionWL">610</prop>
										<prop name="ExcitationWL">533</prop>
										<prop name="IntgrTime">250</prop>
										<prop name="MaxIntgrTime">1000</prop>
										<prop name="MeltFactor">1</prop>
										<prop name="QuantFactor">1</prop>
									</obj>
									<obj name="item" class="HTCChannel" version="2">
										<prop name="name">533-640</prop>
										<prop name="Active">0</prop>
										<prop name="EmissionWL">640</prop>
										<prop name="ExcitationWL">533</prop>
										<prop name="IntgrTime">250</prop>
										<prop name="MaxIntgrTime">1000</prop>
										<prop name="MeltFactor">1</prop>
										<prop name="QuantFactor">1</prop>
									</obj>
									<obj name="item" class="HTCChannel" version="2">
										<prop name="name">533-660</prop>
										<prop name="Active">0</prop>
										<prop name="EmissionWL">660</prop>
										<prop name="ExcitationWL">533</prop>
										<prop name="IntgrTime">250</prop>
										<prop name="MaxIntgrTime">1000</prop>
										<prop name="MeltFactor">1</prop>
										<prop name="QuantFactor">1</prop>
									</obj>
									<obj name="item" class="HTCChannel" version="2">
										<prop name="name">618-660</prop>
										<prop name="Active">1</prop>
										<prop name="EmissionWL">660</prop>
										<prop name="ExcitationWL">618</prop>
										<prop name="IntgrTime">250</prop>
										<prop name="MaxIntgrTime">1000</prop>
										<prop name="MeltFactor">1</prop>
										<prop name="QuantFactor">1</prop>
									</obj>
								</list>
								<prop name="name">Borowsky</prop>
								<prop name="Active">1</prop>
								<prop name="DefChannelNdx">15</prop>
								<prop name="DenominatorNdx">-1</prop>
								<prop name="ReadOnly">0</prop>
								<list name="EmissionWLAvail" count="6">
									<item>488</item>
									<item>510</item>
									<item>580</item>
									<item>610</item>
									<item>640</item>
									<item>660</item>
								</list>
								<list name="ExcitationWLAvail" count="5">
									<item>440</item>
									<item>465</item>
									<item>498</item>
									<item>533</item>
									<item>618</item>
								</list>
								<prop name="MeasuringMode">hmmDynamic</prop>
							</obj>
						</list>
						<prop name="DefFormatName">Borowsky_2</prop>
					</obj>
					<list name="AcquisitionModes" count="4">
						<item>None</item>
						<item>Single</item>
						<item>Continuous</item>
						<item>Step</item>
					</list>
					<prop name="SeekTemp">30</prop>
					<prop name="SampleVolume">10</prop>
					<prop name="PlateID">B0209763</prop>
				</obj>
			</obj>
			<prop name="CompletedProgramNo">3</prop>
			<prop name="StopPoint">3</prop>
			<prop name="CarouselConstMoved">0</prop>
		</obj>
		<obj name="AnlsAndSampleInfo" class="AnlsAndSampleInfo" version="1">
			<obj name="AnlsPropTypes" class="PropertyTypeList" version="1">
				<list name="emlist" count="3">
					<obj name="item" class="SamplePropType" version="1">
						<prop name="name">Units</prop>
						<prop name="PropClass">QuantUnitsProp</prop>
						<prop name="IsChannelProperty">0</prop>
						<prop name="SelectorOrder">0</prop>
						<prop name="ShowInSelector">0</prop>
						<prop name="ShowInTable">0</prop>
						<prop name="TableOrder">0</prop>
					</obj>
					<obj name="item" class="SamplePropType" version="1">
						<prop name="name">ExtRef</prop>
						<prop name="PropClass">RQExtRefProp</prop>
						<prop name="IsChannelProperty">0</prop>
						<prop name="SelectorOrder">0</prop>
						<prop name="ShowInSelector">0</prop>
						<prop name="ShowInTable">0</prop>
						<prop name="TableOrder">0</prop>
					</obj>
					<obj name="item" class="SamplePropType" version="1">
						<prop name="name">Endpt External Experiment</prop>
						<prop name="PropClass">EndptGenoExtExp</prop>
						<prop name="IsChannelProperty">0</prop>
						<prop name="SelectorOrder">0</prop>
						<prop name="ShowInSelector">0</prop>
						<prop name="ShowInTable">0</prop>
						<prop name="TableOrder">0</prop>
					</obj>
				</list>
			</obj>
			<obj name="SamplePropTypes" class="PropertyTypeList" version="1">
				<list name="emlist" count="26">
					<obj name="item" class="SamplePosPropType" version="1">
						<prop name="name">Position</prop>
						<prop name="PropClass">GenSampleEditPosition</prop>
						<prop name="AnalysisClass">General</prop>
						<prop name="IsChannelProperty">0</prop>
						<prop name="SelectorOrder">0</prop>
						<prop name="ShowInSelector">0</prop>
						<prop name="ShowInTable">1</prop>
						<prop name="TableOrder">0</prop>
					</obj>
					<obj name="item" class="SamplePropType" version="1">
						<prop name="name">Color</prop>
						<prop name="PropClass">SamplePrefColor</prop>
						<prop name="AnalysisClass">General</prop>
						<prop name="IsChannelProperty">0</prop>
						<prop name="SelectorOrder">1</prop>
						<prop name="ShowInSelector">0</prop>
						<prop name="ShowInTable">1</prop>
						<prop name="TableOrder">1</prop>
					</obj>
					<obj name="item" class="SamplePropType" version="1">
						<prop name="name">Replicate of</prop>
						<prop name="PropClass">GenSampleEditReplicate</prop>
						<prop name="AnalysisClass">General</prop>
						<prop name="IsChannelProperty">0</prop>
						<prop name="SelectorOrder">2</prop>
						<prop name="ShowInSelector">0</prop>
						<prop name="ShowInTable">1</prop>
						<prop name="TableOrder">2</prop>
					</obj>
					<obj name="item" class="SamplePropType" version="1">
						<prop name="name">Sample Name</prop>
						<prop name="PropClass">GenSampleEditName</prop>
						<prop name="AnalysisClass">General</prop>
						<prop name="IsChannelProperty">0</prop>
						<prop name="SelectorOrder">3</prop>
						<prop name="ShowInSelector">1</prop>
						<prop name="ShowInTable">1</prop>
						<prop name="TableOrder">3</prop>
					</obj>
					<obj name="item" class="SamplePropType" version="1">
						<prop name="name">Subsets</prop>
						<prop name="PropClass">GenSampleEditSubset</prop>
						<prop name="AnalysisClass">General</prop>
						<prop name="IsChannelProperty">0</prop>
						<prop name="SelectorOrder">4</prop>
						<prop name="ShowInSelector">0</prop>
						<prop name="ShowInTable">0</prop>
						<prop name="TableOrder">4</prop>
					</obj>
					<obj name="item" class="SamplePropType" version="1">
						<prop name="name">Notes</prop>
						<prop name="PropClass">GenSampleEditNotes</prop>
						<prop name="AnalysisClass">General</prop>
						<prop name="IsChannelProperty">0</prop>
						<prop name="SelectorOrder">5</prop>
						<prop name="ShowInSelector">0</prop>
						<prop name="ShowInTable">0</prop>
						<prop name="TableOrder">5</prop>
					</obj>
					<obj name="item" class="SamplePropType" version="1">
						<prop name="name">Sample ID</prop>
						<prop name="PropClass">HTCSampleID</prop>
						<prop name="AnalysisClass">General</prop>
						<prop name="IsChannelProperty">0</prop>
						<prop name="SelectorOrder">6</prop>
						<prop name="ShowInSelector">0</prop>
						<prop name="ShowInTable">0</prop>
						<prop name="TableOrder">6</prop>
					</obj>
					<obj name="item" class="SamplePropType" version="1">
						<prop name="name">Sample Prep Notes</prop>
						<prop name="PropClass">HTCSamplePrepNotes</prop>
						<prop name="AnalysisClass">General</prop>
						<prop name="IsChannelProperty">0</prop>
						<prop name="SelectorOrder">7</prop>
						<prop name="ShowInSelector">0</prop>
						<prop name="ShowInTable">0</prop>
						<prop name="TableOrder">7</prop>
					</obj>
					<obj name="item" class="SamplePrefWidthType" version="1">
						<prop name="name">Width</prop>
						<prop name="PropClass">SamplePrefWidth</prop>
						<prop name="AnalysisClass">Sample preferences</prop>
						<prop name="IsChannelProperty">0</prop>
						<prop name="SelectorOrder">8</prop>
						<prop name="ShowInSelector">0</prop>
						<prop name="ShowInTable">0</prop>
						<prop name="TableOrder">8</prop>
					</obj>
					<obj name="item" class="SamplePrefLineStyleType" version="1">
						<prop name="name">Line Style</prop>
						<prop name="PropClass">SamplePrefLineStyle</prop>
						<prop name="AnalysisClass">Sample preferences</prop>
						<prop name="IsChannelProperty">0</prop>
						<prop name="SelectorOrder">9</prop>
						<prop name="ShowInSelector">0</prop>
						<prop name="ShowInTable">0</prop>
						<prop name="TableOrder">9</prop>
					</obj>
					<obj name="item" class="SamplePrefPointStyleType" version="1">
						<prop name="name">Point Style</prop>
						<prop name="PropClass">SamplePrefPointStyle</prop>
						<prop name="AnalysisClass">Sample preferences</prop>
						<prop name="IsChannelProperty">0</prop>
						<prop name="SelectorOrder">10</prop>
						<prop name="ShowInSelector">0</prop>
						<prop name="ShowInTable">0</prop>
						<prop name="TableOrder">10</prop>
					</obj>
					<obj name="item" class="SamplePropType" version="1">
						<prop name="name">Dominant Channel</prop>
						<prop name="PropClass">DominantChannelProp</prop>
						<prop name="AnalysisClass">Color Compensation Analysis</prop>
						<prop name="IsChannelProperty">0</prop>
						<prop name="SelectorOrder">11</prop>
						<prop name="ShowInSelector">0</prop>
						<prop name="ShowInTable">0</prop>
						<prop name="TableOrder">11</prop>
					</obj>
					<obj name="item" class="EndPtSampleTypePropertyType" version="1">
						<prop name="name">EndPt Sample Type</prop>
						<prop name="PropClass">GroupingSample</prop>
						<prop name="AnalysisClass">EndPtGenotyping</prop>
						<prop name="IsChannelProperty">0</prop>
						<prop name="SelectorOrder">12</prop>
						<prop name="ShowInSelector">0</prop>
						<prop name="ShowInTable">0</prop>
						<prop name="TableOrder">12</prop>
					</obj>
					<obj name="item" class="SamplePropType" version="1">
						<prop name="name">EndPt Genotype</prop>
						<prop name="PropClass">Genotype</prop>
						<prop name="AnalysisClass">EndPtGenotyping</prop>
						<prop name="IsChannelProperty">0</prop>
						<prop name="SelectorOrder">13</prop>
						<prop name="ShowInSelector">0</prop>
						<prop name="ShowInTable">0</prop>
						<prop name="TableOrder">13</prop>
					</obj>
					<obj name="item" class="SamplePropType" version="1">
						<prop name="name">Target Name</prop>
						<prop name="PropClass">TargetName</prop>
						<prop name="AnalysisClass">General</prop>
						<prop name="IsChannelProperty">1</prop>
						<prop name="SelectorOrder">14</prop>
						<prop name="ShowInSelector">0</prop>
						<prop name="ShowInTable">0</prop>
						<prop name="TableOrder">14</prop>
					</obj>
					<obj name="item" class="QuantSampleTypePropertyType" version="1">
						<prop name="name">Quantification Sample Type</prop>
						<prop name="PropClass">QuantSampleTypeProperty</prop>
						<prop name="AnalysisClass">Quantification Analysis</prop>
						<prop name="IsChannelProperty">1</prop>
						<prop name="SelectorOrder">15</prop>
						<prop name="ShowInSelector">0</prop>
						<prop name="ShowInTable">0</prop>
						<prop name="TableOrder">15</prop>
					</obj>
					<obj name="item" class="SamplePropType" version="1">
						<prop name="name">Concentration</prop>
						<prop name="PropClass">QuantConcProperty</prop>
						<prop name="AnalysisClass">Quantification Analysis</prop>
						<prop name="IsChannelProperty">1</prop>
						<prop name="SelectorOrder">16</prop>
						<prop name="ShowInSelector">0</prop>
						<prop name="ShowInTable">0</prop>
						<prop name="TableOrder">16</prop>
					</obj>
					<obj name="item" class="QuantCpType" version="1">
						<prop name="name">Cp Low</prop>
						<prop name="PropClass">QuantCpLowProp</prop>
						<prop name="AnalysisClass">Quantification Analysis</prop>
						<prop name="IsChannelProperty">1</prop>
						<prop name="SelectorOrder">17</prop>
						<prop name="ShowInSelector">0</prop>
						<prop name="ShowInTable">0</prop>
						<prop name="TableOrder">17</prop>
					</obj>
					<obj name="item" class="QuantCpType" version="1">
						<prop name="name">Cp High</prop>
						<prop name="PropClass">QuantCpHighProp</prop>
						<prop name="AnalysisClass">Quantification Analysis</prop>
						<prop name="IsChannelProperty">1</prop>
						<prop name="SelectorOrder">18</prop>
						<prop name="ShowInSelector">0</prop>
						<prop name="ShowInTable">0</prop>
						<prop name="TableOrder">18</prop>
					</obj>
					<obj name="item" class="GroupSampleTypePropertyType" version="1">
						<prop name="name">Melt Geno Sample Type</prop>
						<prop name="PropClass">GroupChannelTypeProp</prop>
						<prop name="AnalysisClass">Melt Geno</prop>
						<prop name="IsChannelProperty">1</prop>
						<prop name="SelectorOrder">19</prop>
						<prop name="ShowInSelector">0</prop>
						<prop name="ShowInTable">0</prop>
						<prop name="TableOrder">19</prop>
					</obj>
					<obj name="item" class="SamplePropType" version="1">
						<prop name="name">Melt Geno Genotype</prop>
						<prop name="PropClass">ChannelGenotype</prop>
						<prop name="AnalysisClass">Melt Geno</prop>
						<prop name="IsChannelProperty">1</prop>
						<prop name="SelectorOrder">20</prop>
						<prop name="ShowInSelector">0</prop>
						<prop name="ShowInTable">0</prop>
						<prop name="TableOrder">20</prop>
					</obj>
					<obj name="item" class="RQTargetPropertyType" version="1">
						<prop name="name">Target Type</prop>
						<prop name="PropClass">RQTargetProperty</prop>
						<prop name="AnalysisClass">Relative Quantification</prop>
						<prop name="IsChannelProperty">1</prop>
						<prop name="SelectorOrder">21</prop>
						<prop name="ShowInSelector">0</prop>
						<prop name="ShowInTable">0</prop>
						<prop name="TableOrder">21</prop>
					</obj>
					<obj name="item" class="RQSampleTargetPropertyType" version="1">
						<prop name="name">Combined Sample and Target Type</prop>
						<prop name="PropClass">RQSampleTargetProperty</prop>
						<prop name="AnalysisClass">Relative Quantification</prop>
						<prop name="IsChannelProperty">1</prop>
						<prop name="SelectorOrder">22</prop>
						<prop name="ShowInSelector">0</prop>
						<prop name="ShowInTable">0</prop>
						<prop name="TableOrder">22</prop>
					</obj>
					<obj name="item" class="SamplePropType" version="1">
						<prop name="name">Efficiency</prop>
						<prop name="PropClass">RQEffProp</prop>
						<prop name="AnalysisClass">Relative Quantification</prop>
						<prop name="IsChannelProperty">1</prop>
						<prop name="SelectorOrder">23</prop>
						<prop name="ShowInSelector">0</prop>
						<prop name="ShowInTable">0</prop>
						<prop name="TableOrder">23</prop>
					</obj>
					<obj name="item" class="GroupSampleTypePropertyTypeNoPos" version="1">
						<prop name="name">Scanning Sample Type</prop>
						<prop name="PropClass">GroupChannelTypeProp</prop>
						<prop name="AnalysisClass">Scanning</prop>
						<prop name="IsChannelProperty">1</prop>
						<prop name="SelectorOrder">24</prop>
						<prop name="ShowInSelector">0</prop>
						<prop name="ShowInTable">0</prop>
						<prop name="TableOrder">24</prop>
					</obj>
					<obj name="item" class="SamplePropType" version="1">
						<prop name="name">Scanning Genotype</prop>
						<prop name="PropClass">ChannelGenotype</prop>
						<prop name="AnalysisClass">Scanning</prop>
						<prop name="IsChannelProperty">1</prop>
						<prop name="SelectorOrder">25</prop>
						<prop name="ShowInSelector">0</prop>
						<prop name="ShowInTable">0</prop>
						<prop name="TableOrder">25</prop>
					</obj>
				</list>
			</obj>
			<obj name="SelectedChannels" class="TEMIntegerSet" version="1">
				<list name="Items" count="4">
					<prop name="Item">0</prop>
					<prop name="Item">1</prop>
					<prop name="Item">2</prop>
					<prop name="Item">3</prop>
				</list>
			</obj>
			<obj name="AnalysisProperties" class="ExpPropList" version="1">
				<list name="emlist" count="3">
					<obj name="PropertyObject" class="EndptGenoExtExp" version="3">
						<prop name="PropertyTypeName">Endpt External Experiment</prop>
					</obj>
					<obj name="PropertyObject" class="RQExtRefProp" version="3">
						<prop name="PropertyTypeName">ExtRef</prop>
						<prop name="RefExpProg">-1</prop>
					</obj>
					<obj name="PropertyObject" class="QuantUnitsProp" version="3">
						<prop name="PropertyTypeName">Units</prop>
					</obj>
				</list>
			</obj>
			<obj name="SampleInfoList" class="SamplePropInfoList" version="1">
				<list name="emlist" count="96">
					<obj name="item" class="SamplePropInfo" version="1">
						<obj name="ChannelProperties" class="ChanPropList" version="2">
							<obj name="ChannelProperties" class="EMList" version="1">
								<list name="emlist" count="4">
									<obj name="item" class="PropertyList" version="1">
										<list name="emlist" count="12">
											<obj name="PropertyObject" class="RQSampleTargetProperty" version="4">
												<prop name="PropertyTypeName">Combined Sample and Target Type</prop>
												<prop name="Position">0</prop>
												<prop name="IsDefault">0</prop>
												<obj name="ChannelProp" class="ChannelProperty" version="1">
													<prop name="ChannelIdx">0</prop>
												</obj>
											</obj>
											<obj name="PropertyObject" class="QuantConcProperty" version="4">
												<prop name="PropertyTypeName">Concentration</prop>
												<prop name="Position">0</prop>
												<prop name="IsDefault">1</prop>
												<prop name="Concentration">0</prop>
												<obj name="ChannelProp" class="ChannelProperty" version="1">
													<prop name="ChannelIdx">0</prop>
												</obj>
												<prop name="ReadOnly">1</prop>
											</obj>
											<obj name="PropertyObject" class="QuantCpHighProp" version="4">
												<prop name="PropertyTypeName">Cp High</prop>
												<prop name="Position">0</prop>
												<prop name="IsDefault">1</prop>
												<prop name="CpRangeHigh">0</prop>
												<obj name="ChannelProp" class="ChannelProperty" version="1">
													<prop name="ChannelIdx">0</prop>
												</obj>
												<prop name="ReadOnly">1</prop>
											</obj>
											<obj name="PropertyObject" class="QuantCpLowProp" version="4">
												<prop name="PropertyTypeName">Cp Low</prop>
												<prop name="Position">0</prop>
												<prop name="IsDefault">1</prop>
												<prop name="CpRangeLow">0</prop>
												<obj name="ChannelProp" class="ChannelProperty" version="1">
													<prop name="ChannelIdx">0</prop>
												</obj>
												<prop name="ReadOnly">1</prop>
											</obj>
											<obj name="PropertyObject" class="RQEffProp" version="4">
												<prop name="PropertyTypeName">Efficiency</prop>
												<prop name="Position">0</prop>
												<prop name="IsDefault">1</prop>
												<prop name="Efficiency">2</prop>
												<obj name="ChannelProp" class="ChannelProperty" version="1">
													<prop name="ChannelIdx">0</prop>
												</obj>
											</obj>
											<obj name="PropertyObject" class="ChannelGenotype" version="4">
												<prop name="PropertyTypeName">Melt Geno Genotype</prop>
												<prop name="Position">0</prop>
												<prop name="IsDefault">1</prop>
												<prop name="ReadOnly">1</prop>
												<obj name="ChannelProp" class="ChannelProperty" version="1">
													<prop name="ChannelIdx">0</prop>
												</obj>
											</obj>
											<obj name="PropertyObject" class="GroupChannelTypeProp" version="4">
												<prop name="PropertyTypeName">Melt Geno Sample Type</prop>
												<prop name="Position">0</prop>
												<prop name="IsDefault">0</prop>
												<prop name="GroupSampleType">mstUnknown</prop>
												<obj name="ChannelProp" class="ChannelProperty" version="1">
													<prop name="ChannelIdx">0</prop>
												</obj>
											</obj>
											<obj name="PropertyObject" class="QuantSampleTypeProperty" version="4">
												<prop name="PropertyTypeName">Quantification Sample Type</prop>
												<prop name="Position">0</prop>
												<prop name="IsDefault">0</prop>
												<prop name="SampleType">qsUnknown</prop>
												<obj name="ChannelProp" class="ChannelProperty" version="1">
													<prop name="ChannelIdx">0</prop>
												</obj>
											</obj>
											<obj name="PropertyObject" class="ChannelGenotype" version="4">
												<prop name="PropertyTypeName">Scanning Genotype</prop>
												<prop name="Position">0</prop>
												<prop name="IsDefault">1</prop>
												<prop name="ReadOnly">1</prop>
												<obj name="ChannelProp" class="ChannelProperty" version="1">
													<prop name="ChannelIdx">0</prop>
												</obj>
											</obj>
											<obj name="PropertyObject" class="GroupChannelTypeProp" version="4">
												<prop name="PropertyTypeName">Scanning Sample Type</prop>
												<prop name="Position">0</prop>
												<prop name="IsDefault">0</prop>
												<prop name="GroupSampleType">mstUnknown</prop>
												<obj name="ChannelProp" class="ChannelProperty" version="1">
													<prop name="ChannelIdx">0</prop>
												</obj>
											</obj>
											<obj name="PropertyObject" class="TargetName" version="4">
												<prop name="PropertyTypeName">Target Name</prop>
												<prop name="Position">0</prop>
												<prop name="IsDefault">1</prop>
												<obj name="ChannelProp" class="ChannelProperty" version="1">
													<prop name="ChannelIdx">0</prop>
												</obj>
											</obj>
											<obj name="PropertyObject" class="RQTargetProperty" version="4">
												<prop name="PropertyTypeName">Target Type</prop>
												<prop name="Position">0</prop>
												<prop name="IsDefault">0</prop>
												<prop name="TargetType">dtNone</prop>
												<obj name="ChannelProp" class="ChannelProperty" version="1">
													<prop name="ChannelIdx">0</prop>
												</obj>
											</obj>
										</list>
									</obj>
									<obj name="item" class="PropertyList" version="1">
										<list name="emlist" count="12">
											<obj name="PropertyObject" class="RQSampleTargetProperty" version="4">
												<prop name="PropertyTypeName">Combined Sample and Target Type</prop>
												<prop name="Position">0</prop>
												<prop name="IsDefault">0</prop>
												<obj name="ChannelProp" class="ChannelProperty" version="1">
													<prop name="ChannelIdx">1</prop>
												</obj>
											</obj>
											<obj name="PropertyObject" class="QuantConcProperty" version="4">
												<prop name="PropertyTypeName">Concentration</prop>
												<prop name="Position">0</prop>
												<prop name="IsDefault">1</prop>
												<prop name="Concentration">0</prop>
												<obj name="ChannelProp" class="ChannelProperty" version="1">
													<prop name="ChannelIdx">1</prop>
												</obj>
												<prop name="ReadOnly">1</prop>
											</obj>
											<obj name="PropertyObject" class="QuantCpHighProp" version="4">
												<prop name="PropertyTypeName">Cp High</prop>
												<prop name="Position">0</prop>
												<prop name="IsDefault">1</prop>
												<prop name="CpRangeHigh">0</prop>
												<obj name="ChannelProp" class="ChannelProperty" version="1">
													<prop name="ChannelIdx">1</prop>
												</obj>
												<prop name="ReadOnly">1</prop>
											</obj>
											<obj name="PropertyObject" class="QuantCpLowProp" version="4">
												<prop name="PropertyTypeName">Cp Low</prop>
												<prop name="Position">0</prop>
												<prop name="IsDefault">1</prop>
												<prop name="CpRangeLow">0</prop>
												<obj name="ChannelProp" class="ChannelProperty" version="1">
													<prop name="ChannelIdx">1</prop>
												</obj>
												<prop name="ReadOnly">1</prop>
											</obj>
											<obj name="PropertyObject" class="RQEffProp" version="4">
												<prop name="PropertyTypeName">Efficiency</prop>
												<prop name="Position">0</prop>
												<prop name="IsDefault">1</prop>
												<prop name="Efficiency">2</prop>
												<obj name="ChannelProp" class="ChannelProperty" version="1">
													<prop name="ChannelIdx">1</prop>
												</obj>
											</obj>
											<obj name="PropertyObject" class="ChannelGenotype" version="4">
												<prop name="PropertyTypeName">Melt Geno Genotype</prop>
												<prop name="Position">0</prop>
												<prop name="IsDefault">1</prop>
												<prop name="ReadOnly">1</prop>
												<obj name="ChannelProp" class="ChannelProperty" version="1">
													<prop name="ChannelIdx">1</prop>
												</obj>
											</obj>
											<obj name="PropertyObject" class="GroupChannelTypeProp" version="4">
												<prop name="PropertyTypeName">Melt Geno Sample Type</prop>
												<prop name="Position">0</prop>
												<prop name="IsDefault">0</prop>
												<prop name="GroupSampleType">mstUnknown</prop>
												<obj name="ChannelProp" class="ChannelProperty" version="1">
													<prop name="ChannelIdx">1</prop>
												</obj>
											</obj>
											<obj name="PropertyObject" class="QuantSampleTypeProperty" version="4">
												<prop name="PropertyTypeName">Quantification Sample Type</prop>
												<prop name="Position">0</prop>
												<prop name="IsDefault">0</prop>
												<prop name="SampleType">qsUnknown</prop>
												<obj name="ChannelProp" class="ChannelProperty" version="1">
													<prop name="ChannelIdx">1</prop>
												</obj>
											</obj>
											<obj name="PropertyObject" class="ChannelGenotype" version="4">
												<prop name="PropertyTypeName">Scanning Genotype</prop>
												<prop name="Position">0</prop>
												<prop name="IsDefault">1</prop>
												<prop name="ReadOnly">1</prop>
												<obj name="ChannelProp" class="ChannelProperty" version="1">
													<prop name="ChannelIdx">1</prop>
												</obj>
											</obj>
											<obj name="PropertyObject" class="GroupChannelTypeProp" version="4">
												<prop name="PropertyTypeName">Scanning Sample Type</prop>
												<prop name="Position">0</prop>
												<prop name="IsDefault">0</prop>
												<prop name="GroupSampleType">mstUnknown</prop>
												<obj name="ChannelProp" class="ChannelProperty" version="1">
													<prop name="ChannelIdx">1</prop>
												</obj>
											</obj>
											<obj name="PropertyObject" class="TargetName" version="4">
												<prop name="PropertyTypeName">Target Name</prop>
												<prop name="Position">0</prop>
												<prop name="IsDefault">1</prop>
												<obj name="ChannelProp" class="ChannelProperty" version="1">
													<prop name="ChannelIdx">1</prop>
												</obj>
											</obj>
											<obj name="PropertyObject" class="RQTargetProperty" version="4">
												<prop name="PropertyTypeName">Target Type</prop>
												<prop name="Position">0</prop>
												<prop name="IsDefault">0</prop>
												<prop name="TargetType">dtNone</prop>
												<obj name="ChannelProp" class="ChannelProperty" version="1">
													<prop name="ChannelIdx">1</prop>
												</obj>
											</obj>
										</list>
									</obj>
									<obj name="item" class="PropertyList" version="1">
										<list name="emlist" count="12">
											<obj name="PropertyObject" class="RQSampleTargetProperty" version="4">
												<prop name="PropertyTypeName">Combined Sample and Target Type</prop>
												<prop name="Position">0</prop>
												<prop name="IsDefault">0</prop>
												<obj name="ChannelProp" class="ChannelProperty" version="1">
													<prop name="ChannelIdx">2</prop>
												</obj>
											</obj>
											<obj name="PropertyObject" class="QuantConcProperty" version="4">
												<prop name="PropertyTypeName">Concentration</prop>
												<prop name="Position">0</prop>
												<prop name="IsDefault">1</prop>
												<prop name="Concentration">0</prop>
												<obj name="ChannelProp" class="ChannelProperty" version="1">
													<prop name="ChannelIdx">2</prop>
												</obj>
												<prop name="ReadOnly">1</prop>
											</obj>
											<obj name="PropertyObject" class="QuantCpHighProp" version="4">
												<prop name="PropertyTypeName">Cp High</prop>
												<prop name="Position">0</prop>
												<prop name="IsDefault">1</prop>
												<prop name="CpRangeHigh">0</prop>
												<obj name="ChannelProp" class="ChannelProperty" version="1">
													<prop name="ChannelIdx">2</prop>
												</obj>
												<prop name="ReadOnly">1</prop>
											</obj>
											<obj name="PropertyObject" class="QuantCpLowProp" version="4">
												<prop name="PropertyTypeName">Cp Low</prop>
												<prop name="Position">0</prop>
												<prop name="IsDefault">1</prop>
												<prop name="CpRangeLow">0</prop>
												<obj name="ChannelProp" class="ChannelProperty" version="1">
													<prop name="ChannelIdx">2</prop>
												</obj>
												<prop name="ReadOnly">1</prop>
											</obj>
											<obj name="PropertyObject" class="RQEffProp" version="4">
												<prop name="PropertyTypeName">Efficiency</prop>
												<prop name="Position">0</prop>
												<prop name="IsDefault">1</prop>
												<prop name="Efficiency">2</prop>
												<obj name="ChannelProp" class="ChannelProperty" version="1">
													<prop name="ChannelIdx">2</prop>
												</obj>
											</obj>
											<obj name="PropertyObject" class="ChannelGenotype" version="4">
												<prop name="PropertyTypeName">Melt Geno Genotype</prop>
												<prop name="Position">0</prop>
												<prop name="IsDefault">1</prop>
												<prop name="ReadOnly">1</prop>
												<obj name="ChannelProp" class="ChannelProperty" version="1">
													<prop name="ChannelIdx">2</prop>
												</obj>
											</obj>
											<obj name="PropertyObject" class="GroupChannelTypeProp" version="4">
												<prop name="PropertyTypeName">Melt Geno Sample Type</prop>
												<prop name="Position">0</prop>
												<prop name="IsDefault">0</prop>
												<prop name="GroupSampleType">mstUnknown</prop>
												<obj name="ChannelProp" class="ChannelProperty" version="1">
													<prop name="ChannelIdx">2</prop>
												</obj>
											</obj>
											<obj name="PropertyObject" class="QuantSampleTypeProperty" version="4">
												<prop name="PropertyTypeName">Quantification Sample Type</prop>
												<prop name="Position">0</prop>
												<prop name="IsDefault">0</prop>
												<prop name="SampleType">qsUnknown</prop>
												<obj name="ChannelProp" class="ChannelProperty" version="1">
													<prop name="ChannelIdx">2</prop>
												</obj>
											</obj>
											<obj name="PropertyObject" class="ChannelGenotype" version="4">
												<prop name="PropertyTypeName">Scanning Genotype</prop>
												<prop name="Position">0</prop>
												<prop name="IsDefault">1</prop>
												<prop name="ReadOnly">1</prop>
												<obj name="ChannelProp" class="ChannelProperty" version="1">
													<prop name="ChannelIdx">2</prop>
												</obj>
											</obj>
											<obj name="PropertyObject" class="GroupChannelTypeProp" version="4">
												<prop name="PropertyTypeName">Scanning Sample Type</prop>
												<prop name="Position">0</prop>
												<prop name="IsDefault">0</prop>
												<prop name="GroupSampleType">mstUnknown</prop>
												<obj name="ChannelProp" class="ChannelProperty" version="1">
													<prop name="ChannelIdx">2</prop>
												</obj>
											</obj>
											<obj name="PropertyObject" class="TargetName" version="4">
												<prop name="PropertyTypeName">Target Name</prop>
												<prop name="Position">0</prop>
												<prop name="IsDefault">1</prop>
												<obj name="ChannelProp" class="ChannelProperty" version="1">
													<prop name="ChannelIdx">2</prop>
												</obj>
											</obj>
											<obj name="PropertyObject" class="RQTargetProperty" version="4">
												<prop name="PropertyTypeName">Target Type</prop>
												<prop name="Position">0</prop>
												<prop name="IsDefault">0</prop>
												<prop name="TargetType">dtNone</prop>
												<obj name="ChannelProp" class="ChannelProperty" version="1">
													<prop name="ChannelIdx">2</prop>
												</obj>
											</obj>
										</list>
									</obj>
									<obj name="item" class="PropertyList" version="1">
										<list name="emlist" count="12">
											<obj name="PropertyObject" class="RQSampleTargetProperty" version="4">
												<prop name="PropertyTypeName">Combined Sample and Target Type</prop>
												<prop name="Position">0</prop>
												<prop name="IsDefault">0</prop>
												<obj name="ChannelProp" class="ChannelProperty" version="1">
													<prop name="ChannelIdx">3</prop>
												</obj>
											</obj>
											<obj name="PropertyObject" class="QuantConcProperty" version="4">
												<prop name="PropertyTypeName">Concentration</prop>
												<prop name="Position">0</prop>
												<prop name="IsDefault">1</prop>
												<prop name="Concentration">0</prop>
												<obj name="ChannelProp" class="ChannelProperty" version="1">
													<prop name="ChannelIdx">3</prop>
												</obj>
												<prop name="ReadOnly">1</prop>
											</obj>
											<obj name="PropertyObject" class="QuantCpHighProp" version="4">
												<prop name="PropertyTypeName">Cp High</prop>
												<prop name="Position">0</prop>
												<prop name="IsDefault">1</prop>
												<prop name="CpRangeHigh">0</prop>
												<obj name="ChannelProp" class="ChannelProperty" version="1">
													<prop name="ChannelIdx">3</prop>
												</obj>
												<prop name="ReadOnly">1</prop>
											</obj>
											<obj name="PropertyObject" class="QuantCpLowProp" version="4">
												<prop name="PropertyTypeName">Cp Low</prop>
												<prop name="Position">0</prop>
												<prop name="IsDefault">1</prop>
												<prop name="CpRangeLow">0</prop>
												<obj name="ChannelProp" class="ChannelProperty" version="1">
													<prop name="ChannelIdx">3</prop>
												</obj>
												<prop name="ReadOnly">1</prop>
											</obj>
											<obj name="PropertyObject" class="RQEffProp" version="4">
												<prop name="PropertyTypeName">Efficiency</prop>
												<prop name="Position">0</prop>
												<prop name="IsDefault">1</prop>
												<prop name="Efficiency">2</prop>
												<obj name="ChannelProp" class="ChannelProperty" version="1">
													<prop name="ChannelIdx">3</prop>
												</obj>
											</obj>
											<obj name="PropertyObject" class="ChannelGenotype" version="4">
												<prop name="PropertyTypeName">Melt Geno Genotype</prop>
												<prop name="Position">0</prop>
												<prop name="IsDefault">1</prop>
												<prop name="ReadOnly">1</prop>
												<obj name="ChannelProp" class="ChannelProperty" version="1">
													<prop name="ChannelIdx">3</prop>
												</obj>
											</obj>
											<obj name="PropertyObject" class="GroupChannelTypeProp" version="4">
												<prop name="PropertyTypeName">Melt Geno Sample Type</prop>
												<prop name="Position">0</prop>
												<prop name="IsDefault">0</prop>
												<prop name="GroupSampleType">mstUnknown</prop>
												<obj name="ChannelProp" class="ChannelProperty" version="1">
													<prop name="ChannelIdx">3</prop>
												</obj>
											</obj>
											<obj name="PropertyObject" class="QuantSampleTypeProperty" version="4">
												<prop name="PropertyTypeName">Quantification Sample Type</prop>
												<prop name="Position">0</prop>
												<prop name="IsDefault">0</prop>
												<prop name="SampleType">qsUnknown</prop>
												<obj name="ChannelProp" class="ChannelProperty" version="1">
													<prop name="ChannelIdx">3</prop>
												</obj>
											</obj>
											<obj name="PropertyObject" class="ChannelGenotype" version="4">
												<prop name="PropertyTypeName">Scanning Genotype</prop>
												<prop name="Position">0</prop>
												<prop name="IsDefault">1</prop>
												<prop name="ReadOnly">1</prop>
												<obj name="ChannelProp" class="ChannelProperty" version="1">
													<prop name="ChannelIdx">3</prop>
												</obj>
											</obj>
											<obj name="PropertyObject" class="GroupChannelTypeProp" version="4">
												<prop name="PropertyTypeName">Scanning Sample Type</prop>
												<prop name="Position">0</prop>
												<prop name="IsDefault">0</prop>
												<prop name="GroupSampleType">mstUnknown</prop>
												<obj name="ChannelProp" class="ChannelProperty" version="1">
													<prop name="ChannelIdx">3</prop>
												</obj>
											</obj>
											<obj name="PropertyObject" class="TargetName" version="4">
												<prop name="PropertyTypeName">Target Name</prop>
												<prop name="Position">0</prop>
												<prop name="IsDefault">1</prop>
												<obj name="ChannelProp" class="ChannelProperty" version="1">
													<prop name="ChannelIdx">3</prop>
												</obj>
											</obj>
											<obj name="PropertyObject" class="RQTargetProperty" version="4">
												<prop name="PropertyTypeName">Target Type</prop>
												<prop name="Position">0</prop>
												<prop name="IsDefault">0</prop>
												<prop name="TargetType">dtNone</prop>
												<obj name="ChannelProp" class="ChannelProperty" version="1">
													<prop name="ChannelIdx">3</prop>
												</obj>
											</obj>
										</list>
									</obj>
								</list>
							</obj>
						</obj>
						<prop name="ChannelPropertyCount">4</prop>
						<prop name="ContainerPosition">0</prop>
						<prop name="HasSampleProperties">1</prop>
						<obj name="SampleProperties" class="PropertyList" version="1">
							<list name="emlist" count="14">
								<obj name="PropertyObject" class="SamplePrefColor" version="4">
									<prop name="PropertyTypeName">Color</prop>
									<prop name="Position">0</prop>
									<prop name="IsDefault">0</prop>
									<prop name="Color">$00FF8000</prop>
								</obj>
								<obj name="PropertyObject" class="DominantChannelProp" version="4">
									<prop name="PropertyTypeName">Dominant Channel</prop>
									<prop name="Position">0</prop>
									<prop name="IsDefault">0</prop>
									<prop name="DominantChannel">0</prop>
								</obj>
								<obj name="PropertyObject" class="Genotype" version="4">
									<prop name="PropertyTypeName">EndPt Genotype</prop>
									<prop name="Position">0</prop>
									<prop name="IsDefault">1</prop>
									<prop name="ReadOnly">1</prop>
								</obj>
								<obj name="PropertyObject" class="GroupingSample" version="4">
									<prop name="PropertyTypeName">EndPt Sample Type</prop>
									<prop name="Position">0</prop>
									<prop name="IsDefault">0</prop>
									<prop name="GroupSampleType">mstUnknown</prop>
								</obj>
								<obj name="PropertyObject" class="SamplePrefLineStyle" version="4">
									<prop name="PropertyTypeName">Line Style</prop>
									<prop name="Position">0</prop>
									<prop name="IsDefault">0</prop>
									<prop name="LineStyle">psSolid</prop>
								</obj>
								<obj name="PropertyObject" class="GenSampleEditNotes" version="4">
									<prop name="PropertyTypeName">Notes</prop>
									<prop name="Position">0</prop>
									<prop name="IsDefault">1</prop>
								</obj>
								<obj name="PropertyObject" class="SamplePrefPointStyle" version="4">
									<prop name="PropertyTypeName">Point Style</prop>
									<prop name="Position">0</prop>
									<prop name="IsDefault">0</prop>
									<prop name="PointStyle">psNothing</prop>
								</obj>
								<obj name="PropertyObject" class="GenSampleEditPosition" version="4">
									<prop name="PropertyTypeName">Position</prop>
									<prop name="Position">0</prop>
									<prop name="IsDefault">1</prop>
								</obj>
								<obj name="PropertyObject" class="GenSampleEditReplicate" version="4">
									<prop name="PropertyTypeName">Replicate of</prop>
									<prop name="Position">0</prop>
									<prop name="IsDefault">1</prop>
									<prop name="ReplicateOf">-1</prop>
								</obj>
								<obj name="PropertyObject" class="HTCSampleID" version="4">
									<prop name="PropertyTypeName">Sample ID</prop>
									<prop name="Position">0</prop>
									<prop name="IsDefault">1</prop>
								</obj>
								<obj name="PropertyObject" class="GenSampleEditName" version="4">
									<prop name="PropertyTypeName">Sample Name</prop>
									<prop name="Position">0</prop>
									<prop name="IsDefault">1</prop>
									<prop name="name">Sample 1</prop>
								</obj>
								<obj name="PropertyObject" class="HTCSamplePrepNotes" version="4">
									<prop name="PropertyTypeName">Sample Prep Notes</prop>
									<prop name="Position">0</prop>
									<prop name="IsDefault">1</prop>
								</obj>
								<obj name="PropertyObject" class="GenSampleEditSubset" version="4">
									<prop name="PropertyTypeName">Subsets</prop>
									<prop name="Position">0</prop>
									<prop name="IsDefault">1</prop>
								</obj>
								<obj name="PropertyObject" class="SamplePrefWidth" version="5">
									<prop name="PropertyTypeName">Width</prop>
									<prop name="Position">0</prop>
									<prop name="IsDefault">1</prop>
									<prop name="Width">1</prop>
								</obj>
							</list>
						</obj>
					</obj>
					<obj name="item" class="SamplePropInfo" version="1">
						<obj name="ChannelProperties" class="ChanPropList" version="2">
							<obj name="ChannelProperties" class="EMList" version="1">
								<list name="emlist" count="4">
									<obj name="item" class="PropertyList" version="1">
										<list name="emlist" count="12">
											<obj name="PropertyObject" class="RQSampleTargetProperty" version="4">
												<prop name="PropertyTypeName">Combined Sample and Target Type</prop>
												<prop name="Position">1</prop>
												<prop name="IsDefault">0</prop>
												<obj name="ChannelProp" class="ChannelProperty" version="1">
													<prop name="ChannelIdx">0</prop>
												</obj>
											</obj>
											<obj name="PropertyObject" class="QuantConcProperty" version="4">
												<prop name="PropertyTypeName">Concentration</prop>
												<prop name="Position">1</prop>
												<prop name="IsDefault">1</prop>
												<prop name="Concentration">0</prop>
												<obj name="ChannelProp" class="ChannelProperty" version="1">
													<prop name="ChannelIdx">0</prop>
												</obj>
												<prop name="ReadOnly">1</prop>
											</obj>
											<obj name="PropertyObject" class="QuantCpHighProp" version="4">
												<prop name="PropertyTypeName">Cp High</prop>
												<prop name="Position">1</prop>
												<prop name="IsDefault">1</prop>
												<prop name="CpRangeHigh">0</prop>
												<obj name="ChannelProp" class="ChannelProperty" version="1">
													<prop name="ChannelIdx">0</prop>
												</obj>
												<prop name="ReadOnly">1</prop>
											</obj>
											<obj name="PropertyObject" class="QuantCpLowProp" version="4">
												<prop name="PropertyTypeName">Cp Low</prop>
												<prop name="Position">1</prop>
												<prop name="IsDefault">1</prop>
												<prop name="CpRangeLow">0</prop>
												<obj name="ChannelProp" class="ChannelProperty" version="1">
													<prop name="ChannelIdx">0</prop>
												</obj>
												<prop name="ReadOnly">1</prop>
											</obj>
											<obj name="PropertyObject" class="RQEffProp" version="4">
												<prop name="PropertyTypeName">Efficiency</prop>
												<prop name="Position">1</prop>
												<prop name="IsDefault">1</prop>
												<prop name="Efficiency">2</prop>
												<obj name="ChannelProp" class="ChannelProperty" version="1">
													<prop name="ChannelIdx">0</prop>
												</obj>
											</obj>
											<obj name="PropertyObject" class="ChannelGenotype" version="4">
												<prop name="PropertyTypeName">Melt Geno Genotype</prop>
												<prop name="Position">1</prop>
												<prop name="IsDefault">1</prop>
												<prop name="ReadOnly">1</prop>
												<obj name="ChannelProp" class="ChannelProperty" version="1">
													<prop name="ChannelIdx">0</prop>
												</obj>
											</obj>
											<obj name="PropertyObject" class="GroupChannelTypeProp" version="4">
												<prop name="PropertyTypeName">Melt Geno Sample Type</prop>
												<prop name="Position">1</prop>
												<prop name="IsDefault">0</prop>
												<prop name="GroupSampleType">mstUnknown</prop>
												<obj name="ChannelProp" class="ChannelProperty" version="1">
													<prop name="ChannelIdx">0</prop>
												</obj>
											</obj>
											<obj name="PropertyObject" class="QuantSampleTypeProperty" version="4">
												<prop name="PropertyTypeName">Quantification Sample Type</prop>
												<prop name="Position">1</prop>
												<prop name="IsDefault">0</prop>
												<prop name="SampleType">qsUnknown</prop>
												<obj name="ChannelProp" class="ChannelProperty" version="1">
													<prop name="ChannelIdx">0</prop>
												</obj>
											</obj>
											<obj name="PropertyObject" class="ChannelGenotype" version="4">
												<prop name="PropertyTypeName">Scanning Genotype</prop>
												<prop name="Position">1</prop>
												<prop name="IsDefault">1</prop>
												<prop name="ReadOnly">1</prop>
												<obj name="ChannelProp" class="ChannelProperty" version="1">
													<prop name="ChannelIdx">0</prop>
												</obj>
											</obj>
											<obj name="PropertyObject" class="GroupChannelTypeProp" version="4">
												<prop name="PropertyTypeName">Scanning Sample Type</prop>
												<prop name="Position">1</prop>
												<prop name="IsDefault">0</prop>
												<prop name="GroupSampleType">mstUnknown</prop>
												<obj name="ChannelProp" class="ChannelProperty" version="1">
													<prop name="ChannelIdx">0</prop>
												</obj>
											</obj>
											<obj name="PropertyObject" class="TargetName" version="4">
												<prop name="PropertyTypeName">Target Name</prop>
												<prop name="Position">1</prop>
												<prop name="IsDefault">1</prop>
												<obj name="ChannelProp" class="ChannelProperty" version="1">
													<prop name="ChannelIdx">0</prop>
												</obj>
											</obj>
											<obj name="PropertyObject" class="RQTargetProperty" version="4">
												<prop name="PropertyTypeName">Target Type</prop>
												<prop name="Position">1</prop>
												<prop name="IsDefault">0</prop>
												<prop name="TargetType">dtNone</prop>
												<obj name="ChannelProp" class="ChannelProperty" version="1">
													<prop name="ChannelIdx">0</prop>
												</obj>
											</obj>
										</list>
									</obj>
									<obj name="item" class="PropertyList" version="1">
										<list name="emlist" count="12">
											<obj name="PropertyObject" class="RQSampleTargetProperty" version="4">
												<prop name="PropertyTypeName">Combined Sample and Target Type</prop>
												<prop name="Position">1</prop>
												<prop name="IsDefault">0</prop>
												<obj name="ChannelProp" class="ChannelProperty" version="1">
													<prop name="ChannelIdx">1</prop>
												</obj>
											</obj>
											<obj name="PropertyObject" class="QuantConcProperty" version="4">
												<prop name="PropertyTypeName">Concentration</prop>
												<prop name="Position">1</prop>
												<prop name="IsDefault">1</prop>
												<prop name="Concentration">0</prop>
												<obj name="ChannelProp" class="ChannelProperty" version="1">
													<prop name="ChannelIdx">1</prop>
												</obj>
												<prop name="ReadOnly">1</prop>
											</obj>
											<obj name="PropertyObject" class="QuantCpHighProp" version="4">
												<prop name="PropertyTypeName">Cp High</prop>
												<prop name="Position">1</prop>
												<prop name="IsDefault">1</prop>
												<prop name="CpRangeHigh">0</prop>
												<obj name="ChannelProp" class="ChannelProperty" version="1">
													<prop name="ChannelIdx">1</prop>
												</obj>
												<prop name="ReadOnly">1</prop>
											</obj>
											<obj name="PropertyObject" class="QuantCpLowProp" version="4">
												<prop name="PropertyTypeName">Cp Low</prop>
												<prop name="Position">1</prop>
												<prop name="IsDefault">1</prop>
												<prop name="CpRangeLow">0</prop>
												<obj name="ChannelProp" class="ChannelProperty" version="1">
													<prop name="ChannelIdx">1</prop>
												</obj>
												<prop name="ReadOnly">1</prop>
											</obj>
											<obj name="PropertyObject" class="RQEffProp" version="4">
												<prop name="PropertyTypeName">Efficiency</prop>
												<prop name="Position">1</prop>
												<prop name="IsDefault">1</prop>
												<prop name="Efficiency">2</prop>
												<obj name="ChannelProp" class="ChannelProperty" version="1">
													<prop name="ChannelIdx">1</prop>
												</obj>
											</obj>
											<obj name="PropertyObject" class="ChannelGenotype" version="4">
												<prop name="PropertyTypeName">Melt Geno Genotype</prop>
												<prop name="Position">1</prop>
												<prop name="IsDefault">1</prop>
												<prop name="ReadOnly">1</prop>
												<obj name="ChannelProp" class="ChannelProperty" version="1">
													<prop name="ChannelIdx">1</prop>
												</obj>
											</obj>
											<obj name="PropertyObject" class="GroupChannelTypeProp" version="4">
												<prop name="PropertyTypeName">Melt Geno Sample Type</prop>
												<prop name="Position">1</prop>
												<prop name="IsDefault">0</prop>
												<prop name="GroupSampleType">mstUnknown</prop>
												<obj name="ChannelProp" class="ChannelProperty" version="1">
													<prop name="ChannelIdx">1</prop>
												</obj>
											</obj>
											<obj name="PropertyObject" class="QuantSampleTypeProperty" version="4">
												<prop name="PropertyTypeName">Quantification Sample Type</prop>
												<prop name="Position">1</prop>
												<prop name="IsDefault">0</prop>
												<prop name="SampleType">qsUnknown</prop>
												<obj name="ChannelProp" class="ChannelProperty" version="1">
													<prop name="ChannelIdx">1</prop>
												</obj>
											</obj>
											<obj name="PropertyObject" class="ChannelGenotype" version="4">
												<prop name="PropertyTypeName">Scanning Genotype</prop>
												<prop name="Position">1</prop>
												<prop name="IsDefault">1</prop>
												<prop name="ReadOnly">1</prop>
												<obj name="ChannelProp" class="ChannelProperty" version="1">
													<prop name="ChannelIdx">1</prop>
												</obj>
											</obj>
											<obj name="PropertyObject" class="GroupChannelTypeProp" version="4">
												<prop name="PropertyTypeName">Scanning Sample Type</prop>
												<prop name="Position">1</prop>
												<prop name="IsDefault">0</prop>
												<prop name="GroupSampleType">mstUnknown</prop>
												<obj name="ChannelProp" class="ChannelProperty" version="1">
													<prop name="ChannelIdx">1</prop>
												</obj>
											</obj>
											<obj name="PropertyObject" class="TargetName" version="4">
												<prop name="PropertyTypeName">Target Name</prop>
												<prop name="Position">1</prop>
												<prop name="IsDefault">1</prop>
												<obj name="ChannelProp" class="ChannelProperty" version="1">
													<prop name="ChannelIdx">1</prop>
												</obj>
											</obj>
											<obj name="PropertyObject" class="RQTargetProperty" version="4">
												<prop name="PropertyTypeName">Target Type</prop>
												<prop name="Position">1</prop>
												<prop name="IsDefault">0</prop>
												<prop name="TargetType">dtNone</prop>
												<obj name="ChannelProp" class="ChannelProperty" version="1">
													<prop name="ChannelIdx">1</prop>
												</obj>
											</obj>
										</list>
									</obj>
									<obj name="item" class="PropertyList" version="1">
										<list name="emlist" count="12">
											<obj name="PropertyObject" class="RQSampleTargetProperty" version="4">
												<prop name="PropertyTypeName">Combined Sample and Target Type</prop>
												<prop name="Position">1</prop>
												<prop name="IsDefault">0</prop>
												<obj name="ChannelProp" class="ChannelProperty" version="1">
													<prop name="ChannelIdx">2</prop>
												</obj>
											</obj>
											<obj name="PropertyObject" class="QuantConcProperty" version="4">
												<prop name="PropertyTypeName">Concentration</prop>
												<prop name="Position">1</prop>
												<prop name="IsDefault">1</prop>
												<prop name="Concentration">0</prop>
												<obj name="ChannelProp" class="ChannelProperty" version="1">
													<prop name="ChannelIdx">2</prop>
												</obj>
												<prop name="ReadOnly">1</prop>
											</obj>
											<obj name="PropertyObject" class="QuantCpHighProp" version="4">
												<prop name="PropertyTypeName">Cp High</prop>
												<prop name="Position">1</prop>
												<prop name="IsDefault">1</prop>
												<prop name="CpRangeHigh">0</prop>
												<obj name="ChannelProp" class="ChannelProperty" version="1">
													<prop name="ChannelIdx">2</prop>
												</obj>
												<prop name="ReadOnly">1</prop>
											</obj>
											<obj name="PropertyObject" class="QuantCpLowProp" version="4">
												<prop name="PropertyTypeName">Cp Low</prop>
												<prop name="Position">1</prop>
												<prop name="IsDefault">1</prop>
												<prop name="CpRangeLow">0</prop>
												<obj name="ChannelProp" class="ChannelProperty" version="1">
													<prop name="ChannelIdx">2</prop>
												</obj>
												<prop name="ReadOnly">1</prop>
											</obj>
											<obj name="PropertyObject" class="RQEffProp" version="4">
												<prop name="PropertyTypeName">Efficiency</prop>
												<prop name="Position">1</prop>
												<prop name="IsDefault">1</prop>
												<prop name="Efficiency">2</prop>
												<obj name="ChannelProp" class="ChannelProperty" version="1">
													<prop name="ChannelIdx">2</prop>
												</obj>
											</obj>
											<obj name="PropertyObject" class="ChannelGenotype" version="4">
												<prop name="PropertyTypeName">Melt Geno Genotype</prop>
												<prop name="Position">1</prop>
												<prop name="IsDefault">1</prop>
												<prop name="ReadOnly">1</prop>
												<obj name="ChannelProp" class="ChannelProperty" version="1">
													<prop name="ChannelIdx">2</prop>
												</obj>
											</obj>
											<obj name="PropertyObject" class="GroupChannelTypeProp" version="4">
												<prop name="PropertyTypeName">Melt Geno Sample Type</prop>
												<prop name="Position">1</prop>
												<prop name="IsDefault">0</prop>
												<prop name="GroupSampleType">mstUnknown</prop>
												<obj name="ChannelProp" class="ChannelProperty" version="1">
													<prop name="ChannelIdx">2</prop>
												</obj>
											</obj>
											<obj name="PropertyObject" class="QuantSampleTypeProperty" version="4">
												<prop name="PropertyTypeName">Quantification Sample Type</prop>
												<prop name="Position">1</prop>
												<prop name="IsDefault">0</prop>
												<prop name="SampleType">qsUnknown</prop>
												<obj name="ChannelProp" class="ChannelProperty" version="1">
													<prop name="ChannelIdx">2</prop>
												</obj>
											</obj>
											<obj name="PropertyObject" class="ChannelGenotype" version="4">
												<prop name="PropertyTypeName">Scanning Genotype</prop>
												<prop name="Position">1</prop>
												<prop name="IsDefault">1</prop>
												<prop name="ReadOnly">1</prop>
												<obj name="ChannelProp" class="ChannelProperty" version="1">
													<prop name="ChannelIdx">2</prop>
												</obj>
											</obj>
											<obj name="PropertyObject" class="GroupChannelTypeProp" version="4">
												<prop name="PropertyTypeName">Scanning Sample Type</prop>
												<prop name="Position">1</prop>
												<prop name="IsDefault">0</prop>
												<prop name="GroupSampleType">mstUnknown</prop>
												<obj name="ChannelProp" class="ChannelProperty" version="1">
													<prop name="ChannelIdx">2</prop>
												</obj>
											</obj>
											<obj name="PropertyObject" class="TargetName" version="4">
												<prop name="PropertyTypeName">Target Name</prop>
												<prop name="Position">1</prop>
												<prop name="IsDefault">1</prop>
												<obj name="ChannelProp" class="ChannelProperty" version="1">
													<prop name="ChannelIdx">2</prop>
												</obj>
											</obj>
											<obj name="PropertyObject" class="RQTargetProperty" version="4">
												<prop name="PropertyTypeName">Target Type</prop>
												<prop name="Position">1</prop>
												<prop name="IsDefault">0</prop>
												<prop name="TargetType">dtNone</prop>
												<obj name="ChannelProp" class="ChannelProperty" version="1">
													<prop name="ChannelIdx">2</prop>
												</obj>
											</obj>
										</list>
									</obj>
									<obj name="item" class="PropertyList" version="1">
										<list name="emlist" count="12">
											<obj name="PropertyObject" class="RQSampleTargetProperty" version="4">
												<prop name="PropertyTypeName">Combined Sample and Target Type</prop>
												<prop name="Position">1</prop>
												<prop name="IsDefault">0</prop>
												<obj name="ChannelProp" class="ChannelProperty" version="1">
													<prop name="ChannelIdx">3</prop>
												</obj>
											</obj>
											<obj name="PropertyObject" class="QuantConcProperty" version="4">
												<prop name="PropertyTypeName">Concentration</prop>
												<prop name="Position">1</prop>
												<prop name="IsDefault">1</prop>
												<prop name="Concentration">0</prop>
												<obj name="ChannelProp" class="ChannelProperty" version="1">
													<prop name="ChannelIdx">3</prop>
												</obj>
												<prop name="ReadOnly">1</prop>
											</obj>
											<obj name="PropertyObject" class="QuantCpHighProp" version="4">
												<prop name="PropertyTypeName">Cp High</prop>
												<prop name="Position">1</prop>
												<prop name="IsDefault">1</prop>
												<prop name="CpRangeHigh">0</prop>
												<obj name="ChannelProp" class="ChannelProperty" version="1">
													<prop name="ChannelIdx">3</prop>
												</obj>
												<prop name="ReadOnly">1</prop>
											</obj>
											<obj name="PropertyObject" class="QuantCpLowProp" version="4">
												<prop name="PropertyTypeName">Cp Low</prop>
												<prop name="Position">1</prop>
												<prop name="IsDefault">1</prop>
												<prop name="CpRangeLow">0</prop>
												<obj name="ChannelProp" class="ChannelProperty" version="1">
													<prop name="ChannelIdx">3</prop>
												</obj>
												<prop name="ReadOnly">1</prop>
											</obj>
											<obj name="PropertyObject" class="RQEffProp" version="4">
												<prop name="PropertyTypeName">Efficiency</prop>
												<prop name="Position">1</prop>
												<prop name="IsDefault">1</prop>
												<prop name="Efficiency">2</prop>
												<obj name="ChannelProp" class="ChannelProperty" version="1">
													<prop name="ChannelIdx">3</prop>
												</obj>
											</obj>
											<obj name="PropertyObject" class="ChannelGenotype" version="4">
												<prop name="PropertyTypeName">Melt Geno Genotype</prop>
												<prop name="Position">1</prop>
												<prop name="IsDefault">1</prop>
												<prop name="ReadOnly">1</prop>
												<obj name="ChannelProp" class="ChannelProperty" version="1">
													<prop name="ChannelIdx">3</prop>
												</obj>
											</obj>
											<obj name="PropertyObject" class="GroupChannelTypeProp" version="4">
												<prop name="PropertyTypeName">Melt Geno Sample Type</prop>
												<prop name="Position">1</prop>
												<prop name="IsDefault">0</prop>
												<prop name="GroupSampleType">mstUnknown</prop>
												<obj name="ChannelProp" class="ChannelProperty" version="1">
													<prop name="ChannelIdx">3</prop>
												</obj>
											</obj>
											<obj name="PropertyObject" class="QuantSampleTypeProperty" version="4">
												<prop name="PropertyTypeName">Quantification Sample Type</prop>
												<prop name="Position">1</prop>
												<prop name="IsDefault">0</prop>
												<prop name="SampleType">qsUnknown</prop>
												<obj name="ChannelProp" class="ChannelProperty" version="1">
													<prop name="ChannelIdx">3</prop>
												</obj>
											</obj>
											<obj name="PropertyObject" class="ChannelGenotype" version="4">
												<prop name="PropertyTypeName">Scanning Genotype</prop>
												<prop name="Position">1</prop>
												<prop name="IsDefault">1</prop>
												<prop name="ReadOnly">1</prop>
												<obj name="ChannelProp" class="ChannelProperty" version="1">
													<prop name="ChannelIdx">3</prop>
												</obj>
											</obj>
											<obj name="PropertyObject" class="GroupChannelTypeProp" version="4">
												<prop name="PropertyTypeName">Scanning Sample Type</prop>
												<prop name="Position">1</prop>
												<prop name="IsDefault">0</prop>
												<prop name="GroupSampleType">mstUnknown</prop>
												<obj name="ChannelProp" class="ChannelProperty" version="1">
													<prop name="ChannelIdx">3</prop>
												</obj>
											</obj>
											<obj name="PropertyObject" class="TargetName" version="4">
												<prop name="PropertyTypeName">Target Name</prop>
												<prop name="Position">1</prop>
												<prop name="IsDefault">1</prop>
												<obj name="ChannelProp" class="ChannelProperty" version="1">
													<prop name="ChannelIdx">3</prop>
												</obj>
											</obj>
											<obj name="PropertyObject" class="RQTargetProperty" version="4">
												<prop name="PropertyTypeName">Target Type</prop>
												<prop name="Position">1</prop>
												<prop name="IsDefault">0</prop>
												<prop name="TargetType">dtNone</prop>
												<obj name="ChannelProp" class="ChannelProperty" version="1">
													<prop name="ChannelIdx">3</prop>
												</obj>
											</obj>
										</list>
									</obj>
								</list>
							</obj>
						</obj>
						<prop name="ChannelPropertyCount">4</prop>
						<prop name="ContainerPosition">1</prop>
						<prop name="HasSampleProperties">1</prop>
						<obj name="SampleProperties" class="PropertyList" version="1">
							<list name="emlist" count="14">
								<obj name="PropertyObject" class="SamplePrefColor" version="4">
									<prop name="PropertyTypeName">Color</prop>
									<prop name="Position">1</prop>
									<prop name="IsDefault">0</prop>
									<prop name="Color">clRed</prop>
								</obj>
								<obj name="PropertyObject" class="DominantChannelProp" version="4">
									<prop name="PropertyTypeName">Dominant Channel</prop>
									<prop name="Position">1</prop>
									<prop name="IsDefault">0</prop>
									<prop name="DominantChannel">0</prop>
								</obj>
								<obj name="PropertyObject" class="Genotype" version="4">
									<prop name="PropertyTypeName">EndPt Genotype</prop>
									<prop name="Position">1</prop>
									<prop name="IsDefault">1</prop>
									<prop name="ReadOnly">1</prop>
								</obj>
								<obj name="PropertyObject" class="GroupingSample" version="4">
									<prop name="PropertyTypeName">EndPt Sample Type</prop>
									<prop name="Position">1</prop>
									<prop name="IsDefault">0</prop>
									<prop name="GroupSampleType">mstUnknown</prop>
								</obj>
								<obj name="PropertyObject" class="SamplePrefLineStyle" version="4">
									<prop name="PropertyTypeName">Line Style</prop>
									<prop name="Position">1</prop>
									<prop name="IsDefault">0</prop>
									<prop name="LineStyle">psSolid</prop>
								</obj>
								<obj name="PropertyObject" class="GenSampleEditNotes" version="4">
									<prop name="PropertyTypeName">Notes</prop>
									<prop name="Position">1</prop>
									<prop name="IsDefault">1</prop>
								</obj>
								<obj name="PropertyObject" class="SamplePrefPointStyle" version="4">
									<prop name="PropertyTypeName">Point Style</prop>
									<prop name="Position">1</prop>
									<prop name="IsDefault">0</prop>
									<prop name="PointStyle">psNothing</prop>
								</obj>
								<obj name="PropertyObject" class="GenSampleEditPosition" version="4">
									<prop name="PropertyTypeName">Position</prop>
									<prop name="Position">1</prop>
									<prop name="IsDefault">1</prop>
								</obj>
								<obj name="PropertyObject" class="GenSampleEditReplicate" version="4">
									<prop name="PropertyTypeName">Replicate of</prop>
									<prop name="Position">1</prop>
									<prop name="IsDefault">1</prop>
									<prop name="ReplicateOf">-1</prop>
								</obj>
								<obj name="PropertyObject" class="HTCSampleID" version="4">
									<prop name="PropertyTypeName">Sample ID</prop>
									<prop name="Position">1</prop>
									<prop name="IsDefault">1</prop>
								</obj>
								<obj name="PropertyObject" class="GenSampleEditName" version="4">
									<prop name="PropertyTypeName">Sample Name</prop>
									<prop name="Position">1</prop>
									<prop name="IsDefault">1</prop>
									<prop name="name">Sample 2</prop>
								</obj>
								<obj name="PropertyObject" class="HTCSamplePrepNotes" version="4">
									<prop name="PropertyTypeName">Sample Prep Notes</prop>
									<prop name="Position">1</prop>
									<prop name="IsDefault">1</prop>
								</obj>
								<obj name="PropertyObject" class="GenSampleEditSubset" version="4">
									<prop name="PropertyTypeName">Subsets</prop>
									<prop name="Position">1</prop>
									<prop name="IsDefault">1</prop>
								</obj>
								<obj name="PropertyObject" class="SamplePrefWidth" version="5">
									<prop name="PropertyTypeName">Width</prop>
									<prop name="Position">1</prop>
									<prop name="IsDefault">1</prop>
									<prop name="Width">1</prop>
								</obj>
							</list>
						</obj>
					</obj>
					<obj name="item" class="SamplePropInfo" version="1">
						<obj name="ChannelProperties" class="ChanPropList" version="2">
							<obj name="ChannelProperties" class="EMList" version="1">
								<list name="emlist" count="4">
									<obj name="item" class="PropertyList" version="1">
										<list name="emlist" count="12">
											<obj name="PropertyObject" class="RQSampleTargetProperty" version="4">
												<prop name="PropertyTypeName">Combined Sample and Target Type</prop>
												<prop name="Position">2</prop>
												<prop name="IsDefault">0</prop>
												<obj name="ChannelProp" class="ChannelProperty" version="1">
													<prop name="ChannelIdx">0</prop>
												</obj>
											</obj>
											<obj name="PropertyObject" class="QuantConcProperty" version="4">
												<prop name="PropertyTypeName">Concentration</prop>
												<prop name="Position">2</prop>
												<prop name="IsDefault">1</prop>
												<prop name="Concentration">0</prop>
												<obj name="ChannelProp" class="ChannelProperty" version="1">
													<prop name="ChannelIdx">0</prop>
												</obj>
												<prop name="ReadOnly">1</prop>
											</obj>
											<obj name="PropertyObject" class="QuantCpHighProp" version="4">
												<prop name="PropertyTypeName">Cp High</prop>
												<prop name="Position">2</prop>
												<prop name="IsDefault">1</prop>
												<prop name="CpRangeHigh">0</prop>
												<obj name="ChannelProp" class="ChannelProperty" version="1">
													<prop name="ChannelIdx">0</prop>
												</obj>
												<prop name="ReadOnly">1</prop>
											</obj>
											<obj name="PropertyObject" class="QuantCpLowProp" version="4">
												<prop name="PropertyTypeName">Cp Low</prop>
												<prop name="Position">2</prop>
												<prop name="IsDefault">1</prop>
												<prop name="CpRangeLow">0</prop>
												<obj name="ChannelProp" class="ChannelProperty" version="1">
													<prop name="ChannelIdx">0</prop>
												</obj>
												<prop name="ReadOnly">1</prop>
											</obj>
											<obj name="PropertyObject" class="RQEffProp" version="4">
												<prop name="PropertyTypeName">Efficiency</prop>
												<prop name="Position">2</prop>
												<prop name="IsDefault">1</prop>
												<prop name="Efficiency">2</prop>
												<obj name="ChannelProp" class="ChannelProperty" version="1">
													<prop name="ChannelIdx">0</prop>
												</obj>
											</obj>
											<obj name="PropertyObject" class="ChannelGenotype" version="4">
												<prop name="PropertyTypeName">Melt Geno Genotype</prop>
												<prop name="Position">2</prop>
												<prop name="IsDefault">1</prop>
												<prop name="ReadOnly">1</prop>
												<obj name="ChannelProp" class="ChannelProperty" version="1">
													<prop name="ChannelIdx">0</prop>
												</obj>
											</obj>
											<obj name="PropertyObject" class="GroupChannelTypeProp" version="4">
												<prop name="PropertyTypeName">Melt Geno Sample Type</prop>
												<prop name="Position">2</prop>
												<prop name="IsDefault">0</prop>
												<prop name="GroupSampleType">mstUnknown</prop>
												<obj name="ChannelProp" class="ChannelProperty" version="1">
													<prop name="ChannelIdx">0</prop>
												</obj>
											</obj>
											<obj name="PropertyObject" class="QuantSampleTypeProperty" version="4">
												<prop name="PropertyTypeName">Quantification Sample Type</prop>
												<prop name="Position">2</prop>
												<prop name="IsDefault">0</prop>
												<prop name="SampleType">qsUnknown</prop>
												<obj name="ChannelProp" class="ChannelProperty" version="1">
													<prop name="ChannelIdx">0</prop>
												</obj>
											</obj>
											<obj name="PropertyObject" class="ChannelGenotype" version="4">
												<prop name="PropertyTypeName">Scanning Genotype</prop>
												<prop name="Position">2</prop>
												<prop name="IsDefault">1</prop>
												<prop name="ReadOnly">1</prop>
												<obj name="ChannelProp" class="ChannelProperty" version="1">
													<prop name="ChannelIdx">0</prop>
												</obj>
											</obj>
											<obj name="PropertyObject" class="GroupChannelTypeProp" version="4">
												<prop name="PropertyTypeName">Scanning Sample Type</prop>
												<prop name="Position">2</prop>
												<prop name="IsDefault">0</prop>
												<prop name="GroupSampleType">mstUnknown</prop>
												<obj name="ChannelProp" class="ChannelProperty" version="1">
													<prop name="ChannelIdx">0</prop>
												</obj>
											</obj>
											<obj name="PropertyObject" class="TargetName" version="4">
												<prop name="PropertyTypeName">Target Name</prop>
												<prop name="Position">2</prop>
												<prop name="IsDefault">1</prop>
												<obj name="ChannelProp" class="ChannelProperty" version="1">
													<prop name="ChannelIdx">0</prop>
												</obj>
											</obj>
											<obj name="PropertyObject" class="RQTargetProperty" version="4">
												<prop name="PropertyTypeName">Target Type</prop>
												<prop name="Position">2</prop>
												<prop name="IsDefault">0</prop>
												<prop name="TargetType">dtNone</prop>
												<obj name="ChannelProp" class="ChannelProperty" version="1">
													<prop name="ChannelIdx">0</prop>
												</obj>
											</obj>
										</list>
									</obj>
									<obj name="item" class="PropertyList" version="1">
										<list name="emlist" count="12">
											<obj name="PropertyObject" class="RQSampleTargetProperty" version="4">
												<prop name="PropertyTypeName">Combined Sample and Target Type</prop>
												<prop name="Position">2</prop>
												<prop name="IsDefault">0</prop>
												<obj name="ChannelProp" class="ChannelProperty" version="1">
													<prop name="ChannelIdx">1</prop>
												</obj>
											</obj>
											<obj name="PropertyObject" class="QuantConcProperty" version="4">
												<prop name="PropertyTypeName">Concentration</prop>
												<prop name="Position">2</prop>
												<prop name="IsDefault">1</prop>
												<prop name="Concentration">0</prop>
												<obj name="ChannelProp" class="ChannelProperty" version="1">
													<prop name="ChannelIdx">1</prop>
												</obj>
												<prop name="ReadOnly">1</prop>
											</obj>
											<obj name="PropertyObject" class="QuantCpHighProp" version="4">
												<prop name="PropertyTypeName">Cp High</prop>
												<prop name="Position">2</prop>
												<prop name="IsDefault">1</prop>
												<prop name="CpRangeHigh">0</prop>
												<obj name="ChannelProp" class="ChannelProperty" version="1">
													<prop name="ChannelIdx">1</prop>
												</obj>
												<prop name="ReadOnly">1</prop>
											</obj>
											<obj name="PropertyObject" class="QuantCpLowProp" version="4">
												<prop name="PropertyTypeName">Cp Low</prop>
												<prop name="Position">2</prop>
												<prop name="IsDefault">1</prop>
												<prop name="CpRangeLow">0</prop>
												<obj name="ChannelProp" class="ChannelProperty" version="1">
													<prop name="ChannelIdx">1</prop>
												</obj>
												<prop name="ReadOnly">1</prop>
											</obj>
											<obj name="PropertyObject" class="RQEffProp" version="4">
												<prop name="PropertyTypeName">Efficiency</prop>
												<prop name="Position">2</prop>
												<prop name="IsDefault">1</prop>
												<prop name="Efficiency">2</prop>
												<obj name="ChannelProp" class="ChannelProperty" version="1">
													<prop name="ChannelIdx">1</prop>
												</obj>
											</obj>
											<obj name="PropertyObject" class="ChannelGenotype" version="4">
												<prop name="PropertyTypeName">Melt Geno Genotype</prop>
												<prop name="Position">2</prop>
												<prop name="IsDefault">1</prop>
												<prop name="ReadOnly">1</prop>
												<obj name="ChannelProp" class="ChannelProperty" version="1">
													<prop name="ChannelIdx">1</prop>
												</obj>
											</obj>
											<obj name="PropertyObject" class="GroupChannelTypeProp" version="4">
												<prop name="PropertyTypeName">Melt Geno Sample Type</prop>
												<prop name="Position">2</prop>
												<prop name="IsDefault">0</prop>
												<prop name="GroupSampleType">mstUnknown</prop>
												<obj name="ChannelProp" class="ChannelProperty" version="1">
													<prop name="ChannelIdx">1</prop>
												</obj>
											</obj>
											<obj name="PropertyObject" class="QuantSampleTypeProperty" version="4">
												<prop name="PropertyTypeName">Quantification Sample Type</prop>
												<prop name="Position">2</prop>
												<prop name="IsDefault">0</prop>
												<prop name="SampleType">qsUnknown</prop>
												<obj name="ChannelProp" class="ChannelProperty" version="1">
													<prop name="ChannelIdx">1</prop>
												</obj>
											</obj>
											<obj name="PropertyObject" class="ChannelGenotype" version="4">
												<prop name="PropertyTypeName">Scanning Genotype</prop>
												<prop name="Position">2</prop>
												<prop name="IsDefault">1</prop>
												<prop name="ReadOnly">1</prop>
												<obj name="ChannelProp" class="ChannelProperty" version="1">
													<prop name="ChannelIdx">1</prop>
												</obj>
											</obj>
											<obj name="PropertyObject" class="GroupChannelTypeProp" version="4">
												<prop name="PropertyTypeName">Scanning Sample Type</prop>
												<prop name="Position">2</prop>
												<prop name="IsDefault">0</prop>
												<prop name="GroupSampleType">mstUnknown</prop>
												<obj name="ChannelProp" class="ChannelProperty" version="1">
													<prop name="ChannelIdx">1</prop>
												</obj>
											</obj>
											<obj name="PropertyObject" class="TargetName" version="4">
												<prop name="PropertyTypeName">Target Name</prop>
												<prop name="Position">2</prop>
												<prop name="IsDefault">1</prop>
												<obj name="ChannelProp" class="ChannelProperty" version="1">
													<prop name="ChannelIdx">1</prop>
												</obj>
											</obj>
											<obj name="PropertyObject" class="RQTargetProperty" version="4">
												<prop name="PropertyTypeName">Target Type</prop>
												<prop name="Position">2</prop>
												<prop name="IsDefault">0</prop>
												<prop name="TargetType">dtNone</prop>
												<obj name="ChannelProp" class="ChannelProperty" version="1">
													<prop name="ChannelIdx">1</prop>
												</obj>
											</obj>
										</list>
									</obj>
									<obj name="item" class="PropertyList" version="1">
										<list name="emlist" count="12">
											<obj name="PropertyObject" class="RQSampleTargetProperty" version="4">
												<prop name="PropertyTypeName">Combined Sample and Target Type</prop>
												<prop name="Position">2</prop>
												<prop name="IsDefault">0</prop>
												<obj name="ChannelProp" class="ChannelProperty" version="1">
													<prop name="ChannelIdx">2</prop>
												</obj>
											</obj>
											<obj name="PropertyObject" class="QuantConcProperty" version="4">
												<prop name="PropertyTypeName">Concentration</prop>
												<prop name="Position">2</prop>
												<prop name="IsDefault">1</prop>
												<prop name="Concentration">0</prop>
												<obj name="ChannelProp" class="ChannelProperty" version="1">
													<prop name="ChannelIdx">2</prop>
												</obj>
												<prop name="ReadOnly">1</prop>
											</obj>
											<obj name="PropertyObject" class="QuantCpHighProp" version="4">
												<prop name="PropertyTypeName">Cp High</prop>
												<prop name="Position">2</prop>
												<prop name="IsDefault">1</prop>
												<prop name="CpRangeHigh">0</prop>
												<obj name="ChannelProp" class="ChannelProperty" version="1">
													<prop name="ChannelIdx">2</prop>
												</obj>
												<prop name="ReadOnly">1</prop>
											</obj>
											<obj name="PropertyObject" class="QuantCpLowProp" version="4">
												<prop name="PropertyTypeName">Cp Low</prop>
												<prop name="Position">2</prop>
												<prop name="IsDefault">1</prop>
												<prop name="CpRangeLow">0</prop>
												<obj name="ChannelProp" class="ChannelProperty" version="1">
													<prop name="ChannelIdx">2</prop>
												</obj>
												<prop name="ReadOnly">1</prop>
											</obj>
											<obj name="PropertyObject" class="RQEffProp" version="4">
												<prop name="PropertyTypeName">Efficiency</prop>
												<prop name="Position">2</prop>
												<prop name="IsDefault">1</prop>
												<prop name="Efficiency">2</prop>
												<obj name="ChannelProp" class="ChannelProperty" version="1">
													<prop name="ChannelIdx">2</prop>
												</obj>
											</obj>
											<obj name="PropertyObject" class="ChannelGenotype" version="4">
												<prop name="PropertyTypeName">Melt Geno Genotype</prop>
												<prop name="Position">2</prop>
												<prop name="IsDefault">1</prop>
												<prop name="ReadOnly">1</prop>
												<obj name="ChannelProp" class="ChannelProperty" version="1">
													<prop name="ChannelIdx">2</prop>
												</obj>
											</obj>
											<obj name="PropertyObject" class="GroupChannelTypeProp" version="4">
												<prop name="PropertyTypeName">Melt Geno Sample Type</prop>
												<prop name="Position">2</prop>
												<prop name="IsDefault">0</prop>
												<prop name="GroupSampleType">mstUnknown</prop>
												<obj name="ChannelProp" class="ChannelProperty" version="1">
													<prop name="ChannelIdx">2</prop>
												</obj>
											</obj>
											<obj name="PropertyObject" class="QuantSampleTypeProperty" version="4">
												<prop name="PropertyTypeName">Quantification Sample Type</prop>
												<prop name="Position">2</prop>
												<prop name="IsDefault">0</prop>
												<prop name="SampleType">qsUnknown</prop>
												<obj name="ChannelProp" class="ChannelProperty" version="1">
													<prop name="ChannelIdx">2</prop>
												</obj>
											</obj>
											<obj name="PropertyObject" class="ChannelGenotype" version="4">
												<prop name="PropertyTypeName">Scanning Genotype</prop>
												<prop name="Position">2</prop>
												<prop name="IsDefault">1</prop>
												<prop name="ReadOnly">1</prop>
												<obj name="ChannelProp" class="ChannelProperty" version="1">
													<prop name="ChannelIdx">2</prop>
												</obj>
											</obj>
											<obj name="PropertyObject" class="GroupChannelTypeProp" version="4">
												<prop name="PropertyTypeName">Scanning Sample Type</prop>
												<prop name="Position">2</prop>
												<prop name="IsDefault">0</prop>
												<prop name="GroupSampleType">mstUnknown</prop>
												<obj name="ChannelProp" class="ChannelProperty" version="1">
													<prop name="ChannelIdx">2</prop>
												</obj>
											</obj>
											<obj name="PropertyObject" class="TargetName" version="4">
												<prop name="PropertyTypeName">Target Name</prop>
												<prop name="Position">2</prop>
												<prop name="IsDefault">1</prop>
												<obj name="ChannelProp" class="ChannelProperty" version="1">
													<prop name="ChannelIdx">2</prop>
												</obj>
											</obj>
											<obj name="PropertyObject" class="RQTargetProperty" version="4">
												<prop name="PropertyTypeName">Target Type</prop>
												<prop name="Position">2</prop>
												<prop name="IsDefault">0</prop>
												<prop name="TargetType">dtNone</prop>
												<obj name="ChannelProp" class="ChannelProperty" version="1">
													<prop name="ChannelIdx">2</prop>
												</obj>
											</obj>
										</list>
									</obj>
									<obj name="item" class="PropertyList" version="1">
										<list name="emlist" count="12">
											<obj name="PropertyObject" class="RQSampleTargetProperty" version="4">
												<prop name="PropertyTypeName">Combined Sample and Target Type</prop>
												<prop name="Position">2</prop>
												<prop name="IsDefault">0</prop>
												<obj name="ChannelProp" class="ChannelProperty" version="1">
													<prop name="ChannelIdx">3</prop>
												</obj>
											</obj>
											<obj name="PropertyObject" class="QuantConcProperty" version="4">
												<prop name="PropertyTypeName">Concentration</prop>
												<prop name="Position">2</prop>
												<prop name="IsDefault">1</prop>
												<prop name="Concentration">0</prop>
												<obj name="ChannelProp" class="ChannelProperty" version="1">
													<prop name="ChannelIdx">3</prop>
												</obj>
												<prop name="ReadOnly">1</prop>
											</obj>
											<obj name="PropertyObject" class="QuantCpHighProp" version="4">
												<prop name="PropertyTypeName">Cp High</prop>
												<prop name="Position">2</prop>
												<prop name="IsDefault">1</prop>
												<prop name="CpRangeHigh">0</prop>
												<obj name="ChannelProp" class="ChannelProperty" version="1">
													<prop name="ChannelIdx">3</prop>
												</obj>
												<prop name="ReadOnly">1</prop>
											</obj>
											<obj name="PropertyObject" class="QuantCpLowProp" version="4">
												<prop name="PropertyTypeName">Cp Low</prop>
												<prop name="Position">2</prop>
												<prop name="IsDefault">1</prop>
												<prop name="CpRangeLow">0</prop>
												<obj name="ChannelProp" class="ChannelProperty" version="1">
													<prop name="ChannelIdx">3</prop>
												</obj>
												<prop name="ReadOnly">1</prop>
											</obj>
											<obj name="PropertyObject" class="RQEffProp" version="4">
												<prop name="PropertyTypeName">Efficiency</prop>
												<prop name="Position">2</prop>
												<prop name="IsDefault">1</prop>
												<prop name="Efficiency">2</prop>
												<obj name="ChannelProp" class="ChannelProperty" version="1">
													<prop name="ChannelIdx">3</prop>
												</obj>
											</obj>
											<obj name="PropertyObject" class="ChannelGenotype" version="4">
												<prop name="PropertyTypeName">Melt Geno Genotype</prop>
												<prop name="Position">2</prop>
												<prop name="IsDefault">1</prop>
												<prop name="ReadOnly">1</prop>
												<obj name="ChannelProp" class="ChannelProperty" version="1">
													<prop name="ChannelIdx">3</prop>
												</obj>
											</obj>
											<obj name="PropertyObject" class="GroupChannelTypeProp" version="4">
												<prop name="PropertyTypeName">Melt Geno Sample Type</prop>
												<prop name="Position">2</prop>
												<prop name="IsDefault">0</prop>
												<prop name="GroupSampleType">mstUnknown</prop>
												<obj name="ChannelProp" class="ChannelProperty" version="1">
													<prop name="ChannelIdx">3</prop>
												</obj>
											</obj>
											<obj name="PropertyObject" class="QuantSampleTypeProperty" version="4">
												<prop name="PropertyTypeName">Quantification Sample Type</prop>
												<prop name="Position">2</prop>
												<prop name="IsDefault">0</prop>
												<prop name="SampleType">qsUnknown</prop>
												<obj name="ChannelProp" class="ChannelProperty" version="1">
													<prop name="ChannelIdx">3</prop>
												</obj>
											</obj>
											<obj name="PropertyObject" class="ChannelGenotype" version="4">
												<prop name="PropertyTypeName">Scanning Genotype</prop>
												<prop name="Position">2</prop>
												<prop name="IsDefault">1</prop>
												<prop name="ReadOnly">1</prop>
												<obj name="ChannelProp" class="ChannelProperty" version="1">
													<prop name="ChannelIdx">3</prop>
												</obj>
											</obj>
											<obj name="PropertyObject" class="GroupChannelTypeProp" version="4">
												<prop name="PropertyTypeName">Scanning Sample Type</prop>
												<prop name="Position">2</prop>
												<prop name="IsDefault">0</prop>
												<prop name="GroupSampleType">mstUnknown</prop>
												<obj name="ChannelProp" class="ChannelProperty" version="1">
													<prop name="ChannelIdx">3</prop>
												</obj>
											</obj>
											<obj name="PropertyObject" class="TargetName" version="4">
												<prop name="PropertyTypeName">Target Name</prop>
												<prop name="Position">2</prop>
												<prop name="IsDefault">1</prop>
												<obj name="ChannelProp" class="ChannelProperty" version="1">
													<prop name="ChannelIdx">3</prop>
												</obj>
											</obj>
											<obj name="PropertyObject" class="RQTargetProperty" version="4">
												<prop name="PropertyTypeName">Target Type</prop>
												<prop name="Position">2</prop>
												<prop name="IsDefault">0</prop>
												<prop name="TargetType">dtNone</prop>
												<obj name="ChannelProp" class="ChannelProperty" version="1">
													<prop name="ChannelIdx">3</prop>
												</obj>
											</obj>
										</list>
									</obj>
								</list>
							</obj>
						</obj>
						<prop name="ChannelPropertyCount">4</prop>
						<prop name="ContainerPosition">2</prop>
						<prop name="HasSampleProperties">1</prop>
						<obj name="SampleProperties" class="PropertyList" version="1">
							<list name="emlist" count="14">
								<obj name="PropertyObject" class="SamplePrefColor" version="4">
									<prop name="PropertyTypeName">Color</prop>
									<prop name="Position">2</prop>
									<prop name="IsDefault">0</prop>
									<prop name="Color">$0030D700</prop>
								</obj>
								<obj name="PropertyObject" class="DominantChannelProp" version="4">
									<prop name="PropertyTypeName">Dominant Channel</prop>
									<prop name="Position">2</prop>
									<prop name="IsDefault">0</prop>
									<prop name="DominantChannel">0</prop>
								</obj>
								<obj name="PropertyObject" class="Genotype" version="4">
									<prop name="PropertyTypeName">EndPt Genotype</prop>
									<prop name="Position">2</prop>
									<prop name="IsDefault">1</prop>
									<prop name="ReadOnly">1</prop>
								</obj>
								<obj name="PropertyObject" class="GroupingSample" version="4">
									<prop name="PropertyTypeName">EndPt Sample Type</prop>
									<prop name="Position">2</prop>
									<prop name="IsDefault">0</prop>
									<prop name="GroupSampleType">mstUnknown</prop>
								</obj>
								<obj name="PropertyObject" class="SamplePrefLineStyle" version="4">
									<prop name="PropertyTypeName">Line Style</prop>
									<prop name="Position">2</prop>
									<prop name="IsDefault">0</prop>
									<prop name="LineStyle">psSolid</prop>
								</obj>
								<obj name="PropertyObject" class="GenSampleEditNotes" version="4">
									<prop name="PropertyTypeName">Notes</prop>
									<prop name="Position">2</prop>
									<prop name="IsDefault">1</prop>
								</obj>
								<obj name="PropertyObject" class="SamplePrefPointStyle" version="4">
									<prop name="PropertyTypeName">Point Style</prop>
									<prop name="Position">2</prop>
									<prop name="IsDefault">0</prop>
									<prop name="PointStyle">psNothing</prop>
								</obj>
								<obj name="PropertyObject" class="GenSampleEditPosition" version="4">
									<prop name="PropertyTypeName">Position</prop>
									<prop name="Position">2</prop>
									<prop name="IsDefault">1</prop>
								</obj>
								<obj name="PropertyObject" class="GenSampleEditReplicate" version="4">
									<prop name="PropertyTypeName">Replicate of</prop>
									<prop name="Position">2</prop>
									<prop name="IsDefault">1</prop>
									<prop name="ReplicateOf">-1</prop>
								</obj>
								<obj name="PropertyObject" class="HTCSampleID" version="4">
									<prop name="PropertyTypeName">Sample ID</prop>
									<prop name="Position">2</prop>
									<prop name="IsDefault">1</prop>
								</obj>
								<obj name="PropertyObject" class="GenSampleEditName" version="4">
									<prop name="PropertyTypeName">Sample Name</prop>
									<prop name="Position">2</prop>
									<prop name="IsDefault">1</prop>
									<prop name="name">Sample 3</prop>
								</obj>
								<obj name="PropertyObject" class="HTCSamplePrepNotes" version="4">
									<prop name="PropertyTypeName">Sample Prep Notes</prop>
									<prop name="Position">2</prop>
									<prop name="IsDefault">1</prop>
								</obj>
								<obj name="PropertyObject" class="GenSampleEditSubset" version="4">
									<prop name="PropertyTypeName">Subsets</prop>
									<prop name="Position">2</prop>
									<prop name="IsDefault">1</prop>
								</obj>
								<obj name="PropertyObject" class="SamplePrefWidth" version="5">
									<prop name="PropertyTypeName">Width</prop>
									<prop name="Position">2</prop>
									<prop name="IsDefault">1</prop>
									<prop name="Width">1</prop>
								</obj>
							</list>
						</obj>
					</obj>
					<obj name="item" class="SamplePropInfo" version="1">
						<obj name="ChannelProperties" class="ChanPropList" version="2">
							<obj name="ChannelProperties" class="EMList" version="1">
								<list name="emlist" count="4">
									<obj name="item" class="PropertyList" version="1">
										<list name="emlist" count="12">
											<obj name="PropertyObject" class="RQSampleTargetProperty" version="4">
												<prop name="PropertyTypeName">Combined Sample and Target Type</prop>
												<prop name="Position">3</prop>
												<prop name="IsDefault">0</prop>
												<obj name="ChannelProp" class="ChannelProperty" version="1">
													<prop name="ChannelIdx">0</prop>
												</obj>
											</obj>
											<obj name="PropertyObject" class="QuantConcProperty" version="4">
												<prop name="PropertyTypeName">Concentration</prop>
												<prop name="Position">3</prop>
												<prop name="IsDefault">1</prop>
												<prop name="Concentration">0</prop>
												<obj name="ChannelProp" class="ChannelProperty" version="1">
													<prop name="ChannelIdx">0</prop>
												</obj>
												<prop name="ReadOnly">1</prop>
											</obj>
											<obj name="PropertyObject" class="QuantCpHighProp" version="4">
												<prop name="PropertyTypeName">Cp High</prop>
												<prop name="Position">3</prop>
												<prop name="IsDefault">1</prop>
												<prop name="CpRangeHigh">0</prop>
												<obj name="ChannelProp" class="ChannelProperty" version="1">
													<prop name="ChannelIdx">0</prop>
												</obj>
												<prop name="ReadOnly">1</prop>
											</obj>
											<obj name="PropertyObject" class="QuantCpLowProp" version="4">
												<prop name="PropertyTypeName">Cp Low</prop>
												<prop name="Position">3</prop>
												<prop name="IsDefault">1</prop>
												<prop name="CpRangeLow">0</prop>
												<obj name="ChannelProp" class="ChannelProperty" version="1">
													<prop name="ChannelIdx">0</prop>
												</obj>
												<prop name="ReadOnly">1</prop>
											</obj>
											<obj name="PropertyObject" class="RQEffProp" version="4">
												<prop name="PropertyTypeName">Efficiency</prop>
												<prop name="Position">3</prop>
												<prop name="IsDefault">1</prop>
												<prop name="Efficiency">2</prop>
												<obj name="ChannelProp" class="ChannelProperty" version="1">
													<prop name="ChannelIdx">0</prop>
												</obj>
											</obj>
											<obj name="PropertyObject" class="ChannelGenotype" version="4">
												<prop name="PropertyTypeName">Melt Geno Genotype</prop>
												<prop name="Position">3</prop>
												<prop name="IsDefault">1</prop>
												<prop name="ReadOnly">1</prop>
												<obj name="ChannelProp" class="ChannelProperty" version="1">
													<prop name="ChannelIdx">0</prop>
												</obj>
											</obj>
											<obj name="PropertyObject" class="GroupChannelTypeProp" version="4">
												<prop name="PropertyTypeName">Melt Geno Sample Type</prop>
												<prop name="Position">3</prop>
												<prop name="IsDefault">0</prop>
												<prop name="GroupSampleType">mstUnknown</prop>
												<obj name="ChannelProp" class="ChannelProperty" version="1">
													<prop name="ChannelIdx">0</prop>
												</obj>
											</obj>
											<obj name="PropertyObject" class="QuantSampleTypeProperty" version="4">
												<prop name="PropertyTypeName">Quantification Sample Type</prop>
												<prop name="Position">3</prop>
												<prop name="IsDefault">0</prop>
												<prop name="SampleType">qsUnknown</prop>
												<obj name="ChannelProp" class="ChannelProperty" version="1">
													<prop name="ChannelIdx">0</prop>
												</obj>
											</obj>
											<obj name="PropertyObject" class="ChannelGenotype" version="4">
												<prop name="PropertyTypeName">Scanning Genotype</prop>
												<prop name="Position">3</prop>
												<prop name="IsDefault">1</prop>
												<prop name="ReadOnly">1</prop>
												<obj name="ChannelProp" class="ChannelProperty" version="1">
													<prop name="ChannelIdx">0</prop>
												</obj>
											</obj>
											<obj name="PropertyObject" class="GroupChannelTypeProp" version="4">
												<prop name="PropertyTypeName">Scanning Sample Type</prop>
												<prop name="Position">3</prop>
												<prop name="IsDefault">0</prop>
												<prop name="GroupSampleType">mstUnknown</prop>
												<obj name="ChannelProp" class="ChannelProperty" version="1">
													<prop name="ChannelIdx">0</prop>
												</obj>
											</obj>
											<obj name="PropertyObject" class="TargetName" version="4">
												<prop name="PropertyTypeName">Target Name</prop>
												<prop name="Position">3</prop>
												<prop name="IsDefault">1</prop>
												<obj name="ChannelProp" class="ChannelProperty" version="1">
													<prop name="ChannelIdx">0</prop>
												</obj>
											</obj>
											<obj name="PropertyObject" class="RQTargetProperty" version="4">
												<prop name="PropertyTypeName">Target Type</prop>
												<prop name="Position">3</prop>
												<prop name="IsDefault">0</prop>
												<prop name="TargetType">dtNone</prop>
												<obj name="ChannelProp" class="ChannelProperty" version="1">
													<prop name="ChannelIdx">0</prop>
												</obj>
											</obj>
										</list>
									</obj>
									<obj name="item" class="PropertyList" version="1">
										<list name="emlist" count="12">
											<obj name="PropertyObject" class="RQSampleTargetProperty" version="4">
												<prop name="PropertyTypeName">Combined Sample and Target Type</prop>
												<prop name="Position">3</prop>
												<prop name="IsDefault">0</prop>
												<obj name="ChannelProp" class="ChannelProperty" version="1">
													<prop name="ChannelIdx">1</prop>
												</obj>
											</obj>
											<obj name="PropertyObject" class="QuantConcProperty" version="4">
												<prop name="PropertyTypeName">Concentration</prop>
												<prop name="Position">3</prop>
												<prop name="IsDefault">1</prop>
												<prop name="Concentration">0</prop>
												<obj name="ChannelProp" class="ChannelProperty" version="1">
													<prop name="ChannelIdx">1</prop>
												</obj>
												<prop name="ReadOnly">1</prop>
											</obj>
											<obj name="PropertyObject" class="QuantCpHighProp" version="4">
												<prop name="PropertyTypeName">Cp High</prop>
												<prop name="Position">3</prop>
												<prop name="IsDefault">1</prop>
												<prop name="CpRangeHigh">0</prop>
												<obj name="ChannelProp" class="ChannelProperty" version="1">
													<prop name="ChannelIdx">1</prop>
												</obj>
												<prop name="ReadOnly">1</prop>
											</obj>
											<obj name="PropertyObject" class="QuantCpLowProp" version="4">
												<prop name="PropertyTypeName">Cp Low</prop>
												<prop name="Position">3</prop>
												<prop name="IsDefault">1</prop>
												<prop name="CpRangeLow">0</prop>
												<obj name="ChannelProp" class="ChannelProperty" version="1">
													<prop name="ChannelIdx">1</prop>
												</obj>
												<prop name="ReadOnly">1</prop>
											</obj>
											<obj name="PropertyObject" class="RQEffProp" version="4">
												<prop name="PropertyTypeName">Efficiency</prop>
												<prop name="Position">3</prop>
												<prop name="IsDefault">1</prop>
												<prop name="Efficiency">2</prop>
												<obj name="ChannelProp" class="ChannelProperty" version="1">
													<prop name="ChannelIdx">1</prop>
												</obj>
											</obj>
											<obj name="PropertyObject" class="ChannelGenotype" version="4">
												<prop name="PropertyTypeName">Melt Geno Genotype</prop>
												<prop name="Position">3</prop>
												<prop name="IsDefault">1</prop>
												<prop name="ReadOnly">1</prop>
												<obj name="ChannelProp" class="ChannelProperty" version="1">
													<prop name="ChannelIdx">1</prop>
												</obj>
											</obj>
											<obj name="PropertyObject" class="GroupChannelTypeProp" version="4">
												<prop name="PropertyTypeName">Melt Geno Sample Type</prop>
												<prop name="Position">3</prop>
												<prop name="IsDefault">0</prop>
												<prop name="GroupSampleType">mstUnknown</prop>
												<obj name="ChannelProp" class="ChannelProperty" version="1">
													<prop name="ChannelIdx">1</prop>
												</obj>
											</obj>
											<obj name="PropertyObject" class="QuantSampleTypeProperty" version="4">
												<prop name="PropertyTypeName">Quantification Sample Type</prop>
												<prop name="Position">3</prop>
												<prop name="IsDefault">0</prop>
												<prop name="SampleType">qsUnknown</prop>
												<obj name="ChannelProp" class="ChannelProperty" version="1">
													<prop name="ChannelIdx">1</prop>
												</obj>
											</obj>
											<obj name="PropertyObject" class="ChannelGenotype" version="4">
												<prop name="PropertyTypeName">Scanning Genotype</prop>
												<prop name="Position">3</prop>
												<prop name="IsDefault">1</prop>
												<prop name="ReadOnly">1</prop>
												<obj name="ChannelProp" class="ChannelProperty" version="1">
													<prop name="ChannelIdx">1</prop>
												</obj>
											</obj>
											<obj name="PropertyObject" class="GroupChannelTypeProp" version="4">
												<prop name="PropertyTypeName">Scanning Sample Type</prop>
												<prop name="Position">3</prop>
												<prop name="IsDefault">0</prop>
												<prop name="GroupSampleType">mstUnknown</prop>
												<obj name="ChannelProp" class="ChannelProperty" version="1">
													<prop name="ChannelIdx">1</prop>
												</obj>
											</obj>
											<obj name="PropertyObject" class="TargetName" version="4">
												<prop name="PropertyTypeName">Target Name</prop>
												<prop name="Position">3</prop>
												<prop name="IsDefault">1</prop>
												<obj name="ChannelProp" class="ChannelProperty" version="1">
													<prop name="ChannelIdx">1</prop>
												</obj>
											</obj>
											<obj name="PropertyObject" class="RQTargetProperty" version="4">
												<prop name="PropertyTypeName">Target Type</prop>
												<prop name="Position">3</prop>
												<prop name="IsDefault">0</prop>
												<prop name="TargetType">dtNone</prop>
												<obj name="ChannelProp" class="ChannelProperty" version="1">
													<prop name="ChannelIdx">1</prop>
												</obj>
											</obj>
										</list>
									</obj>
									<obj name="item" class="PropertyList" version="1">
										<list name="emlist" count="12">
											<obj name="PropertyObject" class="RQSampleTargetProperty" version="4">
												<prop name="PropertyTypeName">Combined Sample and Target Type</prop>
												<prop name="Position">3</prop>
												<prop name="IsDefault">0</prop>
												<obj name="ChannelProp" class="ChannelProperty" version="1">
													<prop name="ChannelIdx">2</prop>
												</obj>
											</obj>
											<obj name="PropertyObject" class="QuantConcProperty" version="4">
												<prop name="PropertyTypeName">Concentration</prop>
												<prop name="Position">3</prop>
												<prop name="IsDefault">1</prop>
												<prop name="Concentration">0</prop>
												<obj name="ChannelProp" class="ChannelProperty" version="1">
													<prop name="ChannelIdx">2</prop>
												</obj>
												<prop name="ReadOnly">1</prop>
											</obj>
											<obj name="PropertyObject" class="QuantCpHighProp" version="4">
												<prop name="PropertyTypeName">Cp High</prop>
												<prop name="Position">3</prop>
												<prop name="IsDefault">1</prop>
												<prop name="CpRangeHigh">0</prop>
												<obj name="ChannelProp" class="ChannelProperty" version="1">
													<prop name="ChannelIdx">2</prop>
												</obj>
												<prop name="ReadOnly">1</prop>
											</obj>
											<obj name="PropertyObject" class="QuantCpLowProp" version="4">
												<prop name="PropertyTypeName">Cp Low</prop>
												<prop name="Position">3</prop>
												<prop name="IsDefault">1</prop>
												<prop name="CpRangeLow">0</prop>
												<obj name="ChannelProp" class="ChannelProperty" version="1">
													<prop name="ChannelIdx">2</prop>
												</obj>
												<prop name="ReadOnly">1</prop>
											</obj>
											<obj name="PropertyObject" class="RQEffProp" version="4">
												<prop name="PropertyTypeName">Efficiency</prop>
												<prop name="Position">3</prop>
												<prop name="IsDefault">1</prop>
												<prop name="Efficiency">2</prop>
												<obj name="ChannelProp" class="ChannelProperty" version="1">
													<prop name="ChannelIdx">2</prop>
												</obj>
											</obj>
											<obj name="PropertyObject" class="ChannelGenotype" version="4">
												<prop name="PropertyTypeName">Melt Geno Genotype</prop>
												<prop name="Position">3</prop>
												<prop name="IsDefault">1</prop>
												<prop name="ReadOnly">1</prop>
												<obj name="ChannelProp" class="ChannelProperty" version="1">
													<prop name="ChannelIdx">2</prop>
												</obj>
											</obj>
											<obj name="PropertyObject" class="GroupChannelTypeProp" version="4">
												<prop name="PropertyTypeName">Melt Geno Sample Type</prop>
												<prop name="Position">3</prop>
												<prop name="IsDefault">0</prop>
												<prop name="GroupSampleType">mstUnknown</prop>
												<obj name="ChannelProp" class="ChannelProperty" version="1">
													<prop name="ChannelIdx">2</prop>
												</obj>
											</obj>
											<obj name="PropertyObject" class="QuantSampleTypeProperty" version="4">
												<prop name="PropertyTypeName">Quantification Sample Type</prop>
												<prop name="Position">3</prop>
												<prop name="IsDefault">0</prop>
												<prop name="SampleType">qsUnknown</prop>
												<obj name="ChannelProp" class="ChannelProperty" version="1">
													<prop name="ChannelIdx">2</prop>
												</obj>
											</obj>
											<obj name="PropertyObject" class="ChannelGenotype" version="4">
												<prop name="PropertyTypeName">Scanning Genotype</prop>
												<prop name="Position">3</prop>
												<prop name="IsDefault">1</prop>
												<prop name="ReadOnly">1</prop>
												<obj name="ChannelProp" class="ChannelProperty" version="1">
													<prop name="ChannelIdx">2</prop>
												</obj>
											</obj>
											<obj name="PropertyObject" class="GroupChannelTypeProp" version="4">
												<prop name="PropertyTypeName">Scanning Sample Type</prop>
												<prop name="Position">3</prop>
												<prop name="IsDefault">0</prop>
												<prop name="GroupSampleType">mstUnknown</prop>
												<obj name="ChannelProp" class="ChannelProperty" version="1">
													<prop name="ChannelIdx">2</prop>
												</obj>
											</obj>
											<obj name="PropertyObject" class="TargetName" version="4">
												<prop name="PropertyTypeName">Target Name</prop>
												<prop name="Position">3</prop>
												<prop name="IsDefault">1</prop>
												<obj name="ChannelProp" class="ChannelProperty" version="1">
													<prop name="ChannelIdx">2</prop>
												</obj>
											</obj>
											<obj name="PropertyObject" class="RQTargetProperty" version="4">
												<prop name="PropertyTypeName">Target Type</prop>
												<prop name="Position">3</prop>
												<prop name="IsDefault">0</prop>
												<prop name="TargetType">dtNone</prop>
												<obj name="ChannelProp" class="ChannelProperty" version="1">
													<prop name="ChannelIdx">2</prop>
												</obj>
											</obj>
										</list>
									</obj>
									<obj name="item" class="PropertyList" version="1">
										<list name="emlist" count="12">
											<obj name="PropertyObject" class="RQSampleTargetProperty" version="4">
												<prop name="PropertyTypeName">Combined Sample and Target Type</prop>
												<prop name="Position">3</prop>
												<prop name="IsDefault">0</prop>
												<obj name="ChannelProp" class="ChannelProperty" version="1">
													<prop name="ChannelIdx">3</prop>
												</obj>
											</obj>
											<obj name="PropertyObject" class="QuantConcProperty" version="4">
												<prop name="PropertyTypeName">Concentration</prop>
												<prop name="Position">3</prop>
												<prop name="IsDefault">1</prop>
												<prop name="Concentration">0</prop>
												<obj name="ChannelProp" class="ChannelProperty" version="1">
													<prop name="ChannelIdx">3</prop>
												</obj>
												<prop name="ReadOnly">1</prop>
											</obj>
											<obj name="PropertyObject" class="QuantCpHighProp" version="4">
												<prop name="PropertyTypeName">Cp High</prop>
												<prop name="Position">3</prop>
												<prop name="IsDefault">1</prop>
												<prop name="CpRangeHigh">0</prop>
												<obj name="ChannelProp" class="ChannelProperty" version="1">
													<prop name="ChannelIdx">3</prop>
												</obj>
												<prop name="ReadOnly">1</prop>
											</obj>
											<obj name="PropertyObject" class="QuantCpLowProp" version="4">
												<prop name="PropertyTypeName">Cp Low</prop>
												<prop name="Position">3</prop>
												<prop name="IsDefault">1</prop>
												<prop name="CpRangeLow">0</prop>
												<obj name="ChannelProp" class="ChannelProperty" version="1">
													<prop name="ChannelIdx">3</prop>
												</obj>
												<prop name="ReadOnly">1</prop>
											</obj>
											<obj name="PropertyObject" class="RQEffProp" version="4">
												<prop name="PropertyTypeName">Efficiency</prop>
												<prop name="Position">3</prop>
												<prop name="IsDefault">1</prop>
												<prop name="Efficiency">2</prop>
												<obj name="ChannelProp" class="ChannelProperty" version="1">
													<prop name="ChannelIdx">3</prop>
												</obj>
											</obj>
											<obj name="PropertyObject" class="ChannelGenotype" version="4">
												<prop name="PropertyTypeName">Melt Geno Genotype</prop>
												<prop name="Position">3</prop>
												<prop name="IsDefault">1</prop>
												<prop name="ReadOnly">1</prop>
												<obj name="ChannelProp" class="ChannelProperty" version="1">
													<prop name="ChannelIdx">3</prop>
												</obj>
											</obj>
											<obj name="PropertyObject" class="GroupChannelTypeProp" version="4">
												<prop name="PropertyTypeName">Melt Geno Sample Type</prop>
												<prop name="Position">3</prop>
												<prop name="IsDefault">0</prop>
												<prop name="GroupSampleType">mstUnknown</prop>
												<obj name="ChannelProp" class="ChannelProperty" version="1">
													<prop name="ChannelIdx">3</prop>
												</obj>
											</obj>
											<obj name="PropertyObject" class="QuantSampleTypeProperty" version="4">
												<prop name="PropertyTypeName">Quantification Sample Type</prop>
												<prop name="Position">3</prop>
												<prop name="IsDefault">0</prop>
												<prop name="SampleType">qsUnknown</prop>
												<obj name="ChannelProp" class="ChannelProperty" version="1">
													<prop name="ChannelIdx">3</prop>
												</obj>
											</obj>
											<obj name="PropertyObject" class="ChannelGenotype" version="4">
												<prop name="PropertyTypeName">Scanning Genotype</prop>
												<prop name="Position">3</prop>
												<prop name="IsDefault">1</prop>
												<prop name="ReadOnly">1</prop>
												<obj name="ChannelProp" class="ChannelProperty" version="1">
													<prop name="ChannelIdx">3</prop>
												</obj>
											</obj>
											<obj name="PropertyObject" class="GroupChannelTypeProp" version="4">
												<prop name="PropertyTypeName">Scanning Sample Type</prop>
												<prop name="Position">3</prop>
												<prop name="IsDefault">0</prop>
												<prop name="GroupSampleType">mstUnknown</prop>
												<obj name="ChannelProp" class="ChannelProperty" version="1">
													<prop name="ChannelIdx">3</prop>
												</obj>
											</obj>
											<obj name="PropertyObject" class="TargetName" version="4">
												<prop name="PropertyTypeName">Target Name</prop>
												<prop name="Position">3</prop>
												<prop name="IsDefault">1</prop>
												<obj name="ChannelProp" class="ChannelProperty" version="1">
													<prop name="ChannelIdx">3</prop>
												</obj>
											</obj>
											<obj name="PropertyObject" class="RQTargetProperty" version="4">
												<prop name="PropertyTypeName">Target Type</prop>
												<prop name="Position">3</prop>
												<prop name="IsDefault">0</prop>
												<prop name="TargetType">dtNone</prop>
												<obj name="ChannelProp" class="ChannelProperty" version="1">
													<prop name="ChannelIdx">3</prop>
												</obj>
											</obj>
										</list>
									</obj>
								</list>
							</obj>
						</obj>
						<prop name="ChannelPropertyCount">4</prop>
						<prop name="ContainerPosition">3</prop>
						<prop name="HasSampleProperties">1</prop>
						<obj name="SampleProperties" class="PropertyList" version="1">
							<list name="emlist" count="14">
								<obj name="PropertyObject" class="SamplePrefColor" version="4">
									<prop name="PropertyTypeName">Color</prop>
									<prop name="Position">3</prop>
									<prop name="IsDefault">0</prop>
									<prop name="Color">clFuchsia</prop>
								</obj>
								<obj name="PropertyObject" class="DominantChannelProp" version="4">
									<prop name="PropertyTypeName">Dominant Channel</prop>
									<prop name="Position">3</prop>
									<prop name="IsDefault">0</prop>
									<prop name="DominantChannel">0</prop>
								</obj>
								<obj name="PropertyObject" class="Genotype" version="4">
									<prop name="PropertyTypeName">EndPt Genotype</prop>
									<prop name="Position">3</prop>
									<prop name="IsDefault">1</prop>
									<prop name="ReadOnly">1</prop>
								</obj>
								<obj name="PropertyObject" class="GroupingSample" version="4">
									<prop name="PropertyTypeName">EndPt Sample Type</prop>
									<prop name="Position">3</prop>
									<prop name="IsDefault">0</prop>
									<prop name="GroupSampleType">mstUnknown</prop>
								</obj>
								<obj name="PropertyObject" class="SamplePrefLineStyle" version="4">
									<prop name="PropertyTypeName">Line Style</prop>
									<prop name="Position">3</prop>
									<prop name="IsDefault">0</prop>
									<prop name="LineStyle">psSolid</prop>
								</obj>
								<obj name="PropertyObject" class="GenSampleEditNotes" version="4">
									<prop name="PropertyTypeName">Notes</prop>
									<prop name="Position">3</prop>
									<prop name="IsDefault">1</prop>
								</obj>
								<obj name="PropertyObject" class="SamplePrefPointStyle" version="4">
									<prop name="PropertyTypeName">Point Style</prop>
									<prop name="Position">3</prop>
									<prop name="IsDefault">0</prop>
									<prop name="PointStyle">psNothing</prop>
								</obj>
								<obj name="PropertyObject" class="GenSampleEditPosition" version="4">
									<prop name="PropertyTypeName">Position</prop>
									<prop name="Position">3</prop>
									<prop name="IsDefault">1</prop>
								</obj>
								<obj name="PropertyObject" class="GenSampleEditReplicate" version="4">
									<prop name="PropertyTypeName">Replicate of</prop>
									<prop name="Position">3</prop>
									<prop name="IsDefault">1</prop>
									<prop name="ReplicateOf">-1</prop>
								</obj>
								<obj name="PropertyObject" class="HTCSampleID" version="4">
									<prop name="PropertyTypeName">Sample ID</prop>
									<prop name="Position">3</prop>
									<prop name="IsDefault">1</prop>
								</obj>
								<obj name="PropertyObject" class="GenSampleEditName" version="4">
									<prop name="PropertyTypeName">Sample Name</prop>
									<prop name="Position">3</prop>
									<prop name="IsDefault">1</prop>
									<prop name="name">Sample 4</prop>
								</obj>
								<obj name="PropertyObject" class="HTCSamplePrepNotes" version="4">
									<prop name="PropertyTypeName">Sample Prep Notes</prop>
									<prop name="Position">3</prop>
									<prop name="IsDefault">1</prop>
								</obj>
								<obj name="PropertyObject" class="GenSampleEditSubset" version="4">
									<prop name="PropertyTypeName">Subsets</prop>
									<prop name="Position">3</prop>
									<prop name="IsDefault">1</prop>
								</obj>
								<obj name="PropertyObject" class="SamplePrefWidth" version="5">
									<prop name="PropertyTypeName">Width</prop>
									<prop name="Position">3</prop>
									<prop name="IsDefault">1</prop>
									<prop name="Width">1</prop>
								</obj>
							</list>
						</obj>
					</obj>
					<obj name="item" class="SamplePropInfo" version="1">
						<obj name="ChannelProperties" class="ChanPropList" version="2">
							<obj name="ChannelProperties" class="EMList" version="1">
								<list name="emlist" count="4">
									<obj name="item" class="PropertyList" version="1">
										<list name="emlist" count="12">
											<obj name="PropertyObject" class="RQSampleTargetProperty" version="4">
												<prop name="PropertyTypeName">Combined Sample and Target Type</prop>
												<prop name="Position">4</prop>
												<prop name="IsDefault">0</prop>
												<obj name="ChannelProp" class="ChannelProperty" version="1">
													<prop name="ChannelIdx">0</prop>
												</obj>
											</obj>
											<obj name="PropertyObject" class="QuantConcProperty" version="4">
												<prop name="PropertyTypeName">Concentration</prop>
												<prop name="Position">4</prop>
												<prop name="IsDefault">1</prop>
												<prop name="Concentration">0</prop>
												<obj name="ChannelProp" class="ChannelProperty" version="1">
													<prop name="ChannelIdx">0</prop>
												</obj>
												<prop name="ReadOnly">1</prop>
											</obj>
											<obj name="PropertyObject" class="QuantCpHighProp" version="4">
												<prop name="PropertyTypeName">Cp High</prop>
												<prop name="Position">4</prop>
												<prop name="IsDefault">1</prop>
												<prop name="CpRangeHigh">0</prop>
												<obj name="ChannelProp" class="ChannelProperty" version="1">
													<prop name="ChannelIdx">0</prop>
												</obj>
												<prop name="ReadOnly">1</prop>
											</obj>
											<obj name="PropertyObject" class="QuantCpLowProp" version="4">
												<prop name="PropertyTypeName">Cp Low</prop>
												<prop name="Position">4</prop>
												<prop name="IsDefault">1</prop>
												<prop name="CpRangeLow">0</prop>
												<obj name="ChannelProp" class="ChannelProperty" version="1">
													<prop name="ChannelIdx">0</prop>
												</obj>
												<prop name="ReadOnly">1</prop>
											</obj>
											<obj name="PropertyObject" class="RQEffProp" version="4">
												<prop name="PropertyTypeName">Efficiency</prop>
												<prop name="Position">4</prop>
												<prop name="IsDefault">1</prop>
												<prop name="Efficiency">2</prop>
												<obj name="ChannelProp" class="ChannelProperty" version="1">
													<prop name="ChannelIdx">0</prop>
												</obj>
											</obj>
											<obj name="PropertyObject" class="ChannelGenotype" version="4">
												<prop name="PropertyTypeName">Melt Geno Genotype</prop>
												<prop name="Position">4</prop>
												<prop name="IsDefault">1</prop>
												<prop name="ReadOnly">1</prop>
												<obj name="ChannelProp" class="ChannelProperty" version="1">
													<prop name="ChannelIdx">0</prop>
												</obj>
											</obj>
											<obj name="PropertyObject" class="GroupChannelTypeProp" version="4">
												<prop name="PropertyTypeName">Melt Geno Sample Type</prop>
												<prop name="Position">4</prop>
												<prop name="IsDefault">0</prop>
												<prop name="GroupSampleType">mstUnknown</prop>
												<obj name="ChannelProp" class="ChannelProperty" version="1">
													<prop name="ChannelIdx">0</prop>
												</obj>
											</obj>
											<obj name="PropertyObject" class="QuantSampleTypeProperty" version="4">
												<prop name="PropertyTypeName">Quantification Sample Type</prop>
												<prop name="Position">4</prop>
												<prop name="IsDefault">0</prop>
												<prop name="SampleType">qsUnknown</prop>
												<obj name="ChannelProp" class="ChannelProperty" version="1">
													<prop name="ChannelIdx">0</prop>
												</obj>
											</obj>
											<obj name="PropertyObject" class="ChannelGenotype" version="4">
												<prop name="PropertyTypeName">Scanning Genotype</prop>
												<prop name="Position">4</prop>
												<prop name="IsDefault">1</prop>
												<prop name="ReadOnly">1</prop>
												<obj name="ChannelProp" class="ChannelProperty" version="1">
													<prop name="ChannelIdx">0</prop>
												</obj>
											</obj>
											<obj name="PropertyObject" class="GroupChannelTypeProp" version="4">
												<prop name="PropertyTypeName">Scanning Sample Type</prop>
												<prop name="Position">4</prop>
												<prop name="IsDefault">0</prop>
												<prop name="GroupSampleType">mstUnknown</prop>
												<obj name="ChannelProp" class="ChannelProperty" version="1">
													<prop name="ChannelIdx">0</prop>
												</obj>
											</obj>
											<obj name="PropertyObject" class="TargetName" version="4">
												<prop name="PropertyTypeName">Target Name</prop>
												<prop name="Position">4</prop>
												<prop name="IsDefault">1</prop>
												<obj name="ChannelProp" class="ChannelProperty" version="1">
													<prop name="ChannelIdx">0</prop>
												</obj>
											</obj>
											<obj name="PropertyObject" class="RQTargetProperty" version="4">
												<prop name="PropertyTypeName">Target Type</prop>
												<prop name="Position">4</prop>
												<prop name="IsDefault">0</prop>
												<prop name="TargetType">dtNone</prop>
												<obj name="ChannelProp" class="ChannelProperty" version="1">
													<prop name="ChannelIdx">0</prop>
												</obj>
											</obj>
										</list>
									</obj>
									<obj name="item" class="PropertyList" version="1">
										<list name="emlist" count="12">
											<obj name="PropertyObject" class="RQSampleTargetProperty" version="4">
												<prop name="PropertyTypeName">Combined Sample and Target Type</prop>
												<prop name="Position">4</prop>
												<prop name="IsDefault">0</prop>
												<obj name="ChannelProp" class="ChannelProperty" version="1">
													<prop name="ChannelIdx">1</prop>
												</obj>
											</obj>
											<obj name="PropertyObject" class="QuantConcProperty" version="4">
												<prop name="PropertyTypeName">Concentration</prop>
												<prop name="Position">4</prop>
												<prop name="IsDefault">1</prop>
												<prop name="Concentration">0</prop>
												<obj name="ChannelProp" class="ChannelProperty" version="1">
													<prop name="ChannelIdx">1</prop>
												</obj>
												<prop name="ReadOnly">1</prop>
											</obj>
											<obj name="PropertyObject" class="QuantCpHighProp" version="4">
												<prop name="PropertyTypeName">Cp High</prop>
												<prop name="Position">4</prop>
												<prop name="IsDefault">1</prop>
												<prop name="CpRangeHigh">0</prop>
												<obj name="ChannelProp" class="ChannelProperty" version="1">
													<prop name="ChannelIdx">1</prop>
												</obj>
												<prop name="ReadOnly">1</prop>
											</obj>
											<obj name="PropertyObject" class="QuantCpLowProp" version="4">
												<prop name="PropertyTypeName">Cp Low</prop>
												<prop name="Position">4</prop>
												<prop name="IsDefault">1</prop>
												<prop name="CpRangeLow">0</prop>
												<obj name="ChannelProp" class="ChannelProperty" version="1">
													<prop name="ChannelIdx">1</prop>
												</obj>
												<prop name="ReadOnly">1</prop>
											</obj>
											<obj name="PropertyObject" class="RQEffProp" version="4">
												<prop name="PropertyTypeName">Efficiency</prop>
												<prop name="Position">4</prop>
												<prop name="IsDefault">1</prop>
												<prop name="Efficiency">2</prop>
												<obj name="ChannelProp" class="ChannelProperty" version="1">
													<prop name="ChannelIdx">1</prop>
												</obj>
											</obj>
											<obj name="PropertyObject" class="ChannelGenotype" version="4">
												<prop name="PropertyTypeName">Melt Geno Genotype</prop>
												<prop name="Position">4</prop>
												<prop name="IsDefault">1</prop>
												<prop name="ReadOnly">1</prop>
												<obj name="ChannelProp" class="ChannelProperty" version="1">
													<prop name="ChannelIdx">1</prop>
												</obj>
											</obj>
											<obj name="PropertyObject" class="GroupChannelTypeProp" version="4">
												<prop name="PropertyTypeName">Melt Geno Sample Type</prop>
												<prop name="Position">4</prop>
												<prop name="IsDefault">0</prop>
												<prop name="GroupSampleType">mstUnknown</prop>
												<obj name="ChannelProp" class="ChannelProperty" version="1">
													<prop name="ChannelIdx">1</prop>
												</obj>
											</obj>
											<obj name="PropertyObject" class="QuantSampleTypeProperty" version="4">
												<prop name="PropertyTypeName">Quantification Sample Type</prop>
												<prop name="Position">4</prop>
												<prop name="IsDefault">0</prop>
												<prop name="SampleType">qsUnknown</prop>
												<obj name="ChannelProp" class="ChannelProperty" version="1">
													<prop name="ChannelIdx">1</prop>
												</obj>
											</obj>
											<obj name="PropertyObject" class="ChannelGenotype" version="4">
												<prop name="PropertyTypeName">Scanning Genotype</prop>
												<prop name="Position">4</prop>
												<prop name="IsDefault">1</prop>
												<prop name="ReadOnly">1</prop>
												<obj name="ChannelProp" class="ChannelProperty" version="1">
													<prop name="ChannelIdx">1</prop>
												</obj>
											</obj>
											<obj name="PropertyObject" class="GroupChannelTypeProp" version="4">
												<prop name="PropertyTypeName">Scanning Sample Type</prop>
												<prop name="Position">4</prop>
												<prop name="IsDefault">0</prop>
												<prop name="GroupSampleType">mstUnknown</prop>
												<obj name="ChannelProp" class="ChannelProperty" version="1">
													<prop name="ChannelIdx">1</prop>
												</obj>
											</obj>
											<obj name="PropertyObject" class="TargetName" version="4">
												<prop name="PropertyTypeName">Target Name</prop>
												<prop name="Position">4</prop>
												<prop name="IsDefault">1</prop>
												<obj name="ChannelProp" class="ChannelProperty" version="1">
													<prop name="ChannelIdx">1</prop>
												</obj>
											</obj>
											<obj name="PropertyObject" class="RQTargetProperty" version="4">
												<prop name="PropertyTypeName">Target Type</prop>
												<prop name="Position">4</prop>
												<prop name="IsDefault">0</prop>
												<prop name="TargetType">dtNone</prop>
												<obj name="ChannelProp" class="ChannelProperty" version="1">
													<prop name="ChannelIdx">1</prop>
												</obj>
											</obj>
										</list>
									</obj>
									<obj name="item" class="PropertyList" version="1">
										<list name="emlist" count="12">
											<obj name="PropertyObject" class="RQSampleTargetProperty" version="4">
												<prop name="PropertyTypeName">Combined Sample and Target Type</prop>
												<prop name="Position">4</prop>
												<prop name="IsDefault">0</prop>
												<obj name="ChannelProp" class="ChannelProperty" version="1">
													<prop name="ChannelIdx">2</prop>
												</obj>
											</obj>
											<obj name="PropertyObject" class="QuantConcProperty" version="4">
												<prop name="PropertyTypeName">Concentration</prop>
												<prop name="Position">4</prop>
												<prop name="IsDefault">1</prop>
												<prop name="Concentration">0</prop>
												<obj name="ChannelProp" class="ChannelProperty" version="1">
													<prop name="ChannelIdx">2</prop>
												</obj>
												<prop name="ReadOnly">1</prop>
											</obj>
											<obj name="PropertyObject" class="QuantCpHighProp" version="4">
												<prop name="PropertyTypeName">Cp High</prop>
												<prop name="Position">4</prop>
												<prop name="IsDefault">1</prop>
												<prop name="CpRangeHigh">0</prop>
												<obj name="ChannelProp" class="ChannelProperty" version="1">
													<prop name="ChannelIdx">2</prop>
												</obj>
												<prop name="ReadOnly">1</prop>
											</obj>
											<obj name="PropertyObject" class="QuantCpLowProp" version="4">
												<prop name="PropertyTypeName">Cp Low</prop>
												<prop name="Position">4</prop>
												<prop name="IsDefault">1</prop>
												<prop name="CpRangeLow">0</prop>
												<obj name="ChannelProp" class="ChannelProperty" version="1">
													<prop name="ChannelIdx">2</prop>
												</obj>
												<prop name="ReadOnly">1</prop>
											</obj>
											<obj name="PropertyObject" class="RQEffProp" version="4">
												<prop name="PropertyTypeName">Efficiency</prop>
												<prop name="Position">4</prop>
												<prop name="IsDefault">1</prop>
												<prop name="Efficiency">2</prop>
												<obj name="ChannelProp" class="ChannelProperty" version="1">
													<prop name="ChannelIdx">2</prop>
												</obj>
											</obj>
											<obj name="PropertyObject" class="ChannelGenotype" version="4">
												<prop name="PropertyTypeName">Melt Geno Genotype</prop>
												<prop name="Position">4</prop>
												<prop name="IsDefault">1</prop>
												<prop name="ReadOnly">1</prop>
												<obj name="ChannelProp" class="ChannelProperty" version="1">
													<prop name="ChannelIdx">2</prop>
												</obj>
											</obj>
											<obj name="PropertyObject" class="GroupChannelTypeProp" version="4">
												<prop name="PropertyTypeName">Melt Geno Sample Type</prop>
												<prop name="Position">4</prop>
												<prop name="IsDefault">0</prop>
												<prop name="GroupSampleType">mstUnknown</prop>
												<obj name="ChannelProp" class="ChannelProperty" version="1">
													<prop name="ChannelIdx">2</prop>
												</obj>
											</obj>
											<obj name="PropertyObject" class="QuantSampleTypeProperty" version="4">
												<prop name="PropertyTypeName">Quantification Sample Type</prop>
												<prop name="Position">4</prop>
												<prop name="IsDefault">0</prop>
												<prop name="SampleType">qsUnknown</prop>
												<obj name="ChannelProp" class="ChannelProperty" version="1">
													<prop name="ChannelIdx">2</prop>
												</obj>
											</obj>
											<obj name="PropertyObject" class="ChannelGenotype" version="4">
												<prop name="PropertyTypeName">Scanning Genotype</prop>
												<prop name="Position">4</prop>
												<prop name="IsDefault">1</prop>
												<prop name="ReadOnly">1</prop>
												<obj name="ChannelProp" class="ChannelProperty" version="1">
													<prop name="ChannelIdx">2</prop>
												</obj>
											</obj>
											<obj name="PropertyObject" class="GroupChannelTypeProp" version="4">
												<prop name="PropertyTypeName">Scanning Sample Type</prop>
												<prop name="Position">4</prop>
												<prop name="IsDefault">0</prop>
												<prop name="GroupSampleType">mstUnknown</prop>
												<obj name="ChannelProp" class="ChannelProperty" version="1">
													<prop name="ChannelIdx">2</prop>
												</obj>
											</obj>
											<obj name="PropertyObject" class="TargetName" version="4">
												<prop name="PropertyTypeName">Target Name</prop>
												<prop name="Position">4</prop>
												<prop name="IsDefault">1</prop>
												<obj name="ChannelProp" class="ChannelProperty" version="1">
													<prop name="ChannelIdx">2</prop>
												</obj>
											</obj>
											<obj name="PropertyObject" class="RQTargetProperty" version="4">
												<prop name="PropertyTypeName">Target Type</prop>
												<prop name="Position">4</prop>
												<prop name="IsDefault">0</prop>
												<prop name="TargetType">dtNone</prop>
												<obj name="ChannelProp" class="ChannelProperty" version="1">
													<prop name="ChannelIdx">2</prop>
												</obj>
											</obj>
										</list>
									</obj>
									<obj name="item" class="PropertyList" version="1">
										<list name="emlist" count="12">
											<obj name="PropertyObject" class="RQSampleTargetProperty" version="4">
												<prop name="PropertyTypeName">Combined Sample and Target Type</prop>
												<prop name="Position">4</prop>
												<prop name="IsDefault">0</prop>
												<obj name="ChannelProp" class="ChannelProperty" version="1">
													<prop name="ChannelIdx">3</prop>
												</obj>
											</obj>
											<obj name="PropertyObject" class="QuantConcProperty" version="4">
												<prop name="PropertyTypeName">Concentration</prop>
												<prop name="Position">4</prop>
												<prop name="IsDefault">1</prop>
												<prop name="Concentration">0</prop>
												<obj name="ChannelProp" class="ChannelProperty" version="1">
													<prop name="ChannelIdx">3</prop>
												</obj>
												<prop name="ReadOnly">1</prop>
											</obj>
											<obj name="PropertyObject" class="QuantCpHighProp" version="4">
												<prop name="PropertyTypeName">Cp High</prop>
												<prop name="Position">4</prop>
												<prop name="IsDefault">1</prop>
												<prop name="CpRangeHigh">0</prop>
												<obj name="ChannelProp" class="ChannelProperty" version="1">
													<prop name="ChannelIdx">3</prop>
												</obj>
												<prop name="ReadOnly">1</prop>
											</obj>
											<obj name="PropertyObject" class="QuantCpLowProp" version="4">
												<prop name="PropertyTypeName">Cp Low</prop>
												<prop name="Position">4</prop>
												<prop name="IsDefault">1</prop>
												<prop name="CpRangeLow">0</prop>
												<obj name="ChannelProp" class="ChannelProperty" version="1">
													<prop name="ChannelIdx">3</prop>
												</obj>
												<prop name="ReadOnly">1</prop>
											</obj>
											<obj name="PropertyObject" class="RQEffProp" version="4">
												<prop name="PropertyTypeName">Efficiency</prop>
												<prop name="Position">4</prop>
												<prop name="IsDefault">1</prop>
												<prop name="Efficiency">2</prop>
												<obj name="ChannelProp" class="ChannelProperty" version="1">
													<prop name="ChannelIdx">3</prop>
												</obj>
											</obj>
											<obj name="PropertyObject" class="ChannelGenotype" version="4">
												<prop name="PropertyTypeName">Melt Geno Genotype</prop>
												<prop name="Position">4</prop>
												<prop name="IsDefault">1</prop>
												<prop name="ReadOnly">1</prop>
												<obj name="ChannelProp" class="ChannelProperty" version="1">
													<prop name="ChannelIdx">3</prop>
												</obj>
											</obj>
											<obj name="PropertyObject" class="GroupChannelTypeProp" version="4">
												<prop name="PropertyTypeName">Melt Geno Sample Type</prop>
												<prop name="Position">4</prop>
												<prop name="IsDefault">0</prop>
												<prop name="GroupSampleType">mstUnknown</prop>
												<obj name="ChannelProp" class="ChannelProperty" version="1">
													<prop name="ChannelIdx">3</prop>
												</obj>
											</obj>
											<obj name="PropertyObject" class="QuantSampleTypeProperty" version="4">
												<prop name="PropertyTypeName">Quantification Sample Type</prop>
												<prop name="Position">4</prop>
												<prop name="IsDefault">0</prop>
												<prop name="SampleType">qsUnknown</prop>
												<obj name="ChannelProp" class="ChannelProperty" version="1">
													<prop name="ChannelIdx">3</prop>
												</obj>
											</obj>
											<obj name="PropertyObject" class="ChannelGenotype" version="4">
												<prop name="PropertyTypeName">Scanning Genotype</prop>
												<prop name="Position">4</prop>
												<prop name="IsDefault">1</prop>
												<prop name="ReadOnly">1</prop>
												<obj name="ChannelProp" class="ChannelProperty" version="1">
													<prop name="ChannelIdx">3</prop>
												</obj>
											</obj>
											<obj name="PropertyObject" class="GroupChannelTypeProp" version="4">
												<prop name="PropertyTypeName">Scanning Sample Type</prop>
												<prop name="Position">4</prop>
												<prop name="IsDefault">0</prop>
												<prop name="GroupSampleType">mstUnknown</prop>
												<obj name="ChannelProp" class="ChannelProperty" version="1">
													<prop name="ChannelIdx">3</prop>
												</obj>
											</obj>
											<obj name="PropertyObject" class="TargetName" version="4">
												<prop name="PropertyTypeName">Target Name</prop>
												<prop name="Position">4</prop>
												<prop name="IsDefault">1</prop>
												<obj name="ChannelProp" class="ChannelProperty" version="1">
													<prop name="ChannelIdx">3</prop>
												</obj>
											</obj>
											<obj name="PropertyObject" class="RQTargetProperty" version="4">
												<prop name="PropertyTypeName">Target Type</prop>
												<prop name="Position">4</prop>
												<prop name="IsDefault">0</prop>
												<prop name="TargetType">dtNone</prop>
												<obj name="ChannelProp" class="ChannelProperty" version="1">
													<prop name="ChannelIdx">3</prop>
												</obj>
											</obj>
										</list>
									</obj>
								</list>
							</obj>
						</obj>
						<prop name="ChannelPropertyCount">4</prop>
						<prop name="ContainerPosition">4</prop>
						<prop name="HasSampleProperties">1</prop>
						<obj name="SampleProperties" class="PropertyList" version="1">
							<list name="emlist" count="14">
								<obj name="PropertyObject" class="SamplePrefColor" version="4">
									<prop name="PropertyTypeName">Color</prop>
									<prop name="Position">4</prop>
									<prop name="IsDefault">0</prop>
									<prop name="Color">clGray</prop>
								</obj>
								<obj name="PropertyObject" class="DominantChannelProp" version="4">
									<prop name="PropertyTypeName">Dominant Channel</prop>
									<prop name="Position">4</prop>
									<prop name="IsDefault">0</prop>
									<prop name="DominantChannel">0</prop>
								</obj>
								<obj name="PropertyObject" class="Genotype" version="4">
									<prop name="PropertyTypeName">EndPt Genotype</prop>
									<prop name="Position">4</prop>
									<prop name="IsDefault">1</prop>
									<prop name="ReadOnly">1</prop>
								</obj>
								<obj name="PropertyObject" class="GroupingSample" version="4">
									<prop name="PropertyTypeName">EndPt Sample Type</prop>
									<prop name="Position">4</prop>
									<prop name="IsDefault">0</prop>
									<prop name="GroupSampleType">mstUnknown</prop>
								</obj>
								<obj name="PropertyObject" class="SamplePrefLineStyle" version="4">
									<prop name="PropertyTypeName">Line Style</prop>
									<prop name="Position">4</prop>
									<prop name="IsDefault">0</prop>
									<prop name="LineStyle">psSolid</prop>
								</obj>
								<obj name="PropertyObject" class="GenSampleEditNotes" version="4">
									<prop name="PropertyTypeName">Notes</prop>
									<prop name="Position">4</prop>
									<prop name="IsDefault">1</prop>
								</obj>
								<obj name="PropertyObject" class="SamplePrefPointStyle" version="4">
									<prop name="PropertyTypeName">Point Style</prop>
									<prop name="Position">4</prop>
									<prop name="IsDefault">0</prop>
									<prop name="PointStyle">psNothing</prop>
								</obj>
								<obj name="PropertyObject" class="GenSampleEditPosition" version="4">
									<prop name="PropertyTypeName">Position</prop>
									<prop name="Position">4</prop>
									<prop name="IsDefault">1</prop>
								</obj>
								<obj name="PropertyObject" class="GenSampleEditReplicate" version="4">
									<prop name="PropertyTypeName">Replicate of</prop>
									<prop name="Position">4</prop>
									<prop name="IsDefault">1</prop>
									<prop name="ReplicateOf">-1</prop>
								</obj>
								<obj name="PropertyObject" class="HTCSampleID" version="4">
									<prop name="PropertyTypeName">Sample ID</prop>
									<prop name="Position">4</prop>
									<prop name="IsDefault">1</prop>
								</obj>
								<obj name="PropertyObject" class="GenSampleEditName" version="4">
									<prop name="PropertyTypeName">Sample Name</prop>
									<prop name="Position">4</prop>
									<prop name="IsDefault">1</prop>
									<prop name="name">Sample 5</prop>
								</obj>
								<obj name="PropertyObject" class="HTCSamplePrepNotes" version="4">
									<prop name="PropertyTypeName">Sample Prep Notes</prop>
									<prop name="Position">4</prop>
									<prop name="IsDefault">1</prop>
								</obj>
								<obj name="PropertyObject" class="GenSampleEditSubset" version="4">
									<prop name="PropertyTypeName">Subsets</prop>
									<prop name="Position">4</prop>
									<prop name="IsDefault">1</prop>
								</obj>
								<obj name="PropertyObject" class="SamplePrefWidth" version="5">
									<prop name="PropertyTypeName">Width</prop>
									<prop name="Position">4</prop>
									<prop name="IsDefault">1</prop>
									<prop name="Width">1</prop>
								</obj>
							</list>
						</obj>
					</obj>
					<obj name="item" class="SamplePropInfo" version="1">
						<obj name="ChannelProperties" class="ChanPropList" version="2">
							<obj name="ChannelProperties" class="EMList" version="1">
								<list name="emlist" count="4">
									<obj name="item" class="PropertyList" version="1">
										<list name="emlist" count="12">
											<obj name="PropertyObject" class="RQSampleTargetProperty" version="4">
												<prop name="PropertyTypeName">Combined Sample and Target Type</prop>
												<prop name="Position">5</prop>
												<prop name="IsDefault">0</prop>
												<obj name="ChannelProp" class="ChannelProperty" version="1">
													<prop name="ChannelIdx">0</prop>
												</obj>
											</obj>
											<obj name="PropertyObject" class="QuantConcProperty" version="4">
												<prop name="PropertyTypeName">Concentration</prop>
												<prop name="Position">5</prop>
												<prop name="IsDefault">1</prop>
												<prop name="Concentration">0</prop>
												<obj name="ChannelProp" class="ChannelProperty" version="1">
													<prop name="ChannelIdx">0</prop>
												</obj>
												<prop name="ReadOnly">1</prop>
											</obj>
											<obj name="PropertyObject" class="QuantCpHighProp" version="4">
												<prop name="PropertyTypeName">Cp High</prop>
												<prop name="Position">5</prop>
												<prop name="IsDefault">1</prop>
												<prop name="CpRangeHigh">0</prop>
												<obj name="ChannelProp" class="ChannelProperty" version="1">
													<prop name="ChannelIdx">0</prop>
												</obj>
												<prop name="ReadOnly">1</prop>
											</obj>
											<obj name="PropertyObject" class="QuantCpLowProp" version="4">
												<prop name="PropertyTypeName">Cp Low</prop>
												<prop name="Position">5</prop>
												<prop name="IsDefault">1</prop>
												<prop name="CpRangeLow">0</prop>
												<obj name="ChannelProp" class="ChannelProperty" version="1">
													<prop name="ChannelIdx">0</prop>
												</obj>
												<prop name="ReadOnly">1</prop>
											</obj>
											<obj name="PropertyObject" class="RQEffProp" version="4">
												<prop name="PropertyTypeName">Efficiency</prop>
												<prop name="Position">5</prop>
												<prop name="IsDefault">1</prop>
												<prop name="Efficiency">2</prop>
												<obj name="ChannelProp" class="ChannelProperty" version="1">
													<prop name="ChannelIdx">0</prop>
												</obj>
											</obj>
											<obj name="PropertyObject" class="ChannelGenotype" version="4">
												<prop name="PropertyTypeName">Melt Geno Genotype</prop>
												<prop name="Position">5</prop>
												<prop name="IsDefault">1</prop>
												<prop name="ReadOnly">1</prop>
												<obj name="ChannelProp" class="ChannelProperty" version="1">
													<prop name="ChannelIdx">0</prop>
												</obj>
											</obj>
											<obj name="PropertyObject" class="GroupChannelTypeProp" version="4">
												<prop name="PropertyTypeName">Melt Geno Sample Type</prop>
												<prop name="Position">5</prop>
												<prop name="IsDefault">0</prop>
												<prop name="GroupSampleType">mstUnknown</prop>
												<obj name="ChannelProp" class="ChannelProperty" version="1">
													<prop name="ChannelIdx">0</prop>
												</obj>
											</obj>
											<obj name="PropertyObject" class="QuantSampleTypeProperty" version="4">
												<prop name="PropertyTypeName">Quantification Sample Type</prop>
												<prop name="Position">5</prop>
												<prop name="IsDefault">0</prop>
												<prop name="SampleType">qsUnknown</prop>
												<obj name="ChannelProp" class="ChannelProperty" version="1">
													<prop name="ChannelIdx">0</prop>
												</obj>
											</obj>
											<obj name="PropertyObject" class="ChannelGenotype" version="4">
												<prop name="PropertyTypeName">Scanning Genotype</prop>
												<prop name="Position">5</prop>
												<prop name="IsDefault">1</prop>
												<prop name="ReadOnly">1</prop>
												<obj name="ChannelProp" class="ChannelProperty" version="1">
													<prop name="ChannelIdx">0</prop>
												</obj>
											</obj>
											<obj name="PropertyObject" class="GroupChannelTypeProp" version="4">
												<prop name="PropertyTypeName">Scanning Sample Type</prop>
												<prop name="Position">5</prop>
												<prop name="IsDefault">0</prop>
												<prop name="GroupSampleType">mstUnknown</prop>
												<obj name="ChannelProp" class="ChannelProperty" version="1">
													<prop name="ChannelIdx">0</prop>
												</obj>
											</obj>
											<obj name="PropertyObject" class="TargetName" version="4">
												<prop name="PropertyTypeName">Target Name</prop>
												<prop name="Position">5</prop>
												<prop name="IsDefault">1</prop>
												<obj name="ChannelProp" class="ChannelProperty" version="1">
													<prop name="ChannelIdx">0</prop>
												</obj>
											</obj>
											<obj name="PropertyObject" class="RQTargetProperty" version="4">
												<prop name="PropertyTypeName">Target Type</prop>
												<prop name="Position">5</prop>
												<prop name="IsDefault">0</prop>
												<prop name="TargetType">dtNone</prop>
												<obj name="ChannelProp" class="ChannelProperty" version="1">
													<prop name="ChannelIdx">0</prop>
												</obj>
											</obj>
										</list>
									</obj>
									<obj name="item" class="PropertyList" version="1">
										<list name="emlist" count="12">
											<obj name="PropertyObject" class="RQSampleTargetProperty" version="4">
												<prop name="PropertyTypeName">Combined Sample and Target Type</prop>
												<prop name="Position">5</prop>
												<prop name="IsDefault">0</prop>
												<obj name="ChannelProp" class="ChannelProperty" version="1">
													<prop name="ChannelIdx">1</prop>
												</obj>
											</obj>
											<obj name="PropertyObject" class="QuantConcProperty" version="4">
												<prop name="PropertyTypeName">Concentration</prop>
												<prop name="Position">5</prop>
												<prop name="IsDefault">1</prop>
												<prop name="Concentration">0</prop>
												<obj name="ChannelProp" class="ChannelProperty" version="1">
													<prop name="ChannelIdx">1</prop>
												</obj>
												<prop name="ReadOnly">1</prop>
											</obj>
											<obj name="PropertyObject" class="QuantCpHighProp" version="4">
												<prop name="PropertyTypeName">Cp High</prop>
												<prop name="Position">5</prop>
												<prop name="IsDefault">1</prop>
												<prop name="CpRangeHigh">0</prop>
												<obj name="ChannelProp" class="ChannelProperty" version="1">
													<prop name="ChannelIdx">1</prop>
												</obj>
												<prop name="ReadOnly">1</prop>
											</obj>
											<obj name="PropertyObject" class="QuantCpLowProp" version="4">
												<prop name="PropertyTypeName">Cp Low</prop>
												<prop name="Position">5</prop>
												<prop name="IsDefault">1</prop>
												<prop name="CpRangeLow">0</prop>
												<obj name="ChannelProp" class="ChannelProperty" version="1">
													<prop name="ChannelIdx">1</prop>
												</obj>
												<prop name="ReadOnly">1</prop>
											</obj>
											<obj name="PropertyObject" class="RQEffProp" version="4">
												<prop name="PropertyTypeName">Efficiency</prop>
												<prop name="Position">5</prop>
												<prop name="IsDefault">1</prop>
												<prop name="Efficiency">2</prop>
												<obj name="ChannelProp" class="ChannelProperty" version="1">
													<prop name="ChannelIdx">1</prop>
												</obj>
											</obj>
											<obj name="PropertyObject" class="ChannelGenotype" version="4">
												<prop name="PropertyTypeName">Melt Geno Genotype</prop>
												<prop name="Position">5</prop>
												<prop name="IsDefault">1</prop>
												<prop name="ReadOnly">1</prop>
												<obj name="ChannelProp" class="ChannelProperty" version="1">
													<prop name="ChannelIdx">1</prop>
												</obj>
											</obj>
											<obj name="PropertyObject" class="GroupChannelTypeProp" version="4">
												<prop name="PropertyTypeName">Melt Geno Sample Type</prop>
												<prop name="Position">5</prop>
												<prop name="IsDefault">0</prop>
												<prop name="GroupSampleType">mstUnknown</prop>
												<obj name="ChannelProp" class="ChannelProperty" version="1">
													<prop name="ChannelIdx">1</prop>
												</obj>
											</obj>
											<obj name="PropertyObject" class="QuantSampleTypeProperty" version="4">
												<prop name="PropertyTypeName">Quantification Sample Type</prop>
[truncated: 2,487,025 more chars]
