# Supplementary material for: Unique sperm haplotypes are associated with phenotypically different sperm subpopulations in Astyanax fish
Source: BMC Biol. 2018 Jul 5;16:72. doi: 10.1186/s12915-018-0538-z (PMC6032774; doi:10.1186/s12915-018-0538-z)
Supplement: Supplementary file 8 — Original data. Each subfolder has two ixo files output by the Roche LightCycler480. The two files cover qPCR results for oca2 and mc1r. Subfolder names end in 1, 2, or 3, denoting which subpopulation of sperm was analyzed. (ZIP 10643 kb) [file 12915_2018_538_MOESM8_ESM.zip › FishA Pop2_1/May 13 2016 SpermPopAP2-1 FACS PEP Plate 0024mc1r RK.ixo]

<objectstream signature="IXOS" version="1">
	<obj name="root" class="HTCExperiment" version="5">
		<prop name="name">May 13 2016 SpermPopAP2-1 FACS PEP Plate 0024mc1r RK</prop>
		<prop name="UID">4E483C428394445BAC09FF6098979DCD</prop>
		<prop name="OwnerUID">C6C05626183A45218341EE89EA1A5F2A</prop>
		<prop name="Created">2016-05-13T16:42:43.686</prop>
		<prop name="CreatedBy">C6C05626183A45218341EE89EA1A5F2A</prop>
		<prop name="CreatedByName">System Admin</prop>
		<prop name="LastModified">2016-05-13T18:29:05.470</prop>
		<prop name="LastModifiedBy">C6C05626183A45218341EE89EA1A5F2A</prop>
		<prop name="LastModifiedByName">System Admin</prop>
		<list name="AppliedTemplates" count="1">
			<item>Borowsky Protocol PEP product version</item>
		</list>
		<list name="TemplateOwners" count="1">
			<item>System Admin</item>
		</list>
		<prop name="SWVersion">LCS480 1.5.1.62</prop>
		<obj name="AppProperty" class="TAppProperty" version="2">
			<prop name="Created">2016-05-13T16:42:43.686</prop>
			<prop name="LastModified">1899-12-30T00:00:00.000</prop>
		</obj>
		<obj name="ConProperty" class="TAppProperty" version="2">
			<prop name="Created">2016-05-13T16:42:43.686</prop>
			<prop name="LastModified">1899-12-30T00:00:00.000</prop>
		</obj>
		<obj name="run" class="HTCRun" version="7">
			<prop name="name">Run</prop>
			<prop name="Created">2016-05-13T16:42:43.680</prop>
			<prop name="LastModified">2016-05-13T18:28:49.134</prop>
			<obj name="AppProperty" class="TAppProperty" version="2">
				<prop name="Created">2016-05-13T16:42:43.680</prop>
				<prop name="LastModified">1899-12-30T00:00:00.000</prop>
			</obj>
			<obj name="ConProperty" class="TAppProperty" version="2">
				<prop name="Created">2016-05-13T16:42:43.680</prop>
				<prop name="LastModified">1899-12-30T00:00:00.000</prop>
				<prop name="HasProperties">1</prop>
				<obj name="_Properties" class="TAppProperties" version="1">
					<prop name="Created">2016-05-13T16:42:43.680</prop>
					<prop name="LastModified">1899-12-30T00:00:00.000</prop>
					<list name="emlist" count="4">
						<obj name="item" class="TAppProperty" version="2">
							<prop name="name">TopChart</prop>
							<prop name="Created">2016-05-13T16:42:51.103</prop>
							<prop name="LastModified">1899-12-30T00:00:00.000</prop>
						</obj>
						<obj name="item" class="TAppProperty" version="2">
							<prop name="name">LeftChart</prop>
							<prop name="Created">2016-05-13T16:42:51.103</prop>
							<prop name="LastModified">1899-12-30T00:00:00.000</prop>
						</obj>
						<obj name="item" class="TAppProperty" version="2">
							<prop name="name">RightChart</prop>
							<prop name="Created">2016-05-13T16:42:51.103</prop>
							<prop name="LastModified">1899-12-30T00:00:00.000</prop>
						</obj>
						<obj name="item" class="TAppProperty" version="2">
							<prop name="name">RunOverviewChart</prop>
							<prop name="Created">2016-05-13T16:42:51.103</prop>
							<prop name="LastModified">1899-12-30T00:00:00.000</prop>
						</obj>
					</list>
				</obj>
			</obj>
			<prop name="State">3</prop>
			<prop name="StartTime">2016-05-13T16:43:43.996</prop>
			<prop name="EndTime">2016-05-13T18:28:49.133</prop>
			<prop name="InstrumentID">28159</prop>
			<prop name="InstrumentVersion">HTC_VER_10</prop>
			<prop name="InstrumentName">28159</prop>
			<prop name="InstrCalibrationDate">1899.12.30 00:00:00:00</prop>
			<prop name="Technician">System Admin</prop>
			<prop name="AcqStoreClass">HTCAcquisitionStore</prop>
			<prop name="AcquisitionStore">eJzU3duyqkq2KOxX2VHx33kBKChErFURHBIEOTYOCncgCgoKCoL69Lupvc85q/7au9ZFH7XnHBcjwpBDkpJk+3rLTP6ryY7/65yedv/9t2vT9H/7X9s67br//tsykMXt5XboDv2hOft9c9397X8Nu2uHn/77b8zf/v5f7bVpv/aUy/R83tVyczv3f/s7+1/U67t/2MJPT229+9pAmH9vUR+6/vsYj2296/D8r23++28cjaf4vWx6vzv9Vrbgve3/uTjutSmu6elvf2f+VUl2xWn3KsW/+vJz4L/T/6J8f6iN30vJ/l8KiTWo1s0fdvtDgWf/WODgcMKzzqZTfkb/i1IFu1P7t7//fyzNSguRMOznP+lflf/zQ/zhCv7wpX7ui+vnVIIg/IsNorQ+5P+6YmC3x29vu3cxlBk9p3/796/qeItHOhdqusX75m9/n/4fNsPqcZvDue/+9nd/DOaQOpRZJS5zLDWZYUSourkbJpIaRFpYdTOodGKSLDk5jOoW1gjVPTJIZmR+rj1b/QxnZu+S5BQ9GS07igycuZ1bpe6TVrXlqZlAMURqFW9u0Gp0FN7gZAs6Hcum12us0lTQO7ZbJdshVDV30gBcJU0OU2dZgXaIGQ1a6uyQpOjvifZY6RQMeonbW+TQa5c13UJtTM0wDbPHXdPD4gHXqnaq5HkLOC0ALE8NoVPFToKf60Mzh2Hb2CRupWekWfPtGS7SGj8H47PWxEB8QJNWuD/FKbm22rMMNCRzSDo7HBOtjLYcVHxrV2l+UgxtLY8NXLeMVcULJkg0TYppOPW6TjKvODLaifcmcF0EWL6MOhraUqhlqBllSSc+rajaeRFe4CakeP7Gf6paRbNPONatVWUSRSQt4/gZNJudGSaPawBYX3i88iA7YTpvj5LW1nQF1/puhvHyFthaY8ZY/8WahOnSePYaVbcSnPfaKkxs/2lr7cqbQykpDp1tUvz9vu8OClvTjzYpbsr/uya1oMWZ8vnv/9ak/lWz+LEmJc9Y5YebVGQ/pmAZswUJzJGqSbnPKBCFeFL5vTuoBPjzHTQw2dC77udAYs29grqazOhgruwkkknPI0iVK1ZhfvNs9TE8RzC36iT09GmhqktHF2FzyJ/Ei0+2SljqeAUn9heVT68tg3TrWQkOLMUw2u68RF3HxxUs5/FQeeVKBLWexCp4rCbQ3qHt7kRTaAl2ZUHRASGTmizZrAVl0s9pcEr8vDafA8hMNam8JT4kiC8/77A8riZVIDFYnrhdzkDXCF/5UegaxDwPeD3CUcCGsB8Ysq0yBlbNMKGD1dwtycDuZ3gjS7j/TRhyshpNHiR9NQmBYQaJBMkwgKEvJxUcI9FQZ4dgAuYymVawjMZIvcWVApl8xPKNG6zPJxAdfPeB9XeduwkRVs8b2I0ikjW33+dksXg+wb2GPO1pFJY32bsLEKnJPITOGICYrKfAnm2wvo/rvU1K6XyFpXYS6KBoh55cPIUCzd4+ic9k+57cz6wC6WXPhZ6V7SNSsE8KdMkXw824nQjklzWpucD+UJOa/somJSk8+eEmtXMf2BfsxGkI8HRswqjHBlZ3lqUDfdnXhHjHFBRr8qwC98apRIiUDaiEfhJ81vYS8TzFBzlV5xUcbpOS2MKwAddZzWhYeJOITNfUAcTG7kOwlllLzP0QgG1saRpmsakSpVnasLQ3eMtUzOROnk46giXv2jBQ9VtCRGFoQT2Pr/KF14gw6eYE5izn6ICbCUCe3CIEV5cZEswEXiDO+hmAPh2nlTdvcoH09SyEVafNiA+7nUHgoezAGu9T2gvvOUf06SYAY72aYePQbIHoKrV+9Y0z4tVeX5Kd6a5x++OU9vsuL0lOUTmYx3pWeeqyvxO7nW1AX/qzCtoF1p//yDKwvNlAB4cpfl621yNoq+EZBsdrDlhKqgOpE+5VML/iI+noHROw1IGlvXomtCSIhhhkoWPCgOZ3EeHTfQZqOH/SwaK0SzI/n1swo/2cBBTg/t3KDEE+PWahxyWOSlrDLMC66F3lH6a9QCZkOINczp+hf4n6ljDDssb6YuaVd/Xz+tc1KYFmfqhJzX5pk2IU6aeblD27eAI7EWn/Ovc4wg+WCU7rSpV/zbyelFvdAGVk+cr2nn2imEoogZldxdDfal5JRGrBelPB0OhgzR1KcsAHOZijJdOwP5Q90Q70AZThRIXOWncFJb3HHiynrIZPfd1VleYpSnjLg0r7ESW3pGE7BVarVKAtj/FtkltxA9KjIJW/W2IoZi1ICpYVkiogiZeQRKtUEO1AqiAtxZYsNoUDZCRa5Zt8aZNk1ngg54FWwXb/sMl1pTsgk1Gp/O5W5MQtOgvENYXH5zdlTY50GMOKrFXiR3SZE7uwcrDtkxoGjxX0hE6rLWi1p4VQp2JN2Cx0QS2uauVtVo8EeyEde2EgUggHOZDIiS5akDeuUgUDKRNytLcMEDZVaH/iS/gIOxYmrNbXJR0YdBmROqZ97AV5PJ97xPOLB30HRnqQab+y70AWrleDFthG6Jdm0RLSbQFEDR9O8ATcf9Y1e/z+Llbgi6VKJr2F+5drfPgtM0hIM1opyIa7JMGWK+GfmhT1Ate/a1+/Wn+/ffUf1R/LMoLwQw+BX6u/qSrLP/sQyCazCUTZxgyz5ww1pLOWAJdq4dAJvVFAy22ehgacVRUf0omtikqHetOfBol3klxqbkmjnrLWoWN2HjBat8Gb/BJtUI9qhvozp7wAt+lcDbMzSLVWafENrudUp5NxXtSaetIPcJpRbhXPQtz+0FgAw34r0VmywB7/uLov8XNjV9meeQXNYo46NZ8uamrn91rqNw1UZ98kyZL175rLWg+4eeBU6fKK5dlNuykMtYZaOp5QY+lZ56COdYtO8j1qyl2wNZw01GAaUEGuncwK9WiunTDRt9jV3rb0S783PP8tVBLNWxccXMy5HSZt8DQ0lm1OUF5MPN48wPoTt+QB3aDpJO5t5a5t3K0A54BHnTkJ6q+PUX/nw2lZZVlxVDXF3V7gqr80usvws3RtHlCVLR6vrkNJUw8hB800N6uY1Eqk0XdPgH5XOyTGB4ikpa5+RK3i9acPEctjvZ5DnSBYdDZCUGq3+yhg+RvUXzsNUNeMN4UmWzgk25Vy9Kv0x+K/f/sHlT+J/jj+Z5vUyZnMQR+pRfjRXyCfJyAXa9SOrqAu4DB7gEM92dC/ry8SYffXC5j0DEOrXYSh2CrFIM3lzyK9sXsvUimNokH1APXkiqhBTxxliOPjM/RUq1dJVKOWyH6/oL2z0tmEz68HWJ42Ir1+FmOpbiYL7GfcBPUngZio+T5e4q1xQf2tHtadNG0sw35BoZaGcdITdkVdQO+iRegX0YQhlB88YEkcKgSHdgXSOAsG5F1OEX8rFIbaZWcOJPYohMGmp4AsA9STas7weocZxRA4L1lQsylFgnGxr4m2XaD2gmIS+ibrYr99Rz0pxxGvb8dTNtnfqRHEm0CF3sQRbVURYxE8RcPQ0b1gfdAbkUAezRahN+Vcm6hqZ8D6dGRJ0J+wviMHdb1KtqixWh5awu+GKSi5NSEgq1h/9zUvwt7s8fcJ6H1Jlh1PIIxpkQ7pORURsK4dLJNuQjzbp+4k5jcUuOUFdcrN9y3GOajlpL1wVTDRUJuFFQigCyKebx260q8KVVl2Ts//IvoTfjhUvdCTFpzlcYqhjTyxCTHOX/rzihE14l2yBMgJ9QCSxDJk5j1RdxHzpGFl9TYxDhnqY39eEJhNbz0h0TkDe7Niid/fbznZLN0jmFOjJ/7OvbYk41FTy15isAlomUrGcemA/oheTdpC4NOFj004mrShl98d3P626UEHf1r58zQDkp6eLRgXeY4amuc56RjUnzGITAj3sDfI+ZJFsDpeZhjq6aghc53FoClX1J9zxBByYm72GBr2MwK8t1PJ6oH6UwhhCVRkgttzbgoGM52FflqgjvJysQVZVFCL82veE1GjStCiKRsGA4t61FzUn7o22S/9nbZBBksfxsqvHScik0Y5gVsc6NCfaEJC6it1A8k7PAisbMfAR9Jxi48sk0PD2gJHuv0+AcVeTkP/scX6W1LmDpzNig4hXwl3smKyK1irG+otuU8McmSxPlelN6M9X8fPQbssQb9n2KQ1bSIRZ3o8YZet4u9VeFh+wcffw7YXqPXC+HX6Y1me+bf6+x/+2f9X6++n/+x/KJeD9/AlkYb8WgjEOccWOBijVZ5veXdy64rVl/7aMY+Uy7KSwOoU3P4Zo/768Tj3qBN2DAG0fklOd8/66M8PnnAnsjOW+JTfU8TNVE8ib/2RsNcqz6gGSXmeKhHUVajSQHaPllRNIwNGcULlzCIfSGVV7Zf+wtPAKPSxyEBbuiT0xCvqjw62S9BVR8Kn+B31Rz9Rf+rypT/FukdkQ7EAVhtrNAiTg0HmGu2C9ZgrFRBTzIm25FewdBVCe/T5XhOJxAmYC9Qf7CvU0tiQLahygxqzl/eWCFq4heVV1Yhn6l5N7BXtYFjcq5UvpL/pL1KlKrAeR4n0tIePKIkoIQg+6syheQakqFBozxPhS39ieUH9LSuISNl1ADLMUZ8+kUqSaqg361jJtKcepOijv1UTGNWX/hC3WJ8ulu8s4ffrii6AWBShP/oTaB73j9GhoDV4fDOt4o/+fDLi5z+h/n7rlf6j+uPmDP1vExV/ktwf+8MPgdlqK0MBrVllVYHaoWUygcMG9RfLM9QRX3sMDAWD+psZgqCaTx711t8Mkrqh3GoTvTlDgVqi48RWuI/+avmI+rucX/rbolau4lIjyWYp9Vpcvvc/4f6SOvbaaS4e4DBsUX/yBrdX9TD45P4yl0b9rdhyCd20sOmsViDRxLoXUVcJ6u/Uyr1WFF4Lw1Y3w/RQ+4y2MdkHtFvGqRLBeeX6ajKD8iE6YVy8dNqzPAenfWRV8TFD3Z6ueg1tYdthPFVQS7xePeH8vKD+7gbWx/HZsNA8UJ/pujwm2m6L+rsqsR2meht86e9GfNQbbFB/km89oebWOp3Nkuddu/rdBE7YcYbphMXt+RybePV0l3S6tVFrq45coM4xiI3PnaJqtr59wPE8oP4eR9QfRjqoPzoz6Uw/4PEps+Dhtt86JM3kl+b28RHKo/etP225paHmFZskxxKvZ5KIAjRNsKpS1sTv3SNquL1PUMMh9/hl+uPmM+6n/qr6q/Wn/nCTEoWrCNowLipPWe/vRFNZEeJJOaHhfnfxOW4MTxAjlaVhPCYCmU5nPYiDhp9noZMTjMuw37hkIh2lA2qNV85TsMcZRaBjRlsVe0uGtdPRJDC3fUTstXsHGyo+DPSwi8hqbh7BwucUieIWO4Kz8nRBMuox9PbrIlc5kTUALTgJA3zuCSS6jtiyzFoMwza/MSQ/BD0YY7mg/VinJNI0MxqU+4aifeY0YqsNMw507UFVwb5DnW32yhykFRGqQNb3Cdnzmw7IIKEOTQm1WNjnOSzFHRr2QaPGSD6bgLHtsT6mFuqKTF8ae+6o0N/we4wFFqhNmVdRo+YEr9fMMU7IRpatgvkG62PnjCrsaxO1qxhDQmQV+/F84bMYaq+onqjJ8QnS9iFWG01wezxKwIKt8qjLi4sRR1htJdi5NV6f5qPm+oZV8fi9RDZRgxrM/eUAujifVN6kdxkiPBsJtjY7of13LrO5Nwr4F3Yeepc5VZJ6TlGgaZxYhYEy/PNfVX+wSXEM99fQn/DjvdR81YM7XaKGuOsOUFPXCxhmypHASuyeXPkhBTHRnrR3r9meHMchAcO50QSmjp2Ti3WNwAmWqLfnaceQK3XMwJRWbOXlc6ckZ+pYgcFqtzC4uyaDIeSwAY1bM5U31AubsKzron7oReVr3V4iBwpvXrvILgTunNMTKj0PsNzNUV/HjYmhIHvGULCEBfFnPeplvFJr3H/CVLBe2ECa+XKD59OxYXUF6qo8PbHVV7MZHVjaLSFqhjrSFhXqcO7g95NLgK5NRNRbYOHn2fa5RW0+UFPemLfEH1Ffdm+gHlNHYMhdzo5A7BQfKXRxU8lu/0xAuxn4eXe5Yfg7VXKwD+Y9BHrtJGT6CBoQaZ2uvHOYl2Q2UCOYevuofPE4AWJsUX+q0XJ0wNu2QErBzTAUVfD3kKpJSaroXIK8iWk66Jeowyg+duBkZI5NRsL993EQA9m4qO2FuLOJ/qCOoDDZrPKjJeqX2Z5PoMsJHXpM19/JmcEIXGRk1LrKowZ/WZNaTP/lrffn0x9hfrhJnZTjw3se0CdAWSCR9lnZ4BS+hE/ViccQGBsTlHqFLpR7GxStwkDRTl2R9quHWKPm3IW3qJYaHZiJXBImCS2wHFPGXu9x74m34g+otZ6qnONa/NLf6njWwk/ub+Ngr2hKNurJHg49Ybpv/dmVivqLxuYCK6Mi9Cf3Jw5hCu7EICFYzBiRLrM0cHS8/4LSG79yf2/9BbdtCUTykKUmD1r10Z9Zdq/cn6jQwG7HnCw78qU/UJZlTR7bV+6vR/0FGYGc7C0db/mwVkPACLL+6M94DKjVd+6vP1vuR38Bfz3kxOT0C+pPk165vadKOj1swOZlJfR2NOpsZHUa9CxUqk/uL1p2Jmhjg/ozyT0hdjH6YJ1Qf96MvpfkefG+9AczEbVmLdkTGBvKoL2pNPaf3J/Fb/D8b/0xHV9gFDEhVWB6d5VgTe2wySffuT9lUyWoQWqJetxJf0r9/daE/qP6m/M081PD1H61/n76r6pi4KnQqtJLF8Yz1x53i4KDSzl0QgVBpF0aGjUXaasqGRf2XWVW2xuU/sUgydM4MNq2xZv8ervh9msWdSVnqL+Da6L+/D1q7mxYAtTuQwvTVJPumprxPdxWOeqPYsRe46bVAdrq5NLpZVup2lXXIzgZgUzH0oaOtBwDR+j5p4PnU8tc2+xqEW7jA7XI+fJdS2q9xe8tM8yKQua0ZbJFfd0B9TePUX93hWfRtgbqb2M8Oe256zgs38GqPrk/v6drONxWqL89QS3ZDPaQVZ7j/tIe9cdNYxa6HW1XWUkricYI4tfIz8R4vkZ+Jq/cn2Gjtm5nrK+5inrs5JMRZqcc9bc8exMYyt4M41WJ+ioyG/VX7fQwjSjUILfHh1zLLG2S7hrU37IYnzC4qLfU3KP+SpbmcH/apJPujscXXJ6Hy1g4YWYB6i8eqwrarsHrt3M8fnuhaRhkHcvTCUqpaVtagLMhrMJkl+H55idvCv1sj/uLm0fyq/Q356fzv0juj5v9cJMK4yMGRVHLh95jcFE3CWrDo64U8ZoFaqUarwxItzWGrvNzwpH1an/D53jLhSBudz0ZDvsL2A0GmeHMHHN1vCxnYO/2VOgRpwA133YKpHObpr1DIGC/ww93WO2uqL8Zu01IbL0SGa6L+3PYT6na5Aigm+NIe6FSlCojeAbk7hwD2MtZwN7/GBLwb2vUC8s6WKo1dQN7gr9MsOUGiYhqMAXVy0WyGd1CVQ+bbAFG4YkkLNMRVCsYBDCvkoCa6vD6GnLuQet0qgJfEiU1kJcCOM0E9Tc9ofaG4jVydb3F+rAXqKuqQF1FZUdVHjyoiGSt+wDHaUQS7U3UGldUEmTnJYfX53m5emiJ9tFfQD+phEza2ITIkjnaM171nU1cGhzOF6to61AMORpHDiMGEc93ZT1Q+z0tQeqkfAgFi1p87kIV1iSSwrWiUDXhuj3q73xGLXa3gSMGkhfSkqJIQEYsr5PrCmxCal552xq3FyRaBK+rRfqX6m/Os9PFX0R/P52oiBP/DlLRzSpgs1tEymC4gnVY4C3h+TlqjSwycBXjSfvkwLZktc1SDAC3qAmPsVvClUoMqqSj3u67HUfmz30ORndhad+Wdy1hZ7MTyE//VoHLLARyKrMY7IFhaA/KRUT6NerPnYWLCqqtq5I+u8zAerCXKlAlhyGn1XMEa3mahfCkFxgKR0EHRDgtQp91+p5kFZ7fcnM8XuXnCSn7BWrIXKL2ZkvUUcZTW5BP89dIVNjlZDBmB1DibEb7xumG+jwFEahigfpbLl5/eV1dc1BGQE0NDer3KKP+FN+cEW+AnCPqanEEzdmz2CQIanErPVOwoxrra8ph/Rmw2IFRV48Q5J2Tk+1002Bo2KD+5EGoiTJSD1Aft2cY8B1qUe6OOehBw9H+xbpJZATUo3494Pk822nJjsPyOheZCaFt8y/9ydR9gY9A34nIiUf9mdKNDT1Jd7Bm+GcF5gyvNxBnO5W4tdKAEUZ0CI+hZ0g+n9Vg2Anuv3rY91/XpOazv0ju78f119YU493vqYQa6CWJbJa8A04ZfOuvIeEKn+oqT1uu2YNyBE9B3ZSoiaYR8SdPXf5Lf+/c31t/RLFQfxsZvkZ+WlxLVX/I/YmPgxb6U3cwFDUdRRCPphr6Wwcf6W/9qSQVaFeiH8ZHf3LRqgRmeCdh6EV/6c9bCOJX7m+lud+5P92t8MZ6/eHGK7o7kLWuB5+Rn36e+8Zn5OcyrZXwM/LzrT9ZFPFAyUYqyVVH/Rn7NWrwnfubntkM1NMBNbZ/aaxg4uyT+wsEvyjJZoL1pbdn1OFkJUcf/a1C1B+oMuqPpsUzyKb+D/r759yfkR+XVaAo93/I/d2f95w8GTr/jPz07kP5NfLzoz8yoHbJ2PiglQhU33qgDpfiWIBpSlj+gRKFT+7vM/Jzu8LrWVQF1l9zXIZed5aSP6P+fpu5+B/V30IQpn+NkZ8zevrDDwHCxEs4Uwrq7/jSTUB4Ck6XjUOn9x1qI/YLBo6cjPrjM6FVnRN9g/MxNEi2Gg+cVk34BppUwe3HB+qPXncMNO3ghrGpo/5ydivAYIBGZ5QmMdoJtj2cpsQgcdyJd43HThwOl96tkg5w+6SP11AcDYVko1lFWjIwSyga3iHZQEGumbtIhHqyc1F7uwdqsvRauJ1LE3V4f3zpr2teeuNS1F94q1jodxXqj12h/q6Cjpq6JVYV95Ria3szrgHPYYdp06B+5Tk2n9qcO2FysVB/QduxcDgbqL33I4hleA5uy4kdJrwa2Fq3sb5yf4kWPSPNCNkn9PfRoLNbhvoble0ETkX4PfLTSHsZDtupXsXeHPWoN/wFGr5D7TV71Jyd0w8oV7xN4meP+gOMRqHLG/x9DMDfI7+MPBwj1F+a2KjFYdIcYTADk8TnA+qPvP6+23MR7l83qNkpUwhwLHvUH2W8cn+vkZ/lEesjM/f+L9MfTzOLfztJ6X/Yr/7y3N8Pj/xM5PMS1OeGr3yvGBiS7VAvu9qmQp9h9jnhWIpBgxQYit34liGrNYaOZMFylT81HIEs9wr2e+5JIlGtFLmq6Kg/V9zi/tszauieVArsng2GWh0nlGS+2IzgZhpfwVBvS5KJVA3Ep1B/7aOo1bBXAtAd9o6hKIV6Cg/YHUSuM6kCdsgNIk90AjkroJaEDLUnTK6ot0jnsd+7DCpp1f0MlGVC0UHRiKoa5ucF2KcMNRc5WJ6md3lwN72AAZ1H5eS2evbYD1mov/r+yhU+ggnYpoj7HzTUmRF4X/rzYw/rJ1VY1PHuifqzNy7qEfZPEJUUdRkv8fizEHW4Tx5z8tEfuXka5BfnW38hLZrgzTYcDQ2Lxx+PGEQvNUas1ucZHv+oDHOw8hPW326PevYLVoZ8k/Ohv5T2d6JAo330F477fU32lDuC3ugUAU4vJJVVRBmCxQE/W3PU4O/6C9Yl1RJL34qQ7g4iHW2a/S/TH0/PZv+2l/ofNqlfrb+f7qX2/IoGwjqoocMR9ZIEsx5W0ZargD+gFsqNuwUnNGm8pXy9JfbumGJoJtO0l0iokZByY3B1fUH75xPq72C/9FeuUEfj4Yah4/CsQYzLIQwydit95f7UK0P7g2LmhKwCF7UTvtLNHerPynYciOzsSjyN2zHECRf3j/4C73StSRcu+y/9cYNwJ3dRScCZCwwd3Ns8JxfjmYArnWeoM/Y1EpN55e42KWooKyc5idnrEayJjNebShjUvvUnljt8tr/1x7P7Hbj+wBLIYtTRSQ724FCA+jwkPUeU5Rkd60p4fdQDdaUenxloYYWPmLqdRER9DntQKupJIJ44CdHZY/vRn78U85YIgfIAK9SftPdQbjkRYjyfRDdzAkWI+tsdUX/mQ8LrHflJTS7uArXaaEzlU3QukExBMKzSK16/4u0SbLEBXi/fs5VnDajdpsD6Nq0Uy+/MMKL/6O9K4+8HYHNEguAEZIta96j21+mPpzn2p6bS/uqRnz89QkUXzrQnbDdS5Xnb+/9ff+/cn3nE/sjJWsFW6qaTwR4ikfa7fOwJ/TgKH/35i8bHW9awXrlCW8bPPuovOZLjH3N/VhG7sJS2Gmpp49pfub+zitqpdjJGOXyngKilQuXwtWwTLu4uYCzK73l/79yffeEI+ehPoUX9pU2J+Oy96Il0/dYfJF1pE3FrBeCeI9SfwMsq4SvehmXOKBUsmLEkKzo0Qd3JGO6NJ9SWHscJqNaaVHCuUGsyIV+5P+++luqP/qSAUenPyM9y7tkguRf8vkr9L/1pG10mAQsP4TPyU2UohYB9RJ3Ru+oB9rT+1t879/fRn/RE3TFsA6DNFqhNS4Gc2E78lfsLLjv8Pr7p1Ud/QZB/z/vTLwHq8z3vrzKsEmSJoJYJmpBQ0Xb/0V+wFVB7a5PFR5B8X4ZghPc/pf64/yf6Exie/auM/Jz/cKhacVsDzpxkkSzSUT8MRVNwdM8OHav3Y6Q55chA16arKqMvdq3uJHGAm7ExwtQ5PyUtLGnUizN/jfzkUX/zTmfghJ1lmIwtaq7SeQGu59OSxMJW4rQpqXqolFfuUDMKTpMl8QD9mnertHBwexc3hMNypoTxKqcjbVkZOhRy6qButHut3eeRBM3+5IbpXvIZbRGwLbRxbIZJc3wImr9FfRU599Jf9tLf1kKtbRLU3MJC/SlCh5+vllVlqfkETRO9Eww+2GEm60qpnVyLhvPdcKpYKF8jPzPU36072Xh99TPRhmz7pb/U8lCPfBqe4FwWqD86x/o68d0Tzk2wCjP7iPqTp8UE+rDD8qmd8qW/7vLU6WRG4/47s/qe93c/ov4ue+8BLZ2iLt/z/vIzzcHhSpl0eilRl3W75aFZZajZW/X8yv3VdITH72d4/EIoMAhebvB4cof6IxktwOksr8K4TgJDWyTxFGpUfJWJ98Mv0x/Gf8JPLaT0q3N/zA83qfX+vIKlKfK01z33HCluqIcsAyr0sh2FWpMHBqz0yIWQ2BxH6MVyhGVIcbS3r/YSmTZKB6vzVCLrwh1fIzVdFsRQpir/oIyRqmqFAn5LpsQfNxiqMZPZ/aM/75FtWyLyswpsupTCtbkTa9Usr2tQhsP9tSSEV6r+pVvBmkomdMBZGKQah60KW2qLWpoDhbiSggHk4TUbbk9T9h9yf2tt9FB/q0wAxCR+bl65tGC8TsCpnQnxyGFfEjZa3kA7Yr/vHXvUX6NtJiCLgJrLXrm5oxaKEOQK1sc797fOXrnRMadoT1KwfpxVQL8SA98jP6k7LUOcLOaVP6mwPo6ZruH2U54E1ut8waV45f6ceeXFgcuReIv1qySGSH/0t05mqL+NToXwIEWklitLhv02FrBf7l7lYfF4wKylKuTuQ0seENxBXziovVPtSWo38BJkao37ZzIlkMndI5DqOZ5PWqD+bm0hQkTxIr3h5r8u9ydMp9y/nff3J9Ef/8Oh6n41mYFV3lniFR1qpWBQf3YjIPgnV9TdYthswTqNNAmksalJ4KN2REen6SA9CAJhkn0KK6pd0FDvdgLplGwPyyXGkpBcUH9lqJxBi+2BBq+3DLKePWMwk3xKgmN2LclyuvH+qD8ucRZgdvQVQ00Jjze9UXfUaPsayRiZdxIzyg2MkVlgk43yO+l3SgzEEqYEaL2viZyj/sQj6i+osXGQPEC92dMdXt9l65REtBZHcHiLJYHjoXaHOFiDE/AshoIZahEj2/1Hf95j/NafQW6z0A9LAfUUBjVYxg2vr6pfIy2lb/3hrY0aG9XrHrQL/wy9buLk5FDtW9D21rf+xk3wAJPqUWP1Kzc4n6D+yOSM+uOOE9RkR+VgReKswnbrYJMplhXWV8NgkzhifefnrIclk+D1Uwf8vUi3SYDMUH+B5+L1BuG3/oLKndio1U37Gfnpjw/UazW7nkBq74sqcM+o+1/WpNj5XyX399MjVDB6YT/6C6pbqRK7iD1wdqFEw2UQua95f7+P/Nw9YqT67SwRT6vHOzFXC8EbAw119dYf1aP+SGJ+5/7MNXuAlUaJBK6nEQ3SsO4n9/fP+gt4+1FjnDKiW1bZhNhthPoTq9eqKf6J0P59tRc+q7589Pee9zfuQ+2T+wNL8vrPvD/iEo18Vn1568+Qw++Rn4uI/Vr1xfM43N+Kt6hVZC8dzNZlTtwO9adP13i++pWr+4z8fOX+/HUllWTDNRno3Vwjn5Gf8rpzwLwdUWuP9gEkvIvYhDZLrL/3qi/vkZ/veX9+J90jom/0JygwI+Qz8pMmugWKUy8rnw8kIDux+sr9ffT3HvnpdieFfOb9DRxdwYqOV2Gwmr1Gfr7m/b1Hfnri4Xvk5/LyymX+PvJT5Pf4KLh30lfu760/1CNe759Qf/9qTdJfrz+Gni24vwr/Fj/8FJitaBOax8IiaWQj/2ZUhfzLjg6dCUPwxb9Dfl1VqSIKtXo8jQMcxL1RZZtYwUg0Dy9QPTWHTpYc8k8wWQYqZ/jm33viX8Gcl1Vce3dBe0DXw2AtjTCey4XwSf4dmblbJamP2wt3K4XeVZUqTptv/tUG55DEq+6tlne99Fn2JeNsmdG2s/CLf5k/8wUNGI+GUnpN/GN3yL8rU8yhqzSnSsMcP3e0Nf8M/YzdXQDapNieoDzdvyf+DSrNvIbCIv8eJ+TfPd+ycNhPbCzfGfkn9SEHRTO1qzh/LbKZLTvk4334HvoZXoonnMwe68t8Iv+sWJxAyxdmGEsP5NcoSDK0s61B0kLD82vCePlK/oUjcm5HjQ84lgyWx34i/04J8u/KHpHn74l/dh7zcJVHJ8z2N+Ti5oCPjVv1On4pPm1te4ix/P4Wj+dyyFlrX2H9H4dVmEgpnr9m2Sl04hnrp1z8uuQf85qhOv2L+I/+Yf+p5tMGY+4LIZgKesE/eQokIo1+C719TarcZEBMblzlK9eWIcYT/aYtL3PiMRUGl2Lz7EHml1IYRk2Rq7V45uC1+gv2XLqIfpm+1j1h51N88msY/D2usweou0AgHpfy/Zf/1rfXX3S1sVXldRCDHumP0E8KsVTHO2sC1Bcq9GklT0hr6SpAx6CX3v7TF9cBVqcL+o9MXCDH5DgD8eKKZANiYahxZFLgcEf8PDm+xmYusgkY9HVC/FhAj02uwQ2cykDv5XkhqWVzpkClS5FEwYZiyDhUIqzVgaoCPBIGeyGRIdiu8Pv5a1VQFlsOLLtMDD9jP2WbRn+Z9YJ4aStifbieBtE0Rf/5gOdrFpUJwTOb08Eo7gXy8BfTL/+VHnrQqJ9zkG4NFQZp7UWvv/DK4M/xZw+uDvrz7b/wTqQq2ihUT3jjfAdD9NB7b/+5CXrRIyusfz0QJTVbFwT8bDanvZ043IngEfRr3aDX7wv3n+dU/GSbYuY/lVH/1QDkfrifmm9ucyACzYb+jt7l5NoubrBic472LgGC43cAegeDbclVeW7B9XyG+O5jIpHoiZ9F+jcAUotsB3q84ohfXCY9aV0KwWELYxg8he6PAPQv1wxBGSMANZHGNuE+B4PIR00A+/lEAHrcDu+x2fIB+rlDEK3qxR1D1ddaTE6+wDZKIWBWzjJBkGXTEFZNXpPp4pyC4Z1Y4kf7SUS0874AZVOwCKy1UxOH2VQYTRczBKmPYLp6wQbIkGF5YxNBN4hugdFmz4avxUrvZMZvEIDD4zv99wag7lYs7YfU5AuACidztO/qk5xsnscC5Ih70t56h+BkTghAu3mNJ1+shZoYlYJtEFte5bmrG7ZpDQFohto8hNh6LdsZIwBX4R7LNwgIQLFbHkFNBob+pP9SSenBDOYLOlg8JwnZaJsUFNHG8tDnXUTyyVCDfE7x97yOCNpSDVq8viNdBTemF8hsfT7DSqjx99qfEPi/rk3N5j8V+/1qAf50Sn1YKXNv0hUolmAHKim2ovOZ++fblMeROMbYUMkDIXQZp48U0dEVcMOnFPpPo2BI/vBEcLAPqvzT2U8+K7+8R38GbnlvPwK0c0FE4emiSrBhfs39g8Ocsj+jPyVD+RbgakQBfkZ/argxWVbdBaRt/g/rfv4h/8eb3RLbpC2FHlUWPbkNhQ3kQPD47/xf24UhOFNHCwOBO6DIEsv+47qfbwF+8n/lEoX3XvlFvf9T/u89+vOd/3MENsNnTvU99+8twPfoz48AK4m85v7pcuiL0kMgQ2E1IF3mMv1Z99MUKuznkc7YxpM7fEZ/qotiGfrUEYA8toX3WffT12RIPut+/mHu3zv/9xbg1+jPAevzPfrzk/9TJVJ+Rn96jCwZhOe7HNzAE+k/CpC5/IlHf/6WX//PCpDh5j/2FPjlwz/Zn30KtDlvw6W7W2EcblCA7EYSodieXRK33DHSKKZgoLssV6/Jb3mpTlb6AAMHRpWQBgVytLwrXNr3QqFTFOAq7Rg4pa77WjgTRXe8oQCrMl7SKfVEAToF30NF6QZJdEWSNEcsUIC96VYZa+D2BvEyOCVLQuKoRgH69bcA42Il9Zp1F2S4HYgbplcLBTibogCL5c4k2cZ9StqooABPjIHCWUQovoMZzr8SgI5y5LQmQhFW7dWqUuBRTHUdnuC47u0wpc54/ZcTYeB4L3H/LEAB9luehTKYowArFj+vWcLBMfDsMIvVJ2hyRX9N/vss/ZKdyROu2mRFp1yDAqQYfgJDQ6PQ2tfwzGaDAjw0vlGl2gEFKJ+LC5xbE/df9SjqaigecLvpWB61QAGyk/fwz8oiibDB3yNtLR6KU+CEaX/B7bmBPsJpNjfxwakcbS0WLeZr8p9RoWiFuBBgOF9QgLP6aGiLCz+FCtZOlU2FXyhAhhOYv0gGkCU/LMA8VTxQsggFuHBREG8BApNTtC/qbk2Oz2wK5sNFAbrrBKNHb/EAl9Xm2NNRrkEOETWA0jVSGCmFl6uDnrGgGNV3BhBKjBM392ZKw0awGaInwwPsx4Snfe/AM6RRlBo0FnB/WkYBKvw1wWjXe6BY+LFU3Q0xIdLPKCIrtnNSK50GG+so0pupjudnJ+4IGufwYeBqKJo2e7KgL0cU3ZGM3wKklig23y4idbZZTkDabyckMDQULimPA0anGAoGDTdKKj25UqBzj+8MoH9DAcL6gdfDhXuONFYhQcz2r/c0KFg/K9alQSl4MQw1jFM/GUBvvC7whhawPnStWEIsSFi+dwYQu2ALIi9dhNguUZxtMZuC1bB4PY8Cj7/eXznQbv1rrRody+v1IQqw3gqvlUuxPOxz1GDt51K1Dpt9T+JQeYARc6/ZiAyW397h9llr4v4XGX9PL6e/BIhRNgrQWncSpEEtkbBaU//cs/5gm5rTi7/K9L+fXvzl7u8EIGbEhoHOfwtQnew4OoheKSdDuKJI8ikdejNOx+ismuUgXoAJYXvaYTQZvFJWjcG/5rl+C1CLLlzonXwU4Hq1aUDen8bKMxUrIpalxCiodBoGO2XRkx6DPyD2bwK0nQcFbjR2IVAlHm88u0+wJ+OM9rvLlSOeMhtAnR0WlT9/DWjcp0sUX76Yhr61EVqyyfYYTS4VFNx8hgLM4FiCfqJQhKsOxdUu0JauANjSn0v8vtqhAC0ZBQhSgAKczJcFOAcUYNBtBIaYDrYUsg1QoJcKBTZdb2owSMaFAUl3GJdH3wIMiviWE8lEcUrdGusLTijARXi+wPJ2RwGuH3lLDsVAgxW5DAkYCsszjfd7IDcyrz4pwEk128FqscPr3UcO1h/rVmCb8C3A0n79FevGfAvQffwmQMp1EpLPrydQVnO8/qeH5WuFrAU5W9E0MBNbePVmZ5DTgie+vbJ/2btUsE1N+b9KDvCn5/+9BciZkRQGsn3/FmC8lok/uIVAzHi7+owA/az9+ckBvub/Bfms+MoBfkaAXmeH5JMDtJqVXH1GgAppU35ygAGJR/WTA3wL8DP/7732p8lKKCyzl3PS6yhAV08nxErDh/HJAUpOSkK/aV1OaTZjBuamVejPmx+aM9FAmiB5Pm9+yIKXAF85wIDwePNTsReCDvY/CNAa0+/5f++1P98C/EMOUEtRgMH1NR/vvfanvT9+z//7XYDe+em1ZHYovnKAYOsP+zsHqGP9vQX4nv/3FuBn7U8Mwh6fNz9AX0k2mc0rA5wnBrufHKAWowDtgUWRnn0U43vtz3cO0DdWKFo77o6g7f0V+Vr7syJfa3/6dYCie8//e+cA/3ntz8/8v/FpJWC7LArQ4eBPKUD+/40Ap68U4F9EgMwPC9DYNS50bWOFaVEcc03BfhNuwsol2KJRHMY0RFGc3FWVjpDXKmzFAU42jwJ8dEdV28pNB8Pq4NBxs3gtrtnHDDTqDAXYNyi69jYK0M5inSRR/5A+OcBqn6AAr5e7pIWid4Bbkn4PAb2utlvoeY6EcdaiAMcN9y1ARrzfta565dAOr1c/rHKf0caF1ULFVmaYblhF0mZrnobKfk0AnB1QgLMwXnwE+MkBerU4h+PEtqpMdRXQqFNxglpuUVztE6/fz8TvHGB5Q/E9847F42s2/ZkAGAv01+KfcccptnacbU9wOaQ2ye6HINIWZveEljHMMJNOKMA09SbQ758oNHJTDC2co2BL5Bmdjmg37Z6RCxyjwCbpmcX6TETxieUZ8fjvCYCPbfUlwDSL8ffoWZ2Hi/4aohq+losxj10Fx23ynQOUFaz/4/6MopydUIDzpShAzaPgk7hHgWZ6M4X2dsL66eTHL3vxH7YpfvqXmQH4wz3rc3cOMLrihOojwJO9VWCnv3Jg+6PbEsdGobj3BKOxjE4EsuOPd7BTah769ISySXe6juBqPArOpcdc7U8DB6J0QVEBI0bqrYxVSGlhFsL03HMkpY9P0GqC4rSTLUemwx6jv+WIIoGN16p0b2Zgq+kz9IyxKFVPFU3YPEwUIF/lJUnXvAaQXL4FGN9nI8jCwIcgboaE+OrAgiWKYhidSs9Qz5kowu53AfL716SepJ2EnxygT6FgifeawXeZiJK6WMcibG+ySDahR3EEeSCBlzsorGC5F4h45+UvAd7Nof2MAXWeezHcdIH4JcAU+zPyEeC53i4hXUwwOqRPKE7+qFvgh7cFDasHnu+dAzRPV5GOjPglwJu7AJO6URUsWywvM0HR7bhGCL1gTTHkuYi/BBge70NPksP5CcZmRoUfAUoLT0ZxP1HwkjN+CXA7zhfElwwUZEphfWRm8KsFOF0I/F/k5Q/CT0erY4l3wvIwey2AEqJI5j0KUL9NsA2teftLgKZFo2ictGk/ArTSJxMGh8ExSK2/FkhJVyg4Y/otQHWCAgyMBwpQooMGTP9+JwFN818CVH1xSiCYmRjtPlCAcvqbAPXVWYJV6naVn3J4PDUJnmCCM6MDNzTxc41twFC7Be0NNLZRkFGA+BCfVh63yXui5ChAIlTfAnwerwdwroTFNrSctGSaHPFKt69Bnm1yi8hRfOXx0wXakpGxtf0uQE/XbYbwBAW5Wk9nle+bKDDKW5w+AoTw4kTk/hy2YPkS1tdJnOSvd2IWIJMHjYIWJjUp4+sFlI2Pn3PT7j8CtE0L66+DXf0RoBNW3wLspihAddyhWKkaBShMzQqjW3pKAu60k8h+ce3x92mwjSY8CjBlUYAuWCjAeIKfmxgF+M4Bgl44X4NAleT8LcCVem5AiQSs7yT4hQJE/wl/kXf//eFtmj/UptLZ4rMCzGcUKOlCF5x1LJPA348CYUhngmm2Au1uQUiUxWDh3d9yErYxKDhiaFsRLG+BonvnAEdG/wcBvtf/dOdExHtw7qlkk+tfAvyMAv3kAG8LUn0E6Iq0+hHgJwf4XgHmkwN8jwJ9zwFclvT3KNB3DtBmdRTpbSzqPwjQ9zu8+d+jQD8CzNOHSqxxtGGZRQr5w9sf3qNAgdL+QYBeG0oRqU0+A221JbSvyCjAR8emoGR7tfIlVezJRtPtjwD9pJVt0sd8A1pmyCH2JT5H5kv6hKJbyNjP31F4a4l+fEaBeufrHchMZld4fREKcC7j5yvx3K8VYKoHnv8tQM0uZPojwKqKj+Dau1X4tf7nKwe4ekbfb3846ew/jAJdFOF3DvD3OYBvAf5pR4H+1kL+swKcCSz/18gBTtWfXq/icWYBhZehAMMSBXQRbQn6+uKSNIRjotlahQI8tyjAa9S36mq1HeA8f6IAHev18rsx7OH4CL4XAD06KJB6+nr5H3V7LQGjkAmc9yc9jIXDQdU0pcLtiWWEyQyDUa2mihJKNXCrjFi4/XrP59CX+FSIqwEF2GxeOcDDBQW4VCVGo6NahoOWogCn6wejba98CwWvmmHiL5+qtopGFGCfoHCmFYrvkXYLOC0fKEDmNSr0kfDzzyTAzwKgzpSc4OCGdpiJD7z+DFBIt52I+/Ov9+xGsshBvz3YdCY9UYDLCYufG9eukmGNgmwYFGRz2aEAlfQlNM57wsW1TBRm/b0AaDFyKLR8cTQ0Z4tt/MxuViRNZhi3X1t8ypXG5vv1D8sdeeD18S9h3lCA/QIF2G7WFknEsxJp+1PIQ13vsHxFi9tPtLGCNpiiMNeHo63tKBRw6bA2SRheKbXZFAVY0Oyqys4tnh/MYgrNGKLYO+PXvfod29Ri9hcZBcqKP9yzBgkVgUIOAu2bm0JSHTZEAV4LFET2mjVm08sZkC3L0X595QQSXJ8P7LAu8ypouj2QNnuJsJ5L4TqKsJG8R4FK5zOKab5FwTiGTiDsrxjt0XyP0aY2fAnQp7ROINtsU39mAUadK7YqvznnsJoJz/AzC3DQydco0MDx+5aQfqt9RoFGzXKwybGmRliagALsWTf5Qw5wIyWioS5GXYLQn6Hw7B2Wp9Bc6msWYKHi9dU+lv8twOi9BszmtUZK/M4BjjoKUAtHCXxrTaHYpii0QUThBQ31DwKU55QYroNrAeqNsDJ4pzkfeoKE9fGHHKD2/J4FuBNlbLDXBs83p6kprNTkW4DG3FyApVlU5QcJCnp1KBSIoiUKcL7fM8TpCg2C/CnRG3i9j+IyXT4+AgRfFlX1NKAYI/n2nQPkX68VSCcwp/2djYJkeayP7WRAAU72w68bBfp6a/hfZBToj7/8XUkVGVTl9UKD0UKxqAdlBCd4CXATojiE4/Aa1cnTlX++6T0J4YziW3BMCLQxsUk33+xBPlzxHuqdPcaMfbb/5ACDxxwFaBRuAzZE99Cz5hh0Tul9AmQXTUN/FBbMR4C29ORDbMOuTfZ+poDBoZV8vf3OAS6ZEMU283iVnFlsQ28B+paQc+RooQCl9DcBZmW2/RLg3kURJfsnCjA5sGHAxruWdGu3BmPHobDOm11C9vprCU2H40JvSG9A7tLs8BkFGsBZYIi1PpfgLmazKqBVrI8gyU6gLfXXOlMlCnCxGDKQ8mJOvEdzy0kYbUpY+j0K75p/C1CfrBkCh0zoibtZ0qB0Z4YOVq/yPEUUI3nW89BfBDuDGOm3AL1dtLsTbZ3VgOBEAaIPVHLZPW+gFISvvNp2SsI2mwyWCxQgnDUUqDCez+Dm3GtaoI7CXdh4finumdcqvROJTIKs+eQAf60AWZr+9y9+/nPkAJWfblNPIZh4U20rVf56fzfIonm90eCVA/yjAN85wPfb3z+jQF8C9P2lJ3wEKE8oFOB6eog+b3+350vcv7pD/VkD9A8C/OdVYMoH7q9dXzmr4/aRk7uOAnzPA/wI8P32d6PdfY8C/T0H+BHg+w0Q7xzgZw3QP+QAzU5SP6NA1ez1tvZ+5ask3xbWJwf4mQf4FqBF83h85wTJ5w0QSrTGh8fw6sGu5piCE6VYvnuJYlqbPD4TylCtvEQYa3JlKguFluP3aewbJKlQgPL6JcCulLFfyNgTtvmnXH1ygDNGvIN747/nAcba1vgS4EO62yTYWg4seU5F4Uq4vZ1gLKyQ3bcAeZEcQVeuK3y4Bd8CfK8C85kH+LsAPznA30eBencOos8bIHT/sKT9WJbKP6MAf/9jzH+WgNyrc/2LrAL6039cfRzjALrT2Qrj4IoEWj9yCQZVc0lGtUhAZ9Ew0HXOik70U96rmk+P0HiWQafDGUlxFr3b66H+SgJaCvdJAla7qxtmmkobWhsiAa/LjV5lRSQbmjHd9jBcpwZJlTUY2u6wPcAlP32/AfBeYhA8zEtCx7xIJ5pVlAZcJ7ZDssVK4rTltZXxgRG5VSpefUbTt10L9d1EYp0HJJGWvtZx2fFIJOaM5Fv24gLKcfP6TGP5pmwz/6wCmg36ETRrbp1g2EyQXLoalNprjga0j+13ElB+rcNyrGY2Xj/1/QbAsgjtKtZOSEi7xWZ+2Sxskk5vymuiHo8EpEWLpFWPBLxY4wSOkvRK0j0DQ7vsIhlKj1+FyeT1vnjB5i9wmL6Gka6010RB6J5wOC/sMD0rGNzTOeHgFKyQgLsGj0/0joc2OjhVelq9jkfHFfS6gQTOt09bO/qvdXhoH0m7t561pvKVACfwkIATQTE0fofXd4gfDp3O8sOvIyDHzNl/S8A/x0sgfnwZULKfbcAdWoH2Hh2SgasaAvsdRdFBt6V6ctwvkCj5eU78JTvH8LU3n+DI7LyCgdlHJF2ZD3BnuRRusPMt1aVhzr+SgHQ3RuqkLlTYCyWLgd5wk0hzmDEgKT4SsCpzibDG7ARkfCABq8z73+Tdydai2LYA6geyQS3QpFiASDkBFXoiCooFFlg9/Z2AZkTmOWPs24jYJ+PekS3ztwAUWF/MqjH0l9Utd/U3Hc/JY2/clMSF5eaOxNGN2w09+LBgJnJfAvpzvAFaRSLV0TK9F8Sk8fN7As42t9I2WjNRYU0JSEJpiwSso5MCSRcExBtY0JBLen+C8rx2aZ2H0jCqVzfEgdKRgOsKSbYQJXVIA4XrOJA/hYCjBt/vVAQ38iiRcAZbK/UiuyMBRVvSIGeITKBc4r3tnJ8sWJILbt+FovbkkOKtOPVrfJzAwxjSQP3pVKHnSTeCcH7KJVAoGsnpunj8ErpGAup3PF7ra1coSE8siPS1Ss9FF0l3JZc32D5DJVGzxfezT13b1dTB7V/k+H0qL8WA/GqIyIkHEnIPJyTq8oJkv5Wbf/7j6q88p6Q/ZQL8Lw8CyvMNAUMQkBCE8fEifeuCbEDhOaTV7YeA1m1E13Au0ydZzpAofntg6tCsWw/JiITxiqnUp4XKRDHyEkx+ikQq8jVDulmQoIP2xOVTfq3IYcxl4O1ctoZ1lQtDGqg+TyQSSxck4ChyDFDm19snDVSnFm9wwzdPQMuvNkky8Qn6LkEC1gtZJmfFynF7BLaO9/Pbk9RevBrSQEPxjgQcidwOSHbi66hZr/eknCz2oCsVnwwEnLlxBoqbCXVkRUjAhY1ktC8OPv9IIQGD+X0LylbikJxrJOAk3x1gqkZCHa7F0YywFBJQPxbjJM4fXRptgfuvMFcGt2ePBPTnSDBy4BgS1TXCVssXNPiciaRTzz6SdITHz6L1MR2vLt0Mwut7Dapb4PaP9khAhsbPU09LJHMrjAxy4PMWbBrJPBBQWv5FwFeLBI3dywEUY4kEXJRrXFjv3hdQzCcSNLsgIU+HSwMTUUZyizf59xFQYLsl1R8RBNT1X/1PlUQcheN8/Q0CntDr4GcLjQytYIYhgLOVXA8EFBYP/M0nJpJRZEKBVHgx/AQBq4WWDQQ07pO/EdApA4UeCNingQ4ENNd30Ev3QoXPH0HAkiAB7Uk+SgInQbL5j1UDtpGS5KdWMOrqTsgwBJC3agssxsD379NATw4SUJeRgOHdBXsgYB8EHBqB9kFAzQy/QUA9uNp4zRBIEs7m/wsBszu9BO9ZGvh5GzUjJFl9goBDIaBa8C6eIxtCR/REs79BwKlWh3PYCkS+X/dgl+w3DbQvBJzGFyTsP4OAj2dlk7ZrxaMveUL/FAQMxFyrY+mERO8J6KbPaf0JAl6uXwI+d1U2tILxa9zTIQj4YwzEEAT8MQTwXxsEZP7623+XgGOO+8+XgX9FFJCjf3XfwoWLN8W6MJBEF02vzNnSVuGWtQFJr++u98kZCXhKtCmdn+ziaYy35QNuu9auc0ONPXN54Fu4cYVP59fgLZhhOUFivPUgWa55JN1oTyMBJ0ub5Ly+9UyDe3zzQDVH9czoJW2hsc9fAoYTt4QyWBkkxeXODMkiT6CeHnySHR2QTe1p67B7ECSgw2qM+X4pZ2ias4PkdJFEaZXg9m5pJN+T6fI+xROSqb77db7kkID1jR/jBW6C+7uvkYBRSw64PW8vyWq1G5p+41k4LB9IQGGHBBwdQwGudowEbBQkch8FPMQsEivv8rK5a4ivh1M3FP4Qz0xTTWnYzVZuknnamzE3jjKC6sl+o4CZVGnQrLvBGrDsnt/1grkUMhJQYd6GKZn1G0rb9OplYiIB9RLJesm69+vHAKrWRIKb3+L2BfLOMKlZ8iFg+tp3lYCLkIGWviFpV6a+N6ctLcP+PJvWy3M3eEK6n1io1G5wB8/9xijgmBN+WePC314J+ItvrZvFewlByo6SOFOQEMeRRCCez5AQDdMR0HQ4CGwDl6+NMLVJwXbkOO1weaWF3ZzAJfcGa+Mh4XIbCbhrRQH8FYcEa7xHZkRd787cS/k6xOWiTWa83rXJl+Q6LPzCJpvQOoKP/EkSe1c2hnPtqoTwl5BAXpV740pWLqyCMYW3qrf8JIVGWzDfegqd+GEABN/hCc6ZlWpo4F6R4o2fH+zx7j9v5IdtlKtShY0ZKMks8JTMaPJQgYK9j5JIW1ANwbv6E8wC71gL8YwEjJ9IwGVhKMmQB4q3KhXSc07R0eR5l4nTXj+VgMlFQwLWkzsDwShW6kQgysyYBEjEzf0u1wMB3ZCewHz6RPKdJpuGiM3JhZgRJDp+LfF4t8+cG/JAkxGUqjEQcLbq8lA13N5dwesATYLHKzEoeSBglsQaGQg45IGOdSQ3LoUMQ5oiAcGZ4/bK94dq3HQk4IJ7IQG1eTfpo8Cl0OxB4fG2uqjk7zunROZXDSz60wgYbgITtJ2MC9OegGNFx0VUoiBpsgLJ4Gz1DRiwp+kw3aUMKZfWGswAiQNe4M+ItL5XYNUOrnLDw0Yl6aWLAk6RgKG5axnSjo4NWPPpi8Qx5+6JO9vgcu98RgJy3kUmk3QXgb3pSHPdbTzCSZYB3tq+0XHU4PupzoYG01rwJGStK26jErzAIJlEBgI+EyQgUcdIwML3GIKnTgHOXuNrmC+QgPWCqsHnD3w303l0I+3jjYTbjJCUReNnJCNIQGuX4fbWU9yfcHbZgfe64OuTOx6VFX+swIlXHB3WHBJwvYgPMFE8oYbRo8u7dO4rcHwkIIxCJJlcBBWo0QSJR2ajhpileAUlwCMXvufekzQ+ngOKuGKT8DJvb+QmIQEdfTeuo+iNBDQel3IgIKwZJOCyIx0eBDYBxuryRHf6HUxj/iWgPsqRwM1FIHGyRgIWh+MRl6MZknBfIlEPFvc3Aq7oXQOmrOM1SAjXxm88p2T2V1Ws/2mVgOKdVsC5HFUkyQPJNHQDXWQaCedKpX6igPlCTtxi7FV6uiJIwMZV65C6hDJx7ysVrEZGYuXmKyPXUpoibKZaEk3UqiF3f1Uinkwlieu8tIc80J6AoX8IZgMBWUoiNd7NoorEIY/nuF+MaHdTb42fKgHjrRmqpM8DNfz6WwnYdwMNZFslwJTlnlTHLgpo4n9QrnB/8CxJgJxtk0R+o6nDLAjNKL+VgP0siH4S4BAF7HvBkOPfCfhTFLAnoDPKvlHAnoBWgVs6RAH7SsBpOtXoIQ+0J2AfBRwmAe6uuHaeNBMkZ0/A+RHJTOzQREJ2UUFKcYPPHPg+CtgTcOgFowlIwL4SUHnySMDREfe3rwTs80CHSYA/dQNdPlR1IGA/B34gYN8LxjmYVv2vrQRk/rov/XcJKAos+6dEAWnt114GlE06g90SSZTyUlyYrogEbDgNCThvkYCcQDNwfYhIQFYvBINnrw8kWFfKxrs6kuOmtHBFj5ChFLAnYJtoSLTHCEnHTFNchl12SMD09PLMG+fe4JLodrLUDBVMUee3cDPWSMBk3rcPXVVwzCMjSe8cElClqk8iaB65kToQ8Lo4B0kqM0jASA/PcDU9JOBxoX8IeBC7RE76ggQUw4kMVTZBMo3G+DgoQ3FIBE13uQ6msjodYOupXp1JChLwdFJY2L+QkOnxggScnmgBznLg0fnDfRemH67GwzSIvE+/Y0wJXz92kFxCg0TbHxQazsXDrbOZggQchQo1TILP10JH1E2mwWW6ntJp2TXbCW/lGe7zu0eWuGe2uTEmb9hL7ZeAi9lkDLuJ5CY5fdORxLYkwVY/4/5p6ts2zWaFC3WbcZJl2yDJGR2/r3NiImlBQQL27UB7AmZPHt8/ggcH+/3NpzPtpf0+AooCL/4piaD6L/5nlYhbrMDg6BHeigwkhOfgQi7asl3pnLl5ku32woPB2mMSbpipR1aPN/OJAoKFBBS5BQ1qWqp1coWyMq6GPgaCCzqyGNtlZizr0gA8T3D55EPXGCK8MDB5HeQ6FhskoFAHR7CrnZrMN0S5GRo4uFycv+g6porwQ8A53zVjcfUuQiGuLAjfiULPuC0SsFG4F1jyEklFZ0jAaLsQwWlUJOB2qnjGI75qkN1aJF12QaKlY/dvUcB3Sb1+JqBcIwEjeo9kFLJAIEHZRf3UMUWHno2kIh6tQZLEXanhfXMjLGN9ooDzq/gAo95PdAjpp0yH8234IWBqt0jAvhSwJ+Cm8mQSKSf8vEQMWNAiSaHnfobEfMwXEqhmROFRNcPMKGJCBgICu7sLeMeXLFiFqkZm03nXHvQsIgHvFC7KqQt+fzW9+hsBq3HyJWAfBXRpSYN59VDreWPc979tuSoKiMA/hID0L16uPu8bC2zIkRDtrJs/0OoPUI/lmMRLBomwD6j1QMD4Tk64/KIWHQk5Br9zeQ0kKt/bIRE0pkeBOkQBSTwVkFwX/0mmj8sZNIl5dVFEqSGcJ34JmNlXg+TKJoJJHSMhewK+LdEC4totiTl7g+SxcxoM68Xhci1azQjVWp8oYKiWeI6ZDwcJNkpZeiDg424VYNAqnsPepmuX6es1kIn5JWB6Px7A0C58EiZj/HuuIAEN4HF70y3ujysed2DY5y4xdoME3JzuWzDaHD8/aTpCxdQRAv0sJFHrrAuy1u/FJwo4myDJTkJcgXLas3XUMkhAb9kRrCdgQ8s3UjEiA8pGZeno4SEBhyig0JUCNtHII2v2vgH1vUICysaaGaKA+nj0tyjgJLviOVo82oo4Ub6C6ejSNbNhkYCncHcCx0YCxvbjS8DgDQyJn93sekOJG3BvT/y+tiMk7e87pyT+V/3z/59WCujQBAk33yMBzaD6EvBHMxjxyn8JSORi/yHgjyhgT8AhCujMtRkRbWX6KQXsCdg3g/FFT6lDY116P5UCDgTsE0E1nSNJJLrbgjApEtCf5qNkaAbzSr8EhCePBKR3ZQ62kun00A60jwI6ooUrrn4gxI8o4FAKOEpwbesEU3zcWi+VrLzV30oB+2HwjiMiyWoWidYPgx+igNyu8j6JoHqBpDqFz4J4ofshYERdkIBupHjdIgvJllsIQdVTuuRl50tA8f3Ac3j21OqhFPAHAeOp9SWgdY+RgH0zGE1KgyEKiOcmErAfBv9TImhfCjgQ8Mcw+J8I2DeDIS71VzOYkP40gxkI+KMZTMTen//OKOBf59B/l4CSyPznW+u/JAr4qy8D+atcwGn5RhKtI70y32uE2YWNkHQMgwScrSYM7KtkSmdT6iYbDl8/4OBSNp3pGRLQL8oWGlIHZKmbumA+Y8JCedwFyVJQadscly4Fh4S16yxdbsG0l6cbbCetnaSTEgmo6tct3FkjqPNNVhvmVcbH1cw1Pomgc2tmw+m4QwKm2cswlzMGCXjPkIBvXRMGAm7tERKI3SOJ7C0S8JoESJyrGcsmklWG20pEMi2mb9k86ycRtqLi1stDG4N5V90jtMzEq/Onift/jxIOyjxBAqYvJOBhlQhI5Mqjl76NBIzvEwFJ/PRQvRQScnshB2iLt4ekfSDRzvsHDSe5cumUt5CANy8cQXNxkIAz++2ZYbzX4ca3DkmbrtawGa3OcJu+PZIZXTvFvVW/4ZTtkaR5gASENz+GfWu4SXbW+u+DSHCNKNy+fYD7O76QGsri7CRZUu88E7iy72aD22OOcX/8Bz2C7cKf1nm2wM+3/JSFuz/16dwvteq3EVASuf/cYelfkgiq/uohmypXgLaWRkloZQ/D0LZ46wwpXiFz7n5HAqYiD+7GRQK61/GMSMeYAes9G9NgZ/eC8NeAAc1W1XoRVI/KOO+QYJPTEV/vGkjA1/iKBIlnuJzKt0jAs4tkJIs9EunsFUAK5n4AS+TUJNHwVmHY4rEGZ1IwSRg3j70xFToyvTiqDp86LhdL/2rBrL6qZFHRSEBdDJCA9wUud6vx5kvASOuifiYScJvxHwLOyskjMwQpUWBWlKM6lBokXJ8I6uctknf06vZfuKowPzFIRjEKZLI3XA2itEIiWmsklWyv8P1yF/evWuHxKVkkrW9vlXphukjM8Nr1Uw0zPJ49Aa/PvwjYRwGDKvRg/ubkJNbnoWFAdufAs2Qk4OSFn7e7biQwHlN8f495zIxJK+mwjngk803uSJrhUqK4Lb8EnGwsJOBTRTKmdWkb5ej6NwL6TmrAZrYQa5gy+HphmeL2u2MkYCBRv4+Akvj/Ynr1v6MW8JdHASVi4XKNXQsJaPs1Li8jq/uNosYHAlKptQFyONJ0yOaZSq7acQPe48nQ8aZpZ2Ql6Duwwy55eO4HNhGtBS6X1mehjugYCSNO7mdQ59SLjsvZ6kkqNs9BxbUSHeW1axCXHGPw5BhJ4rwDj5TGvevlt2/ruFWRgFS1YWC6ZXkC6VEqiJPeX6COA5GOY3ekEv7URQEVAQlIF4UwENCzVL4O/cUIl5eSswc883k6sp64f/nUOYK38/gkEp5IQHjFS/BGnFAPUUC72tXgjhok4Pb4JaA52/BkiAKaaXAEk6Lw+dmpiyJaSEBNWI+7eWJIsj0uWsGXNdyeqYcEvNLiFZw3z5CIP9yeeLfVGTBeOpeEk6J9kiNeCMBqt3iN+kFA/yTh9t0KPH6nCZLVE0lHyo6AN8a5I3GXEi7XBfy8QkICGqkjJPHGXFc/ETCkUyTgOReRgCRmkoGAfSKo7gRS3SWe/r4ooCSKv2wY9J82EX41CT8EjHgFifFKJp9uMAMBNaObWefhfcVbb73bh4CjSK1xhRJ2c+IlDRSqm5En7iMYooD/JKAWuUodzahH94/cSEz1MupmCEJQDP1AewIOiaB1ggTUJ6tR/VMiaN8NBsSsNEhm0sufCdh3gxmigD0BxUXpg/4mBj3UAp5Oq9mQCBqu0636cy1gHIUVITv6Uws4JIL23WD0ERIwYt54PNgjn4PB49k9RAF7AhpH20hirwqbIQqoTxBbsbZAAva1gH7WRQFF5cV8CLjn8XE/E7CvBVSPyZeAMyrtaicBCdgngva1gGTH4vbIFZKwrwXs+4HGYQ54n+fKLXjCdEp/CNhFAbXAM8jQD/SnRNAfUcA+EXSoBeyjgD0BYX2o/p21gPz/DQFlmf5jZsKzvzgKyNkkhXaxRAKeAckgykjAZjQKSKbx30TQKzub0mmw921jebk+4CizNp2+AMmhH8kdzmGJz38v3oJZk4SFmxsh6eoACbgqriO4pBebXjKONjNlv7whKXU7yUuAmVnMJls4OWJQp8IzMUxCPXZwnPkmyc4lEjA8MDZUk5ufpPB42WaB93I4SOegzspZJCB5eCQUlyOxagkJFbIKA+XugeQ7ARIwe5IRnIsayeSk+JieEBHO+tmt84eMBDxWqyPcRz6SjvNx/2+mwkHzRjKmhohEI8pkDAdqiwRMl3FhshQvQF12IyJ0iGfmzAuRgFyXSGqJ75kJC4WGY/dvNmkASEBfq6mBgNl9EXsm9bzpULpjJ0lXEb6/S7lnfH2Dz4/nSLqJU76hOqhI0qakDbNO8fMv+RIJuHT0bBgKWKspEldxd7ZJ3KSG636O7zfrRly0FyT7UTa+tYCLBAnYHNtpnbY5kv19dDloY96n06X4Gwkoy6z8h0QBBe4XE5Cy3xswKhVJdDwjSUY03jrX+yUSaKMgMdx4IeBylh8nEf+c4vKu1FmY5L5IYJMhucL0zYKrxWo9CwNlb7ztjQja3UFSuS8kl+7zBuTVW6DjUMflITe+sDDlJyMSrcY3IOV4c4SpPleT+ZFDArY76gBBu0ECTub4uGkfbpe+hcThzJFNZqo0gaUmqGROp5sZWe93b1DMFS7fiphqcPGNnz+tiVLPrCj0jPrYDTmk8XEyXSuZcaHwVh5e5VEdLxfBjQhHB5e/ZyTjnGKRgHj/72r/jvi4XG5kwl6RTBETIwF381A1GL7G93uw+Pdsj8dHzgIWLDVV6EW5CmfGRu4+z0FiwioO90Z4mUwgCvFriwIXyTkOJx6kkTQi8dh92IZhOjzYS1BJIhYdMclRBmPn4/FbcUjoxaQb6n40ZNz/uaIa9GllQTTdIgFf47tA+KXFgKfo+PyegNfqQSCTPdzeXMHv81CsDICJisv7bIH7A9wE92fEI9mT6t78tuWqLPN/zFR4+RcvV1nl6ILCUkgITf47AfM9/oaVCEmnPCIkRNAKBgkkpwR96bEk5jwkkHlEAqLk8DcjtYFBUmaBy9PjWaDDOh8JZDF9n8F71W8S6Qf3SVanXQ54N+NICIuVR+LzLgI9iJEk2ZICwnm7KRgeuZPw8LwbRLodGbC0jkTrsVSRnce9QXVMCZdngq8Sj3ZWYJ4yFonqeTIRptQaJhzF03FqIZEOfnwYCAgHsn4OBPTLiK/hrrfFQEDnNheQYPY6GwhI3kjAcBV0iabRewfqs2soKgitQfCnfwJVPuI1Yr3vGoA2SEClkMZ1NB6N9h8CLjYciejbNxHUYFd4jSBhwZDW7OppaY+r4W2PGNIckIAkUcQEyukacK+PJWjznK8jz0MC2mfuiMSc4P6d87VN6Kf4AOfRReZdrvu8MC9ALy9CElmjLhH1tDmBtcoEXD5n+P2EL/0K3prHz1dmfjfC+4jfx7qUaLg2+P3+vnNqLPwh7WDIrx6zIj9XOijKWUMyVEiMoRZwM1PpoR1MPxSwbwjqGfvi+VMUMJzLXwIOQwH7WkC7mjhDIuhQC9gPBZzgS+hwX4VA9u0kHMbCx2/7numnt6KClrxJMiSCnmrJAsstKDIkgv4gYGg7pU1+tIMBzn90wbnVtxbwpCCJEgqJp5+RgEMiaE9Aqza/iaADAW/TbxTQDl3nEwXsCSiUSQbqdk5IKMS4ghsSQbsoIKwV+LSD6aOAAwGrcej9nAj6IaCjk3+2gxkIqArJE1xXw897V9WMsLk7BeXo4fHr28H0iaADAddPgP+9HQxuuEM+BOzGwvdRwGEoYN8OxtgauD13SpGJdKqLTxSwHwrYNwSdvj2r/vdGAYX/EwKyDC3/MXPhuV88E6Lm6AwOoeDSKbt7V6ZSGxqcrK4jaB/1YtdIwPt7OqVzNWnBsDL+ATc7tensWSBpDs7qjsRbBSS/lDvBtBaEhUuJRMsfMRLQfpYUlCKNzxdHr5nJU/QNaoO1k+zEqTNz1ChbOHAUPn98QAJmW2UP9bg2k2weIQHtq21Dq799ksnPl2fu14UO29nkS8D0eDrDPV8gASfTLjHVvjJwvuZIpLOH5Ls2/Aiu58Kv8Y6+k80Fz4tQGhOXzmT6DebaoI9wgJVXL2/rXWUurJCD6nrx6Xys6IWpBCcB2txAAhbbrmOoXo9x+x18/iHQZ10U7wDby9VL0oO5y0xjesWbdNMliir1jjEfKaHgfJo49dJPu+Nlyjrcwzs+ni6R2HqwOsN5hxeA7IoXRtMTwzdc4hxJOl8Sw5S72sXthXORdA0+f10+ZDiOa59eTna6bfKeVEO73jjJ8mghadM2YWA3d/Hz5x4SMHnXIzhJ7ym9FEs8PjGPxD2U3dTHPHntfxcBWYZh/5S58L98JoR3vpQQmDoScLFVDGNuhwZki+M3CujKFg+kqnA5tj+Nq4GA03AlkiinqYIU9BEfV4AEHJmPvVFedl8C3s9ImDtIJuQj9ktA0bswuLwTZToma3lGZtH7hK+3u6jUqrwZJh0fcfl5YUmUmmFjnN2rC7DTKTp8y61Hblwygc36iGRan++zIQroTiVcLkddh051jZ/vrxKlXuwP5YeAG6tLDN1xYWZMbysF1uMD7u9zjvtnMZf3EAWcE12xjd3jgUQyDkoyM7Z3XFqISMDCfX4JeKRwKbHxMny/QqEYMrYcFrzdHsl5q8sPAeehQZFQDZCA91SZwHrebZ+bUDfiLx4ebHYbJLC1LD8EtHhKJYuzh+8/f3UE3FB4/LbLxycRtJBLmQ4lG/9e790PAefW+M6QaJHTQxQwvpWhbbSrkw6r9UYhySRDAp7L2oR1uBXpEEwkoL6mNZidNfy+iguS9PedU9z4T2kH86uXq+fx2wVD3CABr8b6Rty584LpSsVzyGKRDO412IBqPfHbY66ZNxDQ2p/xN58IbfY/ooDHO5JRn04FOlLEliE5T13AzoJ3DdfUZQhI7xy0F8XSkDwlj8jmJgKlfCNJJi8kIH/PHVBgd0/CuEICBsydBTLrZhy4sbQnt8v9DU59k5JwuUKSweGbCAqLGsnWRwH1tkQCVhQS750GBwgaF0m3mOL+gcmdhkTQIQrojOK+vhjPeVVFAl6DRQ1ufUJCvY83mag0hwTcbHkSbqZIsKC7BrjaQqjDUY7kShwkoL3C308436z3JLghAa3xmkuidDbC4xkgwQKeYmqgqNuT0DXuj2aKSECR959I1I6AWSWSmBl3/a9XOzy+BRIwdL1WIOr0cgBvabN0dJBam7yKyx2UhpVJ2ChIzKrNV6DenC8Bo8emATsSeDqaCrg/b/IlYHQYIfnOrXMG+3SVCWx0JOfvO6cE8f+vMyHWGa+DSz00MnQEHRJBOwIOUcChHYzRjshAQC7sau/6mRA9AcVVrX8I2HcE/ZEIOsyF76OApI2RgLL3jQKS5IbP19N7NcyE+CkKmD/xut7XAno8iQxySZMT2IucJJExfnQVcuFqiAIOBOyjgMaD/J2AVRcF7DIvBwLqgmbQQxRQphUXNEvR6HijhNWQCDpEAX8kgmoOEjB+67jlfRTQPy5I/VM7mL4j6E9RwOl2/W0HY5R/JyCVn/ZDIuhAwD4R1NL2+Hk/2sH8VAvYRwEDmf57FLBrB4N3K/XbETR4IAGHdjDXFYDqr4x6SATt58IjdfFqU21w//uOoAMBLV8thiigLSUW/e+NAo7/bwjIspL4xxDwF0cBm/SxhFtYIAGbGgl4m4MGe7cNkiWVdLVvXUfQfbN1yHKZ+YURbMsnXDnNpnPpjKQ4tukd2puFZIQDEnC/DFk4NlsknbxAAm51JOCJe05Jnt6jzAyTuoV2znRDIbgqM+X8+okC5hWL5DnSjwPsL0uzzlZzJOCVymy4qp6f5GNRA7Pc4aWparr2MeuNJphNlpxhe9o6dc6UO880ggkD9cxBAh5nSMCj0NUibs9+vVy6b9ks1icRTqfWpZeraTwz53NyhDaKkFzjHRLwdEs52KZHn05VuUvUpJFglWT5ZDnaIQHHk3IM50PXrsVo8fUj6oTbez14dcboSMDlhqbhPprj36M7ErBkagquUojbV1/enplMVB120dqpM/mEpHOIcoGyLLsOoIAEjC/KG475Bbdnm+LxIMEKyXmn3GS5O+Lzm6ciQz0tcf/ibsiDzz/2sJ2/kYCUr4O5l2kGbrs5vl8w6wgYJ0jgvY6ET85I0OZMODg9pIBk+Un7fQRkOeY/l9n/SxJBtV8cBbztqS1MZ9tRHfujh2HQy/ATBfwQ0O6GPIincR0/zXEzEJAQQUziNgwqokkUCw681DqZa49PFJA40peAfRRwnhzHSejjOUm80+4TBYTN45YNBDSuKRJwEYY3Y7K8nMA7tiwZooBHWvIgjyqKjqjjCMh2XE9+TgQdooAp4ia+uvfbEAXsCZhQaySgfE50SDY7JVkYbUeqLa1Curjh/gZk8yGg9np/o4CN0RFJYJUkga72bzxONIhbrusYulNUo6WReH0t4GJlU58ooBEev1HAiHd1WD5sKgkZWvkQ8KcoYE9AUDZI0AaQgB4ffKKA86DCz7NHO2kg4MIW/4oCwm1EBgLeH2QCqappyYJsAoG01ZsBj9RdB9A0/EQB4/kDt1eddaR/nkwo4ptIx3sVt//8IjpE+hQJqG/x+/195xTeqP4QAnK/eLnqiJYHhqEIdbRg1g3ZSkhARdXwHMo9JIc3z8uBgDGZZLOBgJPjhsHf1sbPSMU4NTisi4R7tEjAYreocLmIBIwjBwnTE1AZvd51dIhWAnnZm9UQBQRyl4Aor2MM2uIt1fFRu8/I/hZ44CzVex3eBSRgzSGZpiedp0GhpIakFPUhIHD7tUGYpYMEi3iWDt0rEjA7c5tPFNBctBUpk80JphMHHzMFkqsnoFYfkUjAIxHtV5zDxEAChm7XHubExHt8vY1/F61WJbor7sCtaj4JV28klDCnTqCPr/h83kLyTeM7QgpW43ogIF9TXUQh5+hoZ3S1h0frNhAwHrfykyxvXT0tz/MEzjkS+SB1iaCNKpIhCsg98LF7QgLGsrEWiBvej2Ccjl8C8mn8AGO3xmuIZbcN0ZXNGnyta7+z9/09Obm4vxMLCThEAbmTdQV3IuHnGyUScy3pZ3COBzzHl17r/cZzipf/lHYwv/qc6qOA/rX8toOZ16tPR9AhCthey+mQCOpeTjdmIGDfDibWK1UdooD/azsYUCrY/0zAvhZwa/PfRNB/EBAu1ygjwkmywPX/igL27WD6jqBDFJCQcjW0g/kpEVR/60o9jAUUNytnSASFk6saJHbLGfiGZZKfEkGtlOkSM/8aDG8vx/j5GoNbOknT7ENAUYdPFNB8dYPi+1rA43uVDYmgQzuYvhZwIKBuvtRvR1BXJ6A9Xs8hEdTb0FodjgMkn7F53MEnGRKvjwIu1g/7kwh6BdVGohF/qAUc2sEcRgoS7pUhIfsooKaH2yEKGMdF+akFNCv422D4PgoYnwL4ORF0iAL2BOyjgKDwz38nAf+6af13Ccjxovyrbq1/2lCIBSE5lGGEJMJ7R2Umdje37v0KSD6Zd7VvD4mFO10jAc/SujIUKn1A095seqnVSJr1k37AtQgCkrJXJCAzebBwqF5ItPGV2ObzvkKCbLbTJPdXr8K8xo8WTkVjJ+lz/ixMLpe2cFEhoJdXAcnz2tJHuO9jiwwE7BNBL+rYTzJcX2Wm8hTIkAiaxjckYDK6npGwpoNk4pA4kxHP4OtbJNJligRc+VJXi2f6dXbP8XG8dEW4Z41LZ7z2npn+ITnClgMkV5Xh/tvUhINr1tXK3Uy9MKnjCQmWBj7J1zUSUN+RMWyZUZc4ekMCVuvrAe5pR8hIxvebeCck4IruOogKSMCMJBQclCduH7khmSfHpw57bewgyehu6MYruUBFq14yJILup+GHgMvzmTbMx7KrBfQUF4mcIkmPzEqGvbPo9u+pI7GdyR527ykScB18CVhpCb7f3tD3ZmbUI7iYBAn4uODxoZcJB5dyid/XMXg1v42AnEDz//FfV/8lUcBf3Q5GkK0d2KP7iI42B6UbUrAyYfFokECrLGAIe7sLYLsULl/Xo/ONPN5HDpzUF+s4DTcFOWzu3JAImtwuSED3IiJh6puSDASkDsSEEGa4nBO6KdmlvuBAb/1REuZHryDbBJePk+ys1otIUG7G27JwOZVluDzro4DWAW9dYcIgiRQDl18/ooCIR1ze1tbxDeSgygSm9KYh5zUugg0kXL0oXg8PyVSSIRF0Dh2pommqwmZUjGjYbZBAc2LRPyeCvu+4VFi9F/iYBSSZC7UORbNDUmm08okCDomgM3sjEPO+YcGVTwo9t+jHzLhpCZLNfFB1GOXl3ng9QhvitOrav7Bdh9WU9iB7qXi8t8zDNgRtJ4AjP5CA0azrCMpSI1BIicdf3CmZwforAsXyMSKRs0QCzgLFgmybIwG3T/x8LcLPn+oHJHL26BJLtzSBVO9qF4UQ92d079rx+LxEola+C2S0qr+JoJR8/31RQE5gaeEPSQT91cvVs30MYLLaCnQ037c3slgGSCwdCRi+2ZE3JIIGGssk0cUQCpLXl2pIBA2DriNmfQlqmNpXJKDjBx6JuS4R1D2PCbCXkUDKhXMF4lM0iaejq0ykfbAClUqQgMHSzQgZXWLwby+JDvfbLlLuOLhcG28eBBy427gcfrOgMCWSSMndJ6nPOxoXgo6UhE/ON8guRALqYw7fz1+tVbJ3u/Y1Lv7aooz6EhDXiF8CXj0HSUgIknIyXVcDAe0NI+A5VuE5u8+D/ScKuOBuMnmNuR1o5oFPACIk2DK8nMAVfSSgr+D7WwwS0GiW4+6ffZBg3BLJaDQZEq/aj57kFes3cKqSqUP/eWPI8USxEHh3fD9ri0TeSJstWLvyS0C73eFyczXm6SEKKEyQnH0UMNZnSDZhmT/AbBo5Cakbkn1aIwG9eSPUsWcgCSfapgFjL+D+S+q6QBLj8Z9yChKwVkdA2DC+wLS28Rz3jv7viwJyAv+nDIX45QS8d/1mf0oEHdNXAD9cakkohE91aAfTRwF9wytkPZbdvxFQKIn+IWDfDiZm/moHg+fOZyiEfl+peLUNSxgI2CeChnedaoZEULcQkESxtM3I0yA2KP6GqocoYD8XUJEWJIlSOfwkgrovX6+HjqA9Aft2MCFVlTfS3rt2MD8SQY803qCGyfD+Ae8W/VCIvhbwp46gypwi9UDAH4mgAwH7djADAWf3KiMPyk3/RzuYfi7g0A6mTwQ1N56e4BpOYz5DIcL7dy5gdgofEEgPfH5PwL4dzDTxv7WAOwnf76co4BIenyhgxKTqZyhEUOz+SgQVlAhIEhgJ7iwUQxTQcbpJ90MiKFkV/4OAfUfQfy8Bpf8bAvJjkf5T2sEIv5qAKr2Cg8cjAdnbrjI3QaHBnl8HST7aIgEdJmThUr0cko/3o5txjJUnXAx/SnLtsfPM50FCEo58JGOu67IZSQoS0GORaPQZCWgfaAp2+mpa5wcnQmJaqxa2/thOlvuZiuRywi1Uz1tApxsVnx/eu9q86cxKlsodCUg97SnsRzkS8JpFhRnO1G8UkKG3gvnOu3YwqufUWe2+wdwyJQu3YoREOiyRfC33oKC0cr/Oy8NONmGdinAUQtxfLd/NzLftHuGql0gule1qAUnIw72dIQHTEAmon1wkIC4OyPL4xseOVY7hJE6RfE8RCXgrJ0do6jU+NgCJJj5DBo4XFgl445GAyvREwbXVHPx8GgnYXDIdSjZ3SUo7cWG25HqBs2B6SX4tY9uM5esbDnzr0cv1FQkYRVcRdo3g1qlD4/u/mKsMJ0Ij4YpxFzXc4GXmPu6GToxOMZg2dN9XvEYCJrv33pzTdVcLaCABzzKSfbRYcVCNAb+v4hT9PgLyY1n4Qwgo/Op/VvGqBV5kixuSiIlL2yBxbULxFJEgk5BiiHOwxqAL3pgOGessEENCwmnBRUzicLupyPuy48AQD2o9n9+RgOL9KCIRZXx9IyJhrBPeipe+Nqbhkrb7LomLBc84d+1n1KIh0gmXY44m4esnp8fN2HGXK2iJyiVxwyEBDwLxYF7NkTQZ51fksXNt6CcMDomgbZfEppy3SMDVOngSb4UEtFkTCWjgQvtDQOH0JaAun1TIYTyiY+OJBAw98Q26WCPppnFoGwu5S/Sk8fnJpKu9O5BTV/s3RdLSfDdnb5/qsLnzuH8LbsOQefbmwMzzLwGLCgmYB8++Qycej2gTTgYCAp1STyKYJyTgw6KSgYAR/xbA22i4P62PZJtLbxmm45tCZrKrFMa+qg0Iny4S8LVFki7r1QRynUYCes+NPBDQIAkenweUnqFzEoE19eyiglX5iQJm+RL/r91FNYcoYEfAecHg9v+2c0pkmD+FgL86EdTJxHAgIJxGSKS1hARUah1JY/lrjxxHSBL/skACjiuhItVJROKlKZuEr4Pf1fHke5gUbke4FgnoC0hAlUECxpaIBLxT+gXJSOgkJIKnkqt4XIG+7s6ZJHCLoR2MO+oIuBhTQE4hFYLejB4JJBkSkA/eXeSa4uvwtJCEIQros9yXgK3ZRQEBCRiLeYvL28e7HAgYBwESjR7tcLnrApLIYHH/4ipvBgLGxgTJNqGRgMrrryhg9XQOMLEsfD45dmcui2eHt552HUUTJLFWHRuwBXFMQj3D1webewG+luE147ZY70l1RQJO3nMk3rFAAq6NoAXLVJkalrknDFFAS93i+7nZl4DeCAkYziMk4EHbVKDMkICwYvDvt1dXeyhGuH8/CKiNXDmJX1ske+EjATVhKtThnRntiRwuzsiDTCCQPtcZWfvBFSasydBw7Yjpk+MFTHYmk7DYj2a/8ZzimD+kHcwvrwUsxdIAMrsiAUUNyfF8nD4EjOmH8qkFnIriKPHieGTozIQ3QV2kSEB6jF7bWY9vFBAO0YwYK8kGortaHfPKc080/4G/kWStJnH7fMCQCOobLxPJd7w3Q0dQq6JJMoyG92UywXNoQ9FBWOPVe/Y4nWHCzQiJrl07mb4j6D+jgD0BY7ye34h/+SsRtG8HI4flfKgFHAh4O4XuMBdwIGBfC0hijpDwPXvOiMcnC1BCJODQEXSid4mgfS1gnwj6YzR8hDetG1mYE+/ndjDrCX8EP3P1JLbL7ScK+FMtYE/APhE0nstdomlXC2iyjlkPBDymk087GMjD5/+sBeyjgG6Na71PImhXC9gTMEy1Z0a462nzqQXsE0HFlYvXMG71t7mAfRQwnnbtev6NBPzrFPnvElCQxr/sMvCnzQUsC/yZ7z3JpVNNRAI2rYcEvG6RgOMKCbg5PFg4q10HS/bRMsbaOD3heCy72j4VydVOJw8kxbmLKt12gqnc8Pml5Qd15r6+BKwmHUGa57Yyc0Fp4ait7CQraajM5bjcwlYaIwHx9muYl8ptoLwTq87GFyTgsRVsKO0lEjDcvypzNQMC13P6JSB7W51xe5cOEqnYgXnYh91o9yUSEI85Xp0u+PlHbfSNAo5rXoJLsXfpXIX3zNw11yOUuuTh2bHF/be2NA/72wsJ6MyRfPESCXiVLt9EUIOnx3ARH0hGQdllQyLoznWQgGWIRJvhTwRan/JJ+ja749ERsJwGXeKnEHumcpF12J0u3ZAHSc9Ma9YRULkg2Y7rnW2yV4Ts9TpHAr6hts0kdkU4AHHrZSXg+8+3RIYLzePxFq5IQKYo97Cbp06SzxP8PnYP3P/DS/GS5bvd7c1ZTI/gGsOUXmZPJHti1xycZu+ALIv2N0YBBQlPqj+DgL+8FpCL83qIAobsC8lgPUsTZnNXSRbRDhd9Je+MQQ0SXL5e9aU8RAGVeSHWwGTBHn85Ig9+zH6jgM/jGwkm4evnKdW1X2mQgHF4Fkk01f2G0IsLB07RJZ7uV0jAHRV8CDhEAWOVu4GW21w9ENB0XQ/WZjeKXesiELjitSGWGDUZooC09/4QMIYZEiuljxKYIYOEO+lhN6r9QSCpLHycZWExEBBoeoS3qhkS13e4DwEX7gIJ2EcBF4X9JSAxrjokDn5+YixDw9CfIb4f+0ISRvVdGAjoE7x1LU427u/YSvHvk240e58I+vLdCaRrAwkoU5sb2UodadkZlcTRGD/vEW4EXLrs8PXlCz9vqokjmB62+P49AfMNEjYuOSRzI5UfAs5vT61ORickYFLvkNT2AT9vaSMBzweewMbD/UkOzeNDwD4KGIY5vv8qe+iwiCqVTs4Z9fsIKMg0+6d0BP3Vy9VXcflbFFCiAxqcc0fAyQHJESzfFXinMVNHzsNuyLFwKrDlgk0ivh0VJK02h4GAUIwCmzz38XYgYLR+IwGlzLmC1th0HQsgG2QbcCuwYpNLICOrimx5JGDQRBIdk9dmRpoXB2AE4oOGsfAloPrE20MUJoVKgtGbBtvdSPVAQIsEazCrOZKyJ+Bh1c3Vqykk0PXY7snyfGk+UcDk4TNkJlINOIaNxMrqES5rx0jAqUAj6UwF92expY5g3UwhGQjIX6w9WIKNBM0KJPF1/27A52N8fp8Iyu4uG9B2wpgOgUMSsiFXg2XRfD1EAUF2bhAcjgwdxRoS8C2IHOjzJX5+HwUsx0hAVaPEJPRtJNnjlCOhNzwS1PVamRRoASDnJ0eAb3Ahq8vHJy7/x3Id6nnbkGyFBDRrJCCUNyRgdEICamUmJPHNXhdkG8U3sL09Q8fvqP1EAXWlkhOIVr+RgILMsn9KOxj6F59TfRRwcm67UfDP57cdTDcXEEZP+M4F1F8jEpjM+kPAviNolL1VldRdAv9PiaD9aPihFrBvB9MT0OPnKsFvXpmR9QzNYrE8kmeyDJhhLiDXETDWV1pGZEH5EHCIAvbtYHoChsd76JHLVVpBYKz/1g6m+6fJz1CIgYBdImi0XOFtpo8C9omgw1AIP0DS9u1ghlrAPhHUkHiSRGOjmpEdnaRDFPDnoRBdLWCs+3gZ+GciaKWuPh1BhyhgXwv4UxSwrwVUp1ctGRJBnwv3PhAwMoJvFFAPJ3g8WrxYDe1gphGDf+dK1SPKdrIeCDjMBfxBQDjG39HwPQF/mgv4EwF/zAUMrRy330/5JUyi7b+4FvBH+4j/LgFFWvjPcwH/LQT8xZeBnF+t4OwfXTpb0UigY1tocODNIElxvVeYzaJk4T6+OCRblBvVMGeTJ9QTZkpSVUJSzNrkATvzEJDcxeu+yfpXFmp2igRUWiTg+lRTUK923RCE6XZvvoWyhZK7dXMBV+reXG9OW2jqQ0DnF522TXNNGjhFrEUPUcBdUkzhmo38JHc3+Ppr7REot0VQL+/3byJom1FOnR+5bxRwx3RDIXZbJN97Q5CA4tuvl831LZvcS5Hg/kyRgLDazcy1yB/hpLyQXItzXJmHk8vDpb0hAbUl7n+QXZGATImks9m4MKOLNIbK0pCMitkRbrM6wPm2+hJwRLvdUIq5nyz9x44x3SsS8Dx/4/atJCTg9G7ocF85bp2ti46U5/JLwOIY2+aGCWmolbFHp3uKNszqgAQ8vmwkYKTi8+15KMP91NXyBZSOx3ez+kQBu46seAFaI0H3B9FL8pPz3pu5WY/weB+mdEqpOgyJoAe8qJNldPyNUUCRFsVfVWPx2xNBf/E5lZ02e3CQawT2DpJEaK4m5Pn6S0A2psYQeC0ux3Q3N8gjvPBg7xSxDrcyVZH67PAQPHiVXlBvJODYEyVwn+03CijKCZJSYcUkXj5xObxuOA5vLRUSzLzdnmSkLxpQKU+tZ7waPg3JEm+g2FeOjmcXpTGMNvQgzwyFzGddN8DESG1IW09N5paEBEymuLy21YOcxCN28yQiz8ngveZIuDIoPwTM6C4xlK3KDwFXsydFBgJOrfuHgLPZ/WEbaqXoEAljfD7XhqrBXWgdNukFjwe3RgL2HUE3Ox2J6wKF8FzckcQbR6EX42s5Q4IhAeNohNtLh2VjvLeJDXl9xeXhaYxE9Xzcn9WdohJw1g/PUOvL3wjYRwGNKMLPO4d/ETDYjJK4vSMB91qIpJyYSMDNPJCJXukcGITBzzM8JCBPukTQWYLb196+BIyvaykBbYP7s1h0HU0NGQkYQiD8tuWqSMvcr5pf+6clglJ0N5eDJmMSNx1ZmAh/o/5yhwS0RyOPrNZcBe6hQALexexG2MV7C15gsAlM7bYiubU7gCLekIDqPPB+ImDIkY1KTrp1Bbt40HR42hc2icygAGUxQijt2uuehMoFv233hb859RVk5CVdIrBBeCbRqbp7xFkgmfpawPhmegZZri40GLEr1dGIHuHy7uHgco5huSTM318CTgHxCaMFEvCyQgL2UcAwCZCAcuicwbNifL/FFv9u8khAv0pwe5W0Lcjzoh8gIESoQ3Ujy4TUVA0T5t51CO1qAdNicQJFyL5RQHFzweXgIvu2g3FG4g7IMu6ieDc8nos8bkEfWUhAvC0JxDPxmkQmCyEJWdOXBwJaBRIw3jfrGdHmmwqcJxIwFo27Si6efgJriQczzMoREBO4VzeOFK8hjry+kVOy2cBkc0bybWf+bYgCKo0gJAAZ7g+pFzeYbDuCNh6+v1xYF/BiPN7xNl//c4z1LzynGOaXDVr50wj4DK7Gpx2MG1XwEwGHRND1E3+QQyLojW/tIRFUi84qPRAwnKz0z1zAPgrI1rQNnmZ/R8P3tYB9FHAg4JU9wacWsMb7yoeAIU/qoRZQsyc2ELxEE/zZaOqnI2g/Gt7elbOhHYwmJnodvcuy+B9RwKEdTIoEDFkJt68n4D+jgP97R9A+Cti3g+kJOAyFGDqC/mgH0yeCeor/jQJemNr9JII2C9zeYS7guktUTZXoOXQE/WkuYFArD5iMJLRrHwXsCaiuZhYZCNi3g/HuXS1gnwja1wL2QyEGAvZDIeyr7dTxlOsIeOdDJHz8jQL2BJxQ5ncoRB8F/ImAfRSwTwSNT3f45/CifwcB//rbf5eAEsv/MUMhfjUBa+ZawNaxXHp50uK96XRDC2obCZjtx0igd9olFu5ch+Q3h/IMj71+CXhXkBz7on7AzXl0tYByLJjvVmKhpZBomf1EAsoOEqzKY4cscx3JcblOWrhuBDtJT4namFE52cH+Vn0JCO7kDI1+nZClLyABZztvCpflBUlV7F6NaV0YArtFgu9/41+C6fvSGT9/hsSidSTdIVshAfMpEnDFdx1BDVsZagEHAm7pVIKLzSJ5s60+M3WfPkLzaD06i3m9Mo15yUO7LHx6ed/h/t+81Ri2MuOT7KEikeOWRhIuNkjAvbfLzCd0HUW1g1cvixmSkK6vDDS54iepGu0E8/TEz7+exW8UcNUixNrlAkknhEi6Octf4FD5SDZ/vLNNib3ScIXMo3PcZntIBN1OX0hGWvkbAfMzi2QsFLzMHMnZqYdEUGfdjYa3th0BT10UkCYjuD2PSHCT0j2TllccbFkOv69Gj26/jYASO/7PQyH+Je1gfjUBvVQ/gkdoioQijwRajB8mpLKKhAokJOCU50Tw90uRhE8u9wYCau9arOM1HeCtUwo+BEwEJWyMmabLQLTHl4CbUWrCZn7A57/j9kkmV/1DwLCiCoY81bgB03fUeqFD+TTkES7vbHjwJIxC5WbUz8QfooCJcPORjDneute2qCazZUllxJ53tXyri1yDdtwwJJuKHwLO5d0DjNNLMSA5XL4EZEpaAzBnXwKW65wGJUUizhdv3H+TJTqEx1OXCNtFAaGby9cngiaS/RcBu0TQgYCrm/i3RFBOXBEAF/d/cZWUvTHjShuivY/L8a2Dn7fdJEjA1qBw+bvshla4ogCTkKjJkAgqp9QIgpGKr9fTsDAanjaGKGC8vCDhxKk0gbV20OohEbQnoOdb3yggvek6iGpGF9Uc4fa+57QJhXLFFdOPKOB8+Vbp2Yyhfh8BJVYS/pQoIPuLz6m1doyBJNY4CUddomTziBlwPSKSeGMiOfoo4HRKGDrcPBqGPOLdFsjDYetwxI0KYl2OB1AfLZLiWlBAxEuwA2U6HSdDIuhkhwQxmHl3d9ncPMKV7zUEZYTnzFhZNeRc3mcwKSKZRNstEnBcd9uzTJ915NpIwDVFcaDoEyTVTJM9ctyJLJg8IDl5s/UIjIMPAeNX7CMx139FASMKiXcn3VxCPxOSKIa1MBAwsBFjkUcj2bgDktRrXuMEXMWvSKtQR9D3ByTa7IikPNnWfiAgULeuNrLFa4DGrpHMk/moIZpwx/1ZLvCaYx7ahrylew2ejOQcCHi+4TXCCSZIsMe+G2V/evPgTSvcnqZsfyYgpOpoRppysQW9G+oQXQr8OxtbeM0RZlwyRAGN4P4EM7nJdLRP8fvqo4B9LWCYeEjC1wsJGCx5JOHxiQS8THM8/sGTxWsUvYaBgKpxxHNcuP1GAkoc/Z+HQvx/tBbwn4mgQy2gv9KScK5Un1pATcbrpFsu157+eq4s/I0rajLUAvYdQfu5gAMBf8wFHBJBewL2tYDx3AizIQrYEzCkjY2su5dEBffFfBNBmdlk+jMBh9Hw3VCIgYB9O5j/dTT8QMDq2NUC+sSoh3YwfSLodK0b9BAFHDqCdomgIRo3GwjYRwFjew8wENDHZRw91AL2iaCWEn8JqB0e6ZAICu+gbH6uBewJ2CeCmpu/CKjr9R684PaNAvYEVIWJQX4aChG0BAl9VpB4ri55QxQQxkr1SQS1l1uNjiVcR5Kslaq/JYL+NRcwfO6qTzuYvhZwaAfT1wL6doXfV58I2g+FcFPKqqPgoP4rE0HZv+5L/10Cyjwn/Cm1gPQvHgqRdzkcR+fl0jkjxUigbTd0oTkHSX5dvwtzuiQs1BHvkCyWqZlBT5MnXFfXKVkWIRJwAeET2sW1I6Cvy+akUFjYHrq5fZWABLxtJhSc5hsnycTTtjG5a9rCrdrZ9fIpVI358PntQMBMSJE8k/njArW3nNRL8kIC1stqCmft6CdZm25vps7LBO7sKKiXS0eTTVmlL7ALTCTgNYxnZiOnLJyjORJw/UICmpasIEE3fp01Wq2a2VGR4DDWkbzc7T0zTeVxglMz8+jUfeD+bycrHk65igTkNkjA1bsUoTHtLwFFJ0UCvn0k39tHAp625Ai1cPLqnOqGPKicy0C71/w6nXtIwJLiKThP9g69nE3xeOUK3nTvsyUe7yzF90/HyrcWMH2+bTMxHjTUmuTRS2+Bx6OxJBF2Fw7J2Cb4/JO4QgK2BAlYz7tazIpGAl4KJ8mXF/0TBdwF4y6quH3vzYKjR3D2Fvj9pQ4SkVpNOGj8DL8vevr6fQSU+TH9p0QByS++tU5Hi+MQBQzdUrENT5EsJE+JZBLfuOgrp6IIylERCcTcZUZEf8NBoFoSiZyUakg75gRQZyIScFEojVGcHBm0PYVEWuePwlDmVwtgx4p0WC9GDLnnDhJSs6kaLhNcNM5l5wTB+4YEnBrh0zDS9wOcW4HLQ0MsG2Mvux5k07FC5u0GX2+EeCvqo4CJ2mwK0mw3zBAFjFYnJGtPQDXuavnCkwKGykyQgJdCqWfT/4e6O9lWFVsahn1BNkABgSbFBETKoBDoiQUIKtaoV/8H4Mq9Mt9vjPM31j4n98hOOhQpXDDnsyNmhC2V2uItKbCscjzf1dMbk0N9HIO8PuL5BsfC1NjxVxQwNl+FrF0CHOTj6RMJ+CsRtCdgYi2/CDib2V+JoD0Bk3fXmj618fhZu/ki4DZCopa72oV87XdrG69IwOuI4nCoG8tRspwXSMDQomBehXj9RmNprXkmq8F2rI7qYLuQNK3I2E8iaGx7eHxcc5mAluNfZvTcSI52KPF8w+nibwRcmq5QB4djK2szykfikqdCknL5G6OAIstPf+qfKv+01vA9ASVdn5Ig1N3xQED5pSEBCwbJ0EcB52MFCVNHnEgEW/0QMFzVSKbJ/nIEpXZEJMbIc8haDHcgXc9IqsvKFcm1DG9g6NQ4Aul8A2KzCZKLFtjav4yQgDJ5x6CSAO+JnoDb6TaCOTN50mFiPmAg4Gyqs7RPciQgjpiTIRE0OPJIwELxtuDuxkwUHHMk4Kg4lmC9RRwNlgwScBMgAa3tmCN+dUYC9omgZjNHIvVrAUeNtwI7fCPppq27JuK068M3rpFUz+QvAroXtg7r0eZDQPnlI3HZrtX8w7xsPwSURvh64yIBrbDF/Y33+Ayo3skD7M1tQoIDuYlkmryRtGsPv3/Fb0Sydbu1gMwGCchld3xmbRKcpKopR8J8jATcP8MzuGcGzy9W3Jg47vEFcqWJtX+j7zcSn5GAnmtyNXg39zYkgvZRwEAtkYCHSUfw6WNChkRQNnlfwQ09vN63+jcSUGRF/qeaF/1uAv70P6v0BJT9txINUUAyo2GIAn7rC9gT0LsX9/izFlCsZdpfnzpimYTAPJ4gAftE0F/lYAYC9n0Bvfgg18FmgWTry8FYmarTYcS3+HR3WQkc44nf8isKaJu+FIX9WsBfUUAgofSJAg5rAaULEu6a2/pQERSWpXQiefhFwKEpxKG9Jp++gN8IqLZKPbSG75tC9AQcysH0iaAS91dfwL0l5ODGSyTVr3IwfRQwXC2QYL8IGHrHLwL2UcChIujUoD9rAb8lgvYEDO8nJFnfFMKRTb0OmrbUCMMgAb/1BeyjgLpTfCWCzhZpOTSF+FQE7dYC9lHAb63hh6YQAQ7LZGSSzbAWEF6BXA4E7JtCBLfw+e8k4F/30H+VgAw9nfB/SkXQn25jfVeEDZSy6ZDUccO9/qpPSEBz4kWZO0Zy1FckYLlikBiN5O21cLV6wlHg5jgxvCJp4iR9wiPaelF62L5FPYMVAxcSI+lEhTj68oUEqznBqtNNHtz0abV6wF58mzQSU77p71qqoLh4Hp2WayTPQY2ucIuEGb0sdXo9ELCODki492L31C0cPuA4mnh1bqwDUYcYydhcSiTg7Pz+ELB4bJCAqRHJ+oXH/Z/F0qVzEhNZb5YzJOB8b9PpeVLF+rG8NnDHSQG9JFaFZKJoFm5Slyi5vuD5vw4+Dw937ZKccd6lPqHqz1rAtNiHmR7UBRJwfsbXYdX17ZuxYygTcOtlfA05fVeYEjxozqKz27Lr26efCByOG9z/9I7EVo/pBYrlw4mWU1t1BgKeXwUez4SLTP3JIQFPsY1kXG7CtS7MUxGqI3gkq1b4eXV/PcC+CfH8X0/8PYS0ncDFjjuidmsBq2k9gvIhWyQ3Pdz/+DXD83uruP3kEjx/FwHxnuIm/7HS2r+DgNxPr6/dBFUDhlhQ0RAFvAASMFniUBXbsSeS8YriQRaAr32aXNZEy3IWpOmCp+F28U5ET/IpKPpKphf3tD1pBzdEAq7eSCqj9ddaqxQGLA9rgcBd7Npav5GM82jXkwonuZa2PYE12sl03GTtUzs9uwL6YcHSgVL4NxzBUhe2eY4ETDWcvk3D9EPAxZZsS0IvOsJ1UcDgxT44ct6rI8ARSKLjkBSxxp5sDTLKxvO5qkWpHWuiQCjsqAicKRKw3lVjUA4pHu92hoTKhJk6rAUcCOhAR8A1kjZxLkgwjiDxljWFn1ccSdauqceC9tzIJN7d2kyrdrUGS5ng+8kJSZxckIDxY4wE3KtIwLGD5xOfT3g+52PraGNQpzh9PSIBk0WradXYo8BjKiQkPJGA9LIjYHXpmkh0awH3VDSD1MOpS3zpmkhs+ZwBLV3h9ewJmLs4SVkWb9w+UpC0vk10CNdrgfbNFrcfTWkVwscJyU5uuP3vu6emwk9NV/+0KOC8eYSgzQ9fBNy3yQTsVuOjsPSQJD6hdmBuu3Iik2quDYmgM/k9qeE2GpWEs7qmBWYXBaz2FBApCz9RwMCMtviX5mxvoG72Y5x+jW8x2WXhBvSnxdWBodlPMjs/PomgAwHDTYIkrMevKCwACfggFgfGzORwOhyLQMwJklCOOYEeCHhmkYBqO2Zqf77D19PlpQDzvOIin0nuJ7KSqCvojyW+piW8p+s6R1KRjliNiAScFt4alEeAx1uxXSOYqOv9ae842q+2SMDl0TvArHBYGoQESbytj0hKRpoSWE+RfNcLEtCQUx6nhy6Ooc/0iGTcebi/rYb7mxv5A9QLEgzuaySgNOdZsKo7RwfFa9M1eN/WHwL63CYmlO3twI4YLoLlmJJJqnWk41Z4fhNuhOfPei+cnuciDSd98yRKUBVI5ga/77n+IqAdp0jCPhEUiuoOCp9OoiERlJjd9bgckZCtcP/nuqWfvKeEH2u08qcREJqZDuaUUaJhLeCWLfz/UxF0KAczpVwYooB9Iii0GhKwjwL+sylEnwg6rAXsK4Kau1KOvhFwKAeTnjxRnR5n8lAOZlgLGDpIQPeMBPRrOpCHiqB9U4gwIG32LQoIv9YCDk0hwicS8Fc5mGEtoLBqFiDBSKths5DFgYDf1gLa6epTDmZYC9hXBO3LwXxvCrHKCO1PxWdMtsY1A3euatG3voA9AWHM4PFGeBAwXzlqPZSDkZNmPzSF+JYIqqUKEnD3hs9awKE1fE/AX+VgQpoqzSEK2DeF+BYF7BNBg9LqCEjTwRAFHFrD16Zdgs5YWvQh4M3+EDBYtfKaNK39qQjqM6vnPytX/zsIyP5vCDgWxsJPrbH40wh4WpINnOTGIbkUqXs9Yk0VCv3gRUsidxUy5YaBsyMgAWXyeGpeTb+g0ts5yW/4ANBDGkl4IJQX5Xldifp1jJ8/7JGASzFBAmqLUoJjLVh0/jSQcMt9/YDqXeD2bPh86qOFXcH1cEEyFg2SZ1nNbnCeBiZZVgYS0HHjOZxb063TKnuNdaNLJCvZ1KPzsFFEfWesLrA7dk0XNhSS7lTWDFy3IhIwCpGARwVkuJWnLwLyF0GAU24hqS6Smuk4IW7g5oYOnV3k915/bJCADzlBAmY3JCB9KHgoU9+NUtro+ibGhIf9WHboPBeQfNewPULRNZXIX3ckYZuTMZxrCvcXrZGAIsmQwPEcz/+yQYLZh4zAjbLwAUO4aq3Lgn2BMpw7Uab6SDrRTBECXoLfrzJ4PVy/EKC+cTa9dLumFM6a/iKgmL4dnTlGB6ibOxKw4Sok5hgJXM2eSFJLrk76s+wScWc6/n6jJb5/biMkYDL1SB4br99HwLHAMn9KORjyw/eUNqUavDMIFYU7x3e0Iy0Z4O8DqV48R9sPAb1RVwH0+r6UZDo7cmDXkkD81nvg9Mi5TMF1QCFDFJCZVyOQJQUJlV2RgKu4MWAVnIQoCNuRSBRd5UB+OziRXezuMsme/BkM54mEfJ+lp6bA9g1E1HG65tHtTVPsqwsL4SFFC+WC0185aZGAuYJksnGmSbKxMQFzfxVxKJtRImmPIQX2KZPohLWRgI6bIqHCG5JMvePxOHdWgcXkgeQNNluOtCN+DGaS4fsZgwT+RcCIsZB8RxzMvxOwjwLGOx2vz2yCRD4Q40PAJN4XmTbu1u4tuDG+vxWLk8a1eLzLZybWoBZUV60wcpGIS/w+2ihAO623U5g9TDmKhYuvaYmVUKCRPe5fk5GsfSLoyvRHdPDuopATpTYB5EyhY6VbG1iaFAtOcpZIvDEk0OqJr0F6NPD7cx0J2Gxw6gRnWkDCz3H7NsDji7eaTCdrCn/f33dPceKfkgj60+VgqgjxMdvNkED8aDMm1jyfANnteZxOHUcxWWcqki89TYj/VuaA90BSgz43J7SfdITacUhA++GIJJzEX4mgXmpO6yCqXZGwfH4DR7+MaT9wb9lAQPxD56Ngur6OScK+Y5AyJKC/Kak1iQovAXf1etGhIyMBk03IgbaxkYDPyzojs2U4AWU6EmifkDsMBNTzCIl07lqr60JVgjXLudrfH5GA1oa6gO3ja6hMlyPvFXMeooBw4N0TmTRIQGLCtB4SQY8r5giWVHN1eKE2GjmV1gE8mcb9P7a4P7PB7YcooKp25DsiAW1/glexJ6BuIwE1+o77b2+jMfGfyQM835tEwIxEkbw940NAf77piOdukcyMyNdB0IxwVrwId6AofxHwDtsLjj5Lpg5sgu/3UUDJGIl0OFng7xUJXwREYuP+Z3MkoKUjAf1gh+czENBfTmp/p7kxORbJDYkZ4z3+WiJ5f9899f+jIdi/JAr40/dUwApIukJQ6iEKuJCEANzZBl8XMhJC0Wb2QECXP7prFfYtfv7Y/o2A39YCmuXMGgjoX+F5IuyhLkG57r+igPv7zAdlvTQI7M7SJwpodGsBBwIma3sOagNSPRCwTwSV7hGS7BcB5dWDkCERlKLoTzmYoSnEEAXs1gIikbrW6B0B+9bww1rAvhxM3xdwiAL25WD61vBDImhPwD4RdIgC/moKEbQ3OR4SQQcC/ooCmouuz1+fCNqXgxnWAvYEJFRRf28Nz+erx2ct4C8CDk0h+rWAv6KAQyJoXw7mWyJojXPgv60F/FURtE8EjfazT2v40PKf+PsU0Rpm+fErEXTjsumnIui/di0g978hIEPT4k9VhfrTmkK4Vr2B82jrIHkSJKB4HqvwWI6RgI2JBKwkloFj4iIhSssTNSEQXlAzRyRceX/jIMuwT2igayXvnZCAQTNjYDcyvwh4I2skYE5b9DKaBkhAs33AnZrP6eVKlse6OGMrKNibTzL3hOTJb9INKhDNaDmOkIAjZWzBTti59dKxAk4PorWGZFW6qOGpiwLO0wvcjS7KuLC7Vu4dAU90R6TYQwLeVVmGg8u49LKKkIALLxWguq4ckkqiGuNTgG3gqnflV0ZutdezxObgHue4PScgAd2M5uHOCm6US6uw1FeLGZJQ2+LnTyMk5GptH+Fy5JFcSwk/n9gREpDPcH/OHQlo6TcJDjvLotN9g9fLFEwCR1dH8vUEpDcECWvsnWh5ICHOQZAjUG95JOmTRI6+DH0BdqenTafxC79/LF9HcFytvSgNuqYck7Q9wG18QQJSUhjr66RGAmoNHs9+hOdzcsgIHlPPipb1GckuxzULRdFFeS9z5fcRkKEZ9g9JBOXoHyagxBxPQOqGqmFpIgGDIp19J6DJHwVQxQlfA6dZt4GAjsUhAYOSwkd7yfA4qaSQcFKJBKyvxxF4G9JX4ETCkFbqvm/WVezUKI2cNxcOzAsodcSLXRvqIr+ApgS4faUUY03FXwM0qesRNm0KJOC5cSGQJSTgUvJMsnj6c0jaq1xH4vZRkq1hTcB5uzj9SkxJ1jLwKJg9TYmOc9YHrawKHZZSK9HRIm3LgYCQ37q+fR0Br+f3GOarOb5f2N3avAMSL5NWSMhwi2Sq9BmBbllitFgISEBjja/jM4/ElbryKp5LcWAZz68oIIwbDfxjgu+r3BcB16wk0n5zw+u50YkHcfNActpjJNuTqqZADukXASsqRwLKC9zecvB42R0SLmfYEe0rl0LTcihM2GhnhU6ARQK6Rx4JWN6lKJ69Ckfb8UjelJ7i9U+PSFpzURiQUwwSUNHx+FesRCA/zJHs77r4fVHA7un/U9PVP42AqWdEoK4bJM1B33Bks0nG4NV7Pgoryc2Iyhs70JPHhATsYRkTS39UoNDlhAbOv+8JX74b0CeuGAXpnoqHKGBPQP9GP3DaFB/voPLhhIBcimtyc7dIptwa0YFyW3FEk5gFOA/4IqC7tBIwS3gTH//egMR0MgVZuXEkvL6RkDRvMUAKVSRDFHB8RwLKJGLoYFKOcKK3yHeg5cuunItxvw1RwIGA4evOkbV1uYA0rzjiW6/Nh4BWigQMx8aoJNULz0fJKySg721McoXwCO6yZemBgEHVPQPaJZ5fYyO5jg8koPRaIAHt/Qiny2ckoD694f7JbcQNiaDOPUAC9lHAnoBaPsHr3Yb4jEn8bT0Q0D92rdzzAglNzgkScNo9g+Zmfv5OQL+m3jipPoxI6D3dMRkV2wLcXRcFlPZdOZhV+IkChkWG5yON3kjAI4f795lNTKbb8AbzdY7PoP37N0YBGZof/8d/VvmXRAF/eu4nh4I+lIPx15X8RUDIlWioCHqVUweUuzmi7cdsVKrePTK+N4U4FC35EPBXX0CSWUo9tIbvK4LOqjN+vl8L2JeDcamOPOy20Ei/FvAbAbnYtkB3OgKeiPK3KODqgOQzsut6qAgaPl7+pxyMMdYkeogCDmsBu76A/sPuWuWRNgFZ1b7WAvblYIxU+1oL6Ai19WkND/HXWkDvEndRxq4i6OTI5uCtXdx/nwjKTYXPWkD/+MZD7JtCuMyW0P6kI+YnEdTD4/sWBezXAm5o+UNAKdhr0beKoN8SQb2CuN8rgi51e/O9KUR4ofEZx6ys+lMRtFsL2LeGH6KAi5ouQF3O8fXQFKIj4NAX8NdaQMdjjejfmwg6/d8QkJ3Q459aEvy7CcgqP/sYyMezLRxHF4dkhxwJWDtIwEtrevVybCMBHdpm4H4Yd33nZNB0hvZfUD6COVnuKiSFYkVP2O0UL8qtSSgiIQkDB3nt0bmZIwHH01KCG3+zSX7Kg/GHgGPbJst5XY71fYYEfKxkJKCv0Y4unKI7NIpl1vmmRQLq6smCo3R36/SiI/nu1ekTBVzm1UvUdREJdUwZJKa0fWd6O/YZvB06AsIGCVg3YxkuueHS2XWJr0uqEaCYGXi+2xl+3j5fGzgeTw6dT1d4/sU85eByu+D2FuD5qy1+/pLwLlmSrmlEo6c8Hp/p0MsdW2V6xNFfBKQpJOHWk5CATeORIRF0lSGBm4dt0bm1DkEn0z2BC1Mh+Xj7jdf30R1/yOLrIH5/CFjWhkvyV4rX73RoBSj3N5vOtmK41q9vaQSHAsmdM28k4Hm+OsDeLKx6GVgdaZddIqiuOvXS88KTfhlFI7gChQQUadz/LpdYONk3JGQs734fAdnJZPpTSWt/Wl/AQDFwepO7VB0+YyTEem4bENkGkmjUIBG2zkUA945Pk/A+FXBojy9TsIKLEIX0GwmIhMP3xZdCkmDh37SVvh2B/tCRIKHQrjVOm30R8HzE6VdUMLi9eNCiJHa76ogTnD6ajIoEvEz8p+Z7FA3KK56S4MK2N60oaSTTUZRI5L2RgPWJRVLZSySgr1J7wj23DMzNl0jDPfM/BLSo/CsRlIqQgNsY8Hw43y81X7VV2Ky3eL7W4yGSV0tNgLw7Mh1XeP5HcabClhMleiHnSLLFNcKxqz4gyTaOZH4IyLRdlO/ayprWvDnwQh8JKIykTLvnVw1iocH9xxoe/1Km55CNdDw+6YTk7BNBN7mL26/bAjRVffCgbx5ynVgGkm3vXyVYxt3+rjs83nK60iFIki8Cymsk4OoRK3SUini+YpRwoK26Poy0h+SNnRUSVBnh9+PxfwgYrBqR+Ldtq+H32QSW9xX+XtziNxKQnbCT/9gX8F9SEXT6w/eUAEYMMn2eIgk2SKSTkjOgxDof+Vxx76aPVY3keE8inyL8fogCmvlzQgdrbXQaEkGduvtnDV5EAnprrwYHTlN6ICA8Hnew75tJ7Z9DsSTGm0cCZmMlWow1USY5jQQ04Ynbr+VHScyYwtti9HhHvlji912lcArqtUusXDZOSaywK/H0KwroXkMkUPrG8bN8IgGZ6IuAocVsbqTlVSRgKXZRsXCEgxptXEE1X1wUyiqSrY28DUjr57QOAmpTkvf10nTPkC8Curf8CHOD4Qhw0igmzcPCZ9CbmUbgUO6TrJmu/Mwq5usgdTZP8iDbA8ylri9i2K3li8PLE+xZPKkhWG40wr6sKXhNOu0qoj40gr8vXl9j/RUF7AnYRwGDZYzPoMnzcgVtUzM0HO/4e3g75kNAMCIk5iWtkAPCDPfH1vcneR2sKxhZiiQ8Tt2SXFgep8cjvP6wnSExKXK8DYmgoeFu/hmx+Ml7avpj1eB/NwF/epzqE0G/VQR1bPZTDuZ7X8DGoYhrOxQMUUC52fxtLeA/E0H7voDfWsO7i4dMDwQ8KSmAupggQXoC9omgSvRGgvVrARv4i4B9FJBLr+dPFPBgIPkY9vpZCzgQsI8C9gQcmkLI1V8VQZGvnyigPqG0riQU/K0iKLtqPxVBpfEYz6In4K9EUKAqJOS31vB9U4h+LeDQFKInYB8F1OQUyabqL/mrKcRf5WB6AvZRQH9elN/XAn4rBzMQsI8C9q3hXXpC6KEv4DGrV2BXNRKwbw3fE9DVvL8R8Fs5mMOMLWAe2Vo9lIMRfRqfGcJWjoZE0L41fN8U4t9bDuavQeu/S0COEf+YphD8D5eDCU5kC3v+5ZB8NKn2+jN8ErhVJRKDzZFAuYYEbLjMqnM+hVi/8uQFt4KZR6nRlV8J18UTzpu1F2WUTWS9EGgGbsaqa/XORI7+2u4lOKm6HS3LRcDpN75+wCUNkDhb7cnpY56uoJtMkVRJayQN1zzgrIxNOjU9UupCgwS8uQUS8E4j+YBFAlZnBQn44pCEDqyucKRyJNb5HWZ6eV4xcFraSDhDRPKpiqjANRRcOi2ONL6mGxHOZuOQZbVHAgabGgkovV2SyfeuicK54WC3qHB7M+gI/GQF2K27phSR2JXLYQse7hVBAu63SDJlLRzh4UT4mi26KOBrNYG7+/JI+iJI4nN+k6A2xkhUfoQES8KbBqddlziqJUhKkvhXuJCz07WORwK6bTuG4uAgOd87JCCd+UjWY9e0g/eQjHo8G8Ge8bxo6UoV6OKKPkBtdhVHwwp/D9ZpkIDKFAmYukjAV1lTcNxySPiAwc/frjQLhzVuny2i35gIyrHjH1tm/7sJ+NOV1vaH8AxGMqXo8IATP82KihnkbSLRyYpG4tAaJYL0OPE0RLzokMz2PgQE/GHG5DS1eJinhhJF/LJA8tRvaiBg0pK21No3mcFyxIqR34hIOHCQgFJWmlHcFjjdBJe6wMxMkCSHrTTWknM+ATcYTXFowNtVoxaCBymUSBzf3wIhamN9CJg+vT2JLgxOrwtmRIL3Gkm09/IPARc6hwSsWtaA7XL8FQUsuv5Qi5lP0UEi4fkZ2oUB+3RFst3b1tFeiU9wf2v8/KFCcgX3lEDi9H0Fd0iqzEVC+Rx+PhJUfN8SeK5LfJWjyNT9tbaZIgET7dRFEXdI4nyMU42tehbpwFfx+DY7JG2+7qKMfRRwbfJ4/ewcz2f/7r5v10oQ3awuKvnC491O8PiT6Y2KAhqQiBOqMWHBcwqd1Gck3XulsuCcuwqkXexC0+pGh+jRRRlzG89ntMapUOThpCKABklrrrtE0Gim4Ocd3P733VMM86ckgv40ASfr4wIk64oEYjdIJGO+ZfCXOfBR4HV98rRHl6j4ppBwy5znyO74qHG6lzHEr1wkYHZQT2C3D5GGxZrKPgTUTSTgrkbCTC3mAZZYTehQYG57so6YAhR7a5C4Oq1lYrNUAvoRxDrIy21JVI/PYLZ13jTsZPy+8yFBMvkPJNFz5+wHApp5ICLJjki+LAhLcJMXg9PXGRKKPyc4nZtlSCDOQJItPe8GM5VwNChdeZqegN69QeIFGyTiKfC2YI26RjLTrs8fJWxP4Ixk3D59fBGwTwT1PXWD08ELcwFytfHz645cmnUpQQvHfBSe112FzgUSUD2epiRYaUi8MVe1AwHD5DzSyGZ6meJ0ccbjM8D3HDLfbPcgNbxAwklXjqYVDLzeyoKrg/Mar19a8TcwbjOW+NIJ39/ctzgxV+tRFEY1/l6vKxJQeXUVXRX7PiZBaiDx5khAXwzwfJbp5Q7umUxoX38hAeF9vANObkf4+y3cf05Xf/Ke4n6s0cqflgj6kgrjQ8D7G77KwXSJoJB3FT/7phDKRBrVThZts08UsCsHE5SbpzlEAQcC9lHAvi8gYeZKNEQB+4qgfRTQTyypHAioc7JRB2vVN8n7UH/KwfihsENClkg0y0MCDuVgpPorERTKSZt96ws4NIXoK4L2iaDBGdrnt6YQQ0XQPgrYE3BIBLVxMBoIOLSG94qr/f+uCBqI727xe98anou+EkH71vB9Iui3phBDX8BfiaA9AYNrqYyJflnV39cCatv2AabdIkl7AvblYIbW8FdA4hUea38qgvYE/JUI+q0voOXvLPpbU4hvawF7AnpIzM9aQEG4rnFeUX8lgv5qCvHvJaDwvyHglBOYP6Ui6I+vBdxct3BnHSfKnwwSUMc/JbjgnVan2gbJs8haBiptgsQYS/Jev3j+C3bkMo+W2wDJAWHzgrpqkBStgwTUHxEDV6ZAAi5oJGD24mQ4n2K7To9PJOBhLj1g5+39eqm8ZU6/39sKbtoRCcjESMBUIi2cqPecpJKJBFzmawuOL99F0hxCWddWew0aqD06n8zwtflmr3C+yxZa6V5lupFKDJT5DAlHjEjTW59DAj4sl85hjST0alaEXVzgxPtU4uePIJzgOju6JA0O6l7frWkOLqqLhHuukYCXfSPAMcuQgJcbEswybB4eL3DoTCm7tXmh1MAlXiEBn+p7rc8qe4Lzwi5Rk3hfBDxdTZssJ3oVd63tNSQ2hURj9kjAPCZXwEepU6erd1cOpijG0MS3jshdFDWWaBGuQuKQVLVw/8KcHsE91JHo41Ho6IGDBGwU16pToetzeLOuE7gtXkhKTkUCPnxCwV6Y4u93enYENZqvRNDfWg5mOu3SK39maP3treF/+J6a79ULzK8vivbxaQ/a7tTMYJ3HSIjZtZA1001EUG4uTqeWj1tJ3E0+BefxEqLgcd6OSUOOAlizRoniU4DkoYoLBZrZJWIqd3y2lw8kZbSpxBoOgdctM094cALOi+KY38RdGbAr6DKrkIir/LG2JQxOR5mGJz50UcH13fYgiWZ4PNVoGxPLECxIslKuk/pI4fRylbBdPyEk4HMuaVrc0BLkDk6Eo9qVMu0xnxmwdFYyWdjTotT2V1aF9VuiaMj3kqxp6pEBl3HxeHnA85/RSMBkt0GCRV3ip6I3GoTJHQloHQpTU2sknn9l8P20QlJtuHAKijtBAoqHdj1EAZerK+7vpkpPTVggATd2MoqGRNCVUHuwVCrcn54hUWdRKICpu3g+pEBiBiYrwbZKv6KAnSBgs7CoKHxscP94/80hzQKVxKdIMjX6fORAe3TldcorkvLcXHXYaIDfH82QgNy0wfO/4mQo5Luo5nrhaxA0IyR7/fqNBJxOJ/+5h9m/JArI/3Rk3UICmktnSkPx2MqEaSoOp4cNX/tTFkk13SL5PAUJ529g5eD0k9kPBAxbBclzk6kTzGofScGNkWxS5e2HKGB4tymT3F/WE4zaZaKBgMmEKsBdxU69aO+OScQzswDZBZH2k9Lbk5F1welhM6frYGJSa3JAAw1RwNBgbjdyW1w4cN1SjEL8AiBdPzyYUU+WBEKBRErosAIF3Uig8TZjUj6SO8wOM3ztM3h++nR7BTvcIvFECgl32XSt5bUb3sP3yWhPVP2I59NsphE8jI1DqCpvgNApFw0EvL07Yp0Ar5eYIbnE8rgDI3vxdBDu8XrIJDmCzBpIaumGBJzxxxbmhxQJeLkhKa1S5UF7dmshewKaBZLRUJYC8dntqCT8Tq1hloy52jddzyTaykPCiQ828vcU7n99TWiQOGdUBzfqLpKK7qKA0fGLgMYZj89LmCnxyavri9hFAZ1ohmSPFSR92uYPcEk5wol8iET+ffcUy/4preF/uhxMKUSfcjADAbexFIBrbpV6KAfzKwpoH5fUJxFUESYKCS0bSdJHAV1fQsIsJruYeH7XF3A1QwKeJCiHKKD8vMt0yMyk9bAW0BETg/Yvz0Ij2rKVhiign9tda/g9ElByAon+VhF0iAK2DZKtSdoc7Jf71RewjwJ+awrxz4qge4FOwLwKX1HA9QqJqBiSQn8jYJ8IGqYaEu21QgI69F9NIYZyMH0UsE8E7VvDex6L5Js0SLC+HIxzWX5FAX8lgg4VQX9FAUEMcF7dE3BIBMUBIyOpvjJB41QkdJ8I2hPQyvF6BGmL++8rgvblYAYCPudNOSSCfppCdK3h+0RQX9rJn0TQnoCBIxbcQMChKcTzigTso4B9Uwh4sfDvJOBft8h/l4A8z7N/CgGFH44C3mW2gP3r4USZECEZVjh8wakWvXq5k8O9PhdpJKB9tuhcSeSnfkyaNzwuxjzKg+Yd65zRIgFh4dWZWtCyfmYEFi4W69GZhI8CvXGfMuzXuU3n26si6vWhbuGqnCOSycenqJsvoYZitvKjrC6RjG+ZfkJVBfMoPR+QgHlZ2lCloUsvt2po6gIyBwmp4/e/6ErW2Ul7hUqubZI/LCRYu24Y2Ek8Eoy7IAG1paxAszSQdBVVy3qir0S4hLRDcpUPM11nulb0r5VLljtLPenCezWFInJx+9URCVjaKwFOF8uN0omERF5KRIBHe8fPsz6S7MTUDez5BkkoXnD/Oo6i0IyRxHmYq6K+CPD8H65nk0y9dk0oXFGDmr85dG6E772eutcrHC4yks3eVqB7KT2GU3L5igIGLpK13J/weAsKj0fZSCO4rbbd77PGz+NT8wjXpKsIuhrjtan3KyS4dXPqLI/x95zuIyTgZYbv3wIV31eQuM2zxvNj98H4txGQ50XxDyEgN/npcjDl5QrG3u/6yr3aWDMbYoLvdlGurIsSrQV+BOrGEmr0mcgRRmCQfJO6KyDf9Q1cNm8BvMtdiRaO1z61a1lIEB5tiV7M1kguHWZz2J47olVHLyY2JAJo+2iBhHpu1kQ7hldwONw+yiKf094GEtP2Yp4OQ6YYa6td5EOwypBEre6V5BkLNhIvlel4GiMBzyueA+9UjepQN7pETQMJCAdFjhbTe5Fp+5GPBHJdnEZKNxy7xClLIDIpicQ+Dm7aiX1w4ODnyUIuC9DCTUog03BQjtYPPH/ujKTbWCMkoMpIjlZtUq1b1CDRyVhpTY23GB681pDrOGGktbYMaB2CmYQkFK5IwJFF5gALahTBO0JSPgvWh6V8wO/ndn6Go3k4AhLEeD5nuksEXSIBs2mXiPq+4/Wj+ZkJ66VK0UGp4f6Z63UOeUrUKJIfXR/AnoBclzhadmsfzattgE8nMhkI2EcBF8wdCXjXkZgUE+H5zBMlSl4lft9vu6eEMfdT62t/NwHFH56uvnMmAXni8yRoO5KsleMU9MkJ/6aPcC+JUSH5zFeAhJs2dkliiz+AshgzEeQ7lyOvjXGC+SLAv+nAeZTES6wDzGmTx+nqHglzqfMX4F9E9/nN+kmauVqCXZwWZMGnaxiigJLXjqJgN9veyOuZb8C1ZjTth0u8h8rpQ4C5wnJ1OL6IY9L6SChDJWLkj5dI1HqVVOBCy0bBnNmURGpVJKrzntZAHkjA67FqgUTPae0XD08mhzF/BymkpyQ041G3zsgrYDa+8JFvaUgib5GfwaIEJNWKQQKq/OUEVkxxNVx9/P6JeLmBu98jGY0YCfa0kIBS+kTCHWy8HmFkNWBtNdz/2XmYZPl8v8DYbCY0RFO8ey7WkQf9GPM13Df4jGFTJKZjLPCZ5VF4vVMdCahPQyTr7I7Xb5zyL3A2Ixan+xd8/yAmY9A5aUQH4yP+XtvoiOe/3eP+pt3+AwvJpywTJGp5Hp3IojJamOUM/n45ypnMZhS+f9Hwegf05rc1WsF7iuH+lETQ3xIF1LmRUg8E/LYWsI8CDuVgOgI6jULdPgTsW8P3UcCegOZJQQL25WCGtYBdFPBbIuiceiIBi7woh7WA9pzMokA+Sub/SQTNb74F9j2QyZAIGrfNGSQhQaJxZluSbWmvBwL6Z+KXRKWlGXg3SaqHcjBDRdAuChiKwldF0L4cjO/WwH2Vg9G+WsP/IuDQFKKPAvZNIcI33v2fphB9a/iNBOtvFUEHAk5O1w8Bh7WAuyt9AH37FwF/RQGHcjB9Iqj9OOP2fRQwptI5qP7s/64FHFrD92sBv7WG76OA3qmx6E8iaFcOpo8CDk0h+r6A9spAAgrPryjgUA6mJ2BfEdTUcoOGeF7+KyuC/hre/rsEFMTpf+4L+C9ZC8j/dOmKhC7gcoqcelmy75PeKpwGR5nz6nw+RwKGYcpCOblZdLahkGxjXaKhaPx5nflSlenOg33BPguQgNAisTi7YeExSnyS7V0k4OR8UqCYUEgYo3jLenUXWtiHSkqywzKQdXef1ri/gx/leCuA7oyuTzjx3fdfQrLXp+fYht396dbLWg6RiC4S8M5tfLI08WbU76fVFfYbwybprKrWelx15U6asVen51Vk6rUDCjzevkfyq1Zr+sWLRLi1ApJ3WqprXTH9E5KWc0kebCok4PPKw1m4IeGaERLvtWhFOLfErbPXNETyzQQBivPZJen+WJV6GjVIyLuKr+MYPz9e+hO4eXcvyuQRErBlZBnOBxaPLxfCWJ+v9zrcYtclGZnj9daM2Q2ulweSbevg+3EVTXB/BzdahsduLaXOjmD/YBwcpBMkoxpJFDw2Tne9Xyro7K5GArYaEv1Eugqnpy4R10wcOlW2SEBeqykkN4+/X9qRfdkgAe83EQm4XCncbyOggJPAP6Qi6I83hfC23b9wbydIQNEs1trujsQI3ArJ5KVIKpYhEvgs3zVdWLkxKfNkBG5ywemVtEYi9QSUdVuhF0qMZLPYbi3bAwflhCmRMBYvWRDqL5zO3h1vTfLMEkFfz7dR/OA2e1LG7xsOcpxSJ4ECsjYh+L7qlEINyt0XNc67+kjSbu2cyXonYjO+MxAwucT4er6zBJiRZkRDxSFp3vJMgXwykeuosXH/Z1MyITZEJKE5lfZaGHVRvbyQooi/IrlYw5qCE3dNGRpDyjTjUmuwpbqy2WpUmNr0PNMhViYSHXt3CbTbqNYB9hKScb7D/S2LSoR5eu+O54JjYzJhddgYVdfnb4mkVY3CguWZxuNzp3g9yVbCsTDy8fjea6nUtkzakdlRyOJ16hJRXUGCLZKTTuik2Gu7KW3D8jaRosVOQPIFU9YCCPZIwDUtxRpjdGsJZx3ZnRkS3mpYE0LOk6O4SpCEghXNIEutURQWTyQgr6Y6bF8TBcm4w+1/1z2FrJpO/5Ao4E8ngpp6koHMdyWUouc2I5PVWwTvMRdIkLw3J5IstkdQ6ANL4B4IIjF8JJ8cS0wNj67kkTbtXmtjKvK3+8eJVJlxBANHmk8i6G0cTkA9Hlnis6f1mDj1ZYeElLb1YiLd1uSYqSnMhDsVheMJxZESjBJUhoxpEIPtmOQvagTaMePqgF9uZDIJ3iNwqlSsfW0/iol4zw9gLW3E10sYPYnIPZCg0wdPIKeQfPaJeYG25JBE2wBJJozUFtzNlCehBg+cHtLeDoz5EY+Xq+4cke/WBQyynOL0lkICmhf+AjZ3QpLVNpJqP2Za0MspHwW2iNubl2MNXmbjMyYOuyYPc6MBbVN0TTXibUwiA/dPJJupQ5gj4eZWLoK0XSMZ9TcS90qQnB4DYgQvHb/fHPN7cCxAgp42eH0nC5WF+SjhaL+oNjcyLbcs6DWhoiBfe3tyYJGAM6fG891USFLhcURyhgsk7e6Nn2/U5AkqMVgSPM74DKPDywuk/ZoiIU9tnd9GQJGe8D/VvOh3E/Cn7yl1X88GAkJRI0mmYIfgjGqFDhV4ap9yMIeAIvZ96cukXwuogqAQYNsvAioj6mstoLYSzKEczLe+gEb9VsiQCEp7M4SmGJpRmKwKh7RqrYAxab/6AvZRwJ6A31rDz/YBvj/m/PX3voB9RdCegH0UcCDg/fFVETS0rn8n4D/XAho1Hg8Q2v5eDuZXX8AhEbRtyGpoDT9EAfuKoH0UMPCnuL9SXiGRdxtCD1HAp9C3hv+rHExfEdQsJl3U8e8EHCqC9gQcKoL+igIOfQF7AjpuuvneF/BXImiQ7TsCXld/WwsY7Fe7gYBDRdBviaCGK6+JvmfzoS9gKMjyPyPr/w4C/vXef5WALD3mfqzl7m+vCPrD01VGl0qoVzckg07eN33P7zWoQvDqpdutDXTsloWrl9gky1aKo1N2O4abfZzT6Wr5XusGZ7/h3v0Dy9Le0JruTJAYlaj60RAFfNYigetLcup024SavsuLJzye+arOQxYJWHFtDY3o+PUywSmUPiHpGxp/Y5GlaJOTvuTAgdsR3DoNygoHtVw0YJe+/Wh5U1VT957FDU7c3I7y6xNJN+VWSNZR4NFpVxlJf4xjFU7tDkkGMzw+qLooGsM7UX7vEl0NcXaCYjF3o2yn4vk/RYmHJlghAec2kmucpPh5eeLW+cjF10uvFeDwmCAZvZO61xW1OUPV3pFsRxPJfDPqCeyXLV6/ZkfLuslrMpzsgx2lhwOSGf8WZrA75EjGS6XedI2R7rB3Hg6dS937x0JiYKfaeDwyjQS0li0F9zJ1oqWkqCf96rAU3KzCo/PtCUnXNEjAXYmPhczYhpk+2XTleyy2K28jIDHlpkEyRi1enxGrxvor8qdQXTUkpBiq8u8iIN5TwvhPqQj60wR80sYDXOiaGNBee9KilYTEmpzlKDrWLWj2y1Zge+VHtK9HozGJXSTe+uCJUQghvj+ykEBetlTpOGYlTktLVoZluJbrRBz5pfZaX13YvC8UDmJkuydi/qZAORt1lBQUTu/2Nf/A6RerRvG1LE2Nbq8ygLka4VC8A1NrgzaE5VqT6IXtUSKp1MKHaDVSSFRsticyFlYSLI41RYeuj4QV7EKFVeEpUSS8kFB7A8m0bAMk1ukpnbTwiVODPGmQcA+viLU9OYpAJjUSLtOQZDx7RSJBI9c4DCLZTIWdwdpXkXTzusg02mxNWC+QWAsxQXJNNQun05dApiNu1e41YTozYHO0ZDqmla5aDI1DZerzFO0vEj/WzgkbACwWuD818W9as20VnGj6SOjdEYm5j4kMkXzA68/XSFbp1gLgiImki5Z4vERuHYg5WqUXzzf+XuvlVgD93EX9QPczLUwlG6+fqpDkUnZNMY5IQkhrnN6KK/y9BI81IH5RKoljwO1/3z0l/lj/2j+tIugxYnLQopFQh7qF5PLcGu+J6NE1edBdkXiP6gzyJuFqf1GLJXEr6wpzX0VStNvHnjBL7ww6WUt10tw8jnglEkianoRPIqiyoURwmpwjwW0timQjW3twtdOexPPXDaff42QFMuhStOBcZP8k3SLpYM1Ewebka9rh0UqQ+cWUBHfRBYLzPBnSiTAiMDXdjMjs8QLSaobvK+kDkFzWGaSl1kXVDlRMbDefwOz1FroOfPh+axg0zC1RiIB6emsyvVs1qO0W8eYzlEMMk7mBTUVIPDBc/AOfhveux9m0htH80ZXSCMc4vbzh9y0cak0u7wrJuZvhaCyZW5M40DWNWHNCFDRr70k4X6WBXGQ28kX2PiZMQiTYpF0F1UCSZE2e5C3Mzg0+s1rHRSJX7wMY5p0nAwFpA59pK1nha78iSLzcUXmwDpZEFscIrw9bXw4gXUs8npmCxOUn1BTmk0hA0q42XR1V9Q3GwcT/o7pEUcrbjsFgThQdgPX7Gq2w9GT8Y702/7QoYMi1s6EpRPikkSjqHgegfi2gb7yQJDMxskHZ5FQ0EPBqzWagHpWvRNDRuNb+3xVBg5lcngYCOjmLBJQ2xX4goM1rJj0QcLNdyWC/xl+JoPIYyanfQzkCvG21IQrYVwQNZnxbDk0h+rWAcFhInyigw85k4lc76fmJAp7/igL2iaDfWsP3awEV3f/qCxiXtgOWxX9FAftE0G/lYIYoYLcWMGz853qoCNq3hgey8Z/kesfjldnVV1/Afi2gu3ZVOuAlPC1VrT99AYeKoH1fwH4t4LfW8MT0v5pChCvb/d4UoidgXw5mIKCTXiuY5eO/ooCcFIAtJFod2C8k5fvml59yMMtW/pSDcdSXXA/lYK5u8SFgUDPPfycB/xqX/rsEHDPsfx5a/yUEZH+8HIy9Q1IoSJpxVD31zYsz4OLaHp3xFyREkAtIurts17n/VNb6ddKwcNJ8i6QLrouKPa40kjHBz3t72tRdDQl19lwkIB0iwRbrtQ6XleJGOT19m3p9Fl5wc6SizgRe0XQiXmvYwRlIer3Smf5SijHsx7QVLTdN9NQfb9mDIll25WDGXdOHU2nCZVz7dX5WVdAPLX2HS1jj8WWPd6lr+4hDQrb4/uJJMt3drlVoShtJFs2RgIU+G8E5rh06m92QcOo4PcN5vnDr7JK9n/rk5ItwpbYekm7VEdDgJDj7jkvnStz1TWzbERyuLZIwuoQ3/bRIr3De7XB7iQpPOg56E7jKO5/ks7TWdPdgKoCzabvOqku11vUNN0cSPpCMLVeNdd5iH3ANukTURdmtReRnSFgjwu9/SDTocnRToNQ3Tr183ZCMk7Qrr2PskcC0iuStRtGxW9tok/R4RpLHYs3C0bji95VVddOD4iTBjtJtOrdl/LxsRDzcXRrPL1uEzm8j4Jjh/5jW8PQPD63p23uD6lFIorZ+yto6LEJYXVdIpiuDpCreXfmQZIfT0fOFOpFZPCMQLPhRBMsTEitZX0SYhSwOgtL6aWqqVKuQWxslGtYCPjwpghXqMIqI7Y3JYpPKEB5XJxKrWyRhi/MzkG45qRfb7XOtkZbWwJ9009ebiK8PthQjQbs+gowkOdrtsIogOW+VaEFxSMDFsjs+1+jW1l2KsTbVIwMnuzKScjVvx5qi1B7k6VUli/GlfWobfzaHcLVGIu6hO/4tEjIfnRU6VrPiqam2ZEDCvJCYZRflm6xwqhBMXSQdYZGQZYhEjrq+etHo6u+1nS8pEOxLpU6qBL/fawsTltpcoSNBljPNZwsH1udNVwH0gttPTtcY3x8p9eJllJqG4zger921VYyfbaal41SB0Ktwf2WOpLTb1Qqye4yfDzXcn+zXPixrg9TJUgZHeyqRBMkdj2+RjqW1RokSQC4TNVoUpF1rs7dk4fW0ulbxBH/PvSPMwdefSHbZls3fRsAxIwh/SjmYny5gn66MLViJKdbhOW9jLToIMwjzCRJrmXsZyR7HJ05nXaHGSdMow+nPhQaNV5F0B7V1tDJFAnoVTl/j4xQJZ+nUBfTdbFQPiaDT25XAwlhOSUhPNibhruEZ1Mf5HMU+NSpJmzwKsNxQriOv+2cRQzzewS7bKYHVCf8mHvjEh2jkIsGeGRKJlVIdUvdAkfBx3WQkrZkxaK4gEDC7xiHsQn0CGQMVhVcX7+GRU1FgOhI+AxpmuyYvr0JCqWeKwO7ly9pcQDIaqkNFUARItmbrtUC8RqCDtz5ak5KmaDzeBRLLJ1RJHNYYga0SsYsN4P4oK7/ATMtHdOA7Hk5/n9Ydj+SM+1tPfEdT/YoBZ0XwfJIVknlWRASy7Rg/P1sVmUb54RSkoCupNNs9uiYQxyO4oAt1wB48h/A324Zwn4zosEkeGbk1ggzZZCbhLFwtbhozeyN5d12ThzzbxkQMBBUCCfCobzpuj5JgQG/zKQ2B2EVBXww+A5kUt3/I+Ez5bfcUSwt/ylrA39IXsI8CDk0h+ijg/+kL6DcU7Xh3XyPOgp0NUcChKYQ/W6lARuQrEbSPAmpgKlHQFmU5EFB6MV9RwE3c+GCUx3kE+3nrDImgfTmYoSlET0DPQ0wNawGHKCAT4/t9Iug/K4JaV382VAT1n3L7/DSF+FURlE/bBJxU0mgY0U/uGwGHKGDfGr7vC/iNgENTCDnsSFZIq09TiL4iaF8Opifgt76AfWv4b1HA+coj5BsB+7WAIQ642dAUQjtNcPs+CtgT0NzqSOiz9PxUBO0JODSFOOxWWzCtG5L1V2t4u+Vt4t9WSF7SNsGnL2CqPLOhNbwceEjUvinELwIOUcD384uA/95E0L/uof8uAScc88e0hv/pofV1omu4rVqPZFGicro/10y4VhUShjzCp7440TxcdpQTLUMtGOs0rERoWtWi8zuHBHpKBQMFP+9IMq67ipMRvn+/+vQy2yIBL1Rmwf709qJMW6ixPiPRGG4bakdnxn7n6N6a7KHylwFZzkdkr78eXRTryHV97tZ7Wc8m+wCOxdalM39RnfR86dhw8PCGTWMfybM/Cg+4vRmHZJmEBJPOxRT21B3qbHImN91VOQ3JyvgkKxok4I6PKDhGU7dezid4ftvd9QK7/O6RdCapoq6vkXwHXvbqVHSQwE8/JnDVQrw+iomv74dMgv1qiq9fWSjqLBu10IxNJJVN8PpN/JSB6nXx6/Q1jUw9E0oVDoxr06l879YS7jUfGhaJl6lhbeqrG5K4CXk8HiN9c/q2ogXYc7pHlsIMCciuHB32jyOSTjMrTtcnnAL16wJRXntIVG9OGiSkZEcZ17W291UJz3//RDJHN/WpVywSsAIkfirskMhbaTWCR83g+fFdxdDfNbROuCnzp1QEZX84Ckix1BRmeYukuuOjVmtHwgo2qYSEoNc+p+FIMweITJUkbS11RKvnEE9wOhQqhgxapfIjIE/boGPIodSqY6rBii+QGBcFp0MvPtpAUuVyFDNGoWnLdqVDGF7uJJ5lUqwpc4MHrTnodBztZFE7ZzROz1aiUseSHZiah1MtWD4ZuV5EZnvSTgc8vtV1jMRbR48beUmsA5sZ21W4fOP+Zau2caItadGifsiOJhj0AhJHI3Skxr6oiZuZD762RHIeWtC0zfGq4cRSQlK9itLRVqtmDtkRCRXf6yLW+Mz2ID3IKolmOMZph64WanKmFXqhx0g4aSRpAG1ASDIrQNZwtm9BbNYkWiyWeD77s+RDcsHpfELmJWiBM1tCAiVBDG/hplUi7UHUbPR6kRzw/F4li9N7HofSaCzh69QTrpAruRbFTxmPf0WuC4jUl0ZHBqto2ux+VSG75WqU8Mv2ptEqTgVWc0WrF6rj37T5U3ABCpzaLPwG35fuK79rVa/VSZzvfls5GLynfq6N9Z9WDsafeEcwjEAi0aHrGwJlHUJiBVK0EA9IupP9FsCBfde4JNyOCbNm0e1SwhM/3EucNpXCC9jZVSPxY9/utfj8eIIphTJJ6q6q7m3p+7DNaSEKxHJ0IuP18YV/mvuWxAuDuhHpmh9Bjx4Ep1xrWdbOzINCMmUUCdxzaWpK11szuxo8Dfczft5Z9n8jUzy+08jNyHnWqLBKuxJEM1Maa6xBdeuBG5lekB3eE+28qzJLCXg8hUGJpOYLxC3X4t8YafF45avxBplPkaD2GwmcSxYDEnlTdaBM7nsi613V3rJB0kqOD9rqtjIQWw2SsXoUpbaowq50/g4Jd2WQlEpr0aBEZrc+tmzH2vOWCCB3hVvAVf21RhkzE6KClkm8lvFCoNp0CNSpGkXLCM+vSlQkZbhE8h1HSLgrQ29ho+L0P/aarlEK2xiQTib4DMSH1U3bT6gWpLT7Zyvh8HgS25NcWCQaPmPWz+2N6F3irOI0o8jXSnw/wNsdkgSnzwvtXP4+Ak6m9I8tWPjTCNhHAS1PQgKGMRLiOK4jcPUCybLfyRp5nWoH5umWqr2qQrJZ3goJyM6QeCd87pKwXGmgBJZOB4djkA2t4W23iwL2BNwks65agaBEQxSQN5Askj+xokA12pjITKsMfQGHiqBjOXVBDSO5hje9076tBQxWIx+3d9g13rPZV0VQz09NmGmuHPkLxR8P5WCIjv8NUUB2PcuGKKC/SXcyscqr+6kI+jDweCKH2EMUMLjun/G3RNChHEyfCKqvMkIPUcBfBPwWBewTQUPviGSVHalrDe8T4r8RlQMBzVZEwvUErK5FC5ZmaHTIbfD7wiayu0YtBhkqgvI1ccE0GSTlUA5mwRZgRw81Cs8bvN4TW/hEAUM5kMbDWsAhCtivBeyjgNYpwO//FQVUbje5Dl5bJGC2tPNhLaAPofzP9bX/DgKy/xsCMjzzYy13fzcBpz8cBWTcqIFD/P+Rdz9Ni/LcovA/kANBRWUomERAQBaEfzMQBAwqKir66c+y+z77rTr1Vu3J1c+++5xZ2yqEmJWs30VIPh7P2ZxQFqiaA7Xse1JajZE4m480hnvyRoIdrwGwdytTuJ5tW8qnKyQVEzMk4rVCkl0SXjMtpTq0cw1EpsXfu4CBg4PQ5Ijvz611y/raU+AmLVuebrt3yGqxOsPNsQORdx5RmR/zJVznKZLGX4QpG03TGMl0dKU8cITGbm3tQ2Myn+ex/pHZsN8P0L1klyf2+NOzGyRI0KODx4smssOKl7KBZ8iA5COVU9ZWtQaVm+9Efjex/Dhi9nByXI9kqS+QpFeNQV9LSMb37diz95tacIzvO5FWCyST0tQEmvnwXY4m5CF7nb4rkM5GSD5xlhz2Mpf4usuRoL0QIdszPF7ba45Iw29506pNoe4tvB5xl1qmStUM+mmCx48lKWWJn+qAUbyTcn2DBNzQ2oWr0iM5jZA47NSnFO6dE5DsCXi8zSHp4LRcOySftUi++xqJjukNkjZcIimjqtDhcv9OjNXadc9mIb7uuu9yOrzF+vhTQ+t0oSh/CQF/fEXQ9k3W4K00IvhW9WWqFvcekvqMgxrdDi2NtFUAvNgh0fwPFLQTmM4Gt1wjnIZvoOH3L/iYxNmcV7Xu0NV8ZkIUakzip2DV0uVNPCFe79ckvMdVSm8bHEr8m/OWIr0Hh4bb/fp7F8/isew1CnVVI4EoaxgP38/j9w4IEVC8HF3wz3IAuhNGB3m7QWJl1ngg3Z1kEM46SnhxbHrauUi+7E0NKRaXQaGlRhoI1LtB4iYCTF9vUg7769ng/JTWKiXl0oHCuWykeNK9NbqbXHbgzQQV/OC/CtqEdgJcPuLxj+9Bpcv1vcZq4EjGvhtkKroEyRq0jISzWqupzTA95xVsSHwyA8z/TwnaOH4Tgem+juWv7CPwQ4TkW4Z6TxeZhGTT55bgzQxJOhYVg7TaUB53sOooVbBPSF1qSnzsYnpJZqsK9lGA1zOeBi3d7LkJYZRTKVoSPN09Wj0gqAtT8NluQG4Qjr8fo3j+2Q7JbqkJ1tdnafDw8l7/sWcBMaYW8t+yL+Dyh9PVar6VwbqkuggX5TulRnNpwW8KJMZdr1R6XVUmeAnBGDudv3fedWkLh/A5wnSwRta/7uc7MFpiTGgEtV418QJY+iYkLMMD9p5Lu4FyVa54/MrGQOqNsYK4Wsoi7vZIyI96lmH1SAzCH29s0+OAOxCMu7WIo+9TfM/TjGObnauSd6kxRj8dpqv5YGoi1pJHQVqNBBA9KZLmQt4mTY5IRs91MCZmMFA6TfccSjcgIjK/k42HxxLzNN3HmF1MsI3u3OUa4p2L12e3NdBigeUrl5GOfYA6xvTWT75LHIVIxPVHM+kiJCFk/ffPPPZmKGiv7XUoR9WaxKWKJJyVuQqW81mL74JlKgUL+4y85xqPpnVd0/WF+xgT0lri7vf6JHsZAqz7jcSPbBXS8z5A0vU1EjaK0IfvdL+ErJlvePSKK5lutAv2aeWOSOHreUzpAuIRrISz5mF8eWHMaPwIkL+YCO0pkvb8mBHILwud8DKvCup++wy/XjESifzz5/6sMl2oPzZb5W97FpBMsM2sZaoj4891QWw6C8FdfTcheHwnQu7DGZJpWa+QIItV+JuAZJEh6dbfFS4vhUfAWgRImGHzLn5vCrFuHV36TcDz2DuCbm/w+N3w6ohjLwPYvj428Z6fVfqbgNpjgQQkBeZVbis8MIBrEnSh7hBXzG5IpIIgcQ5VR94xP4BzVZBov+4CnhTDAtcAJI72rmSi3YQL5EYYD2QbCeVQL0PiWv97IujNMlzQv48getENSRmHGMO01InkhRES7dddQH37nQj6a2v468UrwF3/usunDzXpaiP/Z2t4NsXz1XPPAaM7Uw6X85uSPvlOBK09JOWubpTfK4L+JiC/IPl+bwpRCiyPdML6CTf37T8TQV9DbRJ7jePmLwIG4W5wyPssGtj5yzWO1piW/54Ias5cG3+PkYfVMCQB7GiK5fn1LKB7wnEdA4aR35tCqNKyhA3MNMl7U639PRGUylOD+Hk+/J+Tq/8dBFT+Zwg4Uyfy30JA5YcJaH7vot3ExxepDVLBnnNs0GfpDFI6KaSQRXqN5LBjT8pvCyRFnQJAO62/K3QepJpFzbCGO3V9nvQdV9h7nFogEtuX8s0DCdjJTgWt8eQkc+GjMlX9rlDpbM8iVSZ6zUKbdHCbK6GU7Hq5YLOoW8NxFDs8f68YZZXaHqCukEBJnSOZ6hpyqHZ4vPywIAU7+2QC18UCidMUSFZzpK2geVxw4CiPJ41tWtOCJxS+yAqfmMwqtDWcNgA8dwtSs8fRfsJVPiDZOgWPf6PgwQPjUkrUeSCzyzrkcKptT2Q9Ow4MwLHg3Pn4ednA652XqQbn1cgX+erJByaOrxnUKyfgOR/zli0DZwstcV2RwEaYLFlqJzjp9o5k7xMFtjwpK6i8F/DsaIeYlHwUG04fgWS+HpCA12efQC0GJOZtInUMZLqFh7MJRT7SOJJTnt2hD78rlO5cvL46azU4WSuPp3ohmaxtkaxX2cXyVa6ksfyqmnB+NR5JVj7/YyuCYkzN5n/LcjDSTy8HY+DQEIV0I4X6SGrp7dlvIDxbSKRG+AOOBEiWTApsKXzba40uVq8GwEjXggdKMFCZ3FeQZtsAifP5pHR/vQDspftWhKb1amnLWhOgx/QoXiwxPVWmqy+pLlMRWTu/p2Zo7wCuV49zHvOUDiYSNC4meL5oJWTqmskHPEclnBeXJqUnYz+G4tIzTB+/zwVNRfKGVBubnBuJ6KjmzC6QHDYupo+ZrlIhkRnEPnF4eLgi4eR49gQYZy6Pi+AT0ua5zMFf3GyJK0ck0WvDYyRjgce7dtVA4+5+grwoDYnvtU9BtzdjAtG5x48t5TWliWvEkMoKEi2M9ZDK+30Kh+12y0M94D1d6fcS0tMCv28uMIVZlvYLyvdnS3i4kYD2L/IBaNZAYvOqDfSkzizgN9nA6w+9jj7T9g65gjHGl5Xf0eOqGiB977cSLzoq0/D7dEgerywS7fjQ0+aMMZylSw+JqNQKVRd2AYfiYIjwGvqUzsG4waH/OCJ+jOQ/tiIoxtR88rcsB/PTdyw+gc2gKB1GuGJim5b6UAc/bvB1f/Ed2oWXDEAstoJ7n3dPPXWWQ+YdkEBsu1bo4fTsYZ2aPo9wsOtoMJEYxHZlIllaJKDBkzFkQ7HmfNJXDk1OMweKXJsLnkVNSzfFcoPku7siWtw/2IbuywayQ2IJruuEItGEAHgk3+drT9jmhFzJEC41QuL0gyNN0Eo9+MN2IyJuYxuNcmxDhRRsOR/sxqErzJ0giF0kqrqoNfoODIyRMHFIiL8JpQHm0VjHH0uKjL7p6Vq6mJBWH8b5+z7uyLK3Y8hWMRWx7TQDrRf8DvHrggTL2jfGyMd2ISsqjLH6S8LFGNP5g3wweBRMPwN9+5IDcethn9LPA6C8JDXsjQPGmLzlGt0G0gPg5Ox45E01je7491k+cqdSxFwkYOOCgGTZ4vuzVaPReyWw/J+78S2vrNLleLWFnC02UrS2QaPRuNMhiM6OxNcKONQMZh7G1AjJu7LqlJ7tpIZiE2GfNz//0ZhaTn9q5eq/bVOItnyZYGbfiZH9dWiJ/uAROONWl7xcQoL8IiB5P1fYU1bfTR2EZP1DwO0IyfTrWUDLPWxEAJ1fk5dsbMFqdmvye0VQP5idwFjbSEol8HpCpX0A68fJFh5GHR7PW62BUYPyQBr5LXn1SEAtjvD4LHyHJES1gBnnhAe2qAZy2ooD7EYm9s6/ngWcpJctYKqFBJwcB43UY7H7Z2Lq0q6xzMo+B2bETApUpdFI+uQ72OxDQryUYHl+EdDdbCiB1+n7rN93a3g6fDeB+HUXcEkwRpm1R5I5m6EjUib2oIdXKgWGV6nEsSQXVuuWEs+d6ZRc5FUH7Ojj9+33USPjHAlowRYJlz3qlmxVMcDq7TDhFSvoiG8g+egCY/L3XcBfK4LqMKfk90TQ0f3eAm21tQTb9xCS5GEIsNWVLQXJe6CEKK8AzLegEjStVpDSwveNR4PXf/jg8VbO6wDMNrE+fxEQzjb+Lp/M4IGT+/RfScD5/wwB57I8+VsIONF/thvobrYCrWIhwUxdqGx77wp43PyAZ+cnkZk061w4vhaByA62NDCPqg00tuOTzFjKJguX8g56zG5J/p6EBeOmHMPTmXKRtUckoNbTF5z4MiEpvJGMB2OwoHMnnciHsy+ztH/10J2blCTL+uSwg947cMwCV+SfeaQg4XokjvXckVQbySkbz7oz1Pco5kkkaMHurbGERj0j8VYnAWzTwAYebp+JbLuMKeNau4PuNnCRB41wGJxlA0S8CKQ061qTiYv4QF/b+PqsycDIoi6hlV2Q8rOLZLs+0waO/tQn+dI6Kki6NsDB7hVIeb1te6aZBUB1WYRIzDzs2GabzKDb3EORqFzWWNmpPtyjs0fyj4ok3MitAs0o24lUmk9MlhLVhuO6DHgySyYpax0ZiTvb4+u4QQIqEJ6gPu3w+raCpmyaKdjfqmbKU1VFErLj/gVi2u9ELnTSszfXDLgL/H2SORdIdCvdgKi9iOfzuyjYOAQOz+bp8WQ/hP0fI+D818OAPzO0/m3LwYQ4vkFsTW0RJZOzRnHwuQPYF0eK46tUUze4LyCZXLkUaiGl9NhVE0j9KZNisW5VOg4TDbzuXEix8QpNesmlAsLH2pciHn/vMKjDFcLkaCHBGAx0qO9XSLfOQopmG6JQeeM1kO7lRMSmNylo3RYWFGc/+pJwSumQ4WtfmW4Et09HlZaLsMT3iSmF/RMJKJSUQzZe7KQwWWxCWmKKDQdrEnLuGbygNjNjgG4ZYrpWHCndV62L6fkiJtE7pw7NttIHwvWMi2jN5JBqx9kR9lN7J6J4XyPpFHsBqFtXxNEQIsGyAVvlpUCCeRTLv9aSC/hFiZ9fnT81PVQcr7dd+iQuwrNJ61y6g3+OdiImh4lJN3q/hr398UVIlwzo0aM+lNUlE/E2QnJz/wXIBRXT9/ez6qmRj5Doay8nIa850Oxk2uBHPfCQXy4pjZ/JCUIrRUK2H0y3v9PvIZZFyiNLOmK67l4ekFwMJO9kdgxpF2hr5EMQSvExiP/cpLW5rEz/FgL+9ETQsbATSD/hVkRGPDXp/dTfIHYam8RPIA5dekiuQ+Nim/NLqlFMz96wX32oCEezCdB7u37CunkVUninpKNszwOILPzN47RHAm4O4RGKzN9I4WDUDt0+qgrbZDIW8Q7zJ2p9MAbz2zZGUj2QNAc/XSPBDExUF2JSU2chVEiLnAj+aY4tXSwhgeDabSRuXMqa7O/Yb2fs40p8SaZArwrHT5jzgMReeZRp+DRd8FyKr0f3N9DYHgxIqiqS4skECTSh4gHlUgpEfNEkheYjOwKP75GIsuKltNgbDzisn1spXpkyIOnoDqIyNQV3TPx8cJpVkGwPjohuCrbpo7nPgLfdTnD5zQp6/WC6m/DUEZx4oUy332XJYkkGEsUzhn2A0XoQ3LJURPfCp7QO9wT81rZJxKNnQZKK2XA4HDISeXmAfVKvrMF/LXckVCWj++6NWiGpXYxZTdZNOvXkF8S7a0LiafHu6GS+PELMHraIzzddpvnksoSwbEMSHYap/AdjajH7WyaC/nRMTY6vLax5uRaBMR4GMgvsDJxbv+bBMqkL8nL3SKqDpXG4bZFM+ymxgVUzJOIy0erfBNRdyUCy2XpPToNnwy78TqT8tSLobvbqYN3Fa+6Z0qsneb/k4IYbh8C9X3VkxO8ErDsgqYrdeyBqgaRh8wTP/46amhzb/QP01REJdjU8hRj+/Qjrz/h/3wUs9CWSqSx0EtxCJNPjefGB5QRJ1fdaSgoVY3Y9rjfELwrfJCdn5oNuvgjHfK6SycW/e6A/Qyp5raF1pORJBls/QoLJn9ohjn0/gL3oKPe6BwwkD1cHMO5zRrxXomlkvat2YMp3KrzVpTHJoTeuYAlOOUTSEciwN87gXmJC/IFg/Y58HBe3lyeWh6VDT3aWvQNn9jBIoH2QrOfEcMGdj+k/y8GIurpgeU5E8g4tktveIKmJK9kimCkAhEw4B2skM+7NYqzvaIvjpul9kOQL8t1avv5OJK2/d3WlAs+na3YJW/v7lOM4e/+fq+z+Owj4X4PWf5aAi6k0/alHgv/4RNCfngyw7DZwjY4ZSY5m2LKDVFzh9kxCkZ4dfH0ZeiSJ4cYkFXooM/1YT+EZKRFJ15uJxhLuNNCVasSz5smASbrSwZ3GSLTGFiGbHUsd7lwqeP5ZhimznCGBs2PeRKKbH2CTgEtwDJNCpCyZOkyzhgz65oBEOe4uGiuKfgnn2QHJ5CWTmnVcmSH52lxkzeqksO8KfPD0dCzP5iR6JjnmDur57SDy95A4TPbDCMm4iaXkuP4ub+FrO7hP9Jin/kxW2ea0VKDSxpGULiJGmZOqA5JUBDxXDqJlpT5M4Lx9cp6Nj5yyOqgPUL+nMcmZHPUsXfQtdIsyFUk5nAY2OldzuM2WSNrPCOtPEFrC/Zz4PF9lIbCR4SPRuq0n8jWdhkzikMPD2kc8qdZThUlHc4Cmx4E13z6QtEs7laG13yHPonDyJaB5gOumKklK3TZk3tSbwN2NkahtHtZs1wwArXTkPEnmSNCbGzpw9W45ydQtkleZmQ20WQ8k37TRH9saHmNq8mMrrf1pAk5/OKaybP8GX30HPGobBY23bRwo0imSCZxIoZOTsocoHZdSrNC4ow8b06v0Pcf0begNh+5ST4fECVoRPdebjiZ8+YT0vt5L4WyJBPS3IxN8xnYSzy5HjRo3cw3FyBxL3OHTgSq7ZAx5PK45P4wvNV2/0ydkll1jerq9qDQL+gt477HDw2s/0ajKojVwc4/paTB9yiQpmhWki2cihbrWFfT0Vu/gvXYlj8PrJKRw1zVINPcgolEuFLpcdgqU1KxJ5FzPLc0lGgEkjwMJD7tYpsn0JUMo2kSKm2MDFJQ6gmhzjEnYZ0ZKTwmMoRgoSPHV25h0MVQjKBfrmEfnFzVpWON7+9UbyTYtTZOmCZIr3t9THu72s5qqcov1+cI+Js5TPN7LK3CENODIY7FA4obyK4d9nyFRe9sb6CwtLxCL/ijF0Y2ldK5hzJfJJuGcXjOHKqGK6evtmAn+2iARR0PG4RDfGxE9JCzPkodbKPY5ktgRSPT1rEA+mPdKilUU6h9LVxfT2X+/f+2/hIA/PU5NjeULvMgLCEctAV1fMyRO7nEev+0JkiXuMgjf7UGKCwvJkIzUHeTPuYVteD/r6Pp2e2P6VZ14pGK/S08bgcwv0z3huvx0yL7MNhBsDo4U0sW7ppkwVDhMb5qUjs+GSdX9RYVQCWoppu9LSs835QaH+afm0SwyBpp3fYHHyyyJT0bhQG0j0yFqmMPjjJct2dcWttl6nIi4PaU1PSz7ExJS3ovYFUiutxyOIHVWJefvVABN7/IM9qpXi3BPzypdbUIOIOulxE9H7DOyZNYB1NtICsOgLqg5V23whQh5ZM1mQHszXcKBth6PFP2c0s5PFDh8iohE1CdIVpPPIK48jKHOmanUP8yQ0BGPpVjyjJqGUuFDJPYF4ckI+5DHBJCs5RwHFr06FnQpzXbARw4S+Dga12S7cjtIwslRCnfDidJ4OdyhvN6RsJv42tMgaldw2LCM8/12LdPjVefgrZxG4pctGWg0kzVAXXIR004MdP5QkYyLsCZhqSvFH4ypufJTSyz9aQL++BJLxcoGx7+tJd8njUame7sAJ5kgsbZzqEl8QFIZRqkT//7xZBKtXi5sdkSXAkOpu98EdCfMJLAavWWy7xMbaJmTfzaFkDvvBrtdvRb+8Y6EY/UqgRVZOVJA1/i6zFYMzKpmwtu9fZWYo1UE7igj3Fts/I446usJ+vuOJDuMQSMfj7dgZAfyz76AxPaQcI+TLmAUa8V3YiUH9iZIoNjB8qcjXoF+fG+QrJoOJOCrEMm6ohxPVuPxDgJg62WMA0lrmeizfQ67NkLSdVwLiSDLGrbFjBE/lgeVPOZ29d2JmXFftsAhgt99WJ3w/cC6+iFpW94jAWP8PG0/BTlJVQc7oyUCtqWmktS0ZXDe8w1mvDoez7oTH9aObkiBEyJZH1Xigd2tGflNwNeW3MG6bpColxKwDzlcOjA+OG7DQiDByVSKYBVuN8Rzv8u7jC7VHbajsUG8fToUZP141d+t5tfEO9RIUPW+x/qwS1MKEtDTfyUBl/8zBFzOVOWvIeAPTwR9Cy2FZlsfSFaMTsD0WTuDXvESkdzTqGAXW7lCnak5yR/yxmTFi23gvtvnJKEnJNg3YwNxrpE8j/U5ZE3njKFW2kzkizEG5I4+HDiNnrXIWxJ9N1FIb3CN854kfvYZmO9VKjSrS83T5p6YrPG6K3SO4ots4c46BnxuwEnOPZLLMB1YuNUpiOO04ulHT0IWKHQHl8k0I6ky/T77dw1zJKnZiISoicrsU1vi6y7naRTwgk2KPoZrkuQ8iTlT2ZVh59BRJROp3E8pW8gYgN3ODpGQFwrsMfMZ3FdhLBLPRKZaj7AHcaiwPkwyVVmmIFEv1rIU2dk0KDtWSxWuSl6QzNpGIVso5gOONx8JN2m/E1Pxn9Bvsc7SV3MBtph1dziyUSrlzuoysNUcr+9YL5Hk/QYJbdjlGtqPlvB8rk9bFiQpHi9waymfjZHgUbgfw+M2CUmi56xl38X/oT2nkZSgMWWGIz8SeOpWJM0bWWGjXvtgByR8gl0plv9PDa1LZSL9LXcBf3qCzTIqnO8kr5xER5ENtAB2gZyPSkyPJEOm9lXXIc92LaafcRrSSaA8IOsCH9Odwexoca4IpMzoCR8+HdCV3FEIJpbgfMdfHT3hYAF744EJW/qUOvop0wY8AzQpmahmTa9+e4Islc6Cn69zSo2R64DvSx2Jlm+roKJpMK5GowgJpV4cuupZBt6sw/SRfPc8U696DofJgOnngi4K+n5NXPCSoyDcvczw881oD/H82kqht9kUdJDnCRTrx5lH6xSJFjqZBp7qtiKueyWlixtYEBq3hseb6tjT27WeAqQTJOPgWiGN+2sM4aRPSfQcJTJ97NsYDum+4pGrTCmStX58VwRtpFBzbholL61B4pYNDydDZtJAdhQkLUcyL4NuoDu38cEbgiuW990W1Pp4Z/ANv8IR8/tcV2IFFOJUvkpRm10KLB/bwV6ZVDzUz3uTXu5DB2EfYLp785lDm7p8Q7hROsGXh3NPUfYDFMcDkrPW4pDWc5dg/T8uPHxnVv3H0tWlMp3/LSuC/vTW8Dupxt9oZuxJJB+3Dt2/WA+eOy+laP00VHprozUER+NEwttCael4jaxPMHOUomVlAS2SYALatH0Ibm3MkIbkMgb/2QgRT9snEH88qSC7pSGJsSwhzVqlQgJlhKS7/Erpwqm77yJ+F8FVgm3ufXZdKJf3TootC39zYI0OiTvlIiqJAdR4W3soEsDXfT3qyWrT1OBPZg0J6WfR01y/uoAJ6VGKDqcZtvHdKAfMQzGm0uas0W36zgCs/iIiw8CY3pU4DnB/eiLxcE6RYN8J/365QpKyy1vF82GbjEujEvFykaV0EE0KiaInPFo8FGzTHxkbv+lWPA511tMhaVu8/jvGZOdlKr0kcgzx8oqv39ocY9LC45WNfeJhL+H1d6yMwd8rNxIiWCm9F6s9ZO6q4rw8PBVynwUG5MPkJvjcTAp6c0/f30uqSHjq9wqlutIDty2B39dOGpUPrgzxYnvl4XIZ19/HpO/gj0cF55E2dehiMqfAg3snwm6ea38wpn5uQ7A/TcCffr7WyvYu7CYq4YBdPpKmIBU4K41IcFGHnlATSbYdFroEbowk2W6FB+ZUWnNPG4NMbhOPAaPfFT4ndfDd21LagRU29B8CalbyBHMuE+5vxy+VHINVBtuj6vLgVGsmGR1w0HK8CZKtE0eHzCZ2Butjid8nxlslM2v/AdtZUizPbAAyEANJlewoD0qlqonucg7O9luetQI9MQ5SAsaLIKm0kdZjhBst0L1rcv+a+zUpP1UKuo+E864ZEs5SqxCYdN/w4Jq9NUKWVYHfj5kAxGFKWJccwSIbJnlq7QOpSsTcivlIrtsGO4PWqQIw9saGBMtbUxBCqyewW8ZEEF6OSGaF3ICQFRUQd75DtmU1AWMBWD6xeZuEyZcQqJQhybJJXRB9meyALR08/q99AY1l9QJLu+D5qTnIZP0xelg5M5cEqlsPhKhVgr/MZYPHU7WBxPXlBetDYJLgtRhqYlReC6bxnfgq72uVbO/f5XmeY0t4lveu/5UE/K8Q+c8SUJ0v53/LRNAf3xcwwq75+cZ0Kg1GG8pCaUTgsl7kUh7754KZCSzh4SsHnm1g5rAkeAfw3GK6lB1PU4VlF8uG51zb8+R8NRx2GD+20O92Jc9HK44E4lkKt48QUt7nG4XtX+8VPEB5iCy+kpC1RbeB05QfpXSiJgOrNuYC2ocZkuzlKiHzz9cALiPPkzJqz1r2YZkH/ck9isR4mcDKeZvD8cVKKUmyVmaPN+2gae+tSDaqObCzZHZw/SwPPCUHqWPvtdzAwzUPIplphsYMVXHgMXuWUvYeJZR1mg9w76dIrnvBHDbjjwC65ojkqwTp2WrRjUAs5YOUPtSkZVN9voX68W5IHpuJzA63YYW8m1ZSvkmnJju/Gg1uY55gep4xhV0rV8B57QUkOTpIVOsUjqE1FoWU1kbasct0xEEMaikSiSEBXcD0/fTa7kn22CYFM5R2DMc7a0nOb5HMbuvegsdjk0h5uotlJn2KC1zFB0msxaxnOq1rqCk9Itk9JrMrSh2aRRLwRGPJn5sIqi5k+W95FvCnn1u6DfIN4neN6ZmlLzt6OMQESmslJN4FGaZvTE8h49Mb56qUyRQ27gayY5OSeDRZYHppzBgclpXMQzHOFEqMtITYudz477uAClxnkNpJIUXy6NTRmfpeI3l2a552i0VKb3fdgnKiPkjEV9uBgnlqIVw2g4g8dnfoKcOYhMW75mG6wXQ55pYEkTvbYzp98TR68EoFAkOcRZy91Jby/amDYDfueKy+kHRX2sxhb03vIv74mE4/Lv4Uovb84BEf5h29XtwC9ofDncfGCNO30bsX32cBO84XB+Ts85s+e+kRidrr95ra1eQD2airRFjuMqDjsJVRiDMk3bBMOhouJz6Ezusixaus0Giwxj4q8ifd9zmpm0rPwcOGJFk8SOh2yIPDw7pCIB8Gwf1lTKk9fU3A168nKbabwaRz99ZAlNZvHjfMVGhWvjs4bCMhReOb61D+ipzvJhlXzsfpBajPcuwUtt3AQ2+rhLQ6TDzwh/LI48XkIlNuY336K0xRIkPe/7lNIdTFZPHfEvD/0ruA25cyYJvoG4kvhAPYBscOpBrDNnKJs5521wmSZDu5S6Gu5kg+fbIFz6YZ4fPZXqPxc7fA9E1MpdB8Y4yREMcN3o7vnFf9GAgbjeYQdRYSZOpPWpqbGQG+mFKRXy5Lh7LnycU23Dwlvl/nKg1u0QWiefaWuOLuQ3oiegLleloTJFHX02PlKgChssf3D6OBVIeFBrlZIOnYujQp9vA3yJclElJoaUq3d38J3sboSaSmHWAMPlRI2vGLR1QsHBpHbgPlJu4Fv28XQKf7YQ+RWSGRSjnU6CX0bchBP4tw7dsyVf1oCnG6rST+OlgDnVuODN5VR0Ku46Slxf7qAQQLjKkqU01ayaMVfv6Cxwsvd6Dd5Yp9SK0+Bf9Y2Ifclu83wDX/8EjxIoWeHq87pLfoJIXru+fQ7r1BIsvyR4TVqENSOvodAjNoOU/KA8bk6QFQNO1NxFdvhuXfBQkSV3tL331bUnpOSw+CaH8UocsvKo3MawFpb+PxzspS+YMxNVv8t3/+/5c8C/jTdwHz8X4HW41T4m9ffkG8674FWzhIFqseVHLPjBTWtkBC6DUU5JhWPtibci15XvSmv+8Crqi25UFEPyEBd+UBU69IKP5Cgsgb8oatRymB4jSYKKzXHuw0daXAbuvvXTPDBi0yDO4vNseazJp9CVZbI4FItjbJ62hMwfU5Eoi7SKRg693B2spYvl/PAkrHZYLE05Gw1VKnxL3NcrAcYgqveNQymR2lK2xuR4tA+vF7kk69AuyRhWQzLnj+6uylQLSx8V35CIn2kqoDkDzZoHT58F32b3WGXX5EYsn9uyUwLDuwpfdG+OpTq0nuf1dvOAMSkvVNRy6q9AG3LzYCegtrVeukB2hmyYQnUyToiUgKrPYPi/iThQ5kNcP6pe+pJQWPVOswD7rgMCNig3grDcvHLSSjPvPw9U5Hoi6fxgtWqepKMA0aSqjN99/rRVLeBsDf68ZlsBYniwSSj+1lp3tY3utAhG8Ln5L68WphG1Rb4Vc7/1+5Iuj/N7z9RwmoSMvF37Mv4E8T0PQ16JRly3NFOavs5VkOPDVxkBI7mAEj9duA/jmrpdyqkThsOTnAle+QYK/3rGAbO9vDMUNeZaP8giRprBTOrV/zRPaRMFHMWqjN2YXnTX/p2CbItki0xVNKpwuiskUGHEPtdpLS7q4UTFYfDB6LSSzldjfX2Jq/DyD2g08SvjGRhHGZQ0OzM0mD0zxkz0d4gTMotZQ07qlmhabN4FEOF5GPDlbHEqJJ0O4NJJp1IQobOfUD2kmEr03r0jL32qYg+nEtslk269lj8i7htk9zJFg2Ddk0HlXwmK4OJDEy2WSaKA1oz4eG588eCeoJKwFxWrYkU95dyyxTpdA7/pGn3gGJOfOZDR3M91IWeki05qq/4aStQpIedmbHPOtqQi99py0U7bxmt93pCMeVXkupiSk/qy6PCAk3wfqd5qnJwiAysT4irM9rP+3Z4tlFcHlg+p7dSiTycyPLcBvdC57sLpueTZr0Abfl9ERy18fzG++RC8edyvF4r/SP7QuoSKo0+WvuAv5wTFH7QSFU5ZOIgtCtqdwfkRyDcZVi/WRTep1kA+SPYOD889ynNPBOKfDm+xf63WjZ06g0TPD8ThVhUOLrhKYLgCZ6i7jfvzoqzcZIEG/AdDgNk4L6ShODf3gTkXzufUilwhKQ71RJinytr2npj8YQJ/Gc803sKLRe6JiPhR6SLNlnKs37M5JsThsk33FF6WAeYijYvRfxyR/LtE+PDOBlP0mIzb2jqrJJMZ29fQRfLjGdvuprJOUuRrJ2YySQF5wWSMrsw7nF7YFOtGgFuZ0MJH6XsUqnvtVAUN0eItxVo4HS3cKF8vJ9miFQtz2NB0w/syG/8fgwV2Ta3q8f4JPsSWLbPJi0WTZ4fvv84nxSFzKtV1EBie5MCb+V+55uHos1FOpK4bybGCnVo2EDwVLqRcTX0NHAFytomKFI0fJ5C+nz8aTAy76TQsN8mYzl8zOk82EQ4WKi1FSI4wfKXsLjJZstEtnA9Hav6JfvXcsrXu8segGnWL/h9lP8sbuAGFPy8m95FvCnCQj9988aNL/wKHR2SIbZ4gGhad1JeNrYLQ0sJE+gPj9SPEXF0+eClRCNpjUPpXkv02dma9im5JVIklFPaTOEC0xUJekfAh7lWwiF7B4JN41ZTa3L9y4c1TY8i99uStf24w5JQqbY5mU8XkE+mNg+neV3YuTDofb48YBkZSDpdnwLdLPeRBCMrkcSXuODRpRZLKAYr5483KWYKJPLcQtRkD9F7PTznjb2roRQzyQp5O4ipCossM/Y9TMSk7Ot0i0drwE6Jgs+BwfbXIblT7k0SBFbTltaH5oaopP1JNFkPQ5p+jyGsK/8VooOC+xjsu3bhnBt3pFw1FSo+spk8PXdU4q68yGlplvGkO4j7JP2wSikVnHag18LRQrvcyelXYl9RBbnC4m3H4ypJLTHmK/WDxKSwespn80IPPenJeGLTd7R6LbA65MO2Ocdy9fATj17wt4uJRK6kdnT1+ypYhc0WoiwHm4Orb3yCclzgiRtRYYxu4gmAHw5InHzfvyxiaAYU1P1b1kR9KcfWHCWMwBt3lHhK7E/kN1xj2SwcsbBjXSHZEFVIEHGRAJRQE+y2wvfubtEwNvygYTFkoK9Ptjca5UPZjCT5Lvi57D5h4DJvpqCXuVUgp1Xp0TsRAnr+rUjsFaQPPpm78GKJSaBYPZpyay812DZwuDeKA9SMo1fc1hFPRKs2Aw90UrjCUbnMfKbgPOHt8fyI26CeOSnxL2vKti2xOIeO+D/Gol4gP2StwSm+VvFiE2OsOlDg/j7GkebGTUKMB62Sfza1QsiVqIG95UYkvdqh4FILOmA+nND8rMUyRQW/A5GXRoE9LruyXD0YtjmrcEByvdAlMaYgTvUhoB6KULyiPYDuO4CyXh46j1ZLewFOEW+5b7xQHIvh8setkvfJoFyxfp1qpcPK7sxSbCuhxCvSpqDHgx4fivTTSLntgSrk74TwXyEhKTMPoBdn0zMcEPfJKFRKbBxNSTe7TtxlcezOziuR7mHeU5IpnVyAUu5OeTfS8D/eu8/S8CJNF/+LQRc/PBEUKHqNrRzQFJktYF532gSIsEYkkrez2Rm8ocPjXUXPF+pSLTKcO/weOxPIj+0qcbe+0cPlfNGspBVV7Nc9U9wbCdHkZE7EjBsGJLnHd2k3IzMghX7JoLr6fGSMrGQe5Zu+waOZ7UT+W1smSzNdA9ObJKTfOnPBxbORzd4vqpAZCLJKFvW7Ax3N7iKdCYvUjYr6RTOt53gSXw6AwvkK4Hj8oznm6p5wVZnd4UdmCZ4ljTUYeLaLaCVb0KketmZLID+DKfZUZB090Zi7sX7Dhfsq6R8RGYhOw/NA572HOvjbdGOPcclQHXTWpKqD0VlspW1SD5MTfKxdE3ZJBhsEDEOvfm4TGp2at4JPPbXSiTx1UjZK95pcB/ZMclEfg1ZPWCH2x5fR5IkEZZ3mY8+INIWr+eoSQWzI6uCS4wETwwjVZhxmQfw6PhNZHVwCVn8CVvoHm0lct/tQpZ4Jx3qsVwhQW94vn7ULfH6zx3JIgfJbkhuChXfRVL+lLo/tiIoxpQ6/W/vAv5LCPjT6eq+RbaHs/Qm+MzwHDZqv+QITi8p2oyLga7bhQWBfZhiunp4aHRVRleILwshIkoeIT0s7g4ErbsmyYy4LT28dAfKz1aR4o9SdfTlBR1kwM6E063Z0bMVIUkeNZXSl/V9uj2PkVzL25KED2ns0Kk4pLA/OJrIpc2hp4qyJnDw+jcP4wOmh/7mg+dfBmck2vXlYLJ5xHS63UuEKzvQmJ18BER3TJV45+UqtR47BbKDMZfCEXMc2s5jTKdzHYe99IXXd9zHKSSfYi7iuilrerQfO9hLnkKieN+F9LXUJ5DcOKaziee1jNfTO5K16ET0HBygop1/N1nYDjioMSTmZxMnsLdiWcThYtUy20ZyhYE6RZLJu46u5esDcum94skkwfzfDKcFhK9wJfJaSUO69dQUsula4vGjbgp68pIdnF7RSkomsa3QJN814AsfidnWYDLJxCQleV8VHm9Wc5XOqWHBLbJXIrWWNhJ9hr9fOH7fMV0fbjUlmO9Dvp5oUnYuDn9s0poykSX1v90U4l8yEXT9wzElQ1TCvrB6KdbN1cDW770Bx23yluK5NSro9LwOII/duRRrbinTBZl/wLtkJxKqwa6ncjajkGDj4+nrsTNpNtFdCIxuKSJltAuJfdu8oNw5ZxHlPJWp7mYD7PO1IdLYfIVsUiJp9s1jTKL19inT1fJWQXk9rEn60j3KwnzNILiJDw/1/C5T+zKWYD83L/j5YGeS5zZZQ7MJJpwHN61gXhzfodxQWYry9x5JWiYruL/bpcB8Wq2RWHtMdPt6RbAM5UCH8bZFgh5VEQvnSekherjAJWkuorujAD28oxkUvTklfLZ7qey12k0gD/OrxE3imrSv5wfIrN1biszl1qG6tikgPWA/HT26l8we9XWAxBlhmx/GnsnCz+gF8DjrJD9dDyYVbHGDA2l1nodmWlC1SQOIJxqWf/rROlqelhxjKtV5GhtFSIfV8Q4ZH71EeLNAZQLWHviXM9a3KSH5cLT0cBwPdZKdggLLF+08gCx/8IhWuUI3560HZTwjPD2K1R/bvAhjavr/3/b+hXcBf3oi6GqBeHHImPHgMgo08l7ee9jeuw0HKWsKEjoekiipkHAwHRTiHIwY9PWWEl+v3wWJrT0D96I5EryKYCDN4xWCoc+NfyaC2qk3hw3vMMNJTkjCKDcaILG94/5+BwrpHC8Alz+RbG3+UcjMWrbgfC6m5OX9uicjO1FhbX4ncgajQSbZ4yKBNgIm/Sbg7MVrsGMsXyA8vyfhyjiBrZAtCdizcci95R+gtY3EonEAxB3fT+CwK5JzyLE+YWPXQBcHi3jZC78v3S9HsPIUSRVNapU0bHkH836whLdS8PvJ7P6C7W1nCK9qsT4u1SuD1W5ucpC9RiXpSajgKkgyvzmIgQSfRIZtVZnEK+9HjTyvKyz8eGeLYL1AEkYXXoF7vtoSlr5WcLRdBcC0K35fvLWQ+KExAjfILKxvA+s7uokZ7KD3iN+GekeoJx3BiHVLBEaCJF+0y9F3Uwtb+NX9DWR/TQYwtt9Hm+b2uyYjd3X7bvLh8uBcHc1/JQH/a1z6zxJwOlF+bMvdP07AH+4GHuYpgSY+3ng6aIbKNN8/QJ06guSmqqRMvl73cOzjk5QWj6vJjEUzg+Mr7aR0fjBb5vWPETy9w1FKogrfv4aNBNftuZUyD7t/VifvEQh4Pnk+zOYO21/fDdy3fBBJE0Q1m07bAa6+dxeJwq8KKy/XDI5BWvJkbG5rpn6sGfTdOeSJ1Fgy299Gb3gcyYOkSWEXjM+aNVR40SSll4vGPoVrQ60WDyl/B/eQDfp7A7XYnqRsPqI1O/gNhT5MzyR/q13PRNTJcLs/TiL1vnsCVjgKQmeMap7PbSRumD0WcM40rA8NQcz8q5/D0VqepbyazDsmudYbnocz1h+ZLBx2OxUBnOXjRSRzRdHYJJkIuHK/kXLtMVOY7OY7uOPZeK7cFhrTN24J1e7U8nSXYHnHLFjDYymwfF1OauYp7hVuihAkycm1Y1dDL6AKZw8pVcfJwJQOO6wm3uHxN+O5xsqTa8JRPzc892eJyi7TCYN63t+x/Cu8HmG6+Gt4q0TKLner+GND63SynP3UX1f/tmcBY96cITxEL86vk5oy/ylc6NQFpmdHY1fTvXc7QuEdR4SPzs+W2u+TCl5VXiTeHHYyvbmYHvGYb0i211YOaypWgB+fVyIjMhLQsDmmi05w49xq5jKFaa7B/iqYlCjaqmPZ/LyHaNRpPJssVgW77BZv8M5jJOJ+WXXsCHkG0fu64HxfFTKVlkSHB10hWSduFVJzu7fgKcI5D18bn7LlZrWCnl7xdSEVDr3kSxue+1QjecUOQJvec+FEfSSQFH0JGqxn34mXSKzNFtPJRdQcwD++kGjGJhvotcV0mttrlYR9CT3zPwaBc3V48PBkjwbajSdXKF5vrC+5s1O6Wccj8Bx7SeKbN3RsznIDSvEYSfGSeQPztPEKovObSPnCGvfU8vIpxN/t+7LQtEK6uRU3iHWO17tYHhUa+6KA+3RFeDITo5Ru5eMYsnkmkbhSG8pO60MN+c1Z8XyV70M6mkgZ3M5H/HxePgoa2IsLwGQ1SJF/uiu0rKcl5BF2Jvn66v25O+tTzFanfwkBf/rPKnLFBgj6NxLLKuuBGWKWwE20CrYBvjIZPeweUG7tlZRf2hUw9RJvwCOfqxTtP17PoL+YAGvHlFK5erXs9IwO4ClTJE3DdinprxcKtRzeeWypW5MO060Jh51kiqSqtJTN+fYGmczXPLm/VjJzR8clZEzZSLm3AY3F2wW2AXFQRRjZbkqnUzzfyTv3PF5ku4KkZcLh6soqj/vy3bHyfqfw1Kol9gF7JF8Q3X24lTedJJvLYcCyvGI4tQUhOV+9gDn6nQCyUhdZM3jfmD4dkKCtJvLctJC8xs2F/Wk8kqKPoptML4QFrWG/MIY0JKtZY/3lqazwKCTLjj77SodqiFQpKitNZXNjYUEhPbCPuT5rk5XbfA0FszY88XovZUMu1nC5+Exk7DAvKOoU+7ibpWIfUQZA/aMn4FJ5jKdiOVJpUBIKVfaakNA9fzR2CA5I7BzrO2l7e6CXhWjgUhLGs3NwoFR9rd8QDslHige7KChcgg7yj2qKVDtVyh+MqYn0/+qzgLx+JWCLZEO8+v1xiKMt37CNpY3k5wckim0uj8DYlHE/neoOURerHMh5QfGX3iKZfhHQOlWuFIQ+oUS+rWKw9TUS5temEPGcj4BmCyZ5nTP05IndLWjXYie8oHk7hD4FkpLSLffxGA65rb0r7Ba3LfG7UaCSOlFXQA+dxeE5f5vk1S1noE+WG0ynzq+asGaJ5Ju+meQrx4ASneD33QWxf5EuJWLCFdjpncO9IFhjeQbSw0amFvcvdFBJr+1PsDbeW+7lOhJYlZCIGznbclA3vkPOu9cLNg8JX2vRsSPF8JqA3Uam8JzDdwXQ0tvD1mdItO37Y5L6uzK0Pr9awv9AqBHdXk2xvlYWCRZGEBLLSzVYFWuXAFn5Kgk6jIFNiYT2yp2uEZLaHMhctiR/+AwFmX43XHMSthVwkPyOnD58ieenQLzL+C0TGkhnsF+nreTbZVMTbdvh+fuzI7zbG8nXzDwZVm6xIbBImp4szxck7OezEz5dYHn+jQT8rxj6zxJwNlP+mq3hZz+8KUTlNUiUBXvw/LBNCza+uBc4bs4nkpoZksg8Ps5wzvOOJPP0KrN89yRwl8VdSuPIMtlpPMb0b9f9r/LepmtZXdn3/kA2DCoqTZEQ5Z2CoNADUZCgIgKin/6Ue61xxmmd9TTuefacz25eg8u8kar6/0hSqUX8tVOJrfJKhWa2fPDU7BEB2+GIcjKdfUTWNa3K3uzZQ50qH56EzR1YGx828FjYg0i/96xml91TwKvelDQ1dRuYuVhRKNjryFPPsmpGiTuB53RAhNSLPGf0e7agKigi6dV65OyqzSK4Mm1EBEwVg11604HOzBuaPj1JYUGb2iDypBGpn5gRI5Rtsf3iQeK+R8QqfWsHzVureObc5I61m7kB9+p64+llxToWz4MaHWD/FCmXLUTc+3MKVz3sRTLc1irrVmoGtR0gEuYZIvKx7Efsn1LTWFdxfD13nkMjPzOSzd9Zx2aTwwPK9R6R0pphe5vZPIDyqzUiKRreMDmaEXgcvzca+9NVxEz3eYc2yj802zxkYP4n2EJ7etY8y9/myKzB9OEpLQRPxxjrp93WRYSfDzSdLJuSJfvnAM+tnJK4eFp/3dfVxWL1n6+G/5usAkp/eoNN0S/gXEUS56X+UZm03CC2txeF8/kR5afJVms4Qo5yrzXw7zEbPAjv1oscix+iBTaNINAOFs0eZ1Vn1+jTwanZI4KcXL/T7VbY8DqbgzjMhpeuL0/VAYJwtRPZZqKWjByHBRxfGiWxmULEnGrBQIwYSuPXiM+f7+kbLtEU5e/9fXH0ZbD2oTCsNz/k1TvXD49TAjeyQQS6Ew3rp3sXHnazoVl1Ope6YSxO0E9TypMTRneWWO8LVHyq8xjlas7Wt4cF5TSiPJt/3gpzz2wA1Mf0Z8Mv0PPWukCurrD/nrqVWEP8AIRlfQhH+NXZfXpeQSANCuWkVxodLgtAROQqz6otyme7XRXA+VajycpUG/bmXgBBYqNcrxO/ZuffHW7lfran8WHVgu5PkimgbPjdDOUeQG/c4gkDCfA516eKXhUvF/p5JlNuk1Blz+GrQLjB8c5S3o36xn88od8kex5XMrbvsiw0aPp8RqJsP4n07biT4Exqi6fEev9lKZbQphTpP24E/f8rAk7mGnB7JdND9fyMLMso+s1nsOHxWIDOvnz/QzgN39lQqQbbgXWCKMmH31XpULMrEx7415PL074rayYm5gjJXmI8O84uCa3cAhEsGEcaqSrKLPMVFgCdborMMz45SypEttdz3NF4TWBk/m5tY5w7ooLOV6XMmoU3A/8+00gymV1kfXPbI6IG3w+PvuVlpO+bqKFyyZam/jVEP13wCIpkqdJ4X59lfSCLCrp59csOcSpVZkqLBmpvuyNxM5Y60wL0CcM4ZSLezxFJJ6flCIddqpPsefit5J8rFIrsrPFkfwoTdrssEri/dxKNjgoicKR4GgTmd0p4P6BTuW3iGB6H9Zan4jfnv9lXgO+hjSbTMDDY/bQ6wlkIW6So84HB47coGOxwPGDelvrSTyZw3DdbkZzaaNQ7bf+Fh5aaNJXjImLn0z6CauWtCO+uRGe5ddpD/SHY/kg9J7r7eRColpkpkqNU5CyUFwY0zkLmPHi5ip7Ib9QR9taj2WIo/7Iz6/JClv7z1fB/k1XAP/2pMvqIBLz9cyf8XtZyet/tZ2ASalBQtK1Cq6m4I7IlOw7u5pOjAjnloC9CRoEZW4l21/cOtlcJka6QCNCjFyewkSzz31fDRxdHBUasnQg1HWSatus7bCvZI6F83ybUyPcpsCywiF+iJqP7edGBcR5sEURTbtDBiLawLxybBofpB+jFJivw5HFP/5URVKKnBjRziuWHkRYhAsYDbLj+2+i4+TRU6hdrUJ2py6F0K/Tu2uINjmdaFNbTrUHN6eIJlqciMjr/dYnD5v2ArZshiOX7IKeaiAk4NxP/fgeVQunaXoBxnCPiAnwQ6XqSgzuLsL+DqCIaWfketG1vCX/41kDPir0GJ48t6s81RNDBVDTYrFuPQ9Z+VToc/RrMSelR/+ZvdWqVpwOYg4LIp83Khj41iYGzPWH/+fKDPmSOSLy91sBhzxB59RLbby+YTfzdFhFv/1b2sFenLvnlnRpp8/QRgWn3u7exCCQaPPkHnFnjE1hfwr9lOpjF4r8HAeXl4j9fDf//0Q381Qj4p/eD7ygiQa+rI4/XWqOwqTIZ4aZWD569piYiRI2hppjkrch42+ZMuVk+9EIZECG42bGct2e47r07Sfx7lrN5m7mIKN8nScMRETB0hgMiG0gkXjitxF7OTIbGXX9Icpg8VPYJl3tEqObDM1G+0GE0kx76SXol6SGyFbZXPKzvWiUireU1up6sNaA6TCWagXxOWDWZYOiuhxePV5NYYpMwyOFRy4TE2yGXmX45c3gZXSviop4h8mkzDk95+aLpbTBl5niuAcJEZIvLuQVs1rUhlNmkpilz0pxdni2Gaqd4kEyR7hG7SP2ASNd1Ij26L5VtzOyXDoaOIvnoJ4mFeSRQXn46ksjKUkfETRUMbf0dy68MhR0OuxZe99uZx9u7nTBfPX9B1PqTpqe3gv29fwsomw77402pxJL3cwK3j4nvw7qfUH7SyQce+1LiyT0zRnaoPojYvXMXCTtbJZuvPzG8lPyGz9epwcrr5wiPzkNkNKVUZ8Lql4jYbc7TwMz+utAqL5f/mKvh53/4LOBCWe3heI+W/FAvEXEqY91CEX9UkrQCEna6EhNu8kynqZcgosXl7gqx8hj50ZmXCRt91FlxaXk08dagMNk+K3DpI5SDh7Fo9M54xyC2IaHRiTiRLk7zFvz8vOfpNrzmv7s2DZSL+z3N3M/WYJXyDqCQdVekzfSK9fFYg+cDdjTbMZRruzmG9uH9QLmoDlh+4bzuIPy3xmO5ojoDgu2po/0WbdidSvrz9GqhP6M8TecNyrNVhqH39Q33IuFHcNj5S1JEpOUO5TAFialqqAJIB0SoxcXp9FxuCRwPv1Qb2hzDnDp5XaCu2JwfaOhL7KpoNlzcTuVxfDkrumEKAWLzW4Xbz7WabfhFhsM8YDxVZ0HOVnsc1mN4dtDmO5SrkXUKQfTCEtlQI3Im8syEXC8p1icvOv1E/QX2t8Tnixrl8cSJM3gyMuEHywsVln5fDtxMHO/sLF8MvVZjGRF1Y5HEexUKa888gJuxXdNDqkwbPXwJHR5XzRPJdV82f6FNrWf/lFXAP50R9OW3R+AvOiFc22sj02fFAu7HF8o0/TMqbFzHAc65YicSlKsqm2rTEeLpgvCDZ21zdogfESTTWSBiN7nWzJamFKB6mDRu2JBT4YoLdHcukSjJFEXvzOMCuBlZGAfJN2faknK4HnYmSbr9p2P0c0pBaDegicmvElsIlMOl9t2TWO9xTqkeucFzwebksP1sdF2+vSUY1oou4ubNMQ5uaQWt+aU0CZu3wR5n8oV21hkioShPMU6g3G0qG+fo540+YJXvaxjcqYmI9/ggYomWQj7xELl6r1d1+z1fwWn1RZvef0TJzKvfQHMkSxq187JkyXR+gCT0NZpau2mukzp+QXVqESH3Z6GzmddO4EJmaKODW+lsP+5eEB9t4MlNversE+0vUNYz9CGW9mp0rX6aEFkzRtOu3jf6q+1UuF6faIPqFQxWV6RG4U02JKvvuo5xHZGzinUTxycaFN1JgMItYS4i9hR9YvTg6DNe3YQcH7QApl7WDhSrNCRp5l/Lv86mVuSP3Qn9VyPgn/6ssn+TE3gLey9C26tGetvsl2D63KS+tagcGqv7FxiGuhdwGoKOWhopwMCAQXAaVfq/ENCYRYgUz4SXdGdheXoQWv9GwGecMFAvlz0No/FjUEPzW2CM+jR4fLcN5ZZ/Bi9+ILK1lWjoYJEPWLfPb1VMpSW1TIOBtSSOgIsclGgqxgYM97MnfmIVNZ2bjw682sX203uFyMfjEdSz7ohgpV5l2g3yFjbV0eOB13KH5ro/AydMbbT8RZDQqlwMWP7B4cFhhkjk00UL7jnD+nTj174XmYFmCYf7jwsHakj+BMxoYhKYWNealotXCdtzbYkwOODv6UVxwdM/NgnnLOroFHsP7L7A+r4Kjq/0GHVwlNgX4f2GyPlUEWFVS/EpaN8r0En3OoLrGTYJ4qSUqQSSDcaWYfvsBsc72EcUrNMs4H7/Q179wTtQo9YhobW/KnQ866hgTxGO79L96r/0NhPY3s09hclb0+kKfquCrySgAYxa87dEQPm/BwGX6/nsP24G+Jsg4J/eCHqtl0uoXInQBFQzZxNtsoIqvzxFlpLMYcRmK+iJ0tPkq78Mdp1WGQyh+xGZ+Xv+sKwn3DuzQVefrQ1mHr0MmibteMYZYsl2nl2hXroyTffpq2bFNKRQdvEXEWS2yJl0vyLirV8STegMkS+5mQuUxydBMrp2GlYo0xO0W+lEYz9TVPY+e7+LSscFj5/TKTCJuhkI992TLLDliD2cHuViCHMRi13fMJdcTyiHrZ6mn2o2MrMyT1Aaei/iOEZkeq8mgIhadiSV45XCXtIPwejjzhOzXxlMBu0KBW1bnngRImskuTJ08uXN44a/GkRg64jlSUSkEXNqNo8jRMSX++bZWk87tp4MBvSnqiFJoTxzZgzzGVx7uRBxG+Y6+yrLNVSRj8g3OG7DzCZr4fkde0TsiW6w5/G7gyZ6P0XcLV8j+66C9S+VBfa/MU1gsXwLoJ9fGhKHho0O1roVcM17jKivLh2ZtzkUUP2CR/KAZ8eSPkS5Cp8LiT0UAX9ZaF2u5X/M1fB/+rNKuGkTJJH1lEdc1TqWaS8Z6pWgIj6yKyLS6hTBS9h7Gp/ZR2fXxCIQlltJHNgS/37AowQe9oFIBhnlZb88unC0VyhH5YPf6ZlnV/C4rxec71W30fNxv4EBqj1JuVZFbCSbI9T+2uJxGWwVNrFfZ7h7Q4A2M/+ivLQRca4Dw/Ki6VthXF8/4XmsZHGYX3xZ38w4ylXRI2IlB0llDtnc4faeIbLdh03Jzju+hHpWWjSeCpTD53o9hWZ6sUi8WakyezzsB/SXi4U+xbw2TNusAkRaDL3ptPplB6wIhe40NWimvInErOLUQTN0K3LQPSiZb1s5hJJDeeq3vs7oHkOxeOk7nvYFL1FEvPZw7UKDJIdVCGw0sxmcDyKgsS2jXA7XBJESekRo/eCAvoivEcTtDhHaPS5HPRgdHbrdyRWxoo05kxd2g0gcqSTutmJk53KDyKtKFk9v4wZYeTN2cFfWHs+W63Jk4Pol3Ctzw1Ob4Xh4KffhtclCxIPP56+0qdX8f+xZwOmqAf9629LkKZGG7efJDgb1vKPJ9feZReT+BZ7X1iRpaKPNHC6vLTxfVBZcLr7oJ9X3CQ7l6UCShRKWbNh4R0jF2aWZ1CMCnvj7hRj/WpJoerxEun3aINJN0TLjQ0PQbxu/Vbrtw+WpU4Q1Isv6DtfNLRJJW1UdK9aPAJ45d0hiqjiHm91Cgo7XCj327TvRx9yhcE1xKqfFIEms4f4bEcnE9mtiIzHlJGsg4pnDs+cM2+suaxtu4x7nXKZcRyavNxL2L3ZpenlqDsaN4wHiYObS5BJMG/0sbfYwfGeIqJ+ibtgpfs3h1bhTzn07iJhwLg3EKwttur/4CbtZAm22/yGr+kRE2x43NlSrq0USZxoqjAaLDTxWswON6TyQGPf4C/vjByJrkrzTP/v0AIfn0SBx0D4lPVU6D27hB3h8fiKSN/WeQPkdNZEebjeV2bv4AXetR4QM/ffIyMLg0Hh5wDNpvY1Ydnw/ob/h+41TOqr43E6hnN1jkdye37/SppT/fGDhb7IK+Kc3gj6fmxy098PgwULSFNo7tgLG6mKK0LS1nE4Df4DNUOKbqhgi1fZAr2Ab6IehXmgOTavTHuzzPKBh7VGZzvf2BUw9RQQSI9Q0KXUDbIbIBu7tA/T92fTgzQ2f+qqB5b274grOau2Q32FRheaEzkDt554IuoCPNJ4oJjhT28W/tUCik3mn/dajDRHAsKlpJ04jUKsyBILqV6EZKSTQNrorfH8b6pTTnIERdj6awJLWdKf4S9g2BVri8RnU9JvtR9C7u8uD20MbEbHWHbb/5JIgfQaIVGq8hE0zdUXomKKml72hglsKi8Ppd5X9Ntpfwcyk36rhDhFUYLxHBCQOD+U4Umh3Rpv2zj4ibr+gKo5XsoettgIBj/Z3b2C2acHchkCBS9eE5iiyYX8NEYHjPnDow80d2Ce/9g31N6JyO+7AeqxQQU+7qqT6dT2CtaXYvmCNyHdc1T6YlzsiOSca0IXZbGFLf2cVp6sv0NlLzEF77sMfTGrS3xIBl/89CLgms/k/ZSPo/A9vBJ1sEAludDYjGfk+ZeYfWwo3rX6J7LXIRkYPOx3KLbx5OhlOHXuQyw2en6XEs4/Vjsxv5yMUktaSuESLZLy9/75+HgfyLwSsvOEFNUpDkpwU5beB4OLBY3/5imxM9zKrk0MM1fw158lK/yGfN6hQaeQmUu3QI1VN5ne433dnkR5HfG6tswsin7ESSeoW6k72+wqq22zkycmTR3acpi2G2veSpubkorPFwcTQfd4gsvkY1Nl14lZQ3PmbJGnxwuerZwIvouDzC6xrpsTfJ9w2n4bHmZnJbDAvL0QnuRNJ+YkjFnneFh7f1YckeaE4zHVXBTwcac6zRX122FKVl9An+Q+RV5bD5sddBE25etEkcjKVTV7VBKr6c6WpHCgd+z52DDr7iUj6jS8qq8bjB4pcG0W6mtcl22Cj4dp+XziWcpezYjcwqKzjiib7ByJmZacp9JvxxdP5/qSw4n59gNicnzyeyauILe0bEkX9QiQ+zhDZryzzYdDkkia1ffrr0sGsyeI/Xw3/90DA/2Nv9Z+xqcd7aCAs1C1Nteh3F+VC0hFZyp1IztNAZrbDC+gszRSJgaGEjdr+d561ksmxj4ORNRXKpcxpDzRzv1rD5sy6QEJ/yDJlm18C/KKHm3dcC67uppJuDsSAglQGz94919kkPVXw8jWXx97uh6AFyqthjnIuC7tQZvy9iKHRB09kuV027Dpbz6Bj2oQfLm7p6OtNsoUm8Q0aF99IYq+WjtAZ455mz81osNGWdlBbrUsx0GH7HonqIPIlLklb9mlYpqD8LUSM9Wf+N2GX466CtFj+VsmOfsTi3caBR6DbPCazqGPKbSPDMN42NM31rcGS/thB6mx2NDbUomM62hW0d9f4pTCSInbkPIT2O7FJhm1Gm+JrRMqxPuDvC6y/scUTiuQe8ERauI6+2f7uURSIpGly6VQd1qWP8lsG9DEsMNiuPmH/+e9sYP+Jcnb6LB4oj9euyNQWEbmHksP1MUEkf7afmhFpMcBQoytOtZNqsO58SqGefo9oc5PtX3duaU2Wi38KAv7pzypvb7WC3PpSkbhpVDLroEQgyMbkaeN+O5Z3ooVmvnNIdq+1mp3Ttw21vJlwXr+FyjZPWkHgqqlINoA2eQ2rBqJTidj1X6uAnsoXUF6KqYguDs7R7rgO4B7Ivzm61iPWzAnGuSViWjY58ITpASVwL6pExH0pSqZ0+xwK94RzzlQDh2XOuIVStlWafDb+qFPPCKBcDDaN9RUbWb+2V4hYukGSQENk7I5RgHHq5Is0utKIjbPyBPWW4Jy7X74121g5RT+O9acFJTrblZcnZPtzQBPjtqnZyfytTDtf9BEjvTWs5rUO4qUgMotTqLLluFvD0dsbiGhzUFmhSYDCHhE39eRIYR+jiOHWRh6PjyAkZgfChGbc43h1BJF3el3L0BcyIqEnnUc9qoMrZJ3u8PTyS/8S3JoTXKOSk7jfog9jibMF4QnGY0tjMtts+Rz66ybgcYjGx4pJfgWU1hFJllLlsNpGH9BFFiVJc1E7Zm7jG7Sz8ESSbB3+dZur12Qt/0/NCLr2Nmcwoq8hwrHhBu2Yo4KRd5aAu1f9zp6dPoh4b4OEdFsZdDW8KvDYakegqxBJTpf1HmhmB8Q3VV2l8euXUfN6RaTblIiA2VK1gfUMke09bHPKX+L9LwQM3lFoUH3q12BffJfALdZ1+uS+DDuQfRGEWq1SyQIbNmPv0/BhflXKv/oONH7+TfUfAp4OG4KI1Js8bFps/3UjFkAH3ePw+mB7F6VjgRtPgf+uvpAoof4E9lrtYH+miHB2bkuIqJJHwW4qhTby5g36LvcQodJKpWtzg4rViz0RNvXv95lKYTtaFgkDGxG2P58EuBuKyOcmlUSlfRPDzpojws2bm05Tq2aw541LwcA20FbPTaAuC7C897eh2/27RyREO4DyuC3p4uNnsJXz39nKa1DSdMA4pWbUo+F0QOS7B4kJGkPAhu6qdVSX1hI4hxu27wP4PsK1EwDdzdCuukQr6VqTddinIb6/g1blOL6LFeyNhlOguVD/lgj4v4Xg/1sEVGZo3P8QBJz9YQScn78uvLpeppkvtQnT7heUZ2Xbk2RrvRA7ZM2F8vNFpFGKPGLDxBrgubvPfwh0AtZ0KwK1u+1I4nZdwiStGqBcah+aVRZiy2h9CTSZpYiMeBOUa84F5eebfkm6zpqIvZZmAQOsZJFtUtdh9u1owXMiPUQG14nM4vPwhufXLUS27F1gBUdEezmTCU+6VeHszPXnCZ1iY3kKfzpM0d0PvLxiReLKn+ZsNM5PuFPng6Eu36FUcIMWWuQtnj2fdsPa+aSEe+t+ROxRRLr6cR8xlL1blK8eIuFufsdQ77kDSa7uo2NCm9vQdEwSyfBGhHs9tAf0Ny6LWNlNOlakv7N5q5aI9PlChNZ20wLa66fn6aJoS1amDxW+ZF2JNFAnEWvzwYNSO75F5vABkdGfSnA9ltifvSwpbJi2CZY37xFBUQSz/F75KH0UhcS7R2uwJrxWcJX2vUjFXanZcW6+oX+cXjxReauwKjZHuD2nS5rlPbaHPHcpPHLrKpLMUJK/LLQqs7nyHxHwb7IRlPzh0LqbzRcQO+l/pSOpHXbe1AFUx5vJ4+b1RcUZrnEOppbDE2//zVkbEBsRsZnQIzPCnK37YoBcLxKefQuUq2y4DODPCIhEv747fUu5/FuV2ogsemxK5h5PIfSHgyHi+ZxLbF7EbxCmCjQhD7RB70Al6M31T66qpGNdjqH66b1DnnWTj8MWJ9jCsABVpJ/TWOuXSeLA9ZBZJMvrWcNWtlgBalRTpJlbduxzQSR6HTGQJIpKG9aFeQZdkAJJ51KIPmGCCCmqC/BMOhKDkRf6gHOYByTh0qiyUxwf4Hb/eL90LIca56iiw3Nx2/L0OAs6Zq1WCiSSbJB4FZbA9oF0gLp42iJ+8ZnDEr04Q+2sfZrOej4yUe0dGJI0IXEcfCO2ez0kFCm7CBHwPTj6frdtwT9jKM7yk5fraw3l6uPNuEhbP5BYNYKGNrRgIl6YzGGWgfL+acyBxOUFEVme5gVcp/dIxJqiIcJ2Yg3NkOs0md5hZA+J1vhuxoxm71v1121aU2ay/E9BwD++W+X92qGwW+5+51dvGIdcB6VTkqAN9VO0kbKlcxj6zidpNyBCvUyKc0ZIqkiOIxnZaSFewOfy+Xf2LoqYOpmvwJ/HnPxrFXAoDQqdbWx/fh8RafJ95FDVvk3iYT8DdtiRKVSKjP9/WNUG8+75BhFpzHm2umN529XpgXFQHETWPnFOHUuUb835oGFcEGDouxgKaJKlR1PjPW/YxSgZPN/EJqmuXg3m7J0CHvIiJJkyw/KmH7mFfraOSCxV2B8z1EOovSUiFmITItWrXUO045HIPKdEG7+JEzwf94DGWXss2SaRA3h8TfRBe0BE3n33O6inqo3ILEHDjFG5wuNxdAki30xmw+wt4LH30UYv06hmzTvmcL1szyK2a45xKmp0GLJdwmMJvN9dpayH5Lr3MW7NB0VvHfUBr/p2JKk7avg+UtVHm1kaND31R+wvoI03YfZDvvAKbL0a31DIXcKTa4RIm7TOHop+vuPx5r1NWCwJjMNXpeCZMPlfd2BBma2W/5RVwD99f+0UTldQK0CEmgwioelOR1jRVjb3b1Uo0d3rREBTEosGgaEBfT+LG2gbuicI/GFJPwvf+GXkRCQZJAno6f2uQIue7r9XAb3Z6IFZ5Sb3g/m1odOp+IKZt76ApVJFtNNpA+ZEIHJtzDqifSEmiKRrILAkkkNXU9kDyzGBB+Y01On501iwuXCThM7m3SDyYRy0B9kk/vlEIrpaPFagS7pPIarChBqJ5MJGRAGHZyOpdNirW3DS1BWhMX4UWrVUhm1M8f9PGXfosqZfcFe5T3ySVUDVG+KjzbG94fcs6XQ+S/agDYEt4DjVVJreyR0MLJKEo8VVqiZ6Dpa98mgg2llCVY7Ip2aGR/0gITldqLoLKo4OCVZCk6jyxGGyvpuAwLcJGvpy0YZ35d0jgbLfKtSW1Ag2nxoReHv8djRcOB648odzOB0qGRGazMGKKI4nj7ScLpPmCFZhBCQ45FVH6QHrZ6ZkiqAbw4Zq9WIK1hLwFytVOH9LBFz/tyDgkix+N67/MxDwT59beifzGHpXX5KYJK3MXFod4LXS3ySeG7bCrpl2hA7VFUnleyezxzZbwGs2XfKkerxGtriEEjy2/oCh0TurbHe4oHya+oTHaU4SNj9dZGgP/YRkgrkdO13aEgQzvyRjaTKy5vF5wI2UKxqPy3PDtLmFoUeeP0V8nHvAPr9NXk3+uNLUOvYSG+PdF+pJvqGX++Id7W7d9gO9PJ3RBI5mw7h3nUMpVwrKsflQM2myHaH3O4lmwbDXGZumXxAnKol0NHOHubdZA8UKsH/zNB9ZHuwkKA/njifaVgF2/rbYfvFLXzNZySrr9scIhHFY0PjWI7Km+tBBtz6veJqAp7KGYcit1+sZySzXjthltnrCc7i8EfnutspmFt3Ct7Zrmr6is8yUeRXDtd99SFxEF2CbHut/ovLmcXS4lSxcVyh17Dm+jxmfYPu2qxRD6XEq4s3Wqtm7urVQlo83SeYzRMSiTBdQ8k3P44KcSsY2tyXKc3PN09ZcR+y90wRU36YiWebmf9mKBdrUnPxPRcDZWmjw9CMmstrQZdaZSQ7dwXZo3Ckop5S4kKA+Tj2SzEKUP67z+B1YxyCS9BVR2SbmCwiT6wnf4VtHhDw8NnBF9Suyw7no9P6pYPl5sCWJvix1xmt+gir4IDK9jyjfPntEtprYIUln61pl1RlD2a3VTiRNgzphO2Yjgo5wpLEfXCUWl50LxXBFuSo9r6perKIEhL5yRfrI7wnrnhFFm345NBPHLbBjphfQ70dOY9WLSvYmOco/dclFEt1DhSWe4qLNJZxnj5JKbFmcNKgOywNN7B4RchfwC/TtJ+AZ+cwj9rQSHx7Jl2J/C0RI8VwwqDXD5gmfjyP7rMsKruezS7LN6aaw9RzldvG9BSiPJ3XOzGB/gHZ/RTkO9ldh2m+lp3vnMU/ErNBZdTrMIMsGxIOxeCsM7eYGz2J5pMmpRrl62EQeIubHoEmlzhChFx2Od6Kg3E5XKFfrV/mCu/GIRXLpqM6WJ92Abq/tROaHQcJYsB/gKcIzT4WGyPvX2dRi+U+5F/BPp1g6ydyDSp4aKM4Wd511WT78UhT5PHnQCNhyMW6h9eahiJcTnPO1vi6gDTYaSRMN56g2xDMIybUg8Xg7/Db4FzvoxmVM4/XglVQBlKvC6alI01xtWOPZN7grDc75aLirLKaKjXHQOpIsYpHM1q5swaN1C540p4POYpf8zmh7qYgnVCtZlkcnjFOM0dhoykZ/B3UHYnoEEtfbBzBZV3woL53Hs+L06ZjhOBhHwvxAkjKYRSwfaxn6hZXQpE51nV2IgohoVDFNu1OECOc8EOmSIqHZdhbobIhPNdzfWsTjibp3WO/BGW2MMuyPQyJWJifsXzDxeKpOtg6798YbKuMEPKvprmOV/jvP218Q0R7KIWLpfJHD01JKmopKV9nJ0RHpDtVJxLwtcvZ5zpboQPYhicNzGaFuGAkMLMD+LyLhME+oOfSGb6GP6h8G62MpgNtu+gON9RZtNAIFqrA88ZT+kNZI5QM8pjt8v9N7he/3sFhD16+uNDlkevQX2tRy+U+5Gv5Pp4MZz4sKrOSMCBVpHJFtre5g3zKHhrcZUakUvRew+wiLh19dK2ld8wYoPxk0PGpaQ8/2yQDvMeMiiO41zsTav8EmG71/XwqRHaUQ9vVgUQiV7UhjJZb+hYBhGH5revPoC+hs8Llf2jWWv35NQU2miDDTCMtDUwmBLs8BDWMDkW4jjy7oOrF4sJn5DWq49RI8sG0ajGdRI+K9FNj9MmaG2RfL7zFGYn8ElndkWJ4hAPtn1Ng+r/oa9Mv5GnYbQOTD2JhQrbMl/P8z4HicqpKeU2ULZrYBHrZzLPVzUG3YTRYODdRLhZ7Bf+B4bM6u8PcdcajT5Few/IlH/L6bNfQ2Ri649sX/pdcRHX3eElS0K5n/0sWgQk1ijoj98kIR0DYY6S4gZ3CzzueQ2YigtiMfYROvsH1QfmUa3JMAtPMEES6RqUrZlq5g802B+ptl1dAwGDPw7lmI5W+/CjXWugNGDRb3+2M4Yn2lClutjkhYLejfEwH/t4n8v0VASVaW/xQE/NOrgH60K+H5Xq9p1s4QEcQCTaD63j4kJW2es9l4L1A+shnKp/KcM2mpKfBQYC1S6+IAu7BqBo9uGEkyeZ1L9nDaGdymZCayCUpCVhfZGuoIpiLTs8FhW9V7wl2bfUmc0KXDivvzDbWXrBBAN4hQL886wUOyXyLVvtOSzf0LIowIKhHPajQguqiWIHa7jTi/uk2yC6PPEiq7X/BsLVqdgWYq0GgrRWTp1GvYzT9jtK/SOU38+yNis+UE5XE9nYvsXTsdu1B3hKci8PlbPgPjLfbnFVYDT2+pIjPfvKzgJWZEpHWZJOwb4fjUlC5Fev+4DSu22Rua+wvH76hdHJajR4C+OS1EdvmsJWZMViN0JP3S5MERyTJ4azAx6E0kjTwkTP1eCmiiGyHx7jwAK6aZhOPHsT96NNeZstaeULu/jaXGAxHx+B0quK3SDT8tf2cXH9fbF8pj/yHZZ9M3bFxMpvB4nt40u+SKzsZ8t4WmyRSSlfFJYpP7tIPKQWpITfX8l60CLqXlTPqHIOBC/8OfVXaksOB+HfYijh+zkolD9AAxqzwR6zuUp6pLJnDdjgFPrR3vWH/Zn6D7vDWaLUdRs8I2tuBPogvNpKkkszF776E2b0eeTb+bTtcPqgMNTiKSNquxYWx4CbixuUkTr7s57DlLGLwe1oFn55neMPmuGHDT9AuJ/dlNZVp1InDbXlIe37iWMBOnBtz0SCex4n5K/espFfRRBzR5PvYqmzwiG0TSYfvb4joyMTVaGObDQST2CeVqOlG/aJMbRMprRmuWUT2F5wUOJA0OesnOKbHg2WIQzzYdItP6wm/w0EuUq10Yq+wqORk0fcx45j7Dkanj2oV6vnZJ+voGwDxevqHzDZSr6/uuYc71/YHetqPfYWSU8zuTnuGqyQUidEuwPjcx4FoYGU3hUdTsfLqrEFT7UCQnGjgsLqIRBtlOeDJ8uc4OvpJCMUYWT2JlFzHzlFtwO5CjyJTtB5Fz1c2xPivj8WEvJNb2cgS9OTdEOp3h8/mBLqB7FYVIsat/WToYtKn56n/qKmCzXcdw91ubJ9Lrjn7s1KzgNlNCGrcvXWF+oDjwOJ8OPFGGumPac99At1sxmkymM4Pt02QLKbOuPHmmh1/arZMPz4Wa8XS+82r6+H32aL8rRuLpB+ectizeIOY3hyepcZTYsEQbKRILEafRDjWbWfkB2u3+SrPfh0bmevYa+sw902w+wTk1Zs0DameLPiCbBI7Oto4MbTn8Vh31uGHTpxxDX3YBTS7HEOPaCmToMp6QVF0fHeaLiQb3bpmRWL7pI5trOiIiaTKaGPYhYSm3AcorIEK9xFZiJ0p76KRHzNPWXdRsV5ct9N/dnmQbl8qIvJsYhtAOaGq225EdjtEE41oZkuTyjR1mv2wZhq8Sk9gyEbH3xekOgn8qml7SqGM2A0Ta4+WCcS8BlfUni0GQ5QeRPqTt7yKabgrX2yun6YxzmakieUJruS7Pwk+cM7F1LvCqVyceZ7+Nu8v2QOF+VC48Kcu6Yfq9FFB/zvh+7wx9gI2xDK6Pb0US71n/ZRtB0abk1X9EwL/JRlD5D9sUpe8baLe1JeAd85Gu15IJ+zBwSLhPCdCD+16C5v7usVuewoauWtLCbnE2iC/PviO1nL0J1j2KRFhnUUNF/ngAYzOf/3sVkNcH8GbUImG013S6ni8WoFMHEW30vx1tXo8BtBUiTlB5+ki1QtFAnaqhgGAm1fQYGfj73TykwbGsEPHsGmC7f9rU/7bvjp7O/hrU69EWcCnoSK/xewr7mw4i5MhzNPLUCNRsFRJg5xrLA9mAvRUhknUfhMvdczMFVmbAg3SCCMwTfwGqcwkIyErY0Xye64iEQUBhokY1XU9zB7bl4BCAPozousbx2ARvj4eXKY2wV00NO676AtzpQaJxKfng2StEtOOJyDSJIABzkkUEdheqU76052BsrpwHvAtkuhzoBRFWBhFs4NvQca5noNHw1x+D6NSq0OdorRaRQBjcoWikEzAvX0TWXf+VqBN2ZzCsJ5aXmxSop3YA9DqzaThEiPTGp9TAKk4HEVw2Iv+/IeD/+cf/Ajffsfo=</prop>
			<obj name="TemperatureLog" class="TemperatureLog" version="2">
				<prop name="Times">TEFSWgAA6Z0AAIDpmNwAAAB2AgAAEAQAAKoFAABEBwAA6AgAAIIKAAAcDAAAtg0AAFoPAAD0EAAAjhIAACgUAADMFQAAZhcAAAAZAACkGgAAPhwAANgdAAByHwAADCEAALAiAABKJAAA5CUAAH4nAAAiKQAAvCoAAFYsAADwLQAAii8AAC4xAADIMgAAbDQAAAY2AACgNwAAOjkAANQ6AAB4PAAAEj4AAKw/AABGQQAA6kIAAIREAAAeRgAAuEcAAFJJAAD2SgAAkEwAADROAADOTwAAaFEAAAJTAACmVAAAQFYAANpXAAB0WQAADlsAALJcAABMXgAA5l8AAIBhAAAkYwAAvmQAAFhmAAD8ZwAAlmkAADBrAADKbAAAZG4AAAhwAACicQAAPHMAANZ0AAB6dgAAFHgAAK55AABIewAA4nwAAIZ+AAAggAAAxIEAAF6DAAD4hAAAkoYAACyIAADQiQAAaosAAASNAACejgAAQpAAANyRAAB2kwAAEJUAALSWAABOmAAA6JkAAIKbAAAmnQAAwJ4AAFqgAAD+oQAAmKMAADKlAADMpgAAZqgAAAqqAACkqwAAPq0AANiuAAB8sAAAFrIAALCzAABKtQAA7rYAAIi4AAAiugAAvLsAAGC9AAD6vgAAlMAAADjCAADSwwAAbMUAAAbHAACgyAAARMoAAN7LAAB4zQAAEs8AALbQAABQ0gAA6tMAAITVAAAe1wAAwtgAAFzaAAAA3AAAmt0AADTfAADO4AAAcuIAAAzkAACm5QAAQOcAANroAAB+6gAAGOwAALLtAABM7wAA8PAAAIryAAAk9AAAvvUAAGL3AAD8+AAAlvoAADr8AADU/QAAbv8AAAgBAQCiAgEARgQBAOAFAQB6BwEAFAkBALgKAQBSDAEA7A0BAIYPAQAqEQEAxBIBAF4UAQD4FQEAnBcBADYZAQDQGgEAdBwBAA4eAQCoHwEAQiEBANwiAQCAJAEAGiYBALQnAQBOKQEA8ioBAIwsAQAmLgEAwC8BAGQxAQD+MgEAmDQBADw2AQDWNwEAcDkBAAo7AQCkPAEASD4BAOI/AQB8QQEAIEMBALpEAQBURgEA7kcBAIhJAQAsSwEAxkwBAGBOAQD6TwEAnlEBADhTAQDSVAEAbFYBABBYAQCqWQEARFsBAOhcAQCCXgEAHGABALZhAQBQYwEA9GQBAI5mAQAoaAEAwmkBAGZrAQAAbQEAmm4BADRwAQDOcQEAcnMBAAx1AQCwdgEASngBAOR5AQB+ewEAGH0BALx+AQBWgAEA8IEBAIqDAQAuhQEAyIYBAGKIAQD8iQEAlosBADqNAQDUjgEAeJABABKSAQCskwEARpUBAOCWAQCEmAEAHpoBALibAQBSnQEA9p4BAJCgAQAqogEAxKMBAF6lAQACpwEAnKgBADaqAQDaqwEAdK0BAA6vAQCysAEATLIBAOazAQCAtQEAGrcBAL64AQBYugEA8rsBAIy9AQAwvwEAysABAGTCAQAIxAEAosUBADzHAQDWyAEAcMoBABTMAQCuzQEASM8BAOLQAQCG0gEAINQBALrVAQBU1wEA7tgBAJLaAQAs3AEA0N0BAGrfAQAE4QEAnuIBAELkAQDc5QEAducBABDpAQCq6gEATuwBAOjtAQCC7wEAHPEBAMDyAQBa9AEA9PUBAI73AQAy+QEAzPoBAGb8AQAK/gEApP8BAD4BAgDYAgIAcgQCABYGAgCwBwIASgkCAOQKAgCIDAIAIg4CALwPAgBWEQIA+hICAJQUAgAuFgIAyBcCAGwZAgAGGwIAoBwCAEQeAgDeHwIAeCECABIjAgCsJAIAUCYCAOonAgCEKQIAHisCAMIsAgBcLgIA9i8CAJAxAgAqMwIAzjQCAGg2AgAMOAIApjkCAEA7AgDaPAIAdD4CABhAAgCyQQIATEMCAOZEAgCKRgIAJEgCAL5JAgBYSwIA/EwCAJZOAgAwUAIAylECAG5TAgAIVQIAolYCAEZYAgDgWQIAelsCABRdAgCuXgIAUmACAOxhAgCGYwIAIGUCAMRmAgBeaAIA+GkCAJJrAgAsbQIA0G4CAGpwAgAEcgIAqHMCAEJ1AgDcdgIAgHgCABp6AgC0ewIATn0CAOh+AgCMgAIAJoICAMCDAgBahQIA/oYCAJiIAgAyigIAzIsCAGaNAgAKjwIApJACAEiSAgDikwIAfJUCABaXAgCwmAIAVJoCAO6bAgCInQIAIp8CALygAgBgogIA+qMCAJ6lAgA4pwIA0qgCAGyqAgAGrAIAqq0CAESvAgDesAIAeLICABy0AgC2tQIAULcCAOq4AgCEugIAKLwCAMK9AgBcvwIAAMECAJrCAgA0xAIA2MUCAHLHAgAMyQIApsoCAEDMAgDkzQIAfs8CABjRAgCy0gIATNQCAPDVAgCK1wIAJNkCAMjaAgBi3AIA/N0CAKDfAgA64QIA1OICAG7kAgAI5gIArOcCAEbpAgDg6gIAeuwCAB7uAgC47wIAUvECAOzyAgCG9AIAKvYCAMT3AgBo+QIAAvsCAJz8AgA2/gIA0P8CAHQBAwAOAwMAqAQDAEIGAwDmBwMAgAkDABoLAwC0DAMAWA4DAPIPAwCMEQMAJhMDAMAUAwBkFgMA/hcDAKIZAwA8GwMA1hwDAHAeAwAKIAMAriEDAEgjAwDiJAMAfCYDACAoAwC6KQMAVCsDAO4sAwCSLgMALDADAMYxAwBqMwMABDUDAJ42AwA4OAMA0jkDAHY7AwAQPQMAqj4DAERAAwDoQQMAgkMDABxFAwC2RgMAWkgDAPRJAwCOSwMAKE0DAMxOAwBmUAMAAFIDAJpTAwA0VQMA2FYDAHJYAwAWWgMAsFsDAEpdAwDkXgMAfmADACJiAwC8YwMAVmUDAPBmAwCKaAMALmoDAMhrAwBibQMABm8DAKBwAwA6cgMA1HMDAHh1AwASdwMArHgDAEZ6AwDqewMAhH0DAB5/AwC4gAMAUoIDAPaDAwCQhQMANIcDAM6IAwBoigMAAowDAJyNAwBAjwMA2pADAHSSAwAOlAMAqJUDAEyXAwDmmAMAgJoDACScAwC+nQMAWJ8DAPKgAwCWogMAMKQDAMqlAwBkpwMACKkDAKKqAwA8rAMA1q0DAHCvAwAUsQMArrIDAEi0AwDstQMAhrcDACC5AwC6ugMAXrwDAPi9AwCSvwMALMEDANDCAwBqxAMABMYDAJ7HAwA4yQMA3MoDAHbMAwAQzgMAtM8DAE7RAwDo0gMAjNQDACbWAwDA1wMAWtkDAPTaAwCY3AMAMt4DAMzfAwBm4QMAAOMDAKTkAwA+5gMA2OcDAHzpAwAW6wMAsOwDAEruAwDu7wMAiPEDACLzAwC89AMAYPYDAPr3AwCU+QMALvsDAMj8AwBs/gMABgAEAKABBABEAwQA3gQEAHgGBAASCAQAtgkEAFALBADqDAQAhA4EACgQBADCEQQAXBMEAPYUBACQFgQANBgEAM4ZBABoGwQADB0EAKYeBABAIAQA2iEEAH4jBAAYJQQAsiYEAEwoBADwKQQAiisEACQtBAC+LgQAWDAEAPwxBACWMwQAMDUEANQ2BABuOAQACDoEAKI7BABGPQQA4D4EAHpABAAUQgQAuEMEAFJFBADsRgQAhkgEACBKBADESwQAXk0EAPhOBACcUAQANlIEANBTBABqVQQADlcEAKhYBABCWgQA3FsEAIBdBAAaXwQAtGAEAE5iBADyYwQAjGUEACZnBADKaAQAZGoEAP5rBACYbQQAMm8EANZwBABwcgQACnQEAKR1BAA+dwQA4ngEAHx6BAAgfAQAun0EAFR/BADugAQAiIIEACyEBADGhQQAYIcEAPqIBACeigQAOIwEANKNBABsjwQAEJEEAKqSBABElAQA3pUEAIKXBAAcmQQAtpoEAFqcBAD0nQQAjp8EACihBADCogQAZqQEAACmBACapwQAPqkEANiqBAByrAQADK4EALCvBABKsQQA5LIEAH60BAAYtgQAsrcEAFa5BADwugQAlLwEAC6+BADIvwQAYsEEAPzCBACgxAQAOsYEANTHBABuyQQAEssEAKzMBABGzgQA4M8EAITRBAAe0wQAuNQEAFLWBADs1wQAkNkEACrbBADE3AQAXt4EAALgBACc4QQANuMEANDkBAB05gQADugEALLpBABM6wQA8OwEAIruBAAu8AQAyPEEAGLzBAD89AQAoPYEADr4BADU+QQAbvsEABL9BACs/gQARgAFAOABBQCEAwUAHgUFALgGBQBSCAUA9gkFAJALBQAqDQUA2A4FAHIQBQAMEgUAphMFAEoVBQDkFgUAfhgFABgaBQCyGwUAVh0FAPAeBQCUIAUALiIFAMgjBQBiJQUA/CYFAKAoBQA6KgUA1CsFAG4tBQAILwUArDAFAEYyBQDqMwUAhDUFAB43BQC4OAUAUjoFAPY7BQCQPQUAKj8FAMRABQBeQgUAAkQFAJxFBQBARwUA2kgFAHRKBQAOTAUAqE0FAExPBQDmUAUAgFIFABpUBQC+VQUAWFcFAPJYBQCWWgUAMFwFAMpdBQBkXwUA/mAFAKJiBQA8ZAUA1mUFAHBnBQAKaQUArmoFAEhsBQDsbQUAhm8FACBxBQC6cgUAVHQFAPh1BQCSdwUALHkFAMZ6BQBqfAUABH4FAJ5/BQA4gQUA3IIFAHaEBQAQhgUAqocFAESJBQDoigUAgowFAByOBQDAjwUAWpEFAPSSBQCOlAUAMpYFAMyXBQBmmQUAAJsFAKScBQA+ngUA2J8FAHKhBQAMowUAsKQFAEqmBQDupwUAiKkFACKrBQC8rAUAVq4FAPqvBQCUsQUALrMFAMi0BQBitgUABrgFAKC5BQA6uwUA3rwFAHi+BQASwAUArMEFAFDDBQDqxAUAhMYFAB7IBQDCyQUAXMsFAPbMBQCQzgUANNAFAM7RBQBo0wUAAtUFAKbWBQBA2AUA2tkFAHTbBQAY3QUAst4FAEzgBQDm4QUAgOMFACTlBQC+5gUAWOgFAPzpBQCW6wUAMO0FAMruBQBu8AUACPIFAKLzBQA89QUA1vYFAHr4BQAU+gUArvsFAFL9BQDs/gUAhgAGACACBgDEAwYAXgUGAPgGBgCSCAYALAoGANALBgBqDQYABA8GAKgQBgBCEgYA3BMGAHYVBgAaFwYAtBgGAE4aBgDoGwYAjB0GACYfBgDAIAYAWiIGAP4jBgCYJQYAMicGANYoBgBwKgYACiwGAKQtBgA+LwYA4jAGAHwyBgAWNAYAsDUGAEo3BgDuOAYAiDoGACw8BgDGPQYAYD8GAPpABgCUQgYAOEQGANJFBgBsRwYABkkGAKBKBgBETAYA3k0GAIJPBgAcUQYAtlIGAFBUBgDqVQYAjlcGAChZBgDCWgYAXFwGAPZdBgCaXwYANGEGANhiBgByZAYADGYGAKZnBgBAaQYA5GoGAH5sBgAYbgYAsm8GAExxBgDwcgYAinQGAC52BgDIdwYAYnkGAPx6BgCWfAYAOn4GANR/BgBugQYACIMGAKKEBgBGhgYA4IcGAISJBgAeiwYAuIwGAFKOBgDsjwYAkJEGACqTBgDElAYAXpYGAPiXBgCcmQYANpsGANqcBgB0ngYADqAGAKihBgBCowYA5qQGAICmBgAaqAYAtKkGAFirBgDyrAYAjK4GACawBgDKsQYAZLMGAP60BgCYtgYAPLgGANa5BgBwuwYACr0GAK6+BgBIwAYA4sEGAHzDBgAgxQYAusYGAFTIBgDuyQYAiMsGACzNBgDGzgYAYNAGAPrRBgCe0wYAONUGANLWBgBs2AYAENoGAKrbBgBE3QYA6N4GAILgBgAc4gYAtuMGAFrlBgD05gYAjugGACjqBgDC6wYAZu0GAADvBgCa8AYAPvIGANjzBgBy9QYADPcGALD4BgBK+gYA5PsGAH79BgAi/wYAvAAHAFYCBwDwAwcAigUHAC4HBwDICAcAbAoHAAYMBwCgDQcAOg8HANQQBwB4EgcAEhQHAKwVBwBGFwcA4BgHAIQaBwAeHAcAuB0HAFwfBwD2IAcAkCIHACokBwDOJQcAaCcHAAIpBwCcKgcAQCwHANotBwB0LwcADjEHAKgyBwBMNAcA5jUHAIo3BwAkOQcAvjoHAFg8BwDyPQcAlj8HADBBBwDKQgcAZEQHAP5FBwCiRwcAPEkHANZKBwB6TAcAFE4HAK5PBwBIUQcA7FIHAIZUBwAgVgcAulcHAF5ZBwD4WgcAklwHACxeBwDGXwcAamEHAARjBwCeZAcAQmYHANxnBwB2aQcAEGsHAKpsBwBObgcA6G8HAIJxBwAmcwcAwHQHAFp2BwD0dwcAmHkHADJ7BwDMfAcAZn4HAAqABwCkgQcAPoMHANiEBwByhgcAFogHALCJBwBUiwcA7owHAIiOBwAikAcAvJEHAGCTBwD6lAcAlJYHAC6YBwDImQcAbJsHAAadBwCgngcARKAHAN6hBwB4owcAEqUHALamBwBQqAcA6qkHAISrBwAorQcAwq4HAFywBwD2sQcAmrMHADS1BwDOtgcAaLgHAAy6BwCmuwcAQL0HANq+BwB+wAcAGMIHALLDBwBMxQcA5sYHAIrIBwAkygcAyMsHAGLNBwD8zgcAltAHADDSBwDU0wcAbtUHAAjXBwCi2AcAPNoHAODbBwB63QcAHt8HALjgBwBS4gcA7OMHAIblBwAq5wcAxOgHAF7qBwD46wcAku0HADbvBwDQ8AcAavIHAA70BwCo9QcAQvcHANz4BwCA+gcAGvwHALT9BwBO/wcA8gAIAIwCCAAmBAgAwAUIAFoHCAD+CAgAmAoIADIMCADWDQgAcA8IAAoRCACkEggASBQIAOIVCAB8FwgAFhkIALAaCABUHAgA7h0IAIgfCAAsIQgAxiIIAGAkCAD6JQgAnicIADgpCADSKggAbCwIABAuCACqLwgARDEIAN4yCAB4NAgAHDYIALY3CABQOQgA9DoIAI48CAAoPggAwj8IAGZBCAAAQwgAmkQIADRGCADORwgAckkIAAxLCACmTAgASk4IAORPCAB+UQgAGFMIALxUCABWVggA8FcIAIpZCAAuWwgAyFwIAGJeCAD8XwgAlmEIADpjCADUZAgAbmYIABJoCACsaQgARmsIAOBsCACEbggAHnAIALhxCABScwgA9nQIAJB2CAAqeAgAxHkIAF57CAACfQgAnH4IAECACADagQgAdIMIAA6FCACohggATIgIAOaJCACAiwgAGo0IALSOCABYkAgA8pEIAIyTCAAwlQgAypYIAGSYCAD+mQgAopsIADydCADWnggAcKAIABSiCACuowgASKUIAOKmCAB8qAgAIKoIALqrCABerQgA+K4IAJKwCAAssggAxrMIAGC1CAAEtwgAnrgIADi6CADcuwgAdr0IABC/CACqwAgARMIIAOjDCACCxQgAHMcIAMDICABayggA9MsIAI7NCAAyzwgAzNAIAGbSCAAA1AgApNUIAD7XCADY2AgActoIABbcCACw3QgASt8IAOTgCACI4ggAIuQIALzlCABW5wgA+ugIAJTqCAAu7AgAyO0IAGLvCAAG8QgAoPIIAET0CADe9QgAePcIABL5CACs+ggAUPwIAOr9CACE/wgAHgEJALgCCQBcBAkA9gUJAJAHCQA0CQkAzgoJAGgMCQACDgkApg8JAEARCQDaEgkAdBQJAA4WCQCyFwkATBkJAOYaCQCKHAkAJB4JAL4fCQBYIQkA8iIJAJYkCQAwJgkAyicJAG4pCQAIKwkAoiwJADwuCQDgLwkAejEJABQzCQCuNAkASDYJAOw3CQCGOQkAIDsJAMQ8CQBePgkA+D8JAJJBCQA2QwkA0EQJAGpGCQAESAkAnkkJAEJLCQDcTAkAdk4JABpQCQC0UQkATlMJAOhUCQCMVgkAJlgJAMBZCQBaWwkA9FwJAJheCQAyYAkAzGEJAHBjCQAKZQkApGYJAD5oCQDiaQkAfGsJABZtCQCwbgkAVHAJAO5xCQCIcwkAInUJALx2CQBgeAkA+nkJAJR7CQA4fQkA0n4JAGyACQAGggkAqoMJAESFCQDehgkAeIgJABKKCQC2iwkAUI0JAOqOCQCOkAkAKJIJAMKTCQBclQkAAJcJAJqYCQA0mgkAzpsJAHKdCQAMnwkApqAJAECiCQDaowkAfqUJABinCQC8qAkAVqoJAPCrCQCKrQkAJK8JAMiwCQBisgkA/LMJAJa1CQAwtwkA1LgJAG66CQAIvAkArL0JAEa/CQDgwAkAesIJAB7ECQC4xQkAUscJAOzICQCGygkAKswJAMTNCQBezwkAAtEJAJzSCQA21AkA0NUJAHTXCQAO2QkAqNoJAELcCQDc3QkAgN8JABrhCQC04gkAWOQJAPLlCQCM5wkAJukJAMrqCQBk7AkA/u0JAJjvCQA88QkA1vIJAHD0CQAK9gkApPcJAEj5CQDi+gkAfPwJACD+CQC6/wkAVAEKAO4CCgCSBAoALAYKAMYHCgBgCQoABAsKAJ4MCgA4DgoA0g8KAGwRCgAQEwoAqhQKAEQWCgDoFwoAghkKABwbCgC2HAoAWh4KAPQfCgCOIQoAKCMKAMwkCgBmJgoAACgKAJopCgA+KwoA2CwKAHIuCgAMMAoApjEKAEozCgDkNAoAfjYKACI4CgC8OQoAVjsKAPA8CgCUPgoALkAKAMhBCgBiQwoA/EQKAKBGCgA6SAoA1EkKAHhLCgASTQoArE4KAEZQCgDqUQoAhFMKAB5VCgC4VgoAXFgKAPZZCgCQWwoAKl0KAMReCgBoYAoAAmIKAJxjCgA2ZQoA2mYKAHRoCgAOagoAsmsKAExtCgDmbgoAinAKACRyCgC+cwoAWHUKAPJ2CgCMeAoAMHoKAMp7CgBkfQoA/n4KAKKACgA8ggoA4IMKAHqFCgAUhwoArogKAEiKCgDsiwoAho0KACCPCgC6kAoAVJIKAPiTCgCSlQoALJcKANCYCgBqmgoABJwKAJ6dCgBCnwoA3KAKAHaiCgAQpAoAqqUKAE6nCgDoqAoAgqoKACasCgDArQoAWq8KAPSwCgCYsgoAMrQKAMy1CgBmtwoACrkKAKS6CgA+vAoA2L0KAHK/CgAWwQoAsMIKAFTECgDuxQoAiMcKACLJCgC8ygoAYMwKAPrNCgCUzwoALtEKAMjSCgBs1AoABtYKAKrXCgBE2QoA3toKAHjcCgAS3goAtt8KAFDhCgDq4goAhOQKAB7mCgDC5woAXOkKAPbqCgCa7AoANO4KAM7vCgBo8QoAAvMKAKb0CgBA9goA2vcKAH75CgAY+woAsvwKAEz+CgDw/woAigELACQDCwC+BAsAWAYLAPwHCwCWCQsAMAsLANQMCwBuDgsACBALAKIRCwBGEwsA4BQLAHoWCwAUGAsArhkLAFIbCwDsHAsAhh4LACogCwDEIQsAXiMLAPgkCwCcJgsANigLANApCwBqKwsADi0LAKguCwBCMAsA3DELAHYzCwAaNQsAtDYLAE44CwDyOQsAjDsLACY9CwDAPgsAZEALAP5BCwCYQwsAMkULANZGCwBwSAsACkoLAKRLCwA+TQsA4k4LAHxQCwAgUgsAulMLAFRVCwDuVgsAiFgLACxaCwDGWwsAYF0LAPpeCwCUYAsAOGILANJjCwBsZQsABmcLAKpoCwBEagsA3msLAIJtCwAcbwsAtnALAFByCwD0cwsAjnULACh3CwDCeAsAZnoLAAB8CwCafQsANH8LANiACwByggsADIQLAKaFCwBAhwsA5IgLAH6KCwAYjAsAvI0LAFaPCwDwkAsAipILAC6UCwDIlQsAYpcLAPyYCwCWmgsAOpwLANSdCwBunwsAEqELAKyiCwBGpAsA4KULAISnCwAeqQsAuKoLAFKsCwDsrQsAkK8LACqxCwDEsgsAaLQLAAK2CwCctwsANrkLANq6CwB0vAsADr4LAKi/CwBCwQsA5sILAIDECwAaxgsAvscLAFjJCwDyygsAjMwLADDOCwDKzwsAZNELAP7SCwCi1AsAPNYLANbXCwBw2QsACtsLAK7cCwBI3gsA4t8LAIbhCwAg4wsAuuQLAFTmCwD45wsAkukLACzrCwDG7AsAYO4LAATwCwCe8QsAOPMLANz0CwB29gsAEPgLAKr5CwBO+wsA6PwLAIL+CwAcAAwAtgEMAFoDDAD0BAwAjgYMADIIDADMCQwAZgsMAAANDACkDgwAPhAMANgRDAByEwwADBUMALAWDABKGAwA5BkMAIgbDAAiHQwAvB4MAFYgDAD6IQwAlCMMAC4lDADIJgwAYigMAAYqDACgKwwAOi0MANQuDAB4MAwAHDIMAMAzDABaNQwA9DYMAI44DAAyOgwAzDsMAHA9DAAUPwwArkAMAEhCDADiQwwAhkUMACBHDAC6SAwAaEoMAAJMDACcTQwANk8MANpQDAB0UgwADlQMAKhVDABMVwwA5lgMAIBaDAAaXAwAvl0MAFhfDADyYAwAjGIMACZkDADKZQwAZGcMAP5oDACiagwAPGwMANZtDABwbwwAFHEMAK5yDABIdAwA4nUMAHx3DAAgeQwAunoMAFR8DAD4fQwAkn8MACyBDADGggwAaoQMAASGDACehwwAOIkMANyKDAB2jAwAEI4MAKqPDABEkQwA6JIMAIKUDAAmlgwAwJcMAFqZDAD0mgwAjpwMADKeDADMnwwAZqEMAACjDACapAwAPqYMANinDAByqQwAFqsMALCsDABKrgwA5K8MAIixDAAiswwAvLQMAFa2DADwtwwAlLkMAC67DADIvAwAbL4MAAbADACgwQwAOsMMANTEDAB4xgwAEsgMAKzJDABQywwA6swMAITODAAe0AwAwtEMAFzTDAD21AwAkNYMACrYDADO2QwAaNsMAALdDACm3gwAQOAMANrhDAB04wwAGOUMALLmDABM6AwA5ukMAIDrDAAk7QwAvu4MAFjwDADy8QwAlvMMADD1DADK9gwAbvgMAAj6DACi+wwAPP0MAOD+DAB6AA0AFAINAK4DDQBIBQ0A7AYNAIYIDQAgCg0AxAsNAF4NDQD4Dg0AkhANADYSDQDQEw0AahUNAAQXDQCeGA0AQhoNANwbDQB2HQ0AGh8NALQgDQBOIg0A6CMNAIwlDQAmJw0AwCgNAFoqDQD+Kw0AmC0NADIvDQDMMA0AZjINAAo0DQCkNQ0APjcNAOI4DQB8Og0AFjwNALA9DQBUPw0A7kANAIhCDQAiRA0AvEUNAGBHDQD6SA0AlEoNADhMDQDSTQ0AbE8NAAZRDQCqUg0ARFQNAN5VDQB4Vw0AHFkNALZaDQBQXA0A6l0NAI5fDQAoYQ0AwmINAFxkDQD2ZQ0AmmcNADRpDQDOag0AcmwNAAxuDQCmbw0AQHENAORyDQB+dA0AGHYNALJ3DQBMeQ0A8HoNAIp8DQAkfg0AyH8NAGKBDQD8gg0AloQNADqGDQDUhw0AbokNAAiLDQCijA0ARo4NAOCPDQB6kQ0AFJMNALiUDQBSlg0A7JcNAJCZDQAqmw0AxJwNAF6eDQACoA0AnKENADajDQDQpA0AaqYNAA6oDQCoqQ0AQqsNAOasDQCArg0AGrANALSxDQBYsw0A8rQNAIy2DQAmuA0AwLkNAGS7DQD+vA0AmL4NADzADQDWwQ0AcMMNAArFDQCuxg0ASMgNAOLJDQB8yw0AFs0NALrODQBU0A0A7tENAJLTDQAs1Q0AxtYNAGDYDQAE2g0AntsNADjdDQDS3g0AbOANABDiDQCq4w0AROUNAOjmDQCC6A0AHOoNALbrDQBa7Q0A9O4NAI7wDQAo8g0AwvMNAGb1DQAA9w0AmvgNAD76DQDY+w0Acv0NAAz/DQCwAA4ASgIOAOQDDgB+BQ4AIgcOALwIDgBWCg4A8AsOAJQNDgAuDw4AyBAOAGISDgAGFA4AoBUOADoXDgDUGA4AbhoOABIcDgCsHQ4ARh8OAOogDgCEIg4AHiQOALglDgBSJw4A9igOAJAqDgAqLA4Azi0OAGgvDgACMQ4AnDIOAEA0DgDaNQ4AdDcOAA45DgCoOg4ATDwOAOY9DgCAPw4AGkEOAL5CDgBYRA4A8kUOAJZHDgAwSQ4AykoOAGRMDgD+TQ4Aok8OADxRDgDWUg4AcFQOABRWDgCuVw4ASFkOAOxaDgCGXA4AIF4OALpfDgBeYQ4A+GIOAJJkDgAsZg4AxmcOAGppDgAEaw4AnmwOAEJuDgDcbw4AdnEOABBzDgC0dA4ATnYOAOh3DgCCeQ4AHHsOAMB8DgBafg4A9H8OAI6BDgAygw4AzIQOAGaGDgAKiA4ApIkOAD6LDgDYjA4AfI4OABaQDgCwkQ4ASpMOAO6UDgCIlg4AIpgOALyZDgBgmw4A+pwOAJSeDgAuoA4A0qEOAGyjDgAGpQ4AoKYOADqoDgDeqQ4AeKsOABKtDgC2rg4AULAOAOqxDgCEsw4AHrUOAMK2DgBcuA4A9rkOAJq7DgA0vQ4Azr4OAGjADgAMwg4ApsMOAEDFDgDaxg4AdMgOABjKDgCyyw4ATM0OAPDODgCK0A4AJNIOAL7TDgBi1Q4A/NYOAJbYDgAw2g4AytsOAG7dDgAI3w4AouAOAEbiDgDg4w4AeuUOABTnDgC46A4AUuoOAOzrDgCG7Q4AIO8OAMTwDgBe8g4A+PMOAJz1DgA29w4A0PgOAGr6DgAO/A4AqP0OAEL/DgDcAA8AdgIPABoEDwC0BQ8ATgcPAPIIDwCMCg8AJgwPAMANDwBkDw8A/hAPAJgSDwAyFA8AzBUPAHAXDwAKGQ8ApBoPAEgcDwDiHQ8AfB8PABYhDwC6Ig8AVCQPAO4lDwCIJw8AIikPAMYqDwBgLA8A+i0PAJ4vDwA4MQ8A0jIPAGw0DwAQNg8AqjcPAEQ5DwDeOg8AeDwPABw+DwC2Pw8AUEEPAPRCDwCORA8AKEYPAMJHDwBmSQ8AAEsPAJpMDwA0Tg8Azk8PAHJRDwAMUw8AplQPAEpWDwDkVw8AflkPABhbDwC8XA8AVl4PAPBfDwCKYQ8AJGMPAMhkDwBiZg8A/GcPAKBpDwA6aw8A1GwPAG5uDwAScA8ArHEPAEZzDwDgdA8AenYPAB54DwC4eQ8AUnsPAPZ8DwCQfg8AKoAPAMSBDwBogw8AAoUPAJyGDwA2iA8A0IkPAHSLDwAOjQ8AqI4PAEyQDwDmkQ8AgJMPABqVDwC+lg8AWJgPAPKZDwCMmw8AJp0PAMqeDwBkoA8A/qEPAKKjDwA8pQ8A1qYPAHCoDwAUqg8ArqsPAEitDwDirg8AfLAPACCyDwC6sw8AVLUPAPi2DwCSuA8ALLoPAMa7DwBqvQ8ABL8PAJ7ADwA4wg8A0sMPAHbFDwAQxw8AqsgPAE7KDwDoyw8Ags0PABzPDwDA0A8AWtIPAPTTDwCO1Q8AMtcPAMzYDwBm2g8AANwPAKTdDwA+3w8A2OAPAHLiDwAW5A8AsOUPAErnDwDk6A8AiOoPACLsDwC87Q8AVu8PAPrwDwCU8g8ALvQPAMj1DwBi9w8ABvkPAKD6DwA6/A8A3v0PAHj/DwASARAArAIQAEYEEADqBRAAhAcQAB4JEAC4ChAAXAwQAPYNEACQDxAANBEQAM4SEABoFBAAAhYQAKYXEABAGRAA2hoQAHQcEAAOHhAAsh8QAEwhEADmIhAAgCQQACQmEAC+JxAAWCkQAPwqEACWLBAAMC4QAMovEABkMRAACDMQAKI0EAA8NhAA1jcQAHo5EAAUOxAArjwQAFI+EADsPxAAhkEQACBDEADERBAAXkYQAPhHEACSSRAALEsQANBMEABqThAABFAQAKhREABCUxAA3FQQAHZWEAAaWBAAtFkQAE5bEADoXBAAgl4QACZgEADAYRAAWmMQAP5kEACYZhAAMmgQAMxpEABmaxAACm0QAKRuEAA+cBAA2HEQAHxzEAAWdRAAsHYQAFR4EADueRAAiHsQACJ9EAC8fhAAYIAQAPqBEACUgxAALoUQANKGEABsiBAABooQAKqLEABEjRAA3o4QAHiQEAAckhAAtpMQAFCVEADqlhAAhJgQACiaEADCmxAAXJ0QAACfEACaoBAANKIQAM6jEABopRAADKcQAKaoEABAqhAA2qsQAH6tEAAYrxAAsrAQAFayEADwsxAAirUQACS3EADIuBAAYroQAPy7EACWvRAAML8QANTAEABuwhAACMQQAKzFEABGxxAA4MgQAHrKEAAezBAAuM0QAFLPEADs0BAAhtIQACrUEADE1RAAXtcQAPjYEACc2hAANtwQANDdEAB03xAADuEQAKjiEABC5BAA5uUQAIDnEAAa6RAAtOoQAE7sEADy7RAAjO8QACbxEADK8hAAZPQQAP71EACY9xAAPPkQANb6EABw/BAACv4QAKT/EABIAREA4gIRAHwEEQAWBhEAugcRAFQJEQDuChEAkgwRACwOEQDGDxEAYBERAAQTEQCeFBEAOBYRANIXEQBsGREAEBsRAKocEQBEHhEA6B8RAIIhEQAcIxEAtiQRAFomEQD0JxEAjikRACgrEQDCLBEAZi4RAAAwEQCkMREAPjMRANg0EQByNhEADDgRAKY5EQBKOxEA5DwRAH4+EQAYQBEAvEERAFZDEQDwRBEAlEYRAC5IEQDISREAYksRAAZNEQCgThEAOlARANRREQBuUxEAElURAKxWEQBGWBEA6lkRAIRbEQAeXREAuF4RAFxgEQD2YREAkGMRACplEQDEZhEAaGgRAAJqEQCcaxEAQG0RANpuEQB0cBEADnIRALJzEQBMdREA5nYRAIB4EQAaehEAvnsRAFh9EQDyfhEAjIARADCCEQDKgxEAZIURAAiHEQCiiBEAPIoRANaLEQB6jREAFI8RAK6QEQBIkhEA4pMRAIaVEQAglxEAupgRAFSaEQD4mxEAkp0RACyfEQDQoBEAaqIRAASkEQCepREAQqcRANyoEQB2qhEAEKwRALStEQBOrxEA6LARAIKyEQAmtBEAwLURAFq3EQD0uBEAmLoRADy8EQDWvREAer8RABTBEQCuwhEASMQRAOLFEQCGxxEAIMkRALrKEQBezBEA+M0RAJLPEQAs0REAxtIRAGrUEQAE1hEAntcRADjZEQDc2hEAdtwRABDeEQC03xEATuERAOjiEQCC5BEAJuYRAMDnEQBa6REA9OoRAI7sEQAy7hEAzO8RAGbxEQAK8xEApPQRAD72EQDY9xEAfPkRABb7EQCw/BEASv4RAOT/EQCIARIAIgMSALwEEgBWBhIA+gcSAJQJEgAuCxIA0gwSAGwOEgAGEBIAoBESAEQTEgDeFBIAeBYSABIYEgCsGRIAUBsSAOocEgCEHhIAHiASAMIhEgBcIxIA9iQSAJomEgA0KBIAzikSAGgrEgACLRIApi4SAEAwEgDaMRIAdDMSABg1EgCyNhIATDgSAOY5EgCKOxIAJD0SAL4+EgBiQBIA/EESAJZDEgAwRRIAykYSAG5IEgAIShIAoksSADxNEgDgThIAelASABRSEgC4UxIAUlUSAOxWEgCGWBIAIFoSAMRbEgBeXRIA+F4SAJJgEgA2YhIA0GMSAGplEgAOZxIAqGgSAEJqEgDcaxIAgG0SABpvEgC0cBIATnISAOhzEgCMdRIAJncSAMB4EgBkehIA/nsSAJh9EgAyfxIA1oASAHCCEgAKhBIApIUSAD6HEgDiiBIAfIoSABaMEgCwjRIAVI8SAO6QEgCIkhIALJQSAMaVEgBglxIA+pgSAJSaEgA4nBIA0p0SAGyfEgAGoRIAqqISAESkEgDepRIAgqcSABypEgC2qhIAUKwSAPStEgCOrxIAKLESAMKyEgBctBIAALYSAJq3EgA0uRIA2LoSAHK8EgAMvhIApr8SAErBEgDkwhIAfsQSABjGEgCyxxIAVskSAPDKEgCKzBIALs4SAMjPEgBi0RIA/NISAJbUEgA61hIA1NcSAG7ZEgAI2xIArNwSAEbeEgDg3xIAhOESAB7jEgC45BIAUuYSAOznEgCQ6RIAKusSAMTsEgBe7hIAAvASAJzxEgA28xIA2vQSAHT2EgAO+BIAqPkSAEL7EgDm/BIAgP4SABoAEwC0ARMAWAMTAPIEEwCMBhMAMAgTAMoJEwBkCxMA/gwTAKIOEwA8EBMA1hETAHATEwAKFRMArhYTAEgYEwDiGRMAfBsTACAdEwC6HhMAVCATAPghEwCSIxMALCUTAMYmEwBgKBMABCoTAJ4rEwA4LRMA0i4TAHYwEwAQMhMAqjMTAE41EwDoNhMAgjgTABw6EwC2OxMAWj0TAPQ+EwCOQBMAKEITAMxDEwBmRRMAAEcTAKRIEwA+ShMA2EsTAHJNEwAWTxMAsFATAEpSEwDkUxMAflUTACJXEwC8WBMAVloTAPpbEwCUXRMALl8TAMhgEwBsYhMABmQTAKBlEwA6ZxMA1GgTAHhqEwASbBMArG0TAEZvEwDqcBMAhHITAB50EwDCdRMAXHcTAPZ4EwCQehMANHwTAOJ9EwB8fxMAIIETAMSCEwBehBMAAoYTAJyHEwA2iRMA2ooTAHSMEwAOjhMAqI8TAEyREwDmkhMAgJQTABqWEwC0lxMAWJkTAPKaEwCMnBMAMJ4TAMqfEwBkoRMA/qITAKKkEwA8phMA1qcTAHCpEwAKqxMArqwTAEiuEwDirxMAfLETACCzEwC6tBMAVLYTAPi3EwCSuRMALLsTAMa8EwBgvhMABMATAJ7BEwA4wxMA0sQTAHbGEwAQyBMAqskTAE7LEwDozBMAgs4TABzQEwDA0RMAWtMTAPTUEwCO1hMAKNgTAMzZEwBm2xMAAN0TAJreEwA+4BMA2OETAHLjEwAW5RMAsOYTAEroEwDk6RMAiOsTACLtEwC87hMAVvATAPDxEwCU8xMALvUTAMj2EwBi+BMABvoTAKD7EwA6/RMA3v4TAHgAFAASAhQArAMUAFAFFADqBhQAhAgUAB4KFADCCxQAXA0UAPYOFACQEBQANBIUAM4TFABoFRQAAhcUAJwYFABAGhQA2hsUAHQdFAAYHxQAsiAUAEwiFADmIxQAgCUUACQnFAC+KBQAWCoUAPIrFACWLRQAMC8UAMowFABuMhQACDQUAKI1FAA8NxQA1jgUAHo6FAAUPBQArj0UAEg/FADsQBQAhkIUACBEFADERRQAXkcUAPhIFACSShQANkwUANBNFABqTxQABFEUAJ5SFABCVBQA3FUUAHZXFAAQWRQAtFoUAE5cFADoXRQAjF8UACZhFADAYhQAWmQUAP5lFACYZxQAMmkUAMxqFABmbBQACm4UAKRvFAA+cRQA4nIUAHx0FAAWdhQAsHcUAFR5FADuehQAiHwUACJ+FAC8fxQAYIEUAPqCFACUhBQALoYUANKHFABsiRQABosUAKqMFABEjhQA3o8UAHiRFAAckxQAtpQUAFCWFADqlxQAhJkUACibFADCnBQAXJ4UAPafFACaoRQANKMUAM6kFAByphQADKgUAKapFABAqxQA2qwUAH6uFAAYsBQAsrEUAEyzFADwtBQAirYUACS4FADIuRQAYrsUAPy8FACWvhQAOsAUANTBFABuwxQACMUUAKLGFABGyBQA4MkUAHrLFAAUzRQAuM4UAFLQFADs0RQAkNMUACrVFADE1hQAXtgUAPjZFACc2xQANt0UANDeFABq4BQADuIUAKjjFABC5RQA5uYUAIDoFAAa6hQAtOsUAFjtFADy7hQAjPAUACbyFADA8xQAZPUUAP72FACY+BQAMvoUANb7FABw/RQACv8UAK4AFQBIAhUA4gMVAHwFFQAWBxUAuggVAFQKFQDuCxUAiA0VACwPFQDGEBUAYBIVAAQUFQCeFRUAOBcVANIYFQBsGhUAEBwVAKodFQBEHxUA3iAVAIIiFQAcJBUAtiUVAFonFQD0KBUAjioVACgsFQDMLRUAZi8VAAAxFQCaMhUANDQVANg1FQByNxUADDkVAKY6FQBKPBUA5D0VAH4/FQAiQRUAvEIVAFZEFQDwRRUAlEcVAC5JFQDIShUAYkwVAAZOFQCgTxUAOlEVANRSFQB4VBUAElYVAKxXFQBGWRUA4FoVAIRcFQAeXhUAuF8VAFJhFQD2YhUAkGQVACpmFQDEZxUAaGkVAAJrFQCcbBUAQG4VANpvFQB0cRUADnMVAKh0FQBMdhUA5ncVAIB5FQAkexUAvnwVAFh+FQDyfxUAjIEVADCDFQDKhBUAZIYVAP6HFQCiiRUAPIsVANaMFQB6jhUAFJAVAK6RFQBIkxUA4pQVAIaWFQAgmBUAupkVAFSbFQD4nBUAkp4VACygFQDQoRUAaqMVAASlFQCephUAQqgVANypFQB2qxUAEK0VAKquFQBOsBUA6LEVAIKzFQAmtRUAwLYVAFq4FQD0uRUAmLsVADK9FQDMvhUAZsAVAADCFQCkwxUAPsUVANjGFQByyBUAFsoVALDLFQBKzRUA7s4VAIjQFQAi0hUAvNMVAFbVFQD61hUAlNgVAC7aFQDS2xUAbN0VAAbfFQCg4BUAROIVAN7jFQB45RUAEucVAKzoFQBQ6hUA6usVAITtFQAe7xUAwvAVAFzyFQD28xUAmvUVADT3FQDO+BUAaPoVAAL8FQCm/RUAQP8VANoAFgB0AhYAGAQWALIFFgBMBxYA8AgWAIoKFgAkDBYAvg0WAFgPFgD8EBYAlhIWADAUFgDKFRYAbhcWAAgZFgCiGhYAPBwWAOAdFgB6HxYAFCEWALgiFgBSJBYA7CUWAIYnFgAgKRYAxCoWAF4sFgD4LRYAki8WADYxFgDQMhYAajQWAA42FgCoNxYAQjkWANw6FgCAPBYAGj4WALQ/FgBOQRYA6EIWAIxEFgAmRhYAwEcWAFpJFgD+ShYAmEwWADJOFgDWTxYAcFEWAApTFgCkVBYASFYWAOJXFgB8WRYAFlsWALBcFgBUXhYA7l8WAIhhFgAiYxYAxmQWAGBmFgD6ZxYAnmkWADhrFgDSbBYAbG4WAAZwFgCqcRYARHMWAN50FgB4dhYAHHgWALZ5FgBQexYA6nwWAI5+FgAogBYAwoEWAGaDFgAAhRYAmoYWADSIFgDOiRYAcosWAAyNFgCmjhYAQJAWAOSRFgB+kxYAGJUWALyWFgBWmBYA8JkWAIqbFgAunRYAyJ4WAGKgFgD8oRYAoKMWADqlFgDUphYAbqgWAAiqFgCsqxYARq0WAOCuFgB6sBYAHrIWALizFgBStRYA7LYWAJC4FgAquhYAxLsWAF69FgACvxYAnMAWADbCFgDawxYAdMUWAA7HFgCoyBYAQsoWAObLFgCAzRYAGs8WALTQFgBY0hYA8tMWAIzVFgAw1xYAytgWAGTaFgD+2xYAot0WADzfFgDW4BYAcOIWAArkFgCu5RYASOcWAOLoFgB86hYAIOwWALrtFgBU7xYA+PAWAJLyFgAs9BYAxvUWAGD3FgAE+RYAnvoWADj8FgDS/RYAdv8WABABFwCqAhcARAQXAOgFFwCCBxcAHAkXAMAKFwBaDBcA9A0XAI4PFwAoERcAzBIXAGYUFwAAFhcAmhcXAD4ZFwDYGhcAchwXAAweFwCwHxcASiEXAOQiFwB+JBcAIiYXALwnFwBWKRcA8CoXAJQsFwAuLhcAyC8XAGwxFwAGMxcAoDQXADo2FwDUNxcAgjkXABw7FwDAPBcAWj4XAPQ/FwCOQRcAKEMXAMxEFwBmRhcAAEgXAJpJFwA+SxcA2EwXAHJOFwAWUBcAsFEXAEpTFwDkVBcAflYXACJYFwC8WRcAVlsXAPBcFwCUXhcALmAXAMhhFwBsYxcABmUXAKBmFwA6aBcA1GkXAHhrFwASbRcArG4XAEZwFwDqcRcAhHMXAB51FwDCdhcAXHgXAPZ5FwCQexcAKn0XAM5+FwBogBcAAoIXAJyDFwBAhRcA2oYXAHSIFwAYihcAsosXAEyNFwDmjhcAgJAXACSSFwC+kxcAWJUXAPKWFwCWmBcAMJoXAMqbFwBunRcACJ8XAKKgFwA8ohcA4KMXAHqlFwAUpxcArqgXAFKqFwDsqxcAhq0XACCvFwDEsBcAXrIXAPizFwCStRcALLcXANC4FwBquhcABLwXAJ69FwBCvxcA3MAXAHbCFwAaxBcAtMUXAE7HFwDoyBcAgsoXACbMFwDAzRcAWs8XAPTQFwCY0hcAMtQXAMzVFwBw1xcACtkXAKTaFwA+3BcA2N0XAHzfFwAW4RcAsOIXAErkFwDu5RcAiOcXACLpFwDG6hcAYOwXAPrtFwCU7xcALvEXANLyFwBs9BcABvYXAKD3FwBE+RcA3voXAHj8FwAc/hcAtv8XAFABGADqAhgAhAQYACgGGADCBxgAXAkYAPYKGACaDBgANA4YAM4PGAByERgADBMYAKYUGABAFhgA2hcYAH4ZGAAYGxgAshwYAEweGADwHxgAiiEYACQjGAC+JBgAYiYYAPwnGACWKRgAOisYANQsGABuLhgACDAYAKIxGABGMxgA4DQYAHo2GAAUOBgAuDkYAFI7GADsPBgAkD4YACpAGADEQRgAXkMYAPhEGACcRhgANkgYANBJGABqSxgADk0YAKhOGABCUBgA5lEYAIBTGAAaVRgAtFYYAE5YGADyWRgAjFsYACZdGADAXhgAZGAYAP5hGACYYxgAPGUYANZmGABwaBgACmoYAKRrGABIbRgA4m4YAHxwGAAWchgAunMYAFR1GADudhgAkngYACx6GADGexgAYH0YAPp+GACegBgAOIIYANKDGABshRgAEIcYAKqIGABEihgA3osYAIKNGAAcjxgAtpAYAFqSGAD0kxgAjpUYACiXGADCmBgAZpoYAACcGACanRgANJ8YANigGAByohgADKQYALClGABKpxgA5KgYAH6qGAAYrBgAvK0YAFavGADwsBgAirIYAC60GADItRgAYrcYAAa5GACguhgAOrwYANS9GABuvxgAEsEYAKzCGABGxBgA4MUYAITHGAAeyRgAuMoYAFLMGAD2zRgAkM8YACrRGADE0hgAaNQYAALWGACc1xgANtkYANraGAB03BgADt4YALLfGABM4RgA5uIYAIDkGAAk5hgAvucYAFjpGADy6hgAjOwYADDuGADK7xgAZPEYAAjzGACi9BgAPPYYANb3GABw+RgAFPsYAK78GABI/hgA9v8YAJABGQAqAxkAxAQZAGgGGQACCBkAnAkZADYLGQDuDBkAkg4ZACwQGQDGERkAYBMZAPoUGQCeFhkAOBgZANIZGQBsGxkAEB0ZAKoeGQBEIBkA6CEZAIIjGQAcJRkAtiYZAFAoGQD0KRkAjisZACgtGQDCLhkAZjAZAAAyGQCaMxkAPjUZANg2GQByOBkADDoZAKY7GQBKPRkA5D4ZAH5AGQAYQhkAvEMZAFZFGQDwRhkAlEgZAC5KGQDISxkAYk0ZAPxOGQCgUBkAOlIZANRTGQBuVRkAElcZAKxYGQBGWhkA4FsZAIRdGQAeXxkAuGAZAFxiGQD2YxkAkGUZACpnGQDEaBkAaGoZAAJsGQCcbRkANm8ZANpwGQB0chkADnQZALJ1GQBMdxkA5ngZAIB6GQAafBkAvn0ZAFh/GQDygBkAloIZADCEGQDKhRkAZIcZAP6IGQCiihkAPIwZANaNGQBwjxkAFJEZAK6SGQBIlBkA7JUZAIaXGQAgmRkAupoZAFScGQD4nRkAkp8ZACyhGQDQohkAaqQZAASmGQCepxkAOKkZANyqGQB2rBkAEK4ZAKqvGQBOsRkA6LIZAIK0GQAmthkAwLcZAFq5GQD0uhkAjrwZADK+GQDMvxkAZsEZAADDGQCkxBkAPsYZANjHGQByyRkAFssZALDMGQBKzhkA7s8ZAIjRGQAi0xkAvNQZAFbWGQD61xkAlNkZAC7bGQDI3BkAbN4ZAAbgGQCg4RkAROMZAN7kGQB45hkAEugZAKzpGQBQ6xkA6uwZAITuGQAe8BkAwvEZAFzzGQD29BkAkPYZADT4GQDO+RkAaPsZAAz9GQCm/hkAQAAaANoBGgB0AxoAGAUaALIGGgBMCBoA5gkaAIoLGgAkDRoAvg4aAGIQGgD8ERoAlhMaADAVGgDKFhoAbhgaAAgaGgCiGxoAPB0aAOAeGgB6IBoAFCIaALgjGgBSJRoA7CYaAIYoGgAgKhoAxCsaAF4tGgD4LhoAkjAaADYyGgDQMxoAajUaAA43GgCoOBoAQjoaANw7GgB2PRoAGj8aALRAGgBOQhoA6EMaAIxFGgAmRxoAwEgaAFpKGgD+SxoAmE0aADJPGgDWUBoAcFIaAApUGgCkVRoAPlcaAOJYGgB8WhoAFlwaALBdGgBUXxoA7mAaAIhiGgAsZBoAxmUaAGBnGgD6aBoAlGoaADhsGgDSbRoAbG8aAAZxGgCqchoARHQaAN51GgB4dxoAHHkaALZ6GgBQfBoA9H0aAI5/GgAogRoAwoIaAFyEGgAAhhoAmocaADSJGgDOihoAcowaAAyOGgCmjxoASpEaAOSSGgB+lBoAGJYaALKXGgBWmRoA8JoaAIqcGgAknhoAyJ8aAGKhGgD8ohoAlqQaADqmGgDUpxoAbqkaABKrGgCsrBoARq4aAOCvGgB6sRoAHrMaALi0GgBSthoA7LcaAJC5GgAquxoAxLwaAGi+GgACwBoAnMEaADbDGgDQxBoAdMYaAA7IGgCoyRoATMsaAPDMGgCKzhoAJNAaAMjRGgBi0xoA/NQaAJbWGgA62BoA1NkaAG7bGgAS3RoArN4aAEbgGgDg4RoAeuMaAB7lGgC45hoAUugaAOzpGgCQ6xoAKu0aAMTuGgBe8BoAAvIaAJzzGgA29RoA2vYaAHT4GgAO+hoAqPsaAEL9GgDm/hoAgAAbABoCGwC0AxsATgUbAPIGGwCMCBsAJgobAMoLGwBkDRsA/g4bAKIQGwA8EhsA1hMbAHAVGwAKFxsArhgbAEgaGwDiGxsAfB0bACAfGwC6IBsAVCIbAPgjGwCSJRsALCcbAMYoGwBgKhsABCwbAJ4tGwA4LxsA0jAbAHYyGwAQNBsAqjUbAE43GwDoOBsAgjobABw8GwC2PRsAWj8bAPRAGwCOQhsAKEQbAMxFGwBmRxsAAEkbAJpKGwA+TBsA2E0bAHJPGwAMURsAsFIbAEpUGwDkVRsAflcbACJZGwC8WhsAVlwbAPpdGwCUXxsALmEbAMhiGwBiZBsABmYbAKBnGwA6aRsA1GobAG5sGwASbhsArG8bAFBxGwDqchsAhHQbAB52GwC4dxsAXHkbAPZ6GwCQfBsAKn4bAM5/GwBogRsAAoMbAJyEGwBAhhsA2ocbAHSJGwAOixsAsowbAEyOGwDmjxsAgJEbACSTGwC+lBsAWJYbAPKXGwCWmRsAMJsbAMqcGwBunhsACKAbAKKhGwA8oxsA1qQbAHqmGwAUqBsArqkbAEirGwDirBsAhq4bACCwGwC6sRsAXrMbAPi0GwCSthsALLgbANC5GwBquxsABL0bAJ6+GwBCwBsA3MEbAHbDGwAQxRsAtMYbAE7IGwDoyRsAjMsbACbNGwDAzhsAWtAbAPTRGwCY0xsAMtUbAMzWGwBm2BsACtobAKTbGwA+3RsA2N4bAHzgGwAW4hsAsOMbAFTlGwDu5hsAiOgbACLqGwDG6xsAYO0bAPruGwCU8BsALvIbANLzGwBs9RsABvcbAKD4GwBE+hsA3vsbAHj9GwAS/xsAtgAcAFACHADqAxwAhAUcACgHHADCCBwAXAocAPYLHACaDRwANA8cAM4QHABoEhwADBQcAKYVHABAFxwA5BgcAH4aHAAYHBwAsh0cAEwfHADwIBwAiiIcACQkHAC+JRwAYiccAPwoHACWKhwAOiwcANQtHABuLxwACDEcAKIyHABGNBwA4DUcAHo3HAAUORwArjocAFI8HADsPRwAkD8cACpBHADEQhwAXkQcAPhFHACcRxwANkkcANBKHABqTBwADk4cAKhPHABCURwA3FIcAIBUHAAaVhwAtFccAFhZHADyWhwAjFwcACZeHADAXxwAZGEcAP5iHACYZBwAMmYcAMxnHABwaRwACmscAK5sHABIbhwA4m8cAHxxHAAWcxwAunQcAFR2HADudxwAiHkcACx7HADGfBwAYH4cAASAHACegRwAOIMcANKEHABshhwAEIgcAKqJHABEixwA3owcAIKOHAAckBwAtpEcAFCTHAD0lBwAjpYcACiYHADCmRwAZpscAACdHACanhwANKAcANihHAByoxwADKUcAKamHABKqBwA5KkcAH6rHAAYrRwAsq4cAFawHADwsRwAirMcAC61HADIthwAYrgcAPy5HACguxwAOr0cANS+HABuwBwAEsIcAKzDHABGxRwA4MYcAITIHAAeyhwAuMscAFzNHAD2zhwAkNAcACrSHADE0xwAaNUcAALXHACc2BwANtocANDbHAB03RwADt8cALLgHABM4hwA5uMcAIDlHAAk5xwAvugcAFjqHADy6xwAjO0cADDvHADK8BwAZPIcAP7zHACi9RwAPPccANb4HAB6+hwAFPwcAK79HABI/xwA4gAdAIYCHQAgBB0AugUdAFQHHQDuCB0AkgodACwMHQDGDR0Aag8dAAQRHQCeEh0AOBQdANwVHQB2Fx0AEBkdAKoaHQBOHB0A6B0dAIIfHQAcIR0AwCIdAFokHQD0JR0AjicdADIpHQDMKh0AZiwdAAouHQCkLx0APjEdANgyHQByNB0AFjYdALA3HQBKOR0A5DodAIg8HQAiPh0AvD8dAFZBHQD6Qh0AlEQdAC5GHQDIRx0AbEkdAAZLHQCgTB0AOk4dAN5PHQB4UR0AElMdALZUHQBQVh0A6lcdAIRZHQAeWx0AwlwdAFxeHQD2Xx0AkGEdADRjHQDOZB0AaGYdAAxoHQCmaR0AQGsdANpsHQB0bh0AGHAdALJxHQBMcx0A5nQdAIp2HQAkeB0AvnkdAFh7HQD8fB0Aln4dADCAHQDUgR0AboMdAAiFHQCihh0APIgdAOCJHQB6ix0AFI0dAK6OHQBIkB0A7JEdAIaTHQAqlR0AxJYdAF6YHQD4mR0AkpsdADadHQDQnh0AaqAdAASiHQCoox0AQqUdANymHQB2qB0AGqodALSrHQBOrR0A6K4dAIywHQAmsh0AwLMdAFq1HQD+th0AmLgdADK6HQDMux0AcL0dAAq/HQCkwB0ASMIdAOLDHQB8xR0AFscdALDIHQBUyh0A7ssdAIjNHQAizx0AxtAdAGDSHQD60x0AlNUdADjXHQDS2B0AbNodAAbcHQCq3R0ARN8dAN7gHQB44h0AHOQdALblHQBQ5x0A9OgdAI7qHQAo7B0Awu0dAFzvHQAA8R0AmvIdADT0HQDO9R0AcvcdAAz5HQCm+h0AQPwdAOT9HQB+/x0AGAEeALwCHgBWBB4A8AUeAIoHHgAkCR4AyAoeAGIMHgD8DR4Alg8eADARHgDUEh4AbhQeABIWHgCsFx4ARhkeAOAaHgB6HB4AHh4eALgfHgBSIR4A7CIeAIYkHgAqJh4AxCceAF4pHgACKx4AnCweADYuHgDQLx4AdDEeAA4zHgCoNB4AQjYeAOY3HgCAOR4AGjseALQ8HgBYPh4A8j8eAIxBHgAwQx4AykQeAGRGHgD+Rx4AmEkeADxLHgDWTB4AcE4eAApQHgCuUR4ASFMeAOJUHgCGVh4AIFgeALpZHgBUWx4A7lweAJJeHgAsYB4AxmEeAGpjHgAEZR4AnmYeADhoHgDSaR4AdmseABBtHgCqbh4ARHAeAOhxHgCCcx4AHHUeALZ2HgBQeB4A9HkeAI57HgAyfR4AzH4eAGaAHgAAgh4AmoMeAD6FHgDYhh4AcogeAAyKHgCwix4ASo0eAOSOHgB+kB4AIpIeALyTHgBWlR4A+pYeAJSYHgAumh4AyJseAGKdHgAGnx4AoKAeADqiHgDUox4AeKUeABKnHgCsqB4AUKoeAOqrHgCErR4AHq8eALiwHgBcsh4A9rMeAJC1HgAqtx4AzrgeAGi6HgACvB4Apr0eAEC/HgDawB4AdMIeAA7EHgCyxR4ATMceAObIHgCAyh4AJMweAL7NHgBYzx4A/NAeAJbSHgAw1B4AytUeAGTXHgAI2R4AotoeADzcHgDW3R4Aet8eABThHgCu4h4AUuQeAOzlHgCG5x4AIOkeALrqHgBe7B4A+O0eAJLvHgAs8R4A0PIeAGr0HgAE9h4AnvceAEL5HgDc+h4AdvweABD+HgCq/x4ATgEfAOgCHwCMBB8AJgYfAMAHHwBaCR8A9AofAJgMHwAyDh8AzA8fAGYRHwAKEx8ApBQfAD4WHwDYFx8AfBkfABYbHwCwHB8ASh4fAO4fHwCIIR8AIiMfALwkHwBgJh8A+icfAJQpHwA4Kx8A0iwfAGwuHwAGMB8AoDEfAEQzHwDeNB8AeDYfABI4HwCsOR8AUDsfAOo8HwCOPh8AKEAfAMJBHwBcQx8A9kQfAJpGHwA0SB8AzkkfAGhLHwACTR8Apk4fAEBQHwDaUR8AflMfABhVHwCyVh8ATFgfAPBZHwCKWx8AJF0fAL5eHwBiYB8A/GEfAJZjHwAwZR8A1GYfAG5oHwAIah8ArGsfAEZtHwDgbh8AenAfABRyHwC4cx8AUnUfAOx2HwCGeB8AIHofAMR7HwBefR8AAn8fAJyAHwA2gh8A0IMfAGqFHwAOhx8AqIgfAEKKHwDcix8AgI0fABqPHwC0kB8ATpIfAPKTHwCMlR8AJpcfAMqYHwBkmh8A/psfAJidHwAynx8A1qAfAHCiHwAKpB8ApKUfAEinHwDiqB8AfKofACCsHwC6rR8AVK8fAO6wHwCIsh8ALLQfAMa1HwBgtx8A+rgfAJS6HwA4vB8A0r0fAHa/HwAQwR8AqsIfAETEHwDexR8AgscfABzJHwC2yh8AUMwfAPTNHwCOzx8AKNEfAMLSHwBc1B8AANYfAJrXHwA+2R8A2NofAHLcHwAM3h8Apt8fAErhHwDk4h8AfuQfACLmHwC85x8AVukfAPDqHwCK7B8ALu4fAMjvHwBi8R8A/PIfAJb0HwA69h8A1PcfAHj5HwAS+x8ArPwfAEb+HwDg/x8AhAEgAB4DIAC4BCAAUgYgAOwHIACQCSAAKgsgAMQMIABoDiAAAhAgAJwRIAA2EyAA2hQgAHQWIAAOGCAAqBkgAEwbIADmHCAAgB4gABogIAC+ISAAWCMgAPIkIACWJiAAMCggAMopIABkKyAA/iwgAKIuIAA8MCAA1jEgAHAzIAAUNSAArjYgAEg4IADiOSAAhjsgACA9IADEPiAAaEAgAAJCIACcQyAANkUgANBGIAB0SCAADkogAKhLIABCTSAA5k4gAIBQIAAaUiAAvlMgAFhVIADyViAAjFggACZaIADKWyAAZF0gAAhfIACiYCAAPGIgANZjIABwZSAAFGcgAK5oIABIaiAA4msgAHxtIAAgbyAAunAgAF5yIAD4cyAAknUgACx3IADGeCAAanogAAR8IACefSAAOH8gANKAIAB2giAAEIQgAKqFIABOhyAA6IggAIKKIAAcjCAAwI0gAFqPIAD0kCAAjpIgADKUIADMlSAAZpcgAACZIACamiAAPpwgANidIAB8nyAAFqEgALCiIABKpCAA5KUgAIinIAAiqSAAvKogAFasIADwrSAAlK8gAC6xIADIsiAAbLQgAAa2IACgtyAAOrkgAN66IAB4vCAAEr4gAKy/IABQwSAA6sIgAITEIAAoxiAAwscgAFzJIAD2yiAAkMwgADTOIADOzyAAaNEgAALTIACm1CAAQNYgANrXIAB+2SAAGNsgALLcIABM3iAA5t8gAIrhIAAk4yAAvuQgAFjmIADy5yAAlukgADDrIADK7CAAbu4gAAjwIACi8SAAPPMgAOD0IAB69iAAFPggALj5IABS+yAA7PwgAIb+IAAgACEAxAEhAF4DIQD4BCEAkgYhACwIIQDQCSEAagshAA4NIQCoDiEAQhAhANwRIQB2EyEAGhUhALQWIQBOGCEA6BkhAIIbIQAmHSEAwB4hAFogIQD+ISEAmCMhADIlIQDMJiEAcCghAAoqIQCkKyEAPi0hAOIuIQB8MCEAFjIhALAzIQBUNSEA7jYhAIg4IQAsOiEAxjshAGA9IQD6PiEAlEAhADhCIQDSQyEAbEUhAAZHIQCgSCEAREohAN5LIQCCTSEAHE8hALZQIQBQUiEA6lMhAI5VIQAoVyEAwlghAFxaIQD2WyEAml0hADRfIQDOYCEAcmIhAAxkIQCmZSEAQGchAORoIQB+aiEAGGwhALJtIQBMbyEA8HAhAIpyIQAkdCEAyHUhAGJ3IQD8eCEAlnohADp8IQDUfSEAbn8hAAiBIQCigiEARoQhAOCFIQCEhyEAHokhALiKIQBSjCEA7I0hAJCPIQAqkSEAxJIhAF6UIQACliEAnJchADaZIQDamiEAdJwhAA6eIQConyEAQqEhAOaiIQCApCEAGqYhALSnIQBOqSEA8qohAIysIQAwriEAyq8hAGSxIQD+siEAmLQhADy2IQDWtyEAcLkhAAq7IQCkvCEASL4hAOK/IQB8wSEAIMMhALrEIQBUxiEA7schAJLJIQAsyyEAxswhAGDOIQAE0CEAntEhADjTIQDS1CEAbNYhABDYIQCq2SEATtshAOjcIQCC3iEAHOAhALbhIQBa4yEA9OQhAI7mIQAo6CEAwukhAGbrIQAA7SEAmu4hAD7wIQDY8SEAcvMhAAz1IQCw9iEASvghAOT5IQB++yEAIv0hALz+IQBWACIA8AEiAJQDIgAuBSIA0gYiAIAIIgAaCiIAtAsiAFgNIgDyDiIAjBAiADASIgDUEyIAbhUiAAgXIgCiGCIAUBoiAOobIgCOHSIAKB8iAMIgIgBcIiIAACQiAJolIgA0JyIAzigiAHIqIgAMLCIApi0iAEAvIgDkMCIAfjIiABg0IgCyNSIATDciAPA4IgCKOiIALjwiAMg9IgBiPyIA/EAiAJZCIgA6RCIA1EUiAG5HIgAISSIArEoiAEZMIgDgTSIAek8iABRRIgC4UiIAUlQiAPZVIgCQVyIAKlkiAMRaIgBeXCIAAl4iAJxfIgA2YSIA0GIiAGpkIgAOZiIAqGciAExpIgDmaiIAgGwiABpuIgC0byIAWHEiAPJyIgCMdCIAJnYiAMB3IgBkeSIA/noiAJh8IgA8fiIA1n8iAHCBIgAKgyIAroQiAEiGIgDihyIAfIkiABaLIgC6jCIAVI4iAO6PIgCSkSIALJMiAMaUIgBgliIA+pciAJ6ZIgA4myIA0pwiAHaeIgAQoCIAqqEiAESjIgDopCIAgqYiAByoIgC2qSIAWqsiAPSsIgCOriIAKLAiAMKxIgBmsyIAALUiAKS2IgA+uCIA2LkiAHK7IgAMvSIAsL4iAErAIgDkwSIAfsMiABjFIgC8xiIAVsgiAPDJIgCUyyIALs0iAMjOIgBi0CIABtIiAKDTIgA61SIA1NYiAHjYIgAS2iIArNsiAEbdIgDq3iIAhOAiAB7iIgC44yIAXOUiAPbmIgCQ6CIAKuoiAM7rIgBo7SIAAu8iAJzwIgA28iIA2vMiAHT1IgAY9yIAsvgiAEz6IgDm+yIAgP0iACT/IgC+ACMAWAIjAPIDIwCMBSMAMAcjAMoIIwBuCiMACAwjAKINIwA8DyMA1hAjAHoSIwAUFCMArhUjAEgXIwDiGCMAhhojACAcIwC6HSMAXh8jAPggIwCSIiMALCQjANAlIwBqJyMABCkjAJ4qIwBCLCMA3C0jAHYvIwAQMSMAqjIjAE40IwDoNSMAgjcjACY5IwDAOiMAWjwjAPQ9IwCYPyMAMkEjAMxCIwBmRCMACkYjAKRHIwA+SSMA2EojAHxMIwAWTiMAsE8jAFRRIwDuUiMAiFQjACJWIwC8VyMAYFkjAPpaIwCUXCMALl4jAMhfIwBsYSMABmMjAKBkIwBEZiMA3mcjAHhpIwASayMAtmwjAFBuIwDqbyMAhHEjAChzIwDCdCMAXHYjAPZ3IwCQeSMANHsjAM58IwBofiMADIAjAKaBIwBAgyMA2oQjAH6GIwAYiCMAsokjAEyLIwDwjCMAio4jACSQIwC+kSMAYpMjAPyUIwCWliMAOpgjANSZIwBumyMACJ0jAKKeIwBGoCMA4KEjAHqjIwAUpSMArqYjAFKoIwDsqSMAhqsjACqtIwDEriMAXrAjAPixIwCcsyMANrUjANC2IwBquCMADrojAKi7IwBCvSMA3L4jAIDAIwAawiMAtMMjAE7FIwDyxiMAjMgjACbKIwDAyyMAZM0jAP7OIwCY0CMAMtIjAMzTIwBw1SMACtcjAKTYIwA+2iMA4tsjAHzdIwAW3yMAuuAjAFTiIwDu4yMAiOUjACLnIwDG6CMAYOojAPrrIwCU7SMAOO8jANLwIwBs8iMAEPQjAKr1IwBE9yMA3vgjAIL6IwAc/CMAtv0jAFD/IwDqACQAjgIkACgEJADCBSQAZgckAAAJJACaCiQANAwkANgNJAByDyQADBEkAKYSJABAFCQA5BUkAH4XJAAYGSQAvBokAFYcJADwHSQAlB8kAC4hJADIIiQAYiQkAPwlJACWJyQAOikkANQqJABuLCQAEi4kAKwvJABGMSQA4DIkAIQ0JAAeNiQAuDckAFI5JAD2OiQAkDwkACo+JADEPyQAaEEkAAJDJACcRCQAQEYkANpHJAB0SSQADkskAKhMJABMTiQA5k8kAIBRJAAaUyQAtFQkAFhWJADyVyQAjFkkADBbJADKXCQAZF4kAP5fJACiYSQAPGMkANZkJABwZiQAFGgkAK5pJABIayQA4mwkAIZuJAAgcCQAunEkAFRzJAD4dCQAknYkACx4JADGeSQAYHskAAR9JACefiQAOIAkANyBJAB2gyQAEIUkAKqGJABOiCQA6IkkAIKLJAAcjSQAto4kAFqQJAD0kSQAjpMkADKVJADMliQAZpgkAACaJACkmyQAPp0kANieJAByoCQAFqIkALCjJABKpSQA5KYkAH6oJAAiqiQAvKskAFatJAD6riQAlLAkAC6yJADIsyQAbLUkAAa3JACguCQAOrokAN67JAB4vSQAEr8kAKzAJABGwiQA6sMkAITFJAAexyQAwsgkAFzKJAD2yyQAkM0kADTPJADO0CQAaNIkAALUJACm1SQAQNckANrYJAB02iQADtwkALLdJABM3yQA8OAkAIriJAAk5CQAvuUkAFjnJAD86CQAluokADDsJADK7SQAZO8kAAjxJACi8iQAPPQkAOD1JAB69yQAFPkkAK76JABS/CQA7P0kAIb/JAAgASUAxAIlAF4EJQD4BSUAkgclACwJJQDQCiUAagwlAAQOJQCoDyUAQhElANwSJQB2FCUAGhYlALQXJQBOGSUA6BolAIwcJQAmHiUAwB8lAFohJQD+IiUAmCQlADImJQDMJyUAZiklAAorJQCkLCUAPi4lAOIvJQB8MSUAFjMlALA0JQBUNiUA7jclAIg5JQAiOyUAxjwlAGA+JQD6PyUAlEElAC5DJQDSRCUAbEYlABBIJQCqSSUAREslAN5MJQB4TiUAHFAlALZRJQBQUyUA6lQlAIRWJQAoWCUAwlklAFxbJQAAXSUAml4lADRgJQDOYSUAcmMlAAxlJQCmZiUAQGglAORpJQB+ayUAGG0lALJuJQBMcCUA8HElAIpzJQAkdSUAyHYlAGJ4JQD8eSUAlnslADp9JQDUfiUAboAlAAiCJQCigyUARoUlAOCGJQB6iCUAHoolALiLJQBSjSUA7I4lAJCQJQAqkiUAxJMlAF6VJQAClyUAnJglADaaJQDQmyUAap0lAA6fJQCooCUAQqIlAOajJQCApSUAGqclALSoJQBOqiUA8qslAIytJQAmryUAyrAlAGSyJQD+syUAmLUlADK3JQDWuCUAcLolAAq8JQCkvSUASL8lAOLAJQB8wiUAFsQlALrFJQBUxyUA7sglAJLKJQAszCUAxs0lAGDPJQAE0SUAntIlADjUJQDc1SUAdtclABDZJQCq2iUARNwlAOjdJQCC3yUAHOElALbiJQBQ5CUA9OUlAI7nJQAo6SUAzOolAGbsJQAA7iUAmu8lAD7xJQDY8iUAcvQlAAz2JQCm9yUASvklAOT6JQB+/CUAIv4lALz/JQBWASYA8AImAJQEJgAuBiYAyAcmAGIJJgAGCyYAoAwmADoOJgDUDyYAbhEmABITJgCsFCYARhYmAOoXJgCEGSYAHhsmALgcJgBcHiYA9h8mAJAhJgAqIyYAxCQmAGgmJgACKCYAnCkmAEArJgDaLCYAdC4mAA4wJgCyMSYATDMmAOY0JgCANiYAJDgmAL45JgBYOyYA8jwmAJY+JgAwQCYAykEmAGRDJgD+RCYAokYmADxIJgDWSSYAeksmABRNJgCuTiYASFAmAOxRJgCGUyYAIFUmALpWJgBeWCYA+FkmAJJbJgAsXSYA0F4mAGpgJgAEYiYAnmMmADhlJgDcZiYAdmgmABBqJgC0ayYATm0mAOhuJgCCcCYAJnImAMBzJgBadSYA9HYmAI54JgAyeiYAzHsmAGZ9JgAKfyYApIAmAD6CJgDYgyYAfIUmABaHJgCwiCYASoomAOSLJgCIjSYAIo8mALyQJgBgkiYA+pMmAJSVJgAulyYA0pgmAGyaJgAGnCYAoJ0mAESfJgDeoCYAeKImABKkJgCspSYAUKcmAOqoJgCOqiYAKKwmAMKtJgBcryYA9rAmAJqyJgA0tCYAzrUmAGi3JgACuSYApromAEC8JgDavSYAfr8mABjBJgCywiYATMQmAPDFJgCKxyYAJMkmAL7KJgBYzCYA/M0mAJbPJgAw0SYA1NImAG7UJgAI1iYAotcmAEbZJgDg2iYAetwmABTeJgC43yYAUuEmAOziJgCG5CYAKuYmAMTnJgBe6SYA+OomAJzsJgA27iYA0O8mAGrxJgAE8yYAqPQmAEL2JgDm9yYAgPkmABr7JgC0/CYATv4mAPL/JgCMAScAJgMnAMAEJwBaBicA/gcnAJgJJwAyCycA1gwnAHAOJwAKECcApBEnAEgTJwDiFCcAfBYnABYYJwCwGScAVBsnAO4cJwCIHicALCAnAMYhJwBgIycA+iQnAJ4mJwA4KCcA0iknAGwrJwAGLScAqi4nAEQwJwDeMScAgjMnABw1JwC2NicAUDgnAPQ5JwCOOycAKD0nAMI+JwBcQCcAAEInAJpDJwA0RScA2EYnAHJIJwAMSicApksnAEpNJwDkTicAflAnABhSJwCyUycAVlUnAPBWJwCKWCcALlonAMhbJwBiXScA/F4nAKBgJwA6YicA1GMnAG5lJwASZycArGgnAEZqJwDgaycAem0nAB5vJwC4cCcAUnInAPZzJwCQdScAKncnAMR4JwBoeicAAnwnAJx9JwA2fycA2oAnAHSCJwAOhCcAqIUnAFaHJwDwiCcAioonAC6MJwDIjScAYo8nAPyQJwCWkicAOpQnANSVJwBulycAEpknAKyaJwBGnCcA4J0nAISfJwAeoScAuKInAFKkJwDspScAkKcnACqpJwDEqicAaKwnAAKuJwCcrycANrEnANqyJwB0tCcADrYnAKi3JwBCuScA5ronAIC8JwAavicAvr8nAFjBJwDywicAjMQnADDGJwDKxycAZMknAP7KJwCizCcAPM4nANbPJwBw0ScACtMnAK7UJwBI1icA4tcnAIbZJwAg2ycAutwnAFTeJwD43ycAkuEnACzjJwDG5CcAYOYnAAToJwCe6ScAOOsnANzsJwB27icAEPAnAKrxJwBO8ycA6PQnAIL2JwAc+CcAwPknAFr7JwD0/CcAjv4nACgAKADMASgAZgMoAAAFKACkBigAPggoANgJKAByCygADA0oALAOKABKECgA5BEoAIgTKAAiFSgAvBYoAFYYKAD6GSgAlBsoAC4dKADIHigAYiAoAAYiKACgIygAOiUoANQmKAB4KCgAEiooAKwrKABQLSgA6i4oAIQwKAAeMigAwjMoAFw1KAD2NigAkDgoACo6KADOOygAaD0oAAI/KACmQCgAQEIoANpDKAB0RSgAGEcoALJIKABMSigA5ksoAIBNKAAkTygAvlAoAFhSKAD8UygAllUoADBXKADKWCgAblooAAhcKACiXSgAPF8oAOBgKAB6YigAFGQoAK5lKABIZygA7GgoAIZqKAAgbCgAxG0oAF5vKAD4cCgAknIoADZ0KADQdSgAancoAAR5KACeeigAQnwoANx9KAB2fygAGoEoALSCKABOhCgA6IUoAIyHKAAmiSgAwIooAFqMKAD+jSgAmI8oADKRKADMkigAZpQoAAqWKACklygAPpkoAOKaKAB8nCgAFp4oALCfKABUoSgA7qIoAIikKAAipigAvKcoAGCpKAD6qigAlKwoADiuKADSrygAbLEoAAazKACqtCgARLYoAN63KAB4uSgAErsoALa8KABQvigA6r8oAITBKAAowygAwsQoAFzGKAAAyCgAmskoADTLKADOzCgAcs4oAAzQKACm0SgAQNMoANrUKAB+1igAGNgoALLZKABW2ygA8NwoAIreKAAk4CgAyOEoAGLjKAD85CgAluYoADDoKADU6SgAbusoAAjtKACs7igARvAoAODxKAB68ygAHvUoALj2KABS+CgA7PkoAIb7KAAq/SgAxP4oAF4AKQD4ASkAnAMpADYFKQDQBikAdAgpAA4KKQCoCykAQg0pAOYOKQCAECkAGhIpALQTKQBOFSkA8hYpAIwYKQAmGikAyhspAGQdKQD+HikAmCApADwiKQDWIykAcCUpAAonKQCkKCkASCopAOIrKQB8LSkAIC8pALowKQBUMikA7jMpAJI1KQAsNykAxjgpAGA6KQD6OykAnj0pADg/KQDSQCkAdkIpABBEKQCqRSkAREcpAOhIKQCCSikAJkwpANRNKQBuTykAElEpAKJSKQBGVCkA4FUpAHpXKQAeWSkAuFopAFJcKQDsXSkAkF8pACphKQDEYikAXmQpAAJmKQCcZykANmkpANBqKQB0bCkADm4pAKhvKQBCcSkA5nIpAIB0KQAadikAtHcpAFh5KQDyeikAjHwpACZ+KQDKfykAZIEpAP6CKQCYhCkAMoYpANaHKQBwiSkACospAK6MKQBIjikA4o8pAHyRKQAgkykAupQpAFSWKQDulykAiJkpACybKQDGnCkAYJ4pAPqfKQCeoSkAOKMpANKkKQB2pikAEKgpAKqpKQBEqykA6KwpAIKuKQAcsCkAtrEpAFCzKQD0tCkAjrYpACi4KQDMuSkAZrspAAC9KQCavikAPsApANjBKQBywykADMUpAKbGKQBKyCkA5MkpAH7LKQAYzSkAvM4pAFbQKQDw0SkAlNMpAC7VKQDI1ikAYtgpAPzZKQCg2ykAOt0pANTeKQB44CkAEuIpAKzjKQBG5SkA6uYpAIToKQAe6ikAuOspAFLtKQD27ikAkPApACryKQDO8ykAaPUpAAL3KQCc+CkAQPopANr7KQB0/SkADv8pAKgAKgBMAioA5gMqAIAFKgAaByoAvggqAFgKKgDyCyoAlg0qADAPKgDKECoAZBIqAP4TKgCiFSoAPBcqANYYKgBwGioAFBwqAK4dKgBIHyoA7CAqAIYiKgAgJCoAuiUqAF4nKgD4KCoAkioqACwsKgDGLSoAai8qAAQxKgCeMioAQjQqANw1KgB2NyoAEDkqALQ6KgBOPCoA6D0qAII/KgAcQSoAwEIqAFpEKgD0RSoAmEcqADJJKgDMSioAZkwqAApOKgCkTyoAPlEqANhSKgB8VCoAFlYqALBXKgBKWSoA5FoqAIhcKgAiXioAvF8qAGBhKgD6YioAlGQqAC5mKgDSZyoAbGkqAAZrKgCgbCoARG4qAN5vKgB4cSoAEnMqAKx0KgBQdioA6ncqAIR5KgAoeyoAwnwqAFx+KgD2fyoAmoEqADSDKgDOhCoAaIYqAAKIKgCmiSoAQIsqANqMKgB0jioAGJAqALKRKgBMkyoA8JQqAIqWKgAkmCoAvpkqAGKbKgD8nCoAlp4qADCgKgDKoSoAbqMqAAilKgCipioAPKgqAOCpKgB6qyoAFK0qALiuKgBSsCoA7LEqAIazKgAqtSoAxLYqAF64KgD4uSoAkrsqADa9KgDQvioAasAqAATCKgCowyoAQsUqANzGKgCAyCoAGsoqALTLKgBOzSoA8s4qAIzQKgAm0ioAwNMqAGTVKgD+1ioAmNgqADLaKgDW2yoAcN0qAArfKgCk4CoAPuIqAOLjKgB85SoAFucqALroKgBU6ioA7usqAIjtKgAs7yoAxvAqAGDyKgD68yoAlPUqADj3KgDS+CoAbPoqABD8KgCq/SoARP8qAN4AKwCCAisAHAQrALYFKwBQBysA9AgrAI4KKwAoDCsAwg0rAFwPKwAAESsAmhIrADQUKwDYFSsAchcrAAwZKwCmGisAShwrAOQdKwB+HysAGCErALwiKwBWJCsA8CUrAIonKwAuKSsAyCorAGIsKwD8LSsAli8rADoxKwDUMisAbjQrABI2KwCsNysARjkrAOA6KwB6PCsAHj4rALg/KwBSQSsA9kIrAJBEKwAqRisAxEcrAGhJKwACSysAnEwrADZOKwDQTysAdFErAA5TKwCoVCsATFYrAOZXKwCAWSsAGlsrAL5cKwBYXisA8l8rAIxhKwAmYysAymQrAGRmKwD+ZysAomkrADxrKwDWbCsAcG4rABRwKwCucSsASHMrAOJ0KwCGdisAIHgrALp5KwBUeysA7nwrAJJ+KwAsgCsAxoErAGqDKwAEhSsAnoYrADiIKwDSiSsAdosrABCNKwCqjisATpArAOiRKwCCkysAHJUrAMCWKwBamCsA9JkrAI6bKwAonSsAzJ4rAGagKwAAoisApKMrAD6lKwDYpisAcqgrAAyqKwCwqysASq0rAOSuKwCIsCsAIrIrALyzKwBWtSsA+rYrAJS4KwAuuisAyLsrAGK9KwAGvysAoMArADrCKwDewysAeMUrABLHKwCsyCsAUMorAOrLKwCEzSsAHs8rALjQKwBc0isA9tMrAJDVKwA01ysAztgrAGjaKwAC3CsApt0rAEDfKwDa4CsAdOIrAA7kKwCy5SsATOcrAOboKwCA6isAJOwrAL7tKwBY7ysA/PArAJbyKwAw9CsAyvUrAG73KwAI+SsAovorADz8KwDW/SsAev8rABQBLACuAiwAUgQsAOwFLACGBywAIAksAMQKLABeDCwA+A0sAJIPLAA2ESwA0BIsAGoULAAEFiwAnhcsAEIZLADcGiwAdhwsABoeLAC0HywATiEsAOgiLACMJCwAJiYsAMAnLABaKSwA9CosAJgsLAAyLiwAzC8sAGYxLAAKMywApDQsAD42LADiNywAfDksABY7LACwPCwASj4sAO4/LACIQSwAIkMsALxELABgRiwA+kcsAJRJLAA4SywA0kwsAGxOLAAGUCwAqlEsAERTLADeVCwAeFYsABJYLAC2WSwAUFssAOpcLACOXiwAKGAsAMJhLABcYywA9mQsAJpmLAA0aCwAzmksAHJrLAAMbSwApm4sAEBwLADkcSwAfnMsABh1LACydiwATHgsAPB5LACKeywAJH0sAMh+LABigCwA/IEsAJaDLAA6hSwA1IYsAG6ILAAIiiwAoossAEaNLADgjiwAepAsABSSLAC4kywAUpUsAOyWLACQmCwAKposAMSbLABenSwA+J4sAJygLAA2oiwA0KMsAGqlLAAOpywAqKgsAEKqLADmqywAgK0sABqvLAC0sCwAWLIsAPKzLACMtSwAJrcsAMC4LABkuiwA/rssAJi9LAA8vywA1sAsAHDCLAAKxCwArsUsAEjHLADiyCwAfMosABbMLAC6zSwAVM8sAO7QLACS0iwALNQsAMbVLABg1ywABNksAJ7aLAA43CwA0t0sAGzfLAAQ4SwAquIsAETkLADo5SwAgucsABzpLAC26iwAWuwsAPTtLACO7ywAKPEsAMLyLABm9CwAAPYsAJr3LAA0+SwA2PosAHL8LAAM/iwApv8sAEoBLQDkAi0AfgQtABgGLQC8By0AVgktAPAKLQCUDC0ALg4tAMgPLQBiES0A/BItAKAULQA6Fi0A1BctAG4ZLQASGy0ArBwtAEYeLQDqHy0AhCEtAB4jLQC4JC0AXCYtAPYnLQCQKS0AKistAMQsLQBoLi0AAjAtAJwxLQA2My0A2jQtAHQ2LQAOOC0AsjktAEw7LQDmPC0AgD4tACRALQC+QS0AWEMtAPJELQCMRi0AMEgtAMpJLQBkSy0ACE0tAKJOLQA8UC0A1lEtAHpTLQAUVS0ArlYtAEhYLQDiWS0AhlstACBdLQC6Xi0AVGAtAPhhLQCSYy0ALGUtANBmLQBqaC0ABGotAJ5rLQBCbS0A3G4tAHZwLQAQci0AqnMtAE51LQDodi0AgngtACZ6LQDAey0AWn0tAPR+LQCOgC0AMoItAMyDLQBmhS0AAIctAKSILQA+ii0A2IstAHyNLQAWjy0AsJAtAEqSLQDuky0AiJUtACKXLQC8mC0AVpotAPqbLQCUnS0AOJ8tANKgLQBsoi0ABqQtAKClLQA6py0A3qgtAHiqLQASrC0Atq0tAFCvLQDqsC0AhLItACi0LQDCtS0AXLctAPa4LQCQui0ANLwtAM69LQBovy0ADMEtAKbCLQBAxC0A2sUtAHTHLQAYyS0AssotAEzMLQDmzS0Ais8tACTRLQC+0i0AYtQtAPzVLQCW1y0AMNktANTaLQBu3C0ACN4tAKLfLQA84S0A4OItAHrkLQAU5i0AructAFLpLQDs6i0AhuwtACruLQDE7y0AXvEtAPjyLQCc9C0ANvYtAND3LQBq+S0ABPstAKj8LQBC/i0A3P8tAIABLgAaAy4AtAQuAE4GLgDyBy4AjAkuACYLLgDADC4AWg4uAP4PLgCYES4AMhMuANYULgBwFi4AChguAKQZLgBIGy4A4hwuAHweLgAWIC4AsCEuAFQjLgDuJC4AiCYuACIoLgDGKS4AYCsuAPosLgCeLi4AODAuANIxLgBsMy4AEDUuAKo2LgBEOC4A3jkuAHg7LgAcPS4Atj4uAFBALgDqQS4AjkMuAChFLgDCRi4AZkguAABKLgCaSy4ANE0uAM5OLgByUC4ADFIuAKZTLgBAVS4A5FYuAH5YLgAYWi4AvFsuAFZdLgDwXi4AimAuACRiLgDIYy4AYmUuAPxmLgCWaC4AOmouANRrLgBubS4AEm8uAKxwLgBGci4A4HMuAIR1LgAedy4AuHguAFJ6LgDsey4AkH0uACp/LgDEgC4AXoIuAAKELgCchS4ANocuANqILgB0ii4ADowuAKiNLgBMjy4A5pAuAICSLgAalC4AtJUuAFiXLgDymC4AjJouACacLgDKnS4AZJ8uAP6gLgCioi4APKQuANalLgBwpy4ACqkuAK6qLgBIrC4A4q0uAHyvLgAgsS4AurIuAFS0LgD4tS4AkrcuACy5LgDGui4AarwuAAS+LgCevy4AOMEuANLCLgB2xC4AEMYuAKrHLgBOyS4A6MouAILMLgAczi4AwM8uAFrRLgD00i4AjtQuADLWLgDM1y4AZtkuAADbLgCa3C4APt4uANjfLgBy4S4AFuMuALDkLgBK5i4A5OcuAIjpLgAi6y4AvOwuAFbuLgDw7y4AlPEuAC7zLgDI9C4AYvYuAAb4LgCg+S4AOvsuAN78LgB4/i4AEgAvAKwBLwBQAy8A6gQvAIQGLwAeCC8AuAkvAFwLLwD2DC8AkA4vACoQLwDOES8AaBMvAAIVLwCmFi8AQBgvANoZLwB0Gy8ADh0vALIeLwBMIC8A5iEvAIojLwAkJS8AviYvAFgoLwD8KS8AlisvADAtLwDKLi8AZDAvAAgyLwCiMy8APDUvANY2LwB6OC8AFDovAK47LwBSPS8A7D4vAIZALwAgQi8AukMvAF5FLwD4Ri8AkkgvADZKLwDQSy8Aak0vAARPLwCeUC8AQlIvANxTLwB2VS8AEFcvALRYLwBOWi8A6FsvAIxdLwAmXy8AwGAvAFpiLwD+Yy8AmGUvADJnLwDMaC8AZmovAApsLwCkbS8APm8vANhwLwB8ci8AFnQvALB1LwBUdy8A7ngvAIh6LwAifC8Axn0vAGB/LwD6gC8AlIIvAC6ELwDShS8AbIcvAAaJLwCgii8ARIwvAN6NLwB4jy8AHJEvALaSLwBQlC8A6pUvAISXLwAomS8AwpovAFycLwD2nS8Amp8vADShLwDOoi8AcqQvAAymLwCmpy8AQKkvAOSqLwB+rC8AGK4vALKvLwBMsS8A8LIvAIq0LwAkti8AvrcvAGK5LwD8ui8AlrwvADq+LwDUvy8AbsEvAAjDLwCixC8ARsYvAODHLwB6yS8AFMsvALjMLwBSzi8A7M8vAJDRLwAq0y8AxNQvAF7WLwAC2C8AnNkvADbbLwDQ3C8Aat4vAA7gLwCo4S8AQuMvANzkLwCA5i8AGugvALTpLwBY6y8A8uwvAIzuLwAm8C8AyvEvAGTzLwD+9C8AmPYvADL4LwDW+S8AcPsvAAr9LwCu/i8ASAAwAOIBMAB8AzAAIAUwALoGMABUCDAA7gkwAIgLMAAsDTAAxg4wAGAQMAD6ETAAnhMwADgVMADSFjAAdhgwABAaMACqGzAARB0wAOgeMACCIDAAHCIwALYjMABQJTAA9CYwAI4oMAAoKjAAwiswAGYtMAAALzAAmjAwAD4yMADYMzAAcjUwAAw3MACwODAASjowAOQ7MAB+PTAAGD8wALxAMABWQjAA8EMwAIpFMAAuRzAAyEgwAGJKMAAGTDAAoE0wADpPMADUUDAAeFIwABJUMACsVTAARlcwAOpYMACEWjAAHlwwALhdMABcXzAA9mAwAJBiMAAqZDAAxGUwAGhnMAACaTAAnGowADZsMADabTAAdG8wAA5xMACycjAATHQwAOZ1MACAdzAAGnkwAL56MABYfDAA8n0wAIx/MAAwgTAAyoIwAGSEMAAIhjAAoocwADyJMADWijAAeowwABSOMACujzAASJEwAOKSMACGlDAAIJYwALqXMABemTAA+JowAJKcMAAsnjAAxp8wAGqhMAAOozAAsqQwAEymMADmpzAAgKkwACSrMAC+rDAAWK4wAPKvMACWsTAAMLMwAMq0MABktjAACLgwAKK5MAA8uzAA1rwwAHC+MAAUwDAArsEwAEjDMADsxDAAhsYwACDIMAC6yTAAXsswAPjMMACSzjAALNAwAMbRMABq0zAABNUwAJ7WMAA42DAA3NkwAHbbMAAQ3TAAtN4wAE7gMADo4TAAguMwABzlMADA5jAAWugwAPTpMACO6zAAMu0wAMzuMABm8DAACvIwAKTzMAA+9TAA2PYwAHz4MAAW+jAAsPswAEr9MADk/jAAiAAxACICMQC8AzEAVgUxAPoGMQCUCDEALgoxANILMQBsDTEABg8xAKAQMQA6EjEA3hMxAHgVMQASFzEArBgxAFAaMQDqGzEAhB0xACgfMQDCIDEAXCIxAPYjMQCQJTEANCcxAM4oMQBoKjEAAiwxAKYtMQBALzEA2jAxAH4yMQAYNDEAsjUxAEw3MQDmODEAijoxACQ8MQC+PTEAWD8xAPxAMQCWQjEAMEQxANRFMQBuRzEACEkxAKJKMQBGTDEA4E0xAHpPMQAUUTEArlIxAFJUMQDsVTEAhlcxACBZMQDEWjEAXlwxAPhdMQCcXzEANmExANBiMQBqZDEABGYxAKhnMQBCaTEA3GoxAIBsMQAabjEAtG8xAE5xMQDocjEAjHQxACZ2MQDAdzEAWnkxAP56MQCYfDEAMn4xAMx/MQBwgTEACoMxAKSEMQBIhjEA4ocxAHyJMQAWizEAsIwxAFSOMQDujzEAiJExACKTMQDGlDEAYJYxAPqXMQCemTEAOJsxANKcMQBsnjEAEKAxAKqhMQBEozEA3qQxAHimMQAcqDEAtqkxAFCrMQDqrDEAjq4xACiwMQDCsTEAZrMxAAC1MQCatjEANLgxAM65MQByuzEADL0xAKa+MQBAwDEA5MExAH7DMQAYxTEAvMYxAFbIMQDwyTEAissxAC7NMQDIzjEAYtAxAPzRMQCW0zEAOtUxANTWMQBu2DEAEtoxAKzbMQBG3TEA4N4xAITgMQAe4jEAuOMxAFLlMQDs5jEAkOgxACrqMQDE6zEAXu0xAALvMQCc8DEANvIxANrzMQB09TEADvcxAKj4MQBM+jEA5vsxAID9MQAa/zEAtAAyAFgCMgDyAzIAjAUyACYHMgDKCDIAZAoyAP4LMgCiDTIAPA8yANYQMgBwEjIAChQyAK4VMgBIFzIA4hgyAHwaMgAgHDIAuh0yAFQfMgD4IDIAkiIyACwkMgDGJTIAYCcyAAQpMgCeKjIAOCwyANItMgB2LzIAEDEyAKoyMgBONDIA6DUyAII3MgAcOTIAtjoyAFo8MgD0PTIAjj8yAChBMgDMQjIAZkQyAABGMgCaRzIAPkkyANhKMgByTDIAFk4yALBPMgBKUTIA5FIyAH5UMgAiVjIAvFcyAFZZMgDwWjIAlFwyAC5eMgDIXzIAYmEyAAZjMgCgZDIAOmYyANRnMgB4aTIAEmsyAMBsMgBabjIA9G8yAI5xMgAyczIA1nQyAHB2MgAUeDIArnkyAEh7MgDifDIAfH4yACCAMgC6gTIAVIMyAO6EMgCShjIALIgyAMaJMgBqizIABI0yAJ6OMgA4kDIA0pEyAHaTMgAQlTIAqpYyAESYMgDomTIAgpsyABydMgDAnjIAWqAyAPShMgCOozIAKKUyAMymMgBmqDIAAKoyAJqrMgA+rTIA2K4yAHKwMgAWsjIAsLMyAEq1MgDktjIAiLgyACK6MgC8uzIAVr0yAPC+MgCUwDIALsIyAMjDMgBixTIABscyAKDIMgA6yjIA3ssyAHjNMgASzzIArNAyAFDSMgDq0zIAhNUyAB7XMgC42DIAXNoyAPbbMgCQ3TIAKt8yAM7gMgBo4jIAAuQyAJzlMgBA5zIA2ugyAHTqMgAY7DIAsu0yAEzvMgDm8DIAgPIyACT0MgC+9TIAWPcyAPz4MgCW+jIAMPwyAMr9MgBk/zIACAEzAKICMwA8BDMA1gUzAHoHMwAUCTMArgozAFIMMwDsDTMAhg8zACARMwDEEjMAXhQzAPgVMwCSFzMALBkzANAaMwBqHDMABB4zAJ4fMwBCITMA3CIzAHYkMwAaJjMAtCczAE4pMwDoKjMAgiwzACYuMwDALzMAWjEzAPQyMwCYNDMAMjYzAMw3MwBwOTMACjszAKQ8MwA+PjMA4j8zAHxBMwAWQzMAsEQzAEpGMwDuRzMAiEkzACJLMwC8TDMAYE4zAPpPMwCUUTMAOFMzANJUMwBsVjMABlgzAKpZMwBEWzMA3lwzAHheMwAcYDMAtmEzAFBjMwDqZDMAjmYzAChoMwDCaTMAXGszAPZsMwCabjMANHAzAM5xMwBoczMADHUzAKZ2MwBAeDMA5HkzAH57MwAYfTMAsn4zAEyAMwDwgTMAioMzACSFMwC+hjMAYogzAPyJMwCWizMAOo0zANSOMwBukDMACJIzAKKTMwBGlTMA4JYzAHqYMwAUmjMAuJszAFKdMwDsnjMAkKAzACqiMwDEozMAXqUzAAKnMwCcqDMANqozANCrMwBqrTMADq8zAKiwMwBCsjMA3LMzAIC1MwAatzMAtLgzAFi6MwDyuzMAjL0zACa/MwDAwDMAZMIzAP7DMwCYxTMAMsczANbIMwBwyjMACswzAKTNMwBIzzMA4tAzAHzSMwAg1DMAutUzAFTXMwDu2DMAiNozACzcMwDG3TMAYN8zAPrgMwCe4jMAOOQzANLlMwB25zMAEOkzAKrqMwBE7DMA3u0zAILvMwAc8TMAtvIzAFD0MwD09TMAjvczACj5MwDM+jMAZvwzAAD+MwCa/zMAPgE0ANgCNAByBDQADAY0AKYHNABKCTQA5Ao0AH4MNAAiDjQAvA80AFYRNADwEjQAlBQ0AC4WNADIFzQAYhk0APwaNACgHDQAOh40ANQfNABuITQAEiM0AKwkNABGJjQA6ic0AIQpNAAeKzQAuCw0AFIuNAD2LzQAmjE0ADQzNADYNDQAcjY0AAw4NACmOTQASjs0AOQ8NAB+PjQAGEA0ALxBNABWQzQA8EQ0AIpGNAAuSDQAyEk0AGJLNAAGTTQAoE40ADpQNADUUTQAblM0ABJVNACsVjQARlg0AOpZNACEWzQAHl00ALheNABcYDQA9mE0AJBjNAAqZTQAzmY0AGhoNAACajQAnGs0ADZtNADabjQAdHA0AA5yNACoczQATHU0AOZ2NACAeDQAGno0AL57NABYfTQA8n40AJaANAAwgjQAyoM0AGSFNAD+hjQAoog0ADyKNADWizQAcI00ABSPNACukDQASJI0AOyTNACGlTQAIJc0ALqYNABUmjQA+Js0AJKdNAAsnzQAxqA0AGqiNAAEpDQAnqU0AEKnNADcqDQAdqo0ABCsNAC0rTQATq80AOiwNACCsjQAHLQ0AMC1NABatzQA9Lg0AI66NAAyvDQAzL00AGa/NAAAwTQApMI0AD7ENADYxTQAcsc0ABbJNACwyjQASsw0AO7NNACIzzQAItE0ALzSNABW1DQA+tU0AJTXNAAu2TQAyNo0AGzcNAAG3jQAoN80AEThNADe4jQAeOQ0ABLmNACs5zQAUOk0AOrqNACE7DQAHu40AMLvNABc8TQA9vI0AJr0NAA09jQAzvc0AGj5NAAC+zQApvw0AED+NADa/zQAdAE1AA4DNQCyBDUATAY1APAHNQCKCTUAJAs1AL4MNQBiDjUA/A81AJYRNQAwEzUAyhQ1AG4WNQAIGDUAohk1ADwbNQDgHDUAeh41ABQgNQC4ITUAUiM1AOwkNQCGJjUAICg1AMQpNQBeKzUA+Cw1AJIuNQA2MDUA0DE1AGozNQAENTUAqDY1AEI4NQDcOTUAgDs1ABo9NQC0PjUATkA1AOhBNQCMQzUAJkU1AMBGNQBaSDUA9Ek1AJhLNQAyTTUA1k41AHBQNQAKUjUApFM1AD5VNQDiVjUAfFg1ABZaNQCwWzUAVF01AO5eNQCIYDUAImI1AMZjNQBgZTUA+mY1AJ5oNQA4ajUA0ms1AGxtNQAGbzUAqnA1AERyNQDeczUAeHU1ABx3NQC2eDUAUHo1APR7NQCOfTUAKH81AMKANQBcgjUAAIQ1AJqFNQA0hzUAzog1AHKKNQAMjDUApo01AECPNQDkkDUAfpI1ABiUNQC8lTUAVpc1APCYNQCKmjUAJJw1AMidNQBinzUA/KA1AJaiNQA6pDUA1KU1AG6nNQAIqTUArKo1AEasNQDgrTUAeq81AB6xNQC4sjUAUrQ1AOy1NQCQtzUAKrk1AMS6NQBovDUAAr41AJy/NQA2wTUA0MI1AHTENQAOxjUAqMc1AEzJNQDmyjUAgMw1ABrONQC0zzUAWNE1APLSNQCM1DUAJtY1AMrXNQBk2TUA/to1AKLcNQA83jUA1t81AHDhNQAU4zUAruQ1AEjmNQDi5zUAfOk1ACDrNQC67DUAVO41AO7vNQCS8TUALPM1AMb0NQBq9jUABPg1AJ75NQA4+zUA0vw1AHb+NQAQADYAqgE2AE4DNgDoBDYAggY2ABwINgDACTYAWgs2APQMNgCODjYAMhA2AMwRNgBmEzYAABU2AKQWNgA+GDYA2Bk2AHIbNgAWHTYAsB42AEogNgDkITYAfiM2ACIlNgC8JjYAVig2APApNgCUKzYALi02AMguNgBiMDYABjI2AKAzNgA6NTYA1DY2AHg4NgASOjYArDs2AEY9NgDqPjYAhEA2AB5CNgDCQzYAXEU2APZGNgCQSDYAKko2AM5LNgBoTTYAAk82AJxQNgBAUjYA2lM2AHRVNgAOVzYAslg2AExaNgDmWzYAil02ACRfNgC+YDYAWGI2APJjNgCWZTYAMGc2AMpoNgBkajYACGw2AKJtNgA8bzYA1nA2AHpyNgAUdDYArnU2AFJ3NgDseDYAhno2ACB8NgC6fTYAXn82APiANgCSgjYALIQ2ANCFNgBqhzYABIk2AJ6KNgBCjDYA3I02AHaPNgAQkTYAtJI2AE6UNgDolTYAgpc2ACaZNgDAmjYAWpw2AP6dNgCYnzYAMqE2AMyiNgBmpDYACqY2AKSnNgA+qTYA2Ko2AHysNgAWrjYAsK82AEqxNgDusjYAiLQ2ACK2NgC8tzYAYLk2APq6NgCUvDYAOL42ANK/NgBswTYABsM2AKDENgBExjYA3sc2AHjJNgASyzYAtsw2AFDONgDqzzYAhNE2ACjTNgDC1DYAXNY2AADYNgCa2TYANNs2AM7cNgBo3jYADOA2AKbhNgBA4zYA2uQ2AH7mNgAY6DYAsuk2AEzrNgDw7DYAiu42ACTwNgDI8TYAYvM2APz0NgCW9jYAMPg2ANT5NgBu+zYACP02AKL+NgBGADcA4AE3AHoDNwAeBTcAuAY3AFIINwDsCTcAhgs3ACoNNwDEDjcAXhA3APgRNwCcEzcANhU3ANAWNwBqGDcADho3AKgbNwBCHTcA5h43AIAgNwAaIjcAtCM3AE4lNwDyJjcAjCg3ACYqNwDAKzcAZC03AP4uNwCYMDcAMjI3ANYzNwBwNTcACjc3AK44NwBIOjcA4js3AHw9NwAWPzcAukA3AFRCNwDuQzcAiEU3ACxHNwDGSDcAYEo3APpLNwCeTTcAOE83ANJQNwB2UjcAEFQ3AKpVNwBEVzcA3lg3AIJaNwAcXDcAtl03AFBfNwD0YDcAjmI3AChkNwDCZTcAZmc3AABpNwCaajcANGw3ANhtNwBybzcADHE3ALByNwBKdDcA5HU3AH53NwAYeTcAvHo3AFZ8NwDwfTcAin83ACSBNwDIgjcAYoQ3APyFNwCghzcAOok3ANSKNwBujDcAEo43AKyPNwBGkTcA4JI3AHqUNwAeljcAuJc3AFKZNwD2mjcAkJw3ACqeNwDOnzcAaKE3AAKjNwCcpDcANqY3ANqnNwB0qTcADqs3AKisNwBMrjcA5q83AICxNwAkszcAvrQ3AFi2NwDytzcAlrk3ADC7NwDKvDcAZL43AP6/NwCiwTcAPMM3ANbENwBwxjcAFMg3AK7JNwBIyzcA7Mw3AIbONwAg0DcAutE3AFTTNwD41DcAktY3ACzYNwDQ2TcAats3AATdNwCe3jcAQuA3ANzhNwB24zcAEOU3ALTmNwBE6DcA6Ok3AILrNwAc7TcAwO43AFrwNwD08TcAjvM3ADL1NwDM9jcAZvg3AAD6NwCk+zcAPv03ANj+NwB8ADgAFgI4ALADOABKBTgA5AY4AIgIOAAiCjgAvAs4AFYNOAD6DjgAlBA4AC4SOADIEzgAbBU4AAYXOACgGDgARBo4AN4bOAB4HTgAEh84AKwgOABQIjgA6iM4AIQlOAAeJzgAwig4AFwqOAD2KzgAkC04ADQvOADOMDgAaDI4AAw0OACmNTgAQDc4ANo4OAB0OjgAGDw4ALI9OABMPzgA5kA4AIpCOAAkRDgAvkU4AFhHOAD8SDgAlko4ADBMOADUTTgAbk84AAhROACiUjgAPFQ4AOBVOAB6VzgAFFk4AK5aOABSXDgA7F04AIZfOAAgYTgAxGI4AF5kOAD4ZTgAkmc4ADZpOADQajgAamw4AA5uOACobzgAQnE4ANxyOAB2dDgAGnY4ALR3OABOeTgA8no4AIx8OAAmfjgAwH84AFqBOAD+gjgAmIQ4ADKGOADMhzgAZok4AAqLOACkjDgASI44AOKPOAB8kTgAFpM4ALCUOABUljgA7pc4AIiZOAAimzgAvJw4AGCeOAD6nzgAlKE4ADijOADSpDgAbKY4AAaoOACqqTgARKs4AN6sOAB4rjgAHLA4ALaxOABQszgA6rQ4AI62OAAouDgAwrk4AGa7OAAAvTgAmr44ADTAOADOwTgAcsM4AAzFOACmxjgAQMg4AOTJOAB+yzgAGM04ALzOOABW0DgA8NE4AIrTOAAk1TgAyNY4AGLYOAD82TgAlts4ADDdOADU3jgAbuA4ABLiOACs4zgARuU4AODmOAB66DgAHuo4ALjrOABS7TgA7O44AJDwOAAq8jgAxPM4AGj1OAAC9zgAnPg4ADb6OADQ+zgAdP04AA7/OACoADkAQgI5AOYDOQCABTkAGgc5AL4IOQBYCjkA8gs5AIwNOQAmDzkAyhA5AGQSOQD+EzkAmBU5ADIXOQDWGDkAcBo5ABQcOQCuHTkASB85AOIgOQB8IjkAICQ5ALolOQBUJzkA7ig5AIgqOQAsLDkAxi05AGovOQAEMTkAnjI5ADg0OQDSNTkAdjc5ABA5OQCqOjkARDw5AN49OQCCPzkAHEE5ALZCOQBaRDkA9EU5AI5HOQAySTkAzEo5AGZMOQAATjkAmk85AD5ROQDYUjkAclQ5AAxWOQCwVzkASlk5AORaOQCIXDkAIl45ALxfOQBWYTkA8GI5AJRkOQAuZjkAyGc5AGJpOQD8ajkAoGw5ADpuOQDUbzkAeHE5ABJzOQCsdDkARnY5AOp3OQCEeTkAHns5ALh8OQBcfjkA9n85AJCBOQAqgzkAzoQ5AGiGOQACiDkApok5AECLOQDajDkAdI45AA6QOQCykTkATJM5AOaUOQCAljkAJJg5AL6ZOQBYmzkA/Jw5AJaeOQAwoDkAyqE5AGSjOQAIpTkAoqY5ADyoOQDWqTkAeqs5ABStOQCurjkAUrA5AOyxOQCGszkAILU5ALq2OQBeuDkA+Lk5AJK7OQA2vTkA0L45AGrAOQAEwjkAqMM5AEzFOQDmxjkAisg5ACTKOQC+yzkAWM05APLOOQCW0DkAMNI5AMrTOQBk1TkA/tY5AKLYOQA82jkA4Ns5AHrdOQAU3zkAruA5AEjiOQDs4zkAhuU5ACDnOQC66DkAXuo5APjrOQCS7TkALO85AMbwOQBq8jkABPQ5AKj1OQBC9zkA3Pg5AHb6OQAQ/DkAtP05AE7/OQDoADoAggI6ACYEOgDABToAWgc6APQIOgCYCjoAMgw6AMwNOgBwDzoAChE6AKQSOgA+FDoA2BU6AHwXOgAWGToAsBo6AEocOgDuHToAiB86ACIhOgC8IjoAYCQ6APolOgCUJzoAOCk6ANIqOgBsLDoABi46AKAvOgBEMToA3jI6AHg0OgASNjoAtjc6AFA5OgDqOjoAjjw6ACg+OgDCPzoAXEE6APZCOgCaRDoANEY6AM5HOgBoSToAAks6AKZMOgBATjoA2k86AH5ROgAYUzoAslQ6AFZWOgDwVzoAilk6ACRbOgC+XDoAYl46APxfOgCWYToAMGM6AMpkOgBuZjoACGg6AKxpOgBGazoA4Gw6AHpuOgAecDoAuHE6AFJzOgDsdDoAhnY6ACp4OgDEeToAXns6APh8OgCSfjoANoA6ANCBOgB0gzoADoU6AKiGOgBCiDoA3Ik6AICLOgAajToAtI46AE6QOgDykToAjJM6ACaVOgDAljoAZJg6AP6ZOgCYmzoAPJ06ANaeOgBwoDoACqI6AKSjOgBIpToA4qY6AHyoOgAWqjoAuqs6AFStOgDurjoAiLA6ACyyOgDGszoAYLU6AAS3OgCeuDoAOLo6ANK7OgBsvToAEL86AKrAOgBEwjoA6MM6AILFOgAcxzoAtsg6AFrKOgD0yzoAjs06ACjPOgDC0DoAZtI6AADUOgCa1ToANNc6AM7YOgBy2joADNw6ALDdOgBK3zoA5OA6AH7iOgAY5DoAvOU6AFbnOgDw6DoAiuo6AC7sOgDI7ToAYu86APzwOgCW8joAOvQ6ANT1OgBu9zoAEvk6AKz6OgBG/DoA6v06AIT/OgAeATsAuAI7AFIEOwD2BTsAkAc7ACoJOwDECjsAXgw7AAIOOwCcDzsANhE7ANoSOwB0FDsADhY7AKgXOwBMGTsA5ho7AIAcOwAaHjsAvh87AFghOwDyIjsAjCQ7ACYmOwDKJzsAZCk7AP4qOwCiLDsAPC47ANYvOwB6MTsAFDM7AK40OwBINjsA4jc7AIY5OwAgOzsAujw7AFQ+OwDuPzsAkkE7ACxDOwDGRDsAakY7AARIOwCeSTsAOEs7ANxMOwB2TjsAEFA7AKpROwBOUzsA6FQ7AIJWOwAcWDsAtlk7AFpbOwD0XDsAmF47ADJgOwDMYTsAZmM7AABlOwCkZjsAPmg7ANhpOwByazsAFm07ALBuOwBKcDsA5HE7AIhzOwAidTsAvHY7AFZ4OwD6eTsAlHs7AC59OwDIfjsAbIA7AAaCOwCggzsAOoU7AN6GOwB4iDsAEoo7ALaLOwBQjTsA6o47AISQOwAekjsAwpM7AFyVOwD2ljsAkJg7ADSaOwDOmzsAaJ07AAyfOwCmoDsAQKI7ANqjOwB0pTsAGKc7ALKoOwBMqjsA5qs7AICtOwAkrzsAvrA7AGKyOwD8szsAlrU7ADC3OwDKuDsAbro7AAi8OwCivTsAPL87ANbAOwB6wjsAFMQ7ALjFOwBSxzsA7Mg7AIbKOwAgzDsAxM07AF7POwD40DsAktI7ADbUOwDQ1TsAatc7AATZOwCo2jsAQtw7ANzdOwB23zsAGuE7ALTiOwBO5DsA6OU7AIznOwAm6TsAwOo7AFrsOwD07TsAmO87ADLxOwDW8jsAcPQ7AAr2OwCk9zsAPvk7AOL6OwB8/DsAFv47ALD/OwBKATwA7gI8AJIEPAA2BjwA0Ac8AGoJPAAECzwAqAw8AEIOPADcDzwAdhE8ABoTPAC0FDwAThY8APIXPACMGTwAJhs8AMAcPABaHjwA/h88AJghPAAyIzwAzCQ8AHAmPAAKKDwApCk8AEgrPADiLDwAfC48ABYwPACwMTwAVDM8AO40PACINjwAIjg8ALw5PABgOzwA+jw8AJQ+PAA4QDwA0kE8AGxDPAAGRTwAqkY8AERIPADeSTwAeEs8ABJNPAC2TjwAUFA8APRRPACOUzwAKFU8AMJWPABcWDwAAFo8AJpbPAA0XTwAzl48AHJgPAAMYjwApmM8AEplPADkZjwAfmg8ABhqPACyazwAVm08APBuPACKcDwAJHI8AL5zPABidTwA/HY8AKB4PAA6ejwA1Hs8AG59PAAIfzwArIA8AEaCPADggzwAeoU8ABSHPAC4iDwAUoo8APaLPACQjTwAKo88AMSQPABekjwAApQ8AJyVPAA2lzwA0Jg8AGqaPAAOnDwAqJ08AEyfPADmoDwAgKI8ABqkPAC0pTwAWKc8APKoPACMqjwAJqw8AMCtPABkrzwA/rA8AJiyPAA8tDwA1rU8AHC3PAAKuTwArro8AEi8PADivTwAfL88ACDBPAC6wjwAVMQ8AO7FPACSxzwALMk8AMbKPABqzDwABM48AJ7PPAA40TwA0tI8AHbUPAAQ1jwAqtc8AETZPADe2jwAgtw8ABzePADA3zwAWuE8APTiPACO5DwAKOY8AMznPABm6TwAAOs8AJrsPAA+7jwA2O88AHLxPAAM8zwApvQ8AEr2PADk9zwAiPk8ACL7PAC8/DwAVv48APD/PACUAT0ALgM9AMgEPQBiBj0A/Ac9AKAJPQA6Cz0A1Aw9AHgOPQASED0ArBE9AEYTPQDqFD0AhBY9AB4YPQC4GT0AUhs9APYcPQCQHj0AKiA9AM4hPQBoIz0AAiU9AKYmPQBAKD0A2ik9AHQrPQAYLT0Asi49AEwwPQDmMT0AgDM9ACQ1PQC+Nj0AWDg9API5PQCWOz0AMD09AMo+PQBkQD0ACEI9AKJDPQA8RT0A4EY9AHpIPQAUSj0Arks9AEhNPQDsTj0AhlA9ACBSPQDEUz0AXlU9APhWPQCSWD0ALFo9AMZbPQBqXT0ABF89AJ5gPQA4Yj0A3GM9AHZlPQAQZz0AtGg9AE5qPQDoaz0Agm09ACZvPQDAcD0AWnI9APRzPQCYdT0AMnc9AMx4PQBwej0ACnw9AKR9PQA+fz0A2IA9AHyCPQAWhD0AsIU9AEqHPQDkiD0AiIo9ACKMPQC8jT0AYI89APqQPQCUkj0ALpQ9ANKVPQBslz0ABpk9AKCaPQBEnD0A3p09AHifPQASoT0AtqI9AFCkPQDqpT0Ajqc9ACipPQDCqj0AXKw9APatPQCarz0ANLE9AM6yPQBotD0AArY9AKa3PQBAuT0A5Lo9AH68PQAYvj0Asr89AEzBPQDwwj0AisQ9ACTGPQC+xz0AYsk9APzKPQCWzD0AOs49ANTPPQBu0T0ACNM9AKLUPQBG1j0A4Nc9AHrZPQAe2z0AuNw9AFLePQDs3z0AhuE9ACrjPQDE5D0AXuY9APjnPQCS6T0ANus9ANDsPQB07j0ADvA9AKjxPQBC8z0A3PQ9AID2PQAa+D0AtPk9AE77PQDo/D0AjP49ACYAPgDAAT4AZAM+AP4EPgCYBj4AMgg+ANYJPgBwCz4ACg0+AKQOPgBIED4A4hE+AHwTPgAWFT4AsBY+AFQYPgDuGT4Akhs+ACwdPgDGHj4AYCA+APohPgCeIz4AOCU+ANImPgBsKD4ABio+AKorPgBELT4A3i4+AIIwPgAcMj4AtjM+AFo1PgD0Nj4Ajjg+ACg6PgDCOz4AZj0+AAA/PgCaQD4ANEI+AM5DPgByRT4ADEc+AKZIPgBKSj4A5Es+AH5NPgAYTz4AvFA+AFZSPgDwUz4AilU+ACRXPgDIWD4AYlo+AAZcPgCgXT4AOl8+ANRgPgBuYj4AEmQ+AKxlPgBGZz4A4Gg+AHpqPgAebD4AuG0+AFJvPgD2cD4AkHI+ACp0PgDEdT4AaHc+AAJ5PgCcej4ANnw+ANp9PgB0fz4ADoE+AKiCPgBMhD4A5oU+AICHPgAaiT4Avoo+AFiMPgDyjT4AjI8+ADCRPgDKkj4AZJQ+AP6VPgCilz4APJk+ANaaPgBwnD4AFJ4+AK6fPgBIoT4A4qI+AHykPgAgpj4Auqc+AF6pPgD4qj4Akqw+ACyuPgDGrz4AarE+AASzPgCetD4AOLY+ANK3PgB2uT4AELs+AKq8PgBOvj4A6L8+AILBPgAcwz4AwMQ+AFrGPgD0xz4Ajsk+ACjLPgDMzD4AZs4+AADQPgCk0T4APtM+ANjUPgBy1j4AFtg+ALDZPgBK2z4A5Nw+AIjePgAi4D4AvOE+AFbjPgDw5D4AlOY+AC7oPgDI6T4AbOs+AAbtPgCg7j4AOvA+AN7xPgB48z4AEvU+AKz2PgBG+D4A6vk+AIT7PgAe/T4Awv4+AFwAPwD2AT8AkAM/ADQFPwDOBj8AaAg/AAIKPwCmCz8AQA0/ANoOPwB0ED8AGBI/ALITPwBMFT8A5hY/AIAYPwAkGj8Avhs/AFgdPwDyHj8AliA/ADAiPwDKIz8AbiU/AAgnPwCiKD8APCo/AOArPwB6LT8AFC8/AK4wPwBIMj8A7DM/AIY1PwAgNz8AxDg/AF46PwD4Oz8Akj0/ADY/PwDQQD8AakI/AAREPwCeRT8AQkc/ANxIPwB2Sj8AGkw/ALRNPwBOTz8A6FA/AIxSPwAmVD8AwFU/AFpXPwD0WD8AmFo/ADJcPwDMXT8AcF8/AAphPwCkYj8APmQ/AOJlPwB8Zz8AFmk/ALBqPwBUbD8A7m0/AIhvPwAicT8AvHI/AGB0PwD6dT8AlHc/ADh5PwDSej8AbHw/AAZ+PwCqfz8ARIE/AN6CPwB4hD8AHIY/ALaHPwBQiT8A6oo/AISMPwAojj8Awo8/AFyRPwAAkz8AmpQ/ADSWPwDOlz8Acpk/AAybPwCmnD8AQJ4/AOSfPwB+oT8AGKM/ALKkPwBWpj8A8Kc/AIqpPwAkqz8AyKw/AGKuPwD8rz8AlrE/ADCzPwDUtD8AbrY/AAi4PwCsuT8ARrs/AOC8PwB6vj8AHsA/ALjBPwBSwz8A7MQ/AJDGPwAqyD8AxMk/AF7LPwACzT8AnM4/ADbQPwDQ0T8AdNM/AA7VPwCo1j8AQtg/AObZPwCA2z8AGt0/AL7ePwBY4D8A8uE/AIzjPwAm5T8AyuY/AGToPwD+6T8AmOs/ADztPwDW7j8AcPA/AAryPwCu8z8ASPU/AOL2PwB8+D8AIPo/ALr7PwBU/T8A7v4/AJIAQAAsAkAAxgNAAGAFQAAEB0AAnghAADgKQADSC0AAbA1AABAPQACqEEAAThJAAOgTQACCFUAAHBdAALYYQABaGkAA9BtAAI4dQAAoH0AAwiBAAGYiQAAAJEAApCVAAD4nQADYKEAAcipAAAwsQACwLUAASi9AAOQwQAB+MkAAGDRAALw1QABWN0AA8DhAAJQ6QAAuPEAAyD1AAGI/QAAGQUAAoEJAADpEQADURUAAeEdAABJJQACsSkAARkxAAOpNQACET0AAHlFAALhSQABcVEAA9lVAAJBXQAAqWUAAzlpAAGhcQAACXkAAnF9AADZhQADaYkAAdGRAABhmQACyZ0AATGlAAOZqQACAbEAAJG5AAL5vQABYcUAA8nJAAIx0QAAwdkAAyndAAG55QAAIe0AAonxAADx+QADWf0AAeoFAABSDQACuhEAASIZAAOKHQACGiUAAIItAAMSMQABejkAA+I9AAJKRQAAsk0AA0JRAAGqWQAAEmEAAnplAADibQADcnEAAdp5AABCgQAC0oUAATqNAAOikQACCpkAAJqhAAMCpQABaq0AA9KxAAI6uQAAysEAAzLFAAGazQAAKtUAApLZAAD64QADYuUAAfLtAABa9QACwvkAASsBAAO7BQACIw0AAIsVAALzGQABgyEAA+slAAJTLQAAuzUAA0s5AAGzQQAAG0kAAoNNAAETVQADe1kAAeNhAABLaQACs20AAUN1AAOreQACO4EAAKOJAAMLjQABc5UAA9uZAAJroQAA06kAAzutAAGjtQAAM70AApvBAAEDyQADu80AAiPVAACL3QAC8+EAAYPpAAPr7QACU/UAALv9AANwAQQB2AkEAEARBALQFQQBOB0EA6AhBAIIKQQAmDEEAwA1BAFoPQQD0EEEAmBJBADIUQQDMFUEAZhdBAAAZQQCkGkEAPhxBANgdQQB8H0EAFiFBALAiQQBKJEEA7iVBAIgnQQAiKUEAvCpBAFYsQQD6LUEAlC9BAC4xQQDSMkEAbDRBAAY2QQCgN0EARDlBAN46QQB4PEEAEj5BAKw/QQBQQUEA6kJBAIREQQAoRkEAwkdBAFxJQQD2SkEAmkxBADROQQDOT0EAaFFBAAxTQQCmVEEAQFZBANpXQQB0WUEAGFtBALJcQQBWXkEA8F9BAIphQQAkY0EAvmRBAGJmQQD8Z0EAlmlBADBrQQDKbEEAbm5BAAhwQQCscUEARnNBAOB0QQB6dkEAFHhBAK55QQBSe0EA7HxBAIZ+QQAqgEEAxIFBAF6DQQD4hEEAnIZBADaIQQDQiUEAaotBAASNQQCojkEAQpBBANyRQQCAk0EAGpVBALSWQQBOmEEA8plBAIybQQAmnUEAwJ5BAGSgQQD+oUEAmKNBADKlQQDMpkEAcKhBAAqqQQCuq0EASK1BAOKuQQB8sEEAFrJBALqzQQBUtUEA7rZBAIi4QQAiukEAxrtBAGC9QQD6vkEAnsBBADjCQQDSw0EAbMVBABDHQQCqyEEARMpBAN7LQQB4zUEAHM9BALbQQQBQ0kEA9NNBAI7VQQAo10EAwthBAGbaQQAA3EEAmt1BADTfQQDY4EEAcuJBAAzkQQCm5UEAQOdBAOToQQB+6kEAGOxBALztQQBW70EA8PBBAIryQQAu9EEAyPVBAGL3QQD8+EEAlvpBADr8QQDU/UEAeP9BABIBQgCsAkIARgRCAOAFQgCEB0IAHglCALgKQgBSDEIA7A1CAJAPQgAqEUIAxBJCAGgUQgACFkIAnBdCADYZQgDaGkIAdBxCAA4eQgCoH0IAQiFCAOYiQgCAJEIAGiZCAL4nQgBYKUIA8ipCAIwsQgAwLkIAyi9CAGQxQgD+MkIAojRCADw2QgDWN0IAcDlCAAo7QgCuPEIASD5CAOI/QgCGQUIAIENCALpEQgBURkIA+EdCAJJJQgAsS0IAxkxCAGBOQgAEUEIAnlFCADhTQgDcVEIAdlZCABBYQgCqWUIATltCAOhcQgCCXkIAHGBCAMBhQgBaY0IA9GRCAI5mQgAoaEIAzGlCAGZrQgAAbUIApG5CAD5wQgDYcUIAcnNCABZ1QgCwdkIASnhCAOR5QgB+e0IAIn1CALx+QgBWgEIA+oFCAJSDQgAuhUIAyIZCAGyIQgAGikIAoItCADqNQgDUjkIAeJBCABKSQgCsk0IAUJVCAOqWQgCEmEIAHppCAMKbQgBcnUIA9p5CAJCgQgAqokIAzqNCAGilQgACp0IApqhCAECqQgDaq0IAdK1CABivQgCysEIATLJCAOazQgCAtUIAJLdCAL64QgBYukIA8rtCAJa9QgAwv0IAysBCAG7CQgAIxEIAosVCADzHQgDgyEIAespCABTMQgCuzUIAUs9CAOzQQgCG0kIAINRCAMTVQgBe10IA+NhCAJLaQgAs3EIA0N1CAGrfQgAO4UIAqOJCAELkQgDc5UIAdudCABrpQgC06kIATuxCAOjtQgCC70IAJvFCAMDyQgBa9EIA/vVCAJj3QgAy+UIAzPpCAHD8QgAK/kIApP9CAD4BQwDiAkMAfARDABYGQwCwB0MASglDAO4KQwCIDEMAIg5DAMYPQwBgEUMA+hJDAJQUQwA4FkMA0hdDAGwZQwAGG0MAoBxDAEQeQwDeH0MAeCFDABwjQwC2JEMAUCZDAOonQwCOKUMAKCtDAMIsQwBcLkMAADBDAJoxQwA0M0MA2DRDAHI2QwAMOEMApjlDAEA7QwDkPEMAfj5DABhAQwCyQUMATENDAPBEQwCKRkMAJEhDAMhJQwBiS0MA/ExDAJZOQwAwUEMA1FFDAG5TQwAIVUMArFZDAEZYQwDgWUMAeltDAB5dQwC4XkMAUmBDAOxhQwCQY0MAKmVDAMRmQwBeaEMA+GlDAJxrQwA2bUMA0G5DAHRwQwAOckMAqHNDAEJ1QwDmdkMAgHhDABp6QwC0e0MAWH1DAPJ+QwCMgEMAJoJDAMCDQwBkhUMA/oZDAJiIQwA8ikMA1otDAHCNQwAKj0MArpBDAEiSQwDik0MAfJVDACCXQwC6mEMAVJpDAO6bQwCInUMALJ9DAMagQwBgokMABKRDAJ6lQwA4p0MA0qhDAHaqQwAQrEMAqq1DAESvQwDosEMAgrJDABy0QwC2tUMAULdDAPS4QwCOukMAMrxDAMy9QwBmv0MAAMFDAJrCQwA+xEMA2MVDAHLHQwAMyUMApspDAErMQwDkzUMAfs9DACLRQwC80kMAVtRDAPDVQwCU10MALtlDAMjaQwBi3EMA/N1DAKDfQwA64UMA1OJDAHjkQwAS5kMArOdDAEbpQwDq6kMAhOxDAB7uQwC470MAXPFDAPbyQwCQ9EMAKvZDAMT3QwBo+UMAAvtDAJz8QwBA/kMA2v9DAHQBRAAOA0QAsgREAEwGRADmB0QAgAlEACQLRAC+DEQAWA5EAPIPRACMEUQAMBNEAMoURABkFkQACBhEAKIZRAA8G0QA1hxEAHoeRAAUIEQAriFEAEgjRADsJEQAhiZEACAoRAC6KUQAVCtEAPgsRACSLkQALDBEANAxRABqM0QABDVEAJ42RABCOEQA3DlEAHY7RAAQPUQAqj5EAE5ARADoQUQAgkNEABxFRADARkQAWkhEAP5JRACYS0QAMk1EAMxORABmUEQAClJEAKRTRAA+VUQA2FZEAHJYRAAWWkQAsFtEAEpdRADkXkQAiGBEACJiRADGY0QAYGVEAPpmRACUaEQALmpEANJrRABsbUQABm9EAKBwRAA6ckQA3nNEAHh1RAASd0QArHhEAFB6RADqe0QAhH1EACh/RADCgEQAXIJEAPaDRACahUQANIdEAM6IRABoikQADIxEAKaNRABAj0QA2pBEAH6SRAAYlEQAspVEAEyXRADwmEQAippEACScRAC+nUQAYp9EAPygRACWokQAMKREAMqlRABup0QACKlEAKKqRABGrEQA4K1EAHqvRAAUsUQArrJEAFK0RADstUQAhrdEACC5RADEukQAXrxEAPi9RACcv0QANsFEANDCRABqxEQADsZEAKjHRABCyUQA3MpEAHbMRAAazkQAtM9EAE7RRADy0kQAjNREACbWRADA10QAZNlEAP7aRACY3EQAMt5EANbfRABw4UQACuNEAKTkRAA+5kQA4udEAHzpRAAW60QAuuxEAFTuRADu70QAiPFEACzzRADG9EQAYPZEAPr3RACe+UQAOPtEANL8RABs/kQABgBFAKoBRQBEA0UA3gRFAIIGRQAcCEUAtglFAFALRQD0DEUAjg5FACgQRQDCEUUAZhNFAAAVRQCaFkUANBhFANgZRQByG0UADB1FAKYeRQBAIEUA5CFFAH4jRQAYJUUAsiZFAFYoRQDwKUUAiitFAC4tRQDILkUAYjBFAPwxRQCWM0UAOjVFANQ2RQBuOEUACDpFAKw7RQBGPUUA6j5FAIRARQAeQkUAuENFAFJFRQD2RkUAkEhFACpKRQDES0UAXk1FAAJPRQCcUEUANlJFANpTRQB0VUUADldFAKhYRQBMWkUA5ltFAIBdRQAaX0UAtGBFAFhiRQDyY0UAjGVFACZnRQDKaEUAZGpFAP5rRQCibUUAPG9FANZwRQBwckUAFHRFAK51RQBId0UA4nhFAHx6RQAgfEUAun1FAFR/RQD4gEUAkoJFACyERQDGhUUAaodFAASJRQCeikUAOIxFANyNRQB2j0UAEJFFAKqSRQBElEUA6JVFAIKXRQAcmUUAwJpFAFqcRQD0nUUAjp9FADKhRQDMokUAZqRFAACmRQCap0UAPqlFANiqRQByrEUAFq5FALCvRQBKsUUA5LJFAIi0RQAitkUAvLdFAFa5RQDwukUAlLxFAC6+RQDIv0UAYsFFAAbDRQCgxEUAOsZFAN7HRQB4yUUAEstFAKzMRQBQzkUA6s9FAITRRQAe00UAuNRFAFzWRQD210UAkNlFADTbRQDO3EUAaN5FAALgRQCm4UUAQONFANrkRQB05kUAGOhFALLpRQBM60UA5uxFAIruRQAk8EUAvvFFAFjzRQD89EUAlvZFADD4RQDK+UUAZPtFAAj9RQCi/kUAPABGAOABRgB6A0YAFAVGAK4GRgBSCEYA7AlGAIYLRgAgDUYAug5GAF4QRgD4EUYAkhNGACwVRgDQFkYAahhGAAQaRgCoG0YAQh1GANweRgB2IEYAECJGALQjRgBOJUYA6CZGAIIoRgAmKkYAwCtGAFotRgD+LkYAmDBGADIyRgDMM0YAcDVGAAo3RgCkOEYAPjpGANg7RgB8PUYAFj9GALBARgBUQkYA7kNGAIhFRgAiR0YAxkhGAGBKRgD6S0YAlE1GAC5PRgDSUEYAbFJGAAZURgCgVUYARFdGAN5YRgB4WkYAHFxGALZdRgBQX0YA6mBGAI5iRgAoZEYAwmVGAGZnRgAAaUYAmmpGADRsRgDObUYAcm9GAAxxRgCmckYAQHRGANp1RgB+d0YAGHlGALx6RgBWfEYA8H1GAIp/RgAkgUYAyIJGAGKERgD8hUYAlodGADqJRgDUikYAboxGAAiORgCij0YARpFGAOCSRgB6lEYAHpZGALiXRgBSmUYA7JpGAJCcRgAqnkYAxJ9GAF6hRgD4okYAnKRGADamRgDQp0YAaqlGAA6rRgCorEYAQq5GAOavRgCAsUYAGrNGALS0RgBYtkYA8rdGAIy5RgAmu0YAwLxGAGS+RgD+v0YAmMFGADLDRgDWxEYAcMZGAArIRgCuyUYASMtGAOLMRgB8zkYAINBGALrRRgBU00YA7tRGAIjWRgAs2EYAxtlGAGDbRgD63EYAnt5GADjgRgDS4UYAduNGABDlRgCq5kYAROhGAOjpRgCC60YAHO1GALbuRgBa8EYA9PFGAI7zRgAo9UYAzPZGAGb4RgAA+kYAmvtGADT9RgDY/kYAcgBHAAwCRwCwA0cASgVHAOQGRwB+CEcAIgpHALwLRwBWDUcA8A5HAJQQRwAuEkcAyBNHAGIVRwD8FkcAoBhHADoaRwDUG0cAeB1HABIfRwCsIEcARiJHAOojRwCEJUcAHidHALgoRwBSKkcA9itHAJAtRwAqL0cAxDBHAGgyRwACNEcAnDVHAEA3RwDaOEcAdDpHAA48RwCyPUcATD9HAOZARwCAQkcAGkRHAL5FRwBYR0cA8khHAJZKRwAwTEcAyk1HAGRPRwAIUUcAolJHADxURwDWVUcAcFdHABRZRwCuWkcASFxHAOJdRwCGX0cAIGFHALpiRwBeZEcA+GVHAJJnRwAsaUcA0GpHAGpsRwAEbkcAnm9HADhxRwDcckcAdnRHABB2RwC0d0cATnlHAOh6RwCCfEcAJn5HAMB/RwBagUcA9IJHAI6ERwAyhkcAzIdHAGaJRwAKi0cApIxHAD6ORwDYj0cAfJFHABaTRwCwlEcASpZHAOSXRwCImUcAIptHALycRwBWnkcA+p9HAJShRwAuo0cA0qRHAGymRwAGqEcAoKlHAESrRwDerEcAeK5HABKwRwCssUcAULNHAOq0RwCOtkcAKLhHAMK5RwBcu0cA9rxHAJq+RwA0wEcAzsFHAGjDRwACxUcApsZHAEDIRwDayUcAdMtHABjNRwCyzkcATNBHAPDRRwCK00cAJNVHAL7WRwBY2EcA/NlHAJbbRwAw3UcAyt5HAG7gRwAI4kcAouNHAEblRwDg5kcAeuhHABTqRwC460cAUu1HAOzuRwCG8EcAIPJHAMTzRwBe9UcA+PZHAJz4RwA2+kcA0PtHAGr9RwAO/0cAqABIAEICSADcA0gAdgVIABoHSAC0CEgATgpIAOgLSACMDUgAJg9IAMAQSABkEkgA/hNIAJgVSAAyF0gA1hhIAHAaSAAKHEgApB1IAD4fSADiIEgAfCJIABYkSAC6JUgAVCdIAO4oSACIKkgALCxIAMYtSABgL0gA+jBIAJ4ySAA4NEgA0jVIAGw3SAAQOUgAqjpIAFg8SAD8PUgAlj9IADBBSADUQkgAbkRIAAhGSACiR0gAPElIAOBKSAB6TEgAHk5IALhPSABSUUgA7FJIAIZUSAAgVkgAxFdIAF5ZSAD4WkgAklxIADZeSADQX0gAamFIAA5jSACoZEgAQmZIANxnSACAaUgAGmtIALRsSABObkgA6G9IAIxxSAAmc0gAwHRIAGR2SAD+d0gAmHlIADJ7SADWfEgAcH5IAAqASACkgUgAPoNIAOKESAB8hkgAFohIALqJSABUi0gA7oxIAIiOSAAskEgAxpFIAGCTSAD6lEgAlJZIADiYSADSmUgAbJtIAAadSACqnkgARKBIAN6hSACCo0gAHKVIALamSABQqEgA9KlIAI6rSAAorUgAwq5IAFywSAAAskgAmrNIADS1SADYtkgAcrhIAAy6SACmu0gAQL1IAOS+SAB+wEgAGMJIALzDSABWxUgA8MZIAIrISAAuykgAyMtIAGLNSAD8zkgAoNBIADrSSADU00gAbtVIAAjXSACs2EgARtpIAODbSACE3UgAHt9IALjgSABS4kgA9uNIAJDlSAAq50gAxOhIAF7qSAAC7EgAnO1IADbvSADQ8EgAdPJIAA70SACo9UgATPdIAOb4SACA+kgAGvxIAL79SABY/0gA8gBJAIwCSQAmBEkAygVJAGQHSQD+CEkAogpJADwMSQDWDUkAcA9JABQRSQCuEkkASBRJAOIVSQB8F0kAIBlJALoaSQBUHEkA7h1JAJIfSQAsIUkAxiJJAGokSQAEJkkAnidJADgpSQDcKkkAdixJABAuSQCqL0kARDFJAOgySQCCNEkAHDZJALY3SQBaOUkA9DpJAI48SQAyPkkAzD9JAGZBSQAAQ0kAmkRJAD5GSQDYR0kAcklJABZLSQCwTEkASk5JAORPSQCIUUkAIlNJALxUSQBWVkkA8FdJAJRZSQAuW0kAyFxJAGJeSQAGYEkAoGFJADpjSQDeZEkAeGZJABJoSQCsaUkAUGtJAOpsSQCEbkkAHnBJALhxSQBcc0kA9nRJAJB2SQA0eEkAznlJAGh7SQACfUkApn5JAECASQDagUkAdINJAA6FSQCyhkkATIhJAOaJSQCAi0kAJI1JAL6OSQBYkEkA/JFJAJaTSQAwlUkAypZJAG6YSQAImkkAoptJADydSQDWnkkAeqBJABSiSQCuo0kAUqVJAOymSQCGqEkAIKpJAMSrSQBerUkA+K5JAJKwSQAsskkA0LNJAGq1SQAEt0kAqLhJAEK6SQDcu0kAdr1JABq/SQC0wEkATsJJAOjDSQCCxUkAJsdJAMDISQBaykkA/stJAJjNSQAyz0kAzNBJAHDSSQAK1EkApNVJAD7XSQDY2EkAfNpJABbcSQCw3UkASt9JAO7gSQCI4kkAIuRJAMblSQBg50kA+uhJAJTqSQA47EkA0u1JAGzvSQAG8UkAoPJJAET0SQDe9UkAePdJABz5SQC2+kkAUPxJAOr9SQCO/0kAMgFKAMwCSgBwBEoACgZKAKQHSgA+CUoA2ApKAHwMSgAWDkoAsA9KAFQRSgDuEkoAiBRKACIWSgC8F0oAYBlKAPoaSgCUHEoAOB5KANIfSgBsIUoABiNKAKAkSgBEJkoA3idKAHgpSgAcK0oAtixKAFAuSgDqL0oAjjFKACgzSgDCNEoAXDZKAPY3SgCaOUoANDtKAM48SgBoPkoADEBKAKZBSgBAQ0oA5ERKAH5GSgAYSEoAsklKAFZLSgDwTEoAik5KACRQSgC+UUoAYlNKAPxUSgCWVkoAOlhKANRZSgBuW0oACF1KAKxeSgBGYEoA4GFKAHpjSgAUZUoAuGZKAFJoSgDsaUoAhmtKACptSgDEbkoAXnBKAAJySgCcc0oANnVKANB2SgBqeEoADnpKAKh7SgBCfUoA3H5KAICASgAagkoAtINKAFiFSgDyhkoAjIhKACaKSgDKi0oAZI1KAP6OSgCYkEoAPJJKANaTSgBwlUoACpdKAK6YSgBImkoA4ptKAHydSgAWn0oAuqBKAFSiSgDuo0oAiKVKACynSgDGqEoAYKpKAASsSgCerUoAOK9KANKwSgB2skoAELRKAKq1SgBEt0oA3rhKAIK6SgAcvEoAtr1KAFq/SgD0wEoAjsJKACjESgDMxUoAZsdKAADJSgCaykoANMxKANjNSgByz0oADNFKAKbSSgBK1EoA5NVKAH7XSgAi2UoAvNpKAFbcSgDw3UoAit9KAC7hSgDI4koAYuRKAPzlSgCg50oAOulKANTqSgB47EoAEu5KAKzvSgBG8UoA6vJKAIT0SgAe9koAuPdKAFL5SgD2+koAkPxKACr+SgDE/0oAaAFLAAIDSwCcBEsAQAZLANoHSwB0CUsADgtLALIMSwBMDksA5g9LAIARSwAaE0sAvhRLAFgWSwDyF0sAjBlLADAbSwDKHEsAZB5LAAggSwCiIUsAPCNLANYkSwBwJksAFChLAK4pSwBIK0sA4ixLAIYuSwAgMEsAujFLAF4zSwD4NEsAkjZLACw4SwDQOUsAajtLAAQ9SwCePksAOEBLANxBSwB2Q0sAEEVLAKpGSwBOSEsA6ElLAIJLSwAmTUsAwE5LAFpQSwD0UUsAmFNLADJVSwDMVksAZlhLAABaSwCkW0sAPl1LANheSwB8YEsAFmJLALBjSwBKZUsA7mZLAIhoSwAiaksAvGtLAFZtSwD6bksAlHBLAC5ySwDSc0sAbHVLAAZ3SwCgeEsARHpLAN57SwB4fUsAEn9LAKyASwBQgksA6oNLAISFSwAeh0sAwohLAFyKSwD2i0sAmo1LADSPSwDOkEsAaJJLAAyUSwCmlUsAQJdLANqYSwB0mksAGJxLALKdSwBMn0sA5qBLAIqiSwAkpEsAvqVLAGKnSwD8qEsAlqpLADCsSwDUrUsAbq9LAAixSwCisksAPLRLAOC1SwB6t0sAFLlLAK66SwBSvEsA7L1LAIa/SwAqwUsAxMJLAF7ESwD4xUsAksdLADbJSwDQyksAasxLAATOSwCoz0sAQtFLANzSSwB21EsAGtZLALTXSwBO2UsA6NpLAIzcSwAm3ksAwN9LAFrhSwD+4ksAmORLADLmSwDM50sAcOlLAArrSwCk7EsASO5LAOLvSwB88UsAFvNLALD0SwBU9ksA7vdLAIj5SwAi+0sAxvxLAGD+SwD6/0sAngFMADgDTADSBEwAbAZMABAITACqCUwARAtMAN4MTAB4DkwAHBBMALYRTABQE0wA9BRMAI4WTAAoGEwAwhlMAGYbTAAAHUwAmh5MADQgTADOIUwAciNMAAwlTACmJkwAQChMAOQpTAB+K0wAGC1MALwuTABWMEwA8DFMAIozTAAkNUwAyDZMAGI4TAD8OUwAljtMADo9TADUPkwAbkBMABJCTACsQ0wARkVMAOBGTACESEwAHkpMALhLTABSTUwA7E5MAJBQTAAqUkwAxFNMAF5VTAACV0wAnFhMADZaTADaW0wAdF1MAA5fTACoYEwATGJMAOZjTACAZUwAGmdMAL5oTABYakwA8mtMAIxtTAAmb0wAynBMAGRyTAD+c0wAmHVMADx3TADWeEwAcHpMABR8TACufUwASH9MAOKATACGgkwAIIRMALqFTABUh0wA7ohMAJKKTAAsjEwAxo1MAGCPTAAEkUwAnpJMADiUTADclUwAdpdMABCZTACqmkwATpxMAOidTACCn0wAHKFMALaiTABapEwA9KVMAI6nTAAoqUwAzKpMAGasTAAArkwApK9MAD6xTADYskwAcrRMABa2TACwt0wASrlMAOS6TAB+vEwAIr5MALy/TABWwUwA8MJMAJTETAAuxkwAyMdMAGzJTAAGy0wAoMxMADrOTADez0wAeNFMABLTTACs1EwARtZMAOrXTACE2UwAHttMALjcTABc3kwA9t9MAJDhTAA040wAzuRMAGjmTAAC6EwAnOlMAEDrTADa7EwAdO5MABjwTACy8UwATPNMAOb0TACA9kwAJPhMAL75TABY+0wA8vxMAJb+TAAwAE0AygFNAG4DTQAIBU0AogZNADwITQDgCU0AegtNABQNTQCuDk0ASBBNAOwRTQCGE00AIBVNALoWTQBeGE0A+BlNAJIbTQA2HU0A0B5NAGogTQAEIk0AqCNNAEIlTQDcJk0AdihNABAqTQC0K00ATi1NAOguTQCCME0AJjJNAMAzTQBaNU0A/jZNAJg4TQAyOk0AzDtNAHA9TQAKP00ApEBNAD5CTQDYQ00AfEVNABZHTQCwSE0ASkpNAO5LTQCITU0AIk9NAMZQTQBgUk0A+lNNAJRVTQA4V00A0lhNAGxaTQAGXE0AoF1NAERfTQDeYE0AeGJNABxkTQC2ZU0AUGdNAOpoTQCOak0AKGxNAMJtTQBcb00A9nBNAJpyTQA0dE0AznVNAGh3TQAMeU0ApnpNAEB8TQDkfU0Afn9NABiBTQCygk0AVoRNAPCFTQCKh00AJIlNAL6KTQBijE0A/I1NAJaPTQAwkU0A1JJNAG6UTQAIlk0ArJdNAEaZTQDgmk0AepxNAB6eTQC4n00AUqFNAOyiTQCQpE0AKqZNAMSnTQBeqU0AAqtNAJysTQA2rk0A0K9NAHSxTQAOs00AqLRNAEK2TQDmt00AgLlNABq7TQC0vE0AWL5NAPK/TQCMwU0AJsNNAMDETQBkxk0A/sdNAJjJTQA8y00A1sxNAHDOTQAK0E0ArtFNAEjTTQDi1E0AfNZNABbYTQC62U0AVNtNAO7cTQCI3k0ALOBNAMbhTQBg400A+uRNAJ7mTQA46E0A0ulNAHbrTQAQ7U0Aqu5NAETwTQDo8U0AgvNNABz1TQC29k0AUPhNAPT5TQCO+00AKP1NAML+TQBmAE4AAAJOAJoDTgA+BU4A2AZOAHIITgAMCk4AsAtOAEoNTgDkDk4AfhBOABgSTgC8E04AVhVOAPAWTgCKGE4ALhpOAMgbTgBiHU4A/B5OAKAgTgA6Ik4A1CNOAHglTgASJ04ArChOAEYqTgDgK04AhC1OAB4vTgC4ME4AUjJOAPYzTgCQNU4AKjdOAMQ4TgBoOk4AAjxOAJw9TgBAP04A2kBOAHRCTgAORE4AqEVOAExHTgDmSE4AgEpOACRMTgC+TU4AWE9OAPJQTgCWUk4AMFROAMpVTgBkV04A/lhOAKJaTgA8XE4A1l1OAHpfTgAUYU4ArmJOAEhkTgDsZU4AhmdOACBpTgC6ak4AVGxOAPhtTgCSb04ALHFOAMZyTgBqdE4ABHZOAJ53TgBCeU4A3HpOAHZ8TgAQfk4Aqn9OAE6BTgDogk4AgoROAByGTgDAh04AWolOAPSKTgCOjE4AMo5OAMyPTgBmkU4ACpNOAKSUTgA+lk4A2JdOAHKZTgAWm04AsJxOAEqeTgDkn04AiKFOACKjTgC8pE4AYKZOAPqnTgCUqU4ALqtOANKsTgBsrk4ABrBOAKCxTgA6s04A3rROAHi2TgASuE4ArLlOAFC7TgDqvE4AhL5OACjATgDCwU4AXMNOAPbETgCQxk4ANMhOAM7JTgBoy04AAs1OAKbOTgBA0E4A2tFOAH7TTgAY1U4AstZOAEzYTgDw2U4AittOACTdTgC+3k4AWOBOAPzhTgCW404AMOVOAMrmTgBu6E4ACOpOAKLrTgBG7U4A4O5OAHrwTgAU8k4ArvNOAFL1TgDs9k4AhvhOACD6TgDE+04AXv1OAPj+TgCcAE8ANgJPANADTwBqBU8ADgdPAKgITwBCCk8A3AtPAHYNTwAaD08AtBBPAE4STwDoE08AjBVPACYXTwDAGE8AZBpPAP4bTwCYHU8AMh9PAMwgTwBwIk8ACiRPAKQlTwA+J08A4ihPAHwqTwAWLE8AsC1PAFQvTwDuME8AiDJPACw0TwDGNU8AYDdPAPo4TwCUOk8AODxPANI9TwBsP08ABkFPAKpCTwBERE8A3kVPAHhHTwAcSU8AtkpPAFBMTwD0TU8Ajk9PAChRTwDCUk8AZlRPAABWTwCaV08ANFlPAM5aTwByXE8ADF5PAKZfTwBAYU8A5GJPAH5kTwAYZk8AvGdPAFZpTwDwak8AimxPACRuTwDIb08AYnFPAPxyTwCgdE8AOnZPANR3TwBueU8AEntPAKx8TwBGfk8A4H9PAHqBTwAog08AwoRPAFyGTwAAiE8AmolPADSLTwDOjE8Aco5PAAyQTwCmkU8ASpNPAO6UTwCIlk8AIphPAMaZTwBgm08A+pxPAJSeTwA4oE8A0qFPAGyjTwAGpU8AqqZPAESoTwDeqU8AeKtPABytTwC2rk8AULBPAOqxTwCOs08AKLVPAMK2TwBcuE8AALpPAJq7TwA0vU8A2L5PAHLATwAMwk8ApsNPAEDFTwDkxk8AfshPABjKTwCyy08AVs1PAPDOTwCK0E8AJNJPAMjTTwBi1U8A/NZPAKDYTwA62k8A1NtPAG7dTwAI308ArOBPAEbiTwDg408AeuVPAB7nTwC46E8AUupPAPbrTwCQ7U8AKu9PAMTwTwBo8k8AAvRPAJz1TwA2908A0PhPAHT6TwAO/E8AqP1PAEL/TwDmAFAAgAJQABoEUAC0BVAAWAdQAPIIUACMClAAJgxQAMoNUABkD1AA/hBQAKISUAA8FFAA1hVQAHAXUAAUGVAArhpQAEgcUADiHVAAfB9QACAhUAC6IlAAVCRQAO4lUACSJ1AALClQAMYqUABqLFAABC5QAJ4vUAA4MVAA0jJQAHY0UAAQNlAAqjdQAEQ5UADoOlAAgjxQABw+UAC2P1AAWkFQAPRCUACORFAAMkZQAMxHUABmSVAAAEtQAJpMUAA+TlAA2E9QAHJRUAAMU1AAsFRQAEpWUADkV1AAiFlQACJbUAC8XFAAVl5QAPBfUACUYVAALmNQAMhkUABiZlAABmhQAKBpUAA6a1AA1GxQAHhuUAAScFAArHFQAFBzUADqdFAAhHZQAB54UADCeVAAXHtQAPZ8UACQflAAKoBQAM6BUABog1AAAoVQAJyGUABAiFAA2olQAHSLUAAOjVAAso5QAEyQUADmkVAAipNQACSVUAC+llAAWJhQAPKZUACWm1AAMJ1QAMqeUABkoFAACKJQAKKjUAA8pVAA1qZQAHqoUAAUqlAArqtQAFKtUADsrlAAhrBQACCyUAC6s1AAXrVQAPi2UACSuFAALLpQANC7UABqvVAABL9QAJ7AUABCwlAA3MNQAHbFUAAax1AAtMhQAE7KUADoy1AAjM1QACbPUADA0FAAWtJQAPTTUACY1VAAMtdQAMzYUABm2lAACtxQAKTdUAA+31AA2OBQAHziUAAW5FAAsOVQAFTnUADu6FAAiOpQACLsUADG7VAAYO9QAPrwUACU8lAALvRQANL1UABs91AABvlQAKD6UABE/FAA3v1QAHj/UAASAVEAtgJRAFAEUQDqBVEAjgdRACgJUQDCClEAXAxRAPYNUQCaD1EANBFRAM4SUQBoFFEADBZRAKYXUQBAGVEA2hpRAH4cUQAYHlEAsh9RAFYhUQDwIlEAiiRRACQmUQDIJ1EAYilRAPwqUQCWLFEAMC5RANQvUQBuMVEACDNRAKI0UQA8NlEA4DdRAHo5UQAUO1EAuDxRAFI+UQDsP1EAkEFRACpDUQDERFEAXkZRAAJIUQCcSVEANktRANBMUQBqTlEADlBRAKhRUQBCU1EA3FRRAHZWUQAaWFEAtFlRAE5bUQDyXFEAjF5RACZgUQDAYVEAZGNRAP5kUQCYZlEAPGhRANZpUQBwa1EACm1RAKRuUQBIcFEA4nFRAHxzUQAWdVEAunZRAFR4UQDueVEAiHtRACx9UQDGflEAYIBRAASCUQCeg1EAOIVRANKGUQBsiFEAEIpRAKqLUQBEjVEA3o5RAIKQUQAcklEAtpNRAFqVUQD0llEAjphRACiaUQDCm1EAZp1RAACfUQCaoFEAPqJRANijUQBypVEADKdRAKaoUQBKqlEA5KtRAH6tUQAYr1EAvLBRAFayUQDws1EAirVRAC63UQDIuFEAYrpRAAa8UQCgvVEAOr9RANTAUQBuwlEAEsRRAKzFUQBGx1EA4MhRAITKUQAezFEAuM1RAFLPUQD20FEAmtJRADTUUQDY1VEActdRAAzZUQCw2lEAStxRAOTdUQB+31EAGOFRALziUQBW5FEA8OVRAIrnUQAu6VEAyOpRAGLsUQD87VEAoO9RADrxUQDU8lEAePRRABL2UQCs91EARvlRAOD6UQCE/FEAHv5RALj/UQBSAVIA9gJSAJAEUgAqBlIAxAdSAGgJUgACC1IAnAxSAEAOUgDaD1IAdBFSAA4TUgCoFFIATBZSAOYXUgCAGVIAGhtSAL4cUgBYHlIA8h9SAIwhUgAwI1IAyiRSAGQmUgAIKFIAoilSADwrUgDWLFIAcC5SABQwUgCuMVIASDNSAOI0UgCGNlIAIDhSALo5UgBUO1IA+DxSAJI+UgAsQFIA0EFSAGpDUgAERVIAnkZSADhIUgDcSVIAdktSABBNUgCqTlIATlBSAOhRUgCCU1IAHFVSAMBWUgBaWFIA9FlSAJhbUgAyXVIAzF5SAGZgUgAAYlIApGNSAD5lUgDYZlIAcmhSABZqUgCwa1IASm1SAORuUgCIcFIAInJSALxzUgBgdVIA+nZSAJR4UgAuelIAyHtSAGx9UgAGf1IAoIBSADqCUgDeg1IAeIVSABKHUgCsiFIAUIpSAOqLUgCEjVIAKI9SAMKQUgBcklIA9pNSAJCVUgA0l1IAzphSAGiaUgACnFIApp1SAECfUgDaoFIAdKJSABikUgCypVIATKdSAPCoUgCKqlIAJKxSAL6tUgBYr1IA/LBSAJayUgAwtFIAyrVSAG63UgAIuVIAorpSAEa8UgDgvVIAer9SABTBUgCuwlIASMRSAOzFUgCGx1IAKslSAMTKUgBezFIA+M1SAJzPUgA20VIA0NJSAGrUUgAE1lIAqNdSAELZUgDc2lIAdtxSABDeUgC031IATuFSAOjiUgCM5FIAJuZSAMDnUgBk6VIA/upSAJjsUgAy7lIAzO9SAHDxUgAK81IApPRSAD72UgDi91IAfPlSABb7UgCw/FIAVP5SAO7/UgCIAVMALANTAMYEUwBgBlMA+gdTAJQJUwA4C1MA0gxTAGwOUwAGEFMAoBFTAEQTUwDeFFMAeBZTABwYUwC2GVMAUBtTAOocUwCOHlMAKCBTAMIhUwBcI1MAACVTAJomUwA0KFMAzilTAGgrUwAMLVMApi5TAEAwUwDkMVMAfjNTABg1UwCyNlMAVjhTAPA5UwCKO1MAJD1TAL4+UwBiQFMA/EFTAKBDUwA6RVMA1EZTAG5IUwAISlMArEtTAEZNUwDgTlMAelBTABRSUwC4U1MAUlVTAPZWUwCQWFMAKlpTAMRbUwBeXVMAAl9TAJxgUwA2YlMA0GNTAHRlUwAOZ1MAqGhTAEJqUwDma1MAgG1TABpvUwC+cFMAWHJTAPJzUwCMdVMAJndTAMp4UwBkelMA/ntTAJh9UwA8f1MA1oBTAHCCUwAUhFMAroVTAEiHUwDiiFMAfIpTACCMUwC6jVMAVI9TAO6QUwCIklMALJRTAMaVUwBql1MABJlTAJ6aUwA4nFMA0p1TAHafUwAQoVMAqqJTAE6kUwDopVMAgqdTABypUwC2qlMAWqxTAPStUwCOr1MAKLFTAMyyUwBmtFMAALZTAJq3UwA+uVMA2LpTAHK8UwAWvlMAsL9TAErBUwDkwlMAfsRTACLGUwC8x1MAVslTAPDKUwCUzFMALs5TAMjPUwBi0VMABtNTAKDUUwA61lMA3tdTAHjZUwAS21MArNxTAEbeUwDq31MAhOFTAB7jUwC45FMAUuZTAPbnUwCQ6VMANOtTAM7sUwBo7lMAAvBTAJzxUwBA81MA2vRTAHT2UwAO+FMAsvlTAEz7UwDm/FMAgP5TACQAVAC+AVQAWANUAPwEVACWBlQAMAhUAMoJVABkC1QACA1UAKIOVAA8EFQA1hFUAHATVAAUFVQArhZUAEgYVADsGVQAhhtUACAdVAC6HlQAXiBUAPghVACSI1QANiVUANAmVABqKFQABCpUAJ4rVABCLVQA3C5UAHYwVAAQMlQAtDNUAE41VADoNlQAgjhUACY6VADAO1QAWj1UAP4+VACYQFQAMkJUAMxDVABmRVQACkdUAKRIVAA+SlQA2EtUAHJNVAAWT1QAsFBUAFRSVADuU1QAiFVUACJXVAC8WFQAYFpUAPpbVACUXVQALl9UANJgVABsYlQABmRUAKBlVAA6Z1QA3mhUAHhqVAAcbFQAtm1UAFBvVADqcFQAhHJUACh0VADCdVQAXHdUAPZ4VACaelQANHxUAM59VABof1QADIFUAKaCVABAhFQA5IVUAH6HVAAYiVQAsopUAEyMVADwjVQAio9UACSRVAC+klQAYpRUAPyVVACWl1QAOplUANSaVABunFQACJ5UAKKfVABGoVQA4KJUAHqkVAAUplQArqdUAFKpVADsqlQAkKxUACquVADEr1QAXrFUAPiyVACctFQANrZUANC3VABquVQADrtUAKi8VABCvlQA3L9UAIDBVAAaw1QAtMRUAFjGVADyx1QAjMlUACbLVADAzFQAZM5UAP7PVACY0VQAMtNUANbUVABw1lQACthUAKTZVABI21QA4txUAHzeVAAg4FQAuuFUAFTjVADu5FQAiOZUACzoVADG6VQAYOtUAATtVACe7lQAOPBUANLxVAB281QAEPVUAKr2VABE+FQA6PlUAIL7VAAm/VQAwP5UAGQAVQD+AVUAmANVADIFVQDWBlUAeghVABQKVQC4C1UAUg1VAOwOVQCGEFUAKhJVAMQTVQBeFVUAAhdVAJwYVQA2GlUA0BtVAGodVQAOH1UAqCBVAEIiVQDcI1UAdiVVABonVQC0KFUAWCpVAPIrVQCMLVUAJi9VAMAwVQBkMlUA/jNVAJg1VQAyN1UA1jhVAHA6VQAKPFUApD1VAEg/VQDiQFUAfEJVABZEVQC6RVUAVEdVAO5IVQCISlUALExVAMZNVQBgT1UA+lBVAJ5SVQA4VFUA0lVVAHZXVQAQWVUAqlpVAERcVQDeXVUAeF9VABxhVQC2YlUAWmRVAPRlVQCOZ1UAKGlVAMJqVQBmbFUAAG5VAJpvVQA0cVUA2HJVAHJ0VQAMdlUApndVAEp5VQDkelUAfnxVABh+VQC8f1UAVoFVAPCCVQCKhFUALoZVAMiHVQBiiVUA/IpVAJaMVQA6jlUA1I9VAHiRVQASk1UArJRVAEaWVQDgl1UAhJlVAB6bVQC4nFUAUp5VAPafVQCQoVUAKqNVAMSkVQBoplUAAqhVAJypVQBAq1UA2qxVAHSuVQAOsFUAqLFVAEyzVQDmtFUAgLZVABq4VQC+uVUAWLtVAPK8VQCMvlUAMMBVAMrBVQBkw1UACMVVAKLGVQA8yFUA1slVAHDLVQAUzVUArs5VAEjQVQDi0VUAfNNVACDVVQC61lUAVNhVAPjZVQCS21UALN1VANDeVQBq4FUABOJVAJ7jVQA45VUA3OZVAHboVQAQ6lUAqutVAE7tVQDo7lUAgvBVACbyVQDA81UAWvVVAPT2VQCO+FUAMvpVAMz7VQBm/VUAAP9VAKQAVgA+AlYA2ANWAHIFVgAWB1YAsAhWAEoKVgDuC1YAiA1WACIPVgC8EFYAVhJWAPoTVgCUFVYALhdWANIYVgBsGlYABhxWAKAdVgA6H1YA3iBWAHgiVgASJFYArCVWAEYnVgDqKFYAhCpWACgsVgDCLVYAXC9WAPYwVgCQMlYANDRWAM41VgBoN1YAAjlWAKY6VgBAPFYA2j1WAH4/VgAYQVYAskJWAExEVgDmRVYAikdWACRJVgC+SlYAWExWAPJNVgCWT1YAMFFWAMpSVgBuVFYACFZWAKJXVgA8WVYA4FpWAHpcVgAUXlYArl9WAFJhVgDsYlYAhmRWACBmVgDEZ1YAXmlWAPhqVgCcbFYANm5WANBvVgBqcVYABHNWAKh0VgBCdlYA3HdWAHZ5VgAae1YAtHxWAE5+VgDof1YAjIFWACaDVgDAhFYAWoZWAP6HVgCYiVYAMotWAMyMVgBwjlYACpBWAKSRVgBIk1YA4pRWAHyWVgAWmFYAsJlWAFSbVgDunFYAiJ5WACKgVgDGoVYAYKNWAPqkVgCeplYAOKhWANKpVgBsq1YABq1WAKquVgBEsFYA3rFWAHizVgActVYAtrZWAFC4VgD+uVYAmLtWADK9VgDWvlYAcMBWAArCVgCkw1YAPsVWAOLGVgB8yFYAFspWALDLVgBUzVYA7s5WAIjQVgAs0lYAxtNWAGDVVgD61lYAlNhWADjaVgDS21YAbN1WAAbfVgCq4FYAROJWAN7jVgCC5VYAHOdWALboVgBQ6lYA6utWAI7tVgAo71YAwvBWAFzyVgD281YAmvVWADT3VgDO+FYAcvpWAAz8VgCm/VYAQP9WAOQAVwB+AlcAGARXALIFVwBWB1cA8AhXAIoKVwAkDFcAvg1XAGIPVwD8EFcAoBJXADoUVwDUFVcAbhdXAAgZVwCsGlcARhxXAOAdVwB6H1cAHiFXALgiVwBSJFcA7CVXAJAnVwAqKVcAxCpXAGgsVwACLlcAnC9XADYxVwDQMlcAdDRXAA42VwCoN1cAQjlXAOY6VwCAPFcAGj5XAL4/VwBYQVcA8kJXAIxEVwAmRlcAykdXAGRJVwD+SlcAokxXADxOVwDWT1cAcFFXAApTVwCuVFcASFZXAOJXVwB8WVcAFltXALpcVwBUXlcA+F9XAJJhVwAsY1cAxmRXAGBmVwAEaFcAnmlXADhrVwDSbFcAdm5XABBwVwCqcVcARHNXAOh0VwCCdlcAHHhXALZ5VwBae1cA9HxXAI5+VwAogFcAzIFXAGaDVwAAhVcAmoZXADSIVwDYiVcAcotXABaNVwCwjlcASpBXAOSRVwB+k1cAIpVXALyWVwBWmFcA8JlXAJSbVwAunVcAyJ5XAGKgVwAGolcAoKNXADqlVwDeplcAeKhXABKqVwCsq1cARq1XAOquVwCEsFcAHrJXALizVwBStVcA9rZXAJC4VwAqulcAzrtXAGi9VwACv1cAnMBXAEDCVwDaw1cAdMVXAA7HVwCoyFcATMpXAObLVwCAzVcAJM9XAL7QVwBY0lcA8tNXAJbVVwAw11cAythXAGTaVwD+21cAot1XADzfVwDW4FcAeuJXABTkVwCu5VcASOdXAOzoVwCG6lcAIOxXALrtVwBe71cA+PBXAJLyVwAs9FcA0PVXAGr3VwAE+VcAqPpXAEL8VwDc/VcAdv9XABABWAC0AlgATgRYAOgFWACCB1gAHAlYAMAKWABaDFgA/g1YAJgPWAAyEVgAzBJYAGYUWAAKFlgApBdYAD4ZWADYGlgAchxYABYeWACwH1gASiFYAO4iWACIJFgAIiZYAMYnWABgKVgA+ipYAJQsWAAuLlgA0i9YAGwxWAAGM1gAoDRYADo2WADeN1gAeDlYABw7WAC2PFgAUD5YAOo/WACEQVgAKENYAMJEWABcRlgA9kdYAJBJWAA0S1gAzkxYAHJOWAAMUFgAplFYAEBTWADaVFgAflZYABhYWACyWVgATFtYAPBcWACKXlgAJGBYAL5hWABiY1gA/GRYAJZmWAA6aFgA1GlYAG5rWAAIbVgAom5YAEZwWADgcVgAenNYABR1WACudlgAUnhYAOx5WACGe1gAKn1YAMR+WABegFgA+IFYAJKDWAA2hVgA0IZYAHSIWAAEilgAqItYAEKNWADcjlgAgJBYABqSWAC0k1gATpVYAPKWWACMmFgAJppYAMCbWABanVgA/p5YAJigWAAyolgA1qNYAHClWAAKp1gApKhYAEiqWADiq1gAfK1YABavWAC6sFgAVLJYAO6zWACItVgALLdYAMa4WABgulgA+rtYAJ69WAA4v1gA0sBYAHbCWAAQxFgAqsVYAETHWADeyFgAgspYABzMWAC2zVgAUM9YAOrQWACO0lgAKNRYAMzVWABm11gAANlYAJraWAA03FgA2N1YAHLfWAAM4VgApuJYAErkWADk5VgAfudYABjpWAC86lgAVuxYAPDtWACU71gALvFYAMjyWABi9FgA/PVYAKD3WAA6+VgA1PpYAG78WAAI/lgArP9YAEYBWQDqAlkAhARZAB4GWQC4B1kAUglZAPYKWQCQDFkAKg5ZAMQPWQBeEVkAAhNZAJwUWQBAFlkA2hdZAHQZWQAOG1kAqBxZAEIeWQDmH1kAgCFZACQjWQC+JFkAWCZZAPInWQCMKVkAMCtZAMosWQBkLlkA/i9ZAJgxWQA8M1kA1jRZAHA2WQAUOFkArjlZAEg7WQDiPFkAhj5ZACBAWQC6QVkAVENZAPhEWQCSRlkALEhZAMZJWQBqS1kABE1ZAJ5OWQBCUFkA3FFZAHZTWQAQVVkAqlZZAE5YWQDoWVkAgltZABxdWQC2XlkAWmBZAPRhWQCOY1kAMmVZAMxmWQBmaFkAAGpZAKRrWQA+bVkA2G5ZAHJwWQAWclkAsHNZAEp1WQDkdlkAiHhZACJ6WQC8e1kAYH1ZAPp+WQCUgFkALoJZAMiDWQBshVkABodZAKCIWQA6ilkA1ItZAHiNWQASj1kAtpBZAFCSWQDqk1kAhJVZAB6XWQDCmFkAXJpZAPabWQCQnVkANJ9ZAM6gWQBoolkAAqRZAKalWQBAp1kA2qhZAHSqWQAYrFkAsq1ZAEyvWQDmsFkAirJZACS0WQC+tVkAWLdZAPK4WQCWulkAMLxZAMq9WQBuv1kACMFZAKLCWQA8xFkA4MVZAHrHWQAUyVkArspZAEjMWQDszVkAhs9ZACDRWQDE0lkAXtRZAPjVWQCS11kANtlZANDaWQBq3FkABN5ZAKjfWQBC4VkA3OJZAHbkWQAa5lkAtOdZAE7pWQDy6lkAjOxZACbuWQDA71kAWvFZAP7yWQCY9FkAMvZZAMz3WQBm+VkACvtZAKT8WQBI/lkA4v9ZAHwBWgAWA1oAsARaAFQGWgDuB1oAiAlaACILWgC8DFoAYA5aAPoPWgCUEVoAOBNaANIUWgBsFloABhhaAKoZWgBEG1oA3hxaAHgeWgAcIFoAtiFaAFAjWgDqJFoAjiZaACgoWgDCKVoAZitaAAAtWgCaLloANDBaAM4xWgByM1oADDVaAKY2WgBAOFoA2jlaAH47WgAYPVoAvD5aAFZAWgDwQVoAikNaACRFWgDIRloAYkhaAPxJWgCWS1oAOk1aANROWgBuUFoACFJaAKxTWgBGVVoA4FZaAHpYWgAeWloAuFtaAFJdWgDsXloAkGBaACpiWgDEY1oAXmVaAAJnWgCcaFoANmpaANBrWgB0bVoADm9aAKhwWgBCcloA5nNaAIB1WgAad1oAtHhaAE56WgDye1oAjH1aACZ/WgDKgFoAZIJaAP6DWgCYhVoAModaANaIWgBwiloACoxaAK6NWgBIj1oA4pBaAHySWgAglFoAupVaAFSXWgDumFoAkppaACycWgDGnVoAYJ9aAPqgWgCeoloAOKRaANKlWgB2p1oAEKlaAKqqWgBErFoA6K1aAIKvWgAcsVoAtrJaAFq0WgD0tVoAjrdaACi5WgDCuloAZrxaAAC+WgCkv1oAPsFaANjCWgByxFoADMZaALDHWgBKyVoA5MpaAH7MWgAizloAvM9aAFbRWgDw0loAitRaAC7WWgDI11oAbNlaAAbbWgCg3FoAOt5aANTfWgB44VoAEuNaAKzkWgBG5loA4OdaAITpWgAe61oAuOxaAFzuWgD271oAkPFaACrzWgDO9FoAaPZaAAL4WgCc+VoANvtaANr8WgB0/loADgBbALIBWwBMA1sA5gRbAIAGWwAkCFsAvglbAFgLWwDyDFsAlg5bADAQWwDKEVsAZBNbAP4UWwCiFlsAPBhbANYZWwB6G1sAFB1bAK4eWwBIIFsA7CFbAIYjWwAgJVsAuiZbAF4oWwD4KVsAkitbADYtWwDQLlsAajBbAAQyWwCeM1sAQjVbANw2WwB2OFsAEDpbAKo7WwBOPVsA6D5bAIJAWwAmQlsAwENbAFpFWwD0RlsAmEhbADJKWwDMS1sAZk1bAABPWwCkUFsAPlJbANhTWwB8VVsAFldbALBYWwBKWlsA7ltbAIhdWwAiX1sAvGBbAGBiWwD6Y1sAlGVbAC5nWwDIaFsAbGpbAAZsWwCgbVsARG9bAN5wWwB4clsAEnRbALZ1WwBQd1sA6nhbAIR6WwAofFsAwn1bAFx/WwD2gFsAmoJbADSEWwDOhVsAaIdbAAyJWwCmilsAQIxbANqNWwB+j1sAGJFbALKSWwBMlFsA5pVbAIqXWwAkmVsAvppbAGKcWwD8nVsAlp9bADChWwDUolsAbqRbAAimWwCip1sAPKlbAOCqWwB6rFsAFK5bALivWwBSsVsA7LJbAIa0WwAqtlsAxLdbAF65WwD4ulsAnLxbADa+WwDQv1sAasFbAATDWwCoxFsAQsZbAObHWwCAyVsAGstbALTMWwBOzlsA8s9bAIzRWwAm01sAwNRbAFrWWwD+11sAmNlbADLbWwDM3FsAcN5bAArgWwCu4VsASONbAOLkWwB85lsAFuhbALrpWwBU61sA7uxbAIjuWwAi8FsAxvFbAGDzWwD69FsAnvZbADj4WwDS+VsAbPtbABD9WwCq/lsARABcAN4BXACCA1wAHAVcALYGXABQCFwA6glcAI4LXAAoDVwAwg5cAGYQXAAAElwAmhNcADQVXADYFlwAchhcAAwaXACmG1wASh1cAOQeXAB+IFwAGCJcALIjXABWJVwA8CZcAJQoXAAuKlwAyCtcAGItXAD8LlwAoDBcAE4yXADoM1wAjDVcADA3XADKOFwAbjpcABI8XACsPVwAUD9cAOpAXACEQlwAKERcAMJFXABcR1wA9khcAJBKXAA0TFwAzk1cAGhPXAAMUVwAplJcAEBUXADaVVwAfldcABhZXACyWlwATFxcAOZdXACKX1wAJGFcAL5iXABiZFwA/GVcAJZnXAAwaVwA1GpcAG5sXAAIblwAom9cAEZxXADgclwAenRcABR2XACud1wAUnlcAOx6XACGfFwAKn5cAMR/XABegVwA+IJcAJyEXAA2hlwA0IdcAGqJXAAOi1wAqIxcAEKOXADcj1wAdpFcABqTXAC0lFwATpZcAPKXXACMmVwAJptcAMCcXABknlwA/p9cAJihXAAyo1wAzKRcAHCmXAAKqFwApKlcAEirXADirFwAfK5cACCwXAC6sVwAVLNcAO60XACItlwALLhcAMa5XABgu1wA+rxcAJ6+XAA4wFwA0sFcAGzDXAAGxVwAqsZcAETIXADeyVwAgstcABzNXAC2zlwAUNBcAPTRXACO01wAKNVcAMLWXABm2FwAANpcAJrbXAA03VwAzt5cAHLgXAAM4lwAsONcAErlXADk5lwAfuhcABjqXAC861wAVu1cAPDuXACK8FwAJPJcAMjzXABi9VwA/PZcAKD4XAA6+lwA1PtcAG79XAAS/1wArABdAEYCXQDgA10AhAVdAB4HXQC4CF0AUgpdAOwLXQCQDV0AKg9dAM4QXQBoEl0AAhRdAJwVXQA2F10A2hhdAHQaXQAOHF0AqB1dAEIfXQDmIF0AgCJdABokXQC+JV0AWCddAPIoXQCMKl0AMCxdAMotXQBkL10A/jBdAJgyXQA8NF0A1jVdAHA3XQAUOV0ArjpdAEg8XQDiPV0Ahj9dACBBXQC6Ql0AVERdAPhFXQCSR10ALEldAMZKXQBgTF0ABE5dAJ5PXQA4UV0A3FJdAHZUXQAQVl0AqlddAE5ZXQDoWl0AglxdABxeXQDAX10AWmFdAPRiXQCOZF0AKGZdAMxnXQBmaV0ACmtdAKRsXQA+bl0A2G9dAHJxXQAWc10AsHRdAEp2XQDkd10AfnldACJ7XQC8fF0AVn5dAPp/XQCUgV0ALoNdAMiEXQBshl0ABohdAKCJXQA6i10A3oxdAHiOXQASkF0ArJFdAEaTXQDqlF0AhJZdAB6YXQDCmV0AXJtdAPacXQCQnl0ANKBdAM6hXQBoo10AAqVdAKamXQBAqF0A2qldAHSrXQAOrV0Asq5dAEywXQDmsV0AirNdACS1XQC+tl0AWLhdAPy5XQCWu10AML1dAMq+XQBuwF0ACMJdAKLDXQA8xV0A1sZdAHrIXQAUyl0ArstdAFLNXQDszl0AhtBdACDSXQDE010AXtVdAPjWXQCS2F0ANtpdANDbXQBq3V0ABN9dAJ7gXQBC4l0A3ONdAHblXQAa510AtOhdAE7qXQDo610AjO1dACbvXQDA8F0AWvJdAP7zXQCY9V0AMvddAMz4XQBm+l0ACvxdAKT9XQA+/10A4gBeAHwCXgAWBF4AsAVeAFQHXgDuCF4AiApeACIMXgC8DV4AYA9eAPoQXgCUEl4AOBReANIVXgBsF14ABhleAKoaXgAA</prop>
				<prop name="Temps">REFSWgAAZwsCAIBnBv+PwvUoXA9AQP+F61G4HkVAQN0f9vH+QEDo80JA9/YoXO7wQkBSuP8ehevxQ0DXo/9wPQrXREB7FH+uR+H6RUBmLgHf5kZAzcw3AUdAfTM+AbNIQJqZRwH3SUDD8PCPgkpAvSkQAWhLQOz48IW7S0w1A2xNQO7yT7tOQCcBejRPXQMLe1BAdwEUflBAiAC/rkfxUECkIAFjbVENA9VR9fNlUi0De9ZSVQNIU0AKHgG7ulNdAytUQBABKNucVIUDDlX9835V7jUDDFZAIQCjcH3a7ATt7ARdVyUDyle29fM1WO0DnViVAwOtWR0DR1kVAzEsFAG3WUBIjgHHWB0Dh9pEFEdEFAdYbQPfVzKFA84EFxcBUch0Fy4CQcZ0H3YfiBOGFXYCxLwfRMYVTgLC3B/mFenywPwfCA4vICvuAr0kLzYlTi9gKwJeArt0J24vkC+iL7QvRgIBucQv3i3GL9gv6i8UPzY/IEg/Wj9sP349PhK3hD+WNQCWP5A/yj/kP84/4D/yPyxPAP4/EE9STzxPbk+QT6JPtE8AVk/IT8JPBF/2T9hPAl9MXwAeX1hfal80X4ZfmF9yX9xfAM5fwF8Sb/Rf7l/gX0JvbG8ABm+QbypvtG9+b6hvym/kbwCebyB/Cn88f/ZvWH9qfyx/AH5/eH+yf5R/zn/of/J//H8AJo84jwKPVI8ej2iPYo+cjwCuj8CP0o/kj/aPAJ+CjySfAIaPUJ9Cn3Sffp+Qn6KfvJ8Azp9on+qf/J8Wr9ifCq9crwBGr1iveq+kr5avsK+Sr+yvAP6v0K86rxS/Lr9Av2q/fL8A3q+Iv6K/tL++vyi/0r/8vwAGz/C/mr9Mz2bPKM9Kz5zPAH7PmM+6z9TPhs+Qz/LPDN8ALt9A3xrfTN8e33jfgt+c3wCe39Dfut/s3w7vIO8y79zfAAbvWO8C73Tvlu+g74rvrO8Avu/Y7+rvFP8O/yj/Ov9s/wBe/5D/Gv+k/5b/oP+6/9z/rKb9BhKaV40DYWQUHrYEFNpWtQOYVp0DVbVWRRMXVATXVcUDi21V5RNSVbUDGFUdI9vgVD0Tp1QtA3FU1rUDOFTlEwLMBLxTth0Tg1NdE09TVQRTan0EUoUEUuUTclIFE3s6UkUT91FAHw4Re75RlQOIUUBxFhHbUFE9AxpR5RPiUO6FI61QQO8BHnVQ20BSlhExUNUT9E+2HROFT5UTGE81A65tTh0TRU6lA9xN1RPvdE1AM2YR80xA283MbxCMTK0TJkza5RRLHRNlS60DA0t2hSOdSo0DQUpANyG3PcpJpfOHSa0ESba1A89JhSM9Sh0kSlY1Ay5LLQRLVQN35Be2ZhJzSzUDbkuVA2gAhBcOLyArBiU2L0gvCiH+FQhmL3grJhJxjC+eL7Ar9hUA9hW2L8gr7i/4E+YdFj/wGwAeP0g/Wj9sP34/kD+iP7Q3AiYCerQ/1j+4P8o5/j8QTwDKMR5PME/yP1xPPk94T5JPAJxPpk+gT9JJ1k+4T+JPDF8AHl8wX+pPVF9WX5Bfol+0XwDGX2hfil/kX/ZfCG8qb0RvADZvYG9Sb4xvnm+wb1pvxG8Axm/Ybwp//G/+b0B/Gn9UfwAmf1Bfcn+sf55/gH+6f+x/AL5/GI8qjwyPDo/gf0qPdI+Afo94j5KPvI/Wjyg7zhKAbUvtA95LpfPnTB0Tq+VNHZRODRRPBSRQtm0T3FDtA05RXRPErVEdE1VSpRRSpQM8trQEr1NlEyNUVQOXrVTt4wlV7YRVhZRWau3jeUQE6FQEV1dNlK1XFRMtWHUTlsSU9m1YpfMnWe0DDllVFK1Y7QOeWP0DYPSUILbUlOdXbRPMV30UVwrNFFclE8EUpy6tHqUWpUAmpVatHqVuryCjFhK9fK8gjqWmr7ivkqFmArvUp86vUPCvAr8Uv1YCpywEcRyktTAMpOxEBKhWpfNXVkQEGFY9BFWVFFVlE9tjVaUTKlWNA/FU1j0TuFT1FFRtEzxUal0TBJy0zLwEl1PtA2teUz0TKMQE8FJlA1urUnUTdlLtAz7kBGsHUr0UUaXzl1ElE2thUX20UU0D5VBFFFVQJTRQnRRQhZRQdROzpk9llEQUzk6l80elTo0D4VwXtgIPJJSlRUzltEw9BOyHzhIAlBeUxhVew0lNA5WsFx4SxW1J/QMwSmUDy0pVAwE3hBc2PfYVBi+IE94V3hUAHi8oL1IvXC9eL4Dfkt+ELwCGLc4v2C/6L/zfDu84P/IZAO7PKO8y72Tvhu+Y76rvvO8A7o/Aj9rvBP/m7/jv0u88/wDej2D/cv98/4b/oP9C/8z/ALb/6P/6/xQPNg8gD0oPVA8Abg9gD3oPpA+uD6gP2g/8DwD2DxAfAh9EHyYfWB9qH4wfgHYfmB+iH8wfxh9o69aii6r0FDoclCUklCVUxCdtT9XDC1DV04FQXbNt+DyUbFFtw/9RLZNrclIdlFKdk1lTrbbazsJApLS0VMWTJlXaLZOydLQjVhXTlVY2lbMDV23Db1dltLSUs0RY1bTUlBdZHSRZ20Ck8LDXA9yUzljW1dORWOUjU/QkEVgWbbPdV42zyEyvJq84OwC2lR49Hj12r4A/oq+UP7Y/gMg/6q/sP/4/EE/aqY6Smqo0tGEcpCDcNN2clInFVo2zSJyUm5COkspVtm3Dj1XFk1ZVnbMcrVXlI+NU5ZOcjCRmrVRtwy9U/bP3bJS/tsS0iFMtk1JTZbMa1VPFk9bktJ7stGdStD20XJT6XCTCUWWzilpMlFRUJA9RXbPYPCRboVBls2pQ5SMzNMRb+U+ds4xPRURPfZStTp2zLE7FxE1ts10tTe2z90z1JEyNJIRUbcYE1EhLfbPqSsWTK4ZK1ZRKXZRJRVTMxLOQSeWUvFRsSpWz8wFKlVae1WbvAN8S3xxvNt8ASN9ab3Tffm+Qb6JvvN/GbwDYb+rf/G8+73DvEv8sf1Z/AGh/en+Mf55/2B+qf7x/5n8A0H/ifwSPHo/gHzKPZI/mHwBYj4KPjI+Oj6CPyo/cjwafALiPIp/sjz6f+I9yn1SfZp8AiJ+in7Sfvp/Yn+KfBK/unwAgr7qfVK9er3Cvgq88r8afYJCvwq/Ur+atbiK5S2XEVhwkZU1NJE59s2pMxLUuNFSjRCQYUY2zqNVRzVMc7ESQZCQFU9b9s3dTzVPsfCRgVFbdY9FUHdRVHdPRlCSbQlbdY7FWRUauYo7WFDT4V4W0WH0j4FhaNTMi7CQeWYUj9Aw0Nb3ctIL0JEFYrSTctAPSV41UPD9GPT7NRj8oywCGP4DPks/UP6bPyM/aP+TPUP7PEN8i2Xayt7zEkGTEtVK0JA+8JLpWdbRW2nVjOFxE+FXNU7xVtn0jgFVVU0dVvbMObVV1s8dU7SOOVFWz21hUfSMgVHVj6FO2JWOxU3VjeFNNc0ONU+0j/lKV1GS3dmJY2VLdtGwk6VHlI7NRam1TfRxUOPxEAlFtI6vJUKUkUG1UUFVTJ81QJcPiT91kPLTuTra9w4BOTXMTTnVjqK1N5SNDTb0kTFWzeGZ8VBFMVVRMdDNLdUNrz0rdZEp1IwxKVbNbuEl1s4dJ3URJBTQmtFSKSjUkHLRU7F9OdQCuZQ5vMG9Cb0xvVv9o/3pvAIz/nv+4b+JprvUWfe5v+P8ACg9Mfy4PQA9SD2QPdg+IDwBKf6wPvg/4r6qv5A/uD+APABIfLB8eH1AfQh+EH2YfYB8AAr+0H3Yf2B/SHwQvvh8gLwA6L0wvXi9wL4ovlC8uL8gvALIv5C/WL/gvEj80PyY/SD8AWj9sP34/mD9CP6w/rj/oH6riP0td5EvdQ9609K62JLSlTfVDqk4lw6KtT21DSlDdQ75E5FLZUY1UBFQ6UqXjr1LW3WMhUy3kUz1TCVSWvbN+VIVEVe00dNTs1ozUXlal5Fa9sz5Xam3kV2XkWFWzmFh981v4WD1TKVldtFltU1vtWGVTtVh143P8RJU15ETpvLTOXMfeYsEAvMcmz0hfas9cVy5dhl+gzwDaz7xfzl/4z/LPBG8WbyBjUhazV73UXFSCXFRCTNSr71ZV06pc1Gdk1Ci2bNToVc3jrlWlBFVaFVM5nLTxVDVDuoy0tYGUREmMtBFUddPc2VNFtHy0bFNVsyhT2qVT8OzUuFJ144NSNi3TS1IdsxRSvWRcRNumUe3zYVE1QypR9qUD81Ats7xQQPbKWFGFTEROTLVE5MJP1nXTPE+t09Bs5GhO1tVT/U0ds5QstCxNWh3ETKVTYExF5EvtZLVL1VMdFETASo10SqrV1Ek1REntZEkt88EtSS3TK0otREqldqbTAMT3/u8Q/0L/NI9O/1iPev8AFI+u/7j/yvm+j9CPyvnm/wAYDyIPHJ+WDzCfWp9sn36fAJCfop+0n84/0J/Cn+Sf5p8AIK/6nzyvNq9Yr2qvfK9GrwC4P6qvxK+2r/iviq8Ev96vACi/Er9Mvza/eL+Cr6S/jr8AwL/Sv/S/5r8AzyrPPM8OzwBIz1LPfM9ez5DPos/Mz7bP0NjPis8UTzZDTC3zoU1gtdQ8REvgZmMsdNxQrdNRUFxHjmP0ZKsEdDy819ZOkiNULeRUZWMHVdrF1FU1Q+pV9VNbVpaV4+dWZdNWJFf+Ui21WGXTltzU9lg1cyW1WTVzFexE3FjN5FjaXXNgDOQgWGVj51cCfXPMJFdWX0DvSuEu72jrAC5Vfl+oU4bvoF/aX/xXtu9A4F/6Xwz/Hv8w+y6ip8xEJXOc5DFUb65iaWxn3sKb2lVtQ59VPYSkRCxihGTznG+uZV5CBlQ9c1vOU73Tl1M9c17Ub7LewrrsZz5yPlK90weVUt3j0GzUmRR33nNR0v1D9Sx3ptNQ1XNBUCqFRFB11E/d40Bcf95i2wBOzWN8Tb3TF02UJUZmYkeUBOecd9ZyIbacdMNKNUNKSlVkScoF5EllY4fUd2ZiJ0oKNdRKFVMZRIcurwgTFo8AQI86H0yPXh+Qj4IflB+ujwAAk64f0B/iHxSfBi8gn1KfABQvBh84L0ovhC+WL6gvui8ABN/GL/Av2i8EPw4/CD8iPwBMP14/eD+KP6Q/nj+4P6o/ANQ/5j84PwpPHE/uP0hPWk8ANE92T4hPok+UT75P0E/6LwDsTwZfAE8iXzxfZk9wX2JfAJxfrl+AX8Jf1F/2XwhvSlG2/uKLS31zDEyt1ExqbWRO3XRPhfMPUOVz1DtwRlL6PHRuFHThUWq901fkZOh01FtTXXQ1U/1jRLz0tlTVZLTU1ZuE9A989Jps9AlX1uVzdVfVc+E09EtYtmXjslh90wxZJQRZmp3UWX0j01h1dOzUVW1YfSMTWIXz31f1cwHIbOem7XbvoONm7Y7voO8Akn/s76Z/yH/afwT//u8w/1AijzSPvmPUZGG8dCBc9JXfvGxZxGVWJeSE9I+1VcXUVZ0THlXN0+S1VOVzrZTUdVSF8y/WnNT3U4V0Uy3TilO2ZeNSUx1jGlOV0+VZUq2EfGRoUlX0Ui3Ta/pRZeRRLWOMUc3Tq1RRnYRRHeRQ9fOj1lTUbFDt0zVMBPlPWh2UT/XzI0+907dEZK1LbATITUUUTV1kTCoVBExV9EyF88+kFwaCbQt8JJNKzdM0SqVjW9hJ7dOVSR2USc2WBkYSRUq1Bl4DJBdmL4AjAB4fWBtWH0Cvah8kr54fmK8Aqh+8H3Yt5h/4HwK/FL8mLwAAXxKvTL9uv4C/kr+kv7a/AMi/Ul/cX3ZfAM/iXxTPJs8A8L9Kz1zPfs+Qz6LPrM/OzwCwz+rP/M8O3+DPys88317fAFjfet+M357fsN/C39Tf3t8A8N9C3xTvJu/43wrvdO9u7wCI75rvrO/O77Dvat/k7+btmnfynPzkOkyFlpYCZ61OnWNmT5X0UIVzobZUZBVRHWOKUd0DAW1SpaOOUl2zA1MVc6115ITqUy1jXLyEz9VU5WNCpIS0pIREVkaFc7FWXYZ+8yx0+GR022JYlQPHWNWDGlk25WMiWW2T91jdBORktYIMdEQcdANYnWPWBVedY8aEf0Z9Zn1efT4NAD4PmA+if7QPzg/gDxKJ7g9QOI8iHzQf/mK3xASQXAS1UmSED2SEz1YlZFbWhaM4Vg2UVS1jvFVWjWOAVW2TR5yEDqSEa9RUpaOepGRYVI1jqyBUfWRTXbOz5IR6ltQUQ1OlFFMtBASUkc1SHWNaUv30hGTrUVZVY7VR5QN9NJRHdPRrEVEFg8tUZJVQ5QPbXVBtkydQ5WPiT1qN9E+FowhPTYROlZPbGU4tY6xNhaNITWZlk+NMJSSUlBlMjWNbsEuNg09LzZRKlZOtecQkGUoNBEn9Y4e1SZWUSY2D70mFpEoA/WS0J6alTr8gqzalNj9IPwBaOWaviK+Cr5w/rq/4q649ABa/8D8CTxRPJk8gv9q/HD8AVk+AT2pPpE+2T8hPSu/kTwAG/wBfQu8kXzZfSF8aX2xfAGZfmF96X4xfxl+4X8Jf/F8ADm/gXypvRG9Wb/hfcm+cbwCWb7BvOm+8b9Zv6G/6bxx/ACZ/OH9Cf2R/Zn94f5J/rH9Avn/If9Jv5H8GfxiDH+6Bbd7UNK5MlTOoTU3ztaZM9KZ0JEpQrSPAZlwkMlE1BByUPFK1I7WvBJQh7ISVU70TCNq0FH6k9O9UNYN+VbbFA/BVjQNhVp1D02rM9EAMFK1MFBdYlRS1WI2UWP0DK1lV8xy1WeUD7RQEslhlk3O2HJQzWE2T9VeNE8wAXAemD1APQplen0ifkp+8DwDmD8ibtp3+DxAfCq8cry6tUn4iuUSnDgKxdJSCdJTbQlc1g/5WFYOqVmpF9FZVJFa9E+hVdaStVTUjcVVN8zaMFPw2vBS4VLWTgFQtJLykWxBU9fPaU130U/Xza2pTbYRTNYPuUtVDrbeMhIFS5SNJDCQS1VLVpFGtE6R8hGxR2r0TKHT08VAVg7pQ1p1Dg1CNE0xUJBdQtjWDvk/VQ1dPtRPOtU4dk2N8JPlNrSOQVowkKE11BExV81yktKv8S72kS8WTHRSEuq1KtZNgSm2kSfXzqlVJHZOD3CSn3CQn1CQroUq9Exi8JFgMP9ZFAI49ljVWP1DPaj90z64/mM8Aqs+8z55FxjW+PcY9/s8Q3wAi3xzPLt9A31rffN+O36DfALLfxN/W3/h/Co/k3wbv8N8A4t8k71bvQO8674zvRu9w7wB678Tv5u/Y7wr//O8m/0D/AFL/dP82/2j/gv+k/7b/mP8A4v8ED87/+P8aDzQPTg9gDwDq/3QPlg+4D6oPzA8mDzAPaMIPBBd2E0uNEwxM/SNr50xVw+WMJOhOxZNpDUy3hsL4RLRqUb2D0+BRbbQctMoctDpTrDWU7KRCVBWUVCWzJNVV/SOXvBQHfKR3VtpNFFa1I29X9QPaV1r9A0f8hKtY/SRZ9bS1WTUkWaWD3ljdo5G2HJRTWG3TE1i1I9+FVw3DyHSfTi9ok/cCxAhcL3adxoLBnJ+WL6Cfyp8A3C/uL/if8pkurzA/Qj/kFFWaVKRhxCQgHDTddKRbmlYNs1lWhcMYdKSr2lU1I4+kpFaspBytVSWz5FTdhFRVw3WpVH2EtBQErIS/5KSKtuykUlP1AxpTbdPjtVL1FFKlo3ZSbaM+phy0+lF9JCy0jCS0VC1RpYMeUUUUUIWEbBSreFAllFCFtE8tRE/abTRPLZO1Tu2TS062VaPhTQWTfE31hEy2LZOVTKWDLkztk8vYfMfGE2TEpUpVw0VKqs2ESY20SS1ESQ3D2LbctEpK7bPHSv0DNwBkx17fcNMuzVbPUF9iX3zPAIbPmFuOX7hf6s/0z87NTt0A9s8gb1LfNG8eX1hvem+MbwBmb5hvwm/UbwYfIB/qbxx/AO4POH8qf0x/Zn94fwJ/rH8Ann/Af9J/5H/uf+h/Go8kjwAejxgfWo+Ej36POI+ij7yPAMaPuI/ij/yPDp/4jzKfTJ8AXp9wnzqffJ+mn7ifKp/Un2iWn/if8p9LpbOcSxVEmUyVtsYyJU7lpHS0LkpcRKNsFBgsR/6yAQxH0lYTUs0U9DTq9KReVGzdRLQURFUNw7hVlbRsfDd+QiVX5bOTV9W0rVcNQ2ZYnRRY1bMexVmFMykEJAMgfrLDWGo1Q4QktEQsJANYrXMF1/Skxrwvni+wI64tbr8AWL/CLxw3pr8AP+K/HD8WP5RIPyrPV4UzuTTPBiK3tVe9U46EJFJXNSMPWhTEzYQ0iVb1Q0iENNsJVj2jvFV9E4BVau0UVb1TDrQ01FS9UzOeVPWk3DQvVFUU/DS1s/Q0evw0Q1O1xFNqDUPWFESelKRoUn0jbSIEROtRZVO1UXUzW31RfUNFUXXEUa1T29hQjbOhUHUzXVDWrXMnUH0j4nxEdU/WrVMIT100TuVDME5arVPIVKRFTX0UTPVDbXikRBVM5UOwSzUjrU/E1O9KnTRKtdRK2u20SUVDh0mFM5lJWo2z8exEbEqNE+rURQDEV659vl1mX1DvYu+EX4bvALBfqu+878Zf4Fv2XxBvMm8AJP82/7Bvqm9c/65/kP+i/wC0/8b/2P8Sr+z//v8QDyoPAEQPHq9IDzoPfA+ODzAPYg8AxA+mD+gP2g8EHxYfMB9CHwBUH96faB/6D4wfjh+wH9IfAOQf9h8ILxIvHC8WL1AvQi8AhC+eH3gvki+0L5YviC/qL8gEP54tpsNLRcTE1G9MVoWjoU0N1E4lQ6KE1FtKUOVDwFA1QzRM1K2oNNQdUk1EUo2zIS1TZeOVU5XEVJVE3DRb71SFo2FVZePVpMTbYFaFo9FWzeM+V1qFNFd98xNYlURYjUS1WFWkWT2jHFl9w+2tWGUzsliNpFhdRFgKfUP1bMTSRLd2v5CzHtIBwmxPfk1ev5C/yr+0T86/AOhP+k8Uzw7PMM9CX0THhqJVsaREgWzEQuylVv2jq7xWnaRWZdRWDeRV1v2jrFUFQ3HEpDhV2u2kVF3Dx1Sto45U1kXDSVRtoxO0NNxTmm2kUz2jbFN9NKyk/tVSxaPInDSBJNRLUrYtsxRSzePeUfWjprVRraNuTNQ4UWUzArZ8pLxQddOFUK2jTqZk1BdQRbSE1FpkpO61TqXETn3D/U0ts5StTf2jLE19REzVNEyqPaP8JDSXJDQ3HDS6VUp9ZErtpEldo6rs12yWMwTkDEr1o4ZKBUMLIUvFo1h8/371zuWe5QBm73jjxjNUf47viH+i76x/AL5/0H/i7/R/Dv8YjyqPPI8Abv9Qj2KPhI+Wj3CPgo/MjwAOPyA/Ap/0jw6fCD/6LyyfAD6fUJ96n5yffp9gn7Kf3J8Atp/on/qfFK8ur0CvUq9krwAer3ivmq+8r9avyK/qr/yvAA6/IL86v7SvRr/gr3K/XL8Ahr+ov5K/3L/mv4C/Gs8Ez2Y2QoNLbdTcdK5MTXOjpU3tZGQ/ZmLebNRSFjRkxlG9szqUP6Y9xmPW1FQJVb20Vf0z7FW21XNeVp3Dz1b9MzxVVyWTpyxULSxElixE0fY8RBNAttNZJZPnWGal07BYDYQkRCJYXVNb6VfVc85X/VPEhE8AZt1W1VbfaNOmRVZPoN/STwAMX9bf+N8K7xzvJl9IX1Lv1GRXTmKC7NQwPOTtVkq9s6qMVGeUVx5y6KRXar6DVWXDKqxU8VRlw6O6VG1U1FcOghHM5Nps7Fd2MmBTHXMoU11Di/BS1WRSRcQcb+ZTUbb1Y5dRvdNhUb3kUUa9g/NQVW9nbzlgT+3EFoRkzk7tU2OUb6ZlTkNNTA3TRkx9xDw8GdRvtOZl9mKnBHSMSQVDwY1JVeMrSl3EFHc+4l0AvI82f0h/Yn9sD3Z/kA+ifwC0D8YP4H8CidYFRo3+fxCPADIfRB+uj1gfeh9sH44fgB8Awh/UH+Yf4L/yHxwvBs8wzwBCL1QvLi94L2ovnC+uL8AvANIvlC/uLygvii8MPyY/SD8AYj9sP4Y/mD+iP7w/Lj/QPwBSPwRP/j8YTypPDE8+T1BPAJJPhE+mT7hPyk/cT25PmE9Y6k8kX1bii0sFdEydVK1MpQPoTWVUTp3DDxFQdQNr8KYC+HzEQ2DeUlXjRGRYFPTKLGQ+BGStzvxURFQN07bEVCbVVT30VbXEVt3jeVZqZVRWBQNxPOTdV6UD2Ugs115SClnd4ylZNgUDEVnVA95YnWQU1NtVWK0TE1gFA+FXAKVUhNe+3X7feNtm35hjrt8AwN/Kb+TfHu8AfyrvHH82f6hIf1p/VGSabORh7GQgVPxVjOSa5FRZ7FQYjORb2lWdw49VDdNWrOTbHFUt8+RULXOtVLZ1A3VUXfM8VC3zBLVUncO/BPSIU4XEU7b9QxpTrRPjUtV0UrYN03ZSbfM+UmXD+tlRlWSUxIpRLfNUUTbtwxxRFdPlUFXEhFTbeFAd8zNQ3eP5T2r99E+FdE+9Y7FOJfS1Tk1kTaXjeE39Q/q1TL1jkVxUKkyV48fUhAce8gNkBKEcBEFKSuXESf3jkPyHNvNJZcNbSkpdc8tKrRMzhAcArh0mFZ4NVg9oD3qfTJ+eDwDYC66f4A/6CRYfIB8SHwyvABatRh+wH6offK9ur4ivsq8AxK/Wr+iv+q8MvyZfGL8qvwBEv06/ML9av4y/lr+Iv8K/ANS/5r/4v7K/FM8mzzjPUs8AdM+Gz2jPms+0z6bPyM/azwAE37bP6M/6z0zfPt9g31LfAJTfLt+A33rfzN/e3/Dfst8wDO8e7zjjhvKcSy2EZFRbKE19kyVOFZNqjPSVLnSEo4RUGESHBgIBtCSHZlNS9fN3U4Xz7NT85eTk0ex0RMx0tFU2DbMnVg2zl1aFds6Sa45X/XP4nGRiWM2EVhRkGlll8yUk9AUkZLXBNGSENGREWH2TBQ1YDbPXV7X0nGe2bZZvAIj/av+8b77/8G/qb/T/Fn/AKH8iDzwPTg9YAx5iuVeqzYO37PSQjGRUfHQR2jQEzeRUiVb9c0hWts2DB1YVk7pVLYN+2Mx02+BWggxVnaPTVFYVk5pUDfRUVQMrxFSb5lO1c69TteZGokHZUxVkvFTUUoWDnFLafZRS/YMgUh1j6VFqlYRRVQN7lFRDUVVUtVFV9FCtY6BQVQNb1VDtcySMVN585G5Pqk30T+3kToWDLKSEwbVNrWNAtITaTO1zdGq8hBFkVKiklEhLXVStSsVThkpVVEr9c7htSXWDg0kdY5lJtfNr8UnFlEp9k+VKVRQA1JcOvb6dVp9on4KfVC+mnwC4n7Iv1C/un+ibFq8or0KvADw/Vq8Qv5KvdD+WP6g/uj8AzD/eP0DvOu8UTyZPAE86TwBMT/7fMO9qT5xPlk+ITzJPANRPzk/oT/pPJF82XxhfUl8AdF9mX3hfol+0X8Zf6F+KXwD0Xw5vAG+CX0RvHm9ob3pvAFRvhm/wX9JvtG/mb6hvAn+gFH/ubyhzbgOENUx9JE1WBYOiTnV0T90UUIWDW7xQ/YMwUe0TplSFZVL95FL15BSEk1PtE1UG3AR67ATr9HRfvASbzlX9g0BWlQbmEjrVV91Dp6z0ERz0elg23SPeWI3zIlklhq7jbVjt87BYdYNzWLXzVTFEhPPs9NCEBMSs/wCO/4iPovnu9Y6Fxv/Ij/L/ANyP/o8QDzIJHp84D1KfbAdobgX+A5SEgpSEQldd42v+ViVzuqwEd1bFI204tATqVaUTrFV1I2txVT0TObwE/lQl81vFVF3jjlQF81jM5JsRVM0D3FOF5LzkbKYcFDRTlZS05Me0dJBtUlWTS1I98xRS/ZSsnHf+Am9RrZRRjYMCrVE9E8lQJfOFhBRO0ozlUI2EnBRXhHToTrb1g4BOhTMTTj3zlGlNZeaOg0zNA1xMBfTaLHSXhDQzS/0Dz0palaRKJXP6SXUDpwS0s4dJ/QQUJBFK5ROKLUpVkwtLRZNdhD+GNQC+LWYveC+Cv6Qvpi+4L7q/AOwv7i0OPQY9Vj0ePyDPUs8ALH8+v2jPms+sz77PcM+SzwD0zyZ/GN8K3zTfPt9Q32LfAHTfdt+Y3zp/vN+e3/Df2t8A/N/O3xDvIu9c707vYO+S7wCk737vcO/C79Tvpu/o7wL/ACT/Nv9I/1r/9O9+/3D/mv8ArP/G/7j/wv8MD9b/GA9CDzRUf9ayrmx0pU1NpHx3tDajhBS+jKQyUdWjqK1R7fM6Uv0EUkUTIa1ThbOVUz0TCfyUfGVURZPt3HcOouxVNbSw9H8GjxiL3pIlWeUTGklZ1XQkhLJEhwYiMywULfVkhNRX7RPGnI+OjQBmhY4fmI9yic6P2B/6ifaPAAgvGi9Enz6fWJ9iL2yXxpJhsYSflpWOc6SUZ1b180snVtWj6Lyf1qI41JcsJqP0lIFUbaNJ9J8GrxQYq86yuLwEgTSvRq1+ogluXKfmwvOMd4aye6j28tkXjK/Wsu5OVYNjThZNI/1NlXOQvK/Or+CjKl5yGSQEuvykWvyvDr1ajnIMJLSqSnWzITS/APb9Vr9wu3a/iE+Sv6xPzr8A0E/iT/RPLs8YXzrPLF9WzwBgX4LPTE/Wz4hfol+8X95fAPBfAm8Ub+7/OG8qb1QPHg8AUG9Cb4Rvpm+Ab3pv7G9ubwAQf9JvJH8uf1h/an88fz5/AJB/Un+0f85/4H+ifwSP/n8AeH9CjxyPVo8oj3KPjI+ejwB4j7qP1I/ejxiP8o8UnyafFDCbpqNLfaPebA9+BZZCa+VPxYNqfKTeUL0zRVBUNMasD74FzlKzxASrJVTFQ5j0JAnEJHxM7Af2Ql5W7aS0JFekF7ZOIi1YTaOWWO1j92VYDUMnNB/OUqNYtaNtZEQUIlh9I+lX9UMBzqQX3h2uHZaveBveH8ivANqv/B/+HxC/Ir9EL2YvWL+gci9stw4VziMEtDBEtO3FVsWDqqwvviW2Ap9V1s1TY1UdEyrMJPFUYh0Tuuwv/iWWAs5T5TS2JDReU70jKFMFs/CVUvU0Ug0zgzw37mIHtryUz1ENQ5dRJVNhYVHdtGw/fjW2Aj9QzQS1UA1ETxUzPE+9M9CxTrW0tDfHgpRNtQMPFU0tREyVJExtlmaV7jVS7mK3/DeOk0l9I5kURxaWQsVJZbMrLE8+T/BjAE5V9kWWT3BLbt+gT7pPvN8A9k/g3/LfBOcmX0hfal8s7wBW73Bfyl98747voO/C79TvAObv+O/Sjwz/Lp8I/xr/VP8AZv94/zL/lP+u/6D/Op/k/wDO/1Cf+v8UDxYPUA9qD4QPAH4PkA8KD5wPtg/YD5oPBB8ADh8IHzofRB9WH3APgh+kHwCeH8gfsh/cH/4fkB/yHyQvaBYviBtmsovE1AhMDTPb40yF0+FNDTMjTxpFsw2cxIdQBUSclGMwpk7i4VGdNDTEyjw0W9VTrcRT3cRUVaO0VFolxFVls5tVlSRWRbOrfVaVxFeV03WUtOFabLRLXKSyWNUzDESkqytZteMTRDTTVKSU11hA9qihVUykE1gGvZPfV8UktK8GtX41rq0ApqWOP7A7zj8IvwK/BE8WT4Awv2q/TE9eT3BPgknukpyqlLRh/DQgNETdrLSaWrS0V7y0F1bN08j8JNuNVVWjVFXN0xhVrLUk7LSqVJW0VLWUVFZdM/VTNURTXTOF1CSrUFPlRFO1JFIV06mtUlWjdFL90y5MxPc1UZ2TvrSUilGllqbC2xxRVaPkUDVDrVDazdRQHeMxUMWz+E+azdOIpMQcT3WUjJRFbU6lw9xNxbNYTXXErUztk4xMhZMm3MTCNITX/jIARNSdSl2kNNRrykndVEmlk5BJxbNt2CTURUpdw8dKteMBM8TXbu3+3ZbfgN96b8TfAMbfAO/ab+xvBu9g2/5lZu8ASO8yf1x/bn9w77LvpH+2fwCYf8J/7H/+f1gvUi8kj0YvADCPUo98jzaPiI9qj7SPno8AsI/ij9SPxo8AnzKfTJ82nwBon4KfHJ+un5ifup/Mn+afAACvEq8cryavIK/an1SvXq8AgK+Sr6yvpq+4r+Kv9K/+r6AQvyK/PL8+vabCnES0OtqEJCGMJGNO5VNmT1bNoypQ/TOghMQVZFe2jsL/UZ0zclKVYwW2HFR1U82j6lN9w1xZVFXEDMQ+VS00VT3UbVaNw69W/WMeV6XDa4xXDVRX/WNeWI2z28NYXcMXWZVjJVlqVVRYjWPBLDSCWB3jbUFkNANY5YPXVy1jIcicP641ls3PosScz4bNANY/iD/SzyxPBt8o3zJPTNeoRt9o33rfV50jtxzUkFbExFJXvbMPXNTNDDRriVYtY0jE1PhVdVPbvFUd04BV5YNHVVr9Yw7cRNRUdbRUlbRtVNUjIFTFY+hTjWNtsSxUeFPVc0NTNTRtU+VT1lJdU55SxWOzWFIN5Mwk61GNs7PVUQU0UV0zRby0D1FqxWPYrLSVhFRdUOWDmydQhcPiT0V0pFQIrU/lg5dOlUMsxOSstowkQ03No9pMLWN41UxFcxHcVKxsJEtLZvVD6kpFdAz0EUotYyu4SZ0kSUXkSQ1UHGQbbEq9s+9K3UQcd859AP5lxmV+b5Bjjm+g/6pvxP8A/m/o//r/RHcWDT59Hg9AfwCCf2wPxn+AD6IPjA+uD7gPAMoP/A8OHyAfUr8sH16/aB8ASr9MH3YfoB+qH8Qflh/oHwDaH/wfFi8gL/ofXC8uL2AvAIovlC++L6gvui/kL/YvCD8AGj8sP9YvaC9iP2w/hj94PwDKL8w/3j/wPwJPpD8WTyhP0DpPXE+mNT5SuQQErky2pfOlTeVTpk6Fw6LWnLRKUF1UUN1DNFFaLWOoZFQ6UoVUUlUDayFTveRTPVMJVBVjm3pUXdPtVJX07NTu1tzUYFaV89EUxD5XVqUzqlettFj9835UxNvhWL3TKVkVYxpZ1F3kXMSyNMRzNMQzWAQlxg5i0qzH3s22z6hfys8A7M/ezyDb9l8g3yJvNG8+30CA32pvfG+GZQ7DFGSAFGTbQFetQ/5WpTO6VmYl82dWneTE1OhVzeS2BMRxVX3DOFW1ZFS2JfPHVFUDgVS900laBHQR/NTcU42zozTkzWw85DZTtWRM5LhS2o2zg1zkS1JN8xRSqh10UZVEUa1DboTkOG1R7QPzUM3jvFB141WFrEROnOQXpOTCvOTLV08FVE6NtlZi/U22TfOUTdXzKE2FxEyqNeNc5OT4rDSXfEQZVqw0t0q1dEqlM/ok9MunSU10SQ3EPPQMShbtQ6pKhbRLleTsD2b/AHj7jv+o/6qPzP/Oj9j/8o8ABJ8ODQ4NLg9YD1IPbJ/uDwDoC16PiJ/Cn7Sf5p/4n2o/AByvLq9YT0pPXK8Wr0Cvcq8AnK+ur5Cvuq/kr86v8K8SvwAcv/6vUL8Kv2S/Pr+Qv6q/ALS/1r/Qv/K//L8WzyjPOs8AnL8+z4DPSs+Uz27PsM/CzwDkz+7PkM8K3zTfRt8g3+rJgk5zS6XkhE9Gg5xPRuLeCqTkUmx0xsRHNoPUR47jTVMd8whUveQMdAn0ZFl+BFcOkl5WRfPPHFda5oKoVGQtWDVzljzki/ZYJfMnTF9eXabSIhZEVOlXDZPOhFfeXa5fALDvwunmX9hf2u9Mbwb/KP+AOv+Mb0b/iG+C/5T3loKxasTkghz0MGz07VYt5FDEb9Zv6GPuQirkZPHsRJG6BH8Wde5C2iR3BuJeFVNN5FMd8/BEf1Z/aHM2zvKXUWWTYVH19IR/qJZ/qHOWQ08tczy8dM68xHcOcvlNQHFu8ZAs3H+m0kJM1cPaZNe+QrEYDI8ejc7yh0mtg8UFSd0DMESPVoU2n2iTfo0Ahh2Wj6gfwo/MHw6d3h8ALwASLySfPp9In3qfbC9+L6ifAOKfnC+uL9gv6i/8Lw4/ID8A6s80PyY/UD9qP3Q/fj9o3wCSP8w/vj/gP/I/DE8WTyhPAEJPZE9eT3BPCk+kT65PyE8Amk/kT/ZPuE8aXyxfPl8QXwBqX1Rfhl+YX6pfvF/OX9hfAApfDG8WbyhvCm9Eb0ZtjvKri0s9hEz18+qU1OUZTZ1kpNTiT60TowD2Em34lARsUcVz41G1dK1SRWPKUiXkU6X0U7Zdc0RUxdO2VA0TKLVVFQOZDHQJVhUDedbE9OhWxdNWbPTdV2adM0dYjdRM5AdZTea2BuIOWRUj3ljFI6PabORTbHQTWB3j31cA3WSM7+btlnW+7bZ/2Hvu7wD4fwqPZP8ej0CPcvlOj5D/qIKPlI+eMqek9GE0hCDUNHXE9JjM9FfE9BhWmv0EVR3jn1UtdOT0HG1VZQPkVL0DrFStE9t1VOXzPFRlAwRUWgXjzuzUiFO91FNFY2saU8Uj41wEq1LF09t2UgXjPlKdMwdSbM3kzNSKUWUDVFEVI5seUZ0D5VDV1LxkeK1QnRNBUNUET+XzjLVPvYRPVSOxTs3zR21OnRPhTQ0TeE0d41sPTVUjkUzF0yb8lGnGvBd2cgOcFKFKbYPNPVQU4Um9lEQUkElabQRJFSNOSpWDyxwUATe8F44tdh+QH6IRnh+wrwC6H9Sv7h8YLwq/HL9GL1AvAEIvbK92v5Avui+Uv56/uL8A4r/0vwbPGM8qzzzPTm9obwBKb2zPVm94z5LPvM/Gz9DPAOLP/M+WzyjfGt9M3y7fQN8Agt+U37bfyN+i39zfbt/wzwDy3yTvNu9I7yLvZO/W34jvAKLvtO8G78jv0u/87x7/AP9Acu88/y7/eG+Kac7y55xnWiZzTm2DDVDVs4OsBFv3UD3zalE1g+DUZ2iGAuNgvgNTvZPMU90DNUAklLT8ZCZVdQQUBG0H1IR3VhXj51alowFxNH9Gf1h/anH2k3R3ZrIBEYR/1nUOjdZ/wA/SCaZ9AO5/GI8yiTaPMB9CH2yPXo8QYB+KH5wfvpKctI/GhT7yCZrUj+aKj/SHRpMEn9azRByfnpK/NJ9GnX4SrVyfBpZi+lF1n4efmZJOA6SXgnZyM7Sfxp/Yn+qRxvNMWPWfB6wmEgBLfROdJKcg5vM8pz6vUKvWsjNkr9a1AO6thq+Yq76vyK/ar+Q/Hr8ACE8aT2S3Lr1Wv0hPQr90PwCOT7C/Gu/ET9ZP0L/iTwxfAB5fMF9CX3T/Tl9oX3pfnF8All+wX8Jf3F/WX/hfGm9cXwAubzhvKm90bz5viG8Kb5xvAJ5vwG9ib/Rv5m/wbwp/RH8ALn9Qfxp/jH9mf4h/sn/UfwDGf+h/4n8UjzaPSI9ajxyPzG6N7vKcS2WUpPQlTVqlhE4Fo2ZPbQMutCSto8T0F1HFJFGtMwGtUiWTdFKt9FIlBFOqTTPs/PRgHCTTBAREVvwUtlX1MyjkFJg0BE0hJBSQV3Uk1ARiVARbx1h1IxpZlZMlZJRbBVmtM8FYLSOEfJTbRFi9MwVYHWPXVwI9I8jcD/YFzg/In9KR7g0A9g8AryofFK82r0ivghler7CAH4qvnK/eErdXbQOO1tSUUlf1Ew98pM1W1r0jiVY9I0jcpAlWtk0zvFUto4BVRQRVqm0DDgwk1BQknAwEZlY0JC9UrfRTrTOxTCStelQkQ1MNtFMNM9a2bCSeUh1jZ1JFMyBtUp2j61G1I7NRfaOrfVHdJFHNpFH1M9itUH1DoVB9o13E9Ce1UG0j3tQkcU+NlE+2HWOXTvXzLE69M8UtTS2jQE3tFEzlhPwkaxFM9TOojPRLS3UjW+pKDTOGSpX0Sj0jW7hJ3ROHSWW0SWWTa/VJfURK9RPvSr0zAUUkR6ZNfkWWP6A/sj/MPwDWz+jP+j8M3x7fQEt2TTbfAFDbnk+A36pP7E8eb6jfut8A7N/+3xDvIu8070bvWO9q7wB0j3bveI9qj5Tvpu/I7+rvAPzv3u8g/zL/DP9W/0j/iv8AbP92/5j/Qv/U/2b/+P8KDwAcD97/6P9KDzwPbg+AD5oPAIwPXg/ID/IPBB/eDxgfKh/QNB8uH2Afch9LvSO5S2wFxr7CpU0NM6ZOfSOzok8dxMS0vlB9IzK2pLSoUU0zHFIts6+tUn1DIVPdtFPtpFS2dSN6VH2j7VS1xFWqDZRVtbRWLbPP9KQ8rVet86dX3dMTXJR6rVhFM+BYfSMiZJQVbVmt8+dYLaOwWH1EZoQkMVhVxNSU0lcNNAjUn64lRxLEtC/GL9if+p8ADD8OryCvKj9MP1avoK+KP9B0P441PrP8JIHsJEJXtp2D/lZFE7pW9YRWbL205KToVdWDrFW1w1txVeWjOFXVNFRVlG1UnYOOVJ0TSVQNxKYMJNpTxYT8hGxctDZZU9U09ITHUsWDg3y0bUvkhBRS9aPcUbUUWpy0b6S0OFEFkwDUhCu8UL3DhcS0TsyF1BStwty0V0/thE79pE62nRP5TQWTkE0llE1a5SRM9aNcTOWj+NzUtZPc1DNMFLdK1URKxFXGlrKnRMfuE1zEEUo2JcOKSqUzHUu1tIzHAJbdJtWWzbbFts/AX9LP5F8A/s3+zxhvMt88b4bNTm9gbwCS39zfnm+Yb7L/tG/Gb+BvAPpvJH82f0h/Wn+EH4YfSB8Acn+kf7Z/yH/af+R/9n8IjwASjzyPRo9Yj0KPfI+ej3CPAJqPxI/Gj9CPko8cnw6fKJ8AQp9Mn26faJ86n6yffp+YnwCqn9yf7p8IrxqvLK9Gr1ivyLqfhK/+o0vFtCTEqkzKtVOhBFSivBf2kkpQanWzwNSkUIxExlH1k1E67B/+HU5CfBS0DBRE235VXTPwVY3DYVayJSRW9bSkNK1XlbMXtVj1k5pctPpYjTMr1VnlFFkVJFjFU7VY2kVDc4y0M1idE+lXAuWzzOwnHj/Av2Ixrr/ouwD+L0g/aj9UPybPqD+iP3TPgIbPmM+qyZ4TvD/ONf4y7AlW3RTkNGfsP/4/EEO2UhXxPES6NESBLE8+T1BDVg5CKFMttFINY7hsT6x+TfeSpFE1tFFF0yoNURVz81CtRm4iu0/NRlo+I08lY85ORUNj7EeC95KU/E8OVaalnqU20hmULFf2klo85PpEX8ZSxVlJbbRkVKpKtVMhdF8Ahl+YX8pZtl/I79Jf7O8mbwAQ/yL/NP8+ZTb1bm9o/4rvAIz/nv8YfxJ/1P/m//j/Cg8AHA8uD2CvOg9ED2YPaK96DwCcD6YPkA+6D4yv3g/wDwIfACQfBh+IrzofbB9uH4gfqh8AvB/OHxAfgh/8HxYvCC8iLwBcL1YvOC96L4wvpi+YL9ovAMQv5i8APwo/JD82P0A/ui/YXD9uPabCi0sF0wxMFlWz50zV4+UE5ONAxqJb4k/N84NQ/eP4tNRrbFE9w+CU1FRSXdOtyIREPFP1pFPVxFS2xaOyVJXTJFVVs5fVVQ20VjXTeeTE6FbajUNWbMTdV70DR1i2NfOuWFWzB1k9UyVtWUXTClk109lYbcMbnVi941FYXVSMRFtAgP4z3Lf+tf613rXOTe8ixADUT96/+L8KzzzPLl9Iz2JfQKzPdl+YX6pfvFe+AqfExJVhTFQgVEVWXbTsxFfa5MQY7FTaVfWjn1WsTUQE1BxVddPjFLSs1VTN9FQF0zwkRARUaqWjzlzUiBREUlPtI2saU83z43zUq1JNQ9t2UqWjPlK9AwdSVP1E7KSK9DVRdbRRvdOz5VBlRNw0eFC940G1UPXUTwXTjE/dVE+2NbOxTlWzR0694+FtTV3TeE31ow9NNbOLkUyl1EzlpOTndtIDanzknXTkQXTk4UndZK1J1aOQSY3USTXzTi1KtVPLSs3zM7znrv0AbvWm77B/wn/k7+Z/+H8C/wAcjy6PSPtO/Ub9pv+Aj5KPAKSPxv/AD8L/3I/ej/CPIp8ANJ9Gn1ifcj90n34/iJ+anwCsn8afuJ/in/yfDq8gr3qfADSvRq9YP3KvnK+Wr6ivYq8A1K+ur8iv+q8cvxa/QL8yvwBkv0a/WL+Cv7S/vr/Qv7K/AOy/Bs8YzyLPPM9Oz3DPWs/MhM8W4pxLhWS8NCVNNL3E9GQn5NQuUE3U3DQrGFHdZFG94wF8Z8YzWnzUW2Rk6lNdc2A0ZLXTHERCFGS2Vb3EVrZdk5dWvdMFVzWDjlasRPhXHdRYvdPFbERrF1m9xFmd0wFZTWS1WF1zgJxEQVjNcwUFWF2T16xPvt/YT+pP9N8AFl8Y7yrvPF9mX2Dvcu+EX9B+X5jvuu9M5JD8RFJXtA10rOTNPESJVq1DSNg8RDtA7rLKVU3jgFXaXURVNYMOVfUz1FS2NYOeVE1DZlQNYy+tVHVD9VOFc7FkZHq2bGRDUwVDDFNNQ9ZahGSejGRnUk3jMHRkW+tRNXOzUa3jfbRka0VRDXRRDYPYUJ1D26FQ7bNqUF2TJ1BUzTZug0+l1E9F1E7tw9ssTs1zxU2t411NqgVkTAV0TJ1ETO3DrLakNEtLHXPqSk1DhrVKzcRKrUO4SW1Dh81JNUOZSU30VHRsShYNY+9KNXNDBIcOnTaFAKZ/4HOGdc5/2A/if/wPDo8AIB8yH2SPVo1uj5h7bh+YHwCyj7Qfzh8In8ofBC8WLygvADovTC+2v2Avci98L47PiC8Aui/UL37P6C8CPww/Hj8wPwAKP1w/Zj94P4o/lD++P7g/ANo/nD/uP+g/Ik8sTy5PaE8AWk+ET45PoE+yT7xP1k/oTwD6TxxfFl8wXyJfZF9GX4BfWnJfSwXzuUulY3S8xNtlTfVTZ05dY6JP1j1DSlBdc8Dc9DJRqlUDqKxlUhV0UqXUU1bdA5VTBfRUZXN8RPRr71SFdFWFc9FVXXNrQFbtZFYdczpXBUNtpwzkEVgdc3pYPRPb3lgt0yJZXXMgWVoVE/h8ZLJYNXNznGQ1M2zU9dzk0lcldPzfAM5v4G/ybwR3Lu8gfzrvPH8ARn9474LvpO++77B/wnlW81oM5IFkdEBXjdP+DPSrulbNw3dE1Df85PjZVS0EPGRxVVUDOFWs7XRM9MVUjdOOPPRWmjyEHiRk3FPdxGz0bK1T5dM0U+10Us3Dx9qM9JAE1FhS5dMUUlpVhFHl06RRjdNuvPTbOFEt0wJRBfPJUKoVZFCN007U9Bfc9MJW9PRXTwXUThX0TvUT2xNOFROoTRUTKE2qBeRMrcNcHAT4RESXtvQUM0tF889KjRRK2j1D+lwEp0ndw4NJ2kXzr3QEDEo9A4pKCr1zC7xUVPQfng+wD8IPANSf7g/4nwqvRB8ur0CvUh8AZK92H3irdq+or/ofvK/OrwAIT+qvFL8mvzi/Sr9cv26/AIhfer+kX5a/qL+SX+S/xr8AAM8KzxTPDs8wzzrPdM9ezwB4z6rPtM/Oz2jPis/0zwbfAODPIt8U307f8M8632zfdt8AiN+y3+Tfzt/g35LfBO/u34AY70LvZO927zDvqtFmk0taffPePASqTM2T4RSUkPuA3vXOU8z02tSFpITE1sSEOVI9A8qchDxTrG2UZPQjVPX0VE0DB7VVneRVJWPsVR1jecYEhOdWRYQEd57iKlhqpYOUdPT0rGQlWT2D0w5ZdWbOkqGUZGJY2oVkWB1j6VctA8xXBP3k3HTBZHfO9f5v8PvO/QAODQYPMA9Cf3x/Zg+gf5p5gH4PqA+6D8wHXmUeg1QEMKa89OxWDZT8dGf8BBi29HTaVUWTn1UNs2O1VQ3zKjxk8VQN87q1VN10VHWTPFSlgwRmPITOUzWUdIReU/VTayhTVQPwjIS4Ul3z23ZSPYM+UqXTB1LaRZRRfYOXUU1jYVHaLRRRDbPzUEWjrlC2HaN4UM2TQVAdZFDWXfOmTxX0T0Wjzk5mXYNjTs3mDoJ4TUWTGw9N3ZOlTJUULCTD4Gye5Q6CGEudA51K3RTWVCThSR1jmXSUjEnWzZPBScUDK3yUqkoABYTsl5afqJ+6mc6Vzp/gLwDynwQ/Hq8oP1KvPD9OPa4tAI6viD+ir7Q/Br3GP+A/Er8ADE8eTzBPQk9UT2ZPOO+S7wCcT5ZPoO+6T9RP7k94TwJfABxf9k9AXxJfVF9GX4BfYl8ArF+mX9Bf4l+0X/Zf8F8abwA8b05vMG9yb3xvlm+ob2JvAMRv1m/obwJ/JH8Gfxh/Sn/QbH9Wb2h/en9LxQOLS1p1lEzlIyVN1SMhBCRbI0+dAw1Q/TOD3ISt9+zkalFVA+CkhHS2nBTnUuUTWVO99FPWvYNCVL2DslQUJFXSrRRVzXRU9JcEFAdX2v00V0WT31cdM0hYNlUDsFglkwxZhfZmkq0DjPTOWEUTkZz0UbakhBFYnQPdVy2TyAAkD+7/AA/aiSYPGJ8qn0wPAEafcA9yn4Sfxg+on7qZ5hKpubyf7mKa5ARhXJQgtpSU3VblE4lWxYNIagSkCRQUyhwUj1Vd9G1VbSMcVXXz5FQV81ucVF3zZlQd8y809NX3HPS/dBSILIRSU1btYxpTXfPWlBSenBSzZ1LtBAz0+lHdhFFa7WOK/ORUUR0kUR0zq9hQRROh/HVQteMztuQU+U8dM4hP9ZRP2i30Tm0jLE7lI8VNVpWTXU31dEylhExd89UmNLTGFDRIxOTqSlZd84ZKRYMnhCTKbCfWrvKQSRXz3GwkbEoGHfPvSkW2HjWmL7gv6ikAzi/oL/IvBM8WPzg/Os9MzwCmNWY/2DtmzbY/qM+6z6S/AM7PAE8C3+zPDt8430rfXN8Abt+If4rflN+Wf6Dfqt/M3wDe3/DfCu8c7y7vQO9q71TvAH7vkO+q77Tvzu9g7+rvxO8ABv8Y/yr/VP9m/0j/ev+M/wCe//DvAv+8/97/+P/S/yQPgA4POA9SD3QPhg+YD6oPS7LNlEsNhMx0ZU0FFE7UTaT8FC7kpKP0dBdRtsWDqFGVkx1SpYRSVu2zBVNFg3d8pOpsFU1UJdPTVN20TITVLKSbRlYFI7NW1XRclJDZV6Wk5IRiWHWz4FjSzXRZjRYmwvishMFYaj2jhKwURIwUBVh1owPSVz20NJ8OlQad3oUunQD+HyAvMi9cn1adTi94L5qZIJafqC+6L8Sf3gK3bBd2o6pshA/klLpchHdUhDe2XIT3VWWzulWdg37aPKREJDQKVeWjw1SavXRU7bNVVDWkTKTm0mSkryQXlsJBfKT6UtaNg8VSTcOOFIRXUtqNsx8chOlRbcOxUdbFI3tRFTRRnYP+UNpFg8fsdJNQxSNbUKrNdFCdg97sBG70pOitToWDfE7FpE4lw6i1TW0jQCS010wl1ExoxXbeM1TELrx0y0qFtrbGIgtKPaO0SeWjg7VJBaOZbLQMSnWjghZctAdLjbNPVMemv7i/AMq/zE/2vxjPEl9UzzZfSF8AWl+Uz47PgFuWX8DPwl+sTwDWX+hfGt8Mby5vQG9Sb2RvAB4PYA96b4Rvtm+Ib9Jv9G8Axm8Qf/JvrG8+f0h/On90fwCGf5B/Un+sf8Z/2H/qfwSPAPZ/WH9qf0yPNo9oj3qPnI8ALo+wj8qP3I9Gj/CP+o8snwAmn0ifap98n06fEJ+amXZD2Uv1NGRUrkzdQ6FNti2jpk51o6JPnZNKLVB1s8BQdaRRPbS0pLU6pDSvFBQhU+1DlbaEpAZUZbN6VN0jCa1VbbN8VV1T7lSkXm1WjbPPVl1TPlcdRG1X7UMVWAUTmFgltG1Y3SMpWX2zHFnFI63rxBSyWOWjc7SkM7aUpOlXbbPMV21DxABkL+4V7q8Av/IZ3h0+L2gvAGIvhC92v6Avmi+sv76/0C9U4iHeQrH0FIEUtELMpKvsVp2Tqhw0ZxQ0J7VWBRPoTKSsVd1DcdVVBRM4NMTxPKS6VGr1tFQNM0dUxBFUDUOr3FP1BFMNQ2wkFCdtU2Wz8FIlU7hSdURtUs2zS1JtQxRSbcRtUW1DpFFls2BRJTPbKlEdY/NQTaO8UFqNM4X0NE5QJVMYBKTbwk8NQzxPhRPQTrb1A2NOxaP5TW1DlK1NJVMoTe0UTA1DXKlMzZZmsoDEBBmklLe1Sp00So0z9UkNM6dsdEfuQsVJhRMwSiUzK6pKDRRLBRNYpE+2TQDOT+BP6t/8Tw7vIF9iX0TvAGZfiFtuXwBrhl+oX8pfzO8A9l8gbxpvFP8G/yD/Sv9c/wCmn1ifop+U/66fiP+y/9T/AO7/0P/K/ywPHg9AD0oPbA8Abg+Qn7IPxA8uD9gP6g8MHwDuDwAfMh9EH5YPYB9SH4wfAJ4fgB/CH6wf5h/4HxIvzB8AHh8gL0ovVC9uL3gvOi+kJ6hO1c6d9tKl5JziBERoRPQ1/JRQDK8ere6zU40ztSVMxJpsxAxV7cN+tVWNxFWd42FWNfPT1gzEWleFo8gstDFYWqUjmow0+ljNsyucp1amsu1YNfOjrKRirKQBIsSvFrU+v/A7HrUWv/A/ACpPZL8+T4C/ck/Uv56/oE+Akk/MT+a15rV2pTbDXEQwYrRE7QzPHsVmEudVtUO1nTTEYTzEKFVlo++NVDWjtlRN1FzHXkIQpVSlI8osp06iXDw1U6pVpFJd1FJN1FLFo0ltUvXTBVK1Q81R5cOrlVFdpFFFVFFFxFC2pSO6UDXzg1Bloz9FUBXDBwSk85A+w09Nw1vKTu3DXk5t1E0Fw6uMTc1DCzTUokTUPsVMpSParCeuw7TksUoWNfNTSm3EScVUfNfe0gXBdNQnlN+m1d7vwNsu5QDO3+Df+m8k7x5/KO9a71R/AH7tZu+g77LvnH/O79B/8u8A7H8Gj/h/Eo8cjzaPYI9yjwCEjyYvoI+Sj8yPro/Yj7ovAASfFp8on/qPPJ9Wn5gvMp8AlJ+Gn7Cfyp/Un86fAK/ynwAcrzav6I9Kr2yvfq+QryqvAKyvvq+Yr/KvDL/2ryi/2q8APL8Ov0C/ar+cv46/gLvOQtuLSwXDDEwVw+dMtu1j4U11wyNPNWRQalXEUE2T99zEbFGNc5vhUf1jVVJ9NKxUWW1T7cPOU8UzQlTFM5uyVL3DJFXFVFzEBa1W5cN1Vg3TALREbdb0RNhXvcNEzDSpWLJlxFk9NKQ0DFk9xFjWjXORWH3TU7Q0E1gmJTPfV3VUjMTEBE8ORQDmxebF/s32zQ5PAEs2T2BPAHLfTE9+37hPsk/E397f6NPUjjP8RGGU1CDcxNpWpj1zmFY1xBzkGBRUyrZMVI9VjcNUVdUzHLVVxcPjTDSsVE2EVNrVMzxkVPdTJTO/U9atY4hTDTRTfbMaU7ZNg+NS5dOrUhUzdjYsNDFSPXP4UTXUHDSrilFF5FGlNFHltFBs3STkVGpQxcMzUOVDq/lPLWRPDeRPZWROsmVUTu221tJdTQ3ETBotZEwVMyZMNdTsZ8bCawNLNVRKlWvKSS1k2HxndmWeYkpKJTPPSgJNkzc0d06dzm/gb/Jh7m8AAA8SfyQPPn9ID1oPbA+GfwCYf5IJbgXef8gPUo/cD9YPAOgPCh80H0YfWB9qH3wfjh8AuL+Cv7Qfxh+YH+IfBC+mHwCwHxIvRC8+L2gvWi+cL0YvAJgvwi/cL+YviC/yLxw/Pj8AKD8KP1Q/Fj+AP5o/rD++PwBQP9I//D8GT+A/Kk88T05PgBhPak+ET6ZPiE8iSd7inFlLRWYGAiVNPQROnWNrak91Yyz85KNQLeRZUQ303FQBUo3DdLRVrVNlU3dTdWPsjORgtVSNA9FMxEJVreO2lVXtRFZlZFYN5m4Cjs1XrWP4V01UnMTFWNadYxpZ7URZjcP0WGqV1Fh1w4C8xEFYNVQVWO0T14xUyDTfJt8A3wAi3/RXTt9I31rfpN9+b5BvQKJv7N/Gb7jfumkm8rdsZK2QLGRSVz3jD+xkzdYk5IlWLcNILHT4VbaV87xVbWOAVe0TR9VVbQMOROTUXOScVLat42ZUtcMeVD0D6K1T9fOxUz0DeJzkQ1ZEVAxTXXRStcOevORrWFJ1wyCk5OtRVePbs1G1Y31RbcNFUWoVdFGFxFAFA5VQNfTWDMQnUDXT4hz0cU+2PQMIT+0Tl04N8yxtTj0DqE1tY0BNFeRVTC1UTI0DEUT0rDQEW0hL/UPqSo0ESt20bUotw7hJJfOHSa102oz09YT0bEotE/NKAEXklAfuDc7/6P/y/wSfFg8AOA9yDzSfXp94D4oPtA+WDQAmHa6f2J/qn3RP7g8QryKvAESvVq9or3qvjK8eT5ivqq8A1K++T9ivCr/kr+6vKL/6rwBMv16/eL+Cv6y/Pr+4v8K/AOS/Bs/ov/q/PM+WvzDPcs8ATM9mz4jPos+Uz4a/wM/yzwAE36bP0M8q3zzfTt8g34rfoKTfnt+432rRJnK5NKVMWm30TQ1jok5tY6AkhNtHUA3zvFCN4zBRtq3jplHVYxtStWOtaVIV9Jzkk4TkCFT9Q7N6VMV0ZHRcVQ3zzK1V1WNbVtVjyyx0OLVXDZOlbGQQWIWDeNlYlfTEVCBZ3XMVWVR9dLxUsMxUccxUMZxULfUsZNJXbXPGJG8GbwAYax5v8FtOb2BvYv/sZ27/QKhvov/sb7Zv2P/q/1eFdNo09II09EJXrXP+VkoV5FY9VFYFhCx06GzkW6xV/YNxVYXkVR0EVVT9Y8d0dI5kBEdUVM0RVOTaUw1URFRsU1ZtczZTHQRSZQRSzZM1gcR0SyxUFFKl5CTnWuZCbux0OFHFUwAcVCwb4A6ShVCtc04UVQyE1cIkhFcchOgE5IBO1iVz+U3FU5D0RChNSs30TGXkTI1UNKSTdJQtLmzUt0odFEqdhv5i26dJzXODSRVzr0naVYRK/UOKSv2DIUsA/XQ0r86P4IvmjwCfEi8snwAun3CfSp98n36fmJ/aGYafANCf0i/kL/afKK8KPxw/Pj8AUD9iP3Q/jt+AP4o/rD+m3wDgP8I/zD/O3/g/Kk88T/4/AFhPEk98T5ZPaE9yT9xP7k8AuE96Txxf/k84X0JfXF9mXwB4X4pftF8GX7Bfyl/cX+5fAABvql88b1ZvSG9qb3xvjm9QsG+ib8RnRnNLrXPeXCSrrkyN5E0l5E791E+qHWNKBBS+HORQJOTGZVEdYzo059biIVP1dDVT5dMJZOR8VFV0bOTbfFVVI+5VjfNgVrYFI9FWVSM+Vx1jqtqM5BWc5JhYRSP4WLbl0ylZlQMcWV3kWNYVI7VYjQNz1HQzWApd5FdVI84k92b9TvVO9QA2/2j7DvX+fyiPiv9kj67/AJiPwv+sj86P4I/yiebTBA+sFgVucuxWRSOoLARntVYVIyU0BOdVlXRVZp0Tb1WdBFSU71SdA2O2VC0UdAdWIg5UpXPb2FPFI6FThQNqU5q14yWkBO5SdRQ85IBtUuXTSVIN8xJShQS1Uf3UUVUjXlGlcyhtUQUj8VAdY7pQNTNVgxTkTPwEFRx1T4XkLU+FA8pObQNeNB8+kyxMF14SWEwdY9rEZ14SLRjEJLFKNTNThBf+07SUFwYiwYwUJ0qN5EoCxYMdvBfGJc4fWCMWL/gfAAovPC8uv0AvWi9kv3a/sC8Awi+cv8Yv0L/iv9SvNj8wPwDKTyTPTs9gz3LPhM+WzyhvACJvvM/Oz6jP4s8E385vGN8AKt883w7feN9y35zftt/I3wCq3+zf5t8A7xLvJO8275DfAFLvbO+G72jvou90777v0O8A4u/87w7/6O8q/zz/Tv/w36Bi/4z/Hv9w/8L/S+2Di21LJQMMTI0T50wNszXhTKTlDHTiT4UTAxBi1vL6BBTjAEZy4VEdFK1S1fPKUo10Uw2UU2odlFT1c7SMlChV7YNtm0yUClbtg3tW1fPV6iyUWAyU4fSES1jWPYOyWFUTDMR0K1m2RcMTWe0D4FhFw6O1WIUTVdQEE1idE98ClHTKPI82jRYdFo1Oj0iPAEofvI9+H5Afoh/Ej8YfuItQzh/4HwIhRtKnDJRh7HRVHpR02iyUmDSUVyyUVRiMBNpUlJ9clFZsdGscVfVz5Fx0rFTto2t1VG1zPGyUBlQtA2vOU6VziFwEUlPV82UaTHTlPHcGcnZSLQPVPrSUB8yUwjR0ilFa9XNU5JQeUf30UFWT269QTbN4UA2zQVDaPaRPbXOMT20TIE/KfaROfZROBQaOknhNtlWTD03Fs5FM1ZMq0UwtdBy31nIDDLShSowVNLSk5UlFpJw3vnLcbUnVk0pK/RPLSkXTATcctwbNxrVGvf6vEL8aTwDsPz5PUL9iT3RPvr/gq9Y/AJBPuk+sTwbPQM8KXxRfJl8AOF9aX2xffl/Q/5pftF/GXwCQX7Jf7F+e/whvAm9EbzZvABhvam9Ub1ZviP+Sb7xv5m8AgG/6bwx/Hn/Ibzp/VH9ufwBQf4p/nH+ef8B/0n/sf/Z/AOB/Go8Ejz6PYI9yj4SPLo9gKI+aj8yPjo22ApxLzSSxTE2mPpM8NCdPdUMubVCdo6NQnWMXUSU0svSUAcQnVkLoUv0TW7asJOpTRaNgVE1T07ZkBERVnSO4VVVDKNqMBJqEBAtXnaOTV7YtA/5XxSNmWA2jzG1YLQMeWT2jKVk9I9sHWQ1D0VhlA4RYtt1DQVgdQwVYnWPXAqyUxmwfBh8YHwIfXB9mHwCwG2avuB/iGZav6B/aH8yvSO6v+KPGkrn8p36ikCQUs1JXVTTcpM1WxZOJ1VadI0g8JAc0JMhVYi0Dfmwke5C2MgpVbZZatjKaZARkVL0EVB0Da/VTBTRTPSN3U+WUaVNttFwE0lSUm1IdRGZMBC5S/fQ0BLFRhQTVUX0zQzSUDDwE11BafaOgDDRoUGUDJCwErd4clG5PPZRPTVOTZU6FlE59pEw0WE31lKVMTVRM9fZWQqhMREi2LETlSsUjhko1oyK1SmUESX0zg0kdA5WtSVUz70lVREq1M+oBSvW0TEdGXeY9Hk8AS/7PADBPOt9UT3ZFVt+AT9pJht8A2E/ST/RP3t/w3xJfrI8O7wAg7yrvTO9u74Dvku/Ej57vAKjvuu/U776PAP/a7yz/3u8AEP8a/3T/Xv+I/4L/tP/G/wBo/3r/BA8ODygP8v88Dz4PAHgPag/c/44PiA/CD6QPfg8A4A+yDxwfNh8wHxIfbB9mH4BYH5ofjB/OH4AfshEOs0tancN0dMRoTW3UTjWja6JP9aNLFDTBUDWj2zJRxSOmUXUjHFK0XTTMtAW0JJVTxZMJbVT1g3xU3aPtVFUzaV90tWS1Vn0zs1atM2s8V3XEV13jE1htJC1YnTPgWJXEWb2WrxJr9Fh9o7DklHFYfTMTM1iVtDSk0vyXJq8YOwKvEsQcPz49Tq9Ir1qvfK+Alj+oP7o//K/Wr9g/Ak9XKhXTsTSkgjSkQqSVjJStuky0d1bl4zdMtPdtVa0TqlWds29VrZNbNlX9s/xUJZPDdCTbjVQd01VU/bMcVKZVw9hTDcS0tGq8tDLWXJT6UpWzxdS0jlK25eNXUjWjElJts9rZUR0kNJRsUR3TNVFapZRQDbPJUD3EUP2zq0xQHdMVJMS+PMRTVU+FxE5tJE4ttE4d01WlDJVN7TRMVcRM1STaXOSTfNQuSwVDy0rK9URKlbRJHSSkVIJJZm2zqkn9tJTEgkrNlAKMVEt81/7dZt0e3xBvIm8ATN9O32DfWm98b57d3l2m3wC438Jv5G/+31DvAn8sfz5/AFB/Yn90f4Z/mH+6H6x/zn8AuH/CH9x/7n8AjxqPLI8+jwAQj3KPfI+Gj6CPso/Ej16PAOiP0o8Un/6PSJ8yn1yfbp8AiJ+an6yfVp+An9qfzJ++nwAIr/KfHK82r+ifaq+Mr1avYIivqq/Er8atjjKASyXEpUvFxEyFxBQk6FRU5WVPTbNnJMU0JFJRVcPRyATE20B2osrUtD5T2iVzs1wkJVRtY5hUNLW0dER8XEQKVu20PETL6lZtY1gEN44yMFi2VcOYWG1j+Fj9EyllWa0kWb0mJnKjWJ3DWWTEJcy06VeFY85ENwCGPT4/MM9SP2Q/fj+QP8IxgHbPwD/KP7zPts8IT/rPV5j9FATXPqKnV2VEtLVXqr1T7DxEqkREV6S0GGo8RNpkRJ+EJGNVrUNrKlUtI/F8tLpUJXS2lEQ8VAUjBFTNI85tUz2jl1PNI15TzVNtJ6RE8FL9w6tSbUNrdlLNIz7URAdSZUPbz1HNU5dR3WNhUdp11FGdU+VQhWOuUGptY3gsJEEMVAlQPSS1T50kT70j0E7NU0dtTi0j4U1tU3hNTVQVTbVUTC1ETAW2/qXuIlsDSy0joUol5Eo9VG1J/ROZSc1Th0klY5vFSb0jMEqNViZyMwKU5GEcf55tJm3e5SZvKP8AOm9M/25vYG9q/6Rvjm+4bwDab9T/7v8oe/b/KH8yDyQPAFYPaA96D4wPng+wD4KvzA8Adq/ID+oPBB/WDzAfIh9UHwA+Hzgfkh+cH7Yf6K9qH+QfANYfAC8aLywvLi9AL3Iv7B8Adi+AL/ofvC+2L6gv6i8EPwAWP8Av0i9UP14/+C9yP5Q/oE4/sD/CP+w//sKL1DQ6rUyV4yFNFUROjeMjbU/lww1Q5fOBUG0TUfccVPtAZkL/7ERy1ESL51Kt41m01KvQduNUtu1DslQ14yZV7bO0tmzUI1Yt85VWnVMF1VeV43HkxN0k1EdYWhXkWM1TF1n1tFlNRG1YvVPMWJ3DkFiV4xtRWOXzEVi1Rq61Rs0ANs8wX0JfDM9mxWbPgF+izwCMX67PyF/SzwTf/l8I3xrRqpbSnKxEYbRUIOxUza1WreOJVkWzSExkCVpE1Mpk1I9VNeNWhLStHIxE1FQ945yERGZtVO1TLVQts/dTleNrwVNFs4h0RFJTPeOrDFM149bc1J7k1GfVUrW0UnXT+lREwlFqPdOM9NRHTEQPUYXzbdg0RKFQ1TNqUCVDrTMs5PlP/WRPhfMIZU+t1E7F5CS0xU3tU2tdTT1ETOXzkUx11FVMPdOsXPRIDLVKddMrikq91Ert1En9ZMTka5BJ1TP6tHRsSo3zC+5KJUNDXPfm7+jzhvUALv8Q/xKPXP9Oj4j/gv+EjwC2/9D/8n/Mj96PuI8iD0QPABafKJ8yn0yfbp+An5KfpJ8Atp/gP9I/1J/2n9ifEq8srwDunyCvQq9sr2av8D+yr5yvAL6v0K96r/yv1q/4rxK/NL8Axp8Iv2q/jL+ev7i/sr/cvwDmv/i/Cs/UvybPOM9Sz0TPABbPiM+az6zPbs+4z8rJhuWyJmNLLdQURGFNJUNj1U6VZE+Ngy4sdKNQ2lVDMhR0qFHtUx1SWnV0Ui2DBVMd5FPNw5nqtNWcZO1U3eSURNM1VXXkViVDs1YVRLRUq5BX7WRXPeN89EThTVgtgyVZ1dZ+gvj0RJvBWI1DhFi9RqZC9QJUVNIMX7ZVTl0eXzDvclkAbl+IX7pZhu/QX7rv7F/O7yAQbwL/JGcG9QZyt7TXvmPVV21D/mRkukxkeVbadbM3VGT4VcVjvFXKBdRVvURVRfSkZMdU2m1DjoREVlS9cyBU1n2D6FNdk7N01HpTmo1DNGxE/lKN9ORkkK1SfYNYUtVEUgXz69VRpdRRbUNuFHQ4Uba9cwBRTWPJUJ1EUFRldDxEJ0TU4kx0VzTUa+5OBdROXZMTTk3UtiTUQ03Nw9pMtWN4qnwE+NTEl1yUMxTUz7VK9YRK5UMMSrVjuG1JBXOHSd1Dr0n9RFVKlWOGpHQHFNRPlIcABp12jS6PII8aH1yPXo+QjwB6H4wfnh3Gj/CPuh/kHwafAFifUp8cL/4fOC9SL2Qvhi8A2M/Sz6Qvri/AL9Iv/C8GPwAYPwI/PD8uP1A/Oj90P14/AJg/qj/EP9Y/gM/qPxRPFk8AiD8qT1xPbk+AT1JPlE/GTwDwP7pP3E/+T+hPIl8UXzZfAEhfYl98X25fCF+yX8xfxl9o+M8K0dZi3qQUrkw1E5ulTZVjpk49BmYTUMwVZDwEUlEV5PxkPFK0xQTkZCCsZLFTBeMlNqz0mFRV8wlVlVRs9GvsVWV0Vu3jzVad9KxM55ZSKlgt05b01PRYBOTb0AbiFVmtM+fM1GuhWD3zYvxkIlhV84vpV50TzhTvJn2XUsQAPHcmf1h/Iume7XbvmH+i7wC8f85/6O8K+e5/EI8iia4yq6dX7dNxjHQxBITtVkz0qlbdA2dc9Cdk9GvoVZ0Dn5TUY1W909sqVe3T8VS907pUqvUTgYxkSZyEEZT0zmlTjQR81VN9AyhTtXPT8FJN9FzUgfT0S1LarTMHZGTPUd0Dl1HW9RNhUYWEUX0j81C2XWO8UAXjhVDt00FVUI1kUC1kT23zPEwEs85OJdZW8vlN9dOUrU2dAw9NJWRMndRMtBVmBtoZnFS3SpVTWi1KNRPlSVXzmbwH7tNtSaXzMEq906pKVdQFS30DWEQv/g8QHyKvNK8ARh9Yr2offK+Or5ij7h/YHwC6r/yf7q8Av4IvFL8WvyC/ABK/bL9+v5C/or+0v9Zf0L8Awr/kvw7P+L/yXzTPJs9AzwBSz4TPTl+Yz7LPzM/ez/DPAALfDN8m3zjfIt9c32bfUN8Ait9036bPsN/C3+Tf9t8I7wAa7yzvLu9Q72LvbO9u76jvwJrvvO/G78Dv2ukegotLaq0ETJWD6iRkJU7dA2snT3WUUGWzg1DV4zX6JJRs/PTjUUUE5PRF6PT0W8SEu4CGk1S1Y6u2VM2EVR2Dm5RkCllWhWRchAdXZbRXnQNt3ySES1i1c7BYTZNbDFmlgylZ3QRZzZO10dRklNxkVVhdBFgExfbW4spsf451XnU2D5BzAI5/iH+qf7R/BoWOD+B/yg9QBI/+fyCPEh9XpYO5HBeqXmKcvPRjtAQg/ATd0qz8V7T1rPTIpGSNVbbVY1RVbaMYVd2j4daUhKpUPYRUFRMrVGZ9Y/VT/QR8ZIVTZWOtT7yEF1OVFFKlg6nVUj2kUpWjLvSE91E21ZPAUW2jiFFNZtbi2xpR1WPkULUDoFBUPWZGg1Dtk/g8ZIhMlG0cVJSuTj2jRU61BLVNpWRN3aPxTF1jjLVMtWMmhJTCS82TYTaUlABLtWOGSgV03JSxysSXxpVmstNJZSRKFgWTx0pdk0Nkp2a93qUAFq8gO54lHj9Ir2KvbK8OrQCWr6Cv4qGePV69xq3mP+CvAApP3O8uvyBPUk88T0ZPiE8Amk+sT75P0E/iT/zv9k8IXwASXzRfRl9YX2pfdF+GX/DvAKJftF+u7/Bf2l8Ebx5vMG8AGm9Mb7ZfOG+Kb2xvpm+4bwDKb9xvfm/4bxJ/HH8+fzB/AGp/BH9Of3h/on+Ef75/0H9ocn/kd06SnOR0OkydJGlNXZaOImZUlC5QXZOtozQkGFGFJFHNkwHa5ISR7BQFUwWTd1PWTZPsU9WTYKyE0VRshfSEFLRV1ZNAVv0zs7FWTRaeMo5XRSRXbI2EBATFWCXzGlmNk2seWSUj9NT0wFiF81uCWP0zQVh1hFglU0XXzITITAcunedyxDyfAC6faJtuD4Cfig+0D6YN1g9A4A/6D/yfFq8oq8Yit8yU1ZBMBFLE9A8MpM1WWuXziXQUOFZFJFVVI9u8Vc2TgFUlU0dVmp0zDoQU1FQdhJT0WNVU7YRUbfRTpROxU2rldFN9Q0OEhAxTjSOz1lJFpGz0WFIFIyDa5BTpXPSzUQ2jfVHWBQNFUT30UeXzyVDWRTOVUHUkUCVTJ1BWffPeT/00T3WETyVTq5dODQROjTOoNIRDbU3lc9pMJSN0TP0ztRGEJKxsNEhLzRPPVUr9NEod9EqV87jEJ5Z+8p5JtRRJtbYmogsBS4UUvDc+TYY9Jj84P0LPAFQ/Zs9wP6I/nM+mP/A/0s8A5M/2PxBPek8c32ZPQN9K3wBk34bfmN+q37zfzt+Qf+rfAPzf3t8Q7yLvPO9O71jv4n8AfO/+36jvmu/E797v8O/67wAU/yb/MP9i71z/fv9Y/2r/AIz/tv/Y/8L/zP/2/wgPMg8AHA8+D1gPag98D5YPqA86D9BMD74PuA/KD0vlE7lLbJ0ULIShTY0jpk61I22iTCRIUL2zvFC1I7MyUT0ULLQ5Ug2jrdrspCDUpJNTRSMIVDa9I3pUJaPrVHUkfKSt7JSkXlattFZVIzzVV3W0V220WFUjfFhaBSPg3IQlWR2zFfSEW+RYJaOrWK2zb/yEKzBYNYPzzJTQVJeWlQA2LWafWC9yn5Sfji+wn+KfAKwv1i/onyqp9i8YPyo5JhOpV8WkhCSBTJRCDDT9bVbVA7pWzbNnVkW01nSk6FWdtFUtg3FVts2DOFXVs/5UzbPHVpSEgVRlo0mUhBGkpLPcU02EhIRsU52jNNlTnTT0pLhSNYODUrYlM0tSnaMUUq3D3rVRnaOkJLRvUW2kUVJ10/NUF07ChUy0TkS01RdcFMJktFdMFOhObDWGZqL5TeUTkE2Fw2soTU2UTK0TXEzNhNZ01JNLzYMY5AS3SpJdRErdts6yp8y3VqKvqUm9ti4TSg0zHaxEWAD8vw7PIM8yz0RfXs9oX4LPAIxfnl+wX7pRdtX2z+BfAt8ABG8Wb3jfOm9Mby5vMN9qbwCUb6ZvuG/Kb9xvBh/YD/JvAAR/Ln8If0p/XH9mf2B/kn8ArH+ef8B/un/8f/Z/II8yjwAUj0aPYI9yj4yP1n+Aj5qPAMSPro+oj+KPBJ8GnxifUp8ARJ8+n2ifep+sn16fmJ+6n7Dsn+afWJMmMotLvbRMFs2z50xNU+WERGtADjJrDVCFY4NEtPdQvZPbalH9U+FRTVNVUradQ8hSLRM6U1UTzG1T5RNAVHUjslTlo6smVc2zl6ykB2w0d5p0NOe8FG9XhbQsJERsBCcesgVZzbMnWdWzqw5ZDURYLSOUHCRTKViVtAwk39SkynQnNi8ASC9avzS/pi1+v6C/0i/EvwC2v/AvAj/8vx7PMM86wb6SlZpENGHctCDUpWQ0mtZsNFdWhVMYZDTaVdbdQ49VZRNWhDQcVdodI+PENKxUTVN1VNpVEzykpAZU3UO/U1otE4qUpFBTvZMahBS14/w0qwREdFJFQz5WhKT6UXUkUb2TihRE21RRrRMcUe0T5VDa3URQhVN4UB0jM1BanURPVROMT30UT/1T27FOvaNHTj1T4U3WnUN4TV2kTP1TkUxipaRMdSQ8V96yAEsNwzWd9EQ97ETKSX1E1NeaxjNJLRNKSr0U7EQqAUsl1FxXtl1+XU5fWF96XwBk74ZfGO+C78Rf7l8Aa8bvANDvIm8U/4ZtJv9Yn2JvbP8AVv9o/6L/tP/GnwCv4v/8/wDO/xAPIg88D0YPWA8KD3QPAJYPkA+iD8wPfg+4D+oP/A8ADh/YD0IfVB8mH3Af0g+cHwCGH6gfyh/kH/4f4B8KLywvADYfSC9qL3Qvhi+YL6ovzC8Yti8gL+IvS0AA</prop>
			</obj>
			<obj name="Protocol" class="HTCProtocol" version="1">
				<prop name="Created">2016-05-13T16:42:43.680</prop>
				<prop name="LastModified">2016-05-13T16:43:09.947</prop>
				<obj name="Programs" class="HTCRunProgramList" version="5">
					<list name="emlist" count="2">
						<obj name="item" class="HTCRunProgram" version="1">
							<prop name="name">Program</prop>
							<prop name="Cycles">1</prop>
							<prop name="AnalysisMode">None</prop>
							<obj name="Segments" class="TEMRunSegmentList" version="1">
								<list name="emlist" count="1">
									<obj name="item" class="HTCRunSegment" version="2">
										<prop name="Hold">180</prop>
										<prop name="Slope">4.4</prop>
										<prop name="StepDelay">0</prop>
										<prop name="StepSize">0</prop>
										<prop name="Target">95</prop>
										<prop name="Target2">0</prop>
										<prop name="AcquisitionMode">0</prop>
										<prop name="AcqPerDegree">5</prop>
									</obj>
								</list>
							</obj>
						</obj>
						<obj name="item" class="HTCRunProgram" version="1">
							<prop name="name">Program</prop>
							<prop name="Cycles">50</prop>
							<prop name="AnalysisMode">Quantification</prop>
							<obj name="Segments" class="TEMRunSegmentList" version="1">
								<list name="emlist" count="2">
									<obj name="item" class="HTCRunSegment" version="2">
										<prop name="Hold">15</prop>
										<prop name="Slope">4.4</prop>
										<prop name="StepDelay">0</prop>
										<prop name="StepSize">0</prop>
										<prop name="Target">95</prop>
										<prop name="Target2">0</prop>
										<prop name="AcquisitionMode">0</prop>
										<prop name="AcqPerDegree">5</prop>
									</obj>
									<obj name="item" class="HTCRunSegment" version="2">
										<prop name="Hold">60</prop>
										<prop name="Slope">2.2</prop>
										<prop name="StepDelay">0</prop>
										<prop name="StepSize">0</prop>
										<prop name="Target">55</prop>
										<prop name="Target2">0</prop>
										<prop name="AcquisitionMode">1</prop>
										<prop name="AcqPerDegree">5</prop>
									</obj>
								</list>
							</obj>
						</obj>
					</list>
					<list name="AnalysisModes" count="4">
						<item>None</item>
						<item>Quantification</item>
						<item>Melting Curves</item>
						<item>Color Compensation</item>
					</list>
					<prop name="ChannelCount">4</prop>
					<prop name="InstrumentSubclass">HTC_VER_10</prop>
					<obj name="Container" class="HTCBlockType" version="1">
						<prop name="Id">bt96S</prop>
						<prop name="RowCount">8</prop>
						<prop name="ColCount">12</prop>
						<prop name="OvershootDnDelay">10</prop>
						<prop name="OvershootUpDelay">10</prop>
						<prop name="RampRateMaxDn">2.2</prop>
						<prop name="RampRateMaxUp">4.4</prop>
						<prop name="ReactionVolMin">10</prop>
						<prop name="ReactionVolMax">100</prop>
						<prop name="ReactionVolDefault">20</prop>
						<prop name="HorVertCrosstalkCoefficient">0.0003</prop>
						<prop name="DiagCrosstalkCoefficent">0.0001</prop>
					</obj>
					<prop name="MaxPositionsToSeek">96</prop>
					<obj name="DetectionFormats" class="DetectionFormats" version="2">
						<list name="emlist" count="14">
							<obj name="item" class="HTCDetectionFormat" version="1">
								<list name="emlist" count="1">
									<obj name="item" class="HTCChannel" version="2">
										<prop name="name">SYBR Green I / HRM Dye</prop>
										<prop name="Active">1</prop>
										<prop name="EmissionWL">510</prop>
										<prop name="ExcitationWL">465</prop>
										<prop name="IntgrTime">250</prop>
										<prop name="MaxIntgrTime">1000</prop>
										<prop name="MeltFactor">1.2</prop>
										<prop name="QuantFactor">30</prop>
									</obj>
								</list>
								<prop name="name">SYBR Green I / HRM Dye</prop>
								<prop name="Active">1</prop>
								<prop name="DefChannelNdx">0</prop>
								<prop name="DenominatorNdx">-1</prop>
								<prop name="ReadOnly">0</prop>
								<list name="EmissionWLAvail" count="6">
									<item>488</item>
									<item>510</item>
									<item>580</item>
									<item>610</item>
									<item>640</item>
									<item>660</item>
								</list>
								<list name="ExcitationWLAvail" count="5">
									<item>440</item>
									<item>465</item>
									<item>498</item>
									<item>533</item>
									<item>618</item>
								</list>
								<prop name="MeasuringMode">hmmDynamic</prop>
							</obj>
							<obj name="item" class="HTCDetectionFormat" version="1">
								<list name="emlist" count="1">
									<obj name="item" class="HTCChannel" version="2">
										<prop name="name">SimpleProbe</prop>
										<prop name="Active">1</prop>
										<prop name="EmissionWL">510</prop>
										<prop name="ExcitationWL">465</prop>
										<prop name="IntgrTime">250</prop>
										<prop name="MaxIntgrTime">2000</prop>
										<prop name="MeltFactor">1.2</prop>
										<prop name="QuantFactor">2</prop>
									</obj>
								</list>
								<prop name="name">SimpleProbe</prop>
								<prop name="Active">1</prop>
								<prop name="DefChannelNdx">0</prop>
								<prop name="DenominatorNdx">-1</prop>
								<prop name="ReadOnly">0</prop>
								<list name="EmissionWLAvail" count="6">
									<item>488</item>
									<item>510</item>
									<item>580</item>
									<item>610</item>
									<item>640</item>
									<item>660</item>
								</list>
								<list name="ExcitationWLAvail" count="5">
									<item>440</item>
									<item>465</item>
									<item>498</item>
									<item>533</item>
									<item>618</item>
								</list>
								<prop name="MeasuringMode">hmmDynamic</prop>
							</obj>
							<obj name="item" class="HTCDetectionFormat" version="1">
								<list name="emlist" count="1">
									<obj name="item" class="HTCChannel" version="2">
										<prop name="name">FAM</prop>
										<prop name="Active">1</prop>
										<prop name="EmissionWL">510</prop>
										<prop name="ExcitationWL">465</prop>
										<prop name="IntgrTime">250</prop>
										<prop name="MaxIntgrTime">2000</prop>
										<prop name="MeltFactor">1</prop>
										<prop name="QuantFactor">10</prop>
									</obj>
								</list>
								<prop name="name">Mono Color Hydrolysis Probe / UPL Probe</prop>
								<prop name="Active">1</prop>
								<prop name="DefChannelNdx">0</prop>
								<prop name="DenominatorNdx">-1</prop>
								<prop name="ReadOnly">0</prop>
								<list name="EmissionWLAvail" count="6">
									<item>488</item>
									<item>510</item>
									<item>580</item>
									<item>610</item>
									<item>640</item>
									<item>660</item>
								</list>
								<list name="ExcitationWLAvail" count="5">
									<item>440</item>
									<item>465</item>
									<item>498</item>
									<item>533</item>
									<item>618</item>
								</list>
								<prop name="MeasuringMode">hmmDynamic</prop>
							</obj>
							<obj name="item" class="HTCDetectionFormat" version="1">
								<list name="emlist" count="2">
									<obj name="item" class="HTCChannel" version="2">
										<prop name="name">FAM</prop>
										<prop name="Active">1</prop>
										<prop name="EmissionWL">510</prop>
										<prop name="ExcitationWL">465</prop>
										<prop name="IntgrTime">250</prop>
										<prop name="MaxIntgrTime">2000</prop>
										<prop name="MeltFactor">1</prop>
										<prop name="QuantFactor">10</prop>
									</obj>
									<obj name="item" class="HTCChannel" version="2">
										<prop name="name">VIC / HEX / Yellow555</prop>
										<prop name="Active">1</prop>
										<prop name="EmissionWL">580</prop>
										<prop name="ExcitationWL">533</prop>
										<prop name="IntgrTime">250</prop>
										<prop name="MaxIntgrTime">2000</prop>
										<prop name="MeltFactor">1</prop>
										<prop name="QuantFactor">10</prop>
									</obj>
								</list>
								<prop name="name">Dual Color Hydrolysis Probe / UPL Probe</prop>
								<prop name="Active">1</prop>
								<prop name="DefChannelNdx">0</prop>
								<prop name="DenominatorNdx">-1</prop>
								<prop name="ReadOnly">0</prop>
								<list name="EmissionWLAvail" count="6">
									<item>488</item>
									<item>510</item>
									<item>580</item>
									<item>610</item>
									<item>640</item>
									<item>660</item>
								</list>
								<list name="ExcitationWLAvail" count="5">
									<item>440</item>
									<item>465</item>
									<item>498</item>
									<item>533</item>
									<item>618</item>
								</list>
								<prop name="MeasuringMode">hmmDynamic</prop>
							</obj>
							<obj name="item" class="HTCDetectionFormat" version="1">
								<list name="emlist" count="3">
									<obj name="item" class="HTCChannel" version="2">
										<prop name="name">FAM</prop>
										<prop name="Active">1</prop>
										<prop name="EmissionWL">510</prop>
										<prop name="ExcitationWL">465</prop>
										<prop name="IntgrTime">250</prop>
										<prop name="MaxIntgrTime">2000</prop>
										<prop name="MeltFactor">1</prop>
										<prop name="QuantFactor">10</prop>
									</obj>
									<obj name="item" class="HTCChannel" version="2">
										<prop name="name">VIC / HEX / Yellow555</prop>
										<prop name="Active">1</prop>
										<prop name="EmissionWL">580</prop>
										<prop name="ExcitationWL">533</prop>
										<prop name="IntgrTime">250</prop>
										<prop name="MaxIntgrTime">2000</prop>
										<prop name="MeltFactor">1</prop>
										<prop name="QuantFactor">10</prop>
									</obj>
									<obj name="item" class="HTCChannel" version="2">
										<prop name="name">Cy 5 / Cy 5.5</prop>
										<prop name="Active">1</prop>
										<prop name="EmissionWL">660</prop>
										<prop name="ExcitationWL">618</prop>
										<prop name="IntgrTime">250</prop>
										<prop name="MaxIntgrTime">2000</prop>
										<prop name="MeltFactor">1</prop>
										<prop name="QuantFactor">10</prop>
									</obj>
								</list>
								<prop name="name">3 Color Hydrolysis Probe</prop>
								<prop name="Active">1</prop>
								<prop name="DefChannelNdx">0</prop>
								<prop name="DenominatorNdx">-1</prop>
								<prop name="ReadOnly">0</prop>
								<list name="EmissionWLAvail" count="6">
									<item>488</item>
									<item>510</item>
									<item>580</item>
									<item>610</item>
									<item>640</item>
									<item>660</item>
								</list>
								<list name="ExcitationWLAvail" count="5">
									<item>440</item>
									<item>465</item>
									<item>498</item>
									<item>533</item>
									<item>618</item>
								</list>
								<prop name="MeasuringMode">hmmDynamic</prop>
							</obj>
							<obj name="item" class="HTCDetectionFormat" version="1">
								<list name="emlist" count="4">
									<obj name="item" class="HTCChannel" version="2">
										<prop name="name">Cyan 500</prop>
										<prop name="Active">1</prop>
										<prop name="EmissionWL">488</prop>
										<prop name="ExcitationWL">440</prop>
										<prop name="IntgrTime">250</prop>
										<prop name="MaxIntgrTime">2000</prop>
										<prop name="MeltFactor">1</prop>
										<prop name="QuantFactor">10</prop>
									</obj>
									<obj name="item" class="HTCChannel" version="2">
										<prop name="name">FAM</prop>
										<prop name="Active">1</prop>
										<prop name="EmissionWL">580</prop>
										<prop name="ExcitationWL">498</prop>
										<prop name="IntgrTime">250</prop>
										<prop name="MaxIntgrTime">2000</prop>
										<prop name="MeltFactor">1</prop>
										<prop name="QuantFactor">10</prop>
									</obj>
									<obj name="item" class="HTCChannel" version="2">
										<prop name="name">Red 610</prop>
										<prop name="Active">1</prop>
										<prop name="EmissionWL">610</prop>
										<prop name="ExcitationWL">533</prop>
										<prop name="IntgrTime">250</prop>
										<prop name="MaxIntgrTime">2000</prop>
										<prop name="MeltFactor">1</prop>
										<prop name="QuantFactor">10</prop>
									</obj>
									<obj name="item" class="HTCChannel" version="2">
										<prop name="name">Cy 5 / Cy 5.5</prop>
										<prop name="Active">1</prop>
										<prop name="EmissionWL">660</prop>
										<prop name="ExcitationWL">618</prop>
										<prop name="IntgrTime">250</prop>
										<prop name="MaxIntgrTime">2000</prop>
										<prop name="MeltFactor">1</prop>
										<prop name="QuantFactor">10</prop>
									</obj>
								</list>
								<prop name="name">4 Color Hydrolysis Probe</prop>
								<prop name="Active">1</prop>
								<prop name="DefChannelNdx">0</prop>
								<prop name="DenominatorNdx">-1</prop>
								<prop name="ReadOnly">0</prop>
								<list name="EmissionWLAvail" count="6">
									<item>488</item>
									<item>510</item>
									<item>580</item>
									<item>610</item>
									<item>640</item>
									<item>660</item>
								</list>
								<list name="ExcitationWLAvail" count="5">
									<item>440</item>
									<item>465</item>
									<item>498</item>
									<item>533</item>
									<item>618</item>
								</list>
								<prop name="MeasuringMode">hmmDynamic</prop>
							</obj>
							<obj name="item" class="HTCDetectionFormat" version="1">
								<list name="emlist" count="1">
									<obj name="item" class="HTCChannel" version="2">
										<prop name="name">Red 640</prop>
										<prop name="Active">1</prop>
										<prop name="EmissionWL">640</prop>
										<prop name="ExcitationWL">498</prop>
										<prop name="IntgrTime">250</prop>
										<prop name="MaxIntgrTime">2000</prop>
										<prop name="MeltFactor">1.2</prop>
										<prop name="QuantFactor">5</prop>
									</obj>
								</list>
								<prop name="name">Mono Color HybProbe</prop>
								<prop name="Active">1</prop>
								<prop name="DefChannelNdx">0</prop>
								<prop name="DenominatorNdx">-1</prop>
								<prop name="ReadOnly">0</prop>
								<list name="EmissionWLAvail" count="6">
									<item>488</item>
									<item>510</item>
									<item>580</item>
									<item>610</item>
									<item>640</item>
									<item>660</item>
								</list>
								<list name="ExcitationWLAvail" count="5">
									<item>440</item>
									<item>465</item>
									<item>498</item>
									<item>533</item>
									<item>618</item>
								</list>
								<prop name="MeasuringMode">hmmDynamic</prop>
							</obj>
							<obj name="item" class="HTCDetectionFormat" version="1">
								<list name="emlist" count="4">
									<obj name="item" class="HTCChannel" version="2">
										<prop name="name">Fluos</prop>
										<prop name="Active">1</prop>
										<prop name="EmissionWL">510</prop>
										<prop name="ExcitationWL">465</prop>
										<prop name="IntgrTime">250</prop>
										<prop name="MaxIntgrTime">2000</prop>
										<prop name="MeltFactor">2</prop>
										<prop name="QuantFactor">1.5</prop>
									</obj>
									<obj name="item" class="HTCChannel" version="2">
										<prop name="name">Red 610</prop>
										<prop name="Active">1</prop>
										<prop name="EmissionWL">610</prop>
										<prop name="ExcitationWL">498</prop>
										<prop name="IntgrTime">250</prop>
										<prop name="MaxIntgrTime">2000</prop>
										<prop name="MeltFactor">1.2</prop>
										<prop name="QuantFactor">5</prop>
									</obj>
									<obj name="item" class="HTCChannel" version="2">
										<prop name="name">Red 640</prop>
										<prop name="Active">1</prop>
										<prop name="EmissionWL">640</prop>
										<prop name="ExcitationWL">498</prop>
										<prop name="IntgrTime">250</prop>
										<prop name="MaxIntgrTime">2000</prop>
										<prop name="MeltFactor">1.2</prop>
										<prop name="QuantFactor">5</prop>
									</obj>
									<obj name="item" class="HTCChannel" version="2">
										<prop name="name">Cy 5 / Cy 5.5</prop>
										<prop name="Active">1</prop>
										<prop name="EmissionWL">660</prop>
										<prop name="ExcitationWL">498</prop>
										<prop name="IntgrTime">250</prop>
										<prop name="MaxIntgrTime">2000</prop>
										<prop name="MeltFactor">1.2</prop>
										<prop name="QuantFactor">5</prop>
									</obj>
								</list>
								<prop name="name">Multi Color HybProbe</prop>
								<prop name="Active">1</prop>
								<prop name="DefChannelNdx">0</prop>
								<prop name="DenominatorNdx">-1</prop>
								<prop name="ReadOnly">0</prop>
								<list name="EmissionWLAvail" count="6">
									<item>488</item>
									<item>510</item>
									<item>580</item>
									<item>610</item>
									<item>640</item>
									<item>660</item>
								</list>
								<list name="ExcitationWLAvail" count="5">
									<item>440</item>
									<item>465</item>
									<item>498</item>
									<item>533</item>
									<item>618</item>
								</list>
								<prop name="MeasuringMode">hmmDynamic</prop>
							</obj>
							<obj name="item" class="HTCDetectionFormat" version="1">
								<list name="emlist" count="4">
									<obj name="item" class="HTCChannel" version="2">
										<prop name="name">465-510</prop>
										<prop name="Active">1</prop>
										<prop name="EmissionWL">510</prop>
										<prop name="ExcitationWL">465</prop>
										<prop name="IntgrTime">250</prop>
										<prop name="MaxIntgrTime">1000</prop>
										<prop name="MeltFactor">1</prop>
										<prop name="QuantFactor">1</prop>
									</obj>
									<obj name="item" class="HTCChannel" version="2">
										<prop name="name">533-580</prop>
										<prop name="Active">1</prop>
										<prop name="EmissionWL">580</prop>
										<prop name="ExcitationWL">533</prop>
										<prop name="IntgrTime">250</prop>
										<prop name="MaxIntgrTime">1000</prop>
										<prop name="MeltFactor">1</prop>
										<prop name="QuantFactor">1</prop>
									</obj>
									<obj name="item" class="HTCChannel" version="2">
										<prop name="name">533-610</prop>
										<prop name="Active">1</prop>
										<prop name="EmissionWL">610</prop>
										<prop name="ExcitationWL">533</prop>
										<prop name="IntgrTime">250</prop>
										<prop name="MaxIntgrTime">1000</prop>
										<prop name="MeltFactor">1</prop>
										<prop name="QuantFactor">1</prop>
									</obj>
									<obj name="item" class="HTCChannel" version="2">
										<prop name="name">618-660</prop>
										<prop name="Active">1</prop>
										<prop name="EmissionWL">660</prop>
										<prop name="ExcitationWL">618</prop>
										<prop name="IntgrTime">250</prop>
										<prop name="MaxIntgrTime">1000</prop>
										<prop name="MeltFactor">1</prop>
										<prop name="QuantFactor">1</prop>
									</obj>
								</list>
								<prop name="name">SCicchitano1</prop>
								<prop name="Active">1</prop>
								<prop name="DefChannelNdx">0</prop>
								<prop name="DenominatorNdx">-1</prop>
								<prop name="ReadOnly">0</prop>
								<list name="EmissionWLAvail" count="6">
									<item>488</item>
									<item>510</item>
									<item>580</item>
									<item>610</item>
									<item>640</item>
									<item>660</item>
								</list>
								<list name="ExcitationWLAvail" count="5">
									<item>440</item>
									<item>465</item>
									<item>498</item>
									<item>533</item>
									<item>618</item>
								</list>
								<prop name="MeasuringMode">hmmDynamic</prop>
							</obj>
							<obj name="item" class="HTCDetectionFormat" version="1">
								<list name="emlist" count="2">
									<obj name="item" class="HTCChannel" version="2">
										<prop name="name">465-510</prop>
										<prop name="Active">1</prop>
										<prop name="EmissionWL">510</prop>
										<prop name="ExcitationWL">465</prop>
										<prop name="IntgrTime">250</prop>
										<prop name="MaxIntgrTime">1000</prop>
										<prop name="MeltFactor">1</prop>
										<prop name="QuantFactor">1</prop>
									</obj>
									<obj name="item" class="HTCChannel" version="2">
										<prop name="name">498-580</prop>
										<prop name="Active">1</prop>
										<prop name="EmissionWL">580</prop>
										<prop name="ExcitationWL">498</prop>
										<prop name="IntgrTime">250</prop>
										<prop name="MaxIntgrTime">1000</prop>
										<prop name="MeltFactor">1</prop>
										<prop name="QuantFactor">1</prop>
									</obj>
								</list>
								<prop name="name">VIC and FAM</prop>
								<prop name="Active">1</prop>
								<prop name="DefChannelNdx">0</prop>
								<prop name="DenominatorNdx">-1</prop>
								<prop name="ReadOnly">0</prop>
								<list name="EmissionWLAvail" count="6">
									<item>488</item>
									<item>510</item>
									<item>580</item>
									<item>610</item>
									<item>640</item>
									<item>660</item>
								</list>
								<list name="ExcitationWLAvail" count="5">
									<item>440</item>
									<item>465</item>
									<item>498</item>
									<item>533</item>
									<item>618</item>
								</list>
								<prop name="MeasuringMode">hmmDynamic</prop>
							</obj>
							<obj name="item" class="HTCDetectionFormat" version="1">
								<list name="emlist" count="2">
									<obj name="item" class="HTCChannel" version="2">
										<prop name="name">465-510</prop>
										<prop name="Active">1</prop>
										<prop name="EmissionWL">510</prop>
										<prop name="ExcitationWL">465</prop>
										<prop name="IntgrTime">250</prop>
										<prop name="MaxIntgrTime">1000</prop>
										<prop name="MeltFactor">1</prop>
										<prop name="QuantFactor">1</prop>
									</obj>
									<obj name="item" class="HTCChannel" version="2">
										<prop name="name">533-580</prop>
										<prop name="Active">1</prop>
										<prop name="EmissionWL">580</prop>
										<prop name="ExcitationWL">533</prop>
										<prop name="IntgrTime">250</prop>
										<prop name="MaxIntgrTime">1000</prop>
										<prop name="MeltFactor">1</prop>
										<prop name="QuantFactor">1</prop>
									</obj>
								</list>
								<prop name="name">Borowsky</prop>
								<prop name="Active">1</prop>
								<prop name="DefChannelNdx">0</prop>
								<prop name="DenominatorNdx">-1</prop>
								<prop name="ReadOnly">0</prop>
								<list name="EmissionWLAvail" count="6">
									<item>488</item>
									<item>510</item>
									<item>580</item>
									<item>610</item>
									<item>640</item>
									<item>660</item>
								</list>
								<list name="ExcitationWLAvail" count="5">
									<item>440</item>
									<item>465</item>
									<item>498</item>
									<item>533</item>
									<item>618</item>
								</list>
								<prop name="MeasuringMode">hmmDynamic</prop>
							</obj>
							<obj name="item" class="HTCDetectionFormat" version="1">
								<list name="emlist" count="2">
									<obj name="item" class="HTCChannel" version="2">
										<prop name="name">533-580</prop>
										<prop name="Active">1</prop>
										<prop name="EmissionWL">580</prop>
										<prop name="ExcitationWL">533</prop>
										<prop name="IntgrTime">250</prop>
										<prop name="MaxIntgrTime">1000</prop>
										<prop name="MeltFactor">1</prop>
										<prop name="QuantFactor">1</prop>
									</obj>
									<obj name="item" class="HTCChannel" version="2">
										<prop name="name">465-510</prop>
										<prop name="Active">1</prop>
										<prop name="EmissionWL">510</prop>
										<prop name="ExcitationWL">465</prop>
										<prop name="IntgrTime">250</prop>
										<prop name="MaxIntgrTime">1000</prop>
										<prop name="MeltFactor">1</prop>
										<prop name="QuantFactor">1</prop>
									</obj>
								</list>
								<prop name="name">RLB</prop>
								<prop name="Active">1</prop>
								<prop name="DefChannelNdx">0</prop>
								<prop name="DenominatorNdx">-1</prop>
								<prop name="ReadOnly">0</prop>
								<list name="EmissionWLAvail" count="6">
									<item>488</item>
									<item>510</item>
									<item>580</item>
									<item>610</item>
									<item>640</item>
									<item>660</item>
								</list>
								<list name="ExcitationWLAvail" count="5">
									<item>440</item>
									<item>465</item>
									<item>498</item>
									<item>533</item>
									<item>618</item>
								</list>
								<prop name="MeasuringMode">hmmDynamic</prop>
							</obj>
							<obj name="item" class="HTCDetectionFormat" version="1">
								<list name="emlist" count="0">
								</list>
								<prop name="name">New Format 1</prop>
								<prop name="Active">1</prop>
								<prop name="DefChannelNdx">-1</prop>
								<prop name="DenominatorNdx">-1</prop>
								<prop name="ReadOnly">0</prop>
								<list name="EmissionWLAvail" count="6">
									<item>488</item>
									<item>510</item>
									<item>580</item>
									<item>610</item>
									<item>640</item>
									<item>660</item>
								</list>
								<list name="ExcitationWLAvail" count="5">
									<item>440</item>
									<item>465</item>
									<item>498</item>
									<item>533</item>
									<item>618</item>
								</list>
								<prop name="MeasuringMode">hmmDynamic</prop>
							</obj>
							<obj name="item" class="HTCDetectionFormat" version="1">
								<list name="emlist" count="4">
									<obj name="item" class="HTCChannel" version="2">
										<prop name="name">618-660</prop>
										<prop name="Active">1</prop>
										<prop name="EmissionWL">660</prop>
										<prop name="ExcitationWL">618</prop>
										<prop name="IntgrTime">250</prop>
										<prop name="MaxIntgrTime">1000</prop>
										<prop name="MeltFactor">1</prop>
										<prop name="QuantFactor">1</prop>
									</obj>
									<obj name="item" class="HTCChannel" version="2">
										<prop name="name">498-580</prop>
										<prop name="Active">1</prop>
										<prop name="EmissionWL">580</prop>
										<prop name="ExcitationWL">498</prop>
										<prop name="IntgrTime">250</prop>
										<prop name="MaxIntgrTime">1000</prop>
										<prop name="MeltFactor">1</prop>
										<prop name="QuantFactor">1</prop>
									</obj>
									<obj name="item" class="HTCChannel" version="2">
										<prop name="name">533-580</prop>
										<prop name="Active">1</prop>
										<prop name="EmissionWL">580</prop>
										<prop name="ExcitationWL">533</prop>
										<prop name="IntgrTime">250</prop>
										<prop name="MaxIntgrTime">1000</prop>
										<prop name="MeltFactor">1</prop>
										<prop name="QuantFactor">1</prop>
									</obj>
									<obj name="item" class="HTCChannel" version="2">
										<prop name="name">465-510</prop>
										<prop name="Active">1</prop>
										<prop name="EmissionWL">510</prop>
										<prop name="ExcitationWL">465</prop>
										<prop name="IntgrTime">250</prop>
										<prop name="MaxIntgrTime">1000</prop>
										<prop name="MeltFactor">1</prop>
										<prop name="QuantFactor">1</prop>
									</obj>
								</list>
								<prop name="name">Borowsky_2</prop>
								<prop name="Active">1</prop>
								<prop name="DefChannelNdx">0</prop>
								<prop name="DenominatorNdx">-1</prop>
								<prop name="ReadOnly">0</prop>
								<list name="EmissionWLAvail" count="6">
									<item>488</item>
									<item>510</item>
									<item>580</item>
									<item>610</item>
									<item>640</item>
									<item>660</item>
								</list>
								<list name="ExcitationWLAvail" count="5">
									<item>440</item>
									<item>465</item>
									<item>498</item>
									<item>533</item>
									<item>618</item>
								</list>
								<prop name="MeasuringMode">hmmDynamic</prop>
							</obj>
						</list>
						<prop name="DefFormatName">Borowsky_2</prop>
					</obj>
					<list name="AcquisitionModes" count="4">
						<item>None</item>
						<item>Single</item>
						<item>Continuous</item>
						<item>Step</item>
					</list>
					<prop name="SeekTemp">30</prop>
					<prop name="SampleVolume">10</prop>
					<prop name="PlateID">B0209766</prop>
				</obj>
			</obj>
			<prop name="CompletedProgramNo">3</prop>
			<prop name="StopPoint">3</prop>
			<prop name="CarouselConstMoved">0</prop>
		</obj>
		<obj name="AnlsAndSampleInfo" class="AnlsAndSampleInfo" version="1">
			<obj name="AnlsPropTypes" class="PropertyTypeList" version="1">
				<list name="emlist" count="3">
					<obj name="item" class="SamplePropType" version="1">
						<prop name="name">Units</prop>
						<prop name="PropClass">QuantUnitsProp</prop>
						<prop name="IsChannelProperty">0</prop>
						<prop name="SelectorOrder">0</prop>
						<prop name="ShowInSelector">0</prop>
						<prop name="ShowInTable">0</prop>
						<prop name="TableOrder">0</prop>
					</obj>
					<obj name="item" class="SamplePropType" version="1">
						<prop name="name">ExtRef</prop>
						<prop name="PropClass">RQExtRefProp</prop>
						<prop name="IsChannelProperty">0</prop>
						<prop name="SelectorOrder">0</prop>
						<prop name="ShowInSelector">0</prop>
						<prop name="ShowInTable">0</prop>
						<prop name="TableOrder">0</prop>
					</obj>
					<obj name="item" class="SamplePropType" version="1">
						<prop name="name">Endpt External Experiment</prop>
						<prop name="PropClass">EndptGenoExtExp</prop>
						<prop name="IsChannelProperty">0</prop>
						<prop name="SelectorOrder">0</prop>
						<prop name="ShowInSelector">0</prop>
						<prop name="ShowInTable">0</prop>
						<prop name="TableOrder">0</prop>
					</obj>
				</list>
			</obj>
			<obj name="SamplePropTypes" class="PropertyTypeList" version="1">
				<list name="emlist" count="26">
					<obj name="item" class="SamplePosPropType" version="1">
						<prop name="name">Position</prop>
						<prop name="PropClass">GenSampleEditPosition</prop>
						<prop name="AnalysisClass">General</prop>
						<prop name="IsChannelProperty">0</prop>
						<prop name="SelectorOrder">0</prop>
						<prop name="ShowInSelector">0</prop>
						<prop name="ShowInTable">1</prop>
						<prop name="TableOrder">0</prop>
					</obj>
					<obj name="item" class="SamplePropType" version="1">
						<prop name="name">Color</prop>
						<prop name="PropClass">SamplePrefColor</prop>
						<prop name="AnalysisClass">General</prop>
						<prop name="IsChannelProperty">0</prop>
						<prop name="SelectorOrder">1</prop>
						<prop name="ShowInSelector">0</prop>
						<prop name="ShowInTable">1</prop>
						<prop name="TableOrder">1</prop>
					</obj>
					<obj name="item" class="SamplePropType" version="1">
						<prop name="name">Replicate of</prop>
						<prop name="PropClass">GenSampleEditReplicate</prop>
						<prop name="AnalysisClass">General</prop>
						<prop name="IsChannelProperty">0</prop>
						<prop name="SelectorOrder">2</prop>
						<prop name="ShowInSelector">0</prop>
						<prop name="ShowInTable">1</prop>
						<prop name="TableOrder">2</prop>
					</obj>
					<obj name="item" class="SamplePropType" version="1">
						<prop name="name">Sample Name</prop>
						<prop name="PropClass">GenSampleEditName</prop>
						<prop name="AnalysisClass">General</prop>
						<prop name="IsChannelProperty">0</prop>
						<prop name="SelectorOrder">3</prop>
						<prop name="ShowInSelector">1</prop>
						<prop name="ShowInTable">1</prop>
						<prop name="TableOrder">3</prop>
					</obj>
					<obj name="item" class="SamplePropType" version="1">
						<prop name="name">Subsets</prop>
						<prop name="PropClass">GenSampleEditSubset</prop>
						<prop name="AnalysisClass">General</prop>
						<prop name="IsChannelProperty">0</prop>
						<prop name="SelectorOrder">4</prop>
						<prop name="ShowInSelector">0</prop>
						<prop name="ShowInTable">0</prop>
						<prop name="TableOrder">4</prop>
					</obj>
					<obj name="item" class="SamplePropType" version="1">
						<prop name="name">Notes</prop>
						<prop name="PropClass">GenSampleEditNotes</prop>
						<prop name="AnalysisClass">General</prop>
						<prop name="IsChannelProperty">0</prop>
						<prop name="SelectorOrder">5</prop>
						<prop name="ShowInSelector">0</prop>
						<prop name="ShowInTable">0</prop>
						<prop name="TableOrder">5</prop>
					</obj>
					<obj name="item" class="SamplePropType" version="1">
						<prop name="name">Sample ID</prop>
						<prop name="PropClass">HTCSampleID</prop>
						<prop name="AnalysisClass">General</prop>
						<prop name="IsChannelProperty">0</prop>
						<prop name="SelectorOrder">6</prop>
						<prop name="ShowInSelector">0</prop>
						<prop name="ShowInTable">0</prop>
						<prop name="TableOrder">6</prop>
					</obj>
					<obj name="item" class="SamplePropType" version="1">
						<prop name="name">Sample Prep Notes</prop>
						<prop name="PropClass">HTCSamplePrepNotes</prop>
						<prop name="AnalysisClass">General</prop>
						<prop name="IsChannelProperty">0</prop>
						<prop name="SelectorOrder">7</prop>
						<prop name="ShowInSelector">0</prop>
						<prop name="ShowInTable">0</prop>
						<prop name="TableOrder">7</prop>
					</obj>
					<obj name="item" class="SamplePrefWidthType" version="1">
						<prop name="name">Width</prop>
						<prop name="PropClass">SamplePrefWidth</prop>
						<prop name="AnalysisClass">Sample preferences</prop>
						<prop name="IsChannelProperty">0</prop>
						<prop name="SelectorOrder">8</prop>
						<prop name="ShowInSelector">0</prop>
						<prop name="ShowInTable">0</prop>
						<prop name="TableOrder">8</prop>
					</obj>
					<obj name="item" class="SamplePrefLineStyleType" version="1">
						<prop name="name">Line Style</prop>
						<prop name="PropClass">SamplePrefLineStyle</prop>
						<prop name="AnalysisClass">Sample preferences</prop>
						<prop name="IsChannelProperty">0</prop>
						<prop name="SelectorOrder">9</prop>
						<prop name="ShowInSelector">0</prop>
						<prop name="ShowInTable">0</prop>
						<prop name="TableOrder">9</prop>
					</obj>
					<obj name="item" class="SamplePrefPointStyleType" version="1">
						<prop name="name">Point Style</prop>
						<prop name="PropClass">SamplePrefPointStyle</prop>
						<prop name="AnalysisClass">Sample preferences</prop>
						<prop name="IsChannelProperty">0</prop>
						<prop name="SelectorOrder">10</prop>
						<prop name="ShowInSelector">0</prop>
						<prop name="ShowInTable">0</prop>
						<prop name="TableOrder">10</prop>
					</obj>
					<obj name="item" class="SamplePropType" version="1">
						<prop name="name">Dominant Channel</prop>
						<prop name="PropClass">DominantChannelProp</prop>
						<prop name="AnalysisClass">Color Compensation Analysis</prop>
						<prop name="IsChannelProperty">0</prop>
						<prop name="SelectorOrder">11</prop>
						<prop name="ShowInSelector">0</prop>
						<prop name="ShowInTable">0</prop>
						<prop name="TableOrder">11</prop>
					</obj>
					<obj name="item" class="EndPtSampleTypePropertyType" version="1">
						<prop name="name">EndPt Sample Type</prop>
						<prop name="PropClass">GroupingSample</prop>
						<prop name="AnalysisClass">EndPtGenotyping</prop>
						<prop name="IsChannelProperty">0</prop>
						<prop name="SelectorOrder">12</prop>
						<prop name="ShowInSelector">0</prop>
						<prop name="ShowInTable">0</prop>
						<prop name="TableOrder">12</prop>
					</obj>
					<obj name="item" class="SamplePropType" version="1">
						<prop name="name">EndPt Genotype</prop>
						<prop name="PropClass">Genotype</prop>
						<prop name="AnalysisClass">EndPtGenotyping</prop>
						<prop name="IsChannelProperty">0</prop>
						<prop name="SelectorOrder">13</prop>
						<prop name="ShowInSelector">0</prop>
						<prop name="ShowInTable">0</prop>
						<prop name="TableOrder">13</prop>
					</obj>
					<obj name="item" class="SamplePropType" version="1">
						<prop name="name">Target Name</prop>
						<prop name="PropClass">TargetName</prop>
						<prop name="AnalysisClass">General</prop>
						<prop name="IsChannelProperty">1</prop>
						<prop name="SelectorOrder">14</prop>
						<prop name="ShowInSelector">0</prop>
						<prop name="ShowInTable">0</prop>
						<prop name="TableOrder">14</prop>
					</obj>
					<obj name="item" class="QuantSampleTypePropertyType" version="1">
						<prop name="name">Quantification Sample Type</prop>
						<prop name="PropClass">QuantSampleTypeProperty</prop>
						<prop name="AnalysisClass">Quantification Analysis</prop>
						<prop name="IsChannelProperty">1</prop>
						<prop name="SelectorOrder">15</prop>
						<prop name="ShowInSelector">0</prop>
						<prop name="ShowInTable">0</prop>
						<prop name="TableOrder">15</prop>
					</obj>
					<obj name="item" class="SamplePropType" version="1">
						<prop name="name">Concentration</prop>
						<prop name="PropClass">QuantConcProperty</prop>
						<prop name="AnalysisClass">Quantification Analysis</prop>
						<prop name="IsChannelProperty">1</prop>
						<prop name="SelectorOrder">16</prop>
						<prop name="ShowInSelector">0</prop>
						<prop name="ShowInTable">0</prop>
						<prop name="TableOrder">16</prop>
					</obj>
					<obj name="item" class="QuantCpType" version="1">
						<prop name="name">Cp Low</prop>
						<prop name="PropClass">QuantCpLowProp</prop>
						<prop name="AnalysisClass">Quantification Analysis</prop>
						<prop name="IsChannelProperty">1</prop>
						<prop name="SelectorOrder">17</prop>
						<prop name="ShowInSelector">0</prop>
						<prop name="ShowInTable">0</prop>
						<prop name="TableOrder">17</prop>
					</obj>
					<obj name="item" class="QuantCpType" version="1">
						<prop name="name">Cp High</prop>
						<prop name="PropClass">QuantCpHighProp</prop>
						<prop name="AnalysisClass">Quantification Analysis</prop>
						<prop name="IsChannelProperty">1</prop>
						<prop name="SelectorOrder">18</prop>
						<prop name="ShowInSelector">0</prop>
						<prop name="ShowInTable">0</prop>
						<prop name="TableOrder">18</prop>
					</obj>
					<obj name="item" class="GroupSampleTypePropertyType" version="1">
						<prop name="name">Melt Geno Sample Type</prop>
						<prop name="PropClass">GroupChannelTypeProp</prop>
						<prop name="AnalysisClass">Melt Geno</prop>
						<prop name="IsChannelProperty">1</prop>
						<prop name="SelectorOrder">19</prop>
						<prop name="ShowInSelector">0</prop>
						<prop name="ShowInTable">0</prop>
						<prop name="TableOrder">19</prop>
					</obj>
					<obj name="item" class="SamplePropType" version="1">
						<prop name="name">Melt Geno Genotype</prop>
						<prop name="PropClass">ChannelGenotype</prop>
						<prop name="AnalysisClass">Melt Geno</prop>
						<prop name="IsChannelProperty">1</prop>
						<prop name="SelectorOrder">20</prop>
						<prop name="ShowInSelector">0</prop>
						<prop name="ShowInTable">0</prop>
						<prop name="TableOrder">20</prop>
					</obj>
					<obj name="item" class="RQTargetPropertyType" version="1">
						<prop name="name">Target Type</prop>
						<prop name="PropClass">RQTargetProperty</prop>
						<prop name="AnalysisClass">Relative Quantification</prop>
						<prop name="IsChannelProperty">1</prop>
						<prop name="SelectorOrder">21</prop>
						<prop name="ShowInSelector">0</prop>
						<prop name="ShowInTable">0</prop>
						<prop name="TableOrder">21</prop>
					</obj>
					<obj name="item" class="RQSampleTargetPropertyType" version="1">
						<prop name="name">Combined Sample and Target Type</prop>
						<prop name="PropClass">RQSampleTargetProperty</prop>
						<prop name="AnalysisClass">Relative Quantification</prop>
						<prop name="IsChannelProperty">1</prop>
						<prop name="SelectorOrder">22</prop>
						<prop name="ShowInSelector">0</prop>
						<prop name="ShowInTable">0</prop>
						<prop name="TableOrder">22</prop>
					</obj>
					<obj name="item" class="SamplePropType" version="1">
						<prop name="name">Efficiency</prop>
						<prop name="PropClass">RQEffProp</prop>
						<prop name="AnalysisClass">Relative Quantification</prop>
						<prop name="IsChannelProperty">1</prop>
						<prop name="SelectorOrder">23</prop>
						<prop name="ShowInSelector">0</prop>
						<prop name="ShowInTable">0</prop>
						<prop name="TableOrder">23</prop>
					</obj>
					<obj name="item" class="GroupSampleTypePropertyTypeNoPos" version="1">
						<prop name="name">Scanning Sample Type</prop>
						<prop name="PropClass">GroupChannelTypeProp</prop>
						<prop name="AnalysisClass">Scanning</prop>
						<prop name="IsChannelProperty">1</prop>
						<prop name="SelectorOrder">24</prop>
						<prop name="ShowInSelector">0</prop>
						<prop name="ShowInTable">0</prop>
						<prop name="TableOrder">24</prop>
					</obj>
					<obj name="item" class="SamplePropType" version="1">
						<prop name="name">Scanning Genotype</prop>
						<prop name="PropClass">ChannelGenotype</prop>
						<prop name="AnalysisClass">Scanning</prop>
						<prop name="IsChannelProperty">1</prop>
						<prop name="SelectorOrder">25</prop>
						<prop name="ShowInSelector">0</prop>
						<prop name="ShowInTable">0</prop>
						<prop name="TableOrder">25</prop>
					</obj>
				</list>
			</obj>
			<obj name="SelectedChannels" class="TEMIntegerSet" version="1">
				<list name="Items" count="4">
					<prop name="Item">0</prop>
					<prop name="Item">1</prop>
					<prop name="Item">2</prop>
					<prop name="Item">3</prop>
				</list>
			</obj>
			<obj name="AnalysisProperties" class="ExpPropList" version="1">
				<list name="emlist" count="3">
					<obj name="PropertyObject" class="EndptGenoExtExp" version="3">
						<prop name="PropertyTypeName">Endpt External Experiment</prop>
					</obj>
					<obj name="PropertyObject" class="RQExtRefProp" version="3">
						<prop name="PropertyTypeName">ExtRef</prop>
						<prop name="RefExpProg">-1</prop>
					</obj>
					<obj name="PropertyObject" class="QuantUnitsProp" version="3">
						<prop name="PropertyTypeName">Units</prop>
					</obj>
				</list>
			</obj>
			<obj name="SampleInfoList" class="SamplePropInfoList" version="1">
				<list name="emlist" count="96">
					<obj name="item" class="SamplePropInfo" version="1">
						<obj name="ChannelProperties" class="ChanPropList" version="2">
							<obj name="ChannelProperties" class="EMList" version="1">
								<list name="emlist" count="4">
									<obj name="item" class="PropertyList" version="1">
										<list name="emlist" count="12">
											<obj name="PropertyObject" class="RQSampleTargetProperty" version="4">
												<prop name="PropertyTypeName">Combined Sample and Target Type</prop>
												<prop name="Position">0</prop>
												<prop name="IsDefault">0</prop>
												<obj name="ChannelProp" class="ChannelProperty" version="1">
													<prop name="ChannelIdx">0</prop>
												</obj>
											</obj>
											<obj name="PropertyObject" class="QuantConcProperty" version="4">
												<prop name="PropertyTypeName">Concentration</prop>
												<prop name="Position">0</prop>
												<prop name="IsDefault">1</prop>
												<prop name="Concentration">0</prop>
												<obj name="ChannelProp" class="ChannelProperty" version="1">
													<prop name="ChannelIdx">0</prop>
												</obj>
												<prop name="ReadOnly">1</prop>
											</obj>
											<obj name="PropertyObject" class="QuantCpHighProp" version="4">
												<prop name="PropertyTypeName">Cp High</prop>
												<prop name="Position">0</prop>
												<prop name="IsDefault">1</prop>
												<prop name="CpRangeHigh">0</prop>
												<obj name="ChannelProp" class="ChannelProperty" version="1">
													<prop name="ChannelIdx">0</prop>
												</obj>
												<prop name="ReadOnly">1</prop>
											</obj>
											<obj name="PropertyObject" class="QuantCpLowProp" version="4">
												<prop name="PropertyTypeName">Cp Low</prop>
												<prop name="Position">0</prop>
												<prop name="IsDefault">1</prop>
												<prop name="CpRangeLow">0</prop>
												<obj name="ChannelProp" class="ChannelProperty" version="1">
													<prop name="ChannelIdx">0</prop>
												</obj>
												<prop name="ReadOnly">1</prop>
											</obj>
											<obj name="PropertyObject" class="RQEffProp" version="4">
												<prop name="PropertyTypeName">Efficiency</prop>
												<prop name="Position">0</prop>
												<prop name="IsDefault">1</prop>
												<prop name="Efficiency">2</prop>
												<obj name="ChannelProp" class="ChannelProperty" version="1">
													<prop name="ChannelIdx">0</prop>
												</obj>
											</obj>
											<obj name="PropertyObject" class="ChannelGenotype" version="4">
												<prop name="PropertyTypeName">Melt Geno Genotype</prop>
												<prop name="Position">0</prop>
												<prop name="IsDefault">1</prop>
												<prop name="ReadOnly">1</prop>
												<obj name="ChannelProp" class="ChannelProperty" version="1">
													<prop name="ChannelIdx">0</prop>
												</obj>
											</obj>
											<obj name="PropertyObject" class="GroupChannelTypeProp" version="4">
												<prop name="PropertyTypeName">Melt Geno Sample Type</prop>
												<prop name="Position">0</prop>
												<prop name="IsDefault">0</prop>
												<prop name="GroupSampleType">mstUnknown</prop>
												<obj name="ChannelProp" class="ChannelProperty" version="1">
													<prop name="ChannelIdx">0</prop>
												</obj>
											</obj>
											<obj name="PropertyObject" class="QuantSampleTypeProperty" version="4">
												<prop name="PropertyTypeName">Quantification Sample Type</prop>
												<prop name="Position">0</prop>
												<prop name="IsDefault">0</prop>
												<prop name="SampleType">qsUnknown</prop>
												<obj name="ChannelProp" class="ChannelProperty" version="1">
													<prop name="ChannelIdx">0</prop>
												</obj>
											</obj>
											<obj name="PropertyObject" class="ChannelGenotype" version="4">
												<prop name="PropertyTypeName">Scanning Genotype</prop>
												<prop name="Position">0</prop>
												<prop name="IsDefault">1</prop>
												<prop name="ReadOnly">1</prop>
												<obj name="ChannelProp" class="ChannelProperty" version="1">
													<prop name="ChannelIdx">0</prop>
												</obj>
											</obj>
											<obj name="PropertyObject" class="GroupChannelTypeProp" version="4">
												<prop name="PropertyTypeName">Scanning Sample Type</prop>
												<prop name="Position">0</prop>
												<prop name="IsDefault">0</prop>
												<prop name="GroupSampleType">mstUnknown</prop>
												<obj name="ChannelProp" class="ChannelProperty" version="1">
													<prop name="ChannelIdx">0</prop>
												</obj>
											</obj>
											<obj name="PropertyObject" class="TargetName" version="4">
												<prop name="PropertyTypeName">Target Name</prop>
												<prop name="Position">0</prop>
												<prop name="IsDefault">1</prop>
												<obj name="ChannelProp" class="ChannelProperty" version="1">
													<prop name="ChannelIdx">0</prop>
												</obj>
											</obj>
											<obj name="PropertyObject" class="RQTargetProperty" version="4">
												<prop name="PropertyTypeName">Target Type</prop>
												<prop name="Position">0</prop>
												<prop name="IsDefault">0</prop>
												<prop name="TargetType">dtNone</prop>
												<obj name="ChannelProp" class="ChannelProperty" version="1">
													<prop name="ChannelIdx">0</prop>
												</obj>
											</obj>
										</list>
									</obj>
									<obj name="item" class="PropertyList" version="1">
										<list name="emlist" count="12">
											<obj name="PropertyObject" class="RQSampleTargetProperty" version="4">
												<prop name="PropertyTypeName">Combined Sample and Target Type</prop>
												<prop name="Position">0</prop>
												<prop name="IsDefault">0</prop>
												<obj name="ChannelProp" class="ChannelProperty" version="1">
													<prop name="ChannelIdx">1</prop>
												</obj>
											</obj>
											<obj name="PropertyObject" class="QuantConcProperty" version="4">
												<prop name="PropertyTypeName">Concentration</prop>
												<prop name="Position">0</prop>
												<prop name="IsDefault">1</prop>
												<prop name="Concentration">0</prop>
												<obj name="ChannelProp" class="ChannelProperty" version="1">
													<prop name="ChannelIdx">1</prop>
												</obj>
												<prop name="ReadOnly">1</prop>
											</obj>
											<obj name="PropertyObject" class="QuantCpHighProp" version="4">
												<prop name="PropertyTypeName">Cp High</prop>
												<prop name="Position">0</prop>
												<prop name="IsDefault">1</prop>
												<prop name="CpRangeHigh">0</prop>
												<obj name="ChannelProp" class="ChannelProperty" version="1">
													<prop name="ChannelIdx">1</prop>
												</obj>
												<prop name="ReadOnly">1</prop>
											</obj>
											<obj name="PropertyObject" class="QuantCpLowProp" version="4">
												<prop name="PropertyTypeName">Cp Low</prop>
												<prop name="Position">0</prop>
												<prop name="IsDefault">1</prop>
												<prop name="CpRangeLow">0</prop>
												<obj name="ChannelProp" class="ChannelProperty" version="1">
													<prop name="ChannelIdx">1</prop>
												</obj>
												<prop name="ReadOnly">1</prop>
											</obj>
											<obj name="PropertyObject" class="RQEffProp" version="4">
												<prop name="PropertyTypeName">Efficiency</prop>
												<prop name="Position">0</prop>
												<prop name="IsDefault">1</prop>
												<prop name="Efficiency">2</prop>
												<obj name="ChannelProp" class="ChannelProperty" version="1">
													<prop name="ChannelIdx">1</prop>
												</obj>
											</obj>
											<obj name="PropertyObject" class="ChannelGenotype" version="4">
												<prop name="PropertyTypeName">Melt Geno Genotype</prop>
												<prop name="Position">0</prop>
												<prop name="IsDefault">1</prop>
												<prop name="ReadOnly">1</prop>
												<obj name="ChannelProp" class="ChannelProperty" version="1">
													<prop name="ChannelIdx">1</prop>
												</obj>
											</obj>
											<obj name="PropertyObject" class="GroupChannelTypeProp" version="4">
												<prop name="PropertyTypeName">Melt Geno Sample Type</prop>
												<prop name="Position">0</prop>
												<prop name="IsDefault">0</prop>
												<prop name="GroupSampleType">mstUnknown</prop>
												<obj name="ChannelProp" class="ChannelProperty" version="1">
													<prop name="ChannelIdx">1</prop>
												</obj>
											</obj>
											<obj name="PropertyObject" class="QuantSampleTypeProperty" version="4">
												<prop name="PropertyTypeName">Quantification Sample Type</prop>
												<prop name="Position">0</prop>
												<prop name="IsDefault">0</prop>
												<prop name="SampleType">qsUnknown</prop>
												<obj name="ChannelProp" class="ChannelProperty" version="1">
													<prop name="ChannelIdx">1</prop>
												</obj>
											</obj>
											<obj name="PropertyObject" class="ChannelGenotype" version="4">
												<prop name="PropertyTypeName">Scanning Genotype</prop>
												<prop name="Position">0</prop>
												<prop name="IsDefault">1</prop>
												<prop name="ReadOnly">1</prop>
												<obj name="ChannelProp" class="ChannelProperty" version="1">
													<prop name="ChannelIdx">1</prop>
												</obj>
											</obj>
											<obj name="PropertyObject" class="GroupChannelTypeProp" version="4">
												<prop name="PropertyTypeName">Scanning Sample Type</prop>
												<prop name="Position">0</prop>
												<prop name="IsDefault">0</prop>
												<prop name="GroupSampleType">mstUnknown</prop>
												<obj name="ChannelProp" class="ChannelProperty" version="1">
													<prop name="ChannelIdx">1</prop>
												</obj>
											</obj>
											<obj name="PropertyObject" class="TargetName" version="4">
												<prop name="PropertyTypeName">Target Name</prop>
												<prop name="Position">0</prop>
												<prop name="IsDefault">1</prop>
												<obj name="ChannelProp" class="ChannelProperty" version="1">
													<prop name="ChannelIdx">1</prop>
												</obj>
											</obj>
											<obj name="PropertyObject" class="RQTargetProperty" version="4">
												<prop name="PropertyTypeName">Target Type</prop>
												<prop name="Position">0</prop>
												<prop name="IsDefault">0</prop>
												<prop name="TargetType">dtNone</prop>
												<obj name="ChannelProp" class="ChannelProperty" version="1">
													<prop name="ChannelIdx">1</prop>
												</obj>
											</obj>
										</list>
									</obj>
									<obj name="item" class="PropertyList" version="1">
										<list name="emlist" count="12">
											<obj name="PropertyObject" class="RQSampleTargetProperty" version="4">
												<prop name="PropertyTypeName">Combined Sample and Target Type</prop>
												<prop name="Position">0</prop>
												<prop name="IsDefault">0</prop>
												<obj name="ChannelProp" class="ChannelProperty" version="1">
													<prop name="ChannelIdx">2</prop>
												</obj>
											</obj>
											<obj name="PropertyObject" class="QuantConcProperty" version="4">
												<prop name="PropertyTypeName">Concentration</prop>
												<prop name="Position">0</prop>
												<prop name="IsDefault">1</prop>
												<prop name="Concentration">0</prop>
												<obj name="ChannelProp" class="ChannelProperty" version="1">
													<prop name="ChannelIdx">2</prop>
												</obj>
												<prop name="ReadOnly">1</prop>
											</obj>
											<obj name="PropertyObject" class="QuantCpHighProp" version="4">
												<prop name="PropertyTypeName">Cp High</prop>
												<prop name="Position">0</prop>
												<prop name="IsDefault">1</prop>
												<prop name="CpRangeHigh">0</prop>
												<obj name="ChannelProp" class="ChannelProperty" version="1">
													<prop name="ChannelIdx">2</prop>
												</obj>
												<prop name="ReadOnly">1</prop>
											</obj>
											<obj name="PropertyObject" class="QuantCpLowProp" version="4">
												<prop name="PropertyTypeName">Cp Low</prop>
												<prop name="Position">0</prop>
												<prop name="IsDefault">1</prop>
												<prop name="CpRangeLow">0</prop>
												<obj name="ChannelProp" class="ChannelProperty" version="1">
													<prop name="ChannelIdx">2</prop>
												</obj>
												<prop name="ReadOnly">1</prop>
											</obj>
											<obj name="PropertyObject" class="RQEffProp" version="4">
												<prop name="PropertyTypeName">Efficiency</prop>
												<prop name="Position">0</prop>
												<prop name="IsDefault">1</prop>
												<prop name="Efficiency">2</prop>
												<obj name="ChannelProp" class="ChannelProperty" version="1">
													<prop name="ChannelIdx">2</prop>
												</obj>
											</obj>
											<obj name="PropertyObject" class="ChannelGenotype" version="4">
												<prop name="PropertyTypeName">Melt Geno Genotype</prop>
												<prop name="Position">0</prop>
												<prop name="IsDefault">1</prop>
												<prop name="ReadOnly">1</prop>
												<obj name="ChannelProp" class="ChannelProperty" version="1">
													<prop name="ChannelIdx">2</prop>
												</obj>
											</obj>
											<obj name="PropertyObject" class="GroupChannelTypeProp" version="4">
												<prop name="PropertyTypeName">Melt Geno Sample Type</prop>
												<prop name="Position">0</prop>
												<prop name="IsDefault">0</prop>
												<prop name="GroupSampleType">mstUnknown</prop>
												<obj name="ChannelProp" class="ChannelProperty" version="1">
													<prop name="ChannelIdx">2</prop>
												</obj>
											</obj>
											<obj name="PropertyObject" class="QuantSampleTypeProperty" version="4">
												<prop name="PropertyTypeName">Quantification Sample Type</prop>
												<prop name="Position">0</prop>
												<prop name="IsDefault">0</prop>
												<prop name="SampleType">qsUnknown</prop>
												<obj name="ChannelProp" class="ChannelProperty" version="1">
													<prop name="ChannelIdx">2</prop>
												</obj>
											</obj>
											<obj name="PropertyObject" class="ChannelGenotype" version="4">
												<prop name="PropertyTypeName">Scanning Genotype</prop>
												<prop name="Position">0</prop>
												<prop name="IsDefault">1</prop>
												<prop name="ReadOnly">1</prop>
												<obj name="ChannelProp" class="ChannelProperty" version="1">
													<prop name="ChannelIdx">2</prop>
												</obj>
											</obj>
											<obj name="PropertyObject" class="GroupChannelTypeProp" version="4">
												<prop name="PropertyTypeName">Scanning Sample Type</prop>
												<prop name="Position">0</prop>
												<prop name="IsDefault">0</prop>
												<prop name="GroupSampleType">mstUnknown</prop>
												<obj name="ChannelProp" class="ChannelProperty" version="1">
													<prop name="ChannelIdx">2</prop>
												</obj>
											</obj>
											<obj name="PropertyObject" class="TargetName" version="4">
												<prop name="PropertyTypeName">Target Name</prop>
												<prop name="Position">0</prop>
												<prop name="IsDefault">1</prop>
												<obj name="ChannelProp" class="ChannelProperty" version="1">
													<prop name="ChannelIdx">2</prop>
												</obj>
											</obj>
											<obj name="PropertyObject" class="RQTargetProperty" version="4">
												<prop name="PropertyTypeName">Target Type</prop>
												<prop name="Position">0</prop>
												<prop name="IsDefault">0</prop>
												<prop name="TargetType">dtNone</prop>
												<obj name="ChannelProp" class="ChannelProperty" version="1">
													<prop name="ChannelIdx">2</prop>
												</obj>
											</obj>
										</list>
									</obj>
									<obj name="item" class="PropertyList" version="1">
										<list name="emlist" count="12">
											<obj name="PropertyObject" class="RQSampleTargetProperty" version="4">
												<prop name="PropertyTypeName">Combined Sample and Target Type</prop>
												<prop name="Position">0</prop>
												<prop name="IsDefault">0</prop>
												<obj name="ChannelProp" class="ChannelProperty" version="1">
													<prop name="ChannelIdx">3</prop>
												</obj>
											</obj>
											<obj name="PropertyObject" class="QuantConcProperty" version="4">
												<prop name="PropertyTypeName">Concentration</prop>
												<prop name="Position">0</prop>
												<prop name="IsDefault">1</prop>
												<prop name="Concentration">0</prop>
												<obj name="ChannelProp" class="ChannelProperty" version="1">
													<prop name="ChannelIdx">3</prop>
												</obj>
												<prop name="ReadOnly">1</prop>
											</obj>
											<obj name="PropertyObject" class="QuantCpHighProp" version="4">
												<prop name="PropertyTypeName">Cp High</prop>
												<prop name="Position">0</prop>
												<prop name="IsDefault">1</prop>
												<prop name="CpRangeHigh">0</prop>
												<obj name="ChannelProp" class="ChannelProperty" version="1">
													<prop name="ChannelIdx">3</prop>
												</obj>
												<prop name="ReadOnly">1</prop>
											</obj>
											<obj name="PropertyObject" class="QuantCpLowProp" version="4">
												<prop name="PropertyTypeName">Cp Low</prop>
												<prop name="Position">0</prop>
												<prop name="IsDefault">1</prop>
												<prop name="CpRangeLow">0</prop>
												<obj name="ChannelProp" class="ChannelProperty" version="1">
													<prop name="ChannelIdx">3</prop>
												</obj>
												<prop name="ReadOnly">1</prop>
											</obj>
											<obj name="PropertyObject" class="RQEffProp" version="4">
												<prop name="PropertyTypeName">Efficiency</prop>
												<prop name="Position">0</prop>
												<prop name="IsDefault">1</prop>
												<prop name="Efficiency">2</prop>
												<obj name="ChannelProp" class="ChannelProperty" version="1">
													<prop name="ChannelIdx">3</prop>
												</obj>
											</obj>
											<obj name="PropertyObject" class="ChannelGenotype" version="4">
												<prop name="PropertyTypeName">Melt Geno Genotype</prop>
												<prop name="Position">0</prop>
												<prop name="IsDefault">1</prop>
												<prop name="ReadOnly">1</prop>
												<obj name="ChannelProp" class="ChannelProperty" version="1">
													<prop name="ChannelIdx">3</prop>
												</obj>
											</obj>
											<obj name="PropertyObject" class="GroupChannelTypeProp" version="4">
												<prop name="PropertyTypeName">Melt Geno Sample Type</prop>
												<prop name="Position">0</prop>
												<prop name="IsDefault">0</prop>
												<prop name="GroupSampleType">mstUnknown</prop>
												<obj name="ChannelProp" class="ChannelProperty" version="1">
													<prop name="ChannelIdx">3</prop>
												</obj>
											</obj>
											<obj name="PropertyObject" class="QuantSampleTypeProperty" version="4">
												<prop name="PropertyTypeName">Quantification Sample Type</prop>
												<prop name="Position">0</prop>
												<prop name="IsDefault">0</prop>
												<prop name="SampleType">qsUnknown</prop>
												<obj name="ChannelProp" class="ChannelProperty" version="1">
													<prop name="ChannelIdx">3</prop>
												</obj>
											</obj>
											<obj name="PropertyObject" class="ChannelGenotype" version="4">
												<prop name="PropertyTypeName">Scanning Genotype</prop>
												<prop name="Position">0</prop>
												<prop name="IsDefault">1</prop>
												<prop name="ReadOnly">1</prop>
												<obj name="ChannelProp" class="ChannelProperty" version="1">
													<prop name="ChannelIdx">3</prop>
												</obj>
											</obj>
											<obj name="PropertyObject" class="GroupChannelTypeProp" version="4">
												<prop name="PropertyTypeName">Scanning Sample Type</prop>
												<prop name="Position">0</prop>
												<prop name="IsDefault">0</prop>
												<prop name="GroupSampleType">mstUnknown</prop>
												<obj name="ChannelProp" class="ChannelProperty" version="1">
													<prop name="ChannelIdx">3</prop>
												</obj>
											</obj>
											<obj name="PropertyObject" class="TargetName" version="4">
												<prop name="PropertyTypeName">Target Name</prop>
												<prop name="Position">0</prop>
												<prop name="IsDefault">1</prop>
												<obj name="ChannelProp" class="ChannelProperty" version="1">
													<prop name="ChannelIdx">3</prop>
												</obj>
											</obj>
											<obj name="PropertyObject" class="RQTargetProperty" version="4">
												<prop name="PropertyTypeName">Target Type</prop>
												<prop name="Position">0</prop>
												<prop name="IsDefault">0</prop>
												<prop name="TargetType">dtNone</prop>
												<obj name="ChannelProp" class="ChannelProperty" version="1">
													<prop name="ChannelIdx">3</prop>
												</obj>
											</obj>
										</list>
									</obj>
								</list>
							</obj>
						</obj>
						<prop name="ChannelPropertyCount">4</prop>
						<prop name="ContainerPosition">0</prop>
						<prop name="HasSampleProperties">1</prop>
						<obj name="SampleProperties" class="PropertyList" version="1">
							<list name="emlist" count="14">
								<obj name="PropertyObject" class="SamplePrefColor" version="4">
									<prop name="PropertyTypeName">Color</prop>
									<prop name="Position">0</prop>
									<prop name="IsDefault">0</prop>
									<prop name="Color">$00FF8000</prop>
								</obj>
								<obj name="PropertyObject" class="DominantChannelProp" version="4">
									<prop name="PropertyTypeName">Dominant Channel</prop>
									<prop name="Position">0</prop>
									<prop name="IsDefault">0</prop>
									<prop name="DominantChannel">0</prop>
								</obj>
								<obj name="PropertyObject" class="Genotype" version="4">
									<prop name="PropertyTypeName">EndPt Genotype</prop>
									<prop name="Position">0</prop>
									<prop name="IsDefault">1</prop>
									<prop name="ReadOnly">1</prop>
								</obj>
								<obj name="PropertyObject" class="GroupingSample" version="4">
									<prop name="PropertyTypeName">EndPt Sample Type</prop>
									<prop name="Position">0</prop>
									<prop name="IsDefault">0</prop>
									<prop name="GroupSampleType">mstUnknown</prop>
								</obj>
								<obj name="PropertyObject" class="SamplePrefLineStyle" version="4">
									<prop name="PropertyTypeName">Line Style</prop>
									<prop name="Position">0</prop>
									<prop name="IsDefault">0</prop>
									<prop name="LineStyle">psSolid</prop>
								</obj>
								<obj name="PropertyObject" class="GenSampleEditNotes" version="4">
									<prop name="PropertyTypeName">Notes</prop>
									<prop name="Position">0</prop>
									<prop name="IsDefault">1</prop>
								</obj>
								<obj name="PropertyObject" class="SamplePrefPointStyle" version="4">
									<prop name="PropertyTypeName">Point Style</prop>
									<prop name="Position">0</prop>
									<prop name="IsDefault">0</prop>
									<prop name="PointStyle">psNothing</prop>
								</obj>
								<obj name="PropertyObject" class="GenSampleEditPosition" version="4">
									<prop name="PropertyTypeName">Position</prop>
									<prop name="Position">0</prop>
									<prop name="IsDefault">1</prop>
								</obj>
								<obj name="PropertyObject" class="GenSampleEditReplicate" version="4">
									<prop name="PropertyTypeName">Replicate of</prop>
									<prop name="Position">0</prop>
									<prop name="IsDefault">1</prop>
									<prop name="ReplicateOf">-1</prop>
								</obj>
								<obj name="PropertyObject" class="HTCSampleID" version="4">
									<prop name="PropertyTypeName">Sample ID</prop>
									<prop name="Position">0</prop>
									<prop name="IsDefault">1</prop>
								</obj>
								<obj name="PropertyObject" class="GenSampleEditName" version="4">
									<prop name="PropertyTypeName">Sample Name</prop>
									<prop name="Position">0</prop>
									<prop name="IsDefault">1</prop>
									<prop name="name">Sample 1</prop>
								</obj>
								<obj name="PropertyObject" class="HTCSamplePrepNotes" version="4">
									<prop name="PropertyTypeName">Sample Prep Notes</prop>
									<prop name="Position">0</prop>
									<prop name="IsDefault">1</prop>
								</obj>
								<obj name="PropertyObject" class="GenSampleEditSubset" version="4">
									<prop name="PropertyTypeName">Subsets</prop>
									<prop name="Position">0</prop>
									<prop name="IsDefault">1</prop>
								</obj>
								<obj name="PropertyObject" class="SamplePrefWidth" version="5">
									<prop name="PropertyTypeName">Width</prop>
									<prop name="Position">0</prop>
									<prop name="IsDefault">1</prop>
									<prop name="Width">1</prop>
								</obj>
							</list>
						</obj>
					</obj>
					<obj name="item" class="SamplePropInfo" version="1">
						<obj name="ChannelProperties" class="ChanPropList" version="2">
							<obj name="ChannelProperties" class="EMList" version="1">
								<list name="emlist" count="4">
									<obj name="item" class="PropertyList" version="1">
										<list name="emlist" count="12">
											<obj name="PropertyObject" class="RQSampleTargetProperty" version="4">
												<prop name="PropertyTypeName">Combined Sample and Target Type</prop>
												<prop name="Position">1</prop>
												<prop name="IsDefault">0</prop>
												<obj name="ChannelProp" class="ChannelProperty" version="1">
													<prop name="ChannelIdx">0</prop>
												</obj>
											</obj>
											<obj name="PropertyObject" class="QuantConcProperty" version="4">
												<prop name="PropertyTypeName">Concentration</prop>
												<prop name="Position">1</prop>
												<prop name="IsDefault">1</prop>
												<prop name="Concentration">0</prop>
												<obj name="ChannelProp" class="ChannelProperty" version="1">
													<prop name="ChannelIdx">0</prop>
												</obj>
												<prop name="ReadOnly">1</prop>
											</obj>
											<obj name="PropertyObject" class="QuantCpHighProp" version="4">
												<prop name="PropertyTypeName">Cp High</prop>
												<prop name="Position">1</prop>
												<prop name="IsDefault">1</prop>
												<prop name="CpRangeHigh">0</prop>
												<obj name="ChannelProp" class="ChannelProperty" version="1">
													<prop name="ChannelIdx">0</prop>
												</obj>
												<prop name="ReadOnly">1</prop>
											</obj>
											<obj name="PropertyObject" class="QuantCpLowProp" version="4">
												<prop name="PropertyTypeName">Cp Low</prop>
												<prop name="Position">1</prop>
												<prop name="IsDefault">1</prop>
												<prop name="CpRangeLow">0</prop>
												<obj name="ChannelProp" class="ChannelProperty" version="1">
													<prop name="ChannelIdx">0</prop>
												</obj>
												<prop name="ReadOnly">1</prop>
											</obj>
											<obj name="PropertyObject" class="RQEffProp" version="4">
												<prop name="PropertyTypeName">Efficiency</prop>
												<prop name="Position">1</prop>
												<prop name="IsDefault">1</prop>
												<prop name="Efficiency">2</prop>
												<obj name="ChannelProp" class="ChannelProperty" version="1">
													<prop name="ChannelIdx">0</prop>
												</obj>
											</obj>
											<obj name="PropertyObject" class="ChannelGenotype" version="4">
												<prop name="PropertyTypeName">Melt Geno Genotype</prop>
												<prop name="Position">1</prop>
												<prop name="IsDefault">1</prop>
												<prop name="ReadOnly">1</prop>
												<obj name="ChannelProp" class="ChannelProperty" version="1">
													<prop name="ChannelIdx">0</prop>
												</obj>
											</obj>
											<obj name="PropertyObject" class="GroupChannelTypeProp" version="4">
												<prop name="PropertyTypeName">Melt Geno Sample Type</prop>
												<prop name="Position">1</prop>
												<prop name="IsDefault">0</prop>
												<prop name="GroupSampleType">mstUnknown</prop>
												<obj name="ChannelProp" class="ChannelProperty" version="1">
													<prop name="ChannelIdx">0</prop>
												</obj>
											</obj>
											<obj name="PropertyObject" class="QuantSampleTypeProperty" version="4">
												<prop name="PropertyTypeName">Quantification Sample Type</prop>
												<prop name="Position">1</prop>
												<prop name="IsDefault">0</prop>
												<prop name="SampleType">qsUnknown</prop>
												<obj name="ChannelProp" class="ChannelProperty" version="1">
													<prop name="ChannelIdx">0</prop>
												</obj>
											</obj>
											<obj name="PropertyObject" class="ChannelGenotype" version="4">
												<prop name="PropertyTypeName">Scanning Genotype</prop>
												<prop name="Position">1</prop>
												<prop name="IsDefault">1</prop>
												<prop name="ReadOnly">1</prop>
												<obj name="ChannelProp" class="ChannelProperty" version="1">
													<prop name="ChannelIdx">0</prop>
												</obj>
											</obj>
											<obj name="PropertyObject" class="GroupChannelTypeProp" version="4">
												<prop name="PropertyTypeName">Scanning Sample Type</prop>
												<prop name="Position">1</prop>
												<prop name="IsDefault">0</prop>
												<prop name="GroupSampleType">mstUnknown</prop>
												<obj name="ChannelProp" class="ChannelProperty" version="1">
													<prop name="ChannelIdx">0</prop>
												</obj>
											</obj>
											<obj name="PropertyObject" class="TargetName" version="4">
												<prop name="PropertyTypeName">Target Name</prop>
												<prop name="Position">1</prop>
												<prop name="IsDefault">1</prop>
												<obj name="ChannelProp" class="ChannelProperty" version="1">
													<prop name="ChannelIdx">0</prop>
												</obj>
											</obj>
											<obj name="PropertyObject" class="RQTargetProperty" version="4">
												<prop name="PropertyTypeName">Target Type</prop>
												<prop name="Position">1</prop>
												<prop name="IsDefault">0</prop>
												<prop name="TargetType">dtNone</prop>
												<obj name="ChannelProp" class="ChannelProperty" version="1">
													<prop name="ChannelIdx">0</prop>
												</obj>
											</obj>
										</list>
									</obj>
									<obj name="item" class="PropertyList" version="1">
										<list name="emlist" count="12">
											<obj name="PropertyObject" class="RQSampleTargetProperty" version="4">
												<prop name="PropertyTypeName">Combined Sample and Target Type</prop>
												<prop name="Position">1</prop>
												<prop name="IsDefault">0</prop>
												<obj name="ChannelProp" class="ChannelProperty" version="1">
													<prop name="ChannelIdx">1</prop>
												</obj>
											</obj>
											<obj name="PropertyObject" class="QuantConcProperty" version="4">
												<prop name="PropertyTypeName">Concentration</prop>
												<prop name="Position">1</prop>
												<prop name="IsDefault">1</prop>
												<prop name="Concentration">0</prop>
												<obj name="ChannelProp" class="ChannelProperty" version="1">
													<prop name="ChannelIdx">1</prop>
												</obj>
												<prop name="ReadOnly">1</prop>
											</obj>
											<obj name="PropertyObject" class="QuantCpHighProp" version="4">
												<prop name="PropertyTypeName">Cp High</prop>
												<prop name="Position">1</prop>
												<prop name="IsDefault">1</prop>
												<prop name="CpRangeHigh">0</prop>
												<obj name="ChannelProp" class="ChannelProperty" version="1">
													<prop name="ChannelIdx">1</prop>
												</obj>
												<prop name="ReadOnly">1</prop>
											</obj>
											<obj name="PropertyObject" class="QuantCpLowProp" version="4">
												<prop name="PropertyTypeName">Cp Low</prop>
												<prop name="Position">1</prop>
												<prop name="IsDefault">1</prop>
												<prop name="CpRangeLow">0</prop>
												<obj name="ChannelProp" class="ChannelProperty" version="1">
													<prop name="ChannelIdx">1</prop>
												</obj>
												<prop name="ReadOnly">1</prop>
											</obj>
											<obj name="PropertyObject" class="RQEffProp" version="4">
												<prop name="PropertyTypeName">Efficiency</prop>
												<prop name="Position">1</prop>
												<prop name="IsDefault">1</prop>
												<prop name="Efficiency">2</prop>
												<obj name="ChannelProp" class="ChannelProperty" version="1">
													<prop name="ChannelIdx">1</prop>
												</obj>
											</obj>
											<obj name="PropertyObject" class="ChannelGenotype" version="4">
												<prop name="PropertyTypeName">Melt Geno Genotype</prop>
												<prop name="Position">1</prop>
												<prop name="IsDefault">1</prop>
												<prop name="ReadOnly">1</prop>
												<obj name="ChannelProp" class="ChannelProperty" version="1">
													<prop name="ChannelIdx">1</prop>
												</obj>
											</obj>
											<obj name="PropertyObject" class="GroupChannelTypeProp" version="4">
												<prop name="PropertyTypeName">Melt Geno Sample Type</prop>
												<prop name="Position">1</prop>
												<prop name="IsDefault">0</prop>
												<prop name="GroupSampleType">mstUnknown</prop>
												<obj name="ChannelProp" class="ChannelProperty" version="1">
													<prop name="ChannelIdx">1</prop>
												</obj>
											</obj>
											<obj name="PropertyObject" class="QuantSampleTypeProperty" version="4">
												<prop name="PropertyTypeName">Quantification Sample Type</prop>
												<prop name="Position">1</prop>
												<prop name="IsDefault">0</prop>
												<prop name="SampleType">qsUnknown</prop>
												<obj name="ChannelProp" class="ChannelProperty" version="1">
													<prop name="ChannelIdx">1</prop>
												</obj>
											</obj>
											<obj name="PropertyObject" class="ChannelGenotype" version="4">
												<prop name="PropertyTypeName">Scanning Genotype</prop>
												<prop name="Position">1</prop>
												<prop name="IsDefault">1</prop>
												<prop name="ReadOnly">1</prop>
												<obj name="ChannelProp" class="ChannelProperty" version="1">
													<prop name="ChannelIdx">1</prop>
												</obj>
											</obj>
											<obj name="PropertyObject" class="GroupChannelTypeProp" version="4">
												<prop name="PropertyTypeName">Scanning Sample Type</prop>
												<prop name="Position">1</prop>
												<prop name="IsDefault">0</prop>
												<prop name="GroupSampleType">mstUnknown</prop>
												<obj name="ChannelProp" class="ChannelProperty" version="1">
													<prop name="ChannelIdx">1</prop>
												</obj>
											</obj>
											<obj name="PropertyObject" class="TargetName" version="4">
												<prop name="PropertyTypeName">Target Name</prop>
												<prop name="Position">1</prop>
												<prop name="IsDefault">1</prop>
												<obj name="ChannelProp" class="ChannelProperty" version="1">
													<prop name="ChannelIdx">1</prop>
												</obj>
											</obj>
											<obj name="PropertyObject" class="RQTargetProperty" version="4">
												<prop name="PropertyTypeName">Target Type</prop>
												<prop name="Position">1</prop>
												<prop name="IsDefault">0</prop>
												<prop name="TargetType">dtNone</prop>
												<obj name="ChannelProp" class="ChannelProperty" version="1">
													<prop name="ChannelIdx">1</prop>
												</obj>
											</obj>
										</list>
									</obj>
									<obj name="item" class="PropertyList" version="1">
										<list name="emlist" count="12">
											<obj name="PropertyObject" class="RQSampleTargetProperty" version="4">
												<prop name="PropertyTypeName">Combined Sample and Target Type</prop>
												<prop name="Position">1</prop>
												<prop name="IsDefault">0</prop>
												<obj name="ChannelProp" class="ChannelProperty" version="1">
													<prop name="ChannelIdx">2</prop>
												</obj>
											</obj>
											<obj name="PropertyObject" class="QuantConcProperty" version="4">
												<prop name="PropertyTypeName">Concentration</prop>
												<prop name="Position">1</prop>
												<prop name="IsDefault">1</prop>
												<prop name="Concentration">0</prop>
												<obj name="ChannelProp" class="ChannelProperty" version="1">
													<prop name="ChannelIdx">2</prop>
												</obj>
												<prop name="ReadOnly">1</prop>
											</obj>
											<obj name="PropertyObject" class="QuantCpHighProp" version="4">
												<prop name="PropertyTypeName">Cp High</prop>
												<prop name="Position">1</prop>
												<prop name="IsDefault">1</prop>
												<prop name="CpRangeHigh">0</prop>
												<obj name="ChannelProp" class="ChannelProperty" version="1">
													<prop name="ChannelIdx">2</prop>
												</obj>
												<prop name="ReadOnly">1</prop>
											</obj>
											<obj name="PropertyObject" class="QuantCpLowProp" version="4">
												<prop name="PropertyTypeName">Cp Low</prop>
												<prop name="Position">1</prop>
												<prop name="IsDefault">1</prop>
												<prop name="CpRangeLow">0</prop>
												<obj name="ChannelProp" class="ChannelProperty" version="1">
													<prop name="ChannelIdx">2</prop>
												</obj>
												<prop name="ReadOnly">1</prop>
											</obj>
											<obj name="PropertyObject" class="RQEffProp" version="4">
												<prop name="PropertyTypeName">Efficiency</prop>
												<prop name="Position">1</prop>
												<prop name="IsDefault">1</prop>
												<prop name="Efficiency">2</prop>
												<obj name="ChannelProp" class="ChannelProperty" version="1">
													<prop name="ChannelIdx">2</prop>
												</obj>
											</obj>
											<obj name="PropertyObject" class="ChannelGenotype" version="4">
												<prop name="PropertyTypeName">Melt Geno Genotype</prop>
												<prop name="Position">1</prop>
												<prop name="IsDefault">1</prop>
												<prop name="ReadOnly">1</prop>
												<obj name="ChannelProp" class="ChannelProperty" version="1">
													<prop name="ChannelIdx">2</prop>
												</obj>
											</obj>
											<obj name="PropertyObject" class="GroupChannelTypeProp" version="4">
												<prop name="PropertyTypeName">Melt Geno Sample Type</prop>
												<prop name="Position">1</prop>
												<prop name="IsDefault">0</prop>
												<prop name="GroupSampleType">mstUnknown</prop>
												<obj name="ChannelProp" class="ChannelProperty" version="1">
													<prop name="ChannelIdx">2</prop>
												</obj>
											</obj>
											<obj name="PropertyObject" class="QuantSampleTypeProperty" version="4">
												<prop name="PropertyTypeName">Quantification Sample Type</prop>
												<prop name="Position">1</prop>
												<prop name="IsDefault">0</prop>
												<prop name="SampleType">qsUnknown</prop>
												<obj name="ChannelProp" class="ChannelProperty" version="1">
													<prop name="ChannelIdx">2</prop>
												</obj>
											</obj>
											<obj name="PropertyObject" class="ChannelGenotype" version="4">
												<prop name="PropertyTypeName">Scanning Genotype</prop>
												<prop name="Position">1</prop>
												<prop name="IsDefault">1</prop>
												<prop name="ReadOnly">1</prop>
												<obj name="ChannelProp" class="ChannelProperty" version="1">
													<prop name="ChannelIdx">2</prop>
												</obj>
											</obj>
											<obj name="PropertyObject" class="GroupChannelTypeProp" version="4">
												<prop name="PropertyTypeName">Scanning Sample Type</prop>
												<prop name="Position">1</prop>
												<prop name="IsDefault">0</prop>
												<prop name="GroupSampleType">mstUnknown</prop>
												<obj name="ChannelProp" class="ChannelProperty" version="1">
													<prop name="ChannelIdx">2</prop>
												</obj>
											</obj>
											<obj name="PropertyObject" class="TargetName" version="4">
												<prop name="PropertyTypeName">Target Name</prop>
												<prop name="Position">1</prop>
												<prop name="IsDefault">1</prop>
												<obj name="ChannelProp" class="ChannelProperty" version="1">
													<prop name="ChannelIdx">2</prop>
												</obj>
											</obj>
											<obj name="PropertyObject" class="RQTargetProperty" version="4">
												<prop name="PropertyTypeName">Target Type</prop>
												<prop name="Position">1</prop>
												<prop name="IsDefault">0</prop>
												<prop name="TargetType">dtNone</prop>
												<obj name="ChannelProp" class="ChannelProperty" version="1">
													<prop name="ChannelIdx">2</prop>
												</obj>
											</obj>
										</list>
									</obj>
									<obj name="item" class="PropertyList" version="1">
										<list name="emlist" count="12">
											<obj name="PropertyObject" class="RQSampleTargetProperty" version="4">
												<prop name="PropertyTypeName">Combined Sample and Target Type</prop>
												<prop name="Position">1</prop>
												<prop name="IsDefault">0</prop>
												<obj name="ChannelProp" class="ChannelProperty" version="1">
													<prop name="ChannelIdx">3</prop>
												</obj>
											</obj>
											<obj name="PropertyObject" class="QuantConcProperty" version="4">
												<prop name="PropertyTypeName">Concentration</prop>
												<prop name="Position">1</prop>
												<prop name="IsDefault">1</prop>
												<prop name="Concentration">0</prop>
												<obj name="ChannelProp" class="ChannelProperty" version="1">
													<prop name="ChannelIdx">3</prop>
												</obj>
												<prop name="ReadOnly">1</prop>
											</obj>
											<obj name="PropertyObject" class="QuantCpHighProp" version="4">
												<prop name="PropertyTypeName">Cp High</prop>
												<prop name="Position">1</prop>
												<prop name="IsDefault">1</prop>
												<prop name="CpRangeHigh">0</prop>
												<obj name="ChannelProp" class="ChannelProperty" version="1">
													<prop name="ChannelIdx">3</prop>
												</obj>
												<prop name="ReadOnly">1</prop>
											</obj>
											<obj name="PropertyObject" class="QuantCpLowProp" version="4">
												<prop name="PropertyTypeName">Cp Low</prop>
												<prop name="Position">1</prop>
												<prop name="IsDefault">1</prop>
												<prop name="CpRangeLow">0</prop>
												<obj name="ChannelProp" class="ChannelProperty" version="1">
													<prop name="ChannelIdx">3</prop>
												</obj>
												<prop name="ReadOnly">1</prop>
											</obj>
											<obj name="PropertyObject" class="RQEffProp" version="4">
												<prop name="PropertyTypeName">Efficiency</prop>
												<prop name="Position">1</prop>
												<prop name="IsDefault">1</prop>
												<prop name="Efficiency">2</prop>
												<obj name="ChannelProp" class="ChannelProperty" version="1">
													<prop name="ChannelIdx">3</prop>
												</obj>
											</obj>
											<obj name="PropertyObject" class="ChannelGenotype" version="4">
												<prop name="PropertyTypeName">Melt Geno Genotype</prop>
												<prop name="Position">1</prop>
												<prop name="IsDefault">1</prop>
												<prop name="ReadOnly">1</prop>
												<obj name="ChannelProp" class="ChannelProperty" version="1">
													<prop name="ChannelIdx">3</prop>
												</obj>
											</obj>
											<obj name="PropertyObject" class="GroupChannelTypeProp" version="4">
												<prop name="PropertyTypeName">Melt Geno Sample Type</prop>
												<prop name="Position">1</prop>
												<prop name="IsDefault">0</prop>
												<prop name="GroupSampleType">mstUnknown</prop>
												<obj name="ChannelProp" class="ChannelProperty" version="1">
													<prop name="ChannelIdx">3</prop>
												</obj>
											</obj>
											<obj name="PropertyObject" class="QuantSampleTypeProperty" version="4">
												<prop name="PropertyTypeName">Quantification Sample Type</prop>
												<prop name="Position">1</prop>
												<prop name="IsDefault">0</prop>
												<prop name="SampleType">qsUnknown</prop>
												<obj name="ChannelProp" class="ChannelProperty" version="1">
													<prop name="ChannelIdx">3</prop>
												</obj>
											</obj>
											<obj name="PropertyObject" class="ChannelGenotype" version="4">
												<prop name="PropertyTypeName">Scanning Genotype</prop>
												<prop name="Position">1</prop>
												<prop name="IsDefault">1</prop>
												<prop name="ReadOnly">1</prop>
												<obj name="ChannelProp" class="ChannelProperty" version="1">
													<prop name="ChannelIdx">3</prop>
												</obj>
											</obj>
											<obj name="PropertyObject" class="GroupChannelTypeProp" version="4">
												<prop name="PropertyTypeName">Scanning Sample Type</prop>
												<prop name="Position">1</prop>
												<prop name="IsDefault">0</prop>
												<prop name="GroupSampleType">mstUnknown</prop>
												<obj name="ChannelProp" class="ChannelProperty" version="1">
													<prop name="ChannelIdx">3</prop>
												</obj>
											</obj>
											<obj name="PropertyObject" class="TargetName" version="4">
												<prop name="PropertyTypeName">Target Name</prop>
												<prop name="Position">1</prop>
												<prop name="IsDefault">1</prop>
												<obj name="ChannelProp" class="ChannelProperty" version="1">
													<prop name="ChannelIdx">3</prop>
												</obj>
											</obj>
											<obj name="PropertyObject" class="RQTargetProperty" version="4">
												<prop name="PropertyTypeName">Target Type</prop>
												<prop name="Position">1</prop>
												<prop name="IsDefault">0</prop>
												<prop name="TargetType">dtNone</prop>
												<obj name="ChannelProp" class="ChannelProperty" version="1">
													<prop name="ChannelIdx">3</prop>
												</obj>
											</obj>
										</list>
									</obj>
								</list>
							</obj>
						</obj>
						<prop name="ChannelPropertyCount">4</prop>
						<prop name="ContainerPosition">1</prop>
						<prop name="HasSampleProperties">1</prop>
						<obj name="SampleProperties" class="PropertyList" version="1">
							<list name="emlist" count="14">
								<obj name="PropertyObject" class="SamplePrefColor" version="4">
									<prop name="PropertyTypeName">Color</prop>
									<prop name="Position">1</prop>
									<prop name="IsDefault">0</prop>
									<prop name="Color">clRed</prop>
								</obj>
								<obj name="PropertyObject" class="DominantChannelProp" version="4">
									<prop name="PropertyTypeName">Dominant Channel</prop>
									<prop name="Position">1</prop>
									<prop name="IsDefault">0</prop>
									<prop name="DominantChannel">0</prop>
								</obj>
								<obj name="PropertyObject" class="Genotype" version="4">
									<prop name="PropertyTypeName">EndPt Genotype</prop>
									<prop name="Position">1</prop>
									<prop name="IsDefault">1</prop>
									<prop name="ReadOnly">1</prop>
								</obj>
								<obj name="PropertyObject" class="GroupingSample" version="4">
									<prop name="PropertyTypeName">EndPt Sample Type</prop>
									<prop name="Position">1</prop>
									<prop name="IsDefault">0</prop>
									<prop name="GroupSampleType">mstUnknown</prop>
								</obj>
								<obj name="PropertyObject" class="SamplePrefLineStyle" version="4">
									<prop name="PropertyTypeName">Line Style</prop>
									<prop name="Position">1</prop>
									<prop name="IsDefault">0</prop>
									<prop name="LineStyle">psSolid</prop>
								</obj>
								<obj name="PropertyObject" class="GenSampleEditNotes" version="4">
									<prop name="PropertyTypeName">Notes</prop>
									<prop name="Position">1</prop>
									<prop name="IsDefault">1</prop>
								</obj>
								<obj name="PropertyObject" class="SamplePrefPointStyle" version="4">
									<prop name="PropertyTypeName">Point Style</prop>
									<prop name="Position">1</prop>
									<prop name="IsDefault">0</prop>
									<prop name="PointStyle">psNothing</prop>
								</obj>
								<obj name="PropertyObject" class="GenSampleEditPosition" version="4">
									<prop name="PropertyTypeName">Position</prop>
									<prop name="Position">1</prop>
									<prop name="IsDefault">1</prop>
								</obj>
								<obj name="PropertyObject" class="GenSampleEditReplicate" version="4">
									<prop name="PropertyTypeName">Replicate of</prop>
									<prop name="Position">1</prop>
									<prop name="IsDefault">1</prop>
									<prop name="ReplicateOf">-1</prop>
								</obj>
								<obj name="PropertyObject" class="HTCSampleID" version="4">
									<prop name="PropertyTypeName">Sample ID</prop>
									<prop name="Position">1</prop>
									<prop name="IsDefault">1</prop>
								</obj>
								<obj name="PropertyObject" class="GenSampleEditName" version="4">
									<prop name="PropertyTypeName">Sample Name</prop>
									<prop name="Position">1</prop>
									<prop name="IsDefault">1</prop>
									<prop name="name">Sample 2</prop>
								</obj>
								<obj name="PropertyObject" class="HTCSamplePrepNotes" version="4">
									<prop name="PropertyTypeName">Sample Prep Notes</prop>
									<prop name="Position">1</prop>
									<prop name="IsDefault">1</prop>
								</obj>
								<obj name="PropertyObject" class="GenSampleEditSubset" version="4">
									<prop name="PropertyTypeName">Subsets</prop>
									<prop name="Position">1</prop>
									<prop name="IsDefault">1</prop>
								</obj>
								<obj name="PropertyObject" class="SamplePrefWidth" version="5">
									<prop name="PropertyTypeName">Width</prop>
									<prop name="Position">1</prop>
									<prop name="IsDefault">1</prop>
									<prop name="Width">1</prop>
								</obj>
							</list>
						</obj>
					</obj>
					<obj name="item" class="SamplePropInfo" version="1">
						<obj name="ChannelProperties" class="ChanPropList" version="2">
							<obj name="ChannelProperties" class="EMList" version="1">
								<list name="emlist" count="4">
									<obj name="item" class="PropertyList" version="1">
										<list name="emlist" count="12">
											<obj name="PropertyObject" class="RQSampleTargetProperty" version="4">
												<prop name="PropertyTypeName">Combined Sample and Target Type</prop>
												<prop name="Position">2</prop>
												<prop name="IsDefault">0</prop>
												<obj name="ChannelProp" class="ChannelProperty" version="1">
													<prop name="ChannelIdx">0</prop>
												</obj>
											</obj>
											<obj name="PropertyObject" class="QuantConcProperty" version="4">
												<prop name="PropertyTypeName">Concentration</prop>
												<prop name="Position">2</prop>
												<prop name="IsDefault">1</prop>
												<prop name="Concentration">0</prop>
												<obj name="ChannelProp" class="ChannelProperty" version="1">
													<prop name="ChannelIdx">0</prop>
												</obj>
												<prop name="ReadOnly">1</prop>
											</obj>
											<obj name="PropertyObject" class="QuantCpHighProp" version="4">
												<prop name="PropertyTypeName">Cp High</prop>
												<prop name="Position">2</prop>
												<prop name="IsDefault">1</prop>
												<prop name="CpRangeHigh">0</prop>
												<obj name="ChannelProp" class="ChannelProperty" version="1">
													<prop name="ChannelIdx">0</prop>
												</obj>
												<prop name="ReadOnly">1</prop>
											</obj>
											<obj name="PropertyObject" class="QuantCpLowProp" version="4">
												<prop name="PropertyTypeName">Cp Low</prop>
												<prop name="Position">2</prop>
												<prop name="IsDefault">1</prop>
												<prop name="CpRangeLow">0</prop>
												<obj name="ChannelProp" class="ChannelProperty" version="1">
													<prop name="ChannelIdx">0</prop>
												</obj>
												<prop name="ReadOnly">1</prop>
											</obj>
											<obj name="PropertyObject" class="RQEffProp" version="4">
												<prop name="PropertyTypeName">Efficiency</prop>
												<prop name="Position">2</prop>
												<prop name="IsDefault">1</prop>
												<prop name="Efficiency">2</prop>
												<obj name="ChannelProp" class="ChannelProperty" version="1">
													<prop name="ChannelIdx">0</prop>
												</obj>
											</obj>
											<obj name="PropertyObject" class="ChannelGenotype" version="4">
												<prop name="PropertyTypeName">Melt Geno Genotype</prop>
												<prop name="Position">2</prop>
												<prop name="IsDefault">1</prop>
												<prop name="ReadOnly">1</prop>
												<obj name="ChannelProp" class="ChannelProperty" version="1">
													<prop name="ChannelIdx">0</prop>
												</obj>
											</obj>
											<obj name="PropertyObject" class="GroupChannelTypeProp" version="4">
												<prop name="PropertyTypeName">Melt Geno Sample Type</prop>
												<prop name="Position">2</prop>
												<prop name="IsDefault">0</prop>
												<prop name="GroupSampleType">mstUnknown</prop>
												<obj name="ChannelProp" class="ChannelProperty" version="1">
													<prop name="ChannelIdx">0</prop>
												</obj>
											</obj>
											<obj name="PropertyObject" class="QuantSampleTypeProperty" version="4">
												<prop name="PropertyTypeName">Quantification Sample Type</prop>
												<prop name="Position">2</prop>
												<prop name="IsDefault">0</prop>
												<prop name="SampleType">qsUnknown</prop>
												<obj name="ChannelProp" class="ChannelProperty" version="1">
													<prop name="ChannelIdx">0</prop>
												</obj>
											</obj>
											<obj name="PropertyObject" class="ChannelGenotype" version="4">
												<prop name="PropertyTypeName">Scanning Genotype</prop>
												<prop name="Position">2</prop>
												<prop name="IsDefault">1</prop>
												<prop name="ReadOnly">1</prop>
												<obj name="ChannelProp" class="ChannelProperty" version="1">
													<prop name="ChannelIdx">0</prop>
												</obj>
											</obj>
											<obj name="PropertyObject" class="GroupChannelTypeProp" version="4">
												<prop name="PropertyTypeName">Scanning Sample Type</prop>
												<prop name="Position">2</prop>
												<prop name="IsDefault">0</prop>
												<prop name="GroupSampleType">mstUnknown</prop>
												<obj name="ChannelProp" class="ChannelProperty" version="1">
													<prop name="ChannelIdx">0</prop>
												</obj>
											</obj>
											<obj name="PropertyObject" class="TargetName" version="4">
												<prop name="PropertyTypeName">Target Name</prop>
												<prop name="Position">2</prop>
												<prop name="IsDefault">1</prop>
												<obj name="ChannelProp" class="ChannelProperty" version="1">
													<prop name="ChannelIdx">0</prop>
												</obj>
											</obj>
											<obj name="PropertyObject" class="RQTargetProperty" version="4">
												<prop name="PropertyTypeName">Target Type</prop>
												<prop name="Position">2</prop>
												<prop name="IsDefault">0</prop>
												<prop name="TargetType">dtNone</prop>
												<obj name="ChannelProp" class="ChannelProperty" version="1">
													<prop name="ChannelIdx">0</prop>
												</obj>
											</obj>
										</list>
									</obj>
									<obj name="item" class="PropertyList" version="1">
										<list name="emlist" count="12">
											<obj name="PropertyObject" class="RQSampleTargetProperty" version="4">
												<prop name="PropertyTypeName">Combined Sample and Target Type</prop>
												<prop name="Position">2</prop>
												<prop name="IsDefault">0</prop>
												<obj name="ChannelProp" class="ChannelProperty" version="1">
													<prop name="ChannelIdx">1</prop>
												</obj>
											</obj>
											<obj name="PropertyObject" class="QuantConcProperty" version="4">
												<prop name="PropertyTypeName">Concentration</prop>
												<prop name="Position">2</prop>
												<prop name="IsDefault">1</prop>
												<prop name="Concentration">0</prop>
												<obj name="ChannelProp" class="ChannelProperty" version="1">
													<prop name="ChannelIdx">1</prop>
												</obj>
												<prop name="ReadOnly">1</prop>
											</obj>
											<obj name="PropertyObject" class="QuantCpHighProp" version="4">
												<prop name="PropertyTypeName">Cp High</prop>
												<prop name="Position">2</prop>
												<prop name="IsDefault">1</prop>
												<prop name="CpRangeHigh">0</prop>
												<obj name="ChannelProp" class="ChannelProperty" version="1">
													<prop name="ChannelIdx">1</prop>
												</obj>
												<prop name="ReadOnly">1</prop>
											</obj>
											<obj name="PropertyObject" class="QuantCpLowProp" version="4">
												<prop name="PropertyTypeName">Cp Low</prop>
												<prop name="Position">2</prop>
												<prop name="IsDefault">1</prop>
												<prop name="CpRangeLow">0</prop>
												<obj name="ChannelProp" class="ChannelProperty" version="1">
													<prop name="ChannelIdx">1</prop>
												</obj>
												<prop name="ReadOnly">1</prop>
											</obj>
											<obj name="PropertyObject" class="RQEffProp" version="4">
												<prop name="PropertyTypeName">Efficiency</prop>
												<prop name="Position">2</prop>
												<prop name="IsDefault">1</prop>
												<prop name="Efficiency">2</prop>
												<obj name="ChannelProp" class="ChannelProperty" version="1">
													<prop name="ChannelIdx">1</prop>
												</obj>
											</obj>
											<obj name="PropertyObject" class="ChannelGenotype" version="4">
												<prop name="PropertyTypeName">Melt Geno Genotype</prop>
												<prop name="Position">2</prop>
												<prop name="IsDefault">1</prop>
												<prop name="ReadOnly">1</prop>
												<obj name="ChannelProp" class="ChannelProperty" version="1">
													<prop name="ChannelIdx">1</prop>
												</obj>
											</obj>
											<obj name="PropertyObject" class="GroupChannelTypeProp" version="4">
												<prop name="PropertyTypeName">Melt Geno Sample Type</prop>
												<prop name="Position">2</prop>
												<prop name="IsDefault">0</prop>
												<prop name="GroupSampleType">mstUnknown</prop>
												<obj name="ChannelProp" class="ChannelProperty" version="1">
													<prop name="ChannelIdx">1</prop>
												</obj>
											</obj>
											<obj name="PropertyObject" class="QuantSampleTypeProperty" version="4">
												<prop name="PropertyTypeName">Quantification Sample Type</prop>
												<prop name="Position">2</prop>
												<prop name="IsDefault">0</prop>
												<prop name="SampleType">qsUnknown</prop>
												<obj name="ChannelProp" class="ChannelProperty" version="1">
													<prop name="ChannelIdx">1</prop>
												</obj>
											</obj>
											<obj name="PropertyObject" class="ChannelGenotype" version="4">
												<prop name="PropertyTypeName">Scanning Genotype</prop>
												<prop name="Position">2</prop>
												<prop name="IsDefault">1</prop>
												<prop name="ReadOnly">1</prop>
												<obj name="ChannelProp" class="ChannelProperty" version="1">
													<prop name="ChannelIdx">1</prop>
												</obj>
											</obj>
											<obj name="PropertyObject" class="GroupChannelTypeProp" version="4">
												<prop name="PropertyTypeName">Scanning Sample Type</prop>
												<prop name="Position">2</prop>
												<prop name="IsDefault">0</prop>
												<prop name="GroupSampleType">mstUnknown</prop>
												<obj name="ChannelProp" class="ChannelProperty" version="1">
													<prop name="ChannelIdx">1</prop>
												</obj>
											</obj>
											<obj name="PropertyObject" class="TargetName" version="4">
												<prop name="PropertyTypeName">Target Name</prop>
												<prop name="Position">2</prop>
												<prop name="IsDefault">1</prop>
												<obj name="ChannelProp" class="ChannelProperty" version="1">
													<prop name="ChannelIdx">1</prop>
												</obj>
											</obj>
											<obj name="PropertyObject" class="RQTargetProperty" version="4">
												<prop name="PropertyTypeName">Target Type</prop>
												<prop name="Position">2</prop>
												<prop name="IsDefault">0</prop>
												<prop name="TargetType">dtNone</prop>
												<obj name="ChannelProp" class="ChannelProperty" version="1">
													<prop name="ChannelIdx">1</prop>
												</obj>
											</obj>
										</list>
									</obj>
									<obj name="item" class="PropertyList" version="1">
										<list name="emlist" count="12">
											<obj name="PropertyObject" class="RQSampleTargetProperty" version="4">
												<prop name="PropertyTypeName">Combined Sample and Target Type</prop>
												<prop name="Position">2</prop>
												<prop name="IsDefault">0</prop>
												<obj name="ChannelProp" class="ChannelProperty" version="1">
													<prop name="ChannelIdx">2</prop>
												</obj>
											</obj>
											<obj name="PropertyObject" class="QuantConcProperty" version="4">
												<prop name="PropertyTypeName">Concentration</prop>
												<prop name="Position">2</prop>
												<prop name="IsDefault">1</prop>
												<prop name="Concentration">0</prop>
												<obj name="ChannelProp" class="ChannelProperty" version="1">
													<prop name="ChannelIdx">2</prop>
												</obj>
												<prop name="ReadOnly">1</prop>
											</obj>
											<obj name="PropertyObject" class="QuantCpHighProp" version="4">
												<prop name="PropertyTypeName">Cp High</prop>
												<prop name="Position">2</prop>
												<prop name="IsDefault">1</prop>
												<prop name="CpRangeHigh">0</prop>
												<obj name="ChannelProp" class="ChannelProperty" version="1">
													<prop name="ChannelIdx">2</prop>
												</obj>
												<prop name="ReadOnly">1</prop>
											</obj>
											<obj name="PropertyObject" class="QuantCpLowProp" version="4">
												<prop name="PropertyTypeName">Cp Low</prop>
												<prop name="Position">2</prop>
												<prop name="IsDefault">1</prop>
												<prop name="CpRangeLow">0</prop>
												<obj name="ChannelProp" class="ChannelProperty" version="1">
													<prop name="ChannelIdx">2</prop>
												</obj>
												<prop name="ReadOnly">1</prop>
											</obj>
											<obj name="PropertyObject" class="RQEffProp" version="4">
												<prop name="PropertyTypeName">Efficiency</prop>
												<prop name="Position">2</prop>
												<prop name="IsDefault">1</prop>
												<prop name="Efficiency">2</prop>
												<obj name="ChannelProp" class="ChannelProperty" version="1">
													<prop name="ChannelIdx">2</prop>
												</obj>
											</obj>
											<obj name="PropertyObject" class="ChannelGenotype" version="4">
												<prop name="PropertyTypeName">Melt Geno Genotype</prop>
												<prop name="Position">2</prop>
												<prop name="IsDefault">1</prop>
												<prop name="ReadOnly">1</prop>
												<obj name="ChannelProp" class="ChannelProperty" version="1">
													<prop name="ChannelIdx">2</prop>
												</obj>
											</obj>
											<obj name="PropertyObject" class="GroupChannelTypeProp" version="4">
												<prop name="PropertyTypeName">Melt Geno Sample Type</prop>
												<prop name="Position">2</prop>
												<prop name="IsDefault">0</prop>
												<prop name="GroupSampleType">mstUnknown</prop>
												<obj name="ChannelProp" class="ChannelProperty" version="1">
													<prop name="ChannelIdx">2</prop>
												</obj>
											</obj>
											<obj name="PropertyObject" class="QuantSampleTypeProperty" version="4">
												<prop name="PropertyTypeName">Quantification Sample Type</prop>
												<prop name="Position">2</prop>
												<prop name="IsDefault">0</prop>
												<prop name="SampleType">qsUnknown</prop>
												<obj name="ChannelProp" class="ChannelProperty" version="1">
													<prop name="ChannelIdx">2</prop>
												</obj>
											</obj>
											<obj name="PropertyObject" class="ChannelGenotype" version="4">
												<prop name="PropertyTypeName">Scanning Genotype</prop>
												<prop name="Position">2</prop>
												<prop name="IsDefault">1</prop>
												<prop name="ReadOnly">1</prop>
												<obj name="ChannelProp" class="ChannelProperty" version="1">
													<prop name="ChannelIdx">2</prop>
												</obj>
											</obj>
											<obj name="PropertyObject" class="GroupChannelTypeProp" version="4">
												<prop name="PropertyTypeName">Scanning Sample Type</prop>
												<prop name="Position">2</prop>
												<prop name="IsDefault">0</prop>
												<prop name="GroupSampleType">mstUnknown</prop>
												<obj name="ChannelProp" class="ChannelProperty" version="1">
													<prop name="ChannelIdx">2</prop>
												</obj>
											</obj>
											<obj name="PropertyObject" class="TargetName" version="4">
												<prop name="PropertyTypeName">Target Name</prop>
												<prop name="Position">2</prop>
												<prop name="IsDefault">1</prop>
												<obj name="ChannelProp" class="ChannelProperty" version="1">
													<prop name="ChannelIdx">2</prop>
												</obj>
											</obj>
											<obj name="PropertyObject" class="RQTargetProperty" version="4">
												<prop name="PropertyTypeName">Target Type</prop>
												<prop name="Position">2</prop>
												<prop name="IsDefault">0</prop>
												<prop name="TargetType">dtNone</prop>
												<obj name="ChannelProp" class="ChannelProperty" version="1">
													<prop name="ChannelIdx">2</prop>
												</obj>
											</obj>
										</list>
									</obj>
									<obj name="item" class="PropertyList" version="1">
										<list name="emlist" count="12">
											<obj name="PropertyObject" class="RQSampleTargetProperty" version="4">
												<prop name="PropertyTypeName">Combined Sample and Target Type</prop>
												<prop name="Position">2</prop>
												<prop name="IsDefault">0</prop>
												<obj name="ChannelProp" class="ChannelProperty" version="1">
													<prop name="ChannelIdx">3</prop>
												</obj>
											</obj>
											<obj name="PropertyObject" class="QuantConcProperty" version="4">
												<prop name="PropertyTypeName">Concentration</prop>
												<prop name="Position">2</prop>
												<prop name="IsDefault">1</prop>
												<prop name="Concentration">0</prop>
												<obj name="ChannelProp" class="ChannelProperty" version="1">
													<prop name="ChannelIdx">3</prop>
												</obj>
												<prop name="ReadOnly">1</prop>
											</obj>
											<obj name="PropertyObject" class="QuantCpHighProp" version="4">
												<prop name="PropertyTypeName">Cp High</prop>
												<prop name="Position">2</prop>
												<prop name="IsDefault">1</prop>
												<prop name="CpRangeHigh">0</prop>
												<obj name="ChannelProp" class="ChannelProperty" version="1">
													<prop name="ChannelIdx">3</prop>
												</obj>
												<prop name="ReadOnly">1</prop>
											</obj>
											<obj name="PropertyObject" class="QuantCpLowProp" version="4">
												<prop name="PropertyTypeName">Cp Low</prop>
												<prop name="Position">2</prop>
												<prop name="IsDefault">1</prop>
												<prop name="CpRangeLow">0</prop>
												<obj name="ChannelProp" class="ChannelProperty" version="1">
													<prop name="ChannelIdx">3</prop>
												</obj>
												<prop name="ReadOnly">1</prop>
											</obj>
											<obj name="PropertyObject" class="RQEffProp" version="4">
												<prop name="PropertyTypeName">Efficiency</prop>
												<prop name="Position">2</prop>
												<prop name="IsDefault">1</prop>
												<prop name="Efficiency">2</prop>
												<obj name="ChannelProp" class="ChannelProperty" version="1">
													<prop name="ChannelIdx">3</prop>
												</obj>
											</obj>
											<obj name="PropertyObject" class="ChannelGenotype" version="4">
												<prop name="PropertyTypeName">Melt Geno Genotype</prop>
												<prop name="Position">2</prop>
												<prop name="IsDefault">1</prop>
												<prop name="ReadOnly">1</prop>
												<obj name="ChannelProp" class="ChannelProperty" version="1">
													<prop name="ChannelIdx">3</prop>
												</obj>
											</obj>
											<obj name="PropertyObject" class="GroupChannelTypeProp" version="4">
												<prop name="PropertyTypeName">Melt Geno Sample Type</prop>
												<prop name="Position">2</prop>
												<prop name="IsDefault">0</prop>
												<prop name="GroupSampleType">mstUnknown</prop>
												<obj name="ChannelProp" class="ChannelProperty" version="1">
													<prop name="ChannelIdx">3</prop>
												</obj>
											</obj>
											<obj name="PropertyObject" class="QuantSampleTypeProperty" version="4">
												<prop name="PropertyTypeName">Quantification Sample Type</prop>
												<prop name="Position">2</prop>
												<prop name="IsDefault">0</prop>
												<prop name="SampleType">qsUnknown</prop>
												<obj name="ChannelProp" class="ChannelProperty" version="1">
													<prop name="ChannelIdx">3</prop>
												</obj>
											</obj>
											<obj name="PropertyObject" class="ChannelGenotype" version="4">
												<prop name="PropertyTypeName">Scanning Genotype</prop>
												<prop name="Position">2</prop>
												<prop name="IsDefault">1</prop>
												<prop name="ReadOnly">1</prop>
												<obj name="ChannelProp" class="ChannelProperty" version="1">
													<prop name="ChannelIdx">3</prop>
												</obj>
											</obj>
											<obj name="PropertyObject" class="GroupChannelTypeProp" version="4">
												<prop name="PropertyTypeName">Scanning Sample Type</prop>
												<prop name="Position">2</prop>
												<prop name="IsDefault">0</prop>
												<prop name="GroupSampleType">mstUnknown</prop>
												<obj name="ChannelProp" class="ChannelProperty" version="1">
													<prop name="ChannelIdx">3</prop>
												</obj>
											</obj>
											<obj name="PropertyObject" class="TargetName" version="4">
												<prop name="PropertyTypeName">Target Name</prop>
												<prop name="Position">2</prop>
												<prop name="IsDefault">1</prop>
												<obj name="ChannelProp" class="ChannelProperty" version="1">
													<prop name="ChannelIdx">3</prop>
												</obj>
											</obj>
											<obj name="PropertyObject" class="RQTargetProperty" version="4">
												<prop name="PropertyTypeName">Target Type</prop>
												<prop name="Position">2</prop>
												<prop name="IsDefault">0</prop>
												<prop name="TargetType">dtNone</prop>
												<obj name="ChannelProp" class="ChannelProperty" version="1">
													<prop name="ChannelIdx">3</prop>
												</obj>
											</obj>
										</list>
									</obj>
								</list>
							</obj>
						</obj>
						<prop name="ChannelPropertyCount">4</prop>
						<prop name="ContainerPosition">2</prop>
						<prop name="HasSampleProperties">1</prop>
						<obj name="SampleProperties" class="PropertyList" version="1">
							<list name="emlist" count="14">
								<obj name="PropertyObject" class="SamplePrefColor" version="4">
									<prop name="PropertyTypeName">Color</prop>
									<prop name="Position">2</prop>
									<prop name="IsDefault">0</prop>
									<prop name="Color">$0030D700</prop>
								</obj>
								<obj name="PropertyObject" class="DominantChannelProp" version="4">
									<prop name="PropertyTypeName">Dominant Channel</prop>
									<prop name="Position">2</prop>
									<prop name="IsDefault">0</prop>
									<prop name="DominantChannel">0</prop>
								</obj>
								<obj name="PropertyObject" class="Genotype" version="4">
									<prop name="PropertyTypeName">EndPt Genotype</prop>
									<prop name="Position">2</prop>
									<prop name="IsDefault">1</prop>
									<prop name="ReadOnly">1</prop>
								</obj>
								<obj name="PropertyObject" class="GroupingSample" version="4">
									<prop name="PropertyTypeName">EndPt Sample Type</prop>
									<prop name="Position">2</prop>
									<prop name="IsDefault">0</prop>
									<prop name="GroupSampleType">mstUnknown</prop>
								</obj>
								<obj name="PropertyObject" class="SamplePrefLineStyle" version="4">
									<prop name="PropertyTypeName">Line Style</prop>
									<prop name="Position">2</prop>
									<prop name="IsDefault">0</prop>
									<prop name="LineStyle">psSolid</prop>
								</obj>
								<obj name="PropertyObject" class="GenSampleEditNotes" version="4">
									<prop name="PropertyTypeName">Notes</prop>
									<prop name="Position">2</prop>
									<prop name="IsDefault">1</prop>
								</obj>
								<obj name="PropertyObject" class="SamplePrefPointStyle" version="4">
									<prop name="PropertyTypeName">Point Style</prop>
									<prop name="Position">2</prop>
									<prop name="IsDefault">0</prop>
									<prop name="PointStyle">psNothing</prop>
								</obj>
								<obj name="PropertyObject" class="GenSampleEditPosition" version="4">
									<prop name="PropertyTypeName">Position</prop>
									<prop name="Position">2</prop>
									<prop name="IsDefault">1</prop>
								</obj>
								<obj name="PropertyObject" class="GenSampleEditReplicate" version="4">
									<prop name="PropertyTypeName">Replicate of</prop>
									<prop name="Position">2</prop>
									<prop name="IsDefault">1</prop>
									<prop name="ReplicateOf">-1</prop>
								</obj>
								<obj name="PropertyObject" class="HTCSampleID" version="4">
									<prop name="PropertyTypeName">Sample ID</prop>
									<prop name="Position">2</prop>
									<prop name="IsDefault">1</prop>
								</obj>
								<obj name="PropertyObject" class="GenSampleEditName" version="4">
									<prop name="PropertyTypeName">Sample Name</prop>
									<prop name="Position">2</prop>
									<prop name="IsDefault">1</prop>
									<prop name="name">Sample 3</prop>
								</obj>
								<obj name="PropertyObject" class="HTCSamplePrepNotes" version="4">
									<prop name="PropertyTypeName">Sample Prep Notes</prop>
									<prop name="Position">2</prop>
									<prop name="IsDefault">1</prop>
								</obj>
								<obj name="PropertyObject" class="GenSampleEditSubset" version="4">
									<prop name="PropertyTypeName">Subsets</prop>
									<prop name="Position">2</prop>
									<prop name="IsDefault">1</prop>
								</obj>
								<obj name="PropertyObject" class="SamplePrefWidth" version="5">
									<prop name="PropertyTypeName">Width</prop>
									<prop name="Position">2</prop>
									<prop name="IsDefault">1</prop>
									<prop name="Width">1</prop>
								</obj>
							</list>
						</obj>
					</obj>
					<obj name="item" class="SamplePropInfo" version="1">
						<obj name="ChannelProperties" class="ChanPropList" version="2">
							<obj name="ChannelProperties" class="EMList" version="1">
								<list name="emlist" count="4">
									<obj name="item" class="PropertyList" version="1">
										<list name="emlist" count="12">
											<obj name="PropertyObject" class="RQSampleTargetProperty" version="4">
												<prop name="PropertyTypeName">Combined Sample and Target Type</prop>
												<prop name="Position">3</prop>
												<prop name="IsDefault">0</prop>
												<obj name="ChannelProp" class="ChannelProperty" version="1">
													<prop name="ChannelIdx">0</prop>
												</obj>
											</obj>
											<obj name="PropertyObject" class="QuantConcProperty" version="4">
												<prop name="PropertyTypeName">Concentration</prop>
												<prop name="Position">3</prop>
												<prop name="IsDefault">1</prop>
												<prop name="Concentration">0</prop>
												<obj name="ChannelProp" class="ChannelProperty" version="1">
													<prop name="ChannelIdx">0</prop>
												</obj>
												<prop name="ReadOnly">1</prop>
											</obj>
											<obj name="PropertyObject" class="QuantCpHighProp" version="4">
												<prop name="PropertyTypeName">Cp High</prop>
												<prop name="Position">3</prop>
												<prop name="IsDefault">1</prop>
												<prop name="CpRangeHigh">0</prop>
												<obj name="ChannelProp" class="ChannelProperty" version="1">
													<prop name="ChannelIdx">0</prop>
												</obj>
												<prop name="ReadOnly">1</prop>
											</obj>
											<obj name="PropertyObject" class="QuantCpLowProp" version="4">
												<prop name="PropertyTypeName">Cp Low</prop>
												<prop name="Position">3</prop>
												<prop name="IsDefault">1</prop>
												<prop name="CpRangeLow">0</prop>
												<obj name="ChannelProp" class="ChannelProperty" version="1">
													<prop name="ChannelIdx">0</prop>
												</obj>
												<prop name="ReadOnly">1</prop>
											</obj>
											<obj name="PropertyObject" class="RQEffProp" version="4">
												<prop name="PropertyTypeName">Efficiency</prop>
												<prop name="Position">3</prop>
												<prop name="IsDefault">1</prop>
												<prop name="Efficiency">2</prop>
												<obj name="ChannelProp" class="ChannelProperty" version="1">
													<prop name="ChannelIdx">0</prop>
												</obj>
											</obj>
											<obj name="PropertyObject" class="ChannelGenotype" version="4">
												<prop name="PropertyTypeName">Melt Geno Genotype</prop>
												<prop name="Position">3</prop>
												<prop name="IsDefault">1</prop>
												<prop name="ReadOnly">1</prop>
												<obj name="ChannelProp" class="ChannelProperty" version="1">
													<prop name="ChannelIdx">0</prop>
												</obj>
											</obj>
											<obj name="PropertyObject" class="GroupChannelTypeProp" version="4">
												<prop name="PropertyTypeName">Melt Geno Sample Type</prop>
												<prop name="Position">3</prop>
												<prop name="IsDefault">0</prop>
												<prop name="GroupSampleType">mstUnknown</prop>
												<obj name="ChannelProp" class="ChannelProperty" version="1">
													<prop name="ChannelIdx">0</prop>
												</obj>
											</obj>
											<obj name="PropertyObject" class="QuantSampleTypeProperty" version="4">
												<prop name="PropertyTypeName">Quantification Sample Type</prop>
												<prop name="Position">3</prop>
												<prop name="IsDefault">0</prop>
												<prop name="SampleType">qsUnknown</prop>
												<obj name="ChannelProp" class="ChannelProperty" version="1">
													<prop name="ChannelIdx">0</prop>
												</obj>
											</obj>
											<obj name="PropertyObject" class="ChannelGenotype" version="4">
												<prop name="PropertyTypeName">Scanning Genotype</prop>
												<prop name="Position">3</prop>
												<prop name="IsDefault">1</prop>
												<prop name="ReadOnly">1</prop>
												<obj name="ChannelProp" class="ChannelProperty" version="1">
													<prop name="ChannelIdx">0</prop>
												</obj>
											</obj>
											<obj name="PropertyObject" class="GroupChannelTypeProp" version="4">
												<prop name="PropertyTypeName">Scanning Sample Type</prop>
												<prop name="Position">3</prop>
												<prop name="IsDefault">0</prop>
												<prop name="GroupSampleType">mstUnknown</prop>
												<obj name="ChannelProp" class="ChannelProperty" version="1">
													<prop name="ChannelIdx">0</prop>
												</obj>
											</obj>
											<obj name="PropertyObject" class="TargetName" version="4">
												<prop name="PropertyTypeName">Target Name</prop>
												<prop name="Position">3</prop>
												<prop name="IsDefault">1</prop>
												<obj name="ChannelProp" class="ChannelProperty" version="1">
													<prop name="ChannelIdx">0</prop>
												</obj>
											</obj>
											<obj name="PropertyObject" class="RQTargetProperty" version="4">
												<prop name="PropertyTypeName">Target Type</prop>
												<prop name="Position">3</prop>
												<prop name="IsDefault">0</prop>
												<prop name="TargetType">dtNone</prop>
												<obj name="ChannelProp" class="ChannelProperty" version="1">
													<prop name="ChannelIdx">0</prop>
												</obj>
											</obj>
										</list>
									</obj>
									<obj name="item" class="PropertyList" version="1">
										<list name="emlist" count="12">
											<obj name="PropertyObject" class="RQSampleTargetProperty" version="4">
												<prop name="PropertyTypeName">Combined Sample and Target Type</prop>
												<prop name="Position">3</prop>
												<prop name="IsDefault">0</prop>
												<obj name="ChannelProp" class="ChannelProperty" version="1">
													<prop name="ChannelIdx">1</prop>
												</obj>
											</obj>
											<obj name="PropertyObject" class="QuantConcProperty" version="4">
												<prop name="PropertyTypeName">Concentration</prop>
												<prop name="Position">3</prop>
												<prop name="IsDefault">1</prop>
												<prop name="Concentration">0</prop>
												<obj name="ChannelProp" class="ChannelProperty" version="1">
													<prop name="ChannelIdx">1</prop>
												</obj>
												<prop name="ReadOnly">1</prop>
											</obj>
											<obj name="PropertyObject" class="QuantCpHighProp" version="4">
												<prop name="PropertyTypeName">Cp High</prop>
												<prop name="Position">3</prop>
												<prop name="IsDefault">1</prop>
												<prop name="CpRangeHigh">0</prop>
												<obj name="ChannelProp" class="ChannelProperty" version="1">
													<prop name="ChannelIdx">1</prop>
												</obj>
												<prop name="ReadOnly">1</prop>
											</obj>
											<obj name="PropertyObject" class="QuantCpLowProp" version="4">
												<prop name="PropertyTypeName">Cp Low</prop>
												<prop name="Position">3</prop>
												<prop name="IsDefault">1</prop>
												<prop name="CpRangeLow">0</prop>
												<obj name="ChannelProp" class="ChannelProperty" version="1">
													<prop name="ChannelIdx">1</prop>
												</obj>
												<prop name="ReadOnly">1</prop>
											</obj>
											<obj name="PropertyObject" class="RQEffProp" version="4">
												<prop name="PropertyTypeName">Efficiency</prop>
												<prop name="Position">3</prop>
												<prop name="IsDefault">1</prop>
												<prop name="Efficiency">2</prop>
												<obj name="ChannelProp" class="ChannelProperty" version="1">
													<prop name="ChannelIdx">1</prop>
												</obj>
											</obj>
											<obj name="PropertyObject" class="ChannelGenotype" version="4">
												<prop name="PropertyTypeName">Melt Geno Genotype</prop>
												<prop name="Position">3</prop>
												<prop name="IsDefault">1</prop>
												<prop name="ReadOnly">1</prop>
												<obj name="ChannelProp" class="ChannelProperty" version="1">
													<prop name="ChannelIdx">1</prop>
												</obj>
											</obj>
											<obj name="PropertyObject" class="GroupChannelTypeProp" version="4">
												<prop name="PropertyTypeName">Melt Geno Sample Type</prop>
												<prop name="Position">3</prop>
												<prop name="IsDefault">0</prop>
												<prop name="GroupSampleType">mstUnknown</prop>
												<obj name="ChannelProp" class="ChannelProperty" version="1">
													<prop name="ChannelIdx">1</prop>
												</obj>
											</obj>
											<obj name="PropertyObject" class="QuantSampleTypeProperty" version="4">
												<prop name="PropertyTypeName">Quantification Sample Type</prop>
												<prop name="Position">3</prop>
												<prop name="IsDefault">0</prop>
												<prop name="SampleType">qsUnknown</prop>
												<obj name="ChannelProp" class="ChannelProperty" version="1">
													<prop name="ChannelIdx">1</prop>
												</obj>
											</obj>
											<obj name="PropertyObject" class="ChannelGenotype" version="4">
												<prop name="PropertyTypeName">Scanning Genotype</prop>
												<prop name="Position">3</prop>
												<prop name="IsDefault">1</prop>
												<prop name="ReadOnly">1</prop>
												<obj name="ChannelProp" class="ChannelProperty" version="1">
													<prop name="ChannelIdx">1</prop>
												</obj>
											</obj>
											<obj name="PropertyObject" class="GroupChannelTypeProp" version="4">
												<prop name="PropertyTypeName">Scanning Sample Type</prop>
												<prop name="Position">3</prop>
												<prop name="IsDefault">0</prop>
												<prop name="GroupSampleType">mstUnknown</prop>
												<obj name="ChannelProp" class="ChannelProperty" version="1">
													<prop name="ChannelIdx">1</prop>
												</obj>
											</obj>
											<obj name="PropertyObject" class="TargetName" version="4">
												<prop name="PropertyTypeName">Target Name</prop>
												<prop name="Position">3</prop>
												<prop name="IsDefault">1</prop>
												<obj name="ChannelProp" class="ChannelProperty" version="1">
													<prop name="ChannelIdx">1</prop>
												</obj>
											</obj>
											<obj name="PropertyObject" class="RQTargetProperty" version="4">
												<prop name="PropertyTypeName">Target Type</prop>
												<prop name="Position">3</prop>
												<prop name="IsDefault">0</prop>
												<prop name="TargetType">dtNone</prop>
												<obj name="ChannelProp" class="ChannelProperty" version="1">
													<prop name="ChannelIdx">1</prop>
												</obj>
											</obj>
										</list>
									</obj>
									<obj name="item" class="PropertyList" version="1">
										<list name="emlist" count="12">
											<obj name="PropertyObject" class="RQSampleTargetProperty" version="4">
												<prop name="PropertyTypeName">Combined Sample and Target Type</prop>
												<prop name="Position">3</prop>
												<prop name="IsDefault">0</prop>
												<obj name="ChannelProp" class="ChannelProperty" version="1">
													<prop name="ChannelIdx">2</prop>
												</obj>
											</obj>
											<obj name="PropertyObject" class="QuantConcProperty" version="4">
												<prop name="PropertyTypeName">Concentration</prop>
												<prop name="Position">3</prop>
												<prop name="IsDefault">1</prop>
												<prop name="Concentration">0</prop>
												<obj name="ChannelProp" class="ChannelProperty" version="1">
													<prop name="ChannelIdx">2</prop>
												</obj>
												<prop name="ReadOnly">1</prop>
											</obj>
											<obj name="PropertyObject" class="QuantCpHighProp" version="4">
												<prop name="PropertyTypeName">Cp High</prop>
												<prop name="Position">3</prop>
												<prop name="IsDefault">1</prop>
												<prop name="CpRangeHigh">0</prop>
												<obj name="ChannelProp" class="ChannelProperty" version="1">
													<prop name="ChannelIdx">2</prop>
												</obj>
												<prop name="ReadOnly">1</prop>
											</obj>
											<obj name="PropertyObject" class="QuantCpLowProp" version="4">
												<prop name="PropertyTypeName">Cp Low</prop>
												<prop name="Position">3</prop>
												<prop name="IsDefault">1</prop>
												<prop name="CpRangeLow">0</prop>
												<obj name="ChannelProp" class="ChannelProperty" version="1">
													<prop name="ChannelIdx">2</prop>
												</obj>
												<prop name="ReadOnly">1</prop>
											</obj>
											<obj name="PropertyObject" class="RQEffProp" version="4">
												<prop name="PropertyTypeName">Efficiency</prop>
												<prop name="Position">3</prop>
												<prop name="IsDefault">1</prop>
												<prop name="Efficiency">2</prop>
												<obj name="ChannelProp" class="ChannelProperty" version="1">
													<prop name="ChannelIdx">2</prop>
												</obj>
											</obj>
											<obj name="PropertyObject" class="ChannelGenotype" version="4">
												<prop name="PropertyTypeName">Melt Geno Genotype</prop>
												<prop name="Position">3</prop>
												<prop name="IsDefault">1</prop>
												<prop name="ReadOnly">1</prop>
												<obj name="ChannelProp" class="ChannelProperty" version="1">
													<prop name="ChannelIdx">2</prop>
												</obj>
											</obj>
											<obj name="PropertyObject" class="GroupChannelTypeProp" version="4">
												<prop name="PropertyTypeName">Melt Geno Sample Type</prop>
												<prop name="Position">3</prop>
												<prop name="IsDefault">0</prop>
												<prop name="GroupSampleType">mstUnknown</prop>
												<obj name="ChannelProp" class="ChannelProperty" version="1">
													<prop name="ChannelIdx">2</prop>
												</obj>
											</obj>
											<obj name="PropertyObject" class="QuantSampleTypeProperty" version="4">
												<prop name="PropertyTypeName">Quantification Sample Type</prop>
												<prop name="Position">3</prop>
												<prop name="IsDefault">0</prop>
												<prop name="SampleType">qsUnknown</prop>
												<obj name="ChannelProp" class="ChannelProperty" version="1">
													<prop name="ChannelIdx">2</prop>
												</obj>
											</obj>
											<obj name="PropertyObject" class="ChannelGenotype" version="4">
												<prop name="PropertyTypeName">Scanning Genotype</prop>
												<prop name="Position">3</prop>
												<prop name="IsDefault">1</prop>
												<prop name="ReadOnly">1</prop>
												<obj name="ChannelProp" class="ChannelProperty" version="1">
													<prop name="ChannelIdx">2</prop>
												</obj>
											</obj>
											<obj name="PropertyObject" class="GroupChannelTypeProp" version="4">
												<prop name="PropertyTypeName">Scanning Sample Type</prop>
												<prop name="Position">3</prop>
												<prop name="IsDefault">0</prop>
												<prop name="GroupSampleType">mstUnknown</prop>
												<obj name="ChannelProp" class="ChannelProperty" version="1">
													<prop name="ChannelIdx">2</prop>
												</obj>
											</obj>
											<obj name="PropertyObject" class="TargetName" version="4">
												<prop name="PropertyTypeName">Target Name</prop>
												<prop name="Position">3</prop>
												<prop name="IsDefault">1</prop>
												<obj name="ChannelProp" class="ChannelProperty" version="1">
													<prop name="ChannelIdx">2</prop>
												</obj>
											</obj>
											<obj name="PropertyObject" class="RQTargetProperty" version="4">
												<prop name="PropertyTypeName">Target Type</prop>
												<prop name="Position">3</prop>
												<prop name="IsDefault">0</prop>
												<prop name="TargetType">dtNone</prop>
												<obj name="ChannelProp" class="ChannelProperty" version="1">
													<prop name="ChannelIdx">2</prop>
												</obj>
											</obj>
										</list>
									</obj>
									<obj name="item" class="PropertyList" version="1">
										<list name="emlist" count="12">
											<obj name="PropertyObject" class="RQSampleTargetProperty" version="4">
												<prop name="PropertyTypeName">Combined Sample and Target Type</prop>
												<prop name="Position">3</prop>
												<prop name="IsDefault">0</prop>
												<obj name="ChannelProp" class="ChannelProperty" version="1">
													<prop name="ChannelIdx">3</prop>
												</obj>
											</obj>
											<obj name="PropertyObject" class="QuantConcProperty" version="4">
												<prop name="PropertyTypeName">Concentration</prop>
												<prop name="Position">3</prop>
												<prop name="IsDefault">1</prop>
												<prop name="Concentration">0</prop>
												<obj name="ChannelProp" class="ChannelProperty" version="1">
													<prop name="ChannelIdx">3</prop>
												</obj>
												<prop name="ReadOnly">1</prop>
											</obj>
											<obj name="PropertyObject" class="QuantCpHighProp" version="4">
												<prop name="PropertyTypeName">Cp High</prop>
												<prop name="Position">3</prop>
												<prop name="IsDefault">1</prop>
												<prop name="CpRangeHigh">0</prop>
												<obj name="ChannelProp" class="ChannelProperty" version="1">
													<prop name="ChannelIdx">3</prop>
												</obj>
												<prop name="ReadOnly">1</prop>
											</obj>
											<obj name="PropertyObject" class="QuantCpLowProp" version="4">
												<prop name="PropertyTypeName">Cp Low</prop>
												<prop name="Position">3</prop>
												<prop name="IsDefault">1</prop>
												<prop name="CpRangeLow">0</prop>
												<obj name="ChannelProp" class="ChannelProperty" version="1">
													<prop name="ChannelIdx">3</prop>
												</obj>
												<prop name="ReadOnly">1</prop>
											</obj>
											<obj name="PropertyObject" class="RQEffProp" version="4">
												<prop name="PropertyTypeName">Efficiency</prop>
												<prop name="Position">3</prop>
												<prop name="IsDefault">1</prop>
												<prop name="Efficiency">2</prop>
												<obj name="ChannelProp" class="ChannelProperty" version="1">
													<prop name="ChannelIdx">3</prop>
												</obj>
											</obj>
											<obj name="PropertyObject" class="ChannelGenotype" version="4">
												<prop name="PropertyTypeName">Melt Geno Genotype</prop>
												<prop name="Position">3</prop>
												<prop name="IsDefault">1</prop>
												<prop name="ReadOnly">1</prop>
												<obj name="ChannelProp" class="ChannelProperty" version="1">
													<prop name="ChannelIdx">3</prop>
												</obj>
											</obj>
											<obj name="PropertyObject" class="GroupChannelTypeProp" version="4">
												<prop name="PropertyTypeName">Melt Geno Sample Type</prop>
												<prop name="Position">3</prop>
												<prop name="IsDefault">0</prop>
												<prop name="GroupSampleType">mstUnknown</prop>
												<obj name="ChannelProp" class="ChannelProperty" version="1">
													<prop name="ChannelIdx">3</prop>
												</obj>
											</obj>
											<obj name="PropertyObject" class="QuantSampleTypeProperty" version="4">
												<prop name="PropertyTypeName">Quantification Sample Type</prop>
												<prop name="Position">3</prop>
												<prop name="IsDefault">0</prop>
												<prop name="SampleType">qsUnknown</prop>
												<obj name="ChannelProp" class="ChannelProperty" version="1">
													<prop name="ChannelIdx">3</prop>
												</obj>
											</obj>
											<obj name="PropertyObject" class="ChannelGenotype" version="4">
												<prop name="PropertyTypeName">Scanning Genotype</prop>
												<prop name="Position">3</prop>
												<prop name="IsDefault">1</prop>
												<prop name="ReadOnly">1</prop>
												<obj name="ChannelProp" class="ChannelProperty" version="1">
													<prop name="ChannelIdx">3</prop>
												</obj>
											</obj>
											<obj name="PropertyObject" class="GroupChannelTypeProp" version="4">
												<prop name="PropertyTypeName">Scanning Sample Type</prop>
												<prop name="Position">3</prop>
												<prop name="IsDefault">0</prop>
												<prop name="GroupSampleType">mstUnknown</prop>
												<obj name="ChannelProp" class="ChannelProperty" version="1">
													<prop name="ChannelIdx">3</prop>
												</obj>
											</obj>
											<obj name="PropertyObject" class="TargetName" version="4">
												<prop name="PropertyTypeName">Target Name</prop>
												<prop name="Position">3</prop>
												<prop name="IsDefault">1</prop>
												<obj name="ChannelProp" class="ChannelProperty" version="1">
													<prop name="ChannelIdx">3</prop>
												</obj>
											</obj>
											<obj name="PropertyObject" class="RQTargetProperty" version="4">
												<prop name="PropertyTypeName">Target Type</prop>
												<prop name="Position">3</prop>
												<prop name="IsDefault">0</prop>
												<prop name="TargetType">dtNone</prop>
												<obj name="ChannelProp" class="ChannelProperty" version="1">
													<prop name="ChannelIdx">3</prop>
												</obj>
											</obj>
										</list>
									</obj>
								</list>
							</obj>
						</obj>
						<prop name="ChannelPropertyCount">4</prop>
						<prop name="ContainerPosition">3</prop>
						<prop name="HasSampleProperties">1</prop>
						<obj name="SampleProperties" class="PropertyList" version="1">
							<list name="emlist" count="14">
								<obj name="PropertyObject" class="SamplePrefColor" version="4">
									<prop name="PropertyTypeName">Color</prop>
									<prop name="Position">3</prop>
									<prop name="IsDefault">0</prop>
									<prop name="Color">clFuchsia</prop>
								</obj>
								<obj name="PropertyObject" class="DominantChannelProp" version="4">
									<prop name="PropertyTypeName">Dominant Channel</prop>
									<prop name="Position">3</prop>
									<prop name="IsDefault">0</prop>
									<prop name="DominantChannel">0</prop>
								</obj>
								<obj name="PropertyObject" class="Genotype" version="4">
									<prop name="PropertyTypeName">EndPt Genotype</prop>
									<prop name="Position">3</prop>
									<prop name="IsDefault">1</prop>
									<prop name="ReadOnly">1</prop>
								</obj>
								<obj name="PropertyObject" class="GroupingSample" version="4">
									<prop name="PropertyTypeName">EndPt Sample Type</prop>
									<prop name="Position">3</prop>
									<prop name="IsDefault">0</prop>
									<prop name="GroupSampleType">mstUnknown</prop>
								</obj>
								<obj name="PropertyObject" class="SamplePrefLineStyle" version="4">
									<prop name="PropertyTypeName">Line Style</prop>
									<prop name="Position">3</prop>
									<prop name="IsDefault">0</prop>
									<prop name="LineStyle">psSolid</prop>
								</obj>
								<obj name="PropertyObject" class="GenSampleEditNotes" version="4">
									<prop name="PropertyTypeName">Notes</prop>
									<prop name="Position">3</prop>
									<prop name="IsDefault">1</prop>
								</obj>
								<obj name="PropertyObject" class="SamplePrefPointStyle" version="4">
									<prop name="PropertyTypeName">Point Style</prop>
									<prop name="Position">3</prop>
									<prop name="IsDefault">0</prop>
									<prop name="PointStyle">psNothing</prop>
								</obj>
								<obj name="PropertyObject" class="GenSampleEditPosition" version="4">
									<prop name="PropertyTypeName">Position</prop>
									<prop name="Position">3</prop>
									<prop name="IsDefault">1</prop>
								</obj>
								<obj name="PropertyObject" class="GenSampleEditReplicate" version="4">
									<prop name="PropertyTypeName">Replicate of</prop>
									<prop name="Position">3</prop>
									<prop name="IsDefault">1</prop>
									<prop name="ReplicateOf">-1</prop>
								</obj>
								<obj name="PropertyObject" class="HTCSampleID" version="4">
									<prop name="PropertyTypeName">Sample ID</prop>
									<prop name="Position">3</prop>
									<prop name="IsDefault">1</prop>
								</obj>
								<obj name="PropertyObject" class="GenSampleEditName" version="4">
									<prop name="PropertyTypeName">Sample Name</prop>
									<prop name="Position">3</prop>
									<prop name="IsDefault">1</prop>
									<prop name="name">Sample 4</prop>
								</obj>
								<obj name="PropertyObject" class="HTCSamplePrepNotes" version="4">
									<prop name="PropertyTypeName">Sample Prep Notes</prop>
									<prop name="Position">3</prop>
									<prop name="IsDefault">1</prop>
								</obj>
								<obj name="PropertyObject" class="GenSampleEditSubset" version="4">
									<prop name="PropertyTypeName">Subsets</prop>
									<prop name="Position">3</prop>
									<prop name="IsDefault">1</prop>
								</obj>
								<obj name="PropertyObject" class="SamplePrefWidth" version="5">
									<prop name="PropertyTypeName">Width</prop>
									<prop name="Position">3</prop>
									<prop name="IsDefault">1</prop>
									<prop name="Width">1</prop>
								</obj>
							</list>
						</obj>
					</obj>
					<obj name="item" class="SamplePropInfo" version="1">
						<obj name="ChannelProperties" class="ChanPropList" version="2">
							<obj name="ChannelProperties" class="EMList" version="1">
								<list name="emlist" count="4">
									<obj name="item" class="PropertyList" version="1">
										<list name="emlist" count="12">
											<obj name="PropertyObject" class="RQSampleTargetProperty" version="4">
												<prop name="PropertyTypeName">Combined Sample and Target Type</prop>
												<prop name="Position">4</prop>
												<prop name="IsDefault">0</prop>
												<obj name="ChannelProp" class="ChannelProperty" version="1">
													<prop name="ChannelIdx">0</prop>
												</obj>
											</obj>
											<obj name="PropertyObject" class="QuantConcProperty" version="4">
												<prop name="PropertyTypeName">Concentration</prop>
												<prop name="Position">4</prop>
												<prop name="IsDefault">1</prop>
												<prop name="Concentration">0</prop>
												<obj name="ChannelProp" class="ChannelProperty" version="1">
													<prop name="ChannelIdx">0</prop>
												</obj>
												<prop name="ReadOnly">1</prop>
											</obj>
											<obj name="PropertyObject" class="QuantCpHighProp" version="4">
												<prop name="PropertyTypeName">Cp High</prop>
												<prop name="Position">4</prop>
												<prop name="IsDefault">1</prop>
												<prop name="CpRangeHigh">0</prop>
												<obj name="ChannelProp" class="ChannelProperty" version="1">
													<prop name="ChannelIdx">0</prop>
												</obj>
												<prop name="ReadOnly">1</prop>
											</obj>
											<obj name="PropertyObject" class="QuantCpLowProp" version="4">
												<prop name="PropertyTypeName">Cp Low</prop>
												<prop name="Position">4</prop>
												<prop name="IsDefault">1</prop>
												<prop name="CpRangeLow">0</prop>
												<obj name="ChannelProp" class="ChannelProperty" version="1">
													<prop name="ChannelIdx">0</prop>
												</obj>
												<prop name="ReadOnly">1</prop>
											</obj>
											<obj name="PropertyObject" class="RQEffProp" version="4">
												<prop name="PropertyTypeName">Efficiency</prop>
												<prop name="Position">4</prop>
												<prop name="IsDefault">1</prop>
												<prop name="Efficiency">2</prop>
												<obj name="ChannelProp" class="ChannelProperty" version="1">
													<prop name="ChannelIdx">0</prop>
												</obj>
											</obj>
											<obj name="PropertyObject" class="ChannelGenotype" version="4">
												<prop name="PropertyTypeName">Melt Geno Genotype</prop>
												<prop name="Position">4</prop>
												<prop name="IsDefault">1</prop>
												<prop name="ReadOnly">1</prop>
												<obj name="ChannelProp" class="ChannelProperty" version="1">
													<prop name="ChannelIdx">0</prop>
												</obj>
											</obj>
											<obj name="PropertyObject" class="GroupChannelTypeProp" version="4">
												<prop name="PropertyTypeName">Melt Geno Sample Type</prop>
												<prop name="Position">4</prop>
												<prop name="IsDefault">0</prop>
												<prop name="GroupSampleType">mstUnknown</prop>
												<obj name="ChannelProp" class="ChannelProperty" version="1">
													<prop name="ChannelIdx">0</prop>
												</obj>
											</obj>
											<obj name="PropertyObject" class="QuantSampleTypeProperty" version="4">
												<prop name="PropertyTypeName">Quantification Sample Type</prop>
												<prop name="Position">4</prop>
												<prop name="IsDefault">0</prop>
												<prop name="SampleType">qsUnknown</prop>
												<obj name="ChannelProp" class="ChannelProperty" version="1">
													<prop name="ChannelIdx">0</prop>
												</obj>
											</obj>
											<obj name="PropertyObject" class="ChannelGenotype" version="4">
												<prop name="PropertyTypeName">Scanning Genotype</prop>
												<prop name="Position">4</prop>
												<prop name="IsDefault">1</prop>
												<prop name="ReadOnly">1</prop>
												<obj name="ChannelProp" class="ChannelProperty" version="1">
													<prop name="ChannelIdx">0</prop>
												</obj>
											</obj>
											<obj name="PropertyObject" class="GroupChannelTypeProp" version="4">
												<prop name="PropertyTypeName">Scanning Sample Type</prop>
												<prop name="Position">4</prop>
												<prop name="IsDefault">0</prop>
												<prop name="GroupSampleType">mstUnknown</prop>
												<obj name="ChannelProp" class="ChannelProperty" version="1">
													<prop name="ChannelIdx">0</prop>
												</obj>
											</obj>
											<obj name="PropertyObject" class="TargetName" version="4">
												<prop name="PropertyTypeName">Target Name</prop>
												<prop name="Position">4</prop>
												<prop name="IsDefault">1</prop>
												<obj name="ChannelProp" class="ChannelProperty" version="1">
													<prop name="ChannelIdx">0</prop>
												</obj>
											</obj>
											<obj name="PropertyObject" class="RQTargetProperty" version="4">
												<prop name="PropertyTypeName">Target Type</prop>
												<prop name="Position">4</prop>
												<prop name="IsDefault">0</prop>
												<prop name="TargetType">dtNone</prop>
												<obj name="ChannelProp" class="ChannelProperty" version="1">
													<prop name="ChannelIdx">0</prop>
												</obj>
											</obj>
										</list>
									</obj>
									<obj name="item" class="PropertyList" version="1">
										<list name="emlist" count="12">
											<obj name="PropertyObject" class="RQSampleTargetProperty" version="4">
												<prop name="PropertyTypeName">Combined Sample and Target Type</prop>
												<prop name="Position">4</prop>
												<prop name="IsDefault">0</prop>
												<obj name="ChannelProp" class="ChannelProperty" version="1">
													<prop name="ChannelIdx">1</prop>
												</obj>
											</obj>
											<obj name="PropertyObject" class="QuantConcProperty" version="4">
												<prop name="PropertyTypeName">Concentration</prop>
												<prop name="Position">4</prop>
												<prop name="IsDefault">1</prop>
												<prop name="Concentration">0</prop>
												<obj name="ChannelProp" class="ChannelProperty" version="1">
													<prop name="ChannelIdx">1</prop>
												</obj>
												<prop name="ReadOnly">1</prop>
											</obj>
											<obj name="PropertyObject" class="QuantCpHighProp" version="4">
												<prop name="PropertyTypeName">Cp High</prop>
												<prop name="Position">4</prop>
												<prop name="IsDefault">1</prop>
												<prop name="CpRangeHigh">0</prop>
												<obj name="ChannelProp" class="ChannelProperty" version="1">
													<prop name="ChannelIdx">1</prop>
												</obj>
												<prop name="ReadOnly">1</prop>
											</obj>
											<obj name="PropertyObject" class="QuantCpLowProp" version="4">
												<prop name="PropertyTypeName">Cp Low</prop>
												<prop name="Position">4</prop>
												<prop name="IsDefault">1</prop>
												<prop name="CpRangeLow">0</prop>
												<obj name="ChannelProp" class="ChannelProperty" version="1">
													<prop name="ChannelIdx">1</prop>
												</obj>
												<prop name="ReadOnly">1</prop>
											</obj>
											<obj name="PropertyObject" class="RQEffProp" version="4">
												<prop name="PropertyTypeName">Efficiency</prop>
												<prop name="Position">4</prop>
												<prop name="IsDefault">1</prop>
												<prop name="Efficiency">2</prop>
												<obj name="ChannelProp" class="ChannelProperty" version="1">
													<prop name="ChannelIdx">1</prop>
												</obj>
											</obj>
											<obj name="PropertyObject" class="ChannelGenotype" version="4">
												<prop name="PropertyTypeName">Melt Geno Genotype</prop>
												<prop name="Position">4</prop>
												<prop name="IsDefault">1</prop>
												<prop name="ReadOnly">1</prop>
												<obj name="ChannelProp" class="ChannelProperty" version="1">
													<prop name="ChannelIdx">1</prop>
												</obj>
											</obj>
											<obj name="PropertyObject" class="GroupChannelTypeProp" version="4">
												<prop name="PropertyTypeName">Melt Geno Sample Type</prop>
												<prop name="Position">4</prop>
												<prop name="IsDefault">0</prop>
												<prop name="GroupSampleType">mstUnknown</prop>
												<obj name="ChannelProp" class="ChannelProperty" version="1">
													<prop name="ChannelIdx">1</prop>
												</obj>
											</obj>
											<obj name="PropertyObject" class="QuantSampleTypeProperty" version="4">
												<prop name="PropertyTypeName">Quantification Sample Type</prop>
												<prop name="Position">4</prop>
												<prop name="IsDefault">0</prop>
												<prop name="SampleType">qsUnknown</prop>
												<obj name="ChannelProp" class="ChannelProperty" version="1">
													<prop name="ChannelIdx">1</prop>
												</obj>
											</obj>
											<obj name="PropertyObject" class="ChannelGenotype" version="4">
												<prop name="PropertyTypeName">Scanning Genotype</prop>
												<prop name="Position">4</prop>
												<prop name="IsDefault">1</prop>
												<prop name="ReadOnly">1</prop>
												<obj name="ChannelProp" class="ChannelProperty" version="1">
													<prop name="ChannelIdx">1</prop>
												</obj>
											</obj>
											<obj name="PropertyObject" class="GroupChannelTypeProp" version="4">
												<prop name="PropertyTypeName">Scanning Sample Type</prop>
												<prop name="Position">4</prop>
												<prop name="IsDefault">0</prop>
												<prop name="GroupSampleType">mstUnknown</prop>
												<obj name="ChannelProp" class="ChannelProperty" version="1">
													<prop name="ChannelIdx">1</prop>
												</obj>
											</obj>
											<obj name="PropertyObject" class="TargetName" version="4">
												<prop name="PropertyTypeName">Target Name</prop>
												<prop name="Position">4</prop>
												<prop name="IsDefault">1</prop>
												<obj name="ChannelProp" class="ChannelProperty" version="1">
													<prop name="ChannelIdx">1</prop>
												</obj>
											</obj>
											<obj name="PropertyObject" class="RQTargetProperty" version="4">
												<prop name="PropertyTypeName">Target Type</prop>
												<prop name="Position">4</prop>
												<prop name="IsDefault">0</prop>
												<prop name="TargetType">dtNone</prop>
												<obj name="ChannelProp" class="ChannelProperty" version="1">
													<prop name="ChannelIdx">1</prop>
												</obj>
											</obj>
										</list>
									</obj>
									<obj name="item" class="PropertyList" version="1">
										<list name="emlist" count="12">
											<obj name="PropertyObject" class="RQSampleTargetProperty" version="4">
												<prop name="PropertyTypeName">Combined Sample and Target Type</prop>
												<prop name="Position">4</prop>
												<prop name="IsDefault">0</prop>
												<obj name="ChannelProp" class="ChannelProperty" version="1">
													<prop name="ChannelIdx">2</prop>
												</obj>
											</obj>
											<obj name="PropertyObject" class="QuantConcProperty" version="4">
												<prop name="PropertyTypeName">Concentration</prop>
												<prop name="Position">4</prop>
												<prop name="IsDefault">1</prop>
												<prop name="Concentration">0</prop>
												<obj name="ChannelProp" class="ChannelProperty" version="1">
													<prop name="ChannelIdx">2</prop>
												</obj>
												<prop name="ReadOnly">1</prop>
											</obj>
											<obj name="PropertyObject" class="QuantCpHighProp" version="4">
												<prop name="PropertyTypeName">Cp High</prop>
												<prop name="Position">4</prop>
												<prop name="IsDefault">1</prop>
												<prop name="CpRangeHigh">0</prop>
												<obj name="ChannelProp" class="ChannelProperty" version="1">
													<prop name="ChannelIdx">2</prop>
												</obj>
												<prop name="ReadOnly">1</prop>
											</obj>
											<obj name="PropertyObject" class="QuantCpLowProp" version="4">
												<prop name="PropertyTypeName">Cp Low</prop>
												<prop name="Position">4</prop>
												<prop name="IsDefault">1</prop>
												<prop name="CpRangeLow">0</prop>
												<obj name="ChannelProp" class="ChannelProperty" version="1">
													<prop name="ChannelIdx">2</prop>
												</obj>
												<prop name="ReadOnly">1</prop>
											</obj>
											<obj name="PropertyObject" class="RQEffProp" version="4">
												<prop name="PropertyTypeName">Efficiency</prop>
												<prop name="Position">4</prop>
												<prop name="IsDefault">1</prop>
												<prop name="Efficiency">2</prop>
												<obj name="ChannelProp" class="ChannelProperty" version="1">
													<prop name="ChannelIdx">2</prop>
												</obj>
											</obj>
											<obj name="PropertyObject" class="ChannelGenotype" version="4">
												<prop name="PropertyTypeName">Melt Geno Genotype</prop>
												<prop name="Position">4</prop>
												<prop name="IsDefault">1</prop>
												<prop name="ReadOnly">1</prop>
												<obj name="ChannelProp" class="ChannelProperty" version="1">
													<prop name="ChannelIdx">2</prop>
												</obj>
											</obj>
											<obj name="PropertyObject" class="GroupChannelTypeProp" version="4">
												<prop name="PropertyTypeName">Melt Geno Sample Type</prop>
												<prop name="Position">4</prop>
												<prop name="IsDefault">0</prop>
												<prop name="GroupSampleType">mstUnknown</prop>
												<obj name="ChannelProp" class="ChannelProperty" version="1">
													<prop name="ChannelIdx">2</prop>
												</obj>
											</obj>
											<obj name="PropertyObject" class="QuantSampleTypeProperty" version="4">
												<prop name="PropertyTypeName">Quantification Sample Type</prop>
												<prop name="Position">4</prop>
												<prop name="IsDefault">0</prop>
												<prop name="SampleType">qsUnknown</prop>
												<obj name="ChannelProp" class="ChannelProperty" version="1">
													<prop name="ChannelIdx">2</prop>
												</obj>
											</obj>
											<obj name="PropertyObject" class="ChannelGenotype" version="4">
												<prop name="PropertyTypeName">Scanning Genotype</prop>
												<prop name="Position">4</prop>
												<prop name="IsDefault">1</prop>
												<prop name="ReadOnly">1</prop>
												<obj name="ChannelProp" class="ChannelProperty" version="1">
													<prop name="ChannelIdx">2</prop>
												</obj>
											</obj>
											<obj name="PropertyObject" class="GroupChannelTypeProp" version="4">
												<prop name="PropertyTypeName">Scanning Sample Type</prop>
												<prop name="Position">4</prop>
												<prop name="IsDefault">0</prop>
												<prop name="GroupSampleType">mstUnknown</prop>
												<obj name="ChannelProp" class="ChannelProperty" version="1">
													<prop name="ChannelIdx">2</prop>
												</obj>
											</obj>
											<obj name="PropertyObject" class="TargetName" version="4">
												<prop name="PropertyTypeName">Target Name</prop>
												<prop name="Position">4</prop>
												<prop name="IsDefault">1</prop>
												<obj name="ChannelProp" class="ChannelProperty" version="1">
													<prop name="ChannelIdx">2</prop>
												</obj>
											</obj>
											<obj name="PropertyObject" class="RQTargetProperty" version="4">
												<prop name="PropertyTypeName">Target Type</prop>
												<prop name="Position">4</prop>
												<prop name="IsDefault">0</prop>
												<prop name="TargetType">dtNone</prop>
												<obj name="ChannelProp" class="ChannelProperty" version="1">
													<prop name="ChannelIdx">2</prop>
												</obj>
											</obj>
										</list>
									</obj>
									<obj name="item" class="PropertyList" version="1">
										<list name="emlist" count="12">
											<obj name="PropertyObject" class="RQSampleTargetProperty" version="4">
												<prop name="PropertyTypeName">Combined Sample and Target Type</prop>
												<prop name="Position">4</prop>
												<prop name="IsDefault">0</prop>
												<obj name="ChannelProp" class="ChannelProperty" version="1">
													<prop name="ChannelIdx">3</prop>
												</obj>
											</obj>
											<obj name="PropertyObject" class="QuantConcProperty" version="4">
												<prop name="PropertyTypeName">Concentration</prop>
												<prop name="Position">4</prop>
												<prop name="IsDefault">1</prop>
												<prop name="Concentration">0</prop>
												<obj name="ChannelProp" class="ChannelProperty" version="1">
													<prop name="ChannelIdx">3</prop>
												</obj>
												<prop name="ReadOnly">1</prop>
											</obj>
											<obj name="PropertyObject" class="QuantCpHighProp" version="4">
												<prop name="PropertyTypeName">Cp High</prop>
												<prop name="Position">4</prop>
												<prop name="IsDefault">1</prop>
												<prop name="CpRangeHigh">0</prop>
												<obj name="ChannelProp" class="ChannelProperty" version="1">
													<prop name="ChannelIdx">3</prop>
												</obj>
												<prop name="ReadOnly">1</prop>
											</obj>
											<obj name="PropertyObject" class="QuantCpLowProp" version="4">
												<prop name="PropertyTypeName">Cp Low</prop>
												<prop name="Position">4</prop>
												<prop name="IsDefault">1</prop>
												<prop name="CpRangeLow">0</prop>
												<obj name="ChannelProp" class="ChannelProperty" version="1">
													<prop name="ChannelIdx">3</prop>
												</obj>
												<prop name="ReadOnly">1</prop>
											</obj>
											<obj name="PropertyObject" class="RQEffProp" version="4">
												<prop name="PropertyTypeName">Efficiency</prop>
												<prop name="Position">4</prop>
												<prop name="IsDefault">1</prop>
												<prop name="Efficiency">2</prop>
												<obj name="ChannelProp" class="ChannelProperty" version="1">
													<prop name="ChannelIdx">3</prop>
												</obj>
											</obj>
											<obj name="PropertyObject" class="ChannelGenotype" version="4">
												<prop name="PropertyTypeName">Melt Geno Genotype</prop>
												<prop name="Position">4</prop>
												<prop name="IsDefault">1</prop>
												<prop name="ReadOnly">1</prop>
												<obj name="ChannelProp" class="ChannelProperty" version="1">
													<prop name="ChannelIdx">3</prop>
												</obj>
											</obj>
											<obj name="PropertyObject" class="GroupChannelTypeProp" version="4">
												<prop name="PropertyTypeName">Melt Geno Sample Type</prop>
												<prop name="Position">4</prop>
												<prop name="IsDefault">0</prop>
												<prop name="GroupSampleType">mstUnknown</prop>
												<obj name="ChannelProp" class="ChannelProperty" version="1">
													<prop name="ChannelIdx">3</prop>
												</obj>
											</obj>
											<obj name="PropertyObject" class="QuantSampleTypeProperty" version="4">
												<prop name="PropertyTypeName">Quantification Sample Type</prop>
												<prop name="Position">4</prop>
												<prop name="IsDefault">0</prop>
												<prop name="SampleType">qsUnknown</prop>
												<obj name="ChannelProp" class="ChannelProperty" version="1">
													<prop name="ChannelIdx">3</prop>
												</obj>
											</obj>
											<obj name="PropertyObject" class="ChannelGenotype" version="4">
												<prop name="PropertyTypeName">Scanning Genotype</prop>
												<prop name="Position">4</prop>
												<prop name="IsDefault">1</prop>
												<prop name="ReadOnly">1</prop>
												<obj name="ChannelProp" class="ChannelProperty" version="1">
													<prop name="ChannelIdx">3</prop>
												</obj>
											</obj>
											<obj name="PropertyObject" class="GroupChannelTypeProp" version="4">
												<prop name="PropertyTypeName">Scanning Sample Type</prop>
												<prop name="Position">4</prop>
												<prop name="IsDefault">0</prop>
												<prop name="GroupSampleType">mstUnknown</prop>
												<obj name="ChannelProp" class="ChannelProperty" version="1">
													<prop name="ChannelIdx">3</prop>
												</obj>
											</obj>
											<obj name="PropertyObject" class="TargetName" version="4">
												<prop name="PropertyTypeName">Target Name</prop>
												<prop name="Position">4</prop>
												<prop name="IsDefault">1</prop>
												<obj name="ChannelProp" class="ChannelProperty" version="1">
													<prop name="ChannelIdx">3</prop>
												</obj>
											</obj>
											<obj name="PropertyObject" class="RQTargetProperty" version="4">
												<prop name="PropertyTypeName">Target Type</prop>
												<prop name="Position">4</prop>
												<prop name="IsDefault">0</prop>
												<prop name="TargetType">dtNone</prop>
												<obj name="ChannelProp" class="ChannelProperty" version="1">
													<prop name="ChannelIdx">3</prop>
												</obj>
											</obj>
										</list>
									</obj>
								</list>
							</obj>
						</obj>
						<prop name="ChannelPropertyCount">4</prop>
						<prop name="ContainerPosition">4</prop>
						<prop name="HasSampleProperties">1</prop>
						<obj name="SampleProperties" class="PropertyList" version="1">
							<list name="emlist" count="14">
								<obj name="PropertyObject" class="SamplePrefColor" version="4">
									<prop name="PropertyTypeName">Color</prop>
									<prop name="Position">4</prop>
									<prop name="IsDefault">0</prop>
									<prop name="Color">clGray</prop>
								</obj>
								<obj name="PropertyObject" class="DominantChannelProp" version="4">
									<prop name="PropertyTypeName">Dominant Channel</prop>
									<prop name="Position">4</prop>
									<prop name="IsDefault">0</prop>
									<prop name="DominantChannel">0</prop>
								</obj>
								<obj name="PropertyObject" class="Genotype" version="4">
									<prop name="PropertyTypeName">EndPt Genotype</prop>
									<prop name="Position">4</prop>
									<prop name="IsDefault">1</prop>
									<prop name="ReadOnly">1</prop>
								</obj>
								<obj name="PropertyObject" class="GroupingSample" version="4">
									<prop name="PropertyTypeName">EndPt Sample Type</prop>
									<prop name="Position">4</prop>
									<prop name="IsDefault">0</prop>
									<prop name="GroupSampleType">mstUnknown</prop>
								</obj>
								<obj name="PropertyObject" class="SamplePrefLineStyle" version="4">
									<prop name="PropertyTypeName">Line Style</prop>
									<prop name="Position">4</prop>
									<prop name="IsDefault">0</prop>
									<prop name="LineStyle">psSolid</prop>
								</obj>
								<obj name="PropertyObject" class="GenSampleEditNotes" version="4">
									<prop name="PropertyTypeName">Notes</prop>
									<prop name="Position">4</prop>
									<prop name="IsDefault">1</prop>
								</obj>
								<obj name="PropertyObject" class="SamplePrefPointStyle" version="4">
									<prop name="PropertyTypeName">Point Style</prop>
									<prop name="Position">4</prop>
									<prop name="IsDefault">0</prop>
									<prop name="PointStyle">psNothing</prop>
								</obj>
								<obj name="PropertyObject" class="GenSampleEditPosition" version="4">
									<prop name="PropertyTypeName">Position</prop>
									<prop name="Position">4</prop>
									<prop name="IsDefault">1</prop>
								</obj>
								<obj name="PropertyObject" class="GenSampleEditReplicate" version="4">
									<prop name="PropertyTypeName">Replicate of</prop>
									<prop name="Position">4</prop>
									<prop name="IsDefault">1</prop>
									<prop name="ReplicateOf">-1</prop>
								</obj>
								<obj name="PropertyObject" class="HTCSampleID" version="4">
									<prop name="PropertyTypeName">Sample ID</prop>
									<prop name="Position">4</prop>
									<prop name="IsDefault">1</prop>
								</obj>
								<obj name="PropertyObject" class="GenSampleEditName" version="4">
									<prop name="PropertyTypeName">Sample Name</prop>
									<prop name="Position">4</prop>
									<prop name="IsDefault">1</prop>
									<prop name="name">Sample 5</prop>
								</obj>
								<obj name="PropertyObject" class="HTCSamplePrepNotes" version="4">
									<prop name="PropertyTypeName">Sample Prep Notes</prop>
									<prop name="Position">4</prop>
									<prop name="IsDefault">1</prop>
								</obj>
								<obj name="PropertyObject" class="GenSampleEditSubset" version="4">
									<prop name="PropertyTypeName">Subsets</prop>
									<prop name="Position">4</prop>
									<prop name="IsDefault">1</prop>
								</obj>
								<obj name="PropertyObject" class="SamplePrefWidth" version="5">
									<prop name="PropertyTypeName">Width</prop>
									<prop name="Position">4</prop>
									<prop name="IsDefault">1</prop>
									<prop name="Width">1</prop>
								</obj>
							</list>
						</obj>
					</obj>
					<obj name="item" class="SamplePropInfo" version="1">
						<obj name="ChannelProperties" class="ChanPropList" version="2">
							<obj name="ChannelProperties" class="EMList" version="1">
								<list name="emlist" count="4">
									<obj name="item" class="PropertyList" version="1">
										<list name="emlist" count="12">
											<obj name="PropertyObject" class="RQSampleTargetProperty" version="4">
												<prop name="PropertyTypeName">Combined Sample and Target Type</prop>
												<prop name="Position">5</prop>
												<prop name="IsDefault">0</prop>
												<obj name="ChannelProp" class="ChannelProperty" version="1">
													<prop name="ChannelIdx">0</prop>
												</obj>
											</obj>
											<obj name="PropertyObject" class="QuantConcProperty" version="4">
												<prop name="PropertyTypeName">Concentration</prop>
												<prop name="Position">5</prop>
												<prop name="IsDefault">1</prop>
												<prop name="Concentration">0</prop>
												<obj name="ChannelProp" class="ChannelProperty" version="1">
													<prop name="ChannelIdx">0</prop>
												</obj>
												<prop name="ReadOnly">1</prop>
											</obj>
											<obj name="PropertyObject" class="QuantCpHighProp" version="4">
												<prop name="PropertyTypeName">Cp High</prop>
												<prop name="Position">5</prop>
												<prop name="IsDefault">1</prop>
												<prop name="CpRangeHigh">0</prop>
												<obj name="ChannelProp" class="ChannelProperty" version="1">
													<prop name="ChannelIdx">0</prop>
												</obj>
												<prop name="ReadOnly">1</prop>
											</obj>
											<obj name="PropertyObject" class="QuantCpLowProp" version="4">
												<prop name="PropertyTypeName">Cp Low</prop>
												<prop name="Position">5</prop>
												<prop name="IsDefault">1</prop>
												<prop name="CpRangeLow">0</prop>
												<obj name="ChannelProp" class="ChannelProperty" version="1">
													<prop name="ChannelIdx">0</prop>
												</obj>
												<prop name="ReadOnly">1</prop>
											</obj>
											<obj name="PropertyObject" class="RQEffProp" version="4">
												<prop name="PropertyTypeName">Efficiency</prop>
												<prop name="Position">5</prop>
												<prop name="IsDefault">1</prop>
												<prop name="Efficiency">2</prop>
												<obj name="ChannelProp" class="ChannelProperty" version="1">
													<prop name="ChannelIdx">0</prop>
												</obj>
											</obj>
											<obj name="PropertyObject" class="ChannelGenotype" version="4">
												<prop name="PropertyTypeName">Melt Geno Genotype</prop>
												<prop name="Position">5</prop>
												<prop name="IsDefault">1</prop>
												<prop name="ReadOnly">1</prop>
												<obj name="ChannelProp" class="ChannelProperty" version="1">
													<prop name="ChannelIdx">0</prop>
												</obj>
											</obj>
											<obj name="PropertyObject" class="GroupChannelTypeProp" version="4">
												<prop name="PropertyTypeName">Melt Geno Sample Type</prop>
												<prop name="Position">5</prop>
												<prop name="IsDefault">0</prop>
												<prop name="GroupSampleType">mstUnknown</prop>
												<obj name="ChannelProp" class="ChannelProperty" version="1">
													<prop name="ChannelIdx">0</prop>
												</obj>
											</obj>
											<obj name="PropertyObject" class="QuantSampleTypeProperty" version="4">
												<prop name="PropertyTypeName">Quantification Sample Type</prop>
												<prop name="Position">5</prop>
												<prop name="IsDefault">0</prop>
												<prop name="SampleType">qsUnknown</prop>
												<obj name="ChannelProp" class="ChannelProperty" version="1">
													<prop name="ChannelIdx">0</prop>
												</obj>
											</obj>
											<obj name="PropertyObject" class="ChannelGenotype" version="4">
												<prop name="PropertyTypeName">Scanning Genotype</prop>
												<prop name="Position">5</prop>
												<prop name="IsDefault">1</prop>
												<prop name="ReadOnly">1</prop>
												<obj name="ChannelProp" class="ChannelProperty" version="1">
													<prop name="ChannelIdx">0</prop>
												</obj>
											</obj>
											<obj name="PropertyObject" class="GroupChannelTypeProp" version="4">
												<prop name="PropertyTypeName">Scanning Sample Type</prop>
												<prop name="Position">5</prop>
												<prop name="IsDefault">0</prop>
												<prop name="GroupSampleType">mstUnknown</prop>
												<obj name="ChannelProp" class="ChannelProperty" version="1">
													<prop name="ChannelIdx">0</prop>
												</obj>
											</obj>
											<obj name="PropertyObject" class="TargetName" version="4">
												<prop name="PropertyTypeName">Target Name</prop>
												<prop name="Position">5</prop>
												<prop name="IsDefault">1</prop>
												<obj name="ChannelProp" class="ChannelProperty" version="1">
													<prop name="ChannelIdx">0</prop>
												</obj>
											</obj>
											<obj name="PropertyObject" class="RQTargetProperty" version="4">
												<prop name="PropertyTypeName">Target Type</prop>
												<prop name="Position">5</prop>
												<prop name="IsDefault">0</prop>
												<prop name="TargetType">dtNone</prop>
												<obj name="ChannelProp" class="ChannelProperty" version="1">
													<prop name="ChannelIdx">0</prop>
												</obj>
											</obj>
										</list>
									</obj>
									<obj name="item" class="PropertyList" version="1">
										<list name="emlist" count="12">
											<obj name="PropertyObject" class="RQSampleTargetProperty" version="4">
												<prop name="PropertyTypeName">Combined Sample and Target Type</prop>
												<prop name="Position">5</prop>
												<prop name="IsDefault">0</prop>
												<obj name="ChannelProp" class="ChannelProperty" version="1">
													<prop name="ChannelIdx">1</prop>
												</obj>
											</obj>
											<obj name="PropertyObject" class="QuantConcProperty" version="4">
												<prop name="PropertyTypeName">Concentration</prop>
												<prop name="Position">5</prop>
												<prop name="IsDefault">1</prop>
												<prop name="Concentration">0</prop>
												<obj name="ChannelProp" class="ChannelProperty" version="1">
													<prop name="ChannelIdx">1</prop>
												</obj>
												<prop name="ReadOnly">1</prop>
											</obj>
											<obj name="PropertyObject" class="QuantCpHighProp" version="4">
												<prop name="PropertyTypeName">Cp High</prop>
												<prop name="Position">5</prop>
												<prop name="IsDefault">1</prop>
												<prop name="CpRangeHigh">0</prop>
												<obj name="ChannelProp" class="ChannelProperty" version="1">
													<prop name="ChannelIdx">1</prop>
												</obj>
												<prop name="ReadOnly">1</prop>
											</obj>
											<obj name="PropertyObject" class="QuantCpLowProp" version="4">
												<prop name="PropertyTypeName">Cp Low</prop>
												<prop name="Position">5</prop>
												<prop name="IsDefault">1</prop>
												<prop name="CpRangeLow">0</prop>
												<obj name="ChannelProp" class="ChannelProperty" version="1">
													<prop name="ChannelIdx">1</prop>
												</obj>
												<prop name="ReadOnly">1</prop>
											</obj>
											<obj name="PropertyObject" class="RQEffProp" version="4">
												<prop name="PropertyTypeName">Efficiency</prop>
												<prop name="Position">5</prop>
												<prop name="IsDefault">1</prop>
												<prop name="Efficiency">2</prop>
												<obj name="ChannelProp" class="ChannelProperty" version="1">
													<prop name="ChannelIdx">1</prop>
												</obj>
											</obj>
											<obj name="PropertyObject" class="ChannelGenotype" version="4">
												<prop name="PropertyTypeName">Melt Geno Genotype</prop>
												<prop name="Position">5</prop>
												<prop name="IsDefault">1</prop>
												<prop name="ReadOnly">1</prop>
												<obj name="ChannelProp" class="ChannelProperty" version="1">
													<prop name="ChannelIdx">1</prop>
												</obj>
											</obj>
											<obj name="PropertyObject" class="GroupChannelTypeProp" version="4">
												<prop name="PropertyTypeName">Melt Geno Sample Type</prop>
												<prop name="Position">5</prop>
												<prop name="IsDefault">0</prop>
												<prop name="GroupSampleType">mstUnknown</prop>
												<obj name="ChannelProp" class="ChannelProperty" version="1">
													<prop name="ChannelIdx">1</prop>
												</obj>
											</obj>
											<obj name="PropertyObject" class="QuantSampleTypeProperty" version="4">
												<prop name="PropertyTypeName">Quantification Sample Type</prop>
												<prop name="Position">5</prop>
												<prop name="IsDefault">0</prop>
												<prop name="SampleType">qsUnknown</prop>
												<obj name="ChannelProp" class="ChannelProperty" version="1">
													<prop name="ChannelIdx">1</prop>
												</obj>
											</obj>
											<obj name="PropertyObject" class="ChannelGenotype" version="4">
												<prop name="PropertyTypeName">Scanning Genotype</prop>
												<prop name="Position">5</prop>
												<prop name="IsDefault">1</prop>
												<prop name="ReadOnly">1</prop>
												<obj name="ChannelProp" class="ChannelProperty" version="1">
													<prop name="ChannelIdx">1</prop>
												</obj>
											</obj>
											<obj name="PropertyObject" class="GroupChannelTypeProp" version="4">
												<prop name="PropertyTypeName">Scanning Sample Type</prop>
												<prop name="Position">5</prop>
												<prop name="IsDefault">0</prop>
												<prop name="GroupSampleType">mstUnknown</prop>
												<obj name="ChannelProp" class="ChannelProperty" version="1">
													<prop name="ChannelIdx">1</prop>
												</obj>
											</obj>
											<obj name="PropertyObject" class="TargetName" version="4">
												<prop name="PropertyTypeName">Target Name</prop>
												<prop name="Position">5</prop>
												<prop name="IsDefault">1</prop>
												<obj name="ChannelProp" class="ChannelProperty" version="1">
													<prop name="ChannelIdx">1</prop>
												</obj>
											</obj>
											<obj name="PropertyObject" class="RQTargetProperty" version="4">
												<prop name="PropertyTypeName">Target Type</prop>
												<prop name="Position">5</prop>
												<prop name="IsDefault">0</prop>
												<prop name="TargetType">dtNone</prop>
												<obj name="ChannelProp" class="ChannelProperty" version="1">
													<prop name="ChannelIdx">1</prop>
												</obj>
											</obj>
										</list>
									</obj>
									<obj name="item" class="PropertyList" version="1">
										<list name="emlist" count="12">
											<obj name="PropertyObject" class="RQSampleTargetProperty" version="4">
												<prop name="PropertyTypeName">Combined Sample and Target Type</prop>
												<prop name="Position">5</prop>
												<prop name="IsDefault">0</prop>
												<obj name="ChannelProp" class="ChannelProperty" version="1">
													<prop name="ChannelIdx">2</prop>
												</obj>
											</obj>
											<obj name="PropertyObject" class="QuantConcProperty" version="4">
												<prop name="PropertyTypeName">Concentration</prop>
												<prop name="Position">5</prop>
												<prop name="IsDefault">1</prop>
												<prop name="Concentration">0</prop>
												<obj name="ChannelProp" class="ChannelProperty" version="1">
													<prop name="ChannelIdx">2</prop>
[truncated: 2,484,109 more chars]
