# Supplementary material for: Unique sperm haplotypes are associated with phenotypically different sperm subpopulations in Astyanax fish
Source: BMC Biol. 2018 Jul 5;16:72. doi: 10.1186/s12915-018-0538-z (PMC6032774; doi:10.1186/s12915-018-0538-z)
Supplement: Supplementary file 8 — Original data. Each subfolder has two ixo files output by the Roche LightCycler480. The two files cover qPCR results for oca2 and mc1r. Subfolder names end in 1, 2, or 3, denoting which subpopulation of sperm was analyzed. (ZIP 10643 kb) [file 12915_2018_538_MOESM8_ESM.zip › FishA Pop2_2/May 10 2016 SpermPop AP2-2 FACS PEP Plate 0017 oca2 RK.ixo]

<objectstream signature="IXOS" version="1">
	<obj name="root" class="HTCExperiment" version="5">
		<prop name="name">May 10 2016 SpermPop AP2-2 FACS PEP Plate 0017 oca2 RK</prop>
		<prop name="UID">707EF2CC98A24CCC8CFB606BE67D7B45</prop>
		<prop name="OwnerUID">C6C05626183A45218341EE89EA1A5F2A</prop>
		<prop name="Created">2016-05-10T14:00:20.696</prop>
		<prop name="CreatedBy">C6C05626183A45218341EE89EA1A5F2A</prop>
		<prop name="CreatedByName">System Admin</prop>
		<prop name="LastModified">2016-05-10T15:48:10.902</prop>
		<prop name="LastModifiedBy">C6C05626183A45218341EE89EA1A5F2A</prop>
		<prop name="LastModifiedByName">System Admin</prop>
		<list name="AppliedTemplates" count="1">
			<item>Borowsky Protocol PEP product version</item>
		</list>
		<list name="TemplateOwners" count="1">
			<item>System Admin</item>
		</list>
		<prop name="SWVersion">LCS480 1.5.1.62</prop>
		<obj name="AppProperty" class="TAppProperty" version="2">
			<prop name="Created">2016-05-10T14:00:20.696</prop>
			<prop name="LastModified">1899-12-30T00:00:00.000</prop>
		</obj>
		<obj name="ConProperty" class="TAppProperty" version="2">
			<prop name="Created">2016-05-10T14:00:20.696</prop>
			<prop name="LastModified">1899-12-30T00:00:00.000</prop>
		</obj>
		<obj name="run" class="HTCRun" version="7">
			<prop name="name">Run</prop>
			<prop name="Created">2016-05-10T14:00:20.682</prop>
			<prop name="LastModified">2016-05-10T15:47:58.030</prop>
			<obj name="AppProperty" class="TAppProperty" version="2">
				<prop name="Created">2016-05-10T14:00:20.682</prop>
				<prop name="LastModified">1899-12-30T00:00:00.000</prop>
			</obj>
			<obj name="ConProperty" class="TAppProperty" version="2">
				<prop name="Created">2016-05-10T14:00:20.682</prop>
				<prop name="LastModified">1899-12-30T00:00:00.000</prop>
				<prop name="HasProperties">1</prop>
				<obj name="_Properties" class="TAppProperties" version="1">
					<prop name="Created">2016-05-10T14:00:20.682</prop>
					<prop name="LastModified">1899-12-30T00:00:00.000</prop>
					<list name="emlist" count="4">
						<obj name="item" class="TAppProperty" version="2">
							<prop name="name">TopChart</prop>
							<prop name="Created">2016-05-10T14:01:40.259</prop>
							<prop name="LastModified">1899-12-30T00:00:00.000</prop>
						</obj>
						<obj name="item" class="TAppProperty" version="2">
							<prop name="name">LeftChart</prop>
							<prop name="Created">2016-05-10T14:01:40.259</prop>
							<prop name="LastModified">1899-12-30T00:00:00.000</prop>
						</obj>
						<obj name="item" class="TAppProperty" version="2">
							<prop name="name">RightChart</prop>
							<prop name="Created">2016-05-10T14:01:40.259</prop>
							<prop name="LastModified">1899-12-30T00:00:00.000</prop>
						</obj>
						<obj name="item" class="TAppProperty" version="2">
							<prop name="name">RunOverviewChart</prop>
							<prop name="Created">2016-05-10T14:01:40.259</prop>
							<prop name="LastModified">1899-12-30T00:00:00.000</prop>
						</obj>
					</list>
				</obj>
			</obj>
			<prop name="State">3</prop>
			<prop name="StartTime">2016-05-10T14:04:48.271</prop>
			<prop name="EndTime">2016-05-10T15:47:57.940</prop>
			<prop name="InstrumentID">28159</prop>
			<prop name="InstrumentVersion">HTC_VER_10</prop>
			<prop name="InstrumentName">28159</prop>
			<prop name="InstrCalibrationDate">1899.12.30 00:00:00:00</prop>
			<prop name="Technician">System Admin</prop>
			<prop name="AcqStoreClass">HTCAcquisitionStore</prop>
			<prop name="AcquisitionStore">eJzk3duyqsi2KOxXWVHx33khqKhErDUjADORo9IgAblTUFRQQPH49LsJ9hrOWTVX/Rd9zF0jdl2MCEvlpJj59XbI/y5W+/86Lg/r//ntVBT1b/8V58vz+X9+m3qKFFeX3XlX74qjWxen9W//dV2fzvjof37jf/vHf5enony/U9kuj8d1rhSXY/3bPwb/3X0990+vcJeHMl+/XyAOv16R78711zYecb4+4/5fr/mf3wQOd/Hj2LR6ffj92Lzmtf/+cOanIj0tD7/9g/+zI1mnh/XrKP7syXbD/+D+5Pg+rsaPoxz8LweJV5DmxcfbPg64/88H7O0OuNd+rz8SuT85Km99KH/7x/834AbySCL8oP1H/rPjbz+IjzP4eFI71ump3ZUoin/yAn+Z75I/vzCw3uCzl3VzGJM+1+N+/+/PrnGMWzqmdBnj9+a3f/T+zcvw8syL3bE+//YPaaHoTu3bBjPHg4evMJbMnLzyVc7sS4dcqZS0cnYnz+CMoSLnSti9PZ3tZmYy4xr4ojIm+d45GcacGLsBlZV8luvO3oldzuyW/F15+FR1quPc5PRTyHSltEri5Me9xxnj4gmK0bmdnO0ocTj9OT4kiqYBdbLkvM701KOgxNRfO8cZMzh9uSel0u9sE2dvifh6VZ3kitOPj85uL5mcRqz9XbnS+O7s/LmbGdMRnyjrmW472XydECNeZqWyH+H+j0UX3z829rnCr7fUOSW5zunxyBWVfHWQ8XgqYDo7TEQlrsB3svpmc5odcoKiqqLk7ELBZGZvrtyVnscOzqVMfKZpouory1tCnPQee8zcUF5UFsQHp3isPc7sCZmvjKKy5+yuo4iYgu7elXIv1U71WK04wy5zX8n60cTZk57NtD43EfB8dcepkyXDz8OY+IqzqvHxbVITU77h9rKxkDvn49om5nCa8Uo4GePnw4sOMZYepytu3144VXxQM30H+PpBGgfOIZg4mfnI80j5+nZ08W761ltq2Ov/1S014qT+pP3nf7ul/uy2+LZbSukP5G++paKOdYDFvCcyj3Qud7Iwxg/wFoXE+QvY1dSZLlbAWKhlPv5PoGXE1eBtrkYWbolC6ZEtbEjGu2kWbGcK0HGuHQGGmpEFbvS0KavOK1h0nlMSKlfXpkq+uEHwcGzGrpIrUE6zjuAexhYX5qN9RPv2rQbHoSbxrczlaSqOe8DCvsr8+dUtadSzBHD2hc7C7Rl4GgRcAAutmJLAXT9sao6bx1s1Cx/ShNJd6dSwpFedBTp75DTpcSWEa9PKfG2k2LSqnAKCy1MlzL/IdzrVuQjW55FKQrGD2zt1uDuspLPGBcZO9umgTC/g+5zB2CFzE7r2HAbJ9oLHH5z3Pn1suCMs9VjPAtXblzQ54PmtnwudCzNdySlN0hrW3euM89cmXj9ZsRisyGNGAqnG610+4i24uqZyQTXe65R7xGdg9R73j+e7pbc4PkI4WOLrp+lDoGmkHWApK5PMvz5uPF5PbQ5u3TMJc6RdSZU5u8KiCkXOWR13d7qb9HOYZebr82HPO/1pt9RoPP6mW6r3M28peSKOvvmWOlJlB3LPWRHPXPUiEmbLB0xWfsq53Z1xJ6yqEpDv05J5UC2ATBe9K0yfXpW520V5J9LxYcAETy4DdjYomeSHI8zIteK8jWwCGW47CdAsOmawciufpPn6BkZ4rYnLpQZP5r11BpPYOWdeccLXu+NHjY8HFQeDccWTU/0YgG5U+P29n5YlGcx3AsiFXGbw6JYl8TXVBW0JB+YIzlAnebX2QR5N8XF6OlHiSb0LSNypzLyUq3KiWMsCqDs8Z84d8PWdXpWDGZl5Bp4V3Ymb9iKgYYGPzZnhE7/a3UFfR0XmDRaCT2a32Q1kp6oYdO5Dn8T1bA6ma54JKOORThw5OIJF1TJzpIVZkrlyOeLzYkXgJCy3hPqHE+jD8SXz+J0uki1+6cEqxDMHaoLPX8JqA9p2ccicR8ekZDOanWDuDovMnflCQrbnZQbG/XIh0B8N72Q2w9cr7nZHvN5ykJN7NrNA6ZpV5j23xpaY+8cFSHGPM883hzW5dYQEiHfG6yHU5pb8tFtKFL9rlOr/1FuKp+Sbb6lOshLwI3NvnDfXzjoZF8QEf8JzxBlcnYQK4xMH1i3vcLCSRUpCYAQg73c5T7nNKSmszRLMUbfD3PEktalYawS8y0AhgbrfylRWVyOg3X2HeIdRKlOLGxiwerAJ8QPL0WkqnCVY89EEXz/d2pQnlglRPZ0QtlRTkW43Cw9idhM5mO5vJTVPnAcuHUks8IsufoXteQXaJRMzN7Vx/+PK7IPsTbvMred3mariYgbr4Urmgmzi4Bf4xjQIo1Lhwul1XpJ+rSmwHIZj4h7sTU3u/bmIt/yhS2AycHy6mlsAbBXIxF/qc5vMV44BvjSRSWjYjkwffL8AhY4mJNQPsk69cTyFFfPlLFzN5S09BYUGcAOF+Gl5S2g1XpiwuOY4KJqrjU88fpKB7W8JY3mW5jTtSjK4V7nDuWDIlF7csQXBs5CysMKbhxjAUXAvU0KCYnjDUYwMJFiY0oA4c/FCiYCvBXLq4P7yFM835SwLVvPxg3iGgfsnY3cIhrrE7cW927+OUt0XuP7q/vrZ+vv9qf+o/gaDnjj8RfQnDL73R0BfHKbORag1Zjy7wLf6K4fulNMTMvUVLZd6ziXnUYMHAfAXPOJOn/rTPR/1NUtmxOiPuLsy6aLedlbu/FF/9Z0Jrf72vdzljLu/lxVBsgonez7mnJkM1Fo5q6Xd6s94MlVWMq5cOllQmW/9XeXtzqk2nXmmw2MPH/rTZ7DfKscs5Vv9mf6It1v9HUd6TDScm0WKrNWScyHS/K2/s1HbTqF5Fqfd+b2tTPXO1Dl7zGPaKc/sVn+HS4ivNwoaKfyjBOck83ZmXvVnrgw3qLfdOQ2ZMb/2eIVe7Snqb86Y4U96iVJkte+c1jfG6XcZ9fmv+otoXDrXYxq99fcsuG6rPxwRUcuN/vL65H/qr7DHV2KEhof7q+zSybaVQ0yp68tKNZQN5+xXQExuzkolmyaps2P8NDPIIsuVXZHunIutzTPDkvDz+Enj6mDw+qJ+zy31s/U3+eZxdZ+Ncwi2SxyX5tVMILvs9oDY28uZH0/dO92U2R6WJ0fLQrhLW8pAq4F15gYXqMMHpf5JsmBxCKaZT9a7t/7Ys0Idrg8Tm96XVgyh5U2zVn+nmXSDjVd86S/iyBEiObK4YLeZRLTnZjWE9GFw4TDC5yfk3AN/VqKG/KdSU4k4Q4i0vs75ZmfL02d+C2BpR1Pij2Y7m+6VQQjBOVc5P97sZXri8Xg3Gw71J2qor103LiHRBStjncKFVn/xaqI2k1KeHgbWCjbbucpCGKNm6RY1DLuHxoXVVk7oiF9cwbkvUU/pcrelfe/mgytouL0r8976YzdTz5i4epZ0O0Otxe4B9RcdUJ/KEPUYy+KcBNf4odPcQ/0FY3lG/Hv1uFPRLrYQJwlq2eE8nVY3fH2YzHTij917SUdHVoBzKVF/N08RKM6dc1iFXRyX+0NHpJw9wOd34UvPW9SfUKGml4nUIS963ynvTDOg97HBAnOBOv1pt9SIG3zTLfWz9ad88y2FYt+CTMMVfn6WmpCNivrTNsI2c8In6kwQlRyklVkyp0i0LenslldQDjLqbDeMeHLsVjpQfnLEqS0xdMKNdqg/Z15xbk8wbfI4KAlYkXTk3MAaRiTtDO9AL92aef0h6u6O4xFMxduZOdF+BSQdov7obYHbv3L4fHSt+qAYvSNxl1ZVk3pbDUEjfvmaWkc12Tuqh8d3/9KfsED9qT45cM7IQ/3NF7g91UftgERRjw7XK8F6hOfMTXg8XrV3yWBm6znnZU8dj4c7LIHsDznnhjwerzCrHuiyAvX7PAkRsa3hDSQrrjJnJlcJkfczAPV2PhN3k5g62YhKAVLvgLraTEc1GXI91CZsUYsqG5bE1KozSHF4Je5gvaQk7n7pz9WsYU4mz0MK5qmP+lMOqD+5Xp/BzPOSACmjLbnmw0OrP8cnQ550g8MGtZ7siZcttZrMJfUAsnaqOGcNqF0h65xgEvAxTogneP2e43oFuiSiTu2jGf0s/Q0GIvddf/b/ufr7+KP/d91SfVOAWYQ091ZubJOn61gQL488cwwu3VKhl0nADs8ucaNLkpDsLBGInEwiATHnOhmZzwjMuYk6JLFkU7/nUNgoEc4gO/hdoiPrOob5sdsl3jJ3KI3VMeoymKCWTlGq01nMSRAVC9TgYnW3qWc6JsS98PX8BfXnz1B/kbDvZFAP0pLefMbAm+8lFgYX1NDMNCuwBRN/hRv97R5zAXRtIpFws0H9wRr1t5yNZc4PX6MsiJIG7lRSOD8Xr3cynLAJwCMeM3fRu/LkeSpQo67azZwTl0b0YTEXwuFIZr673USk1xuYEE57qL9NklK6X2xK0M4lHr+1RP319rEGLDjgKL/r4qiWBQMdgruivP6miPt/bDI8f+tEMpxhX7fkgbNHkCqPsOBS4/nNStSoN9Rw//zwTik4jo2zhFTi/IPcTUifSCqs0tfrG/0VtteFeW8q4FR1comImixQnwdJYeH6hp9f93BDTc8PD+amZ9Sfxj+GQIdnKQuMR1r/HfX3+6j0H9WfMOxxv4z+fkbsr9FfG/t7cKLh7Ja2zummGvKt/ooq096xvx/60+UysJV9Wl8/Y3+N/qpzCp/6S6+izZkTJU9a/e3oEd76u6xuz1Z/+vTZE1v91UK+yXTFw/c3+ttuJIszVY7qyiHbHpyTOAJOO0pZpIB/O33G/tJJJjhbMXUy/T4mdau/045bvfW39s/jVn/mej3hFWdc4vlnF5Mzl+WzxvNb6s5xunHf+lss79Gn/hRdIK3+jLjnQau/czlmzDR7Qa7cEsF862+IhvvQn3nSUVviJup86m/oZHcnn3WWnCbt/LzV3y4N52/9Hdb14h37uyt7qoiXhDnXynxyH7G/7RDw+qt9CspMi2at/trYnzGlrNVfG/u7e9qy1Z/W9fB6/qRxVRgOhF9Ef8J3j6v2keQQB3ccl/rTOSWCMHjA8jLA32V/gBrRj1oGCzlE/YxqBx9LiwtEg8QkYVIrlC48CcctnuHssdFfWDpHWPdsg2O3uQfU3ZM1sFmF+uv38Xmcpj1glXRsFnQfO55KPmpxs+mhnqjxjOgp5S7v2F+Q7AQqW2PU30FBDc2TR00vnjaExBNQf+7pLtC7rIWwKC5T1upvsiYh+E6JGmz0RwZfsT+2u7g5Zbtz1eov8I87n06PVgFJGKnMX6Z3kRa9RQxRrKiZXzv4fKM/ljn4fn4BW6oItyvEWhfPT7y7W3qdOKjPg47bG8eoP6uSCghHS9TmaOCVNDucC/D7Q9Sf5qPGfJO7wvJI5oTFBupyxnE+4LGh/k4Tl6cBz+1wHH7i+exvqD8hwuvBYKMTVgtQ0uPiVoJrKTPmSzHq2J2MDxDnQ8qCxeWOWjymFcS+aTLfOuL14qdFDckTXn8Vl/DzHM1wHNcS1WB+vH3+NP0JwyH/i+hP6n/zLVWpqL8pt4oZXEQ1JxcD9UeFzi5DjVUCYXR2AOlRoX42RXEng4txAV2HE/FgU/KkNh8GUDk7sjb2d5qj/uzgivrQdNTcJl1uQOMOBYFnOEyIw7sPMHtxjVrzlwIhDPVHPefM3OnIBEIuqDXrMagyMNiX/ibq6sja2N+CHw5h6lsVcVhPKMlFRf1NFOeQuXWJ+1eNIAApQ41CMDrJpIMzQNSTWWZud4r6SZRLCRPrds4g3y5tMuVQfxrTDsTpTXAEOh6WK9BOKmowsVF/XG99B2lwLJk76pUJOU9mdxwBDnh8wtqIyE02XFDV+sTBIhlRHCmNoo39efoR9TdThwXMln3UqpHj8RtJr4a53UH9rb1KJ1GoODCZdlCjEsHnm9ifdedRu3t+hBNi4VC3+nOeFzzfPvc4oua4CwEnwOtzWx/WIC+GGfHWsiaQzOscQb9UJ+IO5WVOsqtxAu3Jksw9RFVJYi1ZgWq8dOrGp+Rn6U8Yjvm/DKf/TfT33Ulf02l3iHry7pw7l6yEjJPYQj10e5zbsW45NeWBDO561WWedhN5cj+cKazUXGIBn3Vtcl5dYwT8qpu1+nPGjELgr5QsyDP81bzqmy5oj0mXuZLn6DSXMwvclTghbHiTdOonCxmYXqGeGCfbNJuj/phYTJjPFNRbIqQMRzUe9z+Z4Ci5sm4MwDIkLrjqc5/cJa+Gqc13MtetbzZVNW8I+v2lQ2+F7z+o8RzWl7tC/D3F80mFsw7hcou6dIZzgXSu5wmwuhCJq01vMnVGZxmiu4d65Is0oXMSexCGMmpunF5zsrvh9YnmJWpQMl7nY0zPQE81bi9fbm3KolTD1wev2J+3zek40gzwun0Fbw5XyunRH9sAtxnhgsS74i13nR/BWDHCwv5LYy51JrBIe7j/wQo1ycLbDOJhXybMnWxKUvfZFPwH3ju+P8TrzaaSBMvqMcyg/+jgLXMqNPBFomTMCaWSdoeoVVfjn3jLqs6Wen11BHLVkXAUJn/P2N/vt9B/VH/4G8D/Kvrrj7/3R6A/XZpt5qdOceqo9CaC6xwqw+DM7b6Q/6C/H5mfrf7EDu05mTxwiD645ds28/N0Cz1Os6ue/KE/bTFEbSx3qLs287PR34/MT+N+DW1lOU30t/6azM9Gf6fracYZzikTlKS/rdrMT+1RE/qhv/8l9venmZ+t/pZSorT6+9fYny4e9rWSCnf4g/6uy+fsrb84HtzbzM829vehv3+J/bX62+iG7JwWgyXThRu+/0fmp/5Y8rwS+OLUqaypw4zZjYta/V3kUcBpWspRJeRo4mRbcfDO/FS5+90pudj9g/60rY37Wx39+K0/ycjoR+zvp+pvOO4P+V9Df4PJN99Spr3Iwd/KnQys9RzQGNID4oWO49yTuk0mYQab4KJlYdZzRDorbjVsatckgQEPSnW5mEMwNjQWzilOcnNO+yf9hdZiDQs1Qv2JkuJTEC38juq1zcKsr/B0+dLiQn5amb+Yof6UV6zKgT5uvyhw/0TKerCOp1MWnKtdjXPBswAhZxokGIuov9KIQ4gze8qYVik6VXGHEJ5F1FPmeTK9eQT1J5k680n+yCmRiwo2/aXF/OvdBbpOBrj/61DF4xFkkebX9K2/oJfi7wFnnO+w3o11Egw6qL/DanCFUFENzt/CbktNfxBCtPFxe/4Kz7fLBgVeL0Fn4XOPuiruUgmscFB/ygH15/nZDSJdm5OQ6+P+nxT118b+8tXjrT/QF3i9mthfTawrgBbj/kGV7zSuxiV49WrGWFApAq3nN/z8ghXlAuMiAy3OeH7rrPrSnx3h9UysAY7T/YFSU6Y/D2BNOgYJu9zkp+lvOBZ6f6m/v0fmp/Tdf1CJ1lUK6jxB/VV2704OBepP59I9gevpS39N5qd73pcy4c/KBSbd7omAGQg86TPFAvP50t+dob4O8q7Aqe/vsT8WXHD78rQgTt2rIhJMjEeb+emkpcG3+jP3tzPxRO9kk156ubT6cy7j6k4u22oARJWOmTNxq3fmp3EMKuLqS70mVYb603zUH5yESiYytwyAzPcHDuzJiZJhpzqDweV4/Kk/LMlygDqT7O2ZtZmf3uyyQy1ND8SVqxKnrgT1Z3ayA/HkBPW3t5Y3oL0Mx7Z0Gm3JXqtuIOse6jYqDZ88rgbeAdbsxDlWbyW3mZ9z7vfY33LdKUB5hCXnaomBeiOo5yb252iSYZPw9Lv+yqzK0cgX1LLN4fXc+6i/2wj1J283Bee6fb0kI9M4Ah2oF+JFj+GdnM8v/YmLLPPEwUIklzvqr4n9tfoL3c4JJOuyzjw6wv1HRpnAVJ2UGVzl0U/T33A86n1XMvXP1t/gm2+pxbk7An2sPJi3NuOcpN0U9adZfc7r6reS2lfrrT8w5JlNrlcH9bc6SYzNz10gj+Nmgx8xk0jgSClQp4xVgEJUOP8IYFMc+GRYzYxu5gB302kZDCyIbQV1lxuoNeWWKsDU1Zf+BObg/geLSca6nZtINxne7PG8g+/fdp2aQnfMYH0cSxwLuHlEHAivMPeFDufVAm7vYHkjMDZ71M1Ekim9HVF/gZUpjPVdJ6d7ITPAVZ2X/gLUXpoNCLClLTKwiEPpdXxWYHV76XGW3nBUClB/6yGVuUBKNjUa72bBWqGowWmOeu3p0wtMDRM12zVQf30p1SFhPXz95XrPafhkJsB4obCgL6HGbDqege/nhAvLU5cnYnItQA50gqP4HnUbHmMC64Mu4Sg7vdv0aGjzVn/+M8T9W8tsCp4DhGv1l82YhNc5GnHA3zoC2fucDh6v4/W/rHB/6UwyYTmPOQbpBs8nv806b/2d6r+n/n6vXPyP6g9nf72/1N//zx+BXy3zs4390UR/x/6uB1lpMz+1OFvobd3fvrKnb/3x1u3q1EPHYIZxyyNlsdp2nLOYAzFsnHS1+ssQT5y2Oh1AEXge2Xb25kS/mH7d6u8j8zOunatzzKb4fFP31+ivEh/Jp/6azM9Wf9Iqj5ztVZpl2jja8x/6M6JgD23sr9JDeOtPql/H0+gPpwt6m/mZHZVZ1mZ+NrG/NvNTvT6TVn8fsb8m8/N6qVCn5w3eWx3rrjmHc9/KdH33lFv9FdXQZYZsUOGr7q8Hb/01dX9p3w/+UPfX6q/J/KykSUSMcsB4RTHY6N/U/TWxvybz8xyGQqYpfW/bZn5uHwU+39T9NZmfH3V/Tezvo+6v5Lm1cyCz2c+t+xtzvdFf6u9vUvf33fpTFloOjjHsEuBGOE6tisEDWM+aZP682vFUxy80JEpXy/zZAXXRZH6uZw+Da/V3zhYOLB9X1N+jVGzqBdYRkij+0t/At1KIV+Y0Yzq4Ph363AOS5dNm7JTu+Lbuz19sUX/HnufTiBU1uLmK+hM5fP6413hIDpcpa2N/Td1fsN8YhJnmVqTmKP2K/Ynbh051h0WoxRT3B3PUnzIcnGETrVFjswnqbxBpeJPsddSauEeNBn5xhFixUXsFdeVWfwhZNfNXJT5PdukdomcX9SXPIaddcG4A+R7PXwqULX2upBDW1t1ibGROgM748Vfsj0WTmtYmKyE5XfQsnEaPkroWueH+hjMu0Pu4/eFc82H9WNsck33UXG842MHqPphmbewviNNrG/vzKx71Z7NbBV4VzkgweqKe7+cC9TcXUHsev41oNOFO4O3n+Hh1Q+3duBSvZ8FJGSvHqGdTHiEl+kvUH5f8PP2NuUFf+DVif+J3FykN1sEGFH4boxYuB+Fd99cn+8xZjoYCORedHCa7XUlc/hzZbezPZpcTcesqupOCm9mgbPNj5qZnQybu5nCA2eaKevMi1F9xfqRgZvRLf+YRty9t7Jp4yWzJE/xdz0CSAfV3PY10IqqPGt0WVcxDOt0JEat+qz9PN1AvZ9IRgEqdirX645eoP1reDplXLCORlCnqT/eVI2nr/nzlcIb5A4/fcUQjJ0dVKWBmBmfSZn465LJvY39etEP9ZVawajM/W/3dLu4VTGWC59/E/qKOegVNu6GuCK18Ej0ND8jlesocd31660+FV6YofxyVRNorJRDGStweDkSkFwVXHLunFw5Gy8puY3/qonvOPJcMcyJR1J/NUH8el1RiG/ubSknBOfairIl4XR5BscqvzE/3ckhAqyYVcZKrQNvYX6s/7VVnaASPCmhtbzJXG+D5a56NWswmr1ju5Odlfo654V/XJ/xN9Md/9x9U6ucYtLn7yGDeP9ekrM42LIt4wHkwl2oa25oMCzbtcq5eX1CHtvZP+tuy0xYmGS+RcMc7QNUC9ed3YyVr9TdQF6ip4aPLefYVtfJ0Mxs2zmbCAk11cFQ7DRRYZ8mEseqG+pN7zIJEG0yyYNaVZTqxcLhZOJsu51ATtdLoj9WKTBgdbRL8d4Nf0U3aJU6pSEA3t7ADxmUicf5KQ/2NtC/9Bc9++qW/6QD1BzXycL1+xf6Mh5h5OEOiVJDxcWx7EguuC9RSE/tz4qFCWDzf3MnazSwIJ90v/U018wbWDPXKBrv7W39R2JOz8NRH/bnX9K0/NhlLOa2ftzksLxHhWDW7iiQ25iUYxQH1132md1pHqD//vMJR5TzB7SX+axYQn2QW+ifcf1YVGo5yCeqR7lDbbL6QIFAEhfjjfE4JPHCGu6gjhQsXFn5+WxU17VOZZyAJzpYGyxl+atYQ9XxzHf7vqD/h/4r+RF78tnH1Z+tv9NP018b+fmR+tvrrMO3xjv3NjTvfZn62+mvq/h68Krexv3/t+qL1a/WuyEE5+zf6a7q+NPpru740mZ8dn4c/ZH42sb8287Op+2szPxv9NXV/R38z/4z9VVvVe+tv0fV9J6tm6Tvz86Pri3TnaNv1ZXsd2Fmrv6TomW3sz4wy/LH50J828IVWf03mp64kuP8fmZ9t15cfsT/9pvRqnHzSqO360tb9jePt0KlUcUHwh+6Zt7G/JvOzjf01+msyP1v9fWR+/qj728518Z352ejvSJcBp1sXfvsR+2vr/n7E/tq6v9XKOjiXnQiZkQ/88mfpT+zx418l8/O7x9Um9remVTdzouWmJGL40pkzw9lVZ4FfCM6XMojPvMYF09E9oVGQ1bDsky/9XeMFwAZ47d31pdFfE/vz+c7TphBLW2CnGjWW93c+3Z8c1CW/Qv2pMepltY6PsLRdHD7jw8Rv6/7YcGriiHlG/R2ODg++pkyzcBWhXuZ6LIC/7RgsuHsPmd6j8QKc+w11+Ih2Ok17iwiS1R73t+09UIe9G+qPnVFjZ8vNaTwvKlgZfdRaoTwiep0tDgC7icr5zy1ubyPf1pD4R5ULr/ouooNFcQc/4VCPPWGb07tWXCGsl6jT7gb153bPC4hjyWIBf91/xv5a/Tkc7i842l/6G5rWve36EmSuG7X6A79jc8GN7AQqutIenMt1ygV55Nl0ub/dYLkDnYTb2Zanjz1ur4n9hYNw9479Jb5pZn60kLc0OwxOEHZskzGZvDJ3VdR0UEoyCdTl7k6nFo7jRE9+sv7EXn/wq2R+fneggo8PKSikSDL3senrbd2fLRwz5qzOS5FMR8EBpMm5ZK58jBJyPT7esT+nS3WeyOfAhhnQI/eO/U1f+jvNv/Qn5Oquzfx0dvMqIWq0e4DGK1/6a+r+6BJOnOOOV5RE+NMOKhGqzOsy1F+83/VBT8iRcyf9VxeTSzWA+TpH/W051NCUGAzs0/yQAae89Dk2QpiP0yOD4Qo1hl/HE8y3Eurtfl7mZFO7JdCKOxNg6tBuY390Tg/Mm5aCSOwL6k9S6VfsL41Rf6qm4vnTUNi2+jMoX3HOZjwEYte/6y9UR2/9zR5H1NVogyNiaqslTMj11WXlhPpypOEV5lV0yWA7x/e3+lunZ9bG/gT7sAHt9jxmTsYPRbKfVzXoz3GRubog1ESmvaKt+/O6C+NOAuewBvWxr4jnzHW71Z+0NSvUZoTXS1UuOGIJg5Q5c6kqCVcLKUzWYklAu6/8n6U/sScM/rLu72+iv+++pR7njQjTy+nJvP4qFkh6KFB/tBY4ZyBJ9zb257gW6i+MZwJRd6kKK4FJWTjir0Dy/WgP0mAssTBkN9SXnE5h49YKx7o26i+eoqaSRJQIQzLadBRrNri9E2pv7d1sejU4BSKrM2HhHMc7ek6ZDetoMcl8YSS/Mz/jykddWhnqSCgWPsTpXsaZ1XWek9rx7jA/KF3Wxv52D9SfKT1l4hcW6o9uMtTWxFVIOJVRf4+eY6L+CGqNdL/0t44HHeI9ximltnXDx+wpZf7ARq2xYYr6m4n4fmO34QntOP+kP+UyuoO6HOP25mvUmvTIdHD8o8z5e00u6UUvLNiYFuozS5ySntzzHEJzg/rbJrh/4eid8MYqUH/TW8pTKmcUwouF+rMZariSC4Akr1F/k+1cINstwe3X5Zf+CClkWB91hQTxcI4aDzQD1paFx9N3nJpKPB6voxx6BMwbatZ1rtK77q+jS39L/f1ZT9Kfrz+e648Hv0rwb/DN/PtI/SyvHlXCfRS8+WccirJN/ayrET4exK7fpn4WW83OWv7Zyk7/DP6piWh/Bv/0aeS2/NMiRkVl2y21d+Ffwz/JwG9rE/xrUz+bwr/tVojf/Guafn4U/jVNPz/4Bxm5OufO3H4X/i12hfjZ9PMH/9rUT/WC+9/aHXjzrwn+NfwzrtlEbAv/tiuDvfnHTJy5Fxd8vVneaNm2fWlSP1v+NcG/qlp5yOfJQf/iX+x9Fv5dTMX/A//awj+jY3Ft6qeZeQFtUz+33QGQtvBPvIjxO/VTiTy+LfxL466UzRv+HaZJ3fJPcw/5/Q/8a9q+lEJqfLZ9+flNP3kcrsTv+rvqz47+0W8eWbX9+QDLE45cgbTAkcPpkgesDQl/+SmP/tNvgwyYYmsZ823AkWLjoM8mxVffl9Pd8WB5NjTO71QPoNRk6L9uZGTB2vOA+jzbwTpbaoSdJCWi1mT8BFfd2Szchq/cUnFxBOd0s1gb/ZO72RlWV87gwth7oP90xkPSmaLnfPLlP5YlRsZWB0WmFmERbGzy8qHu6vThpEtYTMIpF84eO7GN/rHDQCcsvzy21Fxnb/+F9QH958rpEcKZp3LBqIfbm+mDNXixMSWBucbjbaJ/QbhAz91n95Lah/QK8WltcEwh6D+xN4gAv/tfuZ/pDv0Xia+upGvnWdPbHvcXyAv0H9m5JZ1ds7f/wulml1BpkAbgTyo7C87OQ6DOnuwhUGdTjg1879XHxrlDMj7j8euzu0AnTDqhZz30X93/3X8ZmBxbXyCn01Q7w3K1Qf85tnKnZJ/WkCw9wuFI6t5p+jydQeWOBvFd4+dV/uE91RP+skfh3wSA312nVGs455ldTgnnKFLfb5M/Db3KOE/NDLFt/NIkf+IUTChbAMqZ9RX+my2rOWgLtSAetRBgYYIAnNuv8N94iwAsxdmuTf5sS//ucufZAtBdPYf3NvxH1vcT56Hu9BaAcoQAdDvxsiZcueyBdFARgGJ3uSXVwB2A5mkIQGOE+08Vw/8E4KFCAGr1C4CbJwJwna1xNrjrFFzb+KVMDyWoV+FMnNXzlXypIgC1Xn5gcLsjAA3mxjAvJgfmPnME4HyIAJRn+hcAr0LvDUBXj5ZA1AkCdL5xTgyEOYIZVssD2OcCr9fDMXPSDY0KJM9GEN70Yf4R/vOSRfUGoKTLZzzeMwLwuEEASnv2lfx58S+XNvwH2b68E/W2LtvkT+cgVjVZKghAI0EAulVHeAOQ8Ce8fk3yp7jclWA+3IxBRHH/1RN2MHXuLxBvfh4A8Z4aCP+v1v4Z1UoEXeGemXObv/p6OtwMomw85Nw9c+6U62gyJGTxqkVbzHXiiZYK8WyJQvLFq0/8aZjj6OShWPbIdepLKMAoElGAlYgiipQBgQS/0Czwu7dGSDPwJGWSsfwpvQW4jroT5g8dFOBGZBZ4q2iSBf0pCq4yUIDOaICCnNco0l4Z+xCFO5kFQXdeEuPq4ehYqt3Mm/O4/Ym66oIZ7lGAnIPvJ3zhgBv1FObPRzf8HZcls43/MeEoUSp5eHxrO+kwR96i6IrTjYAjEonzFRnFNllnHjBpg4Kr4qvQCnDVW8lcyNU3nSbl/AHzmz1hAX/B82W97J39+SHAUNZx/9E2LWm+spxXPzZKAneMBzjoHk8w3U6/BPgYFRS89UbimD7Y2lTFmwnCzgbFO53i61f1WMdfC3y/L81vPuUoCtA5ozDDjjiPiK5ZBsScOCEvKL/jf0GHG2XOyXByqj/2E7A3cxT8cnP7Wwrw93ngf1aAvDASfhUB9pXv/RW4qD0bhVZbbwE2jT+r4dTkdPWo3T8EqGfeDid/u/PAOat09hbgYW9M3wHAH40/2wBgU/zXpH/mp4PFtQJsAoApK513+ucPAaIYp+/0z3bZh0aAXiDv3gHA8RjF0rR+yS5D9936xVUWT+d6OVqcIUyZ/CHAjwDgeTDdsDb9sxHgv7Z+aQU4WTO7DQCeLlzwBwG2AcDhvLacgtwcrm38mS4yoQ0AfgqQV/x3AFDPX2L9s+I/Y1Bl9KPxZxsAbJZ9aAT4h+K/RoDVFiL8fPpKZp0TfP+PAGDb+JPxNMDJ/5MRcwp4fZoAYKn0ncw4bDL+PyZAXsCv+q8SAfzm/E/VkFCAbIcj5XkqyfTgnh8AgUNZ0NdRUBtl/NX7JTzK9zYC2PR+aQXIxQsG4XH7Wheh6wLdbptOnqLB+d50AvQwlPaw2t014tsXFFe6cJ6wtvo28/nyld95Yu8IYKhcJp/5n20EUF2gAAPORhE1AnTvAwHW64WR+YvYpTQ20giidf9LgHxULGGVFSjOJgLYsVCATfVfu+5Dbzs+Q6yg2EK2cyP6VFCAjAumJGR9hdLtfLyGpX9CAXqAx2t1FjdYdV/VfGN6r+kmzK7gEsUkbfWfxy+WKOg5SnQWogDz5e0Ifrn4igD2dii2VoBNBNAS2AOcZTnjGHRRgBw3CCEBy+aCVMbjFWNrj89nePxusrep5jEU4EPS8XjOW4EyxlDIijNjH+s++OuumQWCta1R6AT3J23NLNxzX/mfIAsmC5rOn/r9em0jgD9XgPyQH/4qAvzuqDoYhxQm3GOdAbuHERHOwR1Uv85ZmwCabtQcJkO5fLXe1O9kORjWoN7XFecctyiSCzcEsJNDQdwJMSjR9ocjzJV5lcF1MNLJer/LYLbKjhwUNxRgU/43G29qAotoeSehtdy3IUB4nleUjLLhuU0AdXmGAszojG8FCKldbUk3U94CdOpH+SlA5+GWIhkWKEBlvDlm7sRDAT7XuxMYk27BtQs/NK0/lVN+4loBrmaXLVg7igKs9EomtaImME1eAsxrFOBsN7u+W38WIORkdV/+kwDHpvpHAdJ5WRLvdh2VJD/NKlCtEgVZy7j/GHo3ULP5JXPLiRF9CNBhr+OLy2oDJvOO+HnYKMA0QnG3IcCDK3wK8CMEKFuTinmji+6TKH8JcGZ+CXDQw9fjjL9CYc+MnKhBnrcC9A7BTxQg3lHD0S8SA/zutn+r7qoDE/bkMjcdiTahc86GyNZGmXdeoABvT0dpBehHbBMRy9JQgMf0laE4v0ZkGfePYA8KiQsfB8mn5iZV4dW+7C3AmW9RiDeqxFi+dYAq2fktwCAkN8DfTTKBdTKbMHbQUIBixmyAXfklwCYGmMxWEvOBd94CDK6+nAXn07VuBajeT13O66wl/DZzlgSr6wSFaC/w/bmSObA+TlFwxx0KcBkXJoQLfcJC73rDcSkYE1imUifzmIgClBYcBYe9BLjVUYDLNGPgXXY4KWbHq0hkZ2FDkOgKCUdaatMyMLlWgOH6gee7LlCAXhCiAP0CSqquxjbEdIhCYxYKsEqY08YA/W03pfS4Ns9AOAsfW5EjUE08U1gcul8C3G/GXwIc3FGAvX5mAHTR6jibdHyaea/PZ5eiMFNpk5P5Y2HCUtmgACeigwLspChQIVQyFqxQgB2/S0CSLTw/s/x7xgDH/3cE2BsNh79KCuh3xwCznjt3zqloMmN2nrwX/tsvFZsz5GMhfMYA7VzJleTVPDMbm9ZbgMfN0PlDAWDb/qWJATqFHrybf9L4YCvmoPTb9i/mdDzZ/nnzz7YA8EcM8HL07ffSDx/NP3/EABsBmtkKRQlyLbcCbJt//igA/Gj+eVImdvYRAzyF8exTgO3SD0pOkrb55/bkum8B/mj/0sYAO8sz3wrws/0LxwefKaBtAeCftn9pCwCbGKBODnkbA8SPyn3HAE/dbdYK0BRhn7cCzNmNcHYw4co/TwE98Av3XQDYCHBrlPN/SgF9tX/5uQLsjUT+F8kBHZBvFuAx4FAQMJO4oNPDX/qmAjCeXSnnKzaKhBsV+7YCkLFXt03u1U2yjQFmxQ5HrpXkw0bD7wszzzu/7f/CqvVXBeAV51ngOEftBTj8Bq0vtyf4p41N2u6fTQVgmEpfOaC3dYrCqQ9fK/8dqcXD5uJOuY8c0EQ/v7pvhijQKB8swedXr+dfAuzMziiyzQnFyQ3x+HOdewuQKX13S8nldoLQ36AARwsU2F2Kj+BI8ZQF7hMFeBqSDfiTZPpa9EhJqHaL7xCWFz0Lyg28BbiYEhRqs/Jf+eRWsBiuUYDb4dOmuw53xJlIH/d31J41FTTrS4AGuCXlfevZ9n9hnIUiPStcCMuytrnwsnZF2p87KMDQ10hIa9zeSCzeAmT32R0/jwrPxw3Vrxhg0/3Tz2STC4PJlm9jgE0FYPgYuzU9w6KGTaWbzN+d8HFxCu+tANlCnOQ/TYC98asC4P9NATZJoLYmbBg66FiSvYoCVPJbzjkxQUGdLo8MiJ2WxFkmkUgO9+W7/WebBGoJhguz4FgwOMYowCYGKAnOa7GDGwpwitYBi78UzAmKCgUYH54gu4Mz550dFKBUoABVuKPIOOtECb/uvQXoLTkUoMEveziHNQri+WtjS/zxbgB0OHwlia5LnvAXFKAE1wPXlgBeVWUBtpmgAC0Tj/96WJ9AfyQF58qZ8RagXKVfAtwEKEBFzFCQHvwuwKnyFQNMYuPSxgCd1TJ6C7ApAfSuOwNIsVJ9UBfuiTlFtxII/t8ctK6OwmqSQAciCpBU55IBt0Th8ZfdrU0CdQx5mbQNYKTJKwm0af/ZLP4w2z3w+L0aBVgInSvM7ihYWB0insznQQmzxEQBEnX5mQQKMi+g4K+dA6jkhAIP7sstCbiXAC0Uq6ecUdCTxf0ImjUrX8v/neCnCbA37n1brcKvJkAi77ugCR2Og01P9Mnowc3A4bgx8xQZhVBrCwUW1EABFkq3JmNhrAI7PaQsvFQoQp6tKhTFCMVyWaIA5QsK0Mtt/Pntwx2o6SxUiNaxlPnuEAU4n2RzCBa9SRaGMQpKUp0JCsv5igHyyu8C3E9QcE0NYJR2cX8PAQVIOcuHVfVAAa4e3TtJniMOjH7d5dy9iwLcS5YMq+cTBbiMv7JAPfeIQhpdUUAC/gxA/DxMSJAaqU43D47AYp91MvcYOTZVotfaepsMx+1N9CXAqHrg+7cJCmz8iG3weikK0LUlm0aDJw/o5q8YYCPAta+iAJ/nLwGCcUYByuWtpJ2cA1h7OHfzF8JNpwG3qkHer0gW2lsUYHd3VsH1tzJh4lYGGiw0F6K9JLPwOcN5RHkeGxCcNEr8PEEBEluSYTF/4vF1/c0dfyNiE4J8/VpLkZdqKosoQM8uUICr8JXVqp1UsIoAz2/8+HsK8Pc75D8rwL4ojH4ZAX7zbLUR4EcD0EaATQPQVoBuzg3bFjDmtsbnP1rA/BBgznvuZxboeTDz3wJsigC3dxlnSLc8SNoYYJMF2gqwiQE2AmyzQH8UAeL8+PBe+v1fY4AHp++Tj+UfmizQtgiwbQHzowhwdKnhswVMEwP8KAJsFv9rBNgu/1AMXPsPAmxigLg/FOyPGOD/JsAmC7RpAVMFkH8u/vex/MMgnPCfAmyyQIWJPG8bgH5kgTZFgNqsYH4rwBM/UkkbA2wbgN6eIdc2AL0HtetsQfXeDUDbLNAmBtgI0Eqz638iBtgXx71fRoDfPLI+/NsBFv2LTIJFhSPLRuUeAHysMr9z2InUsG/7NgYYbEVFph0+rmEhvtYWv2o7ne7mgwDcLnwJsFn9L8wtg/PHqz3QNCI5LBINBQjPLwG2MUAnV94xwJjdrSwYDj2fZvdXFSDnv2Jst907C3SRLTTCUgkF02OSAOHyiQI8Sbh/K9GWAMJ4ygXsoeh05dxWKMJEY20WaHp69YDxNBSU91S2bQywEWBwGKDgToZzANfuTFm4nKIgrbuVwroznzJf6O0ierXZDdzeHQV3XG7vdGCN3wJsV/8b36wY3M7MIv7xVfV4PJyP4O50HbefezUdXRYn2BxOKMjuVSlfHUefEJ6sGed3zrucPq3X+hXqzOYC6CoideqXAPUCr5en4vXjH/h5MPWpk3B+QwHy4QB/JAb3Wcb4sSvQ7CChAPepmQWUgkDT+0uAvIKPNe1xp8eOgwjcr79igJdq8gQ6EFCAe/bzqgDxnhLHv0gMUPzuzOqMW6eg98RN5j320zthCgpwOvUO7zJAaqEAcbRAwWyfQ9oKsGkC07YAZafAewtwnaEAK/4lQBMF6MnayCacoRxaAboXFwX3Q4CuPK3uhA+CPWjk/hUDzDudE8wDoWLujqAAN0cUoK2aBXHmh+otQFk8omjKPBJINXjFALf2kbjrHQpwk3QWoO9FFJSwr0RiP76yQJ2thwIbREoJk6L6ygLdOb8L0C6XMvEMJQG1lvFxwQ+TNgbYLADRCjAbocgm6uIrBpje1QCFBifmmRtDJAV+Z0BaGyispgnMYhqc3jHA/m6Ykx0ZorCnxoU53rWKiHNSoI0BeieG7xqf8PNQb+4Rr0eCAlzNlGvbAtTj0hKFeeyhKOPuhbUxwKYJDBlNKuJxvr4lJOocgSZmlTl5+SVAbb+sOGeU4ePiUJatAN3B4ycKcMDx418lC5T75ntqHD67oDo9PoP0mWzbLFBnpYgEBFG6013O8EOnKxRgl8wFcpIWU2CvLEIWLq4R2a77+BkvNq+sy4vzFQOcXBTO92QU4KiTqZDMLyjAQr351CGvztbmZsJaAWZHFGCEUzbGNoP7uw4Qf0BRiJaJgis2L4E9FXz/pbi96wC9HUNhzYoNT+6LPQ+WWEgkbGKAJ4oCjI0nCrER4PyWObDZDL4EeD9aFrjkjOKsBzdKu9sbgZV46HBOp8bjWaocCpZkKDCLT0t6tlIPvEWuZP6zk74FuPJyBX999vh67jntgXEVUVyNAJs6wI0fyFxw5VCA95DM2hhgmwXq2AxwXEXBsdUU5wWcYF5g+ohIFoB4E2i4xP3HBxRgMBfwwj/njgsh4eSMZa/jjXfMbLNAA6PC65nNiQzA4fEx7o6fjzLKTFgPr3g8Izu9U/kUW7B4dl4rQmzSnI67Rw0mS/lvHAP80TbwP0tAgR+Mf5U0UPmbg4BNGmixqR1iPIpn3q4B0aSBmoOi1FsC7k4ekrDX895poB+FgCu7E7RBwHYNiCYNtC0EbNJAfxQCtgT0aAn/WxCwIeCfpoF+rAHRpoE2a0A0aaCV3p+9CwF1/Oo71Zj3/00hYLnN7c800B8EbIOADQGbNNAPAlan3Psk4P76mL/Xf1eCWPyTQsDf14D4kQb6QcAmCNj2gfmxAuAHAT/SQBsCHlwrfK8B0RBwF06nrA0CHl2Zd7K17P8hCPhZCPgjDfRHH5ifS0CBH/V7v0Yh4Lc3grmOCRJCPaoZM6rUp1eJPMEXDJVrCdgUAraNYAYoG1pG3JuAYRQguWAxXoBvcXrmJ9tH1C4BuFxfvghIl+cDROEMSSNU7iuoNubaRSDaNNDZPSvaRSCY/0ACeg4SsAkChiA9BFpcJQ7cvqORULQeNRUXTAAnnCHBlBGSbZsvVrCw5hoJKsW1KQEphkVx05Bc5kSmwmX8JmB4H7lbOug5bwKy7fzVxrNJA12lU8Z4a2fTOF1swSePacbGFr6+6i5uELHeawH39f3eBgHXioqkahvBdM5x2wimbQMq3wZFmwbaFgLubCRoEwRsCXhTYh4CC39jwq6C57MO0sU7DdQI9zK9jdMMfMfUcChf4fZyf/yA5MSQsE/xIdPlAa//ijIkYBW7IrX7+PklxcPkwp22e+UTvci3fZoZ2/juuxFM1LVN1i4CcVifejCxrz87DVTgx+Jf/qnyb7IKxPCb76lmFYiZJ+QZcLuF3BLQfvgHzpuOkYBNEFDpZ0gG2jV0kopGDcZUrbiWgOvnwQdKiiJrV4Df6q9CwOxaZR6fnnSiOcYRpF6/yAB2wy2B2eXZ9gFt00AbAk6OcOK83vkkk83in9NAt3LQAzK3C+Iu/eE7DdR46EiwfV8XyHQxC4Du6iOB+CEIZL8fRmDK41dnmj1ubxfvvgoBdw8kUEPAJgjoagESrgkCztbbA+fICyTu7jlcgyFt8HFDwDWHBLTyusxAZNFrJb7dFWbT7hcBXRsJaIj3LwI2aaBTATHnSAuzJMZzfcbp6AEfP9xlTrZL9QGmzi4ZnLtLJKasuDBhr1UprDO+qxKRgHKJBHSfIhKwG6g30EMZj/+m6GJLQM2KL8xNtkjASQ8JqPeUijkMofnuA3o28fNxIiQvt1si+eYjfNwUAuYFf2rTQGFOTj8vDVTo8X/+3fsbpoF+97qa1hhna5Pui3zSHL/pI2E8gwU5iRx4uvMOAnryWCLME7oiGe7SKSSyLnHBarZJyMgxayAzFwnYnd2ithDQuXUnhKWB/Pqj2G0KEXeTuNCaSzgOFYM5xPx0kvn65YuAa8udZC0BmyBgqAkTrk0DlaHwWwK2QcA6xsdsqslcuBpsBELEeQ/krfBFwF78IuB8L2dhxn0VAi4UFQk2OUo53a6QRG0jUP+R6i0B2eHcJXiP3KAlIDsSPJ/STmt6fyBBfT9QsmDjOZT2/MKGdWIrjD1frWf40ajfEtBfdWWbzvkvAoanMRJwvbZmbRAwcIevJexHmgvLWw8JeBQlm3r86Qrm1CAZc1VJpIPkRdDbU2bhVEQCejoSdPUI5cx3uRRJG55NgHxAWRBenTcBXUHF4+vqSNTLMDUh2adIwK2M16sJAib7GgmYujckIFmZbRpoyPfSvycBf3/uP0vAYb//10Pr3yQKOPwZeaDHUwKfBGzyQDWujECJe0XnTUCzO/FbAjZ5oO0ygA0BL7XkfS4D2EYBGwIuNGHpHG6V8ybgjzzQthdMQ8B/XQawIaDxZKr8GQX80Qr0sxLQOfc/W4G2eaDnDvuMAjaVgG0eqMVy+IwC7lXBd7b51c30xSJLlG5ogJMOq5AZtz0nKuYZ8paApqodEuXO575zTi7AGf4dCfqvUUB6taefBGzyQP+1EjCTeyv20Qr0oxLwxzKAH1HAvD75n8sAntKb/iZgEwU8L6zFJwGbKKA+M/F6NQRs8kDbhSA8cVD9B1qBvgosBr/IOoDfXgk4uzoHWO/W08zvZ05ENfn8AI+81t0bdZEYzTqADQHDubrb0vVZQgJO5kiwUYEEm9lcBLGcIJG4ZBdRaYAEDCZzgwunxycOlX2Cj/0cSXOOkIDLF+n8gWVn7TqAJT0XsDzRf6oEbNYB9Pnxg6c0RjL5MaexNg+0iQJuorOJ5FopODS7XAzBKUMCNlHArYcEZMpOe/cCbXrBRJ2jToKVs8up5Dk1BEtmMf8U4/nwLMPjWxynnC/XuD3eTJGAgjrlAvp6viHg8mTpHNPXW55uTOmGQx8zs7BTvHrB8IPkVbZl4fY3HtDbBAkYPCKd+V11cqfHJe6viQK2vWDCe9EDdl/OSTD2kWT1fRC9e4E2BAxnWQabh42EHR5xe3t38YTQ7OHxB/jFpitvcGmjgOGij0Rvo4DlxOSCztOlSHJ2BhgFr0rAIRKwXQmC25lZGwVks5EA8tIzSGAu9j+PgMP+mPtFloKQxt88XW2WgbeK7SFzY2OgE/Hs3mBqD47MmzIklGcqeZsHCmlgbNtKwKYXDIou4onjPQLQg7LgnDhGArZ5oK8ooPt/uLuTNkW1rQHQP8iB2IA6pNlbaYUFm26GYosK2KH++lqAnvTkuVV3knm/kzXkiVA2GAhvrC4SRxaZTJMclDJAIjZ5oBKdcmCWs08zUENI9iBVcCEOYWdKIPmLgPE4KUjvhQQ0w1fOQLshAVeT2wDsQ4T77+3jCXHnSEBVM0/M7QhIpBPfj0FPEiRjkwfajILQNqOc8yRZ+M4DBVsufZImSEB9IB05NxsmlMiz2xqk9QoJ/PDLbUtAWa+bee4zvmijgESxz8Qr5olPRl05BEl44TbMkMyHbvCuBHTwNBRk7x2voMlG3RumJmAynj+BxoNb5lkTJKnp/0XAwwjJO493G5BNyAkQigR8lPqHgPqZn5DYraOadRSwJeD2+MkDdWSDf5B4K+Rg82XJOSso371gZpsJrs+t91exAtef4Jl1ldFvjALi89Qvq1f40wi426oi+Lrfybz8OemRIkIChsWwk0E/RiKsyuU7ChjCGIkle/mbgG0e6KWaVWDZXB01G2xiuh9mM1gO6zzExQ4JGIWiCov+XuT8ZbXxaZplDnhQ93oZiQ60eaAR98Lt7WULlPeQgMGmULiw730I6NAAX99UAlbnzMf7TCST8JEhSRNlNIRZVncjXSe4Pv5WEzD2JC44oojofY/7c6ISieRFVUFjq55DP2UKY1qChNsbhEAgut3Myw5IwEHAzYC9mESC/hYJaNsZEkwpkFB2hQR7DCoLomwss3Ajb4COpy++rQRsCRifkIAsOEkcy8n2Sg2f2RDp+PvBbSZe6XDFXFhuPEoCssH9EeV0B2sSkiwMds4EzTqewSLdIwG3sPVpYOL+E6tf572+kKybjWPC6qHTLFQlfK5oKgGTqIfri0NcX3D5RAHZoVM96h5wJiR5JXPsON8c8ESeLDB6aZ3nShz+X0nAv+5L/1sCjnik1R9CQPEXP666B91rCaiRJXkT8K4Tk9PPZbxto4BNKWBLwB+lgIY3nqaybcrLbwKeJgDOIdKD7yhgkwhqTPvHSUvANhEUbK8nQ86NnPtshqSix9NV5vZp6uTRZcNpff8kyfrxenQO4xCI+qT+VfaT7c257ocep3qnjP8m4F1mIMt2T22jgEY5Oky+p0Hs9oT/bgd6vODrv0oBm3agTSng8dj1381gmknwX1HAph1oEwVsE0Gn+MjuZBcpYppbhFSuSho6Gy4PmXoQB5Ys9IvC2e9PIacttrSQN6ZMWwJqww7e+BeLaugcJkHKqaNJ8JBn2dZoSwFV4c4Kmd1hg2RbRu9EUNLnt84+MHRuLpZIvCYKeFcOcda2A22awXwR8DI4ZM4GyZ0Z6vFAZeo5L+d4HiJ5Q4NOfhsBRzzP/yGJoPyvbrPGhLp0TSqRWM75MaF4F3jCep/NMmZukCSrPslgdUuQgF7PjWnH3dwgJLlRVwbuNLrnqgVEKpKC3Uo5btuBNlFA5nFImOmIy2Hds1UukAdySu8b0mvbgfqMPHm6VPIc4IR3kOA53cfUGlyuEGoBElAGl6dUiHoQPI64PrJDMvmTiofVPTBYcEncukifpZD0pipu+7ie1cZMYbFRcH9NFHBX1ARby59mMPWwe3CeR5OFncGHgOuFPuNC2kMC7l/5DpZPJCGb+fj7rlE9YDHrIAHDBHp091pWEDsDJNZihj8Pp8sVrvdqklD1PsMAm3EQzO29rjTjyIeAUvksqJKyXp0QYxPW43dvAjZRQHYd4rPEIOUOwIYPlfNvAyS0HOUvCO5PXL9SX7/BAs9/fOvOs4B6eHxLEwmfDkIkoKLtLGrV4zSSLjUyf9FHAm4jPJ9JMEMCNuMgTGU/eY+C/53jIPCaGvX+lFnwk198TckveQfiWEPyHY34QdRNPQ0wHZ2QED1DaqcByuqxYGAekWD7rnsFwnNIsJup8YQkSCDzXhPQzZCAyqFuBtO9l6xtB6o5x6KNAroh0Q/kPNlxID8OHwI2zWCsoLoQkLkFPr0tkYBqFJdZGwVsCKgdIWdtFFCXOkPQFfFMnHsPydd7ziMQ9cuJtc1gLvYzRhIJOfHkRTlpm8E0UUDvYeD+/aJTgm7IZ84dHwS/TQSdet0TAekuaCTykYDmZHwi3j5FAt6nSMDZvSoyGJ7iazsPwpAvuP9mFnz/JUcwn7n1+egI3+1A21nwDQGttEQCKmZZkJOlv/Cevb5lIEb1dD67JqAnXpi3UJB0sb3agIUfD3P3PSTgrB88QCL1LHp1jMe3Wc/PII2uN9ZOA2xnwdfNYNzeWeuRzBZOLQG9i5a8m8FM+S4SsGkGs79YzzYR9PdGAUf8pPenJIL+6lLA0zQSIepUXeZ0Z/VwdDacwzpedwmYMhKB8khAV6mQgC8LybKdDWfgQwdJlhbrlFTa7AHmIJGY7xlVSlc3JGJQIEHCa4kEPHqmBkE1lUhLwHVweRMwXI2QYJdNRiC6ZrhtVEhAqRdZ4A9jhQtW+DVNuwESMFomSMyeVPVotkYLpngBMn90cXC9+mwIomHX7Uaf9TjCAEm0rDwkYhMFbAgYD3KZsb3qFHScjS1w6UZhQVZH8ZpmMOHD62buQBZ9OlKRgAFweDxbCwk12WesJWCYao5Gr/HQQpJVHwLCfca3pYAtAZ9LJGAU1gTUxG1dIh7ZeF+7I9FCG0m5WjEk3QAJGO4Ino+HfH+0w+ADf4UEvMv1+TXrYfMPDQnYn1asjQKGQl2qmAYXE7xlgARktIrbKOAiDfD9hSsSUZBys40CtgTcubkFYLkyFz7w4Zxmou3gd0Jd6qhc/6VRwL+uof8tAcejfu9PIaD0iwm46N3AOcoTjxijHaMtAU9Fd86pu3PxaAl4utfj2H9KBG2jgL1zsGprAbV5MZW+x8EXl2D7HQV8dMN3N5gT2/rkKxG0IWDbD7TpBtMQUKU+kugHAdtaQPO6fb4JmDJS/GMiRFML2EQB20TQn6OAPwio7yhuN4mg2UiyvxNBmyjgVz/QLwI2AwGbWsA2Ctgkgrb9QFsC/ugHakj9SVsL2E6EOIKvyZvratYSsK0F/DERQgvNqd8ScLuIvX/2A/0RBTzNh0bWRgGbiRBNFNCIVnj+F/BYtf1A9Xx6KFoCNlHALwI2UcDfS8DxaCj8IRMh+P4vvqY6l+EJlsO1xvyD/LRoMxEweNgqCb0JkoQznAzCu6VyTO0g8eaUexPQz/qyRmdhtoR0LegksF7PlJazeh684xikjQIOcrMAx/WQZGrd/1LWxz1wug+LMG307NGBWZNpUphcS0BmVEhAQ8XXT69IxMMZCcj2C5X59t0tKL8e8hAVrpGh+XZIJD1Pwe3UtYbNPPjFJMJt+4SEusyQSHOiXoFd53h8wXZ3oF6UXwGuD5P5Gw0J1xBwRTt4vODj+41X1Q4iO5pxwb6UD/T4WD4g8CWd+JUl8e08+FXfRlINTvh+nVG2gkRy8f3u5z203WCWdqmxUJsgAc9Zdnsngo5GSEDmq4O2G4wP7PmgpRMl4K/uFhfa0YvSzKwJeO7h+T7V77e9cW8C+hWPxF2K4zusd4t5xtZjd0JvK4YE7PcNjvXGuP6kqidAzDMkKnvK70TQtBsbnN+tcPveDbtgdi+/m4DjkdD/U7rB/OqIRRMFJHEddVpnSIxFVtcCRmnOPPUy+hCwrgX0Fo8ybgnY1AJ66SPukVSeRqDbiBuv+xLeiaBiUCFJrAcSUMrKAmgu1E3Y60TQhoDTXXkl8KTl90D4diTgSewjMSXh0w1mOJj3vqOAzUQIC/Rz3W0eH2L5DAmov84nBl4ZI5GuZQKqwyOhTi8kYJMI2vQDbQfCNwTUtMmZg02KhIvl2w6IICL57mtcf3bYbUDtL0/Elf3y0I4ElJdQIFzV4vEdBcyE0ifl9UNAZxcmEzIe/NUPtKkF7B/+igKOX/h+Fi050ITxLfOojeuRR7KHj/vdC3OFMx7vvpdsQX7hrbBNBBV0/DzmPimIu+0LEjnMbhdQpCES0gnw/B1UJKBR7PB8JzJ+fk0tYENAV97i/uZmkINy0s4M9J6+JXZ/0msTQZ3tZvT7ooDj0bj/X/uB/ksI+KuTqxsCBocVEuqgIjFCm8xh1bl0Oecw3/DUhFyBhSiK+D1PkTyzifMmYNgL7C1JtdcTdP8mZcG6clKaPzczcK+2QgIQAGgoLXVIRpc6bXu1ienhpjoQDJB8wToT4U3A0kcCPsyHT0M9+kQBZyMkYBRdfFgtSyTkIti8CRhdkXT+OnUoveZ7viWgP7ghAeFaE7CDBGQ7FbS2H2gkDJBsA7YpaGYwC5avEsn26ODx7jSRgDtLuhxYgePTIByqEM8zPJ7OAQmlxBcGq4chc8FE2VhtFNCzSyQlxLh+iw5GYIv1TEPY4/EaUo7Hy2YyCToREnB2XdqwMOdy5k87VUEPj3rG4bGihJVXJGe1UPA7rHtGAi5sSaIwFmf4+kOd+Bnj+bDLIe6f3iTOj7u43m1Wz2yUujRj7hLPJzfHL6TQ1utETwOJbj2RiKGQIXEVGcm8O+J6k62JJG8I2DFDAPNxksi/thtMb/h/Q8DJpNf/VTUWv5uA41/8uNrUAjYE/IoCfhGwaQjaEFBbz16FLKpXsSVgGwUs4iR7E/BHFLAhoEavA6ltCNpEAdWlOtvKk9Uh/SZg0w6mSQRtCbjDq6sloM5Yf9smgn4RsIkCfiWCNgTMDjPnPRKiiQJ+EbC/5uN/1AJ+JYLOcnx6zmUd3omgwmN6wvOxjpja3/lX2R49tt+JoMUoTZ3N8+p+E3B32YRvAi7Mwv4mYBMF/JmAl/K1fI+EaAj4FQUs4eC9hwIerxkvK3Yv/0cU8FopFrHPAcfLqu0P23YwLQGbdjBNLaA2Untxmwia35n7XQv4P4gCTiaD0Z9CwF9dC9if5ScI9LuW+awe+sGu4hPWh4HKGPdAQmkJEtC5iBrxX7acUt4iV0iWARJwqrr48CWwFJy0qzO/f5C3dDGuhwJepbpWb+ghqaRNCbBdaiSI2HNLy33WhzR5WawlYBMFXHkTE2/VeyWmD+1yBScs8PWaJvPtUPho+6iHzt+e70TQNCmROAHv+lRQhiu8ChcqkkhwNcrbSEC/GmokDI5IpKYWkOVLjbHdzUXS3cR3FNDn57idxNWbgEHh7nyai2IGa8IjCa9C/fMwf8ByMEUyHQbA06mfV8C0jpH5wxUSsJqO121D0JaAExVJ2xIw0ZUHNWl+w/07GtcSsHNyBpBu+jYJ+jYeP5nmCSz1rsX5w61CaeiOj2hDJHPYvyo+XZ8dDjw/1DK228gWne2iCqLFbc6FVp04euCQsP4oR+IdgifeaqU68VPTDC7QbLmHt+rhFZZChutrCDhjGwliht9YgWB7v4+Akwk/+EPawfzyWsATlZFAq0GeObe01NqGoLPuKmfO2kKSNQSU6pEI7tPTU/IshFsbBfRyReOJ10limCpIHPc8Eqx3FLCuBXT3zlkj+lY+AxnUIxnSQ/IdBXTuZ/09FHA+dy6kHQrY1ALqdx4JeCXJg9geEtDYLpCQPxJBlev6nDmPIKEkjdwY9Ft5ytqGoL6xW8B8GOZZWwvYtIOxvVVN0IVwIJO5XgIp7hck6AAJ14yEIPLqxLzVSbfIhOo7UDrCiTmTSU2ouh2M/HghAZ9C/CC36a6C+bh/Zu7NTGICDzkBK/bwfDS1gILnnt4NQQ9dJGBg367voYDNVHj+3OHahqCoxqQgnazDWgJ640R4EP/g7oDydzz/8tHA8z9PHmBxWsFgtCkpOcb9C8xN+0PAJhHUjpCAXvlAIjYEnCv6pxZwvTwWIGeXcwZFgNsmrw1A3jcNXq3fGAWcTEaDX/Xv/z8tCqhoCDH3YiHpZjMk0NwQ57AIS5EwpeP0aHLPZHAmmcjaKGA+HCMBx/VIze0aCbhFrIGkPKUs3HBIQGmRzyA6dD+JoI8y0yFWLYkFq0CMaSFHAN6qQvIpayRlz80JeG7/Q8DpNHrXArKFsdXoMasTQQdrJIvg4nrKFEkYB0sk3dOuKB1NuwLQiuD6m4ajmzqxNAUFiThjSECBfBJB2T0VC5onDr5/clAYM2b4+w0B08AWib8UNkgyOtQgenAfAm6CnEGyvn8ImD7YHJLLXc7C2xAJOMkXY9C0ur1NZODx+goSMAhnEheONkhAEHIHQnCQgHvDudKuqbJ2KKB/Wtc9AvbhE78zboQLV3uQaJERFVbCUcoYV0pvAiaKhARUovp89WuC6kAzf1kn3pI4eyeChjcNSXkUcxOWBD4EbGoBl3EHCTiqHLxPv0IGtDv5NyeC8v8nBOz3etwv+xr43QSc/GICauzoO4f5lREtj7iezLu9pCWgHl9K6R+1gE0iaDMVsI0CprNV6Ww2S59o+0vv0XYE/ZoJ0UQB246gTRSQnIv4H+1gvgjY1AI2HUG/agFzTnJIWwvYdARto4A/2sF8EbBpB3NmWfgm4GquWc6ms9/+ox1MGwVsCHhbHZw3AbnZzX7XAqp732oJuD/z7LsW8GCcvW8C3orUf9cCtgT8MROiaQfTzIR4E7BOBP2aCtgkgm5ifvmeCdESsI4CtomgXwSMB6wnr820cA6H1TxrCfgjEVRf+X34RyKoO7Ai3P8U3gRsO4LWBPyt7WDwmuqP/2st4L+EgINffU2dhyeAU18nvjxD8jSJoLHVRXJRF0miiZtDS8Bg+EAiNgT8igIWpFrBMuf0LMiWSDxtVc95py+D+Gtx79PNSz0DdNb4+lOJROwMhn1YpZmVhXnw5KkSD3NgtwUS8DDax3QicUimEY8EPM13k5aAsBjgevSB+54JEUoLg2OGvMNby5CswNvN1SwMd0+LXk+bFUR1k43gvq8TWQ12BfbKPlHACK8gWI1tM/Nvo3o7vJwg5fcqC6vj803A5WCMJNTmSDZOvzzAXed4fvoxTChbORXEr7rW7snw51O63ICLT5wsHL/270TQlNUdQMH1HvTeGf6NgCO9GsKq87QJk+5IwKEiLiA+bZCAT35PaTYTj7Ce5rj+HvkQ0FmIuP70gsf3PF5w/09lzrHXDY9vvN8g4SXDJGG52aXUCJHQC2eIBOyf8P0nEyRgfDHx55W1e9DOEm/FUTpFsi+3v68dDF5Tw+Gvalv2pxEwWApbMCzECrhHJJFUk2NebpBMveuZkjUTkIDTeibCWBdSUse9wEz4DwEfzyOSKz0Xmds5IwF/1AK2HUGDkX4GmdTk2E+Fgpi622trAVsCHpNVBnruXJi7z5Cck+nz2hLQybjy0c6EmNFxzrUdQZtE0LkxPWfugUcS9QM3AVEsT5zjCjxPruvVAiQuyDm3On8SQe2tiCRrEkEjgttNR9CWgEsTCWjvF6fMKeYCEG8/38Esj3Hb88uiTQTFC7ok7kEuem0U0BrmSKrOQ/CJHiIBm5kQbS3g6BocQVrW56tpB9Orp/o1HUHbWsDXasqBpRU3zjlaSMCRiQRsZkJ8EXBuz3PmKXT0JqDanxbEjerjLTbzK9hBgoTcMoEnufCJAjpHEGhbCzgv60TQdYznW7qVBSheietragH7U2ncEvC3dgTFa0rgf1XN+p8WBQxfogTgF0isiYBEIx0yR5JZIvPVVcXTg5wrEI1ykbFMq95RwHT3RHI1BARz3QdtgOTxVxckoGH+RcAmCng7VAas8o7EQuOO73/p528C+tEVCXWNGZKtQEgGcYrkyVdIwMUOt/0kRAIaAyTfctRFco6TujYRxgEsyBDJsw1Fjc7P5xGoXj2Xfi4jqfZqTUD/hUScjCVK+bImWH9Zt3O5bgo6CMZzcGdqTbYtHs9RYRSWTBJZMJgiqdLRUIVEJXhZ9o8iEvh8YRAhcklg1B1Mm0TQJeyRlOs57k/R90jA4Q1JKdl4vAn5EDCQHSSgHNdz6c017r9pBzO9R+8oYKA6VUxvSvcF88WIZP529JAod0ACxvZJynyrAz6lfdWHdWnj++kFkvWwy3D9lUk5vyduUsoFkQwwxIdWv7whAR9hZYIz3inMFw1c/07MrDcBzxPxQMeHbgDiJJCIr7niv5OAwv8NAfv9yfBPaQfD/+LB8E07mIaA6nrN/DYKeObH9ncUsB0M30QBfwyG/yLgKb+xbwJ+DYVYF8XKufRC9zsKuO8f3O+hEF+JoE1H0DYRtBkK0SSC/kzANgrYJII2tYDb6g7vWsAfBGxrAZsoYEvA/IwEu8+2vpOFI+9dC9i0g/mZgE1H0LYdTJMI+jMBvxJBMwZSS8DvRNC6HYwqdgdxmwj6NRbwRy3gFwG/ooBNR9CirgXU3Qseb1sL2CSCNlHAp1YcnGsydL6jgFkQLbI2CjhU4uQfiaBNFLBNBM2tieIc+SvjVD3tW7+NgP3Br2u2/acRMOlHOcSzQs/YciQX9LxTX+CsS5ULbjskyeq+RBKJW420iaD77fIGgS4hATdr2aLncbVGoiR6hl/duy0NZlneEjA4my+fTnb5BdzFDkkjKEiuMeQD8KcqElBxXZ6WG1KAf5PwQbeJAspldYWVGBssXAgyT4mY9SHMI1zPpdxd6XJHBPAvd5Mw7/6MqbC8rCGutirnHzquRq0dbjM21lgovF4SHV1qAt6QUOxVJ3by++gGUVzXHg41PN5RM8h9EHwIKC7MDFx7ozJ/cHLxfHS4B3i+qbNQdlyJylezgrXNfwiYZdHmnQi6VJFsDQF93vwQ8BWqd3CNFW6PB7s3AdM9jwRcGnh8wDuLNhGUscTTaAbmCYmqI/nkJZ4/ex5xsOSHWhaK/A5otEOSrmx9zgWDED8fm+a4/nFpkiDeuVs64ZGAjOUfAvLN+Qw8k/jW+fmgUWxGEG4jnf3WoRB4TdV1q38GAX91xGJVdXYg6dsi84YnPW0JONvLSCaEIV5JdI6kUy5IGO+SvKOAqrFEAnKs7sDpPpegg1lwLl0godw1EnDu2CXXtoPphu6lJaAHHSTQdJz0QO3JSMDpGMmzUJGAsykSsB0K0YwFbIZCtAQ010EPtNfqb1FAuROcOY/dSo08MySgfNaQgKWuS+RxSJYtASEYnSUyG5aX91CIJhF0DvPLuxaQXcq4JaBWJifOizo1YS0XSRwPT5k3nyDRmkRQ5RaXBK5WzJM737+D0d2fmVsM8fVmDwkoZ88PAZtawPnz9KkFXFz7t7YWsI0C0nGn1yaCOn6FROv3O/VYwe4l8zg36ZHT/hMFBHlqaMQJds83AZ1xopGXNL+BcZzcMu+2Tt6JoLMOEhB2DyQioR8COiEvvGsBpdJGsjYdQRcFklPKFPw8f2cUEK8pnv9TEkF/dbbKIMlEWNxkJFqZbbZ0sxSRgKYtZsHrhUToKEjAVOgjCbsXx6LDBZnByuxIhOnWeos47w5aAoZnVm0pmyABk52tENZ9Iom6fSQg/tn/jYCJGiH5vhJB/bhO/FQfPl2PP7WAbDpDAjbtYHxJwtc3BDytKiThfIMPXWmBBIz87hgkjxORlCUS6dKpCZh4SMCoqmsBNSRYwJ/x95UCCWZX+RzC+IFEepZIQGWpkpaA9dg9XJ831CDh66ETuYuEGuT4182sHR6PtcD1LnbRHOKjgASl4w3Q/XE0AcKtPgTMy0wDPxh8CDihFbQEDA1vc6UeQdJC94AEHE9wf8vnnnvXAm67SMDuEQmYPnI8n2kfSbxOTPz9+QPXQ+uhGjx3mcNiWNvv5NYETOp/PXp4fKF/cpCwARIwhteHgO1g+LL+PJrB8PnLfoFun//NUcC/blr/WwIOhmPhv34N/EsSQUe/mIBNLWBDQN3ykQg/ooDa6qLx37WAP0cBD/b0ISvH/uW7FrAZCtFGAX90BP1KBP0xFEJ/+Hvp/4OAbRSwGQrRELBtB9MMhWijgG1H0K4ofLeDeVm84+w3y+ibgOUz2mRfBPy5HcxXR9CWgHMWM22966X/iAI27WC+OoI2BGwSQQ2jHxxkOoq9dxTwRyJo0w7mi4BfiaA/CKhfewPpi4D/aAfzoxZwGx4driVgfjmM2yhg2xH0BwG/2sG0BCyvByR+no3aKOBv7QiKd9Ze708ZCvGr28G4oOaw6I+QbMM6SqS9zBf4RYoPqk7g0bYjqC8xJJyc72LqLZx3LWAIORJQidkG8MLUOX8duAc6UpY5sNQ1SMi2nk8FbXiBxK6jiJO6fQpeCANYe7nFgpX1fBMwWT3xQfF692J6DMe3NhGUKe5zQvcPJGBw6yLxOiMkIDEvPKyPSJ7QtN2UhmckXzh5qVwouTuLHtSapPSqMSSSJ1F3R94EDG8C7v8c5Lj+lWFmvpEh8aStiOvd6WoWqnsk5d1zDsC2TzULxAUS0ZogAdcKXvoBx3YSLQZVBfHQMDifdfB4Zwt1i48aj79FAZ31CMnZmyMBQ2dZQXCykIBV3dF0eKp4cOILEnA/QQLObssFBGNpTtj8+dLogzpIwCG+Pqy0V4y3xnEP4lLTMmbrdZTyMH7AsurZxBdeikSHARJwJS3wfCzXeHxZjgRcTwqDC9nQ7dFlL7tCdA6RzIsTfr6GkS8AvOA3J4LiNdX/75Ph/yUE/C2JoJZMkTi9NRKhaQdjczski947UzJ96Eew2bXAb7tFmZL76XkDpds9E9eV4gnpbIQUjMml4MA0BJ+c7d0J5v16KMRaMoBsZrsrTGmdSDqqkFT9560PenhHAm4KvUcIQwIqS+eSuQ8TybMRPlFA0FnZa6OAqrRFAh035aGtBSSnxZmDwUHQCD/EZ2EKeU5aAvbOwRKmk17OuYr36QjaRgE3XPkmYBMFbAkYTm87mMoCEtANSiD8ebqDmRshAZc9XK8tIAFVfojnp+wjeZtE0DYKqCn4+v6xs2g7ggJvf6KAbS1gQ0DpIdzftYBNO5jDaddvE0GhfxOupKcjAe1J55I5HR2PN/b0Pdi+iYR153g+ihwJ2CSCOnkfido/HW9ATOXGeemx5NtE0GYohJdF+PP5CwloLepawCsgMRfqDgnoVufMe6zw85W7SQhifsTP47dGAQf8cDT5Qwg4+h1RwHjiIjn6NyRCGwWUfSRCQ0BBrRSAEf+pBbRv7E1A31nZBxJAlwctF2QS8NLm0LaDWSV1R8qevvWpeyImBMZeYv7CQbL0Ho77JqAyQ9JwxZBAuh4rnH+PkTxVhcRavjQkYXj/RAHXbj0kYXNC0rhTM4BYWstcUC02Gr2OzxOgfl/kQpJsfNqJHXy/y0vOfBaB1kYBF4WO26eDU9CTYSIBI0vJfC50fHo6LSmSd4qETLtI1Kk01mHpZRLHFMHptbWAwdRTSMidkJixt3wTkEWvuqPn2OjC7CQpLDitkYBPPtfB8XOZsDh7XKk2HwMsAwmJdtqIV3pKkXSrqKR4PpmY0qU+4MBgS8L5exPJehVNrZ77h5/HQAe8b/rEbxNBAzPE44vCMe7f71EuNDf4era8vKOAofnA7fw6NPE5YY8ENId4vmTvYsGahgprawFD/GsHO9xLJAzV6t9JwPH/DQGHwmj8p9QC/hYCZknqE/3h+r4c7uPg3RG0SQT9eS5g2K3bt5xl+x0FdHq7yikiLXhHAb86gg6uSMRTEu/eBLRB1b7bwSx3SKCGgEWSet+j4c+X+4a1tYA/dwT9f48CftUCNlFAlR/1rm1H0CYK2HYE/RoK0RCwSQRtCKheXO6K+yu9thawjQL+IKBK4umkJWBTC2jkBAnaEPCrHUybCFpHAVsCxj1++7dawL+igF/tYM7Za/W3uYB1ImhbC/gfCXjiHi5rO4I2UcCGgG0U8CsRtKkFbDuC/kgEVRZx5Nyqp8f91lrA/nDE9X/VrfVPI+CDODkkuWBkfn571qPGnRcSimj41XyvE0HTKIPFLdRI2xG0ISAMLgbzhd7Tomsv2kF0pQbxPQkJ0kQBm1rAcE72bwIupCmSZvlEMrn2pg9hT/okgqY3JNja21skSM7eOxF08dCRmM5JfhPQTywk3umJhIEeE4BFCpLrJslbaonRFpiD62PpCUlKlfEGkusGydUQ8N0RlEMSzlhNPjG6w3qQmMzf589mVPsJ8HlZzZiWyzF1kuiAdzQJt2XmXmllVg+IB/jsHAaRS+nCzZCEtwgJWJ2QiHpqbtu5gGHhKD41S/ETBdyt9g+a5JcKHHWrcS0BzXvEQ6waNvNdaTeho4RbvhNB85WnUf1VE/CZ1h1MC3y/54LrwbqyNY7tbdmnmrnB9fAzmwTzAxJdtsUTpOMYCbgGXI9HRTx/uzMScC/ueBqIuO0etiZpO4I67vgOycTTs98bBRyOepP/+m+Vf0kt4K+OWBgzJI/aK8vMSWuiNQScz0mBRKEjJNl6egD7YhZZ2w6mIeD8djkzF/8EJmTq6SuYPSwkUqAgAS04IgHXSEA4FIZFxhoScN6Mli9yvSCXaaffzgVsE0GbKCD1nAtr28E0BFSuMa5nQJBETUdQ5Sh/CGjcyiHInlUPkdgjeYIoWIDlqDkBfStI5Ki4KRCOFQTyMxIQkrodzF7B1z8uyYFIr+DyHgqxjISUBCoScH7nTxzc57pP9imej3nonzj3aSXXNgpIlNGHgPNqXoE+8pGA/EqPyaNEAhrn6hMFPGnJEeSdioRu2sEkO7kCY3T9ELCTzQcwW5k3Dg5u8iCciQRsEkFbAs4OSEDzcannGAafKKB4Kj5RwIaAut2/cU48RALqy3INhizh+So3NWFP/fdQiJaAzVzAeR01baOARrw6g/WcIwF/51AIvKZ+3UCwP200/OzGiRAGB4nzj2Mk0mhLbEg6PSSVrziTloBNFLBNBD1uNyoE4Egk2Av2lsRCVwCjbyJ5BvxmS/M7EtAJRSSgOUUCKj6zwLk9kYCUIFG4ynTxYbNE4ukdfD/VzhSIXB23la30jgI2BAyuJySgblY+hIuexIJ0VfXo1hkG4KVzmWNPv27Psnl18G92hmSduXVipsmQgLmHD2VNO5imI2gTBWwJ+IrE+Xs0vEjx96dZRIFNZmLGNgMkoHgba5BqBI+nIeBllr8TQUNZRDI2BAQiypzPb3C7IWDTDqYl4NRBAoI//LSDGcXcOwrod8PqSh/oQXBMFQnYNfB8nKndA2m/IPi0ypCAiuzg/m0NyZc98XwMO86bgCzmcX/r9fJDwKzA1xM/kiFmJq5HDcRtmwgKZ4rHl4TOm4Cpc0ACbmndDmde6RDeRfz8/rUdQf+6RP63BOTHwuRPqQWUf/FcwIaA+6MVEHWt9mlLwI0mOJzhX3XtKwrYJoL+iAIag+1Akges//yuBfzRDuaLgDuBsjcBm1rAloDNUIifO4J+EbCJAv7cEfSrFrAhoHcuZOc2DpCE2YSlsnDrme9awOXoaLVRwJN+3f4jCmioIrXajqA/zwVsCPgVBbzkZkC+ooBfiaDNUIhN3g2YGuwG/lcUsE0EbaKAR5uP3kMhdtJz3kYB26EQiMvxm4A/agGLmYbnq1Pi8f5cC2iu4ergx+F9RwGbRFC1pMGjjQIenfr8MuLzcmfWu3wPhdCHV/a/ICA/nvwxcwF/dfdCe7BEshyOSJp5hiTJifmC+GogYZ4RkmTlZkiiJEdi7WU3pblXd6QMMoOxvbID2u8Od7B4aUjAQReJB9wmB8amSLgmCng+Dm8QHhMkYHyTD/RwIgMI5YmV+eNC5unwxArAu6DFAm+wj+mDq2vn+DMS01deUkvApTzTiL9Q3Qc1JFGA2FoguaSDu6X3BxJwmUZI1GrqWtTLkID+xdM4f7neS1RM6kTQZz1UIXKQSEp2ubeJoOGq69aJnASPP9monA9jJK5/Xx7Adeo5iBX++dD9bvwEfzvVM7/Xl2mbCJqc1gbHrjISsceQwE0iaLAzkWyFSIp3LSBXvh500h1W70TQomln89gIsJREG4k3ROJ6OUvBc/05Yarh4aPCenkCNr3h+XJ6eP7wWum/CTjUnzFlYfQEsCY28Q8vJDrb4voDB3D/hxOuZ7YdIwGrFZKvSQSVgeD5jHSTMTaRH3Q65t4EDJ3Jb4wC8pMe96dEAX/1XMCGgEZyLTkgkfAeCmGkGZLPPBpvAlreq8jadjDDm37Dn5MzcyI9npC1MV+B2b+WxBEWSMDOoI4CkjsSRNku8LmuJqPKz5AcUT33Luiu+kBMF78tmyjgmuwOIF3/igK64zoKuI6QNItL+SCPw24AEkdrQrlIqIaA0oZcMucVCUC2cySgfjrlxNlKJSWrwXQF1sH7EHC5u12BHqZI0MrC15NUuLTtYNzBtkzbKKC0H+bEE1Ncf9QR9iCLPSTltYfrdYWkAq2/qjtu5sWEyLb8ISC5CzHZRJ0lzB+A5yO96xOSHdxTmwjq8t3RlWwXnXvbDsZ1O0js4TQYAD7h3jhv5iQ9ctM7AWjZGo+/THBbvE73YA8NJB/c8HwY+vMF4vT2iQKKwvMOcjW+E2A6klMeIgHnVyQgHMXEJ3GKBDQr/UzaWsCAqxNBJ7dz5tgiHn9oHM9gFzVRL8VvJCA/GXB/ylCI4S++pkSqShCVNyTPXBYf1OIdG4Jx3THybm8m1OU5BXxuJGYBX48ybwi4EhcSPliY9oFMR+cRyIEis6AL1aFtB5MQB8kRJ0jA0QVJF1mBlIUDFcnC+xsX0tRUOH9jIml2vYqAe+kQ0hJQ4mriSMUnCtgQ0FvWr1den1rAxJjJXLDeVRbt2jYScMnjehsCmk9GYUU8JFETBSSLiwPRy/oQcL7NbFhWKyVrCaiqGwpxHOLxxTNcn+WPdUhFTiYhLcUefUw+UcDAjnG9rJe9CdgmgvZ8RwRWD4VoO4I27WBWft0RtEkELc0hvIdCkAsS0MUbFMSzPsW/9kGV0uIwwO8YziQcO+VbSoeSqeH5S2TiX254PsZoX1hVGX4++NAYU4FHosdKRbmgu9ikNFvknyigIlTbNhF0sUDy+b09nq9mKITT0T9RQMsZGy0B/WO3+lcS8Md/OP+3BBxxwi8bufvbo4C/ox3MrjcJ3wRsEkFbAir3pJCPgxT/nC/xnLSJoHv80n9HAZtEULI/9t8EbBJBGwJexzR8D4W4jbRjS0CdN3Ppm4A/agEv86f7ngv4g4BtLWDTDmZPru6bgF+JoO1cwDoR9Od2MF+JoF61Xb2jgLdXL/4ioFp6SLyvKKBkkcl3FPCndjDawelf5etwG7eJoF9RwK+OoP+RgO1cwCYK2BDway7g+MiL3wRcVFro5LsyeNcCNgQ8Pq8xEnfqxy0BS0IC0kYBfySCtu1gmqEQDQHbWsBeeM2/E0F/RAF/by3giBv/97mA/5JE0F8dsRgrJhLIfZkkTG5IrqnvvMC/V0gWbfbSaDoaI4kWCyRYpD/TNgro24lR177JQPG5Z4+35g2SMLGfBX0YOb6foBgkmD9ePjW65oeAuYLk2ovcENLzxspYr/vk6UVfFrCalRYL09krpVoivgkYPGa4nl1Y9SFa60jQYPt8RwGX5czM2Lme63cSLlu8dY5xfaP5zqKvimwh3byQgOyMry9YVr+foGWhWe8/KMkd/HPPxFsrIPG0wkFC7QEJuFri8b3W+REWm7odyyrHny9CggScDJGAJ8GlbTsYR1RM0kYB8f60g3jt11FFDo/3mKkFxOIC93cJvAeVdecBS/eocUFWJ7Jq91wAz89sxgKK61vqUQrLI5kTP17sLapPkICrrD7/Cn3FdD2K+uDySFoGfN3x8zp8E5CNxfrz0Tn8fV9GAo5GSMzdlbtCetOR9Od67uLNRQI2HUHZzv0QMEwWeDy/tR3MqMf9MXMBf3Ui6D1GAlrd6kxA1pBkxxwJqI2mBdcSUDjNj2Cd3CJrawEldryDvrc/BCy81QZMZV4yb+iVMdl6uxys671uR1IngsZL+Q729YaEvGtIqnEiD4DeulfmDYSyR1QHCWgL9gXJuThbLQHN5xBJMxzjz1cWktGKDh8CXkiHh9l0iQ+R+isBIjlJCvK2jis0UcCGgMR84u+PvDNF1pYX0Ln69U0toHN+vgnoqWMkrTevE0G3Yc5coVf65Nnv4AV2fuD7ja64XnCDCuzFumSQb/B4m0TQOvEzczpLfP1iiQRsagGhCJCcvDY/gZLNkNBNIqhgTiskml1kYPf1gui9ORL2dr9xbmeH57vcdcJ3FNDa4rMozzpZmwjqSvX5f+LttSWgm0U6ENkU8HxKqztpE0Gr1XHVEtCZD3WfZLNnAdrsLwI2HUGbRFBnDUjQvXU7gzFgSMBjsPh9tYCjXr/3pySC/moCclMk4HIWySwUXzUBn6oNSTVCeTSJoA0Bg5eDRJpJDtAJd1EhSF8SCZnXLYgpGR2wO/u6A2fpHKj9qn9uV0imKkACis4GSTfsIeHODySPEGQuhOLobwRM5zYhPvWRPJn1VzuYrv2w2qEQ8a2QMra7I2k0LQpgwe74/opXQUvA6Q5JytbHCklnM4IE3CMBr5tPIqhj1VG7lyB+EkEXMRKpSQRtooCrTSJyYfZyUrrdIJFWA64eKlHPRUwCzge/CpS6Mze+vxNe5hBtKZKr5+K2myEBl2dAYgknJGA2/SSC+q/qcaXHg+i+O4JeeuKVsk0UQqx7lDHeRbI1BGw6gvqHJVA6mjANlnmJBG0SQfMXHq/jT5GU3Xv1TUB/ZjlbmjFRgeX2/iFgEwVsagED+14PhWAXC+K99GkHs5NFA9Z1IqhvFP/OoRD9v372vyXguM/3/hQCCr9jNPxOukbEEIzeuyNoFg+A08xbErcE/HkoRBsFbIZCnGVh2LaDUflDAC0Bv9rBNFHAE3/z3lHAph1M2xG0SQRtRsMfdyrjjGo3m7Sj4bfD4/Y9F3A4lG5vAvqrftrOBbxLvYCo2ggJ5Fms00YB21rA/xgF/LkdTPkcu+9E0A6bxE52GbJ3IugWH5DbjqA/RwHbRNCmHcwXAZsoYNMO5jsKWA+F+CLgd0fQv4ZC/BwFbGsBGwJu+oL/PRTiLk+S7yhgQ8A2Ckiyjuhsb93kuyNoQ8A2EXSaS1VLQNXkegd5PJeW/wsCjvsj/r/eWv9/SkD/JRawSCZImL601+joHL3AEfpIltRRNCTe8ABBdUfCrTZySuUeEoo5LyNjvOL6lD8NMwD5YbBweEFira6XHBK1HhohH/Y+vYRL/P1ZHdXa1bV4c7t6t4MJMsudUOizAvz0ZmUtAS9LJKDjL/D1haNIVCGXPoTbh8bYNXYfdH+MBHB6usmxZ4bvtyHiDoLJXGNBfpcteliTDfg++xDQkTY3WG8jLfN70e4dBfTyl5kFo1y+0jxHAi+VKZJvvUECLp+XEyw7R5ULA8D98RESMEhKPWPTSNYo5ckD/KKuvbvxSEDV4fawnuxMxpTN/k3ARFvi/sqX8qDbwnxAfOXwfF6O7pW+fHEEq0kPCfjc4vElkK9gQZ5IwOD0smj53OR465WRkE0tYEPAdbHXuLCpxWTc8gXLEW+TMChelJ4dMW87gvpegcRrCOgm43oohO/ydNVHsje1gP4Qn2PokNSj7a2BjiTe7R+/jYDj/uSPmQv4q5OrVRrsEX81YcoHkuKmIwHJZFYSGM6RZKybfAjY1AL2LvI7EdST1EQiD1puYTq1y8y9eHVULUQCNlFASOIFkOsOCaSSOpG0V5ZXIp06AzD6yw8BezkSkDj3K/Hu55FGyK1OBF0O8fUNAafhEcm4rV+v6UioMJ7zYEzOlwx2Fn6bm1MkIDWOOfMCLaHEtmUk0aJC8hV7JOA1u13BmNZRyO4M9z8drq5ASw4JmATlljATCTjrBkhAzkpiIm+EDKy9V89JnCABn9OagHSCxNUTPN4mCjjvrc9cS8DA6aSgTx4fAg5t/QQmndbrPSEBjwIePxXgQ8AJnwzBtjp34i4KnSfHJRJQ29W1gH0ZtzNtuodZeUECbvtIwMnq+QIrnOPxbPgSiJEKFcyO2Z04t4P+jgJq+rbMvPyEBG8IOOP0M3OPQp14mz/LloCuOkQCu4F7AWpr+HlOvVH62wg4HvR+WcHCnzYUYr28iMA8kPF7a4xkCPqmDe4zlfC+420mVNyKpI0ChtpJBHrDhwgI1KuEJFkiAef7URcMLZKzwJtXBY0zJCDzNki0w+3h09cLCbjo5EhA/+C8o4Dh3P0kgja1gG6E4vLPeAOgk300BzdO8OlmskACjqoqAP+lIwGnYySLPXMC8EwkF9viNy61VVWEQLQk5hv6xqdxWUcBgzoK2AyFuN0vDsTnDhKsM6+uNLgv37WAQV6IbwLG2ljkmDLYpLRSkYDrJScjoVZIwPOzQoIOegphbogE+0HANhFUn2RvAvqD1/ZdC7hgIZJtw+qhEBvTa6OAvpNvrnTfr0LwHmsk4CFEws2E8wCk6ko4doiQgMLM0YDFCySktnvEVA437yigr++dmF5vSxvgMZkSfxPUBFxzn46g1dYp6EXg3lHA0DshmZWVaAGMfdxuCLihjgHBcIbnawfV5F9JwL/uS/9bAk6Gwz9mLuCvJqDI5LCtBWwJ2CSCNh1B9dlN2LYE/BoK8TMB4ekK71rAJgqomYX/rgVsooD9BV++Ceis1O13FPCh1aPdawI2tYDG7pJbMl5Z/vdcwKYdTENALbd6k5aAR2fgvwnYRAEbAv48FOKrFrBpB9PWAjZDIb5GwzdRwLPmee/R8H5/6n/XAkbJI24JqO+3M6uNAn4lguopkrNJBDXi5ewgVyVFwnF5yNSDOLBkI6TX746g201gtgQ0hhkS7sdQiHY0fNsOpk4E/cdcwFWnR9uOoFt+HWamP/HjloA/RwG/hkL83A6miQL+/rmAeE0Joz9lKETvF19T3R4pIAgLMwvZC8lXPTIOltpIJ2GSvzT6mosHcCkgseIOEnA4M++QpvVQhNPpCRTI8gCrW47bGofEmo2RgO5TMxjbXF8+1WZiBcuHi6QZ1gQzA2cIyfBkcaEGzwkVpEsJMK+QhIqjpG07GDZK8fXbyJOofKyjgMIeCagfkTiKqI5gES9MLsgyJJh8IDtIvW3d7uVVdygFtgOHzXD9u2hPWwI2UcCgMJ4FXezq2ryua2YsFZBklwvLwRvydQfRw3NLTxfuBME80QgTJkhEKRORgIOlngVaBwnIzcb4BNB3TBKc61rBfkneBAyrMR6ve3YKvJXaSNCGgPKYPSB8DpCAS+f5oKm+/BBQn+P6zANbw2I9QAJ6nGLRwTHD9WRIcPZ8KTHN5HwAyxgJGSo1wXvJ+AUAks1CscDPZ9d3clixLRI0mMs9enOGSGg7RQJG6Y6ndrJ8J4IGDw5J6zxMPH7zrCNJ0/31txFwMhwP/pQo4K9+XF105ztQpMGZg3wrTMhkjgRUB0XJgD+OLHJLgyMY/KDgvO5YeBNQmm7OmWclukS0yXMLhlHPAewqSMCmHYxl2CXnPAAJ+BTdB+ijc8Fg9tKvZMvViZy8cGWwU5CconA8wHR2v3CwUnB/nai8gRrF+H7pEn/eJIKapYWkOr/KgvR3fR7kRLxwXvjQfYIwS8HmDnnWEnA3+YuA4QsJKM/7VxBJPdreWSGJbmb5NwI65LYH/c7yDMKrHhMjKJGkGeSZEx+SB3ndEnwodpUyc66spGQgTR8g9g8fAsqbzgqUcU2s0XEhkf1ifsL1HIusTQSNg/kDpN0T18+mSNCHhcffJII64RPJd7ghAc3b6pJ5SoHH6w87GajWua5d7CABVSZwLQGhT+oOpBsZ38/v4Z1nIP09EXR9SlLCe0hAfVLWUd0Sj3dflSWIjnfm2nYw0q3/JqC3Voz4txFwwnODPyUR9Ff/q1K95xLgX5DMsaQUeVrMkICry1zKgvNFfBNw8VwhASUXCUgP3DsKyFzePuATnSnCutTkjBn9zYFeAyRgkwjqsyMS8KLnc4BFgoTbb5GACjheGwUMjBMSbLIYfwgoXZGA81Nda/fQPwR86BcfFgN8va/WHSyn+jKAdGYoxE9vGySXgftHOSBZm3Yw2YNNYZW9kKDu5UPA1SLF9c07SCTdze1PO5jr5tMO5r4SuWBgb7b0FiIBnTlFAq52HwL6uzpqWHmbmLpHPB6/v5S5YLeofLo5cBKEdTuYloADAQmYsgEeUK5Jj5aASbBDIg8rJOg5Hr8JGLJC3FJ27fKgmhPC+afLltLTNtIhmJw/UcAuiQJIrvh+obQSUzq4bz4EbKKAJK3eBGQrtSa4hgRccUclw/t29a4F9HozJOBCw5/PygsSkM7xfPmPf2c7mP5f19D/lIDoqsHgTyGg9ItrAdtE0P8UBTQ6d+HR1gJeLpL1TgT9agfTJILSTSi+h0L8SARto4BNLWAzFKJJBNUyP4Lv0fBNLeDPBGyigAe12L7bwUinuHTK9Oa/28E0o+EbAhqduZ+2UcCL3fEyIx6Sa9sR9Fx5cabNR8f0P3cEbaKAbSJoUwvYDIX4igJ+1QIaFzj8g4BNFFAdRaz4x1CIH1HAr46gTS2ggV8isbydC1qbCKoOISvaKOA/RsP/x3YwTRSwIWC2nUTfiaBNFFDLrOO2jQL+oyPo4sH+RsDfPhQCryn+l3Va+9NqAXUOCbhcv0wuHGgvoDt8Hob4vtJJYE32Gk0X2RHYtI8EW3u7LQ0n1YeAk9POp7JCjngrnRhcuE13eOsIhkXdbgUJd9T3MfV30QPfr9AyNrsh2VYPwiMJlxbHvIU8odNVjmSaHi3OHy29NwHdcmkg6S57iUrlsA/hREdCNu1gGgL6XvghoDPNkWAMienrsx1Q+bTcwdrTdHzw4+t2KeHlBknYxdefBRdvrY+8giSK8Hi1uE4sfWwKcE9XPD6x726psBvmED7q7fCG5HyY5hPCQtS5cMa7Fh0t8TE8MIR6Dl+KBFxY5h7SI4cES6tXPX8JCegr9f5ye9+jpcU9wR8ISEC/Jiw9RmMA4fwhoKZwG3DK/pwEpyESUB/kOUQPJCObRkhiqxwP8PgMPJ6tjOsTD0MOIKJ25ts12RNzk7eJoP719uzhvZncIBaeJmFOjARM9uqnFnB4cXt0WA+V8AZ7PfP3K+W3RQHxmhoN/+to+P+fEjBT3D3IdoSkcZ5IGFNevWAeFUiebGBYZKesTqCry5J4wSrZ4lPk7Q5WNUACNlFAWxN2MO06JeepIySKoKwKMCv7TLwJjwTs31YPkNN5kTkjU3+Qi5MMgYzYNXN4P3kTcD66XUmbCNpEASUtKjn3lCGJFtpxAMrLxtc3iaBNFJAoFAkoDoSY5MekbkdDcq6tBQxLYQ2mW//+c4EE7ASfWsA2Crjt4Pvb5qKew2eUB2LpSEBT83LO3TMkbFLtkLxd+0PAphbQbhItGwIGMzyeNgrIq3g+6LyTtu1g2iigudfzNhHU5WajBzl03DcBHesqFETXE74loKub5YTESScG+zm+cA6NkXTzSjiAMj3XcwxXeP4vlw4HEhcWeCXdkpj4D/kJmiDcmbdN8POazz9RQIcPdfx8pH4B6rom4DVJrmRe9kuw/d6Zc0MV9x8r0ysQ74LrK83fR0C8pibDP2UoxK9OrnZihoSBOrFyM68mNJgwG4L8jmSbcM6bgE7vKmb+Ktl8EkGPgUSC4NYtyGuwFIHpIznzw4WI94GiUgH4ejT5zN0iyaCyYX0X8P2kzials36GJDpNFS50V38RUBkQ1tYCukMk4NrR8OLNQyQg23FIvqEhIRnNDU9NlQXAfB7fPwuQcP6cieBlnQ8Bz7Qm4EFRSEjGSMC6bec7EdRdOFf6VMdIwLSHRFoISLiye6F4X7OQgLGBBJz1RbMlYDgSkIAbaNrR6Eg8x6pw/efxHBzZwPcLuvX+4rEE7u6h4H1KQfI694sOXoCmDefjx5VWTySguzzKXPjQqgfVjlUEYdKn+PuAZN5V5xFQt0ICFmO8jS03SMDF/iITfz+Q3lHAZW1k/3Csh0Dgox5E4XFKAsiRgMwZfhJBL1PxSl8H0cLniFDJAsnB87XXhxZEmz4SUFrj56NsTRM/nw2er0rd/DujgMP/GwL2xv1fNnL3t88F/MURi4GSxN+1gOPtY/cm4I9awCYRVOWcPf+PdjDuXVHaKKC63yJBGgIel1LEafSKP29qAZsoYEvAvnTY4dNZGiJxepz/RUD9ehvSNgrYEFDr+yepJWATBWwJSMTt4J0I2tQCNu1gmlpAFW9rj7Yj6F69Bv+cC9iMhgdhG7cEbNvBNHMBmyhg2w7mRxRQ7e9wfz8Phfi5FjBfT1Qnu0jR36OAf9UC/ogCvtvB7OeOcx3fVtlXFPC/tYNpawF/JIJewjDOvjqCNu1gvgj4n6OATTuYH1FAfVIF6W8jYG88nPzXWsB/CQH7v/iamiyiAry1aRFmRHufRqLYA9bJdBY+jy+LPsvNEbzqgqQp9OeWXuPoDrEhGZn/nD39urPYCdLRzuB8ffu80mg4LmCxHhnMt9dKTLVBhgR0j0jAQEEyrQjjAVLjQ8DNriphcR8iAc/cK6XPDbmDE3Xx/V8aEm4zGfdhyfFaFgQOEqYh4HqTWiTcJvh+myW3h/AV4hW7CZ9AxyMkYHA564wdevXrVSQgGzsaF076SEZ3lVUQHWUk4HblPmi/jwRdiRauryFg5Kl4Pibph4DzifMEV1zrHLvlMlDnwL0J6Od3JK9d5llLwKAcIgHFDqtJvcLzFSpej+q34RM8boKkXplI2Pg6HkN48e26zB8JZ0/UDSwn2pyFQ9UDis8QBUTnWOP81xIJOHPUIayttU7CbobrG12XHES5YGdBWeDnk8MF1x/vkXh0KfNUuZg38BwftztPl6ej8/IGkF1w23J3PXq7sXcUkK1577dFAfGaEv6YuYC/+nH1EgZ7IBWSyJ0LSKbZc4fkuBglB0IXCeLzxxNo1QQJWFrllqy1ftUSEAZRQgmbynvQmYPk4BT8uXX+qxZQ3559souSB+jTqsg8r1c+yEneDWFmXf5GQPU8vzLHGCEBzeB2g9kgxNebBIlUGUhAWXILriWgOQqQUPMdEjByk5R05GQNKMeca6OApvrcwHQ7Lzjv5S004on9G4jcGQl2vyGBfEfAbWuLx/tKkwOZcbc68dNFAoYECSWpqyMolY3bw1TvERrtHkD5Ga6HXvH9e9bzgWQLLsSbn/F4Cw7JKWp4q3HMPpJsB0jAJhHUveE9Dl+fPMEy3CKD/RAJGiwC4Z0IKq2QfE6nk8DUmlw4N9Zw+8z6B5CmesEc6biwiKLpPTD7Hq6f8z8EnF9298wd9QyJ5Ga5AXUv4ueldIRtmwg6lcozc9e7DwHF8xPXd9vpBRlkOh5/OkRS3qXflwhaT6/9Y+YC/urk6nGF377RmCBhFipI1NpEDhJNkrIgV7cS3fcIgfVr8yFgVhIV1spVIv5F7F6JERAJvPFN5thhVl1pDJyG39tIojYRdJkPbfDVi8S1BFRPORLQvysc3jyQYK+tSlsC+idtG7ftYFZn/lMLeM2QgMtwI3Ghxap3FLAhIHMyJCT/WkrgH7oSC6J+/X56TcBij6Sd5n8jYNAPkUiHsWqDSzMlY7ZZxVRfIQFDbYOk/X+ou5dGRZVkUcA/yIHgE4aCmQgiSEDymvFQUFBRUNFffwNdu5e3dp/Tk1V9dg0tldcSMr+KyIjl5Z5TW0AC2mEpFyySkUjipmYQbyo8n6uGxz/rqyZEp9GcsIbMQnoXZl9RQByW8HxfiaAJO8nsvRZQmDIHgnjeRSG9rKWkOCEBU4cWvr63SuqYxwmYgy0S8GJIWpcIu4TNQpCJNzm3Yfdfi/6bgP49RIJa65MFsB39RUDiqXOwhR5ef3LE89OfSECnHuL5qTMk7O5wN8Bt8Hr5SnSvaLSd6eDarsRcZfrPbA0/GP/fEHDI8T/2GPjdBBR+uCnEVR7E7yigNqcH92/lYFoVlHcUUFVDpr0JuMdfGPcmYL2+SO9yMO+1gB+JoK8o4IuATS92yXISnsJ3FLCiW498rAX8IOC/jQJ+JIK+ooAvAupczjeyMxaVd1OId0XQd1OI7yjgRzmYVyLoi4AfFUF/JeCrHMxHX8BXFPB8KZ0vAlZTPL5XIuibgHVcWe9yMMvEPfJ/ETBGEsa9Y/Um4Lsv4CsK+CoH80HAVxQwxyfr51rAvxHQXvn/XxRw9YjZv18L+F0R9L0W8FUO5tUU4h0F/KgIep/j3+d3Da1DbsT9VAH7Py0KOGnrM7BMRpL1u4qc1eQ+AEvr1r7d+kiMRf9+APcBfxGwHiR3HFoHSLT1XA5pKqpHiORgRVi/6zv3igIyc4IEfHjPkG7K2QOi8qZx7FYi2WhmTSBcbU3C/EmXCDoYnSG5bUziK/U+petrV8Gy3xHzNEDCbQJrCHE/Q+I9U5mnjVdMwblkSNb5CglXXkd7AHGJZHoR8HTNdrBZrpbsHQUUx10UkLX4vpUh2aQmu4N/Hq44ZnfH2zfxeCMgXaJmV9G0d7Pw9aKvMW8XdRU198kTNjpdcp5k7oCWj/sDvLxYMZescf+SMish4INV4Z5zvH76MTkDcHc83+vsOaatyZ4QsBoJKKVI2Hp0F8G/BUg428PrO97UOThVhAS8NXOgPo/HE2RdIm45d1Ja50jAeEjwdeDg8eVVwkOKdOQ8t3oC3XNIxlcU0F/M8Hqutxaer1ri8U0cW3wnglqq+FcU8LwMWvDXGyTg2XJ+XxRwyI3/c//af8hawJ+OAtL5oYBlM0OC8Hskn84OPCyly5mzDscLkFafnGC5nSLB9iqSKVlc76AeSyTgRTlTEtrLAuRHiwQUp2ckWdtFAeX1hdh5iAR8zq5PUHYekmxhnnlyjHtIOLltChBukzERrfMRKDWbwj7rMZAzOdzwlzJEcrldlKxZXEcwc9yKs+Vm0pBxbU5AOg8bYjsUj2cVbbawqOcVcYb5kpLtAAm4tg3c37krDOWNJl8EtNf9qCL97fkKeHg1c8hw8kVAU4SuAmeMhLJ23hEWiwYJuOaRgK9E0Fl1wuPhu0JP5/WkhVUzR0JuAMm4FToCDteXwhHEmJLlWj7hnU27411PeTLkNk9YCxxev+yOJJPb6xTM+eFGgERI7hcB5V6K13+aL0WSkusBlLuGZLxvuuuxUHggxwG+fkUBo2r3gPWkuRUwh4tEbtk5B8LN8HrfvXP5JqA8WuLf5ygjuXlrcnlHAa3eAwmc4XdBrw9nAgP3N0YBh9z0Py9Y+IcQ8KfLwRhkJEMymHTlTGhO6dQoLNjkDpLNmyEBjTxAIjXljPOCiwX0Kaz+ImCgIQEH55UESc+SOTefZhWdjf6KAvrmA0k0tGcWOKmB22v8LH8TMJ1OkHjkjoSrBozi50NSvNcC7gUkIJtEhPjDQAJ6295dCAIJSeQ2SMBx7+SBVZB54forJNhmdEIC6u1fBBTuXd/CKRLQHRd/ETAqbnh8r7WAhp1ZYCtBtxawb7m0oSMFPN3G8zFPSLK8QELZhtsltvYyHGdOnItENJBUmwMS7FkmawhnpCt3AxaOS4NABm/4QCJGazxf/VovwfNVuUvUlFo6XQcOXs8jEtS5WC31VuSLgIzpSDIcpARQLznh/NpFAnJBsoTt3pQZu5lIYn6L5xusLzJhyxTJd6lQgJvjUmGuf89KyvlIQGvI/UVAayus8PsaHu++i5ripNd8VwT1Bkf8+yCxVxBclv/ktYCT/xsCjgbc9E8pB/PTEYsXAXMjDZFYsld+RAE1vtUlORmcel8EfEUBXxVB3wR8rQVU0oX2jgLq43D4mQj6jgLSNH18rgW8cuXhMxF077P+uxzMRxTwtRbwoxxM4waMLDeeZ3yUg/lKBP1XU4jPcjDfBGyB7r7WAn5XBP1IBH2tBTzJS/iqCPqKAr4I+F4LuFi11WcU8FUO5qMv4DcB31HAXyuCxsO0/UwE/TUK+F0R9E3A/6UpxGst4NiWHtahtWLuvRbwuymEfhcG4nstYHZfe59NId7lYK5Tnn+Xg/kvJIKOBsPBn7IWcPjD99QomJ0hbmSz8LzGKWn2SEYQ9GwkwqZxgCacgMTTSyTYLbNzujgWdxw6VjrnnsNHSKWtcALPMJEc42e31m01QwLSq174pI8EjFfWA7Z+gQQz1/g+Ue4TcD3e4PwRv5fozlCRTL25ybxDus9p3wnuYN8e+P1Q2Wt0y9QhhI2LpNLn9phao/sU/K1vMK9iO54+ZwkSTIo0zncEG+jcuO/BcnZIWM94atTIuiYWVySeH/TkhoaXrAXvWa/w+A9IvOsmOIM/XeD75/2jos0RX3tu9/ndEMm0yDiu6x+lE29v2zgVME8PgGOG5NqVeD7OIzggES9dhdIlkg2fBrg9W8Lz3Zf7MWW0W1spqUjSwRQJ20tZDxyvWeP+or1LIVntILrf8PqD8XQpuREkYJQucWiW5jnV9twYbH2IBKTKrqL23BoA3F2Luf2qizpukaxePcH9b3Mk4MBcXcGbR0i+7CSL1FBnNwhlwOMd248xXVSsBQv/PsS98r8xEXQ0GAl/SCKoOP/h6epYRALRq9Iwa+FMXTJ8ILnUrXEhjr3G18sKCag+sjNxxtX5i4CmMauJpT2RXPHILGA17sqhvKKAqrg7gb69IQlHgATsnwdPkGoHCXQvl+2bgOZzgORzEyTPVT4cYHa8NoVzuujIouJfUcAXAa95t3bQnJyJZaZIqMg+TEHVdTzegYD7ywebDJbeDgk3VycaYawjUdwgwcR5bBDt2ruC4tZVYW2DriIpr1xhWRt14bg2kpBMuvMP7hVz/HhZkttAOYG5u1QEtHQ5Jr58eLwJaBsjJGBqXh+wvPVqAvs1fn61mmSgrcwLZxcUyYnSqoAcFCTbcfgXAelxjMdz2+H5vwgo2QxHjvSMn1+wrqLoSEDSPgIk3XFyPoBUdQScKUjAI5gD0Er8PpTLjpyy/ARZJzfOZuspJUOC5ysLGf696gGSeByfzzDfd1HAYIkELG7LC5h+cOHAmJ8bcnnI1zcB7WI0/X0EHA0mwp+yFvCn/6uyCmYyRJde15evRoKcAJ/2m8BDwmwJEpC7I9Hsqz/DccJAsr0I6JcnifkL9dYSQy5kcPtPJMglQILUT04D2Npz5mr9rq9di2SJyhQJuJOQWKY5c3Ccqf5aCxjIKyTgpSaFX7odeWZIrBcB3ckMCZg2ApIvnyOBagsJeCxnPkBTzwvfvOFsit5GEjDHlQr/Kd9Dqi6CBWxneyRopYJBjS6/P4lA5vwJN/uLgOSOhJxz+PlLflfASeZS1592VtJnryPglcqFNzhnImWX0V8EHEZWSutRt5awt0YCDmsk6PWIBIzcAkn5IqCb1TqOw6MucROQgAu1YBBmA9z/9Jm19ObVISSPBRKwHloNXQe6+JUIem9yjVY+EtC1kYCuqENK3XDkQxw0SMLdAwnInxlA/EiVwlfCWUVJxL4I6O/Xd9zfgRhgTUI8nkE1G9N5hgR8JYJ6+QgJ2B+eVjiOX5GA4ukfmgj6r0Hrv0vA8VAU/pS+gIMfXgv4Kgfzb5tCqJP7efxOBH0R8NeKoO+1gN8EfCeCni9i+I4CvgkoCtX1ay1guQuqz0TQVxTwRcD3WsBXRdBfCfjqC5gZc+dv5WC+CNhFAV9rAf8XAv7aGv4jCvhdEVR3F12fQNYL3wR8J4K+CFieMp9ocuWncp67B6vhj3i+r7WAr3IwLwJ+VgTtWsO/y8F8NIV4JYK+1gKWTpt+lYNJd1R9E1DNrkf4aArxJmBk0eYrEfRs8JV8KPiB1XhxSn4tB/PuC/jdFOLXvoBvAnL4sHlHAX9vIugYDfiHNIUYiT9MwN0SCRbcojXnPVWHp9owEWBz6ukdGRyXJpCcINwCkojndzlNsm4tXEdA5hx3IV3MkSzWsGtKQFUkk+Dg9raljETsWUiiNSRP2N6PSBoW2C2dL2cTSGXNJG8C3rjgAiE/Ngs/V5Cgxx67QczZ+P1072g0mWUjcFd9JBCn78bUb8gUoN4YhX9YImnmSl3Cprzj9nn2cOlFFApIfFgW/nXZJUq2SEp3ESDJtjGSTQQBCbforTg/OuP2zpH1RUDkHRLxqJ0ukGwP+HoQyGNa9e9PsJ4PJFO9t7t+UOQJvtsguRIHzzcNigNONTZIyqA3DynZ4/fd9fMvAibnFQ9wQpK65xS3B3rSB5gMLcLiFRJvIQV7cMsWz3+/mePx63g8abRbMpZrTk7nOD7CZrRAQloFEnA/L4aQ6DOrcB/CPKXZAMnpCTM8H3PvSNRgwe0dBfSpsPsioBO7+PdZ8EhodVE8cPt7JK14f/5abPsn76mh+KcQUPrh6epm/ShgsR9cOWCuXpIzL4sgTe4XJNIdiRDuvDOQkX4urEeBZGq4bi3ci4CjCZKoN9odcC7oXDgL4VGSPN1UgEK5MOdZIQF1fDSCmiHh7DI8j4kgTCYgF0LD2UqkS+SMEw9837gSR4mQnMrsfAO5P7gQq2JTibgwGIPmZ2f2JiDOfQWYrcqGA3G1rMgz2+SwOEgVg8ksMghsoh3I9gr3pz6RgJtQvsGKrJGgzRNJFHn4+kVAKM4TvEHrcwk6ZyK5uC7R1DPlE0iyWiFJ2UQkY/P8FwHFamKQdrF8AqkC/P5miuQSg0H+JuA7CvhYDSpYr+fd2j1/OiZ3E6+sSbZnZo/nEU9i5yDC+pLdOFBiPN8Z66WwSqcNcdg9loi3QgIu/G7/265pg9ePBnh86ZnA7DnJyWOw5GE+c+6FfRZwf5fZdQ/KvH8htqbg3yeUzhck5PJS2OJ+yRNxLF/AYFMka1125XiG0Q20tkZSc8PL70sEHY/GP9YT+k9rDZ+GRAbHOZGCLVZItpWVMdhYkcy8TOqigkFGIb4eZ/jcDjMkW6Rq4IcUybTmtjwx+/j9KCnmxG1rJM2sHGn4XNzNGcumuL3jvSNgv5U4L/GQWMxN2BcBoxIJ9xgFXwT0wEACKiRbQ3CZEMLyDIBWPSTg5spk4j+rbEyLA/HBNQv8vlzOUnoNVRngruD2lz6STPE6AmpP3P8xyQ26X+KP2+G6qJ03wuPLrqqF+0+RgKRrzb7WiQLBUZEYm8+QSKqGZGIiPglcsFuJtvuOoNMZEvCuznIaPFYWhMc5bs+8d/+hPxTmXwR0Tni+snbXIWYBEo7joaWHJRIwvU277YUWT419FoG9FCgSdHfn6VVwRNAUSol3xZuTDjbZEpKgayW/ifOUtu0sAKb2cHvVHK+f8kCis2WpcP5yeG8o548IJOURr/+GQwLGPhLQlcQ5x1hjjXGzlglb6iMBJRsJbNezFTinvVSw48D6ZxJQ+L8h4GQsiH9KORj+hxNBX2sB31HAVyJo9HA37yjgsm0v2udawFci6IuAryjgUuOGSC59sbYu68LnPhJB32sB85ufvwn4Xgv4IuArCvixFvDVF/CjKcSO4d3ySgR9E/CVCPqKAv4PiaBdFPCjHMylFtmbgL/2BVw+Bfq1FrDwp85XFPCVCPpBwO8o4AcBP5pClL0wt0r94nyuBfxPFUE/o4BdIugHAQ2Sk3c5mP+lKcSbgM6NK+XtKq2s3T7YfJaDOUpt8hUF/E4E/egL+NEa/rspxG+tCDqcTPjRH7IWcCT9MAGz0akG1+XswlcfxKUDllKwbtqqW0OABInS1Rnc4o6EGSZ2RS/p6QEx7yApbNku6fqK78cbCwlyOyCpYJddwDuN8PsJfeb0FKw4iJbBknmbHpLJGjGhK7xmMne1mWt0Fag1pEKxJn5o70sK/dMd4vGpa3JgOQYdDFQk0C5FEgWJLdLFhYngjDYmcbdDJI6aF0dwr0bX565FoqV76wA4711yzEZcUa/C7W3HPSRiEuP+p2cknb3mDeIGGZJpOWU1hLcnbv/mPXh6j0kDkdPD10cF34+90QDCWV8v2FaTX/2ieLB76opjd4L7Xx2LEzB5YBBm3JF0VJzV4IQhfr+oC4mqHhnCNlF0wk7BnFKOlTJs50ur8LLpc0zjhhU4Nanx/I3nM6QBSS5gp8Nl4QXsWdHlXJiCL5RI2hu/a3H/wRi29dIm3oXOWxpVoxr8Q2MQvyfuKaWn0R1YxZCkFx9fH8/3O3hlR9bJYi7RiYEkT9cHnbFd9Px1aP3Je2r4Y/1rfzcBf7o1/KmIjiA315Y57VAXyaV/VEB7cjWzlblekUEl17C+jZFAuzBqiXmZPMCstLpwxjHikJDuP9hmXYXNQ0eiixNdQDNulwL2Dz0krEXCaNf9mTmsRlIZM1mA5UC9MtzKlJKjOTjBcrW6FtZ2GaeknEUtaCHrCMOmGpm2vQloSXMhjjqb8GRzOotgaMYViWkh6e72bg+E2yK5VB+PZzMzCyCH07lwUh33P3HMFhaVh+RZKUjQJDvcYb6614VFU9zefXc+wiq64Pc9Dc/vMu9apxP5zKBOkKDrWY+Hhb6+EFi7OHrs7DMPerrBB85piKQyzcEeVPWM14utLgYJMiSYdpfwfMd+LZHdecDDarU8c9bOwvOf5XYf5rV+L6z5RW/IfTTZgrYIG+YUQ10jA3ODJE4VPN50ME0JP72O8Hod8XjYGokqhvYA1MhsC6d/jYHsekh4SRIvHFxTJO21wuNfTip8PXRwf3w/qkFnUs3wU0jQYPW4w9qvkdRNEee/jYCTSdcT6Gfmfr+XgDw+6H72njoHHBJmtFEYGzylko5ELoBoZsscm11yjaonQYEoKyTmGo+7S3v9RAMrqaTCl6u1SMpJNkdCTuZda/dZS9eGoEEgu0i0yR5CqreFDduFLxP3ls4qWoYnF4LFlRC3p1kpPRFOAatXolVGVRvSOkUCpvRMGEtwBkNFSw3AnnYVNhc1kkWx6gC8YEWItzvec8qtmQyxqOP7z3WGZMoDDbbXJxKvvCMBZXEEYEkekm0yyFp6TAQAPx0jkRwBCegMk0WXTYLnU86QVGeBIEHXFM9n2kMCmjVBAvpd+ZqhmSFhGbNg427nzJ3Qbi3eKCPgpSGe7y1Bwo6K+wq8WJMZ07Wcp95W9SBVPCTpQETC9kf3GPzTWSHusqtittLiPqyFMWXeYAcGNZWTDlt+JyPxVDS4qmQhRFsZCXjdIlFtNXAg3UwXhU/v9+5rBc4rpsWc+dp1xtOBjOTzFzc8XtmbiZR0ibXbfg/3L2hWS9OGGZAImsSxRZtL/0gC/usW+e8ScDoVuD8jCjig5LcR8NdyMB8EfLWGfxPwOxH0bwQ000H7jgK+WsNrTjfovppCvNYCvhNBf10L+B0F/FgL+NEX8BUF/DUR9Pjg/P9hLeA3Af8WBXwlgn6Xg3kT8BUFfDeFOEtu+hEF/LUi6K8E/IgCvgj4GQX8Xgv4igKeRnpEPsrBvAj4rgj6nQj6rghqmE30JuBHFPDdF/C7NXxF9tuvcjDu/CC/E0HfUcAXAV+JoP++Nfx3IujvjQLiLfWntIYfyT88tN7z0w2H1oVfsEPkulQBwwO/yLo+fanT0rkyasBnnF74ZoljwUSfcZAoGyTQEX+xtHrUDVgXx2Bue0ViqJOgAfwBIkEmJ6ekZ40hoS4SkswvkFQkJH3w143JsfDpuNQadn3rnsaa8+ah01BDVB9gD+RV4ca3p0vxFpl2UbIl5wmxg0ORl88ghL7Juf16r1FpXleQkhpJI8weJQ32QoUEW+uFx12ckN7C7AGWiYRycYcSnRdIuvReGZwfck+DXmp2hdAW8fiWMpLpNhy14Ee4Pa9uuz6Jyn0E4TZC0o5TJC+JrCFEZWIU3h0Pm9qTuoZgppmEnffzhq73xQ3Sw27J+euMGXTuEySc4a2Ij88Ll06WGg7l6hE4z5ixlpa95ADeRF5zLpOfJW3vQgNQlDrz5/dnS581kjfF8+m6pSGB5UwVwSt8xjzuUbjUtE4tWHyE+08Pc3yA5MkDktPdYEy+d63m9xxez8UWydsckNzBUB3gVKK3Ip5ccdpvI+BUGPB/SDmYH08EnbfmGWSnPyDQmwo82d0vIShNekXSXfUxcdnyDtTxL5yVn88iKcIDko6bNcw6pFFORJy1gtb4DQFljoRKnl4DiruuCQyiS06iTB4jkRok0MO5aCRNdj3QzMeVsyCfukSWljUs5eWtgMdoWhEyM59gyBaS5droSJzdcgrSNcf930Uk3E1zZiDr1o10FTZFImfnA6zOUySXfF2GJJjj6Lg+zS/MUnS9JGV65YCsyjMS8Yrk9HfRAzFXN8x+HPB1IJ/PYPqLM7OfFF/zk94VzLF/KaxngaPr4WIPQRVi3L/9PCNRHXsEsmleCeyGuH8leBzxePd4/j4g2VaCfIXFTsDz3a9rl4QVfn416OP2yjbWcHQ+yrCY91vOuhyFkKTcZAfqY9BwMEmRrF7xitrtkNyTBRLxWURCV1cVSVuskLzNbCOAyqpn4WR3vL73aFKBsR4jye90yZN5GV1BkqsaSb9CQucn5Qbz56jmYNdGIhmVHl5fk1yQxERvfxsBp8KI/zOigDwlP3xPDYOCgD25qByb3x8aHbirHNxqPS/8ZZUDPRSFCi6cJM5tlHtK7yeiQzi28XWVWZSe7gEF+6jg59OHxVMtV3VwzQUh/ihuU7ppOQc2JJMLtxFnDRV4y4etSkjhnldIKOeABIvGPVp48jVPaRwUFsTbmBRelXR98cokhDSukUDjM5JFOQhIonREmHeIkUTagRBwjkgkbzbF49tbiQ7Wms0590xal644wYYgHiMBqYFkala1A8nD7AhaIkmjyUyF7fqG57Pm7zhuJGoXtez66hVTidLLDY/XLwzCfBjg/mo/6BJbpXnBsgBf064JRSo+8X2CAyZdcF0FzvgsF761BJGq6xMS9ughySwPST2IuA14uqQULMSnCk1IIYHfUynnCmsJ6DSrVxCXPBKUH+cljUajCIJbjddPuSJh/a5JhnV74t+L9PDzhT9bAFP7SNBtdhdpJhVriB0HiVz63fVSuTW4Bxf/PvYGiehOmAmB8kQyj1vp13HqH0HA7ySX/y4BBXH6n1vD/0OigD+9JPhFwCw0IrJc9ZX2TcBTxdmctn/G+bsczP9CwEU4dKydP/S491pAfeqmnxVBX2sBXwTUDrdQko9+ebbqYxx89QXkKT+39s3T/WoK8R0F/KgI+koEfRPwVRH0VwJ+JIK+CFircvzVGt5sO0Law91XFJBrkJjNaOySpXF0G5mXtPxviaBl3o+ZauS8+JEI+m4K8SoHUyWVS/5GwPvxJP0VBTRDthyIx/HfooCvvoAfBPy1NfxrLeCLgEu7RuJ9JIK+CPhKBD3sTtnfooBvAvayjrzfBPxYC/jdGv643nm/eS2gIIp/Smv40U//7ypldw42mpQxFvYXGjWu4yf4sWIxP0mIS0WH44Ed5kiKMXtSCpNsDLZ7RnJMbCTS07JaiNjALNzUeQINCySJk1xM5msVEjK81hNIzL7OscJDkolqqUBg5hbx68WzogNthfuTYyhYMGcSXSWrAbheRzT1ge9HPJIv0QkSdJwiCbOwouCOiMU8mDxzqhVdK3S9vyp8Z/Tohp4ACVZuuqhX82xoViFBrTZGEkbSPqQxFQRwJolZ+KAjOQtP5cBaVki03WqfUl1A4sH5ueK8K9vn9GixHgSVajCv5B48DYggQjBcmAUTjvOKBgv1CcxcrwvmB3j8yWrEQVqUSMaDyko6lPk5pCcPr8ch2Yt0OaIWRA+bEXcpeQb11l1fxLEKzJ309g1drcgdXL+3Yu70UGh0QyUCQct0zqsW85BueiEBt6cFnLvDuTg9RGwEjtuuOT9OkZCHM/69nLYxmacbePxSRHiIFkOT+PcTXq/bQkWSyjmSkKik/G0EFDl+8FMllv60RNDJ8npDMnl9Ym2STUrAukzBAKMlzlQQcuKa1xEY4uhKbLmcIrFWhynIVX7l7DJejsnqsrmAKSfXwl7u8XWtL1swq2vDnNv00hCuuCJhROlSOKsLkmW8uBDQ9dGdOMM7Eifrb25IzGPLYDOoJbLRHwOQtWXDWX3xUpGZd+2B8Tg1BfCL2CB3a7oA0h/eOWc6jkOyHT0usJD4S2E39qQl5r1Xg9GkNbECGbd3X24mIHkjJFiuxynpNTse1G2E5PKPl5Ic7cMdVnYP3xezaU6mtwEHM6Lg+0y/ILmWdh+PV6uZNdSjhlSt2Qd6dW6cI/iXkNzsww1Wfnhl1lrBz+uTQRclbPHzs2HSkOlGFvFJc2nw+GQkbs3pOqzaM1c4R6PhycQbHMFMjBuzxqHO4+hn30E/JheEq7XSiNzsJVieCrx+3jNGrcg6gWXOD5GAikBJ2cfrPa8dvP4LYSmSIJQfoAcL3B8/1FOixUhqpd/Dv98BcLbAoW9hKV6R2Aym4m8joMgNB3/KWsCfTgSdTJEQEevjuKPHOM5sY64F9jhR4ldHqaQVI0iStktkLLgZPucugQHJriOX/LSABgNhAdu6j6RioSTRm5AZSKIrJe7TwO9HfuIiYTgkmLFFgt1mXAyRwXD7m15XDsXkNNjKG4W5dN+WXQVOG+xZSpkXNXlOOWMUQyg4Mse0VWtQQ2IJJIlOCVsUSJp5LigQ99dz4mrCvaTjQ2YCyBwSMRwjyfqBxSCteSQhIzmlpYUDlL+hpGtmlPHUEAokKxci2fznTKQ4s/XAMRT8vnlpgZbd8cJ+jsd7Yvh5cRUw8P3dnGOGbY1pqq80sOZdFNO8QEXNSLXA3hhdhdDnjtI9GW26/rVd6c5GSikcswICv1rgOOfJLtXm9zlY962CBFcll667tXvO1OyO12lbKm5nKYR6g9cvOCDpelc1gDDqxu1b/pAol+HxJ9yN4PUJQaP0KVjgn2f4etWRs1JqADuxSNeHsJUo0BOAt7ORlMUlD/+RBPzXe/9VAo44fvKfW8P/I6KAQ4774bWAvxLwlQj6IqBeP3R4l4M51Pf138rBfBDwFQV8E/AVBbzNhbB4RwFfBDz1Hh5RrYs6fhPwIxH0FQXMxhvvsy/g9bTbsV/LwejuZpC+CZgdn0jIM++KHwT8tS+gOpsems8o4JiU4t+igOGTptaRk7yvKOCrL2DmLSO2nGaHVMaBsbGO1SL8Wgv4igK+ysG8Cfg/N4V4E/B7LeBHIuihrLfFx1rAV0XQ91rA2xQJntkxXp/qxFd/iwK+ysFkST/7ag3/HQV8N4X4jgJ+loPp+gK+CfjdF/C3VgTFe0qY/NTQ+qdFARdyhsSp7yfGFtHYoD3zgUNRsvQI43MeH/1GKYMT8kD8JMIRRMmRNO6isIgrMGdMxTuSyXYrq2DKEQkTzdgYWFhanKfumUY9S5JgAzYO3YleULriqQ2BcrQJU3uFQXNWT8G7rxnnPS5FSNEqIjjxZs15hc0ZVFhrOPQfUgNJKjxbugnTNUQRb3PuOCc49NkBkstR18TrjRyDJut6DL63RAIpVgE0up5E8G1iMDelRKLZdEwhxvuWeYbFcKogZyLEZGcSNxHxeB4ikmur4f4ZMg2H4hnyDDgenxobBQk7U8QFxHPe4vxeQ1K6flYz8DTHLtz9pCiplVg9CFlsdhU5eaDs2QLgjQOce5Z5iTaim8PWlQPmxSRIaWnOHpDMCGPudorkczZdH8QYTI7tnkVLqdKYYPMGEvz8YBRnHA1AnM+zwo23fkqjc4VTm3HpECaqRMO7lgnAJBsJr0ZIUlvC10m+wr+X/cD3y9Ql4Lf2mvnngrq/i4Bdid3/vL72H0JA8YfvKaM9T2DtLBfMW6ZZRbmCJOBTY9CNSk1DLmKsArX1lrMrVTBIeV0vQFFXLedMAiRUSrqmD2OlLZx1dAFCd5MxSMPrjTmGm1BiJEeCJDx1iZNejYQz+mvQJvajsBZHJKZwsseguBnPnLyqeWLligjzyfZOoO0lLunP8fuLgkeSJm1ckfI0tWGmbzjmMDPRCBEVHkxvcSXWrqtwmcb2AO+0NZLnodUt8bx5lyyg42vOXxkkhIcIePi3wjbNpCQrbjcFurki+WyvRgIfhzMw8v6D2X60KnGGO13h/s74vmBMDXIphzosavosoKB4PZLME8G8ly0BfpuEpAyeEsj92bWAZtBURBFjBbSdgMd/vQgpufDTAOS8GHO2qWUavZHHA4zt7s5Zdre/+3MygVUDV+KoYS0SWZqaMKuchtm3HZ6/aMwd0DZ2r7AN3pAIP73MgWTKgzhgx0DqkTeBOUdvBYQrvH75eCfAbJDdmZOJlzHZ3HwZZF5Asj7N+rclguI9NRiO/ggC/nwiKFvcVxD1Ta9b410aNPPHJvhwUInb52xKJV1wIOXvhPOP0r2laX8EAMcZEke3rIYOwNLBZxMkWcvnSMhDtwR2sFQKtltLLb0PVgEE+RnJVZ8koIaV7SBMOIX4TLqLVOwqVib2UyXevZIaGstduZdjpjC/2OP54o8rB4fmuL9R1KY0dWc5sGmM37+GSMLrlqkQrCNSeI1n8TSc1AzwjsUH+vqK2zvcax8s4YDvT6qu6URzSsHHAYDzbIbHcx6NLLC8bm3gHQ+MGm22Acv0aeH6FRJ2Id0zJKyFRI1DSaO6ZEWQ4gBG/MBCspX3zIKNf0TC3XutSJsWybvNc9zf8GynNFuvjihRdVF4a9hp1FTZFRxR1zhXI0+eCkGtgHu6qIUfDfKUKgFuD1SBMv8RyJTKnrAHh78QwiYnfH8j1ltgPM43/XvP6cbBuw3J3FOY5xyQzMNl9/e6Ecr5fIbn0wxUBl51o4xJWzx/nb97kF5u84KBI/0jm0IM/zUu/XcJyA/Hwz8jEfR3EvCjIuiLgMvtc1rJ05AuP5tCvAh4qEX4ImAz1t3PiqAf5WB+SQRdTg+n9r0W8J0I+t0X8BUFVP3zyZWVXZN/rgV8EfB4IEhI/YikeyWCvgn4XRH01yjgBwFrGc5fawFfreFfUcDXWsB3OZgXAV+JoO+KoK8o4IuA7yjgKxH01yjgRyLoqyLoBwHjEx+/E0HfBKx9nn8nguruiR//rSLoNwHfUcDvRNCPKOAHAZ1jNbH2NM2/ooAlQuBzLeB3FFCVZE/7WxTwVQ7mXRF07+L+ftfQyg+nwh9SEfTHCRjdXQBrtuQ43xhOeZpkcySbMMuId2ELl+pjKYFkH/uFmyZIJti2OC9yEyTLaI2E2HjlHCzVYsz3cyTQhcECWJ9zCxaMuJYWd4pD9REJ5O1LF2i7TE+whcgjPo7YKWW3UIeIyhHnPit8n9qNjkPTghF38qBIOoP3wU/XSMrRgzV0NE93EJuOz3nxkC8pyRoZQr9yOD+eIpFsIzQhwOGaY+YVCSuwSodNcEESyYw3qG2XIQTt0uE8pThIlE35NfiVj0SLgDa0HdEE3LPtMhbfXPz8qI0hqs9O4W3mnEulB8TgnGR8/7AYUHpNSjy+Bu9xZuz4ljpHJNomsmzma80ByZzwF9jiU4t4hjKUkLC9GSSmmRH/ODs3VC1EvN5yHhasrlyJniCdQ7KdOMTfcXh8q76xAyvNOrJe8XpNzPEZ/IF65Lx0X6X0lJV7sKZiyFwnKjVax+0CgqXkcK4j4PYGMqhgbWU8XzXnQ7pwXR/c8QDJuLsefls5GLynxNFPZav8bgL+9D0l7rdrWOZV9/9agz2lixveA9acmxX+vFuXlE/7JWgLacQ5x4dYkdTvb4CY2yFxFhoSRDaQfPM2HBL7Kk1FshUcFVSxRiJxVcIT93axYb0O7sQ6Ozg3HR32BegzfVg4EfQksoD+ClZLR2DWJNiEhF22SKzViSeOfBMbAuv9GpR6N2QWzyORwuXihHctNyUwv6QVOd6OSNTFGkmZnpMcR9u5DqvjA4nqHHtAlpN+AkbafxCYhk1JrpubBrpyejCrCq8u2RHfgrVwexCrWJou4dq+B/p6Mikcb2sCCbd6CcReINHUqtZIK8d7UNtmwiy6aFqi60MfzHjLd2slkXyR+QzwfKdPZvPuNiSBMfWBiOGIgB1tKLGk6ROU1VXC6fL1AfR4vVAgjYrnO497lIQXfwXGQGw5aIVeTrzRugBlPkfClRuhIQoMH4BDIuXceW62ZMuOe9BMc8Qc25vyRA/nSzBPsydxBMNoCY33Okj3FU+gP8G/13w/x/OjCZ7vo2x+HwH5Ef9jCxb+tETQzZa4EOC1Ih5TRxrV+qIAVnQ1CjZ6OhpN50guX83UwtMOSKDJiYsgWveRQEYopfT+4GwIK1kp3OoAPPVtK4QkkDXOh+ih0f2QbMG5JQrnyyWIdHq9X8G/pgvOlQJAsmwCF8cxWSe+SXaUagckGFuVauHObDmkq0q4QJysSOEOp7lIS/N0hkQ4qjiu9nKeXstsDbYcLZhvuUhQbTzLwNuyBWPVGn+z2q1OIAxPCnEl70G7MmpnsNlqwflZisSSJkEIdu+O5Hs4eLxNMaohrFWV+flW1ujJys4QXSyN+AqfV3T0CApgo1Lh3OtKNqg2mCUQbYZL4u3BrqjFrC2EpyW+ryzw+kltMYHtItQLV+O7fr6xJIO9OBiFP+55QHe72gA72K+ITxctT2dZ1/dwoyw4byLaDb3thRswNqccG2uPkN4yoYFYmoXEJ7VbUboMtmCPeCRlusXjuSRciIQWFhzj/XZMfTaLYGMqC+YeZTyfx0VFQtoLJGIWPH6tXP3PIOC/7qH/LgEH49H4j0kE/eG1gMXDTv/WFOJXAr6igHqac+HfooDstPffiaAfFUFfiaDvvoAvAv5aEfTXtYAfBHxFAS9su+PeiaC/NoWY7tPp/xYF/HUt4EdfwO+1gC8CvhNBrRsUn1FAeT9J34mg/0sU8FURdGlekHDfTSHeiaBfBDz5TFM3Af1bU4g9OdvvRFBtqPPpm4D7cJgxlWyH7d+igG3mttbRMWNO5ZOB9k4EvZ1gR8yzhcf/EQUUajy+76YQbwIqJ+n+jgJqlozf/yDg70wExXtqIv7HRNB/SBSQ/nA5mOBpPMGVR3IRhNG2ovPHoge+qZ4Y6280ly4fZwqxy+eci0/FkNrlmIONkiU4ER0Ox/QQhiE48SMm/tIbGNS6lTl4+8GG89snEkmvxBK22wFORB/nYU7LaKlCkI5T5g1Wx4pyinSGgHI7zjMnhzHN+LSAcHKPC284Hmq0PEg8bEvT49zZcxDSnjyRARw9Y66UqhINnHEM3rJOOL9PXJ6OhQrPp08DxhTl6NLQlwpIGtUj3nzih5QMWgFAHUTMXz7VkOZmeAef7ALOWzqBRpfb6xyiWbQt2AZvOroz+R646SZG8jI8H/xd9pFYRkrciqg5Xe/PEniCnTNPJwuRSguJA+c6j4hXwSinRW6bOBUw98Sdr8ZAl36UQuQoR+LGcNXodsEnANdBznlR7pW0d5RwauK4MfO4+qRRcsSJts0xjzBpjNs/7Q8rSJbHZ8EUP3Gpf+tpkER0x/x9vqA0q6sNpBMj4tjFPuDnSbkF13GR2DN30RXb5keQDlnE3Dw8/bamEHhPCZM/JRH0pyMWexyAQe3Hu8L3Ja+haXxYgq8cNM4rKpweph5ngHehMucmuxnQniUQ2PbTWeGKzrohR7Ovg66Js4I9Tg0lyy2SRV9rU2L1s41BJvrwBot9w3POKbzxRBrcCd6Twox4vHoP6f7Uv4IqmKRgmX4v6WF0LPHzYo/YvGhRKj6mJZj3gVSwndFzSRgVGkSnLsKQXTK85+pjDcvHbMogXfV4MlT8G8irfMTZ9sTC33Sq4vTw+XoSrO+UepvFDvSROOSsvt4VlLfmA5g9BmPO2l5mLc3pvKuIuiUcE5tZSU05W4KVhANm+6OUJ/XEWoCly3PGFhZej2kV4PWIBn1m7U5IZvtaS5DUocCgEXH6vJsch6CFsczcoMhSeo4LgG3gLPH1kZa0ucdnUIaBwOxt0pXe6O2vsN56Y2YJjdXQSYZK3owmAwY7+9oQbSA4YB23FnOH3GxMF75qgs9LXYH/UzImYr0/wiIM8Hx4827Qfn67wGzeFziwxZtG3GY7Bq3djwsYke1vqwg6Gky4yU/N/f60RNB0nhwh0LYX4mnPCdA4U7YQ55JP3LLPIbnO1hifs9GaueGqFek+HVUQWyOVc8vprqX7+Qo/fzlohT9XHmOqc8UJx5Ebfr5RbBzHFlkNW5oggeTD06AyjBfA4KYXPnfa5dTacSWEfmRxnnHbNXTmZg1sSX/FMddxQhoF9z44jy0SMwxlkXqKJYLjrgwkqOBQvMdZDNvcXRVszyHp5mIxgFQvkJTcZm/QCZ+dwDnXGvHK0R4o50kS2KWKxyO5Tk7VsEZSDiWN+fb4mdLxtlLAX8Yrzt3v5xodnDgBX2sm8ydnPD4hPw0hvTAklyHvecqL9wfEzQN/4/PenKe78tQC9BKduA5qjIrbMMJxSHYKf7lCsnFLWkJwt1zingRNotZ5FeIzbG8zd8XtXFo0SOb4MMbz33iOSK2pi/esclU5bxjg67XZ4jNJne6Z/ziNKupOiiHERrLGZ94SzyfzgxL8R7wi7sFB4i1t7gDeHJacr3SVxPu88IBUuHXPzGvxa7bKP4OAo/8bAg6nw8l/TAb4pxDwh6OAr76AH4mgGwkOVj1uHU71eH38t7WAtFep7yigGi+GpTxdDMPPcjAfFUFfUcBXRdCPRNBXFPC9FvBFwGA31t8VQd8EPOe0ehNQP7pIzGMYDqxzenU/1wJWrA2ZnqkDJOigNK3DxXSL5fpJxHdTiH2WBJ+JoMdlk3/1Bfx1LeB3Iuh7LeCwiOKvtYCviqCvKOD1hOT894mgd98N3lHAd2v4bwK+o4D/loCvKOCvBPw1CvguB/Mi4EcU8EXAkx3uPqOAVbVMP/sCflQEXQca95UI+moK0ezD0rqxJCC/Nwo4nE64P4SA48EPD62LTA4gKXorEqmbHVWMB9nDznzwxN/4NaXh4HCBbWNfONc5qi2Vw54HjrYu8NF8OiM5ZqYEvrTcc34+O5V0TR9a97+DR+Zu1ABolR80CNzbnvgp0VrKulIVWz0vibuIxzhUjew1uG1RM48+RmOqrDwVh9JnUbjmfOzSoDVd2JzijPPdXtDQfe+RwdasTswfDCNK/WJAAKrswHxrPwqpNjhHYDkOkhUFGdInm2g4NJ0y5uVZVVFLGaQQR+sdEqletvSeeC5E8RWn61YxcWkv2Z0gnNcn4vmmltPxWN4Ae04K5l+oWtGc623BUtdlwbgsGlNBvOJQOSvPxF/54ZgG4TXA/T/2hd8fnUv6WCgDcOe0Kby6t8Kh/3zRYTvcP5i383NQrnNZAfumnws2XuB83yaKBCFnl8SzlQhJXZxLPL8wI24SnjWqVYcHTlePEhcekpmmcHvvAW6xw79PSjWg82GPgMXL+PcQuDF+frwk4BXGnmOPQ9jS3XQQQtqL9oW3nk7pbyPgcDqd/iHlYGY/3cOsP5/F4OTjmvN6u3FFM3yUg7fZ+5y3ProaVTkOp6uzoYEjkWc3FKhwhIQ4OD0NLw+J4m/5Aos6wenP2e13a82KFd5TD8K8h9yVkhgmAF6E5MO/MZKS+SecTl00lXhx15uzqlW8Z+YTnN4a6p5SjauXsLmcFoSZJ9mlSz+jEJVbnfOsNGvoQBBwOiunBucN9EdO7zF+P6h93PC2KyDP9YkPwVOWC28z7RqNGDM83mpBiHdE/NFreV9A0jvM8Bmx2aeUTu4JbK7HrqB+19tyKSYZRDgCFm7B7fH81RNO7x4Uj3/JI9HW8arB6TBvEt8TdxVlxQlfG8mC8zX2oFRJggNY1byLCEwLiY6eCd5jvo/TadrIPN37ZIL3QBgwTz1VEn1uBBfABMJ5O8DpvkoFD7bhEYmrLp0u4kLOYK3Gs8J7jlqJerE4gw01M+Jd73ODVmkiQLxNdI716g1P8nhmQrBhc+KpYzunt3O9RvxGFIkuSSk1D0ICUW84J0wr21/XLf3kPSXiLfMnJIL+fGv4Bz47IRqGHP4m7gKSzrx1xNjsChY1C5HOH9UOEnEXEb9uni69XyQK4Y6uiV9teYlGxmwIm+K8Zn6dMfzNF9UckiwKmU8Yw9/wDskCzdPh/GaIj9Lq2t5gQx428YOAudR6GPhcHlQR52WzOZKzABX84YMRJtelhkTKd7CNgyVjY78r8yXzKXgVY5xXGqVLzX1yg2DiufibmzsVLad5CqFSAucdMiJS/joSAPqKWXj72EWSXZoKx83cLtg5ckUkW6uBs+yaCfFb2tKFIz7BPdxx++YVv6/SNgU2Mv3CawhX0ZuZ+wBDhrNdWHs5ZXwaQHi0ooKJTx6JFmoAQRLahcfhYdCZYKtIwn5G/NlYzekzOJjgTcY47pwu05TmdHUDfyqnxI2MZ5cxaj0gUFu3YFb/INGFIFVgSYHJecRWkJDpuAZfuNeFHwVTgx7NcAvOIg7xfBXKU7+8T2Bjug6O23e8vvV8NoWgWOD1AJVv6ETmbbB5sHBc84b/zHIw4/8bAo7EwX9uDf8PIeDshx8D3wT8NQr4JuB3Iug7CvhqCvGRCHrlp1ur0O3gi4CvcjD/di3gcvqsNDlbltcvAr4SQRUuXHwSMMjH5WcU8K42j3ciqCbdFfEdBdzRe/RFwFcUsIoPSJxXRdBiJQXWXtCj/6E1vJ+lu8+1gK9yMHl88JnWmyKZXomg54pLmF7kivEuB1NV15joees3bwK+ysG8o4AvAh5uu5C8E0EVv9y+y8G8K4K+EkEvRRp/VQTdHxRm3SqG5BuOXO3dFOJNQPu4yN8EPPb0gCzdozv+jALeXHz9IuB5MtwV7yggnw0Uq2b7TbEccEfjnQha3s4+97fW8K9E0DcB5aP7eyuC4j3VyerPIOCPt4Y/bBUIzzOXhNyRcxWmGAvYc0eZi3bVDadP7jGHND2POXeW6S6tyL4rzl3eCk/pNxrVz5M9xHbecH47m0o0LM4tpOPLs3Aj7RzSdiU34EdmU7iatuJpnvk72OjujXP9rVDRg9ibgM+hsbxsO3XpsefdIDKzW+FvJCRoxO9nkHDjqmB5dgFqWzoAPC8cfr5NXZy+9Srw5eTBmF9NeDpZIrFAUS8Fq8LaoPZmcoVtdqgK76QkSLhqbUIYDevCk9c9oKt8j0O/yhriem1T0t5T30Kqql1i7LGLsvnOGpKkvhXMkXSgU2Fr4fRbxmFLzXspfZ7nEcS96ZD5/bGA18sbLsB1+lfGoo2BRAwWLdjhQShYMVmLdN8KChyerkTimTCvlPXqWoNzLYacu9diiTabxx6iwRa3n8SiS510HgDj1ifOj3jDpbd8cYHAMPUibpRdrpSbbZdw5I4Ld9a7iPRcXk/gpocr8f31lKen3fkEUfNoOHepdte/nC7AT4MrYZF0rX7bdHUkToSfWrf0uwk4/eFxKufzNaQwHKLZrJVGp5v5FqwxVxJXbNSW3sb5CNJLnODfvBnkVLbLDByJ8wtfznigS4fYwOomYPjDzku6E4QB2HlvzbxDb9fQQuCQKMlaI141w8/D3o1gc9Jc4tuXQ0qner6A4NTLCFvWA5Fel6sHRLsVPmSvhI7poT86QExGMef7Y5wu25v02E2XU869BAql8qbSICA8FKwnk5LquraEiC8M5tp7j6ePXbsHf9euOfe04HG6u1eRbE6lIcF6fkoDFCQEGUGC8tYwp40hueDlWc4xLh1SOsvLFpzLQGUef3Vwf3lZwXavbTj/misuTfbpGbzmzJDENQ3pKOtar5HSxvNfBRpNFhLB6SZLiPccHIDiP/FIwGHJueH4klNTw+Nnwm1NvExSeJptGw2iQw+n17PlwqABYhuiW7fOyaucht5EUwLLXlaFz0y8fv252wNLHkbMC+KW0vq+EiDMj0bBTsQDeqM4p9hsrsBcohQhjZPQgOAsIaHXy+L3/bfKSBSEP4WA4x++p0aVy4E3pT3iDfQ10PPucob48LgwT99MJEp3ngnbnloUvi25FY0aaCF8piHegwR/INuTloHr6si5IDg2VFHCGyRyvyBec0cCrUZpDZHQZkgi+5RSd2V7kBxw6GGn/KhRyok1QNgvOD+ZIaGiofYEJs+QTA//JFFbN/E34FkW50/3i4pO1MECbDrNmPuMVZfi7x+AbZIc76kKycRNNzqks0FKfDjh8fTcHImUFAHxL0rg0lY/OxCI4oa4pnxqqXCvRrCJhzHxIkst6YZFEaSxg9sP6YKn1220wOd8vePc+dGv6Cg6U9zeKWSuMhlr+H0bj8e1S+KLYxXfv/Qk8K3ThjG5DUSaOj0kamyeOLbmz2Mqb88chFsRf/BMvkrdmnYHoqVwKHxFdnEcdFMAa1HmzDN2QUWf0QAgHZoB84TdGOikxuPfKsKQuHm8obS4mjguz1cFYatk1NAyrzbAjost8UxL6RJnww14mZoUbCCNcBz2r0juWS/m3MDQfh2n/hkEnPzfEHDC88KfUg5m8sPT1V+jgB/lYCIubt9RwPdawO9yMG8CXqMj/zcCfjSF+G4N/yLguyLorwT8rgj6kQj6agrxaxTwozX8Owr4SgRlASz/fSLouyLoYDsO31HAj7WAr9bwH1HAq5W4X4mg31HANwH/bSLouy9g3sftfVcEfRPwqykE7zF11h+GHxVBNes+0N4E/IgCvgj4qgiqa+RQvgn4ag3/Xgt46efFZ0XQVzmYgjf3X63hv6OAbwLiFLp8E/BzLeArEfShDcJ3Iuh/gYATfvSntIb/8SigxQQZrqNHwsXO5eAq/LE6wqVLgAkTdWcodboCuKkpJZFamy2FjJtBttB7ODTNrVQ57PoBBIe1QLyDvSnpM3lWEBRMJoF9Tkt6Km4FxGEoFK7EWaGS7QmDy37SJ157nIHictsBuKOxwuL6eG3pungeAZy6x/lm0efpbLTF6dhgzXN+WptjqlSJBntxIRcxy7JWGUvTLbgCTghjyzBdWu8LBW6phySSGE4A2XhRgD8UBgV7eBkoT1NdQJ4VU+LV/4+8d9lWVNnWti/IgqCiUASFUFTUjgFCDUQ5BEcBRa/+72q2Ndw5516zMnLuzO8v2lQOQfSI96GfWmRFkTIF8iSbUOu62glkJKH8vh7NKfXbMf5fU8UFJGevxw7xEM/f798WwMK2T61lrATkqu02UF1wZ3PI6RaRzgincF3PJYo3pGhkI96O0HCjueoeBRzP1Ui8QLHRlszziCaRCZkjQrc3VfX2lw1urcurDaf9pc9Rnew6Ulq3DWR5wLND6uD96vLOhQtdW6qTqpxAjAVqiPjINOr7Co6X1vaPEGxEEZFxvA200Wx2hONmJKq0CWWXzE7cFBK5Fpkt3SAlv86mBOlPQcDxd3sBL70lHK62rLq99hRo0+A4g/BYX6lVbi6udj63MVhTlnOWEuk45zvbBreUU2pt2qLUTJvrg53LmWrlulpqUzvlwZ45J2aPjgNENsJLiFh9W6XFaNRp/ZzsYH8wEnbwB0KpaWRAwPVWFdrAYWxo93nagr/iUB5WhYD/zw0PvHRQMMvNh4bG+J6PcroqqT1W3ECTLuYC/GUQqfREF5HmPuXj/sqhPBvGgqTtwxb/38YoPy95qWuWCgxs07U5ymQPtPnFW8O5Xp+ZHd7xszcZGLCjx0Y9eIWnacI9jgFuV0TWRh8Imm/cfdiTQ6Va5V6PtFkde+BqM7zebbOQNHNrIkLePZTPBVfxmjrtybBnXE7tTe2CFqtV+Awi61R7dO0pmnHKFrCXRJ+jYonnS5K7DpbZnOhh1lvqWn/q4Zq1mR24Q5MNA63nny5wvmgPRtkc1f6SszNwoi6jh5WfNIjwaQ8chwYqHfBlqoUroQcWJ0XqQTMWhlYa3gI8pgeqfe6Gvy6/dsxPpD8FAb/bCyjPbRcOE2XK+dblVhJhstagQumA2M3XrjY49W7gHvYNPcjUcbVbbB7ANNYJs+fJUtF6vc0GvP4qfnqtEBnHfnwAhxdb9VCbOId9aboHvImSWbo9brSu9noA92GmHua5Hmj51qPglWJLbWqMAo02rQuU4wtmmw4e/2g+XVaW73GHc+EK2viwqeDMuILRjVfhnG4GiDTZHm0SikWnjTKvA3pRcY51octrnD7AOeRqiWoH9jjQknMlwuGS5tTSszHawPB+hEPlp0i0YdVpVjmfgRMvCvWw3wq8ViibC3jDuGb2rXQlLariAjwyTSg1YJJqaksKoOPlVaXXGI9H3WkM9vWYqxZn+6A1+36ASNu/45rkG6U2rHFfday64yjooUGUNpuCH65uzM60uaRVC1OGowUVO4iWJ2gFtxmCjVszo8p40mk9vhqBl3gy82sJ9x2tsBvYGV5D7XDsI5KOPR0co8s5agHa8FqMdTgPtJSj/auH9yNvErAmQsosqxaN3xIB/yME/10EnAy5f24N//8oAr5yAa9M9P8SCKoDXytTzZU2fwkEfeUCvgNBrXQf/QUBP1rD/+wF/LkpRKW4212rLBAZ14UTvL2Ar4qgumPj/0+VNv6BgMNR/iMQ9O0FtI529IGAf+8FfDWFeAeCviqC/hwI+uoL+IGAX+Vg3gjYa5ruEwG/mkK8EfArEPRHLiCv5J9NIcTCEH54Af8WAdttufqRC/iqCNprjNOPcjAvL+DiVvI/vICVwZfvcjDhnEt+eAG/ysF8IOBHIOhXLuA7EPTfqgg6GQ6Hf0hF0Gdv4G+1qVvNpdDqw4g5s32hkBvnKVC7/T3nnAgXkX0vfEBBwaCeNQCXNDMugajrz5lzrmMgKqduoFnVhDndTonIcFkf4HKVV6pzEUOBNGZhQekP5qrjzeOGOOVxDBEnLjh3PjEDIvjqCdpef6f6E7uLyGJFbYh1ZcG8SLhrRJ6uU2Dz7ZR6pt01ZDq/XaH05ivOG4QznQzkegdJWy1Vt9lFQEZzsYLKlzXqRWNELqrVe2iT/Yw5dyl2yabHGkjnGWFekOxT4uR1CuFggQg62iU6YQdnBBfVXHIOle8Gcet1A3FOFtTd1VFJ1sGigeSaLlSPlA+eXNTwBrl+3iDyZlOBOLsig7Q08X6LRxKRUOGnEBK2ZV7SYwE51+4OLvGeUnej5xIBFA9Qlue16qw3ikGCA1vB9cAWnBMwvL/bYsHBNXGmnDdXEo2M+lSCOtkE1Fs4uUL0020MpQEb6ky7qU7E/W4LDe7S1IMtCKQf3raQCmfCuTfZxPGDUQ7NeYafxw7TfxkCToYC910lln41An73a5Vrnd3B2U1U6lyGNyCU1Rak7V1QD4e6VbRkvV+Bq4YdO8jdMdWE8qKAp81uqmWexigP74YIsOnj9+veAp5v8CPwIxnl5MwRUi2+mDnA+JDQQ3W9gLZdkxE4ya2lh+lMdLWUjq/gNqcBtWSxsbSIZQG44qxhtC3WmnYRThvATYrj6HCHcpis+4h8Qp9HRGNHTZskvQfAZFwxe3dd6dp5u2zA2k0Kle7cWtD0LlkCteyKs9nU77TEGKA83hpMpb3jWtB4LR6A7wUlO4SDWtKmbPpslBIKqq2u8P+w7O/AHO1iZnFp2WmRfF6Ada0Hqt2O8PyD2XYKlmHXHE3zS6kte6QPOKAXdpgcA167qb0YdsKyU+lEvaTa0t7O4XzmRWb3i1AnV828w47vMfUw6yRDy4OYh9PdKNiBoDrWNsVh9gzkZBx1ZF3SVDp0YFcOJNVOFxdFm/WTDTiMv6mH/nRuaL3BoHiWmML7F2brQDO4tgBTGl5U6zbxIi3pjW9w9E85s2ZO9bNc/U6bmnxbT+hfjYDfHVxNj0sRTjuZqO4uigICJ9GEUF9IiCBtj9dC7YEowakDfCY7D7TT0BwDXW8vzErNiaCVic2DPzVwzlbHY6NNQ0Q8Ux2OOCsVL4HG/FjAZ2wjkSzdxtDq27WE4zi9soNir1JN290FnMOHEaPTGFHt7O1lsIPszg5euLY0ZX9gcDTbhKMDUgeazc9NcGUXEeqSriXN7bwIdsGco/RIPAnn0NkDe4pzzM7TWtf4FSLaSd9cuMPWFztNqB8lBPmm4w7jqgHNzCYK3o/ZskO+NHQt0Ido46Z1o5Yp+pLWC4Z4PsMYos2c15HmX/0N2EP1Qg+B1dO0iJuvYDfuBO6wf0iplimTBeyH+o3aTd7wmpyKGlz5k8isk3bDfUQfqVAs+QmjXk/RyW4cR+CW5pjS/tntNH2ZncGWKo472CxwNVTkIa4xMiIofz4F2rm+nuAccJrqNPuuJDbb7nA8YMBZy0GAiBqSCzjpDe9PnVws7XGratjZ5ysid4VrVrFJFrAbNS0+n/n5t2wNPxT/bxBQFDjuTwkElX5FLuBHOZgvL+AbAT9yAV9ewFcg6PUy3bJ3IOgLAd/lYF4I2Hhl9MML2N7m3RsBUXcd/uoF/N/7An60hn/1BfwoB2N5Ubu7Krz92RfwIxD0eNGObwR8ewG/cgHffQFfgaCvcjAfTSF+7gv4MwK+cgHfFUFfXsA6aIF7B4L+3Br+R1MI3/nhBXzlAn40hfjKBXz3Bfw5F/BVDublBVxlDfsRCPpzX8CKLNkPL6DWj+efXsBXIOhlL9rcR1/AME/2P1rDv7yA776AvzQXUBQGoz8lF/C7A0H9i6VDLbaMuoO105BgPF5DKq191fcOJCX3pbKHcjNFZAmVfUBO04hA1Sx2qvu4JRKR5s4DyscTcS71XiC7lTyBvFlS1RX5xCDqo5hAeCt31FmEVCBtI52geDaF8BSeS0kz7WbA9ieXOnEz64ishxNImhtwPkxUIMZQWEGhikvmP3hOIfRu2FDVmqW6bo8PSKLVdygCwWTeZJy4pDR0A7KxuWFu06cB8dV6AFm3WjPH99FKpLlhQkyaHXUnV74h88bVIeLtreoFoxQILN0jhKFvcr6iUCB7rkOEDBbAHKLi/cK9AQiPLqhe2CMa6W+tDVQPdqDOrbWA5IaAv12oOB7uOBXIZAoMojw6qA73yCJi5UoHpbVEhFtyRUfKm8MBkuJedSt775LxRkRElUPgvGJtRWQtuy6UZ29FfTfigXiUD6FaH2Pqn6XCJd7Z8KHqxzZzLA2R3e9YB4Ui75g3iJhC+mbxgOTkbzlEUiaQRNJXgBCLnwVr8Ou8gKIw+ufW8L+JF/C7g9Za8eyDwzcL1bWXHZBxyzFIV6XMedZsByTYr+4ASHv04MHV1e7WA+WP5YxR7mQoT3XXi+Ek2yhv9yuv1Gb5QweQ+Ltqx4va0gbb4R4gmtWMyoXUaW11CSFA66O2N9hI2mOQu4hUkcycfhgCEYI+Ad9HUUeX0onXigSR7Dw0ZOr6s7rU0vFjgMjlyNQ79tpG21+2J0SuG6fSud8I2tA8W8/ruTPLq88N2t5wDOf9g2fWan0CRCCUz+5w1qr06G8DLRhdQ3Cy6YOzt3Sbaqy+eEAP6VT13XU/1ag87MPhvr+gHF6tQbMfwwe43k7mnKHYltqpN8tgd6kGjMZ8z9KS7bCE3SPl6YHfyC5Zl1cNvBylEG2NoNHswaSGPa1mnHs+RwZZnGdHQJMpqV0vZYP019sYDuP9nR6syVXSZPvSojx1UV6y+1rXittRgag7Tjl3mK157W7mPBztvaBSui5LLR+gvAbRu6uHoLqCtstmzyC3HO9/OkR5P5vmHiCTdNTKj+Iv67WJNjX+Q1rDfz8C7ofJGY6KvaBe58YaOc4XAa6s3JS6h6OMe1K4GoAnLiRqWSYi1TifHOHUrR/Muu+MSFPDHJFk5j4oXbB+oMndIQVnISnUmTQSIgl5xGCado+zdwrO0W1MF9DyT5valw1+niHS+HSiqF6zQ8Q6yOcSzsZW5KjJbVKtOssLKHQLkWs+6SvadPQYgw2PMXcI1aul+bE/Bb9QJGb1PUnXzr21DEXYjhl1aC/QNsZ2CfutiHP8UbeIdOO1Dq0RipzlNltX04xHBvspDJltH/Az0eQ1sPV4hGvCsdU1z5+NwY8ahXq02SqarSUP2HfVgzvwB7QBJdxf4Hjrpqp3O8oayZbbGg7HQGB0MNsZJE1rF6oIcDydZQRkTWQbYmU1pb7dUySi3c5TRGBbYX5Wrjpt0BwUXOOsHrMUd4uIfV+rcF34PGctxmFApltVhmScLpi/5syUHJL5Ddztrk9pIYe4T1fDNXi0N3n6IJtA6+cHNCHuOuLQaPudtkkmV7BVeaQe5GrX/bRP/R4I+B8T+XcRUBpLf0xr+O/ut/RCwJcX8I2ALy9gpF8pt1oMavhLU4ivcjDvQNA46ad/8QJ+5AK+AkFfCPjhBfzoC/hzIOgLAV9ewHcg6Ksi6Ec5mFcu4DsQ9IWAliqY73IwbwT8aA1/n9jSX1rDvxDw5QVcXce89M4FfJWDeecCGg/7vLvyZfCjIugLAcPS99TlTh7p04BB9a4IuuD2WjDduBHdFdeZpy5M5ugfTSHeuYAbMZZ/lIP5agrxygVcDM9W8/YCtkYacu9cwJcX8I2AP1cEfXkBXwhYVwX77Av40RTiywv4DgTlD03xzgV8I+BXLuCv9QJKE/6fW8P/Jgj43Z51XQ0qyNNhRh1FEAwy2k1tyK9CSF1v6RgEFd4VMnfrUc8NeIMYV43BlW4OzGsLzSLGOLDheh4dOP9qEp3AVjtCHi19zpPxGRJ5J5xxKzs6zDltbZ6oO6MHIb/3OGdsk4DoucCg3M1wGuo9SyDDoRVANdx41NkNBwbh+bJBBONM6u/x6GTi6QI0Sheovp3mKQE0b8j8hcv8WOJdwmS9AWbRA3V7XRaQaGccoJ6LlPMWwcAiC+J20I47lzmVPExJTNwLZPzF5ny1yg0SW7oI+TnH74dFphCr6TiIVcvl3HWjSaQ3TW/Q3nqu6snqQiNd5RYQ9tiZc+/noUuObfT0slk250GyUMgD7jJcmRcwJyILnRjOhkDiFDHzZz0hIOc2NaHmTTzeYJwGiMTGBo/f4PlPKV7feJyOINoM9qgU1APev9hIEE/6qeooE0EnS18ZQU6ygPOyOSnJtJQ2iNChg8fvEEGt1rUglAl+HsiZRG5O0ECjzQ6ce9Ud65choDQZDoZ/CAJ+d866P2UK1LW/Yu4sinUyvYp3CO2Hyrmu1VlkOFWXUAedojrSWBZIqcs6YrqFiHSo20CrjJyAa0eq6huslrTz8XGFY9KNOXt57Qna7bbqw9G98Izax51C9nU4hXByVKh7O99K0uY3lJeEacxf3aOGHMd5C56gKKq7GsklWR58B9y9rXHezenr2r5a7ODa9zXqFCxMScIvZhAnR1G1d/4N14TecAReORO5Q5BEOlH23B6qgd7nLDFGpL1nkwDl5BXlaO8S8gS8eob3d5JUK5nvJMLrjx7sT7059ekOP99YSKFmNqo9btemWtayNbSqSFR/dwsj4irPwFkxkFXPiHcumRrHOaQ6WpmFOrEh7WXPYL/D+/Gm422psd1tDknaotzktalOpDOO/8UNG3bon6Ek9mNNIE6bCbUiFYBs03AJDReMqL2Z9EATNLaHwrs98/q2vVQTmt0K2GIlM89IL402COcCnEf2RLXFBJ+Xv+tLYE23fWZf4y1o60yWIQpe+cyz9tdV2ZUmwuAfEfA3qQj63fm14uHRh708WarO6HKPSO4sUkgfjaa6h6ALyKSqF4ggDiJKaxi81meXCdDgNn6W7Wp5bb28IebfrQk9mJEsEX+vqpAJRGOuK+w0YtlHFSLuoaquPQo7crhTB9p59LSZHiKcOp73ARQOz+f0EPkOoTiHSzqcqU6z3FlkUIRHiKzhnaP3dNeQ0mVbKE4UbfIqhQ2xynkI1mQ5pV54OhsavToA9fWq4L53C9GGuFUNlCx61HJVOcB9ovYgJu2MejdOTknBL1SojnGfWc1ebsgGbidIwlOPUVPoS5q6q7dQeRFRnXOKNr4XbjqgNJswmniKQeZtoQCLQsIc99wZRBMLAllCZOaDHOH1W2EJ1/imMWfj3w3iMcYg2e/weMf9tCQzE03J3R801c9GRqP1+/sIztPRjDrxtVNIpIQWxOdlT7VXvpKS/eB5Pf1gRZHLHy5xgCNQJYcZ9QdLSMklm1RAjw9ETG6D4+uWfR6Ox57MuZKNz2dwHeHzpExW3cpU+N8RAb/yHP5VBBQ4Ufzn1vC/CQJOv1muvvoCvryA70DQ/q2p3gj49gK+EPDSzXefCFjB2PwRCHq9X8rPiqCvcjBvL+ALAWkrjd99ARcw0uEvgaCvcjAfgaCvvoA/VwRlrXf40Rr+Pgj6f6kI+vICfuQCssP4SP9LRdBXOZiPXMCqv3R+lIN55QK+ysF8NIV4I6As5IhYkZW9EfAdCPpzX8CvcjDvphBffQE/ysG8WsO/y8F8BIK+mkK8EPC/lIN5BYJe9yT94QV8lYN5eQHfTSFeCPjRGt7BYX97AT/Kwby8gL8UAQVO4sb/iIC/SS7gd+ctOVY1g1KTCtUph3pJBO0eQGJvYs7jV45ExJOJ8lIZnVW/52QNUTdaD6JuEXDOuUaEMyWBg1InZ9VrDo5CzLgUoLqNI9UL3SEiiuj2IJNmZ+bVxcIgTmCvELmkSHVbdaSQwDZlaIKUqQ7JDzwRb9EY2NgKOWe6y3miyHcNotHBpd7ILjRynXlriIZmxDkTr2iIUWs1FEl4pp68mevErZYzSHr8ifPtHH9/nugPuND8SN1Dg8efpEsNGjFA5MxbpLLh7aRCTs2AOo+VE5DsmaZfqOaZuSsvj8jJ2+BWxAch9Wolb0gvHmtQHmeh6nulI5DNQpGgqM2EObejkxJqZwpUvISIuhQXAnG8zQrq2ShS/WE94slwlCGyyl3KuepgqZAs0xq4XCscz8llCEQaRBUi8eHM+f12VBKgAx2i281TXdSsiLTtHfGh83PmFJOyI/thtYDssYk4f9ogsqc65JAPNXxejTCPUPq6HLAuP3Pe0EbkU+OTBgUNT5wT3vVfFgiKNjX4tvzaPy0XMGKcCZdosGFOz71LRG3XfShn1YI6ST82CG4ALuTrscrc5KZIxPLWHjThglA3OdwUsuCSEqwoWnD+Mt5qWnNb65DN+wr1UfmVJK/WePzNRGKWtgOFXIMQPw8aRD5/0JVkfXoWyeXlperH2kMhU69YQPywEPGEISKUfL6M4CxOl5zPr24NCcQwgXpq6pw/IgrK1dWIQlz2FeZRIQJS5cUa6o045XzHN4E8ZnIGbDlVqXdw8PtteJbg5KcydeUE5do0US1gHkyZJ1adRBQO5XDe9Neqbx0iibgpyyDa9kX1ENk3iwh9LoCm2S6ZRwy8/m1e7yCqOpTjRh0FZIsDB+maoNy8FTFPdhdErkQjKvOrBOXw9aHakLHlmnM0K5bIopVNaOnkxh1mZSwQzuccqCe6wty5ErvkQkMfChFk6tw5lP/zSk0ga+olrllhqBHuIuLzEOIZ5zZ+0Gij02gN1T1TqCMvpwpRzAKA4ZJInX0YloTMb/h5bOD3bInI+utsajT8riSgPy0XcBPWBrT3dKV6d+vOkyPbXSDPj3PqB7VpkPGkQIwfX2fMWa/7hnZtqA5l74YIYY23nTadiDtIOlVRfb4F3Nf2dA9ltFpwDjdFG5p0nAX1qD/HfWGnlOSgiCm0D07lPGURuiRJjwZU3XRBvau3M8hqu7Ygv7lz1ZME0MirL2DRIwKzTrLSkVo/nqEwTZU5/TUer7+aj2EPPY36vcUuIP17HUIickR1BQY6gYejAq7KiJRHF5FtGo9yiK3bnKFae742ckcmJKcabXA5hIhk0aKGakcVzhnPbh1RKxZASxyd89xhFxHXQpvI5wO837iHNjgYH1dQXoul6mq2qZO9uKZwlTKc46sa16SpfeThankL1R1Kd9y31qyFsFrq1Hfkh05m9XYIO2uyoG5U913tvE6e7157hHlnwPHk1VsM7RNxnVk4Dciqjwibb4lB/Wq5lwjN1wCNyiOCOtdpRGgvlKGtJrhm1YObS3qes4RcmqBNL9OIJ9aofr66fdr8aYgI+jsi4H+++3cRcMBN/nkZ+E0QUPrmvoB+154/K4K+AkFfCLg0Bmv9jYAfuYCvcjAvBHx7AW1zdnl7Ad+t4TeVkr69gMue4yhvBLzOzo6qZ6LrfiLg5EiFtxfwbxHwoyLoCwHfFUFfCPhREfSVC/hCQF1tNeONgO9A0JcX8IWALy/g3zeF+Lki6Fc5mJ/7Ar4R8KsczF/6Ar68gD8CQf/TFOKFgB9NIX5uDd+TjO2nFzDyEDFffQH/PhdQHge9XWmgvt/uB5nxl9bwX30BPyuCfuUCihvl+C94AdGmpMmf4gWUvvm1SpQvtyj3ZiVzjwMPt8K8lwBLa8Z5k3mZkjHfW0N+MCPqzpK5RMJZbwmRE0fMV8U5bk3ilEAtPr1azgYRR3wWl85tK2HupR0BuTv4/yxfxMwJD4hEMenZEK/Pz1reh0VJtP1yjfJJzDjf2juIdNxGh1TcMtUj7SglrbDcQX5fnak/fFaNSQsP5XO3wevbL4WIOL1WgcLYxqo3qvB8vet0A/X9HDN3aRc8WYQnAknhRdQ/bhYpucQxylErR+Tc5q5OygVBuSnN8ftxhCjbGgMbWD+LVXcajVwyL8YUioOYqD7lFhG5nnG8rvMZIvIoFEoy7e5zyBVUoP7hUFokvvUMlMcbRL66h98f5AFKhSBJqBMuXERmgXhQ1eOCuXffi0jSeAo0XBapDuUXLmlOrQz18RgzzzJ1l3jmkkLVtGfmcw0iWyUNKDT183kNVp5FdrVpQm7yOJ5uhcjOR6UIl8KLqddpiLQPqzeHZLBPVOcmCAoxXBMg2cY4XmzmCr9Mrg54fvSnBIJ+d7QKM4oIslgA5pyMWUfml3IF6cFZMX9RI5Ixkcug3tUoNxuCiNgVtxKyLkMEI1OUc+fhUYW2h0jj+/otIofEcSAUN5rquzzKyWqySCAaqVPmbk4gkJugRlCySKfeejFFm00X+HnLG5xnHyiiUo7/b+4Ev+ep2RAnFVeQVYsN51kWIl89fuabtjuD87MY5ZZhcgwKNCnmnm+IfOtr4UERLOeqG9p7IHI/HAA75QvqsxblpB2hPE9FQLnLTacdmYk1/t85EepNYkSw6zwMILXVHfUe4ZQnbjkaQLtcKpzf9SKDDEPawJWaG5zzGzx/wotHyOvtQvXN+T0gm+Euh9IZEs51jIdAgoODctyGOefoz/zjJcIgJIv+jvkt92hI2CKYtqfxg9KNwhSy00cFtFqLCHweJBZp87p6vvZBxLzLkUIyZXeHKCgN6tDLjSdq4hS4xsmE89R4G2k9cYHIOHwiO+5aEilVHO/2MFmo3kLuUjKV1iFU3A2fD58p8Attajj6x5z138QL+N3B1e5cduByXK1Vd8DQhoxHcYXsxuuqH8mILL4gH3EOHBCxRrasE2awPVzcZ9kwz5CBmMXtCFf5NuOc5eTeEZMiol1u9xX1hT7a1LgsYkRK5/kaop0CCbrjFdqthM/YfHrqi2bnQJy3S86/czuJTK5HtLHaXVKPnLuOLMfhEFLp0mf2LLqnJLZERLShgYiIEIYI6Ym4T4ztOfO2WaeTqJAviKgMbXK2jQSyXh93UE8JoU7UizoSjYob5NxspT67MwhkMDyeIJzxeH/WPAYiHtdDaLbWjPm7vmIRLQhLqE/28zWIecfrX8khFCtxxvnQM0siytwe2lBAJOsAx8tLaAjR2MDzybwpkWTAelAOQlyD9odZROLqNoDan644l972AVFOIw3im7JS/d4NkVjj1ksoqomuuuoFjz9z1RrCq6yp7pLf66RpbgnEI22L+6zIWcRdHD1oggh/H9Qz3KcVGf+fywvcFx+I4LPl7gCtpM85tyfGEVkdxQSuyfKZ+zlLfo5W+T0Q8D/70r+LgMPBePTHIOCvCARtxGPwWQ7mXRH0FQj6ygV8tYZ/I2ARpcaP1vBfCNhM++4PBHzlAubJyPsRCGpsjME7EPTtBfzoC/gKBP3b1vAfFUG/WsN/IOBHRdBXLuArEPTtBXyVg/loDf9RDuZ/7wv4czmYd19AI+Kl6fhk8Lu0CA+fTSE+EPAVCPpqCvE/+gL+pxzMlxfwIxD01Rr+7QV8IeA7F3CyXig/ysE8EfDdFzCUBeEv5WBYOMvouxzMVy7gRyDoKxfwHQj66gv48gJ+tIZ/IeAvzQVEmxLF79pafzUCfvfWOtnGLlT+pWKeN6wQYfRegYgwz6i/gKVG+tydQr2eIkKcZESgTbTZQ0byhDk9NkJk7G9w66rVVHXIERHHzaYmXJIiZc5yhEi4PZIDWqmO398kwSWodc/QnDcZ58wPgk7MTWxBaEul6hc91yJqvzWhdcuMeT4gomUj20WEy+JnIKiQEuFCGG51Ya56J36pk4fprXCrgoRzgwmeD5IYpUK/n6qux5cuiYfVDlLTSDj/kJYaucebA6QMkdM5imVJHseTBy03T5hnE7cjTZKFEHorpvrSvRCItfdOkJhdylyeczUiGKaD549T6oNdAeJvjPJ3U5aq05uUAhlVxIZ6PklUj+t7QLasOkJ4hFT14Y7IVdTLCC66VHEuO3kC0U/VEuI4QmSdLfD4k0u2hNCtGXMyBZGca6dHYHkTcb60LTui70kAlX69qO5+sGxIy1U+XFf9jDqTFJF9ymICzK4Zda88IqG9R0Ss5ile/yDWUeqsBz6E0hWP7xvL4JfJ1eGQE/4xEPQ38QJ+t8eisZ0r5I+OUl+ecRE5S5ENxSncMKcfzBpiJ6h66r6KchPCPT7Thg4g2d0M1c/HnUvSiWOinHrsqL8edxYxeSeFuuEW1DulKC+5IbsjEjGNcx7ytCHJUmwhekzX1J/xKJf6G7VF+TUB5pZpqhBZQOTMet6a89hoH5FiV7hQ1BuTObcgTslmacygzkRAGzs+IkIGxw4Rqj9HuaijnLN3DNeE9rZkbpRSnbRlqUElDlacw0pEom0besC25kJ12yKJiK3i9V3PrU7dCUUk64aIXK0tUtXVe4+UGJKhosGaKGcXs7tG0sVuDMkjBc41dfw+4G8ZRANpRd3eJQEiVCIHKbdfqn6Yqh2Ru5ELkcQvOe84nBpEtvB6q8FyzznZXg2IuucQDziDZ4fVRMU9d7jG8RU2C+b3WtUg7lZF+byO59S935SODFqxB0xyEFH3ky4iF/XIQbLcI16I7i0lpKMlXG2U7/6V2/MEBcQVcWCwYo6Jyye5L3D8WX1GJJ5EeD+/zqYGwneVLfvTcgHPY8T6XG3XOKdXD4MkotrBdVMtVc+445xf3eUESndOqJc9n9mWFT7kgq9SnwvlgMBCTiGfT9Bm5MUM54iHmJ9S0VC9x7OM1u2wayA++4hQ3dTkSTgQB2ic+ZJzwgtYxNHWuG5nY/y+Hiu4zuajC7DzAj/7CI+kpqUMF3k0pS6ZzAyiDY9DyM8PRB5zsFeIb4o7aBtOp87u6amXHzcO2vMaEatdmQERhZsHBX/CObc38XjbGs8fN4XB/MfVBKLLYgHFNMM5e3q+RlHXkQxVaSJyeQ+FJ9a5uOP1pohckYLf806Bvz+fieqEx71Bbs7awX34suWcsfUIiCTsEBnl55oSbJOUKKGkQZuvVqorx4lEWH2bQHLaGZy3iXDNKnfrDYRRZajOgr9JxEmOe6iuLiJxc8f79WDEQbndIfK2Z1zTZvWugmqU71R/W6sl0U0xhoToiLSjXSIQE2qA5vhcU6Z7JSLimIuhFh5L6pwXiU40bdRAKB8QET3n8VvmAo7+Y0P/LgKORoLwXSnBf1pfwFdF0HdTiG6CSPBCQOYOgVv0h2I0zYbB9AcCfpWD+WgNLymH5n9BwFdF0C8E/CgH88oFXJArr79bw/+MgIV6TOhHIOgLARerPGs+cwG/EPC/9AWsp1B9IuBXOZifcwE/EPCjL+BXRdB3OZhXIOirNfzPXsD/EQj6d17AFwK+ysG8cgHfFUE/EPDlBXyVg3kh4DsX8G8RsHBuubruJan00RRiUWl291EOZtHKxH1XBH0Hgr68gP9SORi0KfHv595viIDfHbR26rUxZGP+wrkx75VknmwaKNfHnHOM7TgiqdhDncrujPpkVkgkVFsPrvdDSh3TXFjkcW9dlD9DRLKqj/O7nEw9qPpaTv2RLljEuI0jlIOLjHM9FRFoxfWeQWBpiVuv6qZEDAcnYI10Uf3VppSInrY+NKVRcO60QuRb30gEzWKEyJKuK0S+9N5C2amIjN5u2ZHx/YRI6iwQOQ8cIqR4GpxRDtc5dTdjQSAy89znVp/h76kQkf0iC/D+EDk9h1Ua2TReAlEo4v34HiJbG08LXFXmKefNCjzemJoZNJd7zpzSxusZpGYIl6GP9zeT8PzrAHezay1eqFvNvICUl/sJ2n3GOIfMxzwp8mUMhTTKcKvdLS1yWE9ziK9NzXy1XRkkuDy9eLeO4dbNIcJF/saEmGvw9zxZRuQBPQatzCecl6R4feszXu91eaup2/grjZSLe4yI6BeIhFdPIyftZEDWdzLVzZUyIE5JkI/7LT5PSDzcWgWbATsdMuZH9fLXeQGfjQH/sSnEb4KA321T8WwtQtw7HlTfPKcGyZZlhHMwBOZVD84iPXHRg7gfGdQbDJ8lfGJ9Bs1oj3IplWKFWF0dQqa0iDSrCuVp4xWIOCd/Rf26vw/IwhZkyKr1gnP4ZO8SvUWEqhfrLfUmgqqRgBMnkIodRZt2LYEsFsUD0t5spzpMpEA2YzGFtD5anLPbPlwyswRAOc1T5qyOqkViIZQgv491zj3dZgKJ2/UDmtt8o/qHNZXIaikgorbhhnNON0S8o7fI8XjLFfM0TwVyses+lLWzZv42pgGZHOUBykvjQD23Y0AUuTShXAwXzJlsUa52nDLH+zEslI+4DpGKIGLVGiKzn2w5jcSBK0P6UBBhPS5NSXU9JhBOMoM5eWkKhPTxeq8O7kMeZbxO7tF6ArnbDSmdnS2eBEyYwaXbrJjbtbxC5jmokLnGkrqsjSMSz8oV5La4Vx2nfzfIgw/7kMiPFfUuE8Ui5Kby0MxmiBtZQksS8bUI6VrZqp4aISIPlRDPF9n4fDRx+nPe0jfalMCP/xQE/O5XlWN7VOKY+4bq3zYPi6xNmYPrYIwIMhf2DWlNRJ6Gf3rduMVOILhMR5BtzhrOoc0z/3VTXPAZrufMpeOHQAr2rOQcjDfUW/GIYI89G0B0ZhvmwR0R5CjLIqAKM1S3F0UlGe3XBeS99Fl5eR/rJHa4O+RrwDlQHs2SqEJJIPa5Z3OgISLLedzIkGxbRBxP3uO+kYg2XAb+knn+8zUBz40mEK8ERKyRHAtE6I8QgZ6VtP0LH6fEiuUJNMFxy9xlaKbE7Ua352ukBee7zR7w87NE2XiOiEfb2CAuJ44huSWgulsTkW9zYC1ko2qB42HuS7J11COk+x6uQWm4R5vZPo936OnM5w6cQo4GrwOj5lr1Rwhz5DqnfWDZFNeUvY5rQGbdKDRWtOH8vdYF5IiyGeJbvqbu7I7HV1ZUwPP3F5y3zJlB4mZ9xfEaoz5fUSaQ8ijmkND9mnPthFnPbp04Hpy0Vt27gAi7148XKOfKmnracB8RgYY8XK93nfP2Z/pzwsLvgYCj/xsEFMaj8Z/SFEL895pCTEbH8h0I+kLAd2v4j1zAcDBSpkl4vb5zAd8I+HNr+BcC/ugL+FMg6MsLCAU3ebeG/y+BoK9yMO9cwI++gF+5gMlgYP8IBLWWevhZDuaFgMl5Gv+oCDreu9lfvICvXMA3Ak6TcfCX1vDviqBfuYA/N4V4eQHfgaAdgeSzHIyxKKVdu74e1dVylLlTNo/tz3IwfxsI+soF/AsCvnIBX4GgHwj4t7mAH63hv5pCvL2A/1I5GLSpCf+ntIb/bo+FYrUVtMttzTmdWknkEbUdXGKx4By9qHhEsEEItT1KqW8eXSDTRxtCk64zzmHESUnoxme4HC/4ew3nPgmHiHyZeCs439uUDel3pIRity2YO+fHBulFVQ2F3V1Uz4x0gQyEO4PyMauZI3GeS+pzi/9PtIo5G+pKxAlJDhcvyqi75quUDOebATAwK+Y3ig8EbES8+Fwi0uxmQkd0284gh0VJnZFXIXIdxying0HO+WxS8oQ8NgnkJ7fiHEnB6x1n9wuEtxTvp5hXDfHmcYtysctVP94KDUmudg2Vfyqpf/Xxeob6NANGilJ1C/FikG02PUDW6zWIlHccr/1hnEI1WGfUscWJQULOzCGnB0TIaT4uiSTbDTDn2qKcn/sRkXeVC0nmpKrTy8cKeSg9F/LLJmeesBpLRBEGJWTWBRH1MR835Op5JcrnvGHuw5i4JCljlD7RvmR+fl0+PU49ExKnxv/vFZcnPo/3W4z5EpHWH6fkLJoXSK5ZgbjxmPy6oDVhLE7+MRD0/1EEDIfWHOry5jIH9ohgdGegvGmnVHUzF+WQaCk6XJM5Ip9p8UAOubKBy3ZiMi8ppyVpuF0NjBNtzluwKdpILYpQiC3KT6dBhGply0BEuaw4byIh8nWIddCsa0Ckq7iO9G/SHK7i9cD5Wp6hNE3VPqRtZXKudNYUMtJVREpJdJinTKhGDMMIIPK7A/OmpqaR7MQvoNjE66cnnaGN26M+NFkIqnfo0pK4F+P09DzjPB6nzCV2eOOg2Q1QPq86VSLbSlhCKxxQPkYnRLLQ0BS4zplH3VWN979ohQDS8LTCObtFuedLvAlpnxw4d3ZJdULG9RCiZ76hxzK1I9UqWkFi8FvmLQRikftq1EC1MXfUG4UztKGNoUMcMZfzcyPlyRMDITfPI86u5AFe7xXHt1APG+bcLKtDm+t2EF6OhurIJAEyy8CGUNlZnOv3cLzPBOVwroxQ/rfXWCOcbckQDjqUp6rGu6TfGnOILxxw7ui0xzWyxTHO+fFGdSbC/pdV2RWECTf5/2tfQHuoXiHaLw3qz5ePgOTOiMc5dMQ5ZOdMIdoCEeLCenPmey1oZHXdMUQkkzCHRc/yLDNEnmzaLTh36KO98CvKAwuVLXXSTdyQIRQSxLG85ZzyvneJ3AvRZjoZEW90iXBd77EaYu+Ec3rwfG1wuh9HkGfKjvmnIyJc47tLyIdronqTmDOIJqENtuJqxflJlEiEO8keJBEqNS+ypnh8P5WBVeWW+oWX4L542pVQ1YhIflDFPMnOoQRN+ADV3z3ijhzSegDxoNU5R74gclW71ID65BPOFU28nt2h6ENxn5rUAQ1t4tjId7i0z1y+WYHnX+XFGdLLfq861VLFOT+muI9eyRLHq6IWyWQ8XtjO18zb8KgmmysoUCyHaGOXHY5vc30Gwl6cneoe5a4j/u4ZSHufoQ3pa1Uhe5tJUDWVjoi34FIyURcPuIgToP4uThVSFrSGWhluVO/E1JIcj6oLl/MBbUwZIBJriXjHfbq3Uf39HhH1oDgTyKrBSvWSmfpzfu3vgYDC/w0CjsXh5Lta7v5qBJx8c1MIM1pGu/ZWHz+9gK9cwIU6PLp/QcCvXMC3F/AjEJTZc/j7XMBqPngikqY3by9gdLd9+vYC/lwR9G/LweTZs/vRCwE/+gK+ENBKDPsvCPhRDiafBYiMl3WivvsCBsStdtF0eFB12GTwl4qgX+Vg/r41/Ksi6M+BoB+5gD8Q8H96Ad/lYF59AV+BoH9bDuaNgK/W8B8I+MoFvCanI7fgj/j/lxewrPs5fSPgKxC07Ytn+kbAwtebz9bwr3IwxWJjc+/W8BnRyl0eHPB5/FIv4Fgc839KICj/za9VLkZ8g9K6NZz/mCHSiAObgyIhJefy/cuz/IrNIM3uiDTxXHg2cchSCHc2IkR3LToSbQb4fc+oVC/UPZ5o20EG9YWWnG9CpZAJ21whZRl+7pAOiX1c3qD2u5r5kfQM5NwgIjYzq+Hc6wERypm3OZ5vVavubrkEImymF0hXE0S4zXSiEFHb4Cy36YXz59mkJOL8foJkJSFi7ZSxRthxfIHrPqiY6+EOS4otItuFZohwwq3SibTrFZDbVU3dzkPk0yabDphKCtW7NyuFnI/LBzSHXqE6TllKJH9mVuSbuEK5x8ZA7hv7AkXRR0SdXC8p6TZLD4oqbhFJvZVBjnIPr1d74PWcolVK+AVB5Kr7iMDeE+m2FSJ27cRX5s0ek4ZYe/sE7aFMOf+6QgQ+a08votYrOHfAENE6ZrZQ8PeMOTiECmHzAX42spZ57Qbvv/XiBoppjkgckbFAds79gIg7L5hXT3F8G+FUQr244XgdLpVAthsP5T+YJXPCjf9zmv132tRE/FNyAb/bYyFnugnX7OFz7trKIqLPIw5i62gzf9VaFilt2AOb8SZzc1UTyD4MXKjOTy9YJ84MsrurI4iR4KkLJ0SKtM8TKHQX5eB9ZWnk5GgO1Of9hnpAEPkOrb6D2Cz3nDPlUpcUcxegPW08nAODg0UGLF3CpZQs5m1nfEOCWy1BGlBfdYwnMl7NqESbwX3K3at8R6RJakJUhog0fGIBIYsUkdVW95x3tgd4/RxfQjmSKcq7RaqRhYGI2OZzlHtlpeGcr8ECJgmIpM5J68hoJq2hkc+B6o7PaUDiQ1NAGCqIjC3H6eSmWwFcQsDrtQ4aT3pF2AO26hCZVzn+fr/rbIjGtql61jbXyCS6DSFLM5PzERE14gx5C5LscKSO7WUuiU/8ForRaUyt8JGj3EVug3IfIMLmdhYQTRZ8YHqNcj90EoFAbETQWgOHuuVzvAeGhs+vs/H6RpspT26NtIRiVW2ob2QDhTiT5/e6js9rtuMiEh50gPzm7zifevSXVdlFm5LEf0TA/0dzAX2X46CUB8981fMjIjTkhnA11mvV7eOORayT2kBJrwvVv5w7IGUT5nAduXPqm6LcETVcI5IELiLKrUS11B6PAlyjBueA3zMRuThlClfUl8y/Vg+cAxN3Cukx2DFXenQSKaz6BpdxsFP9ze3OE92tJ5B3FOe4WjwQOevOgER358wV+iruc3PDgHzfral/vuP1FfztBCndrekTeVLiq64KWVHi+WC1R6U3OF4hdraIQKxMFOI5igxNujNV/2pMJTIo1hMIjWzJPGWzl0gIBkBMZUTeoWA2pI66GdSTw5563HyPNt7dBnDlhSV1bQGRNPduEcQoZamfixQR2kTESnrSinoFTxHZ/GYLmfBEsirkGtJEmoprxhaocyrQxnqpfMR9RcHPonxXiLlkMVR912DeqcL7U31cA+rujEg5Pqo8GSlHRMyqANwXl5ZOrFq8QokSUvWHOyYQjxRHiGGxUd1pcQfSm4tDqG1hy5zhgGlE0cU+lIKLz3f2HM/fEQHH/zcIKHID8U8JBP1uL+CrHMyHF/CjIujfegFfCNgMhvsfuYC3vn//ixfw59bwH7mA/3tr+OUgGTXTKkJEYZyb/KUi6LJREJFegaDVoPXpanUddB8VQd8I+AoErfMu+IGAr1zAlxfwvwSCviuC7nleeAeCvptCmCGK81cu4Ec5mJ8rgn55AVePcAQfXsB3RdBXa/iPQNAvL+BHa/hCotGPiqB/7wUcXoNPLyDrpzn3RkB7s9Q/+wJ+eQE/cgE/ysG8vYD06PxiBBQ5Yfhdbaz/tFzA0zwbQNoKLXO58uKivKmGwJJNhXKynFjEHkwLaFo7p96eljyZXO4lZLdRqXrJ1FWIdMLPxS2+ULe/mOjkOLpfoA6Ki+p2HCITWeMGyPY7RKhbr+qId51ycLkHreqQtReQauK1UEXFFeXZ1ddJZsc1RINjQ/1FuIxIevRuuNUzRLg2XlnkMdzOoE3njeoHVFSIMvUSqMwQEevYPcuj5PYNQkpr1dG2lUROuVdDsfARCRc3RKzj1q6hvXINc4vCk8htGg/hkh1K1Rne8X7D4XIEmRqX1FvWlUFgfx9CdNjUqtcYXkpKHxG2HK0unHPNVwJZmOQEWXu+ck5HLxGRNr0r1FKA1yMb+P2UrxCB92O8/qmCiDjsNgOoiXXD62ETifjLKoZ2LyDijUaIrKyxY8SD1ZP3MkTI5WZ5x/uZ5py7EvD65Jv3QAQdX5lTFReBxFyMiOopF+baLiK8XVc+XLplydwL4P0uuPEVmtJvqNvL8fwuDIaII1BxfhSJvy5vSeTG0ne9qvzVCPjdeUu+mR4hkfKA88P5QSORJomQl9ThHHeHiGUOgiNiu2ep/nyDSCLoQgwNbkEMdVrSEb/Wp5AvI59zyhUDkvnNDorzYo9I8kCkMkBIoG2miIRCzlvEDXUPysPS4jyeEoVsTfAh3ZJA9eUyl0jtNBTSsOeoLvEylMeCO4eit0MI1JeaS+qrjnMKhaHqZR0i3k5z8fqi3pZzjRHPk2mU7qFSXZs5ysUWCG45D2i2xKb+jaYlqe7RCue0TVVfNDOUm6Q5w1UbUOqefTye23YWXC35TN2c8QKZL5U7RHsTVHeoMZ6kpyiHsN8dOb80bJcQwVAhTjybuZVCNGJPjTPU2zXKV9+cN+RE5D6EWwcRzFNYSdb7IITQGp04n1vaEolY5MLFH0zogTsMBUJvUgK580TYfjHUiMBbKTBLMqm7NREHDhujAjbPPeYvLswg4jjF8dNOW86/a4gb0VbaQyKKO+qo/qAkc106QitYB8459xHJ87zE3w+Rnx2x035dlV2RE6XvKlv2qxGQ+2abspXdCNKo26je3kdMd7cUkYFoa+pteeYSiXFXCHfFK3esc0nhLUqodtac89v8xpOKHHlI+96SOgWlDdEGjghxYe1wDhSmRJgjaJCDDqrTOUlDQjdQoX0mObiLi6mRhrvd0Sb6O+ZY1l4j1ZlJUNi2ybxBszeIc+C3EKqjBXMGF7UjvQMAFM4AkWo04SLS34QhVIfbmvlBFzeE3YM55GIAiKg3RM6hTR/ANmTDuXcy0wlDPYfrdmlyfs99IBIeaQ+qjb9S3YfL4T5rKnvIZze8v+MAkVRGMYrX2qeqO072PDGG4gjY2nz+fkhdcnLlBDJDtVTnfKMlKQZFD2IzWXGOd8Hx4NfNs9VoZlB3fOB4EueBBpl0RsTlh0wnk2x3guSwMVXnClOdxOcjgzrin6+JdDUgZdUpkAgNnk8NeYUIoTyCWpfx94dFahCFl++Q9XdbDme/pRB/HuK+GbUbROzb3SXMHk3gWo12zIsiCiRutCkUm9OaOQ6w37MpxH+E4L+LgNKAl/6YcjDfXBH0KxB0ZY1y+PACLgcjsZtqrrR5I+DyXrHyoy/gRyDoR0XQVy7gGwG1Bj9/lIN5eQF/LgfzagoRCiebWyrZIp06kZD+8ALqdt69A0E/vIC33mb2P7yAz76AHwj45QX8uS/g2wv4CgTNg5H9oy/g7grsEwFfXkAmnU+ffQHLsvV/9AX8CgRdzrO0eSPgqynE/+gL+J+mEC8EvLDA/+EFTJee9/YCviuCbj1+/w4EfSPgVy7gZzmYFwKOme2+vYDZnivUDy/gf0HAr0DQn3MBl/oEkfpXba3SYDT6UwJBB9+8tRr9+xhq/nylfl0gcriTaoxLfXlhPoSriGzn4ws0l/HTS5YtcekOTw1kF6vknPGiNIgFmxbCUK2pNzsgQsaOeYWsGNWoGOdVSs6jgQBpHF44305WiGxZbwTxQb2qrnhC5Dml1R3+v+rOpV1VpkfDP8iBpYLKUBSiiKhRwKoZiIJyPnn69R1d++p39f66e7R297eHXGhZFIQ8t0klrZTdNe+sjQJA7UTId1u3tpdZ3gP6xpohAWZpe15F85ueD3NMcdlqfveyQpAqN8XwURS2WJ+HCeyTDiFnbTbkCqXKALSGd2y1mBApPg4LWIzoOD4qLSMFPrKgWLkjmv+41HwoqgTc+XCMad8vNa88l4LkXzvEfKbQeFKH5pMYJSPXu6rJNR2PBrz4M8TiKt2ZkPYjcv3tjuR090QIWU7HBkjl+okNO5YkTcz3+gRrma43f8R8fqXzXjJNMdNYZvtJ7cnwMCHF5kQI7lXFqAdO4fYxbTp57NuGX0BmlITsgXy3eWqtDFh0pj2Sv/PaFlptBnDcDkl+B6/SFtPpsoDXqvPC9rpobV+OqwB0Ox1hhVbFBJNW1h+Tq0p/yP6WvoA/nlz9IMRIy+IcC3s2T2C9dlUMBxOPeckiNQCKIsbIHx40DiJVICzUCtvtSTD/MGQIPFYsQq76pPF6z2Qw80Jg8Zy5Gte2716Xjt5gLqWEhKgkMlTV44KpmR9iIbcQvaNiND5O378fLBDuy94JW+Se5nVG8AA2eiCG4J1t3+u9e0fWAcnZJj7bXlSDDDLXY7w8+yRPA9UNwI8ICYv9iDNvfM8E6LIxxnBV8Vj4l74FG2E5WJgqIeJa0PjBXM7x0ncJ4fwn9GB07Z0xTRdhLFofHJiflRG2L3cf89JIBLR38cCwszhr3o2nMvjdxMBKzoTmzWaEXFkdZNh6XTf2xEkyIN/Kcywn64PN5Skh181uSpLb2zDmYjkIIOkoEd7aydi2D97CgqX8qPD2rFwaPyWEXByDFm/h0mZckXo6aKb+wrKcHhnXEq1HyJ5cMXaHW8YXnmZAdFWPmFhPZL5uzy04d2W6v2bX0/zX3mmgW9P9JJ/uxL6+TZo/aFNj9re0hv9pm4osPsRQbde2LynXAuCwlbGQZismxpqWgLG537GB2SL2bvsogjZjFaY+X2iCFxOZkCLvY2Oel0zwlJBCU+4dTNoxIV16ueowz8lSIv5Obp5trj3I7B5gsuaEeJLyNODw0hgWZHeaWM9nCJU17mK2rPc2188zB05PgVjtNgb5rcZWQJUcGy9sasViL2sNsM72gvnhYWm+LV16EEqqgQVEyLwI3iWhpoze64a6if2BQkg5OD1mhJj23vbWC0LCNCIkjNV3r9Fgqjlw5T0Hq6u2sP3BdE+IeDLm2MwUOxbj1V4BefLeD9tuzdjv+LQ++z1P8LqLnZi3IT3je9mZEMItVja/9uz3fIo9XkRoMVHamgJXUwFsXt6O/P4qRhj3xiFGSnfH+Ot5QdAmWoa52BHC+Wca/5mLGYab1rQ9/fHej3vjMuZ5sbPFk34ZIsYZtlFBiFdVDvnlOA4xbicbTXjsGdE7R6L7MX1nElyHmoCl3uiE6AWt1ymy/z0RcPz/goBDJvXY37IXUP7hRNBvUcBPIug4IgT5qgj6lI/yNwT81hfwW0XQuDlL27bv+Ww5XBOyfRJBwznzY0PnhEwPaa1+JYIux5MimWKYDLahyj37WzmYavXiv6KAHwT8KgfzQUCnfHS+ooBf5WA+FUG/RQF/TwS1Civ+joCfvYCfRNBld9W3/nsE/L0pxLfW8J9E0K+9gP+0hr8s04P2lQj6QcBPa3jTCXLxqxyMpNL1XQPufO0F/EJAbULz/0QBK+UVsm+JoL9HAW/FSHyPAn5LBLXy6WybS7v8VxQwrZ/mVyLovyDgpxzMV0XQ7cRhXwj4SQT9RAFNNz/gn0JAsqmB9Lc0hRj8cGR9eU/Jlc0eN+YJTgizvK8VvM292ubLV0XyKyhJLlVlzjx16FnwNAmhSjYvSQ69ZAeK7vSBuZO9o3Lm+/OX6Yvkrl8zr5QImUY5vJPOpjXz+x3Tgn3dIeQa9+6aMF5DckWndY9cM78zL1NHDeQqIV+7eCPp3PcUaA+uhDexqGyv8M0eXB+3FWb+vmX+MK8jmFw6JUaLqNS4eJdnGbXrAZbhotW4vfTFu68fw8R9ESLFxbIHXkbH5Wp4Y+K8ofOkWrsY+ruSicOWkOvo97vk6hghmLtdJqAlzw652n6rie7dV+HECWHjY9vEoinGDozu73Iyl9mDef3ZmBB5MB3gZctL21+fagcWIu1hlvBK86UpIWY03CnvJhFP2/f50YGQ7wq8vEQW89t0ZED/RMfxIScEX95qHeQuIXSjbYqY75nfg+1mKWO2ezw00d+tHEienoxXY1wznnTMBi7O8kLzfdL1bGNa37Sm9bhV1Y2kikvn53zXJfm6r2NfycZ/rCIo2ZTc+1sSQX+6jfVTFg22Jy+M3y1mVRiYqYb1cHckT3NPBeQ8qLEg8Wr7p5yQanAUZDNw8mPOvfgB3VA/4G3YOTMRPfUAFis9wnqacttPeKbD6ySTnH0EDvMVmcbD3aPEYtYTGj9XBxWeRVRjFMjhu3QEj2AkehkWuD/S+fmAbDbp+dgsc0ImPQEBR8edYTZJQ+aNVEIo55rU2PITyb1g0lfo80mMyfnsa16/M++BsNdTjK6SZ4u+129gtxNnQjiXkK1cHRAc5jwIcU0e8+0gIxsxdUK4ex7F/n3pEjJdTlOsx76rCQkTBW5ZQ894mBEihjrNT5VwjYn+9G1ujwYGSJV+w1Tt8di/5LmA0caw6B0xF7Ywxz2SjwJfWHOdxp+7AxleV1Fgcy4U25m+e30WrvzCfL3itsiVXAe8JgOMBrHLSI47BYyCiJAUqxPzKs8RMPSiEi/8QMh3XWsP2ATFFYvFcU/3a0EIOek8WgzF8hh7gekidBW63/FyfGD+RYM/lghKNjXq/dTf/38aAX96f+0zkhQsg3Id881r1sBmdxxiWZuWxqWYFTBYswdeT/0F8+JRlEDJxzXe7ioh4dy8K5AWdwkv6/078dEkxHn2rQlWmydh/uO2N2BzsJYYegu658v8Xf7ELeaY8z0hXv0uERS0YY8Qz0fb6yZXARsnUTEvGnop+/JegD+2dth2ZYOJT+KjfOy52ExfFvO1ISHX6vBuXBKPCAm9+0WB1Uw3segZO5uvRq8emIdaQnputxp/JnsH/Gmh43U23sf+dktIuIsaDbPKMJk3a5ggmyvoHTFhdL3F86WDvZcNzK+2o3lZ31ahv50omN/XK80zHNYAGFKK5c4gm1s3TIb8EEzxkpar2J+umQIL5jiYOsu15hcnXYXRS16QbRI0eua7hBM/1xH5yRMh6W35FKSH7zlG5XDNfPKVDZzXsobx82gyX3YI+YbVdoRpY+5inni6A1b3vXdTTQmhw8xB2I7CCFtjtYm9+Pje/3xO3iWuSmTiGmoRXGfBHKvKt2yxCtjvZcv+PRDwP03k/xYBe0PW+6lKa3+8NfxPJ9i8EfCzF/ArCvhBwKIoXGYUw8b41hr+Kwr4aQrxSQT9igIqnXn/VyLoZy/g7xVB/0kE/ULAz17Ab30B/2kN/w0Bv+0F/Kcv4LeKoN+jgI/I20bT0+G/IOCrONlGPDpYU+Mit1+JoIbuuMG/JIL+zwj4rSLo763hf0fAb+VgSE9XX4mgX3sBPwgYytNA+5YI+kHAb+VgPghosgV9/xMF/CSCGmpCyDdAQ/kVBfwg4ODdcekbAvZHnvWFgIu5P1CmZhHRfDeckLonH/RpmIvx9jY+0vra234xPUmPZntLkZB1cF/8sURQsqm+/LcgoPzDCHiF8xTDZnOPxdyoFMgZEBL2r43GH0DIsRysH+Q6yiL2BlEpgJu7F2asV9EDdJIjUM1TD4vm3DD/OCZEc8+7HsYxkpvS9JEKatxVsd2pDbliMAPIhv0OhpZxZ6Ky6fy2LiVsrttH7KNXySC7hCyZEt41/z6vDBifhyNsVKg1XrQrlRDytsH6zG6xtxmPCWnCToNlNCtjPzUJ0Tb3doRV0bSM98ejCHLfHWB9quh6wrRSYaj2JXLV7j32hrqfQPH0Z5iMJtW7x1qtwnlzJXmbHwnBjlXZQHQw1XfF0psmintlwbyg8clmWlssjuMI3PUzxsto9Iz9nX20oD+HIVaTXaUJKyNE3biphOFcpfE6CSGY1AwmGMvipdFrgs5X+ZTk9sHMNe88NR2QVbfBPJbrmNedFYL/fCp4mUSlLfz9UYf1M1WwIVhn4vWk75fojjHrvRrbF+lIAeV5SjCPXlXseRdaDzdxRxil67vtr+60vgfFJPnNHULY7Wb8xyIWZFNS/29BwJ9uXhQ8Hz2Sh2pk8/lGsiDxdnO8RvUp5pfcLSAY9l5YKDtf8/3u4QEeBqN3UllA99B0LJikzpls6E6Pme+6KjzoiSCMFx4h4PRQwAoeXQyzByGH9k7MnAjnjs0sJCTTr4Rw4TVgmMgYMWG5+QPYVNzp+4eAbLY9NGCY1pXk8pjmZ5X9Hlzj5xzr7pAQKuCZDM4Nn9icQpK3rXMQsFJFjbXPA010p5IBz+NFx/AoHzWxCucGTE8iw2x88W1/dCNE4mOUMOWKR0h2HjzA9oIbZtHiYvu3ByFlvm51vJw0rvkHqx8AV8sJtq4S0TOeZAUoXQOxyV6B5uOOjo+16OPttPdsPvbzAjZb3cbi2XhMLHu6DCQgx5gOD5f3XkBO82HGHWPj2LHtxKLPL3vBkGzuSevjDhYO4CbpYOYfOBOx5ZK8562K2WoX2hwYjQfS40GIzHe2t4gSB3LNKfEKe9v25YWkQ5Q2hOC71Sn2sg40sD32enh9LgRBvZL+sYqgZFPD/t8SBfzp5Oq5J9E9Oz7WzLs2+we8boshRnFNiDC4aw249wlhfnI3NK/bfRRw9ccNXgYRIeB1ECpwMhYyZue9GXMtTFQ4ZbKK10JF22fsZYHXJiZWg8VOE7NmpkCxahaYRhOygVy6IAyse/9dORtjf2i9G5/0xRSz+cnWPGv1iuA8NvYY9Um5eCZpO4i9iBMynQmpbntCzv3GTjBaWoSE4+VMhyx2Vlie5F0snJR+7/okpL0ultvYk8+ElBALwFzoNL4+uyI8B7qOJMgI6STZDqAPBsfLTjc0v4KZBZWbLDHb3p1YKMvYgEqrOxhJw5UtxE57QL8+Zliul67NlU1PhcVIn2F8mK/o+rijglkIF2/JZE3vhNTRob/R6frHyo551YU58LLqyztqt2fi2L8EcKruBWZpviGkHNH4TxUBL9PFSvMfGdnMpFqQX7Id+v6iQwgYvO4DvHRdtMU57TkwOmkXzNT+hnkWmzaQ5TrpEKbvbDF+sgS44yywPLeEzEkQK/8bAn4/+A8UWgXH</prop>
			<obj name="TemperatureLog" class="TemperatureLog" version="2">
				<prop name="Times">TEFSWgAA6Z0AAIDpmGQAAAAIAgAAogMAADwFAADWBgAAeggAABQKAACuCwAASA0AAOIOAACGEAAAIBIAALoTAABUFQAA+BYAAJIYAAAsGgAA0BsAAGodAAAEHwAAniAAAEIiAADcIwAAdiUAABAnAAC0KAAATioAAOgrAACCLQAAHC8AAMAwAABaMgAA9DMAAI41AAAyNwAAzDgAAGY6AAAKPAAApD0AAD4/AADYQAAAckIAABZEAACwRQAASkcAAO5IAACISgAAIkwAALxNAABWTwAA+lAAAJRSAAAuVAAAyFUAAGxXAAAGWQAAoFoAAERcAADeXQAAeF8AABJhAAC2YgAAUGQAAOplAACEZwAAHmkAAMJqAABcbAAA9m0AAJBvAAA0cQAAznIAAGh0AAAMdgAApncAAEB5AADaegAAfnwAABh+AACyfwAATIEAAOaCAACKhAAAJIYAAL6HAABYiQAA/IoAAJaMAAAwjgAA1I8AAG6RAAAIkwAAopQAAEaWAADglwAAepkAABSbAACunAAAUp4AAOyfAACGoQAAIKMAAMSkAABepgAA+KcAAJKpAAA2qwAA0KwAAGquAAAOsAAAqLEAAEKzAADctAAAdrYAABq4AAC0uQAATrsAAOi8AACMvgAAJsAAAMDBAABkwwAA/sQAAJjGAAAyyAAA1skAAHDLAAAKzQAApM4AAD7QAADi0QAAfNMAABbVAACw1gAAVNgAAO7ZAACI2wAALN0AAMbeAABg4AAA+uEAAJTjAAA45QAA0uYAAGzoAAAG6gAAqusAAETtAADe7gAAgvAAABzyAAC28wAAUPUAAPT2AACO+AAAKPoAAML7AABc/QAAAP8AAJoAAQA0AgEAzgMBAHIFAQAMBwEApggBAEoKAQDkCwEAfg0BABgPAQC8EAEAVhIBAPATAQCKFQEAJBcBAMgYAQBiGgEA/BsBAJYdAQA6HwEA1CABAG4iAQASJAEArCUBAEYnAQDgKAEAhCoBAB4sAQC4LQEAUi8BAOwwAQCQMgEAKjQBAMQ1AQBeNwEAAjkBAJw6AQA2PAEA2j0BAHQ/AQAOQQEAqEIBAExEAQDmRQEAgEcBABpJAQC0SgEAWEwBAPJNAQCMTwEAJlEBAMpSAQBkVAEA/lUBAKJXAQA8WQEA1loBAHBcAQAUXgEArl8BAEhhAQDiYgEAfGQBACBmAQC6ZwEAVGkBAO5qAQCSbAEALG4BAMZvAQBqcQEABHMBAJ50AQA4dgEA3HcBAHZ5AQAQewEAqnwBAER+AQDofwEAgoEBAByDAQC2hAEAWoYBAPSHAQCOiQEAMosBAMyMAQBmjgEAAJABAKSRAQA+kwEA2JQBAHKWAQAMmAEAsJkBAEqbAQDknAEAfp4BACKgAQC8oQEAVqMBAPqkAQCUpgEALqgBAMipAQBiqwEABq0BAKCuAQA6sAEA1LEBAHizAQAStQEArLYBAFC4AQDquQEAhLsBAB69AQDCvgEAXMABAPbBAQCQwwEAKsUBAM7GAQBoyAEAAsoBAJzLAQBAzQEA2s4BAHTQAQAY0gEAstMBAEzVAQDm1gEAitgBACTaAQC+2wEAWN0BAPLeAQCW4AEAMOIBAMrjAQBk5QEACOcBAKLoAQA86gEA1usBAHrtAQAU7wEArvABAFLyAQDs8wEAhvUBACD3AQC6+AEAXvoBAPj7AQCS/QEALP8BANAAAgBqAgIABAQCAJ4FAgBCBwIA3AgCAHYKAgAaDAIAtA0CAE4PAgDoEAIAghICACYUAgDAFQIAWhcCAPQYAgCYGgIAMhwCAMwdAgBmHwIACiECAKQiAgA+JAIA4iUCAHwnAgAWKQIAsCoCAEosAgDuLQIAiC8CACIxAgC8MgIAYDQCAPo1AgCUNwIALjkCANI6AgBsPAIABj4CAKo/AgBEQQIA3kICAHhEAgASRgIAtkcCAFBJAgDqSgIAhEwCAChOAgDCTwIAXFECAPZSAgCaVAIANFYCAM5XAgByWQIADFsCAKZcAgBAXgIA2l8CAH5hAgAYYwIAsmQCAExmAgDwZwIAimkCACRrAgC+bAIAYm4CAPxvAgCWcQIAOnMCANR0AgBudgIACHgCAKJ5AgBGewIA4HwCAHp+AgAUgAIAuIECAFKDAgDshAIAkIYCACqIAgDEiQIAXosCAAKNAgCcjgIANpACANCRAgBqkwIADpUCAKiWAgBCmAIA3JkCAICbAgAanQIAtJ4CAFigAgDyoQIAjKMCACalAgDKpgIAZKgCAP6pAgCYqwIAMq0CANauAgBwsAIACrICAKSzAgBItQIA4rYCAHy4AgAgugIAursCAFS9AgDuvgIAksACACzCAgDGwwIAYMUCAPrGAgCeyAIAOMoCANLLAgBszQIAEM8CAKrQAgBE0gIA6NMCAILVAgAc1wIAttgCAFraAgD02wIAjt0CACjfAgDC4AIAZuICAADkAgCa5QIANOcCANjoAgBy6gIADOwCAKbtAgBK7wIA5PACAH7yAgAi9AIAvPUCAFb3AgDw+AIAivoCAC78AgDI/QIAYv8CAPwAAwCgAgMAOgQDANQFAwB4BwMAEgkDAKwKAwBGDAMA6g0DAIQPAwAeEQMAuBIDAFwUAwD2FQMAkBcDACoZAwDEGgMAaBwDAAIeAwCcHwMANiEDANoiAwB0JAMADiYDALInAwBMKQMA5ioDAIAsAwAkLgMAvi8DAFgxAwDyMgMAjDQDADA2AwDKNwMAZDkDAP46AwCiPAMAPD4DANY/AwB6QQMAFEMDAK5EAwBIRgMA4kcDAIZJAwAgSwMAukwDAF5OAwD4TwMAklEDACxTAwDGVAMAalYDAARYAwCeWQMAOFsDANxcAwB2XgMAEGADAKphAwBOYwMA6GQDAIJmAwAmaAMAwGkDAFprAwD0bAMAjm4DADJwAwDMcQMAZnMDAAB1AwCkdgMAPngDANh5AwB8ewMAFn0DALB+AwBKgAMA5IEDAIiDAwAihQMAvIYDAFaIAwD6iQMAlIsDAC6NAwDSjgMAbJADAAaSAwCgkwMAOpUDAN6WAwB4mAMAEpoDAKybAwBQnQMA6p4DAISgAwAeogMAwqMDAFylAwD2pgMAmqgDADSqAwDOqwMAaK0DAAKvAwCmsAMAQLIDANqzAwB0tQMAGLcDALK4AwBMugMA5rsDAIq9AwAkvwMAvsADAGLCAwD8wwMAlsUDADDHAwDKyAMAbsoDAAjMAwCizQMAPM8DAODQAwB60gMAFNQDAK7VAwBS1wMA7NgDAIbaAwAq3AMAxN0DAF7fAwD44AMAkuIDADbkAwDQ5QMAaucDAATpAwCo6gMAQuwDANztAwB27wMAGvEDALTyAwBO9AMA8vUDAIz3AwAm+QMAwPoDAFr8AwD+/QMAmP8DADIBBADMAgQAcAQEAAoGBACkBwQAPgkEAOIKBAB8DAQAFg4EALoPBABUEQQA7hIEAIgUBAAiFgQAxhcEAGAZBAD6GgQAlBwEADgeBADSHwQAbCEEABAjBACqJAQARCYEAN4nBACCKQQAHCsEALYsBABQLgQA6i8EAI4xBAAoMwQAwjQEAFw2BAAAOAQAmjkEADQ7BADYPAQAcj4EAAxABACmQQQAQEMEAOREBAB+RgQAGEgEALxJBABWSwQA8EwEAIpOBAAkUAQAyFEEAGJTBAD8VAQAllYEADpYBADUWQQAblsEAAhdBACsXgQARmAEAOBhBACEYwQAHmUEALhmBABSaAQA7GkEAJBrBAAqbQQAxG4EAF5wBAACcgQAnHMEADZ1BADQdgQAdHgEAA56BACoewQATH0EAOZ+BACAgAQAGoIEAL6DBABYhQQA8oYEAIyIBAAwigQAyosEAGSNBAD+jgQAmJAEADySBADWkwQAcJUEAAqXBACumAQASJoEAOybBACGnQQAIJ8EALqgBABUogQA+KMEAJKlBAAspwQA0KgEAGqqBAAErAQAnq0EADivBADSsAQAdrIEABC0BACqtQQARLcEAOi4BACCugQAHLwEALa9BABavwQA9MAEAI7CBAAoxAQAzMUEAGbHBAAAyQQAmsoEAD7MBADYzQQAcs8EABbRBACm0gQAStQEAOTVBAB+1wQAItkEALzaBABW3AQA8N0EAJTfBAAu4QQAyOIEAGLkBAAG5gQAoOcEADrpBADU6gQAeOwEABLuBACs7wQARvEEAOryBACE9AQAHvYEALj3BABc+QQA9voEAJD8BAAq/gQAzv8EAGgBBQACAwUAnAQFAEAGBQDaBwUAdAkFABgLBQCyDAUATA4FAOYPBQCAEQUAGhMFAL4UBQBYFgUA/BcFAJYZBQAwGwUAyhwFAG4eBQAIIAUAoiEFADwjBQDWJAUAeiYFABQoBQCuKQUASCsFAOwsBQCGLgUAIDAFAMQxBQBeMwUA+DQFAJI2BQA2OAUA0DkFAGo7BQAEPQUAnj4FAEJABQDcQQUAdkMFABBFBQC0RgUATkgFAOhJBQCCSwUAJk0FAMBOBQBaUAUA/lEFAJhTBQAyVQUAzFYFAHBYBQAKWgUApFsFAD5dBQDYXgUAfGAFABZiBQCwYwUASmUFAO5mBQCIaAUAImoFALxrBQBgbQUA+m4FAJRwBQA4cgUA0nMFAGx1BQAGdwUAqngFAER6BQDeewUAeH0FABJ/BQC2gAUAUIIFAOqDBQCEhQUAKIcFAMKIBQBcigUA9osFAJqNBQA0jwUAzpAFAHKSBQAMlAUAppUFAECXBQDamAUAfpoFABicBQCynQUAVp8FAPCgBQCKogUAJKQFAL6lBQBipwUA/KgFAJaqBQAwrAUA1K0FAG6vBQAIsQUAorIFAEa0BQDgtQUAercFAB65BQC4ugUAUrwFAOy9BQCGvwUAKsEFAMTCBQBexAUA+MUFAJzHBQA2yQUA0MoFAGrMBQAOzgUAqM8FAELRBQDm0gUAgNQFABrWBQC01wUATtkFAPLaBQCM3AUAJt4FAMDfBQBk4QUA/uIFAJjkBQAy5gUA1ucFAHDpBQAK6wUAruwFAEjuBQDi7wUAfPEFABbzBQC69AUAVPYFAO73BQCI+QUALPsFAMb8BQBg/gUA+v8FAJ4BBgA4AwYA0gQGAHYGBgAQCAYAqgkGAEQLBgDeDAYAgg4GABwQBgC2EQYAUBMGAPQUBgCOFgYAKBgGAMIZBgBmGwYAAB0GAJoeBgA+IAYA2CEGAHIjBgAMJQYApiYGAEooBgDkKQYAfisGABgtBgC8LgYAVjAGAPAxBgCKMwYALjUGAMg2BgBiOAYABjoGAKA7BgA6PQYA1D4GAG5ABgASQgYArEMGAEZFBgDgRgYAhEgGAB5KBgC4SwYAUk0GAPZOBgCQUAYAKlIGAM5TBgBoVQYAAlcGAJxYBgA2WgYA2lsGAHRdBgAOXwYAqGAGAExiBgDmYwYAgGUGABpnBgC+aAYAWGoGAPJrBgCWbQYAMG8GAMpwBgBkcgYA/nMGAKJ1BgA8dwYA1ngGAHB6BgAUfAYArn0GAEh/BgDigAYAhoIGACCEBgC6hQYAXocGAPiIBgCSigYALIwGAMaNBgBqjwYABJEGAJ6SBgA4lAYA3JUGAHaXBgAQmQYAqpoGAE6cBgDonQYAgp8GACahBgDAogYAWqQGAPSlBgCOpwYAMqkGAMyqBgBmrAYAAK4GAKSvBgA+sQYA2LIGAHK0BgAWtgYAsLcGAEq5BgDuugYAiLwGACK+BgC8vwYAVsEGAPrCBgCUxAYALsYGAMjHBgBsyQYABssGAKDMBgA6zgYA3s8GAHjRBgAS0wYArNQGAFDWBgDq1wYAhNkGAB7bBgDC3AYAXN4GAPbfBgCa4QYANOMGAM7kBgBo5gYAAugGAJzpBgBA6wYA2uwGAHTuBgAY8AYAsvEGAEzzBgDw9AYAivYGACT4BgC++QYAWPsGAPz8BgCW/gYAMAAHAMoBBwBuAwcACAUHAKIGBwA8CAcA4AkHAHoLBwAUDQcAuA4HAFIQBwDsEQcAhhMHACAVBwDEFgcAXhgHAPgZBwCSGwcANh0HANAeBwBqIAcABCIHAKgjBwBCJQcA3CYHAIAoBwAaKgcAtCsHAE4tBwDoLgcAjDAHACYyBwDAMwcAWjUHAP42BwCYOAcAMjoHAMw7BwBwPQcACj8HAKRABwBIQgcA4kMHAHxFBwAWRwcAsEgHAFRKBwDuSwcAiE0HACJPBwDGUAcAYFIHAPpTBwCUVQcAOFcHANJYBwBsWgcABlwHAKpdBwBEXwcA3mAHAHhiBwAcZAcAtmUHAFBnBwD0aAcAjmoHAChsBwDCbQcAXG8HAABxBwCacgcANHQHAM51BwBydwcADHkHAKZ6BwBKfAcA5H0HAH5/BwAYgQcAvIIHAFaEBwDwhQcAiocHACSJBwDIigcAYowHAPyNBwCWjwcAOpEHANSSBwBulAcACJYHAKyXBwBGmQcA4JoHAIScBwAengcAuJ8HAFKhBwDsogcAkKQHACqmBwDEpwcAXqkHAAKrBwCcrAcANq4HANCvBwB0sQcADrMHAKi0BwBMtgcA5rcHAIC5BwAauwcAtLwHAFi+BwDyvwcAjMEHACbDBwDAxAcAZMYHAP7HBwCYyQcAPMsHANbMBwBwzgcAFNAHAK7RBwBI0wcA4tQHAHzWBwAg2AcAutkHAFTbBwDu3AcAkt4HACzgBwDG4QcAYOMHAATlBwCe5gcAOOgHANzpBwB26wcAEO0HAKruBwBE8AcA6PEHAILzBwAc9QcAtvYHAFr4BwD0+QcAjvsHACj9BwDM/gcAZgAIAAACCACkAwgAPgUIANgGCAByCAgADAoIALALCABKDQgA5A4IAH4QCAAiEggAvBMIAFYVCADwFggAihgIAC4aCADIGwgAYh0IAAYfCACgIAgAOiIIAN4jCAB4JQgAEicIAKwoCABGKggA6isIAIQtCAAeLwgAuDAIAFwyCAD2MwgAkDUIACo3CADOOAgAaDoIAAI8CACmPQgAQD8IANpACAB0QggADkQIALJFCABMRwgA5kgIAIBKCAAkTAgAvk0IAFhPCADyUAgAllIIADBUCADKVQgAblcIAAhZCACiWggAPFwIANZdCAB6XwgAFGEIAK5iCABIZAgA7GUIAIZnCAAgaQgAumoIAFRsCAD4bQgAkm8IADZxCADQcggAanQIAAR2CACedwgAQnkIANx6CAB2fAgAEH4IALR/CABOgQgA6IIIAIKECAAchggAwIcIAFqJCAD+iggAmIwIADKOCADMjwgAcJEIAAqTCACklAgAPpYIAOKXCAB8mQgAFpsIALCcCABUnggA7p8IAIihCAAiowgAvKQIAGCmCAD6pwgAlKkIADirCADSrAgAbK4IAAawCACgsQgARLMIAN60CAB4tggAErgIALa5CABQuwgA6rwIAIS+CAAewAgAwsEIAFzDCAAAxQgAmsYIADTICADOyQgAaMsIAAzNCACmzggAQNAIANrRCAB+0wgAGNUIALLWCABW2AgA8NkIAIrbCAAk3QgAvt4IAGLgCAD84QgAluMIADDlCADU5ggAbugIAAjqCACi6wgAPO0IAODuCAB68AgAHvIIALjzCABS9QgA7PYIAIb4CAAq+ggAxPsIAF79CAD4/ggAnAAJADYCCQDQAwkAagUJAA4HCQCoCAkAQgoJAOYLCQCADQkAGg8JALQQCQBOEgkA8hMJAIwVCQAmFwkAwBgJAGQaCQD+GwkAmB0JADIfCQDWIAkAcCIJAAokCQCkJQkASCcJAOIoCQB8KgkAFiwJALotCQBULwkA7jAJAJIyCQAsNAkAxjUJAGA3CQD6OAkAnjoJADg8CQDSPQkAbD8JABBBCQCqQgkAREQJAN5FCQCCRwkAHEkJALZKCQBaTAkA9E0JAI5PCQAoUQkAwlIJAGZUCQAAVgkAmlcJADRZCQDOWgkAclwJAAxeCQCmXwkASmEJAORiCQB+ZAkAImYJALxnCQBWaQkA8GoJAIpsCQAubgkAyG8JAGJxCQD8cgkAlnQJADp2CQDUdwkAeHkJABJ7CQCsfAkARn4JAOB/CQCEgQkAHoMJALiECQBShgkA9ocJAJCJCQAqiwkAxIwJAF6OCQACkAkAnJEJADaTCQDalAkAdJYJAA6YCQComQkATJsJAOacCQCAngkAJKAJAL6hCQBYowkA8qQJAIymCQAwqAkAyqkJAGSrCQD+rAkAoq4JADywCQDWsQkAcLMJABS1CQCutgkASLgJAOy5CQCGuwkAIL0JALq+CQBUwAkA+MEJAJLDCQAsxQkAxsYJAGDICQAEygkAnssJADjNCQDczgkAdtAJABDSCQCq0wkATtUJAOjWCQCC2AkAHNoJAMDbCQBa3QkA9N4JAI7gCQAo4gkAzOMJAGblCQAK5wkApOgJAD7qCQDY6wkAcu0JABbvCQCw8AkASvIJAOTzCQCI9QkAIvcJALz4CQBW+gkA8PsJAJT9CQAu/wkA0gAKAGwCCgAGBAoAoAUKADoHCgDeCAoAeAoKABIMCgCsDQoAUA8KAOoQCgCEEgoAHhQKAMIVCgBcFwoA9hgKAJoaCgA0HAoAzh0KAGgfCgACIQoApiIKAEAkCgDaJQoAdCcKABgpCgCyKgoATCwKAOYtCgCKLwoAJDEKAL4yCgBiNAoA/DUKAJY3CgAwOQoAyjoKAG48CgAIPgoAoj8KADxBCgDgQgoAekQKABRGCgCuRwoAUkkKAOxKCgCGTAoAKk4KAMRPCgBeUQoA+FIKAJJUCgA2VgoA0FcKAGpZCgAEWwoAnlwKAEJeCgDcXwoAdmEKABpjCgC0ZAoATmYKAPJnCgCMaQoAJmsKAMBsCgBkbgoACHAKAKJxCgA8cwoA4HQKAHp2CgAUeAoArnkKAFJ7CgDsfAoAhn4KACCACgDEgQoAXoMKAPiECgCchgoANogKANCJCgBqiwoABI0KAKiOCgBCkAoA3JEKAHaTCgAalQoAtJYKAE6YCgDomQoAjJsKACadCgDAngoAWqAKAP6hCgCYowoAMqUKAMymCgBwqAoACqoKAKSrCgA+rQoA4q4KAHywCgAWsgoAsLMKAFS1CgDutgoAiLgKACK6CgC8uwoAYL0KAPq+CgCUwAoAOMIKANLDCgBsxQoAEMcKAKrICgBEygoA3ssKAHjNCgAczwoAttAKAFDSCgDq0woAhNUKACjXCgDC2AoAXNoKAADcCgCa3QoANN8KAM7gCgBy4goADOQKAKblCgBA5woA5OgKAH7qCgAY7AoAsu0KAEzvCgDw8AoAivIKACT0CgDI9QoAYvcKAPz4CgCW+goAOvwKANT9CgBu/woACAELAKICCwBGBAsA4AULAHoHCwAeCQsAuAoLAFIMCwD2DQsAkA8LACoRCwDEEgsAXhQLAAIWCwCcFwsANhkLANAaCwBqHAsADh4LAKgfCwBCIQsA5iILAIAkCwAaJgsAtCcLAFgpCwDyKgsAjCwLACYuCwDALwsAZDELAP4yCwCYNAsAPDYLANY3CwBwOQsACjsLAK48CwBIPgsA4j8LAHxBCwAgQwsAukQLAFRGCwDuRwsAkkkLACxLCwDGTAsAak4LAARQCwCeUQsAOFMLANJUCwB2VgsAEFgLAKpZCwBEWwsA6FwLAIJeCwAcYAsAtmELAFpjCwD0ZAsAjmYLADJoCwDMaQsAZmsLAABtCwCabgsAPnALANhxCwBycwsADHULAKZ2CwBKeAsA5HkLAH57CwAifQsAvH4LAFaACwD6gQsAlIMLAC6FCwDIhgsAYogLAAaKCwCgiwsAOo0LANSOCwBukAsAEpILAKyTCwBGlQsA6pYLAISYCwAemgsAwpsLAFydCwD2ngsAkKALACqiCwDOowsAaKULAAKnCwCcqAsANqoLANqrCwB0rQsADq8LALKwCwBMsgsA5rMLAIC1CwAktwsAvrgLAFi6CwDyuwsAlr0LADC/CwDKwAsAZMILAP7DCwCixQsAPMcLAODICwB6ygsAFMwLAK7NCwBIzwsA7NALAIbSCwAg1AsAutULAF7XCwD42AsAktoLACzcCwDQ3QsAat8LAAThCwCe4gsAQuQLANzlCwB25wsAEOkLAKrqCwBO7AsA6O0LAILvCwAm8QsAwPILAFr0CwD+9QsAmPcLADL5CwDM+gsAZvwLAAr+CwCk/wsAPgEMANgCDAByBAwAFgYMALAHDABKCQwA7goMAIgMDAAiDgwAxg8MAGARDAD6EgwAlBQMAC4WDADSFwwAbBkMAAYbDACgHAwAOh4MAN4fDAB4IQwAEiMMALYkDABQJgwA6icMAI4pDAAoKwwAwiwMAFwuDAD2LwwAmjEMADQzDADONAwAaDYMAAw4DACmOQwAQDsMAOQ8DAB+PgwAGEAMALJBDABMQwwA8EQMAIpGDAAkSAwAyEkMAFhLDAD8TAwAlk4MADBQDADUUQwAblMMAAhVDACiVgwARlgMAOBZDAB6WwwAFF0MAK5eDABSYAwA7GEMAIZjDAAqZQwAxGYMAF5oDAD4aQwAnGsMADZtDADQbgwAanAMAA5yDACocwwAQnUMANx2DAB2eAwAGnoMALR7DABYfQwA8n4MAIyADAAmggwAwIMMAGSFDAD+hgwAmIgMADKKDADWiwwAcI0MAAqPDACkkAwAPpIMAOKTDAB8lQwAFpcMALqYDABUmgwA7psMAIidDAAsnwwAxqAMAGCiDAD6owwAnqUMADinDADSqAwAbKoMAAasDACqrQwARK8MAN6wDACCsgwAHLQMALa1DABQtwwA9LgMAI66DAAovAwAwr0MAFy/DAAAwQwAmsIMADTEDADYxQwAcscMAAzJDACmygwASswMAOTNDAB+zwwAGNEMALzSDABW1AwA8NUMAJTXDAAu2QwAyNoMAGLcDAD83QwAoN8MADrhDADU4gwAbuQMAAjmDACs5wwARukMAODqDACE7AwAHu4MALjvDABS8QwA9vIMAJD0DAAq9gwAxPcMAGj5DAAC+wwAnPwMADb+DADQ/wwAdAENAA4DDQCoBA0ATAYNAOYHDQCACQ0AGgsNAL4MDQBYDg0A8g8NAIwRDQAwEw0AyhQNAGQWDQD+Fw0AohkNADwbDQDWHA0Aeh4NABQgDQCuIQ0ASCMNAOIkDQCGJg0AICgNALopDQBUKw0A7iwNAJIuDQAsMA0AxjENAGozDQAENQ0AnjYNADg4DQDcOQ0AdjsNABA9DQCqPg0ATkANAOhBDQCCQw0AHEUNAMBGDQBaSA0A9EkNAI5LDQAoTQ0AzE4NAGZQDQAKUg0ApFMNAD5VDQDYVg0AclgNABZaDQCwWw0ASl0NAOReDQB+YA0AImINALxjDQBWZQ0A+mYNAJRoDQAuag0AyGsNAGxtDQAGbw0AoHANADpyDQDecw0AeHUNABJ3DQCseA0AUHoNAOp7DQCEfQ0AKH8NAMKADQBcgg0A9oMNAJCFDQA0hw0AzogNAGiKDQACjA0AnI0NAECPDQDakA0AdJINABiUDQCylQ0ATJcNAOaYDQCKmg0AJJwNAL6dDQBYnw0A/KANAJaiDQAwpA0AyqUNAG6nDQAIqQ0AoqoNADysDQDgrQ0Aeq8NABSxDQCusg0AUrQNAOy1DQCGtw0AILkNALq6DQBevA0A+L0NAJK/DQA2wQ0A0MINAGrEDQAExg0AqMcNAELJDQDcyg0AdswNABDODQC0zw0ATtENAPLSDQCM1A0AJtYNAMDXDQBa2Q0A/toNAJjcDQAy3g0AzN8NAGbhDQAK4w0ApOQNAD7mDQDi5w0AfOkNABbrDQCw7A0AVO4NAO7vDQCI8Q0AIvMNAMb0DQBg9g0A+vcNAJT5DQAu+w0A0vwNAGz+DQAGAA4AqgEOAEQDDgDeBA4AeAYOABwIDgC2CQ4AUAsOAOoMDgCODg4AKBAOAMIRDgBcEw4AABUOAJoWDgA0GA4AzhkOAHIbDgAMHQ4Aph4OAEAgDgDaIQ4AfiMOABglDgCyJg4AVigOAPApDgCKKw4AJC0OAL4uDgBiMA4A/DEOAJYzDgA6NQ4A1DYOAG44DgASOg4ArDsOAEY9DgDgPg4AekAOAB5CDgC4Qw4AUkUOAOxGDgCGSA4AKkoOAMRLDgBeTQ4AAk8OAJxQDgA2Ug4A0FMOAHRVDgAOVw4AqFgOAEJaDgDmWw4AgF0OABpfDgC0YA4ATmIOAPJjDgCMZQ4AJmcOAMpoDgBkag4A/msOAJhtDgA8bw4A1nAOAHByDgAKdA4ArnUOAEh3DgDieA4AhnoOACB8DgC6fQ4AVH8OAO6ADgCSgg4ALIQOAMaFDgBghw4ABIkOAJ6KDgA4jA4A0o0OAGyPDgAQkQ4AqpIOAESUDgDolQ4AgpcOAByZDgC2mg4AUJwOAPSdDgCOnw4AKKEOAMyiDgBmpA4AAKYOAJqnDgA+qQ4A2KoOAHKsDgAMrg4AsK8OAEqxDgDksg4AfrQOABi2DgC8tw4AVrkOAPC6DgCUvA4ALr4OAMi/DgBiwQ4ABsMOAKDEDgA6xg4A1McOAHjJDgASyw4ArMwOAEbODgDgzw4AhNEOAB7TDgDC1A4AXNYOAPbXDgCQ2Q4AKtsOAM7cDgBo3g4AAuAOAJzhDgBA4w4A2uQOAHTmDgAO6A4AqOkOAEzrDgDm7A4Aiu4OACTwDgC+8Q4AWPMOAPL0DgCW9g4AMPgOAMr5DgBk+w4A/vwOAKL+DgA8AA8A1gEPAHoDDwAUBQ8ArgYPAFIIDwDsCQ8AhgsPACANDwC6Dg8AXhAPAPgRDwCSEw8ALBUPAMYWDwBqGA8ABBoPAJ4bDwBCHQ8A3B4PAHYgDwAaIg8AtCMPAE4lDwDoJg8AgigPACYqDwDAKw8AWi0PAPQuDwCOMA8AMjIPAMwzDwBmNQ8ACjcPAKQ4DwA+Og8A2DsPAHw9DwAWPw8AsEAPAEpCDwDuQw8AiEUPACJHDwC8SA8AVkoPAPpLDwCUTQ8ALk8PANJQDwBsUg8ABlQPAKBVDwBEVw8A3lgPAHhaDwASXA8Atl0PAFBfDwDqYA8AhGIPAB5kDwDCZQ8AXGcPAPZoDwCaag8ANGwPAM5tDwBybw8ADHEPAKZyDwBAdA8A2nUPAH53DwAYeQ8AsnoPAEx8DwDmfQ8Ain8PACSBDwC+gg8AYoQPAPyFDwCWhw8AMIkPANSKDwBujA8ACI4PAKKPDwBGkQ8A4JIPAHqUDwAUlg8ArpcPAFKZDwDsmg8AhpwPACqeDwDEnw8AXqEPAAKjDwCcpA8ANqYPANCnDwBqqQ8ADqsPAKisDwBCrg8A3K8PAHaxDwAasw8AtLQPAE62DwDytw8AjLkPACa7DwDAvA8AWr4PAP6/DwCYwQ8AMsMPANbEDwBwxg8ACsgPAKTJDwBIyw8A4swPAHzODwAW0A8AutEPAFTTDwDu1A8AiNYPACLYDwDG2Q8AYNsPAPrcDwCe3g8AOOAPANLhDwBs4w8ABuUPALTmDwBO6A8A6OkPAIzrDwAm7Q8AwO4PAGTwDwD+8Q8AmPMPADL1DwDM9g8AcPgPABT6DwCu+w8AUv0PAOz+DwCGABAAKgIQAMQDEABeBRAA+AYQAJwIEAA2ChAA0AsQAGoNEAAODxAAqBAQAEISEADcExAAdhUQABoXEAC0GBAAThoQAPIbEACMHRAAJh8QAMogEABkIhAA/iMQAJglEAAyJxAA1igQAHAqEAAKLBAApC0QAD4vEADiMBAAfDIQABY0EACwNRAAVDcQAO44EACIOhAALDwQAMY9EABgPxAA+kAQAJ5CEAA4RBAA0kUQAGxHEAAQSRAAqkoQAERMEADeTRAAeE8QABxREAC2UhAAUFQQAOpVEACOVxAAKFkQAMJaEABmXBAAAF4QAJpfEAA0YRAA2GIQAHJkEAAMZhAApmcQAEppEADkahAAfmwQACJuEAC8bxAAVnEQAPByEACKdBAALnYQAMh3EABieRAA/HoQAJZ8EAA6fhAA1H8QAG6BEAASgxAArIQQAEaGEADghxAAhIkQAB6LEAC4jBAAUo4QAPaPEACQkRAAKpMQAMSUEABolhAAApgQAJyZEAA2mxAA2pwQAHSeEAAOoBAAqKEQAEKjEADmpBAAgKYQABqoEAC+qRAAWKsQAPKsEACMrhAAMLAQAMqxEABksxAA/rQQAKK2EAA8uBAA1rkQAHC7EAAKvRAArr4QAEjAEADiwRAAhsMQACDFEAC6xhAAVMgQAPjJEACSyxAALM0QAMbOEABq0BAABNIQAJ7TEAA41RAA0tYQAHbYEAAQ2hAAqtsQAE7dEADo3hAAguAQABziEADA4xAAWuUQAPTmEACO6BAAMuoQAMzrEABm7RAAAO8QAJrwEAA+8hAA2PMQAHL1EAAW9xAAsPgQAEr6EADk+xAAiP0QACL/EAC8ABEAVgIRAPoDEQCUBREALgcRAMgIEQBiChEABgwRAKANEQA6DxEA3hARAHgSEQASFBEArBURAFAXEQDqGBEAhBoRAB4cEQDCHREAXB8RAPYgEQCQIhEAKiQRAM4lEQBoJxEAAikRAKYqEQBALBEA2i0RAHQvEQAYMREAsjIRAEw0EQDmNREAijcRACQ5EQC+OhEAWDwRAPI9EQCWPxEAMEERAMpCEQBuRBEACEYRAKJHEQA8SREA4EoRAHpMEQAUThEArk8RAFJREQDsUhEAhlQRACBWEQC6VxEAXlkRAPhaEQCSXBEANl4RANBfEQBqYREABGMRAKhkEQBCZhEA3GcRAHZpEQAaaxEAtGwRAE5uEQDobxEAgnERACZzEQDAdBEAWnYRAP53EQCYeREAMnsRAMx8EQBwfhEACoARAKSBEQA+gxEA4oQRAHyGEQAWiBEAsIkRAEqLEQDujBEAiI4RACKQEQDGkREAYJMRAPqUEQCUlhEAOJgRANKZEQBsmxEABp0RAKqeEQBEoBEA3qERAHijEQASpREAtqYRAFCoEQDqqREAhKsRACitEQDCrhEAXLARAPaxEQCasxEANLURAM62EQBouBEADLoRAKa7EQBAvREA5L4RAH7AEQAYwhEAssMRAEzFEQDwxhEAisgRAC7KEQDIyxEAYs0RAPzOEQCW0BEAOtIRANTTEQBu1REACNcRAKzYEQBG2hEA4NsRAHrdEQAe3xEAuOARAFLiEQDs4xEAhuURACrnEQDE6BEAXuoRAALsEQCc7REANu8RANDwEQBq8hEADvQRAKj1EQBC9xEA3PgRAID6EQAa/BEAvv0RAFj/EQDyABIAjAISACYEEgDKBRIAZAcSAP4IEgCYChIAMgwSANYNEgBwDxIAChESAK4SEgBIFBIA4hUSAHwXEgAgGRIAuhoSAFQcEgDuHRIAkh8SACwhEgDGIhIAYCQSAPolEgCeJxIAOCkSANIqEgB2LBIAEC4SAKovEgBOMRIA6DISAII0EgAcNhIAtjcSAFA5EgD0OhIAjjwSACg+EgDMPxIAZkESAABDEgCaRBIAPkYSANhHEgBySRIADEsSAKZMEgBKThIA5E8SAH5REgAiUxIAvFQSAFZWEgDwVxIAlFkSAC5bEgDIXBIAYl4SAPxfEgCgYRIAOmMSANRkEgB4ZhIAEmgSAKxpEgBGaxIA6mwSAIRuEgAecBIAuHESAFxzEgD2dBIAkHYSACp4EgDEeRIAaHsSAAJ9EgCcfhIAQIASANqBEgB0gxIADoUSALKGEgBMiBIA5okSAICLEgAkjRIAvo4SAFiQEgDykRIAjJMSADCVEgDKlhIAZJgSAAiaEgCimxIAPJ0SANaeEgB6oBIAFKISAK6jEgBIpRIA7KYSAIaoEgAgqhIAuqsSAFStEgD4rhIAkrASACyyEgDQsxIAarUSAAS3EgCeuBIAQroSANy7EgB2vRIAEL8SALTAEgBOwhIA6MMSAILFEgAcxxIAwMgSAFrKEgD0yxIAmM0SADLPEgDM0BIAZtISAArUEgCk1RIAPtcSANjYEgB82hIAFtwSALDdEgBK3xIA5OASAIjiEgAi5BIAvOUSAGDnEgD66BIAlOoSAC7sEgDS7RIAbO8SAAbxEgCg8hIARPQSAN71EgB49xIAEvkSAKz6EgBQ/BIA6v0SAIT/EgAoARMAwgITAFwEEwD2BRMAmgcTADQJEwDOChMAaAwTAAIOEwCmDxMAQBETANoSEwB0FBMAGBYTALIXEwBMGRMA8BoTAIocEwAkHhMAvh8TAGIhEwD8IhMAliQTADAmEwDUJxMAbikTAAgrEwCiLBMARi4TAOAvEwB6MRMAFDMTALg0EwBSNhMA7DcTAIY5EwAgOxMAxDwTAF4+EwD4PxMAnEETADZDEwDQRBMAakYTAA5IEwCoSRMAQksTANxMEwB2ThMAGlATALRREwBOUxMA6FQTAIxWEwAmWBMAwFkTAGRbEwD+XBMAmF4TADJgEwDWYRMAcGMTAAplEwCkZhMASGgTAOJpEwB8axMAFm0TALBuEwBUcBMA7nETAIhzEwAsdRMAxnYTAGB4EwD6eRMAnnsTADh9EwDSfhMAbIATAAaCEwCqgxMARIUTAN6GEwCCiBMAHIoTALaLEwBQjRMA9I4TAI6QEwAokhMAwpMTAGaVEwAAlxMAmpgTADSaEwDYmxMAcp0TAAyfEwCmoBMASqITAOSjEwB+pRMAGKcTALyoEwBWqhMA8KsTAIqtEwAkrxMAyLATAGKyEwD8sxMAoLUTADq3EwDUuBMAbroTABK8EwCsvRMARr8TAODAEwB6whMAHsQTALjFEwBSxxMA7MgTAJDKEwAqzBMAxM0TAGjPEwAC0RMAnNITADbUEwDa1RMAdNcTAA7ZEwCo2hMAQtwTAObdEwCA3xMAGuETAL7iEwBY5BMA8uUTAIznEwAw6RMAyuoTAGTsEwD+7RMAmO8TADzxEwDW8hMAcPQTABT2EwCu9xMASPkTAOL6EwCG/BMAIP4TALr/EwBUARQA7gIUAJIEFAAsBhQAxgcUAGoJFAAECxQAngwUADgOFADSDxQAdhEUABATFACqFBQARBYUAOgXFACCGRQAHBsUAMAcFABaHhQA9B8UAI4hFAAyIxQAzCQUAGYmFAAAKBQAmikUAD4rFADYLBQAci4UAAwwFACwMRQASjMUAOQ0FACINhQAIjgUALw5FABWOxQA+jwUAJQ+FAAuQBQAyEEUAGJDFAAGRRQAoEYUADpIFADeSRQAeEsUABJNFACsThQAUFAUAOpRFACEUxQAHlUUAMJWFABcWBQA9lkUAJBbFAAqXRQAzl4UAGhgFAACYhQAnGMUAEBlFADaZhQAfmgUABhqFACyaxQATG0UAOZuFACKcBQAJHIUAL5zFABYdRQA8nYUAJZ4FAAwehQAynsUAGR9FAAIfxQAooAUADyCFADggxQAeoUUABSHFACuiBQAUooUAOyLFACGjRQAII8UALqQFABekhQA+JMUAJKVFAA2lxQA0JgUAGqaFAAEnBQAqJ0UAEKfFADcoBQAdqIUABqkFAC0pRQATqcUAOioFACCqhQAJqwUAMCtFABarxQA/rAUAJiyFAAytBQAzLUUAHC3FAAKuRQApLoUAD68FADYvRQAfL8UABbBFACwwhQASsQUAO7FFACIxxQAIskUAMbKFABgzBQA+s0UAJTPFAA40RQA0tIUAGzUFAAG1hQAoNcUAETZFADe2hQAeNwUABLeFAC23xQAUOEUAOriFACO5BQAKOYUAMLnFABc6RQAAOsUAJrsFAA07hQAzu8UAGjxFAAM8xQApvQUAED2FADa9xQAfvkUABj7FACy/BQAVv4UAPD/FACKARUAJAMVAMgEFQBiBhUA/AcVAJYJFQAwCxUA1AwVAG4OFQAIEBUArBEVAEYTFQDgFBUAehYVAB4YFQC4GRUAUhsVAOwcFQCQHhUAKiAVAMQhFQBeIxUA+CQVAJwmFQA2KBUA0CkVAHQrFQAOLRUAqC4VAEIwFQDmMRUAgDMVABo1FQC0NhUATjgVAPI5FQCMOxUAJj0VAMA+FQBkQBUA/kEVAKJDFQA8RRUA1kYVAHBIFQAKShUArksVAEhNFQDiThUAfFAVACBSFQDEUxUAXlUVAPhWFQCcWBUANloVANBbFQBqXRUADl8VAKhgFQBCYhUA5mMVAIBlFQAaZxUAtGgVAE5qFQDyaxUAjG0VACZvFQDAcBUAZHIVAP5zFQCYdRUAMncVANZ4FQBwehUACnwVAK59FQBIfxUA4oAVAHyCFQAghBUAuoUVAFSHFQDuiBUAiIoVACyMFQDGjRUAYI8VAASRFQCekhUAOJQVANKVFQBslxUAEJkVAKqaFQBEnBUA6J0VAIKfFQAcoRUAtqIVAFqkFQD0pRUAjqcVACipFQDMqhUAZqwVAACuFQCarxUAPrEVANiyFQBytBUADLYVAKa3FQBKuRUA5LoVAH68FQAivhUAvL8VAFbBFQDwwhUAlMQVAC7GFQDIxxUAYskVAPzKFQCgzBUAOs4VANTPFQBu0RUAEtMVAKzUFQBG1hUA6tcVAITZFQAe2xUAuNwVAFLeFQD23xUAkOEVACrjFQDO5BUAaOYVAALoFQCc6RUAQOsVANrsFQB07hUADvAVAKjxFQBM8xUA5vQVAID2FQAa+BUAvvkVAFj7FQDy/BUAlv4VADAAFgDKARYAZAMWAAgFFgCiBhYAPAgWANYJFgBwCxYAFA0WAK4OFgBIEBYA4hEWAIYTFgAgFRYAuhYWAF4YFgD4GRYAkhsWACwdFgDQHhYAaiAWAAQiFgCeIxYAOCUWANwmFgB2KBYAECoWAKorFgBOLRYA6C4WAIIwFgAmMhYAwDMWAFo1FgD0NhYAjjgWADI6FgDMOxYAZj0WAAo/FgCkQBYAPkIWANhDFgB8RRYAFkcWALBIFgBKShYA5EsWAIhNFgAiTxYAvFAWAFZSFgD6UxYAlFUWAC5XFgDSWBYAbFoWAAZcFgCgXRYARF8WAN5gFgB4YhYAEmQWAKxlFgBQZxYA6mgWAIRqFgAebBYAwm0WAFxvFgD2cBYAmnIWADR0FgDOdRYAaHcWAAx5FgCmehYAQHwWANp9FgB0fxYAGIEWALKCFgBMhBYA5oUWAIqHFgAkiRYAvooWAGKMFgD8jRYAlo8WADCRFgDUkhYAbpQWAAiWFgCilxYAPJkWAOCaFgB6nBYAFJ4WALifFgBSoRYA7KIWAIakFgAqphYAxKcWAF6pFgD4qhYAnKwWADauFgDQrxYAarEWAASzFgCotBYAQrYWANy3FgCAuRYAGrsWALS8FgBOvhYA8r8WAIzBFgAmwxYAwMQWAFrGFgD+xxYAmMkWADLLFgDMzBYAcM4WAArQFgCk0RYASNMWAOLUFgB81hYAFtgWALrZFgBU2xYA7twWAIjeFgAi4BYAxuEWAGDjFgD65BYAlOYWADjoFgDS6RYAdusWABDtFgCq7hYARPAWAN7xFgB48xYAHPUWALb2FgBQ+BYA9PkWAI77FgAo/RYAwv4WAGYAFwAAAhcAmgMXADQFFwDOBhcAcggXAAwKFwCmCxcASg0XAOQOFwB+EBcAGBIXALwTFwBWFRcA8BYXAIoYFwAkGhcAyBsXAGIdFwD8HhcAoCAXADoiFwDUIxcAbiUXABInFwC2KBcAUCoXAOorFwCOLRcAKC8XAMIwFwBcMhcAADQXAJo1FwA0NxcAzjgXAHI6FwAMPBcApj0XAEo/FwDkQBcAfkIXABhEFwCyRRcAVkcXAPBIFwCKShcAJEwXAMhNFwBiTxcA/FAXAJZSFwA6VBcA1FUXAG5XFwASWRcArFoXAEZcFwDgXRcAhF8XAB5hFwC4YhcAUmQXAOxlFwCQZxcAKmkXAMRqFwBebBcAAm4XAJxvFwA2cRcA0HIXAHR0FwAOdhcAqHcXAEx5FwDmehcAgHwXABp+FwC+fxcAWIEXAPKCFwCMhBcAMIYXAMqHFwBkiRcA/ooXAJiMFwA8jhcA1o8XAHCRFwAKkxcArpQXAEiWFwDilxcAhpkXACCbFwC6nBcAVJ4XAPifFwCSoRcALKMXAMakFwBqphcABKgXAJ6pFwA4qxcA0qwXAHauFwAQsBcAqrEXAE6zFwDotBcAgrYXABy4FwDAuRcAWrsXAPS8FwCOvhcAKMAXAMzBFwBmwxcAAMUXAJrGFwA+yBcA2MkXAHLLFwAWzRcAsM4XAErQFwDk0RcAiNMXACLVFwC81hcAVtgXAPrZFwCU2xcALt0XAMjeFwBi4BcABuIXAKDjFwA65RcA1OYXAHjoFwAS6hcArOsXAFDtFwDq7hcAhPAXAB7yFwDC8xcAXPUXAPb2FwCQ+BcAKvoXAM77FwBo/RcAAv8XAKYAGABAAhgA2gMYAHQFGAAYBxgAsggYAEwKGADmCxgAgA0YACQPGAC+EBgAWBIYAPwTGACWFRgAMBcYAMoYGABuGhgACBwYAKIdGAA8HxgA1iAYAHoiGAAUJBgAriUYAEgnGADsKBgAhioYACAsGAC6LRgAXi8YAPgwGACSMhgANjQYANA1GABqNxgABDkYAKg6GABCPBgA3D0YAHY/GAAQQRgAtEIYAE5EGADoRRgAgkcYACZJGADAShgAWkwYAP5NGACYTxgAMlEYAMxSGABwVBgAClYYAKRXGAA+WRgA4loYAHxcGAAWXhgAsF8YAEphGADuYhgAiGQYACJmGAC8ZxgAYGkYAPpqGACUbBgAOG4YANJvGABscRgABnMYAKp0GABEdhgA3ncYAHh5GAASexgAtnwYAFB+GADqfxgAhIEYACiDGADChBgAXIYYAACIGACaiRgANIsYAM6MGAByjhgADJAYAKaRGABAkxgA2pQYAH6WGAAYmBgAspkYAFabGADwnBgAip4YACSgGADIoRgAYqMYAPykGACWphgAOqgYANSpGABuqxgACK0YAKKuGABGsBgA4LEYAHqzGAAUtRgAuLYYAFK4GADsuRgAkLsYACq9GADEvhgAXsAYAALCGACcwxgANsUYANDGGABqyBgADsoYAKjLGABCzRgA3M4YAIDQGAAa0hgAtNMYAE7VGADy1hgAjNgYACbaGADK2xgAZN0YAP7eGACY4BgAPOIYANbjGABw5RgACucYAKToGABI6hgA4usYAHztGAAW7xgAuvAYAFTyGADu8xgAkvUYACz3GADG+BgAYPoYAAT8GACe/RgAOP8YANIAGQB2AhkAEAQZAKoFGQBEBxkA6AgZAIIKGQAcDBkAtg0ZAFAPGQD0EBkAjhIZACgUGQDCFRkAZhcZAAAZGQCaGhkANBwZANgdGQByHxkADCEZALAiGQBKJBkA5CUZAH4nGQAiKRkAvCoZAFYsGQDwLRkAii8ZAC4xGQDIMhkAYjQZAPw1GQCgNxkAOjkZANQ6GQB4PBkAEj4ZAKw/GQBGQRkA6kIZAIREGQAeRhkAuEcZAFxJGQD2ShkAkEwZACpOGQDETxkAaFEZAAJTGQCcVBkAQFYZANpXGQB0WRkADlsZALJcGQBMXhkA5l8ZAIBhGQAaYxkAvmQZAFhmGQDyZxkAjGkZADBrGQDKbBkAZG4ZAAhwGQCicRkAPHMZANZ0GQB6dhkAFHgZAK55GQBIexkA4nwZAIZ+GQAggBkAuoEZAF6DGQD4hBkAkoYZACyIGQDQiRkAaosZAASNGQCejhkAOJAZANyRGQB2kxkAEJUZAKqWGQBOmBkA6JkZAIKbGQAcnRkAwJ4ZAFqgGQD0oRkAmKMZADKlGQDMphkAZqgZAAqqGQCkqxkAPq0ZANiuGQBysBkAFrIZALCzGQBKtRkA5LYZAIi4GQAiuhkAxrsZAGC9GQD6vhkAlMAZAC7CGQDIwxkAbMUZAAbHGQCgyBkAOsoZAN7LGQB4zRkAEs8ZAKzQGQBQ0hkA6tMZAITVGQAo1xkAwtgZAFzaGQD22xkAkN0ZADTfGQDO4BkAaOIZAALkGQCm5RkAQOcZANroGQB+6hkAGOwZALLtGQBM7xkA8PAZAIryGQAk9BkAvvUZAFj3GQD8+BkAlvoZADD8GQDK/RkAbv8ZAAgBGgCiAhoAPAQaAOAFGgB6BxoAFAkaALgKGgBSDBoA7A0aAIYPGgAqERoAxBIaAF4UGgD4FRoAnBcaADYZGgDQGhoAahwaAAQeGgCoHxoAQiEaANwiGgB2JBoAGiYaALQnGgBOKRoA8ioaAIwsGgAmLhoAwC8aAGQxGgD+MhoAmDQaADI2GgDWNxoAcDkaAAo7GgCkPBoAPj4aAOI/GgB8QRoAFkMaALBEGgBURhoA7kcaAIhJGgAsSxoAxkwaAGBOGgD6TxoAnlEaADhTGgDSVBoAbFYaABBYGgCqWRoARFsaAN5cGgB4XhoAHGAaALZhGgBQYxoA6mQaAI5mGgAoaBoAwmkaAGZrGgAAbRoAmm4aADRwGgDYcRoAcnMaAAx1GgCmdhoAQHgaAOR5GgB+exoAGH0aALJ+GgBWgBoA8IEaAIqDGgAkhRoAyIYaAGKIGgD8iRoAoIsaADqNGgDUjhoAbpAaABKSGgCskxoARpUaAOCWGgCEmBoAHpoaALibGgBSnRoA9p4aAJCgGgAqohoAxKMaAF6lGgACpxoAnKgaADaqGgDQqxoAdK0aAA6vGgCosBoATLIaAOazGgCAtRoAGrcaAL64GgBYuhoA8rsaAIy9GgAmvxoAysAaAGTCGgD+wxoAosUaADzHGgDWyBoAcMoaABTMGgCuzRoASM8aAOLQGgB80hoAINQaALrVGgBU1xoA7tgaAJLaGgAs3BoA0N0aAHTfGgAO4RoAqOIaAEzkGgDm5RoAgOcaABrpGgC+6hoAWOwaAPLtGgCM7xoAJvEaAMryGgBk9BoA/vUaAJj3GgA8+RoA1voaAHD8GgAU/hoArv8aAEgBGwDiAhsAhgQbACAGGwC6BxsAVAkbAO4KGwCSDBsALA4bAMYPGwBgERsABBMbAJ4UGwA4FhsA0hcbAHYZGwAQGxsAqhwbAE4eGwDoHxsAgiEbABwjGwDAJBsAWiYbAPQnGwCOKRsAKCsbAMwsGwBmLhsAADAbAJoxGwA+MxsA2DQbAHI2GwAWOBsAsDkbAEo7GwDkPBsAiD4bACJAGwC8QRsAVkMbAPBEGwCURhsALkgbAMhJGwBiSxsABk0bAKBOGwA6UBsA1FEbAHhTGwASVRsArFYbAEZYGwDqWRsAhFsbAB5dGwC4XhsAXGAbAPZhGwCQYxsANGUbAM5mGwBoaBsAAmobAKZrGwBAbRsA2m4bAHRwGwAOchsAsnMbAEx1GwDmdhsAgHgbACR6GwC+exsAWH0bAPJ+GwCWgBsAMIIbAMqDGwBuhRsACIcbAKKIGwA8ihsA4IsbAHqNGwAUjxsArpAbAEiSGwDskxsAhpUbACCXGwC6mBsAXpobAPibGwCSnRsANp8bANCgGwBqohsABKQbAKilGwBCpxsA3KgbAHaqGwAQrBsAtK0bAE6vGwDosBsAgrIbACa0GwDAtRsAZLcbAP64GwCYuhsAMrwbAMy9GwBmvxsACsEbAKTCGwA+xBsA2MUbAHzHGwAWyRsAsMobAFTMGwDuzRsAiM8bACLRGwDG0hsAYNQbAPrVGwCU1xsALtkbANLaGwBs3BsABt4bAKDfGwBE4RsA3uIbAHjkGwAc5hsAtucbAFDpGwDq6hsAjuwbACjuGwDC7xsAXPEbAPbyGwCa9BsANPYbAM73GwBo+RsADPsbAKb8GwBA/hsA5P8bAH4BHAAYAxwAsgQcAFYGHADwBxwAigkcACQLHAC+DBwAYg4cAPwPHACWERwAMBMcANQUHABuFhwACBgcAKwZHABGGxwA4BwcAHoeHAAeIBwAuCEcAFIjHADsJBwAhiYcACooHADEKRwAXiscAPgsHACcLhwANjAcANAxHAB0MxwADjUcAKg2HABCOBwA5jkcAIA7HAAaPRwAtD4cAE5AHADyQRwAjEMcACZFHADARhwAZEgcAP5JHACYSxwAPE0cANZOHABwUBwAClIcAK5THABIVRwA4lYcAHxYHAAWWhwAulscAFRdHADuXhwAiGAcACxiHADGYxwAYGUcAARnHACeaBwAOGocANJrHAB2bRwAEG8cAKpwHABEchwA3nMcAIJ1HAAcdxwAtngcAFB6HAD0exwAjn0cACh/HADMgBwAZoIcAACEHACahRwAPoccANiIHAByihwADIwcAKaNHABKjxwA5JAcAH6SHAAilBwAvJUcAHSXHAAOmRwAspocAEycHADwnRwAip8cADihHADSohwAbKQcAAamHACgpxwARKkcAN6qHAB4rBwAEq4cALavHABQsRwA6rIcAIS0HAAothwAwrccAFy5HAD2uhwAmrwcADS+HADOvxwAcsEcAAzDHACmxBwAQMYcAOTHHAB+yRwAGMscALLMHABMzhwA8M8cAIrRHAAk0xwAvtQcAGLWHAD81xwAltkcADrbHADU3BwAbt4cAAjgHACi4RwARuMcAODkHAB65hwAFOgcALjpHABS6xwA7OwcAIbuHAAq8BwAxPEcAF7zHAAC9RwAnPYcADb4HADQ+RwAavscAA79HACo/hwAQgAdANwBHQCAAx0AGgUdALQGHQBYCB0A8gkdAIwLHQAmDR0Ayg4dAGQQHQD+ER0AmBMdADIVHQDWFh0AcBgdAAoaHQCkGx0ASB0dAOIeHQB8IB0AFiIdALojHQBUJR0A7iYdAJIoHQAsKh0AxisdAGAtHQD6Lh0AnjAdADgyHQDSMx0AbDUdABA3HQCqOB0ARDodAN47HQCCPR0AHD8dALZAHQBaQh0A9EMdAI5FHQAoRx0AwkgdAGZKHQAATB0Amk0dADRPHQDYUB0AclIdAAxUHQCmVR0ASlcdAORYHQB+Wh0AIlwdALxdHQBWXx0A8GAdAIpiHQAuZB0AyGUdAGJnHQD8aB0AoGodADpsHQDUbR0AeG8dABJxHQCsch0ARnQdAOp1HQCEdx0AHnkdALh6HQBSfB0A9n0dAJB/HQAqgR0AxIIdAGiEHQAChh0AnIcdAECJHQDaih0AdIwdAA6OHQCyjx0ATJEdAOaSHQCAlB0AGpYdAL6XHQBYmR0A8podAIycHQAwnh0Ayp8dAGShHQAIox0AoqQdADymHQDWpx0AcKkdABSrHQCurB0ASK4dAOKvHQCGsR0AILMdALq0HQBUth0A+LcdAJK5HQAsux0A0LwdAGq+HQAEwB0AnsEdADjDHQDcxB0AdsYdABDIHQCqyR0ATssdAOjMHQCCzh0AHNAdAMDRHQBa0x0A9NQdAJjWHQAy2B0AzNkdAGbbHQAA3R0ApN4dAD7gHQDY4R0AcuMdABblHQCw5h0ASugdAOTpHQCI6x0AIu0dALzuHQBg8B0A+vEdAJTzHQAu9R0AyPYdAGz4HQAG+h0AoPsdADr9HQDe/h0AeAAeABICHgCsAx4AUAUeAOoGHgCECB4AKAoeAMILHgBcDR4A9g4eAJoQHgA0Eh4AzhMeAGgVHgACFx4AphgeAEAaHgDaGx4AdB0eABgfHgCyIB4ATCIeAPAjHgCKJR4AJCceAL4oHgBiKh4A/CseAJYtHgAwLx4AyjAeAG4yHgAINB4AojUeADw3HgDgOB4AejoeABQ8HgCuPR4AUj8eAOxAHgCGQh4AKkQeAMRFHgBeRx4A+EgeAJJKHgA2TB4A0E0eAGpPHgAEUR4AqFIeAEJUHgDcVR4AdlceABpZHgC0Wh4ATlweAPJdHgCMXx4AJmEeAMBiHgBaZB4A/mUeAJhnHgAyaR4AzGoeAHBsHgAKbh4ApG8eAD5xHgDich4AfHQeABZ2HgC6dx4AVHkeAO56HgCIfB4AIn4eAMZ/HgBggR4ABIMeAJSEHgA4hh4A0oceAGyJHgAGix4AqoweAESOHgDejx4AeJEeAByTHgC2lB4AUJYeAPSXHgCOmR4AKJseAMKcHgBcnh4AAKAeAJqhHgA0ox4A2KQeAHKmHgAMqB4ApqkeAECrHgDkrB4Afq4eABiwHgCysR4AVrMeAPC0HgCKth4AJLgeAMi5HgBiux4A/LweAKC+HgA6wB4A1MEeAG7DHgAIxR4ArMYeAEbIHgDgyR4AesseAB7NHgC4zh4AUtAeAOzRHgCQ0x4AKtUeAMTWHgBo2B4AAtoeAJzbHgA23R4A0N4eAHTgHgAO4h4AqOMeAELlHgDm5h4AgOgeABrqHgC06x4AWO0eAPLuHgCM8B4AJvIeAMrzHgBk9R4A/vYeAJj4HgA8+h4A1vseAHD9HgAU/x4ArgAfAEgCHwDiAx8AfAUfACAHHwC6CB8AVAofAO4LHwCSDR8ALA8fAMYQHwBgEh8ABBQfAJ4VHwA4Fx8A3BgfAHYaHwAQHB8Aqh0fAEQfHwDoIB8AgiIfABwkHwC2JR8AWicfAPQoHwCOKh8AKCwfAMwtHwBmLx8AADEfAKQyHwA+NB8A2DUfAHI3HwAMOR8AsDofAEo8HwDkPR8Afj8fACJBHwC8Qh8AVkQfAPBFHwCURx8ALkkfAMhKHwBsTB8ABk4fAKBPHwA6UR8A1FIfAHhUHwASVh8ArFcfAEZZHwDqWh8AhFwfAB5eHwDCXx8AXGEfAPZiHwCQZB8ANGYfAM5nHwBoaR8AAmsfAJxsHwBAbh8A2m8fAHRxHwAOcx8AsnQfAEx2HwDmdx8AgHkfACR7HwC+fB8AWH4fAPx/HwCWgR8AMIMfAMqEHwBkhh8ACIgfAKKJHwA8ix8A1owfAHqOHwAUkB8ArpEfAEiTHwDslB8AhpYfACCYHwDEmR8AXpsfAPicHwCSnh8ALKAfANChHwBqox8ABKUfAJ6mHwBCqB8A3KkfAHarHwAQrR8AtK4fAE6wHwDosR8AjLMfACa1HwDAth8AWrgfAPS5HwCYux8AMr0fAMy+HwBmwB8ACsIfAKTDHwA+xR8A2MYfAHzIHwAWyh8AsMsfAFTNHwDuzh8AiNAfACLSHwDG0x8AYNUfAPrWHwCU2B8ALtofANLbHwBs3R8ABt8fAKrgHwBE4h8A3uMfAHjlHwAS5x8AtugfAFDqHwDq6x8AhO0fACjvHwDC8B8AXPIfAAD0HwCa9R8ANPcfAM74HwBo+h8ADPwfAKb9HwBA/x8A5AAgAH4CIAAYBCAAsgUgAEwHIADwCCAAigogACQMIAC+DSAAYg8gAPwQIACWEiAAMBQgANQVIABuFyAACBkgAKwaIABGHCAA4B0gAHofIAAeISAAuCIgAFIkIADsJSAAhicgACopIADEKiAAXiwgAPgtIACcLyAANjEgANAyIABqNCAADjYgAKg3IABCOSAA3DogAIA8IAAaPiAAtD8gAE5BIADyQiAAjEQgACZGIADARyAAZEkgAP5KIACYTCAAMk4gANZPIABwUSAAClMgAK5UIABIViAA4lcgAHxZIAAgWyAAulwgAFReIADuXyAAiGEgACxjIADGZCAAYGYgAPpnIACeaSAAOGsgANJsIAB2biAAEHAgAKpxIABEcyAA3nQgAIJ2IAAceCAAtnkgAFB7IAD0fCAAjn4gACiAIADCgSAAZoMgAACFIACahiAAPoggANiJIAByiyAADI0gAKaOIABKkCAA5JEgAH6TIAAYlSAAvJYgAFaYIADwmSAAipsgAC6dIADIniAAYqAgAAaiIACgoyAAOqUgANSmIABuqCAAEqogAKyrIABGrSAA4K4gAISwIAAesiAAuLMgAFK1IAD2tiAAkLggACq6IADOuyAAaL0gAAK/IACcwCAANsIgANrDIAB0xSAADscgALLIIABMyiAA5ssgAIDNIAAazyAAvtAgAFjSIADy0yAAjNUgADDXIADK2CAAZNogAP7bIACi3SAAPN8gANbgIAB64iAAFOQgAK7lIABI5yAA4uggAIbqIAAg7CAAuu0gAFTvIAD48CAAkvIgACz0IADG9SAAavcgAAT5IACe+iAAQvwgANz9IAB2/yAAEAEhAKoCIQBOBCEA6AUhAIIHIQAcCSEAwAohAFoMIQD0DSEAjg8hADIRIQDMEiEAZhQhAAoWIQCkFyEAPhkhANgaIQByHCEAFh4hALAfIQBKISEA5CIhAIgkIQAiJiEAvCchAFYpIQD6KiEAlCwhAC4uIQDSLyEAbDEhAAYzIQCgNCEAOjYhAN43IQB4OSEAEjshALY8IQBQPiEA6j8hAIRBIQAeQyEAwkQhAFxGIQD2RyEAkEkhADRLIQDOTCEAaE4hAAJQIQCmUSEAQFMhANpUIQB+ViEAGFghALJZIQBMWyEA5lwhAIpeIQAkYCEAvmEhAFhjIQD8ZCEAlmYhADBoIQDUaSEAbmshAAhtIQCibiEAPHAhAOBxIQB6cyEAFHUhAK52IQBSeCEA7HkhAIZ7IQAgfSEAxH4hAF6AIQD4gSEAnIMhADaFIQDQhiEAaoghAASKIQCoiyEAQo0hANyOIQB2kCEAGpIhALSTIQBOlSEA6JYhAIyYIQAmmiEAwJshAGSdIQD+niEAmKAhADKiIQDMoyEAcKUhAAqnIQCkqCEAPqohAOKrIQB8rSEAFq8hALCwIQBUsiEA7rMhAIi1IQAstyEAxrghAGC6IQD6uyEAlL0hADi/IQDSwCEAbMIhAAbEIQCqxSEARMchAN7IIQCCyiEAHMwhALbNIQBQzyEA6tAhAI7SIQAo1CEAwtUhAFzXIQAA2SEAmtohADTcIQDO3SEAct8hAAzhIQCm4iEASuQhAOTlIQB+5yEAGOkhALLqIQBW7CEA8O0hAIrvIQAk8SEAyPIhAGL0IQD89SEAlvchADr5IQDU+iEAbvwhABL+IQCs/yEARgEiAOACIgB6BCIAHgYiALgHIgBSCSIA9goiAJAMIgAqDiIAxA8iAF4RIgACEyIAnBQiADYWIgDQFyIAdBkiAA4bIgCoHCIATB4iAOYfIgCAISIAGiMiALQkIgBYJiIA8iciAIwpIgAmKyIAyiwiAGQuIgD+LyIAmDEiADIzIgDWNCIAcDYiAAo4IgCuOSIASDsiAOI8IgCGPiIAIEAiALpBIgBUQyIA7kQiAJJGIgAsSCIAxkkiAGBLIgD6TCIAnk4iADhQIgDcUSIAdlMiABBVIgCqViIATlgiAOhZIgCCWyIAHF0iALZeIgBaYCIA9GEiAI5jIgAoZSIAzGYiAGZoIgAAaiIApGsiAD5tIgDYbiIAcnAiAAxyIgCwcyIASnUiAOR2IgB+eCIAInoiALx7IgBWfSIA8H4iAJSAIgAugiIAyIMiAGyFIgAGhyIAoIgiADqKIgDUiyIAeI0iABKPIgCskCIARpIiAOqTIgCElSIAHpciAMKYIgBcmiIA9psiAJCdIgAqnyIAzqAiAGiiIgACpCIAnKUiAECnIgDaqCIAdKoiAA6sIgCyrSIATK8iAOawIgCKsiIAJLQiAL61IgBYtyIA8rgiAJa6IgAwvCIAyr0iAGS/IgAIwSIAosIiADzEIgDWxSIAesciABTJIgCuyiIAUswiAOzNIgCGzyIAINEiALrSIgBe1CIA+NUiAJLXIgAs2SIA0NoiAGrcIgAE3iIAnt8iADjhIgDc4iIAduQiABrmIgC05yIATukiAOjqIgCC7CIAJu4iAMDvIgBa8SIA9PIiAJj0IgAy9iIAzPciAGb5IgAK+yIApPwiAD7+IgDi/yIAfAEjABYDIwCwBCMASgYjAO4HIwCICSMAIgsjALwMIwBWDiMA+g8jAJQRIwA4EyMA0hQjAGwWIwAGGCMAoBkjAEQbIwDeHCMAeB4jABIgIwC2ISMAUCMjAOokIwCEJiMAKCgjAMIpIwBcKyMAAC0jAJouIwA0MCMAzjEjAGgzIwAMNSMApjYjAEA4IwDaOSMAfjsjABg9IwCyPiMAVkAjAPBBIwCKQyMAJEUjAL5GIwBiSCMA/EkjAJZLIwAwTSMA1E4jAG5QIwAIUiMAolMjAEZVIwDgViMAelgjAB5aIwC4WyMAUl0jAOxeIwCGYCMAKmIjAMRjIwBeZSMA+GYjAJxoIwA2aiMA0GsjAHRtIwAObyMAqHAjAEJyIwDccyMAgHUjABp3IwC0eCMATnojAPJ7IwCMfSMAJn8jAMCAIwBkgiMA/oMjAJiFIwA8hyMA1ogjAHCKIwAKjCMApI0jAEiPIwDikCMAfJIjABaUIwCwlSMAVJcjAO6YIwCSmiMALJwjAMadIwBgnyMA+qAjAJ6iIwA4pCMA0qUjAGynIwAQqSMAqqojAESsIwDerSMAgq8jAByxIwC2siMAWrQjAPS1IwCOtyMAKLkjAMK6IwBmvCMAAL4jAJq/IwA0wSMA2MIjAHLEIwAMxiMApscjAErJIwDkyiMAfswjACLOIwC8zyMAVtEjAPDSIwCK1CMALtYjAMjXIwBi2SMA/NojAKDcIwA63iMA1N8jAG7hIwAS4yMAtuQjAFDmIwDq5yMAjukjACjrIwDC7CMAXO4jAADwIwCa8SMANPMjANj0IwBy9iMAFvgjALr5IwBU+yMA7vwjAIj+IwAiACQAxgEkAGADJAAEBSQAngYkADgIJADSCSQAdgskABANJACqDiQARBAkAN4RJACCEyQAHBUkALYWJABQGCQA9BkkAI4bJAAoHSQAwh4kAGYgJAAAIiQAmiMkAD4lJADYJiQAcigkAAwqJACmKyQASi0kAOQuJAB+MCQAGDIkALwzJABWNSQA8DYkAIo4JAAuOiQAyDskAGI9JAAGPyQAoEAkADpCJADUQyQAbkUkABJHJACsSCQARkokAOBLJACETSQAHk8kALhQJABSUiQA9lMkAJBVJAAqVyQAzlgkAGhaJAACXCQAnF0kADZfJADaYCQAdGIkAA5kJACoZSQATGckAOZoJACAaiQAJGwkAL5tJABYbyQA8nAkAIxyJAAwdCQAynUkAGR3JAD+eCQAonokADx8JADWfSQAcH8kABSBJACugiQASIQkAOyFJACGhyQAIIkkALqKJABUjCQA+I0kAJKPJAAskSQAxpIkAGqUJAAEliQAnpckADiZJADSmiQAdpwkABCeJACqnyQATqEkAOiiJACCpCQAJqYkAMCnJABaqSQA9KokAI6sJAAyriQAzK8kAGaxJAAKsyQApLQkAD62JADYtyQAcrkkABa7JACwvCQASr4kAOS/JACIwSQAIsMkALzEJABgxiQA+sckAJTJJAAuyyQAyMwkAGzOJAAG0CQAoNEkADrTJADe1CQAeNYkABLYJACs2SQAUNskAOrcJACE3iQAKOAkAMLhJABc4yQA9uQkAJDmJAA06CQAzukkAGjrJAAC7SQApu4kAEDwJADa8SQAdPMkABj1JACy9iQATPgkAPD5JACK+yQAJP0kAL7+JABYACUA/AElAJYDJQAwBSUAygYlAGQIJQAICiUAogslADwNJQDgDiUAehAlABQSJQC4EyUAUhUlAOwWJQCGGCUAIBolAMQbJQBeHSUA+B4lAJIgJQAsIiUA0CMlAGolJQAEJyUAqCglAEIqJQDcKyUAgC0lABovJQC0MCUATjIlAOgzJQCMNSUAJjclAMA4JQBaOiUA9DslAJg9JQAyPyUAzEAlAHBCJQAKRCUApEUlAEhHJQDiSCUAfEolABZMJQCwTSUAVE8lAO5QJQCIUiUAIlQlAMZVJQBgVyUA+lglAJRaJQA4XCUA0l0lAGxfJQAQYSUAqmIlAERkJQDeZSUAeGclABxpJQC2aiUAUGwlAOptJQCObyUAKHElAMJyJQBcdCUAAHYlAJp3JQA0eSUA2HolAHJ8JQAMfiUApn8lAECBJQDkgiUAfoQlABiGJQCyhyUAVoklAPCKJQCKjCUAJI4lAMiPJQBikSUA/JIlAKCUJQA6liUA1JclAG6ZJQAImyUArJwlAEaeJQDgnyUAeqElAB6jJQC4pCUAUqYlAPanJQCQqSUAKqslAMSsJQBeriUAArAlAJyxJQBAsyUA5LQlAH62JQAYuCUAvLklAFa7JQDwvCUAir4lACTAJQC+wSUAYsMlAPzEJQCWxiUAOsglANTJJQBuyyUACM0lAKzOJQBG0CUA4NElAHrTJQAe1SUAuNYlAFLYJQDs2SUAkNslACrdJQDE3iUAXuAlAALiJQCc4yUANuUlANrmJQB06CUADuolAKjrJQBC7SUA5u4lAIDwJQAa8iUAtPMlAE71JQDy9iUAjPglACb6JQDK+yUAZP0lAP7+JQCiACYAPAImANYDJgBwBSYACgcmAK4IJgBICiYA4gsmAHwNJgAWDyYAuhAmAFQSJgDuEyYAkhUmACwXJgDGGCYAYBomAAQcJgCeHSYAOB8mANIgJgB2IiYAECQmAKolJgBEJyYA3igmAIIqJgAcLCYAti0mAFovJgD0MCYAjjImACg0JgDMNSYAZjcmAAA5JgCaOiYAPjwmANg9JgByPyYADEEmAKZCJgBKRCYA5EUmAH5HJgAiSSYAvEomAFZMJgDwTSYAlE8mAC5RJgDIUiYAYlQmAAZWJgCgVyYAOlkmANRaJgB4XCYAEl4mAKxfJgBQYSYA6mImAIRkJgAeZiYAuGcmAFxpJgD2aiYAkGwmACpuJgDEbyYAaHEmAAJzJgCcdCYAQHYmANp3JgB0eSYAGHsmALJ8JgBMfiYA5n8mAICBJgAkgyYAvoQmAFiGJgDyhyYAjIkmADCLJgDKjCYAbo4mAAiQJgCikSYAPJMmANaUJgB6liYAFJgmAK6ZJgBImyYA7JwmAIaeJgAgoCYAuqEmAF6jJgD4pCYAkqYmADaoJgDQqSYAaqsmAAStJgCeriYAQrAmANyxJgB2syYAELUmAKq2JgBOuCYA6LkmAIK7JgAmvSYAwL4mAFrAJgD+wSYAmMMmADLFJgDMxiYAZsgmAArKJgCkyyYAPs0mANjOJgBy0CYAFtImALDTJgBK1SYA7tYmAIjYJgAi2iYAvNsmAGDdJgD63iYAlOAmAC7iJgDS4yYAbOUmAAbnJgCg6CYAOuomAN7rJgB47SYAHO8mALbwJgBQ8iYA6vMmAIT1JgAo9yYAwvgmAFz6JgD2+yYAkP0mADT/JgDOACcAaAInAAwEJwCmBScAQAcnAOQIJwB+CicAGAwnALINJwBMDycA8BAnAIoSJwAkFCcAvhUnAFgXJwD8GCcAlhonADAcJwDUHScAbh8nAAghJwCiIicARiQnAOAlJwB6JycAFCknALgqJwBSLCcA7C0nAJAvJwAqMScAxDInAF40JwD4NScAnDcnADY5JwDQOicAajwnAAQ+JwCoPycAQkEnANxCJwCARCcAGkYnALRHJwBOSScA8konAIxMJwAmTicAwE8nAGRRJwD+UicAmFQnADJWJwDMVycAcFknAApbJwCuXCcASF4nAOJfJwB8YScAFmMnALpkJwBUZicA7mcnAIhpJwAsaycAxmwnAGBuJwD6bycAnnEnADhzJwDSdCcAdnYnABB4JwCqeScARHsnAOh8JwB4ficAHIAnALaBJwBQgycA9IQnAI6GJwAoiCcAwoknAFyLJwAAjScAmo4nADSQJwDYkScAcpMnAAyVJwCmlicASpgnAOSZJwB+mycAGJ0nALyeJwBWoCcA8KEnAIqjJwAupScAyKYnAGKoJwD8qScAlqsnADqtJwDUricAbrAnABKyJwCssycARrUnAOC2JwCEuCcAHronALi7JwBSvScA7L4nAJDAJwAqwicAxMMnAGjFJwACxycAnMgnAEDKJwDayycAdM0nAA7PJwCo0CcATNInAObTJwCA1ScAGtcnALTYJwBY2icA8tsnAIzdJwAw3ycAyuAnAGTiJwD+4ycAouUnADznJwDW6CcAcOonABTsJwCu7ScASO8nAOLwJwB88icAIPQnALr1JwBU9ycA+PgnAJL6JwAs/CcA0P0nAGr/JwAEASgAngIoADgEKADcBSgAdgcoABAJKACqCigATgwoAOgNKACCDygAHBEoAMASKABaFCgA9BUoAI4XKAAyGSgAzBooAGYcKAAAHigAmh8oAD4hKADYIigAciQoABYmKACwJygASikoAO4qKACILCgAIi4oALwvKABWMSgA+jIoAJQ0KAAuNigAyDcoAGw5KAAGOygAoDwoADo+KADUPygAeEEoABJDKAC2RCgAUEYoAOpHKACESSgAHksoAMJMKABcTigA9k8oAJBRKAA0UygAzlQoAGhWKAACWCgAnFkoAEBbKADaXCgAdF4oABhgKACyYSgATGMoAPBkKACKZigAJGgoAL5pKABYaygA/GwoAJZuKAAwcCgAynEoAG5zKAAIdSgAonYoADx4KADgeSgAensoABR9KACufigAUoAoAOyBKACGgygAIIUoAMSGKABeiCgA+IkoAJKLKAA2jSgA0I4oAGqQKAAEkigAqJMoAEKVKADcligAdpgoABCaKAC0mygATp0oAOieKACMoCgAJqIoAMCjKABkpSgA/qYoAJioKAAyqigAzKsoAHCtKAAKrygApLAoAD6yKADisygAfLUoABa3KACwuCgASrooAO67KACIvSgALL8oAMbAKABgwigA+sMoAJTFKAA4xygA0sgoAGzKKAAGzCgAqs0oAETPKADe0CgAeNIoABLUKAC21SgAUNcoAOrYKACO2igAKNwoAMLdKABc3ygAAOEoAJriKAA05CgAzuUoAHLnKAAM6SgApuooAEDsKADa7SgAfu8oABjxKACy8igAVvQoAPD1KACK9ygALvkoAMj6KABi/CgA/P0oAJb/KAA6ASkA1AIpAG4EKQAIBikAogcpAEYJKQDgCikAegwpAB4OKQC4DykAUhEpAOwSKQCQFCkAKhYpAMQXKQBeGSkAAhspAJwcKQA2HikA0B8pAGohKQAOIykAqCQpAEwmKQDmJykAgCkpABorKQC0LCkAWC4pAPIvKQCMMSkAJjMpAMo0KQBkNikA/jcpAJg5KQAyOykA1jwpAHA+KQAKQCkArkEpAEhDKQDiRCkAhkYpACBIKQC6SSkAVEspAO5MKQCSTikALFApAMZRKQBgUykA+lQpAJ5WKQA4WCkA0lkpAGxbKQAQXSkAql4pAE5gKQDoYSkAgmMpABxlKQC2ZikAUGgpAPRpKQCOaykAKG0pAMxuKQBmcCkAAHIpAJpzKQA+dSkA2HYpAHJ4KQAMeikApnspAEp9KQDkfikAfoApACKCKQC8gykAVoUpAPCGKQCUiCkALoopAMiLKQBijSkABo8pAKCQKQA6kikA1JMpAG6VKQASlykArJgpAEaaKQDqmykAhJ0pAB6fKQC4oCkAXKIpAPajKQCQpSkAKqcpAM6oKQBoqikAAqwpAJytKQA2rykA2rApAHSyKQAOtCkAsrUpAEy3KQDmuCkAgLopACS8KQC+vSkAWL8pAPLAKQCMwikAMMQpAMrFKQBkxykACMkpAKLKKQA8zCkA4M0pAHrPKQAU0SkArtIpAEjUKQDs1SkAhtcpACDZKQDE2ikAXtwpAPjdKQCS3ykALOEpANDiKQBq5CkABOYpAKjnKQBC6SkA3OopAHbsKQAQ7ikAtO8pAE7xKQDo8ikAgvQpACb2KQDA9ykAWvkpAPT6KQCO/CkAMv4pAMz/KQBmASoACgMqAKQEKgA+BioA2AcqAHwJKgAWCyoAsAwqAEoOKgDuDyoAiBEqACITKgC8FCoAVhYqAPoXKgCUGSoALhsqANIcKgBsHioABiAqAKohKgBEIyoA3iQqAHgmKgASKCoAtikqAFArKgDqLCoAhC4qAB4wKgDCMSoAXDMqAPY0KgCaNioANDgqAM45KgByOyoADD0qAKY+KgBAQCoA2kEqAH5DKgAYRSoAskYqAExIKgDmSSoAiksqACRNKgC+TioAYlAqAPxRKgCWUyoAMFUqANRWKgBuWCoACFoqAKJbKgBGXSoA4F4qAHpgKgAUYioArmMqAFJlKgDsZioAkGgqACpqKgDEayoAXm0qAPhuKgCccCoANnIqANBzKgBqdSoABHcqAKh4KgBCeioA3HsqAIB9KgAafyoAtIAqAFiCKgDygyoAjIUqACaHKgDAiCoAZIoqAP6LKgCYjSoAMo8qAMyQKgBwkioACpQqAKSVKgBIlyoA4pgqAHyaKgAgnCoAup0qAFSfKgDuoCoAiKIqACykKgDGpSoAYKcqAPqoKgCeqioAOKwqANKtKgBsryoABrEqAKqyKgBEtCoA3rUqAIK3KgAcuSoAtroqAFC8KgD0vSoAjr8qACjBKgDCwioAZsQqAADGKgCaxyoANMkqAM7KKgByzCoADM4qAKbPKgBK0SoA5NIqAH7UKgAi1ioAvNcqAFbZKgDw2ioAitwqAC7eKgDI3yoAYuEqAPziKgCW5CoAOuYqANTnKgBu6SoACOsqAKzsKgBG7ioA4O8qAITxKgAe8yoAuPQqAFL2KgD29yoAkPkqACr7KgDE/CoAaP4qAAIAKwCcASsANgMrANAEKwB0BisADggrAKgJKwBMCysA5gwrAIAOKwAaECsAvhErAFgTKwDyFCsAjBYrADAYKwDKGSsAZBsrAP4cKwCiHisAPCArANYhKwBwIysAFCUrAK4mKwBIKCsA7CkrAJorKwA0LSsA2C4rAHIwKwAMMisApjMrAEo1KwDkNisAfjgrABg6KwC8OysAVj0rAPA+KwCKQCsALkIrAMhDKwBiRSsA/EYrAKBIKwA6SisA1EsrAG5NKwAITysArFArAEZSKwDgUysAhFUrAB5XKwC4WCsAUlorAPZbKwCQXSsAKl8rAMRgKwBeYisAAmQrAJxlKwA2ZysA2mgrAHRqKwAObCsAqG0rAExvKwDmcCsAgHIrABp0KwC+dSsAWHcrAPJ4KwCMeisAJnwrAMp9KwBkfysA/oArAJiCKwA8hCsA1oUrAHqHKwAUiSsAroorAEiMKwDijSsAho8rACCRKwC6kisAVJQrAPiVKwCSlysALJkrAMaaKwBgnCsABJ4rAJ6fKwA4oSsA3KIrAHakKwAQpisAqqcrAE6pKwDoqisAgqwrAByuKwDArysAWrErAPSyKwCYtCsAMrYrAMy3KwBmuSsAALsrAKS8KwA+visA2L8rAHLBKwAWwysAsMQrAErGKwDkxysAfskrACLLKwC8zCsAVs4rAPrPKwCU0SsALtMrAMjUKwBs1isABtgrAKDZKwA62ysA3twrAHjeKwAS4CsAtuErAFDjKwDq5CsAhOYrAB7oKwDC6SsAXOsrAPbsKwCQ7isANPArAM7xKwBo8ysAAvUrAJz2KwBA+CsA2vkrAHT7KwAY/SsAsv4rAEwALADmASwAgAMsACQFLAC+BiwAWAgsAPwJLACWCywAMA0sAMoOLABuECwACBIsAKITLAA8FSwA4BYsAHoYLAAUGiwArhssAEgdLADsHiwAhiAsACAiLAC6IywAXiUsAPgmLACSKCwANiosANArLABqLSwABC8sAKgwLABCMiwA3DMsAHY1LAAaNywAtDgsAE46LADoOywAgj0sACY/LADAQCwAWkIsAP5DLACYRSwAMkcsAMxILABwSiwACkwsAKRNLAA+TywA4lAsAHxSLAAWVCwAsFUsAFRXLADuWCwAiFosACJcLAC8XSwAYF8sAPpgLACeYiwAOGQsANJlLABsZywABmksAKpqLABEbCwA3m0sAHhvLAAScSwAtnIsAFB0LADqdSwAjncsACh5LADCeiwAZnwsAAB+LACafywANIEsAM6CLAByhCwADIYsAKaHLABAiSwA2oosAH6MLAAYjiwAso8sAFaRLADwkiwAipQsACSWLADIlywAYpksAPyaLACWnCwAMJ4sANSfLABuoSwACKMsAKKkLABGpiwA4KcsAHqpLAAeqywAuKwsAFKuLADsrywAkLEsACqzLADEtCwAXrYsAAK4LACcuSwANrssANC8LABqviwADsAsAKjBLABCwywA3MQsAIDGLAAayCwAtMksAFjLLADyzCwAjM4sACbQLADK0SwAZNMsAP7ULACY1iwAPNgsANbZLABw2ywACt0sAKTeLABI4CwA4uEsAHzjLAAW5SwAuuYsAFToLADu6SwAkussACztLADG7iwAYPAsAATyLACe8ywAOPUsANL2LAB2+CwAEPosAKr7LABE/SwA6P4sAIIALQAcAi0AtgMtAFoFLQD0Bi0AjggtACgKLQDMCy0AZg0tAAAPLQCaEC0ANBItANgTLQByFS0ADBctAKYYLQBKGi0A5BstAIgdLQAiHy0AvCAtAFYiLQDwIy0AlCUtAC4nLQDIKC0AYiotAPwrLQCgLS0AOi8tANQwLQB4Mi0AEjQtAKw1LQBGNy0A6jgtAIQ6LQAePC0AuD0tAFw/LQD2QC0AkEItACpELQDERS0AaEctAAJJLQCcSi0AQEwtANpNLQB0Ty0ADlEtALJSLQBMVC0A5lUtAIBXLQAkWS0AvlotAFhcLQDyXS0All8tADBhLQDKYi0AZGQtAAhmLQCiZy0APGktANZqLQBwbC0AFG4tAK5vLQBIcS0A7HItAIZ0LQAgdi0AunctAF55LQD4ei0AknwtACx+LQDQfy0AaoEtAASDLQCehC0AQoYtANyHLQB2iS0AEIstALSMLQBOji0A6I8tAIKRLQAcky0AwJQtAFqWLQD0ly0AmJktADKbLQDMnC0AZp4tAAqgLQCkoS0APqMtANikLQB8pi0AFqgtALCpLQBKqy0A7qwtAIiuLQAisC0AvLEtAFazLQD6tC0AlLYtAC64LQDSuS0AbLstAAa9LQCgvi0ARMAtAN7BLQB4wy0AEsUtALbGLQBQyC0A6sktAITLLQAezS0Aws4tAFzQLQD20S0AmtMtADTVLQDO1i0AaNgtAAzaLQCm2y0AQN0tANreLQB+4C0AGOItALLjLQBM5S0A5uYtAIroLQAk6i0AvustAGLtLQD87i0AlvAtADDyLQDU8y0AbvUtAAj3LQCi+C0ARvotAOD7LQB6/S0AFP8tAK4ALgBSAi4A7AMuAIYFLgAqBy4AxAguAF4KLgD4Cy4AnA0uADYPLgDQEC4AahIuAA4ULgCoFS4AQhcuANwYLgB2Gi4AGhwuALQdLgBOHy4A6CAuAIwiLgAmJC4AyiUuAGQnLgD+KC4AmCouADIsLgDWLS4AcC8uAAoxLgCkMi4ASDQuAOI1LgB8Ny4AFjkuALA6LgBUPC4A7j0uAIg/LgAsQS4AxkIuAGBELgD6RS4AnkcuADhJLgDSSi4AbEwuABBOLgCqTy4ARFEuAN5SLgB4VC4AHFYuALZXLgBQWS4A9FouAI5cLgAoXi4Awl8uAGZhLgAAYy4AmmQuADRmLgDYZy4AcmkuAAxrLgCmbC4AQG4uAORvLgB+cS4AGHMuALJ0LgBWdi4A8HcuAIp5LgAuey4AyHwuAGJ+LgD8fy4AoIEuADqDLgDUhC4AboYuABKILgCsiS4ARosuAOCMLgB6ji4AHpAuALiRLgBSky4A9pQuAJCWLgAqmC4AxJkuAF6bLgACnS4AnJ4uADagLgDaoS4AdKMuAA6lLgCopi4ATKguAOapLgCAqy4AGq0uAL6uLgBYsC4A8rEuAIyzLgAmtS4AyrYuAGS4LgD+uS4AorsuADy9LgDWvi4AcMAuABTCLgCuwy4ASMUuAOLGLgB8yC4AIMouALrLLgBUzS4A7s4uAJLQLgAs0i4AxtMuAGDVLgAE1y4AntguADjaLgDS2y4Adt0uABDfLgCq4C4ATuIuAOjjLgCC5S4AHOcuAMDoLgBa6i4A9OsuAI7tLgAo7y4AzPAuAGbyLgAA9C4ApPUuAD73LgDY+C4AcvouABb8LgCw/S4ASv8uAOQALwCIAi8AIgQvALwFLwBWBy8A8AgvAJQKLwAuDC8AyA0vAGwPLwAGES8AoBIvADoULwDeFS8AeBcvABIZLwCsGi8AUBwvAOodLwCEHy8AHiEvALgiLwBcJC8A9iUvAJAnLwA0KS8AziovAGgsLwACLi8Api8vAEAxLwDaMi8AdDQvABg2LwCyNy8ATDkvAOY6LwCAPC8AJD4vAL4/LwBYQS8A/EIvAJZELwAwRi8AykcvAG5JLwAISy8AokwvADxOLwDWTy8AelEvABRTLwCuVC8AUlYvAOxXLwCGWS8AIFsvAMRcLwBeXi8A+F8vAJJhLwA2Yy8A0GQvAGpmLwAEaC8AnmkvAEJrLwDcbC8Adm4vABpwLwC0cS8ATnMvAOh0LwCMdi8AJngvAMB5LwBaey8A/nwvAJh+LwAygC8AzIEvAHCDLwAKhS8ApIYvAD6ILwDYiS8AfIsvABaNLwCwji8AVJAvAO6RLwCIky8AIpUvAMaWLwBgmC8A+pkvAJSbLwA4nS8A0p4vAGygLwAGoi8AoKMvAESlLwDepi8AeKgvABKqLwC2qy8AUK0vAOquLwCOsC8AKLIvAMKzLwBctS8AALcvAJq4LwA0ui8AzrsvAHK9LwAMvy8ApsAvAEDCLwDawy8AfsUvABjHLwCyyC8AVsovAPDLLwCKzS8AJM8vAMjQLwBi0i8A/NMvAJbVLwA61y8A1NgvAG7aLwAI3C8Aot0vAEbfLwDg4C8AeuIvABTkLwC45S8AUucvAOzoLwCQ6i8AKuwvAMTtLwBe7y8AAvEvAJzyLwA29C8A0PUvAGr3LwAO+S8AqPovAEL8LwDm/S8AgP8vABoBMAC0AjAAWAQwAPIFMACMBzAAJgkwAMoKMABkDDAA/g0wAJgPMAAyETAA1hIwAHAUMAAKFjAApBcwAEgZMADiGjAAfBwwACAeMAC6HzAAVCEwAO4iMACSJDAALCYwAMYnMABgKTAA+iowAJ4sMAA4LjAA0i8wAGwxMAAQMzAAqjQwAEQ2MADoNzAAgjkwABw7MAC2PDAAWj4wAPQ/MACOQTAAKEMwAMJEMABmRjAAAEgwAJpJMAA0SzAA2EwwAHJOMAAMUDAAsFEwAEpTMADkVDAAflYwACJYMAC8WTAAVlswAPBcMACUXjAALmAwAMhhMABiYzAA/GQwAKBmMAA6aDAA1GkwAHhrMAASbTAArG4wAEZwMADqcTAAhHMwAB51MAC4djAAXHgwAPZ5MACQezAAKn0wAMR+MABogDAAAoIwAJyDMABAhTAA2oYwAHSIMAAOijAAsoswAEyNMADmjjAAgJAwACSSMAC+kzAAWJUwAPKWMACWmDAAMJowAMqbMABknTAACJ8wAKKgMAA8ojAA1qMwAHqlMAAUpzAArqgwAEiqMADsqzAAhq0wACCvMAC6sDAAVLIwAPizMACStTAALLcwANC4MABqujAABLwwAJ69MABCvzAA3MAwAHbCMAAQxDAAtMUwAE7HMADoyDAAgsowABzMMADAzTAAWs8wAPTQMACY0jAAMtQwAMzVMABm1zAACtkwAKTaMAA+3DAA2N0wAHLfMAAW4TAAsOIwAErkMADk5TAAiOcwACLpMAC86jAAYOwwAPrtMACU7zAALvEwANLyMABs9DAABvYwAKD3MAA6+TAA3vowAHj8MAAS/jAArP8wAFABMQDqAjEAhAQxACgGMQDCBzEAXAkxAPYKMQCaDDEANA4xAM4PMQBoETEAAhMxAKYUMQBAFjEA2hcxAHQZMQAYGzEAshwxAEweMQDwHzEAiiExACQjMQC+JDEAWCYxAPwnMQCWKTEAMCsxAMosMQBuLjEACDAxAKIxMQBGMzEA4DQxAHo2MQAUODEAuDkxAFI7MQDsPDEAhj4xACBAMQDEQTEAXkMxAPhEMQCcRjEANkgxANBJMQBqSzEADk0xAKhOMQBCUDEA3FExAHZTMQAaVTEAtFYxAE5YMQDyWTEAjFsxACZdMQDAXjEAZGAxAP5hMQCYYzEAMmUxAMxmMQBwaDEACmoxAKRrMQA+bTEA4m4xAHxwMQAWcjEAunMxAFR1MQDudjEAiHgxACx6MQDGezEAYH0xAPp+MQCUgDEAOIIxANKDMQBshTEABocxAKqIMQBEijEA3osxAIKNMQAcjzEAtpAxAFCSMQD0kzEAjpUxACiXMQDCmDEAXJoxAACcMQCanTEANJ8xAM6gMQByojEADKQxAKalMQBKpzEA5KgxAH6qMQAYrDEAvK0xAFavMQDwsDEAirIxACS0MQDItTEAYrcxAPy4MQCWujEAOrwxANS9MQBuvzEAEsExAKzCMQBGxDEA4MUxAITHMQAeyTEAuMoxAFLMMQDszTEAkM8xACrRMQDE0jEAaNQxAALWMQCc1zEANtkxANraMQB03DEADt4xAKjfMQBC4TEA5uIxAIDkMQAa5jEAtOcxAFjpMQDy6jEAjOwxADDuMQDK7zEAZPExAP7yMQCi9DEAPPYxANb3MQBw+TEACvsxAK78MQBI/jEA4v8xAHwBMgAgAzIAugQyAFQGMgD4BzIAkgkyACwLMgDGDDIAag4yAAQQMgCeETIAOBMyANIUMgB2FjIAEBgyAKoZMgBEGzIA6BwyAIIeMgAcIDIAwCEyAFojMgD0JDIAjiYyADIoMgDMKTIAZisyAAAtMgCaLjIAPjAyANgxMgByMzIADDUyALA2MgBKODIA5DkyAIg7MgAiPTIAvD4yAFZAMgD6QTIAlEMyAC5FMgDIRjIAbEgyAAZKMgCgSzIAOk0yANROMgB4UDIAElIyAKxTMgBQVTIA6lYyAIRYMgAeWjIAwlsyAFxdMgD2XjIAmmAyAD5iMgDYYzIAhmUyACBnMgC6aDIAXmoyAAJsMgCcbTIANm8yANpwMgB0cjIADnQyAKh1MgBMdzIA5ngyAIB6MgAafDIAvn0yAFh/MgDygDIAjIIyACaEMgDKhTIAZIcyAP6IMgCiijIAPIwyANaNMgBwjzIAFJEyAK6SMgBIlDIA4pUyAHyXMgAgmTIAupoyAFScMgDunTIAkp8yACyhMgDGojIAaqQyAASmMgCepzIAOKkyANyqMgB2rDIAEK4yAKqvMgBOsTIA6LIyAIK0MgActjIAtrcyAFq5MgD0ujIAjrwyACi+MgDMvzIAZsEyAADDMgCkxDIAPsYyANjHMgByyTIAFssyALDMMgBKzjIA5M8yAH7RMgAi0zIAvNQyAFbWMgDw1zIAlNkyAC7bMgDI3DIAbN4yAAbgMgCg4TIAOuMyAN7kMgB45jIAEugyAKzpMgBG6zIA6uwyAITuMgAe8DIAwvEyAFzzMgD29DIAkPYyADT4MgDO+TIAaPsyAAL9MgCc/jIAQAAzANoBMwB0AzMADgUzALIGMwBMCDMA5gkzAIoLMwAkDTMAvg4zAFgQMwDyETMAlhMzADAVMwDKFjMAbhgzAAgaMwCiGzMAPB0zAOAeMwB6IDMAFCIzAK4jMwBIJTMA7CYzAIYoMwAgKjMAuiszAF4tMwD4LjMAkjAzADYyMwDQMzMAajUzAAQ3MwCoODMAQjozANw7MwB2PTMAED8zALRAMwBOQjMA6EMzAIJFMwAmRzMAwEgzAFpKMwD+SzMAmE0zADJPMwDMUDMAcFIzAApUMwCkVTMAPlczANhYMwB8WjMAFlwzALBdMwBKXzMA7mAzAIhiMwAiZDMAxmUzAGBnMwD6aDMAlGozADhsMwDSbTMAbG8zAAZxMwCgcjMARHQzAN51MwB4dzMAEnkzALZ6MwBQfDMA6n0zAI5/MwAogTMAwoIzAFyEMwAAhjMAmoczADSJMwDOijMAaIwzAAyOMwCmjzMAQJEzANqSMwB+lDMAGJYzALKXMwBWmTMA8JozAIqcMwAknjMAyJ8zAGKhMwD8ojMAlqQzADCmMwDUpzMAbqkzAAirMwCirDMARq4zAOCvMwB6sTMAHrMzALi0MwBStjMA7LczAJC5MwAquzMAxLwzAF6+MwD4vzMAnMEzADbDMwDQxDMAasYzAA7IMwCoyTMAQsszAObMMwCAzjMAGtAzALTRMwBY0zMA8tQzAIzWMwAm2DMAwNkzAGTbMwD+3DMAmN4zADLgMwDW4TMAcOMzAArlMwCu5jMASOgzAOLpMwB86zMAIO0zALruMwBU8DMA7vEzAIjzMwAs9TMAxvYzAGD4MwD6+TMAnvszADj9MwDS/jMAdgA0ABACNACqAzQARAU0AOgGNACCCDQAHAo0ALYLNABQDTQA9A40AI4QNAAoEjQAwhM0AGYVNAAAFzQAmhg0ADQaNADYGzQAch00AAwfNACwIDQASiI0AOQjNAB+JTQAIic0ALwoNABWKjQA8Cs0AIotNAAuLzQAyDA0AGIyNAD8MzQAoDU0ADo3NADUODQAeDo0ABI8NACsPTQARj80AOBANACEQjQAHkQ0ALhFNABcRzQA9kg0AJBKNAAqTDQAzk00AGhPNAACUTQAnFI0ADZUNADaVTQAdFc0AA5ZNACyWjQATFw0AOZdNACAXzQAJGE0AL5iNABYZDQA8mU0AIxnNAAwaTQAymo0AGRsNAAIbjQAom80ADxxNADWcjQAcHQ0ABR2NACudzQASHk0AOJ6NACGfDQAIH40ALp/NABegTQA+II0AJKENAAshjQA0Ic0AGqJNAAEizQAnow0ADiONADcjzQAdpE0ABCTNACqlDQATpY0AOiXNACCmTQAJps0AMCcNABanjQA9J80AJihNAAyozQAzKQ0AGamNAAAqDQApKk0AD6rNADYrDQAcq40ABawNACwsTQASrM0AO60NACItjQAIrg0ALy5NABguzQA+rw0AJS+NAAuwDQA0sE0AGzDNAAGxTQAoMY0AETINADeyTQAeMs0ABLNNAC2zjQAUNA0AOrRNACE0zQAHtU0AMLWNABc2DQA9tk0AJrbNAA03TQAzt40AGjgNAAM4jQApuM0AEDlNADa5jQAfug0ABjqNACy6zQATO00AObuNACK8DQAJPI0AL7zNABY9TQA/PY0AJb4NAAw+jQA1Ps0AG79NAAI/zQAogA1AEYCNQDgAzUAegU1ABQHNQCuCDUAUgo1AOwLNQCGDTUAIA81AMQQNQBeEjUA+BM1AJwVNQA2FzUA0Bg1AGoaNQAOHDUAqB01AEIfNQDcIDUAdiI1ABokNQC0JTUATic1AOgoNQCMKjUAJiw1AMAtNQBaLzUA/jA1AJgyNQAyNDUA1jU1AHA3NQAKOTUApDo1AEg8NQDiPTUAfD81ABZBNQCwQjUAVEQ1AO5FNQCIRzUAIkk1AMZKNQBgTDUA+k01AJ5PNQA4UTUA0lI1AGxUNQAQVjUAqlc1AERZNQDeWjUAeFw1ABxeNQC2XzUAUGE1AOpiNQCOZDUAKGY1AMJnNQBmaTUAAGs1AJpsNQA0bjUA2G81AHJxNQAMczUApnQ1AEp2NQDkdzUAfnk1ABh7NQCyfDUAVn41APB/NQCKgTUAJIM1AMiENQBihjUA/Ic1AKCJNQA6izUA1Iw1AG6ONQASkDUArJE1AEaTNQDglDUAepY1AB6YNQC4mTUAUps1AOycNQCQnjUAKqA1AMShNQBoozUAAqU1AJymNQA2qDUA2qk1AHSrNQAOrTUAqK41AEywNQDmsTUAgLM1ABq1NQC0tjUAWLg1APK5NQCMuzUAJr01AMq+NQBkwDUA/sE1AKLDNQA8xTUA1sY1AHDINQAKyjUArss1AEjNNQDizjUAfNA1ACDSNQC60zUAVNU1APjWNQCS2DUALNo1AMbbNQBq3TUABN81AJ7gNQA44jUA0uM1AHblNQAQ5zUAqug1AETqNQDo6zUAgu01ABzvNQDA8DUAWvI1APTzNQCO9TUAMvc1AMz4NQBm+jUAAPw1AKT9NQA+/zUA2AA2AHICNgAWBDYAsAU2AEoHNgDkCDYAiAo2ACIMNgC8DTYAVg82APoQNgCUEjYALhQ2AMgVNgBsFzYABhk2AKAaNgA6HDYA3h02AHgfNgASITYArCI2AEYkNgDqJTYAhCc2AB4pNgDCKjYAXCw2APYtNgCQLzYANDE2AM4yNgBoNDYAAjY2AJw3NgBAOTYA2jo2AHQ8NgAOPjYAsj82AExBNgDmQjYAikQ2ACRGNgC+RzYAWEk2APJKNgCWTDYAME42AMpPNgBkUTYACFM2AKJUNgA8VjYA4Fc2AHpZNgAUWzYArlw2AFJeNgDsXzYAhmE2ACBjNgC6ZDYAXmY2APhnNgCSaTYANms2ANBsNgBqbjYABHA2AKhxNgBCczYA3HQ2AHZ2NgAQeDYAtHk2AE57NgDofDYAgn42ACaANgDAgTYAWoM2AP6ENgCYhjYAMog2AMyJNgBwizYACo02AKSONgA+kDYA4pE2AHyTNgAWlTYAsJY2AFSYNgDumTYAiJs2ACKdNgC8njYAYKA2APqhNgCUozYALqU2ANKmNgBsqDYABqo2AKqrNgBErTYA3q42AHiwNgAcsjYAtrM2AFC1NgDqtjYAhLg2ACi6NgDCuzYAXL02APa+NgCawDYANMI2AM7DNgByxTYADMc2AKbINgBAyjYA5Ms2AH7NNgAYzzYAstA2AEzSNgDw0zYAitU2ACTXNgC+2DYAYto2APzbNgCW3TYAOt82ANTgNgBu4jYACOQ2AKLlNgBG5zYA4Og2AHrqNgAU7DYAuO02AFLvNgDs8DYAkPI2ACr0NgDE9TYAXvc2AAL5NgCc+jYANvw2AND9NgBq/zYADgE3AKgCNwBCBDcA3AU3AIAHNwAaCTcAtAo3AFgMNwDyDTcAjA83ACYRNwDAEjcAZBQ3AP4VNwCYFzcAMhk3ANYaNwBwHDcACh43AK4fNwBIITcA4iI3AHwkNwAgJjcAuic3AFQpNwDuKjcAiCw3ACwuNwDGLzcAYDE3APoyNwCeNDcAODY3ANI3NwB2OTcAEDs3AKo8NwBEPjcA3j83AIJBNwAcQzcAtkQ3AFBGNwD0RzcAjkk3AChLNwDMTDcAZk43AABQNwCaUTcAPlM3ANhUNwByVjcADFg3AKZZNwBKWzcA5Fw3AH5eNwAYYDcAvGE3AFZjNwDwZDcAlGY3AC5oNwDIaTcAYms3AAZtNwCgbjcAOnA3ANRxNwBuczcAEnU3AKx2NwBGeDcA6nk3AIR7NwAefTcAuH43AFyANwD2gTcAkIM3ACqFNwDEhjcAaIg3AAKKNwCcizcANo03ANqONwB0kDcADpI3ALKTNwBMlTcA5pY3AICYNwAkmjcAvps3AFidNwDynjcAjKA3ADCiNwDKozcAZKU3AP6mNwCiqDcAPKo3ANarNwB6rTcAFK83AK6wNwBIsjcA4rM3AIa1NwAgtzcAurg3AFS6NwD4uzcAkr03ACy/NwDQwDcAasI3AATENwCexTcAQsc3ANzINwB2yjcAEMw3AKrNNwBOzzcA6NA3AILSNwAc1DcAwNU3AFrXNwD02DcAjto3ADLcNwDM3TcAZt83AADhNwCk4jcAPuQ3ANjlNwBy5zcAFuk3ALDqNwBK7DcA5O03AIjvNwAi8TcAxvI3AFb0NwD69TcAlPc3AC75NwDS+jcAbPw3AAb+NwCg/zcAOgE4AN4COAB4BDgAEgY4AKwHOABQCTgA6go4AIQMOAAoDjgAwg84AFwROAD2EjgAmhQ4ADQWOADOFzgAaBk4AAIbOACmHDgAQB44ANofOAB0ITgAGCM4ALIkOABMJjgA8Cc4AIopOAAkKzgAviw4AGIuOAD8LzgAljE4ADAzOADKNDgAbjY4AAg4OACiOTgAPDs4AOA8OAB6PjgAFEA4ALhBOABSQzgA7EQ4AIZGOAAqSDgAxEk4AF5LOAD4TDgAnE44ADZQOADQUTgAalM4AA5VOACoVjgAQlg4ANxZOAB2WzgAGl04ALReOABOYDgA6GE4AIxjOAAmZTgAwGY4AFpoOAD+aTgAmGs4ADJtOADMbjgAcHA4AApyOACkczgASHU4AOJ2OAB8eDgAFno4ALB7OABUfTgA7n44AIiAOAAigjgAxoM4AGCFOAD6hjgAnog4ADiKOADSizgAbI04AAaPOACqkDgARJI4AN6TOAB4lTgAHJc4ALaYOABQmjgA6ps4AI6dOAAonzgAwqA4AGaiOAAApDgAmqU4ADSnOADOqDgAcqo4AAysOACmrTgAQK84AOSwOAB+sjgAGLQ4ALy1OABWtzgA8Lg4AIq6OAAuvDgAyL04AGK/OAD8wDgAlsI4ADrEOADUxTgAbsc4AAjJOACsyjgARsw4AODNOACEzzgAHtE4ALjSOABS1DgA7NU4AJDXOAAq2TgAxNo4AF7cOAAC3jgAnN84ADbhOADa4jgAdOQ4AA7mOACo5zgATOk4AObqOACA7DgAGu44ALTvOABY8TgA8vI4AIz0OAAm9jgAyvc4AGT5OAD++jgAovw4ADz+OADW/zgAcAE5AAoDOQCuBDkASAY5AOIHOQB8CTkAIAs5ALoMOQBUDjkA+A85AJIROQAsEzkAxhQ5AGoWOQAEGDkAnhk5ADgbOQDSHDkAdh45ABAgOQCqITkARCM5AOgkOQCCJjkAHCg5AMApOQBaKzkA9Cw5AI4uOQAoMDkAzDE5AGYzOQAANTkAmjY5AD44OQDYOTkAcjs5AAw9OQCwPjkASkA5AORBOQCIQzkAIkU5ALxGOQBWSDkA8Ek5AJRLOQAuTTkAyE45AGJQOQAGUjkAoFM5ADpVOQDeVjkAeFg5ABJaOQCsWzkARl05AOpeOQCEYDkAHmI5ALhjOQBcZTkA9mY5AJBoOQAqajkAzms5AGhtOQACbzkApnA5AEByOQDaczkAdHU5AA53OQCyeDkATHo5AOZ7OQCAfTkAJH85AL6AOQBYgjkA/IM5AJaFOQAwhzkAyog5AGSKOQAIjDkAoo05ADyPOQDWkDkAepI5ABSUOQCulTkASJc5AOyYOQCGmjkAIJw5AMSdOQBenzkA+KA5AJKiOQA2pDkA0KU5AGqnOQAEqTkAqKo5AFasOQDwrTkAlK85ADixOQDSsjkAdrQ5ABC2OQCqtzkATrk5AOi6OQCCvDkAHL45AMC/OQBawTkA9MI5AI7EOQAoxjkAzMc5AGbJOQAAyzkAmsw5AD7OOQDYzzkActE5ABbTOQCw1DkAStY5AOTXOQB+2TkAIts5ALzcOQBW3jkA8N85AJThOQAu4zkAyOQ5AGLmOQAG6DkAoOk5ADrrOQDe7DkAeO45ABLwOQCs8TkARvM5AOr0OQCE9jkAHvg5ALj5OQBc+zkA9vw5AJD+OQA0ADoAzgE6AGgDOgACBToApgY6AEAIOgDaCToAdAs6AA4NOgCyDjoATBA6AOYROgCAEzoAJBU6AL4WOgBYGDoA/Bk6AJYbOgAwHToAyh46AGQgOgAIIjoAoiM6ADwlOgDWJjoAeig6ABQqOgCuKzoAUi06AOwuOgCGMDoAIDI6AMQzOgBeNToA+DY6AJI4OgAsOjoA0Ds6AGo9OgAEPzoAqEA6AEJCOgDcQzoAdkU6ABBHOgC0SDoATko6AOhLOgCCTToAJk86AMBQOgBaUjoA/lM6AJhVOgAyVzoAzFg6AHBaOgAKXDoApF06AD5fOgDYYDoAfGI6ABZkOgCwZToASmc6AO5oOgCIajoAImw6AMZtOgBgbzoA+nA6AJRyOgAudDoA0nU6AGx3OgAGeToAoHo6AER8OgDefToAeH86ABKBOgC2gjoAUIQ6AOqFOgCOhzoAKIk6AMKKOgBcjDoA9o06AJqPOgA0kToAzpI6AGiUOgAMljoAppc6AECZOgDkmjoAfpw6ABieOgCynzoATKE6APCiOgCKpDoAJKY6AL6nOgBiqToA/Ko6AJasOgA6rjoA1K86AG6xOgAIszoAorQ6AEa2OgDgtzoAerk6ABS7OgC4vDoAUr46AOy/OgCGwToAKsM6AMTEOgBexjoAAsg6AJzJOgA2yzoA0Mw6AGrOOgAO0DoAqNE6AELTOgDc1DoAgNY6ABrYOgC02ToAWNs6APLcOgCM3joAJuA6AMrhOgBk4zoA/uQ6AJjmOgAy6DoA1uk6AHDrOgAK7ToApO46AEjwOgDi8ToAfPM6ACD1OgC69joAVPg6AO75OgCI+zoALP06AMb+OgBgADsA+gE7AJ4DOwA4BTsA0gY7AGwIOwAQCjsAqgs7AEQNOwDoDjsAghA7ABwSOwC2EzsAUBU7APQWOwCOGDsAKBo7AMIbOwBmHTsAAB87AJogOwA0IjsA2CM7AHIlOwAMJzsAsCg7AEoqOwDkKzsAfi07ABgvOwC8MDsAVjI7APAzOwCKNTsALjc7AMg4OwBiOjsABjw7AKA9OwA6PzsA1EA7AG5COwASRDsArEU7AEZHOwDgSDsAhEo7AB5MOwC4TTsAUk87APZQOwCQUjsAKlQ7AM5VOwBoVzsAAlk7AJxaOwA2XDsA2l07AHRfOwAOYTsAqGI7AExkOwDmZTsAgGc7ABppOwC+ajsAWGw7APJtOwCWbzsAMHE7AMpyOwBkdDsA/nU7AKJ3OwA8eTsA1no7AHp8OwAUfjsArn87AEiBOwDigjsAfIQ7ACCGOwC6hzsAVIk7APiKOwCSjDsALI47AMaPOwBqkTsABJM7AJ6UOwA4ljsA3Jc7AHaZOwAQmzsAtJw7AE6eOwDonzsAgqE7AByjOwDApDsAWqY7APSnOwCOqTsAMqs7AMysOwBmrjsACrA7AKSxOwA+szsA2LQ7AHK2OwAWuDsAsLk7AEq7OwDkvDsAiL47ACLAOwC8wTsAVsM7APrEOwCUxjsALsg7ANLJOwBsyzsABs07AKDOOwA60DsA3tE7AHjTOwAS1TsArNY7AEbYOwDq2TsAhNs7ACjdOwDC3jsAXOA7APbhOwCQ4zsANOU7AM7mOwBo6DsAAuo7AKbrOwBA7TsA2u47AHTwOwAY8jsAsvM7AEz1OwDw9jsAivg7ACT6OwC++zsAWP07APz+OwCWADwAMAI8AMoDPABuBTwACAc8AKIIPABGCjwA4As8AHoNPAAUDzwArhA8AFISPADsEzwAhhU8ACAXPADEGDwAXho8APgbPACcHTwANh88ANAgPABqIjwABCQ8AKglPABCJzwA3Cg8AHYqPAAaLDwAtC08AE4vPADoMDwAjDI8ACY0PADANTwAZDc8AP44PACYOjwAMjw8ANY9PABwPzwACkE8AKRCPAA+RDwA4kU8AHxHPAAWSTwAsEo8AFRMPADuTTwAiE88ACJRPADGUjwAYFQ8APpVPACeVzwAOFk8ANJaPABsXDwABl48AKpfPABEYTwA3mI8AHhkPAAcZjwAtmc8AFBpPADqajwAjmw8AChuPADCbzwAZnE8AABzPACadDwANHY8AM53PAByeTwADHs8AKZ8PABAfjwA5H88AH6BPAAYgzwAsoQ8AFaGPADwhzwAiok8AC6LPADIjDwAYo48APyPPACWkTwAOpM8ANSUPABuljwACJg8AKyZPABGmzwA4Jw8AHqePAAeoDwAuKE8AFKjPAD2pDwAkKY8ACqoPADEqTwAXqs8AAKtPACcrjwANrA8ANCxPAB0szwADrU8AKi2PABCuDwA5rk8AIC7PAAavTwAvr48AFjAPADywTwAjMM8ACbFPADKxjwAZMg8AP7JPACiyzwAPM08ANbOPABw0DwACtI8AK7TPABI1TwA4tY8AHzYPAAg2jwAuts8AFTdPADu3jwAkuA8ACziPADG4zwAYOU8AATnPACe6DwAOOo8ANLrPAB27TwAEO88AKrwPABO8jwA6PM8AIL1PAAc9zwAtvg8AFr6PAD0+zwAjv08ACj/PADMAD0AZgI9AAAEPQCkBT0APgc9ANgIPQByCj0ADAw9ALANPQBKDz0A5BA9AH4SPQAiFD0AvBU9AFYXPQDwGD0AlBo9AC4cPQDIHT0AbB89AAYhPQCgIj0AOiQ9ANQlPQB4Jz0AEik9AKwqPQBGLD0A6i09AIQvPQAeMT0AuDI9AFI0PQD2NT0AkDc9ADQ5PQDOOj0AaDw9AAI+PQCmPz0AQEE9ANpCPQB0RD0ADkY9ALJHPQBMST0A5ko9AIBMPQAkTj0Avk89AFhRPQDyUj0AllQ9ADBWPQDKVz0AZFk9AAhbPQCiXD0APF49AOpfPQCEYT0AHmM9ALhkPQBcZj0A9mc9AJBpPQA0az0Azmw9AGhuPQACcD0AnHE9AEBzPQDadD0AdHY9AA54PQCyeT0ATHs9AOZ8PQCAfj0AJIA9AL6BPQBYgz0A/IQ9AJaGPQAwiD0Ayok9AGSLPQAIjT0Aoo49ADyQPQDWkT0AepM9ABSVPQCulj0ASJg9AOyZPQCGmz0AIJ09AMSePQBeoD0A+KE9AJKjPQAspT0A0KY9AGqoPQAEqj0Anqs9AEKtPQDcrj0AdrA9ABCyPQC0sz0ATrU9AOi2PQCMuD0AJro9AMC7PQBavT0A9L49AJjAPQAywj0AzMM9AGbFPQAKxz0ApMg9AD7KPQDiyz0AfM09ABbPPQCw0D0AStI9AO7TPQCI1T0AItc9AMbYPQBg2j0A+ts9AJTdPQAu3z0A0uA9AGziPQAG5D0AoOU9AETnPQDe6D0AeOo9ABLsPQC27T0AUO89AOrwPQCE8j0AKPQ9AML1PQBc9z0A9vg9AJr6PQA0/D0Azv09AHL/PQAMAT4ApgI+AEAEPgDaBT4Afgc+ABgJPgCyCj4AVgw+APANPgCKDz4AJBE+AL4SPgBiFD4A/BU+AJYXPgAwGT4A1Bo+AG4cPgAIHj4ArB8+AEYhPgDgIj4AeiQ+ABQmPgC4Jz4AUik+AOwqPgCGLD4AKi4+AMQvPgBeMT4A+DI+AJw0PgA2Nj4A0Dc+AHQ5PgAOOz4AqDw+AEI+PgDcPz4AgEE+ABpDPgC0RD4ATkY+APJHPgCMST4AJks+AMpMPgBkTj4A/k8+AJhRPgAyUz4A1lQ+AHBWPgAKWD4ApFk+AEhbPgDiXD4AfF4+ABZgPgC6YT4AVGM+AO5kPgCSZj4ALGg+AMZpPgBgaz4A+mw+AJ5uPgA4cD4A0nE+AGxzPgAGdT4AqnY+AER4PgDoeT4Agns+ABx9PgC2fj4AUIA+APSBPgCOgz4AKIU+AMKGPgBmiD4AAIo+AJqLPgA+jT4A2I4+AHKQPgAMkj4AppM+AEqVPgDklj4Afpg+ABiaPgC8mz4AVp0+APCePgCKoD4ALqI+AMijPgBipT4ABqc+AKCoPgA6qj4A1Ks+AG6tPgASrz4ArLA+AEayPgDgsz4AhLU+AB63PgC4uD4AXLo+APa7PgCQvT4AKr8+AMTAPgBowj4AAsQ+AJzFPgA2xz4A2sg+AHTKPgAOzD4AqM0+AEzPPgDm0D4AgNI+ACTUPgC+1T4AWNc+APLYPgCM2j4AMNw+AMrdPgBk3z4A/uA+AKLiPgA85D4A1uU+AHDnPgAK6T4Aruo+AEjsPgDs7T4Ahu8+ACDxPgC68j4AVPQ+APj1PgCS9z4ALPk+AMb6PgBq/D4ABP4+AJ7/PgA4AT8A3AI/AHYEPwAQBj8AtAc/AE4JPwDoCj8Aggw/ABwOPwDADz8AWhE/APQSPwCOFD8AMhY/AMwXPwBmGT8AABs/AKQcPwA+Hj8A2B8/AHIhPwAWIz8AsCQ/AEomPwDkJz8AiCk/ACIrPwC8LD8AdC4/AA4wPwCyMT8ATDM/AOY0PwCANj8AJDg/AL45PwBiOz8ABj0/AKA+PwA6QD8A1EE/AG5DPwASRT8ArEY/AEZIPwDgST8AhEs/AB5NPwC4Tj8AUlA/APZRPwCQUz8AKlU/AM5WPwBoWD8AAlo/AJxbPwA2XT8A2l4/AHRgPwAOYj8AqGM/AExlPwDmZj8AgGg/ABpqPwC+az8AWG0/APJuPwCWcD8AMHI/AMpzPwBkdT8A/nY/AKJ4PwA8ej8A1ns/AHB9PwAUfz8AroA/AEiCPwDigz8AhoU/ACCHPwC6iD8AXoo/APiLPwCSjT8ALI8/AMaQPwBqkj8ABJQ/AJ6VPwA4lz8A3Jg/AHaaPwAQnD8Aqp0/AE6fPwDooD8AgqI/ACakPwDApT8AWqc/APSoPwCYqj8AMqw/AMytPwBmrz8AALE/AKSyPwA+tD8A2LU/AHK3PwAWuT8AsLo/AEq8PwDkvT8Afr8/ACLBPwC8wj8AYMQ/APDFPwCUxz8ALsk/AMjKPwBszD8ABs4/AKDPPwBE0T8A3tI/AHjUPwAS1j8ArNc/AFDZPwDq2j8AhNw/AB7ePwDC3z8AXOE/APbiPwCQ5D8ANOY/AM7nPwBo6T8AAus/AKbsPwBA7j8A2u8/AHTxPwAY8z8AsvQ/AEz2PwDw9z8Aivk/ACT7PwC+/D8AWP4/APz/PwCWAUAAMANAAMoEQABkBkAACAhAAKIJQAA8C0AA4AxAAHoOQAAUEEAArhFAAFITQADsFEAAhhZAACAYQADEGUAAXhtAAPgcQACSHkAANiBAANAhQABqI0AADiVAAKgmQABCKEAA3ClAAHYrQAAaLUAAtC5AAE4wQADoMUAAjDNAACY1QADANkAAWjhAAP45QACYO0AAMj1AANY+QABwQEAACkJAAKRDQAA+RUAA4kZAAHxIQAAWSkAAsEtAAFRNQADuTkAAiFBAACJSQADGU0AAYFVAAPpWQACeWEAAOFpAANJbQABsXUAABl9AAKpgQABEYkAA3mNAAHhlQAASZ0AAtmhAAFBqQADqa0AAjm1AAChvQADCcEAAXHJAAAB0QACadUAANHdAAM54QAByekAADHxAAKZ9QABAf0AA2oBAAH6CQAAYhEAAvIVAAFaHQADwiEAAiopAACSMQADIjUAAYo9AAPyQQACWkkAAOpRAANSVQABul0AACJlAAKyaQABGnEAA4J1AAISfQAAeoUAAuKJAAFKkQADspUAAkKdAACqpQADEqkAAXqxAAPitQACcr0AANrFAANCyQAB0tEAADrZAAKi3QABMuUAA5rpAAIC8QAAavkAAtL9AAFjBQADywkAAjMRAACbGQADAx0AAZMlAAP7KQACizEAAPM5AANbPQABw0UAACtNAAK7UQABI1kAA4tdAAHzZQAAg20AAutxAAFTeQADu30AAkuFAACzjQADG5EAAauZAAAToQACe6UAAOOtAANLsQAB27kAAEPBAAKrxQABE80AA6PRAAIz2QAAm+EAAyvlAAGT7QAD+/EAAmP5AADwAQQDWAUEAcANBAAoFQQCuBkEASAhBAOIJQQB8C0EAIA1BALoOQQBUEEEA+BFBAJITQQAsFUEAxhZBAGAYQQAEGkEAnhtBADgdQQDSHkEAdiBBABAiQQCqI0EATiVBAOgmQQCCKEEAHCpBALYrQQBaLUEA9C5BAI4wQQAoMkEAzDNBAGY1QQAAN0EAmjhBADQ6QQDYO0EAcj1BAAw/QQCwQEEASkJBAORDQQCIRUEAIkdBALxIQQBWSkEA8EtBAJRNQQAuT0EAyFBBAGJSQQAGVEEAoFVBADpXQQDUWEEAeFpBABJcQQCsXUEARl9BAOpgQQCEYkEAHmRBALhlQQBcZ0EA9mhBAJBqQQAqbEEAzm1BAGhvQQACcUEAnHJBAEB0QQDadUEAdHdBABh5QQCyekEATHxBAOZ9QQCAf0EAGoFBAL6CQQBYhEEA/IVBAJaHQQAwiUEAyopBAGSMQQAIjkEAoo9BADyRQQDWkkEAepRBABSWQQCul0EASJlBAOKaQQCGnEEAIJ5BAMSfQQBeoUEA+KJBAJKkQQAspkEA0KdBAGqpQQAEq0EAnqxBAEKuQQDcr0EAdrFBABCzQQCqtEEATrZBAOi3QQCMuUEAJrtBAMC8QQBavkEA9L9BAJjBQQAyw0EAzMRBAGbGQQAKyEEApMlBAD7LQQDYzEEAcs5BABbQQQCw0UEAVNNBAO7UQQCI1kEAIthBALzZQQBg20EA+txBAJTeQQAu4EEA0uFBAGzjQQAG5UEAoOZBAEToQQDe6UEAeOtBABztQQC27kEAUPBBAOrxQQCE80EAKPVBAML2QQBc+EEA9vlBAJr7QQA0/UEAzv5BAGgAQgACAkIApgNCAEAFQgDkBkIAfghCABgKQgCyC0IATA1CAPAOQgCKEEIAJBJCAL4TQgBiFUIA/BZCAJYYQgAwGkIAyhtCAG4dQgAIH0IAoiBCAEYiQgDgI0IAeiVCABQnQgC4KEIAUipCAOwrQgCGLUIAKi9CAMQwQgBeMkIAAjRCAJw1QgA2N0IA0DhCAGo6QgAOPEIAqD1CAEI/QgDcQEIAdkJCABpEQgC0RUIATkdCAPJIQgCMSkIAJkxCAMBNQgBkT0IA/lBCAJhSQgAyVEIA1lVCAHBXQgAKWUIArlpCAEhcQgDiXUIAfF9CABZhQgC6YkIAVGRCAO5lQgCIZ0IALGlCAMZqQgBgbEIA+m1CAJRvQgA4cUIA0nJCAHZ0QgAQdkIAqndCAER5QgDeekIAgnxCABx+QgC2f0IAUIFCAPSCQgCOhEIAKIZCAMKHQgBciUIAAItCAJqMQgA+jkIA2I9CAHKRQgAMk0IAppRCAEqWQgDkl0IAfplCABibQgC8nEIAVp5CAPCfQgCKoUIALqNCAMikQgBipkIABqhCAKCpQgA6q0IA1KxCAG6uQgASsEIArLFCAEazQgDgtEIAerZCAB64QgC4uUIAXLtCAPa8QgCQvkIAKsBCAMTBQgBew0IAAsVCAJzGQgBAyEIA2slCAHTLQgAOzUIAqM5CAEzQQgDm0UIAgNNCABrVQgC01kIAWNhCAPLZQgCM20IAMN1CAMreQgBk4EIA/uFCAKLjQgA85UIA1uZCAHDoQgAK6kIArutCAEjtQgDi7kIAhvBCACDyQgC680IAXvVCAPj2QgCS+EIALPpCAMb7QgBq/UIABP9CAJ4AQwA4AkMA0gNDAHYFQwAQB0MAqghDAE4KQwDoC0MAgg1DACYPQwDAEEMAWhJDAPQTQwCOFUMAMhdDAMwYQwBmGkMAABxDAJodQwA+H0MA2CBDAHIiQwAWJEMAsCVDAEonQwDkKEMAiCpDACIsQwC8LUMAVi9DAPowQwCUMkMALjRDAMg1QwBiN0MABjlDAKA6QwA6PEMA3j1DAHg/QwASQUMArEJDAFBEQwDqRUMAhEdDAB5JQwDCSkMAXExDAPZNQwCaT0MANFFDAM5SQwBoVEMAAlZDAKZXQwBAWUMA2lpDAHRcQwAYXkMAsl9DAExhQwDmYkMAgGRDACRmQwC+Z0MAYmlDAPxqQwCWbEMAMG5DAMpvQwBucUMACHNDAKJ0QwA8dkMA4HdDAHp5QwAUe0MArnxDAEh+QwDsf0MAhoFDACCDQwDEhEMAXoZDAPiHQwCSiUMANotDANCMQwBqjkMABJBDAKiRQwBCk0MA3JRDAHaWQwAQmEMAtJlDAE6bQwDonEMAjJ5DACagQwDAoUMAWqNDAP6kQwCYpkMAMqhDAMypQwBwq0MACq1DAKSuQwA+sEMA2LFDAHyzQwAWtUMAsLZDAFS4QwDuuUMAiLtDACK9QwDGvkMAYMBDAPrBQwCUw0MAOMVDANLGQwBsyEMABspDAKDLQwBEzUMA3s5DAHjQQwAc0kMAttNDAFDVQwDq1kMAjthDACjaQwDC20MAXN1DAADfQwCa4EMANOJDAM7jQwBo5UMADOdDAKboQwBA6kMA5OtDAH7tQwAY70MAvPBDAFbyQwDw80MAivVDACT3QwC++EMAYvpDAPz7QwCW/UMAOv9DANQARABuAkQACAREAKwFRABGB0QA4AhEAHoKRAAeDEQAuA1EAFIPRADsEEQAhhJEACoURADEFUQAXhdEAAIZRACcGkQANhxEANAdRAB0H0QADiFEAKgiRABCJEQA5iVEAIAnRAAaKUQAtCpEAFgsRADyLUQAjC9EACYxRADKMkQAZDREAP41RACYN0QAPDlEANY6RABwPEQACj5EAKQ/RABIQUQA4kJEAHxERAAgRkQAukdEAFRJRADuSkQAkkxEACxORADGT0QAYFFEAARTRACeVEQAOFZEANJXRABsWUQAEFtEAKpcRABEXkQA6F9EAIJhRAAcY0QAtmREAFpmRAD0Z0QAjmlEAChrRADMbEQAZm5EAABwRACacUQAPnNEANh0RABydkQADHhEALB5RABKe0QA5HxEAIh+RAAigEQAvIFEAFaDRADwhEQAlIZEAC6IRADIiUQAYotEAPyMRACgjkQAOpBEANSRRAB4k0QAEpVEAKyWRABGmEQA6plEAISbRAAenUQAuJ5EAFKgRAD2oUQAkKNEACqlRADOpkQAaKhEAAKqRACcq0QANq1EANquRAB0sEQADrJEALKzRABMtUQA5rZEAIC4RAAaukQAvrtEAFi9RADyvkQAlsBEADDCRADKw0QAbsVEAAjHRACiyEQAPMpEANbLRAB6zUQAFM9EAK7QRABI0kQA7NNEAIbVRAAg10QAuthEAFTaRAD420QAkt1EACzfRADQ4EQAauJEAATkRACe5UQAOOdEANzoRAB26kQAEOxEALTtRABO70QA6PBEAILyRAAm9EQAwPVEAFr3RAD0+EQAmPpEADL8RADM/UQAZv9EAAABRQCkAkUAPgRFANgFRQB8B0UAFglFALAKRQBKDEUA7g1FAIgPRQAiEUUAvBJFAGAURQD6FUUAlBdFAC4ZRQDIGkUAbBxFAAYeRQCgH0UARCFFAN4iRQB4JEUAEiZFALYnRQBQKUUA6ipFAIQsRQAeLkUAwi9FAFwxRQAAM0UAmjRFADQ2RQDON0UAaDlFAAw7RQCmPEUAQD5FANo/RQB0QUUAGENFALJERQBMRkUA8EdFAIpJRQAkS0UAyExFAGJORQD8T0UAllFFADBTRQDKVEUAblZFAAhYRQCiWUUARltFAOBcRQB6XkUAFGBFALhhRQBSY0UA7GRFAIZmRQAqaEUAxGlFAF5rRQD4bEUAnG5FADZwRQDQcUUAanNFAA51RQCodkUAQnhFANx5RQCAe0UAGn1FALR+RQBOgEUA6IFFAIyDRQAmhUUAwIZFAGSIRQD+iUUAmItFADKNRQDWjkUAcJBFAAqSRQCkk0UAPpVFAOKWRQB8mEUAFppFALqbRQBUnUUA7p5FAJKgRQAsokUAxqNFAGClRQD6pkUAnqhFADiqRQDSq0UAbK1FAAavRQCqsEUARLJFAN6zRQCCtUUAHLdFALa4RQBQukUA9LtFAI69RQAov0UAwsBFAGbCRQAAxEUAmsVFADTHRQDOyEUAcspFAAzMRQCmzUUASs9FAOTQRQB+0kUAGNRFALzVRQBW10UA8NhFAIraRQAu3EUAyN1FAGLfRQD84EUAluJFADrkRQDU5UUAeOdFABLpRQCs6kUARuxFAODtRQCE70UAHvFFALjyRQBS9EUA7PVFAJD3RQAq+UUAxPpFAGj8RQAC/kUAnP9FADYBRgDaAkYAdARGAA4GRgCoB0YATAlGAOYKRgCADEYAGg5GALQPRgBYEUYA8hJGAIwURgAwFkYAyhdGAGQZRgD+GkYAohxGADweRgDWH0YAcCFGABQjRgCuJEYASCZGAOwnRgCGKUYAICtGALosRgBULkYA+C9GAJIxRgAsM0YAxjRGAGA2RgAEOEYAnjlGADg7RgDcPEYAdj5GABBARgCqQUYARENGAOhERgCCRkYAJkhGAMBJRgBaS0YA9ExGAI5ORgAyUEYAzFFGAGZTRgAAVUYAmlZGAD5YRgDYWUYAcltGABZdRgCwXkYASmBGAORhRgCIY0YAImVGALxmRgBWaEYA+mlGAJRrRgA4bUYA5m5GAIBwRgAackYAvnNGAFh1RgD8dkYAoHhGADp6RgDUe0YAbn1GABJ/RgCsgEYARoJGAOCDRgCEhUYAHodGALiIRgBSikYA9otGAJCNRgAqj0YAxJBGAGiSRgAClEYAnJVGADaXRgDQmEYAdJpGAA6cRgConUYATJ9GAOagRgCAokYAGqRGALSlRgBYp0YA8qhGAIyqRgAwrEYAyq1GAGSvRgD+sEYAorJGADy0RgDWtUYAcLdGABS5RgCuukYASLxGAOK9RgCGv0YAIMFGALrCRgBUxEYA+MVGAJLHRgAsyUYAxspGAGrMRgAEzkYAns9GADjRRgDS0kYAdtRGABDWRgCq10YATtlGAOjaRgCC3EYAHN5GAMDfRgBa4UYA9OJGAI7kRgAy5kYAzOdGAGbpRgAA60YAmuxGAD7uRgDY70YAcvFGABbzRgCw9EYASvZGAOT3RgB++UYAIvtGALz8RgBW/kYA+v9GAJQBRwAuA0cAyARHAGwGRwAGCEcAoAlHADoLRwDUDEcAeA5HABIQRwCsEUcAUBNHAOoURwCEFkcAHhhHAMIZRwBcG0cA9hxHAJAeRwA0IEcAziFHAGgjRwACJUcAnCZHAEAoRwDaKUcAdCtHABgtRwCyLkcATDBHAOYxRwCKM0cAJDVHAL42RwBYOEcA/DlHAJY7RwAwPUcAyj5HAGRARwAIQkcAokNHADxFRwDgRkcAekhHABRKRwCuS0cAUk1HAOxORwCGUEcAIFJHAMRTRwBeVUcA+FZHAJJYRwAsWkcA0FtHAGpdRwAEX0cAqGBHAEJiRwDcY0cAdmVHABpnRwC0aEcATmpHAOhrRwCMbUcAJm9HAMBwRwBackcA9HNHAJh1RwAyd0cAzHhHAHB6RwAKfEcApH1HAD5/RwDigEcAfIJHABaERwCwhUcAVIdHAO6IRwCIikcAIoxHALyNRwBgj0cA+pBHAJSSRwA4lEcA0pVHAGyXRwAGmUcAqppHAEScRwDenUcAeJ9HAByhRwC2okcAUKRHAOqlRwCEp0cAKKlHAMKqRwBcrEcA9q1HAJqvRwA0sUcAzrJHAHK0RwAMtkcAprdHAEC5RwDkukcAfrxHABi+RwCyv0cATMFHAPDCRwCKxEcAJMZHAMjHRwBiyUcA/MpHAJbMRwA6zkcA1M9HAG7RRwAI00cArNRHAEbWRwDg10cAetlHABTbRwC43EcAUt5HAOzfRwCQ4UcAKuNHAMTkRwBe5kcAAuhHAJzpRwA260cA0OxHAHTuRwAO8EcAqPFHAELzRwDc9EcAgPZHABr4RwC0+UcAWPtHAPL8RwCM/kcAJgBIAMABSABkA0gA/gRIAJgGSAA8CEgA1glIAHALSAAKDUgArg5IAEgQSADiEUgAfBNIACAVSAC6FkgAVBhIAO4ZSACSG0gALB1IAMYeSABgIEgABCJIAJ4jSAA4JUgA0iZIAHYoSAAQKkgAqitIAEQtSADeLkgAgjBIABwySAC2M0gAWjVIAPQ2SACOOEgAKDpIAMI7SABmPUgAAD9IAJpASAA0QkgA2ENIAHJFSAAMR0gAsEhIAEpKSADkS0gAfk1IACJPSAC8UEgAVlJIAPpTSACUVUgALldIAMhYSABiWkgABlxIAKBdSAA6X0gA1GBIAHhiSAASZEgArGVIAEZnSADgaEgAhGpIAB5sSAC4bUgAXG9IAPZwSACQckgAKnRIAM51SABod0gAAnlIAJx6SABAfEgA2n1IAHR/SAAOgUgAqIJIAEyESADmhUgAgIdIACSJSAC+ikgAWIxIAPKNSACWj0gAMJFIAMqSSABklEgACJZIAKKXSAA8mUgA1ppIAHCcSAAUnkgArp9IAEihSADsokgAhqRIACCmSAC6p0gAXqlIAPiqSACSrEgALK5IANCvSABqsUgABLNIAJ60SAA4tkgA3LdIAHa5SAAQu0gAtLxIAE6+SADov0gAgsFIABzDSADAxEgAWsZIAPTHSACYyUgAMstIAMzMSABmzkgACtBIAKTRSAA+00gA2NRIAHzWSAAW2EgAsNlIAErbSADk3EgAiN5IACLgSAC84UgAYONIAPrkSACU5kgALuhIANLpSABs60gABu1IAKDuSABE8EgA3vFIAHjzSAAS9UgArPZIAFD4SADq+UgAhPtIACj9SADC/kgAXABJAPYBSQCaA0kANAVJAM4GSQBoCEkADApJAKYLSQBADUkA2g5JAHQQSQAYEkkAshNJAEwVSQDwFkkAihhJACQaSQC+G0kAYh1JAPweSQCWIEkAMCJJANQjSQBuJUkACCdJAKIoSQA8KkkA4CtJAHotSQAUL0kAuDBJAFIySQDsM0kAhjVJACo3SQDEOEkAXjpJAPg7SQCcPUkANj9JANBASQBqQkkABERJAKhFSQBCR0kA3EhJAIBKSQAaTEkAtE1JAE5PSQDyUEkAjFJJACZUSQDAVUkAZFdJAP5YSQCYWkkAMlxJANZdSQBwX0kACmFJAKRiSQBIZEkA4mVJAHxnSQAWaUkAsGpJAFRsSQDubUkAiG9JACxxSQDGckkAYHRJAPp1SQCed0kAOHlJANJ6SQBsfEkAEH5JAKp/SQBEgUkA3oJJAHiESQAchkkAtodJAFCJSQD0ikkAjoxJACiOSQDCj0kAZpFJAACTSQCalEkANJZJAM6XSQBymUkADJtJAKacSQBAnkkA5J9JAH6hSQAio0kAvKRJAFamSQDwp0kAiqlJAC6rSQDIrEkAYq5JAPyvSQCWsUkAOrNJANS0SQButkkAErhJAKy5SQBGu0kA4LxJAIS+SQAewEkAuMFJAFLDSQDsxEkAkMZJACrISQDEyUkAXstJAALNSQCczkkANtBJANrRSQB000kADtVJAKjWSQBM2EkA5tlJAIDbSQAa3UkAtN5JAFjgSQDy4UkAjONJADDlSQDK5kkAZOhJAP7pSQCi60kAPO1JANbuSQBw8EkAFPJJAK7zSQBI9UkA4vZJAHz4SQAg+kkAuvtJAFT9SQD4/kkAkgBKACwCSgDGA0oAagVKAAQHSgCeCEoAOApKANILSgB2DUoAEA9KAKoQSgBEEkoA6BNKAIIVSgAcF0oAthhKAFoaSgD0G0oAjh1KACgfSgDMIEoAZiJKAAAkSgCkJUoAPidKANgoSgByKkoADCxKALAtSgBKL0oA5DBKAIgySgAiNEoAvDVKAFY3SgD6OEoAlDpKAC48SgDIPUoAYj9KAAZBSgCgQkoAOkRKANRFSgB4R0oAEklKAKxKSgBQTEoA6k1KAIRPSgAeUUoAwlJKAFxUSgD2VUoAkFdKADRZSgDOWkoAaFxKAAJeSgCcX0oAQGFKANpiSgB0ZEoAGGZKALJnSgBMaUoA5mpKAIpsSgAkbkoAvm9KAFhxSgD8ckoAlnRKADB2SgDKd0oAZHlKAAh7SgCifEoAPH5KAOB/SgB6gUoAFINKAK6ESgBShkoA7IdKAIaJSgAgi0oAxIxKAF6OSgD4j0oAnJFKADaTSgDQlEoAapZKAASYSgComUoAQptKANycSgB2nkoAGqBKALShSgBOo0oA6KRKAIKmSgAmqEoAwKlKAFqrSgD+rEoAmK5KADKwSgDMsUoAcLNKAAq1SgCktkoAPrhKAOK5SgB8u0oAFr1KALC+SgBUwEoA7sFKAIjDSgAixUoAxsZKAGDISgD6yUoAlMtKAC7NSgDSzkoAbNBKAAbSSgCq00oARNVKAN7WSgB42EoAHNpKALbbSgBQ3UoA6t5KAITgSgAo4koAwuNKAFzlSgD25koAmuhKADTqSgDO60oAcu1KAAzvSgCm8EoAQPJKAOTzSgB+9UoAGPdKALL4SgBW+koA8PtKAIr9SgAk/0oAvgBLAGICSwD8A0sAlgVLADoHSwDUCEsAbgpLAAgMSwCsDUsARg9LAOAQSwB6EksAHhRLALgVSwBSF0sA7BhLAIYaSwAqHEsAxB1LAF4fSwACIUsAnCJLADYkSwDQJUsAdCdLAA4pSwCoKksAQixLANwtSwCAL0sAGjFLALQySwBONEsA8jVLAIw3SwAmOUsAyjpLAGQ8SwD+PUsAmD9LADxBSwDWQksAcERLAApGSwCkR0sASElLAOJKSwB8TEsAIE5LALpPSwBUUUsA7lJLAJJUSwAsVksAxldLAGBZSwAEW0sAnlxLADheSwDSX0sAbGFLABBjSwCqZEsARGZLAOhnSwCCaUsAHGtLALZsSwBabksA9G9LAI5xSwAoc0sAzHRLAGZ2SwAAeEsAmnlLADR7SwDYfEsAcn5LAAyASwCwgUsASoNLAOSESwB+hksAIohLALyJSwBWi0sA8IxLAJSOSwAukEsAyJFLAGKTSwD8lEsAoJZLADqYSwDUmUsAeJtLABKdSwCsnksARqBLAOqhSwCEo0sAHqVLALimSwBcqEsA9qlLAJCrSwAqrUsAxK5LAGiwSwACsksAnLNLADa1SwDatksAdLhLAA66SwCyu0sATL1LAOa+SwCAwEsAJMJLAL7DSwBYxUsA8sZLAIzISwAwyksAystLAGTNSwD+zksAotBLADzSSwDW00sAcNVLABTXSwC42EsAXNpLAPbbSwCQ3UsAKt9LAM7gSwBo4ksAAuRLAJzlSwBA50sA2uhLAHTqSwAO7EsAqO1LAEzvSwDm8EsAgPJLACT0SwC+9UsAWPdLAPL4SwCW+ksAMPxLAMr9SwBk/0sA/gBMAKICTAA8BEwA1gVMAHoHTAAUCUwArgpMAEgMTADsDUwAhg9MACARTAC6EkwAXhRMAPgVTACSF0wALBlMAMYaTABqHEwABB5MAJ4fTABCIUwA3CJMAHYkTAAQJkwAtCdMAE4pTADoKkwAgixMACYuTADAL0wAWjFMAPQyTACONEwAMjZMAMw3TABmOUwACjtMAKQ8TAA+PkwA2D9MAHxBTAAWQ0wAsERMAEpGTADuR0wAiElMACJLTAC8TEwAVk5MAPpPTACUUUwALlNMANJUTABsVkwABlhMAKBZTABEW0wA3lxMAHheTAASYEwArGFMAFBjTADqZEwAhGZMAChoTADCaUwAXGtMAPZsTACQbkwANHBMAM5xTABoc0wAAnVMAKZ2TABAeEwA2nlMAH57TAAYfUwAsn5MAEyATADwgUwAioNMACSFTAC+hkwAWIhMAPyJTACWi0wAMI1MANSOTABukEwACJJMAKKTTABGlUwA4JZMAHqYTAAUmkwArptMAFKdTADsnkwAhqBMACqiTADEo0wAXqVMAPimTACcqEwANqpMANCrTABqrUwADq9MAKiwTABCskwA3LNMAHa1TAAat0wAtLhMAE66TADyu0wAjL1MACa/TADAwEwAZMJMAP7DTACYxUwAMsdMANbITABwykwACsxMAKTNTAA+z0wA4tBMAHzSTAAW1EwAutVMAFTXTADu2EwAiNpMACzcTADG3UwAYN9MAPrgTACU4kwAOORMANLlTABs50wABulMAKrqTABE7EwA3u1MAILvTAAc8UwAtvJMAFD0TAD09UwAjvdMACj5TADC+kwAXPxMAAD+TACa/0wANAFNAM4CTQByBE0ADAZNAKYHTQBKCU0A5ApNAH4MTQAYDk0AvA9NAFYRTQDwEk0AihRNACQWTQDIF00AYhlNAPwaTQCWHE0AOh5NANQfTQBuIU0ACCNNAKwkTQBGJk0A4CdNAHopTQAeK00AuCxNAFIuTQD2L00AkDFNACozTQDENE0AaDZNAAI4TQCcOU0ANjtNANo8TQB0Pk0ADkBNAKhBTQBMQ00A5kRNAIBGTQAaSE0AtElNAFhLTQDyTE0AjE5NACZQTQDKUU0AZFNNAP5UTQCiVk0APFhNANZZTQBwW00AFF1NAK5eTQBIYE0A4mFNAHxjTQAgZU0AumZNAFRoTQDuaU0AkmtNACxtTQDGbk0AanBNAARyTQCec00AOHVNANx2TQB2eE0AEHpNAKp7TQBEfU0A6H5NAIKATQAcgk0AtoNNAFqFTQD0hk0AjohNADKKTQDMi00AZo1NAACPTQCkkE0APpJNANiTTQBylU0ADJdNALCYTQBKmk0A5JtNAIidTQAin00AvKBNAFaiTQD6o00AnqVNADinTQDSqE0AdqpNABCsTQCqrU0ARK9NAOiwTQCCsk0AHLRNALa1TQBat00A9LhNAI66TQAyvE0AzL1NAGa/TQAAwU0ApMJNAD7ETQDYxU0AcsdNABbJTQCwyk0ASsxNAOTNTQCIz00AItFNALzSTQBW1E0A+tVNAJTXTQAu2U0AyNpNAGLcTQAG3k0AoN9NADrhTQDe4k0AeORNABLmTQCs500AUOlNAOrqTQCE7E0AHu5NALjvTQBc8U0A9vJNAJD0TQAq9k0AzvdNAGj5TQAC+00ApvxNAED+TQDa/00AdAFOABgDTgCyBE4ATAZOAOYHTgCACU4AJAtOAL4MTgBYDk4A8g9OAJYRTgAwE04AyhROAG4WTgAIGE4AohlOADwbTgDgHE4Aeh5OABQgTgCuIU4ASCNOAOwkTgCGJk4AKihOAMQpTgBeK04A+CxOAJIuTgAsME4A0DFOAGozTgAENU4AqDZOAEI4TgDcOU4AdjtOABo9TgC0Pk4ATkBOAOhBTgCCQ04AJkVOAMBGTgBaSE4A/klOAJhLTgAyTU4AzE5OAHBQTgAKUk4ApFNOAD5VTgDYVk4AfFhOABZaTgCwW04AVF1OAO5eTgCIYE4AImJOAMZjTgBgZU4A+mZOAJRoTgAuak4A0mtOAGxtTgAGb04AoHBOAERyTgDec04AeHVOABx3TgC2eE4AUHpOAOp7TgCOfU4AKH9OAMKATgBcgk4A9oNOAJqFTgA0h04AzohOAHKKTgAMjE4Apo1OAECPTgDkkE4AfpJOABiUTgCylU4ATJdOAPCYTgCKmk4AJJxOAL6dTgBin04A/KBOAJaiTgA6pE4A1KVOAG6nTgAIqU4ArKpOAEasTgDgrU4Aeq9OABSxTgC4sk4AUrROAOy1TgCQt04AKrlOAMS6TgBevE4AAr5OAJy/TgA2wU4A0MJOAGrETgAOxk4AqMdOAELJTgDcyk4AgMxOABrOTgC0z04AWNFOAPLSTgCM1E4AJtZOAMDXTgBk2U4A/tpOAJjcTgAy3k4A1t9OAHDhTgAK404AruROAEjmTgDi504AfOlOACDrTgC67E4AVO5OAO7vTgCI8U4ALPNOAMb0TgBg9k4A+vdOAJ75TgA4+04A0vxOAHb+TgAQAE8AqgFPAEQDTwDeBE8AggZPABwITwC2CU8AUAtPAPQMTwCODk8AKBBPAMwRTwBmE08AABVPAJoWTwA+GE8A2BlPAHIbTwAMHU8Aph5PAEogTwDkIU8AfiNPACIlTwC8Jk8AVihPAPApTwCUK08ALi1PAMguTwBiME8A/DFPAKAzTwA6NU8A1DZPAG44TwASOk8ArDtPAEY9TwDqPk8AhEBPAB5CTwC4Q08AXEVPAPZGTwCQSE8AKkpPAMRLTwBoTU8AAk9PAJxQTwA2Uk8A2lNPAHRVTwAOV08AslhPAExaTwDmW08AgF1PACRfTwC+YE8AWGJPAPJjTwCMZU8AMGdPAMpoTwBkak8A/mtPAKJtTwA8b08A1nBPAHpyTwAUdE8ArnVPAEh3TwDseE8AhnpPACB8TwC6fU8AXn9PAPiATwCSgk8ALIRPAMaFTwBqh08ABIlPAJ6KTwA4jE8A3I1PAHaPTwAQkU8AtJJPAE6UTwDolU8AgpdPAByZTwDAmk8AWpxPAPSdTwCOn08AMqFPAMyiTwBmpE8ACqZPAKSnTwA+qU8A2KpPAHysTwAWrk8AsK9PAEqxTwDksk8AiLRPACK2TwC8t08AVrlPAPq6TwCUvE8ALr5PANK/TwBswU8ABsNPAKDETwBExk8A3sdPAHjJTwASy08ArMxPAFDOTwDqz08AhNFPAB7TTwDC1E8AXNZPAPbXTwCa2U8ANNtPAM7cTwBo3k8ADOBPAKbhTwBA408A2uRPAHTmTwAY6E8AsulPAEzrTwDm7E8Aiu5PACTwTwC+8U8AYvNPAPz0TwCW9k8AMPhPANT5TwBu+08ACP1PAKL+TwA8AFAA4AFQAHoDUAAUBVAAuAZQAFIIUADsCVAAhgtQACANUADEDlAAXhBQAPgRUACSE1AANhVQANAWUABqGFAADhpQAKgbUABCHVAA3B5QAIAgUAAaIlAAtCNQAE4lUADoJlAAjChQACYqUADAK1AAZC1QAP4uUACYMFAAMjJQANYzUABwNVAACjdQAKQ4UAA+OlAA4jtQAHw9UAAWP1AAsEBQAFRCUADuQ1AAiEVQACxHUADGSFAAYEpQAPpLUACeTVAAOE9QANJQUABsUlAABlRQAKpVUABEV1AA3lhQAIJaUAAcXFAAtl1QAFBfUAD0YFAAjmJQAChkUADCZVAAXGdQAABpUACaalAANGxQAM5tUAByb1AADHFQAKZyUABKdFAA5HVQAH53UAAYeVAAvHpQAFZ8UADwfVAAin9QACSBUADIglAAYoRQAPyFUACWh1AAOolQANSKUABujFAAEo5QAKyPUABGkVAA4JJQAISUUAAellAAuJdQAFKZUADsmlAAkJxQACqeUADEn1AAaKFQAAKjUACcpFAANqZQANqnUAB0qVAADqtQAKisUABCrlAA5q9QAICxUAAas1AAtLRQAFi2UADyt1AAjLlQADC7UADKvFAAZL5QAP6/UACYwVAAPMNQANbEUABwxlAAFMhQAK7JUABIy1AA4sxQAIbOUAAg0FAAutFQAFTTUADu1FAAktZQACzYUADG2VAAattQAATdUACe3lAAOOBQANzhUAB241AAEOVQAKrmUABE6FAA6OlQAILrUAAc7VAAtu5QAFrwUAD08VAAjvNQADL1UADM9lAAZvhQAAD6UACk+1AAPv1QANj+UAByAFEADAJRALADUQBKBVEA5AZRAIgIUQAiClEAvAtRAFYNUQD6DlEAlBBRAC4SUQDIE1EAYhVRAAYXUQCgGFEAOhpRAN4bUQB4HVEAEh9RAKwgUQBQIlEA6iNRAIQlUQAeJ1EAuChRAFwqUQD2K1EAkC1RACovUQDOMFEAaDJRAAI0UQCcNVEAQDdRANo4UQB0OlEADjxRALI9UQBMP1EA5kBRAIpCUQAkRFEAvkVRAFhHUQD8SFEAlkpRADBMUQDKTVEAbk9RAAhRUQCiUlEAPFRRANZVUQB6V1EAFFlRAK5aUQBIXFEA7F1RAIZfUQAgYVEAxGJRAF5kUQD4ZVEAkmdRACxpUQDQalEAamxRAARuUQCeb1EAQnFRANxyUQB2dFEAGnZRALR3UQBOeVEA6HpRAIx8UQAmflEAwH9RAFqBUQD0glEAmIRRADKGUQDMh1EAZolRAAqLUQCkjFEAPo5RAOKPUQB8kVEAFpNRALCUUQBUllEA7pdRAIiZUQAim1EAvJxRAGCeUQD6n1EAlKFRAC6jUQDSpFEAbKZRAAaoUQCqqVEARKtRAN6sUQB4rlEAHLBRALaxUQBQs1EA6rRRAIS2UQAouFEAwrlRAFy7UQD2vFEAmr5RADTAUQDOwVEAcsNRAAzFUQCmxlEAQMhRAOTJUQB+y1EAGM1RALLOUQBM0FEA8NFRAIrTUQAk1VEAyNZRAGLYUQD82VEAlttRADDdUQDU3lEAbuBRAAjiUQCi41EARuVRAODmUQB66FEAHupRALjrUQBS7VEA7O5RAJDwUQAq8lEAxPNRAF71UQD49lEAnPhRADb6UQDQ+1EAav1RAA7/UQCoAFIAQgJSAOYDUgCABVIAGgdSALQIUgBYClIA8gtSAIwNUgAmD1IAwBBSAGQSUgD+E1IAmBVSADIXUgDWGFIAcBpSAAocUgCuHVIASB9SAOIgUgB8IlIAFiRSALolUgBUJ1IA7ihSAIgqUgAsLFIAxi1SAGAvUgAEMVIAnjJSADg0UgDSNVIAdjdSABA5UgCqOlIARDxSAN49UgCCP1IAHEFSALZCUgBQRFIA9EVSAI5HUgAoSVIAzEpSAGZMUgAATlIAmk9SADRRUgDYUlIAclRSAAxWUgCmV1IASllSAORaUgB+XFIAIl5SALxfUgBWYVIA8GJSAJRkUgAuZlIAyGdSAGJpUgD8alIAoGxSADpuUgDUb1IAbnFSABJzUgCsdFIARnZSAOp3UgCEeVIAHntSALh8UgBcflIA9n9SAJCBUgAqg1IAxIRSAGiGUgACiFIAnIlSADaLUgDajFIAdI5SAA6QUgCykVIATJNSAOaUUgCAllIAJJhSAL6ZUgBYm1IA8pxSAIyeUgAwoFIAyqFSAGSjUgD+pFIAoqZSADyoUgDWqVIAeqtSABStUgCurlIASLBSAOKxUgCGs1IAILVSALq2UgBUuFIA+LlSAJK7UgAsvVIA0L5SAGrAUgAEwlIAnsNSADjFUgDcxlIAdshSABDKUgCqy1IATs1SAOjOUgCC0FIAJtJSAMDTUgBa1VIA9NZSAJjYUgAy2lIAzNtSAGbdUgAA31IApOBSAD7iUgDY41IAcuVSABbnUgCw6FIASupSAO7rUgCI7VIAIu9SALzwUgBW8lIA+vNSAJT1UgAu91IAyPhSAGz6UgAG/FIAoP1SAET/UgDeAFMAeAJTABIEUwC2BVMAUAdTAOoIUwCEClMAHgxTAMINUwBcD1MA9hBTAJASUwA0FFMAzhVTAGgXUwACGVMAphpTAEAcUwDaHVMAdB9TABghUwCyIlMATCRTAPolUwCUJ1MALilTANIqUwBsLFMABi5TAKAvUwBOMVMA6DJTAII0UwAcNlMAwDdTAFo5UwD0OlMAmDxTADI+UwDMP1MAZkFTAABDUwCkRFMAPkZTANhHUwBySVMAFktTALBMUwBKTlMA7k9TAIhRUwAiU1MAvFRTAGBWUwD6V1MAlFlTAC5bUwDIXFMAbF5TAAZgUwCgYVMARGNTAN5kUwB4ZlMAEmhTALZpUwBQa1MA6mxTAIRuUwAecFMAwnFTAFxzUwD2dFMAkHZTADR4UwDOeVMAaHtTAAx9UwCmflMAQIBTANqBUwB+g1MAGIVTALKGUwBMiFMA5olTAIqLUwAkjVMAvo5TAFiQUwD8kVMAlpNTADCVUwDUllMAbphTAAiaUwCim1MARp1TAOCeUwB6oFMAFKJTAK6jUwBSpVMA7KZTAIaoUwAqqlMAxKtTAF6tUwD4rlMAnLBTADayUwDQs1MAarVTAAS3UwCouFMAQrpTANy7UwB2vVMAGr9TALTAUwBOwlMA8sNTAIzFUwAmx1MAwMhTAFrKUwD+y1MAmM1TADLPUwDM0FMAcNJTAArUUwCk1VMAPtdTAOLYUwB82lMAFtxTALrdUwBU31MA7uBTAIjiUwAs5FMAxuVTAGDnUwD66FMAlOpTADjsUwDS7VMAbO9TAAbxUwCq8lMARPRTAN71UwCC91MAHPlTALb6UwBQ/FMA6v1TAI7/UwAoAVQAwgJUAFwEVAAABlQAmgdUADQJVADOClQAcgxUAAwOVACmD1QAShFUAOQSVAB+FFQAGBZUALIXVABWGVQA8BpUAIocVAAkHlQAyB9UAGIhVAD8IlQAliRUADomVADUJ1QAbilUABIrVACsLFQARi5UAOAvVAB6MVQAHjNUALg0VABSNlQA9jdUAJA5VAAqO1QAxDxUAGg+VAACQFQAnEFUADZDVADQRFQAdEZUAA5IVACoSVQAQktUAOZMVACATlQAGlBUAL5RVABYU1QA8lRUAIxWVAAmWFQAyllUAGRbVAD+XFQAmF5UADxgVADWYVQAcGNUAAplVACuZlQASGhUAOJpVACGa1QAIG1UALpuVABUcFQA7nFUAJJzVAAsdVQAxnZUAGB4VAAEelQAnntUADh9VADcflQAdoBUABCCVACqg1QAToVUAOiGVACCiFQAHIpUALaLVABajVQA9I5UAI6QVAAoklQAzJNUAGaVVAAAl1QApJhUAD6aVADYm1QAcp1UAAyfVACwoFQASqJUAOSjVAB+pVQAIqdUALyoVABWqlQA8KtUAJStVAAur1QAyLBUAGyyVAAGtFQAoLVUADq3VADUuFQAeLpUABK8VACsvVQARr9UAOrAVACEwlQAHsRUALjFVABcx1QA9shUAJDKVAA0zFQAzs1UAGjPVAAC0VQAnNJUAEDUVADa1VQAdNdUAA7ZVACy2lQATNxUAObdVACK31QAJOFUAL7iVABY5FQA/OVUAJbnVAAw6VQAyupUAG7sVAAI7lQAou9UADzxVADg8lQAevRUABT2VACu91QAUvlUAOz6VACG/FQAIP5UALr/VABeAVUA+AJVAJIEVQA2BlUA0AdVAGoJVQAEC1UAngxVAEIOVQDcD1UAdhFVABATVQC0FFUAThZVAOgXVQCMGVUAJhtVAMAcVQBaHlUA/h9VAJghVQAyI1UAzCRVAGYmVQAKKFUApClVAD4rVQDYLFUAfC5VABYwVQCwMVUAVDNVAO40VQCINlUAIjhVAMY5VQBgO1UA+jxVAJQ+VQAuQFUA0kFVAGxDVQAGRVUAoEZVAERIVQDeSVUAeEtVABxNVQC2TlUAUFBVAOpRVQCOU1UAKFVVAMJWVQBcWFUA9llVAJpbVQA0XVUAzl5VAGhgVQAMYlUApmNVAEBlVQDkZlUAfmhVABhqVQCya1UAVm1VAPBuVQCKcFUAJHJVAL5zVQBidVUA/HZVAJZ4VQAwelUA1HtVAG59VQAIf1UAooBVAEaCVQDgg1UAeoVVAB6HVQC4iFUAUopVAOyLVQCGjVUAKo9VAMSQVQBeklUAApRVAJyVVQA2l1UA0JhVAHSaVQAOnFUAqJ1VAEKfVQDcoFUAgKJVABqkVQC0pVUATqdVAPKoVQCMqlUAJqxVAMqtVQBkr1UA/rBVAJiyVQAytFUA1rVVAHC3VQAKuVUApLpVAEi8VQDivVUAfL9VABbBVQC6wlUAVMRVAO7FVQCSx1UALMlVAMbKVQBgzFUA+s1VAJ7PVQA40VUA0tJVAGzUVQAQ1lUAqtdVAETZVQDe2lUAgtxVABzeVQC231UAWuFVAPTiVQCO5FUAKOZVAMLnVQBm6VUAAOtVAJrsVQA07lUA2O9VAHLxVQAM81UAsPRVAEr2VQDk91UAfvlVABj7VQC8/FUAVv5VAPD/VQCKAVYALgNWAMgEVgBiBlYABghWAKAJVgA6C1YA1AxWAG4OVgASEFYArBFWAEYTVgDgFFYAhBZWAB4YVgC4GVYAXBtWAPYcVgCQHlYAKiBWAM4hVgBoI1YAAiVWAJwmVgA2KFYA2ilWAHQrVgAOLVYAqC5WAEwwVgDmMVYAgDNWACQ1VgC+NlYAWDhWAPI5VgCMO1YAMD1WAMo+VgBkQFYA/kFWAKJDVgA8RVYA1kZWAHBIVgAUSlYArktWAEhNVgDsTlYAhlBWACBSVgC6U1YAVFVWAPhWVgCSWFYALFpWAMZbVgBqXVYABF9WAJ5gVgA4YlYA3GNWAHZlVgAQZ1YAtGhWAE5qVgDoa1YAgm1WABxvVgDAcFYAWnJWAPRzVgCOdVYAMndWAMx4VgBmelYACnxWAKR9VgA+f1YA2IBWAHyCVgAWhFYAsIVWAEqHVgDkiFYAiIpWACKMVgC8jVYAVo9WAPqQVgCUklYALpRWANKVVgBsl1YABplWAKCaVgA6nFYA3p1WAHifVgASoVYArKJWAFCkVgDqpVYAhKdWAB6pVgDCqlYAXKxWAPatVgCar1YANLFWAM6yVgBotFYAArZWAKa3VgBAuVYA2rpWAH68VgAYvlYAsr9WAEzBVgDmwlYAisRWACTGVgC+x1YAWMlWAPzKVgCWzFYAMM5WAMrPVgBu0VYACNNWAKLUVgA81lYA4NdWAHrZVgAU21YAuNxWAFLeVgDs31YAhuFWACDjVgDE5FYAXuZWAPjnVgCS6VYANutWANDsVgBq7lYABPBWAKjxVgBC81YA3PRWAHb2VgAa+FYAtPlWAE77VgDy/FYAjP5WACYAVwDAAVcAWgNXAP4EVwCYBlcAMghXAMwJVwBwC1cACg1XAKQOVwA+EFcA4hFXAHwTVwAWFVcAuhZXAFQYVwDuGVcAiBtXACIdVwDGHlcAYCBXAPohVwCUI1cAOCVXANImVwBsKFcABipXAKorVwBELVcA3i5XAIIwVwAcMlcAtjNXAFA1VwDqNlcAjjhXACg6VwDCO1cAXD1XAAA/VwCaQFcANEJXANhDVwByRVcADEdXAKZIVwBASlcA5EtXAH5NVwAYT1cAvFBXAFZSVwDwU1cAilVXACRXVwDIWFcAYlpXAPxbVwCWXVcAOl9XANRgVwBuYlcACGRXAKxlVwBGZ1cA4GhXAIRqVwAebFcAuG1XAFJvVwDscFcAkHJXACp0VwDEdVcAXndXAAJ5VwCcelcANnxXANp9VwB0f1cADoFXAKiCVwBChFcA5oVXAICHVwAaiVcAtIpXAFiMVwDyjVcAjI9XADCRVwDKklcAZJRXAP6VVwCYl1cAPJlXANaaVwBwnFcACp5XAK6fVwBIoVcA4qJXAIakVwAgplcAuqdXAFSpVwDuqlcAkqxXACyuVwDGr1cAYLFXAASzVwCetFcAOLZXANy3VwB2uVcAELtXAKq8VwBEvlcA6L9XAILBVwAcw1cAtsRXAFrGVwD0x1cAjslXACjLVwDMzFcAZs5XAADQVwCk0VcAPtNXANjUVwBy1lcADNhXALDZVwBK21cA5NxXAH7eVwAY4FcAvOFXAFbjVwD65FcAlOZXAC7oVwDI6VcAbOtXAAbtVwCg7lcAOvBXANTxVwB481cAEvVXAKz2VwBG+FcA6vlXAIT7VwAe/VcAwv5XAFwAWAD2AVgAkANYACoFWADOBlgAaAhYAAIKWACcC1gAQA1YANoOWAB0EFgADhJYALITWABMFVgA5hZYAIoYWAAkGlgAvhtYAFgdWADyHlgAliBYADAiWADKI1gAZCVYAAgnWACiKFgAPCpYANYrWAB6LVgAFC9YAK4wWABSMlgA7DNYAIY1WAAgN1gAujhYAF46WAD4O1gAkj1YACw/WADQQFgAakJYAAREWACoRVgAQkdYANxIWAB2SlgAEExYALRNWABOT1gA6FBYAIJSWAAmVFgAwFVYAFpXWAD+WFgAmFpYADJcWADMXVgAZl9YAAphWACkYlgAPmRYANhlWAB8Z1gAFmlYALBqWABKbFgA7m1YAIhvWAAicVgAxnJYAGB0WAD6dVgAlHdYAC55WADSelgAbHxYAAZ+WACgf1gARIFYAN6CWAB4hFgAEoZYALaHWABQiVgA6opYAISMWAAojlgAwo9YAFyRWAAAk1gAmpRYADSWWADOl1gAaJlYAAybWACmnFgAQJ5YAOSfWAB+oVgAGKNYALKkWABWplgA8KdYAIqpWAAkq1gAyKxYAGKuWAD8r1gAlrFYADCzWADUtFgAbrZYAAi4WACiuVgARrtYAOC8WAB6vlgAHsBYALjBWABSw1gA7MRYAIbGWAAqyFgAxMlYAF7LWAD4zFgAnM5YADbQWADQ0VgAdNNYAA7VWACo1lgAQthYANzZWACA21gAGt1YALTeWABO4FgA6OFYAIzjWAAm5VgAyuZYAGToWAD+6VgAmOtYADLtWADW7lgAcPBYAAryWACk81gASPVYAOL2WAB8+FgAFvpYALr7WABU/VgA7v5YAJIAWQAsAlkAxgNZAGAFWQD6BlkAnghZADgKWQDSC1kAbA1ZABAPWQCqEFkARBJZAOgTWQCCFVkAHBdZALYYWQBQGlkA9BtZAI4dWQAoH1kAzCBZAGYiWQAAJFkAmiVZADQnWQDYKFkAcipZAAwsWQCmLVkASi9ZAOQwWQB+MlkAGDRZALw1WQBWN1kA8DhZAJQ6WQAuPFkAyD1ZAGI/WQD8QFkAoEJZADpEWQDURVkAbkdZABJJWQCsSlkARkxZAOBNWQCET1kAHlFZALhSWQBcVFkA9lVZAJBXWQAqWVkAxFpZAGhcWQACXlkAnF9ZADZhWQDaYlkAdGRZAA5mWQCoZ1kATGlZAOZqWQCAbFkAJG5ZAL5vWQBYcVkA8nJZAIx0WQAwdlkAyndZAGR5WQD+elkAonxZADx+WQDWf1kAcIFZABSDWQCuhFkASIZZAOyHWQCGiVkAIItZALqMWQBUjlkA+I9ZAJKRWQAsk1kAxpRZAGqWWQAEmFkAnplZADibWQDcnFkAdp5ZABCgWQC0oVkATqNZAOikWQCCplkAHKhZAMCpWQBaq1kA9KxZAJiuWQAysFkAzLFZAGazWQAAtVkApLZZAD64WQDYuVkAcrtZABa9WQCwvlkASsBZAOTBWQCIw1kAIsVZALzGWQBWyFkA+slZAJTLWQAuzVkAyM5ZAGLQWQAG0lkAoNNZAETVWQDe1lkAeNhZABLaWQCs21kAUN1ZAOreWQCE4FkAHuJZAMLjWQBc5VkA9uZZAJDoWQA06lkAzutZAGjtWQAM71kApvBZAEDyWQDa81kAdPVZABj3WQCy+FkATPpZAOb7WQCA/VkAJP9ZAL4AWgBYAloA/ANaAJYFWgAwB1oA1AhaAG4KWgAIDFoAog1aADwPWgDgEFoAehJaABQUWgCuFVoAUhdaAOwYWgCGGloAKhxaAMQdWgBeH1oA+CBaAJIiWgA2JFoA0CVaAGonWgAEKVoAqCpaAEIsWgDcLVoAgC9aABoxWgC0MloATjRaAOg1WgCMN1oAJjlaAMA6WgBaPFoA/j1aAJg/WgAyQVoAzEJaAHBEWgAKRloApEdaAEhJWgDiSloAfExaABZOWgCwT1oAVFFaAO5SWgCIVFoAIlZaALxXWgBgWVoA+lpaAJRcWgA4XloA0l9aAGxhWgAGY1oAqmRaAERmWgDeZ1oAgmlaABxrWgC2bFoAUG5aAPRvWgCOcVoAKHNaAMJ0WgBcdloAAHhaAJp5WgA0e1oAznxaAHJ+WgAMgFoApoFaAECDWgDkhFoAfoZaABiIWgCyiVoAVotaAPCMWgCKjloALpBaAMiRWgBik1oA/JRaAJaWWgA6mFoA1JlaAG6bWgAInVoAop5aAEagWgDgoVoAeqNaAB6lWgC4ploAUqhaAOypWgCQq1oAKq1aAMSuWgBesFoAArJaAJyzWgA2tVoA0LZaAHS4WgAOuloAqLtaAEy9WgDmvloAgMBaABrCWgC0w1oAWMVaAPLGWgCMyFoAJspaAMrLWgBkzVoA/s5aAJjQWgA80loA1tNaAHDVWgAU11oArthaAEjaWgDi21oAfN1aACDfWgC64FoAVOJaAO7jWgCS5VoALOdaAMboWgBg6loA+utaAJ7tWgA471oA3PBaAHbyWgAQ9FoAqvVaAET3WgDo+FoAgvpaABz8WgC2/VoAUP9aAPQAWwCOAlsAKARbAMwFWwBmB1sAAAlbAJoKWwA0DFsA2A1bAHIPWwAMEVsAsBJbAEoUWwDkFVsAiBdbACIZWwC8GlsAVhxbAPAdWwCUH1sALiFbAMgiWwBiJFsA/CVbAKAnWwA6KVsA1CpbAHgsWwASLlsArC9bAFAxWwDqMlsAhDRbAB42WwC4N1sAXDlbAPY6WwCQPFsAKj5bAM4/WwBoQVsAAkNbAJxEWwBARlsA2kdbAHRJWwAYS1sAskxbAExOWwDmT1sAgFFbACRTWwC+VFsAWFZbAPJXWwCWWVsAMFtbAMpcWwBkXlsACGBbAKJhWwA8Y1sA4GRbAHpmWwAUaFsArmlbAEhrWwDsbFsAhm5bACBwWwC6cVsAVHNbAPh0WwCSdlsALHhbANB5WwBqe1sABH1bAKh+WwBCgFsA3IFbAHaDWwAQhVsAtIZbAE6IWwDoiVsAgotbACaNWwDAjlsAWpBbAP6RWwCYk1sAMpVbAMyWWwBmmFsACppbAKSbWwA+nVsA2J5bAHygWwAWolsAsKNbAEqlWwDuplsAiKhbACKqWwDGq1sAYK1bAPquWwCUsFsALrJbANKzWwBstVsABrdbAKC4WwBEulsA3rtbAHi9WwASv1sAtsBbAFDCWwDqw1sAjsVbACjHWwDCyFsAXMpbAPbLWwCazVsANM9bAM7QWwBo0lsADNRbAKbVWwBA11sA2thbAH7aWwAY3FsAst1bAFbfWwDw4FsAiuJbACTkWwC+5VsAYudbAPzoWwCW6lsAMOxbANTtWwBu71sACPFbAKLyWwA89FsA4PVbAHr3WwAU+VsAuPpbAFL8WwDs/VsAkP9bACoBXADEAlwAXgRcAPgFXACcB1wANglcANAKXABqDFwADg5cAKgPXABCEVwA3BJcAIAUXAAaFlwAtBdcAFgZXADyGlwAjBxcACYeXADAH1wAZCFcAP4iXACYJFwAMiZcANYnXABwKVwACitcAKQsXABILlwA4i9cAHwxXAAWM1wAujRcAFQ2XADuN1wAiDlcACw7XADGPFwAYD5cAPo/XACeQVwAOENcANJEXABsRlwAEEhcAKpJXABES1wA6ExcAIJOXAAcUFwAtlFcAFBTXAD0VFwAjlZcAChYXADMWVwAZltcAABdXACaXlwAPmBcANhhXAByY1wADGVcAKZmXABKaFwA5GlcAH5rXAAYbVwAvG5cAFZwXADwcVwAinNcAC51XADIdlwAYnhcAAZ6XACge1wAOn1cANR+XABugFwAEoJcAKyDXABGhVwA4IZcAHqIXAAeilwAuItcAFKNXAD2jlwAkJBcACqSXADEk1wAaJVcAAKXXACcmFwANppcANqbXAB0nVwADp9cAKigXABMolwA5qNcAIClXAAkp1wAvqhcAFiqXADyq1wAjK1cADCvXADKsFwAZLJcAP6zXACYtVwAPLdcANa4XABwulwAFLxcAK69XABIv1wA4sBcAIbCXAAgxFwAusVcAFTHXAD4yFwAkspcACzMXADQzVwAas9cAATRXACe0lwAONRcANzVXAB211wAENlcAKraXABE3FwA6N1cAILfXAAc4VwAwOJcAFrkXAD05VwAjudcADLpXADM6lwAZuxcAADuXACk71wAPvFcANjyXABy9FwAFvZcALD3XABK+VwA7vpcAIj8XAAi/lwAvP9cAFYBXQD6Al0AlARdAC4GXQDIB10AYgldAAYLXQCgDF0AOg5dAN4PXQB4EV0AEhNdAKwUXQBQFl0A6hddAIQZXQAeG10AwhxdAFweXQD2H10AkCFdACojXQDOJF0AaCZdAAIoXQCmKV0AQCtdANosXQB0Ll0AGDBdALIxXQBMM10A5jRdAIo2XQAkOF0AvjldAFg7XQDyPF0Alj5dADBAXQDKQV0AbkNdAAhFXQCiRl0ARkhdAOBJXQB6S10AFE1dAK5OXQBSUF0A7FFdAIZTXQAgVV0AulZdAF5YXQD4WV0AkltdADZdXQDQXl0AamBdAARiXQCoY10AQmVdANxmXQB2aF0AGmpdALRrXQBObV0A6G5dAIJwXQAmcl0AwHNdAGR1XQD+dl0AmHhdADJ6XQDMe10AcH1dAAp/XQCkgF0APoJdANiDXQB8hV0AFoddALCIXQBUil0A7otdAIiNXQAij10AxpBdAGCSXQD6k10AlJVdADiXXQDSmF0AbJpdAAacXQCgnV0ARJ9dAN6gXQB4ol0AHKRdALalXQBQp10A6qhdAI6qXQAorF0Awq1dAFyvXQAAsV0AmrJdADS0XQDOtV0AaLddAAy5XQCmul0ASrxdAOS9XQB+v10AGMFdALLCXQBWxF0A8MVdAIrHXQAkyV0AyMpdAGLMXQD8zV0Als9dADDRXQDU0l0AbtRdABLWXQCs110ARtldAODaXQB63F0AHt5dALjfXQBS4V0A7OJdAJDkXQAq5l0AxOddAF7pXQD46l0AnOxdADbuXQDQ710AdPFdAA7zXQCo9F0AQvZdAOb3XQCA+V0AGvtdALT8XQBY/l0A8v9dAIwBXgAmA14AygReAGQGXgD+B14AogleADwLXgDWDF4AcA5eABQQXgCuEV4ASBNeAOIUXgCGFl4AIBheALoZXgAA</prop>
				<prop name="Temps">REFSWgAAaD8CAIBoOv0z7vGzPECuR+G/ehTuPEBm/vEm/z5Aj8L1KFwP/0BACtejcD0K70FAexT28PpBQL7p8iBDQM3MJwAM/0RAuB6F61H4c0RA+PD28EVApBEAd9fDRiUDrEdA7vLfk0hAmplXAHlJti0DmEodA4BLPQNjb0xAKVwGAEhNJQNvLE5AUi4BEU8tBHdPQB8wALhuUBUEbVAlA2xR9fPeUU0D21NSPQRSQBcBejTXU0BINgGnzAQXVNdA9ih3AKXcBBVV1s0Dh1UNA/rsBGdWtnUD2Fb980ZXNQOxe1dAlwEeNVhAQADvo3CdWIUDAVlAfcMIAI9CWUDsIBC3hTtZNQMRWVUD2W1YFQOaWD0TS1hVA9sJWAUD31cdA9BXFiUDzFcVA8p8H5YfqBuSLgLIvB/+8sbUF8YCxIjkH+4VNhLCBC8OJenywCAkLzYvSC9SISYSvWQvdi8EiCs+EruUL64tpi/QL8IhAlYCudwv7i3uJRY/KD8KPwBMP14/cD+CP5Q/pj+4P8o5As4Ct8w/3jXeP/A/Gk8ETwDWPxBPKk9UTzZPWE+KT6RPAI5PgE/iT/xPvk8YX/JPPF8AHl8wX3pflF+OX7hfyl/cXwB+X7BfWl8Mb/5fOG9Kb1xvAG5viG8yb5xvrm+Qb8Jv5G8ABn/4bxpvLH8+fxh/Un98fwBef4h/un/EfyZ/4H/6fxSPAO5/KI86j0yPZo9Yj3qPnI8Aro/Qj7qP5I/ujwCfon8knwAej0Cfcp80n36fkJ+in7SfALaf4J/6nwyvHq/on/KfTK8AXq9wr4KvlK+Wr9hPMq+8rwDurwC/uq8Uvza/SL9qv3y/AF6/iL/ar8S/jr/Qv9q/5L8A3r/4vyLPRM8Gz+CvWs+czwBuz8DPgs+sz67P0M/6zwzfAN7PSN9a32zfht8w34LfnN8Avt+o39rf9N8G7yjvGu887wDm30DvMu+U707vgO9a78zvAMbv2O+q7/zvJv84/0r/bP8AXv+A/+LvpP+W/8D/sv/s/6jm/wALbhKvdBSAdBRA2owk/QQUuFbdA2VWtrUDI1YdE+VVBROorVXFI21VxQRVhRP6bVS9BFRAxwEUftwEbUWcBA5UDRPWU3UT26BTBRNoUxUTMVNajQRSHRO1Up0EUu3zb0dSQHHGIRBSvRPb2FENI6JRjQNqUdqFBFFtE+9QVQRQQK1SvhGBUF0UUG0DFW1QjQO6T2UDU09tBLdOQB9uAV5OXQP1bU2NE4xNbQMlTe0kbUy9E1hM/RP0S2UD25NL/RMUSy0TsUqqTRRKZRRJBRRJXRN+bLwXlgIDSs0DoUrtI3MZS4UUlBRzS0DIIGc9Cnf8Fy4ScUvFBAVLbQNlHC8uL0ArFiVWLwQYI54CbnQvhi+YL6opDiUAvi/QL+Iv9Bf+LxA7/hUWPwAAKzY/QD9SP3w/jj+gP7I/EMQ/1j8AK0YSevw39j32PwAYTypPPE/uP2BPck+ET5ZPAKhPsk/MT0ZPWEveT/BPIl8ARF8+X1BfYl80X2ZfkF+iXwDEX95fyE/yXwxvLm/oXzpvAERvZm8gb4JvnG/+XxBv2m8A7G+ubxh/um8sfwZ/KH9KfwBcfzZ/cH+6f8x/ln/4b4p/AAyPFo8ojwqPTI8+j1iPao8ApI+Gj8CP0o/kj66PACNXATconEtdEz5MdRZWAlsoTu3zJ08dEw88FK2FRBT6UG0UUc0DAW1ShQN0UlUD6FJtE9tcU/UD0FMFE0JUZoUDtFSNlIQEtFV1FLVW/ROXXAQFV80DcbZMBN1XVQNIWF0Dxa1Y7fMXWXUUWR0T/21YbRPMWL0DkFiVA9tTWC0TEVj9E9dXtoUTyFcFE8JXLRPBCCynLqWGAsRMpz6tLq12rSK+AsCMr56tfgK9tKeurwjQr7qpNhK75K/2pQ6/IL9UMrluEpzElGE8BCBMBNvNVl3jiVaFE0hWtu3zB1aNA8pVHROP1VW1A1aMBBqEBNRUrB2UtARmVH0DLaQE9a1THRO/U4UTiIyUUq1THZMMU7UEUl0Tnq1S/RNnUr0DMHSU+DVR9QPADBSKUaUEHBSrD1FVA9gsFKFEFGptUJUDM1CFE/hPbRTWVBQFT7WUTm0TLE7WzQPBTYUUTWUD80yabRRMtQMmTHUERCRF1kQk5UoFE4K0xCJKVm0DxUltFEldA5XUxBi7EA4jrBTzStWUrCf+HwAQL0IhTrMs1z4vSN9KL2zfAKYvkN+i37Qv7i9wM77dDj8AAO8S7yTvXj8w78pvbO9+7wCQ76LvtO/G79jv6u8MnwafAPjvIv8s/0b/WP8S/3T/Bv8AqP+K/9T/xv/o//r/DA+u/wAYDyoPTA82D4APkg9sD1YPALAPyg/kD9YPqA8aHyQfLh8ASB9aH3wfdh+IH5oftB/OH5DgH+ofBCdmsrlU5SyUZa1NPZNnTq20Tx2TLGw0x4aSMFHls6ZR9aPbG1L9w45SVeMDU9Ydw3VTdZRTJZNeVDb1o+tUxbNfVYWUrCTbQFY1o7FW/cMeV9x1JCSk+FdAt7E9erVYhZPg5CQgWR2THE1ZbZP0WPWk5CSABKQVQAyk81S00FSvnqVerwBQP2I/hK+GP5g/yq+sP64/gOA/Cr/0PxZPKE/6oT6St7ZUtJBXhZNQVyWT/lp8tLp0tHdWBcM4bLTb+FUdk7xVBaOAVdYF00dVXURUPZPHVFolk46stFZU7SRUjSZWdsKxUwUkU22TNJQks/5SpUT8tJBSVZNaVVK9xFKdJFENo7MkxG1vLMQ4UbXDAlFls23JTJSVULWzXVAF02snULXD4mTEV0/9w6vuTo1ETlXjE2zErG1NDaNDTVWT2kxts9V4lFT4PBSXVOQzS2bFs89K5caOwgxKbbNbuEk9k4dJxbOvzMRsy1DeIopK9aMLS22TAVT8zwbVBmUe3SbfON9i3wBkb3ZvgN+ab6xvvt/Qb9phAAZlJu8AfxJ/JH9W7VbvWH8Aan98f45/oH+yfxQvvn/ofwDSfwSPBi8QjyKP9H9Wj2iPAIKPlI9uj7CPwo/Mj/4f0I8A+o8snx6fOJ9Kn2Sfhp8QnwCCn6yfvp/Qn6qf7J8OrwivACqvPK9Gr/ifcq+Er16vuK9Aiq/Er56v8K8CuY5DS11D295L3SOqTHXDoU1mtcOiTkW0VMRMUC20alRUUmQkxhTEOlLdVM1ShVMjU2XEzLQIVKplxFTdIwqcRH6MRPBtVX0zYVaFw9NWFTRaDEStfDQxWI1TmuS0bfoENCtZXUMeWQ1Da+1YrcO1HDRzWAVULVglI+lXjcPMND8+zwBIw341Xs1Oz3DPqj+cz7bPAMjP2s80T/4/8M8i3wzXJiOpV320hMSBlMQwLMTsmnREqGxEZ1ZNVHxE6NVVfVRVzUNxhEQsVVrFs/OktLpUVdRUJSNtSbTUEVRNI9xThVPZo5QllLQoU4XD8VJqxUO4hLSDDFRLUv0jaxRSzdRRpUOXUb20VmwkK1Gl1FBVs7w8VG2FXLROUMVDGFBlJNZMJDxPrSROhVNjTrYV0/1N/SOUTcVDKDZEtMJMZbNCTC22JrWaJiIZBLS6Sv1ExOT62Uk1tORUjEkNw8VJbPW07FSqSs1DIUtFVABMf051Hm8wb0pvVP9+b3j/AJJvnP+u/8hv6mnWb/D/AgkALn0ODzAPUn9ED04PYA9yDwCMD64PwA/ar9wPzq8IH+IPAPQPDh9QHxofZB82H3Afgh8AtB+GH9Af6q+sH/YfAC/KHwA8L14vcC86L5Qvji+gL7IvANwvzi/oL/ovDD8uP0A/Kj8AXD9OL3g/kj+0P5Y/qD+CP7DcP94/6DP2UotLxVRMpqWz6kzFRIzk6GxUEEdQQPY4wUvgjvL4XLTNbhRU41FdVPxEylJmZVM+U23k3EREVG2zq7ZU5dRVvdOZtEQJrVa903lWjVPqxLRz2kzU3wzUS1htU7BYps3TDFn1tnZTWW3j4LVYheRYXUNVWHVUWADdRoZDNM+OxT5VPlWGxV5dAH7PkM+az5xfrs/QX+JfFN9gBt8AbypvPG9WspxXRfSqXGQhHGTdzESadNRX2nzUF8xE2lUdY41VpoXjVFVV5Ly04azUqrVUldRUTUM4VGWzAtVUHWRTXURTfbNPU6xV5OzU4VK906kM5HS1UlWzPPTU+FFt48DNUU1DiFFltiZCGlG2XUPlULXzrlD1NFCa3bRQrUP4TyV0ZOQcbU+FU7FOHeNHTs3UVoTkdE2l1Ezd5Exts6UmnOTCRPeGsgNE9KHK/ORB9OTK3OcOUpBJ2q1D2OTkRUod48dKAsWzM0T3Ng8g/zL/RI9e/wCA/3qPvP+ej7CP4v/Ujx4PABgP+o8cnz4PmA/6P2Sfdp8ASJ+Cn6yfvp/QnwJP5J/mPwAAr8o/JK9Orxivcq9Er16vAIivoq+0r8av8J/yrxS/Br8AGL9Cr1y/Vr9wv4q/lL9evwDIv6q/tL/ev/i/Es8kzzbPAEjPUs90z27PgM/yv6zPvs+gyM+qz+zP/s3O0pwU1DqtTOXjJU1F1E6lQ2aqZOQsVHShROQVNHSKzVHlY/9RBXZG4uVSpl1DdVPNRNzVVOVjz7VUbeNAnGS0VUXUVrbl45VWreMgV7WDjllXXXQ8VGJY/XRYPUNbGlldQyVZvXRZxVStWJ3jgliFU0EkVAMtWKVD1lelQ8Y8X35dAFZdbl9Q74LvpO+mX8hf2u+AHG/u7xhvQm80/z71fmK3qozkkETkUtxEDxz0zRbERIlWrUNIxETDQIZy27xV1dOAVX2jR1VWtYMOVTXkVLWDnqREtWas1C/EZOhT1UOzWpzUetz0Q1Ot9FM15G1SbUOeUn2jZ1LNY2siUj3z63REs1Ed86t9UX10UcVzESR02LRk1x7yXUx0J1DNY+JZT5XUZHQIT3VkTh1zazBOzdPFTNRFTdXT2+BMrUN4TF1DFUxaHXOwLERLS+Vj79R0W4pKleMRSh30SX1jq4dJBQRJlePx3HRsDUq1g+5K9XS8h36t1oUAtoVWj0gfWh+Ej34fkI+iHwC0Hy4dDp8Im96PMJ8aLywvAD6fmJ9SL3Qvbi+YL6ovvC8Azi/gLwLf/C8O3xA/Cj9EPwA2P0g/Kj98P5Y/eD/qz6w/AMY/4D/6PwRPJk8QTyJPVE8AZk94T0pPnE+OT8BP0k/8TwCmT/hPMl8UX05fQF96X1xfAIZfmF+6X8Rfpl/gXxpf9F+sDmWO8rlLBXRMlRRNarVkTs1jonwESlAddK1QBXM0Ue1zqCwEHbVSleORjGQhU83UU6qN9FSFc3zUZO2s1F+1VY0j07zURFbFc9HW1NRAV30DqlT0F1iaHXOAHOTiWAXmRtNZarVkWM3TtTTkdli9c7UzBHT1ROTSV4XTxAC0717vcO+a6ZbvmH+678TvgL5/0H8K/xT//n8ojzqPV6o9ZFc9A7FE5IJEdERtV6XT/lZ9A7pWNQNrd1blMzeMhOdV5WS1VT0DcbT0NlX9A/y1VJXTxbRkjVTN01VtVNXTEFTl09hTZdRtU1VjalNlAzJTtYRWlNTFUt3UUj1jSRQEWxJSVWPaUV1kUf0EbVHN0zVRbWMAUT1jW8lQjSODUP0DTGzVrVCl075PjSNTdATo1U6d9E6NIxOEBJBNVkUDKE1tdEyV81ykBNX4FGSXjCQzxATPSmp9A1rUlPrkBKdJDeNZg+SXNgIHSh3kSv2UBUvl01j8F4YtthWWFV4dAjcCYUSvbh94r5ofnK+urwDAH/ofBC/uHf6vOC8qv4wvAIYv6D9av4S/lr+ov3q/zL8ABm/gvwJv9L8mb/hfIs9EzwAOz3DPYs+Mz67P2L/Cz+TPAJbP2M8K3yTfFt9I3zrfXN8Aft9o36LflN+G39Df4t8M7wC237DfOu8c71bveO9q7yzvAIbvsO/S78Tv5u/475rvLPfa7pNL/QMMTDUD50xCnWPlnJSDkGYFNgJnXJRt3GxkUFGNc+FRRWPbVFI1A8dSrWM8U9RdhNz0I8yElbyEBVVqNQOXxPQHhIznVq2DaVZsdybyKiR0llhVY7MKWQV2rmIMWT1j2WlY7QT0ZGD0ZCBYTfQC5GTKRHdudVZ1bn1OBU4NAG59hn+of7oPzA/Wf+APAh9AHI8OjT6PSB9SEc7Cp1yE1XGcBDA0FO18hJpW1j1jWVZNYxh8hNpVVs2Tn1VdpFWtYyzEZLXztGStzIR1VF2TPG1UrYMGVHWDzlO9lK1TdYNeU7WTKJxk5dVSxRRSJXRSdYM+UpbNwwdSzZRRxfSE9GG1Ub2jHjQk51DNk69tUE1jeFDVY0FQTROrC1DllE+d9E8Fc7VtTk0TS07VY+FNrWRpTY2UVGVMrYNGTGX02ISnDqVeoqVKVfNFSsZVY+pJJQTsl9ZiwUkE3SaW80rFllalxr0ur0CvAFI/ZD9+r4g/kq88P6Y/0K8A4jnWPQ6/OL8iTzRPxr9YTwDCv3RPjk+gT7JPxE/WT+hPACL/DF/W7xD/Il9EXwZfAF8Ael+MX1ZfMF+iX8xfzl+wXwASbyRv5l8ob1JvbG9+b2hvAJpvrG82b8hvwm8Ef/5vEH8AIn9Mf15/OH9qf9xvjn+ofwCyf8x/nn/Yf8p/JI8OVZ4itZwshDpU9CVNVYROlj0DJ081Ew1Ulw5S961Q7XOKUS0j/yyUcsFSBSaOE/QU6xCmkkJUtmXzslSVk0BVjfO0WqwUJdz0l1a99FeFRFY0FN1XvTNIPATHBATZGgwH7pIDWf0j0VjWpQORWD3zUyyUEVgWDVPXV90TxpQPpgVmBQCmBXafaJvODaYP2A/yCfYPAOif+p80HzYfKB8qr1SvhhOqbBRhpJQgRKTNjBSJtVb9E0iMFAlW1RPMVqQUj1Xl9FXVExy0pGvWVMUzntwUZlQtI2svVD0D96T0wVOtIy2KtIRSUxUEU8WkHCStniQkZ1J1FFKtI/pWlITCUdUTjDQkR4yEWw9RvTPYUK2ToXT022xQDQM1UI0T+U9aPbRPvTMIT4UUTi0DWzBOVfPFTR00Te1z2/pMDQOVTMUzLkzWLQOwS40kSy0j70pqraRKVaMrFDTTSS0Dq5BJPbRJrZPx/LRsANy027DeI5Q3Zk+IQ0Y/UM8AYs90P4bPwD+qz7zPzs/gywA+Te499s8QTzLfhE9W32jfAHrfjN9O37Dfwt/U3+bf+H8A8n8E7x7vMO9C71TvZu8wjwAa74zvru/A79Lv5O/u7xD/AAL/PP+m70D/Iv90/4b/WP8Aqv+c/47/2P/q/xQPxv8gDwA6D0wPJg+4/4IPjA+eD6gPgMIP7A/eDxAfIh80H44SuWyk1VSEZU1NI2dO1aSyfCQsXLe+gjJR3ROmbVFVoxtS3cOOUqXT2wNTzYN0U53D6FPW1RNcVEWj7dykX1VqJZRVtYRWrZOxVn2mWp4TV5Wj+FedJFjFg9vgWL0jIlnFgyBZUn2EWN2UFCSCLJRBNJQF86SU0EyfXp9wk3YtZi8AgC+6n7wv1p/QmwavAD8Sr6AcP0avSD9aOUayt4wkkLZslFJXrYP+Vq0DuqqcpHnchDeUpPi8pLytVcWDgFWd40e0NAC1VQWUVK2DjlSVo1hmxIQgVLUWdqKxU60EmqwUNKyE/lIFlCS0kK1SncNYUhUkUlUz61VRnbO1jIRvVLQ4lITbAlGlg8lQnbOVUGo9M118hCeEFOJPnePbV0/No+5ONZODTrbNgxROvaOsTTWTQ21N7SPgTJWjeExFg7X8tASXtAQ3S82D1LVKneRK5YMVSj00SdYFk4dJraOv/LQMSlbVo4ZKBZMH1LRP5McAnu3exUbPWFt2o1xfjs+QXwCaz7Rfxl/YWybVBt9A3xrfACTfNm9Ib6rfXG9+b3Bvim8AtG/Gb9hv6m/8bw5/CB+yDwAkfzZ/iA9qf3R/hn8AH7J/ALx/tn/wf+p/BI8ujxiPKo8ARI9WjwCPYo+Uj26PuI/ijwDEj/aP0I/yjxSfRp9An1KfAHyfXp+Qn4qfvJ+en6if2p/Q9J/OnyirjiKAHKTaS7Yts6pMpbOhTXUjomVObaRPZRRktNxQFbOrTlGtE8RcRDk0RKvWJLQgU51jk7SkI1TazURU7UMFVa1TeFW2LbPqVVUzW1Y9M81lVi2zOqQnPjItWG0TbZYMtPZY7UMlWe1ErVmtE+RY9ROuDCRg1gwkIFjNM+f0FM5XAJWkpCeWL4gjXrVevZa9brUArr9ws84v2C8SOea/GD86OSAWzyjPWj80x04TV/U0dMTVcWy0MUTE7Yw0qlbUZRScNCekNOisNKxVsl0UVXUU1BTxVN2juq1U5ROBVJUzSdzEEWbUxNpTzUQMRF5T/RNrKFP9s/AkRLhSlUTWNERLUp1EUgVTz1G2zTOXUeUTYVHdoyq1UZ1j84SkvFDtQ4WajKVQlTMJUI0UdBQ8tU8dI9CURGNORcP9bU2tE5RNrVMoTV2mpN4TxNTiTKeWMhkcpLq1SiWjWuzU+kmVM5m2DFSMST1DxUlVwyttSj1DpUptUyFLbUQAnG+eZUZfWF9q73xfju+oXwDaWa7v0O/qWeZdHm3+XSZvAFBvQv8075ZvaP9a/5z/fv8AmP/S/+T/9v84rwIPFA8WrwA4DzIPTA9eD4gPmg+8D34PANAPug/sD/4PGB8iHzwfDh8AYB9SH3wfjh+gH7IfxB/eHwDwH/ofHC8GLyAvEi9sLy4vAFgvgi+kL4YvuC/KL/Qv/i+w4C8KPyw3VsKLSw1UTFrdpEw9Q+VNFeRPBVOpD2zXxuL4hKRsTNThaExEK0A2Mso0RFtTldS2BEREVAVDtFQN1FVs/dTcNAlW5cN5Vs2kbHzHRsLdV8XjSFj9s9uwWN2jCllF0ydZto3TDFkF085Y3cORbVgl01NYxfMTWAVTA99XrTSMv25PeL9qT6S/ANa/yE/aT/y/9r8IzyJfNM+wVs9YX2pZZtKcV8XzY1IMVCAERZTEmpzEV6TEbReUxMpVRVONVTXTm1RVNTMaVZ001MSq1VR9xFQ1MzrMpPVTakVUU23UU30zT1PF42sYU500Um3DqVKdQ2tyUtXjLhzU+FFFs23ApDSIUZ1DUlHNVK1R9TPlUEVTrYw0aDVQhcRQrcP4T01kjNRrHE81tE5F00dOjdOr3E0t5E1d1EwF5EzahdMmxNTCS83DYUtaJdMD3GShSiVESt2jUcoE5wbl1jLYDORF9GQLx0rF8zOk57b/SO9a7wDcZ3bviO+af9zvrn/Qf+LvAAz//u8Q/1L/PI9Oj8j/wv8AhI9+j6iPuo/Mj96P8I9CPwA0PwafIJ86n0yfXp9wn3qfAISfnp8gP8qf1J/On+gvCq8A7J8WryivOq9Ur16vkK9qrwC0r6av0K/ir/yvjp/Irxq/ADy/Zr9Qv1q/nL+2r5C/qr8AzL/Wv/C/As8MzwbPKMO30pucSwXTPky11pYzTtplM2qcZC5QJdOjUKqtVFEF5FHNwwE01HRtUh3jBVNF03dTjdOZ7ATV7MTRVMXUxFS0bVUd4yVW/XOxVo1W1t5yjldlM/qkRGJYxCV0HEQaJEf200REw1halUOERNREWLXEWMVzC9hXFXPIpEcOVZ5PiN8AmtnmTbZPyN8SWQ5f+N8K70Ac7z5faF9S72TvvsK37NTNkJzUUld9NAREzVZqVTRWhWNIrOT4VX1T27xVRWOAVYWzR1Xa3XMOxFTUVN1znlS2zWNmVEVjIFTFc+itU+1jsVMlxFOdg0O2xMQMU81j1lJlw56wPGSrMPbjtDTrUUVDsy1RPeN9UaVkUX00pDSr2FCdg5NsZF2UxCfNUJXT4k/9dIxkCE+2hbOXTkVjME59U6xtTUVDQ03t0+BMhWOreEz1MxXEZKxUNEvW5HTuSoW0Sv1zEUrIPeQEdy7zSfVUBHRsSgDt9g5j5HdGf1h/an9kD4Z/AKB/qn+8D7YP6H8CjxSP9n0AFo1WjzAfQh8sz46PcB+iHwC0H8Yf2B/qH/wftr8QLyIvAEQvJi84LzrPfC92L5AvGs8AvC/WL/Av6i8EPyY/CD8SPwBUPx4/UD9iP6Q/lj+4P3o/ANw/5j/4P9I/NE8mT0hPWk8AZE9eT5hPik+8T65PyE/aT1AUX/ZPEF9KX0slY7nkBFuuTG0DpU3dVE7NY5umT/1DSlBFZIz0MtpcZKpcZDpSDWOvUta98yNTpfRThWMIVLb9Y3pUPePtVA1jX9lVxcTU5F5WNQPPVrbdAz5X1QOoV20DFW1YlWN8WO1j4VhlU8spWZVkWd1UVNS1WJrNY3Y81DNYHQSc1NIFV+XDxNTflt+Qa77dnm8A0N/Sb+RvHu/o3yrvHH9m75RQf2J/V2VUVwX0lGSCtpRkQldlw/5WveRWpr3DZ1ZtxLTk6LzkrK1VdQNxVWXTOMTkAFlVHdTUxIFUZVNJ1MSbEVTtU9xTjcTExGxVU+XDNMzE/jT0uLxUtYNE9EusxBRSBYRRtIVUZPRvbPQ4UZUT81VQveRQvcOHlFRQlMVqjPTCpPRXhMTuTq10rU49c/1N5cOUdMQstU2NZEwVc2BM7VP81gRUl0s9cx1UVLpKVv1DWkqddEl9VEl9hFlJtVQMBAxKfVRKdQMFIeyEXZQfTg9gD2oPdJ8Alg+on9oPzJ/en+gP+g8UrwAmr1gfSq9cr1YvkBtur6CvALKvxK/Wr+iv+q88Xwa/ML8AQr8cv05fIL9qv4S/nr+QvwCav8S/3r/wvwLPFM8uzyDPAErPZM92z4jPms+kz77PsL8AYs8E3/7PGN8y3zzfVt/wzwBK34Tflt9434LfvN/e3/DfQMLfDO8e7wDvOuGm40sllK1MrXPnTCVkTX2T5bVOZfRQ1fOFUDXj+i1QLfNuUQWj4Wz0O/BWNuLKUgVkU5VT0ByE20RUJfO2VM3zKFVWZXObVT1zDfxUf/xU2+9WZVN5V9Xz5VdqNQRYxdO3JGQRWRVzizBZ1fRZJWa+g1xkVW1YlaMTWP1T31fN8wHIvG8OfbZv6G+y/8T/Dn0AFn/4/woPLH9mfS4PUA9iD7R0DzbimoR0YVftkx6mjATaVo0EDPRZtHQYtqwE2lX9U49V3eNW1sR0HFVtY+QEhKxUVn2TdVSdcz7c5AbkVNu/U31TilONY1JTtjXjGlOVo+NSRQOt1VJNZFL9BFJ9U/pRbI1kpFSKUW1jVFGdBNVRFfRQtVRQvZN4UNpVZFBlU/lPxYOMT7bt8yBPFfO1Tj2ETlqF5E3Vc3hNneRMFfNblUx9UypMdQPLtJfarnIHlJSlSn2TRUrWlaPTSZVTkCSUjEma1XPYDJRKSuUUDCQzAJSXlq0GrY6fgJ9yL7Sftp8A8J9imcYvAK8SrwQ/Vp1erwBIP1o/TC9+r3g/ij+kP8Y/ANg/6j/8Pz7vOO8aTzRPPk8AUE9iTyzvhk+gT3JPvE/eTwDwT8JPDF+WTyhfQl9UX2ZfABBfgl+MX7ZfqF+yX+xf5l8ACG8abzxvJm84b2JvlF9ubwCYb6pvxG+ub/BvAn+MbxZ/sCB/Mn8MdwaCnEsV8zXWfOQhTe2ETt3jZk8WBYMsUBUzoYyFXBe2g7ZUFHJSNXPnUhXzddVT3SPoJIReDBTPVNoVI0DkBLRVfSMlVqZ9I5VWpRScBI5s9Pi1VxUjYFT0xVh14xdtWZXzIlkNE/9YRQRtWBUjgFgVM0FYlfNbAljd49ZX3ePGlPcIfo+Y809yxIyPro+Y/8r/AOSPDg32jxifKp88D0YPYJ+qcp9XdeO3DJSQxIRSahz0D1SUzQz0iVbl421IDPQJVu0DvFUNk1uAVTVzR1XlIw7kBNXU7ASc3ORmDBQvVNTVdkbysSQUeiwUQ1Om7QMMU22ERBSexHRntVI9hFJ1k+tRjROzmrR0fXQURVGN5LTk2LScd1aSXaR0J1DFg+K1TxU0T90jCE+NBE7WFSMwTt0jyITkRU1mDZPgTMUU1BQVTN0Dtaxk5EvsJO5KzQRKthUzEUrl47hJdeOH1Uk9pEkVM/EcJGxKBP2mjhJD7Cc2fdYt3iV2LwCIL5ovrL/eL9C/4r/0vxY/ACg7tjUez0DPUs9kz7Y/sD8AOn+Uz77PqM+6z/TPRn8A3wAS3yzfNt9I31rfdN9m35DfAIrfvN/ebwh/yt8U7/bfAO8Awt9M70bvcO9i74zvnu+w7wDC78zv7u/Y7wr/LP8m/xj/AFL/ZP92/4j/Qv+0/+bvyP8AOv8ED+b/MA/y/xwPTgW2Alu5S2UTdEzFtE0VE7WqjHSmtKRKUN1zvmqcpDJ8pKi0dB1SlZRtUg3DIVMV45dTxZTW9JR8VFWT7QwUX1VMDSTslERWDSQMhEBUlMWtjJQXVIeeoyyEJVlq/XRZ7QRYhbO1WI0TVXNcFDMshPUMlNCchwDmjxCTvo/Qj4oRrh/QH/KPAPQfBi8YLyovfJ8+L2Avci8pV3UEpJSv7BSA7BQbFWv9Vk0DusSUeVbFs804vJToVe2k/ARzVbYVszhVLRMAVY2Tx21U3XOOVBWzWFQNtNb0lNxTXaOjLKRsUxoFEzTcdP5S9STEB/ajbVIFExRS9bPeUZUEanSkb3ykOLx0AlF1A2vJUM1zhaQETlDFs60YnKTCTxXjV6yk6LVO1ZRO5cMTTgUTlK1NxbMoTaUUTO0TYKrcpPhUBJfkxDN8BNQ1Sk0DWgxE+kmNBBy3bJYjNLQMSo0DikqNkwMHSwU0/LduzWa9lr+ITwCaT7y/vr/4u8ZPAM8SwQ7NABbPMMtWT0hfWl9sX9bPgF8AklmWX8Bf0l/kX/ZfCG8SDwAsbyZvQG9Sb2RvRg+Ab5pvAKRvtm/Ib+Jv9G+Ob9hvEn8AJH9Gf1h/an98fz4PGA+6fwDMf55/2H/qfxSPHo84j0qPAFSP9n9Yj3qPpI9mj6iPuo8A9I8Gn9iPIp80n96PEJt2DVaeQqVNlQROJUOnnAdCLhLArAcWsrsIliNSXaOxI9QP5gWWIu9UjbRV1o2z0VWNpFYFs89WVuUDPFe1BFfFNFjlBGIsFOBUFEMQjgIaWXUjRes0FLJcH24VBkNXZTMBxsQfnh2mr6Afyh/Mr+6vAOgfMikOvzC/Oi9Uv2a/eL/Uirn+krHEpILEpEJXWDU0tCcmEndWfYMnzC+S/pJx5Cc2M1T1Lt4CSSAMPx4/MD9CMW6ig0w/HsNFUQUTpGw/fjU2QryMP1J+ghekNw5DTxVT7rw3Iq4jTc0/3zzmAvz0P7YjsAxPHk8wS2Yyhkr9kyEATEc2VY5dbk+gS/6TlNeeTwCwT8LfFF/m3/jfGl8c7y5fAEBfUu9k765fqF+6X4zvpu8A0O/i77Tv7u8Y/2qfNP9G/wAw/1L/dP9u/5j/ev/M/yb/APD/Ag/c/87/IA86D0wPXg8A4P8aD5QPbg/ADzIP1A/mDwD4DwofJB8uH0gfWh9sH24fAJAfQh+kH8Yf2B/qHwQv7h+gMC9CL1QvFi1Ow0uVM96SDOSujJ+GwqKkl5YyvlqkNFJkNMZRnQM6zJe2PuIhU6XTlVO9kwhtVA3jflQl0wpVnQRtVS3D7FUN415WBaRlVg3jPiSnptIVWL2T25hY1dP4WA3DKVkWLcMcWU2z7VyvbqUOwivpVzVDzHykxAS/5qUAtq/Iq8Y9/q/oPwq/HL8+vwAwT0JPjLdOv2BPir+UR86TatQ0gRxEQIQ07FYtNBLEtGfMtybS6ty/7rUG8pXz/CS6FMSBDM8m0tpsJM++kihTHUPwUtXTUbhMz17NniNR7cRRJdMLKlH9RFCNxqbSm8+txloeo089o9BOJcNjzM+g3s/ww4YlxsN8lBmkBLewFN+ekyzXptLFST2jMAVKJdRKxZRU14bvCPPO3QCG36Dfqm98b85v2N/ybwR/AA7vIO8y6UZ9Pn9of3p/ZG8ABv/475J/1H/mf/h/Co9sLwAWjyiPQo9Uj16PeI+Kj1wvAKaPuI/Kj+SPVi/Yj/KPLJ8AHp9An2KfdJ9Gn6ifup+MnwDGn9Cf4p8Erw6vIK86r1yvAJafYK9Sr6Svnq9wr8Kv1K+Apq/wr4qfJL/+r0i/Mr9LVo1Di0s91Ewt0+eUJLXl5FTopCTiT81zg6lQRTSUVGx8VOBsxFS1UiXTymTEPFOlRFO2xVNAVDXDtFTFIyZVVS3TlwzEB8xEd9REa+dWxSNWfETdV22Dq0dYjSRY/SRZlcMl2VlNxhZS2VilU55YNpXTUVgdQxBYNcY+MgHIvD8eRa4/uM/Kz5THnj0A9j8gSwbfSE8633xPfk9wT1hq35TfboKnV51kVx1zVR40xVZts5rMRFfERG0YzNTaVaVDn1UtxLbkRBxVZVPkVOWzrK1UrWN1VOVDPPy0BLVUpVPO7CSIU70kU9ZtsxpTzXPjXFSrUrbFI3ZSpVM+Um2DB6lStVTMJIrUtVG91FGylbRQjSS8tHhQnWNBbVAVU/lP5UOMTyXT2yBPLXOxTjVjR062nWPhTT0zeE2lQw9NTS1zkUwFxPzkxrRnWnYyA5xkoUqt5EqdtFlJveREZJBJbVRJhVNbSkqV08tKzXMztGcATn8wc4ZvkG+ib7xvxv/gbwAieeb/CA8ieVZ9Jn1u/zh/AIp/fA/Gf3CPsg/ED9YP6A8A+g8MHx4fMB86v0QfZh9QHwB6H4Qfhh+wH8IfzB/OH+AfAOofJC8OLzgvSi9cL24vgC8Aki+sL74vyC8yLwQ/3i8oPwACPzQ/7i9gP3I/lD9+P6g/ALo/xD/eP0g/+j8cTyZPEE9QSk9cTy5F51KcbEQ6nLSrJU2l8yHU5Ce8VCyVUC1zoZxUFXznpvIB1nTkclKdtFIVU1lT2qW0U73jXFSF081U2vW0VbVTslWdAyNWtlVTk1adAwNX5bOMtVdVw/W81F5YzVPDpVg1YxdUxxbzWaXz0W1YtVOCWC1zQVgtVAVYBTPXjM/2xfbF1s/AXwDSWfbN9s8AbyLfJG82b0hvQFrfnN9+b5BvomkeYpDUVLNSV+3kbGTNVmXDidVWNeNI1GQJ5NTKVVY984BVPcRVHXMOBOTV1AzknATEZgRULVRWHcP3U6XzsUTkekzkq0NTBXRTBfPWZOSe1mzkZ1JdAzFU5OtR1mVTs1FtY32U5EdRyu3kUf3z2LxHLkJqUKYFMydQrbZeA0/98whtTwUzl0498zBOrfNbxU1tY11N5dRM5eStTFXDFUy946yEtEttS03D6kpNw4pKrURtSjXjuEkdw4dJbcRVSV0D8TT0bFz08yz0AUXc944N9v2W/6jzpv+4jwDC/9yPFg8AnxKfJJ9WD2APAJIPbJ9+n5gPCjmen7CfCj8A5J/Gn/CfGq90Ty5PKK86rwBkr26vgK9ir6yvvq+Yr9qvAPSv5q8YvyK/LL9ev0C/Ur8AfL+Wv4i/cr+0v9a/AM/qvwAkzw7PwL8az0zPXs84z4rPAKTPfs/Iz5rP/M/mzwjf0s/QNN9W30DfUt9L1WO5S1Yl43RM7YRN7YROFVNbok9t00pQZeO+vHQ1Mpx0qIR0HVK1ZOREqwVTvYOVNOQIFHR8rVTFY+9UrYRVvYPVbVUF80ZWBYO1Vh1jW0BXbdOqV1VUWC2TTX50VOJYXVaeQ1lt01X6dFSyTFRzTFQzXOQsQ1AWUtJXDXPEFG/uXQDeX/Bb9l/w7xpvbGcO/zD/AEL/pG9W/3j/ivmW04z/NnPa5OSB1FRCV8XT/la2DYO8Vo1zd1ZNozfW3GT4VQ2EVa2DcVVm1WM5Vc30LHTHVMXT1Y4cdFYcBB4UdNxT1mVTo1O1Q2xUdDZTYs30UhUE5NfuglhSDXNbFFItk95RHXOmlHRtb5x0OFH1YwBR1WNVycRElcTUTrR0F7x0tcLUdFfMdOhOJfOAzU4FoxNO1dSs1ChNqp1UTLVDXPx0+HTUl7YEpDNLxWPPSk2USqRt5DyEpzyHxmKvVIQMFCSHhvILnNRUBK9OpYaPAJiPso+8H96P4B/yjwQvjh0ANp9In1KfNC+On4Avki90HwD+n8Av0i/sL94v+C963yQ/AC4/QD+C32Q/dj9gP4o/tD8Alj/YP8o/9D8GTyBPMk9ETwDmP2hPek9UT5ZPsE+6T9RPAEZP6E8KXxxfzk9QXzJfPF8AZl+AX3JfpF+2X4hf0l/sXwD+TwhvKm9Mb/ZfSG9qad4DbUvF095LjXPnTL0Tw+VNrWS01MNwjnJnUMoNg9y0BVGd5NxkVFI2HYPKUhVzPFNNFPTUayVU9dRUBYMFVfUTs3hVFXQs5HVWrWRWWG0U5OdmYipYneOUVHRr9FgthFnF0w5ZfQTVWK0ToVTkYlTkIlgWpQPpVw2DzMTvJvWmdQCmdZ7lvn2+febvuOsm/RaPAAj/Sv9Uj07/iP+Kj5yPpoWqrjKntPRxPIQwdITtWVY95Nz0V1b1ExjchNvaVQ3jn1UNM2NVWgXjLPz08VTtY7oMdKt1VFUTPCQEBhwEzllTFRRUBF5TZXRTPYPb8FJ1g61SJQN2UrbF0z5SrTMHUiUUUbZlc5dRTSNhUe1jKq1RJXPlUE0UUB10ULatE0FQpQMJUIUET9r1ZE8VI85OZXNHTjatE+FN/dN4TeUEtGSLpUzF9EydZpZlfuIDVqwUoUq9lEo1dEmlA22ZVBSMSa0TwUmdAw0wZBTLSh0WrhVuLU4lAJYfoB+yH8wf1q/wHyIvDL8AHr8YI04tNr9Yv3IvfL+mLwAIOw4/qL+6v+S/9r8IzxrPACzPZm9Qz2LPdM92b0Bvms8ApM+mz7jP2s/0zwbfGN/yzwA030bfIN9y33zfjt/Iz6LfAMTfzt/I39rfDO/u3yDvSu8APO8W73Dvgu+U77bvyO/a7wDs7/7vEP+a7zT/Jv8w/2L/tFT3poKLhPQ6TLWjIbVNrfROPQMjT3WDDVVQ1bODvAT3zGRsjARr/1GFc3J8lOdSpQOxWVQEQ5CeAkBUhXOytjSUJlXdY7RVBXRWZBUULHQFxId2gt1XBbPbSFgVI65Y7WMaWaqNdFnl9FiddFg9g5CafHRRhAQQWE0GHgLGAOR/tg/ID/J5vn02jQYfGB8AOo80H04fcI+qiW4fkB+iH1S0F07ymsSEYUQUIEwFNVad9Fb1k0hWxZTchG3K/ISPVR0DVlVNo60cJATkVE2znjSUZq1UhZMvVGVz9/xkv21T9ZOIU4VzUlNN82saUx0D1nSUnlIFtGlSzYTsZPrs9MJRTaRs5GXk9A9RBbPYUGWzW6FQTfNqUL3zM8SUq/lPTaRP1RRPxRRO2l2kTr2jxU2FE11NWtX0TGWzkUydlEylBLac9EtL7WPqSu1jimZkpCtKhZRcpJBJJXNrlUn1Y9xMpGxKTbML7kq980Psp469Rr2mrwC4r8I/7K/mP/ivCr8cTy6/AGC/SrmOv3BPgk+UT86/gM8AyrnGT9hP+k/sTx5fMF9CXwCM/15fUP+C/4Rfdl+wX8JfANRf7l+YX+JfFG8mbzBvSm8AXG9mb4Bvkm+kb7Zv0G/ibwD8b+5vyG8Kf0x/Jn9If0J/AJR/jn+of8J/1H9uf7h/6n8ABI/2f5h/Io9sj2aPeIvGkqu5S/WUTA1ETQ1ETqodk2rcJDDEJKPU9BfVUc2UUYUTHXwkkFKqxTMFVJR3XCTqTJVUWmWz0TQkX1UVU9McJK1EPAS1VhVTI+QEkW1X1ZP8VyUDZFhVI1viWD0DJVktBFk1g1v6WL3zw1glA4SMlBNEWP2EZJTSpAcmHzAbAO4PSBPmDeYFvp8wH2IZHq8AQK9Sr7QfZq+Ir5qppoOkr9YGkrdXPUOO9JRSV6ylJMQUulYFlFYNQzi27BT4VV0zvFU1o4BtVaVTR1U9Qw5VBZPbx1QFA45UTSNYVLYNAyBUDUPoU7UzsdZcJHpTFVNDBAT+UlgltPSHDkJYUm0EUpWjq+tRvfOz7IR9rCQ4bVENAwBR/fPJUMUzs5VQ/STU9CdQZZRPqkVET200Tg20TiUDFK1OfQOsTXU0TTWD2plMrYa2IhFMNQQUVDNlS0U0SkVEPMQRSk0jm7hJPSOHSW0kZDQMVUodA4Y8NAs0xE80RwAOXQZNxj+wP7LP1D/uzxBPABLfJN8230BPWt+sT27fkN8Aot+MzwZfyN/S3+zfDu8g7wAy70TvFo9Q72LvfO+G75jvAKrvvO/W78jvgu8c//bvKP8AOv9U/0b/cP+C/5T/pv9g/wCSj9z/7v8AD7r/LA82DwgPABoPdA9WD5APqg+8D34PyA8A6g/8D2YPGB8qH1wfNh9IH9R6GQ6zS20j3kTUrkxW1cOlTeWETlUjouQkq0pQ7SPA1LRS5ITGbVF9EzpSNcOvUrUjayFTJcRTzSMJVFWTq3xUFSRV/bN8HLTutgy0YFbFw9FWTdM+tuSkqlfVwxVYFcOYbVgF0/hYzSMpWVWTUxxZjbRklLKElHOElFUzdCTpzKTOXJTEFK8A9p32nf6d9p8QrxqvJD8uPwBYr2I/nK92r4A/qj+sp06zavwkgvwkQpQ07VZVJGbspGdWzbT8NOdVVSStVTXDb1WtkzYURO+tVK2TtlQNtFQls0faNEQQNLTYU02ToVOqBdRTbZRT5bRSlQO31vSEgFKlI0mEtBJS1sWD2lHNFFFN015RthXDKFHFw/FQ5aRQ1v3Tg1D9s0y8tBVQtl3Dvk8VwzhPxYPKtU4VlE5tk/VN3ROQZU11lE2VNBTEWEwNxLSUF/6iGIQUt0r901NlSv1ESc0UVFSCSZU0rUmtMytKvRRKpSMZAqyEWPzfls+oy8bFxs/QXwDqz/Rfpl0+3yhvOmmeXUZtAIbfeG+Kb5xvjl+4bwLv5G8A1m/wbwJ/LH8+f9gPSn90fwCGf5h/Wn+8f94PeB/Kf+x/AAaP+H8ijzSPNo9Ij2qPlI8Ado+Ij2KP1I++j7CP+o8EnwAenwifOp9cn06feJ+in5SfAIafwJ+6n/yf5o/YnwqvLK9ADq8Ar2KvfK++dZ4ig6wXNpZCqkzFU6FNRbTMFGjbsPYzzETc3EROUbUk2rS0OYy0q1IdIzxTqv0UUw1UVL20VGVDBbVVvXRVFcPoVaUjWS1W1VPlVvWzVEw3FmLbKFj1s5RY3bPxWNplRFlVwxdZTdPeWJTFpIwkYowkIqQnZsLMALQnziXGv9AjtiW+v/i7TjUA5i8YPyI/RD9mP2jPes+UP1COP7A/wsm+cqfMNHFUxIkw5DcWYqj0N2az7DTa1iREn1XVVFWVQypVWrVEVJVDulRd04EkJBtJVLUjBFS1tAwn9kO1U61EU1XD8FIVY7hVUq2kUvVDPnREB/wU289R9TOXUW1jYVFqJdRRHXPzzES8UBVjW3hQxVNBUBUkUMUU1U8NtE+tJE6dI2NOtqUj+U0dU3hNFbMPFgxUpUzdNEytFqYVNl1s1tNM5OFJpSOZSfUz24dJ1VPFSd0TMEoEvaRM5CHcV6ZtbmWuXbbtAMZf2O/qX/zvNm0O/zD/QvkAbmVW/2j7pm+I/5r/HH+2/wAgf+L/1P/u/wAPKg88D04PAGAPcg+Ur5YPgA+Sr7QPtg8A4A/KDwQf5g/wD6oPRB9eHwBwH0IfjB+WH7Afwh/MH84fAOgfCi8kL0YvMC9CL2Qvhi8AmC+CL8QvHi+oL3ovDD/2LwDALyo/RD8+PxA/Uj90P77C24tLzUMMTPUz50yaDVRO9TMnTxXk1ESF2szU+MxEbFH90+NRqtUjV3zU6AS0W2TUzq1T9aNEVOXTtkxEKFpEtJlEtAlWXdRWLbTVVx0EVxWz32S0SFg2VcOwWJVDCll9tnbyswFZHUR0tJFY/dNTTVgdAxNYZUaWMsrstwAWxfa/4LvWTwBbHs0ezzBfAFrPRF9mX3hfss+MX65fwF9UylGWMprcxGFcVCCkVFXdDNSa/MRX/MQHDNRtyhTUj1Xl01ZVvTNrHFX9NFQNs6xUHQStVKVTLVT9w/cUtL9tUzXTilN141BTlTPLGlMdA+MEt9YiZ1K2dfMxUjXT+lHdtFHalTOK9KRUUQ2zHFG2LbPlUHXzoVCVM2q1UP0zM9zU+U+9M4zVT+1UT3XzsdQ0R07abeRNpVNdTdUj90wqnURMJdRM5dPG5Of+0s0DvKSKStU0fOTKSWztZHTkkEkNs9xJNdNbSkrFU8tK/TNDBPcAlu+o78LvzO/m7wD/Ao9E/wAmjziPSv909x71nn94+3b/AKCPsv+8jx4P2I/aLwyfHp8AMJ9Cn1Sfnj+YP3qfnJ+GnwCQP5KfxJ+2n4g/4p8cry6vAECvUq9kr/6fEK+Cr6yvnq8AqK+6r+yvDr/grzq/TL8mvwBgv/KvfL+Gv4C/ur/Mv6a/AOi/+r8UzwbPUL8yz1zPfs+0kM9qz0vt05xLjdRMqhWETRWETjXTavTULlrcZKPM1BhR7WRR1XPbAVJdU5BS9YMDU6oFY3d0ZOpk1VSVg9HVVCXkVbVjtETURFZm/TOzVu1WHvKOVzVDrfjkRGJYBWPHfEQarVkl4yJZ7TRY1XPBbVi1Y4RYjbNHWN1zFQWs1Nds1MjkR15V/k8A6N8KXxxfNl8w72JZPu+AX4By75xfll+I75rvzOcGYreqXOSQ5ERSZEQPvOTN1VZFQ4lMRDcEZPdVtr1jvFVd44BVrdRVquXDDkTU1DxknCxEVq1UbWMgVA1EU9VzsbVTFYN4fGRDU71jDGVTJWPWDNcWglhSVfRaFETr/DSzUb3jfcRkq0VR3TRRhXRQ9YOTtVAVdFCNsydQjdPiVvxkcU+11E9NRE6tRK1OFYOoTY10TTXD2rVMtWN0JHQRTL0zrLa0NEtLHWPPSpWEStq9NEo1Q7hJBWOHSVbFw55JVUP1ZHRsVHQFB0wET0yH7o1GhbZ/yHsA3n/ofwqPFI8eHzAfQh9UjwCuDV6Ndo9gi4YfuI/yifaPAPCPkr/sH/YfMC9CL6TPZi8AWC9yL4Qvri+gL8Iv1C+mzwCgz/IvJD8+P1A/Mj9kP24/AGg/mj+kP54/2D+6P8w//j8AGE8KTzxPTk9YP2pPlE+OTwAwTypPtE++T+BP+k8MXzZfQBhfKl9cX25fQF+KX0sl9LVLBfO5THSqTNUDoa1NjdOiTt1UT01TSrVQndRQtWM0UW3TqLasZDpSlQOvUlXTI9VTBQRTbdMIRPR8VKa94+1U1QQ09O409F61Vk0EVr1jPFcVBFeqDQRYNWRYVfPgfNQnaVmF1qbzWI3TslhN88t2WN1kWH0EzNTSVwJN08Qc7/bf8G8C79xvNu8AOH9K73zvbn/A76LvnH+Gf9DIf9JxZvMkdIIkdEJXVsXD/lZNU7oU9GcM9FsnVm3T6FU9BFXVA1txVW3TOFX9dFR91Go01IFEhEc01BFU3cMz2lPtxHz0bFP9VCzUzf6U9LhSTYSk9EtStk3TFFJ989xRTdOktsT0b1EVEzhRJSPzbVBdA7xQ5QOFUMXDaU70xez0wgQEV09d9G1OVdNjTgXz+U1N07WU1MQo3FTCTH3zXKlMbdRUVJfEVBlUVLfVSv2ESk1T+mwEp0mGVdODSRVkhARjAM5TSgbVAyFL3fQkL64PwAvWBQDWD+if8g8MrxYfwJtOH1gfAKIfVKeWH7Afkh+kr8avIC8Aui/8rw6/IL8yv0S/Vr9ovwB6v6Rfjr+Av6K/rL+mv8C/AOq/DM/WvzDPQs9Uz17PWM8Aks+sz77PcM+qz+TP9s8I3wDizyTfls9Q38rPbN+G33jfAKLfzN/G39jfWt/03w7vKO8Aat9E72bvIO9i75TvRuXOcmuLS10ETJVj6kxd9EAklAuQ7vW+8uOAPqL41IStbKz041H9hFJF48plUk2jPmT3R+JEVK1jW7ZUPZMoVU2TmUz0mwlWTZN5VuXkFIRXtVeVA99sZEhYXXOwzViVYwpZjWbekhFZVk2j3ljlo6O8ZFWs9Ax7YN6S4Vcd9CR/3m/w/wACD9z/XnUWfUZ/WHtOD2B/gIIPvH+mD7gPyg/cBwbCp6rkdGF0BCCcBN1k9JhqXPRZFIQXBITaVRVja59VrWNWJIQcVc1jbeQ0ZKxU9ZN1VIWT2zxUzWMEVOWDzlO2lWOKU+VTUlNF4xq1U+Wj45yEq1KtZFI25YM+UgXDB1IFBAxkbYq0hFRRrYMcUfXj0+VQFWT85Hj0VEFQWhWUT4WTjE/9BE+1o6uxTlWETsX0TT2TeG1NFWMPTbWjkUytY6MmTAUE/Je2YgOclJ3VSp0DPZSU4YSUjEnWhWOQSa2ESZVjSkoK1QPLXJQ3/JcGzb6dxp8A2J/6nwSvDj8gr1KvRD9WPwCAr3Kv3K+mr7ivwj+sL9Y/ALCb7j8YTypPPE9OT2BPUu8AdE+m74hPok+8T65PgE+STwDcT/ZPMF8SX0RfPl9wX7LvAHxfdl+4X6pf3F/eXwhfwl8ALG82b/BfWm9Eb3ZvYG+CbwCsb75v0G/ib/RvBn+gbzJ/ADx/Rn9gf3p/lH+uf1BzdoJtnLx0Okz1IyVNlZS2DJQjT10zLlC1M6FS3IQVvBc3kv+0hHSsFFvnUlWDV1Pl5FOFk61cXITRVH0TQkQUtLFV3XQMF/biBVddM46pVz2UFARitPTFjPQarVl9EyJZFYRYhZPM1Vh9I4CE9EC0hABYFp0T1ledE8Y0DzYFBg0CT3LE9I8mDzgPOp9sD0afAJAPgp/cB46f2Auun9Cf4pmqbpKQFJRSdPQPxJTNFlz0iVYlI0hc9FvwzvNtVW2TgFWFY0dVXTPVDkQU1EwUnDz0ZlQWxZMtVBUj9yz35hOMFJtDU4UjDFPNhKQUnlYkhGdSbZMwlBTrDPSrs1HFk33UFEUUhA9lUS0z2Px3TnJqUIVjaydQpRPeDCRxT/Uj2wVPhWOXTs3jLE629SPFTcWTXU0lFEyqJSRMtTMR3OSoJDRItUvV5EqdE4ZKlfRKtiUjuEkVI4dJnaRJ2vXj9XQkbErdE+9KAvUjRSQ3xj2+LfYt3i/4LwACPxTPLj84z0rPXM9+P2g/ALI/pM+2z8jPEknezxBPCt8A/M8u30DfUt9k33bfiN+afwCc36bfuN+if+Tf/t8Q78rfAPTfJu8472LvRO+G75jvun8AtO9+78jv8u/879bvMP9C/wAU/17/IP+S/3T/pv+A/8r/ANz/5v/4/xIPJA8uDzgPUg9ARA9uD2gPWg/EByaiuSTVttx0ZU2dE6ZOfROitU9VtFCVs7xQfSMwVVHtBFEloxmspJCspG0gjBSTUyUjCFR1E7N6VLWkZKRdVaUTzmZcFD5WlSQcpDhX/bOtpWyUEFglJFiFJFjMnYZ+IiBZNYS8hLBYqr2jc7wUM4yE9RSU0gDUhwaVLpXujwAvEi8sny6fAEgvcp9cL34vkC+iL8Sfxi/Q2C/iIXajPCSBFJRCV9qdo/4spLpWbbN3VtqFAzccpOhVrYOsVabts3FVdRRcFP5spMdVVJ2jjlykVkSEEUQUq9pTvaOjjKRslKQ2yVMNNCyExyQX3iJLUsYdgxRSlRQUFwaib1FSJTRRxYQcFMkEhIX8pE1O9KQXUPWEFLRX9HRr7k41pE4l0xNOtYNbkE0twyhN9YRMVaPVXDy0+IwElyTUM0tWBaPPSg1ESn0D+ny026dJvaODSQWjr0ksRbRkvAdLPbNYJN++vwDQv+K/3E8OzxhfKs88X05fAGBfis90z87PqF+6X7RPJt8A4FvmX+Bfig80b0ZvWG9qbwB8b45vkA+qD6Rvxm/Yb6JvAMQPDn8gfzJ/TH++D/hvan8AfH+ef7B/0n+Ef95/+H8KjwAsjyaPQI9Sj3SPbo+Ij5qPAKSPLo/Ij+KP7I/mjxifCp8ATJ8un0ifcp+En5afqJ86kVI2o0v9pHRUruQEpewPtK4zDBTADBRQUT2zyG1RNZM6Ur0jrVKVU9shU/1DlVPVAwlUaoUzfEQUCjQ0fFUVRG1VdSNgVvVD0VZtU6s+VzWTqnwUFYwUmG1YNVP4WNUDKVlds5MaWU0UnBSyvB8eEukFV21TzuQXNi3uHyAvQi8ADLdOL1gvai9cv36/wCuWvyCQv+Iv1L/etdYDV41E/C9WBhLsVjVTqBw0ZyQ0UScsPz499kLxRBS6bDSLgVTVA0lsP349rkIobVNts/BSNVO4UoVE2Kw/vjU3kqRRlVNhURZFEypRHWPzBBfOEvM/tAVGlhI8FETOTn0zYw1O1QP5TS1PP0zeldaViq5CGDyUt2xPfk32QsFtSd2zK0pFE6pK9UMDIUtVFBxvxk/YT+pJ/k8ACF8qXyzvbl9Q72LvdOeOXwCIX5pfpO/G7wBvEm/s797vAPjveo8s/1b/aP96/4z/rp8AkP+a/8T/pv/g/7qfFA/2/wAYD0IPTA9mD3gPig+cD64PAMAP0g/0D+YPEB8CHyQfPh8AUB9aD2wfbh+AH4ofxB+mHwDYH7IfBC/2HyAvGi9ML7YfwDAvci+UL4Yv8BvesotLtj3DDEzdw+pMPePoNjzU6E4F4+VP9caeo7bsxGxRfTPjUT3jWK1S3cPKUn2kU/XTsW1TtTNEVI0ztlSVxG1VbcOZVb0jClbds2t7Vr0j6hzEWFf106Xh5LRLvKe+Mgy0pCu1WSVEWd0z4FhN86O1WPXDVcQ0E1hlQ98BVx2kNL8mvxC/Ir/srx5PAFC/ar90T4ZPuL+yv+S/zk+o4E/ySd4Sp/y0X2xEIKqEpNocxJgkxFccxBi2fDTaVf2zn1VVM1bWPMQcVb3D5EykrFTaTfRUPcM8VL3DBFTa/cPOlMSIUxVDUlPWvSMaU03z47TEq1K2VTN2Uv3DPlJNwwhpUhVEJKSKzMRUUW3jmx5R9cPlUOWUFDR4rVD100FQLdRPPcOMtU8VVE+947FOhdNHtU6NNE1Nw3hNtTRNWr3jkewkKkxVM8YM52rGogP01KGs1EFKBTS1STXUSfXDlUnFxElW3cNKSu1Dy3TUNwznAEb9vuVu5ebf+N8CfxTvJn8AOO9y71x/du+g677vsO+S7wC8f55/UP9K//x/Bo8wjxKPAESP7h9oj6ovfI+uj4CPoo8A1I/2j+iPEp8sn7YvQJ9KnwBsnyafWJ+Cn6yfXp/In+KfAPSfBq8Qr4qfTK82ryivaq8AVK+Or7Cvcq/Er96vqK/6rwAUvwa/IL/arzy/Tr9gv6K/0IS/rr9ws8bCnNS0OkxmDXMlTa3ULGQnT22ziypQ1XOhBNXUV75C/bbMxHRSnaPnUi1UU9r1JFMVY1xUbUPQVNoVQ0JMVLZVnaMnVtado5dW9cMFbESQV9rdw/oMRGJYhdPHWFbdwxpZBcRZhcRZ9WPN0Zw0glhNNMQ0A1gGVTPWV11kVE82TQ5NNk8ASE9C32xPbk9434rfnN+2TxDwT9Lf5N9mMrns147FllPaDFQPvNTNVmUziVZqXTNILFQHJFTIVb1TrX5cVERVpTRVVYPTtVRVY5pkxGJUrTRUts0z9VNFU69TLVN3rVPVc0FTVWMKlFTSzVIVY5xSDXQ8NC5SlmUz6VElZFF1NCQ0Q7VR5SRRnaPXUG3ToFYUNGhQ9bRQHVRPbXRtT/VjAU9Vg5NORXOzKE5t1DxkWE315ExSVYRM5SZGcqg8dEgUdFvlSlUzhkoFxEp9U2O0Sc3ElGdGUu9JRXQJSu0khGRFPHdOjW51Pn0A7m8QfxIP5P9GfUZ/WA9qDwDUb4Z/oA+Sf8QP1g9Yj1KPAPwPDh8gHyofRB9mH3gfgr8AlB+uH4gfqh/MH5Yf0L/aHwAUL84f4B9KL2QvLi84L3ovAKQvxi/AL7Iv/C8GP5gvIj8ATD/2L2A/aj+MP0Y/qD96PwDMP7Y/8D/SPwRP/j9QP0JPAFxPbk8oT1JPjE+2T+A7/tNZSzXE9LRlTU0ETn3z26ZP5dNLUL1TvlBmfVM0UWX0LMQdUo3EVVLdxFMVA5WMVAhs5Jt6VL3T7VT99GTlVdplxFZtY7NWbQM+V9pl9FcVAxVYbQN+WEo1ZFj1tFm1Vo5C+szEa7JYbWNztFQ1WD1jC/hXNcPU7Mc23Q7fINMADm3+zzjfUm9kb2bfsN+ab0C8377f0G/ib/Rv/vKxFGRtghRkQlcdU/5WjUPVujzkd3zENzTk+FW2VcOsVf3zcVVF8zjWTOT+VKXEVB1TjlTeffNWVEBxxmEgVLZd49xT5eOjU13jbCVTJVRTJXRExMc8V04Cm1hSNcMUUo10NMSktVEd428sVDhRHdMCqtzkywz0lRxUThzFUJod1E8dQ1dPTcQ89IDVTlUTEzT0qARUKE2aHdRMXeNcTOVUVBSTtlQUM0sd489KvQRKWsVUSUXDp0nl44Ok9GuvSb0DEbT0ikrl4wsDS4VjQPz3bg0uD/D7ACYP8PvmjzgPcg/cj06fcJMA1v2+Db4PsJ/Cn9SfVh3mnwBQH0ofHK8+r1CvYq90r4avAJhP2k+0r45PyK/ar/SvDr8A8K+aryS/Nr8Yv3K/fL+WvwCov4K/xL+2v/C/2r8kz3a/ACDPEs9czybPeM+Sz6TPZs8AwM/az+zP7s/4z9LPLN9G3wBIv1rfjN9e34Dfst/E3zaDKUtd9oby5/xE5QRUM4C2FnLiT4XzZ1Dt49xqDIVRhWPg9ORXUkXzpcjUdDyM5w7zVG3Tl1ZsdAdVhfOXdOQHNHxj51Z9dBRnxmItWPVDG5RYtfMKWZ3zu1C25dbuQtlYxWOdpFReWKqFdFj91Fdl08rsVMQAHG8Wbf7tLv8I+wZtRm+IbwCC+W7/gP+y//xvxv/Y//pv1Vdt06cMdHFk9DFXavXT7Cx0mjR0V1Zlk60YLHTaVaWDn3RUY9VVtYMqVHTxjHSsVFotpFT10zxU9UMEdHSzzlNl5Kx0XlN94ydtUy2j41L986tSlePbdlIdUz5SbdMHUmp9hFF15FGlk2FRnXOtHOQE51ClU64UhHdtUK1TQVDtQwlQDVbaTuNPpZOxTn3jR05qrVRN9URNpYMPTf2DK6VMfVRMHVPe/Ie+hVrW40r18z1KrVRJ7UNtmZSEh0mtU8FJtYMLSkr9dEp1hs6FBq+ImwD2jc6FzoX+jR6fMC86n1QvAGYveC96n+Qflp+on9Iv5C8AJq8APyKvHD8+Pyg/Sj90PwCGP5g/Ct+8P87fuD+yPwRPABZP+D8yTzxP3j9YT3JPTE8Alk94T4JPvE+GT8hPEl/8TwDWTzBfWl9EX2ZfgF+SX6RfAKZPyF+6X+Rf7l8Ab6pfRG8ANm9Qb2JvhG8eb4hvsm+8b7QeRZ5ynNRkOkxFEyG1TQV0TpVzI0/18w1tUF0zg1BNI/hQ3WPViuR0//R0ctQE51I2nRNZU/XTzFNlFIwEW7RU5eNAVR2DslwEKyNWBYRWXTMDHAf28q3dFARHWL3jxezkF5S8576DWUUT0aznvoJTtVithFiV49ZXlePGADz3Vv02/yiPCvlGj2j/mv8AdI+e/6CPwv+8j+b/0I/6j6gMlzYDHARhlIQg7ITNrVadE4lWReNIPJQJ2kwEylQEj1WNA1RVavXTHGSU1HQEnFSV46tmVFUDL2zk91Tkv7VTtROKZHRSU03jDGlT9XTMBJ7UBGdSlYNrMFK1E/pEdMJRNXZsPhM8dA9RTSPYUMUjbaE0dGpQ5XMzUEXj2/hP9dOMTx0jBU/aZeRO9dMsTh0jxU227YNdTR1D90zFI5GtTJXjJkxNI6hEJEhtS7UT6kqV44ZKrQStSrUTykktpEnl45C1Sd1j+qSkbEqFI+4FSuVzQ0QnVj3GJfYd/h8AEC8iv0QvRi+IL2q/fL+uLQCWL8Avsr/Ev+a/CD9iPwTPABbPIM8yz2TPds+Iz5rPrM8Azm+Qb+JvzM/ez/DPAt803wBubxjfUt9s337fkN+i37zfAM7f8N/i3wzvFu8o77LfXO8AVu9w74LvlO9O77Dvyu/U7wDe79jvEv8c/xb/6O9q/0z/gFb/gP+S/6z/vv/I+54SuWpUxUwttE3lc2NOfXPLYk/N8yoMp3ZyMFHaJRRRnRMZUoWzjlJalXRTtXN1U1Wz6Fx0m1xUBZPrVFWkbJTMtmyUPFbtg61WtRMa1Vc9lFflc/P8dHZYti0T3Fh1cyBZbRMeTVlto/ZYlYTcdITcdJVEtHT1NITS/HfP8sQANI8OHyAbJh84j2KPZB9ujwCwj6of7I++H+CP4h8EL/aSs7dXTQRUFFJXxZP+tlSUulb1k3dWtcM3tkQk91W1k7xVlROAZVWtdFU1JJSUx1TFkzWOhJRWdHQgVGUG1nJrsVPN9FNlkzRTNSTZUn0k1JSQUlWzWFKqxQRSdQRR5XOzPHRvWVFNJOSUAlEFI8skdGuTUH0EULXDJ1DFk63ePKRXT2UETmUkTtZVwxNOdaRNlRNATTbN89pMZZN0TCWkVMRtk4y0Lktdk89K1bStSoUDDEptdEn1k4fNSV2Tr0ntdJykikoGBSMLS2WUjLe2zYa19q8ACL8avyxPRr9Qv4q5Xk+ATwCST9S3rk/AS+6/4E/yT1TPAE7NDl8YXzJfTF9uX4Bfkl8ApF+2X8hf2v/kX95fyP8KbwAkbzZvEG/yX3Rvfm+Qb1pvAMRvrm/Ab9pvBH/+byB/Mn8ARH8Of2h/+m+Ef5Z/cH+qfwDUf3Z/8H8CjxyPrn84j1KPAGSPbo+Aj5KPrI+2j8CP2lFmzqKDSy00hKSqTKUjq6FNHQOiRDSgPDRomhSk2jQEUFFFFEQEOZlSlQTUlCBTFTRklCM1VDVDlZSUB1XFhFwkq+xVfQRWjTRWvQM8LEQX9hItWG2jlryU2wDKlqNZnQRZnSTcBLBYNB0ExAVYpQPpV4UERBcAfh1+FU4fOKuOHUavaK+SHwD0F4avqK/aH+wfxq/wrwK/VqQEuVe1NFelI3GcpFUwBKTsPCSqRCRnTCRrJ1Z1M+iEBKxVZVPbY1WdAypVpSPxVLadA7pUzUOBVKUDSVaMtBFUvQRT1VOXvCRbXlN1MyhTnaPw1CSzuFL9hOQkS1LVMxS1Uo00Uc2Tl1HNQ2G1UXW0UWVT81CFA7y1UDVDhSw0TlClAwnVUD0ET6WUT5VDzk5sFQamAvlN1TOUTXVD2yhNNUOlTB0DQkzUBZZmI0t1MxjMhLdKWjU0SsWD+kldA5WsN9amIsFJBbMrxDSqSgK1AyYcR2ZdZlX2PxBLLk8AKN86T0zfdk9w34LflN+e1QBmVb5PyE8CX+zf/t8Q72pfADTvJu9Y72rvfO/Oj8iPsu8AxO+e79Dv4u8M/66P6I8a/wBE/zb/aP9a/4T/nv+o/7r/ANT/3v+Y//r/FA8ODygPUg8AZA8O/4APag+kD64PyA/aDwDsD7YPCB+iDzwfFh9wH0ofgIQffh+oH8of3B+uHQayi9Zc1AhM7SPjFJThTZbtIyNP9SMPHMdm0vixUPUmFiP8JFdShRPKrVIVw1xT9ZPQtCREVVSlNFS9tFWVs5mMJFsJVpWzeVZN4wMst7bmot1XjQNHWJ3TrqbMlAdZzZYWkhHcJNG1WF3EWK3DVVg90xUNWEUj31ddJAynXqUmrwBgoxY9Rj8gO3avIKt+r5ivALqvvD/er9Cv4j8ETxZNFsKVnCy0YaQ0ILQlRLSa1ky0V1Zl0xhEtMpVVkUjj1V1I1SElBp0RLXkpLSsdJR1VBXDPNZ8lPdTRSO/vLSIU6Z1w1JTfURklOPctKu1UtXDdlyUMFINk/rVUU00UYUTivREUlE2ndMeUa3D5VDFJDSUa2pQ1bMzLMT5TxXDa4xPXZRP1dOxTs2T00dOHSaWk02NA/dMJtXTkUx1tHTEwhTXpjKbAEv1M51KzZTMxMq1ST1USfWTkEmltEm2DZNKShVDy0pN4zMAXNcW7dbVBt0+3RbfQN9a3wBUb/7NZt+Ib5pv7F+ub/BfANrf9G8Gf+jPUu88fyZ/SH8Acn+Ef5Z/qH+aH8x/th+wHwDaf/x/Fo/gfwqPTI8uj9B/AFqPlI92j5iPso/Uj+aP8I8AAp8kn56PQJ9Sn2yfhp8QnwCyn5Sfbp+gn+Kf9J8GrxivADKvPK9Wr2ivcq+Mr5avqK+g0q/kr/avUEH8pDocJCHYJCRTwNbCZk8doypQlqUzoFCFgxf8R25C/61RdSN0UqUkU63Dda1TfWPoU2UkVKUz0G1UbSNAVXXDslVdc8sjVk1UVj1GnmKOV1aNw/hXbSNg9CTFzCTbF1l1wyJZdSP0WGz1NMQkfljlY0FYdcNbAljVw9ZX1cPGJD8AJs8wP0I/fD+GP4DPqj+UzwC2z8jP+j/UzxZPEN8a0aZSSbe0t75DVy0k/MTNnCRriVaFI0hURPdVxVNbvFWtw4BVvSRVnWO1DoRE1IxEnFQttFRLQB82YlR1tq4isXS0bXjMRENTxVMMUw3EbVKl055SfWNYUm0jtSDUROtMJLNR/cN92hRURVS0D1F9Y9hQZl1zk1BlVES0J1Cl023eTFRxTzVjBU+Fg9uXTi1DLE59Y6hNNq3DQE0do9pMXbR0VLMRTGXkdGRIS81T6rVKLUNspOQMSoUjuK1JpVOHSd3USW2z9TVJ5WRKRSPvSnVEpGcAVn1ubRZvKGsmbzhvWm98bwBubZ5vmP+i8eZltv/oa8b/ABB/+v8MDxZ/iI9CD/TvTg8AeA+KD5wPrg/ADyqvtK/WnwDQD/oPHB8mH0Af6g9cH24fAHgfih+sH54fuB/6r+wfBi8AGC/aHzQv3h9IL3IvlC9mLwBgL7ovnC/uL6gv+i8kPzY/AAg/Uj9cP2Y/YD+SP6Q/dj+wWD+6P/w/VtK5S1WzbzYctKFN3bOiTj20VOTbR1A9U7xQvVMwUbbdQ6ZRFdMbUv3DrWrkRCDMRJPU1AZUzVNbelT9w+1UVbNfnLRt04TUXlZVs89WnfNrPldl5FdlAxNYxVOLfFi9U+AExOOwzlIaVVmt1Fitw7D8tHH8tCsxWCWz86zE0EzHjs0ANs1uzzBbZs2Gz5DPos+UXwC2X/jP6s/cX/5fEGsWQxRntLbTNFSCNFRCVz3j/jVWzTO6ZNR3VjXkZGRb51XNM6pVHURVndPbNlWl4/xUJbPDVNYNY4tU1bNHhLQQVNZd09hTPbRT5UNqUzbdszJTzTP6UpVkbETbgFJV00lS3bMSUlblQ9pRLURRpeRRRfNLNVFNZFBVZCTkg0REa0xQRfMVPOS+T2UDrVNM5OVOzUROzeRNtqXjjE1F8yVN7VRMql3TWHzk9BxEj5zkKtbk9LFKTXRK5fPxSdotREkls4NJ5UOqSWyt5p7ShkrtUx1LhXQApPceDQb/GP86/zyPXv9gjwCK/3SPlo+o/9L/vI/ejdaPAACfKg9cDx6fSJ9iD2yffp8AkJ+in7Sfxp/YP9I/BE/mnwD4nyKvNK82r0CvCq98r26vAJivsq+kr9avyK/Crwy//j8AKL86v2S/9q9Iv5K/rL92vwCov8q/3L/2vxjPKs88z/6/AJi/Es9sz+6/iM+qz7TPzs8ooM/qyZ5jS63kTJ3kjOQr6E3tRE5VdE+NhDzltjzkblH1g+FRlcNXhvxkylK1RLTXdnOs1JjWtGQoVe1jmXRkClZqDWN7VGTqVGRaV4Vj1cakVDDcRLLMRAxZNg1jK1kl8xFZ1UZmktWj3ERi3EVY3ePfVwLtw8pcXy5dTl84W2ZdRl8AgF+qWaZfsO/C7+Rfzu8Qb1AK/xz/JvWWwqfERHN05FUx9OTdVGSaXGRXZGTbF1aNg9hV9eOdVWIthFWV1l7ThESqVC2DbXGM1DhU3UMCVB3kbHRHHtJcU42DGFNd1NrsZKn0ZHJS7cM6UmpFgwVkRM0UdJVRTUPbUFHtwxpRjXPkULJlRFCVxCwEPVBdYwe1UAV0T81DHE+lg67WPNRFTrVkTY1zdE1qJfMLLEVMRXM+TDVUrUv1411LpeMA7HSYbUq1YzhKzUPcSWVzqZXEd7ZjSWUESl1jxxVKLYMhHERPRIemjxCPAFKJRo9oj1IfFB8GH4gfso8ABI/mj9CPyh/kHzafWJ8aLwAsLzYvSC9yL4Qvli+oL7ovAATfvi/QL+Iv9C/Wzyg/Oj8AFD9WP2g/gj90P54/sD/KPwDsP44/wD/6PyRPFk/wP0JPAFRPLk+QT4JPrE/GT9hP+k8AtE8GXyBfMl9EX/5PeF9iX4CcX4ZfmF+6X9Rf1l/oX+GbmktlczVM5XR8dB0tTqXjIE/14w0sd27z1hwEilEV4/8kBHRSag0z5+xkWcz0zFP102tAVBXjz7T0QlWNc1O0VXV0bPSXZPQHRPdoFuUG5eYDWP1jGlll82snWWVzBezU0Vj1E2uRWMVzU/zUA1jF0wHWxNd+7zjvMnE+75DrXn8AgH+q76R/tn/If9p/LP/uf0gQjyKJ5vK5JIce0pxE9LNjV+3UBITNVuXziaVWbQNIvGV09Mh89I1WpGRUVd3UVWUj05z0rZq09GJU5dRUDXPzrVNVA7xTxQOF3PRBbVNt0wpTDePSUkWEWvz0ZXTULlJ1E/gUBGvAUa3UUQ1zQ1Ed1DZk1NdQlXOgUEXWTvO1UCUD9FwEbk/tAwHVT8X0TnUTKDxkwE22bQNYTfUT8Uwd04yojJQj0DYSpTQURTQU5bVKDeOCtJQiSjUTxa1JZfOHSZ3USYWUSQp1FEol1EodlFwXBi0WHwA4GzYVhvMsrzYfWB9iH4SvAJavqK+iHwSv3q/wr+ofBL8AZi9YLzK/XL9uv4C/kr+kvwAOX8i/sr/cv96/8L8SzyTPAC7POM9Sz2zPfs+QzwpvpM8Ats/4X0rP5M/+zxjfMt9U3wBO32jfet+M3wbfoN/S37TfAN7f8N8C7wzvFu8470rvVO8AZu8Q73LvvO9+76jv8u8E/7DW5TaDTLWclGVNZfNntU4dc2ZUBCxQzfO8rVANkzBRHXOmFJQblvyEjlJdlFN1BNT06NbchHpUBYPtlGRfVWz9ZKRkRFYNc7NW7QS2lHSQV1WjFVi1o36tWO0D4VitZFmNAx5FWU2UWAWE3PeWcjAMdC3zlHTQV6VjxGx/Rn8ASANWf3B7dn+ID5oPBIemDwDgf+p//H8ej/gPCh80F+5is7dXdfRcBEJX9fP+VVbV47pkhHl8hDhshG34lIS8VQ2TgFV9k6s4VV0UVN1kVPXzjjVUfZRUDZMgVI32VoK1scSEbIT0NFNdFFKy3WRSzfQElFhSvRRSMi0T62T39vJuUXUUDJRrAFHVk8lMZJNQHROtXVRkJ1BdBE9Vw1dZT430PGSATk2zE2yU26hNxQNATdXj2kymlYNcTH0UTLSTvKQuVUuVZEoVtEollEp9k6m4zJdmYq/clBHslIoNSi0TC0uNhLynRr0WrwAwr0KhPq9QP2KvdD9+r5g/AKo/xK8WtcavIL/6PwxPTr0ATr8wSzZPME9az4RPlk+oTwC6T+Tvxk/QT9Lv/E8WXyhfADpfTF9mX/BPel+UX/5PoF8Asl/cX+Zf4F8ab/xfLm9AbwBSb2xvfm8Qb6JvtG+Wb4hfANpv9G/Obyh/Cn9Ef1Z/YH8AGn+Ef3Z/oH+yf8x/Ln/Yf1TycW4jS/Xz3rw0rpyVCU1l9ET0pmQkQ5Aug1z0bVBk9MZR7XM6Ut0krVLlMyFTXTOVzIQlNsQUmFTVkwlV7XSEFFvsVbUzXla1JFa1M7E+LAwbAH6SmFjtY/dtWNWTKVnVExxZDSStWL2TsliF82QUlCQJWA0kTBTOLA++DVYNVg0ANg9wm46fwA/aD6yf1p8gG6DmnxgfEq8srybzV90kV6p983HchVfFI+xkFKplVj30Vk0kfBToVcUjW6xVbUNjVe0jKqz0W/FU7SO6VOUzgaQUtUe0pBGspNpT7WOXtuQUXlN9EyhTzZPw1vwUuFK984MMJEtS2oXzFHyEz1HVI5dRVuUzYVGdpFFtQ/NU91peMoVchE5QpYRQTYbW1hI8Ty2UTr3zY062JaP9TY0TkE2NMygVTT2ETFUUTI0kFIcQIq0Y9HS3Sl0kSpWD9W1JbROZScUjjEldM2vFSS2jK+wkqkpl8wMmS0UkbE/WPSY9Pj9YPwBiP2zPhj+4P6LPtM/GP9A/AMLBFk8A2+Y/IN9STzTf7m8AaN9634zfnt+w38Lf1N/m3wAAj/LfHO/mfwDvMu9U7wbvAEjviu+c72bveO/S77Tv9u8AAP/ifzz/Bv9Y/2r/dP9u/wCY/3r/rP/O/+D/8v/8//7/ADgPKg8UD0YPaA96D5QPhg+AsA/CD+wPzg/gDxIRLqKLVUvFJEztI+o8hOWMtCRrILYiD0S3jsL4XIQjIGIW0uEkJAMgDhLKUs2EtVNlg9DcFERUFSO2ZVTlpFXVtLQUCVb1g8t5Vk0UVlWmJqLdV7aNw0hYzZOwWO0jCmlZlYT8hAz8hNxYFdNbkVj9o1NYdSRYtSMD31eFFDSXbp1mnT4tbi8AcJN+lZ6feJumn+Cfyp/kL0AWryivGj8sPz49DhKaVKSlYdwkINwVbKSadKRX2swUGGyk2lVNo49V2hWTVIykHFX9o+NU1mWzrFRV1FSNozxU1hWTBFRNo7/kpIhTtmWTUlMNExpTVdPjtgS0q1Jds3ZSXYM+ZvSk+FFllHSEilGdNJlR/YQctOdQTaRkFHi1UP2jM1S0+U/dtE9aZTRPFdOxTr2kTlWjW+FNhaN4Te2ETBUkSUz9tJy0wlzH3iIABMRrnUoNMz30tMpJhbS03EcOI0m9w05KPTPLAsS0N1zHFv0W1S7NNs9IzwBaX2TPhs/Az6JftF/uzd7PANDL1l8Y3xpvLG8+30BvGv8AXG+Gb3hvkm+8b85v4G8aHwD0b/ZvCB8ifzx/Tn9gfyp/AGx//g+Af7J/xH/Wf3h/on8AHI8mj/B/Wo8Uj16PaI96jwCcj7aPqI/aj8yPDp/wjwKfADSfRp9YnzKfdJ+Gn5ifop9AxJ8Wn9if6p8cr1YzS82zWzVMDTMdTUWkToUjbWJktCxQDWOhUL2TaRckR0ZC/xxEclK9kxvnUs2zdVNNFNylxKTb0VSFs0BVhSOyVbalYyNWbVOVVr1THq1XvVOOV820V4WzYC1YzbPFWD1DF/wXdrKrA1ndJFiFI4IUJEG2JCQDWL2T11fdM8gARC92L2C/cr+sL64vqL+6LwDMv8a/8L8CP0Q/Js84z0LBan4yt+S0kES0UldVFFoUxM3EFIlW3TNIxBRswxBeorxV5bOAVb2Ts0dVBSScNNRUvVOemqQUZtQ0L1SdpqZis9qcpHj0NENTvVMOU2qlE9YMRJ6MpGdShbNtIvw061EdI7NRFcOrfVH1o0V8pA98FNi0ZKcWwl1cFCVQhbPitnREcU+NUwhPvZOXbU5lQyxObVPFTeWzy0BNjTRMjUScRBFMWmVDrIRUSEs9FEqlE2uGSjUUSt0zuEk9Q6uHSQXUSeWkSWVDbAjURMvQHiJDxFdObb5VLl8AQFtmX3Bfgl+E775fqO+67wDsX+Zdzl3+XTZvCP9abxzvAL6faP96/4z/nv+w/8L/DK8A3v/Q//L/FA/2nwgPQg9UDwBmD3gPOg+cD44PuA+CD9QPAMYPAB8SHyQfPh9QH1ofdB8Ahh+QHzIfxB+eH7gf6h/8HwAOLygvSi80L1YvaC96LxwvAJ4vuC+qL9Qv7i/gIwA</prop>
			</obj>
			<obj name="Protocol" class="HTCProtocol" version="1">
				<prop name="Created">2016-05-10T14:00:20.682</prop>
				<prop name="LastModified">2016-05-10T14:04:04.352</prop>
				<obj name="Programs" class="HTCRunProgramList" version="5">
					<list name="emlist" count="2">
						<obj name="item" class="HTCRunProgram" version="1">
							<prop name="name">Program</prop>
							<prop name="Cycles">1</prop>
							<prop name="AnalysisMode">None</prop>
							<obj name="Segments" class="TEMRunSegmentList" version="1">
								<list name="emlist" count="1">
									<obj name="item" class="HTCRunSegment" version="2">
										<prop name="Hold">180</prop>
										<prop name="Slope">4.4</prop>
										<prop name="StepDelay">0</prop>
										<prop name="StepSize">0</prop>
										<prop name="Target">95</prop>
										<prop name="Target2">0</prop>
										<prop name="AcquisitionMode">0</prop>
										<prop name="AcqPerDegree">5</prop>
									</obj>
								</list>
							</obj>
						</obj>
						<obj name="item" class="HTCRunProgram" version="1">
							<prop name="name">Program</prop>
							<prop name="Cycles">50</prop>
							<prop name="AnalysisMode">Quantification</prop>
							<obj name="Segments" class="TEMRunSegmentList" version="1">
								<list name="emlist" count="2">
									<obj name="item" class="HTCRunSegment" version="2">
										<prop name="Hold">15</prop>
										<prop name="Slope">4.4</prop>
										<prop name="StepDelay">0</prop>
										<prop name="StepSize">0</prop>
										<prop name="Target">95</prop>
										<prop name="Target2">0</prop>
										<prop name="AcquisitionMode">0</prop>
										<prop name="AcqPerDegree">5</prop>
									</obj>
									<obj name="item" class="HTCRunSegment" version="2">
										<prop name="Hold">60</prop>
										<prop name="Slope">2.2</prop>
										<prop name="StepDelay">0</prop>
										<prop name="StepSize">0</prop>
										<prop name="Target">55</prop>
										<prop name="Target2">0</prop>
										<prop name="AcquisitionMode">1</prop>
										<prop name="AcqPerDegree">5</prop>
									</obj>
								</list>
							</obj>
						</obj>
					</list>
					<list name="AnalysisModes" count="4">
						<item>None</item>
						<item>Quantification</item>
						<item>Melting Curves</item>
						<item>Color Compensation</item>
					</list>
					<prop name="ChannelCount">4</prop>
					<prop name="InstrumentSubclass">HTC_VER_10</prop>
					<obj name="Container" class="HTCBlockType" version="1">
						<prop name="Id">bt96S</prop>
						<prop name="RowCount">8</prop>
						<prop name="ColCount">12</prop>
						<prop name="OvershootDnDelay">10</prop>
						<prop name="OvershootUpDelay">10</prop>
						<prop name="RampRateMaxDn">2.2</prop>
						<prop name="RampRateMaxUp">4.4</prop>
						<prop name="ReactionVolMin">10</prop>
						<prop name="ReactionVolMax">100</prop>
						<prop name="ReactionVolDefault">20</prop>
						<prop name="HorVertCrosstalkCoefficient">0.0003</prop>
						<prop name="DiagCrosstalkCoefficent">0.0001</prop>
					</obj>
					<prop name="MaxPositionsToSeek">96</prop>
					<obj name="DetectionFormats" class="DetectionFormats" version="2">
						<list name="emlist" count="14">
							<obj name="item" class="HTCDetectionFormat" version="1">
								<list name="emlist" count="1">
									<obj name="item" class="HTCChannel" version="2">
										<prop name="name">SYBR Green I / HRM Dye</prop>
										<prop name="Active">1</prop>
										<prop name="EmissionWL">510</prop>
										<prop name="ExcitationWL">465</prop>
										<prop name="IntgrTime">250</prop>
										<prop name="MaxIntgrTime">1000</prop>
										<prop name="MeltFactor">1.2</prop>
										<prop name="QuantFactor">30</prop>
									</obj>
								</list>
								<prop name="name">SYBR Green I / HRM Dye</prop>
								<prop name="Active">1</prop>
								<prop name="DefChannelNdx">0</prop>
								<prop name="DenominatorNdx">-1</prop>
								<prop name="ReadOnly">0</prop>
								<list name="EmissionWLAvail" count="6">
									<item>488</item>
									<item>510</item>
									<item>580</item>
									<item>610</item>
									<item>640</item>
									<item>660</item>
								</list>
								<list name="ExcitationWLAvail" count="5">
									<item>440</item>
									<item>465</item>
									<item>498</item>
									<item>533</item>
									<item>618</item>
								</list>
								<prop name="MeasuringMode">hmmDynamic</prop>
							</obj>
							<obj name="item" class="HTCDetectionFormat" version="1">
								<list name="emlist" count="1">
									<obj name="item" class="HTCChannel" version="2">
										<prop name="name">SimpleProbe</prop>
										<prop name="Active">1</prop>
										<prop name="EmissionWL">510</prop>
										<prop name="ExcitationWL">465</prop>
										<prop name="IntgrTime">250</prop>
										<prop name="MaxIntgrTime">2000</prop>
										<prop name="MeltFactor">1.2</prop>
										<prop name="QuantFactor">2</prop>
									</obj>
								</list>
								<prop name="name">SimpleProbe</prop>
								<prop name="Active">1</prop>
								<prop name="DefChannelNdx">0</prop>
								<prop name="DenominatorNdx">-1</prop>
								<prop name="ReadOnly">0</prop>
								<list name="EmissionWLAvail" count="6">
									<item>488</item>
									<item>510</item>
									<item>580</item>
									<item>610</item>
									<item>640</item>
									<item>660</item>
								</list>
								<list name="ExcitationWLAvail" count="5">
									<item>440</item>
									<item>465</item>
									<item>498</item>
									<item>533</item>
									<item>618</item>
								</list>
								<prop name="MeasuringMode">hmmDynamic</prop>
							</obj>
							<obj name="item" class="HTCDetectionFormat" version="1">
								<list name="emlist" count="1">
									<obj name="item" class="HTCChannel" version="2">
										<prop name="name">FAM</prop>
										<prop name="Active">1</prop>
										<prop name="EmissionWL">510</prop>
										<prop name="ExcitationWL">465</prop>
										<prop name="IntgrTime">250</prop>
										<prop name="MaxIntgrTime">2000</prop>
										<prop name="MeltFactor">1</prop>
										<prop name="QuantFactor">10</prop>
									</obj>
								</list>
								<prop name="name">Mono Color Hydrolysis Probe / UPL Probe</prop>
								<prop name="Active">1</prop>
								<prop name="DefChannelNdx">0</prop>
								<prop name="DenominatorNdx">-1</prop>
								<prop name="ReadOnly">0</prop>
								<list name="EmissionWLAvail" count="6">
									<item>488</item>
									<item>510</item>
									<item>580</item>
									<item>610</item>
									<item>640</item>
									<item>660</item>
								</list>
								<list name="ExcitationWLAvail" count="5">
									<item>440</item>
									<item>465</item>
									<item>498</item>
									<item>533</item>
									<item>618</item>
								</list>
								<prop name="MeasuringMode">hmmDynamic</prop>
							</obj>
							<obj name="item" class="HTCDetectionFormat" version="1">
								<list name="emlist" count="2">
									<obj name="item" class="HTCChannel" version="2">
										<prop name="name">FAM</prop>
										<prop name="Active">1</prop>
										<prop name="EmissionWL">510</prop>
										<prop name="ExcitationWL">465</prop>
										<prop name="IntgrTime">250</prop>
										<prop name="MaxIntgrTime">2000</prop>
										<prop name="MeltFactor">1</prop>
										<prop name="QuantFactor">10</prop>
									</obj>
									<obj name="item" class="HTCChannel" version="2">
										<prop name="name">VIC / HEX / Yellow555</prop>
										<prop name="Active">1</prop>
										<prop name="EmissionWL">580</prop>
										<prop name="ExcitationWL">533</prop>
										<prop name="IntgrTime">250</prop>
										<prop name="MaxIntgrTime">2000</prop>
										<prop name="MeltFactor">1</prop>
										<prop name="QuantFactor">10</prop>
									</obj>
								</list>
								<prop name="name">Dual Color Hydrolysis Probe / UPL Probe</prop>
								<prop name="Active">1</prop>
								<prop name="DefChannelNdx">0</prop>
								<prop name="DenominatorNdx">-1</prop>
								<prop name="ReadOnly">0</prop>
								<list name="EmissionWLAvail" count="6">
									<item>488</item>
									<item>510</item>
									<item>580</item>
									<item>610</item>
									<item>640</item>
									<item>660</item>
								</list>
								<list name="ExcitationWLAvail" count="5">
									<item>440</item>
									<item>465</item>
									<item>498</item>
									<item>533</item>
									<item>618</item>
								</list>
								<prop name="MeasuringMode">hmmDynamic</prop>
							</obj>
							<obj name="item" class="HTCDetectionFormat" version="1">
								<list name="emlist" count="3">
									<obj name="item" class="HTCChannel" version="2">
										<prop name="name">FAM</prop>
										<prop name="Active">1</prop>
										<prop name="EmissionWL">510</prop>
										<prop name="ExcitationWL">465</prop>
										<prop name="IntgrTime">250</prop>
										<prop name="MaxIntgrTime">2000</prop>
										<prop name="MeltFactor">1</prop>
										<prop name="QuantFactor">10</prop>
									</obj>
									<obj name="item" class="HTCChannel" version="2">
										<prop name="name">VIC / HEX / Yellow555</prop>
										<prop name="Active">1</prop>
										<prop name="EmissionWL">580</prop>
										<prop name="ExcitationWL">533</prop>
										<prop name="IntgrTime">250</prop>
										<prop name="MaxIntgrTime">2000</prop>
										<prop name="MeltFactor">1</prop>
										<prop name="QuantFactor">10</prop>
									</obj>
									<obj name="item" class="HTCChannel" version="2">
										<prop name="name">Cy 5 / Cy 5.5</prop>
										<prop name="Active">1</prop>
										<prop name="EmissionWL">660</prop>
										<prop name="ExcitationWL">618</prop>
										<prop name="IntgrTime">250</prop>
										<prop name="MaxIntgrTime">2000</prop>
										<prop name="MeltFactor">1</prop>
										<prop name="QuantFactor">10</prop>
									</obj>
								</list>
								<prop name="name">3 Color Hydrolysis Probe</prop>
								<prop name="Active">1</prop>
								<prop name="DefChannelNdx">0</prop>
								<prop name="DenominatorNdx">-1</prop>
								<prop name="ReadOnly">0</prop>
								<list name="EmissionWLAvail" count="6">
									<item>488</item>
									<item>510</item>
									<item>580</item>
									<item>610</item>
									<item>640</item>
									<item>660</item>
								</list>
								<list name="ExcitationWLAvail" count="5">
									<item>440</item>
									<item>465</item>
									<item>498</item>
									<item>533</item>
									<item>618</item>
								</list>
								<prop name="MeasuringMode">hmmDynamic</prop>
							</obj>
							<obj name="item" class="HTCDetectionFormat" version="1">
								<list name="emlist" count="4">
									<obj name="item" class="HTCChannel" version="2">
										<prop name="name">Cyan 500</prop>
										<prop name="Active">1</prop>
										<prop name="EmissionWL">488</prop>
										<prop name="ExcitationWL">440</prop>
										<prop name="IntgrTime">250</prop>
										<prop name="MaxIntgrTime">2000</prop>
										<prop name="MeltFactor">1</prop>
										<prop name="QuantFactor">10</prop>
									</obj>
									<obj name="item" class="HTCChannel" version="2">
										<prop name="name">FAM</prop>
										<prop name="Active">1</prop>
										<prop name="EmissionWL">580</prop>
										<prop name="ExcitationWL">498</prop>
										<prop name="IntgrTime">250</prop>
										<prop name="MaxIntgrTime">2000</prop>
										<prop name="MeltFactor">1</prop>
										<prop name="QuantFactor">10</prop>
									</obj>
									<obj name="item" class="HTCChannel" version="2">
										<prop name="name">Red 610</prop>
										<prop name="Active">1</prop>
										<prop name="EmissionWL">610</prop>
										<prop name="ExcitationWL">533</prop>
										<prop name="IntgrTime">250</prop>
										<prop name="MaxIntgrTime">2000</prop>
										<prop name="MeltFactor">1</prop>
										<prop name="QuantFactor">10</prop>
									</obj>
									<obj name="item" class="HTCChannel" version="2">
										<prop name="name">Cy 5 / Cy 5.5</prop>
										<prop name="Active">1</prop>
										<prop name="EmissionWL">660</prop>
										<prop name="ExcitationWL">618</prop>
										<prop name="IntgrTime">250</prop>
										<prop name="MaxIntgrTime">2000</prop>
										<prop name="MeltFactor">1</prop>
										<prop name="QuantFactor">10</prop>
									</obj>
								</list>
								<prop name="name">4 Color Hydrolysis Probe</prop>
								<prop name="Active">1</prop>
								<prop name="DefChannelNdx">0</prop>
								<prop name="DenominatorNdx">-1</prop>
								<prop name="ReadOnly">0</prop>
								<list name="EmissionWLAvail" count="6">
									<item>488</item>
									<item>510</item>
									<item>580</item>
									<item>610</item>
									<item>640</item>
									<item>660</item>
								</list>
								<list name="ExcitationWLAvail" count="5">
									<item>440</item>
									<item>465</item>
									<item>498</item>
									<item>533</item>
									<item>618</item>
								</list>
								<prop name="MeasuringMode">hmmDynamic</prop>
							</obj>
							<obj name="item" class="HTCDetectionFormat" version="1">
								<list name="emlist" count="1">
									<obj name="item" class="HTCChannel" version="2">
										<prop name="name">Red 640</prop>
										<prop name="Active">1</prop>
										<prop name="EmissionWL">640</prop>
										<prop name="ExcitationWL">498</prop>
										<prop name="IntgrTime">250</prop>
										<prop name="MaxIntgrTime">2000</prop>
										<prop name="MeltFactor">1.2</prop>
										<prop name="QuantFactor">5</prop>
									</obj>
								</list>
								<prop name="name">Mono Color HybProbe</prop>
								<prop name="Active">1</prop>
								<prop name="DefChannelNdx">0</prop>
								<prop name="DenominatorNdx">-1</prop>
								<prop name="ReadOnly">0</prop>
								<list name="EmissionWLAvail" count="6">
									<item>488</item>
									<item>510</item>
									<item>580</item>
									<item>610</item>
									<item>640</item>
									<item>660</item>
								</list>
								<list name="ExcitationWLAvail" count="5">
									<item>440</item>
									<item>465</item>
									<item>498</item>
									<item>533</item>
									<item>618</item>
								</list>
								<prop name="MeasuringMode">hmmDynamic</prop>
							</obj>
							<obj name="item" class="HTCDetectionFormat" version="1">
								<list name="emlist" count="4">
									<obj name="item" class="HTCChannel" version="2">
										<prop name="name">Fluos</prop>
										<prop name="Active">1</prop>
										<prop name="EmissionWL">510</prop>
										<prop name="ExcitationWL">465</prop>
										<prop name="IntgrTime">250</prop>
										<prop name="MaxIntgrTime">2000</prop>
										<prop name="MeltFactor">2</prop>
										<prop name="QuantFactor">1.5</prop>
									</obj>
									<obj name="item" class="HTCChannel" version="2">
										<prop name="name">Red 610</prop>
										<prop name="Active">1</prop>
										<prop name="EmissionWL">610</prop>
										<prop name="ExcitationWL">498</prop>
										<prop name="IntgrTime">250</prop>
										<prop name="MaxIntgrTime">2000</prop>
										<prop name="MeltFactor">1.2</prop>
										<prop name="QuantFactor">5</prop>
									</obj>
									<obj name="item" class="HTCChannel" version="2">
										<prop name="name">Red 640</prop>
										<prop name="Active">1</prop>
										<prop name="EmissionWL">640</prop>
										<prop name="ExcitationWL">498</prop>
										<prop name="IntgrTime">250</prop>
										<prop name="MaxIntgrTime">2000</prop>
										<prop name="MeltFactor">1.2</prop>
										<prop name="QuantFactor">5</prop>
									</obj>
									<obj name="item" class="HTCChannel" version="2">
										<prop name="name">Cy 5 / Cy 5.5</prop>
										<prop name="Active">1</prop>
										<prop name="EmissionWL">660</prop>
										<prop name="ExcitationWL">498</prop>
										<prop name="IntgrTime">250</prop>
										<prop name="MaxIntgrTime">2000</prop>
										<prop name="MeltFactor">1.2</prop>
										<prop name="QuantFactor">5</prop>
									</obj>
								</list>
								<prop name="name">Multi Color HybProbe</prop>
								<prop name="Active">1</prop>
								<prop name="DefChannelNdx">0</prop>
								<prop name="DenominatorNdx">-1</prop>
								<prop name="ReadOnly">0</prop>
								<list name="EmissionWLAvail" count="6">
									<item>488</item>
									<item>510</item>
									<item>580</item>
									<item>610</item>
									<item>640</item>
									<item>660</item>
								</list>
								<list name="ExcitationWLAvail" count="5">
									<item>440</item>
									<item>465</item>
									<item>498</item>
									<item>533</item>
									<item>618</item>
								</list>
								<prop name="MeasuringMode">hmmDynamic</prop>
							</obj>
							<obj name="item" class="HTCDetectionFormat" version="1">
								<list name="emlist" count="4">
									<obj name="item" class="HTCChannel" version="2">
										<prop name="name">465-510</prop>
										<prop name="Active">1</prop>
										<prop name="EmissionWL">510</prop>
										<prop name="ExcitationWL">465</prop>
										<prop name="IntgrTime">250</prop>
										<prop name="MaxIntgrTime">1000</prop>
										<prop name="MeltFactor">1</prop>
										<prop name="QuantFactor">1</prop>
									</obj>
									<obj name="item" class="HTCChannel" version="2">
										<prop name="name">533-580</prop>
										<prop name="Active">1</prop>
										<prop name="EmissionWL">580</prop>
										<prop name="ExcitationWL">533</prop>
										<prop name="IntgrTime">250</prop>
										<prop name="MaxIntgrTime">1000</prop>
										<prop name="MeltFactor">1</prop>
										<prop name="QuantFactor">1</prop>
									</obj>
									<obj name="item" class="HTCChannel" version="2">
										<prop name="name">533-610</prop>
										<prop name="Active">1</prop>
										<prop name="EmissionWL">610</prop>
										<prop name="ExcitationWL">533</prop>
										<prop name="IntgrTime">250</prop>
										<prop name="MaxIntgrTime">1000</prop>
										<prop name="MeltFactor">1</prop>
										<prop name="QuantFactor">1</prop>
									</obj>
									<obj name="item" class="HTCChannel" version="2">
										<prop name="name">618-660</prop>
										<prop name="Active">1</prop>
										<prop name="EmissionWL">660</prop>
										<prop name="ExcitationWL">618</prop>
										<prop name="IntgrTime">250</prop>
										<prop name="MaxIntgrTime">1000</prop>
										<prop name="MeltFactor">1</prop>
										<prop name="QuantFactor">1</prop>
									</obj>
								</list>
								<prop name="name">SCicchitano1</prop>
								<prop name="Active">1</prop>
								<prop name="DefChannelNdx">0</prop>
								<prop name="DenominatorNdx">-1</prop>
								<prop name="ReadOnly">0</prop>
								<list name="EmissionWLAvail" count="6">
									<item>488</item>
									<item>510</item>
									<item>580</item>
									<item>610</item>
									<item>640</item>
									<item>660</item>
								</list>
								<list name="ExcitationWLAvail" count="5">
									<item>440</item>
									<item>465</item>
									<item>498</item>
									<item>533</item>
									<item>618</item>
								</list>
								<prop name="MeasuringMode">hmmDynamic</prop>
							</obj>
							<obj name="item" class="HTCDetectionFormat" version="1">
								<list name="emlist" count="2">
									<obj name="item" class="HTCChannel" version="2">
										<prop name="name">465-510</prop>
										<prop name="Active">1</prop>
										<prop name="EmissionWL">510</prop>
										<prop name="ExcitationWL">465</prop>
										<prop name="IntgrTime">250</prop>
										<prop name="MaxIntgrTime">1000</prop>
										<prop name="MeltFactor">1</prop>
										<prop name="QuantFactor">1</prop>
									</obj>
									<obj name="item" class="HTCChannel" version="2">
										<prop name="name">498-580</prop>
										<prop name="Active">1</prop>
										<prop name="EmissionWL">580</prop>
										<prop name="ExcitationWL">498</prop>
										<prop name="IntgrTime">250</prop>
										<prop name="MaxIntgrTime">1000</prop>
										<prop name="MeltFactor">1</prop>
										<prop name="QuantFactor">1</prop>
									</obj>
								</list>
								<prop name="name">VIC and FAM</prop>
								<prop name="Active">1</prop>
								<prop name="DefChannelNdx">0</prop>
								<prop name="DenominatorNdx">-1</prop>
								<prop name="ReadOnly">0</prop>
								<list name="EmissionWLAvail" count="6">
									<item>488</item>
									<item>510</item>
									<item>580</item>
									<item>610</item>
									<item>640</item>
									<item>660</item>
								</list>
								<list name="ExcitationWLAvail" count="5">
									<item>440</item>
									<item>465</item>
									<item>498</item>
									<item>533</item>
									<item>618</item>
								</list>
								<prop name="MeasuringMode">hmmDynamic</prop>
							</obj>
							<obj name="item" class="HTCDetectionFormat" version="1">
								<list name="emlist" count="2">
									<obj name="item" class="HTCChannel" version="2">
										<prop name="name">533-580</prop>
										<prop name="Active">1</prop>
										<prop name="EmissionWL">580</prop>
										<prop name="ExcitationWL">533</prop>
										<prop name="IntgrTime">250</prop>
										<prop name="MaxIntgrTime">1000</prop>
										<prop name="MeltFactor">1</prop>
										<prop name="QuantFactor">1</prop>
									</obj>
									<obj name="item" class="HTCChannel" version="2">
										<prop name="name">465-510</prop>
										<prop name="Active">1</prop>
										<prop name="EmissionWL">510</prop>
										<prop name="ExcitationWL">465</prop>
										<prop name="IntgrTime">250</prop>
										<prop name="MaxIntgrTime">1000</prop>
										<prop name="MeltFactor">1</prop>
										<prop name="QuantFactor">1</prop>
									</obj>
								</list>
								<prop name="name">RLB</prop>
								<prop name="Active">1</prop>
								<prop name="DefChannelNdx">0</prop>
								<prop name="DenominatorNdx">-1</prop>
								<prop name="ReadOnly">0</prop>
								<list name="EmissionWLAvail" count="6">
									<item>488</item>
									<item>510</item>
									<item>580</item>
									<item>610</item>
									<item>640</item>
									<item>660</item>
								</list>
								<list name="ExcitationWLAvail" count="5">
									<item>440</item>
									<item>465</item>
									<item>498</item>
									<item>533</item>
									<item>618</item>
								</list>
								<prop name="MeasuringMode">hmmDynamic</prop>
							</obj>
							<obj name="item" class="HTCDetectionFormat" version="1">
								<list name="emlist" count="0">
								</list>
								<prop name="name">New Format 1</prop>
								<prop name="Active">1</prop>
								<prop name="DefChannelNdx">-1</prop>
								<prop name="DenominatorNdx">-1</prop>
								<prop name="ReadOnly">0</prop>
								<list name="EmissionWLAvail" count="6">
									<item>488</item>
									<item>510</item>
									<item>580</item>
									<item>610</item>
									<item>640</item>
									<item>660</item>
								</list>
								<list name="ExcitationWLAvail" count="5">
									<item>440</item>
									<item>465</item>
									<item>498</item>
									<item>533</item>
									<item>618</item>
								</list>
								<prop name="MeasuringMode">hmmDynamic</prop>
							</obj>
							<obj name="item" class="HTCDetectionFormat" version="1">
								<list name="emlist" count="4">
									<obj name="item" class="HTCChannel" version="2">
										<prop name="name">618-660</prop>
										<prop name="Active">1</prop>
										<prop name="EmissionWL">660</prop>
										<prop name="ExcitationWL">618</prop>
										<prop name="IntgrTime">250</prop>
										<prop name="MaxIntgrTime">1000</prop>
										<prop name="MeltFactor">1</prop>
										<prop name="QuantFactor">1</prop>
									</obj>
									<obj name="item" class="HTCChannel" version="2">
										<prop name="name">498-580</prop>
										<prop name="Active">1</prop>
										<prop name="EmissionWL">580</prop>
										<prop name="ExcitationWL">498</prop>
										<prop name="IntgrTime">250</prop>
										<prop name="MaxIntgrTime">1000</prop>
										<prop name="MeltFactor">1</prop>
										<prop name="QuantFactor">1</prop>
									</obj>
									<obj name="item" class="HTCChannel" version="2">
										<prop name="name">533-580</prop>
										<prop name="Active">1</prop>
										<prop name="EmissionWL">580</prop>
										<prop name="ExcitationWL">533</prop>
										<prop name="IntgrTime">250</prop>
										<prop name="MaxIntgrTime">1000</prop>
										<prop name="MeltFactor">1</prop>
										<prop name="QuantFactor">1</prop>
									</obj>
									<obj name="item" class="HTCChannel" version="2">
										<prop name="name">465-510</prop>
										<prop name="Active">1</prop>
										<prop name="EmissionWL">510</prop>
										<prop name="ExcitationWL">465</prop>
										<prop name="IntgrTime">250</prop>
										<prop name="MaxIntgrTime">1000</prop>
										<prop name="MeltFactor">1</prop>
										<prop name="QuantFactor">1</prop>
									</obj>
								</list>
								<prop name="name">Borowsky_2</prop>
								<prop name="Active">1</prop>
								<prop name="DefChannelNdx">0</prop>
								<prop name="DenominatorNdx">-1</prop>
								<prop name="ReadOnly">0</prop>
								<list name="EmissionWLAvail" count="6">
									<item>488</item>
									<item>510</item>
									<item>580</item>
									<item>610</item>
									<item>640</item>
									<item>660</item>
								</list>
								<list name="ExcitationWLAvail" count="5">
									<item>440</item>
									<item>465</item>
									<item>498</item>
									<item>533</item>
									<item>618</item>
								</list>
								<prop name="MeasuringMode">hmmDynamic</prop>
							</obj>
							<obj name="item" class="HTCDetectionFormat" version="1">
								<list name="emlist" count="20">
									<obj name="item" class="HTCChannel" version="2">
										<prop name="name">440-488</prop>
										<prop name="Active">0</prop>
										<prop name="EmissionWL">488</prop>
										<prop name="ExcitationWL">440</prop>
										<prop name="IntgrTime">250</prop>
										<prop name="MaxIntgrTime">1000</prop>
										<prop name="MeltFactor">1</prop>
										<prop name="QuantFactor">1</prop>
									</obj>
									<obj name="item" class="HTCChannel" version="2">
										<prop name="name">440-510</prop>
										<prop name="Active">0</prop>
										<prop name="EmissionWL">510</prop>
										<prop name="ExcitationWL">440</prop>
										<prop name="IntgrTime">250</prop>
										<prop name="MaxIntgrTime">1000</prop>
										<prop name="MeltFactor">1</prop>
										<prop name="QuantFactor">1</prop>
									</obj>
									<obj name="item" class="HTCChannel" version="2">
										<prop name="name">440-580</prop>
										<prop name="Active">0</prop>
										<prop name="EmissionWL">580</prop>
										<prop name="ExcitationWL">440</prop>
										<prop name="IntgrTime">250</prop>
										<prop name="MaxIntgrTime">1000</prop>
										<prop name="MeltFactor">1</prop>
										<prop name="QuantFactor">1</prop>
									</obj>
									<obj name="item" class="HTCChannel" version="2">
										<prop name="name">440-610</prop>
										<prop name="Active">0</prop>
										<prop name="EmissionWL">610</prop>
										<prop name="ExcitationWL">440</prop>
										<prop name="IntgrTime">250</prop>
										<prop name="MaxIntgrTime">1000</prop>
										<prop name="MeltFactor">1</prop>
										<prop name="QuantFactor">1</prop>
									</obj>
									<obj name="item" class="HTCChannel" version="2">
										<prop name="name">440-640</prop>
										<prop name="Active">0</prop>
										<prop name="EmissionWL">640</prop>
										<prop name="ExcitationWL">440</prop>
										<prop name="IntgrTime">250</prop>
										<prop name="MaxIntgrTime">1000</prop>
										<prop name="MeltFactor">1</prop>
										<prop name="QuantFactor">1</prop>
									</obj>
									<obj name="item" class="HTCChannel" version="2">
										<prop name="name">440-660</prop>
										<prop name="Active">0</prop>
										<prop name="EmissionWL">660</prop>
										<prop name="ExcitationWL">440</prop>
										<prop name="IntgrTime">250</prop>
										<prop name="MaxIntgrTime">1000</prop>
										<prop name="MeltFactor">1</prop>
										<prop name="QuantFactor">1</prop>
									</obj>
									<obj name="item" class="HTCChannel" version="2">
										<prop name="name">465-510</prop>
										<prop name="Active">1</prop>
										<prop name="EmissionWL">510</prop>
										<prop name="ExcitationWL">465</prop>
										<prop name="IntgrTime">250</prop>
										<prop name="MaxIntgrTime">1000</prop>
										<prop name="MeltFactor">1</prop>
										<prop name="QuantFactor">1</prop>
									</obj>
									<obj name="item" class="HTCChannel" version="2">
										<prop name="name">465-580</prop>
										<prop name="Active">0</prop>
										<prop name="EmissionWL">580</prop>
										<prop name="ExcitationWL">465</prop>
										<prop name="IntgrTime">250</prop>
										<prop name="MaxIntgrTime">1000</prop>
										<prop name="MeltFactor">1</prop>
										<prop name="QuantFactor">1</prop>
									</obj>
									<obj name="item" class="HTCChannel" version="2">
										<prop name="name">465-610</prop>
										<prop name="Active">0</prop>
										<prop name="EmissionWL">610</prop>
										<prop name="ExcitationWL">465</prop>
										<prop name="IntgrTime">250</prop>
										<prop name="MaxIntgrTime">1000</prop>
										<prop name="MeltFactor">1</prop>
										<prop name="QuantFactor">1</prop>
									</obj>
									<obj name="item" class="HTCChannel" version="2">
										<prop name="name">465-640</prop>
										<prop name="Active">0</prop>
										<prop name="EmissionWL">640</prop>
										<prop name="ExcitationWL">465</prop>
										<prop name="IntgrTime">250</prop>
										<prop name="MaxIntgrTime">1000</prop>
										<prop name="MeltFactor">1</prop>
										<prop name="QuantFactor">1</prop>
									</obj>
									<obj name="item" class="HTCChannel" version="2">
										<prop name="name">465-660</prop>
										<prop name="Active">0</prop>
										<prop name="EmissionWL">660</prop>
										<prop name="ExcitationWL">465</prop>
										<prop name="IntgrTime">250</prop>
										<prop name="MaxIntgrTime">1000</prop>
										<prop name="MeltFactor">1</prop>
										<prop name="QuantFactor">1</prop>
									</obj>
									<obj name="item" class="HTCChannel" version="2">
										<prop name="name">498-580</prop>
										<prop name="Active">0</prop>
										<prop name="EmissionWL">580</prop>
										<prop name="ExcitationWL">498</prop>
										<prop name="IntgrTime">250</prop>
										<prop name="MaxIntgrTime">1000</prop>
										<prop name="MeltFactor">1</prop>
										<prop name="QuantFactor">1</prop>
									</obj>
									<obj name="item" class="HTCChannel" version="2">
										<prop name="name">498-610</prop>
										<prop name="Active">0</prop>
										<prop name="EmissionWL">610</prop>
										<prop name="ExcitationWL">498</prop>
										<prop name="IntgrTime">250</prop>
										<prop name="MaxIntgrTime">1000</prop>
										<prop name="MeltFactor">1</prop>
										<prop name="QuantFactor">1</prop>
									</obj>
									<obj name="item" class="HTCChannel" version="2">
										<prop name="name">498-640</prop>
										<prop name="Active">0</prop>
										<prop name="EmissionWL">640</prop>
										<prop name="ExcitationWL">498</prop>
										<prop name="IntgrTime">250</prop>
										<prop name="MaxIntgrTime">1000</prop>
										<prop name="MeltFactor">1</prop>
										<prop name="QuantFactor">1</prop>
									</obj>
									<obj name="item" class="HTCChannel" version="2">
										<prop name="name">498-660</prop>
										<prop name="Active">0</prop>
										<prop name="EmissionWL">660</prop>
										<prop name="ExcitationWL">498</prop>
										<prop name="IntgrTime">250</prop>
										<prop name="MaxIntgrTime">1000</prop>
										<prop name="MeltFactor">1</prop>
										<prop name="QuantFactor">1</prop>
									</obj>
									<obj name="item" class="HTCChannel" version="2">
										<prop name="name">533-580</prop>
										<prop name="Active">1</prop>
										<prop name="EmissionWL">580</prop>
										<prop name="ExcitationWL">533</prop>
										<prop name="IntgrTime">250</prop>
										<prop name="MaxIntgrTime">1000</prop>
										<prop name="MeltFactor">1</prop>
										<prop name="QuantFactor">1</prop>
									</obj>
									<obj name="item" class="HTCChannel" version="2">
										<prop name="name">533-610</prop>
										<prop name="Active">0</prop>
										<prop name="EmissionWL">610</prop>
										<prop name="ExcitationWL">533</prop>
										<prop name="IntgrTime">250</prop>
										<prop name="MaxIntgrTime">1000</prop>
										<prop name="MeltFactor">1</prop>
										<prop name="QuantFactor">1</prop>
									</obj>
									<obj name="item" class="HTCChannel" version="2">
										<prop name="name">533-640</prop>
										<prop name="Active">0</prop>
										<prop name="EmissionWL">640</prop>
										<prop name="ExcitationWL">533</prop>
										<prop name="IntgrTime">250</prop>
										<prop name="MaxIntgrTime">1000</prop>
										<prop name="MeltFactor">1</prop>
										<prop name="QuantFactor">1</prop>
									</obj>
									<obj name="item" class="HTCChannel" version="2">
										<prop name="name">533-660</prop>
										<prop name="Active">0</prop>
										<prop name="EmissionWL">660</prop>
										<prop name="ExcitationWL">533</prop>
										<prop name="IntgrTime">250</prop>
										<prop name="MaxIntgrTime">1000</prop>
										<prop name="MeltFactor">1</prop>
										<prop name="QuantFactor">1</prop>
									</obj>
									<obj name="item" class="HTCChannel" version="2">
										<prop name="name">618-660</prop>
										<prop name="Active">0</prop>
										<prop name="EmissionWL">660</prop>
										<prop name="ExcitationWL">618</prop>
										<prop name="IntgrTime">250</prop>
										<prop name="MaxIntgrTime">1000</prop>
										<prop name="MeltFactor">1</prop>
										<prop name="QuantFactor">1</prop>
									</obj>
								</list>
								<prop name="name">Borowsky</prop>
								<prop name="Active">1</prop>
								<prop name="DefChannelNdx">15</prop>
								<prop name="DenominatorNdx">-1</prop>
								<prop name="ReadOnly">0</prop>
								<list name="EmissionWLAvail" count="6">
									<item>488</item>
									<item>510</item>
									<item>580</item>
									<item>610</item>
									<item>640</item>
									<item>660</item>
								</list>
								<list name="ExcitationWLAvail" count="5">
									<item>440</item>
									<item>465</item>
									<item>498</item>
									<item>533</item>
									<item>618</item>
								</list>
								<prop name="MeasuringMode">hmmDynamic</prop>
							</obj>
						</list>
						<prop name="DefFormatName">Borowsky_2</prop>
					</obj>
					<list name="AcquisitionModes" count="4">
						<item>None</item>
						<item>Single</item>
						<item>Continuous</item>
						<item>Step</item>
					</list>
					<prop name="SeekTemp">30</prop>
					<prop name="SampleVolume">10</prop>
					<prop name="PlateID">B0209764</prop>
				</obj>
			</obj>
			<prop name="CompletedProgramNo">3</prop>
			<prop name="StopPoint">3</prop>
			<prop name="CarouselConstMoved">0</prop>
		</obj>
		<obj name="AnlsAndSampleInfo" class="AnlsAndSampleInfo" version="1">
			<obj name="AnlsPropTypes" class="PropertyTypeList" version="1">
				<list name="emlist" count="3">
					<obj name="item" class="SamplePropType" version="1">
						<prop name="name">Units</prop>
						<prop name="PropClass">QuantUnitsProp</prop>
						<prop name="IsChannelProperty">0</prop>
						<prop name="SelectorOrder">0</prop>
						<prop name="ShowInSelector">0</prop>
						<prop name="ShowInTable">0</prop>
						<prop name="TableOrder">0</prop>
					</obj>
					<obj name="item" class="SamplePropType" version="1">
						<prop name="name">ExtRef</prop>
						<prop name="PropClass">RQExtRefProp</prop>
						<prop name="IsChannelProperty">0</prop>
						<prop name="SelectorOrder">0</prop>
						<prop name="ShowInSelector">0</prop>
						<prop name="ShowInTable">0</prop>
						<prop name="TableOrder">0</prop>
					</obj>
					<obj name="item" class="SamplePropType" version="1">
						<prop name="name">Endpt External Experiment</prop>
						<prop name="PropClass">EndptGenoExtExp</prop>
						<prop name="IsChannelProperty">0</prop>
						<prop name="SelectorOrder">0</prop>
						<prop name="ShowInSelector">0</prop>
						<prop name="ShowInTable">0</prop>
						<prop name="TableOrder">0</prop>
					</obj>
				</list>
			</obj>
			<obj name="SamplePropTypes" class="PropertyTypeList" version="1">
				<list name="emlist" count="26">
					<obj name="item" class="SamplePosPropType" version="1">
						<prop name="name">Position</prop>
						<prop name="PropClass">GenSampleEditPosition</prop>
						<prop name="AnalysisClass">General</prop>
						<prop name="IsChannelProperty">0</prop>
						<prop name="SelectorOrder">0</prop>
						<prop name="ShowInSelector">0</prop>
						<prop name="ShowInTable">1</prop>
						<prop name="TableOrder">0</prop>
					</obj>
					<obj name="item" class="SamplePropType" version="1">
						<prop name="name">Color</prop>
						<prop name="PropClass">SamplePrefColor</prop>
						<prop name="AnalysisClass">General</prop>
						<prop name="IsChannelProperty">0</prop>
						<prop name="SelectorOrder">1</prop>
						<prop name="ShowInSelector">0</prop>
						<prop name="ShowInTable">1</prop>
						<prop name="TableOrder">1</prop>
					</obj>
					<obj name="item" class="SamplePropType" version="1">
						<prop name="name">Replicate of</prop>
						<prop name="PropClass">GenSampleEditReplicate</prop>
						<prop name="AnalysisClass">General</prop>
						<prop name="IsChannelProperty">0</prop>
						<prop name="SelectorOrder">2</prop>
						<prop name="ShowInSelector">0</prop>
						<prop name="ShowInTable">1</prop>
						<prop name="TableOrder">2</prop>
					</obj>
					<obj name="item" class="SamplePropType" version="1">
						<prop name="name">Sample Name</prop>
						<prop name="PropClass">GenSampleEditName</prop>
						<prop name="AnalysisClass">General</prop>
						<prop name="IsChannelProperty">0</prop>
						<prop name="SelectorOrder">3</prop>
						<prop name="ShowInSelector">1</prop>
						<prop name="ShowInTable">1</prop>
						<prop name="TableOrder">3</prop>
					</obj>
					<obj name="item" class="SamplePropType" version="1">
						<prop name="name">Subsets</prop>
						<prop name="PropClass">GenSampleEditSubset</prop>
						<prop name="AnalysisClass">General</prop>
						<prop name="IsChannelProperty">0</prop>
						<prop name="SelectorOrder">4</prop>
						<prop name="ShowInSelector">0</prop>
						<prop name="ShowInTable">0</prop>
						<prop name="TableOrder">4</prop>
					</obj>
					<obj name="item" class="SamplePropType" version="1">
						<prop name="name">Notes</prop>
						<prop name="PropClass">GenSampleEditNotes</prop>
						<prop name="AnalysisClass">General</prop>
						<prop name="IsChannelProperty">0</prop>
						<prop name="SelectorOrder">5</prop>
						<prop name="ShowInSelector">0</prop>
						<prop name="ShowInTable">0</prop>
						<prop name="TableOrder">5</prop>
					</obj>
					<obj name="item" class="SamplePropType" version="1">
						<prop name="name">Sample ID</prop>
						<prop name="PropClass">HTCSampleID</prop>
						<prop name="AnalysisClass">General</prop>
						<prop name="IsChannelProperty">0</prop>
						<prop name="SelectorOrder">6</prop>
						<prop name="ShowInSelector">0</prop>
						<prop name="ShowInTable">0</prop>
						<prop name="TableOrder">6</prop>
					</obj>
					<obj name="item" class="SamplePropType" version="1">
						<prop name="name">Sample Prep Notes</prop>
						<prop name="PropClass">HTCSamplePrepNotes</prop>
						<prop name="AnalysisClass">General</prop>
						<prop name="IsChannelProperty">0</prop>
						<prop name="SelectorOrder">7</prop>
						<prop name="ShowInSelector">0</prop>
						<prop name="ShowInTable">0</prop>
						<prop name="TableOrder">7</prop>
					</obj>
					<obj name="item" class="SamplePrefWidthType" version="1">
						<prop name="name">Width</prop>
						<prop name="PropClass">SamplePrefWidth</prop>
						<prop name="AnalysisClass">Sample preferences</prop>
						<prop name="IsChannelProperty">0</prop>
						<prop name="SelectorOrder">8</prop>
						<prop name="ShowInSelector">0</prop>
						<prop name="ShowInTable">0</prop>
						<prop name="TableOrder">8</prop>
					</obj>
					<obj name="item" class="SamplePrefLineStyleType" version="1">
						<prop name="name">Line Style</prop>
						<prop name="PropClass">SamplePrefLineStyle</prop>
						<prop name="AnalysisClass">Sample preferences</prop>
						<prop name="IsChannelProperty">0</prop>
						<prop name="SelectorOrder">9</prop>
						<prop name="ShowInSelector">0</prop>
						<prop name="ShowInTable">0</prop>
						<prop name="TableOrder">9</prop>
					</obj>
					<obj name="item" class="SamplePrefPointStyleType" version="1">
						<prop name="name">Point Style</prop>
						<prop name="PropClass">SamplePrefPointStyle</prop>
						<prop name="AnalysisClass">Sample preferences</prop>
						<prop name="IsChannelProperty">0</prop>
						<prop name="SelectorOrder">10</prop>
						<prop name="ShowInSelector">0</prop>
						<prop name="ShowInTable">0</prop>
						<prop name="TableOrder">10</prop>
					</obj>
					<obj name="item" class="SamplePropType" version="1">
						<prop name="name">Dominant Channel</prop>
						<prop name="PropClass">DominantChannelProp</prop>
						<prop name="AnalysisClass">Color Compensation Analysis</prop>
						<prop name="IsChannelProperty">0</prop>
						<prop name="SelectorOrder">11</prop>
						<prop name="ShowInSelector">0</prop>
						<prop name="ShowInTable">0</prop>
						<prop name="TableOrder">11</prop>
					</obj>
					<obj name="item" class="EndPtSampleTypePropertyType" version="1">
						<prop name="name">EndPt Sample Type</prop>
						<prop name="PropClass">GroupingSample</prop>
						<prop name="AnalysisClass">EndPtGenotyping</prop>
						<prop name="IsChannelProperty">0</prop>
						<prop name="SelectorOrder">12</prop>
						<prop name="ShowInSelector">0</prop>
						<prop name="ShowInTable">0</prop>
						<prop name="TableOrder">12</prop>
					</obj>
					<obj name="item" class="SamplePropType" version="1">
						<prop name="name">EndPt Genotype</prop>
						<prop name="PropClass">Genotype</prop>
						<prop name="AnalysisClass">EndPtGenotyping</prop>
						<prop name="IsChannelProperty">0</prop>
						<prop name="SelectorOrder">13</prop>
						<prop name="ShowInSelector">0</prop>
						<prop name="ShowInTable">0</prop>
						<prop name="TableOrder">13</prop>
					</obj>
					<obj name="item" class="SamplePropType" version="1">
						<prop name="name">Target Name</prop>
						<prop name="PropClass">TargetName</prop>
						<prop name="AnalysisClass">General</prop>
						<prop name="IsChannelProperty">1</prop>
						<prop name="SelectorOrder">14</prop>
						<prop name="ShowInSelector">0</prop>
						<prop name="ShowInTable">0</prop>
						<prop name="TableOrder">14</prop>
					</obj>
					<obj name="item" class="QuantSampleTypePropertyType" version="1">
						<prop name="name">Quantification Sample Type</prop>
						<prop name="PropClass">QuantSampleTypeProperty</prop>
						<prop name="AnalysisClass">Quantification Analysis</prop>
						<prop name="IsChannelProperty">1</prop>
						<prop name="SelectorOrder">15</prop>
						<prop name="ShowInSelector">0</prop>
						<prop name="ShowInTable">0</prop>
						<prop name="TableOrder">15</prop>
					</obj>
					<obj name="item" class="SamplePropType" version="1">
						<prop name="name">Concentration</prop>
						<prop name="PropClass">QuantConcProperty</prop>
						<prop name="AnalysisClass">Quantification Analysis</prop>
						<prop name="IsChannelProperty">1</prop>
						<prop name="SelectorOrder">16</prop>
						<prop name="ShowInSelector">0</prop>
						<prop name="ShowInTable">0</prop>
						<prop name="TableOrder">16</prop>
					</obj>
					<obj name="item" class="QuantCpType" version="1">
						<prop name="name">Cp Low</prop>
						<prop name="PropClass">QuantCpLowProp</prop>
						<prop name="AnalysisClass">Quantification Analysis</prop>
						<prop name="IsChannelProperty">1</prop>
						<prop name="SelectorOrder">17</prop>
						<prop name="ShowInSelector">0</prop>
						<prop name="ShowInTable">0</prop>
						<prop name="TableOrder">17</prop>
					</obj>
					<obj name="item" class="QuantCpType" version="1">
						<prop name="name">Cp High</prop>
						<prop name="PropClass">QuantCpHighProp</prop>
						<prop name="AnalysisClass">Quantification Analysis</prop>
						<prop name="IsChannelProperty">1</prop>
						<prop name="SelectorOrder">18</prop>
						<prop name="ShowInSelector">0</prop>
						<prop name="ShowInTable">0</prop>
						<prop name="TableOrder">18</prop>
					</obj>
					<obj name="item" class="GroupSampleTypePropertyType" version="1">
						<prop name="name">Melt Geno Sample Type</prop>
						<prop name="PropClass">GroupChannelTypeProp</prop>
						<prop name="AnalysisClass">Melt Geno</prop>
						<prop name="IsChannelProperty">1</prop>
						<prop name="SelectorOrder">19</prop>
						<prop name="ShowInSelector">0</prop>
						<prop name="ShowInTable">0</prop>
						<prop name="TableOrder">19</prop>
					</obj>
					<obj name="item" class="SamplePropType" version="1">
						<prop name="name">Melt Geno Genotype</prop>
						<prop name="PropClass">ChannelGenotype</prop>
						<prop name="AnalysisClass">Melt Geno</prop>
						<prop name="IsChannelProperty">1</prop>
						<prop name="SelectorOrder">20</prop>
						<prop name="ShowInSelector">0</prop>
						<prop name="ShowInTable">0</prop>
						<prop name="TableOrder">20</prop>
					</obj>
					<obj name="item" class="RQTargetPropertyType" version="1">
						<prop name="name">Target Type</prop>
						<prop name="PropClass">RQTargetProperty</prop>
						<prop name="AnalysisClass">Relative Quantification</prop>
						<prop name="IsChannelProperty">1</prop>
						<prop name="SelectorOrder">21</prop>
						<prop name="ShowInSelector">0</prop>
						<prop name="ShowInTable">0</prop>
						<prop name="TableOrder">21</prop>
					</obj>
					<obj name="item" class="RQSampleTargetPropertyType" version="1">
						<prop name="name">Combined Sample and Target Type</prop>
						<prop name="PropClass">RQSampleTargetProperty</prop>
						<prop name="AnalysisClass">Relative Quantification</prop>
						<prop name="IsChannelProperty">1</prop>
						<prop name="SelectorOrder">22</prop>
						<prop name="ShowInSelector">0</prop>
						<prop name="ShowInTable">0</prop>
						<prop name="TableOrder">22</prop>
					</obj>
					<obj name="item" class="SamplePropType" version="1">
						<prop name="name">Efficiency</prop>
						<prop name="PropClass">RQEffProp</prop>
						<prop name="AnalysisClass">Relative Quantification</prop>
						<prop name="IsChannelProperty">1</prop>
						<prop name="SelectorOrder">23</prop>
						<prop name="ShowInSelector">0</prop>
						<prop name="ShowInTable">0</prop>
						<prop name="TableOrder">23</prop>
					</obj>
					<obj name="item" class="GroupSampleTypePropertyTypeNoPos" version="1">
						<prop name="name">Scanning Sample Type</prop>
						<prop name="PropClass">GroupChannelTypeProp</prop>
						<prop name="AnalysisClass">Scanning</prop>
						<prop name="IsChannelProperty">1</prop>
						<prop name="SelectorOrder">24</prop>
						<prop name="ShowInSelector">0</prop>
						<prop name="ShowInTable">0</prop>
						<prop name="TableOrder">24</prop>
					</obj>
					<obj name="item" class="SamplePropType" version="1">
						<prop name="name">Scanning Genotype</prop>
						<prop name="PropClass">ChannelGenotype</prop>
						<prop name="AnalysisClass">Scanning</prop>
						<prop name="IsChannelProperty">1</prop>
						<prop name="SelectorOrder">25</prop>
						<prop name="ShowInSelector">0</prop>
						<prop name="ShowInTable">0</prop>
						<prop name="TableOrder">25</prop>
					</obj>
				</list>
			</obj>
			<obj name="SelectedChannels" class="TEMIntegerSet" version="1">
				<list name="Items" count="4">
					<prop name="Item">0</prop>
					<prop name="Item">1</prop>
					<prop name="Item">2</prop>
					<prop name="Item">3</prop>
				</list>
			</obj>
			<obj name="AnalysisProperties" class="ExpPropList" version="1">
				<list name="emlist" count="3">
					<obj name="PropertyObject" class="EndptGenoExtExp" version="3">
						<prop name="PropertyTypeName">Endpt External Experiment</prop>
					</obj>
					<obj name="PropertyObject" class="RQExtRefProp" version="3">
						<prop name="PropertyTypeName">ExtRef</prop>
						<prop name="RefExpProg">-1</prop>
					</obj>
					<obj name="PropertyObject" class="QuantUnitsProp" version="3">
						<prop name="PropertyTypeName">Units</prop>
					</obj>
				</list>
			</obj>
			<obj name="SampleInfoList" class="SamplePropInfoList" version="1">
				<list name="emlist" count="96">
					<obj name="item" class="SamplePropInfo" version="1">
						<obj name="ChannelProperties" class="ChanPropList" version="2">
							<obj name="ChannelProperties" class="EMList" version="1">
								<list name="emlist" count="4">
									<obj name="item" class="PropertyList" version="1">
										<list name="emlist" count="12">
											<obj name="PropertyObject" class="RQSampleTargetProperty" version="4">
												<prop name="PropertyTypeName">Combined Sample and Target Type</prop>
												<prop name="Position">0</prop>
												<prop name="IsDefault">0</prop>
												<obj name="ChannelProp" class="ChannelProperty" version="1">
													<prop name="ChannelIdx">0</prop>
												</obj>
											</obj>
											<obj name="PropertyObject" class="QuantConcProperty" version="4">
												<prop name="PropertyTypeName">Concentration</prop>
												<prop name="Position">0</prop>
												<prop name="IsDefault">1</prop>
												<prop name="Concentration">0</prop>
												<obj name="ChannelProp" class="ChannelProperty" version="1">
													<prop name="ChannelIdx">0</prop>
												</obj>
												<prop name="ReadOnly">1</prop>
											</obj>
											<obj name="PropertyObject" class="QuantCpHighProp" version="4">
												<prop name="PropertyTypeName">Cp High</prop>
												<prop name="Position">0</prop>
												<prop name="IsDefault">1</prop>
												<prop name="CpRangeHigh">0</prop>
												<obj name="ChannelProp" class="ChannelProperty" version="1">
													<prop name="ChannelIdx">0</prop>
												</obj>
												<prop name="ReadOnly">1</prop>
											</obj>
											<obj name="PropertyObject" class="QuantCpLowProp" version="4">
												<prop name="PropertyTypeName">Cp Low</prop>
												<prop name="Position">0</prop>
												<prop name="IsDefault">1</prop>
												<prop name="CpRangeLow">0</prop>
												<obj name="ChannelProp" class="ChannelProperty" version="1">
													<prop name="ChannelIdx">0</prop>
												</obj>
												<prop name="ReadOnly">1</prop>
											</obj>
											<obj name="PropertyObject" class="RQEffProp" version="4">
												<prop name="PropertyTypeName">Efficiency</prop>
												<prop name="Position">0</prop>
												<prop name="IsDefault">1</prop>
												<prop name="Efficiency">2</prop>
												<obj name="ChannelProp" class="ChannelProperty" version="1">
													<prop name="ChannelIdx">0</prop>
												</obj>
											</obj>
											<obj name="PropertyObject" class="ChannelGenotype" version="4">
												<prop name="PropertyTypeName">Melt Geno Genotype</prop>
												<prop name="Position">0</prop>
												<prop name="IsDefault">1</prop>
												<prop name="ReadOnly">1</prop>
												<obj name="ChannelProp" class="ChannelProperty" version="1">
													<prop name="ChannelIdx">0</prop>
												</obj>
											</obj>
											<obj name="PropertyObject" class="GroupChannelTypeProp" version="4">
												<prop name="PropertyTypeName">Melt Geno Sample Type</prop>
												<prop name="Position">0</prop>
												<prop name="IsDefault">0</prop>
												<prop name="GroupSampleType">mstUnknown</prop>
												<obj name="ChannelProp" class="ChannelProperty" version="1">
													<prop name="ChannelIdx">0</prop>
												</obj>
											</obj>
											<obj name="PropertyObject" class="QuantSampleTypeProperty" version="4">
												<prop name="PropertyTypeName">Quantification Sample Type</prop>
												<prop name="Position">0</prop>
												<prop name="IsDefault">0</prop>
												<prop name="SampleType">qsUnknown</prop>
												<obj name="ChannelProp" class="ChannelProperty" version="1">
													<prop name="ChannelIdx">0</prop>
												</obj>
											</obj>
											<obj name="PropertyObject" class="ChannelGenotype" version="4">
												<prop name="PropertyTypeName">Scanning Genotype</prop>
												<prop name="Position">0</prop>
												<prop name="IsDefault">1</prop>
												<prop name="ReadOnly">1</prop>
												<obj name="ChannelProp" class="ChannelProperty" version="1">
													<prop name="ChannelIdx">0</prop>
												</obj>
											</obj>
											<obj name="PropertyObject" class="GroupChannelTypeProp" version="4">
												<prop name="PropertyTypeName">Scanning Sample Type</prop>
												<prop name="Position">0</prop>
												<prop name="IsDefault">0</prop>
												<prop name="GroupSampleType">mstUnknown</prop>
												<obj name="ChannelProp" class="ChannelProperty" version="1">
													<prop name="ChannelIdx">0</prop>
												</obj>
											</obj>
											<obj name="PropertyObject" class="TargetName" version="4">
												<prop name="PropertyTypeName">Target Name</prop>
												<prop name="Position">0</prop>
												<prop name="IsDefault">1</prop>
												<obj name="ChannelProp" class="ChannelProperty" version="1">
													<prop name="ChannelIdx">0</prop>
												</obj>
											</obj>
											<obj name="PropertyObject" class="RQTargetProperty" version="4">
												<prop name="PropertyTypeName">Target Type</prop>
												<prop name="Position">0</prop>
												<prop name="IsDefault">0</prop>
												<prop name="TargetType">dtNone</prop>
												<obj name="ChannelProp" class="ChannelProperty" version="1">
													<prop name="ChannelIdx">0</prop>
												</obj>
											</obj>
										</list>
									</obj>
									<obj name="item" class="PropertyList" version="1">
										<list name="emlist" count="12">
											<obj name="PropertyObject" class="RQSampleTargetProperty" version="4">
												<prop name="PropertyTypeName">Combined Sample and Target Type</prop>
												<prop name="Position">0</prop>
												<prop name="IsDefault">0</prop>
												<obj name="ChannelProp" class="ChannelProperty" version="1">
													<prop name="ChannelIdx">1</prop>
												</obj>
											</obj>
											<obj name="PropertyObject" class="QuantConcProperty" version="4">
												<prop name="PropertyTypeName">Concentration</prop>
												<prop name="Position">0</prop>
												<prop name="IsDefault">1</prop>
												<prop name="Concentration">0</prop>
												<obj name="ChannelProp" class="ChannelProperty" version="1">
													<prop name="ChannelIdx">1</prop>
												</obj>
												<prop name="ReadOnly">1</prop>
											</obj>
											<obj name="PropertyObject" class="QuantCpHighProp" version="4">
												<prop name="PropertyTypeName">Cp High</prop>
												<prop name="Position">0</prop>
												<prop name="IsDefault">1</prop>
												<prop name="CpRangeHigh">0</prop>
												<obj name="ChannelProp" class="ChannelProperty" version="1">
													<prop name="ChannelIdx">1</prop>
												</obj>
												<prop name="ReadOnly">1</prop>
											</obj>
											<obj name="PropertyObject" class="QuantCpLowProp" version="4">
												<prop name="PropertyTypeName">Cp Low</prop>
												<prop name="Position">0</prop>
												<prop name="IsDefault">1</prop>
												<prop name="CpRangeLow">0</prop>
												<obj name="ChannelProp" class="ChannelProperty" version="1">
													<prop name="ChannelIdx">1</prop>
												</obj>
												<prop name="ReadOnly">1</prop>
											</obj>
											<obj name="PropertyObject" class="RQEffProp" version="4">
												<prop name="PropertyTypeName">Efficiency</prop>
												<prop name="Position">0</prop>
												<prop name="IsDefault">1</prop>
												<prop name="Efficiency">2</prop>
												<obj name="ChannelProp" class="ChannelProperty" version="1">
													<prop name="ChannelIdx">1</prop>
												</obj>
											</obj>
											<obj name="PropertyObject" class="ChannelGenotype" version="4">
												<prop name="PropertyTypeName">Melt Geno Genotype</prop>
												<prop name="Position">0</prop>
												<prop name="IsDefault">1</prop>
												<prop name="ReadOnly">1</prop>
												<obj name="ChannelProp" class="ChannelProperty" version="1">
													<prop name="ChannelIdx">1</prop>
												</obj>
											</obj>
											<obj name="PropertyObject" class="GroupChannelTypeProp" version="4">
												<prop name="PropertyTypeName">Melt Geno Sample Type</prop>
												<prop name="Position">0</prop>
												<prop name="IsDefault">0</prop>
												<prop name="GroupSampleType">mstUnknown</prop>
												<obj name="ChannelProp" class="ChannelProperty" version="1">
													<prop name="ChannelIdx">1</prop>
												</obj>
											</obj>
											<obj name="PropertyObject" class="QuantSampleTypeProperty" version="4">
												<prop name="PropertyTypeName">Quantification Sample Type</prop>
												<prop name="Position">0</prop>
												<prop name="IsDefault">0</prop>
												<prop name="SampleType">qsUnknown</prop>
												<obj name="ChannelProp" class="ChannelProperty" version="1">
													<prop name="ChannelIdx">1</prop>
												</obj>
											</obj>
											<obj name="PropertyObject" class="ChannelGenotype" version="4">
												<prop name="PropertyTypeName">Scanning Genotype</prop>
												<prop name="Position">0</prop>
												<prop name="IsDefault">1</prop>
												<prop name="ReadOnly">1</prop>
												<obj name="ChannelProp" class="ChannelProperty" version="1">
													<prop name="ChannelIdx">1</prop>
												</obj>
											</obj>
											<obj name="PropertyObject" class="GroupChannelTypeProp" version="4">
												<prop name="PropertyTypeName">Scanning Sample Type</prop>
												<prop name="Position">0</prop>
												<prop name="IsDefault">0</prop>
												<prop name="GroupSampleType">mstUnknown</prop>
												<obj name="ChannelProp" class="ChannelProperty" version="1">
													<prop name="ChannelIdx">1</prop>
												</obj>
											</obj>
											<obj name="PropertyObject" class="TargetName" version="4">
												<prop name="PropertyTypeName">Target Name</prop>
												<prop name="Position">0</prop>
												<prop name="IsDefault">1</prop>
												<obj name="ChannelProp" class="ChannelProperty" version="1">
													<prop name="ChannelIdx">1</prop>
												</obj>
											</obj>
											<obj name="PropertyObject" class="RQTargetProperty" version="4">
												<prop name="PropertyTypeName">Target Type</prop>
												<prop name="Position">0</prop>
												<prop name="IsDefault">0</prop>
												<prop name="TargetType">dtNone</prop>
												<obj name="ChannelProp" class="ChannelProperty" version="1">
													<prop name="ChannelIdx">1</prop>
												</obj>
											</obj>
										</list>
									</obj>
									<obj name="item" class="PropertyList" version="1">
										<list name="emlist" count="12">
											<obj name="PropertyObject" class="RQSampleTargetProperty" version="4">
												<prop name="PropertyTypeName">Combined Sample and Target Type</prop>
												<prop name="Position">0</prop>
												<prop name="IsDefault">0</prop>
												<obj name="ChannelProp" class="ChannelProperty" version="1">
													<prop name="ChannelIdx">2</prop>
												</obj>
											</obj>
											<obj name="PropertyObject" class="QuantConcProperty" version="4">
												<prop name="PropertyTypeName">Concentration</prop>
												<prop name="Position">0</prop>
												<prop name="IsDefault">1</prop>
												<prop name="Concentration">0</prop>
												<obj name="ChannelProp" class="ChannelProperty" version="1">
													<prop name="ChannelIdx">2</prop>
												</obj>
												<prop name="ReadOnly">1</prop>
											</obj>
											<obj name="PropertyObject" class="QuantCpHighProp" version="4">
												<prop name="PropertyTypeName">Cp High</prop>
												<prop name="Position">0</prop>
												<prop name="IsDefault">1</prop>
												<prop name="CpRangeHigh">0</prop>
												<obj name="ChannelProp" class="ChannelProperty" version="1">
													<prop name="ChannelIdx">2</prop>
												</obj>
												<prop name="ReadOnly">1</prop>
											</obj>
											<obj name="PropertyObject" class="QuantCpLowProp" version="4">
												<prop name="PropertyTypeName">Cp Low</prop>
												<prop name="Position">0</prop>
												<prop name="IsDefault">1</prop>
												<prop name="CpRangeLow">0</prop>
												<obj name="ChannelProp" class="ChannelProperty" version="1">
													<prop name="ChannelIdx">2</prop>
												</obj>
												<prop name="ReadOnly">1</prop>
											</obj>
											<obj name="PropertyObject" class="RQEffProp" version="4">
												<prop name="PropertyTypeName">Efficiency</prop>
												<prop name="Position">0</prop>
												<prop name="IsDefault">1</prop>
												<prop name="Efficiency">2</prop>
												<obj name="ChannelProp" class="ChannelProperty" version="1">
													<prop name="ChannelIdx">2</prop>
												</obj>
											</obj>
											<obj name="PropertyObject" class="ChannelGenotype" version="4">
												<prop name="PropertyTypeName">Melt Geno Genotype</prop>
												<prop name="Position">0</prop>
												<prop name="IsDefault">1</prop>
												<prop name="ReadOnly">1</prop>
												<obj name="ChannelProp" class="ChannelProperty" version="1">
													<prop name="ChannelIdx">2</prop>
												</obj>
											</obj>
											<obj name="PropertyObject" class="GroupChannelTypeProp" version="4">
												<prop name="PropertyTypeName">Melt Geno Sample Type</prop>
												<prop name="Position">0</prop>
												<prop name="IsDefault">0</prop>
												<prop name="GroupSampleType">mstUnknown</prop>
												<obj name="ChannelProp" class="ChannelProperty" version="1">
													<prop name="ChannelIdx">2</prop>
												</obj>
											</obj>
											<obj name="PropertyObject" class="QuantSampleTypeProperty" version="4">
												<prop name="PropertyTypeName">Quantification Sample Type</prop>
												<prop name="Position">0</prop>
												<prop name="IsDefault">0</prop>
												<prop name="SampleType">qsUnknown</prop>
												<obj name="ChannelProp" class="ChannelProperty" version="1">
													<prop name="ChannelIdx">2</prop>
												</obj>
											</obj>
											<obj name="PropertyObject" class="ChannelGenotype" version="4">
												<prop name="PropertyTypeName">Scanning Genotype</prop>
												<prop name="Position">0</prop>
												<prop name="IsDefault">1</prop>
												<prop name="ReadOnly">1</prop>
												<obj name="ChannelProp" class="ChannelProperty" version="1">
													<prop name="ChannelIdx">2</prop>
												</obj>
											</obj>
											<obj name="PropertyObject" class="GroupChannelTypeProp" version="4">
												<prop name="PropertyTypeName">Scanning Sample Type</prop>
												<prop name="Position">0</prop>
												<prop name="IsDefault">0</prop>
												<prop name="GroupSampleType">mstUnknown</prop>
												<obj name="ChannelProp" class="ChannelProperty" version="1">
													<prop name="ChannelIdx">2</prop>
												</obj>
											</obj>
											<obj name="PropertyObject" class="TargetName" version="4">
												<prop name="PropertyTypeName">Target Name</prop>
												<prop name="Position">0</prop>
												<prop name="IsDefault">1</prop>
												<obj name="ChannelProp" class="ChannelProperty" version="1">
													<prop name="ChannelIdx">2</prop>
												</obj>
											</obj>
											<obj name="PropertyObject" class="RQTargetProperty" version="4">
												<prop name="PropertyTypeName">Target Type</prop>
												<prop name="Position">0</prop>
												<prop name="IsDefault">0</prop>
												<prop name="TargetType">dtNone</prop>
												<obj name="ChannelProp" class="ChannelProperty" version="1">
													<prop name="ChannelIdx">2</prop>
												</obj>
											</obj>
										</list>
									</obj>
									<obj name="item" class="PropertyList" version="1">
										<list name="emlist" count="12">
											<obj name="PropertyObject" class="RQSampleTargetProperty" version="4">
												<prop name="PropertyTypeName">Combined Sample and Target Type</prop>
												<prop name="Position">0</prop>
												<prop name="IsDefault">0</prop>
												<obj name="ChannelProp" class="ChannelProperty" version="1">
													<prop name="ChannelIdx">3</prop>
												</obj>
											</obj>
											<obj name="PropertyObject" class="QuantConcProperty" version="4">
												<prop name="PropertyTypeName">Concentration</prop>
												<prop name="Position">0</prop>
												<prop name="IsDefault">1</prop>
												<prop name="Concentration">0</prop>
												<obj name="ChannelProp" class="ChannelProperty" version="1">
													<prop name="ChannelIdx">3</prop>
												</obj>
												<prop name="ReadOnly">1</prop>
											</obj>
											<obj name="PropertyObject" class="QuantCpHighProp" version="4">
												<prop name="PropertyTypeName">Cp High</prop>
												<prop name="Position">0</prop>
												<prop name="IsDefault">1</prop>
												<prop name="CpRangeHigh">0</prop>
												<obj name="ChannelProp" class="ChannelProperty" version="1">
													<prop name="ChannelIdx">3</prop>
												</obj>
												<prop name="ReadOnly">1</prop>
											</obj>
											<obj name="PropertyObject" class="QuantCpLowProp" version="4">
												<prop name="PropertyTypeName">Cp Low</prop>
												<prop name="Position">0</prop>
												<prop name="IsDefault">1</prop>
												<prop name="CpRangeLow">0</prop>
												<obj name="ChannelProp" class="ChannelProperty" version="1">
													<prop name="ChannelIdx">3</prop>
												</obj>
												<prop name="ReadOnly">1</prop>
											</obj>
											<obj name="PropertyObject" class="RQEffProp" version="4">
												<prop name="PropertyTypeName">Efficiency</prop>
												<prop name="Position">0</prop>
												<prop name="IsDefault">1</prop>
												<prop name="Efficiency">2</prop>
												<obj name="ChannelProp" class="ChannelProperty" version="1">
													<prop name="ChannelIdx">3</prop>
												</obj>
											</obj>
											<obj name="PropertyObject" class="ChannelGenotype" version="4">
												<prop name="PropertyTypeName">Melt Geno Genotype</prop>
												<prop name="Position">0</prop>
												<prop name="IsDefault">1</prop>
												<prop name="ReadOnly">1</prop>
												<obj name="ChannelProp" class="ChannelProperty" version="1">
													<prop name="ChannelIdx">3</prop>
												</obj>
											</obj>
											<obj name="PropertyObject" class="GroupChannelTypeProp" version="4">
												<prop name="PropertyTypeName">Melt Geno Sample Type</prop>
												<prop name="Position">0</prop>
												<prop name="IsDefault">0</prop>
												<prop name="GroupSampleType">mstUnknown</prop>
												<obj name="ChannelProp" class="ChannelProperty" version="1">
													<prop name="ChannelIdx">3</prop>
												</obj>
											</obj>
											<obj name="PropertyObject" class="QuantSampleTypeProperty" version="4">
												<prop name="PropertyTypeName">Quantification Sample Type</prop>
												<prop name="Position">0</prop>
												<prop name="IsDefault">0</prop>
												<prop name="SampleType">qsUnknown</prop>
												<obj name="ChannelProp" class="ChannelProperty" version="1">
													<prop name="ChannelIdx">3</prop>
												</obj>
											</obj>
											<obj name="PropertyObject" class="ChannelGenotype" version="4">
												<prop name="PropertyTypeName">Scanning Genotype</prop>
												<prop name="Position">0</prop>
												<prop name="IsDefault">1</prop>
												<prop name="ReadOnly">1</prop>
												<obj name="ChannelProp" class="ChannelProperty" version="1">
													<prop name="ChannelIdx">3</prop>
												</obj>
											</obj>
											<obj name="PropertyObject" class="GroupChannelTypeProp" version="4">
												<prop name="PropertyTypeName">Scanning Sample Type</prop>
												<prop name="Position">0</prop>
												<prop name="IsDefault">0</prop>
												<prop name="GroupSampleType">mstUnknown</prop>
												<obj name="ChannelProp" class="ChannelProperty" version="1">
													<prop name="ChannelIdx">3</prop>
												</obj>
											</obj>
											<obj name="PropertyObject" class="TargetName" version="4">
												<prop name="PropertyTypeName">Target Name</prop>
												<prop name="Position">0</prop>
												<prop name="IsDefault">1</prop>
												<obj name="ChannelProp" class="ChannelProperty" version="1">
													<prop name="ChannelIdx">3</prop>
												</obj>
											</obj>
											<obj name="PropertyObject" class="RQTargetProperty" version="4">
												<prop name="PropertyTypeName">Target Type</prop>
												<prop name="Position">0</prop>
												<prop name="IsDefault">0</prop>
												<prop name="TargetType">dtNone</prop>
												<obj name="ChannelProp" class="ChannelProperty" version="1">
													<prop name="ChannelIdx">3</prop>
												</obj>
											</obj>
										</list>
									</obj>
								</list>
							</obj>
						</obj>
						<prop name="ChannelPropertyCount">4</prop>
						<prop name="ContainerPosition">0</prop>
						<prop name="HasSampleProperties">1</prop>
						<obj name="SampleProperties" class="PropertyList" version="1">
							<list name="emlist" count="14">
								<obj name="PropertyObject" class="SamplePrefColor" version="4">
									<prop name="PropertyTypeName">Color</prop>
									<prop name="Position">0</prop>
									<prop name="IsDefault">0</prop>
									<prop name="Color">$00FF8000</prop>
								</obj>
								<obj name="PropertyObject" class="DominantChannelProp" version="4">
									<prop name="PropertyTypeName">Dominant Channel</prop>
									<prop name="Position">0</prop>
									<prop name="IsDefault">0</prop>
									<prop name="DominantChannel">0</prop>
								</obj>
								<obj name="PropertyObject" class="Genotype" version="4">
									<prop name="PropertyTypeName">EndPt Genotype</prop>
									<prop name="Position">0</prop>
									<prop name="IsDefault">1</prop>
									<prop name="ReadOnly">1</prop>
								</obj>
								<obj name="PropertyObject" class="GroupingSample" version="4">
									<prop name="PropertyTypeName">EndPt Sample Type</prop>
									<prop name="Position">0</prop>
									<prop name="IsDefault">0</prop>
									<prop name="GroupSampleType">mstUnknown</prop>
								</obj>
								<obj name="PropertyObject" class="SamplePrefLineStyle" version="4">
									<prop name="PropertyTypeName">Line Style</prop>
									<prop name="Position">0</prop>
									<prop name="IsDefault">0</prop>
									<prop name="LineStyle">psSolid</prop>
								</obj>
								<obj name="PropertyObject" class="GenSampleEditNotes" version="4">
									<prop name="PropertyTypeName">Notes</prop>
									<prop name="Position">0</prop>
									<prop name="IsDefault">1</prop>
								</obj>
								<obj name="PropertyObject" class="SamplePrefPointStyle" version="4">
									<prop name="PropertyTypeName">Point Style</prop>
									<prop name="Position">0</prop>
									<prop name="IsDefault">0</prop>
									<prop name="PointStyle">psNothing</prop>
								</obj>
								<obj name="PropertyObject" class="GenSampleEditPosition" version="4">
									<prop name="PropertyTypeName">Position</prop>
									<prop name="Position">0</prop>
									<prop name="IsDefault">1</prop>
								</obj>
								<obj name="PropertyObject" class="GenSampleEditReplicate" version="4">
									<prop name="PropertyTypeName">Replicate of</prop>
									<prop name="Position">0</prop>
									<prop name="IsDefault">1</prop>
									<prop name="ReplicateOf">-1</prop>
								</obj>
								<obj name="PropertyObject" class="HTCSampleID" version="4">
									<prop name="PropertyTypeName">Sample ID</prop>
									<prop name="Position">0</prop>
									<prop name="IsDefault">1</prop>
								</obj>
								<obj name="PropertyObject" class="GenSampleEditName" version="4">
									<prop name="PropertyTypeName">Sample Name</prop>
									<prop name="Position">0</prop>
									<prop name="IsDefault">1</prop>
									<prop name="name">Sample 1</prop>
								</obj>
								<obj name="PropertyObject" class="HTCSamplePrepNotes" version="4">
									<prop name="PropertyTypeName">Sample Prep Notes</prop>
									<prop name="Position">0</prop>
									<prop name="IsDefault">1</prop>
								</obj>
								<obj name="PropertyObject" class="GenSampleEditSubset" version="4">
									<prop name="PropertyTypeName">Subsets</prop>
									<prop name="Position">0</prop>
									<prop name="IsDefault">1</prop>
								</obj>
								<obj name="PropertyObject" class="SamplePrefWidth" version="5">
									<prop name="PropertyTypeName">Width</prop>
									<prop name="Position">0</prop>
									<prop name="IsDefault">1</prop>
									<prop name="Width">1</prop>
								</obj>
							</list>
						</obj>
					</obj>
					<obj name="item" class="SamplePropInfo" version="1">
						<obj name="ChannelProperties" class="ChanPropList" version="2">
							<obj name="ChannelProperties" class="EMList" version="1">
								<list name="emlist" count="4">
									<obj name="item" class="PropertyList" version="1">
										<list name="emlist" count="12">
											<obj name="PropertyObject" class="RQSampleTargetProperty" version="4">
												<prop name="PropertyTypeName">Combined Sample and Target Type</prop>
												<prop name="Position">1</prop>
												<prop name="IsDefault">0</prop>
												<obj name="ChannelProp" class="ChannelProperty" version="1">
													<prop name="ChannelIdx">0</prop>
												</obj>
											</obj>
											<obj name="PropertyObject" class="QuantConcProperty" version="4">
												<prop name="PropertyTypeName">Concentration</prop>
												<prop name="Position">1</prop>
												<prop name="IsDefault">1</prop>
												<prop name="Concentration">0</prop>
												<obj name="ChannelProp" class="ChannelProperty" version="1">
													<prop name="ChannelIdx">0</prop>
												</obj>
												<prop name="ReadOnly">1</prop>
											</obj>
											<obj name="PropertyObject" class="QuantCpHighProp" version="4">
												<prop name="PropertyTypeName">Cp High</prop>
												<prop name="Position">1</prop>
												<prop name="IsDefault">1</prop>
												<prop name="CpRangeHigh">0</prop>
												<obj name="ChannelProp" class="ChannelProperty" version="1">
													<prop name="ChannelIdx">0</prop>
												</obj>
												<prop name="ReadOnly">1</prop>
											</obj>
											<obj name="PropertyObject" class="QuantCpLowProp" version="4">
												<prop name="PropertyTypeName">Cp Low</prop>
												<prop name="Position">1</prop>
												<prop name="IsDefault">1</prop>
												<prop name="CpRangeLow">0</prop>
												<obj name="ChannelProp" class="ChannelProperty" version="1">
													<prop name="ChannelIdx">0</prop>
												</obj>
												<prop name="ReadOnly">1</prop>
											</obj>
											<obj name="PropertyObject" class="RQEffProp" version="4">
												<prop name="PropertyTypeName">Efficiency</prop>
												<prop name="Position">1</prop>
												<prop name="IsDefault">1</prop>
												<prop name="Efficiency">2</prop>
												<obj name="ChannelProp" class="ChannelProperty" version="1">
													<prop name="ChannelIdx">0</prop>
												</obj>
											</obj>
											<obj name="PropertyObject" class="ChannelGenotype" version="4">
												<prop name="PropertyTypeName">Melt Geno Genotype</prop>
												<prop name="Position">1</prop>
												<prop name="IsDefault">1</prop>
												<prop name="ReadOnly">1</prop>
												<obj name="ChannelProp" class="ChannelProperty" version="1">
													<prop name="ChannelIdx">0</prop>
												</obj>
											</obj>
											<obj name="PropertyObject" class="GroupChannelTypeProp" version="4">
												<prop name="PropertyTypeName">Melt Geno Sample Type</prop>
												<prop name="Position">1</prop>
												<prop name="IsDefault">0</prop>
												<prop name="GroupSampleType">mstUnknown</prop>
												<obj name="ChannelProp" class="ChannelProperty" version="1">
													<prop name="ChannelIdx">0</prop>
												</obj>
											</obj>
											<obj name="PropertyObject" class="QuantSampleTypeProperty" version="4">
												<prop name="PropertyTypeName">Quantification Sample Type</prop>
												<prop name="Position">1</prop>
												<prop name="IsDefault">0</prop>
												<prop name="SampleType">qsUnknown</prop>
												<obj name="ChannelProp" class="ChannelProperty" version="1">
													<prop name="ChannelIdx">0</prop>
												</obj>
											</obj>
											<obj name="PropertyObject" class="ChannelGenotype" version="4">
												<prop name="PropertyTypeName">Scanning Genotype</prop>
												<prop name="Position">1</prop>
												<prop name="IsDefault">1</prop>
												<prop name="ReadOnly">1</prop>
												<obj name="ChannelProp" class="ChannelProperty" version="1">
													<prop name="ChannelIdx">0</prop>
												</obj>
											</obj>
											<obj name="PropertyObject" class="GroupChannelTypeProp" version="4">
												<prop name="PropertyTypeName">Scanning Sample Type</prop>
												<prop name="Position">1</prop>
												<prop name="IsDefault">0</prop>
												<prop name="GroupSampleType">mstUnknown</prop>
												<obj name="ChannelProp" class="ChannelProperty" version="1">
													<prop name="ChannelIdx">0</prop>
												</obj>
											</obj>
											<obj name="PropertyObject" class="TargetName" version="4">
												<prop name="PropertyTypeName">Target Name</prop>
												<prop name="Position">1</prop>
												<prop name="IsDefault">1</prop>
												<obj name="ChannelProp" class="ChannelProperty" version="1">
													<prop name="ChannelIdx">0</prop>
												</obj>
											</obj>
											<obj name="PropertyObject" class="RQTargetProperty" version="4">
												<prop name="PropertyTypeName">Target Type</prop>
												<prop name="Position">1</prop>
												<prop name="IsDefault">0</prop>
												<prop name="TargetType">dtNone</prop>
												<obj name="ChannelProp" class="ChannelProperty" version="1">
													<prop name="ChannelIdx">0</prop>
												</obj>
											</obj>
										</list>
									</obj>
									<obj name="item" class="PropertyList" version="1">
										<list name="emlist" count="12">
											<obj name="PropertyObject" class="RQSampleTargetProperty" version="4">
												<prop name="PropertyTypeName">Combined Sample and Target Type</prop>
												<prop name="Position">1</prop>
												<prop name="IsDefault">0</prop>
												<obj name="ChannelProp" class="ChannelProperty" version="1">
													<prop name="ChannelIdx">1</prop>
												</obj>
											</obj>
											<obj name="PropertyObject" class="QuantConcProperty" version="4">
												<prop name="PropertyTypeName">Concentration</prop>
												<prop name="Position">1</prop>
												<prop name="IsDefault">1</prop>
												<prop name="Concentration">0</prop>
												<obj name="ChannelProp" class="ChannelProperty" version="1">
													<prop name="ChannelIdx">1</prop>
												</obj>
												<prop name="ReadOnly">1</prop>
											</obj>
											<obj name="PropertyObject" class="QuantCpHighProp" version="4">
												<prop name="PropertyTypeName">Cp High</prop>
												<prop name="Position">1</prop>
												<prop name="IsDefault">1</prop>
												<prop name="CpRangeHigh">0</prop>
												<obj name="ChannelProp" class="ChannelProperty" version="1">
													<prop name="ChannelIdx">1</prop>
												</obj>
												<prop name="ReadOnly">1</prop>
											</obj>
											<obj name="PropertyObject" class="QuantCpLowProp" version="4">
												<prop name="PropertyTypeName">Cp Low</prop>
												<prop name="Position">1</prop>
												<prop name="IsDefault">1</prop>
												<prop name="CpRangeLow">0</prop>
												<obj name="ChannelProp" class="ChannelProperty" version="1">
													<prop name="ChannelIdx">1</prop>
												</obj>
												<prop name="ReadOnly">1</prop>
											</obj>
											<obj name="PropertyObject" class="RQEffProp" version="4">
												<prop name="PropertyTypeName">Efficiency</prop>
												<prop name="Position">1</prop>
												<prop name="IsDefault">1</prop>
												<prop name="Efficiency">2</prop>
												<obj name="ChannelProp" class="ChannelProperty" version="1">
													<prop name="ChannelIdx">1</prop>
												</obj>
											</obj>
											<obj name="PropertyObject" class="ChannelGenotype" version="4">
												<prop name="PropertyTypeName">Melt Geno Genotype</prop>
												<prop name="Position">1</prop>
												<prop name="IsDefault">1</prop>
												<prop name="ReadOnly">1</prop>
												<obj name="ChannelProp" class="ChannelProperty" version="1">
													<prop name="ChannelIdx">1</prop>
												</obj>
											</obj>
											<obj name="PropertyObject" class="GroupChannelTypeProp" version="4">
												<prop name="PropertyTypeName">Melt Geno Sample Type</prop>
												<prop name="Position">1</prop>
												<prop name="IsDefault">0</prop>
												<prop name="GroupSampleType">mstUnknown</prop>
												<obj name="ChannelProp" class="ChannelProperty" version="1">
													<prop name="ChannelIdx">1</prop>
												</obj>
											</obj>
											<obj name="PropertyObject" class="QuantSampleTypeProperty" version="4">
												<prop name="PropertyTypeName">Quantification Sample Type</prop>
												<prop name="Position">1</prop>
												<prop name="IsDefault">0</prop>
												<prop name="SampleType">qsUnknown</prop>
												<obj name="ChannelProp" class="ChannelProperty" version="1">
													<prop name="ChannelIdx">1</prop>
												</obj>
											</obj>
											<obj name="PropertyObject" class="ChannelGenotype" version="4">
												<prop name="PropertyTypeName">Scanning Genotype</prop>
												<prop name="Position">1</prop>
												<prop name="IsDefault">1</prop>
												<prop name="ReadOnly">1</prop>
												<obj name="ChannelProp" class="ChannelProperty" version="1">
													<prop name="ChannelIdx">1</prop>
												</obj>
											</obj>
											<obj name="PropertyObject" class="GroupChannelTypeProp" version="4">
												<prop name="PropertyTypeName">Scanning Sample Type</prop>
												<prop name="Position">1</prop>
												<prop name="IsDefault">0</prop>
												<prop name="GroupSampleType">mstUnknown</prop>
												<obj name="ChannelProp" class="ChannelProperty" version="1">
													<prop name="ChannelIdx">1</prop>
												</obj>
											</obj>
											<obj name="PropertyObject" class="TargetName" version="4">
												<prop name="PropertyTypeName">Target Name</prop>
												<prop name="Position">1</prop>
												<prop name="IsDefault">1</prop>
												<obj name="ChannelProp" class="ChannelProperty" version="1">
													<prop name="ChannelIdx">1</prop>
												</obj>
											</obj>
											<obj name="PropertyObject" class="RQTargetProperty" version="4">
												<prop name="PropertyTypeName">Target Type</prop>
												<prop name="Position">1</prop>
												<prop name="IsDefault">0</prop>
												<prop name="TargetType">dtNone</prop>
												<obj name="ChannelProp" class="ChannelProperty" version="1">
													<prop name="ChannelIdx">1</prop>
												</obj>
											</obj>
										</list>
									</obj>
									<obj name="item" class="PropertyList" version="1">
										<list name="emlist" count="12">
											<obj name="PropertyObject" class="RQSampleTargetProperty" version="4">
												<prop name="PropertyTypeName">Combined Sample and Target Type</prop>
												<prop name="Position">1</prop>
												<prop name="IsDefault">0</prop>
												<obj name="ChannelProp" class="ChannelProperty" version="1">
													<prop name="ChannelIdx">2</prop>
												</obj>
											</obj>
											<obj name="PropertyObject" class="QuantConcProperty" version="4">
												<prop name="PropertyTypeName">Concentration</prop>
												<prop name="Position">1</prop>
												<prop name="IsDefault">1</prop>
												<prop name="Concentration">0</prop>
												<obj name="ChannelProp" class="ChannelProperty" version="1">
													<prop name="ChannelIdx">2</prop>
												</obj>
												<prop name="ReadOnly">1</prop>
											</obj>
											<obj name="PropertyObject" class="QuantCpHighProp" version="4">
												<prop name="PropertyTypeName">Cp High</prop>
												<prop name="Position">1</prop>
												<prop name="IsDefault">1</prop>
												<prop name="CpRangeHigh">0</prop>
												<obj name="ChannelProp" class="ChannelProperty" version="1">
													<prop name="ChannelIdx">2</prop>
												</obj>
												<prop name="ReadOnly">1</prop>
											</obj>
											<obj name="PropertyObject" class="QuantCpLowProp" version="4">
												<prop name="PropertyTypeName">Cp Low</prop>
												<prop name="Position">1</prop>
												<prop name="IsDefault">1</prop>
												<prop name="CpRangeLow">0</prop>
												<obj name="ChannelProp" class="ChannelProperty" version="1">
													<prop name="ChannelIdx">2</prop>
												</obj>
												<prop name="ReadOnly">1</prop>
											</obj>
											<obj name="PropertyObject" class="RQEffProp" version="4">
												<prop name="PropertyTypeName">Efficiency</prop>
												<prop name="Position">1</prop>
												<prop name="IsDefault">1</prop>
												<prop name="Efficiency">2</prop>
												<obj name="ChannelProp" class="ChannelProperty" version="1">
													<prop name="ChannelIdx">2</prop>
												</obj>
											</obj>
											<obj name="PropertyObject" class="ChannelGenotype" version="4">
												<prop name="PropertyTypeName">Melt Geno Genotype</prop>
												<prop name="Position">1</prop>
												<prop name="IsDefault">1</prop>
												<prop name="ReadOnly">1</prop>
												<obj name="ChannelProp" class="ChannelProperty" version="1">
													<prop name="ChannelIdx">2</prop>
												</obj>
											</obj>
											<obj name="PropertyObject" class="GroupChannelTypeProp" version="4">
												<prop name="PropertyTypeName">Melt Geno Sample Type</prop>
												<prop name="Position">1</prop>
												<prop name="IsDefault">0</prop>
												<prop name="GroupSampleType">mstUnknown</prop>
												<obj name="ChannelProp" class="ChannelProperty" version="1">
													<prop name="ChannelIdx">2</prop>
												</obj>
											</obj>
											<obj name="PropertyObject" class="QuantSampleTypeProperty" version="4">
												<prop name="PropertyTypeName">Quantification Sample Type</prop>
												<prop name="Position">1</prop>
												<prop name="IsDefault">0</prop>
												<prop name="SampleType">qsUnknown</prop>
												<obj name="ChannelProp" class="ChannelProperty" version="1">
													<prop name="ChannelIdx">2</prop>
												</obj>
											</obj>
											<obj name="PropertyObject" class="ChannelGenotype" version="4">
												<prop name="PropertyTypeName">Scanning Genotype</prop>
												<prop name="Position">1</prop>
												<prop name="IsDefault">1</prop>
												<prop name="ReadOnly">1</prop>
												<obj name="ChannelProp" class="ChannelProperty" version="1">
													<prop name="ChannelIdx">2</prop>
												</obj>
											</obj>
											<obj name="PropertyObject" class="GroupChannelTypeProp" version="4">
												<prop name="PropertyTypeName">Scanning Sample Type</prop>
												<prop name="Position">1</prop>
												<prop name="IsDefault">0</prop>
												<prop name="GroupSampleType">mstUnknown</prop>
												<obj name="ChannelProp" class="ChannelProperty" version="1">
													<prop name="ChannelIdx">2</prop>
												</obj>
											</obj>
											<obj name="PropertyObject" class="TargetName" version="4">
												<prop name="PropertyTypeName">Target Name</prop>
												<prop name="Position">1</prop>
												<prop name="IsDefault">1</prop>
												<obj name="ChannelProp" class="ChannelProperty" version="1">
													<prop name="ChannelIdx">2</prop>
												</obj>
											</obj>
											<obj name="PropertyObject" class="RQTargetProperty" version="4">
												<prop name="PropertyTypeName">Target Type</prop>
												<prop name="Position">1</prop>
												<prop name="IsDefault">0</prop>
												<prop name="TargetType">dtNone</prop>
												<obj name="ChannelProp" class="ChannelProperty" version="1">
													<prop name="ChannelIdx">2</prop>
												</obj>
											</obj>
										</list>
									</obj>
									<obj name="item" class="PropertyList" version="1">
										<list name="emlist" count="12">
											<obj name="PropertyObject" class="RQSampleTargetProperty" version="4">
												<prop name="PropertyTypeName">Combined Sample and Target Type</prop>
												<prop name="Position">1</prop>
												<prop name="IsDefault">0</prop>
												<obj name="ChannelProp" class="ChannelProperty" version="1">
													<prop name="ChannelIdx">3</prop>
												</obj>
											</obj>
											<obj name="PropertyObject" class="QuantConcProperty" version="4">
												<prop name="PropertyTypeName">Concentration</prop>
												<prop name="Position">1</prop>
												<prop name="IsDefault">1</prop>
												<prop name="Concentration">0</prop>
												<obj name="ChannelProp" class="ChannelProperty" version="1">
													<prop name="ChannelIdx">3</prop>
												</obj>
												<prop name="ReadOnly">1</prop>
											</obj>
											<obj name="PropertyObject" class="QuantCpHighProp" version="4">
												<prop name="PropertyTypeName">Cp High</prop>
												<prop name="Position">1</prop>
												<prop name="IsDefault">1</prop>
												<prop name="CpRangeHigh">0</prop>
												<obj name="ChannelProp" class="ChannelProperty" version="1">
													<prop name="ChannelIdx">3</prop>
												</obj>
												<prop name="ReadOnly">1</prop>
											</obj>
											<obj name="PropertyObject" class="QuantCpLowProp" version="4">
												<prop name="PropertyTypeName">Cp Low</prop>
												<prop name="Position">1</prop>
												<prop name="IsDefault">1</prop>
												<prop name="CpRangeLow">0</prop>
												<obj name="ChannelProp" class="ChannelProperty" version="1">
													<prop name="ChannelIdx">3</prop>
												</obj>
												<prop name="ReadOnly">1</prop>
											</obj>
											<obj name="PropertyObject" class="RQEffProp" version="4">
												<prop name="PropertyTypeName">Efficiency</prop>
												<prop name="Position">1</prop>
												<prop name="IsDefault">1</prop>
												<prop name="Efficiency">2</prop>
												<obj name="ChannelProp" class="ChannelProperty" version="1">
													<prop name="ChannelIdx">3</prop>
												</obj>
											</obj>
											<obj name="PropertyObject" class="ChannelGenotype" version="4">
												<prop name="PropertyTypeName">Melt Geno Genotype</prop>
												<prop name="Position">1</prop>
												<prop name="IsDefault">1</prop>
												<prop name="ReadOnly">1</prop>
												<obj name="ChannelProp" class="ChannelProperty" version="1">
													<prop name="ChannelIdx">3</prop>
												</obj>
											</obj>
											<obj name="PropertyObject" class="GroupChannelTypeProp" version="4">
												<prop name="PropertyTypeName">Melt Geno Sample Type</prop>
												<prop name="Position">1</prop>
												<prop name="IsDefault">0</prop>
												<prop name="GroupSampleType">mstUnknown</prop>
												<obj name="ChannelProp" class="ChannelProperty" version="1">
													<prop name="ChannelIdx">3</prop>
												</obj>
											</obj>
											<obj name="PropertyObject" class="QuantSampleTypeProperty" version="4">
												<prop name="PropertyTypeName">Quantification Sample Type</prop>
												<prop name="Position">1</prop>
												<prop name="IsDefault">0</prop>
												<prop name="SampleType">qsUnknown</prop>
												<obj name="ChannelProp" class="ChannelProperty" version="1">
													<prop name="ChannelIdx">3</prop>
												</obj>
											</obj>
											<obj name="PropertyObject" class="ChannelGenotype" version="4">
												<prop name="PropertyTypeName">Scanning Genotype</prop>
												<prop name="Position">1</prop>
												<prop name="IsDefault">1</prop>
												<prop name="ReadOnly">1</prop>
												<obj name="ChannelProp" class="ChannelProperty" version="1">
													<prop name="ChannelIdx">3</prop>
												</obj>
											</obj>
											<obj name="PropertyObject" class="GroupChannelTypeProp" version="4">
												<prop name="PropertyTypeName">Scanning Sample Type</prop>
												<prop name="Position">1</prop>
												<prop name="IsDefault">0</prop>
												<prop name="GroupSampleType">mstUnknown</prop>
												<obj name="ChannelProp" class="ChannelProperty" version="1">
													<prop name="ChannelIdx">3</prop>
												</obj>
											</obj>
											<obj name="PropertyObject" class="TargetName" version="4">
												<prop name="PropertyTypeName">Target Name</prop>
												<prop name="Position">1</prop>
												<prop name="IsDefault">1</prop>
												<obj name="ChannelProp" class="ChannelProperty" version="1">
													<prop name="ChannelIdx">3</prop>
												</obj>
											</obj>
											<obj name="PropertyObject" class="RQTargetProperty" version="4">
												<prop name="PropertyTypeName">Target Type</prop>
												<prop name="Position">1</prop>
												<prop name="IsDefault">0</prop>
												<prop name="TargetType">dtNone</prop>
												<obj name="ChannelProp" class="ChannelProperty" version="1">
													<prop name="ChannelIdx">3</prop>
												</obj>
											</obj>
										</list>
									</obj>
								</list>
							</obj>
						</obj>
						<prop name="ChannelPropertyCount">4</prop>
						<prop name="ContainerPosition">1</prop>
						<prop name="HasSampleProperties">1</prop>
						<obj name="SampleProperties" class="PropertyList" version="1">
							<list name="emlist" count="14">
								<obj name="PropertyObject" class="SamplePrefColor" version="4">
									<prop name="PropertyTypeName">Color</prop>
									<prop name="Position">1</prop>
									<prop name="IsDefault">0</prop>
									<prop name="Color">clRed</prop>
								</obj>
								<obj name="PropertyObject" class="DominantChannelProp" version="4">
									<prop name="PropertyTypeName">Dominant Channel</prop>
									<prop name="Position">1</prop>
									<prop name="IsDefault">0</prop>
									<prop name="DominantChannel">0</prop>
								</obj>
								<obj name="PropertyObject" class="Genotype" version="4">
									<prop name="PropertyTypeName">EndPt Genotype</prop>
									<prop name="Position">1</prop>
									<prop name="IsDefault">1</prop>
									<prop name="ReadOnly">1</prop>
								</obj>
								<obj name="PropertyObject" class="GroupingSample" version="4">
									<prop name="PropertyTypeName">EndPt Sample Type</prop>
									<prop name="Position">1</prop>
									<prop name="IsDefault">0</prop>
									<prop name="GroupSampleType">mstUnknown</prop>
								</obj>
								<obj name="PropertyObject" class="SamplePrefLineStyle" version="4">
									<prop name="PropertyTypeName">Line Style</prop>
									<prop name="Position">1</prop>
									<prop name="IsDefault">0</prop>
									<prop name="LineStyle">psSolid</prop>
								</obj>
								<obj name="PropertyObject" class="GenSampleEditNotes" version="4">
									<prop name="PropertyTypeName">Notes</prop>
									<prop name="Position">1</prop>
									<prop name="IsDefault">1</prop>
								</obj>
								<obj name="PropertyObject" class="SamplePrefPointStyle" version="4">
									<prop name="PropertyTypeName">Point Style</prop>
									<prop name="Position">1</prop>
									<prop name="IsDefault">0</prop>
									<prop name="PointStyle">psNothing</prop>
								</obj>
								<obj name="PropertyObject" class="GenSampleEditPosition" version="4">
									<prop name="PropertyTypeName">Position</prop>
									<prop name="Position">1</prop>
									<prop name="IsDefault">1</prop>
								</obj>
								<obj name="PropertyObject" class="GenSampleEditReplicate" version="4">
									<prop name="PropertyTypeName">Replicate of</prop>
									<prop name="Position">1</prop>
									<prop name="IsDefault">1</prop>
									<prop name="ReplicateOf">-1</prop>
								</obj>
								<obj name="PropertyObject" class="HTCSampleID" version="4">
									<prop name="PropertyTypeName">Sample ID</prop>
									<prop name="Position">1</prop>
									<prop name="IsDefault">1</prop>
								</obj>
								<obj name="PropertyObject" class="GenSampleEditName" version="4">
									<prop name="PropertyTypeName">Sample Name</prop>
									<prop name="Position">1</prop>
									<prop name="IsDefault">1</prop>
									<prop name="name">Sample 2</prop>
								</obj>
								<obj name="PropertyObject" class="HTCSamplePrepNotes" version="4">
									<prop name="PropertyTypeName">Sample Prep Notes</prop>
									<prop name="Position">1</prop>
									<prop name="IsDefault">1</prop>
								</obj>
								<obj name="PropertyObject" class="GenSampleEditSubset" version="4">
									<prop name="PropertyTypeName">Subsets</prop>
									<prop name="Position">1</prop>
									<prop name="IsDefault">1</prop>
								</obj>
								<obj name="PropertyObject" class="SamplePrefWidth" version="5">
									<prop name="PropertyTypeName">Width</prop>
									<prop name="Position">1</prop>
									<prop name="IsDefault">1</prop>
									<prop name="Width">1</prop>
								</obj>
							</list>
						</obj>
					</obj>
					<obj name="item" class="SamplePropInfo" version="1">
						<obj name="ChannelProperties" class="ChanPropList" version="2">
							<obj name="ChannelProperties" class="EMList" version="1">
								<list name="emlist" count="4">
									<obj name="item" class="PropertyList" version="1">
										<list name="emlist" count="12">
											<obj name="PropertyObject" class="RQSampleTargetProperty" version="4">
												<prop name="PropertyTypeName">Combined Sample and Target Type</prop>
												<prop name="Position">2</prop>
												<prop name="IsDefault">0</prop>
												<obj name="ChannelProp" class="ChannelProperty" version="1">
													<prop name="ChannelIdx">0</prop>
												</obj>
											</obj>
											<obj name="PropertyObject" class="QuantConcProperty" version="4">
												<prop name="PropertyTypeName">Concentration</prop>
												<prop name="Position">2</prop>
												<prop name="IsDefault">1</prop>
												<prop name="Concentration">0</prop>
												<obj name="ChannelProp" class="ChannelProperty" version="1">
													<prop name="ChannelIdx">0</prop>
												</obj>
												<prop name="ReadOnly">1</prop>
											</obj>
											<obj name="PropertyObject" class="QuantCpHighProp" version="4">
												<prop name="PropertyTypeName">Cp High</prop>
												<prop name="Position">2</prop>
												<prop name="IsDefault">1</prop>
												<prop name="CpRangeHigh">0</prop>
												<obj name="ChannelProp" class="ChannelProperty" version="1">
													<prop name="ChannelIdx">0</prop>
												</obj>
												<prop name="ReadOnly">1</prop>
											</obj>
											<obj name="PropertyObject" class="QuantCpLowProp" version="4">
												<prop name="PropertyTypeName">Cp Low</prop>
												<prop name="Position">2</prop>
												<prop name="IsDefault">1</prop>
												<prop name="CpRangeLow">0</prop>
												<obj name="ChannelProp" class="ChannelProperty" version="1">
													<prop name="ChannelIdx">0</prop>
												</obj>
												<prop name="ReadOnly">1</prop>
											</obj>
											<obj name="PropertyObject" class="RQEffProp" version="4">
												<prop name="PropertyTypeName">Efficiency</prop>
												<prop name="Position">2</prop>
												<prop name="IsDefault">1</prop>
												<prop name="Efficiency">2</prop>
												<obj name="ChannelProp" class="ChannelProperty" version="1">
													<prop name="ChannelIdx">0</prop>
												</obj>
											</obj>
											<obj name="PropertyObject" class="ChannelGenotype" version="4">
												<prop name="PropertyTypeName">Melt Geno Genotype</prop>
												<prop name="Position">2</prop>
												<prop name="IsDefault">1</prop>
												<prop name="ReadOnly">1</prop>
												<obj name="ChannelProp" class="ChannelProperty" version="1">
													<prop name="ChannelIdx">0</prop>
												</obj>
											</obj>
											<obj name="PropertyObject" class="GroupChannelTypeProp" version="4">
												<prop name="PropertyTypeName">Melt Geno Sample Type</prop>
												<prop name="Position">2</prop>
												<prop name="IsDefault">0</prop>
												<prop name="GroupSampleType">mstUnknown</prop>
												<obj name="ChannelProp" class="ChannelProperty" version="1">
													<prop name="ChannelIdx">0</prop>
												</obj>
											</obj>
											<obj name="PropertyObject" class="QuantSampleTypeProperty" version="4">
												<prop name="PropertyTypeName">Quantification Sample Type</prop>
												<prop name="Position">2</prop>
												<prop name="IsDefault">0</prop>
												<prop name="SampleType">qsUnknown</prop>
												<obj name="ChannelProp" class="ChannelProperty" version="1">
													<prop name="ChannelIdx">0</prop>
												</obj>
											</obj>
											<obj name="PropertyObject" class="ChannelGenotype" version="4">
												<prop name="PropertyTypeName">Scanning Genotype</prop>
												<prop name="Position">2</prop>
												<prop name="IsDefault">1</prop>
												<prop name="ReadOnly">1</prop>
												<obj name="ChannelProp" class="ChannelProperty" version="1">
													<prop name="ChannelIdx">0</prop>
												</obj>
											</obj>
											<obj name="PropertyObject" class="GroupChannelTypeProp" version="4">
												<prop name="PropertyTypeName">Scanning Sample Type</prop>
												<prop name="Position">2</prop>
												<prop name="IsDefault">0</prop>
												<prop name="GroupSampleType">mstUnknown</prop>
												<obj name="ChannelProp" class="ChannelProperty" version="1">
													<prop name="ChannelIdx">0</prop>
												</obj>
											</obj>
											<obj name="PropertyObject" class="TargetName" version="4">
												<prop name="PropertyTypeName">Target Name</prop>
												<prop name="Position">2</prop>
												<prop name="IsDefault">1</prop>
												<obj name="ChannelProp" class="ChannelProperty" version="1">
													<prop name="ChannelIdx">0</prop>
												</obj>
											</obj>
											<obj name="PropertyObject" class="RQTargetProperty" version="4">
												<prop name="PropertyTypeName">Target Type</prop>
												<prop name="Position">2</prop>
												<prop name="IsDefault">0</prop>
												<prop name="TargetType">dtNone</prop>
												<obj name="ChannelProp" class="ChannelProperty" version="1">
													<prop name="ChannelIdx">0</prop>
												</obj>
											</obj>
										</list>
									</obj>
									<obj name="item" class="PropertyList" version="1">
										<list name="emlist" count="12">
											<obj name="PropertyObject" class="RQSampleTargetProperty" version="4">
												<prop name="PropertyTypeName">Combined Sample and Target Type</prop>
												<prop name="Position">2</prop>
												<prop name="IsDefault">0</prop>
												<obj name="ChannelProp" class="ChannelProperty" version="1">
													<prop name="ChannelIdx">1</prop>
												</obj>
											</obj>
											<obj name="PropertyObject" class="QuantConcProperty" version="4">
												<prop name="PropertyTypeName">Concentration</prop>
												<prop name="Position">2</prop>
												<prop name="IsDefault">1</prop>
												<prop name="Concentration">0</prop>
												<obj name="ChannelProp" class="ChannelProperty" version="1">
													<prop name="ChannelIdx">1</prop>
												</obj>
												<prop name="ReadOnly">1</prop>
											</obj>
											<obj name="PropertyObject" class="QuantCpHighProp" version="4">
												<prop name="PropertyTypeName">Cp High</prop>
												<prop name="Position">2</prop>
												<prop name="IsDefault">1</prop>
												<prop name="CpRangeHigh">0</prop>
												<obj name="ChannelProp" class="ChannelProperty" version="1">
													<prop name="ChannelIdx">1</prop>
												</obj>
												<prop name="ReadOnly">1</prop>
											</obj>
											<obj name="PropertyObject" class="QuantCpLowProp" version="4">
												<prop name="PropertyTypeName">Cp Low</prop>
												<prop name="Position">2</prop>
												<prop name="IsDefault">1</prop>
												<prop name="CpRangeLow">0</prop>
												<obj name="ChannelProp" class="ChannelProperty" version="1">
													<prop name="ChannelIdx">1</prop>
												</obj>
												<prop name="ReadOnly">1</prop>
											</obj>
											<obj name="PropertyObject" class="RQEffProp" version="4">
												<prop name="PropertyTypeName">Efficiency</prop>
												<prop name="Position">2</prop>
												<prop name="IsDefault">1</prop>
												<prop name="Efficiency">2</prop>
												<obj name="ChannelProp" class="ChannelProperty" version="1">
													<prop name="ChannelIdx">1</prop>
												</obj>
											</obj>
											<obj name="PropertyObject" class="ChannelGenotype" version="4">
												<prop name="PropertyTypeName">Melt Geno Genotype</prop>
												<prop name="Position">2</prop>
												<prop name="IsDefault">1</prop>
												<prop name="ReadOnly">1</prop>
												<obj name="ChannelProp" class="ChannelProperty" version="1">
													<prop name="ChannelIdx">1</prop>
												</obj>
											</obj>
											<obj name="PropertyObject" class="GroupChannelTypeProp" version="4">
												<prop name="PropertyTypeName">Melt Geno Sample Type</prop>
												<prop name="Position">2</prop>
												<prop name="IsDefault">0</prop>
												<prop name="GroupSampleType">mstUnknown</prop>
												<obj name="ChannelProp" class="ChannelProperty" version="1">
													<prop name="ChannelIdx">1</prop>
												</obj>
											</obj>
											<obj name="PropertyObject" class="QuantSampleTypeProperty" version="4">
												<prop name="PropertyTypeName">Quantification Sample Type</prop>
												<prop name="Position">2</prop>
												<prop name="IsDefault">0</prop>
												<prop name="SampleType">qsUnknown</prop>
												<obj name="ChannelProp" class="ChannelProperty" version="1">
													<prop name="ChannelIdx">1</prop>
												</obj>
											</obj>
											<obj name="PropertyObject" class="ChannelGenotype" version="4">
												<prop name="PropertyTypeName">Scanning Genotype</prop>
												<prop name="Position">2</prop>
												<prop name="IsDefault">1</prop>
												<prop name="ReadOnly">1</prop>
												<obj name="ChannelProp" class="ChannelProperty" version="1">
													<prop name="ChannelIdx">1</prop>
												</obj>
											</obj>
											<obj name="PropertyObject" class="GroupChannelTypeProp" version="4">
												<prop name="PropertyTypeName">Scanning Sample Type</prop>
												<prop name="Position">2</prop>
												<prop name="IsDefault">0</prop>
												<prop name="GroupSampleType">mstUnknown</prop>
												<obj name="ChannelProp" class="ChannelProperty" version="1">
													<prop name="ChannelIdx">1</prop>
												</obj>
											</obj>
											<obj name="PropertyObject" class="TargetName" version="4">
												<prop name="PropertyTypeName">Target Name</prop>
												<prop name="Position">2</prop>
												<prop name="IsDefault">1</prop>
												<obj name="ChannelProp" class="ChannelProperty" version="1">
													<prop name="ChannelIdx">1</prop>
												</obj>
											</obj>
											<obj name="PropertyObject" class="RQTargetProperty" version="4">
												<prop name="PropertyTypeName">Target Type</prop>
												<prop name="Position">2</prop>
												<prop name="IsDefault">0</prop>
												<prop name="TargetType">dtNone</prop>
												<obj name="ChannelProp" class="ChannelProperty" version="1">
													<prop name="ChannelIdx">1</prop>
												</obj>
											</obj>
										</list>
									</obj>
									<obj name="item" class="PropertyList" version="1">
										<list name="emlist" count="12">
											<obj name="PropertyObject" class="RQSampleTargetProperty" version="4">
												<prop name="PropertyTypeName">Combined Sample and Target Type</prop>
												<prop name="Position">2</prop>
												<prop name="IsDefault">0</prop>
												<obj name="ChannelProp" class="ChannelProperty" version="1">
													<prop name="ChannelIdx">2</prop>
												</obj>
											</obj>
											<obj name="PropertyObject" class="QuantConcProperty" version="4">
												<prop name="PropertyTypeName">Concentration</prop>
												<prop name="Position">2</prop>
												<prop name="IsDefault">1</prop>
												<prop name="Concentration">0</prop>
												<obj name="ChannelProp" class="ChannelProperty" version="1">
													<prop name="ChannelIdx">2</prop>
												</obj>
												<prop name="ReadOnly">1</prop>
											</obj>
											<obj name="PropertyObject" class="QuantCpHighProp" version="4">
												<prop name="PropertyTypeName">Cp High</prop>
												<prop name="Position">2</prop>
												<prop name="IsDefault">1</prop>
												<prop name="CpRangeHigh">0</prop>
												<obj name="ChannelProp" class="ChannelProperty" version="1">
													<prop name="ChannelIdx">2</prop>
												</obj>
												<prop name="ReadOnly">1</prop>
											</obj>
											<obj name="PropertyObject" class="QuantCpLowProp" version="4">
												<prop name="PropertyTypeName">Cp Low</prop>
												<prop name="Position">2</prop>
												<prop name="IsDefault">1</prop>
												<prop name="CpRangeLow">0</prop>
												<obj name="ChannelProp" class="ChannelProperty" version="1">
													<prop name="ChannelIdx">2</prop>
												</obj>
												<prop name="ReadOnly">1</prop>
											</obj>
											<obj name="PropertyObject" class="RQEffProp" version="4">
												<prop name="PropertyTypeName">Efficiency</prop>
												<prop name="Position">2</prop>
												<prop name="IsDefault">1</prop>
												<prop name="Efficiency">2</prop>
												<obj name="ChannelProp" class="ChannelProperty" version="1">
													<prop name="ChannelIdx">2</prop>
												</obj>
											</obj>
											<obj name="PropertyObject" class="ChannelGenotype" version="4">
												<prop name="PropertyTypeName">Melt Geno Genotype</prop>
												<prop name="Position">2</prop>
												<prop name="IsDefault">1</prop>
												<prop name="ReadOnly">1</prop>
												<obj name="ChannelProp" class="ChannelProperty" version="1">
													<prop name="ChannelIdx">2</prop>
												</obj>
											</obj>
											<obj name="PropertyObject" class="GroupChannelTypeProp" version="4">
												<prop name="PropertyTypeName">Melt Geno Sample Type</prop>
												<prop name="Position">2</prop>
												<prop name="IsDefault">0</prop>
												<prop name="GroupSampleType">mstUnknown</prop>
												<obj name="ChannelProp" class="ChannelProperty" version="1">
													<prop name="ChannelIdx">2</prop>
												</obj>
											</obj>
											<obj name="PropertyObject" class="QuantSampleTypeProperty" version="4">
												<prop name="PropertyTypeName">Quantification Sample Type</prop>
												<prop name="Position">2</prop>
												<prop name="IsDefault">0</prop>
												<prop name="SampleType">qsUnknown</prop>
												<obj name="ChannelProp" class="ChannelProperty" version="1">
													<prop name="ChannelIdx">2</prop>
												</obj>
											</obj>
											<obj name="PropertyObject" class="ChannelGenotype" version="4">
												<prop name="PropertyTypeName">Scanning Genotype</prop>
												<prop name="Position">2</prop>
												<prop name="IsDefault">1</prop>
												<prop name="ReadOnly">1</prop>
												<obj name="ChannelProp" class="ChannelProperty" version="1">
													<prop name="ChannelIdx">2</prop>
												</obj>
											</obj>
											<obj name="PropertyObject" class="GroupChannelTypeProp" version="4">
												<prop name="PropertyTypeName">Scanning Sample Type</prop>
												<prop name="Position">2</prop>
												<prop name="IsDefault">0</prop>
												<prop name="GroupSampleType">mstUnknown</prop>
												<obj name="ChannelProp" class="ChannelProperty" version="1">
													<prop name="ChannelIdx">2</prop>
												</obj>
											</obj>
											<obj name="PropertyObject" class="TargetName" version="4">
												<prop name="PropertyTypeName">Target Name</prop>
												<prop name="Position">2</prop>
												<prop name="IsDefault">1</prop>
												<obj name="ChannelProp" class="ChannelProperty" version="1">
													<prop name="ChannelIdx">2</prop>
												</obj>
											</obj>
											<obj name="PropertyObject" class="RQTargetProperty" version="4">
												<prop name="PropertyTypeName">Target Type</prop>
												<prop name="Position">2</prop>
												<prop name="IsDefault">0</prop>
												<prop name="TargetType">dtNone</prop>
												<obj name="ChannelProp" class="ChannelProperty" version="1">
													<prop name="ChannelIdx">2</prop>
												</obj>
											</obj>
										</list>
									</obj>
									<obj name="item" class="PropertyList" version="1">
										<list name="emlist" count="12">
											<obj name="PropertyObject" class="RQSampleTargetProperty" version="4">
												<prop name="PropertyTypeName">Combined Sample and Target Type</prop>
												<prop name="Position">2</prop>
												<prop name="IsDefault">0</prop>
												<obj name="ChannelProp" class="ChannelProperty" version="1">
													<prop name="ChannelIdx">3</prop>
												</obj>
											</obj>
											<obj name="PropertyObject" class="QuantConcProperty" version="4">
												<prop name="PropertyTypeName">Concentration</prop>
												<prop name="Position">2</prop>
												<prop name="IsDefault">1</prop>
												<prop name="Concentration">0</prop>
												<obj name="ChannelProp" class="ChannelProperty" version="1">
													<prop name="ChannelIdx">3</prop>
												</obj>
												<prop name="ReadOnly">1</prop>
											</obj>
											<obj name="PropertyObject" class="QuantCpHighProp" version="4">
												<prop name="PropertyTypeName">Cp High</prop>
												<prop name="Position">2</prop>
												<prop name="IsDefault">1</prop>
												<prop name="CpRangeHigh">0</prop>
												<obj name="ChannelProp" class="ChannelProperty" version="1">
													<prop name="ChannelIdx">3</prop>
												</obj>
												<prop name="ReadOnly">1</prop>
											</obj>
											<obj name="PropertyObject" class="QuantCpLowProp" version="4">
												<prop name="PropertyTypeName">Cp Low</prop>
												<prop name="Position">2</prop>
												<prop name="IsDefault">1</prop>
												<prop name="CpRangeLow">0</prop>
												<obj name="ChannelProp" class="ChannelProperty" version="1">
													<prop name="ChannelIdx">3</prop>
												</obj>
												<prop name="ReadOnly">1</prop>
											</obj>
											<obj name="PropertyObject" class="RQEffProp" version="4">
												<prop name="PropertyTypeName">Efficiency</prop>
												<prop name="Position">2</prop>
												<prop name="IsDefault">1</prop>
												<prop name="Efficiency">2</prop>
												<obj name="ChannelProp" class="ChannelProperty" version="1">
													<prop name="ChannelIdx">3</prop>
												</obj>
											</obj>
											<obj name="PropertyObject" class="ChannelGenotype" version="4">
												<prop name="PropertyTypeName">Melt Geno Genotype</prop>
												<prop name="Position">2</prop>
												<prop name="IsDefault">1</prop>
												<prop name="ReadOnly">1</prop>
												<obj name="ChannelProp" class="ChannelProperty" version="1">
													<prop name="ChannelIdx">3</prop>
												</obj>
											</obj>
											<obj name="PropertyObject" class="GroupChannelTypeProp" version="4">
												<prop name="PropertyTypeName">Melt Geno Sample Type</prop>
												<prop name="Position">2</prop>
												<prop name="IsDefault">0</prop>
												<prop name="GroupSampleType">mstUnknown</prop>
												<obj name="ChannelProp" class="ChannelProperty" version="1">
													<prop name="ChannelIdx">3</prop>
												</obj>
											</obj>
											<obj name="PropertyObject" class="QuantSampleTypeProperty" version="4">
												<prop name="PropertyTypeName">Quantification Sample Type</prop>
												<prop name="Position">2</prop>
												<prop name="IsDefault">0</prop>
												<prop name="SampleType">qsUnknown</prop>
												<obj name="ChannelProp" class="ChannelProperty" version="1">
													<prop name="ChannelIdx">3</prop>
												</obj>
											</obj>
											<obj name="PropertyObject" class="ChannelGenotype" version="4">
												<prop name="PropertyTypeName">Scanning Genotype</prop>
												<prop name="Position">2</prop>
												<prop name="IsDefault">1</prop>
												<prop name="ReadOnly">1</prop>
												<obj name="ChannelProp" class="ChannelProperty" version="1">
													<prop name="ChannelIdx">3</prop>
												</obj>
											</obj>
											<obj name="PropertyObject" class="GroupChannelTypeProp" version="4">
												<prop name="PropertyTypeName">Scanning Sample Type</prop>
												<prop name="Position">2</prop>
												<prop name="IsDefault">0</prop>
												<prop name="GroupSampleType">mstUnknown</prop>
												<obj name="ChannelProp" class="ChannelProperty" version="1">
													<prop name="ChannelIdx">3</prop>
												</obj>
											</obj>
											<obj name="PropertyObject" class="TargetName" version="4">
												<prop name="PropertyTypeName">Target Name</prop>
												<prop name="Position">2</prop>
												<prop name="IsDefault">1</prop>
												<obj name="ChannelProp" class="ChannelProperty" version="1">
													<prop name="ChannelIdx">3</prop>
												</obj>
											</obj>
											<obj name="PropertyObject" class="RQTargetProperty" version="4">
												<prop name="PropertyTypeName">Target Type</prop>
												<prop name="Position">2</prop>
												<prop name="IsDefault">0</prop>
												<prop name="TargetType">dtNone</prop>
												<obj name="ChannelProp" class="ChannelProperty" version="1">
													<prop name="ChannelIdx">3</prop>
												</obj>
											</obj>
										</list>
									</obj>
								</list>
							</obj>
						</obj>
						<prop name="ChannelPropertyCount">4</prop>
						<prop name="ContainerPosition">2</prop>
						<prop name="HasSampleProperties">1</prop>
						<obj name="SampleProperties" class="PropertyList" version="1">
							<list name="emlist" count="14">
								<obj name="PropertyObject" class="SamplePrefColor" version="4">
									<prop name="PropertyTypeName">Color</prop>
									<prop name="Position">2</prop>
									<prop name="IsDefault">0</prop>
									<prop name="Color">$0030D700</prop>
								</obj>
								<obj name="PropertyObject" class="DominantChannelProp" version="4">
									<prop name="PropertyTypeName">Dominant Channel</prop>
									<prop name="Position">2</prop>
									<prop name="IsDefault">0</prop>
									<prop name="DominantChannel">0</prop>
								</obj>
								<obj name="PropertyObject" class="Genotype" version="4">
									<prop name="PropertyTypeName">EndPt Genotype</prop>
									<prop name="Position">2</prop>
									<prop name="IsDefault">1</prop>
									<prop name="ReadOnly">1</prop>
								</obj>
								<obj name="PropertyObject" class="GroupingSample" version="4">
									<prop name="PropertyTypeName">EndPt Sample Type</prop>
									<prop name="Position">2</prop>
									<prop name="IsDefault">0</prop>
									<prop name="GroupSampleType">mstUnknown</prop>
								</obj>
								<obj name="PropertyObject" class="SamplePrefLineStyle" version="4">
									<prop name="PropertyTypeName">Line Style</prop>
									<prop name="Position">2</prop>
									<prop name="IsDefault">0</prop>
									<prop name="LineStyle">psSolid</prop>
								</obj>
								<obj name="PropertyObject" class="GenSampleEditNotes" version="4">
									<prop name="PropertyTypeName">Notes</prop>
									<prop name="Position">2</prop>
									<prop name="IsDefault">1</prop>
								</obj>
								<obj name="PropertyObject" class="SamplePrefPointStyle" version="4">
									<prop name="PropertyTypeName">Point Style</prop>
									<prop name="Position">2</prop>
									<prop name="IsDefault">0</prop>
									<prop name="PointStyle">psNothing</prop>
								</obj>
								<obj name="PropertyObject" class="GenSampleEditPosition" version="4">
									<prop name="PropertyTypeName">Position</prop>
									<prop name="Position">2</prop>
									<prop name="IsDefault">1</prop>
								</obj>
								<obj name="PropertyObject" class="GenSampleEditReplicate" version="4">
									<prop name="PropertyTypeName">Replicate of</prop>
									<prop name="Position">2</prop>
									<prop name="IsDefault">1</prop>
									<prop name="ReplicateOf">-1</prop>
								</obj>
								<obj name="PropertyObject" class="HTCSampleID" version="4">
									<prop name="PropertyTypeName">Sample ID</prop>
									<prop name="Position">2</prop>
									<prop name="IsDefault">1</prop>
								</obj>
								<obj name="PropertyObject" class="GenSampleEditName" version="4">
									<prop name="PropertyTypeName">Sample Name</prop>
									<prop name="Position">2</prop>
									<prop name="IsDefault">1</prop>
									<prop name="name">Sample 3</prop>
								</obj>
								<obj name="PropertyObject" class="HTCSamplePrepNotes" version="4">
									<prop name="PropertyTypeName">Sample Prep Notes</prop>
									<prop name="Position">2</prop>
									<prop name="IsDefault">1</prop>
								</obj>
								<obj name="PropertyObject" class="GenSampleEditSubset" version="4">
									<prop name="PropertyTypeName">Subsets</prop>
									<prop name="Position">2</prop>
									<prop name="IsDefault">1</prop>
								</obj>
								<obj name="PropertyObject" class="SamplePrefWidth" version="5">
									<prop name="PropertyTypeName">Width</prop>
									<prop name="Position">2</prop>
									<prop name="IsDefault">1</prop>
									<prop name="Width">1</prop>
								</obj>
							</list>
						</obj>
					</obj>
					<obj name="item" class="SamplePropInfo" version="1">
						<obj name="ChannelProperties" class="ChanPropList" version="2">
							<obj name="ChannelProperties" class="EMList" version="1">
								<list name="emlist" count="4">
									<obj name="item" class="PropertyList" version="1">
										<list name="emlist" count="12">
											<obj name="PropertyObject" class="RQSampleTargetProperty" version="4">
												<prop name="PropertyTypeName">Combined Sample and Target Type</prop>
												<prop name="Position">3</prop>
												<prop name="IsDefault">0</prop>
												<obj name="ChannelProp" class="ChannelProperty" version="1">
													<prop name="ChannelIdx">0</prop>
												</obj>
											</obj>
											<obj name="PropertyObject" class="QuantConcProperty" version="4">
												<prop name="PropertyTypeName">Concentration</prop>
												<prop name="Position">3</prop>
												<prop name="IsDefault">1</prop>
												<prop name="Concentration">0</prop>
												<obj name="ChannelProp" class="ChannelProperty" version="1">
													<prop name="ChannelIdx">0</prop>
												</obj>
												<prop name="ReadOnly">1</prop>
											</obj>
											<obj name="PropertyObject" class="QuantCpHighProp" version="4">
												<prop name="PropertyTypeName">Cp High</prop>
												<prop name="Position">3</prop>
												<prop name="IsDefault">1</prop>
												<prop name="CpRangeHigh">0</prop>
												<obj name="ChannelProp" class="ChannelProperty" version="1">
													<prop name="ChannelIdx">0</prop>
												</obj>
												<prop name="ReadOnly">1</prop>
											</obj>
											<obj name="PropertyObject" class="QuantCpLowProp" version="4">
												<prop name="PropertyTypeName">Cp Low</prop>
												<prop name="Position">3</prop>
												<prop name="IsDefault">1</prop>
												<prop name="CpRangeLow">0</prop>
												<obj name="ChannelProp" class="ChannelProperty" version="1">
													<prop name="ChannelIdx">0</prop>
												</obj>
												<prop name="ReadOnly">1</prop>
											</obj>
											<obj name="PropertyObject" class="RQEffProp" version="4">
												<prop name="PropertyTypeName">Efficiency</prop>
												<prop name="Position">3</prop>
												<prop name="IsDefault">1</prop>
												<prop name="Efficiency">2</prop>
												<obj name="ChannelProp" class="ChannelProperty" version="1">
													<prop name="ChannelIdx">0</prop>
												</obj>
											</obj>
											<obj name="PropertyObject" class="ChannelGenotype" version="4">
												<prop name="PropertyTypeName">Melt Geno Genotype</prop>
												<prop name="Position">3</prop>
												<prop name="IsDefault">1</prop>
												<prop name="ReadOnly">1</prop>
												<obj name="ChannelProp" class="ChannelProperty" version="1">
													<prop name="ChannelIdx">0</prop>
												</obj>
											</obj>
											<obj name="PropertyObject" class="GroupChannelTypeProp" version="4">
												<prop name="PropertyTypeName">Melt Geno Sample Type</prop>
												<prop name="Position">3</prop>
												<prop name="IsDefault">0</prop>
												<prop name="GroupSampleType">mstUnknown</prop>
												<obj name="ChannelProp" class="ChannelProperty" version="1">
													<prop name="ChannelIdx">0</prop>
												</obj>
											</obj>
											<obj name="PropertyObject" class="QuantSampleTypeProperty" version="4">
												<prop name="PropertyTypeName">Quantification Sample Type</prop>
												<prop name="Position">3</prop>
												<prop name="IsDefault">0</prop>
												<prop name="SampleType">qsUnknown</prop>
												<obj name="ChannelProp" class="ChannelProperty" version="1">
													<prop name="ChannelIdx">0</prop>
												</obj>
											</obj>
											<obj name="PropertyObject" class="ChannelGenotype" version="4">
												<prop name="PropertyTypeName">Scanning Genotype</prop>
												<prop name="Position">3</prop>
												<prop name="IsDefault">1</prop>
												<prop name="ReadOnly">1</prop>
												<obj name="ChannelProp" class="ChannelProperty" version="1">
													<prop name="ChannelIdx">0</prop>
												</obj>
											</obj>
											<obj name="PropertyObject" class="GroupChannelTypeProp" version="4">
												<prop name="PropertyTypeName">Scanning Sample Type</prop>
												<prop name="Position">3</prop>
												<prop name="IsDefault">0</prop>
												<prop name="GroupSampleType">mstUnknown</prop>
												<obj name="ChannelProp" class="ChannelProperty" version="1">
													<prop name="ChannelIdx">0</prop>
												</obj>
											</obj>
											<obj name="PropertyObject" class="TargetName" version="4">
												<prop name="PropertyTypeName">Target Name</prop>
												<prop name="Position">3</prop>
												<prop name="IsDefault">1</prop>
												<obj name="ChannelProp" class="ChannelProperty" version="1">
													<prop name="ChannelIdx">0</prop>
												</obj>
											</obj>
											<obj name="PropertyObject" class="RQTargetProperty" version="4">
												<prop name="PropertyTypeName">Target Type</prop>
												<prop name="Position">3</prop>
												<prop name="IsDefault">0</prop>
												<prop name="TargetType">dtNone</prop>
												<obj name="ChannelProp" class="ChannelProperty" version="1">
													<prop name="ChannelIdx">0</prop>
												</obj>
											</obj>
										</list>
									</obj>
									<obj name="item" class="PropertyList" version="1">
										<list name="emlist" count="12">
											<obj name="PropertyObject" class="RQSampleTargetProperty" version="4">
												<prop name="PropertyTypeName">Combined Sample and Target Type</prop>
												<prop name="Position">3</prop>
												<prop name="IsDefault">0</prop>
												<obj name="ChannelProp" class="ChannelProperty" version="1">
													<prop name="ChannelIdx">1</prop>
												</obj>
											</obj>
											<obj name="PropertyObject" class="QuantConcProperty" version="4">
												<prop name="PropertyTypeName">Concentration</prop>
												<prop name="Position">3</prop>
												<prop name="IsDefault">1</prop>
												<prop name="Concentration">0</prop>
												<obj name="ChannelProp" class="ChannelProperty" version="1">
													<prop name="ChannelIdx">1</prop>
												</obj>
												<prop name="ReadOnly">1</prop>
											</obj>
											<obj name="PropertyObject" class="QuantCpHighProp" version="4">
												<prop name="PropertyTypeName">Cp High</prop>
												<prop name="Position">3</prop>
												<prop name="IsDefault">1</prop>
												<prop name="CpRangeHigh">0</prop>
												<obj name="ChannelProp" class="ChannelProperty" version="1">
													<prop name="ChannelIdx">1</prop>
												</obj>
												<prop name="ReadOnly">1</prop>
											</obj>
											<obj name="PropertyObject" class="QuantCpLowProp" version="4">
												<prop name="PropertyTypeName">Cp Low</prop>
												<prop name="Position">3</prop>
												<prop name="IsDefault">1</prop>
												<prop name="CpRangeLow">0</prop>
												<obj name="ChannelProp" class="ChannelProperty" version="1">
													<prop name="ChannelIdx">1</prop>
												</obj>
												<prop name="ReadOnly">1</prop>
											</obj>
											<obj name="PropertyObject" class="RQEffProp" version="4">
												<prop name="PropertyTypeName">Efficiency</prop>
												<prop name="Position">3</prop>
												<prop name="IsDefault">1</prop>
												<prop name="Efficiency">2</prop>
												<obj name="ChannelProp" class="ChannelProperty" version="1">
													<prop name="ChannelIdx">1</prop>
												</obj>
											</obj>
											<obj name="PropertyObject" class="ChannelGenotype" version="4">
												<prop name="PropertyTypeName">Melt Geno Genotype</prop>
												<prop name="Position">3</prop>
												<prop name="IsDefault">1</prop>
												<prop name="ReadOnly">1</prop>
												<obj name="ChannelProp" class="ChannelProperty" version="1">
													<prop name="ChannelIdx">1</prop>
												</obj>
											</obj>
											<obj name="PropertyObject" class="GroupChannelTypeProp" version="4">
												<prop name="PropertyTypeName">Melt Geno Sample Type</prop>
												<prop name="Position">3</prop>
												<prop name="IsDefault">0</prop>
												<prop name="GroupSampleType">mstUnknown</prop>
												<obj name="ChannelProp" class="ChannelProperty" version="1">
													<prop name="ChannelIdx">1</prop>
												</obj>
											</obj>
											<obj name="PropertyObject" class="QuantSampleTypeProperty" version="4">
												<prop name="PropertyTypeName">Quantification Sample Type</prop>
												<prop name="Position">3</prop>
												<prop name="IsDefault">0</prop>
												<prop name="SampleType">qsUnknown</prop>
												<obj name="ChannelProp" class="ChannelProperty" version="1">
													<prop name="ChannelIdx">1</prop>
												</obj>
											</obj>
											<obj name="PropertyObject" class="ChannelGenotype" version="4">
												<prop name="PropertyTypeName">Scanning Genotype</prop>
												<prop name="Position">3</prop>
												<prop name="IsDefault">1</prop>
												<prop name="ReadOnly">1</prop>
												<obj name="ChannelProp" class="ChannelProperty" version="1">
													<prop name="ChannelIdx">1</prop>
												</obj>
											</obj>
											<obj name="PropertyObject" class="GroupChannelTypeProp" version="4">
												<prop name="PropertyTypeName">Scanning Sample Type</prop>
												<prop name="Position">3</prop>
												<prop name="IsDefault">0</prop>
												<prop name="GroupSampleType">mstUnknown</prop>
												<obj name="ChannelProp" class="ChannelProperty" version="1">
													<prop name="ChannelIdx">1</prop>
												</obj>
											</obj>
											<obj name="PropertyObject" class="TargetName" version="4">
												<prop name="PropertyTypeName">Target Name</prop>
												<prop name="Position">3</prop>
												<prop name="IsDefault">1</prop>
												<obj name="ChannelProp" class="ChannelProperty" version="1">
													<prop name="ChannelIdx">1</prop>
												</obj>
											</obj>
											<obj name="PropertyObject" class="RQTargetProperty" version="4">
												<prop name="PropertyTypeName">Target Type</prop>
												<prop name="Position">3</prop>
												<prop name="IsDefault">0</prop>
												<prop name="TargetType">dtNone</prop>
												<obj name="ChannelProp" class="ChannelProperty" version="1">
													<prop name="ChannelIdx">1</prop>
												</obj>
											</obj>
										</list>
									</obj>
									<obj name="item" class="PropertyList" version="1">
										<list name="emlist" count="12">
											<obj name="PropertyObject" class="RQSampleTargetProperty" version="4">
												<prop name="PropertyTypeName">Combined Sample and Target Type</prop>
												<prop name="Position">3</prop>
												<prop name="IsDefault">0</prop>
												<obj name="ChannelProp" class="ChannelProperty" version="1">
													<prop name="ChannelIdx">2</prop>
												</obj>
											</obj>
											<obj name="PropertyObject" class="QuantConcProperty" version="4">
												<prop name="PropertyTypeName">Concentration</prop>
												<prop name="Position">3</prop>
												<prop name="IsDefault">1</prop>
												<prop name="Concentration">0</prop>
												<obj name="ChannelProp" class="ChannelProperty" version="1">
													<prop name="ChannelIdx">2</prop>
												</obj>
												<prop name="ReadOnly">1</prop>
											</obj>
											<obj name="PropertyObject" class="QuantCpHighProp" version="4">
												<prop name="PropertyTypeName">Cp High</prop>
												<prop name="Position">3</prop>
												<prop name="IsDefault">1</prop>
												<prop name="CpRangeHigh">0</prop>
												<obj name="ChannelProp" class="ChannelProperty" version="1">
													<prop name="ChannelIdx">2</prop>
												</obj>
												<prop name="ReadOnly">1</prop>
											</obj>
											<obj name="PropertyObject" class="QuantCpLowProp" version="4">
												<prop name="PropertyTypeName">Cp Low</prop>
												<prop name="Position">3</prop>
												<prop name="IsDefault">1</prop>
												<prop name="CpRangeLow">0</prop>
												<obj name="ChannelProp" class="ChannelProperty" version="1">
													<prop name="ChannelIdx">2</prop>
												</obj>
												<prop name="ReadOnly">1</prop>
											</obj>
											<obj name="PropertyObject" class="RQEffProp" version="4">
												<prop name="PropertyTypeName">Efficiency</prop>
												<prop name="Position">3</prop>
												<prop name="IsDefault">1</prop>
												<prop name="Efficiency">2</prop>
												<obj name="ChannelProp" class="ChannelProperty" version="1">
													<prop name="ChannelIdx">2</prop>
												</obj>
											</obj>
											<obj name="PropertyObject" class="ChannelGenotype" version="4">
												<prop name="PropertyTypeName">Melt Geno Genotype</prop>
												<prop name="Position">3</prop>
												<prop name="IsDefault">1</prop>
												<prop name="ReadOnly">1</prop>
												<obj name="ChannelProp" class="ChannelProperty" version="1">
													<prop name="ChannelIdx">2</prop>
												</obj>
											</obj>
											<obj name="PropertyObject" class="GroupChannelTypeProp" version="4">
												<prop name="PropertyTypeName">Melt Geno Sample Type</prop>
												<prop name="Position">3</prop>
												<prop name="IsDefault">0</prop>
												<prop name="GroupSampleType">mstUnknown</prop>
												<obj name="ChannelProp" class="ChannelProperty" version="1">
													<prop name="ChannelIdx">2</prop>
												</obj>
											</obj>
											<obj name="PropertyObject" class="QuantSampleTypeProperty" version="4">
												<prop name="PropertyTypeName">Quantification Sample Type</prop>
												<prop name="Position">3</prop>
												<prop name="IsDefault">0</prop>
												<prop name="SampleType">qsUnknown</prop>
												<obj name="ChannelProp" class="ChannelProperty" version="1">
													<prop name="ChannelIdx">2</prop>
												</obj>
											</obj>
											<obj name="PropertyObject" class="ChannelGenotype" version="4">
												<prop name="PropertyTypeName">Scanning Genotype</prop>
												<prop name="Position">3</prop>
												<prop name="IsDefault">1</prop>
												<prop name="ReadOnly">1</prop>
												<obj name="ChannelProp" class="ChannelProperty" version="1">
													<prop name="ChannelIdx">2</prop>
												</obj>
											</obj>
											<obj name="PropertyObject" class="GroupChannelTypeProp" version="4">
												<prop name="PropertyTypeName">Scanning Sample Type</prop>
												<prop name="Position">3</prop>
												<prop name="IsDefault">0</prop>
												<prop name="GroupSampleType">mstUnknown</prop>
												<obj name="ChannelProp" class="ChannelProperty" version="1">
													<prop name="ChannelIdx">2</prop>
												</obj>
											</obj>
											<obj name="PropertyObject" class="TargetName" version="4">
												<prop name="PropertyTypeName">Target Name</prop>
												<prop name="Position">3</prop>
												<prop name="IsDefault">1</prop>
												<obj name="ChannelProp" class="ChannelProperty" version="1">
													<prop name="ChannelIdx">2</prop>
												</obj>
											</obj>
											<obj name="PropertyObject" class="RQTargetProperty" version="4">
												<prop name="PropertyTypeName">Target Type</prop>
												<prop name="Position">3</prop>
												<prop name="IsDefault">0</prop>
												<prop name="TargetType">dtNone</prop>
												<obj name="ChannelProp" class="ChannelProperty" version="1">
													<prop name="ChannelIdx">2</prop>
												</obj>
											</obj>
										</list>
									</obj>
									<obj name="item" class="PropertyList" version="1">
										<list name="emlist" count="12">
											<obj name="PropertyObject" class="RQSampleTargetProperty" version="4">
												<prop name="PropertyTypeName">Combined Sample and Target Type</prop>
												<prop name="Position">3</prop>
												<prop name="IsDefault">0</prop>
												<obj name="ChannelProp" class="ChannelProperty" version="1">
													<prop name="ChannelIdx">3</prop>
												</obj>
											</obj>
											<obj name="PropertyObject" class="QuantConcProperty" version="4">
												<prop name="PropertyTypeName">Concentration</prop>
												<prop name="Position">3</prop>
												<prop name="IsDefault">1</prop>
												<prop name="Concentration">0</prop>
												<obj name="ChannelProp" class="ChannelProperty" version="1">
													<prop name="ChannelIdx">3</prop>
												</obj>
												<prop name="ReadOnly">1</prop>
											</obj>
											<obj name="PropertyObject" class="QuantCpHighProp" version="4">
												<prop name="PropertyTypeName">Cp High</prop>
												<prop name="Position">3</prop>
												<prop name="IsDefault">1</prop>
												<prop name="CpRangeHigh">0</prop>
												<obj name="ChannelProp" class="ChannelProperty" version="1">
													<prop name="ChannelIdx">3</prop>
												</obj>
												<prop name="ReadOnly">1</prop>
											</obj>
											<obj name="PropertyObject" class="QuantCpLowProp" version="4">
												<prop name="PropertyTypeName">Cp Low</prop>
												<prop name="Position">3</prop>
												<prop name="IsDefault">1</prop>
												<prop name="CpRangeLow">0</prop>
												<obj name="ChannelProp" class="ChannelProperty" version="1">
													<prop name="ChannelIdx">3</prop>
												</obj>
												<prop name="ReadOnly">1</prop>
											</obj>
											<obj name="PropertyObject" class="RQEffProp" version="4">
												<prop name="PropertyTypeName">Efficiency</prop>
												<prop name="Position">3</prop>
												<prop name="IsDefault">1</prop>
												<prop name="Efficiency">2</prop>
												<obj name="ChannelProp" class="ChannelProperty" version="1">
													<prop name="ChannelIdx">3</prop>
												</obj>
											</obj>
											<obj name="PropertyObject" class="ChannelGenotype" version="4">
												<prop name="PropertyTypeName">Melt Geno Genotype</prop>
												<prop name="Position">3</prop>
												<prop name="IsDefault">1</prop>
												<prop name="ReadOnly">1</prop>
												<obj name="ChannelProp" class="ChannelProperty" version="1">
													<prop name="ChannelIdx">3</prop>
												</obj>
											</obj>
											<obj name="PropertyObject" class="GroupChannelTypeProp" version="4">
												<prop name="PropertyTypeName">Melt Geno Sample Type</prop>
												<prop name="Position">3</prop>
												<prop name="IsDefault">0</prop>
												<prop name="GroupSampleType">mstUnknown</prop>
												<obj name="ChannelProp" class="ChannelProperty" version="1">
													<prop name="ChannelIdx">3</prop>
												</obj>
											</obj>
											<obj name="PropertyObject" class="QuantSampleTypeProperty" version="4">
												<prop name="PropertyTypeName">Quantification Sample Type</prop>
												<prop name="Position">3</prop>
												<prop name="IsDefault">0</prop>
												<prop name="SampleType">qsUnknown</prop>
												<obj name="ChannelProp" class="ChannelProperty" version="1">
													<prop name="ChannelIdx">3</prop>
												</obj>
											</obj>
											<obj name="PropertyObject" class="ChannelGenotype" version="4">
												<prop name="PropertyTypeName">Scanning Genotype</prop>
												<prop name="Position">3</prop>
												<prop name="IsDefault">1</prop>
												<prop name="ReadOnly">1</prop>
												<obj name="ChannelProp" class="ChannelProperty" version="1">
													<prop name="ChannelIdx">3</prop>
												</obj>
											</obj>
											<obj name="PropertyObject" class="GroupChannelTypeProp" version="4">
												<prop name="PropertyTypeName">Scanning Sample Type</prop>
												<prop name="Position">3</prop>
												<prop name="IsDefault">0</prop>
												<prop name="GroupSampleType">mstUnknown</prop>
												<obj name="ChannelProp" class="ChannelProperty" version="1">
													<prop name="ChannelIdx">3</prop>
												</obj>
											</obj>
											<obj name="PropertyObject" class="TargetName" version="4">
												<prop name="PropertyTypeName">Target Name</prop>
												<prop name="Position">3</prop>
												<prop name="IsDefault">1</prop>
												<obj name="ChannelProp" class="ChannelProperty" version="1">
													<prop name="ChannelIdx">3</prop>
												</obj>
											</obj>
											<obj name="PropertyObject" class="RQTargetProperty" version="4">
												<prop name="PropertyTypeName">Target Type</prop>
												<prop name="Position">3</prop>
												<prop name="IsDefault">0</prop>
												<prop name="TargetType">dtNone</prop>
												<obj name="ChannelProp" class="ChannelProperty" version="1">
													<prop name="ChannelIdx">3</prop>
												</obj>
											</obj>
										</list>
									</obj>
								</list>
							</obj>
						</obj>
						<prop name="ChannelPropertyCount">4</prop>
						<prop name="ContainerPosition">3</prop>
						<prop name="HasSampleProperties">1</prop>
						<obj name="SampleProperties" class="PropertyList" version="1">
							<list name="emlist" count="14">
								<obj name="PropertyObject" class="SamplePrefColor" version="4">
									<prop name="PropertyTypeName">Color</prop>
									<prop name="Position">3</prop>
									<prop name="IsDefault">0</prop>
									<prop name="Color">clFuchsia</prop>
								</obj>
								<obj name="PropertyObject" class="DominantChannelProp" version="4">
									<prop name="PropertyTypeName">Dominant Channel</prop>
									<prop name="Position">3</prop>
									<prop name="IsDefault">0</prop>
									<prop name="DominantChannel">0</prop>
								</obj>
								<obj name="PropertyObject" class="Genotype" version="4">
									<prop name="PropertyTypeName">EndPt Genotype</prop>
									<prop name="Position">3</prop>
									<prop name="IsDefault">1</prop>
									<prop name="ReadOnly">1</prop>
								</obj>
								<obj name="PropertyObject" class="GroupingSample" version="4">
									<prop name="PropertyTypeName">EndPt Sample Type</prop>
									<prop name="Position">3</prop>
									<prop name="IsDefault">0</prop>
									<prop name="GroupSampleType">mstUnknown</prop>
								</obj>
								<obj name="PropertyObject" class="SamplePrefLineStyle" version="4">
									<prop name="PropertyTypeName">Line Style</prop>
									<prop name="Position">3</prop>
									<prop name="IsDefault">0</prop>
									<prop name="LineStyle">psSolid</prop>
								</obj>
								<obj name="PropertyObject" class="GenSampleEditNotes" version="4">
									<prop name="PropertyTypeName">Notes</prop>
									<prop name="Position">3</prop>
									<prop name="IsDefault">1</prop>
								</obj>
								<obj name="PropertyObject" class="SamplePrefPointStyle" version="4">
									<prop name="PropertyTypeName">Point Style</prop>
									<prop name="Position">3</prop>
									<prop name="IsDefault">0</prop>
									<prop name="PointStyle">psNothing</prop>
								</obj>
								<obj name="PropertyObject" class="GenSampleEditPosition" version="4">
									<prop name="PropertyTypeName">Position</prop>
									<prop name="Position">3</prop>
									<prop name="IsDefault">1</prop>
								</obj>
								<obj name="PropertyObject" class="GenSampleEditReplicate" version="4">
									<prop name="PropertyTypeName">Replicate of</prop>
									<prop name="Position">3</prop>
									<prop name="IsDefault">1</prop>
									<prop name="ReplicateOf">-1</prop>
								</obj>
								<obj name="PropertyObject" class="HTCSampleID" version="4">
									<prop name="PropertyTypeName">Sample ID</prop>
									<prop name="Position">3</prop>
									<prop name="IsDefault">1</prop>
								</obj>
								<obj name="PropertyObject" class="GenSampleEditName" version="4">
									<prop name="PropertyTypeName">Sample Name</prop>
									<prop name="Position">3</prop>
									<prop name="IsDefault">1</prop>
									<prop name="name">Sample 4</prop>
								</obj>
								<obj name="PropertyObject" class="HTCSamplePrepNotes" version="4">
									<prop name="PropertyTypeName">Sample Prep Notes</prop>
									<prop name="Position">3</prop>
									<prop name="IsDefault">1</prop>
								</obj>
								<obj name="PropertyObject" class="GenSampleEditSubset" version="4">
									<prop name="PropertyTypeName">Subsets</prop>
									<prop name="Position">3</prop>
									<prop name="IsDefault">1</prop>
								</obj>
								<obj name="PropertyObject" class="SamplePrefWidth" version="5">
									<prop name="PropertyTypeName">Width</prop>
									<prop name="Position">3</prop>
									<prop name="IsDefault">1</prop>
									<prop name="Width">1</prop>
								</obj>
							</list>
						</obj>
					</obj>
					<obj name="item" class="SamplePropInfo" version="1">
						<obj name="ChannelProperties" class="ChanPropList" version="2">
							<obj name="ChannelProperties" class="EMList" version="1">
								<list name="emlist" count="4">
									<obj name="item" class="PropertyList" version="1">
										<list name="emlist" count="12">
											<obj name="PropertyObject" class="RQSampleTargetProperty" version="4">
												<prop name="PropertyTypeName">Combined Sample and Target Type</prop>
												<prop name="Position">4</prop>
												<prop name="IsDefault">0</prop>
												<obj name="ChannelProp" class="ChannelProperty" version="1">
													<prop name="ChannelIdx">0</prop>
												</obj>
											</obj>
											<obj name="PropertyObject" class="QuantConcProperty" version="4">
												<prop name="PropertyTypeName">Concentration</prop>
												<prop name="Position">4</prop>
												<prop name="IsDefault">1</prop>
												<prop name="Concentration">0</prop>
												<obj name="ChannelProp" class="ChannelProperty" version="1">
													<prop name="ChannelIdx">0</prop>
												</obj>
												<prop name="ReadOnly">1</prop>
											</obj>
											<obj name="PropertyObject" class="QuantCpHighProp" version="4">
												<prop name="PropertyTypeName">Cp High</prop>
												<prop name="Position">4</prop>
												<prop name="IsDefault">1</prop>
												<prop name="CpRangeHigh">0</prop>
												<obj name="ChannelProp" class="ChannelProperty" version="1">
													<prop name="ChannelIdx">0</prop>
												</obj>
												<prop name="ReadOnly">1</prop>
											</obj>
											<obj name="PropertyObject" class="QuantCpLowProp" version="4">
												<prop name="PropertyTypeName">Cp Low</prop>
												<prop name="Position">4</prop>
												<prop name="IsDefault">1</prop>
												<prop name="CpRangeLow">0</prop>
												<obj name="ChannelProp" class="ChannelProperty" version="1">
													<prop name="ChannelIdx">0</prop>
												</obj>
												<prop name="ReadOnly">1</prop>
											</obj>
											<obj name="PropertyObject" class="RQEffProp" version="4">
												<prop name="PropertyTypeName">Efficiency</prop>
												<prop name="Position">4</prop>
												<prop name="IsDefault">1</prop>
												<prop name="Efficiency">2</prop>
												<obj name="ChannelProp" class="ChannelProperty" version="1">
													<prop name="ChannelIdx">0</prop>
												</obj>
											</obj>
											<obj name="PropertyObject" class="ChannelGenotype" version="4">
												<prop name="PropertyTypeName">Melt Geno Genotype</prop>
												<prop name="Position">4</prop>
												<prop name="IsDefault">1</prop>
												<prop name="ReadOnly">1</prop>
												<obj name="ChannelProp" class="ChannelProperty" version="1">
													<prop name="ChannelIdx">0</prop>
												</obj>
											</obj>
											<obj name="PropertyObject" class="GroupChannelTypeProp" version="4">
												<prop name="PropertyTypeName">Melt Geno Sample Type</prop>
												<prop name="Position">4</prop>
												<prop name="IsDefault">0</prop>
												<prop name="GroupSampleType">mstUnknown</prop>
												<obj name="ChannelProp" class="ChannelProperty" version="1">
													<prop name="ChannelIdx">0</prop>
												</obj>
											</obj>
											<obj name="PropertyObject" class="QuantSampleTypeProperty" version="4">
												<prop name="PropertyTypeName">Quantification Sample Type</prop>
												<prop name="Position">4</prop>
												<prop name="IsDefault">0</prop>
												<prop name="SampleType">qsUnknown</prop>
												<obj name="ChannelProp" class="ChannelProperty" version="1">
													<prop name="ChannelIdx">0</prop>
												</obj>
											</obj>
											<obj name="PropertyObject" class="ChannelGenotype" version="4">
												<prop name="PropertyTypeName">Scanning Genotype</prop>
												<prop name="Position">4</prop>
												<prop name="IsDefault">1</prop>
												<prop name="ReadOnly">1</prop>
												<obj name="ChannelProp" class="ChannelProperty" version="1">
													<prop name="ChannelIdx">0</prop>
												</obj>
											</obj>
											<obj name="PropertyObject" class="GroupChannelTypeProp" version="4">
												<prop name="PropertyTypeName">Scanning Sample Type</prop>
												<prop name="Position">4</prop>
												<prop name="IsDefault">0</prop>
												<prop name="GroupSampleType">mstUnknown</prop>
												<obj name="ChannelProp" class="ChannelProperty" version="1">
													<prop name="ChannelIdx">0</prop>
												</obj>
											</obj>
											<obj name="PropertyObject" class="TargetName" version="4">
												<prop name="PropertyTypeName">Target Name</prop>
												<prop name="Position">4</prop>
												<prop name="IsDefault">1</prop>
												<obj name="ChannelProp" class="ChannelProperty" version="1">
													<prop name="ChannelIdx">0</prop>
												</obj>
											</obj>
											<obj name="PropertyObject" class="RQTargetProperty" version="4">
												<prop name="PropertyTypeName">Target Type</prop>
												<prop name="Position">4</prop>
												<prop name="IsDefault">0</prop>
												<prop name="TargetType">dtNone</prop>
												<obj name="ChannelProp" class="ChannelProperty" version="1">
													<prop name="ChannelIdx">0</prop>
												</obj>
											</obj>
										</list>
									</obj>
									<obj name="item" class="PropertyList" version="1">
										<list name="emlist" count="12">
											<obj name="PropertyObject" class="RQSampleTargetProperty" version="4">
												<prop name="PropertyTypeName">Combined Sample and Target Type</prop>
												<prop name="Position">4</prop>
												<prop name="IsDefault">0</prop>
												<obj name="ChannelProp" class="ChannelProperty" version="1">
													<prop name="ChannelIdx">1</prop>
												</obj>
											</obj>
											<obj name="PropertyObject" class="QuantConcProperty" version="4">
												<prop name="PropertyTypeName">Concentration</prop>
												<prop name="Position">4</prop>
												<prop name="IsDefault">1</prop>
												<prop name="Concentration">0</prop>
												<obj name="ChannelProp" class="ChannelProperty" version="1">
													<prop name="ChannelIdx">1</prop>
												</obj>
												<prop name="ReadOnly">1</prop>
											</obj>
											<obj name="PropertyObject" class="QuantCpHighProp" version="4">
												<prop name="PropertyTypeName">Cp High</prop>
												<prop name="Position">4</prop>
												<prop name="IsDefault">1</prop>
												<prop name="CpRangeHigh">0</prop>
												<obj name="ChannelProp" class="ChannelProperty" version="1">
													<prop name="ChannelIdx">1</prop>
												</obj>
												<prop name="ReadOnly">1</prop>
											</obj>
											<obj name="PropertyObject" class="QuantCpLowProp" version="4">
												<prop name="PropertyTypeName">Cp Low</prop>
												<prop name="Position">4</prop>
												<prop name="IsDefault">1</prop>
												<prop name="CpRangeLow">0</prop>
												<obj name="ChannelProp" class="ChannelProperty" version="1">
													<prop name="ChannelIdx">1</prop>
												</obj>
												<prop name="ReadOnly">1</prop>
											</obj>
											<obj name="PropertyObject" class="RQEffProp" version="4">
												<prop name="PropertyTypeName">Efficiency</prop>
												<prop name="Position">4</prop>
												<prop name="IsDefault">1</prop>
												<prop name="Efficiency">2</prop>
												<obj name="ChannelProp" class="ChannelProperty" version="1">
													<prop name="ChannelIdx">1</prop>
												</obj>
											</obj>
											<obj name="PropertyObject" class="ChannelGenotype" version="4">
												<prop name="PropertyTypeName">Melt Geno Genotype</prop>
												<prop name="Position">4</prop>
												<prop name="IsDefault">1</prop>
												<prop name="ReadOnly">1</prop>
												<obj name="ChannelProp" class="ChannelProperty" version="1">
													<prop name="ChannelIdx">1</prop>
												</obj>
											</obj>
											<obj name="PropertyObject" class="GroupChannelTypeProp" version="4">
												<prop name="PropertyTypeName">Melt Geno Sample Type</prop>
												<prop name="Position">4</prop>
												<prop name="IsDefault">0</prop>
												<prop name="GroupSampleType">mstUnknown</prop>
												<obj name="ChannelProp" class="ChannelProperty" version="1">
													<prop name="ChannelIdx">1</prop>
												</obj>
											</obj>
											<obj name="PropertyObject" class="QuantSampleTypeProperty" version="4">
												<prop name="PropertyTypeName">Quantification Sample Type</prop>
												<prop name="Position">4</prop>
												<prop name="IsDefault">0</prop>
												<prop name="SampleType">qsUnknown</prop>
												<obj name="ChannelProp" class="ChannelProperty" version="1">
													<prop name="ChannelIdx">1</prop>
												</obj>
											</obj>
											<obj name="PropertyObject" class="ChannelGenotype" version="4">
												<prop name="PropertyTypeName">Scanning Genotype</prop>
												<prop name="Position">4</prop>
												<prop name="IsDefault">1</prop>
												<prop name="ReadOnly">1</prop>
												<obj name="ChannelProp" class="ChannelProperty" version="1">
													<prop name="ChannelIdx">1</prop>
												</obj>
											</obj>
											<obj name="PropertyObject" class="GroupChannelTypeProp" version="4">
												<prop name="PropertyTypeName">Scanning Sample Type</prop>
												<prop name="Position">4</prop>
												<prop name="IsDefault">0</prop>
												<prop name="GroupSampleType">mstUnknown</prop>
												<obj name="ChannelProp" class="ChannelProperty" version="1">
													<prop name="ChannelIdx">1</prop>
												</obj>
											</obj>
											<obj name="PropertyObject" class="TargetName" version="4">
												<prop name="PropertyTypeName">Target Name</prop>
												<prop name="Position">4</prop>
												<prop name="IsDefault">1</prop>
												<obj name="ChannelProp" class="ChannelProperty" version="1">
													<prop name="ChannelIdx">1</prop>
												</obj>
											</obj>
											<obj name="PropertyObject" class="RQTargetProperty" version="4">
												<prop name="PropertyTypeName">Target Type</prop>
												<prop name="Position">4</prop>
												<prop name="IsDefault">0</prop>
												<prop name="TargetType">dtNone</prop>
												<obj name="ChannelProp" class="ChannelProperty" version="1">
													<prop name="ChannelIdx">1</prop>
												</obj>
											</obj>
										</list>
									</obj>
									<obj name="item" class="PropertyList" version="1">
										<list name="emlist" count="12">
											<obj name="PropertyObject" class="RQSampleTargetProperty" version="4">
												<prop name="PropertyTypeName">Combined Sample and Target Type</prop>
												<prop name="Position">4</prop>
												<prop name="IsDefault">0</prop>
												<obj name="ChannelProp" class="ChannelProperty" version="1">
													<prop name="ChannelIdx">2</prop>
												</obj>
											</obj>
											<obj name="PropertyObject" class="QuantConcProperty" version="4">
												<prop name="PropertyTypeName">Concentration</prop>
												<prop name="Position">4</prop>
												<prop name="IsDefault">1</prop>
												<prop name="Concentration">0</prop>
												<obj name="ChannelProp" class="ChannelProperty" version="1">
													<prop name="ChannelIdx">2</prop>
												</obj>
												<prop name="ReadOnly">1</prop>
											</obj>
											<obj name="PropertyObject" class="QuantCpHighProp" version="4">
												<prop name="PropertyTypeName">Cp High</prop>
												<prop name="Position">4</prop>
												<prop name="IsDefault">1</prop>
												<prop name="CpRangeHigh">0</prop>
												<obj name="ChannelProp" class="ChannelProperty" version="1">
													<prop name="ChannelIdx">2</prop>
												</obj>
												<prop name="ReadOnly">1</prop>
											</obj>
											<obj name="PropertyObject" class="QuantCpLowProp" version="4">
												<prop name="PropertyTypeName">Cp Low</prop>
												<prop name="Position">4</prop>
												<prop name="IsDefault">1</prop>
												<prop name="CpRangeLow">0</prop>
												<obj name="ChannelProp" class="ChannelProperty" version="1">
													<prop name="ChannelIdx">2</prop>
												</obj>
												<prop name="ReadOnly">1</prop>
											</obj>
											<obj name="PropertyObject" class="RQEffProp" version="4">
												<prop name="PropertyTypeName">Efficiency</prop>
												<prop name="Position">4</prop>
												<prop name="IsDefault">1</prop>
												<prop name="Efficiency">2</prop>
												<obj name="ChannelProp" class="ChannelProperty" version="1">
													<prop name="ChannelIdx">2</prop>
												</obj>
											</obj>
											<obj name="PropertyObject" class="ChannelGenotype" version="4">
												<prop name="PropertyTypeName">Melt Geno Genotype</prop>
												<prop name="Position">4</prop>
												<prop name="IsDefault">1</prop>
												<prop name="ReadOnly">1</prop>
												<obj name="ChannelProp" class="ChannelProperty" version="1">
													<prop name="ChannelIdx">2</prop>
												</obj>
											</obj>
											<obj name="PropertyObject" class="GroupChannelTypeProp" version="4">
												<prop name="PropertyTypeName">Melt Geno Sample Type</prop>
												<prop name="Position">4</prop>
												<prop name="IsDefault">0</prop>
												<prop name="GroupSampleType">mstUnknown</prop>
												<obj name="ChannelProp" class="ChannelProperty" version="1">
													<prop name="ChannelIdx">2</prop>
												</obj>
											</obj>
											<obj name="PropertyObject" class="QuantSampleTypeProperty" version="4">
												<prop name="PropertyTypeName">Quantification Sample Type</prop>
												<prop name="Position">4</prop>
												<prop name="IsDefault">0</prop>
												<prop name="SampleType">qsUnknown</prop>
												<obj name="ChannelProp" class="ChannelProperty" version="1">
													<prop name="ChannelIdx">2</prop>
												</obj>
											</obj>
											<obj name="PropertyObject" class="ChannelGenotype" version="4">
												<prop name="PropertyTypeName">Scanning Genotype</prop>
												<prop name="Position">4</prop>
												<prop name="IsDefault">1</prop>
												<prop name="ReadOnly">1</prop>
												<obj name="ChannelProp" class="ChannelProperty" version="1">
													<prop name="ChannelIdx">2</prop>
												</obj>
											</obj>
											<obj name="PropertyObject" class="GroupChannelTypeProp" version="4">
												<prop name="PropertyTypeName">Scanning Sample Type</prop>
												<prop name="Position">4</prop>
												<prop name="IsDefault">0</prop>
												<prop name="GroupSampleType">mstUnknown</prop>
												<obj name="ChannelProp" class="ChannelProperty" version="1">
													<prop name="ChannelIdx">2</prop>
												</obj>
											</obj>
											<obj name="PropertyObject" class="TargetName" version="4">
												<prop name="PropertyTypeName">Target Name</prop>
												<prop name="Position">4</prop>
												<prop name="IsDefault">1</prop>
												<obj name="ChannelProp" class="ChannelProperty" version="1">
													<prop name="ChannelIdx">2</prop>
												</obj>
											</obj>
											<obj name="PropertyObject" class="RQTargetProperty" version="4">
												<prop name="PropertyTypeName">Target Type</prop>
												<prop name="Position">4</prop>
												<prop name="IsDefault">0</prop>
												<prop name="TargetType">dtNone</prop>
												<obj name="ChannelProp" class="ChannelProperty" version="1">
													<prop name="ChannelIdx">2</prop>
												</obj>
											</obj>
										</list>
									</obj>
									<obj name="item" class="PropertyList" version="1">
										<list name="emlist" count="12">
											<obj name="PropertyObject" class="RQSampleTargetProperty" version="4">
												<prop name="PropertyTypeName">Combined Sample and Target Type</prop>
												<prop name="Position">4</prop>
												<prop name="IsDefault">0</prop>
												<obj name="ChannelProp" class="ChannelProperty" version="1">
													<prop name="ChannelIdx">3</prop>
												</obj>
											</obj>
											<obj name="PropertyObject" class="QuantConcProperty" version="4">
												<prop name="PropertyTypeName">Concentration</prop>
												<prop name="Position">4</prop>
												<prop name="IsDefault">1</prop>
												<prop name="Concentration">0</prop>
												<obj name="ChannelProp" class="ChannelProperty" version="1">
													<prop name="ChannelIdx">3</prop>
												</obj>
												<prop name="ReadOnly">1</prop>
											</obj>
											<obj name="PropertyObject" class="QuantCpHighProp" version="4">
												<prop name="PropertyTypeName">Cp High</prop>
												<prop name="Position">4</prop>
												<prop name="IsDefault">1</prop>
												<prop name="CpRangeHigh">0</prop>
												<obj name="ChannelProp" class="ChannelProperty" version="1">
													<prop name="ChannelIdx">3</prop>
												</obj>
												<prop name="ReadOnly">1</prop>
											</obj>
											<obj name="PropertyObject" class="QuantCpLowProp" version="4">
												<prop name="PropertyTypeName">Cp Low</prop>
												<prop name="Position">4</prop>
												<prop name="IsDefault">1</prop>
												<prop name="CpRangeLow">0</prop>
												<obj name="ChannelProp" class="ChannelProperty" version="1">
													<prop name="ChannelIdx">3</prop>
												</obj>
												<prop name="ReadOnly">1</prop>
											</obj>
											<obj name="PropertyObject" class="RQEffProp" version="4">
												<prop name="PropertyTypeName">Efficiency</prop>
												<prop name="Position">4</prop>
												<prop name="IsDefault">1</prop>
												<prop name="Efficiency">2</prop>
												<obj name="ChannelProp" class="ChannelProperty" version="1">
													<prop name="ChannelIdx">3</prop>
												</obj>
											</obj>
											<obj name="PropertyObject" class="ChannelGenotype" version="4">
												<prop name="PropertyTypeName">Melt Geno Genotype</prop>
												<prop name="Position">4</prop>
												<prop name="IsDefault">1</prop>
												<prop name="ReadOnly">1</prop>
												<obj name="ChannelProp" class="ChannelProperty" version="1">
													<prop name="ChannelIdx">3</prop>
												</obj>
											</obj>
											<obj name="PropertyObject" class="GroupChannelTypeProp" version="4">
												<prop name="PropertyTypeName">Melt Geno Sample Type</prop>
												<prop name="Position">4</prop>
												<prop name="IsDefault">0</prop>
												<prop name="GroupSampleType">mstUnknown</prop>
												<obj name="ChannelProp" class="ChannelProperty" version="1">
													<prop name="ChannelIdx">3</prop>
												</obj>
											</obj>
											<obj name="PropertyObject" class="QuantSampleTypeProperty" version="4">
												<prop name="PropertyTypeName">Quantification Sample Type</prop>
												<prop name="Position">4</prop>
												<prop name="IsDefault">0</prop>
												<prop name="SampleType">qsUnknown</prop>
												<obj name="ChannelProp" class="ChannelProperty" version="1">
													<prop name="ChannelIdx">3</prop>
												</obj>
											</obj>
											<obj name="PropertyObject" class="ChannelGenotype" version="4">
												<prop name="PropertyTypeName">Scanning Genotype</prop>
												<prop name="Position">4</prop>
												<prop name="IsDefault">1</prop>
												<prop name="ReadOnly">1</prop>
												<obj name="ChannelProp" class="ChannelProperty" version="1">
													<prop name="ChannelIdx">3</prop>
												</obj>
											</obj>
											<obj name="PropertyObject" class="GroupChannelTypeProp" version="4">
												<prop name="PropertyTypeName">Scanning Sample Type</prop>
												<prop name="Position">4</prop>
												<prop name="IsDefault">0</prop>
												<prop name="GroupSampleType">mstUnknown</prop>
												<obj name="ChannelProp" class="ChannelProperty" version="1">
													<prop name="ChannelIdx">3</prop>
												</obj>
											</obj>
											<obj name="PropertyObject" class="TargetName" version="4">
												<prop name="PropertyTypeName">Target Name</prop>
												<prop name="Position">4</prop>
												<prop name="IsDefault">1</prop>
												<obj name="ChannelProp" class="ChannelProperty" version="1">
													<prop name="ChannelIdx">3</prop>
												</obj>
											</obj>
											<obj name="PropertyObject" class="RQTargetProperty" version="4">
												<prop name="PropertyTypeName">Target Type</prop>
												<prop name="Position">4</prop>
												<prop name="IsDefault">0</prop>
												<prop name="TargetType">dtNone</prop>
												<obj name="ChannelProp" class="ChannelProperty" version="1">
													<prop name="ChannelIdx">3</prop>
												</obj>
											</obj>
										</list>
									</obj>
								</list>
							</obj>
						</obj>
						<prop name="ChannelPropertyCount">4</prop>
						<prop name="ContainerPosition">4</prop>
						<prop name="HasSampleProperties">1</prop>
						<obj name="SampleProperties" class="PropertyList" version="1">
							<list name="emlist" count="14">
								<obj name="PropertyObject" class="SamplePrefColor" version="4">
									<prop name="PropertyTypeName">Color</prop>
									<prop name="Position">4</prop>
									<prop name="IsDefault">0</prop>
									<prop name="Color">clGray</prop>
								</obj>
								<obj name="PropertyObject" class="DominantChannelProp" version="4">
									<prop name="PropertyTypeName">Dominant Channel</prop>
									<prop name="Position">4</prop>
									<prop name="IsDefault">0</prop>
									<prop name="DominantChannel">0</prop>
								</obj>
								<obj name="PropertyObject" class="Genotype" version="4">
									<prop name="PropertyTypeName">EndPt Genotype</prop>
									<prop name="Position">4</prop>
									<prop name="IsDefault">1</prop>
									<prop name="ReadOnly">1</prop>
								</obj>
								<obj name="PropertyObject" class="GroupingSample" version="4">
									<prop name="PropertyTypeName">EndPt Sample Type</prop>
									<prop name="Position">4</prop>
									<prop name="IsDefault">0</prop>
									<prop name="GroupSampleType">mstUnknown</prop>
								</obj>
								<obj name="PropertyObject" class="SamplePrefLineStyle" version="4">
									<prop name="PropertyTypeName">Line Style</prop>
									<prop name="Position">4</prop>
									<prop name="IsDefault">0</prop>
									<prop name="LineStyle">psSolid</prop>
								</obj>
								<obj name="PropertyObject" class="GenSampleEditNotes" version="4">
									<prop name="PropertyTypeName">Notes</prop>
									<prop name="Position">4</prop>
									<prop name="IsDefault">1</prop>
								</obj>
								<obj name="PropertyObject" class="SamplePrefPointStyle" version="4">
									<prop name="PropertyTypeName">Point Style</prop>
									<prop name="Position">4</prop>
									<prop name="IsDefault">0</prop>
									<prop name="PointStyle">psNothing</prop>
								</obj>
								<obj name="PropertyObject" class="GenSampleEditPosition" version="4">
									<prop name="PropertyTypeName">Position</prop>
									<prop name="Position">4</prop>
									<prop name="IsDefault">1</prop>
								</obj>
								<obj name="PropertyObject" class="GenSampleEditReplicate" version="4">
									<prop name="PropertyTypeName">Replicate of</prop>
									<prop name="Position">4</prop>
									<prop name="IsDefault">1</prop>
									<prop name="ReplicateOf">-1</prop>
								</obj>
								<obj name="PropertyObject" class="HTCSampleID" version="4">
									<prop name="PropertyTypeName">Sample ID</prop>
									<prop name="Position">4</prop>
									<prop name="IsDefault">1</prop>
								</obj>
								<obj name="PropertyObject" class="GenSampleEditName" version="4">
									<prop name="PropertyTypeName">Sample Name</prop>
									<prop name="Position">4</prop>
									<prop name="IsDefault">1</prop>
									<prop name="name">Sample 5</prop>
								</obj>
								<obj name="PropertyObject" class="HTCSamplePrepNotes" version="4">
									<prop name="PropertyTypeName">Sample Prep Notes</prop>
									<prop name="Position">4</prop>
									<prop name="IsDefault">1</prop>
								</obj>
								<obj name="PropertyObject" class="GenSampleEditSubset" version="4">
									<prop name="PropertyTypeName">Subsets</prop>
									<prop name="Position">4</prop>
									<prop name="IsDefault">1</prop>
								</obj>
								<obj name="PropertyObject" class="SamplePrefWidth" version="5">
									<prop name="PropertyTypeName">Width</prop>
									<prop name="Position">4</prop>
									<prop name="IsDefault">1</prop>
									<prop name="Width">1</prop>
								</obj>
							</list>
						</obj>
					</obj>
					<obj name="item" class="SamplePropInfo" version="1">
						<obj name="ChannelProperties" class="ChanPropList" version="2">
							<obj name="ChannelProperties" class="EMList" version="1">
								<list name="emlist" count="4">
									<obj name="item" class="PropertyList" version="1">
										<list name="emlist" count="12">
											<obj name="PropertyObject" class="RQSampleTargetProperty" version="4">
												<prop name="PropertyTypeName">Combined Sample and Target Type</prop>
												<prop name="Position">5</prop>
												<prop name="IsDefault">0</prop>
												<obj name="ChannelProp" class="ChannelProperty" version="1">
													<prop name="ChannelIdx">0</prop>
												</obj>
											</obj>
											<obj name="PropertyObject" class="QuantConcProperty" version="4">
												<prop name="PropertyTypeName">Concentration</prop>
												<prop name="Position">5</prop>
												<prop name="IsDefault">1</prop>
												<prop name="Concentration">0</prop>
												<obj name="ChannelProp" class="ChannelProperty" version="1">
													<prop name="ChannelIdx">0</prop>
												</obj>
												<prop name="ReadOnly">1</prop>
											</obj>
											<obj name="PropertyObject" class="QuantCpHighProp" version="4">
												<prop name="PropertyTypeName">Cp High</prop>
												<prop name="Position">5</prop>
												<prop name="IsDefault">1</prop>
												<prop name="CpRangeHigh">0</prop>
												<obj name="ChannelProp" class="ChannelProperty" version="1">
													<prop name="ChannelIdx">0</prop>
												</obj>
												<prop name="ReadOnly">1</prop>
											</obj>
											<obj name="PropertyObject" class="QuantCpLowProp" version="4">
												<prop name="PropertyTypeName">Cp Low</prop>
												<prop name="Position">5</prop>
												<prop name="IsDefault">1</prop>
												<prop name="CpRangeLow">0</prop>
												<obj name="ChannelProp" class="ChannelProperty" version="1">
													<prop name="ChannelIdx">0</prop>
												</obj>
												<prop name="ReadOnly">1</prop>
											</obj>
											<obj name="PropertyObject" class="RQEffProp" version="4">
												<prop name="PropertyTypeName">Efficiency</prop>
												<prop name="Position">5</prop>
												<prop name="IsDefault">1</prop>
												<prop name="Efficiency">2</prop>
												<obj name="ChannelProp" class="ChannelProperty" version="1">
													<prop name="ChannelIdx">0</prop>
												</obj>
											</obj>
											<obj name="PropertyObject" class="ChannelGenotype" version="4">
												<prop name="PropertyTypeName">Melt Geno Genotype</prop>
												<prop name="Position">5</prop>
												<prop name="IsDefault">1</prop>
												<prop name="ReadOnly">1</prop>
												<obj name="ChannelProp" class="ChannelProperty" version="1">
													<prop name="ChannelIdx">0</prop>
												</obj>
											</obj>
											<obj name="PropertyObject" class="GroupChannelTypeProp" version="4">
												<prop name="PropertyTypeName">Melt Geno Sample Type</prop>
												<prop name="Position">5</prop>
												<prop name="IsDefault">0</prop>
												<prop name="GroupSampleType">mstUnknown</prop>
												<obj name="ChannelProp" class="ChannelProperty" version="1">
													<prop name="ChannelIdx">0</prop>
												</obj>
											</obj>
											<obj name="PropertyObject" class="QuantSampleTypeProperty" version="4">
												<prop name="PropertyTypeName">Quantification Sample Type</prop>
												<prop name="Position">5</prop>
												<prop name="IsDefault">0</prop>
												<prop name="SampleType">qsUnknown</prop>
												<obj name="ChannelProp" class="ChannelProperty" version="1">
													<prop name="ChannelIdx">0</prop>
												</obj>
											</obj>
											<obj name="PropertyObject" class="ChannelGenotype" version="4">
												<prop name="PropertyTypeName">Scanning Genotype</prop>
												<prop name="Position">5</prop>
												<prop name="IsDefault">1</prop>
												<prop name="ReadOnly">1</prop>
												<obj name="ChannelProp" class="ChannelProperty" version="1">
													<prop name="ChannelIdx">0</prop>
												</obj>
											</obj>
											<obj name="PropertyObject" class="GroupChannelTypeProp" version="4">
												<prop name="PropertyTypeName">Scanning Sample Type</prop>
												<prop name="Position">5</prop>
												<prop name="IsDefault">0</prop>
												<prop name="GroupSampleType">mstUnknown</prop>
												<obj name="ChannelProp" class="ChannelProperty" version="1">
													<prop name="ChannelIdx">0</prop>
												</obj>
											</obj>
											<obj name="PropertyObject" class="TargetName" version="4">
												<prop name="PropertyTypeName">Target Name</prop>
												<prop name="Position">5</prop>
												<prop name="IsDefault">1</prop>
												<obj name="ChannelProp" class="ChannelProperty" version="1">
													<prop name="ChannelIdx">0</prop>
												</obj>
											</obj>
											<obj name="PropertyObject" class="RQTargetProperty" version="4">
												<prop name="PropertyTypeName">Target Type</prop>
												<prop name="Position">5</prop>
												<prop name="IsDefault">0</prop>
												<prop name="TargetType">dtNone</prop>
												<obj name="ChannelProp" class="ChannelProperty" version="1">
													<prop name="ChannelIdx">0</prop>
												</obj>
											</obj>
										</list>
									</obj>
									<obj name="item" class="PropertyList" version="1">
										<list name="emlist" count="12">
											<obj name="PropertyObject" class="RQSampleTargetProperty" version="4">
												<prop name="PropertyTypeName">Combined Sample and Target Type</prop>
												<prop name="Position">5</prop>
												<prop name="IsDefault">0</prop>
												<obj name="ChannelProp" class="ChannelProperty" version="1">
													<prop name="ChannelIdx">1</prop>
												</obj>
											</obj>
											<obj name="PropertyObject" class="QuantConcProperty" version="4">
												<prop name="PropertyTypeName">Concentration</prop>
												<prop name="Position">5</prop>
												<prop name="IsDefault">1</prop>
												<prop name="Concentration">0</prop>
												<obj name="ChannelProp" class="ChannelProperty" version="1">
													<prop name="ChannelIdx">1</prop>
												</obj>
												<prop name="ReadOnly">1</prop>
											</obj>
											<obj name="PropertyObject" class="QuantCpHighProp" version="4">
												<prop name="PropertyTypeName">Cp High</prop>
												<prop name="Position">5</prop>
												<prop name="IsDefault">1</prop>
												<prop name="CpRangeHigh">0</prop>
												<obj name="ChannelProp" class="ChannelProperty" version="1">
													<prop name="ChannelIdx">1</prop>
												</obj>
												<prop name="ReadOnly">1</prop>
											</obj>
											<obj name="PropertyObject" class="QuantCpLowProp" version="4">
												<prop name="PropertyTypeName">Cp Low</prop>
												<prop name="Position">5</prop>
												<prop name="IsDefault">1</prop>
												<prop name="CpRangeLow">0</prop>
												<obj name="ChannelProp" class="ChannelProperty" version="1">
													<prop name="ChannelIdx">1</prop>
												</obj>
												<prop name="ReadOnly">1</prop>
											</obj>
											<obj name="PropertyObject" class="RQEffProp" version="4">
												<prop name="PropertyTypeName">Efficiency</prop>
												<prop name="Position">5</prop>
												<prop name="IsDefault">1</prop>
												<prop name="Efficiency">2</prop>
												<obj name="ChannelProp" class="ChannelProperty" version="1">
													<prop name="ChannelIdx">1</prop>
												</obj>
											</obj>
											<obj name="PropertyObject" class="ChannelGenotype" version="4">
												<prop name="PropertyTypeName">Melt Geno Genotype</prop>
												<prop name="Position">5</prop>
												<prop name="IsDefault">1</prop>
												<prop name="ReadOnly">1</prop>
												<obj name="ChannelProp" class="ChannelProperty" version="1">
													<prop name="ChannelIdx">1</prop>
												</obj>
											</obj>
											<obj name="PropertyObject" class="GroupChannelTypeProp" version="4">
												<prop name="PropertyTypeName">Melt Geno Sample Type</prop>
												<prop name="Position">5</prop>
												<prop name="IsDefault">0</prop>
												<prop name="GroupSampleType">mstUnknown</prop>
												<obj name="ChannelProp" class="ChannelProperty" version="1">
													<prop name="ChannelIdx">1</prop>
												</obj>
											</obj>
											<obj name="PropertyObject" class="QuantSampleTypeProperty" version="4">
												<prop name="PropertyTypeName">Quantification Sample Type</prop>
												<prop name="Position">5</prop>
												<prop name="IsDefault">0</prop>
												<prop name="SampleType">qsUnknown</prop>
												<obj name="ChannelProp" class="ChannelProperty" version="1">
													<prop name="ChannelIdx">1</prop>
												</obj>
											</obj>
											<obj name="PropertyObject" class="ChannelGenotype" version="4">
												<prop name="PropertyTypeName">Scanning Genotype</prop>
												<prop name="Position">5</prop>
												<prop name="IsDefault">1</prop>
												<prop name="ReadOnly">1</prop>
												<obj name="ChannelProp" class="ChannelProperty" version="1">
													<prop name="ChannelIdx">1</prop>
												</obj>
											</obj>
											<obj name="PropertyObject" class="GroupChannelTypeProp" version="4">
												<prop name="PropertyTypeName">Scanning Sample Type</prop>
												<prop name="Position">5</prop>
												<prop name="IsDefault">0</prop>
												<prop name="GroupSampleType">mstUnknown</prop>
												<obj name="ChannelProp" class="ChannelProperty" version="1">
													<prop name="ChannelIdx">1</prop>
												</obj>
											</obj>
											<obj name="PropertyObject" class="TargetName" version="4">
												<prop name="PropertyTypeName">Target Name</prop>
												<prop name="Position">5</prop>
												<prop name="IsDefault">1</prop>
												<obj name="ChannelProp" class="ChannelProperty" version="1">
													<prop name="ChannelIdx">1</prop>
												</obj>
											</obj>
											<obj name="PropertyObject" class="RQTargetProperty" version="4">
												<prop name="PropertyTypeName">Target Type</prop>
												<prop name="Position">5</prop>
												<prop name="IsDefault">0</prop>
[truncated: 2,485,254 more chars]
