# Supplementary material for: Unique sperm haplotypes are associated with phenotypically different sperm subpopulations in Astyanax fish
Source: BMC Biol. 2018 Jul 5;16:72. doi: 10.1186/s12915-018-0538-z (PMC6032774; doi:10.1186/s12915-018-0538-z)
Supplement: Supplementary file 8 — Original data. Each subfolder has two ixo files output by the Roche LightCycler480. The two files cover qPCR results for oca2 and mc1r. Subfolder names end in 1, 2, or 3, denoting which subpopulation of sperm was analyzed. (ZIP 10643 kb) [file 12915_2018_538_MOESM8_ESM.zip › FishA Pop2_2/May 13 2016 SpermPopAP2-2 FACS PEP Plate 0025mc1r RK.ixo]

<objectstream signature="IXOS" version="1">
	<obj name="root" class="HTCExperiment" version="5">
		<prop name="name">May 13 2016 SpermPopAP2-2 FACS PEP Plate 0025mc1r RK</prop>
		<prop name="UID">E2AB4606AC7C4416B66488CE48D63639</prop>
		<prop name="OwnerUID">C6C05626183A45218341EE89EA1A5F2A</prop>
		<prop name="Created">2016-05-16T10:18:57.317</prop>
		<prop name="CreatedBy">C6C05626183A45218341EE89EA1A5F2A</prop>
		<prop name="CreatedByName">System Admin</prop>
		<prop name="LastModified">2016-05-16T12:05:24.215</prop>
		<prop name="LastModifiedBy">C6C05626183A45218341EE89EA1A5F2A</prop>
		<prop name="LastModifiedByName">System Admin</prop>
		<list name="AppliedTemplates" count="1">
			<item>Borowsky Protocol PEP product version</item>
		</list>
		<list name="TemplateOwners" count="1">
			<item>System Admin</item>
		</list>
		<prop name="SWVersion">LCS480 1.5.1.62</prop>
		<obj name="AppProperty" class="TAppProperty" version="2">
			<prop name="Created">2016-05-16T10:18:57.317</prop>
			<prop name="LastModified">1899-12-30T00:00:00.000</prop>
		</obj>
		<obj name="ConProperty" class="TAppProperty" version="2">
			<prop name="Created">2016-05-16T10:18:57.317</prop>
			<prop name="LastModified">1899-12-30T00:00:00.000</prop>
		</obj>
		<obj name="run" class="HTCRun" version="7">
			<prop name="name">Run</prop>
			<prop name="Created">2016-05-16T10:18:57.310</prop>
			<prop name="LastModified">2016-05-16T12:05:08.122</prop>
			<obj name="AppProperty" class="TAppProperty" version="2">
				<prop name="Created">2016-05-16T10:18:57.310</prop>
				<prop name="LastModified">1899-12-30T00:00:00.000</prop>
			</obj>
			<obj name="ConProperty" class="TAppProperty" version="2">
				<prop name="Created">2016-05-16T10:18:57.310</prop>
				<prop name="LastModified">1899-12-30T00:00:00.000</prop>
				<prop name="HasProperties">1</prop>
				<obj name="_Properties" class="TAppProperties" version="1">
					<prop name="Created">2016-05-16T10:18:57.310</prop>
					<prop name="LastModified">1899-12-30T00:00:00.000</prop>
					<list name="emlist" count="4">
						<obj name="item" class="TAppProperty" version="2">
							<prop name="name">TopChart</prop>
							<prop name="Created">2016-05-16T10:19:04.273</prop>
							<prop name="LastModified">1899-12-30T00:00:00.000</prop>
						</obj>
						<obj name="item" class="TAppProperty" version="2">
							<prop name="name">LeftChart</prop>
							<prop name="Created">2016-05-16T10:19:04.273</prop>
							<prop name="LastModified">1899-12-30T00:00:00.000</prop>
						</obj>
						<obj name="item" class="TAppProperty" version="2">
							<prop name="name">RightChart</prop>
							<prop name="Created">2016-05-16T10:19:04.273</prop>
							<prop name="LastModified">1899-12-30T00:00:00.000</prop>
						</obj>
						<obj name="item" class="TAppProperty" version="2">
							<prop name="name">RunOverviewChart</prop>
							<prop name="Created">2016-05-16T10:19:04.273</prop>
							<prop name="LastModified">1899-12-30T00:00:00.000</prop>
						</obj>
					</list>
				</obj>
			</obj>
			<prop name="State">3</prop>
			<prop name="StartTime">2016-05-16T10:20:03.425</prop>
			<prop name="EndTime">2016-05-16T12:05:08.120</prop>
			<prop name="InstrumentID">28159</prop>
			<prop name="InstrumentVersion">HTC_VER_10</prop>
			<prop name="InstrumentName">28159</prop>
			<prop name="InstrCalibrationDate">1899.12.30 00:00:00:00</prop>
			<prop name="Technician">System Admin</prop>
			<prop name="AcqStoreClass">HTCAcquisitionStore</prop>
			<prop name="AcquisitionStore">eJzU3Vuzqkq2KOq/sqPivPkgqIhE7FURXBogcm2AF94AFRQviNzk159mt4+qWStq7zoPfawz53wYEX2KkqAts322zPR/35Pz/7rF18N//a263+u//a/0Ej+f//U3PZDF9NGcnqf6dL/59b06/O1/tYfqSX/919/Yv/39f5fVvfx+ppzHt9vhIt+bW/23v8/+9/j92L8c4cfX8nL4PkCY/zricnrWv17jlV4OTzr/+5j/+hvH0Cn+2bZlfbj+o23B17H/5+a41T2r4uvf/s7+u5Ycsuvh3Yp/9+Dnhf/O/Jv2/eFu/LOVs/9LI+kOqpf7H572hwZP/7XBwelKZ51OJnOW+TetCg7X8m9//39mzEziRWBnn3+kf9f+zxvxhyv4w4PLW51Vn1MJgvBvDljHl9P+398YPBzp0ebw1QxlosKC+fXfv7vHKb3SLVPjlD43f/v75P9wGN0e93661c+//d1YQ45ZtTSYnSE6e7W4hxU+tMRkotZ99dr5dTvgBlST2T35016b72YJZqPYKJKtL+da1Ic3rLaGDJEQYKn5E0/DWxzITAIV/W2n1gSr1c0Mo1XXlVp5AxvPgUaP++sXautDuMc2GtvM7uwOqqasix5zN1WYaGsOtcaddjy2TGQzURUHa025iBaed2Mj3LGqtNeMa3rE81I3Ibmq4l4bTWcdNv1OKDZZHPRawHsXbPSjWiT7SyFpwem+xmLbm2EiyGKvNX6Y4IkVdYh5o1e1zXBn8bqsrCLhJkOuheN7iyWzofObE2mtzZusw0sw6HS991eubUZejvdjZofRaCeWmgEhgw9mZTG7u8So2oNLeWwGW4NdKgySNl/DFq+NaxWxvlAkLbxaZ6z2Y7uILldqf1B2FVbafcRsnu45127aLsL7pF4VUVIEtrZ2rRibVF8xseXLnCaclies/MQK41pt92qePV94fh5Menz72muTi9jgtTAc2Clbv9YgWw54Oo/scHfgX6X269Mxpmj60ZDimNl/CimeEafK55//W0j9u7D4sZCSp7Mp87Mhpa+PNrqvnAFPvUQRmP3RQ1huGCaIjnsDGjy4aLflwCDTLy4w5g8LtIbnK/Qyz1ZhrUwRleXlWXha9LwAMqc7qt20Cn1Zexrw3LU5mluPYXCpxz1YymhAdcPWTHD3rRIEbqqjfc5mDB7vBxsGbYhRLC5PxptNRzkU8+MFtdVpWvj8S+BgtooHdC17AK+1LQkC9WzgMq7YMFi85hyI8jhGI27uISrjxoCDR9fnGGXL4Hh56CEoZR7dZjcB1CLehra4qbhy2z70Jahq6G/uFe1LMn2/Pj1/OzFTBOY4C3EdJAJYrRLj0qz7whs3exb0zKTXh4YLke3NCwT76QnlUU7PL9IDB0czeKDqSl2BPV/T9Rq8hkptcEzwMA8SDM7URkMsZoWH18qASqp2CDFXApaVg+BWrYLG1qT3ZwU1nf+mLFH16mnhDaXdQwKuj7ZhTBi/lmIbHpsqR4spWAZPUKsw32zpfkSzGQR8bOfQYnJCbXzgGDyMhTX8tpCazxc/NEpNfmdIScpC+OGQOkSvOcrZoi1QpbEKpjCZo7NS2yI4BHwNR6tmUd9WTeFXkEQQzbUHSqxbM1gDL8BoPhkjvc838INkxcHrsfHR1PsLE9z2qz1w2hHQMM2GPpIjCtml4qe46q0bEwRRRSFavwZcZsUAQQuLNSyskYAWu7oyGGkUolYw1tApyq7wgoNlw/3uxOhu7nXob/R5D9VYZlDlj9TeyZRe35hoI9S1Zc6gdrIiuJSrDpfC9F74hmD1kLnxCfVu2oHvHeYS3L1rh6vZuCqwyGMJ5vFZR/W5bpmgkp8I2lUW0JVvHeOv8ocN48VohLDQqsIrOgtBdg5TVEbcq/CVpGSBWSUKStq2ZfzT2GJhtq+WKJ1eZYHLSUUhv9/cqUtKewbz0TMHOX3N0DjPX+DxAneBmfvgUZ5WJ8YXuyfdr466KJmf0vWiQ13UNZo80UC5CwNtsYggvlAXJ86Mnrq4+bKG3E6oi7gV1P7b2NzDVJgIKD8fPeO/zISDTh/rKFv8UGDDL9TfF1IL/j8mfv8fR6npbw0pVp38cEhVyV1EqWDHhSWPm7USpwsF3XQqgj/aZyzsfDfy+GQrhDaNDmvluRxqb6zUND5ojLcHvecXHmsvRqFribkE1yG4eyN/zDF2Ad4ahCcTo3pT5SJIp4deWT2eIi4tQ6FRQBmXyq4/zz1OzpQQ20nOUtRmNCqK2wVj66e8hvkpO+LKKIDBJhI52O1EFUFfSox/m44vypI98p4wW1J7dqG7V8JxZqF91YTQGlWdAFwcLtE9zuQQ7eqkQnLJRJSNDmhUiseqsus8BUVZkgCfhy6ivChN0dmvFcZnh9yGqvW2aNtXNQwutZdDN7Z2KOYrBdAPOhaMabGkLqhWC2+xEnsQ+PsWtaOrMIG3QgGW2x0FkxdIhbfKcoTjahGj1VLi6nki2iCIOw1VhVcZL+TdXplOF5Q16Ceesfw2p1F2bBmo2ZnM+IXd05VPwwDN7rQMg9W0q4GG2RWqdkbttdzWVuguIOrFVALPEul6ygeD6Dgd3e8mp/sR2MUWjUWoM55wlP57SI3f4PpP8fW79fePh/5H9TebsfxPpaq/W3+S/LOdwOvRHUkXT6OIRoUsaLPJ4oHPiDMhAutUa2OuOuDudTHD3TjyI807LlK8chUdX/uki3uVXfDemBIT7bm+1vhlquFjf5OZ6DGXcg3TjMVy0ZhFtJ+ItXZhLBtvMKLHN1cZtSwg/WXblvQjh6SjY5R2eGJqhUkS9nzRVC7j8b4P7TCuDgFq/mK5wjbhSH9bvc+1ymCOWDPpiklizos0URFbfOQz0h8TB7V2jJdXPFuVGsYzi5E0oaak825MSYsL26P2Xp4x3hYM6U+lTkxTXW/AcyFZsFP5INL4wmuxuF/o/NeZhNoyJF0W8UsPIz2h+2MEM9KfLdnFThOyXIM16eqx70iP560iaLK/4PH8eGhFHAPd3+hhrbF+3a1i9zQUVTuW1gkfZUHPz1ZiTnqm+9/soxET3kNlr7FTL/noL+lL0l9BL4RPy1gVu0voc5rEZBmWnULnu3sHQQWd2pd1QLo1tvR+1a/FEy+wtSGeW6deE4Vdj/VpbjHJeeKzv0t/M4op4YdS1d+tP+6Hx9VdO6Z+/Ngwobe8kCbumoKoXQem8PZnAUFaX310a4eBQHQXNdx6U0LVZwbAh0A6PIZnSk0PHmnNuKcsdNyjQkdRK8a77hY22PntjMsgYAtv6ZoS7JYvSn2zbRP63mnBQvwaDDRd0lNwyQ8IJ2+coBO7lJoFJ6eE0DqWaO4fUxpXdg2NnknDoBjXlGq5MqWuI2dqooprlvGclJdgnwQJJamTO+ONV4c1yFHloiPnlMq2pcNB5lwX6Iy5Cb2+lqxhaSeUCtsCpYrm3qwh6m+USur7KSC3HxlkMPOA+t6cFSjeSZuWf6RxdzR7gZ+eDgZo0dFFWZPnECg5X8I1NAs0nrdpEQSbsQSveVvTOHjtC7TzuoerfNPRKLh5GDxnDqWefOCgKrMcBE8uQQBuukMnUSi1PRTNGnaPI6W6jc0w/mPdqOA07oqOymbg1y+b/dbfKJmGOIUH5TUZf/roL3g4ggH+/UhaLYDu3z2l9/canc90PFJ7GUmof1eqOptxi5/6jvJ360/8Hfqz04Q+cgVnrWF+nfPoduc29FgmqaEXOA7hNjSML194SuWEVY1gyA346j0RwN+Q/rQGbqF/ePAqrD1/jcatv4I3q+M9qFml0t8cPX8oSDeDujqgc8Ub42WHqgYlmjMoezCEuE9Jf0FIr6deDdJkPCL9Va/EQMm3ugI7d0FnPlxJf/uEzi+2cw6eikb6Wo1axpvdjD1cXdKZvricQu8kW3tgyvhFIbO5F8H0viB9reYFKl7Zhf6JI+0lq2uPrragLsAu6e/zgvS3sid0P/Yr0t/S0QQ09lfSn1DObVhOr2NcvrgnpX5iSiHExByao2AIgzgg/XWpC9SedQc4GVscnEExUbtoj8Jz3UoAabm6UYjmL8Yr5osSuKyZoxVtXqTpNOqhm75DPijPEByz5x7Cy6pCsC4NBLKSIrSPSU2p7pnux50jPdYu6U81bxSyO3N5AUmhLkI0Se8I0yqHaDwXUBOEPsQqfKpw3W8pdd+ch8KLiudv+0JlNuMX8x8Kqd+tv58epZ7PVMKVz5H+7HNXwsS6y+gI1Zhx7LHHwfi8TT3+7AjgjtsjKpfTsfXGlKKFH/3NzPPIm3LsCNy0Rwnaqnq8XTEH22O6NeiqmKAZr0gvdtJwijZJRVTPMWkkuLWlcnzpvDcq9r/019WFh5a2o/O1ct6DO3qS/sqHCoGwIr0MzJM+MhjIFNLasVcyx114M9Wh9jBBGylJkNloM5pQWFZCx9tOYaB14eUChdHJgKondMmrDCAoR0dVQfMu4fKm0fMHJ4tgAumeQuwf+ru06Q61VQpM4BNvP/pz1kclDGYS6Y9xPR21riO9fenvcn7S8UcPALdz5EBRigvCJZUYFPx8DRNuFqFSM0aIeYMGjFoKPodZaOAVgsspt93SoVH9sgBnmkk2HM53E61XJBf+CKU1RO4sQNEuSX+80fUABWlXgYPCeFiNJcXdLQJ0Tty/6M8NjzKD7TxXP/ozr5pe+JSYG39G/f1jVPof1R83ZxbTv4j+Fj9c+2ukWYZt5xhMPG8USRNHRYnXQTAhFm6km3pITuhpc9JEfD+tNT4sDtjwllHsYC3vtYvzvJBmVjIkA2Kv3eV0iVchV8Iker1rgThj8byfkf4qX2S1mV842CiMzMTyivR383Z7LDSV9Mc1gaRV54z0FzoQJuue9DdbWqQnCewwOewU1OrtzMR6IRhFXHZ5rnFmesCr162YeKt1udYfuwZLPhjBZuqQ/lSTuWEuG2oY4Ys0tuCWayxnJ9Kf0Xa1Jh/TCC9eoBc7GXtV4xakv/K2f9c6S9LfaMG0+HQD0lPNSWtt+q5NPu/7JSSlS/fnUS4yfIx5O4yEl3jRngPpr3hZpLsX9VuaeHryWJeixkTn/sRpwjHckK4zq4i8KWn3QncV77B2IDoX3kXT9fSB7SwehxtNJf1dXmGK7QlWzK6NlXft755gVlxWYZQqMqcdZpBhoa8tJrars6oxj64jPcqk9cXqFGmvi/Wk+2nakASbV69JJ3hh5qkWE/HqS/hd+uPm08lfRH/Tny6nC03loMLtGcaTyj0H/ishTXR7FjxuW0fwcJ0QjX5JGpyYix56zVRw1fFD4Qu72oZJrwSoScd34aCkVHA60ijBa7fPwr8PFsJ1ti1QtqQJoNBVBvDhfIqUtJH+tqeUxp1zskJnM3BFkD+dCJpST1B8RTUTJNGoBFxOHyh2A2nHzh0J4HpiUSothvR2oTMp2dhCiV1MwHt/uwLzmvRnvvYladIn/bVNhaiczJYJRsVBAG/1GKHy3E8K3D6qNRwKfYn2/UmpYzeqeqj16k7nk6eFfzw6NhTucMTlpp0VwXZjGaTD8RH1w4b0az/eWl0oHhqGNg+9x5n0qJ9If7b+IP15nqu+20PDp7zpGW9kkdb2nb5CpV9Twhxd6Pm9lXi43B24wjtAsocqIf0pVvUADA50P8Jhu6L7obKUd4ikTe+S2Gg9r1MmeN0FAUw3oHGU8+j+qNRZAdcHZ9QxmIQYLAUbqtX5u/bnx/r7/FJ1oTxCmIPvc6TR3xZSM+GnChW/W3+zn05VxdUCVwvSU5BHpA20RjwuZWhD32ErFqaJJFAGKrQhRjq95fZeayn1MpvCm89SCWJDEdFwL7fCK3zeBu/pbFAV8Mrgw1mV1AW1Kqqrgp5PWKvh/ppkqIb9PfQvAX2EmXrEognKQB/xlLSm3VsRHe16Kz7682bVCrXS6xjveCf9bS6TFKXFvimCCZNIMGxJf6aedjQksOUFmor0qFMQFcEoX+xBl14sGkF0L7xNvBCgaV5XtCZeF3o9zilEHNLfcjZ5UqJ7pL8n3XH5qf35w4lCtl754+/aH3uN1+CYZwmlQn0y3v35LOH4IP2pLVL763nJAXSuiivl1VEqerQE4BnTQp2pHkygXHgOjnvt8dFfwAVpD03c0P0eXkPoaxXpMRnHAtHhdi58Z7bIwTqfapRrpil8TiOdG8ajQ1gduiI47q0L6PZJoOA+v4rgyVF7NttAR1sqqP15y1/gELxrlRuVdDi/pCp42Y1C1JdIf9z7/vy2kJoLfxX9sT8cUkKfKijPRmPGUjZZD/jcSejGnAg4emvOGoa9N9gXgbGj8BgpKdP23rjkSEtTR7x89Ne7L4H56M9PzqUnSPI8/Ojvq/a3VCyZCZzclZS0XUjftb8v/S2iYe4NPWkKJ5rEgpBnHoVYJBQf/UmnLkM5K8ktQ5l91/7k+1mmUXHslooZiiKNVe+5KtdhHCl3862/f9b+8sl9hXI0kcNA4E7Sp/ZnTecQondyDSUOKZ1UUuWX/r5qfzbz1p8wkM6+9OesY2AwTbtv/amvixL6h460F5xmOnVDd5XG8iirKaSLDcoHV2HQiHPhoz/xcZAYf9egDeLIIv2l4pJCNqXXH29T+K79pQuXVTJ3Zn3X/vojPf6lPy1d/9KfVFghOqW7hO/a33NpkmCvQONvTPf/S39gTkTGP7nZGu6nAlEb7qS/2MyNP+gvuKzzP6X+/hFC/6P6m/OC8Fep/fE/XPv70t9taI0iKTlF1V635wOzh22GkbckLexf7hX3m7FZxIHgr7UUmCOe5IvBRHfxtNeMvXjBm3uXw+Q89L12vogG1qOHwsTLMf1dBDsWL+eYni8KGadN9MzF+6tVYLd+yraWDM8Uq9nILj4zP6We6bDOeSgS50n6O14WPDazqR3G0Yb0Fx47E09mR/pMHv1Fu1+WBzyfVitqT0B6KhfQYDHejorNKyP9yaJY0uu7ahHFp7OgaePFBqvKJk0FQ9drQl7EeK4POpPIKzQ08b4bSHs26a+7kf56Pu0wx7kNO2OPpLEgfeHJZ5fhbua9as3NqZPKho70V7Fe+dFfmSikv5FE+ltIM540vdPD6JmT1u7TIsKym1tFYr1Iu8+pd8KimDmwu+268lP7u7jemAmTDenviss9lusn6fZunW0SIV1vvoEVJIr44rTE2mV4PuSkU2UIVG0ZQ4dncTDDuI39SGM36RPvycFidlYk99oks1542c7o/KMj6fM3javzxWT6H/X3J5n5+dPjKg9jF8XswoJfw1tXj8pHfXdhKZV87nPw1/EOXXbKUOqTkv64mavROMMw5JBBQIiDaYiy2tWMvwVbgoynVNYd9Dr0jBWlmrpI2rAu/YTGLd9cw6BSaidFTkOpcUX620/PK7RXc46h4aDZg5y0e1xJl6bA0cKpwWbdCt1pNIOgSg8q8KU8RTHMGIpVwyIt4tFGOZZJOyuxQiijY4oyJ5aFl/Gkv0d9DlDpko7GYWEkgOpuRdQf+YQJTDvJ4TVrDdSceAgDS684SN3hjnp5nhYIt4MNV6fKUbm9ZoX/HFPqCiZPqbZYMxCYC9LbsRyT3s7GnLRl8SzI86BA64AzwCNH+hup55a0Fb8Kjw9rFtb1zUKttudM0BSj9Ud/rtuRxu4apZaqfEtQHzOP0O9mhz0kh8BEMa3ZwoeFY8Bt5rrftb8MDhIcxnyI7uw6Y4Js4qw/+pPn60noH182tX9dpWha+SwMTpeag4l1u6Bil3OiyEHgfleqOidT/dR3lL9bf8wPh1TvHwS02hPpKX2kF7AEmYzl66TBq5YIkIkH+Z36tYU/z0h/49x5oWH1LeAELQNevS6h9dDvYVDJ9JEWHG2HEvakwbG7YmG+4SkEXw96vn8zWDh4pxM6+ztpbL7ie9hzpD9jTfrz1zxppHuR/rQb3CFotGcNhdeaaGxepL/H8FzDNF2lqMG5BU8A04CWfetPppDx2JR0+eoHEZdmdmJ8X1pcgLFHE3RzsaTOYU8h7zGTEs3e7EIK4QeCzVwHVIehBq+drmzQHskSbTMgPa3mFEJecxRRzdw+RJWf70FQKkA9EerQF97TC7xrPEencQfGb/AhgfzUVdR97ApUdTpf4wU26i5fhZhwpgDdlY5z7WCgpPFpsR/9uXo3FIHolwKspHiEykMtINhn1P6V/ajR3UcN44ftYg0Hd/5C1Ss7Sv2LtIR9dKLj+xO93jRPa6gqc4navKD308rMEuImHqMsPXsGXelpw5jTV2il1sB41zvp8beF1Jz5qcnUf7WZnx/9NXfSnrYTWXjOChndkBdDT3/lKmTp9uDxZikw1i0e54p71xmvCzWp8IvXL/1xljb61p9VTSuPX2tzxlpcvAja7P4989Nzr2ND2fFPCZ2jQhq5LY75R39/qP0995QYalpEehMU0uBlxWTftb8v/RVBp+Kyvr81V457Zey6pM+R+S8zP52nNoKP/o6jGfXytkjnq1e+CvEmlT61P1+3xqj4bSeh/TKkwkPHW8Pt+dafu1YKnJ4pnZJvlKg5ty0U2IzEHDbmIvroz9OmGQtlstRRch8qjQLxv5n5CeOsQHF+keFT+xO2zwRXw90Af+RLNhyHkEL0OSH91SNXUPgCHLTY6yK0m1GvQnWk9huXrVwEj0OOn9ofxA+98KPLW39ZaKHd3wGC5VNSYczQcC8rPN2PVhb3UI4WiFZ+khkvHpH2ZlfS69fMT2zf6eKfUH//WLn4P6o/wt9/XqT0J1n3N5/9bCdgbMMMn3VEmou3g6FdvXuFtZua4e7KkRaGV1thpN5MJrJ50h9s7hlWmmkw8c3y99qehSuWp1BmdqQSVrtpzArvkwWECcdJ3Ed/TemZTLwpJUlzGEDM7LUSxvXZt7UVUNCdhxnpafkgvSRHpsVWXaqQcKtzqbEKs8D2HJFudtoZtddhZ5GO1gaTgIel1mbegTTqkI4aifS1aMUGG/40hk1/Jv09lqTZ5tSoRbwvSH+Owuzw1hqkRfvZsdps6GK8R5MlxOoutz/6O82vdL3BlvQXtB1p6iW/z//Icy2+wgvPxmPJ7PYnudZeIumvmQ52mKwFr9a8PB3wIToWExttwNGgv+Spu4uXsKuPpL+HYqXYeDXp0LuTvtaYnfDyujuQbA9Zrfnc/UHHb8UwchzSX1xbe3wkDbWXuwS2Nlq99b2sVhBNxi9W63jS+7WT3rVHDAxNSzNqr74wIRk1cqRNNosnttWI2sMc6f20xO6F1/ZG57ecs/G79Ldg2Nl/HFf/HPqbKj9c+9NT08OVemOBEsKRCkVtBu9pVWzoDdf9Ba5aQ+PihB73drsFC0V601CXjwODM9emceJ6W6NkqU3hnVVBBXl49KiaDGmwTt9f5F+nF1TdDelsE1Oq+2DnPOpp3JIO3YUA6d40UJ9tSH/S3qFU1SW96cOTdOjWTg+6QOb60p/vjEh/8j6eonKSSKND/NzDud6+x9HLhFJp5NcgtrcUXUF/gCc+DxEEUG3Q2L6nuTHakUYbzpVRFkakv16pLvDojga64olSN5w/JRD3v/Tnud0Igbltzwj7zYxBxqNU2YdzjubJYcKP/l7XLVKqWM8L7+RSKpo/SX+a+a5VarujSqmv26GkC0PoNRPSXz5OXDT10ZzxNtMGYbtx6f4nU9LY2ksoodYq0t/28KD25YcctlvTRm2dsMxHf2NTQVQP7K/a30Yz1+/rnTG+qTURFDdyq3Ok++1tmT2CflBSdJQx6flLf7wzXHBlpfMCt6/mty1SWjBT9t9+9P6E+vvpVHVSvEakp6IjwPsUAt5REyhkbqSfQLckKIZYRctatQwu/CoHVj8xaJ0i0pdeLQzK4AKZ9FjeGT+TqzU0jRyjfe7u9ErHufDRnyiGpJHOJh2FjnNGKVHo+A1WlOqZ/9CfGJA+i81NQuV1Ih0GV9IVU/AWWmLYg38AK4L5+nRAs+FJQxBU9mfmp9qS/oJTavRgqqQ/67I/hx/9KY4/oy7hXoaBetlLcKz9Eu3pmrSohvEaXJn0ZyZtXXjbzWoNGwiMj/5QPVEIBQ21xx3bPXirbnWBzj9SquxRlxEMI6ukkCX96T0Nvh57Xxkg+YqGy/Bdq3y0pD97nti4Gj2e4N9PFLLJTe5xGRx+6e8BzQKdwWbAd8u5BHUdCyh756LwFkivz4hyh3DcNwxe03QPzNJnUWf5rvDvY3q8U05jFGXSHxYc6W/jkv6W6lt/Uy+poWWcMYJ87YvgGpP+tnWyQqNkqUvk0/S3TaZeMBzL/TX0B/DDIXWIZgqu4CyCz+qkmTOTfevPH5TeBgb47FP7c+K31igJGz7687KFl4Nz5sff+ssl0uJIaSuPC0w+dDOW9PdV+5MtnfTRla2tnO+p/Jn5iWbmXr7X/W1TBQL9it8zP0UtFgoneb3X/W0WOUqv7K2v97q/r5mfK8uW4aO/6Wb8rT9PGtq10txSE5056c/JzV6CAy9aqGgC6cm55gKYUSeivlcVBjchIS9UZnS9x9Uv/f2z9kdXQToKlSxCLY3+pfZnBw/S6te6v+Wooy5Duajwqf3pSrFBZ++Sxmqj50Cr0oI0WcuhN3d7/OjPis1ftb+sEpVv/ZX79lt/mlQuio/+Djuw0IhJb2i++u/an+5u9fBbf7eFie7oQZptTaTjBTFANV1IYTDK6f5/6U9ZVAp4qkvX8wf9+V3/p9Qf9/+L/gR28WOdwO/WH/fTMz8tK8PH7Wgwu0IhXZx2RYU3+24WMRvJrFasgw69ZEN6W9avtXY6U1BeVnPS12CT/gyN9HfqStLcZd6z2sVYmpiBrEJ8VE6qNo4XLJ5PPGmKj3tDq8aejxfbVYq4bWTSDMxSvCbv2lmqkj4b6mKwcF9qGGnjodT4x26BtSWTrsYG6W9RWTZeTsoKdssZ6U/fL/d4mdcrJuH0rtbAKRo8XddjZlMKpL/R1Xpi8TBV6ovSQNC2AQV1NiItJvPG47T1ZhHj7Vgsw3jxzOn1l8WA+dm0INquSX/zBdPj1VnZsJt4fakFGA547wsDdneN9FecFhnmoWsXO5M6UW10tF5YswZp61T+0t9ltl0WcXUm/b13zcCMDX/V/mxmdsLTCx2ImInYa9Jj98D6pYpFPIwU0mdMuj0bngmfmZ/iNsyxde231u0XR9dLes9fSzvc7R+kucYUO2yLkRlG9zHpTxG8J54Umdrjca9e28rFCx/90qL3+zHYv0t/woSZ/8dU9c8y8/Onv1Vdb310zms2DJie3m9JGkgT+4YtgtFMKMFRVgc0uJ40+KW/Bs5LtLIrE2Kc79dgysc1pbovSqWCrWBAM4xeKPWnpsBHTscvJfeK4tEmbalDcgFjfR2hxist5bg70t/MrFa4nC44xtsdRxfoL9MDOv20LbzHtuEAHtsaHfE2K3CqjQxYqisOpdOYNFrEVv6p/Zm6MSkCm6+iT+3PntqPMOjftUS/P+7o9ZBSR+s4luCiJ4AqY07BG3WkLUFRVihJD0o1t6uFCteSL9Hy9SmDkeSsP/pzGGbGBKFL2mzWwwltJ2MYTy1H68/MT1f05oy/8ii15yfJBcXRZhb6ZTdWYcWcexRLiQm96GVz0EhuQKn+dM4EvtGsoX7wiKLEkx6fJ7MGNR0S1NhrRbosmxxM6eygXN4ngH17sCG/DyE6qMwANy9HhW3YblBcexz4i2y0h+nMvaBmixMGwzW9P9OXuUd3cqf2pDlpMTLH14/+PHdw/vucmh8Mqcnkp76j/Kvpz0WZ9KCrpD+lsmq4UkeLMtw7oP9LH7FU9pdopH4HPkp8DmKnkT7Weht+9CcYWxnlh1mGGMr0kZ6dR5SB9d2doU9KZcCI1XWEybYDL5yvVGDCzZVywjFpLHqaLGxCeYLu4TQwvsNbF5hbZ4k+0uMScH9d9LC0FUo1jQ3pKwgXEVBWd8TlrWjDYHU2EUb2u/YnxV0RzKuIhfGZtCbpyZlS25z0d1we5mhezLII2LqWwJw8KnTZI+kpfD4iWM3ftb9DU1N7Yb6Hy8g00G1a0uH0QfrTrFZGc/Pq6W8zruGMgYaKrjZ0v2xqH3gxj2bRvKcXtO+NjCLSrsS7v/RXw5ECYMk9mY/+YilmUJc0CgyDJf3dd6Q/1XnrkcnmBoS3zQgdNysYfJbWe2mu1lGIaHS9akEhrd6dKdps854JeyIdT2+kPzcR6fWa3CL9Xtwl3S/SfNDNKmrv5ix+an9eaFv0TjhHE2WZtBmMmJT9fSE1m/B/kV1ffnpvsmYECrp1I4Ze/CBdnVGEb/3hkBug1+fcm/P8iHIbdhwpy36gBOh+kJjAzsQL5Gd35AkUI9/r/r70N2MtvrACjXRocvC97i8QV2NUHt2CtDmb/ar9YTbmPvrzrpe+/+z6QlkjaXNzor//qb8gu4kUMl36rT9k7JZV2qYV/rjri3R+1/48TWDsaZW9Z8AsbdTEOenva+bnP/UXNN0RP7u+fPQnN9kaLvddjMsFsRClgHR2bO+/9PdV++Pmix1K9ETmo7+vmZ9mc1bhs+7va+andnSU4qO/lRL+0t/Xri9c7+2/9Xe7kpZz/6mgWHRq8dHf18zPz7o/q8l/6e+ftb9CDddIvRDpzxPpfnzN/JR1YqB35iWJRm0IP7u+4KTvIqhMeiO/1v19an9mXOw+Mz+97Zp6kT+h/v7dnqS/X38sM+Un/3FSzZ+Efz+9nRqwxInbviROGRHxoh95FZ5uoVm8i32s5r8GlrLKGXGoCd7FpAWT4300Ii4+JsQ/K1lc8akJSrFLJxKnCfeFhcXKU8OEZ1+GNht3LJZMSc+PBMnWrHoXYvU6KUy87X1bC6/3FHOrtYt4XCmGdqGhG5/jnVrEITvUWl4vFtjOVsQbMQpQ60+di8/8uQpjtcBaCxf3PZZTa8VE4GS9FuyJf83LEyH+4l87XtR4azwNIv58FrTJdhbjw3pPMS+5TtDuTRrjufCWb57ma82siHeXzLfCHXMh/mla+sJyMG2I5Fiqtdt9NmANjVFE/Zr4t3eLI1ZZTPwLjI7TbsNuwGZ8tJhIHxP/zCLl8XZolsxObU6c1vV0/6qV/GvTz8lNPOF17zthtOBE4na2qLCcRCKTrLOB7q8eHrFo1tTer+JfG3ZnfJxjuv9jJE7yd3r/7vsl3T9VGL75d683xL+tJO+1ZOfV3wv/xO2J1ZRl+MI2elH7gnZY/y7+UUwJ859aU/G7535OfvgrleAc+GjsJJZBOXHsj/8MacIyvvkSasi9UY7ilSX/nZUnB3nNr9ARavLMXhUiOI3GdPzuSp4L33MNmQ1J0GL9lpK5kHznDdMbDVA9ecuNKHmqlq6I5vTQMp/qH3dVTHS0bE5Hck0J05I/oC4sWiZ47kYCjA98g3qnzYpgLVP7+qM8R/e2IK+Oq/Tyqf4pljlh/BdQMn0eyI+mHz7eWwQ6OSQPM6L2CpTsCn6rvr99VD/+wzjge4jasUkjG8MU/rywjI//5N2DfPXlv+BdTVM38xnjDc574thWP6NxcNnQH5VO9Kn+mYeGPDWW6fm79HxBi+OovW0+Nj7+c9maKbzTruaAM84blMMTD/5hPIrAU1wfTUciP/IWJe+z0zRFSaurAoehudDruy75uJmAv5uObLCnwea7+qffRyrAqyL/3adc6IfxIQdGPl4//vOlxl5Dng10P0OH/Lw+OO/kub1RJjHMC6SE6L+PrD8YUzN28lfZ9vOnv1P5AqDUlx3jP89pD48t5ZTiYUUgjAzLhiBfEbPmY/rbbN4V6P1kgtJKbIsgPL63vVyfFVTdJwFr4id7EKr5HnXoSoqpPEG4YbBEcS93BY70B8Jx499RyV50/BcAlYU2QauTGUDOf9awfRwJlM8DPf66LjjYoetQNp0QwHRxkUOVnnLUZ0nL+EzJr2FrrmYoj+YEusMpEqC6EAANa1aAZ3GLEuTTRECrCkoGh85WYeaOnrgKLQJUoa5yEIr36tyT0RQ+JvMclqlCfca8ptd7zilJja88oKYHPX1mdzEL8rbS0Fx4LaAwJ3CNww2PUNXU/uywWkN5nGq47J7UXmdL5xM3ZweX+aUO/V4hUPezw5Ryzs1QoKjR9V1GBEBzVzEEVn2OwHB0/y12dAk/AAysuEexWRIATwIBcM+8t2Udc9R+50Hnnyd0vep+PFD2PHuyILa6gfTudCHavdkDt5pKKO7wBT4/WSA8rC29n7OC2hvcqU/7fTE1nf5U7ve7BfjTy2ndTQZo3Vmx8I0o+yVAXaK/C7ZHuG+OhTfvYMRYzsG9KCIoM68rLan4rP37qv/1y2RcuM+T9F3/Y/fhonCcqXf5CNDplyTA3G7XymJiAUqC+2vfz5tcLTwm2dLjX/U/51J4qCzTUeEWZ4mFYdNlaJQHKPAyJXFZlqd+dn4Jnr37LcCxYEjgC2GbK3flXf/7mv0ZmHQ9S9OyP/U/bzRFAR4nS0IZxPfavmn7Xf/7zP78EiBmaYrL7VqBQB3oeha3Z4zaa/Nr9ueXAJeLDcAf6n/KkqzmLx9eD8MxW3/W/nmmkbNgV9YZ1XVP5/+q/4Fa7NEV1CXjwYpE9jX78yPA5JhJ8LXv51f9zzUcOv90sbT+uO/nQbY2uALQQzw04vfOL18CxHBBrei87rv+9xHg184vsruXC58eQNiYs+hT/wtSLv9TCvAf37D8zwqQ5ebTv8r0T/mnF//ZOxJEeFqFu/nibGt+lD6xLnWTiYX3xpJtmvlY+icLdnB9RZo0250wF7MVxMX7ZyDEKLticbwrTNLEKGhbp3tv7Nm8C268j1pr3CfYBr0FsRFLaw1nsMFqNwb4CFAvmRQfdW8XkZeScKpZ2mG1VTVItN3QazUrClhESzuMZsUZte1Z9DA/CisS07nvPwLMlq4JSah67GfrlzqlXiw+HoNe4620xcvyqIVxyCiC1i7vyUeAO3nUSxp/WSRYeLYBcVz0kfasxQGzFZIAX9f39M/svRHoY2pD3F2x18rmPmDOmgYTzesXCbRljni2zHf7V6Kg7c8kxMqx32IUA0GLrk8es0lihMleeHHadpedsYm37406/bOqnbfZCW/uwgl39VjktGK4V3g+zyQS7I0EqBTLDC/uhgQYsYOtGUJYUPsEg4lHG3p/qoYE+LxbNhNpGxJ87DM93isww8/PPhwfJMCvjT8jTqHzR+biRYL3SIDVhV7/d42sLLfg/yLzP2f8D4+se7ENUVMMlgkadoTgHm4bGplOkxAftsDCRTtxqAgVy3jzyBLAbCnbcfMriWa9FfaULR3fq8gHEtuqENZgcysWtZKEhycUDDBOW8pOD6dpiLPHWzjXs4zW3O1IYLu9BLyYWGhMT3MIIqmpIeuUI6rDrQu942MsgbA1W5Tj7Yzx3aSh7Ll4LNCW3ztbnh5WDc6etz8C9CzNvICWkwBX9raCQJiMcuDVbYquqlL2mCSuCtvboOGqaKYQ7IyERDtzKeee7hkmOKpPyiTulFPrnT0LPwJcX9vrR4DBlXlvS3jfFgilyNK/r9EalsXURycOSHA3hbJ75nW7ohSNZgzy4CLYj7ZHxXuSoNOSBNhNlQiXK4ty4Jtx+Bagpij0/HJdcaBuxilpYfsE3ylGJfDQeqiaPL0fh1ODEI3dLS73txkEF95RYXcOtih5V47xxz6JV5hXV3SvJ7ofE9zv4XlrjyiV/qzwxelIAs0lARrzt0A93fltG1Ww7JwM+BcRoPLTMaUnIprz93KyTUUCvG5dERX/0YVBi/QZkQ/OCZVcIRFle/4Ci9V1+i1Aw04p++JvCipF8wh9QU5ySKL5AcHzSsbDkxmBKxy/Bejnw3wNMU4eKNc0PPmdwLNQL+UJmrMTA8H9kdbAHxIZXZ6n5w/vzVNkNXDQVrgesNNIQNOtdkKrfVAM81wSUSSSAJceiSg44lyC27ES0X6wRRjYPYlyMRuN0JqxD8BzVBtg1tfmI0As29UF+Ps/BKia8QUO818C9Gz5+S1Ale37MNCzBwvHuNJRn7Rt6Pl7EtcfBJiwdH1jmwSoShbFcOiSAK3m5rw3r6mZYFS/N1+5+9xHgP7CfXKQhs0IpemTCT3hSILEPQnQ3gkXEqhBfYb8uL7QdI33t1Rsuof7dsSj3G7fW5FW7+WR7k1ERx8NTNAtUw4y7pcAPYerWPCLQUK7273CYMYtqA+oye3mRmJCZK72b5tTTTE1mf1U7ve7Bbj44Zgayx58aoC4rzIB2HJJf4Msksg0aQ1qZXYfAdp3eVwr3L7iPjVA6ofF8iPA6eRAAlz4vQGzUKk9VlmTYKobCTFWvfQzA9THfhwpYkzi/MPen1/r/74E+Nn95asG6C7jEXxqgMvTuwZIH6YCkSVhfQnwa/cXLMIx99n786sG+BHg1wxQd6KNik8NsK9C57P3p9/oL+l7/d9bgAFzOu6V/fOuoHnyZfB3IxFhlabv9XlEQ09R0ABHIQF+rf+j6/BKME/Zdw3ws/fn1/q/rxrgZ/3f1wzQr/V/yHI9+/nlB7vlZeZTAxSPywPq8nxZfAT4tffnZwboURRVOp6xcLluBLC0upcAPc9+7+1JQv6qAbL1bI1msdcLr07fAnzXAK1uSu3jk/57BqgVj/5lBuiXAD8zQA/OjATrn3TGzw/Sf99O908hwMX/PwKc8NyP9QK//acffrgXKBFO2PhLElVtBaiNk/sT76exSaI7kjBGi2yLxbizIDEYOdLE4X7GC/dcwc7mSICv/funFTYZhMlh0QvaNdo5+Nw8SXB9c4o0peumWFoOiSp6kLDOB2aLOaNDuGvuL1vjHxRdl1iyi6QckUAX6bLDazpoRbK/kwD5jSdgXookwO2goEafDMSH0K6KSEeJ1VqeBJiLExJdIHqcpp+yFm/OnQSYRyTAy+He0RBPAoyWUiFpA3dPsT3jiomuPaqaPaWof+gjA6Ld8v1DgkcSYDPZWWG0SkiAQ0gCvJ91G3ajoWe113rBkJjPJOB1eqq1HWYZtgsSbBKiJGmsyryPv9uQdCGJ8+uH/+5xYhSfzT/n8fOC+ca3mM9PP9BAd8LrNnfC2BmTIAN8VpiZhhRGk5aEVtv3DEvmRqJbT0mAi352/QgwGVwS3TETT3ieiDYT+xYJGjZij7dkTMdfw/dPczgkwHO+IwH6NzreSZ4vLKOIzh8flMtvE+CE/7ldtX+3AH/6u9XdfhviKp1OQs/WmjXMV/wWbU6ZhD7fkAAtzhHQUsYTCFx9QSNv1tooxSxlV18CfI6rDbrb9/fja2u/hlC4TlDbau/lSZca4bG6fQswkD1TgL47w3srQMpei/yXAOXoOAe/NJ0eUn+bodU4lH1mTxIbx946cpQxKzylP9AnP40FGmlfE/AllbLr0bb6FiAK26SEXTI+4FLZV2Gwv40uQB9nyp6vQV94+mFsgOqedRppjiTA0ZjEdZ4HJFAnZyEYbyib60F5oOa7szAw/CYCw+KvqGsyBz6Lzx74S3BBk2Un4M2OzR6c2ZgEp6/nTFAKZEnckRjtdc4BjldjG7zX+IX6SWBpJK1rAfxJm6ItLPgiyGt6/XUwUE92WPLgjW+JACqaexQ14UliFJoSNgEJ0/SlSRHI7WENfDuN0EyjWegHm+a9G+mURvqzyTHeZiAB7iYkUHFlTOEjQDvTMzRWUxKge3vP8bXPN7TzmHLwPdvkvy1bnfAC91fZ/vOns9Vw2JIgjvRpwbVComGTtwDZ6r2BSZTa0Ow3V1Rmp64Iar0qQZXkGVrz068a4EpvAZWr92B89fUW4HmSoTTpHhAs3iI8D2cDV9KyY7x68iARjk8VSlxKIjvkCQeX09ckzncNsHjXtDB8/3TeI36E3lYnAVYcCXBZxCQwqSaRta9rgYo7phxPMswc4poEKPoRiU6KYvUzCdRIhqIINiUJSe/f17PaP8Lg9doblK3KLcqzlo4PvJiE+N6hV31qLdmsIhGyu7cAsycJy1tRkmyrivqZBOpb4Zz6lE1CMcls28J/3Smm5zsSoHR67/C7KR77jwCdYkUxbBx/CVDJNw0gly5UOD19Hq1wOTD+kJPYtmIzRpitGOYjwHGrjan9/IUJkpwEuPGot1Bdj+73ePPMYYIHAbWYoT7nBvR+DTpd7zI/MOCPPXq9jU7tt0Zner/OhknZf8pL6LzYF8WYYEVgnwYLRTOg49fn/X9fr/SDMbVgub+KAH96FmjGZyras5HIeF5K4hjV1i8BlhtcA/f+qZFXY/wSoLA4z7xu5P/aAeZrFuhHgDckgWgLs/aGfieAPb91JXj18rsG+BGgqZPgzFeogK/sSGyfNYD3nQKBw/6aBfpVA/yjAL/WAH4J8L+vAdT18/izBtBvmfF3DdAtSICfX39Qj4X72QHmUwNcrZ4S6ntWKT4C/JoFugTvlwD/MAvUCCT1swOMvvGAxgUxK2FmexuUL9ovAQ6b9LsG+BHgP2uAvs9hD+bYO6PRCXS9X/t/hrf7ER2xWRa4ntGzjuYd0B4zauHt206Cz/6fRrVg3JtA7wfsUvt7DeBekCgDdeFfa4DvHWC+BIjP/Xu/0H+sAfzUAJ88Q39rsVwESU/n/5oFaqjJn7gG+I8I+Z8V4FSY/ede4E+yAajwwzPWymT3rkGdV2ECzwG1AYoai25rQRROSCzbIU2xfrJWmAQKiW8zC894qrcrSOSZv9ewepJI3BcUUXH1JY2Lni6ewqNW7GxLzjVhnU3x9l6/GrtGn2uzexrh+fiEMDI6/1uATX2xi6hRz6ip7w03b3apkXCmJMBgVgj4vLx/Wn3OkACJhj7eiGdMnLM5qz0PsMc240iAwkLktE1PAqzaWmTifUECzKizwvZSa0UsBSBpvUHHN8v3rMoTIxlaNlokWE1Dg8TkYa4d9923AD8bgGZzGLA+nUhQV7bnNNESGbzpAwlwXsi1lvVehldU7SJ+7yiuTeX7gFe+ey8aVAJBk/cej8XhaTBRIsuCNhaeN6wPtsXEdDF0vLM4YZ6dnSKioVbSFvK9wstxJhXRfiAB3k0rxztzJtENMxJgHr6f798MJl68NxR9vej9a+STzUTsmQT9hKzHQgnfYhzo/WJCscE8JcHGy+G9CDGevTCrKRWI9rug/m0CnApz4admrP1uATI/PLKuh2qNuj6ehJi0ozUUt2CHq1YnEbJZzcEw28rolLNfAhzzNxtNF5kC74O9h6C+bVB7Z3/BfCJEkLwom3Wmzy4Mrhn9vTrxJUJdTQvPnqQS3KZnDUXn/VNbXzXAYO6aqN+Veei1cKCRynKPqBSTPkRdOaowK9sO3e41Y/xb4NhwXR7GKC41EqrAU46tcIONetVNGO/Q8iW07x1ENetUMXRVhwvMD+MjnT/p3/WYsQqhkRho3i8k0jK2JLgsthZqhUFC2+0om7Mm7xqg5MxC77Iioc0uOokp07nQz64pC/WzKtAyjxMSXuZEnxqgcZ++a2rr5xqsbHr7CNBjA/dbgMvmxjIBr40kcMT2gEZl8qFXJPT6bTQOSLgNH+JIslSohveqvQs8GZ9NSYDGyPVJvEvKWYcDCfCVmglpoZnBR4CJmEQo3Z4cg3VA4pWy4xWNczUF/2jaOWw2228B4nY2MuC4qu6fGmBwKg6/bcMKiqnF/K9SA/zpuvpIr6SPAL2yev/C5SWQ/ihAhnlUlH1dSRRQmiXY05jEZZktg1dugbDbnhWUX30FWK6SC8gCCdCV3UcRpAEdHyaVgTqWJMB5OKfPeB83CPMJCS/ReA5i718FGFlbBV1t9yi8xY0EOJa27keAvt9Ze0D2cSEBGV3oBSwJ01r/EqCvLOcGtPyZ2v94FYxfvr8FyYItXZ91pPbID9uAKpI7NCOkPkAcHjVMs9MEl9n7By84nNcfAa4i65cAW9Q1NIUJie4o8uqnBrgcrm3xqQGyKQlwebTfy/jSVQ7+dtDRvRo9iVl7/6Jl2rr0/EUTBoxFMcN4/ghNoxuoD7Cpj4rv7xogDTsMTrXV/iNA2YqvIY1vJMxDL7MoH/u2oE+ClcMo24xwtcL3rN3Xogc1r2QER2BCvC/pfonVu/3Z+T1L9F0DdMau/C3A6zONPjXAVVyQWKnP/G0//8dS5/9jqxX+anuAtqMZoCjMxOKzDpC62n8RYL6fTr3X1R+DI43by3cNUCh+1QAvljv2Rmk+Ztz+hSqsQ7f5CNB66SSmP6wD9KfHXFkzovYR4GcXGOWR8N6IjX7tArM1Uud7Fug/fwFCcmKgcXSTsXC7L7RPDTBIZkdOuU2OgjdlVWqvyZDo/lkDdGMzE6C7pe7n198/AvyqAerxhYSXaG6upMtMQaNHGbysIQFuRRKg3qwV8EyFBPi1DvAPAvyqAX5mgcKBRPo1C9SZHilYmnn2L7NA45IEGD4ot7MXMp2vHEvfAlzlzLIIZiEJUHStX+sAvwS4m95NVNp6wXxqgF8C/PoFiGBxp8S1jbsNSuuZDt81wLcAVxQ84R9mgf6/3N3Ltqpa0iDgB7Ihigg0uUxArhKACj0QFQGvIAJPX4Gsdc7OrBqV1Vg7/7OrkyM9bhWRS3wrYkZ85v999QAdqkBHAeKOtEnZLr66wLjVVYz+iQL8+/b23yUgM6OXf8xCwB8m4E52c6gU2yiiYXGuWlvvGk6bKRKw4ZCApYGH7VlpkHDiqktVNQpzaCYxEtCpkRivd3CFfJYreJPcnBX15LguXKVSpeKd7d3Vq1wt4HIZyip1D0qVebsJZBjHFSMBQ/O9h3On20XozvovAj5LViOhbcgzNT6ueGjgZgdhyfignm6hD5V3N6joFIqMmoBwgEsKJonfw/z2OHMbqDNVDMYy0G1jdXBdyioVmVEgqhN6f4BcuxpUIlIZkqoUkKCdrBcRvxJLFY9TJKCxx+39TADcugsKMqexSXLwzqLKvlczeJxLJHN/82rVnayOkIsVEnAbZjoSbugiSpGhL4uOBLyEFTv0acH9lc1wf8YRd4e7FCMBY8gVdSvi/rzYb6cIqauoqI88HAjIiVT4YJGAtvw+w/mhm0jmydAHhoQ3KGm8F0fdxmNU+VqdoVpwDl7gzkhAKJGAl501TADk8feZ6kjAcnNCAs5iJOhrInRwX84t/P5r/7fNf8dzakn9xyX2/58S0Nki4QyDzAt4LJwNMWdNBDp7mwe+FKd4a+IxXNOCDIkIr1okx7PpgNkbGF7pSpqRY07vQGjSlnjqok4J/zgzYMtDSdWuqjOS358PcB4hTcF9xulkVtIrkEIF/73E4fs1t8YaCehvrMNQwmbirSdP28Jb+I1C5tm0Bf0EeGQbMyRgV2A4asrnYWGcbSFRuZ2DRGyRPFz2bAmrswcg0q0i0K+QUFd6jeHzU++ILzWNTsIOwzk88unAdd0Kb227tYPhIjWjXPqO4WkvrZ9ghe2i8KvstSGV6V/BiZ5IwGqC4WXtYgRgr4YRgiw5pISzcgDbiZCAxwYJ2W2fF1CWQ9LwnB9t4l21DqTZe05cO7B5omnNCVYrjy08JnHSkYDqzEYCth2Gs58kIDlUNXFF63AnrYfPGA0gAU+AZDzY1z3i1lsQ93xE0s2tdQji7bUkblQgeavt9Arq+0IT/0nh76Mu8+8k4FI82MQU2S8Cuhf98NtGAOI5xbJ/CgF/OlztWloC+WS3AXgFHqPbcieBzldvCrSzBRj0dC8QWhMfOyf2Ts4XpJJWuw01loGmOeLPUr1n4SeSWZPTs8vAmjYPyuPyYcpDKJtgadXQ3GixvBNl/mhAyRYPCm9LGMse9gaN5JSowD3qFUNkNZHBKbdPMpaBXpPjGuzpAbcvvHIpMTLjCtJ+jiTlWbYcy0ClxQIJq94MJKt4RBKl6zLwThEScNsOjw/ag/KzhLfJipm0SFAGz/lHsMRzODjToEtZU3j71WNGQoU1QaTMlsD1jOeYaK5VEM8LJF1BsTpJClkH8lDexE8b61/KQNkkLgnYzf9OQEEjr8KFt6WTquoFcMIUyXjhcH9HDySguVrNhj/LxBkJWFkAhV9cijEJ+NCGzjspheT+ENCZGFMwXcShp9hIUN1HAhr8nipc2sX9NeOmBugwEJC5I7F938f9mWw74k0U/D5XJ7fHMlB3seB/X2k1M+PZ/0jAf0grmJ8eVnR84BX9kwT0nkuXGZOADqOJxH3R4oZIKr10l+FxWqyT4ljL74ZlRwKOScCxDJSNBLyu5qDjfWTXuP0u4sl6u0MyfcpAx4WA/RLJ96xP2lcj0E8rmA8BGSaQKHentsw4BsJy0unXCPjtZHH6agVjFUgseVNpYOWphMd07orkkwT8pQz00wpG2GtTYivJiSGvpnLHhYBw2IrfScCBgGMS8FQMBL5vpeCXJKBebvB5u0OCPc13DOvUIYH76r4JaJsc+RoB7y3x1jImATcGEtVN9kPxj/O9EHC9W30lAUcCJso+G5OAYyuYTyPQkYCfMRD7/P2VBLSKNBMRmpUzloF6upF9JQEtrtXIVyuYjNjg8MN8jM8YiM8QwDU7FQO4eaeUPJu9N5aBjgT8lIF+koDevGn//Zz6ZxDwr+f+uwRc0nP2T6kD/ematYRZ5JBJC6MIDxck4NMWaqhYxyLJbXdGwnirM1zyDRIwPyEpFjWSsWZtg4y9YBQJCXifbJQgdi+eotKrFUA5CTUSO4dzrQYWtYC7rFpBUjjiXfWp/R6qdE6+esE8V8EeaneJBPQ8f6N60/AN9bnUgpGAh81+Apfq+F0HeomrALdniYTbE5FXQ4dKRwJGRSqKqi++kYCrhVjE+xsS0OeKHmr+OGxPggS8SNYRLk/OoGKOBlA3O9yeQvR0KixpJGDvWhScDcUKxkEQkrrHx3GPJ6BHdaJKF8EM329nFPHbRAIu36cTVISxi8QLW1vVg0UPj3SJ23ujfUbtlkjA5/tgBKE47xiVPiHxsomIBLzJSMBnIeSQ25FTJGrd6urjVD2hWhcSGQnIOSckoKki6Z48EtD1rDuUr+N3Lxgpwt/nLtyRgK+7byMZgxbuDW0Gcbr2kMKP4DX2golyu+PHlYCfXjBhqea/bQg8nlPM7A/JAv54L1DdX+9AifJ54d0jJ8LwjI1Azt9D3eFAwNfQB+GTBXSTiy2SOy9/EdB97pB43krewXrWtpR3yPBx+HoweOsokHD2lb8TIk6foAoUTXm1j+FtJCHB5MO8JT515xVy3j4tMKfikoB5cBhCna8ZiHGG73eukWyU5begLutF4SaqA0QTcwyvN9c5hme3PUOcC4aDlrmhiVv35mzsBSNdqipwbwsk0bWQz8MqpS7wi+taJ+q9N8G5dHQA1zWS9I1XETAuuzkBY+gterLMB9jLZhHAK55ExDT725gFdPkTL5LdUGepq+c5NfaCUbzeg1XIs4F7EqpszAJqsowEPOwbGAnokDNu74eA4mp9BrWOvutA42AXjFlA71Hs7ZGAaLM68OTDoSZNMzy/7udDFnOYCs8gccc60PaGBJxSeQQit0FCK9SrJOdXfwGzMYY60JQvSbiTM5CP7DDHsEIC9nJyB7OeIFmfC+e3zQHEc2qJtPozCPjTNWsfAgoOIFl4n8MjoUSCSWv7PazqqTbEXMw7WL9qJFPDIAHLW/xFQM9orM1YB6pf0PC+ZyABt8wrB6NunoGb7Z8MsU+mhUQLhkx5b9QEj50WNKFEODrHhCfUGwmn3P4i4NXYyaBtN8/Ai2g8hxn96oKeT/H1LOwzIjaTK4g1bo+/vpl3clgPBKRpPEf5Ywwk4XMRv49dFvDQkUhlhttnnK0n8UFJgbj6o0eCDdO5W9FgyDNEAhr7E5L2+jZm5JUjAe3qMfzZx0MyZdNvAoLW4NX+krE6GGXwDtywHca4S1sOJMukCiiX8Z1cWCSgrq9ayr85SMDdknZBea1elK+oewzn17QIxGR7yoPbnifB5TUFx9Mw8B3arJHwxooY9e8uFDzu+P7mfTsfCegmDZeRo4nP/1IHmvB/EVAJv7OAqiXj9m/PJk9Ox6MMVst2AWwOVUpO0NigFTb++8MTr3m/75ziuP/YBv7/UwKKPqfC2h7I96kDfbaFCg6nIj76XRaRTYNE+xDQdtR1K7/CI+d23kOk3NtNuBOj40Rwyr0QuNYwO+JDwDd95Kl1prszsgEL706FM9R9Js1dPr3feMwpwxz1IzVN5WOnseNKQHdNAzPWgX4IONaBrnOMbfRdguTaKkiupLb+JQv46QXDzPFOOBLQ8fcGCII2ocZeMGH/xgivEyVqJCAzWQwrAd9y4S+D431cCTgS0Di4G3IIhjrQ3V9ZwKihkIAmfBMwOLg7UN8V+ZoE+KkDtZ8xKYCNcfvofv8vWcAPAZXZFN/v0wtGs7jTuBJwJKAwX3wTsHy/FfIhoJi2fDASMD1x669uoG6ChLtrt92/ZAFL95uAJ6v9qgP9ZAG/uoH2hQ8aM7xekQDGOlCjt7XCCyXx39cr/DMI+Nd96b9LQBaj1T9lGgT7w1nAoq8KqDgVSSUL+UY9zLgXFNvtsHTvjGRgzVUB+dNGAm6vXaqGl30BeF9E0nhml6mzXLhCvecVKjFLT1e12xvvGYqkFTEjdDP1ed8z0ASUVYTBE2o1jW4p1DoGqmEsYuCWnBYpvFgZCRi8+o3qB0iYomI1KlzckIAFJ0ygqJnvLGDTLDZwvahIPrnPeFUurAM8vR0+PlwzReV8q4ELvxWpOGqRgF2KhLvATAtitihE1euqExQMkjHhzrBRnfqNJK1Cg2CojtuXZUjA5tjj9/dmw1LAqqLGpYCxIEq6+tKpGVTuwqDC3Vuq1VrC97vGuP1xaGSg3phTD7lxGLZX83lVcwQWqpOKxKZ1j1fPr30F94f+nQV0incOl6viFLHBZrY69xZIxFMgISn1PFOnL5LDncrNIlqtc1CrufuA51HXqXh1PTPqcV+dIXMkhySXBom41aoWLtbSLJL5WcrUXVE00DC4/RHV4+8ZC7ceClrGz/cVovw2ArLMYv6HjIKnf0Pjih2YWY3EoKVDSuaeHIM93eLj54NHsnBTC39JG0nYrmyFTGZILm0/m5GRgOnE34Fc7DrizY26JO9my4Lc3JGAUZbWhHR5BdqOpyk/crgN4Q6mieFpiOHx65GKhHv0+P57Y1n4YvPiCZyQgHL3wPBquUGyUQ+8IY3NYKbXCRD62GD45YlzyvUYjieT03E9ZgF97sky5KAhkfAyUFGufj/cycbyz7Ce8F0xZgE3PpJvJTM0EqtHck02mgNGxM0D/5JbJVHD3ROI6C0KP1kO7UB3z9tXFnDr1wqp+vwKemjRX0sBw6PpgdBwLIF8WZXkrrJXMK8DGVvriOS9Xnsgmxb3Z3c6iHgH3pUg09fvLKDyagLQ6ZYNQE0rIJW9S2HotoRncu3cCc3Tm68sIG4shpukP4KhEiRgcpvYGJQ+vwgI8t4pyYGRr7h/3nQwZgEfco4EZk4LymUd3H8fAq51Bj9vcWnE3xausgzD/1S4+rsJyPzwORVIpgwk9FrKvVhIEqc8EjC1FxJJ95CAd+Y1w98YA0efy581ofyhxa23+S4E/RBQU4OKeNUDCUhdHwWsjs2z8KBgeWJIiT0S0BPruCXPQu3BcndIvBOL54BZOAtYJxkVQIq3NPLqfAIk7Z+UV2l4Djvm0wV5mw/LY4d2oK6/fODj7k1BLzxb0j8NBlYGEtDLtnE0ZgFlxywpr9OrltQirYDSts9gzALS9bwHlRmIRD8NfiSg80jfBJgdPv5kAT8EhOiBBJTZnQZWsWwpECVzQ5wzbYB2EodmMTqS+UNAtX4gAZ0Iv1+eDiNoFjck4HmLBDTPvQvmxhogurN0Qq80Aqu7QJGRgP4NCWhKw4DTBbu8E44g8eyAumL4zCAB1fRCg8oxb+LxVyTwZYXk007TgbytNSO4pyUQGw4/X6TxGiNcpiaspCEL2HlIwLt2xd/zOO2G4QRWRpI9/h6r/EEF/t6xf19mnWU46qcy67+bgD9drQK3FZLKEwXKbXkkx5k/KWMW0Ntc24hw73zqdodkGowE7Ogd63bcXCJjIaiu7gXQPlnADwHXRf5222fKF85rcapR/qcURNtFAgX8+i53F2EF0vyJBPwsBfxkAafGBon2GQb/IaDgDFnHTxZwXAo4FIKOWcBDF66+hsEb04aXnWk//SKgtkFiJsk3AcdC0CYvvrKA3rSDGYm0UBqXAroP+1jKcRB+FYKOWcAPARUPt2dsBzoSsDEJGQl42by/COgd3kiwTxZQtVNCQW26KLH1Jwu4JniOR+IXAT+FoONSwCbF76Oo+Qr/ldR+LQVU6ZcSjAR8N5U5EtDOeIEn9KlwYM0mUuFuK3w9sNwOVtenSn0tBbxV1kjAsRnMJws4jgPMzu+UPGjLQ6LCQOZhKeC7t77agcLhkv0zCfjXOfTfJSDHzqifurX+9nHwP9wPNGGHtaRzYlCxFPkb1VrfXvAKM6uITh2SYb0MLvBgMyuIuqGw8LlwC2j41AgiVj9n6isKr1C1rkpiVuts1TQKH+4FaFSyOUiMOp+RJVRKZBVJcxVbdfpcHaB6x0oQdwv893QXpFAZeyQUJSG53hJBwtzLFYl0CgnIUmQKL29jB/FkLoO6mJEdnITKDKL1ThLVObkdoCweSEA/ynR1W1YN3F1KIvGWRQI2DyRbwa20IhJvlKgmZnCCEgSTxJNTG6nrnMLP7zsk4Flo2yELR8Fj/kYCmgvcnh24M3idXDuIrqJkq+KhmH2yplRyeJ5r9RCeBlLe7CJ6Ou1G7XWhh3KX2UHiJzKvbgSXgxPvGkW8tZCAeJcdxtVvLCqc+72iutdFDuXr4RTRbIqEjLYUEvAcS1QSrpCAx01YjARMqhSDArPknnChDri99aNj1NPTPcNtcnNIqL183J/bfQu3+IRkXL6RgCGhGqgtdlibSHxRJadVj2Sc4uef4+C3DQTEc4pe/CkElH741voS2RCca/dNwKLaxUMlNI23hhmSZWP0eKuTDSQS3/EKucfaGhwLhtISB4kxi/sQTD3rAk/z+JKIzweGb17fYfh3SBnCn6Y1rPlsQdw7X0VkrcsWGEXfUmMhaBjtMHx63pfBSECzyk+w9hsk26M86uT1ZnuwJwKD7yceNuSaToeJDh2SrzYxnA1WuH1ECmgC2xrDM+8kH0FttzXxmaG/qGuaBRhU1ROI9bVNjoR1RgL67hFJGrD0Gh9P54FrEq4mO3f9RUBI+0NEpCl7A2FFMYUfDBmInqavYKQGEnJp4/6i+z4YCejm+f5OjAAJaFUrpoBNMUUIlHkP5tbD/btPJgrR+fwyEhDmNb7+uTgGoLkeW7jXYS3iok0O4Gj7mhqzgBsh34F94PD7fQhYWc0JnKP5TUBRNmOQrtKy8A4vJOMN1jcktk8jF9bpnUib5xlDhWJB+Xrr4J4y5G8Cisvj7+tcwbHM7D8uWPiHEPCnw9UoQPLZDzzG3ZKreKLJ+Fi4NW3gz5bDMUfOC7DWQ5bNV8yW6OKEBcc9IZkm6X5DrBqPVsveVsh2w5yRpr9cQNWbiriP2V4k3Su3wYYNErCMHgyZ3z0KtOaKJAsCfF6QkIDGUqQKPx4mFNww0gOZa6vAmw4TFeabBkDrpLYAy+dKonmvJ6gFh0T7EPA2QwIq+Q4f03MDj8ldIoFq6BcyZgG9Gs9Bs50/kUhVbZPVaTkDIcZX+tHJFMlBOuPrFe4d+GTy4Il4RQIq0ycSqpGQXPMoWYG2+azPxViaWE1u4DnF4/N8gWS9q0hA+/WkAm8TPmbEbpCA6vGK/15UkZyHAgmoJO+GjFlAOdKUkYDjWkBXaDDcry+zwAPTaEcCqrZ/LcYsoHx9LcB5Jbi/N8OIQ0oyyddEiIVsMaSLnvJIQC+/4vttOiSgUuQtvrOB15i53CtgGHJXeF5WZWTS9Q7uvzdVuM8m/X2ZdY5lZz91n/rdE+GVHz6n2nWlgEZbIvElGwmh2ZT6VQh6vIspWdwFEQz3NqWsmX6cyeWjmYwE9CfM+07SzhVAKM5CMRKQ3TetO52eJsS6398z0t6LFOw5yARmypGRee+tg86KcjGuBfw7C+jRGvBjIajiHqfU+tF9zwTUlZAEYzeY5ZF8EdDLYJigMEyEZ1ntXwgohhoS8sy6M1I/qa8soOsUwJBFQ0lfhaCfLGDOr8jYDQaqwzsa1wJ+CDhmAT8TIQRR/ybgJwv4SyFo+rK+COhrrPBXFtCRi5GAn7WAkrn6Xgv4pE85iNc7EvDTDWa62xMgRq/gMZ6d9F+zgONaQGvhgNVF/0LAXwtB73v717WAHwKueP6bgJ8s4DgRIikAiLwrIrDXCy3wbw2U/0gCLv5nCMjz1OxPKQRdLn72MnCPgwLqfmJQkavnGzXZBA084Y4ExJiRV/GeeoP8drWK+OggKeQbhWTUIyTgC89EFcj7Ck22U4MwoDxbrZkQD/hkgQTcdkiewrGWkE1nSMC6EGfqrduf4CFYSjEWglYSEuy8XNhF+Lj0SMCd0EITmathKB8ScDu/TZFcByRV7/QbNb7cQsCdbQZJ1XaiymypryxgfPHBVjOKa+BxASmI156PhIyqOWRXRiti8kAC1mGYQb2n8d8bMqSqaIQp3I+BESR7Dlr1iIEdVCsNt3cyzGQnNJnBdb1AQoHmgbomxRzuN9Ykif7q6oG0J3htZ3aRbLdISmkV9FC4FD7exUjAbiZwcJuXRhE5Me5P9Nkbnk8BCTY95Ip6S285VNfeKUKPR0LOHwPxZppM4tJFApKUK+C5vJtFuNghAd38VEHmcgYJ2cuZUfkDdYYnvXVI7Ao5qFl0w/3nrYYs4KTL1DIhDdz4t02SRZCLalkgUc9aaVGJWhS/byggz8+ZP4WA8k8PBRSeEaiHCIkRUE5KtsE1AbWf4uNq5ejEf8gA63g2L9yOrRWyqhsXRPBmSIhdWo4EVIR1R/m8UtcEVGcCqpB0BeQnmyfba/8C0X0uArh6GC7tHkgusykwPJ70GI6amm+DEsCS8qv3VByzgMY76gOvukxtUjFmj+EwXvM8dzEBoudXDQx+gwScLVKFFM4UCejukGRRyomEddcnUDZxHXjrMxIqzfoLKK+kD/z+jOTRKHk9FoJ6AUFyHVXTBf39pIn73Fot4bndEwyTWhTuskCipefkAcbJY/A8cWwgy+aKxHqySEhmOxDOzH2wij2L4TXBILo4ylfQzk8kozjDLUtblgIlTXB7L9JBIe/cRKUd8HACJ55k5FiwG1hTDEv5Mlgp8Y4JhiJH9YXhs3ZoySTsd6CGLyTdfoMElM75GYh3G/bn9gVfBGzVJQXzK5LX3uy+COjb728C6osnEjr0XxvST9kHmCFhKS+x17+vdQXPL35seO2fthbwQ0Ctp1rKK4vvLKAcrZFsWb6PiLZ8DA1AZy3xNnTSEouoLKz06B1AZ1YbspZpJI1A18S1OiSgd0QCktm6wnCJ5/CcPCA5yHLRBkDzSCzL8GZAsgKjyE8haHz2GBB8iQqGc0Qk8wcScK2sKyRhg+ecep96IBYXJFUoWyU5anOM2kQXt+88Q8jRNhJQ0Lb4eK3EGSEMHpvGTb1g+CdWDHGrtQZacayGoX0pkL1zmIO2XCGR7IZVSLZH4kpU8i68XsHHy76xQL8bw2DO5T79hYBQqWxKdnVigJVI3wTcUVsepKVBDbVhMU8YEwloT5CA3nyLBJw4QyGoEjbFmAVMllMN5OaEZIy2SG5ziQR0VkhAOJ7j2UhAbQfXr0LQXpkzIFfHof1NV5Vk8XjidUvB/eklS2tG+CMS0ACWovxHg/vPDJCAhJeRuMsOCei3AwFbsSvc+5LLCOrWgTVXUJTrng+/byQEzy/nf0g7GPLTCxa8BYe/8dkQiZfVokgmeoUEXA5j1uMVpGQKlgTGUAjq3B7TmXztzInbXyWJjIWgVFwIoDklEhAC8ZuA5nkYI88gkQ5MsAflqkiFX+b4+g8Bf1kLOA4FVBOZeNNty5Cbvcff/LYWhnYmWUvSKfki4JgF/BDQmddSMK4F/BSC9r0sFN55g6QM6CELyGnTwHk/kYDVlfNAf06QUI0sMmTF3qSvQlA9aWr5rAtkqIaRgpGAwx9PQVM2uD3rMxLs7ywglFskaBoLSDBVI8VIwJXC4TF7PhBqLAS95Rj7OumwFvCm/0sW0NfSzCa7RjjD6p7+SxbQiNphLDy4KE22MsHiFxMyNgR93N64P6qLTEYCpiJuHzFKlfoi4JAFFFXuuxD0/0JAdfZdCGqFU62AjZH9e9uyfwYBmf8RAs5nFD//UzqCMj+cBSzafQl5dTFJdEv8jSoukIDnRW1RcSX3oiptbnc4g4sEnG+RfKRZFHCPUyOIQ9X7ygI2/EUtYutwBlXU3xto9NcqiBsGyTGbCSxkxRnfb3kFRqW9VQbPlaRQyU3rQH3P3BRy+YpkknQ5VX3GbaHuolURHWWZUc98NYVzfLaDiJWRqA1HIiTUsNZNtzpF3d3IAWq5xO1/BCKo92CP5HmspSIOKb9Vd3FIw9VVVyRil4GoOuHtjETKhimCmpip9KtKoc72SLTWyhg1UVZ4E6Vkqwhlzo/UySGYwYmL7CBuOdzezWU1h9dhiYQ8zrxaNbnbCYpGt4tIOIrpSMBbcMLvox6QgPf8xEGzuRl49x7WVpISiXvWnkiwLvUV9S1ZBeAedKio55GQj8X7Ca9LLQexukECNjRXwmNZmkVUnGVQpfOqhotIIwEJ3TEq0+NlpvZrJOBV80EFrmihFGdmER9WXan2LfWG66EdOoK6+Hssz1wPDb22qMgIi982FXA+m82W/5GA/5C1gL+FgOvbDckg1kgS8mKHaUM1kuN2mujEi3wfDE2eU66/Gv7iPxBwHcqzwncduyQOx4YgkhOSzdBSDK+c1xSkRdZRYGUTkWjBugFd0BdIGs+6E0HOkZBd2wXjWsBpk38R0A27ozKuBTRoHsnG76YwEnDMAp71CYbHyW4FuuQjwbiy1smhYtcgXAaSSTsMjy1KO4JsnurCO+iTmqiVdgFTDPH94IGkhNJ3gexs/H7sMKM6N/CxUNZIQHpetSSprhUI3lB4KlOvlCwK9gmEbZnAXcbpBl95vIGl72nKraxDSSYaG4D8zPB/qTk3I5M7Es9gXgw1EjBJmh7IY4Xb19xwf3hn+gmKe+EwdIBXRiR0GCgHHknos/uMLNjrASTDfVGw2E1aEl1ZJPpLxdfLBySnfLyeMbz28cr2CwHT43cWkG2vdxDtDV2A2iHJ/c7MMVSwMXA/Frj/7mz+AI3T2cJvlfVvmwmB59TPzbD+I7OAJF10AbB7JKAs5woSpG0Ln5arlHRKzIIxY5EcHwKG1oUFbV28A38R7DdkYrMYrl3COvBohmUIxZ6vIHUNEk50kIg7broGSYvw9RcXiXVh1DmoAiDJbmYlkgv5JqArn1KFxAckoPN+VZRf0EjAJBnmmAgKEuyTBdzleCQ5j00b+DfFZIh1d5Z4TCIBXY4sS8LVOwnvJuRC4T2rmhHmvdPB3kkVcUWbByKfXzTonIevv8wTfcwCEi8ephbapj4SUDHvSMBfsoAPHkm3Xzwx/CtpJNZuyDrWEw6P1BgJqCV3qoD8lYiEbo86yJ3aEd+a8zqhAxbAeO8bytsKlU2Wj0YH1XLx+xLZFsnKa0QQPSSg+2IeDMkdWgRl+74R76HvZ0Q/S0uw3+W78F97vCbJNpJbnw1Z1fcFiTtjkYCkSYZJoVotks2ENUE6DoWuqw7374TF38dcnboCVvt9SRj++EVADL9fvy2zjucUQ//UmvU/rRA04wIVhBTEYCQgNbshAR+uWIDIIAHv9gnJ5NRTytpbDSOvz5YA0icLuDHf9bgW0LQakbhVicTQKbpzeaacUM7i4TJknt5S0IRhyt7l3vCybwXGr1nATyHomAX8EJCB/RoMb8gC/kLAYS3gL1nATzsYN5whAafr9XcW8DMT4rMWULxoSNYPAZ8F8cH2Jby0vxTgvwpBP1nAqXqcjVlAgv/xi4CfdjC/EHAlLxLQlgYScEEjQT/tYEgpkWIsBP1kARUxRIJ9soB/E9CbhEgsb4rkM8DE7zt2BF0VxZgFHDuCfrKA40yIun3rYyGo3M55ypZtDABcZrUe58L/kgX8ENBn9Xc7ZgF/mQo4xZPray1g1LspqXYVxhnv4Hst4OJihWBeVK3war/99/W1/wwCLv9nCDifc/SfUgi6+GECnjarEu61jSTq6X6jzjLrDac6Q7LNFCSgSIIH3jREJNH+jeSbtvjvm6dmBMktOmdqoS+ucLHPKhUdOrwJRlGxhdNGWhVxrPa6GvEhCyX1sqiwPgGSyBsI9hAVKuwnw1CI3R4J1syRUJqLBNQMJOB1s1hRYyGoCqKAn3+xgyTfyhuVo1YJZHAxi9B9Sora6KcDvK5IutjeZxu1lbkGqiyTqNjZ+DN1WXALuLDOioRmQ0S1e+9zaC4uft+lDKV6yIsDnPaWQYUhiwTMqds3ARV2GAoh3eZwtlI7CI+6F6kv/TSHBy+ZQRIy51pd1uQ7C6hckJRGIvRQ4fYWsftEAl57l4Nn4yABbzeJV98bhORpYQ9rC+tcUad9WED22DpUrC6QkCuLe0IZb+UiXGZIwBIvn3D1t0g6KUcCbtrTC5pzaZDoLgyFpbSQw5WRnCAOtj2ogbFq4fEKzSLxj+dSXQZIwGZr2XgBfPiiGvfvHsr+jgRtuOK3jQWcz2mK/VOygD/919UPAR13isSAuZOR23G3R7z3NDUSEPYyEicWkIDHPv2VgK7CDoWfoEWgMXpfQL+o8dYnmyJYtwrJ5XCOQo6PBAm4HMbszbZWPRAOQF74HeWtOPuLgMZltqQ8fokEtCX2DKvLqS+8+QkJdV3TFAjXEgloeocNUVPWAHkdD4WcOm+PWcBVOqztm7R7m3jz3QnEpqgpCJjXnfDW9AbC+YLvZ7FIwG3NuiCdkCdAmVxGSmvngtl2+H6VUPGkWOUVSHmwKEYCVqb2/CoENTn7i4DiRcD9022QzJ9CUKMr2cJLT/j6y3J6hdWzYgpXuxw3YxZQeDtI7Kg4KGQJ02okINyH/e3DbvtFQK3CcPJTCGrdvIaMWUDQkxAE50YjQRdOSoj1zEGhFSQgxtpAJGgSkJZ33H/Z8VCT6XWHRJ1v6cKlH2lNqOUxB7MJmKFIbxKRI20+wMxFNvDW3PTfC2x+8pyaL/4QArI/XbQmLZAUwppGsjh7JMQtRQJKUddSIwEvsxcHej905KxCdkbiyYsFmeHeAZKGi8h2LmN4+47wGFYjTiRv7XAHYbOuiesfhkHkiuaCyuzbAhZDR83darkAXXxWwUhAbbllwC4yJJQk2BiuERPDP8+uyUjAqJMx3NRV3B6hwGPuPTPew8r1tnBf/XNGXBMJaCczJGDPxSUpokQCpT5fyZgFpNQcz8HboyrGLGAmXxZgTvb4fQoqwXNMOi8RR0g695I/gRQbJKB4MFrcH0srG84hJCB37Ii3NZ8l8S+9haRk8HlPw3PI5pCA6/eNolzNMRVimskXAb3THM95Yzv9IqCbAJ7zdnQ1wKg3VABTkxeJehkIaCvDNSqKeQLu0J6na26Bf78Pg12W6hJkfyA3yEhAc9/g/n7x+H0/haDWrhnC7eXQN/H6TUCyyYcVVUvcv6WHv88vBPxkAW3VRgKS+eHfG9j/5Dm1WPwhBCQ/vWZdCt4aWCtHDMZC0DELWDli4d0eYkbm9kL+KgT9m4DykAUcC0E/WUB7cROoMQt4JdPendT5pLA2MRJwOnsfxqEQIwFXx0IHO7VkaiSg8ZhyX2sBr1fxi4CS7n5nAT+FoMIrQIJpwbD27nJbgahPkDSfLOCHgL9kAUcCDoWgzp09MUTyOQ9kiiDpDn7GkN0ikJFMMZL0PT3+mgV0pdcJrwFhGH2tBdx0J/7XLOCHgI14+ioE/WUt4C8EVJoAI+DjX4WgIJN8JKA/t4Z2OZugBNmxVsSd2EPWdRgMP2YBPwQU14UBqx2NBPysBXyk1nc7mM9QiJwgQdft4a+1gENHUHk9+SagHbnB11jADwH/zgICRgibkYBjFrBbwD+TgH8Fgv9dAtIL9sdurb+dgD+csXD0ooTbdW2SMMn8jVr0SMCyPSEZyEUWVcbbP6E6DGv5lnheqpr3LqE6d0hA1UACyqv9FR56qZFwuuk26i5Z7OBRDoQLiGyrbTwUQkKO5Fjmnqg2AZfDnbdVEp/2w/znnZAiwQ42FcrvPFXjumqh3ix1EvV4C1cfy40A595Hgi0ACRgdwz28khqJwx3PurqrqgM0+5UZhPcjRCqnhQ1cNlOZxM4OCXhYFwsoHW8VxBNuyALG+Pm39IIE3L6zUm1ZDPoeNBItWpNOVL0NEvCkr4fvKyBJxTk3h1eq4Ofzyy5SbQcJ+JzzSMDM81qVcasMHgceCWjfkJSys+8hu6yRtHSLBKTLN37/NYvEvD4GspWrHr8/Bv7RNvEVVSmGrCotOFSYzyFTo8p6QibXMpLx5WfqfIEELKu1SYWzJRIvNW7/QsAueSNpV3Mk4NRBIgrxYiA07p9YviEB5Wj1hsulxs/jZrmoFu8FEtAdfl9+QX7bXEA8p/g/ZTI8Lf3wOZW1Q8+/1KALz98gSZ780LczmdGUz4gTm1yM6waUpPyLgEYPYJ9n3wTkZ2wMTt31lH9/pgxZZEcJ9KJDcmXTl01Oj+kb5Dm/KFzxuq/JyXp6oMiko/yI4C/9IaB2fC+RUM+jTrh06OA5uVMElPUUw8eHOQMjkRnipjkSMJr4FkgloQu8wWL4GcAVQDRFJE/YVUDCs3+CdXZ/Bd4yf7UkTI93PHP7nnKLzRHIwaAB1o87vv54wfCtxVMQzJCjKVcRMXxcbZGA4nuzoNwbN0lJku+qLwKiNFNSbrU7SBAsCDSt80VAAgc2cA+dLY5ZQHJ1GcqbvAYCruketHeDBNxWE4XMZ8carEzniFflSMiiPG7Bvh054u+2uH+8+xVDEebQFFDDYUZyZhqBLA2Fnc8Lbs9ywZYgaHckqnqbAJFP+HtJ0+eSAquZ1F9ZwDeL3+d2xqD/cMebqCqETOC+giGr2SFp7fWJLdzgOf1trSvmNDNj/o/H3j+PgD9eCGparDJmAUcCTvocyeD5SJi8slKyd50J6MdpG3iM9GRIU184kCTvXbi3pMLTYoXEMK7LmnL7OxJwasYPcA5OHbjtblgvmpouyCAh4Qze1MnZURlYOUJV+LVQKYQ43gKsWqQKTzgOWTNOQ4I+rDoAf4fnsGSZPhBv1VKeureQYCunhfUJWgrSG26Pz38TECQZ4VbNfBkJd7oGIwG3BpJLT+yqcIeVvoTTl18EdKsTkg8sJKCdzjGw7ExzKD6+WmBhZBj4goSfx+lPA4/BCW7/vDHvhH9MLTC8Cz7/IaDqbScgHJCA/nyD3+/Y7HRwdnIXeMlk+LOPxwI4s/xNRgJW+s4aC0H9bGjeJjtIQO1czAp/tkJCXrhGAqutbpQbDds/j/ENVnB9D11yuTtJHkjSTxYQnGYodNWRgMo0RgKW61TBYJa2YB2d8XmdtRRyn2sq6F2BBJw71Z28zJ0DjvighsLWye/LrNMMzfxUK8A/rSOoz7xXQDr/m4DPA9HGLKBfG1lJPIbCM2JbIKnWrzUjZyY9dalLIAVelb7rcS3gmAXMSAsjAfnjZULZ+yUSzJGEI6xkS6K87Wr9RUC50mQKj5V1OhLwUwgKx13Gj+1gVBuQdEmX1WSbBzkI3A5vSB8C2oprgubLEh6sA5k+BJy9iUDBc7uux0JQkdKm1EjAx8nCVx5X+P4Taig0xYh0zAJ64XnayrfopICWxUikdCpEYzsYch9ICt73UAitsEng+vfTbMwCyrn9XQj66QiqbyNSgFe5PAmmoY8EXH8Xgv5NQNc4ZUDUdFGOhaBe8sb3/6UdTH/GiOyTBfwUgo4E/HQE/WQBRwJSKQnHLOBXR9D6Zv9aCPohoLwR8ffz5FNG6vUwJCI4IsFbBgk4toP5DIUo6Pbf71P/DAJy/zMEXCyXzJ9CQPaHs4BCOpAun5gkol5IrBOLZKiLYQjD7YUEzNbhE867HZJooXSl+o7cEh7viVGExq3L1LZxr5DdLloQ67IUqVduH8JDyXUS9jaeELwQ8HCRGCSgsJMUFS6nAnLqoQYRuGdQr3bxlQWMMYrN1IMUdnCveD2IhRgJ+DrdRaj8xg4SL0WiOlvuAPlmYlKJQkm66mbFEWrOQpItn1mqpgzGn5mzkYPYjocsoGAt4ebtVkXoqJSieixXwGvZIQHZqr2rUwcJedkNawm1/Kyo2SKg4PK+4veN10jA+xMJeLOHLKQ27VJ1org05OudGcQ3R2rVbP7O4Cl/2tnM4K76Pt60zmZsF2ErEVGlNi4SkFDD54m9qFrMiYK6zZBgHiUr6uNWFXCm1DXBoxdJOn8HFZTbAyExO0MCrifkAnVaIQEVP9+oe4U08KTvBgnDoOPV/oGXyfNhhwQ0Djmoj4PQQt5fkYBvwburkR8O7WFmNkmCxhfVclb0cOPwupaczwXz2wi4WHL8T81b+t0EVH6YgPuJFoP0eiGhXtdhtLgqH8DaTxaBX5UOENf0tyC8NZqMBPQWA7lmJoZXvF3XIwE1+UCRkYC1NpVB9+Kegpv+2hDQkhaUYVqXt+2HdT68ibc669IHHn3khwmWmgN2vWTx1rc/2sRXp3imHX3qKwuYbfM52MKVwfBRcSIyWw8zuLIDTcFkCD8PMyScsJjQw0yzakNsIzmB/Xq9kKiU0xLu3j/AvAsYHh4v+H6Oyvpg8jwSKaIx/GNOUw/Je6Ip7/XEcM/tjhVo5mJBwal8ZcQ0rxWY0Zwp3I1rl2Tpyw8MFTIk4JV5lQTIboNXBpUtfOaB4WearG+gTfwlcR+T6YZctvkMFOmIpDaciU5i59mAwLJIQIRjSWbMdQsqaBxaVqhmRJk2BxCYoqF89j7BW/mhiUFfRbi9XoOEc7PnBWxvsqD+NwIy4aQlp7L5IqB3KuyWXI87xHIMuP9PHe4/aT7kZZyApXwaQ53fFq4u2GF948+cU7+bgMsfDldXpqmCXUVd4eYVL5JNdFXBKSkkTLmvMjK/IXFWrdgWrlohuWbZnIf16/AOvLOHBLwOhYbCef8K3EeLBHTWMbJdf9UFkGmVEo7dAUgnrSNghCyQPfNgh6EPFeVuG0sk7dZjQA0zvLqvr0jAs2oiSWuzLlzvmOqEf/kBqNNHS7npdn8nc3rZg23J+H4HHT/vrDgsSPWsLTzSPVrSmmsZbDO9Fv5k6DBq3RoTjHVfUV4TphuSzOLlFwG3IhsRizqzIDYUPtbjJCKafLVB9/WW+I+hg+ZB6U2waQlJ7KzMmkB/tEHG5wPf7jmeTFfDqHdfH9rZmPj95tdEB70scP8ZWx4fR8NKd6l8E0ijyiYtl9iwdmIqgNewdk9ykXwE8hnl19OnQjYOPl7Zzztx78OQjL6IuZGA7tUZ/iwlTfH9TxHuD26On3/ZNMqYBYSthteE2bu3wTEGAtY+fl5w8jVYUVqH+2+BBHxLtAu6G+G/B2by24ZC4Dk1X/7UoJXfTcCfHrTyyQKKbYxkKF7ZdzuYDwHNJWREPgRDw6xQIN6ZfYtkzAIuVlIwFoLONSKCOO+RgNxW3JBM8Wcu2z+mwbpikTB6irHapx2MS9EnkcQYBoEoh99ZwJe85n9tB2Ns8O6Eny8EIwGLKUaI4j79ngsYgWCCSRZS4WrcSRnnAk55XSQgzZF0q/Uej7lYFgjQTyTghiCJHEGXg7EQVE1PBKz+IQfuvD0y8sO+KQi0PRLQObrp2A5mxQ2Fq592MJ9C0LEdjLhyZ+Q9tUKQ0pAMSQIXSXkOVBAXe0J5RysTx46gIwE/QyE+haCqZ38Xgi761XXsCDoS8JcsYCMJ9rgWcBULE8oRqjc/FoJaeYEklRgk3vR8isd2MF9ZwIGA2lki1C8EVOeSWHgzRShHAn5Gw49ZwE87GGVGr3AvvLLZP5KAf50i/10CMhzzn0fD/0MKQZc/HK7eX1wJ1xSQNBe+36gmf3vDVaXtIHZpJKB9fVdwswKLimY3qVS56FRCVoffBJTa0w3uQqoVUXI9R6rBou1O7FUnycsYOoyKNyTgbWeT+J14urqXgxIK7qQW4cLvkIiNm8Jzs7epOG2QPLtu0cH1sdaLqHORgDdOFOG+CO0ioQ74ft3dmsFDYpCAmtXZ6g6CI5wukhlEm7DNVGeJBCzKp1zERoEETGNqCSdFW1FxYCABgyUp8YQcCkejvK1VrUBClnMHX2+0HZJSRwI+9M4q4keJBNyIJySfJuD+iA74fcllQSMhBSSWD16rmoyVQZa8cfv4s1irU/LG1wuiTSW9S4nqdklx8OoUk4QTFsm2v4UzyO4XDNTxGqurFUsVUIjzNT7fZ0i2tqggm7YkiLaKX6okxsvG+SGaVPx08fvTORL9VJRGgFQ+82qND+Dh8N+FoFJz+iJgGAESMF8gAZvnBq/k4jZHgj+HdjUz/D3CZFOKv42ADMf9KaPhf7wj6PvsJ6DlayTUW0XSdJP1AQwpGzpOEiTg2pF3ILXV0C6GRbJ5m6cHElKM8lcn+052oYyX+p2CxPoQUH0kBHRBwnCMkpEcWZK3YG+vw9q6iGMI1/VbWPm7PnBzG98PhN4FSWC+CVj6Zg6rd0BR7uXdIPE8lh4JOGYBk9f1Duvp85uAxa5HkkZkyFpurJQ8LCQg0fwXNWYB9+F66HY4/LFjs1pvyG6BBDXMKxIpE6yWTK+mB3YsI+kMqtYJ7Vy/COjbZGjXkvkVfv8TQ3nGMi3JKmke4Jgh7p+L9LoT7TWQ1pbZwlv6w+vLHW5f1C3JmAX8ENAg+P4jAV/n6Rtv9RIS8Fjh/l5P6S3IXo6Pu6FITWHYI4b/xpv4p8VraFO/TsCCPX5fp8ft8cz+CrKUIFG9LRJ7K+32IAsWS9zzwqmJcqfvQE4Cfl5lpzOyujYlCJs9E3he6qREWzRPkMoZW7h9cRKV33dO8X/MaPifnl/ru1NE/SzuCi+b2QoJ2SeGr/y2KwAUqyQHcpmC4pktBVflyZPJzeFB8ZdIkr7efxWCyiwS0Jf0SiezaFsNUzNryqM0riQzPCRGArq3nN2QLr5wYOyamowEPD+QZOSOBPSSJrXJfaIpoOb3mgJRw8fLZbIBa/sa1tY11p0krmaDJPv4flFSiaSf/kXARFwiUUWTgHhPbsTVsmGtHEdbYLyGdjXTFgk4Z19LsKZZG3hSaUZEfZ85IMeuLUBvkxTxicQTHit8fhfj92+mtAmyesbPyz4D4wcCEktoqZGA3AMJuFKGLOCaTfAaUPoGqIuhA+eHgO/HFEBQdCRzX+zx+XPvgNUOQyQ+BJwshrl+V2lGAYN6HLOA+u5+D7xQrHhSLg4cKOfVu/DWPncnF/uqg6U8keQfAnJZo4Ixj2aBTw0dVIUza4GdS8PaSBMJmIaJhuGs2VFeKXA1uavyGsw1XmN8Z/L693D1B88pfsb+1J9V/jQC5vZKG7OAMJuK31nAbSgR103EkujzkwKKlArDnLkjL1drQQACjoTHZIMEPL7eAqwdRhzgkW2Ixedzl908p4V1tPD9yH1xAPm+Q1LtTUEnvVfYIFIUCdxGnt6/CPh3FvBDQNEEJCD44owszTD/lYBLsgjHLOBIwM9QiM9awJGAnyygXstCAJ/R8NMQSSRMNCTopyPopxB0zAKmwZT/JQvovo/vbGwHo7BDR1BfQqJ9OoKuVhoS8JMFlC7vEPRliuT7FIKuJu9/yQJyuzD4KgT9ey2geg6QhJ+5gP9OwIPMKV8dQZfDavpaLkwwntzkey7gJnTHdjCQ8kjI7cSNxkJQvy+GdjAXwQFlIxDql0LQz1pAXy7cjGBs+TUX8BcCfuYCuijIf++y+48g4N9/jfnvEpClFn/MaPifzgLqp+oCTfpGAk7XORJOCVo4kyeSxldlRX0fgwrOYWtRoV0iAadWWMJzrn4T8CXtb9C4oUaFR86LVD68xVDvhiwe7+D7hR4S8K5YSMByhWR7+MIFMjzxqbCo8AThgDvAMzZtKjzPkYBFhgR8xcPcu+0dCUj1igTV7WQXYdjIGzVeVDPILd4iIf3ybPXVvY9DUwskXH6GUt06pIErI8pUTBZIwEnCsVAsjjqJJh5RVP29uMDdkvH7xmHWqu0TCdkIBpKuHt7vsrYoqPQLEpA5IAGpGRIwW3JIwHIgsO1YNNSXHomlxlKrlrd9BsX+gYSdX6FVH+VAwNLC77PXiKi+DgUHz/UTyblYIakfy9UczoAki3oWSeZ3VAlNza9J0pyQkKtSqKBCQSMpfblUD+4K96/UInl1QAIeAIlXRicjiNvtkAXcCQXU2tMJkleSDw0MOCS0optUdC+lLwKWAZI+OV57RdX2tx7y9IYEfOJW/DYCstT/Q7PtfwgBf3qNxYeABu50aswCfggoP+6LYswCMmczBEkP6cA3aSRXZyGZtJ2H4dX6btck5K8RyFqD4Zc2S3mirBoFzFkxkDCfRGMWkLgCkkqj9/xIQJna9tSYBVxsp+7XWsB72gxr25CA6wc7I+77Pt2QlJrSoCxrJoD8iqR8m/ljJKCnVvyGUCmGg0qQI5Eelyoj4WJoJ3OkGwIuOSCpvLwaCei6ERLwuNE2IwF9ZrpviT17+iBPHovAr4fWFjMhwX8fMgxx+S0STZo2FdirCRKwmiB509vzCTo54v654w9OTpPnBmSxQFK9XymMBBTO1JL4qbDGiKBLZiC5w1pI8XbQiTd7dl9ZwA8Bu1Dbge4/ucA7dkjk445GAoLzDsYsYNcne1jRIn5fXXeQgAv6hs/jTdGr7UNEyIT+JmB5P7RkLckPkIJhCAc95/H1W/8CsrVk8PczJynZTn0kYLxgKdC9k/LbCMhSHPeHrAX88bmAYe5r+BulHQULjhfJvH+uwJb/IqByogVYSTKSI05YhizyCQ8YRb0pX9G4lHTExHD3nb4o75INBMy9Fxj660X81Xt/J+Uux3Nwa3TEoy5JRK6TOQfra1ZjuFZYCll3BxaUDANYt97VNnkekaTGcvXC8OyIBCwXSEDpZCIBcxsJ5HZrGxxl2gWeM+GQUKXDjQR0D5nBj1nADwG9V4vnMG9NbVAm+zqAhqk3pF7FLJLIQfLV6vDXwjkS0GDdlnLpxTMjaXZF4iXXNkC5IjntvjdhxSgdPi4/ayFlG1aGgQTkHSTcGwNSsDcqXgPAe0ZDZt0Aq8mQgJ+1gHqC1yBp+XwHruBYG+Jy6/VIQF+bItmW56Gj50BAn1eRkLI7zBI9rO4F3O9I2B03bN/JfFNe3lQ16aipCZJyxM+Pp0jEddKrsK7DWeGlwyCYU9AjYW/5dxZQnuRfBPTl8/6LgMqhHLKA2+lvm7U5Z2d4Uv0hWcCfLgSlvJU+ZgG97XEoNPRWK3AOgUi53RO+CCgqiUDcV+yKxI7fX1nAsRDUavYiyLMFEtBS24gkmyvtLrOhfQyVIGE+BBwLQa07ku1DwJX2QlJ9CBhy2sSdzCKZjFlApyxcZD8IxbgWcLVDAo5rAT/tYB45twM7XEkUyI6rf2UBawH//WSHpPsMhdCLvwgo7C0fSGnKwdgRlHbfBI/J0zcBa2WhgmCchizk+pQR5hREQMhfawH9k7AHYaci4T5ZwE8hqJjkuKOqEklIrV1tHA3vpykoxE323+1g3ou2HgtBpetWpvykFfE+TO+vsG5gRcZ2MPuiUL9Gwy9kxHVI30yQ6emkGAk4Z/YuvsfhOwvoPlfxVzsY0RsImFHOmAUch0K8hjUc9puI1JgFfO2D4Ne1gLe3FY9zAV0k9j+TgH89998lIDenf+zW+sdlAc/hBfL4hCQyfSTbIxJauC0kJIzg+kgUlashZ4aOnozQ3VW7KUqoaMcoovNR+iJgJtdIQC7pUnXBWgmcnVQvopnRp6py2fOQi3ckR98jsRjndIFatpCAF9oDde5ZB6g6DQm1mciZ2pZUB09eMEhc9EhAb8ZIcOW7bwIW92oOdye2SBTNhiygwh3hrm7MIHxv8f9kadBARZmExILiM2rWvFl4yZ5O4t25UNS9zV3grEUmieZKO1OT8+oET1NHAmoskvTx4pCA7RkJ2GdIQEIXNJweCzuI+LV3Vx2RLOBkPs0i2Z+8VlVe7wxu7tmmEq+DmXqI9hQ0ewofnwNKVJ8O4aAOKty/7m7okHrd01Bd5CErZ/a6OlsFJdQSuybx0WpbNaLcCu5NRKj/Rd6dNamqJgsD/kFeCIIClwwvk4wJqHAHoiI4C4j8+i+Rqr2r+3wRfbNWn73iRPTFri5LBgXyWZlvZryE8DS0z8Hze+GQgMaxX2kT/olEL6xllOk3WdC027aCcsO5UVLTPWh9EL+RvKmFnxeLn1fFsvh5CroTxekBCRjYbA9HdY4kX5xXv20oBF5Ti9l/fLT+QwpBf3U7mDc3TcHiBZYAD+6NrJt2D67msRQs9u6KlN5maO4sIAHXx3xF+Pk0wN83GF7t9kJNSjdMwd0jtny5mUikvWx0sC42kjAS3RORSuY9ZgHDc4Hh8O60j4FM9Z7y7w6Sibgthk/6hCNBMvOQUO0GCdjs6QhieZ+QVMlYBNF7XgXBGgmI8fIDvNWKJYGTOglpLQ7APKpIus7A8JKblQU+KnctkoweCOhtarDtK40EGkh50zZI0KrBv7fTJ01ibxqCLThs5dt7PL6z1uLry2xOgJ4i8U4TvUainZCA72XekXW1QQK2Pb6+iiY3cifMGlTB5KggbvHvXwUSdWkPo9pf7TQhjyM3GwkYsMPaygXV92DYOx7PZ4nn+9grCbh0w1dBWPICmS+tA3j96lWF0dsdCnqQeMbphvv7GjqI9t7mCpo0dPjcESQgv1JyUMKAw89via+nNB2JfMqQjPIBX5US7wzm7T6vIGl2OTnRzBP0u8cTmKgH57cRkJ9xwn/MAv5DCkGpX3xN+XtPGwnoFzmSZLJCAipWjCQMB3IFFCeCert3VNC3mUCcYDH5IuBNsHPSNroGCj9pSRB2SMDXCQloKG4T+d6Lr0cCLtUbEq45PHIi7N8CEC6qK1+vvwkoTZGAYYq4I/pW0cB+npsKWAYJaF8va/BmV9z+TX3eSMhdXFCu8Tvy5eNWHbOAy3uIhJuyC4FIvaKC+WavUbCEfChMHZoAivu6CvaSkJCJlfJfBFQdC4n7RmIZt/ZNQGC405gF/EHATxbQNSokoMUigTnm4YCu8m8yEvC6+CYgbIDLxyygdTsioW+agOEh7YV4TbR4jcyeT8DonfNB7elvAjJLJKDIH2cktPPHirga/myJ5zsSOkHiLcWzADI0L8qXWbsms2xjAbl3HR5PjdegdUMCStUcCRhchizgjrHBeh6RxMqDx/N3xs9Tp+/4eWYcElK/WD5oqTyM72Cm5m8jID8ThF/VCvBPI+BnKIRpraRoJOCYBUw2Mgl4DEJIf3xpYxYwzGwk3F2vpDELCIn06kiR+RLe10Wpgi1TJER3GNZf6M2U8pStpI5rAceOoP+WBQwZy6t/EBDQddKYBfysBfxqB2N9E9CfvJGcnyzgpxA0ZJSDQ6xIFMEcRsOHHesJX1nAgYDhZy7gJwv4KQQd28F8CkE/QyFGAj4KPL5PIahfiEimDwHHuYCfLOCHgJ92MEGb+XMyX/Ax3oMalYxrAXcXUR/nAgYgSNKPjqCgGcUXAX9kAQu8S/wcDY8BgvrVEXTSvwDJS9kjAceOoMrpBV9rAf0MHHLVqHQcDf9FwKEQ9NMOZiwE/XQE/bSD8XnqVZC6QhL+eyHoZy1g2J/+oQT867n03yWgwM6E/6sENC8VEjDaWVXyuoWJ1nvbDqoOSRPTWySgL1YNXKFBAorM8aTpGNHBPb0uq6yYHQttGiFR7ofQiJKEC3KtvEVbKJOXSSWSi6Rrp74Ax/vaIUnYIfnC3eEC5S7SkWCKvNLWMbWD8hIgmcgZyWM0IhLmdVlGabNAAk73ggwn5+5UadEjASe3KxLq3SIBzwm+H6+xeyiONytKgl1Xa5Tov+Bs1CRKphoSsG1YHh6cbkZZWiEBndq4wBPvLlFyFJCAekUd4HhaWlQcz4IVHu+Whsu+QAIGLyTg8RExcL5KuH37Kt+0CeFZODEnJNm6QQJGq8MR2q7H8yUsirlGczEFB5pH0sZnJGA7oXh4qgUS1c16SbtFPgv11HJIttRDU7sJ8QmKp+khwZmi0/bDA7jgBJXEsyWej5X9vMLpadkkWz/x+O+s/YZzullGidYcBc1PrxUUcedWcdgpoDFU9YbytkICkuxYa/3++pUFTKtWUbWreKDg1An4edDJqfhtBBTYOfOntIMhv/iaIlqZgZwNa8fsZHcjkqUfwChmcxLG2wkQRwiTMQsYyGcM97aHYQ6ec5gRv+PymvD+JgMpL5FYj/0Ew6USwyN70VGUf1Gaepho+QZP7pEsjF+bRK0eCUhnhop841rDVxYwPXKRv2/3KyL0WQWyotIVMEW7IlGqz0E8TOZUGCeTnNTvDInWCmwULv08Jwm/D0BqdYYC3h/WNS0vBeiO2FJBFjU0YVb7BqTTEklZKUhKm0eyjWsBuWQrjASU4oCl/Lco5CS/9zVYr+08GrOABl82YMn1gviBWc+Jp+yf4DF3JO3Jam6kXnNrkLyao3zxVSdjFtBarRfRmAX8EFBdz74JOH+EPT46+28CQsMhiUnNV/6NrqVh7PYezPlkaEAvN3M8X0g8WbOGws7V5ER6PrthuMoiUefcUGhrekjALY3n75ri8Vrb8A5au8fj+2QBj4v9VxYQrjsk+ScL+JkLGDoSBs6/75riqD+lEPRXE9DJ9zp4O+FNhZaAhIi41gDjGvckODvDHD52Kg7/bIDEWhlPDN82ywmI2vU7C7iVLR2k7bTF7+yw1m3xcFvQSrepgqXBd8Qp2xDEBSChFmVWEEOVp2Dnu5qCsh/mBjZHDjz/gCS5bRBfkjrVYWmcGmrMAlLvxwaW1+4dBZS/rUkxrGWTouW7CryDbRKmcHlQo6ijgN1zKjE9T4HlaXWlgq2EROsfuguybzYkdJdOQhTxPAElXyDxPgTkq50ATusi6WTGupF1Paz1u5yQUNcUCdhtOBvcnYbbb96cQEoWCWrq0jcBo0WI4XJxpkl4H7KIeu0tweAlJNdujQTkmG8C+ma7XRFvfQnA1I4UFUx8wSTU4UFgWRQzEpRCtiK0WBJQ50hASIZC1sfxPQE97PB8i8azI9ILCeqmEpKYSnH7KfQ6KHGCBLzM8J4lpr2D4bvcVSEf8kCSI2Pi59Hg/lh3JHl4C/Ee5uE3wz/6v2/WJl5TAvWnzAX81V12lVNlgPW4SJSveYVJvCY2xkLQkYD1slJ/rgW0lAgJyKXfawE/HUFHAn6ygDfhwfh8yorEt4as1CY19rDMwmE0vIAEXDwIfifW16Gw8tJ+FYKOHUE/haBCcfjKAoIcdB3Jy0P1sx1MYxrx/2gHw9CqiM9FZk+PHUHN/V9rASMxXoG1tL8JeFHFryygr7LtFwE/WcDwhA8a4j2/5wKOWcDPWsCxI6jl+MI4F3AsBF1kIj7Nj6w+zgUcs4CftYDLrYdk/BSCfuYCLvMASfhZC+hYzwuStDGqMQuYb/2vQlAQibgiVEYNxeDqNPpaC5hX/rgWcBwK8ckCWnH8FwHv9lchKDxzMIlAD7gMFaka5wJ+soCfoRA/RsPr+5uOz/Gs+/c16/8MAv51Df1XCchQi9kvuw38bgLSvzhcPayjMzw2EyvKuv03AUttiaQpYyTgRY4aaLdXm4rXVnDTrP51hqrcLKt0ekECWhvjCmV+RAIycySgEPA5VCt9SbLNFAkI25cA5703ZAHXRyRcYl/hXGh6FE8pGbRGRwIeZg/cnnUskTwGecN1fUQC7lok4JtC2DTJCgnWPfqVFs1eLJTlA0nE3JCAj5X9TUDd7zqN2pIW7sr0m4Ds7CnASeLMKp5cKFUz6cMVDs/cilL7Kc21zSI+QKMPpMsI7r8jiBRU7wAJ2B2RgLs7heTkDk4UP/N3rflrioXzQ7GoxL3JneaX1BHOgor778WdoGVrJFbrKkjaFr4JeM4dPL9eUkpasr2y+PubQ9J+WZqa4iIB69j3oqy8SLRmXJCAJc2oURpUyknLGjxf9f6O+3cu8fh1i33Doa6XUVac3oKWDGsJL7aLBJxcQ9CKw/ONJBfw9ctXUGvdDgl4VRUnyrhrr2rbpdjD2dGQoP569ds6guI1xc5/Vbj6uwko/OJrir9lW/AUmSUB90aSkJtygCWh5iRwL7sVOZ4uKRKPMNVIwE4LI1BEYUbGLGBDISH14kFXIwGh5ZCA1bCO5hhOarI87/uRgLBVaryyvD2Ssr5SlS/dnK9CUD3MOTISsHuEJTjbM035qTLNSfAKFyBvXkiYxa5JyFlCkmkCYauRgFGafRHQT+VtR167RwGqor2IXziTOckKpgV7x+L+8ds2wUut34AV7lgCzyMS8Jji8biTiB06qzkFmW+RgK6U4PHrZyRXcbAa8Lr7NwENz3pgqKDj68t8csNwWPnKAoJT4P68hf0N3GeyqGDptzm5TXoa7GyDBHyWSMBladGgBk8+CkIayZ2K0wTswOMroHa5SvZHPP8kljr8venSIwEtnuDn8xaRnFN9IN6QBQytPZ4Pas7sQCmYbwIyHIMEbYa1h66ZC+R2UM4gG+q8ClOuKQjFZ08QH1uOCvz4tfpdBMRrakH/qu6Ff9pQiJuV6SDPDj0ZCfjuWxPDtUUfBbcGCdR0w5CFIQsIswIJuHWOE7CY5TcBl3yog54d2so/whPIcb/sQE1dJJwESJhV+wgwnNsg2W6zx4k4/EZEcrINCewjEo6ujjyYokhH/nkg06JldBBnSMDA0nMgfdxuxrWA/q2waxLDA8BZz96VryjPodAy4EF+9EjU0z4zyapTMLw+hTcyZgFzL/TAudRIwIbDe8JOW0yQXPkw5w8eNZnfkYA290TiJXlGjwS0jTMS6jXnb2RfMxaY7gV//9huJbJmMg8MuX9HIwGTGRJQi1Xc/9khO40ERHsiucwZHs/RCkMka/OqQv3Mr8g22ARATjlFjVnAN4UEdGppRvx2WJs4ne0JeCvlXgUsDIWeC9xfcgg6MhLQvSouaFP9XwhoyzFdgarhPWt1bJGo7pAFbLb2FwFV542f7zvCv/+0g5GvLu6v1E5/W0dQvKaG5rV/RBbwlxPwUwiqSCUS8PKCnwT0JUeqRwJ+soA/CKjah2HtXPjqxnYwIwHPMT7PViduPmYB7Q8BP4WgnyxgsJq+HDLxIgc8g5CvuYCfLOD8Giv4RGKQJM/84P0sBPU2wxw9N/0m4Kq4Jl9DIT5ZwPUrxv0ZOoL6yaadfxFwNhSCOpZPk9sTCeR2vlKNHUE/WUA9p5XKV1e+Sj6FoOqqRPJRh8PtayjEsBZwnAsoE7L9agfDPsWfWUAIwhdNJsuhkPO5IVVA6uInAceOoH+vBQziBglHb5/Xn6PhP4Wg+nOmUiMBPx1Bja2J5+9TCPrJAn4KQQNzWTjkqDyzsR1MuGSQrKSJ3TELOBJwK+Dx2ulEivx6dTiR5rVd/SwE/XQENYKjTvkGI/97cfU/g4Ds/w4BaZ6e/SntYOa/OFwN7oczlO7WqpLNAwmoVUiI22oYNS7VAwG3dgMPdxjq0B3eN41a+Ge443OLioVpUGhC+rrCkZ8YVbxokYT3w5DV8xdIuEoOb1oZVhMoGLwBJAcnSLSbwt+gfLF6lXrTN2gzLx46cs4dKpF4JM8pe72hWEjLKjNsRdAWXYKBpTRBAkqgJFpG2DmcnJUdJRMdSdk1SMBm90ICTmKgtSfhX0N7GUIl8xQJyBHc/uNwNqmULStVS/Z4GV5oHQnIpCBo7u51gHudIilNTs41pOJXFjB5iUjYC2Ww8HhskYDxGcl3w0gZqkNsk6R/HTvtdSdHuIRIwFTvA0mbLjCQbXsXCbhbIQGXpSFAm55xe8orlLT84c/hzg6kfOwUU5vP8PzfO9eLEtVFkp7dwxPqcqVW6XuP50NiRDxfpmiTuBH7RGvpVw+1/FpGMZ4/QXtMhywgXbpVUgolaHr8+soCJrGABJTWQ9bQ53B7AV+qWu4+eyju+HnE65362zqC4jXFLP6YdjC/+Jo6P8otGJXKRuF9iWSrHmUBsjlBciULNyH2S8nA2++YKKyZIQvoXMKRgGMW0NAeeKunA5oKzsnOJMenZYLDTegINhS+Xy/2FHjsHN+vyZF8oTzNwA3O1NdawEK/4KODV7kK7tN2RRSmrMCjrRkZs4AfAn4KQUPpuMvJotkjAdcNW/m6JhTk9n6EoN7PDBXeOPuLgNb79opGApqpjgQ8bJGU+2ifkFJ5JCMBg7krqORZXVb46J0jUe+hcyL767SBZbCbI2F3zYmQyeUrCxiqrSOQ+Y1DQh2nSMTjeTKMut9sQM1sjvKVMMdHmXq5f2UB0/keCWi3NEhbnq2CNts55OWFM5DjBV+F3QQJ6DrZVyGoTwwMN59+WIBpLTFcNh/N0Ky83IHqud9ZQLHYP78KQfk1ElDPpkjA85yLws3WnZN44d2R1CoSV7caiXB2eQbJ8ucYyiS7YiwENfMHT/xyfkh+GwFpfs78KUMhfnXrik8W0L3u/oWA3iTrq5GALXeRAYPYbwIepfcUlNjvCGyOz5zMZxsDpGPRUiHfbYHksHyD3Llt5Dtzfk4mVh8iqRwkVHh93Ahb9RJ+p8Km8g/J1iTCcseBm4g08fESXJFe53QgfNlG4UofipUjJgZ96n0TUFkNQxam3LsKn1feJJsyEMDx3+/hn0EeDtGMKYbX9+4WjWsBN+oewDi9mshvUrwn6HQzBfMQ4/FUAlcT+ribgC0u31T4qC0Mb4vMxWvy9E3AwJra+HrzXUF/sVXCdIoH5nQYosEsagzf5VCC5bxCUnnaA6/pk26BrU56AuEZCdiEmwjUnH5Rfug/E0JVXvSVBaSPtTkScLnezyIwqCwn2xQJKO7lOxWyHRJQdicTkF79NwHtsHfBUINhaEdRq6SgkYDyi6WpkYAPt3XGQtCwrbYrstr1BqgF4Ocb9vZXFlC5PGgSHrz9bxu0gtcUx/yq2O9PmwtIZrEJ7vMgUQErIjG0e/RFwHDHFzeS74mG5CjE6N8LQce1gJ9CUMUkEgXSGYnxISBPMUjG1i5MwknP73Yw6g7Jpm5YF+TGR7Jc+H0xEvCTBRwJ+CkE/ZEFfEy3JV4TAcHnylGsiZCS5KsdzHuF7/dZC9g18vdawB9ZwEmGBLxQ1RrUdaBUAYaaNFndbRX0bKUQf+aK0g8C+oqIBHxvo/jnUIiTxWfjWkDIm4MwrgU0qKtKxrWAn0JQO1uRyGccUMehEG7+FwE/WcAPAce1gFMfY9/PXMAfhaCfjqB4pYjJSEDNINPI3W1xe38XggZ0jBKd7+MUpBWLBBxHw/9FwNB4SirZCWIIhiD8RcAhC/gpBA00GmAk4KcdTHg3ZfUfScD5/w4B8XH1n28D/5AsIPWLw9VqPhDEFZGArYDE2ibXN1xvAhLQfSEBJznfwK3ZIwHdPRJwxdpnOE+FZRVnw6j4wKSu0MicUWV7Gn8uNq8dFFKKRImv5U0DmUyg9CiHpGGNBIyd+AanONepJP2svduzO7hrHpJJk/ubdrRFJKjKLKlMNpCAZzUnUL97p0qmUplo6zSew3M1taOYOPJKS+3XHi7HBIkVrZBQObxe0Ny5gYAZElCj2QncmLtJxbeWqNrj+boB3kKQjEQ7SppHqAJO8guJVTPvYiTgtU+QgHNeyTXNYxkoFdqJsjt505rjsCxcDhN8/ap6d1pp+0donQj3/80FqnZ+GhQ8yx2ScL77JmC93A1zC0+KpMlhvIDD5e2QjEpKU3M0cobH6YYEjFvc/64Z2sFoO5VK4xIJGCxxfz+FoOnyHa40eW/3UD6WyyhjWFnQlhJ1gqoBt8rSh4Ln80S+C0HnHpKVKfDzPFAl7v9Gwe29W/ubgF2xVn8bARlq9p87rf1DCCj+4mvKzx9bENMnEjCVm5rkLRJqaelIruDR5MSWe/w99WIoiE0nJxylR7CMglkUKOu6I1qhb0G7ihhuFcHEIbfDxQIFv4RVQG92NDnyjx4JORSWbmoMR70pElDcmnQUHogDZN5tMJz0FC4KTlck2nmOBCS7N76fskVCwXq/AP3OImEqgoTxrD2STr2wVXiMkWxt1IagLZ9IJK7C8FhimSPIlvuqwrWA2zdmXAc25eP+MnWbENPd46P5/MbjPagOhgRmuAa9kudVsF05NbED7ouAQX11b+TCT1sQH94CQwVlMhTE6E+wYhVJu5fdmnjCYwOk83gS7CjhRpaP9g5Gwi2qUIBpQV5TJJ+XT9ihtcQOSAp7BsxbjuSjnkjAPZQp2LeIR0IPWVGVGgpxF25Hha9yNyfTebj/SUCL3zzByTXc/qcQNJkoGLq0HBfBSkEyHo/ZA2RWZ6ORgILjXUYCBiGDf//JAtrzMx/5+92r+G0EZCiW/UPWAnK/usvuqiiNrywgRecmUU1mieEkjwS8a9uabDaMMhLQr6qnSvbefQLyLuuILx34ghTuMHTAL154zQCSg3ADAfmmjYIu4QVSzJGAorlGslUv7kbiopTBYY5NBab+/CKgyQ2FoMd1npBcmuqgK0ck4HWDBHwwSgJkv3pHIwFPVy4AzUqQZOyZd4jfBjx4PJIIJjsLiFArBLx5e6sCKRmyZEIJoNCrpgrqHO8J62Y5BVUc2tPETkaT9xUJaL5vbyrQq2HoRed5gAjF47XvSOD39JuAQRkjOUXu4YE2OeH2twoSTFoiAb1MoSPIGqvD84cE1P19T3zWRXJm8BcBP+1gRNpbjQT0rwKe7wf1wPBZmw73JOVxIlCVBKxIehCfAUEiyxb315TSocPn3cbwd2G5QBL6TUJTE1RyuiABxXn8TUD6+nCRzH8R8DxVTPz8Vrg/0+uT/rkW0GJ/36AVZihX+Y+tAP8hBPzVa9Y/cwGX2e67HUz83prjWsAxC/gh4NgOZpUjAf9uB+NrJyTIpyOoyehIQNhICWFPLetT3vybgJ+1gD8IaPDGFwHHQlA67L8J+GkH8xkNrz8D6Ws0vGRdEUfM6rsdTCHE8ZgFhObif2UBv9YC2ki6DwGXooKE/LSDCYzreswCju1gZtJTHYdCQM2+VEItDvpIQNgBEnNcC/h3R9APAY0d0juU+GHU/NARVH/331nAvwkIsx0S7bMWUN55CvWjI+iPdjCfLKBtbP5aCyjGX+1ggFSHn1nAsRD0dibBz0LQ3vazsR1M4Ivf7WDsF/OdBfwQ0OOm/0LAsSOodv1rLeDQDgY2VfDv62v/GQRc/O8QkKWFP2Y0PPOLO4JWPXWB1h3am7Ran2tKRJAI/s2NMnpYq7a/xy2U09sw109AAh5bJOP5dEGiRVJw0lZDVu3RMSbJvGEUubk2kGScuKzSOilrfAhRE7iqOyRItjrm2t3j71DqE53K5iESjnpjxHZ5VS6Jk1uIxOz4Hk7UzCLZLkMCKpWpwiMb5u6B2SeaMXsuoF3OkIBvFv8+V6oD3Kq5VcXboRBzGYpIwKhSo4QLkYBWJE7h0u+XJLuRytSK+/UO526BZBTot6Tlu0MBjf+0oyyB401LdELDuT8hAdOlUmjOlWehkkrc/rkPaC1ThixkGtokW9BIwK4XSygzZ2gH8xzmFIoRDZdERUIrDyTgjUUCPnkf9+9Uh5ImcPwC7n6H5+N8QZKJHn+Gq2Z7UaacAY83eNZwqXsN35/rT5pQve5wCV3cXiSUK61ZXim4Fs6ySnYzJGDKECSgtXOrJFGRiM/58w3V27CoWBSRrHzIvuEovZwoKY3e1HYYGEPFPJCArKn9tnYwDDuj+V/VbPt3E1D6xY/WTyGoajkDGXgkoDWfHkGK3wskFe/mpLCQeMZSZ6rQJUJBNA8fSsaeYHilc84XAeUnzKhw/dg5RFEUG/TrckaAL5AwpeBRIPbiPAqHhDiZtfh6NR7GNp8VJGGkYjip6RUSUEuQfJ8soGzPZ9RIQFPf8yClGySpPG0Kcn+2L1BlmaVGAk5TLgSTMlgSyFotkcTljmAY/RBOTyZzQuJpN5BwRvzaa3Mym1kZyIuhQ+dyj+HdhLHWIL+MOeW/XTyed6s0IC2m88g3D0jAlzEUktb0IgotbieRh2Hh70sBibizkIBJyMRgsA0SMJwgIS9S/wBxsl1UQZ96BemKDQNydWapIF1PgDySkAU1eiP5tAn+/VxvU1huFwIJH/ccSRxtCnD6IRytthOB7KblHqxVxEb+ysHPR+IuNYj7Iatacvj5BAFzAGKqHBXUFZ7vZ3r5ImAwdRqVqH15BVHL5lTIiEhOh8lqsBydJ35GxNtvIyA7Y+b/cYbZP4SAvzpcVc2hEFSU+ijIV/gdKyXGwu/Qnop86czXZEJhICcv8XESpE9eJf3kiCSZHjoS0u43AeWEvKjAgm1C4lrrMbxt2iqAOxLpkwXUG/aN4SlBOJbnVgFjo7ckdHkkoDg788N6WDryoUECyhvGACcXW2rMAgYXLwVnHb6jcDPH/bkewwg8mukxEJxtgVBhMBkJ6EvDWrpPOxiS1TcK2CIfWj5dAlgu+YYCIRJyosq6DNbx2FGwnz9oct3upmBwek/gnm0lYtBIQEsuOyqYJ7g9KlYc/M63b8rXQhuJJbQeSKyDP19WuUruvCeDwpf0p73MnEh3zgZjvUNyHZtvAtr3GRIw7/iEpBKH4XMyZA0/BLxuBwJKu1nle4p1I8vnnoCdTx+Rv5GGOY20J4J7iLsoYKwtTdI8xO1T5TuCoMTj4/ohy0dt8B42FoI2SECJOiKJ7S1uz+j05UjAwKx5vGcsNwA2t6ejQKRev63LLl5T8/mvml/7pxFQZWw856unjN+prnOIt2SX4Bo7ufLLHGrCtJTxk4CXlyF/dQT9DIVwM14GcxnK0dgOxpt5nN93i6EdS45k+dEO5kNA+xB7oFyehBqzgPAohZ+FoJ/R8EsnGOb8DVlADGJOYKoxiUJFQQKeZAwCvTaWqZGAnmGIYA1DIcL1kKW8KlsLlgES0A8tJNv59dyAIQwE+8wF/BDwUwgaHJYHcySg0Z8U8mMt4IeAofP+bgfzIeCPLOCHgD/awXyGQoTyBAn2YzQ8c+1qgjt6BPe6IWRsB5PXr9vPtYCZautjOxhYrvxk7Aj6oxDUl8UATKv+HgpBKnY7toOBleHPf3YE/Xst4IeAwUY73MZC0P9vOxh/a7ydfyQB/7rA/rsEnDP8/E8ZCvGr5y19CFiTzqKSKEAClpdXD5fYd6s495EoO89u4flskAxTM6g1QWYvUOYBEvBkvE/afmpfoTRbM8rEBZJQOb4O8Li1SyrOhL7W/Es8gXOdInl23DvXcoM84Fk+DJKuD0i492a7h3r1dkniyfj64Gj3cLiaFpIxQQLWtaBCo1dOFaeukmgXfA7CcZPbUXoUj4nGRbi9xqitKn16R0nTNtsX3F0OCTirkIDZs5pCUyfLKH5qlKltdfsB59RCAlbcG59GFTlCu9/bUXKXjrXG8FsanqSyqXiyQQLOd1sWilPmVNnMledabl7nUHpXm6Tc9NhpdPQs4dYfHCrZDB1PL4FPY4zwQtLyPBJwnl4FeNTqQFShl7T06nNwu8lOlFoUnt/X7HqBy0VDAq4PuP9pgQQsEl+LUtntb5prVHc4edqQpQzCRMNoBYl52yGxHwwScLF5naC05kjAS9ivtP62fcN52uDnqa2OtGal/BtKmsXzX2+ULwI2OTW0o3msf1s7GAYvKOFP6Qgq/OJrykrDHLTjjK386xNJ8mY3JYiP86IaCWi14RaW1pOpghcIJ+In3GokoH8b5s4RrtyCfZ4wBKxhjuAWv35gdYC/P/SNQJRoSoFJX+aVb3ZD0Zi/34Hr3mgqOC6QhC2lBODdhtHqcEOiqTl3Am22Z0hgRR7+3DMCeJdqTgUPwz2R28F6g+cZSCrjUN8IxpZDVtJFIh1Y/MJ9COj0SYeP9ha3v87LNzgGmVEjAbevKQa5zxMSsFsJQMKM2YwExP+qaaLSVjsSECRjUo8ElNebRRSkcWOS7bSsh4b882ok4NnWY7B3PhKQuwg0US7cA8wzj+fvUwjaCt4MrIrg/josEnD12LNguBVf+XaC77+Y9bg/MwZJqJdIYs0ND2AA+46CuN4JpC8fB9AncyS6f5zcyDHQG1het3MMj6+THMP/zR6UqcRVgfJshhHD+weoDxuP73nefRFQFuZ4/rTh7yevvgaib3B/xfpV/7Zwdc7OFn9IOxjuVxetLbPWAHGj9F/fMePBWSCFuBnY6MMsysbDwHEXfhNQvg0kcYUOQc9tC/JYlyao74GAKxMJOMswkHSvzov41FIwyXkzjUYCBtGeo5EkG4LXGNUi+TZbh/jkjls9HpAkkxMSzT8hATVnin+/nuJ37DQNU9AN5l3BZoUEmizaoTXDkGVTKx6I/FhPQA2QgCHe6nOy23IqXkPPO4FIQqIxehuCmhYtge1FKEYCaupQWMqKmUAuu4GA+qmPfD3A42sd3QNPU5CIywTJdNrp3wScEdyeIXMAOrN9UwE/XMMU9U3AAKjHnGxiJKBSTXH/8hneQz6FoBaZ4/lyp/yKOJq1Bu/B08R330i24vnQQHnmMyrcpVZNVkGG+y9OHhVg9I7hsrf5FwIet5aPe3Z9Y/gfCyrRTTxfbrqekbBc518E1EwZ919V7Zwc06kJymGDn+9aes6JwO9x/90O95erf1+XXbym2MWf0g7mV19Tq2Vlju1gwAQkRjE7mOB6ORJv6UodubdbJBJ3RdLJ3sskp+tTHtvBjGsBmb6SQd76SMDnFfKRgJzBiVWg1YUzrgW0mfR7LeCHgPhFUL+GQnyygB8Cju1gPkMh7OYvAj5K9gzmJiPRmAVMho6Y41rA8/IF41zA+ZAFBG/7UknRDlnARsGfP+1gPllAOV4hyT5zAVV3+1UIOmYB52fWAGdxVRBOnf+VBfwUgo6j4f/OAkLrIQk/awE9j/0uBL1lhg6qFJMqoBsk9CcL+CHgmAW0pn4J2jv7JuDlKN5/dgTlMST9ygKuzgd8jpYv+2cW8FMI6nEZEu7voRDjWsBxLuCd9352BP2bgLAwxHokoF0c8U73yQKuLfZrLWBwgSP8IwnI/+8QcDHn/pi5gPQvzgK6KrlAQY4WlSK+ck16IAHvT8ZF0uRDlmpGvaCtzKGdi49EMhUbyXgWl1T68JB8DEVucN6lSEB3Kd+0mxQV0OL7kXTR9Z32mF8ncNoXThRb73ehWafnEy7vlRFlk+uwlm9p7OG67FySdlZZa9NymFsn+0jA0wEJ2OznGlxC36nS8NonmmZdOShs367SjYsEpE7iAa5CZVUZs5ZVrWXZF9yCTq2SxzIUNGaWiHDIs2WVODoS0OS3DzgedSuK65mMJIyfx6Eczq4yz3h32v6OhLsS3qaS2EICnrLvLGDm0sFcC57+HGqDtaNMjQNai9wrErCQkHyv+g2aJVY0IJrxZ1ZAAjKLWEDSpbh/OVdKmtDbPDzkJZJsLiDJiIbnE0NYjAtkK1A1923XcA4mSEDDQQIGCRLwHC6RgM4Rj3+eRfj+QbOs4qmLpHwu2BPUePKpWFkjAf3ceOPxt/h5OnfcP8NEEl56wPNfHvHzpHOfgsK6OCTZXs7dbyMgPlfpXzVv6bdnAX9xIWhq6UiyZMtSYT8UbgYLrgJleeOoEL+0J0IdH3uQZyuG8j02L/DROV0joa4YXrmKMCfXHRLSO8lMFLZNs0IIci64UYa/J2qrkih50CCz3pzyjyGGowkX7kCMbSQiY+cJqexNAG7ucFTQpW1BqKuCj1LrwJBwq3oFmRweU7AnIhJmVSNhBLGkwLBKfGj6jlATQjMrcJkeCahKgkP26C1w1KyrRgJ29XT4Qr2QqLWA768edNxf58hWYKzyFSnuYQzyJlgQX0xygTyl8AViIiGx5l1Tk83Ke4HZiIvKX3k7JO5x2oJL3RYRrJdNR3ZFmIHMxXwULiX8+wS5DCTZLyj/cMftCY3HgtSFcwKTYbQ9t7ksQE40IYLdA/8+ES45iNpEIKG4wvMz35UFOCBgeP8hYPvEnyVXwf0FmHTEPVxeGC4PQzJkZ1eQeoefDykcnoSpg69PZ9xzJCCcrkjWzUG5jVlAcCj3RjYcElBhUySoun3Nf1u4uljQ/P9VAj4eSAQ1K5EI6mQYhyBNHZD424xAvN92hNqVKnhr7h3Bdm+bZHpRRBCPHZJk9nqeRgIuRbWLIBymTS8dmQY7dV4RGD2SpFx6GC4duDcFAnBz4l4fKoZnUUv5DwW/fWcWCeiZe7ryuVNdkEv9wPdjkYCwYeqE2O0+A7sc1v6tX0gYxWc2QGq9jwI4PldEcwYCOoAkuobZiRwDRgPtad4rf54gAesTg+Gjp7dRwA33hPVKV0DXIiSg+HwIJJf3Eril0lcgSU+HwGLqg1bI+HtVQqhteM/9ImAjIXG31gYJ9VT7KnyGjkm8IxJZKiSaCuOeE4g4LF+Sp1sk5YeA6apcjQQMmweP95SNvsFwt6AruMhDlnPyMGBp5TM8Pnh0RKmQgOo8f1CBPkcCZm0pfRWCums8/vtDASBk/q5GAro5ElA1ZrMoWNOI6YNxwfBVOXZUkJ2eBWG9cAnSJcfP9xRs56RWlQCUWKApSCT/962vXSwY/v8qAT/tYD4EDFO8QRJNo5YjAcdC0A8ByeIsRmMW8LMW8NMO5sdQCN1yZQKF3uWEazLe7zMOX48X51cWUHQTJOBMPqyIT65fWcBxKETx3orgfTqCfoZCfNrB/DsBx0LQTzsYmyPpV0fQ+1x0SEodJHBYQyJjFnAsBB0IOGYBufj1lQUcC0GrM6t9DYX4ZAFZ+WWA7Vy+CfjJAn7mAo7tYD4E1BdLQsLzVBRItPM3YzsYX2P+ZS6gv23AJEkYhT9Hw3/WAo5ZwOWh+MoCSpebEYXPHb4/V4j6V0fQz1rAVXZYgtfqIvHH0fAmBWCmA+EaHd//7yygX838r0LQT0fQkYCfuYDKSpIqX2ZeN9IY9ldHUOg0JODOZWPE4Msg8JzJ/0wC/nWJ/HcJyHGLP2Yu4OwXE/B2317gKVEWFS+uZa4d1ywFB/eIJHlMkAzLbtvBY93hBSc8glpzrzwS0LsvqTjeH08a31M3ePIXs8q46/GmcdazgIs6t6JUpxVa2+f8BG59jeQx1++T1oRiDfd9ZVTZXQoS7Tp97aFyh7WH/l2ptTkxenzEzIasmRZJWnE4GdDQmkMlbyZMtMMl5uE8n9hVbLww7Cu31QGqVraqdF8dTa3fIlmLMlOp5JQjAfmokOBpr5dU4u8rUzvn/BOulwoJ2MMRH7pqVMK1NfH9Ug4J2No8DQf1aVPxcJPSKkqcw11+OlXSPGRBm0TRAhq5t6P04L9p7RXaFbR05JLM698r7RrHNNSZgj/bm0rV+NN2As9m2L8gCFUtjpGAtSI5Ubqahnh+9xWeT8H0qthX3qamXEkNDX/QqOx+LpHUO+oO9yy1SRq+lERLZtUMLpKOx7MqFEl7v+IzFLfCpdJ9Uq408UXwuLIJEvBC5LmWvu0eqi50qnijl442E4f946e4fWc+E34bATlOmP0pawH530JA7TYnoWO5SI79/gQKHAUKLsOcQMqzUFWHYW6g/6hPRDWtNdi6gMSrlFog52u7A+PhMVX4MiYYjh0VD+S8ZBCT4tQhVMfNwM7mSJBzh+Hi5XY5gJX1+Pe9XOdkswwDkKqQJ/7luT+RRNxfgVzPTAUHw7sRztOnYxYwpDQk6oLJZmBN03kUOsTpSHverL8I2HAYrt3nSgnySnmTcGLuVQLbjAKZShkk4sY7EaAfO1AmGluF2xeGiwtFSUHpDY5gOO0IJMj3L3C5YW0gZTdzIrcl/rwVFlUA6iTBcPHSghaaCwxP2V1NqLbNQNxXPBW+H65EMCyswfbPHD7gFNweZyjfBDxfdgmZFRce8AYiVOHGm9DkFYR7PH8nIQqyq3Ai2pY5Ynhu9iRM1nuJ1OxQmPsh4DzddeSkbToMdx94PnKCRDfn+gHIZMNHgZYjJM3Qw+13Hh6fmLoO8Rd7JCDrIVm3JRJywekNiMoVyXmZS9JvC1c5nhL+YyHoP4SAi18crk5VxgTzVCGBZA3JdYt1D4g8Q5ZnIpKBjlsNnNsBydGLSKR8u5Fgmd06/M43/I30RovhbaB1lQ9zJOBlMcFrSEECBt6Qw20j/M6LZ4LfEaHOhnVJugaWxb7ISMD3EgkovaYzEjAn54QELS1YbgT8e0pHEtYbZgfiNHtXUKyRPNvjIwHdNnr8Tr/thNThRgRn+Xrjd7ngatKnFx3UXH0QXzFzk1TKFAm6bVoKuATvCS6/wUD4rOHrk96WiDvZy2A2PFX5dGc7ZDljAORkKKT0h9HsV3cg4BuGuXrbZ06IjfcA7XCgokBf4vs/JxYSWd3NiO8unirhrqULipD1lW+7Qk7O9WUFqpUjAVnHLsiD5mIw4ElTQUvj+dbujyVos+2MCgTWQuI1oQpkzz1JsJbweBPzIYMVTpDc0uIpkMneCkEqL+8qCK6CSQodPz93QiEh9Xq4pzR7H8QT7r/fCfwXAcWTiGQ1p1uB9B0Tgi4qsyh036/Tb7ymZsKvek79bgL+6mqVTzsY497IJORkCT+TRYWfkXb4LgT9EHCcC/h3FvBTCBrmzOErCzgWgnZskZPdLuT8dymIFbx3+H5/D4UYCbhbXf0xCxhum2k9DoX4zAX0xRjh91kLKD1DKRoJ6Nni+edcwE8hqJK7MuUX2xeMhaD6MBQiNJ8vlRje1oTlacgCftYC+iKSxztuvrOAn3Ywsubj/nwI+MkCfgpBg+wo0mQjxuk4FGIk4N+j4QO5k6RxLeAnC/jVEbSPjbEQNLjsAQi/+SsL+G+j4ccsILc4fGUB/0chKGhiPhaCipQmkuCTBZzV7PdcQP6KxKtNYzuuBfwqBD2/PBA1C/fnUwjqxTwSdCZ/E7C9Pldg3k/fWcC/O4KGs8n73wet/CMI+DfD/rsE5IW58KdkASn2194GqsXzAuU0HObIDWvf0n2EgaXE+VGSbnpHI3eqg8KTHZIY7bHWQv16gdPluKSytg5OGmT8DW5BYVZp68m1xgmvIxymgAQkBhJscbCncN3ckBwzCgkYTZE4R5gbVBZ5SECzfx7gOH1hBCfqZaeZF7aHe1UgSXMdCaj7kol3I3CoLEvCXOsFJGB9nttVqihBrpGXWMD54OPrw1vgaOoUCXghsRYl5xi3D2dagiY7L6l0M49MjbKjGkq/QpIJIm6/lDEQvNxym0prCcnU+fEMikyxqazh+kJbnF9zKMKFUyHrkFxtZiygvhA7ylpAAm7vfAUPd4fkq47HRNvYEQ3PeeFGsacPQyj0AxLYba0qM6te1aSOFaB1jk6VZkc8v/1QQ3GZ3b0qTQ4DAV9GA6enqZMs/7TTuRoPaIthreJ2yNKqR8LAzRKQgOFjKCwtX2donKmLP5chEpS+9nAgQ+FoGuHxVOdnD9dkyGJyWuho6+OLhuvcxs8ju25+XzsYXuCZPyULyP/iR2s9DXcgGe08ChjdU5FE2R3I9CxWm+iEZHhHjyO404FYQpnXZL7KMNyap0g09TVRSZnjE0WXlKEQM3MLcjhjuOT0DySXctqviMO2DOhuvYgC/prfSKVdClD9O/796eXkZOLvw2GGGY+PcsbDcFPX7yBnJlMF29DrCPsmEuwaa4EPuXOrkqBXOCRSuSA+DIWXK8JswNqmLBV0s0+WsTyBdqkxnAvveDypqs9A0XB7wZJCUt4PfQE6u0TyMkNWMqX0LbhmgYRqQ1cl8VXpwUkIkjXXPYm89bYD/dIuKPDJMMp9YnVgtjVHhdG26YgImz1S+SkMq6kak0zXfQuGveSqkCb7G5GNyxzc5sFSYPVIZP22F/DvuUkE+3go9PSzEkjQIbn54fyGll6CKGx6yj9ruP3LJKxgaeGt1H+ySOCO2/R4fCc8Hx8CKs/9EdTe4KnAFpG8ejoUsvbUQMBzsyLH9fQOlhMsIr+vJnPi9lwLupwJkU/K4vcVrQ0h4J9CwF8drn6ygFp4xc8w9PKC9BMkjiE++Mg3h1mUDyEzYElfhyxYjYGSyYcKmLSAhFoftjRZm7oN2tt8Rz7b2TfCPRcMGFPnRUFL8pwYxmMDevroI79IeJVE3lSDpVd1JChmz9WYBXSn+awK3MjpyKMPHbBT/lVB4Ak3Ml1N96BchTcVeMNod3Ld56DWMyoKXzUSxzllEsjpMPfuwg59Lhd7A4/n+IgCvDYc4sTWGhyIXgTYHX5nK2qvg3ZP8Zp7z3F/Jk1GwBX6IYvnI0l7cWjfUot4fLPOUcmcDT1U67aPgNO3HdG33ApE3aYrf5Pi+x/vuglymSLBLgf8+7zSAZQNi0TN1kjYbo7XvLPI8HhT6XkjgqdnoLm7GeX7PV7TdXVxQZTiYf3yhJdIefa0YZg1Xl2zDgloPZGEy17pqmC1zlWy5pg1GLdTT4LLKkeyOhwSrw3wHubQ9Yosn5sAbJCGOYwNX5OX+rDBEXTcH9tBMt51D49vzs4omDav7jdeU79uINjvJuAvb7E0FIKOawE/haB9ZljgSiUSK/KAHgkoCpUYBcZUVEcCqounXAW9eaBJqb++CcgnUjFmAd/qRKT8dYMk2rr2VzsYmIT+NwGnoRqNBPx0BKWyzXcW8FMI6nmIwSB7FzVZ2/ZlXAs4FoJ+COjgS6mxI+gnC/gh4FgIKj2QgJak4N+/Hj49ZgHNJidkHArRl/il19MT7s8LXs6PLOBIwE8WUDv8NReQJ3b+1RH0Uwi6158JqBdTjeBgIsH+LgT1JQ+PV7LicGwHM64FXK/Z76EQT6lbkVSPHuNQiJGAP7KAiS4WpFYqa8wCwmc0/N/tYMZC0A8Bf46GHwj4Iwv4hHg1EjCs5kMh6JAFHNvBfNYCfgpBx3YwZSrn/0gC/vW7/yoBWYqeU38MAX/xbUDcIgEf+FQkseOGJ+392NLQTndAxXuigPaSqB6aZMji3bl3reU2QTIeVhZJvUi+aevodYf21ZhU8i7x91ubLaHpQyRWVFSSZl/IFO6XtVMlnyyhIrItHCeiSdKQyLnWPJGA1fvqRqnrhrRWpri9R0MNQw1eSMDOpE04OBYSsPORqKuGF+B2opBs+TIotO2aFHAfCJtkK3mlTci2g5YStCq5rJGAitnJcGJ0iyQbjyBp62sDtVDi/tGLY6HRpDrBceiQmSoNkmndsTO4tjN8/92hP2nnbTSHi8k6SNJ5KWkrquLgSk+RoN5iaLdSv05QtY4bZefmmGtKuZ3Bo1LcKsnflaoFZTSFg2JYVewOHUCznp3AhWrw/fhPy+Dcv8Kj3XpVHB9k3L/Yxv3b1zqJ22dYa+7MfkIjn+woDpWy0FrghyEVoRVlQYckNbbXM1yY1qVi/4QEDD0kdMsVNkmJdBS0I82jMqWho+o5Vxxt3lUzKHc+EnB6YpzfRUC8pjj2/2oWMGiUPdhSOq8Ca+phuCY9WiAzW6mifocEefVcBfL6joQJWaEjtdunoK1fLD4a5i6Qa305grQ35sOjsrmRLmgBpHvGEl8d2qEY8WYBMnNZUP5pjuGouQ2PIOdIFP94xnDuzfZIQOYg4KPa9SW1O1sNiKbPkjCw8Wcqusqw6vZDh02nxfB1vxUhY0QOw79mIpHVeZ+C2JhI2GKLJMTwGx/Ft7SvAtHZA6FXJQPKVmYjyBftnDiOV4G2t+cVELE+kaO9OYBk3iYklJWJSTR+yoAs3RYkOGhtQsDw3iAdhqEVrbSXCKNmM5CYHRJOy5o50e9WBfbtNqnC8NYkZJYzPYjnBZLyqk5rsmIVHgyaQnL2d7cmFHUQYc1mUwpeN88h7nFzB6c+TiqYLRuVPHvcv+X+RlWBfEDSKU52BrMgeH4pcWoS8XJhwXKpBZJ235wIJz9K0P077n9ZIHmZXn+Dqu3nxL/XSHLVH/JCeYGvp238+/KGhJWZdlL5l6X02zqC4jUl0H9KO5hfTcDTdW+B5Df4GZoGfifvwSMBSblK0ZqnkDjrd2aDYk/6KnzYdk5k0mpgXQmSTj4ikZSi9cFM7IFIPk+T5WExB7mvOwqOQn0jeWvh+2UHivgNazukChUDFL1/E//84BOyD5oJhmtbBq+BoJFId+8B9DJ7UaHmOwLZVfsjXmNKT0Az8RraS9wZjOxOR3AJ+Y401tA+hb3jNRTZPH57zooFSz59YrhmIBlvwSYGookv/M6zuUCs6WMJuoeEguDJOyTQsiUYZskSoA17RRY5klXc4zMmeIl1jt/5oaPo7oKEUmdIqMuhTMHMTHy9dBCAvGi8E5l7n6F8p3nmZHHZrMBdAfVFwNkWj9884p5Cxdk0aep2B7p0xHtKNvwzCjspV+ClL7aCMMTzsTrrOihsX1Ogpo5JeqM3gATemwQJUwPpni2Gy/0Gj3e9xZ/Veorge7lsFaQEt3d3pmtQdwXuP2/YAgk1z8XPq6FIqKROQrwVkli5HXH/p1Zn/r5rakbTfwoBf3XbstPu9UXAMQsYu/wSnAmSI/SaoiPF1jBHAvp0d/jKAmreW67GLOCHgI6RI1E+WcClNrR3WSABg8UESWTm/A6cGShkJOBNjvH/zQ0k4N+FoOZmi7/32eNXIajWhFIU3t9dR/QXxkbiFr47gl43rwxUaqcQ36/EFTkfWBmkiSXhNSrg/n0KQS1Kkargxh3mpGL5GJxVQb5Gw5cbSh/bwYQb2v8ioKI+leoHAcfR8J92MK8rQXIZOiHBpUeyfQhoTRK1GgtBP1lAzckJ5Xu7ziF+tv3KAoJm/Mto+LEQ9G8CworF90vzwzcBs41fjB1BndwS8f1r3P4tPSAp6Rvuj5+BQ7x7lI9rAb+ygMNoePNBkICfoRCfuYA/1gK+bOprLqCvZ5D8WAs4LNRI/pEE/Ou59N8lIM3g//4MAhLlF4erYlhd4dBnNkkOQn/TTsqBgfLNR1GGBFlp7gYD1ePCcKq09I+dpifPK9QnBQmYsEi6srQfcD1TJpUlUkBrkwt1gudjPawtdJFc3gUJdDpUDpUWHhIxg6qDo7swo3QhIeHajV1AUbpIJp8g2fzCp6A5MEiYwzFStf4kLOEi7R0qcZnypB3f1BTaB9hUthHlk6YfyBHuh70dZfNVkGv+49rBg5E1JKSBhJSZRIGqSK0oySeVo+kB9YLyESABTwvcX1PeXuDstUiiUkFSFRQ1Q3JFDt4QSzwfvnRd4PuXLv68VEyNlSgBDtcTbt+YyrSWEf8Ct0J1qXQRv0+aErAMnOqNS2VbiEytlU0RmieN5+NWlI6mOIcpHM+ZS9KjXK609zq+wbWIPCp9nN94A3SvLTwnM72KG77vtJmHBLyubCRn6eLxz2syh0oIkew0Geb8sdQFTqu3R9Ky7Vfa8vWkoeBqJGPwCATtLWx7OK4uSM4Z/pc22WwZqCXJqbLuccl/GwFpZjEX/hACzn7xNVXsGCSQYy8ohMG+I/1yugCzOhlRFPb7hDRydgXlVS2IX193EqFzbgfiqZxT4SmYdGQWtxewXjIXhcWmlUi1KfFRoLFDB1Bnj+ES/5iAMQOOCvesK5EGEFP2S0cSRmLekdN5aC2xfU+r0Hq/HNVEF4BcJBjOOQL+/CwrDCzd46LyJ+8DqHoS6ZDyvkB8jZqsyNrnhrWKxSICcRgdv2qtJ0jtC8PFfmgvIyfKAtxbNSeBJeH75YDkMu/dsJYPMFz0M+aC4WgjUquYRwIqbIb7u8ZQy3fm06EQdEPho5Tmq/B0nw4dPzMB5NNEijbTdCKQi93XsNRNkWxOp8mNhMWFAzJ3hCo0Nm1HON4WIefiOYHeQ6JJWqzAnvERr73cnki8ben/R92/dS2qawug9g/yQlDwcMkhiaCgdAinOw4KGFRUVPTX725Vzbnm176927ypWmtUa+NivO1VSHhz6E8l9IDprzTCV+ajJuz5aTG0YRMMz/MnhtPnVQ90W+PzVt0xhsPyZgTamuNTOhwePemz6QlczcT7W4dnSMBGIu6O7jeDaoJEndHjAyz2mUmBmIxbYh5iGRhMNM5Hlf/Hshdin1pM/pZ3Aee/OVzdLqYOWDSRsU3no5RY57wFsxZMhPI3hdHenANQaCXJb+JFT+bfdDF0epRJoEDZEeDnENzPR/5uDv6uSl0nM3D0+4f4r8ODEq36HhQiRzKBlXSvSfp6roFlS4l74DsdsR6PJexi7IMgMD4mp880A9YrA/ah1wgJFm9OsB5vPjzY6k9K8g7bxMofTXlgaSUl6Q1J59xavJ61c1Ri6xtAwr16KdhqWP6JNi1wdJ4MIrgre6zfewywTqgkgvfhHpLAiH3YTU9zyX9OkGD0geV1+xDJq073lHweTx9W+xrrS4J+STQ2rmFH4iWB+/mbJfj8yUAvKxxznOYuk+16U8BaZhMO/eT7/GY4Bv3YCAr7DMk4/eDz3U6bOQd9j304Uw5HIJ8W+3i/vS9JMXw35prXJ/eD77uCR7HawbrW3pJ/mLk9maw3NazNlSS85r7E8F8yPVjfW+wzco73sw95CVapfbg/zEogo8fUQ4QQHGN2HEm93U9T2NrJTASuAn9sFVCREYHqX5IRVPvNfUpukHyrqNWlnxlBfxKwv5m/0sGMLO0XAX9uBGWi+LUKCHWPBPqxEXT3igzh6x3URH48R97wHP+LgD82gv48FGIrvULS2IoHu1VHfx0KQb+HTGxFife7XHz9Z0bQLQS68JYm1veW8MvPjaCQR993745V/nMjaBD6SMAfh0IQ0/kXAfn0S8DA1MnPjaA/CGjOjv8iIAZNK5wns/+fVUDy7pGASo2k1cm/MoL+RzqYH+8Cei+cBMhr7CSwVgSVfq4C8tvdgnWzJ5Kf7YbwP84FhPAC3X+cCwhLvw4JHUnXn+8CemRd2yRtJevXRtD/IaBpIQF/bgTdTYrg57uAPw+FGH33e65Mn4n/v42gfIGk/J90ML9WAf8/D4Xw93LzzyTgv/vQ/y4BJ+r0bzkantDfHK5O18oFjpn1PQfv/FHZLCpUeKjbWMqbyKyZHDtTuDYbJIv9PQTBS5Es57hAAnYv/Hk/iB76YbEmyfB6q0zXFxdoixoJEg+kZOWl1uDezb+EOiAha6eQoAsWtkgHgoS0N14Dlx0SJs9rJNNZTbCDrVZI0rhGsilNuIHrOkECLo/mwGarXocLb12edwe/Z95YaaC7Th0pfYV4veFqveH6TlYiXU+QgJ+pSqF7JxuRjO4kZI/m+67h9rqR0t3IDJlzc65wvF62JJcnAWWpKbC+l28G0k1+HBjVqjk8hmHLs9vLdNmoKTUka+ZieV+NypRMwdGvV3Y8C7/l2W2JAv3+sOP5a40E1o6qAc18QAJeD9+NmrFuwFW8kIxBe0yZurpfQbxDj6QP952yTqre0CsLi+eP83HJtu/kCec3daQkU489K6+vBXQ3zeXJmSJJrcHDv8fhhvefTZCUT49j+U8LB0n6OOosPVQSXEZI2HyuBymSsZjBc1ghCY/b5I9tBP2Ra/tvORRC/c19io/yBrbBcUGCG7ZK2gjBICoeWxGeVE2ni+thgFVyXxD/EGD4SO3gDPSmLySPeLuWbIP5G9bpcyR8YY2/GS6PEbg3OufeZ/wCSlllwl4KRgSS8bYm5Xt+wanJwp+VFZJSDwMOzlbWcQaIvY7Kc0WHXLJV4Z0Kr6f7m7eC4rGZCz9TwaZyjLbM2RnJs2tHCLv7sYP16brAqXd7CEkZBxNY98oUp8oACfo6KRpw9UvIye7VUqUaS+BMzgsBxa5Uyb5A4q2+qU3DYTlyySS4MEhjC6+3Xb1q+lQOUzCNy0gEM4Hx8aLiFNLQpDipN2MMZ3VNA0+dGCROqieQRcAJFPebRqLsioT8cLySv1hiOC4l44GwnWNB+GpMiXc4OdP8XTEIio0ueDQap6R63TrQ9EwR/rt6psRJYwWnWnVOQNgepRezoBA9vCX3d9FeJSse32HVOroUfbRnT/ZvzcAZFPDzWXmoyT2af5C07YJ7F08D2pHNAjS5MXgY7z9/bCMo9qn59G85F/B3h6vL4wHDQ9uecv9ejbFNGucZaEbuCr5MRzX+Jc8ZtvnbFEkXuS5ZsB0H69UoEqjeoyXS/VgBO37zBB6evUyY9kD2P++S5LHjQyYlNlJYie2Ue17l6mR3nrpgJ7KC4Z+3WJJHhSbT0je2kabZpURcNh2YnL9FAPW4JPtm18Pqspe4/9xVJZVn0gqS3WvOfWXb94RvxuE3O+CEe/vlUiZn85jDWstf3zO+tjZR+0MFmkiQRIvzGEh7uRWw+dwnwvvQe0tqY1eBIyu6CJ1HURL7e5anfVhj+U0X+0jx+a6ayTskp7fEn3ez1QscjuEyP43ckiz0GD9PxiPur4oyxdk7vwPJAkXy6Bafh/fAMcjh+4F77DXSybCYP5Fsd03wtnssyUUKluD0Ptb/HSLR0lvswGZSvPH5+Mua+Ccsr86uEg+OOxzTbtV3c3TiTaTALt2WMGsXwiYNxxiI61sMV4vgCmt3j+RzT3g/d3KOwWrOshQc1YdKrp+gAeZvRpK/roI/988qE3U5/VsOhfjdG0F/HAqhe5/vIQ84AJP39OKCm8umFGgVkom8vDU40lUTwfGIZCpmOO6ySjEkfy4jQeaFMJF0SBSfqXVNSDQde8rO0DnYYz0k1dur/pOAP1YBLelJpZ8E/JzEv1YBrc6gRFpeALQ3RwIqH/hFwG/uJhEs10iiVYoEMozuX6uAzf2l/1wFDEZ7DX6uAjrGv1cBldJKYZ0LwmEf6Uvy5pX1cxXQ26w8IHoubFj1aDnfMbA+kpfkvzaC0g8S0K2cEnbPDZLufNFdEm0WKezImv3aCDpeOPbPdDAw1FD+fBdwXXl4vTpFQv/PuYA/CVi1Fo4RxswSHk4bSO6RZcHGV+l3c/ir/ZkR9Ocq4I90MMboEgAzblie674Gcrf4AVa7eIVjyv1LwKf1i4De9YnXm8tFCGsksIDt1RvIk4tfGUGDYqmnZC6qDKg8tYh3aJruH0lA5f+GgNP55K85Gn7ym98FJNNFB9fx/tsgtxxYEzpL6M5xLqUdP8rMNL7pSxbxjmRSacjMoskNrntpw7No/UFiNOQFdTNd83x8+1C27Zw7HJXCERkfcZX5S12H+i1tRao3SMR85c3gcjbWJM/kb0ZNg7fQnCYeSWJZlOx+V2Q4X1WHZ/pLSpmf9RvoDhMk4EHjlM1vON1fZM2V8uXLUBk1Fi3c5T0SFW+zZIVyl+CqckskTxdJKe6qBSc5QfIpN1IzbmlT6NolXn93Fjaj/vco+dzfkXS9NoF9XhwJN+m2JH0n5pIdhLWAu7XfkWQXIqGkoKbQuxkSaoXjBDt/rAc0ZemJ5HrD8lxHZA61hj+n7kMCtv4Ag2Pl4/0S3WxZRl0G9+riYf27oGX0XdyhG109kQV5U7N8KU3gvDrZJFtY+H0olW9Gz7nLU2eDpH1DqcPRXu9EEuVI0r6sbiBut52URwGS8sKReNfFBZ+X1x9tFm7EBKpmjs//OQ1qRubS+Cdp88CM1T9GwOlcmf8t7wKqv3lqna5XZ7C8YEw8N6opXeYkgoMyi0SIAWpPVU3SAKbrsfDVD4Zr7IDEMm+5jsQptJreJoUOQaUaPDrIVUiHRZ7Dxu2RhMHxpdIPf23A/8w0Ee8aJM07PfZgxokuhRcVw+FtHONUdPAIiR8thJRP+Bb2/gjJVm6hphdfcWEfWkvirxbvmg7R4gxFeDWRMPluSVrzNgfbksbcu7ZItJUoTEjeeyQt2K+U3nxBAHYYCAYiGoCS68uEcBFqJDTDrUv25zuF/H2zebjc74FUN+5D9Fxj+Jlth5JuL58FbJa9TuJXj+VZnRceFLf9Wgq9OYb3+nDfQeHfKQlt8kLSnT0PEq83CHdUjdK2uGzAG33PRUyoV9P71gLIYn8lxa2oBqqNpATy+GZK0XhV4fWl3QOIEmF5mwpJfXeQiPmrXXJvs9V6qnvCAyATJOb7cHDJmZ0nQHxBCY8Tz6aPQHGgcBg+L+OhhTQ9fJPkvAmS+/HUlvS0t0wAyaVSvMAQ/Y+Fq9P5TPlbNoL+7uyFY3/KwT1dZjzYJa+aRg9s0wd9FvHY8MZLsnser2BI2pwEfjuiZLe6nYDGfCQBDTSbCjqXwKGTseS/JztKuvXBBDu8KpJvpNimjgtThe0pmXPsCf2SeP05gM3LHokgi5Ew72IyhpVzxD42unglLRaVAdmk/0ieNdJaGkrxDGh2lCWviQ2djkWxh/KR6t/jE5A0sYbl0wprRoIdefakfD972BSKLKB/7nSyOs1vYKjBhHgY3qXUHwdPYJE/E76u35FcjqmAE95XImTMqUl35BTKZYTkm/JXR+fhB8PXfYvl39KXTDv1QsA7rm3Otc93s/mFYydZyoYIR962Jr2dYJ9e75YieO+xz3biOAVXmAPW18ExJWKKAf4qxT54bDyXapXGIbcm2L7v4aEju+/7xox8sxbP56VMgslzgM2lQrK+7KdMprlmgFcQVQpCpVTJ+XSsYcVKk8SKeAwkyRwNDuf5RPIeWxwDtTKuYSd7CvfJ54WBajp+4Ji2Q2WrtVT+wT61+G0vLPxtBIw2CZJp/DLITwLSnYQEXC++q2YeqGSTFL8I6BUSErC2JRMJguXwtvBNt2LhvECHk0n8Yla3P1cBpzlBgix3Q0mUk6jBuFamgPPplZJXpuC0oVJGfCvbyT8JuA1qk/up7ds/CUhfXJe8zxEJKhzR/TwUwncW/yKgtXkgiUjqpT8J+GMVMGj2VUi2t8oBJzW/GU431ZJsbSTgll2QkNtTvSQDLWxw3jMsz/v6ArK6k2/9FkR4xMf6rIsi/7kRFMbH76rfdyPoSriEe+EcJ4j3XUFCHfJ/EVBryQZJ2VD8/GtIyeMmIjAawPL+SAezNrkAY1qSb2ZqfL4/CLhbUkv6ScBwjM//JwFf6qsjUi45sNnsNOnXu4DbBf/5LuBPAr43OKbQx+jfG0Fvdw+cRUzxLt53I+9yEYH7Irr0k4BD6kQ/08H474Nektp1MjBTx+J+mDbtP5KA6v8NAZWlrPzXdwH/IauA5m/OCGpflCs8V+qWJETlA9sMvQmifFY8GcUC2LsHA8TT8ng+cRqVyWOnh/v2sRF5q5sh0/S7DL1trqWsPCCR3MaR4BQYDhKJtB3Tb50JTynbiXTXmJT5z9aE6+yxFunxjYTxJa+D+wjvkRuprDOpsqZw9Ikj0nLOe7bMWgeOg4zlWzMkXO3YNpwNbSsy30OyyXC5fMm1k5JgQAL5HzIFUVVrkujH77tFvepCNU0cJGwiZBYvqyUc78V32wOTQ0akl4JE65FwUv8pmQg0Fe7heUfyp47ff0aXETQN90h2IMeOvcLagf423YrkPEHyLsNvfZORz1Ny/LjscBs0OD7GPkmlPUHSyiF+3qSOyO3se1T9qsf67BdY30gcVWa3/PFNlwM8DyWjZ/b7e44i09Yix2c8sGV9R5IejC1PCPCSfUhtwVnMfAlD/2PIFm/nBeex4on8rODzf2s63n+KpM22Af59it5SoOkuO5FdLSS9/NBX+Hw1JG/Vrv5YRlDsU9PF37IR9Heng4ma6QvY8Y7h4kZpXGr0zgOS8/xAwnpcdzQ3Lw4EI8OQos8BiZeNLQsJoyMh7gvo6F0kHuSP8YpHE6/GQT80j+D0uYGk+gwDnR15Cge3Q+JsjO8q2nQjg51j44207oAzTmaGsJ09LSmaVEZJR4YlINt9V7l4Ych0HnkJHN5TJOg0JB3F/s4AZrXFI1fzZCrJOJUm1sXg8WNS97Q1Xj7kk2/4F1ZAKZlwBzK30Amf35qUnlwUVPIkJuFc3rcEG2kE3+02IooO+5BYx8UF4vMHyaeAsaSlgmTcg0SwfpPApc3waoCHaSBFXv99t/DhtVAq/hrLEyCxmL4QkB6mlIfnc5XSqXbB8puGyuHsDsgBp6ggO+MYEX+3wtF5qk2gSBYWDx+jeqB2vFPA8qcGiaR7ZdOt+YohmHBNRLtY7yhGtBUUexvJPXfGMpk4woT8yvD+gaUNlF5ECTiFazyUlxiknDb3FfBJrGHY7/tALRVDp+h7ME2YcfbnCKgsVfV37Vb521YBDbjtwRmBhiQJBpnW+8UVCWZVhA/fNhlMhAGBttBJpNNdT9IoMaAsOJF4pehINqpsIGVbKmJSfgnJNw7oN2vMwRvpOi2txIGY6Nim7fjZEkeJS9CPW/x+snt0RH2/x7Br7RUJu2TAPsEwHMzfh4nkj1cNpfAiNkSOQFKKLQmpGtsaxMaGSVzKkHT1959Fopk1lgK5BJc+YolBIEZL4bsZjgG73Jx/CTXnnnHFNunTiwX+YaaJ0J33IXm40g7yOvNEXIZOi0/BK+CgDAjbyjBCuumDE2wmNyw/e/gdtY/YR5JXEPBQLbclUW9SDYc4tUikyi+bLp/3BHLvZgh+lUcy6faOBUFgDcJXB2zzXfUKIHJPDg/dk57S9PSSYf+aMh6FoAPdH00Mx4MMiX2UHikpKny+GCHOJL/vqiXdFxZGvXsfCT0+P2oyO69k0Ednm4T2+/t+8u7iw76L5sR7LpGwBd98T6c7Lgi0tt7THeMGxCPbluKnG8l/sE/N1d91fu2fJuDv3lz9YxXQqBaGAAX7CHErnHccmX0zTL71JYZvjgPWbYYkmaRIrB+rgLZ9MXlw32FPuZQeAUrepvBPud6RcV5psPofAi6zSw0b6WhKXrzRajJf4d9cv42Y+EnA2dnSwe1wHgvqzHDJssQ2t34jAYPwMyxJ8ZJuYHd7IvyPPthEvlfVN6utKfmfqirJI7WMnwQE7Ykk/EnAkWkQuDg6/bkKuJ0+iQT92qfE6xc2GBsPv39aVED8y8LBlmwQ7JNvJODjVZSwenwzgvafAUjqcPxZC5CQ4bNGwslJDlbrrIg/yzWV3GTxvd+Fcn+k1zVZzi/xf64C6vGl/XUoxHtVl+RsLJ6w8h42ft7Xv7LUHNg9COO+Nn8NpNopzvd4Cv3XoRDyzQl/HQ2/eQ/hz1XAHwT8tQr4JSCtKiRk/sLyRiMvRiJbSOjh9pIJ/hcB+1wMCcqjXpPPUOXgTEwk6D92FXD2f0PAmSz996Ph/ykE/N2pK47KHa6P605K65vcMmtIN3BcsUbKc4mrrElKJFRc+CLpBmPJJlbxhutRc0jyjo8DW4+lBTzdcsPz++6jslv2GsNN/DhHr4ladnu6DPrFCkjua0iUSFN96Ebfz6+f5ndjqPLCAecUIKlMWWbn40KF3t0jIY8dddlTp1t4mB8kYLuWKYs8CnA9jJA0UoP3P/sLJKm+80Vqj7jOXoXzPTfwhuST90hGcU4jaEFBgjVBC2xxlldw22h4vQ1MfpDIhPvi5YucO6bKvDmfw9XQPCkpqOjZvKYG1NEJpOTTHpcsSroYuk++k/I3+aRsJO5LEJMnl/LYNHtWDLYFl/2Di2RzlQYm63oE9+fZ5dlgSCUzhjaC4yjmJC/mUsgmM2eAm9b4Uvb5rqr6G9mG53b+3ZibyjUbn5CU9WnqkeQxaSljfhhA/5rFPB9cs2Ps/ZpCP3mBlB/Wx5pJSmdBM+XA0+P33clxWn1Xdaf4/Ien5DI5sTnU4QVJH38S/Y8RcCZPlv+VgP+QjaDT3zy1PsLNElZjwkhkyx+ZLrvOA3+P0VZsR0geV032APPxSvB0ode0jLQ9lGLkkjBzzZT6TDnD3oAd52/l3dEj3T2BsW5F+Lr5UJpcxRP2Y9sS8bPXW9pbCx3igWwFfwVVSX8QkNybnYhWNaFUDTFE3d9emsSbkMgU7tYVQN4YJNwkcUgfrf1C8ixx7joGPqVVIR3Be9sY7r2GY03t96IDrl4x/DUvDVDphFOrr+0pid1WsunhoZ3BC7hFYlbubOL0yQMikxc8Oo5HIZk+VAsKGhIRZRNq00Z+OeD51OZ8GsgdHd/JHFKpOHD+eSPx5uOaQrCcAo/0xgD6DLEP5uS+FmEy1VQaXKUrlISqAvTdR6eLQVOglKSYhPHqU9L7C1VwuF23Ej8E5kATFcmJ5lvxeDbD8H/IiyeAgaFJaBQBpe36pUJu5pTzE/NK6nwWgM8XfB4v1zqSe+NMINeJyaMk9mW6xRgfwnRuSlzuOaWLH+E4qIEUVzT5c+lgZrIy+1sI+LtTV9zg08POHJPvZmqcGdrE9sB7nloe+aHf0zdD1vu2w3i8Xw8u/Vgig9T+bt96P8ySuknSYp8qtiJkikHpaXrOQLu/sQ0Xrl/TULu3UIYDE6EhIym75nYDMzm7ItynSCb9OtbA5nf8PsanNZ08pREUgzXH8BVDTqqfkxJ8L1xKvpyegYpx+4C4LLEPRlaNbWZTHCAWNyJ4EX1cWqfKATyMNqVobiP5nmO+gWie61Ic0U9Hh1tRQRwdGedev9WJv71cga+9QuLlvejIPMV5gd/mOo8LKvWUPKczsI4elj/A2tD3uJDgcHGRyKfyWZMObAbRsPF43F5xzJCmlgrJwrAIF+VuSYIRhruFwQYRPNOmpFKl9ZA+5IiEujBd6t9Kgb+PXCkuRVBS835+AKkOlMd88sTOuCAt+CcVCTqdNC0NNvcBDgvJkOJ1Nx6IaLQNxOfWxzFnDjbdW94TIjvWpGjN/ZSaOLZBlsU6j56LT0/TpgjAd+aB4PZwWf7BPjX77y8s/ENWAX93nzodxBqs9cqQgjKDlhxCzQcn50iKUhiUhMu7C05NdQ5l8UpJRC4M1h9mimDzzUAZrwuGzWqBhIMSyXN6flf1ODNIIAa83nHjHEG7vJFE3vjVktFc8cEosxUSczmWzXiraGDwD+HB+oYzUzQsIjAgxP70EG+brFLrDoZ2/J4jeK1DwvdFA7uRjddrzq8aSXqnwLxIl0CuqpZIn2oL2+8qCVQF2GTjInkYVeiXrMb3oBgkomG/CAfZxPrkw30LO/DpLwKOi+qbxi3E+gUESScuxR7YuiBIqkhviXcTJWJsuRLwGL1U4q6lLZg3Cb//NIaOWGcphe+2ZeJlHQxEyZXTr4ygiovfp4fXE7TisSa+9111fYz4DrSziyQO996STKcLF2iT6pJ/3aOtUdQJ0OnE5N7sgoS8Tius//KI93ebaknIC0ltDR+Glmz0kNBrlYDROPj8pw/8/ce+Iwkr/L7/uWL5Rm+pgJXS29z7SP7wjyTgvyet/10CzifL+V+yEZSQ371pzeFPaG6pzzPJYy176EMIt+beiuyzoQNT9K6AatSHUjK9mUiQliPRzLcjpaOKpKz8yBY8fB/JtdREy4x368Ft9NzyrNFXMttNBwcJlAQkDcZIvuw9nOCYJg7PI110LOi/hHyPIyndMyTZM9MW0I6FS/JkjiT8hK4HDyXcijQL5IEdX3UG9awHniP5Sma2iQSXQx7xNGdI1n0nG1A991sp1VPyfbexPkI7OX7f3cuoyk4jlSOxHCRcoVyAtQYE0DzOIUnXT1Gz+JWM4T7HgDYhVQjMklIkXf7hPBvHSLihT1sQDrIved6xPtpbtaGVxgnP4cRDtvI7H2rzGEupS1r8+W4f4bZ6bKV8fpJtpjfyEe5ZGZNcmVCdPR4vGZroxkWWvpDIzqTL4MxXO5H76aljSR9u4NkwJHiMmGB8CxVUQimk5OFL30NmUh1uxiYQWdMHSPiDHODnAyRplUh4/W4gcJxdA5GaPR9YfBgEdOrOR1LnF/uPEXA+nch/CQH/M83ub+lTk26xhrRRNxKHoVVpP69VCGSn4zGNkUCL3WICMW+3JBbTY0rXLFkCKJ+YxDcht9QaLRnsgWc8nh9IR/fRRYNi133l8cBwLz/hx8OlvJN4QoOU7sPXGorompL4yOuSluYnBOc8S0QM88imq2v4hux5IVJ8TlYl5T21AfzZl6iP1KVOiSLN5veM8+YZDPR8rU3wL3uHRHUhy3QI2w2Esy2Gv4870al9cnrIy9tGRAk9tdR/2hSycYpkPZtjGYM82YXYfwop3HSPkiz8YQrx1LBFbHaxSh8PKYc80z3Bn3slpB+txPBZPpyQgPoAtEvtOxTklon40AtKn5Z9gVieA+HSHklmb10KnJyRgFdD1ukx7yOIklclxRLigF6ezIbi4SU8nKZRSvla20J8cZGE1gV58BhTD/K4t0TolC2lkzNGQPk+snl4WeD9xUk7QXkYCsGvN+TDfhEmUKykFY8WT7zf7u7cobxOLB5NnAgD7k/yguzh7aVQeaz/3HtLc4wRflfm6r/tXMDBuBDYf4wNDzFaXdLHTR7hHCCuUpw7XKWfUPtAoFpItuh+BDqjGnaSoEwED+cTnTbz1kbihRl+3uUhPRjTB2juAYmYIJuoNJfX4N2/7+vuQhMJaC408LpHKvj8UwPl/lwDU8kSKTrsQpXOZ+ELPK0yOK/7M6WrjzRGkjUmD6MwTeluZwQQ8Drn8fn4GWg0Kk0oKnUt8Y0vD7Qb6wTK09mR+ONs1pRZvIHsJmF8ezpHQMcmNSDTr1ieejIaiFSFW4gKo8Xvf+49cVz1Dd6tWGEgfjn3tJOxjZdM2Qrss1ZIiwbnEW40ZxFZTdXRUQBvJJeTCX7bITF5ivPA4TzfkYi2L5Uu28scOPZ14T8I6Wmc0R2UM1FjYD6RO1qMjR2AUeOYovVRSBUuTIhO1OXxRfv+s5PtriFPOT7L9UQM1DfDCEm3XvGYjCqZJqd7A+lF2fOQmIFN+YyGkB1qJKS3w/vyy+II+2ON5JVEVNLMTjo4ONuKhN1mpv7BPqUuftc763/buYB2enFh/UiRGNF2GEhoL3DeoHsmYBshmZjh7IDEgS6Cwfdqct9YFmxzC8nmK7VLVsKyYRvHSKToVS+J+XzpsHk5huSZ76EnfoAEMlCEEuhC64k3OBw23sUiMGKeTn6kg9koOsUIpXiXJHo4KWzfocH9Xn6HRHOTHoz3nZJAE0go9XuAmauNkViW/+rIeCytgFUH/LwyVD2ZH76HSiQmEu5R1ED2w70EcrUZCXKBxLytrS040zURfhdWKTmNxA5WcYP1fRivJdlXlyPsWGhKntLW/U8COnPsLEGsg0oeM6eCdZ1ZUhAxXScqsQA2LWES9KL+pnHTCmDnkHJvY9fyd9XuAus+JSSoJL0nVmx9YPWK1iJQ90NJbCkJwGH7FfcfNZJ1LsgW3LrE+jiPb8ZQ5bvxtNWRkJPx0JLkYSH+rMlK+kXA5SIALdysSPCQoSSvFQah5tzH7x8+uk0mDyQpEWsk+rrF8hSXqoQt09bEuyb+8h9JwMX/DQEXyuJvORqeLH/zRtDYtSSox0Uo0uM+7tka2yAcm/LCE0maDGzF+h6qeppKmdSawGbT2oBbtHYljD6pzZSk+8altssT36MpmwU9EkM2diIJ9aRjZEoD6EZVKOXxCsnomu4Iar53RbLe0I4ZJmxBlE3G07OW6MxqOh16xXOl9HZlHRukPoDHythKidRG31XKvoXzpQxEspwhsfaJtYSHW+Uk1ZJWZuNS3kClD0jaK5NTZle2DP374UrZscfrzS27heatIIHWpgrMCFsBorYTkg6ztmZqGppwuz0iCSMDecnEDABq8YmlhHShzmZOPYHnrEUitk8pZa+HG0GjLQqeFxI+D0ss93B/YQSbHXcRZaIAfL7zI/BUA6azt2x/4LRuM5FXAsvrvr05EtJEEnanQGWFDU+oZpEv5VvlorPdBVK4ZotQSmMtpuzlhgOSfVbzFAk9sJE27KCr56HIn/fPwARGO3BesJQjGXnNbo/Whaszwes3J7lkZEQVaKQLJ+lRSf7coRALVf7vR8P/Mwg4lX/z1HrcJQXk/BNIcXKybCTKg0NK9g8eyqdpSucF9pl9/IhI6OThknqLZQv7Qaul8DlPKBWb+gGR1x2liBqxTfP7woHASRKCxDr1dLrsMPx17ymPxve2o2QhhRDF+pFE70/T05lzi4BtN7UIdXIJ6TozOHixu+FROO8AG5Eqg79NHCneD9mSypfogdcXR4y9bkhWJRjuEF5PAYmbXQJU6sMJZJEai9idspAmeW0hSSchCf2T1dOz0d6AB/uUhEtWhXTeuW84VMadh+L6qMmNGgkkx4UnotEubalxLDBcv5EUiWjMbCodtjrgKNILvp43KV1pVwfS1aYRsXw6ldRnpw141ZASfp8ddXq7y2eId1tVBFc3LmnhDkuI4+0JH4OwKPXp9gzFbNGQcHtIMPwmvIR8HmP5rwufUhldDnml7kT4fK1SehpFGpTPiSvFI+2NhPzgGBS8EiTsZ4HckPK9huZukA4qm8pUfgwb2BNzK8WOo/Q0uMkW8BecSNR9bn8uXF2ok+X/a9v7BxJw8pv71FuuUgDvwZF4YwWZXu5T8Mv8Jfgqn5b0WOshwLuIBI/rCaX9vL8iKe5HzpVeqemKwQQSq2gJ906xTuWRYoI3zLFN3FKW0o9bzrENjlIS30ra0aOB4XHxaQXh4ejdU3o2dVgH7wb7mHsBmr79GPbhyOaceCrQ2KufcLjaaymcWRsk5ej9gdIHIfjudbJpNfQDRPuxj32oxD6p7WsJAvqMJO56kU5PrjWGItcCrE97QdKl9Q1g8UpFrF6fHenm+gTiV/sg0eW6GAh1sgTb3HIr8ecS+9Rl6pxhL5vYR1bhFah3eBvAF9JTit/TBuuLQoPy9Tzy+P5kLjWn2Kegv8VS7FtvoCO+PEAJt0GCfRmndKHTGUQBO0uxPP6uRRj+APmGNlLMiLWkuzUPIHp9YhI1pxr7UNVOIFqQLeHuY4VjTrDWIU0cR0Sub4S0a1odkmV34lHTUBWvg78/7OyNCIfHWaW1u6QQ8cQVkVZaMlW+eQ69R3/mIYb9+h/sU8p/PxP6H0LA3/3O+qV2XLCWHZKnb77v/m2VBDbXG5JEnRslOc2ROI7e4exx23g9IZ21BmNUUu4PEwhJ3RYb2HUXKryJb1By/bwM0A/+9xzA4yCTDbl3YB59ymE982TiOkgWsppakl+anv2TgPTgUeGHY6Mj50dRYk+KDcnfs6YmbuO8YWO/kGCzGxKr0KUbrDcyfj77ZghtZG0N61NtIEmP3pLU4zsHzSOE+H2vpyR7I9m2ky3jcC3fSCjPw/rIVySkp3opmRMn+GZyRlIdjtqSOMXrBGYYfdPHTPB5CLKoYVMqSMhPYdjkfLcaMBZnWwLHRGJ5e/wkzR0k2JXpSzJdeAcwTjGVAm8NS4K+u/9aBewWP9Lr3GXYpe+NCOIVEtmcKDFsh4nFgw3B2S1S+A5M/2Qilg9IQjddlLC5e3gXDAUHAmvnAqYRWcQ/VwMlZIT1pZ9qJcBT6pZsNGsPVp8aUqCt8HrKp8ixpD4ScDP4OjlMpAPO/u5a8sj2aP8jCfjvLvK/S8DlbL78XUfu/mkCLn4zAbdGtYDnkKQip5OkZAevfMBlvsEAzVKmKiPspMEp7Pc8zSQTScFLF9qJ2JGkVpBI78BtoaOvrcge/illMCsXII4XDwnn2ymr1aGAa89Tnmfim8tw/nDg9Ap3JN9aE5l9zmkLR9XZ82R9sjo26UsGYnff8pzf45aNpmkM1STbiXxnrGp2f6YveKYiIvmwi5BgE9WC9rKqePp+MpVJtRpjMLmPeH6ftEtmBWsKzQt2JHX7MxKvDhV4iDgk2YOugQVDO4U6GeU8Hwq2ZNcAbGgcKeeJs2cD66N2DxfDzqVsyuSe0d2bgPCeoUiiPgR25/YJqv2m4vnxeLLZddre4ZSPKyRgu6LsLh4EKk3Bz+/OsY5EG5lwP5/2PI+iaGAna4nkHV1TKY00UTOr3hM4rZaRyEJXUZmxay9I0DgjycS42GwiDAOu84cQqf0OO1br6gGOXpOQPFMlHUkevqHdhXh98WltdtjoGVTikPPU2J4QBs5+Bd2CRCLPxSX8YwRczqXpX3Iu4OR3p65gxUKG/TopkUS1jeFRcuohO1w++NTXypI2i3QKB1kcRHj4JDWVlr4NpTq+SDzJ1JoupZmLRLzeOD9pyZJWq3sGUB1qDOcUBYm0faeQxC4Sp91fXOqy6gjZdLjycHCES1f7TwTEy86Cd3HXUWcz+2A4mYYkiv2NTptsH0HK+0iK6tmip+JmOlDcjSt2iy2SNXL877uKfSbF8SntaXPyOUSjbU1C42zVGD6XHWR6U0lR619D6gXZGnJt2vBoUF499eaRA5lzkfB+90dHEn2iwEEgWeNBy0Pqzgcf/PH38wsdY83NehRDONrJSFxDsmkRZEdIvOwiwsnTamkuti34clpJoZdIA6VVtIIkUlTJM5OU0paukdjvW8+jV47PT+Y3BvHCukjRu7vWlF5fT/CpWUm8FKZNlWfkQ7i4xkhQx9bpwR1FSHA7IJGBvZUapVpDuj/dRDi+4v1Nxf+WrwkkzpddiZ+v3+Cd75GI6BjD7W1OBYQB7Uksv/s/l8B+ibD6Sw6FmP3ulfXprpCR4eFe4rO8G+hrdJKBU32C5CmwDWiTdA6J61YiYsvLQNM22oEvPW8ino8ym/ZBxgHudS/4Z4Ofd78nrMDn2JD4WVxSOp1dc0gmUiPCuLJCSgUvIJDDu4jlgpf0XCIBd8/JRfDIw/vf2Uj9poMJpPg6m9s0OT4iCKc4L0S27gK1FrsQQgW/zzff6/vRyYcyOeSCv/1uSVf9Hsk6PGoSewaOAbuleoRo11XfoR7b7H42cQDGoyMJmykGysV4gtUfPyc8it6OTGB7nQNEVULicTiv6axu13CYtQ0PG2kRUs6aDPBSConbIVjSoV/fICrLTooaS+loA+sLeJGPz8s0ccy411cK/uKFs9vmo9p09HmE2AftJ4+ONF1SbbHikL2cq4gamKkUY70zRJ9lJcVr8m5pvGAB7I0qJuE0we/XBRI9Xkg+D9etANokXQvhp3iQsEiVgb4nWL6UVAEP863d0+UlHSA4RREPN4sM+/wnFJBpw1NEd2cMf7BPKdLfcijE715Zzx6XLThv8l0VS5A40/E9h00xIIlap2mJvkGymXcNScISJJZMtS2s6gFJRcyhI6fZwgXD3zDJ30RGSFrEF2xXKeEeYW+bVK7Sw4p3jHsLoVPSjRYhaCmsSRAXlUsq5zb21KpmwjtVb5lkpxc2y1lqSjBPfJwNIkkG0upIsPjcUJK2lyfQF2MSKC2SLczuLqy0weTBLdRdMo9fCejjH+fk9Vi+dF0g4dwOiXQ5NzKRMEoDR53h9Q6aV5P1sgqRqLb1i4C9UO5gTSIi+fPYd4lPKwF6uFsRbzc10u9GzBOswxESSj8NNlmckxjWu8oi4Fpvl7ySi8BulTHJ2+ZYXksV/U8Ceho2TFJoQkWCKQ7HkUpXyZ46ORC2tpGQX8KxpPJg++6RjMkLXJIeSAUb//StzzBg+S7OFVw+t4S/nyNByWuRgEUMS/LCEZJb2E4NW+n03ci6hJaMBn6AXfnAv29zMIAcqVXDarzYSJ5Hgn/k0fD/868x/6sEVKXF/L8fDf8PeRdw+Zszgm5ZSOFoSXuSxFVqsxTkBRzbUS+lgXlp2WOINlBPylrk7cWU2a1UU2gmZ09kxeWkskVuT+D4OXkkIwyJ1VvZBqqS+FIyW19dtnPVM1QLXiJJ3FZlcbjO4doiEfO5etGZNV1rUJFHzXG6UkOWHF0XGj1F8t0dJWRsWpZw2R88kUtzxcXPtyNoT89Eyg/vaclKrQzhcYUjycNe0Vmdp0d4PLpMJPHz1LHL4gRw3Xcez175BVj3uTLoqkvCk4u7AbbIcOprEuNA0peKJFJ47UFzDSqS1t2qY+MlRRKzviLJZTMpmVw1O7hOylhKp0oUsv26nsDFujT4c3EGNj0uF9Cs3EbkwVSx2UCyHbTdPEeirRTKrq/GBRGmNU+m7XRg+nqw4Lw/lSQTWuuy5x3L219q/PyJqjIbTfoZPMz5XmT69jIwWDcOCJ9dSMa7ycBmJ5w6n66eSamtSyWbwtuATrcbkjsjWWVar1/g5PpYnyucbXYq/AAuGDHzZDYof+xcQOxTS+Wv2Qj6m9+vdbcpB672RxGG83VPH3y+grS7KCTc3WZAzdFsC6mqCimc35EQ8iVrIPWaF+fbAIkGZN/C/hV/RPSM1yVdXe83OETkwsMqsVuqYDODhNALj/kUiaZ25A3R/vDmvB6HMl3qOU6F21cvYt/JUUzyhkNglUioq7OQ6fiI3w9uy1rwhT5CQLH5DbyZP0hhuVdTWoXXFuIIycnJ4ubSxbB/QShnJwyfpzOdWq6P9UkWeP/ghIQLTpMKysf+IuLLWgf6cKIasnY/l2Jjvx9I6J0z2M/3NY/aa49kK2sV/DO7IHGhX1KnXPeQ+ueFiK/aJKSR7c/Am6gPEc8uM0qP/lkDbnzf+zqNTzL1m0cB/l6fkUDKspo6Foa3sXWQSPx2NpSuz9MT5Dx+SnG0uqf0sVgSLJ99InHZkpS+8vUVstDCcDu6z1Jqif0DMs9JpNh0o5A2+ciA/Kq8pchwZzVN1sYT8rWeC/x75S6tqocHxSw8SPH8eFvSnGGtg08liRgDhj+WukKVlrL8lxDwt68Cam9IIZuLloTSKgc614IAwst5LsLdA8nwsCY+YCR0IpF7XQ9U6M0NkoxLJDTlXKVDx54QJvEEiSdn2GeeAts4UToefmq7o4n/WMB+8eh4tL1iG/esRQ+wpLIIRXrCOXKzM8GOmieO3fd5SDV2LKFot5XEvbK0aVecZhAsQ+wz/e4A9GOYCkQySFJ4kVSZHoqohzKVkZh+deuopGIgyw/qGYlXXW0qrmuGfWp9kSIpWKS0zN9IJiu8cv6eaTLdr9YdHG6TMQnVC7Znbh5r8LwW+5Qd9SV9PdQPhMbzIoWBPqpp01/fcIC9xvPNPUrptdowiNz0Jbhtr3EMmmwo5PNjK0KtYUjcfZPDQZLf3Cvi2UCHV/QEvrYnSNLZpqPWLFbgQOs3jzDyVOlG4SMI4HCSwjg+qnTqsB7C7QL7lH29dpRs2Ac8sktEFG0Z1pdmK8gP5YTHSnRVqXz0ZfBHE+xT0XHe0uj8AMg2i4pwoy9KmktbEyJ1gWNm+/GGPzdPLafyfyXgP+RdwN9NQOdOPGD3b6KUV+4D6QGJsFZ1JEVb+QPJi3sIuzwxBUILbHJWEoDNdIwkavQaI5tvBs/V6bSSAma9a6JonIFRNVT42hRJVDbfJCUJWfFgsv+eS+e8YtC8yYZ7MNGA/EgHY5nyiiORAkqyQDuBMSqIBKX6oeTlaHNY2Qf8/TNAgo115XvYULGSfJ9ieVYoPnDjJZLJmQwpzq5KDmZAqPDKRy2T7qi1sF1/M3DG46NOXnsegzOaIdGC78bW5H1JgGz3awL6sdaJUmsD6Ml3FS+9+CWROuUEu67C+mXiPRAYFh0Yw2YjBX0FKRnZWgbrx8fG38yakKRicQHjUa44bO6NSx5RMfzcCOrndyTYYbVYgLbbudyTJ0hCJfi+e6hUa+LZdywv/j/+FY4TIgKzHkKS3BMBW32Ez3OdIdGXTxyTtjLH+nSbOiRkWSXAWGWL4N02+HvDa0GzkZBwb/B6JNYajAOWSFo1fZfkFBRHcKPIkSAKj/0/koD//t3/LgEn0uyvORpe/82rgOTdeyDWdc3Tl93JLMtmFG7l+yVSe6babD/sI6gERov57Sa5TA37M9TKzOeZ665UNjq/CX5+4pNUSZFs0uCn8GwjLqX3401nzmWQ4DaVKpHPAzawW5Bd4XbqfSlfnC89OyTXHdxIeRTJKr1S9jLaEHopxqFjO1NkFnEq4Ho8gpSJVTKw9jxi0KI/SeroeL8qDRt4bF8npJaUdOxK0jccX5MDT85mXDJ23B+gG1lYvky3ZFZ5ONXURpNLSfu5I1GbK9b/ilNp/tG6lC1vXQJ3KWqkJJhbwCx7pMHNS5B05SbGDmdvU8AYMOO58zy3rFCvJjRB3ZL8fUaiNqsZgxP+yXi+3Ckqa3I/A1FsapJNbKtj4eUaQ+1FR5HN3EvJdtsQ798nFT7/MZJNHYwKWnd9EGl1mA3MSZGs11yvpRRULN+tGsVwUa43kQnb0hnD+BSu0b2UkIhcZQe12cCp32F5ttppYMY9VOHyVhuRnapEZ5vwXcGlvRYk78xL98em1om0UP+SVcDffjT8a7ecQl5NOhLph4LS1BrXkL6yhRTvcwynquW+hrKrroSnzt2mD302BzC0qcSNwwJJ08+WwCe7uYjzUb6kLZWWkLHoScL7/TrQlK8iKI6Xh4hIdwtpMS4xXArVGQ9v5rmj5nqMU1Mw+0jxM7jX9BUeZcjhByEnj47uxnEG4XDqCJ9eXjabVRWFe/dSOQ+PaLSOP0YQa8VJxEx1BppfcwfKRXkXfM+x/LORn8M+erxIXBzLgVoLJCW390/ClUofKJgnJOq91aX84W1V8jocv/lVeiTkyhupVN/6PvATlj8+rp4qrSYxwfCUGiRTF1ZIV8+NB4fwLElx+cb77ZVzDvH5eSXxfWG1VIbRG5LnbsahOePzeS7GJnjT40zwKii+5SsMaIZkgqTjD6Ajuc0hmJCbiJxF29N8iE0MMopW8Fm9kenqc2PgGdO9CItTAtTBykGmtTMeP8ZOTctXbmGwe6olDIedJR0d1xeI2EZIXD4uO/pmDCCcfBYkOj+1P3bQijqRpb/maPjfvWktaiIdEsW8iXCaFgOd9OMnwCjSeKpXDqXF63EB7wJ3Eon3Xaa+l6+gfO8XUlQmLvaJcL4BWJ/GIlxtkBjXXlIh9cuXFDH9uqTn+bgE3tAXD60NtonXvhojMe8jwfk+sSn0OYXts50IXn8Kle6ungad5nUkZO7TpuXwqcFfTK8kWl+9lrGd40CX+0sk3iMPKRs2a4A0P4vw/ehDWoZI2CI+9jxKvJtK37OmgFz5DCJ+fLDNbq5sBAfhDIIXYihpqox1KGZTU0o8xdWJWF1M6OPlSYo3+q6kHhhI4Gj0xD5laCF7TQMH/G/W3eTgKS19T24IQpJPRWzI8yVVxPgI4c25SlHKrZq2FZIUcBITwfd4MbrbH2w42NGIcO+zRCLK3hau1RbHmIEedHqaLL99xLrjmDVrw29GDOwjN/9EeL1ZAF3vji7Es/5AYneH99fIqQR/tcPnaZ+WNn0Ppgfxumx4vJKXNd3pjzvsd1krInW/Deln+/+U925NyyLL2u4P8sBCReEQsChBQEkoFM7ADZtCQUFEf/2XzjFixjpYscbJ23N2fys6oiN8fax9Vt4XVWTuOIR8wPk9rvS/LHI12tRs9k/JC/ino+xeYREiUvzy9GUaIhx4SgXb3EWkMKpSpfuJn8B+/cUloHz0M5V9LQJdzy0emJIu01l24qBJrs39/IzIWC3EBjStYdxPH4hQOxLPgc7OFkXpggoJzshsmpu5qOhcRDD3yXVglW1xf5QqoEPIn2AUV0YDL6vOVH1LGugHGb939kZPFalbwP44twjsSkSwWbFA2Lqb2D5I9J7uOi0Hs6KIeOz6A9uNaMA53LfY3uQb0ZVKMti8zA2BrarVdCTNCfavwaHh8aupNIjcGdjRkQn4JiUi3y5vwcyxvhBUQ6VvTXSg3xuXBOqgFzQKlAsYDUWEu57Llma2+wT2vWL55wv2P/zG0r8jgpoHo6DejEzBXPAd98OrEVEIcgFrU3Gov/ogMv5CkMJuOUWEddFBUWS/BrzkykTwOgTY3+6HqMuNzYNuhvWblnUC62hsRbh3yzOV1theL1AQIecN9n/TaFj+/YHzCz32Z7c8ISK6bIfI73zlvyUC/rdf+p9FwPlM/s+p4f8mCGj8Ybn6udcneDGrQoRYpGf2jHcedOX+S5O3ao+sXd8KGA7iRpLK4C1rnDOBV95xHmeJdWZNd/MQeVpOkym1VPZxtjco4+RIk+/rKTF9stRguIclySSx6VmUf2R4HMMIEW+wE/bdlxe4LZY1SY5OKrHNTD1DOZMDkTR7+8wSSDp4tHookPUSYMvzBOvzyyvP3oEls+wdjXBbLtAAxbQFBs9Ug2IvFySONMtm81PQwW01C0nC33LERtie4PYeriRpVmeb3R4XRLQaKp7t6fLMTAYFNIlfI/L1iJx9u93CIP9OD3a/U8azmAl4ZvaJZOzX/+cydaDrkjtJlCsi67287EHkZoMIpiY1K0h6g3xhCJJpfeIxauLu9Qh3tUgqJuuMb80EXpFX0jgqWc+GfPICcdbx89BliMh64MP97QmRfZ6IyEd1VkB/Ll8kHjY/pOQ7Fx73T87jT2gmTOFGBMPu3NCEDpuaGfXEhCJzap7EnlUwaTh0UBf0yhPLX/x1T1fns9Xyn5IXkPxh16r9TvnSi4eIY3lqYq729yVcx48m0q2CCBE8HhKkzXTg0Wd70c2u+obA57MpPS6OE93MDuEBwDohQl0WXmHurMKHVAQzeswbRB5QBoLyS5XoQTorqnnUkgi4bOk0Q0vuzT5ancA9EUSYrPZUc+XRLRTO900PmvEGtu83KC+T1UgjygDX9K4JoTobGs+kl6KbxTo8QnjaPWk01q/I9LKhgetR/VC+fZ8983XDUuKlvODH23VamE9ntYNo818nJpcyMpXv2oVQOpgiPcoTlUJJ91Dv6ZPw3kJ52ujBA7I6J+Swc94yc+xNCtdpYvJs/Wxbsw9WNwi7+4pyNu09k5+PEtY3e5Fj4CayafOVBZk0WwpwJzi+z2iFiCcdNZFxaWKbmUEDGD5LVfDRyE1W7mEEWB6xvwfzaJu5MUeE3UQPwbWdCuaYbs5wnOYl5YoiJ6YlGy2EE4HlYaW1eWRhDvHMR3mbzV+9uc8yDbh2fdBotrtG5jvYFeAPtS6SaVX8dQg4n6nzf0pewMUftqm7uBwhs9+jiFarnWcGApfuE+YGSS4vrzbL81aFKHBGEk36i2q+PtcS0rttiDTTh8Q8LoY7ZAPqrFi+XmxT3upoo+NyIQ7UP4EZZPMphFMy58fpeK5N59qHcJkUaxETWbbNzrsysHVZFYdyuBQmT98B1PJ1JAdFeRdMbQmF6nL84OduLNghic/wmE4Mkb1WiKQiz25wam8didrT1TTpfPWB40n9kkPR9K05l40vXE1YioNPNPRC22MMcKwXJFpphm0m4TeB88G3aJZ5PQprXxzQD+06cdy83y07it0TEv82w38+6xHbq98azo+FxeOtuTVN3gxzQBqb8Mi/qb2prRFh71L/pscgtGWzKR0XDsnmS8MsxD0jjucC0mlpiHiXXT1zWFlXaDeBRmK30gpm2L9wOL38Idy0b7I5OR1L4NRAGy8eqmRGXtVAOnmVhKs5lh8i2UJcxmsej6fhbE7nwxOy+H6nB/s5RcSlxw2Ed/vJj84DbfbwDu5wudWIsF4R/mVhy+T5XPpjLyz80xDws8gPYDwcRB4uGS19hlYDWzvZ8rBp1h4NV/yECLMzOSoS6Omd5AnQtrQpPC/4/6ZoYtAv7ZZDngcqbdy3Be7uveGB7nxa9B7xCnYX2abh2gSZXifvBDSqecT/hO/6X6eA5jGxqR/MEfms6j2CYZUbRErl29K8kExwgr3NwZ9/ZFoGmgrbhbWlgeQhAtXr0xGR6Ad7z+2oogK0bsAUuiHhe/+JqNS4HVA2cRC5wnVNN158/SV9sP6NgJvX6QrOXnep/1mPJu3QsYCRxxsRxkvsj7x3e3BizyaBbSNCKsdugK1BPBKcvjgeesd/7xpGW+LPph+JhpF4gzGrLOLTK/ZfWVgL2C0ulIcTr+xpZpzX4J3fex7WASLhQ8bx3peRS+HCEMGvfRyh3W8Yh0gUBd1u34iU7bih4SQ3anpUECm1+ovtyR5FT80t9se6lI7wr1XQU9/9IbROTQr18Emof2laoI7NRKhu1zodJnED5i3fkXB34+bfEgH/24b+ZxFwsVj859Twf4+LoOaflqvzq9xCXuKSiHdbXC3XxTKCm1NLPDvvEIlOzRIRape0Iiu6yGSfz1aHPDMPPN2Nscrus/QI7UU98Gy6kWumfh8EbiUkImmJ27LncWlBt1Jqms6/ccQ0e7qBJrgfRWYrW5PxpnxBdfsiMk0XTsG2K+kG4rbgIvO7pc72Q0IQQU8RT5xpMjLl/omgVs8FylXNLtjzKk2hJNuOJ0Nhq8xTJha2VwieOmZcM3tfLkFExYFmJW1VZhWfO7TbqCBZ7bxQHn63NTy9ac1TT3oWzDqcn5AvTw1PDhSRce+zCKrgehepNGnOLP68BiizyVUkXiPbLD28QijKy4On+wGRdVNMYhDO/CHSzWubsHXFPlBIRiPSWZIg4rJbD72zupN0dHG8SCFV0Li3imTrDSLbdVYq8Hza2H6Juj2bZJ8Ecs248wz32pFFF9ZBrsMHEXEle6xsPgdozDsiYzhIKquD2RWqjfKkcbO2EJmbww6ROcT+fJJWZ0KayPCDQJ6s1eavk6uLxfIfkxpe+tMXQfePEo60J/RwKl6t2V3fNgzfGOWUdN5F5msxt+FyuhHBLXWQTHZ6thCF5zWNnz85JJHVAOfJ2RRJthx082BEArJ1oxDkF88zx29joxPWV/zYHi61eZrZDZxFSUlyLZLaFJ/pBXbbQUO5ayNZKUxLQUjFQkRbb7TZXUJ12Z4fMufTVTGysnRL6F6TNclIqEZmd5ti/fZyEAcz3stmtlYMeOnHBY2C9Us2+zt69FOS/J7Q37WatVJYQ7DnCj3Mw0A1l9KmgMt8Z9Mk4Febqg6/olzvR84/08JmlbE3fqd6S3IYnlj/bBxGuO7AIploHN3s+5UMXDkjgpnsJZnN6OMekppfRMxVZpunerjA1Scr7k+UiWT6PPxCNm1Qro/6MJrK2y0gT+YGTTa1rzK2OZgQPHSUx692AaYyfX4go9JAIn+C86PtKwJJafwumnZpberrlwpx11OaTeAdsYU0XQCv3AeP3PvbY/4d5XhAfUT4ovPPDA63EeUssmris89faVPK4j+eAv5fioAvb9fDpYkX9Dgzht7MDw2H22dh0uzWTxGpVk4IycKck6O19wvW7fYrSG2dkSQvckSyo6LDPeEWrpHhKpmPwBNwOX81muY1ImQcv31o1ohIB3LZJybr6wai2tqQJIpSRE79u4WNzAwe05emM54sKihm0ZJEWqEXrCfvGPKruiJHIgcJU61TD+19wUQqa2jz1ynVoJ4ioh5mKz9idZNb8LhelvRoNoionTe14RAfdZJAq+sM6usIvj7XaLJ3Dck8wn38ZSpxaWx3XkIng3WHl9R/RJQKQD9HKxOOXFX50Yg/EWPVcQLpMHEptmVVm/7JYpCHE4Nnxng9m+z53kE3n0n0mAdOZE5mewHn4/vLIZP2hUm6+QSik8F4OtdwPBVJe8NjElCRuhtEXGn6MuFgfRaErxpc+uv9VUFkvaGNh+o1Md17rEMrzX9RflcZIuQU97xABBuesLcvMc3I19DJOiLjbIIIe3fWuGcq6cgPG73Q2WG1XECy6SyeeQOBv86mZLL4j6eAfxME/ONJIRgimUcKRK6LjAjzOFlPsFfXrQj7U3imKxcRybAlRJKP89GpfLJOsHUtRMRfiB9UdCQDzdQdHjzXX4+ubG0LVixbws8mgUSHVzMFc9gjskjD7+KjkmewZ9ZOhEaZ9/86BVzP+i31lW040ihUEM5cYfHgtVurdH0EF8zpsBV+MoY2HQ6jAW57cWgQZkVLqwjLM7aZKYJ39/FoqbktWCW1RBj4iGBj80O2x8UlIVzXMg06tFnj9EaEHPMcEbUSJTjLg8f96veuoqkWGjhDbPFwhrsJfk9GsNNyK4KFiUhqvRYfMC76jkBn6DJdJO8K9knjEH8SVDbt4f2FLalt4dcj9v/VNMt/nwIurR8i70wG6+3Mp8FzX7ZUrJoOvFfpisBAq6SB3B1hm/g4H4KNPS07awBj4Vs04MvPSKdXsgCvN7H9AR0lajIlB/vxRYR8yx+VWp4YgA6+KfxTWNaUKxoi8KfZcJiuvkDzOH6Ae+vQ0v2QR39LBFz87yCgvJwv/iEISI0//C5g27VzeBRSQ9IzcXp221zO0BF7LtJeff4XMszhPl90NE54XTOfGhuUY04sEnvRnhldzXLIKYtJfH4vbTYt1jo8Xf3EszY4I0IWNx/urXsXSfy2JLZg3wjKaJ7SJP6mI3NnhgrV1HjweNQUYDuzfUN7mh1IPJrLlt38ZAL9oTryeGpuUY7VjzMIc1PR5BymJrux3QZeS3egsdNua5aqqQ8FFTcSr/VEZ376taC1opin3fZRMNcvPzAkckXi1WcnsXp/ecHdU+88Lj9uzaqFJEGeThChopU8MsteXhEZvw+aHU1LZUEXyPCKq4LHqwGRzm22KbTRqiPJqlua7KEHBQwK9DyLliscj+dDBbHPcPzm72XClPdhAY9N/6DJ5Yjj9e77DpFwV/PEhdhjgYOusqvam8jmhzO69uJVwR1ISxIyXyVswg44H7It0eR2xfqbJMjh9dArEf8eKDOxuzRQDfqLJpbT9KxbGEdEwveDJP0U5yvvjxQR/1OSdAOt+Ze5VnkpK3/Ktf7TEHDZ72ZwOuuyOKSbqWzuNXKAe1mifBL1vjWd+fUEQRbK4qgdNYkl7TCB4IyTF0eTd8LmobWG+rSweSwdfWD6LVlAugWdxKl9SUw/9Y/wOpcaSSXqm6yR7CVcHceiqbrcorzL1gVs5vaapiz3E7YclAa68K7xeN6NKvOncQk3pdFIknifmslLdDVdG214ur1NECGphvJsNUeEval5y8r0tIe7OKokavPcY1RcU7jIZ8qTQ6wnbONWK+BfodNsijRo6terBHF7cUV6Pl4jGvrxAI+LNBPHFSlU9lquEsgUqom0Pn9aptXxGsR5iXJVfE6JOQPBoMnqNU8eOiLXZ6Nw6M8o/3liKIX5IlcCaXVfibDScpv5R8uEe/dguKZXPtpwenrBIKYmTR/eKLGVvQ0gvMcrclAWtm7evrEJTycmhOsE5fwjQnncmJ+GRxf/OZo4uT5cGWxodj0XwKK9j3vM9PISx8Ns1FncIrKm2y3hv4qBfdZfHcJwb4nEoGvpL7Sp3/3Kf8ZF0D/9LuCjXVNIi/OEHnnyLhiRFwXcvA6R4tC/gU2VeQPhqVZFdLoioqQ2saFx8q1IjaCIWOOcdlA8drgmV5O8Z/skWiGxlGuSGMVENrO7m8OjXBgiPlq4hgZDQgTq3g5Jr1fHw5ZuPLBerimyBtBmIecEBLcNmiJUndmxWTyh8S38/deogPG7q0ChqFsRl/V0NPXI9eApH+eUX9TRZu33dITyAYigpon1befTHC6HO6PpIUQbmY7EhNeL/U4hP1VhekZHodlN9+gXS6+m0i5ewKvsF5xfVp8zu6fHK1y2W51k6/IL7DzmDjzjC/7983K2zc2u8+EmU5Ok+hnr00LlBEX9QQR9gftL4hAqcPFVQkPx0BD57tSF20zYIiOH36lioWqQP8cNia8PrO/tfULwX91EHK+6bJpvlW9haHrs3657n1kGix3kZteS423anU1rts7h6rlbkpxc7J95cvdQHOmbR+t5UbPgfVXhsJ3NCG89XWatf3fgXMcujxdFnfyFNqXK/5RwMH86KUQTxxnonWpRn3elSnOdDmDXrcN97fKt6dTOy9/FQ0Z8L/4Afb/iC+xs36E+O34KWt04ImJfucJ3mupMT33sAvXWNvGDvDLp9DtSMD6PLYHdDX+/O9AzuP7Ep2FxzaV/nQJ6rzkiJzuFKn1wXwb7e7d54OAOT423DaDZtkPC8lEldBf3FOyOOwTyESS63REs794iol5eAX5PeA/bA7VFsNJLmfati7U6yo4G2pyadLi7N/BcbE+g3d89bSJawyZtdv9GwG9bU9Cl36mkd8L+qyKXYH//vUnv+IiQfKbNQPcviHB1jEhLp+IGa33hCojIN6KwtOZgLJsthdII0RtGXP03Aq79r03tABxwD5JPgugVyFRr0S+ujZnHg2L31en40BLQtolFw0jG+S7a0xeR84ZIK2il04WzUMCNx63AVoFKzcRFpD2cPB5qPiLr54GztElOjAf3BBE0SbB8Cygi5GGG8zPZaU/QwsgX4dCT4m+JgPL/DgIulZn8T7kISv8wAtrhbA2Ven3yRHkjgpnpo4b7cyfz9DXPWvb8rAx49ucXIt6G2WxNJh7cm9svXImx1BkvZg+oGGQ0WbfLkc3XoQelK11pBtOdzcKCxZBP4pakiWxH7JcEFKo2P4n4fXDOrDyvHegQVUiW+53KHFlaQnl0Epo6qeOxqf6g6OqqRCT0d1G0CYMaHvVUkOzw2LZsPl3uUO51H5pan8xj/Bsk0EzkliZSYJ8RgcIDFLmUksQ/ZiYLT79Tts+qJlm3HAosn8lQ3dctj0nYt7gVbTV4VnKP7d0hck6yywPq/akT2SdrE+aIjEK7cEuSlMttwRJpV2B/yMDj3Mb+v4vJAwavHUhWHJ8qUx4bC55lPojUm6Qqm2eDAdX21vFEv297punmHIp3eafxLP4l0SicI+RExfZPpFfC2u7QIWJ3nUj39clk1vWqY/+UOUkn1zRhDwvbV1XPmiYrcbTZ5Jl+oDgnI42tlWyzejnJoRMm9me62+pslX99qKu9EMndTP66p6tLZfGPSQ3/p5NCPES1hXCaTMhxG6JcndZuAXceMZG0e//MmscwAPeiCeGxAz2rO8WC++puiyQXgHP8bHbQT+euyDaLXGWL2YsBfy1MmiyX08JUYq0GQYY1ics1ytGHZGwgvl8cHp9CJzGb9boG1h5RTmaxbrI2tWZQnDQqkmtUjix6dl8oTzrFNRShXHzJKFe7ztiK7PkeJNMK3lh/aC1EdD+MCfNvHOXi2dZFUlqFzibadwA4Tix0cvHHY47rWtDEIRJaZPPIDEJuQr74oPw0sqGmr3unQvk5rchxGgYjI69shJAVa57OvPDMXDv30KbMPU0+viqZox7voCJTxmNwNZXNUppDcdMVflznvWQe0QnDa1woFJ5zf2T0qvlQzS1bpGE4Rmy0tRWIZbkhWb8vW/bWZldI9FITyeTwC80REv+XCEcmR1FoPbvOFYB83jw5l7gimZK0EhB63haRemHYbKHnIdTT9kMOpxyRcuGgHK/uRObHXtVV5k3mPsRb18H6DqL/C21q+Y9JDf+nEXDRZhmA+kMu+gGb3Yn1gseysnmWzHGN6NJ3Alf9rSPCrYOCdcc3h+GI8i8OWsNks0mXQRmHvsjUR1GwYf+yIPiFosh2jYY2d3MH6G6VSeLgt+Yb72FD+DnueTpddp4pb7F657KzSGpFiCyHql1Dk/mMpxlfR4xMUe6JJGAkvQiqM/WXZ/DuzHc0+ya/xxIKyrseTgo9NimgX9B89LPSsKbpg0DC4ulqBlFPtjyrvEBi8tsHeOTJhqZM4WAOD7KHl0JCkc32Z4mC/MtXe7lMaKSfwoj57VOGa/TBPcJGMmXXbnGAp3QLaZb5l970eJ5C7rwtkplfPWGa1LXw+tS4Bx2bi236qFChixsioDkWiNQfN4GH8XBJ7PGPzbpZtIPGyB2affw1/j5JC9yTVjgf17aVzV5HpK2HWBGH9wAes6wuhf6d9vxYqufe3OnPGWTRbz6iVSmzKFycoIaLRI/fOSKlH1sO3G8n/H3iGz0zpfkJkljzaVZ+bn9d2LKlovxjUsMrf9imHOOESOecLBL4ZejRZmehaUXjD7mMSqL+RruBLc4b4RNqFLTYckTCPnSIPz0HPeWaVsK2nXuISM+qpU/z5IH1cLYkjMavRy+RbYNZb10Ki+nnTBOD/DKee0DD6SlX6Zxaa3DUPdY33VGbnk9CBSt+OhSdAy3oUvUOYEwfHg2ORVXTL1FtcM64JsOPZOhUEacCth90KKHwsT0Sj0dw93QrgvoTmnQC79kvxMqeB5eriGj28lswbm9HBPMAEVQuTw1439meBieCCPhQxy1sswQR9ttXIzX6WAbP8BHx1g03aQzxEmi699FJS2VE34tFC+y2wf77izX2f8aXiIAPRDRC1h6dMtBhvRGU+1MnTKi5klzYXF0gcC8QkWViEWDV4XcqGnzhl60vA+eRWyQslqNKNy9fAic3bAHLK87P3KFT8OQtIvU8LE1qHvIa9OjpkdCiiHjZRsxg3whGguXua9Lr2vqCtfhdTD2ecPxutfYCi6XAQ0vQv2c4mOX/DgIqRPrnpIb/wwh49yboqpQrIoJ9OElsne763wWbJcmS36mcffy6UK32I88+01vLdtdDALllnkVilmnBivnkC/l7eibJApyE9W0VQ7W3cpK4ZDey8TvLoZpCh0hzSGQ2wGoAHIorTa4fxWSynCVQe/1AY831WsYOSwPl7SQj8dZyJJZsLjYUWZKRZEkcbM837aG9XW4ihvUKWEgeB6jfCSGJsVhJbNgYBdzc+1NkdYf1ref3CvKoPaOrfzxb5vPNBpqNeiep4Wv6ZjMNDSjWJSIw8S9ntpoYJtwH/y3irHhIbDO/SPB03ti+xVqWWdoMO7iFoaCJrz2BpTd2/6/4uyRONth/xUi/0DqfD42rO6Lt7jkNYYiXH5LGuvOTDndE5Jq/RDJtMxTq8kGDZuQNylPRmizrEJFr5mN7bH1vssd1JkG53Q40W+ZKz3TTcWE4n5ciWU+XMtPvOwLVkeJ4TOPjiOV/FPz97Uvi5dVumfDTB/b39OZJekBk3d2fKVQbcuNJ+bH/uqerCllI//Ei6N8EAf/0pbU4cC4QNReDJlQbTdZteAcPhsiUclRzLAZfxznY6SS58fKXi5ICVDW4Iu2mRc/Is0tArKU9rulRb5my/fiQLmuLx2LhR2zmaR9Az8tENn3oBXt0SwB+OO14evI7MHfb/QOsZGlh+b/yOhgp9DfT4tltvi6YuijWkHu1JbL5/Ssz9eGhnFyWnkiHBpG1WL9jGIatSg9tUppstPwGkWxFeawqv/LSTodcjRB52K5UGausEJ7rAuWqZUqmqb67PdTlNSCp+Z7KdAxlB+paRwTz12GByEsQ4dKB0UTk3GPJGo25bp5A0mo/eOY8fEdQtBsbbWgytsw55U/IN4NGk2g/2OZay7H840UhvvUpEla9UU6+rq3LE70KdGZs1Q1UdNiKNJ+gXB2V2xOOhrOm8VR61ObJOaXQNPaURi8b5XBuiRN0tfMSvEo8yawtZwZnrXdJeo/XOosK7QKi2MzpUcqDmh0/iJx3m07E8YHSg+mL4xXiNt+R5LCN6r/QpuT/nL/2b4KAf/rEYmo4H8gWF0Qc81yMLHs1S6jlh8OzlEDL5lzYUL4elKdph3MereMLPOgcRDopEKnubdxAfQk5TRz3EzElDzicEsehSVf5PQvKZgJ5ENo00cLSY1p4iQApLCDJft+DOeOrI2ie7dLsrBjAeC0BIiDBNVa61GPGXN2jDW8dGt8U2jO/MWPIX2jHsT+OwHoqakC3oolMGRBxHpXygT6xGY31+a8+78SgaxW0Ye6sW3a3mhOUnbLl8fkd2WbkvlMoysWBpN5y4lF13h+hmz11kn72xGbByrWhzmKLZiYhKosPSgm34/VA45n/RoTDnQbufoPtj2eGx0zdn4FYPhCZ0/m1NgNNi6DSlhIPizkiavYLHSH8BBFM0wKVObPxBPmj3tHUMymwq/V5w2n6piRZXdPRPEtWCe240mksJbrKjGd+g9pv34S/jjvZ3BUWAzE3gWaVWknMmFkNPNa+LPh+vkbkbPIY+uil0/QGuEc57NtDEtohT7bz+V+HgApZKf/xUeX/pQg48ZsCvIdki6CRvhF1looElqK4IrzNiE6rqbiD7S4s7peXsv/FLEf4mRb4/XbykehpggjiTb0dDfzJV6J19N6DtwJELPr9JqhYdBdc6YrItkRSoxIhOWyaIqC+oRYmDZ8LA8x96Qp/fCOirXN1DfvLy+W++eE9PU+8DDx7veNh0K5H+lrXLmjKzCPBWjY8WvXvCpxw/YsQCh+ZWk1OwFtSR/jP9TqiYFgLcL2Hz313SWs6T/IevODhcggsTaabe/MAR7d9Hs5o4VF7lHdgqCkiVjIJVRrWRIG1IzweroFGtFwSVJwXBzgUeXmm49g9YVcdd9R3H5VMIwP3kK3SY/+5iUh2u9r0X+8C+lb4rel9r/pgREPAfZkj8h0SRLbtpNhTdIpVQbsd+iGmP2xExNVHp8zXcDBZvKW+uqkSOtztNZjHtcODY2oANSPegn52diQQz6qnpjjJsB7miOwzqfodcWpz2NHfu4zJbo39bbUR9uyG499V/G+ZGn7x307rfxYB1RlR/ykI+KfDwficBfAy4jfNklUPzGwDCepFr9BkHXcSqzfV4ZcU4kvS93uDqvMcHCE/dleSKp2js609U+CZjjlNtVWmstPkiK5gO5Y8bWZXjy2WBrrenL1EfC8fCfM+GxldX5yTzDi6PVPFsYa68EaersIXMPU9saAj8UUkwV5J2Fnf7kEM0wuPb3Y2srCcSPDY+w3PzBt+jqvgDI+ZO+fJKj+d2VU+tPCCdU+SZLaMWHNwXvDsvJzG6sX1WKZcfSjc5EGTqeLbm6a8utA3Ri/SO9khMm4PDsph+8uzQ5pFjJVrDeqWjCKRq0fECnNAubr/BSWNvg7K5zbt4MUWhMZft9OZrhorKD4x4XHo/XIcwgalCK8klNdP12Rfs8LxWztvkX0uiLjxC5HzeZ+2JBkVu2AbZf+ERqp6VMXfacLuwWUKj9QYRabtvIjto+MBnq6t0jS/IXLS/UGFxwUamkazxmbErn55ENMZTwslNdnxPfvCTYxfmiablc6G4CggH/YNjft3+9fJVXU2n///9SKoP/ldFNQeVMTvz1gwpXVnUA9vW6Qgo1zdXFGudYVGeTbLv8BEfErg5rz2NHmfAlxz37eAKrQDEvd7lKtNP0vhOusdnobVW2aHpz+B7jO3eUxOgce60yMDbiZAU/N0Ns37PhzAjRRHJNquTNjSwgXbr5e/U6paALMXegBtKrsUZTIpmLQ3Q8i55otU24DNkkVcwEPhGkmGBBEnFqcv1F3B/uvi6JltDgsHKuu751nVfls2UxHB7rPIJulWjkbTbf0Ynu03+oWSyG0zuY1HRMTeIOnug3L1Fb59uMGAiCquAm1IRikyuCPnce9qwEZvkUHVwq/95idh9jmewdD/ToCmS99GG9ZiKMaVKuAVGrimF+8b5B9nT7Op8elZ/lADaB4cES6IsT7tdFnAdeGbIhVplphbG8f3vjzrJNbtUmeKHN+gvIajiJpxMpqDzSk013ZP08wNf1GMUa621/2SRO8U56teoRxv5qMustmiitjZ3LzgMKeIG9fF7C/LtYk2Jf+/r72/4UXQPx0R9Dqha6hTZ0Oys482MvkWDJ7W16OJ0pQRewTvEBprskGEA0QUNkEEyU8TLrJSQqTYzBQCtyk78myovzr7LA+I7X2541l5AETCJTjw2nZoE+RgqIxpjwLC6ycSmd28PHOeXc+wXQxoo9IRf7+/JRcoHpOdSPwFRWRajFfoLvGOxGoqJcwZbAGtpHCSxQYiUeYtBhieR7SB+apKWL3mE7jLvYU241U6IhUB6LJzQLOgFQlTj+4dXoXs8STJDro5uS1quPmQ0pS9JjW9DZKALoko+q25kNjKOyHCkbWDiJqbI3soTQeP9wmFeHXOZXbeuugXnwm2r6fY/vDtGSC29zX+fqqd2eckrlDG2xmFt2G0rPkF9H8+NdyD8n3Ys3krNzAoT5+k7qLW2eEVTODghRsRP6dObXKZ99Bm6Vok1Ql/H8/4B7o5I/TgtlfVpBvFh04JOI3ti+jZ11ngnpI9VXKUqTDZIzmhNdPjmmTegaMOiAcVrnZ/EPHxYnl/oU2tyJ96rPJXI+DqD9tUse0q0CvYcv8lrxFZNGsJVvcLBCPL1KYvTp7g4r5Ow7liqHT/Ijewg7PH/f5T6TQ/5ndY73GfDNHmdLoINADjlSAiHn7vzp0/iDzUlDwREDPUaXBblGAVasDDLR09qs/fBuw3HdZnF+JMi8hmsClHjwdxiIhyOMhX2E3jPSLW+6vSpvT2QK1xJ6DYlAndZe4N9vXOEsFzXdm0EeIXMZS6PBhDRKp8hgjnoq8lgTshPV0vrDcYzdvjEBW/vILdu4P1Bv3mvxCwGFUAe5MiYml76tHVrdDAvhFE3FXLC3o7uFPYtiOWl87KlqqX37t8sxoRbOtSkx5usg57/eWQMDhUNYW9vIGNUVIOdBdKNJpIIVgGCSmcZuuEfncKtjfp9sI3tt+RLgd6BXf13mL7z4ZNr02ugCe9tyS486qlr1vEgBoDlj/GQULN1+kB9HPZ8+B5/co0790VmJpqUbi12P+WWTLQ5L7lYXpDpF8YyhfMcBkQWPn13zMcjPK/goBLsiD/eRv4myCg/odPAfn0lkBHx49IrlLfs+DIVKj0TCHpZ65GTFZWV7itnBmNV/wosXB+Q7m39AuauPmzYJP9GuVSYhYiMzW3Zt7l+4DhEVQkXS6GMyvU1xuK6x6RZ7gvZWbNhinkz3dBYs32gB3ItQcRG1+RpN5kZLq080BcpFyk1blT2ae7cBDuMxfxbHv6IdxSgSK7/xAuVSJ2X94q6LynLDK99HTmzy/oupQZIq2zeUhMHK8zqNJbwdPUV0a23d0TaPR1R7PbKYeNpO0jdHXHgWd9OLWZup0BvKRGQvlbZfj7JttC99IRgclqOzLFXaM8Xn7vNC2KU80CsRuhPJwQuXZKVzPjiFKwrJf4ufR2NguezzuU03pOkvUFv3e+mwK6ocHxPqduwiT6QukhvZ88DsyHzsbFc4TOWgxYX7WvmTnZbKBTBSKmf/ZklmrTHKoLnZCEtk+JOcWwgWozb3mWWvGZnevrDh6L70LEbpLWbNnuVr+Lq5JIDpPsNx/TDtr+h5xxnfxlEUHRpmaLf0hSiD+eF9DvuQ6v4ITIJDYflIt5pIGYC5Rnh6XhseLAA7hxFdlv9QpVpk7cK/TzGaAcDQOZbUPlBXVyj0Sin1CO6ttAQOLvdjxePQuUj5a6hbJzXESUpSExnRu/5Jck5OntpcomSPc5sBvdIVKuPir7JXWGWiz3PJY2QmXo93O0kXAvElmWUM6BeYFXPQ9pdlqNLet/wbBLaWmQLESnxVj4u8i5fdk0nSmhyZRM49Bb2Krk6POIRRcX5en16qKNXW61GWWigOKgxjTNP+/I1N9QwW37MXkyAJXYqPIUClc4PAsVqWD3ifXA/qLcy0TsIxKSRQGIuTuaFc1aZ6gSNUTU38VXW/JHVuzeaEOQTnggLKNm990b9xjFRQSzFhWwdSyfoC0AkbBmKI+t4WjCaRx/oT1eim2OqtXDbXKnNB23H7SRhr/h9laJiGx9aM18Tj2o7wbOR4F2xiZLlMPV152Iw/X5ldl05woYNhK256ZWOI36VIFr73Oexs/7X/Z+LdrUQvqHRARdGn9arobKDjpy3orEsHHNa8PZh1tq7UR2u6ONyLF/gqfJbNz3VESU0SIvKLU1Ip++pPbvMvEUXvEiFel4W/csMi4PiFYR8JhtQGb9VD1CdQpwzdwfVcv49tEBz7VYJOF6apsX6tTgKB8g8YN+e1aMNfo5qQlw3zeknrGmf0Gx1QMRl72EfotJb0RK/0jSt/Qp2GWIF3DXnib+/Q6Rp9slFnTbl8MTOsfyZk6TwU2VIxG3W9NmTzke4XEjv3y7z5lkonEMUDPrRNKpPNXpXDZHqIPFhmbhNCqwf24BAws8RNbscGaW78+hPneZSKPJ71rIlg5oM+hbk+KO9dlL20Wbp6bI4qKw2Tx+t/DwtTkNnHLtsdRG+SmeCe5BDxtt4F6ZiNCOH9J4WUojS55HF+LR2NLsmndnc7U5zeExMEbjKAl/+XGFCv1mM+fRtHyf2WPWpb9HkYh0h415ZtnRn0DpIkhkb52MbHrQBijNX5wdX8M9alcvGFTukIj0+3tB4q+zqaX0TwkHM//DNlVmuYDd5bgVQZiFNQ1FvgLryTzqI2ZEdO+RHmhT2QJGaW1ThlQBTrnxSPBuQpMGffeA/Wy1J+EzRGSsln4A+0PuCQjm655mR/Qeu97a8VDafm36JI1AVFyFNAhcAFr72hrW56VH/HUoWtpKYIFnfnfc70ht02g6VmBbH5/76hHLP0hmAKZ+2tNgLpcF7U9uA843skj44r+kElqzAo2bHoWWhD393q0JbJbnQPjOmsh03LkfsNY1tl+lhU5vv3fgveQKIkAqtBFxTQ66lrk8FAPqqziz17B/bxBBlYCP9GrZOtDtNxAhPRoSDafvFzjqCxEsfyHmFaG+Bkd7u9zXrfVI11qyha2aUx7WQyXR3Yh7jL4jIQkcb93SIcbx1h3Vp/6xD2X62Ps5rMe5Q4PLYAC9jDEiZ0gdDqsNjue3aS1w3yuXAlcQgU2Bfsw73BAhb2ti0lWtTMCxthZBqYj97yu0Ye202hJ/fBGbrsCXQDuIkPuLxIS/JQL+t4n8zyKgJKv/mLyAf9q1iuWlAPEVRKTD4mWyRbEy4RGcVZSbJ1VmMQ8buHfpQqSn98Jj3Y3lUOR9yeOFslLZd773oNo9SpKcX6rJCr1C13e//pIQaEPLJvlBBuGpH5IlryxhzdfVYcpERTMpOI/sONmPMGxDSaQLGEz2jA4hdMa5pJm2UQs2V3YpNK9bQdJVjsj1laeIWFrS0cQqOkSg17KFbjJb4YajezUbLljOi5sfjubjoCvyhiVURVKSeGUi0ipWWEIpshdNXqkfbSIzPEN9mI08pfLgMTn7nXL2+YLH1+IUMS6vOZTWdUYTI8qA2afsATd02CLVm7PHVP0jQRWbC5G996rHltOVC4/ZaUGT+eTVs1saDtDLhyWND59eZ8Hm+oD+S4lIulsnM3d186Ga2J3I+GF7ZvVtSiC/WCPJvM21ZTfnuEcEnCJS0sUlYfzybRAZjxq9HDYKMPqc7iG3qgeJu2bRs9XseoR7nix58pg/f09rqzUgVc5J5n4cldnvK0GkfTxF3NzbvyzfEvpVSf6nXAT903kBQ4dsobmjE4uVZ4Bz5oAN9dC6PN6djJFlqGsgD6eWSETMW/bOTzdoZ+h40qfyTZh9EyinQiemaENhzeY1++VNnvskK7+6zCrfjqC2lR3P7mOF8mp4vCFYWygft86uN+NtNgUm73wRH6NvzcoWBNxMdIXZqTRrdn31HdpYG6C8utcF07S2gdxW8ffre+kx5bRAm3xEFJGJhjLTb78TF29wRFbvw5FNOL2AOHwinrwnQmaSzV9wW053JB76Y2TaiY9IZ89TkbCVVpseUXuobmQj0rcendmiRWTMPccT6frLfo9JFl/oFSnGPaIfC3akOB7lMfB58rErlKs1bKFNlybPeg4J233IE5phPiH+a7M2mbTQ0Ma3XkgyO0VEuxTmDfqPhOOlRdKZHa9OACDFWxzPWaeapnuaQfnpGc/yCSKtXVpLqL12zo/lWfPYblhE8DrtQpFtPojIx9pfwSDn+i9ZLynYqlq84HHtGU3Wb1oz6Uko3OvgQBL1ffzrHqtIy/k/Ji/gn34XcLVWYignjUeT8xcx/7uBDCqi+DQZ/AoR5/R7P1YkLk3nUj2yuG4k6J6PBBHxLUZEQ3ULQn2ccR898oR1g0Eg/OacZ6dfOJfPGeVmYUVAMmxLxE63zwKy6Tsl6c3VdDax1ygXuzMXCVzw+11rStAnWkQyx7slbN+oCu7b9YFm/vlQsJthr6BgEdrAehXa7LJrdWios0E/EYieLT5FCEXWeCRuFZqw5/ZUw3NZxiRJ20hCP4lytrg/AxJLm/tonqu3DM/d9CqydDXU9H6RsD7DR+S9jQeP1dGph/qz9ml8Cu5Y32Bq0CzYhaYkNyJGmCshAmN/0+yL9ZVv6QjDqdrwOJRgZIf5+wvlZT8X4eKNNv4Jiw3k2hDz9K4gUl88mED12qHNkwk7s158M8ji0RXZLj9HJntFGjxTG/e0coM2yDSUq70vL8lhP75lZoMmYAAXbbzwbzYrXdmC59AZJD18zIRtUl+GLkI5n47LqGbCyz14RZMTj/Vpov+FNiX/57yAfxME/NOngFHyvsNWmTsidPfVSF+eq4IV+R7Bz7Sgs4vyBu2obKlfT74RvUw1RL7rfidCbfoFaszjHraV7XPwLXqml63g4M5uOw7jIpRoyXGN2RyRLdyM+PeqvKjBDiYhAdkfz7TLBYVN5WB5JxMRbZMUDmwesz33g1pK6FQ5Y/umG6Bh2yE8yi76Pa3tfRqWQdnS2G6esF6lNg32s/BMG9GpYIC5o34RrVWaOj0iGyxCErYv9Maq8pbAS9OdgHip63S1f3/AvA4Bh4GPHo1n9hE238wlYPmkpWTaM9xpfu8SKiuq0uPSXIP3JCEPh3mpUpuc3rCvfwiHwIfj9QQGe/Pr0SBtK5VWyXn374ugxYObFL1sAp7ac+G7AY6PNXWnsI9tn/z+s/FzU8IeJg4J7RwRD166BqyJXRo6/lem9rd2gO6IK3y4GjXFqRxAey59GsgWIqhY2wbsJwizIX9/JUqiQkOkTR3hWyfxiyIsZmDZLachKaLz/xcC/j8//B+n4mIk</prop>
			<obj name="TemperatureLog" class="TemperatureLog" version="2">
				<prop name="Times">TEFSWgAA6Z0AAIDpmNIAAABsAgAAEAQAAKoFAABEBwAA3ggAAIIKAAAcDAAAtg0AAFAPAADqEAAAjhIAACgUAADCFQAAXBcAAAAZAACaGgAANBwAANgdAAByHwAADCEAAKYiAABAJAAA5CUAAH4nAAAYKQAAsioAAFYsAADwLQAAii8AAC4xAADIMgAAYjQAAPw1AACgNwAAOjkAANQ6AABuPAAAEj4AAKw/AABGQQAA4EIAAHpEAAAeRgAAuEcAAFJJAADsSgAAkEwAACpOAADETwAAaFEAAAJTAACcVAAANlYAANpXAAB0WQAADlsAAKhcAABCXgAA5l8AAIBhAAAaYwAAtGQAAFhmAADyZwAAjGkAADBrAADKbAAAZG4AAP5vAACicQAAPHMAANZ0AABwdgAACngAAK55AABIewAA4nwAAIZ+AAAggAAAuoEAAFSDAAD4hAAAkoYAACyIAADGiQAAYIsAAASNAACejgAAOJAAANKRAAB2kwAAEJUAAKqWAABOmAAA6JkAAIKbAAAcnQAAwJ4AAFqgAAD0oQAAjqMAACilAADMpgAAZqgAAACqAACaqwAAPq0AANiuAABysAAAFrIAALCzAABKtQAA5LYAAH64AAAiugAAvLsAAFa9AAD6vgAAlMAAAC7CAADIwwAAbMUAAAbHAACgyAAAOsoAANTLAAB4zQAAEs8AAKzQAABG0gAA6tMAAITVAAAe1wAAwtgAAFzaAAD22wAAkN0AADTfAADO4AAAaOIAAALkAACc5QAAQOcAANroAAB06gAAGOwAALLtAABM7wAA5vAAAIryAAAk9AAAvvUAAFj3AADy+AAAlvoAADD8AADK/QAAZP8AAAgBAQCiAgEAPAQBAOAFAQB6BwEAFAkBAK4KAQBIDAEA7A0BAIYPAQAgEQEAuhIBAF4UAQD4FQEAkhcBADYZAQDQGgEAahwBAAQeAQCoHwEAQiEBANwiAQB2JAEAECYBALQnAQBOKQEA6CoBAIIsAQAmLgEAwC8BAFoxAQD+MgEAmDQBADI2AQDMNwEAcDkBAAo7AQCkPAEAPj4BANg/AQB8QQEAFkMBALBEAQBKRgEA7kcBAIhJAQAiSwEAxkwBAGBOAQD6TwEAlFEBAC5TAQDSVAEAbFYBAAZYAQCgWQEARFsBAN5cAQB4XgEAHGABALZhAQBQYwEA6mQBAI5mAQAoaAEAwmkBAFxrAQD2bAEAmm4BADRwAQDOcQEAcnMBAAx1AQCmdgEAQHgBANp5AQB+ewEAGH0BALJ+AQBMgAEA8IEBAIqDAQAkhQEAyIYBAGKIAQD8iQEAlosBADCNAQDUjgEAbpABAAiSAQCskwEARpUBAOCWAQB6mAEAFJoBALibAQBSnQEA7J4BAIagAQAqogEAxKMBAF6lAQACpwEAnKgBADaqAQDQqwEAdK0BAA6vAQCosAEAQrIBANyzAQCAtQEAGrcBALS4AQBOugEA8rsBAIy9AQAmvwEAysABAGTCAQD+wwEAmMUBADLHAQDWyAEAcMoBAArMAQCkzQEASM8BAOLQAQB80gEAINQBALrVAQBU1wEA7tgBAIjaAQAs3AEAxt0BAGDfAQD64AEAnuIBADjkAQDS5QEAducBABDpAQCq6gEAROwBAOjtAQCC7wEAHPEBALbyAQBQ9AEA9PUBAI73AQAo+QEAwvoBAGb8AQAA/gEAmv8BAD4BAgDYAgIAcgQCAAwGAgCmBwIASgkCAOQKAgB+DAIAGA4CALwPAgBWEQIA8BICAJQUAgAuFgIAyBcCAGIZAgD8GgIAoBwCADoeAgDUHwIAbiECABIjAgCsJAIARiYCAOonAgCEKQIAHisCALgsAgBcLgIA9i8CAJAxAgAqMwIAxDQCAGg2AgACOAIAnDkCAEA7AgDaPAIAdD4CAA5AAgCyQQIATEMCAOZEAgCARgIAGkgCAL5JAgBYSwIA8kwCAJZOAgAwUAIAylECAGRTAgAIVQIAolYCADxYAgDWWQIAcFsCABRdAgCuXgIASGACAOJhAgCGYwIAIGUCALpmAgBeaAIA+GkCAJJrAgAsbQIA0G4CAGpwAgAEcgIAnnMCADh1AgDcdgIAdngCABB6AgC0ewIATn0CAOh+AgCCgAIAJoICAMCDAgBahQIA9IYCAI6IAgAyigIAzIsCAGaNAgAAjwIApJACAD6SAgDYkwIAfJUCABaXAgCwmAIASpoCAOSbAgCInQIAIp8CALygAgBWogIA+qMCAJSlAgAupwIA0qgCAGyqAgAGrAIAoK0CADqvAgDesAIAeLICABK0AgCstQIAULcCAOq4AgCEugIAKLwCAMK9AgBcvwIA9sACAJrCAgA0xAIAzsUCAGjHAgACyQIApsoCAEDMAgDkzQIAdM8CABjRAgCy0gIATNQCAObVAgCK1wIAJNkCAL7aAgBi3AIA/N0CAJbfAgAw4QIA1OICAG7kAgAI5gIAoucCAEbpAgDg6gIAeuwCABTuAgC47wIAUvECAOzyAgCG9AIAIPYCAMT3AgBe+QIA+PoCAJL8AgA2/gIA0P8CAGoBAwAOAwMAqAQDAEIGAwDcBwMAdgkDABoLAwC0DAMATg4DAOgPAwCMEQMAJhMDAMAUAwBkFgMA/hcDAJgZAwAyGwMAzBwDAHAeAwAKIAMApCEDAD4jAwDiJAMAfCYDABYoAwC6KQMAVCsDAO4sAwCILgMALDADAMYxAwBgMwMA+jQDAJQ2AwA4OAMA0jkDAGw7AwAQPQMAqj4DAERAAwDeQQMAeEMDABxFAwC2RgMAUEgDAPRJAwCOSwMAKE0DAMJOAwBcUAMAAFIDAJpTAwA0VQMA2FYDAHJYAwAMWgMAplsDAEBdAwDkXgMAfmADABhiAwCyYwMAVmUDAPBmAwCKaAMALmoDAMhrAwBibQMA/G4DAKBwAwA6cgMA1HMDAG51AwAIdwMArHgDAEZ6AwDgewMAen0DAB5/AwC4gAMAUoIDAPaDAwCQhQMAKocDAMSIAwBeigMAAowDAJyNAwA2jwMA0JADAHSSAwAOlAMAqJUDAEyXAwDmmAMAgJoDABqcAwC0nQMAWJ8DAPKgAwCMogMAJqQDAMqlAwBkpwMA/qgDAKKqAwA8rAMA1q0DAHCvAwAKsQMArrIDAEi0AwDitQMAfLcDACC5AwC6ugMAVLwDAPi9AwCSvwMALMEDAMbCAwBgxAMABMYDAJ7HAwA4yQMA0soDAHbMAwAQzgMAqs8DAE7RAwDo0gMAgtQDABzWAwDA1wMAWtkDAPTaAwCO3AMAKN4DAMzfAwBm4QMAAOMDAJrkAwA+5gMA2OcDAHLpAwAW6wMAsOwDAEruAwDk7wMAfvEDACLzAwC89AMAVvYDAPD3AwCU+QMALvsDAMj8AwBs/gMABgAEAKABBAA6AwQA1AQEAHgGBAASCAQArAkEAEYLBADqDAQAhA4EAB4QBADCEQQAXBMEAPYUBACQFgQAKhgEAM4ZBABoGwQAAh0EAJweBABAIAQA2iEEAHQjBAAYJQQAsiYEAEwoBADmKQQAgCsEACQtBAC+LgQAWDAEAPwxBACWMwQAMDUEAMo2BABkOAQACDoEAKI7BAA8PQQA1j4EAHpABAAUQgQArkMEAFJFBADsRgQAhkgEACBKBAC6SwQAXk0EAPhOBACSUAQALFIEANBTBABqVQQABFcEAKhYBABCWgQA3FsEAHZdBAAQXwQAtGAEAE5iBADoYwQAgmUEACZnBADAaAQAWmoEAP5rBACYbQQAMm8EAMxwBABmcgQACnQEAKR1BAA+dwQA2HgEAHx6BAAWfAQAsH0EAFR/BADugAQAiIIEACKEBAC8hQQAYIcEAPqIBACoigQAQowEANyNBAB2jwQAEJEEALSSBABOlAQA6JUEAIyXBAAmmQQAwJoEAFqcBAD+nQQAmJ8EADKhBADMogQAeqQEABSmBACupwQAUqkEAPaqBACQrAQANK4EAM6vBABosQQAArMEAKa0BABAtgQA2rcEAHS5BAAOuwQAsrwEAEy+BADmvwQAgMEEACTDBAC+xAQAWMYEAPLHBACWyQQAMMsEAMrMBABkzgQACNAEAKLRBAA80wQA1tQEAHrWBAAU2AQArtkEAEjbBADs3AQAht4EACDgBAC64QQAXuMEAPjkBACS5gQALOgEANDpBABq6wQABO0EAJ7uBABC8AQA3PEEAHbzBAAQ9QQAtPYEAE74BADo+QQAgvsEACb9BADA/gQAWgAFAPQBBQCYAwUAMgUFAMwGBQBmCAUACgoFAKQLBQA+DQUA2A4FAHwQBQAWEgUAsBMFAFQVBQDuFgUAiBgFACIaBQC8GwUAYB0FAPoeBQCUIAUALiIFANIjBQBsJQUABicFAKooBQBEKgUA3isFAHgtBQASLwUAtjAFAFAyBQDqMwUAhDUFACg3BQDCOAUAXDoFAAA8BQCaPQUAND8FAM5ABQBoQgUADEQFAKZFBQBARwUA2kgFAH5KBQAYTAUAsk0FAFZPBQDwUAUAilIFACRUBQC+VQUAYlcFAPxYBQCWWgUAMFwFANRdBQBuXwUACGEFAKxiBQBGZAUA4GUFAHpnBQAUaQUAuGoFAFJsBQDsbQUAhm8FACpxBQDEcgUAXnQFAAJ2BQCcdwUANnkFANB6BQBqfAUADn4FAKh/BQBCgQUA5oIFAICEBQAahgUAtIcFAE6JBQDyigUAjIwFACaOBQDAjwUAZJEFAP6SBQCYlAUAPJYFANaXBQBwmQUACpsFAKScBQBIngUA4p8FAHyhBQAWowUAuqQFAFSmBQDupwUAkqkFACyrBQDGrAUAYK4FAPqvBQCesQUAOLMFANK0BQBstgUABrgFAKq5BQBEuwUA6LwFAIK+BQAcwAUAtsEFAFDDBQD0xAUAjsYFACjIBQDCyQUAZssFAADNBQCazgUANNAFANjRBQBy0wUADNUFALDWBQBK2AUA5NkFAH7bBQAY3QUAvN4FAFbgBQDw4QUAiuMFAC7lBQDI5gUAYugFAAbqBQCg6wUAOu0FANTuBQBu8AUAEvIFAKzzBQBG9QUA4PYFAHr4BQAe+gUAuPsFAFz9BQD2/gUAkAAGACoCBgDEAwYAaAUGAAIHBgCcCAYAQAoGANoLBgB0DQYADg8GAKgQBgBMEgYA5hMGAIAVBgAaFwYAvhgGAFgaBgDyGwYAjB0GADAfBgDKIAYAZCIGAAgkBgCiJQYAPCcGANYoBgBwKgYAFCwGAK4tBgBILwYA4jAGAIYyBgAgNAYAujUGAF43BgD4OAYAkjoGACw8BgDGPQYAaj8GAARBBgCeQgYAOEQGANxFBgB2RwYAEEkGAKpKBgBOTAYA6E0GAIJPBgAmUQYAwFIGAFpUBgD0VQYAjlcGADJZBgDMWgYAZlwGAABeBgCkXwYAPmEGANhiBgB8ZAYAFmYGALBnBgBKaQYA5GoGAIhsBgAibgYAvG8GAFZxBgD6cgYAlHQGAC52BgDSdwYAbHkGAAZ7BgCgfAYAOn4GAN5/BgB4gQYAEoMGAKyEBgBGhgYA6ocGAISJBgAoiwYAwowGAFyOBgD2jwYAkJEGADSTBgDOlAYAaJYGAAKYBgCmmQYAQJsGANqcBgB+ngYAGKAGALKhBgBMowYA5qQGAIqmBgAkqAYAvqkGAFirBgD8rAYAlq4GADCwBgDUsQYAbrMGAAi1BgCitgYAPLgGAOC5BgB6uwYAFL0GAK6+BgBSwAYA7MEGAIbDBgAgxQYAxMYGAF7IBgD4yQYAkssGADbNBgDQzgYAatAGAATSBgCo0wYAQtUGANzWBgB22AYAGtoGALTbBgBO3QYA8t4GAIzgBgAm4gYAwOMGAFrlBgD+5gYAmOgGADLqBgDM6wYAcO0GAArvBgCk8AYAPvIGAOLzBgB89QYAFvcGALr4BgBU+gYA7vsGAIj9BgAi/wYAxgAHAGACBwD6AwcAlAUHADgHBwDSCAcAbAoHABAMBwCqDQcARA8HAN4QBwB4EgcAHBQHALYVBwBQFwcA6hgHAI4aBwAoHAcAwh0HAFwfBwAAIQcAmiIHADQkBwDYJQcAcicHAAwpBwCmKgcAQCwHAOQtBwB+LwcAGDEHALIyBwBWNAcA8DUHAIo3BwAkOQcAyDoHAGI8BwD8PQcAoD8HADpBBwDUQgcAbkQHAAhGBwCsRwcARkkHAOBKBwB6TAcAHk4HALhPBwBSUQcA7FIHAJBUBwAqVgcAxFcHAGhZBwACWwcAnFwHADZeBwDQXwcAdGEHAA5jBwCoZAcATGYHAOZnBwCAaQcAGmsHALRsBwBYbgcA8m8HAIxxBwAmcwcAynQHAGR2BwD+dwcAmHkHADx7BwDWfAcAcH4HABSABwCugQcASIMHAOKEBwB8hgcAIIgHALqJBwBUiwcA7owHAJKOBwAskAcAxpEHAGCTBwAElQcAnpYHADiYBwDcmQcAdpsHABCdBwCqngcARKAHAOihBwCCowcAHKUHALamBwBaqAcA9KkHAI6rBwAyrQcAzK4HAGawBwAAsgcAmrMHAD61BwDYtgcAcrgHAAy6BwCmuwcASr0HAOS+BwCIwAcAIsIHALzDBwBWxQcA8MYHAJTIBwAuygcAyMsHAGLNBwAGzwcAoNAHADrSBwDU0wcAeNUHABLXBwCs2AcAUNoHAOrbBwCE3QcAHt8HALjgBwBc4gcA9uMHAJDlBwAq5wcAzugHAGjqBwAC7AcApu0HAEDvBwDa8AcAdPIHAA70BwCy9QcATPcHAOb4BwCA+gcAJPwHAL79BwBY/wcA/AAIAJYCCAAwBAgAygUIAGQHCAAICQgAogoIADwMCADWDQgAcA8IABQRCACuEggAUhQIAOwVCACGFwgAIBkIAMQaCABeHAgA+B0IAJIfCAAsIQgA0CIIAGokCAAEJggAnicIAEIpCADcKggAdiwIABouCAC0LwgATjEIAOgyCACCNAgAJjYIAMA3CABaOQgA9DoIAJg8CAAyPggAzD8IAHBBCAAKQwgApEQIAD5GCADYRwgAfEkIABZLCACwTAgASk4IAORPCACIUQgAIlMIAMZUCABgVggA+lcIAJRZCAAuWwgA0lwIAGxeCAAGYAgAoGEIAERjCADeZAgAeGYIABJoCAC2aQgAUGsIAOpsCACObggAKHAIAMJxCABccwgA9nQIAJp2CAA0eAgAznkIAGh7CAAMfQgApn4IAECACADkgQgAfoMIABiFCACyhggATIgIAPCJCACKiwgAJI0IAMiOCABskAgABpIIAKCTCABElQgA3pYIAHiYCAASmggAtpsIAFCdCADqnggAhKAIACiiCADCowgAXKUIAPamCACaqAgANKoIAM6rCABorQgADK8IAKawCABAsggA2rMIAH61CAAYtwgAsrgIAEy6CADmuwgAir0IACS/CADIwAgAYsIIAPzDCACWxQgAMMcIANTICABuyggACMwIAKLNCABGzwgA4NAIAHrSCAAe1AgAuNUIAFLXCADs2AgAhtoIACrcCADE3QgAXt8IAPjgCACc4ggANuQIANDlCABq5wgADukIAKjqCABC7AgA3O0IAHbvCAAa8QgAtPIIAFj0CADy9QgAjPcIACb5CADA+ggAZPwIAP79CACY/wgAMgEJANYCCQBwBAkACgYJAKQHCQBICQkA4goJAHwMCQAWDgkAug8JAFQRCQDuEgkAkhQJACwWCQDGFwkAYBkJAPoaCQCeHAkAOB4JANIfCQB2IQkAECMJAKokCQBEJgkA3icJAIIpCQAcKwkAtiwJAFAuCQDqLwkAjjEJACgzCQDCNAkAZjYJAAA4CQCaOQkAPjsJANg8CQByPgkADEAJAKZBCQBKQwkA5EQJAH5GCQAYSAkAvEkJAFZLCQDwTAkAlE4JAC5QCQDIUQkAYlMJAPxUCQCgVgkAOlgJANRZCQBuWwkAEl0JAKxeCQBGYAkA4GEJAIRjCQAeZQkAuGYJAFxoCQD2aQkAkGsJACptCQDEbgkAaHAJAAJyCQCccwkANnUJANp2CQB0eAkADnoJALJ7CQBMfQkA5n4JAICACQAaggkAvoMJAFiFCQDyhgkAjIgJACaKCQDKiwkAZI0JAP6OCQCikAkAPJIJANaTCQB6lQkAFJcJAK6YCQBImgkA4psJAIadCQAgnwkAuqAJAFSiCQDuowkAkqUJACynCQDGqAkAaqoJAASsCQCerQkAOK8JANywCQB2sgkAELQJAKq1CQBOtwkA6LgJAIK6CQAmvAkAwL0JAFq/CQD0wAkAjsIJADLECQDMxQkAZscJAADJCQCkygkAPswJANjNCQB8zwkAFtEJALDSCQBK1AkA5NUJAIjXCQAi2QkAvNoJAFbcCQDw3QkAlN8JAC7hCQDI4gkAbOQJAAbmCQCg5wkAOukJAN7qCQB47AkAEu4JAKzvCQBQ8QkA6vIJAIT0CQAe9gkAuPcJAFz5CQD2+gkAmvwJADT+CQDO/wkAaAEKAAIDCgCmBAoAQAYKANoHCgB0CQoAGAsKALIMCgBMDgoA5g8KAIoRCgAkEwoAvhQKAGIWCgD8FwoAlhkKADAbCgDKHAoAbh4KAAggCgCiIQoAPCMKAOAkCgB6JgoAFCgKALgpCgBSKwoA7CwKAIYuCgAgMAoAxDEKAF4zCgD4NAoAkjYKACw4CgDQOQoAajsKAAQ9CgCoPgoAQkAKANxBCgB2QwoAGkUKALRGCgBOSAoA6EkKAIxLCgAmTQoAwE4KAFpQCgD+UQoAmFMKADJVCgDWVgoAcFgKAApaCgCkWwoAPl0KAOJeCgB8YAoAFmIKALBjCgBUZQoA7mYKAIhoCgAsagoAxmsKAGBtCgD6bgoAnnAKADhyCgDScwoAbHUKAAZ3CgCqeAoARHoKAN57CgCCfQoAHH8KALaACgBQggoA9IMKAI6FCgAohwoAwogKAFyKCgAAjAoAmo0KADSPCgDOkAoAcpIKAAyUCgCmlQoASpcKAOSYCgB+mgoAGJwKALKdCgBWnwoA8KAKAIqiCgAkpAoAyKUKAGKnCgD8qAoAoKoKADqsCgDUrQoAbq8KAAixCgCssgoARrQKAOC1CgB6twoAHrkKALi6CgBSvAoA9r0KAJC/CgAqwQoAxMIKAF7ECgACxgoAnMcKADbJCgDQygoAdMwKAA7OCgCozwoATNEKAObSCgCA1AoAGtYKALTXCgBY2QoA8toKAIzcCgAm3goAyt8KAGThCgD+4goAouQKADzmCgDW5woAcOkKAArrCgCu7AoASO4KAOLvCgB88QoAIPMKALr0CgBU9goA+PcKAJL5CgAs+woAxvwKAGD+CgAEAAsAngELADgDCwDSBAsAdgYLABAICwCqCQsARAsLAN4MCwCCDgsAHBALALYRCwBaEwsA9BQLAI4WCwAoGAsAzBkLAGYbCwAAHQsAmh4LAD4gCwDYIQsAciMLAAwlCwCwJgsASigLAOQpCwCIKwsAIi0LALwuCwBWMAsA8DELAJQzCwAuNQsAyDYLAGI4CwD8OQsAoDsLADo9CwDePgsAeEALABJCCwCsQwsARkULAOpGCwCESAsAHkoLALhLCwBSTQsA9k4LAJBQCwAqUgsAzlMLAGhVCwACVwsAnFgLAEBaCwDaWwsAdF0LAA5fCwCyYAsATGILAOZjCwCAZQsAJGcLAL5oCwBYagsA/GsLAJZtCwAwbwsAynALAGRyCwAIdAsAonULADx3CwDWeAsAenoLABR8CwCufQsAUn8LAOyACwCGggsAIIQLALqFCwBehwsA+IgLAJKKCwAsjAsAxo0LAGqPCwAEkQsAnpILAEKUCwDclQsAdpcLABCZCwC0mgsATpwLAOidCwCCnwsAHKELAMCiCwBapAsA/qULAJinCwAyqQsAzKoLAGasCwAKrgsApK8LAD6xCwDYsgsAcrQLABa2CwCwtwsASrkLAO66CwCIvAsAIr4LALy/CwBgwQsA+sILAJTECwAuxgsAyMcLAGzJCwAGywsAoMwLAETOCwDezwsAeNELABLTCwC21AsAUNYLAOrXCwCE2QsAKNsLAMLcCwBc3gsA9t8LAJrhCwA04wsAzuQLAHLmCwAM6AsApukLAEDrCwDa7AsAfu4LABjwCwCy8QsATPMLAOb0CwCK9gsAJPgLAL75CwBi+wsA/PwLAJb+CwAwAAwA1AEMAG4DDAAIBQwAogYMAEYIDADgCQwAegsMABQNDACuDgwAUhAMAOwRDACQEwwAKhUMAMQWDABeGAwA+BkMAJwbDAA2HQwA0B4MAGogDAAEIgwAqCMMAEIlDADcJgwAgCgMABoqDAC0KwwATi0MAPIuDACMMAwAJjIMAMozDABkNQwA/jYMAJg4DAA8OgwA1jsMAHA9DAAKPwwApEAMAEhCDADiQwwAfEUMACBHDADESAwAXkoMAPhLDACcTQwANk8MANBQDABqUgwADlQMAKhVDABCVwwA3FgMAIBaDAAaXAwAtF0MAE5fDADyYAwAjGIMACZkDADAZQwAZGcMAP5oDACYagwAMmwMANZtDABwbwwACnEMAK5yDABIdAwA4nUMAHx3DAAWeQwAunoMAFR8DADufQwAiH8MACyBDADGggwAYIQMAASGDACehwwAOIkMANKKDABsjAwAEI4MAKqPDABEkQwA3pIMAIKUDAAclgwAtpcMAFCZDAD0mgwAjpwMACieDADCnwwAZqEMAACjDACapAwAPqYMANinDAByqQwADKsMAKasDABKrgwA5K8MAH6xDAAYswwAvLQMAFa2DADwtwwAirkMAC67DADIvAwAYr4MAPy/DACgwQwAOsMMANTEDABuxgwAEsgMAKzJDABGywwA4MwMAITODAAe0AwAuNEMAFLTDAD21AwAkNYMACrYDADO2QwAaNsMAALdDACc3gwANuAMANrhDAB04wwADuUMAKjmDABC6AwA5ukMAIDrDAAk7QwAvu4MAFjwDADy8QwAjPMMADD1DADK9gwAZPgMAP75DACY+wwAPP0MANb+DABwAA0AFAINAK4DDQBIBQ0A4gYNAIYIDQAgCg0AugsNAFQNDQD4Dg0AkhANACwSDQDGEw0AahUNAAQXDQCeGA0AQhoNANwbDQB2HQ0AEB8NAKogDQBOIg0A6CMNAIIlDQAcJw0AtigNAFoqDQD0Kw0AmC0NADIvDQDMMA0AZjINAAA0DQCkNQ0APjcNANg4DQByOg0AFjwNALA9DQBKPw0A7kANAIhCDQAiRA0AvEUNAFZHDQD6SA0AlEoNAC5MDQDITQ0AYk8NAAZRDQCgUg0AOlQNAN5VDQB4Vw0AElkNAKxaDQBGXA0A6l0NAIRfDQAoYQ0AwmINAFxkDQD2ZQ0AkGcNADRpDQDOag0AaGwNAAJuDQCmbw0AQHENANpyDQB0dA0AGHYNALJ3DQBMeQ0A5noNAIB8DQAkfg0Avn8NAGKBDQD8gg0AloQNADCGDQDKhw0AbokNAAiLDQCijA0API4NANaPDQB6kQ0AFJMNAK6UDQBSlg0A7JcNAIaZDQAgmw0AxJwNAF6eDQD4nw0AkqENADajDQDQpA0AaqYNAASoDQCoqQ0AQqsNANysDQCArg0AGrANALSxDQBOsw0A6LQNAIy2DQAmuA0AwLkNAFq7DQD0vA0AmL4NADLADQDWwQ0AcMMNAArFDQCkxg0APsgNAOLJDQB8yw0AFs0NALDODQBK0A0A7tENAIjTDQAi1Q0AxtYNAGDYDQD62Q0AlNsNADjdDQDS3g0AbOANAAbiDQCq4w0AROUNAN7mDQB46A0AHOoNALbrDQBQ7Q0A9O4NAI7wDQAo8g0AwvMNAFz1DQAA9w0AmvgNADT6DQDO+w0AaP0NAAz/DQCmAA4ASgIOANoDDgB+BQ4AGAcOALIIDgBWCg4A8AsOAIoNDgAkDw4A0hAOAGwSDgAGFA4AqhUOAEQXDgDeGA4AghoOABwcDgC2HQ4AUB8OAOogDgCOIg4AKCQOAMIlDgBcJw4AACkOAJoqDgA0LA4A2C0OAHIvDgAMMQ4ApjIOAEA0DgDkNQ4AfjcOABg5DgCyOg4ATDwOAPA9DgCKPw4ALkEOAMhCDgBiRA4A/EUOAJZHDgA6SQ4A1EoOAG5MDgAITg4Aok8OAEZRDgDgUg4AelQOAB5WDgC4Vw4AUlkOAOxaDgCQXA4AKl4OAMRfDgBeYQ4AAmMOAJxkDgA2Zg4A0GcOAHRpDgAOaw4AqGwOAEJuDgDcbw4AgHEOABpzDgC0dA4AWHYOAPJ3DgCMeQ4AJnsOAMp8DgBkfg4A/n8OAJiBDgA8gw4A1oQOAHCGDgAKiA4ArokOAEiLDgDijA4Aho4OACCQDgC6kQ4AVJMOAO6UDgCSlg4ALJgOAMaZDgBgmw4ABJ0OAJ6eDgA4oA4A0qEOAHajDgAQpQ4AqqYOAESoDgDeqQ4AgqsOABytDgDArg4AWrAOAPSxDgCOsw4AKLUOAMy2DgBmuA4AALoOAJq7DgA0vQ4A2L4OAHLADgAWwg4AsMMOAErFDgDkxg4AfsgOACLKDgC8yw4AVs0OAPDODgCK0A4ALtIOAMjTDgBi1Q4ABtcOAKDYDgA62g4A1NsOAHjdDgAS3w4ArOAOAEbiDgDq4w4AhOUOAB7nDgC46A4AXOoOAPbrDgCQ7Q4AKu8OAM7wDgBo8g4AAvQOAJz1DgBA9w4A2vgOAHT6DgAO/A4AqP0OAEz/DgDmAA8AigIPACQEDwC+BQ8AWAcPAPIIDwCWCg8AMAwPAMoNDwBkDw8A/hAPAKISDwA8FA8A1hUPAHoXDwAUGQ8ArhoPAEgcDwDsHQ8Ahh8PACAhDwC6Ig8AXiQPAPglDwCSJw8ALCkPAMYqDwBqLA8ABC4PAJ4vDwBCMQ8A3DIPAHY0DwAQNg8AtDcPAE45DwDoOg8AgjwPACY+DwDAPw8AWkEPAPRCDwCYRA8AMkYPAMxHDwBwSQ8ACksPAKRMDwA+Tg8A2E8PAHxRDwAWUw8AsFQPAEpWDwDkVw8AiFkPACJbDwC8XA8AYF4PAPpfDwCUYQ8ALmMPANJkDwBsZg8ABmgPAKBpDwBEaw8A3mwPAHhuDwAScA8AtnEPAFBzDwDqdA8AhHYPACh4DwDCeQ8AXHsPAPZ8DwCafg8ANIAPAM6BDwBogw8AAoUPAKaGDwBAiA8A5IkPAH6LDwAYjQ8Aso4PAEyQDwDwkQ8AipMPACSVDwC+lg8AWJgPAPyZDwCWmw8AMJ0PANSeDwBuoA8ACKIPAKKjDwBGpQ8A4KYPAHqoDwAUqg8ArqsPAFKtDwDsrg8AhrAPACqyDwDEsw8AXrUPAPi2DwCcuA8ANroPANC7DwBqvQ8ADr8PAKjADwBCwg8A3MMPAIDFDwAaxw8AtMgPAE7KDwDoyw8AjM0PACbPDwDA0A8AZNIPAP7TDwCY1Q8AMtcPANbYDwBw2g8ACtwPAKTdDwBI3w8A4uAPAHziDwAg5A8AuuUPAFTnDwDu6A8AiOoPACzsDwDG7Q8AYO8PAPrwDwCe8g8AOPQPANL1DwBs9w8ABvkPAKr6DwBE/A8A3v0PAIL/DwAcARAAtgIQAFAEEAD0BRAAjgcQACgJEADCChAAZgwQAAAOEACaDxAANBEQANgSEAByFBAADBYQALAXEABKGRAA5BoQAH4cEAAYHhAAvB8QAFYhEADwIhAAiiQQACQmEADIJxAAYikQAPwqEACgLBAAOi4QANQvEABuMRAAEjMQAKw0EABGNhAA4DcQAIQ5EAAeOxAAuDwQAFI+EADsPxAAkEEQACpDEADERBAAaEYQAAJIEACcSRAANksQANpMEAB0ThAADlAQAKhREABCUxAA5lQQAIBWEAAaWBAAtFkQAFhbEADyXBAAll4QADBgEADKYRAAZGMQAP5kEACYZhAAPGgQANZpEAB6axAAFG0QAK5uEABIcBAA4nEQAIZzEAAgdRAAunYQAFR4EADueRAAknsQACx9EADGfhAAaoAQAASCEACegxAAOIUQANyGEAB2iBAAEIoQAKqLEABOjRAA6I4QAIKQEAAckhAAtpMQAFqVEAD0lhAAmJgQADKaEADMmxAAZp0QAACfEACkoBAAPqIQANijEABypRAADKcQALCoEABKqhAA5KsQAIitEAAirxAAvLAQAFayEAD6sxAAlLUQAC63EADIuBAAbLoQAAa8EACgvRAAOr8QANTAEAB4whAAEsQQAKzFEABQxxAA6sgQAITKEAAezBAAws0QAFzPEAD20BAAkNIQACrUEADO1RAAaNcQAALZEACm2hAAQNwQANrdEAB03xAAGOEQALLiEABM5BAA5uUQAIrnEAAk6RAAvuoQAFjsEADy7RAAlu8QADDxEADU8hAAbvQQAAj2EACi9xAAPPkQAOD6EAB6/BAAFP4QALj/EABSAREA7AIRAIYEEQAgBhEAxAcRAF4JEQD4ChEAkgwRACwOEQDQDxEAahERAA4TEQCoFBEAQhYRANwXEQB2GREAGhsRALQcEQBOHhEA6B8RAIIhEQAmIxEAwCQRAGQmEQD+JxEAmCkRADIrEQDMLBEAcC4RAAowEQCkMREAPjMRANg0EQB8NhEAFjgRALo5EQBUOxEA7jwRAIg+EQAiQBEAxkERAGBDEQD6RBEAlEYRAC5IEQDSSREAbEsRAAZNEQCqThEARFARAN5REQB4UxEAHFURALZWEQBQWBEA6lkRAI5bEQAoXREAwl4RAFxgEQD2YREAmmMRADRlEQDYZhEAcmgRAAxqEQCmaxEAQG0RAORuEQB+cBEAGHIRALJzEQBMdREA8HYRAIp4EQAkehEAyHsRAGJ9EQD8fhEAloARADqCEQDUgxEAboURAAiHEQCiiBEARooRAOCLEQB6jREAHo8RALiQEQBSkhEA7JMRAJCVEQAqlxEAxJgRAF6aEQD4mxEAnJ0RADafEQDQoBEAdKIRAA6kEQCopREAQqcRAOaoEQCAqhEAGqwRALStEQBOrxEA8rARAIyyEQAwtBEAyrURAGS3EQD+uBEAmLoRADy8EQDWvREAcL8RAArBEQCuwhEASMQRAOLFEQB8xxEAFskRALrKEQBUzBEA+M0RAJLPEQAs0REAxtIRAGDUEQAE1hEAntcRADjZEQDS2hEAbNwRABDeEQCq3xEAROERAOjiEQCC5BEAHOYRALbnEQBa6REA9OoRAI7sEQAo7hEAwu8RAGbxEQAA8xEAmvQRAD72EQDY9xEAcvkRAAz7EQCw/BEASv4RAOT/EQB+ARIAIgMSALwEEgBWBhIA8AcSAIoJEgAuCxIAyAwSAGIOEgAGEBIAoBESADoTEgDUFBIAeBYSABIYEgCsGRIARhsSAOocEgCEHhIAHiASALghEgBcIxIA9iQSAJAmEgAqKBIAzikSAGgrEgACLRIAnC4SADYwEgDaMRIAdDMSAA41EgCyNhIATDgSAOY5EgCKOxIAJD0SAL4+EgBYQBIA8kESAJZDEgAwRRIAykYSAGRIEgD+SRIAoksSADxNEgDWThIAelASABRSEgCuUxIASFUSAOxWEgCGWBIAIFoSALpbEgBUXRIA+F4SAJJgEgAsYhIA0GMSAGplEgAEZxIAnmgSAEJqEgDcaxIAdm0SABBvEgCqcBIATnISAOhzEgCCdRIAJncSAMB4EgBaehIA9HsSAJh9EgAyfxIAzIASAGaCEgAKhBIApIUSAD6HEgDYiBIAcooSABaMEgCwjRIAVI8SAO6QEgCIkhIAIpQSALyVEgBWlxIA+pgSAJSaEgAunBIA0p0SAGyfEgAGoRIAoKISAESkEgDepRIAeKcSABKpEgC2qhIAUKwSAOqtEgCErxIAHrESAMKyEgBctBIA9rUSAJq3EgA0uRIAzroSAGi8EgAMvhIApr8SAEDBEgDawhIAdMQSABjGEgCyxxIAVskSAPDKEgCKzBIAJM4SAL7PEgBi0RIA/NISAJbUEgAw1hIAytcSAG7ZEgAI2xIAotwSAEbeEgDg3xIAeuESABTjEgC45BIAUuYSAOznEgCG6RIAIOsSAMTsEgBe7hIA+O8SAJzxEgA28xIA0PQSAGr2EgAO+BIAqPkSAEL7EgDc/BIAgP4SABoAEwC0ARMATgMTAOgEEwCMBhMAJggTAMAJEwBkCxMA/gwTAJgOEwAyEBMA1hETAHATEwAKFRMApBYTAD4YEwDiGRMAfBsTABYdEwC6HhMAVCATAO4hEwCIIxMALCUTAMYmEwBgKBMA+ikTAJ4rEwA4LRMA0i4TAGwwEwAGMhMAqjMTAEQ1EwDeNhMAgjgTABw6EwC2OxMAUD0TAPQ+EwCOQBMAKEITAMJDEwBcRRMAAEcTAJpIEwA0ShMA2EsTAHJNEwAMTxMAplATAEpSEwDkUxMAflUTABhXEwC8WBMAVloTAPBbEwCKXRMAJF8TAMhgEwBiYhMA/GMTAKBlEwA6ZxMA1GgTAG5qEwASbBMArG0TAEZvEwDgcBMAenITAB50EwC4dRMAUncTAPZ4EwCQehMAKnwTAMR9EwBofxMAAoETAJyCEwA2hBMA2oUTAHSHEwAOiRMAqIoTAFaMEwDwjRMAio8TACSREwDIkhMAYpQTAPyVEwCglxMAOpkTANSaEwBunBMACJ4TAKyfEwBGoRMA4KITAISkEwAephMAuKcTAFKpEwD2qhMAkKwTACquEwDErxMAaLETAAKzEwCctBMANrYTANC3EwB0uRMADrsTAKi8EwBMvhMA5r8TAIDBEwAawxMAvsQTAFjGEwDyxxMAjMkTACbLEwDKzBMAZM4TAP7PEwCi0RMAPNMTANbUEwBw1hMAFNgTAK7ZEwBI2xMA4twTAHzeEwAg4BMAuuETAFTjEwD45BMAkuYTACzoEwDG6RMAausTAATtEwCe7hMAOPATANLxEwB28xMAEPUTAKr2EwBE+BMA6PkTAIL7EwAc/RMAwP4TAFoAFAD0ARQAjgMUADIFFADMBhQAZggUAAAKFACkCxQAPg0UANgOFAByEBQAFhIUALATFABKFRQA5BYUAH4YFAAiGhQAvBsUAGAdFAD6HhQAlCAUAC4iFADIIxQAbCUUAAYnFACgKBQAOioUANQrFAB4LRQAEi8UALYwFABQMhQA6jMUAIQ1FAAeNxQAwjgUAFw6FAD2OxQAkD0UACo/FADOQBQAaEIUAAJEFACmRRQAQEcUANpIFAB0ShQAGEwUALJNFABMTxQA5lAUAIBSFAAkVBQAvlUUAFhXFAD8WBQAlloUADBcFADKXRQAbl8UAAhhFACiYhQAPGQUANZlFAB6ZxQAFGkUAK5qFABSbBQA7G0UAIZvFAAgcRQAxHIUAF50FAD4dRQAkncUADZ5FADQehQAanwUAAR+FACefxQAQoEUANyCFAB2hBQAGoYUALSHFABOiRQA6IoUAIyMFAAmjhQAwI8UAFqRFAD0khQAmJQUADKWFADMlxQAcJkUAAqbFACknBQAPp4UAOKfFAB8oRQAFqMUALCkFABUphQA7qcUAIipFAAiqxQAxqwUAGCuFAD6rxQAlLEUAC6zFADStBQAbLYUAAa4FACquRQARLsUAN68FAB4vhQAHMAUALbBFABQwxQA6sQUAI7GFAAoyBQAwskUAFzLFAD2zBQAms4UADTQFADO0RQActMUAAzVFACm1hQAQNgUAOTZFAB+2xQAGN0UALLeFABM4BQA8OEUAIrjFAAk5RQAyOYUAGLoFAD86RQAlusUADrtFADU7hQAbvAUAAjyFACi8xQARvUUAOD2FAB6+BQAFPoUALj7FABS/RQA7P4UAJAAFQAqAhUAxAMVAF4FFQACBxUAnAgVADYKFQDQCxUAag0VAA4PFQCoEBUAQhIVAOYTFQCAFRUAGhcVALQYFQBYGhUA8hsVAIwdFQAmHxUAwCAVAGQiFQD+IxUAmCUVADwnFQDWKBUAcCoVAAosFQCuLRUASC8VAOIwFQB8MhUAFjQVALo1FQBUNxUA7jgVAIg6FQAsPBUAxj0VAGA/FQAEQRUAnkIVADhEFQDSRRUAdkcVABpJFQC0ShUATkwVAPJNFQCMTxUAJlEVAMBSFQBkVBUA/lUVAJhXFQAyWRUA1loVAHBcFQAKXhUApF8VAEhhFQDiYhUAfGQVABZmFQC6ZxUAVGkVAO5qFQCSbBUALG4VAMZvFQBgcRUA+nIVAJ50FQA4dhUA0ncVAHZ5FQAQexUAqnwVAER+FQDofxUAgoEVAByDFQC2hBUAUIYVAPSHFQCOiRUAKIsVAMyMFQBmjhUAAJAVAJqRFQA+kxUA2JQVAHKWFQAMmBUAppkVAEqbFQDknBUAfp4VACKgFQC8oRUAVqMVAPCkFQCUphUALqgVAMipFQBiqxUABq0VAKCuFQA6sBUA1LEVAHizFQAStRUArLYVAEa4FQDguRUAhLsVAB69FQC4vhUAXMAVAPbBFQCQwxUAKsUVAM7GFQBoyBUAAsoVAJzLFQA2zRUA2s4VAHTQFQAO0hUAstMVAEzVFQDm1hUAgNgVABraFQC+2xUAWN0VAPLeFQCW4BUAMOIVAMrjFQBk5RUA/uYVAKLoFQA86hUA1usVAHrtFQAU7xUArvAVAEjyFQDs8xUAhvUVACD3FQC6+BUAVPoVAPj7FQCS/RUALP8VANAAFgBqAhYABAQWAJ4FFgBCBxYA3AgWAHYKFgAQDBYAqg0WAE4PFgDoEBYAghIWABwUFgDAFRYAWhcWAPQYFgCYGhYAMhwWAMwdFgBmHxYAACEWAKQiFgA+JBYA2CUWAHInFgAWKRYAsCoWAEosFgDuLRYAiC8WACIxFgC8MhYAVjQWAPo1FgCUNxYALjkWANI6FgBsPBYABj4WAKA/FgBEQRYA3kIWAHhEFgASRhYArEcWAFBJFgDqShYAhEwWAChOFgDCTxYAXFEWAPZSFgCQVBYANFYWAM5XFgBoWRYAAlsWAKZcFgBAXhYA2l8WAH5hFgAYYxYAsmQWAExmFgDmZxYAimkWACRrFgC+bBYAWG4WAPxvFgCWcRYAMHMWANR0FgBudhYACHgWAKJ5FgBGexYA4HwWAHp+FgAUgBYAroEWAFKDFgDshBYAhoYWACqIFgDEiRYAXosWAPiMFgCcjhYANpAWANCRFgBqkxYABJUWAKiWFgBCmBYA3JkWAICbFgAanRYAtJ4WAE6gFgDyoRYAjKMWACalFgDAphYAWqgWAP6pFgCYqxYAMq0WANauFgBwsBYACrIWAKSzFgBItRYA4rYWAHy4FgAWuhYAsLsWAFS9FgDuvhYAiMAWACzCFgDGwxYAYMUWAPrGFgCeyBYAOMoWANLLFgBszRYABs8WAKrQFgBE0hYA3tMWAILVFgAc1xYAttgWAFDaFgD02xYAjt0WACjfFgDC4BYAXOIWAADkFgCa5RYANOcWANjoFgBy6hYADOwWAKbtFgBA7xYA5PAWAH7yFgAY9BYAvPUWAFb3FgDw+BYAivoWAC78FgDI/RYAYv8WAPwAFwCWAhcAOgQXANQFFwBuBxcAEgkXAKwKFwBGDBcA4A0XAIQPFwAeERcAuBIXAFIUFwDsFRcAkBcXACoZFwDEGhcAXhwXAAIeFwCcHxcANiEXANoiFwB0JBcADiYXAKgnFwBMKRcA5ioXAIAsFwAaLhcAvi8XAFgxFwDyMhcAjDQXADA2FwDKNxcAZDkXAP46FwCYPBcAPD4XANY/FwBwQRcAFEMXAK5EFwBIRhcA4kcXAHxJFwAgSxcAukwXAFROFwDuTxcAklEXACxTFwDGVBcAalYXAARYFwCeWRcAOFsXANJcFwB2XhcAEGAXAKphFwBEYxcA6GQXAIJmFwAcaBcAwGkXAFprFwD0bBcAjm4XADJwFwDMcRcAZnMXAAB1FwCadhcAPngXANh5FwByexcAFn0XALB+FwBKgBcA5IEXAIiDFwAihRcAvIYXAFaIFwDwiRcAlIsXAC6NFwDIjhcAbJAXAAaSFwCgkxcAOpUXAN6WFwB4mBcAEpoXAKybFwBGnRcA6p4XAISgFwAeohcAwqMXAFylFwD2phcAkKgXACqqFwDOqxcAaK0XAAKvFwCmsBcAQLIXANqzFwB0tRcAGLcXALK4FwBMuhcA5rsXAIC9FwAkvxcAvsAXAFjCFwD8wxcAlsUXADDHFwDKyBcAbsoXAAjMFwCizRcAPM8XANbQFwB60hcAFNQXAK7VFwBS1xcA7NgXAIbaFwAg3BcAxN0XAF7fFwD44BcAkuIXACzkFwDQ5RcAaucXAATpFwCo6hcAQuwXANztFwB27xcAGvEXALTyFwBO9BcA6PUXAIL3FwAm+RcAwPoXAFr8FwD+/RcAmP8XADIBGADMAhgAcAQYAAoGGACkBxgAPgkYANgKGAB8DBgAFg4YALAPGABKERgA7hIYAIgUGAAiFhgAxhcYAGAZGAD6GhgAlBwYAC4eGADSHxgAbCEYAAYjGACgJBgARCYYAN4nGAB4KRgAHCsYALYsGABQLhgA6i8YAI4xGAAoMxgAwjQYAFw2GAD2NxgAmjkYADQ7GADOPBgAcj4YAAxAGACmQRgAQEMYAOREGAB+RhgAGEgYALJJGABMSxgA8EwYAIpOGAAkUBgAyFEYAGJTGAD8VBgAllYYADpYGADUWRgAblsYAAhdGACiXhgARmAYAOBhGAB6YxgAHmUYALhmGABSaBgA7GkYAJBrGAAqbRgAxG4YAF5wGAD4cRgAnHMYADZ1GADQdhgAdHgYAA56GACoexgAQn0YAOZ+GACAgBgAGoIYALSDGABOhRgA8oYYAIyIGAAmihgAyosYAGSNGAD+jhgAmJAYADySGADWkxgAcJUYAAqXGACkmBgASJoYAOKbGAB8nRgAIJ8YALqgGABUohgA7qMYAJKlGAAspxgAxqgYAGCqGAD6qxgAnq0YADivGADSsBgAbLIYABC0GACqtRgARLcYAOi4GACCuhgAHLwYALa9GABQvxgA9MAYAI7CGAAoxBgAwsUYAGbHGAAAyRgAmsoYAD7MGADYzRgAcs8YAAzRGACw0hgAStQYAOTVGAB+1xgAGNkYALzaGABW3BgA8N0YAJTfGAAu4RgAyOIYAGLkGAAG5hgAoOcYADrpGADU6hgAeOwYABLuGACs7xgARvEYAOryGACE9BgAHvYYALj3GABc+RgA9voYAJD8GAAq/hgAzv8YAHIBGQAMAxkApgQZAEoGGQDkBxkAfgkZACILGQC8DBkAVg4ZAPAPGQCKERkALhMZAMgUGQBiFhkABhgZAKAZGQA6GxkA1BwZAHgeGQASIBkArCEZAEYjGQDgJBkAhCYZAB4oGQC4KRkAUisZAPYsGQCQLhkAKjAZAM4xGQBoMxkAAjUZAJw2GQBAOBkA2jkZAHQ7GQAOPRkAqD4ZAExAGQDmQRkAgEMZACRFGQC+RhkAWEgZAPJJGQCWSxkAME0ZAMpOGQBkUBkACFIZAKJTGQA8VRkA1lYZAHpYGQAUWhkArlsZAEhdGQDiXhkAhmAZACBiGQC6YxkAXmUZAPhmGQCSaBkALGoZANBrGQBqbRkABG8ZAJ5wGQA4chkA3HMZAHZ1GQAQdxkAtHgZAE56GQDoexkAgn0ZABx/GQDAgBkAWoIZAPSDGQCOhRkAMocZAMyIGQBmihkACowZAKSNGQA+jxkA2JAZAHySGQAWlBkAsJUZAEqXGQDkmBkAiJoZACKcGQC8nRkAYJ8ZAPqgGQCUohkALqQZANKlGQBspxkABqkZAKCqGQA6rBkA3q0ZAHivGQASsRkArLIZAFC0GQDqtRkAhLcZACi5GQDCuhkAXLwZAPa9GQCQvxkANMEZAM7CGQBoxBkADMYZAKbHGQBAyRkA2soZAH7MGQAYzhkAss8ZAEzRGQDm0hkAitQZACTWGQC+1xkAYtkZAPzaGQCW3BkAMN4ZANTfGQBu4RkACOMZAKLkGQA85hkA4OcZAHrpGQAU6xkAuOwZAFLuGQDs7xkAhvEZACrzGQDE9BkAXvYZAPj3GQCS+RkANvsZAND8GQBq/hkABAAaAKgBGgBCAxoA3AQaAIAGGgAaCBoAtAkaAE4LGgDyDBoAjA4aACYQGgDAERoAWhMaAP4UGgCYFhoAMhgaANYZGgBwGxoACh0aAKQeGgBIIBoA4iEaAHwjGgAWJRoAsCYaAFQoGgDuKRoAiCsaACItGgDGLhoAYDAaAPoxGgCeMxoAODUaANI2GgBsOBoAEDoaAKo7GgBEPRoA3j4aAHhAGgAcQhoAtkMaAFBFGgDqRhoAjkgaAChKGgDCSxoAZk0aAABPGgCaUBoANFIaAM5TGgByVRoADFcaAKZYGgBAWhoA5FsaAH5dGgAYXxoAvGAaAFZiGgDwYxoAimUaAC5nGgDIaBoAYmoaAPxrGgCWbRoAOm8aANRwGgBuchoACHQaAKx1GgBGdxoA4HgaAIR6GgAefBoAuH0aAFJ/GgDsgBoAkIIaACqEGgDEhRoAXocaAAKJGgCcihoANowaANqNGgB0jxoADpEaAKiSGgBClBoA5pUaAICXGgAamRoAvpoaAFicGgDynRoAjJ8aADChGgDKohoAZKQaAP6lGgCYpxoAPKkaANaqGgBwrBoAFK4aAK6vGgBIsRoA4rIaAIa0GgAgthoAurcaAFS5GgDuuhoAkrwaACy+GgDQvxoAdMEaAA7DGgCoxBoAQsYaAObHGgCAyRoAGssaALTMGgBYzhoA8s8aAIzRGgAm0xoAytQaAGTWGgD+1xoAmNkaADzbGgDg3BoAet4aAB7gGgC44RoAUuMaAPbkGgCQ5hoAKugaAMTpGgBo6xoAAu0aAJzuGgA28BoA0PEaAHTzGgAO9RoAqPYaAEL4GgDm+RoAgPsaABr9GgC+/hoAWAAbAPIBGwCMAxsAJgUbAMoGGwBkCBsA/gkbAJgLGwA8DRsA1g4bAHAQGwAUEhsArhMbAEgVGwDiFhsAhhgbACAaGwC6GxsAVB0bAO4eGwCSIBsALCIbAMYjGwBqJRsABCcbAJ4oGwA4KhsA3CsbAHYtGwAQLxsAqjAbAEQyGwDoMxsAgjUbABw3GwDAOBsAWjobAPQ7GwCOPRsAMj8bAMxAGwBmQhsAAEQbAJpFGwA+RxsA2EgbAHJKGwAWTBsAsE0bAEpPGwDkUBsAflIbACJUGwC8VRsAVlcbAPBYGwCUWhsALlwbAMhdGwBsXxsABmEbAKBiGwA6ZBsA3mUbAHhnGwASaRsArGobAFBsGwDqbRsAhG8bAB5xGwC4chsAXHQbAPZ1GwCQdxsAKnkbAM56GwBofBsAAn4bAKZ/GwBAgRsA2oIbAHSEGwAOhhsAsocbAEyJGwDmihsAiowbACSOGwC+jxsAWJEbAPySGwCWlBsAMJYbAMqXGwBkmRsACJsbAKKcGwA8nhsA4J8bAHqhGwAUoxsArqQbAFKmGwDspxsAhqkbACCrGwC6rBsAXq4bAPivGwCSsRsALLMbANC0GwBqthsABLgbAKi5GwBCuxsA3LwbAHa+GwAQwBsAtMEbAE7DGwDoxBsAgsYbACbIGwDAyRsAWssbAP7MGwCYzhsAMtAbAMzRGwBw0xsACtUbAKTWGwA+2BsA2NkbAHzbGwAW3RsAsN4bAFTgGwDu4RsAiOMbACLlGwDG5hsAYOgbAPrpGwCU6xsALu0bANLuGwBs8BsABvIbAKrzGwBE9RsA3vYbAHj4GwAc+hsAtvsbAFD9GwDq/hsAhAAcACgCHADCAxwAXAUcAAAHHACaCBwANAocAM4LHAByDRwADA8cAKYQHABAEhwA2hMcAH4VHAAYFxwAshgcAFYaHADwGxwAih0cACQfHADIIBwAYiIcAPwjHACWJRwAMCccANQoHABuKhwACCwcAKwtHABGLxwA4DAcAHoyHAAeNBwAuDUcAFI3HADsOBwAhjocACo8HADEPRwAXj8cAAJBHACcQhwANkQcANBFHABqRxwADkkcAKhKHABCTBwA3E0cAIBPHAAaURwAtFIcAFhUHADyVRwAjFccACZZHADKWhwAZFwcAP5dHACYXxwAMmEcANZiHABwZBwACmYcAKRnHABIaRwA4mocAHxsHAAgbhwAum8cAFRxHADuchwAknQcACx2HADGdxwAYHkcAPp6HACefBwAOH4cANJ/HAB2gRwAEIMcAKqEHABEhhwA6IccAIKJHAAcixwAtowcAFqOHAD0jxwAjpEcACiTHADMlBwAZpYcAACYHACamRwAPpscAOKcHAB8nhwAFqAcALqhHABUoxwA7qQcAIimHAAsqBwAxqkcAGCrHAAErRwAnq4cADiwHADSsRwAdrMcABC1HACqthwARLgcAN65HACCuxwAHL0cALa+HABQwBwA9MEcAI7DHAAoxRwAzMYcAGbIHAAAyhwAmsscAD7NHADYzhwActAcAAzSHACm0xwAStUcAOTWHAB+2BwAGNocALzbHABW3RwA8N4cAJTgHAAu4hwAyOMcAGLlHAAG5xwAoOgcADrqHADU6xwAbu0cABLvHACs8BwARvIcAODzHACE9RwAHvccALj4HABc+hwA9vscAJD9HAAq/xwAzgAdAGgCHQACBB0AnAUdADYHHQDaCB0AdAodAA4MHQCoDR0ATA8dAOYQHQCAEh0AJBQdAL4VHQBYFx0A8hgdAJYaHQAwHB0Ayh0dAGQfHQAIIR0AoiIdADwkHQDWJR0AeicdABQpHQCuKh0ASCwdAOItHQCGLx0AIDEdALoyHQBUNB0A+DUdAJI3HQAsOR0A0DodAGo8HQAEPh0Anj8dAEJBHQDcQh0AdkQdABBGHQCqRx0ATkkdAOhKHQCCTB0AHE4dAMBPHQBaUR0A9FIdAJhUHQAyVh0AzFcdAGZZHQAAWx0ApFwdAD5eHQDYXx0AcmEdABZjHQCwZB0ASmYdAO5nHQCIaR0AImsdALxsHQBgbh0A+m8dAJRxHQAucx0AyHQdAGx2HQAGeB0AoHkdADp7HQDefB0AeH4dABKAHQC2gR0AUIMdAOqEHQCEhh0AHogdAMKJHQBcix0A9owdAJCOHQA0kB0AzpEdAGiTHQAMlR0AppYdAECYHQDamR0AfpsdABidHQCynh0ATKAdAOahHQCKox0AJKUdAL6mHQBYqB0A/KkdAJarHQAwrR0A1K4dAG6wHQAIsh0AorMdADy1HQDgth0AergdABS6HQCuux0AUr0dAOy+HQCGwB0AKsIdAMTDHQBexR0A+MYdAJLIHQA2yh0A0MsdAGrNHQAOzx0AqNAdAELSHQDc0x0AdtUdABrXHQC02B0ATtodAOjbHQCM3R0AJt8dAMDgHQBk4h0A/uMdAJjlHQAy5x0A1ugdAHDqHQAK7B0ApO0dAD7vHQDi8B0AfPIdABb0HQCw9R0AVPcdAO74HQCI+h0ALPwdAMb9HQBg/x0A+gAeAJ4CHgA4BB4A0gUeAGwHHgAGCR4AqgoeAEQMHgDeDR4AeA8eABwRHgC2Eh4AUBQeAPQVHgCOFx4AKBkeAMIaHgBcHB4AAB4eAJofHgA0IR4AziIeAHIkHgAMJh4ApiceAEApHgDkKh4AfiweABguHgC8Lx4AVjEeAPAyHgCKNB4AJDYeAMg3HgBiOR4A/DoeAJY8HgA6Ph4A1D8eAG5BHgASQx4ArEQeAEZGHgDgRx4AhEkeAB5LHgC4TB4AUk4eAOxPHgCQUR4AKlMeAMRUHgBoVh4AAlgeAJxZHgA2Wx4A2lweAHReHgAOYB4AqGEeAEJjHgDmZB4AgGYeABpoHgC+aR4AWGseAPJsHgCMbh4AJnAeAMpxHgBkcx4A/nQeAKJ2HgA8eB4A1nkeAHB7HgAKfR4Arn4eAEiAHgDigR4AhoMeACCFHgC6hh4AVIgeAO6JHgCSix4ALI0eAMaOHgBqkB4ABJIeAJ6THgA4lR4A3JYeAHaYHgAQmh4AqpseAESdHgDonh4AgqAeAByiHgC2ox4AWqUeAPSmHgCOqB4AMqoeAMyrHgBmrR4AAK8eAJqwHgA+sh4A2LMeAHK1HgAMtx4AsLgeAEq6HgDkux4AiL0eACK/HgC8wB4AVsIeAPDDHgCUxR4ALsceAMjIHgBiyh4ABsweAKDNHgA6zx4A1NAeAHjSHgAS1B4ArNUeAFDXHgDq2B4AhNoeAB7cHgC43R4AXN8eAPbgHgCQ4h4AKuQeAM7lHgBo5x4AAukeAKbqHgBA7B4A2u0eAHTvHgAO8R4AsvIeAEz0HgDm9R4AivceACT5HgC++h4AWPweAPL9HgCW/x4AMAEfAMoCHwBkBB8ACAYfAKIHHwA8CR8A4AofAHoMHwAUDh8Arg8fAEgRHwDsEh8AhhQfACAWHwDEFx8AXhkfAPgaHwCSHB8ANh4fANAfHwBqIR8ABCMfAJ4kHwBCJh8A3CcfAHYpHwAaKx8AtCwfAE4uHwDoLx8AjDEfACYzHwDANB8AWjYfAPQ3HwCYOR8AMjsfAMw8HwBmPh8ACkAfAKRBHwA+Qx8A4kQfAHxGHwAWSB8AsEkfAEpLHwDuTB8AiE4fACJQHwC8UR8AYFMfAPpUHwCUVh8AOFgfANJZHwBsWx8ABl0fAKBeHwBEYB8A3mEfAHhjHwASZR8AtmYfAFBoHwDqaR8AhGsfAChtHwDCbh8AXHAfAAByHwCacx8ANHUfAM52HwBoeB8ADHofAKZ7HwBAfR8A5H4fAH6AHwAYgh8AsoMfAEyFHwDwhh8AiogfACSKHwC+ix8AYo0fAPyOHwCWkB8AMJIfANSTHwBulR8ACJcfAKKYHwBGmh8A4JsfAHqdHwAUnx8AuKAfAFKiHwDsox8AkKUfACqnHwDEqB8AXqofAPirHwCcrR8ANq8fANCwHwBqsh8ADrQfAKi1HwBCtx8A5rgfAIC6HwAavB8AtL0fAE6/HwDywB8AjMIfACbEHwDAxR8AZMcfAP7IHwCYyh8APMwfANbNHwBwzx8ACtEfAK7SHwBI1B8A4tUfAHzXHwAW2R8AutofAFTcHwDu3R8AiN8fACzhHwDG4h8AYOQfAATmHwCe5x8AOOkfANLqHwBs7B8AEO4fAKrvHwBE8R8A3vIfAIL0HwAc9h8AtvcfAFr5HwD0+h8AjvwfACj+HwDC/x8AZgEgAAADIACaBCAANAYgAM4HIAByCSAADAsgALAMIABKDiAA5A8gAH4RIAAYEyAAvBQgAFYWIADwFyAAihkgAC4bIADIHCAAYh4gAAYgIACgISAAOiMgANQkIAB4JiAAEiggAKwpIABGKyAA4CwgAIQuIAAeMCAAuDEgAFIzIAD2NCAAkDYgACo4IADOOSAAaDsgAAI9IACcPiAAQEAgANpBIAB0QyAADkUgAKhGIABMSCAA5kkgAIBLIAAkTSAAvk4gAFhQIADyUSAAllMgADBVIADKViAAZFggAP5ZIACiWyAAPF0gANZeIABwYCAAFGIgAK5jIABIZSAA4mYgAIZoIAAgaiAAumsgAFRtIAD4biAAknAgACxyIADQcyAAanUgAAR3IACeeCAAQnogANx7IAB2fSAAEH8gAKqAIABOgiAA6IMgAIKFIAAchyAAwIggAFqKIAD0iyAAmI0gADKPIADMkCAAZpIgAACUIACklSAAPpcgANiYIABymiAAFpwgALCdIABKnyAA7qAgAIiiIAAipCAAvKUgAFanIAD6qCAAlKogAC6sIADIrSAAbK8gAAaxIACgsiAAOrQgAN61IAB4tyAAErkgALa6IABQvCAA6r0gAIS/IAAewSAAwsIgAFzEIAD2xSAAmscgADTJIADOyiAAaMwgAALOIACmzyAAQNEgANrSIAB01CAAGNYgALLXIABM2SAA8NogAIrcIAAk3iAAvt8gAGLhIAD84iAAluQgADDmIADK5yAAbukgAAjrIACi7CAAPO4gAODvIAB68SAAFPMgALj0IABS9iAA7PcgAIb5IAAg+yAAxPwgAF7+IAD4/yAAkgEhADYDIQDQBCEAagYhAA4IIQCoCSEAQgshANwMIQB2DiEAGhAhALQRIQBOEyEA6BQhAIwWIQAmGCEAwBkhAFobIQD+HCEAmB4hADIgIQDWISEAcCMhAAolIQCkJiEAPighAOIpIQB8KyEAFi0hALAuIQBUMCEA7jEhAIgzIQAsNSEAxjYhAGA4IQD6OSEAlDshADg9IQDSPiEAbEAhAAZCIQCgQyEAREUhAN5GIQCCSCEAHEohALZLIQBQTSEA9E4hAI5QIQAoUiEAwlMhAFxVIQAAVyEAmlghADRaIQDOWyEAcl0hAAxfIQCmYCEASmIhAORjIQB+ZSEAGGchALJoIQBWaiEA8GshAIptIQAkbyEAyHAhAGJyIQD8cyEAoHUhADp3IQDUeCEAbnohAAh8IQCsfSEARn8hAOCAIQB6giEAHoQhALiFIQBShyEA7IghAJCKIQAqjCEAxI0hAF6PIQACkSEAnJIhADaUIQDQlSEAdJchAA6ZIQComiEAQpwhAOadIQCAnyEAGqEhAL6iIQBYpCEA8qUhAIynIQAmqSEAyqohAGSsIQD+rSEAoq8hADyxIQDWsiEAcLQhAAq2IQCutyEASLkhAOK6IQB8vCEAIL4hALq/IQBUwSEA+MIhAJLEIQAsxiEAxschAGDJIQAEyyEAnswhADjOIQDSzyEAbNEhABDTIQCq1CEATtYhAOjXIQCC2SEAHNshALbcIQBa3iEA9N8hAI7hIQAo4yEAzOQhAGbmIQAA6CEAmukhAD7rIQDY7CEAcu4hABbwIQCw8SEASvMhAOT0IQB+9iEAIvghALz5IQBW+yEA8PwhAIr+IQAuACIAyAEiAGIDIgAGBSIAoAYiADoIIgDUCSIAeAsiABINIgDADiIAUBAiAPQRIgCOEyIAMhUiAMwWIgBmGCIAABoiAJobIgA+HSIA2B4iAHIgIgAMIiIAsCMiAEolIgDkJiIAfigiACIqIgC8KyIAVi0iAPouIgCUMCIALjIiAMgzIgBiNSIABjciAKA4IgA6OiIA1DsiAHg9IgASPyIArEAiAEZCIgDqQyIAhEUiAB5HIgDCSCIAXEoiAPZLIgCQTSIAKk8iAM5QIgBoUiIAAlQiAJxVIgBAVyIA2lgiAHRaIgAOXCIAsl0iAExfIgDmYCIAimIiACRkIgC+ZSIAWGciAPJoIgCWaiIAMGwiAMptIgBkbyIACHEiAKJyIgA8dCIA1nUiAHB3IgAUeSIArnoiAFJ8IgDsfSIAhn8iACCBIgDEgiIAXoQiAPiFIgCShyIALIkiANCKIgBqjCIABI4iAKiPIgBCkSIA3JIiAHaUIgAQliIAtJciAE6ZIgDomiIAgpwiACaeIgDAnyIAWqEiAPSiIgCYpCIAMqYiAMynIgBwqSIACqsiAKSsIgA+riIA2K8iAHyxIgAWsyIAsLQiAFS2IgDutyIAiLkiACK7IgDGvCIAYL4iAPq/IgCUwSIALsMiANLEIgBsxiIABsgiAKDJIgBEyyIA3swiAHjOIgAS0CIAttEiAFDTIgDq1CIAjtYiACjYIgDC2SIAXNsiAPbcIgCa3iIANOAiAM7hIgBo4yIADOUiAKbmIgBA6CIA2ukiAH7rIgAY7SIAsu4iAFbwIgDw8SIAivMiACT1IgC+9iIAYvgiAPz5IgCW+yIAMP0iANT+IgBuACMACAIjAKIDIwBGBSMA4AYjAHoIIwAeCiMAuAsjAFINIwDsDiMAhhAjACoSIwDEEyMAXhUjAPgWIwCcGCMANhojANAbIwBqHSMADh8jAKggIwBCIiMA3CMjAIAlIwAaJyMAtCgjAFgqIwDyKyMAjC0jACYvIwDAMCMAZDIjAP4zIwCYNSMAMjcjANY4IwBwOiMACjwjAKQ9IwBIPyMA4kAjAHxCIwAgRCMAukUjAFRHIwDuSCMAiEojACxMIwDGTSMAYE8jAPpQIwCeUiMAOFQjANJVIwBsVyMAEFkjAKpaIwBEXCMA6F0jAIJfIwAcYSMAtmIjAFpkIwD0ZSMAjmcjAChpIwDCaiMAZmwjAABuIwCabyMANHEjAM5yIwBydCMADHYjALB3IwBKeSMA5HojAH58IwAifiMAvH8jAFaBIwDwgiMAioQjAC6GIwDIhyMAYokjAPyKIwCgjCMAOo4jANSPIwBukSMAEpMjAKyUIwBGliMA6pcjAISZIwAemyMAuJwjAFyeIwD2nyMAkKEjACqjIwDEpCMAaKYjAAKoIwCcqSMANqsjANqsIwB0riMADrAjAKixIwBMsyMA5rQjAIC2IwAkuCMAvrkjAFi7IwDyvCMAlr4jADDAIwDKwSMAZMMjAP7EIwCixiMAPMgjANbJIwBwyyMAFM0jAK7OIwBI0CMA4tEjAIbTIwAg1SMAutYjAFTYIwD42SMAktsjACzdIwDG3iMAauAjAATiIwCe4yMAOOUjANzmIwB26CMAEOojAKrrIwBO7SMA6O4jAILwIwAc8iMAwPMjAFr1IwD09iMAjvgjADL6IwDM+yMAZv0jAAD/IwCkACQAPgIkANgDJAB8BSQAFgckALAIJABKCiQA5AskAIgNJAAiDyQAvBAkAGASJAD6EyQAlBUkAC4XJADIGCQAbBokAAYcJACgHSQAOh8kAN4gJAB4IiQAEiQkAKwlJABQJyQA6igkAIQqJAAeLCQAwi0kAFwvJAD2MCQAkDIkADQ0JADONSQAaDckAAI5JACmOiQAQDwkANo9JAB+PyQAGEEkALJCJABMRCQA5kUkAIpHJAAkSSQAvkokAFhMJAD8TSQAlk8kADBRJADUUiQAblQkAAhWJACiVyQAPFkkAOBaJAB6XCQAFF4kALhfJABSYSQA7GIkAIZkJAAgZiQAxGckAF5pJAD4aiQAkmwkACxuJADQbyQAanEkAARzJACodCQAQnYkANx3JAB2eSQAGnskALR8JABOfiQA6H8kAIKBJAAmgyQAwIQkAGSGJAD+hyQAmIkkADKLJADMjCQAcI4kAAqQJACkkSQAPpMkAOKUJAB8liQAFpgkALqZJABUmyQA7pwkAIieJAAioCQAxqEkAGCjJAD6pCQAlKYkADioJADSqSQAbKskAAatJACqriQARLAkAN6xJACCsyQAHLUkALa2JABQuCQA6rkkAI67JAAovSQAwr4kAFzAJAAAwiQAmsMkADTFJADOxiQAcsgkAAzKJACmyyQASs0kAOTOJAB+0CQAGNIkALLTJABW1SQA8NYkAIrYJAAk2iQAyNskAGLdJAD83iQAluAkADriJADU4yQAbuUkABLnJACs6CQARuokAODrJAB67SQAHu8kALjwJABS8iQA7PMkAIb1JAAq9yQAxPgkAGj6JAAC/CQAnP0kADb/JADQACUAdAIlAA4EJQCoBSUAQgclAOYIJQCACiUAGgwlALQNJQBYDyUA8hAlAIwSJQAwFCUAyhUlAGQXJQD+GCUAmBolADwcJQDWHSUAcB8lAAohJQCkIiUASCQlAOIlJQB8JyUAICklALoqJQBULCUA+C0lAJIvJQAsMSUAxjIlAGA0JQAENiUAnjclADg5JQDSOiUAbDwlABA+JQCqPyUAREElAOhCJQCCRCUAHEYlAMBHJQBaSSUA9EolAI5MJQAoTiUAzE8lAGZRJQAAUyUAmlQlAD5WJQDYVyUAclklABZbJQCwXCUASl4lAORfJQB+YSUAImMlALxkJQBWZiUA8GclAIppJQAuayUAyGwlAGJuJQAGcCUAoHElADpzJQDUdCUAeHYlABJ4JQCseSUARnslAOp8JQCEfiUAHoAlAMKBJQBcgyUA9oQlAJCGJQAqiCUAzoklAGiLJQACjSUAnI4lAECQJQDakSUAdJMlABiVJQCyliUATJglAOaZJQCAmyUAJJ0lAL6eJQBYoCUA8qElAJajJQAwpSUAyqYlAG6oJQAIqiUAoqslADytJQDWriUAerAlABSyJQCusyUAUrUlAOy2JQCGuCUAILolALq7JQBevSUA+L4lAJLAJQA2wiUA0MMlAGrFJQAExyUAnsglAELKJQDcyyUAds0lABrPJQC00CUATtIlAOjTJQCC1SUAJtclAMDYJQBa2iUA9NslAI7dJQAy3yUAzOAlAHDiJQAK5CUApOUlAD7nJQDY6CUAfOolABbsJQCw7SUASu8lAO7wJQCI8iUAIvQlALz1JQBg9yUA+vglAJT6JQAu/CUA0v0lAGz/JQAGASYAoAImAEQEJgDeBSYAeAcmABIJJgC2CiYAUAwmAOoNJgCODyYAKBEmAMISJgBcFCYA9hUmAJoXJgA0GSYAzhomAGgcJgACHiYAph8mAEAhJgDaIiYAfiQmABgmJgCyJyYATCkmAPAqJgCKLCYAJC4mAL4vJgBiMSYA/DImAJY0JgA6NiYA1DcmAG45JgAIOyYAojwmAEY+JgDgPyYAekEmABRDJgC4RCYAUkYmAOxHJgCQSSYAKksmAMRMJgBeTiYA+E8mAJxRJgA2UyYA0FQmAGpWJgAEWCYAqFkmAEJbJgDmXCYAgF4mABpgJgC0YSYATmMmAPJkJgCMZiYAJmgmAMBpJgBkayYA/mwmAJhuJgAycCYA1nEmAHBzJgAKdSYArnYmAEh4JgDieSYAfHsmABZ9JgC6fiYAVIAmAO6BJgCIgyYALIUmAMaGJgBgiCYABIomAJ6LJgA4jSYA0o4mAGyQJgAQkiYAqpMmAESVJgDeliYAeJgmAByaJgC2myYAUJ0mAPSeJgCOoCYAKKImAMKjJgBmpSYAAKcmAJqoJgA0qiYA2KsmAHKtJgAMryYAprAmAEqyJgDksyYAfrUmABi3JgCyuCYAVromAPC7JgCKvSYALr8mAMjAJgBiwiYABsQmAKDFJgA6xyYA1MgmAG7KJgASzCYArM0mAEbPJgDq0CYAhNImAB7UJgC41SYAUtcmAPbYJgCQ2iYAKtwmAMTdJgBe3yYAAuEmAJziJgBA5CYA2uUmAHTnJgAO6SYAqOomAEzsJgDm7SYAgO8mABrxJgC+8iYAWPQmAPL1JgCM9yYAMPkmAMr6JgBk/CYA/v0mAKL/JgA8AScA1gInAHAEJwAUBicArgcnAEgJJwDiCicAhgwnACAOJwC6DycAXhEnAPgSJwCSFCcALBYnAMYXJwBqGScABBsnAJ4cJwA4HicA3B8nAHYhJwAQIycAtCQnAE4mJwDoJycAgiknABwrJwDALCcAWi4nAPQvJwCOMScAKDMnAMw0JwBmNicACjgnAKQ5JwA+OycA2DwnAHI+JwAWQCcAsEEnAEpDJwDkRCcAfkYnACJIJwC8SScAVksnAPpMJwCUTicALlAnAMhRJwBsUycABlUnAKBWJwA6WCcA3lknAHhbJwASXScArF4nAEZgJwDqYScAhGMnAChlJwDCZicAXGgnAPZpJwCQaycANG0nAM5uJwBocCcAAnInAKZzJwBAdScA2nYnAHR4JwAieicAvHsnAGB9JwD6ficAlIAnAC6CJwDSgycAbIUnAAaHJwCgiCcAOoonAN6LJwB4jScAEo8nALaQJwBQkicA6pMnAISVJwAelycAwpgnAFyaJwD2mycAmp0nADSfJwDOoCcAaKInAAKkJwCmpScAQKcnANqoJwB0qicADqwnALKtJwBMrycA5rAnAIqyJwAktCcAvrUnAFi3JwDyuCcAlronADC8JwDUvScAbr8nAAjBJwCiwicAPMQnAODFJwB6xycAFMknAK7KJwBSzCcA7M0nAIbPJwAg0ScAxNInAF7UJwD41ScAnNcnADbZJwDQ2icAatwnAATeJwCo3ycAQuEnANziJwB25CcAEOYnALTnJwBO6ScA6OonAIzsJwAm7icAwO8nAFrxJwD+8icAmPQnADL2JwDM9ycAcPknAAr7JwCk/CcAPv4nANj/JwB8ASgAFgMoALAEKABUBigA7gcoAIgJKAAiCygAxgwoAGAOKAD6DygAlBEoADgTKADSFCgAbBYoABAYKACqGSgARBsoAN4cKAB4HigAHCAoALYhKABQIygA6iQoAI4mKAAoKCgAwikoAGYrKAAALSgAmi4oADQwKADOMSgAcjMoAAw1KACmNigAQDgoAOQ5KAB+OygAGD0oALI+KABWQCgA8EEoAIpDKAAkRSgAvkYoAGJIKAD8SSgAlksoADpNKADUTigAblAoAAhSKACsUygARlUoAOBWKAB6WCgAFFooALhbKABSXSgA7F4oAJBgKAAqYigAxGMoAF5lKAACZygAnGgoADZqKADQaygAam0oAA5vKACocCgAQnIoAOZzKACAdSgAGncoALR4KABYeigA8nsoAIx9KAAmfygAyoAoAGSCKAD+gygAmIUoADyHKADWiCgAcIooABSMKACujSgASI8oAOKQKAB8kigAIJQoALqVKABUlygA7pgoAJKaKAAsnCgAxp0oAGqfKAAEoSgAnqIoADikKADSpSgAdqcoABCpKACqqigARKwoAN6tKACCrygAHLEoAMCyKABatCgA9LUoAI63KAAouSgAzLooAGa8KAAAvigAmr8oADTBKADYwigAcsQoAAzGKACwxygASskoAOTKKAB+zCgAIs4oALzPKABW0SgA8NIoAJTUKAAu1igAyNcoAGLZKAAG2ygAoNwoADreKADe3ygAeOEoABLjKACs5CgARuYoAOrnKACE6SgAHusoALjsKABc7igA9u8oAJDxKAAq8ygAzvQoAGj2KAAC+CgAnPkoAED7KADa/CgAdP4oAA4AKQCoASkATAMpAOYEKQCKBikAJAgpAL4JKQBYCykA8gwpAJYOKQAwECkAyhEpAGQTKQAIFSkAohYpADwYKQDWGSkAehspABQdKQCuHikASCApAOwhKQCGIykAICUpALomKQBUKCkA+CkpAJIrKQA2LSkA0C4pAGowKQAEMikAnjMpAEI1KQDcNikAdjgpABA6KQCqOykATj0pAOg+KQCCQCkAJkIpAMBDKQBaRSkA9EYpAJhIKQAySikAzEspAGZNKQAKTykApFApAD5SKQDYUykAhlUpACBXKQC6WCkAXlopAPhbKQCSXSkANl8pANBgKQBqYikABGQpAJ5lKQBCZykA3GgpAHZqKQAabCkAtG0pAE5vKQDocCkAgnIpACZ0KQDAdSkAWncpAPR4KQCOeikAMnwpAMx9KQBwfykACoEpAKSCKQA+hCkA2IUpAHyHKQAWiSkAsIopAEqMKQDkjSkAiI8pACKRKQC8kikAYJQpAPqVKQCUlykALpkpANKaKQBsnCkABp4pAKCfKQBEoSkA3qIpAHikKQASpikArKcpAFCpKQDqqikAjqwpACiuKQDCrykAXLEpAPayKQCatCkANLYpAM63KQBouSkAArspAKa8KQBAvikA2r8pAH7BKQAYwykAssQpAEzGKQDwxykAiskpACTLKQC+zCkAWM4pAPzPKQCW0SkAMNMpANTUKQBu1ikACNgpAKLZKQA82ykA4NwpAHreKQAU4CkAuOEpAFLjKQDs5CkAhuYpACroKQDE6SkAXuspAPjsKQCc7ikANvApANDxKQBq8ykABPUpAKj2KQBC+CkA3PkpAID7KQAa/SkAtP4pAE4AKgDyASoAjAMqACYFKgDABioAZAgqAP4JKgCYCyoAMg0qAMwOKgBwECoAChIqAK4TKgBIFSoA4hYqAHwYKgAWGioAuhsqAFQdKgDuHioAkiAqACwiKgDGIyoAYCUqAPomKgCeKCoAOCoqANIrKgBsLSoABi8qAKowKgBEMioA6DMqAII1KgAcNyoAtjgqAFA6KgD0OyoAjj0qACg/KgDCQCoAZkIqAABEKgCaRSoANEcqANhIKgBySioADEwqAKZNKgBATyoA5FAqAH5SKgAiVCoAvFUqAFZXKgDwWCoAiloqAC5cKgDIXSoAYl8qAPxgKgCWYioAOmQqANRlKgB4ZyoAEmkqAKxqKgBGbCoA4G0qAIRvKgAecSoAuHIqAFJ0KgDsdSoAkHcqACp5KgDEeioAaHwqAAJ+KgCcfyoANoEqANqCKgB0hCoADoYqAKiHKgBMiSoA5ooqAICMKgAajioAvo8qAFiRKgDykioAlpQqADCWKgDKlyoAZJkqAP6aKgCinCoAPJ4qANafKgBwoSoAFKMqAK6kKgBIpioA4qcqAIapKgAgqyoAuqwqAFSuKgD4ryoAkrEqACyzKgDGtCoAYLYqAAS4KgCeuSoAQrsqANy8KgB2vioAEMAqAKrBKgBOwyoA6MQqAILGKgAcyCoAtskqAFrLKgD0zCoAjs4qADLQKgDM0SoAZtMqAADVKgCk1ioAPtgqANjZKgBy2yoADN0qALDeKgBK4CoA5OEqAIjjKgAi5SoAvOYqAFboKgD66SoAlOsqAC7tKgDI7ioAbPAqAAbyKgCg8yoAOvUqANT2KgB4+CoAEvoqALb7KgBQ/SoA6v4qAIQAKwAeAisAwgMrAFwFKwD2BisAkAgrACoKKwDOCysAaA0rAAIPKwCmECsAQBIrANoTKwB0FSsADhcrALIYKwBMGisA5hsrAIAdKwAkHysAviArAFgiKwD8IysAliUrADAnKwDKKCsAZCorAAgsKwCiLSsAPC8rAOAwKwB6MisAFDQrAK41KwBSNysA7DgrAIY6KwAgPCsAxD0rAF4/KwD4QCsAkkIrADZEKwDQRSsAakcrAARJKwCeSisAQkwrANxNKwCATysAGlErALRSKwBOVCsA6FUrAIxXKwAmWSsAwForAFpcKwD+XSsAmF8rADJhKwDMYisAZmQrAApmKwCkZysASGkrAOJqKwB8bCsAFm4rALBvKwBUcSsA7nIrAIh0KwAidisAxncrAGB5KwD6eisAlHwrADh+KwDSfysAbIErAAaDKwCghCsARIYrAN6HKwB4iSsAHIsrALaMKwBQjisA9I8rAI6RKwAokysAwpQrAFyWKwD2lysAmpkrADSbKwDOnCsAcp4rAAygKwCmoSsAQKMrANqkKwB+pisAGKgrALypKwBWqysA8KwrAIquKwAksCsAyLErAGKzKwD8tCsAlrYrADC4KwDUuSsAbrsrAAi9KwCsvisARsArAODBKwB6wysAHsUrALjGKwBSyCsA7MkrAIbLKwAqzSsAxM4rAGjQKwAC0isAnNMrADbVKwDQ1isAdNgrAA7aKwCo2ysAQt0rANzeKwCA4CsAGuIrALTjKwBY5SsA8uYrAIzoKwAm6isAyusrAGTtKwD+7isAmPArADLyKwDW8ysAcPUrABT3KwCu+CsASPorAOL7KwB8/SsAIP8rALoALABUAiwA7gMsAIgFLAAsBywAxggsAGAKLAAEDCwAng0sADgPLADSECwAdhIsABAULACqFSwARBcsAN4YLACCGiwAHBwsAMAdLABaHywA9CAsAI4iLAAoJCwAzCUsAGYnLAAAKSwAmiosADQsLADYLSwAci8sAAwxLACwMiwASjQsAOQ1LAB+NywAIjksALw6LABWPCwA8D0sAIo/LAAuQSwAyEIsAGJELAAGRiwAoEcsADpJLADUSiwAeEwsABJOLACsTywARlEsAOBSLACEVCwAHlYsALhXLABcWSwA9losAJBcLAAqXiwAzl8sAGhhLAACYywAnGQsAEBmLADaZywAdGksAA5rLACobCwATG4sAOZvLACAcSwAJHMsAL50LABYdiwA8ncsAJZ5LAAweywAynwsAGR+LAD+fywAooEsADyDLADWhCwAeoYsABSILACuiSwASIssAOyMLACGjiwAIJAsALqRLABUkywA+JQsAJKWLAAsmCwA0JksAGqbLAAEnSwAnp4sAEKgLADcoSwAdqMsABClLAC0piwATqgsAOipLACCqywAHK0sAMCuLABasCwA9LEsAJizLAAytSwAzLYsAGa4LAAKuiwApLssAD69LADYviwAcsAsABbCLACwwywASsUsAO7GLACIyCwAIsosALzLLABgzSwA+s4sAJTQLAAu0iwA0tMsAGzVLAAG1ywAoNgsAETaLADe2ywAeN0sABLfLACs4CwAUOIsAOrjLACO5SwAKOcsAMLoLABc6iwA9ussAJDtLAA07ywAzvAsAGjyLAAM9CwApvUsAED3LADa+CwAdPosABj8LACy/SwATP8sAOYALQCKAi0AJAQtAMgFLQBiBy0A/AgtAJYKLQAwDC0A1A0tAG4PLQAIES0AohItAEYULQDgFS0AehctABQZLQC4Gi0AUhwtAOwdLQCGHy0AICEtAMQiLQBeJC0AAiYtAJwnLQA2KS0A0CotAGosLQAOLi0AqC8tAEIxLQDcMi0AdjQtABo2LQC0Ny0ATjktAOg6LQCMPC0AJj4tAMo/LQBkQS0A/kItAJhELQAyRi0A1kctAHBJLQAKSy0ApEwtAD5OLQDiTy0AfFEtABZTLQC6VC0AVFYtAO5XLQCIWS0ALFstAMZcLQBgXi0A+l8tAJRhLQA4Yy0A0mQtAGxmLQAQaC0AqmktAERrLQDebC0Agm4tABxwLQC2cS0AUHMtAOp0LQCOdi0AKHgtAMJ5LQBmey0AAH0tAJp+LQA0gC0A2IEtAHKDLQAMhS0ApoYtAECILQDkiS0AfostABiNLQC8ji0AVpAtAPCRLQCKky0ALpUtAMiWLQBimC0A/JktAJabLQA6nS0A1J4tAG6gLQAIoi0ArKMtAEalLQDqpi0AhKgtAB6qLQC4qy0AUq0tAPauLQCQsC0AKrItAMSzLQBetS0AArctAJy4LQA2ui0A2rstAHS9LQAOvy0AqMAtAEzCLQDmwy0AgMUtABrHLQC0yC0AWMotAPLLLQCMzS0AJs8tAMrQLQBk0i0A/tMtAKLVLQA81y0A1tgtAHDaLQAU3C0Art0tAEjfLQDi4C0AfOItACDkLQC65S0AVOctAPjoLQCS6i0ALOwtAMbtLQBq7y0ABPEtAJ7yLQA49C0A0vUtAHb3LQAQ+S0AqvotAET8LQDo/S0Agv8tACYBLgDAAi4AWgQuAPQFLgCOBy4AMgkuAMwKLgBmDC4AAA4uAJoPLgA+ES4A2BIuAHIULgAWFi4AsBcuAEoZLgDkGi4AiBwuACIeLgC8Hy4AViEuAPAiLgCUJC4ALiYuAMgnLgBsKS4ABisuAKAsLgA6Li4A3i8uAHgxLgASMy4ArDQuAFA2LgDqNy4AhDkuAB47LgDCPC4AXD4uAPY/LgCQQS4AKkMuAM5ELgBoRi4AAkguAJxJLgBASy4A2kwuAH5OLgAYUC4AslEuAExTLgDmVC4AilYuACRYLgC+WS4AWFsuAPJcLgCWXi4AMGAuAMphLgBuYy4ACGUuAKJmLgA8aC4A4GkuAHprLgAUbS4Arm4uAEhwLgDscS4AhnMuACB1LgDEdi4AXnguAPh5LgCSey4ANn0uANB+LgBqgC4ABIIuAKiDLgBChS4A3IYuAHaILgAQii4AtIsuAE6NLgDyji4AjJAuACaSLgDAky4AWpUuAP6WLgCYmC4AMpouAMybLgBwnS4ACp8uAKSgLgA+oi4A4qMuAHylLgAWpy4AsKguAFSqLgDuqy4AiK0uACKvLgC8sC4AYLIuAPqzLgCUtS4AOLcuANK4LgBsui4ABrwuAKq9LgBEvy4A3sAuAILCLgAcxC4AtsUuAFrHLgAIyS4AosouADzMLgDgzS4Aes8uABTRLgCu0i4AUtQuAOzVLgCG1y4AKtkuAM7aLgBo3C4AAt4uAKbfLgBA4S4A2uIuAHTkLgAY5i4AsucuAEzpLgDm6i4AgOwuACTuLgC+7y4AWPEuAPzyLgCW9C4AMPYuAMr3LgBu+S4ACPsuAKL8LgA8/i4A4P8uAHoBLwAUAy8ArgQvAEgGLwDsBy8AhgkvACALLwDEDC8AXg4vAPgPLwCSES8ANhMvANAULwBqFi8ABBgvAKgZLwBCGy8A3BwvAHYeLwAQIC8AtCEvAE4jLwDoJC8AjCYvACYoLwDAKS8AWisvAP4sLwCYLi8AMjAvAMwxLwBwMy8ACjUvAKQ2LwA+OC8A2DkvAHw7LwAWPS8AsD4vAFRALwDuQS8AiEMvACJFLwDGRi8AYEgvAPpJLwCUSy8AOE0vANJOLwBsUC8ABlIvAKpTLwBEVS8A3lYvAHhYLwAcWi8AtlsvAFBdLwDqXi8AhGAvAChiLwDCYy8AXGUvAABnLwCaaC8ANGovAM5rLwBybS8ADG8vAKZwLwBAci8A2nMvAH51LwAYdy8AsngvAFZ6LwDwey8Ain0vACR/LwDIgC8AYoIvAPyDLwCWhS8AMIcvANSILwBuii8ACIwvAKyNLwBGjy8A4JAvAHqSLwAelC8AuJUvAFKXLwDsmC8AkJovACqcLwDEnS8AXp8vAPigLwCcoi8ANqQvANClLwB0py8ADqkvAKiqLwBCrC8A5q0vAICvLwAasS8AtLIvAE60LwDytS8AjLcvACa5LwDAui8AZLwvAP69LwCivy8APMEvANbCLwBwxC8ACsYvAK7HLwBIyS8A4sovAHzMLwAWzi8Aus8vAFTRLwDu0i8AktQvACzWLwDG1y8AYNkvAATbLwCe3C8AON4vANLfLwBs4S8AEOMvAKrkLwBE5i8A3ucvAILpLwAc6y8AtuwvAFruLwD07y8AjvEvACjzLwDM9C8AZvYvAAD4LwCa+S8APvsvANj8LwBy/i8ADAAwALABMABKAzAA5AQwAH4GMAAYCDAAvAkwAFYLMAD6DDAAlA4wAC4QMADIETAAYhMwAAYVMACgFjAAOhgwANQZMABuGzAAEh0wAKweMABGIDAA6iEwAIQjMAAeJTAAuCYwAFwoMAD2KTAAkCswACotMADELjAAaDAwAAIyMACcMzAAQDUwANo2MAB0ODAADjowALI7MABMPTAA5j4wAIBAMAAkQjAAvkMwAFhFMADyRjAAjEgwADBKMADKSzAAZE0wAAhPMACiUDAAPFIwANZTMAB6VTAAFFcwAK5YMABIWjAA4lswAIZdMAAgXzAAumAwAF5iMAD4YzAAkmUwACxnMADQaDAAamowAARsMACebTAAOG8wANxwMAB2cjAAEHQwAKp1MABOdzAA6HgwAIJ6MAAmfDAAwH0wAFp/MAD0gDAAmIIwADKEMADMhTAAZocwAACJMACkijAAPowwANiNMAB8jzAAFpEwALCSMABelDAA+JUwAJKXMAAsmTAA0JowAGqcMAAEnjAAnp8wADihMADcojAAdqQwABqmMAC0pzAATqkwAOiqMACCrDAAHK4wAMCvMABasTAA9LIwAJi0MAAytjAAzLcwAGa5MAAKuzAApLwwAD6+MADYvzAAfMEwABbDMACwxDAASsYwAOTHMACIyTAAIsswALzMMABgzjAA+s8wAJTRMAAu0zAA0tQwAGzWMAAG2DAAoNkwADrbMADe3DAAeN4wABLgMACs4TAAUOMwAOrkMACE5jAAKOgwAMLpMABc6zAA9uwwAJruMAA08DAAzvEwAGjzMAAC9TAApvYwAED4MADa+TAAdPswABj9MACy/jAATAAxAOYBMQCKAzEAJAUxAL4GMQBiCDEA/AkxAJYLMQAwDTEA1A4xAG4QMQAIEjEAohMxADwVMQDgFjEAehgxABQaMQC4GzEAUh0xAOweMQCGIDEAICIxAMQjMQBeJTEA+CYxAJIoMQA2KjEA0CsxAGotMQAOLzEAqDAxAEIyMQDcMzEAgDUxABo3MQC0ODEATjoxAOg7MQCMPTEAJj8xAMBAMQBaQjEA/kMxAJhFMQAyRzEA1kgxAHBKMQAKTDEApE0xAEhPMQDiUDEAfFIxABZUMQCwVTEAVFcxAO5YMQCIWjEAIlwxAMZdMQBgXzEA+mAxAJ5iMQA4ZDEA0mUxAGxnMQAGaTEAqmoxAERsMQDebTEAgm8xABxxMQC2cjEAUHQxAPR1MQCOdzEAKHkxAMJ6MQBcfDEAAH4xAJp/MQA0gTEA2IIxAHKEMQAMhjEApocxAEqJMQDkijEAfowxABiOMQCyjzEAVpExAPCSMQCKlDEAJJYxAMiXMQBimTEA/JoxAKCcMQA6njEA1J8xAG6hMQASozEArKQxAEamMQDgpzEAeqkxAB6rMQC4rDEAUq4xAPavMQCQsTEAKrMxAMS0MQBotjEAArgxAJy5MQA2uzEA0LwxAHS+MQAOwDEAqMExAELDMQDmxDEAgMYxABrIMQC+yTEAWMsxAPLMMQCMzjEAMNAxAMrRMQBk0zEA/tQxAJjWMQA82DEA1tkxAHDbMQAK3TEArt4xAEjgMQDi4TEAhuMxACDlMQC65jEAVOgxAPjpMQCS6zEALO0xAMbuMQBg8DEABPIxAJ7zMQA49TEA0vYxAHb4MQAQ+jEAqvsxAE79MQDo/jEAggAyABwCMgDAAzIAWgUyAPQGMgCOCDIAKAoyAMwLMgBmDTIAAA8yAKQQMgA+EjIA2BMyAHIVMgAWFzIAsBgyAEoaMgDkGzIAiB0yACIfMgC8IDIAViIyAPAjMgCUJTIALicyAMgoMgBsKjIABiwyAKAtMgA6LzIA3jAyAHgyMgASNDIArDUyAFA3MgDqODIAhDoyAB48MgC4PTIAXD8yAPZAMgCQQjIAKkQyAM5FMgBoRzIAAkkyAKZKMgBATDIA2k0yAHRPMgAYUTIAslIyAExUMgDmVTIAgFcyACRZMgC+WjIAWFwyAPxdMgCWXzIAMGEyAMpiMgBkZDIACGYyAKJnMgA8aTIA1moyAHpsMgAUbjIArm8yAEhxMgDscjIAhnQyACB2MgC6dzIAXnkyAPh6MgCSfDIANn4yANB/MgBqgTIABIMyAJ6EMgBChjIA3IcyAHaJMgAQizIAtIwyAE6OMgDojzIAjJEyACaTMgDAlDIAWpYyAP6XMgCYmTIAMpsyAMycMgBmnjIACqAyAKShMgA+ozIA4qQyAHymMgAWqDIAsKkyAFSrMgDurDIAiK4yACKwMgC8sTIAYLMyAPq0MgCUtjIALrgyANK5MgBsuzIABr0yAKq+MgBEwDIA3sEyAHjDMgAcxTIAtsYyAFDIMgDqyTIAhMsyACjNMgDCzjIAXNAyAPbRMgCa0zIANNUyAM7WMgBy2DIADNoyAKbbMgBA3TIA2t4yAH7gMgAY4jIAsuMyAEzlMgDw5jIAiugyACTqMgC+6zIAYu0yAPzuMgCW8DIAOvIyANTzMgBu9TIACPcyAKz4MgBG+jIA4PsyAHr9MgAU/zIAuAAzAFICMwDsAzMAhgUzACoHMwDECDMAXgozAAIMMwCcDTMANg8zANAQMwB0EjMADhQzAKgVMwBCFzMA3BgzAIAaMwAaHDMAtB0zAE4fMwDyIDMAjCIzACYkMwDKJTMAZCczAP4oMwCYKjMAPCwzANYtMwBwLzMACjEzAKQyMwBINDMA4jUzAHw3MwAWOTMAujozAFQ8MwDuPTMAkj8zACxBMwDGQjMAYEQzAARGMwCeRzMAOEkzANJKMwBsTDMAEE4zAKpPMwBEUTMA3lIzAIJUMwAcVjMAtlczAFpZMwD0WjMAjlwzACheMwDMXzMAZmEzAABjMwCaZDMANGYzANhnMwByaTMADGszAKZsMwBKbjMA5G8zAH5xMwAiczMAvHQzAFZ2MwDwdzMAlHkzAC57MwDIfDMAYn4zAPx/MwCggTMAOoMzANSEMwB4hjMAEogzAKyJMwBGizMA6owzAISOMwAekDMAuJEzAFKTMwD2lDMAkJYzACqYMwDOmTMAaJszAAKdMwCcnjMANqAzANqhMwB0ozMADqUzAKimMwBMqDMA5qkzAICrMwAkrTMAvq4zAFiwMwDysTMAlrMzADC1MwDKtjMAZLgzAP65MwCiuzMAPL0zANa+MwBwwDMAFMIzAK7DMwBIxTMA7MYzAIbIMwAgyjMAusszAF7NMwD4zjMAktAzACzSMwDG0zMAatUzAATXMwCe2DMAQtozANzbMwB23TMAEN8zALTgMwBO4jMA6OMzAILlMwAc5zMAwOgzAFrqMwD06zMAju0zADLvMwDM8DMAZvIzAAr0MwCk9TMAPvczANj4MwBy+jMAFvwzALD9MwBK/zMA5AA0AIgCNAAiBDQAvAU0AGAHNAD6CDQAlAo0AC4MNADSDTQAbA80AAYRNACgEjQAOhQ0AN4VNAB4FzQAEhk0AKwaNABQHDQA6h00AIQfNAAoITQAwiI0AFwkNAD2JTQAkCc0ADQpNADOKjQAaCw0AAwuNACmLzQAQDE0ANoyNAB+NDQAGDY0ALI3NABMOTQA5jo0AIo8NAAkPjQAvj80AFhBNAD8QjQAlkQ0ADBGNADKRzQAbkk0AAhLNACiTDQARk40AOBPNAB6UTQAFFM0AK5UNABSVjQA7Fc0AIZZNAAqWzQAxFw0AF5eNAD4XzQAnGE0ADZjNADQZDQAamY0AARoNACoaTQAQms0ANxsNAB2bjQAGnA0ALRxNABOczQA8nQ0AIx2NAAmeDQAwHk0AGR7NAD+fDQAmH40ADKANADMgTQAcIM0AAqFNACkhjQAPog0AOKJNAB8izQAFo00ALqONABUkDQA7pE0AIiTNAAslTQAxpY0AGCYNAD6mTQAlJs0ADidNADSnjQAbKA0AAaiNACqozQARKU0AN6mNACCqDQAHKo0ALarNABQrTQA9K40AI6wNAAosjQAwrM0AFy1NAAAtzQAmrg0ADS6NADYuzQAcr00AAy/NACmwDQAQMI0AOTDNAB+xTQAGMc0ALLINABWyjQA8Ms0AIrNNAAuzzQAyNA0AGLSNAD80zQAoNU0ADrXNADU2DQAbto0ABLcNACs3TQARt80AODgNAB64jQAHuQ0ALjlNABS5zQA7Og0AJDqNAAq7DQAxO00AGjvNAAC8TQAnPI0ADb0NADa9TQAdPc0AA75NACo+jQATPw0AOb9NACA/zQAGgE1ALQCNQBYBDUA8gU1AIwHNQAmCTUAygo1AGQMNQD+DTUAog81ADwRNQDWEjUAcBQ1AAoWNQCuFzUASBk1AOIaNQB8HDUAIB41ALofNQBUITUA+CI1AJIkNQAsJjUAxic1AGopNQAEKzUAniw1ADguNQDSLzUAdjE1ABAzNQCqNDUARDY1AOg3NQCCOTUAHDs1AMA8NQBaPjUA9D81AI5BNQAyQzUAzEQ1AGZGNQAASDUAmkk1AD5LNQDYTDUAck41AAxQNQCwUTUASlM1AORUNQCIVjUAIlg1ALxZNQBWWzUA+lw1AJReNQAuYDUAyGE1AGJjNQAGZTUAoGY1ADpoNQDUaTUAeGs1ABJtNQCsbjUAUHA1AOpxNQCEczUAHnU1AMJ2NQBceDUA9nk1AJB7NQAqfTUAzn41AGiANQACgjUAnIM1AECFNQDahjUAdIg1ABiKNQCyizUATI01AOaONQCKkDUAJJI1AL6TNQBYlTUA8pY1AJaYNQAwmjUAyps1AG6dNQAInzUAoqA1ADyiNQDgozUAeqU1ABSnNQCuqDUASKo1AOyrNQCGrTUAIK81ALqwNQBesjUA+LM1AJK1NQA2tzUA0Lg1AGq6NQAEvDUAqL01AEK/NQDcwDUAdsI1ABDENQC0xTUATsc1AOjINQCCyjUAJsw1AMDNNQBazzUA/tA1AJjSNQAy1DUAzNU1AHDXNQAK2TUApNo1AD7cNQDY3TUAfN81ABbhNQCw4jUASuQ1AO7lNQCI5zUAIuk1AMbqNQBg7DUA+u01AJTvNQA48TUA0vI1AGz0NQAG9jUAoPc1AET5NQDe+jUAePw1ABL+NQC2/zUAUAE2AOoCNgCOBDYAKAY2AMIHNgBcCTYA9go2AKQMNgA+DjYA2A82AHwRNgAWEzYAsBQ2AFQWNgDuFzYAiBk2ACIbNgC8HDYAYB42ABggNgCyITYATCM2AOYkNgCAJjYAJCg2AL4pNgBYKzYA8iw2AJYuNgAwMDYAyjE2AG4zNgAINTYAojY2ADw4NgDgOTYAejs2ABQ9NgCuPjYASEA2AOxBNgCGQzYAIEU2AMRGNgBeSDYA+Ek2AJJLNgA2TTYA0E42AGpQNgAEUjYAnlM2AEJVNgDcVjYAdlg2ABBaNgC0WzYATl02AOheNgCMYDYAJmI2AMBjNgBaZTYA/mY2AJhoNgAyajYAzGs2AGZtNgAKbzYApHA2AD5yNgDYczYAfHU2ABZ3NgCweDYAVHo2AO57NgCIfTYAIn82AMaANgBggjYA+oM2AJSFNgAuhzYA0og2AGyKNgAGjDYAqo02AESPNgDekDYAeJI2ABKUNgC2lTYAUJc2AOqYNgCEmjYAKJw2AMKdNgBcnzYAAKE2AJqiNgA0pDYAzqU2AGinNgAMqTYApqo2AECsNgDarTYAfq82ABixNgCysjYAVrQ2APC1NgCKtzYAJLk2AMi6NgBivDYA/L02AJa/NgAwwTYA1MI2AG7ENgAIxjYAosc2AEbJNgDgyjYAesw2AB7ONgC4zzYAUtE2AOzSNgCQ1DYAKtY2AMTXNgBe2TYAAts2AJzcNgA23jYA0N82AGrhNgAO4zYAqOQ2AELmNgDc5zYAgOk2ABrrNgC07DYATu42APLvNgCM8TYAJvM2AMr0NgBk9jYA/vc2AJj5NgA8+zYA1vw2AHD+NgAKADcApAE3AEgDNwDiBDcAfAY3ABYINwC6CTcAVAs3AO4MNwCSDjcALBA3AMYRNwBgEzcA+hQ3AJ4WNwA4GDcA0hk3AGwbNwAQHTcAqh43AEQgNwDoITcAgiM3ABwlNwC2JjcAUCg3APQpNwCOKzcAKC03AMIuNwBmMDcAADI3AJozNwA+NTcA2DY3AHI4NwAMOjcAsDs3AEo9NwDkPjcAfkA3ABhCNwC8QzcAVkU3APBGNwCKSDcALko3AMhLNwBiTTcABk83AKBQNwA6UjcA1FM3AHhVNwASVzcArFg3AEZaNwDgWzcAhF03AB5fNwC4YDcAXGI3APZjNwCQZTcAKmc3AMRoNwBoajcAAmw3AJxtNwA2bzcA2nA3AHRyNwAOdDcAsnU3AEx3NwDmeDcAgHo3ABp8NwC+fTcAWH83APKANwCMgjcAMIQ3AMqFNwBkhzcACIk3AKKKNwA8jDcA1o03AHqPNwAUkTcArpI3AEiUNwDilTcAhpc3ACCZNwC6mjcAVJw3APidNwCSnzcALKE3ANCiNwBqpDcABKY3AJ6nNwA4qTcA3Ko3AHasNwAQrjcAqq83AE6xNwDosjcAgrQ3ACa2NwDAtzcAWrk3APS6NwCOvDcAMr43AMy/NwBmwTcAAMM3AKTENwA+xjcA2Mc3AHzJNwAWyzcAsMw3AErONwDkzzcAiNE3ACLTNwDG1DcAatY3AATYNwCe2TcAONs3ANzcNwB23jcAJOA3AL7hNwBY4zcA8uQ3AIzmNwAw6DcAyuk3AGTrNwAI7TcAou43ADzwNwDW8TcAcPM3ABT1NwCu9jcASPg3AOL5NwCG+zcAIP03ALr+NwBeADgA+AE4AJIDOAAsBTgA0AY4AGoIOAAECjgAngs4ADgNOADcDjgAdhA4ABASOACqEzgAThU4AOgWOACCGDgAJho4AMAbOABaHTgA9B44AJggOAAyIjgAzCM4AGYlOAAAJzgApCg4AD4qOADYKzgAci04ABYvOACwMDgASjI4AO4zOACINTgAIjc4ALw4OABgOjgA+js4AJQ9OAAuPzgAyEA4AGxCOAAGRDgAoEU4ADpHOADeSDgAeEo4ABJMOAC2TTgAUE84AOpQOACEUjgAKFQ4AMJVOABcVzgA9lg4AJBaOAA0XDgAzl04AGhfOAAMYTgApmI4AEBkOADaZTgAfmc4ABhpOACyajgATGw4AOZtOACKbzgAJHE4AL5yOABidDgA/HU4AJZ3OAAweTgA1Ho4AG58OAAIfjgAon84ADyBOADggjgAeoQ4ABSGOACuhzgAUok4AOyKOACGjDgAKo44AMSPOABekTgA+JI4AJyUOAA2ljgA0Jc4AGqZOAAEmzgAqJw4AEKeOADcnzgAgKE4ABqjOAC0pDgATqY4APKnOACMqTgAJqs4AMCsOABarjgA/q84AJixOAAyszgAzLQ4AHC2OAAKuDgApLk4AEi7OADivDgAfL44ABbAOAC6wTgAVMM4AO7EOACIxjgAIsg4AMbJOABgyzgA+sw4AJTOOAA40DgA0tE4AGzTOAAQ1TgAqtY4AETYOADe2TgAeNs4ABzdOAC23jgAUOA4AOrhOACO4zgAKOU4AMLmOABm6DgAAOo4AJrrOAA07TgA2O44AHLwOAAM8jgApvM4AED1OADk9jgAfvg4ABj6OACy+zgAVv04APD+OACKADkAJAI5AMgDOQBiBTkA/AY5AKAIOQA6CjkA1As5AG4NOQASDzkArBA5AEYSOQDgEzkAehU5AB4XOQC4GDkAUho5APYbOQCQHTkAKh85AMQgOQBoIjkAAiQ5AJwlOQA2JzkA0Cg5AHQqOQAOLDkAqC05AEIvOQDmMDkAgDI5ABo0OQC+NTkAWDc5API4OQCMOjkAJjw5AMo9OQBkPzkA/kA5AJhCOQA8RDkA1kU5AHBHOQAUSTkArko5AEhMOQDiTTkAhk85ACBROQC6UjkAVFQ5AO5VOQCSVzkALFk5AMZaOQBqXDkABF45AJ5fOQA4YTkA3GI5AHZkOQAQZjkAqmc5AERpOQDoajkAgmw5ABxuOQDAbzkAWnE5APRyOQCOdDkAKHY5AMx3OQBmeTkAAHs5AJp8OQA+fjkA2H85AHKBOQAWgzkAsIQ5AEqGOQDkhzkAiIk5ACKLOQC8jDkAVo45APCPOQCUkTkALpM5AMiUOQBiljkABpg5AKCZOQA6mzkA3pw5AHieOQASoDkArKE5AFCjOQDqpDkAhKY5AB6oOQC4qTkAXKs5APasOQCQrjkAKrA5AM6xOQBoszkAArU5AJy2OQBAuDkA2rk5AHS7OQAOvTkAsr45AEzAOQDmwTkAisM5ACTFOQC+xjkAWMg5APLJOQCWyzkAMM05AMrOOQBk0DkACNI5AKLTOQA81TkA1tY5AHrYOQAU2jkArts5AFLdOQDs3jkAhuA5ACDiOQC64zkAXuU5APjmOQCS6DkALOo5ANDrOQBq7TkABO85AJ7wOQBC8jkA3PM5AHb1OQAa9zkAtPg5AE76OQDo+zkAgv05ACb/OQDAADoAWgI6APQDOgCYBToAMgc6AMwIOgBwCjoACgw6AKQNOgA+DzoA4hA6AHwSOgAWFDoAsBU6AEoXOgDuGDoAiBo6ACIcOgC8HToAYB86APogOgCUIjoAOCQ6ANIlOgBsJzoABik6AKoqOgBELDoA3i06AHgvOgAcMToAtjI6AFA0OgDqNToAhDc6ACg5OgDCOjoAXDw6APY9OgCaPzoANEE6AM5COgByRDoADEY6AKZHOgBASToA5Eo6AH5MOgAYTjoAsk86AExROgDwUjoAilQ6ACRWOgC+VzoAYlk6APxaOgCWXDoAMF46ANRfOgBuYToACGM6AKJkOgBGZjoA4Gc6AHppOgAeazoAuGw6AFJuOgDsbzoAhnE6ACpzOgDEdDoAXnY6APh3OgCceToANns6ANB8OgB0fjoADoA6AKiBOgBCgzoA5oQ6AICGOgAaiDoAtIk6AE6LOgDyjDoAjI46ACaQOgDAkToAZJM6AP6UOgCYljoAPJg6ANaZOgBwmzoACp06AKSeOgBIoDoA4qE6AHyjOgAWpToAuqY6AFSoOgDuqToAiKs6ACytOgDGrjoAYLA6AASyOgCeszoAOLU6ANK2OgBsuDoAELo6AKq7OgBEvToA3r46AILAOgAcwjoAtsM6AFDFOgD0xjoAjsg6ACjKOgDMyzoAZs06AADPOgCa0DoANNI6ANjTOgBy1ToADNc6AKbYOgBK2joA5Ns6AH7dOgAi3zoAvOA6AFbiOgDw4zoAlOU6AC7nOgDI6DoAYuo6APzrOgCg7ToAOu86ANTwOgBu8joAEvQ6AKz1OgBG9zoA6vg6AIT6OgAe/DoAuP06AFL/OgD2ADsAkAI7ACoEOwDEBTsAaAc7AAIJOwCcCjsANgw7ANoNOwB0DzsADhE7ALISOwBMFDsA5hU7AIAXOwAaGTsAvho7AFgcOwDyHTsAjB87ADAhOwDKIjsAZCQ7AAgmOwCiJzsAPCk7ANYqOwB6LDsAFC47AK4vOwBIMTsA4jI7AIY0OwAgNjsAujc7AFQ5OwD4OjsAkjw7ACw+OwDQPzsAakE7AARDOwCeRDsAQkY7ANxHOwB2STsAEEs7AKpMOwBOTjsA6E87AIJROwAcUzsAwFQ7AFpWOwD0VzsAmFk7ADJbOwDMXDsAZl47AApgOwCkYTsAPmM7ANhkOwByZjsAFmg7ALBpOwBKazsA5Gw7AIhuOwAicDsAvHE7AFZzOwD6dDsAlHY7AC54OwDIeTsAbHs7AAZ9OwCgfjsARIA7AN6BOwB4gzsAEoU7AKyGOwBQiDsA6ok7AISLOwAejTsAwo47AFyQOwD2kTsAkJM7ADSVOwDOljsAaJg7AAKaOwCmmzsAQJ07ANqeOwB0oDsAGKI7ALKjOwBMpTsA5qY7AIqoOwAkqjsAvqs7AFitOwD8rjsAlrA7ADCyOwDUszsAbrU7AAi3OwCiuDsAPLo7AOC7OwB6vTsAFL87AK7AOwBSwjsA7MM7AIbFOwAqxzsAxMg7AF7KOwD4yzsAnM07ADbPOwDQ0DsAatI7AATUOwCo1TsAQtc7ANzYOwB22jsAGtw7ALTdOwBO3zsA6OA7AIziOwAm5DsAwOU7AGTnOwD+6DsAmOo7ADLsOwDW7TsAcO87AArxOwCk8jsAPvQ7AOL1OwB89zsAFvk7ALD6OwBU/DsA7v07AIj/OwAiATwAxgI8AGAEPAD6BTwAlAc8ADgJPADSCjwAbAw8ABAOPACqDzwARBE8AN4SPAB4FDwAHBY8ALYXPABQGTwA6ho8AI4cPAAoHjwAwh88AGYhPAAAIzwAmiQ8ADQmPADOJzwAcik8AAwrPACmLDwAQC48AOQvPAB+MTwAGDM8ALw0PABWNjwA8Dc8AIo5PAAkOzwAyDw8AGI+PAD8PzwAlkE8ADpDPADURDwAbkY8ABJIPACsSTwARks8AOBMPACETjwAHlA8ALhRPABSUzwA7FQ8AJBWPAAqWDwAxFk8AF5bPAACXTwAnF48ADZgPADaYTwAdGM8AA5lPACoZjwAQmg8AOZpPACAazwAGm08ALRuPABYcDwA8nE8AIxzPAAmdTwAynY8AGR4PAD+eTwAmHs8ADx9PADWfjwAcIA8AAqCPACugzwASIU8AOKGPAB8iDwAIIo8ALqLPABUjTwA+I48AJKQPAAskjwAxpM8AGCVPAAElzwAnpg8ADiaPADSmzwAdp08ABCfPACqoDwATqI8AOijPACCpTwAHKc8ALaoPABaqjwA9Ks8AI6tPAAorzwAzLA8AGayPAAAtDwApLU8AD63PADYuDwAcro8ABa8PACwvTwASr88AOTAPAB+wjwAIsQ8ALzFPABWxzwA8Mg8AJTKPAAuzDwAyM08AGzPPAAG0TwAoNI8ADrUPADU1TwAeNc8ABLZPACs2jwARtw8AOrdPACE3zwAHuE8ALjiPABc5DwA9uU8AJDnPAAq6TwAzuo8AGjsPAAC7jwAnO88AEDxPADa8jwAdPQ8ABj2PACy9zwATPk8AOb6PACK/DwAJP48AL7/PABYAT0A8gI9AJYEPQAwBj0Aygc9AGQJPQAICz0Aogw9ADwOPQDWDz0AehE9ABQTPQCuFD0AUhY9AOwXPQCGGT0AIBs9ALocPQBeHj0A+B89AJIhPQAsIz0A0CQ9AGomPQAEKD0AqCk9AEIrPQDcLD0Adi49ABAwPQC0MT0ATjM9AOg0PQCCNj0AJjg9AMA5PQBaOz0A/jw9AJg+PQAyQD0AzEE9AGZDPQAKRT0ApEY9AD5IPQDYST0AfEs9ABZNPQCwTj0AVFA9APhRPQCSUz0ALFU9ANBWPQBqWD0ABFo9AJ5bPQBCXT0A3F49AHZgPQAQYj0AtGM9AFhlPQDyZj0Almg9ADBqPQDKaz0AZG09AAhvPQCicD0APHI9ANZzPQB6dT0AFHc9AK54PQBSej0A7Hs9AIZ9PQAgfz0AuoA9AF6CPQD4gz0AkoU9ACyHPQDQiD0Aaoo9AASMPQCojT0AQo89ANyQPQB2kj0AEJQ9ALSVPQBOlz0A6Jg9AIKaPQAmnD0AwJ09AFqfPQD+oD0AmKI9ADKkPQDMpT0AZqc9AAqpPQCkqj0APqw9ANitPQB8rz0AFrE9ALCyPQBKtD0A7rU9AIi3PQAiuT0AvLo9AGC8PQD6vT0AlL89ADjBPQDSwj0AbMQ9AAbGPQCgxz0ARMk9AN7KPQB4zD0AEs49ALbPPQBQ0T0A6tI9AITUPQAo1j0Awtc9AFzZPQD22j0Amtw9ADTePQDO3z0AcuE9AAzjPQCm5D0AQOY9ANrnPQB+6T0AGOs9ALLsPQBM7j0A8O89AIrxPQAk8z0AvvQ9AGL2PQD89z0Alvk9ADr7PQDU/D0Abv49AAgAPgCiAT4ARgM+AOAEPgB6Bj4AFAg+AK4JPgBSCz4A7Aw+AJAOPgAqED4AxBE+AF4TPgACFT4AnBY+ADYYPgDQGT4Aahs+AA4dPgCoHj4AQiA+ANwhPgB2Iz4AGiU+ALQmPgBYKD4A8ik+AIwrPgAmLT4AwC4+AGQwPgD+MT4AmDM+ADI1PgDWNj4AcDg+AAo6PgCuOz4ASD0+AOI+PgB8QD4AIEI+ALpDPgBURT4A7kY+AIhIPgAsSj4Axks+AGBNPgD6Tj4AnlA+ADhSPgDSUz4AdlU+ABBXPgCqWD4ARFo+AN5bPgCCXT4AHF8+ALZgPgBQYj4A9GM+AI5lPgAoZz4Awmg+AGZqPgAAbD4Amm0+AD5vPgDYcD4AcnI+AAx0PgCmdT4ASnc+AOR4PgB+ej4AGHw+ALJ9PgBWfz4A8IA+AIqCPgAuhD4AyIU+AGKHPgAGiT4AoIo+ADqMPgDUjT4Abo8+ABKRPgCskj4ARpQ+AOCVPgCElz4AHpk+ALiaPgBcnD4A9p0+AJCfPgAqoT4AxKI+AGikPgACpj4AnKc+ADapPgDaqj4AdKw+AA6uPgCorz4ATLE+AOayPgCAtD4AJLY+AL63PgBYuT4A8ro+AIy8PgAwvj4Ayr8+AGTBPgD+wj4AosQ+ADzGPgDWxz4AcMk+ABTLPgCuzD4ASM4+AOzPPgCG0T4AINM+ALrUPgBU1j4A+Nc+AJLZPgAs2z4Axtw+AGrePgAE4D4AnuE+ADjjPgDc5D4AduY+ABDoPgC06T4ATus+AOjsPgCC7j4AHPA+AMDxPgBa8z4A9PQ+AI72PgAy+D4AzPk+AGb7PgAA/T4ApP4+AD4APwDYAT8AfAM/ABYFPwCwBj8ASgg/AOQJPwCICz8AIg0/ALwOPwBgED8A+hE/AJQTPwAuFT8AyBY/AGwYPwAGGj8AoBs/ADodPwDeHj8AeCA/ABIiPwCsIz8AUCU/AOomPwCEKD8AHio/AMIrPwBcLT8A9i4/AJAwPwA0Mj8AzjM/AGg1PwACNz8Apjg/AEA6PwDaOz8Afj0/ABg/PwCyQD8ATEI/AOZDPwCKRT8AJEc/AL5IPwBYSj8A/Es/AJZNPwAwTz8AylA/AG5SPwAIVD8AolU/AEZXPwDgWD8Aelo/ABRcPwCuXT8AUl8/AOxgPwCGYj8AIGQ/AMRlPwBeZz8A+Gg/AJJqPwA2bD8A0G0/AGpvPwAOcT8AqHI/AEJ0PwDcdT8Adnc/ABp5PwC0ej8ATnw/AOh9PwCMfz8AJoE/AMCCPwBahD8A/oU/AJiHPwAyiT8A1oo/AHCMPwAKjj8ApI8/AD6RPwDikj8AfJQ/ABaWPwCwlz8ASpk/AO6aPwCInD8AIp4/AMafPwBgoT8A+qI/AJSkPwA4pj8A0qc/AGypPwAGqz8Aqqw/AESuPwDerz8AgrE/AByzPwC2tD8AULY/AOq3PwCOuT8AKLs/AMK8PwBcvj8AAMA/AJrBPwA0wz8AzsQ/AHLGPwAMyD8Apsk/AErLPwDkzD8Afs4/ABjQPwCy0T8AVtM/APDUPwCK1j8AJNg/AL7ZPwBi2z8A/Nw/AJbePwA64D8A1OE/AG7jPwAS5T8ArOY/AEboPwDg6T8Aeus/AB7tPwC47j8AUvA/AOzxPwCG8z8AKvU/AMT2PwBo+D8AAvo/AJz7PwA2/T8A0P4/AHQAQAAOAkAAqANAAEIFQADmBkAAgAhAABoKQAC0C0AATg1AAPIOQACMEEAAMBJAAMoTQABkFUAA/hZAAJgYQAA8GkAA1htAAHAdQAAKH0AAriBAAEgiQADiI0AAfCVAABYnQAC6KEAAVCpAAO4rQACSLUAALC9AAMYwQABqMkAABDRAAJ41QAA4N0AA0jhAAHY6QAAQPEAAqj1AAEQ/QADeQEAAgkJAABxEQAC2RUAAWkdAAPRIQACOSkAAKExAAMxNQABmT0AAAFFAAKRSQAA+VEAA2FVAAHJXQAAMWUAAsFpAAEpcQADkXUAAfl9AACJhQAC8YkAAVmRAAPBlQACUZ0AALmlAAMhqQABsbEAABm5AAKBvQAA6cUAA1HJAAHh0QAASdkAArHdAAEZ5QADqekAAhHxAAB5+QAC4f0AAXIFAAPaCQACQhEAANIZAAM6HQABoiUAAAotAAJyMQABAjkAA2o9AAHSRQAAOk0AAspRAAEyWQADml0AAgJlAACSbQAC+nEAAWJ5AAPyfQACWoUAAMKNAAMqkQABkpkAACKhAAKKpQAA8q0AA1qxAAHquQAAUsEAArrFAAEizQADstEAAhrZAACC4QADEuUAAXrtAAPi8QACSvkAALMBAANDBQABqw0AABMVAAJ7GQAA4yEAA3MlAAHbLQAAQzUAAtM5AAE7QQADo0UAAjNNAACbVQADA1kAAWthAAPTZQACO20AAMt1AAMzeQABm4EAACuJAAKTjQAA+5UAA4uZAAHzoQAAW6kAAsOtAAErtQADk7kAAiPBAACLyQAC880AAYPVAAPr2QACU+EAAOPpAANL7QABs/UAABv9AAKAAQQBEAkEA3gNBAHgFQQASB0EAtghBAFAKQQDqC0EAjg1BACgPQQDCEEEAXBJBAPYTQQCaFUEANBdBAM4YQQBoGkEADBxBAKYdQQBAH0EA2iBBAH4iQQAYJEEAsiVBAFYnQQDwKEEAiipBACQsQQC+LUEAYi9BAPwwQQCWMkEAMDRBANQ1QQBuN0EACDlBAKI6QQBGPEEA4D1BAHo/QQAeQUEAuEJBAFJEQQDsRUEAhkdBACpJQQDESkEAXkxBAPhNQQCcT0EANlFBANBSQQB0VEEADlZBAKhXQQBCWUEA3FpBAIBcQQAaXkEAtF9BAE5hQQDyYkEAjGRBACZmQQDKZ0EAZGlBAP5qQQCYbEEAMm5BANZvQQBwcUEACnNBAK50QQBIdkEA4ndBAHx5QQAWe0EAunxBAFR+QQDuf0EAiIFBACKDQQDGhEEAYIZBAPqHQQCeiUEAOItBANKMQQB2jkEAEJBBAKqRQQBEk0EA3pRBAIKWQQAcmEEAtplBAFCbQQD0nEEAjp5BACigQQDMoUEAZqNBAAClQQCapkEANKhBANipQQByq0EADK1BALCuQQBKsEEA5LFBAH6zQQAYtUEAvLZBAFa4QQDwuUEAirtBACS9QQDIvkEAYsBBAPzBQQCgw0EAOsVBANTGQQBuyEEAEspBAKzLQQBGzUEA4M5BAITQQQAe0kEAuNNBAFLVQQD21kEAkNhBACraQQDO20EAaN1BAALfQQCc4EEANuJBANrjQQB05UEADudBAKjoQQBC6kEA5utBAIDtQQAa70EAvvBBAFjyQQDy80EAlvVBADD3QQDK+EEAZPpBAP77QQCi/UEAPP9BANYAQgBwAkIAFARCAK4FQgBIB0IA7AhCAIYKQgAgDEIAug1CAFQPQgD4EEIAkhJCACwUQgDGFUIAahdCAAQZQgCeGkIAQhxCANwdQgB2H0IAECFCAKoiQgBOJEIA6CVCAIInQgAcKUIAwCpCAFosQgD0LUIAji9CADIxQgDMMkIAZjRCAAo2QgCkN0IAPjlCANg6QgByPEIAFj5CALA/QgBKQUIA5EJCAH5EQgAiRkIAvEdCAGBJQgD6SkIAlExCAC5OQgDIT0IAbFFCAAZTQgCgVEIAOlZCANRXQgB4WUIAEltCAKxcQgBQXkIA6l9CAIRhQgAeY0IAwmRCAFxmQgD2Z0IAkGlCACprQgDObEIAaG5CAAJwQgCmcUIAQHNCANp0QgB+dkIAGHhCALJ5QgBMe0IA5nxCAIp+QgAkgEIAvoFCAFiDQgDyhEIAloZCADCIQgDKiUIAbotCAAiNQgCijkIARpBCAOCRQgB6k0IAFJVCAK6WQgBSmEIA7JlCAIabQgAgnUIAup5CAF6gQgD4oUIAkqNCADalQgDQpkIAaqhCAA6qQgCoq0IAQq1CANyuQgB2sEIAGrJCALSzQgBOtUIA6LZCAIy4QgAmukIAwLtCAGS9QgAIv0IAosBCADzCQgDgw0IAesVCABTHQgCuyEIAUspCAOzLQgCGzUIAIM9CAMTQQgBe0kIAAtRCAKbVQgBA10IA2thCAHTaQgAY3EIAst1CAEzfQgDw4EIAiuJCACTkQgC+5UIAWOdCAPzoQgCW6kIAMOxCAMrtQgBu70IACPFCAKLyQgBG9EIA4PVCAHr3QgAU+UIArvpCAFL8QgDs/UIAhv9CACABQwC6AkMAXgRDAPgFQwCSB0MANglDANAKQwBqDEMADg5DAKgPQwBCEUMA3BJDAHYUQwAaFkMAtBdDAE4ZQwDoGkMAghxDACYeQwDAH0MAZCFDAP4iQwCYJEMAMiZDAMwnQwBwKUMACitDAKQsQwA+LkMA4i9DAHwxQwAWM0MAsDRDAFQ2QwDuN0MAiDlDACw7QwDGPEMAYD5DAPo/QwCUQUMAOENDANJEQwBsRkMAEEhDAKpJQwBES0MA3kxDAHhOQwAcUEMAtlFDAFBTQwDqVEMAhFZDAChYQwDCWUMAXFtDAABdQwCaXkMANGBDAM5hQwByY0MADGVDAKZmQwBAaEMA5GlDAH5rQwAYbUMAsm5DAFZwQwDwcUMAinNDAC51QwDIdkMAYnhDAPx5QwCWe0MAOn1DANR+QwBugEMACIJDAKKDQwBGhUMA4IZDAISIQwAeikMAuItDAFKNQwDsjkMAkJBDACqSQwDEk0MAXpVDAPiWQwCcmEMANppDANqbQwB0nUMADp9DAKigQwBCokMA5qNDAIClQwAap0MAtKhDAE6qQwDyq0MAjK1DACavQwDKsEMAZLJDAP6zQwCYtUMAPLdDANa4QwBwukMACrxDAK69QwBIv0MA4sBDAHzCQwAgxEMAusVDAFTHQwDuyEMAkspDACzMQwDGzUMAYM9DAATRQwCe0kMAONRDANzVQwB210MAENlDAKraQwBE3EMA6N1DAILfQwAc4UMAwOJDAFrkQwD05UMAjudDACjpQwDM6kMAZuxDAADuQwCa70MANPFDANjyQwBy9EMAFvZDALD3QwBK+UMA5PpDAH78QwAi/kMAvP9DAFYBRADwAkQAigREAC4GRADIB0QAbAlEAAYLRACgDEQAOg5EANQPRAB4EUQAEhNEAKwURABGFkQA6hdEAIQZRAAeG0QAwhxEAFweRAD2H0QAkCFEACojRADOJEQAaCZEAAIoRACcKUQAQCtEANosRAB0LkQAGDBEALIxRABMM0QA5jREAIA2RAAkOEQAvjlEAFg7RADyPEQAlj5EADBARADKQUQAbkNEAAhFRACiRkQAPEhEANZJRAB6S0QAFE1EAK5ORABIUEQA7FFEAIZTRAAgVUQAulZEAF5YRAD4WUQAkltEACxdRADQXkQAamBEAARiRACeY0QAQmVEANxmRAB2aEQAGmpEALRrRABObUQA6G5EAIJwRAAmckQAwHNEAFp1RAD0dkQAmHhEADJ6RADMe0QAcH1EAAp/RACkgEQAPoJEANiDRAB8hUQAFodEALCIRABeikQA+ItEAJKNRAAsj0QA0JBEAGqSRAAElEQAnpVEAEKXRADcmEQAdppEABCcRAC0nUQATp9EAOigRACCokQAJqREAMClRABap0QA/qhEAJiqRAAyrEQAzK1EAGavRAAKsUQApLJEAD60RADYtUQAcrdEABa5RACwukQASrxEAO69RACIv0QAIsFEALzCRABgxEQA+sVEAJTHRAAuyUQA0spEAGzMRAAGzkQAoM9EAETRRADe0kQAeNREABLWRAC210QAUNlEAOraRACE3EQAHt5EAMLfRABc4UQAAONEAJrkRAA05kQAzudEAGjpRAAM60QApuxEAEDuRADa70QAdPFEABjzRACy9EQATPZEAPD3RACK+UQAJPtEAL78RABi/kQA/P9EAJYBRQAwA0UA1ARFAG4GRQAICEUAoglFADwLRQDgDEUAeg5FAB4QRQC4EUUAUhNFAOwURQCGFkUAIBhFAMQZRQBeG0UAAh1FAJweRQA2IEUA0CFFAGojRQAOJUUAqCZFAEIoRQDcKUUAgCtFABotRQC0LkUATjBFAPIxRQCMM0UAJjVFAMA2RQBkOEUA/jlFAJg7RQAyPUUA1j5FAHBARQAKQkUApENFAD5FRQDiRkUAfEhFACBKRQC6S0UAVE1FAO5ORQCIUEUALFJFAMZTRQBgVUUA+lZFAJRYRQA4WkUA0ltFAHZdRQAQX0UAqmBFAERiRQDeY0UAgmVFABxnRQC2aEUAUGpFAOprRQCObUUAKG9FAMJwRQBmckUAAHRFAJp1RQA0d0UA2HhFAHJ6RQAMfEUApn1FAEB/RQDkgEUAfoJFABiERQC8hUUAVodFAPCIRQCKikUALoxFAMiNRQBij0UA/JBFAKCSRQA6lEUA1JVFAG6XRQAImUUArJpFAEacRQDqnUUAhJ9FAB6hRQC4okUAUqRFAPalRQCQp0UAKqlFAMSqRQBerEUAAq5FAJyvRQA2sUUA2rJFAHS0RQAOtkUAqLdFAEy5RQDmukUAgLxFABq+RQC+v0UAWMFFAPLCRQCMxEUAJsZFAMrHRQBkyUUACMtFAKLMRQA8zkUA1s9FAHDRRQAU00UArtRFAEjWRQDi10UAfNlFACDbRQC63EUAVN5FAPjfRQCS4UUALONFAMbkRQBq5kUABOhFAJ7pRQA460UA3OxFAHbuRQAQ8EUAqvFFAE7zRQDo9EUAgvZFACb4RQDA+UUAWvtFAPT8RQCO/kUAMgBGAMwBRgBmA0YAAAVGAJoGRgA+CEYA2AlGAHwLRgAWDUYAsA5GAEoQRgDkEUYAiBNGACIVRgC8FkYAVhhGAPAZRgCUG0YALh1GAMgeRgBsIEYABiJGAKAjRgA6JUYA1CZGAHgoRgASKkYAtitGAFAtRgDqLkYAhDBGAB4yRgDCM0YAXDVGAPY2RgCQOEYAKjpGAM47RgBoPUYAAj9GAKZARgBAQkYA2kNGAHRFRgAYR0YAskhGAExKRgDmS0YAik1GACRPRgC+UEYAWFJGAPxTRgCWVUYAMFdGAMpYRgBkWkYACFxGAKJdRgA8X0YA4GBGAHpiRgAUZEYArmVGAEhnRgDsaEYAhmpGACBsRgC6bUYAXm9GAPhwRgCSckYANnRGANB1RgBqd0YABHlGAKh6RgBCfEYA3H1GAIB/RgAagUYAtIJGAE6ERgDohUYAjIdGACaJRgDAikYAWoxGAPSNRgCYj0YAMpFGANaSRgBwlEYACpZGAKSXRgA+mUYA4ppGAHycRgAWnkYAsJ9GAEqhRgDuokYAiKRGACKmRgDGp0YAYKlGAPqqRgCUrEYAOK5GANKvRgBssUYABrNGAKC0RgBEtkYA3rdGAIK5RgAcu0YAtrxGAFC+RgDqv0YAjsFGACjDRgDCxEYAXMZGAPbHRgCayUYANMtGAM7MRgByzkYADNBGAKbRRgBA00YA5NRGAH7WRgAY2EYAstlGAFbbRgDw3EYAit5GACTgRgC+4UYAYuNGAPzkRgCg5kYAOuhGAN7pRgB460YAHO1GALbuRgBQ8EYA6vFGAI7zRgAo9UYAwvZGAFz4RgD2+UYAmvtGADT9RgDO/kYAcgBHAAwCRwCmA0cAQAVHAOQGRwB+CEcAGApHALILRwBWDUcA8A5HAIoQRwAkEkcAvhNHAGIVRwD8FkcAlhhHADoaRwDUG0cAbh1HAAgfRwCsIEcARiJHAOAjRwB6JUcAHidHALgoRwBSKkcA7CtHAIYtRwAqL0cAxDBHAF4yRwACNEcAnDVHADY3RwDQOEcAajpHAA48RwCoPUcAQj9HAOZARwCAQkcAGkRHALRFRwBYR0cA8khHAIxKRwAmTEcAwE1HAGRPRwD+UEcAmFJHADxURwDWVUcAcFdHABRZRwCuWkcASFxHAOJdRwB8X0cAIGFHALpiRwBUZEcA7mVHAIhnRwAsaUcAxmpHAGpsRwAEbkcAnm9HADhxRwDSckcAdnRHABB2RwCqd0cARHlHAOh6RwCCfEcAHH5HALZ/RwBagUcA9IJHAI6ERwAyhkcAzIdHAGaJRwAAi0cAmoxHAD6ORwDYj0cAcpFHAAyTRwCmlEcASpZHAOSXRwB+mUcAIptHALycRwBWnkcA8J9HAJShRwAuo0cAyKRHAGKmRwAGqEcAoKlHADqrRwDUrEcAbq5HABKwRwCssUcARrNHAOq0RwCEtkcAHrhHALi5RwBcu0cA9rxHAJC+RwAqwEcAxMFHAGjDRwACxUcAnMZHADbIRwDayUcAdMtHABjNRwCyzkcATNBHAObRRwCA00cAJNVHAL7WRwBY2EcA8tlHAJbbRwAw3UcAyt5HAGTgRwD+4UcAouNHADzlRwDW5kcAeuhHABTqRwCu60cASO1HAOzuRwCG8EcAIPJHALrzRwBU9UcA+PZHAJL4RwAs+kcAxvtHAGr9RwAE/0cAqABIAEICSADcA0gAdgVIABAHSAC0CEgATgpIAOgLSACCDUgAHA9IAMAQSABaEkgA9BNIAJgVSAAyF0gAzBhIAHAaSAAKHEgApB1IAD4fSADYIEgAfCJIABYkSACwJUgASidIAOQoSACIKkgAIixIALwtSABWL0gA+jBIAJQySAAuNEgA0jVIAGw3SAAGOUgAoDpIAEQ8SADePUgAeD9IABJBSAC2QkgAUERIAOpFSACER0gAKElIAMJKSABcTEgA9k1IAJpPSAA0UUgAzlJIAGhUSAAMVkgApldIAEBZSADaWkgAflxIABheSACyX0gATGFIAOZiSACKZEgAJGZIAL5nSABiaUgA/GpIAJZsSAAwbkgA1G9IAG5xSAAIc0gAonRIADx2SADgd0gAenlIABR7SAC4fEgAUn5IAOx/SACGgUgAKoNIAMSESABehkgA+IdIAJyJSAA2i0gA0IxIAGqOSAAOkEgAqJFIAEKTSADclEgAdpZIABqYSAC0mUgAWJtIAPKcSACMnkgAJqBIAMChSABko0gA/qRIAJimSAAyqEgAzKlIAHCrSAAKrUgArq5IAEiwSADisUgAfLNIABa1SAC6tkgAVLhIAO65SACSu0gALL1IAMa+SABgwEgA+sFIAJ7DSAA4xUgA0sZIAGzISAAGykgAqstIAETNSADezkgAgtBIABzSSAC200gAUNVIAPTWSACO2EgAKNpIAMLbSABc3UgAAN9IAJrgSAA04kgA2ONIAHLlSAAM50gApuhIAErqSADk60gAfu1IABjvSAC88EgAVvJIAPDzSACK9UgALvdIAMj4SABi+kgA/PtIAKD9SAA6/0gA1ABJAG4CSQASBEkArAVJAEYHSQDgCEkAegpJAB4MSQC4DUkAUg9JAPYQSQCQEkkAKhRJAMQVSQBoF0kAAhlJAJwaSQA2HEkA0B1JAHQfSQAOIUkAqCJJAEwkSQDmJUkAgCdJABopSQC+KkkAWCxJAPItSQCML0kAJjFJAMoySQBkNEkA/jVJAKI3SQA8OUkA1jpJAHA8SQAUPkkArj9JAEhBSQDiQkkAhkRJACBGSQC6R0kAVElJAO5KSQCSTEkALE5JANBPSQBqUUkABFNJAJ5USQA4VkkA3FdJAHZZSQAQW0kAqlxJAEReSQDoX0kAgmFJABxjSQDAZEkAWmZJAPRnSQCOaUkAMmtJAMxsSQBmbkkAAHBJAKRxSQA+c0kA2HRJAHJ2SQAMeEkAsHlJAEp7SQDkfEkAiH5JACKASQC8gUkAVoNJAPqESQCUhkkALohJAMiJSQBii0kABo1JAKCOSQA6kEkA3pFJAHiTSQASlUkArJZJAFCYSQDqmUkAhJtJAB6dSQC4nkkAXKBJAPahSQCQo0kANKVJAM6mSQBoqEkAAqpJAKarSQBArUkA2q5JAHSwSQAYskkAsrNJAEy1SQDmtkkAgLhJACS6SQC+u0kAWL1JAPy+SQCWwEkAMMJJAMrDSQBuxUkACMdJAKLISQA8ykkA1stJAHrNSQAUz0kArtBJAFLSSQDs00kAhtVJACDXSQDE2EkAXtpJAPjbSQCS3UkANt9JANDgSQBq4kkABORJAKjlSQBC50kA3OhJAHbqSQAa7EkAtO1JAE7vSQDo8EkAgvJJACb0SQDA9UkAWvdJAP74SQCY+kkAMvxJANb9SQBw/0kACgFKAKQCSgA+BEoA4gVKAHwHSgAWCUoAsApKAFQMSgDuDUoAiA9KACwRSgC8EkoAYBRKAPoVSgCUF0oAOBlKANIaSgBsHEoABh5KAKAfSgBEIUoA3iJKAIIkSgAcJkoAtidKAFApSgDqKkoAjixKACguSgDCL0oAXDFKAPYySgCaNEoANDZKAM43SgByOUoADDtKAKY8SgBAPkoA5D9KAH5BSgAYQ0oAskRKAFZGSgDwR0oAiklKACRLSgC+TEoAYk5KAPxPSgCWUUoAOlNKANRUSgBuVkoACFhKAKxZSgBGW0oA4FxKAHpeSgAeYEoAuGFKAFJjSgDsZEoAhmZKACpoSgDEaUoAaGtKAAJtSgCcbkoANnBKANBxSgBqc0oADnVKAKh2SgBCeEoA3HlKAIB7SgAafUoAtH5KAFiASgDygUoAjINKACaFSgDKhkoAZIhKAP6JSgCYi0oAPI1KANaOSgBwkEoACpJKAK6TSgBIlUoA4pZKAHyYSgAWmkoAuptKAFSdSgDunkoAkqBKACyiSgDGo0oAYKVKAASnSgCeqEoAOKpKANKrSgBsrUoAEK9KAKqwSgBEskoA6LNKAIK1SgAct0oAtrhKAFq6SgD0u0oAjr1KACi/SgDMwEoAZsJKAADESgCaxUoANMdKANjISgByykoADMxKALDNSgBKz0oA5NBKAH7SSgAi1EoAvNVKAFbXSgDw2EoAitpKAC7cSgDI3UoAYt9KAPzgSgCg4koAOuRKANTlSgB450oAEulKAKzqSgBG7EoA6u1KAITvSgAe8UoAuPJKAFL0SgD29UoAkPdKACr5SgDO+koAaPxKAAL+SgCc/0oAQAFLANoCSwB0BEsADgZLALIHSwBMCUsA5gpLAIAMSwAaDksAvg9LAFgRSwDyEksAlhRLADAWSwDKF0sAZBlLAAgbSwCiHEsAPB5LANYfSwBwIUsAFCNLAK4kSwBSJksA7CdLAIYpSwAgK0sAuixLAFQuSwD4L0sAkjFLACwzSwDQNEsAajZLAAQ4SwCeOUsAQjtLANw8SwB2PksAEEBLALRBSwBOQ0sA6ERLAIJGSwAcSEsAwElLAFpLSwD+TEsAmE5LADJQSwDMUUsAZlNLAApVSwCkVksAPlhLANhZSwB8W0sAFl1LALBeSwBKYEsA5GFLAIhjSwAiZUsAxmZLAGBoSwD6aUsAlGtLAC5tSwDSbksAbHBLAAZySwCgc0sAOnVLAN52SwB4eEsAEnpLALZ7SwBQfUsA6n5LAISASwAogksAwoNLAFyFSwD2hksAmohLADSKSwDOi0sAaI1LAAKPSwCmkEsAQJJLANqTSwB+lUsAGJdLALKYSwBMmksA8JtLAIqdSwAkn0sAvqBLAFiiSwD8o0sAlqVLADCnSwDKqEsAbqpLAAisSwCirUsARq9LAOCwSwB6sksAFLRLAK61SwBSt0sA7LhLAIa6SwAgvEsAxL1LAF6/SwACwUsAnMJLADbESwDQxUsAasdLAA7JSwCoyksAQsxLANzNSwCAz0sAGtFLALTSSwBO1EsA8tVLAIzXSwAm2UsAwNpLAGTcSwAI3ksAot9LADzhSwDg4ksAeuRLABTmSwCu50sAUulLAOzqSwCG7EsAKu5LAMTvSwBe8UsA+PJLAJL0SwA29ksA0PdLAGr5SwAO+0sAqPxLAEL+SwDc/0sAgAFMABoDTAC0BEwATgZMAOgHTACMCUwAJgtMAMAMTABkDkwA/g9MAJgRTAAyE0wA1hRMAHAWTAAKGEwApBlMAD4bTADiHEwAfB5MABYgTAC6IUwAVCNMAO4kTACIJkwALChMAMYpTABgK0wA+ixMAJQuTAA4MEwA0jFMAGwzTAAQNUwAqjZMAEQ4TADeOUwAeDtMABw9TAC2PkwAUEBMAPRBTACOQ0wAKEVMAMJGTABmSEwAAEpMAJpLTAA0TUwAzk5MAHJQTAAMUkwAplNMAEpVTADkVkwAflhMABhaTAC8W0wAVl1MAPBeTACKYEwALmJMAMhjTABiZUwA/GZMAKBoTAA6akwA1GtMAG5tTAAIb0wArHBMAEZyTADgc0wAhHVMAB53TAC4eEwAUnpMAPZ7TACQfUwAKn9MAMSATABogkwAAoRMAJyFTAA2h0wA0IhMAHSKTAAOjEwAqI1MAEyPTADmkEwAgJJMABqUTAC+lUwAWJdMAPKYTACMmkwAJpxMAMqdTABkn0wA/qBMAKKiTAA8pEwA1qVMAHCnTAAUqUwArqpMAEisTADirUwAhq9MACCxTAC6skwAVLRMAO61TACSt0wALLlMAMa6TABqvEwABL5MAJ6/TAA4wUwA3MJMAHbETAAQxkwAqsdMAETJTADoykwAgsxMABzOTAC2z0wAWtFMAPTSTACO1EwAMtZMAMzXTABm2UwAANtMAKTcTAA+3kwA2N9MAHLhTAAM40wAsORMAErmTADk50wAiOlMACLrTAC87EwAVu5MAPrvTACU8UwALvNMAMj0TABs9kwABvhMAKD5TAA6+0wA1PxMAHj+TAASAE0ArAFNAFADTQDqBE0AhAZNAB4ITQDCCU0AXAtNAPYMTQCQDk0AKhBNAM4RTQBoE00AAhVNAJwWTQBAGE0A2hlNAHQbTQAYHU0Ash5NAEwgTQDmIU0AiiNNACQlTQC+Jk0AWChNAPIpTQCWK00AMC1NAMouTQBuME0ACDJNAKIzTQA8NU0A4DZNAHo4TQAUOk0ArjtNAFI9TQDsPk0AhkBNACBCTQC6Q00AXkVNAPhGTQCSSE0ANkpNANBLTQBqTU0ABE9NAKhQTQBCUk0A3FNNAHZVTQAaV00AtFhNAE5aTQDoW00Agl1NACZfTQDAYE0AWmJNAP5jTQCYZU0AMmdNAMxoTQBwak0ACmxNAKRtTQA+b00A4nBNAHxyTQAWdE0AsHVNAFR3TQDueE0AiHpNACJ8TQDGfU0AYH9NAPqATQCUgk0ALoRNANKFTQBsh00ABolNAKqKTQBEjE0A3o1NAHiPTQASkU0AtpJNAFCUTQDqlU0AjpdNACiZTQDCmk0AXJxNAACeTQCan00ANKFNAM6iTQBypE0ADKZNAKanTQBAqU0A5KpNAH6sTQAYrk0Asq9NAFaxTQDwsk0AirRNACS2TQDIt00AYrlNAPy6TQCWvE0AOr5NANS/TQBuwU0ACMNNAKzETQBGxk0A4MdNAHrJTQAey00AuMxNAFLOTQDsz00AkNFNACrTTQDE1E0AXtZNAPjXTQCc2U0ANttNANDcTQB03k0ADuBNAKjhTQBC400A5uRNAIDmTQAa6E0AtOlNAE7rTQDy7E0AjO5NACbwTQDK8U0AZPNNAP70TQCY9k0APPhNANb5TQBw+00ACv1NAKT+TQBIAE4A4gFOAHwDTgAgBU4AugZOAFQITgDuCU4AkgtOACwNTgDGDk4AYBBOAPoRTgCeE04AOBVOANIWTgB2GE4AEBpOAKobTgBEHU4A6B5OAIIgTgAcIk4AtiNOAFAlTgD0Jk4AjihOACgqTgDCK04AZi1OAAAvTgCaME4ANDJOANgzTgByNU4ADDdOAKY4TgBKOk4A5DtOAH49TgAiP04AvEBOAFZCTgDwQ04AlEVOAC5HTgDISE4AYkpOAPxLTgCgTU4AOk9OANRQTgBuUk4AElROAKxVTgBGV04A6lhOAIRaTgAeXE4AuF1OAFxfTgD2YE4AkGJOACpkTgDEZU4AaGdOAAJpTgCcak4ANmxOANptTgB0b04ADnFOALJyTgBMdE4A5nVOAIB3TgAkeU4AvnpOAFh8TgDyfU4AjH9OADCBTgDKgk4AZIROAP6FTgCih04APIlOANaKTgB6jE4AFI5OAK6PTgBIkU4A7JJOAIaUTgAglk4AupdOAFSZTgD4mk4AkpxOACyeTgDQn04AaqFOAASjTgCepE4AQqZOANynTgB2qU4AEKtOAKqsTgBOrk4A6K9OAIKxTgAcs04AwLROAFq2TgD0t04AmLlOADK7TgDMvE4AZr5OAArATgCkwU4APsNOANjETgByxk4AFshOALDJTgBKy04A5MxOAIjOTgAi0E4AvNFOAGDTTgD61E4AlNZOAC7YTgDS2U4AbNtOAAbdTgCg3k4AOuBOAN7hTgB4404AEuVOAKzmTgBQ6E4A6ulOAITrTgAo7U4Awu5OAFzwTgD28U4AmvNOADT1TgDO9k4AaPhOAAL6TgCm+04AQP1OANr+TgB+AE8AGAJPALIDTwBMBU8A8AZPAIoITwAkCk8AvgtPAFgNTwD8Dk8AlhBPADASTwDKE08AbhVPAAgXTwCiGE8ARhpPAOAbTwB6HU8AFB9PALggTwBSIk8A7CNPAIYlTwAgJ08AxChPAF4qTwD4K08Aki1PADYvTwDQME8AajJPAA40TwCoNU8AQjdPANw4TwCAOk8AGjxPALQ9TwBOP08A6EBPAIxCTwAmRE8AwEVPAGRHTwD+SE8AmEpPADJMTwDWTU8AcE9PAApRTwCkUk8ASFRPAOJVTwB8V08AFllPALBaTwBUXE8A7l1PAIhfTwAsYU8AxmJPAGBkTwD6ZU8AnmdPADhpTwDSak8AbGxPAAZuTwCqb08ARHFPAN5yTwCCdE8AHHZPALZ3TwBQeU8A9HpPAI58TwAofk8Awn9PAFyBTwAAg08AmoRPADSGTwDOh08AcolPAAyLTwCmjE8ASo5PAOSPTwB+kU8AGJNPALKUTwBWlk8A8JdPAIqZTwAum08AyJxPAGKeTwD8n08AoKFPADqjTwDUpE8AbqZPAAioTwCsqU8ARqtPAOCsTwCErk8AHrBPALixTwBSs08A9rRPAJC2TwAquE8AxLlPAF67TwACvU8AnL5PADbATwDawU8AdMNPAA7FTwCoxk8ATMhPAObJTwCAy08AGs1PALTOTwBY0E8A8tFPAIzTTwAw1U8AytZPAGTYTwD+2U8AottPADzdTwDW3k8AcOBPAAriTwCu408ASOVPAOLmTwB86E8AIOpPALrrTwBU7U8A+O5PAJLwTwAs8k8AxvNPAGr1TwAE908AnvhPADj6TwDS+08Adv1PABD/TwCqAFAATgJQAOgDUACCBVAAHAdQALYIUABaClAA9AtQAI4NUAAyD1AAzBBQAGYSUAAAFFAApBVQAD4XUADYGFAAchpQAAwcUACwHVAASh9QAOQgUAB+IlAAIiRQALwlUABWJ1AA+ihQAJQqUAAuLFAAyC1QAGIvUAAGMVAAoDJQADo0UADeNVAAeDdQABI5UACsOlAAUDxQAOo9UACEP1AAHkFQALhCUABcRFAA9kVQAJBHUAA0SVAAzkpQAGhMUAACTlAApk9QAEBRUADaUlAAdFRQAA5WUACyV1AATFlQAOZaUACKXFAAJF5QAL5fUABYYVAA/GJQAJZkUAAwZlAAymdQAGRpUAAIa1AAomxQADxuUADWb1AAenFQABRzUACudFAAUnZQAOx3UACGeVAAIHtQAMR8UABeflAA+H9QAJKBUAAsg1AA0IRQAGqGUAAEiFAAqIlQAEKLUADcjFAAdo5QABqQUAC0kVAATpNQAOiUUACCllAAJphQAMCZUABam1AA/pxQAJieUAAyoFAAzKFQAHCjUAAKpVAApKZQAD6oUADYqVAAfKtQABatUACwrlAAVLBQAO6xUACIs1AAIrVQAMa2UABguFAA+rlQAJS7UAAuvVAA0r5QAGzAUAAGwlAAqsNQAETFUADexlAAeMhQABzKUAC2y1AAUM1QAOrOUACE0FAAKNJQAMLTUABc1VAAANdQAJrYUAA02lAAzttQAHLdUAAM31AApuBQAEDiUADa41AAfuVQABjnUACy6FAAVupQAPDrUACK7VAAJO9QAMjwUABi8lAA/PNQAJb1UAAw91AA1PhQAG76UAAI/FAAov1QAEb/UADgAFEAegJRAB4EUQC4BVEAUgdRAOwIUQCQClEAKgxRAMQNUQBeD1EA+BBRAJwSUQA2FFEA0BVRAHQXUQAOGVEAqBpRAEIcUQDmHVEAgB9RABohUQC0IlEATiRRAPIlUQCMJ1EAJilRAMAqUQBkLFEA/i1RAJgvUQA8MVEA1jJRAHA0UQAKNlEArjdRAEg5UQDiOlEAfDxRABY+UQC6P1EAVEFRAO5CUQCIRFEALEZRAMZHUQBgSVEA+kpRAJ5MUQA4TlEA0k9RAGxRUQAQU1EAqlRRAERWUQD8V1EAlllRADpbUQDUXFEAbl5RAAhgUQCsYVEAUGNRAOpkUQCEZlEAKGhRAMJpUQBca1EA9mxRAJpuUQA0cFEAznFRAHJzUQAMdVEApnZRAEB4UQDkeVEAfntRABh9UQCyflEATIBRAPCBUQCKg1EAJIVRAL6GUQBiiFEA/IlRAJaLUQA6jVEA1I5RAG6QUQAIklEArJNRAEaVUQDgllEAephRABSaUQC4m1EAUp1RAOyeUQCGoFEAKqJRAMSjUQBepVEAAqdRAJyoUQA2qlEA0KtRAHStUQAOr1EAqLBRAEKyUQDcs1EAgLVRABq3UQC0uFEATrpRAPK7UQCMvVEAJr9RAMrAUQBkwlEA/sNRAJjFUQA8x1EA1shRAHDKUQAKzFEApM1RAEjPUQDi0FEAfNJRACDUUQC61VEAVNdRAO7YUQCS2lEALNxRAMbdUQBg31EA+uBRAJ7iUQA45FEA0uVRAGznUQAQ6VEAqupRAETsUQDo7VEAgu9RABzxUQC28lEAWvRRAPT1UQCO91EAKPlRAML6UQBm/FEAAP5RAJr/UQA0AVIA2AJSAHIEUgAMBlIAsAdSAEoJUgDkClIAfgxSACIOUgC8D1IAVhFSAPASUgCKFFIALhZSAMgXUgBiGVIA/BpSAKAcUgA6HlIA1B9SAHghUgASI1IArCRSAEYmUgDgJ1IAhClSAB4rUgC4LFIAUi5SAPYvUgCQMVIAKjNSAM40UgBoNlIAAjhSAJw5UgBAO1IA2jxSAHQ+UgAOQFIAqEFSAExDUgDmRFIAgEZSABpIUgC+SVIAWEtSAPJMUgCWTlIAMFBSAMpRUgBkU1IACFVSAKJWUgA8WFIA1llSAHBbUgAUXVIArl5SAEhgUgDiYVIAhmNSACBlUgC6ZlIAXmhSAPhpUgCSa1IALG1SANBuUgBqcFIABHJSAJ5zUgA4dVIA3HZSAHZ4UgAQelIAqntSAE59UgDoflIAgoBSACaCUgDAg1IAWoVSAPSGUgCYiFIAMopSAMyLUgBmjVIAAI9SAKSQUgA+klIA2JNSAHyVUgAWl1IAsJhSAEqaUgDum1IAiJ1SACKfUgC8oFIAYKJSAPqjUgCUpVIALqdSAMioUgBsqlIABqxSAKCtUgBEr1IA3rBSAHiyUgAStFIAtrVSAFC3UgDquFIAhLpSAB68UgDCvVIAXL9SAPbAUgCQwlIANMRSAM7FUgBox1IADMlSAKbKUgBAzFIA2s1SAH7PUgAY0VIAstJSAEzUUgDm1VIAitdSACTZUgC+2lIAWNxSAPzdUgCW31IAMOFSANTiUgBu5FIACOZSAKLnUgBG6VIA4OpSAHrsUgAU7lIAru9SAFLxUgDs8lIAhvRSACD2UgDE91IAXvlSAPj6UgCc/FIANv5SAND/UgBqAVMADgNTAKgEUwBCBlMA3AdTAHYJUwAaC1MAtAxTAE4OUwDoD1MAjBFTACYTUwDAFFMAWhZTAP4XUwCYGVMAMhtTAMwcUwBwHlMACiBTAKQhUwBII1MA4iRTAHwmUwAWKFMAsClTAFQrUwDuLFMAiC5TACIwUwDGMVMAYDNTAPo0UwCeNlMAODhTANI5UwBsO1MABj1TAKo+UwBEQFMA3kFTAIJDUwAcRVMAtkZTAFBIUwD0SVMAjktTAChNUwDCTlMAXFBTAABSUwCaU1MANFVTAM5WUwByWFMADFpTAKZbUwBKXVMA5F5TAH5gUwAYYlMAsmNTAFZlUwDwZlMAimhTAC5qUwDIa1MAYm1TAPxuUwCWcFMAOnJTANRzUwBudVMACHdTAKx4UwBGelMA4HtTAIR9UwAef1MAuIBTAFKCUwD2g1MAkIVTACqHUwDEiFMAXopTAAKMUwCcjVMANo9TANqQUwB0klMADpRTAKiVUwBMl1MA5phTAICaUwAanFMAtJ1TAFifUwDyoFMAjKJTADCkUwDKpVMAZKdTAP6oUwCYqlMAPKxTANatUwBwr1MACrFTAK6yUwBItFMA4rVTAIa3UwAguVMAurpTAFS8UwDuvVMAkr9TACzBUwDGwlMAYMRTAATGUwCex1MAOMlTANzKUwB2zFMAEM5TAKrPUwBO0VMA6NJTAILUUwAc1lMAttdTAFrZUwD02lMAjtxTADLeUwDM31MAZuFTAADjUwCk5FMAPuZTANjnUwBy6VMADOtTALDsUwBK7lMA5O9TAIjxUwAi81MAvPRTAFb2UwD691MAlPlTAC77UwDI/FMAYv5TAAYAVACgAVQARANUAN4EVAB4BlQAEghUAKwJVABGC1QA6gxUAIQOVAAeEFQAuBFUAFwTVAD2FFQAkBZUADQYVADOGVQAaBtUAAIdVACmHlQAQCBUANohVAB0I1QADiVUALImVABMKFQA5ilUAIorVAAkLVQAvi5UAFgwVAD8MVQAljNUADA1VADKNlQAZDhUAAg6VACiO1QAPD1UANY+VAB6QFQAFEJUAK5DVABSRVQA7EZUAIZIVAAgSlQAuktUAF5NVAD4TlQAklBUACxSVADQU1QAalVUAARXVACoWFQAQlpUANxbVAB2XVQAGl9UALRgVABOYlQA6GNUAIJlVAAmZ1QAwGhUAFpqVAD+a1QAmG1UADJvVADMcFQAcHJUAAp0VACkdVQAPndUANh4VAB8elQAFnxUALB9VABKf1QA7oBUAIiCVAAihFQAxoVUAGCHVAD6iFQAlIpUADiMVADSjVQAbI9UAAaRVACgklQARJRUAN6VVAB4l1QAHJlUALaaVABQnFQA6p1UAI6fVAAooVQAwqJUAFykVAD2pVQAmqdUADSpVADOqlQAaKxUAAyuVACmr1QAQLFUAOSyVAB+tFQAGLZUALK3VABMuVQA8LpUAIq8VAAkvlQAyL9UAGLBVAD8wlQAlsRUADDGVADUx1QAbslUAAjLVACizFQARs5UAODPVAB60VQAHtNUALjUVABS1lQA7NdUAJDZVAAq21QAxNxUAF7eVAD431QAnOFUADbjVADQ5FQAauZUAA7oVACo6VQAQutUANzsVACA7lQAGvBUALTxVABO81QA8vRUAIz2VAAm+FQAwPlUAGT7VAD+/FQAmP5UADIAVQDWAVUAcANVAAoFVQCuBlUASAhVAOIJVQB8C1UAFg1VALoOVQBUEFUA7hFVAIgTVQAsFVUAxhZVAGAYVQAEGlUAnhtVADgdVQDSHlUAbCBVABAiVQCqI1UARCVVAN4mVQCCKFUAHCpVALYrVQBaLVUA9C5VAI4wVQAoMlUAzDNVAGY1VQAAN1UAmjhVADQ6VQDYO1UAcj1VAAw/VQCmQFUASkJVAORDVQB+RVUAGEdVALxIVQBWSlUA8EtVAIpNVQAuT1UAyFBVAGJSVQAGVFUAoFVVADpXVQDUWFUAeFpVABJcVQCsXVUARl9VAOBgVQCEYlUAHmRVALhlVQBcZ1UA9mhVAJBqVQAqbFUAzm1VAGhvVQACcVUAnHJVAEB0VQDadVUAdHdVAA55VQCyelUATHxVAOZ9VQCAf1UAGoFVAL6CVQBYhFUA8oVVAIyHVQAwiVUAyopVAGSMVQAIjlUAoo9VADyRVQDWklUAepRVABSWVQCul1UASJlVAOKaVQCGnFUAIJ5VALqfVQBUoVUA+KJVAJKkVQAsplUA0KdVAGqpVQAEq1UAnqxVADiuVQDcr1UAdrFVABCzVQCqtFUATrZVAOi3VQCCuVUAJrtVAMC8VQBavlUA9L9VAJjBVQAyw1UAzMRVAGbGVQAAyFUApMlVAD7LVQDYzFUAcs5VABbQVQCw0VUAStNVAO7UVQCI1lUAIthVALzZVQBW21UA+txVAJTeVQAu4FUAyOFVAGzjVQAG5VUAoOZVAEToVQDe6VUAeOtVABLtVQC27lUAUPBVAOrxVQCE81UAHvVVAML2VQBc+FUA9vlVAJD7VQA0/VUAzv5VAGgAVgAMAlYApgNWAEAFVgDaBlYAdAhWABgKVgCyC1YATA1WAOYOVgCKEFYAJBJWAL4TVgBiFVYA/BZWAJYYVgAwGlYAyhtWAG4dVgAIH1YAoiBWADwiVgDgI1YAeiVWABQnVgC4KFYAUipWAOwrVgCGLVYAIC9WAMQwVgBeMlYA+DNWAJw1VgA2N1YA0DhWAGo6VgAEPFYAqD1WAEI/VgDcQFYAdkJWABpEVgC0RVYATkdWAPJIVgCMSlYAJkxWAMBNVgBaT1YA/lBWAJhSVgAyVFYAzFVWAHBXVgAKWVYApFpWAEhcVgDiXVYAfF9WABZhVgCwYlYAVGRWAO5lVgCIZ1YAImlWAMZqVgBgbFYA+m1WAJ5vVgA4cVYA0nJWAGx0VgAQdlYAqndWAER5VgDeelYAeHxWABx+VgC2f1YAUIFWAOqCVgCOhFYAKIZWAMKHVgBmiVYAAItWAJqMVgA0jlYAzo9WAHKRVgAMk1YAppRWAECWVgDkl1YAfplWABibVgC8nFYAVp5WAPCfVgCKoVYAJKNWAMikVgBiplYA/KdWAJapVgA6q1YA1KxWAG6uVgASsFYArLFWAEazVgDgtFYAerZWAB64VgC4uVYAUrtWAOy8VgCQvlYAKsBWAMTBVgBow1YAAsVWAJzGVgA2yFYA2slWAHTLVgAOzVYAqM5WAELQVgDm0VYAgNNWABrVVgC01lYAWNhWAPLZVgCM21YAJt1WAMreVgBk4FYA/uFWAKLjVgA85VYA1uZWAHDoVgAU6lYArutWAEjtVgDi7lYAfPBWACDyVgC681YAVPVWAO72VgCS+FYALPpWAMb7VgBq/VYABP9WAJ4AVwA4AlcA0gNXAHYFVwAQB1cAqghXAEQKVwDoC1cAgg1XABwPVwC2EFcAWhJXAPQTVwCOFVcAMhdXAMwYVwBmGlcAABxXAJodVwA+H1cA2CBXAHIiVwAMJFcAsCVXAEonVwDkKFcAiCpXACIsVwC8LVcAVi9XAPowVwCUMlcALjRXAMg1VwBiN1cABjlXAKA6VwA6PFcA1D1XAHg/VwASQVcArEJXAEZEVwDqRVcAhEdXAB5JVwC4SlcAXExXAPZNVwCQT1cANFFXAM5SVwBoVFcAAlZXAJxXVwBAWVcA2lpXAHRcVwAOXlcAsl9XAExhVwDmYlcAgGRXACRmVwC+Z1cAWGlXAPxqVwCWbFcAMG5XAMpvVwBkcVcACHNXAKJ0VwA8dlcA4HdXAHp5VwAUe1cArnxXAEh+VwDsf1cAhoFXACCDVwC6hFcAXoZXAPiHVwCSiVcALItXANCMVwBqjlcABJBXAKiRVwBCk1cA3JRXAHaWVwAQmFcAtJlXAE6bVwDonFcAgp5XACagVwDAoVcAWqNXAP6kVwCYplcAMqhXAMypVwBwq1cACq1XAKSuVwA+sFcA2LFXAHyzVwAWtVcAsLZXAEq4VwDuuVcAiLtXACK9VwDGvlcAYMBXAPrBVwCUw1cALsVXANLGVwBsyFcABspXAKDLVwBEzVcA3s5XAHjQVwAc0lcAttNXAFDVVwDq1lcAjthXACjaVwDC21cAXN1XAPbeVwCa4FcANOJXAM7jVwBo5VcADOdXAKboVwBA6lcA5OtXAH7tVwAY71cAsvBXAFbyVwDw81cAivVXACT3VwC++FcAYvpXAPz7VwCW/VcAMP9XANQAWABuAlgACARYAKwFWABGB1gA4AhYAHoKWAAUDFgAuA1YAFIPWADsEFgAhhJYACoUWADEFVgAXhdYAPgYWACcGlgANhxYANAdWAB0H1gADiFYAKgiWABCJFgA3CVYAIAnWAAaKVgAtCpYAE4sWADyLVgAjC9YACYxWADKMlgAZDRYAP41WACYN1gAPDlYANY6WABwPFgACj5YAKQ/WABIQVgA4kJYAHxEWAAWRlgAukdYAFRJWADuSlgAkkxYACxOWADGT1gAYFFYAPpSWACeVFgAOFZYANJXWABsWVgAEFtYAKpcWABEXlgA3l9YAIJhWAAcY1gAtmRYAFpmWAD0Z1gAjmlYAChrWADCbFgAZm5YAABwWACacVgANHNYANh0WABydlgADHhYALB5WABKe1gA5HxYAH5+WAAigFgAvIFYAFaDWADwhFgAioZYAC6IWADIiVgAYotYAAaNWACqjlgARJBYAN6RWACCk1gAHJVYALaWWABQmFgA9JlYAI6bWAAonVgAwp5YAGagWAAAolgAmqNYADSlWADYplgAcqhYAAyqWACmq1gASq1YAOSuWAB+sFgAGLJYALyzWABWtVgA8LZYAJS4WAAuulgAyLtYAGK9WAAGv1gAoMBYADrCWADUw1gAbsVYABLHWACsyFgARspYAODLWACEzVgAHs9YALjQWABc0lgA9tNYAJDVWAAq11gAxNhYAGjaWAAC3FgAnN1YADbfWADa4FgAdOJYAA7kWACy5VgATOdYAOboWACA6lgAGuxYAL7tWABY71gA8vBYAIzyWAAw9FgAyvVYAGT3WAAI+VgAovpYADz8WADW/VgAcP9YABQBWQCuAlkASARZAOIFWQCGB1kAIAlZALoKWQBeDFkA+A1ZAJIPWQAsEVkAxhJZAGoUWQAEFlkAnhdZAEIZWQDcGlkAdhxZABAeWQCqH1kATiFZAOgiWQCCJFkAJiZZAMAnWQBaKVkA9CpZAJgsWQAyLlkAzC9ZAGYxWQAAM1kApDRZAD42WQDYN1kAcjlZABY7WQCwPFkASj5ZAOQ/WQCIQVkAIkNZALxEWQBWRlkA+kdZAJRJWQAuS1kAyExZAGxOWQAGUFkAoFFZAERTWQDeVFkAeFZZABJYWQCsWVkAUFtZAOpcWQCEXlkAHmBZAMJhWQBcY1kA9mRZAJpmWQA0aFkAzmlZAGhrWQACbVkApm5ZAEBwWQDacVkAdHNZABh1WQCydlkATHhZAPB5WQCKe1kAJH1ZAL5+WQBYgFkA/IFZAJaDWQAwhVkAyoZZAG6IWQAIilkAootZADyNWQDgjlkAepBZABSSWQC4k1kAUpVZAOyWWQCGmFkAIJpZAMSbWQBenVkA+J5ZAJKgWQA2olkA0KNZAGqlWQAOp1kAqKhZAEKqWQDcq1kAdq1ZABqvWQC0sFkATrJZAOizWQCMtVkAJrdZAMC4WQBaulkA/rtZAJi9WQAyv1kA1sBZAHDCWQAKxFkApMVZAD7HWQDiyFkAfMpZABbMWQCwzVkAVM9ZAO7QWQCI0lkALNRZAMbVWQBg11kA+thZAJTaWQA43FkA0t1ZAGzfWQAG4VkAquJZAETkWQDe5VkAeOdZABzpWQC26lkAUOxZAOrtWQCO71kAKPFZAMLyWQBm9FkAAPZZAJr3WQA0+VkAzvpZAHL8WQAM/lkApv9ZAEABWgDkAloAfgRaABgGWgC8B1oAVglaAPAKWgCKDFoAJA5aAMgPWgBiEVoA/BJaAJYUWgA6FloA1BdaAG4ZWgAIG1oArBxaAEYeWgDgH1oAhCFaAB4jWgC4JFoAUiZaAOwnWgCQKVoAKitaAMQsWgBeLloA+C9aAJwxWgA2M1oA2jRaAHQ2WgAOOFoAqDlaAEw7WgDmPFoAgD5aABpAWgC0QVoAWENaAPJEWgCMRloAJkhaAMpJWgBkS1oA/kxaAKJOWgA8UFoA1lFaAHBTWgAKVVoArlZaAEhYWgDiWVoAfFtaACBdWgC6XloAVGBaAPhhWgCSY1oALGVaANpmWgB0aFoADmpaAKhrWgBCbVoA5m5aAIBwWgAucloAyHNaAGJ1WgD8dloAlnhaADp6WgDUe1oAbn1aAAh/WgCsgFoARoJaAOCDWgCEhVoAHodaALiIWgBSiloA7ItaAJCNWgAqj1oAxJBaAF6SWgAClFoAnJVaADaXWgDQmFoAdJpaAA6cWgConVoAQp9aAOagWgCAoloAGqRaALSlWgBYp1oA8qhaAIyqWgAwrFoAyq1aAGSvWgD+sFoAmLJaADy0WgDWtVoAcLdaAAq5WgCuuloASLxaAOK9WgB8v1oAIMFaALrCWgBUxFoA+MVaAJLHWgAsyVoAxspaAGDMWgAEzloAns9aADjRWgDS0loAdtRaABDWWgCq11oARNlaAOjaWgCC3FoAHN5aAMDfWgBa4VoA9OJaAI7kWgAo5loAzOdaAGbpWgAA61oApOxaAD7uWgDY71oAcvFaAAzzWgCw9FoASvZaAOT3WgB++VoAIvtaALz8WgBW/loA8P9aAJQBWwAuA1sAyARbAGIGWwAGCFsAoAlbADoLWwDeDFsAeA5bABIQWwCsEVsARhNbAOoUWwCEFlsAHhhbALgZWwBcG1sA9hxbAJAeWwAqIFsAziFbAGgjWwACJVsApiZbAEAoWwDaKVsAdCtbAA4tWwCyLlsATDBbAOYxWwCAM1sAJDVbAL42WwBYOFsA8jlbAJY7WwAwPVsAyj5bAG5AWwAIQlsAokNbADxFWwDWRlsAekhbABRKWwCuS1sASE1bAOxOWwCGUFsAIFJbALpTWwBUVVsA+FZbAJJYWwA2WlsA0FtbAGpdWwAEX1sAqGBbAEJiWwDcY1sAdmVbABBnWwC0aFsATmpbAOhrWwCCbVsAJm9bAMBwWwBaclsA9HNbAJh1WwAyd1sAzHhbAHB6WwAKfFsApH1bAD5/WwDigFsAfIJbABaEWwCwhVsASodbAO6IWwCIilsAIoxbALyNWwBgj1sA+pBbAJSSWwAulFsA0pVbAGyXWwAGmVsAqppbAEScWwDenVsAeJ9bABKhWwC2olsAUKRbAOqlWwCEp1sAKKlbAMKqWwBcrFsA9q1bAJCvWwA0sVsAzrJbAHK0WwAMtlsAprdbAEC5WwDkulsAfrxbABi+WwCyv1sATMFbAPDCWwCKxFsAJMZbAL7HWwBiyVsA/MpbAJbMWwAwzlsA1M9bAG7RWwAI01sArNRbAEbWWwDg11sAetlbABTbWwC43FsAUt5bAOzfWwCG4VsAKuNbAMTkWwBe5lsA+OdbAJLpWwA261sA0OxbAGruWwAO8FsAqPFbAELzWwDm9FsAgPZbABr4WwC0+VsATvtbAPL8WwCM/lsAJgBcAMABXABkA1wA/gRcAJgGXAAyCFwA1glcAHALXAAKDVwApA5cAEgQXADiEVwAfBNcABYVXAC6FlwAVBhcAO4ZXACIG1wALB1cAMYeXABgIFwABCJcAJ4jXAA4JVwA0iZcAGwoXAAQKlwAqitcAEQtXADeLlwAeDBcABwyXAC2M1wAUDVcAPQ2XACOOFwAKDpcAMI7XABmPVwAAD9cAJpAXAA0QlwA2ENcAHJFXAAMR1wApkhcAEpKXADkS1wAfk1cACJPXAC8UFwAVlJcAPBTXACKVVwALldcAMhYXABiWlwA/FtcAKBdXAA6X1wA1GBcAG5iXAASZFwArGVcAEZnXADqaFwAhGpcAB5sXAC4bVwAUm9cAPZwXACQclwAKnRcAMR1XABod1wAAnlcAJx6XAA2fFwA2n1cAHR/XAAOgVwAsoJcAEyEXADmhVwAgIdcABqJXAC+ilwAWIxcAPKNXACMj1wAMJFcAMqSXABklFwACJZcAKKXXAA8mVwA1ppcAHCcXAAUnlwArp9cAEihXADiolwAhqRcACCmXAC6p1wAVKlcAPiqXACSrFwALK5cAMavXABqsVwABLNcAJ60XAA4tlwA3LdcAHa5XAAQu1wAtLxcAE6+XADov1wAgsFcABzDXADAxFwAWsZcAPTHXACOyVwAKMtcAMzMXABmzlwACtBcAKTRXAA+01wA2NRcAHzWXAAW2FwAsNlcAErbXADk3FwAiN5cACLgXAC84VwAVuNcAPDkXACU5lwALuhcANLpXABs61wABu1cAKDuXAA68FwA3vFcAHjzXAAS9VwArPZcAFD4XADq+VwAhPtcAB79XADC/lwAXABdAPYBXQCaA10ANAVdAM4GXQBoCF0AAgpdAKYLXQBADV0A2g5dAHQQXQAYEl0AshNdAEwVXQDmFl0AihhdACQaXQC+G10AYh1dAPweXQCWIF0AMCJdAMojXQBuJV0ACCddAKIoXQA8Kl0A4CtdAHotXQAUL10ArjBdAFIyXQDsM10AhjVdACo3XQDEOF0AXjpdAPg7XQCSPV0ANj9dANBAXQBqQl0ABERdAJ5FXQBCR10A3EhdAHZKXQAaTF0AtE1dAE5PXQDyUF0AjFJdACZUXQDAVV0AWlddAP5YXQCYWl0AMlxdAMxdXQBmX10ACmFdAKRiXQA+ZF0A4mVdAHxnXQAWaV0AsGpdAEpsXQDubV0AiG9dACxxXQDGcl0AYHRdAPp1XQCUd10AOHldANJ6XQBsfF0ABn5dAKp/XQBEgV0A3oJdAHiEXQAchl0AtoddAFCJXQD0il0AjoxdACiOXQDCj10AXJFdAACTXQCalF0ANJZdAM6XXQBomV0ADJtdAKacXQBAnl0A5J9dAH6hXQAYo10AvKRdAFamXQDwp10AiqldACSrXQDIrF0AYq5dAPyvXQCWsV0AMLNdANS0XQButl0AErhdAKy5XQBGu10A4LxdAHq+XQAewF0AuMFdAFLDXQDsxF0AkMZdACrIXQDEyV0AXstdAALNXQCczl0ANtBdANrRXQB0010ADtVdAKjWXQBC2F0A3NldAIDbXQAa3V0AtN5dAFjgXQDy4V0AjONdACblXQDK5l0AZOhdAP7pXQCY610APO1dANbuXQBw8F0AFPJdAK7zXQBI9V0A4vZdAHz4XQAg+l0AuvtdAFT9XQD4/l0AkgBeACwCXgDGA14AagVeAAQHXgCeCF4AOApeANILXgB2DV4AEA9eAKoQXgBEEl4A6BNeAIIVXgAcF14AthheAFoaXgAA</prop>
				<prop name="Temps">REFSWgAAZ9YCAIBn0f+kcD0K1yNAQHuamffwWUBAcfDw/6MQQUAUrkfh33oUQkAzDgFTQ9718zlEQGYeASZF+v30RgUD9EZAXI+/wvUo3EdAAABw7z3KSEA3AVyvSXZFA89K/fOwS0D/8e9wnUxA6fKATUD+7vJjTkDsUbge74VLT0A/AQoXUN7184lQQCk2ARhR20B7BgGKUV0D/VH2/fNwUmUD4FJAw35IAI9SU0CF63cA28VTfQM3VG0Dw1S2BQM0VR0DplWNBFbuhQRWQEgJAK73VrYdA2ZXBQPUV/X0WK7NBFhAH74CWcUEWbb1AxdZtQPiWL0Dpe1YBQNkWA0DE1hA3fa4AMLlV7UD0lfXQM3MZxFXlQPKVx1AeADrUchsH34dhhUiHgLGpB+uFQYCxMQftgIJwtwf6fLA9B8GLxgvIiECXgK9NCcuL1AvYi90J3YCQbuEL5YvqC+6KfbyubwvAMYtzi3uLQ4/ID/6L0Q/Pj8IaD9SOfYCt4Q/jj1+P6g/ANI/vD/2PwhPyj8sTz5PwD8AWk9kT35PeE+KT5xP7j+wTwDCT/RP1k8QXzpfLF8mX0hfAGpfhF9uX3hfql/UX85fwF8AAm/0Xx5vOG9Cb2RvXm+gXwCib4Rvrm/Ib9pv/G/ubwh/ADJ/HH8+f1B/en9sf7ZvmH8Aqn+8f+Z/+H+SfxSPLo/IfwAqj0yPNo8gj2qPlI++j9CPAKKP3I/2jxifKp8Enz6fUJ8AWp9kn36fiJ9in8Sfzp/onwDinwSvDq8orzqvRK9er7CfAHqvlK/un4ivsq/cr+6v+K8A0q8cvza/SL9avyS/jr94vwCiv6y/vr/Iv9q//L/mvzDPAELPFM9Oz2jPWs+Ez3bPkM8Ams/Ez97P6M8C3/TPJt/AzwBa33Tfbt+A30rfpN+u34jfAJrf1N/m3yDvAu80787fWO8Acu+E76bviO9C78zvtu+Q7wD67wT/5u8I/1L/PP8O/yj/AGr/rP+W/7j/gv/0//71RgNqJCSAJCRAdCT9VpUDbbr0BHdWfQMnVoUTu+hVlQOqVUD3AUfbcVWFEzhVHRP+VLZVE8VUnQONVPUDR3dUQFKGERFUQDcBtz3aU80Do1OdA2q1U9UEU2UT/FJ9BFK2lQOBUs0jSVI1ExJ7UkBYEPUo3FEFE9ukUXUDblElFFFAbXE2AQBRZRO8UE0T24NQdQNOUP0DF1B63RRP/QNXT0Ap5gGr6E4lBE41BE3VE5StTQ0TLE2tFExFI2BtTOUD/Es9A5pL/QTVS0UkSm0USqUDA0q2nQOqSeXzh0mlGwdtSn0jfUpVAxhLVQO3WEtA7wEUboQUdyzkF5YCcUs9E2j8F3cBAx5lDC/+HyAvKiHeFUYtAF4v4BP2FW4v+BOWL6gvuikCFhJzzCfGL+gv0iHmHeYVAP4vKD8SPzw/Xj9wP4I/lD8Ipj/oEz4CerQ/1j+4P8o/APw/Hk8ITxpJFkVWTTZPYE8Aek+MT55PWE+yT9RPbk/QTwDiTxxfPk8oXzJfbF9WX2hfAJJfpF92X9Bful8Eb75f8F8AKm9MbzZv2F96b2Rvlm+obwC6b8Rvxm/Qb/pvFH/WbzB/AFp/bH9Gf3B/en+sf55/qH8Aun/sf95/8H8KjzSPVo9ojwBKj4yPno/4f4qPtI/Gj+CDWnbzS+0DdEwlJE0lJG1OZRNmT90TLlAFE23ALBQyUVUDqFGFA9sdUo0TkFINIwVT2kUEUz0D6lPlA3xUth0D71RlA2FVFRPTbVXtA0RWpQOzVmUDbSEkBJBXDSMVWN0T235YZQPhWA0jJVnWLRMiWT0D+sSUwVi27QOEWKUDM1h9A/VNVy0T0ldlFCQEwBSvCC4TLKeWAsE8pxatRq9orwRyoTYCvYSnfq+gr7KvxK8N7BAghbvcr+6vAL8SuTT+9d4SjgSkQld1BDwPrP4DVAT4VQ0UVSUEVbJ18zl0B/7yx1R1A461VNUUVAUTIFQ9FFNKZQOxdJRstAd2A1JVA2nIVJc+EljcBCJSDbPJ6+wPPhI4BBcOsstQVg0jlVCFA10kFCcsH7LeEu5EFxYSE049E6itTaUDQ01Fs9p0FFxpTF20hBSX9CQzSx0Dq89K9RRKDRMMzBS4ZKwXHgNJpcaeAopKDbMFCwyUVNwfziVOLQ4lhpMAFN8OLzgvSt9UL27fgN+S3wCML44v4C/SL9zf/t9QP0o/ADTvRu9Y7yrvfO+O7yiPou8AtO/uj9iP2u/0777vIP/q7wA8/zb/UP9y/5z/jv+o/8L/ALT/zv+g/wIPHA/m/0APKg8ATA92D4APcg+kD14PEA/yDwDcDwYf+A8iHzwfRh9YH2ofgHQfhh+gH7IfzB9m7W6zS7Z9s95LzcOqTIWToa1NNbOiTiUkT1XUULalw9xQfbNOUQ2kUbR1tOy0q1SUIFN145NmbCQjVIXEhLQHVV3D23hVzcPqVe2zW1akFcRctDg8p0ayKuyUlGLslPT8lNOQtsIXWaW0tVg1s7LsJGJYnbRYtgWT6Velw8xX9bPEADyvLqUWNRY1Lq02r2CrXq8AgD+ar5Q/tj/IP9Kv7DfmP6gITxJBBpNXvcRXhZNxqqyUMAw07ES0qky0Z6ZUtCdWlSamwqyMlGNtVXWTLFWFk/FUzcNbulRdM4FUBZNJlETNEYxE2lOFxMS0XlO2zbMoU62T8FJFtFLaZcOD7LRLUvWzFFLalcRRtcOXUV0zYVFWzcMqUXXj8zwkvBzEtYVEJVAFkwlQJZOmtU91kzxExM5OZcNjzU4lw/1NxSQclChNFi3TpUw1tEwNJgYldrKtGfQUt0o9xErdlElaBZOZxMSMSeWUSe2zLSvMxKpKpZRLJcR07wC23QbfIN8y3zzfTm9g36LfAIRvlm+oa/bNtm3Wb+hv+m8A7F8Of5gPQn9Uf27vYH+KfwDsH55/kH+yf9R/5n/wf9ofACSP/n8Yj2KPVI92j4iPUo8ApI+uj8iPuo/0jxafKJ8KnwA8n06f4I/yj5SfZp+Qn7qfAMyfdp/Yn+KfHK8GrxivOq8AVK9mryCvkq+kr7avyK/ar6z0pw5Ci0ulxEy1w+dtTDVj5U21wydPJcPTDVCVRCzE9zwkbFFK1bPg9LRUzLdWIlnEtGvOU/0jQJy0sFT1s9MkVf1ElLQHVER3Vmp1cwMsRG+8JNpXLcPLR1hdJFiFJNwkJ1mWDSMOWRXT0cQnZsJTVVhVxFgV0+G8JMpMPwAmzzjPSs9cx24/cM+KP6w/AK7PwM/SzxRP9s8I3xpPvCRVmjREYTxEIOTE3UxEbZpURFdWjSMYVg00rVW1s49VTSNWbEQcbVXFI+RU5VOtVDVja3VURUM8hCT3U7Wzbb/ERIhTVcNSU9VDrRpsJONSldRSTSN2tmQkMFINU/pRVcRRatVDily1UUVTHFHVI2vlUC1EUNVDalDdQ60zNFT5T71UT2UkT7ZdM7FOpbNHTg3ETWrlVE1FtExdM5FMDVTRTE0kPGfeQgMcZKFKLC201FTKSf0jkLznb1Kb3EkNU0pKpSSkVDcAZGfOjf5VDm0WbyhvOv9kbwBe/3Bvgv+U/6b9/lX+XXZ1AP5V1v3e/f7/GH8aD/TvHn8AOA9KD2wPjg+gD7IPxA9+rwB4r+oPBB9GrxgfMh9MH14fACgfch+MH/YPgB+qH8wf3h8AyB+SHxwvLi9AL1IvbC+GLwB4L/oflC++L7Av2i/0L+YvABA/Gj88P0Y/YD9yPyQ/jj/AqC+qP9w/lj/AO29SnEumhVM+TG1W7uNODVNqakxULjTko0S0F1G9VM1RtbP/UeXWPvIFU6SltMzU6rxFpETRjLRE1nzUtlVtVFbdQ7NWTN1URNSQV/XUXMRi1LRLx1gNUxrct+7i+AzEtcH0tIT0tERYbURYBm0D11eN5GTPfsVWz2DLAIbPgM+az4xf5sWWX9jP4s9A3FfWX+hfGt8cb6ayt7xHtMbTPNQRBGTNVm2zibVWZbNIXNT3VYXjusVVdbN+jNSbQCdCDFVWfQPTVIXjmoy0ZKTUKxxUjePmtNSvdEe+8mtBU4XjCsTU0lJt01ucUm0DV1K1sx9stGvpUVXkUd3je1H9s61DVEQMURVUUCXzka1Q3eNbUD3zJSzk2rY8RG5PJfMBT30Dk7VOJUROPfOlTRXjPBZ05NdMtbRMFbZuc0T0zUVE9OVKTbTc5AtKtv1DtEn9s4NJdbOezUm1s+9J7eS05OpKArWzT8z/fgWm9Wb9Hv8w/wBS/1SPbv8Qi6b/mI+y/+T/AMaP6P/6/wSfbg8oDxKfTJ8ARp9wn4KflJ+mn7ifAk/UnwDOn/A/yp8Mrx6vMK9KrwSvADavcK+Cr5yvrq/oP+qvxK8A9q8Av2KvNL8mv1C/er9EvwA2v3C/sr/Ev36/+L/avxTPAOa/GM8Kz0zPZs94z4rPlM/Aps+4z9LP5M+WtW5SgEu2XWO5S8VDqkyl5E3WRVOiTjXUTwXjSlC2vePAUEVTMlG906jaBOQ69GSvUhVzI1O2VZOXU11jCVQV43xlVNV0VC2EjGTsVaWDW15WhXPPVnV0V+3jW6hXlWMTWI3UWE3T2+BYHeMlWR3jFVk2VZPnWE3jsFi99ATktTHk1PVMVNJX/UPEAExfVlUm7SbvYOsuX1hfkl8AtF+27a7v0F8ib+TvDv8g/9Qq8S6CsWTkgmTkQlfWzXP+ViXDumxkZ1baVZMnZGToVeVjrFXWLYNxVWVjOHxk/lRa5dPFjESBVF1jSYxErRGM1NxTRURTjWNstVP9QzSERP5ShYO4tnTUg1Il80tS/UMU1VK99FH9Q6RcRG9RtoWDOFGVY/NQ5WO8ljx0hVDNc05MRVTUwrVP7WRPhYPoThVzYy1OXWP5TU3TkCxEK0BaBvNMjWNcTGVj+GSUa5NLZWMYLMS3Su1khUoV5Ek11MR3vnUec0pWpYOuSrVESwXzXWSfAAaPII8yjzwfPo9oj3IfrI8Ahh+oH7KPzBf2fe6P2I8KnwAcL16fmL9SLzQvXi+IL5ovAKwvvi8wzyrP3C/uLwA/Ej8APD/+zyA/Qj9UP4Y/cD+CPwCsP8bPsD9qPwxP5j/4PypPAExPPk9ITzJPhE+WT6hPGk8AxE/GT/BP0k8cX0ZfKF86XwB8X45fWF9qX6xfxl/YX7JfTPxXJvKLS4125nNMXQSofARjAIbi4lwEaDwE3oosBGwEdOEkdPNg/lLKbVK1Ez5TXXOzUz10bVSdE5hUjfMoVa3zbZmkZAlWrfN5Vl0El1ZAZsZhVmTn/lIqtVjlBFhl8wdZZfMnbVnNcw5ZtRPeWC3UtVhd42IMdCJYhXPfAtRkylTvjuVe71B/Yn+M7wDO5X5/qO/C77R/1n/g7/rvUPx/Ho8wi/bSpzz0caR0VTAMhN1c9Jq0ZFm8ZG0YXPTaVZXTn1WdA5tjVSXTKlVlZLz0rLVUdSRUXWM8VNXzBLK0hMx81z4CXlP9UxpqhGTj9PSr/PR0Uj0Daz5SZSMHbNTPUWXz25dRZXNSUbUTHlFm5dPlUOUERAR3UC0Ta0FQhdRQxWOmT8Vz2yBPZWOxTmXzR05qvfRN9YRNldMPTTUDi6VM/YRMZXQsF8ZyALb0BJ1KDYM9SsVz4G1J5dOVSWXzh0m99E1JtRNOSrXUtAQ3VBcALi94Ix4fMBs2H0ivYh9srwCeH5Cvoq+0r84fyKvmHwgvAAq/HL8Grzi/ei9kv3a/iL8Amr+sv76/0L8Kb+y/5r8IzwAazyzP9r9Qz0LPbM8uz6DPAJrPxM+Gz8jPws8U3w7fON8AKt9M317f4L/6z5Tfdt+Y3wCy36Tf5t/43wrvJO8270DvAFLvbO9274jvou/E7w7v0N9o6u8M/87ynPTkOkztBNlN7QRkBCNPDYMNUGyl9DQEFVH144pRNaNZAfSHrgLnUm2EU8WGWv6DVA2DzVT9hFVlc22yjIQjVu3zk1adA7MDVxUEJHTaV7WjXm1YzQPDWM2TFVmNZLVZZWMB9GTOWGVjkdbk9FNYxfRYZSPXVwKdY8h0f2Z/eHMufWYPeHMAjn+If5IP7H+2D9gP6g80j6j2DzCPMh9XXWOcTIRhakyEERwUzbRkiVadY2FItGSzYHZjhISPVcVkbVW1ow5VvYPUVLWj255UVZNmVB1zL1S2bZP3Ux1zv1OVg4o2hGRDU3WTDFOlFPyErZ589GdSVYRSlYP61hyUwlEdE30UlEdRaoWUUYWj2FT0oVD146tqUBUDM0yU+WSUca1PJaMFT82ETl1jLG1ONaPBTR0TXU2tg1vzTF1jjExlYxE0ZK2ofKRISy1kSlWThrVKFXRKlYPKSZUkSdT1FMyU9dQkbOyU70oCJaNFfKcmvbalHq0mrU6vAFiveq90P4avmD+qP7w/xjUA7q3Gr+ivAr8cT06/OE+K3wBkT3ZPiE+aT6xPvk8A/7rvANRP9k8IXxpfJF9OXyBfal8APF9eX4BfEv+sX85foF/KXwD8XyZvOG/yX0RvTm9gbxpvAJxvjm+wb8pv5G/ObxB/2m8AJH8uf0h/Wn98b25/gH/6b4Ccf55/sH/afwyP5nV+ErlqTEVMJaRNFQNjTrUUbU91kyxQ7SO8UG0D2zJRvYOkUTUTG1LWxTOOUsX0U82TdVO2jTPoUy0DeFQ1E+vWnPRdVTWj0az0QlayZZRWXZTc9I5XNYMTvVh1k3xYQHEeEeDZWMUkBAQeWXXz9FhMHRTshIBYBSTk9POsBAHQXA8+n1CfYp80D6YPoA8AsgnOD8APwp8cHw4dNh8gr6oyr1clI7e0lJB0lELNV6Xz/lZdhHwUeVbatXM3dBT4VSXzvFU2LZOAVS0DOFVlpMQUbcek9I5ULQNYVO2DUyBUlYZOQrPkFGzsFM00lPT+Uq2kBCSQUhaNM1hSxaRSpYRsh6bytW40JDgUJAJRfRPJVlz0lVCFJFC1cydkhK3CbCRXT5WETpWkTrLdhE6lJESEQ03V9EymJfNcTIWk7HSXTEQzrUvNE89K9TRK7SMMbUotA7hJJSOHSc0Ts69JnSTMJIpKNaMLBUt181TMN0ZNHj8wP0I/AFTPXj94z5I/nM+uz8DP2j8A5D8eTwjfKk8c305PSE+KfwBU327fmN+q37zftn/I39rfAATv9t8Y7yrvPO9W70Dvcu8AlO/2f2jvuu/M79bv8O+q7wAM/yb/OP9a/2z/Dv9Q/6L/AJT/tv/Q/8r/5P/2/wgPEg8AJA9OD6DvKg9kD34PsA+SD8DED84P8A/qDxQXjrKDS2r9g97MxK48hKVNvSNrpk49w+VstGhQNRTVUO2DUGyExDy0OVJK5bRShZMh1KeOgiXMpJuYVHWjCVWVBIyk7LVVhSRWDZPNVr0jVix0l5YCKlgFw5TsFAuQtiYiJ1m1IxpZpYRYajWDo+wUZOwUJFilhALUhM40n6aVbp02nTafgCsArp+gL7Iv7J/Wn9Av+i88r7AePzA/QjmusqdXRcNx2qSUMQw07VaVA6pW1v0TZ1aNwyiEpOhVtoUTn1U1g2NV9bMqtpw081T1s7pUhZOBaqwUSbw0EbSkzlOttFrspF6chChTLZPwBLSzuFItFBS0S1L1Awe2hBTPUf0Tl1GFk2HFUaU0Ua00XIeOgoVQVkXDQVCtFFD9E6dUhFs8T+2D0E59NE4Nk6v9Te0UTd2ETfWzqi1MTYNGTH0j4iwXDjJtHRQUukotk2BKVRRtSf2DnknNs4xJRcO1wdy0J/S0qkpFwyECvERdhN8ezzDPQs9UX27PAHhfks+EX8bPwFvuzzjb1lUANt8IbxpvLG923zhvcg90bwCGb5hvSm+sbw4fqG/Kb/RvAAZ/GH8yfzx/zm9If2p/dH8Aln9Yf6p/zH/Wf8B/6n8UjwAmjziPgn9Uj2aPQI/yf5yPAMaPuI/Sj9yP9o94jxKfNJ8ALp9An2qfdJ+Wn4ifqp/Un2Ben9ifyp8Mrz4yi0vNtK1M/RPnTAVUTo2zI6VP/bRQvTRUtPdERGytUeUj4FFFU1UUROfFUsUzWeyk2zBuEkBUVn0jslQlJFUlRFWtFJVWrbRWnRMFXDefst9tV61TSFjlI7BY9bNbClnFMylZ1aRZ1TQs7BeOslNY7bRY5abWsgHIjC/mJX4vSCtOLbYvmL8Aqr+8v/4v4L/yv0Q//r9AP2Q6ycYyuTzH5kKcV500alw0ISTE3XQ0mlaVpGp8NAd0NMrEFI1V9ROtVLQUGlW9M+G0NKq1VL1kVDXDK1RVo/PZUyXEnBSFU4UTT1NmrVMYU7XElKSpUkVUtVK9Uy78NPhRdUPAbVGtU4hRrUNSUW1D2xxRnRPlUM2zoFBUXRZmM1CNM/hcFIhsRNMcTz0UfERHVBTFTarFFE1tpEy9M5GkRCaypETGZFdWogNLpTOKhUrNxEodRORH5kW+YtNW7ERBSlWjw8xEQGRXAC5vKF86X0zvfl9w74LvxF8Apu+479JZ1l32XfZf+O8i7wAs/xZfwG9S/3T/bv+Y/6r/ALz/zv/g/6Kf9P8GDxgPKg8ATA82DxCvIq98D34PqA+6DwDED74P2A/qDwQf/g9AHzofAGwfZh+AH5IfpB+2H8Af0h8A/B/mHxAvIi9cHz4vUC9iLwCEL5YvgC+yL7wvxi/4Lwo/2Nwv3iWHMpxLDbM1TFSV1uYzTqVDZmxELGSkbaFspBdR3SOKUe3DW/9RveOOUo3zA+TEy3VT3SPq5DXMNNFUbKWkpMS0Va1DQlZlo5uxVs2zIFeNNDy0+NZktGJY9UPH/KQaWZatQyJZHdRY7UQctITWHLREWJU0WJ0j11cAtdSEv16/cLtuvVZNvr+oTwDKv8xP3k8gzxLPBF8mXzhfVEpZjsK3vESQZERS5KTVD3TEzYTEicykN1baZdRVXcO8VSXTgFXWnSNHVb3jDqTE1FTWveOeVD2zWLw0IFRWlePoU43zs6Q0euRUa0NTtVRTrdPWUmVU1hzUWFINRFJFU+tRNlWjs1EVU31RhdSENNsPUUVTy1C905VQbJXUbKQnUF1D4k+dNNZs1AhPfcROHbMUTrZdw6xNvdNFTX2kTLY9s3hMDbMVTCXTsFY0pEtLvVRKnSRKtWRtSj2zuElVo4NJBbNrmUllo/Hk1GxKjcSBS+3ExOdeDTbtPu3eomEAVO9W74jvku+Uf65/wH/S7wDkfxb/CP/6fyyPRv9Ij5L/AGSPZo+Yj3KPrI/mLyA/oi8A/I8GnxifKp88n06fYJ/qjwB8n36fiJ+yn8yfzp/Yn+qfABSvDq8gr0qvXK9mr3ivQq8ApK+2r5CvAq/8r96vCL8ivwAsv0a/WL9iv3y/Xq+ov5K/gMS/xr/4v+q/DM/evVYy3rbMdK5MvdOlTb3ETppdQ6KEZEpQJdRsZDLZUbXUfDQ6Uu3Dr1LW3eMhU1VkUwXTCVS2ZTN8VBVT7VTl03y2tFTuVcVDYFb909HW3DRAVyXDqlxUF1hapVRYJcP6WNXUWVUzax5ZvcRYvdO1WK3T23ZYxdMzWJ0z9VcC5dPMlE++TXZPiEtm3X7fAKjfut/ETxZV1t/4TxJfHO9ILu9A64ZSuVTnVnKxZERtgmREQldVM/5W7cTVVg1zZ4xUJ5RU6FVa7cRVFXNvVS3TNpxUbfzMVLhU7dOAVD1kWszkEMxU2FNtNFMFQ7NqU33ErDTuUj1Dt9acxIFS9WNJHGQSUlYFQ9pRZcRRBXRR5WPbKFFVc/FQJcO6UNa9g4NQxcNMVGQVULZVM75PvYNTTwVDyllOVTaGUvlNdcOQnGRTJU0V5KxkWKxk+CTHqu4yGCzEt9RkV9xk9Y1JDXOnSW3k7PcOcidVSlXEShXjHcz0WLyPAC5/SHtODVZ/eHt2f6h/on8AtA/GD9h/8nHOBTaPGIsGHwAYHzofJA9OH9CPgh+UH6YfALiPsh/cH96/6B8SL/QfFs8AAC8yL1wvHi94L5IvpC9GLwDAL9ovzC/2Lwg/Ij80Pw4/AOgvcj+MP1Y/mD+qP8Q/1j8AsD/yPxxPBk8oT0JPVE9eTwBwT5pPjE8uT7hPwk/kT/ZPhABf0k9L7WREz1bFLtKmqGTHrgN09N50xFBE9MiwjM+ezabz3FSYVF3DCjC85MvP3cbOAj5XhcTM1NswWOVjmFitA/hYlvVjKVm1wxwc13bistVYjWNkLGQiFGTpVxbNA85XjWPEzN+W3ZbdAHbdnt+ob9LfxG/Ob/jfAn+ARO8mfzh/Su9Md55TZORxxPxVRNTshO+W7c5SrFVaTQRVLfMqVcUT88RUS7pUFfRUHfTUdBG0xGvcUw3zlwT0XlMFBK1TZdPwUlX0UkVUUtZFc0tSNWMUnFTPUbYFA5dRLRNhUb10UdTFdGT0vGz0hXT0TlBqrcRQZVRPtcM8T01kbU5FU2NOFXP9TTVjq5RNrQMoXMVMdeRMlE1WzuNLHfMZ1P8G00naHfOZ7PSHSU0DxUlqDdRKXcRKZQMhSxVzAV0sF74dPg9YD2oPdJ+ODQCWn7APup/Mn94P8A8qGS4fACgfKq9Er7YfWK9qr4Svjq8AkD/Cr9Sv5q/4r4I/DL8OXwAwvxq/TL9mv0i/kr+cv36/ALi/qr/kv96/8L8SzyTPRs8AQM9iz2zPJs8wz4LPzM+OzwDgz/LPrM8O3yjfOt9M317fACDfet+M36bfaN+a39Tf7t+w0N/azxTvRnKLS81TDLVMBQPnXFTlTQUET1IVcw1c96bC91T0akSEm+FRdZNVUo1UHPRZWgT0zvzkQlQtZFRVY2skVT2EVf3TClZFc817lHQHV62kbHTfV7atk0hYZWOwWMVUWdQVZmaSEST00TRklFgWRVNTWOV0WP3mpuOMZwC+bY5vgP+ib6T/tv/Ib/JvAOz/Fn8QDyIJ/v8gD1IPXHeqzlKc9ORjxPQgPATdaox0mpR0V5x0F1atk1vIVT0DjVVVY1Tc5LUa3FTgxFSqVHV0VG6VVFRA9njx9VM9BG1T7QOFU51TT1Otk7MYU5XkrOSpUi1jcq1S1ZMuUoXkUYVTwLaUVIpRLWNSUR1kUTbtA+VQPQOtUHVWplKrMVBVY/R0VIiEhBy2jISuTnWTRU7tdE3WBWNYTcV0TM1TjExKfYMmvITCZJfe8gAklBOdSj1kFJTK/If+haZybdgElEVK7ePHSq2jATOklzafSJ96n2SXZp+InwCSL6Qv1p/IL9ov9J/mnxCvAAqvTK9Or6ivYj90P34/qM8Asj/EP9Y/CO8C7wxP7j8ATwAi7zxPPk9QT3JPjE9+T5hPALJP1E/eT8hPqk8cXy5fQF8AUl9kX/5PiF+aX6xf9k/IXwDiX/xf7l8Ab9pfNG8Wb0hvAGpvjG92b4hvqm/cb8Zv8G+gAn8MfwZ/IHOvgpw8dDqmZOQlTZWGfoJmhIQsCnQUoWSEFUQXnoNMFCsQqp4yA/wEdQwU6Px1VFo1hFQ9E0BVxeRVHZStVgUTr1ZVFFeFg4ytV5WD81fdI1489MMtWO0DFVlldFmF5Az0a8BYxeOCRPRBWK10BVjdg9dU/5b1dvV2jR9yAcSMh2aPYP9y+b7/yP/a+QDe/wifGp8sn1YPUJ9ime7iNbf0hJCchFJXJfQ8lFvNVm0DiVatE0iklGv4VX1zvMwEgFVF42tHVd0jDrwE1FRVdJlUdXTUdCBUvXZ2IrG2DBR4U50zQ1PNlFO2dXPWUrXjnlK1I1i1Uu2UUl2T61E987PanHR9XBRFUU3zD1GqtSPYjHSVZBRdhOQnrVC1495PNTRPVSMFbU9F45dOVeMsTrUj26hN/YNATR1z2kyWNfN0TEX0TK2krCRIrUvVA+pKNTRKVeRKUq0TuPwXJqNJ7QRJ7aYGBhLvSr0E/CdmTUYvYC8Aei98v6YvoL+6L7S/1r8APwAiPwzPLj9IP0LPnD+WPVbPAGhPmj+cz47P0M/iz/TPBt8AkG8i3yzfJt8430rfbN9W3wCI33rfvN/O3+Dfut/836bfACjv6t9M717vQO9675Tvpu8AuO/K79Tvzu/gbyL/7O8O/wAI/yr/XP9G/4D/ov+s/4b/QLj/0v/8/77/GA86D0sdE7W5vMVMbbOhTT2DotVO/YOgnKRHhKS+ULY9gzJRdXOmUV2TG1VSZRRS/YMgDKSTHKRbBlT1E3pUPZPt1ATbXVUlo85VXZNbVrZdk8tW9RM6V32zpbakhBFYrRN4WOWz3jVY7ZRZ9RMaWb10NIQVsESEcRSEMxSEC4DuEgHSlI++jX4fkB+iGW6F1o8AyB/6j9wfLp84n2KRDi9An6BKL1wvZiX+k6wUgqwUQm1XJaP+Vt3zulYFs7N3Vn2kpJToVfWjrNbkdHFVpZM45AT+VLYFs8dUJaOOVJ2TSdlUzaTMBNpTbXOjU9Z9c2xTxaM0xHT+UmrdJFItw4E8pEtSxaPbFFJ9c9xRxaOkUdolo25kpDhR1XMAUar1o7yMdIWEpE58pBealATCnKRXT710fASAbU6dk/lN1XOQTWV2qj4jTKWTWMSk9LzEk1rstC7k9LdKlTRKFbaadgNJbXODSe10HLQRLUrNA4pK5XRLdaQsxwC2zU6/YL9ysW6/iL+qv6xPAOa/0E/iT/S/Bl3uRXbPCM8AMs9UX77Nvs+IX5pfdF+mXwDQX+Jf9F8GbxhvQg8sb0ZvAEBvUm98b2ZvMA+qb7xvxm8AoG/Sbwx/7m8gfxp/VH9ufwCAf5J/ZH+2f6B/Wn/kf65/APh/8n8MjzaPGI9Sj1yPdo8AYI+Sj6yPvo/Yj/qPDJ/ej1TQjyqfS72US/WkTAWzm+dMhUPlTZ02hiLiTU8Fs2dQvaR8NVFFU1vhUYVDVVLNI8hENCs8UxVEU700VJ2k3CTbB1UFs5dV7SMJVlbtI3lWNRRWxQNWZBe2PiItWMUDlljNAwrFWVWjJSwUK6DuItlYVA20HBReJBVYbZRXtZQArB+eH4ivmq+0F7YfyK/6HwDsr+avEL86LzS/Lr9Yv2q/VVcdY6d8JHG8pDFMtFXtnCSapCRX/JQYnCTb2lUVQ59VvVNjVdrNAyrEJPFUDTOsVLaFQ3VUZZM8VBUzBGbkJM5T1ZQcNF5TzSNlKLwE46wHL5J0UuUj2z5SHWMHUhVDz1Fs5ZSklGFR7UMeUS2j2+VQ7UOuUL1DeFBWfUNBUO2UUJ0ET72UbU9FU7FOpSNHTn1Da+FNFRRNFUMPTc0DK6pMjSRM5SPejEdOErUDfEShLERBSnWUSbbtI5lJpSOHSX1Dwa1J7UNOSvUESr1TMwB8R25fUEuGT3BLZt+YT6LfALTf7k/Y3+rfPF8WXzhfQl8ARO9mX7hbvl+4XyJvrO9u7wCY7+Lv9O8unxj/Cv88/yb/ADj/Yv98/0afcP+i/7z/zv8AqP/q//z/Bg8YDzIPTA8+DwBoD2IPpA+eD8gPsg/cD+4PABAfIh8EH0YfMB9CH2wffh8AkB+iH6wfdg+4H+If/B8OL7AgL8IfLCcOMpxLPcRMMsXTKLw1rMQnT8XEdDe2LiL6UGWTjFF90wHYNMeeMzQ0W1NVo9BTrNXE/LS0VNXEVZXDttVVvTRW1ZRWLaMFV1rV5FcVQ99XxdNIXKTNxySkGlmFJDQ0B1my1ePTHKcuolVYhdMVLVjF09hXlcPGvK+erwCor7qvpD/Wr+CvArkGvwhPgCq/HE9uv1BPYk90T2aSnKqMtGH0NCA8RM30lIlFVtWzSvSU85AuIsrctG2R7CRWVWWTHFX9s9vUVO3TnlSVw2ZUasWzL9yU98SUv1PVs22KzCRQU+3TDlOVw7XWPMSeRMRnUpW0UlbVs/pRjTRRLSOKVMRFR6wkEVxUm5A+4qGcJGtqUO3DM4zE+U+lJK1PxdMIT6W0TlWjMK1OxdPITX3UTR0D961MLaOVTNW0TFWjsG1LdUNLS8Wz70rFs7WPLNQrNNTTSVWjkNVJpSRJPePxHGRsSgrVs+oE1EW8177v2OO+3QB234jfkt+kb77f8NvGb+hvAALp/t1W3S7vQO9Kf1x/Tm8AaO9yf6R/tn/If9p/7H/+fwA4L/ofNI9Gj1iPKi98j04vANAfeo+0j5aPuI/KjwSf5o8AEJ8in0Sf7o9gn4qfdJ+OnwBYn8Kf1J/en/CfAq8sr56fACivQq9kr26vgK+Sr7yvrq8A0K/ir+yvDr8AvyK/PL9Gpaq+QrmUdUyNZE0lM2dJTvVEnMQsfFe2U1GVxG1RdUMbUu1jjlKVc1sDUwUzdVO9JFNFo6taVHVD6/xEX8xE0a1VzSNAVqXEVmXEV9q9tFe9w/hXTVN6WLbNI+BY1cMiWW0jHs1Z3SP0WD1ELMSAWFY9c0FY7cPz9DTQbDcQnj2OP5DDR6LEpMeOz7jDALY91j/4PxpJ7s8YTyrfLE+oPk9g33LfVyUztwzUkFZ8xFJXzSMAjES8vESbeVbdYzhWHcTcRLy2/LSAVX2DR1VtI/62BFTHVG0jjlQdw1hNVM0jIFTVtpZys9S0rXgsVDZT5dRSJTRSypXUUt20UjXExCTrUTaNU7NR/VNvUb3UVFS1ArS0y5QklVBV012tUH2DJ1A1w+KsVFptT+1j7k6NU4NO3SNbFE6NQ6xNHTRNjVNb40xV031MZSP8VLRtmkykN0sdw9hKtdRtSgUzFUp9Y8FJJTPbh0lNU6pJddMLSlYtU4ZKPTRL3SNU9GcAfo0+dW5tdv+I/5pvrP/ebwDQ/+L/JH8GD0B/Kg88D04PAGh/go9sD5YPqA+KD8wP3g8A8A8CH1y/Fh8oH0ofTL9WHwBwH4IflB9mH7Afyh/cH54fAAAv6h8kLy4vQC9SL2wvji8ACC8aL8Qvni/QL+Iv9C92LwCYLwo/PD8mP3A/aj+EP44/AKg/uj/UP9Y/6D8aTwxPJk/YeD/KIRbSgEs9w95LWiX0TH1joU2ttE4V06ugT4W0UJ1T3KS0UFastMZRlVM5VOSrRFS1IRTkkxTkI1TFI5etVJVTCVWVNFWVs+ytVe3zXlb9U88MxD5sdMcW0jBYHcOYWMXz2/hY7dMnWe3TF1lWxSPnWO3zrizEYCzEFSA8VOes1Mykx9bNts8AoF/Kz4Rf1l/oXxrfDG8eb0BQ30rffN9mb3hrbrNX9bPVsZRkcSRVV2Xj71ZmlTOqVoW0vNQoVn1DzerM1KxVlfT8RCxVtsUD81R9Q7pUNcOCtuxESVQdAxFUlbPc2VPlRCzkXlMdwyhTmv1T8ETkulK15FTkS9lSveQ85NBR7dOXUVodA2G0tCtR7WRQPcNrvlAN84WEdE5QLfS2nHSrT/1TQE9Vw9BpTsX0lEQAvOSUTa3TayxNVVRMdcNGTJ3k1Uu15Ev1syFsRMBKtv1TYEplwwNKPcOeTUmt04xJFfZ2c0qV8yulSlVjHfzkWEz/xgUA7vW+/Zb/kI+q/7SP7v3GjwDoj/r/BJ8eD8gDHp9gD1qfAMQPfp/AD4qfnJ/Gn9if6p8A/J8Or6A/mj8sr0avWK9qrwBET4avmK+qr8yvrq9wr/KvAAy//q8ovyK/ZL9Wv3C/gr8AnL+Ov7i/yr88v+a/2L8azwAszy7PAM9Sz4TP3q+gz3LPALzPvs/wz8rPDN9ez+jPIt9sNN92YotLrdMMTM1kJUwN5E11dKx0EITkk3C0NlOEdG5c5ONRPaNXbVJ9Q8pS1WNcU7V0bVN9U0RUfVO0VB1TayZVBfOZ9EQKVnVjTXu8ZAdXvZSsZN98ZNtLWE3jsljl4wxZ2nV0WS2DEVm9k9NYth1TllgN81VYvZMTCVgl5l7SyrRfjl+g76rhAIZfuO/yX/xf7u8wbyL/NP9ARm9Yb2r/hG929dZinBzkVWOUZCFc9N20ZJq8ZLVXxGQYtGTKVV3zjbVVfVNU9EQaVUWT4dYUdKxUnWRUXdM6VFaNc/VTXfRTjXRTDVOrT1PN9FP19FIFc6m2VHR0UvWDLlI1VFG2XVPAUV3TilGl41JtUf1DHFGNc+VQVVS2rNRoUEWTMVAtU/itT92DiE99BE9Fk7FtTmVzR04tg+FNXfNbXU09o/dMRZORhNTFKuR0xpyHFoP8dKFKQDWGDlMkhyaFVuMshEEUhAvDSr2TM7yHPq0OnX6PAIgfmh+8j96Nvh/4j/IfbB8ALp9InyovTC9eL3Avwp+ELwCmL5gvsi/cL+4vAD8SPyQ/AF7fSD8yP1w/Zj+IP4I/tD8Arj+gP9I/5D/2PxBPIk9ETwCWP0BPak98T4ZPmE+qT7RPAM5P2E/CTxxf3k8wX0JfDF8AJl9gX3JfrF+mX7hfyl/cXwBeT+hf+l8sbz5vYG8CYRZya5xLtdM+jNQoTb121u4Cak9VBFBFc6NQ1nUzF1ElhFEtgwFStvUDdlKdEwVTZXN3ZVN9A+wkdQx00VSl421C5PS0VZ0TJVZFc7OzVq32DvKQV+0D+taE5GJYZXPHPOQcWbZFAylZ/VP6WEUUWLbt04RYdTNHWNVkWBbdE9hXTYPIhO/W5abvALDvonnm7+B/8n9U/xaPKI+gWv9Ej16PcI+Cj1fdY7eoJHd2AyTkD1SEzQzki7VW7QNKzIT6VZ3zvK1VZQOAVW10VY0DDmrk9NT89Jz01GZUZQOrIFSN1FMNE7E0BHitU8UjQ1P1hFP1A9a1UrXTnlwEWFIVlFLahYPrvNSzUVWDfVHKxQRRtYRRfXSk1JVQrNUEtGQnUK1z4rwEcdasBAhPvfROZQMwTrad86xNBRNDTQWD4G1MpQN4TGXjFUzVlFlLLQQEpO9KdTRKRSNrEUpVhEndY4dJ/dS1SUUj8SQUbEqNA+4AHBQLoPYVti/II/YVnh0OEgFhhK+mH7gfyq/8H+6vAL8AAi88Lx6/eC9CL2y/xi1+vwB4P7K/xL/Wv+i/+r8Mzx7PADDPEm9Uz0bPcM9qz4TPls8AqM+Cz9zP5s+4z8LPJN8W3wAg3/rPXN9O34Dfmt+036bfAMjfwt/03xbvuN8i70zvNu8AWO9q7wTvju/436rvzO9ezwDo7wL/JP8W/zD/Qv9s/0YCa7lLTQRMpaOlTfUDq6ZOrXOixJRKrJTC1qyUMlGlA6h0lB1Sth0Tr1JlsyFT9eOXtVNFAwkElHxUDaRUWpWkVQ0T0VXVBFYdFG1W5WM8V92jqFeds20TRHR8WGUD4Fitc5siWe0DGllllEwEstpcdHNcdDNY9ZP1VwL9hFf1BMR3BoWuf7APwg8A/H+WDfYPCI8aGQ4fOB9KHyBMj4aPgB+KEYbzVyWUxHRtgdQEQlftY/5W3YSlVt1kVqWU1ITq3ISstVWdtFWF8zlVvRRUWj10VO1jjlSF80n0ZE0RBJTcU61k5GRsRJStNuxk/lKFdFJdc4O2ZJRLUmVzFFJdo95pUZ30hJRvjJQ4UeWDbQC8ZLxQ9ZOFUO1jpU60ZVCNBMSUWqRk7m1OLROATm0T/U1lc1uUTb1jLE3FBEwtE6tgTOVj/Fz0l5y0M2ZU9LpKvSQcNPpJVQOxqiyn1vNEpAxKnfOGBUoddEudlJy/9uUOtd6lAIavmK+qP9Svzj/gr/I/BE8APr0+vSZPaL9iv2xPlr9orwCKT5xP9u/AT9JP/E8OX2D/AOLvPF8eX2j/Wl98X35fcF8Awl+kX9ZfsF/6Xxxv5l/gXwDSX0xvZm94bzJvnG+Ob7hvAMpv7G/mb/hvIn8MfzZ/WH8AUn90f3Z/iH+if7x/Xn/YbwC6f+x/Ho8wj/J/FI8mbVYjFUulI94URK6U/6b1XiPWpCTeUOWDUHQkxlFibYM61P/m/eYymFRVA20K5BR8VSUj7FVdo7FeHA8uBW4SLVid85YWRJT2WH2TJ1QPZg1vglskWIXz6Vddo86EBAHE1A+WBcYPwJ/KkZYFlg0A7g8IHyIfFK82r3AfahlOr9BoH4ofnB/GkoIEpDBXKv30Vm2DqswUZ9Qf5hVWBgJxVV2TKgwE8QSUxbocJIEULyYtpiJeU1pVlFMlo/BS5TO4VC+0ZiUmI1FVk5dRZUNhNVH9pFHlQ/NQlSauMrSjKOYyGLQkpk8lBE8WxYPQTi0jY9Qv5i22ExFMjYbOI4T0GRQ/JjVWkm2nRDSMSa0zxUmNowsrSi00Ss30XD+eTX4/ALA/os+0z9Y/2M/qP/zPDt8AIN9KTzRPVt9oT3rfbM/mTwCw38Lf1N/m3/jfot8c7y7vAEDvWo9U72aPeO9q75zvju8AiO+67+Tv7u8A/xr/LP/W7wBQ/0L/bP+G/5j/cv+s/6b/AMD/2v/8/w4PIA8SjzQPZg8AYA9CD4wPpg+4D8oP3A/2DwAIH1oPNB/uDyAfkg9sF46iq4tLRTRM3RRM7cPolU2lFE7dgw+kt+7C+Gq8hG6EtOGEJFhSXZOtymwkPlPNtFP9tFS2fZO0VEWTJlUds5ltVW0TClaNo3tW5SOr7Fa1w3WspOGEpE20bJemIg5klCtZnSMVZVnFg+BEl54iVVgV41sTWN2D31dtE8qcnwAGra6d3p+wL9IvJK8mryA/ADI/fK+Or1A/Yj+kp34/oDOqlhKcrKRh/CQgdDTdqVb9hNSkV9ykF9Q02G1VdTONVX2TVFW1tFlV1RQElKpU9aRU1YStVMWTAlR1NFNlI4VW9BRQU7W0U9UUUh2zralstHRSlRM8VLT4tVGts77UhIpRxZNSbVEtsxxRfZPkUHUz661QxfRQbdMxUECub9FR+E/tw4jEtBw1T5WETlWTR04ttOS0K3RNlbRMPcRMDST8tFPCS700DMQAZMSdXMRFPVTEyjzHPsW+QthExFtFSlWTx0oV4zMUVwCG34DPks+kX77P4M/aXyzfAP5fEG862RZtdl1e32jfel8AhG8W7wjvom/Mb7Zv2G8CfwAUfyZ/OH96H0x/Xn9wf4p/AJR/pn9oH7J/3H/mf/h/2n8ADI8ej0CPWo9sj0aPUI+ajwC0j9aPyI/yjwyfho/4jzKfADyfRp8Yn2KfhJ+en5Cfup8AxJ/Wn7CfCq8Urz6vUK8ir1hkryalxrKcS62zPqQUrSisFChOnRNq1EQuqVA1tLS1UT3EUfWjAbRkR6YTUkWzd1Mlo+q0PLUktNEsREJVDSO2pVVlkyfUNx5CIfwkkG1XdbP8V22zZFjlFNVYlURZNcMnZCQFWdYdQ8FYBSOEfLREWLa1UwVYZZPXVw0jxgDEL66/+Cumtda9pi/4vxo/AAzPLs9Az0I/bD+eP4jPkj8lV/Wjtzy3jkNXtRR0xFvNVpUziVa9Q0jcxK0JLCS8VSXDgCS0RzVVFWMO/DTUVJWkDCStZjRELVSlFFPtY7Pa/KR6PNRDU+VDDFO2DSPWUp2jnlJlk2dtUkVDIFKNw+tRxaPbs1F1w31RZSNFUVS1FNwU2LREoaREXaxEmydQpbPiT21kxEQIbU8lo5pORUMwTrVT28VNxaNDTSWj2kymvUN4TGUk/ESsjBRL2UudFDRUikptYxFKUr1DuDxXZtNJbWPxPFRbbEoVY+5K7VNINGcA5m1uZZZfwFsWVZ7vyF/a7wDsX/7vEP8i/2RvRv9wb1JpAI5viP/yaZb/qP/yb9z/7v8AAA8SDyQPLq8or0IPXA9uDwCAD5IPnA+2D6gPgq/kD+YPANgP4g8kH+4PUB9iH2wfjh8AoB/CH9Qfth/gHzofBC8eLwAIHzIvVC8GLxAv+h+UL5YvANAvwi/kL/YvkC8SPyw/Pj+gUD/aL2w/psPM9Uy95E1mpbOiTrU0xERIUH1EtVDl1FEFU6ZRjcMbrVIl845SJcMgPNSTbVO9QwhUJeN6VH3U1jREXVWdo84kRD5WrNXGJuI6V73jpby0EbZUtHpYJfPeWKWzImVZddRZfdRkRLJYxaNVc4REM4RE8+S00py/CM6/qLMXMsTMR9a/qLv+vwAIXwrPJF8+X1BfesleX5DPqJJfnM+24rGsRIKsREKlV52j/vTF3MR5LLQ41jxE6lUV5FV1s3FV2j3jOCRE/lT1o8dUqp2jjiTUVgy0ERzU3KlTxaRU1Gxc1DYEtP5VUj3jyPQ0kHzUS+SkoxRSPWTcN87Cb6TUOLVR1TMA5DTLUL3jhWrMNE681BfE1MJPhSMtV8Q06E79xE59ZOxka5RN9cMstDTCTEWz1VwE5PgcNJfM9DNL1s3Dz0oVM1o0dPpJtiXjqkn1o4dJzcOvtkTkDEol04ZKnVMLAUu11Mz/zvUm9ZbvsOu27wDQ79p/7H8m/xCPIo80/3b9AHb1LoWO/3iPio+Ef4Ytro8A0I/ij/SPto/IjyqfjD82nwBIn1qfhJ9+P5ifqp/Mn2afAMif8p+Mn/afGK8yr0SvVq8AIK9yr5Svtq+or8qv1K/mrwD4rwK/JL8Gvzi/ar9Mvw6vAGC/sr+kv9a/yL/qv/y/hr+AEM8qzzzPRs9Yz3LJhkKD2ozE2sR0pUx9U51NxGXU5GSgxDf2w9Q0UFEqzURRbcM6fNSr9D8GTdZOcgdVbcRVPWPsVWq11FYtdFYtgz5X/XNtqEREFVg945hY/XNb+Fi1UylZPWMcdE8shk3mUulX1cPMrE82VQD2Rcbf+EPuT8DbFl8Q7ypfAHRfRu94X6JZZu+I75rvrF+kVnP81IHMV37i7exUqC1WTXNnVoWjJ/RfBmVW5lI5VR2T8wxEujRki4FUtVNJNG9GbU5yJ21TNePwUm3DulKdxGh0b4ZtTkJhrGQrUR30kNTHTnO8Z/5yGMxnTmI8rU/VM9BO7eROfeP9aU31bqZDTDXjYEzl01ninMd+4h1LNeRKFQRRStVURHeew0l95Eml9CVKRXRKLQZe0lhMh4Z/AJh/ynm2D8h/8n/sDy6N/g8AIB9Cj2SPlg1WjY6PiB+ajwCMD64fwB/KH+QfBi8YLyovADwvTi+Yv2IvfC9uL4AvWi8AtC/GL5gv8i/kLxY/CD8CPwBUP14/YM96P5Q/Vj+4P4o/AMw/lj/gPyJPDE8uT0BPWk8AbE92T6BPsk/ET35PmE/qTwAMXx5fAF8qX4xPTl9oX1pfrUul44tLXXRM/eRM2t1kTSUT7k6VYw9Qw0D26NG7YD5z1MRsUWaN0+NR1WRs9MpSRdS1U+X0U+XDRFRVY7atVF3TKFWl45s01A01VqXje+Tk6Fb1FMTkbd9M1EhYNeOwWEXzbQx81CtZ9RMTWaVj2+BYlfOWWNVTVVgMVda+cuFX/VSs3zbl5tUAzm/o2+5tFu8QfyLvLO8+f4BY72LvdH+Of6B/sn+sZJrVVw3zYSR0IIR03VaqzXRWveNZ5OQY7HTarVXNU49VDQNWBPQcbVXlw+RUhXOtVM0D23VUvcM+VOXDBFS2DfPBUxXTilPl01K1U41TGgTU41IthFLWDQN2Uj2EUhXT+lFq5dRR1cOM5MRUUSUTmx5R7ePnUMXkzPR4tVCV1FC94/lPnYRPWv3ET9VTtU599E6lZK1NRfN8Td1UTNVTlS1MJRMuTLVzyywXtnLZC6zFbARKSl3T2EmaFZRJ3cOQSU2WzgJFbUrt48dK9RMzS9V0AJRfJh3GD7ifyp/0DxYfAK8AEh8kr24dTh9Yq3YfeK+KrwD0H56v4C/Sr+Svvq8Ivxq/ACy/Pr9QvwJPbL9ev4hfkr8AtL+uv6C/2r/sv8a/GM9KXwAkz1bPSM9qz5TPjs+oz7rPAMzPzs9gzzLPDN8u3xDfIt8AXN9u3/DPit+k367fuN/S3wD83+bfCO8S7zTvRu9o73rvmMTfjuVW8pxLPYS8VCg1Tb3kTkWTak8dlMyEkaPM9ZyHDvIBfIe+U1Jq7fN3VPTsDGRgVP2ja9NUtWNCFIS2VYWzrSf8dJhW1XMhJHSQbVeN8/xX/fNkWEWT28pYxfMeWfVzKVm2tYMHWdVTxViFs4falPRHnGQFWB2j2FcCfQPI/G9Wde5vwPPeb/hvACJ/HA9Wf0APUg9kD4Z/iA9Ymg+sD/ZyuVe1g7dU99Smg9R0EXwEzTxki1baJWNI9HQJVkWTulVWPYN+VW2UVW1kVSX2tK7jRIRkLIQtVIWz51VTvYRTxYRTbaNBVIRtChRk1FLt45xS1ZRtUs1TH1L1c+lRbaOrsVE9ZFHVU0WchAy1Ua30UDUDoFCtA1ttUNWTJVA9g95PbaS1T6X0T4Wzl05dkzCtTtWTxU3Ng0MMlNq1TCVjeBSUFUxdk7C2pFRLS81T70oNhEpqJSRKfQRJzYODSfVzs5lJtVRcJGNK1ZPlBUo1A0Asp+6vALMWrc6fANif6p/sLx6vED8iP2ynRq0Abq0+PW6vgD+SP5wvrq+gPwCKv+w//j8QTyJPNE9GT5jvAIrvfE9uT4hPWu+kT7ZPyE8Akk/8Tw5fgO8qX1RfRl9gXwDyT4Rfnl+oX5pfzF++X/BfANJfFG8Ob0hvAm9cbx5vMG8Aam+kb85vuG9Sb/xv3m8ofwA6f0x/Bn+gb1p/fH+OdcYDatQ1TM0kTZWDok7NdLVPjXNK3BS+UP0UUbY186ZRffMZUiUzjtlS5YRshJNTNfMGVLZFk3pUrQPrVL2DX21VhZPRVV2TQFa9g9vPVq3jPFcFM6hXls0jFVgFlFj9hKT0Ja1Z1XMiWS2EWNVzsrVYzYNznIQzWK0T9QosBNBk9MQsD87/4I8KDwD0jxafOA9yAS6fUJ9in7QHQH4PkJuGn7CfwglO8rEMlG2B9PRCV7Xj/lbt49W8BBR5RPQ4/AToVVrt46wsFHNVlRM5RITbAFXNA8dUteOOVNa181hUdTMRNBTcU7Td5BT0bByENlPtlFKstfQMhJBSNSRSZfMU0gSE3vR3VhJvvBQ4UVrVcwKkFMtQzQOH3BRVTuTlUDXzxvQUV9Tky+5OXSROlaQEtJRNVu3jLE3lpEx1JExd9FqMdJqUdDdLtfPYhCRrYErd4wNEJK9J7eTZSV22tpILSjXzhkoKhfRLpZNd1D+WZa4tti8AyL/SL+y//i8oP7IpFs84OwA2xV4/WD96P4zPns/QP5pvANTPrj/oz/rPHN8u30DfUt8AnH+Of3Dfgt+M347foN/K3wDk39bfAO/63yzvNu8w71J/AEzvfu+Y77rvrO/O7+Dv8u8ABP+O7xD/Mv9E/x7/WP+S/wCk/37/sP/C/+z/5v/4/3r/ABQPZv84D2oPfA9eD6ALRpKrgEu1FExtJEwtw+iZTc0EBCTlTy3E3BVQWtVzUpwU4VHtpFJNA7XKBIQ+FISzU60TJbVULcOYVKQMVbWTm61VpZMNVqWTffSU7M1WTQNaV32kDJQxWGo1tFjVow6MhCtZDdPbE1lFg+BYDdOjWFqVo2SUhCJYzZPpZBwIE59FloaCwsQf5hX+j8gfACIvPJ9mn1gvai+8n3YvuJ9Qsi/Ml7YlptKn1JRxLCS1MJwk7VwUmlbNo1eqBKQYXBTaRBSdHKRj1VV9oyg8hPFUpKxUWg3UVE0DOlS9pFRls9vMU92zlVNls1xTps2jJ1P9BIykq5SkdG1SZbM8Ut2zBVKdI1vNUSUTlVFNtFFtg20crDTlUDXDrlCl1BVQraM/zKQH9ATbcH6i2zhPfcOxTs2jR07adYRNfaN4Ta2jD00WJYOqTOWUTO0EBMeGtdbesqVK3bNFVETlSVbNk5lJzaRJnSRJPYMtQVS0w0o1wy7ctw7dAA7Vrr3Wv9BP6r/0Ty7PGF8AKl88X65NRs1+z4Bfkl+kXwAG36jf2l/sX/5fEG8ibzRvAEZvWG8qD3Rvjm+Ab5oPrG8Atm/Ib9pv/G/eb/BvIn88fwBef1h/Sn+Uf35/kH/Cf7R/AM5/4H/yfxSPHo8wj0qPdI8AZo94jwKPjI++j5iPso/0jwAWn9CPKp80n0afWJ9qn4SfbIadvjKcS9WjPkzdQ7MlTc2UBEQnTx1EUNYlE4VQhZP69JSKUTblIwFSpaN2Us0ElDSsczCWEtBTLURUlaO0VlQ0QlU1pFXNlFadg1uXViUTBVfFVFdts23fvCRLWM2jx1i9NM1ZZUMpWYW0jBTTWLZ9s5ZYJRNVWN1DFQVYnYPXvBf+H+Ab5q/4qwAOLygvKr9EL0YvYL9yv7wvkIa9hr+4v8q/V3UU5CRh2jy0IKy0zVbNs4tW1hVDSFZlQwkUNMpVtt0zj1UNo1ZVHaMctkSk1FQ9U55UDaNmbVTdMy9UbUP3U90za79TFUOILKRSUz1T2w5TDaPWUu0DnlLWnYNnUu0kUsUD+lGa5RRRHaOMUQVEBKQRrVENU9hQdVOh9JRqbVCFQzNQZUP5T7XE1uQECE91FE6VEzBOVg1TyE3ttE31lEx1U2uRTI1ETJUTsEt1pK1L3TPvSiXESoUUSqKdpEm1xGzXdlLxbNRsCUrFBIREQwRXno12Vb5PAOBL7rPM3+ZPAO8SXyTvNu8ASO9qWcZVbl+oX5LvpO+27wDIX8Jf5O/+7xD/Iv80/0b/AFj/av98n27/qJ+a/6z/fv8AoJ/S//z/Bg/o/yoPPA8enwBgD3IPRA+OD6APsg/ED+YPACAP+g8UHyYfEA9CH1wffh8AcB8yH6Qfhh/YH8If7B/2HwAoL/IfTC8+L1gvai8UL3YvZJgjZkK59OXMlGVNhUNrY05NxE+9MyxQVbNroFAN1FGNM6RRzbPbG1JN445S9eMDU9Zdo3VTFaRTNUNeVNqts+1UxF9V7bPRVVo9pFaFQ7NW7bMhPLRrkFelxFdN435YDUS2tKQlWT2jIlkV4/i2hDTBWD2jglg1o0S1WIVD8zy00Fc1o8QAPL/er9Cv6jkWvyBPMk9MvwB2vVZPgL/Sv5xPrk/AT9JJ0r7Ct2w3dsNXjcP+Vlodo7wUxHlWFeM4DMTb+FW9k7xVJaOAVWYNE0dV/URcxMdUjcPbjlTFo1hUJaMgVEwtNvbis1OVJITENjQ0s/5SfaScxJBSlSNatVKVNFLNQ+tRXTRRqiWjcMzEOLxUAAw0y21Q7dOVUIVDXVANE2snUD2j4gTUWk9N49vuTm1DgE41oxRO2h2jrNSURU1tQ+BMVsWjeEy9k/ycJJecJKs3Sz3ESg0USn3jEbVKhURJXTODSY3Tqq1JzUMLSg2jhlzUCwJM1E9U5w4dTuW+39Df4t8A9N8GfxjvKnkef0h/UnH25QBe78Dvcul+f6h/un/07/bvANjv6n8UjyaPOI9Kj1yPji8AaI+Sj3SPno+oj4Iv5I+2jwAAn8qP3I8un0CfWp9sn0afAKCfip+Un9afuJ+CnwSv9p8ACK/qn1SvRq9Yr4qvnK92rwDAr7Kv5K9mr+CvAr8Mvx6/QDi/Qr9kvzaveL+Cv0sNZNq0tNr0ZKVMFcOZTVKNxE71Vr7CZ9zE2vwkbVAENMRR7cM5UoVDVa2cxCBkxK9sVCNkVFuYVO3DCVVFtFUFZLZUxF5WTdPPViWzV7VX5SPGPEQwWDVjmNlYnTbuwilZ7SMcWWqtVFgFg6OsNGJYXVQWlMTpV/XDzPQ/bkUWRQDuzebPAN8aTzTfZk1uT2jfgIJPjNeG36jfut/M38YjV5Yls6dX5WNxfMWc1O2mFFSoVvW0FFQoHFToTVVlw59V9WQkVCxMNFvxVH1julSVc4FExDVJVOQRTFTOU0VkNDVtUzVjKFNd0/BSPXOzuFJ1ZKxUS1Ilswe1UmXEUUVTl1GVc2FtUX1jKlH1Y/VQBVS23FSFUOVjQVBFxFBq5SOm7CQ8BGTOTvW0bU49M/1NVWOUTQWDqxNNfWRMVTRM5bPetMS3xiIZtLS6Sp1UStb1Y+VJ3bRJBVOMSaylNIRkK0p9ZEplNEsA5VQEj2Z9xm/gb/Jv/G8ODwBAez5/QA9SD1x/jn1uD5B7AJZ/uA8Kj7T/5g3ODxAfIh8ANB9GH1gfah+0v44fgB+iHwC0H6a/sL/CH+wfDi8YLyovAMwfPi9wL1IvhC+eL5Avui8AzC/eL+gvqi8cPw4/OD8qPwBcP24/gD8iP7Q/nj/QP4o/AOw/7j8ATyJPRE8+TzBPak+wfE+mT7hLztKLSwVTDK1MRVPnTP3zJRT0J61PndMNUAUTg+xU96b8tGpRLWTU5FWs5OfFUsXDWYRUc+C+wkBUNvVTslR9UyZVveRUVCsHVt1UVgUTA/TXntJt3ezUR1hdA65YfWOzClmVxnZiA1nl89G1WCX0WJ3jU1hlZFgWZcPfV41DytTP7s3WxQDWxQ7D3Fcm3yDfOt9M30ZvAHjfgm/U35bfoG/Kb+TXzmWq3uKc9NRh9NQhfFVWio1DmhTkVxTkY1DWU1XWtWONVQ1jVEzEGlVarQPhTOSqVPXUVI30t1RA9tjB9VO1ZFPabXOFPFRQUzUDGFOsTXQsVKlS/fRSXQMutpTk+FEFw8BRNQOIaLx0C8BGc1Ftc+VQbWNroFA1BFCtAzFQJeOz+E/FdAT0HE+tA7FWFPRHTm1kTSXjWCz0S/NMffRMTVQ89MLk9zZuYgBLTVOGSu1ElPTZynz3VlKHSQUT00la/fNFbITHSp3jQxwHAAYdXg3O/+D/+v8cDx4PyI8AIp9Mn1aVpg1mnZ4PsA+aDwCsn/4P4A/inwSv9p8orxKvADyvXq9QT3KvhK+GT6Cvuq8ArK9mr8iv4q8Uvy6/GL9avwBMv+6veL+Kv7S/Xr9wv9q/AOy//r8QzyrPvL82zyDPUs8AdM/Ov3jPos+8z6bP0M/qzwAM397PGN8630zf9s9w34rfEJzfTt3OTeZDTeVP90Tm5WpO0vrc5GzE5OFRTVPVdrR06KTkW4R00FOWDWNEVA1jtExXdvNVtrWzJ1a1s5dWbXMFZVdNpFfNVkaSSFhtYzGwlFfuQ6TkB1mNhLRXBm5yVVgt9Mxf3l1uZf5dAP5dNm8obyL/bG9O/4hvgv8AtG+W/9Bvyv/c/+b1FnP8Z7Ju8iAMdy5SiVYtg0i2HAQJVvVjzFXV44+tVU1TVlX1Yxw8dOS1VFWTnkxUZlTV4y9tVFVT91PV479TLYNbiFP9U1JTRXRTTVNr1lI1U54kVGdS9XTNUpVT+lH9VNR0ilGqPXRR1eMPxHTY9HSh2gxVUL1TM1DlY/lPqn2ETw0ET23kTj1TMG1O/YPFTbXzXU0FVK1MvZORTJVTKkSExlbU1EtLlVPqdISKbIe21uLPST1TkEltc5XVSQ2D3HyEbHwU70oAlYSsj76PWJP2j+iP4h88nwAeL0ifQi9UL2YvcCO2n1CjAH4vmJ/Sn8wv3i9Qq+4vuL8AIj80P0Y/WD9qP3w/jj+gPwCyP8Tfxj/YP6rf/D/2PyBPADJPDE8OT1BPek+MT2ZPqE8Ayk/UT95P8E8CXyxfBl8gXwASX1xfzk+4P3pfpF+2X9BfANpf9F+OXwhvwl88b0Zv8F/AWm98b6ZvKG+yaS4CuUtaTeN05NRlTRXkTp3jU2pPrXT8BKPsdBgk5FumUeXzG1Jt85CkdNsFU4WDd1MNg+xT1qUDXlS1I9FsBF9VbI2EVAREVqWDs1YFA60hZPSQV70EV03jZC1YFfPiWO3UWaV2NiKr+Filg8O85IS85EQapHQFnHTSV1UUPP/27wAQ//JxFv84/0r/bP9mj3iPgIqP7P+ej7CP6v/kjz5yt6iEd44DhOQP3OS6HAR52mzkNyQE+FVFc7xV2iUTgGTkR1VtIw5Vtj1zx1SlA45UJQNYrVQlEyBULeRTDTOzapQEeoSUQ0x0/lJdlKwsdzYiWFIlgyI05OvVUXV0Uc2DfeQEOFHWJRMAUV3jyQTklVCqNRRQZeRQnXRPxeN1tgR07k79A4NOTeMUtU4NE6zs1EVNXYPgbUwlA3hMxeMVTP30WoxkN+Rk1EpdZEq1I2sRSs2EST1zh0ld5NacFAxKJeOGdBQHSwLV4090J/4ttiU2Jf4f8K8AAr8sLy4vcCs2v1i7ri1mvwCQL6Ippr+4v8q/DD/+L/gvAOq/JM8OzzDPWs9sz37PyG8Aim+kz67PwG+iz+TP3s8Q3wAi3yzfRt9Y3/rPbN+O33jfALLfxN/G36Df4t8U7/bfMO8AQu9U717vaO9676zvvu9Y7wDa7+zvBv/47xr/NP8u/1D/gHL/XP+G/5j/mu+89yajS2qlA95ctK7sZKVNHXRVTh10T10UUCUTwBQEtVAcdMbMBDpSpROv1rQEIVMdFFOVowlUtkVzfFRtEwpVDRN81lSU7lVdg2B8dNFWal2DQByUqvyEF1hdpLacBPpY5YMrWWWTHrVZzYPtpHS1WOVzdrakdDVYlaPpVw0TzAKUdMRUjzaNJo84iz6PQB8AUh/Mh16PgB+SH+yPth/IH6jaH+wX3mNXfXOxDJSCWgyUQhSU71aNBFY9c7VnLJQnNJToVY0EVVY1A29V5XM2TCTvbJRbuFR1E4BUPXNHbCRtEGyU2FO1I6FT/WRaPHQnTHTuUoXTtzwEa4FS3QNJvJQSUv1jW9pRxXOkUXUEUU2jWyhRfXPxUB2UUEXDq4NQZQNMBKQXDKTC1U9NozgcpM4kpGNOtt0D+U3Fc5RNTbMoFU0VFEx1BEzl9t71lqKtGbz0ukp1BEqdlElW/WOqSSWkSWUkSb2UDUp9c6FKbTZuk0TPlr0A3q/wPxq/FE8uv1i/Sr9cTwBuv2BL1r2Ova5PwE/ST8Q/AOZPiN8aXyxfPl9QX2JfdF8Ahl9A/5JftP+2X6j/yl/sXwD+XxBvIm80b0ZvYG9Sb4RvAKZvuG+ab9Rvxm/obxJ//G8Adm9Ifwp/XH8+f3h/cn+kfwCuf6h/In/kfw6PAI8ijzSPAD6PUI9ij4yPdo+Ij7KPxIfW5hKLS52kTF0D6kwyfZRNHab+MuVPjaT0JBX6BDRszJTj3JS7kL5yW8pSXUM+UwUkUy2ja0RUJQO2ZCQoVeUTbZtcJA9WNQN/Vr0EViQkWlcFU+McJE/EB7Z+AhFZXUMuWVWkWdp9A+HEBKVYVaNVWCoFUxOslOGMBMp0H1YfAHgTFhUWFQavOK9Kr1yvlh8AgK+iH6Snlq/oH9Kv9B/erapOcqcEJGFkpCC8pN22JCSaVt0DWVZVQxg1VmUD3Fwkn1W9NGQEbRxUJOZUvaOtVP0za3VUZQM8XJQGVLUDbc6UJIpTFRNSU71zqxpTDZRSbbRSzQRSarUDPqwkB8QkwlFlA22M1CRUUV1DHlEtI2vnUDUEUFVDeFB9A6tBUDU0T920Tx20T6a9k7VODQQMlU1VBE1a3ZRNvZOVTLWUTDUDWc+ER96iC0uNNEpdAytKSh0kSRUDkJTHhiNtSf0zRUotI8dKBVMDM0sVtARf1j/oP/rPBE8AHt8wT1JPVN9uT4BLdt+QTwCq37zf/k/4T+Lf9N8W7yjvADrvTO9e73Dvgu+U775/oO8Asu/E797vwI8C/yT/Nv8Q/wBK/1T/bv9A/1L/tP+u/8j/ALr//P/m/4D/Gg80Dz4PUA8AYg98D4YPmA/CD6QP1g94/wAyDxwfBh8YH/oPZB9WH3gfQAIfjB+mH8gfOhFGwpzUFFs6TA3TJU39FE6dJE1PRcMsUI0kDDVRNROrilH9s//UJHSsJOdWvCRZU/2EUyWTXHwka9BUJaNCZLS2VdXjtSc8tJg0tAlXHSORtVeFNFddk2ZYJZPMbViFMx5Z3aMrWfWDWwpZDePTWD0zhNQkrUTclANYXZPWpCTGEGyvXq9wo6ZCwRw/Dj9orwAKP7Svfj+QP8Kpnj/gr9I/UOQ/9q/oM24ykCSkUpyULQ+8NM1W5YRWhcSMJdZEtMxVHSOBfCRHVbZd0w5V1SPUVF3TnrZclGZU/bMvVPWz99VTDeOzpLR6rLRFU7JlRFPtJMS0nlJN1FJWHSMxUuUz6yyUszQkVX/0tEc0JA80lNgcJ6wmkyQkJ1Alo+IsxHWtT03TCE8ttE6dwzC1Tk3TyAQkZU0tlEy2vTN9TP0zGUwtxEu0nZQM5PO8xJNKPVRK1k2TwUndtEn9M5lJZh0j8UlN1ITE6kptMwFANNfW7X7d7s8AbxrfJG8ANt9g31pvbG+O3Y5vkNMO5QCeb9Df0m8M7w7vCH8afyx/AD59/m9gf3J/hH82H5B/on8AtH/Gf7Af2h/sfwaPMI8CjwBEjz6PeI+6H4yPjo+4j8qPANSP/o/gj/qPJJ/mj0CfSp8AbJ9+n4ifmp+sn76f0J/ynwBUnw6v2J/qn0yvNq94r0qvQIyvjq+gr8Kv1Kf+M0s9JFj8FFNQDiJnTtWzoixUW0hQjbO+UD1UUb2z26ZR5TMbUm1jjlLE5SSstJW0RIuwfsJ6VFrVRFS9M11VncPQfLTbQFYdI7FWRcM8V1blc6dXTcRYRcRYxcNr4Vj9FFkVsyJZRWNb+FgVs7JYVVNz3LQVM9y08xxE0vQnJj0WsgHCFM8mNRbNLj8YP1LPbD8Ahs+Yz6rPvM/mP+DP8s8E1yqWUrEcRIIcREKcJUxE1byMJHmEJDg8RPpVViWzrlVVdFX9Mzl8tNsAVQ2zx1Qls45UbUDYQlhUtbMhVJWzW9xTVVOjU5WzbLREqzZTnSRShdPIzESRbVJdo1pS1SMUUpXUtDS3hrJw/EQ4URWzAmY8tMtQVbQktE5QRWOzGFD1JDRUWk9tY+6tTlVTg07V1E6tI6ytTa0jLE31JExVU2PNTLWzAUw1VGSkN0vWhdPYSj3USlVTA0rW5UOvST3kSb1TqklW/cMLSh3USg2zB3RXAG5lTn3uXfZfCP8Sbyz/Pm8AcG9i/3T/fm1+/d5tvm/I/wDqb9z/Tn/ofyIPDA8uD0APAGoPfA+OD6APaq/Ur1av2A8A2q8MH+4PEB8CH0wfJh84HwBaH2wfhh+wH8If1B/uH4AfABovpB8eLzAvQi9kL1Yv+B8Agi+kL64vqC/iL+wvFj/oLwAiPwQ/Rj9YP2o/hD+OP6g/2Lo/xD9+woBLTUMMTFoNs+cEtOVNTfPoFLRoI1AOswxU3Cy0UFEFU0vhUa0DV7zXlrNTneRWVLQlVE3zmIxEB3TUbZd01AdWDbN3Vq0Dy+dWrdNWNMfOwi1YNq3Tlli9UwpZJVPDsNqWsgzMRNxYJbOeWNqFs2DkRCBY9aPpVxZtM8pX/aPEXM8WzyhfADpfPM9eX3Bfgs+UX6ZfuF9Ays/cX+5fAG8KYZ66cxRUmzFXnePvVnXkPNRZ2kTUGDxk2lWd459VWh30Va3jKlW1s/F0tGutVB3zdXzUPlT9o60EfNTOU60Dl7TUXm1ThdMoU10D41J9ZK1SrdN2Uo1kUq0DB81ShVPQUX1EPERhUTZ98x5RxUPlUJ3kHOTbeFC1s0FQ9aMJUNYNs6dPlbRPxUO1TlYFY0tOtbRNrbRNpbRtTX3zrkyt00ZMHUTYRPfG5R7ypUod80VK1q3j6kndREkNs4dJLNVUrORKSgXkSn3mHvUgTg/o6xb/IPsW0mEMjz7/AECPUv9kj3aPiP+a+b79vvUAvv/Qj+KPXA/efwCfKp88nwBOn2Cfcp+En5afqJ+iL7yfAM6f4J/qnwSv3j8orzKvPK8ANq9Ir1qvjK+er3ivsq/UrwDmr8ivGr8kv0a/IL9Sv2S/ADa/cL+yv4y/nr/Iv+K//L8ADs/ovyLPRM/Ov4i/gs+Uz2BWz6jPus/Uz1ZCnEuNZLVMVYMoFEQoToVDJ1VPneMPDOSFHOT4LESjjFFt5MxnFkNSBWNbrVPtQ9BT1dNElGS0rVS940JVddRV/ZMnWkxkmIxEB1eFZFdNdNoMZEu8RMpYVUMcWVaN4ylZhURZHZPTtEe2xkJVWCWDFVj9k9cBV01EfF9+XUZdFlUW71DvAGLvhF+GX5jvqu/UX87v4O+g8u8E/w71PmOs1GF05CC2xOTNVg3zi1YF40jWRGQJVj3TzFxkj1VqnURVPdMcbPTWVIWDq55UtUNmfGQtdET32VMVVLRkiFN901JTpoWDDlN99NRknlTUaLbkZDBSvXP6UUVUUWrFw4rsZEdE1BFRVYPb2FCdg6FQxcNqUGtApADhMyR0+U891K1PVYMITz1kTu1DMK1OJYPFTR2ETf2T961MnYORTG1kTD3TrKVLRXRLNWScdIrEdCtFSt3UST3UrAfGQvWsBANsSo0GlnNMhw6fIJNWhQAGjxiPCh9Mj0YfWI9qH6SPAH4fsI/Cj8Qfth/IH/qPBC8AHp8wLyIpJi9gL3IvhC+WLwDQz8rPtC/OL+Av8i8EPw4/ACA/Sj88Py4/aD9iP5Q/pj8AuD/KP+w/5j8ATxJPHE8WTwDwP2pPVE92T4hPsk80T7ZPAKBP6k/8Tw5fIF8yX0RfRl8AWF96X5xfll+wX8pf1F/GRaomcrlUJUwtFE2Fc2eVTr1zajR0LBQHTgNRtn3zplEN8xtSdROObVJVIwNThXN3U1XUrVM901xUDfPrlPRdWHT0Y/A+0jxWxWRWxdStV83TiVclA/ME5HhtWHUT3lhNAyBZzWbaZgNYTXPBWH3Tgli0bdTs1PUs5NJXffPGACzvPuUWfTZ/SH8672x/fn8AeO+K77R/xn/A7xL//H8OjWpmYreUdJBUdFJXzfPV/lz0vFT0eZTUOFZa5fRVLWO8Va1zgIzU20dVTQMAVWVjx1RazfOOjPRWVM1kVG1malYis2xkeGzUNFM9hGlShYTc9JBU1FhSzWS2XNTrUSUDs1Fl829aDAQ47PQCUc3TySzUq5VQhWRQjdRQfdPitkQEWk91E+5ObYRO1oXTFE59BE0lA0NNVq1z4Ey9ZEwtY/zMRG2XVCQzS4XT1ErFJC1K3RMRSgXjuKwHJtJtr6wEDEp984ZKndQCjARPlBceLXYV/g8QHyIfADQfRq9gH2qvfK+GH6Af+pkA5h/Qr+Kv1B9OL0AvGr8MvwDGL2C/cr9Mv5a/qL/iX7S/AM5f4L/KvwTP5r/4vyrPPM8AXs9wzxrPlM9+z6DPws/UzwDmz/jPCt8k3xbfQN9K33TfAG7fWN9q36zfvt/Q3+Lf7N8A/t8Q7yrvRO9O72Dvcu+M74CW75Dvgu/E7/ZfCGPv4nTQFGdeoyRnhqIuPGTAUGy9hAwEqFHlcx1SbQSlUjWjBWRnLmLsdPR8VVTNBFQlpFWlBFUNk9tCVt0TsVatcyBXmlVkV42zE1h99Mxk4LbsZCJZjYMeWZWT9AFYrXTsZyYD/G8OfyAPMg8FV5WTxDwPXn+wc2Z/mH8A2n+UD74P0A/qf/QP5g8Yj2IqjkI8j06F1rI3Vr1jsfiMZGuIBmI5VUUUVBCFj5ePqYouYmy8j86P4INA1vPsh0Zl/o8QkxYSyxyfFi6awk/Vs1dEn1afaJOK7uLafJRcfJ+OlQYizxScnw4TSWVjh7yfzp3v4gFU5J/WtQa1Bq8grzKvPD8ATq9gr3I/hD+WP6Az/q2+rwAAu84/CL8CT/QvDk/Yv4q/AFxPbk+AT5JPpE/u78hPuk8A3E/mT+BP0k8cX/5PMF9aXwBMX05fgF9yX6Rfrl/QX+JfAOxf5l8gbxJvPG9Ob1hvam8AnG+ubyhvum/kb75vkG/6bwAUfy5/IH8Kf1x/Zn9oX5p/ELx/tn/Qf+p/S22EDPdWQ9lMjfRklGNODZOiT4IVE0s8/66SU/9l9o4jU6YVkwlUffYOEu2E9F+slPenckRW9YRWnTM+tVdN9FdFMxVYnTN+bViN8+FYRTMlWd2GqqZy+tyEtfz0c9yENQAEDxYFjg1WD2gLfgVGn4APAHqfjJ+OD9gP4g/Mn/4P4J+iCq9XFYQUpyYysTyUgmA8H04VbvNcF94i91Wlc6uqVQUkVWUTOGwU/LVULYPDjISNVEUzVW1UzSMcVGUT2FPlM2uhUy30Uw0DMlPthC1SDZPFUrX0UkUk7BRrElIt89oUJKJRzSOrbFFdFFFFFFCNFFDWVUOTUM0jTCQkFVBSlRO+RCeuE07F9E699FVOTfRN3YRNZQRMZROVWIS0+FREk5Qv9jNKau2ESTWESS2Dg0kt81uqSQ2jC0r19EotgwMDSz2E7C9WRZ41Dj8gzwAyz0w/Xj+gO2bPiM+az+w/AMY/CE/yP/TPBt8wTypPJN8ATt9g33LfhN+W36jfsn+83wDO3/Df4t8E7w7vIO8y70TvAF7vcO+C75zvju+w77rv3O8Avn/w7wL/HP8G/zD/Sv98/wBu/5D/ov+0/8b/0P/q7/z/AA4P8P/a7zQPTg/o//r/jA+Afg+oD8IP1A/mD2gDxrNLVpUT3kvdI+ckhOF0tFXlNITiVLRoRLTePCRFUvwUxhS086BmAsrcFLFAtBfeg6wUmFTFowrajKR8dKQKVg2je1ZmZQPqVuUUHJwwWI2z25hYfcP4WA2jK1naZbRZRYPgWEXTo1ja5SNkBCQkWBWD6VcWncPOV+UjxKSfPp9QmwBmn6Cfei+ML76dli/An9IvQBSv9i8IPxqvHDdGAqc0pK1xZCQxV42j7LwUqGpspFdkpBe8FNhV5SNVnZyEY4SkKHyk77Ska7hURTRUZQM6VD0TtQKspMyEFJVTjaNcbVMNkyVTTaPuUhUzrav0pHJSjaM8bIVStuUjzVENk5VRvSNg2lSEKAxE5VCdw65QKkUEUH2jPyS0B1QUO4CqhqNPHSROJbNHXLTcrU2lg3RNfaMPNBSlBUxNoz6MRCMQDhrrsH4zLUrlIz1KNRRJDUTEt1rmI0klsydKJbRKnbYAJoNE377NFs8oXzpfTM9eXwCAz4JflF+mX8jP6s/cX+5fAABvQt8kbx5vMG9Cb2xvfm8AkG+ib7Rvbg/wDxoP7G/GbwAIfyJ/LH8mf1h/ug90f4Z/AJh/qn/Ef15/2H/6fwyPZn8AMI8aj2SPPo94j1qPrI++jwBQj9qP5I/uj/iP4o8cn/6PAAifOp90n2afiJ+in8yflp+IyJ/in+y0ixwUk0B2UihsdLVkRCdP1VMRUN2jw4VQ3RQ0tBOw9kIBUrJ1RFJVtOQ0W1P1E9AWzKRCVMUTtrSkkzCWo9lVLaS8FJhW3aMFV9pdZFc9Q99XdVNIWDa9I7BYXbMcWd1E7KS1B+wU0wQklFgNQ1VW/BQTWC0UV42zyGQvADYvQC8yuU61ji+Av5K/rC8A1i/Iv+ov1L8WPyA/MjkuPaqeEpzEpGOctCD8tN2tVi0ziVYls0hkxAlatBTKfDSNVQ0jVKQU2xpV1VPhVOWjnFRqBSRU5RRUDUP1U/20ttQ0hVM9Q09TdVMY1VMNI9T0NJz8NGVS2q1TLnSk+FH1E8BRpgWjilFVFp4SDGQU10VQtbOgVKRLEE4zUCWzrfhEFIhP5aRP5ZOXbU5VMyxOTVPFTf2z211N5ZP3TNVTkUxmlRMqTMUUHKRLS5UTW+pKlROKSuUUSj1Di89JVTOMzNf+o8xEYwK8RUp1FGxXXm1eZRZfSF8AOu9sX25fsF+C75Tvvl8Y6wCe5Q5txl/YXwL/DO8O/1BvADr/XP8u/2D/kv+k/7b/yP8A+p/U/26fAA8SDxwPdp9IDwAyD1wPfg9oDyIPnA+uD9APAOIP9A8GHxAfIh9UH0YfWB8Awg+cH24fqB/CH9Qf5h+gHwACLywvPi8YLyovdC+2H4AvALoPnC9uD5Avyi/0Lw</prop>
			</obj>
			<obj name="Protocol" class="HTCProtocol" version="1">
				<prop name="Created">2016-05-16T10:18:57.310</prop>
				<prop name="LastModified">2016-05-16T10:19:50.406</prop>
				<obj name="Programs" class="HTCRunProgramList" version="5">
					<list name="emlist" count="2">
						<obj name="item" class="HTCRunProgram" version="1">
							<prop name="name">Program</prop>
							<prop name="Cycles">1</prop>
							<prop name="AnalysisMode">None</prop>
							<obj name="Segments" class="TEMRunSegmentList" version="1">
								<list name="emlist" count="1">
									<obj name="item" class="HTCRunSegment" version="2">
										<prop name="Hold">180</prop>
										<prop name="Slope">4.4</prop>
										<prop name="StepDelay">0</prop>
										<prop name="StepSize">0</prop>
										<prop name="Target">95</prop>
										<prop name="Target2">0</prop>
										<prop name="AcquisitionMode">0</prop>
										<prop name="AcqPerDegree">5</prop>
									</obj>
								</list>
							</obj>
						</obj>
						<obj name="item" class="HTCRunProgram" version="1">
							<prop name="name">Program</prop>
							<prop name="Cycles">50</prop>
							<prop name="AnalysisMode">Quantification</prop>
							<obj name="Segments" class="TEMRunSegmentList" version="1">
								<list name="emlist" count="2">
									<obj name="item" class="HTCRunSegment" version="2">
										<prop name="Hold">15</prop>
										<prop name="Slope">4.4</prop>
										<prop name="StepDelay">0</prop>
										<prop name="StepSize">0</prop>
										<prop name="Target">95</prop>
										<prop name="Target2">0</prop>
										<prop name="AcquisitionMode">0</prop>
										<prop name="AcqPerDegree">5</prop>
									</obj>
									<obj name="item" class="HTCRunSegment" version="2">
										<prop name="Hold">60</prop>
										<prop name="Slope">2.2</prop>
										<prop name="StepDelay">0</prop>
										<prop name="StepSize">0</prop>
										<prop name="Target">55</prop>
										<prop name="Target2">0</prop>
										<prop name="AcquisitionMode">1</prop>
										<prop name="AcqPerDegree">5</prop>
									</obj>
								</list>
							</obj>
						</obj>
					</list>
					<list name="AnalysisModes" count="4">
						<item>None</item>
						<item>Quantification</item>
						<item>Melting Curves</item>
						<item>Color Compensation</item>
					</list>
					<prop name="ChannelCount">4</prop>
					<prop name="InstrumentSubclass">HTC_VER_10</prop>
					<obj name="Container" class="HTCBlockType" version="1">
						<prop name="Id">bt96S</prop>
						<prop name="RowCount">8</prop>
						<prop name="ColCount">12</prop>
						<prop name="OvershootDnDelay">10</prop>
						<prop name="OvershootUpDelay">10</prop>
						<prop name="RampRateMaxDn">2.2</prop>
						<prop name="RampRateMaxUp">4.4</prop>
						<prop name="ReactionVolMin">10</prop>
						<prop name="ReactionVolMax">100</prop>
						<prop name="ReactionVolDefault">20</prop>
						<prop name="HorVertCrosstalkCoefficient">0.0003</prop>
						<prop name="DiagCrosstalkCoefficent">0.0001</prop>
					</obj>
					<prop name="MaxPositionsToSeek">96</prop>
					<obj name="DetectionFormats" class="DetectionFormats" version="2">
						<list name="emlist" count="14">
							<obj name="item" class="HTCDetectionFormat" version="1">
								<list name="emlist" count="1">
									<obj name="item" class="HTCChannel" version="2">
										<prop name="name">SYBR Green I / HRM Dye</prop>
										<prop name="Active">1</prop>
										<prop name="EmissionWL">510</prop>
										<prop name="ExcitationWL">465</prop>
										<prop name="IntgrTime">250</prop>
										<prop name="MaxIntgrTime">1000</prop>
										<prop name="MeltFactor">1.2</prop>
										<prop name="QuantFactor">30</prop>
									</obj>
								</list>
								<prop name="name">SYBR Green I / HRM Dye</prop>
								<prop name="Active">1</prop>
								<prop name="DefChannelNdx">0</prop>
								<prop name="DenominatorNdx">-1</prop>
								<prop name="ReadOnly">0</prop>
								<list name="EmissionWLAvail" count="6">
									<item>488</item>
									<item>510</item>
									<item>580</item>
									<item>610</item>
									<item>640</item>
									<item>660</item>
								</list>
								<list name="ExcitationWLAvail" count="5">
									<item>440</item>
									<item>465</item>
									<item>498</item>
									<item>533</item>
									<item>618</item>
								</list>
								<prop name="MeasuringMode">hmmDynamic</prop>
							</obj>
							<obj name="item" class="HTCDetectionFormat" version="1">
								<list name="emlist" count="1">
									<obj name="item" class="HTCChannel" version="2">
										<prop name="name">SimpleProbe</prop>
										<prop name="Active">1</prop>
										<prop name="EmissionWL">510</prop>
										<prop name="ExcitationWL">465</prop>
										<prop name="IntgrTime">250</prop>
										<prop name="MaxIntgrTime">2000</prop>
										<prop name="MeltFactor">1.2</prop>
										<prop name="QuantFactor">2</prop>
									</obj>
								</list>
								<prop name="name">SimpleProbe</prop>
								<prop name="Active">1</prop>
								<prop name="DefChannelNdx">0</prop>
								<prop name="DenominatorNdx">-1</prop>
								<prop name="ReadOnly">0</prop>
								<list name="EmissionWLAvail" count="6">
									<item>488</item>
									<item>510</item>
									<item>580</item>
									<item>610</item>
									<item>640</item>
									<item>660</item>
								</list>
								<list name="ExcitationWLAvail" count="5">
									<item>440</item>
									<item>465</item>
									<item>498</item>
									<item>533</item>
									<item>618</item>
								</list>
								<prop name="MeasuringMode">hmmDynamic</prop>
							</obj>
							<obj name="item" class="HTCDetectionFormat" version="1">
								<list name="emlist" count="1">
									<obj name="item" class="HTCChannel" version="2">
										<prop name="name">FAM</prop>
										<prop name="Active">1</prop>
										<prop name="EmissionWL">510</prop>
										<prop name="ExcitationWL">465</prop>
										<prop name="IntgrTime">250</prop>
										<prop name="MaxIntgrTime">2000</prop>
										<prop name="MeltFactor">1</prop>
										<prop name="QuantFactor">10</prop>
									</obj>
								</list>
								<prop name="name">Mono Color Hydrolysis Probe / UPL Probe</prop>
								<prop name="Active">1</prop>
								<prop name="DefChannelNdx">0</prop>
								<prop name="DenominatorNdx">-1</prop>
								<prop name="ReadOnly">0</prop>
								<list name="EmissionWLAvail" count="6">
									<item>488</item>
									<item>510</item>
									<item>580</item>
									<item>610</item>
									<item>640</item>
									<item>660</item>
								</list>
								<list name="ExcitationWLAvail" count="5">
									<item>440</item>
									<item>465</item>
									<item>498</item>
									<item>533</item>
									<item>618</item>
								</list>
								<prop name="MeasuringMode">hmmDynamic</prop>
							</obj>
							<obj name="item" class="HTCDetectionFormat" version="1">
								<list name="emlist" count="2">
									<obj name="item" class="HTCChannel" version="2">
										<prop name="name">FAM</prop>
										<prop name="Active">1</prop>
										<prop name="EmissionWL">510</prop>
										<prop name="ExcitationWL">465</prop>
										<prop name="IntgrTime">250</prop>
										<prop name="MaxIntgrTime">2000</prop>
										<prop name="MeltFactor">1</prop>
										<prop name="QuantFactor">10</prop>
									</obj>
									<obj name="item" class="HTCChannel" version="2">
										<prop name="name">VIC / HEX / Yellow555</prop>
										<prop name="Active">1</prop>
										<prop name="EmissionWL">580</prop>
										<prop name="ExcitationWL">533</prop>
										<prop name="IntgrTime">250</prop>
										<prop name="MaxIntgrTime">2000</prop>
										<prop name="MeltFactor">1</prop>
										<prop name="QuantFactor">10</prop>
									</obj>
								</list>
								<prop name="name">Dual Color Hydrolysis Probe / UPL Probe</prop>
								<prop name="Active">1</prop>
								<prop name="DefChannelNdx">0</prop>
								<prop name="DenominatorNdx">-1</prop>
								<prop name="ReadOnly">0</prop>
								<list name="EmissionWLAvail" count="6">
									<item>488</item>
									<item>510</item>
									<item>580</item>
									<item>610</item>
									<item>640</item>
									<item>660</item>
								</list>
								<list name="ExcitationWLAvail" count="5">
									<item>440</item>
									<item>465</item>
									<item>498</item>
									<item>533</item>
									<item>618</item>
								</list>
								<prop name="MeasuringMode">hmmDynamic</prop>
							</obj>
							<obj name="item" class="HTCDetectionFormat" version="1">
								<list name="emlist" count="3">
									<obj name="item" class="HTCChannel" version="2">
										<prop name="name">FAM</prop>
										<prop name="Active">1</prop>
										<prop name="EmissionWL">510</prop>
										<prop name="ExcitationWL">465</prop>
										<prop name="IntgrTime">250</prop>
										<prop name="MaxIntgrTime">2000</prop>
										<prop name="MeltFactor">1</prop>
										<prop name="QuantFactor">10</prop>
									</obj>
									<obj name="item" class="HTCChannel" version="2">
										<prop name="name">VIC / HEX / Yellow555</prop>
										<prop name="Active">1</prop>
										<prop name="EmissionWL">580</prop>
										<prop name="ExcitationWL">533</prop>
										<prop name="IntgrTime">250</prop>
										<prop name="MaxIntgrTime">2000</prop>
										<prop name="MeltFactor">1</prop>
										<prop name="QuantFactor">10</prop>
									</obj>
									<obj name="item" class="HTCChannel" version="2">
										<prop name="name">Cy 5 / Cy 5.5</prop>
										<prop name="Active">1</prop>
										<prop name="EmissionWL">660</prop>
										<prop name="ExcitationWL">618</prop>
										<prop name="IntgrTime">250</prop>
										<prop name="MaxIntgrTime">2000</prop>
										<prop name="MeltFactor">1</prop>
										<prop name="QuantFactor">10</prop>
									</obj>
								</list>
								<prop name="name">3 Color Hydrolysis Probe</prop>
								<prop name="Active">1</prop>
								<prop name="DefChannelNdx">0</prop>
								<prop name="DenominatorNdx">-1</prop>
								<prop name="ReadOnly">0</prop>
								<list name="EmissionWLAvail" count="6">
									<item>488</item>
									<item>510</item>
									<item>580</item>
									<item>610</item>
									<item>640</item>
									<item>660</item>
								</list>
								<list name="ExcitationWLAvail" count="5">
									<item>440</item>
									<item>465</item>
									<item>498</item>
									<item>533</item>
									<item>618</item>
								</list>
								<prop name="MeasuringMode">hmmDynamic</prop>
							</obj>
							<obj name="item" class="HTCDetectionFormat" version="1">
								<list name="emlist" count="4">
									<obj name="item" class="HTCChannel" version="2">
										<prop name="name">Cyan 500</prop>
										<prop name="Active">1</prop>
										<prop name="EmissionWL">488</prop>
										<prop name="ExcitationWL">440</prop>
										<prop name="IntgrTime">250</prop>
										<prop name="MaxIntgrTime">2000</prop>
										<prop name="MeltFactor">1</prop>
										<prop name="QuantFactor">10</prop>
									</obj>
									<obj name="item" class="HTCChannel" version="2">
										<prop name="name">FAM</prop>
										<prop name="Active">1</prop>
										<prop name="EmissionWL">580</prop>
										<prop name="ExcitationWL">498</prop>
										<prop name="IntgrTime">250</prop>
										<prop name="MaxIntgrTime">2000</prop>
										<prop name="MeltFactor">1</prop>
										<prop name="QuantFactor">10</prop>
									</obj>
									<obj name="item" class="HTCChannel" version="2">
										<prop name="name">Red 610</prop>
										<prop name="Active">1</prop>
										<prop name="EmissionWL">610</prop>
										<prop name="ExcitationWL">533</prop>
										<prop name="IntgrTime">250</prop>
										<prop name="MaxIntgrTime">2000</prop>
										<prop name="MeltFactor">1</prop>
										<prop name="QuantFactor">10</prop>
									</obj>
									<obj name="item" class="HTCChannel" version="2">
										<prop name="name">Cy 5 / Cy 5.5</prop>
										<prop name="Active">1</prop>
										<prop name="EmissionWL">660</prop>
										<prop name="ExcitationWL">618</prop>
										<prop name="IntgrTime">250</prop>
										<prop name="MaxIntgrTime">2000</prop>
										<prop name="MeltFactor">1</prop>
										<prop name="QuantFactor">10</prop>
									</obj>
								</list>
								<prop name="name">4 Color Hydrolysis Probe</prop>
								<prop name="Active">1</prop>
								<prop name="DefChannelNdx">0</prop>
								<prop name="DenominatorNdx">-1</prop>
								<prop name="ReadOnly">0</prop>
								<list name="EmissionWLAvail" count="6">
									<item>488</item>
									<item>510</item>
									<item>580</item>
									<item>610</item>
									<item>640</item>
									<item>660</item>
								</list>
								<list name="ExcitationWLAvail" count="5">
									<item>440</item>
									<item>465</item>
									<item>498</item>
									<item>533</item>
									<item>618</item>
								</list>
								<prop name="MeasuringMode">hmmDynamic</prop>
							</obj>
							<obj name="item" class="HTCDetectionFormat" version="1">
								<list name="emlist" count="1">
									<obj name="item" class="HTCChannel" version="2">
										<prop name="name">Red 640</prop>
										<prop name="Active">1</prop>
										<prop name="EmissionWL">640</prop>
										<prop name="ExcitationWL">498</prop>
										<prop name="IntgrTime">250</prop>
										<prop name="MaxIntgrTime">2000</prop>
										<prop name="MeltFactor">1.2</prop>
										<prop name="QuantFactor">5</prop>
									</obj>
								</list>
								<prop name="name">Mono Color HybProbe</prop>
								<prop name="Active">1</prop>
								<prop name="DefChannelNdx">0</prop>
								<prop name="DenominatorNdx">-1</prop>
								<prop name="ReadOnly">0</prop>
								<list name="EmissionWLAvail" count="6">
									<item>488</item>
									<item>510</item>
									<item>580</item>
									<item>610</item>
									<item>640</item>
									<item>660</item>
								</list>
								<list name="ExcitationWLAvail" count="5">
									<item>440</item>
									<item>465</item>
									<item>498</item>
									<item>533</item>
									<item>618</item>
								</list>
								<prop name="MeasuringMode">hmmDynamic</prop>
							</obj>
							<obj name="item" class="HTCDetectionFormat" version="1">
								<list name="emlist" count="4">
									<obj name="item" class="HTCChannel" version="2">
										<prop name="name">Fluos</prop>
										<prop name="Active">1</prop>
										<prop name="EmissionWL">510</prop>
										<prop name="ExcitationWL">465</prop>
										<prop name="IntgrTime">250</prop>
										<prop name="MaxIntgrTime">2000</prop>
										<prop name="MeltFactor">2</prop>
										<prop name="QuantFactor">1.5</prop>
									</obj>
									<obj name="item" class="HTCChannel" version="2">
										<prop name="name">Red 610</prop>
										<prop name="Active">1</prop>
										<prop name="EmissionWL">610</prop>
										<prop name="ExcitationWL">498</prop>
										<prop name="IntgrTime">250</prop>
										<prop name="MaxIntgrTime">2000</prop>
										<prop name="MeltFactor">1.2</prop>
										<prop name="QuantFactor">5</prop>
									</obj>
									<obj name="item" class="HTCChannel" version="2">
										<prop name="name">Red 640</prop>
										<prop name="Active">1</prop>
										<prop name="EmissionWL">640</prop>
										<prop name="ExcitationWL">498</prop>
										<prop name="IntgrTime">250</prop>
										<prop name="MaxIntgrTime">2000</prop>
										<prop name="MeltFactor">1.2</prop>
										<prop name="QuantFactor">5</prop>
									</obj>
									<obj name="item" class="HTCChannel" version="2">
										<prop name="name">Cy 5 / Cy 5.5</prop>
										<prop name="Active">1</prop>
										<prop name="EmissionWL">660</prop>
										<prop name="ExcitationWL">498</prop>
										<prop name="IntgrTime">250</prop>
										<prop name="MaxIntgrTime">2000</prop>
										<prop name="MeltFactor">1.2</prop>
										<prop name="QuantFactor">5</prop>
									</obj>
								</list>
								<prop name="name">Multi Color HybProbe</prop>
								<prop name="Active">1</prop>
								<prop name="DefChannelNdx">0</prop>
								<prop name="DenominatorNdx">-1</prop>
								<prop name="ReadOnly">0</prop>
								<list name="EmissionWLAvail" count="6">
									<item>488</item>
									<item>510</item>
									<item>580</item>
									<item>610</item>
									<item>640</item>
									<item>660</item>
								</list>
								<list name="ExcitationWLAvail" count="5">
									<item>440</item>
									<item>465</item>
									<item>498</item>
									<item>533</item>
									<item>618</item>
								</list>
								<prop name="MeasuringMode">hmmDynamic</prop>
							</obj>
							<obj name="item" class="HTCDetectionFormat" version="1">
								<list name="emlist" count="4">
									<obj name="item" class="HTCChannel" version="2">
										<prop name="name">465-510</prop>
										<prop name="Active">1</prop>
										<prop name="EmissionWL">510</prop>
										<prop name="ExcitationWL">465</prop>
										<prop name="IntgrTime">250</prop>
										<prop name="MaxIntgrTime">1000</prop>
										<prop name="MeltFactor">1</prop>
										<prop name="QuantFactor">1</prop>
									</obj>
									<obj name="item" class="HTCChannel" version="2">
										<prop name="name">533-580</prop>
										<prop name="Active">1</prop>
										<prop name="EmissionWL">580</prop>
										<prop name="ExcitationWL">533</prop>
										<prop name="IntgrTime">250</prop>
										<prop name="MaxIntgrTime">1000</prop>
										<prop name="MeltFactor">1</prop>
										<prop name="QuantFactor">1</prop>
									</obj>
									<obj name="item" class="HTCChannel" version="2">
										<prop name="name">533-610</prop>
										<prop name="Active">1</prop>
										<prop name="EmissionWL">610</prop>
										<prop name="ExcitationWL">533</prop>
										<prop name="IntgrTime">250</prop>
										<prop name="MaxIntgrTime">1000</prop>
										<prop name="MeltFactor">1</prop>
										<prop name="QuantFactor">1</prop>
									</obj>
									<obj name="item" class="HTCChannel" version="2">
										<prop name="name">618-660</prop>
										<prop name="Active">1</prop>
										<prop name="EmissionWL">660</prop>
										<prop name="ExcitationWL">618</prop>
										<prop name="IntgrTime">250</prop>
										<prop name="MaxIntgrTime">1000</prop>
										<prop name="MeltFactor">1</prop>
										<prop name="QuantFactor">1</prop>
									</obj>
								</list>
								<prop name="name">SCicchitano1</prop>
								<prop name="Active">1</prop>
								<prop name="DefChannelNdx">0</prop>
								<prop name="DenominatorNdx">-1</prop>
								<prop name="ReadOnly">0</prop>
								<list name="EmissionWLAvail" count="6">
									<item>488</item>
									<item>510</item>
									<item>580</item>
									<item>610</item>
									<item>640</item>
									<item>660</item>
								</list>
								<list name="ExcitationWLAvail" count="5">
									<item>440</item>
									<item>465</item>
									<item>498</item>
									<item>533</item>
									<item>618</item>
								</list>
								<prop name="MeasuringMode">hmmDynamic</prop>
							</obj>
							<obj name="item" class="HTCDetectionFormat" version="1">
								<list name="emlist" count="2">
									<obj name="item" class="HTCChannel" version="2">
										<prop name="name">465-510</prop>
										<prop name="Active">1</prop>
										<prop name="EmissionWL">510</prop>
										<prop name="ExcitationWL">465</prop>
										<prop name="IntgrTime">250</prop>
										<prop name="MaxIntgrTime">1000</prop>
										<prop name="MeltFactor">1</prop>
										<prop name="QuantFactor">1</prop>
									</obj>
									<obj name="item" class="HTCChannel" version="2">
										<prop name="name">498-580</prop>
										<prop name="Active">1</prop>
										<prop name="EmissionWL">580</prop>
										<prop name="ExcitationWL">498</prop>
										<prop name="IntgrTime">250</prop>
										<prop name="MaxIntgrTime">1000</prop>
										<prop name="MeltFactor">1</prop>
										<prop name="QuantFactor">1</prop>
									</obj>
								</list>
								<prop name="name">VIC and FAM</prop>
								<prop name="Active">1</prop>
								<prop name="DefChannelNdx">0</prop>
								<prop name="DenominatorNdx">-1</prop>
								<prop name="ReadOnly">0</prop>
								<list name="EmissionWLAvail" count="6">
									<item>488</item>
									<item>510</item>
									<item>580</item>
									<item>610</item>
									<item>640</item>
									<item>660</item>
								</list>
								<list name="ExcitationWLAvail" count="5">
									<item>440</item>
									<item>465</item>
									<item>498</item>
									<item>533</item>
									<item>618</item>
								</list>
								<prop name="MeasuringMode">hmmDynamic</prop>
							</obj>
							<obj name="item" class="HTCDetectionFormat" version="1">
								<list name="emlist" count="2">
									<obj name="item" class="HTCChannel" version="2">
										<prop name="name">465-510</prop>
										<prop name="Active">1</prop>
										<prop name="EmissionWL">510</prop>
										<prop name="ExcitationWL">465</prop>
										<prop name="IntgrTime">250</prop>
										<prop name="MaxIntgrTime">1000</prop>
										<prop name="MeltFactor">1</prop>
										<prop name="QuantFactor">1</prop>
									</obj>
									<obj name="item" class="HTCChannel" version="2">
										<prop name="name">533-580</prop>
										<prop name="Active">1</prop>
										<prop name="EmissionWL">580</prop>
										<prop name="ExcitationWL">533</prop>
										<prop name="IntgrTime">250</prop>
										<prop name="MaxIntgrTime">1000</prop>
										<prop name="MeltFactor">1</prop>
										<prop name="QuantFactor">1</prop>
									</obj>
								</list>
								<prop name="name">Borowsky</prop>
								<prop name="Active">1</prop>
								<prop name="DefChannelNdx">0</prop>
								<prop name="DenominatorNdx">-1</prop>
								<prop name="ReadOnly">0</prop>
								<list name="EmissionWLAvail" count="6">
									<item>488</item>
									<item>510</item>
									<item>580</item>
									<item>610</item>
									<item>640</item>
									<item>660</item>
								</list>
								<list name="ExcitationWLAvail" count="5">
									<item>440</item>
									<item>465</item>
									<item>498</item>
									<item>533</item>
									<item>618</item>
								</list>
								<prop name="MeasuringMode">hmmDynamic</prop>
							</obj>
							<obj name="item" class="HTCDetectionFormat" version="1">
								<list name="emlist" count="2">
									<obj name="item" class="HTCChannel" version="2">
										<prop name="name">533-580</prop>
										<prop name="Active">1</prop>
										<prop name="EmissionWL">580</prop>
										<prop name="ExcitationWL">533</prop>
										<prop name="IntgrTime">250</prop>
										<prop name="MaxIntgrTime">1000</prop>
										<prop name="MeltFactor">1</prop>
										<prop name="QuantFactor">1</prop>
									</obj>
									<obj name="item" class="HTCChannel" version="2">
										<prop name="name">465-510</prop>
										<prop name="Active">1</prop>
										<prop name="EmissionWL">510</prop>
										<prop name="ExcitationWL">465</prop>
										<prop name="IntgrTime">250</prop>
										<prop name="MaxIntgrTime">1000</prop>
										<prop name="MeltFactor">1</prop>
										<prop name="QuantFactor">1</prop>
									</obj>
								</list>
								<prop name="name">RLB</prop>
								<prop name="Active">1</prop>
								<prop name="DefChannelNdx">0</prop>
								<prop name="DenominatorNdx">-1</prop>
								<prop name="ReadOnly">0</prop>
								<list name="EmissionWLAvail" count="6">
									<item>488</item>
									<item>510</item>
									<item>580</item>
									<item>610</item>
									<item>640</item>
									<item>660</item>
								</list>
								<list name="ExcitationWLAvail" count="5">
									<item>440</item>
									<item>465</item>
									<item>498</item>
									<item>533</item>
									<item>618</item>
								</list>
								<prop name="MeasuringMode">hmmDynamic</prop>
							</obj>
							<obj name="item" class="HTCDetectionFormat" version="1">
								<list name="emlist" count="0">
								</list>
								<prop name="name">New Format 1</prop>
								<prop name="Active">1</prop>
								<prop name="DefChannelNdx">-1</prop>
								<prop name="DenominatorNdx">-1</prop>
								<prop name="ReadOnly">0</prop>
								<list name="EmissionWLAvail" count="6">
									<item>488</item>
									<item>510</item>
									<item>580</item>
									<item>610</item>
									<item>640</item>
									<item>660</item>
								</list>
								<list name="ExcitationWLAvail" count="5">
									<item>440</item>
									<item>465</item>
									<item>498</item>
									<item>533</item>
									<item>618</item>
								</list>
								<prop name="MeasuringMode">hmmDynamic</prop>
							</obj>
							<obj name="item" class="HTCDetectionFormat" version="1">
								<list name="emlist" count="4">
									<obj name="item" class="HTCChannel" version="2">
										<prop name="name">618-660</prop>
										<prop name="Active">1</prop>
										<prop name="EmissionWL">660</prop>
										<prop name="ExcitationWL">618</prop>
										<prop name="IntgrTime">250</prop>
										<prop name="MaxIntgrTime">1000</prop>
										<prop name="MeltFactor">1</prop>
										<prop name="QuantFactor">1</prop>
									</obj>
									<obj name="item" class="HTCChannel" version="2">
										<prop name="name">498-580</prop>
										<prop name="Active">1</prop>
										<prop name="EmissionWL">580</prop>
										<prop name="ExcitationWL">498</prop>
										<prop name="IntgrTime">250</prop>
										<prop name="MaxIntgrTime">1000</prop>
										<prop name="MeltFactor">1</prop>
										<prop name="QuantFactor">1</prop>
									</obj>
									<obj name="item" class="HTCChannel" version="2">
										<prop name="name">533-580</prop>
										<prop name="Active">1</prop>
										<prop name="EmissionWL">580</prop>
										<prop name="ExcitationWL">533</prop>
										<prop name="IntgrTime">250</prop>
										<prop name="MaxIntgrTime">1000</prop>
										<prop name="MeltFactor">1</prop>
										<prop name="QuantFactor">1</prop>
									</obj>
									<obj name="item" class="HTCChannel" version="2">
										<prop name="name">465-510</prop>
										<prop name="Active">1</prop>
										<prop name="EmissionWL">510</prop>
										<prop name="ExcitationWL">465</prop>
										<prop name="IntgrTime">250</prop>
										<prop name="MaxIntgrTime">1000</prop>
										<prop name="MeltFactor">1</prop>
										<prop name="QuantFactor">1</prop>
									</obj>
								</list>
								<prop name="name">Borowsky_2</prop>
								<prop name="Active">1</prop>
								<prop name="DefChannelNdx">0</prop>
								<prop name="DenominatorNdx">-1</prop>
								<prop name="ReadOnly">0</prop>
								<list name="EmissionWLAvail" count="6">
									<item>488</item>
									<item>510</item>
									<item>580</item>
									<item>610</item>
									<item>640</item>
									<item>660</item>
								</list>
								<list name="ExcitationWLAvail" count="5">
									<item>440</item>
									<item>465</item>
									<item>498</item>
									<item>533</item>
									<item>618</item>
								</list>
								<prop name="MeasuringMode">hmmDynamic</prop>
							</obj>
						</list>
						<prop name="DefFormatName">Borowsky_2</prop>
					</obj>
					<list name="AcquisitionModes" count="4">
						<item>None</item>
						<item>Single</item>
						<item>Continuous</item>
						<item>Step</item>
					</list>
					<prop name="SeekTemp">30</prop>
					<prop name="SampleVolume">10</prop>
					<prop name="PlateID">B0209767</prop>
				</obj>
			</obj>
			<prop name="CompletedProgramNo">3</prop>
			<prop name="StopPoint">3</prop>
			<prop name="CarouselConstMoved">0</prop>
		</obj>
		<obj name="AnlsAndSampleInfo" class="AnlsAndSampleInfo" version="1">
			<obj name="AnlsPropTypes" class="PropertyTypeList" version="1">
				<list name="emlist" count="3">
					<obj name="item" class="SamplePropType" version="1">
						<prop name="name">Units</prop>
						<prop name="PropClass">QuantUnitsProp</prop>
						<prop name="IsChannelProperty">0</prop>
						<prop name="SelectorOrder">0</prop>
						<prop name="ShowInSelector">0</prop>
						<prop name="ShowInTable">0</prop>
						<prop name="TableOrder">0</prop>
					</obj>
					<obj name="item" class="SamplePropType" version="1">
						<prop name="name">ExtRef</prop>
						<prop name="PropClass">RQExtRefProp</prop>
						<prop name="IsChannelProperty">0</prop>
						<prop name="SelectorOrder">0</prop>
						<prop name="ShowInSelector">0</prop>
						<prop name="ShowInTable">0</prop>
						<prop name="TableOrder">0</prop>
					</obj>
					<obj name="item" class="SamplePropType" version="1">
						<prop name="name">Endpt External Experiment</prop>
						<prop name="PropClass">EndptGenoExtExp</prop>
						<prop name="IsChannelProperty">0</prop>
						<prop name="SelectorOrder">0</prop>
						<prop name="ShowInSelector">0</prop>
						<prop name="ShowInTable">0</prop>
						<prop name="TableOrder">0</prop>
					</obj>
				</list>
			</obj>
			<obj name="SamplePropTypes" class="PropertyTypeList" version="1">
				<list name="emlist" count="26">
					<obj name="item" class="SamplePosPropType" version="1">
						<prop name="name">Position</prop>
						<prop name="PropClass">GenSampleEditPosition</prop>
						<prop name="AnalysisClass">General</prop>
						<prop name="IsChannelProperty">0</prop>
						<prop name="SelectorOrder">0</prop>
						<prop name="ShowInSelector">0</prop>
						<prop name="ShowInTable">1</prop>
						<prop name="TableOrder">0</prop>
					</obj>
					<obj name="item" class="SamplePropType" version="1">
						<prop name="name">Color</prop>
						<prop name="PropClass">SamplePrefColor</prop>
						<prop name="AnalysisClass">General</prop>
						<prop name="IsChannelProperty">0</prop>
						<prop name="SelectorOrder">1</prop>
						<prop name="ShowInSelector">0</prop>
						<prop name="ShowInTable">1</prop>
						<prop name="TableOrder">1</prop>
					</obj>
					<obj name="item" class="SamplePropType" version="1">
						<prop name="name">Replicate of</prop>
						<prop name="PropClass">GenSampleEditReplicate</prop>
						<prop name="AnalysisClass">General</prop>
						<prop name="IsChannelProperty">0</prop>
						<prop name="SelectorOrder">2</prop>
						<prop name="ShowInSelector">0</prop>
						<prop name="ShowInTable">1</prop>
						<prop name="TableOrder">2</prop>
					</obj>
					<obj name="item" class="SamplePropType" version="1">
						<prop name="name">Sample Name</prop>
						<prop name="PropClass">GenSampleEditName</prop>
						<prop name="AnalysisClass">General</prop>
						<prop name="IsChannelProperty">0</prop>
						<prop name="SelectorOrder">3</prop>
						<prop name="ShowInSelector">1</prop>
						<prop name="ShowInTable">1</prop>
						<prop name="TableOrder">3</prop>
					</obj>
					<obj name="item" class="SamplePropType" version="1">
						<prop name="name">Subsets</prop>
						<prop name="PropClass">GenSampleEditSubset</prop>
						<prop name="AnalysisClass">General</prop>
						<prop name="IsChannelProperty">0</prop>
						<prop name="SelectorOrder">4</prop>
						<prop name="ShowInSelector">0</prop>
						<prop name="ShowInTable">0</prop>
						<prop name="TableOrder">4</prop>
					</obj>
					<obj name="item" class="SamplePropType" version="1">
						<prop name="name">Notes</prop>
						<prop name="PropClass">GenSampleEditNotes</prop>
						<prop name="AnalysisClass">General</prop>
						<prop name="IsChannelProperty">0</prop>
						<prop name="SelectorOrder">5</prop>
						<prop name="ShowInSelector">0</prop>
						<prop name="ShowInTable">0</prop>
						<prop name="TableOrder">5</prop>
					</obj>
					<obj name="item" class="SamplePropType" version="1">
						<prop name="name">Sample ID</prop>
						<prop name="PropClass">HTCSampleID</prop>
						<prop name="AnalysisClass">General</prop>
						<prop name="IsChannelProperty">0</prop>
						<prop name="SelectorOrder">6</prop>
						<prop name="ShowInSelector">0</prop>
						<prop name="ShowInTable">0</prop>
						<prop name="TableOrder">6</prop>
					</obj>
					<obj name="item" class="SamplePropType" version="1">
						<prop name="name">Sample Prep Notes</prop>
						<prop name="PropClass">HTCSamplePrepNotes</prop>
						<prop name="AnalysisClass">General</prop>
						<prop name="IsChannelProperty">0</prop>
						<prop name="SelectorOrder">7</prop>
						<prop name="ShowInSelector">0</prop>
						<prop name="ShowInTable">0</prop>
						<prop name="TableOrder">7</prop>
					</obj>
					<obj name="item" class="SamplePrefWidthType" version="1">
						<prop name="name">Width</prop>
						<prop name="PropClass">SamplePrefWidth</prop>
						<prop name="AnalysisClass">Sample preferences</prop>
						<prop name="IsChannelProperty">0</prop>
						<prop name="SelectorOrder">8</prop>
						<prop name="ShowInSelector">0</prop>
						<prop name="ShowInTable">0</prop>
						<prop name="TableOrder">8</prop>
					</obj>
					<obj name="item" class="SamplePrefLineStyleType" version="1">
						<prop name="name">Line Style</prop>
						<prop name="PropClass">SamplePrefLineStyle</prop>
						<prop name="AnalysisClass">Sample preferences</prop>
						<prop name="IsChannelProperty">0</prop>
						<prop name="SelectorOrder">9</prop>
						<prop name="ShowInSelector">0</prop>
						<prop name="ShowInTable">0</prop>
						<prop name="TableOrder">9</prop>
					</obj>
					<obj name="item" class="SamplePrefPointStyleType" version="1">
						<prop name="name">Point Style</prop>
						<prop name="PropClass">SamplePrefPointStyle</prop>
						<prop name="AnalysisClass">Sample preferences</prop>
						<prop name="IsChannelProperty">0</prop>
						<prop name="SelectorOrder">10</prop>
						<prop name="ShowInSelector">0</prop>
						<prop name="ShowInTable">0</prop>
						<prop name="TableOrder">10</prop>
					</obj>
					<obj name="item" class="SamplePropType" version="1">
						<prop name="name">Dominant Channel</prop>
						<prop name="PropClass">DominantChannelProp</prop>
						<prop name="AnalysisClass">Color Compensation Analysis</prop>
						<prop name="IsChannelProperty">0</prop>
						<prop name="SelectorOrder">11</prop>
						<prop name="ShowInSelector">0</prop>
						<prop name="ShowInTable">0</prop>
						<prop name="TableOrder">11</prop>
					</obj>
					<obj name="item" class="EndPtSampleTypePropertyType" version="1">
						<prop name="name">EndPt Sample Type</prop>
						<prop name="PropClass">GroupingSample</prop>
						<prop name="AnalysisClass">EndPtGenotyping</prop>
						<prop name="IsChannelProperty">0</prop>
						<prop name="SelectorOrder">12</prop>
						<prop name="ShowInSelector">0</prop>
						<prop name="ShowInTable">0</prop>
						<prop name="TableOrder">12</prop>
					</obj>
					<obj name="item" class="SamplePropType" version="1">
						<prop name="name">EndPt Genotype</prop>
						<prop name="PropClass">Genotype</prop>
						<prop name="AnalysisClass">EndPtGenotyping</prop>
						<prop name="IsChannelProperty">0</prop>
						<prop name="SelectorOrder">13</prop>
						<prop name="ShowInSelector">0</prop>
						<prop name="ShowInTable">0</prop>
						<prop name="TableOrder">13</prop>
					</obj>
					<obj name="item" class="SamplePropType" version="1">
						<prop name="name">Target Name</prop>
						<prop name="PropClass">TargetName</prop>
						<prop name="AnalysisClass">General</prop>
						<prop name="IsChannelProperty">1</prop>
						<prop name="SelectorOrder">14</prop>
						<prop name="ShowInSelector">0</prop>
						<prop name="ShowInTable">0</prop>
						<prop name="TableOrder">14</prop>
					</obj>
					<obj name="item" class="QuantSampleTypePropertyType" version="1">
						<prop name="name">Quantification Sample Type</prop>
						<prop name="PropClass">QuantSampleTypeProperty</prop>
						<prop name="AnalysisClass">Quantification Analysis</prop>
						<prop name="IsChannelProperty">1</prop>
						<prop name="SelectorOrder">15</prop>
						<prop name="ShowInSelector">0</prop>
						<prop name="ShowInTable">0</prop>
						<prop name="TableOrder">15</prop>
					</obj>
					<obj name="item" class="SamplePropType" version="1">
						<prop name="name">Concentration</prop>
						<prop name="PropClass">QuantConcProperty</prop>
						<prop name="AnalysisClass">Quantification Analysis</prop>
						<prop name="IsChannelProperty">1</prop>
						<prop name="SelectorOrder">16</prop>
						<prop name="ShowInSelector">0</prop>
						<prop name="ShowInTable">0</prop>
						<prop name="TableOrder">16</prop>
					</obj>
					<obj name="item" class="QuantCpType" version="1">
						<prop name="name">Cp Low</prop>
						<prop name="PropClass">QuantCpLowProp</prop>
						<prop name="AnalysisClass">Quantification Analysis</prop>
						<prop name="IsChannelProperty">1</prop>
						<prop name="SelectorOrder">17</prop>
						<prop name="ShowInSelector">0</prop>
						<prop name="ShowInTable">0</prop>
						<prop name="TableOrder">17</prop>
					</obj>
					<obj name="item" class="QuantCpType" version="1">
						<prop name="name">Cp High</prop>
						<prop name="PropClass">QuantCpHighProp</prop>
						<prop name="AnalysisClass">Quantification Analysis</prop>
						<prop name="IsChannelProperty">1</prop>
						<prop name="SelectorOrder">18</prop>
						<prop name="ShowInSelector">0</prop>
						<prop name="ShowInTable">0</prop>
						<prop name="TableOrder">18</prop>
					</obj>
					<obj name="item" class="GroupSampleTypePropertyType" version="1">
						<prop name="name">Melt Geno Sample Type</prop>
						<prop name="PropClass">GroupChannelTypeProp</prop>
						<prop name="AnalysisClass">Melt Geno</prop>
						<prop name="IsChannelProperty">1</prop>
						<prop name="SelectorOrder">19</prop>
						<prop name="ShowInSelector">0</prop>
						<prop name="ShowInTable">0</prop>
						<prop name="TableOrder">19</prop>
					</obj>
					<obj name="item" class="SamplePropType" version="1">
						<prop name="name">Melt Geno Genotype</prop>
						<prop name="PropClass">ChannelGenotype</prop>
						<prop name="AnalysisClass">Melt Geno</prop>
						<prop name="IsChannelProperty">1</prop>
						<prop name="SelectorOrder">20</prop>
						<prop name="ShowInSelector">0</prop>
						<prop name="ShowInTable">0</prop>
						<prop name="TableOrder">20</prop>
					</obj>
					<obj name="item" class="RQTargetPropertyType" version="1">
						<prop name="name">Target Type</prop>
						<prop name="PropClass">RQTargetProperty</prop>
						<prop name="AnalysisClass">Relative Quantification</prop>
						<prop name="IsChannelProperty">1</prop>
						<prop name="SelectorOrder">21</prop>
						<prop name="ShowInSelector">0</prop>
						<prop name="ShowInTable">0</prop>
						<prop name="TableOrder">21</prop>
					</obj>
					<obj name="item" class="RQSampleTargetPropertyType" version="1">
						<prop name="name">Combined Sample and Target Type</prop>
						<prop name="PropClass">RQSampleTargetProperty</prop>
						<prop name="AnalysisClass">Relative Quantification</prop>
						<prop name="IsChannelProperty">1</prop>
						<prop name="SelectorOrder">22</prop>
						<prop name="ShowInSelector">0</prop>
						<prop name="ShowInTable">0</prop>
						<prop name="TableOrder">22</prop>
					</obj>
					<obj name="item" class="SamplePropType" version="1">
						<prop name="name">Efficiency</prop>
						<prop name="PropClass">RQEffProp</prop>
						<prop name="AnalysisClass">Relative Quantification</prop>
						<prop name="IsChannelProperty">1</prop>
						<prop name="SelectorOrder">23</prop>
						<prop name="ShowInSelector">0</prop>
						<prop name="ShowInTable">0</prop>
						<prop name="TableOrder">23</prop>
					</obj>
					<obj name="item" class="GroupSampleTypePropertyTypeNoPos" version="1">
						<prop name="name">Scanning Sample Type</prop>
						<prop name="PropClass">GroupChannelTypeProp</prop>
						<prop name="AnalysisClass">Scanning</prop>
						<prop name="IsChannelProperty">1</prop>
						<prop name="SelectorOrder">24</prop>
						<prop name="ShowInSelector">0</prop>
						<prop name="ShowInTable">0</prop>
						<prop name="TableOrder">24</prop>
					</obj>
					<obj name="item" class="SamplePropType" version="1">
						<prop name="name">Scanning Genotype</prop>
						<prop name="PropClass">ChannelGenotype</prop>
						<prop name="AnalysisClass">Scanning</prop>
						<prop name="IsChannelProperty">1</prop>
						<prop name="SelectorOrder">25</prop>
						<prop name="ShowInSelector">0</prop>
						<prop name="ShowInTable">0</prop>
						<prop name="TableOrder">25</prop>
					</obj>
				</list>
			</obj>
			<obj name="SelectedChannels" class="TEMIntegerSet" version="1">
				<list name="Items" count="4">
					<prop name="Item">0</prop>
					<prop name="Item">1</prop>
					<prop name="Item">2</prop>
					<prop name="Item">3</prop>
				</list>
			</obj>
			<obj name="AnalysisProperties" class="ExpPropList" version="1">
				<list name="emlist" count="3">
					<obj name="PropertyObject" class="EndptGenoExtExp" version="3">
						<prop name="PropertyTypeName">Endpt External Experiment</prop>
					</obj>
					<obj name="PropertyObject" class="RQExtRefProp" version="3">
						<prop name="PropertyTypeName">ExtRef</prop>
						<prop name="RefExpProg">-1</prop>
					</obj>
					<obj name="PropertyObject" class="QuantUnitsProp" version="3">
						<prop name="PropertyTypeName">Units</prop>
					</obj>
				</list>
			</obj>
			<obj name="SampleInfoList" class="SamplePropInfoList" version="1">
				<list name="emlist" count="96">
					<obj name="item" class="SamplePropInfo" version="1">
						<obj name="ChannelProperties" class="ChanPropList" version="2">
							<obj name="ChannelProperties" class="EMList" version="1">
								<list name="emlist" count="4">
									<obj name="item" class="PropertyList" version="1">
										<list name="emlist" count="12">
											<obj name="PropertyObject" class="RQSampleTargetProperty" version="4">
												<prop name="PropertyTypeName">Combined Sample and Target Type</prop>
												<prop name="Position">0</prop>
												<prop name="IsDefault">0</prop>
												<obj name="ChannelProp" class="ChannelProperty" version="1">
													<prop name="ChannelIdx">0</prop>
												</obj>
											</obj>
											<obj name="PropertyObject" class="QuantConcProperty" version="4">
												<prop name="PropertyTypeName">Concentration</prop>
												<prop name="Position">0</prop>
												<prop name="IsDefault">1</prop>
												<prop name="Concentration">0</prop>
												<obj name="ChannelProp" class="ChannelProperty" version="1">
													<prop name="ChannelIdx">0</prop>
												</obj>
												<prop name="ReadOnly">1</prop>
											</obj>
											<obj name="PropertyObject" class="QuantCpHighProp" version="4">
												<prop name="PropertyTypeName">Cp High</prop>
												<prop name="Position">0</prop>
												<prop name="IsDefault">1</prop>
												<prop name="CpRangeHigh">0</prop>
												<obj name="ChannelProp" class="ChannelProperty" version="1">
													<prop name="ChannelIdx">0</prop>
												</obj>
												<prop name="ReadOnly">1</prop>
											</obj>
											<obj name="PropertyObject" class="QuantCpLowProp" version="4">
												<prop name="PropertyTypeName">Cp Low</prop>
												<prop name="Position">0</prop>
												<prop name="IsDefault">1</prop>
												<prop name="CpRangeLow">0</prop>
												<obj name="ChannelProp" class="ChannelProperty" version="1">
													<prop name="ChannelIdx">0</prop>
												</obj>
												<prop name="ReadOnly">1</prop>
											</obj>
											<obj name="PropertyObject" class="RQEffProp" version="4">
												<prop name="PropertyTypeName">Efficiency</prop>
												<prop name="Position">0</prop>
												<prop name="IsDefault">1</prop>
												<prop name="Efficiency">2</prop>
												<obj name="ChannelProp" class="ChannelProperty" version="1">
													<prop name="ChannelIdx">0</prop>
												</obj>
											</obj>
											<obj name="PropertyObject" class="ChannelGenotype" version="4">
												<prop name="PropertyTypeName">Melt Geno Genotype</prop>
												<prop name="Position">0</prop>
												<prop name="IsDefault">1</prop>
												<prop name="ReadOnly">1</prop>
												<obj name="ChannelProp" class="ChannelProperty" version="1">
													<prop name="ChannelIdx">0</prop>
												</obj>
											</obj>
											<obj name="PropertyObject" class="GroupChannelTypeProp" version="4">
												<prop name="PropertyTypeName">Melt Geno Sample Type</prop>
												<prop name="Position">0</prop>
												<prop name="IsDefault">0</prop>
												<prop name="GroupSampleType">mstUnknown</prop>
												<obj name="ChannelProp" class="ChannelProperty" version="1">
													<prop name="ChannelIdx">0</prop>
												</obj>
											</obj>
											<obj name="PropertyObject" class="QuantSampleTypeProperty" version="4">
												<prop name="PropertyTypeName">Quantification Sample Type</prop>
												<prop name="Position">0</prop>
												<prop name="IsDefault">0</prop>
												<prop name="SampleType">qsUnknown</prop>
												<obj name="ChannelProp" class="ChannelProperty" version="1">
													<prop name="ChannelIdx">0</prop>
												</obj>
											</obj>
											<obj name="PropertyObject" class="ChannelGenotype" version="4">
												<prop name="PropertyTypeName">Scanning Genotype</prop>
												<prop name="Position">0</prop>
												<prop name="IsDefault">1</prop>
												<prop name="ReadOnly">1</prop>
												<obj name="ChannelProp" class="ChannelProperty" version="1">
													<prop name="ChannelIdx">0</prop>
												</obj>
											</obj>
											<obj name="PropertyObject" class="GroupChannelTypeProp" version="4">
												<prop name="PropertyTypeName">Scanning Sample Type</prop>
												<prop name="Position">0</prop>
												<prop name="IsDefault">0</prop>
												<prop name="GroupSampleType">mstUnknown</prop>
												<obj name="ChannelProp" class="ChannelProperty" version="1">
													<prop name="ChannelIdx">0</prop>
												</obj>
											</obj>
											<obj name="PropertyObject" class="TargetName" version="4">
												<prop name="PropertyTypeName">Target Name</prop>
												<prop name="Position">0</prop>
												<prop name="IsDefault">1</prop>
												<obj name="ChannelProp" class="ChannelProperty" version="1">
													<prop name="ChannelIdx">0</prop>
												</obj>
											</obj>
											<obj name="PropertyObject" class="RQTargetProperty" version="4">
												<prop name="PropertyTypeName">Target Type</prop>
												<prop name="Position">0</prop>
												<prop name="IsDefault">0</prop>
												<prop name="TargetType">dtNone</prop>
												<obj name="ChannelProp" class="ChannelProperty" version="1">
													<prop name="ChannelIdx">0</prop>
												</obj>
											</obj>
										</list>
									</obj>
									<obj name="item" class="PropertyList" version="1">
										<list name="emlist" count="12">
											<obj name="PropertyObject" class="RQSampleTargetProperty" version="4">
												<prop name="PropertyTypeName">Combined Sample and Target Type</prop>
												<prop name="Position">0</prop>
												<prop name="IsDefault">0</prop>
												<obj name="ChannelProp" class="ChannelProperty" version="1">
													<prop name="ChannelIdx">1</prop>
												</obj>
											</obj>
											<obj name="PropertyObject" class="QuantConcProperty" version="4">
												<prop name="PropertyTypeName">Concentration</prop>
												<prop name="Position">0</prop>
												<prop name="IsDefault">1</prop>
												<prop name="Concentration">0</prop>
												<obj name="ChannelProp" class="ChannelProperty" version="1">
													<prop name="ChannelIdx">1</prop>
												</obj>
												<prop name="ReadOnly">1</prop>
											</obj>
											<obj name="PropertyObject" class="QuantCpHighProp" version="4">
												<prop name="PropertyTypeName">Cp High</prop>
												<prop name="Position">0</prop>
												<prop name="IsDefault">1</prop>
												<prop name="CpRangeHigh">0</prop>
												<obj name="ChannelProp" class="ChannelProperty" version="1">
													<prop name="ChannelIdx">1</prop>
												</obj>
												<prop name="ReadOnly">1</prop>
											</obj>
											<obj name="PropertyObject" class="QuantCpLowProp" version="4">
												<prop name="PropertyTypeName">Cp Low</prop>
												<prop name="Position">0</prop>
												<prop name="IsDefault">1</prop>
												<prop name="CpRangeLow">0</prop>
												<obj name="ChannelProp" class="ChannelProperty" version="1">
													<prop name="ChannelIdx">1</prop>
												</obj>
												<prop name="ReadOnly">1</prop>
											</obj>
											<obj name="PropertyObject" class="RQEffProp" version="4">
												<prop name="PropertyTypeName">Efficiency</prop>
												<prop name="Position">0</prop>
												<prop name="IsDefault">1</prop>
												<prop name="Efficiency">2</prop>
												<obj name="ChannelProp" class="ChannelProperty" version="1">
													<prop name="ChannelIdx">1</prop>
												</obj>
											</obj>
											<obj name="PropertyObject" class="ChannelGenotype" version="4">
												<prop name="PropertyTypeName">Melt Geno Genotype</prop>
												<prop name="Position">0</prop>
												<prop name="IsDefault">1</prop>
												<prop name="ReadOnly">1</prop>
												<obj name="ChannelProp" class="ChannelProperty" version="1">
													<prop name="ChannelIdx">1</prop>
												</obj>
											</obj>
											<obj name="PropertyObject" class="GroupChannelTypeProp" version="4">
												<prop name="PropertyTypeName">Melt Geno Sample Type</prop>
												<prop name="Position">0</prop>
												<prop name="IsDefault">0</prop>
												<prop name="GroupSampleType">mstUnknown</prop>
												<obj name="ChannelProp" class="ChannelProperty" version="1">
													<prop name="ChannelIdx">1</prop>
												</obj>
											</obj>
											<obj name="PropertyObject" class="QuantSampleTypeProperty" version="4">
												<prop name="PropertyTypeName">Quantification Sample Type</prop>
												<prop name="Position">0</prop>
												<prop name="IsDefault">0</prop>
												<prop name="SampleType">qsUnknown</prop>
												<obj name="ChannelProp" class="ChannelProperty" version="1">
													<prop name="ChannelIdx">1</prop>
												</obj>
											</obj>
											<obj name="PropertyObject" class="ChannelGenotype" version="4">
												<prop name="PropertyTypeName">Scanning Genotype</prop>
												<prop name="Position">0</prop>
												<prop name="IsDefault">1</prop>
												<prop name="ReadOnly">1</prop>
												<obj name="ChannelProp" class="ChannelProperty" version="1">
													<prop name="ChannelIdx">1</prop>
												</obj>
											</obj>
											<obj name="PropertyObject" class="GroupChannelTypeProp" version="4">
												<prop name="PropertyTypeName">Scanning Sample Type</prop>
												<prop name="Position">0</prop>
												<prop name="IsDefault">0</prop>
												<prop name="GroupSampleType">mstUnknown</prop>
												<obj name="ChannelProp" class="ChannelProperty" version="1">
													<prop name="ChannelIdx">1</prop>
												</obj>
											</obj>
											<obj name="PropertyObject" class="TargetName" version="4">
												<prop name="PropertyTypeName">Target Name</prop>
												<prop name="Position">0</prop>
												<prop name="IsDefault">1</prop>
												<obj name="ChannelProp" class="ChannelProperty" version="1">
													<prop name="ChannelIdx">1</prop>
												</obj>
											</obj>
											<obj name="PropertyObject" class="RQTargetProperty" version="4">
												<prop name="PropertyTypeName">Target Type</prop>
												<prop name="Position">0</prop>
												<prop name="IsDefault">0</prop>
												<prop name="TargetType">dtNone</prop>
												<obj name="ChannelProp" class="ChannelProperty" version="1">
													<prop name="ChannelIdx">1</prop>
												</obj>
											</obj>
										</list>
									</obj>
									<obj name="item" class="PropertyList" version="1">
										<list name="emlist" count="12">
											<obj name="PropertyObject" class="RQSampleTargetProperty" version="4">
												<prop name="PropertyTypeName">Combined Sample and Target Type</prop>
												<prop name="Position">0</prop>
												<prop name="IsDefault">0</prop>
												<obj name="ChannelProp" class="ChannelProperty" version="1">
													<prop name="ChannelIdx">2</prop>
												</obj>
											</obj>
											<obj name="PropertyObject" class="QuantConcProperty" version="4">
												<prop name="PropertyTypeName">Concentration</prop>
												<prop name="Position">0</prop>
												<prop name="IsDefault">1</prop>
												<prop name="Concentration">0</prop>
												<obj name="ChannelProp" class="ChannelProperty" version="1">
													<prop name="ChannelIdx">2</prop>
												</obj>
												<prop name="ReadOnly">1</prop>
											</obj>
											<obj name="PropertyObject" class="QuantCpHighProp" version="4">
												<prop name="PropertyTypeName">Cp High</prop>
												<prop name="Position">0</prop>
												<prop name="IsDefault">1</prop>
												<prop name="CpRangeHigh">0</prop>
												<obj name="ChannelProp" class="ChannelProperty" version="1">
													<prop name="ChannelIdx">2</prop>
												</obj>
												<prop name="ReadOnly">1</prop>
											</obj>
											<obj name="PropertyObject" class="QuantCpLowProp" version="4">
												<prop name="PropertyTypeName">Cp Low</prop>
												<prop name="Position">0</prop>
												<prop name="IsDefault">1</prop>
												<prop name="CpRangeLow">0</prop>
												<obj name="ChannelProp" class="ChannelProperty" version="1">
													<prop name="ChannelIdx">2</prop>
												</obj>
												<prop name="ReadOnly">1</prop>
											</obj>
											<obj name="PropertyObject" class="RQEffProp" version="4">
												<prop name="PropertyTypeName">Efficiency</prop>
												<prop name="Position">0</prop>
												<prop name="IsDefault">1</prop>
												<prop name="Efficiency">2</prop>
												<obj name="ChannelProp" class="ChannelProperty" version="1">
													<prop name="ChannelIdx">2</prop>
												</obj>
											</obj>
											<obj name="PropertyObject" class="ChannelGenotype" version="4">
												<prop name="PropertyTypeName">Melt Geno Genotype</prop>
												<prop name="Position">0</prop>
												<prop name="IsDefault">1</prop>
												<prop name="ReadOnly">1</prop>
												<obj name="ChannelProp" class="ChannelProperty" version="1">
													<prop name="ChannelIdx">2</prop>
												</obj>
											</obj>
											<obj name="PropertyObject" class="GroupChannelTypeProp" version="4">
												<prop name="PropertyTypeName">Melt Geno Sample Type</prop>
												<prop name="Position">0</prop>
												<prop name="IsDefault">0</prop>
												<prop name="GroupSampleType">mstUnknown</prop>
												<obj name="ChannelProp" class="ChannelProperty" version="1">
													<prop name="ChannelIdx">2</prop>
												</obj>
											</obj>
											<obj name="PropertyObject" class="QuantSampleTypeProperty" version="4">
												<prop name="PropertyTypeName">Quantification Sample Type</prop>
												<prop name="Position">0</prop>
												<prop name="IsDefault">0</prop>
												<prop name="SampleType">qsUnknown</prop>
												<obj name="ChannelProp" class="ChannelProperty" version="1">
													<prop name="ChannelIdx">2</prop>
												</obj>
											</obj>
											<obj name="PropertyObject" class="ChannelGenotype" version="4">
												<prop name="PropertyTypeName">Scanning Genotype</prop>
												<prop name="Position">0</prop>
												<prop name="IsDefault">1</prop>
												<prop name="ReadOnly">1</prop>
												<obj name="ChannelProp" class="ChannelProperty" version="1">
													<prop name="ChannelIdx">2</prop>
												</obj>
											</obj>
											<obj name="PropertyObject" class="GroupChannelTypeProp" version="4">
												<prop name="PropertyTypeName">Scanning Sample Type</prop>
												<prop name="Position">0</prop>
												<prop name="IsDefault">0</prop>
												<prop name="GroupSampleType">mstUnknown</prop>
												<obj name="ChannelProp" class="ChannelProperty" version="1">
													<prop name="ChannelIdx">2</prop>
												</obj>
											</obj>
											<obj name="PropertyObject" class="TargetName" version="4">
												<prop name="PropertyTypeName">Target Name</prop>
												<prop name="Position">0</prop>
												<prop name="IsDefault">1</prop>
												<obj name="ChannelProp" class="ChannelProperty" version="1">
													<prop name="ChannelIdx">2</prop>
												</obj>
											</obj>
											<obj name="PropertyObject" class="RQTargetProperty" version="4">
												<prop name="PropertyTypeName">Target Type</prop>
												<prop name="Position">0</prop>
												<prop name="IsDefault">0</prop>
												<prop name="TargetType">dtNone</prop>
												<obj name="ChannelProp" class="ChannelProperty" version="1">
													<prop name="ChannelIdx">2</prop>
												</obj>
											</obj>
										</list>
									</obj>
									<obj name="item" class="PropertyList" version="1">
										<list name="emlist" count="12">
											<obj name="PropertyObject" class="RQSampleTargetProperty" version="4">
												<prop name="PropertyTypeName">Combined Sample and Target Type</prop>
												<prop name="Position">0</prop>
												<prop name="IsDefault">0</prop>
												<obj name="ChannelProp" class="ChannelProperty" version="1">
													<prop name="ChannelIdx">3</prop>
												</obj>
											</obj>
											<obj name="PropertyObject" class="QuantConcProperty" version="4">
												<prop name="PropertyTypeName">Concentration</prop>
												<prop name="Position">0</prop>
												<prop name="IsDefault">1</prop>
												<prop name="Concentration">0</prop>
												<obj name="ChannelProp" class="ChannelProperty" version="1">
													<prop name="ChannelIdx">3</prop>
												</obj>
												<prop name="ReadOnly">1</prop>
											</obj>
											<obj name="PropertyObject" class="QuantCpHighProp" version="4">
												<prop name="PropertyTypeName">Cp High</prop>
												<prop name="Position">0</prop>
												<prop name="IsDefault">1</prop>
												<prop name="CpRangeHigh">0</prop>
												<obj name="ChannelProp" class="ChannelProperty" version="1">
													<prop name="ChannelIdx">3</prop>
												</obj>
												<prop name="ReadOnly">1</prop>
											</obj>
											<obj name="PropertyObject" class="QuantCpLowProp" version="4">
												<prop name="PropertyTypeName">Cp Low</prop>
												<prop name="Position">0</prop>
												<prop name="IsDefault">1</prop>
												<prop name="CpRangeLow">0</prop>
												<obj name="ChannelProp" class="ChannelProperty" version="1">
													<prop name="ChannelIdx">3</prop>
												</obj>
												<prop name="ReadOnly">1</prop>
											</obj>
											<obj name="PropertyObject" class="RQEffProp" version="4">
												<prop name="PropertyTypeName">Efficiency</prop>
												<prop name="Position">0</prop>
												<prop name="IsDefault">1</prop>
												<prop name="Efficiency">2</prop>
												<obj name="ChannelProp" class="ChannelProperty" version="1">
													<prop name="ChannelIdx">3</prop>
												</obj>
											</obj>
											<obj name="PropertyObject" class="ChannelGenotype" version="4">
												<prop name="PropertyTypeName">Melt Geno Genotype</prop>
												<prop name="Position">0</prop>
												<prop name="IsDefault">1</prop>
												<prop name="ReadOnly">1</prop>
												<obj name="ChannelProp" class="ChannelProperty" version="1">
													<prop name="ChannelIdx">3</prop>
												</obj>
											</obj>
											<obj name="PropertyObject" class="GroupChannelTypeProp" version="4">
												<prop name="PropertyTypeName">Melt Geno Sample Type</prop>
												<prop name="Position">0</prop>
												<prop name="IsDefault">0</prop>
												<prop name="GroupSampleType">mstUnknown</prop>
												<obj name="ChannelProp" class="ChannelProperty" version="1">
													<prop name="ChannelIdx">3</prop>
												</obj>
											</obj>
											<obj name="PropertyObject" class="QuantSampleTypeProperty" version="4">
												<prop name="PropertyTypeName">Quantification Sample Type</prop>
												<prop name="Position">0</prop>
												<prop name="IsDefault">0</prop>
												<prop name="SampleType">qsUnknown</prop>
												<obj name="ChannelProp" class="ChannelProperty" version="1">
													<prop name="ChannelIdx">3</prop>
												</obj>
											</obj>
											<obj name="PropertyObject" class="ChannelGenotype" version="4">
												<prop name="PropertyTypeName">Scanning Genotype</prop>
												<prop name="Position">0</prop>
												<prop name="IsDefault">1</prop>
												<prop name="ReadOnly">1</prop>
												<obj name="ChannelProp" class="ChannelProperty" version="1">
													<prop name="ChannelIdx">3</prop>
												</obj>
											</obj>
											<obj name="PropertyObject" class="GroupChannelTypeProp" version="4">
												<prop name="PropertyTypeName">Scanning Sample Type</prop>
												<prop name="Position">0</prop>
												<prop name="IsDefault">0</prop>
												<prop name="GroupSampleType">mstUnknown</prop>
												<obj name="ChannelProp" class="ChannelProperty" version="1">
													<prop name="ChannelIdx">3</prop>
												</obj>
											</obj>
											<obj name="PropertyObject" class="TargetName" version="4">
												<prop name="PropertyTypeName">Target Name</prop>
												<prop name="Position">0</prop>
												<prop name="IsDefault">1</prop>
												<obj name="ChannelProp" class="ChannelProperty" version="1">
													<prop name="ChannelIdx">3</prop>
												</obj>
											</obj>
											<obj name="PropertyObject" class="RQTargetProperty" version="4">
												<prop name="PropertyTypeName">Target Type</prop>
												<prop name="Position">0</prop>
												<prop name="IsDefault">0</prop>
												<prop name="TargetType">dtNone</prop>
												<obj name="ChannelProp" class="ChannelProperty" version="1">
													<prop name="ChannelIdx">3</prop>
												</obj>
											</obj>
										</list>
									</obj>
								</list>
							</obj>
						</obj>
						<prop name="ChannelPropertyCount">4</prop>
						<prop name="ContainerPosition">0</prop>
						<prop name="HasSampleProperties">1</prop>
						<obj name="SampleProperties" class="PropertyList" version="1">
							<list name="emlist" count="14">
								<obj name="PropertyObject" class="SamplePrefColor" version="4">
									<prop name="PropertyTypeName">Color</prop>
									<prop name="Position">0</prop>
									<prop name="IsDefault">0</prop>
									<prop name="Color">$00FF8000</prop>
								</obj>
								<obj name="PropertyObject" class="DominantChannelProp" version="4">
									<prop name="PropertyTypeName">Dominant Channel</prop>
									<prop name="Position">0</prop>
									<prop name="IsDefault">0</prop>
									<prop name="DominantChannel">0</prop>
								</obj>
								<obj name="PropertyObject" class="Genotype" version="4">
									<prop name="PropertyTypeName">EndPt Genotype</prop>
									<prop name="Position">0</prop>
									<prop name="IsDefault">1</prop>
									<prop name="ReadOnly">1</prop>
								</obj>
								<obj name="PropertyObject" class="GroupingSample" version="4">
									<prop name="PropertyTypeName">EndPt Sample Type</prop>
									<prop name="Position">0</prop>
									<prop name="IsDefault">0</prop>
									<prop name="GroupSampleType">mstUnknown</prop>
								</obj>
								<obj name="PropertyObject" class="SamplePrefLineStyle" version="4">
									<prop name="PropertyTypeName">Line Style</prop>
									<prop name="Position">0</prop>
									<prop name="IsDefault">0</prop>
									<prop name="LineStyle">psSolid</prop>
								</obj>
								<obj name="PropertyObject" class="GenSampleEditNotes" version="4">
									<prop name="PropertyTypeName">Notes</prop>
									<prop name="Position">0</prop>
									<prop name="IsDefault">1</prop>
								</obj>
								<obj name="PropertyObject" class="SamplePrefPointStyle" version="4">
									<prop name="PropertyTypeName">Point Style</prop>
									<prop name="Position">0</prop>
									<prop name="IsDefault">0</prop>
									<prop name="PointStyle">psNothing</prop>
								</obj>
								<obj name="PropertyObject" class="GenSampleEditPosition" version="4">
									<prop name="PropertyTypeName">Position</prop>
									<prop name="Position">0</prop>
									<prop name="IsDefault">1</prop>
								</obj>
								<obj name="PropertyObject" class="GenSampleEditReplicate" version="4">
									<prop name="PropertyTypeName">Replicate of</prop>
									<prop name="Position">0</prop>
									<prop name="IsDefault">1</prop>
									<prop name="ReplicateOf">-1</prop>
								</obj>
								<obj name="PropertyObject" class="HTCSampleID" version="4">
									<prop name="PropertyTypeName">Sample ID</prop>
									<prop name="Position">0</prop>
									<prop name="IsDefault">1</prop>
								</obj>
								<obj name="PropertyObject" class="GenSampleEditName" version="4">
									<prop name="PropertyTypeName">Sample Name</prop>
									<prop name="Position">0</prop>
									<prop name="IsDefault">1</prop>
									<prop name="name">Sample 1</prop>
								</obj>
								<obj name="PropertyObject" class="HTCSamplePrepNotes" version="4">
									<prop name="PropertyTypeName">Sample Prep Notes</prop>
									<prop name="Position">0</prop>
									<prop name="IsDefault">1</prop>
								</obj>
								<obj name="PropertyObject" class="GenSampleEditSubset" version="4">
									<prop name="PropertyTypeName">Subsets</prop>
									<prop name="Position">0</prop>
									<prop name="IsDefault">1</prop>
								</obj>
								<obj name="PropertyObject" class="SamplePrefWidth" version="5">
									<prop name="PropertyTypeName">Width</prop>
									<prop name="Position">0</prop>
									<prop name="IsDefault">1</prop>
									<prop name="Width">1</prop>
								</obj>
							</list>
						</obj>
					</obj>
					<obj name="item" class="SamplePropInfo" version="1">
						<obj name="ChannelProperties" class="ChanPropList" version="2">
							<obj name="ChannelProperties" class="EMList" version="1">
								<list name="emlist" count="4">
									<obj name="item" class="PropertyList" version="1">
										<list name="emlist" count="12">
											<obj name="PropertyObject" class="RQSampleTargetProperty" version="4">
												<prop name="PropertyTypeName">Combined Sample and Target Type</prop>
												<prop name="Position">1</prop>
												<prop name="IsDefault">0</prop>
												<obj name="ChannelProp" class="ChannelProperty" version="1">
													<prop name="ChannelIdx">0</prop>
												</obj>
											</obj>
											<obj name="PropertyObject" class="QuantConcProperty" version="4">
												<prop name="PropertyTypeName">Concentration</prop>
												<prop name="Position">1</prop>
												<prop name="IsDefault">1</prop>
												<prop name="Concentration">0</prop>
												<obj name="ChannelProp" class="ChannelProperty" version="1">
													<prop name="ChannelIdx">0</prop>
												</obj>
												<prop name="ReadOnly">1</prop>
											</obj>
											<obj name="PropertyObject" class="QuantCpHighProp" version="4">
												<prop name="PropertyTypeName">Cp High</prop>
												<prop name="Position">1</prop>
												<prop name="IsDefault">1</prop>
												<prop name="CpRangeHigh">0</prop>
												<obj name="ChannelProp" class="ChannelProperty" version="1">
													<prop name="ChannelIdx">0</prop>
												</obj>
												<prop name="ReadOnly">1</prop>
											</obj>
											<obj name="PropertyObject" class="QuantCpLowProp" version="4">
												<prop name="PropertyTypeName">Cp Low</prop>
												<prop name="Position">1</prop>
												<prop name="IsDefault">1</prop>
												<prop name="CpRangeLow">0</prop>
												<obj name="ChannelProp" class="ChannelProperty" version="1">
													<prop name="ChannelIdx">0</prop>
												</obj>
												<prop name="ReadOnly">1</prop>
											</obj>
											<obj name="PropertyObject" class="RQEffProp" version="4">
												<prop name="PropertyTypeName">Efficiency</prop>
												<prop name="Position">1</prop>
												<prop name="IsDefault">1</prop>
												<prop name="Efficiency">2</prop>
												<obj name="ChannelProp" class="ChannelProperty" version="1">
													<prop name="ChannelIdx">0</prop>
												</obj>
											</obj>
											<obj name="PropertyObject" class="ChannelGenotype" version="4">
												<prop name="PropertyTypeName">Melt Geno Genotype</prop>
												<prop name="Position">1</prop>
												<prop name="IsDefault">1</prop>
												<prop name="ReadOnly">1</prop>
												<obj name="ChannelProp" class="ChannelProperty" version="1">
													<prop name="ChannelIdx">0</prop>
												</obj>
											</obj>
											<obj name="PropertyObject" class="GroupChannelTypeProp" version="4">
												<prop name="PropertyTypeName">Melt Geno Sample Type</prop>
												<prop name="Position">1</prop>
												<prop name="IsDefault">0</prop>
												<prop name="GroupSampleType">mstUnknown</prop>
												<obj name="ChannelProp" class="ChannelProperty" version="1">
													<prop name="ChannelIdx">0</prop>
												</obj>
											</obj>
											<obj name="PropertyObject" class="QuantSampleTypeProperty" version="4">
												<prop name="PropertyTypeName">Quantification Sample Type</prop>
												<prop name="Position">1</prop>
												<prop name="IsDefault">0</prop>
												<prop name="SampleType">qsUnknown</prop>
												<obj name="ChannelProp" class="ChannelProperty" version="1">
													<prop name="ChannelIdx">0</prop>
												</obj>
											</obj>
											<obj name="PropertyObject" class="ChannelGenotype" version="4">
												<prop name="PropertyTypeName">Scanning Genotype</prop>
												<prop name="Position">1</prop>
												<prop name="IsDefault">1</prop>
												<prop name="ReadOnly">1</prop>
												<obj name="ChannelProp" class="ChannelProperty" version="1">
													<prop name="ChannelIdx">0</prop>
												</obj>
											</obj>
											<obj name="PropertyObject" class="GroupChannelTypeProp" version="4">
												<prop name="PropertyTypeName">Scanning Sample Type</prop>
												<prop name="Position">1</prop>
												<prop name="IsDefault">0</prop>
												<prop name="GroupSampleType">mstUnknown</prop>
												<obj name="ChannelProp" class="ChannelProperty" version="1">
													<prop name="ChannelIdx">0</prop>
												</obj>
											</obj>
											<obj name="PropertyObject" class="TargetName" version="4">
												<prop name="PropertyTypeName">Target Name</prop>
												<prop name="Position">1</prop>
												<prop name="IsDefault">1</prop>
												<obj name="ChannelProp" class="ChannelProperty" version="1">
													<prop name="ChannelIdx">0</prop>
												</obj>
											</obj>
											<obj name="PropertyObject" class="RQTargetProperty" version="4">
												<prop name="PropertyTypeName">Target Type</prop>
												<prop name="Position">1</prop>
												<prop name="IsDefault">0</prop>
												<prop name="TargetType">dtNone</prop>
												<obj name="ChannelProp" class="ChannelProperty" version="1">
													<prop name="ChannelIdx">0</prop>
												</obj>
											</obj>
										</list>
									</obj>
									<obj name="item" class="PropertyList" version="1">
										<list name="emlist" count="12">
											<obj name="PropertyObject" class="RQSampleTargetProperty" version="4">
												<prop name="PropertyTypeName">Combined Sample and Target Type</prop>
												<prop name="Position">1</prop>
												<prop name="IsDefault">0</prop>
												<obj name="ChannelProp" class="ChannelProperty" version="1">
													<prop name="ChannelIdx">1</prop>
												</obj>
											</obj>
											<obj name="PropertyObject" class="QuantConcProperty" version="4">
												<prop name="PropertyTypeName">Concentration</prop>
												<prop name="Position">1</prop>
												<prop name="IsDefault">1</prop>
												<prop name="Concentration">0</prop>
												<obj name="ChannelProp" class="ChannelProperty" version="1">
													<prop name="ChannelIdx">1</prop>
												</obj>
												<prop name="ReadOnly">1</prop>
											</obj>
											<obj name="PropertyObject" class="QuantCpHighProp" version="4">
												<prop name="PropertyTypeName">Cp High</prop>
												<prop name="Position">1</prop>
												<prop name="IsDefault">1</prop>
												<prop name="CpRangeHigh">0</prop>
												<obj name="ChannelProp" class="ChannelProperty" version="1">
													<prop name="ChannelIdx">1</prop>
												</obj>
												<prop name="ReadOnly">1</prop>
											</obj>
											<obj name="PropertyObject" class="QuantCpLowProp" version="4">
												<prop name="PropertyTypeName">Cp Low</prop>
												<prop name="Position">1</prop>
												<prop name="IsDefault">1</prop>
												<prop name="CpRangeLow">0</prop>
												<obj name="ChannelProp" class="ChannelProperty" version="1">
													<prop name="ChannelIdx">1</prop>
												</obj>
												<prop name="ReadOnly">1</prop>
											</obj>
											<obj name="PropertyObject" class="RQEffProp" version="4">
												<prop name="PropertyTypeName">Efficiency</prop>
												<prop name="Position">1</prop>
												<prop name="IsDefault">1</prop>
												<prop name="Efficiency">2</prop>
												<obj name="ChannelProp" class="ChannelProperty" version="1">
													<prop name="ChannelIdx">1</prop>
												</obj>
											</obj>
											<obj name="PropertyObject" class="ChannelGenotype" version="4">
												<prop name="PropertyTypeName">Melt Geno Genotype</prop>
												<prop name="Position">1</prop>
												<prop name="IsDefault">1</prop>
												<prop name="ReadOnly">1</prop>
												<obj name="ChannelProp" class="ChannelProperty" version="1">
													<prop name="ChannelIdx">1</prop>
												</obj>
											</obj>
											<obj name="PropertyObject" class="GroupChannelTypeProp" version="4">
												<prop name="PropertyTypeName">Melt Geno Sample Type</prop>
												<prop name="Position">1</prop>
												<prop name="IsDefault">0</prop>
												<prop name="GroupSampleType">mstUnknown</prop>
												<obj name="ChannelProp" class="ChannelProperty" version="1">
													<prop name="ChannelIdx">1</prop>
												</obj>
											</obj>
											<obj name="PropertyObject" class="QuantSampleTypeProperty" version="4">
												<prop name="PropertyTypeName">Quantification Sample Type</prop>
												<prop name="Position">1</prop>
												<prop name="IsDefault">0</prop>
												<prop name="SampleType">qsUnknown</prop>
												<obj name="ChannelProp" class="ChannelProperty" version="1">
													<prop name="ChannelIdx">1</prop>
												</obj>
											</obj>
											<obj name="PropertyObject" class="ChannelGenotype" version="4">
												<prop name="PropertyTypeName">Scanning Genotype</prop>
												<prop name="Position">1</prop>
												<prop name="IsDefault">1</prop>
												<prop name="ReadOnly">1</prop>
												<obj name="ChannelProp" class="ChannelProperty" version="1">
													<prop name="ChannelIdx">1</prop>
												</obj>
											</obj>
											<obj name="PropertyObject" class="GroupChannelTypeProp" version="4">
												<prop name="PropertyTypeName">Scanning Sample Type</prop>
												<prop name="Position">1</prop>
												<prop name="IsDefault">0</prop>
												<prop name="GroupSampleType">mstUnknown</prop>
												<obj name="ChannelProp" class="ChannelProperty" version="1">
													<prop name="ChannelIdx">1</prop>
												</obj>
											</obj>
											<obj name="PropertyObject" class="TargetName" version="4">
												<prop name="PropertyTypeName">Target Name</prop>
												<prop name="Position">1</prop>
												<prop name="IsDefault">1</prop>
												<obj name="ChannelProp" class="ChannelProperty" version="1">
													<prop name="ChannelIdx">1</prop>
												</obj>
											</obj>
											<obj name="PropertyObject" class="RQTargetProperty" version="4">
												<prop name="PropertyTypeName">Target Type</prop>
												<prop name="Position">1</prop>
												<prop name="IsDefault">0</prop>
												<prop name="TargetType">dtNone</prop>
												<obj name="ChannelProp" class="ChannelProperty" version="1">
													<prop name="ChannelIdx">1</prop>
												</obj>
											</obj>
										</list>
									</obj>
									<obj name="item" class="PropertyList" version="1">
										<list name="emlist" count="12">
											<obj name="PropertyObject" class="RQSampleTargetProperty" version="4">
												<prop name="PropertyTypeName">Combined Sample and Target Type</prop>
												<prop name="Position">1</prop>
												<prop name="IsDefault">0</prop>
												<obj name="ChannelProp" class="ChannelProperty" version="1">
													<prop name="ChannelIdx">2</prop>
												</obj>
											</obj>
											<obj name="PropertyObject" class="QuantConcProperty" version="4">
												<prop name="PropertyTypeName">Concentration</prop>
												<prop name="Position">1</prop>
												<prop name="IsDefault">1</prop>
												<prop name="Concentration">0</prop>
												<obj name="ChannelProp" class="ChannelProperty" version="1">
													<prop name="ChannelIdx">2</prop>
												</obj>
												<prop name="ReadOnly">1</prop>
											</obj>
											<obj name="PropertyObject" class="QuantCpHighProp" version="4">
												<prop name="PropertyTypeName">Cp High</prop>
												<prop name="Position">1</prop>
												<prop name="IsDefault">1</prop>
												<prop name="CpRangeHigh">0</prop>
												<obj name="ChannelProp" class="ChannelProperty" version="1">
													<prop name="ChannelIdx">2</prop>
												</obj>
												<prop name="ReadOnly">1</prop>
											</obj>
											<obj name="PropertyObject" class="QuantCpLowProp" version="4">
												<prop name="PropertyTypeName">Cp Low</prop>
												<prop name="Position">1</prop>
												<prop name="IsDefault">1</prop>
												<prop name="CpRangeLow">0</prop>
												<obj name="ChannelProp" class="ChannelProperty" version="1">
													<prop name="ChannelIdx">2</prop>
												</obj>
												<prop name="ReadOnly">1</prop>
											</obj>
											<obj name="PropertyObject" class="RQEffProp" version="4">
												<prop name="PropertyTypeName">Efficiency</prop>
												<prop name="Position">1</prop>
												<prop name="IsDefault">1</prop>
												<prop name="Efficiency">2</prop>
												<obj name="ChannelProp" class="ChannelProperty" version="1">
													<prop name="ChannelIdx">2</prop>
												</obj>
											</obj>
											<obj name="PropertyObject" class="ChannelGenotype" version="4">
												<prop name="PropertyTypeName">Melt Geno Genotype</prop>
												<prop name="Position">1</prop>
												<prop name="IsDefault">1</prop>
												<prop name="ReadOnly">1</prop>
												<obj name="ChannelProp" class="ChannelProperty" version="1">
													<prop name="ChannelIdx">2</prop>
												</obj>
											</obj>
											<obj name="PropertyObject" class="GroupChannelTypeProp" version="4">
												<prop name="PropertyTypeName">Melt Geno Sample Type</prop>
												<prop name="Position">1</prop>
												<prop name="IsDefault">0</prop>
												<prop name="GroupSampleType">mstUnknown</prop>
												<obj name="ChannelProp" class="ChannelProperty" version="1">
													<prop name="ChannelIdx">2</prop>
												</obj>
											</obj>
											<obj name="PropertyObject" class="QuantSampleTypeProperty" version="4">
												<prop name="PropertyTypeName">Quantification Sample Type</prop>
												<prop name="Position">1</prop>
												<prop name="IsDefault">0</prop>
												<prop name="SampleType">qsUnknown</prop>
												<obj name="ChannelProp" class="ChannelProperty" version="1">
													<prop name="ChannelIdx">2</prop>
												</obj>
											</obj>
											<obj name="PropertyObject" class="ChannelGenotype" version="4">
												<prop name="PropertyTypeName">Scanning Genotype</prop>
												<prop name="Position">1</prop>
												<prop name="IsDefault">1</prop>
												<prop name="ReadOnly">1</prop>
												<obj name="ChannelProp" class="ChannelProperty" version="1">
													<prop name="ChannelIdx">2</prop>
												</obj>
											</obj>
											<obj name="PropertyObject" class="GroupChannelTypeProp" version="4">
												<prop name="PropertyTypeName">Scanning Sample Type</prop>
												<prop name="Position">1</prop>
												<prop name="IsDefault">0</prop>
												<prop name="GroupSampleType">mstUnknown</prop>
												<obj name="ChannelProp" class="ChannelProperty" version="1">
													<prop name="ChannelIdx">2</prop>
												</obj>
											</obj>
											<obj name="PropertyObject" class="TargetName" version="4">
												<prop name="PropertyTypeName">Target Name</prop>
												<prop name="Position">1</prop>
												<prop name="IsDefault">1</prop>
												<obj name="ChannelProp" class="ChannelProperty" version="1">
													<prop name="ChannelIdx">2</prop>
												</obj>
											</obj>
											<obj name="PropertyObject" class="RQTargetProperty" version="4">
												<prop name="PropertyTypeName">Target Type</prop>
												<prop name="Position">1</prop>
												<prop name="IsDefault">0</prop>
												<prop name="TargetType">dtNone</prop>
												<obj name="ChannelProp" class="ChannelProperty" version="1">
													<prop name="ChannelIdx">2</prop>
												</obj>
											</obj>
										</list>
									</obj>
									<obj name="item" class="PropertyList" version="1">
										<list name="emlist" count="12">
											<obj name="PropertyObject" class="RQSampleTargetProperty" version="4">
												<prop name="PropertyTypeName">Combined Sample and Target Type</prop>
												<prop name="Position">1</prop>
												<prop name="IsDefault">0</prop>
												<obj name="ChannelProp" class="ChannelProperty" version="1">
													<prop name="ChannelIdx">3</prop>
												</obj>
											</obj>
											<obj name="PropertyObject" class="QuantConcProperty" version="4">
												<prop name="PropertyTypeName">Concentration</prop>
												<prop name="Position">1</prop>
												<prop name="IsDefault">1</prop>
												<prop name="Concentration">0</prop>
												<obj name="ChannelProp" class="ChannelProperty" version="1">
													<prop name="ChannelIdx">3</prop>
												</obj>
												<prop name="ReadOnly">1</prop>
											</obj>
											<obj name="PropertyObject" class="QuantCpHighProp" version="4">
												<prop name="PropertyTypeName">Cp High</prop>
												<prop name="Position">1</prop>
												<prop name="IsDefault">1</prop>
												<prop name="CpRangeHigh">0</prop>
												<obj name="ChannelProp" class="ChannelProperty" version="1">
													<prop name="ChannelIdx">3</prop>
												</obj>
												<prop name="ReadOnly">1</prop>
											</obj>
											<obj name="PropertyObject" class="QuantCpLowProp" version="4">
												<prop name="PropertyTypeName">Cp Low</prop>
												<prop name="Position">1</prop>
												<prop name="IsDefault">1</prop>
												<prop name="CpRangeLow">0</prop>
												<obj name="ChannelProp" class="ChannelProperty" version="1">
													<prop name="ChannelIdx">3</prop>
												</obj>
												<prop name="ReadOnly">1</prop>
											</obj>
											<obj name="PropertyObject" class="RQEffProp" version="4">
												<prop name="PropertyTypeName">Efficiency</prop>
												<prop name="Position">1</prop>
												<prop name="IsDefault">1</prop>
												<prop name="Efficiency">2</prop>
												<obj name="ChannelProp" class="ChannelProperty" version="1">
													<prop name="ChannelIdx">3</prop>
												</obj>
											</obj>
											<obj name="PropertyObject" class="ChannelGenotype" version="4">
												<prop name="PropertyTypeName">Melt Geno Genotype</prop>
												<prop name="Position">1</prop>
												<prop name="IsDefault">1</prop>
												<prop name="ReadOnly">1</prop>
												<obj name="ChannelProp" class="ChannelProperty" version="1">
													<prop name="ChannelIdx">3</prop>
												</obj>
											</obj>
											<obj name="PropertyObject" class="GroupChannelTypeProp" version="4">
												<prop name="PropertyTypeName">Melt Geno Sample Type</prop>
												<prop name="Position">1</prop>
												<prop name="IsDefault">0</prop>
												<prop name="GroupSampleType">mstUnknown</prop>
												<obj name="ChannelProp" class="ChannelProperty" version="1">
													<prop name="ChannelIdx">3</prop>
												</obj>
											</obj>
											<obj name="PropertyObject" class="QuantSampleTypeProperty" version="4">
												<prop name="PropertyTypeName">Quantification Sample Type</prop>
												<prop name="Position">1</prop>
												<prop name="IsDefault">0</prop>
												<prop name="SampleType">qsUnknown</prop>
												<obj name="ChannelProp" class="ChannelProperty" version="1">
													<prop name="ChannelIdx">3</prop>
												</obj>
											</obj>
											<obj name="PropertyObject" class="ChannelGenotype" version="4">
												<prop name="PropertyTypeName">Scanning Genotype</prop>
												<prop name="Position">1</prop>
												<prop name="IsDefault">1</prop>
												<prop name="ReadOnly">1</prop>
												<obj name="ChannelProp" class="ChannelProperty" version="1">
													<prop name="ChannelIdx">3</prop>
												</obj>
											</obj>
											<obj name="PropertyObject" class="GroupChannelTypeProp" version="4">
												<prop name="PropertyTypeName">Scanning Sample Type</prop>
												<prop name="Position">1</prop>
												<prop name="IsDefault">0</prop>
												<prop name="GroupSampleType">mstUnknown</prop>
												<obj name="ChannelProp" class="ChannelProperty" version="1">
													<prop name="ChannelIdx">3</prop>
												</obj>
											</obj>
											<obj name="PropertyObject" class="TargetName" version="4">
												<prop name="PropertyTypeName">Target Name</prop>
												<prop name="Position">1</prop>
												<prop name="IsDefault">1</prop>
												<obj name="ChannelProp" class="ChannelProperty" version="1">
													<prop name="ChannelIdx">3</prop>
												</obj>
											</obj>
											<obj name="PropertyObject" class="RQTargetProperty" version="4">
												<prop name="PropertyTypeName">Target Type</prop>
												<prop name="Position">1</prop>
												<prop name="IsDefault">0</prop>
												<prop name="TargetType">dtNone</prop>
												<obj name="ChannelProp" class="ChannelProperty" version="1">
													<prop name="ChannelIdx">3</prop>
												</obj>
											</obj>
										</list>
									</obj>
								</list>
							</obj>
						</obj>
						<prop name="ChannelPropertyCount">4</prop>
						<prop name="ContainerPosition">1</prop>
						<prop name="HasSampleProperties">1</prop>
						<obj name="SampleProperties" class="PropertyList" version="1">
							<list name="emlist" count="14">
								<obj name="PropertyObject" class="SamplePrefColor" version="4">
									<prop name="PropertyTypeName">Color</prop>
									<prop name="Position">1</prop>
									<prop name="IsDefault">0</prop>
									<prop name="Color">clRed</prop>
								</obj>
								<obj name="PropertyObject" class="DominantChannelProp" version="4">
									<prop name="PropertyTypeName">Dominant Channel</prop>
									<prop name="Position">1</prop>
									<prop name="IsDefault">0</prop>
									<prop name="DominantChannel">0</prop>
								</obj>
								<obj name="PropertyObject" class="Genotype" version="4">
									<prop name="PropertyTypeName">EndPt Genotype</prop>
									<prop name="Position">1</prop>
									<prop name="IsDefault">1</prop>
									<prop name="ReadOnly">1</prop>
								</obj>
								<obj name="PropertyObject" class="GroupingSample" version="4">
									<prop name="PropertyTypeName">EndPt Sample Type</prop>
									<prop name="Position">1</prop>
									<prop name="IsDefault">0</prop>
									<prop name="GroupSampleType">mstUnknown</prop>
								</obj>
								<obj name="PropertyObject" class="SamplePrefLineStyle" version="4">
									<prop name="PropertyTypeName">Line Style</prop>
									<prop name="Position">1</prop>
									<prop name="IsDefault">0</prop>
									<prop name="LineStyle">psSolid</prop>
								</obj>
								<obj name="PropertyObject" class="GenSampleEditNotes" version="4">
									<prop name="PropertyTypeName">Notes</prop>
									<prop name="Position">1</prop>
									<prop name="IsDefault">1</prop>
								</obj>
								<obj name="PropertyObject" class="SamplePrefPointStyle" version="4">
									<prop name="PropertyTypeName">Point Style</prop>
									<prop name="Position">1</prop>
									<prop name="IsDefault">0</prop>
									<prop name="PointStyle">psNothing</prop>
								</obj>
								<obj name="PropertyObject" class="GenSampleEditPosition" version="4">
									<prop name="PropertyTypeName">Position</prop>
									<prop name="Position">1</prop>
									<prop name="IsDefault">1</prop>
								</obj>
								<obj name="PropertyObject" class="GenSampleEditReplicate" version="4">
									<prop name="PropertyTypeName">Replicate of</prop>
									<prop name="Position">1</prop>
									<prop name="IsDefault">1</prop>
									<prop name="ReplicateOf">-1</prop>
								</obj>
								<obj name="PropertyObject" class="HTCSampleID" version="4">
									<prop name="PropertyTypeName">Sample ID</prop>
									<prop name="Position">1</prop>
									<prop name="IsDefault">1</prop>
								</obj>
								<obj name="PropertyObject" class="GenSampleEditName" version="4">
									<prop name="PropertyTypeName">Sample Name</prop>
									<prop name="Position">1</prop>
									<prop name="IsDefault">1</prop>
									<prop name="name">Sample 2</prop>
								</obj>
								<obj name="PropertyObject" class="HTCSamplePrepNotes" version="4">
									<prop name="PropertyTypeName">Sample Prep Notes</prop>
									<prop name="Position">1</prop>
									<prop name="IsDefault">1</prop>
								</obj>
								<obj name="PropertyObject" class="GenSampleEditSubset" version="4">
									<prop name="PropertyTypeName">Subsets</prop>
									<prop name="Position">1</prop>
									<prop name="IsDefault">1</prop>
								</obj>
								<obj name="PropertyObject" class="SamplePrefWidth" version="5">
									<prop name="PropertyTypeName">Width</prop>
									<prop name="Position">1</prop>
									<prop name="IsDefault">1</prop>
									<prop name="Width">1</prop>
								</obj>
							</list>
						</obj>
					</obj>
					<obj name="item" class="SamplePropInfo" version="1">
						<obj name="ChannelProperties" class="ChanPropList" version="2">
							<obj name="ChannelProperties" class="EMList" version="1">
								<list name="emlist" count="4">
									<obj name="item" class="PropertyList" version="1">
										<list name="emlist" count="12">
											<obj name="PropertyObject" class="RQSampleTargetProperty" version="4">
												<prop name="PropertyTypeName">Combined Sample and Target Type</prop>
												<prop name="Position">2</prop>
												<prop name="IsDefault">0</prop>
												<obj name="ChannelProp" class="ChannelProperty" version="1">
													<prop name="ChannelIdx">0</prop>
												</obj>
											</obj>
											<obj name="PropertyObject" class="QuantConcProperty" version="4">
												<prop name="PropertyTypeName">Concentration</prop>
												<prop name="Position">2</prop>
												<prop name="IsDefault">1</prop>
												<prop name="Concentration">0</prop>
												<obj name="ChannelProp" class="ChannelProperty" version="1">
													<prop name="ChannelIdx">0</prop>
												</obj>
												<prop name="ReadOnly">1</prop>
											</obj>
											<obj name="PropertyObject" class="QuantCpHighProp" version="4">
												<prop name="PropertyTypeName">Cp High</prop>
												<prop name="Position">2</prop>
												<prop name="IsDefault">1</prop>
												<prop name="CpRangeHigh">0</prop>
												<obj name="ChannelProp" class="ChannelProperty" version="1">
													<prop name="ChannelIdx">0</prop>
												</obj>
												<prop name="ReadOnly">1</prop>
											</obj>
											<obj name="PropertyObject" class="QuantCpLowProp" version="4">
												<prop name="PropertyTypeName">Cp Low</prop>
												<prop name="Position">2</prop>
												<prop name="IsDefault">1</prop>
												<prop name="CpRangeLow">0</prop>
												<obj name="ChannelProp" class="ChannelProperty" version="1">
													<prop name="ChannelIdx">0</prop>
												</obj>
												<prop name="ReadOnly">1</prop>
											</obj>
											<obj name="PropertyObject" class="RQEffProp" version="4">
												<prop name="PropertyTypeName">Efficiency</prop>
												<prop name="Position">2</prop>
												<prop name="IsDefault">1</prop>
												<prop name="Efficiency">2</prop>
												<obj name="ChannelProp" class="ChannelProperty" version="1">
													<prop name="ChannelIdx">0</prop>
												</obj>
											</obj>
											<obj name="PropertyObject" class="ChannelGenotype" version="4">
												<prop name="PropertyTypeName">Melt Geno Genotype</prop>
												<prop name="Position">2</prop>
												<prop name="IsDefault">1</prop>
												<prop name="ReadOnly">1</prop>
												<obj name="ChannelProp" class="ChannelProperty" version="1">
													<prop name="ChannelIdx">0</prop>
												</obj>
											</obj>
											<obj name="PropertyObject" class="GroupChannelTypeProp" version="4">
												<prop name="PropertyTypeName">Melt Geno Sample Type</prop>
												<prop name="Position">2</prop>
												<prop name="IsDefault">0</prop>
												<prop name="GroupSampleType">mstUnknown</prop>
												<obj name="ChannelProp" class="ChannelProperty" version="1">
													<prop name="ChannelIdx">0</prop>
												</obj>
											</obj>
											<obj name="PropertyObject" class="QuantSampleTypeProperty" version="4">
												<prop name="PropertyTypeName">Quantification Sample Type</prop>
												<prop name="Position">2</prop>
												<prop name="IsDefault">0</prop>
												<prop name="SampleType">qsUnknown</prop>
												<obj name="ChannelProp" class="ChannelProperty" version="1">
													<prop name="ChannelIdx">0</prop>
												</obj>
											</obj>
											<obj name="PropertyObject" class="ChannelGenotype" version="4">
												<prop name="PropertyTypeName">Scanning Genotype</prop>
												<prop name="Position">2</prop>
												<prop name="IsDefault">1</prop>
												<prop name="ReadOnly">1</prop>
												<obj name="ChannelProp" class="ChannelProperty" version="1">
													<prop name="ChannelIdx">0</prop>
												</obj>
											</obj>
											<obj name="PropertyObject" class="GroupChannelTypeProp" version="4">
												<prop name="PropertyTypeName">Scanning Sample Type</prop>
												<prop name="Position">2</prop>
												<prop name="IsDefault">0</prop>
												<prop name="GroupSampleType">mstUnknown</prop>
												<obj name="ChannelProp" class="ChannelProperty" version="1">
													<prop name="ChannelIdx">0</prop>
												</obj>
											</obj>
											<obj name="PropertyObject" class="TargetName" version="4">
												<prop name="PropertyTypeName">Target Name</prop>
												<prop name="Position">2</prop>
												<prop name="IsDefault">1</prop>
												<obj name="ChannelProp" class="ChannelProperty" version="1">
													<prop name="ChannelIdx">0</prop>
												</obj>
											</obj>
											<obj name="PropertyObject" class="RQTargetProperty" version="4">
												<prop name="PropertyTypeName">Target Type</prop>
												<prop name="Position">2</prop>
												<prop name="IsDefault">0</prop>
												<prop name="TargetType">dtNone</prop>
												<obj name="ChannelProp" class="ChannelProperty" version="1">
													<prop name="ChannelIdx">0</prop>
												</obj>
											</obj>
										</list>
									</obj>
									<obj name="item" class="PropertyList" version="1">
										<list name="emlist" count="12">
											<obj name="PropertyObject" class="RQSampleTargetProperty" version="4">
												<prop name="PropertyTypeName">Combined Sample and Target Type</prop>
												<prop name="Position">2</prop>
												<prop name="IsDefault">0</prop>
												<obj name="ChannelProp" class="ChannelProperty" version="1">
													<prop name="ChannelIdx">1</prop>
												</obj>
											</obj>
											<obj name="PropertyObject" class="QuantConcProperty" version="4">
												<prop name="PropertyTypeName">Concentration</prop>
												<prop name="Position">2</prop>
												<prop name="IsDefault">1</prop>
												<prop name="Concentration">0</prop>
												<obj name="ChannelProp" class="ChannelProperty" version="1">
													<prop name="ChannelIdx">1</prop>
												</obj>
												<prop name="ReadOnly">1</prop>
											</obj>
											<obj name="PropertyObject" class="QuantCpHighProp" version="4">
												<prop name="PropertyTypeName">Cp High</prop>
												<prop name="Position">2</prop>
												<prop name="IsDefault">1</prop>
												<prop name="CpRangeHigh">0</prop>
												<obj name="ChannelProp" class="ChannelProperty" version="1">
													<prop name="ChannelIdx">1</prop>
												</obj>
												<prop name="ReadOnly">1</prop>
											</obj>
											<obj name="PropertyObject" class="QuantCpLowProp" version="4">
												<prop name="PropertyTypeName">Cp Low</prop>
												<prop name="Position">2</prop>
												<prop name="IsDefault">1</prop>
												<prop name="CpRangeLow">0</prop>
												<obj name="ChannelProp" class="ChannelProperty" version="1">
													<prop name="ChannelIdx">1</prop>
												</obj>
												<prop name="ReadOnly">1</prop>
											</obj>
											<obj name="PropertyObject" class="RQEffProp" version="4">
												<prop name="PropertyTypeName">Efficiency</prop>
												<prop name="Position">2</prop>
												<prop name="IsDefault">1</prop>
												<prop name="Efficiency">2</prop>
												<obj name="ChannelProp" class="ChannelProperty" version="1">
													<prop name="ChannelIdx">1</prop>
												</obj>
											</obj>
											<obj name="PropertyObject" class="ChannelGenotype" version="4">
												<prop name="PropertyTypeName">Melt Geno Genotype</prop>
												<prop name="Position">2</prop>
												<prop name="IsDefault">1</prop>
												<prop name="ReadOnly">1</prop>
												<obj name="ChannelProp" class="ChannelProperty" version="1">
													<prop name="ChannelIdx">1</prop>
												</obj>
											</obj>
											<obj name="PropertyObject" class="GroupChannelTypeProp" version="4">
												<prop name="PropertyTypeName">Melt Geno Sample Type</prop>
												<prop name="Position">2</prop>
												<prop name="IsDefault">0</prop>
												<prop name="GroupSampleType">mstUnknown</prop>
												<obj name="ChannelProp" class="ChannelProperty" version="1">
													<prop name="ChannelIdx">1</prop>
												</obj>
											</obj>
											<obj name="PropertyObject" class="QuantSampleTypeProperty" version="4">
												<prop name="PropertyTypeName">Quantification Sample Type</prop>
												<prop name="Position">2</prop>
												<prop name="IsDefault">0</prop>
												<prop name="SampleType">qsUnknown</prop>
												<obj name="ChannelProp" class="ChannelProperty" version="1">
													<prop name="ChannelIdx">1</prop>
												</obj>
											</obj>
											<obj name="PropertyObject" class="ChannelGenotype" version="4">
												<prop name="PropertyTypeName">Scanning Genotype</prop>
												<prop name="Position">2</prop>
												<prop name="IsDefault">1</prop>
												<prop name="ReadOnly">1</prop>
												<obj name="ChannelProp" class="ChannelProperty" version="1">
													<prop name="ChannelIdx">1</prop>
												</obj>
											</obj>
											<obj name="PropertyObject" class="GroupChannelTypeProp" version="4">
												<prop name="PropertyTypeName">Scanning Sample Type</prop>
												<prop name="Position">2</prop>
												<prop name="IsDefault">0</prop>
												<prop name="GroupSampleType">mstUnknown</prop>
												<obj name="ChannelProp" class="ChannelProperty" version="1">
													<prop name="ChannelIdx">1</prop>
												</obj>
											</obj>
											<obj name="PropertyObject" class="TargetName" version="4">
												<prop name="PropertyTypeName">Target Name</prop>
												<prop name="Position">2</prop>
												<prop name="IsDefault">1</prop>
												<obj name="ChannelProp" class="ChannelProperty" version="1">
													<prop name="ChannelIdx">1</prop>
												</obj>
											</obj>
											<obj name="PropertyObject" class="RQTargetProperty" version="4">
												<prop name="PropertyTypeName">Target Type</prop>
												<prop name="Position">2</prop>
												<prop name="IsDefault">0</prop>
												<prop name="TargetType">dtNone</prop>
												<obj name="ChannelProp" class="ChannelProperty" version="1">
													<prop name="ChannelIdx">1</prop>
												</obj>
											</obj>
										</list>
									</obj>
									<obj name="item" class="PropertyList" version="1">
										<list name="emlist" count="12">
											<obj name="PropertyObject" class="RQSampleTargetProperty" version="4">
												<prop name="PropertyTypeName">Combined Sample and Target Type</prop>
												<prop name="Position">2</prop>
												<prop name="IsDefault">0</prop>
												<obj name="ChannelProp" class="ChannelProperty" version="1">
													<prop name="ChannelIdx">2</prop>
												</obj>
											</obj>
											<obj name="PropertyObject" class="QuantConcProperty" version="4">
												<prop name="PropertyTypeName">Concentration</prop>
												<prop name="Position">2</prop>
												<prop name="IsDefault">1</prop>
												<prop name="Concentration">0</prop>
												<obj name="ChannelProp" class="ChannelProperty" version="1">
													<prop name="ChannelIdx">2</prop>
												</obj>
												<prop name="ReadOnly">1</prop>
											</obj>
											<obj name="PropertyObject" class="QuantCpHighProp" version="4">
												<prop name="PropertyTypeName">Cp High</prop>
												<prop name="Position">2</prop>
												<prop name="IsDefault">1</prop>
												<prop name="CpRangeHigh">0</prop>
												<obj name="ChannelProp" class="ChannelProperty" version="1">
													<prop name="ChannelIdx">2</prop>
												</obj>
												<prop name="ReadOnly">1</prop>
											</obj>
											<obj name="PropertyObject" class="QuantCpLowProp" version="4">
												<prop name="PropertyTypeName">Cp Low</prop>
												<prop name="Position">2</prop>
												<prop name="IsDefault">1</prop>
												<prop name="CpRangeLow">0</prop>
												<obj name="ChannelProp" class="ChannelProperty" version="1">
													<prop name="ChannelIdx">2</prop>
												</obj>
												<prop name="ReadOnly">1</prop>
											</obj>
											<obj name="PropertyObject" class="RQEffProp" version="4">
												<prop name="PropertyTypeName">Efficiency</prop>
												<prop name="Position">2</prop>
												<prop name="IsDefault">1</prop>
												<prop name="Efficiency">2</prop>
												<obj name="ChannelProp" class="ChannelProperty" version="1">
													<prop name="ChannelIdx">2</prop>
												</obj>
											</obj>
											<obj name="PropertyObject" class="ChannelGenotype" version="4">
												<prop name="PropertyTypeName">Melt Geno Genotype</prop>
												<prop name="Position">2</prop>
												<prop name="IsDefault">1</prop>
												<prop name="ReadOnly">1</prop>
												<obj name="ChannelProp" class="ChannelProperty" version="1">
													<prop name="ChannelIdx">2</prop>
												</obj>
											</obj>
											<obj name="PropertyObject" class="GroupChannelTypeProp" version="4">
												<prop name="PropertyTypeName">Melt Geno Sample Type</prop>
												<prop name="Position">2</prop>
												<prop name="IsDefault">0</prop>
												<prop name="GroupSampleType">mstUnknown</prop>
												<obj name="ChannelProp" class="ChannelProperty" version="1">
													<prop name="ChannelIdx">2</prop>
												</obj>
											</obj>
											<obj name="PropertyObject" class="QuantSampleTypeProperty" version="4">
												<prop name="PropertyTypeName">Quantification Sample Type</prop>
												<prop name="Position">2</prop>
												<prop name="IsDefault">0</prop>
												<prop name="SampleType">qsUnknown</prop>
												<obj name="ChannelProp" class="ChannelProperty" version="1">
													<prop name="ChannelIdx">2</prop>
												</obj>
											</obj>
											<obj name="PropertyObject" class="ChannelGenotype" version="4">
												<prop name="PropertyTypeName">Scanning Genotype</prop>
												<prop name="Position">2</prop>
												<prop name="IsDefault">1</prop>
												<prop name="ReadOnly">1</prop>
												<obj name="ChannelProp" class="ChannelProperty" version="1">
													<prop name="ChannelIdx">2</prop>
												</obj>
											</obj>
											<obj name="PropertyObject" class="GroupChannelTypeProp" version="4">
												<prop name="PropertyTypeName">Scanning Sample Type</prop>
												<prop name="Position">2</prop>
												<prop name="IsDefault">0</prop>
												<prop name="GroupSampleType">mstUnknown</prop>
												<obj name="ChannelProp" class="ChannelProperty" version="1">
													<prop name="ChannelIdx">2</prop>
												</obj>
											</obj>
											<obj name="PropertyObject" class="TargetName" version="4">
												<prop name="PropertyTypeName">Target Name</prop>
												<prop name="Position">2</prop>
												<prop name="IsDefault">1</prop>
												<obj name="ChannelProp" class="ChannelProperty" version="1">
													<prop name="ChannelIdx">2</prop>
												</obj>
											</obj>
											<obj name="PropertyObject" class="RQTargetProperty" version="4">
												<prop name="PropertyTypeName">Target Type</prop>
												<prop name="Position">2</prop>
												<prop name="IsDefault">0</prop>
												<prop name="TargetType">dtNone</prop>
												<obj name="ChannelProp" class="ChannelProperty" version="1">
													<prop name="ChannelIdx">2</prop>
												</obj>
											</obj>
										</list>
									</obj>
									<obj name="item" class="PropertyList" version="1">
										<list name="emlist" count="12">
											<obj name="PropertyObject" class="RQSampleTargetProperty" version="4">
												<prop name="PropertyTypeName">Combined Sample and Target Type</prop>
												<prop name="Position">2</prop>
												<prop name="IsDefault">0</prop>
												<obj name="ChannelProp" class="ChannelProperty" version="1">
													<prop name="ChannelIdx">3</prop>
												</obj>
											</obj>
											<obj name="PropertyObject" class="QuantConcProperty" version="4">
												<prop name="PropertyTypeName">Concentration</prop>
												<prop name="Position">2</prop>
												<prop name="IsDefault">1</prop>
												<prop name="Concentration">0</prop>
												<obj name="ChannelProp" class="ChannelProperty" version="1">
													<prop name="ChannelIdx">3</prop>
												</obj>
												<prop name="ReadOnly">1</prop>
											</obj>
											<obj name="PropertyObject" class="QuantCpHighProp" version="4">
												<prop name="PropertyTypeName">Cp High</prop>
												<prop name="Position">2</prop>
												<prop name="IsDefault">1</prop>
												<prop name="CpRangeHigh">0</prop>
												<obj name="ChannelProp" class="ChannelProperty" version="1">
													<prop name="ChannelIdx">3</prop>
												</obj>
												<prop name="ReadOnly">1</prop>
											</obj>
											<obj name="PropertyObject" class="QuantCpLowProp" version="4">
												<prop name="PropertyTypeName">Cp Low</prop>
												<prop name="Position">2</prop>
												<prop name="IsDefault">1</prop>
												<prop name="CpRangeLow">0</prop>
												<obj name="ChannelProp" class="ChannelProperty" version="1">
													<prop name="ChannelIdx">3</prop>
												</obj>
												<prop name="ReadOnly">1</prop>
											</obj>
											<obj name="PropertyObject" class="RQEffProp" version="4">
												<prop name="PropertyTypeName">Efficiency</prop>
												<prop name="Position">2</prop>
												<prop name="IsDefault">1</prop>
												<prop name="Efficiency">2</prop>
												<obj name="ChannelProp" class="ChannelProperty" version="1">
													<prop name="ChannelIdx">3</prop>
												</obj>
											</obj>
											<obj name="PropertyObject" class="ChannelGenotype" version="4">
												<prop name="PropertyTypeName">Melt Geno Genotype</prop>
												<prop name="Position">2</prop>
												<prop name="IsDefault">1</prop>
												<prop name="ReadOnly">1</prop>
												<obj name="ChannelProp" class="ChannelProperty" version="1">
													<prop name="ChannelIdx">3</prop>
												</obj>
											</obj>
											<obj name="PropertyObject" class="GroupChannelTypeProp" version="4">
												<prop name="PropertyTypeName">Melt Geno Sample Type</prop>
												<prop name="Position">2</prop>
												<prop name="IsDefault">0</prop>
												<prop name="GroupSampleType">mstUnknown</prop>
												<obj name="ChannelProp" class="ChannelProperty" version="1">
													<prop name="ChannelIdx">3</prop>
												</obj>
											</obj>
											<obj name="PropertyObject" class="QuantSampleTypeProperty" version="4">
												<prop name="PropertyTypeName">Quantification Sample Type</prop>
												<prop name="Position">2</prop>
												<prop name="IsDefault">0</prop>
												<prop name="SampleType">qsUnknown</prop>
												<obj name="ChannelProp" class="ChannelProperty" version="1">
													<prop name="ChannelIdx">3</prop>
												</obj>
											</obj>
											<obj name="PropertyObject" class="ChannelGenotype" version="4">
												<prop name="PropertyTypeName">Scanning Genotype</prop>
												<prop name="Position">2</prop>
												<prop name="IsDefault">1</prop>
												<prop name="ReadOnly">1</prop>
												<obj name="ChannelProp" class="ChannelProperty" version="1">
													<prop name="ChannelIdx">3</prop>
												</obj>
											</obj>
											<obj name="PropertyObject" class="GroupChannelTypeProp" version="4">
												<prop name="PropertyTypeName">Scanning Sample Type</prop>
												<prop name="Position">2</prop>
												<prop name="IsDefault">0</prop>
												<prop name="GroupSampleType">mstUnknown</prop>
												<obj name="ChannelProp" class="ChannelProperty" version="1">
													<prop name="ChannelIdx">3</prop>
												</obj>
											</obj>
											<obj name="PropertyObject" class="TargetName" version="4">
												<prop name="PropertyTypeName">Target Name</prop>
												<prop name="Position">2</prop>
												<prop name="IsDefault">1</prop>
												<obj name="ChannelProp" class="ChannelProperty" version="1">
													<prop name="ChannelIdx">3</prop>
												</obj>
											</obj>
											<obj name="PropertyObject" class="RQTargetProperty" version="4">
												<prop name="PropertyTypeName">Target Type</prop>
												<prop name="Position">2</prop>
												<prop name="IsDefault">0</prop>
												<prop name="TargetType">dtNone</prop>
												<obj name="ChannelProp" class="ChannelProperty" version="1">
													<prop name="ChannelIdx">3</prop>
												</obj>
											</obj>
										</list>
									</obj>
								</list>
							</obj>
						</obj>
						<prop name="ChannelPropertyCount">4</prop>
						<prop name="ContainerPosition">2</prop>
						<prop name="HasSampleProperties">1</prop>
						<obj name="SampleProperties" class="PropertyList" version="1">
							<list name="emlist" count="14">
								<obj name="PropertyObject" class="SamplePrefColor" version="4">
									<prop name="PropertyTypeName">Color</prop>
									<prop name="Position">2</prop>
									<prop name="IsDefault">0</prop>
									<prop name="Color">$0030D700</prop>
								</obj>
								<obj name="PropertyObject" class="DominantChannelProp" version="4">
									<prop name="PropertyTypeName">Dominant Channel</prop>
									<prop name="Position">2</prop>
									<prop name="IsDefault">0</prop>
									<prop name="DominantChannel">0</prop>
								</obj>
								<obj name="PropertyObject" class="Genotype" version="4">
									<prop name="PropertyTypeName">EndPt Genotype</prop>
									<prop name="Position">2</prop>
									<prop name="IsDefault">1</prop>
									<prop name="ReadOnly">1</prop>
								</obj>
								<obj name="PropertyObject" class="GroupingSample" version="4">
									<prop name="PropertyTypeName">EndPt Sample Type</prop>
									<prop name="Position">2</prop>
									<prop name="IsDefault">0</prop>
									<prop name="GroupSampleType">mstUnknown</prop>
								</obj>
								<obj name="PropertyObject" class="SamplePrefLineStyle" version="4">
									<prop name="PropertyTypeName">Line Style</prop>
									<prop name="Position">2</prop>
									<prop name="IsDefault">0</prop>
									<prop name="LineStyle">psSolid</prop>
								</obj>
								<obj name="PropertyObject" class="GenSampleEditNotes" version="4">
									<prop name="PropertyTypeName">Notes</prop>
									<prop name="Position">2</prop>
									<prop name="IsDefault">1</prop>
								</obj>
								<obj name="PropertyObject" class="SamplePrefPointStyle" version="4">
									<prop name="PropertyTypeName">Point Style</prop>
									<prop name="Position">2</prop>
									<prop name="IsDefault">0</prop>
									<prop name="PointStyle">psNothing</prop>
								</obj>
								<obj name="PropertyObject" class="GenSampleEditPosition" version="4">
									<prop name="PropertyTypeName">Position</prop>
									<prop name="Position">2</prop>
									<prop name="IsDefault">1</prop>
								</obj>
								<obj name="PropertyObject" class="GenSampleEditReplicate" version="4">
									<prop name="PropertyTypeName">Replicate of</prop>
									<prop name="Position">2</prop>
									<prop name="IsDefault">1</prop>
									<prop name="ReplicateOf">-1</prop>
								</obj>
								<obj name="PropertyObject" class="HTCSampleID" version="4">
									<prop name="PropertyTypeName">Sample ID</prop>
									<prop name="Position">2</prop>
									<prop name="IsDefault">1</prop>
								</obj>
								<obj name="PropertyObject" class="GenSampleEditName" version="4">
									<prop name="PropertyTypeName">Sample Name</prop>
									<prop name="Position">2</prop>
									<prop name="IsDefault">1</prop>
									<prop name="name">Sample 3</prop>
								</obj>
								<obj name="PropertyObject" class="HTCSamplePrepNotes" version="4">
									<prop name="PropertyTypeName">Sample Prep Notes</prop>
									<prop name="Position">2</prop>
									<prop name="IsDefault">1</prop>
								</obj>
								<obj name="PropertyObject" class="GenSampleEditSubset" version="4">
									<prop name="PropertyTypeName">Subsets</prop>
									<prop name="Position">2</prop>
									<prop name="IsDefault">1</prop>
								</obj>
								<obj name="PropertyObject" class="SamplePrefWidth" version="5">
									<prop name="PropertyTypeName">Width</prop>
									<prop name="Position">2</prop>
									<prop name="IsDefault">1</prop>
									<prop name="Width">1</prop>
								</obj>
							</list>
						</obj>
					</obj>
					<obj name="item" class="SamplePropInfo" version="1">
						<obj name="ChannelProperties" class="ChanPropList" version="2">
							<obj name="ChannelProperties" class="EMList" version="1">
								<list name="emlist" count="4">
									<obj name="item" class="PropertyList" version="1">
										<list name="emlist" count="12">
											<obj name="PropertyObject" class="RQSampleTargetProperty" version="4">
												<prop name="PropertyTypeName">Combined Sample and Target Type</prop>
												<prop name="Position">3</prop>
												<prop name="IsDefault">0</prop>
												<obj name="ChannelProp" class="ChannelProperty" version="1">
													<prop name="ChannelIdx">0</prop>
												</obj>
											</obj>
											<obj name="PropertyObject" class="QuantConcProperty" version="4">
												<prop name="PropertyTypeName">Concentration</prop>
												<prop name="Position">3</prop>
												<prop name="IsDefault">1</prop>
												<prop name="Concentration">0</prop>
												<obj name="ChannelProp" class="ChannelProperty" version="1">
													<prop name="ChannelIdx">0</prop>
												</obj>
												<prop name="ReadOnly">1</prop>
											</obj>
											<obj name="PropertyObject" class="QuantCpHighProp" version="4">
												<prop name="PropertyTypeName">Cp High</prop>
												<prop name="Position">3</prop>
												<prop name="IsDefault">1</prop>
												<prop name="CpRangeHigh">0</prop>
												<obj name="ChannelProp" class="ChannelProperty" version="1">
													<prop name="ChannelIdx">0</prop>
												</obj>
												<prop name="ReadOnly">1</prop>
											</obj>
											<obj name="PropertyObject" class="QuantCpLowProp" version="4">
												<prop name="PropertyTypeName">Cp Low</prop>
												<prop name="Position">3</prop>
												<prop name="IsDefault">1</prop>
												<prop name="CpRangeLow">0</prop>
												<obj name="ChannelProp" class="ChannelProperty" version="1">
													<prop name="ChannelIdx">0</prop>
												</obj>
												<prop name="ReadOnly">1</prop>
											</obj>
											<obj name="PropertyObject" class="RQEffProp" version="4">
												<prop name="PropertyTypeName">Efficiency</prop>
												<prop name="Position">3</prop>
												<prop name="IsDefault">1</prop>
												<prop name="Efficiency">2</prop>
												<obj name="ChannelProp" class="ChannelProperty" version="1">
													<prop name="ChannelIdx">0</prop>
												</obj>
											</obj>
											<obj name="PropertyObject" class="ChannelGenotype" version="4">
												<prop name="PropertyTypeName">Melt Geno Genotype</prop>
												<prop name="Position">3</prop>
												<prop name="IsDefault">1</prop>
												<prop name="ReadOnly">1</prop>
												<obj name="ChannelProp" class="ChannelProperty" version="1">
													<prop name="ChannelIdx">0</prop>
												</obj>
											</obj>
											<obj name="PropertyObject" class="GroupChannelTypeProp" version="4">
												<prop name="PropertyTypeName">Melt Geno Sample Type</prop>
												<prop name="Position">3</prop>
												<prop name="IsDefault">0</prop>
												<prop name="GroupSampleType">mstUnknown</prop>
												<obj name="ChannelProp" class="ChannelProperty" version="1">
													<prop name="ChannelIdx">0</prop>
												</obj>
											</obj>
											<obj name="PropertyObject" class="QuantSampleTypeProperty" version="4">
												<prop name="PropertyTypeName">Quantification Sample Type</prop>
												<prop name="Position">3</prop>
												<prop name="IsDefault">0</prop>
												<prop name="SampleType">qsUnknown</prop>
												<obj name="ChannelProp" class="ChannelProperty" version="1">
													<prop name="ChannelIdx">0</prop>
												</obj>
											</obj>
											<obj name="PropertyObject" class="ChannelGenotype" version="4">
												<prop name="PropertyTypeName">Scanning Genotype</prop>
												<prop name="Position">3</prop>
												<prop name="IsDefault">1</prop>
												<prop name="ReadOnly">1</prop>
												<obj name="ChannelProp" class="ChannelProperty" version="1">
													<prop name="ChannelIdx">0</prop>
												</obj>
											</obj>
											<obj name="PropertyObject" class="GroupChannelTypeProp" version="4">
												<prop name="PropertyTypeName">Scanning Sample Type</prop>
												<prop name="Position">3</prop>
												<prop name="IsDefault">0</prop>
												<prop name="GroupSampleType">mstUnknown</prop>
												<obj name="ChannelProp" class="ChannelProperty" version="1">
													<prop name="ChannelIdx">0</prop>
												</obj>
											</obj>
											<obj name="PropertyObject" class="TargetName" version="4">
												<prop name="PropertyTypeName">Target Name</prop>
												<prop name="Position">3</prop>
												<prop name="IsDefault">1</prop>
												<obj name="ChannelProp" class="ChannelProperty" version="1">
													<prop name="ChannelIdx">0</prop>
												</obj>
											</obj>
											<obj name="PropertyObject" class="RQTargetProperty" version="4">
												<prop name="PropertyTypeName">Target Type</prop>
												<prop name="Position">3</prop>
												<prop name="IsDefault">0</prop>
												<prop name="TargetType">dtNone</prop>
												<obj name="ChannelProp" class="ChannelProperty" version="1">
													<prop name="ChannelIdx">0</prop>
												</obj>
											</obj>
										</list>
									</obj>
									<obj name="item" class="PropertyList" version="1">
										<list name="emlist" count="12">
											<obj name="PropertyObject" class="RQSampleTargetProperty" version="4">
												<prop name="PropertyTypeName">Combined Sample and Target Type</prop>
												<prop name="Position">3</prop>
												<prop name="IsDefault">0</prop>
												<obj name="ChannelProp" class="ChannelProperty" version="1">
													<prop name="ChannelIdx">1</prop>
												</obj>
											</obj>
											<obj name="PropertyObject" class="QuantConcProperty" version="4">
												<prop name="PropertyTypeName">Concentration</prop>
												<prop name="Position">3</prop>
												<prop name="IsDefault">1</prop>
												<prop name="Concentration">0</prop>
												<obj name="ChannelProp" class="ChannelProperty" version="1">
													<prop name="ChannelIdx">1</prop>
												</obj>
												<prop name="ReadOnly">1</prop>
											</obj>
											<obj name="PropertyObject" class="QuantCpHighProp" version="4">
												<prop name="PropertyTypeName">Cp High</prop>
												<prop name="Position">3</prop>
												<prop name="IsDefault">1</prop>
												<prop name="CpRangeHigh">0</prop>
												<obj name="ChannelProp" class="ChannelProperty" version="1">
													<prop name="ChannelIdx">1</prop>
												</obj>
												<prop name="ReadOnly">1</prop>
											</obj>
											<obj name="PropertyObject" class="QuantCpLowProp" version="4">
												<prop name="PropertyTypeName">Cp Low</prop>
												<prop name="Position">3</prop>
												<prop name="IsDefault">1</prop>
												<prop name="CpRangeLow">0</prop>
												<obj name="ChannelProp" class="ChannelProperty" version="1">
													<prop name="ChannelIdx">1</prop>
												</obj>
												<prop name="ReadOnly">1</prop>
											</obj>
											<obj name="PropertyObject" class="RQEffProp" version="4">
												<prop name="PropertyTypeName">Efficiency</prop>
												<prop name="Position">3</prop>
												<prop name="IsDefault">1</prop>
												<prop name="Efficiency">2</prop>
												<obj name="ChannelProp" class="ChannelProperty" version="1">
													<prop name="ChannelIdx">1</prop>
												</obj>
											</obj>
											<obj name="PropertyObject" class="ChannelGenotype" version="4">
												<prop name="PropertyTypeName">Melt Geno Genotype</prop>
												<prop name="Position">3</prop>
												<prop name="IsDefault">1</prop>
												<prop name="ReadOnly">1</prop>
												<obj name="ChannelProp" class="ChannelProperty" version="1">
													<prop name="ChannelIdx">1</prop>
												</obj>
											</obj>
											<obj name="PropertyObject" class="GroupChannelTypeProp" version="4">
												<prop name="PropertyTypeName">Melt Geno Sample Type</prop>
												<prop name="Position">3</prop>
												<prop name="IsDefault">0</prop>
												<prop name="GroupSampleType">mstUnknown</prop>
												<obj name="ChannelProp" class="ChannelProperty" version="1">
													<prop name="ChannelIdx">1</prop>
												</obj>
											</obj>
											<obj name="PropertyObject" class="QuantSampleTypeProperty" version="4">
												<prop name="PropertyTypeName">Quantification Sample Type</prop>
												<prop name="Position">3</prop>
												<prop name="IsDefault">0</prop>
												<prop name="SampleType">qsUnknown</prop>
												<obj name="ChannelProp" class="ChannelProperty" version="1">
													<prop name="ChannelIdx">1</prop>
												</obj>
											</obj>
											<obj name="PropertyObject" class="ChannelGenotype" version="4">
												<prop name="PropertyTypeName">Scanning Genotype</prop>
												<prop name="Position">3</prop>
												<prop name="IsDefault">1</prop>
												<prop name="ReadOnly">1</prop>
												<obj name="ChannelProp" class="ChannelProperty" version="1">
													<prop name="ChannelIdx">1</prop>
												</obj>
											</obj>
											<obj name="PropertyObject" class="GroupChannelTypeProp" version="4">
												<prop name="PropertyTypeName">Scanning Sample Type</prop>
												<prop name="Position">3</prop>
												<prop name="IsDefault">0</prop>
												<prop name="GroupSampleType">mstUnknown</prop>
												<obj name="ChannelProp" class="ChannelProperty" version="1">
													<prop name="ChannelIdx">1</prop>
												</obj>
											</obj>
											<obj name="PropertyObject" class="TargetName" version="4">
												<prop name="PropertyTypeName">Target Name</prop>
												<prop name="Position">3</prop>
												<prop name="IsDefault">1</prop>
												<obj name="ChannelProp" class="ChannelProperty" version="1">
													<prop name="ChannelIdx">1</prop>
												</obj>
											</obj>
											<obj name="PropertyObject" class="RQTargetProperty" version="4">
												<prop name="PropertyTypeName">Target Type</prop>
												<prop name="Position">3</prop>
												<prop name="IsDefault">0</prop>
												<prop name="TargetType">dtNone</prop>
												<obj name="ChannelProp" class="ChannelProperty" version="1">
													<prop name="ChannelIdx">1</prop>
												</obj>
											</obj>
										</list>
									</obj>
									<obj name="item" class="PropertyList" version="1">
										<list name="emlist" count="12">
											<obj name="PropertyObject" class="RQSampleTargetProperty" version="4">
												<prop name="PropertyTypeName">Combined Sample and Target Type</prop>
												<prop name="Position">3</prop>
												<prop name="IsDefault">0</prop>
												<obj name="ChannelProp" class="ChannelProperty" version="1">
													<prop name="ChannelIdx">2</prop>
												</obj>
											</obj>
											<obj name="PropertyObject" class="QuantConcProperty" version="4">
												<prop name="PropertyTypeName">Concentration</prop>
												<prop name="Position">3</prop>
												<prop name="IsDefault">1</prop>
												<prop name="Concentration">0</prop>
												<obj name="ChannelProp" class="ChannelProperty" version="1">
													<prop name="ChannelIdx">2</prop>
												</obj>
												<prop name="ReadOnly">1</prop>
											</obj>
											<obj name="PropertyObject" class="QuantCpHighProp" version="4">
												<prop name="PropertyTypeName">Cp High</prop>
												<prop name="Position">3</prop>
												<prop name="IsDefault">1</prop>
												<prop name="CpRangeHigh">0</prop>
												<obj name="ChannelProp" class="ChannelProperty" version="1">
													<prop name="ChannelIdx">2</prop>
												</obj>
												<prop name="ReadOnly">1</prop>
											</obj>
											<obj name="PropertyObject" class="QuantCpLowProp" version="4">
												<prop name="PropertyTypeName">Cp Low</prop>
												<prop name="Position">3</prop>
												<prop name="IsDefault">1</prop>
												<prop name="CpRangeLow">0</prop>
												<obj name="ChannelProp" class="ChannelProperty" version="1">
													<prop name="ChannelIdx">2</prop>
												</obj>
												<prop name="ReadOnly">1</prop>
											</obj>
											<obj name="PropertyObject" class="RQEffProp" version="4">
												<prop name="PropertyTypeName">Efficiency</prop>
												<prop name="Position">3</prop>
												<prop name="IsDefault">1</prop>
												<prop name="Efficiency">2</prop>
												<obj name="ChannelProp" class="ChannelProperty" version="1">
													<prop name="ChannelIdx">2</prop>
												</obj>
											</obj>
											<obj name="PropertyObject" class="ChannelGenotype" version="4">
												<prop name="PropertyTypeName">Melt Geno Genotype</prop>
												<prop name="Position">3</prop>
												<prop name="IsDefault">1</prop>
												<prop name="ReadOnly">1</prop>
												<obj name="ChannelProp" class="ChannelProperty" version="1">
													<prop name="ChannelIdx">2</prop>
												</obj>
											</obj>
											<obj name="PropertyObject" class="GroupChannelTypeProp" version="4">
												<prop name="PropertyTypeName">Melt Geno Sample Type</prop>
												<prop name="Position">3</prop>
												<prop name="IsDefault">0</prop>
												<prop name="GroupSampleType">mstUnknown</prop>
												<obj name="ChannelProp" class="ChannelProperty" version="1">
													<prop name="ChannelIdx">2</prop>
												</obj>
											</obj>
											<obj name="PropertyObject" class="QuantSampleTypeProperty" version="4">
												<prop name="PropertyTypeName">Quantification Sample Type</prop>
												<prop name="Position">3</prop>
												<prop name="IsDefault">0</prop>
												<prop name="SampleType">qsUnknown</prop>
												<obj name="ChannelProp" class="ChannelProperty" version="1">
													<prop name="ChannelIdx">2</prop>
												</obj>
											</obj>
											<obj name="PropertyObject" class="ChannelGenotype" version="4">
												<prop name="PropertyTypeName">Scanning Genotype</prop>
												<prop name="Position">3</prop>
												<prop name="IsDefault">1</prop>
												<prop name="ReadOnly">1</prop>
												<obj name="ChannelProp" class="ChannelProperty" version="1">
													<prop name="ChannelIdx">2</prop>
												</obj>
											</obj>
											<obj name="PropertyObject" class="GroupChannelTypeProp" version="4">
												<prop name="PropertyTypeName">Scanning Sample Type</prop>
												<prop name="Position">3</prop>
												<prop name="IsDefault">0</prop>
												<prop name="GroupSampleType">mstUnknown</prop>
												<obj name="ChannelProp" class="ChannelProperty" version="1">
													<prop name="ChannelIdx">2</prop>
												</obj>
											</obj>
											<obj name="PropertyObject" class="TargetName" version="4">
												<prop name="PropertyTypeName">Target Name</prop>
												<prop name="Position">3</prop>
												<prop name="IsDefault">1</prop>
												<obj name="ChannelProp" class="ChannelProperty" version="1">
													<prop name="ChannelIdx">2</prop>
												</obj>
											</obj>
											<obj name="PropertyObject" class="RQTargetProperty" version="4">
												<prop name="PropertyTypeName">Target Type</prop>
												<prop name="Position">3</prop>
												<prop name="IsDefault">0</prop>
												<prop name="TargetType">dtNone</prop>
												<obj name="ChannelProp" class="ChannelProperty" version="1">
													<prop name="ChannelIdx">2</prop>
												</obj>
											</obj>
										</list>
									</obj>
									<obj name="item" class="PropertyList" version="1">
										<list name="emlist" count="12">
											<obj name="PropertyObject" class="RQSampleTargetProperty" version="4">
												<prop name="PropertyTypeName">Combined Sample and Target Type</prop>
												<prop name="Position">3</prop>
												<prop name="IsDefault">0</prop>
												<obj name="ChannelProp" class="ChannelProperty" version="1">
													<prop name="ChannelIdx">3</prop>
												</obj>
											</obj>
											<obj name="PropertyObject" class="QuantConcProperty" version="4">
												<prop name="PropertyTypeName">Concentration</prop>
												<prop name="Position">3</prop>
												<prop name="IsDefault">1</prop>
												<prop name="Concentration">0</prop>
												<obj name="ChannelProp" class="ChannelProperty" version="1">
													<prop name="ChannelIdx">3</prop>
												</obj>
												<prop name="ReadOnly">1</prop>
											</obj>
											<obj name="PropertyObject" class="QuantCpHighProp" version="4">
												<prop name="PropertyTypeName">Cp High</prop>
												<prop name="Position">3</prop>
												<prop name="IsDefault">1</prop>
												<prop name="CpRangeHigh">0</prop>
												<obj name="ChannelProp" class="ChannelProperty" version="1">
													<prop name="ChannelIdx">3</prop>
												</obj>
												<prop name="ReadOnly">1</prop>
											</obj>
											<obj name="PropertyObject" class="QuantCpLowProp" version="4">
												<prop name="PropertyTypeName">Cp Low</prop>
												<prop name="Position">3</prop>
												<prop name="IsDefault">1</prop>
												<prop name="CpRangeLow">0</prop>
												<obj name="ChannelProp" class="ChannelProperty" version="1">
													<prop name="ChannelIdx">3</prop>
												</obj>
												<prop name="ReadOnly">1</prop>
											</obj>
											<obj name="PropertyObject" class="RQEffProp" version="4">
												<prop name="PropertyTypeName">Efficiency</prop>
												<prop name="Position">3</prop>
												<prop name="IsDefault">1</prop>
												<prop name="Efficiency">2</prop>
												<obj name="ChannelProp" class="ChannelProperty" version="1">
													<prop name="ChannelIdx">3</prop>
												</obj>
											</obj>
											<obj name="PropertyObject" class="ChannelGenotype" version="4">
												<prop name="PropertyTypeName">Melt Geno Genotype</prop>
												<prop name="Position">3</prop>
												<prop name="IsDefault">1</prop>
												<prop name="ReadOnly">1</prop>
												<obj name="ChannelProp" class="ChannelProperty" version="1">
													<prop name="ChannelIdx">3</prop>
												</obj>
											</obj>
											<obj name="PropertyObject" class="GroupChannelTypeProp" version="4">
												<prop name="PropertyTypeName">Melt Geno Sample Type</prop>
												<prop name="Position">3</prop>
												<prop name="IsDefault">0</prop>
												<prop name="GroupSampleType">mstUnknown</prop>
												<obj name="ChannelProp" class="ChannelProperty" version="1">
													<prop name="ChannelIdx">3</prop>
												</obj>
											</obj>
											<obj name="PropertyObject" class="QuantSampleTypeProperty" version="4">
												<prop name="PropertyTypeName">Quantification Sample Type</prop>
												<prop name="Position">3</prop>
												<prop name="IsDefault">0</prop>
												<prop name="SampleType">qsUnknown</prop>
												<obj name="ChannelProp" class="ChannelProperty" version="1">
													<prop name="ChannelIdx">3</prop>
												</obj>
											</obj>
											<obj name="PropertyObject" class="ChannelGenotype" version="4">
												<prop name="PropertyTypeName">Scanning Genotype</prop>
												<prop name="Position">3</prop>
												<prop name="IsDefault">1</prop>
												<prop name="ReadOnly">1</prop>
												<obj name="ChannelProp" class="ChannelProperty" version="1">
													<prop name="ChannelIdx">3</prop>
												</obj>
											</obj>
											<obj name="PropertyObject" class="GroupChannelTypeProp" version="4">
												<prop name="PropertyTypeName">Scanning Sample Type</prop>
												<prop name="Position">3</prop>
												<prop name="IsDefault">0</prop>
												<prop name="GroupSampleType">mstUnknown</prop>
												<obj name="ChannelProp" class="ChannelProperty" version="1">
													<prop name="ChannelIdx">3</prop>
												</obj>
											</obj>
											<obj name="PropertyObject" class="TargetName" version="4">
												<prop name="PropertyTypeName">Target Name</prop>
												<prop name="Position">3</prop>
												<prop name="IsDefault">1</prop>
												<obj name="ChannelProp" class="ChannelProperty" version="1">
													<prop name="ChannelIdx">3</prop>
												</obj>
											</obj>
											<obj name="PropertyObject" class="RQTargetProperty" version="4">
												<prop name="PropertyTypeName">Target Type</prop>
												<prop name="Position">3</prop>
												<prop name="IsDefault">0</prop>
												<prop name="TargetType">dtNone</prop>
												<obj name="ChannelProp" class="ChannelProperty" version="1">
													<prop name="ChannelIdx">3</prop>
												</obj>
											</obj>
										</list>
									</obj>
								</list>
							</obj>
						</obj>
						<prop name="ChannelPropertyCount">4</prop>
						<prop name="ContainerPosition">3</prop>
						<prop name="HasSampleProperties">1</prop>
						<obj name="SampleProperties" class="PropertyList" version="1">
							<list name="emlist" count="14">
								<obj name="PropertyObject" class="SamplePrefColor" version="4">
									<prop name="PropertyTypeName">Color</prop>
									<prop name="Position">3</prop>
									<prop name="IsDefault">0</prop>
									<prop name="Color">clFuchsia</prop>
								</obj>
								<obj name="PropertyObject" class="DominantChannelProp" version="4">
									<prop name="PropertyTypeName">Dominant Channel</prop>
									<prop name="Position">3</prop>
									<prop name="IsDefault">0</prop>
									<prop name="DominantChannel">0</prop>
								</obj>
								<obj name="PropertyObject" class="Genotype" version="4">
									<prop name="PropertyTypeName">EndPt Genotype</prop>
									<prop name="Position">3</prop>
									<prop name="IsDefault">1</prop>
									<prop name="ReadOnly">1</prop>
								</obj>
								<obj name="PropertyObject" class="GroupingSample" version="4">
									<prop name="PropertyTypeName">EndPt Sample Type</prop>
									<prop name="Position">3</prop>
									<prop name="IsDefault">0</prop>
									<prop name="GroupSampleType">mstUnknown</prop>
								</obj>
								<obj name="PropertyObject" class="SamplePrefLineStyle" version="4">
									<prop name="PropertyTypeName">Line Style</prop>
									<prop name="Position">3</prop>
									<prop name="IsDefault">0</prop>
									<prop name="LineStyle">psSolid</prop>
								</obj>
								<obj name="PropertyObject" class="GenSampleEditNotes" version="4">
									<prop name="PropertyTypeName">Notes</prop>
									<prop name="Position">3</prop>
									<prop name="IsDefault">1</prop>
								</obj>
								<obj name="PropertyObject" class="SamplePrefPointStyle" version="4">
									<prop name="PropertyTypeName">Point Style</prop>
									<prop name="Position">3</prop>
									<prop name="IsDefault">0</prop>
									<prop name="PointStyle">psNothing</prop>
								</obj>
								<obj name="PropertyObject" class="GenSampleEditPosition" version="4">
									<prop name="PropertyTypeName">Position</prop>
									<prop name="Position">3</prop>
									<prop name="IsDefault">1</prop>
								</obj>
								<obj name="PropertyObject" class="GenSampleEditReplicate" version="4">
									<prop name="PropertyTypeName">Replicate of</prop>
									<prop name="Position">3</prop>
									<prop name="IsDefault">1</prop>
									<prop name="ReplicateOf">-1</prop>
								</obj>
								<obj name="PropertyObject" class="HTCSampleID" version="4">
									<prop name="PropertyTypeName">Sample ID</prop>
									<prop name="Position">3</prop>
									<prop name="IsDefault">1</prop>
								</obj>
								<obj name="PropertyObject" class="GenSampleEditName" version="4">
									<prop name="PropertyTypeName">Sample Name</prop>
									<prop name="Position">3</prop>
									<prop name="IsDefault">1</prop>
									<prop name="name">Sample 4</prop>
								</obj>
								<obj name="PropertyObject" class="HTCSamplePrepNotes" version="4">
									<prop name="PropertyTypeName">Sample Prep Notes</prop>
									<prop name="Position">3</prop>
									<prop name="IsDefault">1</prop>
								</obj>
								<obj name="PropertyObject" class="GenSampleEditSubset" version="4">
									<prop name="PropertyTypeName">Subsets</prop>
									<prop name="Position">3</prop>
									<prop name="IsDefault">1</prop>
								</obj>
								<obj name="PropertyObject" class="SamplePrefWidth" version="5">
									<prop name="PropertyTypeName">Width</prop>
									<prop name="Position">3</prop>
									<prop name="IsDefault">1</prop>
									<prop name="Width">1</prop>
								</obj>
							</list>
						</obj>
					</obj>
					<obj name="item" class="SamplePropInfo" version="1">
						<obj name="ChannelProperties" class="ChanPropList" version="2">
							<obj name="ChannelProperties" class="EMList" version="1">
								<list name="emlist" count="4">
									<obj name="item" class="PropertyList" version="1">
										<list name="emlist" count="12">
											<obj name="PropertyObject" class="RQSampleTargetProperty" version="4">
												<prop name="PropertyTypeName">Combined Sample and Target Type</prop>
												<prop name="Position">4</prop>
												<prop name="IsDefault">0</prop>
												<obj name="ChannelProp" class="ChannelProperty" version="1">
													<prop name="ChannelIdx">0</prop>
												</obj>
											</obj>
											<obj name="PropertyObject" class="QuantConcProperty" version="4">
												<prop name="PropertyTypeName">Concentration</prop>
												<prop name="Position">4</prop>
												<prop name="IsDefault">1</prop>
												<prop name="Concentration">0</prop>
												<obj name="ChannelProp" class="ChannelProperty" version="1">
													<prop name="ChannelIdx">0</prop>
												</obj>
												<prop name="ReadOnly">1</prop>
											</obj>
											<obj name="PropertyObject" class="QuantCpHighProp" version="4">
												<prop name="PropertyTypeName">Cp High</prop>
												<prop name="Position">4</prop>
												<prop name="IsDefault">1</prop>
												<prop name="CpRangeHigh">0</prop>
												<obj name="ChannelProp" class="ChannelProperty" version="1">
													<prop name="ChannelIdx">0</prop>
												</obj>
												<prop name="ReadOnly">1</prop>
											</obj>
											<obj name="PropertyObject" class="QuantCpLowProp" version="4">
												<prop name="PropertyTypeName">Cp Low</prop>
												<prop name="Position">4</prop>
												<prop name="IsDefault">1</prop>
												<prop name="CpRangeLow">0</prop>
												<obj name="ChannelProp" class="ChannelProperty" version="1">
													<prop name="ChannelIdx">0</prop>
												</obj>
												<prop name="ReadOnly">1</prop>
											</obj>
											<obj name="PropertyObject" class="RQEffProp" version="4">
												<prop name="PropertyTypeName">Efficiency</prop>
												<prop name="Position">4</prop>
												<prop name="IsDefault">1</prop>
												<prop name="Efficiency">2</prop>
												<obj name="ChannelProp" class="ChannelProperty" version="1">
													<prop name="ChannelIdx">0</prop>
												</obj>
											</obj>
											<obj name="PropertyObject" class="ChannelGenotype" version="4">
												<prop name="PropertyTypeName">Melt Geno Genotype</prop>
												<prop name="Position">4</prop>
												<prop name="IsDefault">1</prop>
												<prop name="ReadOnly">1</prop>
												<obj name="ChannelProp" class="ChannelProperty" version="1">
													<prop name="ChannelIdx">0</prop>
												</obj>
											</obj>
											<obj name="PropertyObject" class="GroupChannelTypeProp" version="4">
												<prop name="PropertyTypeName">Melt Geno Sample Type</prop>
												<prop name="Position">4</prop>
												<prop name="IsDefault">0</prop>
												<prop name="GroupSampleType">mstUnknown</prop>
												<obj name="ChannelProp" class="ChannelProperty" version="1">
													<prop name="ChannelIdx">0</prop>
												</obj>
											</obj>
											<obj name="PropertyObject" class="QuantSampleTypeProperty" version="4">
												<prop name="PropertyTypeName">Quantification Sample Type</prop>
												<prop name="Position">4</prop>
												<prop name="IsDefault">0</prop>
												<prop name="SampleType">qsUnknown</prop>
												<obj name="ChannelProp" class="ChannelProperty" version="1">
													<prop name="ChannelIdx">0</prop>
												</obj>
											</obj>
											<obj name="PropertyObject" class="ChannelGenotype" version="4">
												<prop name="PropertyTypeName">Scanning Genotype</prop>
												<prop name="Position">4</prop>
												<prop name="IsDefault">1</prop>
												<prop name="ReadOnly">1</prop>
												<obj name="ChannelProp" class="ChannelProperty" version="1">
													<prop name="ChannelIdx">0</prop>
												</obj>
											</obj>
											<obj name="PropertyObject" class="GroupChannelTypeProp" version="4">
												<prop name="PropertyTypeName">Scanning Sample Type</prop>
												<prop name="Position">4</prop>
												<prop name="IsDefault">0</prop>
												<prop name="GroupSampleType">mstUnknown</prop>
												<obj name="ChannelProp" class="ChannelProperty" version="1">
													<prop name="ChannelIdx">0</prop>
												</obj>
											</obj>
											<obj name="PropertyObject" class="TargetName" version="4">
												<prop name="PropertyTypeName">Target Name</prop>
												<prop name="Position">4</prop>
												<prop name="IsDefault">1</prop>
												<obj name="ChannelProp" class="ChannelProperty" version="1">
													<prop name="ChannelIdx">0</prop>
												</obj>
											</obj>
											<obj name="PropertyObject" class="RQTargetProperty" version="4">
												<prop name="PropertyTypeName">Target Type</prop>
												<prop name="Position">4</prop>
												<prop name="IsDefault">0</prop>
												<prop name="TargetType">dtNone</prop>
												<obj name="ChannelProp" class="ChannelProperty" version="1">
													<prop name="ChannelIdx">0</prop>
												</obj>
											</obj>
										</list>
									</obj>
									<obj name="item" class="PropertyList" version="1">
										<list name="emlist" count="12">
											<obj name="PropertyObject" class="RQSampleTargetProperty" version="4">
												<prop name="PropertyTypeName">Combined Sample and Target Type</prop>
												<prop name="Position">4</prop>
												<prop name="IsDefault">0</prop>
												<obj name="ChannelProp" class="ChannelProperty" version="1">
													<prop name="ChannelIdx">1</prop>
												</obj>
											</obj>
											<obj name="PropertyObject" class="QuantConcProperty" version="4">
												<prop name="PropertyTypeName">Concentration</prop>
												<prop name="Position">4</prop>
												<prop name="IsDefault">1</prop>
												<prop name="Concentration">0</prop>
												<obj name="ChannelProp" class="ChannelProperty" version="1">
													<prop name="ChannelIdx">1</prop>
												</obj>
												<prop name="ReadOnly">1</prop>
											</obj>
											<obj name="PropertyObject" class="QuantCpHighProp" version="4">
												<prop name="PropertyTypeName">Cp High</prop>
												<prop name="Position">4</prop>
												<prop name="IsDefault">1</prop>
												<prop name="CpRangeHigh">0</prop>
												<obj name="ChannelProp" class="ChannelProperty" version="1">
													<prop name="ChannelIdx">1</prop>
												</obj>
												<prop name="ReadOnly">1</prop>
											</obj>
											<obj name="PropertyObject" class="QuantCpLowProp" version="4">
												<prop name="PropertyTypeName">Cp Low</prop>
												<prop name="Position">4</prop>
												<prop name="IsDefault">1</prop>
												<prop name="CpRangeLow">0</prop>
												<obj name="ChannelProp" class="ChannelProperty" version="1">
													<prop name="ChannelIdx">1</prop>
												</obj>
												<prop name="ReadOnly">1</prop>
											</obj>
											<obj name="PropertyObject" class="RQEffProp" version="4">
												<prop name="PropertyTypeName">Efficiency</prop>
												<prop name="Position">4</prop>
												<prop name="IsDefault">1</prop>
												<prop name="Efficiency">2</prop>
												<obj name="ChannelProp" class="ChannelProperty" version="1">
													<prop name="ChannelIdx">1</prop>
												</obj>
											</obj>
											<obj name="PropertyObject" class="ChannelGenotype" version="4">
												<prop name="PropertyTypeName">Melt Geno Genotype</prop>
												<prop name="Position">4</prop>
												<prop name="IsDefault">1</prop>
												<prop name="ReadOnly">1</prop>
												<obj name="ChannelProp" class="ChannelProperty" version="1">
													<prop name="ChannelIdx">1</prop>
												</obj>
											</obj>
											<obj name="PropertyObject" class="GroupChannelTypeProp" version="4">
												<prop name="PropertyTypeName">Melt Geno Sample Type</prop>
												<prop name="Position">4</prop>
												<prop name="IsDefault">0</prop>
												<prop name="GroupSampleType">mstUnknown</prop>
												<obj name="ChannelProp" class="ChannelProperty" version="1">
													<prop name="ChannelIdx">1</prop>
												</obj>
											</obj>
											<obj name="PropertyObject" class="QuantSampleTypeProperty" version="4">
												<prop name="PropertyTypeName">Quantification Sample Type</prop>
												<prop name="Position">4</prop>
												<prop name="IsDefault">0</prop>
												<prop name="SampleType">qsUnknown</prop>
												<obj name="ChannelProp" class="ChannelProperty" version="1">
													<prop name="ChannelIdx">1</prop>
												</obj>
											</obj>
											<obj name="PropertyObject" class="ChannelGenotype" version="4">
												<prop name="PropertyTypeName">Scanning Genotype</prop>
												<prop name="Position">4</prop>
												<prop name="IsDefault">1</prop>
												<prop name="ReadOnly">1</prop>
												<obj name="ChannelProp" class="ChannelProperty" version="1">
													<prop name="ChannelIdx">1</prop>
												</obj>
											</obj>
											<obj name="PropertyObject" class="GroupChannelTypeProp" version="4">
												<prop name="PropertyTypeName">Scanning Sample Type</prop>
												<prop name="Position">4</prop>
												<prop name="IsDefault">0</prop>
												<prop name="GroupSampleType">mstUnknown</prop>
												<obj name="ChannelProp" class="ChannelProperty" version="1">
													<prop name="ChannelIdx">1</prop>
												</obj>
											</obj>
											<obj name="PropertyObject" class="TargetName" version="4">
												<prop name="PropertyTypeName">Target Name</prop>
												<prop name="Position">4</prop>
												<prop name="IsDefault">1</prop>
												<obj name="ChannelProp" class="ChannelProperty" version="1">
													<prop name="ChannelIdx">1</prop>
												</obj>
											</obj>
											<obj name="PropertyObject" class="RQTargetProperty" version="4">
												<prop name="PropertyTypeName">Target Type</prop>
												<prop name="Position">4</prop>
												<prop name="IsDefault">0</prop>
												<prop name="TargetType">dtNone</prop>
												<obj name="ChannelProp" class="ChannelProperty" version="1">
													<prop name="ChannelIdx">1</prop>
												</obj>
											</obj>
										</list>
									</obj>
									<obj name="item" class="PropertyList" version="1">
										<list name="emlist" count="12">
											<obj name="PropertyObject" class="RQSampleTargetProperty" version="4">
												<prop name="PropertyTypeName">Combined Sample and Target Type</prop>
												<prop name="Position">4</prop>
												<prop name="IsDefault">0</prop>
												<obj name="ChannelProp" class="ChannelProperty" version="1">
													<prop name="ChannelIdx">2</prop>
												</obj>
											</obj>
											<obj name="PropertyObject" class="QuantConcProperty" version="4">
												<prop name="PropertyTypeName">Concentration</prop>
												<prop name="Position">4</prop>
												<prop name="IsDefault">1</prop>
												<prop name="Concentration">0</prop>
												<obj name="ChannelProp" class="ChannelProperty" version="1">
													<prop name="ChannelIdx">2</prop>
												</obj>
												<prop name="ReadOnly">1</prop>
											</obj>
											<obj name="PropertyObject" class="QuantCpHighProp" version="4">
												<prop name="PropertyTypeName">Cp High</prop>
												<prop name="Position">4</prop>
												<prop name="IsDefault">1</prop>
												<prop name="CpRangeHigh">0</prop>
												<obj name="ChannelProp" class="ChannelProperty" version="1">
													<prop name="ChannelIdx">2</prop>
												</obj>
												<prop name="ReadOnly">1</prop>
											</obj>
											<obj name="PropertyObject" class="QuantCpLowProp" version="4">
												<prop name="PropertyTypeName">Cp Low</prop>
												<prop name="Position">4</prop>
												<prop name="IsDefault">1</prop>
												<prop name="CpRangeLow">0</prop>
												<obj name="ChannelProp" class="ChannelProperty" version="1">
													<prop name="ChannelIdx">2</prop>
												</obj>
												<prop name="ReadOnly">1</prop>
											</obj>
											<obj name="PropertyObject" class="RQEffProp" version="4">
												<prop name="PropertyTypeName">Efficiency</prop>
												<prop name="Position">4</prop>
												<prop name="IsDefault">1</prop>
												<prop name="Efficiency">2</prop>
												<obj name="ChannelProp" class="ChannelProperty" version="1">
													<prop name="ChannelIdx">2</prop>
												</obj>
											</obj>
											<obj name="PropertyObject" class="ChannelGenotype" version="4">
												<prop name="PropertyTypeName">Melt Geno Genotype</prop>
												<prop name="Position">4</prop>
												<prop name="IsDefault">1</prop>
												<prop name="ReadOnly">1</prop>
												<obj name="ChannelProp" class="ChannelProperty" version="1">
													<prop name="ChannelIdx">2</prop>
												</obj>
											</obj>
											<obj name="PropertyObject" class="GroupChannelTypeProp" version="4">
												<prop name="PropertyTypeName">Melt Geno Sample Type</prop>
												<prop name="Position">4</prop>
												<prop name="IsDefault">0</prop>
												<prop name="GroupSampleType">mstUnknown</prop>
												<obj name="ChannelProp" class="ChannelProperty" version="1">
													<prop name="ChannelIdx">2</prop>
												</obj>
											</obj>
											<obj name="PropertyObject" class="QuantSampleTypeProperty" version="4">
												<prop name="PropertyTypeName">Quantification Sample Type</prop>
												<prop name="Position">4</prop>
												<prop name="IsDefault">0</prop>
												<prop name="SampleType">qsUnknown</prop>
												<obj name="ChannelProp" class="ChannelProperty" version="1">
													<prop name="ChannelIdx">2</prop>
												</obj>
											</obj>
											<obj name="PropertyObject" class="ChannelGenotype" version="4">
												<prop name="PropertyTypeName">Scanning Genotype</prop>
												<prop name="Position">4</prop>
												<prop name="IsDefault">1</prop>
												<prop name="ReadOnly">1</prop>
												<obj name="ChannelProp" class="ChannelProperty" version="1">
													<prop name="ChannelIdx">2</prop>
												</obj>
											</obj>
											<obj name="PropertyObject" class="GroupChannelTypeProp" version="4">
												<prop name="PropertyTypeName">Scanning Sample Type</prop>
												<prop name="Position">4</prop>
												<prop name="IsDefault">0</prop>
												<prop name="GroupSampleType">mstUnknown</prop>
												<obj name="ChannelProp" class="ChannelProperty" version="1">
													<prop name="ChannelIdx">2</prop>
												</obj>
											</obj>
											<obj name="PropertyObject" class="TargetName" version="4">
												<prop name="PropertyTypeName">Target Name</prop>
												<prop name="Position">4</prop>
												<prop name="IsDefault">1</prop>
												<obj name="ChannelProp" class="ChannelProperty" version="1">
													<prop name="ChannelIdx">2</prop>
												</obj>
											</obj>
											<obj name="PropertyObject" class="RQTargetProperty" version="4">
												<prop name="PropertyTypeName">Target Type</prop>
												<prop name="Position">4</prop>
												<prop name="IsDefault">0</prop>
												<prop name="TargetType">dtNone</prop>
												<obj name="ChannelProp" class="ChannelProperty" version="1">
													<prop name="ChannelIdx">2</prop>
												</obj>
											</obj>
										</list>
									</obj>
									<obj name="item" class="PropertyList" version="1">
										<list name="emlist" count="12">
											<obj name="PropertyObject" class="RQSampleTargetProperty" version="4">
												<prop name="PropertyTypeName">Combined Sample and Target Type</prop>
												<prop name="Position">4</prop>
												<prop name="IsDefault">0</prop>
												<obj name="ChannelProp" class="ChannelProperty" version="1">
													<prop name="ChannelIdx">3</prop>
												</obj>
											</obj>
											<obj name="PropertyObject" class="QuantConcProperty" version="4">
												<prop name="PropertyTypeName">Concentration</prop>
												<prop name="Position">4</prop>
												<prop name="IsDefault">1</prop>
												<prop name="Concentration">0</prop>
												<obj name="ChannelProp" class="ChannelProperty" version="1">
													<prop name="ChannelIdx">3</prop>
												</obj>
												<prop name="ReadOnly">1</prop>
											</obj>
											<obj name="PropertyObject" class="QuantCpHighProp" version="4">
												<prop name="PropertyTypeName">Cp High</prop>
												<prop name="Position">4</prop>
												<prop name="IsDefault">1</prop>
												<prop name="CpRangeHigh">0</prop>
												<obj name="ChannelProp" class="ChannelProperty" version="1">
													<prop name="ChannelIdx">3</prop>
												</obj>
												<prop name="ReadOnly">1</prop>
											</obj>
											<obj name="PropertyObject" class="QuantCpLowProp" version="4">
												<prop name="PropertyTypeName">Cp Low</prop>
												<prop name="Position">4</prop>
												<prop name="IsDefault">1</prop>
												<prop name="CpRangeLow">0</prop>
												<obj name="ChannelProp" class="ChannelProperty" version="1">
													<prop name="ChannelIdx">3</prop>
												</obj>
												<prop name="ReadOnly">1</prop>
											</obj>
											<obj name="PropertyObject" class="RQEffProp" version="4">
												<prop name="PropertyTypeName">Efficiency</prop>
												<prop name="Position">4</prop>
												<prop name="IsDefault">1</prop>
												<prop name="Efficiency">2</prop>
												<obj name="ChannelProp" class="ChannelProperty" version="1">
													<prop name="ChannelIdx">3</prop>
												</obj>
											</obj>
											<obj name="PropertyObject" class="ChannelGenotype" version="4">
												<prop name="PropertyTypeName">Melt Geno Genotype</prop>
												<prop name="Position">4</prop>
												<prop name="IsDefault">1</prop>
												<prop name="ReadOnly">1</prop>
												<obj name="ChannelProp" class="ChannelProperty" version="1">
													<prop name="ChannelIdx">3</prop>
												</obj>
											</obj>
											<obj name="PropertyObject" class="GroupChannelTypeProp" version="4">
												<prop name="PropertyTypeName">Melt Geno Sample Type</prop>
												<prop name="Position">4</prop>
												<prop name="IsDefault">0</prop>
												<prop name="GroupSampleType">mstUnknown</prop>
												<obj name="ChannelProp" class="ChannelProperty" version="1">
													<prop name="ChannelIdx">3</prop>
												</obj>
											</obj>
											<obj name="PropertyObject" class="QuantSampleTypeProperty" version="4">
												<prop name="PropertyTypeName">Quantification Sample Type</prop>
												<prop name="Position">4</prop>
												<prop name="IsDefault">0</prop>
												<prop name="SampleType">qsUnknown</prop>
												<obj name="ChannelProp" class="ChannelProperty" version="1">
													<prop name="ChannelIdx">3</prop>
												</obj>
											</obj>
											<obj name="PropertyObject" class="ChannelGenotype" version="4">
												<prop name="PropertyTypeName">Scanning Genotype</prop>
												<prop name="Position">4</prop>
												<prop name="IsDefault">1</prop>
												<prop name="ReadOnly">1</prop>
												<obj name="ChannelProp" class="ChannelProperty" version="1">
													<prop name="ChannelIdx">3</prop>
												</obj>
											</obj>
											<obj name="PropertyObject" class="GroupChannelTypeProp" version="4">
												<prop name="PropertyTypeName">Scanning Sample Type</prop>
												<prop name="Position">4</prop>
												<prop name="IsDefault">0</prop>
												<prop name="GroupSampleType">mstUnknown</prop>
												<obj name="ChannelProp" class="ChannelProperty" version="1">
													<prop name="ChannelIdx">3</prop>
												</obj>
											</obj>
											<obj name="PropertyObject" class="TargetName" version="4">
												<prop name="PropertyTypeName">Target Name</prop>
												<prop name="Position">4</prop>
												<prop name="IsDefault">1</prop>
												<obj name="ChannelProp" class="ChannelProperty" version="1">
													<prop name="ChannelIdx">3</prop>
												</obj>
											</obj>
											<obj name="PropertyObject" class="RQTargetProperty" version="4">
												<prop name="PropertyTypeName">Target Type</prop>
												<prop name="Position">4</prop>
												<prop name="IsDefault">0</prop>
												<prop name="TargetType">dtNone</prop>
												<obj name="ChannelProp" class="ChannelProperty" version="1">
													<prop name="ChannelIdx">3</prop>
												</obj>
											</obj>
										</list>
									</obj>
								</list>
							</obj>
						</obj>
						<prop name="ChannelPropertyCount">4</prop>
						<prop name="ContainerPosition">4</prop>
						<prop name="HasSampleProperties">1</prop>
						<obj name="SampleProperties" class="PropertyList" version="1">
							<list name="emlist" count="14">
								<obj name="PropertyObject" class="SamplePrefColor" version="4">
									<prop name="PropertyTypeName">Color</prop>
									<prop name="Position">4</prop>
									<prop name="IsDefault">0</prop>
									<prop name="Color">clGray</prop>
								</obj>
								<obj name="PropertyObject" class="DominantChannelProp" version="4">
									<prop name="PropertyTypeName">Dominant Channel</prop>
									<prop name="Position">4</prop>
									<prop name="IsDefault">0</prop>
									<prop name="DominantChannel">0</prop>
								</obj>
								<obj name="PropertyObject" class="Genotype" version="4">
									<prop name="PropertyTypeName">EndPt Genotype</prop>
									<prop name="Position">4</prop>
									<prop name="IsDefault">1</prop>
									<prop name="ReadOnly">1</prop>
								</obj>
								<obj name="PropertyObject" class="GroupingSample" version="4">
									<prop name="PropertyTypeName">EndPt Sample Type</prop>
									<prop name="Position">4</prop>
									<prop name="IsDefault">0</prop>
									<prop name="GroupSampleType">mstUnknown</prop>
								</obj>
								<obj name="PropertyObject" class="SamplePrefLineStyle" version="4">
									<prop name="PropertyTypeName">Line Style</prop>
									<prop name="Position">4</prop>
									<prop name="IsDefault">0</prop>
									<prop name="LineStyle">psSolid</prop>
								</obj>
								<obj name="PropertyObject" class="GenSampleEditNotes" version="4">
									<prop name="PropertyTypeName">Notes</prop>
									<prop name="Position">4</prop>
									<prop name="IsDefault">1</prop>
								</obj>
								<obj name="PropertyObject" class="SamplePrefPointStyle" version="4">
									<prop name="PropertyTypeName">Point Style</prop>
									<prop name="Position">4</prop>
									<prop name="IsDefault">0</prop>
									<prop name="PointStyle">psNothing</prop>
								</obj>
								<obj name="PropertyObject" class="GenSampleEditPosition" version="4">
									<prop name="PropertyTypeName">Position</prop>
									<prop name="Position">4</prop>
									<prop name="IsDefault">1</prop>
								</obj>
								<obj name="PropertyObject" class="GenSampleEditReplicate" version="4">
									<prop name="PropertyTypeName">Replicate of</prop>
									<prop name="Position">4</prop>
									<prop name="IsDefault">1</prop>
									<prop name="ReplicateOf">-1</prop>
								</obj>
								<obj name="PropertyObject" class="HTCSampleID" version="4">
									<prop name="PropertyTypeName">Sample ID</prop>
									<prop name="Position">4</prop>
									<prop name="IsDefault">1</prop>
								</obj>
								<obj name="PropertyObject" class="GenSampleEditName" version="4">
									<prop name="PropertyTypeName">Sample Name</prop>
									<prop name="Position">4</prop>
									<prop name="IsDefault">1</prop>
									<prop name="name">Sample 5</prop>
								</obj>
								<obj name="PropertyObject" class="HTCSamplePrepNotes" version="4">
									<prop name="PropertyTypeName">Sample Prep Notes</prop>
									<prop name="Position">4</prop>
									<prop name="IsDefault">1</prop>
								</obj>
								<obj name="PropertyObject" class="GenSampleEditSubset" version="4">
									<prop name="PropertyTypeName">Subsets</prop>
									<prop name="Position">4</prop>
									<prop name="IsDefault">1</prop>
								</obj>
								<obj name="PropertyObject" class="SamplePrefWidth" version="5">
									<prop name="PropertyTypeName">Width</prop>
									<prop name="Position">4</prop>
									<prop name="IsDefault">1</prop>
									<prop name="Width">1</prop>
								</obj>
							</list>
						</obj>
					</obj>
					<obj name="item" class="SamplePropInfo" version="1">
						<obj name="ChannelProperties" class="ChanPropList" version="2">
							<obj name="ChannelProperties" class="EMList" version="1">
								<list name="emlist" count="4">
									<obj name="item" class="PropertyList" version="1">
										<list name="emlist" count="12">
											<obj name="PropertyObject" class="RQSampleTargetProperty" version="4">
												<prop name="PropertyTypeName">Combined Sample and Target Type</prop>
												<prop name="Position">5</prop>
												<prop name="IsDefault">0</prop>
												<obj name="ChannelProp" class="ChannelProperty" version="1">
													<prop name="ChannelIdx">0</prop>
												</obj>
											</obj>
											<obj name="PropertyObject" class="QuantConcProperty" version="4">
												<prop name="PropertyTypeName">Concentration</prop>
												<prop name="Position">5</prop>
												<prop name="IsDefault">1</prop>
												<prop name="Concentration">0</prop>
												<obj name="ChannelProp" class="ChannelProperty" version="1">
													<prop name="ChannelIdx">0</prop>
												</obj>
												<prop name="ReadOnly">1</prop>
											</obj>
											<obj name="PropertyObject" class="QuantCpHighProp" version="4">
												<prop name="PropertyTypeName">Cp High</prop>
												<prop name="Position">5</prop>
												<prop name="IsDefault">1</prop>
												<prop name="CpRangeHigh">0</prop>
												<obj name="ChannelProp" class="ChannelProperty" version="1">
													<prop name="ChannelIdx">0</prop>
												</obj>
												<prop name="ReadOnly">1</prop>
											</obj>
											<obj name="PropertyObject" class="QuantCpLowProp" version="4">
												<prop name="PropertyTypeName">Cp Low</prop>
												<prop name="Position">5</prop>
												<prop name="IsDefault">1</prop>
												<prop name="CpRangeLow">0</prop>
												<obj name="ChannelProp" class="ChannelProperty" version="1">
													<prop name="ChannelIdx">0</prop>
												</obj>
												<prop name="ReadOnly">1</prop>
											</obj>
											<obj name="PropertyObject" class="RQEffProp" version="4">
												<prop name="PropertyTypeName">Efficiency</prop>
												<prop name="Position">5</prop>
												<prop name="IsDefault">1</prop>
												<prop name="Efficiency">2</prop>
												<obj name="ChannelProp" class="ChannelProperty" version="1">
													<prop name="ChannelIdx">0</prop>
												</obj>
											</obj>
											<obj name="PropertyObject" class="ChannelGenotype" version="4">
												<prop name="PropertyTypeName">Melt Geno Genotype</prop>
												<prop name="Position">5</prop>
												<prop name="IsDefault">1</prop>
												<prop name="ReadOnly">1</prop>
												<obj name="ChannelProp" class="ChannelProperty" version="1">
													<prop name="ChannelIdx">0</prop>
												</obj>
											</obj>
											<obj name="PropertyObject" class="GroupChannelTypeProp" version="4">
												<prop name="PropertyTypeName">Melt Geno Sample Type</prop>
												<prop name="Position">5</prop>
												<prop name="IsDefault">0</prop>
												<prop name="GroupSampleType">mstUnknown</prop>
												<obj name="ChannelProp" class="ChannelProperty" version="1">
													<prop name="ChannelIdx">0</prop>
												</obj>
											</obj>
											<obj name="PropertyObject" class="QuantSampleTypeProperty" version="4">
												<prop name="PropertyTypeName">Quantification Sample Type</prop>
												<prop name="Position">5</prop>
												<prop name="IsDefault">0</prop>
												<prop name="SampleType">qsUnknown</prop>
												<obj name="ChannelProp" class="ChannelProperty" version="1">
													<prop name="ChannelIdx">0</prop>
												</obj>
											</obj>
											<obj name="PropertyObject" class="ChannelGenotype" version="4">
												<prop name="PropertyTypeName">Scanning Genotype</prop>
												<prop name="Position">5</prop>
												<prop name="IsDefault">1</prop>
												<prop name="ReadOnly">1</prop>
												<obj name="ChannelProp" class="ChannelProperty" version="1">
													<prop name="ChannelIdx">0</prop>
												</obj>
											</obj>
											<obj name="PropertyObject" class="GroupChannelTypeProp" version="4">
												<prop name="PropertyTypeName">Scanning Sample Type</prop>
												<prop name="Position">5</prop>
												<prop name="IsDefault">0</prop>
												<prop name="GroupSampleType">mstUnknown</prop>
												<obj name="ChannelProp" class="ChannelProperty" version="1">
													<prop name="ChannelIdx">0</prop>
												</obj>
											</obj>
											<obj name="PropertyObject" class="TargetName" version="4">
												<prop name="PropertyTypeName">Target Name</prop>
												<prop name="Position">5</prop>
												<prop name="IsDefault">1</prop>
												<obj name="ChannelProp" class="ChannelProperty" version="1">
													<prop name="ChannelIdx">0</prop>
												</obj>
											</obj>
											<obj name="PropertyObject" class="RQTargetProperty" version="4">
												<prop name="PropertyTypeName">Target Type</prop>
												<prop name="Position">5</prop>
												<prop name="IsDefault">0</prop>
												<prop name="TargetType">dtNone</prop>
												<obj name="ChannelProp" class="ChannelProperty" version="1">
													<prop name="ChannelIdx">0</prop>
												</obj>
											</obj>
										</list>
									</obj>
									<obj name="item" class="PropertyList" version="1">
										<list name="emlist" count="12">
											<obj name="PropertyObject" class="RQSampleTargetProperty" version="4">
												<prop name="PropertyTypeName">Combined Sample and Target Type</prop>
												<prop name="Position">5</prop>
												<prop name="IsDefault">0</prop>
												<obj name="ChannelProp" class="ChannelProperty" version="1">
													<prop name="ChannelIdx">1</prop>
												</obj>
											</obj>
											<obj name="PropertyObject" class="QuantConcProperty" version="4">
												<prop name="PropertyTypeName">Concentration</prop>
												<prop name="Position">5</prop>
												<prop name="IsDefault">1</prop>
												<prop name="Concentration">0</prop>
												<obj name="ChannelProp" class="ChannelProperty" version="1">
													<prop name="ChannelIdx">1</prop>
												</obj>
												<prop name="ReadOnly">1</prop>
											</obj>
											<obj name="PropertyObject" class="QuantCpHighProp" version="4">
												<prop name="PropertyTypeName">Cp High</prop>
												<prop name="Position">5</prop>
												<prop name="IsDefault">1</prop>
												<prop name="CpRangeHigh">0</prop>
												<obj name="ChannelProp" class="ChannelProperty" version="1">
													<prop name="ChannelIdx">1</prop>
												</obj>
												<prop name="ReadOnly">1</prop>
											</obj>
											<obj name="PropertyObject" class="QuantCpLowProp" version="4">
												<prop name="PropertyTypeName">Cp Low</prop>
												<prop name="Position">5</prop>
												<prop name="IsDefault">1</prop>
												<prop name="CpRangeLow">0</prop>
												<obj name="ChannelProp" class="ChannelProperty" version="1">
													<prop name="ChannelIdx">1</prop>
												</obj>
												<prop name="ReadOnly">1</prop>
											</obj>
											<obj name="PropertyObject" class="RQEffProp" version="4">
												<prop name="PropertyTypeName">Efficiency</prop>
												<prop name="Position">5</prop>
												<prop name="IsDefault">1</prop>
												<prop name="Efficiency">2</prop>
												<obj name="ChannelProp" class="ChannelProperty" version="1">
													<prop name="ChannelIdx">1</prop>
												</obj>
											</obj>
											<obj name="PropertyObject" class="ChannelGenotype" version="4">
												<prop name="PropertyTypeName">Melt Geno Genotype</prop>
												<prop name="Position">5</prop>
												<prop name="IsDefault">1</prop>
												<prop name="ReadOnly">1</prop>
												<obj name="ChannelProp" class="ChannelProperty" version="1">
													<prop name="ChannelIdx">1</prop>
												</obj>
											</obj>
											<obj name="PropertyObject" class="GroupChannelTypeProp" version="4">
												<prop name="PropertyTypeName">Melt Geno Sample Type</prop>
												<prop name="Position">5</prop>
												<prop name="IsDefault">0</prop>
												<prop name="GroupSampleType">mstUnknown</prop>
												<obj name="ChannelProp" class="ChannelProperty" version="1">
													<prop name="ChannelIdx">1</prop>
												</obj>
											</obj>
											<obj name="PropertyObject" class="QuantSampleTypeProperty" version="4">
												<prop name="PropertyTypeName">Quantification Sample Type</prop>
												<prop name="Position">5</prop>
												<prop name="IsDefault">0</prop>
												<prop name="SampleType">qsUnknown</prop>
												<obj name="ChannelProp" class="ChannelProperty" version="1">
													<prop name="ChannelIdx">1</prop>
												</obj>
											</obj>
											<obj name="PropertyObject" class="ChannelGenotype" version="4">
												<prop name="PropertyTypeName">Scanning Genotype</prop>
												<prop name="Position">5</prop>
												<prop name="IsDefault">1</prop>
												<prop name="ReadOnly">1</prop>
												<obj name="ChannelProp" class="ChannelProperty" version="1">
													<prop name="ChannelIdx">1</prop>
												</obj>
											</obj>
											<obj name="PropertyObject" class="GroupChannelTypeProp" version="4">
												<prop name="PropertyTypeName">Scanning Sample Type</prop>
												<prop name="Position">5</prop>
												<prop name="IsDefault">0</prop>
												<prop name="GroupSampleType">mstUnknown</prop>
												<obj name="ChannelProp" class="ChannelProperty" version="1">
													<prop name="ChannelIdx">1</prop>
												</obj>
											</obj>
[truncated: 2,485,849 more chars]
