# Supplementary material for: Unique sperm haplotypes are associated with phenotypically different sperm subpopulations in Astyanax fish
Source: BMC Biol. 2018 Jul 5;16:72. doi: 10.1186/s12915-018-0538-z (PMC6032774; doi:10.1186/s12915-018-0538-z)
Supplement: Supplementary file 8 — Original data. Each subfolder has two ixo files output by the Roche LightCycler480. The two files cover qPCR results for oca2 and mc1r. Subfolder names end in 1, 2, or 3, denoting which subpopulation of sperm was analyzed. (ZIP 10643 kb) [file 12915_2018_538_MOESM8_ESM.zip › FishA_Pop1/May 10 2016 SpermPop.AP1 FACS PEP Plate 0015 oca2 RK.ixo]

<objectstream signature="IXOS" version="1">
	<obj name="root" class="HTCExperiment" version="5">
		<prop name="name">May 10 2016 SpermPop.AP1 FACS PEP Plate 0015 oca2 RK</prop>
		<prop name="UID">20F10CB9BAC64E7AA6FC014B3B850617</prop>
		<prop name="OwnerUID">C6C05626183A45218341EE89EA1A5F2A</prop>
		<prop name="Created">2016-05-10T10:10:43.127</prop>
		<prop name="CreatedBy">C6C05626183A45218341EE89EA1A5F2A</prop>
		<prop name="CreatedByName">System Admin</prop>
		<prop name="LastModified">2016-05-10T11:57:48.856</prop>
		<prop name="LastModifiedBy">C6C05626183A45218341EE89EA1A5F2A</prop>
		<prop name="LastModifiedByName">System Admin</prop>
		<list name="AppliedTemplates" count="1">
			<item>Borowsky Lab Multiplex Protocol</item>
		</list>
		<list name="TemplateOwners" count="1">
			<item>System Admin</item>
		</list>
		<prop name="SWVersion">LCS480 1.5.1.62</prop>
		<obj name="AppProperty" class="TAppProperty" version="2">
			<prop name="Created">2016-05-10T10:10:43.127</prop>
			<prop name="LastModified">1899-12-30T00:00:00.000</prop>
		</obj>
		<obj name="ConProperty" class="TAppProperty" version="2">
			<prop name="Created">2016-05-10T10:10:43.127</prop>
			<prop name="LastModified">1899-12-30T00:00:00.000</prop>
		</obj>
		<obj name="run" class="HTCRun" version="7">
			<prop name="name">Run</prop>
			<prop name="Created">2016-05-10T10:10:43.116</prop>
			<prop name="LastModified">2016-05-10T11:57:37.595</prop>
			<obj name="AppProperty" class="TAppProperty" version="2">
				<prop name="Created">2016-05-10T10:10:43.116</prop>
				<prop name="LastModified">1899-12-30T00:00:00.000</prop>
			</obj>
			<obj name="ConProperty" class="TAppProperty" version="2">
				<prop name="Created">2016-05-10T10:10:43.116</prop>
				<prop name="LastModified">1899-12-30T00:00:00.000</prop>
				<prop name="HasProperties">1</prop>
				<obj name="_Properties" class="TAppProperties" version="1">
					<prop name="Created">2016-05-10T10:10:43.116</prop>
					<prop name="LastModified">1899-12-30T00:00:00.000</prop>
					<list name="emlist" count="4">
						<obj name="item" class="TAppProperty" version="2">
							<prop name="name">TopChart</prop>
							<prop name="Created">2016-05-10T10:10:53.046</prop>
							<prop name="LastModified">1899-12-30T00:00:00.000</prop>
						</obj>
						<obj name="item" class="TAppProperty" version="2">
							<prop name="name">LeftChart</prop>
							<prop name="Created">2016-05-10T10:10:53.046</prop>
							<prop name="LastModified">1899-12-30T00:00:00.000</prop>
						</obj>
						<obj name="item" class="TAppProperty" version="2">
							<prop name="name">RightChart</prop>
							<prop name="Created">2016-05-10T10:10:53.046</prop>
							<prop name="LastModified">1899-12-30T00:00:00.000</prop>
						</obj>
						<obj name="item" class="TAppProperty" version="2">
							<prop name="name">RunOverviewChart</prop>
							<prop name="Created">2016-05-10T10:10:53.046</prop>
							<prop name="LastModified">1899-12-30T00:00:00.000</prop>
						</obj>
					</list>
				</obj>
			</obj>
			<prop name="State">3</prop>
			<prop name="StartTime">2016-05-10T10:12:52.852</prop>
			<prop name="EndTime">2016-05-10T11:57:37.594</prop>
			<prop name="InstrumentID">28159</prop>
			<prop name="InstrumentVersion">HTC_VER_10</prop>
			<prop name="InstrumentName">28159</prop>
			<prop name="InstrCalibrationDate">1899.12.30 00:00:00:00</prop>
			<prop name="Technician">System Admin</prop>
			<prop name="AcqStoreClass">HTCAcquisitionStore</prop>
			<prop name="AcquisitionStore">eJzU3Vuzski2KOy/sqPju/NCQEWNWKsjOGQqR80ByelORUVBBTyhv/4birNqdnft1ftivr2q6qIiDAWSnKbk846RI//rtNz/n+PisP7vv9Wn0+Vv/2dVLM7n//7b1NeUVXXdnXeX3enoXU71+m//57auz/jqv/8m/u3v/1XWp/JzpJYtjsd1oZ2ux8vf/t7/r+7rvX/4hLc4lMX684Gx/PWJYne+fJ3jsSrWZ7z+6zP//beBgJf4vW3GZX34rW3++7P/9+bM69O2Xhz+9nfxj1qy3h7Wr1b80Zvtif8u/EH7vvXG763s/w+NxB6kxenbYd8a3PvHBvu7A161J/VGA+EPWuWvD+Xf/v7/9YW+OlSI2G//p/5R+9s/xLc7+Pamcbxs6/ZS4/H4Dz4QLIpd+scdA+sNvntdv5uhilQWfvvvj/p4hWc6bulihd+bv/1d+r98DLtnftodL+e//d0j0zHMKqrxaPdQBnT6JAQ2lqLkUfDYlrSo4zkk4eKeQybfBxSOZx24ZSp5IJxvDTGfdwuCrkeFMCihoQkIJkSHqkeY9dgOqE3PIaRyqAuc10pDqbDyAWRhSLxnprg03y0pqKMTyXl1V116PkZHmCqCKgTWHii9O6s1rKlOhABE1tB1ZxXDhsT4OkhZQe8Qm7BcDVQSnJR7SZ+LlQ0+mfRyL5g2Kl3N8frrCZ4/qh+NSzvHrQeeEmsk3AqM0r52NyAeDEec7XOVUqXDOKxkUc+jocwGlEdKCJtkOc7ZnYBJr5T44BUTXQjkipXUoCMKcXmkPHBvGdCRxX2I9ju83qyjAG1IvIJUqgnho0Ap6cIQFhDk1w5h+2bb0CMTLEgmlJJwOVdVetH3Jdh1Rxei+T5LqbYnAaT3nUoiJcL+fHYUC1Z8R4TosNmKlKd3E2K/1vIg7Lxe66sAVs4eX++uSkHVbu5AlCkqD3v6hZLVw2CwaOaU8x3dFvTr29HF0fSjQ2rQH//QkPqjYfFjQ0rr9Qc/PKQydVTCUnLdPFw89yUNA+cE8cQ18Ss49CllKh8AszsjwXcVfL96nGoItzeb8Olul1FS9Afg6wUTwocppLTcOxdYSUeNRNlMp7QR+kNgG8slwfi+N+lAGY1hae/wu3oNvTH1N90euKN8Trhg7Qs6nQoOJE7XFKJ9sqfU3yUa+Ku9mwfrra5SY00V4OFijl/54GlS60SeANvaysPtejegLBMuEHZmKgmPt6dKeXkeQGSNXBIu1H1C2THH10PPzoOgpxW0ex/dITHuExJ1bnpAzQ6RILxothBOuzv8CZvyHmzKJyW83j6BVkM8H9tuXCHcls+AevL5DEGiz4XgEO0zmh6YBOnh5BLem3sqXW6FLjD/6gihO/Qa2r+ICqTz4ZQENsPPnwpBgKTJ5zzyl35C+Rp/wjbcwOOtsd/QobXqgz+amjw8xjoO2Wh1g4ikcx7uHs+SWpkhQvT+vCtg+yOTdQCGoZ1HewX7w5FYA/zhWzwCdUvpc0hk7J+MCZEl++6vG1JDsfdDQ0r6pU8pfTT84SFlTyc7MDqrM/ceeh2QTXTIYQ5ZSfxJbo3Jhs96oK7JkvhpXWckrr0jWE5ZCowT2SRh+HjCXFJuggfJcExccV3BdOhnBNbTxYCow0cPqJSec1aIizGZbrw+KK6VE2/Qk0sinrMSiHm95F73OTRJJcgG6O62JDiQKpGo96oDKg3PAtPMhUgmz90InAW55v6TVQ25cukK01orCXuOFgUxl2EJLhG3hOW6PCBGf9ID3TycORjXISUH9SHBpLOrckb5IiC7dXUCtfbyHJ5XeUycx+wJppZWAsvcqiTLxeM9kHICYNqUOKEswuSA9+OPX5+X148cnFPnInj3AM9PgkMDk5OH1/OS5EI62VoGdcDPuXdRqwKfRaEM+s0vBCCLmpKMSTU48eLCGU2wf57XnQWKva5z5l6HKbl5kgDaPjhxzywqbF89KUHLiksOaYP9BaNOBURQasIkB+9XO+/6QMS6yj0tw+udnrMzWMqk5P7gGLkkmqwFcHTtho/c3qIkv2xIiX3ph4ZU71cOKV2iA+1nh9R1Irms6qcutx6nZ6GVhvFgN4s4gr0Q/EYbJtRit/ymC+Zm+iw1LxFqlm1mNrf90STVpNPkxLbblUiMWSo12iQdu+wyMAzB3p8C0I6LZMfOYuQRI5jopWb3y4CV/O7kNsx9UXuERsxu0ykI1oaGqmamQsmKiZPg+36QaeoxqViVXgNiLvak1HqdLGU3VQyJ8bgQnK/GYLHdXrEFazDlqqbNRYNlWTPL7WAoutp6Zr7a44TEeo5oqTm8AHY8dZlgBvNHo01PIrA6LUzBDqbU1aZmZ8qOOPC5neT8oq0qCFh9WWF/TIxDqpXDNGXn9AqCfTOxv3IOKtueuiG3VAv/Ovd0YLOtIIbc3rvE1aoQCrZTSM3NUSNQbbxJOqxWYic3+x0SaKPDQGGlW+P9LHFarI225MyyZeITQ77x1/2ajOWOMReMpMdFbR8PHHYLlAh/hnIdB1fqzlgprDxiy9Nc1Jrw4rFjOJ8Tw1/sE60vNQ7LLjc7t4Kj12jbe2mwm3YMBPOuTxrtH4dU9wWufze+frX+fnvrP6q/fl8a/Nup6lBQenr7v/9N/Y1++Lk6DLsdsEtHw6kNwwdYR8snqKUtfrtTCTW1CvozSDf+nbNNgDpUZoYOq8VYyUNzj/rbGThao040wangIGuooqNOoDPr5f7Ox/MN9/0I1qxC/XRzPH53eOkkC4Y5xBfU0YkudbD7KuonO6OerHRzAg0C1NmMqED9RMlQa3vUzrNE/azofQGwLFF/1vSlGwGvl7hPNQ/FC+oq2W1d8DcH1F+vj1q7PfsxwOWCx8tHNaAsN1B3t4XGw73LUIM+MwH26ij36hXq0DcYti9A/XEbZ8aUe0YE/qwzzv11BC5VK84hkjK8H99AzS4T7K9o36U5f7AMp8KnbQDLLeqMD3rblMa9cwrBVCecP1fKhZYbZwFLY9DJmXfA/lg7zIKFscHj9wZeL1ji/c/HAmr4Mm4KWmx5CAtXUvMIn55jKjxiB5bnGKfOcwdfkzVqe7Eq8AKj1R1f32IO+KDFv2d/dM/o/qa44ImA+jMS7L/9YAQQFhlSIWhQ87/oudrHMfVvn6v/j0Pqr6Y/1j2VsIkvMxKIR9QGAr6CZRo4OAnN9yo9kb6ID7jdUPCDtZ5SuejXsJ49LCE6Cag/djYGkF5iIEF/nCd0U8cXCB4PVQivAupsII2GkMp7l4dDugdqxEIH1mOH4p9cxPMv4r0I7h1Qc+LZL2l9d2bAiG4RHgBOEq0ixUmvuXA5b2a+SZedVAOuz+d5sJKflMrVSYDwkdgkcrvagPoNuwG3hooQXa2nS6ViNQSofdTXYeSn1C+VISw6tkOCZrG7UDE8NeDZfEK4pKLGtktFguTcsXN+l7UxPW2NHrDJgZKgF6H2umcyhNVYm/EwfqDWxCy+gjeeM45TZNTxODv18QcBNRZ50sOk2Y2h/sT9S7+VJlLxSlVY3uk0j/wY9TYYjATwh2u8H2mkJ1Qg+BPmS6GbczHxx/TcMBlWvmEKodbZB/RxON/BeyxQfzXVcUgLeP/RucH+5Tf8++yq7Qg2hKFuB8quofXZeABfJtZLw9j/+hz/HtyPUH9L7l9+3ZAajOS/iP5+ekiVAWpPyZWz4F34MiV28TjC3JrXOVx91JuwQQ3Z8mFBvDCwE2J11yX+YaJSQKNXLplKHQHcUL0TNs5GKhE3C9Tf1s+4t+ihjjxhMgDCjhd8X0btRPVjCNMeR03FyaIhJE5PMLucr5wl+yWQy6myYDoZlzlsCWpqvZyr4JQStu8eD1WixYsukM36KrB+17qQVUe+wZSPKs7MlfUyq3yG2eqyEdjQx+v5d28AM/t05j4Rh0CMSMKHV9arucfPVUICo6rAmNxzAZ8NS9rqj/JOJfg7aonEYagvZbnKCUt81NYiWPTBWNkX7h83+NrrPA5Aw/ias9556ZLuxXuAtXycib9RzQHRfWkEsyY5C75KsH1zrRoBfZ4OBHvZDsj6gPrT0gj1CAreX0d5mGCdB6hl87bEXhMnqM3JEe9sJtkmWfVfWnRE/Pyqh/01s1B/c9ig/m5PPD4mVwlMy8b+eMRySnS7uoAZGCVnk5cONzLq1+lsboTxdKn+Kv31+4LY/6Gn1K/WX/+X6I+4M24Pd5xq54jIbGvKqCMQc1U79FKt1Z8hsP1AE5377aO/XtZTW/2VsSkRY1CE0OqvSNzpv+jPVmZ4/HhdoJ6k8+yjv+DpbFn+fKBuTHUC2uXsNKi3wSo3NV9stLtxebDjgaDeWJ0PtJua7dhl3/cFwz/i69/1ZxBn33z0N8ZztvqLu0HAKjeLvuvvSpS5YD9HWqrtJ4Og1Z9x9oQL6nZhtvqz7nthjCO4SVr9GSSZjLUsCw6t/kwt3YvaxDMp2523ETeM8STQlidxybZDYUnMuYmatCN6YadzcxHMAwSmtjEtleVdfCpbvT6+dklGWv1ZZR9199ZfOTU5sWZ3IWn1d17FTDDWHZH+i/5UOfNYvlZRc85VzFr9ZeKYEVOJ/fKjP6vE6x02qENvojJ2nO9CwRrfw/TPqL/fnkr/Uf0NZLH3h4PlT6c/SRB++Lka7hwF8AGqCfyxbPALrfankEixTsI9Z02rvwCyu+At7e2YGoMRhbWCv8h8P9+qtC8oDupOmeTR+QoiXd2ZA/792efg9RqVihWLIaT7l35c1EnT36JmfD4UPEm9J/TCNxTsvYRTQRqgzgY4uQIrLlBn6z4AHUp8D4vlETUFbqbSOjwvIZyYlAe1iToFvrVf7VeF4GreGzqMtjPgs0mfwEPIXKrPnAT4SkEtTUZ4/n33jvo7z1C3rqUENBcECyJhjrrruVlAzxILYV0UOk5ta9TYpsMiCIRzh/vlAdtz6CkBpPaI8Kg5ov7w3qewFBUqBPXgFavT8hDCvY/a1O6soKMn2UDiGSQP7z1s322srMArVl3u5RL2Zz6428AkjebhQ0V97ofdGkyzh7pNreZCh8U9goTbqsBPUkbpM8vnAP6T8jAa4/HCyUH9Lkc6CdIH9vcT56gAz0jLg7GM1yejFU79haGa8+SB/X8dMg/pgRcO9ctW/FVT1YEsjX8qnP6r9aePfnZI8WxbQzy+z1BbCmqD8LyGVTR1cs5Cn9LRnUvgEXnE2UjZF9Tc8wsslbmdhydNK+nJOMkQbSeA2oiEjCoau8PqstTwdHfUn9xDjfjrjZtH7kYHSh/4UOHPM80Dut5TWt0iCfAscyF4Ns8LXYr4leFXapFIm6C2tpdyAjwYoW4eIzyfMwAdIO0xEsW5TulpLggQuFebh4v8qdIrW90BxqqKWjzuXRr6/RFAU7okDBTUXW+DGlxMFdQf7DyRDs9CA8mJTYTAfPgZVT3U3lt/wWmH55tuUXPx+ys83KAerbg/hJifZnnI5GdK6fJ+BX/vMMLj7v5CV/tzH/zBFK+nNjug4vqiQTDE18G08xhTOnB14OlpijoV9JL6d0eE9ODNhbDZ6Rld1HwOa6t2haDZEJX29qsRLMd31LBrY/uL6fkJKTPx/lNzL9JreBZgI+nYP2SMx2+7pxGE+dQWAueqNdSA+AnLfsfiOEdHPd710xh1P2UCj8f6LwunD+T+v/83yj+H/sY/naESDK85uJ5+If5YtAvSzx4n0Osn6oXaqDcxWQigCcqS+PvOMCH1SyvTp1/l8PRkIM4TdTJXdHyK3ZKzSbob7wITxc9yttng8fMwlMGmswtnbF27ZDwJRzBP1jn3Zw7q0uBZCeg71JzwGAbEDg822A3qz5ufUX/B5qi3+oOpb1MyiGwFbPF6Qx1ZqL/BVb6DUw1RO/FOboi+ls4wjYQtYVSvTfLc7Yb4q1+jpvJJHZD5cYftydUa26fIJXH6VQ2T5bng/mOFmpO49Yn9tfobh6g/h+zynM0HqEdSVn0gYXXJ/cyxXeI+UMtv/fmWj5oru6g/M8H+gyazVOJyD7Uar9FxwgPbN4ukMUyK4pD7voqfTy3sT+MhoeZ2U2xvdt/ZoBcx3m8SLfF+jtc+6JFREhg6y4D0yusVzPCIWpYVfH1fyCXMik6N+t2jdmOl6gFN7SpntWplZLq5ov5Ox5L7dmyNSW+joQ6N+sZhfqzGv0p/g8Hox5K+frX+9B8eUm/9lf54ThDrpNBcKe+wPOmBYEl9odFoMp6xvJgSwU4z1Ii8O/fZeUJnuWUKPdCYuLuzi9YdCG3s7zgGYDelawmGW0mqdh2aB3bp4B/fiLYk0SS12P2L/s6zh/fR3/KiXNj1QBcf/a0rKrNLEHNi5Is8+R77M4fUbPV37szdj/7MbUNZeTnNc2MwFC+atBkkbCfbCeqUFONWf5nbgU/sL3nSlF3zqy1YlRqkWnqS7FZ/5mYnptp82GTf9ZfmULHt4+IJVtAQ2urvWqYBt20pLLR7RSO2FWYJb/U3OrkDdqXBTbBrkw+07WU9bfVn93Nh0OrvKhoRMZRdUGiaxYds6y2jT+xvfB2vWH4uQTBuQTDQqgwSVj4GeD/nNKdt7A9/BrlgeIei0bhIQ3aWsxkxL6E+0NTDmLGyGDu5ReK8+Cvo77ch9B/Vn4zTv79G7O/n9ddb5AokC4Z6qBrUx26hTCEo53oeROeXproE9ac+G876XBnTVDxPIEyfqD+SKqg/1ndgmU8nAp90mwEVE+6At5P6uZd3USMGjlyI7RC1lAxRK0/5hPq7aiPi2UfU19z2J2DPZMr5PGkSeofnFeYL1F9kKBBQ2Y73EHsSEcJgrX70F6QB5VFnhLpJHNRTtBpqJEpk1Jhi5dhe/4DXj5QM6K5xFhBPCSXhTlETOg9wjrq6INICfb1N6PRMLPDrUYfALW0Cij8BqD9D1IWI4kyVLnT8mUnNZydnxxXqcJcYX/qbTZhIz3FuwPq4p0K0kNSMBhLqb515qLfywi40vrANQOy8Ypcyausc5muIUh/19U/6C/pX1GrY9y9gFSbOKIZyVtLhwokBZs1Lt1PAqbp6ZrCa7fD4t/7yAtu/6Wk6D0ScadOBeA9hUy81/PxSKWmxP+HUVx2j/swufr6kig8LeYvXO3Tvv0x/8kgc/lSa2q/Wn/rDQ+qtv2Rtz3h0ewoqPfj4ehHsX5mSC9TfOByJwHurkeA5rl9QPVausAlz1NZbf8ZzJcOa30DgqxPP8JvA7xDruZZH9hy1tlLiDqz9g8sjftx/9JcGBL+C79hfL1v2Wv1F2Rw1ky5HDJ8ce9Rf6OsBVfvZBBKoXR6Ye92lXaX46C/sbFCPTMP2pfkDNXoXdZXCbHWDVS7gV+itv83tPoRVMnBJVNdfsb/lIHRIVIxRf4sa9RddntM86ATPjI5cRYKwvtjYXg3P58urHqyDCX4FHRW/syPmDMG7Mewvf7NP6WGE+kMNov7oSm9a/UXjvSOEV+ORUihSDVbdE+oPCm9M1e6YQGLyucC1dF/SZtoXPvrb1KhrIT0xWLuyK/DKw7/HSkA9x1cV9Sdy1N2KKCL+hFwYCXqPJ/7kpfwJG3Hnck6DZ0GHQ/x8erVsITwmXkOjsfOA9XmF+rvN9IRGh9EYFkXChGh9+3X6k0e93r+dqv4/PqX+avrTVKkA0jteuO9e7YZMC+kE00NwzuHh1CqZZwcRZpW95H7vihO+iaWdgaT1K3PyUn30Z5+Lhnt+g/ozl+EF9MEzE1jAbJWcrMMQbMlEXQa5bRIvlYegz/Kce8IWdcWcsgIjdVBP48EwJSdh7cCMpmXuT18au9CNDtZwcBZ8sUYN7mfX7ivz9JbD2LFKcsxRf6RcVdy/aQuRHIl8hnkK25xFT9TQxljLoC+NM4e8WAKJFG8A+nRTc5DNqiS2jPozpOLA/T7F9vmH8AFqvalyry6wfaPZ4wlqd5LnoGqotbEX4gQ9eGVeOids31t/pttHQ3fqGojarB+gH4JaAAYWJRfZ6oDRG2P7H9WiIcm40wXb5Pj5kqMm97JUgTPt4fnYFDVpWuuP/trY36pE/WmSW3JYP7H9097uDrS2rtwvVTy+d0X9uUm3Jt7hucTrrSoJr19/6e8iPq5ghPWX/g7HQw8Md3bj/nMjD36V/uThUP63sb8/if60/q+K/ZmnWBDb2N9bf7Yh5dBmfr7118b+3pmfp8xw8zb2px+kM9st8iH/lvl5SIkp2E1Jszb2dxxc/U/sj9Rl0urPGp2eoA0U59Tqz3yODmkb+3tnfn7T3zv212Z+vmN/B9ZDTaYcX7/1V5m9mWDeNA7aE7GFryP46M+/Z+vv+iuzwv2e+SmqZsZOhu98Mj9/159l7ANX4zakLL/c3e+xv7f+2szP02ZsfDI/5zdJ/KY/ozJoiv0piq3+2tjf1tEoOzUa6rUPeamlO2qwPD7ExHLLItA2qfNkp10VfmJ/3/SXT4LkX/Sn49yUHekiFOx4PVG1vo6z+IMYe8Ra+IKpeT03ZqW3QG1XFzz/aKau2DGNEvKnzfz8beXif1R/w/Fo+FM5Nb8685P88HN1ehUUSJ+eTqI5VwNarwnqL/VRP5qqiPhUc+awuY41IaxF1IM/dlB/h/BLf/NV7ADzJ5M8Cs4wphlfucDi4YD70rShNDzcF5DCk3B+7OHxt4CHsCT3EW9jf6d5dwrKZoT6e8wgpf1meAcHAtTfw0D9GVH8if1FnSHqz1X5CuC2Rf1FEepGdl96SlcaTl1funIe+RzC42TAvbuB+nNqvgBvLaD+NBw/NNqNAogWCeqvN9mmtPKZDfGgq5DoHftTGh6hpgpd4DsbtaU1+DPD18OO4NEY27O1nACgk5A88HzU09QbmQDhdEKCUIOCbvqoP5Y9sb07Fd+nPN62+guWujKg195pDX6zwfY7F+yPESgOLI46zaPhpAGajeobTEeDV8Ro0lxo58Lw+ssn6k+xM2yPqAAkNxn1N7KxP8jRsWBVRnoebZ3GpI3dDyEaXVDz9LYt6cQQ5pB4MzWPTJww0O5OQP1NjzTndc5+WebnSBD6/zac/ifRn/LDQ6ofKxVEPp+hTmrBpMKSVTgp6qGWtOqJ+tueRUg2msP5O/Z3kvpX8M+yzXlvoBV07BqDVn/RzcrLNvbHclsnXOa6SU/1vQNBpaH+tn3U371ZdWG9FL/0t/X0PsxmZJ4HZOg39HYy8Bva3ZlCG/vb68EEov4AdbMUUH+H2tUAGg21tSWov934LsBms7V5wGTUamTFN/DmS1WIohvqT+2g/uCM9xPk7jOlwtAYAitkhwQX+hjT7nb0gGS3MUh4iPH9Ykt6EPSvdh40IbZvFXJ87XfwK/+YoR43j3gI0XYz41w09ZTaN+wPeCxRY84W9Xc/5z1gO+IIvFw/MoqTUw02qwXqNWbamCoHFCF/buecp/1nSde2IkC4Hs/zSNqjrq+UeJ/YX3h5julQPo/AOw6xPw4a6lS7EKmN/QXxdt/Q/Bqj/uQc+3eZov4CJ8fPm6Yt8Gv6W+bna91fSJaoP2Mbj4H18FnN3cOv099IkISfClT8av2JvyLz03D3qLOehPp7Z37SWEJ9LDlqQSmtJ9CDVAtt5qeQzmqgyy1qa9e3XHKbSU+wFNpwFifoQpKi/lT23HGmHqtBq79ZeboQ9vBrkxyLxRCs+zXP2a22GlKdLzU4unNF3VR2SmZW6IKjrUvu1QR1db0tNbCvcM5b/TmS1wUn76FeNHlRfDI//WHFAUzUTLSSzuD6920O4RD1aq0Xg3bdn1/shm6b+WlsHzX3j2e5JOGkqsBMtIMAx/VSJff+ugFtmVWciQFq7b3uz1WNXAASo+5W8bUHevK8cG+U2JSoZ+wvvbNAjQV7fL+xqzsoqxgfAUlmmWS41sZAO8uzAPt+dSHPYt0FFdwrgYduAykOqD/6iC+5bx/x/orrwgZ3GOP9LiL7QjYb1No78xPUxSvTU/Aa0FXUpne9oxZnffnUrvvzVjZq1w2vUrvuD/KtnJLt4PAV+6sG1Ud/Wj27CrCaWb9Mf8Ox3Pupf6P81fob/XDmZ2+6sFv9GZsNDzTreJK+6++d+bmrfeujv6h7f7b6a2N/b/0dr8ZIMPbZIfsX/b1jf98yP9/r/mp6dT+xv2N2ztt1f98yP09qd5lbT46aOSaJ9F1/hzw7/EPsTypmbeyv1d/vmZ/fYn/vzE/j+hSTb5mfRtLTodVfHa1mudkZFqUmTK9zdva5/z32d7nqM8HaZ1O31V9h1/4n8/N3/bWxvzbzU1jGn9jfW3/by+n+if1tqoPOtgYNPvr753V/19npxraSHHz0N5+l/JP5+dYfW17YawFVSOyEPVVtvwvWbeyvzfx86+8cVPDJ/LSmlLNs7WB/G4eCalb/wv/k+hv8r+hvLA7/fYmKP0XsT6TaDz9XN6uzAtyRdB5YbpbQnWoYH/3lwET6HPA5amujCYE8uONUy3GmOJVcqSQcjphK85o7kDbJROAZaCr1kq0LIVFkAsczUNps+gsAfUJ4aHfxePlpRLCK5RE+x+ptQA/rjQFUrigPtrKa0LEyfYIahai/Sx81VndXe/CQMSSiXKWt/lZ3DaeOb/29Y3/hdoOfn6/vAxqbqL8IDgPBl7eov/Ma9ZfoyObokOL5r+Mt6i8ptDw8X1F/lob62zx0hfNn0AR0uGYhbGYv/TVz1B834hj8aNrl3tpuvuuPn2LsH6FPTPBoiPqbL7KC5gPUn7fzicA73nZAw4ZvIU1dfD2forYMjW+ABdpvsT+NOABTjvczkDKX7ne3O1ha9cpUjdQLrTf8S3/aAHU3ygSvjf1xr2o++gvck56HYZl99Oc/FaRCj7ELnSz6n9hfKLyyBMfSq2rNnuD1fuW6v7E4/rESFb9afz+9lHZnGRUsneOMR32Fu/gn39bgzxzUxFt//hwnWWzNHB4c1n5Gn/n5CqlAUH/pzitov5v3IUozEPhaQ/0tJ6/Y37DAIRredErPZNuBVEnxfO/Mz7Tsd8CD7YSE5klXafOcy+26Pz6a7kU67a884GffIoEnvdapeai/hU1cwh81am5GRQ1ST5gLr6o0Kg5x1B9sPTsP/Rq1OWpemZ/WWiN8p+D13pmfqw1+p6PVHfWD5x6Ct2KoP+u6G7exv1jpG3lQcNTfPut/Yn/tur9J5vQAFgUV+GyC2hOXfRk8p8H+kpf7hN690a3N/AzWOmpsqr5ihUx1hFBUHiW+H2iwVF6xy/VrXaKKgoV1d4jaFeaov+EO+3dZ4uuo29ln9Lp5JTsXC9TfEvQx9bzVCIJTxyJh1GD73N4IdWn350Koes+GnoYM9Xfe4vkXFPVoltsRhKJsCxF/aB/9JeoW9Sdt/ITqV2cEfM1ZHkjV/pfpbywJ+BD6S+hv9NNpaqPueg/OMr8QEDu1SMrLa90fE1Af5Il6W0wnH/21sb/rqVODPr1UhJ1PC5OUj+sT5gPSEMiTM2rERP3Net4u9+PNYkCIUw1BTY0L8RYl6kazJBlICXnu6zvUH3XEM6ix+6U/xUH9aaMu6m+Sf637IwXD9qxd2yRBb90BzWY34t9nVkG2TL5/15/8kM9gKteMwOaJ+hMFbwDGdH8mnrSoXWI9UIOu+tJS2qlKwi3UH044j5yxA+ovFXYNuINulXsPd3EhVv+lv7DKBT9bL1GPzOuBu0YtQ8SWlKwOjwPYJeqPPQhqbjK4fvTnp33ZJWJXHrX687zOomz1Z/nRlbBpiBo9ei/9jReoSfX2ut8wdIAWg3PuWTe7JMPpugeGNCmJT/v4eW9RNaAOL1fu6RH2h75D/c0HSiVA/VrnuHv8o/5idX35VH1ZnuQx4UYlwSTVrgLLdPmXZX6OxYHwV1n3N/5lVV/+h9hfdk5m5Fvm51t/xnLaK7R0uq5a/dmDpKe2mZ+t/rql2HzTX1v15Z35+c/6y4YpE8zpUxpr3ToW29ifkfMDtPr7VvXlm/7adX8v/R2Dzfx71Zc/jP1ZXUdy/yX29878fMf+vmV+ftPf7+v+zIJJF63oJFkb+/u27u+d+fl93d9bf4JFxq3+9oncfGV+/hb7azM/f9dfG/tjw3vvu/6+xf4qVyw1Ig0ylmfj+LPu762/b7G/zpbuWAYT/xP7azM/X7E/wxHEQtOXScxuB1j8efX3RzVJf73+RKEnS3+NhX8/X/bFv9wViLO+zqODCQmdVNyAZIn8CR6SIlJHjucQHyPkxDoClc6vfAob/lR52Ch3SmcD5gAvqokQsZU6prcR8m/5pHLusTtyIw6VZZv6GSplplLNPkcQ6asx8bwJS2jXty1QDgvKuWEBzhXjufBJ/YwF5F+63+bgeQfk07XB8zGFrSBOEpoH4vaLf3BQX2Vchq8yKhfkX3w9yDnzT3hA+IiX4PkW5WFYQ/BJ/bxWL/6Re0brXmyD70yUvA3+kT2PgBkTQoLtEvlX5MivhWx385Z/SRoH4Cszkodahf1zOygmLG4xzr2VCRT0Wv+W+lm/iqSKT+RftLsTIRq/gm3jjrLG93PkX/+hfIJ/PKZUCDobwPbe9AYmsEIOv1M/l3yVtPyLDprq0mmPI9/WU/y8OGsozS8rC+KlrefBqkEe2j3ktRc1OglkQ0H+nUdzWBiiKoSkzLD/qtV/gn84poY/tqbiV/uv98Mr/951X97Rv5A5gkvt7aqGzTH8iv6d1LsI3GZOzptXbmTH214B5k+b8CHTCpr2RgPYUAZCoBRCQTvbbQORs8Ix+fbfKD51IDGuX3VfntG5A6yIJzysnSeOMWs6BDt/oH9K3RdpRxU4+vKJ3qE79Ns79zPwA/Rf5+i7dMQvGqwCH711fK30e0f/kouP/quGPn6nvO0d1qO9lvPy+XTpmN1HAL2uS0K5j17rzJkMicxtofVfnNwbWBdrQwgvJfrOWyhSG/0L7eYxpvcRvo761YTwaozHb2d4v6u7++W/5cK5tdG/0Mv1hhZP9J+fbpw80ifehc5cVwVPddFnx2I3oLqZfuV+Vne9oI/7q25LYc3z8HpFXwtS7EM8qNB/meDj5wcGetXuYX/UErbv+ez3geddRqJjid5sAuWT+xk9Hui/s3cew3JXo/8eI7x+tyZf/jtZfkozl6AP3TvLf+nKPxxT4/5fBYA//Zy6JZMdzMgOQWNJCMB1eT0gIEQEl75EwHWv8gN0Kz0Tn++GQbv0b/4gXwBUyCs5sigQgIsMAehPEYDOCH8JvVuEx/ce6yFMRfUstIVf3gB0/CUC0M+tC9mcBxdwJefK/ZuHAGSdyRzM7qYkbeGXp4sAnETuGYG0RHBtadiB2YB+AdAmv4X/HhmCtWu8wn+7OuNwqhGAk0OIAEzombNevDTJBdb9FoDgMwTeOqxKmF46CMBsY41J3q/uYB2yint5gO+bWwSu7s4Kwvhh+MqKXiOw1uqF+Np5qBLGEMzT6fBKPN0fAlkdEYC0t6ixJ2Kk7qiURm3yJ3Mvcknci4btF1avQjdPbE99kkrQeksE8iPG9tKt5wLVZGxv3bULYjwRgLOAlIQZJwRoEi0e4GoEwfwu+3kJpSOo96wS2sIvfe0hfgBY96uEyD4C0C4z7M+HZqskv08kMKPkmrNrtRB/FQBxTPWGf5Xsz94PZ38uxSuw0+bCSBv/u+E0imXmjQvGRaaqNq8ajx3O9/l3Ad5qbZ4bW6n/yf4sxosux1/26afyy3vtXxv/k5aDCgVG+Sf+989r/75lf/4uwHflF4tzKWuzP/9ZgG325zv+F5CB9z37U76KTitAuxoWYw2nf7tP/O+fsj+t3t5X2/hfPlTneSvAU99z2eHQRdFJu+CCU1Uo2vifqZVR2q79e8f/7BPJkzb+l5/V+JP9+RHgK/uTTOlFc41yzCrrKHBzmdGyFeDuNkSR/mHll/fav3f2Z7v2r43/jQbeJ/73FuA7+9OKLOy/3+N/1jqQoBXgO/5nTwHb18b/XpVf2vjfW4DHm7P88wrwN1v9ZwUoDvr4xPprCPCn/2l134xUWEmyjoI6qAnNujEKMD4QwovZdkDvs9Uc+G6tv+o0oODGwtmAKKEqD8oto1TeovjeAcBwbTxUOlicZig2c0j881b9CNC7FoRHedPg8QcUFszZmDMSowDLkW636Z/RYo0CPB6WPTBmE5xtnkmTUE3Kc4ixISS4D1AwlhavIMJpcR6QfFtiAxwH1iecnYbBkuHs0sgZJNlhSABG+BOgnBFy6b7C878DgIfbKYAoVjUhys4owEu9tYFfzooQQILCM4JX+9TX/Q/8zKXaeRUDf7gKiUQRBendX+mdQo6iWw3vItUGZws2zxPOZuOpWlLwThEEex3fR4qq1DdXWwiOgCI0tijAlSVsYGnnVIjIEftDl1DQ0R5FyIe2CvShz5/gKEsUYG+jXujxfl7AynttUyG/StmoucNh011TITxuUYD8ukU4X/ooQHsCLs0pQcGOdjpH6G7xeI0wCNKJKgSb1+LBTcA43oaC1/+lAhQH8uCnKmr/1SKA42VcQrpco2hmFxRg0ncqWBZDFMW10U06llcCrHupI0RbAwVoXFb4KAbH5kFweBTtvg9xZ48CdGRe0CQ/NRB2CH4nnz3/9Tfvd9rKnxHsfXgtYO3AejCf5HzU9cbUU4ZjMFMfBdj0UFCCzYK29kt4lVGMWph+BBhdyBPovhugqIjLCH8sUYDWvS/Cwk1QdLtcd3Ho5HfgtYVjZmqgIG/hCAXYCVzO2f5LgNw72ALvvo5f33DkBTNqknBr7FPaeH0JFpuxzVsBaj577ftAJ7wV4FHH41N8knO+2PoJze/xHZaShSIt7n6D/bHtAUNN52G3u7tQ1zZVYBOGAkx1vN+6CChE1+VcaCt/CoP4CawvowBr+RUB9E+8zf/kw9F+QFUx/0QAI6+D7Sus+wAWHMXJJyP9ewQwnF5RgL6KAgxmqkPa/M+3AP0w/wcBviOAkZDq5S8cUyPx3y5T+HMs//vxEGCue3uYbIsL98XDUiSXCwpQU1/L/26vENFbgPPbAQXWfdYfAdqHY0VwPiS76MbqATMn/xLgOwRo7R57Dn4PRXaf7Iag+Jtz3oYAp/FVBtOMUVQ2r0pyDNRbGwL0mscyIdu0w2B2QAGyjYOieYcA3dUMj49lFEx33RmDy5QbgVElZySQUYCmvKhy7wkouPfyv+mlyvK29GcbAnwJ0Dt2UZDrUuuB1ZEqAfJKvpCVhQI0q8VRaDd+eIcAtWaHAnyHACuOApzlj4J7t9B2yXqlfQnwMcXzTWIUoHZYoQC5U7vEzjo3FNiyJp51l4NWgHa5QWHPJaskl+jQBSc64/3ykW2Sq4cCNA35wtn6hAI015YL2mZx5n69HhZtCNCZbE+C50xQoLvT4tkWf/G6r+WHU/4VAvQ7r4RXd/GPAlwFu48AWXzG/rvvZp8QIITyr1v+h2NK6v9VBDj6Fev/3gJsq7/8HgM0uj0h+yZAw0i42db+fFd/adf/VaF1ZUW1UbjzT9VfvsUA3wI06wiP/8PqL3+cAfoW4Lv2Z35dRB8Bpr2s+r7+7y3AdwZoGwP8XYDGfkTG39f/vTNAJ9fSaDNAv63/+5YB+o4BZku8eCvAqdOU39f//V79pY0BzpKMt7U//2X931uA7xhgvb4Lgr1NaNJWf3kL0OzZYvq9+ss7A/T39X//gwDftT8Nrednbe3PVoCTHv0I8F3789v6v7cA2xhgmwH6qv7ypxXg6H9HgNKwN/i3AvxTLACUBOmHn6zCxEABxlc9DxM5QwFKWxMgmBISXF8pjKl4YhDvtzpvY4DBdIQCfNgoQF6iAJl3coEDm5JgF2gqXeb3OfjVbShASjKTEsVZwbL/2nhPfu2NNMmUGDZS1SGtAHk+dMEadFBAityk1DwfB2DdXgI8iii2MLoXEF5tFKD6bEx6uiorSLlE82h3YSXd9YiDwjzg5zdzFJV0zl8b202GgieuUHRBBwXI4LXaaNIBlOvACWF1mWgCD2tWYPvvDgTDnsr55KEG1O3jtNpbSjjbLucoLq5vE4jhoXA+K/F9Go4+AuS3pyLSVFBeG9UsJzw6LVGAxQQF+C7+ybMVChjS7RaFxikJ1/Q+ppkz+ggwnIrYH/Zy5QBkfXzd3QPQwXIjAL2O/0GAXp5qnIdnFF6nyj8C5BZVsX/3dxvvZ64LgeBhe2+OE0Ek5yj2TGVNK8DNzX5tpBijAAWcdgPTEioEk1fM9Fc9WaXhQBL/IgL86UW1eqRU4OszFOBaIm5b/fMtwNAd703qPQSxFWCo7lAomkhukGQ3m0eT2+MTA1w6E48E8UwoabXtPyAmKcnbGOB7BSAEKKBoP0LBTbq8Axtz9IrDg4+C60c4e5sU85yft7pInVdcOhxzFE+33gdUE5LJq5olCmpwQ0H2V6CBT69zgcsmnn98Il8CtJRXfZkDCnA97OikFSBxjBFEnoTHv1cAZuJ9CHHXtIUoO+0pzQ/GA5aJaAqRMEYhvfd+WOnsKwb4rv+STjQU6zsHdF8J8qf+yzsGeHy8ck6NNePRlj9FOl+ferDQGyeP7ulOpNeri79ZRuDmwbzcjWnQyyiA/Kpf073ty3bnv3cMMIC5XtBlpAQQ38auEJXlHsWYCiMc02OLR76kZ1SyiYzinqAA+woKsVs5T4jEJ97fZIfHr4X7GNhTd0hQdVCAfXH7bGOAkTNAQXo5vo/fRYb3F+9/nQCloTz6qdnqr14C+NObP7xjgO8lgGy9Hg7IKLsewTDDs9Bu/VeEj38Q4DsJ1GBdFCBLK7dNAm0F2DNRgHXPu4Kx8vZCGwPcnxcyaJ7+FQP0yFoG60QLDsclCmsVuA3otouCmu3slJTRwwPz2ik5VM5XDPCdBMpcC18rw+s/xADriXxvBQhlgu19l/9Ug+mOtEsAB+dXDLA6fsUAM/3QB32TVAI7R1bTbv4wyaITZ0sJBdgbHfB80qsAjFF8CZDc+0XeJoF2g+pLgFOl/sQAdbZEkZmjlxCH0g3vb1Bz0F+bL+wu8gh041XAxioWJZH1sAuK8LjmLMtqk5wPrxjgBQXo8/tSJVHWmYMd9fF+h1O7JDuKAlSOZYnWjlCY1xTt2grwvQSwv5KOYIVbFKCrY/9eTpIAE/IqADO4f8UATbXE/sRZs9nGAN8CREH+QgFKQ/HH1ir88gowP/2vKpI3Z8c6BWK5QUHbGOB50Pif+p9JXYSsbqaMtGsA0+A8YntDYYJ1XRzFVoDXg6Py+TsG+BbglvScTwxwPCqvbQWYb/U/r8dq/j0G+BagnfYnFw3k06CNARo0CBstqJpOGwP8tvvDtzWAv8cAjXzM028VYKzV8OBqs+Zy+J4F+vvef9/WAF7XBfseA/wmwN9jgK0Ag8p8fI8BWimK8y1A0ysj+i0L1N5Qcawte2nDrrYmfq8Ak61RcG0M8Dov7bYCTFv/83kSuuzYsfF1pyoSre5mObukCy4Y4koytUigKcudx5K3FWDeMcBz7MSfLNCskxbfs0Dzabpl294ERXzFr/knBvhaA2jsAxT8n1CAv42Q/6wAe2NJ+muUgJGE/g//CigUBZhIKgpwNldTOr/GBgRhTEj4fKIQTvGZQZRyPY8cM6PUnq8M2JQDFOA6v1M6PNxdgEEzJeE+QQEOpijAELwR94r8tWgtYisIUoWgUHCySfGRF4P/zDvcWxTbhF7K4wxocUWhhVKWUhjdhuAKoSaEnW2TULs5F7B+F8RcH1Ewu62RwmbqoRj9UimpvY1dWEiVJkTBK6Y23KAAl93DiLN4jGJ7xwADeYbnH0/w/KHf/xJgpG5LOt+eHYijWs2j0wXFiBPlCPjytWgxrFFUhocCXOlc4UHhoZCVAQlh87h+xQD3IbFxMn6b5IFmowAFEwXId08ihBV7Few0zxng0xcFOPTYR4DBwJ2Q4DHA9i7drQNLb/AlQGX/lD4CfOhZQ4XzaAFBs9F4aPcbl3avowA4LyYkpI+XAI8jGzbyQxeijd0A7WxZDB6c9DzQx+xCp8MYRayCRvhWxvYsl6/tL8pXwdJrsx3/stlqb9wb/1Rm9a8WIP3pJ+te+BLgpcNdhD+v2lWAvLZ0t80CXbm5SyK4+Rk9+aMbQO9s8+A23hV0R/FPFQxkj7SrAGmhPMBTRfzOvSuAkuq3GjBvAb5rwPj6cSLwxWKv0u6WKeBrEgqom6MA63k/goRNLR5M9yjAXZF8YoDB5flaFWhSDcJBgYJaXZ4qLWpHhHhR2wKPB6/dBW/nO/D5AX8juhwH8aJBQXlKjQJ7C/AdA4SMopD01+6BJ5k9gA1qiwSN6H+yQD3ziULUX+177/2eOCWKNQyfn1WAqXee8SAp/YRuslED7JAxzh0DBai4KMBYvjt56HmPAZ03gQaBLaDQgnj3qQHjB3cUXLPTSxrB+VMDhk8O2L/i/FW0d9SZkVAznmNKTDaGdR/7o60AGsJpCGvh8NptsOeLVO8ZT2CKgff3tPF8g/tp/Cry6xCu4vOcqrXwhJXfRwHSOR5fqyt83wAmhPLc/3UC7I0Hg59as/SrBTj+4THVu1g70ML8FdOaDMetALXTa6eORlh8YoCKPjlzWC9QgO8iMO9lgG0MUKukJ7gJbXi7DNAH7waT+yMnrLp9xQDbLNB3ERhHOsgwH/YKjh1ioWuC5Amaf/kSYKBf/Y8ARysUn6ROVbAeZxTo8LXBgZ0cOqDJyVXwk2eVfRMg6/ZRcO8iMLOtvsvhLaL39n9G3zzncNzi9b2l1QNHH6KYYIYCjDUU4GwhnD6bvw8n1R2fE10Upe4u8P1F9QA6WXwJcLsJRbDT9ZcA3zHA+Uq+cnZeDoFMn487uOGiJqx/+hKgO1+hAPmkurRZoMTeoADfywBPyqsE6Gvz9zYLVKDyHAWeoADtm120G0DYpCq5p5uvIjOCJoK1enwVgXlngTqz1zLAbT38xADbDSDe2/+9lwHaoVYS/2LYJhnxUALXdPH4XyrA3mg8+rcC/JOsA/zpuPo7C/TQc73vAiyScyBY+ZDCv2SBKsZFaQXYrgN8Z4HWmq4K8/c6QNMpA3bcDu1/yQL9HwT4zgJtBfiOAb53gPiWBfqOAbYCfMcA3wK0OzMU2z8LsD6POauyif9ZB/hNgL/v//feAaLNAm13gHgJ8FsM8NsOEG8B/nMN0G9VYN4C/MMaoG0VmLcAbxtb4p/9/15VYKrJOP6sA3zXAP1WBea9DvBbDVB+g+0nBvje/+8dA7x2xcWnBijZlFm7DtDM3UPWxgDr+5MTW5jz8lMDVOvh/TENBfmuAfpeB2iHOEv9Mwrw96DBf5aAA1EY/1WCgL1fEQT0VhNd4OsNEil+rEwkzYLwyNvcxy0Bw6WBBBxTJNwgEEzYSCsVp08SEpAVSMD4oU5xOinukDRqnwHzeiPBuznZh4Arb0TyloD2hMew1qNODv4VCfjo1wys55bm4fmB11ek3hhmq4MmBIWKJBWqVxqoNKKEFwq4VBjcV8C1OxJw3WUldXcrF1bDGj8/66sq1fkJYFVMRgJYrppQa5+vILrh54NMw/PvtucPAYNOgYR8jhQHmNtR8bWGn18Dti8oJyQPxScSsLitYkgrQ8kjfQYJnRZIyPCM0/F2IWCYchuS4j7B6XGEBNRGr4WO+z0R+IMg2RQlz8Dvvap6TmdIwBqcLXDDnWD/TbE/rD3233shYKjcMqDNoNuD6flFYrMHF2p1lAVOfzMN/x4mvs96r4BOZiABqy72Lz/0bQg9FQl472H/pP1X2upygX+vMLk31Hhif8DxtRbsdsHPp/H2EwT8tQQciJL8V9kA/qeDgEneryDw6CznzpwA3UxPNcTLLpKFL/YuPfYVEXzngQSzF0gId9f/BAFDi3tluwH8Sjl6JBpuSEm7d+cJ/BUI59DdUwoT47Xl3wgJeVD1gOKXpwvpI5vyIN+/ymwSBcd0ps/zyBKQNEvKEuC318I3YiCx1EUxaTeAD8KRDtRyEw2i3uSrEEx/gu3jlzmS52Y+A3o93BsIa1kXgkDEz1cD5YuAorn/bALxLgTDt/u92QYB01mG5KyLr4WAK1IgEd9bAL4JuIz3U9IScOoqMniHJRJwbO6xfbrSACc6yyO5QMI++tseBLfMyYPBQBu3BFy4MV5/OUUC8quKBORPJON7E4g3ATeP81chGGMRh9j/jxmJrg4S8JJtkdDa7FXGs8D+P8JoBKG5YjwQC33QbgLBTMvNQyFC0tH9fQygSA4PzTkS8B0ETG9HPL4v4/EiFcYQhNqvTgMdiH3pr0LAn94Fwp5OdjBdkguBZmOP24WAbwKyFUGS2H3pAXM+RUKZ9TL4VgnGDw8LJN/9HyvBvIOARHzk3JvMv4KA7qb7Oj5Dkq3uMxmM0a0QYHZDAiZuJrRBQLaxlilRbhXaLOh8VYKZBJEG85n9tRCQLx5jsK/Dq+D5dFEQz5Bv+NM/qAQWvgj1JuCkzHYC29Z4vbYOqOyccy98pU2+FwK+g4BexWWxJaCmBafcZ/OvhYCuOUZSvQn4XghozzaF4OcCHm/5B+lDwN7SVts6oOSUXHN/YSMB30FA8yDXxJeMqiDp/DFs9wCEJFpcyHRudfD85fW1UQ0SsE0D9ZavPRgZtn89vjLQNSSgPzwMPwsBaXHG/ningb4J2O4BWLwWHnbv0qklIJOXryBgjgTUot8qwYjdxbndAR4ma+w/Y7KTYEaqa/5r00AHwujf/7PKnyUI+MML1v95E8Dft4D/thDwXQqmDQL+vhDw2yaAh2Kv520QsKrHSRsEbDcBfAcB24WA2ikvtWNUVGzLSybYqx0SZnVhN3bYGVywmlvktkHAavxIPwTUJhOdZdI9JsaDBhfNuWQPdnwI0RcB927YloL5HgR8EfDbQsB699qSnQZhqt2mWfDZBHBk7QutHgcndtIs+AQBu5EF7UJAO88m7rdCoHbWRJc2DbRclQFpNwH8PQ20DQK2BOyrC24FupS2mwBue4EktAsBs23osDru4/vvIGBn7M5ZpegJMR8LUWzTQNsg4DsNVJ+LJ1a4lv/ZBPBhlsW/LAR8E7DdBPD3bSDaTQCXx2D1vRDo76Vg/rRBQPG39/6zBJSlsfxTa+x/NQF/usT2+bxSgfmFngdhBOknD5RZSMC+v/0QcLkIvwioTkYmMF35IuBw0EfCTPUpCa+DLwLGUyQgjLaNSdcDvoI4q0jOD1FGqTONkSil0hG8caYk9LA/eqBMGyRaZ9JktK8Nu6Dg8/RDQFO6F8BeazPaPNBkz1PYnCZUaAn4jgLGy+UXAWc1kifNDuNPFLB7QgL6CiB53nmgFjYUvImjCTwh7EK908iBpAGNhOkECbi48VetmpDkER8iAWdGnuD0cqUI0UptEtp3GU4ngxKJ53ps0BJwacwmeZQ9oaTj4ddKwGDcqC69PpGAySP8hyjguhdPSGBpzWsLtxcBpRLvR+3hb5Y7m/dhas2RxE7UNHSmkiXA9aHxMHdfKxv3cQQLeYYE7BE8f14INqTNXRdCqYvt3dH4Q8CglP5/8u6kQVUsaxv2D3Ig9jgE2RsFRFmw6WYKKoq9KOivfxdszDBP5lP1DSKq8nw1qoq0N47CFfdqNkjA9cYCJ8pHhOlGScSSgMv2BR9vuv5BAvY7rc6/rQP9hxBQ/uZDa0XA0AiQgJHP8Di0T6/AFqlZbUE36Yl0W2D3TybxlocXEnAuPiA4Tgzm9+M3AYNB410HOsiQVI4yooyngBklTVgsO+89gMV92oCoG49Tf1ogiQA2Iwib6puA9+lpAXHXL+sW8YDDt8BXBGT4T9XldaDLy9AiXrpUKM3XrAWuYk+JZ6yQmL51KyBYWIS51MTr8zrQVY5E8mUl5rNA48fNEFj3VG6qKFNA2B/01L9nbwKutTbeX/+ABGxrQafcO4gfxWoLfORt+hDMXzPGeukrpI/IQgLeJSRZFiMBR2HagUW3gQSUTSRuRcDVeYzvZ7UHkMmgggcnvH41C7SaBVPNAmWjZ1lnO8bPpDOTZvgCCBJQGklDWCY3JNw1w8vHp40IkLtIyPnM6VHNTgUISEnMzRHv77AtOy1b3pSx++5Zp4BhsNBTTsBDthnCupn9dB1ov9Me/i6rIL77T5XOUt8CvasZQ7gMesT3kYC617ql1qqFxAmn/SeYDQN/bomGS/qwusFMmF8YTwE97/mC0epQMIDzOwVUEjtNOQGF9C7yFNDZGIbGOwH1dbQXrL3Uz8ijSFo8BbSypxETQVm5QK01kicR8egUFc6orgN9CEgYTewPgaxXd8Eajy8JCSMkIImDK7G3kkHJcvvMYLRY74h1LlPD9Gn3+Bp43glYEXC0YkgmGiMBnWm5CmLwxH/ZPV+v60Blc4UEzFrvOlCZKgcCYkm2qdd/p4DVLJhOej/xRYB8Fsxr/aw7AZ1ljgSsOgFnazkjfBZMVQeqzoW74DTL2S75DAk3z5CAMJ6UKd4cCVjNgnGmMyRgtQhw4hpIuGN+NUnjukDCTedIuGR/Bb4Kgq6TS8rrQIMJElC+Gfj6qjrQqhOQr4KYHfByvga+nAVjA/25VRB47jf4tj+r/DQB5Z+YBfO3daCcgNU00KoOVH9eys11f9SB8hSwIuCttVKEWX92LEbGwI2tU/o0hcn55tV1oKfG0/sk4JYeoSbgfZm/rPMiduoUcNcThn+pA61SQEMU9yFPASsC8mmg3roVcwIaYZdkdQoottxPAh6SdlAT8GMPfEVAPg20JODkmKvaX+pAq07Aw92f17NgwqN55wTkdaC/ElD192ueAup90q53QaSdvMsM99Sq98BXBOSdgPNFy7Eex00ofNSBVnvgdftGtdHColldB9pPvZATsEoBDTlPXb4J8Jy//DoFrPbAVwTks2C+UkBeB/q1C+KfmwL+cVz6zxJw0BU7v8cwmO9vBZw8TjUB/UgsC0GjkwaheSWMDQVryFsBI3ZVBNbxyu0OaY4EjM5yyjZNJOCJsBk43faYeeezLZd/0bfA1Rp4400ha9SOgggsaU4E/36SKcV/JAHE8qaZ2luSxzTdjh3Qb0g0tntAQtVnKgNTOyPB68GbgPbzhoS6WIVJPRbE4E6DNwHhkJqw9vpIui2ebXMCrhqHBrH7BZKuNS4J2Bvh9S/9NwH9RTwqi+Y2GW1ZExN8dYQEHOjvFNA3DkhA0kFSiTckIGtaksD6w8KlVnLyAJa7dyGo8txMIbrfVObNrkjA8fDmwypxKGF0nwAnoP/sUDxpWeVDKnZPG1haK5X5aYjvh52f8PEbEyp4oyZ+Z9mbZR9PJZpI4qoQFMhkCawjIAHNowz0MCN4OtvYvFNAsmFTcIhHyEcK6MVTJKEywud3DnIAe7UfEb/v4/un4kEbgriFjxc0rZ8j4KAnCL/LOojv/uvquhz/uXqNkYCDowD0eRdqAvpJWUhZtQJa04fJ3EJT9nR7TR/g6fKflgE6ydNmbPxCAk7P0QuCtE8FNzKQgFUKaJ9CvL8zdVz6GItN8NLjWODDYNS1NAIrTJFAUXfXomokLvHfwALJk21edQoYCSckYJMg6b5SQN4K2EqCNgT9YkqY5CEBh+O8ALs8T/Ws+OXS5goJGAmKKTBzp3ymgJ5VjhedF5sX+HSpCywv3q2AEGlT5prjHaXnB5JuJc/xO2N9fMW02EXvVfDNDr4epxkUEC1li3njDAmbGHh9dthMU1+YvSh9dpMRrIXCFNzpczSkjVxTId4aSLiqEJQw4b0MsEoB57SL3zm9x4zwdRCvGxsCG2zx/WgWSPCX1h3yFJBtpd2QtvOoJGDPTNm065zp6Sbi5coCCbhebmsCBss9EvfccGoC8mEw1vAHC0EHvda3/anydysErYbBVCmgHR2NId8GOO/8QcCjob9gLp3eKWBVCFoR0G6M+nUKWO2Ct7ZwQ5I4SMCRjNjnhaAinjsCbcdIMGU50Igo9vt4+fFAeCHo7dzqfrYCtjszPIm6rc6pHQhvAvJhMNMDErKdPRucgLwQtBoGM5+WqV5FQBQSEnUc7ZgjGkuNLK1FvyZglQLSod2pCXiy+z0C0uUK+mKOxPoioNHsXwlPAattgPjBfhOwKgRV1+o7Bcx1JKApB/eUbwP8IqD9yC9n8qCNIYzaCRLQn+sZkRK7CePV9C7YyhpJdxbfw2BsrbuUSSZvbTxu9/D9X3aMPWkN3rvg+ThQw253P3fBV62Ak12ZAmoleatC0Nnlgu/HHPSEKMYlg4kyRVI7z3J/BMw6MNXyn04BB93e8H+1FdDe6451GA0dohe2646AJmo9DnQpusloJ4aLTwJWhaAX6NufrYA8BfwqBE0m91k9DMacme3PQtCNvr/XKWBVCFqlgBUBJ8vrOOYETOPbKtXa7lEeHfZ3GclDw88UcHN8BZ8pYLofWzUBqxRwN8m8moDatnf/Swp4eYr2XwjIl8FX6wB/HQdaEfBjGEzWOnqfKeDhsQ0JLwQtVNjVhaD5qF2PAz1uRr2Up4Bb+Tn7TAGrVkA+DKYiYDUOtCKgcciQuFUr4EcKuJ7GZ05AngKmYm9vPZR9mHICnpZaxgtBtZmBhLx19ilvBdSeWjscZbtwz8eB6tpgnPwjCfjHZ+g/S0ARD6y/RwrYot/dt2SFrC4E9VKCBJvvN28COrEsU1nL60JQRhcJpY1mpEGQxUhAj1gaPc6ICfBKx4Rdi61M113RgvU+aTAno7LJCQiPO5IqwM8BJ+CCFU0BjLkV0gRPBIEGMhX8lgJ7ugmQgN4RCei2WvBOAZsNJNQtxPtz3CiGhdGiqZ8pSLhunCOheqZC3OHmTcD14tBg9iRB0q2XJ3x8PK8VeC9gdo/qFNATenh7b2eZYJ09JNbsAHUKGNxVInj7R9kLGJ9CWGUjmbiNMiWc2TcP3Kv0JuC1lU7BbpaTLYRBcqY9/eTDOtlR4gIgGbPxKYGFoFHmRq9yIaKfbmDVa6mMp4D9Agm4lI/vFPA22/VBXlv4+nbGnwkobouagFAMVcLkNZKPXYkBy9OBEJ4CzlgQwNIttwdUKaAWCgDxszVCkpbTbUbF1IVlOSTSe3n4+/2pQ6vYFwe/SyHod5+uTqd4oLTidJb6WxH/dbejHEkYgpm64+EL+D54TkCfvPYlER+wxgMXc2H+PFNvbfXA2t3fhaB9AwkY3WUVf/W3nUbjJJEgbAgm82/ariagfw3GAt8I8ZinCkTVNJiKgGY0jfAzPtVTFyIkYNMuxuDIOhKQhki6QaAp4E9zi/BC0MCO2uB7aln4qOP1IUUCsnyBthqW13deSChbnSNBF49dTNMFGUAwbpQbE3pIQGMYPCHuR7rAU8D2UcT7O1ynzH/OkYDZsCzsLK7j1E9tvH3QIH2wu3SWeqK9C6k1ZAUSrkACvhKlRYfJqcs3AvqrARLQ9pGAXst5E3B4OKvgWVcr/SAgG17/IKBEQnD0YkbYPNnVBFwdHkjA4IyEC2m3Aew1tph7oUjEKgW0ZtM3AU0gDfDAnKZuJCIBV7IkQNhheuoV892eE9C+dK3UVUIl+7nP1EDo/NsU8B9SCCp882eq6gWsVgLacXvQ4wQ072Uh6NpcUvJyRy+eAnICFkv1CtKrfxb4NJhjdHlyAsKkuJlEc5GA6Jw94fNAq40Q1TQYTsAqBZRN8cB4CijAsP+5EJ6Vw7WoUhaCzm9IwGKHBOQbIdJyQfxlN2vwQlCrLSIBq40QZFtOdzEtJODrcM9AnfZ3guW/kEQ3Gwk4u9xuqeOPrxrpPbwOyPG8LBztLlrEGiEBFaMkYNULmKyQgOPu4sqscI8EvN6QgNOndmC8EBQ/im2YLlwkm20vP1NAvhKwIqCkiEgwJ7hkvBewIiBfCehYYwnk+wOff7URoiJgtRKQp4BsubJBWpUrAUX1nQLyXsCqEJSekHDGYYjkVCIk52rVPoBMpSvhBOzO7i2YTi5X4vS6/Zg0jtsMxmx2Tq3pGZ9/tRBeao7uzO66lx9bCYjHqW7/dykElb/5M/W3KWDVC8gJWBWCcgKqL1ZPg+EbIb5SwH02JQIvBP1IAZfXA3wQ8GMe6AcBqxSwKgTlGyEmE6A8BeQEjA8LylNATkB3kdz/NA2mJOCv02C2twarCVj1AlYbIX7dCcinwVSFoFUvIE8Bfy0E7a/MlnW6l6nh/50CVhsh/pICVoWgFQGvaTwgfB7oVyEoTwGrXsB/QcBqJyAnYDUP9NdC0IqA1TQYvhGCTlvnz17AahoM7wX8IuBJlmP2zyVg979DwKHYG/wuvYDfXQhapYC23FcEngImWZkCWhfC/HyayNTAYyxY7v2dAh5FS0MyTeXU6902Gp5+BTNOQO+lPSldNCUkI9k3BGd2KjQq3JGAztokqXsayuVC7PIv8n2xKThUsmI6aDnuZwq48U8jcH2/JJqMP08MYQ+eOKPME55IQNNPYzx9HiBhxHLp3dNPkYCrpkL8k5VoNBJONljrY0OwswzJ1pwhAS2V4fX3Za/jeb3xwF8C3r/ckGoCrm69UeqHM7z+ZsQCCNoeEVxrieS6SqcFBKsWHvSqFLDRJzUBeS+g0729CUjmRcYLQZcbJKAXN2SXp4B8HMzpsRnSpxBswC9SlfGBoNvtDQkYGUg6ZYLX14KOCNp9/SZgVQjKCVgVgna8ktAzojK2OJW9kQnDx1da73EwfQefvz1fIwEXvtWi54ZYp4CcgBcPHeCsZ1Rwu/3k5wg4FAfd3yYF/ObPVBaSC08B3YuUurTXv13BOVIz9U5FmQJG0xYsHfVNwGMh5fU4mIqAs3bah0Uo2cy7EJJRVSjHm+R7lbmqucPPQBw0YeUckIDNneLisTttwnpxmxBOwCf+rsE9TeaC15++erRjRuVnZqin/oUiuRpCawzLwRxv3ytTve22QDKeVhZxH7ZCqeSmbQhXHSTbfq2ElGXdcinhnTLWOuDj6cdoyFNA3gtYETDKkynxKNsBbamnF1iiazDWlpFgLyAdsK0YCYV8pHSg5l2Iblska5UCrp/BgBeC8l7AioBuV0BSLXq7moB8HMxOw9f/uuz/RMAqBYTu0Eq9+RUJOLrhGXs8N+epy0b4/j7WLIT4NpoxlreReLt19C4EDTZ4eWrlzZqAsv0aUmfRRTg4MyRgO8f7a76QgNCeT1Ofde0WpQ3xxQnoqhESUJudhmB1op8m4FAcftufKn+3QtAjHW35SgieAhLlWY+DcfRWOX6l7AU0HbNM0VwjJKo+uoGePt+FoIHYfqeAjR4SMG/OHkgu2DO+FX46ObwJOB8hQY77xQB0+3VI7V6nfyazJx3wQlBnKg8S0ixGIUIqPqdOeMPra+FcBnlwfxOwWglRDQTlvYDVOJjpqoMEIiXxqoGg+r2TEp4C5vqqj8/0jgRUC6NOAXkvoLJEonrq5QJS745EqpYCCva2ACXvIwFbLhIwLAeemqF5SKHXWZrkGs/qFJATMPHuZzAfPpJsPlgC0cz2AyabwZXAc3IpiOe2RRjbUkb4OJgqBSTD6EE4ATP2BwHxLE8mquE5fCs8XwpYpYC8EFRe4P2DWfYyyt13IWi1FX4kbpB8wRXJPjrd2zBZIwGtq6wnZNM7ZDC560jIp3M1eS9gVQjqHHqLnyPgUOx0fpdC0O8+TvFxMH+XAn6Mg/lIAXfGmViH2xAE4yxNzFGHtZ/WVlMo44Wg2eKc/CUFzBpL9zMF5ONgfukF5ClgqyfLn72AVQr4QcBfx8FUhaBVCvgxDuZXAv6aAlYENFYrpTWyHoCfpv3DTg3xooacgNe74NUErFLAx/1i1b2A1TiYjxTwtjxb1umhLMjE23bckborrn/pBbxPHyKpU8DdzOIEnHTW+HqqFLDqBfzLQNBfewGrtfBfKeDHOJi/HQjKC0GrXsCPgaBCniU8BTQ6+eSf2QvY+68QsN0Suv9+3+7/TwtBq15AzxOREM+iTAGdXAe3/DMnK7SCUrfZtWDtJCURXwmlYlfSeQrom7tNnQIuCnXM/Mdwi2QUCEAsH5sEtJas0Z6Np59xY0nw+hTwoziS8HSsHUvEXZp5TLu24wOFHRJwuS72tFjcFAhJRyEsdpOEXnfdA8TSijK/3UfyWN4mhiXEbwL21wISUCoUxvYBktPbIAFhdmwyWO7xamf7FoN7T98EDJXch+ixHQksem0KypqTKayXt1HK1HYS0v0eCRWODkjA5hFJ5TROITAayng6vihCOlVyD9i+HM3RNvMeXYnCFHxLUQV/eEQCThu3eieE352Vj9fIEzw9XeDzb7iyTMdTcQMr0VaRBwKSuK+JSNBFgM+PWEjA9nMwBPWYv3sBBbkspG2N8fmNXvh83B4S2jMUJKO5K0ya3qdlL+CJEPcWAV4+SwNY49tLWHHNW1QbIgFDRR0RH0Vr0puDzlgFB5W48a74MQLiZ6rf+l16Ab970lqrwS6wvuCvgskmcelD6t4ApqeycHKB5BJfURvW6cJM3eELCbKdnHJYSnMjZa/t6EwHPhJwqSXvQtBrngrg9xv4b+ZMHZMuJoWEn4Ghmfptz3Gp1KYSxPd0wnghqGScKCyi3lzwW61dj1qBuAZ7l+spO16QbGvlTUD3br1Cej5Spd4L75o7Sk/BqQ3xoux9s5uvmoDxzKGpW8zw50wNkID9EF9PvsD780w2gGXPQwK2YySgN769YDk+IwFFwC8NrUGQlN0hEk7NnboQND6obwIqLEUC3u1Z6gVPJ6SHQf6E1e1sCUy2FfyMNd87IdyjjyeeVSHost8pt/xtkLzHiKoQqS4S8Ko6GTVmk7oQlO+EiOwbfmOcyl5DveEM6dG7NWAFPhKuCJyagKvm5V0IetGENwG301dGh91pAzzhNRWYFW57tBkyARazmS64RRtvT6Z/TASNr6/iBz9Tg8F3Ta7+aQJ+93Gq6gWsUkBr2VzWhaCTm49kqQh4sBovmLmXdy+g4vdvoIbuhfFxMNVWwHnjUCBZtBuQ5hkJaCawT+39+DIkgf1HL+Dtid/uFQGNYnMQeCGo3dAGfC+8fSmuCYlXjRC0RUlAKy1Tw6bznghaEbAlqw1QyQ4Jtd7q74mgL/9NQKN/z2CUuymSb4DEmqklAe/Pm/AxEVQbFkjAzhXJNydlIah4OwvQbCJZ9fxQgLHvXZmTD/WC9wJOhOdBsG9NJFSVAlY7IfDohOTaCW8CWomBJ+VVCihTJKA1CC4tMr/2RaAnJWPO6tjPyGbZbvIUkI+DqVLAUVcsd3KUWwGbyoyBOQiQrF+9gFUhqL3ZIvns9aELZKrcBasv4eNVWwGJUO65Jwq+Xp4C5vqbgHvzkoGaWeeUE3CueB0kePue2sUICftzn6n2tzUs/DgBR9/7mdLYweUENPoGEsFsp42/7IX/tRC0IiDfC1+lgKnQUskHAX/tBawIyHsB78L+UPcCFho5j/RGfv3cC18R8GMrYNULWI2D+dgL/5kCFsmCE1Cfv8hwlE7lwLqy1P8/CPi1E4IXgo6X8e2zF1A/XBxr07/4bGImrSEnYHK17ZqAXymgPrsKvVHuuwEvBOUE5IWgXwSciVupJqCVtzVeCHq7vKK6ELRKAateQCN1PDry3OHYepwHYb0T4qMXsNoJMV0DfkDCe8Q+CPhRCFqlgJyAVQpYEZD3AlZbAflE0K4a/YNTwP5/h4Dtdqf1v0rAKgWsCOjNMiTgcHTTITYHpJxeKP+VgC1V1JEkDyRgB5CAVS8g7P0xfmjtEaWvCRLQH+hNZjVNJMe8TO34UogqBQx9FsJKESTiVyngQhsHoK+QaMzvynu6FHICQXREAj5DJGBVCBqSJmW8F7BKAZd9QDK52zyjS6k7A++wU5h/dWWTBjIS0B6Nm4J1dpGAk6sQQ4TnaYIr74p3ChhQvP+KgMt5WYh5n4+QfGWhaJUChsfDOwXM27cFuDdTxtPza1KPg7FFvyyKO216dGpLJYFbbwJ6+S3gKaBrL/Dx+uKtJqB7iBOZgjxNgLljPJ2vlkJoIql7ARkNwKUNw2jA1HvQlLVSuaBWN60J6HYkvDyddENwPO+dAla9gP5iQYjnnhKgYp7i+ysXSELJkFr0IktI4mgxYpyAkhDVBGTDNf4+furQ2m53xd9lLeB3j4O5NIMLeOf7TOAETH1ygzD1TcHVXzuX2uW4ldgqJ2pWKWAHDQJx7Bmpa3afZ3o38j6sb0c7dWWJZDRXTgKSaaQKbOe+TKoaPQm8oYFEAfFVE9ANexMk1sSR6Wg5VYGNorngbQsk4H1obSDuZUjAQRvJtRoPx+Ar5eLz5kupU0Bvu0ACjtpINHpEAq4LfVom0WWv3gMJGGkefobOSyWku/5mCP6+awr+5IWX05s1gMVYQgI6KpJ0YQgvcGcNfD0NF780Gsa0A8GqiYQTJi+NE5AN8wnxlNyJqWhNB0g0b5bytYDLcPoCK1lagjv2kIDtTOjyXkBPf7yAFnh4hUAazgjr7xWZHkb7MYTmxkqZNt9ldGVIAtgFzPH2JbFbfWEJ9pDMmL9TmUxFXWjAcsr01JfO+NWgR0jA9ehupe56rwzpXhQFCPwVErvLkID5wmqArx6QgOvkWRMwlm+64F32SExHkRoQnq9IwNPo1frBz1S/+786Dubme/VieHvhRzLZGm8CWolnaGQxVsuJmM5N4CngdGbfQLsM3wSslkJM938QMAhnORgO7AVrve4PeS9gNRG0LgTd6iIoyyuSqkoBD4u4CdP+7c7gBoOEBJfnEkbr4TsFXPr+qCbgVy+g5mUPwnsBe3ck4HjUvjI4zJBU4/SZgak4aWoPlaVJtvl2ALPurMz7dcPkawGrxfD23kKi2rPLBeTAuBCeAlYEVKTuNXWYqbfI1GoLoK3bB8Fih0FNwElkvAtBr7P7CUbTzl2AroIn5U96z2HGwiuzNtKlR0aT0RCIquL191K/IOGw0QRtleDzr8bBVEshqrWAsAmQyIPzyOUTQXkKKBXtHk8BneZlAMSfqD1OQKd5XyIJL+VieFhfiX14vVNA9awjYW/aYk+scfsOY+mBBNyN8PkvWqsOKIdr2UtpD+iPEbDdFgb/q0shqrWA1VIIw5vT/d8vhdgUa/jLOBieAla9gIl1U9P5vCzO/ygErSaC0jh+fqaAH+NgqkLQLwLyiaAf42BSdoCPFNBQhZJ8fxSC1r2AJQGrQlDeC1gRsBoH8+tSiEmPIAm/xsF8FIJWBORLIX5NAfETkfEUULekrsYJuNUPPpkMgnLpgmtG/4qAVQr4SLti3QuYzPqalcrt5f/RC1ilgBUBeSFoRUCeAlbjYHq2/LTSZIgk9hTh/JECfhBwk8+9zxTw9GB2vRSiKgT9hxPwjw/Yf5aAnW7ZZvG/WQhKr9MRLFVdEdjljAR8tXIdwtmN4OnhHSgeKLoAYCmEMPOBBHQGlo7GC+TUS1tIwIa2QYKpEyTgYGvj9UEC8OazJh46QyRH0Ly9CdjUEg1P7yIkyrUnMU7AJLyGMH8K7xTw1hEorB5jhXj0jARsa+KBE/DXFNDvhnmdAtqqozA32bxTwHD1koh7OuPVnAgJyHsB4+ObgDwFjLW8RfuN1MTTyxx/TvtIvGeEBFwkKiVeVqZu7eK0gOVig68XjhDSh7zxOQH9nYcE7HUmJrjZHgnIdkjAzRYJGCcKEvHQkesU0Buv8fnP90i+2WaSgL02VebKJYm/JoK6aoTEe5xyCVb9Jk29ww0J2D9u8D9vL0jAJExc6jWsEEB74e3zMT6/dBtMwXN7SEAylMta+lMIS8dBArZ2mxbVJSSg7csj5h1K0jbHJxc8WVeJP7v9YArY6XZ6v8tewO8usGHJ5gp+JM4ELwyZSwe36Q1saWwK3pIhcWya1imgd4Tdnoq9W01Ajw7tOgWsCOjnqZBRJ+sKAFd9TPzVQTHpZYoEXN3OSMCAOiH1XvhzEK4nAl8KobTSMXjaAAk06b161L5sEmDPJpLn1UCyxRd5DPFUxscHgqSregEh7lj4Gc+QgBsQO7AAaSr4xgmJJpylJ6z2F5V4qYK3BztHEmXSjHACfqWAfuwgSYez7gtWWmIIvBDUf5B2TcBFttOoNRC74B+iCWO5hkScyaxOAVlLKyeMvqQXhE0TCThoI2H9gfAuBA1aSMzAHSp1CvjsI3n7hx6+nhQs/Ex3ywmeQyKAL87ngp8PkIBiNIkgAIYEVIrXkBMQFks9dZ/lBNE8yCT8DBpW6k18p04Bg2SLZN+VhZ2GN0XiHbtIwMdl1KOT+alOAVnziQTMk24DSb9DAtrsB1PATrfX+l/dDG+dFzuYiccsBdK5ybwQdIb/Cgl02kuNmMPZC/S28CZgVQhq9hfvQlBq9QWeAjo+RC4vBJ20igOD4oEETMW2CPPV7t0LGPUQMrquHxkn4LVjS6CxW7lU4XxNSGexjTkBLYiRbEqyVkCTHrcUzmK59OB2aHICwszX92TcbhQwDZGAzqCB938ihzuYrXxPnHlZaCmJ2z7o8xc+fntxNT+WQkAm4vOregGNnXYhH72Axrx7ZfZ1jwSsegG1LDiSj83wemiVMwBbA5lY5H7hBHR0x3D5XkC+FEKQFkOyfDWGYPhjvP4mX2TkdntJMDcbD1KPg5m1zzAv80GnNUECAml4oOyDm8A3w0/H/R6MXBsJV6WA0fPe572APAWsJoIahz8IuH0iAcnzgs9/0lskZCA3HjwFdBKKhGws2zUB7XT5gwTsdIb/vmHhH0LA4Tf/qfIjBawI+BSGunU+nz1Bt4du8ZdeQKMkVNbuOJ+FoDtxNWYfE0G3070lTDqZWheC8omgymgffy6FOLQE94OAfCJolQL+OhG0SgH/MhH0b1PAqhD0YxzMbQSXv18KwQtBq83wV81xUs1ptXp8HEw1EfRXAn70AlYE5L2AFQE/C0GrXsDBMSKaIbeHPAXcgjH8HAdTEfDXiaC/poB8IigvBM2ubp0CVgSsUsAPAlZLIXgvYFUI+jER9NfN8FUK+A8fByP+dwjY7Qu94W9CQOGbD60tVRzB4tooJ0jKSDBVFXQ8pg2RgEEfyTdOROApoNsTkSzqJkUC6i0kEVUkk/cC8kLQ/mpE6UghZejUlYiPx8g6BVyxBxE815ORaMIEiVK8pJR1bCSgIq2XQHWGRENy7amfdFVwSBdJJ5v483rUPYAjPSjz/EZiUrLIkXSL3ZuAkkreKaAJ7xQwPL0k5o5iJGBDx+sHUQdPX6tC0Hh0Q8KNBSTfaiO1eArIfFchvBC00ywJOD0g8aJyQufIvi0gGjJZYIuuHFLxOvHAnwv4eqw1EpBcmQmL0eGdAgoeEhC2BG8/LXsbJ4mwBRjd8fk/Q/gkoGdf34Wg69FMJe7khsSLR10ZlrmFr2+Vvwm41Lqj1LNcJKK2Q5JarzsS0ChJTNLNFMJdRIjvuXj7roMEdC8+Yf6a4fO7GswGf5SPmL8/FSZ1TrmLr6+Lj7ecFj+XAnb77fb/ai+gtk2vYN+WM8GfPIlLR6fJDaxQexPweLdaEOxNJFjQRUIcVySH5WmCZHIFJOCr0e0DNAw7ZdeCZVTEQz/EOh5qWT53gPZBlsFflIWKiV326sVnJIyw1QiLSxJlSzbhKaDvHnZDOpviv0EmFEiWyEeSDRTAywvXTN1pvKsJWC2F4ClgdyW0IRrfpynbn/H6hwkSMJgkaup3xki+h/ImoNfpItkOjaBOAVlUFopuGRIs6rpT4ultp+4FXOAZsOBeXUWjz34XSSc8J6l77OL9dY85ErBT9k7iCXhMe91JTUC23Dp1CricPJGk+ROfb9sqFLCb4ZuAVQroF3io9vwYyaa5QQsWx/s89dZXJLZibvCrYK3OmDecpTJ1VasJbL1CAupjpyags25bqU8HSMRYmeLvZ6uYgp8Wu4yON1ETnPnMJD5rbHs0TYUWsJ2tC+7FQELG4+CdAv4oAbv9jvi7FIJ2v/kzJVyRgNL5kDFOwGKOBDQ2HSSJ2VjWKeBkscyIPdrjSZTffmZ1Crjt6iYpUiQglcaFYAXhDUjsz3IY34pD6rT9CxLr8BR5L6C1pEieKgWUb+4xxTNEPSP9lifDJJ4iAU+w3JPmaLUCc7O8ECtrIQHJYDkCSStuqR3k5VKGtl0TkI+DGUr9ArS7h+QpynEp4ggJOCGPPX49X5Fsh9NhwAloHWS8fOK3u2DKZeFktEWiGX0koJSeL8zyZleZLC6rAknXvgqcgEOvLYDe3BwZJ6Cz0utxMHwpxORSErDfvgu8EJQ+LjmMxiUBJ9JS5hNBZ5NzlloXuBSkF+xqAjrtPr6+Q9q+wHwbIhGbEhLOvDx9UB8dJOuigwTM140e6KpwTmEwxfuPhfIvtgMHCffcDVyS2P0zkMm6fP1LQ+MpoHzWr6ndlxd70s76d6DjFt5euw3qQlA1Ht0FaHeNnysE7fbEb/uzyk8TUPqRQtCvFLAi4EcvYDY0V58E/FoNzyeCVgS8TMLxZwpY9QLycTBVCsjHwWQF3r4qBP0gYDUO5jEew+dSiKoQ9O9TwF+XQnztBfwg4EcKWBGQr4avxsH8bQpY9QJ+FIJWKSAvBK2WQnwUgroX7clXw/MU8NdC0K/V8B/jYHZ71iB8KUQ1DuajEPRjL6A/Vd0PAn5MBP0oBOUp4PS5rAtB6cU8f6aAnIBW4pJJYuL7XU0ErVLADwL+w1PAPz4i/1kC9gbD9u+xFKL17cUAoSKMIBLWSIiqFzDwkYAhfZDUTxpvAq5MFy9nK/x5Fwd1CvhRCBrlxjh1Ox4SMN1ISMZeKDF2GRZ1ClgR0B0vQKOLIAjx/okkcAI6yjgC/Tyigvs4IvmctajCunlUiOfG+LNdIAGXWk6Z67aRPN2ZGINbTKnAzu4mo8kYCQgnqqRsMUQiblQk4MLbSal3GCIBV35eF4LyFLDqBfTDTCEuLDctOiT5DJYrQSF+x0MitmclAVtIQG/YeReCsjQcEd99IBELK/IhGll4eUXAKgVcq21VcPUJFJyAPAVsl6lmT8prArJFUsg0SIN3IajbxffzMu6a4IL5JqDQF2XAsw18P+ZdvL8OiyIIHrd3L+BJFRYQyAkSMFUAaHoXpwDKlBBmmYnLU0Bb85CAZGL1qKHjOYZH9kjI3MHrn0KhJqB/UZKfI2BPFL5t2PZPE1D85r+ujifdK8TkOhOY6rCQemt2Q/J0kYCPciLnkW3aAAcJCfgU8Z9mRy7Hn7wcI2UPY5RxAgat0E791EIC+rnYgnVbGKf++PgCOouHEkSTcinDysT7u05M/NDN9xrxpuNy3Moo1cBmOZLuNVCGdBNKO7CsRBf88/WV0GVuTsA2CpO5/SmSqintFbAiz2L+67SrCeiNV9PUUwD/kZxlJJktuKrgRZbymQKyrFxtP5FSEZzNeMp8W0aSaksmgKWf3wTcb5CAzqT4EwEXx/4k9eUrEpP3AibxLPWd9S6mqhUJsNRlIP797tQpYASvqeBthXLCaEnARfLAxxfaikznSxiDFY8twXUeTkYjG4ntDFZ/EHB8W30S8HwJmuBv8P1wV8buTI12D0md9ZCAvRm+X0GbtcAKLHx/9w2l7gWMvKFJ2MjfDulqjvdvWdQgfrPcA9g/WA2w1wMkq3B0fo6APREPVb8JAb+7ELQioP5EAjqPYyST+bh94imglXaQKNPX6AW60b4JkLWvIZlLi4yngJyA43ZDgLlRElA9IwGPChKQFsVBsOcnJEaU94cwJmpGoCu8C0HnoXhMbUu7ZERXViPQp0hAuxsiAS+NBRJQEM+C1R7i42d0rYBMy/E0Z/9NwGoczEcKiMe0a8oLQaUACai0sn2KJ5hvAs7XNhLQLUkoav0uzJWyV651xuenCpcbTOnhktoND8kWC9sC9GUb729v6j1idpG4BoyQrBUBhzYSSglf+H49x0g2dYoEVE4tJB25IMkexQFvf+ohyfwJXu4uRjUBIQv7BU8BeSFoRcD9AQnIl0LIjwElEFwCMPpIQLiskYCNZb+HX0HPc+os2NUlm1Dtw7SY3AUn0AyX7AkScNwpU8CKgJ32oQPzufYmYHJSH6BkvbPAU8Dn+d4B+VEgWU3d+LkUsDfoi79LCvgzBPwaB/NFQN4LGF733mch6BcBeQq4IjPBOlujiTC3aSB/poBVL2CVAqaK5tcErMbB7Np7u+4FlHTWsXbZy63HwVQTQatxMFrg+fVq+I+9gFUh6JkVIft1KcRHL2CVAnICVkshjgMtIoYRH7J/MQ6Gp4BuW3U5AfXB5hD/JQX8WgrxQcCPiaC8EHRQpo5VClgVgh7g0KwJWI2D+UgBv8bB6OZ57/6lELRKAT8I+Os4mC8C/joRlBPwYyJoVQhajYOpVsP/Y/cCfg2R/88SsD8cDH+PQtDvJ2CWWXUhqDvV5T2djyQDpTBHAsZLWaOtkADYekAIugR/rgi4kFuywCeCnuPbDNbjyzsFHGp4fZcZUuqKFMkykPH0yykSInjXbaLRWESieLOGJPBxMEKvEwPF7zeBORac6bKQJrwQlFWpZOyLB1j7NsXTt5Iw+xZb8UJQTsDD0JpBbAhKueMLiXgWSwKeHUnwDQ1JWxWCrvtnJFbVC1ilgNHNexNQtPH5x/0T3j7WkYD3S0nAYftNQPGIBFxszm8Cvh6Bh6fzpzcBb/fABGgtxoQdb3JGez4S0N4yvLzB5DNVW913CqhcZJnuw1sCdnJRU54Chnck5EoQVcLGJyScvCUjJPMGLTkWoe4FrAjoagQvFwOxTgE918X3g+2i917AKgXkhaC9drnXMciRgFGA70fOkIDLFK9/iPGFx/tMJR7DH3/sdLU/HPb/bSHoP4SAg2/+TA16SMC1v50JflsXagJWvYBMaiCRxEPaBrfJzJQpmnPmBLSXewN/x8kzo6x368NKk2yBF4JeVt2yN205Frx9rgC9H0wkywvw9vnRqQloe57GeCEo2k8HFs0t4inb3ZAmzSCFcPFC8tAcyRYukgk40a7sRQzx9qSLH/KKgG7Uf9WFoLbRRAKGCZ6RKQvyhHDXVQV3KOPtC3nShKhp4OupCNhZRwMIjRaS73FGko5DS4B1w5wyV9ni5d3DBO8vLFO8tvwyqcSmPfDuyUTwXo9XTUDnGM7KRTNIwNXSeoHH9sDYdo4k62l5nQKyxMLrd9tDBdby6k3AXhbWhaDeaq4UPAWMD/Ycydp57al2ltYQSAESsyoEJWckYNwsC2PlzetMI13D91MYWoK/mxGZJhZB4h2YKbj9bIcE15B40Sk3mRfsnkMa3iYtiKSOgaf0eyRgKyUNWOzxVbv3lvJzBBwIrW9bY/27LYWoegH5avh78yYTSSkJKAT4cx//JfIUUKNhRuwrWdYEnIr7SwonWQeeAhpPJKDdP0cuTwGpggS0XAuJZYZ4wje9EiRNRcBqHIzUvRwFR7QXGQlhq8A4ud2RXIDkWY3sDcwHg7MA98yAuhBUZGVhZBOJc5v3G6A3nw98Puv+nti3shDUEZA8p0a5an2zesDEuewFngIORhcRtAa8C0E/UkC1XKWui5craAK9CNYSv1xJ3l0h4YoO3l+c6S3yEBotmO70YznAewmcgOPl8E8ElE3nwSyvjwRcKEhAtRdeGQxyvDzZqg2YHm5Zaj+2ekGe/auEhJs9GO8FrFLAabBAAl7KpRaHdBvyFBD6xz+lgLZQdn9dxNkA5AMSDqwbPt7thAQcseaVOVkf399AuiDx6AUJa4WXPS8EJTRAAjaP+PyrpRD/AQL2h73e75IC9r95Nfyv42CqXsCqEHSiNfD/Vyng5Wk6nxNBq0JQ/amd3LoQlIwndQpY7QU8n87zuhfwaynEX8bBVBNB4SQM/g8CVkshKgKe58WyJiCRkk5NQCFB4n0RUCN3atYE3ERBqkeDg/lBQF4ICv0krFfDS4VA+TiYqhCUp4AVAatxMB9LIaoUUJd6xyFPAT/GwXwUgubHk/wm4B+FoFUKmG5EiZhf42D+thCUE7BKAY/hbfGXcTCadG2fPwpB+Wr4X/cCVgSsUkA+DqZKAT9Ww39NBJ2IZqf1jyTgH5f9Zwkotvr93yUF/O69gBUBV0MJiTfoJQkNZmKdArLDGo+pO8mywTUpXt5PCo1O9akOUMhIwKoXsCJglQL6LbNcCnGbAATP25uAsZOvIJzZRHBf5TF6NbyFEA5kJfXOqRRTUV+uYP7Y/4mATjZRmOsBEnA+lepCUDynRbM8ZbICaPpU8EFAAp6a5Wr6s/pOAQ+XkoAd5U3A11yoC0H9s4jEc4lQE9DrNqUWXfndGbij8vGS0ZuAy5dKCdOnskvNhrCAUHyMGJMJXn57pj54WvM9Dma9P83A05dj4ucBki2Z4/94RyQg06Qk4wT0NZumbNJEAg5e1hZix1ZTf+zj+yk/pkjIpIuvhzJ8vHQ5GUE4kd4ElIbloM/1cJQyusXLretkwZdCuH6jKPcCClOwx9k7BawKQaM0RMJXhaA3/4ZyZm0k4GYjI8lnExeCo4okbu9+MAUUW2Ln3+4F/IcQ8EdSwOViPhPcxpyENH8GGUTrDEkBayXmKeDi8ETCxSYSItnfCogOj3cKGI6tAXgJ2AKbzEhBNz6SxHWSCWHtGxJwPI1lWD4kvL1w3YX0lAyRMP5xKrijxkumoXQzeArotf1Upr552teplT7d7enCCycQMBtvbz+RbMnBrAnoNdY7SoOr1cF/wymSTZWRUDBAAkbSdMzYM3/F1NkgAWPVmRHXAvxH1HvldQroLsslEeYjQgIWz3J8S5kChhnen7tW8P6ymYLfJfakB6utqBF/fsTLTQFvv/IvSED7hPcfTstePM0D5kUvJCyelffAH+6mgqcvnD0NA/mdAh4ih9KZXOCXTlOxBJZeXhnNDkjAME6QgK6FxB5q1oYTkF1soU4Brb6vC5yA091wBJEhWanXX+LlKisLdR8HU/CGVyTdpoia4I0ck7FHbg+R3Kc2ONsYCTgbKGd6NPI6BfzZiaBiq/y7ym9BQPG7j1OJvE2ByJN3L2BFwLHWy5h1OF6BCOtZTUCnczdCYo+2GZD4eklto70Aspo0agI6r14ExFkiAUcHKAsny0LD8xIJWPUCOvoQCTdUPRHktCxUvLT6GRn4SEDeC0hlPBVep3rCC0Fhv0cC3h/LEScgTwHLXWScgLAvkDjxqPGEsdx6E5B5hzuounYg5R5DIBepXE2/DjLCU8Dw0u7xFJATkHQvN1AG5CLA0hzgz1MkoNxuXQVr09J7ZKUjcafC7USc9XgAZGLZHZCCDZJODJFQYjlRtCIgnPRrSJbxJQdS9hKC3l1qPAVUz1YmfBCQ7OVH6mQG3t92hgSslkI4WROfT5AuFnUhaH9sZCTrq/2agMEeCfhgdyStfP1TIajebyABO1skrmkjAaeZhs/f7yGR96L+gNFyeBasefdNwKoXEPL0B3sBxVb33/9Z5R9CwO/eX/vranjG4tlnL2BFQJ4CVoWgFQH5avgvAl6bgsZ4ClhNBP1IAdl92P+cCBoM90/rdlwGhKeAVSFoRUAj346Ho8U41v6SAn70An4Q8CsFTPIHkrJ/QlK5urbhBPxYDf+RAlYE5KvhKwJWKSDvBfwaB/PravhqL+DHRNBfC0ErAuqRe2x9jIP56AXMNEli5t+uhq8I+LEUoqfI87+kgB/jYKoUsCoE5b2Ah3GccQJOLtQrRo9xq8UJ+LEa/mMvYEXAai/gP5eAfxyX/rMEHHZ6nd9jL+D3p4DDIlLqQtB4AXtKW8QAUC2SevBKNKocCcBSP+HlwhN/hp2Alw9TWWDD7cbkBFwEt3HKx8GcfVIWjsaS4O01JOB2LKyAGS0isH0Hb79zpAU4vZUieOppE9OpOV7XBJyfkjNdF0QD5gYK888ZEvDYQAKG/ogyd5QiYR6jyQq8vkAFt+/kBaWihYS7j5GUaVEWbkonB5+vIhM3GyJpY6e7goUdqoS5eTkhtCvVvYCuPZF6tLkQZ8CemZL6oV3uDfSRgFGgIjnPJcmcXr4AfNEj5u0meHnS6daFoL7cynt05OHrD2/mmHmxhWSrUkD/mJYpYIAE3HeQgCtz+ybgZpziuX06VgV/6UBNwGUWq8TTpSKkkz5TwO5vy15HAi0ap0hYz9yMBPaKC5fqJ2kJ7rb37gWsCLi8rQg+3zu41F8KIfg3DX9/soUENDYbpx4HY92KOgWMnsJPTwQddgbC7zIR9LsJOKKbGzjT9py4TExDauw3Gf68nhF/HbwSehh22xA4yjsFlCOrgBWdG4InH+yMHhwygFUvsQVf7LGMPltSC5wsnTB3Le1cOp8lMljK650CVr2AVrMw60LQYzYxYNm3LcKsORJQaOcHsI8MybMKkHT9MRLQU8dm6u+Uck8gkQkspeM7BTTsTRcWOySb58+UPb3p1gvg8hqnbhYi+XRmNcF/efh61BcSTk+7IgTTy5R503LVu7M/tWAVHZB86yveviLgap9MBdZZ7UwqqtMeLFVXY5yAQpMNIFTEWeq9lkhkeVS+3mEHCfjwlSF9XKQeWFuCxG2VvXvx1iVgZ4MZY9dy1Xw3P09gcd4CPp9kl9F2ECHhluxNQOVySiCe6bOUTwQN4w0SdjfA90PMkODHJ1XAW5wswWWUyPQw2LTAyoMZ8fo9JGV3nDZh8SAm86m4HVK7XY7zmc+R1FIT799J8P1wDfrTE0GHHbH/u6yG/+6xZe7gnsK8oyL5grVIeSHodNxF8tlzJEZFQNVNMsZ7ATdDPQOjkV9Sp7e84ElsPBKATE9P4pAkcskx1gsYKcWR2dlmSUm40xsgxxMkmLUqx7FMkTA0nF9TCMJFQW4l9pQmEtASQjwVtrvlnsL94E1AKTu+C0HtnmHyFFDJ3QezOnH/TMLNm4CWcMDrb7qLB+gn9ZBanXJP35Tg480bXoZf+gMk5G6lvwtB1zoSrSoEVR+jKz7yHcnqS4snqMy7CqDF70LQmSqcGMgjwyVPturwXkC+FEK5v1NAW3gike/HbQHjQXBllhAsy0JZfP0VAaE9QALae0cGY9t+MF4Imljta01A44gky3Ibn/XEzwjvBVRFvQ+yHyHhHBXf/6LbEEGft5GARuPqklMbCTjbIwGt1etdCGpstfL5y/j+dKJFzgkI3TW+P3Ry7yIEy0LS9eEHewGHnfbwu6bs/jQBxW9OAb/2Av79OJiqEPSjF/CLgB+FoKflVRP+Mg7mFwLyQtAPAn71AlbjYD5SwDS+reoU8KMX8IuAm+Mr+NwLWPUC/poCarPBIeYErMbB/H0h6K/jYL4KQT/GweyuPfZJwI+JoNVq+IqARhiN958TQfukbY5uPpJs36JSOv/qBdw+8NPBU8CPXsDnotUa4amhwfcCfk4ErcbBfEwE/f/SC/gvVsNXvYD/XAL+8Rn6jxKwI/S6/37l7j8kBfyRQtCF+STElVfJnoq5aECsSEiIfIPEGBSWDeFs/C4EDVnXgHCuyqk7XklIkKQ7r3sBhwckoGtPbVi7DyRYlQI2W/kK/O0LCTggskkTPPaBP7OVuhcwLV4JEPGIBIIIztRfTTQkHhLQHejymaeA8SalqTsw3gSM1pQK3qYn1SlgdD4gAdWsXOUen2xYXnYy82wNX4/9RAKu5S7e/1CTE94LaNNIIZ4aIuHWojSDdTArl2JcipgObRZyAvqDcVGngI5+GqU8BbzsTm8CTqzNkJq6MIN4OBszX7olBfXNPIDgKODlN6koqLKSagL64bzs/VsKyWcKqJFgBrZ2x+c3yROXnodIwKVZIIntoGhRZpwicMhqJPiPQbk30BWWEA6af0wEveRTYNMHElAqU8LHOQ/x9jpJGcusOgV0THz+ntRLgPbkwAMoIiTgpvi5QlD8TPUGv8tE0O+eXlgRkA3sv6aAnp0hocSctSE6lYWhFQGrFJATMBqOMurgIQZ8wEMj61ChwN/xpAVeWPbOdULF5YWg68PDTF1FesX00I1lTkCeAo4OmykvBHWnXSTPhUpHWD4EXWD9WPkTASXLqQm4yCKL+RtwNCrdgw4sWqpJ/GUDyYg4fAFbqWPBl2J8/k1dbHACersBknYeb0Tw3fWU+e4GCVf1ArpwKgnpvWoCBhuGz2+ivlNAu11oqbvRnD0NAG+Pp+L4frkmErJzzQWwhlNI3bODBJR9JKCTOXh/55ty5hNByyUSjJ0CBQno9CbAOl0k2LPrZHRxRsItGi8koB0h8XIn30KsD2Yp2z+QxOJlKMFin+qCpxploWejhd+BnQfevkoB2bkkZH5C4sLMKeiqjQRk5IjvFyP4/vbTqE4B3aj9qgmIvwbA75j85wiIn6nBt62x/t0KQfV9fw8aPWUpJ+A++0oBmwMgi8IWYPyIkVAkMGJyfm3vMH45fyWgvZKjkNwMJKA0KY6CpZfjTaoUUOvsb4JFOkjAY6MtgpSvkSgVAePHkwJ9lgQkCZ4Kk/6bgLZOkVxO60pgei57EeNTSchyImiVAjqj/qIuBJ012TV1JBNJVBWCqi45CDwFzLr3OgWEdI8/P9VDD8a7DMn3PCC5ms9DBvNAvjJOwF5j9uTjYHgKuN42WqB47E1Acr50QXNHWWqPL3j7Z3S5wmxcIAF7i2WIh/t3IagVSPh4VSHoPJhlgqOklxbvBaSv8MFAXSKxqxRwtO1mKU8BRaZGMJeRrDwFJKo9ALW9+BMBDU/G1z+28PGqXkBtvMLnL5ZLH7IACTgutBuBgYYEtNpejgTf4PvpSfj+VASUcvYglrC4aj9FQPxMtfq/Sy/g4JsJ+JUC/krAyVJ0k89ewL9NASsCot309IOAvBD0qxeQL4UI+lTjvYBnuvY+U8CP1fAVAauJoMbR7cAoPiyodW/S8JOA1TgY49Jyh3wiaEXAj6UQH4WgXxNB/z4FrApBj4LsfY6DOYzWAdPtjZrxQtAPAkJG258EFBx5Y13u6bIm4LIlH+tC0HzUzngKeEp8+ZOA1TiYj0LQDwLyXkAaLevV8BUBb2LPrglY7QX8IOBXCvjRC1gtheC9gC0/O/GJoJ+9gP/ocTDt7n+HgK1Be/C/mgJeAkGpCZhdipqAoVIgAbVbYtIgmwJ4xgIvXzfxGIwnsAYsZoEssFWOBGy2pTn+vB6njDaelD5bSMDFHmTmkwOSjZyRYHbkUeKW05jo5bpZACBZiLvNpJgGt8cW5ouyV28zKTLaO0x0vHyiMHbsy3j6mZMj+BGjKTvkSJiou8H7S41yNbq6QSktb0jQeaCkftJD03TpyYFIfiFRe3JJ2puIBA0iFUUUFgnt3qZIuNdBISzpSUhATZwhSRMk4KBc5T7VAyTgvOwF3AtIqku7uwRWRCPB0105pvFC8iH0j0i851Qa0hjw9bvSa5z6KoOCPp5IsAW+Gcz1CvzZbiIBo5mChM3HSK6ePd3i+ymrqfeKynOa02ZWj4PRRSTneHyiEM+3SMBbhr/vviHG4LwYPr6tJCHtO3kEq6P+7gUUzrc6BfSmT0AiOuIClp0Mf39HLR/S6UVwIN7h96OntvD6213qgTuDH04B8TPV7f4uvYDfXWAj3IQ/pYDkfMrAjqUZcUN9t+cpYEVAr3FE0gxewhPCZ98QXKo/C3rZnESI3b6Drt+mBR0skYDQm08Eb+IiAY8MD0dRQzMFdw5IwMG0kMvxKibz5scdpbcimsFql74JuFlFJ1iNjgbxhAOSyDVkDeJruZo+fSIBq15AdgwsxvK1olE84+tB0AhMwjoOEnU+KXvzjssJcd2Gk9ATLVPA/goJJrpIuLvBRFh3FkjAXbkK/pmmSFatgeRzbSRg6gddWLQP5f2VKSCFtA/uOtYETxORlKxH8PbsNCe8EHTs4esNWzII/nCMJFsmkz6+ntZUYPIZybb2YgKRM8PHnxRI1hbTNIgmeCLrLhMkm7W6tfD99yziTVv4/uanyQ7s9XSW4iGY0ZqA1hTfj4qA2TFRwJYTS2CbJz7e9n5CAvYuM8KaCpLudM+bYOsDM2Wbu4NE7CBpl55oMK9X7g0ckE0T1nmOBFR2ys8RsDXoC7/LUogfSQEnjlaOK3kgAYWkXFU+72fMcaSy9y85tGDsNzLizObXmByKRU1AXgg6feHXnyRpTwbdBAlYpYCzU34iPAVM1ioSUL1khBMwVvDnqXF/E/A2bKugkOldsIvgmpFp0tjB5NS/MCePjZCcjkhAfdC7CbZkG0BGwaIJ85eMhBpO9TPZCI0naCd2Fex1C8lajYMZqaMjsfQdniQ3+u8U0KIMLxcSvY+XL67MccslFVJ+yZB80jW19AYS8EI8vL+rcBWcEyuXRBijFui35Ezsg42EGqxHdSEo2OWSCqGcKDr1Zg/BoiMkchavCpjeOkhSf4NklKezBphteBPwWjRHn4WgsV6mgKdOJlidDpIywDNJkNNyIqs+fxOQqGVv5HOO70dndxhyAsI+xN9P1Qson1f4/F+jK5KXbLtI+DMSUHji+3O4XApOQJgO8P0Avd0FQ9kjAe/jpfljBGwNhM7vQkD5J8bBHK8x1ASsCkH5XkCpeYDRTgwX1r5o258TQSsC8tXwZHcox70YRsoLQWcXeW9dbhuol0IU3Zn8OQ4GNvuOdWdhyIxBVP5c9gKeF7Ej6PRwzEYNtwWfKWBVCPorAXkKyHsBSwJWhaA8BYyuNLKuuRPWKWBFwH8xDqYi4N2K3NQQL2rIU0BOwGoczK8ENDfywDrs0qDuBfwiIC8E/SBgVQjqT+8j66jNZDL/ZRzMpLN2s9G6G/qfE0F5Clj2AhrnU6sm4F0eeIKmvrweTwHvl0vMjKuHj68KRcEJaOQiPp5xTgrr6ohI+F8mgurMap/5RNCNJq6Y0ckn8j+SgL3/DgHbw1b33y6F+IekgOS768EvIp7+dDqE+I0BkmuWW2g+ySaCp2pl71iZAjK9h2TzL0gWP47qQlAXwo1J3dMECXRMxqmrjp4aXStIQOZtZeae2uX4kQESMEwPSMDhGQl47DIk4EoleHpVbGIqs/EeyFNDAu3y5ExbZGpAoHcV5vU9+UzTYHIEZ9OiqUdveH/X13QFASlTrCDKC5poEwtWVoiEO7aRQC+7JGC8kwW/dUYCRj0koLMvx6eAmyQ0XzEkYDFDYiZza0ilmNQEdJOxnFByCOoUkCUMQk7AxfqBBGudizoFXIhLvHy73QyRVGQO1uM5ZiyMEiTpKy978QTKPBImLbq1pB245gsJuEoTynsB2UpWkZTln7WDNp6uh9JWZZyAUQ8JaHn2nwgYLrYjwZ0lckjhsVmCH/pq6jvXMgU8MpMT0F/pRchTwEW0IoLfuePzy9oTBotTjs+/KgTtsJMHVmOnEm++w8f/qUNre9hp/TYTQb/5MzWRSQawXcyJX5480V4zx5/PSTm+5FHuqVNIB1Zn8U1Aj4lPiPWTIbDj/yPvXtpVRZbE4X8gBwKKylAgU0GuAcltJqCioKKiop/+H+iqs+1dp/tM1uqu/b6TespnyVUx87cjMiJXvgjoHec+CQcP7ouAuRPpJKhyP6BG0CrA2iMS0OyiZiNXVsBddqS7Kk+dzkccfqceT5dESUUo3Xub+k1A5p6eSMCjpIPr9nH7cY3kkh2JwFKd/UXAzROJ5psGktI/IBlbwXziM29pjPV2akXBKZGAE8UuAwvw9cYu8Xzbo4nf8WPXB7C+87DuhqFwN+gqnubZEHx7hgTMVB9oOLyPIAzkBWHLFZJ4mJpIQONpc6G5Vgu6OJpIQAcnh4FqEpnmEpI06AcmF8T7Z0v7g38R0MnwfNd6pYMf4z15E/CYaQKkydAlbFzi9bqDDCfC7tXm2NpEAoKjIwH1Dd4P6EgZp6IK+S138ZmZ4t/FvPyLgIGJpLM8cQqJaiABe12U1S278jb50WAsfKoNdSzWB/ey7hpiz5/iDz5Tw/F3Zav8NAGFb36mrodRBfP41HBeNEAC3osRDkejrknBSURy1M6Ww9FmhyR8EfBSna6g7oRT6eawCMgGf8FBTToC3mokoC4uHmDu3SPzzfisk0bsCDRsGuYdNCRcxNtSV6HyQtzbedGS2u9pYN2MK+d62rghu/pRfhEwt/D4r0RQZYp/eTeF2NnXLwL6j9uyJuKj90SI+hfiR1mXqNolgqqlfGD+8IkEK0MByWSN8XrKGRLuFQU0qxkS7UXAyXHfAFV759I78EjW6Xb5ALphuD/B/IuA0wNFApaTv6KAVmQ2padEhk4q4XSB+f124yCCcU7kdvWAaRbj/s6bro/iKewDnftIPMdeisTIDgpYBwMJqJR4PvkQCahJw6Z07Qjv10YVVjAPBSSgeEACypvlBAwuP5GuwireD+7UexPQVbdIQIXrncDhJSTgcYn3R9nsvwjoLhbLhuSPbQvOnZyYe026xF6w8fp7658moDCRvu2fVX68Iug3L1iYMiVyy2UefBFQUEXP3epl/EXA11rAm1AyoqcTqivHorI+y8G8ooCbtWKSdxTwg4CvphC/+gK+o4CvRNA3AV9RwF3E+u+1gG8CXmY17l+s1n+LAupHi5cUsykeXwR8RQFfiaDviqC3XUfCbi3gBwEPav5wS2eVfxEw2uTbzyjgVizu7yjgm4AF3Ubu2WbJVxSw1zStezpX/lc5mF9RwDcBf60F1Lwy1pXZrj2/CahV04H1jgLeeE9m73IwO3LyPgn4igJWdm/JvaOAr7WAr0TQd1/AdhO0XxVBf4sCvtcCvhJBi2t/+VUO5pjqzWcU8BcBPxJB/+FrAUf/NwQc8hz/XfngP03A7+5hFt5NAqsthyQ7z5FgEcdMcCWfcEwsCqDpcuNBRG9IjMkcCTcfM6Pra4fE6knuVxQwujznXGSniv6OAsKWyWXUnJCQyxUSjG11SkI+bi16f0yQMKOIkNCa3wva9NK/CJgVXUVNhgSNnxoScNM9c9ICCbiuAor705F4iVj+VQ4mWyABE2/igQupyrHrvouClR0Bz77MsafUNZWI8fgxdH348hMg8USCBLwvkYDbqiOcYjpIpB1e/2ws43SYIAHzfZcIyqZILr9EAnoKpxJ2wT/QsDEjcO8NEm8dTCUa9SY2ZCSac2wybFva45Fg66rsWsHTVqTXRNvB2u/Ov09bnc7m5Rbc8fwvAm7Sow1eOsXrt9F6dLG7zyDKOqIVbvFFwJVGVRKU8/YrCpg+8lkZjnDQpKTOLIi3T8JCvlcEdHQfLsGbW6SMbFWW6TVjXwQMxhK+/5lq4XstYMCZxc8RcMjz/zmy/g9JBB1/89C658wG3JvpIHEKLqeP3fAKKRxtFnA9v6ZjwRyAG8RIDJtDAhoH7QFef2VwgeR4LQ0u2gSAl30WtX3SUvfUNZHIzzqLNsuu4qaE5Ms5xybBuevLN8Sf/zcBWSk+KS3tjQMxnbssUnROp2IyPEF6i/+KAgpzUYd1WlkcmzO/oKWHLFobtcuC/mWn4/9PJ5DnEhLuWCKR1E2ME8fDUysDseuDtxHaKcRTzi4jdkXCHdKNBNHK+IuAwxMSMDYobn+a4/GsERKQtYnFgr2/AyrOLyNIBrDAZxLn0rS5ZhNgPdkh4XnX9S184vVmi9oj4cJFAp4ef0UBwxRUkWoZniNbL/H4/cXOos8GryexLl2zlaH6RUD/kLoknFl4/nfhUkE+v+D7ny2SuHqCDLm9M0jw7D0b+hzJBDwNf4eC44DJdHTB7cHa2iy6Ul98E9C7Fni/4OJTGs0nQ1ifdAOPN/C7eUE1hXBQAgnFUJV+8JkafFtk/U9LBH0RkD4vSJTQNXEC6XR95pKOgJcayfeKAr4I6N6PSBz+olzBceMT593Op4Ds6IyHhfGvKCC68AEL7X7kvJ37XwmYFUhAK1lJQM39hb0JWPQUDYyhccPR0k1bElmnCiw1QbKYfBeFjAYUdH3SEDfq+uI5/a6cygmQUC8CJjwS1LQe/4WAlpEfSm+lGjmZLUcSyJ7clP7ugOTCPY9gNrueS/ATJJO0RwIqj/zM+b0GCWg+uvI38MT9/YoCzvJjzdxJgASrfG8ItqleiX9YIyFZeWpgppp34tVFR2QfCWldBSSgo+Hxn0evD3I/wfebdCQSGK0VMNnzxrl8H68nHAoXoI8YSbnsKp5O6XUN1pTH+y3O8X70RqsJTIXiRNzjFvevaqMezPfljXjFGc+nr4z+IqCyOAPZ7rdDILcuCtgskYCvKKCTVUhqpp4TsuJWo3cUEEdz4+cIOOTG4/9YtuyfEgX85nFqoC4TJEjDiLbWBKoALWZIsH3EGYPpvvogoHYnfP7RGl4n2bF6RwH3J8lktiQf4U3AEj/A/yYK+Hs5mFdTiI9E0BcBX+Vg3gT8VQ5Ge1Ak06spxEdr+BcB/4co4L8tB/NREfTVF/B3Ar6igO+1gC8CvqKAC3c61D8I+NEa/hUFfPcF/IoCLvMvAr6igIWVyZyzGO6TdxTw90TQNwFfUcB3OZguEfSDgK+1gLoxGugfUcCPcjAvAr7LwfzbRNDfCfiKAv5zE0H/9YD97xJQFCaTP2MtoMB9d4LNuT7i9Cc5E8Y2mYzTu2FsApN2hIuqRxvQCn/zwZsVSEDDQMIJ8sUEf7VWSLRe3IHKTuZAZpVzLowGKL3dyPVgdaUyF95DJEm01Nbgaz3KgmyGBHklgsYBxePtAregIf88AjmfZ4SRFp+xtYQEzbWhWr4JOL+7R1hSg3Iht0Xi7Y1yDSurmJFoOkYCamQTdElZKhdx2yKhvRoJmJs7hUVa09a01cgaQleelUErtAUSt2vaMGNdxdGBK9HyGON0+TLH6xumckH9FRJw7Qq0DO17FwV8TDOI0gWSNBOQgMr+HkNw0JGAzaKQ6TBlDvhjAwl4q4Gn+5xLgO15/DtTAIk4jEtY5TWe/3Mh67QkbAfeqUQC9jzZooc757yjgJEVIDmrwWQOWa0iAXO+S/ytzBWEwxAJqvfw+ta9TQZMuOH1cHu8v+xSdlHAkJShOsHtF8F0CQnOprno6AAS8BozWLM1EtAo5YCGAyTwmt3xeNTFz/OnhlaxW2XxhxBw9M1D663OGliatsOCkiAB+455hbWvItmcHZKkEoZDSGvRJhF+ak23fvUBQVyZ+AzEHk8dsSOYHyABnZTj6U7Drx44vl4GzrprBR8nKiyTnU1C/4aEG4itAkHIW1y0uas6fW40gPVugaQ7eASfydQ843cuM1jkXfB4jzBYQK4v7S5KqBb0kEsUvGPocuE8eVpUF6UppGfHYkypni19ZBsOltO5TqI+QTJFo45EzcAumciQhOmT9MDn12YXicf97QQkFFtPrDKUCV4vXW2GEFc1EjDoKpp6I24EGXdbcAEHSOKYTCQIso3D2CxAUmopJ8BydPMYGwaM0uHcHEFo6F0dxQMS6+wHM3CLjc1FN161aLavFgCSDiyaZj4+g7t4AKu4W9sY5Xi+MDUPSFR8f9iUHKVIPxn8+GQwVlV+S5lbUUiSJZDossHjvQiYFF2Tiis8RWrE8hQiura44Jw/9TcBc70ySqatkJzTjpRpuMDtkxTJ+nPPlPCf/6nyHxIF/O7W8M+RvYfpzWw4OLmZRey6d4KpkuLwREZpQQbWgwc5uyER5wt8LbP9DWbt6oTwihcJuavLAVgb/VG6QpLlZFt3TST27pHz+Q0ScPk8TEE5tUiabDIOSBMuemA+7hcGW/UkEm64WIBunW/EHU8NnlyD1QFmRDwh/Ks0fxNQndCmBOj64u21uQx6sblxXdODlozmSDR51SIpExOJ1Jy6phTu+Ei8ACeoZDLs4fFcteH84oL7OzXCCDRteOa8a1dBk993FUQnywvzLxyeL+3h+U+PD3xtlUjA3XghgNI+a+5NQGUfit35XgnMAySUtegI2Bp3BvPEKMixQkLa966iaHE0KvK4rKega8src7cu7g+cswrKyL4TN+WQZJkpnMGxhIbzxiGSVLT2ayRcV74miZCA5h4JqJUqktjQ8foW9ISkDHicgAoRvrYX+HnNyo6w6eiVKLsSgUb6hXjxAu/PcDF6gL3STgzGDR6vKrwx4Gh1YzA5IkF/7JkSRsPvylb5cQJ+8zP1qynEm4C/EkE/mkK8EkHfBPy3UcAXAf9WEfRFwMxpem8CGqpS5e+1gB9RwF9NId5RQDegwVcUUA8P7TsKeJmnS2IEKyH/21rA8KoX7nUSep/lYF4E1KZjJB8pkWwfTSFeiaCvKKBGEjz+r7WAH4mg776Av6KAl6MZko+mEK9E0I+1gNd2n3+tBfyIAk77g+RNwLNVK+WbgLv9DIcav83/1hTiHQU8QeW/E0E/CPhOBH01hdiXvPBuCvEm4CsR9EXAhcAdrHci6IuA+ljjE6U35y+fiaC/KoLqIB71fyQBJ/83BBwNx9/WcvdPSwTF2Q1FsuDsM3o6RU2fekdArmuNnhhIIKce+sBUheB0koFFg9kUCUgThYTWFQexi1+6sDJrjQSp+rCosWIeMG2gkEDvIzmOZyRgeJjg/rQ1ErAtu4qWyz7O5loVCZgLUQ06nyNJvLxoqX2MLfDTRC1ZviwautkiAVdeg4SKr0jSnt+RTlZnLBSqDU6/vCwFGNoEaWXIOXUJDtr5TsXfM38mN3Rv4fFjfTcrQ95vKzo/TmLIWk8to/tUlune3DgQKCckKbeDggZOR0BtT8vInCL5BB8JiFjE98tDJGRP42LIpzYSkauQWFKDhHQFRyOh0iIBzysk4Krq1gIedopM231ZQbwzKRctp3j/nFlWvqOA0UFHAoY33N5XhBl7RwGFVNNg/Xzg+wMRP299zFZI4BgJOBzh33twwbc5PBLQSfD+kuZo4fS2K//imEVOJVtbQlDaSEBugufnWsMAklOlcKwVkdA4YYgg1RW83wMXX//U0DoaSsKfUhH0u9cCzvrlFb8zocOizYwr6PR+v4O7zmzWJV621BmUIsSNYLNw1JUvmYbxE7zybjIm0kdXooiTYDm2/JI1FSfSkzkcQMCWC8Jc08+pmOAULbpLuP0jeVa0cCwF/FNjE3YSfZ2ug40PadN3SzZMS4v6btmAu2yRLMN6h8dXWwPyiWmXQeLj9kofZpCOu9bmVUeqs5Lo4Dl7qwweA5WnfHDkIRpZOj5TXZOEup/LkG9lmwuog/tzF8ceRIMdEu3eQ8Ldlc0AsuDaRc2arjzL9j4CUFa4v3HjBzQammNwo6lBwtJFom0rrQcwHXet3LsKnmls4vanpcdFooRky0abMaxudZdIusbhPE0KDTL5jgRc3ndA5b1sQl7mUAbSdcfTk2EOwXU5t4xsBc8PWHmEyH06hN0GpOscUMuQbO9IYnWOZDwJHSl5BowtHni8Oj4OILnleH8eji/RS4hkdNcKEtD2dxYtekMRwtnIKEMnePK0ESQFPNYDFuLvFPzcMyVyk+/KVvnTEkFNAcmlsduVeSxGAj6fvTNo0RgJOFONmkDQE5CETyTKJh8jaerRFRbz2Ynzvc0oITPaVci8nB6c39PNgkzxFxho/14z/+QiaV4EdGYh7i+PkWDe/YFPxc1HssnVQiJGb2mCky6QJJFzFgmT7BoW9uDEeSepI2gxnoG2aZFc+TpNiJYaCjgSdydeOB+1hMqLIRCc0ZaepKYVSS5IQP0xPDL3dEaS1byDw8O0vhK/tx3XpGcsJ3j8LhF1OeuaTpRIWnIVL8xzWGqRLEMCGql9KZGM52609gZAgvzEvJWDpNSb/QgM+34l+JOB29883F4eze8cDth4fG+ABDTkAIkp9scNMcyzDPN9fmU4wR/L5H5yCCyu0ztefz3Oib8RGnC04Eq8p50CyaSwgOmVIXnn3f0IwpOEw5txKr2dOi5IKKlTUPddIqlBOnJq+HnN7xleT7Q0kNjmUgQLjnj+t/OCJ0uz9wCTa5DUjo7bp8IJh69CvZWe28ftf26cEvk/JRH0u/vXvhJBP/oCvqKAH+VgXmsBX1HAf18R9BUF3C04k/tIBD3fI/8zCnhT1/FnIuhGjpdMm914/aM1/KK5DumbgB9NIX5PBH0Ied/d0vuSfSSC/t4UooxGSKTfo4DhNbIUrsnzNwEXW8qSdyLoay3guxzMKwr46gv40Rr+g4C6J/U/o4ChK5b/fi3gOwr46gv4JuC/XQv4ag3/IqBR+iF9E/AVBXyvBXw1hdh7ZvS3voAfUcAyjNMvAv7qC/huCvEi4LsczK+mEK9yMP9cAv7rEfnfJeB4NBL+41rA/48ScFjHFPyGQ0IsKJKJQmlB/BhSwtZ1RyrxiIQYXgnHWBfF27oXC9KBoJAoH08Dep0SgMTC0TloyQOnY4vMB4hrhYWwRrJQtSxg3fYpYwrXrUVbxCms9w883isKeAr6FyDhDQkkzPD67v3MhjhJVI6ps7aljYoEjB9dYuSlxf357WSDZF0hgep0ytNbZu7B7T8ICe8qEm+/vQSQ930FiTbC63FytoHkmc648LJC4q6emwSy+1blovZSyFR73l3IuAkpI2OM21fHeAleMKAcK2Ikn59qGTByJN3win/3pWkCYTVHoj1amdJZNnHBtxOtZEe5EOlFm6SwLANaBkPXs+jGMQ+QiDMk19XH65/lwwrW9mxOQnldWNR8agB+vkSi+nJXkXQXLyBZsRmSeiSLdDZ0V5DbS5WE6qEoqLJGAublGK+nlZCArOgIG+PnFeU6nq86xPsbei1+XmbYNfG44AeRxzoSEo+HnwdjyTsKGEhnJO5PDa3j0Vj6U6KA0jdHAYNNfIdM8xwusKZcRcMkawFunF0ytyOFdTcnsLpW+BpnZC0lwyGHGh+YLMz1p0yz4tLHz1BihG3PpUQBDQjh6rlAYsi7gs4qaQZB1SVCHrZqTTOlIeApFRJzsEXC3QV8Btb3Ez5Xe5EBbbkuEZXzDI41IRKpOYoGeG3gkGB/6Spa+q0GHr6zjIaJ2tU9rGLIncImAUs4md7u0wGwXqBzUTbdidQ4gwq+P0bixoenSN1BO4XlKLNKZh2QcEF0GUAUJDaLxksk0gkmY1jagIQqid+Vf7lMIEwmBhdEAhJttdG7qKLlkvAh4+uwawUfos5Y5AucTu3HUIJVP7dYMLvho9Uw3oBVQBwWXs/PhO6rxAZ3lwAXkg2eX3mfjCCKdZcLnhGSdQXxGbI0dEgYRpxFr9AqkECMJJ6q+HkIsjWH9VZBQqY6knlrZUPwrjsHyb4jlEamqMBqoNkkXIyeQFOdjcB3MiTgZYnHM+81hfB4wO2JRqoffKYk8U8h4HdHAYXF4wgL/nEtXf9+sUhvqFzAOGdIPoOdW3K+zoSukAiSp1LShrhr+wbTU3QmHlNOBRmlXYXMxHwykGuzJocRklEW7icCy6Rrb9BLVdCuecPBaIeky6s+kvC+uHCu4aSUXGd7B6xCv+Oew4lM9G0Pjy8FZ+a6wbkm172vgV7vuiYI/rkgBtkRkJvmznlRjcRZ7ewxqCOrId5iie8fZUoLs9CviQcPJJ9+2Cmgi8sr5x+DsUREy+4BGUzxSi6bM5BLjITTZIavN10TiXn/ysPiYF44eFzOOjEOWxFM2TwTX7jhVD3ddn35+t3aRaFbW8e0/R3ISW2Zb9/Smjg4IwRl8kDi6n08npLOCdjFDM9/00VFnZM6A31u4Q+UyYyKuJrQlaPhrl3TjXPQxXVKkLuZw5uA5+2jB8Z+2TWtWJ8rstfOeD2g3Jkv5Lj9i4BqMkbCJjISe7D1xmCstUsJvfMJt2+QpIvBEwl4PeP9L0+9HlCtu98cO/M/RsDxaDD5U6KA5CcSQXd7K0RiKeHXWsBXIqh+lQX+HQUshUnw90TQsa/lylkZDd2LUljcOxH0Jgb1JwH54179jAK+ysG8CPguB8NTXv3qC7i9HK13OZjz5bZhbwKK4XX+bg3/sRbw3RfwRcDIzCv34vT88rMv4MRYfkUBf60F1N39TPpIBP0g4DsKCGX41RfwRUC9Xu+ljyjg7xVBP1rDXx40+1oL+CsR1Eh7h/odBaysgcq+EkH/1Rp+MZjN4F0O5iMR9B0F7NYCvlvDfySC/tso4K9EUH1yifKPcjDvKOCvRNCFEAmishq2jXv0hPU/l4C/HsX/XQJOJkPpz4gCfn8iqO1f5uDaN8IFIw/JNX5wOJ2q1rRk13lb03Vyj4E1NZKwuiNhGr/ro5e0CotmnJvTbD71INZUnTDdVgKaTJGMQT9Dgu19JA3rKmKm8QLJdNbkhE4FJNVydaYksO/TgtJ0PAJtsJxxzF8jebg+kiZ76kjAY19uaWmWNaymMOMCu0LiMM1EUuL8kDAYuTxl++kE1vUcSfkoipZq83sIq8dOJVF0QpI1WrmFaF/NWTjurq9uXSSephEWTZ8tpZd86oKrloQLJxUeb6tnGYTafMZCS4S6Kx+TQ/gISRkcRbwfS61MIR1tZ4T1H0i4CZR4/clMZ2HUw/NfmAS3P4S0DBezLZINh3DwiYTE22ltQs0Zq2GpmHg+VlfRs443PqyMHV6/nSBxIzKxwD3u8fiLuSJT9Oka/M1aZSyouuPf7itgiwrfL15xf2zr4vlbTyTrLMDzlYeXDLJs3jW1IPh5sdqM3wQMD4cip0TUUsivPSSpMJF/rnrhZDIa/f+1NfxymT0ApJPL2GDC1TReTB6QXjgkS9wRZNHySKZ8hK81SRVxNDJ5iGcDs4x6wlOnu6hbq3aVAhIqTqXT9Y6MwesHBmFm6Ve0LaQF5GGJhLskKk97WzpDcmpIlt3ED+hU5wqIMhu4KL9wOeUvXIvEbEwWcBySZf9sLEAQIbmMJZKwOlQGxDbvsYjP/IROQioA28s2F+5GJeB3cCNCLEwXZVgUSKKxVc/AF1oXj9fD6wnzQoG0MvH9RoYP1bkXD4GFhkNYeWaULp1SgnjeQ/Im5bOhx/W9B+wxM/GZk5GYhKcqLK8GTvbiBkk26aKEywpYGQiUBVQcxH3wb6HFsalfijQ/Jh4EjYTEToNdTSNd9IENXa9kdKDi9txFAn+5BMZ8gvfHGFxuAG7PKYONgCQWNkjYeN0RtOrj9Whpo0N2zzwS4XAJtL+PR8BmW5dFWYSvhWlAIDccm7H7FgkbepceuGnP6J5xItN20WhI8gkSdN8Pfi4KOJlMhP/YGv4fQkDum8cploQn/CSGXSJmYgZEGC6uoOcSkk/aI2EC+zqEGf6Xc7lV2r4JuNg5Z+Y/3VNNnldlBDLvcMSLh5OWHOPHGKzwduKgkccJGejGHMxbdSXeuRm3ZJf7Mmh8948rk1PX1056ZDDXj127Et4E4ixXd3Cocyl9MUeilO7NAIWUd+YVNRLssL7NwdlAy7m2Y1Cyk1MFppPDlbmkxfMzVOEJ07vVNUHwkFBc0Z+BBQzJk5uXimxifL+h3K6lv30YQPLZvgWnulyJf3bHBVEtewhqWiLBHJYG5LkTJrDY0AsDYzgWyWP86MP0Nr5xkJrjnMTD7ROcR6/lIKRjnhgjgQcl6s7fnWc4aV3fNDCPXdOIeI1kHJ1uOhgFeRBXPRsNMTfCFcjkdiNdeZqCkNVpD4vL/fpqyoGEtJFsynJ+Lr2Fie9XrQFFFER3JOh23BBljmSf5ctL6WlTJKJCFhLo5fHCeYzhbGBYL7k3AX1Rwe0V+lTBcS9I0CExqx8jID5S4p9CQOmbK4L+Wgv4UQ7mRcCPiqD/qS/gi4DvRNBXU4h3OZhXU4hXIuirHMzHWsB3Imi2Lem7HMxrLeC7NfyviqAf5WBeiaCLVRhanxVBfyWC/r4W8KIp6Wc5mHci6C8CNkMxIB+t4V9RwHdfwF+t4d9rAedmW7vF2fM4XamRWK+KoA1/CP+2FvC/JIJy6VcUcJ2NyJuA73IwLwK+1gL++3IwH4mgwSEQ/7YW8BcBF9MT1T/KwbzXAv5eEfRXIug7Crif0fqrKcRJGQb/SAL+62//qwQcctxg9KcQ8LuH1mp11yF6VbichkiYhxKjOoIQiXOLkVDrq7bC6SajXDjcI1HGNf49bFKFi9Zzt6G8ghZj7m1BQiFWcpozLgTmb1QSSFyXOGl3rd2X2YwFI70oaCpMV+BPu6heNnMruplOZIhVfs4Cd7iVqby5IKnUEyHBoN8lVpr3E2R0MeeCi9g21N5zJeT7Ys6FjJuK1OGkLYCMU8UwI4pOwyOXwHrwVEtkoqdTv9Eq8F1RY8Fjg9enju8pZAOPkhCkrjxNxAD8SQ/Jtn4iuc6wWUP2KtcytkGit/5ljdM9h5ZRJINIRyHeD+8+npPQ6qKEvI+D7rovLVikRFtKpSXbQFoeZiSgypPSHYt58HlvzlicFTUdp9kNGHebc2y971rPHycR+OvBvAw8CUlHAs6DyIxnZaCbCqXTWbmGYCCoLPTPeD+CYlpA5h6QkJmHxC6FoQdrVsxZtEjx/E6au4K1mdEygAfkdLxAcgd8rnZrENuKPrrE3BcBg0JVip+aruIzJQ7+FAKq30zAkZkNIKymwILbFn3j8UcBEn6HZJpskYTJrtYh7rduyWY8EuQQaiLktmsxpneJlOaCUlgtqpAL83mQ082mnUJ+QcKF+3bX9Z6sXWBO4BL2qJFYmpRrEO4T3D8I3drAh1bDOgefRMmUE6mf4vkE1s1iQc5xlAplDbC8R14ZBCUSbnpD5Xn+lpGgXKsVVX07gHXTne/jjud/DTMJQnNrcOyyJbh/v7AgMCoko5zh332cHEM8PHaJpAISzIYNklUZIoG1EN9v1ZUC/hzJGd0Ip9ON2qiQ2Sck48PgEtrFG8CFwisjY4Dk82kzhahnhCyQpbKgGV8RfEh3dhksI9pS7tiuIZxsgETTGV7P2KtyYL2tXzJ8/Cyau6IK6XLslfgbs5Oo2U4G4FaJS4LREfc3fEoEXKFnlmEVI5ENScbr6Y09LkojklOvGvZg1QePhcKsbKgTyBosU9UhURQi2clUUiHkriZhSxzeqa/pAIGr4P0s3PDHIuv4TI2+rY31TxPwu9ctaV54BWpUSCxTv+REtpctGIJ85cAyJjl5OvsxzK+DO4FsbepksezdwBCtMwfK/CSR7DafwmL55Jmf33OdLN01ASW9XUq3WpwLMjBvNqjaFCdMxiGzyDUdE5iura7PIG/w5IQTD1C96lG6+0XWEq/YirBIZtcSLis8nhDcAKxj8yxhb2cyCWLfgen0/OT8sZgmJCyeDtA2vxNPakyLiNVigKTs4/kVCzMhz/PcBrutcf+h1/Dk6Q8MJJPelv7TRILOHnvEXtG/cf6kQqIuyVKC2Sa6lW6UjmuimgcZzDbE89ltkMjXtUGBTOsHgzs5N2R9WopguOzJYLnF873el0OYi3skZD2TAtI9kjCl+p35x0XK46Q7coAY4yfn9UcmfuUvwg2syRHv7/KOhDz3R2fQ4jPer2KaBaQw/ClMa79h/oVH0hIytsCm9MH8tn+WiKAqV5hqIR6P9VKRmMlTRkLP8f3K/pwQadwTQHPGJ86bHfD9A76P29+3j9LfFXnzUwTEZ4oX/hQCfncpwF9rAT+aQrwTQX9bC/gmIO3Vmru/SPAZBSxHjv0ZBfy9HMwrEfQdBVSEqu8WjzD9SgSdccn8TcCPRNDfCfhKBP0g4O+JoK+1gB9RwDcBy3FkfRDwoxzMi4AfUcByf0OSvqKAF9ZL/tYX8KMi6IuAp+E2Ye8o4CsR9LUW8B0FfLeGf5WDea0FPDSzrrzOWP1rLWBXEfRFQGPwqCTlXkmpe3qk6VcUML3r0ZuAH1HA6zaLv5pC+Id65O4Gh9XnWsCD3GZ/Wwu4OM6q+m/lYN5RwH90RdDBv8al/10C8oIw+FP6An53IqjQ3h1wqYhk2YdIGLViPqxbAYmzHz4COqLZCVbP7RynWxISztCPDJLQQJIUq1anNelaoTvd9DC1FJye8W4C3Sp3EomLFl/7lwZW4W1eMo7ILRJnWIB7ms/LyJm6Nd1RbQNgI9HY6onHkxaTEFblmXDhIUOSqTu3AaYvdSQZhyQ6DFgNqUX1Mtz1ZJkG2cPB6XI2K9muK6i/aiYrgB0hJSvjR0VDkZzBmxAkGhkrQOdWvAbPneL1WAQKOhni9bqmOuNYPVcqOrSPO0gPGp7PnNvidHAR75C4Izz/1vMsunK0Etaji1ZGaSlLdKTg9S+5s8kF9soL6Jjc9+CdusTOk9cVoD8FFGAxwPfDDu+vGHVJcesI939OkXzOiEOSxQcdSdoWCU14lgLgLyjHHsoW6OQw3HQVVlV83VcsylyzBDatkMR7EUmHY3rU3X+8H7mhJLRXxluIFxoSfj9Ews/0cgcwCVTG+hq0NLXYESKlQmLGl139Y9NVXhhyf8xawG8moGR0iZzLk09YE1KLgsomkOx2gOTRaU5Fu44hOQgeF+QZK6h9RHIkl77NQuPBAYU6sSDtt0sSWuFMpumh0cCP1jYL7ncm0/gR5JC1koff4RWScr4HG9xZjQTh/Z1Ieb9egquvAxY1IhLyllAZsuTq4ESUIoGkRROBr5lITGNT8nSlVSmsVnLE2GH9lHCq8ejDmot9hs9wJVF+iOeUhn2rDDcuD5TO8fwjDwIuIrNAonTCI0m3Z1aG3ARJZNyyHqTpAkm3SGlAb8PcgOyyQGL5VyLRhW0tIBilSCw94nHzS8PAfY4CLgzwJb0QS4fseU248DyiMrWc2oSoJA4X5dN5TgWpGQDLFJ+FblyKNIP6BkvhFJQITrw+5YT3w5fwF4ftgpLS40amsLR1l4taHslqazADODcWF0lmQPGZLwLwnw1jQTkgLd0c8HozFocslLZ8TiWhcSCrugqjF4XUVBlaeD6nLZI8TMuKKmOpgOAq+gwf0+OPra/FZ0oc/Sl9Ab/7nyqPU5sHsls9OPeamgizkyCCuTvcOKjGDZJm7sgwlUcP5m2jSUPw/S3gy0vpPa5GTq7mQQfnlA44bxIhsaJgwGA6sm/4a06QeBNFXYGmlPfSy7YNJYvpzgQyrxvOG+UXJJG6zsHIVgJz1YtUk4Xz1EAVwwcBI5y0RPDXGTjurUunflwKsg3SDJT9dsD55/mFEmkZlUDGBhJscsh4Mux5E1iI9ZXzxrplEXun5jDdngbEX1sujnveeQka2w0ItAskUmIiOae29iSuGWUJiS63GRI1f5RAt5eAkNPcAmP+fHD+w7OAiDY+oE6fE4g76iPhbhmS0IQtX7pb9dKSubGSQL6Nbkgw6yYTebzbAtk2LecGrVmRQaYukYDugIPL1WxJEz8eoPoT/PtjgsS8Z1senFK9c64hZg0ZnQcqmOvBjXNjG89HoM4STD/nOBAfWU6adnZHTDu30puNkOxnX12A9ZxdifvwDIk0x6uI+z+dmef4SOKzeFjBgmp4vrLZF3+MgDwvSX8KAb+7IuhVEdLPphC/CPiuCPprLeC7KcSLgK8o4EdF0BcB31HA/z4RVL8aQfOxFvCdCMriYu9uxFX4lQi6xZmlW2l1wbTcOMrvRNBdnCNZjAMSbrzLx/+RgK+1gIvHOJT+PQFfiaAf5WCKdB/9TwSsjpuIGGsyhI++gEbRD/R3FPBFwPdawK8o4L8I+G4KYRNCPppCvAj4eyKooRO837+igB99AV9RwHdTiF8EfPcFPHgy/ybgOxH0V1OIj3Iwm8PO/ywH88/uCzj41zP0v0tAYchz35Vg89NRwME3D630GscAF0kjjNaPgt5mXaLk4aKzkIk7HF7UdgrBWtY55npdFI1dMojODsHpHX3IdFTcN8Auc5yeuTy+fxeaawibsGv1LiB5llU2hmRh4fbXEgnjbtwDeMFmwYXrw7Sh+wF3gdjVF1wg04dEl6fNCrKx3TV9sLYBLUX3AZk2sLhwUG55nIqWTwhYheQad00nLOkxwulro7OgNyY43WNmDexWzlg4f/oJzQ7TAayfd6uM5tZOpsp2eOjaRC9IoNitRJ+8GUFyXCLBquWuomk+aSDqqgUGp7uf06a9nCEuzwYJAlCQVK3ZgtcaXURktRVp2a019HCgJGxpeDxdnO4PWDU5Ete8U5Fu0mIHa4kaZSAZqkwXKxEgeFIk7XmDhJvW8Q2iiDcY80Qk4a5lDayHBInHD7YVfRxKJB1LSBny2lOmnl3W4A1DnQSxhZ9HoGQFZIvKLgNy2gX0vu8SZ8XbnEXrEkk8XgzvsJqbKgsGvEdpnN6H4C7NGRfpddX82HRVGArjP2UtoPLNQ+s8092u6UHYtTIPRNo6ugbugQsIM6yDTO2pNIBlIURlsNlXQL17ocNSfrgscGra0HFj5ZCvzhsSNElEaTJuEljLrUeCQ4MEMaOKh6ykAcesLio2t/UYvGkUkTDWkSRlxXPgjb0lYdkqbKjuUgbZZOLhOAKBRc0RfifZk1+x6JyFlAp7+QbpoMxLNim6KCV1xsA4EpeRkc1F2lR8AHm2xHFypQsNfieLK7gTKeNCX41lurtLWwgvfMpFOLyIVB5YM1g2SMpofN+LtM70DPzRMeLYWp8V1DxLeB7hKOai03CfdImYJ1h2EcXwtAorKvb0JcTAb1iwEpCYJt+uIJ70PcZaJQGqiFv0J//A+1dwM3zG64cGYd1LOAb3QKdsLeEzR65JyYKizGnFtWuI7tOOoHO+oosCFhCGtlsG+l6w6O0ql0hAFrGAPIKElpPCg3An5khUZy7TwV3KwV+vgAu4FZWox6QVpD5nliys8fNzn1v8jSwmQck8Y/FzBBSGw8GfQsDRN49TS3qWwQpPCDedNhbpPXczsJXng3hRatck1BwDHGUncHAglkjs8+gBs4y/MthxSBBlPsjA2l4mnF/YDiWmdu4SIxF/vtyRZT5SRdBK9uS8g99ryMXxIyB75YYkW9sNGejuFDLVm3AeG62RQEp6AGfMROInG0siTm9wx+OBQsJJR8R6ehiALNF+6Zs0z8ktPaqQX6sR87VHTyeH4VqDGVlxnH+LVg25HW8iKKNtn8PzVWTa26+HIK/4aclA6ppeTNYKzHcJElNdSgXp11EC8mwx5KAd5hUppk8cfYv+mPi71JHJ5HA4d1HFHvElO5eJmN9SIAdZ5FzfwfvTtwY4Ce1nSFJDvEtU3BMZ/OmIZ7DP8PzK1rjDInj0md9Ktkwo9xjC4qDwnIvDeE6ydqCDduaepWurVk22+74O6nHGl97pYelEHzoP0EfxiHm3iZSQPkIBtGPxZN5oLFWEi5C4i0OJZEymjUw4zeuDMd1emHuRrYTMvOkUVr05Xs/Sgh/rtTkUBpPRn0LA7/7n/18EfFcEjXZJ+Cbgx1rA/0TAIpw5zNLUo/4m4M7NvP+pKcS7HAyoNP8bAX9VBP0g4J7NM/auCPpBwI0mwEdF0I++gJdDmzNDG8+/KoJehvM1+ygH8xEF7M0r7ouAr4qgLwJ+9AV8EfD3cjCvKOCbgK8o4KbVVsR4bpCImWw93wTUtVVM34mgm71NSotMkaDlsRf/LRH035aD+dtawF+t4X+vCPoi4Ls1/G3O8+9E0HcU8FciqDGqBl+JoP/siqCD4f8NAQei9J9b7v4jCMh/e2FgFk5OkNhbg0U8QUIk1XEPbt5YJVMepUircbCHDJ52yVTNK2g2KM+w3B1mXNA31JwuRXKF1fAcltF1y3B7Nj3Dqj/RcMKbey3VDpUHTB/ZuP/FU6eZoLWQR63L2E2Y8rQXgIwkTJAw+5zIdGVukEAbXyNBQZBYu/N0DHAMWRk98tKi7EnnEE1znM5GDrT0PvWvOB3zbBKIOyHoykxPYIlHLAN1SiQ6UBMTouGEkeiJcwM6MSZPiPXGJZFab1u6WXIrSBrJ5ML8xgf0ucunkGwbPL+FjSqVTG0IYbUCxlyZ6fTUk2cQK31ggTojFV0ujndYH+2EBO5Qralc4nQ+HQpI3hN/zGn0DA1wL5ZbspxjFSWnZggrHY8XBVucIgj72oQV3PB44RJy6vu5AdHyiSRlLg7qGmwqCA9Liuc34QI623E8kva44KLE8RJa8UjOpbbF6fZ1hNc7ci4CcoDojE18fL+y63qm+aLaTVe7z8MrAljxpzlj9eL4c0lrgxE/+K4SSz9OwG9+pvhAusOyr+EHnvTnOl2oyRr8wknL4JbGIu1JjwDY5LYhoSjsGwoRn8HyHDMW2FtNp55Vj2D9yCtkenQs6MIshgD2IEYynoOWFr3QhYjmGRd580FLV9RqIFKKFRcNlzxPR/4DIN+tCsYqTsvpU9J5SFZ2zAVRhATjalmEcKDsSTCYaha+f7mACJKyDLfZjNKLkm2hGdgFYb6pN9TW6yd4Mx5PUOhpNa3mIwOgUfH9i53Y0ol7kmE9bFBcQbqXqbGrAiRUsy6j/WPIUx74CazC06bEB2BY0KppeHCf0paERRsndPCwkcCluOOi6VKrqHpJRuB6oz1jxSZqqJY1fVgf8pALla3BU3d0xWdyl61Z2ExifAaXC/zNOsw2ZcSHAhKu3M8gOw43XCCJlUzNrTCHONNDFvr6jKfzU4H3p5EDxvrG0aJ+IUzxfO45YY4m1HSU1xeIC6hYkKxino57MABXugdl8EhiC3+A6j7kdmh1kf5ZQweekMLKNZCctdT8HAEHOFn9Uwj47WvWYyTDPNr0OSTGipKkUtdA2UJgMFDdmvby8Qq0R9jjYHF2ZcrPtxzo/U1LINn0AtI/n3swX/AKF23zTUPloxuAd9f6zGvOUkCmu00IqxERmW/oLk/7+/UN5PbWMm+aFTIdKZM1sNWVlAHbtRbd3V0b3GWjcGFSuZTmQmbAalUZLHxK/Zb0e6UHUctmJbuxtUikK8vAKx8qC3nb7arYjtdgi6zHeUJv2lBDuYQAij/HcYIEOdWPR3wi1Vhn0WR1rsho6wegrbcKC87bW0PSOhqDmg9lLpwQ3P9hxREIRZWUURgVeD6nuwGsd6VccOWvBakOmQLrwJUJuwzw/iztZwykOo6YW5ZqRUvdzWF5OYxLsFU3pwUd4vaFO2Nhl+JJ5+VNBhU4ibjJ2snJTo1qIGosEm9mI4m3RhQAGVEko7xEQuOOHfxd05HEm9FNJ8tqNYFZucBJ8yFyGjKr5yLIC/nBQc71JDLYPHX8ids3DJwbEjbY3XNY3c8qCbhB+XMEHIjjwZ9CwOnwe5+p8uHlbwK+y8G8ooDvvoB7ZUAVFNz2nQj6e2v4dyIoPLyRe9jLTvlOBIW4ad6JoLp/PYAixj36TgR9RwF/lYN5J4IqJ9z/ey3gryjgi4DvcjBsMNM/m0J8EDDIwuJNwI9yMFZtlW8CfpSD+YgC/k7AVyLoqb+I/5so4KsczCsK+O4L+CLgey3gi4CvphAfFUG/EkG7tYC/RQE/EkFfTSHeiaAvAr4TQT/WAnblYH6PAn6Ug3n1BXxHAX+Vg3kT8KMczKsiqBPr3GdF0Fci6D88Cij+3xBwOJ4M/4y+gDxVv/tfVzNLh9A4IGmISVpa6ZoEWbUNSHBdDGrKtqEHHhMjEiWLXUM3pjUHd95FrW41L9Fzidu7k6hrHDiZ6dS9aH0I9SGSMfBKSnfHZAwr8xYSdttzuH2SE/A392UZjK8FkvApV5AlTsCFIzMQ6SPG/YdxY3DBxnqKNN4lFgS3I0735Me+ovaBHnD6lWcsnKbbmh7bGGATakjQ7byWqS5XOFTHlcOCezlHshZ5C2v3ucLp6nVv0XqVL2A13yZlNIhJQs2OrF5+8LkwjnB6t3wmG1hRJSGMS0KeFrfChWQ4ScvIZgJQs8+fIYV5SiLHO+TUtiUDgsTbETbUAqC0rZC4emhxwY2dWurely2A1U9YmAaHgD7ujwx8kQcuPDt4/nHWTCCoqhhJGMo5TS6yBAHfmiSaViyn9/3xDGHha2Uo8Th9bXd4/nnhOCRYH9SACgMZIAndbRnGwrztpOhCtpwj4cO+INKD33LghwP8eIIzEtvXBBncgauR8EZGP5cIOpx0lYv+DAJ+d4LNfWf7kESkIpFZHlu6F2wC6bTdIeHEs0UX9RnJUT8P+J1+Hmt69674ehSmXHgylwHd56sIAnN1K6OiPAFNTC+C9VbassB9znkKz4UALLSRYEQTa7rzPB3YWtmzQB8cJLoqRwMkY78mwdkZ5fTor2Lw48mWsOd2mFPhpABE52NL2IAb6UjK/Qkybnhl0do/4nd4J2mwPa3qku35SU5r4cEgPA9we9FbSEi8/RXy4HrFZ/xq5nQ0PuUAUwdfD60hpc87Etg9Kwd8htQz0LhcLSG4jo9lqGoLGR+REQO3Us5cuIqWBZ2MZ2cA/tqwIJqeRJo61wTie3LnmF/pCS2sKxK5L60Zs5+3moZt+sRnnO25KKNLiRbPQQSpOj8wdu7FQMf7xxFSaXDs1huHQI+lcIU1L2dcuCVDvF+zdgPLYZ5zgRYsdVqHjwS8sbIrQ96JcyqWKwvWu8uNi+yVYdHEGfmw9mjGmHM4BXQQLTPIecVh0fmCZPVu0QxWT2NDonnstrOfe6b48X8k4D+kL6D4zeOU84hVSOLenGNpeuNJwDhk/uUpcf4l3PJ0MJpOIVztZ2WwqFuJbveeCPN5Tyg9pZm21IynOazj/oJj2cFraWwkFLL5RmNhFdy6zrSiDLlLkFTc3k8o7TELoC55Bvbal6hyKDx8hsYOC+fznUiHG3cMMKy73p6HLaXrqvunUBunt6w+AR5PySYQjrYeYxJ5WDR4uBL4tYbvz+ZboIO5huOgNMDf9W3qW3TSlVRiFsdwnEoSiw7PlAIsISrDkZKK5BKqAszI0ETiTXH/laXhODIdGmUw7HcLCKQuu+aauyy6hc+WlpvJA3JzCxybVkjMnL/vIU9rjTDhKkt0Wo7H+BPhqWVQ6WjG5ZXXYX1mSNRp5vG0Z3IXyDTXI4GUPnLqLA8eaJMVZRFftxWN+CPAenJTSGSPZB2f6XEDyi7QWHQZILHnkwx/g4Rk0VXWBqC60zdhenPRGbMh1DSdmzGkejLk/EWCfxdiIwe5WN2Zr/AtpRtoLHB3N7MMZ/7xx6rs4txvxP1HAv5DWsNPv7kczO8EfJWD2epl/JUI+iLg6WH5RCNW1byjgEXEs8+1gJv85pb2URrmbwJW8QIJQpuB/CbgR0XQhV+Nv9YCvqKArZGvPiuC/k7A36OAr4qgJ+GafhEwWrb1m4DaMhH+KgfTEfCdCPqKApYne0P0TBjkSj5LTp99AX8RcFGt9uJHa/h3RdBXFPB6fMZfUcBeI9CvphC/EkHfreHvh6P82RTi90TQVxTwVQ7mg4CvtYDvvoCvtYCW3Sw/E0G1e827Tb5kXwR8JYK+CPguB6M5wfCzKcQrCrhx4vgzCvgi4Lsi6CsK+CLgPzcKOPq/IaAojfk/JQr43ckA6rMY41AapWUQTQYW5c/8DgI523BspOo8fZi9Cazq+ZZEclI11E4TAfJe7jO2044i5dsGiXFt6hKnj8OKLm9BAdngHnFskiGZyNTOIBooBWOj9QCo1NcPsF6LFWGHrG0ozB4W5GH3L/i0iBMqKeIdAkHySLif8TXVLvQEycY/lNHBTZCMRYjTs7lXIXGAWDi0kAOc1aYoWaSdC3qLegawZxjjdHCT4FDI4/TV0/sHEtUuTtf0Rr5364xwujcTDjj0urUK6/S44sK7u8gpcXsLSA1pxxg7aV1FTV6EZDavGNOWOJ3vT/ZI4uuzLBmxEpwKTIsBrIfjC8cENpfokdgxsMOWlXiDpIq6zNlAPKl3XNhbJjXND8YcVpv5kgT51OdpPLiWEGmzHXuXgxleZ1sIoEss3YVCRZtrKYAbny3CarlOaMzBBcLdPSgj4U5lmoUnFYJVeimDfbiU6WGqjyDYRwEJNQmnzyd/lcFaqmnJ7i0SPYpPW1jfHjoXyLxFf2xoFaWuzuafQUD+mwl4uO57EHnSDac7g0VLNzPvAOmkaEgkcXZNcSaKz9QyeXCRqiN5JHO7goQ98Du1q5uK8tOzAoHW9EgoQKNTLxvLENP6QqJ1L2loMHAaSPL+lQua0yWgq8WihnC+bLuold7Q/XLerY0b4UTZqqSEbrgBASbsTkgqc1RQUz5x4ArXKVkeEG84HY1yiNblpAzW1SKgJw1nsQ1oAu5vubFm3E3pQxpOzhyL51ecHgc4iU2HjsTCFKbyrDytdVjx9YSLDqtapG0WOpDtxo8y3I97PNX2Aw1W4R7PRziPc3q9PCYQSY7Ihcd93lA2VzeQpdMxCV3HBrrjbjPwJnRK4mdzlqitOAZ4K/VAwkWjWLNHzFbQJOEDp6eHa0DtvWZBOSQtF5IWSRdWzwziU/rkgsk5xulkNN6D10jdT8ZxhM9gGIwgz+OKC4ok1+n+0JcBnOGFhJvDKKFn/fqEZOr2WVisVw0l5XYMOOftttetit4W/QWSb+OxSOmdGsrJRIFzau0Ji+nO+jECjjju29pY/2l9AfNVeYDlwWFl0BZInt5weoGY9fB37TELLUqO0xRceeSxQBl3P2znaAp6bE3LkHOfCZ2OawfHgVPEQt8PKRVbbw5RZoRlcOkjQfjRFr8Dm3zBBcJpHtBWnjzBC7YThv8ZWvTirCwIDWvNhfhQS7Sftj3Is2RNwuRW5ZQtggPktxDHGbhxLR0egwmks2nBBX2b5+m1BwV4srciwVqtkEQ9JNn62Q9LlvkhPjP2SYF0PsZxwPEzoEFymoHvVxULdv+PvDfpX1R50nhfkAtBRWUpmpmOKIHJtGNQhmSUQfTV31Tr/suuc/r2pqr7nM9d/qqUSZInvkTEE2sfkBvdXTDrkY+sYcy3z5/wR7g4jUvNZP6Q8f4YheCelZAj4dQSsTJLGzD8NdfFU5EouM/LK9dZODNzExsqPnXMAX24ODJzXkwB77QYAQR3FVlJnRl44kYX8BQnEszsdb0GF+sOWLBe1TFrKuF4/LKIyo57Rod7jsTJaHMAJ7JNwQK2UrB0NcZgKZ2DLPFJMa7DrgDFOe2ptTWEEhMX1nCeE0Wg5ZVyhPRnA9glkcj0eJqIeChON2Aqmc/M3rn9SZ2azP4tWcD5H0PATyHoQ5B3P7KAbwR8F4K+EfCTBWzfo9XfhaC/IOCnEPSNgO9C0G3UcYT7tRfwVwT8tRBUSIJAK+w6FD6j4e+5u/8MhfjKAn4Q8Gch6NdcwDcCfg2FeM8FDPPn5dsR9GsuII9nJ992MG8EfBeCfhCwH6ryX7KAbwTcCGd+/D+zgB8E/Dka/lMI+h4KUR51JHyygGwdm98I+NUL+C4EHTSvwtty5vylEPTTC/jfj4b/ZAHfvYBfWcBfh0J8CkFfQyH+uVnA/7xj+d9FwJkozf8tWcDfjYAuHV1BtzQmGIQ6KcankQoXKykFK3r4Bm7Xtw6ugXZDVnYvDCyqegDuvr9yhFjPOCLNiQ1msBYYlbuq5OHcdAvXuo4Fw99sJHwfDpfg40dFefzkBDjBxyPog/zOw0FpmeKZvOsA9lVBTX84NbCD9TNHRuRR09gVKs7j6QGsi3QXzG5+S/F1UPHwNmo6ZKZ7M8X3uzCDW6ZXyCrslktxPnjwcPPG928j38HUnUrgT/s7R9zdzsFOT/j2hwkPp7uEI+K67Ut+jfUcGQOs8nC4ubRAs3PNzLaSFHw1ji748bJDVnWvZLze7yZwyeuGGbtwnuJE48hnLuKJYF5SScIWrDiS0SMPFXb6HchMW2yh0ZYNo929xniIxxIYAUmQWXtijy8LywBXMDhC2lXEw+PxjUtp6DuCkdmFjB+Xfg9auOBEGro8HK7YVIML6kNkTddjjgN1VYJjwYTRSqhLHJVTHgq5RciojnwFZ+vhnofn6QZRpG0avBlaW6BI4VJ/irs/lwWciTPp39IL+LtH7k682QzMszdAVNhcFKwshj6AhmfMnK2jlIiVH0O5ogp1/fEF8/CPI445H3BkXMZ3iWixvYBG7TfMe161lAj6fg6uQaaIJn2d4o0cunDrBVkwxusQk+iy8sGAx4J6kyu/x6wn8qB5ufa6m+LekKVv8XBtZo+RkRdBim+DVQ5O6W+pN1vfe+KKcw1SPV0zWxo3Dk4SHUF0b1fMae9xStRkNYArsSRG10wJSGgUFKJVzz9/ZzEmo5O9hJKIa+RtRn6Pp/6Ih3/zip+fbEc9icgCQbGP+PFcyIGHu9duBMFrUIxn3hYy2bD7GdidEuYKy94h1T1UoCLZVrBn967BfnvHUNo5R+acUZFUq3QNkTlbCC5LeoOspkiE6OYukHcwGgWXR1uDPDosqYeMbYmVwYRCmh5aag2YzMNX62HwNTW6U3O/WDTksEs4kt8tCZnVVg3w2VvX4AyVLXLaHlLSwHoEZvhoebishTLx0J1AzTSbmsfDQMHtdJJDTBB/RnQjo/xjCDgT5d82xvoPI+D8dxdXl6kTAEjThJrCjiNHpQQ56KjQkCEtSgMLaKvAuW8iSotZ0eMu8fawvYdbarYXS8GaMN2DnSwZtRQkOXwNxeILyZhg1eWrAWFMbkALyab0JHMkYuOyBedSrfhzdLtXMbWmU6D+rBLMZe+meIpHBTjjsGJmvihVnNpHHy5r/cFMeWgH+La+5OAd41owy8s2wGK3WwEUu5Lfg+UmxaofeKA72xQZQs11Q8ncFiAPW2bd2TDCntoKEOR8gVktm8toKTgH0HanglI3KwJcjKc7oAnJBFORhAYv8cgGLrA3ZDyX/PgmK/0C9uA1FjZKOdLdaWaAPj5EzAjTiYTlZ88RuFZexdqavMXRZlqAvQ08RIdu6eBmr58g2MRct8aWVOLbfKGCN72GyNiMbAmPp40AXi57yNRhouDRNnyAI+9SZiWnUYAno2kOmpRngjW0uI5fT4sdwAwsRlVhAvhhPzDA5rYTLFWZYNwdbQeoB8OXQ6sl4bVh9uAZ05I/Mwv1z/Wsz8Tx5N8yGl75zYWg76EQv2YBf+0FDPsrfM8F/DULmGwjoF+FoPXkaHxnAdON6tIPAr4dQX+1g/nKAr4R8J0F/CDgz7mAHwR8O4J+5gK+EfCdBSy9jP7IAr4LQdmzvPzoBYxROf2RBXwj4LsQNA8mJtpmNZP+kgUcM9fT0mjofWcBPwj4iyPoJws4uTS5Ft/L639FwP/aC1hlHv4xFzDJCP0g4McO5ldH0DcCtqHMv6+ko+1yDFv52xF0MQ0G33Ywf5sFTLvK+pEF/BSCvu1gvuYCvnoB/7lDIeb/Nwg4H0+kf8to+N/dC1jpHoHLUeNIc0P1FpvLywO0shMEK9CHGM8v8xPcXjbQRjFzVVwf9gQg2XJkC13+aC7obgDGY71ALhlzKZncBjkYyvBGzfh8U/EwGdc8HH7w7U37fYorQh5gxtqc0vz2lHB0WlMwjNcb/Lk8L3F/Od7hgrWEUdy6HGHyYwXB+jRl9Fm0BnazpwmXmkrUsGMuRatI2kH06J7UwAutIcEgv0JAhRu1ztJJxaxaxwDVfirQaTI38NWNH2AHjkhN63xIsVu4GngauyOaRzycboTO5dIZjQRjnTsvt8XjAM4GkZhJBoGD02ocw9ktx9RoJ12Ad08yhkuxXgqefagNfMwtAexOzqmZt31KTHt+hUR+TF5zEgclNhSNh6MDv6IGGdkqjnUbQ7c8jpnpPDgCFpPzE4zpKEHWqNxv8SgWO3CMywVZ5bIVsZRmPRhrgUvrKeTh7XFysyFg/pKH48Ohgavu+bKmwCU1i+rSY3k8XwAPnw7U3D6nPUfoW89DkUTnoZLFw9k/Ja3z8fS3mW3/cUfQ37ymdM+OoF4d14Jr3WFL5P3kBOx6JcwuVKoQ7DVryBt3xyXH1GTijtECslE+QNbMSFTSJUUKZS2ckRvLD5l0+/sVirGOqXcuF0A65ijQ1N0G2W29BLK6vpCnyDnSPZVOwdtZoEDXRgdqr5ZnTFYJCqCii6Vgx+pdJNHJppBdIp3Zen/eEtevRahVfoxexzWWVLORBuU6OzAnbAxMlmbBIDdyjOwnB1eCrnQK+S7gIds+pSpRgnkK2X2qUcechCpHUq8DKvs7agtTBmQ5q29Qu8MDdexTu8VHwtdECv6J2vl2ZZBst5hCNfA1ZB9vK5HIwoRfP/Sggje6PFTSr+0abl2ucLI9W0AuV6mG4iTvkHcrnik5jfsAysFyI9itpRlE9+ZjyGqfn/+x25e4NTYihMtuzkycASYb7SKDB3uZGbL6uj7iPIb8fkSCrew4EstS7UIN6ZmHpKqg8Os7uUCjXGVKdXx2yKk+1FBdu4ga17rHRI6UIyTPYCqYrM//5Jqa/c+vKv8hCDj/zWsKklgDVxi2lA4b61UtMnXAnawvzBqPZj22FOUOsC9vyCxLrjtdeXJgL65NRA+lk2Kra0XwJIFjfONxnWuuqwIuzODP/ba3ZAx45YAFjCPhdPt6FajpVzAkZ4/M2L9E+DJJSjB9dYys7BlEOOM3IlyhGwnWIjuoWDru1VdWb4CMPJzK2FidDLAsPGHGsqwjfDscLfBvqUBpbLuvgv7LCex8fEfWfF03uCZJABd6m1LT1SKDHKDLwVyXc0TTvSyj5Dndgn6cPgXLHLsS3iJTBANozxHLHTn4cLDWoNN6hIzSUR0cHKwdOP1kLNAJ3qpYk0YyaNqcX58lmzW4mR8V0J5ZxY+vP0n4gi2VI+U84/vb7Xt8lwZPuLiLKbOwPBexbbwKQ4trhczptlbxyJqaYBwGBbMKY9fgPYnu4Dtaz8yr5hhYZHsXPOI8kanuZgq2z4sGOGwklHJySLFH2zvo58qmpllMA9zR+QA0nW6YMTzsUpy8Rs3QZzOmlj7nuvzn1tTot71W+eNZwN9crfJrFvBtB/PraPi3HcwXArLJa87f2w7mch8MtNLx4UcvIF074o9ewHcWUHbMtVatRw7aOJSv2K+hEO8sYLZWqk8W8DMU4o2A79HwHzuYX7OAbwT8zgK+HEHfhaBbdhHlLzuYjTmzgu9C0DcCWmEQ/8UOpt2dOaJO7fH20wsYmjv3BwKOjo2kheWrF/HtCLqcDhQtya4e3a2ztPlGwPdQiA8CDtUL2o3kXPoMhUj0EP+wg3kjYDNvL2w7crLokwX8FQG/hkK8C0Ez/WD9QMB3FvCNgF+FoP8fQyFIody1UFtwxLYv/Px+9gL+cwtB/7NE/ncRUJa4ivxLsoC/W1rv7HYDM4hGyBTuFxlTLbfB9j2OdOZkwcPF4ZxB5j0H1PSWcxX72zNHOu3eC/S07mRcHmYMrgcXM+e5uzb4duwIXEcHLnWgByLOTvYGanM/pIZ6kkU8Hew9MG/+SnCWFHMkWg3H4AOaITMMWhk3fa7CWTxxhJmOudSkyFPBSkER3NVzEZDN6DYFy5cUygnQ7bG7lAxImsUcGZGgyKR69YjUgiogI5vcZXLYzBG0p8sSeQxfAN/KGYA9B1kw0+zq4MtFv4NHDxPBrDeKQ4bGYQXN8rag3s7ZbbHYzBI4FydFcLLhqcdaVmOou2KBnFGtvMLDvQ6uMd8wO0ouEk73NUBm3Xlo4ed6Q4zIfkCHNwqzSX4PyGDu55DgxwOZj4UkYl1iAXSppyCbHZQUd4/NDtLiwqVabtQUa0HGEVX2U2Ru4ntDJPNKwYmPrWBOw1uJkYcQ5EOf44YU8/D+zK45D83rJ6PXE0diq9i4EOnHM6VTpcE4KOkeCsd2BGPoRH8uXJWlifxvGQox+t1DIR4qhvQ1988ZnJOSzNaLJ7TP+0lw1vvMIc05LSFE+ZnZFtZF8lwjB3IvWVPHP4gGqTplD+lR9gWnz1OHlEuOfGE+OiLXcPWI0EpNOXKcAHnxAUUk0RYTKK0GBLcnESbeQk4h18aGYFe2YRBwDxNop8WWuWsjwUTxNxNI/MajtobFiDx9xYZqu3AFR0UPkdhe5gLrRwZ1tqplkPgCW4hPvsrsICIOCbF6hbouXerU60wlRqysIUHEFhxBjDG5hQcHit3hjJxyR0qiDEQd4gAMZtfLoYr3F2UFYUxt6nWCEZHLsw8h8nmo4I7O2ZYgEAbAzM1F8FqZlSRJHR2K63Ar2EZYlCTIpgTSXXZG3qhOS3Kb4yEUE40jrCw+ePg8NnxoToiff5gGElYNSYOwF4ng6OskIGM0FMG0BII8LcUGkXbBGsIgUJm7X60UMms4aHeh6Qv2DJEtEXCAIEqFNXPGM7Eh7QqfoRu0FbLi7GyQ/UbqgeEFojZaS8ofXFNT6V8yF/C3I2Av74R3ppZRM3MkvDhZClzabc6MyehoYKmIOZItRyKl9zxwMGqGBSDhlCA6LfcNHoRewpHLmgiGVXGdKzJ6gArKGbUeG/f1atFfQiMfOSIWuoZJrHHd8awjpcZD4Tpyz+0dNNuTwtxLdleJ7HgCnKfR67VENAxwv7grcHMGiLrFPAjwfrNZQDJNuG6d7l2J94FeATwPQ2Su0kbBt2clgG+3fP/rrOMIt1lgYI28ZPbV5rpx2fl7SHbGirp5OJCQfsseoOFiiKzE5og3nM4isFbunFmBMcH4ANcJ102X65bKN0WKZjgC7zRQqAfazMAZWyegLWOB0Xp6KXH/HHBdy+iImVEfqeTmzjqOtOuOmZdzq+CJ7plwbc0V83Y6316kpFyH8obramJ0In64yxaCx02kxuWmlhgGcQy2GHBdjQ+zFO92jEDbdUPBEJIBxpuL4cC5zm/UqqW6xJk89OFs6ylH9EEt4ydSaqCRZyFrN5ANPI4XS8iT9VJw6K2HP7imhPm/pRD0dw8v+ltH0L8tBP30Ar4LQd8IuDc7W1xOIJtrNT7q9O/tYJTtY/tBwC87mM9o+HcW8I2A7yzgBwFJ3ETfQyHeCPgeCvFBwMcoGH4j4M8s4AcByQaK7yzg0FAHH0fQjbCaKMvp2cn+kgV8I+BXFvDjCDoLs+C7F/BdCPpGwK+hEG8EfDuC/hcEXFy/s4BvBDxImqX+pRD0nQX8jIZ/I2A36+OPI+hnNHy4kKQfWcD3aPh3FvDdC/gpBP17BPzZC/jOAhZeT9kHAa1b0H8KQf+xCPjzbcz/KgJKwkyU/y29gPh3F4KeNwRCbSwzLqmaRNJ6PQMqJ0hwh/elQsp4PoJYd1fUKchRwUHHpSq+61NqbLq7RPz0gOBmL3bU06OFTIoZl5pgksvItPYLlbTlwoFs8ZLGyXQoYsgQl1r3uBE8aMcRvtzne2gPmSJ4ehBGxDqfM7CcecuoFV0CnEB+B2O8xILbQF8Ss5lw6bYfmHpj5nOEzJULpKMN/76wXWESXgQH6u1lzqi8ilWy8UIDivZGqC2dFgoJ0mED+oItBfec8OMfP9c6mMf7Atl6oAdEnVALymWGBPs0mUZYeCxWwCKF8AfDk18f2k5MiGjBwz35EG+JzawS9GvMw0dEOHJVzE+hm74KQ9PHMyXmKVhA1FqvojdLCcjKLsZQjnyJmknmOTiz6APS6oiZe0+Bn085tyDiAT6lfniS8TJz70B170bNYB2J5CgkPHx17ly6V2M1woZi83Cdzg/MHuz5/wtHH0FxTAbIMs+RRG47+w78NwiohaLTFltHzYNcsSNm3FSOH39IWvmaGk//LQg4/s3SerA5onX7kU3dkcaRxt+qBrTVhiNP79lA+vllCalteMymcxoQ7bFooandE7W7KN+SU6N0kBy1mK+RzEqJ4PVXiOK5Sd3EEnoyFB9LSKjvMBvELCLLh3GFFu/43534SEmxGi05Dg0vyC2WuUM2nEaBJYMTc6sTRx5v6fjQ6WpE7VTj29emBr8nyySirhkzicT9JYEiW3MEHQ83KUkvzg2yTWgIrpxMgOS4HAITaYQ84ZnLRM5kBsWsCZErkWdDErKZQhMIruDaD/75ld+MIblT/i9RGWKiPkqOsBIL+fU55hHpu8ECbhsjZK4hTxQiRKrJkfaYCK6+Giskm4tPSJeBzhw72UbEa6szlO7EFeyGrAMySvUjlGHjMM8eUiDhUJpDIWwuzJtkd4U0npzxcP90ErxNxBFutKl9qPVGpZ42zYHs6qYExgYmchJZxGRnBgyqhMXUDe21REIEGdzGRBPstuJ/IwtEqJy5KFjITgNirM0NVOJoT73dxZH+4JqSRv9/LQR9emML/JmoMP54nwMebNclBOeuE0w0DQ3ixGYFVicNBOsun152KqcRrP3ghiz7LjfYRxrhSIYU6u7zsCdsuoigVdylYCfCvMGbq29AflAmyCj1yCFxsZqCh9cXZB0crgvrtgiA7TIi2MFZiUi+DrcQxoQgb7qOgNjdxob6IW0Ed7e7ithcozMUE0wEd71QDFI2ugyOrHHdWC/5c1g75BbYASwFz1twxHzOJy+d1NbM7sOVRI4rIeQhc7xB9oAOezRXTxyZ/DFi7nozbLBShxg6I+e6rPmOgpcnDaB4nDByrBMAwc78BKlxIdR7WTfhkTNXoDzcZMFYtPeGBEsLgTFdKsi5Ww+HR4zhGpLLcoIsacF10rNXImjsvqUOxFFKjgF/RriDkMcJG65TZNDvV3AeFwpy4awB8ZUVBUPvELNrkyPh2eUnV5cjrnsjovE1u54SsG39ifgBH1MsUp/r6sjkOi+JHIEvOjmB09VMoPkpVMg2ESjXLXnLXPvwMP7cmprK0r8FAX93L6Ae7SItFmXrRyGo+zAu33Ywh2tTaWw0N74R8F0IulGzTfMpBI1hp//IAj4Kpf+2g3n3Ar4R8Gs0/Jcj6BsBW2VjCdtDYQffvYDGniPKYf1Qv+1g3giY3Br//0XAQ5Bq2e1o/AUBP6Ph3wj4zgJ+DYVg1uz8ww7mnQV89wJ+EPBnFvDjCPozC7jpthvnayjEpxfw52j4z1CIXg+6TxZwMwom6o/R8HpD6I8s4H8cQb8KQd8IuJnJZv9BwF8LQbNH4/xlNPzGkA1nWdTpXCvLXfADAXVTlT4IuKeII+SnEPSdBXwPhfiJgP/YQtDJf/7vfxcBRZk/CP4lCPi7i9bUua3zcPCk8IVPY0zGzeEAqZJtmNc1T4Xc9/IS6u5AmMfGpxRrswlAdFYX1J2vlZI8Hj4Px/aeyhHn0Evkse1mAEKzpF5SKkCuqMggf8Rrwe2mXHofyzsFNtcPPESdbRocrzXrVfOCkX1Zcul1W/593bQegjlc3YFcJG0NKSu31LPnekQWwdyG8mRsqKurrYE3xz6BSqEc2SZpIpFC8Euog6EiOAuWbAk7zxOItcdW8O6nRU/Ejkthzjwu3RsMPVltVi3o6mpFPac5A5mPtQJur9HwrptORWycGUATX3bI3p3550e6wBXwKK+pc4KHTMTKk0C7bIC5Ytg3hDkTAbIrWiBnCQKQqEv30Pm7LQ/f06VKDk9YQTjxh8y4P+oe+wdFgU6Vt8gVcN/gy3AeQT25TAUapDw0GMvPI4Bz6BEVTnFJmq2wgW65l6mZT4YYb5tNBfFzoCFOdY+IlBnTIbpOV9SeVA+RmJ6qAPMzhkzAYUBQFxY8fA8yap0hif6YtIry6LeZbf9pBPzdGYvUHC04Zl+uyH3M7S2Zz8UHFF175cjROSq/J3dH6LaTCDkRjBTSLekA4r42BE9gG4M88+kayjjLmPeIioYYdiRBe78Egq3dzJ70dnuCGm1DagfZhCOjduG/8e56ZZ5VM4UcxssTtJtRLDiCZqdEbzly1UedCt50a/HwdijPILUMxtxzY5fEzKccYRKNMfu5znpiKFUFoXSJmHebOw5BGeEQ1Pe+YD/KUiU1GqiQDY+Muqeg6EmYyDLUzSZh3tRCIhmZEl+jCxIKrj/fYtLVZA83somp4zX3lIfDuwV0aMWQrWVFSpbZjh/vMU0ErzxNJLJpxRLS8yhnziq2IyI0ozV0Se0idwBTICZUV8jWS46Mq2wTEEGLXeiucYicy87kCOk+9tBgi59/698l0j0dCRJnbSN76I4bMp3MZWjU6iy4oV4ExOnMFaS0Dpi3XY5kUo53CoTeORVcNS1KkommAu3Qd5BXnwuJ3PR4C4k3emXu+dOJzAYjA7KoAuH1zPhjvYB8TY3l/3F+7T/EEfR3zwW0I2sC9kknyG23xxIXU0TgFpVjZpUCBEQ8Wgo4dLwSnEe9cIj+sujx/exBrW06jHBzPdgQy3ssOMsYJHLQkQDRTuXIdWw7BSdZnUOTiAuuQ0IckWUXcp1biJxERu65J7IstNBI0Z7r1v1REqtkJnSDfked9KSXxBf4/98GvYqc4ymUSSP5DApntkeun8cpWcsWZzThuGFuiRcRgdqbAN1t1tSzJrFCLofFjevWbS94y4bKZC4cHtA5zYG627um4tjmupWE1RY5wmIhEa+ybbitxmvmTopSxuVwwvdn3zkyjSA2iKSxmN/Dwo65Y3RVsXs9nPjx2ivkDR+9TJzlKgF9vOHXc+mtArLQfRPaXTwUrI3Htx9mxRbK0D5S7+HGEnFxrIEn+ivk6IOzQki6N8BaymvkZmUfkfQ+WfI1OttSe7kcpli40J5vb7YT3EyKenI88jUbnLIptcj9jgmd1AaEs+eYGUMSiuQyIDkYzGw5whfKltxNxqC6T07U1aTzH8sCSuJ8/tteq/xxR9DfvKbeWcAPAq5wZnyygJkTOT8KQZcXKfuBgO9C0J9DIT4I+M4Cts3ijP7SC/jOAr4LQd9DIT4I+M4CfgpB3wj40w5mY1WF8Rc7mPdQiF/tYD69gO/R8G8E/BoN/7dDId52ML/OBfwVAT+FoF+9gIvrWv17BOzU0P1GwE8W8JdewK9C0HT6IOyrF/BdCPqZC/hGwNCR/G9H0LcdzJcjaKvMzB9ZwDHJlP+vXsC/RcBPFvDnXMB3Ieg/FwH/o0v/uwg4FuTxvyUL+LvfrrqGEEDk7xFyFGuFSXTfONAFiEtdtXtKHGnkAyRrf4u89S3k0mXYLtwKtkLu6OXO1860K4S+A8hpl1wayWHDwzW2xcx2aKySqYPuEO/yHXMSQ4mIdTjEUIvmidqVvy3xrPEjjjQ7viiXpwcmwcNf83CyG1HzwqItWccbA9Lr5YA8uXkCKfNFDOnY3gn2MR42+HlUC+jico2844KmJHVDEeLNHXNpWiCFlCe/gRyfDhzRxq9CzxXi4SFiG8HOFd0gQ9leQtIkWPAOo5VEzPVhBLno7qnzzPdbPD8WPkdcQaWOdV4GpG7DO5TT0Q55S/GcEvehraAhByq4a/+RkknSLyA5OhzBql7oya1VKYR2waX9GHIk08RgD7nvL5mX3hsZh1esQmwnB349TaXBe6+uoKzsBbO3T46cdZhX77e4yJhezyqh1OfbK68c2a/jcEvwUBhDkazPyN04HHnz24L/nocRl+anvyrJbuQcIZ0uS2QeDS6t/YU+IZVIJdC1SP9Yj4U0FkVh9C+xg5F+cxYwqJZ7yDISI6c8SVuiOzsM1XrOEagcuwqZbI4WpH6SCG4+4wjR684W0lXoIduxbZk8Ry6FyKpKZhPfCcgkH6whXnQx8lTJVsnjXLnASprwcM60OTLdyAnSu8e3X6cYyHN7caGea6ng+YMSyGS2HUN8OzjICUyOhOtstIdYa3Pm7QhHvMftokM9MHLqlnnB76nDo+P3dM0QRywXkw1kGjRXMaK2Pt7KJHhWNrQIcmqXOj8+42BuIB3hjLppgiOys5oeGnvFkdB0tz05RcSBfNikyNkUkUKawjxA1dQ5cnXgx+esdx5k+ydH3jYvI3K2VAky16gEN1pIDqkHps7v6XtIPZpPRWLGxwLK5yNBbqo7mJwGWQzdc5FwpMZ5QKTlwwQ2zlOOkChKSbB4IKgnJ47kO3lSEqmTHIinU4faLpEwMc2Bxs//GQmeok9UEoiuCmnUFYJryBzZV8MjP16/CPn+mrIkfbyjkM1izprxY2KQuTiNID3GFnPXxPtzGYuxOJr+WwpBf7dO0fbO10h+3woOvS8MIg85QkTT64Cau/gRkEq2LLjaK45EPVEwObpcR4IVByPznHPkWu3nBdcxxBFJHi9F8jCbFZRqvufIVGgRcb3FCLJHsRLs9focEbPZJJDOrYIa9xiJxBALGap0dGLu6sCfq4FgRxBulSPyznLSk/IcLKDwVI251r0XSVbNOcIVx6PghftzSY53KwEn1g/IflzBIE9zvoMwn++RM7okChmc7zNgy9WJOVtdlEiNJQVu49FJcPWlFmG+uHUo/OlBcN1A6Unb+yVEY7yndt7vJDwwaxFuDuM6VSOuk/Fs00NBxSPzCsaROBHnPjSTOxG80WSlkE09lIHawx3zrg/qkFUjxBCpQ65bl2XfkHOOTIjTiU5tVJ9lcp5NE6CJ83rH6aItUSYJA/u2PiAn0ZclUekLictU5Wt4tyhJ4UtLqG7pCXm341Ii+twcg14nC+bdDI1fz8ckhaiOhoKxDjgizp14AI5Lx9TA13hLVhvhAUmCzoLnDdEf1ClhKv9rEPBPOIImmWr+Nwj4cyjExxH0Zy/gVyEom8/P9PAccqR4I2DmK/a3I+jbDubTCxjMHxxhEh7B/OoI+pUFfBeCfrKAbwR8ZwE3+5wj3Vch6L4b9R8EfDuC/toL+MkCvu1gvhDw7Qj6zgJ+CkHfjqBfhaC/DoV4O4J+FYL+ioBvR9B3FvB7KMQrC/hVCPqdBfwPAn6ygL/2Ar6zgJmo+v/FDuaNgD/tYN6OoJ8s4NsRtKbJhW3ntRV8EPBtB7NRlub2Owv4sxfwH54F/M8a+t9FwFcz0L+lF/B3F4JajZ1Cc1lxZMPpUyS1XMRwM3xVcPRaSEnXA4XUFfbIFs6gEl2YhJAcXk1o2kUviXs7lFDO1DP1DvipkvRAT1C0LUe602kpkza1JzzMsw6Ckz91TKZN3ULLQyZqx8tXoeVZqKA9wo66iHGE7If1EYpiICFaRpFERvki5OHg5Mgcf5lIpD9pJWSVy7c3WIYBCWbljYer4UZw1icDE+uhDSFrBB4K3CxUkpuJRhAG6lGwB2OQyfC50CGf4j3yshvfH4xehaUtWQvuas8c4jmgQNuOVebeF/sAywbKoODoRr0GnRWyPLysK7LsQJ3JRcCEVBx5c5dY1GaDMxA5KzdQsjVBtnhLeThtGx7UZa8y2zZWHDnPDkBDTSQ4xe4i47mBTWj2xhG501HUYDoveuiSxwpxTVw6xEWvnpLHYkrNYMJDCaHiyF5vAoTcVuNSezzLCj++oUG9e5ekZLZk2ctYbivY1zkFAiSyoMzmfJfbA5d2ogpzyFurFazThf++f0paJyN59m8ZCjH9zQh4ve8MKDYqo07y2HLcbi4n6MiSCc7T4hGqqvMosBCGGfLmd450TpoCpIJ1Zc6TbQNS4OMVKizW1FlWO0xGbqxxhALGPOvKEZHTWwLFEaXUvpvbiNwGOkcoTlx8e6fMIXZbJVBKVUHtdupIxLAeK2gLwRdsOykNEl0yE5KTUArubMKR7rDiCFYY45K54nojksFmJEDkBRlyRb0qieUeHWixx5Cz2O1Kchktefg7zTiiPtIdR1pSARQlPyUnCkYKQXS6glzFqeBYamWQWDAZdNjPmd10UUDsQjehjmq+//S55WvLW6aQLWmJ7NapMFkMHktoJ9uG2YfX+V/t2IOEMo58Tx4dkNHQ7aC1GT//bSSlBI12FY9GAr4/8bIx+PanF7i95gJ6wvSByYOZO6izaUzdQpQMMpk4PLx8SBfkolOZkvbkulA4F3592yVf6/p9Z0E86W7UNR9lQ9bmkYfDmhsLXnfh5+O1pg+5lOw5jjz471EeRxXEZ89nbr2a/blC0MlYHP9b5gJOfrNO1ai2oFjNVOq1tmKQhxcmEBKFx5GDHSeTenRqIHiKO8FxbKUkBzpRIRiWA0ZXTAHCisMY6hniiNRdVj1ZTlXgOkZO1DloSkCEaY8gn53W1BZiwSFzLRQgXwo1o9AbPTkd0h1EWnGmjtuxiDzR4ga3+R2YK/SCSMoCa5BMEEX2WHs0JKPRAhjd69QLrozfY4vxCNwhO1F7Zzw44siFBY1qHAXnukpkQrbBFsrD8YwcNyINsZl4gmTu8P1l6N5gph5CKLurRt3T5JGS5ITGUFz8o+A6Y0/EBDkIovauCY7y0iXlki4gToYgeA8lUomiLnLo7HRHbYoFhfjh/AChR47USV/9x/XI7qBS1oS587HuEHReJJA8UxM5x1qQiRo/xqANzjtko5uokLpfP8DOqMYcx+RIbEf3AlLyAOSJw94h4SjQoZZPZ+TZd67bHb0eXw6gK8GZDSEgz/3kCZ28XzFP3iwbgvLcALrfDQQz5KE1oY49hHaxs5ETAP1jPetcp6Tp73pV+acRcPknRsOnx4Z+9wK+C0G/EPDLDuZdCPoZDf+2g3kXgt4O4/P3UIhPL+BPR9CvQtCfWcCvXsBfh0K87WB+RcCtcifyUjy0yn9xBP1PIejHEfRdCBrndYi+egG/CkF/2sF8soAbbbDQ8mbi/cgCLpNp8J0FfCPgr3YwbwT82MG4fnr7ZAH3RlBwJBvKox+FoElgG58sYK7P1ujXXsCPHYyySq8/hkJsUZby+8jIPgj4nQX8u17AXaUZzTLXFfG7F/CnI+ivWcCPI+jPQtANOnDk/ici4OT/BgGlyXT2b8kC/m5H0LjgUhb1TyI4B18IiD9aVFBeei6Np0rcEqUtbQhXI448o0PUk4psGLQplwpH8DnimZLWQyQxjiAtfnIpkO8GVNpyRx04PyOyHWxkSPOKI46zjFPiptoEcrTVBW9eeyo2JgKXUSk6IK+vzpgI5cSA0LhNBethxhGZlIsS4gY05nkPAYhThS1E0fpI3dgLOSK2QfMaCsGlqVrigKxDlUB11bbMO+kcwV5jK6CRLI3ZBOsB2d98Ht7dLhwhN1osE2N2OMPtIW85gsaoIWbc76BTBS7Vdb4v8S4tGmjsgc7sk79yePjcK1A9jxyRpzzkJe6I7fj+hg6ylxeO0JWaqlBqa/6QqReYh+OoCSFetFyq+3tSEsPfUojnUy61Z2PY4MMp8qCbSyfBE7d9g3etNoLS32PqGo+HRLZdsQF2m8kCXWMeKmTLeQrVGWHBqwaaRFzAG0gnsYVs0zlz5I42NWRFuBc8a8VDk+dG5cgoNXdmYv/Vu3jZriDxsgc1doD+nLRKk/n4fyyu/odkAX93Iajr7nzgFypD9oHviCzWmQ23dZMxF6GbQ9rt8d0LlwveuLMbohWlBXk5jJh7OnNk7LK4gM64tsyVlGlJBqvKhnI8zAQnxNuUdHZcQTvOc+TMRFchBz3OoAlTjkDTcuxwzK9uUF3OFXVavwoIHky3HLEOV8GZdxK/R3bTEFhZ1XzNPXcBuV92EXSzmiPPbsoREQWPCRSxlAvuOPY4gllZBCULMmpvnvstSWZtAcVdvDH3kVQR2UutDfVtXQn2oOAIOr9Ue8jsPBdsQqc9Ec0HX0OpXjLnPAWR9FfzAmyt18huHNcgun1soROFG7Jth28vWJgbqPGke1lRTBtydI4xlP0ypc4k8RqySOIRsFHIrwfsOIJuV6M7RHODI5/d2CJx9UcKaX+tkLvJ+TPEVpYnqKoHE+xa4Eis0csK6ngVIfcicASWhlOO1KMb315bSECqcnSB6j5uqOs57pagx+ACmRimyBuElUTElcsgzGS+ZoeaE5HT/fiEmxmGzIlHhz+XBZQkQfiX9ALK4m9eU8YIcSTRDhp/rsn8OWbpC/6bCxJ/TqYxVYkmhgo0+pTrjL7Qt0TGtQ60mi+RY0WRTHrMEam9zTTmQopSQmP5Ah2968w5FTqQo18ChA3dMdvaiSo5n8slxIrQI8tqSEr2smNCEk5N5uEsNUjUoieUzZEyL1VFjojelt/T2cMU7HX4DIikKntgQWNQu2OGQzbSHEHqH7iOrIE/16ly4DrqxRzR9Jo1xI8NEzLpypGrj/OARGfJh3xo8L9XNJSwKApc99rizBEt4jq0mKgYstkKBOe+mvfY9zFAfiCU2kqNRJKm2yOkbm4gbx8qEpHaRQ/FDVRqkykVyXzCdbCdXkGwLxeT3+MjfwbhlnIAwNHLJRdvOBI2vcPsfYpFcixuW7CiHUfoS2E0pKuuMvi7nDJnYwgRqfbaGBJBp9TrUKyS9X0b8vPzTOpQnR9PVeUJaL726o28xZioDUfUVuJxh1tczhE5mNYN/EO0FLxTmohENMo95JHo8e1P/9ygFa5Tk/+5YeEfgoC/Owv47gX8ygJKuuj+6AXMlmP8XQj67gX8mQX86gWM7OdZ+Esv4LsQ9L9HwE8h6FiM2k8v4E7JNunSjqT077OAX72AtX0L2Ndo+C87mE8h6DC80l8R8MsO5o2Anyzg2gvqTxbwMxfwXQj67gXcWJc8+HtH0K8s4Nx1uo8j6KcX0FfU5196AbvBcE2Pw40pf7KAWVpf/5IF/CDgZy7gyw7mCwG/HEF/FoJ+9QJ+FYKKLJL/vhD0g4DacStqxWkSon9uFlD6v0HA6ZQHrP+SLODvDlez7byDVKRr5ka1IJHHgt75o9nTmLMK05KsRqoP0bbm0qFIOpfawyGHfLZcM6edJ1vSvQzY2YVwaVxEHEFOxsGFYnfbC/a15ciCjqoC4cM/IZdWMZcicT6EfL46C85ys5dwsZqIUPHlS92jvgqIYmsuX4+XOTLJ9ayQ8aLugRm9juzBTUjJbLx5QDbBJ+oWKwVIp0EH+TrdCY7v4IYM3GgHjbHY8+25L7dDsVkAj8K51LVd3JP7HXkQd6cjtYPtUyXduXCgTNUd80YDJhHdCTS4jSJ+/v1wJmL7OnlA+hhxaUP0ybefiGuolxI/H8lhJSly+/DKuLjMm14QR1RvC8DI9IWgE4Pvf94nkMH+xJysWPHwEaUcQevrBtlMXWyJJslXYM+EhzazadRgraun0Kg3juTqPgEynk5O0GTlgnp2RrekaosKum6wpm4NsCUkCw6QbzybOhZjKgkm4R2q01lFdnHgoUyJ04gj6+WJ6Nx6BGSybrYQ+SeRGQYR/1yPxXQ6E/81djC/eU3tBmYMqVnm1E7zGSZzM7tCUSQFvyeJx++BXct/Q00qqefbEr8HznyN3aZpguyMTVWSRUu+Bh12p04w9hQipy5HkOmu4PfEnCPf6Rzf4TbEBXP4jReQYT5ogVnnTPAWyN6SlpoPaISII9YC3FcvHEegJrYiZF/UV45BHXHELNJG8FKpEgk5T3PosoLzkT7Y9uSSP+ZQTZqS2uPrLCCtywW9VhuOWO3tlhKlnLZQX24N8thpJxPtwZGpi+8189Bz1JDz83KGZGCU1DFH/PyPQSVwpAw54iU5Dw+dliMae0XRtn6pGtJYugixV9bMva348dLhq3cQX3rq5mtPJVVn5tC0DUfeoDsopN6YM6jGHPlsX+cIeXq2IrCFVAoO5suPVKJZQTxc35jXrfkzh7UPHbJqwhFvP9sZxLbbPXS9Gws21acGeVXJQgioEOxedEqS7jKOeMt7+yq64wgtGTr/e17z75Ph3iDacVRCvZ6dkVeJHNnPfCfQKWLM7Mtm3v/BNTWf/Y+9gP8MBJz/7r6leDfn9/jmyHXjmTxkMs0mM2iWjD9HnwF9WRLVeyiXDSCHID0i0/vGBt3tkeCxZJkS/yxr/Dfk3/fkFhuExVEJTbgymLd8rBSibNUAWGOozA0vBr9nOucIt5iI1NQHYyD5QYygy+8OdZ8XgknXh3z/Crao0zojvj9RunHkO3Jkqjv+nK4nL6Q7VTby6k22JbFVH6HyePhpG8Y5Jfp20kGGLlRwlVAMyH3Pn9PJaGcLtnvbKKQ/R3zNTRVbcG/PSMFUXEwhaY9cZ8WXPcRuJAI0oztltmc2EU6mRgDp4Gwhu4lxRGwpcvnxehZH5o2ekpVi8zXzaDXq4J1YkkRi8csyiR/PuhhJ5DROCVRdeqBu+1xx6L2xKdyazmdOp5ol2Y9XPpx3VEOujUwgyqpYQbaKbORaiEsJ9noMTTC2kHPx+JrTE7WGYuXz63W/8ziCnLox2FGwZc5V1UsSSMYBYl3YCk6Wct0c5vMFVAMNMwcRyhG9cQy4BdeL4Cjb0Z97rTKdjn/ba5U/bgfzm7OAvyLgr0Mh3nYw7yzg3jGx/PeOoHnRUnQs5EnwQcBmjq3/BgG/7GA802g+CFjQi/MDAd+OoO9ewC05bJxlXpDTXwpBP3Ywn0LQX+YC/m0W8FMIytWgWQbEqbRoye/Rr0LQX7OAVSn4372AZdl6P3oBw7m7+tjB/JoF/DiC/rSD+RSCvhGwyNH6L72AX3Yw717AryzgBwEbRpwfdjBvBISlFXwQsETJlX0Q8N0L+GshaNVhR9i0C/79sHDmWrE5mj/sYD6FoC8E3AZGkf4jEXD6f4OAs/lE/HfYwYwE4TdLa9MXT0h9bUO9pZ8CSbgIQec1QJ1bZioEbZwrR7j1EdmSuSxJFGwqYGi4YZ4yehrEbRdzyDWRS42YUJXMWz+ACMUqdbYNNUgSAYZbJp0E94HPKpE3KZeKVUep2138AFtnJEG9uXAkizouPYIWXjlygUzpYpEERBc5YnYr7Uzte0ZFsk/mIj9emUuRf4KIaDOHIw9J98xp8lQi4bo8Qvd4OWT6C1EkeAMrSJ2BzsPD+ImJfCkCiB+bE7NZcXZImPHjzepqz7xwi7fkpmID0tgE5jXMV7B7WfD9PweG4I1Or56IRuTho3nUkNPG/HhG9uEIpUU95i7WQkkmtkG5VI93gj09pQ05HaIM8sOMS+/lKmDyrCOOnPJmSx15vDAIcZX4ZQfDEXV4hR7fxtoA6gHaIO/hrCLigWbw8HyucIRUmUG6XODI3q82gm2h3iA6fyrDLVK41F6xEJA6uD+hDhZH6ioXjqBtAwzaDERkXbpHw8PxVIWWNRNKb0j8c3Yws7n0P5tt/0OygL+7uFotBwXcFl4heLt8n5LoYqaQ50LJHHVUG2Q0jTuIp+OKud7ZiTjWiyHkfs6YO6x3EeGh0RiaRflA9gD2ATkeLgnkaF4xOzM5wmXtkSPTva6QLdx3fE0o2Qja9YIj2tidRMRH5gQSWDXMpeEeyKDdcSSTvZjajyVHytje3SGd6h11bHGvkjEa1VBHTUvt7rhTyUjdL6BJ9/z4xOG+J0JwbCBdH/nx98RXOAJVT8gauWXO/ugZ5CySBLrZoUUO1dcKSdYDB24PsxJc0+IIuXfIDNLiVjNb274qASK+v+hqd4LT+C9EHCxnPFwUORI6xk0lLIxfRXXrJ/IyY8/DRzFuIJdeWfdk7htkEp4V6OimZO6WVjw8Xcc8XKVjjnyPpCzJkUMjtDe/Qfbx8dwSc92aUAw9jszu2u359R7ocDsOGPWKeFqS7SHuoT1s+Pn2/U4hgTCq+KPFv1Nv4lU9wcmlgvQYFNQxhFtP1vmUr0E8NZHnnjhS7va7IXS7mHFk3qrbP7imZpN/ix3M77Yte9ahBDGxzFfWadWTeigSKEK6R06cGw2JosKE+gQU2elDF8m1CH2g7mrNHHmUqGQYNT5kEjMF59GZmDweogC1k9nU2S9WItGeKsf6QtM4wt1GKXmKqQcZKFNkTDtLJqs6rbmO5T61t2gkkuXMUKAWaxfZPh4bpBXxGIrn1keuKDGRnOdRCEXjesgFPROJUtxtqIoLR6Y4Y0BuV2EK0XxkMVtSiUpWVGqgpobHnHG3MYhfRg/oDkuuK6BxDX0+SwIRUx3maltBIgYOArjxcJ3aZXdR8XCGOdJO9i5ysqupkgMqMygFzeUIpZyBWAd1BfE2PFMecpoOUSu/gVud2sjealZJhmfQIVrAiXpcYrgujfn+sqq6Mif01g4hN6+DSxfogi1Lo4bIe38NsXD3mMf6ESbeqDxzxB07zGmrVUrmYjOBTi986pwzEhB0m2BgfcIR07mutkR6iDZkOToIzv2YKmR44QifqLcNtbXWAAKNE/LvR6HgWBX5c9Uqs7k4+13F1X8aAVd/Igv4GQ3/RsCfjqDbAK2NTxawHJ/NHwj40w7mg4DvLCBDKf2eC/hBwHch6HsoxNdo+K9ewDcCvnsB3wj46QX8NQv4HgrxhYBvO5gPAv60g/kVAd+OoJ+5gO9ewPdQiK0/GgdfQyH2mwVWl8Kzn/O1FXDkO57XzlJ9mte/2MF8IeA7C/g1Gv7LDuaNgH+bBXwj4Fcv4DsL+BkK8S4E/dtewL8MhXgj4M/R8J+5gO8s4BcC/m0W8D0a/tsR9IWA/9xC0P8ssP9dBJSF0f88cvcfkgX83W9X1/1BhGy93jC3OHBkuPn3MWT4rCN3VI+ACD4PT1vRPTJ3li1l4tEDl6pU2yLnRlcBD2/9IbSDDZfS2w45BIeUf77uOdKNciEl+Tldc0TyNeo99OerR0DZAjMCKtgnsZaw7s5nUI6so+Cw6CkRNbnHEBnnAbKW3rMhgRvOoIOI8nCsozLZi3QMaS1ozLke+4YkqnyH0IEDsm2WKeTaBRpEWqByJFxwhD0FEoZ405yZjZYrjkzH+gpNXHIkG52TlxuhH756IPj36ylWyT6Sefh6bnXkGelBxc40nEIVHi3+96vHwtGCExQUNMFeHJlMav819tuIfOpGnKkIQr0JlRbvBftCU5FMJ04BmTfjxzsPEA9Fuq0L+bbbIbcyFxE5rlTGQ35Lp+7AUnr8VFQeWugvu5pdey5Juj3YcOu9JXMilSPe3rYfkN5WW+bFMjhkcJd1qEvdEVz+6EpJMGUi3CzxKLhTATdEmfc8FDDDETXOui7x0EDUIBPGU2r4tvjnCmxkYSL9W7KAv7tvSdAqDt7SuhRsLl48fHSqChKdcCSyirohg2DwhPJEb8x1e4mHs4nEINzKKXNmybQncMlmkO33T+Qmza0heG/mkEinm+CSrBLJ0Gkl6OaTG3JyfbYl1I35502j5GvALnh4WmSvfk+3ZW6mcQStoqXF1+g1QV5Q7Q1y60cjCA+HO/Mmy31EIrjceXiNOspvrorfY3iPoGLVjdkdqjHpu2kPYXWrBE+RfCDVdTSG3LT+n+rOpG1VJGnDP8iF4OxSFELBMRQ0cwciU4Igk+iv/0Lfuuq1T1V3b87pr87SywFIM4i4iYgnagpPvWEMRvC4YjA+0PcPehchPLQuGN+VQuXTu1PSns0nGKjHUnBHTCl0Xx3vWN37jensOSFk0yXkFBODkNSYEjLON4M91hBJqlP0aP2Cx77BTBu+kLcziuGxpvPzV/5NOKeeTeF+cmlhxPJCYucZHwOaD1rfwiakreYzDqexwfAq326q0+7lCthZSK/dViwc/Wz04dAddPAq6lxixWZgQR+gwjJ/NiZ7TpYKHC2jwrB0MuGwdKRBUCdPTJcJhc9DyYih3cpn6DePWHJW2zH/hTY1kH8TOZhx5yfblD22ZhgPCq7yZUn3QVMtEdO8vRZsc044PHsrH+O4OkqOYRNimIUI0NrrhspOxbMB66rQfVBRCFHMQ9IAnJSXKmzfJpt0TRf2vHzi7XI+qKzrXtfg5IRQ4XbREqfuniHcU95BMY0uEr9aXRf8wJ1jjMnZdNLq1Ifl2pi8MuOX11xAy4XtysowlsauYBe/y4FrfojltLRNFk/Jb7SyTKM9qxKyNfOjDPJg3EVfqV3JqaY9uu832Qhv9cMVDjlErnk9um+H160j2VyxYghP2RUzqLlwsnAja4+2/sSc7c60pz36PXW0vmM9DF2VReFThmUhGxj22sfXIJc52cD53MVi17GFnc2ZDueefMaSrvT1WMbsgzrRkJB5F6jOyVooMGE9hfzG2hJ8b181eGqEbEkgLvS6PjZwcdDDIHcdiXUH5OfsyFYwmpsXsqn+VQc9ZRu8Rv0N/T/eIYY6L8nP7/WtcPJunJFNq+Q3A8MQbGJZY5DyMsPg5oQqD+TTr3tUOZak3n/tBfyHZAHH/+NewDcCfsjBaK1s8TUU4qMX0PfP1qci6I+FoG9F0I+5gP9BEfSNgO8s4I+j4fV0LY+/EPBLDuaNgO/R8G8ENOpILr8Q8KMQ9I2A/6EX8K0I+oGA372AfxSCtjuTz0LQdxbwPRfwoxD0r1nAifeXQtCvXsD3UIgPBMRAj74Q0ChlQubvLOAXAn5kAb97AX9UBH0PhVjeR53xhxzM11xAtsDeHwj4IQejKO4/eC7g6P8FAQdSR+7/rKervxsCcqvoYm5EusquG0IGth8NMBtme9O5RBAAS5sQc+dASNG/RWtwV2aN4dgiBDmuZoQcy2CKyUThKhOaGkBnS6438LyNxDovRUxXL8kwXWNH33eiAOZRs8JIn1im7cdj1DZrRq4Y1luT+XOhwWOQCix6Zks6VpvZGKznqo2xPbFU5kmxBhONUfh7Xe4kZ3AKZAjk8QPT+XxlOsvwqMOuUvYYijUhaLTu6DDPyzneGtUkpD1HLnB9FGAZtXcS141ZA920CPE237yGVNgxIeIicNAv8r3E29aIa/1LOsJad08SD5hYQ/UcI1adA6rOoLYUGFzOO/Tzx1li94mlQfesnTCaNiuTjdtWH/ROdsMSz/R5u6UiJIl1JmStDckJH/cMLLVMMHY4HW9aB42WzuIZVnpN67u7UejykFMHb4t8ZtoLRwTQUgnxrhUYJh8KhdZb1kwK11u2aXeEKIHPe10U3enW5Pwo9+E81VP0rWVXHL0wUsDP+oSManukWg8l/mVFa2RT3c7vIgfzs4urJ09oMPEfhEyn8wih2xg1luqhUO3FztUgmdx6WD7rQtipbSsQzuIUs3mSCJZ5hChD9zTBuiok06n0lQLP7JFjXvcJcfqDJYW3I6L/zNHo9+Qy52C6hFhlG26q3e5yDRTXm2DWhlqw4WApg3tPbIwomlXZOXcyWHmdAfpytxGOtBs2kDqDJ8Zy/042Xw/Ib7UOZDNzUZgsx8ICO74RMkpHQrpmeY5heQgpPL2d74Ib56EMoZ/keC13d5Nt5bkLh3VINsWqUrWPT2cMWssjpLz2KtOuHweyYdOWMTvPHoLHjhODFnQ1en94V/mBETKqK7AIcSPZdJ7+CmF02MhYnfc57emskKGWTjpeJykhasqWGkjmle5Bp0dJ4aZpkI1294SoeCEkjTiFmxAkDqZykZtM7F8IXHZcvM7VRPCzT+s5iaohRrNNIdmzGyHdIKkehOz+Q9iDNiH2YtB5YG4+6f/cpgWHRZP0sD5MbZUtVoSQ4jpbYJY0r0JVXP+yxypkU73R7yIH89N7AVNljaV2dwSrJvEaVqViY7aSdyZnjJDGO99vWDQuNx0zfFq0h/0Ej61sJdhpb1oQbLMaRSc5q1xPCckul8sUq+GIECmeyzpcNu6I/NrIEmxhzRvg07jB2jcUyU62LABPX7fxpmm+sPfHVIHlrHkNOkkvJrdXC6T3Q9rD0dlXnZolGuzmQYOBv/NV1utc+5C3/RyzhUGIVg7jAITU32J8kc6qM82vHMj8yYaLhL4/vPdkoG0+xfTR84SjiSbWtqdXYWcvpuM9u4kOK3yp7m4NR/Dr1bO05XY8xvhwvQi7/Rr8MrjIffSD0jOduCU4bAJC5iy7MrKZ/imD6KkpGAyss+RkXsqh3w0SLOK5afLpKebwWKwdDKU8NPmqoetrb30Dy0tJfrDw6HznG7bGW6bQeqz2V0LiOMjp+pkrca+UZFjtAPDWer3v7royrKX0hAEzUfBJTn59rOoF3ircm0yqEwRmFwGm2pL+L32SxFDt4wdmehqZ9sSl9f5lNiWP5d8FAac/OQs42U3jXaiUTDVWbWi+soC37GJLS1Obxx+FoEZ56ay/CkGLaUGf93q98VchaLTaWJ+9gO8soNFiTJmqA2P5ORreOMTDT0XQbzmYHxHQ2CwJuf62F/ADAd9ZwGLbOvybXsB/nwX8QsBvRdDl6PYqvPyzF/BrLuC3HMyHIujHXMD3aPgvRdDPLOCfo+HfCBgc9Ln01Qso0hb7y1zAj0LQfdq/fSLg38rB/G0W8KsXcJVdJp9ZwG8E/OoF/FYE/edmAf80kf8tAso9qfOzeix+t7mAcmr2CEFs3eQus2QYua8ei7K9l+x43MmgddMjvI5XhBR5PeOQL9UGi1rVJTviUQaTQ6Ni7NrctHevLFTZf7XtF7OtsPWe2gfPj8l1zDJCIL45ZNBhrzb1W8cSdq2NYy2JizbW2mYrsWAqrYEr0hXFuNU2j1IoaZBVroIpMadwiqO2hoH76pWr2/R7m20zBs/pPyicna4kB+LOGjpaYGIkxhtCuBasobfPdAzimlzbbv2MIRytQgx7KxT2E6I+7DsLgeF6vVZ5+25xME6Wi1HmHVSOm3OgiWrXwqo7Y6Yj9wjh7pgdsOAbpPORCUkH6wIx5plLrkql0GTSUzgm3Xol2btNR4HF0H0plpZosoyrHJC5LpauszS55PkUapz0K/padDDt6ZMQEJ5jDZMNfz29vtD5VZZwMZssZxIjTM5ArdIOIaX/QsheEMPjWR5RYGoLZ6OS62WPRR9FXG0l27zQ8Y+vsdcUCfTEKZgfdBgcFRPjOx+bp9ErS/mrXKv8qq3+TRCw95MVQZmfyFieWE57bDaKYb1pPbCMvELiql1atCfsId6SRylsWBCyHCZNjn6XXYXjuvkaJDdS0eeBTDZlEAL1F9MK0/mWECee5S4UU0/BQrRL1TmthhmEjadhbOxy1W4ZfQu64qCiaOq7YLdzoYHJBmfMorkQ9tnL+8AmtzZmXvwwbbskRBP9sINJPW1Ux5vcxlB6c7LZ7YAQ7jRfxbDYHPuYei8tFbW/amDFHm28Gm5jssYrFBjFRoXXWm9U3tPmJQxvjwSTalBK9ugwIpsdeAsMxaI2uTw4INxw08dY1Z+CxanTwLHfXVA4adLxhymdXz19MCQc7pi8DosAMgqFMd6MCEGt3lqB+Wq+wqqTFKatoYOQtQ4aRp28ktilM+Cgh5fhK4t3V1l3/mxg0L6cX6rHhemEBiHnTBuEGPU8Wu/dc2iBUkELg+OppHCY2zLc7pcO3uLsKfitm1twvUMHr/f7K0sYnzM4isuI7pkbwpHOItehm2+XdPxDSghrjX+lTXX7/zUL+M9AwNHPli3bqusjZpexK+xpT5NhFjUR+tWI/FQQzWPwvImEAmaOcGb8GUCeSDnytLVVbb+tNhDkWQ8jc3MRbDAnpDCPCWB4X3gms3yZYrXsNsVsujlJTjpZ6DAysgGK/VRV+SbslWAVmxmW63VA+1IQEg3O1gYTdeCrvKsQIl6rRMdq7waqY8uEMKY07hHSqYHKZ0P6vdvmdX60s0ymy4SI4cmlPR4nF5W1svkY5A6QH41sX+JOiyvArClgcg19wbt089AgcV8qwDEhoiYdSxBnToh3lVyTjQZ1oxnRbYbpcuGb9mV4IuRSbgpWrdoXzjCTxhBk8RF94jqVT4cLDZZLTn6xsDyV1VWaQWYQIkdH9SjsuUR+4ZKUAiPuRaZTamkMynZ3oOsrONl0Os+gUf0dxkUUSPZhzxSozoqMfrgjZOUm+dHr/WFgWu1pverpYg1jWfIwvDwPEvNH5Eej1VrC7GiYEns+QIYz7Aqs5+VGtc/Trg6E6gMMwlSYzmqS/rKe9YHcHY5+FwT82b2AxFfRVy/gVxbwLQfzhYBvOZhyvL7s4qaz/0MR9C0Hk7r1Sf2YC5gx/ah+DIX46AV8zwX8QMB3L+CPCPgxGv67EPQLAd+j4SMKmMyPuYAfhaDHSg++5gJ+FIK+EfBjNPzHUIh3FvCjEPQ7C7iI1qfsoxfwIwv4YyHoRxbwGwH/RRH0lQX8VgQN8/3iDzmYtyJonZn+Hwj4XQj6IQdz5YX9L0MhfkDAr17AVhSPvxRB31nAv/QCvodCmGI/+fuhEP8VAT9f/B8PnHAg</prop>
			<obj name="TemperatureLog" class="TemperatureLog" version="2">
				<prop name="Times">TEFSWgAA6MEAAIDovNwAAAB2AgAAGgQAALQFAABOBwAA8ggAAIwKAAAmDAAAwA0AAGQPAAD+EAAAmBIAADIUAADWFQAAcBcAAAoZAACkGgAAPhwAAOIdAAB8HwAAFiEAALAiAABUJAAA7iUAAIgnAAAsKQAAxioAAGAsAAD6LQAAni8AADgxAADSMgAAbDQAABA2AACqNwAARDkAAN46AACCPAAAHD4AALY/AABQQQAA6kIAAI5EAAAoRgAAwkcAAFxJAAAASwAAmkwAADROAADYTwAAclEAAAxTAACmVAAASlYAAORXAAB+WQAAGFsAALJcAABWXgAA8F8AAIphAAAkYwAAyGQAAGJmAAD8ZwAAoGkAADprAADUbAAAbm4AABJwAACscQAARnMAAOB0AAB6dgAAHngAALh5AABSewAA7HwAAJB+AAAqgAAAxIEAAGiDAAAChQAAnIYAADaIAADaiQAAdIsAAA6NAACojgAAQpAAAOaRAACAkwAAGpUAALSWAABYmAAA8pkAAIybAAAwnQAAyp4AAGSgAAD+oQAAoqMAADylAADWpgAAcKgAAAqqAACuqwAASK0AAOKuAAB8sAAAILIAALqzAABUtQAA+LYAAJK4AAAsugAAxrsAAGq9AAAEvwAAnsAAADjCAADSwwAAdsUAABDHAACqyAAARMoAAOjLAACCzQAAHM8AAMDQAABa0gAA9NMAAI7VAAAy1wAAzNgAAGbaAAAA3AAAmt0AAD7fAADY4AAAcuIAABbkAACw5QAASucAAOToAACI6gAAIuwAALztAABW7wAA+vAAAJTyAAAu9AAAyPUAAGL3AAAG+QAAoPoAADr8AADU/QAAeP8AABIBAQCsAgEAUAQBAOoFAQCEBwEAHgkBAMIKAQBcDAEA9g0BAJAPAQAqEQEAzhIBAGgUAQACFgEAnBcBAEAZAQDaGgEAdBwBABgeAQCyHwEATCEBAOYiAQCKJAEAJCYBAL4nAQBYKQEA/CoBAJYsAQAwLgEAyi8BAGQxAQAIMwEAojQBADw2AQDgNwEAejkBABQ7AQCuPAEAUj4BAOw/AQCGQQEAIEMBAMREAQBeRgEA+EcBAJJJAQAsSwEA0EwBAGpOAQAEUAEAnlEBAEJTAQDcVAEAdlYBABpYAQC0WQEATlsBAOhcAQCMXgEAJmABAMBhAQBaYwEA/mQBAJhmAQAyaAEAzGkBAGZrAQAKbQEApG4BAD5wAQDicQEAfHMBABZ1AQCwdgEASngBAO55AQCIewEAIn0BAMZ+AQBggAEA+oEBAJSDAQA4hQEA0oYBAGyIAQAGigEAqosBAESNAQDejgEAeJABABKSAQC2kwEAUJUBAOqWAQCOmAEAKJoBAMKbAQBcnQEAAJ8BAJqgAQA0ogEAzqMBAGilAQAMpwEApqgBAECqAQDaqwEAfq0BABivAQCysAEAVrIBAPCzAQCKtQEAJLcBAMi4AQBiugEA/LsBAJa9AQAwvwEA1MABAG7CAQAIxAEAosUBAEbHAQDgyAEAesoBAB7MAQC4zQEAUs8BAOzQAQCQ0gEAKtQBAMTVAQBe1wEA+NgBAJzaAQA23AEA0N0BAGrfAQAO4QEAqOIBAELkAQDm5QEAgOcBABrpAQC06gEAWOwBAPLtAQCM7wEAJvEBAMDyAQBk9AEA/vUBAJj3AQAy+QEA1voBAHD8AQAK/gEArv8BAEgBAgDiAgIAfAQCABYGAgC6BwIAVAkCAO4KAgCIDAIALA4CAMYPAgBgEQIABBMCAJ4UAgA4FgIA0hcCAHYZAgAQGwIAqhwCAEQeAgDeHwIAgiECABwjAgC2JAIAUCYCAPQnAgCOKQIAKCsCAMwsAgBmLgIAADACAJoxAgA0MwIA2DQCAHI2AgAMOAIApjkCAEo7AgDkPAIAfj4CACJAAgC8QQIAVkMCAPBEAgCURgIALkgCAMhJAgBiSwIA/EwCAKBOAgA6UAIA1FECAG5TAgASVQIArFYCAEZYAgDqWQIAhFsCAB5dAgC4XgIAXGACAPZhAgCQYwIAKmUCAMRmAgBoaAIAAmoCAJxrAgA2bQIA2m4CAHRwAgAOcgIAsnMCAEx1AgDmdgIAgHgCACR6AgC+ewIAWH0CAPJ+AgCMgAIAMIICAMqDAgBkhQIA/oYCAKKIAgA8igIA1osCAHqNAgAUjwIArpACAEiSAgDskwIAhpUCACCXAgC6mAIAXpoCAPibAgCSnQIALJ8CAMagAgBqogIABKQCAJ6lAgBCpwIA3KgCAHaqAgAQrAIAtK0CAE6vAgDosAIAgrICACa0AgDAtQIAWrcCAPS4AgCOugIAMrwCAMy9AgBmvwIAAMECAKTCAgA+xAIA2MUCAHzHAgAWyQIAsMoCAErMAgDuzQIAiM8CACLRAgC80gIAVtQCAPrVAgCU1wIALtkCANLaAgBs3AIABt4CAKDfAgBE4QIA3uICAHjkAgAS5gIAtucCAFDpAgDq6gIAhOwCAB7uAgDC7wIAXPECAPbyAgCa9AIANPYCAM73AgBo+QIADPsCAKb8AgBA/gIA2v8CAH4BAwAYAwMAsgQDAEwGAwDwBwMAigkDACQLAwC+DAMAWA4DAPwPAwCWEQMAMBMDANQUAwBuFgMACBgDAKIZAwBGGwMA4BwDAHoeAwAUIAMAriEDAFIjAwDsJAMAhiYDACAoAwDEKQMAXisDAPgsAwCcLgMANjADANAxAwBqMwMADjUDAKg2AwBCOAMA3DkDAHY7AwAaPQMAtD4DAE5AAwDoQQMAjEMDACZFAwDARgMAWkgDAP5JAwCYSwMAMk0DANZOAwBwUAMAClIDAKRTAwBIVQMA4lYDAHxYAwAWWgMAsFsDAFRdAwDuXgMAiGADACxiAwDGYwMAYGUDAPpmAwCeaAMAOGoDANJrAwBsbQMABm8DAKpwAwBEcgMA3nMDAHh1AwAcdwMAtngDAFB6AwD0ewMAjn0DACh/AwDCgAMAZoIDAACEAwCahQMANIcDAM6IAwByigMADIwDAKaNAwBAjwMA5JADAH6SAwAYlAMAvJUDAFaXAwDwmAMAipoDAC6cAwDInQMAYp8DAPygAwCWogMAOqQDANSlAwBupwMACKkDAKyqAwBGrAMA4K0DAISvAwAesQMAuLIDAFK0AwD2tQMAkLcDACq5AwDEugMAXrwDAAK+AwCcvwMANsEDANDCAwB0xAMADsYDAKjHAwBMyQMA5soDAIDMAwAazgMAvs8DAFjRAwDy0gMAjNQDACbWAwDK1wMAZNkDAP7aAwCY3AMAPN4DANbfAwBw4QMAFOMDAK7kAwBI5gMA4ucDAIbpAwAg6wMAuuwDAFTuAwDu7wMAkvEDACzzAwDG9AMAavYDAAT4AwCe+QMAOPsDANz8AwB2/gMAEAAEAKoBBABOAwQA6AQEAIIGBAAcCAQAtgkEAFoLBAD0DAQAjg4EADIQBADMEQQAZhMEAAAVBACkFgQAPhgEANgZBAByGwQADB0EALAeBABKIAQA5CEEAH4jBAAiJQQAvCYEAFYoBAD6KQQAlCsEAC4tBADILgQAbDAEAAYyBACgMwQAOjUEANQ2BAB4OAQAEjoEAKw7BABGPQQA6j4EAIRABAAeQgQAwkMEAFxFBAD2RgQAkEgEADRKBADOSwQAaE0EAAJPBACcUAQAQFIEANpTBAB0VQQADlcEALJYBABMWgQA5lsEAIpdBAAkXwQAvmAEAFhiBAD8YwQAlmUEADBnBADKaAQAZGoEAAhsBACibQQAPG8EAOBwBAB6cgQAFHQEAK51BABSdwQA7HgEAIZ6BAAgfAQAun0EAF5/BAD4gAQAkoIEACyEBADQhQQAaocEAASJBACoigQAQowEANyNBAB2jwQAEJEEALSSBABOlAQA6JUEAIKXBAAmmQQAwJoEAFqcBAD0nQQAmJ8EADKhBADMogQAZqQEAAqmBACkpwQAPqkEAOKqBAB8rAQAFq4EALCvBABKsQQA7rIEAIi0BAAitgQAxrcEAGC5BAD6ugQAlLwEAC6+BADSvwQAbMEEAAbDBACgxAQATsYEAOjHBACMyQQAJssEAMDMBABazgQA9M8EAJjRBAAy0wQAzNQEAGbWBAAK2AQApNkEAD7bBADY3AQAfN4EABbgBACw4QQASuMEAO7kBACI5gQAIugEALzpBABg6wQA+uwEAJTuBAA48AQA0vEEAGzzBAAG9QQAqvYEAET4BADe+QQAePsEABL9BAC2/gQAUAAFAOoBBQCEAwUAKAUFAMIGBQBcCAUAAAoFAJoLBQA0DQUAzg4FAHIQBQAMEgUAphMFAEAVBQDaFgUAfhgFABgaBQC8GwUAVh0FAPAeBQCKIAUAJCIFAL4jBQBiJQUA/CYFAJYoBQAwKgUA1CsFAG4tBQAILwUArDAFAEYyBQDgMwUAejUFAB43BQC4OAUAUjoFAOw7BQCGPQUAKj8FAMRABQBeQgUAAkQFAJxFBQA2RwUA0EgFAHRKBQAOTAUAqE0FAEJPBQDcUAUAgFIFABpUBQC0VQUATlcFAPJYBQCMWgUAJlwFAMpdBQBkXwUA/mAFAJhiBQA8ZAUA1mUFAHBnBQAKaQUApGoFAEhsBQDibQUAfG8FABZxBQC6cgUAVHQFAO51BQCIdwUALHkFAMZ6BQBgfAUA+n0FAJ5/BQA4gQUA0oIFAHaEBQAQhgUAqocFAESJBQDeigUAgowFAByOBQC2jwUAUJEFAPSSBQCOlAUAKJYFAMyXBQBmmQUAAJsFAJqcBQA+ngUA2J8FAHKhBQAMowUApqQFAEqmBQDkpwUAfqkFABirBQC8rAUAVq4FAPCvBQCUsQUALrMFAMi0BQBitgUABrgFAKC5BQA6uwUA1LwFAG6+BQASwAUArMEFAEbDBQDqxAUAhMYFAB7IBQC4yQUAXMsFAPbMBQCQzgUAKtAFAMTRBQBo0wUAAtUFAJzWBQA22AUA2tkFAHTbBQAO3QUAst4FAEzgBQDm4QUAgOMFACTlBQC+5gUAWOgFAPLpBQCM6wUAMO0FAMruBQBk8AUA/vEFAKLzBQA89QUA1vYFAHr4BQAU+gUArvsFAEj9BQDi/gUAhgAGACACBgC6AwYAVAUGAPgGBgCSCAYALAoGANALBgBqDQYABA8GAJ4QBgBCEgYA3BMGAHYVBgAQFwYAqhgGAE4aBgDoGwYAgh0GABwfBgDAIAYAWiIGAPQjBgCYJQYAMicGAMwoBgBmKgYAACwGAKQtBgA+LwYA2DAGAHIyBgAWNAYAsDUGAEo3BgDuOAYAiDoGACI8BgC8PQYAYD8GAPpABgCUQgYALkQGAMhFBgBsRwYABkkGAKBKBgA6TAYA3k0GAHhPBgASUQYAtlIGAFBUBgDqVQYAhFcGAB5ZBgDCWgYAXFwGAPZdBgCQXwYANGEGAM5iBgBoZAYADGYGAKZnBgBAaQYA2moGAH5sBgAYbgYAsm8GAExxBgDmcgYAinQGACR2BgC+dwYAYnkGAPx6BgCWfAYAMH4GAMp/BgBugQYACIMGAKKEBgA8hgYA4IcGAHqJBgAUiwYAuIwGAFKOBgDsjwYAhpEGACCTBgDElAYAXpYGAPiXBgCcmQYANpsGANCcBgBqngYABKAGAKihBgBCowYA3KQGAHamBgAaqAYAtKkGAE6rBgDorAYAjK4GACawBgDAsQYAZLMGAP60BgCYtgYAMrgGANa5BgBwuwYACr0GAKS+BgBIwAYA4sEGAHzDBgAWxQYAusYGAFTIBgDuyQYAiMsGACzNBgDQzgYAatAGAA7SBgCo0wYAQtUGANzWBgCA2AYAGtoGALTbBgBO3QYA8t4GAIzgBgAm4gYAwOMGAFrlBgD+5gYAmOgGADLqBgDM6wYAcO0GAArvBgCk8AYASPIGAOLzBgB89QYAFvcGALr4BgBU+gYA7vsGAIj9BgAi/wYAxgAHAGACBwD6AwcAngUHADgHBwDSCAcAbAoHABAMBwCqDQcARA8HAN4QBwB4EgcAHBQHALYVBwBQFwcA6hgHAI4aBwAoHAcAwh0HAGYfBwAAIQcAmiIHADQkBwDYJQcAcicHAAwpBwCmKgcAQCwHAOQtBwB+LwcAGDEHALIyBwBWNAcA8DUHAIo3BwAuOQcAyDoHAGI8BwD8PQcAlj8HADpBBwDUQgcAbkQHABJGBwCsRwcARkkHAOBKBwCETAcAHk4HALhPBwBSUQcA7FIHAJBUBwAqVgcAxFcHAF5ZBwACWwcAnFwHADZeBwDaXwcAdGEHAA5jBwCoZAcATGYHAOZnBwCAaQcAGmsHALRsBwBYbgcA8m8HAIxxBwAmcwcAynQHAGR2BwD+dwcAonkHADx7BwDWfAcAcH4HABSABwCugQcASIMHAOKEBwCGhgcAIIgHALqJBwBUiwcA+IwHAJKOBwAskAcAxpEHAGCTBwAElQcAnpYHADiYBwDSmQcAdpsHABCdBwCqngcATqAHAOihBwCCowcAHKUHAMCmBwBaqAcA9KkHAI6rBwAorQcAzK4HAGawBwAAsgcAmrMHAD61BwDYtgcAcrgHABa6BwCwuwcASr0HAOS+BwCIwAcAIsIHALzDBwBWxQcA8MYHAJTIBwAuygcAyMsHAGLNBwAGzwcAoNAHADrSBwDe0wcAeNUHABLXBwCs2AcAUNoHAOrbBwCE3QcAHt8HALjgBwBc4gcA9uMHAJDlBwAq5wcAzugHAGjqBwAC7AcApu0HAEDvBwDa8AcAdPIHABj0BwCy9QcATPcHAOb4BwCA+gcAJPwHAL79BwBY/wcA8gAIAJYCCAAwBAgAygUIAG4HCAAICQgAogoIADwMCADWDQgAeg8IABQRCACuEggASBQIAOwVCACGFwgAIBkIAMQaCABeHAgA+B0IAJIfCAAsIQgA0CIIAGokCAAEJggAnicIAEIpCADcKggAdiwIABAuCAC0LwgATjEIAOgyCACMNAgAJjYIAMA3CABaOQgA9DoIAJg8CAAyPggAzD8IAGZBCAAKQwgApEQIAD5GCADYRwgAfEkIABZLCACwTAgAVE4IAO5PCACIUQgAIlMIAMZUCABgVggA+lcIAJRZCAAuWwgA0lwIAGxeCAAGYAgAoGEIAERjCADeZAgAeGYIABxoCAC2aQgAUGsIAOpsCACEbggAKHAIAMJxCABccwgA9nQIAJp2CAA0eAgAznkIAGh7CAAMfQgApn4IAECACADkgQgAfoMIABiFCACyhggATIgIAPCJCACKiwgAJI0IAL6OCABikAgA/JEIAJaTCAA6lQgA6JYIAIKYCAAmmggAwJsIAFqdCAD0nggAmKAIADKiCADMowgAcKUIAB6nCADCqAgAXKoIAParCACQrQgAKq8IAM6wCABosggAArQIAJy1CABAtwgA2rgIAHS6CAAOvAgAsr0IAEy/CADmwAgAisIIACTECAC+xQgAWMcIAPLICACWyggAMMwIAMrNCABkzwgACNEIAKLSCAA81AgA4NUIAHrXCAAU2QgArtoIAEjcCADs3QgAht8IACDhCAC64ggAXuQIAPjlCACS5wgANukIANDqCABq7AgABO4IAKjvCABC8QgA3PIIAHb0CAAQ9ggAtPcIAE75CADo+ggAgvwIACb+CADA/wgAWgEJAP4CCQCYBAkAMgYJAMwHCQBmCQkACgsJAKQMCQA+DgkA4g8JAHwRCQAWEwkAsBQJAEoWCQDuFwkAiBkJACIbCQDGHAkAYB4JAPofCQCUIQkALiMJANIkCQBsJgkABigJAKApCQBEKwkA3iwJAHguCQASMAkAtjEJAFAzCQDqNAkAjjYJACg4CQDCOQkAXDsJAPY8CQCaPgkANEAJAM5BCQBoQwkADEUJAKZGCQBASAkA5EkJAH5LCQAYTQkAsk4JAExQCQDwUQkAilMJACRVCQC+VgkAYlgJAPxZCQCWWwkAOl0JANReCQBuYAkACGIJAKxjCQBGZQkA4GYJAHpoCQAUagkAuGsJAFJtCQDsbgkAhnAJACpyCQDEcwkAXnUJAAJ3CQCceAkANnoJANB7CQBqfQkADn8JAKiACQBCggkA5oMJAICFCQAahwkAtIgJAE6KCQDyiwkAjI0JACaPCQDAkAkAZJIJAP6TCQCYlQkAPJcJANaYCQBwmgkACpwJAKSdCQBInwkA4qAJAHyiCQAWpAkAuqUJAFSnCQDuqAkAkqoJACysCQDGrQkAYK8JAPqwCQCesgkAOLQJANK1CQBstwkAELkJAKq6CQBEvAkA3r0JAIK/CQAcwQkAtsIJAFrECQD0xQkAjscJACjJCQDCygkAZswJAADOCQCazwkANNEJANjSCQBy1AkADNYJALDXCQBK2QkA5NoJAH7cCQAY3gkAvN8JAFbhCQDw4gkAiuQJAC7mCQDI5wkAYukJAAbrCQCg7AkAOu4JANTvCQB48QkAEvMJAKz0CQBG9gkA4PcJAIT5CQAe+wkAuPwJAFL+CQD2/wkAkAEKACoDCgDOBAoAaAYKAAIICgCcCQoANgsKANoMCgB0DgoADhAKAKgRCgBMEwoA5hQKAIAWCgAaGAoAvhkKAFgbCgDyHAoAlh4KADAgCgDKIQoAZCMKAP4kCgCiJgoAPCgKANYpCgBwKwoAFC0KAK4uCgBIMAoA7DEKAIYzCgAgNQoAujYKAFQ4CgD4OQoAkjsKACw9CgDGPgoAakAKAARCCgCeQwoAOEUKANxGCgB2SAoAEEoKALRLCgBOTQoA6E4KAIJQCgAmUgoAwFMKAFpVCgD0VgoAmFgKADJaCgDMWwoAZl0KAABfCgCkYAoAPmIKANhjCgByZQoAFmcKALBoCgBKagoA7msKAIhtCgAibwoAvHAKAGByCgD6cwoAlHUKAC53CgDIeAoAYnoKAAZ8CgCgfQoARH8KAN6ACgB4ggoAEoQKAKyFCgBQhwoA6ogKAISKCgAejAoAwo0KAFyPCgD2kAoAkJIKADSUCgDOlQoAaJcKAAyZCgCmmgoAQJwKANqdCgB0nwoAGKEKALKiCgBMpAoA5qUKAIqnCgAkqQoAvqoKAFisCgD8rQoAlq8KADCxCgDUsgoAbrQKAAi2CgCitwoAPLkKAOC6CgB6vAoAFL4KAK6/CgBSwQoA7MIKAIbECgAgxgoAxMcKAF7JCgD4ygoAnMwKADbOCgDQzwoAatEKAATTCgCo1AoAQtYKANzXCgB22QoAGtsKALTcCgBO3goA8t8KAIzhCgAm4woAwOQKAFrmCgD+5woAmOkKADLrCgDW7AoAcO4KAArwCgCk8QoAPvMKAOL0CgB89goAFvgKALD5CgBU+woA7vwKAIj+CgAiAAsAxgELAGADCwD6BAsAngYLADgICwDSCQsAbAsLAAYNCwCqDgsARBALAN4RCwB4EwsAHBULALYWCwBQGAsA9BkLAI4bCwAoHQsAwh4LAFwgCwAAIgsAmiMLADQlCwDOJgsAcigLAAwqCwCmKwsAQC0LAOQuCwB+MAsAGDILALwzCwBWNQsA8DYLAIo4CwAkOgsAyDsLAGI9CwD8PgsAlkALADpCCwDUQwsAbkULAAhHCwCsSAsARkoLAOBLCwCETQsAHk8LALhQCwBSUgsA7FMLAJBVCwAqVwsAxFgLAF5aCwACXAsAnF0LADZfCwDQYAsAdGILAA5kCwCoZQsATGcLAOZoCwCAagsAGmwLALRtCwBYbwsA8nALAIxyCwAmdAsAynULAGR3CwD+eAsAmHoLADx8CwDWfQsAcH8LABSBCwCuggsASIQLAOKFCwB8hwsAIIkLALqKCwBUjAsA7o0LAJKPCwAskQsAxpILAGCUCwAElgsAnpcLADiZCwDcmgsAdpwLABCeCwCqnwsARKELAOiiCwCCpAsAHKYLALanCwBaqQsA9KoLAI6sCwAorgsAzK8LAGaxCwAAswsAmrQLAD62CwDYtwsAcrkLAAy7CwCwvAsASr4LAOS/CwCIwQsAIsMLALzECwBWxgsA8McLAJTJCwAuywsAyMwLAGLOCwAG0AsAoNELADrTCwDe1AsAeNYLABLYCwCs2QsARtsLAOrcCwCE3gsAHuALALjhCwBc4wsA9uQLAJDmCwAq6AsAzukLAGjrCwAC7QsApu4LAEDwCwDa8QsAdPMLAA71CwCy9gsATPgLAOb5CwCA+wsAJP0LAL7+CwBYAAwA8gEMAJYDDAAwBQwAygYMAG4IDAAICgwAogsMADwNDADWDgwAehAMABQSDACuEwwASBUMAOwWDACGGAwAIBoMALobDABeHQwA+B4MAJIgDAA2IgwA0CMMAGolDAAEJwwAqCgMAEIqDADcKwwAdi0MABAvDAC0MAwATjIMAOgzDACCNQwAJjcMAMA4DABaOgwA/jsMAJg9DAAyPwwAzEAMAGZCDAAKRAwApEUMAD5HDADYSAwAfEoMABZMDACwTQwAVE8MAO5QDACIUgwAIlQMALxVDABgVwwA+lgMAJRaDAAuXAwA0l0MAGxfDAAGYQwAoGIMAERkDADeZQwAeGcMABxpDAC2agwAUGwMAOptDACEbwwAKHEMAMJyDABcdAwA9nUMAJp3DAA0eQwAznoMAHJ8DAAMfgwApn8MAECBDADaggwAfoQMABiGDACyhwwATIkMAPCKDACKjAwAJI4MAL6PDABikQwA/JIMAJaUDAA6lgwA1JcMAG6ZDAAImwwAopwMAEaeDADgnwwAeqEMABSjDAC4pAwAUqYMAOynDACGqQwAKqsMAMSsDABergwAArAMAJyxDAA2swwA0LQMAGq2DAAOuAwAqLkMAEK7DADmvAwAgL4MABrADAC0wQwATsMMAPLEDACMxgwAJsgMAMDJDABkywwA/swMAJjODAAy0AwA1tEMAHDTDAAK1QwArtYMAEjYDADi2QwAfNsMABbdDAC63gwAVOAMAO7hDACI4wwALOUMAMbmDABg6AwA+ukMAJ7rDAA47QwA0u4MAHbwDAAQ8gwAqvMMAET1DADe9gwAgvgMABz6DAC2+wwAUP0MAPT+DACOAA0AKAINAMIDDQBmBQ0AAAcNAJoIDQA0Cg0A2AsNAHINDQAMDw0AphANAEoSDQDkEw0AfhUNACIXDQC8GA0AVhoNAPAbDQCKHQ0ALh8NAMggDQBiIg0A/CMNAKAlDQA6Jw0A1CgNAHgqDQASLA0ArC0NAEYvDQDgMA0AhDINAB40DQC4NQ0AUjcNAPY4DQCQOg0AKjwNAMQ9DQBoPw0AAkENAJxCDQBARA0A2kUNAHRHDQAOSQ0AqEoNAExMDQDmTQ0AgE8NABpRDQC+Ug0AWFQNAPJVDQCWVw0AMFkNAMpaDQBkXA0A/l0NAKJfDQA8YQ0A1mINAHBkDQAUZg0ArmcNAEhpDQDiag0AhmwNACBuDQC6bw0AXnENAPhyDQCSdA0ALHYNAMZ3DQBqeQ0ABHsNAJ58DQA4fg0A3H8NAHaBDQAQgw0AtIQNAE6GDQDohw0AgokNAByLDQDAjA0AWo4NAPSPDQCOkQ0AMpMNAMyUDQBmlg0ACpgNAKSZDQA+mw0A2JwNAHKeDQAWoA0AsKENAEqjDQDkpA0AiKYNACKoDQC8qQ0AYKsNAPqsDQCUrg0ALrANAMixDQBssw0ABrUNAKC2DQA6uA0A3rkNAHi7DQASvQ0ArL4NAFDADQDqwQ0AhMMNAB7FDQDCxg0AXMgNAPbJDQCQyw0ANM0NAM7ODQBo0A0AAtINAKbTDQBA1Q0A2tYNAH7YDQAY2g0AstsNAEzdDQDm3g0AiuANACTiDQC+4w0AWOUNAPzmDQCW6A0AMOoNAMrrDQBu7Q0ACO8NAKLwDQBG8g0A4PMNAHr1DQAU9w0AuPgNAFL6DQDs+w0Ahv0NACD/DQDEAA4AXgIOAPgDDgCSBQ4ANgcOANAIDgBqCg4ABAwOAKgNDgBCDw4A3BAOAHYSDgAaFA4AtBUOAE4XDgDyGA4AjBoOACYcDgDAHQ4AWh8OAP4gDgCYIg4AMiQOAMwlDgBwJw4ACikOAKQqDgA+LA4A4i0OAHwvDgAWMQ4AujIOAFQ0DgDuNQ4AiDcOACI5DgDGOg4AYDwOAPo9DgCUPw4AOEEOANJCDgBsRA4ABkYOAKBHDgBESQ4A3koOAIJMDgAcTg4Atk8OAFBRDgDqUg4AjlQOAChWDgDCVw4AXFkOAABbDgCaXA4ANF4OAM5fDgByYQ4ADGMOAKZkDgBAZg4A5GcOAH5pDgAYaw4AsmwOAFZuDgDwbw4AinEOACRzDgC+dA4AYnYOAPx3DgCgeQ4AOnsOANR8DgBufg4ACIAOAKyBDgBGgw4A4IQOAHqGDgAeiA4AuIkOAFKLDgD2jA4AkI4OACqQDgDEkQ4AXpMOAAKVDgCclg4ANpgOANCZDgB0mw4ADp0OAKieDgBCoA4A3KEOAICjDgAapQ4AvqYOAFioDgDyqQ4AjKsOACatDgDKrg4AZLAOAP6xDgCYsw4APLUOANa2DgBwuA4ACroOAKS7DgBIvQ4A4r4OAHzADgAgwg4AusMOAFTFDgD4xg4AksgOACzKDgDGyw4AYM0OAATPDgCe0A4AONIOANLTDgBs1Q4AENcOAKrYDgBE2g4A6NsOAILdDgAc3w4AwOAOAFriDgD04w4AjuUOACjnDgDM6A4AZuoOAADsDgCa7Q4ANO8OANjwDgBy8g4ADPQOALD1DgBK9w4A5PgOAIj6DgAi/A4AvP0OAFb/DgDwAA8AlAIPAC4EDwDIBQ8AYgcPAAYJDwCgCg8AOgwPANQNDwB4Dw8AEhEPAKwSDwBQFA8A6hUPAIQXDwAeGQ8AuBoPAFwcDwD2HQ8AkB8PACohDwDOIg8AaCQPAAImDwCcJw8ANikPANoqDwB0LA8AGC4PALIvDwBMMQ8A5jIPAIA0DwAkNg8AvjcPAFg5DwDyOg8AljwPADA+DwDKPw8AZEEPAP5CDwCiRA8APEYPANZHDwB6SQ8AFEsPAK5MDwBITg8A7E8PAIZRDwAgUw8AulQPAF5WDwD4Vw8AklkPACxbDwDGXA8Aal4PAARgDwCeYQ8AQmMPANxkDwB2Zg8AGmgPALRpDwBOaw8A6GwPAIJuDwAmcA8AwHEPAFpzDwD0dA8AmHYPADJ4DwDMeQ8AZnsPAAB9DwCkfg8APoAPAOKBDwB8gw8AFoUPALCGDwBKiA8A7okPAIiLDwAijQ8AvI4PAGCQDwD6kQ8AlJMPAC6VDwDSlg8AbJgPAAaaDwCgmw8ARJ0PAN6eDwB4oA8AHKIPALajDwBQpQ8A6qYPAISoDwAeqg8AwqsPAFytDwD2rg8AmrAPADSyDwDOsw8AaLUPAAy3DwCmuA8AQLoPANq7DwB+vQ8AGL8PALLADwBMwg8A5sMPAIrFDwAkxw8AvsgPAGLKDwD8yw8Als0PADDPDwDU0A8AbtIPAAjUDwCs1Q8AUNcPAOrYDwCO2g8AKNwPAMLdDwBc3w8AAOEPAJriDwA05A8AzuUPAGjnDwAC6Q8ApuoPAEDsDwDk7Q8Afu8PABjxDwCy8g8ATPQPAPD1DwCK9w8AJPkPAL76DwBi/A8A/P0PAJb/DwAwARAAygIQAG4EEAAIBhAArAcQAEYJEADgChAAegwQABQOEAC4DxAAUhEQAOwSEACGFBAAKhYQAMQXEABeGRAA+BoQAJIcEAA2HhAA0B8QAGohEAAOIxAAqCQQAEImEADcJxAAgCkQABorEAC0LBAATi4QAPIvEACMMRAAJjMQAMA0EABaNhAA/jcQAJg5EAAyOxAA1jwQAHA+EAAKQBAArkEQAEhDEADiRBAAfEYQABZIEAC6SRAAVEsQAO5MEACIThAAIlAQAMZREABgUxAA+lQQAJ5WEAA4WBAA0lkQAGxbEAAQXRAAql4QAERgEADeYRAAgmMQABxlEAC2ZhAAWmgQAPRpEACOaxAAKG0QAMJuEABmcBAAAHIQAJpzEAA0dRAA2HYQAHJ4EAAMehAApnsQAEp9EADkfhAAfoAQACKCEAC8gxAAVoUQAPCGEACKiBAALooQAMiLEABijRAA/I4QAKCQEAA6khAA1JMQAG6VEAAIlxAArJgQAEaaEADqmxAAhJ0QAB6fEAC4oBAAUqIQAPajEACQpRAAKqcQAMSoEABoqhAAAqwQAJytEAA2rxAA2rAQAHSyEAAOtBAAqLUQAEy3EADmuBAAgLoQABq8EAC+vRAAWL8QAPLAEACWwhAAMMQQAMrFEABkxxAA/sgQAKLKEAA8zBAA1s0QAHDPEAAK0RAArtIQAEjUEADi1RAAhtcQACDZEAC62hAAXtwQAPjdEACS3xAALOEQAMbiEABq5BAABOYQAJ7nEAA46RAA0uoQAHbsEAAQ7hAAqu8QAE7xEADo8hAAgvQQABz2EADA9xAAWvkQAPT6EACO/BAAMv4QAMz/EABmAREAAAMRAJoEEQA+BhEA2AcRAHIJEQAWCxEAsAwRAEoOEQDkDxEAiBERACITEQC8FBEAVhYRAPoXEQCUGREALhsRAMgcEQBiHhEABiARAKAhEQA6IxEA3iQRAHgmEQASKBEArCkRAFArEQDqLBEAhC4RAB4wEQDCMREAXDMRAPY0EQCQNhEANDgRAM45EQBoOxEAAj0RAKY+EQBAQBEA2kERAHRDEQAYRREAskYRAExIEQDmSREAgEsRACRNEQC+ThEAYlARAPxREQCWUxEAMFURAMpWEQBuWBEACFoRAKJbEQA8XREA4F4RAHpgEQAUYhEArmMRAEhlEQDsZhEAhmgRACBqEQDEaxEAXm0RAPhuEQCScBEANnIRANBzEQBqdREABHcRAKh4EQBCehEA3HsRAHZ9EQAQfxEAtIARAE6CEQDogxEAjIURACaHEQDAiBEAWooRAP6LEQCYjREAMo8RAMyQEQBwkhEACpQRAKSVEQA+lxEA4pgRAHyaEQAWnBEAsJ0RAFSfEQDuoBEAiKIRACykEQDQpREAaqcRAASpEQCoqhEAQqwRANytEQB2rxEAGrERALSyEQBOtBEA8rURAIy3EQAmuREAwLoRAFq8EQD+vREAmL8RADLBEQDMwhEAZsQRAArGEQCkxxEASMkRAOLKEQB8zBEAFs4RALDPEQBU0REA7tIRAIjUEQAi1hEAxtcRAGDZEQD62hEAlNwRADjeEQDS3xEAbOERABDjEQCq5BEAROYRAN7nEQB46REAHOsRALbsEQBQ7hEA6u8RAITxEQAo8xEAwvQRAFz2EQAA+BEAmvkRADT7EQDO/BEAcv4RAAwAEgCmARIAQAMSAOQEEgB+BhIAGAgSALIJEgBMCxIA8AwSAIoOEgAkEBIAyBESAGITEgD8FBIAlhYSADoYEgDUGRIAbhsSAAgdEgCsHhIARiASAOAhEgB6IxIAHiUSALgmEgBSKBIA7CkSAIYrEgAqLRIAxC4SAF4wEgACMhIAnDMSADY1EgDaNhIAdDgSAA46EgCoOxIAQj0SAOY+EgCAQBIAGkISALRDEgBYRRIA8kYSAIxIEgAwShIAyksSAGRNEgD+ThIAmFASADxSEgDWUxIAcFUSAApXEgCkWBIASFoSAOJbEgCGXRIAIF8SALpgEgBUYhIA7mMSAJJlEgAsZxIAxmgSAGBqEgAEbBIAnm0SADhvEgDScBIAbHISABB0EgCqdRIARHcSAOh4EgCCehIAHHwSALZ9EgBafxIA9IASAI6CEgAohBIAzIUSAGaHEgAAiRIAmooSAD6MEgDYjRIAco8SAAyREgCwkhIASpQSAOSVEgCIlxIAIpkSALyaEgBWnBIA8J0SAJSfEgAuoRIAyKISAGKkEgD8pRIAoKcSADqpEgDUqhIAeKwSABKuEgCsrxIAULESAOqyEgCEtBIAHrYSALi3EgBcuRIA9roSAJC8EgAqvhIAxL8SAGjBEgACwxIAnMQSAEDGEgDaxxIAdMkSAA7LEgCyzBIATM4SAObPEgCA0RIAJNMSAL7UEgBY1hIA8tcSAIzZEgAw2xIAytwSAGTeEgAI4BIAouESADzjEgDg5BIAeuYSABToEgCu6RIASOsSAOzsEgCG7hIAIPASALrxEgBe8xIA+PQSAJL2EgAs+BIAxvkSAGr7EgAE/RIAqP4SAEIAEwDcARMAdgMTABAFEwC0BhMATggTAOgJEwCCCxMAJg0TAMAOEwBaEBMA9BETAJgTEwAyFRMAzBYTAHAYEwAKGhMApBsTAD4dEwDYHhMAfCATABYiEwCwIxMASiUTAOQmEwCIKBMAIioTALwrEwBgLRMA+i4TAJQwEwAuMhMA0jMTAGw1EwAGNxMAoDgTAEQ6EwDeOxMAeD0TABI/EwCsQBMAUEITAOpDEwCERRMAKEcTAMJIEwBcShMA9ksTAJpNEwA0TxMAzlATAGhSEwAMVBMAplUTAEBXEwDaWBMAdFoTABhcEwCyXRMATF8TAPBgEwCKYhMAJGQTAL5lEwBiZxMA/GgTAJZqEwAwbBMAym0TAG5vEwAIcRMAonITADx0EwDgdRMAencTABR5EwC4ehMAUnwTAOx9EwCGfxMAKoETAMSCEwBehBMA+IUTAJyHEwA2iRMA0IoTAGqMEwAOjhMAqI8TAEKREwDckhMAgJQTABqWEwC0lxMATpkTAOiaEwCMnBMAJp4TAMqfEwBkoRMA/qITAJikEwAyphMA1qcTAHCpEwAKqxMApKwTAD6uEwDirxMAfLETABazEwC6tBMAVLYTAO63EwCSuRMALLsTAMa8EwBgvhMA+r8TAJ7BEwA4wxMA0sQTAGzGEwAGyBMAqskTAETLEwDezBMAeM4TABzQEwC20RMAWtMTAPTUEwCO1hMAKNgTAMLZEwBm2xMAAN0TAJreEwA04BMAzuETAHLjEwAM5RMApuYTAEroEwDk6RMAfusTABjtEwC87hMAVvATAPDxEwCK8xMAJPUTAMj2EwBi+BMA/PkTAKD7EwA6/RMA1P4TAG4AFAASAhQArAMUAEYFFADgBhQAhAgUAB4KFAC4CxQAUg0UAOwOFACQEBQAKhIUAMQTFABoFRQAAhcUAJwYFAA2GhQA2hsUAHQdFAAOHxQAqCAUAEwiFADmIxQAgCUUABonFAC0KBQAWCoUAPIrFACMLRQAMC8UAMowFABkMhQA/jMUAKI1FAA8NxQA1jgUAHA6FAAUPBQArj0UAEg/FADiQBQAfEIUACBEFAC6RRQAVEcUAPhIFACSShQALEwUAMZNFABqTxQABFEUAJ5SFAA4VBQA3FUUAHZXFAAQWRQAqloUAE5cFADoXRQAgl8UABxhFADAYhQAWmQUAPRlFACOZxQAKGkUAMxqFABmbBQACm4UAKRvFAA+cRQA2HIUAHJ0FAAWdhQAsHcUAEp5FADkehQAfnwUACJ+FAC8fxQAVoEUAPCCFACUhBQALoYUANKHFABsiRQABosUAKCMFAA6jhQA3o8UAHiRFAASkxQArJQUAEaWFADqlxQAhJkUAB6bFADCnBQAXJ4UAPafFACQoRQANKMUAM6kFABophQAAqgUAKapFABAqxQA2qwUAHSuFAAOsBQAsrEUAEyzFADmtBQAirYUACS4FAC+uRQAWLsUAPy8FACWvhQAMMAUAMrBFABuwxQACMUUAKLGFAA8yBQA1skUAHrLFAAUzRQArs4UAFLQFADs0RQAhtMUACDVFADE1hQAXtgUAPjZFACS2xQALN0UANDeFABq4BQABOIUAKjjFABC5RQA3OYUAHboFAAa6hQAtOsUAE7tFADo7hQAjPAUACbyFADA8xQAWvUUAPT2FACY+BQAMvoUAMz7FABw/RQACv8UAKQAFQA+AhUA4gMVAHwFFQAWBxUAsAgVAFQKFQDuCxUAiA0VACIPFQC8EBUAYBIVAPoTFQCUFRUAOBcVANIYFQBsGhUABhwVAKodFQBEHxUA3iAVAHgiFQAcJBUAtiUVAFAnFQDqKBUAhCoVACgsFQDCLRUAXC8VAAAxFQCaMhUANDQVAM41FQByNxUADDkVAKY6FQBAPBUA2j0VAH4/FQAYQRUAvEIVAExEFQDwRRUAikcVACRJFQC+ShUAYkwVAPxNFQCWTxUAMFEVANRSFQBuVBUACFYVAKxXFQBGWRUA4FoVAHpcFQAeXhUAuF8VAFJhFQDsYhUAhmQVACpmFQDEZxUAXmkVAAJrFQCcbBUANm4VANBvFQB0cRUADnMVAKh0FQBCdhUA5ncVAIB5FQAaexUAtHwVAE5+FQDyfxUAjIEVACaDFQDKhBUAZIYVAP6HFQCYiRUAPIsVANaMFQBwjhUACpAVAK6RFQBIkxUA4pQVAHyWFQAWmBUAupkVAFSbFQDunBUAkp4VACygFQDGoRUAYKMVAASlFQCephUAOKgVANKpFQB2qxUAEK0VAKquFQBEsBUA3rEVAIKzFQActRUAtrYVAFq4FQD0uRUAjrsVACi9FQDMvhUAZsAVAADCFQCawxUANMUVANjGFQByyBUAFsoVALDLFQBKzRUA5M4VAH7QFQAi0hUAvNMVAFbVFQDw1hUAitgVAC7aFQDI2xUAYt0VAPzeFQCg4BUAOuIVANTjFQB45RUAEucVAKzoFQBG6hUA6usVAITtFQAe7xUAuPAVAFLyFQD28xUAkPUVACr3FQDE+BUAaPoVAAL8FQCm/RUAQP8VANoAFgB0AhYADgQWALIFFgBMBxYA5ggWAIAKFgAaDBYAvg0WAFgPFgDyEBYAlhIWADAUFgDKFRYAZBcWAAgZFgCiGhYAPBwWANYdFgB6HxYAFCEWAK4iFgBIJBYA4iUWAIYnFgAgKRYAuioWAF4sFgD4LRYAki8WACwxFgDQMhYAajQWAAQ2FgCeNxYAODkWANw6FgB2PBYAED4WALQ/FgBOQRYA6EIWAIJEFgAmRhYAwEcWAFpJFgD0ShYAmEwWADJOFgDMTxYAZlEWAABTFgCkVBYAPlYWANhXFgB8WRYAFlsWALBcFgBKXhYA7l8WAIhhFgAiYxYAvGQWAGBmFgD6ZxYAlGkWAC5rFgDIbBYAbG4WAAZwFgCgcRYARHMWAN50FgB4dhYAEngWALZ5FgBQexYA6nwWAIR+FgAogBYAwoEWAFyDFgD2hBYAkIYWADSIFgDOiRYAaIsWAAyNFgCmjhYAQJAWANqRFgB+kxYAGJUWALKWFgBMmBYA8JkWAIqbFgAknRYAvp4WAFigFgD8oRYAlqMWADClFgDUphYAbqgWAAiqFgCiqxYARq0WAOCuFgB6sBYAFLIWALizFgBStRYA7LYWAIa4FgAguhYAxLsWAF69FgD4vhYAnMAWADbCFgDQwxYAasUWAA7HFgCoyBYAQsoWANzLFgCAzRYAGs8WALTQFgBO0hYA6NMWAIzVFgAm1xYAwNgWAGTaFgD+2xYAmN0WADLfFgDW4BYAcOIWAArkFgCk5RYASOcWAOLoFgB86hYAFuwWALDtFgBU7xYA7vAWAIjyFgAs9BYAxvUWAGD3FgD6+BYAnvoWADj8FgDS/RYAbP8WABABFwCqAhcARAQXAN4FFwCCBxcAHAkXALYKFwBQDBcA6g0XAI4PFwAoERcAzBIXAFwUFwAAFhcAmhcXAD4ZFwDYGhcAchwXAAweFwCmHxcAQCEXAOQiFwB+JBcAGCYXALwnFwBWKRcA8CoXAIosFwAkLhcAyC8XAGIxFwD8MhcAoDQXADo2FwDUNxcAbjkXABI7FwCsPBcARj4XAOA/FwB6QRcAHkMXALhEFwBSRhcA7EcXAJBJFwAqSxcAzkwXAGhOFwACUBcAnFEXADZTFwDaVBcAdFYXAA5YFwCoWRcAQlsXAOZcFwCAXhcAGmAXAL5hFwBYYxcA8mQXAIxmFwAwaBcAymkXAGRrFwD+bBcAom4XADxwFwDWcRcAcHMXAAp1FwCudhcASHgXAOJ5FwCGexcAIH0XALp+FwBUgBcA+IEXAJKDFwAshRcAxoYXAGCIFwAEihcAnosXADiNFwDcjhcAdpAXABCSFwCqkxcARJUXAOiWFwCCmBcAHJoXAMCbFwBanRcA9J4XAI6gFwAyohcAzKMXAGalFwAApxcAmqgXAD6qFwDYqxcAcq0XABavFwCwsBcASrIXAOSzFwCItRcAIrcXALy4FwBWuhcA+rsXAJS9FwAuvxcAyMAXAGLCFwAGxBcAoMUXADrHFwDeyBcAeMoXABLMFwCszRcAUM8XAOrQFwCE0hcAHtQXAMLVFwBc1xcA9tgXAJDaFwAq3BcAzt0XAGjfFwAC4RcApuIXAEDkFwDa5RcAdOcXABjpFwCy6hcATOwXAObtFwCA7xcAJPEXAL7yFwBY9BcA8vUXAJb3FwAw+RcAyvoXAG78FwAI/hcAov8XADwBGADgAhgAegQYABQGGACuBxgASAkYAOwKGACGDBgAIA4YALoPGABeERgA+BIYAJIUGAA2FhgA0BcYAGoZGAAEGxgAqBwYAEIeGADcHxgAdiEYABAjGAC0JBgATiYYAOgnGACMKRgAJisYAMAsGABaLhgA/i8YAJgxGAAyMxgAzDQYAHA2GAAKOBgApDkYAD47GADYPBgAfD4YABZAGACwQRgAVEMYAO5EGACIRhgAIkgYAMZJGABgSxgA+kwYAJROGAAuUBgA0lEYAGxTGAAGVRgAqlYYAERYGADeWRgAeFsYABxdGAC2XhgAUGAYAOphGACOYxgAKGUYAMJmGABcaBgAAGoYAJprGAA0bRgAzm4YAHJwGAAMchgApnMYAEB1GADadhgAfngYABh6GACyexgAVn0YAPB+GACKgBgAJIIYAMiDGABihRgA/IYYAJaIGAA6ihgA1IsYAG6NGAAIjxgAopAYAEaSGADgkxgAepUYAB6XGAC4mBgAUpoYAOybGACQnRgAKp8YAMSgGABeohgA+KMYAJylGAA2pxgA0KgYAHSqGAAOrBgAqK0YAEKvGADmsBgAgLIYABq0GAC0tRgATrcYAPK4GACMuhgAJrwYAMC9GABkvxgA/sAYAJjCGAA8xBgA1sUYAHDHGAAKyRgArsoYAEjMGADizRgAfM8YABbRGAC60hgAVNQYAO7VGACI1xgALNkYAMbaGABg3BgADt4YAKjfGABC4RgA5uIYAIDkGAAa5hgAtOcYAE7pGADy6hgAjOwYACbuGADK7xgAZPEYAP7yGACY9BgAPPYYANb3GABw+RgACvsYAKT8GABI/hgA4v8YAHwBGQAgAxkAugQZAFQGGQDuBxkAkgkZACwLGQDGDBkAYA4ZAPoPGQCeERkAOBMZANIUGQB2FhkAEBgZAKoZGQBEGxkA6BwZAIIeGQAcIBkAtiEZAFojGQD0JBkAjiYZACgoGQDCKRkAZisZAAAtGQCaLhkAPjAZANgxGQByMxkADDUZALA2GQBKOBkA5DkZAH47GQAYPRkAvD4ZAFZAGQDwQRkAlEMZAC5FGQDIRhkAYkgZAAZKGQCgSxkAOk0ZANROGQBuUBkAElIZAKxTGQBGVRkA6lYZAIRYGQAeWhkAuFsZAFJdGQD2XhkAkGAZACpiGQDOYxkAaGUZAAJnGQCcaBkANmoZANprGQB0bRkADm8ZALJwGQBMchkA5nMZAIB1GQAkdxkAvngZAFh6GQDyexkAjH0ZADB/GQDKgBkAZIIZAP6DGQCihRkAPIcZANaIGQB6ihkAFIwZAK6NGQBIjxkA4pAZAIaSGQAglBkAupUZAFSXGQD4mBkAkpoZACycGQDQnRkAap8ZAAShGQCeohkAQqQZANylGQB2pxkAEKkZAKqqGQBOrBkA6K0ZAIKvGQAmsRkAwLIZAFq0GQD0tRkAmLcZADK5GQDMuhkAZrwZAAq+GQCkvxkAPsEZANjCGQByxBkAFsYZALDHGQBKyRkA5MoZAIjMGQAizhkAvM8ZAGDRGQD60hkAlNQZAC7WGQDS1xkAbNkZAAbbGQCg3BkARN4ZAN7fGQB44RkAEuMZAKzkGQBQ5hkA6ucZAITpGQAo6xkAwuwZAFzuGQD27xkAmvEZADTzGQDO9BkAaPYZAAL4GQCm+RkAQPsZANr8GQB0/hkAGAAaALIBGgBMAxoA8AQaAIoGGgAkCBoAvgkaAGILGgD8DBoAlg4aADAQGgDKERoAbhMaAAgVGgCiFhoAPBgaAOAZGgB6GxoAFB0aALgeGgBSIBoA7CEaAIYjGgAqJRoAxCYaAF4oGgD4KRoAkisaADYtGgDQLhoAajAaAAQyGgCoMxoAQjUaANw2GgCAOBoAGjoaALQ7GgBOPRoA8j4aAIxAGgAmQhoAwEMaAGRFGgD+RhoAmEgaADJKGgDMSxoAcE0aAApPGgCkUBoASFIaAOJTGgB8VRoAFlcaALpYGgBUWhoA7lsaAIhdGgAsXxoAxmAaAGBiGgD6YxoAlGUaADhnGgDSaBoAbGoaAAZsGgCqbRoARG8aAN5wGgCCchoAHHQaALZ1GgBQdxoA9HgaAI56GgAofBoAwn0aAGZ/GgAAgRoAmoIaADSEGgDOhRoAcocaAAyJGgCmihoASowaAOSNGgB+jxoAGJEaALySGgBWlBoA8JUaAIqXGgAumRoAyJoaAGKcGgD8nRoAlp8aADqhGgDUohoAbqQaAAimGgCspxoARqkaAOCqGgB6rBoAHq4aALivGgBSsRoA9rIaAJC0GgAqthoAxLcaAF65GgACuxoAnLwaADa+GgDQvxoAdMEaAA7DGgCoxBoAQsYaAObHGgCAyRoAGssaAL7MGgBYzhoA8s8aAIzRGgAm0xoAytQaAGTWGgD+1xoAmNkaADzbGgDW3BoAcN4aABTgGgCu4RoASOMaAOLkGgCG5hoAIOgaALrpGgBU6xoA7uwaAJLuGgAs8BoAxvEaAGrzGgAE9RoAnvYaADj4GgDc+RoAdvsaABD9GgCq/hoATgAbAOgBGwCCAxsAHAUbALYGGwBaCBsA9AkbAI4LGwAyDRsAzA4bAGYQGwAAEhsApBMbAD4VGwDYFhsAchgbAAwaGwCwGxsASh0bAOQeGwB+IBsAIiIbALwjGwBWJRsA+iYbAJQoGwAuKhsAyCsbAGwtGwAGLxsAoDAbADoyGwDeMxsAeDUbABI3GwCsOBsAUDobAOo7GwCEPRsAHj8bALhAGwBcQhsA9kMbAJBFGwAqRxsAzkgbAGhKGwACTBsApk0bAEBPGwDaUBsAdFIbAA5UGwCyVRsATFcbAOZYGwCAWhsAJFwbAL5dGwBYXxsA/GAbAJZiGwAwZBsAymUbAG5nGwAIaRsAomobADxsGwDWbRsAem8bABRxGwCuchsAUnQbAOx1GwCGdxsAIHkbAMR6GwBefBsA+H0bAJJ/GwAsgRsA0IIbAGqEGwAEhhsAnocbAEKJGwDcihsAdowbABqOGwC0jxsATpEbAOiSGwCMlBsAJpYbAMCXGwBamRsA9JobAJicGwAynhsAzJ8bAGahGwAKoxsApKQbAD6mGwDipxsAfKkbABarGwCwrBsAVK4bAO6vGwCIsRsAIrMbALy0GwBgthsA+rcbAJS5GwA4uxsA0rwbAGy+GwAGwBsAqsEbAETDGwDexBsAeMYbABzIGwC2yRsAUMsbAOrMGwCEzhsAKNAbAMLRGwBc0xsA9tQbAJrWGwA02BsAztkbAHLbGwAM3RsApt4bAEDgGwDk4RsAfuMbABjlGwCy5hsATOgbAPDpGwCK6xsAJO0bAL7uGwBi8BsA/PEbAJbzGwA69RsA1PYbAG74GwAI+hsArPsbAEb9GwDg/hsAegAcABQCHAC4AxwAUgUcAOwGHACGCBwAKgocAMQLHABeDRwAAg8cAJwQHAA2EhwA0BMcAHQVHAAOFxwAqBgcAEIaHADcGxwAgB0cABofHAC0IBwATiIcAPIjHACMJRwAJiccAMooHABkKhwA/iscAJgtHAAyLxwA1jAcAHAyHAAKNBwApDUcAEg3HADiOBwAfDocACA8HAC6PRwAVD8cAO5AHACSQhwALEQcAMZFHABgRxwA+kgcAJ5KHAA4TBwA0k0cAGxPHAAQURwAqlIcAERUHADoVRwAglccABxZHAC2WhwAWlwcAPRdHACOXxwAKGEcAMJiHABmZBwAAGYcAJpnHAA0aRwA2GocAHJsHAAMbhwAsG8cAEpxHADkchwAfnQcACJ2HAC8dxwAVnkcAPB6HACKfBwALn4cAMh/HABigRwA/IIcAKCEHAA6hhwA1IccAG6JHAASixwArIwcAEaOHADgjxwAhJEcAB6THAC4lBwAUpYcAPaXHACQmRwAKpscAM6cHABonhwAAqAcAJyhHABAoxwA2qQcAHSmHAAOqBwAsqkcAEyrHADmrBwAgK4cABqwHAC+sRwAWLMcAPK0HACWthwAMLgcAMq5HABkuxwACL0cAKK+HAA8wBwA1sEcAHDDHAAUxRwArsYcAEjIHADiyRwAhsscACDNHAC6zhwAXtAcAPjRHACS0xwALNUcANDWHABq2BwABNocAJ7bHABC3RwA3N4cAHbgHAAQ4hwAquMcAE7lHADo5hwAgugcACbqHADA6xwAWu0cAPTuHACY8BwAMvIcAMzzHABm9RwACvccAKT4HAA++hwA2PscAHL9HAAW/xwAsAAdAEoCHQDuAx0AiAUdACIHHQC8CB0AYAodAPoLHQCUDR0ALg8dAMgQHQBsEh0ABhQdAKAVHQBEFx0A3hgdAHgaHQASHB0Ath0dAFAfHQDqIB0AhCIdAB4kHQDCJR0AXCcdAPYoHQCQKh0ANCwdAM4tHQBoLx0ADDEdAKYyHQBANB0A2jUdAH43HQAYOR0AsjodAEw8HQDmPR0Aij8dACRBHQC+Qh0AWEQdAPxFHQCWRx0AMEkdANRKHQBuTB0ACE4dAKJPHQBGUR0A4FIdAHpUHQAUVh0ArlcdAFJZHQDsWh0AhlwdACBeHQDEXx0AXmEdAPhiHQCcZB0ANmYdANBnHQBqaR0ADmsdAKhsHQBCbh0A3G8dAHZxHQAacx0AtHQdAE52HQDodx0AjHkdACZ7HQDAfB0AZH4dAP5/HQCYgR0AMoMdANaEHQBwhh0ACogdAKSJHQA+ix0A4owdAHyOHQAWkB0AsJEdAFSTHQDulB0AiJYdACyYHQDGmR0AYJsdAPqcHQCenh0AOKAdANKhHQBsox0ABqUdAKqmHQBEqB0A3qkdAHirHQAcrR0Atq4dAFCwHQD0sR0AjrMdACi1HQDCth0AZrgdAAC6HQCaux0ANL0dAM6+HQBywB0ADMIdAKbDHQBAxR0A5MYdAH7IHQAYyh0AvMsdAFbNHQDwzh0AitAdAC7SHQDI0x0AYtUdAPzWHQCW2B0AOtodANTbHQBu3R0ACN8dAKzgHQBG4h0A4OMdAITlHQAe5x0AuOgdAFLqHQD26x0AkO0dACrvHQDE8B0AXvIdAAL0HQCc9R0ANvcdAND4HQB0+h0ADvwdAKj9HQBM/x0A5gAeAIACHgAaBB4AvgUeAFgHHgDyCB4AjAoeACYMHgDKDR4AZA8eAP4QHgCYEh4APBQeANYVHgBwFx4AFBkeAK4aHgBIHB4A4h0eAHwfHgAgIR4AuiIeAFQkHgDuJR4AkiceACwpHgDGKh4AaiweAAQuHgCeLx4AODEeANwyHgB2NB4AEDYeAKo3HgBEOR4A6DoeAII8HgAcPh4Atj8eAFpBHgD0Qh4AjkQeAChGHgDMRx4AcEkeAApLHgCuTB4ASE4eAOJPHgCGUR4AIFMeALpUHgBUVh4A7lceAJJZHgAsWx4AxlweAGpeHgAOYB4AqGEeAExjHgDmZB4AgGYeABpoHgC+aR4AWGseAPJsHgCMbh4AMHAeAMpxHgBkcx4A/nQeAJh2HgA8eB4A1nkeAHB7HgAUfR4Arn4eAEiAHgDigR4AhoMeACCFHgC6hh4AVIgeAO6JHgCSix4ALI0eAMaOHgBgkB4ABJIeAJ6THgA4lR4A3JYeAHaYHgAQmh4AqpseAE6dHgDonh4AgqAeAByiHgC2ox4AWqUeAPSmHgCOqB4AKKoeAMyrHgBmrR4AAK8eAKSwHgA+sh4A2LMeAHK1HgAWtx4AsLgeAEq6HgDkux4Afr0eACK/HgC8wB4AVsIeAPrDHgCUxR4ALsceAMjIHgBiyh4ABsweAKDNHgA6zx4A3tAeAHjSHgAS1B4ArNUeAFDXHgDq2B4AhNoeAB7cHgC43R4AXN8eAPbgHgCQ4h4ANOQeAM7lHgBo5x4AAukeAKbqHgBA7B4A2u0eAHTvHgAO8R4AsvIeAEz0HgDm9R4AgPceACT5HgC++h4AWPweAPz9HgCW/x4AMAEfAMoCHwBuBB8ACAYfAKIHHwA8CR8A1gofAHoMHwAUDh8Arg8fAEgRHwDsEh8AhhQfACAWHwDEFx8AXhkfAPgaHwCSHB8ANh4fANAfHwBqIR8ABCMfAJ4kHwBCJh8A3CcfAHYpHwAQKx8AtCwfAE4uHwDoLx8AjDEfACYzHwDANB8AWjYfAP43HwCYOR8AMjsfAMw8HwBmPh8ACkAfAKRBHwA+Qx8A2EQfAHxGHwAWSB8AsEkfAFRLHwDuTB8AiE4fACJQHwDGUR8AYFMfAPpUHwCUVh8ALlgfANJZHwBsWx8ABl0fAKBeHwBEYB8A3mEfAHhjHwAcZR8AtmYfAFBoHwDqaR8AjmsfAChtHwDCbh8AXHAfAPZxHwCacx8ANHUfAM52HwByeB8ADHofAKZ7HwBAfR8A5H4fAH6AHwAYgh8AsoMfAEyFHwDwhh8AiogfACSKHwC+ix8AYo0fAPyOHwCWkB8AOpIfANSTHwBulR8ACJcfAKyYHwBGmh8A4JsfAHqdHwAUnx8AuKAfAFKiHwDsox8AkKUfACqnHwDEqB8AXqofAAKsHwCcrR8ANq8fANCwHwBqsh8ADrQfAKi1HwBCtx8A3LgfAIC6HwAavB8AtL0fAFi/HwDywB8AjMIfACbEHwDKxR8AZMcfAP7IHwCYyh8AMswfANbNHwBwzx8ACtEfAKTSHwBI1B8A4tUfAHzXHwAg2R8AutofAFTcHwDu3R8Akt8fACzhHwDG4h8AYOQfAPrlHwCe5x8AOOkfANLqHwB27B8AEO4fAKrvHwBE8R8A6PIfAIL0HwAc9h8AtvcfAFD5HwD0+h8AjvwfACj+HwDC/x8AZgEgAAADIACaBCAAPgYgANgHIAByCSAADAsgALAMIABKDiAA5A8gAH4RIAAiEyAAvBQgAFYWIADwFyAAlBkgAC4bIADIHCAAYh4gAAYgIACgISAAOiMgANQkIAB4JiAAEiggAKwpIABGKyAA6iwgAIQuIAAeMCAAuDEgAFIzIAD2NCAAkDYgACo4IADEOSAAaDsgAAI9IACcPiAAQEAgANpBIAB0QyAADkUgALJGIABMSCAA5kkgAIBLIAAaTSAAvk4gAFhQIADyUSAAjFMgADBVIADKViAAZFggAAhaIACiWyAAPF0gANZeIAB6YCAAFGIgAK5jIABIZSAA4mYgAIZoIAAgaiAAumsgAFRtIAD4biAAknAgACxyIADQcyAAanUgAAR3IACeeCAAOHogANx7IAB2fSAAEH8gAKqAIABOgiAA6IMgAIKFIAAmhyAAwIggAFqKIAD0iyAAmI0gADKPIADMkCAAZpIgAACUIACklSAAPpcgANiYIABymiAAFpwgALCdIABKnyAA5KAgAIiiIAAipCAAvKUgAFanIAD6qCAAlKogAC6sIADSrSAAbK8gAAaxIACgsiAARLQgAN61IAB4tyAAErkgAKy6IABQvCAA6r0gAIS/IAAewSAAwsIgAFzEIAD2xSAAmscgADTJIADOyiAAaMwgAAzOIACmzyAAQNEgANrSIAB01CAAGNYgALLXIABM2SAA5togAIrcIAAk3iAAvt8gAFjhIAD84iAAluQgADDmIADU5yAAbukgAAjrIACi7CAAPO4gAODvIAB68SAAFPMgALj0IABS9iAA7PcgAIb5IAAg+yAAxPwgAF7+IAD4/yAAkgEhADYDIQDQBCEAagYhAA4IIQCoCSEAQgshANwMIQCADiEAGhAhALQRIQBOEyEA6BQhAIwWIQAmGCEAwBkhAFobIQD+HCEAmB4hADIgIQDWISEAcCMhAAolIQCkJiEASCghAOIpIQB8KyEAFi0hALAuIQBUMCEA7jEhAIgzIQAiNSEAxjYhAGA4IQD6OSEAlDshADg9IQDSPiEAbEAhABBCIQCqQyEAREUhAN5GIQB4SCEAHEohALZLIQBQTSEA6k4hAI5QIQAoUiEAwlMhAFxVIQAAVyEAmlghADRaIQDYWyEAcl0hAAxfIQCmYCEAQGIhAORjIQB+ZSEAGGchALJoIQBWaiEA8GshAIptIQAubyEAyHAhAGJyIQD8cyEAlnUhADp3IQDUeCEAbnohAAh8IQCsfSEARn8hAOCAIQCEgiEAHoQhALiFIQBShyEA9oghAJCKIQAqjCEAxI0hAF6PIQACkSEAnJIhADaUIQDQlSEAdJchAA6ZIQComiEAQpwhAOadIQCAnyEAGqEhAL6iIQBYpCEA8qUhAIynIQAmqSEAyqohAGSsIQD+rSEAmK8hADyxIQDWsiEAcLQhAAq2IQCutyEASLkhAOK6IQCGvCEAIL4hALq/IQBUwSEA+MIhAJLEIQAsxiEAxschAGDJIQAEyyEAnswhADjOIQDSzyEAdtEhABDTIQCq1CEATtYhAOjXIQCC2SEAHNshAMDcIQBa3iEA9N8hAI7hIQAy4yEAzOQhAGbmIQAA6CEApOkhAD7rIQDY7CEAcu4hABbwIQCw8SEASvMhAOT0IQCI9iEAIvghALz5IQBW+yEA+vwhAJT+IQAuACIAyAEiAGIDIgAGBSIAoAYiADoIIgDUCSIAeAsiABINIgCsDiIAUBAiAOoRIgCEEyIAHhUiALgWIgBcGCIA9hkiAJAbIgAqHSIAzh4iAGggIgACIiIApiMiAEAlIgDaJiIAdCgiABgqIgCyKyIATC0iAOYuIgCAMCIAJDIiAL4zIgBYNSIA/DYiAJY4IgAwOiIAyjsiAGQ9IgAIPyIAokAiADxCIgDWQyIAekUiABRHIgCuSCIAUkoiAOxLIgCGTSIAIE8iAMRQIgBeUiIA+FMiAJJVIgAsVyIA0FgiAGpaIgAEXCIAnl0iAEJfIgDcYCIAdmIiABpkIgC0ZSIATmciAOhoIgCCaiIAJmwiAMBtIgBabyIA/nAiAJhyIgAydCIAzHUiAGZ3IgAKeSIApHoiAD58IgDYfSIAfH8iABaBIgCwgiIASoQiAO6FIgCIhyIAIokiAMaKIgBgjCIA+o0iAJSPIgA4kSIA0pIiAGyUIgAGliIAoJciAESZIgDemiIAeJwiABKeIgC2nyIAUKEiAOqiIgCOpCIAKKYiAMKnIgBcqSIAAKsiAJqsIgA0riIAzq8iAGixIgAMsyIAprQiAEC2IgDatyIAfrkiABi7IgCyvCIAVr4iAPC/IgCKwSIAJMMiAL7EIgBixiIA/MciAJbJIgAwyyIA1MwiAG7OIgAI0CIAotEiAEbTIgDg1CIAetYiAB7YIgC42SIAUtsiAOzcIgCG3iIAKuAiAMThIgBe4yIA+OQiAJzmIgA26CIA0OkiAHTrIgAO7SIAqO4iAELwIgDm8SIAgPMiABr1IgC09iIATvgiAPL5IgCM+yIAJv0iAMD+IgBkACMA/gEjAJgDIwAyBSMA1gYjAHAIIwAKCiMArgsjAEgNIwDiDiMAfBAjABYSIwC6EyMAVBUjAO4WIwCIGCMALBojAMYbIwBgHSMA+h4jAJ4gIwA4IiMA0iMjAHYlIwAQJyMAqigjAEQqIwDeKyMAgi0jABwvIwC2MCMAUDIjAPQzIwCONSMAKDcjAMI4IwBmOiMAADwjAJo9IwA+PyMA2EAjAHJCIwAMRCMApkUjAEpHIwDkSCMAfkojABhMIwC8TSMAVk8jAPBQIwCKUiMALlQjAMhVIwBiVyMABlkjAKBaIwA6XCMA1F0jAHhfIwASYSMArGIjAEZkIwDgZSMAhGcjAB5pIwC4aiMAUmwjAPZtIwCQbyMAKnEjAM5yIwBodCMAAnYjAJx3IwA2eSMA2nojAHR8IwAOfiMAqH8jAEyBIwDmgiMAgIQjABqGIwC+hyMAWIkjAPKKIwCWjCMAMI4jAMqPIwBkkSMACJMjAKKUIwA8liMA1pcjAHqZIwAUmyMArpwjAEieIwDinyMAhqEjACCjIwC6pCMAVKYjAPinIwCSqSMALKsjANCsIwBqriMABLAjAJ6xIwA4syMA3LQjAHa2IwAQuCMAqrkjAE67IwDovCMAgr4jABzAIwDAwSMAWsMjAPTEIwCOxiMAMsgjAMzJIwBmyyMAAM0jAK7OIwBI0CMA4tEjAHzTIwAg1SMAutYjAF7YIwD42SMAktsjACzdIwDQ3iMAauAjAATiIwCe4yMAOOUjANzmIwB26CMAEOojAKrrIwBO7SMA6O4jAILwIwAc8iMAwPMjAFr1IwD09iMAmPgjADL6IwDM+yMAZv0jAAr/IwCkACQAPgIkANgDJAByBSQAFgckALAIJABKCiQA5AskAIgNJAAiDyQAvBAkAFYSJAD6EyQAlBUkAC4XJADSGCQAbBokAAYcJACgHSQARB8kAN4gJAB4IiQAEiQkAKwlJABQJyQA6igkAIQqJAAeLCQAwi0kAFwvJAD2MCQAkDIkADQ0JADONSQAaDckAAw5JACmOiQAQDwkANo9JAB0PyQAGEEkALJCJABMRCQA5kUkAIpHJAAkSSQAvkokAGJMJAD8TSQAlk8kADBRJADKUiQAblQkAAhWJACiVyQAPFkkAOBaJAB6XCQAFF4kAK5fJABSYSQA7GIkAIZkJAAqZiQAxGckAF5pJAD4aiQAkmwkADZuJADQbyQAanEkAARzJACodCQAQnYkANx3JAB2eSQAGnskALR8JABOfiQA8n8kAIyBJAAmgyQAwIQkAFqGJAD+hyQAmIkkADKLJADMjCQAcI4kAAqQJACkkSQAPpMkAOKUJAB8liQAFpgkALqZJABUmyQA7pwkAIieJAAioCQAxqEkAGCjJAD6pCQAnqYkADioJADSqSQAbKskAAatJACqriQARLAkAN6xJAB4syQAHLUkALa2JABQuCQA6rkkAIS7JAAovSQAwr4kAGbAJAAAwiQAmsMkADTFJADYxiQAcsgkAAzKJACmyyQAQM0kAOTOJAB+0CQAGNIkALLTJABW1SQA8NYkAIrYJAAk2iQAyNskAGLdJAD83iQAoOAkADriJADU4yQAbuUkAAjnJACs6CQARuokAODrJAB67SQAHu8kALjwJABS8iQA7PMkAJD1JAAq9yQAxPgkAGj6JAAC/CQAnP0kADb/JADaACUAdAIlAA4EJQCoBSUAQgclAOYIJQCACiUAGgwlALQNJQBYDyUA8hAlAIwSJQAwFCUAyhUlAGQXJQD+GCUAmBolADwcJQDWHSUAcB8lAAohJQCuIiUASCQlAOIlJQCGJyUAICklALoqJQBULCUA+C0lAJIvJQAsMSUAxjIlAGA0JQAENiUAnjclADg5JQDSOiUAdjwlABA+JQCqPyUAREElAOhCJQCCRCUAHEYlAMBHJQBaSSUA9EolAI5MJQAoTiUAzE8lAGZRJQAAUyUAmlQlAD5WJQDYVyUAclklAAxbJQCwXCUASl4lAORfJQCIYSUAImMlALxkJQBWZiUA+mclAJRpJQAuayUAyGwlAGJuJQAGcCUAoHElADpzJQDUdCUAeHYlABJ4JQCseSUAUHslAOp8JQCEfiUAHoAlAMKBJQBcgyUA9oQlAJCGJQA0iCUAzoklAGiLJQACjSUApo4lAECQJQDakSUAdJMlABiVJQCyliUAYJglAASaJQCemyUAOJ0lANKeJQB2oCUAEKIlAKqjJQBOpSUA6KYlAIKoJQAcqiUAtqslAFqtJQD0riUAjrAlACiyJQDMsyUAZrUlAAC3JQCkuCUAProlANi7JQByvSUADL8lALDAJQBKwiUA5MMlAH7FJQAixyUAvMglAFbKJQDwyyUAlM0lAC7PJQDI0CUAbNIlAAbUJQCg1SUAOtclANTYJQB42iUAEtwlAKzdJQBG3yUA4OAlAITiJQAe5CUAwuUlAFznJQD26CUAkOolACrsJQDO7SUAaO8lAALxJQCc8iUAQPQlANr1JQB09yUADvklALL6JQBM/CUA5v0lAIr/JQAkASYAvgImAFgEJgDyBSYAlgcmADAJJgDKCiYAZAwmAAgOJgCiDyYAPBEmAOASJgB6FCYAFBYmAK4XJgBIGSYA7BomAIYcJgAgHiYAuh8mAF4hJgD4IiYAkiQmACwmJgDQJyYAaikmAAQrJgCoLCYAQi4mANwvJgB2MSYAEDMmALQ0JgBONiYA6DcmAII5JgAmOyYAwDwmAFo+JgD0PyYAmEEmADJDJgDMRCYAcEYmAApIJgCkSSYAPksmANhMJgB8TiYAFlAmALBRJgBKUyYA7lQmAIhWJgAiWCYAvFkmAGBbJgD6XCYAlF4mADhgJgDSYSYAbGMmAAZlJgCgZiYARGgmAN5pJgB4ayYAEm0mALZuJgBQcCYA6nEmAIRzJgAodSYAwnYmAFx4JgAAeiYAmnsmADR9JgDOfiYAaIAmAAyCJgCmgyYAQIUmANqGJgB0iCYAGIomALKLJgBMjSYA8I4mAIqQJgAkkiYAyJMmAGKVJgD8liYAlpgmADCaJgDUmyYAbp0mAAifJgCioCYARqImAOCjJgB6pSYAHqcmALioJgBSqiYA7KsmAIatJgAqryYAxLAmAF6yJgACtCYAnLUmADa3JgDQuCYAaromAA68JgCovSYAQr8mANzAJgB2wiYAGsQmALTFJgBOxyYA8sgmAIzKJgAmzCYAwM0mAGTPJgD+0CYAmNImADLUJgDW1SYAcNcmAArZJgCk2iYASNwmAOLdJgB83yYAIOEmALriJgBU5CYA7uUmAIjnJgAs6SYAxuomAGDsJgD67SYAnu8mADjxJgDS8iYAbPQmABD2JgCq9yYARPkmAOj6JgCC/CYAHP4mALb/JgBQAScA9AInAI4EJwAoBicAwgcnAGYJJwAACycAmgwnADQOJwDYDycAchEnAAwTJwCwFCcAShYnAOQXJwB+GScAGBsnALwcJwBWHicA8B8nAIohJwAuIycAyCQnAGImJwD8JycAoCknADorJwDULCcAeC4nABIwJwCsMScARjMnAOA0JwCENicAHjgnALg5JwBSOycA7DwnAJA+JwAqQCcAzkEnAGhDJwACRScAnEYnADZIJwDaSScAdEsnAA5NJwCoTicATFAnAOZRJwCAUycAGlUnAL5WJwBYWCcA8lknAIxbJwAwXScAyl4nAGRgJwD+YScAomMnADxlJwDWZicAemgnABRqJwCuaycASG0nAOxuJwCGcCcAIHInALpzJwBUdScA+HYnAJJ4JwAseicA0HsnAGp9JwAEfycAnoAnADiCJwDcgycAdoUnABCHJwCqiCcAToonAOiLJwCCjScAHI8nAMCQJwBakicA9JMnAJiVJwAylycAzJgnAGaaJwAAnCcApJ0nAD6fJwDYoCcAcqInABakJwCwpScASqcnAOSoJwCIqicAIqwnALytJwBgrycA+rAnAJSyJwAutCcAyLUnAGy3JwAGuScAoLonADq8JwDevScAeL8nABLBJwCswicAUMQnAOrFJwCExycAKMknAMLKJwBczCcA9s0nAJDPJwA00ScAztInAGjUJwAC1icAptcnAEDZJwDa2icAdNwnABjeJwCy3ycATOEnAObiJwCK5CcAJOYnAL7nJwBY6ScA8uonAJbsJwAw7icA1O8nAG7xJwAI8ycAovQnADz2JwDg9ycAevknABT7JwCu/CcAUv4nAOz/JwCGASgAIAMoALoEKABeBigA+AcoAJwJKAA2CygA0AwoAGoOKAAOECgAqBEoAEITKADcFCgAdhYoABoYKAC0GSgAThsoAOgcKACMHigAJiAoAMAhKABkIygA/iQoAJgmKAAyKCgAzCkoAHArKAAKLSgApC4oAEgwKADiMSgAfDMoABY1KACwNigAVDgoAO45KACIOygAIj0oAMY+KABgQCgA+kEoAJRDKAA4RSgA0kYoAGxIKAAQSigAqksoAERNKADeTigAeFAoABxSKAC2UygAUFUoAOpWKACOWCgAKFooAMJbKABcXSgAAF8oAJpgKAA0YigA2GMoAHJlKAAMZygApmgoAEBqKADkaygAfm0oABhvKACycCgAVnIoAPBzKACKdSgAJHcoAMh4KABieigA/HsoAKB9KAA6fygA1IAoAG6CKAAIhCgArIUoAEaHKADgiCgAeoooAB6MKAC4jSgAUo8oAOyQKACQkigAKpQoAMSVKABolygAApkoAJyaKAA2nCgA0J0oAHSfKAAOoSgAqKIoAEKkKADcpSgAgKcoABqpKAC0qigAWKwoAPKtKACMrygAJrEoAMqyKABktCgA/rUoAJi3KAA8uSgA1rooAHC8KAAKvigArr8oAEjBKADiwigAhsQoACDGKAC6xygAVMkoAO7KKACSzCgALM4oAMbPKABg0SgABNMoAJ7UKAA41igA3NcoAHbZKAAQ2ygAqtwoAETeKADo3ygAguEoABzjKAC25CgAUOYoAPTnKACO6SgAKOsoAMzsKABm7igAAPAoAKTxKAA+8ygA2PQoAHL2KAAM+CgAsPkoAEr7KADk/CgAfv4oABgAKQC8ASkAVgMpAPAEKQCUBikALggpAMgJKQBiCykABg0pAKAOKQA6ECkA1BEpAHgTKQASFSkArBYpAEYYKQDgGSkAhBspAB4dKQDCHikAXCApAPYhKQCQIykANCUpAM4mKQBoKCkAAiopAJwrKQBALSkA2i4pAHQwKQAOMikAqDMpAEw1KQDmNikAgDgpACQ6KQC+OykAWD0pAPI+KQCWQCkAMEIpAMpDKQBkRSkACEcpAKJIKQA8SikA1kspAHpNKQAUTykArlApAEhSKQDiUykAhlUpACBXKQC6WCkAXlopAPhbKQCSXSkANl8pANBgKQBqYikABGQpAJ5lKQBCZykA3GgpAHZqKQAabCkAtG0pAE5vKQDocCkAgnIpACZ0KQDAdSkAWncpAPR4KQCYeikAMnwpAMx9KQBmfykAAIEpAKSCKQA+hCkA4oUpAHyHKQAWiSkAsIopAEqMKQDujSkAiI8pACKRKQC8kikAYJQpAPqVKQCUlykALpkpAMiaKQBsnCkABp4pAKqfKQBEoSkA3qIpAHikKQASpikAtqcpAFCpKQDqqikAhKwpACiuKQDCrykAXLEpAPayKQCatCkANLYpAM63KQBouSkADLspAKa8KQBAvikA2r8pAH7BKQAYwykAssQpAFbGKQDwxykAiskpACTLKQC+zCkAYs4pAPzPKQCW0SkAMNMpANTUKQBu1ikACNgpAKLZKQBG2ykA4NwpAHreKQAe4CkAuOEpAFLjKQDs5CkAhuYpACroKQDE6SkAXuspAPjsKQCS7ikANvApANDxKQB08ykADvUpAKj2KQBC+CkA3PkpAID7KQAa/SkAtP4pAE4AKgDyASoAjAMqACYFKgDABioAZAgqAP4JKgCYCyoAPA0qANYOKgBwECoAChIqAKQTKgBIFSoA4hYqAHwYKgAWGioAuhsqAFQdKgDuHioAiCAqACwiKgDGIyoAYCUqAPomKgCeKCoAOCoqANIrKgBsLSoAEC8qAKowKgBEMioA3jMqAHg1KgAcNyoAtjgqAFA6KgD0OyoAjj0qACg/KgDCQCoAZkIqAABEKgCaRSoANEcqANhIKgBySioADEwqAKZNKgBATyoA5FAqAH5SKgAYVCoAvFUqAFZXKgDwWCoAiloqAC5cKgDIXSoAYl8qAPxgKgCgYioAOmQqANRlKgBuZyoACGkqAKxqKgBGbCoA6m0qAIRvKgAecSoAuHIqAFJ0KgD2dSoAkHcqACp5KgDEeioAaHwqAAJ+KgCcfyoANoEqANCCKgB0hCoADoYqAKiHKgBMiSoA5ooqAICMKgAajioAvo8qAFiRKgDykioAjJQqADCWKgDKlyoAZJkqAP6aKgCYnCoAPJ4qANafKgB6oSoAFKMqAK6kKgBIpioA4qcqAIapKgAgqyoAuqwqAFSuKgD4ryoAkrEqACyzKgDGtCoAarYqAAS4KgCeuSoAQrsqANy8KgB2vioAEMAqAKrBKgBOwyoA6MQqAILGKgAcyCoAtskqAFrLKgD0zCoAjs4qADLQKgDM0SoAZtMqAArVKgCk1ioAPtgqANjZKgBy2yoAFt0qALDeKgBK4CoA5OEqAH7jKgAi5SoAvOYqAFboKgD66SoAlOsqAC7tKgDS7ioAbPAqAAbyKgCg8yoARPUqAN72KgB4+CoAEvoqALb7KgBQ/SoA6v4qAIQAKwAeAisAwgMrAFwFKwD2BisAkAgrACoKKwDOCysAaA0rAAIPKwCmECsAQBIrANoTKwB0FSsAGBcrALIYKwBMGisA8BsrAIodKwAkHysAviArAFgiKwD8IysAliUrADAnKwDKKCsAbiorAAgsKwCiLSsAPC8rANYwKwB6MisAFDQrAK41KwBSNysA7DgrAIY6KwAqPCsAxD0rAF4/KwD4QCsAkkIrADZEKwDQRSsAakcrAARJKwCeSisAQkwrANxNKwB2TysAGlErALRSKwBOVCsA8lUrAIxXKwAmWSsAwForAFpcKwD+XSsAmF8rADJhKwDMYisAcGQrAApmKwCkZysAPmkrANhqKwB8bCsAFm4rALBvKwBUcSsA7nIrAIh0KwAsdisAxncrAGB5KwD6eisAlHwrAC5+KwDSfysAbIErAAaDKwCqhCsARIYrAN6HKwB4iSsAHIsrALaMKwBQjisA6o8rAI6RKwAokysAwpQrAFyWKwD2lysAmpkrADSbKwDOnCsAcp4rAAygKwCmoSsASqMrAOSkKwB+pisAGKgrALKpKwBWqysA8KwrAIquKwAksCsAvrErAGKzKwD8tCsAlrYrADq4KwDUuSsAbrsrABK9KwCsvisARsArAODBKwB6wysAHsUrALjGKwBSyCsA7MkrAIbLKwAqzSsAxM4rAF7QKwAC0isAnNMrADbVKwDa1isAdNgrAA7aKwCo2ysAQt0rAObeKwCA4CsAGuIrALTjKwBY5SsA8uYrAIzoKwAm6isAwOsrAGTtKwD+7isAmPArADzyKwDW8ysAcPUrAAr3KwCu+CsASPorAOL7KwB8/SsAIP8rALoALABUAiwA7gMsAJIFLAAsBywAxggsAGAKLAD6CywAng0sADgPLADSECwAdhIsABAULACqFSwARBcsAOgYLACCGiwAHBwsALYdLABaHywA9CAsAI4iLAAoJCwAzCUsAGYnLAAAKSwApCosAD4sLADYLSwAci8sAAwxLACwMiwASjQsAOQ1LAB+NywAIjksALw6LABWPCwA8D0sAIo/LAAuQSwAyEIsAGxELAAGRiwAoEcsADpJLADUSiwAeEwsABJOLACsTywARlEsAOpSLACEVCwAHlYsALhXLABSWSwA9losAJBcLAAqXiwAzl8sAGhhLAACYywApmQsAEBmLADaZywAdGksAA5rLACybCwATG4sAOZvLACAcSwAGnMsAL50LABYdiwA8ncsAJZ5LAAweywAynwsAG5+LAAIgCwAooEsADyDLADWhCwAeoYsABSILACuiSwASIssAOyMLACGjiwAIJAsALqRLABekywA+JQsAJKWLAA2mCwA0JksAGqbLAAEnSwAnp4sAEKgLADcoSwAdqMsABClLAC0piwATqgsAOipLACCqywAJq0sAMCuLABasCwA9LEsAJizLAAytSwAzLYsAGa4LAAAuiwApLssAD69LADYviwAfMAsABbCLACwwywASsUsAO7GLACIyCwAIsosALzLLABgzSwABM8sAKjQLABC0iwA3NMsAHbVLAAa1ywAtNgsAE7aLADo2ywAgt0sACbfLADK4CwAZOIsAAjkLACi5SwAPOcsANboLABw6iwAFOwsAK7tLABI7ywA7PAsAIbyLAAg9CwAuvUsAF73LAD4+CwAkvosADb8LADQ/SwAav8sAAQBLQCeAi0AQgQtANwFLQB2By0AEAktAKoKLQBODC0A6A0tAIIPLQAmES0AwBItAFoULQD+FS0AmBctADIZLQDMGi0AZhwtAAoeLQCkHy0APiEtANgiLQByJC0AFiYtALAnLQBKKS0A7iotAIgsLQAiLi0AvC8tAGAxLQD6Mi0AlDQtAC42LQDSNy0AbDktAAY7LQCgPC0AOj4tAN4/LQB4QS0AEkMtALZELQBQRi0A6kctAI5JLQAoSy0AwkwtAFxOLQD2Ty0AkFEtADRTLQDOVC0AaFYtAAxYLQCmWS0AQFstANpcLQB+Xi0AGGAtALJhLQBMYy0A8GQtAIpmLQAkaC0AvmktAFhrLQD8bC0Alm4tADBwLQDUcS0AbnMtAAh1LQCidi0ARngtAOB5LQB6ey0AFH0tALh+LQBSgC0A7IEtAIaDLQAghS0AxIYtAF6ILQACii0AnIstADaNLQDQji0AapAtAA6SLQCoky0AQpUtANyWLQCAmC0AGpotALSbLQBOnS0A8p4tAIygLQAmoi0AwKMtAGSlLQD+pi0AmKgtADKqLQDWqy0AcK0tAAqvLQCksC0APrItAOKzLQB8tS0AILctALq4LQBUui0A7rstAIi9LQAsvy0AxsAtAGDCLQD6wy0AnsUtADjHLQDSyC0AbMotABDMLQCqzS0ARM8tAOjQLQCC0i0AHNQtALbVLQBQ1y0A9NgtAI7aLQAo3C0Awt0tAFzfLQAA4S0AmuItADTkLQDY5S0AcuctAAzpLQCw6i0ASuwtAOTtLQB+7y0AGPEtALzyLQBW9C0A8PUtAIr3LQAk+S0AyPotAGL8LQD8/S0AoP8tADoBLgDUAi4AbgQuABIGLgCsBy4ARgkuAOAKLgCEDC4AHg4uALgPLgBSES4A7BIuAJAULgAqFi4AxBcuAGgZLgACGy4AnBwuADYeLgDaHy4AdCEuAA4jLgCoJC4ATCYuAOYnLgCAKS4AGisuALQsLgBYLi4A8i8uAIwxLgAwMy4AyjQuAGQ2LgD+Ny4AmDkuADw7LgDWPC4Aej4uABRALgCuQS4ASEMuAOJELgCGRi4AIEguALpJLgBUSy4A+EwuAJJOLgAsUC4AxlEuAGpTLgAEVS4AnlYuAEJYLgDcWS4AdlsuABBdLgCqXi4ATmAuAOhhLgCCYy4AHGUuALZmLgBaaC4A9GkuAI5rLgAybS4AzG4uAGZwLgAKci4ApHMuAD51LgDYdi4AcnguABZ6LgCwey4ASn0uAOR+LgB+gC4AIoIuALyDLgBWhS4A+oYuAJSILgAuii4AyIsuAGyNLgAGjy4AoJAuADqSLgDeky4AeJUuABKXLgCsmC4AUJouAOqbLgCEnS4AHp8uALigLgBcoi4A9qMuAJClLgA0py4AzqguAGiqLgACrC4AnK0uAECvLgDasC4AdLIuABi0LgCytS4ATLcuAOa4LgCKui4AJLwuAL69LgBYvy4A8sAuAJbCLgAwxC4A1MUuAG7HLgAIyS4AosouADzMLgDgzS4Aes8uABTRLgCu0i4ASNQuAOzVLgCG1y4AINkuAMTaLgBe3C4A+N0uAJLfLgA24S4A0OIuAGrkLgAE5i4AqOcuAELpLgDc6i4AduwuABDuLgC07y4ATvEuAOjyLgCM9C4AJvYuAMD3LgBa+S4A/vouAJj8LgAy/i4AzP8uAHABLwAKAy8ApAQvAD4GLwDYBy8AfAkvABYLLwCwDC8AVA4vAO4PLwCIES8AIhMvAMYULwBgFi8A+hcvAJQZLwA4Gy8A0hwvAHYeLwAQIC8AtCEvAE4jLwDoJC8AjCYvACYoLwDAKS8AWisvAP4sLwCYLi8AMjAvAMwxLwBwMy8ACjUvAKQ2LwA+OC8A2DkvAHw7LwAWPS8AsD4vAFRALwDuQS8AiEMvACJFLwC8Ri8AYEgvAPpJLwCUSy8AOE0vANJOLwBsUC8ABlIvAKpTLwBEVS8A3lYvAHhYLwAcWi8AtlsvAFBdLwDqXi8AhGAvAChiLwDCYy8AXGUvAABnLwCaaC8ANGovAM5rLwBybS8ADG8vAKZwLwBAci8A5HMvAH51LwAYdy8AsngvAEx6LwDwey8Ain0vACR/LwDIgC8AYoIvAPyDLwCWhS8AOocvANSILwBuii8ACIwvAKKNLwBGjy8A4JAvAHqSLwAelC8AuJUvAFKXLwDsmC8AkJovACqcLwDEnS8AXp8vAAKhLwCcoi8ANqQvANClLwBqpy8ADqkvAKiqLwBCrC8A5q0vAICvLwAasS8AtLIvAFi0LwDytS8AjLcvACa5LwDKui8AZLwvAP69LwCYvy8AMsEvANbCLwBwxC8AFMYvAK7HLwBIyS8A4sovAHzMLwAgzi8Aus8vAFTRLwDu0i8AiNQvACzWLwDG1y8AYNkvAATbLwCe3C8AON4vANLfLwB24S8AEOMvAKrkLwBE5i8A3ucvAILpLwAc6y8AtuwvAFruLwD07y8AjvEvACjzLwDM9C8AZvYvAAD4LwCa+S8APvsvANj8LwBy/i8ADAAwAKYBMABKAzAA5AQwAH4GMAAiCDAAvAkwAFYLMADwDDAAlA4wAC4QMADIETAAYhMwAAYVMACgFjAAOhgwANQZMABuGzAAEh0wAKweMABGIDAA6iEwAIQjMAAeJTAAuCYwAFwoMAD2KTAAkCswACotMADOLjAAaDAwAAIyMACcMzAANjUwANo2MAB0ODAAGDowALI7MABMPTAA5j4wAIBAMAAkQjAAvkMwAFhFMADyRjAAjEgwADBKMADKSzAAZE0wAP5OMACiUDAAPFIwAOBTMAB6VTAAFFcwAK5YMABIWjAA7FswAIZdMAAgXzAAumAwAF5iMAD4YzAAkmUwADZnMADQaDAAamowAARsMACebTAAQm8wANxwMAB2cjAAGnQwALR1MABOdzAA6HgwAIx6MAAmfDAAwH0wAFp/MAD+gDAAmIIwADKEMADMhTAAZocwAAqJMACkijAAPowwANiNMAByjzAAFpEwALCSMABKlDAA7pUwAIiXMAAimTAAvJowAFacMAD6nTAAlJ8wAC6hMADSojAAbKQwAAamMACgpzAARKkwAN6qMAB4rDAAEq4wALavMABQsTAA6rIwAIS0MAAetjAAwrcwAFy5MAAAuzAAmrwwADS+MADOvzAAaMEwAAzDMACmxDAAQMYwANrHMAB+yTAAGMswALLMMABMzjAA5s8wAIrRMAAk0zAAvtQwAGLWMAD81zAAltkwADDbMADU3DAAbt4wAAjgMACi4TAARuMwAODkMAB65jAAFOgwAK7pMABS6zAA7OwwAIbuMAAq8DAAxPEwAF7zMAD49DAAkvYwADb4MADQ+TAAavswAA79MACo/jAAQgAxANwBMQCAAzEAGgUxALQGMQBOCDEA8gkxAIwLMQAmDTEAwA4xAFoQMQD+ETEAmBMxADIVMQDWFjEAcBgxAAoaMQCkGzEASB0xAOIeMQB8IDEAFiIxALAjMQBUJTEA7iYxAIgoMQAiKjEAxisxAGAtMQD6LjEAnjAxADgyMQDSMzEAbDUxABA3MQCqODEARDoxAN47MQB4PTEAHD8xALZAMQBQQjEA9EMxAI5FMQAoRzEAwkgxAGZKMQAATDEAmk0xADRPMQDYUDEAclIxAAxUMQCmVTEAQFcxAORYMQB+WjEAGFwxALxdMQBWXzEA8GAxAIpiMQAuZDEAyGUxAGJnMQD8aDEAoGoxADpsMQDUbTEAbm8xAAhxMQCscjEARnQxAOB1MQCEdzEAHnkxALh6MQBSfDEA9n0xAJB/MQAqgTEAxIIxAGiEMQAChjEAnIcxADaJMQDQijEAdIwxAA6OMQCojzEATJExAOaSMQCAlDEAGpYxAL6XMQBYmTEA8poxAIycMQAmnjEAyp8xAGShMQD+ojEAmKQxADymMQDWpzEAeqkxABSrMQCurDEASK4xAOKvMQCGsTEAILMxALq0MQBUtjEA7rcxAJK5MQAsuzEAxrwxAGq+MQAEwDEAnsExADjDMQDcxDEAdsYxABDIMQCqyTEATssxAOjMMQCCzjEAHNAxALbRMQBa0zEA9NQxAI7WMQAy2DEAzNkxAGbbMQAA3TEApN4xAD7gMQDY4TEAcuMxAAzlMQCw5jEASugxAOTpMQB+6zEAIu0xALzuMQBW8DEA+vExAJTzMQAu9TEAyPYxAGz4MQAG+jEAoPsxADr9MQDU/jEAeAAyABICMgCsAzIARgUyAOoGMgCECDIAHgoyAMILMgBcDTIA9g4yAJAQMgA0EjIAzhMyAGgVMgACFzIAnBgyAEAaMgDaGzIAdB0yABgfMgCyIDIATCIyAOYjMgCKJTIAJCcyAL4oMgBYKjIA/CsyAJYtMgAwLzIAyjAyAG4yMgAINDIAojUyADw3MgDgODIAejoyABQ8MgCuPTIAUj8yAOxAMgCGQjIAIEQyAMRFMgBeRzIA+EgyAJJKMgA2TDIA0E0yAGpPMgAEUTIAqFIyAEJUMgDcVTIAdlcyABpZMgC0WjIATlwyAOhdMgCCXzIAJmEyAMBiMgBaZDIA/mUyAJhnMgAyaTIAzGoyAHBsMgAKbjIApG8yAD5xMgDYcjIAfHQyABZ2MgCwdzIASnkyAO56MgCIfDIAIn4yAMZ/MgBggTIA+oIyAJSEMgA4hjIA0ocyAGyJMgAGizIAoIwyAESOMgDejzIAeJEyABKTMgC2lDIAUJYyAOqXMgCOmTIAKJsyAMKcMgBcnjIAAKAyAJqhMgA0ozIAzqQyAGimMgAMqDIApqkyAECrMgDkrDIAfq4yABiwMgCysTIAVrMyAPC0MgCKtjIAJLgyAMi5MgBiuzIA/LwyAJa+MgA6wDIA1MEyAG7DMgAIxTIArMYyAEbIMgDgyTIAessyABTNMgC4zjIAUtAyAOzRMgCQ0zIAKtUyAMTWMgBe2DIAAtoyAJzbMgA23TIA0N4yAHTgMgAO4jIAqOMyAELlMgDc5jIAgOgyABrqMgC06zIAWO0yAPLuMgCM8DIAJvIyAMrzMgBk9TIA/vYyAJj4MgA8+jIA1vsyAHD9MgAK/zIApAAzAEgCMwDiAzMAfAUzACAHMwC6CDMAVAozAO4LMwCSDTMALA8zAMYQMwBgEjMABBQzAJ4VMwA4FzMA0hgzAGwaMwAQHDMAqh0zAEQfMwDoIDMAgiIzABwkMwC2JTMAWiczAPQoMwCOKjMAKCwzAMItMwBmLzMAADEzAJoyMwA0NDMA2DUzAHI3MwAWOTMAsDozAEo8MwDkPTMAfj8zACJBMwC8QjMAVkQzAPBFMwCKRzMALkkzAMhKMwBiTDMA/E0zAKBPMwA6UTMA1FIzAHhUMwASVjMArFczAEZZMwDqWjMAhFwzAB5eMwC4XzMAUmEzAPZiMwCQZDMAKmYzAM5nMwBoaTMAAmszAJxsMwBAbjMA2m8zAHRxMwAOczMAsnQzAEx2MwDmdzMAgHkzABp7MwC+fDMAWH4zAPJ/MwCWgTMAMIMzAMqEMwBkhjMACIgzAKKJMwA8izMA1owzAHCOMwAUkDMArpEzAEiTMwDilDMAhpYzACCYMwC6mTMAXpszAPicMwCSnjMALKAzANChMwBqozMABKUzAJ6mMwA4qDMA3KkzAHarMwAQrTMAqq4zAE6wMwDosTMAgrMzACa1MwDAtjMAWrgzAPS5MwCYuzMAMr0zAMy+MwBmwDMAAMIzAKTDMwA+xTMA2MYzAHLIMwAWyjMAsMszAErNMwDuzjMAiNAzACLSMwC80zMAYNUzAPrWMwCU2DMALtozAMjbMwBs3TMABt8zAKDgMwBE4jMA3uMzAHjlMwAS5zMAtugzAFDqMwDq6zMAhO0zAB7vMwDC8DMAXPIzAPbzMwCQ9TMANPczAM74MwBo+jMADPwzAKb9MwBA/zMA2gA0AH4CNAAYBDQAsgU0AEwHNADwCDQAlAo0AC4MNADSDTQAbA80AAYRNACgEjQARBQ0AN4VNAB4FzQAEhk0ALYaNABQHDQA6h00AIQfNAAoITQAwiI0AFwkNAD2JTQAmic0ADQpNADOKjQAaCw0AAwuNACmLzQAQDE0ANoyNAB+NDQAGDY0ALI3NABMOTQA5jo0AIo8NAAkPjQAvj80AGJBNAD8QjQAlkQ0ADBGNADURzQAbkk0AAhLNACiTDQARk40AOBPNAB6UTQAFFM0AK5UNABSVjQA7Fc0AIZZNAAgWzQAxFw0AF5eNAD4XzQAnGE0ADZjNADQZDQAamY0AA5oNACoaTQAQms0ANxsNAB2bjQAGnA0ALRxNABOczQA8nQ0AIx2NAAmeDQAwHk0AGR7NAD+fDQAmH40ADKANADMgTQAcIM0AAqFNACkhjQAPog0AOKJNAB8izQAFo00ALCONABUkDQA7pE0AIiTNAAilTQAxpY0AGCYNAD6mTQAnps0ADidNADSnjQAbKA0ABCiNACqozQARKU0AN6mNAB4qDQAHKo0ALarNABQrTQA9K40AI6wNAAosjQAwrM0AGa1NAAAtzQAmrg0ADS6NADOuzQAcr00AAy/NACmwDQAQMI0AOTDNAB+xTQAGMc0ALzINABWyjQA8Ms0AIrNNAAkzzQAyNA0AGLSNAD80zQAltU0ADrXNADU2DQAbto0ABLcNACs3TQARt80AODgNACE4jQAHuQ0ALjlNABS5zQA7Og0AJDqNAAq7DQAxO00AGjvNAAC8TQAnPI0ADb0NADa9TQAdPc0AA75NACo+jQATPw0AOb9NACA/zQAGgE1ALQCNQBYBDUA8gU1AIwHNQAwCTUAygo1AGQMNQD+DTUAog81ADwRNQDWEjUAcBQ1ABQWNQCuFzUASBk1AOIaNQB8HDUAIB41ALofNQBUITUA+CI1AJIkNQAsJjUAxic1AGopNQAEKzUAniw1ADguNQDcLzUAdjE1ABAzNQCqNDUARDY1AOg3NQCCOTUAHDs1AMA8NQBaPjUA9D81AI5BNQAyQzUAzEQ1AGZGNQAASDUAmkk1AD5LNQDYTDUAck41AAxQNQCwUTUASlM1AORUNQCIVjUAIlg1ALxZNQBWWzUA+lw1AJReNQAuYDUAyGE1AGJjNQAGZTUAoGY1ADpoNQDUaTUAeGs1ABJtNQCsbjUAUHA1AOpxNQCEczUAHnU1AMJ2NQBceDUA9nk1AJB7NQAqfTUAzn41AGiANQACgjUApoM1AECFNQDahjUAdIg1AA6KNQCyizUATI01AOaONQCAkDUAJJI1AL6TNQBYlTUA/JY1AJaYNQAwmjUAyps1AGSdNQAInzUAoqA1ADyiNQDWozUAeqU1ABSnNQCuqDUAUqo1AOyrNQCGrTUAIK81AMSwNQBesjUA+LM1AJK1NQAstzUA0Lg1AGq6NQAEvDUAqL01AEK/NQDcwDUAdsI1ABrENQC0xTUATsc1AOjINQCCyjUAJsw1AMDNNQBazzUA/tA1AJjSNQAy1DUAzNU1AHDXNQAK2TUApNo1AD7cNQDi3TUAfN81ABbhNQCw4jUASuQ1AO7lNQCI5zUAIuk1ALzqNQBg7DUA+u01AJTvNQA48TUA0vI1AGz0NQAG9jUAoPc1AET5NQDe+jUAePw1ABL+NQC2/zUAUAE2AOoCNgCOBDYAKAY2AMIHNgBcCTYAAAs2AJoMNgA0DjYAzg82AGgRNgAMEzYAphQ2AEAWNgDaFzYAfhk2ABgbNgCyHDYAVh42APAfNgCKITYAJCM2AL4kNgBiJjYA/Cc2AJYpNgAwKzYA1Cw2AG4uNgAIMDYArDE2AEYzNgDgNDYAejY2AB44NgC4OTYAUjs2AOw8NgCGPjYAKkA2AMRBNgBeQzYA+EQ2AJxGNgA2SDYA0Ek2AHRLNgAOTTYAqE42AEJQNgDmUTYAgFM2ABpVNgC0VjYATlg2APJZNgCMWzYAJl02AMpeNgBkYDYA/mE2AJhjNgA8ZTYA1mY2AHBoNgAKajYApGs2AEhtNgDibjYAfHA2ABZyNgC6czYAVHU2AO52NgCSeDYALHo2AMZ7NgBgfTYABH82AJ6ANgA4gjYA0oM2AGyFNgAQhzYAqog2AESKNgDeizYAgo02AByPNgC2kDYAWpI2APSTNgCOlTYAKJc2AMyYNgBmmjYAAJw2AJqdNgA0nzYA2KA2AHKiNgAMpDYApqU2AEqnNgDkqDYAfqo2ACKsNgC8rTYAVq82APCwNgCUsjYALrQ2AMi1NgBitzYABrk2AKC6NgA6vDYA1L02AG6/NgASwTYArMI2AEbENgDgxTYAhMc2AB7JNgC4yjYAXMw2APbNNgCQzzYAKtE2AM7SNgBo1DYAAtY2AJzXNgA22TYA2to2AHTcNgAO3jYAqN82AEzhNgDm4jYAgOQ2ACTmNgC+5zYAWOk2APLqNgCW7DYAMO42AMrvNgBk8TYACPM2AKL0NgA89jYA1vc2AHr5NgAU+zYArvw2AEj+NgDs/zYAhgE3ACADNwC6BDcAVAY3APgHNwCSCTcALAs3AMYMNwBqDjcABBA3AJ4RNwBCEzcA3BQ3AHYWNwAQGDcAtBk3AE4bNwDoHDcAgh43ACYgNwDAITcAWiM3APQkNwCOJjcAMig3AMwpNwBmKzcAAC03AKQuNwA+MDcA2DE3AHwzNwAWNTcAsDY3AEo4NwDuOTcAiDs3ACI9NwC8PjcAYEA3APpBNwCUQzcALkU3AMhGNwBsSDcABko3AKBLNwA6TTcA3k43AHhQNwASUjcAtlM3AFBVNwDqVjcAhFg3AChaNwDCWzcAXF03APZeNwCQYDcANGI3AM5jNwBoZTcAAmc3AKZoNwBAajcA2ms3AH5tNwAYbzcAsnA3AExyNwDwczcAinU3ACR3NwC+eDcAYno3APx7NwCWfTcAMH83AMqANwBugjcACIQ3AKKFNwBGhzcA4Ig3AHqKNwAUjDcAuI03AFKPNwDskDcAhpI3ACqUNwDElTcAXpc3APiYNwCSmjcANpw3ANCdNwBqnzcADqE3AKiiNwBCpDcA3KU3AICnNwAaqTcAtKo3AE6sNwDyrTcAjK83ACaxNwDAsjcAZLQ3AP61NwCYtzcAMrk3ANa6NwBwvDcACr43AKS/NwA+wTcA4sI3AHzENwAWxjcAusc3AFTJNwDuyjcAiMw3ACzONwDGzzcAYNE3APrSNwCU1DcAONY3ANLXNwBs2TcABts3AKrcNwBE3jcA3t83AHjhNwAc4zcAtuQ3AFDmNwD05zcAjuk3ACjrNwDC7DcAZu43AADwNwCa8TcANPM3AM70NwBy9jcADPg3AKb5NwBA+zcA5Pw3AH7+NwAYADgAvAE4AFYDOADwBDgAigY4AC4IOADICTgAYgs4APwMOACgDjgAOhA4ANQROABuEzgACBU4AKwWOABGGDgA4Bk4AHobOAAeHTgAuB44AFIgOAD2ITgAkCM4AColOADEJjgAaCg4AAIqOACcKzgANi04ANAuOAB0MDgADjI4AKgzOABMNTgA5jY4AIA4OAAaOjgAtDs4AFg9OADyPjgAjEA4ADBCOADKQzgAZEU4AP5GOACiSDgAPEo4ANZLOABwTTgAFE84AK5QOABIUjgA4lM4AHxVOAAgVzgAulg4AFRaOADuWzgAkl04ACxfOADGYDgAamI4AARkOACeZTgAOGc4ANxoOAB2ajgAEGw4AKptOABObzgA6HA4AIJyOAAcdDgAtnU4AFp3OAD0eDgAjno4ACh8OADMfTgAZn84AACBOACkgjgAPoQ4ANiFOAByhzgAFok4ALCKOABKjDgA5I04AIiPOAAikTgAvJI4AFaUOADwlTgAlJc4AC6ZOADImjgAYpw4AAaeOACgnzgAOqE4AN6iOAB4pDgAEqY4AKynOABQqTgA6qo4AISsOAAerjgAuK84AFyxOAD2sjgAkLQ4ACq2OADOtzgAaLk4AAK7OACmvDgAQL44ANq/OAB0wTgAGMM4ALLEOABMxjgA5sc4AIDJOAAkyzgAvsw4AFjOOADyzzgAltE4ADDTOADK1DgAZNY4AAjYOACi2TgAPNs4AODcOAB63jgAFOA4AK7hOABS4zgA7OQ4AIbmOAAg6DgAuuk4AF7rOAD47DgAku44ACzwOADQ8TgAavM4AAT1OACo9jgAQvg4ANz5OAB2+zgAGv04ALT+OABOADkA6AE5AIwDOQAmBTkAwAY5AFoIOQD0CTkAmAs5ADINOQDMDjkAZhA5AAoSOQCkEzkAPhU5AOIWOQB8GDkAFho5ALAbOQBUHTkA7h45AIggOQAiIjkAvCM5AGAlOQD6JjkAlCg5AC4qOQDSKzkAbC05AAYvOQCgMDkARDI5AN4zOQB4NTkAHDc5ALY4OQBQOjkA6js5AI49OQAoPzkAwkA5AFxCOQD2QzkAmkU5ADRHOQDOSDkAaEo5AAxMOQCmTTkAQE85ANpQOQB+UjkAGFQ5ALJVOQBWVzkA8Fg5AIpaOQAkXDkAyF05AGJfOQD8YDkAlmI5ADpkOQDUZTkAbmc5AAhpOQCiajkARmw5AOBtOQB6bzkAFHE5ALhyOQBSdDkA7HU5AJB3OQAqeTkAxHo5AF58OQD4fTkAnH85ADaBOQDQgjkAaoQ5AA6GOQCohzkAQok5AOaKOQCAjDkAGo45ALSPOQBOkTkA8pI5AIyUOQAmljkAwJc5AGSZOQD+mjkAmJw5ADKeOQDWnzkAcKE5AAqjOQCupDkASKY5AOKnOQB8qTkAIKs5ALqsOQBUrjkA7q85AIixOQAsszkAxrQ5AGC2OQD6tzkAnrk5ADi7OQDSvDkAdr45ABDAOQCqwTkARMM5AOjEOQCCxjkAHMg5ALbJOQBQyzkA9Mw5AI7OOQAo0DkAwtE5AGbTOQAA1TkAmtY5AD7YOQDY2TkActs5AAzdOQCm3jkASuA5AOThOQB+4zkAGOU5ALzmOQBW6DkA8Ok5AJTrOQAu7TkAyO45AGLwOQAG8jkAoPM5ADr1OQDU9jkAbvg5ABL6OQCs+zkARv05AOr+OQCEADoAHgI6ALgDOgBSBToA9gY6AJAIOgAqCjoAzgs6AGgNOgACDzoAnBA6AEASOgDaEzoAdBU6AA4XOgCoGDoATBo6AOYbOgCAHToAGh86AL4gOgBYIjoA8iM6AJYlOgAwJzoAyig6AGQqOgD+KzoAoi06ADwvOgDWMDoAcDI6ABQ0OgCuNToASDc6AOw4OgCGOjoAIDw6ALo9OgBePzoA+EA6AJJCOgAsRDoAxkU6AGpHOgAESToAnko6ADhMOgDcTToAdk86ABBROgC0UjoATlQ6AOhVOgCCVzoAJlk6AMBaOgBaXDoA9F06AI5fOgAyYToAzGI6AGZkOgAAZjoApGc6AD5pOgDYajoAfGw6ABZuOgCwbzoASnE6AO5yOgCIdDoAInY6ALx3OgBWeToA+no6AJR8OgAufjoAyH86AGyBOgAGgzoAoIQ6AESGOgDehzoAeIk6ABKLOgC2jDoAUI46AOqPOgCEkToAHpM6AMKUOgBcljoA9pc6AJCZOgA0mzoAzpw6AGieOgAMoDoApqE6AECjOgDapDoAdKY6ABioOgCyqToATKs6AOasOgCKrjoAJLA6AL6xOgBiszoA/LQ6AJa2OgAwuDoA1Lk6AG67OgAIvToAor46ADzAOgDgwToAesM6ABTFOgCuxjoAUsg6AOzJOgCGyzoAKs06AMTOOgBe0DoA+NE6AJzTOgA21ToA0NY6AGrYOgAO2joAqNs6AELdOgDc3joAgOA6ABriOgC04zoATuU6AOjmOgCM6DoAJuo6AMDrOgBa7ToA/u46AJjwOgAy8joAzPM6AHD1OgAK9zoApPg6AD76OgDi+zoAfP06ABb/OgC6ADsAVAI7AO4DOwCIBTsAIgc7AMYIOwBgCjsA+gs7AJQNOwA4DzsA0hA7AGwSOwAQFDsAqhU7AEQXOwDeGDsAgho7ABwcOwC2HTsAUB87AOogOwCOIjsAKCQ7AMIlOwBcJzsAACk7AJoqOwA0LDsA2C07AHIvOwAMMTsApjI7AEo0OwDkNTsAfjc7ABg5OwCyOjsAVjw7APA9OwCKPzsAJEE7AMhCOwBiRDsA/EU7AJZHOwA6STsA1Eo7AG5MOwAITjsArE87AEZROwDgUjsAelQ7AB5WOwC4VzsAUlk7APZaOwCQXDsANF47ANhfOwByYTsADGM7AKZkOwBKZjsA5Gc7AH5pOwAYazsAsmw7AFZuOwDwbzsAinE7ACRzOwDIdDsAYnY7APx3OwCgeTsAOns7ANR8OwBufjsACIA7AKyBOwBGgzsA4IQ7AHqGOwAeiDsAuIk7AFKLOwDsjDsAkI47ACqQOwDEkTsAaJM7AAKVOwCcljsANpg7ANCZOwB0mzsADp07AKieOwBCoDsA5qE7AICjOwAapTsAtKY7AFioOwDyqTsAjKs7ADCtOwDKrjsAZLA7AP6xOwCYszsAPLU7ANa2OwBwuDsACro7AK67OwBIvTsA4r47AIbAOwAgwjsAusM7AFTFOwD4xjsAksg7ACzKOwDGyzsAYM07AATPOwCe0DsAONI7ANzTOwB21TsAENc7AKrYOwBE2jsA6Ns7AILdOwAc3zsAtuA7AFriOwD04zsAjuU7ADLnOwDM6DsAZuo7AADsOwCk7TsAPu87ANjwOwBy8jsADPQ7ALD1OwBK9zsA5Pg7AH76OwAi/DsAvP07AFb/OwD6ADwAlAI8AC4EPADIBTwAbAc8AAYJPACgCjwAOgw8ANQNPAB4DzwAEhE8AKwSPABGFDwA6hU8AIQXPAAeGTwAuBo8AFwcPAD2HTwAkB88ADQhPADOIjwAaCQ8AAImPACmJzwAQCk8ANoqPAB0LDwADi48ALIvPABMMTwA5jI8AIA0PAAkNjwAvjc8AFg5PAD8OjwAljw8ADA+PADKPzwAbkE8AAhDPACiRDwAPEY8ANZHPAB6STwAFEs8AK5MPABITjwA7E88AIZRPAAgUzwAxFQ8AF5WPAD4VzwAklk8ACxbPADQXDwAal48AARgPACeYTwAQmM8ANxkPAB2ZjwAEGg8ALRpPABOazwA6Gw8AIxuPAAmcDwAwHE8AFpzPAD0dDwAmHY8ADJ4PADMeTwAZns8AAp9PACkfjwAPoA8AOKBPAB8gzwAFoU8ALCGPABUiDwA7ok8AIiLPAAijTwAvI48AGCQPAD6kTwAlJM8AC6VPADSljwAbJg8AAaaPACqmzwARJ08AN6ePAB4oDwAEqI8ALajPABQpTwA6qY8AISoPAAoqjwAwqs8AFytPAAArzwAmrA8ADSyPADOszwAcrU8AAy3PACmuDwAQLo8ANq7PAB+vTwAGL88ALLAPABMwjwA8MM8AIrFPAAkxzwAyMg8AGLKPAD8yzwAls08ADrPPADU0DwAbtI8AAjUPACi1TwARtc8AODYPAB62jwAFNw8ALjdPABS3zwA7OA8AJDiPAAq5DwAxOU8AF7nPAAC6TwAnOo8ADbsPADQ7TwAau88AA7xPACo8jwAQvQ8ANz1PACA9zwAGvk8ALT6PABY/DwA8v08AIz/PAAmAT0AwAI9AGQEPQD+BT0AmAc9ADIJPQDWCj0AcAw9AAoOPQCkDz0ASBE9AOISPQB8FD0AIBY9ALoXPQBUGT0A7ho9AJIcPQAsHj0Axh89AGAhPQAEIz0AniQ9ADgmPQDSJz0Adik9ABArPQCqLD0ARC49AN4vPQCCMT0AHDM9ALY0PQBaNj0A9Dc9AI45PQAoOz0AzDw9AGY+PQAAQD0AmkE9ADRDPQDYRD0AckY9AAxIPQCmST0ASks9AORMPQB+Tj0AIlA9ALxRPQBWUz0A8FQ9AJRWPQAuWD0AyFk9AGJbPQAGXT0AoF49ADpgPQDUYT0AbmM9ABJlPQCsZj0ARmg9AOBpPQCEaz0AHm09ALhuPQBScD0A9nE9AJBzPQAqdT0AxHY9AGh4PQACej0AnHs9ADZ9PQDafj0AdIA9AA6CPQCygz0ATIU9AOaGPQCAiD0AGoo9AL6LPQBYjT0A8o49AIyQPQAwkj0AypM9AGSVPQD+lj0Aopg9AEaaPQDgmz0AhJ09AB6fPQC4oD0AXKI9APajPQCQpT0AKqc9AMSoPQBoqj0AAqw9AJytPQA2rz0A2rA9AHSyPQAOtD0AsrU9AEy3PQDmuD0AgLo9ACS8PQC+vT0AWL89APLAPQCMwj0AMMQ9AMrFPQBkxz0A/sg9AKLKPQA8zD0A1s09AHrPPQAU0T0ArtI9AEjUPQDs1T0Ahtc9ACDZPQC62j0AVNw9APjdPQCS3z0ALOE9AMbiPQBq5D0ABOY9AJ7nPQA46T0A3Oo9AHbsPQAQ7j0AtO89AE7xPQDo8j0AgvQ9ACb2PQDA9z0AWvk9APT6PQCO/D0AMv49AMz/PQBmAT4AAAM+AKQEPgA+Bj4A2Ac+AHIJPgAWCz4AsAw+AEoOPgDuDz4AiBE+ACITPgC8FD4AVhY+APoXPgCUGT4ALhs+AMgcPgBsHj4ABiA+AKAhPgA6Iz4A3iQ+AHgmPgASKD4Atik+AFArPgDqLD4AhC4+ACgwPgDCMT4AXDM+APY0PgCQNj4ANDg+AM45PgBoOz4AAj0+AKY+PgBAQD4A2kE+AHRDPgAYRT4AskY+AExIPgDwST4Aiks+ACRNPgC+Tj4AWFA+APxRPgCWUz4AMFU+AMpWPgBuWD4ACFo+AKJbPgA8XT4A4F4+AHpgPgAUYj4ArmM+AFJlPgDsZj4Ahmg+ACBqPgDEaz4AXm0+APhuPgCScD4ANnI+ANBzPgBqdT4ADnc+AKh4PgBCej4A3Hs+AHZ9PgAafz4AtIA+AE6CPgDogz4AjIU+ACaHPgDAiD4AZIo+AP6LPgCYjT4AMo8+ANaQPgBwkj4ACpQ+AKSVPgA+lz4A4pg+AHyaPgAWnD4AsJ0+AFSfPgDuoD4AiKI+ACykPgDGpT4AYKc+APqoPgCeqj4AOKw+ANKtPgBsrz4ABrE+AKqyPgBEtD4A3rU+AHi3PgAcuT4Atro+AFC8PgDqvT4Ajr8+ACjBPgDCwj4AZsQ+AADGPgCaxz4ANMk+AM7KPgByzD4ADM4+AKbPPgBA0T4A5NI+AH7UPgAY1j4Astc+AFbZPgDw2j4Aitw+ACTePgDI3z4AYuE+APziPgCW5D4AOuY+ANTnPgBu6T4ACOs+AKzsPgBG7j4A4O8+AHrxPgAe8z4AuPQ+AFL2PgDs9z4AkPk+ACr7PgDE/D4AaP4+AAIAPwCcAT8ANgM/ANAEPwB0Bj8ADgg/AKgJPwBCCz8A5gw/AIAOPwAaED8AtBE/AFgTPwDyFD8AjBY/ADAYPwDKGT8AZBs/AP4cPwCYHj8APCA/ANYhPwBwIz8ACiU/AK4mPwBIKD8A4ik/AHwrPwAgLT8Aui4/AFQwPwD4MT8AkjM/ACw1PwDGNj8Aajg/AAQ6PwCeOz8AOD0/ANI+PwB2QD8AEEI/AKpDPwBERT8A6EY/AIJIPwAcSj8AwEs/AFpNPwD0Tj8AjlA/ADJSPwDMUz8AZlU/AABXPwCaWD8APlo/ANhbPwByXT8ADF8/ALBgPwBKYj8A5GM/AIhlPwAiZz8AvGg/AFZqPwDwaz8Aim0/AC5vPwDIcD8AbHI/AAZ0PwCgdT8AOnc/ANR4PwB4ej8AEnw/AKx9PwBGfz8A6oA/AISCPwAehD8AuIU/AFKHPwD2iD8AkIo/ADSMPwDOjT8AaI8/AAKRPwCmkj8AQJQ/ANqVPwB0lz8ADpk/ALKaPwBMnD8A5p0/AICfPwAkoT8AvqI/AFikPwDypT8Alqc/ADCpPwDKqj8Abqw/AAiuPwCirz8APLE/ANayPwB6tD8AFLY/AK63PwBIuT8A7Lo/AIa8PwAgvj8Aur8/AF7BPwD4wj8AksQ/ACzGPwDQxz8Aask/AATLPwCezD8AQs4/ANzPPwB20T8AENM/ALTUPwBO1j8A6Nc/AILZPwAm2z8AwNw/AFrePwD03z8AmOE/ADLjPwDM5D8AcOY/AAroPwCk6T8APus/ANjsPwB87j8AFvA/ALDxPwBK8z8A7vQ/AIj2PwAi+D8AvPk/AGD7PwD6/D8AlP4/ADgAQADSAUAAbANAAAYFQACqBkAARAhAAN4JQAB4C0AAEg1AALYOQABQEEAA6hFAAIQTQAAoFUAAwhZAAFwYQAD2GUAAmhtAADQdQADOHkAAciBAAAwiQACmI0AAQCVAANomQAB+KEAAGCpAALIrQABMLUAA8C5AAIowQAAkMkAAvjNAAGI1QAD8NkAAljhAADo6QADUO0AAbj1AAAg/QACsQEAARkJAAOBDQAB6RUAAFEdAALhIQABSSkAA7EtAAIZNQAAqT0AAxFBAAF5SQAACVEAAnFVAADZXQADQWEAAalpAAA5cQACoXUAAQl9AANxgQACAYkAAGmRAALRlQABOZ0AA8mhAAIxqQAAmbEAAym1AAGRvQAD+cEAAmHJAADJ0QADWdUAAcHdAAAp5QACkekAASHxAAOJ9QAB8f0AAFoFAALqCQABUhEAA7oVAAJKHQAAsiUAAxopAAGCMQAAEjkAAno9AADiRQADSkkAAbJRAABCWQACql0AARJlAAN6aQACCnEAAHJ5AALafQABQoUAA9KJAAI6kQAAopkAAzKdAAGapQAAAq0AAmqxAAD6uQADYr0AAcrFAAAyzQACmtEAASrZAAOS3QAB+uUAAIrtAALy8QABWvkAA8L9AAIrBQAAuw0AAyMRAAGLGQAD8x0AAoMlAADrLQADUzEAAeM5AABLQQACs0UAARtNAAODUQACE1kAAHthAALjZQABc20AA9txAAJDeQAAq4EAAxOFAAGjjQAAC5UAAnOZAADboQADQ6UAAdOtAAA7tQACo7kAATPBAAObxQACA80AAJPVAAL72QABY+EAA8vlAAIz7QAAw/UAAyv5AAGQAQQD+AUEAmANBADwFQQDWBkEAeghBABQKQQCuC0EASA1BAOIOQQCGEEEAIBJBALoTQQBUFUEA+BZBAJIYQQAsGkEAxhtBAGodQQAEH0EAniBBADgiQQDcI0EAdiVBABAnQQCqKEEATipBAOgrQQCCLUEAJi9BAMAwQQBaMkEA9DNBAI41QQAyN0EAzDhBAGY6QQAKPEEApD1BAD4/QQDYQEEAckJBABZEQQCwRUEASkdBAORIQQCISkEAIkxBALxNQQBWT0EA+lBBAJRSQQAuVEEA0lVBAGxXQQAGWUEAoFpBADpcQQDeXUEAeF9BABJhQQCsYkEAUGRBAOplQQCEZ0EAHmlBAMJqQQBcbEEA9m1BAJpvQQA0cUEAznJBAGh0QQACdkEApndBAEB5QQDaekEAdHxBABh+QQCyf0EATIFBAOaCQQCKhEEAJIZBAL6HQQBiiUEA/IpBAJaMQQAwjkEAyo9BAG6RQQAIk0EAopRBADyWQQDWl0EAeplBABSbQQC4nEEAUp5BAOyfQQCGoUEAIKNBAMSkQQBepkEA+KdBAJKpQQAsq0EA0KxBAGquQQAOsEEAqLFBAEKzQQDctEEAgLZBABq4QQC0uUEATrtBAOi8QQCCvkEAJsBBAMDBQQBkw0EA/sRBAJjGQQAyyEEA1slBAHDLQQAKzUEApM5BAD7QQQDi0UEAfNNBABbVQQCw1kEASthBAO7ZQQCI20EAIt1BAMbeQQBg4EEA+uFBAJ7jQQA45UEA0uZBAGzoQQAG6kEAqutBAETtQQDe7kEAePBBABzyQQC280EAUPVBAPT2QQCO+EEAKPpBAML7QQBc/UEAAP9BAJoAQgA0AkIAzgNCAHIFQgAMB0IApghCAEAKQgDkC0IAfg1CABgPQgC8EEIAVhJCAPATQgCKFUIAJBdCAMgYQgBiGkIA/BtCAJYdQgA6H0IA1CBCAG4iQgAIJEIAoiVCAEYnQgDgKEIAhCpCAB4sQgC4LUIAUi9CAOwwQgCQMkIAKjRCAMQ1QgBeN0IAAjlCAJw6QgA2PEIA0D1CAHQ/QgAOQUIAqEJCAExEQgDmRUIAgEdCABpJQgC0SkIAWExCAPJNQgCMT0IAJlFCAMpSQgBkVEIA/lVCAJhXQgAyWUIA1lpCAHBcQgAUXkIArl9CAEhhQgDiYkIAfGRCACBmQgC6Z0IAVGlCAO5qQgCSbEIALG5CAMZvQgBgcUIA+nJCAJ50QgA4dkIA0ndCAHZ5QgAQe0IAqnxCAE5+QgDof0IAgoFCACaDQgDKhEIAZIZCAP6HQgCYiUIAPItCANaMQgBwjkIACpBCAK6RQgBIk0IA4pRCAHyWQgAgmEIAuplCAFSbQgDunEIAkp5CACygQgDGoUIAaqNCAASlQgCepkIAOKhCANKpQgB2q0IAEK1CAKquQgBEsEIA3rFCAIKzQgActUIAtrZCAFq4QgD0uUIAjrtCADK9QgDMvkIAZsBCAADCQgCaw0IAPsVCANjGQgByyEIADMpCAKbLQgBKzUIA5M5CAIjQQgAi0kIAvNNCAFbVQgDw1kIAlNhCAC7aQgDI20IAYt1CAAbfQgCg4EIAOuJCANTjQgB45UIAEudCAKzoQgBQ6kIA6utCAITtQgAe70IAuPBCAFzyQgD280IAkPVCACr3QgDE+EIAaPpCAAL8QgCm/UIAQP9CANoAQwB0AkMADgRDALIFQwBMB0MA5ghDAIoKQwAkDEMAvg1DAFgPQwDyEEMAlhJDADAUQwDKFUMAZBdDAAgZQwCiGkMAPBxDANYdQwB6H0MAFCFDAK4iQwBIJEMA4iVDAIYnQwAgKUMAxCpDAF4sQwD4LUMAki9DADYxQwDQMkMAajRDAAQ2QwCeN0MAQjlDANw6QwB2PEMAED5DALQ/QwBOQUMA6EJDAIJEQwAcRkMAwEdDAFpJQwD0SkMAmExDADJOQwDMT0MAZlFDAApTQwCkVEMAPlZDANhXQwB8WUMAFltDALBcQwBKXkMA7l9DAIhhQwAiY0MAvGRDAFZmQwD6Z0MAlGlDAC5rQwDSbEMAbG5DAAZwQwCqcUMARHNDAN50QwB4dkMAEnhDALZ5QwBQe0MA6nxDAIR+QwAogEMAwoFDAFyDQwD2hEMAmoZDADSIQwDOiUMAaItDAAKNQwCmjkMAQJBDANqRQwB+k0MAGJVDALKWQwBWmEMA8JlDAIqbQwAknUMAvp5DAGKgQwD8oUMAlqNDADqlQwDUpkMAbqhDAAiqQwCiq0MARq1DAOCuQwB6sEMAFLJDALizQwBStUMA7LZDAIa4QwAqukMAxLtDAF69QwD4vkMAksBDADbCQwDQw0MAasVDAA7HQwCoyEMAQspDAObLQwCAzUMAGs9DALTQQwBO0kMA8tNDAIzVQwAm10MAwNhDAGTaQwD+20MAmN1DADLfQwDM4EMAcOJDAArkQwCk5UMASOdDAOLoQwB86kMAIOxDALrtQwBU70MA7vBDAIjyQwAs9EMAxvVDAGD3QwD6+EMAnvpDADj8QwDS/UMAbP9DAAYBRACqAkQARAREAOgFRACCB0QAHAlEALYKRABQDEQA9A1EAI4PRAAoEUQAwhJEAGYURAAAFkQAmhdEADQZRADOGkQAchxEAAweRACwH0QASiFEAOQiRAB+JEQAGCZEALwnRABWKUQA8CpEAIosRAAuLkQAyC9EAGIxRAD8MkQAoDREADo2RADUN0QAbjlEABI7RACsPEQARj5EAOo/RACEQUQAHkNEALhERABcRkQA9kdEAJBJRAAqS0QAzkxEAGhORAACUEQAnFFEADZTRADaVEQAdFZEAA5YRACyWUQATFtEAOZcRACAXkQAGmBEALRhRABYY0QA8mREAIxmRAAmaEQAymlEAGRrRAD+bEQAom5EADxwRADWcUQAcHNEAAp1RACudkQASHhEAOJ5RACGe0QAIH1EALp+RABegEQA+IFEAJKDRAAshUQAxoZEAGqIRAAEikQAnotEADiNRADcjkQAdpBEABCSRACqk0QATpVEAOiWRACCmEQAJppEAMCbRABanUQA9J5EAI6gRAAyokQAzKNEAGalRAAAp0QApKhEAD6qRADYq0QAcq1EABavRACwsEQASrJEAO6zRACItUQAIrdEALy4RABWukQA+rtEAJS9RAAuv0QAyMBEAGzCRAAGxEQAoMVEADrHRADeyEQAeMpEABLMRACszUQAUM9EAOrQRACE0kQAKNREAMLVRABc10QA9thEAJraRAA03EQAzt1EAGjfRAAC4UQAnOJEAEDkRADa5UQAdOdEABjpRACy6kQATOxEAPDtRACK70QAJPFEAL7yRABY9EQA/PVEAJb3RAAw+UQAyvpEAGT8RAAI/kQAov9EADwBRQDgAkUAegRFABQGRQC4B0UAUglFAOwKRQCGDEUAIA5FAMQPRQBeEUUA+BJFAJIURQAsFkUA0BdFAGoZRQAEG0UAqBxFAEIeRQDcH0UAdiFFABojRQC0JEUATiZFAOgnRQCMKUUAJitFAMAsRQBaLkUA9C9FAJgxRQAyM0UAzDRFAHA2RQAKOEUApDlFAEg7RQDiPEUAfD5FABZARQCwQUUAVENFAO5ERQCIRkUAIkhFALxJRQBgS0UA+kxFAJRORQA4UEUA0lFFAGxTRQAGVUUAqlZFAERYRQDeWUUAeFtFABxdRQC2XkUAUGBFAOphRQCOY0UAKGVFAMJmRQBmaEUAAGpFAJprRQA0bUUAzm5FAHJwRQAMckUApnNFAEB1RQDadkUAfnhFABh6RQCye0UAVn1FAPB+RQCKgEUAJIJFAMiDRQBihUUA/IZFAJaIRQA6ikUA1ItFAG6NRQAIj0UAopBFAEaSRQDgk0UAhJVFAB6XRQC4mEUAUppFAOybRQCQnUUAKp9FAMSgRQBeokUAAqRFAJylRQA2p0UA0KhFAGqqRQAOrEUAqK1FAEKvRQDmsEUAgLJFABq0RQC0tUUAWLdFAPK4RQCMukUAJrxFAMq9RQBkv0UA/sBFAJjCRQAyxEUA1sVFAHDHRQAKyUUArspFAEjMRQDizUUAfM9FACDRRQC60kUAVNRFAO7VRQCS10UALNlFAMbaRQBg3EUA+t1FAJ7fRQA44UUA0uJFAHbkRQAQ5kUAqudFAE7pRQDo6kUAguxFABzuRQC270UAWvFFAPTyRQCO9EUAKPZFAML3RQBm+UUAAPtFAJr8RQA+/kUA2P9FAHIBRgAWA0YAsARGAEoGRgDkB0YAfglGACILRgC8DEYAVg5GAPAPRgCKEUYALhNGAMgURgBiFkYABhhGAKAZRgA6G0YA1BxGAHgeRgASIEYArCFGAEYjRgDgJEYAhCZGAB4oRgC4KUYAXCtGAPYsRgCQLkYANDBGAM4xRgBoM0YAAjVGAKY2RgBAOEYA2jlGAHQ7RgAOPUYAsj5GAExARgDmQUYAgENGACRFRgC+RkYAWEhGAPJJRgCWS0YAME1GAMpORgBkUEYACFJGAKJTRgA8VUYA1lZGAHpYRgAUWkYArltGAEhdRgDsXkYAhmBGACBiRgC6Y0YAVGVGAPhmRgCSaEYANmpGANBrRgBqbUYABG9GAJ5wRgBCckYA3HNGAHZ1RgAQd0YAtHhGAE56RgDoe0YAgn1GABx/RgDAgEYAWoJGAP6DRgCYhUYAModGAMyIRgBmikYACoxGAKSNRgA+j0YA2JBGAHySRgAWlEYAsJVGAEqXRgDumEYAiJpGACKcRgDGnUYAYJ9GAPqgRgCUokYALqRGANKlRgBsp0YABqlGAKCqRgBErEYA3q1GAHivRgASsUYAtrJGAFC0RgDqtUYAhLdGACi5RgDCukYAXLxGAPa9RgCQv0YANMFGAM7CRgBoxEYADMZGAKbHRgBAyUYA2spGAH7MRgAYzkYAss9GAEzRRgDw0kYAitRGACTWRgC+10YAWNlGAPzaRgCW3EYAMN5GANTfRgBu4UYACONGAKzkRgBG5kYA4OdGAHrpRgAU60YAuOxGAFLuRgDs70YAhvFGACrzRgDE9EYAXvZGAPj3RgCS+UYANvtGAND8RgBq/kYADgBHAKgBRwBCA0cA3ARHAIAGRwAaCEcAtAlHAE4LRwDyDEcAjA5HACYQRwDAEUcAWhNHAP4URwCYFkcAMhhHANYZRwBwG0cACh1HAK4eRwBIIEcA4iFHAHwjRwAWJUcAuiZHAFQoRwDuKUcAiCtHACItRwDGLkcAYDBHAPoxRwCeM0cAODVHANI2RwB2OEcAEDpHAKo7RwBEPUcA3j5HAIJARwAcQkcAtkNHAFBFRwDqRkcAjkhHAChKRwDCS0cAZk1HAABPRwCaUEcAPlJHANhTRwByVUcADFdHAKZYRwBKWkcA5FtHAH5dRwAYX0cAsmBHAFZiRwDwY0cAimVHAC5nRwDIaEcAYmpHAAZsRwCgbUcAOm9HANRwRwBuckcAEnRHAKx1RwBGd0cA4HhHAIR6RwAefEcAuH1HAFJ/RwDsgEcAkIJHACqERwDEhUcAaIdHAAKJRwCcikcANoxHANqNRwB0j0cADpFHAKiSRwBMlEcA5pVHAICXRwAamUcAvppHAFicRwDynUcAjJ9HADChRwDKokcAZKRHAP6lRwCip0cAPKlHANaqRwBwrEcAFK5HAK6vRwBIsUcA4rJHAIa0RwAgtkcAurdHAFS5RwDuukcAkrxHACy+RwDGv0cAasFHAATDRwCexEcAQsZHANzHRwB2yUcAEMtHAKrMRwBOzkcA6M9HAILRRwAc00cAttRHAFrWRwD010cAjtlHADLbRwDM3EcAZt5HAArgRwCk4UcAPuNHANjkRwBy5kcAFuhHALDpRwBK60cA5OxHAIjuRwAi8EcAvPFHAFbzRwD69EcAlPZHAC74RwDI+UcAbPtHAAb9RwCg/kcAOgBIAN4BSAB4A0gAEgVIAKwGSABQCEgA6glIAIQLSAAeDUgAwg5IAFwQSAD2EUgAmhNIADQVSADOFkgAaBhIAAIaSACmG0gAQB1IANoeSAB0IEgADiJIALIjSABMJUgA5iZIAIooSAAkKkgAvitIAFgtSAD8LkgAljBIADAySADKM0gAbjVIAAg3SACiOEgAPDpIANY7SAB6PUgAFD9IAK5ASABSQkgA7ENIAIZFSAAgR0gAxEhIAF5KSAD4S0gAkk1IADZPSADQUEgAalJIAARUSACeVUgAQldIANxYSAB2WkgAGlxIALRdSABOX0gA6GBIAIxiSAAmZEgAwGVIAFpnSAD+aEgAmGpIADJsSADMbUgAZm9IAApxSACkckgAPnRIAOJ1SAB8d0gAFnlIALB6SABKfEgA7n1IAIh/SAAigUgAxoJIAGCESAD6hUgAlIdIADiJSADSikgAbIxIAAaOSACqj0gARJFIAN6SSAB4lEgAEpZIALaXSABQmUgA6ppIAI6cSAAonkgAwp9IAGahSAAAo0gAmqRIADSmSADOp0gAcqlIAAyrSACmrEgAQK5IANqvSAB+sUgAGLNIALK0SABWtkgA8LdIAIq5SAAuu0gAyLxIAGK+SAD8v0gAlsFIADrDSADUxEgAbsZIAAjISACiyUgARstIAODMSAB6zkgAHtBIALjRSABS00gA9tRIAJDWSAAq2EgAxNlIAF7bSAAC3UgAnN5IADbgSADQ4UgAauNIAA7lSACo5kgAQuhIAObpSACA60gAGu1IALTuSABO8EgA8vFIAIzzSAAm9UgAyvZIAGT4SAD++UgAovtIADz9SADW/kgAcABJAAoCSQCuA0kASAVJAOIGSQB8CEkAFgpJALoLSQBUDUkA7g5JAJIQSQAsEkkAxhNJAGAVSQAEF0kAnhhJADgaSQDSG0kAdh1JABAfSQCqIEkARCJJAOgjSQCCJUkAHCdJALYoSQBQKkkA9CtJAI4tSQAyL0kAzDBJAGYySQAANEkAmjVJAD43SQDYOEkAcjpJAAw8SQCwPUkASj9JAORASQB+QkkAGERJALxFSQBWR0kA8EhJAJRKSQAuTEkAyE1JAGJPSQAGUUkAoFJJADpUSQDUVUkAeFdJABJZSQCsWkkARlxJAOBdSQCEX0kAHmFJALhiSQBcZEkA9mVJAJBnSQAqaUkAzmpJAGhsSQACbkkAnG9JAEBxSQDackkAdHRJAA52SQCod0kATHlJAOZ6SQCAfEkAJH5JAL5/SQBYgUkA8oJJAJaESQAwhkkAyodJAGSJSQAIi0kAooxJADyOSQDWj0kAcJFJABSTSQCulEkASJZJAOyXSQCGmUkAIJtJALqcSQBenkkA+J9JAJKhSQAso0kA0KRJAGqmSQAEqEkAnqlJADirSQDcrEkAdq5JABqwSQC0sUkATrNJAOi0SQCCtkkAJrhJAMC5SQBau0kA9LxJAJi+SQAywEkA6sFJAITDSQAoxUkAzMZJAGbISQAAykkArstJAEjNSQDizkkAfNBJACDSSQC600kAVNVJAO7WSQCS2EkALNpJAMbbSQBg3UkA+t5JAJ7gSQA44kkA0uNJAHblSQAQ50kAquhJAETqSQDo60kAgu1JABzvSQC28EkAWvJJAPTzSQCO9UkAKPdJAML4SQBm+kkAAPxJAJr9SQA+/0kA2ABKAHICSgAMBEoAsAVKAEoHSgDkCEoAfgpKACIMSgC8DUoAVg9KAPAQSgCKEkoALhRKAMgVSgBiF0oABhlKAKAaSgA6HEoA1B1KAHgfSgASIUoArCJKAEYkSgDgJUoAhCdKAB4pSgC4KkoAXCxKAPYtSgCQL0oAKjFKAM4ySgBoNEoAAjZKAJw3SgBAOUoA2jpKAHQ8SgAOPkoAqD9KAExBSgDmQkoAgERKACRGSgC+R0oAWElKAPJKSgCMTEoAME5KAMpPSgBkUUoACFNKAKJUSgA8VkoA4FdKAHpZSgAUW0oArlxKAEheSgDsX0oAhmFKACBjSgC6ZEoAVGZKAPhnSgCSaUoALGtKANBsSgBqbkoABHBKAJ5xSgBCc0oA3HRKAHZ2SgAQeEoAtHlKAE57SgDofEoAgn5KAByASgDAgUoAWoNKAPSESgCOhkoAMohKAMyJSgBwi0oACo1KAKSOSgA+kEoA2JFKAHyTSgAWlUoAsJZKAEqYSgDumUoAiJtKACKdSgC8nkoAYKBKAPqhSgCUo0oALqVKANKmSgBsqEoABqpKAKCrSgA6rUoA3q5KAHiwSgASskoAtrNKAFC1SgDqtkoAhLhKACi6SgDCu0oAXL1KAPa+SgCawEoANMJKAM7DSgBoxUoAAsdKAKbISgBAykoA5MtKAH7NSgAYz0oAstBKAEzSSgDw00oAitVKACTXSgC+2EoAWNpKAPzbSgCW3UoAMN9KANTgSgBu4koACORKAKLlSgBG50oA4OhKAHrqSgAU7EoAuO1KAFLvSgDs8EoAhvJKACD0SgDE9UoAXvdKAPj4SgCc+koANvxKAND9SgBq/0oADgFLAKgCSwBCBEsA3AVLAHYHSwAaCUsAtApLAE4MSwDyDUsAjA9LACYRSwDAEksAZBRLAP4VSwCYF0sAMhlLANYaSwBwHEsACh5LAKQfSwBIIUsA4iJLAHwkSwAWJksAuidLAFQpSwDuKksAiCxLACwuSwDGL0sAYDFLAPoySwCUNEsAODZLANI3SwB2OUsAEDtLAKo8SwBEPksA3j9LAIJBSwAcQ0sAtkRLAFBGSwDqR0sAjklLAChLSwDCTEsAZk5LAABQSwCaUUsANFNLANhUSwByVksADFhLAKZZSwBKW0sA5FxLAH5eSwAYYEsAsmFLAFZjSwDwZEsAimZLAC5oSwDIaUsAYmtLAPxsSwCgbksAOnBLANRxSwBuc0sACHVLAKx2SwBGeEsA4HlLAHp7SwAefUsAuH5LAFKASwD2gUsAkINLACqFSwDEhksAaIhLAAKKSwCci0sANo1LANqOSwB0kEsADpJLAKiTSwBMlUsA5pZLAICYSwAamksAvptLAFidSwDynksAjKBLACaiSwDKo0sAZKVLAP6mSwCYqEsAPKpLANarSwBwrUsAFK9LAK6wSwBIsksA4rNLAIa1SwAgt0sAurhLAFS6SwDuu0sAkr1LACy/SwDGwEsAasJLAATESwCexUsAOMdLANzISwB2yksAEMxLAKrNSwBOz0sA6NBLAILSSwAc1EsAttVLAFrXSwD02EsAjtpLADLcSwDM3UsAZt9LAADhSwCk4ksAPuRLANjlSwBy50sAFulLALDqSwBK7EsA5O1LAH7vSwAi8UsAvPJLAFb0SwD69UsAlPdLAC75SwDI+ksAbPxLAAb+SwCg/0sAOgFMANQCTAB4BEwAEgZMAKwHTABGCUwA6gpMAIQMTAAeDkwAwg9MAFwRTAD2EkwAkBRMADQWTADOF0wAaBlMAAIbTACmHEwAQB5MANofTAB0IUwAGCNMALIkTABMJkwA5idMAIopTAAkK0wAvixMAFguTADyL0wAljFMADAzTADKNEwAbjZMAAg4TACiOUwAPDtMAOA8TAB6PkwAFEBMAK5BTABSQ0wA7ERMAIZGTAAgSEwAuklMAF5LTAD4TEwAkk5MADZQTADQUUwAalNMAARVTACoVkwAQlhMANxZTAB2W0wAGl1MALReTABOYEwA6GFMAIJjTAAmZUwAwGZMAFpoTAD+aUwAmGtMADJtTADMbkwAcHBMAApyTACkc0wAPnVMAOJ2TAB8eEwAFnpMALB7TABKfUwA7n5MAIiATAAigkwAxoNMAGCFTAD6hkwAlIhMADiKTADSi0wAbI1MAAaPTACqkEwARJJMAN6TTAB4lUwAEpdMALaYTABQmkwA6ptMAI6dTAAon0wAwqBMAFyiTAAApEwAmqVMADSnTADOqEwAaKpMAAysTACmrUwAQK9MAOSwTAB+skwAGLRMALK1TABWt0wA8LhMAIq6TAAkvEwAyL1MAGK/TAD8wEwAlsJMADDETADUxUwAbsdMAAjJTACiykwARsxMAODNTAB6z0wAHtFMALjSTABS1EwA7NVMAJDXTAAq2UwAxNpMAF7cTAAC3kwAnN9MADbhTADQ4kwAauRMAA7mTACo50wAQulMAObqTACA7EwAGu5MALTvTABY8UwA8vJMAIz0TAAm9kwAyvdMAGT5TAD++kwAmPxMADL+TADW/0wAcAFNAAoDTQCkBE0ASAZNAOIHTQB8CU0AIAtNALoMTQBUDk0A7g9NAJIRTQAsE00AxhRNAGAWTQD6F00AnhlNADgbTQDSHE0AbB5NABAgTQCqIU0ARCNNAOgkTQCCJk0AHChNALYpTQBaK00A9CxNAI4uTQAoME0AzDFNAGYzTQAANU0AmjZNAD44TQDYOU0AcjtNAAw9TQCwPk0ASkBNAORBTQB+Q00AGEVNALxGTQBWSE0A8ElNAIpLTQAuTU0AyE5NAGJQTQAGUk0AoFNNADpVTQDUVk0AeFhNABJaTQCsW00ARl1NAOpeTQCEYE0AHmJNALhjTQBcZU0A9mZNAJBoTQAqak0AzmtNAGhtTQACb00AnHBNAEByTQDac00AdHVNAA53TQCyeE0ATHpNAOZ7TQCAfU0AJH9NAL6ATQBYgk0A8oNNAJaFTQAwh00AyohNAGSKTQD+i00Aoo1NADyPTQDWkE0AepJNABSUTQCulU0ASJdNAOyYTQCGmk0AIJxNALqdTQBen00A+KBNAJKiTQAspE0AxqVNAGqnTQAEqU0AnqpNAEKsTQDcrU0Adq9NABCxTQC0sk0ATrRNAOi1TQCCt00AJrlNAMC6TQBavE0A9L1NAI6/TQAywU0AzMJNAGbETQAKxk0ApMdNAD7JTQDYyk0AfMxNABbOTQCwz00AStFNAO7STQCI1E0AItZNALzXTQBW2U0A+tpNAJTcTQAu3k0A0t9NAGzhTQAG400AoORNAETmTQDe500AeOlNABLrTQC27E0AUO5NAOrvTQCE8U0AKPNNAML0TQBc9k0A9vdNAJr5TQA0+00AzvxNAGj+TQACAE4ApgFOAEADTgDaBE4AfgZOABgITgCyCU4ATAtOAPAMTgCKDk4AJBBOAL4RTgBYE04A/BROAJYWTgAwGE4A1BlOAG4bTgAIHU4Aoh5OAEYgTgDgIU4AeiNOABQlTgCuJk4AUihOAOwpTgCGK04AKi1OAMQuTgBeME4A+DFOAJwzTgA2NU4A0DZOAGo4TgAOOk4AqDtOAEI9TgDcPk4AdkBOABpCTgC0Q04ATkVOAPJGTgCMSE4AJkpOAMBLTgBkTU4A/k5OAJhQTgAyUk4AzFNOAHBVTgAKV04ApFhOAD5aTgDiW04AfF1OABZfTgC6YE4AVGJOAO5jTgCIZU4ALGdOAMZoTgBgak4A+mtOAJRtTgA4b04A0nBOAGxyTgAGdE4AqnVOAER3TgDeeE4AgnpOABx8TgC2fU4AUH9OAPSATgCOgk4AKIROAMKFTgBch04AAIlOAJqKTgA0jE4A2I1OAHKPTgAMkU4AppJOAECUTgDklU4AfpdOABiZTgC8mk4AVpxOAPCdTgCKn04ALqFOAMiiTgBipE4A/KVOAJanTgA6qU4A1KpOAG6sTgASrk4ArK9OAEaxTgDgsk4AhLROAB62TgC4t04AUrlOAPa6TgCQvE4AKr5OAMS/TgBewU4AAsNOAJzETgA2xk4A0MdOAHTJTgAOy04AqMxOAEzOTgDmz04AgNFOABrTTgC+1E4AWNZOAPLXTgCM2U4AJttOAMrcTgBk3k4A/t9OAKLhTgA8404A1uROAHDmTgAU6E4ArulOAEjrTgDi7E4Ahu5OACDwTgC68U4AVPNOAO70TgCS9k4ALPhOAMb5TgBq+04ABP1OAJ7+TgA4AE8A3AFPAHYDTwAQBU8AqgZPAEQITwDoCU8AggtPABwNTwC2Dk8AWhBPAPQRTwCOE08AMhVPAMwWTwBmGE8AABpPAKQbTwA+HU8A2B5PAHIgTwAMIk8AsCNPAEolTwDkJk8AiChPACIqTwC8K08AVi1PAPouTwCUME8AODJPANwzTwB2NU8AEDdPAKo4TwBOOk8A6DtPAII9TwAmP08A1EBPAG5CTwASRE8ArEVPAEZHTwDqSE8AjkpPAChMTwDCTU8AZk9PAABRTwCaUk8ANFRPAM5VTwByV08ADFlPAKZaTwBKXE8A5F1PAH5fTwAYYU8AvGJPAFZkTwDwZU8AimdPACRpTwDIak8AYmxPAPxtTwCWb08AOnFPANRyTwBudE8AEnZPAKx3TwBGeU8A4HpPAIR8TwAefk8AuH9PAFKBTwDsgk8AkIRPACqGTwDEh08AaIlPAAKLTwCcjE8ANo5PANqPTwB0kU8ADpNPAKiUTwBClk8A5pdPAICZTwAam08AtJxPAFieTwDyn08AjKFPADCjTwDKpE8AZKZPAP6nTwCiqU8APKtPANasTwBwrk8ACrBPAK6xTwBIs08A4rRPAIa2TwAguE8AurlPAFS7TwDuvE8Akr5PACzATwDGwU8AasNPAATFTwCexk8AOMhPANzJTwB2y08AEM1PAKrOTwBE0E8A6NFPAILTTwAc1U8AwNZPAFrYTwD02U8AjttPADLdTwDM3k8AZuBPAADiTwCa408APuVPANjmTwBy6E8ADOpPALDrTwBK7U8A5O5PAIjwTwAi8k8AvPNPAFb1TwDw9k8AlPhPAC76TwDI+08AYv1PAAb/TwCgAFAAOgJQANQDUAB4BVAAEgdQAKwIUABQClAA6gtQAIQNUAAeD1AAwhBQAFwSUAD2E1AAkBVQACoXUADOGFAAaBpQAAIcUACcHVAAQB9QANogUAB0IlAAGCRQALIlUABMJ1AA5ihQAIoqUAAkLFAAvi1QAFgvUADyMFAAljJQADA0UADKNVAAbjdQAAg5UACiOlAAPDxQAOA9UAB6P1AAFEFQAK5CUABIRFAA7EVQAIZHUAAgSVAAukpQAF5MUAD4TVAAkk9QADZRUADQUlAAalRQAARWUACoV1AAQllQANxaUAB2XFAAEF5QALRfUABOYVAA6GJQAIxkUAAmZlAAwGdQAFppUAD+alAAmGxQADJuUADMb1AAZnFQAApzUACkdFAAPnZQANh3UAB8eVAAFntQALB8UABUflAA7n9QAIiBUAAig1AAxoRQAGCGUAD6h1AAlIlQAC6LUADSjFAAbI5QAAaQUACqkVAARJNQAN6UUAB4llAAHJhQALaZUABQm1AA6pxQAISeUAAooFAAwqFQAFyjUAAApVAAmqZQADSoUADOqVAAcqtQAAytUACmrlAAQLBQANqxUAB+s1AAGLVQALK2UABMuFAA8LlQAIq7UAAkvVAAyL5QAGLAUAD8wVAAlsNQADrFUADUxlAAbshQAAjKUACiy1AARs1QAODOUAB60FAAHtJQALjTUABS1VAA7NZQAJDYUAAq2lAAxNtQAF7dUAD43lAAnOBQADbiUADQ41AAauVQAA7nUACo6FAAQupQAObrUACA7VAAGu9QALTwUABO8lAA8vNQAIz1UAAm91AAyvhQAGT6UAD++1AAmP1QADL/UADWAFEAcAJRAAoEUQCkBVEASAdRAOIIUQB8ClEAFgxRALoNUQBUD1EA7hBRAJISUQAsFFEAxhVRAGAXUQAEGVEAnhpRADgcUQDSHVEAdh9RABAhUQCqIlEARCRRAN4lUQCCJ1EAHClRALYqUQBQLFEA9C1RAI4vUQAoMVEAzDJRAGY0UQAANlEAmjdRAD45UQDYOlEAcjxRAAw+UQCwP1EASkFRAORCUQB+RFEAIkZRALxHUQBWSVEA8EpRAIpMUQAuTlEAyE9RAGJRUQD8UlEAoFRRADpWUQDUV1EAeFlRABJbUQCsXFEARl5RAOBfUQCEYVEAHmNRALhkUQBSZlEA9mdRAJBpUQAqa1EAzmxRAGhuUQACcFEAnHFRAEBzUQDadFEAdHZRAA54UQCoeVEATHtRAOZ8UQCAflEAJIBRAL6BUQBYg1EA8oRRAKCGUQBEiFEA3olRAIKLUQAcjVEAto5RAFqQUQD0kVEAjpNRACiVUQDMllEAZphRAACaUQCam1EANJ1RANieUQByoFEADKJRAKajUQBKpVEA5KZRAH6oUQAiqlEAvKtRAFatUQDwrlEAlLBRAC6yUQDIs1EAYrVRAPy2UQCguFEAOrpRANS7UQBuvVEAEr9RAKzAUQBGwlEA6sNRAITFUQAex1EAuMhRAFzKUQD2y1EAkM1RACrPUQDE0FEAaNJRAALUUQCc1VEANtdRANrYUQB02lEADtxRALLdUQBM31EA5uBRAIDiUQAa5FEAvuVRAFjnUQDy6FEAjOpRADDsUQDK7VEAZO9RAAjxUQCi8lEAPPRRANb1UQB691EAFPlRAK76UQBI/FEA4v1RAIb/UQAgAVIAugJSAFQEUgD4BVIAkgdSACwJUgDQClIAagxSAAQOUgCeD1IAQhFSANwSUgB2FFIAEBZSALQXUgBOGVIA6BpSAIIcUgAmHlIAwB9SAFohUgD0IlIAjiRSADImUgDMJ1IAZilSAAArUgCkLFIAPi5SANgvUgB8MVIAFjNSALA0UgBKNlIA7jdSAIg5UgAiO1IAvDxSAFY+UgD6P1IAlEFSAC5DUgDSRFIAbEZSAAZIUgCgSVIAREtSAN5MUgB4TlIAElBSAKxRUgBQU1IA6lRSAIRWUgAeWFIAwllSAFxbUgD2XFIAml5SADRgUgDOYVIAaGNSAAxlUgCmZlIAQGhSANppUgB0a1IAGG1SALJuUgBMcFIA5nFSAIpzUgAkdVIAvnZSAGJ4UgD8eVIAlntSADB9UgDUflIAboBSAAiCUgCig1IAPIVSAOCGUgB6iFIAFIpSALiLUgBSjVIA7I5SAIaQUgAqklIAxJNSAF6VUgD4llIAkphSADaaUgDQm1IAap1SAA6fUgCooFIAQqJSANyjUgCApVIAGqdSALSoUgBOqlIA6KtSAIytUgAmr1IAwLBSAFqyUgD+s1IAmLVSADK3UgDWuFIAcLpSAAq8UgCkvVIASL9SAOLAUgB8wlIAFsRSALDFUgBUx1IA7shSAIjKUgAizFIAxs1SAGDPUgD60FIAntJSADjUUgDS1VIAbNdSAAbZUgCq2lIARNxSAN7dUgCC31IAHOFSALbiUgBQ5FIA9OVSAI7nUgAo6VIAwupSAGbsUgAA7lIAmu9SADTxUgDY8lIAcvRSAAz2UgCm91IAQPlSAOT6UgB+/FIAGP5SALL/UgBWAVMA8AJTAIoEUwAuBlMAyAdTAGIJUwD8ClMAoAxTADoOUwDUD1MAbhFTAAgTUwCsFFMARhZTAOAXUwB6GVMAHhtTALgcUwBSHlMA9h9TAJAhUwAqI1MAxCRTAGgmUwACKFMAnClTADYrUwDQLFMAdC5TAA4wUwCoMVMAQjNTAOY0UwCANlMAGjhTAL45UwBYO1MA8jxTAIw+UwAwQFMAykFTAGRDUwD+RFMAmEZTADxIUwDWSVMAcEtTAApNUwCuTlMASFBTAOJRUwCGU1MAIFVTALpWUwBUWFMA7llTAJJbUwAsXVMAxl5TAGpgUwAEYlMAnmNTADhlUwDcZlMAdmhTABBqUwCqa1MATm1TAOhuUwCCcFMAHHJTAMBzUwBadVMA9HZTAI54UwAoelMAzHtTAGZ9UwAAf1MAmoBTAD6CUwDYg1MAcoVTABaHUwCwiFMASopTAOSLUwCIjVMAIo9TALyQUwBWklMA8JNTAJSVUwAul1MAyJhTAGKaUwAGnFMAoJ1TADqfUwDeoFMAeKJTABKkUwCspVMAUKdTAOqoUwCEqlMAHqxTALitUwBcr1MA9rBTAJCyUwAqtFMAzrVTAGi3UwACuVMAprpTAEC8UwDavVMAdL9TAA7BUwCywlMATMRTAObFUwCAx1MAJMlTAL7KUwBYzFMA/M1TAJbPUwAw0VMAytJTAG7UUwAI1lMAotdTADzZUwDW2lMAetxTABTeUwCu31MASOFTAOziUwCG5FMAIOZTAMTnUwBe6VMA+OpTAJLsUwA27lMA0O9TAGrxUwAE81MAnvRTAEL2UwDc91MAdvlTABr7UwC0/FMATv5TAOj/UwCMAVQAJgNUAMAEVABaBlQA9AdUAJgJVAAyC1QAzAxUAGYOVAAKEFQApBFUAD4TVADiFFQAfBZUABYYVACwGVQAShtUAO4cVACIHlQAIiBUALwhVABgI1QA+iRUAJQmVAA4KFQA0ilUAGwrVAAGLVQAqi5UAEQwVADeMVQAeDNUABI1VAC2NlQAUDhUAOo5VACEO1QAKD1UAMI+VABcQFQAAEJUAJpDVAA0RVQAzkZUAGhIVAAMSlQApktUAEBNVADaTlQAflBUABhSVACyU1QAVlVUAPBWVACKWFQAJFpUAMhbVABiXVQA/F5UAJZgVAAwYlQA1GNUAG5lVAAIZ1QArGhUAEZqVADga1QAem1UAB5vVAC4cFQAUnJUAOxzVACGdVQAKndUAMR4VABeelQA+HtUAJx9VAA2f1QA0IBUAHSCVAAOhFQAqIVUAEKHVADciFQAgIpUABqMVAC0jVQATo9UAPKQVACMklQAJpRUAMqVVABkl1QA/phUAJiaVAA8nFQA1p1UAHCfVAAKoVQApKJUAEikVADipVQAfKdUABapVAC6qlQAVKxUAPitVACSr1QALLFUAMayVABgtFQABLZUAJ63VAA4uVQA0rpUAGy8VAAQvlQAqr9UAETBVADowlQAgsRUABzGVAC2x1QAWslUAPTKVACOzFQAKM5UAMLPVABm0VQAANNUAJrUVAA01lQA2NdUAHLZVAAM21QAsNxUAEreVADk31QAfuFUACLjVAC85FQAVuZUAPDnVACK6VQALutUAMjsVABi7lQA/O9UAKDxVAA681QA1PRUAHj2VAAS+FQArPlUAEb7VADq/FQAhP5UAB4AVQC4AVUAUgNVAPYEVQCQBlUAKghVAMQJVQBoC1UAAg1VAJwOVQBAEFUA2hFVAHQTVQAOFVUAshZVAEwYVQDmGVUAgBtVABodVQC+HlUAWCBVAPIhVQCMI1UAMCVVAMomVQBkKFUA/ilVAKIrVQA8LVUA1i5VAHAwVQAUMlUArjNVAEg1VQDsNlUAhjhVACA6VQC6O1UAXj1VAPg+VQCSQFUALEJVAMZDVQBqRVUABEdVAJ5IVQA4SlUA3EtVAHZNVQAQT1UAtFBVAE5SVQDoU1UAglVVACZXVQDAWFUAWlpVAPRbVQCOXVUAMl9VAMxgVQBmYlUAAGRVAKRlVQA+Z1UA2GhVAHxqVQAWbFUAsG1VAEpvVQDucFUAiHJVACJ0VQC8dVUAVndVAPp4VQCUelUALnxVAMh9VQBsf1UABoFVAKCCVQBEhFUA3oVVAHiHVQASiVUAtopVAFCMVQDqjVUAhI9VAB6RVQDCklUAXJRVAPaVVQCQl1UANJlVAM6aVQBonFUADJ5VAKafVQBAoVUA2qJVAH6kVQAYplUAsqdVAEypVQDmqlUAiqxVACSuVQC+r1UAWLFVAPyyVQCWtFUAMLZVANS3VQBuuVUACLtVAKK8VQBGvlUA4L9VAHrBVQAUw1UArsRVAFLGVQDsx1UAhslVACDLVQDEzFUAXs5VAPjPVQCc0VUANtNVANDUVQBq1lUADthVAKjZVQBC21UA3NxVAHbeVQAa4FUAtOFVAE7jVQDo5FUAjOZVACboVQDA6VUAWutVAP7sVQCY7lUAMvBVANbxVQBw81UACvVVAKT2VQA++FUA4vlVAHz7VQAW/VUAsP5VAFQAVgDuAVYAiANWACIFVgDGBlYAYAhWAPoJVgCUC1YAOA1WANIOVgBsEFYAEBJWAKoTVgBEFVYA3hZWAIIYVgAcGlYAthtWAFAdVgDqHlYAjiBWACgiVgDCI1YAXCVWAAAnVgCaKFYANCpWANgrVgByLVYADC9WAKYwVgBKMlYA5DNWAH41VgAYN1YAsjhWAFY6VgDwO1YAij1WACQ/VgDIQFYAYkJWAPxDVgCgRVYAOkdWANRIVgBuSlYAEkxWAKxNVgBGT1YA4FBWAHpSVgAeVFYAuFVWAFJXVgDsWFYAkFpWACpcVgDEXVYAaF9WAAJhVgCcYlYANmRWANBlVgB0Z1YADmlWAKhqVgBMbFYA5m1WAIBvVgAacVYAtHJWAFh0VgDydVYAjHdWADB5VgDUelYAbnxWABJ+VgCsf1YARoFWAOCCVgB6hFYAHoZWALiHVgBSiVYA9opWAJCMVgAqjlYAxI9WAGiRVgACk1YAnJRWADaWVgDQl1YAdJlWAA6bVgConFYAQp5WAOafVgCAoVYAGqNWAL6kVgBYplYA8qdWAIypVgAwq1YAyqxWAGSuVgD+r1YAmLFWADyzVgDWtFYAcLZWAAq4VgCuuVYASLtWAOK8VgCGvlYAIMBWALrBVgBUw1YA+MRWAJLGVgAsyFYAxslWAGDLVgAEzVYAns5WADjQVgDS0VYAdtNWABDVVgCq1lYATthWAOjZVgCC21YAHN1WAMDeVgBa4FYA9OFWAI7jVgAo5VYAzOZWAGboVgAA6lYAmutWAD7tVgDY7lYAcvBWABbyVgCw81YASvVWAOT2VgB++FYAIvpWALz7VgBW/VYA8P5WAJQAVwAuAlcAyANXAGwFVwAGB1cAoAhXADoKVwDUC1cAeA1XABIPVwCsEFcARhJXAOoTVwCEFVcAHhdXALgYVwBcGlcA9htXAJAdVwAqH1cAziBXAGgiVwACJFcAnCVXAEAnVwDaKFcAdCpXABgsVwCyLVcATC9XAOYwVwCAMlcAJDRXAL41VwBYN1cA8jhXAJY6VwAwPFcAyj1XAG4/VwAIQVcAokJXADxEVwDgRVcAekdXABRJVwCuSlcASExXAOxNVwCGT1cAIFFXALpSVwBeVFcA+FVXAJJXVwA2WVcA0FpXAGpcVwAEXlcAnl9XAEJhVwDcYlcAdmRXABBmVwC0Z1cATmlXAOhqVwCMbFcAJm5XAMBvVwBacVcA9HJXAJh0VwAydlcAzHdXAGZ5VwAKe1cApHxXAD5+VwDYf1cAfIFXABaDVwCwhFcAVIZXAO6HVwCIiVcAIotXALyMVwBgjlcA+o9XAJSRVwAuk1cA0pRXAGyWVwAGmFcAqplXAESbVwDenFcAeJ5XABKgVwC2oVcAUKNXAOqkVwCOplcAKKhXAMKpVwBcq1cAAK1XAJquVwA0sFcAzrFXAGizVwAMtVcAprZXAEC4VwDauVcAfrtXABi9VwCyvlcAVsBXAPDBVwCKw1cAJMVXAL7GVwBiyFcA/MlXAJbLVwAwzVcA1M5XAG7QVwAI0lcArNNXAEbVVwDg1lcAethXABTaVwC421cAUt1XAOzeVwCG4FcAKuJXAMTjVwBe5VcA+OZXAJzoVwA26lcA0OtXAHTtVwAO71cAqPBXAELyVwDc81cAgPVXABr3VwC0+FcATvpXAPL7VwCM/VcAJv9XAMoAWABkAlgA/gNYAJgFWAAyB1gA1ghYAHAKWAAKDFgApA1YAEgPWADiEFgAfBJYABYUWAC6FVgAVBdYAO4YWACSGlgALBxYAMYdWABgH1gA+iBYAJ4iWAA4JFgA0iVYAGwnWAAQKVgAqipYAEQsWADoLVgAgi9YABwxWAC2MlgAUDRYAPQ1WACON1gAKDlYAMw6WABmPFgAAD5YAJo/WAA+QVgA2EJYAHJEWAAMRlgAsEdYAEpJWADkSlgAfkxYABhOWAC8T1gAVlFYAPBSWACKVFgALlZYAMhXWABiWVgA/FpYAKBcWAA6XlgA1F9YAG5hWAASY1gArGRYAEZmWADgZ1gAhGlYAB5rWAC4bFgAXG5YAPZvWACQcVgAKnNYAMR0WABodlgAAnhYAJx5WABAe1gA2nxYAHR+WAAOgFgAqIFYAEyDWADmhFgAgIZYABqIWAC+iVgAWItYAPKMWACMjlgAMJBYAMqRWABkk1gACJVYAKKWWAA8mFgA1plYAHCbWAAUnVgArp5YAEigWADioVgAhqNYACClWAC6plgAVKhYAPipWACSq1gALK1YANCuWABqsFgABLJYAJ6zWAA4tVgA3LZYAHa4WAAQulgAqrtYAE69WADovlgAgsBYABzCWADAw1gAWsVYAPTGWACOyFgAMspYAMzLWABmzVgAAM9YAKTQWAA+0lgA2NNYAHzVWAAW11gAsNhYAEraWADu21gAiN1YACLfWAC84FgAVuJYAPrjWACU5VgALudYAMjoWABs6lgABuxYAKDtWABE71gA3vBYAHjyWAAS9FgArPVYAFD3WADq+FgAhPpYAB78WADC/VgAXP9YAPYAWQCaAlkANARZAM4FWQBoB1kAAglZAKYKWQBADFkA2g1ZAHQPWQAYEVkAshJZAEwUWQDwFVkAihdZACQZWQC+GlkAYhxZAPwdWQCWH1kAMCFZAMoiWQBuJFkACCZZAKInWQA8KVkA4CpZAHosWQAULlkAuC9ZAFIxWQDsMlkAhjRZACA2WQDEN1kAXjlZAPg6WQCSPFkANj5ZANA/WQBqQVkABENZAKhEWQBCRlkA3EdZAIBJWQAaS1kAtExZAE5OWQDoT1kAjFFZACZTWQDAVFkAWlZZAP5XWQCYWVkAMltZAMxcWQBwXlkACmBZAKRhWQBIY1kA4mRZAHxmWQAWaFkAsGlZAFRrWQDubFkAiG5ZACJwWQDGcVkAYHNZAPp0WQCUdlkAOHhZANJ5WQBse1kAEH1ZAKp+WQBEgFkA3oFZAHiDWQAchVkAtoZZAFCIWQDqiVkAjotZACiNWQDCjlkAXJBZAACSWQCak1kANJVZANiWWQBymFkADJpZAKabWQBAnVkA5J5ZAH6gWQAYolkAsqNZAFalWQDwplkAiqhZACSqWQDIq1kAYq1ZAPyuWQCgsFkAOrJZANSzWQButVkACLdZAKy4WQBGulkA4LtZAHq9WQAev1kAuMBZAFLCWQDsw1kAkMVZACrHWQDEyFkAaMpZAALMWQCczVkANs9ZANDQWQB00lkADtRZAKjVWQBC11kA5thZAIDaWQAa3FkAtN1ZAFjfWQDy4FkAjOJZADDkWQDK5VkAZOdZAP7oWQCY6lkAPOxZANbtWQBw71kACvFZAK7yWQBI9FkA4vVZAHz3WQAg+VkAuvpZAFT8WQD4/VkAkv9ZACwBWgDGAloAYARaAAQGWgCeB1oAOAlaANwKWgB2DFoAEA5aAKoPWgBOEVoA6BJaAIIUWgAcFloAthdaAFoZWgD0GloAjhxaADIeWgDMH1oAZiFaAAAjWgCaJFoAPiZaANgnWgByKVoADCtaALAsWgBKLloA5C9aAIgxWgAiM1oAvDRaAFY2WgDwN1oAlDlaAC47WgDIPFoAYj5aAAZAWgCgQVoAOkNaAN5EWgB4RloAEkhaAKxJWgBGS1oA6kxaAIROWgAeUFoAuFFaAFJTWgD2VFoAkFZaADRYWgDOWVoAaFtaAAJdWgCcXloAQGBaANphWgB0Y1oADmVaALJmWgBMaFoA5mlaAIBrWgAkbVoAvm5aAFhwWgDycVoAlnNaADB1WgDKdloAZHhaAAh6WgCie1oAPH1aANZ+WgB6gFoAFIJaAK6DWgBShVoA7IZaAIaIWgAgiloAuotaAF6NWgD4jloAkpBaACySWgDQk1oAapVaAASXWgCemFoAQppaANybWgB2nVoAEJ9aALSgWgBOoloA6KNaAIKlWgAmp1oAwKhaAFqqWgD+q1oAmK1aADKvWgDMsFoAZrJaAAq0WgCktVoAPrdaANi4WgB8uloAFrxaALC9WgBKv1oA7sBaAIjCWgAixFoAxsVaAGDHWgD6yFoAlMpaAC7MWgDSzVoAbM9aAAbRWgCg0loAOtRaAN7VWgB411oAHNlaALbaWgBQ3FoA6t1aAITfWgAo4VoAwuJaAFzkWgD25VoAmudaADTpWgDO6loAaOxaAAzuWgCm71oAQPFaAOTyWgB+9FoAGPZaALL3WgBM+VoA8PpaAIr8WgAk/loAvv9aAFgBWwD8AlsAlgRbADoGWwDUB1sAbglbAAgLWwCiDFsARg5bAOAPWwB6EVsAFBNbALgUWwBSFlsA7BdbAIYZWwAqG1sAxBxbAF4eWwACIFsAnCFbADYjWwDQJFsAaiZbAA4oWwCoKVsAQitbANwsWwCALlsAGjBbALQxWwBOM1sA8jRbAIw2WwAmOFsAyjlbAGQ7WwD+PFsAmD5bADJAWwDWQVsAcENbAApFWwCkRlsASEhbAOJJWwB8S1sAFk1bALpOWwBUUFsA7lFbAJJTWwAsVVsAxlZbAGBYWwD6WVsAnltbADhdWwDSXlsAbGBbAAZiWwCqY1sARGVbAOhmWwCCaFsAHGpbALZrWwBQbVsA9G5bAI5wWwAoclsAwnNbAGZ1WwAAd1sAmnhbADR6WwDYe1sAcn1bAAx/WwCwgFsASoJbAOSDWwB+hVsAGIdbALyIWwBWilsA8ItbAIqNWwAuj1sAyJBbAGKSWwD8k1sAoJVbADqXWwDUmFsAeJpbABKcWwCsnVsARp9bAOCgWwCEolsAHqRbALilWwBSp1sA9qhbAJCqWwAqrFsAxK1bAGivWwACsVsAnLJbADa0WwDatVsAdLdbAA65WwCoulsATLxbAOa9WwCAv1sAGsFbAL7CWwBYxFsA8sVbAJbHWwAwyVsAyspbAGTMWwD+zVsAos9bADzRWwDW0lsAcNRbABTWWwCu11sASNlbAOzaWwCG3FsAIN5bAM7fWwBo4VsAAuNbAJzkWwA25lsA2udbAHTpWwAO61sAqOxbAEzuWwDm71sAgPFbABrzWwC+9FsAWPZbAPL3WwCM+VsAMPtbAMr8WwBk/lsACABcAKIBXAA8A1wA1gRcAHAGXAAUCFwArglcAEgLXADiDFwAhg5cACAQXAC6EVwAVBNcAPgUXACSFlwALBhcANAZXABqG1wABB1cAJ4eXAA4IFwA3CFcAHYjXAAQJVwAqiZcAE4oXADoKVwAgitcABwtXADALlwAWjBcAPQxXACYM1wAMjVcAMw2XABmOFwAADpcAKQ7XAA+PVwA2D5cAHJAXAAWQlwAsENcAEpFXADkRlwAiEhcACJKXAC8S1wAYE1cAPpOXACUUFwALlJcAMhTXABsVVwABldcAKBYXABEWlwA3ltcAHhdXAASX1wArGBcAFBiXADqY1wAhGVcAB5nXADCaFwAXGpcAPZrXACQbVwANG9cAM5wXABoclwAAnRcAJx1XABAd1wA2nhcAH56XAAYfFwAsn1cAEx/XADmgFwAioJcACSEXAC+hVwAWIdcAPyIXACWilwAMIxcAMqNXABuj1wACJFcAKKSXABGlFwA4JVcAHqXXAAUmVwArppcAFKcXADsnVwAhp9cACChXADEolwAXqRcAPilXACcp1wANqlcANCqXABqrFwABK5cAKivXABCsVwA3LJcAHa0XAAatlwAtLdcAE65XADyulwAjLxcACa+XADAv1wAWsFcAP7CXACYxFwAMsZcAMzHXABwyVwACstcAKTMXAA+zlwA4s9cAHzRXAAW01wAutRcAFTWXADu11wAiNlcACLbXADG3FwAYN5cAPrfXACU4VwAOONcANLkXABs5lwABuhcAKrpXABE61wA3uxcAILuXAAc8FwAtvFcAFDzXADq9FwAjvZcACj4XADC+VwAXPtcAPb8XACa/lwANABdANgBXQByA10ADAVdAKYGXQBACF0A5AldAH4LXQAYDV0Asg5dAFYQXQDwEV0AihNdACQVXQDIFl0AYhhdAPwZXQCgG10AOh1dANQeXQBuIF0ACCJdAKwjXQBGJV0A4CZdAHooXQAeKl0AuCtdAFItXQDsLl0AkDBdACoyXQDEM10AaDVdAAI3XQCcOF0ANjpdANA7XQB0PV0ADj9dAKhAXQBCQl0A3ENdAIBFXQAaR10AvkhdAFhKXQDyS10AjE1dACZPXQDKUF0AZFJdAP5TXQCYVV0APFddANZYXQBwWl0AClxdAKRdXQBIX10A4mBdAIZiXQAgZF0AumVdAFRnXQDuaF0AkmpdACxsXQDGbV0AYG9dAARxXQCecl0AOHRdANJ1XQBsd10AEHldAKp6XQBOfF0A6H1dAIJ/XQAcgV0AtoJdAFqEXQD0hV0AjoddACiJXQDMil0AZoxdAACOXQCaj10APpFdANiSXQBylF0AFpZdALCXXQBKmV0A5JpdAH6cXQAinl0AvJ9dAFahXQDwol0AiqRdAC6mXQDIp10AYqldAAarXQCgrF0AOq5dANSvXQCCsV0AHLNdALa0XQBatl0A9LddAI65XQAou10AzLxdAGa+XQAAwF0AmsFdAAA</prop>
				<prop name="Temps">REFSWgAAaMkCAIBoxP1m7vHmP0DsUbj/HoUrQECkcD1/CtfjQECF6/fw9yVCQOnyIENAzb3MFwAMREBS+PDr9/FEQAAAo3DdRf9AKVyPwvXIRu4dA7FHQCgAPQqXu0hAHwFRuEklA53/SkBI4XoUroftS/Xza0wVA0xNQH8UrkfhejRORQO7GE8lA/1PQDAAKN9cj1BAHwYB/lBbQMOIAXJR/fRRBQP7VVJVA8dSQJqZXrcAOVNAe24BqrwEdzpUQC8BKKxUvQPbGlW1A4lVzQP8Vd1AbwEUblaFA99Wbu0DTldA7vLWVx0D20FYtQOpWM0DDFlWLQM4WQUEWR0EWD0D27dYBRNmWG0DJFjaHQRXPQPXV+0DzlcWvQPKV0UDyGwffh2GHySgE+7yxrQfbgLEzB+WAknC5B8eAsH8F+nywAwvCB4vMCsmAr08L1YvSCP28oG7dC+GLWYviC+yIbYCuQC0L8Yv2CveLfYvCD8qPzw/BA49VgK3VD9WP2gzZj+gPwCCP7Q/jj+wP9o/DE/uP8A/AAJPLE9OTzhPYk+cT45PoE8Aek/cT7ZP+E8KXyRfxk8QXwBCX1xfXl84X3pfbF+eX8hfANJf9F8WbwBvsl8kb4ZfUG8Agm90b6ZvmG+6b8xvzm84bwBybwx/Jn84f1p/bH9+f5B/AEp/pH+uf6h/2n/0f5Z/II8AMo8Ejw6PCI9Cj2yP/n94jwCSj8SPno/Qj+qPBJ/ejyifABKfVJ8un4ifWp+cn46f0J8Aup/snwav+J8SrySvRq+onwBSr3Svlq9wr4KvvK/er/CvAMqvBL8mvzi/Sr+kr1a/cL8Agr+cv4a/uL/Kv+y/3r8AzwAKzyTPNs9Az7K/dM9+z1DPAIrPxM+ez7jPqs/0z1bP4M8AMt9E31bfaN+C34zfnt+w3wC639zfxt/g39Lf9N8m70DvAGLvdO9O75Dviu+s777v4O8A0u/07+bvKP8y7zz/Nv9g/wBq/4T/Rv+o/8r/nP/e/+j/9OIhpgK1ZBSOV0Bx6n4BUEQkDeQky1ZArfboEXVWpQM1RAT1u1VAfwE9ulWNA371VaUDReQEDFVAM7Z+AdNUpSONVAUTVm1UZQMeVF0T51P1A1uvUyUTeFMNFFNdA1sKU0UDxVIlBFJdE9tXUi0DIFLdI+lRtv0TsVGtI3tRRQNFbVEtAwBR3SPJUH0D25NQrSNbUB0DJVB2jRPaT2UTbk9Av/G3RwFPdQN8TqUDD21OHQOlTS0jQE3VA/vXTH0Dc0xAzcy2dxAMTK0DqEslAy61Sz0ESnUTbEqtIwu9Ss0TtElApGgRg21J3SOZSf0T8UmNA1uGSr3zB0ulA0+EFBtuS9UDd0ttFNwXrgJLaEsdA2UEJz4SYQQvACYvCCP+FUYvACPeFWYveC8Iii/sF+4Ccawn7h22LdYtAK4v2C8KP+QXJj/oGx4/WD8Aaj98P44/oD+yP8Q/5hUuEgF61D/ePwBP8j8UTy5NBk8AOE9iT3xPbk9QT6pPtE+GTwDoT+JPFF8OXyhfOl9UX/5PAEhfUl+UX25fqF96X9xf5l8AyF/aXxxvRm9YbypvbG9ubwA4b5pvtG+2b8hv+m+kbwZ/ABh/Kn88f05/EG+Cf4x/hn8AsH/Cf9R/ln+Qf/J/FI8ujwAQj0KPXI92j4iPmo+0j8aNtnYCnEtlAz5MJRRN1r3zZ06NA2ZEFCxQtq0To1CtAxhRLROKtVE9FFKNA3ZSfQMDbVO983dTLRPqUy0D22BU7QPRVKUTRFXWjQO2VdUDJ0QEtVa2PRMhV10TkFddA/p3V0DDqACPYli989vHWF0DGllFAyVZttUD91hdE8BYnZOCVVi1BFg9lFhlFFeNA6vGV+0DwYyUwJyUwgAErw6l9pUOpf6d/pVGr1irAoYCvVyvbq1upZavcKP2AgG7tK/Gr9iv6qm2/SYPOAtuvvKHVkDvAVFILLTJ91wHXhKAbA+mEtRUyg2znmSUZJQHrgLoU9o9E7FMlHpTfQNDU2p1BFNltFJ1E5xSrQPZWNwH9gLrUa0Ts1GyhQN9/AdmAg5RrQPYrBQXhgJdUHWUUGUD3rVP7SRPHQMFT9UDl41OdRMsTn0UXB+mAm/UdBdWE0utE0MUJOFKVP0UzBVKpQRJzZRJZQNbnkktE/pJ5RRKfQMF86QUVJwv7h0GLxgj9s8ACNsuL0AvOt9cL17fcN+C2QDuJZYv4C+a2Q4/2N/q3wSPAP7d/t8I7yrvVO9m73jviu8AnO8GjwCPoo/M7+bvCP/y7wAk/z7/AP8i/3T/Zv94/4r/AKz/lv/g/zL//P8WDwgPKg8APA/+/2gPUg+UD34PqA+6DwDMD+YPYP/6DxQfHh8wH1ofAEwffh+QH6IftB92H0AT/qPVS3WzdGTFTe2Tpk62DaOiTyWTSlAVs8CtUA2jMlE1s6jctB21Uo3EUh3DIVNlw5W1UzWzCGy0flSNw++1VBXUVf2z01UFxFa23bPNVkWzOld1k6e29JQRWDWzeFgNs97FWMW0Wa2WhrPMlLJYWtWzc8wkM1jls/WclAHS7JcOrwA/Ej8kP/adRj0APj+Ar2o/jD+mr+irrj/QP9DiP/Q3jrNcNIGMlEBX1u2D/lYlk7o8tHdWbHWWJiLoVSWTqlV1w1txVTWzOFUdRFTls1vFVN2zjVQts0dclJsRVEWz2lMVlKS0bDastDRTNcP8UmVEPCRtgcy0S1IlMxJSXbPb3FF1s6RRNcNsUdZ1kzdRFbMA3ES8UKplw4UUxE4MxBccJMJWLMRXT4W0Tk20Tv2jm/lNFbOQTfWGdjNM1jWzWEy1xEuNw49L2kWzKrzUsUoNs05KMh3D8ZzHbsKDSY3GliM2jMSPSu2TJksFxLzXALbdVtXmzxDf8lke3zDfMm8AVN9+1U5vcG+S2Zbdxl+YbwCqac5v4G/yb0QfPu8Qfzp/AEx/Hn9Yf4J/lH+mf7h/Gh8A3H/Wf/B/4n8Ejy6PKI/CHwBkj0aPUI+Kj6SPto/Ij2KPAPSP/o8Qn/KPLJ9On0ifOp8AdJ9Wn7gfip+8n16f8J/SnwAErx6vAK9KrzSvZq94r7qfkJSvrq8Io5ZTSxXEbFSqhUx1w6H8Hw4lFsMcJFK1Ue0kUZWzOlLds62tUlUzIFMtxFPlEwllVC3EVE20RER6VVUjbe5stF5WjcPPVqWz2TyMJ96yLVj9o5ZY2r3D9NwkJVnlsxVZmjVD56QkrlgdxMQkIm1Y5RPpVzXDzFelswHELD/+ve617r8ozzLBTj8AYD9iz6Q/bs+gP6rPvD+2z2jwP/o/DEww3MTtVmVjJagsRGc0T95CrExHblNWTETxVFVDuHxEgXRPbIZN5qJeUy1DJ1NNw0vwUmVjuLRPB6IUzEe2rrKVUU3DYFFtVFGiXVRQ9U8HXP6jT4W0T4ZVI85OldQ0X0Zd5qI+BUwFo9pkd8bTdF+GVQYjbUktQ4dJRSPFSa0jLTB85K5KBdMhvFdufQDWX+hf+l/87x5vQG86/2RvAF7/cP+C+a5viG/Kb7T/tv8A6P8Cf2R/jo8wD0IPVA9mDwB4D4oPzK+mD6APwq/MD5YPAOgP+g8cHyYfoK9iHzQfLh8AiB96H7wfph+wH9If9B/mHwAQLyovPC8WL7APci+ML34vAIgvsi/cL54v0C8SPwQ//i8AGD86P1w/Vj+AP2I/pD+mPbbuwotL3UMMTO2j6k1M/dPlTSVW1rLiJFSLaFBV8/j01ONAnvLhtuREV1KlM8pSffM+rVNdU7NTrbRU/aO21lREJlVds5lktApWKu3DeyTU6CTUWBzHVvLbSFhNw7BY7aMKWdqd1Fnlow5ZffPeWGz1pNS0YlhdUxNYnVMD31c1RDzPVsUuzxBfGlEAVsUuXWbPUF+az2Rfhl/Yz4DKya5f8M/aX+xfjrV+sm9VV33zHuRE2iTUmCzUrVck1BhWXeRVfbOftVVFQ2NktBpVjdPjrVSFs6xUHQRUHUM8LVSlswRU5aPORLces2lTVWREROO81KtSJbNrdlJV5FIN4wdSfbSmLLSKUR22hrIc1NTl2VDFtBREeFAF00FQrF209NSMTz20T3XkTmp11E7N1E2ls3RN7VMrC00FtExdREzFVLzn1oay/Epl05h0dDhKss3USdXUpOSQSU3D4ClJfeZ+s0oN4zcE9x4NAH71Rv3m7xD/Co8k/y6PUP8A2nl+/3CPqv+c/5b9to+w/wD6/+yPFg/IHyKfNJ9GnxAPABKffJ+On7A/qj+0n76foD8A2p/0n+afGK8Sr0yvLq9ArwByr4SvXq+Yr8KvrK/mr8ivAAK/DL/WrwCvIr9cv26/iL8Amr+8v66/2L/Sv+y/7r8ozwA6zxzPVs8Iz0rPhM+Gz5jPTLLJHuKcS1XmXoIoROWWLHQnT81jD/zXDuNRihV0UcVDAbRn/jO81FtYlNSLYN5iQlTNZFQ941tAVRVTslVF5FaNZK1WTUMFV8VDccRU3W1XPeNgWE1DxVgtY2sXWUXkWZ3zAVkdQ6vMWJ3zkcREUdREAy1YDePXV3VzyIxHFl8A+NPu3e7fIF9CXzzvXl9wXwBy75Tvnl/AW8Zf2O/q7+RE1ZqE1GEMZA/M5M1W1g1ziVZ1c0gsZAdWbL3URGSPVY1DVFXlY1UMTPTUZGScfGRkVNTbL1QtY/dTzWO/U1p1c4ikZENTVfRTVUO11rxknsRkZ1KF4zBaNNT43GTCUc3jfexka0VRBdRRXYPYUJ2DW6FQHWNqUF1jMwx0bfkkdHFP9XMFT41kbU4dQyxOxUPBTXVzG1hNpWPzTB3UTATrMNZegqhLXWND9HTlStol44J0BCJK9XPFSbId1Emt9Ix09UmdhEoCRQRKlUR8h1a91n32fe4PAACPEh9Ej0aPeIs+H4CPyo8AjB+ej/CPwh9kn9Yf8B/qHwAcLy4vQC9SL2Qvdi+IL5ovAKwvZs/AL7LP3C+2zxA/Ij8ALD82PzA/aj90P0Y/mD+qPwDEP74/4D/yP4Q//j8QTypPABxPVk9oT0pPhE92T8jPok8A5E++T9BP2k8kXzZfQF/6T8BsX05fkF+qX8RfDnK5S6o9dEz1dE1lFE4t02a1T3WDLgQEo1Al4zJVUXVzqORlUsXUUh0EVVMtc3ec9OxE1F5U1KvvVAUUVaVj01z0RK1WDWOzVoXTIUzkkLtXQF9xPfpX5WN8TViVc+BYrdZ+A1nF9NbM1MFYPXOExGREWFoNY/Ms5NJXLdPGZO8AhuUm7zjrHn8we+5viO+C6YBWf4B/yu+kf55/yH/af1da3VRXFRO1V3WDjpTUrVC8dP1WBfO6NPR3anTUNyz0+FT0vFX9Y9uAVSUDR1VF0/5UWp3UVEXTjlQt01Zc1GsgVDXUU4XTsVNlE2t4U+VTNETU/lL9wzXHvPSQNNRYUnWEPNSz61F1ZOT0b1EthFG2ldMAUd1zy1BlY5O1UL1zXRTUJ1BF095WJARXTzXUTkWETmVjaxNOXQRN/WNATQXzq9pMFSRM5VP0DCST1mwULkvthEq902xKtt1zC0rlU7RJDWODtUlVY6+kBBFKjWOKBHyV5FRUpBf2HdYP6A8CHwAErx4fOB9qH0yvXq9wr3ofAJSvpq3GHxgjtq8QL/of/K8AFr8ovzq5Dr9Yv2q/fL+OvwCgv8JfrL/Gv7i/4r/8vw7PACDP+r88z1bPyF9qz4zPps8AgM+6z9zP9s+Qz/LPFN8m3wA431LfRN9u34Dfkt+k37bfAOjPAt/s3wbv+N8a7zzvXu+ASO9y75TvZu9475LhRoNLtA2UfKSu7FSlTY1jqlb8VKZP3XNLDJVQDYS1UeVkUY3jOlIVg622LGQhUxWjlVMNAwmVVCUEVEX0VY3kPITstVX9hFYVg81WnfM8VVclA6e8dC3EZJTEZKP0WN3zq2COYhq0ZOjVWAVzstRkc7z0IlhaDQPpBITOV+VTxAx/APb/CA8aDzx/Nn9If3p5dn8AgA+SD+R/tg+wf6oP7AeWk9pMBIF0BDBXdZPsVtQ1lCSEZyyEJzSE6FW2dZOsVV1jcVWNYyq2RBTxVB1juFQFFFTaPWNHZBQRVI1j2lNYDWRMZTxkJ1P9Y/C0hLO4Uo2UxIRLUuVTFG1SlWPcUT1jl1Glo2thUU0UUWVj81B1k6u8UBWjhQyUTgSUF7FQ/eZ+8wRkzk4NY2OtTtXz+U0Ng5D0VCg1Td0ETGWDPkxFlLznbL4TrKSxSmVjU0ql89v1SR0Dokk9Y4dJthWjxUkNgzBK5eRKBv1TJktt9Ey/zp0WrfafAOgrFq8oryo/1J92r2A/cj8ArKd+Nc6voDuur+Cv2j+c7wA+v+g/Ck8kT0ZPWE9qT3xPAI5PoE9i37xP1k/IT+pP9E8Aru/4TyJfPF9OX+BPYl+cXwCuX3Bfkl/MX+5f6F8KbxxvAM5f2F9KbzxvXm94b5pvrG8Avm9wb+Jv1G/+bxh/Cn88fwBWf2h/en+Mf0Z/qH8yceYCW4tLdZMMTH0T6uzkMeU8JCOQzvLiT/UWTjLV+OwUbMyE49yEV1KWLXPKUn0zPoSHL3JEWVSFlGyEJlXV85lc9FsKVuUDe1Ytc+ocFLVY/ATf7ARLWD0DsG1YffMMWdXzKVktlK1ZFfPgWPWDo6T0VQa8hBNYhYYugyQHVg1OBQAmDzgPUg80n14PcAt2D3ifAIqf3A/WD+gP0p/kn4b1BjOq3PQe3ITaHBSYJBRX2iwUF3SE2lX9A59V2lWDVjwUHFVFg+RUqi30VDVEVN1zPEyEBG1UjRPOU30TilMdA1tSUy1zGlM1Q+Ms99ZWgnZSTSRSTWMHUtodBFHdc4xRRYNUUZoNpFGl8+VQ/QQMhHitUO0jQVAtJE/NpE9WPQMgT20kTm0UTsUUbU1Fg3RN/QMPTc2kRUxVhEwdBAQ3bpIAtCTbnUp18z1K7SPhSVrNpEml85VJxRRJfRNLSkrlk8usJ/4CT/wnAH49Lj0eP+C75r8Qzzo/NM8ALs9Yz4o5ds+Iz5rPFE++zwAYTypP5M/2zwDfEt88307fAGDfct+E3y5/wH+i36zfzt8AuH+63wTvFu8o7zrvRO9e7wBQ73rvjO+u78Bfqu/k79bvAJDv8u8k/w7/QP9q/3z/Lv8AKP9i/7T/xv/Y/+r//P/+/wAwDwoPRA8WD1gPig98D54PzLALPyKcS00mDjIlTWzlBCS0J0+9kw1QhRSIBCXMpz6CAayn9nO0FFtlU50j0IwVZBTRVAWTrUJUpLRVxdMnLKSXbVZ9IwVXLdRXQJ/B11H4V50jYMSExVi2haMaWQWTIlnto/+tWN1zzFidw5G8FEHWvIQDWMXT14QUyFcCRYPE/I/2HwgvGi8knyaVACafWC9an5yfji/Am54v6J+o0i/kL5bymiQkUoSED7a8JM1WBbOJVoUTSKokpAd0hMo8pI9kFEc1VWXDDlSk1FTVBFSEbWZcpC1UJaP3U+2jtb+UpHqcpENTnYRTalWD1rSknrykZ1Idk7UwLBT4HISzUb0jfdVRJbRRPbRRTcPYUNadw6FQlfNqBBQzUFj9dp7DBIQFT20UTt1z2yxO/bPFTb0jXU3WLdPzTDW0TJ3DEUyaTcOoJMRIS+V0rLSGtUqlFEqFo8pJJaOHtUmlNEmV8/pJncRKBu2j70pdRk7FJt1Gzf61AF61XrX+vf5PCM8iX0zPRl8AWF9qX6TPdlXWzabPqFvOzwDYzyrf7F/G3whvGm9Eb1ZvAGhvem+Mb24PoG+yb7xvzm8A+G/ibwx/Fn8Qf0J/TH9OfwBgf3J/rH+mf7h/in/cf85/AACPGo8sj+Z/EI9Kj3SPlo8AgI9Sj7SPvo+4j/qPBJ/ejwAYnyqfRJ9Wn2ifgp+Un66ftDiTHjK5tLRvTF20TdbFM2NOZTRPlTMsULYVE7xQjRMwUU2zpm1R5SMbUnVTjlLNFK1T1TN3Uy0UU4UTeDVU5SPrbDRdVX2kXKSrPlbtpFbdpFeVM4xWfCQQWEWkWC20WD0T2yBZ3QMeWU2z9liqfSRYBUOCvBQxlBT1FiQk0ldNs8YkL+6vKCMA5hXmFfavKCNeL0C/ai9UvwB+L4i/wi+sv76/0L/iudYytbd8tJAktEJX3QP+qjQ0uiw0d2wUNyQ0+G1VlaO8VX2zgFWFE604XKT+VJUUVN0DjppkNFZcxB5UPabmkrHWlDRsU0VDNEQU/lJq1TPHtDSQLBRYUp2ktjQU61FFQ6RR3QNu1uQ0OFE9EwAcpMtQpg1TlVA1RAwUJwREwlYcRFdPLRROPcROLWNrE05VRE19s0BNNZOr2kyFE1hERPTcVJPWdFQuS+XEShUTbErW3bMLSl0UScUzg0lUbaScRBF8RIp01UtFQwFUdFe+T9BPElnuT/jfEl8AHO82X3hbPu9g73pfhO+W7wDIX8JfzO/eXyBv8u8E/xb/AMiPSv9c/27/gP+S/7yfNp8AuP/K/9z/pp/o/5r/HA/+/wAID1IPZA9GD4APOg/ED6YPANgPwg/0DwYfIB8yH0wfFh8AaB96H5wfrh/AH5If5B/2HwAIL9IfHC8+HzgvUi9EL14vUJAvoi+sJz7DS6Wj3nTkra7klKFNFaROBUOiVU91I0oEpNwMpFAUpFvGUQWjPFKds620NNMgU+3ERKQIdMSYVLSVNFykfjzE8FWl42GtVjXz01Y11Fd1I6pafLQwjKSYWL00WNWTmylZlaMcWU2kvKSy1ViF03O8pCKcNOlXIgWjzAy3br2m4sEkv269AAZPKE86T2S/jr9wT4JPnL8glk/gv8pP3EfWk1dtpPQ0mYGENdQ07FYt1BzEZ9okxCcsxOhVBaOsVbblk3FVndMqVTXz861UndO6VP1EVJ3DR1pcVBFMNNxThdOjlMTNXjSkJ1NdNKzEuFJshdS8xEtSrdMUUpWkbVGdw5dRXUNgUUVUsVFNVASnDuKFUKWjTmb8xBdQFaT8lDxPdeOzzk7tltaS+U0No5CtTVXjKE39pEwFxExoPdSsJy7CGCz0t0oN1NVKzaRJ9SRJBaOMSWYN48VJDaSc1KpK5ZMFIVxkWDT/NvUu7ebd5m0ABu8Q7zLvVO9O73Dveu90fwBufb7txu+4f8p/tG8m/+h/APp/FI82j0iPWo9sj36PgC8Asi+kj3Yv2I+yj+SP5o8AnwDyjyyfvo9gnxovjJ8On3ifAMKftJ+un9Cf+p/snwavGK8AKq9Ur8afaK96r5Svfq+orwDCr9yv9q8Ivyq/FL8evxi/wGq/fL+Gv5i/grnWQotL1jVTDEydw+fkJOFNlo1j5U7VJE/9RPzE97YENGxRpXPhUQ3UUlqd08okxDpTjdRTRWS1VLU0VK3TJFV1Y5XVVZ3DBxxUdyRU51baFTNWfDTaV6WTR1jW1UOrWF3EWXVjJVk2VTMOWWVz3ljlJLw0a1NYbVRYjdPfVy1TAcjcN/419j8AS97P8MPuxQDuPT5PSN9iT2zfft+Q36JPYNxPxt/Y3+LRppKnV+VktVdlcx601N1WRbOaahxUVxRUGBTk2lX1Q7OfVXXENFQcVX1T45Z0VKxUJYRUHTRMxARqZOTMPDSIPMRSU0WzaxpTJYPjrFSrUhUz23ZSVTM+UqWTB1La/TRRRbOKUQ3TVFGapTRRdWPlUN0k/FR3LVDls0FQJWRPhWQMZC0c/LSxTmVUTuW2LlJbeE31Qw9NhWRMFTNlJkRkwvRnXtIAS7XTW51KtdM9Sl3T4IRnai5jSXVUSWVzTkrd0wXLbGQ3DHemnaZ11m3ebwDwbwp/FH8eD1B/Qg9UD2YPAGhznn+QD4p51n/AD+J/3A8AFo/wDwoZDh84H0ofXB9uHwCAH5IftL9Gv7gfyh/UH+4fAOAfCi8cLx4vWC9qL3wvPi8AmC9SL6wvLi/YL+ov9C++LwD4LyI/PD9OP2g/cj+cP4Y/AHg/wj/cP5Y/+D/SPxxPLk8ASE+6PwRPVk+QT3JPtEc3Ym2ctEQ6TI1jJU2lZLYc9CdPtdMNUKVzobLsVBXE5zbC/1Hlw3I2tOTnUiVjWVN15oZTbVRd09BUlWNAVUXEtVWlZFZ9U5NWlWMArVfNw29XZVPzBORetrzEw1h1YxVZ5cMiVVkVVFj1U87ExJHExFtBWC0TA1gFY9bUxwDmz/jP+l8M395dTt9Ab1rfAGRvdm+Ib6LfpG+239Bv4mmqRuKcHGRSdFQPxGTNLVYtU4lW1cNIHORjwFp2Qso05I9VhcRVZXNrDlUN09RU5JxUpeNbZlTFYy1U3bP3NMRrv1M1A3iU5ENTjfPTDFNNdKzkniRUZ1LaXWMwJMT6UWVTs1FqxWN93ORFFFQPUTUD2dj8R3ZCalBlUzNQtvW7cU/d8wVPnTOXbU4F8yxO3fPFTcVj211NLRPzTA3TdEyqxcRMNQOoLARIDATlrUql44ZKnVRKJcRJ1t2zh0mddElVw/VJGsX0Ss3D70pVhjYFBh0AdgXO/eb/+P/6jywPHp84DwBCn1Sfdg+ID8rxfp+gn5KZAL6fKB8iH9yfBq8IHxKvPK8ATq9gr3KvvE+Gr5ivqq/MrwCmT8ivwq8Uv7ZP8K8qv1y/AFa/aL9qT6S/jr+4v3q/xL8Azr8IzwLPJM82z0jPYs9szwB+z5DPos+0z/a/0M/qz/zPAAbfKN8a3zTf3r9A32LfjN+Ylt+o0y5SuUs9hjaTTao1lE5ddE9tky78dL6tUN1TMlF946jEdB1WrHSQUg2EU32Dd4x0TeyMdHxUnYRE5F9cVGvRVU1UVnXzsFZtk2seV43zjORUEVgt9M1YbZPeWJ1WblIgWbY1k/hY3YPBWD2DhGqMVDOUVPUcZNJXXXMBxhxvBm8Ybwr/HP9Ob0D/AFpvXP92/4j/om+8b95v0P/U2vHuQrds9JAk9EJX1v1z/lYdg7wkdHdW2n2zNyR091VVc7xVtkVTgFUdczhVBQRUVs1zxVT9c45cdFZUBFseVDWT6FPdg7E05LVslHQ0PFT+Un2Dx6wc5zaSWFKd5FLV8+ttUT2DpFH9c25RHQS2HFQCUS1TyVAlo5OtUNXzW1B9sycE5MJWFIRXT20ETjUETiWjaxNOTYRNRVNATaXTW9pMVXNcTB1z+PSUbZNslC5L1fPLSh2DLWxkFAxKPYO0fIc2crWvlIQRdISKStXzCwLU1FRsl7aPyI/ajwSf9h8AEJ8aLzSfPi9QL2IvdCemlQB2nfadtp+4L8ovJK8er4C/APovFD8GP0g/Wj9sP34/sN8Aot+cP44/2D/CP/Q/nj8ITwAaT0RPLk9YT2JPbE+OT2hPAKJPfE9GT8BP2k/0Tw5fCF8AIl9UX2ZfeF9CX5Rfpl+4XwDKX+Rf5l8YbypvBG/WXxBvgEJvfG9mb6hvkmE2A4xk2m1LtXOqTL3znU3146uiTvXj4gwUaPx1UNZd41BR1eRRjWM6UkqFFFKVgyF0B85yJWwEa5hUjXRVHYN8VW2TLe40BGBWVeRWpQTU52yuc4TkmFh1Q/dYzdNbKVm1cxpZtQRYNTNlo5TkYpTllHTpV22TQc785079Hv/4e5aCwdx/AA6PMI9a/2T/lv94j6L/lI/Qno/Y/9KJztNXdUOnV6rdE3F8dVdtE+xsdKjaJARnHAQnVj0D6FW2HXOfVTUzY1XVYyq2VOTxVNVjulQlc4HVVM3TSVSUEVQEzlNqdUOXjAReLOQnU2WDrfCkBLhSveODtARLtVJ1QwccdM9RFQOXrVElc2FRPZRR1RP1tVANBFDVE4VQ3RNBbVDN0wlQ1eOmT3XjbTz01M5OveNjTs3T2/lNXeOQTR1zD0021ROlTP3TPkzNZo5lWrgCGKwksUoFFErdE9vhSTVzlUltE4xJttUTxUld4zBKfSOuFmykIUu9g100P64lzh0A1h/oH/KvDC8WvzgvOr9MvwBev5AvqimOvdYvsL/Cv9S/AC4/8Ls2P/C/ek88z07PYM8Acs+cb4bPgG+az7Rvzs/AzwDqz/zPFt8I3zLfPN9m30DfAErfhN9+37jfyt/U36bf8N8AEu8k7zbvSO9631zv9t+A7wCy78Tvnu/Q7+Lv9O8O/yD/APrvPP9W/0j/cv+M/6b9zoJri0ttFEwVA+dMbaRWNKTlTr2DDeQEg/QEW/dQffNqUWWD4NSUW1VSPQPIUgWkU20TW8xTjaNAVP0DslwEUyZVvZRMBAcUlHcclNHnZHT7gIaC3eyER1iqlaRYVQRZhZRZxQMObVk9E9xYJXORWJ2TbVOsBBFYHXPfV33zAcr8fyaF9n/4D9oPRI8uHwBAH2qJZo9wH5KPtI+OH7gfqMof3Bd+8pr0hGFkFCBWzATaVu0UVh2jWWx0tRgMJNoslI9VdXNW1kx0HFXVc+REdKxUttWjdVTdkzxU1XMEbVQdc79TVaOIUz0DW1JTffMaUyXD46SUW6tSdXN2Uj2kUk2Ta/pRjaPAFHSKUdVz21RRJQMcUTVz5VBalaRQLbN4UJ2TM/SUq/lPfaRP/RRPXaROZhWTR07d9laieE2NdCVMrQRMRQQ8NMYEt56SbQPkpKFKrRM9Sk2T0cp8p3alpgNJTZNKSgS1lGSkNwS3/t12tcav2KsA/q/wPwq/FE8uvzhPSk9cTwAmxXa1jr+QT6K/tE8GzyDPABrP7E8OXyBfMl9EX1ZfaF8Ael+U/4ZfmF+qX8xfxl/oXwD6Xwxv1l/I7zJvVG9Wb4BfAJpvfG9eb7hvym/sb4Zv8G8AGn80fy5/CH9af3R/Pn9ofwCSf7R/1m/Yf+p/vH/+fxiPACqPPI9Wj4CP+n+Uj2aFJgK1nKyEOtz0IU2dpE6sBTZmgipQvQOh/PQXrLwnLqL/UT0DcqyU55VSFSRTLUPofJVsJM+1VDUEVY2jsFWdpFa2nZOTVo2jAFcdo4ltV52T81d1s15Y3aPbwVh1oxVZ1aMlWaxVNJwEzlg9A4KsBEFtWNWjBVhFg9dXRTQFV8UjxAwf5p3WnxgbHh0AHh84r1IfXB9+H4Cvsh+Ur9Cmr9gf2qluopAEpFJXai0jD8SkzRQkiVYdA7VIFCQJDCTKVW2jgNVVfQRVdbMORCTUVGp1s55EBGY8lC9UFTOr91PdM7EslHiMJEOtUyUDDFNFM9akJJ7WHJRnUm2jMJQk61FWtQOzUcWjfdQkRQyUiw9RLUPY9IcGA/z0J7VQPQPiDDRxT72UT7ZFg5dO/SMsTtUzxa1NxaNdTQUkTMUjdNY0NBFM/SOsJERIS7aNM+pKRTOGSpUESjYdA7hJFTOHSZW0fDQz9UmlRJQ070pNxi5FAPZNvj/YO9bN/j8ITyJPLE8ALt9A31LfzEeWT6BP0kmO3wCw39JPzN/W30iP8t8c7y7vAEDvUu9k73bvcI9qj5zvpo8AiO+y78Tv1u/47/LvPP82/wBg/0r/VP+O/1j/ev+s/67/AOD/yv8ED+7/KA8yDzwPNg8AcA9iD4wPRg+wD8IPzA/uDwAYDwIfNB8eH0gfGh9sH2YfqEAfkhkWIrnE1UzVNE1m7SNjTsWEDMRHUKUj275QZZMwUUUzplG2bZMZUr3DjlIV4wPajCSTjLQGVI0zelRqxaPtPJRfVJTRVa2TbUJclLNWzSM8VyXT26hXFeMTWM0jfFhqZZPgrJQipJQeWT3Da/FY3SRYXbNvWKW0CrSU8Wyk0PyfJq3unwCvABKpRq0WP1CvYq9MP24/gD+AyqnGr7A/wj/UN26zFKSB1gQ0Qlc1k/4ktLpW1mXDd1YN8zcMRPdVbEXEVJRxVW3DOFX9NFZktMdUNZOOVLRWTEStHjQk2lOdk6OEtGw1U0WzNDSU/lJFRKS025BSJdNYUkWzFFJihbPcBCeuI9S0OFFllFYMJMlQ9cOV9BRO/IWa9LTCDMRXTy2U5ISA1U51JE5tJE0l0yhNWuWUTIWzXExtw/jE1C2TxNQzSz2USo3GdhLb+kmtk6JJnZODSbZds69JFcMMSlXDigpkxAdUVE9c167PwM8C2QDmz+hfCt8MbybfMG9Cb1RvAH7fqNt2b8Dfqm+8b87fyG8A2m98H95vCH86f0x/Xn9wHwBqf7Qfhn94f7p/xH++f/B/AOJ/DI8ejzCPQo9Uj/Z/aI8Ash+cj7aP0I/Kj+yPrn/YjwAinzSfpo9on/qPjJ+Gn7CfAKKfxJ/On+Cf8p8Mr/6fKK+AUq9kr0aveK+Krxx3dlNLKuVD3lTEqtQU5SRUC1CqxqNPZcNn5LTa/BRQWVH9JAwkOVJtw8isRLM8U31UJCQjVA3EVGbFswVVdbQ0ROhVxbMrdVbVpFb9I1RcNyZTarwkkbwlWO1TJVnlE60MlLTcWN1ToYwkYraEJCBYDSPpVxXDzAD8L+4v0LPOvc6/EDsuPzDPAEI/VM9Oz3jPkj+cP5bPwM9UojkWkqfkNHFsxDDEtLXsBESqDERnViVjGLYERNpVrSOfVS1zY9VVZUMqTCTxNCS6VFrtNFSFUzxUBcMETESzzlPdRIREXlMdQye1U23D8JxEuFIFI3ZtUuVDPlIVkwdSVVRtUT2zlVFtw2BRNdStUS1z81ClJFBFtFC23VNBUA0jCVAFJE+aZSRPvVPOTt0W3lLhbU01Q3hNrSMPTe1Ti6VM9TRMxaampTZCGG1LtcOdSrXDPUoV5G1JDSOZSR1Dh0ndUzPBSf0UjFSqSk1W3lUAfm+YY8Zf2FveX/hfGm8M/wBWbzD/Qv9U/25tvlWGb5hvAKL/tP8ufyB/0v/8//5vCA8AMg9ED1YPaA96D5Svjg+gDwCyD8QP1g+QrwIf7A8eHzAfAEofVB+er1gfah+sH74fiB8A0h/sH94fAC/6HzQvPi9YLwASL2wvTi+QL6ovxC9+L9gvAOov/C+2Lyg/Aj9cP0Y/YD9YGj+cP8bCi0uFVEwdQ7Xn1KQlDOQjT7XDDVVQHQOD7ET39KRqvNSr4FHl41Wk1OeMRFe1U8W0U81DQFQ147I2XNQkVc0zl1Xt1BTUrZgM1AdXHQRXvUPfmszES6y0sliVtn7TWda9Q/9YxbRYbcOQWGydVKREEFi1w91XFbQADMc+zda/EM8izwxfJl9IzwBqz1xfbl+wz9rJxs+wX8JfVNRXbjKa7MRhVFQgnFSJ3VRH7tJZDGRTQG4yyrYk1I9V9dNWVVXTHG1VBcPkVJ2zrFTl41t1VCXjL1TNM/cktNu/U03jiFM141JTWm0zGiy041KdU60URGtnUvXEUkXT+lH1RLVRbTOKBLRUUZ2zHFa01OVQhbOh/DVQvaNtM+zU+U9V04xP9VRtT4WzsU7NM0dO5eNbxU2dU11NzdRMfbSVTPXTJjTkwtznDuIDTUv104ZKfdSM5MqE5GmQbHees0lV805KzVMLy0od80gU95Yttu/I7wDa6d7v8H/67xSPVv0mj0iPAGL/dP8eBWaNhv2+/7iPIgkAxo+YL/qPDJ8enzCfQp9UnwBmn3ifej+kP24/kJ+qn8SfAJaf6J/inwSvLq9Qr0KvZK8AVq+Yr4KvrK+er8Cv0q8UrwAerxC/+q80v06/QL9qv3y/AF6/mL+Kv8y/3q8AzxLP1L+A5r9AzxrPLM9Wz5DPos9Ltn1znEu10zVMnVMdVU111E4142L81CzUZ2L+chW0Z5ZDvGR0UuVzqwFTtdN1fGTqJERcZlRkz1QtRDxktFXVNG1WVVOwVlWDHld9c9uMV7XT9VdVg15Ytg3jw1i10xVZ1TRZ2r1j9LxEvViF44BYtgVTQVjlgwNYdcPXEMRPzt/4Q2/CxOzX1t8AWwAWXR5fOO9aX1zvbu+IX5pfUKTvtu/I6x5Ct0zkkATk1VLsVBGc5M0MZIlW2sXTSFxE91V9c7xVtk3jgFV1w0dVVYMO2jxk1ERknFRVc2ZUttXDHlQ9g+hT5XOxtVM9g3iEZENThURT2j30UtXDnlI9g1hSti1DIFLF4+tR5WOzzVGd431RDXQE1A9Rmj2D2PTElVAddPQ0J7VQBePiBHRxTz2DCG1PdcOXTp1DLE49g9uoTeVjQ01tw9pMWsXTeCx0EUydQ6wchKybcKZi6kqlhErFNEq2xdO4Sc0zh0mN9ElabdRJnUNsSpVD74wEAU9ch9aNNo3Gf+B/+n8EjwAGH0CPKh88H04faIt+j3gbAJ6Npo+wH+KPzB/mHcYf8B8ACi8sLz4vUC9iL3QvRs+IzwCaL7Qvhi/AL6ov/C/uLwA/ACo/RD9WP0A/cj98P4Y/mD8Agi/EP8Y/sD/qPxRPJk8ATwBCT1RPXk9wT4pPpE+2T9hPAMpP7E8GX+BPAl80Xw5fmE9gal98X5ZfgFMOYrlLDdTVTB0UTVVzptzEok/WfVNKUJ3zwOz0MlFk1VTEZVItdAxkIVMFBFVT7WMJRGR8NNTvNNTbX1UdI9NVBeNCVto11FZ9czxXzTOnV7YdIxNYpWN6WFUT3o1YBeMiWYVmpvOEZLKKfNRzfNQzhNRz0Abi0gVXVXPGBOdO5f7f6G8K7wAc7z7vSO+C4TZ/gO9qf5zvQJbvyO+yf8R/ZvP8ZIL8ZFtCV9XD/lZ9U7oU9Gt3Vs0zNwz06FU9BG1V3QNxVcXTOFX1dNVUHdPFVPSOTPRWVFo1BFRNA9pTfdOjfPStbIT0NFP1dFLd48e1UuXkUr1TSVI98xS1UuXD3AzUpFHVw262zPQ4UZ3zAFG9U8lW1PSFUNXDTuT0F+z0tcIEBFf89OhOJfRO2m1kTp3zkE0dEyhNqv1kTOXDXCwE+PwUk1ZcFC5LNdRK9YRKfQayvvKnbAc+Yq9JNQRKtk0Dikrd4wdLxdNYAKQXzjVuHb4P0AvuD/gPEh8ADK9WHzCvQq9Ur5YfqBumHwCYr6qvHC/2H8ivGi8Ev/avABC/Or9Mv4ZfgF9qv4y/dr8AkL+6v9S/fr/Qv6q/JM8uXwDgv0LPTM9uzzDPas+Uz6bPAHjP0s/cz7bP6M8y3yTfPt8AUN9q3xzfjt+Y34Lf1N923wC43/LfDO8W7zDvAu9k73bvVEjvwt9LJfRL3YPeTAXCzFToHJQDkO71vvJnUGglBNyFrITErIRUUmUDzcikhDxTdZR09CNULNX0PIQFVa3UVY2UBIxj51YF9PxnTuIqWP3jbZR09PRYZZMnWd2DUw5ZfWbWkqGcZGKEZW1YvVPpVz0DzFf95AAcdx519m/o/wJ/HH8ef1B/AEp5dn9gD3IPnH+GD8h/ug/QzAdmZSaDJAQxvPTsVqodo6gEhFf8BBj8dNq1VTVjn0RkY1VdgypqJITxXIS6LPR1VB2DKzxU/eMETBTMHGfegmteU4X0U00D8FLFA22rnIR0Ut2DPlKt02sHUk2UUWWTl1EVA7NhUS0UrBTnUHWUULYdo3hQ1ZNBUCVkUGrVVE9dZE9Vo85OZZNrR06lhE2Vk3hNxQNbC03lk6VMlRRM7eRspOdOAgBLpQOdSqUD2z1K1ZPhSb1TmUm2HYOMSeWTxUnFgzAVSsUDy1SUN+yXJr0mtQBWpcaf2JPWn+Av8p8EPxavAFivOj9MP1Y1dq1mrYY/mD8Aqj+kL8Y/2D+y3+w/Fk8oTwA6T0xPXk+g72pPfE+WT7BPAIpPxE9e7+hP+k8MX7ZPiO8AKl9cX0ZfWF+KX5xfpl/AXwDqX9Rf9l8QbxpvJG8+b2hvAKJffG9Ob1hvmm+0b45v6G8A+m8cf9ZvGH86f1R/Rn+If1oSf0vFA4tLHYMMzOS0I5D2IiUEJCdPpQMNRNSHJjL49OS7gGaC46yEqJMQ/oOEFFt8hM50hEQ2TIS2VJWTKFVlJCQUKyNWLfRWDUMD5Afu49bcBEdYVTOuhPQHWbZdkyVZ/XMDWdUj0Wx0916SVVjtIxVYpRMF32z0ysT/9v8AC8b13o8AAAMeDQ4PMA86D0yfZp+gD0DKCX6fyA+6n8yXbnKa5AS1YVyUIKSU3VZlI4lVVjWDSPyUCRQUyhwU249VLYNWVW1zGlVq/XRUDSOcLIRmVKWTay1UrRP3HPS/UzWDW4hT/fNSUy2kUy2DtdaUFJ6cFGdSXZMwrVI9E/pR/fRRbXOK2gT1UaUTD1ElM9hQWhUDoezkalD9czPkFKv5T20kT+2UT2UUTtZtIyxOdSRNpZNdTdYNQ/NMbSRMLYMmTNT99Bw0SMTlSi2DhkrKhfRKPRPKbCc28pVJbA0kbCRsSqUT70rtIwFFHDe2PVY1JjXGL9gv2r8A/C/+vyA/Wj80z0bPWMu2PQBuNXbNfs2ez7g/Ck/Uz87PAPjP4s8M3y7fQN9S32Tfbn8AeN+S36zflt+o37rf7N/+3wCAfxrvLO+Of0jvYu90737vAKDvmu/E787v4N+67wT/Fv8AKP8C/0T/Zv9I/1r/jP92/wCQ76r/3P/O/xAPIg/0/zYPQEgPUg9sD34PiAs+o0uNFJbEdGhNHcRORaT0FCy23KSjUPXjF1FtJFG2pZMdUi2TkVLlswW2dBR3Uw0j7FN9I2C1VC2T0VQURFWVhFW25YNCVv1zs1bNsyGmXJSQV52kBJRifITHWKyEi4DmgiJZ7XRYzbPVwZyEhJyERKyEBVgW9ePXVy2Dxiyfzo/gHwDqgS6d9h9AnyovPC92n2AvoKKffC+WL6gvui9XFRO3bVdVw45XJRNQV72kWowkzfyUeVb14zcEpNv4VXWzvFVNI4BV2m2EVVXDDlWdg9RUavVzjiyEVjw0HlQNhLVTzbOxdKR6Ux3TQ6ocFAwUFMeUpJAMhFhVUiUTIBSE6/x0s/wE231RhYNFUSUTAFE2/ZPJUB3Tk1AVtOwELSf0dN5PjcRPDRT0pNuATh3TE04dw6hNlv1zQ01lhEy9BhYiEdrEdKhcxC5LXaPPSmqNxEq9dEo1g7hJFROzh0mFpGy09Umdo4oVSr0jC7wEVGTPpr+4vwDKuc6/8L8SzwRfHs8oXzpfAExfjs2Oz3DPgl+kX77PuF8AGt/kXw7f+F8ibzRvRm9YbwDq/3RvZm9wb4oPxG+ub7hvAOJv9G8GfzB/En8cf05/YH8AGn+cf3Z/qH/Cf9R/5n+wfwDyfxSPJo8Ij0KPXI92j4iPADKPrI+mj8CP0o/0jwafGJ+A6o8sn16fMJ9Sn3yfHjNL2v2TuUS0qkzVQ6FN1g0jok7NlE+9I0tQtiUTwFANIzJRZaOo1qykOlJdo68EFCFTqv2kU/0jCTykfEyk7alU1UQsNO4cNGBUFNGtVt0jPlcNRFfdQxW1WN0jfpQU4Vj9IynNWXWzHFktpHwUtViaTRNznKQzWHVE7BTSBVedE8REL+YfECvurT4vANAbBr9QK04vUL9iv8Qvhr+QmLt2v7i7tpNXXTQctIG2RLRAV00z/lZVQ7zVVhUTZwQ0Jww06FXaVUOsPBRxVQ0zOFWy7bRUdRQsFIFU/SNJNiwUEVS9k9pT5QQcFJtsU50TNFPttIw0uNoEFIGcNEtSnRMUUrYVM9xR1QOmUU0zbm1RHVM4URVj81D1tJVQ3UOF5DRO7AXslMKtT81jV089pE5NE2OtTq2z/U2dE5TMBCg2zJTCTBUzXEwNNMxUtZO0lBkMZLdK7cRKSq2D+mREp2RHBqNJLUQVSr2USlUUS9U0FG+mTwC4T8pP5E/uT/jfCu9UXx7vAEDvYl9k765fkF+C76zvFm8AyF/K79Tv7u8Y/yr/PP9O/wBg/7qPfP+O/6D/cv+0/5afAND/4v/E/wYPEA8yDyQPXg8AUA9aD5wPrg+QD3oP3A/ODwAQH/oPNB8eH+gPUh9kHyYfAJAfoh98H0YfsB/qH/Qf7h8A4B8qL0wvBi9gL4ovbCeulapWQ0y9k+o0ROgU1OiNTt3T5U815OQ15JRQVqQ041HtxFK9k8qcxJk8XDeWoiVUFaRExAm1VUXDmRTEDFatNFZWbSPqVo00V6XDxkS02zBYXUOYWL2TClm0faYGQ1nlk+BYBfOjrVglQ2RY5cMifKTpBVdtI8rcp8av2K/irxy/APY/KL8yvzxPTk9gT3JPvL+opr+QT7pPVx0Dp9S0capkNVf1s+xUNJj8tFfaVDQYTDTaVQWjn1VWBfNjVb2TKhzE8SSk26xU3dN1VPWzPFSWnTMEVK3DzhSnrsJerVP1kyhTBfPjjMSrbVKlw3ZSrcM+Uh0DbQcEpM9R/bOXUUWktVGFpFGto+VQBaRQtjXjeFDV00FQHaRQaqXETw00TxVDsU79s2tHTnWkTfWTeE0FoyMPTb2WjlMkZN7U1zZCrQCM1J1KpUM9hNThtUk1NEn1s4xJ3dPFrUlto05KvUPLTNQ3AOTXBv1u5bbdvt2+b+Df8t8A/G827zDvSu9U70Z/aO96fwDc755/4O/a73Qvzn8gDwqPAByPLo9Aj1KPZI9+L1gvci8AhI+uj6CPyo/cj96P8I+ajwAcnz6fUJ9in2yfbp+An6KfAKyfvp/Yn5KfBK/unxivmp8AVK8ur2ivgq+crz6vkK/KrwDsr86vwK8CvzS/Rr9Yv9qvMHy/jr8Qs75Ci0slZh4zGU0dNPxUJ08VZMzHLnIt+MTEbFHVYwGEV8YjYozEW3TEW1APskRUpcNrtlRtVFWdM7RVHTS1Vl1UVr1TBVf1dFe2xVPfVy1zSFg1Q7BWdDQaWc20WU3EWdVjrdGcNJRYvVNVlDQTCVhdxm5SyOQ/FkXeP8DPABJJ/s8YTyLffE8231jfgk9QnE9236Dfst9XfTO5tDTVmtxEYUzUILQ02lZWfTOJVm0zSPxEB0w0bcoUVI9V5VNWVQ2z1Ro0xOQ0VJwkxGZUtsVTL1T9Q/dTxVO/NmxUiFOlM1JTJeQcxDXUjFSelFRnUmU0BDRr+lHdxFENs4pRnTNrVFEVZFEtc9hQFdNboVANs2pQ9SMz3FSr+U9lZE/l1E9dVE7aZWMs1CTFTZXTXU3WBZP3TBXTkbwkKkys3cQMdEhLvSRK5VOGxUrNtEoFNGRn7iKQSdoNM9xkZGxKxVPvSgLdY0UMd+59pm+4b9ph1m8A6G8Kf/z/Pn8gfxIJhn0+DwBgD5J/hA92D6gP+n/kf84PAOAPAh8UHyYfOB9KH1wfFr8AEL+CH6Qfnh/IH3q/vB/eHwD4HwIvLC8mLxAvWi9sL0YvAIgvgi+0L84v4C/KLwQ/5h8AGD8yPzw/Vj9IP2I/jD+WPwCoP7I/xD/WP+g/Ck8cT+4/QIg/Uk9sTzZPiEs240ut46t0TA0ETQ0ETj3kT9odAy7U5KNQHSMXUWplZFGV0x2M5JBS1fPbBVP9U3dT7VPsU7Zl82BUFdPRVN3DQtVVjcRVLVRW1eOzVlbN8yFXHQOOtMT45MTbYlj9U8dY3cMiWVR1VuazWM3zwZTEhJTEq0RYBVRYveRXJcPGACzfzs/YX+rPvF8ObyBvUtkALm9o32JvlN+Gb4jbjm/I21J+wrdUV2byUFzED6Rk1c0E5HdExDf81PhVtjXjvFVNY4BVHSNHtVUdAw4s5NRUtbOOtizEWFRl8yBUBcRTWs3zsWzkelP1A0MUVGUMDFTH/EcOAlhSdVRmDMTrUUVU9ER9UU3DW0VRZfMAUc3Tydy0s5VQDfTkRCdQtbPeZU9tBE8FVOzkgE6lxG1ODQOoTdXjQ03t1KlMtUb+UhG8RKgkBC7WrLTLSm0ESu1DDEpaNcRJfcOHSX3kSU3DW/VJJfOKSq1jC7REAVQkB+4NLg2+/8j/2v/k/wD2jwgPIg8snz6fSJOe/Z4NAGYPoA+an/QPrp8gL/IP9J8A7p8YryqvPK9Or2Cvik+ErwB2r5ivak+0r35PyK/yrwy/AP6v+D8Svyy/Rr9Yv2q/jL8Ajr+4vyq/1L8+v6i/4r8UzwAWzzjPIs9sz17PoM+yz4zPAJbPWM/qz/TP9s8w3wLfTN/APt9g33LffNfO00yUrky23YOlTSXzqk7lU6JtTwXTSlBl88BQ5VNrMlFF86ak5DpSffObr1L9UyFTxXRc5AiaNOR8ROTvVM2EJHTu2iR0XkxU0VZFkz5XWgWEV92DFVhFk36MVNvhWMVjKVmtQxxZrJV0dFSyWNXjc5TkM1lYbYTsVNJXhYPE/F8ATmXuX8Dr5lW+X8DvGv9MbwAu/3BvYv+cb6ZvmP+q/7z31P7TTPSATPRAjPT9VqoF07r0ZGf8ZCcEdOi1Ve1DrDRUcVU9czjNVWWD/lRtVCRUgVTaxWNJJFQRVMXT2lNs3UQUVGxThYM0UyUEaoR0uATkgZR0S1KFg9sUUq1D3FGFg6RRtv3Tb1EVkzhRDaPzrVDtQ7xQrXOF3HROtVAVkxjk1MJPzcNXtU9NdE7dQ2NOxWP5tU0dU5DERChNjfRMtD10HBT4xJSTSz1zGJYEpLdK5QRKbYYOUqetSd1Dg0n91EklhEoSxdRKTVQ0FFhUn6aP4I8AuomuH+iPCp8UnxafIC8yLwBEL1addp1eL4gvmi8Er7YvAMCfEq/kLwY/GD8qPzw/Tj8AEN8K35zfXj9wP7I/vD/WPwCIP8o/BE8OT5jfSk8sT25PADBPUk+MT45PuE/KT9RP1k8AAF8aX+xPDl8wX0pfPF92XwCQX7JfpF/GX9hfil8MbwZvQCBvOm9Mby5vYG/6X0tdFLb8FAhM9fPnTG3kTVrVE+XM1OJP9fRQFYTW3NRQUU3z4JwEVFLKPXPIlAQ8VHf+IiNUrMV0LAQHVa3TmSx0CbVWrdN5/PTnVu3TVmzU545iKliFg5RYJXRtWfXzJ1llgw5ZTSO13mzkoYzkYli1cyAKdOTpXHTKtO/O79B/4n8AvH8GjxiPSv8sj2b/iP+C+YB2j7j/oo+0j1bl/iNMhDBWjITtVhUjmPT0V/z0LRfshNhVjYOdFAQz4MYeEihVJebG0yzkcVSq9dRUzWMCPJTKFHSTbVO9A1xTxQMlU/1z2+FSrdOpUs1jclK2vQM8UtUTBVKNg82pUQ3k7GRg9NQanATkzVCNg61QfUS8lD1QUCV05NTT0B4DT7XUTtUTa0VOlQRNZQN0TbWDawtNzdRMzQM+TH1DW9dLjYNdS02DADQUq5hKHQRKlQRJxQOVrFwXxhLBSfWUSi0ESgL9IzPEF54vmBu2H8gfyq8A5B/urxgvEi8kvza/QLN2JQBWvW4tZr2Gv+Av8i+sv76/ANC/gk/kv/6/KM86z3xvRs8AgG9iz4TPfs+Yz6rPzM/OzwCIz/rPDN8e3zjfQt9M337fAEjfkt+s357fqN+63+zf5t8A+N8i7zTvFu9A71LvdO+G7wCg75LvvO++79jvyu8M/w7/gAD/Ov9M/yb/gP9a8baCi2lLHaa2oiXEZCVOdXSNT42DDVDVo8sAHrL4tswEblG9owFSTXN2qnQE6IQEW2wEzmQERM1UTXO2VB2WV/K0VWq19FadlFYVwwNXpQQ2rHTaV2XDR1jtlGx0axdZZZRZXRMDWb2jWdFkd8YCVVjVoxWMdAPhV/1ktHf2ff517nW2dQC2De59Jo3+fyAfUo88jz4fgGiPio+MH54fsB+6EV6SnKlXvaRUFCCEFM08dImFVuWTSDx0O3CucySUj9VVTXRVXZMcLATUVFoFc5wcBGZUTQMvJHTb91NNA79T5ZOIU7bNY1JTBXMMU01z1m1SHaOeUmXDZ1LdhM1SLZP6Ue10rJSKUbaVA0VRTQMPUQWUUNoVE6HcZGpQpWMzULZ1k/lPXZOMT61kT9Zlw5dOXZMs9JTFTdotpE1lw/dMFRORTGZNcyZMzYT8pEhLLZNr6kpNc4Z0pCdKLZOrykndJEnlY5BUpPVWVDRsSiWUSqVjQ/ynAJavGLuur8Cjvq/gr/qv9D8ADr8ITypPdLdOv2i7LkWWvwCAT5JPFM8Oza5PEM/aT+xPAA5fIF8yX0RfVl+I/2JfdP8Adl+IX6JfzF++X+Bf8l8MbwD+XyhvIm9kb1ZvcG86b5xvAJZvwG/Kb+Rv7m8If6pvPH8ANn9Qf2p/hH+Wf6h/Kn+8fwC2f8h/6n8EjyaPOI8Sj1SPMF6PeI9yiXaSuUsFpLT0q2VNHUROLZNq7JQu2swko8SUF1Hlk6hRqoUTHYQkkIyVU8Xzd1pkJOwMBF5UFRPRPCRrX1WFBFXtA0JWFRPTsVbdFi5CjqwE+Fe2XTNgWF0z4FjtAyJNWV0zIFnd9KQEwWyU1YKMBEScBAVslNJXAhUjxhQfVhX2DeYP6J8CGQC2nxivWhlWH0ivWq+8H3YfUHCvoq+0p8bytzykkPSU1VJMBA9UBLr8FHlW2q1TN/QU+FVlI7xV1j2jgFVdBFUtQw5VVsXzx1St844cBFYstGseVP30U8UzsVMdQ2t4U/1DQwwE/lIltMz0hx5CWFJ1lAQE61GqfTOz7IR9tCQ4lCQCNVHtE8nU9JVQBTTchJsnUO2T4k9VROQk6LVODbRO/UMTTiU0TVY9o0BNVQRMJQN4FDRrEUz9Q5M0RC5LTQNrz0pVREr1IwxKJQNbuEnF84dJdSRJHcQqTDSKRDQHNMRPbE+WPwCoP7I/tM/WP/g/Ak8E3x7fADDfOk9U38ZNXt+gT5rf/E8Apt8AX+Lf9N/2TwDvKu887wBO7/h/8n9s74aPeO+q75TvAM7v4O/67wz/Jv+w7xL/NP8APv9Q/2L/lP+u/4D/ov/k/wDG/wAPGg8kDzYPSA9aD2wPAH4PIA/i/6wPtg/QD+oPBB+AFh/wDzIfRB/WD1gfah9L2j2z3jQ0qkzFw6FN1hUjpk7tk6LktEhQtvUjvFBlkzBR3ZRRtkUzN1KVo61SDaMh2ly0k2wkBlTFg3pUppWj7VS9BBy07hy0XrVWLZRWPdM+VyU0VzbVwxVYPdN+WH2W7qJbKVnFgxpZjbRYPaOzsFh91IwkMVh9M/MFV/UjzPyfti0OpfaVDqUA3i22LwA/Mq9kryY/SD9qr5BsP34/kD+iP1elhNykr1rsJIE8NEBXZbRWTSTVVnXDZ/SkJ/yk6FXaRcOsLJRxVU3DOFW0ZbQUJLoclIFUtbNJmhyUERQk2lPVhAyUbK1TrYM0Uz0z8Hy0uNr8FIGMtEtSrYMUUtYNk9xRvRRRPbNuUVbFgypRFePz1Bf2+JHbhVA9s05QFdMYUGqtlE9941fMhM5O1YNbY061s/lNZZOQvISrKE3tlEwNk1wUxPi0hBdOwhgM5LdK3URK2r0D+lTEp0nVg4NJssU0Sd0UbMSqSsXDIQIsVFiEzxbl9s22z8jPyl8AnF/uXwjfGt8kbzZtdt2WzQBOb3Bvgm+cbwbvqG+C7+RvAM5vCH8afyx/Pn9Qf5IfXH8AZn94f4p/tH+uf9B/2n/0fwCOf8B/eh8Ujz6PMI9yj4yPAJ6PUI+Cj9yPxo/wjwKf5I8AJp84nwqfXJ8+n3ifip+0nwCmn8if4p/sn/6f6J+in0SvYFavMK9Cr2ynpjKLS0XEDUylQ+pMRbQEVOuwrlLV5eS0aMRE3rREbFHW7SPhUd1EUm2jylKsRSQEJLNTvUMlRLSYbVRNwyhVpTObVWUzaw1WfcN/NLTvVsW0YVf1pOwkmyCuUrVYXcOtDnwkK1n1tFn9Q+BtWP1jo1hdQ2RY1SNbIlh9w99XTcPI7C8Avi/oL7q/7L8OPzA/Es80zwBeP6g7Vs94z4rPvDeOz7DDWg6Cp8Q0b1c1Yy5MtNXa5DSY7DRX5DQYVtrdxFXFM59V/WNjVdqlRFVdQ+RUjUOsVLbNU3VUpSM8VF1DBG1UnUPOUw2Dl1OdQ6teU22jGgQk43xEq21SDSN2Up1DPlINg6sHUsUzz+wUl+QUVDVRNWMe7BTnUMU0zERbeFC9U0FQvTMJ1ETbpk8lwyBP1bOxTrbtM0dOvVPhTX1TeG1NxTMPTc1TpUzVI2NCTNVE1FdWUgNLbcNrnUptwz10VOFJvTOtmUxUh0mNREmlQ0otSq3Dy0r9YzO8V8ZtAFZlpl+wX8JfzO/2XwBvOm8AFP8m/zj7VmVG/V7/mG+C/wCU//5tnv+w/wJ/3P/+/xAPACIPNA9GD1gPeq9sD3YPmA8Akg+8D64P0A/iD/QPDh8gHwAyH0QfTh9gHwIfjB92H4gfALIf3B/OH9gf+h8sLw4v6B8AIi9kL04veC+qL5wvvi/YLwAqL8wvzi8IPyo/TD9eP/gvGko/S41DnEt91LSkC1BaruIl7NQnTwXkUM3jtMNA/uL4tESMUb3jAYh0176jfERbVNRL0HcyRGY81LRUFeQc1LRVPSMNJ+TMB1f19MzEo7B+Q21Y7cPHWI1DHFm9NNVZvUMFdLTTjLSUWFq9Q1WEtBNYPSPXpLcADlMEz65NrkWuTc6/AM8KXwBMzx5fQF9SX2zPdl+IX5pfTKxfdjKaV73kNFQgbFRbzVZN44lWHbNI5FS1CfzEygTUj1Ud41a1Vd0zHBzU1FQ1855tVB3jZlRtUy1U7cPb91O1079THbOIU7YdQ1JTXeMMUx3j1lp81J6E1GdSNVMw9DTL+FGtRFHdNg6yRVHaBeRR/ePYUPVDoVDWdTNqUC3jM8zU+U9a3TRPzeMFT03UTt0zrSzEpMVNRbRN9fPzVUz1Q5GspCq0pKj05GtIS62kSmXjikq9NFI0dMpU594zSfVD8VR0DWx05PNKJXb+5e79lu8AuOu+78B/0n/07/7vOPP+fwAgjzKPxPdGjWb9Rv2+/5CPAPr/nI+mj9iP6o/8j86PIJ8AMp9En1af8C9in3Sfjp+AnwDCn6yf1p/on3I/FK8GryivADqvRK9Wr2ivgq+Ur6av0K8Asq/kr/avCL8avyS/Lr9IvwBav3S/hr+QvyKvrL/Ov9i/AOq/BM8WzyjPwr88z17PgM9UOrHO0rnEhUy1dE0t41tjTh1DYk81syq0Z9bGkhdR1dRRTeMZUrY1g45SFZMDU3VDdTZc1OpT3TNcVI3UNGSzXVVF1CTUPlY1U7C1VqXUV13jjFd1Q/XtVzWDXlg1g95YQE1xXlEgWWXW1jNYNVStWB1Dglj1Q0GURAMGhNTSVx3k7E/WTcbf2N8AskHuTxBfEu9kXybvSO9a71BsX25fkO+i71dtQ7c85FWQ5NRSTEQPxFS6PERrd1bFkzfsVPhVnTNrvFVl04AsREdVNYOrDlVdRFQt044sZFZVVGXUVPU0UxWTswTUNXpE9EMM1PxSXUR8ZM2Q9DRYUmXU/DTrUTa1w7NRheN9Ue3kjGRtAuTEyVAVk5NQ/WS21MQnUC3T3k99hE9a9TROPeOATpVETh10trTEQ001s9pMDUN0Zgx0EUy19DyELksV1LVKfYRK3TMMSqVDuMBMd25jVHRDADZ1puILSwINQ1Q8h8adDo3Wfa5/2H8A4n/kD/Z/OI8aHywfVo9wjwCCj2Qfhh+YH6ofhA++H+AfANIfBC8WLygvOi9MLz6/aM8AYi90L44vcM+iL8Qv1i/oLwD6Lww/Hj8wP4ovTD9uP5A/AII/tD9mP6g/yj+8P/Y/4D8ACk8sTyZPuD9iT4xPhk+wTwBCT8RP1k+oT/pP5E+2TxBfQDpfZF8WX4BbzvMsdKqsxKuhTaXzouT0oNz0SK1Q1WO8UGXTMNzExmrkxDmE9Kt8ZCBTzQNtlWRkBlRFA3hUhfS1VNVjfPzk7FX9ZFZaFdRWRdM8Vx10V+30bVhF03xY3cP2WD10VVktcxp01Oh81LCM1G1xjNQxWLXD81fVYwvMVw0DxBzv7t3e3+jfAALv/G8e7zjvau9Ef1Z/iO9Qen+Mf559nsNXvQOx7GRtgSx0QFct0/5WRWRq5ORn7OQn9OToVR1jm6xVvQNxVeVUJNT+rVSlU7pUxXRUTQNH2iSEERyE2lO1w6NTtkXTbFMNAzRTLXPwZnT0uFLFdIT0S1INA8sUUkXT3NzH1uJvUZalUypR/RPzzFfOAoWqzPRO1MVQ7dRPXTNXzU81E85OtcbmwvlN1mXTkE0FEyi0VMJMRkXTXEz15IRXRgIY9BSrt0rVhEodU/pMBKdtSbXDg0nV469JnXNtK2QEqkq9AyFLHdQA/B/+FTYVpg+4D6qZ1g/4DwDqnzwfDq8grzKpVh+AH3IfAGSvbq+Ar7ofhJ+2r+Cv8q8ABL8Wvyi/Or9MvyZfIF9yvwCEv56/sL/Cv9S/jr/wvwrPABzPTl9wX0LPNM9ez3DPKs8ApM+2z5DPws/sz+bPGN8q3wA030bP+M8C34zfTt9w37LfAMTfnt/g3wrv9N8m7yDvQu+wVO9W79DTnnKLSz0ETNrlg+OsVOFNzQPlTg7V5FBA9thhu4A+k8z0m25R7WPhUXX2ztLKVvRUQFP1g9BUhEQs9LW2DGQoDISZVc3TCrVWlfRWzdPqVs0DdVq8dOGkdEtYpfOyVGSrDFldlFnt9Fn1g+BtWKVjlFjF41VYTWYWvuLfVxWTyNxntm/IbwDib9z/LnXubxh/Yn8sDz4PgFAPan90D4YPmA+qCc7Smla8dGFXLaMevATa3HTVmOR0V9x0GDT02lXWNWOPVY2DVvx0HFWapeRUVWOsVD30HGQ8bVSlYwRUNWO/UxWT24hT5WNSU83TGlOy1aPj7FeOgnZS1eM+rVKlU/pR5WRRzdOKrVGlY1RRzQRR5XPntVBVlFD9k3hQ5YMztVDthE8dY4xP9VRPVv3zsU4thE6FhE0NZFVNpYRMzRRMjYMmDCRpxsSX5oIDxJShSm0DrT1klMpJzRRJ9YRJWoWESS2jTkqlA8s0lAE3xJfOrS6l/pWen7Cf0pkA1p/YL/qf/C8OPyA/Oq+ELwCOr6ivej+MP9aviJt238ivAMI/9D8GTxhPKk88T9bfYO8Acu98T15PgE+qT7xPlk8Y7wDiTwRf7k/ITzpfTF9uX4BfAFpfpF8mX7Bfwl/UX+5fGF8AAm/cXy5vQG9ab2RvTm+AbwCib5Rvxm/ob7pv9G8Ofxh/wCp/VH/+b0h/cnFOgpxLUnUUTP2G/oNOXZRPTYOVLLwUo7QUGIwXtiIBqnyEdGSE6HSEW1QU6rVT1eNeJITRVKXzQq1VffO0VXVjJ9wMB7YUBJBXDZP8V33zZNlYPSRUhBpZ5QMnWVbF4wVZtSPRfPSEfPRbRFjFIwVYdWPXnP8A9v3G/7j7ro+o+/aPEA9iCYAWnzifSp9sD26fgJ+Sn1ciHfO5nJc+hU4TV73kZJRbzVYd84lWnYNINIXW3ATIVdXjfhyERFVaXfRV5TPTVF2DmhSEa2JUZfRUvRPzU60UbVPlA3dT/fNBU12DbQpMFNJSLROcUsUkrVItMy5SHfPp3OSxbVEd83lRvRNDUZ3k1VGVhFAtk6C0FGhQWsUjJczk2k8tNE/ddI1P5TOTTq12LpP0FFgVTZWETD0TbwQko+DGIrWlxCRFxCTlSqXzgtYstCJKHYRJvRODSZod9En98/FJ9SQ8JOoBSpWk7Cd+L5Avoi+cv76/ANAv8i/svwbPGM86PyzPlj8AYD9iz3TP5j3mP6jPem/EzwDuzwDfEt98fx7fgH8631zfAG7fgN+S36TfXn/A39rf5N8A9t8I7+LfNO9G7yDvUu987wDO32jvou+073bvyO/67xz/ABb/MP/i70z/Rv+A/5L/rP8Adv+Y/2r/9P/u/wAP6v8kD0A2DwgPSg90B66TlMVMrbRtTb0TY05tE2ZP/bPbSFAFg75QTSMwUdZtE6ZRvXMcdKSOUlLlwwNEp/YSCBykeiykq+tUvXNc/JTO/JQ+1VaFpFadFFdd86dX2uXDE1SEelhNI+BYajW0Wd0EWX2D9FhllDVYLZNwfBQwWDWkLJSD0FcVJMSPrh+4E3cCxAC8H94dBp8ALxIvLJ82L0gvQFovZJ9+L5AvoilmgrfkhG2B5BRCVwWD/lZ1A626NIR3Vl3zNzSE921VXYO6Va2zcVWdg204/JT+VGWDx1QFg2uOVPWkVM0DIFTtdLVTxXRTvXNsU32DNJYEhP5SFTRSPYTsdFiVUi00Ur1z3NQHBrNRtv2zOFGlgwJRnSPLtryklVB1I11QXfMXVVClhE9d81e8BOjspNOATkUU5KSorARDTaqlhEwVFEydg/jcxJe2RMQuSz2jz0qFxEranaRKZYOnSWWDh0m0PaRUtBFktIpKnSMLBUt9g1SEx97Njr+ou6ZNAMa/0L+aud6/AM8KXxxfNs0APs0+X1DPcl+EX57PmF/izwDMX8Zf2F/qXxRvJm84b4IPAExvVm94b4pvpG+eb7hvym8A5G/ebxgP8m8sfwZ/IH9CfwBcf3Z/kH9yf7R/pn/Qf+p/AAyP/n/AfzKPRI8ej2CPco8AlI+Gj6iPwo/Mj9aP6I8Cn4Acny6fCJ9Kn2Sf3jN0lNq1S0Wz46QE4U0ltE5QJbS8BLugJhLexDRShDStxqSkV1JVk8p0pD5NU7VDsVO9pDQ0mAQUawpVVZRVfaMJVo2kluQk51a1A1bkF1aSKsVYbUOUTKRzEPYCJ1m2JRMOWSVT3lgFY6NqTKRkXBVYlQPpVyVTgc7MH6avuK/Kr9ynviLBACQv/q8QvyovNL8uv3gvoiGAXr+Av5K/pLc+Ff4jTLQw1Vc1Q+zUJKrcJFdW2v1DGNQk2lVNQ59VqgVjY/QkKvwk8QQUum1UzUN1VDVDPFRtQ00EHDTOUxVEVDRe/ATbKFNNs/BSnbOrUta1A3ZSJRRSpWMHUtolRFH1A5dRvSNhUW4FxFFA9tih5VAlU22uvDR3ULVDQVAdpLVQPURPZRM8T5WkTmb1A0dOpZYGMnhNTUMtD6yUpUzFJEzFlHSX2q4CA7REoUp1sz1KyqWUSZUDmURHzkLFSSzNBGREy0oFYzO0R3ZNAEZdlk+wT8pP5E/W3/hPKl8A9N8e72hbVl1O70hTPu2OXwCwX/pfnO+e77hfsu/07wb/ABj/Kv88/07/YJ9an2z/dp8AoP+y/8T/jv94/+r//P/2jwDg/zoPTA9OD9j/Yg+UD7YPAMgPqg/sD+YPAB8SHxwfFh8AMB9CH2Qfdh+QH5oftB++HwDYH1of/B/2HygvIi9EL1YvLGArnrKLSzVETP2UrJTNJdzEJ0/1xKw0hVBWFeP4UDVDbIzE4YQ0iGvA1jNcxFtUNDvAByJEtVQ1o7YENCZVhcRVtP2ULKSX3LQHV+XkV9pNQ9+ktEtYTbOwWFoNpFk90ylZLTRZ5eNp00ynnsJVdKQTWKWUAkSkyuyvTrXer6AznjXWpQAevZ4/+D9SvxxPLk9AT3q5IHa/cE+CT5RHJqK5lEfOslWcvLRhDEQgZETNJKTLiVZNw0gsNeS0yFVWZUONVf0jVBSkGvy0tdMMpJosxGRUjUMrrVQd0/NTZURTncOFrVNV01BTDaRT1aPSpVK1RFLF1HzEL3TE921RbcO+URXjiFEd07NDUZUk3JTXUA1DoFjEJMOQdtIxUE3D+LyU24hPrdMBT+Xjk05mFeMoTg1E7MRYTeXjW/NMzbOMTA00TBXjtajs1EjE1OVKNaOGFUqFpEoVw8pE10bVtiKz70kV5DRk6krF00UA7Nd+/XbVlt+w36pvzN/ObwDgbxrvBH8WfyBzVu9g75LpAE5/cH+Cf3Rv1u+Yf8p/vH8A7n8AjxKPJI82jzAvQo9MjwBWj1CPko+0j5aPqI/Cj+SPAPaP0I8qnwyfNp9In2qffJ8Alp+4j5KfxJ/Wn+ifwp8crwD2n6CfIp9Mr26vaK+Kr5SvALavqK/Kr+Sv/q8Qv/qvJL8oJr8wv0K/S6VES+3EDGSraE31ZE4Vw2rUxC7VUB3To6zEF4RUqFHWZUMdUg1DkGRUBVNW3cN3U22z6kTFVHXTy9FUbVNfDFX8RERW1p3DtVblcyPsNJFXVs3D/FcdVFi1M+J8NGslWaUkWW2z+lgd0zXDdDSEdDREWOW0TMQF0kTExARPpj+4O94/8D8A6s8MTw7fIN8y35RPVt9gT1Bi34zfltWuIrcE1JC8xFVSPDQPlDS6LDR3JDRtN9xE+FU9w7xVRVNbgFVlg0dVHXMOFDRrx1T1I44ENFZURVOrIFTlJFOdY7H0tHo1U+VzQ/Qk/lIN5Ny3pvZiWFItZOwk64xUs9rUtH2EVDhRRVMAUVrVQ8m8JJVQddNdxLSbJ1D1I95PPXTEVOhm5FSAToU03FSoTQXTm0BNbbPaTJW2PnIR2UzVVIx0M0ttU89KKj10SpVUSpWzuDxn9iIznkkF9FxkikotNBz0AU8kd459HnWObZZtnm/AbwDqb/Rvhv0efxAPIglefWZ/AGB/Ug9kD45/4H/af6wPzg8AsA/CDwQfFh94v3K/TB8+HwBwH1oflB9eH4gfuh/MH44fAKgfAi8cLw4vIC9KL1wvfi8AkC+iL2QvLi9wL9Iv5C8OPwDoLwI/ND8+P/gvYj98P44/ALA/oj/EP7Y/aD/qPwxPHk+gOE/yP2RP/jXW40u95Eu2XWOqTK3zoU1F9E62vcOiT11TTFBFU8BtUL3DMlEFY8ZR/TNtOmxUr1I9cyFTpeStU42zCVQdA34MxO+tVF1TfFUF0/AUVGDNVq3z0Vbt5MzUqlfWvfMVWP1EWP3z+Fg2jbMpWT3DHFl15EzE1bJsxHNsxDNUxPVXAh0DzpTP1s2+zcbNvlXezQDGzwjbBt8YbypvPG9232BvQHJvhG+Os4xnNuO8VIK8VEtCV03kVs201NRn3NStJ9zU51U1VFXF02+tVR3jNlUNU/wc5LbVVNXkVF3zR/xEDlS25dPYUz0DoVOttFNaxURTHQPuUn0Tt9y0a4BSjbNJbOQSUpVDa9pRrURRDVNsUeXTWyhRrfPxUM3UUPUDY4NQtUY+U7zkvk/1A1tTT5VDyk79tE6FVC1NvUOQTV3ETVVk/ORLWEx1w/RERzbyGDwEW7FKfRNXSoVUSa1EajSEgjz0pzz0J0q98xOlStW0lLRYPAfuDYb/AJj/sv+0j9b/4P/6//yPDp8AKA86D3QPPp94D3qfBE+WDwCIn4IfvJ/On+CfCq8cry6vAAhPMk9Mr2avWK+Cr6Svtq8AoK/Sr4yv7q/ArwK/LL82vwBIv1K/fL9uv5C/qr/Ev56/AMC/0r/0vybP+L8az1zPRs8AaM96zwy/hs+Qz7rP3M/mz0D4zyLfNN8G37DPUt9LhWNri0st9Exd8+dMvYMz5U3N5r5S4k/VZJx0sdqsdItwDmLgUZVTVDZ0dMpSXVM8U91ERORrI1Q9o5cc5CZVZXOtmQzkCVZlc3nMZOja3GRXlFwwWA1jsFhmlUMKWVVWpoIRWR2Ts95YnURsVGJYvUMgLVhVY91XLXPI7F/OXQDGX7Dr3l3e7/DvEm/870ZvAFhrVm9I/4pvfP+O/5jzVoNRV/VkPOVk9N3MZJjUZM1XzGQYVr3U9GSfVdq9hFWVQypVlVPkVNZdU6xUvYN1DFQ8VLaVUwRUpUPOU/3UU2rVdFNV0xr01ONSZfPbrVL9Y3ZSpUM+UlotcwjcRM9R1WOX1NW1UR2THnwE51Adk65tUPWDeFClg0FQ9URtUP1jpk8l8yBPHYS1Th10TqWD4U0tc3i1Tf2TE+x0pUy9ZExozUS8h3ZSA6SEoUqtBGZUhOVJDeRMhIdJzdStSZVDSkqV88skhDcAvIf+nWaVHpWejaaPqB/CjwDMH96PIJ8CLxQvHiVmnS6fAFCfWi+0n7afsJ+aL1zfzi8A4C/yLwQ/Fj8oPzo/TD9u3wBQP2I/lD8O36g/gj/cP57PANA/6j8UTxZPCE86T2xPPk8AWE9KT6RPlk+QT9pP7E/+TwAIXxpfNF++T1BfSl9kX35fAHhfsl+8X55f6F/aXwxv7l9gAG8yb2RvdjXm0pxLZQTVTO0TKOx1TpXzK0+q7dMPtHSFpAT4rHSMUpR0AVwHptNSlfNbPAQ0MwA/YkQE5LZU/QQEBG209PQlVr0TlVa9I1sDV50TcVe91Fd1M9tHWN1zxViVAxdZZt1zJVkVFFzk0Vg1462URHRVWLV0WO0T2ACM5zblru2mf7Djln+w7/rvANTvHv8Q/xqPPI9e/U6PaP+ogo+Ujz5imix0YSyEIFp0hM0c5IlWjeNIHOS0G+A+Ysrs9I9VBeNWtVXF0xwEBNRUHSOetgTkZlTt0y9UlQP3tuzUv1NNE4pT1XNSrVMdIw5TBePWZASezVJ1M2dSPeTc1PpRatV0UT1jipQER1GtZNVRhXRQZSOhvNRqUFoVEzO0BPlPxWRP7RNrCE+thE594zBOvRNrxU2dFE11M/dMZSOrkUz99EzF06yE1EvNS00T6ko1lFQUK0padQRJfeOQSUVzlTyks/VJxdQspO9K7RNIAOQXri/AI+4Vvh2WH7gfyh8AzK/uH/CvAr8Uvz4vcC+qKQA2LUa/eL+qL5S/nr+wv5K/AOS/9r8Iz0pvdG8ezzjPSs8AbM9+z2jPMs+8z7bP0M/izwDszwbfGN8q30Tf9s9g3zLfAHTfht+435rfzN/e3wDv6t8A9N8W7yjv8t9s717vgO+S7wCk70bvwO/S7+zv3u/o7xr/YET/Vv9o/wrx3oK5Sw1zq3RMtaRNTaROTRNqtU8Vsy6slKNQvcMXbVGNc6hRdYMdUvWUTVK1owVTpQREBOo8BW1UZSPRVHWDXVXVkyvQVf0EVs0EVr2GFrI1jox0+NR0YljdBHx0TFtw1nIiWb1kRATBbHTVhGx0RHx0BWx01FcABRTcf85/wH+qD/R/3g8IjwAyjwwfLh9gj5qJTh9wH4If1JQXhpK3JBSQzARSV2ytZDR0ulaFk3dWvcNrN1ZtlFWFY7xVJROzgFU9dOQUDFVFdFTajWOO/GRWVA0DIFRq3WRTpaOx7PR6U92zrUPsZP5ShZPHZJSQZtxkWFIdJORk61Fdc7WzzPR9lJQ4UQ0DADVRtZPJtGSVUAUEvPSbJ1CNY95PbbTElOi1Tu0UTt2zE07lo6gtTV1zQ001dEyN9m6yaxFMvcOX1LQzSy2ktUpttEpNowxKjXO4DUmFk4dJVZRMpCswHqoFC4z0VBy3tr0WtYatnq8AsK+yP9yv5q+AOxa/CE8ivwAsT2a/QL+Kv3RP1r+4v8LPAKRPvk+wT/JPBF8WXxD/Mv8ALF8uX1Bfcl+EX15foF+6XwDMXz5fKP/yXxxv/l8gb0pvAFRvVm9ob4pvpG++b9Bvom8A5G/mbxB/In8sf0Z/WH8yfwB0f45/oH+yf8R/zn/of/p/QIR/Do8YjzqPTI/uE0u1JLYUpKpMnTOhTU2TplrMJKDElEhQTaO8tCSzTlG9BHyUOlJlE63aVJQePCSTUy0zCFTW/ZN6VAUjBfQUd1W2LTPoVbWTWVaVJFbWLTM4V91DoyQUEFiM9ZQ8lPFYBSNTAIaSF7ZcBOhYJROwWHUjc1ZslDNYtZPpLATOjA8Alp+wD8IPzJ/mD/gPAq9EHwAWHxivahlmH2iveq+Mry4jatSUgtSUQlyk7VYdgxWqzBRn1BQnJJQTkCYyq6xVnTNxDJQ47KTxWvSEuvz0gVR9k0n89K0R9ITaU7X0U/0TbNbshChTPaPwXCS4Utp1I4NsJEtShQMUUtb9E9xRnYRRXUNhUZZNMypR3UPztIcGIoVUvIW89VDNBE/9Ezys9NvOTnUjY059k/lNtoUDlE31MyhNzQRMRv0TXEyFhn6FhvIZbISrukodg1ocxPo0NKesNDe+MsVJjaMrTDSqDUqdMyFLBQTcT3Y9tj8AkDuGz8A/0j/0P+bP+M8K3wBERyZNVk1GT4hPat9kz85PAIDfkt+c377f6N/63wzvHu8AMO8yj2yPZu9Q71KPlO+e7wBgj7rvdO9279DvCv8U/yb/ADj/Sv9c/3b/iP/i76z/lv8A0P/q/wQPtv8AD/r/PA9ODwDw/3oPhA9eD5APog/UD7YPAPAPwg8MHw4f4A/64QA</prop>
			</obj>
			<obj name="Protocol" class="HTCProtocol" version="1">
				<prop name="Created">2016-05-10T10:10:43.116</prop>
				<prop name="LastModified">2016-05-10T10:12:50.916</prop>
				<obj name="Programs" class="HTCRunProgramList" version="5">
					<list name="emlist" count="2">
						<obj name="item" class="HTCRunProgram" version="1">
							<prop name="name">Program</prop>
							<prop name="Cycles">1</prop>
							<prop name="AnalysisMode">None</prop>
							<obj name="Segments" class="TEMRunSegmentList" version="1">
								<list name="emlist" count="1">
									<obj name="item" class="HTCRunSegment" version="2">
										<prop name="Hold">180</prop>
										<prop name="Slope">4.4</prop>
										<prop name="StepDelay">0</prop>
										<prop name="StepSize">0</prop>
										<prop name="Target">95</prop>
										<prop name="Target2">0</prop>
										<prop name="AcquisitionMode">0</prop>
										<prop name="AcqPerDegree">5</prop>
									</obj>
								</list>
							</obj>
						</obj>
						<obj name="item" class="HTCRunProgram" version="1">
							<prop name="name">Program</prop>
							<prop name="Cycles">50</prop>
							<prop name="AnalysisMode">Quantification</prop>
							<obj name="Segments" class="TEMRunSegmentList" version="1">
								<list name="emlist" count="2">
									<obj name="item" class="HTCRunSegment" version="2">
										<prop name="Hold">15</prop>
										<prop name="Slope">4.4</prop>
										<prop name="StepDelay">0</prop>
										<prop name="StepSize">0</prop>
										<prop name="Target">95</prop>
										<prop name="Target2">0</prop>
										<prop name="AcquisitionMode">0</prop>
										<prop name="AcqPerDegree">5</prop>
									</obj>
									<obj name="item" class="HTCRunSegment" version="2">
										<prop name="Hold">60</prop>
										<prop name="Slope">2.2</prop>
										<prop name="StepDelay">0</prop>
										<prop name="StepSize">0</prop>
										<prop name="Target">55</prop>
										<prop name="Target2">0</prop>
										<prop name="AcquisitionMode">1</prop>
										<prop name="AcqPerDegree">5</prop>
									</obj>
								</list>
							</obj>
						</obj>
					</list>
					<list name="AnalysisModes" count="4">
						<item>None</item>
						<item>Quantification</item>
						<item>Melting Curves</item>
						<item>Color Compensation</item>
					</list>
					<prop name="ChannelCount">4</prop>
					<prop name="InstrumentSubclass">HTC_VER_10</prop>
					<obj name="Container" class="HTCBlockType" version="1">
						<prop name="Id">bt96S</prop>
						<prop name="RowCount">8</prop>
						<prop name="ColCount">12</prop>
						<prop name="OvershootDnDelay">10</prop>
						<prop name="OvershootUpDelay">10</prop>
						<prop name="RampRateMaxDn">2.2</prop>
						<prop name="RampRateMaxUp">4.4</prop>
						<prop name="ReactionVolMin">10</prop>
						<prop name="ReactionVolMax">100</prop>
						<prop name="ReactionVolDefault">20</prop>
						<prop name="HorVertCrosstalkCoefficient">0.0003</prop>
						<prop name="DiagCrosstalkCoefficent">0.0001</prop>
					</obj>
					<prop name="MaxPositionsToSeek">96</prop>
					<obj name="DetectionFormats" class="DetectionFormats" version="2">
						<list name="emlist" count="14">
							<obj name="item" class="HTCDetectionFormat" version="1">
								<list name="emlist" count="1">
									<obj name="item" class="HTCChannel" version="2">
										<prop name="name">SYBR Green I / HRM Dye</prop>
										<prop name="Active">1</prop>
										<prop name="EmissionWL">510</prop>
										<prop name="ExcitationWL">465</prop>
										<prop name="IntgrTime">250</prop>
										<prop name="MaxIntgrTime">1000</prop>
										<prop name="MeltFactor">1.2</prop>
										<prop name="QuantFactor">30</prop>
									</obj>
								</list>
								<prop name="name">SYBR Green I / HRM Dye</prop>
								<prop name="Active">1</prop>
								<prop name="DefChannelNdx">0</prop>
								<prop name="DenominatorNdx">-1</prop>
								<prop name="ReadOnly">0</prop>
								<list name="EmissionWLAvail" count="6">
									<item>488</item>
									<item>510</item>
									<item>580</item>
									<item>610</item>
									<item>640</item>
									<item>660</item>
								</list>
								<list name="ExcitationWLAvail" count="5">
									<item>440</item>
									<item>465</item>
									<item>498</item>
									<item>533</item>
									<item>618</item>
								</list>
								<prop name="MeasuringMode">hmmDynamic</prop>
							</obj>
							<obj name="item" class="HTCDetectionFormat" version="1">
								<list name="emlist" count="1">
									<obj name="item" class="HTCChannel" version="2">
										<prop name="name">SimpleProbe</prop>
										<prop name="Active">1</prop>
										<prop name="EmissionWL">510</prop>
										<prop name="ExcitationWL">465</prop>
										<prop name="IntgrTime">250</prop>
										<prop name="MaxIntgrTime">2000</prop>
										<prop name="MeltFactor">1.2</prop>
										<prop name="QuantFactor">2</prop>
									</obj>
								</list>
								<prop name="name">SimpleProbe</prop>
								<prop name="Active">1</prop>
								<prop name="DefChannelNdx">0</prop>
								<prop name="DenominatorNdx">-1</prop>
								<prop name="ReadOnly">0</prop>
								<list name="EmissionWLAvail" count="6">
									<item>488</item>
									<item>510</item>
									<item>580</item>
									<item>610</item>
									<item>640</item>
									<item>660</item>
								</list>
								<list name="ExcitationWLAvail" count="5">
									<item>440</item>
									<item>465</item>
									<item>498</item>
									<item>533</item>
									<item>618</item>
								</list>
								<prop name="MeasuringMode">hmmDynamic</prop>
							</obj>
							<obj name="item" class="HTCDetectionFormat" version="1">
								<list name="emlist" count="1">
									<obj name="item" class="HTCChannel" version="2">
										<prop name="name">FAM</prop>
										<prop name="Active">1</prop>
										<prop name="EmissionWL">510</prop>
										<prop name="ExcitationWL">465</prop>
										<prop name="IntgrTime">250</prop>
										<prop name="MaxIntgrTime">2000</prop>
										<prop name="MeltFactor">1</prop>
										<prop name="QuantFactor">10</prop>
									</obj>
								</list>
								<prop name="name">Mono Color Hydrolysis Probe / UPL Probe</prop>
								<prop name="Active">1</prop>
								<prop name="DefChannelNdx">0</prop>
								<prop name="DenominatorNdx">-1</prop>
								<prop name="ReadOnly">0</prop>
								<list name="EmissionWLAvail" count="6">
									<item>488</item>
									<item>510</item>
									<item>580</item>
									<item>610</item>
									<item>640</item>
									<item>660</item>
								</list>
								<list name="ExcitationWLAvail" count="5">
									<item>440</item>
									<item>465</item>
									<item>498</item>
									<item>533</item>
									<item>618</item>
								</list>
								<prop name="MeasuringMode">hmmDynamic</prop>
							</obj>
							<obj name="item" class="HTCDetectionFormat" version="1">
								<list name="emlist" count="2">
									<obj name="item" class="HTCChannel" version="2">
										<prop name="name">FAM</prop>
										<prop name="Active">1</prop>
										<prop name="EmissionWL">510</prop>
										<prop name="ExcitationWL">465</prop>
										<prop name="IntgrTime">250</prop>
										<prop name="MaxIntgrTime">2000</prop>
										<prop name="MeltFactor">1</prop>
										<prop name="QuantFactor">10</prop>
									</obj>
									<obj name="item" class="HTCChannel" version="2">
										<prop name="name">VIC / HEX / Yellow555</prop>
										<prop name="Active">1</prop>
										<prop name="EmissionWL">580</prop>
										<prop name="ExcitationWL">533</prop>
										<prop name="IntgrTime">250</prop>
										<prop name="MaxIntgrTime">2000</prop>
										<prop name="MeltFactor">1</prop>
										<prop name="QuantFactor">10</prop>
									</obj>
								</list>
								<prop name="name">Dual Color Hydrolysis Probe / UPL Probe</prop>
								<prop name="Active">1</prop>
								<prop name="DefChannelNdx">0</prop>
								<prop name="DenominatorNdx">-1</prop>
								<prop name="ReadOnly">0</prop>
								<list name="EmissionWLAvail" count="6">
									<item>488</item>
									<item>510</item>
									<item>580</item>
									<item>610</item>
									<item>640</item>
									<item>660</item>
								</list>
								<list name="ExcitationWLAvail" count="5">
									<item>440</item>
									<item>465</item>
									<item>498</item>
									<item>533</item>
									<item>618</item>
								</list>
								<prop name="MeasuringMode">hmmDynamic</prop>
							</obj>
							<obj name="item" class="HTCDetectionFormat" version="1">
								<list name="emlist" count="3">
									<obj name="item" class="HTCChannel" version="2">
										<prop name="name">FAM</prop>
										<prop name="Active">1</prop>
										<prop name="EmissionWL">510</prop>
										<prop name="ExcitationWL">465</prop>
										<prop name="IntgrTime">250</prop>
										<prop name="MaxIntgrTime">2000</prop>
										<prop name="MeltFactor">1</prop>
										<prop name="QuantFactor">10</prop>
									</obj>
									<obj name="item" class="HTCChannel" version="2">
										<prop name="name">VIC / HEX / Yellow555</prop>
										<prop name="Active">1</prop>
										<prop name="EmissionWL">580</prop>
										<prop name="ExcitationWL">533</prop>
										<prop name="IntgrTime">250</prop>
										<prop name="MaxIntgrTime">2000</prop>
										<prop name="MeltFactor">1</prop>
										<prop name="QuantFactor">10</prop>
									</obj>
									<obj name="item" class="HTCChannel" version="2">
										<prop name="name">Cy 5 / Cy 5.5</prop>
										<prop name="Active">1</prop>
										<prop name="EmissionWL">660</prop>
										<prop name="ExcitationWL">618</prop>
										<prop name="IntgrTime">250</prop>
										<prop name="MaxIntgrTime">2000</prop>
										<prop name="MeltFactor">1</prop>
										<prop name="QuantFactor">10</prop>
									</obj>
								</list>
								<prop name="name">3 Color Hydrolysis Probe</prop>
								<prop name="Active">1</prop>
								<prop name="DefChannelNdx">0</prop>
								<prop name="DenominatorNdx">-1</prop>
								<prop name="ReadOnly">0</prop>
								<list name="EmissionWLAvail" count="6">
									<item>488</item>
									<item>510</item>
									<item>580</item>
									<item>610</item>
									<item>640</item>
									<item>660</item>
								</list>
								<list name="ExcitationWLAvail" count="5">
									<item>440</item>
									<item>465</item>
									<item>498</item>
									<item>533</item>
									<item>618</item>
								</list>
								<prop name="MeasuringMode">hmmDynamic</prop>
							</obj>
							<obj name="item" class="HTCDetectionFormat" version="1">
								<list name="emlist" count="4">
									<obj name="item" class="HTCChannel" version="2">
										<prop name="name">Cyan 500</prop>
										<prop name="Active">1</prop>
										<prop name="EmissionWL">488</prop>
										<prop name="ExcitationWL">440</prop>
										<prop name="IntgrTime">250</prop>
										<prop name="MaxIntgrTime">2000</prop>
										<prop name="MeltFactor">1</prop>
										<prop name="QuantFactor">10</prop>
									</obj>
									<obj name="item" class="HTCChannel" version="2">
										<prop name="name">FAM</prop>
										<prop name="Active">1</prop>
										<prop name="EmissionWL">580</prop>
										<prop name="ExcitationWL">498</prop>
										<prop name="IntgrTime">250</prop>
										<prop name="MaxIntgrTime">2000</prop>
										<prop name="MeltFactor">1</prop>
										<prop name="QuantFactor">10</prop>
									</obj>
									<obj name="item" class="HTCChannel" version="2">
										<prop name="name">Red 610</prop>
										<prop name="Active">1</prop>
										<prop name="EmissionWL">610</prop>
										<prop name="ExcitationWL">533</prop>
										<prop name="IntgrTime">250</prop>
										<prop name="MaxIntgrTime">2000</prop>
										<prop name="MeltFactor">1</prop>
										<prop name="QuantFactor">10</prop>
									</obj>
									<obj name="item" class="HTCChannel" version="2">
										<prop name="name">Cy 5 / Cy 5.5</prop>
										<prop name="Active">1</prop>
										<prop name="EmissionWL">660</prop>
										<prop name="ExcitationWL">618</prop>
										<prop name="IntgrTime">250</prop>
										<prop name="MaxIntgrTime">2000</prop>
										<prop name="MeltFactor">1</prop>
										<prop name="QuantFactor">10</prop>
									</obj>
								</list>
								<prop name="name">4 Color Hydrolysis Probe</prop>
								<prop name="Active">1</prop>
								<prop name="DefChannelNdx">0</prop>
								<prop name="DenominatorNdx">-1</prop>
								<prop name="ReadOnly">0</prop>
								<list name="EmissionWLAvail" count="6">
									<item>488</item>
									<item>510</item>
									<item>580</item>
									<item>610</item>
									<item>640</item>
									<item>660</item>
								</list>
								<list name="ExcitationWLAvail" count="5">
									<item>440</item>
									<item>465</item>
									<item>498</item>
									<item>533</item>
									<item>618</item>
								</list>
								<prop name="MeasuringMode">hmmDynamic</prop>
							</obj>
							<obj name="item" class="HTCDetectionFormat" version="1">
								<list name="emlist" count="1">
									<obj name="item" class="HTCChannel" version="2">
										<prop name="name">Red 640</prop>
										<prop name="Active">1</prop>
										<prop name="EmissionWL">640</prop>
										<prop name="ExcitationWL">498</prop>
										<prop name="IntgrTime">250</prop>
										<prop name="MaxIntgrTime">2000</prop>
										<prop name="MeltFactor">1.2</prop>
										<prop name="QuantFactor">5</prop>
									</obj>
								</list>
								<prop name="name">Mono Color HybProbe</prop>
								<prop name="Active">1</prop>
								<prop name="DefChannelNdx">0</prop>
								<prop name="DenominatorNdx">-1</prop>
								<prop name="ReadOnly">0</prop>
								<list name="EmissionWLAvail" count="6">
									<item>488</item>
									<item>510</item>
									<item>580</item>
									<item>610</item>
									<item>640</item>
									<item>660</item>
								</list>
								<list name="ExcitationWLAvail" count="5">
									<item>440</item>
									<item>465</item>
									<item>498</item>
									<item>533</item>
									<item>618</item>
								</list>
								<prop name="MeasuringMode">hmmDynamic</prop>
							</obj>
							<obj name="item" class="HTCDetectionFormat" version="1">
								<list name="emlist" count="4">
									<obj name="item" class="HTCChannel" version="2">
										<prop name="name">Fluos</prop>
										<prop name="Active">1</prop>
										<prop name="EmissionWL">510</prop>
										<prop name="ExcitationWL">465</prop>
										<prop name="IntgrTime">250</prop>
										<prop name="MaxIntgrTime">2000</prop>
										<prop name="MeltFactor">2</prop>
										<prop name="QuantFactor">1.5</prop>
									</obj>
									<obj name="item" class="HTCChannel" version="2">
										<prop name="name">Red 610</prop>
										<prop name="Active">1</prop>
										<prop name="EmissionWL">610</prop>
										<prop name="ExcitationWL">498</prop>
										<prop name="IntgrTime">250</prop>
										<prop name="MaxIntgrTime">2000</prop>
										<prop name="MeltFactor">1.2</prop>
										<prop name="QuantFactor">5</prop>
									</obj>
									<obj name="item" class="HTCChannel" version="2">
										<prop name="name">Red 640</prop>
										<prop name="Active">1</prop>
										<prop name="EmissionWL">640</prop>
										<prop name="ExcitationWL">498</prop>
										<prop name="IntgrTime">250</prop>
										<prop name="MaxIntgrTime">2000</prop>
										<prop name="MeltFactor">1.2</prop>
										<prop name="QuantFactor">5</prop>
									</obj>
									<obj name="item" class="HTCChannel" version="2">
										<prop name="name">Cy 5 / Cy 5.5</prop>
										<prop name="Active">1</prop>
										<prop name="EmissionWL">660</prop>
										<prop name="ExcitationWL">498</prop>
										<prop name="IntgrTime">250</prop>
										<prop name="MaxIntgrTime">2000</prop>
										<prop name="MeltFactor">1.2</prop>
										<prop name="QuantFactor">5</prop>
									</obj>
								</list>
								<prop name="name">Multi Color HybProbe</prop>
								<prop name="Active">1</prop>
								<prop name="DefChannelNdx">0</prop>
								<prop name="DenominatorNdx">-1</prop>
								<prop name="ReadOnly">0</prop>
								<list name="EmissionWLAvail" count="6">
									<item>488</item>
									<item>510</item>
									<item>580</item>
									<item>610</item>
									<item>640</item>
									<item>660</item>
								</list>
								<list name="ExcitationWLAvail" count="5">
									<item>440</item>
									<item>465</item>
									<item>498</item>
									<item>533</item>
									<item>618</item>
								</list>
								<prop name="MeasuringMode">hmmDynamic</prop>
							</obj>
							<obj name="item" class="HTCDetectionFormat" version="1">
								<list name="emlist" count="4">
									<obj name="item" class="HTCChannel" version="2">
										<prop name="name">465-510</prop>
										<prop name="Active">1</prop>
										<prop name="EmissionWL">510</prop>
										<prop name="ExcitationWL">465</prop>
										<prop name="IntgrTime">250</prop>
										<prop name="MaxIntgrTime">1000</prop>
										<prop name="MeltFactor">1</prop>
										<prop name="QuantFactor">1</prop>
									</obj>
									<obj name="item" class="HTCChannel" version="2">
										<prop name="name">533-580</prop>
										<prop name="Active">1</prop>
										<prop name="EmissionWL">580</prop>
										<prop name="ExcitationWL">533</prop>
										<prop name="IntgrTime">250</prop>
										<prop name="MaxIntgrTime">1000</prop>
										<prop name="MeltFactor">1</prop>
										<prop name="QuantFactor">1</prop>
									</obj>
									<obj name="item" class="HTCChannel" version="2">
										<prop name="name">533-610</prop>
										<prop name="Active">1</prop>
										<prop name="EmissionWL">610</prop>
										<prop name="ExcitationWL">533</prop>
										<prop name="IntgrTime">250</prop>
										<prop name="MaxIntgrTime">1000</prop>
										<prop name="MeltFactor">1</prop>
										<prop name="QuantFactor">1</prop>
									</obj>
									<obj name="item" class="HTCChannel" version="2">
										<prop name="name">618-660</prop>
										<prop name="Active">1</prop>
										<prop name="EmissionWL">660</prop>
										<prop name="ExcitationWL">618</prop>
										<prop name="IntgrTime">250</prop>
										<prop name="MaxIntgrTime">1000</prop>
										<prop name="MeltFactor">1</prop>
										<prop name="QuantFactor">1</prop>
									</obj>
								</list>
								<prop name="name">SCicchitano1</prop>
								<prop name="Active">1</prop>
								<prop name="DefChannelNdx">0</prop>
								<prop name="DenominatorNdx">-1</prop>
								<prop name="ReadOnly">0</prop>
								<list name="EmissionWLAvail" count="6">
									<item>488</item>
									<item>510</item>
									<item>580</item>
									<item>610</item>
									<item>640</item>
									<item>660</item>
								</list>
								<list name="ExcitationWLAvail" count="5">
									<item>440</item>
									<item>465</item>
									<item>498</item>
									<item>533</item>
									<item>618</item>
								</list>
								<prop name="MeasuringMode">hmmDynamic</prop>
							</obj>
							<obj name="item" class="HTCDetectionFormat" version="1">
								<list name="emlist" count="2">
									<obj name="item" class="HTCChannel" version="2">
										<prop name="name">465-510</prop>
										<prop name="Active">1</prop>
										<prop name="EmissionWL">510</prop>
										<prop name="ExcitationWL">465</prop>
										<prop name="IntgrTime">250</prop>
										<prop name="MaxIntgrTime">1000</prop>
										<prop name="MeltFactor">1</prop>
										<prop name="QuantFactor">1</prop>
									</obj>
									<obj name="item" class="HTCChannel" version="2">
										<prop name="name">498-580</prop>
										<prop name="Active">1</prop>
										<prop name="EmissionWL">580</prop>
										<prop name="ExcitationWL">498</prop>
										<prop name="IntgrTime">250</prop>
										<prop name="MaxIntgrTime">1000</prop>
										<prop name="MeltFactor">1</prop>
										<prop name="QuantFactor">1</prop>
									</obj>
								</list>
								<prop name="name">VIC and FAM</prop>
								<prop name="Active">1</prop>
								<prop name="DefChannelNdx">0</prop>
								<prop name="DenominatorNdx">-1</prop>
								<prop name="ReadOnly">0</prop>
								<list name="EmissionWLAvail" count="6">
									<item>488</item>
									<item>510</item>
									<item>580</item>
									<item>610</item>
									<item>640</item>
									<item>660</item>
								</list>
								<list name="ExcitationWLAvail" count="5">
									<item>440</item>
									<item>465</item>
									<item>498</item>
									<item>533</item>
									<item>618</item>
								</list>
								<prop name="MeasuringMode">hmmDynamic</prop>
							</obj>
							<obj name="item" class="HTCDetectionFormat" version="1">
								<list name="emlist" count="2">
									<obj name="item" class="HTCChannel" version="2">
										<prop name="name">533-580</prop>
										<prop name="Active">1</prop>
										<prop name="EmissionWL">580</prop>
										<prop name="ExcitationWL">533</prop>
										<prop name="IntgrTime">250</prop>
										<prop name="MaxIntgrTime">1000</prop>
										<prop name="MeltFactor">1</prop>
										<prop name="QuantFactor">1</prop>
									</obj>
									<obj name="item" class="HTCChannel" version="2">
										<prop name="name">465-510</prop>
										<prop name="Active">1</prop>
										<prop name="EmissionWL">510</prop>
										<prop name="ExcitationWL">465</prop>
										<prop name="IntgrTime">250</prop>
										<prop name="MaxIntgrTime">1000</prop>
										<prop name="MeltFactor">1</prop>
										<prop name="QuantFactor">1</prop>
									</obj>
								</list>
								<prop name="name">RLB</prop>
								<prop name="Active">1</prop>
								<prop name="DefChannelNdx">0</prop>
								<prop name="DenominatorNdx">-1</prop>
								<prop name="ReadOnly">0</prop>
								<list name="EmissionWLAvail" count="6">
									<item>488</item>
									<item>510</item>
									<item>580</item>
									<item>610</item>
									<item>640</item>
									<item>660</item>
								</list>
								<list name="ExcitationWLAvail" count="5">
									<item>440</item>
									<item>465</item>
									<item>498</item>
									<item>533</item>
									<item>618</item>
								</list>
								<prop name="MeasuringMode">hmmDynamic</prop>
							</obj>
							<obj name="item" class="HTCDetectionFormat" version="1">
								<list name="emlist" count="0">
								</list>
								<prop name="name">New Format 1</prop>
								<prop name="Active">1</prop>
								<prop name="DefChannelNdx">-1</prop>
								<prop name="DenominatorNdx">-1</prop>
								<prop name="ReadOnly">0</prop>
								<list name="EmissionWLAvail" count="6">
									<item>488</item>
									<item>510</item>
									<item>580</item>
									<item>610</item>
									<item>640</item>
									<item>660</item>
								</list>
								<list name="ExcitationWLAvail" count="5">
									<item>440</item>
									<item>465</item>
									<item>498</item>
									<item>533</item>
									<item>618</item>
								</list>
								<prop name="MeasuringMode">hmmDynamic</prop>
							</obj>
							<obj name="item" class="HTCDetectionFormat" version="1">
								<list name="emlist" count="4">
									<obj name="item" class="HTCChannel" version="2">
										<prop name="name">618-660</prop>
										<prop name="Active">1</prop>
										<prop name="EmissionWL">660</prop>
										<prop name="ExcitationWL">618</prop>
										<prop name="IntgrTime">250</prop>
										<prop name="MaxIntgrTime">1000</prop>
										<prop name="MeltFactor">1</prop>
										<prop name="QuantFactor">1</prop>
									</obj>
									<obj name="item" class="HTCChannel" version="2">
										<prop name="name">498-580</prop>
										<prop name="Active">1</prop>
										<prop name="EmissionWL">580</prop>
										<prop name="ExcitationWL">498</prop>
										<prop name="IntgrTime">250</prop>
										<prop name="MaxIntgrTime">1000</prop>
										<prop name="MeltFactor">1</prop>
										<prop name="QuantFactor">1</prop>
									</obj>
									<obj name="item" class="HTCChannel" version="2">
										<prop name="name">533-580</prop>
										<prop name="Active">1</prop>
										<prop name="EmissionWL">580</prop>
										<prop name="ExcitationWL">533</prop>
										<prop name="IntgrTime">250</prop>
										<prop name="MaxIntgrTime">1000</prop>
										<prop name="MeltFactor">1</prop>
										<prop name="QuantFactor">1</prop>
									</obj>
									<obj name="item" class="HTCChannel" version="2">
										<prop name="name">465-510</prop>
										<prop name="Active">1</prop>
										<prop name="EmissionWL">510</prop>
										<prop name="ExcitationWL">465</prop>
										<prop name="IntgrTime">250</prop>
										<prop name="MaxIntgrTime">1000</prop>
										<prop name="MeltFactor">1</prop>
										<prop name="QuantFactor">1</prop>
									</obj>
								</list>
								<prop name="name">Borowsky_2</prop>
								<prop name="Active">1</prop>
								<prop name="DefChannelNdx">0</prop>
								<prop name="DenominatorNdx">-1</prop>
								<prop name="ReadOnly">0</prop>
								<list name="EmissionWLAvail" count="6">
									<item>488</item>
									<item>510</item>
									<item>580</item>
									<item>610</item>
									<item>640</item>
									<item>660</item>
								</list>
								<list name="ExcitationWLAvail" count="5">
									<item>440</item>
									<item>465</item>
									<item>498</item>
									<item>533</item>
									<item>618</item>
								</list>
								<prop name="MeasuringMode">hmmDynamic</prop>
							</obj>
							<obj name="item" class="HTCDetectionFormat" version="1">
								<list name="emlist" count="20">
									<obj name="item" class="HTCChannel" version="2">
										<prop name="name">440-488</prop>
										<prop name="Active">0</prop>
										<prop name="EmissionWL">488</prop>
										<prop name="ExcitationWL">440</prop>
										<prop name="IntgrTime">250</prop>
										<prop name="MaxIntgrTime">1000</prop>
										<prop name="MeltFactor">1</prop>
										<prop name="QuantFactor">1</prop>
									</obj>
									<obj name="item" class="HTCChannel" version="2">
										<prop name="name">440-510</prop>
										<prop name="Active">0</prop>
										<prop name="EmissionWL">510</prop>
										<prop name="ExcitationWL">440</prop>
										<prop name="IntgrTime">250</prop>
										<prop name="MaxIntgrTime">1000</prop>
										<prop name="MeltFactor">1</prop>
										<prop name="QuantFactor">1</prop>
									</obj>
									<obj name="item" class="HTCChannel" version="2">
										<prop name="name">440-580</prop>
										<prop name="Active">0</prop>
										<prop name="EmissionWL">580</prop>
										<prop name="ExcitationWL">440</prop>
										<prop name="IntgrTime">250</prop>
										<prop name="MaxIntgrTime">1000</prop>
										<prop name="MeltFactor">1</prop>
										<prop name="QuantFactor">1</prop>
									</obj>
									<obj name="item" class="HTCChannel" version="2">
										<prop name="name">440-610</prop>
										<prop name="Active">0</prop>
										<prop name="EmissionWL">610</prop>
										<prop name="ExcitationWL">440</prop>
										<prop name="IntgrTime">250</prop>
										<prop name="MaxIntgrTime">1000</prop>
										<prop name="MeltFactor">1</prop>
										<prop name="QuantFactor">1</prop>
									</obj>
									<obj name="item" class="HTCChannel" version="2">
										<prop name="name">440-640</prop>
										<prop name="Active">0</prop>
										<prop name="EmissionWL">640</prop>
										<prop name="ExcitationWL">440</prop>
										<prop name="IntgrTime">250</prop>
										<prop name="MaxIntgrTime">1000</prop>
										<prop name="MeltFactor">1</prop>
										<prop name="QuantFactor">1</prop>
									</obj>
									<obj name="item" class="HTCChannel" version="2">
										<prop name="name">440-660</prop>
										<prop name="Active">0</prop>
										<prop name="EmissionWL">660</prop>
										<prop name="ExcitationWL">440</prop>
										<prop name="IntgrTime">250</prop>
										<prop name="MaxIntgrTime">1000</prop>
										<prop name="MeltFactor">1</prop>
										<prop name="QuantFactor">1</prop>
									</obj>
									<obj name="item" class="HTCChannel" version="2">
										<prop name="name">465-510</prop>
										<prop name="Active">1</prop>
										<prop name="EmissionWL">510</prop>
										<prop name="ExcitationWL">465</prop>
										<prop name="IntgrTime">250</prop>
										<prop name="MaxIntgrTime">1000</prop>
										<prop name="MeltFactor">1</prop>
										<prop name="QuantFactor">1</prop>
									</obj>
									<obj name="item" class="HTCChannel" version="2">
										<prop name="name">465-580</prop>
										<prop name="Active">0</prop>
										<prop name="EmissionWL">580</prop>
										<prop name="ExcitationWL">465</prop>
										<prop name="IntgrTime">250</prop>
										<prop name="MaxIntgrTime">1000</prop>
										<prop name="MeltFactor">1</prop>
										<prop name="QuantFactor">1</prop>
									</obj>
									<obj name="item" class="HTCChannel" version="2">
										<prop name="name">465-610</prop>
										<prop name="Active">0</prop>
										<prop name="EmissionWL">610</prop>
										<prop name="ExcitationWL">465</prop>
										<prop name="IntgrTime">250</prop>
										<prop name="MaxIntgrTime">1000</prop>
										<prop name="MeltFactor">1</prop>
										<prop name="QuantFactor">1</prop>
									</obj>
									<obj name="item" class="HTCChannel" version="2">
										<prop name="name">465-640</prop>
										<prop name="Active">0</prop>
										<prop name="EmissionWL">640</prop>
										<prop name="ExcitationWL">465</prop>
										<prop name="IntgrTime">250</prop>
										<prop name="MaxIntgrTime">1000</prop>
										<prop name="MeltFactor">1</prop>
										<prop name="QuantFactor">1</prop>
									</obj>
									<obj name="item" class="HTCChannel" version="2">
										<prop name="name">465-660</prop>
										<prop name="Active">0</prop>
										<prop name="EmissionWL">660</prop>
										<prop name="ExcitationWL">465</prop>
										<prop name="IntgrTime">250</prop>
										<prop name="MaxIntgrTime">1000</prop>
										<prop name="MeltFactor">1</prop>
										<prop name="QuantFactor">1</prop>
									</obj>
									<obj name="item" class="HTCChannel" version="2">
										<prop name="name">498-580</prop>
										<prop name="Active">1</prop>
										<prop name="EmissionWL">580</prop>
										<prop name="ExcitationWL">498</prop>
										<prop name="IntgrTime">250</prop>
										<prop name="MaxIntgrTime">1000</prop>
										<prop name="MeltFactor">1</prop>
										<prop name="QuantFactor">1</prop>
									</obj>
									<obj name="item" class="HTCChannel" version="2">
										<prop name="name">498-610</prop>
										<prop name="Active">0</prop>
										<prop name="EmissionWL">610</prop>
										<prop name="ExcitationWL">498</prop>
										<prop name="IntgrTime">250</prop>
										<prop name="MaxIntgrTime">1000</prop>
										<prop name="MeltFactor">1</prop>
										<prop name="QuantFactor">1</prop>
									</obj>
									<obj name="item" class="HTCChannel" version="2">
										<prop name="name">498-640</prop>
										<prop name="Active">0</prop>
										<prop name="EmissionWL">640</prop>
										<prop name="ExcitationWL">498</prop>
										<prop name="IntgrTime">250</prop>
										<prop name="MaxIntgrTime">1000</prop>
										<prop name="MeltFactor">1</prop>
										<prop name="QuantFactor">1</prop>
									</obj>
									<obj name="item" class="HTCChannel" version="2">
										<prop name="name">498-660</prop>
										<prop name="Active">0</prop>
										<prop name="EmissionWL">660</prop>
										<prop name="ExcitationWL">498</prop>
										<prop name="IntgrTime">250</prop>
										<prop name="MaxIntgrTime">1000</prop>
										<prop name="MeltFactor">1</prop>
										<prop name="QuantFactor">1</prop>
									</obj>
									<obj name="item" class="HTCChannel" version="2">
										<prop name="name">533-580</prop>
										<prop name="Active">1</prop>
										<prop name="EmissionWL">580</prop>
										<prop name="ExcitationWL">533</prop>
										<prop name="IntgrTime">250</prop>
										<prop name="MaxIntgrTime">1000</prop>
										<prop name="MeltFactor">1</prop>
										<prop name="QuantFactor">1</prop>
									</obj>
									<obj name="item" class="HTCChannel" version="2">
										<prop name="name">533-610</prop>
										<prop name="Active">0</prop>
										<prop name="EmissionWL">610</prop>
										<prop name="ExcitationWL">533</prop>
										<prop name="IntgrTime">250</prop>
										<prop name="MaxIntgrTime">1000</prop>
										<prop name="MeltFactor">1</prop>
										<prop name="QuantFactor">1</prop>
									</obj>
									<obj name="item" class="HTCChannel" version="2">
										<prop name="name">533-640</prop>
										<prop name="Active">0</prop>
										<prop name="EmissionWL">640</prop>
										<prop name="ExcitationWL">533</prop>
										<prop name="IntgrTime">250</prop>
										<prop name="MaxIntgrTime">1000</prop>
										<prop name="MeltFactor">1</prop>
										<prop name="QuantFactor">1</prop>
									</obj>
									<obj name="item" class="HTCChannel" version="2">
										<prop name="name">533-660</prop>
										<prop name="Active">0</prop>
										<prop name="EmissionWL">660</prop>
										<prop name="ExcitationWL">533</prop>
										<prop name="IntgrTime">250</prop>
										<prop name="MaxIntgrTime">1000</prop>
										<prop name="MeltFactor">1</prop>
										<prop name="QuantFactor">1</prop>
									</obj>
									<obj name="item" class="HTCChannel" version="2">
										<prop name="name">618-660</prop>
										<prop name="Active">1</prop>
										<prop name="EmissionWL">660</prop>
										<prop name="ExcitationWL">618</prop>
										<prop name="IntgrTime">250</prop>
										<prop name="MaxIntgrTime">1000</prop>
										<prop name="MeltFactor">1</prop>
										<prop name="QuantFactor">1</prop>
									</obj>
								</list>
								<prop name="name">Borowsky</prop>
								<prop name="Active">1</prop>
								<prop name="DefChannelNdx">15</prop>
								<prop name="DenominatorNdx">-1</prop>
								<prop name="ReadOnly">0</prop>
								<list name="EmissionWLAvail" count="6">
									<item>488</item>
									<item>510</item>
									<item>580</item>
									<item>610</item>
									<item>640</item>
									<item>660</item>
								</list>
								<list name="ExcitationWLAvail" count="5">
									<item>440</item>
									<item>465</item>
									<item>498</item>
									<item>533</item>
									<item>618</item>
								</list>
								<prop name="MeasuringMode">hmmDynamic</prop>
							</obj>
						</list>
						<prop name="DefFormatName">Borowsky</prop>
					</obj>
					<list name="AcquisitionModes" count="4">
						<item>None</item>
						<item>Single</item>
						<item>Continuous</item>
						<item>Step</item>
					</list>
					<prop name="SeekTemp">30</prop>
					<prop name="SampleVolume">10</prop>
					<prop name="PlateID">B0209762</prop>
				</obj>
			</obj>
			<prop name="CompletedProgramNo">3</prop>
			<prop name="StopPoint">3</prop>
			<prop name="CarouselConstMoved">0</prop>
		</obj>
		<obj name="AnlsAndSampleInfo" class="AnlsAndSampleInfo" version="1">
			<obj name="AnlsPropTypes" class="PropertyTypeList" version="1">
				<list name="emlist" count="3">
					<obj name="item" class="SamplePropType" version="1">
						<prop name="name">Units</prop>
						<prop name="PropClass">QuantUnitsProp</prop>
						<prop name="IsChannelProperty">0</prop>
						<prop name="SelectorOrder">0</prop>
						<prop name="ShowInSelector">0</prop>
						<prop name="ShowInTable">0</prop>
						<prop name="TableOrder">0</prop>
					</obj>
					<obj name="item" class="SamplePropType" version="1">
						<prop name="name">ExtRef</prop>
						<prop name="PropClass">RQExtRefProp</prop>
						<prop name="IsChannelProperty">0</prop>
						<prop name="SelectorOrder">0</prop>
						<prop name="ShowInSelector">0</prop>
						<prop name="ShowInTable">0</prop>
						<prop name="TableOrder">0</prop>
					</obj>
					<obj name="item" class="SamplePropType" version="1">
						<prop name="name">Endpt External Experiment</prop>
						<prop name="PropClass">EndptGenoExtExp</prop>
						<prop name="IsChannelProperty">0</prop>
						<prop name="SelectorOrder">0</prop>
						<prop name="ShowInSelector">0</prop>
						<prop name="ShowInTable">0</prop>
						<prop name="TableOrder">0</prop>
					</obj>
				</list>
			</obj>
			<obj name="SamplePropTypes" class="PropertyTypeList" version="1">
				<list name="emlist" count="26">
					<obj name="item" class="SamplePosPropType" version="1">
						<prop name="name">Position</prop>
						<prop name="PropClass">GenSampleEditPosition</prop>
						<prop name="AnalysisClass">General</prop>
						<prop name="IsChannelProperty">0</prop>
						<prop name="SelectorOrder">0</prop>
						<prop name="ShowInSelector">0</prop>
						<prop name="ShowInTable">1</prop>
						<prop name="TableOrder">0</prop>
					</obj>
					<obj name="item" class="SamplePropType" version="1">
						<prop name="name">Color</prop>
						<prop name="PropClass">SamplePrefColor</prop>
						<prop name="AnalysisClass">General</prop>
						<prop name="IsChannelProperty">0</prop>
						<prop name="SelectorOrder">1</prop>
						<prop name="ShowInSelector">0</prop>
						<prop name="ShowInTable">1</prop>
						<prop name="TableOrder">1</prop>
					</obj>
					<obj name="item" class="SamplePropType" version="1">
						<prop name="name">Replicate of</prop>
						<prop name="PropClass">GenSampleEditReplicate</prop>
						<prop name="AnalysisClass">General</prop>
						<prop name="IsChannelProperty">0</prop>
						<prop name="SelectorOrder">2</prop>
						<prop name="ShowInSelector">0</prop>
						<prop name="ShowInTable">1</prop>
						<prop name="TableOrder">2</prop>
					</obj>
					<obj name="item" class="SamplePropType" version="1">
						<prop name="name">Sample Name</prop>
						<prop name="PropClass">GenSampleEditName</prop>
						<prop name="AnalysisClass">General</prop>
						<prop name="IsChannelProperty">0</prop>
						<prop name="SelectorOrder">3</prop>
						<prop name="ShowInSelector">1</prop>
						<prop name="ShowInTable">1</prop>
						<prop name="TableOrder">3</prop>
					</obj>
					<obj name="item" class="SamplePropType" version="1">
						<prop name="name">Subsets</prop>
						<prop name="PropClass">GenSampleEditSubset</prop>
						<prop name="AnalysisClass">General</prop>
						<prop name="IsChannelProperty">0</prop>
						<prop name="SelectorOrder">4</prop>
						<prop name="ShowInSelector">0</prop>
						<prop name="ShowInTable">0</prop>
						<prop name="TableOrder">4</prop>
					</obj>
					<obj name="item" class="SamplePropType" version="1">
						<prop name="name">Notes</prop>
						<prop name="PropClass">GenSampleEditNotes</prop>
						<prop name="AnalysisClass">General</prop>
						<prop name="IsChannelProperty">0</prop>
						<prop name="SelectorOrder">5</prop>
						<prop name="ShowInSelector">0</prop>
						<prop name="ShowInTable">0</prop>
						<prop name="TableOrder">5</prop>
					</obj>
					<obj name="item" class="SamplePropType" version="1">
						<prop name="name">Sample ID</prop>
						<prop name="PropClass">HTCSampleID</prop>
						<prop name="AnalysisClass">General</prop>
						<prop name="IsChannelProperty">0</prop>
						<prop name="SelectorOrder">6</prop>
						<prop name="ShowInSelector">0</prop>
						<prop name="ShowInTable">0</prop>
						<prop name="TableOrder">6</prop>
					</obj>
					<obj name="item" class="SamplePropType" version="1">
						<prop name="name">Sample Prep Notes</prop>
						<prop name="PropClass">HTCSamplePrepNotes</prop>
						<prop name="AnalysisClass">General</prop>
						<prop name="IsChannelProperty">0</prop>
						<prop name="SelectorOrder">7</prop>
						<prop name="ShowInSelector">0</prop>
						<prop name="ShowInTable">0</prop>
						<prop name="TableOrder">7</prop>
					</obj>
					<obj name="item" class="SamplePrefWidthType" version="1">
						<prop name="name">Width</prop>
						<prop name="PropClass">SamplePrefWidth</prop>
						<prop name="AnalysisClass">Sample preferences</prop>
						<prop name="IsChannelProperty">0</prop>
						<prop name="SelectorOrder">8</prop>
						<prop name="ShowInSelector">0</prop>
						<prop name="ShowInTable">0</prop>
						<prop name="TableOrder">8</prop>
					</obj>
					<obj name="item" class="SamplePrefLineStyleType" version="1">
						<prop name="name">Line Style</prop>
						<prop name="PropClass">SamplePrefLineStyle</prop>
						<prop name="AnalysisClass">Sample preferences</prop>
						<prop name="IsChannelProperty">0</prop>
						<prop name="SelectorOrder">9</prop>
						<prop name="ShowInSelector">0</prop>
						<prop name="ShowInTable">0</prop>
						<prop name="TableOrder">9</prop>
					</obj>
					<obj name="item" class="SamplePrefPointStyleType" version="1">
						<prop name="name">Point Style</prop>
						<prop name="PropClass">SamplePrefPointStyle</prop>
						<prop name="AnalysisClass">Sample preferences</prop>
						<prop name="IsChannelProperty">0</prop>
						<prop name="SelectorOrder">10</prop>
						<prop name="ShowInSelector">0</prop>
						<prop name="ShowInTable">0</prop>
						<prop name="TableOrder">10</prop>
					</obj>
					<obj name="item" class="SamplePropType" version="1">
						<prop name="name">Dominant Channel</prop>
						<prop name="PropClass">DominantChannelProp</prop>
						<prop name="AnalysisClass">Color Compensation Analysis</prop>
						<prop name="IsChannelProperty">0</prop>
						<prop name="SelectorOrder">11</prop>
						<prop name="ShowInSelector">0</prop>
						<prop name="ShowInTable">0</prop>
						<prop name="TableOrder">11</prop>
					</obj>
					<obj name="item" class="EndPtSampleTypePropertyType" version="1">
						<prop name="name">EndPt Sample Type</prop>
						<prop name="PropClass">GroupingSample</prop>
						<prop name="AnalysisClass">EndPtGenotyping</prop>
						<prop name="IsChannelProperty">0</prop>
						<prop name="SelectorOrder">12</prop>
						<prop name="ShowInSelector">0</prop>
						<prop name="ShowInTable">0</prop>
						<prop name="TableOrder">12</prop>
					</obj>
					<obj name="item" class="SamplePropType" version="1">
						<prop name="name">EndPt Genotype</prop>
						<prop name="PropClass">Genotype</prop>
						<prop name="AnalysisClass">EndPtGenotyping</prop>
						<prop name="IsChannelProperty">0</prop>
						<prop name="SelectorOrder">13</prop>
						<prop name="ShowInSelector">0</prop>
						<prop name="ShowInTable">0</prop>
						<prop name="TableOrder">13</prop>
					</obj>
					<obj name="item" class="SamplePropType" version="1">
						<prop name="name">Target Name</prop>
						<prop name="PropClass">TargetName</prop>
						<prop name="AnalysisClass">General</prop>
						<prop name="IsChannelProperty">1</prop>
						<prop name="SelectorOrder">14</prop>
						<prop name="ShowInSelector">0</prop>
						<prop name="ShowInTable">0</prop>
						<prop name="TableOrder">14</prop>
					</obj>
					<obj name="item" class="QuantSampleTypePropertyType" version="1">
						<prop name="name">Quantification Sample Type</prop>
						<prop name="PropClass">QuantSampleTypeProperty</prop>
						<prop name="AnalysisClass">Quantification Analysis</prop>
						<prop name="IsChannelProperty">1</prop>
						<prop name="SelectorOrder">15</prop>
						<prop name="ShowInSelector">0</prop>
						<prop name="ShowInTable">0</prop>
						<prop name="TableOrder">15</prop>
					</obj>
					<obj name="item" class="SamplePropType" version="1">
						<prop name="name">Concentration</prop>
						<prop name="PropClass">QuantConcProperty</prop>
						<prop name="AnalysisClass">Quantification Analysis</prop>
						<prop name="IsChannelProperty">1</prop>
						<prop name="SelectorOrder">16</prop>
						<prop name="ShowInSelector">0</prop>
						<prop name="ShowInTable">0</prop>
						<prop name="TableOrder">16</prop>
					</obj>
					<obj name="item" class="QuantCpType" version="1">
						<prop name="name">Cp Low</prop>
						<prop name="PropClass">QuantCpLowProp</prop>
						<prop name="AnalysisClass">Quantification Analysis</prop>
						<prop name="IsChannelProperty">1</prop>
						<prop name="SelectorOrder">17</prop>
						<prop name="ShowInSelector">0</prop>
						<prop name="ShowInTable">0</prop>
						<prop name="TableOrder">17</prop>
					</obj>
					<obj name="item" class="QuantCpType" version="1">
						<prop name="name">Cp High</prop>
						<prop name="PropClass">QuantCpHighProp</prop>
						<prop name="AnalysisClass">Quantification Analysis</prop>
						<prop name="IsChannelProperty">1</prop>
						<prop name="SelectorOrder">18</prop>
						<prop name="ShowInSelector">0</prop>
						<prop name="ShowInTable">0</prop>
						<prop name="TableOrder">18</prop>
					</obj>
					<obj name="item" class="GroupSampleTypePropertyType" version="1">
						<prop name="name">Melt Geno Sample Type</prop>
						<prop name="PropClass">GroupChannelTypeProp</prop>
						<prop name="AnalysisClass">Melt Geno</prop>
						<prop name="IsChannelProperty">1</prop>
						<prop name="SelectorOrder">19</prop>
						<prop name="ShowInSelector">0</prop>
						<prop name="ShowInTable">0</prop>
						<prop name="TableOrder">19</prop>
					</obj>
					<obj name="item" class="SamplePropType" version="1">
						<prop name="name">Melt Geno Genotype</prop>
						<prop name="PropClass">ChannelGenotype</prop>
						<prop name="AnalysisClass">Melt Geno</prop>
						<prop name="IsChannelProperty">1</prop>
						<prop name="SelectorOrder">20</prop>
						<prop name="ShowInSelector">0</prop>
						<prop name="ShowInTable">0</prop>
						<prop name="TableOrder">20</prop>
					</obj>
					<obj name="item" class="RQTargetPropertyType" version="1">
						<prop name="name">Target Type</prop>
						<prop name="PropClass">RQTargetProperty</prop>
						<prop name="AnalysisClass">Relative Quantification</prop>
						<prop name="IsChannelProperty">1</prop>
						<prop name="SelectorOrder">21</prop>
						<prop name="ShowInSelector">0</prop>
						<prop name="ShowInTable">0</prop>
						<prop name="TableOrder">21</prop>
					</obj>
					<obj name="item" class="RQSampleTargetPropertyType" version="1">
						<prop name="name">Combined Sample and Target Type</prop>
						<prop name="PropClass">RQSampleTargetProperty</prop>
						<prop name="AnalysisClass">Relative Quantification</prop>
						<prop name="IsChannelProperty">1</prop>
						<prop name="SelectorOrder">22</prop>
						<prop name="ShowInSelector">0</prop>
						<prop name="ShowInTable">0</prop>
						<prop name="TableOrder">22</prop>
					</obj>
					<obj name="item" class="SamplePropType" version="1">
						<prop name="name">Efficiency</prop>
						<prop name="PropClass">RQEffProp</prop>
						<prop name="AnalysisClass">Relative Quantification</prop>
						<prop name="IsChannelProperty">1</prop>
						<prop name="SelectorOrder">23</prop>
						<prop name="ShowInSelector">0</prop>
						<prop name="ShowInTable">0</prop>
						<prop name="TableOrder">23</prop>
					</obj>
					<obj name="item" class="GroupSampleTypePropertyTypeNoPos" version="1">
						<prop name="name">Scanning Sample Type</prop>
						<prop name="PropClass">GroupChannelTypeProp</prop>
						<prop name="AnalysisClass">Scanning</prop>
						<prop name="IsChannelProperty">1</prop>
						<prop name="SelectorOrder">24</prop>
						<prop name="ShowInSelector">0</prop>
						<prop name="ShowInTable">0</prop>
						<prop name="TableOrder">24</prop>
					</obj>
					<obj name="item" class="SamplePropType" version="1">
						<prop name="name">Scanning Genotype</prop>
						<prop name="PropClass">ChannelGenotype</prop>
						<prop name="AnalysisClass">Scanning</prop>
						<prop name="IsChannelProperty">1</prop>
						<prop name="SelectorOrder">25</prop>
						<prop name="ShowInSelector">0</prop>
						<prop name="ShowInTable">0</prop>
						<prop name="TableOrder">25</prop>
					</obj>
				</list>
			</obj>
			<obj name="SelectedChannels" class="TEMIntegerSet" version="1">
				<list name="Items" count="4">
					<prop name="Item">0</prop>
					<prop name="Item">1</prop>
					<prop name="Item">2</prop>
					<prop name="Item">3</prop>
				</list>
			</obj>
			<obj name="AnalysisProperties" class="ExpPropList" version="1">
				<list name="emlist" count="3">
					<obj name="PropertyObject" class="EndptGenoExtExp" version="3">
						<prop name="PropertyTypeName">Endpt External Experiment</prop>
					</obj>
					<obj name="PropertyObject" class="RQExtRefProp" version="3">
						<prop name="PropertyTypeName">ExtRef</prop>
						<prop name="RefExpProg">-1</prop>
					</obj>
					<obj name="PropertyObject" class="QuantUnitsProp" version="3">
						<prop name="PropertyTypeName">Units</prop>
					</obj>
				</list>
			</obj>
			<obj name="SampleInfoList" class="SamplePropInfoList" version="1">
				<list name="emlist" count="96">
					<obj name="item" class="SamplePropInfo" version="1">
						<obj name="ChannelProperties" class="ChanPropList" version="2">
							<obj name="ChannelProperties" class="EMList" version="1">
								<list name="emlist" count="4">
									<obj name="item" class="PropertyList" version="1">
										<list name="emlist" count="12">
											<obj name="PropertyObject" class="RQSampleTargetProperty" version="4">
												<prop name="PropertyTypeName">Combined Sample and Target Type</prop>
												<prop name="Position">0</prop>
												<prop name="IsDefault">0</prop>
												<obj name="ChannelProp" class="ChannelProperty" version="1">
													<prop name="ChannelIdx">0</prop>
												</obj>
											</obj>
											<obj name="PropertyObject" class="QuantConcProperty" version="4">
												<prop name="PropertyTypeName">Concentration</prop>
												<prop name="Position">0</prop>
												<prop name="IsDefault">1</prop>
												<prop name="Concentration">0</prop>
												<obj name="ChannelProp" class="ChannelProperty" version="1">
													<prop name="ChannelIdx">0</prop>
												</obj>
												<prop name="ReadOnly">1</prop>
											</obj>
											<obj name="PropertyObject" class="QuantCpHighProp" version="4">
												<prop name="PropertyTypeName">Cp High</prop>
												<prop name="Position">0</prop>
												<prop name="IsDefault">1</prop>
												<prop name="CpRangeHigh">0</prop>
												<obj name="ChannelProp" class="ChannelProperty" version="1">
													<prop name="ChannelIdx">0</prop>
												</obj>
												<prop name="ReadOnly">1</prop>
											</obj>
											<obj name="PropertyObject" class="QuantCpLowProp" version="4">
												<prop name="PropertyTypeName">Cp Low</prop>
												<prop name="Position">0</prop>
												<prop name="IsDefault">1</prop>
												<prop name="CpRangeLow">0</prop>
												<obj name="ChannelProp" class="ChannelProperty" version="1">
													<prop name="ChannelIdx">0</prop>
												</obj>
												<prop name="ReadOnly">1</prop>
											</obj>
											<obj name="PropertyObject" class="RQEffProp" version="4">
												<prop name="PropertyTypeName">Efficiency</prop>
												<prop name="Position">0</prop>
												<prop name="IsDefault">1</prop>
												<prop name="Efficiency">2</prop>
												<obj name="ChannelProp" class="ChannelProperty" version="1">
													<prop name="ChannelIdx">0</prop>
												</obj>
											</obj>
											<obj name="PropertyObject" class="ChannelGenotype" version="4">
												<prop name="PropertyTypeName">Melt Geno Genotype</prop>
												<prop name="Position">0</prop>
												<prop name="IsDefault">1</prop>
												<prop name="ReadOnly">1</prop>
												<obj name="ChannelProp" class="ChannelProperty" version="1">
													<prop name="ChannelIdx">0</prop>
												</obj>
											</obj>
											<obj name="PropertyObject" class="GroupChannelTypeProp" version="4">
												<prop name="PropertyTypeName">Melt Geno Sample Type</prop>
												<prop name="Position">0</prop>
												<prop name="IsDefault">0</prop>
												<prop name="GroupSampleType">mstUnknown</prop>
												<obj name="ChannelProp" class="ChannelProperty" version="1">
													<prop name="ChannelIdx">0</prop>
												</obj>
											</obj>
											<obj name="PropertyObject" class="QuantSampleTypeProperty" version="4">
												<prop name="PropertyTypeName">Quantification Sample Type</prop>
												<prop name="Position">0</prop>
												<prop name="IsDefault">0</prop>
												<prop name="SampleType">qsUnknown</prop>
												<obj name="ChannelProp" class="ChannelProperty" version="1">
													<prop name="ChannelIdx">0</prop>
												</obj>
											</obj>
											<obj name="PropertyObject" class="ChannelGenotype" version="4">
												<prop name="PropertyTypeName">Scanning Genotype</prop>
												<prop name="Position">0</prop>
												<prop name="IsDefault">1</prop>
												<prop name="ReadOnly">1</prop>
												<obj name="ChannelProp" class="ChannelProperty" version="1">
													<prop name="ChannelIdx">0</prop>
												</obj>
											</obj>
											<obj name="PropertyObject" class="GroupChannelTypeProp" version="4">
												<prop name="PropertyTypeName">Scanning Sample Type</prop>
												<prop name="Position">0</prop>
												<prop name="IsDefault">0</prop>
												<prop name="GroupSampleType">mstUnknown</prop>
												<obj name="ChannelProp" class="ChannelProperty" version="1">
													<prop name="ChannelIdx">0</prop>
												</obj>
											</obj>
											<obj name="PropertyObject" class="TargetName" version="4">
												<prop name="PropertyTypeName">Target Name</prop>
												<prop name="Position">0</prop>
												<prop name="IsDefault">1</prop>
												<obj name="ChannelProp" class="ChannelProperty" version="1">
													<prop name="ChannelIdx">0</prop>
												</obj>
											</obj>
											<obj name="PropertyObject" class="RQTargetProperty" version="4">
												<prop name="PropertyTypeName">Target Type</prop>
												<prop name="Position">0</prop>
												<prop name="IsDefault">0</prop>
												<prop name="TargetType">dtNone</prop>
												<obj name="ChannelProp" class="ChannelProperty" version="1">
													<prop name="ChannelIdx">0</prop>
												</obj>
											</obj>
										</list>
									</obj>
									<obj name="item" class="PropertyList" version="1">
										<list name="emlist" count="12">
											<obj name="PropertyObject" class="RQSampleTargetProperty" version="4">
												<prop name="PropertyTypeName">Combined Sample and Target Type</prop>
												<prop name="Position">0</prop>
												<prop name="IsDefault">0</prop>
												<obj name="ChannelProp" class="ChannelProperty" version="1">
													<prop name="ChannelIdx">1</prop>
												</obj>
											</obj>
											<obj name="PropertyObject" class="QuantConcProperty" version="4">
												<prop name="PropertyTypeName">Concentration</prop>
												<prop name="Position">0</prop>
												<prop name="IsDefault">1</prop>
												<prop name="Concentration">0</prop>
												<obj name="ChannelProp" class="ChannelProperty" version="1">
													<prop name="ChannelIdx">1</prop>
												</obj>
												<prop name="ReadOnly">1</prop>
											</obj>
											<obj name="PropertyObject" class="QuantCpHighProp" version="4">
												<prop name="PropertyTypeName">Cp High</prop>
												<prop name="Position">0</prop>
												<prop name="IsDefault">1</prop>
												<prop name="CpRangeHigh">0</prop>
												<obj name="ChannelProp" class="ChannelProperty" version="1">
													<prop name="ChannelIdx">1</prop>
												</obj>
												<prop name="ReadOnly">1</prop>
											</obj>
											<obj name="PropertyObject" class="QuantCpLowProp" version="4">
												<prop name="PropertyTypeName">Cp Low</prop>
												<prop name="Position">0</prop>
												<prop name="IsDefault">1</prop>
												<prop name="CpRangeLow">0</prop>
												<obj name="ChannelProp" class="ChannelProperty" version="1">
													<prop name="ChannelIdx">1</prop>
												</obj>
												<prop name="ReadOnly">1</prop>
											</obj>
											<obj name="PropertyObject" class="RQEffProp" version="4">
												<prop name="PropertyTypeName">Efficiency</prop>
												<prop name="Position">0</prop>
												<prop name="IsDefault">1</prop>
												<prop name="Efficiency">2</prop>
												<obj name="ChannelProp" class="ChannelProperty" version="1">
													<prop name="ChannelIdx">1</prop>
												</obj>
											</obj>
											<obj name="PropertyObject" class="ChannelGenotype" version="4">
												<prop name="PropertyTypeName">Melt Geno Genotype</prop>
												<prop name="Position">0</prop>
												<prop name="IsDefault">1</prop>
												<prop name="ReadOnly">1</prop>
												<obj name="ChannelProp" class="ChannelProperty" version="1">
													<prop name="ChannelIdx">1</prop>
												</obj>
											</obj>
											<obj name="PropertyObject" class="GroupChannelTypeProp" version="4">
												<prop name="PropertyTypeName">Melt Geno Sample Type</prop>
												<prop name="Position">0</prop>
												<prop name="IsDefault">0</prop>
												<prop name="GroupSampleType">mstUnknown</prop>
												<obj name="ChannelProp" class="ChannelProperty" version="1">
													<prop name="ChannelIdx">1</prop>
												</obj>
											</obj>
											<obj name="PropertyObject" class="QuantSampleTypeProperty" version="4">
												<prop name="PropertyTypeName">Quantification Sample Type</prop>
												<prop name="Position">0</prop>
												<prop name="IsDefault">0</prop>
												<prop name="SampleType">qsUnknown</prop>
												<obj name="ChannelProp" class="ChannelProperty" version="1">
													<prop name="ChannelIdx">1</prop>
												</obj>
											</obj>
											<obj name="PropertyObject" class="ChannelGenotype" version="4">
												<prop name="PropertyTypeName">Scanning Genotype</prop>
												<prop name="Position">0</prop>
												<prop name="IsDefault">1</prop>
												<prop name="ReadOnly">1</prop>
												<obj name="ChannelProp" class="ChannelProperty" version="1">
													<prop name="ChannelIdx">1</prop>
												</obj>
											</obj>
											<obj name="PropertyObject" class="GroupChannelTypeProp" version="4">
												<prop name="PropertyTypeName">Scanning Sample Type</prop>
												<prop name="Position">0</prop>
												<prop name="IsDefault">0</prop>
												<prop name="GroupSampleType">mstUnknown</prop>
												<obj name="ChannelProp" class="ChannelProperty" version="1">
													<prop name="ChannelIdx">1</prop>
												</obj>
											</obj>
											<obj name="PropertyObject" class="TargetName" version="4">
												<prop name="PropertyTypeName">Target Name</prop>
												<prop name="Position">0</prop>
												<prop name="IsDefault">1</prop>
												<obj name="ChannelProp" class="ChannelProperty" version="1">
													<prop name="ChannelIdx">1</prop>
												</obj>
											</obj>
											<obj name="PropertyObject" class="RQTargetProperty" version="4">
												<prop name="PropertyTypeName">Target Type</prop>
												<prop name="Position">0</prop>
												<prop name="IsDefault">0</prop>
												<prop name="TargetType">dtNone</prop>
												<obj name="ChannelProp" class="ChannelProperty" version="1">
													<prop name="ChannelIdx">1</prop>
												</obj>
											</obj>
										</list>
									</obj>
									<obj name="item" class="PropertyList" version="1">
										<list name="emlist" count="12">
											<obj name="PropertyObject" class="RQSampleTargetProperty" version="4">
												<prop name="PropertyTypeName">Combined Sample and Target Type</prop>
												<prop name="Position">0</prop>
												<prop name="IsDefault">0</prop>
												<obj name="ChannelProp" class="ChannelProperty" version="1">
													<prop name="ChannelIdx">2</prop>
												</obj>
											</obj>
											<obj name="PropertyObject" class="QuantConcProperty" version="4">
												<prop name="PropertyTypeName">Concentration</prop>
												<prop name="Position">0</prop>
												<prop name="IsDefault">1</prop>
												<prop name="Concentration">0</prop>
												<obj name="ChannelProp" class="ChannelProperty" version="1">
													<prop name="ChannelIdx">2</prop>
												</obj>
												<prop name="ReadOnly">1</prop>
											</obj>
											<obj name="PropertyObject" class="QuantCpHighProp" version="4">
												<prop name="PropertyTypeName">Cp High</prop>
												<prop name="Position">0</prop>
												<prop name="IsDefault">1</prop>
												<prop name="CpRangeHigh">0</prop>
												<obj name="ChannelProp" class="ChannelProperty" version="1">
													<prop name="ChannelIdx">2</prop>
												</obj>
												<prop name="ReadOnly">1</prop>
											</obj>
											<obj name="PropertyObject" class="QuantCpLowProp" version="4">
												<prop name="PropertyTypeName">Cp Low</prop>
												<prop name="Position">0</prop>
												<prop name="IsDefault">1</prop>
												<prop name="CpRangeLow">0</prop>
												<obj name="ChannelProp" class="ChannelProperty" version="1">
													<prop name="ChannelIdx">2</prop>
												</obj>
												<prop name="ReadOnly">1</prop>
											</obj>
											<obj name="PropertyObject" class="RQEffProp" version="4">
												<prop name="PropertyTypeName">Efficiency</prop>
												<prop name="Position">0</prop>
												<prop name="IsDefault">1</prop>
												<prop name="Efficiency">2</prop>
												<obj name="ChannelProp" class="ChannelProperty" version="1">
													<prop name="ChannelIdx">2</prop>
												</obj>
											</obj>
											<obj name="PropertyObject" class="ChannelGenotype" version="4">
												<prop name="PropertyTypeName">Melt Geno Genotype</prop>
												<prop name="Position">0</prop>
												<prop name="IsDefault">1</prop>
												<prop name="ReadOnly">1</prop>
												<obj name="ChannelProp" class="ChannelProperty" version="1">
													<prop name="ChannelIdx">2</prop>
												</obj>
											</obj>
											<obj name="PropertyObject" class="GroupChannelTypeProp" version="4">
												<prop name="PropertyTypeName">Melt Geno Sample Type</prop>
												<prop name="Position">0</prop>
												<prop name="IsDefault">0</prop>
												<prop name="GroupSampleType">mstUnknown</prop>
												<obj name="ChannelProp" class="ChannelProperty" version="1">
													<prop name="ChannelIdx">2</prop>
												</obj>
											</obj>
											<obj name="PropertyObject" class="QuantSampleTypeProperty" version="4">
												<prop name="PropertyTypeName">Quantification Sample Type</prop>
												<prop name="Position">0</prop>
												<prop name="IsDefault">0</prop>
												<prop name="SampleType">qsUnknown</prop>
												<obj name="ChannelProp" class="ChannelProperty" version="1">
													<prop name="ChannelIdx">2</prop>
												</obj>
											</obj>
											<obj name="PropertyObject" class="ChannelGenotype" version="4">
												<prop name="PropertyTypeName">Scanning Genotype</prop>
												<prop name="Position">0</prop>
												<prop name="IsDefault">1</prop>
												<prop name="ReadOnly">1</prop>
												<obj name="ChannelProp" class="ChannelProperty" version="1">
													<prop name="ChannelIdx">2</prop>
												</obj>
											</obj>
											<obj name="PropertyObject" class="GroupChannelTypeProp" version="4">
												<prop name="PropertyTypeName">Scanning Sample Type</prop>
												<prop name="Position">0</prop>
												<prop name="IsDefault">0</prop>
												<prop name="GroupSampleType">mstUnknown</prop>
												<obj name="ChannelProp" class="ChannelProperty" version="1">
													<prop name="ChannelIdx">2</prop>
												</obj>
											</obj>
											<obj name="PropertyObject" class="TargetName" version="4">
												<prop name="PropertyTypeName">Target Name</prop>
												<prop name="Position">0</prop>
												<prop name="IsDefault">1</prop>
												<obj name="ChannelProp" class="ChannelProperty" version="1">
													<prop name="ChannelIdx">2</prop>
												</obj>
											</obj>
											<obj name="PropertyObject" class="RQTargetProperty" version="4">
												<prop name="PropertyTypeName">Target Type</prop>
												<prop name="Position">0</prop>
												<prop name="IsDefault">0</prop>
												<prop name="TargetType">dtNone</prop>
												<obj name="ChannelProp" class="ChannelProperty" version="1">
													<prop name="ChannelIdx">2</prop>
												</obj>
											</obj>
										</list>
									</obj>
									<obj name="item" class="PropertyList" version="1">
										<list name="emlist" count="12">
											<obj name="PropertyObject" class="RQSampleTargetProperty" version="4">
												<prop name="PropertyTypeName">Combined Sample and Target Type</prop>
												<prop name="Position">0</prop>
												<prop name="IsDefault">0</prop>
												<obj name="ChannelProp" class="ChannelProperty" version="1">
													<prop name="ChannelIdx">3</prop>
												</obj>
											</obj>
											<obj name="PropertyObject" class="QuantConcProperty" version="4">
												<prop name="PropertyTypeName">Concentration</prop>
												<prop name="Position">0</prop>
												<prop name="IsDefault">1</prop>
												<prop name="Concentration">0</prop>
												<obj name="ChannelProp" class="ChannelProperty" version="1">
													<prop name="ChannelIdx">3</prop>
												</obj>
												<prop name="ReadOnly">1</prop>
											</obj>
											<obj name="PropertyObject" class="QuantCpHighProp" version="4">
												<prop name="PropertyTypeName">Cp High</prop>
												<prop name="Position">0</prop>
												<prop name="IsDefault">1</prop>
												<prop name="CpRangeHigh">0</prop>
												<obj name="ChannelProp" class="ChannelProperty" version="1">
													<prop name="ChannelIdx">3</prop>
												</obj>
												<prop name="ReadOnly">1</prop>
											</obj>
											<obj name="PropertyObject" class="QuantCpLowProp" version="4">
												<prop name="PropertyTypeName">Cp Low</prop>
												<prop name="Position">0</prop>
												<prop name="IsDefault">1</prop>
												<prop name="CpRangeLow">0</prop>
												<obj name="ChannelProp" class="ChannelProperty" version="1">
													<prop name="ChannelIdx">3</prop>
												</obj>
												<prop name="ReadOnly">1</prop>
											</obj>
											<obj name="PropertyObject" class="RQEffProp" version="4">
												<prop name="PropertyTypeName">Efficiency</prop>
												<prop name="Position">0</prop>
												<prop name="IsDefault">1</prop>
												<prop name="Efficiency">2</prop>
												<obj name="ChannelProp" class="ChannelProperty" version="1">
													<prop name="ChannelIdx">3</prop>
												</obj>
											</obj>
											<obj name="PropertyObject" class="ChannelGenotype" version="4">
												<prop name="PropertyTypeName">Melt Geno Genotype</prop>
												<prop name="Position">0</prop>
												<prop name="IsDefault">1</prop>
												<prop name="ReadOnly">1</prop>
												<obj name="ChannelProp" class="ChannelProperty" version="1">
													<prop name="ChannelIdx">3</prop>
												</obj>
											</obj>
											<obj name="PropertyObject" class="GroupChannelTypeProp" version="4">
												<prop name="PropertyTypeName">Melt Geno Sample Type</prop>
												<prop name="Position">0</prop>
												<prop name="IsDefault">0</prop>
												<prop name="GroupSampleType">mstUnknown</prop>
												<obj name="ChannelProp" class="ChannelProperty" version="1">
													<prop name="ChannelIdx">3</prop>
												</obj>
											</obj>
											<obj name="PropertyObject" class="QuantSampleTypeProperty" version="4">
												<prop name="PropertyTypeName">Quantification Sample Type</prop>
												<prop name="Position">0</prop>
												<prop name="IsDefault">0</prop>
												<prop name="SampleType">qsUnknown</prop>
												<obj name="ChannelProp" class="ChannelProperty" version="1">
													<prop name="ChannelIdx">3</prop>
												</obj>
											</obj>
											<obj name="PropertyObject" class="ChannelGenotype" version="4">
												<prop name="PropertyTypeName">Scanning Genotype</prop>
												<prop name="Position">0</prop>
												<prop name="IsDefault">1</prop>
												<prop name="ReadOnly">1</prop>
												<obj name="ChannelProp" class="ChannelProperty" version="1">
													<prop name="ChannelIdx">3</prop>
												</obj>
											</obj>
											<obj name="PropertyObject" class="GroupChannelTypeProp" version="4">
												<prop name="PropertyTypeName">Scanning Sample Type</prop>
												<prop name="Position">0</prop>
												<prop name="IsDefault">0</prop>
												<prop name="GroupSampleType">mstUnknown</prop>
												<obj name="ChannelProp" class="ChannelProperty" version="1">
													<prop name="ChannelIdx">3</prop>
												</obj>
											</obj>
											<obj name="PropertyObject" class="TargetName" version="4">
												<prop name="PropertyTypeName">Target Name</prop>
												<prop name="Position">0</prop>
												<prop name="IsDefault">1</prop>
												<obj name="ChannelProp" class="ChannelProperty" version="1">
													<prop name="ChannelIdx">3</prop>
												</obj>
											</obj>
											<obj name="PropertyObject" class="RQTargetProperty" version="4">
												<prop name="PropertyTypeName">Target Type</prop>
												<prop name="Position">0</prop>
												<prop name="IsDefault">0</prop>
												<prop name="TargetType">dtNone</prop>
												<obj name="ChannelProp" class="ChannelProperty" version="1">
													<prop name="ChannelIdx">3</prop>
												</obj>
											</obj>
										</list>
									</obj>
								</list>
							</obj>
						</obj>
						<prop name="ChannelPropertyCount">4</prop>
						<prop name="ContainerPosition">0</prop>
						<prop name="HasSampleProperties">1</prop>
						<obj name="SampleProperties" class="PropertyList" version="1">
							<list name="emlist" count="14">
								<obj name="PropertyObject" class="SamplePrefColor" version="4">
									<prop name="PropertyTypeName">Color</prop>
									<prop name="Position">0</prop>
									<prop name="IsDefault">0</prop>
									<prop name="Color">$00FF8000</prop>
								</obj>
								<obj name="PropertyObject" class="DominantChannelProp" version="4">
									<prop name="PropertyTypeName">Dominant Channel</prop>
									<prop name="Position">0</prop>
									<prop name="IsDefault">0</prop>
									<prop name="DominantChannel">0</prop>
								</obj>
								<obj name="PropertyObject" class="Genotype" version="4">
									<prop name="PropertyTypeName">EndPt Genotype</prop>
									<prop name="Position">0</prop>
									<prop name="IsDefault">1</prop>
									<prop name="ReadOnly">1</prop>
								</obj>
								<obj name="PropertyObject" class="GroupingSample" version="4">
									<prop name="PropertyTypeName">EndPt Sample Type</prop>
									<prop name="Position">0</prop>
									<prop name="IsDefault">0</prop>
									<prop name="GroupSampleType">mstUnknown</prop>
								</obj>
								<obj name="PropertyObject" class="SamplePrefLineStyle" version="4">
									<prop name="PropertyTypeName">Line Style</prop>
									<prop name="Position">0</prop>
									<prop name="IsDefault">0</prop>
									<prop name="LineStyle">psSolid</prop>
								</obj>
								<obj name="PropertyObject" class="GenSampleEditNotes" version="4">
									<prop name="PropertyTypeName">Notes</prop>
									<prop name="Position">0</prop>
									<prop name="IsDefault">1</prop>
								</obj>
								<obj name="PropertyObject" class="SamplePrefPointStyle" version="4">
									<prop name="PropertyTypeName">Point Style</prop>
									<prop name="Position">0</prop>
									<prop name="IsDefault">0</prop>
									<prop name="PointStyle">psNothing</prop>
								</obj>
								<obj name="PropertyObject" class="GenSampleEditPosition" version="4">
									<prop name="PropertyTypeName">Position</prop>
									<prop name="Position">0</prop>
									<prop name="IsDefault">1</prop>
								</obj>
								<obj name="PropertyObject" class="GenSampleEditReplicate" version="4">
									<prop name="PropertyTypeName">Replicate of</prop>
									<prop name="Position">0</prop>
									<prop name="IsDefault">1</prop>
									<prop name="ReplicateOf">-1</prop>
								</obj>
								<obj name="PropertyObject" class="HTCSampleID" version="4">
									<prop name="PropertyTypeName">Sample ID</prop>
									<prop name="Position">0</prop>
									<prop name="IsDefault">1</prop>
								</obj>
								<obj name="PropertyObject" class="GenSampleEditName" version="4">
									<prop name="PropertyTypeName">Sample Name</prop>
									<prop name="Position">0</prop>
									<prop name="IsDefault">1</prop>
									<prop name="name">Sample 1</prop>
								</obj>
								<obj name="PropertyObject" class="HTCSamplePrepNotes" version="4">
									<prop name="PropertyTypeName">Sample Prep Notes</prop>
									<prop name="Position">0</prop>
									<prop name="IsDefault">1</prop>
								</obj>
								<obj name="PropertyObject" class="GenSampleEditSubset" version="4">
									<prop name="PropertyTypeName">Subsets</prop>
									<prop name="Position">0</prop>
									<prop name="IsDefault">1</prop>
								</obj>
								<obj name="PropertyObject" class="SamplePrefWidth" version="5">
									<prop name="PropertyTypeName">Width</prop>
									<prop name="Position">0</prop>
									<prop name="IsDefault">1</prop>
									<prop name="Width">1</prop>
								</obj>
							</list>
						</obj>
					</obj>
					<obj name="item" class="SamplePropInfo" version="1">
						<obj name="ChannelProperties" class="ChanPropList" version="2">
							<obj name="ChannelProperties" class="EMList" version="1">
								<list name="emlist" count="4">
									<obj name="item" class="PropertyList" version="1">
										<list name="emlist" count="12">
											<obj name="PropertyObject" class="RQSampleTargetProperty" version="4">
												<prop name="PropertyTypeName">Combined Sample and Target Type</prop>
												<prop name="Position">1</prop>
												<prop name="IsDefault">0</prop>
												<obj name="ChannelProp" class="ChannelProperty" version="1">
													<prop name="ChannelIdx">0</prop>
												</obj>
											</obj>
											<obj name="PropertyObject" class="QuantConcProperty" version="4">
												<prop name="PropertyTypeName">Concentration</prop>
												<prop name="Position">1</prop>
												<prop name="IsDefault">1</prop>
												<prop name="Concentration">0</prop>
												<obj name="ChannelProp" class="ChannelProperty" version="1">
													<prop name="ChannelIdx">0</prop>
												</obj>
												<prop name="ReadOnly">1</prop>
											</obj>
											<obj name="PropertyObject" class="QuantCpHighProp" version="4">
												<prop name="PropertyTypeName">Cp High</prop>
												<prop name="Position">1</prop>
												<prop name="IsDefault">1</prop>
												<prop name="CpRangeHigh">0</prop>
												<obj name="ChannelProp" class="ChannelProperty" version="1">
													<prop name="ChannelIdx">0</prop>
												</obj>
												<prop name="ReadOnly">1</prop>
											</obj>
											<obj name="PropertyObject" class="QuantCpLowProp" version="4">
												<prop name="PropertyTypeName">Cp Low</prop>
												<prop name="Position">1</prop>
												<prop name="IsDefault">1</prop>
												<prop name="CpRangeLow">0</prop>
												<obj name="ChannelProp" class="ChannelProperty" version="1">
													<prop name="ChannelIdx">0</prop>
												</obj>
												<prop name="ReadOnly">1</prop>
											</obj>
											<obj name="PropertyObject" class="RQEffProp" version="4">
												<prop name="PropertyTypeName">Efficiency</prop>
												<prop name="Position">1</prop>
												<prop name="IsDefault">1</prop>
												<prop name="Efficiency">2</prop>
												<obj name="ChannelProp" class="ChannelProperty" version="1">
													<prop name="ChannelIdx">0</prop>
												</obj>
											</obj>
											<obj name="PropertyObject" class="ChannelGenotype" version="4">
												<prop name="PropertyTypeName">Melt Geno Genotype</prop>
												<prop name="Position">1</prop>
												<prop name="IsDefault">1</prop>
												<prop name="ReadOnly">1</prop>
												<obj name="ChannelProp" class="ChannelProperty" version="1">
													<prop name="ChannelIdx">0</prop>
												</obj>
											</obj>
											<obj name="PropertyObject" class="GroupChannelTypeProp" version="4">
												<prop name="PropertyTypeName">Melt Geno Sample Type</prop>
												<prop name="Position">1</prop>
												<prop name="IsDefault">0</prop>
												<prop name="GroupSampleType">mstUnknown</prop>
												<obj name="ChannelProp" class="ChannelProperty" version="1">
													<prop name="ChannelIdx">0</prop>
												</obj>
											</obj>
											<obj name="PropertyObject" class="QuantSampleTypeProperty" version="4">
												<prop name="PropertyTypeName">Quantification Sample Type</prop>
												<prop name="Position">1</prop>
												<prop name="IsDefault">0</prop>
												<prop name="SampleType">qsUnknown</prop>
												<obj name="ChannelProp" class="ChannelProperty" version="1">
													<prop name="ChannelIdx">0</prop>
												</obj>
											</obj>
											<obj name="PropertyObject" class="ChannelGenotype" version="4">
												<prop name="PropertyTypeName">Scanning Genotype</prop>
												<prop name="Position">1</prop>
												<prop name="IsDefault">1</prop>
												<prop name="ReadOnly">1</prop>
												<obj name="ChannelProp" class="ChannelProperty" version="1">
													<prop name="ChannelIdx">0</prop>
												</obj>
											</obj>
											<obj name="PropertyObject" class="GroupChannelTypeProp" version="4">
												<prop name="PropertyTypeName">Scanning Sample Type</prop>
												<prop name="Position">1</prop>
												<prop name="IsDefault">0</prop>
												<prop name="GroupSampleType">mstUnknown</prop>
												<obj name="ChannelProp" class="ChannelProperty" version="1">
													<prop name="ChannelIdx">0</prop>
												</obj>
											</obj>
											<obj name="PropertyObject" class="TargetName" version="4">
												<prop name="PropertyTypeName">Target Name</prop>
												<prop name="Position">1</prop>
												<prop name="IsDefault">1</prop>
												<obj name="ChannelProp" class="ChannelProperty" version="1">
													<prop name="ChannelIdx">0</prop>
												</obj>
											</obj>
											<obj name="PropertyObject" class="RQTargetProperty" version="4">
												<prop name="PropertyTypeName">Target Type</prop>
												<prop name="Position">1</prop>
												<prop name="IsDefault">0</prop>
												<prop name="TargetType">dtNone</prop>
												<obj name="ChannelProp" class="ChannelProperty" version="1">
													<prop name="ChannelIdx">0</prop>
												</obj>
											</obj>
										</list>
									</obj>
									<obj name="item" class="PropertyList" version="1">
										<list name="emlist" count="12">
											<obj name="PropertyObject" class="RQSampleTargetProperty" version="4">
												<prop name="PropertyTypeName">Combined Sample and Target Type</prop>
												<prop name="Position">1</prop>
												<prop name="IsDefault">0</prop>
												<obj name="ChannelProp" class="ChannelProperty" version="1">
													<prop name="ChannelIdx">1</prop>
												</obj>
											</obj>
											<obj name="PropertyObject" class="QuantConcProperty" version="4">
												<prop name="PropertyTypeName">Concentration</prop>
												<prop name="Position">1</prop>
												<prop name="IsDefault">1</prop>
												<prop name="Concentration">0</prop>
												<obj name="ChannelProp" class="ChannelProperty" version="1">
													<prop name="ChannelIdx">1</prop>
												</obj>
												<prop name="ReadOnly">1</prop>
											</obj>
											<obj name="PropertyObject" class="QuantCpHighProp" version="4">
												<prop name="PropertyTypeName">Cp High</prop>
												<prop name="Position">1</prop>
												<prop name="IsDefault">1</prop>
												<prop name="CpRangeHigh">0</prop>
												<obj name="ChannelProp" class="ChannelProperty" version="1">
													<prop name="ChannelIdx">1</prop>
												</obj>
												<prop name="ReadOnly">1</prop>
											</obj>
											<obj name="PropertyObject" class="QuantCpLowProp" version="4">
												<prop name="PropertyTypeName">Cp Low</prop>
												<prop name="Position">1</prop>
												<prop name="IsDefault">1</prop>
												<prop name="CpRangeLow">0</prop>
												<obj name="ChannelProp" class="ChannelProperty" version="1">
													<prop name="ChannelIdx">1</prop>
												</obj>
												<prop name="ReadOnly">1</prop>
											</obj>
											<obj name="PropertyObject" class="RQEffProp" version="4">
												<prop name="PropertyTypeName">Efficiency</prop>
												<prop name="Position">1</prop>
												<prop name="IsDefault">1</prop>
												<prop name="Efficiency">2</prop>
												<obj name="ChannelProp" class="ChannelProperty" version="1">
													<prop name="ChannelIdx">1</prop>
												</obj>
											</obj>
											<obj name="PropertyObject" class="ChannelGenotype" version="4">
												<prop name="PropertyTypeName">Melt Geno Genotype</prop>
												<prop name="Position">1</prop>
												<prop name="IsDefault">1</prop>
												<prop name="ReadOnly">1</prop>
												<obj name="ChannelProp" class="ChannelProperty" version="1">
													<prop name="ChannelIdx">1</prop>
												</obj>
											</obj>
											<obj name="PropertyObject" class="GroupChannelTypeProp" version="4">
												<prop name="PropertyTypeName">Melt Geno Sample Type</prop>
												<prop name="Position">1</prop>
												<prop name="IsDefault">0</prop>
												<prop name="GroupSampleType">mstUnknown</prop>
												<obj name="ChannelProp" class="ChannelProperty" version="1">
													<prop name="ChannelIdx">1</prop>
												</obj>
											</obj>
											<obj name="PropertyObject" class="QuantSampleTypeProperty" version="4">
												<prop name="PropertyTypeName">Quantification Sample Type</prop>
												<prop name="Position">1</prop>
												<prop name="IsDefault">0</prop>
												<prop name="SampleType">qsUnknown</prop>
												<obj name="ChannelProp" class="ChannelProperty" version="1">
													<prop name="ChannelIdx">1</prop>
												</obj>
											</obj>
											<obj name="PropertyObject" class="ChannelGenotype" version="4">
												<prop name="PropertyTypeName">Scanning Genotype</prop>
												<prop name="Position">1</prop>
												<prop name="IsDefault">1</prop>
												<prop name="ReadOnly">1</prop>
												<obj name="ChannelProp" class="ChannelProperty" version="1">
													<prop name="ChannelIdx">1</prop>
												</obj>
											</obj>
											<obj name="PropertyObject" class="GroupChannelTypeProp" version="4">
												<prop name="PropertyTypeName">Scanning Sample Type</prop>
												<prop name="Position">1</prop>
												<prop name="IsDefault">0</prop>
												<prop name="GroupSampleType">mstUnknown</prop>
												<obj name="ChannelProp" class="ChannelProperty" version="1">
													<prop name="ChannelIdx">1</prop>
												</obj>
											</obj>
											<obj name="PropertyObject" class="TargetName" version="4">
												<prop name="PropertyTypeName">Target Name</prop>
												<prop name="Position">1</prop>
												<prop name="IsDefault">1</prop>
												<obj name="ChannelProp" class="ChannelProperty" version="1">
													<prop name="ChannelIdx">1</prop>
												</obj>
											</obj>
											<obj name="PropertyObject" class="RQTargetProperty" version="4">
												<prop name="PropertyTypeName">Target Type</prop>
												<prop name="Position">1</prop>
												<prop name="IsDefault">0</prop>
												<prop name="TargetType">dtNone</prop>
												<obj name="ChannelProp" class="ChannelProperty" version="1">
													<prop name="ChannelIdx">1</prop>
												</obj>
											</obj>
										</list>
									</obj>
									<obj name="item" class="PropertyList" version="1">
										<list name="emlist" count="12">
											<obj name="PropertyObject" class="RQSampleTargetProperty" version="4">
												<prop name="PropertyTypeName">Combined Sample and Target Type</prop>
												<prop name="Position">1</prop>
												<prop name="IsDefault">0</prop>
												<obj name="ChannelProp" class="ChannelProperty" version="1">
													<prop name="ChannelIdx">2</prop>
												</obj>
											</obj>
											<obj name="PropertyObject" class="QuantConcProperty" version="4">
												<prop name="PropertyTypeName">Concentration</prop>
												<prop name="Position">1</prop>
												<prop name="IsDefault">1</prop>
												<prop name="Concentration">0</prop>
												<obj name="ChannelProp" class="ChannelProperty" version="1">
													<prop name="ChannelIdx">2</prop>
												</obj>
												<prop name="ReadOnly">1</prop>
											</obj>
											<obj name="PropertyObject" class="QuantCpHighProp" version="4">
												<prop name="PropertyTypeName">Cp High</prop>
												<prop name="Position">1</prop>
												<prop name="IsDefault">1</prop>
												<prop name="CpRangeHigh">0</prop>
												<obj name="ChannelProp" class="ChannelProperty" version="1">
													<prop name="ChannelIdx">2</prop>
												</obj>
												<prop name="ReadOnly">1</prop>
											</obj>
											<obj name="PropertyObject" class="QuantCpLowProp" version="4">
												<prop name="PropertyTypeName">Cp Low</prop>
												<prop name="Position">1</prop>
												<prop name="IsDefault">1</prop>
												<prop name="CpRangeLow">0</prop>
												<obj name="ChannelProp" class="ChannelProperty" version="1">
													<prop name="ChannelIdx">2</prop>
												</obj>
												<prop name="ReadOnly">1</prop>
											</obj>
											<obj name="PropertyObject" class="RQEffProp" version="4">
												<prop name="PropertyTypeName">Efficiency</prop>
												<prop name="Position">1</prop>
												<prop name="IsDefault">1</prop>
												<prop name="Efficiency">2</prop>
												<obj name="ChannelProp" class="ChannelProperty" version="1">
													<prop name="ChannelIdx">2</prop>
												</obj>
											</obj>
											<obj name="PropertyObject" class="ChannelGenotype" version="4">
												<prop name="PropertyTypeName">Melt Geno Genotype</prop>
												<prop name="Position">1</prop>
												<prop name="IsDefault">1</prop>
												<prop name="ReadOnly">1</prop>
												<obj name="ChannelProp" class="ChannelProperty" version="1">
													<prop name="ChannelIdx">2</prop>
												</obj>
											</obj>
											<obj name="PropertyObject" class="GroupChannelTypeProp" version="4">
												<prop name="PropertyTypeName">Melt Geno Sample Type</prop>
												<prop name="Position">1</prop>
												<prop name="IsDefault">0</prop>
												<prop name="GroupSampleType">mstUnknown</prop>
												<obj name="ChannelProp" class="ChannelProperty" version="1">
													<prop name="ChannelIdx">2</prop>
												</obj>
											</obj>
											<obj name="PropertyObject" class="QuantSampleTypeProperty" version="4">
												<prop name="PropertyTypeName">Quantification Sample Type</prop>
												<prop name="Position">1</prop>
												<prop name="IsDefault">0</prop>
												<prop name="SampleType">qsUnknown</prop>
												<obj name="ChannelProp" class="ChannelProperty" version="1">
													<prop name="ChannelIdx">2</prop>
												</obj>
											</obj>
											<obj name="PropertyObject" class="ChannelGenotype" version="4">
												<prop name="PropertyTypeName">Scanning Genotype</prop>
												<prop name="Position">1</prop>
												<prop name="IsDefault">1</prop>
												<prop name="ReadOnly">1</prop>
												<obj name="ChannelProp" class="ChannelProperty" version="1">
													<prop name="ChannelIdx">2</prop>
												</obj>
											</obj>
											<obj name="PropertyObject" class="GroupChannelTypeProp" version="4">
												<prop name="PropertyTypeName">Scanning Sample Type</prop>
												<prop name="Position">1</prop>
												<prop name="IsDefault">0</prop>
												<prop name="GroupSampleType">mstUnknown</prop>
												<obj name="ChannelProp" class="ChannelProperty" version="1">
													<prop name="ChannelIdx">2</prop>
												</obj>
											</obj>
											<obj name="PropertyObject" class="TargetName" version="4">
												<prop name="PropertyTypeName">Target Name</prop>
												<prop name="Position">1</prop>
												<prop name="IsDefault">1</prop>
												<obj name="ChannelProp" class="ChannelProperty" version="1">
													<prop name="ChannelIdx">2</prop>
												</obj>
											</obj>
											<obj name="PropertyObject" class="RQTargetProperty" version="4">
												<prop name="PropertyTypeName">Target Type</prop>
												<prop name="Position">1</prop>
												<prop name="IsDefault">0</prop>
												<prop name="TargetType">dtNone</prop>
												<obj name="ChannelProp" class="ChannelProperty" version="1">
													<prop name="ChannelIdx">2</prop>
												</obj>
											</obj>
										</list>
									</obj>
									<obj name="item" class="PropertyList" version="1">
										<list name="emlist" count="12">
											<obj name="PropertyObject" class="RQSampleTargetProperty" version="4">
												<prop name="PropertyTypeName">Combined Sample and Target Type</prop>
												<prop name="Position">1</prop>
												<prop name="IsDefault">0</prop>
												<obj name="ChannelProp" class="ChannelProperty" version="1">
													<prop name="ChannelIdx">3</prop>
												</obj>
											</obj>
											<obj name="PropertyObject" class="QuantConcProperty" version="4">
												<prop name="PropertyTypeName">Concentration</prop>
												<prop name="Position">1</prop>
												<prop name="IsDefault">1</prop>
												<prop name="Concentration">0</prop>
												<obj name="ChannelProp" class="ChannelProperty" version="1">
													<prop name="ChannelIdx">3</prop>
												</obj>
												<prop name="ReadOnly">1</prop>
											</obj>
											<obj name="PropertyObject" class="QuantCpHighProp" version="4">
												<prop name="PropertyTypeName">Cp High</prop>
												<prop name="Position">1</prop>
												<prop name="IsDefault">1</prop>
												<prop name="CpRangeHigh">0</prop>
												<obj name="ChannelProp" class="ChannelProperty" version="1">
													<prop name="ChannelIdx">3</prop>
												</obj>
												<prop name="ReadOnly">1</prop>
											</obj>
											<obj name="PropertyObject" class="QuantCpLowProp" version="4">
												<prop name="PropertyTypeName">Cp Low</prop>
												<prop name="Position">1</prop>
												<prop name="IsDefault">1</prop>
												<prop name="CpRangeLow">0</prop>
												<obj name="ChannelProp" class="ChannelProperty" version="1">
													<prop name="ChannelIdx">3</prop>
												</obj>
												<prop name="ReadOnly">1</prop>
											</obj>
											<obj name="PropertyObject" class="RQEffProp" version="4">
												<prop name="PropertyTypeName">Efficiency</prop>
												<prop name="Position">1</prop>
												<prop name="IsDefault">1</prop>
												<prop name="Efficiency">2</prop>
												<obj name="ChannelProp" class="ChannelProperty" version="1">
													<prop name="ChannelIdx">3</prop>
												</obj>
											</obj>
											<obj name="PropertyObject" class="ChannelGenotype" version="4">
												<prop name="PropertyTypeName">Melt Geno Genotype</prop>
												<prop name="Position">1</prop>
												<prop name="IsDefault">1</prop>
												<prop name="ReadOnly">1</prop>
												<obj name="ChannelProp" class="ChannelProperty" version="1">
													<prop name="ChannelIdx">3</prop>
												</obj>
											</obj>
											<obj name="PropertyObject" class="GroupChannelTypeProp" version="4">
												<prop name="PropertyTypeName">Melt Geno Sample Type</prop>
												<prop name="Position">1</prop>
												<prop name="IsDefault">0</prop>
												<prop name="GroupSampleType">mstUnknown</prop>
												<obj name="ChannelProp" class="ChannelProperty" version="1">
													<prop name="ChannelIdx">3</prop>
												</obj>
											</obj>
											<obj name="PropertyObject" class="QuantSampleTypeProperty" version="4">
												<prop name="PropertyTypeName">Quantification Sample Type</prop>
												<prop name="Position">1</prop>
												<prop name="IsDefault">0</prop>
												<prop name="SampleType">qsUnknown</prop>
												<obj name="ChannelProp" class="ChannelProperty" version="1">
													<prop name="ChannelIdx">3</prop>
												</obj>
											</obj>
											<obj name="PropertyObject" class="ChannelGenotype" version="4">
												<prop name="PropertyTypeName">Scanning Genotype</prop>
												<prop name="Position">1</prop>
												<prop name="IsDefault">1</prop>
												<prop name="ReadOnly">1</prop>
												<obj name="ChannelProp" class="ChannelProperty" version="1">
													<prop name="ChannelIdx">3</prop>
												</obj>
											</obj>
											<obj name="PropertyObject" class="GroupChannelTypeProp" version="4">
												<prop name="PropertyTypeName">Scanning Sample Type</prop>
												<prop name="Position">1</prop>
												<prop name="IsDefault">0</prop>
												<prop name="GroupSampleType">mstUnknown</prop>
												<obj name="ChannelProp" class="ChannelProperty" version="1">
													<prop name="ChannelIdx">3</prop>
												</obj>
											</obj>
											<obj name="PropertyObject" class="TargetName" version="4">
												<prop name="PropertyTypeName">Target Name</prop>
												<prop name="Position">1</prop>
												<prop name="IsDefault">1</prop>
												<obj name="ChannelProp" class="ChannelProperty" version="1">
													<prop name="ChannelIdx">3</prop>
												</obj>
											</obj>
											<obj name="PropertyObject" class="RQTargetProperty" version="4">
												<prop name="PropertyTypeName">Target Type</prop>
												<prop name="Position">1</prop>
												<prop name="IsDefault">0</prop>
												<prop name="TargetType">dtNone</prop>
												<obj name="ChannelProp" class="ChannelProperty" version="1">
													<prop name="ChannelIdx">3</prop>
												</obj>
											</obj>
										</list>
									</obj>
								</list>
							</obj>
						</obj>
						<prop name="ChannelPropertyCount">4</prop>
						<prop name="ContainerPosition">1</prop>
						<prop name="HasSampleProperties">1</prop>
						<obj name="SampleProperties" class="PropertyList" version="1">
							<list name="emlist" count="14">
								<obj name="PropertyObject" class="SamplePrefColor" version="4">
									<prop name="PropertyTypeName">Color</prop>
									<prop name="Position">1</prop>
									<prop name="IsDefault">0</prop>
									<prop name="Color">clRed</prop>
								</obj>
								<obj name="PropertyObject" class="DominantChannelProp" version="4">
									<prop name="PropertyTypeName">Dominant Channel</prop>
									<prop name="Position">1</prop>
									<prop name="IsDefault">0</prop>
									<prop name="DominantChannel">0</prop>
								</obj>
								<obj name="PropertyObject" class="Genotype" version="4">
									<prop name="PropertyTypeName">EndPt Genotype</prop>
									<prop name="Position">1</prop>
									<prop name="IsDefault">1</prop>
									<prop name="ReadOnly">1</prop>
								</obj>
								<obj name="PropertyObject" class="GroupingSample" version="4">
									<prop name="PropertyTypeName">EndPt Sample Type</prop>
									<prop name="Position">1</prop>
									<prop name="IsDefault">0</prop>
									<prop name="GroupSampleType">mstUnknown</prop>
								</obj>
								<obj name="PropertyObject" class="SamplePrefLineStyle" version="4">
									<prop name="PropertyTypeName">Line Style</prop>
									<prop name="Position">1</prop>
									<prop name="IsDefault">0</prop>
									<prop name="LineStyle">psSolid</prop>
								</obj>
								<obj name="PropertyObject" class="GenSampleEditNotes" version="4">
									<prop name="PropertyTypeName">Notes</prop>
									<prop name="Position">1</prop>
									<prop name="IsDefault">1</prop>
								</obj>
								<obj name="PropertyObject" class="SamplePrefPointStyle" version="4">
									<prop name="PropertyTypeName">Point Style</prop>
									<prop name="Position">1</prop>
									<prop name="IsDefault">0</prop>
									<prop name="PointStyle">psNothing</prop>
								</obj>
								<obj name="PropertyObject" class="GenSampleEditPosition" version="4">
									<prop name="PropertyTypeName">Position</prop>
									<prop name="Position">1</prop>
									<prop name="IsDefault">1</prop>
								</obj>
								<obj name="PropertyObject" class="GenSampleEditReplicate" version="4">
									<prop name="PropertyTypeName">Replicate of</prop>
									<prop name="Position">1</prop>
									<prop name="IsDefault">1</prop>
									<prop name="ReplicateOf">-1</prop>
								</obj>
								<obj name="PropertyObject" class="HTCSampleID" version="4">
									<prop name="PropertyTypeName">Sample ID</prop>
									<prop name="Position">1</prop>
									<prop name="IsDefault">1</prop>
								</obj>
								<obj name="PropertyObject" class="GenSampleEditName" version="4">
									<prop name="PropertyTypeName">Sample Name</prop>
									<prop name="Position">1</prop>
									<prop name="IsDefault">1</prop>
									<prop name="name">Sample 2</prop>
								</obj>
								<obj name="PropertyObject" class="HTCSamplePrepNotes" version="4">
									<prop name="PropertyTypeName">Sample Prep Notes</prop>
									<prop name="Position">1</prop>
									<prop name="IsDefault">1</prop>
								</obj>
								<obj name="PropertyObject" class="GenSampleEditSubset" version="4">
									<prop name="PropertyTypeName">Subsets</prop>
									<prop name="Position">1</prop>
									<prop name="IsDefault">1</prop>
								</obj>
								<obj name="PropertyObject" class="SamplePrefWidth" version="5">
									<prop name="PropertyTypeName">Width</prop>
									<prop name="Position">1</prop>
									<prop name="IsDefault">1</prop>
									<prop name="Width">1</prop>
								</obj>
							</list>
						</obj>
					</obj>
					<obj name="item" class="SamplePropInfo" version="1">
						<obj name="ChannelProperties" class="ChanPropList" version="2">
							<obj name="ChannelProperties" class="EMList" version="1">
								<list name="emlist" count="4">
									<obj name="item" class="PropertyList" version="1">
										<list name="emlist" count="12">
											<obj name="PropertyObject" class="RQSampleTargetProperty" version="4">
												<prop name="PropertyTypeName">Combined Sample and Target Type</prop>
												<prop name="Position">2</prop>
												<prop name="IsDefault">0</prop>
												<obj name="ChannelProp" class="ChannelProperty" version="1">
													<prop name="ChannelIdx">0</prop>
												</obj>
											</obj>
											<obj name="PropertyObject" class="QuantConcProperty" version="4">
												<prop name="PropertyTypeName">Concentration</prop>
												<prop name="Position">2</prop>
												<prop name="IsDefault">1</prop>
												<prop name="Concentration">0</prop>
												<obj name="ChannelProp" class="ChannelProperty" version="1">
													<prop name="ChannelIdx">0</prop>
												</obj>
												<prop name="ReadOnly">1</prop>
											</obj>
											<obj name="PropertyObject" class="QuantCpHighProp" version="4">
												<prop name="PropertyTypeName">Cp High</prop>
												<prop name="Position">2</prop>
												<prop name="IsDefault">1</prop>
												<prop name="CpRangeHigh">0</prop>
												<obj name="ChannelProp" class="ChannelProperty" version="1">
													<prop name="ChannelIdx">0</prop>
												</obj>
												<prop name="ReadOnly">1</prop>
											</obj>
											<obj name="PropertyObject" class="QuantCpLowProp" version="4">
												<prop name="PropertyTypeName">Cp Low</prop>
												<prop name="Position">2</prop>
												<prop name="IsDefault">1</prop>
												<prop name="CpRangeLow">0</prop>
												<obj name="ChannelProp" class="ChannelProperty" version="1">
													<prop name="ChannelIdx">0</prop>
												</obj>
												<prop name="ReadOnly">1</prop>
											</obj>
											<obj name="PropertyObject" class="RQEffProp" version="4">
												<prop name="PropertyTypeName">Efficiency</prop>
												<prop name="Position">2</prop>
												<prop name="IsDefault">1</prop>
												<prop name="Efficiency">2</prop>
												<obj name="ChannelProp" class="ChannelProperty" version="1">
													<prop name="ChannelIdx">0</prop>
												</obj>
											</obj>
											<obj name="PropertyObject" class="ChannelGenotype" version="4">
												<prop name="PropertyTypeName">Melt Geno Genotype</prop>
												<prop name="Position">2</prop>
												<prop name="IsDefault">1</prop>
												<prop name="ReadOnly">1</prop>
												<obj name="ChannelProp" class="ChannelProperty" version="1">
													<prop name="ChannelIdx">0</prop>
												</obj>
											</obj>
											<obj name="PropertyObject" class="GroupChannelTypeProp" version="4">
												<prop name="PropertyTypeName">Melt Geno Sample Type</prop>
												<prop name="Position">2</prop>
												<prop name="IsDefault">0</prop>
												<prop name="GroupSampleType">mstUnknown</prop>
												<obj name="ChannelProp" class="ChannelProperty" version="1">
													<prop name="ChannelIdx">0</prop>
												</obj>
											</obj>
											<obj name="PropertyObject" class="QuantSampleTypeProperty" version="4">
												<prop name="PropertyTypeName">Quantification Sample Type</prop>
												<prop name="Position">2</prop>
												<prop name="IsDefault">0</prop>
												<prop name="SampleType">qsUnknown</prop>
												<obj name="ChannelProp" class="ChannelProperty" version="1">
													<prop name="ChannelIdx">0</prop>
												</obj>
											</obj>
											<obj name="PropertyObject" class="ChannelGenotype" version="4">
												<prop name="PropertyTypeName">Scanning Genotype</prop>
												<prop name="Position">2</prop>
												<prop name="IsDefault">1</prop>
												<prop name="ReadOnly">1</prop>
												<obj name="ChannelProp" class="ChannelProperty" version="1">
													<prop name="ChannelIdx">0</prop>
												</obj>
											</obj>
											<obj name="PropertyObject" class="GroupChannelTypeProp" version="4">
												<prop name="PropertyTypeName">Scanning Sample Type</prop>
												<prop name="Position">2</prop>
												<prop name="IsDefault">0</prop>
												<prop name="GroupSampleType">mstUnknown</prop>
												<obj name="ChannelProp" class="ChannelProperty" version="1">
													<prop name="ChannelIdx">0</prop>
												</obj>
											</obj>
											<obj name="PropertyObject" class="TargetName" version="4">
												<prop name="PropertyTypeName">Target Name</prop>
												<prop name="Position">2</prop>
												<prop name="IsDefault">1</prop>
												<obj name="ChannelProp" class="ChannelProperty" version="1">
													<prop name="ChannelIdx">0</prop>
												</obj>
											</obj>
											<obj name="PropertyObject" class="RQTargetProperty" version="4">
												<prop name="PropertyTypeName">Target Type</prop>
												<prop name="Position">2</prop>
												<prop name="IsDefault">0</prop>
												<prop name="TargetType">dtNone</prop>
												<obj name="ChannelProp" class="ChannelProperty" version="1">
													<prop name="ChannelIdx">0</prop>
												</obj>
											</obj>
										</list>
									</obj>
									<obj name="item" class="PropertyList" version="1">
										<list name="emlist" count="12">
											<obj name="PropertyObject" class="RQSampleTargetProperty" version="4">
												<prop name="PropertyTypeName">Combined Sample and Target Type</prop>
												<prop name="Position">2</prop>
												<prop name="IsDefault">0</prop>
												<obj name="ChannelProp" class="ChannelProperty" version="1">
													<prop name="ChannelIdx">1</prop>
												</obj>
											</obj>
											<obj name="PropertyObject" class="QuantConcProperty" version="4">
												<prop name="PropertyTypeName">Concentration</prop>
												<prop name="Position">2</prop>
												<prop name="IsDefault">1</prop>
												<prop name="Concentration">0</prop>
												<obj name="ChannelProp" class="ChannelProperty" version="1">
													<prop name="ChannelIdx">1</prop>
												</obj>
												<prop name="ReadOnly">1</prop>
											</obj>
											<obj name="PropertyObject" class="QuantCpHighProp" version="4">
												<prop name="PropertyTypeName">Cp High</prop>
												<prop name="Position">2</prop>
												<prop name="IsDefault">1</prop>
												<prop name="CpRangeHigh">0</prop>
												<obj name="ChannelProp" class="ChannelProperty" version="1">
													<prop name="ChannelIdx">1</prop>
												</obj>
												<prop name="ReadOnly">1</prop>
											</obj>
											<obj name="PropertyObject" class="QuantCpLowProp" version="4">
												<prop name="PropertyTypeName">Cp Low</prop>
												<prop name="Position">2</prop>
												<prop name="IsDefault">1</prop>
												<prop name="CpRangeLow">0</prop>
												<obj name="ChannelProp" class="ChannelProperty" version="1">
													<prop name="ChannelIdx">1</prop>
												</obj>
												<prop name="ReadOnly">1</prop>
											</obj>
											<obj name="PropertyObject" class="RQEffProp" version="4">
												<prop name="PropertyTypeName">Efficiency</prop>
												<prop name="Position">2</prop>
												<prop name="IsDefault">1</prop>
												<prop name="Efficiency">2</prop>
												<obj name="ChannelProp" class="ChannelProperty" version="1">
													<prop name="ChannelIdx">1</prop>
												</obj>
											</obj>
											<obj name="PropertyObject" class="ChannelGenotype" version="4">
												<prop name="PropertyTypeName">Melt Geno Genotype</prop>
												<prop name="Position">2</prop>
												<prop name="IsDefault">1</prop>
												<prop name="ReadOnly">1</prop>
												<obj name="ChannelProp" class="ChannelProperty" version="1">
													<prop name="ChannelIdx">1</prop>
												</obj>
											</obj>
											<obj name="PropertyObject" class="GroupChannelTypeProp" version="4">
												<prop name="PropertyTypeName">Melt Geno Sample Type</prop>
												<prop name="Position">2</prop>
												<prop name="IsDefault">0</prop>
												<prop name="GroupSampleType">mstUnknown</prop>
												<obj name="ChannelProp" class="ChannelProperty" version="1">
													<prop name="ChannelIdx">1</prop>
												</obj>
											</obj>
											<obj name="PropertyObject" class="QuantSampleTypeProperty" version="4">
												<prop name="PropertyTypeName">Quantification Sample Type</prop>
												<prop name="Position">2</prop>
												<prop name="IsDefault">0</prop>
												<prop name="SampleType">qsUnknown</prop>
												<obj name="ChannelProp" class="ChannelProperty" version="1">
													<prop name="ChannelIdx">1</prop>
												</obj>
											</obj>
											<obj name="PropertyObject" class="ChannelGenotype" version="4">
												<prop name="PropertyTypeName">Scanning Genotype</prop>
												<prop name="Position">2</prop>
												<prop name="IsDefault">1</prop>
												<prop name="ReadOnly">1</prop>
												<obj name="ChannelProp" class="ChannelProperty" version="1">
													<prop name="ChannelIdx">1</prop>
												</obj>
											</obj>
											<obj name="PropertyObject" class="GroupChannelTypeProp" version="4">
												<prop name="PropertyTypeName">Scanning Sample Type</prop>
												<prop name="Position">2</prop>
												<prop name="IsDefault">0</prop>
												<prop name="GroupSampleType">mstUnknown</prop>
												<obj name="ChannelProp" class="ChannelProperty" version="1">
													<prop name="ChannelIdx">1</prop>
												</obj>
											</obj>
											<obj name="PropertyObject" class="TargetName" version="4">
												<prop name="PropertyTypeName">Target Name</prop>
												<prop name="Position">2</prop>
												<prop name="IsDefault">1</prop>
												<obj name="ChannelProp" class="ChannelProperty" version="1">
													<prop name="ChannelIdx">1</prop>
												</obj>
											</obj>
											<obj name="PropertyObject" class="RQTargetProperty" version="4">
												<prop name="PropertyTypeName">Target Type</prop>
												<prop name="Position">2</prop>
												<prop name="IsDefault">0</prop>
												<prop name="TargetType">dtNone</prop>
												<obj name="ChannelProp" class="ChannelProperty" version="1">
													<prop name="ChannelIdx">1</prop>
												</obj>
											</obj>
										</list>
									</obj>
									<obj name="item" class="PropertyList" version="1">
										<list name="emlist" count="12">
											<obj name="PropertyObject" class="RQSampleTargetProperty" version="4">
												<prop name="PropertyTypeName">Combined Sample and Target Type</prop>
												<prop name="Position">2</prop>
												<prop name="IsDefault">0</prop>
												<obj name="ChannelProp" class="ChannelProperty" version="1">
													<prop name="ChannelIdx">2</prop>
												</obj>
											</obj>
											<obj name="PropertyObject" class="QuantConcProperty" version="4">
												<prop name="PropertyTypeName">Concentration</prop>
												<prop name="Position">2</prop>
												<prop name="IsDefault">1</prop>
												<prop name="Concentration">0</prop>
												<obj name="ChannelProp" class="ChannelProperty" version="1">
													<prop name="ChannelIdx">2</prop>
												</obj>
												<prop name="ReadOnly">1</prop>
											</obj>
											<obj name="PropertyObject" class="QuantCpHighProp" version="4">
												<prop name="PropertyTypeName">Cp High</prop>
												<prop name="Position">2</prop>
												<prop name="IsDefault">1</prop>
												<prop name="CpRangeHigh">0</prop>
												<obj name="ChannelProp" class="ChannelProperty" version="1">
													<prop name="ChannelIdx">2</prop>
												</obj>
												<prop name="ReadOnly">1</prop>
											</obj>
											<obj name="PropertyObject" class="QuantCpLowProp" version="4">
												<prop name="PropertyTypeName">Cp Low</prop>
												<prop name="Position">2</prop>
												<prop name="IsDefault">1</prop>
												<prop name="CpRangeLow">0</prop>
												<obj name="ChannelProp" class="ChannelProperty" version="1">
													<prop name="ChannelIdx">2</prop>
												</obj>
												<prop name="ReadOnly">1</prop>
											</obj>
											<obj name="PropertyObject" class="RQEffProp" version="4">
												<prop name="PropertyTypeName">Efficiency</prop>
												<prop name="Position">2</prop>
												<prop name="IsDefault">1</prop>
												<prop name="Efficiency">2</prop>
												<obj name="ChannelProp" class="ChannelProperty" version="1">
													<prop name="ChannelIdx">2</prop>
												</obj>
											</obj>
											<obj name="PropertyObject" class="ChannelGenotype" version="4">
												<prop name="PropertyTypeName">Melt Geno Genotype</prop>
												<prop name="Position">2</prop>
												<prop name="IsDefault">1</prop>
												<prop name="ReadOnly">1</prop>
												<obj name="ChannelProp" class="ChannelProperty" version="1">
													<prop name="ChannelIdx">2</prop>
												</obj>
											</obj>
											<obj name="PropertyObject" class="GroupChannelTypeProp" version="4">
												<prop name="PropertyTypeName">Melt Geno Sample Type</prop>
												<prop name="Position">2</prop>
												<prop name="IsDefault">0</prop>
												<prop name="GroupSampleType">mstUnknown</prop>
												<obj name="ChannelProp" class="ChannelProperty" version="1">
													<prop name="ChannelIdx">2</prop>
												</obj>
											</obj>
											<obj name="PropertyObject" class="QuantSampleTypeProperty" version="4">
												<prop name="PropertyTypeName">Quantification Sample Type</prop>
												<prop name="Position">2</prop>
												<prop name="IsDefault">0</prop>
												<prop name="SampleType">qsUnknown</prop>
												<obj name="ChannelProp" class="ChannelProperty" version="1">
													<prop name="ChannelIdx">2</prop>
												</obj>
											</obj>
											<obj name="PropertyObject" class="ChannelGenotype" version="4">
												<prop name="PropertyTypeName">Scanning Genotype</prop>
												<prop name="Position">2</prop>
												<prop name="IsDefault">1</prop>
												<prop name="ReadOnly">1</prop>
												<obj name="ChannelProp" class="ChannelProperty" version="1">
													<prop name="ChannelIdx">2</prop>
												</obj>
											</obj>
											<obj name="PropertyObject" class="GroupChannelTypeProp" version="4">
												<prop name="PropertyTypeName">Scanning Sample Type</prop>
												<prop name="Position">2</prop>
												<prop name="IsDefault">0</prop>
												<prop name="GroupSampleType">mstUnknown</prop>
												<obj name="ChannelProp" class="ChannelProperty" version="1">
													<prop name="ChannelIdx">2</prop>
												</obj>
											</obj>
											<obj name="PropertyObject" class="TargetName" version="4">
												<prop name="PropertyTypeName">Target Name</prop>
												<prop name="Position">2</prop>
												<prop name="IsDefault">1</prop>
												<obj name="ChannelProp" class="ChannelProperty" version="1">
													<prop name="ChannelIdx">2</prop>
												</obj>
											</obj>
											<obj name="PropertyObject" class="RQTargetProperty" version="4">
												<prop name="PropertyTypeName">Target Type</prop>
												<prop name="Position">2</prop>
												<prop name="IsDefault">0</prop>
												<prop name="TargetType">dtNone</prop>
												<obj name="ChannelProp" class="ChannelProperty" version="1">
													<prop name="ChannelIdx">2</prop>
												</obj>
											</obj>
										</list>
									</obj>
									<obj name="item" class="PropertyList" version="1">
										<list name="emlist" count="12">
											<obj name="PropertyObject" class="RQSampleTargetProperty" version="4">
												<prop name="PropertyTypeName">Combined Sample and Target Type</prop>
												<prop name="Position">2</prop>
												<prop name="IsDefault">0</prop>
												<obj name="ChannelProp" class="ChannelProperty" version="1">
													<prop name="ChannelIdx">3</prop>
												</obj>
											</obj>
											<obj name="PropertyObject" class="QuantConcProperty" version="4">
												<prop name="PropertyTypeName">Concentration</prop>
												<prop name="Position">2</prop>
												<prop name="IsDefault">1</prop>
												<prop name="Concentration">0</prop>
												<obj name="ChannelProp" class="ChannelProperty" version="1">
													<prop name="ChannelIdx">3</prop>
												</obj>
												<prop name="ReadOnly">1</prop>
											</obj>
											<obj name="PropertyObject" class="QuantCpHighProp" version="4">
												<prop name="PropertyTypeName">Cp High</prop>
												<prop name="Position">2</prop>
												<prop name="IsDefault">1</prop>
												<prop name="CpRangeHigh">0</prop>
												<obj name="ChannelProp" class="ChannelProperty" version="1">
													<prop name="ChannelIdx">3</prop>
												</obj>
												<prop name="ReadOnly">1</prop>
											</obj>
											<obj name="PropertyObject" class="QuantCpLowProp" version="4">
												<prop name="PropertyTypeName">Cp Low</prop>
												<prop name="Position">2</prop>
												<prop name="IsDefault">1</prop>
												<prop name="CpRangeLow">0</prop>
												<obj name="ChannelProp" class="ChannelProperty" version="1">
													<prop name="ChannelIdx">3</prop>
												</obj>
												<prop name="ReadOnly">1</prop>
											</obj>
											<obj name="PropertyObject" class="RQEffProp" version="4">
												<prop name="PropertyTypeName">Efficiency</prop>
												<prop name="Position">2</prop>
												<prop name="IsDefault">1</prop>
												<prop name="Efficiency">2</prop>
												<obj name="ChannelProp" class="ChannelProperty" version="1">
													<prop name="ChannelIdx">3</prop>
												</obj>
											</obj>
											<obj name="PropertyObject" class="ChannelGenotype" version="4">
												<prop name="PropertyTypeName">Melt Geno Genotype</prop>
												<prop name="Position">2</prop>
												<prop name="IsDefault">1</prop>
												<prop name="ReadOnly">1</prop>
												<obj name="ChannelProp" class="ChannelProperty" version="1">
													<prop name="ChannelIdx">3</prop>
												</obj>
											</obj>
											<obj name="PropertyObject" class="GroupChannelTypeProp" version="4">
												<prop name="PropertyTypeName">Melt Geno Sample Type</prop>
												<prop name="Position">2</prop>
												<prop name="IsDefault">0</prop>
												<prop name="GroupSampleType">mstUnknown</prop>
												<obj name="ChannelProp" class="ChannelProperty" version="1">
													<prop name="ChannelIdx">3</prop>
												</obj>
											</obj>
											<obj name="PropertyObject" class="QuantSampleTypeProperty" version="4">
												<prop name="PropertyTypeName">Quantification Sample Type</prop>
												<prop name="Position">2</prop>
												<prop name="IsDefault">0</prop>
												<prop name="SampleType">qsUnknown</prop>
												<obj name="ChannelProp" class="ChannelProperty" version="1">
													<prop name="ChannelIdx">3</prop>
												</obj>
											</obj>
											<obj name="PropertyObject" class="ChannelGenotype" version="4">
												<prop name="PropertyTypeName">Scanning Genotype</prop>
												<prop name="Position">2</prop>
												<prop name="IsDefault">1</prop>
												<prop name="ReadOnly">1</prop>
												<obj name="ChannelProp" class="ChannelProperty" version="1">
													<prop name="ChannelIdx">3</prop>
												</obj>
											</obj>
											<obj name="PropertyObject" class="GroupChannelTypeProp" version="4">
												<prop name="PropertyTypeName">Scanning Sample Type</prop>
												<prop name="Position">2</prop>
												<prop name="IsDefault">0</prop>
												<prop name="GroupSampleType">mstUnknown</prop>
												<obj name="ChannelProp" class="ChannelProperty" version="1">
													<prop name="ChannelIdx">3</prop>
												</obj>
											</obj>
											<obj name="PropertyObject" class="TargetName" version="4">
												<prop name="PropertyTypeName">Target Name</prop>
												<prop name="Position">2</prop>
												<prop name="IsDefault">1</prop>
												<obj name="ChannelProp" class="ChannelProperty" version="1">
													<prop name="ChannelIdx">3</prop>
												</obj>
											</obj>
											<obj name="PropertyObject" class="RQTargetProperty" version="4">
												<prop name="PropertyTypeName">Target Type</prop>
												<prop name="Position">2</prop>
												<prop name="IsDefault">0</prop>
												<prop name="TargetType">dtNone</prop>
												<obj name="ChannelProp" class="ChannelProperty" version="1">
													<prop name="ChannelIdx">3</prop>
												</obj>
											</obj>
										</list>
									</obj>
								</list>
							</obj>
						</obj>
						<prop name="ChannelPropertyCount">4</prop>
						<prop name="ContainerPosition">2</prop>
						<prop name="HasSampleProperties">1</prop>
						<obj name="SampleProperties" class="PropertyList" version="1">
							<list name="emlist" count="14">
								<obj name="PropertyObject" class="SamplePrefColor" version="4">
									<prop name="PropertyTypeName">Color</prop>
									<prop name="Position">2</prop>
									<prop name="IsDefault">0</prop>
									<prop name="Color">$0030D700</prop>
								</obj>
								<obj name="PropertyObject" class="DominantChannelProp" version="4">
									<prop name="PropertyTypeName">Dominant Channel</prop>
									<prop name="Position">2</prop>
									<prop name="IsDefault">0</prop>
									<prop name="DominantChannel">0</prop>
								</obj>
								<obj name="PropertyObject" class="Genotype" version="4">
									<prop name="PropertyTypeName">EndPt Genotype</prop>
									<prop name="Position">2</prop>
									<prop name="IsDefault">1</prop>
									<prop name="ReadOnly">1</prop>
								</obj>
								<obj name="PropertyObject" class="GroupingSample" version="4">
									<prop name="PropertyTypeName">EndPt Sample Type</prop>
									<prop name="Position">2</prop>
									<prop name="IsDefault">0</prop>
									<prop name="GroupSampleType">mstUnknown</prop>
								</obj>
								<obj name="PropertyObject" class="SamplePrefLineStyle" version="4">
									<prop name="PropertyTypeName">Line Style</prop>
									<prop name="Position">2</prop>
									<prop name="IsDefault">0</prop>
									<prop name="LineStyle">psSolid</prop>
								</obj>
								<obj name="PropertyObject" class="GenSampleEditNotes" version="4">
									<prop name="PropertyTypeName">Notes</prop>
									<prop name="Position">2</prop>
									<prop name="IsDefault">1</prop>
								</obj>
								<obj name="PropertyObject" class="SamplePrefPointStyle" version="4">
									<prop name="PropertyTypeName">Point Style</prop>
									<prop name="Position">2</prop>
									<prop name="IsDefault">0</prop>
									<prop name="PointStyle">psNothing</prop>
								</obj>
								<obj name="PropertyObject" class="GenSampleEditPosition" version="4">
									<prop name="PropertyTypeName">Position</prop>
									<prop name="Position">2</prop>
									<prop name="IsDefault">1</prop>
								</obj>
								<obj name="PropertyObject" class="GenSampleEditReplicate" version="4">
									<prop name="PropertyTypeName">Replicate of</prop>
									<prop name="Position">2</prop>
									<prop name="IsDefault">1</prop>
									<prop name="ReplicateOf">-1</prop>
								</obj>
								<obj name="PropertyObject" class="HTCSampleID" version="4">
									<prop name="PropertyTypeName">Sample ID</prop>
									<prop name="Position">2</prop>
									<prop name="IsDefault">1</prop>
								</obj>
								<obj name="PropertyObject" class="GenSampleEditName" version="4">
									<prop name="PropertyTypeName">Sample Name</prop>
									<prop name="Position">2</prop>
									<prop name="IsDefault">1</prop>
									<prop name="name">Sample 3</prop>
								</obj>
								<obj name="PropertyObject" class="HTCSamplePrepNotes" version="4">
									<prop name="PropertyTypeName">Sample Prep Notes</prop>
									<prop name="Position">2</prop>
									<prop name="IsDefault">1</prop>
								</obj>
								<obj name="PropertyObject" class="GenSampleEditSubset" version="4">
									<prop name="PropertyTypeName">Subsets</prop>
									<prop name="Position">2</prop>
									<prop name="IsDefault">1</prop>
								</obj>
								<obj name="PropertyObject" class="SamplePrefWidth" version="5">
									<prop name="PropertyTypeName">Width</prop>
									<prop name="Position">2</prop>
									<prop name="IsDefault">1</prop>
									<prop name="Width">1</prop>
								</obj>
							</list>
						</obj>
					</obj>
					<obj name="item" class="SamplePropInfo" version="1">
						<obj name="ChannelProperties" class="ChanPropList" version="2">
							<obj name="ChannelProperties" class="EMList" version="1">
								<list name="emlist" count="4">
									<obj name="item" class="PropertyList" version="1">
										<list name="emlist" count="12">
											<obj name="PropertyObject" class="RQSampleTargetProperty" version="4">
												<prop name="PropertyTypeName">Combined Sample and Target Type</prop>
												<prop name="Position">3</prop>
												<prop name="IsDefault">0</prop>
												<obj name="ChannelProp" class="ChannelProperty" version="1">
													<prop name="ChannelIdx">0</prop>
												</obj>
											</obj>
											<obj name="PropertyObject" class="QuantConcProperty" version="4">
												<prop name="PropertyTypeName">Concentration</prop>
												<prop name="Position">3</prop>
												<prop name="IsDefault">1</prop>
												<prop name="Concentration">0</prop>
												<obj name="ChannelProp" class="ChannelProperty" version="1">
													<prop name="ChannelIdx">0</prop>
												</obj>
												<prop name="ReadOnly">1</prop>
											</obj>
											<obj name="PropertyObject" class="QuantCpHighProp" version="4">
												<prop name="PropertyTypeName">Cp High</prop>
												<prop name="Position">3</prop>
												<prop name="IsDefault">1</prop>
												<prop name="CpRangeHigh">0</prop>
												<obj name="ChannelProp" class="ChannelProperty" version="1">
													<prop name="ChannelIdx">0</prop>
												</obj>
												<prop name="ReadOnly">1</prop>
											</obj>
											<obj name="PropertyObject" class="QuantCpLowProp" version="4">
												<prop name="PropertyTypeName">Cp Low</prop>
												<prop name="Position">3</prop>
												<prop name="IsDefault">1</prop>
												<prop name="CpRangeLow">0</prop>
												<obj name="ChannelProp" class="ChannelProperty" version="1">
													<prop name="ChannelIdx">0</prop>
												</obj>
												<prop name="ReadOnly">1</prop>
											</obj>
											<obj name="PropertyObject" class="RQEffProp" version="4">
												<prop name="PropertyTypeName">Efficiency</prop>
												<prop name="Position">3</prop>
												<prop name="IsDefault">1</prop>
												<prop name="Efficiency">2</prop>
												<obj name="ChannelProp" class="ChannelProperty" version="1">
													<prop name="ChannelIdx">0</prop>
												</obj>
											</obj>
											<obj name="PropertyObject" class="ChannelGenotype" version="4">
												<prop name="PropertyTypeName">Melt Geno Genotype</prop>
												<prop name="Position">3</prop>
												<prop name="IsDefault">1</prop>
												<prop name="ReadOnly">1</prop>
												<obj name="ChannelProp" class="ChannelProperty" version="1">
													<prop name="ChannelIdx">0</prop>
												</obj>
											</obj>
											<obj name="PropertyObject" class="GroupChannelTypeProp" version="4">
												<prop name="PropertyTypeName">Melt Geno Sample Type</prop>
												<prop name="Position">3</prop>
												<prop name="IsDefault">0</prop>
												<prop name="GroupSampleType">mstUnknown</prop>
												<obj name="ChannelProp" class="ChannelProperty" version="1">
													<prop name="ChannelIdx">0</prop>
												</obj>
											</obj>
											<obj name="PropertyObject" class="QuantSampleTypeProperty" version="4">
												<prop name="PropertyTypeName">Quantification Sample Type</prop>
												<prop name="Position">3</prop>
												<prop name="IsDefault">0</prop>
												<prop name="SampleType">qsUnknown</prop>
												<obj name="ChannelProp" class="ChannelProperty" version="1">
													<prop name="ChannelIdx">0</prop>
												</obj>
											</obj>
											<obj name="PropertyObject" class="ChannelGenotype" version="4">
												<prop name="PropertyTypeName">Scanning Genotype</prop>
												<prop name="Position">3</prop>
												<prop name="IsDefault">1</prop>
												<prop name="ReadOnly">1</prop>
												<obj name="ChannelProp" class="ChannelProperty" version="1">
													<prop name="ChannelIdx">0</prop>
												</obj>
											</obj>
											<obj name="PropertyObject" class="GroupChannelTypeProp" version="4">
												<prop name="PropertyTypeName">Scanning Sample Type</prop>
												<prop name="Position">3</prop>
												<prop name="IsDefault">0</prop>
												<prop name="GroupSampleType">mstUnknown</prop>
												<obj name="ChannelProp" class="ChannelProperty" version="1">
													<prop name="ChannelIdx">0</prop>
												</obj>
											</obj>
											<obj name="PropertyObject" class="TargetName" version="4">
												<prop name="PropertyTypeName">Target Name</prop>
												<prop name="Position">3</prop>
												<prop name="IsDefault">1</prop>
												<obj name="ChannelProp" class="ChannelProperty" version="1">
													<prop name="ChannelIdx">0</prop>
												</obj>
											</obj>
											<obj name="PropertyObject" class="RQTargetProperty" version="4">
												<prop name="PropertyTypeName">Target Type</prop>
												<prop name="Position">3</prop>
												<prop name="IsDefault">0</prop>
												<prop name="TargetType">dtNone</prop>
												<obj name="ChannelProp" class="ChannelProperty" version="1">
													<prop name="ChannelIdx">0</prop>
												</obj>
											</obj>
										</list>
									</obj>
									<obj name="item" class="PropertyList" version="1">
										<list name="emlist" count="12">
											<obj name="PropertyObject" class="RQSampleTargetProperty" version="4">
												<prop name="PropertyTypeName">Combined Sample and Target Type</prop>
												<prop name="Position">3</prop>
												<prop name="IsDefault">0</prop>
												<obj name="ChannelProp" class="ChannelProperty" version="1">
													<prop name="ChannelIdx">1</prop>
												</obj>
											</obj>
											<obj name="PropertyObject" class="QuantConcProperty" version="4">
												<prop name="PropertyTypeName">Concentration</prop>
												<prop name="Position">3</prop>
												<prop name="IsDefault">1</prop>
												<prop name="Concentration">0</prop>
												<obj name="ChannelProp" class="ChannelProperty" version="1">
													<prop name="ChannelIdx">1</prop>
												</obj>
												<prop name="ReadOnly">1</prop>
											</obj>
											<obj name="PropertyObject" class="QuantCpHighProp" version="4">
												<prop name="PropertyTypeName">Cp High</prop>
												<prop name="Position">3</prop>
												<prop name="IsDefault">1</prop>
												<prop name="CpRangeHigh">0</prop>
												<obj name="ChannelProp" class="ChannelProperty" version="1">
													<prop name="ChannelIdx">1</prop>
												</obj>
												<prop name="ReadOnly">1</prop>
											</obj>
											<obj name="PropertyObject" class="QuantCpLowProp" version="4">
												<prop name="PropertyTypeName">Cp Low</prop>
												<prop name="Position">3</prop>
												<prop name="IsDefault">1</prop>
												<prop name="CpRangeLow">0</prop>
												<obj name="ChannelProp" class="ChannelProperty" version="1">
													<prop name="ChannelIdx">1</prop>
												</obj>
												<prop name="ReadOnly">1</prop>
											</obj>
											<obj name="PropertyObject" class="RQEffProp" version="4">
												<prop name="PropertyTypeName">Efficiency</prop>
												<prop name="Position">3</prop>
												<prop name="IsDefault">1</prop>
												<prop name="Efficiency">2</prop>
												<obj name="ChannelProp" class="ChannelProperty" version="1">
													<prop name="ChannelIdx">1</prop>
												</obj>
											</obj>
											<obj name="PropertyObject" class="ChannelGenotype" version="4">
												<prop name="PropertyTypeName">Melt Geno Genotype</prop>
												<prop name="Position">3</prop>
												<prop name="IsDefault">1</prop>
												<prop name="ReadOnly">1</prop>
												<obj name="ChannelProp" class="ChannelProperty" version="1">
													<prop name="ChannelIdx">1</prop>
												</obj>
											</obj>
											<obj name="PropertyObject" class="GroupChannelTypeProp" version="4">
												<prop name="PropertyTypeName">Melt Geno Sample Type</prop>
												<prop name="Position">3</prop>
												<prop name="IsDefault">0</prop>
												<prop name="GroupSampleType">mstUnknown</prop>
												<obj name="ChannelProp" class="ChannelProperty" version="1">
													<prop name="ChannelIdx">1</prop>
												</obj>
											</obj>
											<obj name="PropertyObject" class="QuantSampleTypeProperty" version="4">
												<prop name="PropertyTypeName">Quantification Sample Type</prop>
												<prop name="Position">3</prop>
												<prop name="IsDefault">0</prop>
												<prop name="SampleType">qsUnknown</prop>
												<obj name="ChannelProp" class="ChannelProperty" version="1">
													<prop name="ChannelIdx">1</prop>
												</obj>
											</obj>
											<obj name="PropertyObject" class="ChannelGenotype" version="4">
												<prop name="PropertyTypeName">Scanning Genotype</prop>
												<prop name="Position">3</prop>
												<prop name="IsDefault">1</prop>
												<prop name="ReadOnly">1</prop>
												<obj name="ChannelProp" class="ChannelProperty" version="1">
													<prop name="ChannelIdx">1</prop>
												</obj>
											</obj>
											<obj name="PropertyObject" class="GroupChannelTypeProp" version="4">
												<prop name="PropertyTypeName">Scanning Sample Type</prop>
												<prop name="Position">3</prop>
												<prop name="IsDefault">0</prop>
												<prop name="GroupSampleType">mstUnknown</prop>
												<obj name="ChannelProp" class="ChannelProperty" version="1">
													<prop name="ChannelIdx">1</prop>
												</obj>
											</obj>
											<obj name="PropertyObject" class="TargetName" version="4">
												<prop name="PropertyTypeName">Target Name</prop>
												<prop name="Position">3</prop>
												<prop name="IsDefault">1</prop>
												<obj name="ChannelProp" class="ChannelProperty" version="1">
													<prop name="ChannelIdx">1</prop>
												</obj>
											</obj>
											<obj name="PropertyObject" class="RQTargetProperty" version="4">
												<prop name="PropertyTypeName">Target Type</prop>
												<prop name="Position">3</prop>
												<prop name="IsDefault">0</prop>
												<prop name="TargetType">dtNone</prop>
												<obj name="ChannelProp" class="ChannelProperty" version="1">
													<prop name="ChannelIdx">1</prop>
												</obj>
											</obj>
										</list>
									</obj>
									<obj name="item" class="PropertyList" version="1">
										<list name="emlist" count="12">
											<obj name="PropertyObject" class="RQSampleTargetProperty" version="4">
												<prop name="PropertyTypeName">Combined Sample and Target Type</prop>
												<prop name="Position">3</prop>
												<prop name="IsDefault">0</prop>
												<obj name="ChannelProp" class="ChannelProperty" version="1">
													<prop name="ChannelIdx">2</prop>
												</obj>
											</obj>
											<obj name="PropertyObject" class="QuantConcProperty" version="4">
												<prop name="PropertyTypeName">Concentration</prop>
												<prop name="Position">3</prop>
												<prop name="IsDefault">1</prop>
												<prop name="Concentration">0</prop>
												<obj name="ChannelProp" class="ChannelProperty" version="1">
													<prop name="ChannelIdx">2</prop>
												</obj>
												<prop name="ReadOnly">1</prop>
											</obj>
											<obj name="PropertyObject" class="QuantCpHighProp" version="4">
												<prop name="PropertyTypeName">Cp High</prop>
												<prop name="Position">3</prop>
												<prop name="IsDefault">1</prop>
												<prop name="CpRangeHigh">0</prop>
												<obj name="ChannelProp" class="ChannelProperty" version="1">
													<prop name="ChannelIdx">2</prop>
												</obj>
												<prop name="ReadOnly">1</prop>
											</obj>
											<obj name="PropertyObject" class="QuantCpLowProp" version="4">
												<prop name="PropertyTypeName">Cp Low</prop>
												<prop name="Position">3</prop>
												<prop name="IsDefault">1</prop>
												<prop name="CpRangeLow">0</prop>
												<obj name="ChannelProp" class="ChannelProperty" version="1">
													<prop name="ChannelIdx">2</prop>
												</obj>
												<prop name="ReadOnly">1</prop>
											</obj>
											<obj name="PropertyObject" class="RQEffProp" version="4">
												<prop name="PropertyTypeName">Efficiency</prop>
												<prop name="Position">3</prop>
												<prop name="IsDefault">1</prop>
												<prop name="Efficiency">2</prop>
												<obj name="ChannelProp" class="ChannelProperty" version="1">
													<prop name="ChannelIdx">2</prop>
												</obj>
											</obj>
											<obj name="PropertyObject" class="ChannelGenotype" version="4">
												<prop name="PropertyTypeName">Melt Geno Genotype</prop>
												<prop name="Position">3</prop>
												<prop name="IsDefault">1</prop>
												<prop name="ReadOnly">1</prop>
												<obj name="ChannelProp" class="ChannelProperty" version="1">
													<prop name="ChannelIdx">2</prop>
												</obj>
											</obj>
											<obj name="PropertyObject" class="GroupChannelTypeProp" version="4">
												<prop name="PropertyTypeName">Melt Geno Sample Type</prop>
												<prop name="Position">3</prop>
												<prop name="IsDefault">0</prop>
												<prop name="GroupSampleType">mstUnknown</prop>
												<obj name="ChannelProp" class="ChannelProperty" version="1">
													<prop name="ChannelIdx">2</prop>
												</obj>
											</obj>
											<obj name="PropertyObject" class="QuantSampleTypeProperty" version="4">
												<prop name="PropertyTypeName">Quantification Sample Type</prop>
												<prop name="Position">3</prop>
												<prop name="IsDefault">0</prop>
												<prop name="SampleType">qsUnknown</prop>
												<obj name="ChannelProp" class="ChannelProperty" version="1">
													<prop name="ChannelIdx">2</prop>
												</obj>
											</obj>
											<obj name="PropertyObject" class="ChannelGenotype" version="4">
												<prop name="PropertyTypeName">Scanning Genotype</prop>
												<prop name="Position">3</prop>
												<prop name="IsDefault">1</prop>
												<prop name="ReadOnly">1</prop>
												<obj name="ChannelProp" class="ChannelProperty" version="1">
													<prop name="ChannelIdx">2</prop>
												</obj>
											</obj>
											<obj name="PropertyObject" class="GroupChannelTypeProp" version="4">
												<prop name="PropertyTypeName">Scanning Sample Type</prop>
												<prop name="Position">3</prop>
												<prop name="IsDefault">0</prop>
												<prop name="GroupSampleType">mstUnknown</prop>
												<obj name="ChannelProp" class="ChannelProperty" version="1">
													<prop name="ChannelIdx">2</prop>
												</obj>
											</obj>
											<obj name="PropertyObject" class="TargetName" version="4">
												<prop name="PropertyTypeName">Target Name</prop>
												<prop name="Position">3</prop>
												<prop name="IsDefault">1</prop>
												<obj name="ChannelProp" class="ChannelProperty" version="1">
													<prop name="ChannelIdx">2</prop>
												</obj>
											</obj>
											<obj name="PropertyObject" class="RQTargetProperty" version="4">
												<prop name="PropertyTypeName">Target Type</prop>
												<prop name="Position">3</prop>
												<prop name="IsDefault">0</prop>
												<prop name="TargetType">dtNone</prop>
												<obj name="ChannelProp" class="ChannelProperty" version="1">
													<prop name="ChannelIdx">2</prop>
												</obj>
											</obj>
										</list>
									</obj>
									<obj name="item" class="PropertyList" version="1">
										<list name="emlist" count="12">
											<obj name="PropertyObject" class="RQSampleTargetProperty" version="4">
												<prop name="PropertyTypeName">Combined Sample and Target Type</prop>
												<prop name="Position">3</prop>
												<prop name="IsDefault">0</prop>
												<obj name="ChannelProp" class="ChannelProperty" version="1">
													<prop name="ChannelIdx">3</prop>
												</obj>
											</obj>
											<obj name="PropertyObject" class="QuantConcProperty" version="4">
												<prop name="PropertyTypeName">Concentration</prop>
												<prop name="Position">3</prop>
												<prop name="IsDefault">1</prop>
												<prop name="Concentration">0</prop>
												<obj name="ChannelProp" class="ChannelProperty" version="1">
													<prop name="ChannelIdx">3</prop>
												</obj>
												<prop name="ReadOnly">1</prop>
											</obj>
											<obj name="PropertyObject" class="QuantCpHighProp" version="4">
												<prop name="PropertyTypeName">Cp High</prop>
												<prop name="Position">3</prop>
												<prop name="IsDefault">1</prop>
												<prop name="CpRangeHigh">0</prop>
												<obj name="ChannelProp" class="ChannelProperty" version="1">
													<prop name="ChannelIdx">3</prop>
												</obj>
												<prop name="ReadOnly">1</prop>
											</obj>
											<obj name="PropertyObject" class="QuantCpLowProp" version="4">
												<prop name="PropertyTypeName">Cp Low</prop>
												<prop name="Position">3</prop>
												<prop name="IsDefault">1</prop>
												<prop name="CpRangeLow">0</prop>
												<obj name="ChannelProp" class="ChannelProperty" version="1">
													<prop name="ChannelIdx">3</prop>
												</obj>
												<prop name="ReadOnly">1</prop>
											</obj>
											<obj name="PropertyObject" class="RQEffProp" version="4">
												<prop name="PropertyTypeName">Efficiency</prop>
												<prop name="Position">3</prop>
												<prop name="IsDefault">1</prop>
												<prop name="Efficiency">2</prop>
												<obj name="ChannelProp" class="ChannelProperty" version="1">
													<prop name="ChannelIdx">3</prop>
												</obj>
											</obj>
											<obj name="PropertyObject" class="ChannelGenotype" version="4">
												<prop name="PropertyTypeName">Melt Geno Genotype</prop>
												<prop name="Position">3</prop>
												<prop name="IsDefault">1</prop>
												<prop name="ReadOnly">1</prop>
												<obj name="ChannelProp" class="ChannelProperty" version="1">
													<prop name="ChannelIdx">3</prop>
												</obj>
											</obj>
											<obj name="PropertyObject" class="GroupChannelTypeProp" version="4">
												<prop name="PropertyTypeName">Melt Geno Sample Type</prop>
												<prop name="Position">3</prop>
												<prop name="IsDefault">0</prop>
												<prop name="GroupSampleType">mstUnknown</prop>
												<obj name="ChannelProp" class="ChannelProperty" version="1">
													<prop name="ChannelIdx">3</prop>
												</obj>
											</obj>
											<obj name="PropertyObject" class="QuantSampleTypeProperty" version="4">
												<prop name="PropertyTypeName">Quantification Sample Type</prop>
												<prop name="Position">3</prop>
												<prop name="IsDefault">0</prop>
												<prop name="SampleType">qsUnknown</prop>
												<obj name="ChannelProp" class="ChannelProperty" version="1">
													<prop name="ChannelIdx">3</prop>
												</obj>
											</obj>
											<obj name="PropertyObject" class="ChannelGenotype" version="4">
												<prop name="PropertyTypeName">Scanning Genotype</prop>
												<prop name="Position">3</prop>
												<prop name="IsDefault">1</prop>
												<prop name="ReadOnly">1</prop>
												<obj name="ChannelProp" class="ChannelProperty" version="1">
													<prop name="ChannelIdx">3</prop>
												</obj>
											</obj>
											<obj name="PropertyObject" class="GroupChannelTypeProp" version="4">
												<prop name="PropertyTypeName">Scanning Sample Type</prop>
												<prop name="Position">3</prop>
												<prop name="IsDefault">0</prop>
												<prop name="GroupSampleType">mstUnknown</prop>
												<obj name="ChannelProp" class="ChannelProperty" version="1">
													<prop name="ChannelIdx">3</prop>
												</obj>
											</obj>
											<obj name="PropertyObject" class="TargetName" version="4">
												<prop name="PropertyTypeName">Target Name</prop>
												<prop name="Position">3</prop>
												<prop name="IsDefault">1</prop>
												<obj name="ChannelProp" class="ChannelProperty" version="1">
													<prop name="ChannelIdx">3</prop>
												</obj>
											</obj>
											<obj name="PropertyObject" class="RQTargetProperty" version="4">
												<prop name="PropertyTypeName">Target Type</prop>
												<prop name="Position">3</prop>
												<prop name="IsDefault">0</prop>
												<prop name="TargetType">dtNone</prop>
												<obj name="ChannelProp" class="ChannelProperty" version="1">
													<prop name="ChannelIdx">3</prop>
												</obj>
											</obj>
										</list>
									</obj>
								</list>
							</obj>
						</obj>
						<prop name="ChannelPropertyCount">4</prop>
						<prop name="ContainerPosition">3</prop>
						<prop name="HasSampleProperties">1</prop>
						<obj name="SampleProperties" class="PropertyList" version="1">
							<list name="emlist" count="14">
								<obj name="PropertyObject" class="SamplePrefColor" version="4">
									<prop name="PropertyTypeName">Color</prop>
									<prop name="Position">3</prop>
									<prop name="IsDefault">0</prop>
									<prop name="Color">clFuchsia</prop>
								</obj>
								<obj name="PropertyObject" class="DominantChannelProp" version="4">
									<prop name="PropertyTypeName">Dominant Channel</prop>
									<prop name="Position">3</prop>
									<prop name="IsDefault">0</prop>
									<prop name="DominantChannel">0</prop>
								</obj>
								<obj name="PropertyObject" class="Genotype" version="4">
									<prop name="PropertyTypeName">EndPt Genotype</prop>
									<prop name="Position">3</prop>
									<prop name="IsDefault">1</prop>
									<prop name="ReadOnly">1</prop>
								</obj>
								<obj name="PropertyObject" class="GroupingSample" version="4">
									<prop name="PropertyTypeName">EndPt Sample Type</prop>
									<prop name="Position">3</prop>
									<prop name="IsDefault">0</prop>
									<prop name="GroupSampleType">mstUnknown</prop>
								</obj>
								<obj name="PropertyObject" class="SamplePrefLineStyle" version="4">
									<prop name="PropertyTypeName">Line Style</prop>
									<prop name="Position">3</prop>
									<prop name="IsDefault">0</prop>
									<prop name="LineStyle">psSolid</prop>
								</obj>
								<obj name="PropertyObject" class="GenSampleEditNotes" version="4">
									<prop name="PropertyTypeName">Notes</prop>
									<prop name="Position">3</prop>
									<prop name="IsDefault">1</prop>
								</obj>
								<obj name="PropertyObject" class="SamplePrefPointStyle" version="4">
									<prop name="PropertyTypeName">Point Style</prop>
									<prop name="Position">3</prop>
									<prop name="IsDefault">0</prop>
									<prop name="PointStyle">psNothing</prop>
								</obj>
								<obj name="PropertyObject" class="GenSampleEditPosition" version="4">
									<prop name="PropertyTypeName">Position</prop>
									<prop name="Position">3</prop>
									<prop name="IsDefault">1</prop>
								</obj>
								<obj name="PropertyObject" class="GenSampleEditReplicate" version="4">
									<prop name="PropertyTypeName">Replicate of</prop>
									<prop name="Position">3</prop>
									<prop name="IsDefault">1</prop>
									<prop name="ReplicateOf">-1</prop>
								</obj>
								<obj name="PropertyObject" class="HTCSampleID" version="4">
									<prop name="PropertyTypeName">Sample ID</prop>
									<prop name="Position">3</prop>
									<prop name="IsDefault">1</prop>
								</obj>
								<obj name="PropertyObject" class="GenSampleEditName" version="4">
									<prop name="PropertyTypeName">Sample Name</prop>
									<prop name="Position">3</prop>
									<prop name="IsDefault">1</prop>
									<prop name="name">Sample 4</prop>
								</obj>
								<obj name="PropertyObject" class="HTCSamplePrepNotes" version="4">
									<prop name="PropertyTypeName">Sample Prep Notes</prop>
									<prop name="Position">3</prop>
									<prop name="IsDefault">1</prop>
								</obj>
								<obj name="PropertyObject" class="GenSampleEditSubset" version="4">
									<prop name="PropertyTypeName">Subsets</prop>
									<prop name="Position">3</prop>
									<prop name="IsDefault">1</prop>
								</obj>
								<obj name="PropertyObject" class="SamplePrefWidth" version="5">
									<prop name="PropertyTypeName">Width</prop>
									<prop name="Position">3</prop>
									<prop name="IsDefault">1</prop>
									<prop name="Width">1</prop>
								</obj>
							</list>
						</obj>
					</obj>
					<obj name="item" class="SamplePropInfo" version="1">
						<obj name="ChannelProperties" class="ChanPropList" version="2">
							<obj name="ChannelProperties" class="EMList" version="1">
								<list name="emlist" count="4">
									<obj name="item" class="PropertyList" version="1">
										<list name="emlist" count="12">
											<obj name="PropertyObject" class="RQSampleTargetProperty" version="4">
												<prop name="PropertyTypeName">Combined Sample and Target Type</prop>
												<prop name="Position">4</prop>
												<prop name="IsDefault">0</prop>
												<obj name="ChannelProp" class="ChannelProperty" version="1">
													<prop name="ChannelIdx">0</prop>
												</obj>
											</obj>
											<obj name="PropertyObject" class="QuantConcProperty" version="4">
												<prop name="PropertyTypeName">Concentration</prop>
												<prop name="Position">4</prop>
												<prop name="IsDefault">1</prop>
												<prop name="Concentration">0</prop>
												<obj name="ChannelProp" class="ChannelProperty" version="1">
													<prop name="ChannelIdx">0</prop>
												</obj>
												<prop name="ReadOnly">1</prop>
											</obj>
											<obj name="PropertyObject" class="QuantCpHighProp" version="4">
												<prop name="PropertyTypeName">Cp High</prop>
												<prop name="Position">4</prop>
												<prop name="IsDefault">1</prop>
												<prop name="CpRangeHigh">0</prop>
												<obj name="ChannelProp" class="ChannelProperty" version="1">
													<prop name="ChannelIdx">0</prop>
												</obj>
												<prop name="ReadOnly">1</prop>
											</obj>
											<obj name="PropertyObject" class="QuantCpLowProp" version="4">
												<prop name="PropertyTypeName">Cp Low</prop>
												<prop name="Position">4</prop>
												<prop name="IsDefault">1</prop>
												<prop name="CpRangeLow">0</prop>
												<obj name="ChannelProp" class="ChannelProperty" version="1">
													<prop name="ChannelIdx">0</prop>
												</obj>
												<prop name="ReadOnly">1</prop>
											</obj>
											<obj name="PropertyObject" class="RQEffProp" version="4">
												<prop name="PropertyTypeName">Efficiency</prop>
												<prop name="Position">4</prop>
												<prop name="IsDefault">1</prop>
												<prop name="Efficiency">2</prop>
												<obj name="ChannelProp" class="ChannelProperty" version="1">
													<prop name="ChannelIdx">0</prop>
												</obj>
											</obj>
											<obj name="PropertyObject" class="ChannelGenotype" version="4">
												<prop name="PropertyTypeName">Melt Geno Genotype</prop>
												<prop name="Position">4</prop>
												<prop name="IsDefault">1</prop>
												<prop name="ReadOnly">1</prop>
												<obj name="ChannelProp" class="ChannelProperty" version="1">
													<prop name="ChannelIdx">0</prop>
												</obj>
											</obj>
											<obj name="PropertyObject" class="GroupChannelTypeProp" version="4">
												<prop name="PropertyTypeName">Melt Geno Sample Type</prop>
												<prop name="Position">4</prop>
												<prop name="IsDefault">0</prop>
												<prop name="GroupSampleType">mstUnknown</prop>
												<obj name="ChannelProp" class="ChannelProperty" version="1">
													<prop name="ChannelIdx">0</prop>
												</obj>
											</obj>
											<obj name="PropertyObject" class="QuantSampleTypeProperty" version="4">
												<prop name="PropertyTypeName">Quantification Sample Type</prop>
												<prop name="Position">4</prop>
												<prop name="IsDefault">0</prop>
												<prop name="SampleType">qsUnknown</prop>
												<obj name="ChannelProp" class="ChannelProperty" version="1">
													<prop name="ChannelIdx">0</prop>
												</obj>
											</obj>
											<obj name="PropertyObject" class="ChannelGenotype" version="4">
												<prop name="PropertyTypeName">Scanning Genotype</prop>
												<prop name="Position">4</prop>
												<prop name="IsDefault">1</prop>
												<prop name="ReadOnly">1</prop>
												<obj name="ChannelProp" class="ChannelProperty" version="1">
													<prop name="ChannelIdx">0</prop>
												</obj>
											</obj>
											<obj name="PropertyObject" class="GroupChannelTypeProp" version="4">
												<prop name="PropertyTypeName">Scanning Sample Type</prop>
												<prop name="Position">4</prop>
												<prop name="IsDefault">0</prop>
												<prop name="GroupSampleType">mstUnknown</prop>
												<obj name="ChannelProp" class="ChannelProperty" version="1">
													<prop name="ChannelIdx">0</prop>
												</obj>
											</obj>
											<obj name="PropertyObject" class="TargetName" version="4">
												<prop name="PropertyTypeName">Target Name</prop>
												<prop name="Position">4</prop>
												<prop name="IsDefault">1</prop>
												<obj name="ChannelProp" class="ChannelProperty" version="1">
													<prop name="ChannelIdx">0</prop>
												</obj>
											</obj>
											<obj name="PropertyObject" class="RQTargetProperty" version="4">
												<prop name="PropertyTypeName">Target Type</prop>
												<prop name="Position">4</prop>
												<prop name="IsDefault">0</prop>
												<prop name="TargetType">dtNone</prop>
												<obj name="ChannelProp" class="ChannelProperty" version="1">
													<prop name="ChannelIdx">0</prop>
												</obj>
											</obj>
										</list>
									</obj>
									<obj name="item" class="PropertyList" version="1">
										<list name="emlist" count="12">
											<obj name="PropertyObject" class="RQSampleTargetProperty" version="4">
												<prop name="PropertyTypeName">Combined Sample and Target Type</prop>
												<prop name="Position">4</prop>
												<prop name="IsDefault">0</prop>
												<obj name="ChannelProp" class="ChannelProperty" version="1">
													<prop name="ChannelIdx">1</prop>
												</obj>
											</obj>
											<obj name="PropertyObject" class="QuantConcProperty" version="4">
												<prop name="PropertyTypeName">Concentration</prop>
												<prop name="Position">4</prop>
												<prop name="IsDefault">1</prop>
												<prop name="Concentration">0</prop>
												<obj name="ChannelProp" class="ChannelProperty" version="1">
													<prop name="ChannelIdx">1</prop>
												</obj>
												<prop name="ReadOnly">1</prop>
											</obj>
											<obj name="PropertyObject" class="QuantCpHighProp" version="4">
												<prop name="PropertyTypeName">Cp High</prop>
												<prop name="Position">4</prop>
												<prop name="IsDefault">1</prop>
												<prop name="CpRangeHigh">0</prop>
												<obj name="ChannelProp" class="ChannelProperty" version="1">
													<prop name="ChannelIdx">1</prop>
												</obj>
												<prop name="ReadOnly">1</prop>
											</obj>
											<obj name="PropertyObject" class="QuantCpLowProp" version="4">
												<prop name="PropertyTypeName">Cp Low</prop>
												<prop name="Position">4</prop>
												<prop name="IsDefault">1</prop>
												<prop name="CpRangeLow">0</prop>
												<obj name="ChannelProp" class="ChannelProperty" version="1">
													<prop name="ChannelIdx">1</prop>
												</obj>
												<prop name="ReadOnly">1</prop>
											</obj>
											<obj name="PropertyObject" class="RQEffProp" version="4">
												<prop name="PropertyTypeName">Efficiency</prop>
												<prop name="Position">4</prop>
												<prop name="IsDefault">1</prop>
												<prop name="Efficiency">2</prop>
												<obj name="ChannelProp" class="ChannelProperty" version="1">
													<prop name="ChannelIdx">1</prop>
												</obj>
											</obj>
											<obj name="PropertyObject" class="ChannelGenotype" version="4">
												<prop name="PropertyTypeName">Melt Geno Genotype</prop>
												<prop name="Position">4</prop>
												<prop name="IsDefault">1</prop>
												<prop name="ReadOnly">1</prop>
												<obj name="ChannelProp" class="ChannelProperty" version="1">
													<prop name="ChannelIdx">1</prop>
												</obj>
											</obj>
											<obj name="PropertyObject" class="GroupChannelTypeProp" version="4">
												<prop name="PropertyTypeName">Melt Geno Sample Type</prop>
												<prop name="Position">4</prop>
												<prop name="IsDefault">0</prop>
												<prop name="GroupSampleType">mstUnknown</prop>
												<obj name="ChannelProp" class="ChannelProperty" version="1">
													<prop name="ChannelIdx">1</prop>
												</obj>
											</obj>
											<obj name="PropertyObject" class="QuantSampleTypeProperty" version="4">
												<prop name="PropertyTypeName">Quantification Sample Type</prop>
												<prop name="Position">4</prop>
												<prop name="IsDefault">0</prop>
												<prop name="SampleType">qsUnknown</prop>
												<obj name="ChannelProp" class="ChannelProperty" version="1">
													<prop name="ChannelIdx">1</prop>
												</obj>
											</obj>
											<obj name="PropertyObject" class="ChannelGenotype" version="4">
												<prop name="PropertyTypeName">Scanning Genotype</prop>
												<prop name="Position">4</prop>
												<prop name="IsDefault">1</prop>
												<prop name="ReadOnly">1</prop>
												<obj name="ChannelProp" class="ChannelProperty" version="1">
													<prop name="ChannelIdx">1</prop>
												</obj>
											</obj>
											<obj name="PropertyObject" class="GroupChannelTypeProp" version="4">
												<prop name="PropertyTypeName">Scanning Sample Type</prop>
												<prop name="Position">4</prop>
												<prop name="IsDefault">0</prop>
												<prop name="GroupSampleType">mstUnknown</prop>
												<obj name="ChannelProp" class="ChannelProperty" version="1">
													<prop name="ChannelIdx">1</prop>
												</obj>
											</obj>
											<obj name="PropertyObject" class="TargetName" version="4">
												<prop name="PropertyTypeName">Target Name</prop>
												<prop name="Position">4</prop>
												<prop name="IsDefault">1</prop>
												<obj name="ChannelProp" class="ChannelProperty" version="1">
													<prop name="ChannelIdx">1</prop>
												</obj>
											</obj>
											<obj name="PropertyObject" class="RQTargetProperty" version="4">
												<prop name="PropertyTypeName">Target Type</prop>
												<prop name="Position">4</prop>
												<prop name="IsDefault">0</prop>
												<prop name="TargetType">dtNone</prop>
												<obj name="ChannelProp" class="ChannelProperty" version="1">
													<prop name="ChannelIdx">1</prop>
												</obj>
											</obj>
										</list>
									</obj>
									<obj name="item" class="PropertyList" version="1">
										<list name="emlist" count="12">
											<obj name="PropertyObject" class="RQSampleTargetProperty" version="4">
												<prop name="PropertyTypeName">Combined Sample and Target Type</prop>
												<prop name="Position">4</prop>
												<prop name="IsDefault">0</prop>
												<obj name="ChannelProp" class="ChannelProperty" version="1">
													<prop name="ChannelIdx">2</prop>
												</obj>
											</obj>
											<obj name="PropertyObject" class="QuantConcProperty" version="4">
												<prop name="PropertyTypeName">Concentration</prop>
												<prop name="Position">4</prop>
												<prop name="IsDefault">1</prop>
												<prop name="Concentration">0</prop>
												<obj name="ChannelProp" class="ChannelProperty" version="1">
													<prop name="ChannelIdx">2</prop>
												</obj>
												<prop name="ReadOnly">1</prop>
											</obj>
											<obj name="PropertyObject" class="QuantCpHighProp" version="4">
												<prop name="PropertyTypeName">Cp High</prop>
												<prop name="Position">4</prop>
												<prop name="IsDefault">1</prop>
												<prop name="CpRangeHigh">0</prop>
												<obj name="ChannelProp" class="ChannelProperty" version="1">
													<prop name="ChannelIdx">2</prop>
												</obj>
												<prop name="ReadOnly">1</prop>
											</obj>
											<obj name="PropertyObject" class="QuantCpLowProp" version="4">
												<prop name="PropertyTypeName">Cp Low</prop>
												<prop name="Position">4</prop>
												<prop name="IsDefault">1</prop>
												<prop name="CpRangeLow">0</prop>
												<obj name="ChannelProp" class="ChannelProperty" version="1">
													<prop name="ChannelIdx">2</prop>
												</obj>
												<prop name="ReadOnly">1</prop>
											</obj>
											<obj name="PropertyObject" class="RQEffProp" version="4">
												<prop name="PropertyTypeName">Efficiency</prop>
												<prop name="Position">4</prop>
												<prop name="IsDefault">1</prop>
												<prop name="Efficiency">2</prop>
												<obj name="ChannelProp" class="ChannelProperty" version="1">
													<prop name="ChannelIdx">2</prop>
												</obj>
											</obj>
											<obj name="PropertyObject" class="ChannelGenotype" version="4">
												<prop name="PropertyTypeName">Melt Geno Genotype</prop>
												<prop name="Position">4</prop>
												<prop name="IsDefault">1</prop>
												<prop name="ReadOnly">1</prop>
												<obj name="ChannelProp" class="ChannelProperty" version="1">
													<prop name="ChannelIdx">2</prop>
												</obj>
											</obj>
											<obj name="PropertyObject" class="GroupChannelTypeProp" version="4">
												<prop name="PropertyTypeName">Melt Geno Sample Type</prop>
												<prop name="Position">4</prop>
												<prop name="IsDefault">0</prop>
												<prop name="GroupSampleType">mstUnknown</prop>
												<obj name="ChannelProp" class="ChannelProperty" version="1">
													<prop name="ChannelIdx">2</prop>
												</obj>
											</obj>
											<obj name="PropertyObject" class="QuantSampleTypeProperty" version="4">
												<prop name="PropertyTypeName">Quantification Sample Type</prop>
												<prop name="Position">4</prop>
												<prop name="IsDefault">0</prop>
												<prop name="SampleType">qsUnknown</prop>
												<obj name="ChannelProp" class="ChannelProperty" version="1">
													<prop name="ChannelIdx">2</prop>
												</obj>
											</obj>
											<obj name="PropertyObject" class="ChannelGenotype" version="4">
												<prop name="PropertyTypeName">Scanning Genotype</prop>
												<prop name="Position">4</prop>
												<prop name="IsDefault">1</prop>
												<prop name="ReadOnly">1</prop>
												<obj name="ChannelProp" class="ChannelProperty" version="1">
													<prop name="ChannelIdx">2</prop>
												</obj>
											</obj>
											<obj name="PropertyObject" class="GroupChannelTypeProp" version="4">
												<prop name="PropertyTypeName">Scanning Sample Type</prop>
												<prop name="Position">4</prop>
												<prop name="IsDefault">0</prop>
												<prop name="GroupSampleType">mstUnknown</prop>
												<obj name="ChannelProp" class="ChannelProperty" version="1">
													<prop name="ChannelIdx">2</prop>
												</obj>
											</obj>
											<obj name="PropertyObject" class="TargetName" version="4">
												<prop name="PropertyTypeName">Target Name</prop>
												<prop name="Position">4</prop>
												<prop name="IsDefault">1</prop>
												<obj name="ChannelProp" class="ChannelProperty" version="1">
													<prop name="ChannelIdx">2</prop>
												</obj>
											</obj>
											<obj name="PropertyObject" class="RQTargetProperty" version="4">
												<prop name="PropertyTypeName">Target Type</prop>
												<prop name="Position">4</prop>
												<prop name="IsDefault">0</prop>
												<prop name="TargetType">dtNone</prop>
												<obj name="ChannelProp" class="ChannelProperty" version="1">
													<prop name="ChannelIdx">2</prop>
												</obj>
											</obj>
										</list>
									</obj>
									<obj name="item" class="PropertyList" version="1">
										<list name="emlist" count="12">
											<obj name="PropertyObject" class="RQSampleTargetProperty" version="4">
												<prop name="PropertyTypeName">Combined Sample and Target Type</prop>
												<prop name="Position">4</prop>
												<prop name="IsDefault">0</prop>
												<obj name="ChannelProp" class="ChannelProperty" version="1">
													<prop name="ChannelIdx">3</prop>
												</obj>
											</obj>
											<obj name="PropertyObject" class="QuantConcProperty" version="4">
												<prop name="PropertyTypeName">Concentration</prop>
												<prop name="Position">4</prop>
												<prop name="IsDefault">1</prop>
												<prop name="Concentration">0</prop>
												<obj name="ChannelProp" class="ChannelProperty" version="1">
													<prop name="ChannelIdx">3</prop>
												</obj>
												<prop name="ReadOnly">1</prop>
											</obj>
											<obj name="PropertyObject" class="QuantCpHighProp" version="4">
												<prop name="PropertyTypeName">Cp High</prop>
												<prop name="Position">4</prop>
												<prop name="IsDefault">1</prop>
												<prop name="CpRangeHigh">0</prop>
												<obj name="ChannelProp" class="ChannelProperty" version="1">
													<prop name="ChannelIdx">3</prop>
												</obj>
												<prop name="ReadOnly">1</prop>
											</obj>
											<obj name="PropertyObject" class="QuantCpLowProp" version="4">
												<prop name="PropertyTypeName">Cp Low</prop>
												<prop name="Position">4</prop>
												<prop name="IsDefault">1</prop>
												<prop name="CpRangeLow">0</prop>
												<obj name="ChannelProp" class="ChannelProperty" version="1">
													<prop name="ChannelIdx">3</prop>
												</obj>
												<prop name="ReadOnly">1</prop>
											</obj>
											<obj name="PropertyObject" class="RQEffProp" version="4">
												<prop name="PropertyTypeName">Efficiency</prop>
												<prop name="Position">4</prop>
												<prop name="IsDefault">1</prop>
												<prop name="Efficiency">2</prop>
												<obj name="ChannelProp" class="ChannelProperty" version="1">
													<prop name="ChannelIdx">3</prop>
												</obj>
											</obj>
											<obj name="PropertyObject" class="ChannelGenotype" version="4">
												<prop name="PropertyTypeName">Melt Geno Genotype</prop>
												<prop name="Position">4</prop>
												<prop name="IsDefault">1</prop>
												<prop name="ReadOnly">1</prop>
												<obj name="ChannelProp" class="ChannelProperty" version="1">
													<prop name="ChannelIdx">3</prop>
												</obj>
											</obj>
											<obj name="PropertyObject" class="GroupChannelTypeProp" version="4">
												<prop name="PropertyTypeName">Melt Geno Sample Type</prop>
												<prop name="Position">4</prop>
												<prop name="IsDefault">0</prop>
												<prop name="GroupSampleType">mstUnknown</prop>
												<obj name="ChannelProp" class="ChannelProperty" version="1">
													<prop name="ChannelIdx">3</prop>
												</obj>
											</obj>
											<obj name="PropertyObject" class="QuantSampleTypeProperty" version="4">
												<prop name="PropertyTypeName">Quantification Sample Type</prop>
												<prop name="Position">4</prop>
												<prop name="IsDefault">0</prop>
												<prop name="SampleType">qsUnknown</prop>
												<obj name="ChannelProp" class="ChannelProperty" version="1">
													<prop name="ChannelIdx">3</prop>
												</obj>
											</obj>
											<obj name="PropertyObject" class="ChannelGenotype" version="4">
												<prop name="PropertyTypeName">Scanning Genotype</prop>
												<prop name="Position">4</prop>
												<prop name="IsDefault">1</prop>
												<prop name="ReadOnly">1</prop>
												<obj name="ChannelProp" class="ChannelProperty" version="1">
													<prop name="ChannelIdx">3</prop>
												</obj>
											</obj>
											<obj name="PropertyObject" class="GroupChannelTypeProp" version="4">
												<prop name="PropertyTypeName">Scanning Sample Type</prop>
												<prop name="Position">4</prop>
												<prop name="IsDefault">0</prop>
												<prop name="GroupSampleType">mstUnknown</prop>
												<obj name="ChannelProp" class="ChannelProperty" version="1">
													<prop name="ChannelIdx">3</prop>
												</obj>
											</obj>
											<obj name="PropertyObject" class="TargetName" version="4">
												<prop name="PropertyTypeName">Target Name</prop>
												<prop name="Position">4</prop>
												<prop name="IsDefault">1</prop>
												<obj name="ChannelProp" class="ChannelProperty" version="1">
													<prop name="ChannelIdx">3</prop>
												</obj>
											</obj>
											<obj name="PropertyObject" class="RQTargetProperty" version="4">
												<prop name="PropertyTypeName">Target Type</prop>
												<prop name="Position">4</prop>
												<prop name="IsDefault">0</prop>
												<prop name="TargetType">dtNone</prop>
												<obj name="ChannelProp" class="ChannelProperty" version="1">
													<prop name="ChannelIdx">3</prop>
												</obj>
											</obj>
										</list>
									</obj>
								</list>
							</obj>
						</obj>
						<prop name="ChannelPropertyCount">4</prop>
						<prop name="ContainerPosition">4</prop>
						<prop name="HasSampleProperties">1</prop>
						<obj name="SampleProperties" class="PropertyList" version="1">
							<list name="emlist" count="14">
								<obj name="PropertyObject" class="SamplePrefColor" version="4">
									<prop name="PropertyTypeName">Color</prop>
									<prop name="Position">4</prop>
									<prop name="IsDefault">0</prop>
									<prop name="Color">clGray</prop>
								</obj>
								<obj name="PropertyObject" class="DominantChannelProp" version="4">
									<prop name="PropertyTypeName">Dominant Channel</prop>
									<prop name="Position">4</prop>
									<prop name="IsDefault">0</prop>
									<prop name="DominantChannel">0</prop>
								</obj>
								<obj name="PropertyObject" class="Genotype" version="4">
									<prop name="PropertyTypeName">EndPt Genotype</prop>
									<prop name="Position">4</prop>
									<prop name="IsDefault">1</prop>
									<prop name="ReadOnly">1</prop>
								</obj>
								<obj name="PropertyObject" class="GroupingSample" version="4">
									<prop name="PropertyTypeName">EndPt Sample Type</prop>
									<prop name="Position">4</prop>
									<prop name="IsDefault">0</prop>
									<prop name="GroupSampleType">mstUnknown</prop>
								</obj>
								<obj name="PropertyObject" class="SamplePrefLineStyle" version="4">
									<prop name="PropertyTypeName">Line Style</prop>
									<prop name="Position">4</prop>
									<prop name="IsDefault">0</prop>
									<prop name="LineStyle">psSolid</prop>
								</obj>
								<obj name="PropertyObject" class="GenSampleEditNotes" version="4">
									<prop name="PropertyTypeName">Notes</prop>
									<prop name="Position">4</prop>
									<prop name="IsDefault">1</prop>
								</obj>
								<obj name="PropertyObject" class="SamplePrefPointStyle" version="4">
									<prop name="PropertyTypeName">Point Style</prop>
									<prop name="Position">4</prop>
									<prop name="IsDefault">0</prop>
									<prop name="PointStyle">psNothing</prop>
								</obj>
								<obj name="PropertyObject" class="GenSampleEditPosition" version="4">
									<prop name="PropertyTypeName">Position</prop>
									<prop name="Position">4</prop>
									<prop name="IsDefault">1</prop>
								</obj>
								<obj name="PropertyObject" class="GenSampleEditReplicate" version="4">
									<prop name="PropertyTypeName">Replicate of</prop>
									<prop name="Position">4</prop>
									<prop name="IsDefault">1</prop>
									<prop name="ReplicateOf">-1</prop>
								</obj>
								<obj name="PropertyObject" class="HTCSampleID" version="4">
									<prop name="PropertyTypeName">Sample ID</prop>
									<prop name="Position">4</prop>
									<prop name="IsDefault">1</prop>
								</obj>
								<obj name="PropertyObject" class="GenSampleEditName" version="4">
									<prop name="PropertyTypeName">Sample Name</prop>
									<prop name="Position">4</prop>
									<prop name="IsDefault">1</prop>
									<prop name="name">Sample 5</prop>
								</obj>
								<obj name="PropertyObject" class="HTCSamplePrepNotes" version="4">
									<prop name="PropertyTypeName">Sample Prep Notes</prop>
									<prop name="Position">4</prop>
									<prop name="IsDefault">1</prop>
								</obj>
								<obj name="PropertyObject" class="GenSampleEditSubset" version="4">
									<prop name="PropertyTypeName">Subsets</prop>
									<prop name="Position">4</prop>
									<prop name="IsDefault">1</prop>
								</obj>
								<obj name="PropertyObject" class="SamplePrefWidth" version="5">
									<prop name="PropertyTypeName">Width</prop>
									<prop name="Position">4</prop>
									<prop name="IsDefault">1</prop>
									<prop name="Width">1</prop>
								</obj>
							</list>
						</obj>
					</obj>
					<obj name="item" class="SamplePropInfo" version="1">
						<obj name="ChannelProperties" class="ChanPropList" version="2">
							<obj name="ChannelProperties" class="EMList" version="1">
								<list name="emlist" count="4">
									<obj name="item" class="PropertyList" version="1">
										<list name="emlist" count="12">
											<obj name="PropertyObject" class="RQSampleTargetProperty" version="4">
												<prop name="PropertyTypeName">Combined Sample and Target Type</prop>
												<prop name="Position">5</prop>
												<prop name="IsDefault">0</prop>
												<obj name="ChannelProp" class="ChannelProperty" version="1">
													<prop name="ChannelIdx">0</prop>
												</obj>
											</obj>
											<obj name="PropertyObject" class="QuantConcProperty" version="4">
												<prop name="PropertyTypeName">Concentration</prop>
												<prop name="Position">5</prop>
												<prop name="IsDefault">1</prop>
												<prop name="Concentration">0</prop>
												<obj name="ChannelProp" class="ChannelProperty" version="1">
													<prop name="ChannelIdx">0</prop>
												</obj>
												<prop name="ReadOnly">1</prop>
											</obj>
											<obj name="PropertyObject" class="QuantCpHighProp" version="4">
												<prop name="PropertyTypeName">Cp High</prop>
												<prop name="Position">5</prop>
												<prop name="IsDefault">1</prop>
												<prop name="CpRangeHigh">0</prop>
												<obj name="ChannelProp" class="ChannelProperty" version="1">
													<prop name="ChannelIdx">0</prop>
												</obj>
												<prop name="ReadOnly">1</prop>
											</obj>
											<obj name="PropertyObject" class="QuantCpLowProp" version="4">
												<prop name="PropertyTypeName">Cp Low</prop>
												<prop name="Position">5</prop>
												<prop name="IsDefault">1</prop>
												<prop name="CpRangeLow">0</prop>
												<obj name="ChannelProp" class="ChannelProperty" version="1">
													<prop name="ChannelIdx">0</prop>
												</obj>
												<prop name="ReadOnly">1</prop>
											</obj>
											<obj name="PropertyObject" class="RQEffProp" version="4">
												<prop name="PropertyTypeName">Efficiency</prop>
												<prop name="Position">5</prop>
												<prop name="IsDefault">1</prop>
												<prop name="Efficiency">2</prop>
												<obj name="ChannelProp" class="ChannelProperty" version="1">
													<prop name="ChannelIdx">0</prop>
												</obj>
											</obj>
											<obj name="PropertyObject" class="ChannelGenotype" version="4">
												<prop name="PropertyTypeName">Melt Geno Genotype</prop>
												<prop name="Position">5</prop>
												<prop name="IsDefault">1</prop>
												<prop name="ReadOnly">1</prop>
												<obj name="ChannelProp" class="ChannelProperty" version="1">
													<prop name="ChannelIdx">0</prop>
												</obj>
											</obj>
											<obj name="PropertyObject" class="GroupChannelTypeProp" version="4">
												<prop name="PropertyTypeName">Melt Geno Sample Type</prop>
												<prop name="Position">5</prop>
												<prop name="IsDefault">0</prop>
												<prop name="GroupSampleType">mstUnknown</prop>
												<obj name="ChannelProp" class="ChannelProperty" version="1">
													<prop name="ChannelIdx">0</prop>
												</obj>
											</obj>
											<obj name="PropertyObject" class="QuantSampleTypeProperty" version="4">
												<prop name="PropertyTypeName">Quantification Sample Type</prop>
												<prop name="Position">5</prop>
												<prop name="IsDefault">0</prop>
												<prop name="SampleType">qsUnknown</prop>
												<obj name="ChannelProp" class="ChannelProperty" version="1">
													<prop name="ChannelIdx">0</prop>
												</obj>
											</obj>
											<obj name="PropertyObject" class="ChannelGenotype" version="4">
												<prop name="PropertyTypeName">Scanning Genotype</prop>
												<prop name="Position">5</prop>
												<prop name="IsDefault">1</prop>
												<prop name="ReadOnly">1</prop>
												<obj name="ChannelProp" class="ChannelProperty" version="1">
													<prop name="ChannelIdx">0</prop>
												</obj>
											</obj>
											<obj name="PropertyObject" class="GroupChannelTypeProp" version="4">
												<prop name="PropertyTypeName">Scanning Sample Type</prop>
												<prop name="Position">5</prop>
												<prop name="IsDefault">0</prop>
												<prop name="GroupSampleType">mstUnknown</prop>
												<obj name="ChannelProp" class="ChannelProperty" version="1">
													<prop name="ChannelIdx">0</prop>
												</obj>
											</obj>
											<obj name="PropertyObject" class="TargetName" version="4">
												<prop name="PropertyTypeName">Target Name</prop>
												<prop name="Position">5</prop>
												<prop name="IsDefault">1</prop>
												<obj name="ChannelProp" class="ChannelProperty" version="1">
													<prop name="ChannelIdx">0</prop>
												</obj>
											</obj>
											<obj name="PropertyObject" class="RQTargetProperty" version="4">
												<prop name="PropertyTypeName">Target Type</prop>
												<prop name="Position">5</prop>
												<prop name="IsDefault">0</prop>
												<prop name="TargetType">dtNone</prop>
												<obj name="ChannelProp" class="ChannelProperty" version="1">
													<prop name="ChannelIdx">0</prop>
												</obj>
											</obj>
										</list>
									</obj>
									<obj name="item" class="PropertyList" version="1">
										<list name="emlist" count="12">
											<obj name="PropertyObject" class="RQSampleTargetProperty" version="4">
												<prop name="PropertyTypeName">Combined Sample and Target Type</prop>
												<prop name="Position">5</prop>
												<prop name="IsDefault">0</prop>
												<obj name="ChannelProp" class="ChannelProperty" version="1">
													<prop name="ChannelIdx">1</prop>
												</obj>
											</obj>
											<obj name="PropertyObject" class="QuantConcProperty" version="4">
												<prop name="PropertyTypeName">Concentration</prop>
												<prop name="Position">5</prop>
												<prop name="IsDefault">1</prop>
												<prop name="Concentration">0</prop>
												<obj name="ChannelProp" class="ChannelProperty" version="1">
													<prop name="ChannelIdx">1</prop>
												</obj>
												<prop name="ReadOnly">1</prop>
											</obj>
											<obj name="PropertyObject" class="QuantCpHighProp" version="4">
												<prop name="PropertyTypeName">Cp High</prop>
												<prop name="Position">5</prop>
												<prop name="IsDefault">1</prop>
												<prop name="CpRangeHigh">0</prop>
												<obj name="ChannelProp" class="ChannelProperty" version="1">
													<prop name="ChannelIdx">1</prop>
												</obj>
												<prop name="ReadOnly">1</prop>
											</obj>
											<obj name="PropertyObject" class="QuantCpLowProp" version="4">
												<prop name="PropertyTypeName">Cp Low</prop>
												<prop name="Position">5</prop>
												<prop name="IsDefault">1</prop>
												<prop name="CpRangeLow">0</prop>
												<obj name="ChannelProp" class="ChannelProperty" version="1">
													<prop name="ChannelIdx">1</prop>
												</obj>
												<prop name="ReadOnly">1</prop>
											</obj>
											<obj name="PropertyObject" class="RQEffProp" version="4">
												<prop name="PropertyTypeName">Efficiency</prop>
												<prop name="Position">5</prop>
												<prop name="IsDefault">1</prop>
												<prop name="Efficiency">2</prop>
												<obj name="ChannelProp" class="ChannelProperty" version="1">
													<prop name="ChannelIdx">1</prop>
												</obj>
											</obj>
											<obj name="PropertyObject" class="ChannelGenotype" version="4">
												<prop name="PropertyTypeName">Melt Geno Genotype</prop>
												<prop name="Position">5</prop>
												<prop name="IsDefault">1</prop>
												<prop name="ReadOnly">1</prop>
												<obj name="ChannelProp" class="ChannelProperty" version="1">
													<prop name="ChannelIdx">1</prop>
												</obj>
											</obj>
											<obj name="PropertyObject" class="GroupChannelTypeProp" version="4">
												<prop name="PropertyTypeName">Melt Geno Sample Type</prop>
												<prop name="Position">5</prop>
												<prop name="IsDefault">0</prop>
												<prop name="GroupSampleType">mstUnknown</prop>
												<obj name="ChannelProp" class="ChannelProperty" version="1">
													<prop name="ChannelIdx">1</prop>
												</obj>
											</obj>
											<obj name="PropertyObject" class="QuantSampleTypeProperty" version="4">
												<prop name="PropertyTypeName">Quantification Sample Type</prop>
												<prop name="Position">5</prop>
												<prop name="IsDefault">0</prop>
												<prop name="SampleType">qsUnknown</prop>
												<obj name="ChannelProp" class="ChannelProperty" version="1">
													<prop name="ChannelIdx">1</prop>
												</obj>
											</obj>
											<obj name="PropertyObject" class="ChannelGenotype" version="4">
												<prop name="PropertyTypeName">Scanning Genotype</prop>
												<prop name="Position">5</prop>
												<prop name="IsDefault">1</prop>
												<prop name="ReadOnly">1</prop>
												<obj name="ChannelProp" class="ChannelProperty" version="1">
													<prop name="ChannelIdx">1</prop>
												</obj>
											</obj>
											<obj name="PropertyObject" class="GroupChannelTypeProp" version="4">
												<prop name="PropertyTypeName">Scanning Sample Type</prop>
												<prop name="Position">5</prop>
												<prop name="IsDefault">0</prop>
												<prop name="GroupSampleType">mstUnknown</prop>
												<obj name="ChannelProp" class="ChannelProperty" version="1">
													<prop name="ChannelIdx">1</prop>
												</obj>
											</obj>
											<obj name="PropertyObject" class="TargetName" version="4">
												<prop name="PropertyTypeName">Target Name</prop>
												<prop name="Position">5</prop>
												<prop name="IsDefault">1</prop>
												<obj name="ChannelProp" class="ChannelProperty" version="1">
													<prop name="ChannelIdx">1</prop>
												</obj>
											</obj>
											<obj name="PropertyObject" class="RQTargetProperty" version="4">
												<prop name="PropertyTypeName">Target Type</prop>
												<prop name="Position">5</prop>
												<prop name="IsDefault">0</prop>
												<prop name="TargetType">dtNone</prop>
												<obj name="ChannelProp" class="ChannelProperty" version="1">
													<prop name="ChannelIdx">1</prop>
												</obj>
											</obj>
										</list>
									</obj>
									<obj name="item" class="PropertyList" version="1">
										<list name="emlist" count="12">
											<obj name="PropertyObject" class="RQSampleTargetProperty" version="4">
												<prop name="PropertyTypeName">Combined Sample and Target Type</prop>
												<prop name="Position">5</prop>
												<prop name="IsDefault">0</prop>
												<obj name="ChannelProp" class="ChannelProperty" version="1">
													<prop name="ChannelIdx">2</prop>
												</obj>
											</obj>
[truncated: 2,542,999 more chars]
