# Supplementary material for: Unique sperm haplotypes are associated with phenotypically different sperm subpopulations in Astyanax fish
Source: BMC Biol. 2018 Jul 5;16:72. doi: 10.1186/s12915-018-0538-z (PMC6032774; doi:10.1186/s12915-018-0538-z)
Supplement: Supplementary file 8 — Original data. Each subfolder has two ixo files output by the Roche LightCycler480. The two files cover qPCR results for oca2 and mc1r. Subfolder names end in 1, 2, or 3, denoting which subpopulation of sperm was analyzed. (ZIP 10643 kb) [file 12915_2018_538_MOESM8_ESM.zip › FishA_Pop1/May 13 2016 SpermPopAP-1 FACS PEP Plate 0023 mc1r RK.ixo]

<objectstream signature="IXOS" version="1">
	<obj name="root" class="HTCExperiment" version="5">
		<prop name="name">May 13 2016 SpermPopAP-1 FACS PEP Plate 0023 mc1r RK</prop>
		<prop name="UID">71822FB279424897B3906713BC72DC99</prop>
		<prop name="OwnerUID">C6C05626183A45218341EE89EA1A5F2A</prop>
		<prop name="Created">2016-05-13T13:59:30.876</prop>
		<prop name="CreatedBy">C6C05626183A45218341EE89EA1A5F2A</prop>
		<prop name="CreatedByName">System Admin</prop>
		<prop name="LastModified">2016-05-13T15:46:40.408</prop>
		<prop name="LastModifiedBy">C6C05626183A45218341EE89EA1A5F2A</prop>
		<prop name="LastModifiedByName">System Admin</prop>
		<list name="AppliedTemplates" count="1">
			<item>Borowsky Protocol PEP product version</item>
		</list>
		<list name="TemplateOwners" count="1">
			<item>System Admin</item>
		</list>
		<prop name="SWVersion">LCS480 1.5.1.62</prop>
		<obj name="AppProperty" class="TAppProperty" version="2">
			<prop name="Created">2016-05-13T13:59:30.876</prop>
			<prop name="LastModified">1899-12-30T00:00:00.000</prop>
		</obj>
		<obj name="ConProperty" class="TAppProperty" version="2">
			<prop name="Created">2016-05-13T13:59:30.876</prop>
			<prop name="LastModified">1899-12-30T00:00:00.000</prop>
		</obj>
		<obj name="run" class="HTCRun" version="7">
			<prop name="name">Run</prop>
			<prop name="Created">2016-05-13T13:59:30.871</prop>
			<prop name="LastModified">2016-05-13T15:46:25.022</prop>
			<obj name="AppProperty" class="TAppProperty" version="2">
				<prop name="Created">2016-05-13T13:59:30.871</prop>
				<prop name="LastModified">1899-12-30T00:00:00.000</prop>
			</obj>
			<obj name="ConProperty" class="TAppProperty" version="2">
				<prop name="Created">2016-05-13T13:59:30.871</prop>
				<prop name="LastModified">1899-12-30T00:00:00.000</prop>
				<prop name="HasProperties">1</prop>
				<obj name="_Properties" class="TAppProperties" version="1">
					<prop name="Created">2016-05-13T13:59:30.871</prop>
					<prop name="LastModified">1899-12-30T00:00:00.000</prop>
					<list name="emlist" count="4">
						<obj name="item" class="TAppProperty" version="2">
							<prop name="name">TopChart</prop>
							<prop name="Created">2016-05-13T14:00:05.542</prop>
							<prop name="LastModified">1899-12-30T00:00:00.000</prop>
						</obj>
						<obj name="item" class="TAppProperty" version="2">
							<prop name="name">LeftChart</prop>
							<prop name="Created">2016-05-13T14:00:05.542</prop>
							<prop name="LastModified">1899-12-30T00:00:00.000</prop>
						</obj>
						<obj name="item" class="TAppProperty" version="2">
							<prop name="name">RightChart</prop>
							<prop name="Created">2016-05-13T14:00:05.543</prop>
							<prop name="LastModified">1899-12-30T00:00:00.000</prop>
						</obj>
						<obj name="item" class="TAppProperty" version="2">
							<prop name="name">RunOverviewChart</prop>
							<prop name="Created">2016-05-13T14:00:05.543</prop>
							<prop name="LastModified">1899-12-30T00:00:00.000</prop>
						</obj>
					</list>
				</obj>
			</obj>
			<prop name="State">3</prop>
			<prop name="StartTime">2016-05-13T14:01:20.516</prop>
			<prop name="EndTime">2016-05-13T15:46:25.020</prop>
			<prop name="InstrumentID">28159</prop>
			<prop name="InstrumentVersion">HTC_VER_10</prop>
			<prop name="InstrumentName">28159</prop>
			<prop name="InstrCalibrationDate">1899.12.30 00:00:00:00</prop>
			<prop name="Technician">System Admin</prop>
			<prop name="AcqStoreClass">HTCAcquisitionStore</prop>
			<prop name="AcquisitionStore">eJzU3dmuq0qWKOxXKaX+Oy4AAwakqpRoAmxMOwA33GHTGdwbA+bpz7A9Z+bKqjwnj37NlWfvfbElyxDddBDxrRER/Od5W//HKT3m//WX2/nc/uU/dof0fv+vv8wiTdldH/v7vt2fT2F7vuV/+Y8uv93x03/9hf3LX//zcjtfvu7UqvR0yg/a+XFq//JX/j/p13f/cEWYHi+H/OsCefp9xWF/b7/TeO4O+R3zf13zX38RGMzi72Wbt/nxb2WL3tf+74vj387lLT3+5a/sPytJXh7zVyn+2ZefhP/K/JPy/dIafy8l/38oJLagcTj/ctsvBeb+scDR/oi5cpOJPGX+Sami/Hj5y1//P57hVVEhLP/5n/rPyv/5Q/xSg1++nJ/a8vbJSpblf3LBMj3ss3/eMJAX+O0jfxdDnxBBYr7/+2dtvMOUTqWR7vB385e/Tv43l2Hz+Of9qb3/5a/egr/AmTq5ZKvd68ocJF6Eg0W8ZhvYo2qm6uYJB7Z2m9Q5R0tzzM8P2G+FjiyNHcjmZBPfoK4uC5LMzjVr1oSM8DDvHtnqhLHM5Z7g/SLnNtvO1lVzLgcinNTQjRMz1QaTJ9IN9o8Qr79tx8S8+sEIpao7TJIOsWru764N+3TvxtvsPGam/ZhT0NFLh6T3IjyY+nC+QXnU7HhTbDXZPK7uT7hLG4fZ3vcR1qduKDgFusskXTsOZuxJUzh46oLZnHW8fzI4Z2iiEPO7w2iZ8Slm4ZJNnCYd9npm0r7DwyMzMP+LjeVLhpiHbrnG9A2iG6YyMje4TVK32RgQJWYd9wM0xt1lNvfFyJrWVeKhVGgn3ibzkDUFOaDgmBce2aQrfWlaknOBklGcZisfIzBXz7iH7qq4JOlvumCe01iAY6RheYSkXppHmpfhdj17TLLe7AVzsZw30AzTOZOcvXAwHwpp4SZkdrNhGcyPP0l36NY53t/exqW5ikseztduwWz9zdM1v38dNPamH+1SAif/UJf6Z93ix7qUxk2MH+5S/nl7BfcgSwwwop8QvzuJoKiRHIe3ZT4QdRyvoEogNsCMvkqIvr3AYjo9kmBRtCzp9sUVlF00ZcLgXlrGcR/xoDlXmQQNlIZRyz4D+MOQmEjYeQNJ6JsMXsvSBCY8dSF+c7qBklYUgzWlB3IUOAZml0hkoo5XLIPfSxas4p3EhORAu+RykFRY7XVMj4lzlmTB7QqzlTltwIypgew8vQff1qQ4Gi9dRuLFVgaTpeQm4i+BamRVx8P8OJ2SsArzjFjL2w0WlSYzIUxoINuHLoH96KQGOq04ECsKFADHk2NQmyIjEleI4CaiTKAxO5dsTvYT7HVNN2FbK6oRUBwHi+BVH1YrXWM6JwqkIiWRyN48WLJPAhO2WaCQtan6LNHsbQdasKUb0Pb+gTwEewDiKHITPFNsv/PmRoGeNVITCS6dkeMl1iGkCoVZUq4PJAtneP++wvrfdoVLdpz/xPQMkQmbuFOJZPodeFpIxdCQoiVzl6NgIbpSE6YNttdv61Iiw/1Ql5r8zi6l6lOO+dkuVSjjFn8iE76JAtsDclWLE5jcio+DtSsnxJkVK/BX2gS7zB67kOWe1mCm96wBYkgs8dTTFmbqyOL1D+pATnaRgabduDhaCY+MnHluA2q5nzDYK+UlOU/WR1C0u0BAmWcDiatZApogCDFkWm6QDculMKdNTO9eUhkxR38ExblP4uhauQOpT/QZ1PORa0KuzQ6E2esJWBeabYJ7iunH0mwN9o7Hz5TSDkRoixJ/ovKkCR7hA8hkf6pgRqkME4iVuyTFPMLyPQyOiWK1vRDjERXg3w28X+OzC7nt6wpsTp7EcB/blnhiUYD2SDkSYQ4qAbnLwNMbIY6U0cMuPy2w/FKG5SOUtyTXtV3C/EaxMQi5a5GIo+9g1w+BiaiWqsgirXcwn/o8E3BMrhLKGtewMMiECWLnkZCnivnjQM0yoAxyS5R9hI8QZSGS0KkeBjl66xTIbMqS8Cy6LbFEbG/Dy/D6281NCBd1MSzUEP8eGlAGkbbiEea9j+nTjpv9vi4lM9K/6lIio3D653//py7F/dYuxWo/3aW6hT4NJmlOMZ5+Ki1CtQ4Bf4io2IeN3+qP3OcDptRE4vkPX9DnwzgJmHhnkVDl6IsuBnYbCO5VYcJqMVyIZ8QOuOqJJl5yUQbybCUfXH6l4k/gUhqkymIbZnRkxOHE7yxdKnw2GCZPFZ/ifQXEk8kcOzY+xUOqHBIiemQHzqHWSBSSPiHzOx+BIrr4Y6ZLxSKHs94Hw16SiU+taVk/67EJLuhaDMpVwUfC4r4Ae+HocfQcML2ToRBwjgulCQ7bItGttaKAvtPVOEwD5UDmzjwA6xarTcQMZUuo5d0Hmy0xvexRysQ9lQE4Lqs34NG9RWC+08C/9FoT9k+1Iq4meaCltsYEc66qiMdIKVjKWYujfBJcCLu7n8FyeqMJ/Am2j7HE/Oe3ijDwXCgt0XPehAVJsb7+NMBRlwpCcFNebUL5ErDkZCoZkPQ6a4L+XrqEhIEF6sVVY7i0SkbgSRbgHkU69vZ+uSRlQBxQsVUZMHaVRdb7YAmaqZA4PJdB+9+6FP0C17/qX79bf3/76t+qP56fsP+0s/z/eAj8bv2RH34IiBzq52JfHWZTrVBX1niewqNgUS/J/imbLfZkOJe6i7qCGsz1wLdw3KkPstaeIJiHllyhponFbKUd6k+gUT/3dYX30wljmHedx8/LK2qPWKgzex5PoUtjh0nLvdaaZjG/wv2ycZm0OqJORAO1WDs1lme6Rf1FjGCjjnKcFMp5nZj5KMmoqbVDtoWyr8zdTbrAiRxtsjH1vWwaNIN62ruoqQFQf3cpkOE8PWP+3kpvTZtRBLh0h0W84ZKwMhs6OMCtsVF/klEbJpUGDOwtHbW0Y1G7acoIcHB2mH8iYf2fy3iCkz7UWnLVayxfhOW/GjtsH7tCnd3OSg8P8YIabF19MMPnHPUYJFhefXy25rR0KKhi4jLbaonaM3IF2/9QoQ5LZnRNQbl30Gh3bB+HilizdSUO9nMev/d2I5ijGEhwjm9ek8yPGmvOFFJjeb15s0ndfWsug/IOl4mFGmZy1PWKd25Q5ZoTp3mhu+b26kygMy4L1Grz+/TH87wg/Dn0x01/WH954qN+XEPGceuOWiLsKIHu+6i3w8xjiZJEd1DXMupvqfgW8fLoAvZ5dWgC2nUFEl85nDoFkkjAPiqusbsWPFg26hHSAjXozu0JqAU+2IP+TLFE3o40+MyRjoNbh/oTE7EFdTVDDU6FjiWjSrPghJkUg+wpYDy3OC4WXoX6M8sCdcooGsQnVSZh2KGm2g71RvJRJJE7QQ0GUvEEJ1pITHDNCpx6ylsanDyiSFhQimHctycBnIaaNkHM5gey3Ot3cPYWft+cuiVZKhEFyjpGDTsj6q8xehU2Jw7rU5/9ipTJTQTizlCTK6NYEtHlRiD9RCGr/T0wjOriC7DoLTqGQexdo0rOKmR+iNqq/IdM7EqaAYT4S1qFXCGQpXcaYJ7haB9fid+SvX4bwctM1OjU7y1jlosUWKsQ68OGRUUGBuc9275VyTJyUetuZveg0YspEyQ5anBpdyNo3E3EqfipMIg/FgPOczKqCYRrdyEdvabBW88xPetACb9rqsrzU/Zf/oPK/+Uo9Zv1J7I/PVU9i1vQ051AftGfXrA8gfaBehjr2/o1tUPtZE4mfOmv9HdNqORoONm+4f2PJWqDmzxaclpuC1DsG9eAqXn4kx191EmsojZCr01IfS5QH5tKIOHOd1lSLqMtWLON0ITbvYc6uYwpuAbB9Ogz6ujaFcxHf2G/kQcSzMULkGmP6Q+0+6U/j6bYJuS1LCGtoqN+bhx+7hQsbzbjavB3FepTdh5LAme6Aq3EzhgctSwjlzhagxbsedTRHHXFsfi9+1AmJIx41FSljPVHfwEXY/4Oj5ozzw0XB/4aNbWIuhwfAarABLMn6hL49RZ8FpUOl6OXkD1s9+DzqNOP/o6rsf3oD9Yyapl+FjkYdYsa3jhYf/XUbWBOag7zd1DPzRK16ifsBP8+Dxn1PUY3cGgZ9cdNHxbhz5ifQacsiebPjCW0cUtBrTK8fnrD+r31N7sLqNG6R12+9acRwpGgebXfb+tS0uRf/rP/H0R/8g93qZDM5IB7oNacyaZ3yV4uDfBPCdW4j22H2utQh4h7sXEeaaCSt/6G7j6Pw8AvhI/+RKdD3R236oXow86FRdXSjGckJfuL/oKdjVobw8YFu8qN5qM/1vKFgJuN+H2kVglZtMoMZjbqLwgHFbVHlTl2sQvqy2OCJYnP5whmSojaeesvTk5jINwUOXZvOyyft93MwKV1DZ/K0yAjtsnYoN481B9EakZWl4DgqLpErYY9fdCFLS0FkjpXG2j7/kIYMg/B3scqjnKaguVfEcBHxl6LQ21QVSLi5b/qT9pIOlgFrzFhva8OpJy89efoJFivoSIz1tl+6U9Ly4HQAU5U9aEwYuD9UiC6K6mgbWoDR2kbNfjW32ySa3Gw2fYCuXg4XitLUyMBmaL+yieP7TGfzJhQkvolISdngV0wQh2mj7Ii/nNjgzJvUM9v/e3juwuzcoXa7FrU375uVqBsPNKEBQn++yj1h9Df30alf6v+hCnL/Uv9/UFif+oPPwTWRn+Gw0J0mO1yjvoLp2QKd+fikXRFof4us90TLtIM9eTsdTDtRXNHXV1Rf3t6YM045a9wSEKL2aTpyJrL03yAA+xRfxsH9ZdlcQ/tPMD772MomP2uFFB3LmrrEqH+mI65ot4WeP2i0pcmKXYDTgoL/L5TYsOcj6i/djWiBiVfT0y7lSS4l6pDEq/fZybTzC9Qj7sFswn9UDatrunhXC1Qf6OD+lOUu4zlu7nxNn2OF6yPxMP5kCzi5EielRm2TQO3fY7Xmy3qb2vMGTj2J/yMOlua1chP4ZA+sX3EBepLzRsWHtroxJubG6kmn/IXqArXJYnjYPm34bmHm/lwm4QTUZug8jxcuMBmNvYBdQZlj/qbWPi9tEZNqjNs/zrKHbI5AuqMp5QHnLdbzO/Qo/7Sy52DMxM5cTKZoxZNnIzDbVp48Sa+71lzkvZ7KFfmPN7e6OfF7OjyhnkQ1F9dov7m1e4Gh3OD9RHNyDWHxX0C5+C6aNLU1X6b/oQpJ/J/Ev399Lh6Nm8t6Nsl6oaadQciU6iNWSjLDVzsXCZxvH6AlYJEgk2Kumgr7obauB9Qg44sk8yg7+AfT2IchAxqze+iKXiTtdyEOqNYxiOgUYPeHbWWCpje09gpEA8a3QT8gxpI6vodOBOWbkLzRstkfd1OwLtpUhOUfbA0Hte5DWsf9Ri5jZ+R6WKnQVZs5TiS1IdAWr5oYU5txDia9Jj++YyTRFUYsD4mh5pSHnMFdvca9XPcoqaScS3CzJCmDFQV1X70py96Ko7YKV2R6nyiwWp2WH7UY0sOhqNBMBgyE+U56umkbmUg/BY/L56orzjfohMzDvW2A6zvyq2nYAsL1N8OO5dxqCUN0kyTCdCtr+I4u5tDeOeUeIVVVI2P/viFEsc21Q1kH/osTpVDKg62bukaaRcoEAZExqkxTx9wgsoYsBUHlaxv5yIjawN1pxse6tcO6IQ8ScTCfMlKcbjc0BapCnoAddOgtnMF0x9vdwWiosb24Y84G/ptXUrgxD9H7E+c/HCXGoRXrK6WBRJUIrUk0qk+gyOu+SbYcW2FUyV7A4sM6RPdz5lM6r5LwJ0VqD+nRzPOIjoDO2LYJhqPOUvE2boEb7dAPXJ7/MmmsN2C9rQ5AtLOrUjER2fwfUWIo+LSsmS5xPzNDS8woSmgZsoW9ecw9QTnUZbXEp/tJmCc+gn+5G+on6y0b+AdPJ5ElCRfyMKbJWDtJdQarbQHchi5BPwpi3rUSyxv2YmoN/WMmsqofEmGeFuDoy1ZAnPuW3/uUPANxB3qLnfFChyZwvymPubHXukG1Ec1aQKGygZyo4oSlAPF4ecF5ZL77VaAmpVTEkkVth+/m+1wKpnwJFjlXkU8/YT5+3OWifyz7BLBOD3A6GFKPvoT+lcsUb+ifsdXeof1NgXzpnIxVAzql7e5PdjnctKEtw0acUOJd/AWczEOxUcORKewfY1IYOMgqfARZ53qHU6dJSz/GOHfb9n7K9DJjEdKUJRFDCW6gFVSHN4fYPv9ti4l8j8VTv/d+tN/uEs974X8if05i2sPZOYy5pf+FoFikGW3FQNmnomMtxd71M9hJgTPKzVvPvq7CVwXjCyvxpF6h5bMl2cPuwQ+tSNX6FniTTaAGtyoJGq25Zf+1D4xGjDzDnT9iul/9Oc8UXvv2J/tg9JAOUBGfOpeAJFQT7Belgnpl3EM/u6kNhGnly7ZqRwTCJwlMx/9baPN/KM/bIugIgXF22CsQr356O/ASgbMwFCaSL90lU6/6s+fTNRkDkpLVswcwF3GGvnE/vQn6s/WL1oTHWkFR1nGwe+jqx7D7dVeO3ZDQDNEnYD1HA5k3ilf+gv9E+pPqzbYxfwWNcc62B7RpbyAEh6MOPRFTO+tv0/sT9oGAzHFl35f+ou2kvKlP5OlVeaX2N987GfNl/5q5Vt/qttX5DEtv/UX4yhPauzVoE522N6p/a0/d47MjTgXdf4H1N/futC/VX9TifmxZWq/W3+a9rMPATLGZ6hs22HSuKoz07SbKVyWLerPlVB/YtY/Yd+6bpwGU9RPOXfuUN/nj3i1sCrBLLP4Cu2Jtppt1qFWJgsyQDUNv2N/7FTpoVQS1F8CqDNm6wjQ3FKnSTX/FQvrmis0puE2qTTWSzNrUX9nfcTvsSsaZjyVbbhrHWqId8bEZBJHgiZeOGTLNKg/6kgucDlMF0x6FTD9xmV6ePCY/navRgfzyjoyNNYJ848fqD/hiBo7jt2CpPTlmZlT3mng3FmYX2LoljkL7wzc5zO8f7tB/Z129ykcjxPU6H6F+mq6mIXaM5x4a0901TzZG8zfwxFzawXj0qQ5rO95Y7lMstL1wZxwmN+5c2wmUXnUrrXoZXgcRrfZxjWml6+VMzSZh5qch6g/UgYdXJiVSzbGrWbNciFx0Pgaavetv7nPiHBwKC9OE0D9VQKzh7uqzOPNigsvZijyN7yet8kmrVB/RiFd4dZ5WB/er11TTDYTuJyTRbNpZr8v9jeVJtLkT6I/5Ydjf7UePYA8KdQeZ9MtGY0ZDYr40s7EQK3IVdGDSYjUhN6SXhInrFtw+vkRNTjgVPAwzB6oPRP1d82UpSG+Vo4ag0rhVHJAvRQyLYC2jOU4LFUa9WM2CiRtRjNwClFvgS/24MtT/FwuUENKX3M4rtxkEqigJIYrBzZsm5dGe9OvyGyc67C+71Fn+wUOwroyok6drdiAHPoGYdY6CzNxhd9nr1giFzoqrOsF6o80gWXwlf2lvzC84lQaf2h3sLoVfq9tUb8Fs1Fg1ZQyE9xXqKXn46XNwacIdEqH42zYUTh17vB7ccDyTNjZBCfFkhKv9QumfytGEfQ+pJnIElDD1z7WIasvqL9+3Rkkw4cSpEqmNMvFU1ENzz7hgyq4KfFy59Es6VYvvRkc1YSXVyy1izYqAHV/afdGX4gbbgzU5E6NV9wK8x87DvXnBag/XkD9MQrNgdlKEj4onA5IHdwwfYR1HOYups9Lc/Wjv9CLsTy/rUvx/E/tT/iz6S8vThkoSik0ERN7GdmrpwssBp5nYFzLBwLNKcWpEIfaaWpPJReGTkC/9jsG3NBVyXhC/aneCvUVT3KBRNz6tVLxivojtjeQ6XDaAek7Lg7mOaYnhNwFzMEWGqBsVybcFvXnBxzqKVI9IMZ424GxVFE7qwTvz+nXT6ReThpgZ9iFT5R+BUeyUH8nvR1I+5xtwVnsMP9lmR1Qm10KrvVE/fhzzyBnRT+A8bRQf7fkkRHnOtZgVhobh+GhzUiTR6+VljTfRMUjE0hao7bmu2yCnwvU31y2D+CaxoSJFgrqK7PoPd7v4gT5wXkuTv1uJSzKfIpTzzmVkarRsT29NR9/9Dc1ugacvMXyXUm2JBR/68BZ3qZxkE5Rt6OCmrSLucAEqxA199YfuZZcE/XSayVtqtegpzrqM5dQd/nl9UjrVLH56O8QbLOP/sKgylXC2MUOZqqE7afF7oFIq2gFPhtgeYoJ6prZjBdQhRXXwHTM/vsytR/sUlOB/ZPE/n560VdERCqYhgLd+LlU4p/cuqP+koImjtmVKpH6mg5E6ioRb06jBhWi85/YX1TfClbXQr8P+HKixqG0U1vSXb71F/LXQCALZBuo66XCACsrFumo2Pms/PzobzPU02Co8H5oquFLf6b7N/3dVw3q73H4XvlZMpvoo7/guUT9jemJDYbRkBtXk7F8Mb2ZgWfpGgN1Wh4wf8n56A8qrcqImZUEVDpA/dEmlv8d+6OLhdqAFJRfsT/n/tLffegHkmJf+egPOn9QyXW+g0/sL4BEwfE9O5NP7C/qtOFC+pniw2Lj6PFHf3JW7sAKOq0JjAy19Y79vVd+hroRyERbBdon9hcqYv8V+3M2BWpzeusFMjH7GLWma+SjP/8af638jFoP24PkjAULd4nt4eWoXSpvbJiZR2x/A0d5sldQ2/rpajBBSqH+0r5ZY5fuCRNKT+UPqb+/7Vz8t+pPlGXhTxL7M9gfnqoqL33Utu4wm/KK+kvKXoQzK6D+ZuxLN5P5CB07oP7SxWvf30K5w900Hs16nIFgmjnq7R5MLSYNDV0wIWsGeNQq6qc5oP4M+2+xv/isyeY8IwKc69c+NKtHDXnH+w1q/eQ2ib7WE3NWOKg/LUSNCuMr9tcNNuw5gvo7kjox76ezBMchdMjmftEyczCbCxym7YLZ9qdINSeNNMD1OaB20i3qLxRKGa7eHctfC/rFbCdnHva1tCBbucT75zaPjxs7c5pEZVB/2pTgpHmw8f4kwfoKr32C10jD9jG2OCK7HsNCNUudOJ0ImN/j0V/gkYYuSZgM9RpaQQ/3gnWbzWyF+ptqdwEuF9TbdmqGg9m3RIZafdVXu+tg7m7M18rPdM6NqD/23MFBOrokvQuo6S7fcZje3iHpPsT8uedGgrMaefHmzmiseZb5Pep7MydpYe3bT+zvdK7tOKkS1B8Yuxs87jXqNbBQf9CSCdyyw2+O/UkMK//Uv6r+bv399Lia++IDbBDlJmoM1I5p8AosX7GniOpRB1LQPWFhexKOC4C6mEy49rPvL1Sd3CDiWe9gZj9RX80lWBpaM5OBRIQiIZX3YMw36ynYzGvf3dorDKKPjQpoLZoJGgsH0fy+HoAEAupPFVF/Dn9D/U191M5+KBPjej07EFVX1FZsFBdyWwY6pFNdZkDediqpM/sB6q0Umyi6dy6xZRv116xRr5t9IRDKLVUIHZdiQppVLOPc+hI405VIPrG/QlrfQVnLFBOcZP9CogHLF7IH1F5DFwNRZj3mN6RUHPCA+tsUNwrMSMf6Cbp/IIGB5bW5qULW9gq19tafd2SwPskeNezfsOOsr085hs22s4jpO3PYFislXsXQG0bk2AwYixz1SHUFSyRST2DGiBTWz0Y9cgOvAVxi1G/Jo85rmxiwPjzUOO6L4kCoYzeCvn6tfIWxQGq0EQeGpktMyLA0kJ04G0EtTYUsj4XPkrLYqVC0LbbnOi+s3zVVlRhO+Jexvz/Iys+fDlTUlViAYSiosVn8qIgo3K5gjALqb8LLFyJM6S0QoeSY6LhETYkV6kphIYujmYX6i7WoAGfOTggoVC6T4RDtcSp05ePQtnOcWs26HZhjxMXgKe6FXBL/AnPEfxPcH61MFstbASZw0xh8hVoSun3FrroS9VUlHks6YgtgT5MJA/kZr88l7gaWNuFJuJjKLVmENl6fiZM41H3UzEmvt7CQAPWz77G8+5V/fO1LRO3YFur2VM0aWBxWbBN6FWoxX0QbcASZZ6IoQ10dx1sNvrhFbVJrWSCtsD6Bdpt964/ST1i/3Q51663yhFjcrQJNQP0FXID6y1guB0Of8HFUtqi3wqUPH/2BSLVLkkdRD16qTJuIUyiW3LSiAq8+on7bgQKyXkdbmPU06jJwvQux93bz0R+Ud9RyId5a7CJXkQmeoYftlaP+1EZgm0gWUOcUi58Vf4flLZzsQtzJaQ22k/PML/pzkfNMQF/c37aVVmKE6b/8N8o/hv50/oe7lNgxCti1Rn/F/vapMgMfajr2nkpvEf080sHYqhLjaz5+fnJrMWAue4uEG9GX9c207r9if6sWBnJY9j44Ka+QYJmi/ow8CD6xv3BJ9y6Z3shX7C/wjv5Sf+i+HEyenBoHZI8606y5BfoZ9Rd2Q1WR+V6qwN3etTg6zoKM4PATg+5lqE1xwPJooj0J5FZD/fm73iBnezMHL/yb/nJRccAbAr0JBwa+Y3+vlZ9Q8f7lo79fYn/5fA5fKz+fKmrMyjch6Isz6u+97+8X/RUeavl0Kb/094n9vVd+esnie98fyeItqAss/0d/731/syAx4o/+fon9UbdyIJ3Gz8Ctsu+Vn1pNlqDnc43AwcPr37E/tZJnTIh/ryUht80C23uN+qOL/kCknHc++oPJgDpsDMcDI+DN+LPyc+4EX7G/4OJien9A/Qn/T/Qns9L0X/4T0B9Ef8xPn/piBme4umfUQSFEmXl99Kid5dIjW8/QDXMiOSPcqZUbb3wTNXTjd3c4zLsHEyvSwJqzAbXxXvm5Fb1RMPN7/LXvL6Ef37G/B31CHXEX1N975efxvEfdBUH4io2db3DZN6glWcP8meD8hL3uofaIiPqLgsGBCid4TKoC6lBa9BLsrd4hyfT6rb9rXqH+Vs/RMEf1tU/xpqLefDVC7Rk7GR4m78bb/lZfzHrvfMX+EjZ9ZmZDKw3c7df1soo6kkyGgWbO4We9xvpOT4H40V+qr1+xt1GZwP65cuLt1a4NUw+UK9xuG6xfmqP+5lbfw8UxXGbD2qg/fBwKcFcA9ZcaWF+66imceaL+NrcO0wt46Qy3cO3Em67C/EcveEB1EFB/Aof64xQsb3kasb5mhVq87+cSdLu/6W81JXt83E3mJKEWqD/ZV25w3J1Qf+LzOZjLNeqvU+/YnuP+e9/fnY0XzXaa/T79yROW+Zf7/v4vx9XfrT/th8fV1Z57rQyxKRIt5aL96C+ejqi/nY2aOjLiEzSWkxgQ3S4jqjo+QAuDYxw8BpwaxVO7A2ebiEw4yVFrS02XYR7bVBMsbsGX/oh4lJtgz6B+WvaOurp4ClllLK0Svi9Ql2cfP5M1aqggHP/RH4hpmRnnkHchedqoOU9F7chmrMNyKGXmE/vjD9sOrL7CqZvivv799TZjwd9weL2rKaqh3V76Wy+/9UcmowTmOkMtsRLq70xOLWjtlGIia4Xau+Yl1n9dY/q7M2qJuzE6rHgV6/PWnzaxaTCna9TgKHQHskpG1KqJeluu88A1Cgb1+9ZfRGX90mDWOMKtuAL1ZnrYnoNH5rA5Vkoc74vSMFhmy8Kir5RmXVxomUgbkQPN1GgS1hrqebyeVchDHu9nGNT5uSxNiKKbGq/zKeYPcw71d0vFGGSdrj6xPyvDeVBw5/0lcYtoBJu1UKeMihqePXvto79Q6Lvfpj95Mpn+yyMq/iCxv+lPByqsMQd9ownMR39h0V3BMxKBBLXQtiTWUVfkqKL+wgNlEKrmUjB2XMZEHP6CiLF/xa6Wq0kctF6hEmMd1eDwi/+pvyjVMD3rQF8/+oNihjrjWtTfzF1P48hRUFNv/XkWjXrxLNRf/5jxoC5zjgSO+lAJXdt31GqN6e+X2UBcBsvnjVPU3zZvB6JnxRb0FvUXtBvPJZwSncDcd5j/RfYqAoXYgNUAaulydQ8kIVECfisKJHJZ1KU5K9CJo/itv8AozqCHNkei2dUVyJHUNWjbO+pTeKJWDRv156syln/b5xnZ3bA95+PqW3/UWT+CWcEk/uhvzW578M8b1N8jfGD9Vth+H/05qQfkXmN95muKYwAb9ELicH0AN7VQv5sHpZKmef0D0kt/MKceS1I9tjtwBR7r46jYnvntpb/X8hCwGNStTMYNUkTmm2h8nXrT1cUVrFXwm/UnT/h/vT/hj6E/zfjhLjXKERXwVE/Hn9hfspRQf/7hW38HZafgTxSfeg47lBbhTH/6P1Z+DpNRJRFk6kDKocEfxgX1B8NCEcgmLwHHjkhhPvqj/Phr399Hf4sr6ut96ssn9teo88VHf8EcUE/jqi8/sb/Pys/3qS/29ak2v+jvs+/vrb9H8Y/6y7i5+9Hf59SXiXr/Wvn50d8k6qRAflpqE83UYPhFf+GkKltyXO0wPzh+r/z8Zd/fe+XnO/Y3j8bvU1+YKervl9jfxO2zj/6i1UNhEWu7Myy4yCC/6M+gjgb56O9Jo77NttSagLPLr9jfQle/V362FvLzHfv70l96tsCgATX8Xvn51t+iPikk6jQlI3uecT/6i7Ah3Y/+PrG/P+q+v392Junv1x/LcNjH/yT8Y/mffQq8N/49vDXy5j4iv7Z9KcI5Vz2Sen1kmEn94pB3c+NkOUcOcfwd+cdVD2bdsSprJvr9BnftbDGb8w759974d55nHklOR+SfOC2Rf66K/CLTvWzeXUaAupOQV+VOG0z2Gt/g7J3dJrm/go+nCvn30FnkSubElumhnOCiTJBDYI1fG//q5o6cOifIN24SX6BJhwWTeqfRMndhOcARx/YmZTZRa/JyKcNB231v/FsPEg8t/9r4J6r7ynTp/jv4N4aRayrHMwNdFmL5vBzra24YEW61ieWxqhrMZJCQf6sTcs2LsH0OtHKBy7jD8u06fWm6Ftb3IC2Rv6mG/GN3gQDl7WIzm2S2/+bfHpB/zBQ5x52Qf+dQceKE6V9LP59SB6dpiek9+W/+NXcd81sUeP10xPp3h60Xp+1jz5otP9/DiZWQfwZ5tuZRnN+gXZrIv+eI/AsOr2NfFpTDbMIU0we7nMD5MVs0qV+Ev41/LMMz7L+M/v0x/Mf/9CEVItQDaENHkbAb0Dv2MlZhVQ1UHEYrH8ihFUfwX2sXo2OO/rN3twfM5vmxCVkBJ6/FAv3o2lP0140LEuPRbClwxiv60d4ES2OoffTWopMZiPjXKZkzXoX4qCtkKYJvkNmOfoLalAqJF6+dc9pKRP8JI3qxWKH/TmvFhYK6f0f/Tjv0WHJYU+QT/dOTUwfmzMDJm7LuEvIYthy4B4kiwfyG/uujuwaZsqZxMtrj7Pod/SPVDL3kSPlAqFuEnq0KmoCbo6/e0T9YnzD9aE2zBAcqAsmupZhgl/otaXcnGmaHG3qwy+gLKV4L6byxeEXvJqVr6LkugQEO1se/Yv1XO+fLfwF663UgVGDBNk+UZqWc0X+bXceCkh7w89IKVOPtP6chdByRNfrZWRHt47/gUL/K1/AmZDtPbWJh6C6EobZP0I+CGIcK61dEGLc8OI6Jf69+RS/JyqgZnGx3WB4wC5kAN9cgsi7YPpHewe+arGKfYsU/y+LPnw7/nRm/BO1QC0yYxgiWhh3vYNkpgsiv5IHU9glnW0+LJ8FIIzCSmb4F7bTJCRzYViVPEwGjdzhcRDcT+8hp9BFQzpVvQiZCAEYHMcPZ2IZrIn+LAGTy7RVsN5wSEMbcwPy6EhR1PW2CcY0AFWavrYhlgeDbWLlA0tAWwBEo/NzdPJWwywjLxz/5JnhEGUt2ziv8t5ki2Oa5y37Cf4oxTJooOlFA7Ov2BI7efwPwIt6wfMftNwDdaZQii7YCgXz3MEjpI/BsXZhgH/JlmfQXBKBFHlwc3KcIwq15q2ERKzwyUntkZHZBAM5SBGBw2mD6zwQBSNKIZ8KLTF1II82OCK4RAejwMs7GcaQEWw6mTHRssH1a6QVo74D3myoCmAKsj+pkCFz64LVEL+sjzHBKzoA/YPnuNfYEnVUkEsUe5s/MEXyLxeuY03mFfx+qjXLwTyKWn23dFkc7BOCcN7B+9wWWzCOnG6iPM/49B639bWcpYZ/ipD/J6k/9pxdU2wxRYfH31Z+3nKAArRPdOKKmuMSTehRgz0uN22mBSx6bQvqc+xkJVaASQ/SHYFIN3wLcqnzwJcDdtPwS4Gf1Zxag5f67AHFeJX8JcBdCRoqBWDB/vOJ/jIqCUvcvAe72KMBq8n3u53v150eAn9Wfr3M/PdFVLKLWr9WfWxRguLyiAOe28yXAIAxQgJ+TX957/6xt1/6Pk1/e534uAhQg9NAPHwG+43+RKmF9/h7/A6EMlp+9fzr11BpYaXD4nPu52Lzif++TX96rPx36qJGPACvi/IMA90/ytfrzl71/v8T/3gJ87/0DblOyZNnuduDLNQpQNVB479Wf73M/PwL8++rPT/zvvffPuStm81n96dPB8hP/g+bc/yEF+Lf+9e8VICu8zv77mafA7xbgT7/2IbzsUID2CoXABXpllusdCjA0PLJlZ5FlWlrDQKv3KKjSQRHxXX+HUtp28dKWB9a0Z5sblHVgMdtpHwmmSTUowE2C95sGY5n3vEERwQrvr8JINemamcKDSV4HbV5QgIRW8P51hwJcj1Fl2jr/hFPDumQrVihAmBwcQHSiiMIkSsy5TSS4eOn35r/SKr+Ofkn1ZHTN2/I+fF77kFaraDDrEAerMnpi/tKIAoT1jofjTvkWoKPzBziIDApwdsH7Dbdk4PFkUZC3B9Z34qEAm9nrINJbM4LpqfcJ3Lsjiu3Y6oZZ9tIVrmsRyxu0KEBR3vTQMpLLbOn1OJj6o/la/pnaTTiYe62hPss/N6c5Xk/vShTgbfkKKBqvgOCJeW3+S1HcqYntSVUo1mNvO3H6aPF7L0QBtoPsoRgXe8FUF80eEH5zks41FKCzQwFehPB19IuEAtxNpRs8CI3z5FsTfW3+u1K7RbM5ir9RgKwgT/4sAvzpPvUWILE2KLbcogXijYGK9mFRgOKx+xKgvmfk+CPAhdB1oE2sYxMcdc8i0Ok9KFQpkbD0+8xotY7+RAA/AlxYhQTKLENh2oa/JPed83pvA468KzXocBpY2yPYCw0/BwvFNeJ6JuBIv0Ex9rOyMgwl9iDe7LB8/uvslTrGkSysnli+Z4MCfKSzHrTuLpHAR5N9CdCTKRKdt71hWCtGg/XUpOMwlTH956OQvwSoXR4skRL/AdbCQHHV64IlcvNan6q8yh8H2B7pFEfiwvBQgPsjDvtpsFNg/RIgHLuiJZJWCzjb7ZV4WbzWa1LHVwSQalG4xFcSg69iA7aCjoJtQ2zPhxdbsDk0SrOeOr1lcFHxiiCyKEC/6lGA0Ss88zhjeenXWTqShWKL7dNrPesrgpfTvQnArtRmudZpFGnko/AqDuuzkosvAepy/zrbpSpwJnLdojAnthLH+oAC1HNsjy3No3DVaeH+ttkqO2WkP0sI8KcFuNnNClD4w5QEW4mqSBahAPUrChDEBQprceJyUGc2T6LJgH2osKMvAUbFHQW4oE4lzIf1pAndlW+R+4ACXEQLFNLkRgn4m9NzWPRbjgnvx3Yg1NS+gq+tMb/TirKIeEEB+tZk2oBK5xWpof4WIHVBAdLn9RRctn4dVpLmKrFbLJ/WLlGY7xDgW4DmOZkwoWK48icE6Eo+ftY7akkukzUKEEIU6N9DgP61Y5mwX2UX4kgowFmdCDEkDIo0sbcNaIzAkWg8tfLrxQsXFJf/enGCjOkn+roBcznh4yA5ewkZL6c9uEE6ZYAKMP22qktwxBAFSGcowN1kfQZ9ie0D2rpNSCB1XwKEqkUBnqYFClJosP6BkC9JXusZmNMdpu+5+fAJAWobF8tjh9hew7buQI0eEoHnGgWoK0X+ESDoCn5PVWv8fBPx+oXhDkTdiBswDr4QhxcX07f86IbtM2L6v1WA7HQi/1lWgP50WP22PSvgJQeFBEpWJsR/bObgzy7fAty5cxXs2pOJX9f9twCps0WC2i9VsovqZ8Aystp8BPheAfoW4Gf/31uAn9NfHkMPZC7Nvc/+v19WgL5Pf4mkcKg+Avzs/9tWf4sBvk9/eQvwffqLtd6r8S/7/94xQOcolxaZz773/wXXFEX3jgHOHf/79Je3AJ3jVImjaVxcdEPWqWBwHBTWewWouPk++/Nz+st7Beg7BvhZAfr301+CligJCafEAMPjNAbLjwIUct4Fc7vQmk8MUKyaDAzj+r0C1LXvp48Ao+qioAAXGw28SUGYX/b/vWOAsBQD9rMC9L3/D2xbEX5588OXAF8rQH+JAd6nWED9gH9PnMGX2S8C/MQA3/v/Fh2F+amr8g8pQOn/jQAnoiD/WZaASj/8FNi+liC+Bbjl4rEytan0JcDNMawt05HuDDTx021ScY9iCXfzO9TmrYtXW1AFc3ZtUHDxbEHSh6nL5tCXT9hXLQqwDVGAu+d5gL0qomjgoKtmHZ+nUC0BhTbyKEC9Qt7V85XLbGRdP5hqc35COQgoFvXQWKayEBw4qzV+vq9QgN3jLkFz5L8FeLV3F7j73YJJeJz3mjKP+R0NB9PfMCjABAdzuIyZG29iUiOVloSHazdieW0nrMyoPh/gkbkovIGtXZOjHAZuxes4mHSCAnx6sQjHDT5vklNeY/oaCvB18hwKbjIapnVSUIA8ii3tuXH5efHfdbXF+thLfTC7ZTOFmj1heRdHFOApnlNwtl6Hf1IRXr9pUYC32x2F181eL/67Bh3UZILpSYUumKtTyQPODZx4sxawfsUxluAqnFGAz2UofI5/uT6uc5Jk9r41y3B3h718tePtQ9uzn1c/HK4X7P/8BQUo5WQCh7pcNFuTPOG3CXAiStyf5PRP/qf3VuwFeoC5LHwL8DjfqBDIGxROdqZRMY8TA564RAHKzOvdB8t1Bws3PzLR9ZRbZMKtB9CK/bcAl32pQK773wJUua2Es8MEBQhutyRK0GhQKIESr1uqMEhz4BjQtEghMRsGruEVOgomFWQm5OkgM5po40HAFig+i/cvBOr4W4BToA3CU34P3t6SSMQkXUXMdc2Bs6OpOKjJ67TPXNHgdfRMHM7VAIyov1GgPQYxjpbkIXwEaK9PdAzHosPZ4+yswjq3sD2OPIrwLcB0BRQTjnOf/RIgvcT6nTO/JdqxE3Ak3yvNLwJcPDKFrC+LPjEmskMg4xUUYL/AOUdq9hbkWw+v36wUy4Ck40AVOaWJuYrGkXb6OpyDtekGwh7TM7cBCta5omhvHuZPXRwT0qZUm9goUKCc/YrxsTnOwZNHdyBuxAkoSMC/F317rdlluMmXANdGqRpzUHRYHRpsn98aA5yI+FP/cwhQ+un3lAm7dQmKaU4JENY7EHGLwjJlUYgjuLYsaYwxB5dGMcB6kbvkpo878Ac+bz6LQN8xQBM2KK63AMWDffhVgIw5y0FLKI6JqIeMotnaNzAsdkqi5RRF+Y4BOsVq2oQURR3I6rDNwbxmXAx0lctEagoRjOmCa4IpSxmkmvgtKMmMZyJ4CVXKbRTTDfMHTkKxFdx6B3PfmzDR2KGQogUOKu46xfyn0aMij348wmzhskyQCfKFmDyK1pugAANVQgHSUXQAr92goCwa04MM7/dowPKkK08lU4euwYAz1k9/UBkZbBSgtZui6EYa0yeXW/GJAUZk+S1AcpawPNtrm5F+HT3B9c/TJnIS7NPVudi/+uSUCSULRfkWIBFEFO47Bsgy9REWVseR8PFax8Bvov5LgFWOYm/2RQGut2aZ6M7jM26koxxQ6d8CDAU7AZ1mUICp9AAypPSXAKE4Zr9PgK9lqD81Tv1uASo/vVbl73sA3wI0r/Ecx6XX2xv2z/5LgPphIRN3ZaDFLsJJ/ggwCsZAJe89gO8TYH4VoC98xwDf53++V4EGhyoAYqx579cYIBuN1CcG+NkD+PcYYOBWkH32ADrcEQX0fvuDBORrD+Dn7Q+ixk0CeSfI5CPA9/mf7xhgNJt+xwDn8kpnPnsAPyfA8Aqm39NF+xHgJwboD4i6e/lPBPjZA2i/9sy9V4HaRNGZXwT4XgX6iQG+V4F+BJjP1K9VoPO+0kh4ovqvPYCqMDcILLTBIOoDx23DyAkD/LT/evefZhcoxvcqUP/Kf58Acy9QjO8Y4PvtD0FRYf6k7u0vAY5+cPgI8JdVoO89gMS2vgWoJMEaLMEwyB92Fejfesi/V4CcLDA/9Vql3y1A+YdXgeK06QI3+7UpL9uiANPujOJJB48k4gEF2HYookdZoQCHsF6a9nBuXycqdc1KcAfBrJ3gBtcMFiSpbRTgOwZYGwcUoD//FmDnPlE09y5SzVDgp9C0R4dJ3OnrSBT84UIlWCgml0YBMmzzhAPdoPiONAowky8OHC8FCuYw6IkZdSUKyDmimI41CvDY8hc4deKC2RS718v5LpsBKvb+3mQYsSaNEzy4VTMsfzpHAa7MOQ97x13E6XatoXg3wQFa6vUq94eLwpoFEgt7c+80yWChOG+Hs4SCe73eYeh0MAWhn8BjR+P3NhUZZne6X1HQo0u2FIOiM0eC9Z+ILrNVjyOKr4mncHvqDtkY/XMw78s7BffHEQWYHlDU+yw4w4U1UJRdjOm3AgpwT6bYXvsaBbjhFR7Kw4D19WUsX5hi/Y8u68Vpk+wFkxalPZwia062ghe2ps7yd8DB3o4Tc4kCrCkUYB0dsXwwonC3Ipb/NLIoQCnY/z4Bcjg5+6l/W/3tMcAfHlnLAGdPjk5RMdj6SyDXnQobqqKYSAv9hHjVegKOu5ObgDqhMNj8tWIq1Y5M6OeeSwLr9f4BqZHiYHkuM4OdnRWIZYEmoXHul4Z2ouXXFpzvGOBbgFFHv3alybRFjorPglaaKJSljkKTLzYKxtpRJMilvjLqdenBan5CcVFXuiWDi2M2cK+Y4CNFAUbnE+bvP6U4DO3ugrl2KEinpppwGErLeALRIQtP3zFA2K1l8E2CYjoXOJtOTLsHs27pJuo47IBLulehMC+Yvhj6MlmEpQGrHY/1eQuQTCQFsnaPIjzwKLC9vZ7iGKl/C/A53VIwP/so3IhDAUpWg8qjTBRgc3+/P6NZfAS4DqeBZbxjlspwVZhVuEShWa7+LcAnctvY+htsr4mP7TEtUKTevTQhl09qs4rPmP/O71CA9Ov4wt4vLuQ5EwVYNK4ch4xWZGQhzibY/q8YpWX1qkFNGR2K7WuXZzmg8H9fn5LZn3pX2e8W4E/HK4Z5VH5igOGazS9kFFCAfrRFEV3EViD0ZobCOMcoEr5GAbas+CVAkBIUoJR3FcxkfoKz0Yfv4tTNP8B8sxBIwJFCJfOdn8PMUV+HtgwvUcbjDTQuQ3GmHaZ3HsbX/ZPp6xRbFNP9ts6BhDIXh42K9wvlSYLZecY1wFCeQdp+fIDXqzwTKDSmtzhi+lb4yn87PrA8qp+BG7cooCuHAizj4gzOnkFBzjsU7j4Uj2AvqgkJrczFCWcT7cD2BBTSlaBIRQHLv/A5joA7w/Ti7HYBX3wdgXpyKZWsX0eK6nGNAhytHAXGnlCElxTLvyryA0nXKEBjFwokdA9US/x9cYHFcfM6lEZvK6Kb9ghKvkLxlU8UbhOiAGeMPmWi5SbPyEiJGfjPKaafs/lAUud2BOvMYHtY9et1fy8BWsyIz5CsR3F2PArQqv8mwLzwi48AocyygaxdHwUYTIQmmj+oJSnr+g62uePj0F24//3Eip/rUzzDTn7qpOrfLcCffk/R31eBunqBYtg8dxb4u9cbHAxdgV8E6AUrFNxd1eVgEilWHN3Wvqx3ITf8egrMKDP/EAM8Xu/hZxXoR4D/PQa4kWbUVwyQ1VFQ71NgFDdUmM8pMBlNqk8MMNodUTxvAb5XgX4EuKi33OcUGK90S/crBkhe+wB31/5CLJ84YHPRdwyQC/rvGKDndgKOsL78EWC0qpT2cwboZxUozrn+pwD9pYOfr+L3KtC5If2DAN8xwM8pMO9VoH+PAX4E+F4F6q3cf4gB2vHu+w0Q732A7zNAPzFA9uYsfz0D9C3Az9vfvwSoLL5Wgb7f//feB/iOAX4EWO8kF2aaaX69AaJt+DXM/VcMMi36P+QZoH8PxP17CSiwrxfA/zmCgD+9vOZNwJYkSJwdU1dm7SEBG/F1DsxRRgLSbMnC+blBsmQPJODmLLVwvtw7Zr1YgmASt79B5Q6vIOBqlM3bzHnC7RQgIc2eWOZqvUMCcgGSJnGRTJPpeQr16rUMtF2HrJmdyzt089f74g13vJjNhEECns5IwOescc0zhQS856+NcdF5TMxO42VoE8eJt/npmZnFvr9CnSU2SdhBfx39juQ8XRQkoDkgAROOp+Dq6kjA+QkJWC4aHhqVQwLCiARcdv0Bmuccrz8HSCyXmbPw6F/vp1e0FwHduwT7FImXSirWv1ptkIBq4DSpt40sM5hurlAmvRtvnFmdmB7bD/CgQ5dJZwwScLVF8p4Wr42LkqqxZpNgeQ4c5zbbyelFQNa5wF1VkYCH1/vd6a3TQeu63wScdj0P9WKKBBQSzF9z5xI06dqLN+IRCUj2Ug0PZTGPt91Ka01T373e0Hh/LQNNXhsFn9IdzobuxlvLj8CUw56D09NCMh+X2u8joMBOpz/1vrLfTcCffqum4evfBLzGhUzW/VmD5KlQTBCNRUL4iubAKBO5iaJVcfgsA10M6xMSbYkEHHf+E/w4kpiIuEFlHF8bMrKeQzI5eJvxrMdvAk6UDofGoNdheWaUeDUPcHqrkO0XAZclTpwNXY4EMMYcr2/vmN47CLh52hSS6PUShmMQGACuicQz5t8EnGWx1ARZRF+I2XI82KNKxQGdv15CIbxewlBEdBMKr2WV+2tNg+s/kEzJGQlYedse3MqicTor+AJxI0aDJTiY32qBBNTMswEBs6YJkCsS8JwQBTZSRJNoZyEZNwd7Cj4VKU1cjj0Y7GpNgSMVWJ/TCeu/S/H+jLRIuOWqW5I7wywgdgQk357tLcMwbR68xUJh1uXrpRCrZSGA+UCSBselsjQS+7XxUVoi2QymE0in49D7v8i7ky5VsW1RwD+IBiAg0ARZgEo5ARV6ooKCBRaI+uvfBHTvyMw7xulEnJv7vqYjQlhgIHwxq2RqqeVsOsf1TCUktNbIYumbDRKwrGgBnEUgR75k09s+CGjLHJJzccXtB7NYg/kSSe2Xczr5scdVgZX+86Ta/6ME3D8zfByMzGHkx2skIHVrW+fOVkiG6LUWSNL+pVtDgS/9RKodQu8ua7D5JCNB7q4nPQGtORIM1DleIwPO2oNpnpFAkwgJ105XAHtEeOLfRrg95sghQfhoWIY6774JOBZaElXzzY0MKyTg+Lbiyn4MpxtcJFA3F3y9OCKBikCsQaVsngHjJrPkOG/JIyw4EjQFku0UIgEtz8bXOw6JdFkh4czFDN8fm0jM3wQEpZZvZJQjAdVzO4E+KHA9VmEdYKRwXAQnrlbJbH8/g+e/8P32ZvMmYBcEDIqC2pKljATs0kB9y8XtJ84RSWY9eSaIZ0jAapOewEmHg7IPAvqq+ILR7iISf1/VMknsrOgJ6Gc+krWK6TV+R6RIwFpGAtr+/fgm4EHC42cZDb8Dcl+KYGAhOTkbCWgtOZbxTzGSunLwfEyVFNef6Ejk5mgmMJon+HnGdP0m4NjWcf1KUf/YWE1WGDDcf2xY9i8h4Hc3LPuSBrql/OQLAeER5TOiC6sRaOtQjnoCdkHAjoB9I9CuEJB2BSTgSt5+CPi3IOBYh08rmC4I+GUIYFcIKO0blQRloW7JQ/+kgX5pBfMlCChYfNCngX4pBBSWnMS4wQ233wcBJ78I+Lz/tRDQvJYamG6bJtm1gvk7AferMXwlYF8I2I6A/5IG+qUR6O8gYECpuN73CHgLCXjgWnIK1zcBvxQCdkHAfghgNwbCkRek7AlI767vIGBPwN9jIPo00I6A/RDAPg20DQJ2YyD6IKDzvL4bgYbU1v80AuUXJpJ+BNC3gumCgL6d5f/KRqDsr5/9dwk45Dj+T6kE/O7/BAVX/gQXskXiVDUSkLrEIhyeFRIO/7gdQ5gpLNylPZKFvYQzo9iNb3DY7xqy4JOtYIgwvsK+jqckPmRIwDHJn3B7Ni6JvQ0SkNLjBxTGtSWIqeHD2TgaQs7ubCYWQiTRmY2ucK1iJOBw2lbqhfETTqmNBNxT5cRo6MSGMhjjBX4qkFiLUSxDNUmQRFIerA3GiZFQW9UisT9AAhZL3N9OKFsCtkPU5fREwfEk4vqr4HUzbB5JdSvP0yi+scHW2MrRHipZwvWweQGGUvIs7PQc3+9I7RB4eyVBNZgjkc01/nx2GA9g17yQbI2HRH4lLQFPXtvrRsH1SUX+gG1qOky6yZCAzjQeQj0JbLJcGkheJ4kp/OobI0kJh9uXjHEFl/HBLhM5QQIKcXOH/Nz2zqkXSMCHjOu9DNd2lICDv29O/TcB0/n6KRiS7xeQU8MxSZgguBk+FV1g7yZWlFroS+OUIwmPY/pDwD4PVFlMmeVqGfwcAYecIP0peaDSN1cCMiR74uMUkqAnYM02bwKGGx0JwYv3AbieigTcqF5FsixrwJr5x6iPAh6U9AXOqJHKnoAXD6EVTkq6DBeAd9BQulCg5HlbybdDAspDvJXE16VSzvILPSFug0Qhd7zVzU6mD7rHpsOvBMy3eKsOMw1JV3PZg+wW7RT0DRLNL0pPJ+687WUj36UooK+4Pla78KBRWySt2eaVCjaSJ1ZdJNVzjsSkGI0G48qKTODOXZnsA3x/FwUEOkdi0Ts8/jStkZjuk5YJe23eBAxnFi2Q4XT8JmCQ7JFgGyEcgnrXlXIeXnD7cM3+GgUUW0J6M4qE8hJJfY3JFDIWyTfH8+Lg+RI50JLJh4D3VyqARde4XmXtz/TqdH0TMHgecT3ExVvv4jVQy+iqIUGjssDz5xzweCZjuv1vsCnAmI/k0r+R+5YQveCAZO3cwZugvKOA0RFJHYxI9nMEHHIi/4dUAkrfnVvd5YFOvTYPVJ3Vba4uEtDMJSTDrJBlsjxn+POVjKTxCAXkNbRWMNqyWeQ/K2eCEHztYEQEjvgBhQScVkgoc4MEhMsK/2Z1F4lipAZPQnKR3wTUG65thnlAsmxTbgvOfDAs/amB+x/BAkmjSFwZ7oWWkAYScDqrPlFAMglrmD5rXM8QHKEnoFtyHAnHT2pCromFhDpekYC+We/JJkDCjWdrnvQELOXsAMqFRTKZaVspt0MCKnZLpHOK3xHbxy8CdlHAg4nv12OBY4KpSenkZr3aTrkZz/jjKxIQ9GMJ06nwIeDiVeT4IA5I4PENCcgesqrPA/XFubwn8+z1BPvlIAFDx1PJkkcCkrL4EJAquQ2SrSWge0MCNqcXEtASPgSkRuIDzHArRb4oIHEnA9yfJnEDEvoefj4dAc3DLwKm23AJyokSmGBtuWvyCrIb6LMaSV+ufjAKOORk4Q+ZA699978quyjgqD4hGVhfQXJRJyRgJCoReATJRYM96isB3eaMr/fnO/WOAnZ5oE+Re74JuHUe7JcoYE/ANdroayWgT05eHwUMtPi+/ZIH+oWAXRSwJ+BwLm37XjB9FDA6nf4yCbCLAvaVgMkaCbg9tnPgB9qo7CsBVy/f7QkIavFY9wRU+UaJ+jzQjoBdJWC4V5r3HPjJJUJS1dvmQaJh/ukG2vWC2dpXhNS1+UQBX/OVAYowQPJNd7h+OPDOuxdMNwtC2J/WoAzbbqa8177/Vy+Y8Lp5qF/zQIeW8iCpIb17wYT1GV//jgL6ZIgkJCW/Anc9NaM3Ae/lFNwi+RBwPW9smIQ6zXjbXfOOAlpnMN6TAEOnXIAZL/XoXzsLgv11X/rvElAUBn/MLMDRNyeCPncKEoqskVzuEAm4uiMBi/vDJSktIQGZqmQhH92QUMajmBnJ7XqF+8lqovnj/BCMy5bH169dS8CmkI150kYBtRgJGQ+QgMPhCknkzZwovm6RgAePRxJtBkis8ebJGsqkuUK5Vx1mud+GlbGR/CecZwsnSrSwdIz5U3b6KGBcs2FiLFlfhtwldhRbQyTgWI3eUcDU0nF9Z4o8oNRCm0lkJxSMupFoKPALo0z0fXEzXquYh9M+mUaprgd747i1D30i6DJoE0l1cmLhRKS2WQ3B/T1cJODBoJHIivmaGbCMBnCktki2aKFNDM4iZzhNciTWJdASIxLbxNeXi8ejsUhASeVFKIelTeJ4iiQzhlcKCg9wPYqKv+/NrhXcWSRlMi9w/7V7usN5ELfH/0QC2lrbPrWNAiabkzYzhm4swWXUuNFSfwaCsWCjAs4WNyaxsR7djEsZ4+eRFUjAaIfkHHD4vVXhg3uUigUS8zU7cXCmyZRJgtcPRgFFgZf/FAJ+979V4pf3As/QqDIsR42qdwQMDhWS5+l6W1Jk4gDMfTsqnl7SFYm2lwdMVqNj+ZWAHCABvW3zIWAq4fs7AhbNi4bp2mlL58h9TQB4DXxrpERz17sDGZjaAGz9hK9TCQm4g3aUfEvAcE6avb71GheWuznFwKptxhLdbQLhFWgCJ/PuEE30nqBtWamELbnfiPJoEyHP+NgXBLvc0cujr8GCPtNRcOJx+6nTNjQcZm3v9+NdJenYa8BYBDQTACCBK50ZQah4FOO/RE8m4Y15J4KGDy0TiCX6CmRkSkd+GiIBL1Dgegdtc5fkjgScni54vENQomh9x+OX5asOK2iHCXrHthRSWk0hXa8UZmZtGkff3TgOzPUQSTgZ+qo+uRzfBAyXeyTga9jg+coYiviqgOthTisTMuWiMpH7uD/IehOy+OhxxS+ANZ9VpA6sIYyAk9s519mayBkSU7F9JGYXBdymkgaghEh8o/J+joCiMBT+FAJ+94DN2ii2YDeTYQmXNRLM2Yo1KMkGyaCkcjt7HYkxedA8A8C5QAQqRTIdrKyE2Qbvbh0BzWmCBEwHfyFgnwiaRPh+y5nwkb9N1wKh19oNtE2G5NvRuL3gTiMhTwORhPqeepCDHmaIL5FDEiZ3nQyudwm8641ryYfXcEkfa7BOZyEKbBm3F1OfRNCegOOXucG7zY0jcD0iAfnDsQJtkSMBzcemInLVTge8x+2seNNhiVh77yhgWD4phzwu2gEmGYvkYrLNhAgJd8HH5yXunyxx+0yIPx97ZRvlkzb7noDWgRPxGm8TTWf3tG1v6uP6OgKO+aLC87EZMMHAcPbkfs1eoPqhGAVGe013BHSJKpLgwrtvAk4vQ74M5H3bLvQpnsASYy4Ks7p2iAHcExTqid8h+6CuiEHw/I7FwYeAE81Dgi5+EfD6aNujjhSB8Wcjak0MNavBO+Hn6S/YH4wCioI0/EMI+OWS+kYCmtr5Q0DDYKbgBTISsIsCBgKjgebsZcYZJPi6CEPa547xpPRVx5/0BOxLAR/UliWjWVsq1yZafkkEVaKNGvWJoIv12OujgIEI3lrbPlcKqPZQLcF54a2mSwR1rqAwMIfH/ksiaN8MpiOgvr0hAbcrJGWQXrh+GHyfCNoRsIsCBs4QCfi4RC6oF1eLvgyDtw9TpYTj2WujqkjQfhh8Vwr4uxlM3w6Ue8bh10TQLgo42hsaE4ZP5R0FtEvmQ8D9GQnYRwGZOZJTYVerr4mgI271bgbTRwG3wVXrm8H0pYDdOMB+GLw39B/Ey6I3AcP4ioTsBkJY5fpXFPAovaOA/TjAdEEccBW874eBlm/7ZjBmtUcypiXitSNg1wwGSf4vjQL+uob+uwSURFb4rir7nyUgx3x3lX1QNBVs1YlDUsbX9kZDSgl2K8eN0pxFAoaNhOSJUySNRSNBmmR1gzpskIB7disYrhEhMR4lkoonRDUW2fgJ+/EVieKNiWMMs+YBe+K2/T4fhW5Uz0aEnTRw2v7BSKKtc7pCfmv7Z2pTJNo9k56wnb7afpgFEnDi7B3IxQ3+fjJEkj33jQwVie1yaTq7raEMmTPc3QEScFUh0Z7tOPpL3o5nZ6u2P+kyomE3bMkFt9fNILuVAJfpdhrF9RkvZ/l8QgJKBLdPhkikySVn4ZYu2/6oJe6v3CtITilxouU0bqNwNDOAyrdsJhUfr4nB7KILHOc7XK+UvRJj0dVCzhKXxEfrxRrzgy1CPjaQrK8Qyeu8SiRpJDoMQgEJ2FxsPP+7Mx5P3XZ70QvSwO4otqSkX4KR820/USZEIg6HbSLqLsLj95dumRytkWy40biA42Q8jlK5bLvBVPkVCmFklcm5RgKOrkjsvanj9lbt+PmQVzioxraFDz2H3ezHCCiJPPOHzIPnyTdHAUf7xQtG4wmS53lFghwFfgTL47Mlzobekl0s8viF/JCZ8HxBAtI6/QDzwCAB92t8PCqX3AsUdi4xIZXkW12y8VadmAodAWv6a/3pnxQI/CsSsHa8NdkfbA3W8VgpI1X2gKzX4QCU4VKJFrWC5Fk5xRBvtSUSjtvne51meA+iGUsxQdEmYvqHRodoecTXsyKbEKoyn2CdB1IZuHvvRqqnOYTJ3sSfj8Q2yhaUBOJwg8QzlGbWJ4KaDZIJ7mtaJ4WSPZBsD5oJZxMk0p6SRuC/Ajwf0NbOWSAZENt4PCHn3WWy1Hg8PhmQlLMJkrAukKzWmEPShRGuXynxUSFzty1pbTz+nGnfv2ijoMMdnZAqjiyIj23t3/mIBBTafqLeBUkY1W6j64V2H4KxxvXgDTGf6VLiI3m9DAl50nF9XlKakICHBJxrtPAm4GIiMoE9xOMPjRAJyK5lJtgb9z3ZO0hMSx4hAcXU1/XDZqxBtHKRtCM32/7Y46qEBvxDagHl7+5eb45awt2rIf5ByEiWl/UhoH9jKJWk5WUL41gTSGjSG8C/xGwN0xOfkzA9Og65UeIO9HXbP9NnaSAibR5Ap5BoPrkicfDvJ4dp7LYj6eh2oHn1qsFJ1Q8B8a+nADuaie2Iv5ol0wkS0NBTjukJyI5eMtj+iyd+vUWi+Rp3BwfuHwKytYe/v523Ex+mSKTVAwk4Lc5t9xYOCfiUXueegLCoXHx8tRYHINfJIAqEE76/I6DyHAjt4y1ufzwx3wQMBW6jE0uj22fnTU9InRyBO4I9qfF8yDpuj0+KPZ6/BRJuwyKh4eHtwG7XB8c1knamHM8w9RU8P8pxvSdjwWNgQnSxDE97PL55gJgmyRYJbHsUPq4HrwxGwpJnQqftFyqM6RMoq21L4BjPvyYfH+AmGX6HmRMk4JDKsp6Avnz8EHB0TrkSwjZRdujcU7DvkyHx92G9JnQ7VVQp10jY2sTj+blrShx+17PfTxPwu2vWpbZAoSNgYOT5Jwq4FD6JoDacNLDCXC5tedzMiLezFTAEe1KCvPB1kknF62siaEdA7YEEhPEFiXNxmwC0+0olPQF3E96HMXPXmZ6AXRRQ8hk1Ctbhdv+VgF0/UK8Y78DRq89E+K4WsCNgyGltaZAm8n0UsE8E7SfC/04E7fqBdgTsZwIedaWdCMEikWgjY/GKyf4SBexqAW3zVzeYjoBf+oF+mQgvCvk/u8H8nggf3A5IQAaYzT8SQceURJggbT5RwL4WsIsC/u4H2kcBV+Z4BsrM+EQBX7afgukt/hIFHD02KtPXAg4z2/lLNxh55YLirk38Dnx8+oH2iaD/2igg/79DQFlmxD+jFpBjvnsooMhIFdzUuI1yJUjAg+NLsPUrN4pPRltbl18HcLMoJNTTKRKDpe0bnK5iw8xFD2SDPa+uUCcRkmofIAGnfvyCYk2QgMg2xzAMJOHNCdsRCNxLN4Q9L8Kxwf2lvLkTjCbwb3B9mkgidYYE5Ok2ikgfkFTHKxJQu+kObCsFCcaPX2tjOs1lOEVDu4xv6nPbNiQ94/tDi8QbGolk5+QJtUfZTHKZhrJxPCo03IeCU6ZWhdun7RMPW3GNZE0Hz73hXccHKK4rh8SCgoS82xILx2WGBDyfkYAkITKcG8HB8zFDArI3JPHZqpBksYwElEfkAvfDA9c7qPD86Nf4AbeKaRuiJgVrbNoRG+fojAQ8l0gyiSABt9saj1dKkIzOOa+gsl1cr+ri9q2AaaAoOCQbJyMBy0mEZOVT3J/btEMKo6sMh1h3y7RMkYA7lhSwPzfjaNnUwc1gTki+QrIsPF5lJBjyED+fS7rF9R2GBRiUznN4/tc/TUBZ5r6tdcUPE1Bgv5mAMLcYUNY3igGVyVV9rRANfPpC4+Mdd0cCehYPBswpEkz1OxLLTJ89AaEabWakUU0Gb7UbmQAZIgELoW1f0iaCgv1sEn2+vSqQNnMkVQZIDlfEWzU4r3YInufNyPm+GMDYX+NrO0Ki2ZQpgbbdU22rbSSg9PB9mNMJxYSQtImXWazDajRDoooX2iGEaAxoL14qYbXxHsTOkYDqqMLf1xc56GR2JbC+0DTj3+fKTGc1XE+WriQSzCJvQl45/QTlcVXILAYk8NRGAsbpE89H4SABTaIYsKn1tmHorR0R8TcCkh2uV9XHSLpl2wD16N7xof34QtJyPhJQk2wDZn7bcJW7ZEhAlliwomP8/TmVO/p0fhfw8VJVyVzJFF2fl5oISnxRyIKdt7WUpk3wyE5U2ROQfkVjyKy7yswPNq5n9jI5IOdGImGxpB/4aIAknWq5zPibMZL96BY8TPQSCcg2SEznsSKQXPY08XMJSf5z1xQv/iFRQPm7E0FPmlb0UUCf1pEsI4+uYVxTAhPGhNLJqEHiTTY5z/hRhdfQdXTMQLUnedRHAVcCvt+YD5FMpox/TSfTPIJ+RAKGwgqJo+Ztu5jTnS/hKN0Ecg/TGohsD5ngyLgzclO0ElxrJiLudIolSWW1dUrLtvXu5D4hVv2SQDmFfNtEF+98h1V4h6m8FUo/EdcysaZh3hMw2ARIwL1NvwkYHrLNjcSxeMHHxx0f+cYLiTtQshN4LjuIfG0uC2Rw8tbgbqMhAXGE64liEYn3Crky9L3NhJwzfL81bAkJQT0hRuzh8U3hQ8DXGgmIF0A7uLNt/xJa4fZNwG0b1bw19wt4IvkQcDXi3gSE64rGS75EAjo8je9P2trFPfXagDuLu+1v8JrNzBM+fkst6QJqRia894TpefQh4CgocjCV+SAKUw7P7IvD86eMkdAIcSTuY3ZMwdN2+HmmrosPy1RYw0TC9cNLdn+OgLI8lL5rdNFPE/C7//2/TsibgGF0R2LFrjTtCRgMWGVGKicf/YOAZhcFPIsfAj4mdFtL17aDqd12rHoXBSyXjUyEpRT2UcBgMEJS/iYgXmPZVsvtC90TsG8H48pk/G4IqqmPfU/AvhbwEitvApq8jOQ5C8o7EZQtKTmyLQpfM694Am6uacTfXZRbHwXsRkL0DUG7sfBdO5g+CtgRcBiZf2kIOhV+jYV/PMsItHiPJIvWeDzzAu+bXRSwJ+C6tv9JwC4RtCcgPflrFHDhScevDUGVAa+9E0GZJe6/awfTJYJ+GQnRDQX0M/kTBewI6M9F/01Ae7lQS/9AK+92MMq4xM+zTwRto4A9AbtawK4haN8OBqX+98j6v4OAwv8KAQcsI/8hUwGRgN/8uJoOrhVcqBRJtgyQgKYQSZCD6kbJZYYEPD+RgCcmc5iUjJFExxVBAqo2ErCLAnYEzJciksoykYBLl3/CTo+RgI8QCfhiyicc+fmHgOxLEaGMNCQXECSgSFY3KI5t+5SHhUQL1v4Tros2qiaLSMAq37tQJmMkWGZra+M5kZBky/ATBRTo0xkqy7BI6mi4PhmU5zsKeMW7k3Fd5DQULwMJOBI0JOZzLMAtHE6j5dUKKmMU5wfYjRw8/rWHxJoPGxbOhocEXDdt4qnFIDmdlqSTOf58v0VCbUlkM+mB1SYG2ecX2C8PHwIq19MD6nVbC7nwXqxRnpCAu9i1o8S47VgjCRkadg+7JW+N2x9cTxUUXm4j2QJtZgivvIGDdMbz1bCaYNzEUoCrlOHPnxQSl3n4Mtz5l1suF0skYDaJCzgZ13EUK+LoZqh8hCSf2khAThyxhrZWrnAtazz+BdUSsFI4PJ4hkpmpnj9GwAHLDv7zVMB/RxRQ+O6IxbFEQlnzGMnXETA4+Bps9g4SazfNKjK4IVGcw01mQnaOBKQK7Qnu0j+WwbqdEDZpp9JNxJ1MghuFBMwOERKKOdFMENNKog93SK5oQCEBHY5eE15uNIiUq1IushgJaDgiB/rFQjLN90i04ZZDAu4nFL7f8KuegEGm0SSwnneWDJjGgPVCpfHWkNwdMpkjQYkqtlHIQfYgbEILMM6neDzPtr1MtMIHzdgZ0khcQGJqEhJNp+YS8U/3bELuK+7REzAqbs07CjgXGNxfOsi/EjBMY08m3mKsQpTXSMLJDV/DdCGBLZ8UJjrm+UwPIFZg1jBKGS0rZa2PhmMDQpCQgGenTcyUThakeaaSBWPi+o51ikRbwoeAXRRQP6DEZ7slEvq4H78JGBrHtlawwUeP5fOkMrPwhARdqBceyB0kAvvX/UH0duKb/dy3HVVbAg7OCx5GyQv3p11zXb/4UTvlUPhhAuI1xUnf1WLppwn43e1gMoregTG6DEs4Ue6D3C36Dla2QTIs2Y1ONNHEny8mSIY8dBPCjukMyPaRR75Vr4G4iVfCWFu2iZMOPSNtm13Q1amA15yExHnwry2MBlc+6qOAzAMJokQrkcBsUSckeFp7GD/bKGAjt3PkNXML7jDBK8ECJGD6pCkw2Ygnwe7Z5qxQ6R20JxFK2FS3NwEtbob7n01d6AnoVZM2kZRGIg1KDgk2HfOlv5giCavd8QSqowzKcLVGQjaRtwGdmQ2Jf35ugAz91+krAe2V9okCcoU7IWGSHmBEKCEKnAjJV0NxwFvjHAmnzjYPImnWDonm4PrmLBLwaLyQkMW+nTExvlWEzQoGnP0UCRgE3oQEdhsFDDIxCvdZO5Njesl6AoJ9qwWiVl6F5N1xTMhMkeC2nT1B88YSA1HS7n9YbMF5ImkD7d5OFVzg+ZuWQzx/HQHZ6pKCpdfDCHZzJGZ1RCga0/UPE3DQjq/9Q+bCfzsBbzd/1NcC+osHEuI8LCfggYSEC0sk331/fUcB+0TQer5CAgbBpISoQgIOIo7xpUL5EHAW2EioWlLK8NomOv4mIBglknL5iD9RwIyh15oULWj/sR18CNhFAb8Q8GopWyD1fkT6KGCXCOpQI5Xpo4BfCNjVAvZRwLYjaE/A3+1g+lrALhG0mwv/90RQ//FoHn0t4JeZEO7w2vb0rpCASKyviaA9AalpafRz4YPmqW4/BLQ00s+E6GoBv0QBu6mAX6KAXSJoFwUMRjb+vEsE/TIT4ksUsCPg746gYDr+lpA8svsoYE/ALhF0nF6RuFaEr/fs1QPbadvHGCwScP/g474WEFL78fdr6t9BwOH/DgEHA+kPGQvIMd/9uFpVcQV7lUcy2WskoDhtJLjtFDdKlzUSsAzsAeRj5kNA2W9qKPflg0TuCwlIKUjCg7ZBAiZzRjVOYfmCy/mF7w82nyjggdBOuSw1JNOk5EU4zCyHLH0aiXIy+RtcLpXDJMUmRALu7Becrki2noArb+bAUfeRWOw8XBuzGglYLQy7TBr/uTWmUnOGS1FZJBHNNmpXNkhO/4nHU26QgOw9omFP4/5j0IqHMVGRgKeompbpdr2rDF5iDngLn+J6kjUSTFrZLFTpEwlYnz4EvDeRE6WDy2tm5KHNwe1I4f6P48IxJmE7FtEDXJ9HaYnh0OQBu+DqIinXBWs8pkjAYm3ZUXo8B6wRG1ck4GSN5zNikIxpnp/hau9tJpnNcf8wKhuoHQfPF2++ZKM6IwG3pEHyHsgrMbJD00ZBL0jAl40EnCR8AWd6OY6SJf18J4Lmi5dVLjN9JBj6BglYBBESsBnj+qsz4eC88ZDM1ennooDoP/ZPGQv4Jb/mGwlo7DkkFQ++rt8mbQfNkYfEeV2QgBbNIakCkSI9AU9l9gJvNzohwdabhNSX4k1Af7fw930UEO9gSCpT89f6Yd/WBko8xcBiTe9J4UkaLJRAYWavc9Z2TntxYD7PShRtWSRUJWkS6IMpxYQZpex1ObM9gP0Z17PW7gIJg5MB2cCmy6CUaYcIGfcCclDltpti26FzEw7BTPFPO2DbsXo74/pOBPWdDW4/fJRI0rEiRcFUzRwii+E7CrhYJf5XAob1EAm4EpBwS+aK+xs/7riXQhlBWhVIXI0gyToCjkJJYebMCbfv6/jokU7x1r14TZDEpWMjWfEWXIZpS+Bo4Vswu/EqktP2Qb9SSFbF2OHrHd3o+rz2RHw8lRQyPx2R0AN3RSA43fF81HdcDzvLx7A+z1VmsXsgATMx5YAwjBT5QDyWHOYXEcaLIxJQ4bN9HwX0rOUnCjict+l7/ARJezvjz3/umhrI/79GAYmqFWCZ1rAMqzZqdayQgG7Ytg/R9XqCZBJ3fSIosCO8hg6bxQaUIMqj8MjLDikvSEC9aBMPRflDQGKekUDKGolDBfj+LgoYnmJXJV5u3XsCBo5JzUgj4YPXdI8E9OFW4+NaZuZgigJ+8scKCfh0RRl088kx+BSJRGvO+P6pG+P6xCcSLgnCLVjPCMm3fVBAZqWYgacekUy8h+SzNvQFJpWJBOyigISnTzC57T4EZM/eGrQDMyShUdUz4lMcPk5eXri92bHWewIas4wn/upFTfpEUJSpEIV8W1t4eSEBx+uWgKbc1lKO6QJGuiuU/l6mWGLk4hVUt41KhpVckVP4YsGePz8ExM/3TcAgPX4IqGa8QIJ0VstkeUEC4nWJ56O54PkaH0z8DqgGMgnXA7fqCWjE7AC3x30IaGdLREQ4QOgtxDYRVLGGUWjJm3UfBVQTW4jgWuHx/Nw1JXxbwcJPE/C7r6mOgFaMZOhrAb0pP+3bwYTiDInTRQG7WsC+HczW4mifd8oJ0yeC2rLH+BzTkuywwfUZQyTUqJCRcMq0kcnoNY5gstv+hYBdLWC4uGWJtnB5BewuCnh7Ifl+t4Pph0KoC3sHTnodRX0UsBsMr754tew7gqqON/RZ1pTfHUHrrCVgGwUMH8vmRkwzcmEUzzSmHwrxJiCrRL7O3+U+CvgUHFx/1xG0I6Azi5CcHQEvz2b2tR1MlwjaDYUIt8dPIqhXNR8COqNfUUDJ2K7/0Q6mpvgD6PHofxgLSF3yB7kcmndH0CBYNmxPwD4K+LsdzGgAZvQmYJnbfRSwTwTt2sEQ6vKpBezHAj5PZtQTsKsFNPZbPQrmJ/h3RgF//Y/lv0tADh3wXf8J+vFawNH3fg1UV6aCkuKQQNbltTfSTS7BdddG8cQjErAZKwM4sTaShQIky2Dg11Dw/CNalCrIxq6OkRjlelrGBluqxiD2kXDHDAk4vCABdXH1TgRNTYIE3Me+CLu1ifsLJk/ByIfMDW7oSbJccq+bIZDxC7Z6gATyxiUYu73gwh1OThQ3ERIQfJ+C3XaKZPJ3o61ROdIZClq2SLyLkWCpifur2QcScHtGAvJeScNdSXH90hQJeC8bAfLVdlomp2JUGdfMP8DxWTokNfxwZjz8eADHlLKZdKhoa8PajSm4b6kPAQ9lw0FuD/DnlhE6RpUwFzgSDYnJ0Lj/u58/obi8Pomgw4uEx+sqdrRcqUiy25nQUDkDJO+OvNaGsWfOUO0L3N5zW8yMhXltoNgKbbuYZdthVT0N4bbOkZxLC7c/MH0ZDlvHLeNmFciGZEsFbE+rcZls5qOHsUqiBg5mZpWJ4eH+nKdyg/rWEjzxkJhROkYCam3UlJ08kx8jIN5Z+e9qtv3TtYD6N0fWeQoJp0yHNPEXO0XXrWWs9bWAPQG7KGBPQMX1bkS+WS8YPw8nAnmEj69DwMev8TKXCfgeku1kr0awKa40A4GXr/UX2CrMDRO3n4zp9tYzJjAz2w6VHQHNE9KTqJlSRkl7x703pgz2rfoQUGTxVrzhdTr6EgWc7Q26hIZBAm6oBQP2VJKY0LlnLN76UrEnoK8oSLKHjA96kb1FUkWSMtP1Ekm63htIps3q/iagPbXx5we2UfUIrw+YpQMk4N5AMvlZZMBcv7fkrDyZkHOswmyLJAxNGl+vn0cZz8dEYaJIxu1nByRgsN8jAbcyEnjv+e16fTyeWXv8J7G0YJNEKlnkGyQgpZlDMJ5PfG2ZzURvbEsEvbp+ooBdLeBqgu8PrCUS9cxd3wScPYdI4uc6QwJSCyStFOHxp1PcP0xK/LwedyT3U8+GMMk3SMxsittnn5IOSX6iS1+L79WPPa628ervml/70wT87rqlLhFUt+0h4webDUsoDwloG9mQ+HcZCTQ40DvQ6bNAwsu0TvpEUHde5WUAnAM9AU1PRALO13RCNnutAm12Fto+ykic+qLtYKQ+kID0wZFJRGnvKGCo5HhN7tv/vXvUDF/Xa1foo4D6gucjaB5IwHuqUTDdDZBgCw0fvLpEUDUZCEwfBcznSEBj1Q59cFQknDClN2D4JySgxSEBMwEJN0n3fBTqERKXT7UTWK/roAyKSa2S27KdW+hGeLybLRKreLZRwCRAcm69DV6zhnkDFd8X9VFAcRm+CeifbPdGygoJOGEjsQzPa/dBypbUdm0JjH9mkYDOkruAOzO5COLhrSLuNWTfiaBFfdeJtcr24HAbJLDXTpa3+fuHgOIeCXg6WtW7FtAmVEKmw0U7WT6SyvC5Q3IOlWIHymCGpB3W+POXcTn0UUDf3uD5oeC1gqkJSEDhjttvogsSfH3H9U899+cIyAk8+4dMhv92AnaJoGT0UKLgpPp7sg0VCzyPQkLEup+QJFBIHwX0ziISzlk2Cky20pR8iQL2iaBdO5guEVRLxU8tIOUpYV8L2CeC7usxfjsHpV6ClXv7NwHboRB9FLCbDN8RsK8F7AioBxck4KIl6d8TQR/Xi/DPWsA9ErBvB9MRUJ8HWtm3g+nmAv49CviFgGMb19clgvYE/JII+puA05H1mQzfJYLqLj6S94mgZ5exYbScjsq+I6i8zlc9AQMx8OUvHUGD42Grk+wVkb4dTKCIzbsjaD8UgrkoLDm94vnXjqBdFLAjYPBafNrBKKcVEtHdIAlLifh9FLBPBO1qAT1yw2+udAGznoCEviMBX3P130lA6X+HgPxQZP+MjqAcI37z4yqhkIAVvUMC7UskYEAjAS9T3o3iHRWCQVFkAJenimSR10iQTG9qqFaDRzmvl6psrLjrDe5yhqSiqEg1/D3zgt31hUTZC5Fj0H4b1Zu2o+WveDMz1lNehGLXEq1IkShlJt3gUBsuiR0aCbg6xC/IZ0v8/SxEAmZs5cItHCEBnwWS6fo6UXDb8jYTx+vn1tAepwvsH5YVxWn5SozdoW0ns8abYpI92kRQfaLA1pnh+q2Z9jAgQQKeN6NpmR5IcDPOYXyE3Rm/QJIbgwTTjHIAB8XA87FykYDbkqfgZKROlKzbIQ6wbNupBCckmx4hAb1zifu/HnC9Dw3XV0+YJ+w4DknrNkhAi2pEOE9XdhTDDMk7s1c0HOdt1HMW4O/7enmGPVxwe9Kz7fiZlg2SnEEyp+dCNkw1HsKVWttlCjkSfOgyMtTTtVsmK+WlGnfqVECVjJCA9AwJqPv+HY7jwEKirnB/QenfoDo0SNRDhOs/OzYH93xuRWleBz9HQH4oC39KFJD/5mtqfcPHJ7tWkVjeGslDNrkGsTND8jQEyTeYekNQ5JKK4BLcH+SkIhlH2vREwsZyEwLUggV1dZPxcfTV7HVKbgnYzmualzwSUAx9FTK7TZyUfLoi1gnx6Kd3JGCse2tSU9mbgIvhM0/6RFBvdKYYKJdNpYuLlQ/xvUSSBYNMINexYkDkL2mmjwL2BLyPkKAxh0S0Bx8ChryNBDw9lZY8vkIWyQWJdqFLBcJkK5XBoaSBTM37C9ThWiFR4/q6bgyQgJtdRJNg6iGJx9rKhMCe00z4CNpETIUZwdxRaMbfLpGMizqTYDy2VTJLVSXRaw4JFtYHJO2FRQKejrn5JmCsZFsiGbENm3ihRvN1k4MeTxZDcLIREi0p84kuK54E0+HtEwUEZ0Ugc0M8H76O68kTfgxhzo3IwnlkeKue0Dzo41QqfermsQQPkAL1Nm07kCpIPF+2BLAWpkrm7AK3f6FKAmlEkNADxvs5AvIiy/4pUcDvnl/Li1YB+BA0ZAIYIAEdojWgNfSHgJdFWPQEDBKnXveJoFoh5ZG/UJwZ8Wm8mziyiGTKZkhAVdXOoE2nSCBHzxwi6rh9e/PkS2CWVPt45jVg3S8iCRZP950ISiJWLP2rjARcitoWNF9AcmVt8jRxTArGDb72hWsNhFLTB3j6Edc3Grk6WTFIQPyDbKN+sJkRXeIymPBjJNPsuHn0BCT8lWcCfYBEG7LHCowgGeA10Q59eARIQCK9hhEUW1zP2r2c8PihTaTM8G6X1dYNbM7A/XdRQC9AIk7VQCj9HY/EdK3iCJ7yFJk+EbQj4Ji64PF3UcBk94kC+ll4uxFxdByANV6KjH9PPIeMd9kBnNNKZAKJovaE4ou8JyBc5VogNWQXmK6OSLrxAcnsuMcnjEkjkzaqdyOT8XEHkzgaMOFkgATcGIhxs1ji71MHJOAt19YwNhbD0j/t3D0pd8Ud8JCFKJROeHw/d01x/7lg4V+SCPrd/1bpooAdAfso4HlBrD4R9AsBNb2mSJ8IammRChNxNCV9LaA/9wbvKGDXDubviaD3J/MmYDhvt9cR0F4OdaYn4OmlqKB2iaBdFLCrBRzVbRSQUWFLXhYSsEsE7aOA4ysfvqOAHQF/RwHtg5xPviSC9lHAlI7ftYA9Abt2MF1H0C+j4fuOoBtQ/tkOpifg77mAHQH7RNCOgKddZPRRwL4jaEdAI0UCBt4R3omgNt3WMo5zXyCXeHX6Ry3gl9HwXTsYc7D5EPB3R1Dg4pztawG7RNB3O5g2CtgNhegTQfksd98dQbUSSbiH0usJ2LeDsZZlDGQ80Mt/LwF/XSL/XQIK0nDwpxDwux9XU7ms4CiekUCyUlSGT38SQZdOW/v2m4DLcB8mhl6tatgV+aOMFjESMC9zJNyDnpZLR47eUcBCuX8IKLL4uixeSKRgq02M2I8lqB45Eos+IlEcColywrskSc9q8TDCK3nBTRfw93czJOCCaaOA5wQJNmPCtbFirhTsXi0BR3hdGxvWv8A19q1omXC4vs0lbqNwejvqftgmgh6QgHfBd5h0vQ0fBifHAmwDCsmaOG3tXHA9Qjm/OmT5bIdesJw/gOtVxvVJbVRvMpEouFxWuH+1rcUThBUH9WhqM8t0+XpHAQ9s+SEg2V+fcI3meP4uFRIw8JCAOcXaUdLEeLznO0PD6fXA9TQR/n6k8Wc8XgUJqDJIQOvMN3AYXpGA2woJSBp+CKXbtr9Jr7ie0bqUEQ5jt1xeuJFsGFJTwIWhxmU6jJ8PQ7NONZT88kPA5Iifz6nG7cVk/3oT8FRdrCjJt7ufI6AgScP/SMD/o+1gXqLFgmbTSMDsgMTY3ZGACRPSpV+x9K2PArqLMxWFOzdjicmbeFN8HU5RXwvIGZcB6F7QzqG7IAE9odFgqccKmWUTZatr+1gFf8QiAYua3hP23LwJGJnSfUbmURtlfPpKOb/v/ER3o4wC+9Ymcna1gEMh9yHyXHz/JqdlspxLBmy2OZKsnRjYE7BLBPWPzV0g5SoTwd3e6agnoMqOddjQJq7nSZCYVeq/CQhsigR0Le4F3qod5f4IkIBdFHCpLPH4OQvPB80h4TaB9CHgJY4/iaDFOFf1ZV7IfSJoHwU8Z0hM/7hA4rpOs9VNgoTclDUS0EvoLZEz3gKYT5FkE9Of6Q+6GALxQiTky1cmehGESEBug2S9v/B8ZG0H1JTjKSawAYk+k/DRY+WrIxLpFq7ntdKQgHsi4eO5QwvE2uBRjfyGKkEYZhUJHW7YExAvIn+iT9oEo3Ri4vr3Z/rnCCjIzOBPqQXUv/lxFY5p+Sagd0ByFGf0z0RQhpH/GlBIMBYJSFxPiHx37q6J8kCiKOd1zgTV8jYjqVkcgNyltoPnml4TaUS/CRiIrDfpCWhVHM/4uwDJ5QnHBry8ESP/WiFpdop3AKVGAoaWTclE19tExiBGAp62SMCZ6NEwuW74MtTTtuOlpD3wb/g5JIGzqVVSU20i6C1EAt7HSKAH9foQUOOQZPoMCdcTkKXwdX28vwkIkr/RySFuO4oun0jADY/vv57aIQ7bBgkYLpBISuDVMIq7WkID988VlwohOhTKgE/rBwlNJKA7fyFhpRsSk1uKSGavjQKSGyWQw5S+gju6c2VQls6N1AY3gBHvSCTYvfD4jEE7p1DeiCVMDnVFuCbbgulweL4th1ZJUB0vYNoOH8GxrhOy1NtK4UaVI6iMdnT8GQnoLkIk7cCl1mT9fO1BPw3x/KUbSiVxm+hqmsNhGdzPmz3Jbt4dSX9Hwp5txO/PXVMD7ruKgH6agNI3X1PyY6XhZ8orZd8RtE8EbaOA/rqdwzdw+PdQiD4KePUUpSdgHwWU5xz3jgJ2cwGLof8XAnaJoLacqRFQof81CtjPBWy0ctQngvYdQbtEULzvKUxfC1jS/rsjaD8Uwnq27VGW8Yj0cwErJhV8+TaSy74WsE8ErX+1g+migGN5rjF9O5guEVTlFaX8kggqPydISn6bP3oCdqPh/14L2A+FEGnJ7zuCBuasedcCdu1gvgyF6OcCdkMhxG35qQU8q0jIrhbQnTs6CfloqxN6scL1FCkpYXDG/XVRQIXajsq+FrAjoHaVVaYfDZ825V+jgNexhdd4rjL9UIhkgeS1+JtSvmsBfxEQjBPMyMbl3wQEfrj9VxJw8OtP9r9LQJERuD+FgPI3dwR11eYMOxFvovF0ggTczWwZTp6EhBm3HTCrR4xkoEOHScpLkSChohpOnPNg5vR2Kxv7dYTEoGok1WgU6Qa9Xr3gGrhIQIZCAroG84KqaZCQ0qOYGKV/kqC+u20H0lsgGClb1nDbbNtR8iskWjPB3y/EGZJKOuKfbiHKLlyGlBMtJ3KxNvJFSUG53bVkZYKtIZz4C+SHkRWlrqqtDUlAAp5PYyRbbCBJvZOswG02xvUv1rj9+XglQGUa0zIdPXY3Q5/iZXm+HJB8toHE0pdt4utthq+dGW5vYSE5S6/tCHp28efG9cTB0ZKRbFGmOcYGoiuUwgmJJabhOwpYJCM3ii/jQjCkeS5BztU2krAYCUYwchSoFjkS0D7g9u2Ff8ab5LodQjHB8wuN8kAyc06ZVBISkLdPSMC7aJep98T9K4GC63lybplq1E7uo4D36WZcLtPn6GGst9c7FNXMYpK4QgKmPBLwlk8c5gsBqx1+RyS1j4T+qVuryIjif0wE/ZcQ8Lv/uzqIOBbc1RoJWNdIIJePNAB2TTO+THk3Mr2bIuhKjaRQGfpB1uGdAXMNp9I32rHIHQGnO3ziD0FS9rp1uGrQTiEnkZMr656Ac8lBwjU0EnB64d+JoFGT0wmRz6IAih0pzNwL28TJzUIGdeHTBHQxr3TBu/ow5590CRsXyfOU2sRM8JBIHQGZ+ZGFiXqQozBLPLz17QoJjJuHxzPfdomZHwJGtxkSUPJPak9AX1C8GfEd8QXKHpRowS7x+PFuqcEKFvh+tR2isOZLExYMh2TaXPI3AeeHM5JwB/ia09qIShsFjEYJbn+i4vbXsYnHI26QwBfnakJ855BwXFsL6Z8bG9Kirf27UPiQYbEvPL/XvRrNbqd8ojfzhQR6RuN6/TGeP8IxOsziJZL41a1vPR7Dkr2OyMz2cP/eIBNAPxtIQFpHAjNjfLx32AdVBocQP78+EVSMVbI4ps1EX899HRYHD9dvXz32xx5XRUbmvquB/U8TUPnma6prBzM+1h8CqjvzASRCAobrORJIv2cFaN4TSVLomzWZcGIOJty2xL8XSMBH0tbCEYknIXe7r0n0pC+gnqdDArJzB3JZIyG1cIkEtEg96aOAKjcRCRizek3mlLeH6SYSGbiskIDnpbgDTYmRfIsJvv+6sGiwNimSZr7ZzEiUtKPRLXUYBXvBVYlyWux6Agalj4TbGfccrKWJr4+LlkhsWINH1W1HU89l+1pA9ykiAYmEJO1GyzsVEjBgG3x/MzpW4F1bAsr0ZkL8EgloBjrun7FrhwhzfL+qNEJby0c9iF8hAS0RRCZMyg1L3FArwEuvQjtYpkbSzswb2Ku2lvEqIwEjb/EXAipMdgRirj8E7KKAZjNAog33SMBZlp3BvI15EhATz9dq6THgkkLG44+RnGqJBLSzV0va+WZLwuivBNwGiw0YKwk/346AkvG6g6bHAgPCbfNjszYHIsvyf0ot4He3WKop/F4eL15K1BOw7wg6ppEQOyNff4kC2oWNJDybpQpWnk/LL7WAPQG7WkDpYAd9IqjPpEgM82hHYE6XKulrAf/HRFC1Gw3fETB0xpN3FLCrBZwXUfFOBO0I2EUB7WI9Im1UDshWsviv7WD6jqDpr3YwXUdQiwu18u9DIfzBIxO+DIXoO4J2BOxGw/tPtWmjcuVfRsM7x9zvR8P37WDGVGOAFd//0g7my1CILgpI2ALJmjyU92j4joDBawWTvh1MT8BuKAS9u/6lFjAVy/nXdjD/GArRRgFNc/c/EDB5+eu+Hcxk+fokgnYdQbWZrJfhfrb9e3L1v4OAv3723yWgNOD5P4WA331rzSP7DDlvOFEqT8PKcMyrDBUduVFqFu0cvPDKwfZMI6Hi5ysxjpu4hrsxfJKFX6myoXrkBmcpmjJxMSO6wVBIwOr5dMtEwUvXmEs8krDk8f3nwWtinLT8TcDUF5BE1Qi3dxiwLmlr7R7G0s8Z2N3bxFG+bBNBt1sPcs1C0vHktTX8+ERBYSDZYk14bo19crpAvWmsaHnQkFSbrHwi2VQk4txFAurUA8k13CG52AduX5OvAuytNhE0kIKbcUlWR7gwV9x+MsPjK70YCVgzSFRpjdvbyTYFtZLgemxAgm2cMQf1ao77f16QgIcHueL58ZwyPRxfa2Ng50+4QPUhoGAoElwXaztKpyUeb01AgUu0cMmSrZCM94V0hivt2Uwyxcdog9naD7he50i2qVWqxvMSD6EYMzazpNu5iElJKDgebTy/AxkJuA3tEspsMi6T3TV4GMm8vMOl3uP5tOaBbJzcNhHUp/D83yX8PC8qz8MlXeP5Co5B9WMElAZD6U9JBP3u0fC6fh+Aq5/pMnSp5h0F9N0MycPd7w+ST0URRnOWKv3FAsnwEDIW9FI7McFFrbdk5WkDGMNcZoIdPrvpkc1oENwtJEzSzglk1GbU1wIGsyddEUZFgqxPrMIsps8Mb91J1s6xOyCZFiaSJzoVFHh6W4vYEZDfNgCb0fUTBZxvcgMCusb1MXE2I3cHH/+ccPwh4Hlzl8CJkYyBe/Nn+gFWBiSnadtx9IxEq0NehezKtLWD6V8JaJjKRKeW7VCMqUyXfiQpuu74zBhidaSQ2bRNxJQnq3ciKORFo+pD3aJAf7S1duxQSXSDvaowk054PNozfxNw3gzx+Gsu2xOxOtkQ7xs1ihYzJOo4CiWYPOZIwNLxHX3e1hbqQaBEs0WEJO6jgDBuO5Lu8PNR8tUE5kU1IlGx9lU9qV8CGMZdJlCbmUw0JlIgqUOFmQkGzZLyvBCB2Cvcn2Xh9olQ6hDbSOg5tFHNn7umJP4/JoL+S2oBvzsRtIsCWuOHGAXDGgkYj5GA3rKNAjKeCySU7yUoaRv16hJBN4fXFgn13JKAua5nJA8vR1CKNU/6KODpTJ9BZc9IwM0sc4iZLQowRgLPBEPJfUcBTUMUo3Bp4/aW5/AAzphpCcUgmZocSaqceL5tTYFEqooT/o10UcCX7yY9Ad35Boka1bi9IGi3v/xFwHl53ILNG7gekUOSdVFAPWuQgISvWTIT6QrMsB3V7pwpnRTuJwoYFO1odiO/IAGDO5L22R5/YCMhndcV1/MY4N01Xi9OoA2vAhPeJkhAS/4kgvqPFW6/awfTJYL2BIyPSMDRxuNKv2LkNwHNdSARfyO1ia6rNgrIyWIZzlz3RppTugXdmSMBuyggkS9I6pvHR75S4frSscmA+WLwO2Qwx+NLd0d8nNdfHAluLhLwdL0jqaW5+CZgvSmQgJP1kIF5tKnIpMkeMJqIbS1lvvm5FksSxwiDP4SA6k8kgnYEhOUz3xO9iOx+NLxPD/x3FBDvVVTUt4PpCegtp1FQP5QJOVDFwH9NcF2+et8KJBnEIYx0SmH6WsAuCmhYxScKiM968O4I2kUBbdTWOwo4I2pFSnU87WsB+yjg0IqLr+1gFjITfSVgVwv42EkycbgacdYTcPKLgEa48vp2MH1H0EX7r1iV9pWyJ+CX0fAK5A+yX42hrwUEHvIbGQ/5v7SD6aKAXSJoMLOQWB0Bu46goRTAnozvituPhu/bwXDC9Z0I2hOwSwTt2sH0UcAuEbQnYNcOZrFk3omgwWOas2S0yOegbcafWsCuHYwnF2b5HgrRRgG7djCh1Sh7slgg+UhtqkyfCHqYMN7XWsCuI6h6tXQGgubx9+TqfwcBf92X/rsElPm2K+CfQUDpm9vBlC8kyJZva+0Ks6iMMd9GAY+MGy3n7Sj0Bngkz7NtX+IWSJB0M66h8ONnFJ2yLRKkyWu44n2VSY9jJGDwuDJwMqdIFCb8EHCflw6ztDkk4ErzJSi00ScKeDg2NezoBknEbbWHYchtIiiJkWxGjQQ0PXChIASJ5dDF2lAmVwrO+OBF0puEBLxO4gvkYmRFyVjE9YVK9IKDVCLpFhYScJypCpL12XYc3Re4fb8cIrmm0zLR9dHDKKrrEarcwd8fzZGAN5cfQD2KPgQcNjYN++j5IWAlxxzs4hSJqbIvx7j7zBW/JNpawHKBpFNW5AkF5SABRYIE1E9Egnu5s8t0xOwEYzWbKX0iaPJ44fYfKTkjSYefKKDhMA2cmAMeP9cSVlwjAWsla0fRS3h8GYckLbg2EXS301RDKaQSbidjzCSH0Y41Iia+Qx3f2/35L9W4PZQa9voLt7dqt6/4SMC6jK0yPqyC/Y8RUOYF+U9JBP1uAlb42cFkNkEC3jx/ogvlicBMS/A1M85Ywq5oESYaT5V9Iqh0DFlQoT4x4eS+wcfNJOPAKWWK+Iu1UulqjbeKRLKVaD5et6PiNWYE2f5BR8EoySpixrwOS0FComzIfUuU+30Iytn8EFB7tkMbhOBDwMVcAsieHF0Cq+ftqPbGhJlSINke7j0hZeINYLKo5AjqtqOn6bdjrxcsrn/7QALSEZIxUy5KFKVJk+jrHaNCqoDEwGWCBNysFgw4xg5/jt+bun4b2QTi3QrfP+KQXNzlZL4JeJBw//nlNIKYv+FrJfPfBFSVkYqi2yMx90ckYJoISNzNoCUgjetNB5sPAX1XsSEbhmo0L3f5TOcUE8k6NJGAZ6aZ6MXhIoM3fOLxaTESsFaIAXA94vmzJ/j5+K/rm4CLVYzr0al2buPIRQI++Hs7tCJWIMsL/H32iARkDOtDQJI3jj5sE2PDW4UEfBWZ8GOPqzIvCn9KIuiPENA5uSLpo4BDRXvAdNWObmePG3zw0bk9jFaMUEJzR4LcIN2Bahy2UahQzicR9IFEC+g1XiPG+BMFDN31HUi6x+1PGUnAa+5S60R3uAamvCKWvrNHsngxEtCaIQH9OLqrRFHEAib1AslXJfe2yYKH15hP86W/cyh8XN4tnkCer2GJ9tyoPQFVDQnoN3ydEEMqkFBV20HTOSKRLqr3/8i7l3VFtSBR1A9EA1QQaIIMEJRbcBHoCQoqKqgI6tOfAOZca66qvas6mVUrz86enwoDnMD4M2JEPEHFJyLxg86ekLJMbyMB4fJ6Gn0iagHS7jUvIXaRpIp2rUGRkFwjAeU5EnDJGbj/pF8JP0QBx0TQ97Kv+Pk6VeA8XzwDIrE5sqZw/PbbwOOPGyQgK6+fILHejPHnT/FFmkyZgZ0u8XjNAieW+CC9wCoW8HUkUg1Js1MBi0WfCHrbIQG56+kOzv6GpD3T+4Tk3XUCjv0UAy/Ivwmo2P6MuPjTHshufr8g4VkuAL1AsipB+hUF9AXKrsn2yncg+XLfJ1C3f1+jFZEV539KU4hfTUBbfSjgNE8kHwfdmWga8xUF9K5XJNflGKuwEGdIwKgpEnLt9AWsJ5dV6cc5EtCnndlIQP/xBBzfKvPBmCMBPXcNMtlGWQiLx7lvGtGvBfybgGMUcH7V5Z8VQf8moE+98PUQBSRC9R0FHAg4JIKOawG5gJ9/lYMhtgQkmGWrkYB+fZdeRM1LBzQl+a4IOvQFXPpnJOot72TyNwH9pez+bAoxElDcPwJQVtV3U4hhLaAubAjx2x2en88m+0oEHQn4lQj6V1MIaZJlYEg4fp8KZZnQrlB/rQUM2e9E0LEi6LAWcCCgGeeLcowC2p8uAlO0kYSQdl99AVeE/NUXsC8HY5glkjiSinqMAhqPN57/iYokHBJBlYpbMmNF0KE1vPqu1ODfGwX86xr6HyXgjJlP539KX0DpFxMw0vUbtJM+cfK08Wvt0rcePxvELlP3jAQkSjaD8spYTKyxSKAsNFtoVeldbjYtEpD1sidUB3/FbOcpo2prfAzD+fpEolgpXrCZhyQcE0Fnum9pUdUJUFQR7g8oJNFEiJ9w6E52kMrPz0tjFPz+SMDTogy1m3dw4GKKSCxR+xw0umEonGhmVtC3lj9r9It9QJVL6yDOjkjE5dn9wFPM++3vkFAT/yVDtXZw/zSLxAyVxxzazFsx8aX0XhrbkCtUMWMF26XfN12gqym00R0JqMyQaGhcGq7dHPe/OSChHorOwqEQ8f1cPoFWb+IHkjK2ykSZ4f6jp/SGwzHB46lin9NKEQlYPyUkmUi9Oe0TTiR4GEjepJSVg3YSpRsUHZI4lSwk3rpzX1Aldd+EY4PjD3yTh2P9Mpkttf7stOxcUVBVis0k8caXtVWol3BkXzqTHrS+9TwntHDj3mYZS8pJ1WZnJHpjR3j8+RZ/vwPpWDgnSMBETRa/jYB4TXHMH0PAX7wWUFpEM1jM+yYLQSkZ6rRvohDirZlshijgkAhK4i2FUMpbJCCJpmDSccW4cxand5e8nYEcnSjimRMkW3YUCKSx+E1AM5YWYyKoNz/TzUhA2BdIvqPt7Mh10kcZo49URscIyfNgPzTotk8H7iVzGzX2GIDkuKFLt8slWS2X+hK2GXwTkFZOSNDDWiy9nYXv+3taBDIP8POl3fclnJZIQM3Bz3NHfO2tYhmi6CwwHtB5SDZk+UXAMQo4EDD67PB8cARff3aPJfie2reOl5CE3EFSwH8xeH6oFxIw43mcTq8PMonaSd/H79MnmlJbiQm4eXdQmxOrQ/AS+ygojwS2mcKCaDVDku2XOJ7/YxTQ6YI+UTYrvggYvG54PkS2L1cTsga4D2sRRPNbJ6siHtdIQL80kYQyl0kQ2RaOPz7RIlGOCg/LPU5douKFhLxuKxXc1Usi0Ux3xN81XcVrCv/9GQT8kazya64pyspL0AjwARxp/GWGKOBaWSCxilnfJy9vS5D3ERIwpSm8BnbrA5gzHQlYfnYJmZ7vV3BaEcnkWUjAPUXfQFqt5sFYDobI1zMSM+UIwJkyyK1KX2MU0DtmfeIiia6w2DJ4JZaZo34RkGLZwD0YdEj85UOCbaWwjNvESLx13L7BuC2QNEMUcKcjAZX6jeTjO3yfKvoooFnieMQWSTYkgkq7D+7/ZOBr+tbi+CYakmld4XgOCySgzHdIQFOyD0TwkIg2++zL0dBIQGURtYgpi2WAk5Cgj/Onxvf9OfEWzf5FZmJegbzqcPyzlOKI7rZnUK41EtASkYAkwf0rDYNEFWe7Fylcn/2KAg4EpPX0Csp7jt8/TpCAlpkeQI8mSMyVRavEVdrHVxQwW+D4jmQ2gQVlIgHn5DkhFxYJSLbeLPDYKb4vMkhA+xNzQU9UiwTMPcdrXpozHtGeDVGUOxL86PVR2t8YBcRrClX7/ygBh7WAAwH9+6KridCa6y8Ckk23I8UK79tr5U2RkYDDWsAfUcBhLeBIwKn9+ooCyp4kk3EtoJm6X2sBRwI+phWAs6y/1wL+HQUcCTgkgppPTyZjFPBOZ/+IApZGGYAEPpLneXW/CDiUg3E6yv0moKAogZvySKrumjlglltC3IOKJPtKBO0rgg4E/NEU4ix1zRgFHBJBx9bwxab6BwGd0PT+L63hS3gdCLf/JuC4FnCIAg4EHKOAxtmtx76AYzkYqu0rlL6Tf0QB1fK4YH5UBB0SQUcC/t0U4mstYN8XcKgI6uOTvB6jgEMiqJtP3fOYCGpRFD6NXxqEhL2YMSxORC19/fr6dxKQ/d8h4ESY8H9KU4hfvRbwuQpu0Ezc7yhgdMmQgAxjl3Ex68ujRP3aMamxyfbWIIGqMGvhQnZvZrOV37ImeiYSbn9EUgUXJOD9HDPQNrLNbJMcCTifmAxU1KpfS2idLG1dFQIcdO2bgHsLCVjGKZLpOT+9tJmPn7+TBxIop/tyMO7LgavpIsFWFpJJEUoKDvYcv09ZeDlakD3gnOrrIGVKf6dtOvKB24vu1wIu+0TQyVnG8RObxPbiNNH62QLcDCTgdnVcvLRHXlzhaayRlHbaH1+rT6GJ+iYZSYMELMOChnvI4/7fWyRa4bEsXC8Gku3D4PHsiPCA67pEAu6mSEDv6SIB/QqPJ9ghAbfrQIAjV5llcnrh8eoc3sSuhY/jaQQknWzi+T8LIe5vtkGieWr8gmdlI9n2GY5/fUAC3pPAZBJ8Su80lCMSOIttJn3FSMAlize0un7rTJyYSMB7HrTw0Gd457M/J1ljL9ITrng+mFTS8fg2QYEEnE/WZaxxvy8KiNcUO/lV09XfTcBfXWV3IODy1iAZSL9W7Ip3fdjfC5qB5EVPSG7dBVjLO4rx2A4JCIUyBe0zqYmbrShEupsiQe59BcrTCwl4NgiB7IWP6kik8GnG3skCEvqI2x8IuO0yDbYK+x0F3J5mPOikL48yRAEvTEuDyYR06e9LJGAo4qPOrQBJx/cVOD00GwTKQgrCbb+WkJzvSNDnUyxdfF7KqnVSKFD2Mc34YCDJ/o4Chi3pE033Dxlc5iEidE9IyMftg9O/90cKAjstDNU2AgIbyPH4wxhf4/h18J8ziQSCgQR7Mq4CiXpEAm5BUlVXudOgCR4SayDgRO8TQZcpEveyls5qt8XvR2yJBM5u3wQM7D5q2C7cLwLqrSEHG16VLFUk34mgUd73FWSPugb7zZoO/GyLhLs8YgN2zP6bgH8ngvr8AY9/qgUSeDMHz5cMOUca9yqApqi4/euisNS4rwyX9omxgTnNfx8BJwIn/KpslT+NgO/Z/QwqvPnA5bR+Ld5+/QbLPPwjCoi3O670z7P9VxTQsflD6ZuOmJBz/rmCHPdRwMkZr5HZnr+D8zGQgEVDA4mXw/YRR2Mi6N9RQOCeSBbpkfZ9+Pq1gAMBufnnBDaZsv06IiSgPkUC5ssjW4K7sHfk8Fp/YO0vkTQ2TalkKURHkCiPJf5FwvENBByigK523XNE8dMWpDbE/fuAr7u3fwMzmCGZjMvTIpmJBFRP7rx/JuI9gmUjJOCx6cuv5HZIJkXagXJx/0FAlX9xDFi0/SIChwRUK0fA4z3hUebxBzFJqnkwElBskYCr+WTGAE03L+IHJxY0G8nn80oeEjHD47d2W4F45RlJWRd4PIo5we3P1W8CrpsQj59fIZnLZDkBQiKxHAmI12D5k4BVcL2OUUB3E9tfBFR2Z56MBDyULRL/0CJRBfU3EnAi8P/9goX/PxPQrCZS+ZOA/cXrP5bFgTSrUoVVRyjGIkVfkZNn5TEKCFkoWWMUcKIbCzIS0DkWwZgIOhKwiR6br76A10uXEMbB585QEdSfrZ1G2efZPyqCDq3hVxYS0LsdvhNBhyig31XFVyLoQED3kHX416Tw7FgOZmwKwUd9IujQFIJNpRfZ8oUDzjFSmLEi6I9yMFMboWpaJ9plbvb3WsBHoXs/W8NvN8w/EkH/bg0/RgGHcjDDWsCRgMNawDERdFgLODSFGMrBQPbpRDLJHtXPKOCPphBDa/ihIuiPKOAkr74SQUcCOrdg989EUPZrLeBIwIrPbCDrqcR4l3P3FQWUJsJ3FHBIBB0I6Fkm/DsTQbn/HQLOGEb4Vf2W/rQo4LspbnB/91E5vlJqbTKPRbhInV0mhEYCLptyBodX37RBtZEs1Epv4ZlHbyZU1kdZa0MWibFUkVS3plS1JNIZeNaARPHfSMCjXjB4A9D68icukok2YwHOJ85C0BieqB1p5isKuOVEJOCtRAKeVAE//1yVoXavzg5UnNo3NaiRgB+5o+EJMpKLSfvLkegPKHy6L2+yR4I1mvCBO/B4POsXEsoUDRnaIkbC6pT/0gwlm0N5POF41a4vnyJJFd4gbPw8M+nLrfTlb27VEl8/+yjdtnRpaJ4sEnB2REJRRGDhuf8g2Z6mD5p6lx5wvyIR06v1OWhxqeP+S8Uut9s7ErClGAHqydIsY0FeiFrJh0hAzcbx8CZ+XhO7Gzx1uo8CXvqmD9Pghb9HhmT2Khx/Hj54qEPTZNLqise3vfVrAR8BEntIBIXaLOGUnHQm0ZP3RJNPbgcHamoGiTtHAi7meH7bRf4dBRwIePhU6zI5C7+vHAxeU7PZr1pm/6cRkLf5GTg7n+6TqCRDtdYsEu5wkkh0vbccMQ4zcSSg+3zg6yEKuNgVdQAuu++bHNw5WDBnJGCrSQ0qxsSHRn5Acp3P3UHVafeLgL70zL8IuG/7tX9WlZ+JUuYCKFEiMZHXdl9RQE3a4njmVdGoDOkzS7wDkmy5KZA8q3gJ+/m+j+rxSMAbWbKg3iycvuFU7ycBXUL3a/McfFTlS1kKNhKNRFPESoY9FSIBhYTejQTUVE0qRwKWFxfHf+wrjs4LfG0sWB3iHfNNQOkcKxAEPu4/2X4TcNF95GBcC+jPOxmy4/ybgO5d18ElXR+V69dCnmLGgrClkGS02IXq54lEMz9z/L5j9FHAKU2NUcDwrSIB3xGSbdemdAlnCYnOV5LRJ6YiAdtVp6pNns5Bcz9iAFxfoZSmCgmS3dDKPkUYRo6D59e54v6SBgn4yiUV8EfA80H63/P3XVOs+P9qFJBft+efUcCj0BNwdkQCTuknkODKn8EJM47xQUdifML7EbSHfGDgJuwSwuM974uAifidCOpQ9Tzw3KkTEuk0u8DSPXJB3wjpKwq4OK6RgC6N5Grw/gvE+isKuGRnOD199wS8G3jN8IB/o/5p8b0W8OEob9DnHE/8h/40yLuMEG8hEtD7RE8cn51/RwGXOR7Pcp23sLb9vuNg8uTI1aaReKmMZHqkeHxbyTmAAi2SMrri9ydPJOJKNvF45i1O/AIBCWms4ZuAeXm9gcYg8WCmIvm6U16D5Ts4/usJ97e32xIcRkcC6mork73q4F7EBElqv5rJSEB78RACfNrh+eELPP4hCug/d0jAi7ZGAssMnu9kggRcLD//IODNb6dg1plYjmsBBwIuLu9Z4Cs76kx2FySgVHNc32gFCZ/EfZ9BZoW/b3KkXqTZzF6gzJc4vpChflsiKF5T/P/5b+9fuBbwV9eB+LsczLgWcCwHs5L+cyLoSECtzBZg5u9/JIL+IGC17xNBs74+7JAICk7wvRZwIGC3Zf+xFnCoCDqWg7GYw9dawOWjJ+BQDmYgoFo8kWCc0R3G1vDDWsCRgENTCG5miIxD7f9viaBja/if5WD+igIOTSGGiqBjIujfawH/EwGDHRKO8J079gX8sRZQ4qa4vyERdIgCjgQcEkGHKOCPiqBDIujQF3BcC1jcJQWIuSElvFdSM7aG15rim4DDWsCVIn+3hh8SQfXrXUPy1d/lYKxjtSDQHdyvKKB0m0jMGAW8bkwXdCA6GaOAQ1OIYS2gd5vL/84o4Px/h4Ds/+1y+TcS8FdXBHWQgLd3agXbtkQCrnMk4FFk+7VmQU+SrJjBkxFtkpwW/k7zI6aFUtl8SJhO+76ASU8MpVgx8XGKBAyW1VcUMCZ9IqeUEgbKzd1i4muqWNrmoIsjAbfmCUlU9Imlz4VpB3GqnSb40IoZKG4Bfn69Z0KtbDgHbvUcCXhOTgftKhc01NAhAfd776xZGnnAUbaQNO8+cZPdmB+84fSkNVsklC9yMjzUNxJWWH8m2l2P51C9N0jAUj1ONKsoKrhGOh4/11fcvHjMDEqpxe8HfdRxriMBL344JHr6iWauJSQU3UcBpykSUHoIDzjLBpLVV/Hzfhl/4Lgs7SB19khA8UVEeCx0s9w2u7eoqbQswXna2SR9A36+pdkbtFmB58Ph+rWGJH7Bdf74JuBONXm4zcFktvwTCb7jKwoOloLn95R9ZC1dxUjAaYgE/MBiol2J2UHjfpCcXvQxtMWqfMJDOiA5s34t52LrsvBw72smnt2Ou99GQHY6/e8rrf1LEkF/9aP1GEUsEJggeYa1gEMUcBcuJLLZrJAI+w8vwioxaDISUMv9KShyUpee5eN00zievqOAAwH5OSGQzKTvKOCjcxWAj4wE9Jb0ixAVSbbjjjL5QcAhChitBWmnOvMZDatLRjPene2+CLgXcDxBfP0moN/O+rV7db4jeU7PQM7uYuk6r05WF+v1FwG9+bNI1FPHLiH5ePj5Wyj1rdr76e+TQwJKlLMjdF9ORoqnUrmBE5JPbWIkIHNAAg8E7HLzKwoYzfZIwHJZKJBLJW4vPvVNJN5EAq8nYJR57k49pbj9jZnJJFwvkYBtLOmQUTodeJ5CN8S6SxZ4nz7qdw/6CqVSv/bvvZfLMKKQgF27RAIipctw3TeVgF2JZJY+dOlGV/x9pnRlQB7OFkFIBX3TilfO43R9IgZutcLxvN1ShrReIxkJI8lqPsnFkYBBO0cCqktGg1jsf5/fWREUrymW+UPWAkrTX3xNrU/8BUjq84HH7imRpNtvAnoWa4fkwNNnsOiCYzx/jgSZRp8jkgcOjKtX4o7c7nwF6i1HIn127ZnsWf4B1s6YM27YE6c8fC4g1yWShI+o/j/4Pi9AOPH9dGx/JiTOK7CZjxD43gfJk2X8ERb55jsK6PqMjNf4ud/+/bkjrHH94HSTQQKGfet2cYsElDhg8W+q66v+BukRlmuVJb4bIcnOERJO27Fc4B0fT5Es1OgOS7aelZ44ReJFGhLQaCyeeGZkn8mbOHeQtRXLeM0M368v1xc4SDLiQkL1UcHoBgaHtw7XqvccObRIwCER1GPfeP62xekC1uqKBL5OkICvCAlodRGOJ1ztOPI4ONxIQP/AtiGhtimSLY6F0u0sG6enNySgPu8JyKm0QeIT3+A9gmVLNyBIvGa+nMKidkXGi/2+4dv2XoIlwaz0LfVZk8o9VWAVMVf6RofjpfsmGdKkQQIanv0iFZzeQCYlEvB3rgXEa2o++X+1HMxAQNWbI4kEHwkxloNZyn1Thz4K+DkiSYYooLlykDwnwOeOZVArxlOV7yhgt1sjAYVc/iLgkAg6loPJ18XXWkBvv5G+CGg81xqBq5Afxiig9p79Yy3gDwIOTSHGiqBDIuhAwEV1QlJdVkjAwnaEMRF0LAczEvDvKCBJH+7YFOLHWkDzvP1eC2io/lcU0H29ui8CDn0Bx4qgw1rAsSnE330B5RyQgCcJSbq/SkswSwbJN1QEHdYCDgQcW8MPFUF/JIIO5WCWbqIGPwio3w/fawGHphADAd24j/oNiaDahMbxDBVBh0TQdblblt7t5R4IqR4myF2D5+dvAlrWBwm4mHX1SEDnYerBSMChNby0SFTm37sW8K+J4P8sAbmZyPwpUcBfXQ7G1qsbPFqv77t3RwJSBhLwJBZ2megSEtCp3RlcVA8J2PJIlInZtXDzlU8QoS9kzbwhMa5CuyYxYZGAq2eJF9jeQqLkayTghw4YOM6vSLrt0be0BR0IcCpFJJduHUWNlvtW5tvCDrb8VplocNfx8x5BUnGA358mZweOuyMSLD72awEXEg2P/cYq0zh+n7XyWjwAn9zrMlZ1fL+OkICnzQyPx+D6cjBmLUOR9FE3NvcnWhUWX1HA1LCQTMIZnzZFHuN45sIn0exlN4Mm3OBrmUVS7oS+j1+7w/3JHzz+nSF8ETBex0hAk4of8MS5N7PNl0i62aL6QK07/VrIJxJQfeP5HNYCjgTs0rMExTrH8yl5/kHbTNk73Hd9H0JexP3Hq+IFdz/H82V9cPwd9+Chmhomk846JKAOOg0FBDaT3D++rB33WQltauvMVs6RtNOD20GpZ2aZJB9F1ewiQGKnJZJyzuD2jykStthYayaxuN9IQI6dcH8KAYVf3RfwMONgGc2RTMNaQJz7qT+jgIxKi6C+7jTpIxJfBLRbBQl48p/nkYDKWaMCn+GKWq0znUDqvJAYW604q4kSK+DVSyTmQEA0kQphgOQLUt45kMx2eHCkLZKp65dBfEwkoPIU8fNDIig0lQdRW/av+3IsoSzoEDNbqYzIm07IfOWzYEcBTt9eKyRRySGh1h5L43QXpwIqu8FHX/Iuvgl4LckCNmdNDHxDQ4Iu1fsMLIpFch1dJJgo4/iCzwHPR5UhAb09EjAoUzye9NJ9JYLmVtJX7HwguSJGlyBjj0gs94PbL+i+3My5weOTHfesermLhKRudAAinTfkKJDvtYCrXb92MFVEkNgHEnD7lix11bftVslZKoPzRjqoURVrsL3FdOkx0BlqpJmrMQoY2Dvcf7bmkYAlL+LUiOtb1ZOHDJn5wvHLNr6WrdkXAcNr7X4lggb7LZ4PfOT+viggx84m/y0B/yUVQX91X8ArzC7gbPpE0HWey4Tz1h+QSgUJx+r7hOh75YuA7vvwTUDVLI6l68+bHZFEGsnhUGz5g4CObMzLkYDqQrmCc6M54jPTvTES0G5UJCCv4zX5KpBQRo4E9LpTa5BP2ZZfBKQSvGa2Jf6N7sMVEow77XdEYRwGtMsdx/uOkYDrY3oGpXyxAdT5sy8vgwRcvc8s8R4zJJJYn7ovAi7mFEcms/QOOveclXBs9oCTbCSgFTc8cZ9TJJZpIvGs4Nb3MVzaCVlu8fv2w+OId836iqSXFt9n1HkA77eN08/rMP4WCUiluL9ufzrDKtGQ0JnaquT0iVpQ0gzHszshAfNzzoHuO0jAeJUnhI3TClZ6IgSw7dcWaiQ6gmwGSMx67xjkQJbPkYBg9+MbooCqfRRLt2ifeFbdPtH2ggTsC2A0xGP68jR9IqjPs0jAQzcrwJk5PJLzjgRU1+sXmN4efx/j8RsJyLHcH9Ma/lcTcJ+w/yUBcW6ifVUEHdYCnqvHVxRwJKBE86xLHVWZGfsC/h0FHBNBT3QZjlFA12a6cEwEHdYCuq1C1+NawCERdKwI+ndfwJGAw1rAIQr4Hwk4VgSNQ1pwX7RNkbEcjO33BCyQgBDw3xVBh6YQY1/AvwnoqmHf1KJPBJ1Gznci6BgF7PsCQgd/EfB6+m4NP6wFXBMJSXm44vmoU305rgUcCcjMBXvsC/ijKcSPKOCQCDqsBRwJmK+rr0TQH2sB1/5hUfrOvCdh3xRiaA3/oxzMf1wL6Nxv31HA5adyQPNf+HvOdTz+SyM4/ykK+C8noPC/Q8A5J/z3reH/JQSUf3EUsD5kd7i87z2Bpp9ay3ZIlmJefUcBN6eKhTvl2CSGZV+RUyQtHLziU0ZW7MlaKJktFByFBPT1wBgJeOQ5JMoqQcKVfjz5igIGnGJp20AS4XI44f5O4ULUrLhq4fF0kYDH+jPR9DU+VC/3WR81fDGhRneJC/XtapXx7IVkoi4mjeTb4/swXZw112Qf8Khe6zI5uaeDxq7iDxT3vomEsg5U7V4kC7htkFzpwsHtQ0bm8CzImqTPAMkkpnoFxw+SMb2peHxqjOS9ilMriKkISWcdOQla9obEY/y+6UTGsFDSrUWS01sBbW/h/p/VBN//OD1R1QAJ2Gzx/EGDBHzVPamps1mmVYXHG3waGS6lYQdxdsLxFpfqDgU+rb8IqInCC27RCck2WfdNNlYZD+eWN5ntetkfn/Kg4cI1NpN6L0XW7nRVQn19IQHtJ5LWD4QOrjsKyZkvP4bmvZGAjfXE3+/ywu2f8gcLzfqMBHzNfmM5mPmcmf8piaC/uiLocrNEAp7dvumBjATphECFLXXG18y5FcdEUDvzkTBtToskjegZSPv2FviTJ06f/I8zByv9UKUr2Ui2PMDv+1yJpDJW3Vk1WkYBf7FCwt1rJGCiCRps9jwS6TDH6e1MaAVwjhYSMK6RPIxaSAC7vhV7tSteaud1PnhUgiT1+3IsbEmQgCuCBAysHB9lL2UOWrahCDw0JGB39emRgP6ujyrqlruE4LBEUg0EZFV9AZ6wFUt/7vRRSPk06x/1ON6qKCx1sSlUiLk3Hr9ZIrls1zVgWz/78jaSa6iCgFOR/KTg6ymH47k+Mwk2m/CbgOZUWHwRcMJIZzVUMwM8paEDT+vXQk411oYAVBmJx0mJ2teOAdl//RUFLHkKVo4ulRsWH5bqRX4swT0t+8TWbT++VbmCHX9EAj7aQlV9by2ANiu+CYhQxuk9PcXPT+74uuJbEbSElsuoPUigHi8PDaJ5iOeDNN1vawqB19R0+t/22vx3RAFF8ouvKXfqXEGvAySZuXTkMRFUexAkEVc8E9JKygVMTpkj4fz9GUmXn8BgtRPxEmV3GAloxjkSSbPwGhEuswYs7a8oYPNcX8HUzkiSfYVk65z2DYrA9hVAnWdNnFtegfbyhdIvUiSgfPz03c0muL0T16+fjVkZ4jViB1KTOhDu4jOgOx2Spqkpi2xiJKDEumzp0jQSVZn6OL3tH+duNnNU0uXXDtYUh/sHhhKJK37uYMw/s9J/qXh85tw5jgSEp0U1JDbX9y8CdrQdEo69vsB4h0hQeoIErNr1DZRP+E3AaJbfwG4tJOxAQM28nmHZnpGA2hkJeJwhIaXznCVQCkjAZHnlwFBNgRkJONsiASVrIzDwEfryLn0iqFl682CMAqqZ84RVm7OM96DtryjgkAgKr6aPOjJIQGn5wuNpBBz/e5rWoJd9379zgQT8wPLwMwqYtSkeT7yc4z1r/Wx+GwHnc3b6qxqt/GkEpBcuAe3ar/0b1gIWdPFFQLer+qYCQyLoVKLKMQo4VAS1DXdNfhCQn5rfiaB/l4MZE0GrU7X5ImA7QzLNTnFfTmXyXRF0TAQ153I5ElBLzO8o4NnD105Ull+JoJel+7UWkNCfReC6fZ/B6zQXf5aD0R18LgzlYMZE0PZUumNF0P+CgEM5mB9RwHEt4OP1TUAlPn9HAQ/m42stIBgtEmyIAg5NIX4Q8Eci6PvM7n8ScIgCjn0Br5e+KYRjfjWF8CQe9zckgg6t4X/0BRwSQeFsu+IYBbR3q78qgv61FvAHAZflDM+fccXXQ1OIxXWFBBxaww8EXNO8Rv69awH/ukT+ZwnI8/z0V7Xc/dPWAhYg3OHe9lEv/arUWu0HFDzzHAnDxEhAt6+AeXESJNQm+Oy0zavr4BYaHyZqr0hAgemjTBcVSaVbxNB0m2Hg+WAcErcuErArewIKRh9FVHzQDnUnQr03kFh1hyRqa6aFs6Th/h6z00TjM/z+xeeReDyNBAy9nQtXvy8H0wlIoHlU0FCyAr6v3r2ztjm4DZS7bl2mUoxEXIlIwGtlIxnpCAm4U5sFVHcT9z/Z+RNN2PeJoLsLjtf5vCdaZMYVtELfh/C671vLV48ZHG94PuJPhgR0ToaEpFv3reVjf6c9FgwHDyQjSewJHs/6KDVwqh84nnqP4wtuxQdO1twu46fqi5oqPEQk49Esk53wFrVcm8hw7FQ7SFc8bn9quHj+Zx4S8Org9nkgb3g8tjbZyvhg1ShB4KE0GXx/aeD2symh4aTWNrNlGV/WpnRcwsGNDbLNhD4KyAYdtPvELON0gwQ8GEj25jjD7b2nfZTTMVmozo5J0jn1G9cC8rzI/ykE/NVrAcXcR0K9F0isV4jE8O5IuLjUpSA8Ka6s4sxGhOXHpXH6GuUi4e0cydR4d+KlZ5xu5nU+B5maU4zvbfryLRkSyouuSIyLjwS66QQnmt4dSZbHSEDF0L8IGO07uib+3RdB2jFIKCvuEx+pB5JKoWjGMxMkoHNmkYCyhORa7JE8dBXrkNFZv1auag9EXeL47XNEEa+dIsnSoENCyjYSLpWLs3pwAx0SrkIyKk93pyZRsIDtdSWW3qfo9+8pLBhRguQSQxfGKOAeQikIDkckcXQvDUi1Pop43UuGevVjAnlfyWzjJYWhvkgljwTcKLdupz4Ju4BN5spBSN+RwKnCriBSgS5h3kdBD8fShv1+J5ebj1bs1DTKKTB2vsxEzKzfv7+mYbXmpL7CcHFQ1aWAhOV0/H0MC38fcaGvwX/SiyBidzieFZsiAUVFZNzg2vcx3OPxhUcHP8+5eD68W0SBxZe4v3VcgCqplQZ7eduvVZTw87/tmhImsz9lLeDkF09XL13fBy+OBeKtZ7lMLnvnA/KaIBEuB3tHNo++acNpOSeweTzPJHlFOH1ciacS8LZ6JmvNuYF2KpBotzMScEtmzz7Ji++r9yFxcNqH0zPV4EpP5mwLackzYHFbHq+x3G7IkbnewAjeIvGFu2MRWCBpdJZBspUvekfuhoTXwMTF1x+NOpO0jiY4XYz7cjJXCoj4TC+gT9p+LWLf9KBw1yUsxSO+tqZ0/x+KnzfIOc8FrizuRTJ/nB6wzFokWas8d2RFIQFVe41Eih7UC6e/ygPW3QX3t3tSCbFW+P3Vs/++sdnvyKtu70Ae5pzxMhYJNnfSO9iyLQQu2bbyVxRwcuSJByES8JrM3mAsCjZwJ9NGJO8A7wEDAb3m5OxI+0CyaZcJEvDGIClnDBJwdX0hMVkNz8fiErXgmFcu8EoZicefriyYQYH3kNcnV8nh1vaE72aMD8F+QrwqQqJWMf5e8WufkKuSInEvUyT+5kxNSHRbvsFcdjzxD+z+9xGQF2a/rCf07ybgr/6vyqEphHEVvqOAn1T/qgg6EnAoB/ODgMNaQPuTrYlr9E0Zhr6AAwFdKEAk02kRjFFA4PmX/CMRdIwC/kcCDomgQ0VQVwygHsvBDFHA/1QR9O+mEPa0+U4E1Sc5P5aDMdcUjudHIqi2/k4E/REF3NRI3rEv4EDAIRF0iAJ67KF4ET7+LgczRgGHvoBjRdBhLeDQF3BIBP0RBXRwGlt6lHz4KgejpX8RcCgHI83PCzKWgxkIaO6mhHHJCidmQyLo2BSCnXfNGAX8kQi6WAtRvyAEvz8QkILHbowCApf3iaB1Zn01hRgIeOE7Z2wKMUYBr/0P84OA3cdMvgj4b10L+PeU8X+WgII4/2Naw//qpDXJf9yhao9InuULCahEfdOF8mQzSdAnRh7ocga30usrdmpIFH1fISkmc4YE7QcJGG+QGI81WZPt1kUCsq47gWqqOyRJ9jjlUtNiAk12sMkYBQzrQoT2wX5HAdNcwO0ZJhLwGSicdv9I+Hl5g2Rbr5hE250sFwnFWWXqiUig90qn4aiQPkr4fp+10yRu4JnQSMALj+9XdPmByuvLxUibPgoYWQuoC9kOtoszElO9M3N4nhQcrysimVr5UcOl874J6KbmDMkIVpDyk89BO4SJBI1nWsyWOp12WqZ1HDzVgxWMBLxOywaJquJ4sjeSLmvMD5STNxIwXCMBd25GwWV9QZLt50hAO5RlOB32dpBcRCTrse7w/DcrPB/HbR9ljB5vKAwbyV0XjKotW4mHO+vjJMHqo5JHzqSh2GRIwI/xUbVKEc5wMvCGEq/ei4lmCn05mBZvDOklOxlas0di35wOz39B8PezMsJCTXsmibvVb4wCCqLwx7SGF37xo/Vo900DvB2Sj0s6S02upgr+x5aCqBMlJKAdibB+b+kAKLaQ1VZskUyC+ii9arZH0pk+D2tZowPXPHaNervjoyEPWImJkBi1aht4U9+TGEnCzpFA0pFdjmsBw7fiNPiXkNJgrVK5jJ4Gku2UIwHdd19xU9aKiXqrswBJuEGCCSySxdArJJnIS0xozZ0z6aS+iUJ9okrv3idyXj1BhqyhcH+Le1Grn4A1oA+4lRuHl3bqKwwUgDyjiO+QHElW5BwsQhG3lz+7UN2+kEhByn4TsF50K0hPQ6v2HRJsucPjcR8ziQm6zjVU5UUW4NlTJF+3dA/q/oQEzNRQLgMvxeMhfLWGvfqmS1d80Rw+USsHcj5D8okXJKmj8DSsk9uChOoS99/VPg2OY/XlcqZI4r2ChI2qTx91lDpQm7uwhk3zWpRBLuNrKzxRsNRUkQFVxuPff5h+LeMCxx8dkMyq4+D2JU1mgi0vgfq4Ew2ypSyTYF50xm8jIE4B/5TW8D+WrP+aa+pE8TUsmVQIYOfQBmEZH4kVanzg3/q1eqKNBFwxBpKEm1E1YYL8DLKtnQNvI4o1eWpIKu2w4PCPZdfWJHQ/Hax2Bo9k2bc7Mr2daljwFofTryOSTXrg9gcCetMOSZNvkVQGvMQS2BsNhGxOSLrKx8+fb86BqJSrgLfMcfuNg+O5Nf4MTH/KM656pkKiarh9W2tw3FKAhDJS/gzLDZ4nkPftgaziJQPmJ0eCSnTbt0q/P2CVU0jAWx81nF7WZ1ioOm7vuMD3lfbTgGb0x5Pu+3I1FBJQ4mX8fnJHArMF3YBzzPjAfehIvJnaJ3qajVB6zREJ3ZL8Ahad4/FLDb6vVmsGHEXA/RmcLRMSRwIYvCESz4/zA+m2SEAjBrH0FAW/n9vLExgrZ864s0uOxO0TUa1myuF0evd8EVNOkZB7jyr9F4vEnU3bCrQVktYr745MRFNpYH2bzQNvUiNxrfp0hNWcQnIHFcWR/YVH4ueKQAA2iIrfd01NuT+lL+DiF19TQyLowpORXNap+04E7Ws5jQR0948vAv7oC2h1KyTg+4rkarrT3J2t7e8ooLqvApC2Cznw4/tBHiuCOuFFLsdyMPyy8kDTJY34kte+FP+O93VTYeU+m0NuyCTUV2NTCICFXH8lgr7xvjxWBF2/SQiyQeHr0JNC4jbtFwGt2i7Cr0TQ9K9yMH9HAcemEEMUUKYKifFB+Uci6EhAhiABh3IwY1OI+7sLx7WAIwFjV/D+UxTwRzmYHxVB/y4HYznNf+4LOEYBh76Ai/iEr4co4N8VQcemEENfwKEiqB8/Co6ETfadCDquBeyjgMNaQO+A8wQyzRkH7CMnE/8Tu18EHNcCDgRUovKLgG7xAvVfScC/3vsfJSDLTDj2T1kLKP1iApYT/Y5koJAgzexTaxtRoqDNKIfE1AwJKG8EFq6zux3EVKx8EfB6SZgy2OhvVbPaPpGTO6+DbZ0zhjadZhO475ZOsN28kYBvGkl4t2ZImjz8gJZksQil3RMQ2KOona5FB8dnapeJff1wWl4JEzhN30jA9xkJeJnLLjx2rcUkba2ctXAu0HC9vmyyfbrvWtPbCgm4FNZIvupzHgl41l0k2dMNDK2lDgtoz1q/1nCmTLSbUvFwsnC88b5+c9rpZtZwT1wkZssjkew9O4O7kOHrgYAbwZKgjT9IqLZvTZ8q5Rzq5onjnySfUDvvmAbOfIX7oyz/rK1S6QP3+wNJe74ooubEBQUPmkKSPbcnWXMfoYwkVfB4HwWOt3ywd3jwSM74eOmbRDyDN5SUgMcfz5CAs5skQBUtLBLPF7h9tZAluFATm0m5u6Jq6rI8QzUXDbK9rRd4PJL+gvOSQXJOOySg1bAdVI++lbzSN604vVwOmitlBsmt85rfRUC8pnjxVy2z/9PKwbhzhwIV7J40UyTgdN1pkKZ7JITOu6q6d1MKtD3+qUKw7fvihfc5SBuuJR49syfEeM0oMLwTko1fFi/VM/Ql+HsJicHWbq1eHVaFlJ3g9iauwxH+gqQZE0H9IJ+QK9/3KHvXCxIkayQjTyPhwqAvt7JtkYDHbbaB7U5FEomXwlCnW2EFwXyDhGxa50WKTKFBJxXFQO4Vodr/Ry9kkoRkY8uCU0+rYgVbLUDiLdc9MeNSAf++wuneIcTxbKZrARYGkjS41kgu2ULCbj45fj5ZIbFM2VyD/8BHccgdXFCVEh/NmZ7JZHO7IAmnHun7KMZyORIwEaQFnj9BZjbA9k0hrpkFvhPRpWeuO1ntotiFLZksSBT6uL96taRBneOjO2BZJOAqQgIaXr9275B2ZyQwMXC8fRRzL+H7J940Id7YCybwAilR0wOeryhcU8SdSXj8Coe/Hwg3qQz0HM9XsdMliK9HJKB5kUK16vsqZtUEXz/dYve7CIjXlMj9KVHAX03AOyB5lOYiBrDtcotIm2gC+m7Jl14a7F8k2uRXWIb+HKeHIhJEyZFM9qGuSuADcULK9+wJUnPG93e7vCFl0L5giQRkXKFFwhXR+oETOwYJw3/2QDTlOoPlS0QCxg9qQk4V/QRdd/CaeN2chKhseoXV/oWfv26dmuRGgddkMOOJh384Ddkur3NYXrdC4OYL6kxq+/qAdbjmAvd1zFUybU5X0Gc0y7irpSSrWnBlQXcvc+KK5xbv9lbegLyuOOLLCm5vp68rsC6qQNx02oZE4K9PWJ/5eek99kg+5bWcgMn1ff6m7LMhzDx6ghys8fOZ1Z+vV/QGZf4QSp9+I8GaeYoEfMZI6k5tDXLNeA7W7IItgcv3Flm8W4SuWIulKxg0Toc36Q1MGa9x8LZIRv6olLDer/H8X/CnJ+VsiWQDA8dzPSFxU0vhQVfWFJK7yWuSZbM7rOUnG7j80bGIkJ4+4LhTnvj+Dcls67i9JX1F8kl7JKY+R5Kq1UpkfO2c/7amECwznfwxreF/dXL1UA5mIOAYBRwTQckCiWTM3N2PphD2TC4OIwGdXbUO/LyPwkWxw7lMHi4CV24P+BzaPkLQHSTgGAUc1gL+KAczrAUcysH42ZNuFHnWLWD9FPD9oSLoQMChKcRIwHe/yGVcC0ht+/I0tyIco4BeIrnhuBbwRzmYQ/u9FtDr7u6EJLPK/dkannlX2pgIOhJwiAJyL0ApHT0k1+JhemCfAiTXUBF0iAKumgcSjytAHhNBl1O0ly96OJ4hCjgQ8B+JoCbuf1gL2HHC/j81hVBeuRp4nwyMcS3gfywHMySCQsi7XxVB/6soYF8ORhHbfxBwaArhupFUk+s8+I4CptF3X8C1sdCCf28U8K/n0v8sASczlvtTEkF/dT64V5d3uFS1VW5969RoL52l4XkynCBxeSTgdd+x8AhUm0nCAolUTM0ObmnK4PSWQQLemqCD85RBAq4PSMB2aSL53KdTbq0WCbhMH1N4MEiwuLmeQKtODwqK98kKkjJAEn2m1QuOGmczsb9BMuEFNoVm268NnATMTtMWHMA5vVlMuvT8WpPlgwTXhdSXWzkuam3axUjSm7FmkpRSaq1gXAZq5dgnZh6RgL4XKvAwZ3aZ7lgkIKMTHlCESEZhcuS02u778q0UJN/kpRw0oWWQgG6Br1OCRHP5nQSlCDh+7YIk/FyQkNerYgVp0Pphnwj7hHYSIBHfGhJ6W8QMPKs7Eo22GFnLCEPD/TM3y4Rm8Xhh05P0WNllbGmnWntm1R3azQvP//2GRPPFBxKWndtBsl8GlvaOOwFO+qOv2Fr3xGzOEm6v61vDB4qBBBbOcEkkI4jrs8dp+4n06qOGJrOtJN/SXns8v+XqiOO5b/yDxq91Dgl/MJk0CH4jAScznvlTEkF/eWv4T4xk4fqKlqbhhqpLsRrsbQYJ4WcFqDrTp4YJrURC9yEZalz7PKyMxSeAG+B07PwJZNje+j54AwHP086AlLrg9rg+MVRo2CXEMxNJV9POhBSChKSp8NEbGpIrq8HGVWC7xUfhRppIjbpo3QX4q7tUblYXScQnkL6FTKvlcvNGzKjyvLBgN+1w+96kJ5UgKbCbZ0MrdCSXNX0Q2L03+P1ZKIeqOOssyPMrEq5c4Pajon/IlErf1y9H0na6iQSlbziebIvknBcSPvuvPO6vlfu1ehfXgs2LQnLaq26ngtstYV/NZCYqWBxPzTJLSPi+vMtN6fsgPpGAUNwWTBibRa0+bgXABqi+z2LmGiol4KM7cINFGW5u7lnd2xXu/3BQysijcH94A+vJtkCidTv8vsoiQcMGt785b5FsRYaP7ozbKUFYt0jseZIpEK92VOktFTx+JijW4DIRjlfVkLBCgeT1+kp1UQ3uTl1rhQ47Zofnuy2L5rcRcDIT/pjW8L+6IujhjoSx1j5V+puKDsmhSGcghzXPALCOOhJQme/mePenbJFc2PsVp3OXBieRC8ogmd9+gDhrIfBXDRJwsblOQNFrJFFIIzFsoDtY6cd5CXtih+TyWfNgyS2SZFvSKmlb3P9aOuM1EBRtTRhducGCdvoo1iLniC2YeA22rBB4swcS6Php+0hxJAau2ew5krOzCU6/lki8rUDXRFzMkJy3DEkYL/Bv8PCJKDA2T9ze/NEmZMbyLTjec0486foUSbNZPsF+0gLjpx8k4/KkvGGx6Nf26RoSWLzmLKxeeyRVGuE9hF3RL1jPGrH01wKStebXHJj+XSi9ao4ETDb5BeTlnSLjWsBTI0kQZSe2dLnZMyGfHd6DwnRNBeBcW47EXtqAmud4jZ9dxKEWI9lWM6XvBTrF8U43Cguq4iM5L2faIMeykyDURbqErdEZ6gZwvKuthdtfP9sXcZ+tCHoa4udDBYndeHQF0hNvxZ4rtUBUIZqCErRSEM4PxW+LrLMTlvnve0L/SxJBf3UUcFgLOCSCensGyaA6jDUS0IsT6UyMaaHC4uLR5EdfQIccvwk4RAHpbrMoRwIO5WD0WpYDX8lkJFahx+NaQI+Oux1RGXxfyQEJOPQFnBFdGaOA/j54NT8IOK4FLE+PM9gpiwT7Owq49BXc37AWcKgIOpSDcUKqC8nzmq3xGunLwVApEkqJ8OYwNIUYo4Cqnan4/TMSSX+6xhgFZIn7TcCVZPpgUUhA73noXmS27wmYt0i8xUuWiZZkX1FA7zV1vwi4UHncn/F+nYneSvZXa/goggO5X/R8rAj6g4DDWsAxEXQgoNNev6OAb1r6R0XQtJBiMEUbvz8Q0Liae1g60TJwrbA4E3LB/dk3Dj8fekhWPCwYCThGAfH3QBi7sV66aOOE8GWxhdXG0AJXzOV/ZxTwr2vof5aAUw7nq38KAX/xdLXIH0jAy9UqE/bkN9rTaSSohJkbxMJL2WnULebgWLyRhEbfl+6+qjq4iNykDN/4BNJmAfOGwzRbl+mmKQ3NM4QJXLvKJVtWRALuq2AGjYaEStSNEmqbc9FH8Swk1MrzZe1uZG84sgsnSM/PQNaiJptCQd2RSFlGDhqnHDw4rX2bJMv5p9GykkOSCR5+ns4WjebmTAf1ozZJEmn+ROO9goHyfkSy4RQZNFNPFCh3FpKJNz+cpoMkwHNVmCS+zTxRm8XuYyRgsmVPZy2f9BUzLzSSbF0jAclRlqFQ+lb39xLfd46Ewqv7bJXxujol2uzItHAI/D7R1MHxuX1z3ltJI7nCsFS1uW1JcNtVJhOn0gevPl1W4BC3DonDC55vqyV3uGr9WsmMwvOdWo8JtNUGyXq+laDNjUCEi8vg+GoXPy/XrwUSU3VIajqKpVU8e4HrZ4MEfPBI2llTvKAOzxZJksUHND3C81FMCqdMFg0ej3cmc7is+oqqbYSf/12P1ik3n/y3pSv+JRVBf3mxbVvSkBT7BRO1BRIE78kGBHUfxZPs4qzuTmsaLEVBwnETKVTvFwdfb+l5ANEdp6NX1lQh2igLEvkdEjB9CCZEi2hBNifVnai0U64glZCIYxSw3jEmpKtaJtHzhaScnrIlRLtYJSESVFS5E6PCvu4TRVfWC9+fVQfIOksJIolykWTuw4PkfMDtqxmOh2x1A/ZR0/cJ3IKsSnqlQ/wycH9B9VbVzzHwIZSvSEZylSbq4lTieJMS368vSF7uiFOHBCoc/1KQkWB2tQI/OyKxtEA6qMdz6UJMH5Bkfui+VAbniLCrp0goQy8Oaqaz1s8oYFQQBUKjJEFUTZBoeeAmAGbf1MJ+FKH6+jwi2CkCfv847V6qei0W4D6eahBNNKlWzwhtgIzG4/WJhKR+Vg5sFkf8fVwZCXuiXA9CgSUkzG8HS9WsTofEntCBZ9adqFpZ/9/IrL4INiAUiWqvYxU23gxJytlISlBNPD55opLNzMDj/X3XFM//IRVBf3kUcJ21FKw3nMSEAPSBGNR9DkrdCCVcNPpFOqaPyhURz/jviE6IMI3uoMJswniTel+T5uAIfWt3GqeHTf4i1NZBgtAVEqjo2gnZQD4DYkR84HaVnRBfyCRIrwvcHhW3OyJp+H3n8FqUITpIVnk5RTI+Db70jo2rqvwlBkhWZ5rxlpkTklCMCbiGRTHezHLO5H4uZYjlnC9d/4V/sx6XTsCwJnjNL5oDqDGH18xmnfPEfYv5hGT16Q3SZYNkFZ94vIWtzEBZhVTg+Q+8Bp5kieM1fSTWQ6Rlsr24EuRZhudD1/F4vKBlwZQ+eI+Zh3i89qr/b414jcTa1Ui+RxHh+ZroeD6DBsn4UF28R91lFi/JNZKz88gSXEjwGktbSVUXJR7vYnJakGAb0A058n2LlElEl+7r6tREr1kJsvuVDoCfOg1ZPXUC/jREMhMOr7GPGIkgyzeudHkJ7znXbaGDz70pBq7P3CIn6dOCcirx9zDSvCZ0d+dBeouLMtgtCvE3XlOi8N9mq/xLooC/moAFj39zQzkYV9kULyKsH98EnNfu+aspRGXRZIwCSjaSTYr5dTkScCgHMxDQf1GHCcHzHIKh4HPOZdKDTKY0s0HC5N/lYCie9X5GAV2dJThDoWXGP5dQk2iH91HH+WcU0DYmfRSu7wuY+tJmTAQdCbgOJAk02aUC57gvQlIp3wT0ar7gSHNHAg6t4fH2fjiQ8IbPVbO8ITGLVWHg1Y7ftxz/m4DDWsCRgJcjvsbH42Yk4H8RBVRtfA64q+N3FNBO/iJg45F8XAvoO+eXTHZNV4NhdmoJh2cfBexbw6vUBQm4fBRfreHVEp9L/vz+TUCDMb8JeNWkHeifblm61LUn4Nm1xkRQt/kg+ZC6AGomIKkHAtaUAD8JOKwF1JyHVv57o4Ds/w4BZ/yU/381ChitigecspfFbJWp0mirBMlUHDIoY/ruH7R0Hc+hMHU3SJaUv9MmDungdvpMgxAvmFDrjjGS5YGkSnYTJGCkllOong+8CfB+mWirAxKyVv0+KjZTEi2nkHDX9d4KtuR1kjXtWEygnhIHP38lllY6LgtHkjpBX2G00eazJIB6FSAJbb9PFOVF/P7tjURt2fdLC44ZA+dkYwbblc+o2gK5BFW8RiJeORJq7VEkcEw6fB3lPqc9p4IIt4lmkXSXn1Sty4MWHkof9ctoJFaZsiwc3G1fbub6qTVjPpGRdJzDJLs7Eg+m5wXUGw4JmNmfg7Z7PDo4NIxdJlGhTLTY7yuidjIS7WTh8UjsAQl61Uwm4eQT3rC6UIXb7YgkC7UTp8EkeMDtnuL50fvyM/VCQHIrgc3E3KXcaTqfUXD13hZ+//mZaHmAE5vKJw7Z7j8KaOGCraCi70YZsxSS9mgjyU/51SJxs0dyu1HMQru54e9xbPD3jVYCDwexxu2fCY7ndz1aZzw3/VWP1j8tCjhxdAfCxQoJttm7Z7V0TRPC/VsuIyECVd0ZKQ3LhSgxUdIgUQyxrzjp8n1fOrawVIPpTPA2ISnDu9Zxahe7PuwiogTIwp5kN7zVR0Lf945rWnw0GPhoDcs+qtX3K1LDI3Egtt96ELL+C9RVjqTLCpy+hZn52uF4Hk/YW4LKBAdAYnLVY4ufrxSCBkXSpS4JYU9vcfu5jrLZ30wHEuWE5FO8T6IeYnwUbTsPt/eaHAyVVnUd9sJ5UW7sA24vkgsk3KTE8Sbucacutw8HfBcf/QFO615qdTQ3kORn3N+rxYdW6xAbx/9Wy1B6FhNVW2YxhFoql4EqIAHD/n+LN29/SYJ3g9Pf9E2uIwFDSsLtvepuD+k9JEFAkkPfh5DB6bdW6ySaBEg4NWQkSJJaDYKcwfNpK10E6SJFIt5kMPD8BwlkSYevhehtqNkSSRzGGRL4dnm91GXFniDf80jEcN41arxnVpA/KYUJJwlOT6lJbEE2bfVyM6Peh982XZ3xc+FPiQJyv/g59epLRWTxScFrQshFQlaFBLvp5P8j7226FtWB/e0P5MCgojAETSIoKAXhbQaioAFFRUU//b/se5+XwbPWmXSfs3s9k7227Q0kIVX5XVZSNaABt72C9YPzGdxA00hgfEqTqdvnC6ztERGnNw/d95Q6AyFPcxFfuq1KHzPCYIeiUkQlotq3MMgcksDQiFebm4I+Y8mh+BUF7PIXY/qLIBKtZ1yId/lK2fIdT4HPDR1FavEqGG3uB9iLyYLGnTZEmwwvG/CzkSHDx+y7E0DXXDiI10B4WVq57G7t5pD3zkwGu8O7Y+lF80DUiHDBaW4AO5XrCfC1gXMcvjsH2EvD9m6ehoxXT5yT1xX6DLHczkm8uD87Ku6Uw36wH8pgekabWW+ECQUwbA9UeH3+QBuOH44mfec1tCl6hjMsSx/n8KFABNx5aHPF+jyRXhltFZrEcgv+1ESfxavvzzL3b3qbg85EqG8Nl3Uwq2EbDOY02scv9EnZzgLv3c5FFKoesLWCPm937dFH+FcTfcxUsyHX5IyCtUGfVHc0hcRr8P5z/6BSo3pOYdsdvrVKB6XNlCu+XwEOl9Hw8Xb/oE1p+u/KBv+3ISBcLA70HZgCvBqR4T2+uLAhK0S2KvNaanycJcwjOZSuJEZFd1O0BhotHAG4zoSUJrOp1392/xEF/HUWcNssTPmzEfRXFJBZd5P8RAFFuBP/RAF/nQX8FQVcZ4ZJvBHtu5+MoL8QMEBo66i5RgTkBvmPKOB8VkawppO5/NkIuhl+ht40zgfENZ5eSq3ldyMrWyyER++mSeffI3qOzCj1zAaRTOTYX1M3sH+aYbh0ey5N2GgCEetwMtBmPeyZufhubP1VF7A/0H8Q0FvjFKakmgRgpDtK/W9aMnpd4Jz+b3UBd4GxBX5wF+JnI6hskvInCviDgHbttWD4NRM/UcD9Am3aLnFd+kHAX1FA28R10Ruvy3/SwTjvFBH783zp9L3e/UcUcITkR2lFNujjPv+BgEctQeSdDREBpWogAl4RgTdNYcmfohDRepKi7qgRAf+tGUHH6v8NAk505be5gT+NgPPfLFft1uigjhtEnoWx6Lm66ZdQG62g2YkgAvm+pcPZnfo0C5tTxf0w6eHasLGMQuVY8cvNUuFZzB2ZzB3h8tfQGUFlv32RFHuS8ofcaXAa7RDpOghqPo71BbQyRITS+AIRzDBUOAkLaJL6tOIPhWog+8QTGU5knV+fdQTNyNmK9HwnNiKZakI7cX2ZNeFb59zF65vrEBFLUUXBd/cJgZu18kh2G+D9PGEzeNqBJ3LgJ52X1m4IZzHdSNSwAXDZUgW60cgleWZ+dK7Vjgq1Mt3QlBmnnjM/nSOCSRC5ky103tx0Gx6DDyKZOAU4PunkA3L1RiRb9Yig/VsQ6DoPkRMla8HtSrfg3r0ckreHRcHVI34uifRIOpwJm3d2coe78UGkLdefmq9qZwiP5o6IOGBC4dwKDbjrOiKmWyJi64fWhuv2is+DHpF86dArNJdiJbLzYGHyskEkbudPRGxu4PtSqcT+9oOAZp8z9q993REpPR3H59pg//7U0jrRJ+O/pS7g7/5ZZWtOUFbOa1tEtz0iQvHdkJH0Yk7C5nk02ak2DIDqm65k05gol/rXEoKVZsk4A9Nkd0MmcADFkoIWhs70m7WHgiFLCu1QhUwOSA4eTb5RqC8CGvPLDorl3qSCI4Gx5lDmsHvuN+j0HVBZ8kBkTJzPgsRsfmTMOcAC4uS0kuJsmiGbrmQL0dJBZL0M+44F4f0Mxd1A5LkUH8ZcTneQRSEi3susKza6OU/wJtFChOc79Cwpdg4E1Q0RbtVUNesyL4M0XDMSTkqKSLa+JJBTf4Xt3WJ/z75TgX/zUU5+/Dew+9iKIXnlNhHTAyKqLco7HDYrRNAJSg/GPigV9l3j0JjtXi3zV+iT8vj4rdPHqoLt1/QO+UPjJNofoGPtbWdDMMpdGrVhX7M6mxiwn8zwfYxClJ8bQ5NweG1tEh+5qTK1tBqIR9aSRM7707G3S45wyMYoT69ZgEioTnQIYLKUwrH7kI3cewCBa2N/ZxT7yzvLBy+4bGh8DiT8Mbk60VX9/69RQDbwcgCVWCIeeEbKZEI4pOJbK/OyMwv2vnwusFDlUHhm6nVssBpqsB4aaEOrBLHdxuUEkenNZVxEHkNsFz4U6ntOot0Jkel8Q/kbytNQwsjeF7R1UD5ln1ijvi7RqE4zK4TidnBktN7hlDyUHoP4OjakUPb4+fLYjUBcUovGsfqq2Z0lB0Su/ff+T7TZWJRHiLSVScTG8FtmfWtIxod0gGYBocmeu90JIqkMRbBceDpbDIUB8XmCNvbIq+/PQkR8NycvqMieQcveb28NuSrxeZbtpWzUSR/SGaBP2bo45+kiWUNy/OCc3droU479qwE4rBCRW9j+g4DOo8X/+xUFbKb0BXBaTqS/c3H8mk2yBx/wceFiVNnMUiwDDpG6IkI3XiobHmYSzFPLRdjTMmWstSK0sWYpoqDvbWZcUW7G5gZ9ykA9VSzeoE/KhlNdBk7l9+w9vCtQkJ6JaANGzXJvt4T8MkOkNApDYZMA8SOmJ4fE6O7+3EbQia6Rv6U0/O9GwEoTHOx1iEj0X1HAjbo0qX/LESn+ayPoZk8ReSqbLICFoSOD86gM6bKfaZ5uFYhI/3UWcGtRk/wg4K5MUrBOV1P+RAHtC/rNX+lgwKue6k8UcHVy5v9sBL2AswbqIpL+IOBb0jNsVyYilTV7VXS79CJwEwuR61MiEu4nFxPm23ggN16JiGqevgi4QgSE8nvW7loi0v1CwMC4VDWtFUQu5zbF/p1OpUv958v8iQL66qcyfxCQzUJETvk2FHp7ejHM52RB/fOnYlT/1tN11xoVPwgYinL139PB/JwF3G8W8icdzHG6+wcB/c/KtH+igM7zigjoGYhgg+eL4kp8+w8E/BUFdM/Ngv5EAc3v+NnZEftrALbvFwLS7LqUwcxGRKXNC5GT93j/7chTqJt6AlYBIngQpfj9ryigNTlZJNjpZvqTDsaMoiUNdmoF/0oEnP7fIOBUUf6/zeVfGAWkvxkBaS+eOL1eG5GSPSLBJ4Yt3JJbLPPj86RwOalMuA2fgiTvMSJcNyQ9PMtGpdH981b52wUDjsXMlXl4IC5Xy3ICnfoQJFOBFHwT4/cP6ngyv0y+UazStaDp8e+zz3Zhc+eoGHBqXr5MVTM0udYVJtxnKZAkhDDl66mdgzSPeP3bEy2PjoiQ9/czlPnwvHA5j6s53KXzzTi6Y4yfvulk2m0b0NQhVOGvt7qEZlHj/QZATT6nKRpdvfAQye5BxbPDTofH8YPIl64FcHPhTeHE6o3MxW2h8k3QL+CqzoJvFJMA12slBFmvNyJbfs8uxsP7GJ/nevi8lNY8il4ETuVyS74b+xQ+8cItdLfGIUk2wfEtXooLz6Huy8R0sT9DdumgdIgvsjDAFdXQahtOyc0jyXytpNxfopO46+0Wx2Mvaq4tbYBud0BETKxPz0fm7gnXu7sWacZPLhdXbwRHzXUR8XaI9MdBYSPiJpFMr4FIefWCOZzGg0AkRi/+WGl4tKnx5G/JCLr4zTa1zMkUduHUE9Hqg3JsrLwy2O8aKuNx9PmmT0E5BQ9tIcOx/g5ZRO8eBJsI/34Evsv8yLlDelhvaTi7mr9Kqb/B23CUa8Wr19l0uutg/xxQEtYPw2SbeNKBrwxMERXa0WY6vHrYpWUk47qdq6xStQNkg4gjor0+SE2N0sBu+wISnRMfWIbLNxS7wBIhmZ+AOS93gXJbWxLRvIXO+lS+IEgXVIbTZQKsLHAO+1aCCKf5vsrkxwkhUzcrESI/6Uydvp4QLN0VFYFsWqZmTguJNfNJHOnYPqv0UP45DfbHnn56ti+dGrzV0yNhBUdEzJKtQZR7k8QHBeXhInYWkN/vgv5sBI1Ls4SsDw0ah58jIuckpCDqfI3j48y/ZxNlAFG1ECR+LVBuT26IgFFebWVEkl5hzWg3hWToeiR2pwvGynkyBf/9cYTgeWSy5dPQINvyhYz3XAmZnesSIo+7iODTObBuNqkgcgHHS/HmFWvPRgHxYh/RaHbify4K+N1a/T9GAf8lCDj9zXLV7S9T2KeBJwTcTcbGk8SDwwaRIRztFzZr9rMLuMXalOLhVDrbjywLQlx9SHSZzxkb6rSFwroips+5EbJ0VF4gfJicxJd37yJCvUqIrW9tSJ3vazpSiQRxm36LUGigs13ldACvIb7jB3u77JOVAsR0siBi8nzbTDj1DsJy79FoWUPLnPlOgzxoORWbLc6xK0vn4BUfTiNNIy0yI2kgdr7nYW9iYrNp3lPYraaIiObFx8/XX7UqS0tGjxTntJNebpDvV2iTk5qnbGLSAnYj3ZOx9kHETHXvjDby5ugzjieXpfUuAxGE22/UcG4z1WIWZEdLpzDaDoG28/UFNq8EiFDDp0u1po1AiHZCvHSP43f2iArxLbNkWG3fwMwrXUHyeQciTqu3ycRtXMNSVVwRJvpLZ7cnecCum26IOGXvitnX+wtyM1phey4jm8UV2hgCNfqo86i22SZjFRSavca/z/uWdVUSQbReoE9r973K9ueXD2EwDhFhd1H/B21qpvwt6WDYb7apDwgLllFtEl9ZIoL8Ogv4KwoI8R0R4icj6D4fCuc9LVs6ezoUeNs5JODEK+hkfRogebwX0nM8U6fq0ElgI1BjBeN7b9O5p+WwGvYmCcaWUdDDHNeJrco4DV6JYVKnRuTZyGIhgmUDCn31Ap0qfOvyXd99T3cvcgNjs1kQ7/ryWtrvRQob77MQXroua2o3FNtTHYfCdUxEVmsrN7C9LhYyOHyRx7e+dQlfJUXkyqqWnmKyBHNYIiIVZy+lO6tcwLLK5hKeoncpLb0Q7DrE+2fzUqfz8xeZ9lNEyvPFdGk6uARgkQuj8NnieDi+4f7UBfxvCLgqPXyeNa4quloICebqW9SiHeL1zv1yB6NMEYHVtAda7DxEUsvkwg/3nk6f88kS2PX2RcgdPj/rRA6WNsH+aBccz8ORVrCYRxYNrgNPpfSFSPpzFvA0M02a6FoEW/ZNH2OsEWHvMSL3qsYr4e0jkv46C2izfEmCfg3FvxIB/9PA/ncRcDYm5K/ZCPqb6wJutq8XdPVnQzL7hsg3ADeHLm13MusWxOb6rbNA7nlK8+3y0/FwJd9Qu9OpDJ+DT8oDUa/h/qw2JD89pcvtzlPhvj4nNNPOtOLmuuNQPec+Te8FCfl4bm7h/KldmbLDx+WvcWVDfbgKkj7zuuPruFrBM3WEzJ8DbvLM645wE8wXqTWrgcOkZdCsRylJuIkr7FJ1Xbi+1ohEwyBUuXHTRnCxHxHJ005x+TjsbDgfJ0JmZksYRwVqQ9tNBU1sM/jW6cPPeO1Gps8pIhmbJDN4iHSL1pdImyddQeFxvsQieTxlzxdDqOHGCuzvYyRD/hzTATzI2qdZrSshf092BI4z7oncS8KaexQSuEYVIuB4ggh5OvUCrm0UyizI8O/J/PKA0juGNMP29Jz3VQaPeYr9fcYcuN/j0n3fOSAze6MA71m3g8dggIi54sLmO/dC8Pk3h6QPI0j5a3rH8R8nG5onLbbfES4+v17nIh1pROepZ9p4fzf6bnStwz+GgLPxSP1bEPB3Z9nd5UUFwXuUydgK3z2z1ckZknu5pDEBRWEb+5su5XlAOdhspM1GD6+E/eWeSDGcfFD+1KoFsblIhDidqoo9DqEPO15shJgKlLvrLdrBQdlaJGqWns0mDltCjvAiongSKKzo2i3scqsk0fQgUrZa4Rzx5XUt4v1VVOyYb75HA847EVXk07H1XblBXEsHkVEoBQtNu4WMdBsasfycsgVnLsrt/VKIenu12XjbqSC2miXiVsiO1Qt5gn0ZeSi3B1RlsOzw7xctUAFyorOA2AxEfCpIVB6Clq21TqA8X22oIG6oszR2JrBTDzn29/yNGra9Ap4YmiTM0lf7g4CiPRykWG8MfF4fLSGCxkCERDthljTPEL86oPHdEjZ753dsz+G+J7FX0pS9N5oB4VrH8bUEymnTaTNI1WdGxPEhVXaQbQLZOAqIkJNLxeaFWsHBfC1ptGkuNtvPuAPZeYBIHUcLlZVwVyDcDR0a24dAZ8bA6iDUtJJGgyhp/5hcnY0nyt8SBfzdhVa2RXgGsVN3iBT7d8rKkyghmH8j10pZt+yyCK6wWZ+oiNXbQmfLcYkOXK9zGS2YZMxpaxvEvUtEXFRlx4rediC4HBwp0vRYMWtKNPC1F5eRxwY9zb1ijnN6pwnPoR+dhS5sIXztKiGS50dh05l2A9hUFolvcPra9NGCZGPnNJpmAbBLo17AT+o1jUYOq1g2qu+Qa51L48PsHDJRoJ0EHAkxDO9oU6uEEci9hsmonhHGjBHN4OAJRMq8FdifPF3DoRpuSTSgrcke5WsGUZvuSJzv3jr7TFpEtPF1LcPRMazZIBAv8AyJNtWlwmTOwR1D6F81AuVjGFJ/tfymprD3QvjuN/1KicIxXq0nxC8A53jC7AN4N2srotMDPw+bSQHee7qXcXY76ew4vDVglmYso/xcqSwolQD2Yysl8WtFK1xbkJgFVX0Z6tFFYf2gPkG+VBiNr94EWDPgLkR2FxLRbU4pu5xwPPNoblMRbBYV6yffn4W0vJTiaiR/7izgbDz9bQcW/jQCLn6zTcU7Zw3bcj4nXnY1VBrJnQebp2uKwD+8dJy5iGgmyw3qOwevp9mpZGBPWlcG441R0/FHzoHmA0S03HibNA9kDnS8mgvvqiNSzcz7HhabwfyfdDAL5xX/nAX0i4Vn0/vNssBtW7x+OwaV+mriwhxCRMhDgJ9P9e4Bc+NE0TIiRNRD5RSw2g8Wwr9tsT3yqGH7KtWg3ulo9PSCLApbfbEggTkwO7p20QcspugT4GlUCp2/EHmd+7d9nooIeKteHJZzuaBQ/SrioHkRLMIIp6D77k0alMYOjPp7v/BZpfQ7RLAepEyCH7wU6n4u3s9G0B8ErK8TROhaMOE1Y7Og111y+QcB3ROEdPxN1TdPXlx4wxgX4Fz7Rv2mwIl/eVWM8pmxhHX+wfYuXDCpm2oFWKcNpb50ERndBNc18zG3pLdipk2p+gpgrg3mBOaeCRS2TgbmJ0YkHX9L2T+FRKQt57b0isisaZo5+TfFlCXhPYH2X4mA2v8NAmq/doL+HQg4/80I2F7uBO76eSuz8QqR6KZWN6g3g0qknSUrfqMQwn0b70VOvUDhAdDv3xeaCBsfEaMqzRSu9t4jmSIo8HBXavBQpjuSGTPZch6zLdyCHBGPubXN3y4iSd36iCinZhHyQ1lFcO+cmKTWhrd8TdMIHlRLROpMGp3Xq/YKz+kTV96r2rh8MOgttDZxkNlxgwgkOsjhyVWQ+byLlG9p9Qmcr+ucJIOr0nFLQfna2dtEZhM0Et7FLIDjp0to4jPs33IVxnCSBJFvfgldRLy7DkcSeCJxIlJzvuiXcDuvcpIzERa8uLMp3PNkK3M5FTpfHKslSgA/pPmC8IpvVw6B59MCkT+rpuPKIpVwnqxdmoxf342tfriH8/aRIiK3DfC9c3lCjUAmkqwLVD6d6j1UIVpvplzjgidttYFbLgOZ2H5j88IMb3B1pSdz805rHr6IDtdmt6V59lnUPLl5OsjlaEOSeCA7PkuqK1TptJR5HdQKf+5MHzooM5Ink9GfOwuoqcr0b9kI+rsRcOJP1xBDImk4H5CaHVVjBhA/VzR63az0BwF3/d6W8XPIOxZO6QySSillmL8amy0+6h289bgi8aL3XbaePAzYm6tQxGwXMha53QWKZLKRolZewGxqdz8IKNbvKGTBQR9DMIzPMq7uPGVBj/LssOxAhi7lNUuG/gVXoLmUovLDjol95IHIBj7KVxuRx7o+UG4eHxERaI426yZ2D0JZr0Xonh1gTPIMdvXHFdG4Q0RcP7QJeN+fieKndq7ZwQlfEPdRTuIGriozJ30HvhU3QqzyWmHVkxt4f1XI2BdWyNJT50O2/kgRZzAq2I5PQwhvvkmi59jrmKy/ZwEn7lmExvvVsdf2eITCXxo01p2oY3f7sULEGyUkqpII27u9DECsEGpj73E22cGyTAiL+VHEm0mgsvbyWEBcxSciViR2WdrXOmTF8YBr736asuzhWxD1miOj2XzFWLDY3BE/lEqGUcYZ8+ewgeDTezKcvGuV+c+Qw75d1yTc19mf27SmqePR/4iA/5KzgL87ChjuBgD5p61lqCikYP75MoL9BOWM+FDrm/APEXB7P1g0Lm6Nws72ToX9UD+SCAjO+Y3WviHJdkcZ8ntfsJq4A4jYTtB4ZtGW8c0X+/cnhwjeD02Upyba4GKlCZ9XTc8+W1eDnbK/kFjzcQ7cVqEDYfTaEnEqI5NN+LuF7NxIGWbTsGDqfOBDvJ+ACJl+CdmmPHoQijYiYW7bwI5W28H+2Fgy6lqtYt3ikUEqlRURyWLMWJORN+zVMhXi4ExMNjiaBFJFzWV8XK5t9jR79AEbvxHhTSh4/0SdQdaWPs7pxwXYXrbYvotTi/CE6yr6jGMKXt7oIriwbUWbxwL/qh2fhXBDRED7NThCjiKW+MknStn0sbIgWLeIzGMystl5fdcAnBJtWJaRysTwdAbj9DzS0Nsg8t77gQnRpz2RuPucGQs/xQxE/NiT+KJNVealjQPFY7MWUVWuQqbMri/wYV+RsCzCno3esISi7zdCsA9rGdkxE3aWfaZCU69/7mcVTVXHf0tG0N+NgKtst0Gk+Zb3GDqIHFNyB9i0W1N6OUGEKw6UA502hoCpikj4uiKiOFW6of78+epoUO0YOIlP/0FAc2ftYR25c+LDARcYf0QPYA0WcwnbqVfQw+CVgpNNGfEP0gDqlLs1mOkQFaWZHm1qVhecYoiAAibUZ7QdlB9YtyNErsnUU2m2JQeYz8RC+nbxUunWS9CSXtQg3lEAo5vTXYDhUUqhf84RSX89339Q4m9a/FyqdxucbrWgyH9eR0ePyxJs/YWIN7lU34yaSQ7uO2ICxqfKpS8qD7CMvC8SLvuWTlxExLmrceKJDnkwS5PgJx3MT0bQn3QwbcrlP1HAuux+ENCXaoVIuBJv2K5bTgJky5omfGfD9lItpa8FiHC/ENC0NHz+douI57xJCaa8MQrNyEypOd/VYE6XtoC8qEJKP5cIKNsuRPBQoKDqXewRoZGE/YcPNn19s1wZw7Ut/c8V228TRGjr2djUexi9+q9EwP80kf9dBNSn2uhvqQs4n/xeN0C1bwZMg3kkF7VgfH18G4gcVJJsUComp4VyhsvofhQJexCTOzNnBKfwNKChIFTnk6d7ga6YBTQpPBHyV5QacO5vFc3k4runRrIMriRCBAs5D/nN7BqQjbKRyfNbdAGNqIYqMHKaLk7nnhdG0cDxetuRVN9cGA/qToGuEjFN39k45VUSItJtyJFk9pD2fLtOb9D2rZCJVGKVNycyhWOklSRbTRCxZmHlw+V8LgSOCS04IWkFx8UXUR+AyDek9QUeU9NDZFMZIq4EEy6yApnGC0RWi6grqMsMEWrfIIJeF40N1erkkXTk1T3Xzx2AvNspSXoX27ta7QiUk5lP0ltwsfknrN5QaneX5tLF+29n/RXqaVqQ/NYtU249ZA/Xd7ETGVEQabX4vYSy28Ui129Jgd5EieE5X0b4/XLp8oqGGqCGBZmYUrG5l+scnlrri+Tcn1S+fPULqA/OluSrt1LwsaEP4XbankjeJBz7Z9kl1M3rQDM3G/+5KKA+I7P/MSPovyUK+JuX1k09uELEEdHFYrYEZpp9CCn0G4py7+oyVxOIQL7nyjBAtcPeDpwQ8VpJota5pGzmIEKKzeEihRssUubG7wLl7KkQYbQdqwzyzILDJo5opJqvip34ZvMPApb2RGED9/FFqvRJY++F97MyfYJIuk1Rbq2tmq1fawdg795IlEYWY+Nq/oYwdBGh7qdUYfmiqSELjJKETpx1zFHfLuy1mSej+3tTs6s618C7aAGJ+LUt2GdZx3CwjeqbQVRNGdlkDnhDVZJ4/9zpzA19H/y8echQXycpK55+AUlZ70QUXVqVPYT5xO/bu4ySvdWyxSb74P3oHFew77mgohIUdtR6UWEtvZ7d2NCE5J0YNFo2l47xctBAPHnj8wuWAJvy8IIaZHGXoVjY37OWYo7y+taKEBSlYJYaFRCQx41GPFFRvssvcqp5Q+Lb2UlZ3jUS0pMqaDia7WxE0OcW8tWrFeJ5tb51A9Hn7AZpJKKlhcj8ru0LeLsa3/czn/25TWv6bDT5XXL1bzsLuK5HCmSL4IFY344rxt8IEFHPHRI7aVax+e2ACGhcHBmeeRqyZGM2kB/HF5wzI6tnc+cIkBbdlYr45vdsyKIDHLJLQUW/GHfMGz44xONpSOPmti3o8Mw98MMjIiAYLTCoswQO4bCn0Xg1SVnn9go6/mVC4mmINkbKGOfI6XaXIlqgTbHtfgReit+Hn34FTEvedzg8T5WIktXNZHHju+DZww0N5XhrsjS/DiEajACRcKgWrApbAcWvn4F0Pe3ZaREB7MYrROCXqqfMuK8AErl8yjjqLi4rJ/sCsnidIUIupyZ7Nukd0nTxEJFyvqiMaKMZwFjqEg7HYUe3yrAFxx2/SJwXh5CW9mwB+9yZEC+QScfC2egMQeVWUuhv7O9jkLYgyLAjInTslF3z/AKuuWxJ/Oqkzo7LQQG5N7sRUboqY7U6iMCLn2cZUbNw2WczuEEcHtBndN2uY1qTx/g+ZlcR+ke0KV3BdX9PHCEjvbK+tUqVBuD06Ug0mjh/rtamPptMfleKpb8NAQftzoftSKfCjw69TSND82FzRurww3Of/mQENXRpCE/wHuipSFawWY03wtvAN+Pm8bWExe3DEOHeR0Sw5H4E2/MXMkBRU1N+JEdY5QEi16+zgOFDFj8IGEy+SBjv5QbYSjDiXW9zoPf0FcAqjBfU1+q5S8cnMYGN8Y2StWXF6DdZEdgKRSQ7bHtG3ePOBWftmSLwwgro7HAPwbjj9/7YmyMyRa8T2AuF0cB5+S59jMUa5vSFiDT2S4WuyPezYVAS5DNExKNT7sEOYy79giDC8jY5AV/tEFE3rx55aq2lMF9tlgScBSJaM7Sif+oCno7VP6XhN12x/Ocs4OV9ef+UhofH/BuV3JcjWM2dpQjiZd/RcIjjuXDnFgn2Mf79r7qA9GJxiZaE453cEwmrg88pLKqqpY/WOMPW3a8EvAc4voxfMkTUIyKs1M2ebhoqwfU1/G8U9SFVRhKRe7BfUX+VVCo9jBCh1224QqTN/X9lUYj/2jj2v4qAKtFQrf4tUcDf7Abex8kAGkP4NHsYEint0ayhWUcXmTV5WHNjFBlQu35NEO0Q8dSXN4Xz5WMgkuWhylH5TOFpTkKZ9Y4ouGHXDKo2kzRT0hD4MlYbKIeASMeGscLDLTqMx/m6lYkxCHp+75URnBV7T7LDblLxwYON4eyOKppordXxYjM1oJloGc218hLyUBYBXKFpRHb41BUfD1QNjskkodlrn1RcpqUGjXaWIsMlVee7SZfAsz9VMnu0iIyhYr6hTcqKpsdFY/Lw4aogmQ0kV+9Nze1tx0AOaEBTy0NkE3GK7i5dnURuvM6M6/47+kYFcbzEI2r5/uQWcH5lJU3XB9Xkw+mEwHHgC5EaI5vxuMD2d+XBpWn3GPU81t0JnOekEqlorZBfk1KBc/csRRoZsuIX75jA4xpkiHwLO+STpCuheSupyM83RMr3nS+hjT1fJoEZKpypFUAnZpFIJnsB/HE2bbioI6BpNkPkHu73K7hpyVkmn3Spc9QtiJyKVpGkqBL3TyEg2pSu/66l9Y9nBP3NNmXxrQMpqwkJL2NEosCGN+Ra4Mv4fXRcNuF3E/LNBSdJdJoxNjKuDhySQ4uLzKvtWcRWJ0jq8kmigReGrD1MBxB41UnE1Ttt2dk4HiAeBQcRsazs2eFzbcFbMlOEi2bVsSGf38HTh2Mar64oH12IfNgVeSVD7IbJ2nj9Am98+8i4lXbBjtcx6kvnXtLInM1adgm2BuT30VnE+uwesvV7JGGnxRG2XzfQxs/rI4T+NEd5fVzXbLGtddhV10aKLsxdVuSjIwQvs0P5mR1s9uoQ6aJ1PZbRU8sYuykzA+JjfhSRquH1nT+3wDdtRYYPtG1GqqcAL1C/RTFiQ2cH3VuAp6WqFNr9mwF0ua2gGGsGjSMrA5TjWwrZYNbIaNaoX8TNthD05odEoXkLGXvIOcSN+SLRJUUkZ9pjCrm0PzSm8bVia+P6gIP+fEqhJIOK1XU8x/b2KFKWtw3K8fv2A1lbvWlUdKnOnrRhX7mOCFukOH77CtsPELxleFoXf6wohEp0Zfq70pb9bXUBH8Zih3NmPJGhNk47Rmv3A+KMFBYb5b1j1358B+etARHN4FaxdLfxIF00KLTk7Jqy3aS5Q8aTN40/FJHlsD8sICXXk4xyF21ub6NNZavtQYSzuGTMif0HpLO7JoKkz1O2uU0JBANPJeHJVFUmsrcP2W1WifA4bnV2Kj4jSOy9IuLXDdfAi7U+gMdE+Y3CaSnbb9YrSI6DixCzsdaz5XpQQ2CVQobd0Oi5WS5biEsjJWK5XitMPbg65KV1Rpmq3nq2a9HG83r5wDk9e/asmV9HiEwbVcTZBW1KjFBEH/jrSMPt9KawhEQWHCaHCS5g/Nqz9/LbnpcxEN56/TJZfUIEdJ8wo5Fgh4IOLosGkm9sJYgHOF7HydKGTDXOMq4NVWc0PgYQiNWIhheBPqLpt1dYHe9vKnZho7Jg9tDB32pIiFWNPojsox584fQyvFbPmt2Ohw2EaVaQWAufwMrnCUVBc/4QMdpMbWaXAwb+ukWfMo7UliWzkY1C9objaSr78A/a1Hj6Px5Y+JdsBP3t2m9SRghORya8IETke6kXARsvm4ugH/T9z0ZQoxsZxH8GFSqyxHHBTMmW+unHNOnatVYw99ecwChEhDuouzNsqgQRjVNTpdbsVQObnxFRyhwVl99Mjj/pYDxCyo7Ol9+Np+srXn/avQt6VrQIVtN0QfxLgwg3cBIdLPe2JEH2RVAjtK4wh4xKP78j4pD8voVVU2F7r0uo6ONMMjCHlBIfKr+np9mrBT4aMulPt8eWrvzLFub2iwrvbIJNExURktsxtucywOfNXhcJyySxKIyUqqOXq3cB+roxGWxSRFydix3wDbeFp2rf57v3/CcK+LMR9AcBlZNNfzaCejlqux8EnLqg0+RqTYHxkyUgcXF8epZsECYTW3rmrerprUHkNmGzpL58myFdVZMWFuUTPwc3UOi5pjfYsO1a+j5FJGUuLYCHPRXgEmyfWN/RpucJIuPa7VuqLmUOm+cdkXGsIPIZU0Ryxt0V8YL7O/xXIuB/fve/i4AjMv1tS+vfVhTCSEMKp7EZiHzv0ZqrqwiRaTy8i1RZRMCfUbSFOrJbkQ1OouXL+jKAdqeaNLsUI5V/jscl3AyeyKT5bkzUV9UazlfjTDNrrvR8doYPXEayJJkbWAq/O/s53O43RK7TnNj8+7MM3AdhJTIzb11OHlNEsEw7kTShdsFXk2wJVxwekU07RKxYFBmcudGSvN9GKR+Np0u4v045yT8stfkilUNossuZ5E26bHlWdwdoglTK1PBqmw8OgzlcDueTzF2Pq/wcHzk05iGQqWvhavnk7Rq6SBMko6+o5o+7GUC1nTQ065OLyafK+wSnzA9I4pjnjstD3ULZFieSbY9Xxne7C4F6uIlofigzl/NyYMM9yV2ae9lZ4Zm8UmjmkaRp2rQmjzJHhef7eJTZ5ykVrqweLVSzWSHzNsbr69q9wXWy3ZGkKayeb6uVD12wFzR/PEYFF+u2gHvPMpJtAtnxoFE86FaFL3OdLENunecRlCP9RrMos2q+Dt5zOL1AivQTWn8sIyjalE5+19L6pxFQ+80bQZ9Z/gRvcNBJtGvXBZP5yv7+oh+RmIoHMOftzCG16ljER113mVLubxAZfkfjOF8DyyffX+xPF0S4SZQwtpqOj7Bn7EIF0jLKS2cwAv/8kCQcNUg0123OINCe39Lr56+8HG85Iqg7pOHtdnNZpjQtRNmwkfHKudXsmDsreObPmRTPYKqzCT3osJ8oJ0SkqVuzz2abw7eACo0VuUFk9PfYHi/Zkcg+9y1/riWF66WvCC6JncqieCogmyk3EmqLDhHvkakguvtIhOnt1XJrEiQQxpohEv5Y62xhLGsQ031DxPxWhEwRoxQOIh/I0M/uJtsaBwKH5WAu4kjtGdsYgsLeLUyZzb9Rwca8mHBOPUMIe4ZyGU6BhHwY3IVQpmsTx2f0BOE+ZiIGVa/Yu5pQCLcO4kMUJi2D9IDPU+0ZFQN/Z7O0WliQHUYqjTTXCLn2zqtvOpiTDHdemXIR7hx4PJsZjZv1rWPGZxRBPttXQlzjTGXz43wPhwivj3v3yf6YXB0pZPq3bAQd/24EZJc5tGVgyvQxxDkiH9c1+FqBNnWqtyYLkqADwznHMmz3A5M9Fz6BSGt6El6HO8a8+2cJYeRMhWDkYrLPK79Dml0uJHrxXGXKqFFxDt1rEercKNixHW8AqrEmYfgueia7kw+Aq4FIujfadJJO71BY1Xej4uzWsunn7sGtuw+oKGe5i0xmMKgeJynj2/hRsc36hIinsBeN1nLfsmJ1HEAUarmMlOjIeFQQGy5bC+dUe0Dk0aZRBNDsOxLPFbQx+zJcgJ9uJkSkrwr/vjzvIRpWaBOLq2azd4pIdrAvZxrlU7dnDspkiPatSZNTonXsfddMOCr6QAZ1/7KZC+MrLHR1TtK5fqiot7lQuAW+SlGuOi5brdd3yKvng4rJbIYPDPwJhL0zEPHH3dvsoCFyG95kSqLZdVKxz/uGCJ1ruhC8cCq06e0W9iNVQ0ScmyY/scML/MKTMtKfL5XzQAqQ1g3H6zbNdfYWjxi8IKto+PysXeadpkfwW0Uj8WHqsT+3Timj31YT+m9DwIQ6ORhqvkQFWCDyiGYXw8Y4zok3C97sZyOohTpHev0JkaOa0wDoXG4lTobKpbPm5YLjyiXxR8m8oMe3dQcnLxDBLtHbxjdPWlh7jFEvXn8zdu6d+gcB/duyZ3Q+N0Iwz9Sifjict3QycjJwtRyvXy2PHfWrYgHz2dqm/mje17Tl8gWuemXSWw+hpdPIELDm3/QwkJodNWdaAfMxRaS1fASxZ6n1YM8Fl95y7ev4nBJgvnkxGmhTCGm3pR5YVbcUXvbC1Xc3wfZSSG0R+NHRpNESV+vFl/w8vfKBejdZwNJxV8KLTRN5jBjlDwL+RAHV/fcsoNqupG8u8fPbK6dge8+5BBrieLgjMoRNdLRp4Ox8k9okwfFUnyvpfXr819XZssD57C0ZTEO8f7SdPGALJwuvt32bju/kAWa0/B416vB+LNkdweBrRiEvcPxXrveAdfJYCpiZ+L50ou2BmXxNffeFiL6Z7mpY2guHBt3xXf0rEfA/16X/XQQcj9T/2Q38OxBQIb/5LOBjXjvwzF4hzU+9VLkWrBq4XPSXSLW+0bmuHQ/w0NFBJMFEMblxaBdwbN5zmtxOS51n3hGgXUxzkQxqofCjrfpwMgZXkWRx5HKlGxlQZe5JppnXKvyy9dfQkHdI05aQggft0QXUvieZJHarc4dzD6TTIEKO3avL+2C+hQeflCJZbNSezz/pEY75vhPZMI6Bu8O9B89yX9L0tLB7RCZ1AU9zd0ME2k5cri6UM8hJf6HpNFBqTvzrBq6l1sgkGowVLpu5B/X2HMrkTBObx03hw8WbxzQbreOKn0iYQdWxVqTG7VJxs2p6wM6FJA3zScrLXTqGum8vNHfDtcsXxFCgLvxEJGq6TjnZzAHK996lqdUkBd92cweRuTjT3HTSnpNVMoSrXNU0t7/pWVZjfwbda1mS5OqvbfQ+/RgROilpIoy04M4j20F530c0QXoBfpu1V6hgcpD5Y127nEZdAu2GCZGdksTlbXY9QpctHiSPdURs98zxfe/ihmSvtv1jG0HRpjTlb0kH87s32NzXL5Rzr2Yh06YvkInSaQ5xqe9oWM88m4+39znsV1+k8k/biiXBwQUPVi8SGpbTMy07C5RfmwGJDMfWWdrRBVxuuEhFpwYRbb1fbmA/168yuqyhYvkqPkF+WZgkUmZ7lRm7cwWgjRcymTycji03WxP268F34ycULuMpKaA+XkySysmuYKwmPhz705kIbzGs2Wh+msD+7Sgob58HlI/K2od9vELku3Bf4cPuksCFWo2IxPNl8+WC32FvqL2MnWqvsxWcAIKJMZTh5m123KhOQ9jPOKO51rg6012Ux3Lm3mRIr0Ob7c/RDfyRvSBZ1H/l60HYcA5xaY1IWKEcDhABU2Fwid6mVNmUEvQ5g7khotOzqNj84c3hdlDeIqLVvWIr5xxA8rRNkZ7XB535s4RBEaqGSD/btGOWv1YhhD3iRDTuOual5yN46cGUecX6lC/kzoDr4tjSOHtVFX+nuJR2PZuLFN9FwRRteoZ0zRHBZ/0uZPfVUYEM0iGJkqvxJ21Kn2l/CQL+7rOApepFUPoHLvPtflAz5fw+wD6aok1tnq+Wd2X+AGt5K0RUFS/gg9M4wzmnjkSU+p3CILhJgH6Hc6LerxgbnJIVXDaPhxD3YG+yzB0H4M0GOCfbplRYflk+QRxAIwEsSpuzfttDYCaM5J2r28w/HZaQ1qP7NyqIcyKwXhIen8FCZMy+68zeywyaSmtpdOReyt3djsIlnY1JbDkeoA9YIPKQvJLoqYOQL/zLAbrqjDZVa0bBtfX1BblCCY03H8/k42ZbQJTUpkz22zfw1UEu4E63nKSPfBOyc3G34ZqLO42H1rZnJ756ok/JuMj0575jYjkJ4GyOh8JjcfmNas5aWEwVi2YDfdvRseVEPwjopYuNyUR4t6AcroiMTNcF1hWHEnbD54Kmk08Z8mV2eIL11BFBP73dMqlZBrT+ckHzuEfhiY7tDmJmog90naPLZzPNhnqYXmXoL+cuT+bWBeR0SWlOskJnavi4QrhjNY35S1NY1440SLbbOc33U0TIP2ZTY0X7H8+s/0sQ8HdnBB14lwo2l4UlfJ8i8gTPHSKYcl5Qn16O4Q8CfquxS98/IBK+jl4MLNK2xJ8czYLG4psOZWxaxOPOvKPLg/MGgzScwnF1rGjpTjowLMFkYD2Nmg6i3fUnIyiMXibQV5KksJIZIhevcOZNjrs9bKoC/55ab51qx9oG5jYrAaPc7Ol1KxXYvEO8vuwBbeOkJbA+Myp8O0ekCg2jgoVOETH74FTRAbxGYJoSES+0g5Cehi8BzvTKiL+rECm1iQhgNV1Y0svngUmRh18wF9mKQLdEhYrrJwG7dBGRB4NjTR9Tp/wi7Rr7v8fnT9LXCeZstqA/ZwGxkxtYG481gfcZPy/fpvH9hXYugvfcL6gb9xSM3WNFwa2OLjWfJEGks9cSsga//7UR1PBvNvGduO+pxZIPbPZbmwTZCdsj5xcC5gM2wh+Xx4Ky2GtgEe+Z9G8fRGY4yg+srRW+j/A8N6k58EqwTke8/9RB5CtW9ALru3RpsEzxff0bEfA/beh/FwEnk4n2lyAgMX9zxKIMdYGu3opIPnDCkDeHwRvaq/4hyZaNO96qgxegKb5kcn+HuDSdvhk71+GCJuvAqvih5DncN6O9TOWQMY4vLoVye/zmsx03LWfD/RLuvd6I7PW6KvxMBiGc1lpK82VCVS62jwjqh1HL5BVcW66XqxyeTnmlCV1l3zp+xwiu59mR5lJeC16r7IpIdHuR7H27MH4RxwwuSoffC+Oa8iZWOdxh9KSZcZ7UXAzTJ7Zf3ERWjbjJS35MoZmcEOlG7yTlsT/K4Lr9xCRrHpOK87LO4LkZYPsOheVyyd0KWse+i9SdpibPP+8BlAczltmQXXTerOdzOC4u+H3Wa8BzpinwnGiZzIqtU/Mmn+L9h3OXZnnWmryToxCubtuStLtgf7Kty+BcPc4iN8ta4X02dKBzm6NM3+s744a7MUGuLxVJTquM8c3lfYY62MUkiVcT7M8TxlBZ8igy31Q6PkOhBGWrRzQ9m5eej5XrA55b/y3yxmlVHh02ETQ8bml2v6rqH1taJ5PZ6G9BwN/962q58XAOaZWFi8rKMHmTNB14tV/KsA8rl48UbQHZbF7R+Akvlc/D9Qv2C06EMM57lx2Hpw4OIUO5tT47jO22lxDkaP6mIb0PC/a6nRooQHsJYb9AZ2xzN+DonU0S9mpZ8RpyHYLcWYpEafB+ezXOAITfS9EsBwpzZ8YTavXFSKINBiYbK04ND0W5EQGt1/HcQTl5JrUmokYvW15A0EJmmLUMr91J5asXvUMZdlcSDQZVyP05LoKeU4xpHCsod731+AL7zqQi3U39jis7RMxT39kyAftl8hcaN8jn6SVCY4tyd7K56oD0aomsqbc1qwRN4Tx6LGh8S/qKjWcon2F+WqP8tHqTpTtciu97YojQeyFCtjPLh/I9nIiwjLA/6vykwk4vGU0/VvUtPENQru+eVOST66pnxtNZQ6cvmcwn02fIaD3UIbxTxIu346e878UW2s/gIQU075bvDskT2qPDSfZ5Pl3mmccpwJRehKhJobBPu3TBPw9Q/lYJPu/P2ZSm/a4z638bAion7Qrlfb4mmXnzat7f9x/wF6zEOXitet6naEPzFatIVL8R26eeYcJRM6ckPGbDis0CzYDqPsd3TsCp2MO39t8N+R8idsxgnIXnB4RkizZ2TvqUHcaJBUdL1Sm8NZzj+s5aQv0UK5qch4Oe8WZ4hEw/vklEbjgnisiZQE0nS5LuL48Wn4dystuqnYwmERScnyYCjkN1KIVSmjYn6u0F2bGpRaTnpOJXjvKuG0xvIh4vQOF77f+VdzbNqjLNmv5BDgQVlSFIUYKCkFAIzEBUoABBUZFf3+m7nz7Rg45+Jmufs3f0ZEUYS76Kuivvy6rKnO/BW1yWLEgS0CmvtDn48ZXyWJdLRDAQMI49wz1PmH8FGhyFMzw3y4GFn+ot0vdlqiFCzvcsiYgS08nK5dBIN4WEz7fb6jv5hXb8RG0WK6Ijkah8NND2gcRgr11EfT9aOIbtjRVjfTiR9WrLdbgfH1sW31EM9CCtRiDWipLos+pEXdgZAI9Xg2POcriqdHVYECj51mSJekPEnT3WCRSX5C18y5JllKzeK3hFFv4/sy6S/mKTCWpKuwkhiZ65nj+dI/g00YUkSHL592lKEuSfilO/GwHJD2vK2zIOVvIwmRfIiHwVIxnYz4fGQDp8+n8QkJYb4m0BkWNV8hMY7QJ7Uj9805881z4iXmQKcFdGlfThYwaHZ0e5J5wQSaLJ4w1K3VMGkXttyXx5ff6zENS84PH60jjBQRt3zFV8Xyem9y6AEOzjXt35NllNJQcMZbsXXHEEmVwsYQVaNKPcdzVEqAtEGGA3R525rYwOa3UlFZA7wevlpBRJMeFLDBufrQBarbXkusEAtK0rykEpQCJBFyHSri474r+FMSCiboignVKLg25uWlKp7zUodrrl7uw7i7hSsb12tLAE2FNPJ0vBuoF5WfzvWcBwShxEMNHmbhjiLfASvd2vuoBWWqDjKmMDbKfZcf9QFzFZeW4Gh6azBO+wLkQySw0DHEfcCb5wG0Sy9R5z2GXSnsB7gkhdqsIc7J4hgmcvryd6vuhAvylU8KSTphOdnyQ4RA0is+BsYrK9KRxIMbMI1C2+j3v8uINWfpMJ2l0h/5EIuPifQUBpOf/30vB/yF5A7YfTwZjczKAKnUiIrbne0/NSw1C5ZHOWdPLNpq08V6E19gJJFV7JdJ3HADkT0d6pSqzT9wcdZ+UvrkJiyIiIJtcL4Kx48zg1tyZVzCXaqUmOAmgmd5GW6eQMfXM8k/SaVAHdHOorFPqjESL2XAUUe1AFPA56Er+ztKfXfXGG13HGSXydpiZdrvQRHpkqsOgNt4rSuCihB8Ix1KwQGVNf3cFjK354tKGSSp1AleC1bJ48edBZRaeXJ4fbO3+QOF5GEuXKDEOjNUvQfraIdHwzFFCd5JQnYWj0dP5pW7SbU0RK15MquoRxD9XjFguJnZo5tcPEhHoXvoXUcrKYXoOHCD1XMpLkZ7mn+X6H9+fsbJIa8xaPD5dnKDXxwdPa29u08SQbqn7TCkli05hCXmZQnN6cJ9frWqayVhvAn/tSiLMm6akVbz5wd4aEJN55EdPXtNsgosYcEX5d2zgyQQt9mUck/kxboPvNZAnF9iIK0aLpclq7swKeNL7zKBu631YXEDW1nP8t6WB++meVVD/d4WrqFku7JSIBKfYKsLouyTHfFTYVA0uHuN5zclxonkrPmWJCeTvPBXZcTNGeFYYG/fNJebIlk0zX9wyxP7jPydGXlYrO5fsEjvJsRo76ysv0cfd2oBO/RRT0fqio35z20CXvPUnV/WXQb87qA5dJMRMC9J82nXuSCg+UJmokQ+Sqptc5tIvmTRjt0d517B1C5QUqjztvyGhXaWjPdl1LguFBZOo0xgTKI7w4myy8nCYr5wSx6qx5uC0goM50OkUKHQwez/2xp/7yVkFRDbYQudO3TDejcIdnNxFJuFsOQMvt1oXzobZwzLCuiKAnq4Fmf9f4kff5oEcSIuDxojk8taag6/fj4gVleVRYOD2+Y1rXjwJeRTFhrC3Q7tfF2oE+WBg8PTceUHvPTWDZFJF86aeSnpqPFGpZMFkcqkpO6QLbq+bDnkWmpsU0XJ8yaD9TfB3jSespmm4FeIGvITrNrxndnpw9XMz7XQiPOSJk5Fw4JKygPDp1+e/7WUVaruS/BQGlH7ar+k1Yw2vRujz2VFWiC743IJgFpRCWZ0+ip/N+BG3dVyTIsmKg/UJg8JTOEx4M3bui7zo6QCc0Jk+OB8fU7/dogJomEjsewkGl6QyR5VUgqDF/M8j6wiUxjuOGzHy29yp6/e5TeonkwGJnfNvUiC4yRB5dCMfN7p3TPcv3wOt2L6QHQTGpbqpf46V92DGlqBFBVEp4XOYaj9Xio9JRRWPGP1LLjte2+m5YUA2oHfJmR/896nSe+DUEOo6OiWZ7Jr3tbwb0RrBnqTMKMf3soh5u/uCSiJ+GgB6T6AN5/p7xoDnDQFVvGkEA+BjJ1VJjqsVvAfA2FH6k0lXSre3YgZokHkn3R1fXFcmYw6OYIwJqiTvQDb3doY0vKkl7UALKtoiEOdXw+rMptjfv9wuwmnhH0ne11vWQ3wro9i0i6YYoMr0vbz48d8qBR2jxM8qP6zv098+csItBWirdZfuLrAeCkUyRaHVqAM6u8hCO+cHVaXG9fMA3JByjFt5H/H2aWgn/vmHhD0HAn16tMvvOxOqCv+NeNENE6IXbBezrRxO8i4/Io4zWFraL94b7jvsZiLGOrr8Q0Jd8GEgtGiFYdIbIsq98ILbL12Ad3lvmLqeIGK0miKCqdPsPAnaUfH4VhQAaI+KwvXuGbbPZE08NEMH0w5qDQfIt8euVH5M+ij1Qp2dEstfyYxLRMKZgbI8Ue/IWESpv+AXoqabMDydeTJ5vo0EkIlsCYsBNovutCrtSNTgMG0ElK1lIYXsL8H6W9UYnnaIgQjaPneAeaFmRg8SWYIupzQF7sUTOz9MUDmNrELcvS5OMo1vDnrS24AF8AiKfb49fC0HdVQntr72AW2d1EH4tBCXrwPw1CwjtvJBILAQ2bBb9nnv3795Ev+UFaKuJzb2XgucvLpYBRoIjg0fvhUokC9uT3iL8zJbY/j09rcCWY5d7m8lGJnpLnmBIPrZ36ZeIlNV6gu9ztUekLz8VMR8Yd5ViZ3FvPXgikeLvNpT6ehD85orX+xMRUPqfQcDlev5/l8v/BwjoXasa7jc7JYkxIEKsDd+Gq3RcsjROo5b2xtaD2o4RCTdNnVHVDWLgO01n8axHpHnnyxdUHRQ83nzr8p3G4I4CkkaWTA9hRZ++F8KDbRC5gs1aom7c3eC2S3Ke2pr4TWeyxIPdrCPpwlzr9LZ4vqFYP94kJZdTRuNsWUOXBzWJkKIkujypMnT6co5WYI8I6j8+D+jHdc3ioFkhYvmqDbfnaUYS9W6iPTRmKjyz2yBEcTw36Ts+voGr6yePR7vNqHH6ut6Je+KR00kxdcz2Dl1UnEnUlq1Nt7QfoHsmHxLP3p1O7UsTwj1ZnEgS9ssvAm9cKBaiyBJpOgnoySIiVObkgve3fQ4UjO7xCwFjmy5tmjS0gVrVXzyaCPg856gN4LFDax2PD4oIG8w7bG+l5tFQyyI9TGYHuFZpJSRHex9TK5zJUEmbE0+XTiRSwfV2UCvbhsVJdhTpWYlHqNdpwmJ302J7m40OZTaRSKQKe5NS9dgDH8onSaR1+vsW2CzX0l9TGn7zwwi4rqwllM+ry9Jmvwmov9p74Fr7Sjiq59KkZkconLpbQ8KDVup0ot1SePjqkgfXByLJPYocqIU32itDdmM6q8kC8kxck3BvQ0bv3mMPlXBbEwbpqOrzcnGGMsQXHN4sr6Wq/oigJs+DEOUTtL/RW6DwrKs1Y58B7W6W6ABXRCNEGgX//1maJnQfT0D7fNygpn2FQ7VodZLS/GNT2N9MeIXCQ2BnW5Sp8lQduK7fAmNPWmJgqjURwstSEdL6ht8XjhHaYXVq8QiOBJGV4f1zZe2ReHcBmRqXxRqR870k4eK0MenD90tgq4nLU2cyfFcWrEUoApMwNl95ul4frgTtoMVIXDcq6ENL5F8IGFzXqkmltTBApVkbEiUHN6dBusi/hW4sksqZH+NzMgtOi3EvxBvTVnVlQVBj/G4TlAwi6Co2IuDXA9rl+s2AugN/QFssJYEdGt5T5mQO3OXO4bHM84Aqt0sG3mX3YuEqvcb0idAIGdSIF9akaH+jplbC37IQdPXDdlWF/oDIowQksbrRpMlmlUG2OtU8xJAlUzZ35uCcxxs7fspRpqF+u8HzWKkkMashpuuL9cV+hn1eS64SNcMMEWx2mwjH5w0QaYoFQOftJkKwf3m5XiushddGlJl3X/s9Dt1oT7tZ4LF4IqCG1urDgg46PH5P8PyXUsrgNRkdIdnY+H/bgwiRbJwJQVyWOXVWpwGK2NnyZD5BpCn42oGCrXoetqdjT8tGTSF/JiJn1Yog0p0MBZqu1Eh02fkmnbZuANVMxj5InSCmDxqr0DqM8TQ9fGJKT7oO1XG7EoI53fSU38oHMEaYkJznHiKcLGvQ+VOVBHyDGrrk9zuY8ecoxNnMtfWNJVGoq1TinhqqLV3d1mvIeyS2aJqhxvScvKA+T77FhzrBpAb3p7AjiwNL7ocs0HMZ7X01Sg5Pdx91oI1McriLsS8kOg1yOq0XK7jvS5kFfRr0tCjyC2pc9YS4ElWR3ty0hmMSvnkQGoiEBizoN+0bBv3zVet/o6Zk8V/rAv4hCPjTs4A7CRFmu5rsuTuzfZUYfZSD7UsEkUMqgWzTCBGw32jEz6b4f9GMKtgvBGBQfj4qIZdrAmrq7QXY38uW9DH2SVWaGcRXi2/1ML6QMHbEiFCm8O5J97nNYaueENni794203M56FdEPO9+QwQrRkTSTcsNAoI19sSQ2wiINkNEwt6Feu0lHVQWbgX3zL/L9IeoBEOWEOm6707628m9A12TreCZNc+IzKotmFvPZHAuSExmA7/CJr3i+Q8XLyArO8rg0GoWc9XFKJJbj8hn704Ogc8dn99Kcx1IrOHxuwkiqUmtFg704TA/yryKXB6PN9Bkje1DGSLxe6s4sGWKy34hYBlnh1+zgO5H0UzSOLIL2i63iJ/WhUjsE6lhp8eIZKGI5//PLOA2tGwCgf2xycKUFDCtlU38yXbUiXywJmCuM4/4/rG0iT4+PqBc79jeTYztPzb2Bjb7o8XRFCJyHhLlBqrZ2oigKl6/Ot8+sB9Hh/vKcfwz08Es/2cQcC3MxJ9Ktv3bEfCn9wKawwu6scpIAm/a0707JtAkyppFx3Ws0nBfFlA/S0RC6dGodFBzHNpLQlk0BJ1Jh2eH9nR4cRbNzBkiykMVoHV3M5bMXo1M3fR5hn7LELkknokU2OQDr6PJSfJIjwGthkSAR3l5kOS1twbaqfUKeNp8hIiy3qaBW7zgyoMb2uHukdODTwmUhrcU4lE3K+qfDyKU+9WNR3y1NmkwNdGuCaXE0sVDwutdEop22RdJ+tyGA1VnxRrqIh4QuT6mTKNhNod+rp2FSP3uVYwmgwD3dnll6eYu9XQ7qEvIk60gRFfWtXS2fpVQ38wzTx9Gh6Hs9vzWNRQlkirrp0zPxkKE9hzkJFXhEtPYeQpQh1+72Vi7gTp3igg6/SBSFtKpojFvz/AytSePnpMG7TorP/CMJvg8sjFpabPqAriv2oZHa/+hUn55bYHz5oJ2eoGICuUBoLYmLU+CyRztwTpfQ1n4Jx4fNruMUuniQhejJYtsKxVpdejmkL+d97fOICLz7wqta2Eh/WtG0D8kHcxPZwRVNq0BT6IzFkseIogbvCpw4/DGQn/BVWocLQPSYOhIcHK4TsfF4g7cCmR+bGvVpjZ3U7jnO5vFHEdvKh1NA+rJXmHxtSpM6oaLIzTGA5HrHPit3h3Wd7gv3hsS5rOxokJmIMJNPQ/7fAUB5d8aEM96jt/3TLRbyin+FgbhLmqmQwT6ZhOCfPtYkOPkNsb0LBpveMlTg0WceDIVcsuH50F+8+Mtn4m0mdtXaEGTSHA0+ED38ZpCz32Np1d31GnWvo9w301cEq90MabimCFi9kogpMN5I9ETdlx43k5otwVvI9NRKkU4Tw7sO2uIdtbXMxVefkgEJiufTHfahw4x2UckUg5Dpi8ieQddOVfY0ZqoaN+rTIHOrhBZ97Pcpo/xMUJvYqhO1IRldHmNXIB86bDUap6mHmF0hceiR+R0bx5q6oXI2y9SxlKTVSZVaibBdTmZEubZQUs1CmcoEsfnqTZg++tW+YLTyv8IRxhUnV7iNSLyc7R4PDtg+/0+TS1nf0tGUOGHNTVN7Awe1jbm2BFYTAWnGSBS1i0PJxGRaULCFZD99s7DXVTp9HRbLKFks40QiyK+M2WLSHf7rF0hqZQPUJ7kAZRE2yDSHL2ePrGjwNVSNjxOR9/Wc+G2AOzvMod3QUSarU8Yt+h3D7ZfoYYsh0UYJ9INS5zlx6bSSu3hsdF8nnyEfKBoMztog/mKhaQUMhpSYQq3sdyTdHDKlmYYwOA6EwceTPchXn8T9IiE56VwPBdVTtf+4gDNfq0L8ZMxfJ7VKYfrUcDzN04NdKHnDB7CMxLSCrSY7m5VCLdQUlhUjWNO69lVgZejRkKSTDSglp8B3B7thjC5gOoXAm6rSUpS2CiosZnEoILv37jcZJQdewuq92vLY8sfZDppzQ28rKUnRE6oB7SuuQbZ2fBIHL8nuX53hw3c2ejzKDe8lr7j6AWvsIx4bDizjK5qfQevrlYRWaczRNR19vzWCw5JfFWLgdaLUgJGQWBs9RjweEPxgLt31Oh2T/LfqKn17KdWq/xuBPzp4kWXnAxgvK4WR3tUBuSRYNyw9SnhfnbwK9K9TltwSkdjcHG+s0x34Q52ge/Ff+HISM6ukIGidpbgu6qgk7A2KTjj0uD+nmkZmcnCGnR3Zv6DgAfZkmBTibrgDpdPQN430oBZvWzmrnf+QIL76QEHqzIEOD59mTjH/gx2bx64u+k/LUkzjCOHi2UwKLIPIk5q1bDNdgbzevDE78L8J2w7gkiUNaQl8z7Yw6667oh7erKeeI9FCTbZGYK3W28qYm4QCffLI15/sxNMMrYVgW2ZuQT8R5kTaZHvQYPvXrzM8HuyWLM76CeC4HpIEDlnMy6Ao0w05rNy6Im9WR/ASQgi8n/2AjozE/4pDf9cYvsu2/gIB29uE2/hlDqpSvYA8/B0uGuuyoFUK2aC+jwe8ArvTUBmq1YHI24OzDVUDQiCswrog33iSZWffRfSirCziYH3l2N7tYthCzgSIDLfX3h+/3XD92WtbQE6C5HvoN9EUOkB73+jjdUfiYD/FbT+exFQnonzv2UW8KfrAlYHfQHXaX5hycCwA1kMQwonvcxTc95mtFle3nCfXtZCAmbT0sKVOmgGD0ODPi5b+oyaDZT5uybRXqgluunMCdym2YInl1lk0g+nNZSeMbD0Lhx6eu0/iHjqpuYxK9FOfkIqQ3l+PFkUbPqM8lrToVZUUYg6sZfozK3n8NjzVogiI0Pk3NUm3OEs84jtE51aWT2Bcjx1Qux/TohkSuzDtYEV2km2BCoGOwtezWouRO43PUz0QIQqIn/kcTwiIqlsrkBp8itPHmVn091FnkC9tXIeTRH+6MooVLiL0zmP1G5v0pUwvuDGLfz+8XgHml82J3jcihVPdt4F6EFCmRXrvuDJ2Zm2NBE/MtxOD5slxSFFO74oJGi3d0GI7VsGdNvlDbSC9Bbil7UwaUunInSnvuNRPb2Y1H8sT9BfHES8mfNoqVM3Hjzl01WI4sZs6aAdIuiuxV2Ir6Wh0lfcaWhVrmch3bgrla4XqxSalyZ/Q/M6o9ks3UA/YR8hJuP692Vak2fzf68L+Icg4E+Xhi9PGAR6MwqFeMsFRJr1fg6erHTCMbsxib4law8nm/fk2N50lc606wrac6GQGFlPoo/oWgOnL5cluuF9NRKH0E2mG54WjTfQk3HLoTXuGk/mVwL6yLgEN3/ckEB78ZwW0ekNTyUMeNr8B3EGN4M8eGs8UtKiotOz9IS2cX0hMT9o7+o0aKGJ9TULuw+3aS6u1/AyZnueuPeyovv8eoLifhVYOLO3PW32+gvqWYjIWmyqgU72rgc155Skca5J1HSsK1zXAdpVUGYmte4QQ7/rYpY0d22gI4cMeLhWUUOB1tPstdCAG2bEYm/v29Szcgvt+10Xgsd7I+obftMhMBcpj89E7fX83h+hrmSFh2r3aWldxQeoDvVWiLZfu1pARuCZTjyW9vsqo3n7/tZYu3g8jeZT0G9zm6KdJvj8gr0ZqAtohV5LiFi07CuZBlNdh+se7XIkYWvQudze4dq+QhzDnoisU4sp8HivZ4y9BnWg3cFFUhdvDo/akPxOTUmLn4pTvxsBxR+2q+yQ3YHzRcZjPw3ybzoRDfIzezBmXAOJogNTIMzOLxJAg33ucTMt1AQl3zReH4kW78cMqgthLH4Tv6Lpx0SN7TvyLR6E2H5NT4iIykfnca2Nsk5F2AKXuwnxxQrPzzxJge74iHnyZJuW7uipglKb6SR2xFGl0kleQxUOIYksFTVGbzlq+jZVSBSaYkydVsY4VAgHnnKLx/QdKSVU97nIjx/JAKo4gQyv9XwqhKfzdw+9r6SQh1ODx51SqXS1ZIiI0wj74MtqdPp2pArudHn61sPlAT2H9g0686GRRL8gIj9u1x3cHekkRDNHsKkhyGcoZqpGArn3VF3QmzuQmlxIBInS6zwRcUxJZIl7uTt+51LaEyLceceTMUBEWx8RmW9v98gS7zaLqW4sDPDRyPP4Mr0M+vSKdvcx1fH5ieZntLoa+Dyu/M3k/dji/SCNQhkohKfvy7ynijjI0PEuZelFGiuqzzmFVl4uyLHQPhn1fOUCj6XjC5Eo6vAbNbX699Uqf0hRiJ/OBu9N2Qj2m9iCn3daTu6zWw3W6ltUISu04RcCaizVBH958lvyrm9PcPZvEACMTUxuKyEH3dNtwX3XPCDzibwH21VM7p5r/D6qUgH9hQjlLaO3SAxwJ79mAeEZfyrS66QF+64cCMzW3x8Um8cbLLcxuZc4xCTbaZyDolUO9+a8EEmswgEdWYGIKeSIOKRSOtjKJxPFWfo6KYzoDYaESOQWRqCSlAKA8/zsBHd5FGRymD5qRNylyTCs4fmu1xOHndAd8Px3AchJH3agPM9AYJARydwscMBMih13pecoknCvPEHZrIB4ZeqrZOPz2S8EdJ8+DkAnX3Fgn5ke90+R+p2V04N/SsMfc0TKfZpHoGTagfin92gTpY1eYLiay91iUuL9ae43/U3hMEhLr0IF9gaoKfnOSh7w/Vi6jUrY1wxh8D62RF9YC0Ty0GQ+/y58JUO1A3UrIzLPRETOkL3xfu/xAa8/KzN8PncBWz8H5krN+Gemg1n/jyDgUkCd/y0I+NO/BD2tjQJNkV2F1N3PRbrQtSc8KpiQOOhMiabncgEPOE94EjQLnXokG4HHM4Mna/luUrZr9mj3/EaIxdk8o2tGCTT+esmT5roIqLbaYeiip1GIBP+S0Qnb6og43U2I8vM8pjSf4tAf9m8WV+pEp+TTONBIywVLU31S0e6IiHeLj3chtaFH+1lOHOiXtymGvluX04aPW7gvlZ6kmtIDLYc2gFeGgk/fh66nS1Q09Ha8FNJFYqA9ThGh+Owj8mRYdzJdTzUDusMKkW8ddhW97DwCdRaXJBlOu4F+3JpCkeVLkljCvaXR67KA5nHMhYSFd5FejU8BjeeveVLtLgFlZiRC05xKIbo+Ly1FxWN7sJvN4pKmEh3n/ga40s15cl1nOEh+1AH49TWSKL3dMqq97zO4M+PBY1HA9qpvxxLtZXHn8XPsbeqo0xNU51tBopu31KnDnxd45kEvpPtXFNDwdjSgLNiVR6vNvaKHrV9BfZMm2H5VptJl6KC9dlIcUIXx8dtmAVFTs/XfshD0p4tCmNf4ithOU5LUFtq/TUF0qCOjZ8eCiT2Ni8UB/E/6JoHyriS6HqQdXG+BylLX9HLqlOsBbtLTZ0k2HSX64j2+w1NDhGhtjAF18+gB+T1F5NrOmax/k8LDw8w2jJ0ivF4xJSu4GVb0RZ6ip4eNi/ZwGVASjaEfUFHQV9CH2lGI9ioiFJtmc8ifD0RQuhFVahjV9rsQ9MDj8Uxsyr4leZ95uWDBvY9sOnnDBPhyoZJoR2c91fzrGbr+m87Fn/GWbkZyhyJpjjx+x8eB1lvzBtXmOzN9xKhP14V4h+8aGxLzOdrVi0wsyE8WIh66apkyXQqhvddUCE6GFvxCQE/5XEjCL4WqK1WfQ36NFX7cnfF5pks7hXpz2PF0F+Hz7EPTh6f/DliqzOuAng4sBrQEgRA9wrdNj9+tLDy5HBEBO7Sr74W1hud8cyJJLtCeBoroQZMlhEegfwurnMU59MY0EZL2PfY0kR4mVLYicTbnm4xei8cF+lL2WJw9+G9btIaaWiz+dS/gH4KAPz0LeDypC6jS7ZXHzpxWdN+5NpRp8hTCVYZ9rJQsAul5/LBw5oYmTZ7yCYrNSRcQ7DXsk620gXwShjw5j8JAl/EgQm31VMCDRpmemSVCMdoGizY73utd/F2g3wgT4nmESvQd2xbUn0NG4kNUxjROyQC9dDVI1O9Qo0fvrEOuHRIWve4aUEkqUJPiYcMifz2z6XQBMXTywSPJdBmoOC6jhoujKgkhfd2+KZN2FO7aBL9vlk1LLefRwO1J9iw1JoFIT6IrwX1dJkI8lZuB6rNhBs2OXUlaOCIimxNjH92oyHKgBTadSycGlXq8svS203VaWX0Lr3xL2PExLXLdaBEBN/UzZ9FJHlT9I4k9NKIiCW7pEZWad6mDarW1eTp9+jlVB7mBvHdiHklKmH0R9gDBVIlJEoRvjKuz7AKvChUaf0ocM4ITmNDfBYxDjWzodKnHiNyv55ak9QqR9yV5OjzPNmq6DUhG7wVxoRweK+FYbkabLuSog6LYhiRxZ/Vv27CAmlpKf8tewJ/2flVgzMCYpIgI17wUSTe9tWD1O53BlBKVsPRtgKON3/0GUSmR88r4gHpJPebt7KIiYauUoEoRIlR3Yj1RmvgAe052xM/niFBDU2mwK7Mdg93SFYkeV5t/FoJu35uBpOm1R8Q5OsSfTxBhxnQxwo61O+a7Ckdk4XEDm6PiCjBfjyqpj6oP2iQyGZj+COQyLB6wO9SmAImuBUQ8nfD4IzG570sYXqa+egRCJ3vmR0QPSHKxOrB3O7yfqkGEmyVWA7tAcIg77YWcXGTpALvijA7Qm3CVfM42A6cRv3vrAmyPiR4N4Ewtj7iNjQgngSL9QkDoef7PQlCtPPjctxfQkpio8T91AcnBF8lunWX4eY2Itjc0HEkiJoA2BoDXL4hNlltEQKXtXOJ2ejGQgyhboE0bl/jPCpH6aIombAUSMF/64PkodRFHyWTHPWdFAmId8f71reNw/yKNOTkd3QHM+esgeNHG70mRL9ZgnwR8f0tW/pnpYP5LIv+9CChK8l9TGv6n7SofcCjO9WtB4lN4s+nycB/h2jcTloxeEtDP8bKGOpSnLPaFKKbZJpOhLgOTRy8xbelHmjO4F9OWJfT+zVC5OprAxcWaxJPVIqMi+SASkfmMpZvdS6KfKjzAI7M7IR1fW5ked/j52V8+PFW7Z0UbaRVBHneIkBJxdEp3oQ78dkPEEa9Pm75gGcB1ccQhYt7fVTptRwfa7fNF4nMj93QqBiE8TUsW4pu9N+n9cQ7RzgEiIawWIu1aLYPbdosItlFWOVWUKcAzdAueSpNOogdy3MHL8jmP5s890HjW4efBXrMI5pZJb1I4hWuyQURk8IjpqvLQXmvOWkip9wro8+yKwOlYsSh7TlsaDlML2tvbZtG1smLaeOUeutVSQjv/POR0vRdXwM+tiAjoReIvBMybw5NF4txBhLs9O7g2l56l9r4XaTNNK2hio+TpReoyeqjONXT33YsnjoJW4nk62vC66LkQGd1ap+o2fEIB5RStxcSu6M7VjlBe0Hon5Zj9thmLpbgU5Z9Ktv27EfCn9y0pL7tFe2ecSdS4M6CzF7Ohf99fPJzTY0bVgHuQffSRBMvi2NO72YeQ0zvaP+6NOtVO7xV04T0QkmXDZLo5SGg3XwfKU/eqDZTnwgxu2cTg6f2m9/qhHwDuYbxhYXBAu0mCmAKG6JQlJkG7GpjCB/omNdD+3tDejc1Rgzycxzzmb7RbNplt4NU4G7S3m6qni6D3IC89YOnlxAcaXNkDGjtYk+CaGhXVKxwzrpOHxpJFsq1oOLIWHlK643Fp4rX1iyWgxt4x2mNlG1M76WfwPAgXnvQNIur+2C4QGV+UxXxW6TRePwJ4OfWZpRVFhIrS9grllRgs/Cz84RcCHiHOSeLMN4F+yHREzN0BETBEq0LfJSJmSzubJAJH+61c4wIeBkbYxI23Nm0X7hUu7ywSYsVwB+rF4gUKtouF2Dtyk67qdotIm194lH/mMTXKAceI9kSx/RmOacetp0LDanyfNEe7ujufAPq0XvPAnOH7Emqlhdt8iSZje9d/W1EI1NS3r/4VCCj/9L6lSTHZQLVzC5bI27Clp5aE8HpGAw/VGvvgumEG+AxEIbxnN5Vuah0Ry7lvSaTueEBVAe3pta+S757vSqZW+lGh1d6GkMCJZfQl6gpUVbUn0eUh5vp9E5fwpPmE+Z/3fKC2kEdQP8mVJKFKTEo8QYZ7V+6EZBHxFuPQ85smbJ1906GUMg3lgwU9+RCe6uJWpW5lVnAfEXfieFG1dHi9BahCXxbYYR7rtD49bXhOJCJEn3UEVCxvAtzdjS1EfD5rqa5+k75v64yn/d2wablONsDvY87TwDqaNMrOqOG+MkjqUV2mkJ/O8FgrGNfvnS6hBgcB8rTXeSCZvvkLAbWJWZLIU/NM/5j94hcCQjUnPXX1Cj/LncvjbS8AZZdqBsUTx4MUKF5/1SoBnDfaiWGcVHXardQHPLpr9i3cwmXqB9kR6n3wzREARk7fU/jAaxTQN2hB1NPe3O2xfR45+oadDtRafH//GaZThtailCh/k9l3dU3CEh9x9zdqSlr+1Cagv60uoOFYC9BPK4f5qxkijx5FD7BKV+dw7RBJhu0NYV1eEO4fgenEafCdbMbR4z4PvJYYm0cNB945zNXfgkw8w/RBEfc7AYzYl8nLyiio47gn7mi/ZdISXf9VFMKDCBHs3Vtv0PvSEfxY4TF5LvD8zuq+J4AY1pPSVDvY9y5w9zEicl2F9ggaO++YS9+IOPmCvIE04heBZn5Gnu/rDPYKIqjbSGJG3H0bA/V8i3nNEj/PdqcnbJc6nr+LfZtMzsINlJfmCN7+zFtid6oHWnvxiTe7ILZVKz2Gw45YBKxcCEi/4iNsXe4jQollTPSZsAZjpBqHS4Dv5z+zgFvuMeEXAq5MNftVF9Bdf5H6oVQFkCH+Xs/WWjIe1gvYLDpEzseWV6QNTzsgiOXMT+ffha4auGAKKhCPKJpE5B4ssOXbkcEqIzqhymIKygrb2y2niLCLMXZByytX8IeXP5DrPhpBX2kO88gFj6/e1gTU9RHvf1hw/f+FgP/nh/8FR5eHMA==</prop>
			<obj name="TemperatureLog" class="TemperatureLog" version="2">
				<prop name="Times">TEFSWgAA6Z0AAIDpmNIAAABsAgAAEAQAAKoFAABEBwAA6AgAAIIKAAAcDAAAtg0AAFAPAAD0EAAAjhIAACgUAADCFQAAZhcAAAAZAACaGgAAPhwAANgdAAByHwAADCEAAKYiAABKJAAA5CUAAH4nAAAYKQAAvCoAAFYsAADwLQAAlC8AAC4xAADIMgAAYjQAAPw1AACgNwAAOjkAANQ6AABuPAAACD4AAKw/AABGQQAA6kIAAIREAAAeRgAAuEcAAFJJAAD2SgAAkEwAACpOAADETwAAXlEAAAJTAACcVAAAQFYAANpXAAB0WQAADlsAAKhcAABMXgAA5l8AAIBhAAAaYwAAtGQAAFhmAADyZwAAlmkAADBrAADKbAAAZG4AAP5vAACicQAAPHMAANZ0AABwdgAAFHgAAK55AABIewAA7HwAAIZ+AAAggAAAuoEAAFSDAAD4hAAAkoYAACyIAADGiQAAYIsAAASNAACejgAAQpAAANyRAAB2kwAAEJUAAKqWAABOmAAA6JkAAIKbAAAcnQAAtp4AAFqgAAD0oQAAmKMAADKlAADMpgAAZqgAAACqAACkqwAAPq0AANiuAABysAAAFrIAALCzAABKtQAA5LYAAIi4AAAiugAAvLsAAGC9AAD6vgAAlMAAAC7CAADIwwAAbMUAAAbHAACgyAAAOsoAAN7LAAB4zQAAEs8AALbQAABQ0gAA6tMAAITVAAAe1wAAwtgAAFzaAAD22wAAkN0AACrfAADO4AAAaOIAAAzkAACm5QAAQOcAANroAAB06gAAGOwAALLtAABM7wAA5vAAAIryAAAk9AAAvvUAAFj3AAD8+AAAlvoAADD8AADU/QAAbv8AAAgBAQCiAgEAPAQBAOAFAQB6BwEAFAkBAK4KAQBSDAEA7A0BAIYPAQAqEQEAxBIBAF4UAQD4FQEAkhcBADYZAQDQGgEAahwBAAQeAQCeHwEAQiEBANwiAQB2JAEAGiYBALQnAQBOKQEA6CoBAIwsAQAmLgEAwC8BAGQxAQD+MgEAmDQBADI2AQDMNwEAcDkBAAo7AQCkPAEAPj4BAOI/AQB8QQEAFkMBALBEAQBURgEA7kcBAIhJAQAsSwEAxkwBAGBOAQD6TwEAlFEBADhTAQDSVAEAbFYBAAZYAQCgWQEARFsBAN5cAQCCXgEAHGABALZhAQBQYwEA6mQBAI5mAQAoaAEAwmkBAFxrAQD2bAEAmm4BADRwAQDOcQEAcnMBAAx1AQCmdgEAQHgBAOR5AQB+ewEAGH0BALJ+AQBMgAEA8IEBAIqDAQAkhQEAyIYBAGKIAQD8iQEAlosBADqNAQDUjgEAbpABAAiSAQCskwEARpUBAOCWAQB6mAEAHpoBALibAQBSnQEA7J4BAJCgAQAqogEAxKMBAF6lAQACpwEAnKgBADaqAQDQqwEAdK0BAA6vAQCosAEATLIBAOazAQCAtQEAGrcBALS4AQBOugEA8rsBAIy9AQAmvwEAysABAGTCAQD+wwEAmMUBADzHAQDWyAEAcMoBAArMAQCuzQEASM8BAOLQAQB80gEAINQBALrVAQBU1wEA+NgBAJLaAQAs3AEAxt0BAGDfAQAE4QEAnuIBADjkAQDS5QEAbOcBABDpAQCq6gEATuwBAOjtAQCC7wEAHPEBALbyAQBa9AEA9PUBAI73AQAo+QEAwvoBAGb8AQAA/gEApP8BAD4BAgDYAgIAcgQCAAwGAgCwBwIASgkCAOQKAgB+DAIAIg4CALwPAgBWEQIA8BICAJQUAgAuFgIAyBcCAGwZAgAGGwIAoBwCADoeAgDUHwIAeCECABIjAgCsJAIARiYCAOAnAgCEKQIAHisCAMIsAgBcLgIA9i8CAJAxAgAqMwIAzjQCAGg2AgACOAIAnDkCADY7AgDaPAIAdD4CABhAAgCyQQIATEMCAOZEAgCARgIAJEgCAL5JAgBYSwIA8kwCAJZOAgAwUAIAylECAGRTAgAIVQIAolYCADxYAgDgWQIAelsCABRdAgCuXgIASGACAOxhAgCGYwIAIGUCALpmAgBUaAIA+GkCAJJrAgA2bQIA0G4CAGpwAgAEcgIAnnMCAEJ1AgDcdgIAdngCABB6AgCqewIATn0CAOh+AgCCgAIAJoICAMCDAgBahQIA9IYCAJiIAgAyigIAzIsCAGaNAgAKjwIApJACAD6SAgDikwIAfJUCABaXAgCwmAIASpoCAO6bAgCInQIAIp8CALygAgBWogIA+qMCAJSlAgA4pwIA0qgCAGyqAgAGrAIAoK0CAESvAgDesAIAeLICABK0AgCstQIAULcCAOq4AgCEugIAKLwCAMK9AgBcvwIA9sACAJrCAgA0xAIAzsUCAGjHAgAMyQIApsoCAEDMAgDazQIAfs8CABjRAgCy0gIAVtQCAPDVAgCK1wIAJNkCAL7aAgBi3AIA/N0CAJbfAgAw4QIA1OICAG7kAgAI5gIArOcCAEbpAgDg6gIAeuwCABTuAgC47wIAUvECAOzyAgCG9AIAIPYCAMT3AgBe+QIAAvsCAJz8AgA2/gIA0P8CAGoBAwAOAwMAqAQDAEIGAwDcBwMAgAkDABoLAwC0DAMATg4DAPIPAwCMEQMAJhMDAMoUAwBkFgMA/hcDAJgZAwAyGwMA1hwDAHAeAwAKIAMApCEDAEgjAwDiJAMAfCYDACAoAwC6KQMAVCsDAO4sAwCILgMALDADAMYxAwBgMwMA+jQDAJQ2AwA4OAMA0jkDAHY7AwAQPQMAqj4DAERAAwDeQQMAgkMDABxFAwC2RgMAWkgDAPRJAwCOSwMAKE0DAMJOAwBmUAMAAFIDAJpTAwA0VQMAzlYDAHJYAwAMWgMAplsDAEpdAwDkXgMAfmADABhiAwC8YwMAVmUDAPBmAwCKaAMALmoDAMhrAwBibQMA/G4DAJZwAwA6cgMA1HMDAHh1AwASdwMArHgDAEZ6AwDgewMAhH0DAB5/AwC4gAMAUoIDAOyDAwCQhQMAKocDAMSIAwBoigMAAowDAJyNAwBAjwMA2pADAHSSAwAOlAMAqJUDAEyXAwDmmAMAgJoDABqcAwC0nQMAWJ8DAPKgAwCMogMAMKQDAMqlAwBkpwMA/qgDAKKqAwA8rAMA1q0DAHCvAwAUsQMArrIDAEi0AwDitQMAfLcDACC5AwC6ugMAVLwDAPi9AwCSvwMALMEDANDCAwBqxAMABMYDAJ7HAwA4yQMA3MoDAHbMAwAQzgMAtM8DAE7RAwDo0gMAgtQDABzWAwDA1wMAWtkDAPTaAwCO3AMAMt4DAMzfAwBm4QMAAOMDAJrkAwA+5gMA2OcDAHLpAwAW6wMAsOwDAEruAwDk7wMAfvEDACLzAwC89AMAVvYDAPr3AwCU+QMALvsDANL8AwBs/gMABgAEAKABBAA6AwQA3gQEAHgGBAASCAQArAkEAEYLBADqDAQAhA4EACgQBADCEQQAXBMEAPYUBACQFgQANBgEAM4ZBABoGwQAAh0EAKYeBABAIAQA2iEEAHQjBAAOJQQAsiYEAEwoBADmKQQAiisEACQtBAC+LgQAWDAEAPwxBACWMwQAMDUEAMo2BABuOAQACDoEAKI7BAA8PQQA4D4EAHpABAAUQgQAuEMEAFJFBADsRgQAhkgEACBKBADESwQAXk0EAPhOBACSUAQANlIEANBTBABqVQQABFcEAKhYBABCWgQA3FsEAHZdBAAaXwQAtGAEAE5iBADoYwQAjGUEACZnBADAaAQAWmoEAPRrBACYbQQAMm8EANZwBABwcgQACnQEAKR1BAA+dwQA4ngEAHx6BAAWfAQAsH0EAEp/BADugAQAiIIEACKEBADGhQQAYIcEAPqIBACUigQAOIwEANKNBABsjwQABpEEAKCSBABElAQA3pUEAHiXBAAcmQQAtpoEAFCcBADqnQQAjp8EACihBADCogQAXKQEAACmBACapwQANKkEANiqBAB8rAQAFq4EALCvBABKsQQA7rIEAIi0BAAitgQAxrcEAGC5BAD6ugQAlLwEAC6+BADSvwQAbMEEAAbDBACqxAQARMYEAN7HBAB4yQQAHMsEALbMBABQzgQA6s8EAITRBAAo0wQAwtQEAGbWBAD21wQAmtkEADTbBADO3AQAct4EAAzgBACm4QQAQOMEANrkBAB+5gQAGOgEALLpBABW6wQA8OwEAIruBAAk8AQAyPEEAGLzBAD89AQAlvYEADr4BADU+QQAbvsEABL9BAC2/gQAUAAFAOoBBQCOAwUAKAUFAMIGBQBcCAUA9gkFAJoLBQA0DQUAzg4FAHIQBQAMEgUAphMFAEAVBQDkFgUAfhgFABgaBQCyGwUATB0FAPAeBQCKIAUAJCIFAMgjBQBiJQUA/CYFAJYoBQA6KgUA1CsFAG4tBQAILwUAojAFAEYyBQDgMwUAejUFAB43BQC4OAUAUjoFAOw7BQCQPQUAKj8FAMRABQBeQgUAAkQFAJxFBQA2RwUA0EgFAGpKBQAOTAUAqE0FAEJPBQDmUAUAgFIFABpUBQC0VQUAWFcFAPJYBQCMWgUAJlwFAMBdBQBkXwUA/mAFAJhiBQA8ZAUA1mUFAHBnBQAKaQUArmoFAEhsBQDibQUAfG8FACBxBQC6cgUAVHQFAO51BQCIdwUALHkFAMZ6BQBgfAUABH4FAJ5/BQA4gQUA0oIFAGyEBQAQhgUAqocFAESJBQDoigUAgowFAByOBQC2jwUAWpEFAPSSBQCOlAUAKJYFAMyXBQBmmQUAAJsFAJqcBQA0ngUA2J8FAHKhBQAWowUAsKQFAEqmBQDkpwUAfqkFACKrBQC8rAUAVq4FAPCvBQCKsQUALrMFAMi0BQBitgUABrgFAKC5BQA6uwUA1LwFAHi+BQASwAUArMEFAEbDBQDqxAUAhMYFAB7IBQC4yQUAUssFAPbMBQCQzgUANNAFAM7RBQBo0wUAAtUFAJzWBQBA2AUA2tkFAHTbBQAO3QUAqN4FAEzgBQDm4QUAgOMFACTlBQC+5gUAWOgFAPLpBQCW6wUAMO0FAMruBQBk8AUACPIFAKLzBQA89QUA1vYFAHD4BQAU+gUArvsFAEj9BQDs/gUAhgAGACACBgC6AwYAVAUGAPgGBgCSCAYALAoGANALBgBqDQYABA8GAJ4QBgBCEgYA3BMGAHYVBgAQFwYAtBgGAE4aBgDoGwYAgh0GABwfBgDAIAYAWiIGAPQjBgCYJQYAMicGAMwoBgBmKgYACiwGAKQtBgA+LwYA2DAGAHwyBgAWNAYAsDUGAEo3BgDkOAYAiDoGACI8BgDGPQYAYD8GAPpABgCUQgYALkQGANJFBgBsRwYABkkGAKBKBgA6TAYA3k0GAHhPBgASUQYAtlIGAFBUBgDqVQYAhFcGAChZBgDCWgYAXFwGAPZdBgCaXwYANGEGAM5iBgBoZAYAAmYGAKZnBgBAaQYA5GoGAH5sBgAYbgYAsm8GAExxBgDwcgYAinQGACR2BgC+dwYAWHkGAPx6BgCWfAYAMH4GANR/BgBugQYACIMGAKKEBgBGhgYA4IcGAHqJBgAUiwYAuIwGAFKOBgDsjwYAhpEGACCTBgDElAYAXpYGAPiXBgCcmQYANpsGANCcBgBqngYADqAGAKihBgBCowYA3KQGAICmBgAaqAYAtKkGAE6rBgDorAYAjK4GACawBgDAsQYAZLMGAP60BgCYtgYAMrgGANa5BgBwuwYACr0GAKS+BgBIwAYA4sEGAHzDBgAgxQYAusYGAFTIBgDuyQYAiMsGAEDNBgDazgYAdNAGABjSBgCy0wYATNUGAObWBgCK2AYAJNoGAL7bBgBi3QYA/N4GAKrgBgBO4gYA6OMGAILlBgAm5wYAwOgGAFrqBgD06wYAmO0GADLvBgDM8AYAZvIGAAD0BgCk9QYAPvcGANj4BgB8+gYAFvwGALD9BgBK/wYA7gAHAIgCBwAiBAcAvAUHAGAHBwD6CAcAlAoHAC4MBwDIDQcAbA8HAAYRBwCgEgcARBQHAN4VBwB4FwcAEhkHALYaBwBQHAcA6h0HAIQfBwAoIQcAwiIHAFwkBwD2JQcAkCcHADQpBwDOKgcAaCwHAAwuBwCmLwcAQDEHANoyBwB+NAcAGDYHALI3BwBMOQcA5joHAIo8BwAkPgcAvj8HAGJBBwD8QgcAlkQHADBGBwDURwcAbkkHAAhLBwCiTAcAPE4HAOBPBwB6UQcAFFMHALhUBwBSVgcA7FcHAIZZBwAqWwcAxFwHAF5eBwD4XwcAnGEHADZjBwDQZAcAamYHAARoBwCoaQcAQmsHANxsBwCAbgcAGnAHALRxBwBOcwcA6HQHAIx2BwAmeAcAwHkHAGR7BwD+fAcAmH4HADKABwDWgQcAcIMHAAqFBwCkhgcAPogHAOKJBwB8iwcAFo0HALqOBwBUkAcA7pEHAIiTBwAslQcAxpYHAGCYBwD6mQcAnpsHADidBwDSngcAbKAHAAaiBwCqowcARKUHAN6mBwCCqAcAHKoHALarBwBQrQcA9K4HAI6wBwAosgcAwrMHAGa1BwAAtwcAmrgHADS6BwDOuwcAcr0HAAy/BwCmwAcASsIHAOTDBwB+xQcAGMcHALzIBwBWygcA8MsHAIrNBwAuzwcAyNAHAGLSBwD80wcAltUHADrXBwDU2AcAbtoHABLcBwCs3QcARt8HAODgBwCE4gcAHuQHALjlBwBS5wcA7OgHAJDqBwAq7AcAxO0HAGjvBwAC8QcAnPIHADb0BwDa9QcAdPcHAA75BwCo+gcAQvwHAOb9BwCA/wcAGgEIAL4CCABYBAgA8gUIAIwHCAAwCQgAygoIAGQMCAD+DQgAog8IADwRCADWEggAcBQIAAoWCACuFwgASBkIAOIaCACGHAgAIB4IALofCABUIQgA+CIIAJIkCAAsJggAxicIAGApCAAEKwgAniwIADguCADcLwgAdjEIABAzCACqNAgATjYIAOg3CACCOQgAHDsIAMA8CABaPggA9D8IAI5BCAAoQwgAzEQIAGZGCAAASAgApEkIAD5LCADYTAgAck4IABZQCACwUQgASlMIAORUCACIVggAIlgIALxZCABWWwgA+lwIAJReCAAuYAgAyGEIAGJjCAAGZQgAoGYIADpoCADeaQgAeGsIABJtCACsbggAUHAIAOpxCACEcwgAHnUIAMJ2CABceAgA9nkIAJB7CAAqfQgAzn4IAGiACAACgggApoMIAECFCADahggAdIgIABiKCACyiwgATI0IAOaOCACKkAgAJJIIAL6TCABYlQgA/JYIAJaYCAA6mggA3psIAHidCAASnwgArKAIAEaiCADqowgAhKUIAB6nCAC4qAgAXKoIAParCACQrQgANK8IAM6wCABosggAArQIAJy1CABAtwgA2rgIAHS6CAAYvAgAsr0IAEy/CADmwAgAisIIACTECAC+xQgAWMcIAPLICACWyggAMMwIAMrNCABuzwgACNEIAKLSCAA81AgA4NUIAHrXCAAU2QgArtoIAEjcCADs3QgAht8IACDhCAC64ggAXuQIAPjlCACS5wgANukIANDqCABq7AgABO4IAKjvCABC8QgA3PIIAHb0CAAQ9ggAtPcIAE75CADo+ggAjPwIACb+CADA/wgAWgEJAP4CCQCYBAkAMgYJAMwHCQBmCQkACgsJAKQMCQA+DgkA4g8JAHwRCQAWEwkAsBQJAFQWCQDuFwkAiBkJACIbCQC8HAkAYB4JAPofCQCUIQkAOCMJANIkCQBsJgkABigJAKopCQBEKwkA3iwJAHguCQASMAkAtjEJAFAzCQDqNAkAjjYJACg4CQDCOQkAXDsJAAA9CQCaPgkANEAJAM5BCQByQwkADEUJAKZGCQBASAkA2kkJAH5LCQAYTQkAsk4JAFZQCQDwUQkAilMJACRVCQDIVgkAYlgJAPxZCQCWWwkAMF0JANReCQBuYAkACGIJAKJjCQBGZQkA4GYJAHpoCQAeagkAuGsJAFJtCQDsbgkAkHAJACpyCQDEcwkAXnUJAPh2CQCceAkANnoJANB7CQBqfQkADn8JAKiACQBCggkA5oMJAICFCQAahwkAtIgJAFiKCQDyiwkAjI0JACaPCQDKkAkAZJIJAP6TCQCYlQkAMpcJANaYCQBwmgkACpwJAK6dCQBInwkA4qAJAHyiCQAgpAkAuqUJAFSnCQDuqAkAiKoJACysCQDGrQkAYK8JAPqwCQCesgkAOLQJANK1CQBstwkAELkJAKq6CQBEvAkA6L0JAIK/CQAcwQkAtsIJAFrECQD0xQkAjscJACjJCQDMygkAZswJAADOCQCazwkAPtEJANjSCQBy1AkADNYJALDXCQBK2QkA5NoJAH7cCQAY3gkAvN8JAFbhCQDw4gkAiuQJAC7mCQDI5wkAYukJAAbrCQCg7AkAOu4JANTvCQB48QkAEvMJAKz0CQBG9gkA4PcJAIT5CQAe+wkAuPwJAFz+CQD2/wkAkAEKACoDCgDOBAoAaAYKAAIICgCcCQoANgsKANoMCgB0DgoADhAKAKgRCgBMEwoA5hQKAIAWCgAkGAoAvhkKAFgbCgDyHAoAlh4KADAgCgDKIQoAZCMKAP4kCgCiJgoAPCgKANYpCgB6KwoAFC0KAK4uCgBIMAoA7DEKAIYzCgAgNQoAujYKAFQ4CgD4OQoAkjsKACw9CgDGPgoAakAKAARCCgCeQwoAQkUKANxGCgB2SAoAEEoKALRLCgBOTQoA6E4KAIJQCgAcUgoAwFMKAFpVCgD0VgoAmFgKADJaCgDMWwoAZl0KAApfCgCkYAoAPmIKANhjCgB8ZQoAFmcKALBoCgBKagoA7msKAIhtCgAibwoAvHAKAFZyCgD6cwoAlHUKAC53CgDIeAoAbHoKAAZ8CgCgfQoARH8KAN6ACgB4ggoAEoQKAKyFCgBQhwoA6ogKAISKCgAejAoAwo0KAFyPCgD2kAoAmpIKADSUCgDOlQoAaJcKAAKZCgCmmgoAQJwKANqdCgB0nwoAGKEKALKiCgBMpAoA8KUKAIqnCgAkqQoAvqoKAGKsCgD8rQoAlq8KADCxCgDKsgoAbrQKAAi2CgCitwoAPLkKAOC6CgB6vAoAFL4KALi/CgBSwQoA7MIKAIbECgAqxgoAxMcKAF7JCgD4ygoAkswKADbOCgDQzwoAatEKAA7TCgCo1AoAQtYKANzXCgCA2QoAGtsKALTcCgBO3goA6N8KAIzhCgAm4woAwOQKAFrmCgD+5woAmOkKADLrCgDW7AoAcO4KAArwCgCk8QoAPvMKAOL0CgB89goAFvgKALr5CgBU+woA7vwKAIj+CgAsAAsAxgELAGADCwD6BAsAlAYLADgICwDSCQsAbAsLABANCwCqDgsARBALAN4RCwB4EwsAHBULALYWCwBQGAsA9BkLAI4bCwAoHQsAwh4LAGYgCwAAIgsAmiMLADQlCwDOJgsAcigLAAwqCwCmKwsASi0LAOQuCwB+MAsAGDILALwzCwBWNQsA8DYLAIo4CwAkOgsAyDsLAGI9CwD8PgsAlkALADpCCwDUQwsAbkULABJHCwCsSAsARkoLAOBLCwCETQsAHk8LALhQCwBSUgsA7FMLAJBVCwAqVwsAxFgLAGhaCwACXAsAnF0LADZfCwDaYAsAdGILAA5kCwCoZQsAQmcLAOZoCwCAagsAGmwLAL5tCwBYbwsA8nALAIxyCwAwdAsAynULAGR3CwD+eAsAmHoLADx8CwDWfQsAcH8LABSBCwCuggsASIQLAOKFCwCGhwsAIIkLALqKCwBUjAsA+I0LAJKPCwAskQsAxpILAGCUCwAElgsAnpcLADiZCwDcmgsAdpwLABCeCwCqnwsARKELAOiiCwCCpAsAHKYLALanCwBaqQsA9KoLAI6sCwAyrgsAzK8LAGaxCwAAswsAmrQLAD62CwDYtwsAcrkLAAy7CwCwvAsASr4LAOS/CwCIwQsAIsMLALzECwBWxgsA+scLAJTJCwAuywsAyMwLAGLOCwAG0AsAoNELADrTCwDe1AsAeNYLABLYCwCs2QsAUNsLAOrcCwCE3gsAHuALALjhCwBc4wsA9uQLAJDmCwA06AsAzukLAGjrCwAC7QsApu4LAEDwCwDa8QsAdPMLAA71CwCy9gsATPgLAOb5CwCK+wsAJP0LAL7+CwBYAAwA/AEMAJYDDAAwBQwAygYMAGQIDAAICgwAogsMADwNDADWDgwAehAMABQSDACuEwwAUhUMAOwWDACGGAwAIBoMAMQbDABeHQwA+B4MAJIgDAAsIgwA0CMMAGolDAAEJwwAqCgMAEIqDADcKwwAdi0MABovDAC0MAwATjIMAOgzDACMNQwAJjcMAMA4DABaOgwA/jsMAJg9DAAyPwwAzEAMAHBCDAAKRAwApEUMAD5HDADYSAwAfEoMABZMDACwTQwASk8MAO5QDACSUgwALFQMANBVDABqVwwABFkMAJ5aDABCXAwA3F0MAHZfDAAaYQwAtGIMAE5kDADoZQwAjGcMACZpDADAagwAWmwMAPRtDACYbwwAMnEMAMxyDABwdAwACnYMAKR3DAA+eQwA4noMAHx8DAAWfgwAsH8MAEqBDADuggwAiIQMACKGDAC8hwwAYIkMAPqKDACUjAwAOI4MANKPDABskQwABpMMAKqUDABElgwA3pcMAHiZDAASmwwAtpwMAFCeDADqnwwAhKEMACijDADCpAwAXKYMAACoDACaqQwANKsMAM6sDAByrgwADLAMAKaxDABAswwA2rQMAH62DAAYuAwAsrkMAFa7DADwvAwAir4MACTADADIwQwAYsMMAPzEDACWxgwAOsgMANTJDABuywwACM0MAKzODABG0AwA4NEMAHrTDAAU1QwAuNYMAFLYDADs2QwAkNsMACrdDADE3gwAXuAMAALiDACc4wwANuUMANDmDAB06AwADuoMAKjrDABC7QwA3O4MAIDwDAAa8gwAtPMMAE71DADy9gwAjPgMACb6DADA+wwAZP0MAP7+DACYAA0APAINANYDDQBwBQ0ACgcNAK4IDQBICg0A4gsNAHwNDQAgDw0AuhANAFQSDQDuEw0AiBUNACwXDQDGGA0AYBoNAPobDQCeHQ0AOB8NANIgDQB2Ig0AECQNAKolDQBEJw0A6CgNAIIqDQAcLA0Ati0NAFovDQD0MA0AjjINACg0DQDMNQ0AZjcNAAA5DQCaOg0ANDwNANg9DQByPw0ADEENAKZCDQBKRA0A5EUNAH5HDQAiSQ0AvEoNAFZMDQDwTQ0AlE8NAC5RDQDIUg0AYlQNAAZWDQCgVw0AOlkNANRaDQBuXA0AEl4NAKxfDQBGYQ0A4GINAIRkDQAeZg0AuGcNAFJpDQD2ag0AkGwNACpuDQDObw0AaHENAAJzDQCcdA0AQHYNANp3DQB0eQ0ADnsNALJ8DQBMfg0A5n8NAICBDQAkgw0AvoQNAFiGDQDyhw0AlokNADCLDQDKjA0AZI4NAP6PDQCikQ0APJMNANaUDQBwlg0AFJgNAK6ZDQBImw0A4pwNAIaeDQAgoA0AuqENAF6jDQD4pA0AkqYNACyoDQDQqQ0AaqsNAAStDQCerg0AOLANANyxDQB2sw0AELUNAKq2DQBOuA0A6LkNAIK7DQAmvQ0AwL4NAFrADQD0wQ0AmMMNADLFDQDMxg0AZsgNAArKDQCkyw0APs0NANjODQBy0A0AFtINALDTDQBK1Q0A5NYNAIjYDQAi2g0AvNsNAGDdDQD63g0AlOANAC7iDQDS4w0AbOUNAAbnDQCg6A0AROoNAN7rDQB47Q0AEu8NAKzwDQBQ8g0A6vMNAIT1DQAe9w0AwvgNAFz6DQD2+w0Amv0NADT/DQDOAA4AaAIOAAwEDgCmBQ4AQAcOANoIDgB0Cg4AGAwOALINDgBMDw4A8BAOAIoSDgAkFA4AvhUOAFgXDgD8GA4AlhoOADAcDgDKHQ4Abh8OAAghDgCiIg4APCQOAOAlDgB6Jw4AFCkOALgqDgBSLA4A7C0OAIYvDgAqMQ4AxDIOAF40DgD4NQ4AkjcOADY5DgDQOg4AajwOAAQ+DgCoPw4AQkEOANxCDgCARA4AGkYOALRHDgBOSQ4A8koOAIxMDgAmTg4AwE8OAFpRDgD+Ug4AmFQOADJWDgDMVw4AcFkOAApbDgCkXA4ASF4OAOJfDgB8YQ4AFmMOALpkDgBUZg4A7mcOAIhpDgAiaw4AxmwOAGBuDgD6bw4AlHEOADhzDgDSdA4AbHYOABB4DgCqeQ4ARHsOAN58DgCCfg4AHIAOALaBDgBQgw4A6oQOAI6GDgAoiA4AwokOAFyLDgAAjQ4Amo4OADSQDgDYkQ4AcpMOAAyVDgCmlg4ASpgOAOSZDgB+mw4AGJ0OALyeDgBWoA4A8KEOAIqjDgAkpQ4AyKYOAGKoDgD8qQ4AlqsOADqtDgDUrg4AbrAOABKyDgCssw4ARrUOAOC2DgCEuA4AHroOALi7DgBSvQ4A9r4OAJDADgAqwg4AxMMOAF7FDgACxw4AnMgOADbKDgDQyw4AdM0OAA7PDgCo0A4ATNIOAObTDgCA1Q4AGtcOALTYDgBY2g4A8tsOAIzdDgAw3w4AyuAOAGTiDgD+4w4AmOUOADznDgDW6A4AcOoOAArsDgCu7Q4ASO8OAOLwDgCG8g4AIPQOALr1DgBU9w4A+PgOAJL6DgAs/A4Axv0OAGD/DgAEAQ8AngIPADgEDwDcBQ8AdgcPABAJDwCqCg8ATgwPAOgNDwCCDw8AHBEPALYSDwBaFA8A9BUPAI4XDwAoGQ8AzBoPAGYcDwAAHg8ApB8PAD4hDwDYIg8AciQPAAwmDwCwJw8ASikPAOQqDwB+LA8AIi4PALwvDwBWMQ8A+jIPAJQ0DwAuNg8AyDcPAGw5DwAGOw8AoDwPADo+DwDUPw8AeEEPABJDDwCsRA8AUEYPAOpHDwCESQ8AHksPALhMDwBcTg8A9k8PAJBRDwA0Uw8AzlQPAGhWDwACWA8AplkPAEBbDwDaXA8AdF4PAA5gDwCyYQ8ATGMPAOZkDwCKZg8AJGgPAL5pDwBYaw8A/GwPAJZuDwAwcA8AynEPAGRzDwAIdQ8AonYPADx4DwDWeQ8AensPABR9DwCufg8AUoAPAOyBDwCGgw8AIIUPALqGDwBeiA8A+IkPAJKLDwAsjQ8A0I4PAGqQDwAEkg8AqJMPAEKVDwDclg8AdpgPABqaDwC0mw8ATp0PAOieDwCCoA8AJqIPAMCjDwBapQ8A/qYPAJioDwAyqg8AzKsPAHCtDwAKrw8ApLAPAD6yDwDYsw8AfLUPABa3DwCwuA8AVLoPAO67DwCIvQ8AIr8PAMbADwBgwg8A+sMPAJTFDwAuxw8A0sgPAGzKDwAGzA8AoM0PAETPDwDe0A8AeNIPABzUDwC21Q8AUNcPAOrYDwCO2g8AKNwPAMLdDwBc3w8AAOEPAJriDwA05A8AzuUPAHLnDwAM6Q8ApuoPAEDsDwDa7Q8Afu8PABjxDwCy8g8AVvQPAPD1DwCK9w8AJPkPAMj6DwBi/A8A/P0PAJb/DwAwARAA1AIQAG4EEAAIBhAAogcQAEYJEADgChAAegwQAB4OEAC4DxAAUhEQAOwSEACQFBAAKhYQAMQXEABeGRAA+BoQAJwcEAA2HhAA0B8QAGohEAAOIxAAqCQQAEImEADmJxAAgCkQABorEAC0LBAAWC4QAPIvEACMMRAAJjMQAMo0EABkNhAA/jcQAJg5EAA8OxAA1jwQAHA+EAAKQBAApEEQAEhDEADiRBAAfEYQABZIEAC6SRAAVEsQAO5MEACSThAALFAQAMZREABgUxAABFUQAJ5WEAA4WBAA0lkQAGxbEAAQXRAAql4QAERgEADeYRAAgmMQABxlEAC2ZhAAUGgQAPRpEACOaxAAKG0QAMJuEABmcBAAAHIQAJpzEAA+dRAA2HYQAHJ4EAAMehAApnsQAEp9EADkfhAAfoAQABiCEAC8gxAAVoUQAPCGEACUiBAALooQAMiLEABijRAABo8QAKCQEAA6khAA1JMQAG6VEAASlxAArJgQAEaaEADqmxAAhJ0QAB6fEAC4oBAAXKIQAPajEACQpRAAKqcQAMSoEABoqhAAAqwQAJytEAA2rxAA2rAQAHSyEAAOtBAAsrUQAEy3EADmuBAAgLoQABq8EAC+vRAAWL8QAPLAEACWwhAAMMQQAMrFEABkxxAACMkQAKLKEAA8zBAA1s0QAHDPEAAU0RAArtIQAEjUEADs1RAAhtcQACDZEAC62hAAXtwQAPjdEACS3xAALOEQAMbiEABq5BAABOYQAJ7nEAA46RAA3OoQAHbsEAAQ7hAAtO8QAE7xEADo8hAAgvQQACb2EADA9xAAWvkQAPT6EACO/BAAMv4QAMz/EABmAREACgMRAKQEEQA+BhEA2AcRAHwJEQAWCxEAsAwRAEoOEQDkDxEAiBERACITEQC8FBEAVhYRAPoXEQCUGREALhsRANIcEQBsHhEABiARAKAhEQBEIxEA3iQRAHgmEQASKBEArCkRAFArEQDqLBEAhC4RAB4wEQDCMREAXDMRAPY0EQCaNhEANDgRAM45EQBoOxEADD0RAKY+EQBAQBEA2kERAHRDEQAYRREAskYRAExIEQDwSREAiksRACRNEQC+ThEAYlARAPxREQCWUxEAMFURAMpWEQBuWBEACFoRAKJbEQA8XREA4F4RAHpgEQAUYhEAuGMRAFJlEQDsZhEAhmgRACpqEQDEaxEAXm0RAPhuEQCScBEANnIRANBzEQBqdREADncRAKh4EQBCehEA3HsRAHZ9EQAafxEAtIARAE6CEQDogxEAjIURACaHEQDAiBEAZIoRAP6LEQCYjREAMo8RAMyQEQBwkhEACpQRAKSVEQBIlxEA4pgRAHyaEQAWnBEAup0RAFSfEQDuoBEAiKIRACKkEQDGpREAYKcRAPqoEQCUqhEAOKwRANKtEQBsrxEAELERAKqyEQBEtBEA3rURAIK3EQAcuREAtroRAFC8EQD0vREAjr8RACjBEQDCwhEAXMQRAADGEQCaxxEANMkRANjKEQByzBEADM4RAKbPEQBA0REA5NIRAH7UEQAY1hEAstcRAFbZEQDw2hEAitwRAC7eEQDI3xEAYuERAPziEQCW5BEAOuYRANTnEQBu6REACOsRAKzsEQBG7hEA4O8RAITxEQAe8xEAuPQRAFL2EQDs9xEAkPkRACr7EQDE/BEAXv4RAAIAEgCcARIANgMSANoEEgB0BhIADggSAKgJEgBCCxIA5gwSAIAOEgAaEBIAtBESAFgTEgDyFBIAjBYSADAYEgDKGRIAZBsSAP4cEgCiHhIAPCASANYhEgBwIxIACiUSAK4mEgBIKBIA4ikSAHwrEgAgLRIAui4SAFQwEgD4MRIAkjMSACw1EgDGNhIAYDgSAAQ6EgCeOxIAOD0SANw+EgB2QBIAEEISAKpDEgBERRIA6EYSAIJIEgAcShIAtksSAFpNEgD0ThIAjlASADJSEgDMUxIAZlUSAABXEgCaWBIAPloSANhbEgByXRIADF8SALBgEgBKYhIA5GMSAIhlEgAiZxIAvGgSAFZqEgD6axIAlG0SAC5vEgDIcBIAYnISAAZ0EgCgdRIAOncSANR4EgB4ehIAEnwSAKx9EgBQfxIA6oASAISCEgAehBIAuIUSAFyHEgD2iBIAkIoSACqMEgDOjRIAaI8SAAKREgCmkhIAQJQSANqVEgB0lxIAGJkSALKaEgBMnBIA5p0SAICfEgAkoRIAvqISAFikEgDypRIAlqcSADCpEgDKqhIAbqwSAAiuEgCirxIAPLESANayEgB6tBIAFLYSAK63EgBIuRIA7LoSAIa8EgAgvhIAxL8SAF7BEgD4whIAksQSACzGEgDQxxIAaskSAATLEgCozBIAQs4SANzPEgB20RIAENMSALTUEgBO1hIA6NcSAILZEgAm2xIAwNwSAFreEgD+3xIAmOESADLjEgDM5BIAcOYSAAroEgCk6RIAPusSANjsEgB87hIAFvASALDxEgBK8xIA7vQSAIj2EgAi+BIAxvkSAGD7EgD6/BIAlP4SAC4AEwDSARMAbAMTAAYFEwCgBhMARAgTAN4JEwB4CxMAHA0TALYOEwBQEBMA6hETAIQTEwAoFRMAwhYTAFwYEwD2GRMAmhsTADQdEwDOHhMAciATAAwiEwCmIxMAQCUTAOQmEwB+KBMAGCoTALIrEwBMLRMA8C4TAIowEwAkMhMAvjMTAGI1EwD8NhMAljgTADo6EwDUOxMAbj0TAAg/EwCiQBMARkITAOBDEwB6RRMAFEcTALhIEwBSShMA7EsTAJBNEwAqTxMAxFATAF5SEwD4UxMAnFUTADZXEwDQWBMAaloTAA5cEwCoXRMAQl8TAOZgEwCAYhMAGmQTALRlEwBOZxMA8mgTAIxqEwAmbBMAwG0TAGRvEwD+cBMAmHITADx0EwDWdRMAcHcTAAp5EwCuehMASHwTAOJ9EwB8fxMAIIETALqCEwBUhBMA7oUTAJKHEwAsiRMAxooTAGCMEwAEjhMAno8TADiREwDSkhMAbJQTABCWEwCqlxMARJkTAOiaEwCCnBMAHJ4TALafEwBQoRMA9KITAI6kEwAophMAwqcTAGapEwAAqxMAmqwTAD6uEwDYrxMAcrETAAyzEwCmtBMASrYTAOS3EwB+uRMAGLsTALy8EwBWvhMA8L8TAJTBEwAuwxMAyMQTAGLGEwD8xxMAoMkTADrLEwDUzBMAeM4TABLQEwCs0RMARtMTAOrUEwCE1hMAHtgTALjZEwBS2xMA9twTAJDeEwAq4BMAzuETAGjjEwAC5RMAnOYTAEDoEwDa6RMAdOsTAA7tEwCo7hMATPATAObxEwCA8xMAGvUTAL72EwBY+BMA8vkTAJb7EwAw/RMAyv4TAGQAFAD+ARQAogMUADwFFADWBhQAcAgUABQKFACuCxQASA0UAOwOFACGEBQAIBIUALoTFABUFRQA+BYUAJIYFAAsGhQAxhsUAGodFAAEHxQAniAUAEIiFADcIxQAdiUUABAnFAC0KBQATioUAOgrFACCLRQAHC8UAMAwFABaMhQA9DMUAI41FAAyNxQAzDgUAGY6FAAKPBQApD0UAD4/FADYQBQAfEIUABZEFACwRRQASkcUAORIFACIShQAIkwUALxNFABgTxQA+lAUAJRSFAAuVBQA0lUUAGxXFAAGWRQAoFoUADpcFADeXRQAeF8UABJhFACsYhQAUGQUAOplFACEZxQAKGkUAMJqFABcbBQA9m0UAJBvFAA0cRQAznIUAGh0FAACdhQApncUAEB5FADaehQAfnwUABh+FACyfxQATIEUAOaCFACKhBQAJIYUAL6HFABYiRQA/IoUAJaMFAAwjhQA1I8UAG6RFAAIkxQAopQUAEaWFADglxQAepkUABSbFACunBQAUp4UAOyfFACGoRQAIKMUAMSkFABephQA+KcUAJypFAA2qxQA0KwUAGquFAAEsBQAqLEUAEKzFADctBQAdrYUABq4FAC0uRQATrsUAPK8FACMvhQAJsAUAMDBFABawxQA/sQUAJjGFAAyyBQAzMkUAHDLFAAKzRQApM4UAEjQFADi0RQAfNMUABbVFACw1hQAVNgUAO7ZFACI2xQAIt0UAMbeFABg4BQA+uEUAJ7jFAA45RQA0uYUAGzoFAAQ6hQAqusUAETtFADe7hQAePAUABzyFAC28xQAUPUUAOr2FACO+BQAKPoUAML7FABm/RQAAP8UAJoAFQA0AhUAzgMVAHIFFQAMBxUApggVAEAKFQDkCxUAfg0VABgPFQC8EBUAVhIVAPATFQCKFRUAJBcVAMgYFQBiGhUA/BsVAJYdFQA6HxUA1CAVAG4iFQAIJBUArCUVAEYnFQDgKBUAhCoVAB4sFQC4LRUAUi8VAOwwFQCQMhUAKjQVAMQ1FQBeNxUAAjkVAJw6FQA2PBUA2j0VAHQ/FQAOQRUAqEIVAEJEFQDmRRUAgEcVABpJFQC0ShUAWEwVAPJNFQCMTxUAJlEVAMpSFQBkVBUA/lUVAJhXFQA8WRUA1loVAHBcFQAKXhUArl8VAEhhFQDiYhUAfGQVACBmFQDEZxUAXmkVAAJrFQCcbBUANm4VANBvFQB0cRUADnMVAKh0FQBMdhUA5ncVAIB5FQAaexUAvnwVAFh+FQDyfxUAjIEVACaDFQDKhBUAZIYVAP6HFQCYiRUAPIsVANaMFQBwjhUAFJAVAK6RFQBIkxUA4pQVAHyWFQAgmBUAupkVAFSbFQDunBUAkp4VACygFQDGoRUAYKMVAASlFQCephUAOKgVANypFQB2qxUAEK0VAKquFQBEsBUA6LEVAIKzFQActRUAtrYVAFq4FQD0uRUAjrsVADK9FQDMvhUAZsAVAADCFQCawxUAPsUVANjGFQByyBUADMoVALDLFQBKzRUA5M4VAH7QFQAi0hUAvNMVAFbVFQD61hUAlNgVAC7aFQDI2xUAYt0VAAbfFQCg4BUAOuIVAN7jFQB45RUAEucVAKzoFQBG6hUA6usVAITtFQAe7xUAuPAVAFzyFQD28xUAkPUVACr3FQDO+BUAaPoVAAL8FQCm/RUAQP8VANoAFgB0AhYADgQWALIFFgBMBxYA5ggWAIAKFgAkDBYAvg0WAFgPFgDyEBYAlhIWADAUFgDKFRYAbhcWAAgZFgCiGhYAPBwWANYdFgB6HxYAFCEWAK4iFgBIJBYA7CUWAIYnFgAgKRYAuioWAF4sFgD4LRYAki8WADYxFgDQMhYAajQWAAQ2FgCeNxYAQjkWANw6FgB2PBYAED4WALQ/FgBOQRYA6EIWAIxEFgAmRhYAwEcWAFpJFgD0ShYAmEwWADJOFgDMTxYAZlEWAApTFgCkVBYAPlYWANhXFgB8WRYAFlsWALBcFgBUXhYA7l8WAIhhFgAiYxYAvGQWAGBmFgD6ZxYAlGkWAC5rFgDSbBYAbG4WAAZwFgCgcRYARHMWAN50FgB4dhYAHHgWALZ5FgBQexYA6nwWAIR+FgAogBYAwoEWAFyDFgD2hBYAmoYWADSIFgDOiRYAaIsWAAyNFgCmjhYAQJAWANqRFgB+kxYAGJUWALKWFgBMmBYA5pkWAIqbFgAknRYAyJ4WAGKgFgD8oRYAlqMWADClFgDUphYAbqgWAAiqFgCiqxYARq0WAOCuFgB6sBYAFLIWALizFgBStRYA7LYWAJC4FgAquhYAxLsWAF69FgD4vhYAnMAWADbCFgDQwxYAasUWAA7HFgCoyBYAQsoWAObLFgCAzRYAGs8WALTQFgBO0hYA8tMWAIzVFgAm1xYAwNgWAGTaFgD+2xYAmN0WADLfFgDW4BYAcOIWAArkFgCu5RYASOcWAOLoFgB86hYAFuwWALrtFgBU7xYA7vAWAIjyFgAs9BYAxvUWAGD3FgD6+BYAnvoWADj8FgDS/RYAbP8WABABFwCqAhcARAQXAN4FFwCCBxcAHAkXALYKFwBQDBcA9A0XAI4PFwAoERcAzBIXAGYUFwAAFhcAmhcXADQZFwDYGhcAchwXAAweFwC6HxcAVCEXAO4iFwCSJBcALCYXAMYnFwBgKRcADisXAKgsFwBCLhcA5i8XAIAxFwAaMxcAtDQXAE42FwDyNxcAjDkXACY7FwDKPBcAZD4XAP4/FwCYQRcAMkMXANZEFwBwRhcACkgXAKRJFwBISxcA4kwXAHxOFwAgUBcAulEXAFRTFwDuVBcAklYXACxYFwDGWRcAYFsXAPpcFwCeXhcAOGAXANJhFwBsYxcAEGUXAKpmFwBEaBcA6GkXAIJrFwAcbRcAtm4XAFBwFwD0cRcAjnMXACh1FwDCdhcAXHgXAAB6FwCaexcAPn0XANh+FwBygBcADIIXAKaDFwBKhRcA5IYXAH6IFwAYihcAvIsXAFaNFwDwjhcAipAXAC6SFwDIkxcAYpUXAAaXFwCgmBcAOpoXANSbFwBunRcAEp8XAKygFwBGohcA4KMXAHqlFwAepxcAuKgXAFKqFwD2qxcAkK0XACqvFwDEsBcAaLIXAAK0FwCctRcAQLcXANq4FwB0uhcADrwXAKi9FwBMvxcA5sAXAIDCFwAaxBcAvsUXAFjHFwDyyBcAlsoXADDMFwDKzRcAZM8XAP7QFwCi0hcAPNQXANbVFwBw1xcACtkXAK7aFwBI3BcA7N0XAIbfFwAg4RcAuuIXAFTkFwD45RcAkucXACzpFwDG6hcAauwXAATuFwCe7xcAQvEXANzyFwB29BcAEPYXAKr3FwBO+RcA6PoXAIL8FwAc/hcAtv8XAFoBGAD0AhgAmAQYADIGGADMBxgAZgkYAAALGACkDBgAPg4YANgPGAByERgAFhMYALAUGABKFhgA7hcYAIgZGAAiGxgAvBwYAFYeGAD6HxgAlCEYAC4jGADIJBgAbCYYAAYoGACgKRgARCsYAN4sGAB4LhgAEjAYAKwxGABQMxgA6jQYAIQ2GAAeOBgAuDkYAFw7GAD2PBgAmj4YADRAGADOQRgAaEMYAAxFGACmRhgAQEgYANpJGAB0SxgAGE0YALJOGABMUBgA5lEYAIpTGAAkVRgAvlYYAGJYGAD8WRgAllsYADBdGADKXhgAbmAYAAhiGACiYxgAPGUYANZmGAB6aBgAFGoYALhrGABSbRgA7G4YAIZwGAAgchgAxHMYAF51GAD4dhgAkngYACx6GADQexgAan0YAA5/GACogBgAQoIYANyDGAB2hRgAGocYALSIGABOihgA6IsYAIyNGAAmjxgAwJAYAFqSGAD+kxgAmJUYADKXGADWmBgAcJoYAAqcGACknRgAPp8YAOKgGAB8ohgAFqQYALqlGABUpxgA7qgYAIiqGAAirBgAxq0YAGCvGAD6sBgAlLIYAC60GADStRgAbLcYABC5GACquhgARLwYAN69GAB4vxgAHMEYALbCGABQxBgA6sUYAI7HGAAoyRgAwsoYAFzMGAAAzhgAms8YADTRGADY0hgActQYAAzWGACm1xgAQNkYAOTaGAB+3BgAGN4YALLfGABW4RgA8OIYAIrkGAAu5hgAyOcYAGLpGAD86hgAoOwYADruGADU7xgAbvEYABLzGACs9BgARvYYAOD3GAB6+RgAHvsYALj8GABS/hgA9v8YAJABGQAqAxkAxAQZAF4GGQACCBkAnAkZADYLGQDQDBkAdA4ZAA4QGQCoERkAQhMZAOYUGQCAFhkAGhgZAL4ZGQBYGxkA8hwZAIweGQAmIBkAyiEZAGQjGQD+JBkAmCYZADwoGQDWKRkAcCsZAAotGQCuLhkASDAZAOIxGQB8MxkAFjUZALo2GQBUOBkA+DkZAJI7GQAsPRkAxj4ZAGBAGQAEQhkAnkMZADhFGQDcRhkAdkgZABBKGQCqSxkARE0ZAOhOGQCCUBkAHFIZALZTGQBQVRkA9FYZAI5YGQAyWhkAzFsZAGZdGQAAXxkAmmAZAD5iGQDYYxkAcmUZAAxnGQCwaBkASmoZAORrGQCIbRkAIm8ZALxwGQBWchkA8HMZAJR1GQAudxkAyHgZAGx6GQAQfBkAqn0ZAER/GQDogBkAgoIZAByEGQC2hRkAWocZAPSIGQCOihkAKIwZAMyNGQBmjxkAAJEZAJqSGQA+lBkA2JUZAHKXGQAMmRkAsJoZAEqcGQDknRkAfp8ZACKhGQC8ohkAVqQZAPqlGQCUpxkALqkZAMiqGQBirBkABq4ZAKCvGQA6sRkA3rIZAHi0GQASthkArLcZAEa5GQDquhkAhLwZAB6+GQC4vxkAUsEZAPbCGQCQxBkANMYZAM7HGQBoyRkAAssZAJzMGQBAzhkA2s8ZAHTRGQAO0xkAstQZAEzWGQDm1xkAgNkZACTbGQC+3BkAWN4ZAPzfGQCW4RkAMOMZAMrkGQBk5hkACOgZAKLpGQA86xkA1uwZAHruGQAU8BkArvEZAFLzGQDs9BkAhvYZACD4GQC6+RkAXvsZAPj8GQCS/hkALAAaANABGgBqAxoABAUaAKgGGgBCCBoA3AkaAHYLGgAQDRoAtA4aAE4QGgDoERoAghMaABwVGgDAFhoAWhgaAP4ZGgCYGxoAMh0aAMweGgBmIBoACiIaAKQjGgA+JRoA2CYaAHIoGgAWKhoAsCsaAFQtGgDuLhoAiDAaACIyGgC8MxoAYDUaAPo2GgCUOBoALjoaANI7GgBsPRoABj8aAKpAGgBEQhoA3kMaAHhFGgASRxoAtkgaAFBKGgDqSxoAhE0aAChPGgDCUBoAXFIaAABUGgCaVRoANFcaAM5YGgBoWhoADFwaAKZdGgBAXxoA2mAaAH5iGgAYZBoAsmUaAFZnGgDwaBoAimoaACRsGgC+bRoAYm8aAPxwGgCWchoAMHQaAMp1GgBudxoACHkaAKx6GgBGfBoA4H0aAHp/GgAUgRoAuIIaAFKEGgDshRoAhocaACqJGgDEihoAXowaAPiNGgCcjxoANpEaANCSGgB0lBoADpYaAKiXGgBCmRoA3JoaAICcGgAanhoAtJ8aAE6hGgDoohoAjKQaACamGgDKpxoAZKkaAP6qGgCYrBoAMq4aANavGgBwsRoACrMaAKS0GgBIthoA4rcaAHy5GgAWuxoAurwaAFS+GgDuvxoAiMEaACzDGgDGxBoAYMYaAPrHGgCUyRoAOMsaANLMGgBszhoAENAaAKrRGgBE0xoA3tQaAILWGgAc2BoAttkaAFDbGgD03BoAjt4aACjgGgDM4RoAZuMaAADlGgCa5hoANOgaANjpGgBy6xoADO0aALDuGgBK8BoA5PEaAH7zGgAY9RoAvPYaAFb4GgDw+RoAivsaAC79GgDI/hoAYgAbAPwBGwCgAxsAOgUbANQGGwB4CBsAEgobAKwLGwBGDRsA4A4bAIQQGwAeEhsAuBMbAFIVGwDsFhsAkBgbACoaGwDOGxsAaB0bAAIfGwCcIBsANiIbANojGwB0JRsADicbAKgoGwBMKhsA5isbAIAtGwAaLxsAvjAbAFgyGwDyMxsAljUbADA3GwDKOBsAZDobAP47GwCYPRsAPD8bANZAGwB6QhsAFEQbAK5FGwBIRxsA4kgbAIZKGwAgTBsAuk0bAF5PGwD4UBsAklIbACxUGwDGVRsAalcbAARZGwCeWhsAOFwbANxdGwB2XxsAEGEbALRiGwBOZBsA6GUbAIJnGwAcaRsAwGobAFpsGwD0bRsAjm8bADJxGwDMchsAZnQbAAB2GwCkdxsAPnkbANh6GwByfBsADH4bALB/GwBKgRsA5IIbAIiEGwAihhsAvIcbAFaJGwD6ihsAlIwbAC6OGwDIjxsAbJEbAAaTGwCglBsAOpYbAN6XGwB4mRsAEpsbALacGwBQnhsA6p8bAIShGwAeoxsAwqQbAFymGwD2pxsAkKkbACqrGwDOrBsAaK4bAAywGwCmsRsAQLMbANq0GwB0thsAGLgbALK5GwBMuxsA5rwbAIq+GwAkwBsAvsEbAFjDGwD8xBsAlsYbADDIGwDUyRsAbssbAAjNGwCizhsAPNAbAODRGwB60xsAFNUbAK7WGwBI2BsA7NkbAIbbGwAg3RsAxN4bAF7gGwD44RsAkuMbADblGwDQ5hsAaugbAATqGwCo6xsAQu0bANzuGwB28BsAEPIbALTzGwBO9RsA6PYbAIz4GwAm+hsAwPsbAFr9GwD+/hsAmAAcADICHADMAxwAcAUcAAoHHACkCBwAPgocAOILHAB8DRwAFg8cALoQHABUEhwA7hMcAIgVHAAiFxwAxhgcAGAaHAD6GxwAlB0cAC4fHADSIBwAbCIcAAYkHACqJRwARCccAN4oHAB4KhwAHCwcALYtHABQLxwA9DAcAI4yHAAoNBwAwjUcAFw3HAAAORwAmjocADQ8HADOPRwAcj8cAAxBHACmQhwAQEQcANpFHAB+RxwAGEkcALxKHABWTBwA8E0cAIpPHAAkURwAyFIcAGJUHAD8VRwAllccADBZHADUWhwAblwcAAheHACsXxwARmEcAOBiHACEZBwAHmYcALhnHABSaRwA7GocAJBsHAAqbhwAxG8cAF5xHAACcxwAnHQcADZ2HADadxwAdHkcAA57HACofBwAQn4cAOZ/HACAgRwAGoMcALSEHABOhhwA8occAIyJHAAmixwAyowcAGSOHAD+jxwAmJEcADyTHADWlBwAhJYcAB6YHAC4mRwAUpscAOycHACQnhwAKqAcAMShHABooxwADKUcAKamHABAqBwA2qkcAH6rHAAYrRwAvK4cAGCwHAD6sRwAlLMcADi1HADSthwAbLgcAAa6HACquxwARL0cAN6+HAB4wBwAHMIcALbDHABQxRwA6sYcAITIHAAoyhwAwsscAGbNHAAAzxwAmtAcADTSHADO0xwActUcAAzXHACm2BwAQNocANrbHAB+3RwAGN8cALLgHABW4hwA8OMcAIrlHAAk5xwAyOgcAGLqHAD86xwAlu0cADrvHADU8BwAbvIcAAj0HACs9RwARvccAOD4HACE+hwAHvwcALj9HABS/xwA7AAdAJACHQAqBB0AxAUdAF4HHQD4CB0AnAodADYMHQDQDR0AdA8dAA4RHQCoEh0AQhQdAOYVHQCAFx0AGhkdALQaHQBOHB0A8h0dAIwfHQAmIR0AyiIdAGQkHQD+JR0AmCcdADIpHQDWKh0AcCwdAAouHQCuLx0ASDEdAOIyHQCGNB0AIDYdALo3HQBUOR0A7jodAJI8HQAsPh0Axj8dAGBBHQD6Qh0AnkQdADhGHQDSRx0AdkkdABBLHQCqTB0ARE4dAOhPHQCCUR0AHFMdALZUHQBaVh0A9FcdAI5ZHQAoWx0AwlwdAGZeHQAAYB0AmmEdAD5jHQDYZB0AcmYdABZoHQCwaR0ASmsdAORsHQB+bh0AInAdALxxHQBWcx0A8HQdAIp2HQAueB0AyHkdAGJ7HQAGfR0AoH4dADqAHQDegR0AeIMdABKFHQCshh0ARogdAOqJHQCEix0AHo0dALiOHQBSkB0A9pEdAJCTHQAqlR0AzpYdAGiYHQACmh0AppsdAECdHQDanh0AdKAdAA6iHQCyox0ATKUdAOamHQCAqB0AJKodAL6rHQBYrR0A8q4dAJawHQAwsh0AyrMdAG61HQAItx0AorgdADy6HQDWux0Aer0dABS/HQCuwB0ASMIdAOzDHQCGxR0AIMcdALrIHQBUyh0A+MsdAJLNHQA2zx0A0NAdAGrSHQAE1B0AntUdAELXHQDc2B0AdtodABDcHQC03R0ATt8dAOjgHQCC4h0AHOQdAMDlHQBa5x0A9OgdAJjqHQAy7B0AzO0dAGbvHQAA8R0ApPIdAD70HQDi9R0AfPcdABb5HQCw+h0ASvwdAO79HQCI/x0AIgEeALwCHgBgBB4A+gUeAJQHHgAuCR4A0goeAGwMHgAGDh4AoA8eAEQRHgDeEh4AeBQeABIWHgCsFx4AUBkeAOoaHgCEHB4AKB4eAMIfHgBcIR4AACMeAJokHgA0Jh4AziceAGgpHgAMKx4ApiweAEAuHgDaLx4AdDEeABgzHgCyNB4ATDYeAPA3HgCKOR4AJDseAMg8HgBiPh4A/D8eAJZBHgAwQx4A1EQeAG5GHgAISB4AokkeADxLHgDgTB4Aek4eABRQHgC4UR4AUlMeAOxUHgCGVh4AKlgeAMRZHgBeWx4A+FweAJxeHgA2YB4A2mEeAHRjHgAYZR4AsmYeAExoHgDmaR4AimseACRtHgC+bh4AYnAeAPxxHgCWcx4AMHUeANR2HgBueB4ACHoeAKJ7HgA8fR4A4H4eAHqAHgAUgh4AuIMeAFKFHgDshh4AhogeACCKHgDEix4AXo0eAPiOHgCckB4ANpIeANCTHgBqlR4ADpceAKiYHgBCmh4A3JseAICdHgAanx4AtKAeAE6iHgDyox4AjKUeACanHgDKqB4AZKoeAP6rHgCYrR4AMq8eANawHgBwsh4ACrQeAKS1HgA+tx4A4rgeAHy6HgAWvB4Aur0eAFS/HgDuwB4AiMIeACzEHgDGxR4AYMceAPrIHgCUyh4AOMweANLNHgBszx4AENEeAKrSHgBE1B4A6NUeAILXHgAc2R4AttoeAFDcHgD03R4Ajt8eACjhHgDC4h4AXOQeAADmHgCa5x4ANOkeANjqHgBy7B4ADO4eAKbvHgBA8R4A5PIeAH70HgAY9h4AvPceAFb5HgDw+h4AivweAC7+HgDI/x4AYgEfAPwCHwCgBB8AOgYfANQHHwBuCR8AEgsfAKwMHwBGDh8A4A8fAHoRHwAeEx8AuBQfAFIWHwD2Fx8AkBkfACobHwDEHB8AXh4fAAIgHwCcIR8ANiMfANokHwB0Jh8ADigfAKgpHwBMKx8A5iwfAIAuHwAaMB8AvjEfAFgzHwDyNB8AjDYfACY4HwDKOR8AZDsfAAg9HwCiPh8APEAfANZBHwBwQx8AFEUfAK5GHwBISB8A4kkfAHxLHwAgTR8Auk4fAFRQHwD4UR8AklMfACxVHwDGVh8AalgfAARaHwCeWx8AOF0fANxeHwB2YB8AEGIfAKpjHwBEZR8A6GYfAIJoHwAcah8AwGsfAFptHwD0bh8AjnAfADJyHwDMcx8AZnUfAAB3HwCkeB8APnofANh7HwByfR8AFn8fALCAHwBKgh8A5IMfAIiFHwAihx8AvIgfAFaKHwD6ix8AlI0fAC6PHwDIkB8AYpIfAAaUHwCglR8AOpcfAN6YHwB4mh8AEpwfAKydHwBQnx8A6qAfAISiHwAepB8AuKUfAFynHwD2qB8AkKofADSsHwDOrR8AaK8fAAKxHwCmsh8AQLQfANq1HwB0tx8AGLkfALK6HwBMvB8A5r0fAIC/HwAkwR8AvsIfAGLEHwD8xR8AlscfADDJHwDKyh8AbswfAAjOHwCizx8APNEfANbSHwB61B8AFNYfAK7XHwBS2R8A7NofAIbcHwAg3h8AxN8fAF7hHwD44h8AkuQfADbmHwDQ5x8AaukfAATrHwCe7B8AQu4fANzvHwB28R8AGvMfALT0HwBO9h8A6PcfAIz5HwAm+x8AwPwfAFr+HwD+/x8AmAEgADIDIADMBCAAZgYgAAoIIACkCSAAPgsgAOIMIAB8DiAAFhAgALARIABUEyAA7hQgAIgWIAAiGCAAxhkgAGAbIAD6HCAAlB4gAC4gIADSISAAbCMgABAlIACqJiAARCggAN4pIAB4KyAAHC0gALYuIABQMCAA6jEgAI4zIAAoNSAAwjYgAFw4IAAAOiAAmjsgADQ9IADOPiAAckAgAAxCIACmQyAASkUgANpGIAB+SCAAGEogALJLIABWTSAA8E4gAIpQIAAkUiAAyFMgAGJVIAD8ViAAllggADpaIADUWyAAbl0gAAhfIACiYCAARmIgAOBjIAB6ZSAAHmcgALhoIABSaiAA7GsgAJBtIAAqbyAAxHAgAF5yIAD4cyAAnHUgADZ3IADQeCAAdHogAA58IACofSAAQn8gAOaAIACAgiAAGoQgALSFIABOhyAA8oggAIyKIAAmjCAAyo0gAGSPIAD+kCAAmJIgADyUIADWlSAAcJcgAAqZIACkmiAASJwgAOKdIAB8nyAAIKEgALqiIABUpCAA7qUgAJKnIAAsqSAAxqogAGCsIAAEriAAnq8gADixIADSsiAAbLQgABC2IACqtyAATrkgAOi6IACCvCAAHL4gALa/IABawSAA9MIgAI7EIAAoxiAAzMcgAGbJIAAAyyAAmswgADTOIADYzyAActEgAAzTIACw1CAAStYgAOTXIAB+2SAAItsgALzcIABW3iAA8N8gAIrhIAAu4yAAyOQgAGzmIAAG6CAAoOkgADrrIADU7CAAeO4gABLwIACs8SAARvMgAOD0IACE9iAAHvggAML5IABc+yAA9vwgAJD+IAAqACEAzgEhAGgDIQACBSEAnAYhADYIIQDaCSEAdAshAA4NIQCyDiEATBAhAOYRIQCAEyEAJBUhAL4WIQBYGCEA8hkhAIwbIQAwHSEAyh4hAGQgIQAIIiEAoiMhADwlIQDWJiEAeighABQqIQCuKyEASC0hAOIuIQCGMCEAIDIhALozIQBeNSEA+DYhAJI4IQAsOiEA0DshAGo9IQAEPyEAnkAhAEJCIQDcQyEAdkUhABBHIQCqSCEATkohAOhLIQCMTSEAJk8hAMBQIQBaUiEA9FMhAJhVIQAyVyEAzFghAGZaIQAAXCEApF0hAD5fIQDYYCEAfGIhABZkIQCwZSEASmchAO5oIQCIaiEAImwhALxtIQBgbyEA+nAhAJRyIQAudCEAyHUhAGx3IQAGeSEAqnohAER8IQDefSEAeH8hABKBIQC2giEAUIQhAOqFIQCEhyEAHokhAMKKIQBcjCEA9o0hAJqPIQA0kSEAzpIhAGiUIQAMliEAppchAECZIQDamiEAfpwhABieIQCynyEATKEhAOaiIQCKpCEAJKYhAMinIQBiqSEA/KohAJasIQAwriEA1K8hAG6xIQAIsyEAorQhAEa2IQDgtyEAerkhABS7IQC4vCEAUr4hAOy/IQCGwSEAIMMhAMTEIQBexiEA+MchAJzJIQA2yyEA0MwhAGrOIQAO0CEAqNEhAELTIQDc1CEAdtYhABrYIQC02SEATtshAPLcIQCM3iEAJuAhAMDhIQBk4yEA/uQhAJjmIQAy6CEA1ukhAHDrIQAK7SEApO4hAD7wIQDi8SEAfPMhACD1IQC69iEAVPghAO75IQCI+yEALP0hAMb+IQBgACIA+gEiAJ4DIgA4BSIA0gYiAGwIIgAQCiIAqgsiAEQNIgDeDiIAeBAiABwSIgC2EyIAUBUiAPQWIgCOGCIAKBoiAMIbIgBmHSIAAB8iAJogIgA0IiIA2CMiAHIlIgAMJyIApigiAEoqIgDkKyIAfi0iABgvIgC8MCIAVjIiAPAzIgCKNSIAJDciAMg4IgBiOiIA/DsiAKA9IgA6PyIA1EAiAG5CIgASRCIArEUiAEZHIgDgSCIAekoiAB5MIgC4TSIAUk8iAPZQIgCQUiIAKlQiAMRVIgBoVyIAAlkiAJxaIgA2XCIA0F0iAHRfIgAOYSIAqGIiAExkIgDmZSIAgGciABppIgC+aiIAWGwiAPJtIgCMbyIAJnEiAMpyIgBkdCIA/nUiAKJ3IgA8eSIA1noiAHB8IgAUfiIArn8iAEiBIgDigiIAhoQiACCGIgC6hyIAVIkiAO6KIgCSjCIALI4iAMaPIgBqkSIABJMiAJ6UIgA4liIA0pciAHaZIgAQmyIAqpwiAE6eIgDonyIAgqEiAByjIgDApCIAWqYiAPSnIgCOqSIAKKsiAMysIgBmriIAALAiAKSxIgA+syIA2LQiAHK2IgAWuCIAsLkiAEq7IgDkvCIAiL4iACLAIgC8wSIAVsMiAPDEIgCUxiIALsgiAMjJIgBsyyIABs0iAKDOIgA60CIA3tEiAHjTIgAS1SIArNYiAFDYIgDq2SIAhNsiAB7dIgC43iIAXOAiAPbhIgCQ4yIANOUiAM7mIgBo6CIAAuoiAKbrIgBA7SIA2u4iAHTwIgAY8iIAsvMiAEz1IgDm9iIAivgiACT6IgC++yIAWP0iAPz+IgCWACMAMAIjAMoDIwBkBSMACAcjAKIIIwA8CiMA4AsjAHoNIwAUDyMArhAjAEgSIwDsEyMAhhUjACoXIwDEGCMAXhojAPgbIwCSHSMANh8jANAgIwBqIiMABCQjAJ4lIwBCJyMA3CgjAHYqIwAaLCMAtC0jAE4vIwDoMCMAgjIjACY0IwDANSMAWjcjAP44IwCYOiMAMjwjAMw9IwBwPyMACkEjAKRCIwA+RCMA4kUjAHxHIwAWSSMAsEojAEpMIwDuTSMAiE8jACJRIwDGUiMAYFQjAPpVIwCUVyMAOFkjANJaIwBsXCMABl4jAKBfIwBEYSMA3mIjAHhkIwAcZiMAtmcjAFBpIwDqaiMAjmwjAChuIwDCbyMAXHEjAABzIwCadCMANHYjAM53IwBoeSMADHsjAKZ8IwBAfiMA5H8jAH6BIwAYgyMAsoQjAFaGIwDwhyMAiokjACSLIwDIjCMAYo4jAPyPIwCWkSMAMJMjANSUIwBuliMAEpgjAKyZIwBGmyMA4JwjAHqeIwAeoCMAuKEjAFKjIwDspCMAhqYjACqoIwDEqSMAXqsjAAKtIwCcriMANrAjANCxIwB0syMADrUjAKi2IwBCuCMA5rkjAIC7IwAavSMAtL4jAE7AIwDywSMAjMMjACbFIwDKxiMAZMgjAP7JIwCYyyMAPM0jANbOIwBw0CMACtIjAK7TIwBI1SMA4tYjAHzYIwAg2iMAutsjAFTdIwDu3iMAiOAjACziIwDG4yMAYOUjAATnIwCe6CMAOOojANLrIwB27SMAEO8jAKrwIwBE8iMA3vMjAIL1IwAc9yMAtvgjAFr6IwD0+yMAjv0jACj/IwDMACQAZgIkAAAEJACaBSQANAckANgIJAByCiQADAwkALANJABKDyQA5BAkAH4SJAAiFCQAvBUkAFYXJADwGCQAihokAC4cJADIHSQAYh8kAAYhJACgIiQAOiQkANQlJAB4JyQAEikkAKwqJABGLCQA4C0kAIQvJAAeMSQAuDIkAFw0JAD2NSQAkDckACo5JADOOiQAaDwkAAI+JACcPyQANkEkANpCJAB0RCQADkYkALJHJABMSSQA5kokAIBMJAAkTiQAvk8kAFhRJADyUiQAjFQkADBWJADKVyQAZFkkAP5aJACiXCQAPF4kANZfJAB6YSQAFGMkAK5kJABIZiQA7GckAIZpJAAgayQAumwkAFRuJAD4byQAknEkACxzJADQdCQAanYkAAR4JACeeSQAQnskANx8JAB2fiQAEIAkALSBJABOgyQA6IQkAIyGJAAmiCQAwIkkAFqLJAD0jCQAmI4kADKQJADMkSQAZpMkAACVJACkliQAPpgkANiZJAB8myQAFp0kALCeJABKoCQA7qEkAIijJAAipSQAvKYkAFaoJAD6qSQAlKskAC6tJADSriQAbLAkAAayJACgsyQARLUkAN62JAB4uCQAErokAKy7JABQvSQA6r4kAITAJAAowiQAwsMkAFzFJAD2xiQAmsgkADTKJADOyyQAaM0kAALPJACm0CQAQNIkANrTJAB+1SQAGNckALLYJABM2iQA8NskAIrdJAAk3yQAvuAkAFjiJAD84yQAluUkADDnJADK6CQAbuokAAjsJACs7SQARu8kAODwJAB68iQAFPQkAK71JABS9yQA7PgkAIb6JAAq/CQAxP0kAF7/JAD4ACUAnAIlADYEJQDQBSUAagclAAQJJQCoCiUAQgwlANwNJQCADyUAGhElALQSJQBOFCUA8hUlAIwXJQAmGSUAwBolAFocJQD+HSUAmB8lADIhJQDWIiUAcCQlAAomJQCkJyUASCklAOIqJQB8LCUAFi4lALAvJQBUMSUA7jIlAIg0JQAsNiUAxjclAGA5JQD6OiUAnjwlADg+JQDSPyUAbEElABBDJQCqRCUAREYlAN5HJQB4SSUAHEslALZMJQBQTiUA9E8lAI5RJQAoUyUAwlQlAGZWJQAAWCUAmlklADRbJQDOXCUAcl4lAAxgJQCmYSUAQGMlAORkJQB+ZiUAGGglALxpJQBWayUA8GwlAIpuJQAucCUAyHElAGJzJQD8dCUAlnYlADp4JQDUeSUAbnslABJ9JQCsfiUARoAlAOCBJQCEgyUAHoUlALiGJQBSiCUA7IklAJCLJQAqjSUAxI4lAF6QJQACkiUAnJMlADaVJQDaliUAdJglAA6aJQComyUATJ0lAOaeJQCAoCUAGqIlALSjJQBYpSUA8qYlAIyoJQAwqiUAyqslAGStJQD+riUAorAlADyyJQDWsyUAcLUlABS3JQCuuCUASLolAOK7JQCGvSUAIL8lALrAJQBUwiUA+MMlAJLFJQAsxyUAxsglAGrKJQAEzCUAns0lADjPJQDS0CUAdtIlABDUJQCq1SUATtclAOjYJQCC2iUAHNwlAMDdJQBa3yUA9OAlAI7iJQAo5CUAzOUlAGbnJQAA6SUApOolAD7sJQDY7SUAcu8lABbxJQCw8iUASvQlAOT1JQB+9yUAIvklALz6JQBW/CUA8P0lAJT/JQAuASYAyAImAGwEJgAGBiYAoAcmADoJJgDeCiYAeAwmABIOJgCsDyYARhEmAOoSJgCEFCYAHhYmAMIXJgBcGSYA9homAJAcJgA0HiYAzh8mAGghJgACIyYAnCQmAEAmJgDaJyYAdCkmABgrJgCyLCYATC4mAOYvJgCKMSYAJDMmAL40JgBYNiYA/DcmAJY5JgAwOyYAyjwmAG4+JgAIQCYAokEmADxDJgDWRCYAekYmABRIJgCuSSYAUksmAOxMJgCGTiYAIFAmAMRRJgBeUyYA+FQmAJJWJgAsWCYA0FkmAGpbJgAEXSYAnl4mAEJgJgDcYSYAdmMmABplJgC0ZiYATmgmAOhpJgCCayYAJm0mAMBuJgBacCYA9HEmAJhzJgAydSYAzHYmAHB4JgAKeiYApHsmAD59JgDifiYAfIAmABaCJgCwgyYASoUmAO6GJgCIiCYAIoomAMaLJgBgjSYA+o4mAJSQJgA4kiYA0pMmAGyVJgAGlyYAqpgmAESaJgDemyYAeJ0mABKfJgC2oCYAUKImAOqjJgCOpSYAKKcmAMKoJgBcqiYAAKwmAJqtJgA0ryYAzrAmAGiyJgAMtCYAprUmAEC3JgDkuCYAfromABi8JgCyvSYAVr8mAPDAJgCKwiYAJMQmAMjFJgBixyYA/MgmAJbKJgAwzCYA1M0mAG7PJgAI0SYArNImAEbUJgDg1SYAetcmAB7ZJgC42iYAUtwmAOzdJgCG3yYAKuEmAMTiJgBe5CYAAuYmAJznJgA26SYA0OomAHTsJgAO7iYAqO8mAELxJgDm8iYAgPQmABr2JgC09yYATvkmAPL6JgCM/CYAJv4mAMr/JgBkAScA/gInAJgEJwA8BicA1gcnAHAJJwAKCycArgwnAEgOJwDiDycAfBEnACATJwC6FCcAVBYnAO4XJwCIGScALBsnAMYcJwBgHicABCAnAJ4hJwA4IycA0iQnAHYmJwAQKCcAqiknAEQrJwDeLCcAgi4nABwwJwC2MScAUDMnAPQ0JwCONicAKDgnAMw5JwBmOycAAD0nAJo+JwA+QCcA2EEnAHJDJwAMRScApkYnAEpIJwDkSScAfksnABhNJwC8TicAVlAnAPBRJwCUUycALlUnAMhWJwBiWCcABlonAKBbJwA6XScA1F4nAG5gJwASYicArGMnAEZlJwDgZicAhGgnAB5qJwC4aycAXG0nAPZuJwCQcCcAKnInAM5zJwBodScAAncnAJx4JwBAeicA2nsnAHR9JwAOfycAsoAnAEyCJwDmgycAgIUnACSHJwC+iCcAWIonAPKLJwCWjScAMI8nAMqQJwBkkicACJQnAKKVJwA8lycA1pgnAHqaJwAUnCcArp0nAEifJwDsoCcAhqInACCkJwC6pScAVKcnAPioJwCSqicALKwnANCtJwBqrycABLEnAJ6yJwBCtCcA3LUnAHa3JwAQuScAqronAE68JwDovScAgr8nACbBJwDAwicAWsQnAPTFJwCYxycAMsknAMzKJwBmzCcAAM4nAKTPJwA+0ScA2NInAHzUJwAW1icAsNcnAErZJwDu2icAiNwnACLeJwC83ycAVuEnAPriJwCU5CcALuYnAMjnJwBs6ScABusnAKDsJwBE7icA3u8nAHjxJwAS8ycAtvQnAFD2JwDq9ycAhPknAB77JwDC/CcAXP4nAPb/JwCaASgANAMoAM4EKABoBigAAggoAKYJKABACygA2gwoAH4OKAAYECgAshEoAEwTKADwFCgAihYoACQYKAC+GSgAWBsoAPwcKACWHigAMCAoANQhKABuIygACCUoAKImKABGKCgA4CkoAHorKAAULSgAri4oAFIwKADsMSgAhjMoACA1KADENigAXjgoAPg5KACcOygANj0oANA+KABqQCgABEIoAKhDKABCRSgA3EYoAHZIKAAaSigAtEsoAE5NKADyTigAjFAoACZSKADAUygAZFUoAP5WKACYWCgAMlooAMxbKABwXSgACl8oAKRgKABIYigA4mMoAHxlKAAWZygAsGgoAFRqKADuaygAiG0oACxvKADGcCgAYHIoAPpzKACedSgAOHcoANJ4KABseigABnwoAKp9KABEfygA3oAoAIKCKAAchCgAtoUoAFCHKAD0iCgAjoooACiMKADCjSgAXI8oAACRKACakigANJQoANiVKABylygADJkoAKaaKABKnCgA5J0oAH6fKAAYoSgAsqIoAFakKADwpSgAiqcoAC6pKADIqigAYqwoAPytKACgrygAOrEoANSyKAButCgACLYoAKy3KABGuSgA4LooAHq8KAAevigAuL8oAFLBKAD2wigAkMQoACrGKADExygAaMkoAALLKACczCgANs4oANDPKAB00SgADtMoAKjUKABM1igA5tcoAIDZKAAa2ygAvtwoAFjeKADy3ygAjOEoACbjKADK5CgAZOYoAP7nKACi6SgAPOsoANbsKABw7igAFPAoAK7xKABI8ygA4vQoAHz2KAAg+CgAuvkoAFT7KAD4/CgAkv4oACwAKQDGASkAagMpAAQFKQCeBikAOAgpANIJKQB2CykAEA0pAKoOKQBOECkA6BEpAIITKQAcFSkAwBYpAFoYKQD0GSkAjhspACgdKQDMHikAZiApAAAiKQCaIykAPiUpANgmKQByKCkAFiopALArKQBKLSkA5C4pAIgwKQAiMikAvDMpAFY1KQDwNikAlDgpAC46KQDIOykAbD0pAAY/KQCgQCkAOkIpAN5DKQB4RSkAEkcpAKxIKQBQSikA6kspAIRNKQAeTykAwlApAFxSKQD2UykAkFUpADRXKQDOWCkAaFopAAJcKQCcXSkAQF8pANpgKQB0YikAGGQpALJlKQBMZykA5mgpAIBqKQAkbCkAvm0pAFhvKQDycCkAlnIpADB0KQDKdSkAbncpAAh5KQCieikAPHwpAOB9KQB6fykAFIEpAK6CKQBIhCkA7IUpAIaHKQAgiSkAuoopAF6MKQD4jSkAko8pADaRKQDQkikAapQpAASWKQColykAQpkpANyaKQB2nCkAEJ4pALSfKQBOoSkA6KIpAIykKQAmpikAwKcpAFqpKQD0qikAmKwpADKuKQDMrykAcLEpAAqzKQCktCkAPrYpAOK3KQB8uSkAFrspALC8KQBUvikA7r8pAIjBKQAiwykAvMQpAGDGKQD6xykAlMkpADjLKQDSzCkAbM4pAAbQKQCq0SkARNMpAN7UKQB41ikAHNgpALbZKQBQ2ykA6twpAI7eKQAo4CkAwuEpAFzjKQD25CkAmuYpADToKQDO6SkAaOspAAztKQCm7ikAQPApAOTxKQB+8ykAGPUpALL2KQBW+CkA8PkpAIr7KQAk/SkAvv4pAGIAKgD8ASoAlgMqADoFKgDUBioAbggqAAgKKgCsCyoARg0qAOAOKgB6ECoAFBIqALgTKgBSFSoA7BYqAJAYKgAqGioAxBsqAF4dKgACHyoAnCAqADYiKgDQIyoAaiUqAA4nKgCoKCoAQioqANwrKgCALSoAGi8qALQwKgBYMioA8jMqAIw1KgAmNyoAyjgqAGQ6KgD+OyoAmD0qADI/KgDWQCoAcEIqAApEKgCuRSoASEcqAOJIKgB8SioAIEwqALpNKgBUTyoA7lAqAIhSKgAsVCoAxlUqAGBXKgD6WCoAnloqADhcKgDSXSoAdl8qABBhKgCqYioARGQqAOhlKgCCZyoAHGkqALZqKgBQbCoA9G0qAI5vKgAocSoAzHIqAGZ0KgAAdioAmncqAD55KgDYeioAcnwqAAx+KgCmfyoASoEqAOSCKgB+hCoAGIYqALyHKgBWiSoA8IoqAJSMKgAujioAyI8qAGKRKgAGkyoAoJQqADqWKgDUlyoAbpkqABKbKgCsnCoARp4qAOqfKgCEoSoAHqMqALikKgBcpioA9qcqAJCpKgAqqyoAxKwqAGiuKgACsCoAnLEqAECzKgDatCoAdLYqAA64KgCyuSoATLsqAOa8KgCAvioAGsAqAL7BKgBYwyoA8sQqAIzGKgAwyCoAyskqAGTLKgAIzSoAos4qADzQKgDW0SoAetMqABTVKgCu1ioASNgqAOLZKgCG2yoAIN0qALreKgBU4CoA+OEqAJLjKgAs5SoA0OYqAGroKgAE6ioAnusqADjtKgDc7ioAdvAqABDyKgCq8yoATvUqAOj2KgCC+CoAJvoqAMD7KgBa/SoA9P4qAJgAKwAyAisAzAMrAGYFKwAKBysApAgrAD4KKwDYCysAcg0rABYPKwCwECsAShIrAO4TKwCIFSsAIhcrALwYKwBgGisA+hsrAJQdKwAuHysAyCArAGwiKwAGJCsAoCUrADonKwDoKCsAgiorACYsKwDALSsAWi8rAPQwKwCYMisAMjQrAMw1KwBmNysACjkrAKQ6KwA+PCsA2D0rAHw/KwAWQSsAsEIrAEpEKwDkRSsAiEcrACJJKwC8SisAVkwrAPpNKwCUTysALlErANJSKwBsVCsABlYrAKBXKwA6WSsA3lorAHhcKwASXisAtl8rAFBhKwDqYisAhGQrAChmKwDCZysAXGkrAPZqKwCQbCsANG4rAM5vKwBocSsADHMrAKZ0KwBAdisA2ncrAH55KwAYeysAsnwrAEx+KwDmfysAioErACSDKwC+hCsAYoYrAPyHKwCWiSsAMIsrANSMKwBujisACJArAKKRKwA8kysA4JQrAHqWKwAUmCsAuJkrAFKbKwDsnCsAhp4rACqgKwDEoSsAXqMrAPikKwCSpisANqgrANCpKwBqqysADq0rAKiuKwBCsCsA3LErAHazKwAatSsAtLYrAE64KwDouSsAjLsrACa9KwDAvisAZMArAP7BKwCYwysAMsUrANbGKwBwyCsACsorAKTLKwA+zSsA4s4rAHzQKwAW0isAsNMrAFTVKwDu1isAiNgrACzaKwDG2ysAYN0rAPreKwCU4CsAOOIrANLjKwBs5SsABucrAKroKwBE6isA3usrAILtKwAc7ysAtvArAFDyKwD08ysAjvUrACj3KwDC+CsAXPorAAD8KwCa/SsANP8rANgALAByAiwADAQsAKYFLABKBywA5AgsAH4KLAAYDCwAvA0sAFYPLADwECwAihIsACQULADIFSwAYhcsAPwYLACWGiwAOhwsANQdLABuHywAEiEsAKwiLABGJCwA4CUsAIQnLAAeKSwAuCosAFIsLADsLSwAkC8sACoxLADEMiwAXjQsAAI2LACcNywANjksANo6LAB0PCwADj4sAKg/LABCQSwA5kIsAIBELAAaRiwAtEcsAFhJLADySiwAjEwsADBOLADKTywAZFEsAP5SLACiVCwAPFYsANZXLABwWSwAClssAK5cLABIXiwA4l8sAIZhLAAgYywAumQsAFRmLAD4ZywAkmksACxrLADGbCwAYG4sAARwLACecSwAOHMsANJ0LAB2diwAEHgsAKp5LABOeywA6HwsAIJ+LAAcgCwAtoEsAFqDLAD0hCwAjoYsACiILADMiSwAZossAACNLACkjiwAPpAsANiRLABykywADJUsALCWLABKmCwA5JksAH6bLAAinSwAvJ4sAFagLAD6oSwAlKMsAC6lLADIpiwAYqgsAAaqLACgqywAOq0sANSuLAB4sCwAErIsAKyzLABQtSwA6rYsAIS4LAAeuiwAwrssAFy9LAD2viwAkMAsACrCLADOwywAaMUsAALHLACmyCwAQMosANrLLAB0zSwAGM8sALLQLABM0iwA5tMsAIDVLAAk1ywAvtgsAFjaLADy2ywAlt0sADDfLADK4CwAbuIsAAjkLACi5SwAPOcsANboLAB66iwAFOwsAK7tLABS7ywA7PAsAIbyLAAg9CwAuvUsAF73LAD4+CwAkvosADb8LADQ/SwAav8sAAQBLQCoAi0AQgQtANwFLQB2By0AGgktALQKLQBODC0A6A0tAIIPLQAmES0AwBItAFoULQD+FS0AmBctADIZLQDMGi0AcBwtAAoeLQCkHy0APiEtANgiLQB8JC0AFiYtALAnLQBKKS0A7iotAIgsLQAiLi0Axi8tAGAxLQD6Mi0AlDQtAC42LQDSNy0AbDktAAY7LQCgPC0ARD4tAN4/LQB4QS0AHEMtALZELQBQRi0A6kctAI5JLQAoSy0AwkwtAFxOLQD2Ty0AmlEtADRTLQDOVC0AclYtAAxYLQCmWS0AQFstANpcLQB+Xi0AGGAtALJhLQBMYy0A8GQtAIpmLQAkaC0AyGktAGJrLQD8bC0Alm4tADpwLQDUcS0AbnMtAAh1LQCidi0ARngtAOB5LQB6ey0AHn0tALh+LQBSgC0A7IEtAIaDLQAqhS0AxIYtAF6ILQD4iS0AnIstADaNLQDQji0AdJAtAA6SLQCoky0AQpUtANyWLQCAmC0AGpotALSbLQBOnS0A8p4tAIygLQAmoi0AyqMtAGSlLQD+pi0AmKgtADyqLQDWqy0AcK0tAAqvLQCksC0ASLItAOKzLQB8tS0AFrctALq4LQBUui0A7rstAJK9LQAsvy0AxsAtAGDCLQD6wy0AnsUtADjHLQDSyC0AbMotABDMLQCqzS0ARM8tAN7QLQCC0i0AHNQtALbVLQBa1y0A9NgtAI7aLQAo3C0Awt0tAGbfLQAA4S0AmuItADTkLQDY5S0AcuctAAzpLQCw6i0ASuwtAOTtLQB+7y0AIvEtALzyLQBW9C0A8PUtAIr3LQAu+S0AyPotAGL8LQAG/i0AoP8tADoBLgDUAi4AeAQuABIGLgCsBy4ARgkuAOAKLgCEDC4AHg4uALgPLgBSES4A9hIuAJAULgAqFi4AzhcuAGgZLgACGy4AnBwuADYeLgDaHy4AdCEuAA4jLgCoJC4ATCYuAOYnLgCAKS4AJCsuAL4sLgBYLi4A8i8uAJYxLgAwMy4AyjQuAGQ2LgD+Ny4AojkuADw7LgDWPC4AcD4uABRALgCuQS4ASEMuAOxELgCGRi4AIEguALpJLgBUSy4A+EwuAJJOLgAsUC4AxlEuAGpTLgAEVS4AnlYuAEJYLgDcWS4AdlsuABBdLgC0Xi4ATmAuAOhhLgCCYy4AHGUuAMBmLgBaaC4A9GkuAI5rLgAybS4AzG4uAGZwLgAKci4ApHMuAD51LgDYdi4AfHguABZ6LgCwey4ASn0uAOR+LgCIgC4AIoIuALyDLgBWhS4A+oYuAJSILgAuii4A0osuAGyNLgAGjy4AoJAuADqSLgDeky4AeJUuABKXLgCsmC4AUJouAOqbLgCEnS4AKJ8uAMKgLgBcoi4A9qMuAJqlLgA0py4AzqguAGiqLgAMrC4Apq0uAECvLgDasC4AdLIuABi0LgCytS4ATLcuAOa4LgCKui4AJLwuAL69LgBYvy4A/MAuAJbCLgAwxC4AysUuAG7HLgAIyS4AosouADzMLgDgzS4Aes8uABTRLgCu0i4AUtQuAOzVLgCG1y4AINkuAMTaLgBe3C4A+N0uAJLfLgA24S4A0OIuAGrkLgAE5i4AqOcuAELpLgDc6i4AgOwuABruLgC07y4ATvEuAOjyLgCM9C4AJvYuAMD3LgBa+S4A/vouAJj8LgAy/i4A1v8uAHABLwAKAy8ApAQvAEgGLwDiBy8AfAkvABYLLwCwDC8AVA4vAO4PLwCIES8ALBMvAMYULwBgFi8A+hcvAJ4ZLwA4Gy8A0hwvAGweLwAGIC8AqiEvAEQjLwDeJC8AeCYvABwoLwC2KS8AUCsvAPQsLwCOLi8AKDAvAMIxLwBcMy8AADUvAJo2LwA0OC8AzjkvAHI7LwAMPS8Apj4vAEpALwDkQS8AfkMvABhFLwC8Ri8AVkgvAPBJLwCKSy8ALk0vAMhOLwBiUC8A/FEvAKBTLwA6VS8A1FYvAG5YLwAIWi8ArFsvAEZdLwDgXi8AemAvAB5iLwC4Yy8AUmUvAPZmLwCQaC8AKmovAMRrLwBebS8AAm8vAJxwLwA2ci8A0HMvAHR1LwAOdy8AqHgvAEx6LwDmey8AgH0vABp/LwC+gC8AWIIvAPKDLwCMhS8AJocvAMqILwBkii8A/osvAJiNLwA8jy8A1pAvAHCSLwAUlC8ArpUvAEiXLwDimC8AfJovACCcLwC6nS8AVJ8vAO6gLwCSoi8ALKQvAMalLwBqpy8ABKkvAJ6qLwA4rC8A3K0vAHavLwAQsS8AqrIvAES0LwDotS8AgrcvABy5LwC2ui8AWrwvAPS9LwCOvy8AMsEvAMzCLwBmxC8AAMYvAJrHLwA+yS8A2MovAHLMLwAMzi8AsM8vAErRLwDk0i8AiNQvACLWLwC81y8AVtkvAPraLwCU3C8ALt4vAMjfLwBi4S8ABuMvAKDkLwA65i8A1OcvAHjpLwAS6y8ArOwvAEbuLwDq7y8AhPEvAB7zLwC49C8AXPYvAPb3LwCQ+S8ANPsvAM78LwBo/i8AAgAwAKYBMABAAzAA2gQwAHQGMAAYCDAAsgkwAEwLMADmDDAAgA4wACQQMAC+ETAAWBMwAPIUMACWFjAAMBgwAMoZMABuGzAACB0wAKIeMAA8IDAA1iEwAHojMAAUJTAAriYwAEgoMADsKTAAhiswACAtMADELjAAXjAwAPgxMACSMzAALDUwANA2MABqODAABDowAJ47MABCPTAA3D4wAHZAMAAaQjAAtEMwAE5FMADoRjAAjEgwACZKMADASzAAWk0wAPROMACYUDAAMlIwAMxTMABmVTAAClcwAKRYMAA+WjAA4lswAHxdMAAWXzAAsGAwAEpiMADuYzAAiGUwACJnMAC8aDAAYGowAPprMACUbTAAOG8wANJwMABscjAABnQwAKB1MABEdzAA3ngwAHh6MAASfDAAtn0wAFB/MADqgDAAjoIwACiEMADChTAAXIcwAPaIMACaijAANIwwAM6NMABojzAADJEwAKaSMABAlDAA5JUwAH6XMAAYmTAAspowAEycMADwnTAAip8wADihMADSojAAbKQwAAamMACqpzAARKkwAN6qMAB4rDAAMK4wAMqvMABusTAACLMwAKK0MAA8tjAA4LcwAHq5MAAUuzAArrwwAEi+MADsvzAAhsEwACDDMAC6xDAAXsYwAPjHMACSyTAANsswANDMMABqzjAABNAwAJ7RMABC0zAA3NQwAHbWMAAQ2DAAtNkwAE7bMADo3DAAjN4wACbgMADA4TAAWuMwAPTkMACY5jAAMugwAMzpMABm6zAACu0wAKTuMAA+8DAA4vEwAHzzMAAW9TAAsPYwAEr4MADu+TAAiPswACL9MAC8/jAAYAAxAPoBMQCUAzEAOAUxANIGMQBsCDEABgoxAKALMQBEDTEA3g4xAHgQMQASEjEAthMxAFAVMQDqFjEAjhgxACgaMQDCGzEAXB0xAPYeMQCaIDEANCIxAM4jMQByJTEADCcxAKYoMQBAKjEA2isxAH4tMQAYLzEAsjAxAEwyMQDwMzEAijUxACQ3MQDIODEAYjoxAPw7MQCWPTEAMD8xANRAMQBuQjEACEQxAKJFMQBGRzEA4EgxAHpKMQAeTDEAuE0xAFJPMQDsUDEAhlIxACpUMQDEVTEAXlcxAPhYMQCcWjEANlwxANBdMQB0XzEADmExAKhiMQBCZDEA3GUxAIBnMQAaaTEAtGoxAE5sMQDybTEAjG8xACZxMQDKcjEAZHQxAP51MQCYdzEAMnkxANZ6MQBwfDEACn4xAKR/MQBIgTEA4oIxAHyEMQAghjEAuocxAFSJMQDuijEAkowxACyOMQDGjzEAYJExAPqSMQCelDEAOJYxANKXMQBsmTEAEJsxAKqcMQBEnjEA6J8xAIKhMQAcozEAtqQxAFCmMQD0pzEAjqkxACirMQDCrDEAZq4xAACwMQCasTEAPrMxANi0MQBytjEADLgxAKa5MQBKuzEA5LwxAH6+MQAYwDEAvMExAFbDMQDwxDEAisYxAC7IMQDIyTEAYssxAPzMMQCgzjEAOtAxANTRMQB40zEAEtUxAKzWMQBG2DEA4NkxAITbMQAe3TEAuN4xAFLgMQD24TEAkOMxACrlMQDO5jEAaOgxAALqMQCc6zEANu0xANruMQB08DEADvIxAKjzMQBM9TEA5vYxAID4MQAa+jEAvvsxAFj9MQDy/jEAlgAyADACMgDKAzIAZAUyAP4GMgCiCDIAPAoyANYLMgBwDTIAFA8yAK4QMgBIEjIA7BMyAIYVMgAgFzIAuhgyAFQaMgD4GzIAkh0yACwfMgDGIDIAaiIyAAQkMgCeJTIAOCcyANwoMgB2KjIAECwyALQtMgBOLzIA6DAyAIIyMgAcNDIAwDUyAFo3MgD0ODIAmDoyADI8MgDMPTIAZj8yAABBMgCkQjIAPkQyANhFMgByRzIAFkkyALBKMgBKTDIA7k0yAIhPMgAiUTIAvFIyAFZUMgD6VTIAlFcyAC5ZMgDIWjIAbFwyAAZeMgCgXzIAOmEyAN5iMgB4ZDIAEmYyALZnMgBQaTIA6moyAIRsMgAebjIAwm8yAFxxMgD2cjIAkHQyADR2MgDOdzIAaHkyAAJ7MgCmfDIAQH4yANp/MgB0gTIAGIMyALKEMgBMhjIA5ocyAIqJMgAkizIAvowyAGKOMgD8jzIAlpEyADCTMgDKlDIAbpYyAAiYMgCimTIAPJsyAOCcMgB6njIAFKAyAK6hMgBSozIA7KQyAIamMgAqqDIAxKkyAF6rMgD4rDIAkq4yADawMgDQsTIAarMyAAS1MgCotjIAQrgyANy5MgCAuzIAGr0yALS+MgBOwDIA6MEyAIzDMgAmxTIAwMYyAFrIMgD+yTIAmMsyADLNMgDMzjIAcNAyAArSMgCk0zIASNUyAOLWMgB82DIAFtoyALDbMgBU3TIA7t4yAIjgMgAi4jIAxuMyAGDlMgD65jIAlOgyADjqMgDS6zIAbO0yAAbvMgCq8DIARPIyAN7zMgB49TIAHPcyALb4MgBQ+jIA9PsyAI79MgAo/zIAwgAzAFwCMwAABDMAmgUzADQHMwDYCDMAcgozAAwMMwCmDTMAQA8zAOQQMwB+EjMAGBQzALIVMwBWFzMA8BgzAIoaMwAuHDMAyB0zAGIfMwD8IDMAliIzADokMwDUJTMAbiczAAgpMwCsKjMARiwzAOAtMwB6LzMAHjEzALgyMwBSNDMA9jUzAJA3MwAqOTMAxDozAF48MwACPjMAnD8zADZBMwDQQjMAdEQzAA5GMwCoRzMATEkzAOZKMwCATDMAGk4zALRPMwBYUTMA8lIzAIxUMwAmVjMAylczAGRZMwD+WjMAmFwzADxeMwDWXzMAcGEzABRjMwCuZDMASGYzAOJnMwB8aTMAIGszALpsMwBUbjMA7m8zAJJxMwAsczMAxnQzAGB2MwAEeDMAnnkzADh7MwDcfDMAdn4zABCAMwCqgTMARIMzAOiEMwCChjMAHIgzALaJMwBaizMA9IwzAI6OMwAykDMAzJEzAGaTMwAAlTMAmpYzAD6YMwDYmTMAcpszAAydMwCwnjMASqAzAOShMwCIozMAIqUzALymMwBWqDMA8KkzAJSrMwAurTMAyK4zAGKwMwAGsjMAoLMzADq1MwDUtjMAeLgzABK6MwCsuzMAUL0zAOq+MwCEwDMAHsIzALjDMwBcxTMA9sYzAJDIMwAqyjMAzsszAGjNMwACzzMAnNAzAEDSMwDa0zMAdNUzABjXMwCy2DMATNozAObbMwCA3TMAJN8zAL7gMwBY4jMA8uMzAJblMwAw5zMAyugzAGTqMwAI7DMAou0zADzvMwDg8DMAevIzABT0MwCu9TMASPczAOz4MwCG+jMAIPwzALr9MwBe/zMA+AA0AJICNAA2BDQA0AU0AGoHNAAECTQAngo0AEIMNADcDTQAdg80ABARNAC0EjQAThQ0AOgVNACCFzQAJhk0AMAaNABaHDQA/h00AJgfNAAyITQAzCI0AGYkNAAKJjQApCc0AD4pNADYKjQAciw0ABYuNACwLzQASjE0AO4yNACINDQAIjY0ALw3NABgOTQA+jo0AJQ8NAAuPjQA0j80AGxBNAAGQzQAoEQ0AERGNADeRzQAeEk0ABJLNAC2TDQAUE40AOpPNACEUTQAKFM0AMJUNABcVjQA9lc0AJBZNAA0WzQAzlw0AHJeNAAMYDQApmE0AEBjNADaZDQAfmY0ABhoNACyaTQAVms0APBsNACKbjQAJHA0AL5xNABiczQA/HQ0AJZ2NAAweDQA1Hk0AG57NAAIfTQAon40AEaANADggTQAeoM0AB6FNAC4hjQAUog0AOyJNACGizQAKo00AMSONABekDQA+JE0AJyTNAA2lTQA0JY0AGqYNAAOmjQAqJs0AEKdNADmnjQAgKA0ABqiNAC0ozQATqU0APKmNACMqDQAJqo0AMCrNABkrTQA/q40AJiwNAAysjQA1rM0AHC1NAAKtzQArrg0AEi6NADiuzQAfL00ABa/NAC6wDQAVMI0AO7DNACSxTQALMc0AMbINABgyjQA+ss0AJ7NNAA4zzQA0tA0AGzSNAAG1DQAqtU0AETXNADo2DQAgto0ABzcNAC23TQAUN80APTgNACO4jQAKOQ0AMLlNABm5zQAAOk0AJrqNAA+7DQA2O00AHLvNAAM8TQApvI0AEr0NADk9TQAfvc0ABj5NAC8+jQAVvw0APD9NACK/zQALgE1AMgCNQBiBDUABgY1AKAHNQA6CTUA1Ao1AG4MNQASDjUArA81AEYRNQDgEjUAehQ1AB4WNQC4FzUAXBk1APYaNQCQHDUAKh41AMQfNQBoITUAAiM1AJwkNQA2JjUA2ic1AHQpNQAOKzUAqCw1AEIuNQDmLzUAgDE1ACQzNQC+NDUAWDY1API3NQCMOTUAMDs1AMo8NQBkPjUA/j81AKJBNQA8QzUA1kQ1AHBGNQAUSDUArkk1AEhLNQDsTDUAhk41ACBQNQC6UTUAVFM1APhUNQCSVjUALFg1AMZZNQBqWzUABF01AJ5eNQA4YDUA3GE1AHZjNQAQZTUAtGY1AE5oNQDoaTUAgms1ABxtNQDAbjUAWnA1APRxNQCOczUAMnU1AMx2NQBmeDUAAHo1AKR7NQA+fTUA2H41AHyANQAWgjUAsIM1AEqFNQDkhjUAiIg1ACKKNQC8izUAVo01APqONQCUkDUALpI1ANKTNQBslTUABpc1AKCYNQA6mjUA3ps1AHidNQASnzUArKA1AFCiNQDqozUAhKU1AB6nNQDCqDUAXKo1AParNQCQrTUANK81AM6wNQBosjUAArQ1AKa1NQBAtzUA2rg1AH66NQAYvDUAsr01AEy/NQDmwDUAisI1ACTENQC+xTUAWMc1APzINQCWyjUAMMw1ANTNNQBuzzUACNE1AKLSNQA81DUA4NU1AHrXNQAU2TUArto1AEjcNQDs3TUAht81ACrhNQDE4jUAXuQ1APjlNQCS5zUANuk1ANDqNQBq7DUABO41AKjvNQBC8TUA3PI1AHb0NQAa9jUAtPc1AE75NQDy+jUAjPw1ACb+NQDA/zUAZAE2AP4CNgCYBDYAMgY2ANYHNgBwCTYACgs2AKQMNgA+DjYA4g82AHwRNgAWEzYAsBQ2AFQWNgDuFzYAiBk2ACwbNgDGHDYAYB42APofNgCUITYAOCM2ANIkNgBsJjYABig2AKopNgBEKzYA3iw2AIIuNgAcMDYAtjE2AFAzNgDqNDYAjjY2ACg4NgDCOTYAXDs2AAA9NgCaPjYANEA2ANhBNgByQzYADEU2AKZGNgBASDYA5Ek2AH5LNgAYTTYAsk42AExQNgDwUTYAilM2AC5VNgDIVjYAYlg2APxZNgCWWzYAOl02ANReNgBuYDYACGI2AKxjNgBGZTYA4GY2AHpoNgAeajYAuGs2AFJtNgD2bjYAkHA2ACpyNgDEczYAXnU2AAJ3NgCceDYANno2ANB7NgBqfTYADn82AKiANgBMgjYA5oM2AICFNgAahzYAtIg2AFiKNgDyizYAjI02ACaPNgDKkDYAZJI2AP6TNgCilTYAPJc2ANaYNgBwmjYACpw2AK6dNgBInzYA4qA2AHyiNgAWpDYAuqU2AFSnNgDuqDYAkqo2ACysNgDGrTYAaq82AASxNgCesjYAOLQ2ANK1NgB2tzYAELk2AKq6NgBEvDYA3r02AIK/NgAcwTYAwMI2AFrENgD0xTYAjsc2ACjJNgDMyjYAZsw2AADONgCazzYAPtE2ANjSNgBy1DYADNY2ALDXNgBK2TYA5No2AIjcNgAi3jYAvN82AFbhNgDw4jYAlOQ2AC7mNgDI5zYAYuk2AAbrNgCg7DYAOu42ANTvNgB48TYAEvM2AKz0NgBQ9jYA6vc2AIT5NgAe+zYAuPw2AFz+NgD2/zYAkAE3ACoDNwDOBDcAaAY3AAIINwCcCTcAQAs3ANoMNwB0DjcAGBA3ALIRNwBMEzcA5hQ3AIAWNwAkGDcAvhk3AFgbNwDyHDcAlh43ADAgNwDKITcAbiM3AAglNwCiJjcAPCg3ANYpNwB6KzcAFC03AK4uNwBIMDcA7DE3AIYzNwAgNTcAujY3AF44NwD4OTcAkjs3ADY9NwDQPjcAakA3AARCNwCeQzcAQkU3ANxGNwB2SDcAEEo3AKpLNwBOTTcA6E43AIJQNwAmUjcAwFM3AFpVNwD0VjcAmFg3ADJaNwDMWzcAZl03AApfNwCkYDcAPmI3ANhjNwByZTcAFmc3ALBoNwBUajcA7ms3AIhtNwAibzcAvHA3AGByNwD6czcAlHU3AC53NwDIeDcAbHo3AAZ8NwCqfTcARH83AN6ANwB4gjcAEoQ3ALaFNwBQhzcA6og3AISKNwAojDcAwo03AFyPNwAAkTcAmpI3ADSUNwDOlTcAaJc3AAyZNwCmmjcAQJw3ANqdNwB+nzcAGKE3ALKiNwBMpDcA8KU3AIqnNwAkqTcAyKo3AGKsNwD8rTcAlq83ADCxNwDUsjcAbrQ3AAi2NwCitzcARrk3AOC6NwB6vDcAFL43ALi/NwBSwTcA7MI3AJDENwAqxjcAxMc3AF7JNwD4yjcAnMw3ADbONwDQzzcAatE3AA7TNwCo1DcAQtY3ANzXNwCA2TcAGts3ALTcNwBO3jcA/N83AJbhNwAw4zcAyuQ3AG7mNwAI6DcAouk3AEbrNwDg7DcAeu43AB7wNwC48TcAUvM3AOz0NwCG9jcAIPg3AMT5NwBe+zcA+Pw3AJz+NwA2ADgA0AE4AGoDOAAOBTgAqAY4AEIIOADcCTgAgAs4ABoNOAC0DjgAThA4APIROACMEzgAJhU4AMAWOABkGDgA/hk4AJgbOAA8HTgA1h44AHAgOAAKIjgApCM4AEglOADiJjgAfCg4ABYqOACwKzgAVC04AO4uOACSMDgALDI4AMYzOABgNTgA+jY4AJ44OAA4OjgA0js4AGw9OAAGPzgAqkA4AERCOADeQzgAgkU4ABxHOAC2SDgAUEo4APRLOACOTTgAKE84AMJQOABmUjgAAFQ4AJpVOAA0VzgA2Fg4AHJaOAAMXDgApl04AEpfOADkYDgAfmI4ABhkOAC8ZTgAVmc4APBoOACUajgALmw4AMhtOABibzgA/HA4AKByOAA6dDgA1HU4AG53OAASeTgArHo4AEZ8OADgfTgAhH84AB6BOAC4gjgAUoQ4APaFOACQhzgAKok4AMSKOABojDgAAo44AJyPOAA2kTgA2pI4AHSUOAAOljgAspc4AEyZOADmmjgAgJw4ABqeOAC+nzgAWKE4APKiOACMpDgAJqY4AMqnOABkqTgACKs4AKKsOAA8rjgA1q84AHCxOAAUszgArrQ4AEi2OADitzgAfLk4ACC7OAC6vDgAVL44APi/OACSwTgALMM4AMbEOABqxjgABMg4AJ7JOAA4yzgA3Mw4AHbOOAAQ0DgAqtE4AETTOADo1DgAgtY4ACbYOADA2TgAWts4APTcOACO3jgAMuA4AMzhOABm4zgAAOU4AKTmOAA+6DgA2Ok4AHLrOAAM7TgAsO44AErwOADu8TgAiPM4ACL1OAC89jgAVvg4APr5OACU+zgALv04AMj+OABiADkABgI5AKADOQA6BTkA3gY5AHgIOQASCjkAtgs5AFANOQDqDjkAhBA5AB4SOQDCEzkAXBU5APYWOQCQGDkAKho5AM4bOQBoHTkAAh85AKYgOQBAIjkA2iM5AHQlOQAYJzkAsig5AEwqOQDmKzkAii05ACQvOQC+MDkAWDI5APwzOQCWNTkAMDc5ANQ4OQBuOjkACDw5AKI9OQA8PzkA4EA5AHpCOQAURDkArkU5AEhHOQDsSDkAhko5ACBMOQDETTkAXk85APhQOQCSUjkANlQ5ANBVOQBqVzkABFk5AKhaOQBCXDkA3F05AHZfOQAQYTkAtGI5AE5kOQDyZTkAjGc5ACZpOQDAajkAWmw5AP5tOQCYbzkAMnE5AMxyOQBmdDkACnY5AKR3OQA+eTkA4no5AHx8OQAWfjkAsH85AFSBOQDugjkAiIQ5ACKGOQDGhzkAYIk5APqKOQCUjDkALo45ANKPOQBskTkAEJM5AKqUOQBEljkA3pc5AHiZOQAcmzkAtpw5AFCeOQDqnzkAjqE5ADKjOQDMpDkAcKY5AAqoOQCkqTkAPqs5ANisOQB8rjkAFrA5ALCxOQBKszkA7rQ5AIi2OQAiuDkAxrk5AGC7OQD6vDkAlL45AC7AOQDSwTkAbMM5AAbFOQCqxjkARMg5AN7JOQB4yzkAHM05ALbOOQBQ0DkA6tE5AITTOQAo1TkAwtY5AFzYOQAA2jkAmts5ADTdOQDO3jkAcuA5AAziOQCm4zkAQOU5AOTmOQB+6DkAGOo5ALLrOQBM7TkA8O45AIrwOQAu8jkAyPM5AGL1OQD89jkAlvg5ADr6OQDU+zkAbv05AAj/OQCsADoARgI6AOADOgB6BToAHgc6ALgIOgBSCjoA9gs6AJANOgAqDzoAxBA6AF4SOgACFDoAnBU6ADYXOgDQGDoAaho6AA4cOgCoHToAQh86AOYgOgCAIjoAGiQ6ALQlOgBYJzoA8ig6AIwqOgAmLDoAyi06AGQvOgD+MDoAojI6AEY0OgDgNToAejc6AB45OgC4OjoAUjw6AOw9OgCGPzoAKkE6AMRCOgBeRDoAAkY6AJxHOgA2SToA0Eo6AHRMOgAOTjoAqE86AEJROgDcUjoAgFQ6ABpWOgC0VzoAWFk6APJaOgCMXDoAJl46AMpfOgBkYToA/mI6AJhkOgA8ZjoA1mc6AHBpOgAKazoArmw6AEhuOgDibzoAfHE6ACBzOgC6dDoAVHY6AO53OgCSeToALHs6AMZ8OgBgfjoABIA6AJ6BOgA4gzoA0oQ6AHaGOgAQiDoAqok6AESLOgDejDoAgo46AByQOgC2kToAWpM6APSUOgCOljoAKJg6AMyZOgBmmzoAAJ06AJqeOgA0oDoA2KE6AHKjOgAWpToAsKY6AEqoOgDkqToAfqs6ACKtOgC8rjoAVrA6APCxOgCUszoALrU6AMi2OgBiuDoABro6AKC7OgA6vToA1L46AG7AOgASwjoArMM6AEbFOgDqxjoAhMg6AB7KOgC4yzoAXM06APbOOgCQ0DoAKtI6AMTTOgBo1ToAAtc6AKbYOgBA2joA2ts6AHTdOgAO3zoAsuA6AEziOgDm4zoAgOU6ABrnOgC+6DoAWOo6APzrOgCW7ToAMO86AMrwOgBk8joACPQ6AKL1OgA89zoA1vg6AHr6OgAU/DoArv06AEj/OgDsADsAhgI7ACAEOwC6BTsAXgc7APgIOwCSCjsALAw7ANANOwBqDzsABBE7AKgSOwBCFDsA3BU7AHYXOwAQGTsAtBo7AE4cOwDoHTsAgh87ACYhOwDAIjsAWiQ7AP4lOwCYJzsAMik7AMwqOwBmLDsACi47AKQvOwA+MTsA2DI7AHw0OwAWNjsAsDc7AEo5OwDuOjsAiDw7ACI+OwC8PzsAYEE7APpCOwCURDsALkY7AMhHOwBsSTsABks7AKpMOwBETjsA3k87AHhROwASUzsAtlQ7AFBWOwDqVzsAhFk7AB5bOwDCXDsAXF47APZfOwCaYTsANGM7AM5kOwBoZjsADGg7AKZpOwBAazsA2mw7AHRuOwAYcDsAsnE7AExzOwDmdDsAinY7ACR4OwC+eTsAWHs7APx8OwCWfjsAMIA7ANSBOwBugzsACIU7AKKGOwBGiDsA4Ik7AHqLOwAUjTsAuI47AFKQOwDskTsAkJM7ACqVOwDEljsAXpg7APiZOwCSmzsANp07ANCeOwBqoDsADqI7AKijOwBCpTsA3KY7AICoOwAaqjsAtKs7AE6tOwDorjsAjLA7ACayOwDAszsAZLU7AP62OwCYuDsAMro7ANa7OwBwvTsACr87AKTAOwBIwjsA4sM7AHzFOwAWxzsAsMg7AFTKOwDuyzsAks07ACzPOwDG0DsAYNI7APrTOwCe1TsAONc7ANLYOwBs2jsABtw7AKrdOwBE3zsA3uA7AILiOwAc5DsAtuU7AFDnOwD06DsAjuo7ACjsOwDC7TsAZu87AADxOwCa8jsANPQ7ANj1OwBy9zsADPk7AKb6OwBK/DsA5P07AH7/OwAYATwAvAI8AFYEPADwBTwAigc8AC4JPADICjwAYgw8APwNPACgDzwAOhE8ANQSPABuFDwACBY8AKwXPABGGTwA6ho8AIQcPAAeHjwAuB88AFIhPAD2IjwAkCQ8AComPADEJzwAXik8AAIrPACcLDwANi48ANovPAB0MTwADjM8AKg0PABMNjwA5jc8AIA5PAAaOzwAtDw8AFg+PADyPzwAjEE8ADBDPADKRDwAZEY8AP5HPACiSTwAPEs8ANZMPABwTjwAFFA8AK5RPABIUzwA4lQ8AIZWPAAgWDwAulk8AF5bPAD4XDwAkl48ACxgPADGYTwAamM8AARlPACeZjwAOGg8ANJpPAB2azwAEG08AKpuPABOcDwA6HE8AIJzPAAcdTwAwHY8AFp4PAD0eTwAjns8ADJ9PADMfjwAZoA8AACCPACkgzwAPoU8ANiGPAByiDwAFoo8ALCLPABKjTwA5I48AIiQPAAikjwAvJM8AFaVPADwljwAlJg8AC6aPADImzwAbJ08AAafPACgoDwAOqI8AN6jPAB4pTwAEqc8AKyoPABGqjwA6qs8AIStPAAerzwAwrA8AFyyPAD2szwAkLU8ADS3PADOuDwAaLo8AAK8PACmvTwAQL88ANrAPAB0wjwAGMQ8ALLFPABMxzwA5sg8AIrKPAAkzDwAvs08AFjPPAD80DwAltI8ADDUPADK1TwAbtc8AAjZPACi2jwAPNw8AODdPAB63zwAFOE8AK7iPABI5DwA7OU8AIbnPAAg6TwAxOo8AF7sPAD47TwAku88ADbxPADQ8jwAavQ8AAT2PACe9zwAQvk8ANz6PAB2/DwAGv48ALT/PABOAT0A6AI9AIwEPQAmBj0AwAc9AFoJPQD+Cj0AmAw9ADIOPQDMDz0AcBE9AAoTPQCkFD0ASBY9AOIXPQB8GT0AFhs9ALAcPQBUHj0A7h89AIghPQAiIz0AvCQ9AGAmPQD6Jz0Anik9ADgrPQDSLD0AbC49AAYwPQCqMT0ARDM9AN40PQB4Nj0AEjg9ALY5PQBQOz0A6jw9AI4+PQAoQD0AwkE9AFxDPQAART0AmkY9ADRIPQDOST0Acks9AAxNPQCmTj0AQFA9AORRPQB+Uz0AGFU9ALJWPQBMWD0A8Fk9AIpbPQAkXT0Avl49AGJgPQD8YT0AoGM9ADplPQDUZj0Abmg9AAhqPQCiaz0ARm09AOBuPQCEcD0AHnI9ALhzPQBSdT0A7HY9AJB4PQAqej0AxHs9AF59PQACfz0AnIA9ADaCPQDQgz0AaoU9AA6HPQCoiD0ATIo9AOaLPQCAjT0AGo89ALSQPQBYkj0A8pM9AIyVPQAmlz0AwJg9AGSaPQD+mz0AmJ09ADyfPQDWoD0AcKI9AAqkPQCupT0ASKc9AOKoPQB8qj0AIKw9ALqtPQBUrz0A7rA9AIiyPQAstD0AxrU9AGC3PQAEuT0Anro9ADi8PQDSvT0Adr89ABDBPQCqwj0ARMQ9AOjFPQCCxz0AHMk9ALbKPQBazD0A9M09AI7PPQAo0T0AzNI9AGbUPQAA1j0Amtc9ADTZPQDY2j0Actw9AAzePQCw3z0ASuE9AOTiPQB+5D0AIuY9ALznPQBW6T0A8Oo9AJTsPQAu7j0AyO89AGLxPQD88j0AoPQ9ADr2PQDU9z0AePk9ABL7PQCs/D0AUP49AOr/PQCEAT4AHgM+ALgEPgBcBj4A9gc+AJAJPgAqCz4AxAw+AGgOPgACED4AnBE+AEATPgDaFD4AdBY+AA4YPgCyGT4ATBs+AOYcPgCAHj4AGiA+AL4hPgBYIz4A8iQ+AJYmPgAwKD4Ayik+AGQrPgAILT4Aoi4+ADwwPgDWMT4AejM+ABQ1PgCuNj4ASDg+AOI5PgCGOz4AID0+ALo+PgBeQD4A+EE+AJJDPgAsRT4A0EY+AGpIPgAESj4Anks+AEJNPgDcTj4AdlA+ABBSPgCqUz4ATlU+AOhWPgCCWD4AJlo+AMBbPgBaXT4A9F4+AJhgPgAyYj4AzGM+AGZlPgAKZz4ApGg+AD5qPgDYaz4Acm0+ABZvPgCwcD4ASnI+AO5zPgCIdT4AInc+ALx4PgBgej4A+ns+AJR9PgAufz4A0oA+AGyCPgAGhD4AoIU+ADqHPgDeiD4AeIo+ABKMPgCsjT4AUI8+AOqQPgCOkj4AKJQ+AMKVPgBclz4A9pg+AJqaPgA0nD4Azp0+AGifPgACoT4ApqI+AECkPgDapT4Afqc+ABipPgCyqj4ATKw+APCtPgCKrz4AJLE+AL6yPgBitD4A/LU+AJa3PgAwuT4Ayro+AG68PgAIvj4Aor8+AEbBPgDgwj4AesQ+AB7GPgC4xz4AUsk+AOzKPgCGzD4AKs4+AMTPPgBe0T4A+NI+AJLUPgA21j4A0Nc+AGrZPgAE2z4AqNw+AELePgDm3z4AgOE+ABrjPgC05D4ATuY+APLnPgCM6T4AJus+AMDsPgBa7j4A/u8+AJjxPgAy8z4AzPQ+AHD2PgAK+D4ApPk+AEj7PgDi/D4AfP4+ABYAPwC6AT8AVAM/AO4EPwCIBj8AIgg/AMYJPwBgCz8A+gw/AJ4OPwA4ED8A0hE/AGwTPwAQFT8AqhY/AEQYPwDeGT8AeBs/ABwdPwC2Hj8AWiA/APQhPwCOIz8AKCU/ANYmPwBwKD8ACio/AKQrPwBILT8A4i4/AHwwPwAWMj8AujM/AFQ1PwDuNj8AiDg/ACw6PwDGOz8AYD0/APo+PwCeQD8AOEI/ANJDPwBsRT8ABkc/AKpIPwBESj8A3ks/AIJNPwAcTz8AtlA/AFBSPwD0Uz8AjlU/AChXPwDCWD8AZlo/AABcPwCaXT8ANF8/AM5gPwByYj8ADGQ/AKZlPwBKZz8A5Gg/AH5qPwAYbD8AvG0/AFZvPwDwcD8AinI/AC50PwDIdT8AYnc/APx4PwCWej8AOnw/ANR9PwBufz8AEoE/AKyCPwBGhD8A4IU/AISHPwAeiT8AuIo/AFKMPwD2jT8AkI8/ACqRPwDEkj8AXpQ/AAKWPwCclz8ANpk/ANqaPwB0nD8ADp4/AKifPwBMoT8A5qI/AICkPwAapj8Avqc/AFipPwDyqj8AjKw/ADCuPwDKrz8AZLE/AP6yPwCitD8APLY/ANa3PwBwuT8ACrs/AK68PwBIvj8A4r8/AIbBPwAgwz8AusQ/AFTGPwD4xz8Aksk/ACzLPwDGzD8AYM4/AATQPwCe0T8AONM/ANzUPwB21j8AENg/AKrZPwBO2z8A6Nw/AILePwAc4D8AwOE/AFrjPwD05D8AjuY/ACjoPwDM6T8AZus/AADtPwCk7j8APvA/ANjxPwBy8z8AFvU/ALD2PwBK+D8A5Pk/AIj7PwAi/T8AvP4/AFYAQADwAUAAlANAAC4FQADIBkAAbAhAAAYKQACgC0AAOg1AAN4OQAB4EEAAEhJAAKwTQABQFUAA6hZAAIQYQAAeGkAAuBtAAFwdQAD2HkAAkCBAADQiQADOI0AAaCVAAAInQACmKEAAQCpAANorQAB0LUAAGC9AALIwQABMMkAA5jNAAIA1QAAkN0AAvjhAAFg6QAD8O0AAlj1AADA/QADKQEAAbkJAAAhEQACiRUAAPEdAANZIQAB6SkAAFExAAK5NQABIT0AA7FBAAIZSQAAgVEAAxFVAAF5XQAD4WEAAklpAADZcQADQXUAAal9AAARhQACeYkAAQmRAANxlQAB2Z0AAGmlAALRqQABObEAA6G1AAIxvQAAmcUAAwHJAAFp0QAD0dUAAmHdAADJ5QADMekAAcHxAAAp+QACkf0AAPoFAANiCQAB8hEAAFoZAALCHQABUiUAA7opAAIiMQAAijkAAxo9AAGCRQAD6kkAAlJRAAC6WQADSl0AAbJlAAAabQACgnEAARJ5AAN6fQAB4oUAAHKNAALakQABQpkAA6qdAAI6pQAAoq0AAwqxAAFyuQAD2r0AAmrFAADSzQADOtEAAcrZAAAy4QACmuUAAQLtAAOS8QAB+vkAAGMBAALLBQABWw0AA8MRAAIrGQAAkyEAAvslAAGLLQAD8zEAAls5AADrQQADU0UAAbtNAAAjVQACs1kAARthAAODZQAB620AAHt1AALjeQABS4EAA7OFAAIbjQAAq5UAAxOZAAF7oQAD46UAAnOtAADbtQADQ7kAAavBAAA7yQACo80AAQvVAAOb2QACA+EAAGvpAALT7QABY/UAA8v5AAIwAQQAmAkEAygNBAGQFQQD+BkEAmAhBADwKQQDWC0EAcA1BAAoPQQCuEEEASBJBAOITQQB8FUEAFhdBALoYQQBUGkEA7htBAJIdQQAsH0EAxiBBAGAiQQAEJEEAniVBADgnQQDSKEEAbCpBABAsQQCqLUEARC9BAN4wQQCCMkEAHDRBAMA1QQBaN0EA9DhBAI46QQAoPEEAzD1BAGY/QQAAQUEAmkJBADREQQDYRUEAckdBAAxJQQCwSkEASkxBAORNQQB+T0EAIlFBALxSQQBWVEEA8FVBAIpXQQAuWUEAyFpBAGJcQQD8XUEAoF9BADphQQDeYkEAeGRBABJmQQCsZ0EARmlBAOpqQQCEbEEAHm5BALhvQQBScUEA9nJBAJB0QQAqdkEAzndBAGh5QQACe0EAnHxBADZ+QQDaf0EAdIFBAA6DQQCohEEATIZBAOaHQQCAiUEAJItBAL6MQQBYjkEA8o9BAJaRQQAwk0EAypRBAGSWQQD+l0EAoplBADybQQDWnEEAcJ5BABSgQQCuoUEASKNBAOykQQCGpkEAIKhBALqpQQBeq0EA+KxBAJKuQQAssEEAxrFBAGqzQQAEtUEAnrZBAEK4QQDcuUEAdrtBABC9QQCqvkEATsBBAOjBQQCCw0EAJsVBAMDGQQBayEEA9MlBAJjLQQAyzUEAzM5BAGbQQQAA0kEApNNBAD7VQQDY1kEAfNhBABbaQQCw20EASt1BAOTeQQCI4EEAIuJBALzjQQBW5UEA+uZBAJToQQAu6kEA0utBAGztQQAG70EAoPBBAETyQQDe80EAePVBABL3QQCs+EEAUPpBAOr7QQCE/UEAKP9BAMIAQgBcAkIA9gNCAJoFQgA0B0IAzghCAGgKQgACDEIApg1CAEAPQgDaEEIAfhJCABgUQgCyFUIATBdCAPAYQgCKGkIAJBxCAL4dQgBiH0IA/CBCAJYiQgAwJEIAyiVCAG4nQgAIKUIAoipCAEYsQgDgLUIAei9CABQxQgC4MkIAUjRCAOw1QgCGN0IAIDlCAMQ6QgBePEIA+D1CAJI/QgA2QUIA0EJCAGpEQgAORkIAqEdCAEJJQgDcSkIAgExCABpOQgC0T0IATlFCAOhSQgCMVEIAJlZCAMBXQgBkWUIA/lpCAJhcQgAyXkIA1l9CAHBhQgAKY0IApGRCAD5mQgDiZ0IAfGlCABZrQgCwbEIAVG5CAO5vQgCIcUIALHNCAMZ0QgBgdkIA+ndCAJ55QgA4e0IA0nxCAGx+QgAGgEIAqoFCAESDQgDehEIAeIZCAByIQgC2iUIAUItCAPSMQgCOjkIAKJBCAMKRQgBmk0IAAJVCAJqWQgA0mEIAzplCAHKbQgAMnUIApp5CAEqgQgDkoUIAfqNCABilQgC8pkIAVqhCAPCpQgCKq0IALq1CAMiuQgBisEIA/LFCAJazQgA6tUIA1LZCAG64QgAIukIArLtCAEa9QgDgvkIAesBCAB7CQgC4w0IAUsVCAPbGQgCQyEIAKspCAMTLQgBezUIAAs9CAJzQQgA20kIA0NNCAHTVQgAO10IAqNhCAEzaQgDm20IAgN1CABrfQgC04EIAWOJCAPLjQgCM5UIAMOdCAMroQgBk6kIA/utCAKLtQgA870IA1vBCAHDyQgAK9EIArvVCAEj3QgDi+EIAfPpCACD8QgC6/UIAVP9CAPgAQwCSAkMALARDAMYFQwBqB0MABAlDAJ4KQwA4DEMA0g1DAHYPQwAQEUMAqhJDAEQUQwDoFUMAghdDABwZQwC2GkMAWhxDAPQdQwCOH0MAKCFDAMwiQwBmJEMAACZDAKQnQwA+KUMA2CpDAHIsQwAWLkMAsC9DAEoxQwDkMkMAiDRDACI2QwC8N0MAVjlDAPo6QwCUPEMALj5DAMg/QwBiQUMABkNDAKBEQwA6RkMA3kdDAHhJQwASS0MArExDAFBOQwDqT0MAhFFDAB5TQwDCVEMAXFZDAPZXQwCQWUMAKltDAM5cQwBoXkMAAmBDAKZhQwBAY0MA2mRDAHRmQwAYaEMAsmlDAExrQwDmbEMAgG5DACRwQwC+cUMAWHNDAPJ0QwCWdkMAMHhDAMp5QwBue0MACH1DAKJ+QwA8gEMA1oFDAHqDQwAUhUMAroZDAEiIQwDsiUMAhotDACCNQwDEjkMAXpBDAPiRQwCSk0MANpVDANCWQwBqmEMABJpDAJ6bQwBCnUMA3J5DAHagQwAaokMAtKNDAE6lQwDopkMAjKhDACaqQwDAq0MAWq1DAPSuQwCYsEMAMrJDAMyzQwBmtUMACrdDAKS4QwA+ukMA4rtDAHy9QwAWv0MAsMBDAFTCQwDuw0MAiMVDACLHQwC8yEMAYMpDAPrLQwCUzUMAOM9DANLQQwBs0kMABtRDAKrVQwBE10MA3thDAHjaQwAS3EMAtt1DAFDfQwDq4EMAjuJDACjkQwDC5UMAXOdDAADpQwCa6kMANOxDAM7tQwBo70MADPFDAKbyQwBA9EMA2vVDAH73QwAY+UMAsvpDAFb8QwDw/UMAiv9DACQBRADIAkQAYgREAPwFRACWB0QAMAlEANQKRABuDEQACA5EAKwPRABGEUQA4BJEAHoURAAeFkQAuBdEAFIZRADsGkQAhhxEACoeRADEH0QAXiFEAPgiRACcJEQANiZEANAnRAB0KUQADitEAKgsRABCLkQA5i9EAIAxRAAaM0QAtDREAE42RADyN0QAjDlEACY7RADAPEQAZD5EAP4/RACYQUQAPENEANZERABwRkQACkhEAK5JRABIS0QA4kxEAHxORAAWUEQAulFEAFRTRADuVEQAklZEACxYRADGWUQAYFtEAARdRACeXkQAOGBEANJhRABsY0QAEGVEAKpmRABEaEQA3mlEAIJrRAAcbUQAtm5EAFpwRAD0cUQAjnNEACh1RADMdkQAZnhEAAB6RACae0QANH1EANh+RABygEQADIJEAKaDRABKhUQA5IZEAH6IRAAiikQAvItEAFaNRADwjkQAipBEAC6SRADIk0QAYpVEAAaXRAC0mEQARJpEAOibRACCnUQAHJ9EALagRABQokQA9KNEAI6lRAAop0QAwqhEAGaqRAAArEQAmq1EADSvRADYsEQAcrJEAAy0RACmtUQASrdEAOS4RAB+ukQAIrxEALy9RABWv0QA8MBEAJTCRAAuxEQAyMVEAGLHRAD8yEQAoMpEADrMRADUzUQAeM9EABLRRACs0kQARtREAOrVRACE10QAHtlEALjaRABS3EQA9t1EAJDfRAAq4UQAzuJEAGjkRAAC5kQAnOdEAEDpRADa6kQAdOxEAA7uRACo70QATPFEAObyRACA9EQAGvZEAL73RABY+UQA8vpEAJb8RAAw/kQAyv9EAGQBRQD+AkUAogRFADwGRQDWB0UAcAlFABQLRQCuDEUASA5FAOwPRQCGEUUAIBNFALoURQBeFkUA+BdFAJIZRQAsG0UA0BxFAGoeRQAEIEUAniFFAEIjRQDcJEUAdiZFABAoRQCqKUUATitFAOgsRQCCLkUAHDBFAMAxRQBaM0UA9DRFAJg2RQAyOEUAzDlFAGY7RQAKPUUApD5FAD5ARQDYQUUAckNFABZFRQCwRkUASkhFAORJRQCIS0UAIk1FALxORQBgUEUA+lFFAJRTRQAuVUUA0lZFAGxYRQAGWkUAoFtFADpdRQDeXkUAeGBFABJiRQCsY0UAUGVFAOpmRQCEaEUAKGpFAMJrRQBcbUUA9m5FAJpwRQA0ckUAznNFAGh1RQACd0UApnhFAEB6RQDae0UAdH1FABh/RQCygEUATIJFAPCDRQCKhUUAJIdFAL6IRQBiikUA/ItFAJaNRQAwj0UAypBFAG6SRQAIlEUAopVFADyXRQDgmEUAeppFABScRQC4nUUAUp9FAOygRQCGokUAKqRFAMSlRQBep0UA+KhFAJKqRQA2rEUA0K1FAGqvRQAEsUUAqLJFAEK0RQDctUUAdrdFABq5RQC0ukUATrxFAOi9RQCMv0UAJsFFAMDCRQBkxEUA/sVFAJjHRQAyyUUA1spFAHDMRQAKzkUApM9FAD7RRQDi0kUAfNRFABbWRQCw10UAVNlFAO7aRQCI3EUALN5FAMbfRQBg4UUA+uJFAJ7kRQA45kUA0udFAGzpRQAG60UAquxFAETuRQDe70UAgvFFABzzRQC29EUAUPZFAPT3RQCO+UUAKPtFAML8RQBc/kUAAABGAJoBRgA0A0YAzgRGAHIGRgAMCEYApglGAEoLRgDkDEYAfg5GABgQRgC8EUYAVhNGAPAURgCKFkYAJBhGAMgZRgBiG0YA/BxGAKAeRgA6IEYA1CFGAG4jRgASJUYArCZGAEYoRgDgKUYAeitGAB4tRgC4LkYAUjBGAOwxRgCQM0YAKjVGAMQ2RgBoOEYAAjpGAJw7RgA2PUYA2j5GAHRARgAOQkYAqENGAEJFRgDmRkYAgEhGABpKRgC+S0YAWE1GAPJORgCMUEYAMFJGAMpTRgBkVUYA/lZGAJhYRgA8WkYA4FtGAHpdRgAeX0YAuGBGAFJiRgDsY0YAkGVGACpnRgDEaEYAXmpGAAJsRgCcbUYANm9GANpwRgB0ckYADnRGAKh1RgBMd0YA5nhGAIB6RgAafEYAvn1GAFh/RgDygEYAjIJGADCERgDKhUYAZIdGAP6IRgCYikYAPIxGANaNRgBwj0YACpFGAK6SRgBIlEYA4pVGAIaXRgAgmUYAuppGAFScRgD4nUYAkp9GACyhRgDGokYAYKRGAASmRgCep0YAOKlGANKqRgB2rEYAEK5GAKqvRgBOsUYA6LJGAIK0RgActkYAwLdGAFq5RgD0ukYAmLxGADK+RgDMv0YAZsFGAADDRgCaxEYAPsZGANjHRgByyUYADMtGALDMRgBKzkYA5M9GAIjRRgAi00YAvNRGAFbWRgD610YAlNlGAC7bRgDI3EYAYt5GAAbgRgCg4UYAOuNGANTkRgB45kYAEuhGAKzpRgBG60YA6uxGAITuRgAe8EYAuPFGAFzzRgD29EYAkPZGADT4RgDO+UYAaPtGAAL9RgCm/kYAQABHANoBRwB0A0cADgVHALIGRwBMCEcA5glHAIALRwAkDUcAvg5HAFgQRwD8EUcAlhNHADAVRwDKFkcAZBhHAAgaRwCiG0cAPB1HANYeRwB6IEcAFCJHAK4jRwBSJUcA7CZHAIYoRwAgKkcAuitHAF4tRwD4LkcAkjBHACwyRwDQM0cAajVHAAQ3RwCoOEcAQjpHANw7RwB2PUcAGj9HALRARwBOQkcA6ENHAIJFRwAmR0cAwEhHAFpKRwD0S0cAmE1HADJPRwDMUEcAcFJHAApURwCkVUcAPldHAOJYRwB8WkcAFlxHALBdRwBKX0cA7mBHAIhiRwAiZEcAxmVHAGBnRwD6aEcAlGpHADhsRwDSbUcAbG9HAAZxRwCgckcARHRHAN51RwB4d0cAEnlHALZ6RwBQfEcA6n1HAI5/RwAogUcAwoJHAFyERwAAhkcAmodHADSJRwDOikcAaIxHAAyORwCmj0cAQJFHAOSSRwB+lEcAGJZHALKXRwBWmUcA8JpHAIqcRwAknkcAvp9HAGKhRwD8okcAlqRHADCmRwDUp0cAbqlHAAirRwCsrEcARq5HAOCvRwB6sUcAHrNHALi0RwBStkcA7LdHAIa5RwAqu0cAxLxHAF6+RwD4v0cAnMFHADbDRwDQxEcAdMZHAA7IRwCoyUcAQstHAObMRwCAzkcAGtBHALTRRwBO00cA8tRHAIzWRwAm2EcAwNlHAGTbRwD+3EcAmN5HADzgRwDW4UcAcONHAArlRwCu5kcASOhHAOLpRwB860cAFu1HALruRwBU8EcA7vFHAIjzRwAs9UcAxvZHAGD4RwAE+kcAnvtHADj9RwDS/kcAdgBIABACSACqA0gARAVIAOgGSACCCEgAHApIALYLSABQDUgA9A5IAI4QSAAoEkgAwhNIAGYVSAAAF0gAmhhIADQaSADYG0gAch1IAAwfSACmIEgASiJIAOQjSAB+JUgAIidIALwoSABWKkgA8CtIAJQtSAAuL0gAyDBIAGIySAD8M0gAoDVIADo3SADUOEgAeDpIABI8SACsPUgARj9IAOBASACEQkgAHkRIALhFSABSR0gA9khIAJBKSAAqTEgAzk1IAGhPSAACUUgAnFJIADZUSADaVUgAdFdIAA5ZSACoWkgATFxIAOZdSACAX0gAJGFIAL5iSABYZEgA8mVIAJZnSAAwaUgAympIAGRsSAD+bUgAom9IADxxSADWckgAcHRIABR2SACud0gASHlIAOx6SACGfEgAIH5IALp/SABegUgA+IJIAJKESAAshkgAxodIAGqJSAAEi0gAnoxIADiOSADcj0gAdpFIABCTSAC0lEgATpZIAOiXSACCmUgAHJtIAMCcSABankgA9J9IAI6hSAAyo0gAzKRIAGamSAAKqEgApKlIAD6rSADYrEgAfK5IABawSACwsUgASrNIAOS0SACItkgAIrhIALy5SABgu0gA+rxIAJS+SAAuwEgA0sFIAGzDSAAGxUgAoMZIADrISADeyUgAeMtIABLNSACszkgAUNBIAOrRSACE00gAKNVIAMLWSABc2EgA9tlIAJrbSAA03UgAzt5IAGjgSAAC4kgApuNIAEDlSADa5kgAdOhIABjqSACy60gATO1IAPDuSACK8EgAJPJIAL7zSABi9UgA/PZIAJb4SAAw+kgAyvtIAG79SAAI/0gAogBJADwCSQDgA0kAegVJABQHSQC4CEkAUgpJAOwLSQCGDUkAKg9JAMQQSQBeEkkA+BNJAJIVSQA2F0kA0BhJAGoaSQAEHEkAqB1JAEIfSQDcIEkAgCJJABokSQC0JUkATidJAPIoSQCMKkkAJixJAMAtSQBaL0kA/jBJAJgySQAyNEkAzDVJAHA3SQAKOUkApDpJAEg8SQDiPUkAfD9JABZBSQC6QkkAVERJAO5FSQCIR0kAIklJAMZKSQBgTEkA+k1JAJRPSQA4UUkA0lJJAGxUSQAQVkkAqldJAERZSQDeWkkAeFxJABxeSQC2X0kAUGFJAPRiSQCOZEkAKGZJAMJnSQBmaUkAAGtJAJpsSQA0bkkAzm9JAHJxSQAMc0kApnRJAEp2SQDkd0kAfnlJABh7SQC8fEkAVn5JAPB/SQCKgUkAJINJAMiESQBihkkA/IdJAJaJSQA6i0kA1IxJAG6OSQASkEkArJFJAEaTSQDglEkAhJZJAB6YSQC4mUkAUptJAOycSQCQnkkAKqBJAMShSQBeo0kAAqVJAJymSQA2qEkA2qlJAHSrSQAOrUkAqK5JAEKwSQDmsUkAgLNJABq1SQC0tkkAWLhJAPK5SQCMu0kAML1JAMq+SQBkwEkA/sFJAKLDSQA8xUkA1sZJAHDISQAKykkArstJAEjNSQDizkkAfNBJACDSSQC600kAVNVJAPjWSQCS2EkALNpJAMbbSQBq3UkABN9JAJ7gSQA44kkA0uNJAHblSQAQ50kAquhJAE7qSQDo60kAgu1JABzvSQC28EkAWvJJAPTzSQCO9UkAKPdJAMz4SQBm+kkAAPxJAJr9SQA+/0kA2ABKAHICSgAMBEoAsAVKAEoHSgDkCEoAfgpKACIMSgC8DUoAVg9KAPAQSgCUEkoALhRKAMgVSgBiF0oABhlKAKAaSgA6HEoA3h1KAHgfSgASIUoArCJKAEYkSgDqJUoAhCdKAB4pSgC4KkoAXCxKAPYtSgCQL0oANDFKAM4ySgBoNEoAAjZKAJw3SgBAOUoA2jpKAHQ8SgAOPkoAsj9KAExBSgDmQkoAikRKACRGSgC+R0oAWElKAPxKSgCWTEoAME5KAMpPSgBkUUoACFNKAKJUSgA8VkoA1ldKAHpZSgAUW0oArlxKAFJeSgDsX0oAhmFKACBjSgC6ZEoAXmZKAPhnSgCSaUoALGtKANBsSgBqbkoABHBKAKhxSgBCc0oA3HRKAHZ2SgAQeEoAtHlKAE57SgDofEoAgn5KACaASgDAgUoAWoNKAPSESgCYhkoAMohKAMyJSgBwi0oACo1KAKSOSgA+kEoA2JFKAHyTSgAWlUoAsJZKAFSYSgDumUoAiJtKACKdSgDGnkoAYKBKAPqhSgCUo0oAOKVKANKmSgBsqEoABqpKAKCrSgBErUoA3q5KAHiwSgASskoAtrNKAFC1SgDqtkoAhLhKACi6SgDCu0oAXL1KAPa+SgCawEoANMJKAM7DSgByxUoADMdKAKbISgBAykoA2stKAH7NSgAYz0oAstBKAEzSSgDw00oAitVKACTXSgC+2EoAYtpKAPzbSgCW3UoAOt9KANTgSgBu4koACORKAKLlSgBG50oA4OhKAHrqSgAU7EoAuO1KAFLvSgDs8EoAhvJKACr0SgDE9UoAXvdKAAL5SgCc+koANvxKAND9SgBq/0oADgFLAKgCSwBCBEsA3AVLAIAHSwAaCUsAtApLAFgMSwDyDUsAjA9LACYRSwDAEksAZBRLAP4VSwCYF0sAMhlLANYaSwBwHEsACh5LAKQfSwBIIUsA4iJLAHwkSwAWJksAuidLAFQpSwDuKksAiCxLACwuSwDGL0sAYDFLAAQzSwCeNEsAODZLANI3SwB2OUsAEDtLAKo8SwBEPksA3j9LAIJBSwAcQ0sAtkRLAFBGSwD0R0sAjklLAChLSwDMTEsAZk5LAABQSwCaUUsANFNLANhUSwByVksADFhLAKZZSwBKW0sA5FxLAH5eSwAiYEsAvGFLAFZjSwDwZEsAimZLAC5oSwDIaUsAYmtLAPxsSwCgbksAOnBLANRxSwB4c0sAEnVLAKx2SwBGeEsA6nlLAIR7SwAefUsAuH5LAFKASwD2gUsAkINLACqFSwDEhksAaIhLAAKKSwCci0sAQI1LANqOSwB0kEsADpJLAKiTSwBMlUsA5pZLAICYSwAamksAvptLAFidSwDynksAlqBLADCiSwDKo0sAZKVLAP6mSwCiqEsAPKpLANarSwBwrUsAFK9LAK6wSwBIsksA4rNLAIa1SwAgt0sAurhLAF66SwD4u0sAkr1LACy/SwDGwEsAasJLAATESwCexUsAOMdLANzISwB2yksAEMxLALTNSwBOz0sA6NBLAILSSwAm1EsAwNVLAFrXSwD02EsAmNpLADLcSwDM3UsAZt9LAArhSwCk4ksAPuRLANjlSwB850sAFulLALDqSwBK7EsA5O1LAIjvSwAs8UsAxvJLAGr0SwAE9ksAnvdLAEL5SwDc+ksAdvxLABD+SwCq/0sATgFMAOgCTACCBEwAHAZMAMAHTABaCUwA9ApMAI4MTAAyDkwAzA9MAGYRTAAKE0wApBRMAD4WTADYF0wAchlMABYbTACwHEwASh5MAOQfTACIIUwAIiNMALwkTABgJkwA+idMAJQpTAAuK0wAyCxMAGwuTAAGMEwAoDFMADozTADeNEwAeDZMABI4TAC2OUwAUDtMAOo8TACEPkwAHkBMAMJBTABcQ0wA9kRMAJBGTAA0SEwAzklMAGhLTAACTUwApk5MAEBQTADaUUwAflNMABhVTACyVkwATFhMAOZZTACKW0wAJF1MAL5eTABiYEwA/GFMAJZjTAAwZUwAymZMAG5oTAAIakwAomtMADxtTADgbkwAenBMABRyTACuc0wAUnVMAOx2TACGeEwAKnpMAMR7TABefUwA+H5MAJKATAA2gkwA0INMAGqFTAAEh0wAqIhMAEKKTADci0wAdo1MABqPTAC0kEwATpJMAPKTTACMlUwAJpdMAMCYTABamkwA/ptMAJidTAAyn0wAzKBMAHCiTAAKpEwApKVMAD6nTADiqEwAfKpMABasTAC6rUwAVK9MAO6wTACIskwAIrRMAMa1TABgt0wA+rhMAJS6TAA4vEwA0r1MAGy/TAAGwUwAqsJMAETETADexUwAgsdMABzJTAC2ykwAUMxMAOrNTACOz0wAKNFMAMLSTABc1EwAANZMAJrXTAA02UwAztpMAHLcTAAM3kwApt9MAErhTADk4kwAfuRMABjmTACy50wAVulMAPDqTACK7EwAJO5MAMjvTABi8UwA/PJMAJb0TAA69kwA1PdMAG75TAAS+0wArPxMAEb+TADg/0wAegFNAB4DTQC4BE0AUgZNAPYHTQCQCU0AKgtNAMQMTQBeDk0AAhBNAJwRTQA2E00A0BRNAHQWTQAOGE0AqBlNAEwbTQDmHE0AgB5NABogTQC0IU0AWCNNAPIkTQCMJk0AJihNAMopTQBkK00A/ixNAJguTQA8ME0A1jFNAHAzTQAUNU0ArjZNAEg4TQDiOU0AfDtNACA9TQC6Pk0AVEBNAO5BTQCSQ00ALEVNAMZGTQBqSE0ABEpNAJ5LTQA4TU0A0k5NAHZQTQAQUk0AqlNNAERVTQDoVk0AglhNABxaTQC2W00AWl1NAPReTQCOYE0AMmJNAMxjTQBmZU0AAGdNAJpoTQA+ak0A2GtNAHJtTQAMb00AsHBNAEpyTQDkc00AiHVNACJ3TQC8eE0AVnpNAPB7TQCUfU0ALn9NAMiATQBigk0ABoRNAKCFTQA6h00A1IhNAHiKTQASjE0ArI1NAFCPTQDqkE0AhJJNAB6UTQC4lU0AXJdNAPaYTQCQmk0AKpxNAM6dTQBon00AAqFNAKaiTQBApE0A2qVNAHSnTQAOqU0AsqpNAEysTQDmrU0AgK9NAC6xTQDIsk0AYrRNAAa2TQCgt00AOrlNANS6TQB4vE0AEr5NAKy/TQBGwU0A6sJNAITETQAexk0AuMdNAFzJTQD2yk0AkMxNADTOTQDOz00AaNFNAALTTQCc1E0AQNZNANrXTQB02U0ADttNALLcTQBM3k0A5t9NAIrhTQAk400AvuRNAFjmTQDy500AlulNADDrTQDK7E0AZO5NAAjwTQCi8U0APPNNANb0TQB69k0AFPhNAK75TQBS+00A7PxNAIb+TQAgAE4AugFOAF4DTgD4BE4AkgZOACwITgDQCU4AagtOAAQNTgCoDk4AQhBOANwRTgB2E04AEBVOALQWTgBOGE4A6BlOAIIbTgAmHU4AwB5OAFogTgD0IU4AmCNOADIlTgDMJk4AZihOAAoqTgCkK04APi1OANguTgB8ME4AFjJOALAzTgBKNU4A7jZOAIg4TgAiOk4AvDtOAGA9TgD6Pk4AlEBOADhCTgDSQ04AbEVOAAZHTgCgSE4AREpOAN5LTgB4TU4AEk9OALZQTgBQUk4A6lNOAIRVTgAoV04AwlhOAFxaTgAAXE4Aml1OADRfTgDOYE4AaGJOAAxkTgCmZU4AQGdOANpoTgB0ak4AGGxOALJtTgBWb04A8HBOAIpyTgAkdE4AvnVOAGJ3TgD8eE4AlnpOADB8TgDUfU4Abn9OAAiBTgCigk4ARoROAOCFTgB6h04AHolOALiKTgBSjE4A7I1OAIaPTgAqkU4AxJJOAF6UTgD4lU4AnJdOADaZTgDQmk4AapxOAA6eTgCon04AQqFOAOaiTgCApE4AGqZOALSnTgBOqU4A8qpOAIysTgAmrk4Ayq9OAGSxTgD+sk4AmLROADK2TgDWt04AcLlOAAq7TgCkvE4ASL5OAOK/TgB8wU4AFsNOALrETgBUxk4A7sdOAIjJTgAsy04AxsxOAGDOTgD6z04AntFOADjTTgDS1E4AbNZOABDYTgCq2U4ARNtOAOjcTgCC3k4AHOBOALbhTgBQ404A9OROAI7mTgAo6E4AwulOAFzrTgAA7U4Amu5OAD7wTgDY8U4AcvNOAAz1TgCw9k4ASvhOAOT5TgB++04AGP1OALz+TgBWAE8A8AFPAIoDTwAuBU8AyAZPAGIITwAGCk8AoAtPADoNTwDUDk8AbhBPABISTwCsE08ARhVPAOAWTwCEGE8AHhpPALgbTwBSHU8A9h5PAJAgTwAqIk8AziNPAGglTwACJ08AnChPADYqTwDaK08AdC1PAA4vTwCoME8ATDJPAOYzTwCANU8AGjdPAL44TwBYOk8A8jtPAJY9TwAwP08AykBPAGRCTwD+Q08AokVPADxHTwDWSE8AcEpPABRMTwCuTU8ASE9PAOxQTwCGUk8AIFRPALpVTwBUV08A+FhPAJJaTwAsXE8Axl1PAGpfTwAEYU8AnmJPADhkTwDcZU8AdmdPABBpTwCqak8ATmxPAOhtTwCCb08AHHFPAMByTwBadE8A9HVPAI53TwAyeU8AzHpPAGZ8TwAAfk8Amn9PAD6BTwDYgk8AcoRPAAyGTwCwh08ASolPAOSKTwCIjE8AIo5PALyPTwBWkU8A+pJPAJSUTwAulk8A0pdPAGyZTwAGm08AoJxPADqeTwDen08AeKFPABKjTwCspE8AUKZPAOqnTwCEqU8AKKtPAMKsTwBcrk8A9q9PAJCxTwA0s08AzrRPAGi2TwACuE8AprlPAEC7TwDavE8Afr5PABjATwCywU8ATMNPAObETwCKxk8AJMhPAL7JTwBYy08A/MxPAJbOTwAw0E8A1NFPAG7TTwAI1U8AotZPADzYTwDg2U8AettPABTdTwCu3k8ASOBPAOzhTwCG408AKuVPAMTmTwBe6E8A+OlPAJLrTwA27U8A0O5PAGrwTwAE8k8AqPNPAEL1TwDc9k8AgPhPABr6TwC0+08ATv1PAOj+TwCMAFAAJgJQAMADUABkBVAA/gZQAJgIUAAyClAAzAtQAHANUAAKD1AApBBQAD4SUADiE1AAfBVQABYXUAC6GFAAVBpQAO4bUACIHVAAIh9QAMYgUABgIlAA+iNQAJQlUAAuJ1AA0ihQAGwqUAAQLFAAqi1QAEQvUADeMFAAeDJQABw0UAC2NVAAUDdQAOo4UACEOlAAKDxQAMI9UABmP1AAAEFQAJpCUAA0RFAAzkVQAHJHUAAMSVAApkpQAEBMUADkTVAAfk9QABhRUACyUlAAVlRQAPBVUACKV1AALllQAMhaUABiXFAA/F1QAJZfUAA6YVAA1GJQAG5kUAAIZlAArGdQAEZpUADgalAAhGxQAB5uUAC4b1AAUnFQAOxyUACQdFAAKnZQAMR3UABeeVAAAntQAJx8UAA2flAA0H9QAHSBUAAOg1AAqIRQAEyGUADmh1AAgIlQABqLUAC0jFAAWI5QAPKPUACMkVAAJpNQAMCUUABkllAA/pdQAKKZUAA8m1AA1pxQAHCeUAAKoFAArqFQAEijUADipFAAfKZQACCoUAC6qVAAVKtQAO6sUACSrlAALLBQAMaxUABqs1AABLVQAJ62UAA4uFAA0rlQAHa7UAAQvVAAqr5QAETAUADewVAAgsNQABzFUADAxlAAWshQAPTJUACOy1AAKM1QAMzOUABm0FAAANJQAJrTUAA+1VAA2NZQAHLYUAAM2lAAsNtQAErdUADk3lAAfuBQACLiUAC841AAVuVQAPDmUACU6FAALupQAMjrUABs7VAABu9QAKDwUAA68lAA1PNQAHj1UAAS91AArPhQAEb6UADg+1AAhP1QAB7/UAC4AFEAXAJRAPYDUQCQBVEANAdRAM4IUQBoClEAAgxRAJwNUQBAD1EA2hBRAHQSUQAOFFEAqBVRAEwXUQDmGFEAihpRACQcUQC+HVEAWB9RAPIgUQCWIlEAMCRRAMolUQBkJ1EACClRAKIqUQA8LFEA1i1RAHovUQAUMVEArjJRAFI0UQDsNVEAhjdRACA5UQC6OlEAXjxRAPg9UQCSP1EALEFRAMZCUQBqRFEABEZRAJ5HUQBCSVEA3EpRAHZMUQAQTlEAtE9RAE5RUQDoUlEAglRRACZWUQDAV1EAWllRAP5aUQCYXFEAMl5RAMxfUQBwYVEAFGNRAK5kUQBIZlEA7GdRAIZpUQAga1EAumxRAF5uUQD4b1EAknFRADZzUQDQdFEAanZRAAR4UQCeeVEAQntRANx8UQB2flEAEIBRAKqBUQBOg1EA6IRRAIyGUQAmiFEAwIlRAFqLUQD0jFEAmI5RADKQUQDMkVEAZpNRAAqVUQCkllEAPphRANiZUQB8m1EAFp1RALCeUQBKoFEA7qFRAIijUQAipVEAvKZRAGCoUQD6qVEAlKtRAC6tUQDIrlEAbLBRAAayUQCqs1EARLVRAN62UQB4uFEAErpRALa7UQBQvVEA6r5RAITAUQAewlEAwsNRAFzFUQAAx1EAmshRADTKUQDOy1EAaM1RAAzPUQCm0FEAQNJRAOTTUQB+1VEAGNdRALLYUQBW2lEA8NtRAIrdUQAk31EAvuBRAGLiUQD841EAluVRADDnUQDU6FEAbupRAAjsUQCi7VEARu9RAODwUQB68lEAFPRRALj1UQBS91EA7PhRAJD6UQAq/FEAxP1RAF7/UQD4AFIAnAJSADYEUgDQBVIAagdSAAQJUgCoClIAQgxSANwNUgCAD1IAGhFSALQSUgBOFFIA8hVSAIwXUgAmGVIAwBpSAGQcUgD+HVIAmB9SADIhUgDWIlIAcCRSAAomUgCuJ1IASClSAOIqUgB8LFIAFi5SALovUgBUMVIA7jJSAIg0UgAsNlIAxjdSAGA5UgD6OlIAnjxSADg+UgDSP1IAdkFSABBDUgCqRFIAREZSAN5HUgCCSVIAHEtSALZMUgBQTlIA6k9SAI5RUgAoU1IAzFRSAGZWUgAAWFIAmllSADRbUgDYXFIAcl5SAAxgUgCmYVIASmNSAORkUgB+ZlIAGGhSALxpUgBWa1IA8GxSAIpuUgAucFIAyHFSAGJzUgD8dFIAoHZSADp4UgDUeVIAbntSABJ9UgCsflIARoBSAOqBUgCEg1IAHoVSALiGUgBSiFIA9olSAJCLUgAqjVIAxI5SAF6QUgACklIAnJNSAECVUgDallIAdJhSAA6aUgCom1IATJ1SAOaeUgCAoFIAGqJSAL6jUgBYpVIA8qZSAIyoUgAmqlIAyqtSAGStUgAIr1IAorBSADyyUgDWs1IAcLVSABS3UgCuuFIASLpSAOK7UgCGvVIAIL9SALrAUgBUwlIA+MNSAJLFUgAsx1IA0MhSAGrKUgAEzFIAns1SADjPUgDc0FIAdtJSABDUUgCq1VIARNdSAOjYUgCC2lIAHNxSAMDdUgBa31IA9OBSAI7iUgAy5FIAzOVSAGbnUgAA6VIApOpSAD7sUgDY7VIAcu9SAAzxUgCw8lIASvRSAO71UgCI91IAIvlSALz6UgBW/FIA+v1SAJT/UgAuAVMAyAJTAGwEUwAGBlMAoAdTADoJUwDeClMAeAxTABIOUwC2D1MAUBFTAOoSUwCEFFMAKBZTAMIXUwBcGVMAChtTAK4cUwBSHlMA7B9TAJAhUwAqI1MAxCRTAF4mUwACKFMAnClTADYrUwDkLFMAfi5TABgwUwC8MVMAVjNTAPA0UwCKNlMALjhTAMg5UwBiO1MA/DxTAJY+UwA6QFMA1EFTAG5DUwASRVMArEZTAEZIUwDqSVMAhEtTAB5NUwC4TlMAUlBTAPZRUwCQU1MAKlVTAMRWUwBeWFMAAlpTAJxbUwA2XVMA2l5TAHRgUwAOYlMAsmNTAExlUwDmZlMAgGhTABpqUwC+a1MAWG1TAPJuUwCMcFMAJnJTAMpzUwBkdVMA/nZTAKJ4UwA8elMA1ntTAHB9UwAKf1MAroBTAEiCUwDig1MAhoVTACCHUwC6iFMAXopTAPiLUwCSjVMALI9TAMaQUwBqklMABJRTAJ6VUwA4l1MA3JhTAHaaUwAQnFMAqp1TAE6fUwDooFMAgqJTABykUwDApVMAWqdTAPSoUwCOqlMAMqxTAMytUwBmr1MACrFTAKSyUwA+tFMA2LVTAHK3UwAWuVMAsLpTAEq8UwDkvVMAfr9TACLBUwC8wlMAYMRTAPrFUwCUx1MALslTAMjKUwBszFMABs5TAKDPUwA60VMA3tJTAHjUUwAS1lMArNdTAEbZUwDq2lMAhNxTACjeUwDC31MAXOFTAPbiUwCQ5FMANOZTAM7nUwBo6VMAAutTAJzsUwBA7lMA2u9TAHTxUwAY81MAsvRTAEz2UwDm91MAivlTACT7UwC+/FMAWP5TAPL/UwCWAVQAMANUANQEVABuBlQACAhUAKIJVAA8C1QA4AxUAHoOVAAUEFQArhFUAEgTVADsFFQAhhZUACoYVADEGVQAXhtUAPgcVACSHlQANiBUANAhVABqI1QABCVUAKgmVABCKFQA3ClUAHYrVAAQLVQAtC5UAE4wVADyMVQAjDNUACY1VADANlQAWjhUAP45VACYO1QAMj1UAMw+VABwQFQACkJUAKRDVAA+RVQA4kZUAHxIVAAWSlQAuktUAFRNVADuTlQAiFBUACJSVADGU1QAYFVUAPpWVACUWFQALlpUANJbVABsXVQABl9UAKpgVABEYlQA3mNUAIJlVAAcZ1QAtmhUAFBqVADqa1QAjm1UAChvVADCcFQAXHJUAPZzVACadVQANHdUANh4VAByelQADHxUAKZ9VABAf1QA5IBUAH6CVAAYhFQAsoVUAFaHVADwiFQAiopUACSMVAC+jVQAYo9UAPyQVACgklQAOpRUANSVVABul1QACJlUAKyaVABGnFQA4J1UAHqfVAAeoVQAuKJUAFKkVADspVQAkKdUACqpVADEqlQAaKxUAAKuVACcr1QANrFUANCyVAB0tFQADrZUAKi3VABCuVQA3LpUAIC8VAAavlQAtL9UAFjBVADywlQAjMRUADDGVADKx1QAZMlUAP7KVACYzFQAPM5UANbPVABw0VQACtNUAK7UVABI1lQA4tdUAHzZVAAg21QAutxUAFTeVADu31QAkuFUACzjVADG5FQAYOZUAAToVACe6VQAOOtUANLsVAB27lQAEPBUAKrxVABE81QA6PRUAIL2VAAc+FQAtvlUAFr7VAD0/FQAjv5UACgAVQDMAVUAZgNVAAAFVQCaBlUAPghVANgJVQByC1UADA1VAKYOVQBKEFUA5BFVAIgTVQAiFVUAvBZVAFYYVQDwGVUAlBtVAC4dVQDIHlUAYiBVAPwhVQCgI1UAOiVVANQmVQB4KFUAEipVAKwrVQBGLVUA6i5VAIQwVQAeMlUAuDNVAFw1VQD2NlUAkDhVACo6VQDEO1UAaD1VAAI/VQCmQFUAQEJVANpDVQB0RVUADkdVALJIVQBMSlUA5ktVAIBNVQAaT1UAvlBVAFhSVQDyU1UAllVVADBXVQDKWFUAZFpVAAhcVQCiXVUAPF9VANZgVQBwYlUAFGRVAK5lVQBIZ1UA7GhVAIZqVQAgbFUAum1VAF5vVQD4cFUAknJVACx0VQDQdVUAandVAAR5VQCoelUAQnxVANx9VQB2f1UAEIFVALSCVQBOhFUA6IVVAIKHVQAciVUAwIpVAFqMVQD0jVUAmI9VADKRVQDMklUAZpRVAAqWVQCkl1UAPplVANiaVQBynFUAFp5VALCfVQBKoVUA7qJVAIikVQAiplUAvKdVAGCpVQD6qlUAlKxVAC6uVQDSr1UAbLFVAAazVQCgtFUAOrZVAN63VQB4uVUAHLtVALa8VQBQvlUA6r9VAITBVQAow1UAwsRVAFzGVQD2x1UAkMlVADTLVQDOzFUAaM5VAAzQVQCm0VUAQNNVANrUVQB+1lUAGNhVALLZVQBM21UA8NxVAIreVQAk4FUAvuFVAFjjVQD85FUAluZVADDoVQDU6VUAbutVAAjtVQCi7lUARvBVAODxVQB681UAFPVVALj2VQBS+FUA7PlVAIb7VQAg/VUAxP5VAF4AVgD4AVYAnANWADYFVgDQBlYAdAhWAA4KVgCoC1YAQg1WANwOVgCAEFYAGhJWALQTVgBOFVYA6BZWAIwYVgAmGlYAwBtWAGQdVgD+HlYAmCBWADwiVgDWI1YAcCVWAAonVgCkKFYASCpWAOIrVgB8LVYAFi9WALAwVgBUMlYA7jNWAIg1VgAsN1YAxjhWAGA6VgD6O1YAnj1WADg/VgDSQFYAbEJWABBEVgCqRVYAREdWAN5IVgB4SlYAHExWALZNVgBaT1YA9FBWAI5SVgAoVFYAwlVWAGZXVgAAWVYAmlpWADRcVgDYXVYAcl9WAAxhVgCmYlYAQGRWAORlVgB+Z1YAImlWALxqVgBWbFYA8G1WAIpvVgAucVYAyHJWAGJ0VgD8dVYAoHdWADp5VgDUelYAbnxWABJ+VgCsf1YARoFWAOqCVgCEhFYAHoZWALiHVgBSiVYA9opWAJCMVgAqjlYAxI9WAF6RVgACk1YAnJRWADaWVgDal1YAdJlWAA6bVgCynFYATJ5WAOafVgCAoVYAGqNWAL6kVgBYplYA8qdWAIypVgAmq1YAyqxWAGSuVgAIsFYAorFWADyzVgDWtFYAcLZWAAq4VgCuuVYASLtWAOK8VgCGvlYAIMBWALrBVgBew1YA+MRWAJLGVgAsyFYA0MlWAGrLVgAEzVYAns5WAELQVgDc0VYAdtNWABrVVgC01lYAWNhWAPLZVgCM21YAMN1WAMreVgBk4FYA/uFWAJjjVgA85VYA1uZWAHDoVgAU6lYArutWAEjtVgDi7lYAhvBWACDyVgC681YAVPVWAPj2VgCS+FYALPpWAMb7VgBq/VYABP9WAJ4AVwBCAlcA3ANXAHYFVwAQB1cAqghXAE4KVwDoC1cAgg1XABwPVwC2EFcAWhJXAPQTVwCOFVcAMhdXAMwYVwBmGlcAABxXAJodVwA+H1cA2CBXAHwiVwAWJFcAsCVXAEonVwDkKFcAiCpXACIsVwC8LVcAVi9XAPowVwCUMlcALjRXAMg1VwBsN1cABjlXAKA6VwA6PFcA3j1XAHg/VwASQVcArEJXAEZEVwDqRVcAhEdXAB5JVwDCSlcAXExXAPZNVwCQT1cAKlFXAM5SVwBoVFcAAlZXAKZXVwBAWVcA2lpXAHRcVwAYXlcAsl9XAExhVwDmYlcAimRXACRmVwC+Z1cAWGlXAPJqVwCWbFcAMG5XANRvVwBucVcACHNXAKJ0VwA8dlcA4HdXAHp5VwAUe1cArnxXAEh+VwDsf1cAhoFXACCDVwDEhFcAXoZXAPiHVwCSiVcANotXANCMVwBqjlcABJBXAKiRVwBCk1cA3JRXAHaWVwAQmFcAtJlXAE6bVwDonFcAjJ5XACagVwDAoVcAWqNXAP6kVwCYplcAMqhXAMypVwBmq1cACq1XAKSuVwA+sFcA4rFXAHyzVwAWtVcAurZXAFS4VwDuuVcAiLtXACK9VwC8vlcAYMBXAPrBVwCUw1cAOMVXANLGVwBsyFcABspXAKrLVwBEzVcA3s5XAHjQVwAc0lcAttNXAFDVVwDq1lcAhNhXACjaVwDC21cAXN1XAADfVwCa4FcANOJXAM7jVwBy5VcADOdXAKboVwBA6lcA5OtXAH7tVwAY71cAsvBXAFbyVwDw81cAivVXACT3VwDI+FcAYvpXAPz7VwCW/VcAOv9XANQAWABuAlgACARYAKIFWABGB1gA4AhYAIQKWAAeDFgAuA1YAFIPWADsEFgAkBJYACoUWADEFVgAXhdYAPgYWACcGlgANhxYANAdWAB0H1gADiFYAKgiWABCJFgA5iVYAIAnWAAaKVgAtCpYAFgsWADyLVgAjC9YACYxWADAMlgAZDRYAP41WACYN1gAPDlYANY6WABwPFgACj5YAK4/WABIQVgA4kJYAHxEWAAgRlgAukdYAFRJWADuSlgAiExYACxOWADGT1gAYFFYAARTWACeVFgAOFZYANJXWAB2WVgAEFtYAKpcWABEXlgA6F9YAIJhWAAcY1gAtmRYAFBmWAD0Z1gAjmlYADJrWADMbFgAZm5YAABwWACacVgAPnNYANh0WABydlgADHhYAKZ5WABKe1gA5HxYAH5+WAAigFgAvIFYAFaDWADwhFgAlIZYAC6IWADIiVgAbItYAAaNWACgjlgAOpBYANSRWABuk1gAEpVYAKyWWABamFgA9JlYAI6bWAAynVgAzJ5YAGagWAAAolgAmqNYAD6lWADYplgAcqhYACqqWADEq1gAXq1YAAKvWACcsFgANrJYANCzWAB0tVgADrdYAKi4WABCulgA5rtYAIC9WAAav1gAtMBYAE7CWADyw1gAjMVYACbHWADKyFgAZMpYAP7LWACYzVgAPM9YANbQWABw0lgACtRYAK7VWABI11gA4thYAHzaWAAW3FgAut1YAFTfWADu4FgAkuJYACzkWADG5VgAaudYAATpWACe6lgAOOxYANLtWAB271gAEPFYAKryWABE9FgA6PVYAIL3WAAc+VgAtvpYAFr8WAD0/VgAjv9YACgBWQDMAlkAZgRZAAAGWQCaB1kANAlZANgKWQByDFkADA5ZALAPWQBKEVkA5BJZAH4UWQAYFlkAvBdZAFYZWQDwGlkAlBxZAC4eWQDIH1kAYiFZAPwiWQCgJFkAOiZZANQnWQB4KVkAEitZAKwsWQBGLlkA6i9ZAIQxWQAeM1kAuDRZAFw2WQD2N1kAkDlZACo7WQDEPFkAaD5ZAAJAWQCcQVkAQENZANpEWQB0RlkADkhZALJJWQBMS1kA5kxZAIBOWQAkUFkAvlFZAFhTWQDyVFkAjFZZADBYWQDKWVkAZFtZAAhdWQCiXlkAPGBZANZhWQB6Y1kAFGVZAK5mWQBIaFkA4mlZAIZrWQAgbVkAum5ZAF5wWQD4cVkAknNZADZ1WQDQdlkAanhZAAR6WQCee1kAQn1ZANx+WQB2gFkAEIJZAKqDWQBOhVkA6IZZAIKIWQAmilkAwItZAFqNWQD0jlkAmJBZADKSWQDMk1kAZpVZAAqXWQCkmFkAPppZANibWQBynVkAFp9ZALCgWQBUolkA7qNZAIilWQAip1kAvKhZAGCqWQD6q1kAlK1ZAC6vWQDIsFkAbLJZAAa0WQCgtVkARLdZAN64WQB4ulkAErxZALa9WQBQv1kA6sBZAITCWQAoxFkAwsVZAFzHWQD2yFkAkMpZADTMWQDOzVkAaM9ZAAzRWQCm0lkAQNRZANrVWQB+11kAGNlZALLaWQBM3FkA8N1ZAIrfWQAk4VkAvuJZAFjkWQD85VkAludZADDpWQDU6lkAbuxZAAjuWQCi71kARvFZAODyWQB69FkAFPZZALj3WQBS+VkA7PpZAIb8WQAg/lkAxP9ZAF4BWgD4AloAnARaADYGWgDQB1oAaglaAA4LWgCoDFoAQg5aANwPWgCAEVoAGhNaALQUWgBOFloA6BdaAIwZWgAmG1oAwBxaAGQeWgD+H1oAmCFaADIjWgDWJFoAcCZaAAooWgCkKVoASCtaAOIsWgB8LloAFjBaALAxWgBUM1oA7jRaAIg2WgAsOFoAxjlaAGA7WgD6PFoAlD5aADhAWgDSQVoAbENaABBFWgCqRloAREhaAN5JWgCCS1oAHE1aALZOWgBQUFoA9FFaAI5TWgAoVVoAwlZaAGZYWgAAWloAmltaADRdWgDOXloAcmBaAAxiWgCmY1oAVGVaAO5mWgCIaFoALGpaAMZrWgBgbVoA+m5aAJ5wWgA4cloA0nNaAGx1WgAGd1oAqnhaAER6WgDee1oAgn1aABx/WgC2gFoAUIJaAPSDWgCOhVoAKIdaAMKIWgBciloAAIxaAJqNWgA0j1oA2JBaAHKSWgAMlFoAppVaAEqXWgDkmFoAfppaABicWgCynVoAVp9aAPCgWgCKoloALqRaAMilWgBip1oA/KhaAKCqWgA6rFoA1K1aAG6vWgAIsVoArLJaAEa0WgDgtVoAerdaAB65WgC4uloAXLxaAPa9WgCQv1oAKsFaAMTCWgBoxFoAAsZaAJzHWgA2yVoA0MpaAHTMWgAOzloAqM9aAEzRWgDm0loAgNRaABrWWgC+11oAWNlaAPLaWgCM3FoAMN5aAMrfWgBk4VoA/uJaAJjkWgA85loA1udaAHDpWgAU61oAruxaAEjuWgDi71oAfPFaACDzWgC69FoAVPZaAPj3WgCS+VoALPtaAMb8WgBq/loABABbAJ4BWwA4A1sA3ARbAHYGWwAQCFsAqglbAEQLWwDoDFsAgg5bABwQWwDAEVsAWhNbAPQUWwCOFlsAMhhbAMwZWwBmG1sAAB1bAKQeWwA+IFsA2CFbAHIjWwAMJVsAsCZbAEooWwDkKVsAiCtbACItWwC8LlsAVjBbAPoxWwCUM1sALjVbAMg2WwBiOFsABjpbAKA7WwA6PVsA3j5bAHhAWwASQlsArENbAEZFWwDqRlsAhEhbAB5KWwDCS1sAXE1bAPZOWwCQUFsANFJbAM5TWwBoVVsAAldbAJxYWwBAWlsA2ltbAHRdWwAYX1sAsmBbAExiWwDmY1sAgGVbACRnWwC+aFsAWGpbAPJrWwCWbVsAMG9bAMpwWwBuclsACHRbAKJ1WwA8d1sA4HhbAHp6WwAUfFsArn1bAFJ/WwDsgFsAhoJbACCEWwDEhVsAXodbAPiIWwCSilsALIxbANCNWwBqj1sABJFbAKiSWwBClFsA3JVbAHaXWwAamVsAtJpbAE6cWwDonVsAgp9bACahWwDAolsAWqRbAP6lWwCYp1sAMqlbAMyqWwBwrFsACq5bAKSvWwA+sVsA4rJbAHy0WwAWtlsAsLdbAEq5WwDuulsAiLxbACK+WwDGv1sAYMFbAPrCWwCUxFsAOMZbANLHWwBsyVsABstbAKDMWwBEzlsA3s9bAHjRWwAc01sAttRbAFDWWwDq11sAjtlbACjbWwDC3FsAXN5bAADgWwCa4VsANONbAM7kWwBy5lsADOhbAKbpWwBA61sA5OxbAH7uWwAY8FsAsvFbAFbzWwDw9FsAivZbACT4WwC++VsAYvtbAPz8WwCW/lsAOgBcANQBXABuA1wACAVcAKwGXABGCFwA4AlcAHoLXAAUDVwAuA5cAFIQXADsEVwAkBNcACoVXADEFlwAXhhcAAIaXACcG1wANh1cANAeXAB0IFwADiJcAKgjXABCJVwA3CZcAIAoXAAaKlwAtCtcAE4tXADyLlwAjDBcACYyXADKM1wAZDVcAP42XACYOFwAPDpcANY7XABwPVwACj9cAK5AXABIQlwA4kNcAHxFXAAgR1wAukhcAFRKXADuS1wAkk1cACxPXADGUFwAYFJcAARUXACeVVwAOFdcANJYXABsWlwAEFxcAKpdXABEX1wA6GBcAIJiXAAcZFwAtmVcAFpnXAD0aFwAjmpcAChsXADCbVwAZm9cAABxXACaclwANHRcANh1XAByd1wAFnlcALB6XABKfFwA5H1cAH5/XAAigVwAvIJcAFaEXADwhVwAiodcAC6JXADIilwAYoxcAAaOXACgj1wAOpFcANSSXAB4lFwAEpZcAKyXXABGmVwA4JpcAIScXAAenlwAuJ9cAFyhXAD2olwAkKRcACqmXADOp1wAaKlcAAKrXACcrFwANq5cANqvXAB0sVwADrNcALK0XABMtlwA5rdcAIC5XAAku1wAvrxcAFi+XADyv1wAlsFcADDDXADKxFwAZMZcAP7HXACiyVwAPMtcANbMXABwzlwAFNBcAK7RXABS01wA7NRcAIbWXAAg2FwAutlcAF7bXAD43FwAkt5cACzgXADG4VwAauNcAATlXACe5lwAQuhcANzpXAB261wAEO1cALTuXABO8FwA6PFcAILzXAAc9VwAwPZcAFr4XAD0+VwAjvtcADL9XADM/lwAZgBdAAoCXQCkA10APgVdANgGXQB8CF0AFgpdALALXQBKDV0A5A5dAIgQXQAiEl0AvBNdAGAVXQD6Fl0AlBhdAC4aXQDSG10AbB1dAAYfXQCgIF0AOiJdAN4jXQB4JV0AEiddALYoXQBQKl0A6itdAIQtXQAoL10AwjBdAFwyXQD2M10AkDVdADQ3XQDOOF0AaDpdAAw8XQCmPV0AQD9dANpAXQB+Ql0AGERdALJFXQBMR10A5khdAIpKXQAkTF0Avk1dAGJPXQD8UF0AllJdADBUXQDUVV0AblddAAhZXQCiWl0APFxdAOBdXQB6X10AFGFdAK5iXQBSZF0A7GVdAIZnXQAqaV0AxGpdAF5sXQD4bV0AnG9dADZxXQDQcl0AanRdAAR2XQCod10AQnldANx6XQCAfF0AGn5dALR/XQBOgV0A8oJdAIyEXQAmhl0AwIddAFqJXQD+il0AmIxdADKOXQDMj10AcJFdAAqTXQCklF0ASJZdAOKXXQB8mV0AFptdALqcXQBUnl0A7p9dAIihXQAio10AxqRdAGCmXQD6p10AnqldADirXQDSrF0AbK5dABCwXQCqsV0ARLNdAN60XQB4tl0AHLhdALa5XQBQu10A9LxdAI6+XQAowF0AwsFdAGbDXQAAxV0AmsZdADTIXQDOyV0AcstdAAzNXQCmzl0AQNBdAOTRXQB+010AGNVdALzWXQBW2F0A8NldAIrbXQAu3V0AyN5dAGLgXQD84V0AluNdADrlXQDU5l0AbuhdABLqXQCs610ARu1dAODuXQCE8F0AHvJdALjzXQBS9V0A7PZdAJD4XQAq+l0AxPtdAGj9XQAC/10AnABeADYCXgDQA14AdAVeAA4HXgCoCF4ATApeAOYLXgCADV4AGg9eAL4QXgBYEl4A8hNeAIwVXgAwF14AyhheAG4aXgAA</prop>
				<prop name="Temps">REFSWgAAaFoCAIBoVf+4HoXrUfg+QP+PwvUoXE8/QP+uR+F6FG5AQP8K16NwPWpBQP1IAACuZ0JAmpn+FwBZQ0CkcD0K39dDREBS7vExRf9A9ihcj8IVRu4VAzlHQCAAo3Ad7UgFAwpJ9fPvSUDtFP7x1EoVA7lLQH0f8PC4nkxAKTAAt/WITWUETkBnAR7bhU8NAzdQFQOpUP1AbwEoHFFAzcz2nwCMUfXz/1FAcbo+AlJlA/5SQOnycPdTQMP48I/iU0BtM84BU1QtA8VUVQNvNFVAZuYBplVtA1sYVn0DpVYtBFfFA9uCV/3z7lcNA1dYdr0DwFgFAxpZQEcC2zdZZQMOWQ0D11htQO7ymFgtA1VYfQNbFVgNA+dXVQRXnQMvzFdAe1YBynQX7vJByIQXdh+IG4YV5gLGZBSxxLwf1h3GAsJXJQPBgOwX7hUeEwwvHi8oIz4CvXA0L04vYC9yL1dA7IABIbuMJ4YvqC+6L1ddBNQvAM4v6C/6Lww/Lj9AP1I/ZD8Idj+IOw4Ct4w/nj+wO7Y/AMA/0j/0PwZP2D+yPyRPRk8AYE9CT3RPNk+gT7JP3E/OTwDwTwJf5E8OXzBfSl9UXxZfAGBfol+MX65f2F96X+Rf/l8ACG+KXzxvFm9Ab2pvfG9+bwCQb7JvVG+eb8Bv6m8cfw5/ACh/On9kf0Z/WH+Kf5x/1m8A0H/Cf6x/3n8AjxqPDI8mjwBAj0qPfI+Wj6iPio/Mj76PANiP4o/sjwafGJ/qj0yfXp8AcJ96n5SfRp9An8qfrJ+2nwAArxKvJK8mr0ivWq9kr46vAKCvsq/Er26PiK9irwS/3q8A8K8Svyy/Rr/Ir0K/jL+evwBYv2q/vL/2v8C/6r8czzbPACDPUs90z2bPgM+Kz6zPzs8AsM/Cz/TPFt8o3wrfRN8O3wBw34LfZN+O36Dfyt+8377fAADv8t/Mvw7vKL8670TvHu8AYO+S77Tvpu/I79rvfO/27wAQ/yL/PP8m/wD/Yv9s/3b/gJD/sv/E/8b/6P+K/zwkrWo8JH0MFC6UFOpWLRNVp/wEZfQEJUQE5+wEW6hVpQNvVUUTKGwE2+9URRO4VL0DgFRqFRNHjAQQhATYU/UT26FTbRNcUxUTJ1O2NRPuUmUDuFL1E4HtUhUzSVL9ExJSQG5nASjcUU0TlVGdA9tgUXUEUUCXAvFQ3pUTulBAMx4Rg1C2bRNMUEUDF1D9E6LdT3UDOE9APyE9yu1OxQNeThUz+U1ArXE+IZBNVQRNnSRMtsUDPkyVE9pLFRN6bUvlExRLRQO3SkUD21dKTQP1STUUSUDdpGAA14NJDRPBSba9IytKVQOlShUzGa1LdQNYS60DcZQUd21LHRNzSzUDbktlA0toS1UDZQwnlwJhDC8ADiUGJT4vUCv+Ff4dZi3+FQDmFWYt9h3mFeYV9hXGLc4vAOAr/i/4E+4dFj8wO0Y/WDsAPj94P4o/nD+uP8A/0jmGFQDePeY97j8AT+I/FE82T1BPACpPbE8uT5hPSk+0T84/sE8Ayk8EXxZfIF8yX0RfTl9IXwBaX4xfpl9oX8pf7F+2X/hfABJvBG8ebzhvWm98by5vgG8Asm+Ub7ZvwG/Sb/Rv5m8YfwAqfzR/Pn9Yf3J/nH9ef1BvAJJ/1H/uX9h/4n8MjyaPOI8ASo9cj26P6H+Cj6yPto/Ij7Lyj0ud9IwUdEwNJE2bQGYmkaZONRYWEkrVUMUDvjQUMgQUqFHWbRMdUo0DkNQEIVO2VQOVU3UDCFTtA3zZVH0GfgJfVQ0T0VW2NRNCVm0TzVbtAzy1V0UEV60DEVhFE3ptWDUD3lhdEyBZ1Za2ZgLoWDUTsli1E3PW9JQzWKUUVzUT0lcqJZPGDKTCvJTBJKcepUQ2rYcSxEynHqWeAsBkpwAmpWatZq1uE5yvrq/Ar9KvhOSnxhK77K8Gvxi7lwKxaryUgYykQCQE/VYVFLVWlQN3XAQ3VnUD6NVVtQOslJRxdAQ4VbbFA/5UTQPFVMUDjq1UJZNWVL2UVEUT2m1TtROjU+0DbFONE400tAT8Uo20XJfGEkuxUo0U7AeHEqRRxQNutVFdtFFdEwBRnfPJ1VBVA4U8lE4sHMJPqp0UT+WUTo0ETh0TE9FOXR9vFN4TTI0T9Eu2fQOPS0UTKkvFE8ttSjUDTkqtA/FJxQNZnrQXfgKvSb2USkUTC4pKfQMPHCcuPZYtFi0AFt8gLzrfVC9e33gvgt+U3wCeL7Avwim23ebf+N8K7+zPAGY/ID8q71Tvdu+I75rvbO8Avu/Q7+Lv/I/u7wD/6u8c/wA+/2D/Uv+E/37/mP8q/6T/AM7/wP/q//z/Bg8YDzIPPA8ATg9oD3oPjA9WD+D/wg/UDwCmD/gPAh8kHw4fMB8iH2QfAEYfWB+KH8Qfnh/IH7IZVsO1Sz2T3pTEqkyVk6FpTS2UVMSgRMRHUM2zq9xQZcNQ/LTEHMQ5WuS0q1yUIFO145N0l7a2kpdUVbMHVdUUVVqlw+6cJF5WlZRWpcNrPld106hEtC1YJZPbllgdA/dYVbMnWTKtsxrkl26isFj9xNSVFtwk51fVE8pcr26tNq8AIDsmrYaveD+KP+Svlj/wrwDqr8w/Fr8ISw6TFE/Gw7Q0bYC0NDBXzbPsVr0kClS0Z1y0J2S/drWWw5SUq/FUbUO4pLSBjCRHWKS/trU+kl5T3SRTVcMr8FJ107hklIHkty6S2RL0t1ayl1FVw2BRKpXEUbXj80QkvCTPNsq0M5Cuk0+lw85OtbNjjU4Nk/lNZc93xD6SPsVM1RPa/Bfus9TUsUpWteNTSgWkSS2USVWzW4dJbcPFSW1TMKTEW65KlZMhS1WTXbTvAL7dDt8w2y7fQG9S32Rvdt8AiG+ab6xvzt3+zf7FtuXmbQD+bxB/Uu80f67vUH9Cf3x/AI5/oH+yf8R/1n+oH+J/DI8A7h+wHyqPFI8+j1CPao+EjwCWjziPyo/Uj+aP0I/6j6yPABafeI9in0yfTp8wnzqfrJ8Alp+4n8qf7J9mnwiv6p88rwA2r2ivKq+Ur3avsK+ir7yv2Oav4KvuMotLzbMMTNats+pMbcPldFTlTojdxCxXfmL4NFQLwL7C4zYMxFdSrbPKUrUkxERbzlNFU0JUxbO0lERrKFWdw5uUJApWncObe1ZFo+pWZXQ0RN8yvCRI9Ce2QgpZ3Sa2wtsOWZ0j3lidU5RYFrVTVVhdxFjFthY/KDsAPj9Iz0o/ZM9+z7g/qjmuPQCmz9g/6j/kzwbfGN8q2XZCq5xXNWRXnSMeHMTaqrS0mlxEV1REGLS02q1VPbOPVc0jVpQkGrVVXbRUTVOsVHVTdbVUTUM8jLQEVD2zv5p8JIiEtFJTjdR0JONtUvXDrVLNI3ZShVRWbLT6UVXEUUWjigTka1JRTdRRtVPlUN1Utky0eFC9QzNQZVRPVn1jiE9tJE+lVE6lRLVO/URNnVN0TR1UTDZNQ4xMzSMmTFXENGfavjIA7FSdSvXDPUpYzVaG49RUkEn9REmdI1tOSj2zz0qlkzcsZwCmnQ5lfmVGbR5vSG9K/3RvAHZvsG8S+Yb/wG/qb7T/7m8AIH8KD1x/Zn9IfzoPVA9WDwCID5oPrA++D9AP4g/0rwYfAPAPAh8EvxYfKB9qH0QfXh8AkB+qH7wfxh94H9ofFC/2HwAIL5ofTC9uL0AvOi+cL34vAKgvki/kL94v8C8CPzQ/Jj8ASD86P2Q/ti/AL5I/tD/GPzDQP6o/9DdOUpxLhVZ2Vap2U061Q2pMVCw85KMyTLQYDOd+QgFSdeTcRNvoUmXTd1NNU+xTWm1TYKxE0VSFtFWNtDVVdVRWnTOXVlXkTNSbjlfF0/hXjUQExMVtWGXTF1m1UyVZTUOrA1lF08H8tIT8tEStWHVTBVidM9fMRMhEdM/W8sFcz3bFjrLETF8APlWWzXZfwM+6z6xfzs/Yz6DyzwRvFm8oa2bSt8xUkGosVFLEtA/8VM1WReNriVbF00hkZAlWRUPbvFW9Q4BVnTNHVWr1sw6kRNSc1JxU7dObZlT9Uy1UdUTc1LNpUzXk3NRDhEQMU+3Tbdb01J5SnTNnUs3jayBSJWPrXLSzUf1TrX0k5EVRPbRRnfPYbVDV86FQ/VNdUJ0ztSdUtN5c5HFPFVRPWrVETj3TLE79RE29Q6tATR1UTHXkTNXzEdVMnfOodPRIJPTlSrbt04ZKJWMLSo20SdZl04dJ7WRJ9TP6SQzV9OTk70qldtb1dg0O/wAg/zr/RI9e/2iPev+Mj5b/AJiP4v/Ej+aP+P8Knxyfdg8AOJ9Kn2Sfdp+In5qfrJ++nwDQnxo/7J/2nwiv8p8srxavACCvQq90r16vUK+yr7yv3q8A8K+6rwS/Dr8Ivzq/VL9evwBIv2q/lL+uv5C/yr/cv+a/APi/Cs8UzzbPKM9az2TPRs8AkM9yz7TP1s/Iz+LPDN9G4rO5S412FlKlTc3Tom1OvUOgT5XDSlDN41vAULXTNFHt06YUdNsdUuXjr1LV8yFTphVTlVN1ZKRkfLzU77a81F9VLfPRVT10VqxdZj5COledo6c8VBFtWD1Delgt495YFeObIlk9QxpZBXTs1LJVWE1DcwzkM9xE9WRUC9JXrWPGbF9GX1BfYl8ALF+G75jvml/EX95f4O/qX6AE//7vKP8y8a7SsTzkgbZ05EJXJUP+VpXDumlWfUS0RCdsZOhVbXNtrKzUcVVtYzhVXfRtVOVDx1QlQ45UZWNtSZREEVQ9Q9pTTUSWhERsU13UU130fETHanzUgQR0S2xEFFJFQ9ncZNcmQm5RnaM3UbadQwJRbXO8UBVThZpMdE5EdBdQbeRkdFfZT71kRNSATmVj+U2q1UOQNEVNHfRMbWNYqox09CSUk7yELvSEsa1KxWNTSh3kST3USWZNQ4NJddTkdBFKPUMbiko1gyFLPXRcnw6PACCLNoU2HU6PWB9ij3wfto8AqI+aH8QXJp3ujwCf2h8ELwAmLyifWp9cL1YvgC+SL6QvALYvyC+iz9wv5i8IP/ovFD8A9s8gP2o/XD9OP4g/gj/EPwBGPxDf4j8ET/Y/0D8ST0RPAFZPOE9yT4RPlk9AT8pP1E8Apk+wTwJfLF8eX1BfOl9sXwBGX2hfkl+sX7ZfeF+KX/RfVAZl1gNLTXRLxdPqNNTT5U1lBu7S4mQEaFBabXPcVNRQUZXzyCQEa1dSxdPKDAQ8U0X0ZsRkI1RldKT0B1XNZLVVpWRWHXN1Vq10VrKdA1TM564SKFjlE5Ha5GTxHOQlWdVzDllU5dau0qEE5GLs1Vj91ALM5NBk5zZ9Xu1Wf2jven8APOem76h/su/Mf95/8H8i/0AUjyaPOIvO1Y7zxHQwBIS17WT0qmz0V1atExi2ZPTaVXXTn1WlA2PVVcXTKqzU8cT0ulRadSRUhfM8VJ0DBLyEs8xTnWTk9F5TbfMn1VO9c/D89KsEBHRS1q3zPlLFMwd01M9Rtm3zl1HlE2FRnYRRZvVj5VB11EwEd1BFE6tBUI3UUGXUT4VkT7a9E85ObfNHTkUT4a1NlfN4TXXTD4QEpUVMBZRMhYQEZ8ZyAPwE251KBYM9Sr1z4Em29WOVSYXzjEk108UtSTWDK0oVlEolBCwXAGYvGB8qH2QfTq9oH4IfrB8Alq+or7qp5hXGrd4d1q8QLwA6LyS/Ri84v8o/VL9+v5C/AKK/tL/Gv9i/Em/sv/6/EM8A6r8sz8ZfUM9az2zPfs/gXwDSX6TPxs+4z/LPHN/+zzDfAELf3M9e37DPet9s36bfuN8Ayt/s3+bf2N8a7wzvDu8o7wA673zvhu+g71LvrO+m77jvKNrv9O/2gosE9Do8ZIsALIYDdJQnTwWDDTwHjqKx+EQEIwCOYgFSFQN2qVJFZPz0W+T0ztz0RLVUFQO2pPQmVZ0DtCVVhQRWnWS8ZAVUhwaCbd1MhEdYBXOuWHWDsxdZ9WbWAgNZPaPRbVidA5RY1QNTWKUDDRMMdOFXbWSEf5Z1Tn0AVg+Af3oBxnWWdZZ/qA/KfwC8D94PAI86gfYPOI8qHzwfqt6SnFSEYdQEINz1VlZVk4lWbWNIdBQJbIRtyoyEj1Vdk1ZVbYNbGlUdA+NUhWOcpPRrZlQ9ky+kZPdTPZPbv1NtY4hTHXNSU5qlFFNdk9ZSVRQMlGdZUl2EfGT6UXUEUW2Dq4pRzWRRjZRRjaPYbVD9o6FQbYNqUB0DrTNUlPlP3ZRPZRRPWp1kTt2TLE7llE0VE1tdTbWD80zdlEyt9GlMdQSEpEg0pOVKXZMLhkoddEp9ZNyX1pXOlRrekmz0lO9KtSaOpU69ACavOK9ir1Q/bq94P5KvjD8Arj/AP8qp7q/gOw6/CL8yvwB0v0a/QE9ST2RPjk+gT7JPAMRPFv8I//pP7E8OXwBf+u8ARF9WXzBfYl+EX55fqF/K7wDMX+Zf+F+yXyRv1l84b1pvAGRvfm94b8pfvG+ub8hv4m8A9G8Gfxh/Kn88f15/cH+CfwCUf05/0G+6f9R/vn/wf1p/VAyHzvK1dEVMPTRNHQNrY069FE8lIypQtQOtoFz0FVFdlFE9ExutUm2TjlK1gwOc9HRVU4X0U92TXMQUz8QUr19VQHEWEdC8hEBtVrUDsFZtkx5XZZNbjFfN8/VXbZNe7PSb3li9gyBZ/Ya+Uve1WLUEWM0jglj9o0FaJAQDHJTSV12TxpwPAHYPaA9an0Sflp+on9oJ1g8A2J/qnxQfFh8Qr0IfRKdO8rW3zJSQfJRSVzUkV6olI7p0FHnE9Dd8FPhtVbUTvFXtI4BV5fS2lKQMVc3zxVRt846WpPRWVP2EVJ2GLgKx1uwUelM9g0OkhPxSak3zxwwkkIT0WFLNJLaM9OtRHQOzUS2jfbVRhaRRvYMAUXUTyVZc9JVQjSRQvVMnbPSr3k8dRE+F9E6dpE7aJQROpTOoTe0jQE1mJSPaTJWEnCQMTD2DNZPMNC4s9MtK9SYu8msLSrX0SU3zh0lt86ueSR1DEdQkitS1SwAtJMw3bk0mPzg7Pj9Yz2rPAIQ/pj+gP8o/xM/mPcbFFk0A/j8wTxpPNN92T2hPWt9k3wB236Dfst/E39bf6N8CjwyPAAbvEI8a71TvRu9o73rvnO8Alu+I77rvzO/e74Dv8u8s/wD+7xD/Iv90/17/WP+i/7T/AG7/iP/C//T/Dg9Y79r/NA8A3v9ID2IPVA9+D5gPig/EDyDeD+gP2g8UH3YSuQzEq7DCPsNNrcRUh76zVCSjUJJtkzR0hy6iHQS3PsIFbVPNE3dT3YPsU+2zy15ULaPttIfeotFVVs0jQlYt07HMhCDshKuOV42kVxUjevyE4LY0lCJZ7bMeWW2T9BFYLaQcn1Yi83yUO5h2nwBYL2qZbp+In7qZli+4L9KfANwv7i8APzKvFD82P0ivWq8NV+2z/lZ1pp4ThK+WrwSoo3YzVLWvx6/Zr+ugdhOCrBT+/K8Otf6DHL/usm4FUa3DODy/trNUv2a1/gIBV3S/hr+Yv6qxFiNM1Lu/WM2/37ROgoNJtYOv9L8KbqNLtYNPLNcezzDPQs8AdM9mX4DPil+cX8bPwF/SzwDkX+bPIN8y3yxvjt2O34DfAEpvdG+Wb6hvum/Mb95v8G8A8g8Ufw5/KB9KfzR/Vn9ofwB6f5R/hn+4f6p/3H/uf1B/AAqPLI8+j9h/Go98j1aPUI8Aao+cj8aP0I+yjwSfvo8YnwAyn1SfBp9Qn+KPhJ+en8CfAKqftJ/mn9Cfsp/8l56jLKTb2kv9s6pMLTOdTdpdI6KERKBPBUNnUDbVQ9xQ1TNQUX0kRLSrOVItM60MRCDspJO27KQjVOWDl1QFQwdtVa1TeFX9s+pVRTNbW1YtM81W/bM6rCfW9pIqWH0jlCwk8Vi2vTMlWQVDF1ndNFhqpSOwJCRi/BQgWE1DC+lX1UPMfCeuLWYvgC8Aii9Uv169vi/ILwo/7L/+v4AwPyLPNM9Gz1DD5jNkxHGq1LQwRLTsfDSqhDRn2ow0J5Q06FXVQ6xVao1jY8ykKsQU8VQFU1u6VB1jgVRNQ0nMxI0RxMTaU7WkrBWcFCc1U6Uj8BREuFLNxCRE20tSdbMUUhVTz1G2BUOXUR1jYVG1xFFajWPzdKS8UEVThWxEW05QTUMJUH0UT6UTbTxkFM5OLUNjTk1Da/lN1TOQVBQoTUVTG6VMxTM+TEWm9pUoQq0Y/JS3SnVESr0z9W1JvTOVSdVDjElFU2vFSdUzMARUqkrN1gAe01RXrl2eX0Bbdl9A73rvACzvnu+w78Lv7F/W7/jvIm8AHP8u/4hvgm/8n2ZvaP+a/wCs/77/0P/i/ySv9v8YrwIPADwPLg9QDyIPhA8mD3gPkg8AzA++D6AP0g/8Dx4fMB8CHwBcHz4fUB+CH5wfrh+IH9ofAMQfvh/QH/IfLC8mLzgvSi8A/B92L4gvIi+cL54vqC/SL8AMP+4vGDs+pW5DzOSuTIJFU+Wk1INAXjNsp25DULZ9s1JRzTPGUe0zOq1S7TPKUsXjPqyks6lTDbTcNJjUxAmkxHzVVcXj7tSke4TE6lZSFURXjTR0xVh105YERGv2WP3EWTVDDlnF40veWI3zoyy3frIiPL8AdrXWtZ61fr+Iv2pJnr+oTwC6TwzPDs3OTwBfGs8UXyZfJFDL1sK5TFfmIqdsz37FVpbiqFbt02WUxBfsNLPYVVWkvMRhVZ3DKG1VLdPvVHXTtlQ9pNVUlTRUdUMC3FTKU1ZtM5VTdaNctDVT1TQVUtXUUnVDcpw0mzBW4q0FlKTNUe3UUcXjXlVRvVRRvcRQlaRQ5STNUC3TP1C9pIQ0ok+2ncM4T+Wjyk71xE62ncPYTXWzdE1NwwuIXKW01+Yi1yQ3JtPM1JjWFOQ4Sn3T3ATkkEm2jdODSSXjwUlNwysEDOeO8jNc507/kPM27VblACblJuVW73h/au+cf8bvwH8A0n/kf/7vCP9C/yyPPo9g/wBa/yQ/do+Ij+ovvI/Oj+CPAPKPLD/+jxCfMp9MnyafSJ8Acp+En5afOJ8SP6yfxp8ArwDCn+yfDq8gr1KvXK8+r3CvAIKvnK+er5Cv0q/cr96vEL8AKr88v+6vQL9yv4y/Vr+gvwCKv8S/3r/wv8K/FM8ezwjDtk5Si0tNQwxMJeMhWU1dxIzUI0+tZFClg1uDUK1z+FAFw2o81KPhUR1mXjMc1Fv0xM7VU53TQORUssxUJlW2xTOZVaWDI1b1VFY2pYMDVy3Tb1e91FREa0RYTVOrFEQHWW0zayVZFYMBHETOWBWDa5FYjdNTNNQRWPXDC99XnWPIfE+GT2Dfit8AnE+u38Dfyk/k3/bfCO9KWaBGXzjvSu9c7wbCmnRUYWrc1CD8xVbFM4lWnWPVSJTkCeQ0ysRUj1VqVUNUzDQcvOTkVO1jbZzMVGZULeMtVJVT2/VT9cO/U51jiFPahTRTBcMaUwVD1lJalWOeFGRnUv00UhVzbfqcxMJRTUOMUb3krVH1ww9RpVRQFYOh2ozFUD3TM1CdY/hPakX0T4XkT+WTl05NQ2ssTgV0TZ1jWE2lgyvzTEX0TM3ETI3UpHStSIR05UqN04Lk9CINSm0zxUlF9PRn7mUWgwYcdPNK1fbmdeadFoVOfQBWf2B/gn+Mf54PsH/CD9QPAOYP+HumhRaF/g9QjzofTB8AZo9YH5qPfB+mH7gfyh/cHwDuHxDPCs8MLyYvOM9SLzwvACbPMM+KL3wvfi+gL+Iv9C8Azi+wLyI/ND82PxA/Uj98PwBWP4g/sj+cP8Y/8D8CTxRPAN4/ME+6P0RPVk+IT3JPrE8APk/AT9JP5E/2Twhfmk80X7LWwrmUFVzEYU0902MtTo3TYk/tYyxk94YC2xVR3eOmUWXjG1Jm7QOOUu3EBGR1U7UDVei0xF7k5M3U5FzE5G3MxOQ8Vk3Tr1btY2scV5XkVz3T81fVVBVY7WRYlWMeLNQjYN7iy/ZY3dRY5fQ01EFYLO3EPGTSV93jxpTfbm0CJ1LEfG+W36jbpt/Ib9rfANxvDu8QfyLvJH9Gf1h/auGqFtK3/GSQnGRS9MQPWvzEupTkeVaNQzec5Nv4VQ0DvFX9Y4BV2o1DR7R0DFW1U8VUZiVjjlSt9Nx0HlS9Vlp+4rG8VHhTnRNDtMRr/lIV08cs9JBStQNrWFIFAyCsxOtRBWNbs1E9c31RpXRRBQNrAFHVw8l8xJNQPXPbXVCNQydQJWPeT6olFE+9VE69dE6dExNtTrUDqE39Y0BNjUNb10y943RMRdRMbYTa9AQuTMTLSkXzbEradcRKveO0SRXTh0lMHfQUBBFKteT0hUu95AAsD54V7gVODWYPeA+Cn5QPAK4P8A/Kn9yfJhX2nd6VDh0AHq2WHS6vUK+iH1yvdq2OTwCQr6KvzK/er/CvAr9EXxZfAChfSr88v1a/aL+Cv5S/Lr8AuL+6T6S//r+ov+q/JM8WzwAwz+K/ZM9+z3DPms+0z8bPANjP6s8M3x7fAN9KzyzfLt8AWN9634zflt+Q38LfzN/G3yAA7/rfHO8G7b5zS4WE5JRbrkzd86VNlVRO3fSqlIRohIVQBQNQlFTGVkT0PFLtVFJFoyH8d4qOkiX0dJjUVNNwJmJ+trx08FVFo2FWtaPTrVbd01pX5XPIvGQxtVjd05oU9PpYZXMrtCRnPnLtTGSjWC2TZDZUZCJY/VPpV91UnGcA1m/4a6ZvuG96//xv/m/g/wDy/wQPNn9oeyYPSA9qeVZTrGwHDsKnV73jcdT0MNZc9OxWrYRWdXNnVmzF5KR051U9A51VZVRtVeVzKFXtU+9UXWOrtlS9dFR1c0fkBBC1VN3TygyEk1Ptg1y2tFQlU92T7lK9g7e2JISAUlXzSVJt4wW1Us1UUW3jlVHV82A1Uc0EUb3j8VCVdGyE24NQ7VM/UHVzB1B2bWOiT+VzOE9APwHXPcpOxVROtVP1TVbtg4xN9YRNjRRM3dOjOky9hOTX39IURKSxrUrdk05KFWRJleOQbUkFY4NJvePBSSX0bUqdE6pKveMhS3WEAOTfRp2OnXafeC+KL6yfrp8AUJven+Av8ik2ryCvIj8EPwBGP1g/uq98P3avcD+yP8Q/ANY/6D/6PwxP5t/g3zJPNO8AHk94T0JPjE+WT7BPYk/kTwBm3whfUk8cXyZfMF+6T2RfAF5fkF+KX6Rfnl+4X8pf9F8A9l8Yb+pfJG9Ob3Bvgm9cbwCWb6hvym+8b95v8G8CfxR/2D5vOGsuAotL7YMMTNoFk+ds5CVOBZMnT9Y9Aw1QbeOFbBT6UKrthFE1M+FUhFcshOi2PIRbU5Xj0FMtk0So3AfOBTYSmeR0CawElbb05ANXreNvVz1z2tlXzXQk9KtYFRMFWVp9dFkNIwNZvePRRPRtlCSEVVht4xVYveMV4QyEyhSExIz3do+IiwBuj5D/uv/Mj77/IAvujxCfQCIPNA9WD1ifap8MhJqEBFVhBJQgRJTd/OSapARjV1btdv4D1ASPVRWDW1RVPXMaVQ0j49Tkq6xUpTRURZMt7AT3rVOt479TlROIxHRQqVPVlAQU47x0qyQUZ7YsFDBSnRP6Ua2EUdY9c4pRzZRR/RMcUdYVE+VQNTOhbBRqULYNIzNQVfP5T7UUT7KVlE/tFHx0R04VJE1aNSRNpTPzTLUUTJ3jYyZMrYRsJwaSAEud4zOGSk30JCTKSbUUBCdmBpLgSfUWNpLLSs0jAUj0J+ZNNjXOJV4vcCNuLwCIv5ovrL/OL9C/4r/0tyY/ABDPIsn+L0DPUs+UP6Y/kD8Ags+sz77P0M/iz/TPBt8Y3wAq3zx/Pt9Q32LfdN82f5jfAKLfzN++39jf8t/k36bfIO8AKu9M71bvcO+C75TvDu9o7wC679Tv5u8A/xL/JP/27yj/AEL/fP9O/3D/ov+0/77/6P+Auv8MD17/CA/S/0QH/hKcaEQE0xB+s00NI2NOrYMLYk9FAyp0p1aDVKd+Es3/VBSQUv10FBR1U7K1dFOlFPQE0FStg0LWzJS0VeUEVg0js1bMLSQElJBXRaSshGJYtm1zx1idExpZBSMgrVnVE/dYBZRYrYOCtVg1M0FMFAJY1XPWBVfVc8bkjwaVho+wgwaVALaNnh3GH+iPAp/8Hw4vSJtARp9AL1IvZC82la6StwwXqv6iUgSEDzQkzbSUiW1WzdM3Vt1z+FXlk9u8VfUTgFX1c0VVWu2zDsyU1FTts57UdEtWVDUUVM0GfrKxHKRteiSkQ1PlkwxTZRSYPKS7AMayWFI1FLx061VR/QRRNSN9bKRFrARrD1Hlc8mMdJVQvaStUM3TJ1DVA96kpHFtT/VzBU/N05dOncPbE07Fs6hN9RNATRbN09dMFYN0zKRrcL4zYLy0O7AutZ5zLLQLSu0EbUltc4dJ1QOeSSWDE/VJVbQERUvNlJzPztUA7rVevXa9fr+QT6K/tE/GvwDYT+pP/E/+vzDLHs1GRT5dAFZfaF9KT3xfjl/Q38Jf1F8A5l/4XwpvHG9OD0gPUm9EbwBmb3hvQg+cb45vEA+qb+RvAP5v2G/6byx/Ln9Af2J/fH8Avm+of5J/vH+ef9h/0n8UjwDmfxCPCo9Mj1aPYI+yf4SPAIaPoI9Sj9yP1o/ojxKfJJ9YNp8Im7aSuUsVE6p0BFuhTZ0Tok71E6CMBNtKUBWzwFCdEzJR2g2jqKQEOlKdI69SZn0DI1OtNAykCFRlA5t8VJ0j71R1BMQk7LVVvaRWnSPPVmUDPM1XlYOnV7U0LBR6WBrtI94kFCdZLRZOM0wUa7JYfQNzVKQzWCVEFrwU0lftA8SsF36tjh0AdqV2rb4f4BuuHfYf8Bvur0AYvyIvLL9uL2C/cr9XDTTavKSCDLRAV5Uz/lZW9YO6ViUTZ7QkJ7wk2+hV3TOsVXUDcVXW1ZM4VaW0VGUzxVTWLUOBVK0jSfS0EVTWFRPaU30DoyQ0bFOq7QM01AT+PDS4xJSDtkw0S1LtAxRSZQPcbVH1I6ZRlTNuUc1D2zhRrVPzUN0zvFCqZTOFlDROjDQXpJTClqw0V0/NBE59Bq4i+W1NNROQTX0zJU1NtNVM1ZNY3MT4rFSTS9rVkxg0VLFKrVNTSpQlRoaTST3ESb2ULEQRLUrtI65KBRRLhTQ0VwCmXV5PcE+KT5Tfrk+439JPANzf7t8A7zJZLl12XS7vUO8AYu9U35aPmO+C77zvzu/g7wDy7wT/Fv8o/wqfTP9G/2D/AHr/jP9On3D/uo/E/97/+P8ACg8kD+7/wP9CD2QPdg84DwCKD6QPfg/ID6oP/A/2DyAfADIfFB9GH1gfah90H44f6A8Aoh/cD8YfwB8CLwwvFi8oL0oKL0vNJEvdNjai53yUbeHMxOVOvaPiT2Uza2VQRSPanJRQUQ2zq+BRPURS1ZPIVMQ8WVO9lBw0I1StNFQVQ9sHVRVDl1X9swlWWj2ze6y06lY9NFddw63GDLQwWNWTmCSkCm1Z/bMpWXVDEVktpqx+k0ykYlidkyA0pOcBV8Uk3K9+r5CvwqmWrd6vANg/ErkOvwhPGk98vyZPeL8CYk9XbZR8Rz5FFqXWsyQ1VVd1I+wUNJi0tFe8tBUXFDTY/JSd1LTzkN6yYyhV5ZZ2k+yUcVS1lLVUvaMCBFTKU3XTlW1TdSNcU+2zJVMFw9vhUv2zqVK9o3JStnUjPFJ10wVSTUPNtVEdVFEF415R3ZMctrwk5FBNQ61QddN1zVC9kz9Q7SSklKJPat20TzXUTnXTRU7Vk5vYTb0jdE3tJISVTMq1lEzdE9dE196S/EosLTQEZDhKVcRJxcQc19aG0sFJvVRKtbPHShYdMyZLvZNPpNcG7b7dAJ7fqN/C36xvzt/Qb+Jv9G8AXt1G5R5/SO9Cf1R/bu/gHwCy72x/fn+If7J/5H/2fwiPABqPXC8uj0CPEi9Uj3aPOC8Aao+0j56P0I/qj/yP1o/gjwAinzyfHo9Yn0KfbJ92n6ifALqfjJ/Gn9if6p8UrwavKJ8AWq80r2avkK9yr6Svpq+4rwDar/yv9p9AryK/LL8OvzizNh7CnEtlwz5MzcbOw21OtbMnTyXTD1DVc2uDUMVj+HzEjFF90xUBTMR0NMToTFQrUMbCW9BTncNCVL0jtAxUW0JVHTO2VT2zJww0S5pW/SRXjVScROFsRK1LNDTKWHVUWZW0WdqFwwVENNFYvSOUWDa1w1NY1XMTWO1UHDcAzj+4P8I/rD/Gz9jP6j/0PwAeTyDfUklOT0BPSt9033ZNWg7DV01jX1f1Yx5k1C3NFMSJVsVTSBTFDDS1yuxEj/y0VlV1IxytVb0j1FR1tFQdM2bVVGXTLewk99Qkv1PaxVOI5LRSU80jDFO2HTPWUn2znlI9s2e1UiU0UvVD+lGlNFG2NbOKUW0zR1GdtFFqzURQJXOhpCRqUGXDWzNQPTP5T7W0T1VU1U/lJE51Iyy8VMVNWvVUTdVz80y1tExFZFVMxWOovGRIjGTlRGRbhkqlUyJKNcRJtbS0HGeeIvUk9GxK7URKAP3mxmWmfSZ1dm+IY95DfP8Anv+Yb8L/xG/m//j/Cg8sfwAuf2h/avlGD3APqn/Mfz6/ALgPmg/MD+4PAB8SHyQfRr8AWL9CH1wfTh84H3ofpB/+rwDYH+ofxB8OL/gfCi9ELyYvAMAfMi+ELzYvaC+qL8Qvvi8A0C/yLxQ/Hj8wPxI/ZD92PwBQP1o/pD+uP4A/yj+cP84/gOg/Gk80T/Y/KE9aQZbTS7TNVIS0ZdRUZ071Q2pqtFQunOSjpFQyUcVTW6hRZdMdUi0DkVRVbVM9Y3dTVUPqU32ztV4M5O0M5F1VfbPObVUdY0BWLQOxVq3W1j7CjFc19FedQ3pYNg0D3lgdYyBZRVaus2lYLWRcxIRcxERYLVZCplLSfMeez6jLV0LErFcAll+oz4rB3l3mz/DPCt8kb4A2b2jfQt9sb35vWNN24rfaHGSQvMRSV32z/lZWtbO8Vt1EVv0zN8RkW/dVnUO6VR1jgATEbUcEVP5UTcPFVH2ztY4E5FYEdB5UzbRTtr2zsVPd83hThUM0rVO1s/xS3UPHVOSQ1sy0WFJFVFJV0+tR1mXDs1F9s26E5DhRtg1TAFEVw8lQffOVVVD9RFAFxFB9s9685GtXT820Tj3DfE5txLVO9eRNHWNATVVD2qlMhUZXQvTcBJMUBC7NS1XTy0o99lbSC0ra7bRJZcODSX3jr0lKLQMRHPSKHIWERFQUBwDWDQ4Fdv+I+47/qI+6/8yPANb/EA8CnxSfZv1eDTafUA8AWp98n4YP0A+an8Sfvp/onwD6nwyvHq8wr0KvZE9Wr2ivAIqvfK/WP4Cvsq/Er+6vyK8A0q8svya/QL8yvxy/dr9gvwBav7y/tr/gv8q/9L/+vxDPABrPPM9Oz3DPYs+Uz4a/mL8Ams/Ez7bPsM8C3xTf7s8g30gy31TX5mNLrXQclK6MRNulTQ3zpk4t46JPqlXTSqx1UA1TULxEyGZs5DpSNYTMRCFTlXS1U31DCRx0mFSdQwqtVa3jfFUVk+4M5F41Vp2D0RxUPlf15Bxk2zBYvUOYWBWz91i2fUMpWSVTHFlldFhWtUOyWJ3jc2TkIkzkC+lXrePMrFcGbe5Vxl8A2F/yX8zvBm8Ybwr/JP9Gb0CIb2JvbP9+/4jzfkNXJXSyrGSCNOWE5OxWLeRW1v1jZVaFgyXMZOdVtlXTqlXV029VvUMotuz071S9Q7hU5WRU1t1DR1QVkw4EBNhT2k2ToTx0XFP9YyVTag3kUhWzt0x0gFJ949tJUrVDElKdQ9pRZv1jlVEV5MTUKFGdg9vxUFXTulDdk4NQigXjTJR0FbREq9C+QjitT51Dyk7tRE4tVE1WBeOMTdX0TWX0TM3U0vQE2lzXV9IUbJSxShbdk1NKLVRJpdQsh15TrUndQydKldRKnYMhAUv9RNyfbo+Ai5aPsI+yHwDkj+aPGJ+CGe4fKJ9SkQ4lAE6dTp9on5KfZB9+L5Av4p8AxC/WL+gv+i8MPx4/MD9CPwBUP0bfQN96P1w/rj9oP5I/ALw/3j/wPwJPFE/OP0BPyj8AVE9mT3hPqk+8T55P0E/qTwD0TwZf8E+6PxxfRl8oX1pfAIRfll9gX2pf1F+uXwBvEm/A9F8ebzBvWm9Mb06Ci0vWBeMMTP3T6pTU5U2svXbW0g9Q/WOFlAT6tqQEbFFNI+FRtXRSVr1TylIl5FNdc9A0dENEVCWEJAT78F4CmQx0qwlWfeN5xPToHORxtmT03VfFU0dYjdRYsv3UWU3mnhIRWYVz4G1Y9XOUWHUDVVitBA1Y1dPfV91kjOfG7a7vALh/yn/k7+5/+O9C+Q6PMI+AQo+M/2aPYP9yj5yHvlKaaqT0YSSEIIx02lathFVWFQNXxPQYzITa7PRrj1Wd01YE5BxVzWRtVFXjrFS1E3VUBeNtPPxkBFTV079TPeNtiOxkUFO9UxpTtSPb41KVg6tSlXN0UprNAz5sBPpRzXTM1IrVUZVzVHwEHnQE5VBq1dRQxVRQNRMzUH3jq/lP3QRPvYRPFRRO2hUETlXj3E0943hNakXkTN0ETJ3TJkzNdLScFyaCAFwUnUqFgz3VSsUESd0ESb3TkEm2JYPgSQ0jTkqVg8sFSsVTN7wXti1OJYYdjh8AoB+yr9wf1q8IL/qvDL82LwAwL2ovRL9mv3i/ir+kL8ZfAKi/yr/kv/a/CM8azyzPzl8AaG9Cz0zPbs+Az6LPtM9OzwDIz9rP7M9eb7jPIt8M307fADjfMt+E357fmN+q39zfvt8A0N/y3xTvHu/o30LvZO9e7wCA74rvlO+O78jvcu/0757vgODvEv9E/zb/sO8C+Q6SnFVLZZRM7aMo5AVOTXOrak8Vsy6slKOklBdJUb2UjAQBXJemY1IVA1t3Uw2T7FPNBFRNI1vRVGUDQlX9ZFXlBK1WtaOVVo2UVw2TjNVX1QRX7WNgdHTFWFbVkxdZ5QRZvfMDXHTVwWx0hGx0RHx0BVgW3dPXVzWTyJR3zn/YewCeD9AP4n/0DwaPII8iHzwfQE6PgI+aj4Qflh3Wkrc0FE2Q3ARSV61kbBTNHHSLiVY1k0gcdBtw9vK8rVU1E4BVPXRVFbMO2hQE1AyUnFT1g2ZU1m0TLVSlZFNtA7FTau2jeEyUQ/T0DFP1g23WZJSeUt3TZ1LtY20gVJTrUb3zs1FtE619lJRFUa1kUe2j2K1QXbOhUG0TXaSUJ7VQZZPezJRxT4UET7bd05dOxWMsTrWjxbVNNRNA7JTXTF2UTKpdsxGc9KjkpEi8pOWtSvWDhkqNZEr9ZEmW1ZOHSV0kST0ENKRsLUqdk+9KvfNDHLeWvQAWtYavmKu2r8Cv4q/cPxa/AABPEk88vy6/cDs+TY6/eE8Amr/Uv6ZP4N+6T+RP9k8IXwAaXyxfPl9g/1r/TF92X5hfAIJfjF++X9Bf2l/0X65fEG8AKm80b4ZfqF9Cb4Rvfm+obwCKb8xv3m/4b0pvxG8GfyB/AEp/XH9ef2h/en+Uf7Z/yH8A2n/kfw6PII/yfzSPRo9Yj5oyj0vVE7lL/Sa2M0229YOmTtUDok/1c0q2vCS+UBUDNFE1k6itUQ2THFJlQ5HkhCGpUyUENJQIFCR8JCTttiyUX1VtA9FVDQRWWp2TzywEPlcNNFe1MysVWAWUWD2j4IQEYwBm5gIiWXUkhAS1WP2Tw3ZYrZRMBEMA5gLSVwL9k8bsD9YP6AvuDe4P8J8AAq80Hx6vOB9Kr2wfZh+YH0qSr1eVhFc1JLyUgryU20JXlfP+VvVzulZq7fRWdWM35KTnVfVz26pVFZNvVR0jNlXWVTP8VL3zwyQkjVTWtTNVVAUkVN0T2FNqpSRTrfRTtZMyU/Vzq/pSTQRSHUOO7PRHbVK1kxJSrfPaUbWEtsz0bFG1MzVRzaRQtlUDx1DdQ4NQVTNMqVBFlMSFT91DU8wk5WVOBZROxRTcJIxNbQOrIU2VhEzdE1j8JPRtSxWTj0ut8ypLpbS1Ss20SmVD8Um1hEkWvfODSa3zqlQ0MzAmNQZWAgdLBcRkT34/kD+iPwC0z8Y/2M/yP/zPDt8oT3rJAC7fWE9S32Tfht+QT9pJpt8A4E/ST9zf/t8Q7yLvNO/+fwBoj0rvVO9m74Dvmu+0777vANDviu/07/7vEP8q/zT/Vv8AQP9y/5T/jv+w/8L/fP/W/wDQ/woPHA/m/zgPMg9MD07/AGgPmg+sD74PeA9yD/QP3g8AEB8CHzQf9g9QH0IZRsOEFG3aHMSqTH2jnU2FtNVOPaOg1CRHtLS8ULZtI1BRNTPEUa2jOVZ0JKtSPaMgRCST/I9qZsNVPSRVHcPqVZWj21tWfaPNVh3DOldaFfOn5JQRWDUzlFQksfSMlGOQHsIaWe3D6LVYPaOwhJRzWH3TMW1YraPpV1UzzFfdFADMn+aVtp/QL8KfFK8GPxg/AEKvLD9OP4Cvcq90P5Y/qDtktqV+0oHEp7ay7FY9lFrcpGfkpCdW/YPoDLStrByUcVX9gzgclPGtVB3DulTFNFSto0naJEQRHETaU0XDo1PaTZNsBCQoU0Uz8FJq7cO45ISB7BRLUlUjaxRSTZPc3BSkUX3TK2FRHcRR7dPzzBe+wm2FxIROUBXzF1DdJG1PTZM8Tx3Tzk5Fw9tjTq2j+U1Vk5BNCu3DKLQUwgTHnhU+FQYibRh81LFKFfNXSo2UbDzHZsKHSb3DxUlVk1swSh3Trkr1tEuFMwFd7N+GzZ7PsMOuXb7PyM8A4s/szwZvGG8qbzxnbt+A3wBqb1xvjm+gb/LfxG/Wb+jfAOJvDH8efzB/Qn90H05/WH8Aan+Mf6Z/kH/Cf3wf5n/4fwDKfxyPLo8Aj2KPVI9WjziPAIKPlI++j9CPao+kjwaf8I8AIp9MnzafYJ9qn4yffp9AnwCqn9yfzp/on8qfDK8mrzivYEqvZK8Wr4CjpjKLS1XEbUxlw+dMvTPhTdW2Zsay3k/lNMRE91B9o6tqUUUz4NwUVHy0yraERDxTFcOvU81TJW1UVSO0VF3DJlVlw9WXJLQH5DR37DTnVpjtpLwnf6JEWO0UZCQFaVllJg4iDHS03Fi9M4uhWN0jYowkUyDmst8FV/UzyOQvtr/As6Ylvr8A8Cv2LwjPGs9EPy7PWD9iz4CEP4bPmM+qz0QnBkNMxCBVVxVUVn2jmuQ0V9w0bRjkxNpVBbOfVfVjW2NVfaMaVYUj4wwkW6xUzVN1VKWjPBS0awRUvUPODLSVU9UUWVMV1PwU41J9w618RNt0Ur1DPlJNkwdSVgWzz1F9o4rspVE1Y1seUWUj5VBlVFAdJK1QvTNBUC1DCcwUjNVP9RRPLVROLbNHTqqFRE111E0Fsw+8pKVFTB20TN20vFdOwgB0VFudSn3DPUrlpEllI62VXFSQSYVESTVjTglKjdQ0VDfUV/ZthmX+VQCeX7hf0l/U7+5f+F86bxz/AC7/OPNWbVb/WGtGbYb/mP8Agl+s//Zv4P/y/wQPFg8oDwA6D0wPdq9gD3KvdA9Or5gPALIPvA+OD9AP4g8UHyYfOB8A6g9cHw4feB+aH6Qfnh+wHwC6H/Qf7h/IHxovLC9WLwgvAGovdC9uL6Avsi+8L/4fyC8ACj/8Lx4/ED8yP1Q/Zj94P9TiIU5CnIw0OrSkIU1sbVTkRCNPrcMLUIVjZaG0RBWU1way/1Hds2tyUr2kUi1DWVNF1tamolxUjdRUXVNAVSoVtFUNtFZN1FZltMzHaj5TV11TYGS0xVgts5kXbLfmQgNZRdSUtJG2lLRBWNXzA1gds9YFVx2zxuy/TsXev9hP6kkATsX+vxBfSs8sX0ZfWF9qX6C0z45foF+yX9zEmlxEUNlXBeR8VM1WzdOJVqqls0jsVAn8xMoE1I+tVZ0DR1U18w4sRNTaJNScHLRmVH1TLVSqLbP3BLS/XNR6ZNRDpVN1tFOlRHzUnoTUZ21SPVMwUgXz+FHFM6uzUX1TfazURew0D6VRBfPY1Dfeo1DFMzNpUMWmluNP1eMFT50D25dOpaMsTtXjxU22fVNdTdXz80x11EyqlbRMBfOo/ORI3OTlbUods4ZK5UMiSvWkrUkts4dJ5UOiTOT1RUmV5EoNdHTnprJYBP8ANvWe77B/wn/87/7vOP8KjwAcj379Rv3W9Wb/aI96iZ7/AMD/uv+sj54Nzo/Yj+qPFJ8AJp84n+ovVJ9+P4g/Up+cnwCWn6if0p/cn+af4J+CnxyvAB6vWK8yr2yv/p+Ir0KvvK8Ajq/Yr6Kv/K/+rzC/Ir9UvwBOv2C/cr+Ev46/qL+6v8y/AJa/4L/yvyTPLs9AzyrPZM+YXs+Iy87SuUsVdsZzTabFM2NONWTMNEvUZL5VUOVDMrRkqJxkHYRkrZD8NAVTvdRThXMI1VRNc3o8ZO0cRF9V1gWT01UV40ZERLVWWgWTI3xUrVdtRFhV44uAWOVD4mREe0A2Q1lWbcP6WMUzw4zUc4zUETNkRFtAPlLQrEceXwBbAAZVtk/IS77fEO9CXyTvRu8AgF+6UVbvuF+S76TvruWuw2pc1LfsRILsREJXhUNt/gRkulZtQ3dWfXRWRET1VU1zugxkbzzUWzZVFUP8VI3UVK3jW4tUxXNVVBVDHDRk2+ZTPeOgU01zalOs5cRUZPpSjdRSJYOOtnxkV1LtMx9STXPatvQ0olEVQ2xRxXM1tVHl5FBtQ8dQTUORrVCt41tQRZMX3MVP2gWTU+Rk5U6Fc3hObN1U/GSlTWVjPE2txLYUdFRM7TPvSw1kS1ZNcypLvfRK9XRKbUPRB0R0Y3DW40ntM69JEM00PHfOMywETyyH/o2efwTIe74yYbQPzn/of/oPLI8ADh8wH0IZdoVGjU6PiI+KHwCcH/6P+I+qH9wfxh/wHxovACwvPi94z5LPZC9uL4Avki8ApC++L9Av4i/sLwbPED8iPwBMP14/MD9qP3w/pj+QP+ovAMw/7j/AP+o/FE/WPzBPQk8AVE9mT3hPkk+cT6ZPwE/STwD8T9ZP8E8iXzxf3k9AX2pfmIRfdlWWYoNL1WREFK5YvMQLACYS6E5t1E8lFG1Q9WPcUGXTUFG11E1RdVM6UlXUfPQ+XGSrs1N91FQlE5gc1Ao1VXVUVWVj7FUFdPzky+dWbWNW5Nd2UipYyrXDlGxk9HTXTnIaWVY9E95YDSOjbGRkbNTbIlit4+tXPRPOVwK1w8Tk18Zv2G/q0b5v6N8A0tkW7yDvOu9Uf2Z/gO+Kf7B8f65/wHtOIqdXxQNxVkx0MFdF8+zs5Kr05FVn/OQn7OTaFPSfNNRtYwz0KlXFA/FUFdPbuFRVE4FUvfNHVNa1wwRU3cPOHGSVU9bdw15TvfMnVPTwUlYlE7hSPYRS3cM+hPRtB4z0z1G985dRVROrYVE1BFENI/PkVLzZUA3UxPRBUMXjCVC2tdOmTxXTOE+1ZE6sxcauwvlNtcRNfQRNigUETI2ETA2EjFcW0hi2ZBSxSqVzPUpNc+BtSUXTlUm984dJ1QPbxUm1wzRKDfOqSgLFAyHcB9YdVhWuD8ALxg8A2J/iD/yfFh8QrzKvRK9mHQBmr3Afgh+cr9YfCC8CL9yvAE4vCL8avyy/Pr9Qv2K/lF8Abr94v4q/rL8OX7C/wr/0vwDOvwDPEs88zx7PcM+Cz1zPAEbPUM+az9zP7s+ozwrfzM8A/s8w3/rPTN9u33jfGt+U3wBm38Df2t/s3/7fEO8i7zTvQE7vOO9q73zvXu0280tF87UMxFQlHJQlTm2ETzalcw1Q9aODUG303PTVbqyE4fRUdnyE6FJQzfRkhFuAl+JETPS2NISbKFUVA5lVHWQEhJdlVl2TBdx3pnLdVyWjK0hYvVRYTQRZfWZW86VZzZPRbGdeklWUZBMVWCUD32RkygR3Fn3ebwDo//r/NH8ODzAPQn90f2YPgKh/on+UD64PwA/KAZbimqrcdGG0ZB5k9VY984lVVu2DSPx0B/R0yhSEq49VnWNUNGQaJBTktVQ9Y5xMhGRUpQMttkSE91O1879T7YOITVMFc1JTLRQk9NSMhK2elIRnUuV0Un2T+llRBXT8VIpRJRRRtfNbD1Elo9hQbaOh7ORbalCtUzNQ7YP43FRbiE9VAyBPTfROveOrLE5tlE1FZE1d0/dtTG2jkUz1UyZMBXRaBKRI7JTlSgVzgkwkbSJ8lMpJveOMSe1Tm5BJPWPcSW2kfJTqFUpd0zc8lFgErx6t5p8A8J+6Kf6f+C8qrxw/Lj9QrwByoVavaD96P4Svrq+4r2LfALw/5j/4PwpPHE8uT0BPUk8AZE92T2Dvgk+MT4bvmE/KTwDUT9ZP6E8SXxxfTl8AX2pfAHxfjl+gX0pfvF8+X+Bf8l8ADG++XyBvGm9cb1ZvMG+SbwCEb7ZvqG/Sb9xv7m+Abwp/ACR/Xm8YfzJ/bH9Gf3h/mnG2XpK1S7Xzb0zNlE0s/YZWImJPlXMqzBfGIq0VBPSmUcUDG5QUkG1S3TMDU12TdVMN9DJkhVSdhEwUXVWV9CQUm0RW/YOzVoWUVASQ2VedFCQEYlhtI+BYWlUkWW0jIFkdJFhVBFaEhIJYfTNBrPQDnIQL0FdFE8TU9xYPAA/K8QDOjc6PGJ8qn0wPbg9gn3oPQHyfhp/ID7qfzJfW4rdkh1JuE1e9FLz0ugwUd0z0bTcMFPdVdSO8VU2TbYBE9EVVPTMOVR2Dq8VU9eOOLPRWRKQeaVQlhl6CsSSEeFPdM1tDU73j/FLV48cMh2YOMlhSjYQU9OtRVYS1UaWTfcQUOFFtIwC1UT3zyfR0lVAVJFCaVXMn9OTeT3007BTo1U4lpE6t9E4NM6hNtk2TQE2Vc9pMRRN0qUy95t4yk0Q0LrTky21KveNsSsWTC0pFE6u0SU0kSR2DlWQkDAlKHRSEtA+UJ94/WHM+NQDGLeYDzL/WtcYv6C8Kzww/AK4tPj9Qz0o/nD92z7A/qs8AvM+ev9g/Wn/kzwbfGN863wBM317fcN+Sf6x/fn9438rfANzfjt+w3wLvDO8m7zjvWu8ARO9277jfku9s76bv0O/i7wC87/7vCP8a/yz/7u84/0r/AHz/Vv+Y/2L/tP+m/9D/ev8AHA/+/+j/Qg9kDyYPMA9yD1ScByajS+2kS50Tqsx006FNhRQEtKD8pEhQVjWzvFBtI1C0FMTMpFU5pKSrlBQgdKSTZBRrCFSdE3pUFAdVlQRqHKTsNKReXITRVl3Dqz5XFbRXDbRY/XOWtnwU9liFoydZhSMaqVn9pLyEsKyEcayEMRaMFOdXNbPM7IcunwibAO6PAJ8SnyQvPp9Qn1ovbC+gpp+gm34vyJ/CL1fNo7mq9JSvTCSATCRA/JTqaVZtFASkZwykJ1aVs2voVTWzrESEcVWVs204RITxVJWzuFR9M2uBVM2jSUw0EVRNE1vcU9Vzo1NNE2wsFGsoU00j8JSkuFLVc22DpKRLUk2DFFJlNLYEFKRRjcNhUc0DKqVRLdPz9AfusoXspE7W5KQXUOWET00TPE9mXcPOTtV2zqL5TX2DW5BN7bMlTa0kTJW00UwltKwHlrIYjMSxStYt01NKHYP1bLSiSdqVNEldg8FJfYMwShZdw65K/XMm3Lcu3S7VAD7Fvr/Yv+K/9E8WzyDPYs8APF9OX2Bfcs+EX47PiMvGzwDIX6pP3F/2X/Bfag80b0ZvAFhvam+sD45voG+Cb7xvhm8A2G/qbwx//m/QbxJ/VH+mbwAof2p/hH+mf0B/wn/Uf95/ANh/Co8cjy6P8H9Kj2SPbo8AYI+Sj6SPvo94j7KP9I8GnwDQjyKfTJ8+n1ifap+En46fjJhzxiKLSzW2vhPUBOFZTf2mbrLiTx1jg+Skrff0BGxRTSPgBBRUlVKVs8isNDxkp/4CQK1UbbOyVJVEVYWjl2pMpAcMNHcUNOdWfRNtVvwk2leVc0dYjURmjBQHWY0W5jIOWWVTq95Y1QRYbTNTtBQRDVjlI99XHaT8H04l9h0A9q/YrxIvLL8+v0AvUi90v4CuL5Avkr+8v86/2LOWcqepV91EZLQgrLTdBDSYWgw0VwQ0GFY9RFXlI1OfVRWkJDQcNMTkZDRrrFQdZFTNkzxUpTPVBFzEzCwUiDSkUFPKLZMaJBTjFBd+EnZStuUzPlKVcwdSBbRRai2TihSlUWVTHlFlQ2vlUI1EUCVTeFB9Q2tBUBVET82TjE8dFDVPVUROTaNHTt2WL5JbdE3lIw9N/cRMlUSxTAW05EdmsgBLrbOdlUo1NEoNpEn9xIREkNlJbdZmUk5K5SPPSgKVczf8Rx5tZlW+T9BP8k8A9N8WXxjvKlkmX0jvWu9s5wCuXaZfkO+6X6zvzu8gb/LpAObv+O/i7zT/Rv9Y/2r/fP8Ajv84n7KfrP/O/+D/ov+0/wDm/xgP+v9EDzYPeA9CD5QPAGYPwA/SD7QP5g/4DwofLB8AHh84H0ofrA92H4Afch+sHwCeH8gf2h/0H04f6B8aLzwvgE4vYC9yL4QvBi8AK3YynEVLpcRMJUYmQwxEIwREay5QheOh5MQYUf3EVVF9QwGkNHSMNOicNK1bdDTsU+UzXlw00bY8pEJVncO2VZUTJ9oMzAdktJBXxTP6V1qlM2SMpMdYxTMalKe2ZkIFWS3z01hlw4S2tDREWPXTBViVE9cFV53DxiS/5q8QuwZNHr8ASL86T1y/fr9wT4JP3L+WT4i4T8pJ9sK5zE92NQ6yUtlXLdSsRM1W9cOJVmrNo0gUVAkkxMpVXUOtgFw0R1Vl4w40xNTaTMScRKRmVC3DL1SiTaP3LKfmw4zEQzQ0DGlTTVSkxJ6sxGdSXUNtMJTE61G1o7NRrUOtfdTERVEt1FE949i0/CeuImr8lCdQpcPe1gzUcU/FNE+VE5dO2s2TLBzUwU2tQ11NqnWkTB00TL2kTD3jqNok5Ej81OVKncOGSrbtkyJKZcO0SbWjgzVJnVRJrSP6SYXklNRb70ot8zNLzaNYPO8Avt/43wLv9G8Gfyjvau8kfwBOfYbthuV276Dvyu+sfyb/ACD/Mv/kf/Z/mB8qjzyPTo8AYI9yj6wvfo+Qj6qPvI/WjwDQj6ov/I8WnwifMp9En2afAHifip+Un66fSJ/Kn6Sf5p8A+J8ir9SfBq9QrzKvdK9urwCQr6KvtK9+r+Cvwq/8rw6/ACC/mo80v06/YL96v4y/rr+kmLveQ0s9Zt5jTUV0Ttb1M6JPZbNK/FS+ULZlwzRRdcOoUU3DHK1SheORUsU0UxVkU6wlVFRUfFStQ+1kVF+1VX3T0FzEQFYN1FbWVVM8V01kVxWDE1haRcRYfdPgWG1kWdUj2x5ZHTP0WF1DsFisheS8xDFYpTP19DTSINQ39jXuP/gzZ7LEBNf2PQD2PR5PQE9KT1RPhk+I37JPQJTfnt2e3+DbdlMk1IIk1KtCV9Uj/ixUumw0d7VWRbM3HFT4VQ0zrG1VdVNxVa1jOFUN5K1UpTPFVNUjjlxUVrVUZcMgVFTcU+0jo2o0NGyUVDQ8NP5SjTRqrFSQJDRYHDQUUnXkbVFdU6ZR1SNuUSXkbVH1MwJR3UPJUBWDNZP8VE70VBdQ9TQUZK1X9CTuTjVUToXETrRNZOy0KCxkvUxVU1xpTC3kFISTVHQuS93TU8tKlWbOw0mdM6d89GuHSWVTr5RkEUp9M1uKSt3TC0tlU098fxAWhcZv4GN2UmHk995v6G8AGn8kDz5/UH9aD2x/fn+QewC2/7AP4n/EDw6P8A9KvwQfAC4fQB9SH2Qfdh+IH/KvnB8Aph+gH5If3B++H+gfCi8sLwAWL/gfSi90L3YvgC+iL7wvAMYv2C9aL/wvFj8oPzo/RD8AXj/gL0I/pD+WP7g/ej/UPwBmPwBPsj8UTy5PQE9aT0xPIH5PkE+iT7xHNlNL/VRkBLWu5LTl7LToTl1kT1pFBFAdY9xQZcNQxOTbxlFtQzpSnfPKUtpdAz6EVLNT/fMlVFZFA5hUPcRVbURVjcNr7FXd03sU5OpWreRs3MfW0i1YZeOWWB0j2/dYneMnWT3jEVm2XQPeWCUTo1jds2RanMVY3dPrV10DzgTXAFbd/s0e3/jDPt8431LfdN8Adt94b4pv1N/W36jfum/kZ6rWs1cdI6f01HFsZDCq1GTtfFSoHORnfFQYthTk2lVVw59VJRNjtVWd8yo85PFUnfO6rVSNc4FUNeM8ZOQGslzkzjTHpsJeU6VUU9ZtY/BSFeRSZeN2Uralwz5SHSMHUlXDz21RneOXUW1jYFFNdK1RJRPzUOVEUEUDeK1QPeNBUD3EUMXkT2x1xBT0zk5942NOdeRtTUXjeE1Vww9N/fOLpUy1dEw1dLxHRuIYbUvVY51K1WM9Sj3jy+FJzcOVhPf+8sVJGmXDMJz0qkol5OT33g0AfgXW/d79/v8AnwoPJJ9eDwBIn1qfbJ+WDYafeAu+D8CfANKf5J8eHyAvAq8sryavUK8AYq90r4aveE+6T7yvtq/QrwDCrwS/rq8IvxK/RL9OvyhPAGK/jL+Gv6i/ur/cv9a/6L8Amr8kz/6/IM8az2TPTs9YzwB6z7TPls/Iz9rPvM/+zxDfACLfNN8230jfat+E327feN9Uqt9k9Iu81DrsRCVEhKslTqVUTz2EUA2ThVr0dPgMVGxRPeMBrHeK9kNS3WNblOSDcN/CRLZ0dLZUZYMoVVXkVWw19HxUmFaFgwVXRaS21GTdVzWTSFhtY7CtWJ3zGllFVFlt8wFtWR3jzFht85FY5fMtUbxUE1it89+EVx5lAPZd/u0GZQZvIG9Sb0z/bm8AoGte/3D/2m+0/57/uP/qb1VX3cOaBHRhjPQgBARb2lb1Y4lWZYNIJARVCXRUyjx0j2TkVlxUWxpVJYPjVG2TnlTka2ZUjVRUJXP3UwXjW79TZYOIUxVUU1UE1VN1c9a0dJ68dGdSrA10NOT4UZ2DwCRUiq1RHfNUUQXkUTWT2G1QteOhUN3DalAlg20zBIT5Tx3jjE8VBNVPhXROHeMs/ETFTVbV811N5XRMFRRMdXOzJkwt9CyUSEtNc+rNSnVzhkrNVKSEykmsFRSchJBJLYRJlZRKBgXj70plFjaVvo/Qj+KPAOQfFp8onyovNJ9OL2AvgpkAZi3GH6ifkp+8L9Yv8J86rwD8Lw4/MD9CP1Q/Zj94P4o/AJw/3s+oP7o/1D/2P+A/ut8AHE/mPzBPUk9kT67fgE+STwAMT55PwE+qTwRf1k8gX+pPADxfDl9YX3JfhF+WX0Bfsl8A3F/OX/BfAm8Ubx5vOG9KbwBcbwZPyF9qb6xvnm/AY/7ztUsd83Ts1GVNJXRO1G0EFIQsBBSjFOQYUVoNhFEVgxxSxeRSBSOtBZR0d1MVg+yMdVTWtePRVPUUVSUz01WsTeR85LVW9RMhjPSQ1Vfdc/ok9GLM5OFY1K3mfhNZFeRYJYPDWGod84TMdESsdAVYLfMB0uTvhv029Tb17u0WjwiLAFb/kP+C+Zb/iI/a/8T/no+Q0I/ij/SH/mK3jHd+ElJZVwXkBAS6VkV0Vo1jbTd85PVVpeO6VUXjaX50dUSUClwEw1Td1G1UBSNVVL3jHFQd86XkhASvRHe24kGcBPrVUsV0UmUjjrQEV1K2BeMfUv1j51G147FtUf3zeVEFIzVRRePb/lD9Y8dQ9RORULQ95AzkJfwE2k9lJE82BSPlTk1zfE4F5DQU26VNTXM8TY1j10yqBeNvTBQMVKSPbBQqVtzUy0od5ErtgwusFFuvSQUTg0n985mMFFkMdBf+YgdLBeNPhCcAHj1mJd4f8B8KLxS/Ni9ALwBqL1y/bi+oK36/oL+yv+wvANa/8C8aPwTPFs+Qb0LPVM8AZs94z4rPnM/Gb6hvum/UzwDmz/jPAt8M3y7fQN9K31TfAGbfCN9636Tfnt/Q34rf7N8A5t8I7zLvHO9O7/DfAu+M7wCG76jvuu/c7+7vAP/S72zvANbvKP8i/2T/Bv+Q/1L/pP9Ylv+o83aCgEutA95sFNuqTP2joU01g6JOWnWDoCQUR1CtA74cBLVO3ATE3JQ5Uu2Dq9a8BCBTLcOTpAQGVLZdk3pU5WMJVaX0VWpNdFU9FFbFg81WXZOrOlct86dEhBHMdJRGzHT0WH1zs3D+Yhe8dGvoWHWDsMR0c1hFg2sxWM2UVxUTzFctBABEjzaFDh8gHzqBRo9IH1ofAGwfVo+Qj8qPpB+2H/CP6h9VV+VkV/2jsTSEgjSErULUFO1WRbOoLJRnaVYNpDSU52wEqlVVpLVVraM2VCTvVK2jttVU5fRUzZNHdCQQVF1An5FR2FMNBFNdk6tqU7UEU22z7ryUt7ZEBIBS5WNJUjWDEq1SXZPaUQUEUW2zXq1RjSMoUf2j8RSkuq1QLcODUH2jTAykFdocBU+NIzhPXZPKTmpVdE49lE19o4xNhXQ1TeVkTM1zVExNpKz32qfyFLy0sUpts05Ktj0T8UlNk55JFSRJtv2jwUntEytK9fRKAoV0S30ExK/Wre6vAL8KTwAkvy5PQL9yv2RPdk94v4q/AOy/vk/QT+JP9E8u/xhfKs8APF9OX2Bfcl+EX5ZfqF+6XwDE/9ZfyF8Cb9T/Dm8gbwpvAERvXm84b0JvpG9+b5hvum8AzG/Ob+Bvsm80fxZ/UH8qfwBkf3Z/iH+af6x/Vn/gfzp/AAyP9n8wj0KPJI8mj2iPSo+AzH+Wj6iPuo/k//b11hKd0U2VNAwHtgJlFKVQQCVx1hFQLA/WEq1EDzZSyyNUpWOXZAd+onxVbK0kfJReVjWjz1ZFpKz0B9YSLVito5aslPastAe2AhVZRSRYhUOuCtSUXtSUHuQP9gWOFT4VACYfIK8yqX4fUK9ir9QXbq8AmB+ir/Qftq/Yr+qv/B9WIlWvDCRxjKQw9JTsLC/WpmInVo0j6HSUrFU2NVNjVfXzKlX1JFwEq7pUPROBZARJfLQRVlwE2lNllFM1NFPtJDaUJPBSTUO4Un20xCdqdjNSjZRRNSOXUT0TK2FRZbRRNVPz/CcWQtWFJAVQZQRQXSOmT9qVlE+FQ85O1QNjTrbFI/lNLZOQTU1DKG1NFUOlTDUzPkwllGTch06yGHw3NlJTSj00bUm1A5VJNSOHSRVDK8VJLZMwhDSuvD/2TwA4U05F7j8ATxLfJN8+T0jfAFJPbN9+35hPot/cP7bd1t8A6N86X/zf/t8w7yLvRO827wB474rvnO/Gj4CP2o/k79bvAMDv8u8c/yb/+O8y/2T/Vv8AYP+S/6T/xv/A/4r/BA/+/wDw/zoPLA9WDzAPcg+ED2YPAKgPig/UD7YPwA/6DxQfNh8ASB8iHywfLh+AH5IfrB+2H9igH8IR9qKLSw0zDEza7ZRMJdPlTTUjJ09SVSMPDMde0vgcNG7stNvhUT0DV1K9E8pStg0zXFMtk9BT3SNCtVQlw7aMJChVxSOZtnwkCVbFI3lWZeMDlBy3JpNXPQNH1JcWIge1WRUkWTUzDlkF09FtWF0zlFg9w1NYZeMrE1gF0+GkJMqcly6vABg7npUGPxgzDq0OpWavcD8Akq+EP6Y/sK/6r9w/7j8AT1QKQb4Smhy0YZw0IMQ0U91WHUQ8tFc0tBg8RNvKVR0jj1Ulw1ZVtr0TGlU9w+NUlZOsbVQl03VU/RM8VBUjq/dTHSO/rLSIXCRQWVNtRFSU41IFQ6vUtG10TJQwUv2D+lEVNLVRvROKNJRUUZWTHM1RxZPlUNWUJJRqUNo9wzMcxPlP/ROMT2pNlE+FxE4VI0dOlZOr3E3NxE39tEwtVExGJcMmTBU0BNeeMgDMxBudSmUjIkqtxi5TtMRrkElNVEmF005KBUMLy0o9AzeM1z4NptXuzwAA2w5tJt8430JvXN9mb3hvAIpvnG+23a7f8N/ib/RvFu8AaO8qfzx/Vu8gf3J/hH+WfwCof+IfvH/Wf+h/un8Ej8Z/ACCPOo8sj1aPaI+Cj6SPto8AkI9yj9yP7o+YjxKfJJ82nwBIn1KfbJ92n5Cfop+0n9afAMif8p8Er+afGK8yr1Sv9o8AUK9Kr4yvBq+4r8qv1K8uwjWc3KQ6DCQlTT3GbiKtZizELFCFw6EMxBWtUV1jiFEdI//kRHK1UpUkU5XDdVNdY+i1U1UkVJ0z0FRlJFXW1bO0VQ20Vj3Ds1ZaxcRXnWOOV6VD+Dw0bWK8JMdY3UMaWZXDWyVZJcP2WJ00WLXDa4BYhcNB7CQDWCXDC9ZXJcPGfD+eNT4/UDsAFs9Az2LPnD+WP7g/qs/EP9AGRcbP6M/6z1eFI7lXkhUjt6S3rkNXHSTcxM3WjCSJVqVDSERE91U2JbO8VZXDgFWtJFzU1QyEtNR8RJxsJGZUps0jHlRlth5isWS0eLa8RENTnWMOU/20UrbNI55SXWNYUq1TINbEROtRlbRR3cN9UdRFVES0Dzy02CQklVBW/cNbUK1zJzQk3jxU23FPXWMIT61zl062/RMsTl1jqE2Vw0DVTaUkTM1ETC2zEUy0VeRUZEgsZOVK/RNs1pTkDEqFtEkVI4dJis3USd2j+qRUm+AeIu8CzORPpGcGfZ5l9l8IayZvADBvUm9cb179Vv+A/7Jpjv8AuG/Sb9T/5v/4/woPZH9WfwAoD1IPRA92D4gPmg+sD5avAOCv2q/sDwYf+A/KDxQfNh8ASB9aH3QfZh+QH6ofvB/GHwAgH/of5B+eHyAvCi9MLzYvAHAv4h+kL34vYC+6L+wvxi8A2C8CPyQ/Lj9AP2o/VD+OPwCAP6I/tD8GP8g/4jEW06T0ba4MtKVNHbOmTpVTa6JP/cNLLOS+UJVTazJRpUOo7EQ6UkWzq69SLbMhvESTpEQItoTUfFTdw+1UFfRV2oXz7oxEXlZFs89W1oXzPldV5FdtAxNYNHVE5LTgvLQnWcW25tOtWJVTslgVs3PsRDO1WF2z9STE0ld908QANMeWxTbNLl8oyx5dbs9wXwCaz4Rfpl+4X+LPzF/uXwBvaBLZptMkVIFEVEJXldNr/lbdM7pU1GdWJeS2TNToVZ3jrFUV83GtVa2zOFU9ZFRds8VlVC1kVP3UjGQRVMWz29pTFbOjUyWzbFNmfdM0Uz1k1NS4UhWzbYPk1EtSfdMUUiWza9xRHURRldNuUQ0TWzdRbQPzUJ3jvDS0VYUs5E4k5Bc8RMJE5MtXT41EThW2RtL5Tbbls5BNdfMoTS3ETGYls1xMrbRsBJNLrbMtGOQ0t0o9dEr9RKzkC6dJ1WRJVUTE5KPgDkMVSp20S+VTXWwP7u948wAW9Q6NJv8wjzr/VI92/3iPAIqPrP+e/b7/yI8aD/SPHg8AEB8qnxSfNp8Qn1KfhJ+WnwCon7qf7D/Gn9if8p8ErxavAPA/wj9Ur2aveK9Cr6SvRq8AOK+Sr+yv5q8QvwK/zK8uvwBIvyq/dL9+vxi/mr9cv7a/ALC/2r/8vwbPAM8az0TPZs8AeM9az4zPns+wzyrPzM8+tdYGYotLneRMrXPnTNYdg+FNjeROBWMLUGptk4Mk5PcUdGxRLWOt4QR0V1J9c8jsZDytU53jzFM1ZFTlRFS2DVMkVa1zl1XVwwq1VgVje0Rk6lZtlFfazePfrERIWJ1TsFi21UMKWQVDKVm14w6tWZWD3lgtY5HsRFMG7NQRWLXWXtNMXx5dJl0ALu1eX2Dvcu/EX4bthu+474DKX9xfBm8A/xppBvXWwppqJGRhrOQgLPTaVm2D1ZhMZFdUZBdEZNpV1gXjj1X1Y1ZkZBxVWvVD43RErFRtlFQN0608hNQEVAXjv2xEiNZ01FJT1cMaZETjUrbt461S9WN2Uj1jPs1S1UP6UU1UTESKUbYNU1RR7WMcUf1D5bVQVURQbYN4UPVEUFpVdE8N04xPPfRPLWOrsU6VZE7tZE19c3jVTQ10TD0ETPVjJkxoTVQch67iANx0nUrt42s9StVDysR0jElddDVJ7WRJlYNOSp1EnHQBNzyHZp3+fW6FNoUWjziPAEKPTB9mj5iPgh+UH56P0I8Asonej+gf+h8ML1afIC8qLwBEL2YveC+KL5wvri/gz8LPAMQv9i/gLwo/HD/WL/DPUj8AND9uP0A/ij+sP64/0D/iPwDsPwZP+D8qTzxPFk8QT1pPAHxPlk+oT2pPzE++T7hPkk8ADF8OX+hPQl9sX15fgF+aX0CsX45fsF/iX/RXtmKc9FRrOkw1EyUk1CVO9WNbZk/tYyxQjWOhHHRpFfz37uL99PRyUv0jq+dShWN1xPTqxGRe2qz0z3zUQlUFA7RVTB1kXPSXVj32phKODORb+Fddc2BYrXPHzGTbF1ltYyVZLQMDWWqt5Fg944Ls1EFYVSNbA1jd89ZX3fPGPO8AruUW5T7tHn947yrpXn+g7wCKf6x/vn/w7+rv5H8G/xj7qo7St6R0kEx0UrTUD7YEhM1W1dOJVg3jSLZU9AdWzdO6VX1jfraUZERVXQMMVbWD0bVUzdOafNRiVA2DK61U3fPmUx0EU43Td2VT/WRTzdR01NJSDdNrnFI1FFIF4x9SFdTWTNSxUZ3UUS0DQ1FsDdRU1NdQpXOgUA2DrVtEZCVQRfRPpRRPtiUTAU9VI5NObRMoVU6ldE1l1E0dlEwF41FvdAQT0DYSpTwURTwUq+VK9WRKLdRKlWRJti0Dg0nV05lJzRPxGrQEbNQE70q91KwXTi0A/g02HR4fOB9CH1SvZh+oHwCKr5yvth2mpRYt1h/Yqw4vAAi/WilWLzi/Sr9cv26/gL8Akr+kv7a/8F/Kv9y/5r8AzwASzyTPLs9Az8JfbM9+z5DPAKLPtM/Gz9jPas8E3+7PGN8AMt9E3/7PWN9q33Tfdt+w3wDC39zf1t/43wrvJO8W7zjvAGLvdO+e31Dveu+k747vwO8s6u+UBIBLJYRLfZaeA61NTXOiTi30Tw2DS21QvQPAUAUDNFG187WoVGQd7ISvUs0TIW1TPaOVUyWDCVRdA2t8VAWD7az0X1Uts1vTVaWjXlaFZFZtlG1XdaOoVy2zE1iF9LVYvQPg9GQiWc2DGrVZDYPr9GSyWC0Dc1b89DNYbWP1THTSFHcAJn84ez4POH96eXZ/gA+qfwCUD7YPyA8Kj9QP/n8QjyKJtLaDXASCXARCV31j/lVWzeO6ZIR3pGQnXITb6FXdg6xVLaNxVVpdgzh0hP5UzWRUfWNbjlQlg0lUzRMRlITb2lPlY6NTDWNsU7RN9Hxk/vSEx1K9lFLaPfRSfYMUUg1j3FFmfYOkUX2UHJQ3UcVjbQAUlLxQbWOFUH1jW05QdaMYUF0ET5XTtVdElO5klIBOJYP5rU3FY5BNXZRNDRRMql2DWIQk+Cy0k6ykLlbU5LdKTSRKDQRJvYPNp7wkh0m1hNSUDEq2zYOKSi1jJksNE10ALL/+nxCrJq0ur0A/Uq9kPwB2r4g/mj+0r74/4K/yr/Q/AAZPGL8qvyxPlt9gT0JPdE8Alk+oT9rvvE++T/jv0k+07wAOXyhfOl8cX0ZfaF96X4xfAJZfsO+yX9RfVl/4XyJvBG8APm9QbzpvZG+Gb4Bvom/EbwCmb3Bv4m/0b65vIH+Sb1R/AC5/UH9yf4x/Xn/Af6p/1H+w5n/YYw71NiLeS82DqhQk/26SnEwkRzyVNCUEJNvEUWUjOVINE61S1q0DIFNVlFPlIwZUWtVjl6QUCVWNdFXN86PsVe0krP/WYqcMFC3VWOUjltSE9gwEJVm2DQMVWdVj51ilM67VWK0DcNT0IAwE5VcG1ZPMV12EbA9WDSaVJpUATg9gD3IPjJ+uD6gP0g/Un4DmD+CfCh8cry4fQBO+kjAqHJTsVBSqXBRnZB92Haomgip8FPG0FLqsFIFilBRHrB++FTYiXlOFE1soU72T8FJ9M7jkH2z2HZYSl1HVM2FRjaQNUYVD81AlJkYyMyjWYpsXUOUjpk+19FQkzsVO/fNjZC92LTYiPkwITYQEh4YSGKQvti/II0YyW8VJHSMwSv2ESjUzASHsL/4vqDNGPyA7Hs9IzwBaP2zPpj+Qz6LPtD/Gz+A/ANrP9M8O3wDPik803z7fUN8Aet+M357fsN/C39Tfnn/o3wACjxTvLu8g70rvDO9e73DvAILvnO9W76jv4u+87+7vAP8AEv8s/z7/UP8a/3T/jv94/wCq/8T/Vv/I/+rv3P/2/wgPABIPVA9OD3APeg+UD7YPoA9gyg/cD14POOMeootL1SStTJUT50w1w+F8tOhNThWjDVClpES09yy022xRvZPgUU3DVVJaJYPK/BQ8Ux2UUx0jW0BUzRO0VOUkVQ20qqQUB2Skd2yk57SEb9lXTYTEhEdYHaOrWNqtFFm9IydZNSMOWbatw95Y/aOUWGWzU61YbdMTWD2j38wUygBsl76VXp9IL1ovhJ9+n5ifAMKfpC/GL9gvCq/sLw4/ID9MMjkWAppXNcS8JCAENKvdVn3DmGSkV2ykF7ZcpNpVPaOPVf2jVNp8pByMNORUvYOsVGpt1FR9ozyUFARUPaNtv9SkiFNtI1JTFQO1GnyE4/Skq1KFg3ZZUo20dBT6UW0kURUDbYpchFRRvYMcURWUtVD9hFB9w3hQZbMztVBttE99o4xPdYRPZu3DsU6tpDyE3E39o6t0TSW0TFVETJ0UTGhtJDTHviIA9LSdSgUzqz1KdRRJVURJ5YOVtUkFtEmtw05KLTPLArS0N1THNu3uxX7FJs84zwBCX1zPXs94z7LJhl+oX7pfABzfzs8I3wJvFG8mb3Dfat8AXG9Gb1hvkm+kb7ZvyG/abwAEH/Zv6G/ybyR/Jn84f1J/AFx/dn8Af4p/nH++f9h/yn8A/H8ejwiPan80jzaPUI96jwBsj4aPmI+qj8yPro/4j+qPACyfJp9AnxqfTJ92n5ifgp+ArJ+2n8if2p8Er2aVf7KcsUuNtn61TlIlTo2jaqpctC5ERKNEtVFVRFFqNVMB/KR05KToUrUUqtw06owUYLSk0ZQURC1VTbO2VUWDJ2Q37rOmvCSQVwVEbCRi5BTHZVgdsxrsF76yBVlls7XDBCSEBCREWE1TBS1YRYPXV6WzyCwvNi8AaC+SIY4veL+Kv7wvvi+wv4DiLzQ/5r8IzxrPLMdOQrmlV6UTt8yn1jNXhTMPtvy0zVZNQ4lWzTNIWGw0sxC/QrpVLaN+nDRsq6C/QgpVhWPTVO2jrZqUFGRUJcMrlBTkzVOFM69ThabuUkFTbJ3E1DTSUmWjnFJNVLVShTMfhKTnUWVEUdYlw3tRDSNDZKQMUdoltFDNs6BQJcNbUGa9MyRQzRRMpG5PbaStT4Vjk041pE7NtE0KfRRNJbRMxRSMRCsQTlKzpUsl1FRU5UptI4LW7EQLSs3ESQ0jg0k2TUOZSe1T8UmdVMREA+pKrdbOX4hjll0mXzhfAErvbF9u76Bfml+k5+5Vpu8A8Fuu7d5f8F/y6S5vOG+CaQA2/0j/So98/47/oP+y/8T/AF6f4P/S/wwPHg/Y//r/RA8A/p9gD3IPfA+GD6gPwg/cDwCOD/APAh8MHy4fGB9KH1wfAG4f6A+iH4Qflh/IH9ofBC8A5h/4HyIvPC8mL1AvSi+MLwB+L6Avsi/ML24vyC/yIQ</prop>
			</obj>
			<obj name="Protocol" class="HTCProtocol" version="1">
				<prop name="Created">2016-05-13T13:59:30.871</prop>
				<prop name="LastModified">2016-05-13T14:01:18.746</prop>
				<obj name="Programs" class="HTCRunProgramList" version="5">
					<list name="emlist" count="2">
						<obj name="item" class="HTCRunProgram" version="1">
							<prop name="name">Program</prop>
							<prop name="Cycles">1</prop>
							<prop name="AnalysisMode">None</prop>
							<obj name="Segments" class="TEMRunSegmentList" version="1">
								<list name="emlist" count="1">
									<obj name="item" class="HTCRunSegment" version="2">
										<prop name="Hold">180</prop>
										<prop name="Slope">4.4</prop>
										<prop name="StepDelay">0</prop>
										<prop name="StepSize">0</prop>
										<prop name="Target">95</prop>
										<prop name="Target2">0</prop>
										<prop name="AcquisitionMode">0</prop>
										<prop name="AcqPerDegree">5</prop>
									</obj>
								</list>
							</obj>
						</obj>
						<obj name="item" class="HTCRunProgram" version="1">
							<prop name="name">Program</prop>
							<prop name="Cycles">50</prop>
							<prop name="AnalysisMode">Quantification</prop>
							<obj name="Segments" class="TEMRunSegmentList" version="1">
								<list name="emlist" count="2">
									<obj name="item" class="HTCRunSegment" version="2">
										<prop name="Hold">15</prop>
										<prop name="Slope">4.4</prop>
										<prop name="StepDelay">0</prop>
										<prop name="StepSize">0</prop>
										<prop name="Target">95</prop>
										<prop name="Target2">0</prop>
										<prop name="AcquisitionMode">0</prop>
										<prop name="AcqPerDegree">5</prop>
									</obj>
									<obj name="item" class="HTCRunSegment" version="2">
										<prop name="Hold">60</prop>
										<prop name="Slope">2.2</prop>
										<prop name="StepDelay">0</prop>
										<prop name="StepSize">0</prop>
										<prop name="Target">55</prop>
										<prop name="Target2">0</prop>
										<prop name="AcquisitionMode">1</prop>
										<prop name="AcqPerDegree">5</prop>
									</obj>
								</list>
							</obj>
						</obj>
					</list>
					<list name="AnalysisModes" count="4">
						<item>None</item>
						<item>Quantification</item>
						<item>Melting Curves</item>
						<item>Color Compensation</item>
					</list>
					<prop name="ChannelCount">4</prop>
					<prop name="InstrumentSubclass">HTC_VER_10</prop>
					<obj name="Container" class="HTCBlockType" version="1">
						<prop name="Id">bt96S</prop>
						<prop name="RowCount">8</prop>
						<prop name="ColCount">12</prop>
						<prop name="OvershootDnDelay">10</prop>
						<prop name="OvershootUpDelay">10</prop>
						<prop name="RampRateMaxDn">2.2</prop>
						<prop name="RampRateMaxUp">4.4</prop>
						<prop name="ReactionVolMin">10</prop>
						<prop name="ReactionVolMax">100</prop>
						<prop name="ReactionVolDefault">20</prop>
						<prop name="HorVertCrosstalkCoefficient">0.0003</prop>
						<prop name="DiagCrosstalkCoefficent">0.0001</prop>
					</obj>
					<prop name="MaxPositionsToSeek">96</prop>
					<obj name="DetectionFormats" class="DetectionFormats" version="2">
						<list name="emlist" count="14">
							<obj name="item" class="HTCDetectionFormat" version="1">
								<list name="emlist" count="1">
									<obj name="item" class="HTCChannel" version="2">
										<prop name="name">SYBR Green I / HRM Dye</prop>
										<prop name="Active">1</prop>
										<prop name="EmissionWL">510</prop>
										<prop name="ExcitationWL">465</prop>
										<prop name="IntgrTime">250</prop>
										<prop name="MaxIntgrTime">1000</prop>
										<prop name="MeltFactor">1.2</prop>
										<prop name="QuantFactor">30</prop>
									</obj>
								</list>
								<prop name="name">SYBR Green I / HRM Dye</prop>
								<prop name="Active">1</prop>
								<prop name="DefChannelNdx">0</prop>
								<prop name="DenominatorNdx">-1</prop>
								<prop name="ReadOnly">0</prop>
								<list name="EmissionWLAvail" count="6">
									<item>488</item>
									<item>510</item>
									<item>580</item>
									<item>610</item>
									<item>640</item>
									<item>660</item>
								</list>
								<list name="ExcitationWLAvail" count="5">
									<item>440</item>
									<item>465</item>
									<item>498</item>
									<item>533</item>
									<item>618</item>
								</list>
								<prop name="MeasuringMode">hmmDynamic</prop>
							</obj>
							<obj name="item" class="HTCDetectionFormat" version="1">
								<list name="emlist" count="1">
									<obj name="item" class="HTCChannel" version="2">
										<prop name="name">SimpleProbe</prop>
										<prop name="Active">1</prop>
										<prop name="EmissionWL">510</prop>
										<prop name="ExcitationWL">465</prop>
										<prop name="IntgrTime">250</prop>
										<prop name="MaxIntgrTime">2000</prop>
										<prop name="MeltFactor">1.2</prop>
										<prop name="QuantFactor">2</prop>
									</obj>
								</list>
								<prop name="name">SimpleProbe</prop>
								<prop name="Active">1</prop>
								<prop name="DefChannelNdx">0</prop>
								<prop name="DenominatorNdx">-1</prop>
								<prop name="ReadOnly">0</prop>
								<list name="EmissionWLAvail" count="6">
									<item>488</item>
									<item>510</item>
									<item>580</item>
									<item>610</item>
									<item>640</item>
									<item>660</item>
								</list>
								<list name="ExcitationWLAvail" count="5">
									<item>440</item>
									<item>465</item>
									<item>498</item>
									<item>533</item>
									<item>618</item>
								</list>
								<prop name="MeasuringMode">hmmDynamic</prop>
							</obj>
							<obj name="item" class="HTCDetectionFormat" version="1">
								<list name="emlist" count="1">
									<obj name="item" class="HTCChannel" version="2">
										<prop name="name">FAM</prop>
										<prop name="Active">1</prop>
										<prop name="EmissionWL">510</prop>
										<prop name="ExcitationWL">465</prop>
										<prop name="IntgrTime">250</prop>
										<prop name="MaxIntgrTime">2000</prop>
										<prop name="MeltFactor">1</prop>
										<prop name="QuantFactor">10</prop>
									</obj>
								</list>
								<prop name="name">Mono Color Hydrolysis Probe / UPL Probe</prop>
								<prop name="Active">1</prop>
								<prop name="DefChannelNdx">0</prop>
								<prop name="DenominatorNdx">-1</prop>
								<prop name="ReadOnly">0</prop>
								<list name="EmissionWLAvail" count="6">
									<item>488</item>
									<item>510</item>
									<item>580</item>
									<item>610</item>
									<item>640</item>
									<item>660</item>
								</list>
								<list name="ExcitationWLAvail" count="5">
									<item>440</item>
									<item>465</item>
									<item>498</item>
									<item>533</item>
									<item>618</item>
								</list>
								<prop name="MeasuringMode">hmmDynamic</prop>
							</obj>
							<obj name="item" class="HTCDetectionFormat" version="1">
								<list name="emlist" count="2">
									<obj name="item" class="HTCChannel" version="2">
										<prop name="name">FAM</prop>
										<prop name="Active">1</prop>
										<prop name="EmissionWL">510</prop>
										<prop name="ExcitationWL">465</prop>
										<prop name="IntgrTime">250</prop>
										<prop name="MaxIntgrTime">2000</prop>
										<prop name="MeltFactor">1</prop>
										<prop name="QuantFactor">10</prop>
									</obj>
									<obj name="item" class="HTCChannel" version="2">
										<prop name="name">VIC / HEX / Yellow555</prop>
										<prop name="Active">1</prop>
										<prop name="EmissionWL">580</prop>
										<prop name="ExcitationWL">533</prop>
										<prop name="IntgrTime">250</prop>
										<prop name="MaxIntgrTime">2000</prop>
										<prop name="MeltFactor">1</prop>
										<prop name="QuantFactor">10</prop>
									</obj>
								</list>
								<prop name="name">Dual Color Hydrolysis Probe / UPL Probe</prop>
								<prop name="Active">1</prop>
								<prop name="DefChannelNdx">0</prop>
								<prop name="DenominatorNdx">-1</prop>
								<prop name="ReadOnly">0</prop>
								<list name="EmissionWLAvail" count="6">
									<item>488</item>
									<item>510</item>
									<item>580</item>
									<item>610</item>
									<item>640</item>
									<item>660</item>
								</list>
								<list name="ExcitationWLAvail" count="5">
									<item>440</item>
									<item>465</item>
									<item>498</item>
									<item>533</item>
									<item>618</item>
								</list>
								<prop name="MeasuringMode">hmmDynamic</prop>
							</obj>
							<obj name="item" class="HTCDetectionFormat" version="1">
								<list name="emlist" count="3">
									<obj name="item" class="HTCChannel" version="2">
										<prop name="name">FAM</prop>
										<prop name="Active">1</prop>
										<prop name="EmissionWL">510</prop>
										<prop name="ExcitationWL">465</prop>
										<prop name="IntgrTime">250</prop>
										<prop name="MaxIntgrTime">2000</prop>
										<prop name="MeltFactor">1</prop>
										<prop name="QuantFactor">10</prop>
									</obj>
									<obj name="item" class="HTCChannel" version="2">
										<prop name="name">VIC / HEX / Yellow555</prop>
										<prop name="Active">1</prop>
										<prop name="EmissionWL">580</prop>
										<prop name="ExcitationWL">533</prop>
										<prop name="IntgrTime">250</prop>
										<prop name="MaxIntgrTime">2000</prop>
										<prop name="MeltFactor">1</prop>
										<prop name="QuantFactor">10</prop>
									</obj>
									<obj name="item" class="HTCChannel" version="2">
										<prop name="name">Cy 5 / Cy 5.5</prop>
										<prop name="Active">1</prop>
										<prop name="EmissionWL">660</prop>
										<prop name="ExcitationWL">618</prop>
										<prop name="IntgrTime">250</prop>
										<prop name="MaxIntgrTime">2000</prop>
										<prop name="MeltFactor">1</prop>
										<prop name="QuantFactor">10</prop>
									</obj>
								</list>
								<prop name="name">3 Color Hydrolysis Probe</prop>
								<prop name="Active">1</prop>
								<prop name="DefChannelNdx">0</prop>
								<prop name="DenominatorNdx">-1</prop>
								<prop name="ReadOnly">0</prop>
								<list name="EmissionWLAvail" count="6">
									<item>488</item>
									<item>510</item>
									<item>580</item>
									<item>610</item>
									<item>640</item>
									<item>660</item>
								</list>
								<list name="ExcitationWLAvail" count="5">
									<item>440</item>
									<item>465</item>
									<item>498</item>
									<item>533</item>
									<item>618</item>
								</list>
								<prop name="MeasuringMode">hmmDynamic</prop>
							</obj>
							<obj name="item" class="HTCDetectionFormat" version="1">
								<list name="emlist" count="4">
									<obj name="item" class="HTCChannel" version="2">
										<prop name="name">Cyan 500</prop>
										<prop name="Active">1</prop>
										<prop name="EmissionWL">488</prop>
										<prop name="ExcitationWL">440</prop>
										<prop name="IntgrTime">250</prop>
										<prop name="MaxIntgrTime">2000</prop>
										<prop name="MeltFactor">1</prop>
										<prop name="QuantFactor">10</prop>
									</obj>
									<obj name="item" class="HTCChannel" version="2">
										<prop name="name">FAM</prop>
										<prop name="Active">1</prop>
										<prop name="EmissionWL">580</prop>
										<prop name="ExcitationWL">498</prop>
										<prop name="IntgrTime">250</prop>
										<prop name="MaxIntgrTime">2000</prop>
										<prop name="MeltFactor">1</prop>
										<prop name="QuantFactor">10</prop>
									</obj>
									<obj name="item" class="HTCChannel" version="2">
										<prop name="name">Red 610</prop>
										<prop name="Active">1</prop>
										<prop name="EmissionWL">610</prop>
										<prop name="ExcitationWL">533</prop>
										<prop name="IntgrTime">250</prop>
										<prop name="MaxIntgrTime">2000</prop>
										<prop name="MeltFactor">1</prop>
										<prop name="QuantFactor">10</prop>
									</obj>
									<obj name="item" class="HTCChannel" version="2">
										<prop name="name">Cy 5 / Cy 5.5</prop>
										<prop name="Active">1</prop>
										<prop name="EmissionWL">660</prop>
										<prop name="ExcitationWL">618</prop>
										<prop name="IntgrTime">250</prop>
										<prop name="MaxIntgrTime">2000</prop>
										<prop name="MeltFactor">1</prop>
										<prop name="QuantFactor">10</prop>
									</obj>
								</list>
								<prop name="name">4 Color Hydrolysis Probe</prop>
								<prop name="Active">1</prop>
								<prop name="DefChannelNdx">0</prop>
								<prop name="DenominatorNdx">-1</prop>
								<prop name="ReadOnly">0</prop>
								<list name="EmissionWLAvail" count="6">
									<item>488</item>
									<item>510</item>
									<item>580</item>
									<item>610</item>
									<item>640</item>
									<item>660</item>
								</list>
								<list name="ExcitationWLAvail" count="5">
									<item>440</item>
									<item>465</item>
									<item>498</item>
									<item>533</item>
									<item>618</item>
								</list>
								<prop name="MeasuringMode">hmmDynamic</prop>
							</obj>
							<obj name="item" class="HTCDetectionFormat" version="1">
								<list name="emlist" count="1">
									<obj name="item" class="HTCChannel" version="2">
										<prop name="name">Red 640</prop>
										<prop name="Active">1</prop>
										<prop name="EmissionWL">640</prop>
										<prop name="ExcitationWL">498</prop>
										<prop name="IntgrTime">250</prop>
										<prop name="MaxIntgrTime">2000</prop>
										<prop name="MeltFactor">1.2</prop>
										<prop name="QuantFactor">5</prop>
									</obj>
								</list>
								<prop name="name">Mono Color HybProbe</prop>
								<prop name="Active">1</prop>
								<prop name="DefChannelNdx">0</prop>
								<prop name="DenominatorNdx">-1</prop>
								<prop name="ReadOnly">0</prop>
								<list name="EmissionWLAvail" count="6">
									<item>488</item>
									<item>510</item>
									<item>580</item>
									<item>610</item>
									<item>640</item>
									<item>660</item>
								</list>
								<list name="ExcitationWLAvail" count="5">
									<item>440</item>
									<item>465</item>
									<item>498</item>
									<item>533</item>
									<item>618</item>
								</list>
								<prop name="MeasuringMode">hmmDynamic</prop>
							</obj>
							<obj name="item" class="HTCDetectionFormat" version="1">
								<list name="emlist" count="4">
									<obj name="item" class="HTCChannel" version="2">
										<prop name="name">Fluos</prop>
										<prop name="Active">1</prop>
										<prop name="EmissionWL">510</prop>
										<prop name="ExcitationWL">465</prop>
										<prop name="IntgrTime">250</prop>
										<prop name="MaxIntgrTime">2000</prop>
										<prop name="MeltFactor">2</prop>
										<prop name="QuantFactor">1.5</prop>
									</obj>
									<obj name="item" class="HTCChannel" version="2">
										<prop name="name">Red 610</prop>
										<prop name="Active">1</prop>
										<prop name="EmissionWL">610</prop>
										<prop name="ExcitationWL">498</prop>
										<prop name="IntgrTime">250</prop>
										<prop name="MaxIntgrTime">2000</prop>
										<prop name="MeltFactor">1.2</prop>
										<prop name="QuantFactor">5</prop>
									</obj>
									<obj name="item" class="HTCChannel" version="2">
										<prop name="name">Red 640</prop>
										<prop name="Active">1</prop>
										<prop name="EmissionWL">640</prop>
										<prop name="ExcitationWL">498</prop>
										<prop name="IntgrTime">250</prop>
										<prop name="MaxIntgrTime">2000</prop>
										<prop name="MeltFactor">1.2</prop>
										<prop name="QuantFactor">5</prop>
									</obj>
									<obj name="item" class="HTCChannel" version="2">
										<prop name="name">Cy 5 / Cy 5.5</prop>
										<prop name="Active">1</prop>
										<prop name="EmissionWL">660</prop>
										<prop name="ExcitationWL">498</prop>
										<prop name="IntgrTime">250</prop>
										<prop name="MaxIntgrTime">2000</prop>
										<prop name="MeltFactor">1.2</prop>
										<prop name="QuantFactor">5</prop>
									</obj>
								</list>
								<prop name="name">Multi Color HybProbe</prop>
								<prop name="Active">1</prop>
								<prop name="DefChannelNdx">0</prop>
								<prop name="DenominatorNdx">-1</prop>
								<prop name="ReadOnly">0</prop>
								<list name="EmissionWLAvail" count="6">
									<item>488</item>
									<item>510</item>
									<item>580</item>
									<item>610</item>
									<item>640</item>
									<item>660</item>
								</list>
								<list name="ExcitationWLAvail" count="5">
									<item>440</item>
									<item>465</item>
									<item>498</item>
									<item>533</item>
									<item>618</item>
								</list>
								<prop name="MeasuringMode">hmmDynamic</prop>
							</obj>
							<obj name="item" class="HTCDetectionFormat" version="1">
								<list name="emlist" count="4">
									<obj name="item" class="HTCChannel" version="2">
										<prop name="name">465-510</prop>
										<prop name="Active">1</prop>
										<prop name="EmissionWL">510</prop>
										<prop name="ExcitationWL">465</prop>
										<prop name="IntgrTime">250</prop>
										<prop name="MaxIntgrTime">1000</prop>
										<prop name="MeltFactor">1</prop>
										<prop name="QuantFactor">1</prop>
									</obj>
									<obj name="item" class="HTCChannel" version="2">
										<prop name="name">533-580</prop>
										<prop name="Active">1</prop>
										<prop name="EmissionWL">580</prop>
										<prop name="ExcitationWL">533</prop>
										<prop name="IntgrTime">250</prop>
										<prop name="MaxIntgrTime">1000</prop>
										<prop name="MeltFactor">1</prop>
										<prop name="QuantFactor">1</prop>
									</obj>
									<obj name="item" class="HTCChannel" version="2">
										<prop name="name">533-610</prop>
										<prop name="Active">1</prop>
										<prop name="EmissionWL">610</prop>
										<prop name="ExcitationWL">533</prop>
										<prop name="IntgrTime">250</prop>
										<prop name="MaxIntgrTime">1000</prop>
										<prop name="MeltFactor">1</prop>
										<prop name="QuantFactor">1</prop>
									</obj>
									<obj name="item" class="HTCChannel" version="2">
										<prop name="name">618-660</prop>
										<prop name="Active">1</prop>
										<prop name="EmissionWL">660</prop>
										<prop name="ExcitationWL">618</prop>
										<prop name="IntgrTime">250</prop>
										<prop name="MaxIntgrTime">1000</prop>
										<prop name="MeltFactor">1</prop>
										<prop name="QuantFactor">1</prop>
									</obj>
								</list>
								<prop name="name">SCicchitano1</prop>
								<prop name="Active">1</prop>
								<prop name="DefChannelNdx">0</prop>
								<prop name="DenominatorNdx">-1</prop>
								<prop name="ReadOnly">0</prop>
								<list name="EmissionWLAvail" count="6">
									<item>488</item>
									<item>510</item>
									<item>580</item>
									<item>610</item>
									<item>640</item>
									<item>660</item>
								</list>
								<list name="ExcitationWLAvail" count="5">
									<item>440</item>
									<item>465</item>
									<item>498</item>
									<item>533</item>
									<item>618</item>
								</list>
								<prop name="MeasuringMode">hmmDynamic</prop>
							</obj>
							<obj name="item" class="HTCDetectionFormat" version="1">
								<list name="emlist" count="2">
									<obj name="item" class="HTCChannel" version="2">
										<prop name="name">465-510</prop>
										<prop name="Active">1</prop>
										<prop name="EmissionWL">510</prop>
										<prop name="ExcitationWL">465</prop>
										<prop name="IntgrTime">250</prop>
										<prop name="MaxIntgrTime">1000</prop>
										<prop name="MeltFactor">1</prop>
										<prop name="QuantFactor">1</prop>
									</obj>
									<obj name="item" class="HTCChannel" version="2">
										<prop name="name">498-580</prop>
										<prop name="Active">1</prop>
										<prop name="EmissionWL">580</prop>
										<prop name="ExcitationWL">498</prop>
										<prop name="IntgrTime">250</prop>
										<prop name="MaxIntgrTime">1000</prop>
										<prop name="MeltFactor">1</prop>
										<prop name="QuantFactor">1</prop>
									</obj>
								</list>
								<prop name="name">VIC and FAM</prop>
								<prop name="Active">1</prop>
								<prop name="DefChannelNdx">0</prop>
								<prop name="DenominatorNdx">-1</prop>
								<prop name="ReadOnly">0</prop>
								<list name="EmissionWLAvail" count="6">
									<item>488</item>
									<item>510</item>
									<item>580</item>
									<item>610</item>
									<item>640</item>
									<item>660</item>
								</list>
								<list name="ExcitationWLAvail" count="5">
									<item>440</item>
									<item>465</item>
									<item>498</item>
									<item>533</item>
									<item>618</item>
								</list>
								<prop name="MeasuringMode">hmmDynamic</prop>
							</obj>
							<obj name="item" class="HTCDetectionFormat" version="1">
								<list name="emlist" count="2">
									<obj name="item" class="HTCChannel" version="2">
										<prop name="name">465-510</prop>
										<prop name="Active">1</prop>
										<prop name="EmissionWL">510</prop>
										<prop name="ExcitationWL">465</prop>
										<prop name="IntgrTime">250</prop>
										<prop name="MaxIntgrTime">1000</prop>
										<prop name="MeltFactor">1</prop>
										<prop name="QuantFactor">1</prop>
									</obj>
									<obj name="item" class="HTCChannel" version="2">
										<prop name="name">533-580</prop>
										<prop name="Active">1</prop>
										<prop name="EmissionWL">580</prop>
										<prop name="ExcitationWL">533</prop>
										<prop name="IntgrTime">250</prop>
										<prop name="MaxIntgrTime">1000</prop>
										<prop name="MeltFactor">1</prop>
										<prop name="QuantFactor">1</prop>
									</obj>
								</list>
								<prop name="name">Borowsky</prop>
								<prop name="Active">1</prop>
								<prop name="DefChannelNdx">0</prop>
								<prop name="DenominatorNdx">-1</prop>
								<prop name="ReadOnly">0</prop>
								<list name="EmissionWLAvail" count="6">
									<item>488</item>
									<item>510</item>
									<item>580</item>
									<item>610</item>
									<item>640</item>
									<item>660</item>
								</list>
								<list name="ExcitationWLAvail" count="5">
									<item>440</item>
									<item>465</item>
									<item>498</item>
									<item>533</item>
									<item>618</item>
								</list>
								<prop name="MeasuringMode">hmmDynamic</prop>
							</obj>
							<obj name="item" class="HTCDetectionFormat" version="1">
								<list name="emlist" count="2">
									<obj name="item" class="HTCChannel" version="2">
										<prop name="name">533-580</prop>
										<prop name="Active">1</prop>
										<prop name="EmissionWL">580</prop>
										<prop name="ExcitationWL">533</prop>
										<prop name="IntgrTime">250</prop>
										<prop name="MaxIntgrTime">1000</prop>
										<prop name="MeltFactor">1</prop>
										<prop name="QuantFactor">1</prop>
									</obj>
									<obj name="item" class="HTCChannel" version="2">
										<prop name="name">465-510</prop>
										<prop name="Active">1</prop>
										<prop name="EmissionWL">510</prop>
										<prop name="ExcitationWL">465</prop>
										<prop name="IntgrTime">250</prop>
										<prop name="MaxIntgrTime">1000</prop>
										<prop name="MeltFactor">1</prop>
										<prop name="QuantFactor">1</prop>
									</obj>
								</list>
								<prop name="name">RLB</prop>
								<prop name="Active">1</prop>
								<prop name="DefChannelNdx">0</prop>
								<prop name="DenominatorNdx">-1</prop>
								<prop name="ReadOnly">0</prop>
								<list name="EmissionWLAvail" count="6">
									<item>488</item>
									<item>510</item>
									<item>580</item>
									<item>610</item>
									<item>640</item>
									<item>660</item>
								</list>
								<list name="ExcitationWLAvail" count="5">
									<item>440</item>
									<item>465</item>
									<item>498</item>
									<item>533</item>
									<item>618</item>
								</list>
								<prop name="MeasuringMode">hmmDynamic</prop>
							</obj>
							<obj name="item" class="HTCDetectionFormat" version="1">
								<list name="emlist" count="0">
								</list>
								<prop name="name">New Format 1</prop>
								<prop name="Active">1</prop>
								<prop name="DefChannelNdx">-1</prop>
								<prop name="DenominatorNdx">-1</prop>
								<prop name="ReadOnly">0</prop>
								<list name="EmissionWLAvail" count="6">
									<item>488</item>
									<item>510</item>
									<item>580</item>
									<item>610</item>
									<item>640</item>
									<item>660</item>
								</list>
								<list name="ExcitationWLAvail" count="5">
									<item>440</item>
									<item>465</item>
									<item>498</item>
									<item>533</item>
									<item>618</item>
								</list>
								<prop name="MeasuringMode">hmmDynamic</prop>
							</obj>
							<obj name="item" class="HTCDetectionFormat" version="1">
								<list name="emlist" count="4">
									<obj name="item" class="HTCChannel" version="2">
										<prop name="name">618-660</prop>
										<prop name="Active">1</prop>
										<prop name="EmissionWL">660</prop>
										<prop name="ExcitationWL">618</prop>
										<prop name="IntgrTime">250</prop>
										<prop name="MaxIntgrTime">1000</prop>
										<prop name="MeltFactor">1</prop>
										<prop name="QuantFactor">1</prop>
									</obj>
									<obj name="item" class="HTCChannel" version="2">
										<prop name="name">498-580</prop>
										<prop name="Active">1</prop>
										<prop name="EmissionWL">580</prop>
										<prop name="ExcitationWL">498</prop>
										<prop name="IntgrTime">250</prop>
										<prop name="MaxIntgrTime">1000</prop>
										<prop name="MeltFactor">1</prop>
										<prop name="QuantFactor">1</prop>
									</obj>
									<obj name="item" class="HTCChannel" version="2">
										<prop name="name">533-580</prop>
										<prop name="Active">1</prop>
										<prop name="EmissionWL">580</prop>
										<prop name="ExcitationWL">533</prop>
										<prop name="IntgrTime">250</prop>
										<prop name="MaxIntgrTime">1000</prop>
										<prop name="MeltFactor">1</prop>
										<prop name="QuantFactor">1</prop>
									</obj>
									<obj name="item" class="HTCChannel" version="2">
										<prop name="name">465-510</prop>
										<prop name="Active">1</prop>
										<prop name="EmissionWL">510</prop>
										<prop name="ExcitationWL">465</prop>
										<prop name="IntgrTime">250</prop>
										<prop name="MaxIntgrTime">1000</prop>
										<prop name="MeltFactor">1</prop>
										<prop name="QuantFactor">1</prop>
									</obj>
								</list>
								<prop name="name">Borowsky_2</prop>
								<prop name="Active">1</prop>
								<prop name="DefChannelNdx">0</prop>
								<prop name="DenominatorNdx">-1</prop>
								<prop name="ReadOnly">0</prop>
								<list name="EmissionWLAvail" count="6">
									<item>488</item>
									<item>510</item>
									<item>580</item>
									<item>610</item>
									<item>640</item>
									<item>660</item>
								</list>
								<list name="ExcitationWLAvail" count="5">
									<item>440</item>
									<item>465</item>
									<item>498</item>
									<item>533</item>
									<item>618</item>
								</list>
								<prop name="MeasuringMode">hmmDynamic</prop>
							</obj>
						</list>
						<prop name="DefFormatName">Borowsky_2</prop>
					</obj>
					<list name="AcquisitionModes" count="4">
						<item>None</item>
						<item>Single</item>
						<item>Continuous</item>
						<item>Step</item>
					</list>
					<prop name="SeekTemp">30</prop>
					<prop name="SampleVolume">10</prop>
					<prop name="PlateID">B0209770</prop>
				</obj>
			</obj>
			<prop name="CompletedProgramNo">3</prop>
			<prop name="StopPoint">3</prop>
			<prop name="CarouselConstMoved">0</prop>
		</obj>
		<obj name="AnlsAndSampleInfo" class="AnlsAndSampleInfo" version="1">
			<obj name="AnlsPropTypes" class="PropertyTypeList" version="1">
				<list name="emlist" count="3">
					<obj name="item" class="SamplePropType" version="1">
						<prop name="name">Units</prop>
						<prop name="PropClass">QuantUnitsProp</prop>
						<prop name="IsChannelProperty">0</prop>
						<prop name="SelectorOrder">0</prop>
						<prop name="ShowInSelector">0</prop>
						<prop name="ShowInTable">0</prop>
						<prop name="TableOrder">0</prop>
					</obj>
					<obj name="item" class="SamplePropType" version="1">
						<prop name="name">ExtRef</prop>
						<prop name="PropClass">RQExtRefProp</prop>
						<prop name="IsChannelProperty">0</prop>
						<prop name="SelectorOrder">0</prop>
						<prop name="ShowInSelector">0</prop>
						<prop name="ShowInTable">0</prop>
						<prop name="TableOrder">0</prop>
					</obj>
					<obj name="item" class="SamplePropType" version="1">
						<prop name="name">Endpt External Experiment</prop>
						<prop name="PropClass">EndptGenoExtExp</prop>
						<prop name="IsChannelProperty">0</prop>
						<prop name="SelectorOrder">0</prop>
						<prop name="ShowInSelector">0</prop>
						<prop name="ShowInTable">0</prop>
						<prop name="TableOrder">0</prop>
					</obj>
				</list>
			</obj>
			<obj name="SamplePropTypes" class="PropertyTypeList" version="1">
				<list name="emlist" count="26">
					<obj name="item" class="SamplePosPropType" version="1">
						<prop name="name">Position</prop>
						<prop name="PropClass">GenSampleEditPosition</prop>
						<prop name="AnalysisClass">General</prop>
						<prop name="IsChannelProperty">0</prop>
						<prop name="SelectorOrder">0</prop>
						<prop name="ShowInSelector">0</prop>
						<prop name="ShowInTable">1</prop>
						<prop name="TableOrder">0</prop>
					</obj>
					<obj name="item" class="SamplePropType" version="1">
						<prop name="name">Color</prop>
						<prop name="PropClass">SamplePrefColor</prop>
						<prop name="AnalysisClass">General</prop>
						<prop name="IsChannelProperty">0</prop>
						<prop name="SelectorOrder">1</prop>
						<prop name="ShowInSelector">0</prop>
						<prop name="ShowInTable">1</prop>
						<prop name="TableOrder">1</prop>
					</obj>
					<obj name="item" class="SamplePropType" version="1">
						<prop name="name">Replicate of</prop>
						<prop name="PropClass">GenSampleEditReplicate</prop>
						<prop name="AnalysisClass">General</prop>
						<prop name="IsChannelProperty">0</prop>
						<prop name="SelectorOrder">2</prop>
						<prop name="ShowInSelector">0</prop>
						<prop name="ShowInTable">1</prop>
						<prop name="TableOrder">2</prop>
					</obj>
					<obj name="item" class="SamplePropType" version="1">
						<prop name="name">Sample Name</prop>
						<prop name="PropClass">GenSampleEditName</prop>
						<prop name="AnalysisClass">General</prop>
						<prop name="IsChannelProperty">0</prop>
						<prop name="SelectorOrder">3</prop>
						<prop name="ShowInSelector">1</prop>
						<prop name="ShowInTable">1</prop>
						<prop name="TableOrder">3</prop>
					</obj>
					<obj name="item" class="SamplePropType" version="1">
						<prop name="name">Subsets</prop>
						<prop name="PropClass">GenSampleEditSubset</prop>
						<prop name="AnalysisClass">General</prop>
						<prop name="IsChannelProperty">0</prop>
						<prop name="SelectorOrder">4</prop>
						<prop name="ShowInSelector">0</prop>
						<prop name="ShowInTable">0</prop>
						<prop name="TableOrder">4</prop>
					</obj>
					<obj name="item" class="SamplePropType" version="1">
						<prop name="name">Notes</prop>
						<prop name="PropClass">GenSampleEditNotes</prop>
						<prop name="AnalysisClass">General</prop>
						<prop name="IsChannelProperty">0</prop>
						<prop name="SelectorOrder">5</prop>
						<prop name="ShowInSelector">0</prop>
						<prop name="ShowInTable">0</prop>
						<prop name="TableOrder">5</prop>
					</obj>
					<obj name="item" class="SamplePropType" version="1">
						<prop name="name">Sample ID</prop>
						<prop name="PropClass">HTCSampleID</prop>
						<prop name="AnalysisClass">General</prop>
						<prop name="IsChannelProperty">0</prop>
						<prop name="SelectorOrder">6</prop>
						<prop name="ShowInSelector">0</prop>
						<prop name="ShowInTable">0</prop>
						<prop name="TableOrder">6</prop>
					</obj>
					<obj name="item" class="SamplePropType" version="1">
						<prop name="name">Sample Prep Notes</prop>
						<prop name="PropClass">HTCSamplePrepNotes</prop>
						<prop name="AnalysisClass">General</prop>
						<prop name="IsChannelProperty">0</prop>
						<prop name="SelectorOrder">7</prop>
						<prop name="ShowInSelector">0</prop>
						<prop name="ShowInTable">0</prop>
						<prop name="TableOrder">7</prop>
					</obj>
					<obj name="item" class="SamplePrefWidthType" version="1">
						<prop name="name">Width</prop>
						<prop name="PropClass">SamplePrefWidth</prop>
						<prop name="AnalysisClass">Sample preferences</prop>
						<prop name="IsChannelProperty">0</prop>
						<prop name="SelectorOrder">8</prop>
						<prop name="ShowInSelector">0</prop>
						<prop name="ShowInTable">0</prop>
						<prop name="TableOrder">8</prop>
					</obj>
					<obj name="item" class="SamplePrefLineStyleType" version="1">
						<prop name="name">Line Style</prop>
						<prop name="PropClass">SamplePrefLineStyle</prop>
						<prop name="AnalysisClass">Sample preferences</prop>
						<prop name="IsChannelProperty">0</prop>
						<prop name="SelectorOrder">9</prop>
						<prop name="ShowInSelector">0</prop>
						<prop name="ShowInTable">0</prop>
						<prop name="TableOrder">9</prop>
					</obj>
					<obj name="item" class="SamplePrefPointStyleType" version="1">
						<prop name="name">Point Style</prop>
						<prop name="PropClass">SamplePrefPointStyle</prop>
						<prop name="AnalysisClass">Sample preferences</prop>
						<prop name="IsChannelProperty">0</prop>
						<prop name="SelectorOrder">10</prop>
						<prop name="ShowInSelector">0</prop>
						<prop name="ShowInTable">0</prop>
						<prop name="TableOrder">10</prop>
					</obj>
					<obj name="item" class="SamplePropType" version="1">
						<prop name="name">Dominant Channel</prop>
						<prop name="PropClass">DominantChannelProp</prop>
						<prop name="AnalysisClass">Color Compensation Analysis</prop>
						<prop name="IsChannelProperty">0</prop>
						<prop name="SelectorOrder">11</prop>
						<prop name="ShowInSelector">0</prop>
						<prop name="ShowInTable">0</prop>
						<prop name="TableOrder">11</prop>
					</obj>
					<obj name="item" class="EndPtSampleTypePropertyType" version="1">
						<prop name="name">EndPt Sample Type</prop>
						<prop name="PropClass">GroupingSample</prop>
						<prop name="AnalysisClass">EndPtGenotyping</prop>
						<prop name="IsChannelProperty">0</prop>
						<prop name="SelectorOrder">12</prop>
						<prop name="ShowInSelector">0</prop>
						<prop name="ShowInTable">0</prop>
						<prop name="TableOrder">12</prop>
					</obj>
					<obj name="item" class="SamplePropType" version="1">
						<prop name="name">EndPt Genotype</prop>
						<prop name="PropClass">Genotype</prop>
						<prop name="AnalysisClass">EndPtGenotyping</prop>
						<prop name="IsChannelProperty">0</prop>
						<prop name="SelectorOrder">13</prop>
						<prop name="ShowInSelector">0</prop>
						<prop name="ShowInTable">0</prop>
						<prop name="TableOrder">13</prop>
					</obj>
					<obj name="item" class="SamplePropType" version="1">
						<prop name="name">Target Name</prop>
						<prop name="PropClass">TargetName</prop>
						<prop name="AnalysisClass">General</prop>
						<prop name="IsChannelProperty">1</prop>
						<prop name="SelectorOrder">14</prop>
						<prop name="ShowInSelector">0</prop>
						<prop name="ShowInTable">0</prop>
						<prop name="TableOrder">14</prop>
					</obj>
					<obj name="item" class="QuantSampleTypePropertyType" version="1">
						<prop name="name">Quantification Sample Type</prop>
						<prop name="PropClass">QuantSampleTypeProperty</prop>
						<prop name="AnalysisClass">Quantification Analysis</prop>
						<prop name="IsChannelProperty">1</prop>
						<prop name="SelectorOrder">15</prop>
						<prop name="ShowInSelector">0</prop>
						<prop name="ShowInTable">0</prop>
						<prop name="TableOrder">15</prop>
					</obj>
					<obj name="item" class="SamplePropType" version="1">
						<prop name="name">Concentration</prop>
						<prop name="PropClass">QuantConcProperty</prop>
						<prop name="AnalysisClass">Quantification Analysis</prop>
						<prop name="IsChannelProperty">1</prop>
						<prop name="SelectorOrder">16</prop>
						<prop name="ShowInSelector">0</prop>
						<prop name="ShowInTable">0</prop>
						<prop name="TableOrder">16</prop>
					</obj>
					<obj name="item" class="QuantCpType" version="1">
						<prop name="name">Cp Low</prop>
						<prop name="PropClass">QuantCpLowProp</prop>
						<prop name="AnalysisClass">Quantification Analysis</prop>
						<prop name="IsChannelProperty">1</prop>
						<prop name="SelectorOrder">17</prop>
						<prop name="ShowInSelector">0</prop>
						<prop name="ShowInTable">0</prop>
						<prop name="TableOrder">17</prop>
					</obj>
					<obj name="item" class="QuantCpType" version="1">
						<prop name="name">Cp High</prop>
						<prop name="PropClass">QuantCpHighProp</prop>
						<prop name="AnalysisClass">Quantification Analysis</prop>
						<prop name="IsChannelProperty">1</prop>
						<prop name="SelectorOrder">18</prop>
						<prop name="ShowInSelector">0</prop>
						<prop name="ShowInTable">0</prop>
						<prop name="TableOrder">18</prop>
					</obj>
					<obj name="item" class="GroupSampleTypePropertyType" version="1">
						<prop name="name">Melt Geno Sample Type</prop>
						<prop name="PropClass">GroupChannelTypeProp</prop>
						<prop name="AnalysisClass">Melt Geno</prop>
						<prop name="IsChannelProperty">1</prop>
						<prop name="SelectorOrder">19</prop>
						<prop name="ShowInSelector">0</prop>
						<prop name="ShowInTable">0</prop>
						<prop name="TableOrder">19</prop>
					</obj>
					<obj name="item" class="SamplePropType" version="1">
						<prop name="name">Melt Geno Genotype</prop>
						<prop name="PropClass">ChannelGenotype</prop>
						<prop name="AnalysisClass">Melt Geno</prop>
						<prop name="IsChannelProperty">1</prop>
						<prop name="SelectorOrder">20</prop>
						<prop name="ShowInSelector">0</prop>
						<prop name="ShowInTable">0</prop>
						<prop name="TableOrder">20</prop>
					</obj>
					<obj name="item" class="RQTargetPropertyType" version="1">
						<prop name="name">Target Type</prop>
						<prop name="PropClass">RQTargetProperty</prop>
						<prop name="AnalysisClass">Relative Quantification</prop>
						<prop name="IsChannelProperty">1</prop>
						<prop name="SelectorOrder">21</prop>
						<prop name="ShowInSelector">0</prop>
						<prop name="ShowInTable">0</prop>
						<prop name="TableOrder">21</prop>
					</obj>
					<obj name="item" class="RQSampleTargetPropertyType" version="1">
						<prop name="name">Combined Sample and Target Type</prop>
						<prop name="PropClass">RQSampleTargetProperty</prop>
						<prop name="AnalysisClass">Relative Quantification</prop>
						<prop name="IsChannelProperty">1</prop>
						<prop name="SelectorOrder">22</prop>
						<prop name="ShowInSelector">0</prop>
						<prop name="ShowInTable">0</prop>
						<prop name="TableOrder">22</prop>
					</obj>
					<obj name="item" class="SamplePropType" version="1">
						<prop name="name">Efficiency</prop>
						<prop name="PropClass">RQEffProp</prop>
						<prop name="AnalysisClass">Relative Quantification</prop>
						<prop name="IsChannelProperty">1</prop>
						<prop name="SelectorOrder">23</prop>
						<prop name="ShowInSelector">0</prop>
						<prop name="ShowInTable">0</prop>
						<prop name="TableOrder">23</prop>
					</obj>
					<obj name="item" class="GroupSampleTypePropertyTypeNoPos" version="1">
						<prop name="name">Scanning Sample Type</prop>
						<prop name="PropClass">GroupChannelTypeProp</prop>
						<prop name="AnalysisClass">Scanning</prop>
						<prop name="IsChannelProperty">1</prop>
						<prop name="SelectorOrder">24</prop>
						<prop name="ShowInSelector">0</prop>
						<prop name="ShowInTable">0</prop>
						<prop name="TableOrder">24</prop>
					</obj>
					<obj name="item" class="SamplePropType" version="1">
						<prop name="name">Scanning Genotype</prop>
						<prop name="PropClass">ChannelGenotype</prop>
						<prop name="AnalysisClass">Scanning</prop>
						<prop name="IsChannelProperty">1</prop>
						<prop name="SelectorOrder">25</prop>
						<prop name="ShowInSelector">0</prop>
						<prop name="ShowInTable">0</prop>
						<prop name="TableOrder">25</prop>
					</obj>
				</list>
			</obj>
			<obj name="SelectedChannels" class="TEMIntegerSet" version="1">
				<list name="Items" count="4">
					<prop name="Item">0</prop>
					<prop name="Item">1</prop>
					<prop name="Item">2</prop>
					<prop name="Item">3</prop>
				</list>
			</obj>
			<obj name="AnalysisProperties" class="ExpPropList" version="1">
				<list name="emlist" count="3">
					<obj name="PropertyObject" class="EndptGenoExtExp" version="3">
						<prop name="PropertyTypeName">Endpt External Experiment</prop>
					</obj>
					<obj name="PropertyObject" class="RQExtRefProp" version="3">
						<prop name="PropertyTypeName">ExtRef</prop>
						<prop name="RefExpProg">-1</prop>
					</obj>
					<obj name="PropertyObject" class="QuantUnitsProp" version="3">
						<prop name="PropertyTypeName">Units</prop>
					</obj>
				</list>
			</obj>
			<obj name="SampleInfoList" class="SamplePropInfoList" version="1">
				<list name="emlist" count="96">
					<obj name="item" class="SamplePropInfo" version="1">
						<obj name="ChannelProperties" class="ChanPropList" version="2">
							<obj name="ChannelProperties" class="EMList" version="1">
								<list name="emlist" count="4">
									<obj name="item" class="PropertyList" version="1">
										<list name="emlist" count="12">
											<obj name="PropertyObject" class="RQSampleTargetProperty" version="4">
												<prop name="PropertyTypeName">Combined Sample and Target Type</prop>
												<prop name="Position">0</prop>
												<prop name="IsDefault">0</prop>
												<obj name="ChannelProp" class="ChannelProperty" version="1">
													<prop name="ChannelIdx">0</prop>
												</obj>
											</obj>
											<obj name="PropertyObject" class="QuantConcProperty" version="4">
												<prop name="PropertyTypeName">Concentration</prop>
												<prop name="Position">0</prop>
												<prop name="IsDefault">1</prop>
												<prop name="Concentration">0</prop>
												<obj name="ChannelProp" class="ChannelProperty" version="1">
													<prop name="ChannelIdx">0</prop>
												</obj>
												<prop name="ReadOnly">1</prop>
											</obj>
											<obj name="PropertyObject" class="QuantCpHighProp" version="4">
												<prop name="PropertyTypeName">Cp High</prop>
												<prop name="Position">0</prop>
												<prop name="IsDefault">1</prop>
												<prop name="CpRangeHigh">0</prop>
												<obj name="ChannelProp" class="ChannelProperty" version="1">
													<prop name="ChannelIdx">0</prop>
												</obj>
												<prop name="ReadOnly">1</prop>
											</obj>
											<obj name="PropertyObject" class="QuantCpLowProp" version="4">
												<prop name="PropertyTypeName">Cp Low</prop>
												<prop name="Position">0</prop>
												<prop name="IsDefault">1</prop>
												<prop name="CpRangeLow">0</prop>
												<obj name="ChannelProp" class="ChannelProperty" version="1">
													<prop name="ChannelIdx">0</prop>
												</obj>
												<prop name="ReadOnly">1</prop>
											</obj>
											<obj name="PropertyObject" class="RQEffProp" version="4">
												<prop name="PropertyTypeName">Efficiency</prop>
												<prop name="Position">0</prop>
												<prop name="IsDefault">1</prop>
												<prop name="Efficiency">2</prop>
												<obj name="ChannelProp" class="ChannelProperty" version="1">
													<prop name="ChannelIdx">0</prop>
												</obj>
											</obj>
											<obj name="PropertyObject" class="ChannelGenotype" version="4">
												<prop name="PropertyTypeName">Melt Geno Genotype</prop>
												<prop name="Position">0</prop>
												<prop name="IsDefault">1</prop>
												<prop name="ReadOnly">1</prop>
												<obj name="ChannelProp" class="ChannelProperty" version="1">
													<prop name="ChannelIdx">0</prop>
												</obj>
											</obj>
											<obj name="PropertyObject" class="GroupChannelTypeProp" version="4">
												<prop name="PropertyTypeName">Melt Geno Sample Type</prop>
												<prop name="Position">0</prop>
												<prop name="IsDefault">0</prop>
												<prop name="GroupSampleType">mstUnknown</prop>
												<obj name="ChannelProp" class="ChannelProperty" version="1">
													<prop name="ChannelIdx">0</prop>
												</obj>
											</obj>
											<obj name="PropertyObject" class="QuantSampleTypeProperty" version="4">
												<prop name="PropertyTypeName">Quantification Sample Type</prop>
												<prop name="Position">0</prop>
												<prop name="IsDefault">0</prop>
												<prop name="SampleType">qsUnknown</prop>
												<obj name="ChannelProp" class="ChannelProperty" version="1">
													<prop name="ChannelIdx">0</prop>
												</obj>
											</obj>
											<obj name="PropertyObject" class="ChannelGenotype" version="4">
												<prop name="PropertyTypeName">Scanning Genotype</prop>
												<prop name="Position">0</prop>
												<prop name="IsDefault">1</prop>
												<prop name="ReadOnly">1</prop>
												<obj name="ChannelProp" class="ChannelProperty" version="1">
													<prop name="ChannelIdx">0</prop>
												</obj>
											</obj>
											<obj name="PropertyObject" class="GroupChannelTypeProp" version="4">
												<prop name="PropertyTypeName">Scanning Sample Type</prop>
												<prop name="Position">0</prop>
												<prop name="IsDefault">0</prop>
												<prop name="GroupSampleType">mstUnknown</prop>
												<obj name="ChannelProp" class="ChannelProperty" version="1">
													<prop name="ChannelIdx">0</prop>
												</obj>
											</obj>
											<obj name="PropertyObject" class="TargetName" version="4">
												<prop name="PropertyTypeName">Target Name</prop>
												<prop name="Position">0</prop>
												<prop name="IsDefault">1</prop>
												<obj name="ChannelProp" class="ChannelProperty" version="1">
													<prop name="ChannelIdx">0</prop>
												</obj>
											</obj>
											<obj name="PropertyObject" class="RQTargetProperty" version="4">
												<prop name="PropertyTypeName">Target Type</prop>
												<prop name="Position">0</prop>
												<prop name="IsDefault">0</prop>
												<prop name="TargetType">dtNone</prop>
												<obj name="ChannelProp" class="ChannelProperty" version="1">
													<prop name="ChannelIdx">0</prop>
												</obj>
											</obj>
										</list>
									</obj>
									<obj name="item" class="PropertyList" version="1">
										<list name="emlist" count="12">
											<obj name="PropertyObject" class="RQSampleTargetProperty" version="4">
												<prop name="PropertyTypeName">Combined Sample and Target Type</prop>
												<prop name="Position">0</prop>
												<prop name="IsDefault">0</prop>
												<obj name="ChannelProp" class="ChannelProperty" version="1">
													<prop name="ChannelIdx">1</prop>
												</obj>
											</obj>
											<obj name="PropertyObject" class="QuantConcProperty" version="4">
												<prop name="PropertyTypeName">Concentration</prop>
												<prop name="Position">0</prop>
												<prop name="IsDefault">1</prop>
												<prop name="Concentration">0</prop>
												<obj name="ChannelProp" class="ChannelProperty" version="1">
													<prop name="ChannelIdx">1</prop>
												</obj>
												<prop name="ReadOnly">1</prop>
											</obj>
											<obj name="PropertyObject" class="QuantCpHighProp" version="4">
												<prop name="PropertyTypeName">Cp High</prop>
												<prop name="Position">0</prop>
												<prop name="IsDefault">1</prop>
												<prop name="CpRangeHigh">0</prop>
												<obj name="ChannelProp" class="ChannelProperty" version="1">
													<prop name="ChannelIdx">1</prop>
												</obj>
												<prop name="ReadOnly">1</prop>
											</obj>
											<obj name="PropertyObject" class="QuantCpLowProp" version="4">
												<prop name="PropertyTypeName">Cp Low</prop>
												<prop name="Position">0</prop>
												<prop name="IsDefault">1</prop>
												<prop name="CpRangeLow">0</prop>
												<obj name="ChannelProp" class="ChannelProperty" version="1">
													<prop name="ChannelIdx">1</prop>
												</obj>
												<prop name="ReadOnly">1</prop>
											</obj>
											<obj name="PropertyObject" class="RQEffProp" version="4">
												<prop name="PropertyTypeName">Efficiency</prop>
												<prop name="Position">0</prop>
												<prop name="IsDefault">1</prop>
												<prop name="Efficiency">2</prop>
												<obj name="ChannelProp" class="ChannelProperty" version="1">
													<prop name="ChannelIdx">1</prop>
												</obj>
											</obj>
											<obj name="PropertyObject" class="ChannelGenotype" version="4">
												<prop name="PropertyTypeName">Melt Geno Genotype</prop>
												<prop name="Position">0</prop>
												<prop name="IsDefault">1</prop>
												<prop name="ReadOnly">1</prop>
												<obj name="ChannelProp" class="ChannelProperty" version="1">
													<prop name="ChannelIdx">1</prop>
												</obj>
											</obj>
											<obj name="PropertyObject" class="GroupChannelTypeProp" version="4">
												<prop name="PropertyTypeName">Melt Geno Sample Type</prop>
												<prop name="Position">0</prop>
												<prop name="IsDefault">0</prop>
												<prop name="GroupSampleType">mstUnknown</prop>
												<obj name="ChannelProp" class="ChannelProperty" version="1">
													<prop name="ChannelIdx">1</prop>
												</obj>
											</obj>
											<obj name="PropertyObject" class="QuantSampleTypeProperty" version="4">
												<prop name="PropertyTypeName">Quantification Sample Type</prop>
												<prop name="Position">0</prop>
												<prop name="IsDefault">0</prop>
												<prop name="SampleType">qsUnknown</prop>
												<obj name="ChannelProp" class="ChannelProperty" version="1">
													<prop name="ChannelIdx">1</prop>
												</obj>
											</obj>
											<obj name="PropertyObject" class="ChannelGenotype" version="4">
												<prop name="PropertyTypeName">Scanning Genotype</prop>
												<prop name="Position">0</prop>
												<prop name="IsDefault">1</prop>
												<prop name="ReadOnly">1</prop>
												<obj name="ChannelProp" class="ChannelProperty" version="1">
													<prop name="ChannelIdx">1</prop>
												</obj>
											</obj>
											<obj name="PropertyObject" class="GroupChannelTypeProp" version="4">
												<prop name="PropertyTypeName">Scanning Sample Type</prop>
												<prop name="Position">0</prop>
												<prop name="IsDefault">0</prop>
												<prop name="GroupSampleType">mstUnknown</prop>
												<obj name="ChannelProp" class="ChannelProperty" version="1">
													<prop name="ChannelIdx">1</prop>
												</obj>
											</obj>
											<obj name="PropertyObject" class="TargetName" version="4">
												<prop name="PropertyTypeName">Target Name</prop>
												<prop name="Position">0</prop>
												<prop name="IsDefault">1</prop>
												<obj name="ChannelProp" class="ChannelProperty" version="1">
													<prop name="ChannelIdx">1</prop>
												</obj>
											</obj>
											<obj name="PropertyObject" class="RQTargetProperty" version="4">
												<prop name="PropertyTypeName">Target Type</prop>
												<prop name="Position">0</prop>
												<prop name="IsDefault">0</prop>
												<prop name="TargetType">dtNone</prop>
												<obj name="ChannelProp" class="ChannelProperty" version="1">
													<prop name="ChannelIdx">1</prop>
												</obj>
											</obj>
										</list>
									</obj>
									<obj name="item" class="PropertyList" version="1">
										<list name="emlist" count="12">
											<obj name="PropertyObject" class="RQSampleTargetProperty" version="4">
												<prop name="PropertyTypeName">Combined Sample and Target Type</prop>
												<prop name="Position">0</prop>
												<prop name="IsDefault">0</prop>
												<obj name="ChannelProp" class="ChannelProperty" version="1">
													<prop name="ChannelIdx">2</prop>
												</obj>
											</obj>
											<obj name="PropertyObject" class="QuantConcProperty" version="4">
												<prop name="PropertyTypeName">Concentration</prop>
												<prop name="Position">0</prop>
												<prop name="IsDefault">1</prop>
												<prop name="Concentration">0</prop>
												<obj name="ChannelProp" class="ChannelProperty" version="1">
													<prop name="ChannelIdx">2</prop>
												</obj>
												<prop name="ReadOnly">1</prop>
											</obj>
											<obj name="PropertyObject" class="QuantCpHighProp" version="4">
												<prop name="PropertyTypeName">Cp High</prop>
												<prop name="Position">0</prop>
												<prop name="IsDefault">1</prop>
												<prop name="CpRangeHigh">0</prop>
												<obj name="ChannelProp" class="ChannelProperty" version="1">
													<prop name="ChannelIdx">2</prop>
												</obj>
												<prop name="ReadOnly">1</prop>
											</obj>
											<obj name="PropertyObject" class="QuantCpLowProp" version="4">
												<prop name="PropertyTypeName">Cp Low</prop>
												<prop name="Position">0</prop>
												<prop name="IsDefault">1</prop>
												<prop name="CpRangeLow">0</prop>
												<obj name="ChannelProp" class="ChannelProperty" version="1">
													<prop name="ChannelIdx">2</prop>
												</obj>
												<prop name="ReadOnly">1</prop>
											</obj>
											<obj name="PropertyObject" class="RQEffProp" version="4">
												<prop name="PropertyTypeName">Efficiency</prop>
												<prop name="Position">0</prop>
												<prop name="IsDefault">1</prop>
												<prop name="Efficiency">2</prop>
												<obj name="ChannelProp" class="ChannelProperty" version="1">
													<prop name="ChannelIdx">2</prop>
												</obj>
											</obj>
											<obj name="PropertyObject" class="ChannelGenotype" version="4">
												<prop name="PropertyTypeName">Melt Geno Genotype</prop>
												<prop name="Position">0</prop>
												<prop name="IsDefault">1</prop>
												<prop name="ReadOnly">1</prop>
												<obj name="ChannelProp" class="ChannelProperty" version="1">
													<prop name="ChannelIdx">2</prop>
												</obj>
											</obj>
											<obj name="PropertyObject" class="GroupChannelTypeProp" version="4">
												<prop name="PropertyTypeName">Melt Geno Sample Type</prop>
												<prop name="Position">0</prop>
												<prop name="IsDefault">0</prop>
												<prop name="GroupSampleType">mstUnknown</prop>
												<obj name="ChannelProp" class="ChannelProperty" version="1">
													<prop name="ChannelIdx">2</prop>
												</obj>
											</obj>
											<obj name="PropertyObject" class="QuantSampleTypeProperty" version="4">
												<prop name="PropertyTypeName">Quantification Sample Type</prop>
												<prop name="Position">0</prop>
												<prop name="IsDefault">0</prop>
												<prop name="SampleType">qsUnknown</prop>
												<obj name="ChannelProp" class="ChannelProperty" version="1">
													<prop name="ChannelIdx">2</prop>
												</obj>
											</obj>
											<obj name="PropertyObject" class="ChannelGenotype" version="4">
												<prop name="PropertyTypeName">Scanning Genotype</prop>
												<prop name="Position">0</prop>
												<prop name="IsDefault">1</prop>
												<prop name="ReadOnly">1</prop>
												<obj name="ChannelProp" class="ChannelProperty" version="1">
													<prop name="ChannelIdx">2</prop>
												</obj>
											</obj>
											<obj name="PropertyObject" class="GroupChannelTypeProp" version="4">
												<prop name="PropertyTypeName">Scanning Sample Type</prop>
												<prop name="Position">0</prop>
												<prop name="IsDefault">0</prop>
												<prop name="GroupSampleType">mstUnknown</prop>
												<obj name="ChannelProp" class="ChannelProperty" version="1">
													<prop name="ChannelIdx">2</prop>
												</obj>
											</obj>
											<obj name="PropertyObject" class="TargetName" version="4">
												<prop name="PropertyTypeName">Target Name</prop>
												<prop name="Position">0</prop>
												<prop name="IsDefault">1</prop>
												<obj name="ChannelProp" class="ChannelProperty" version="1">
													<prop name="ChannelIdx">2</prop>
												</obj>
											</obj>
											<obj name="PropertyObject" class="RQTargetProperty" version="4">
												<prop name="PropertyTypeName">Target Type</prop>
												<prop name="Position">0</prop>
												<prop name="IsDefault">0</prop>
												<prop name="TargetType">dtNone</prop>
												<obj name="ChannelProp" class="ChannelProperty" version="1">
													<prop name="ChannelIdx">2</prop>
												</obj>
											</obj>
										</list>
									</obj>
									<obj name="item" class="PropertyList" version="1">
										<list name="emlist" count="12">
											<obj name="PropertyObject" class="RQSampleTargetProperty" version="4">
												<prop name="PropertyTypeName">Combined Sample and Target Type</prop>
												<prop name="Position">0</prop>
												<prop name="IsDefault">0</prop>
												<obj name="ChannelProp" class="ChannelProperty" version="1">
													<prop name="ChannelIdx">3</prop>
												</obj>
											</obj>
											<obj name="PropertyObject" class="QuantConcProperty" version="4">
												<prop name="PropertyTypeName">Concentration</prop>
												<prop name="Position">0</prop>
												<prop name="IsDefault">1</prop>
												<prop name="Concentration">0</prop>
												<obj name="ChannelProp" class="ChannelProperty" version="1">
													<prop name="ChannelIdx">3</prop>
												</obj>
												<prop name="ReadOnly">1</prop>
											</obj>
											<obj name="PropertyObject" class="QuantCpHighProp" version="4">
												<prop name="PropertyTypeName">Cp High</prop>
												<prop name="Position">0</prop>
												<prop name="IsDefault">1</prop>
												<prop name="CpRangeHigh">0</prop>
												<obj name="ChannelProp" class="ChannelProperty" version="1">
													<prop name="ChannelIdx">3</prop>
												</obj>
												<prop name="ReadOnly">1</prop>
											</obj>
											<obj name="PropertyObject" class="QuantCpLowProp" version="4">
												<prop name="PropertyTypeName">Cp Low</prop>
												<prop name="Position">0</prop>
												<prop name="IsDefault">1</prop>
												<prop name="CpRangeLow">0</prop>
												<obj name="ChannelProp" class="ChannelProperty" version="1">
													<prop name="ChannelIdx">3</prop>
												</obj>
												<prop name="ReadOnly">1</prop>
											</obj>
											<obj name="PropertyObject" class="RQEffProp" version="4">
												<prop name="PropertyTypeName">Efficiency</prop>
												<prop name="Position">0</prop>
												<prop name="IsDefault">1</prop>
												<prop name="Efficiency">2</prop>
												<obj name="ChannelProp" class="ChannelProperty" version="1">
													<prop name="ChannelIdx">3</prop>
												</obj>
											</obj>
											<obj name="PropertyObject" class="ChannelGenotype" version="4">
												<prop name="PropertyTypeName">Melt Geno Genotype</prop>
												<prop name="Position">0</prop>
												<prop name="IsDefault">1</prop>
												<prop name="ReadOnly">1</prop>
												<obj name="ChannelProp" class="ChannelProperty" version="1">
													<prop name="ChannelIdx">3</prop>
												</obj>
											</obj>
											<obj name="PropertyObject" class="GroupChannelTypeProp" version="4">
												<prop name="PropertyTypeName">Melt Geno Sample Type</prop>
												<prop name="Position">0</prop>
												<prop name="IsDefault">0</prop>
												<prop name="GroupSampleType">mstUnknown</prop>
												<obj name="ChannelProp" class="ChannelProperty" version="1">
													<prop name="ChannelIdx">3</prop>
												</obj>
											</obj>
											<obj name="PropertyObject" class="QuantSampleTypeProperty" version="4">
												<prop name="PropertyTypeName">Quantification Sample Type</prop>
												<prop name="Position">0</prop>
												<prop name="IsDefault">0</prop>
												<prop name="SampleType">qsUnknown</prop>
												<obj name="ChannelProp" class="ChannelProperty" version="1">
													<prop name="ChannelIdx">3</prop>
												</obj>
											</obj>
											<obj name="PropertyObject" class="ChannelGenotype" version="4">
												<prop name="PropertyTypeName">Scanning Genotype</prop>
												<prop name="Position">0</prop>
												<prop name="IsDefault">1</prop>
												<prop name="ReadOnly">1</prop>
												<obj name="ChannelProp" class="ChannelProperty" version="1">
													<prop name="ChannelIdx">3</prop>
												</obj>
											</obj>
											<obj name="PropertyObject" class="GroupChannelTypeProp" version="4">
												<prop name="PropertyTypeName">Scanning Sample Type</prop>
												<prop name="Position">0</prop>
												<prop name="IsDefault">0</prop>
												<prop name="GroupSampleType">mstUnknown</prop>
												<obj name="ChannelProp" class="ChannelProperty" version="1">
													<prop name="ChannelIdx">3</prop>
												</obj>
											</obj>
											<obj name="PropertyObject" class="TargetName" version="4">
												<prop name="PropertyTypeName">Target Name</prop>
												<prop name="Position">0</prop>
												<prop name="IsDefault">1</prop>
												<obj name="ChannelProp" class="ChannelProperty" version="1">
													<prop name="ChannelIdx">3</prop>
												</obj>
											</obj>
											<obj name="PropertyObject" class="RQTargetProperty" version="4">
												<prop name="PropertyTypeName">Target Type</prop>
												<prop name="Position">0</prop>
												<prop name="IsDefault">0</prop>
												<prop name="TargetType">dtNone</prop>
												<obj name="ChannelProp" class="ChannelProperty" version="1">
													<prop name="ChannelIdx">3</prop>
												</obj>
											</obj>
										</list>
									</obj>
								</list>
							</obj>
						</obj>
						<prop name="ChannelPropertyCount">4</prop>
						<prop name="ContainerPosition">0</prop>
						<prop name="HasSampleProperties">1</prop>
						<obj name="SampleProperties" class="PropertyList" version="1">
							<list name="emlist" count="14">
								<obj name="PropertyObject" class="SamplePrefColor" version="4">
									<prop name="PropertyTypeName">Color</prop>
									<prop name="Position">0</prop>
									<prop name="IsDefault">0</prop>
									<prop name="Color">$00FF8000</prop>
								</obj>
								<obj name="PropertyObject" class="DominantChannelProp" version="4">
									<prop name="PropertyTypeName">Dominant Channel</prop>
									<prop name="Position">0</prop>
									<prop name="IsDefault">0</prop>
									<prop name="DominantChannel">0</prop>
								</obj>
								<obj name="PropertyObject" class="Genotype" version="4">
									<prop name="PropertyTypeName">EndPt Genotype</prop>
									<prop name="Position">0</prop>
									<prop name="IsDefault">1</prop>
									<prop name="ReadOnly">1</prop>
								</obj>
								<obj name="PropertyObject" class="GroupingSample" version="4">
									<prop name="PropertyTypeName">EndPt Sample Type</prop>
									<prop name="Position">0</prop>
									<prop name="IsDefault">0</prop>
									<prop name="GroupSampleType">mstUnknown</prop>
								</obj>
								<obj name="PropertyObject" class="SamplePrefLineStyle" version="4">
									<prop name="PropertyTypeName">Line Style</prop>
									<prop name="Position">0</prop>
									<prop name="IsDefault">0</prop>
									<prop name="LineStyle">psSolid</prop>
								</obj>
								<obj name="PropertyObject" class="GenSampleEditNotes" version="4">
									<prop name="PropertyTypeName">Notes</prop>
									<prop name="Position">0</prop>
									<prop name="IsDefault">1</prop>
								</obj>
								<obj name="PropertyObject" class="SamplePrefPointStyle" version="4">
									<prop name="PropertyTypeName">Point Style</prop>
									<prop name="Position">0</prop>
									<prop name="IsDefault">0</prop>
									<prop name="PointStyle">psNothing</prop>
								</obj>
								<obj name="PropertyObject" class="GenSampleEditPosition" version="4">
									<prop name="PropertyTypeName">Position</prop>
									<prop name="Position">0</prop>
									<prop name="IsDefault">1</prop>
								</obj>
								<obj name="PropertyObject" class="GenSampleEditReplicate" version="4">
									<prop name="PropertyTypeName">Replicate of</prop>
									<prop name="Position">0</prop>
									<prop name="IsDefault">1</prop>
									<prop name="ReplicateOf">-1</prop>
								</obj>
								<obj name="PropertyObject" class="HTCSampleID" version="4">
									<prop name="PropertyTypeName">Sample ID</prop>
									<prop name="Position">0</prop>
									<prop name="IsDefault">1</prop>
								</obj>
								<obj name="PropertyObject" class="GenSampleEditName" version="4">
									<prop name="PropertyTypeName">Sample Name</prop>
									<prop name="Position">0</prop>
									<prop name="IsDefault">1</prop>
									<prop name="name">Sample 1</prop>
								</obj>
								<obj name="PropertyObject" class="HTCSamplePrepNotes" version="4">
									<prop name="PropertyTypeName">Sample Prep Notes</prop>
									<prop name="Position">0</prop>
									<prop name="IsDefault">1</prop>
								</obj>
								<obj name="PropertyObject" class="GenSampleEditSubset" version="4">
									<prop name="PropertyTypeName">Subsets</prop>
									<prop name="Position">0</prop>
									<prop name="IsDefault">1</prop>
								</obj>
								<obj name="PropertyObject" class="SamplePrefWidth" version="5">
									<prop name="PropertyTypeName">Width</prop>
									<prop name="Position">0</prop>
									<prop name="IsDefault">1</prop>
									<prop name="Width">1</prop>
								</obj>
							</list>
						</obj>
					</obj>
					<obj name="item" class="SamplePropInfo" version="1">
						<obj name="ChannelProperties" class="ChanPropList" version="2">
							<obj name="ChannelProperties" class="EMList" version="1">
								<list name="emlist" count="4">
									<obj name="item" class="PropertyList" version="1">
										<list name="emlist" count="12">
											<obj name="PropertyObject" class="RQSampleTargetProperty" version="4">
												<prop name="PropertyTypeName">Combined Sample and Target Type</prop>
												<prop name="Position">1</prop>
												<prop name="IsDefault">0</prop>
												<obj name="ChannelProp" class="ChannelProperty" version="1">
													<prop name="ChannelIdx">0</prop>
												</obj>
											</obj>
											<obj name="PropertyObject" class="QuantConcProperty" version="4">
												<prop name="PropertyTypeName">Concentration</prop>
												<prop name="Position">1</prop>
												<prop name="IsDefault">1</prop>
												<prop name="Concentration">0</prop>
												<obj name="ChannelProp" class="ChannelProperty" version="1">
													<prop name="ChannelIdx">0</prop>
												</obj>
												<prop name="ReadOnly">1</prop>
											</obj>
											<obj name="PropertyObject" class="QuantCpHighProp" version="4">
												<prop name="PropertyTypeName">Cp High</prop>
												<prop name="Position">1</prop>
												<prop name="IsDefault">1</prop>
												<prop name="CpRangeHigh">0</prop>
												<obj name="ChannelProp" class="ChannelProperty" version="1">
													<prop name="ChannelIdx">0</prop>
												</obj>
												<prop name="ReadOnly">1</prop>
											</obj>
											<obj name="PropertyObject" class="QuantCpLowProp" version="4">
												<prop name="PropertyTypeName">Cp Low</prop>
												<prop name="Position">1</prop>
												<prop name="IsDefault">1</prop>
												<prop name="CpRangeLow">0</prop>
												<obj name="ChannelProp" class="ChannelProperty" version="1">
													<prop name="ChannelIdx">0</prop>
												</obj>
												<prop name="ReadOnly">1</prop>
											</obj>
											<obj name="PropertyObject" class="RQEffProp" version="4">
												<prop name="PropertyTypeName">Efficiency</prop>
												<prop name="Position">1</prop>
												<prop name="IsDefault">1</prop>
												<prop name="Efficiency">2</prop>
												<obj name="ChannelProp" class="ChannelProperty" version="1">
													<prop name="ChannelIdx">0</prop>
												</obj>
											</obj>
											<obj name="PropertyObject" class="ChannelGenotype" version="4">
												<prop name="PropertyTypeName">Melt Geno Genotype</prop>
												<prop name="Position">1</prop>
												<prop name="IsDefault">1</prop>
												<prop name="ReadOnly">1</prop>
												<obj name="ChannelProp" class="ChannelProperty" version="1">
													<prop name="ChannelIdx">0</prop>
												</obj>
											</obj>
											<obj name="PropertyObject" class="GroupChannelTypeProp" version="4">
												<prop name="PropertyTypeName">Melt Geno Sample Type</prop>
												<prop name="Position">1</prop>
												<prop name="IsDefault">0</prop>
												<prop name="GroupSampleType">mstUnknown</prop>
												<obj name="ChannelProp" class="ChannelProperty" version="1">
													<prop name="ChannelIdx">0</prop>
												</obj>
											</obj>
											<obj name="PropertyObject" class="QuantSampleTypeProperty" version="4">
												<prop name="PropertyTypeName">Quantification Sample Type</prop>
												<prop name="Position">1</prop>
												<prop name="IsDefault">0</prop>
												<prop name="SampleType">qsUnknown</prop>
												<obj name="ChannelProp" class="ChannelProperty" version="1">
													<prop name="ChannelIdx">0</prop>
												</obj>
											</obj>
											<obj name="PropertyObject" class="ChannelGenotype" version="4">
												<prop name="PropertyTypeName">Scanning Genotype</prop>
												<prop name="Position">1</prop>
												<prop name="IsDefault">1</prop>
												<prop name="ReadOnly">1</prop>
												<obj name="ChannelProp" class="ChannelProperty" version="1">
													<prop name="ChannelIdx">0</prop>
												</obj>
											</obj>
											<obj name="PropertyObject" class="GroupChannelTypeProp" version="4">
												<prop name="PropertyTypeName">Scanning Sample Type</prop>
												<prop name="Position">1</prop>
												<prop name="IsDefault">0</prop>
												<prop name="GroupSampleType">mstUnknown</prop>
												<obj name="ChannelProp" class="ChannelProperty" version="1">
													<prop name="ChannelIdx">0</prop>
												</obj>
											</obj>
											<obj name="PropertyObject" class="TargetName" version="4">
												<prop name="PropertyTypeName">Target Name</prop>
												<prop name="Position">1</prop>
												<prop name="IsDefault">1</prop>
												<obj name="ChannelProp" class="ChannelProperty" version="1">
													<prop name="ChannelIdx">0</prop>
												</obj>
											</obj>
											<obj name="PropertyObject" class="RQTargetProperty" version="4">
												<prop name="PropertyTypeName">Target Type</prop>
												<prop name="Position">1</prop>
												<prop name="IsDefault">0</prop>
												<prop name="TargetType">dtNone</prop>
												<obj name="ChannelProp" class="ChannelProperty" version="1">
													<prop name="ChannelIdx">0</prop>
												</obj>
											</obj>
										</list>
									</obj>
									<obj name="item" class="PropertyList" version="1">
										<list name="emlist" count="12">
											<obj name="PropertyObject" class="RQSampleTargetProperty" version="4">
												<prop name="PropertyTypeName">Combined Sample and Target Type</prop>
												<prop name="Position">1</prop>
												<prop name="IsDefault">0</prop>
												<obj name="ChannelProp" class="ChannelProperty" version="1">
													<prop name="ChannelIdx">1</prop>
												</obj>
											</obj>
											<obj name="PropertyObject" class="QuantConcProperty" version="4">
												<prop name="PropertyTypeName">Concentration</prop>
												<prop name="Position">1</prop>
												<prop name="IsDefault">1</prop>
												<prop name="Concentration">0</prop>
												<obj name="ChannelProp" class="ChannelProperty" version="1">
													<prop name="ChannelIdx">1</prop>
												</obj>
												<prop name="ReadOnly">1</prop>
											</obj>
											<obj name="PropertyObject" class="QuantCpHighProp" version="4">
												<prop name="PropertyTypeName">Cp High</prop>
												<prop name="Position">1</prop>
												<prop name="IsDefault">1</prop>
												<prop name="CpRangeHigh">0</prop>
												<obj name="ChannelProp" class="ChannelProperty" version="1">
													<prop name="ChannelIdx">1</prop>
												</obj>
												<prop name="ReadOnly">1</prop>
											</obj>
											<obj name="PropertyObject" class="QuantCpLowProp" version="4">
												<prop name="PropertyTypeName">Cp Low</prop>
												<prop name="Position">1</prop>
												<prop name="IsDefault">1</prop>
												<prop name="CpRangeLow">0</prop>
												<obj name="ChannelProp" class="ChannelProperty" version="1">
													<prop name="ChannelIdx">1</prop>
												</obj>
												<prop name="ReadOnly">1</prop>
											</obj>
											<obj name="PropertyObject" class="RQEffProp" version="4">
												<prop name="PropertyTypeName">Efficiency</prop>
												<prop name="Position">1</prop>
												<prop name="IsDefault">1</prop>
												<prop name="Efficiency">2</prop>
												<obj name="ChannelProp" class="ChannelProperty" version="1">
													<prop name="ChannelIdx">1</prop>
												</obj>
											</obj>
											<obj name="PropertyObject" class="ChannelGenotype" version="4">
												<prop name="PropertyTypeName">Melt Geno Genotype</prop>
												<prop name="Position">1</prop>
												<prop name="IsDefault">1</prop>
												<prop name="ReadOnly">1</prop>
												<obj name="ChannelProp" class="ChannelProperty" version="1">
													<prop name="ChannelIdx">1</prop>
												</obj>
											</obj>
											<obj name="PropertyObject" class="GroupChannelTypeProp" version="4">
												<prop name="PropertyTypeName">Melt Geno Sample Type</prop>
												<prop name="Position">1</prop>
												<prop name="IsDefault">0</prop>
												<prop name="GroupSampleType">mstUnknown</prop>
												<obj name="ChannelProp" class="ChannelProperty" version="1">
													<prop name="ChannelIdx">1</prop>
												</obj>
											</obj>
											<obj name="PropertyObject" class="QuantSampleTypeProperty" version="4">
												<prop name="PropertyTypeName">Quantification Sample Type</prop>
												<prop name="Position">1</prop>
												<prop name="IsDefault">0</prop>
												<prop name="SampleType">qsUnknown</prop>
												<obj name="ChannelProp" class="ChannelProperty" version="1">
													<prop name="ChannelIdx">1</prop>
												</obj>
											</obj>
											<obj name="PropertyObject" class="ChannelGenotype" version="4">
												<prop name="PropertyTypeName">Scanning Genotype</prop>
												<prop name="Position">1</prop>
												<prop name="IsDefault">1</prop>
												<prop name="ReadOnly">1</prop>
												<obj name="ChannelProp" class="ChannelProperty" version="1">
													<prop name="ChannelIdx">1</prop>
												</obj>
											</obj>
											<obj name="PropertyObject" class="GroupChannelTypeProp" version="4">
												<prop name="PropertyTypeName">Scanning Sample Type</prop>
												<prop name="Position">1</prop>
												<prop name="IsDefault">0</prop>
												<prop name="GroupSampleType">mstUnknown</prop>
												<obj name="ChannelProp" class="ChannelProperty" version="1">
													<prop name="ChannelIdx">1</prop>
												</obj>
											</obj>
											<obj name="PropertyObject" class="TargetName" version="4">
												<prop name="PropertyTypeName">Target Name</prop>
												<prop name="Position">1</prop>
												<prop name="IsDefault">1</prop>
												<obj name="ChannelProp" class="ChannelProperty" version="1">
													<prop name="ChannelIdx">1</prop>
												</obj>
											</obj>
											<obj name="PropertyObject" class="RQTargetProperty" version="4">
												<prop name="PropertyTypeName">Target Type</prop>
												<prop name="Position">1</prop>
												<prop name="IsDefault">0</prop>
												<prop name="TargetType">dtNone</prop>
												<obj name="ChannelProp" class="ChannelProperty" version="1">
													<prop name="ChannelIdx">1</prop>
												</obj>
											</obj>
										</list>
									</obj>
									<obj name="item" class="PropertyList" version="1">
										<list name="emlist" count="12">
											<obj name="PropertyObject" class="RQSampleTargetProperty" version="4">
												<prop name="PropertyTypeName">Combined Sample and Target Type</prop>
												<prop name="Position">1</prop>
												<prop name="IsDefault">0</prop>
												<obj name="ChannelProp" class="ChannelProperty" version="1">
													<prop name="ChannelIdx">2</prop>
												</obj>
											</obj>
											<obj name="PropertyObject" class="QuantConcProperty" version="4">
												<prop name="PropertyTypeName">Concentration</prop>
												<prop name="Position">1</prop>
												<prop name="IsDefault">1</prop>
												<prop name="Concentration">0</prop>
												<obj name="ChannelProp" class="ChannelProperty" version="1">
													<prop name="ChannelIdx">2</prop>
												</obj>
												<prop name="ReadOnly">1</prop>
											</obj>
											<obj name="PropertyObject" class="QuantCpHighProp" version="4">
												<prop name="PropertyTypeName">Cp High</prop>
												<prop name="Position">1</prop>
												<prop name="IsDefault">1</prop>
												<prop name="CpRangeHigh">0</prop>
												<obj name="ChannelProp" class="ChannelProperty" version="1">
													<prop name="ChannelIdx">2</prop>
												</obj>
												<prop name="ReadOnly">1</prop>
											</obj>
											<obj name="PropertyObject" class="QuantCpLowProp" version="4">
												<prop name="PropertyTypeName">Cp Low</prop>
												<prop name="Position">1</prop>
												<prop name="IsDefault">1</prop>
												<prop name="CpRangeLow">0</prop>
												<obj name="ChannelProp" class="ChannelProperty" version="1">
													<prop name="ChannelIdx">2</prop>
												</obj>
												<prop name="ReadOnly">1</prop>
											</obj>
											<obj name="PropertyObject" class="RQEffProp" version="4">
												<prop name="PropertyTypeName">Efficiency</prop>
												<prop name="Position">1</prop>
												<prop name="IsDefault">1</prop>
												<prop name="Efficiency">2</prop>
												<obj name="ChannelProp" class="ChannelProperty" version="1">
													<prop name="ChannelIdx">2</prop>
												</obj>
											</obj>
											<obj name="PropertyObject" class="ChannelGenotype" version="4">
												<prop name="PropertyTypeName">Melt Geno Genotype</prop>
												<prop name="Position">1</prop>
												<prop name="IsDefault">1</prop>
												<prop name="ReadOnly">1</prop>
												<obj name="ChannelProp" class="ChannelProperty" version="1">
													<prop name="ChannelIdx">2</prop>
												</obj>
											</obj>
											<obj name="PropertyObject" class="GroupChannelTypeProp" version="4">
												<prop name="PropertyTypeName">Melt Geno Sample Type</prop>
												<prop name="Position">1</prop>
												<prop name="IsDefault">0</prop>
												<prop name="GroupSampleType">mstUnknown</prop>
												<obj name="ChannelProp" class="ChannelProperty" version="1">
													<prop name="ChannelIdx">2</prop>
												</obj>
											</obj>
											<obj name="PropertyObject" class="QuantSampleTypeProperty" version="4">
												<prop name="PropertyTypeName">Quantification Sample Type</prop>
												<prop name="Position">1</prop>
												<prop name="IsDefault">0</prop>
												<prop name="SampleType">qsUnknown</prop>
												<obj name="ChannelProp" class="ChannelProperty" version="1">
													<prop name="ChannelIdx">2</prop>
												</obj>
											</obj>
											<obj name="PropertyObject" class="ChannelGenotype" version="4">
												<prop name="PropertyTypeName">Scanning Genotype</prop>
												<prop name="Position">1</prop>
												<prop name="IsDefault">1</prop>
												<prop name="ReadOnly">1</prop>
												<obj name="ChannelProp" class="ChannelProperty" version="1">
													<prop name="ChannelIdx">2</prop>
												</obj>
											</obj>
											<obj name="PropertyObject" class="GroupChannelTypeProp" version="4">
												<prop name="PropertyTypeName">Scanning Sample Type</prop>
												<prop name="Position">1</prop>
												<prop name="IsDefault">0</prop>
												<prop name="GroupSampleType">mstUnknown</prop>
												<obj name="ChannelProp" class="ChannelProperty" version="1">
													<prop name="ChannelIdx">2</prop>
												</obj>
											</obj>
											<obj name="PropertyObject" class="TargetName" version="4">
												<prop name="PropertyTypeName">Target Name</prop>
												<prop name="Position">1</prop>
												<prop name="IsDefault">1</prop>
												<obj name="ChannelProp" class="ChannelProperty" version="1">
													<prop name="ChannelIdx">2</prop>
												</obj>
											</obj>
											<obj name="PropertyObject" class="RQTargetProperty" version="4">
												<prop name="PropertyTypeName">Target Type</prop>
												<prop name="Position">1</prop>
												<prop name="IsDefault">0</prop>
												<prop name="TargetType">dtNone</prop>
												<obj name="ChannelProp" class="ChannelProperty" version="1">
													<prop name="ChannelIdx">2</prop>
												</obj>
											</obj>
										</list>
									</obj>
									<obj name="item" class="PropertyList" version="1">
										<list name="emlist" count="12">
											<obj name="PropertyObject" class="RQSampleTargetProperty" version="4">
												<prop name="PropertyTypeName">Combined Sample and Target Type</prop>
												<prop name="Position">1</prop>
												<prop name="IsDefault">0</prop>
												<obj name="ChannelProp" class="ChannelProperty" version="1">
													<prop name="ChannelIdx">3</prop>
												</obj>
											</obj>
											<obj name="PropertyObject" class="QuantConcProperty" version="4">
												<prop name="PropertyTypeName">Concentration</prop>
												<prop name="Position">1</prop>
												<prop name="IsDefault">1</prop>
												<prop name="Concentration">0</prop>
												<obj name="ChannelProp" class="ChannelProperty" version="1">
													<prop name="ChannelIdx">3</prop>
												</obj>
												<prop name="ReadOnly">1</prop>
											</obj>
											<obj name="PropertyObject" class="QuantCpHighProp" version="4">
												<prop name="PropertyTypeName">Cp High</prop>
												<prop name="Position">1</prop>
												<prop name="IsDefault">1</prop>
												<prop name="CpRangeHigh">0</prop>
												<obj name="ChannelProp" class="ChannelProperty" version="1">
													<prop name="ChannelIdx">3</prop>
												</obj>
												<prop name="ReadOnly">1</prop>
											</obj>
											<obj name="PropertyObject" class="QuantCpLowProp" version="4">
												<prop name="PropertyTypeName">Cp Low</prop>
												<prop name="Position">1</prop>
												<prop name="IsDefault">1</prop>
												<prop name="CpRangeLow">0</prop>
												<obj name="ChannelProp" class="ChannelProperty" version="1">
													<prop name="ChannelIdx">3</prop>
												</obj>
												<prop name="ReadOnly">1</prop>
											</obj>
											<obj name="PropertyObject" class="RQEffProp" version="4">
												<prop name="PropertyTypeName">Efficiency</prop>
												<prop name="Position">1</prop>
												<prop name="IsDefault">1</prop>
												<prop name="Efficiency">2</prop>
												<obj name="ChannelProp" class="ChannelProperty" version="1">
													<prop name="ChannelIdx">3</prop>
												</obj>
											</obj>
											<obj name="PropertyObject" class="ChannelGenotype" version="4">
												<prop name="PropertyTypeName">Melt Geno Genotype</prop>
												<prop name="Position">1</prop>
												<prop name="IsDefault">1</prop>
												<prop name="ReadOnly">1</prop>
												<obj name="ChannelProp" class="ChannelProperty" version="1">
													<prop name="ChannelIdx">3</prop>
												</obj>
											</obj>
											<obj name="PropertyObject" class="GroupChannelTypeProp" version="4">
												<prop name="PropertyTypeName">Melt Geno Sample Type</prop>
												<prop name="Position">1</prop>
												<prop name="IsDefault">0</prop>
												<prop name="GroupSampleType">mstUnknown</prop>
												<obj name="ChannelProp" class="ChannelProperty" version="1">
													<prop name="ChannelIdx">3</prop>
												</obj>
											</obj>
											<obj name="PropertyObject" class="QuantSampleTypeProperty" version="4">
												<prop name="PropertyTypeName">Quantification Sample Type</prop>
												<prop name="Position">1</prop>
												<prop name="IsDefault">0</prop>
												<prop name="SampleType">qsUnknown</prop>
												<obj name="ChannelProp" class="ChannelProperty" version="1">
													<prop name="ChannelIdx">3</prop>
												</obj>
											</obj>
											<obj name="PropertyObject" class="ChannelGenotype" version="4">
												<prop name="PropertyTypeName">Scanning Genotype</prop>
												<prop name="Position">1</prop>
												<prop name="IsDefault">1</prop>
												<prop name="ReadOnly">1</prop>
												<obj name="ChannelProp" class="ChannelProperty" version="1">
													<prop name="ChannelIdx">3</prop>
												</obj>
											</obj>
											<obj name="PropertyObject" class="GroupChannelTypeProp" version="4">
												<prop name="PropertyTypeName">Scanning Sample Type</prop>
												<prop name="Position">1</prop>
												<prop name="IsDefault">0</prop>
												<prop name="GroupSampleType">mstUnknown</prop>
												<obj name="ChannelProp" class="ChannelProperty" version="1">
													<prop name="ChannelIdx">3</prop>
												</obj>
											</obj>
											<obj name="PropertyObject" class="TargetName" version="4">
												<prop name="PropertyTypeName">Target Name</prop>
												<prop name="Position">1</prop>
												<prop name="IsDefault">1</prop>
												<obj name="ChannelProp" class="ChannelProperty" version="1">
													<prop name="ChannelIdx">3</prop>
												</obj>
											</obj>
											<obj name="PropertyObject" class="RQTargetProperty" version="4">
												<prop name="PropertyTypeName">Target Type</prop>
												<prop name="Position">1</prop>
												<prop name="IsDefault">0</prop>
												<prop name="TargetType">dtNone</prop>
												<obj name="ChannelProp" class="ChannelProperty" version="1">
													<prop name="ChannelIdx">3</prop>
												</obj>
											</obj>
										</list>
									</obj>
								</list>
							</obj>
						</obj>
						<prop name="ChannelPropertyCount">4</prop>
						<prop name="ContainerPosition">1</prop>
						<prop name="HasSampleProperties">1</prop>
						<obj name="SampleProperties" class="PropertyList" version="1">
							<list name="emlist" count="14">
								<obj name="PropertyObject" class="SamplePrefColor" version="4">
									<prop name="PropertyTypeName">Color</prop>
									<prop name="Position">1</prop>
									<prop name="IsDefault">0</prop>
									<prop name="Color">clRed</prop>
								</obj>
								<obj name="PropertyObject" class="DominantChannelProp" version="4">
									<prop name="PropertyTypeName">Dominant Channel</prop>
									<prop name="Position">1</prop>
									<prop name="IsDefault">0</prop>
									<prop name="DominantChannel">0</prop>
								</obj>
								<obj name="PropertyObject" class="Genotype" version="4">
									<prop name="PropertyTypeName">EndPt Genotype</prop>
									<prop name="Position">1</prop>
									<prop name="IsDefault">1</prop>
									<prop name="ReadOnly">1</prop>
								</obj>
								<obj name="PropertyObject" class="GroupingSample" version="4">
									<prop name="PropertyTypeName">EndPt Sample Type</prop>
									<prop name="Position">1</prop>
									<prop name="IsDefault">0</prop>
									<prop name="GroupSampleType">mstUnknown</prop>
								</obj>
								<obj name="PropertyObject" class="SamplePrefLineStyle" version="4">
									<prop name="PropertyTypeName">Line Style</prop>
									<prop name="Position">1</prop>
									<prop name="IsDefault">0</prop>
									<prop name="LineStyle">psSolid</prop>
								</obj>
								<obj name="PropertyObject" class="GenSampleEditNotes" version="4">
									<prop name="PropertyTypeName">Notes</prop>
									<prop name="Position">1</prop>
									<prop name="IsDefault">1</prop>
								</obj>
								<obj name="PropertyObject" class="SamplePrefPointStyle" version="4">
									<prop name="PropertyTypeName">Point Style</prop>
									<prop name="Position">1</prop>
									<prop name="IsDefault">0</prop>
									<prop name="PointStyle">psNothing</prop>
								</obj>
								<obj name="PropertyObject" class="GenSampleEditPosition" version="4">
									<prop name="PropertyTypeName">Position</prop>
									<prop name="Position">1</prop>
									<prop name="IsDefault">1</prop>
								</obj>
								<obj name="PropertyObject" class="GenSampleEditReplicate" version="4">
									<prop name="PropertyTypeName">Replicate of</prop>
									<prop name="Position">1</prop>
									<prop name="IsDefault">1</prop>
									<prop name="ReplicateOf">-1</prop>
								</obj>
								<obj name="PropertyObject" class="HTCSampleID" version="4">
									<prop name="PropertyTypeName">Sample ID</prop>
									<prop name="Position">1</prop>
									<prop name="IsDefault">1</prop>
								</obj>
								<obj name="PropertyObject" class="GenSampleEditName" version="4">
									<prop name="PropertyTypeName">Sample Name</prop>
									<prop name="Position">1</prop>
									<prop name="IsDefault">1</prop>
									<prop name="name">Sample 2</prop>
								</obj>
								<obj name="PropertyObject" class="HTCSamplePrepNotes" version="4">
									<prop name="PropertyTypeName">Sample Prep Notes</prop>
									<prop name="Position">1</prop>
									<prop name="IsDefault">1</prop>
								</obj>
								<obj name="PropertyObject" class="GenSampleEditSubset" version="4">
									<prop name="PropertyTypeName">Subsets</prop>
									<prop name="Position">1</prop>
									<prop name="IsDefault">1</prop>
								</obj>
								<obj name="PropertyObject" class="SamplePrefWidth" version="5">
									<prop name="PropertyTypeName">Width</prop>
									<prop name="Position">1</prop>
									<prop name="IsDefault">1</prop>
									<prop name="Width">1</prop>
								</obj>
							</list>
						</obj>
					</obj>
					<obj name="item" class="SamplePropInfo" version="1">
						<obj name="ChannelProperties" class="ChanPropList" version="2">
							<obj name="ChannelProperties" class="EMList" version="1">
								<list name="emlist" count="4">
									<obj name="item" class="PropertyList" version="1">
										<list name="emlist" count="12">
											<obj name="PropertyObject" class="RQSampleTargetProperty" version="4">
												<prop name="PropertyTypeName">Combined Sample and Target Type</prop>
												<prop name="Position">2</prop>
												<prop name="IsDefault">0</prop>
												<obj name="ChannelProp" class="ChannelProperty" version="1">
													<prop name="ChannelIdx">0</prop>
												</obj>
											</obj>
											<obj name="PropertyObject" class="QuantConcProperty" version="4">
												<prop name="PropertyTypeName">Concentration</prop>
												<prop name="Position">2</prop>
												<prop name="IsDefault">1</prop>
												<prop name="Concentration">0</prop>
												<obj name="ChannelProp" class="ChannelProperty" version="1">
													<prop name="ChannelIdx">0</prop>
												</obj>
												<prop name="ReadOnly">1</prop>
											</obj>
											<obj name="PropertyObject" class="QuantCpHighProp" version="4">
												<prop name="PropertyTypeName">Cp High</prop>
												<prop name="Position">2</prop>
												<prop name="IsDefault">1</prop>
												<prop name="CpRangeHigh">0</prop>
												<obj name="ChannelProp" class="ChannelProperty" version="1">
													<prop name="ChannelIdx">0</prop>
												</obj>
												<prop name="ReadOnly">1</prop>
											</obj>
											<obj name="PropertyObject" class="QuantCpLowProp" version="4">
												<prop name="PropertyTypeName">Cp Low</prop>
												<prop name="Position">2</prop>
												<prop name="IsDefault">1</prop>
												<prop name="CpRangeLow">0</prop>
												<obj name="ChannelProp" class="ChannelProperty" version="1">
													<prop name="ChannelIdx">0</prop>
												</obj>
												<prop name="ReadOnly">1</prop>
											</obj>
											<obj name="PropertyObject" class="RQEffProp" version="4">
												<prop name="PropertyTypeName">Efficiency</prop>
												<prop name="Position">2</prop>
												<prop name="IsDefault">1</prop>
												<prop name="Efficiency">2</prop>
												<obj name="ChannelProp" class="ChannelProperty" version="1">
													<prop name="ChannelIdx">0</prop>
												</obj>
											</obj>
											<obj name="PropertyObject" class="ChannelGenotype" version="4">
												<prop name="PropertyTypeName">Melt Geno Genotype</prop>
												<prop name="Position">2</prop>
												<prop name="IsDefault">1</prop>
												<prop name="ReadOnly">1</prop>
												<obj name="ChannelProp" class="ChannelProperty" version="1">
													<prop name="ChannelIdx">0</prop>
												</obj>
											</obj>
											<obj name="PropertyObject" class="GroupChannelTypeProp" version="4">
												<prop name="PropertyTypeName">Melt Geno Sample Type</prop>
												<prop name="Position">2</prop>
												<prop name="IsDefault">0</prop>
												<prop name="GroupSampleType">mstUnknown</prop>
												<obj name="ChannelProp" class="ChannelProperty" version="1">
													<prop name="ChannelIdx">0</prop>
												</obj>
											</obj>
											<obj name="PropertyObject" class="QuantSampleTypeProperty" version="4">
												<prop name="PropertyTypeName">Quantification Sample Type</prop>
												<prop name="Position">2</prop>
												<prop name="IsDefault">0</prop>
												<prop name="SampleType">qsUnknown</prop>
												<obj name="ChannelProp" class="ChannelProperty" version="1">
													<prop name="ChannelIdx">0</prop>
												</obj>
											</obj>
											<obj name="PropertyObject" class="ChannelGenotype" version="4">
												<prop name="PropertyTypeName">Scanning Genotype</prop>
												<prop name="Position">2</prop>
												<prop name="IsDefault">1</prop>
												<prop name="ReadOnly">1</prop>
												<obj name="ChannelProp" class="ChannelProperty" version="1">
													<prop name="ChannelIdx">0</prop>
												</obj>
											</obj>
											<obj name="PropertyObject" class="GroupChannelTypeProp" version="4">
												<prop name="PropertyTypeName">Scanning Sample Type</prop>
												<prop name="Position">2</prop>
												<prop name="IsDefault">0</prop>
												<prop name="GroupSampleType">mstUnknown</prop>
												<obj name="ChannelProp" class="ChannelProperty" version="1">
													<prop name="ChannelIdx">0</prop>
												</obj>
											</obj>
											<obj name="PropertyObject" class="TargetName" version="4">
												<prop name="PropertyTypeName">Target Name</prop>
												<prop name="Position">2</prop>
												<prop name="IsDefault">1</prop>
												<obj name="ChannelProp" class="ChannelProperty" version="1">
													<prop name="ChannelIdx">0</prop>
												</obj>
											</obj>
											<obj name="PropertyObject" class="RQTargetProperty" version="4">
												<prop name="PropertyTypeName">Target Type</prop>
												<prop name="Position">2</prop>
												<prop name="IsDefault">0</prop>
												<prop name="TargetType">dtNone</prop>
												<obj name="ChannelProp" class="ChannelProperty" version="1">
													<prop name="ChannelIdx">0</prop>
												</obj>
											</obj>
										</list>
									</obj>
									<obj name="item" class="PropertyList" version="1">
										<list name="emlist" count="12">
											<obj name="PropertyObject" class="RQSampleTargetProperty" version="4">
												<prop name="PropertyTypeName">Combined Sample and Target Type</prop>
												<prop name="Position">2</prop>
												<prop name="IsDefault">0</prop>
												<obj name="ChannelProp" class="ChannelProperty" version="1">
													<prop name="ChannelIdx">1</prop>
												</obj>
											</obj>
											<obj name="PropertyObject" class="QuantConcProperty" version="4">
												<prop name="PropertyTypeName">Concentration</prop>
												<prop name="Position">2</prop>
												<prop name="IsDefault">1</prop>
												<prop name="Concentration">0</prop>
												<obj name="ChannelProp" class="ChannelProperty" version="1">
													<prop name="ChannelIdx">1</prop>
												</obj>
												<prop name="ReadOnly">1</prop>
											</obj>
											<obj name="PropertyObject" class="QuantCpHighProp" version="4">
												<prop name="PropertyTypeName">Cp High</prop>
												<prop name="Position">2</prop>
												<prop name="IsDefault">1</prop>
												<prop name="CpRangeHigh">0</prop>
												<obj name="ChannelProp" class="ChannelProperty" version="1">
													<prop name="ChannelIdx">1</prop>
												</obj>
												<prop name="ReadOnly">1</prop>
											</obj>
											<obj name="PropertyObject" class="QuantCpLowProp" version="4">
												<prop name="PropertyTypeName">Cp Low</prop>
												<prop name="Position">2</prop>
												<prop name="IsDefault">1</prop>
												<prop name="CpRangeLow">0</prop>
												<obj name="ChannelProp" class="ChannelProperty" version="1">
													<prop name="ChannelIdx">1</prop>
												</obj>
												<prop name="ReadOnly">1</prop>
											</obj>
											<obj name="PropertyObject" class="RQEffProp" version="4">
												<prop name="PropertyTypeName">Efficiency</prop>
												<prop name="Position">2</prop>
												<prop name="IsDefault">1</prop>
												<prop name="Efficiency">2</prop>
												<obj name="ChannelProp" class="ChannelProperty" version="1">
													<prop name="ChannelIdx">1</prop>
												</obj>
											</obj>
											<obj name="PropertyObject" class="ChannelGenotype" version="4">
												<prop name="PropertyTypeName">Melt Geno Genotype</prop>
												<prop name="Position">2</prop>
												<prop name="IsDefault">1</prop>
												<prop name="ReadOnly">1</prop>
												<obj name="ChannelProp" class="ChannelProperty" version="1">
													<prop name="ChannelIdx">1</prop>
												</obj>
											</obj>
											<obj name="PropertyObject" class="GroupChannelTypeProp" version="4">
												<prop name="PropertyTypeName">Melt Geno Sample Type</prop>
												<prop name="Position">2</prop>
												<prop name="IsDefault">0</prop>
												<prop name="GroupSampleType">mstUnknown</prop>
												<obj name="ChannelProp" class="ChannelProperty" version="1">
													<prop name="ChannelIdx">1</prop>
												</obj>
											</obj>
											<obj name="PropertyObject" class="QuantSampleTypeProperty" version="4">
												<prop name="PropertyTypeName">Quantification Sample Type</prop>
												<prop name="Position">2</prop>
												<prop name="IsDefault">0</prop>
												<prop name="SampleType">qsUnknown</prop>
												<obj name="ChannelProp" class="ChannelProperty" version="1">
													<prop name="ChannelIdx">1</prop>
												</obj>
											</obj>
											<obj name="PropertyObject" class="ChannelGenotype" version="4">
												<prop name="PropertyTypeName">Scanning Genotype</prop>
												<prop name="Position">2</prop>
												<prop name="IsDefault">1</prop>
												<prop name="ReadOnly">1</prop>
												<obj name="ChannelProp" class="ChannelProperty" version="1">
													<prop name="ChannelIdx">1</prop>
												</obj>
											</obj>
											<obj name="PropertyObject" class="GroupChannelTypeProp" version="4">
												<prop name="PropertyTypeName">Scanning Sample Type</prop>
												<prop name="Position">2</prop>
												<prop name="IsDefault">0</prop>
												<prop name="GroupSampleType">mstUnknown</prop>
												<obj name="ChannelProp" class="ChannelProperty" version="1">
													<prop name="ChannelIdx">1</prop>
												</obj>
											</obj>
											<obj name="PropertyObject" class="TargetName" version="4">
												<prop name="PropertyTypeName">Target Name</prop>
												<prop name="Position">2</prop>
												<prop name="IsDefault">1</prop>
												<obj name="ChannelProp" class="ChannelProperty" version="1">
													<prop name="ChannelIdx">1</prop>
												</obj>
											</obj>
											<obj name="PropertyObject" class="RQTargetProperty" version="4">
												<prop name="PropertyTypeName">Target Type</prop>
												<prop name="Position">2</prop>
												<prop name="IsDefault">0</prop>
												<prop name="TargetType">dtNone</prop>
												<obj name="ChannelProp" class="ChannelProperty" version="1">
													<prop name="ChannelIdx">1</prop>
												</obj>
											</obj>
										</list>
									</obj>
									<obj name="item" class="PropertyList" version="1">
										<list name="emlist" count="12">
											<obj name="PropertyObject" class="RQSampleTargetProperty" version="4">
												<prop name="PropertyTypeName">Combined Sample and Target Type</prop>
												<prop name="Position">2</prop>
												<prop name="IsDefault">0</prop>
												<obj name="ChannelProp" class="ChannelProperty" version="1">
													<prop name="ChannelIdx">2</prop>
												</obj>
											</obj>
											<obj name="PropertyObject" class="QuantConcProperty" version="4">
												<prop name="PropertyTypeName">Concentration</prop>
												<prop name="Position">2</prop>
												<prop name="IsDefault">1</prop>
												<prop name="Concentration">0</prop>
												<obj name="ChannelProp" class="ChannelProperty" version="1">
													<prop name="ChannelIdx">2</prop>
												</obj>
												<prop name="ReadOnly">1</prop>
											</obj>
											<obj name="PropertyObject" class="QuantCpHighProp" version="4">
												<prop name="PropertyTypeName">Cp High</prop>
												<prop name="Position">2</prop>
												<prop name="IsDefault">1</prop>
												<prop name="CpRangeHigh">0</prop>
												<obj name="ChannelProp" class="ChannelProperty" version="1">
													<prop name="ChannelIdx">2</prop>
												</obj>
												<prop name="ReadOnly">1</prop>
											</obj>
											<obj name="PropertyObject" class="QuantCpLowProp" version="4">
												<prop name="PropertyTypeName">Cp Low</prop>
												<prop name="Position">2</prop>
												<prop name="IsDefault">1</prop>
												<prop name="CpRangeLow">0</prop>
												<obj name="ChannelProp" class="ChannelProperty" version="1">
													<prop name="ChannelIdx">2</prop>
												</obj>
												<prop name="ReadOnly">1</prop>
											</obj>
											<obj name="PropertyObject" class="RQEffProp" version="4">
												<prop name="PropertyTypeName">Efficiency</prop>
												<prop name="Position">2</prop>
												<prop name="IsDefault">1</prop>
												<prop name="Efficiency">2</prop>
												<obj name="ChannelProp" class="ChannelProperty" version="1">
													<prop name="ChannelIdx">2</prop>
												</obj>
											</obj>
											<obj name="PropertyObject" class="ChannelGenotype" version="4">
												<prop name="PropertyTypeName">Melt Geno Genotype</prop>
												<prop name="Position">2</prop>
												<prop name="IsDefault">1</prop>
												<prop name="ReadOnly">1</prop>
												<obj name="ChannelProp" class="ChannelProperty" version="1">
													<prop name="ChannelIdx">2</prop>
												</obj>
											</obj>
											<obj name="PropertyObject" class="GroupChannelTypeProp" version="4">
												<prop name="PropertyTypeName">Melt Geno Sample Type</prop>
												<prop name="Position">2</prop>
												<prop name="IsDefault">0</prop>
												<prop name="GroupSampleType">mstUnknown</prop>
												<obj name="ChannelProp" class="ChannelProperty" version="1">
													<prop name="ChannelIdx">2</prop>
												</obj>
											</obj>
											<obj name="PropertyObject" class="QuantSampleTypeProperty" version="4">
												<prop name="PropertyTypeName">Quantification Sample Type</prop>
												<prop name="Position">2</prop>
												<prop name="IsDefault">0</prop>
												<prop name="SampleType">qsUnknown</prop>
												<obj name="ChannelProp" class="ChannelProperty" version="1">
													<prop name="ChannelIdx">2</prop>
												</obj>
											</obj>
											<obj name="PropertyObject" class="ChannelGenotype" version="4">
												<prop name="PropertyTypeName">Scanning Genotype</prop>
												<prop name="Position">2</prop>
												<prop name="IsDefault">1</prop>
												<prop name="ReadOnly">1</prop>
												<obj name="ChannelProp" class="ChannelProperty" version="1">
													<prop name="ChannelIdx">2</prop>
												</obj>
											</obj>
											<obj name="PropertyObject" class="GroupChannelTypeProp" version="4">
												<prop name="PropertyTypeName">Scanning Sample Type</prop>
												<prop name="Position">2</prop>
												<prop name="IsDefault">0</prop>
												<prop name="GroupSampleType">mstUnknown</prop>
												<obj name="ChannelProp" class="ChannelProperty" version="1">
													<prop name="ChannelIdx">2</prop>
												</obj>
											</obj>
											<obj name="PropertyObject" class="TargetName" version="4">
												<prop name="PropertyTypeName">Target Name</prop>
												<prop name="Position">2</prop>
												<prop name="IsDefault">1</prop>
												<obj name="ChannelProp" class="ChannelProperty" version="1">
													<prop name="ChannelIdx">2</prop>
												</obj>
											</obj>
											<obj name="PropertyObject" class="RQTargetProperty" version="4">
												<prop name="PropertyTypeName">Target Type</prop>
												<prop name="Position">2</prop>
												<prop name="IsDefault">0</prop>
												<prop name="TargetType">dtNone</prop>
												<obj name="ChannelProp" class="ChannelProperty" version="1">
													<prop name="ChannelIdx">2</prop>
												</obj>
											</obj>
										</list>
									</obj>
									<obj name="item" class="PropertyList" version="1">
										<list name="emlist" count="12">
											<obj name="PropertyObject" class="RQSampleTargetProperty" version="4">
												<prop name="PropertyTypeName">Combined Sample and Target Type</prop>
												<prop name="Position">2</prop>
												<prop name="IsDefault">0</prop>
												<obj name="ChannelProp" class="ChannelProperty" version="1">
													<prop name="ChannelIdx">3</prop>
												</obj>
											</obj>
											<obj name="PropertyObject" class="QuantConcProperty" version="4">
												<prop name="PropertyTypeName">Concentration</prop>
												<prop name="Position">2</prop>
												<prop name="IsDefault">1</prop>
												<prop name="Concentration">0</prop>
												<obj name="ChannelProp" class="ChannelProperty" version="1">
													<prop name="ChannelIdx">3</prop>
												</obj>
												<prop name="ReadOnly">1</prop>
											</obj>
											<obj name="PropertyObject" class="QuantCpHighProp" version="4">
												<prop name="PropertyTypeName">Cp High</prop>
												<prop name="Position">2</prop>
												<prop name="IsDefault">1</prop>
												<prop name="CpRangeHigh">0</prop>
												<obj name="ChannelProp" class="ChannelProperty" version="1">
													<prop name="ChannelIdx">3</prop>
												</obj>
												<prop name="ReadOnly">1</prop>
											</obj>
											<obj name="PropertyObject" class="QuantCpLowProp" version="4">
												<prop name="PropertyTypeName">Cp Low</prop>
												<prop name="Position">2</prop>
												<prop name="IsDefault">1</prop>
												<prop name="CpRangeLow">0</prop>
												<obj name="ChannelProp" class="ChannelProperty" version="1">
													<prop name="ChannelIdx">3</prop>
												</obj>
												<prop name="ReadOnly">1</prop>
											</obj>
											<obj name="PropertyObject" class="RQEffProp" version="4">
												<prop name="PropertyTypeName">Efficiency</prop>
												<prop name="Position">2</prop>
												<prop name="IsDefault">1</prop>
												<prop name="Efficiency">2</prop>
												<obj name="ChannelProp" class="ChannelProperty" version="1">
													<prop name="ChannelIdx">3</prop>
												</obj>
											</obj>
											<obj name="PropertyObject" class="ChannelGenotype" version="4">
												<prop name="PropertyTypeName">Melt Geno Genotype</prop>
												<prop name="Position">2</prop>
												<prop name="IsDefault">1</prop>
												<prop name="ReadOnly">1</prop>
												<obj name="ChannelProp" class="ChannelProperty" version="1">
													<prop name="ChannelIdx">3</prop>
												</obj>
											</obj>
											<obj name="PropertyObject" class="GroupChannelTypeProp" version="4">
												<prop name="PropertyTypeName">Melt Geno Sample Type</prop>
												<prop name="Position">2</prop>
												<prop name="IsDefault">0</prop>
												<prop name="GroupSampleType">mstUnknown</prop>
												<obj name="ChannelProp" class="ChannelProperty" version="1">
													<prop name="ChannelIdx">3</prop>
												</obj>
											</obj>
											<obj name="PropertyObject" class="QuantSampleTypeProperty" version="4">
												<prop name="PropertyTypeName">Quantification Sample Type</prop>
												<prop name="Position">2</prop>
												<prop name="IsDefault">0</prop>
												<prop name="SampleType">qsUnknown</prop>
												<obj name="ChannelProp" class="ChannelProperty" version="1">
													<prop name="ChannelIdx">3</prop>
												</obj>
											</obj>
											<obj name="PropertyObject" class="ChannelGenotype" version="4">
												<prop name="PropertyTypeName">Scanning Genotype</prop>
												<prop name="Position">2</prop>
												<prop name="IsDefault">1</prop>
												<prop name="ReadOnly">1</prop>
												<obj name="ChannelProp" class="ChannelProperty" version="1">
													<prop name="ChannelIdx">3</prop>
												</obj>
											</obj>
											<obj name="PropertyObject" class="GroupChannelTypeProp" version="4">
												<prop name="PropertyTypeName">Scanning Sample Type</prop>
												<prop name="Position">2</prop>
												<prop name="IsDefault">0</prop>
												<prop name="GroupSampleType">mstUnknown</prop>
												<obj name="ChannelProp" class="ChannelProperty" version="1">
													<prop name="ChannelIdx">3</prop>
												</obj>
											</obj>
											<obj name="PropertyObject" class="TargetName" version="4">
												<prop name="PropertyTypeName">Target Name</prop>
												<prop name="Position">2</prop>
												<prop name="IsDefault">1</prop>
												<obj name="ChannelProp" class="ChannelProperty" version="1">
													<prop name="ChannelIdx">3</prop>
												</obj>
											</obj>
											<obj name="PropertyObject" class="RQTargetProperty" version="4">
												<prop name="PropertyTypeName">Target Type</prop>
												<prop name="Position">2</prop>
												<prop name="IsDefault">0</prop>
												<prop name="TargetType">dtNone</prop>
												<obj name="ChannelProp" class="ChannelProperty" version="1">
													<prop name="ChannelIdx">3</prop>
												</obj>
											</obj>
										</list>
									</obj>
								</list>
							</obj>
						</obj>
						<prop name="ChannelPropertyCount">4</prop>
						<prop name="ContainerPosition">2</prop>
						<prop name="HasSampleProperties">1</prop>
						<obj name="SampleProperties" class="PropertyList" version="1">
							<list name="emlist" count="14">
								<obj name="PropertyObject" class="SamplePrefColor" version="4">
									<prop name="PropertyTypeName">Color</prop>
									<prop name="Position">2</prop>
									<prop name="IsDefault">0</prop>
									<prop name="Color">$0030D700</prop>
								</obj>
								<obj name="PropertyObject" class="DominantChannelProp" version="4">
									<prop name="PropertyTypeName">Dominant Channel</prop>
									<prop name="Position">2</prop>
									<prop name="IsDefault">0</prop>
									<prop name="DominantChannel">0</prop>
								</obj>
								<obj name="PropertyObject" class="Genotype" version="4">
									<prop name="PropertyTypeName">EndPt Genotype</prop>
									<prop name="Position">2</prop>
									<prop name="IsDefault">1</prop>
									<prop name="ReadOnly">1</prop>
								</obj>
								<obj name="PropertyObject" class="GroupingSample" version="4">
									<prop name="PropertyTypeName">EndPt Sample Type</prop>
									<prop name="Position">2</prop>
									<prop name="IsDefault">0</prop>
									<prop name="GroupSampleType">mstUnknown</prop>
								</obj>
								<obj name="PropertyObject" class="SamplePrefLineStyle" version="4">
									<prop name="PropertyTypeName">Line Style</prop>
									<prop name="Position">2</prop>
									<prop name="IsDefault">0</prop>
									<prop name="LineStyle">psSolid</prop>
								</obj>
								<obj name="PropertyObject" class="GenSampleEditNotes" version="4">
									<prop name="PropertyTypeName">Notes</prop>
									<prop name="Position">2</prop>
									<prop name="IsDefault">1</prop>
								</obj>
								<obj name="PropertyObject" class="SamplePrefPointStyle" version="4">
									<prop name="PropertyTypeName">Point Style</prop>
									<prop name="Position">2</prop>
									<prop name="IsDefault">0</prop>
									<prop name="PointStyle">psNothing</prop>
								</obj>
								<obj name="PropertyObject" class="GenSampleEditPosition" version="4">
									<prop name="PropertyTypeName">Position</prop>
									<prop name="Position">2</prop>
									<prop name="IsDefault">1</prop>
								</obj>
								<obj name="PropertyObject" class="GenSampleEditReplicate" version="4">
									<prop name="PropertyTypeName">Replicate of</prop>
									<prop name="Position">2</prop>
									<prop name="IsDefault">1</prop>
									<prop name="ReplicateOf">-1</prop>
								</obj>
								<obj name="PropertyObject" class="HTCSampleID" version="4">
									<prop name="PropertyTypeName">Sample ID</prop>
									<prop name="Position">2</prop>
									<prop name="IsDefault">1</prop>
								</obj>
								<obj name="PropertyObject" class="GenSampleEditName" version="4">
									<prop name="PropertyTypeName">Sample Name</prop>
									<prop name="Position">2</prop>
									<prop name="IsDefault">1</prop>
									<prop name="name">Sample 3</prop>
								</obj>
								<obj name="PropertyObject" class="HTCSamplePrepNotes" version="4">
									<prop name="PropertyTypeName">Sample Prep Notes</prop>
									<prop name="Position">2</prop>
									<prop name="IsDefault">1</prop>
								</obj>
								<obj name="PropertyObject" class="GenSampleEditSubset" version="4">
									<prop name="PropertyTypeName">Subsets</prop>
									<prop name="Position">2</prop>
									<prop name="IsDefault">1</prop>
								</obj>
								<obj name="PropertyObject" class="SamplePrefWidth" version="5">
									<prop name="PropertyTypeName">Width</prop>
									<prop name="Position">2</prop>
									<prop name="IsDefault">1</prop>
									<prop name="Width">1</prop>
								</obj>
							</list>
						</obj>
					</obj>
					<obj name="item" class="SamplePropInfo" version="1">
						<obj name="ChannelProperties" class="ChanPropList" version="2">
							<obj name="ChannelProperties" class="EMList" version="1">
								<list name="emlist" count="4">
									<obj name="item" class="PropertyList" version="1">
										<list name="emlist" count="12">
											<obj name="PropertyObject" class="RQSampleTargetProperty" version="4">
												<prop name="PropertyTypeName">Combined Sample and Target Type</prop>
												<prop name="Position">3</prop>
												<prop name="IsDefault">0</prop>
												<obj name="ChannelProp" class="ChannelProperty" version="1">
													<prop name="ChannelIdx">0</prop>
												</obj>
											</obj>
											<obj name="PropertyObject" class="QuantConcProperty" version="4">
												<prop name="PropertyTypeName">Concentration</prop>
												<prop name="Position">3</prop>
												<prop name="IsDefault">1</prop>
												<prop name="Concentration">0</prop>
												<obj name="ChannelProp" class="ChannelProperty" version="1">
													<prop name="ChannelIdx">0</prop>
												</obj>
												<prop name="ReadOnly">1</prop>
											</obj>
											<obj name="PropertyObject" class="QuantCpHighProp" version="4">
												<prop name="PropertyTypeName">Cp High</prop>
												<prop name="Position">3</prop>
												<prop name="IsDefault">1</prop>
												<prop name="CpRangeHigh">0</prop>
												<obj name="ChannelProp" class="ChannelProperty" version="1">
													<prop name="ChannelIdx">0</prop>
												</obj>
												<prop name="ReadOnly">1</prop>
											</obj>
											<obj name="PropertyObject" class="QuantCpLowProp" version="4">
												<prop name="PropertyTypeName">Cp Low</prop>
												<prop name="Position">3</prop>
												<prop name="IsDefault">1</prop>
												<prop name="CpRangeLow">0</prop>
												<obj name="ChannelProp" class="ChannelProperty" version="1">
													<prop name="ChannelIdx">0</prop>
												</obj>
												<prop name="ReadOnly">1</prop>
											</obj>
											<obj name="PropertyObject" class="RQEffProp" version="4">
												<prop name="PropertyTypeName">Efficiency</prop>
												<prop name="Position">3</prop>
												<prop name="IsDefault">1</prop>
												<prop name="Efficiency">2</prop>
												<obj name="ChannelProp" class="ChannelProperty" version="1">
													<prop name="ChannelIdx">0</prop>
												</obj>
											</obj>
											<obj name="PropertyObject" class="ChannelGenotype" version="4">
												<prop name="PropertyTypeName">Melt Geno Genotype</prop>
												<prop name="Position">3</prop>
												<prop name="IsDefault">1</prop>
												<prop name="ReadOnly">1</prop>
												<obj name="ChannelProp" class="ChannelProperty" version="1">
													<prop name="ChannelIdx">0</prop>
												</obj>
											</obj>
											<obj name="PropertyObject" class="GroupChannelTypeProp" version="4">
												<prop name="PropertyTypeName">Melt Geno Sample Type</prop>
												<prop name="Position">3</prop>
												<prop name="IsDefault">0</prop>
												<prop name="GroupSampleType">mstUnknown</prop>
												<obj name="ChannelProp" class="ChannelProperty" version="1">
													<prop name="ChannelIdx">0</prop>
												</obj>
											</obj>
											<obj name="PropertyObject" class="QuantSampleTypeProperty" version="4">
												<prop name="PropertyTypeName">Quantification Sample Type</prop>
												<prop name="Position">3</prop>
												<prop name="IsDefault">0</prop>
												<prop name="SampleType">qsUnknown</prop>
												<obj name="ChannelProp" class="ChannelProperty" version="1">
													<prop name="ChannelIdx">0</prop>
												</obj>
											</obj>
											<obj name="PropertyObject" class="ChannelGenotype" version="4">
												<prop name="PropertyTypeName">Scanning Genotype</prop>
												<prop name="Position">3</prop>
												<prop name="IsDefault">1</prop>
												<prop name="ReadOnly">1</prop>
												<obj name="ChannelProp" class="ChannelProperty" version="1">
													<prop name="ChannelIdx">0</prop>
												</obj>
											</obj>
											<obj name="PropertyObject" class="GroupChannelTypeProp" version="4">
												<prop name="PropertyTypeName">Scanning Sample Type</prop>
												<prop name="Position">3</prop>
												<prop name="IsDefault">0</prop>
												<prop name="GroupSampleType">mstUnknown</prop>
												<obj name="ChannelProp" class="ChannelProperty" version="1">
													<prop name="ChannelIdx">0</prop>
												</obj>
											</obj>
											<obj name="PropertyObject" class="TargetName" version="4">
												<prop name="PropertyTypeName">Target Name</prop>
												<prop name="Position">3</prop>
												<prop name="IsDefault">1</prop>
												<obj name="ChannelProp" class="ChannelProperty" version="1">
													<prop name="ChannelIdx">0</prop>
												</obj>
											</obj>
											<obj name="PropertyObject" class="RQTargetProperty" version="4">
												<prop name="PropertyTypeName">Target Type</prop>
												<prop name="Position">3</prop>
												<prop name="IsDefault">0</prop>
												<prop name="TargetType">dtNone</prop>
												<obj name="ChannelProp" class="ChannelProperty" version="1">
													<prop name="ChannelIdx">0</prop>
												</obj>
											</obj>
										</list>
									</obj>
									<obj name="item" class="PropertyList" version="1">
										<list name="emlist" count="12">
											<obj name="PropertyObject" class="RQSampleTargetProperty" version="4">
												<prop name="PropertyTypeName">Combined Sample and Target Type</prop>
												<prop name="Position">3</prop>
												<prop name="IsDefault">0</prop>
												<obj name="ChannelProp" class="ChannelProperty" version="1">
													<prop name="ChannelIdx">1</prop>
												</obj>
											</obj>
											<obj name="PropertyObject" class="QuantConcProperty" version="4">
												<prop name="PropertyTypeName">Concentration</prop>
												<prop name="Position">3</prop>
												<prop name="IsDefault">1</prop>
												<prop name="Concentration">0</prop>
												<obj name="ChannelProp" class="ChannelProperty" version="1">
													<prop name="ChannelIdx">1</prop>
												</obj>
												<prop name="ReadOnly">1</prop>
											</obj>
											<obj name="PropertyObject" class="QuantCpHighProp" version="4">
												<prop name="PropertyTypeName">Cp High</prop>
												<prop name="Position">3</prop>
												<prop name="IsDefault">1</prop>
												<prop name="CpRangeHigh">0</prop>
												<obj name="ChannelProp" class="ChannelProperty" version="1">
													<prop name="ChannelIdx">1</prop>
												</obj>
												<prop name="ReadOnly">1</prop>
											</obj>
											<obj name="PropertyObject" class="QuantCpLowProp" version="4">
												<prop name="PropertyTypeName">Cp Low</prop>
												<prop name="Position">3</prop>
												<prop name="IsDefault">1</prop>
												<prop name="CpRangeLow">0</prop>
												<obj name="ChannelProp" class="ChannelProperty" version="1">
													<prop name="ChannelIdx">1</prop>
												</obj>
												<prop name="ReadOnly">1</prop>
											</obj>
											<obj name="PropertyObject" class="RQEffProp" version="4">
												<prop name="PropertyTypeName">Efficiency</prop>
												<prop name="Position">3</prop>
												<prop name="IsDefault">1</prop>
												<prop name="Efficiency">2</prop>
												<obj name="ChannelProp" class="ChannelProperty" version="1">
													<prop name="ChannelIdx">1</prop>
												</obj>
											</obj>
											<obj name="PropertyObject" class="ChannelGenotype" version="4">
												<prop name="PropertyTypeName">Melt Geno Genotype</prop>
												<prop name="Position">3</prop>
												<prop name="IsDefault">1</prop>
												<prop name="ReadOnly">1</prop>
												<obj name="ChannelProp" class="ChannelProperty" version="1">
													<prop name="ChannelIdx">1</prop>
												</obj>
											</obj>
											<obj name="PropertyObject" class="GroupChannelTypeProp" version="4">
												<prop name="PropertyTypeName">Melt Geno Sample Type</prop>
												<prop name="Position">3</prop>
												<prop name="IsDefault">0</prop>
												<prop name="GroupSampleType">mstUnknown</prop>
												<obj name="ChannelProp" class="ChannelProperty" version="1">
													<prop name="ChannelIdx">1</prop>
												</obj>
											</obj>
											<obj name="PropertyObject" class="QuantSampleTypeProperty" version="4">
												<prop name="PropertyTypeName">Quantification Sample Type</prop>
												<prop name="Position">3</prop>
												<prop name="IsDefault">0</prop>
												<prop name="SampleType">qsUnknown</prop>
												<obj name="ChannelProp" class="ChannelProperty" version="1">
													<prop name="ChannelIdx">1</prop>
												</obj>
											</obj>
											<obj name="PropertyObject" class="ChannelGenotype" version="4">
												<prop name="PropertyTypeName">Scanning Genotype</prop>
												<prop name="Position">3</prop>
												<prop name="IsDefault">1</prop>
												<prop name="ReadOnly">1</prop>
												<obj name="ChannelProp" class="ChannelProperty" version="1">
													<prop name="ChannelIdx">1</prop>
												</obj>
											</obj>
											<obj name="PropertyObject" class="GroupChannelTypeProp" version="4">
												<prop name="PropertyTypeName">Scanning Sample Type</prop>
												<prop name="Position">3</prop>
												<prop name="IsDefault">0</prop>
												<prop name="GroupSampleType">mstUnknown</prop>
												<obj name="ChannelProp" class="ChannelProperty" version="1">
													<prop name="ChannelIdx">1</prop>
												</obj>
											</obj>
											<obj name="PropertyObject" class="TargetName" version="4">
												<prop name="PropertyTypeName">Target Name</prop>
												<prop name="Position">3</prop>
												<prop name="IsDefault">1</prop>
												<obj name="ChannelProp" class="ChannelProperty" version="1">
													<prop name="ChannelIdx">1</prop>
												</obj>
											</obj>
											<obj name="PropertyObject" class="RQTargetProperty" version="4">
												<prop name="PropertyTypeName">Target Type</prop>
												<prop name="Position">3</prop>
												<prop name="IsDefault">0</prop>
												<prop name="TargetType">dtNone</prop>
												<obj name="ChannelProp" class="ChannelProperty" version="1">
													<prop name="ChannelIdx">1</prop>
												</obj>
											</obj>
										</list>
									</obj>
									<obj name="item" class="PropertyList" version="1">
										<list name="emlist" count="12">
											<obj name="PropertyObject" class="RQSampleTargetProperty" version="4">
												<prop name="PropertyTypeName">Combined Sample and Target Type</prop>
												<prop name="Position">3</prop>
												<prop name="IsDefault">0</prop>
												<obj name="ChannelProp" class="ChannelProperty" version="1">
													<prop name="ChannelIdx">2</prop>
												</obj>
											</obj>
											<obj name="PropertyObject" class="QuantConcProperty" version="4">
												<prop name="PropertyTypeName">Concentration</prop>
												<prop name="Position">3</prop>
												<prop name="IsDefault">1</prop>
												<prop name="Concentration">0</prop>
												<obj name="ChannelProp" class="ChannelProperty" version="1">
													<prop name="ChannelIdx">2</prop>
												</obj>
												<prop name="ReadOnly">1</prop>
											</obj>
											<obj name="PropertyObject" class="QuantCpHighProp" version="4">
												<prop name="PropertyTypeName">Cp High</prop>
												<prop name="Position">3</prop>
												<prop name="IsDefault">1</prop>
												<prop name="CpRangeHigh">0</prop>
												<obj name="ChannelProp" class="ChannelProperty" version="1">
													<prop name="ChannelIdx">2</prop>
												</obj>
												<prop name="ReadOnly">1</prop>
											</obj>
											<obj name="PropertyObject" class="QuantCpLowProp" version="4">
												<prop name="PropertyTypeName">Cp Low</prop>
												<prop name="Position">3</prop>
												<prop name="IsDefault">1</prop>
												<prop name="CpRangeLow">0</prop>
												<obj name="ChannelProp" class="ChannelProperty" version="1">
													<prop name="ChannelIdx">2</prop>
												</obj>
												<prop name="ReadOnly">1</prop>
											</obj>
											<obj name="PropertyObject" class="RQEffProp" version="4">
												<prop name="PropertyTypeName">Efficiency</prop>
												<prop name="Position">3</prop>
												<prop name="IsDefault">1</prop>
												<prop name="Efficiency">2</prop>
												<obj name="ChannelProp" class="ChannelProperty" version="1">
													<prop name="ChannelIdx">2</prop>
												</obj>
											</obj>
											<obj name="PropertyObject" class="ChannelGenotype" version="4">
												<prop name="PropertyTypeName">Melt Geno Genotype</prop>
												<prop name="Position">3</prop>
												<prop name="IsDefault">1</prop>
												<prop name="ReadOnly">1</prop>
												<obj name="ChannelProp" class="ChannelProperty" version="1">
													<prop name="ChannelIdx">2</prop>
												</obj>
											</obj>
											<obj name="PropertyObject" class="GroupChannelTypeProp" version="4">
												<prop name="PropertyTypeName">Melt Geno Sample Type</prop>
												<prop name="Position">3</prop>
												<prop name="IsDefault">0</prop>
												<prop name="GroupSampleType">mstUnknown</prop>
												<obj name="ChannelProp" class="ChannelProperty" version="1">
													<prop name="ChannelIdx">2</prop>
												</obj>
											</obj>
											<obj name="PropertyObject" class="QuantSampleTypeProperty" version="4">
												<prop name="PropertyTypeName">Quantification Sample Type</prop>
												<prop name="Position">3</prop>
												<prop name="IsDefault">0</prop>
												<prop name="SampleType">qsUnknown</prop>
												<obj name="ChannelProp" class="ChannelProperty" version="1">
													<prop name="ChannelIdx">2</prop>
												</obj>
											</obj>
											<obj name="PropertyObject" class="ChannelGenotype" version="4">
												<prop name="PropertyTypeName">Scanning Genotype</prop>
												<prop name="Position">3</prop>
												<prop name="IsDefault">1</prop>
												<prop name="ReadOnly">1</prop>
												<obj name="ChannelProp" class="ChannelProperty" version="1">
													<prop name="ChannelIdx">2</prop>
												</obj>
											</obj>
											<obj name="PropertyObject" class="GroupChannelTypeProp" version="4">
												<prop name="PropertyTypeName">Scanning Sample Type</prop>
												<prop name="Position">3</prop>
												<prop name="IsDefault">0</prop>
												<prop name="GroupSampleType">mstUnknown</prop>
												<obj name="ChannelProp" class="ChannelProperty" version="1">
													<prop name="ChannelIdx">2</prop>
												</obj>
											</obj>
											<obj name="PropertyObject" class="TargetName" version="4">
												<prop name="PropertyTypeName">Target Name</prop>
												<prop name="Position">3</prop>
												<prop name="IsDefault">1</prop>
												<obj name="ChannelProp" class="ChannelProperty" version="1">
													<prop name="ChannelIdx">2</prop>
												</obj>
											</obj>
											<obj name="PropertyObject" class="RQTargetProperty" version="4">
												<prop name="PropertyTypeName">Target Type</prop>
												<prop name="Position">3</prop>
												<prop name="IsDefault">0</prop>
												<prop name="TargetType">dtNone</prop>
												<obj name="ChannelProp" class="ChannelProperty" version="1">
													<prop name="ChannelIdx">2</prop>
												</obj>
											</obj>
										</list>
									</obj>
									<obj name="item" class="PropertyList" version="1">
										<list name="emlist" count="12">
											<obj name="PropertyObject" class="RQSampleTargetProperty" version="4">
												<prop name="PropertyTypeName">Combined Sample and Target Type</prop>
												<prop name="Position">3</prop>
												<prop name="IsDefault">0</prop>
												<obj name="ChannelProp" class="ChannelProperty" version="1">
													<prop name="ChannelIdx">3</prop>
												</obj>
											</obj>
											<obj name="PropertyObject" class="QuantConcProperty" version="4">
												<prop name="PropertyTypeName">Concentration</prop>
												<prop name="Position">3</prop>
												<prop name="IsDefault">1</prop>
												<prop name="Concentration">0</prop>
												<obj name="ChannelProp" class="ChannelProperty" version="1">
													<prop name="ChannelIdx">3</prop>
												</obj>
												<prop name="ReadOnly">1</prop>
											</obj>
											<obj name="PropertyObject" class="QuantCpHighProp" version="4">
												<prop name="PropertyTypeName">Cp High</prop>
												<prop name="Position">3</prop>
												<prop name="IsDefault">1</prop>
												<prop name="CpRangeHigh">0</prop>
												<obj name="ChannelProp" class="ChannelProperty" version="1">
													<prop name="ChannelIdx">3</prop>
												</obj>
												<prop name="ReadOnly">1</prop>
											</obj>
											<obj name="PropertyObject" class="QuantCpLowProp" version="4">
												<prop name="PropertyTypeName">Cp Low</prop>
												<prop name="Position">3</prop>
												<prop name="IsDefault">1</prop>
												<prop name="CpRangeLow">0</prop>
												<obj name="ChannelProp" class="ChannelProperty" version="1">
													<prop name="ChannelIdx">3</prop>
												</obj>
												<prop name="ReadOnly">1</prop>
											</obj>
											<obj name="PropertyObject" class="RQEffProp" version="4">
												<prop name="PropertyTypeName">Efficiency</prop>
												<prop name="Position">3</prop>
												<prop name="IsDefault">1</prop>
												<prop name="Efficiency">2</prop>
												<obj name="ChannelProp" class="ChannelProperty" version="1">
													<prop name="ChannelIdx">3</prop>
												</obj>
											</obj>
											<obj name="PropertyObject" class="ChannelGenotype" version="4">
												<prop name="PropertyTypeName">Melt Geno Genotype</prop>
												<prop name="Position">3</prop>
												<prop name="IsDefault">1</prop>
												<prop name="ReadOnly">1</prop>
												<obj name="ChannelProp" class="ChannelProperty" version="1">
													<prop name="ChannelIdx">3</prop>
												</obj>
											</obj>
											<obj name="PropertyObject" class="GroupChannelTypeProp" version="4">
												<prop name="PropertyTypeName">Melt Geno Sample Type</prop>
												<prop name="Position">3</prop>
												<prop name="IsDefault">0</prop>
												<prop name="GroupSampleType">mstUnknown</prop>
												<obj name="ChannelProp" class="ChannelProperty" version="1">
													<prop name="ChannelIdx">3</prop>
												</obj>
											</obj>
											<obj name="PropertyObject" class="QuantSampleTypeProperty" version="4">
												<prop name="PropertyTypeName">Quantification Sample Type</prop>
												<prop name="Position">3</prop>
												<prop name="IsDefault">0</prop>
												<prop name="SampleType">qsUnknown</prop>
												<obj name="ChannelProp" class="ChannelProperty" version="1">
													<prop name="ChannelIdx">3</prop>
												</obj>
											</obj>
											<obj name="PropertyObject" class="ChannelGenotype" version="4">
												<prop name="PropertyTypeName">Scanning Genotype</prop>
												<prop name="Position">3</prop>
												<prop name="IsDefault">1</prop>
												<prop name="ReadOnly">1</prop>
												<obj name="ChannelProp" class="ChannelProperty" version="1">
													<prop name="ChannelIdx">3</prop>
												</obj>
											</obj>
											<obj name="PropertyObject" class="GroupChannelTypeProp" version="4">
												<prop name="PropertyTypeName">Scanning Sample Type</prop>
												<prop name="Position">3</prop>
												<prop name="IsDefault">0</prop>
												<prop name="GroupSampleType">mstUnknown</prop>
												<obj name="ChannelProp" class="ChannelProperty" version="1">
													<prop name="ChannelIdx">3</prop>
												</obj>
											</obj>
											<obj name="PropertyObject" class="TargetName" version="4">
												<prop name="PropertyTypeName">Target Name</prop>
												<prop name="Position">3</prop>
												<prop name="IsDefault">1</prop>
												<obj name="ChannelProp" class="ChannelProperty" version="1">
													<prop name="ChannelIdx">3</prop>
												</obj>
											</obj>
											<obj name="PropertyObject" class="RQTargetProperty" version="4">
												<prop name="PropertyTypeName">Target Type</prop>
												<prop name="Position">3</prop>
												<prop name="IsDefault">0</prop>
												<prop name="TargetType">dtNone</prop>
												<obj name="ChannelProp" class="ChannelProperty" version="1">
													<prop name="ChannelIdx">3</prop>
												</obj>
											</obj>
										</list>
									</obj>
								</list>
							</obj>
						</obj>
						<prop name="ChannelPropertyCount">4</prop>
						<prop name="ContainerPosition">3</prop>
						<prop name="HasSampleProperties">1</prop>
						<obj name="SampleProperties" class="PropertyList" version="1">
							<list name="emlist" count="14">
								<obj name="PropertyObject" class="SamplePrefColor" version="4">
									<prop name="PropertyTypeName">Color</prop>
									<prop name="Position">3</prop>
									<prop name="IsDefault">0</prop>
									<prop name="Color">clFuchsia</prop>
								</obj>
								<obj name="PropertyObject" class="DominantChannelProp" version="4">
									<prop name="PropertyTypeName">Dominant Channel</prop>
									<prop name="Position">3</prop>
									<prop name="IsDefault">0</prop>
									<prop name="DominantChannel">0</prop>
								</obj>
								<obj name="PropertyObject" class="Genotype" version="4">
									<prop name="PropertyTypeName">EndPt Genotype</prop>
									<prop name="Position">3</prop>
									<prop name="IsDefault">1</prop>
									<prop name="ReadOnly">1</prop>
								</obj>
								<obj name="PropertyObject" class="GroupingSample" version="4">
									<prop name="PropertyTypeName">EndPt Sample Type</prop>
									<prop name="Position">3</prop>
									<prop name="IsDefault">0</prop>
									<prop name="GroupSampleType">mstUnknown</prop>
								</obj>
								<obj name="PropertyObject" class="SamplePrefLineStyle" version="4">
									<prop name="PropertyTypeName">Line Style</prop>
									<prop name="Position">3</prop>
									<prop name="IsDefault">0</prop>
									<prop name="LineStyle">psSolid</prop>
								</obj>
								<obj name="PropertyObject" class="GenSampleEditNotes" version="4">
									<prop name="PropertyTypeName">Notes</prop>
									<prop name="Position">3</prop>
									<prop name="IsDefault">1</prop>
								</obj>
								<obj name="PropertyObject" class="SamplePrefPointStyle" version="4">
									<prop name="PropertyTypeName">Point Style</prop>
									<prop name="Position">3</prop>
									<prop name="IsDefault">0</prop>
									<prop name="PointStyle">psNothing</prop>
								</obj>
								<obj name="PropertyObject" class="GenSampleEditPosition" version="4">
									<prop name="PropertyTypeName">Position</prop>
									<prop name="Position">3</prop>
									<prop name="IsDefault">1</prop>
								</obj>
								<obj name="PropertyObject" class="GenSampleEditReplicate" version="4">
									<prop name="PropertyTypeName">Replicate of</prop>
									<prop name="Position">3</prop>
									<prop name="IsDefault">1</prop>
									<prop name="ReplicateOf">-1</prop>
								</obj>
								<obj name="PropertyObject" class="HTCSampleID" version="4">
									<prop name="PropertyTypeName">Sample ID</prop>
									<prop name="Position">3</prop>
									<prop name="IsDefault">1</prop>
								</obj>
								<obj name="PropertyObject" class="GenSampleEditName" version="4">
									<prop name="PropertyTypeName">Sample Name</prop>
									<prop name="Position">3</prop>
									<prop name="IsDefault">1</prop>
									<prop name="name">Sample 4</prop>
								</obj>
								<obj name="PropertyObject" class="HTCSamplePrepNotes" version="4">
									<prop name="PropertyTypeName">Sample Prep Notes</prop>
									<prop name="Position">3</prop>
									<prop name="IsDefault">1</prop>
								</obj>
								<obj name="PropertyObject" class="GenSampleEditSubset" version="4">
									<prop name="PropertyTypeName">Subsets</prop>
									<prop name="Position">3</prop>
									<prop name="IsDefault">1</prop>
								</obj>
								<obj name="PropertyObject" class="SamplePrefWidth" version="5">
									<prop name="PropertyTypeName">Width</prop>
									<prop name="Position">3</prop>
									<prop name="IsDefault">1</prop>
									<prop name="Width">1</prop>
								</obj>
							</list>
						</obj>
					</obj>
					<obj name="item" class="SamplePropInfo" version="1">
						<obj name="ChannelProperties" class="ChanPropList" version="2">
							<obj name="ChannelProperties" class="EMList" version="1">
								<list name="emlist" count="4">
									<obj name="item" class="PropertyList" version="1">
										<list name="emlist" count="12">
											<obj name="PropertyObject" class="RQSampleTargetProperty" version="4">
												<prop name="PropertyTypeName">Combined Sample and Target Type</prop>
												<prop name="Position">4</prop>
												<prop name="IsDefault">0</prop>
												<obj name="ChannelProp" class="ChannelProperty" version="1">
													<prop name="ChannelIdx">0</prop>
												</obj>
											</obj>
											<obj name="PropertyObject" class="QuantConcProperty" version="4">
												<prop name="PropertyTypeName">Concentration</prop>
												<prop name="Position">4</prop>
												<prop name="IsDefault">1</prop>
												<prop name="Concentration">0</prop>
												<obj name="ChannelProp" class="ChannelProperty" version="1">
													<prop name="ChannelIdx">0</prop>
												</obj>
												<prop name="ReadOnly">1</prop>
											</obj>
											<obj name="PropertyObject" class="QuantCpHighProp" version="4">
												<prop name="PropertyTypeName">Cp High</prop>
												<prop name="Position">4</prop>
												<prop name="IsDefault">1</prop>
												<prop name="CpRangeHigh">0</prop>
												<obj name="ChannelProp" class="ChannelProperty" version="1">
													<prop name="ChannelIdx">0</prop>
												</obj>
												<prop name="ReadOnly">1</prop>
											</obj>
											<obj name="PropertyObject" class="QuantCpLowProp" version="4">
												<prop name="PropertyTypeName">Cp Low</prop>
												<prop name="Position">4</prop>
												<prop name="IsDefault">1</prop>
												<prop name="CpRangeLow">0</prop>
												<obj name="ChannelProp" class="ChannelProperty" version="1">
													<prop name="ChannelIdx">0</prop>
												</obj>
												<prop name="ReadOnly">1</prop>
											</obj>
											<obj name="PropertyObject" class="RQEffProp" version="4">
												<prop name="PropertyTypeName">Efficiency</prop>
												<prop name="Position">4</prop>
												<prop name="IsDefault">1</prop>
												<prop name="Efficiency">2</prop>
												<obj name="ChannelProp" class="ChannelProperty" version="1">
													<prop name="ChannelIdx">0</prop>
												</obj>
											</obj>
											<obj name="PropertyObject" class="ChannelGenotype" version="4">
												<prop name="PropertyTypeName">Melt Geno Genotype</prop>
												<prop name="Position">4</prop>
												<prop name="IsDefault">1</prop>
												<prop name="ReadOnly">1</prop>
												<obj name="ChannelProp" class="ChannelProperty" version="1">
													<prop name="ChannelIdx">0</prop>
												</obj>
											</obj>
											<obj name="PropertyObject" class="GroupChannelTypeProp" version="4">
												<prop name="PropertyTypeName">Melt Geno Sample Type</prop>
												<prop name="Position">4</prop>
												<prop name="IsDefault">0</prop>
												<prop name="GroupSampleType">mstUnknown</prop>
												<obj name="ChannelProp" class="ChannelProperty" version="1">
													<prop name="ChannelIdx">0</prop>
												</obj>
											</obj>
											<obj name="PropertyObject" class="QuantSampleTypeProperty" version="4">
												<prop name="PropertyTypeName">Quantification Sample Type</prop>
												<prop name="Position">4</prop>
												<prop name="IsDefault">0</prop>
												<prop name="SampleType">qsUnknown</prop>
												<obj name="ChannelProp" class="ChannelProperty" version="1">
													<prop name="ChannelIdx">0</prop>
												</obj>
											</obj>
											<obj name="PropertyObject" class="ChannelGenotype" version="4">
												<prop name="PropertyTypeName">Scanning Genotype</prop>
												<prop name="Position">4</prop>
												<prop name="IsDefault">1</prop>
												<prop name="ReadOnly">1</prop>
												<obj name="ChannelProp" class="ChannelProperty" version="1">
													<prop name="ChannelIdx">0</prop>
												</obj>
											</obj>
											<obj name="PropertyObject" class="GroupChannelTypeProp" version="4">
												<prop name="PropertyTypeName">Scanning Sample Type</prop>
												<prop name="Position">4</prop>
												<prop name="IsDefault">0</prop>
												<prop name="GroupSampleType">mstUnknown</prop>
												<obj name="ChannelProp" class="ChannelProperty" version="1">
													<prop name="ChannelIdx">0</prop>
												</obj>
											</obj>
											<obj name="PropertyObject" class="TargetName" version="4">
												<prop name="PropertyTypeName">Target Name</prop>
												<prop name="Position">4</prop>
												<prop name="IsDefault">1</prop>
												<obj name="ChannelProp" class="ChannelProperty" version="1">
													<prop name="ChannelIdx">0</prop>
												</obj>
											</obj>
											<obj name="PropertyObject" class="RQTargetProperty" version="4">
												<prop name="PropertyTypeName">Target Type</prop>
												<prop name="Position">4</prop>
												<prop name="IsDefault">0</prop>
												<prop name="TargetType">dtNone</prop>
												<obj name="ChannelProp" class="ChannelProperty" version="1">
													<prop name="ChannelIdx">0</prop>
												</obj>
											</obj>
										</list>
									</obj>
									<obj name="item" class="PropertyList" version="1">
										<list name="emlist" count="12">
											<obj name="PropertyObject" class="RQSampleTargetProperty" version="4">
												<prop name="PropertyTypeName">Combined Sample and Target Type</prop>
												<prop name="Position">4</prop>
												<prop name="IsDefault">0</prop>
												<obj name="ChannelProp" class="ChannelProperty" version="1">
													<prop name="ChannelIdx">1</prop>
												</obj>
											</obj>
											<obj name="PropertyObject" class="QuantConcProperty" version="4">
												<prop name="PropertyTypeName">Concentration</prop>
												<prop name="Position">4</prop>
												<prop name="IsDefault">1</prop>
												<prop name="Concentration">0</prop>
												<obj name="ChannelProp" class="ChannelProperty" version="1">
													<prop name="ChannelIdx">1</prop>
												</obj>
												<prop name="ReadOnly">1</prop>
											</obj>
											<obj name="PropertyObject" class="QuantCpHighProp" version="4">
												<prop name="PropertyTypeName">Cp High</prop>
												<prop name="Position">4</prop>
												<prop name="IsDefault">1</prop>
												<prop name="CpRangeHigh">0</prop>
												<obj name="ChannelProp" class="ChannelProperty" version="1">
													<prop name="ChannelIdx">1</prop>
												</obj>
												<prop name="ReadOnly">1</prop>
											</obj>
											<obj name="PropertyObject" class="QuantCpLowProp" version="4">
												<prop name="PropertyTypeName">Cp Low</prop>
												<prop name="Position">4</prop>
												<prop name="IsDefault">1</prop>
												<prop name="CpRangeLow">0</prop>
												<obj name="ChannelProp" class="ChannelProperty" version="1">
													<prop name="ChannelIdx">1</prop>
												</obj>
												<prop name="ReadOnly">1</prop>
											</obj>
											<obj name="PropertyObject" class="RQEffProp" version="4">
												<prop name="PropertyTypeName">Efficiency</prop>
												<prop name="Position">4</prop>
												<prop name="IsDefault">1</prop>
												<prop name="Efficiency">2</prop>
												<obj name="ChannelProp" class="ChannelProperty" version="1">
													<prop name="ChannelIdx">1</prop>
												</obj>
											</obj>
											<obj name="PropertyObject" class="ChannelGenotype" version="4">
												<prop name="PropertyTypeName">Melt Geno Genotype</prop>
												<prop name="Position">4</prop>
												<prop name="IsDefault">1</prop>
												<prop name="ReadOnly">1</prop>
												<obj name="ChannelProp" class="ChannelProperty" version="1">
													<prop name="ChannelIdx">1</prop>
												</obj>
											</obj>
											<obj name="PropertyObject" class="GroupChannelTypeProp" version="4">
												<prop name="PropertyTypeName">Melt Geno Sample Type</prop>
												<prop name="Position">4</prop>
												<prop name="IsDefault">0</prop>
												<prop name="GroupSampleType">mstUnknown</prop>
												<obj name="ChannelProp" class="ChannelProperty" version="1">
													<prop name="ChannelIdx">1</prop>
												</obj>
											</obj>
											<obj name="PropertyObject" class="QuantSampleTypeProperty" version="4">
												<prop name="PropertyTypeName">Quantification Sample Type</prop>
												<prop name="Position">4</prop>
												<prop name="IsDefault">0</prop>
												<prop name="SampleType">qsUnknown</prop>
												<obj name="ChannelProp" class="ChannelProperty" version="1">
													<prop name="ChannelIdx">1</prop>
												</obj>
											</obj>
											<obj name="PropertyObject" class="ChannelGenotype" version="4">
												<prop name="PropertyTypeName">Scanning Genotype</prop>
												<prop name="Position">4</prop>
												<prop name="IsDefault">1</prop>
												<prop name="ReadOnly">1</prop>
												<obj name="ChannelProp" class="ChannelProperty" version="1">
													<prop name="ChannelIdx">1</prop>
												</obj>
											</obj>
											<obj name="PropertyObject" class="GroupChannelTypeProp" version="4">
												<prop name="PropertyTypeName">Scanning Sample Type</prop>
												<prop name="Position">4</prop>
												<prop name="IsDefault">0</prop>
												<prop name="GroupSampleType">mstUnknown</prop>
												<obj name="ChannelProp" class="ChannelProperty" version="1">
													<prop name="ChannelIdx">1</prop>
												</obj>
											</obj>
											<obj name="PropertyObject" class="TargetName" version="4">
												<prop name="PropertyTypeName">Target Name</prop>
												<prop name="Position">4</prop>
												<prop name="IsDefault">1</prop>
												<obj name="ChannelProp" class="ChannelProperty" version="1">
													<prop name="ChannelIdx">1</prop>
												</obj>
											</obj>
											<obj name="PropertyObject" class="RQTargetProperty" version="4">
												<prop name="PropertyTypeName">Target Type</prop>
												<prop name="Position">4</prop>
												<prop name="IsDefault">0</prop>
												<prop name="TargetType">dtNone</prop>
												<obj name="ChannelProp" class="ChannelProperty" version="1">
													<prop name="ChannelIdx">1</prop>
												</obj>
											</obj>
										</list>
									</obj>
									<obj name="item" class="PropertyList" version="1">
										<list name="emlist" count="12">
											<obj name="PropertyObject" class="RQSampleTargetProperty" version="4">
												<prop name="PropertyTypeName">Combined Sample and Target Type</prop>
												<prop name="Position">4</prop>
												<prop name="IsDefault">0</prop>
												<obj name="ChannelProp" class="ChannelProperty" version="1">
													<prop name="ChannelIdx">2</prop>
												</obj>
											</obj>
											<obj name="PropertyObject" class="QuantConcProperty" version="4">
												<prop name="PropertyTypeName">Concentration</prop>
												<prop name="Position">4</prop>
												<prop name="IsDefault">1</prop>
												<prop name="Concentration">0</prop>
												<obj name="ChannelProp" class="ChannelProperty" version="1">
													<prop name="ChannelIdx">2</prop>
												</obj>
												<prop name="ReadOnly">1</prop>
											</obj>
											<obj name="PropertyObject" class="QuantCpHighProp" version="4">
												<prop name="PropertyTypeName">Cp High</prop>
												<prop name="Position">4</prop>
												<prop name="IsDefault">1</prop>
												<prop name="CpRangeHigh">0</prop>
												<obj name="ChannelProp" class="ChannelProperty" version="1">
													<prop name="ChannelIdx">2</prop>
												</obj>
												<prop name="ReadOnly">1</prop>
											</obj>
											<obj name="PropertyObject" class="QuantCpLowProp" version="4">
												<prop name="PropertyTypeName">Cp Low</prop>
												<prop name="Position">4</prop>
												<prop name="IsDefault">1</prop>
												<prop name="CpRangeLow">0</prop>
												<obj name="ChannelProp" class="ChannelProperty" version="1">
													<prop name="ChannelIdx">2</prop>
												</obj>
												<prop name="ReadOnly">1</prop>
											</obj>
											<obj name="PropertyObject" class="RQEffProp" version="4">
												<prop name="PropertyTypeName">Efficiency</prop>
												<prop name="Position">4</prop>
												<prop name="IsDefault">1</prop>
												<prop name="Efficiency">2</prop>
												<obj name="ChannelProp" class="ChannelProperty" version="1">
													<prop name="ChannelIdx">2</prop>
												</obj>
											</obj>
											<obj name="PropertyObject" class="ChannelGenotype" version="4">
												<prop name="PropertyTypeName">Melt Geno Genotype</prop>
												<prop name="Position">4</prop>
												<prop name="IsDefault">1</prop>
												<prop name="ReadOnly">1</prop>
												<obj name="ChannelProp" class="ChannelProperty" version="1">
													<prop name="ChannelIdx">2</prop>
												</obj>
											</obj>
											<obj name="PropertyObject" class="GroupChannelTypeProp" version="4">
												<prop name="PropertyTypeName">Melt Geno Sample Type</prop>
												<prop name="Position">4</prop>
												<prop name="IsDefault">0</prop>
												<prop name="GroupSampleType">mstUnknown</prop>
												<obj name="ChannelProp" class="ChannelProperty" version="1">
													<prop name="ChannelIdx">2</prop>
												</obj>
											</obj>
											<obj name="PropertyObject" class="QuantSampleTypeProperty" version="4">
												<prop name="PropertyTypeName">Quantification Sample Type</prop>
												<prop name="Position">4</prop>
												<prop name="IsDefault">0</prop>
												<prop name="SampleType">qsUnknown</prop>
												<obj name="ChannelProp" class="ChannelProperty" version="1">
													<prop name="ChannelIdx">2</prop>
												</obj>
											</obj>
											<obj name="PropertyObject" class="ChannelGenotype" version="4">
												<prop name="PropertyTypeName">Scanning Genotype</prop>
												<prop name="Position">4</prop>
												<prop name="IsDefault">1</prop>
												<prop name="ReadOnly">1</prop>
												<obj name="ChannelProp" class="ChannelProperty" version="1">
													<prop name="ChannelIdx">2</prop>
												</obj>
											</obj>
											<obj name="PropertyObject" class="GroupChannelTypeProp" version="4">
												<prop name="PropertyTypeName">Scanning Sample Type</prop>
												<prop name="Position">4</prop>
												<prop name="IsDefault">0</prop>
												<prop name="GroupSampleType">mstUnknown</prop>
												<obj name="ChannelProp" class="ChannelProperty" version="1">
													<prop name="ChannelIdx">2</prop>
												</obj>
											</obj>
											<obj name="PropertyObject" class="TargetName" version="4">
												<prop name="PropertyTypeName">Target Name</prop>
												<prop name="Position">4</prop>
												<prop name="IsDefault">1</prop>
												<obj name="ChannelProp" class="ChannelProperty" version="1">
													<prop name="ChannelIdx">2</prop>
												</obj>
											</obj>
											<obj name="PropertyObject" class="RQTargetProperty" version="4">
												<prop name="PropertyTypeName">Target Type</prop>
												<prop name="Position">4</prop>
												<prop name="IsDefault">0</prop>
												<prop name="TargetType">dtNone</prop>
												<obj name="ChannelProp" class="ChannelProperty" version="1">
													<prop name="ChannelIdx">2</prop>
												</obj>
											</obj>
										</list>
									</obj>
									<obj name="item" class="PropertyList" version="1">
										<list name="emlist" count="12">
											<obj name="PropertyObject" class="RQSampleTargetProperty" version="4">
												<prop name="PropertyTypeName">Combined Sample and Target Type</prop>
												<prop name="Position">4</prop>
												<prop name="IsDefault">0</prop>
												<obj name="ChannelProp" class="ChannelProperty" version="1">
													<prop name="ChannelIdx">3</prop>
												</obj>
											</obj>
											<obj name="PropertyObject" class="QuantConcProperty" version="4">
												<prop name="PropertyTypeName">Concentration</prop>
												<prop name="Position">4</prop>
												<prop name="IsDefault">1</prop>
												<prop name="Concentration">0</prop>
												<obj name="ChannelProp" class="ChannelProperty" version="1">
													<prop name="ChannelIdx">3</prop>
												</obj>
												<prop name="ReadOnly">1</prop>
											</obj>
											<obj name="PropertyObject" class="QuantCpHighProp" version="4">
												<prop name="PropertyTypeName">Cp High</prop>
												<prop name="Position">4</prop>
												<prop name="IsDefault">1</prop>
												<prop name="CpRangeHigh">0</prop>
												<obj name="ChannelProp" class="ChannelProperty" version="1">
													<prop name="ChannelIdx">3</prop>
												</obj>
												<prop name="ReadOnly">1</prop>
											</obj>
											<obj name="PropertyObject" class="QuantCpLowProp" version="4">
												<prop name="PropertyTypeName">Cp Low</prop>
												<prop name="Position">4</prop>
												<prop name="IsDefault">1</prop>
												<prop name="CpRangeLow">0</prop>
												<obj name="ChannelProp" class="ChannelProperty" version="1">
													<prop name="ChannelIdx">3</prop>
												</obj>
												<prop name="ReadOnly">1</prop>
											</obj>
											<obj name="PropertyObject" class="RQEffProp" version="4">
												<prop name="PropertyTypeName">Efficiency</prop>
												<prop name="Position">4</prop>
												<prop name="IsDefault">1</prop>
												<prop name="Efficiency">2</prop>
												<obj name="ChannelProp" class="ChannelProperty" version="1">
													<prop name="ChannelIdx">3</prop>
												</obj>
											</obj>
											<obj name="PropertyObject" class="ChannelGenotype" version="4">
												<prop name="PropertyTypeName">Melt Geno Genotype</prop>
												<prop name="Position">4</prop>
												<prop name="IsDefault">1</prop>
												<prop name="ReadOnly">1</prop>
												<obj name="ChannelProp" class="ChannelProperty" version="1">
													<prop name="ChannelIdx">3</prop>
												</obj>
											</obj>
											<obj name="PropertyObject" class="GroupChannelTypeProp" version="4">
												<prop name="PropertyTypeName">Melt Geno Sample Type</prop>
												<prop name="Position">4</prop>
												<prop name="IsDefault">0</prop>
												<prop name="GroupSampleType">mstUnknown</prop>
												<obj name="ChannelProp" class="ChannelProperty" version="1">
													<prop name="ChannelIdx">3</prop>
												</obj>
											</obj>
											<obj name="PropertyObject" class="QuantSampleTypeProperty" version="4">
												<prop name="PropertyTypeName">Quantification Sample Type</prop>
												<prop name="Position">4</prop>
												<prop name="IsDefault">0</prop>
												<prop name="SampleType">qsUnknown</prop>
												<obj name="ChannelProp" class="ChannelProperty" version="1">
													<prop name="ChannelIdx">3</prop>
												</obj>
											</obj>
											<obj name="PropertyObject" class="ChannelGenotype" version="4">
												<prop name="PropertyTypeName">Scanning Genotype</prop>
												<prop name="Position">4</prop>
												<prop name="IsDefault">1</prop>
												<prop name="ReadOnly">1</prop>
												<obj name="ChannelProp" class="ChannelProperty" version="1">
													<prop name="ChannelIdx">3</prop>
												</obj>
											</obj>
											<obj name="PropertyObject" class="GroupChannelTypeProp" version="4">
												<prop name="PropertyTypeName">Scanning Sample Type</prop>
												<prop name="Position">4</prop>
												<prop name="IsDefault">0</prop>
												<prop name="GroupSampleType">mstUnknown</prop>
												<obj name="ChannelProp" class="ChannelProperty" version="1">
													<prop name="ChannelIdx">3</prop>
												</obj>
											</obj>
											<obj name="PropertyObject" class="TargetName" version="4">
												<prop name="PropertyTypeName">Target Name</prop>
												<prop name="Position">4</prop>
												<prop name="IsDefault">1</prop>
												<obj name="ChannelProp" class="ChannelProperty" version="1">
													<prop name="ChannelIdx">3</prop>
												</obj>
											</obj>
											<obj name="PropertyObject" class="RQTargetProperty" version="4">
												<prop name="PropertyTypeName">Target Type</prop>
												<prop name="Position">4</prop>
												<prop name="IsDefault">0</prop>
												<prop name="TargetType">dtNone</prop>
												<obj name="ChannelProp" class="ChannelProperty" version="1">
													<prop name="ChannelIdx">3</prop>
												</obj>
											</obj>
										</list>
									</obj>
								</list>
							</obj>
						</obj>
						<prop name="ChannelPropertyCount">4</prop>
						<prop name="ContainerPosition">4</prop>
						<prop name="HasSampleProperties">1</prop>
						<obj name="SampleProperties" class="PropertyList" version="1">
							<list name="emlist" count="14">
								<obj name="PropertyObject" class="SamplePrefColor" version="4">
									<prop name="PropertyTypeName">Color</prop>
									<prop name="Position">4</prop>
									<prop name="IsDefault">0</prop>
									<prop name="Color">clGray</prop>
								</obj>
								<obj name="PropertyObject" class="DominantChannelProp" version="4">
									<prop name="PropertyTypeName">Dominant Channel</prop>
									<prop name="Position">4</prop>
									<prop name="IsDefault">0</prop>
									<prop name="DominantChannel">0</prop>
								</obj>
								<obj name="PropertyObject" class="Genotype" version="4">
									<prop name="PropertyTypeName">EndPt Genotype</prop>
									<prop name="Position">4</prop>
									<prop name="IsDefault">1</prop>
									<prop name="ReadOnly">1</prop>
								</obj>
								<obj name="PropertyObject" class="GroupingSample" version="4">
									<prop name="PropertyTypeName">EndPt Sample Type</prop>
									<prop name="Position">4</prop>
									<prop name="IsDefault">0</prop>
									<prop name="GroupSampleType">mstUnknown</prop>
								</obj>
								<obj name="PropertyObject" class="SamplePrefLineStyle" version="4">
									<prop name="PropertyTypeName">Line Style</prop>
									<prop name="Position">4</prop>
									<prop name="IsDefault">0</prop>
									<prop name="LineStyle">psSolid</prop>
								</obj>
								<obj name="PropertyObject" class="GenSampleEditNotes" version="4">
									<prop name="PropertyTypeName">Notes</prop>
									<prop name="Position">4</prop>
									<prop name="IsDefault">1</prop>
								</obj>
								<obj name="PropertyObject" class="SamplePrefPointStyle" version="4">
									<prop name="PropertyTypeName">Point Style</prop>
									<prop name="Position">4</prop>
									<prop name="IsDefault">0</prop>
									<prop name="PointStyle">psNothing</prop>
								</obj>
								<obj name="PropertyObject" class="GenSampleEditPosition" version="4">
									<prop name="PropertyTypeName">Position</prop>
									<prop name="Position">4</prop>
									<prop name="IsDefault">1</prop>
								</obj>
								<obj name="PropertyObject" class="GenSampleEditReplicate" version="4">
									<prop name="PropertyTypeName">Replicate of</prop>
									<prop name="Position">4</prop>
									<prop name="IsDefault">1</prop>
									<prop name="ReplicateOf">-1</prop>
								</obj>
								<obj name="PropertyObject" class="HTCSampleID" version="4">
									<prop name="PropertyTypeName">Sample ID</prop>
									<prop name="Position">4</prop>
									<prop name="IsDefault">1</prop>
								</obj>
								<obj name="PropertyObject" class="GenSampleEditName" version="4">
									<prop name="PropertyTypeName">Sample Name</prop>
									<prop name="Position">4</prop>
									<prop name="IsDefault">1</prop>
									<prop name="name">Sample 5</prop>
								</obj>
								<obj name="PropertyObject" class="HTCSamplePrepNotes" version="4">
									<prop name="PropertyTypeName">Sample Prep Notes</prop>
									<prop name="Position">4</prop>
									<prop name="IsDefault">1</prop>
								</obj>
								<obj name="PropertyObject" class="GenSampleEditSubset" version="4">
									<prop name="PropertyTypeName">Subsets</prop>
									<prop name="Position">4</prop>
									<prop name="IsDefault">1</prop>
								</obj>
								<obj name="PropertyObject" class="SamplePrefWidth" version="5">
									<prop name="PropertyTypeName">Width</prop>
									<prop name="Position">4</prop>
									<prop name="IsDefault">1</prop>
									<prop name="Width">1</prop>
								</obj>
							</list>
						</obj>
					</obj>
					<obj name="item" class="SamplePropInfo" version="1">
						<obj name="ChannelProperties" class="ChanPropList" version="2">
							<obj name="ChannelProperties" class="EMList" version="1">
								<list name="emlist" count="4">
									<obj name="item" class="PropertyList" version="1">
										<list name="emlist" count="12">
											<obj name="PropertyObject" class="RQSampleTargetProperty" version="4">
												<prop name="PropertyTypeName">Combined Sample and Target Type</prop>
												<prop name="Position">5</prop>
												<prop name="IsDefault">0</prop>
												<obj name="ChannelProp" class="ChannelProperty" version="1">
													<prop name="ChannelIdx">0</prop>
												</obj>
											</obj>
											<obj name="PropertyObject" class="QuantConcProperty" version="4">
												<prop name="PropertyTypeName">Concentration</prop>
												<prop name="Position">5</prop>
												<prop name="IsDefault">1</prop>
												<prop name="Concentration">0</prop>
												<obj name="ChannelProp" class="ChannelProperty" version="1">
													<prop name="ChannelIdx">0</prop>
												</obj>
												<prop name="ReadOnly">1</prop>
											</obj>
											<obj name="PropertyObject" class="QuantCpHighProp" version="4">
												<prop name="PropertyTypeName">Cp High</prop>
												<prop name="Position">5</prop>
												<prop name="IsDefault">1</prop>
												<prop name="CpRangeHigh">0</prop>
												<obj name="ChannelProp" class="ChannelProperty" version="1">
													<prop name="ChannelIdx">0</prop>
												</obj>
												<prop name="ReadOnly">1</prop>
											</obj>
											<obj name="PropertyObject" class="QuantCpLowProp" version="4">
												<prop name="PropertyTypeName">Cp Low</prop>
												<prop name="Position">5</prop>
												<prop name="IsDefault">1</prop>
												<prop name="CpRangeLow">0</prop>
												<obj name="ChannelProp" class="ChannelProperty" version="1">
													<prop name="ChannelIdx">0</prop>
												</obj>
												<prop name="ReadOnly">1</prop>
											</obj>
											<obj name="PropertyObject" class="RQEffProp" version="4">
												<prop name="PropertyTypeName">Efficiency</prop>
												<prop name="Position">5</prop>
												<prop name="IsDefault">1</prop>
												<prop name="Efficiency">2</prop>
												<obj name="ChannelProp" class="ChannelProperty" version="1">
													<prop name="ChannelIdx">0</prop>
												</obj>
											</obj>
											<obj name="PropertyObject" class="ChannelGenotype" version="4">
												<prop name="PropertyTypeName">Melt Geno Genotype</prop>
												<prop name="Position">5</prop>
												<prop name="IsDefault">1</prop>
												<prop name="ReadOnly">1</prop>
												<obj name="ChannelProp" class="ChannelProperty" version="1">
													<prop name="ChannelIdx">0</prop>
												</obj>
											</obj>
											<obj name="PropertyObject" class="GroupChannelTypeProp" version="4">
												<prop name="PropertyTypeName">Melt Geno Sample Type</prop>
												<prop name="Position">5</prop>
												<prop name="IsDefault">0</prop>
												<prop name="GroupSampleType">mstUnknown</prop>
												<obj name="ChannelProp" class="ChannelProperty" version="1">
													<prop name="ChannelIdx">0</prop>
												</obj>
											</obj>
											<obj name="PropertyObject" class="QuantSampleTypeProperty" version="4">
												<prop name="PropertyTypeName">Quantification Sample Type</prop>
												<prop name="Position">5</prop>
												<prop name="IsDefault">0</prop>
												<prop name="SampleType">qsUnknown</prop>
												<obj name="ChannelProp" class="ChannelProperty" version="1">
													<prop name="ChannelIdx">0</prop>
												</obj>
											</obj>
											<obj name="PropertyObject" class="ChannelGenotype" version="4">
												<prop name="PropertyTypeName">Scanning Genotype</prop>
												<prop name="Position">5</prop>
												<prop name="IsDefault">1</prop>
												<prop name="ReadOnly">1</prop>
												<obj name="ChannelProp" class="ChannelProperty" version="1">
													<prop name="ChannelIdx">0</prop>
												</obj>
											</obj>
											<obj name="PropertyObject" class="GroupChannelTypeProp" version="4">
												<prop name="PropertyTypeName">Scanning Sample Type</prop>
												<prop name="Position">5</prop>
												<prop name="IsDefault">0</prop>
												<prop name="GroupSampleType">mstUnknown</prop>
												<obj name="ChannelProp" class="ChannelProperty" version="1">
													<prop name="ChannelIdx">0</prop>
												</obj>
											</obj>
											<obj name="PropertyObject" class="TargetName" version="4">
												<prop name="PropertyTypeName">Target Name</prop>
												<prop name="Position">5</prop>
												<prop name="IsDefault">1</prop>
												<obj name="ChannelProp" class="ChannelProperty" version="1">
													<prop name="ChannelIdx">0</prop>
												</obj>
											</obj>
											<obj name="PropertyObject" class="RQTargetProperty" version="4">
												<prop name="PropertyTypeName">Target Type</prop>
												<prop name="Position">5</prop>
												<prop name="IsDefault">0</prop>
												<prop name="TargetType">dtNone</prop>
												<obj name="ChannelProp" class="ChannelProperty" version="1">
													<prop name="ChannelIdx">0</prop>
												</obj>
											</obj>
										</list>
									</obj>
									<obj name="item" class="PropertyList" version="1">
										<list name="emlist" count="12">
											<obj name="PropertyObject" class="RQSampleTargetProperty" version="4">
												<prop name="PropertyTypeName">Combined Sample and Target Type</prop>
												<prop name="Position">5</prop>
												<prop name="IsDefault">0</prop>
												<obj name="ChannelProp" class="ChannelProperty" version="1">
													<prop name="ChannelIdx">1</prop>
												</obj>
											</obj>
											<obj name="PropertyObject" class="QuantConcProperty" version="4">
												<prop name="PropertyTypeName">Concentration</prop>
												<prop name="Position">5</prop>
												<prop name="IsDefault">1</prop>
												<prop name="Concentration">0</prop>
												<obj name="ChannelProp" class="ChannelProperty" version="1">
													<prop name="ChannelIdx">1</prop>
												</obj>
												<prop name="ReadOnly">1</prop>
											</obj>
											<obj name="PropertyObject" class="QuantCpHighProp" version="4">
												<prop name="PropertyTypeName">Cp High</prop>
												<prop name="Position">5</prop>
												<prop name="IsDefault">1</prop>
												<prop name="CpRangeHigh">0</prop>
												<obj name="ChannelProp" class="ChannelProperty" version="1">
													<prop name="ChannelIdx">1</prop>
												</obj>
												<prop name="ReadOnly">1</prop>
											</obj>
											<obj name="PropertyObject" class="QuantCpLowProp" version="4">
												<prop name="PropertyTypeName">Cp Low</prop>
												<prop name="Position">5</prop>
												<prop name="IsDefault">1</prop>
												<prop name="CpRangeLow">0</prop>
												<obj name="ChannelProp" class="ChannelProperty" version="1">
													<prop name="ChannelIdx">1</prop>
												</obj>
												<prop name="ReadOnly">1</prop>
											</obj>
											<obj name="PropertyObject" class="RQEffProp" version="4">
												<prop name="PropertyTypeName">Efficiency</prop>
												<prop name="Position">5</prop>
												<prop name="IsDefault">1</prop>
												<prop name="Efficiency">2</prop>
												<obj name="ChannelProp" class="ChannelProperty" version="1">
													<prop name="ChannelIdx">1</prop>
												</obj>
											</obj>
											<obj name="PropertyObject" class="ChannelGenotype" version="4">
												<prop name="PropertyTypeName">Melt Geno Genotype</prop>
												<prop name="Position">5</prop>
												<prop name="IsDefault">1</prop>
												<prop name="ReadOnly">1</prop>
												<obj name="ChannelProp" class="ChannelProperty" version="1">
													<prop name="ChannelIdx">1</prop>
												</obj>
											</obj>
											<obj name="PropertyObject" class="GroupChannelTypeProp" version="4">
												<prop name="PropertyTypeName">Melt Geno Sample Type</prop>
												<prop name="Position">5</prop>
												<prop name="IsDefault">0</prop>
												<prop name="GroupSampleType">mstUnknown</prop>
												<obj name="ChannelProp" class="ChannelProperty" version="1">
													<prop name="ChannelIdx">1</prop>
												</obj>
											</obj>
											<obj name="PropertyObject" class="QuantSampleTypeProperty" version="4">
												<prop name="PropertyTypeName">Quantification Sample Type</prop>
												<prop name="Position">5</prop>
												<prop name="IsDefault">0</prop>
												<prop name="SampleType">qsUnknown</prop>
												<obj name="ChannelProp" class="ChannelProperty" version="1">
													<prop name="ChannelIdx">1</prop>
												</obj>
											</obj>
											<obj name="PropertyObject" class="ChannelGenotype" version="4">
												<prop name="PropertyTypeName">Scanning Genotype</prop>
												<prop name="Position">5</prop>
												<prop name="IsDefault">1</prop>
												<prop name="ReadOnly">1</prop>
												<obj name="ChannelProp" class="ChannelProperty" version="1">
													<prop name="ChannelIdx">1</prop>
												</obj>
											</obj>
											<obj name="PropertyObject" class="GroupChannelTypeProp" version="4">
												<prop name="PropertyTypeName">Scanning Sample Type</prop>
												<prop name="Position">5</prop>
												<prop name="IsDefault">0</prop>
												<prop name="GroupSampleType">mstUnknown</prop>
												<obj name="ChannelProp" class="ChannelProperty" version="1">
													<prop name="ChannelIdx">1</prop>
												</obj>
											</obj>
											<obj name="PropertyObject" class="TargetName" version="4">
												<prop name="PropertyTypeName">Target Name</prop>
												<prop name="Position">5</prop>
												<prop name="IsDefault">1</prop>
												<obj name="ChannelProp" class="ChannelProperty" version="1">
													<prop name="ChannelIdx">1</prop>
												</obj>
											</obj>
											<obj name="PropertyObject" class="RQTargetProperty" version="4">
												<prop name="PropertyTypeName">Target Type</prop>
												<prop name="Position">5</prop>
												<prop name="IsDefault">0</prop>
												<prop name="TargetType">dtNone</prop>
												<obj name="ChannelProp" class="ChannelProperty" version="1">
													<prop name="ChannelIdx">1</prop>
												</obj>
											</obj>
										</list>
									</obj>
									<obj name="item" class="PropertyList" version="1">
										<list name="emlist" count="12">
											<obj name="PropertyObject" class="RQSampleTargetProperty" version="4">
												<prop name="PropertyTypeName">Combined Sample and Target Type</prop>
												<prop name="Position">5</prop>
												<prop name="IsDefault">0</prop>
												<obj name="ChannelProp" class="ChannelProperty" version="1">
													<prop name="ChannelIdx">2</prop>
												</obj>
											</obj>
											<obj name="PropertyObject" class="QuantConcProperty" version="4">
												<prop name="PropertyTypeName">Concentration</prop>
												<prop name="Position">5</prop>
												<prop name="IsDefault">1</prop>
												<prop name="Concentration">0</prop>
												<obj name="ChannelProp" class="ChannelProperty" version="1">
													<prop name="ChannelIdx">2</prop>
												</obj>
												<prop name="ReadOnly">1</prop>
											</obj>
[truncated: 2,484,029 more chars]
