# Supplementary material for: Unique sperm haplotypes are associated with phenotypically different sperm subpopulations in Astyanax fish
Source: BMC Biol. 2018 Jul 5;16:72. doi: 10.1186/s12915-018-0538-z (PMC6032774; doi:10.1186/s12915-018-0538-z)
Supplement: Supplementary file 8 — Original data. Each subfolder has two ixo files output by the Roche LightCycler480. The two files cover qPCR results for oca2 and mc1r. Subfolder names end in 1, 2, or 3, denoting which subpopulation of sperm was analyzed. (ZIP 10643 kb) [file 12915_2018_538_MOESM8_ESM.zip › FishA'Pop1/May 17 2016 SpermPop A'P1 FACS PEP PLATE 0029 OCA2 RK.ixo]

<objectstream signature="IXOS" version="1">
	<obj name="root" class="HTCExperiment" version="5">
		<prop name="name">May 17 2016 SpermPop A&apos;P1 FACS PEP PLATE 0029 OCA2 RK</prop>
		<prop name="UID">0FD5AEFAEC5E47C29B9F73EA12DA25E2</prop>
		<prop name="OwnerUID">C6C05626183A45218341EE89EA1A5F2A</prop>
		<prop name="Created">2016-05-17T13:14:53.397</prop>
		<prop name="CreatedBy">C6C05626183A45218341EE89EA1A5F2A</prop>
		<prop name="CreatedByName">System Admin</prop>
		<prop name="LastModified">2016-05-17T15:23:28.043</prop>
		<prop name="LastModifiedBy">C6C05626183A45218341EE89EA1A5F2A</prop>
		<prop name="LastModifiedByName">System Admin</prop>
		<list name="AppliedTemplates" count="1">
			<item>Borowsky Protocol PEP product version</item>
		</list>
		<list name="TemplateOwners" count="1">
			<item>System Admin</item>
		</list>
		<prop name="SWVersion">LCS480 1.5.1.62</prop>
		<obj name="AppProperty" class="TAppProperty" version="2">
			<prop name="Created">2016-05-17T13:14:53.397</prop>
			<prop name="LastModified">1899-12-30T00:00:00.000</prop>
		</obj>
		<obj name="ConProperty" class="TAppProperty" version="2">
			<prop name="Created">2016-05-17T13:14:53.397</prop>
			<prop name="LastModified">1899-12-30T00:00:00.000</prop>
		</obj>
		<obj name="run" class="HTCRun" version="7">
			<prop name="name">Run</prop>
			<prop name="Created">2016-05-17T13:14:53.382</prop>
			<prop name="LastModified">2016-05-17T15:01:47.606</prop>
			<obj name="AppProperty" class="TAppProperty" version="2">
				<prop name="Created">2016-05-17T13:14:53.382</prop>
				<prop name="LastModified">1899-12-30T00:00:00.000</prop>
			</obj>
			<obj name="ConProperty" class="TAppProperty" version="2">
				<prop name="Created">2016-05-17T13:14:53.382</prop>
				<prop name="LastModified">1899-12-30T00:00:00.000</prop>
				<prop name="HasProperties">1</prop>
				<obj name="_Properties" class="TAppProperties" version="1">
					<prop name="Created">2016-05-17T13:14:53.382</prop>
					<prop name="LastModified">1899-12-30T00:00:00.000</prop>
					<list name="emlist" count="4">
						<obj name="item" class="TAppProperty" version="2">
							<prop name="name">TopChart</prop>
							<prop name="Created">2016-05-17T13:15:13.640</prop>
							<prop name="LastModified">1899-12-30T00:00:00.000</prop>
						</obj>
						<obj name="item" class="TAppProperty" version="2">
							<prop name="name">LeftChart</prop>
							<prop name="Created">2016-05-17T13:15:13.640</prop>
							<prop name="LastModified">1899-12-30T00:00:00.000</prop>
						</obj>
						<obj name="item" class="TAppProperty" version="2">
							<prop name="name">RightChart</prop>
							<prop name="Created">2016-05-17T13:15:13.640</prop>
							<prop name="LastModified">1899-12-30T00:00:00.000</prop>
						</obj>
						<obj name="item" class="TAppProperty" version="2">
							<prop name="name">RunOverviewChart</prop>
							<prop name="Created">2016-05-17T13:15:13.640</prop>
							<prop name="LastModified">1899-12-30T00:00:00.000</prop>
						</obj>
					</list>
				</obj>
			</obj>
			<prop name="State">3</prop>
			<prop name="StartTime">2016-05-17T13:16:41.262</prop>
			<prop name="EndTime">2016-05-17T15:01:47.605</prop>
			<prop name="InstrumentID">28159</prop>
			<prop name="InstrumentVersion">HTC_VER_10</prop>
			<prop name="InstrumentName">28159</prop>
			<prop name="InstrCalibrationDate">1899.12.30 00:00:00:00</prop>
			<prop name="Technician">System Admin</prop>
			<prop name="AcqStoreClass">HTCAcquisitionStore</prop>
			<prop name="AcquisitionStore">eJzU3Vmzqsi2P+yvcqLivfNCULGJOGdH0GQqncqApPFOsAcVBUX89O8AtJa1qva/zsWc+6zaFxXhViFlivCs38iR/30OD/91Wh7X//Pb9XzOf/uvKFlm2f/8NnFkMbrc9tk+359Pdn6+rn/7r/v6muGj//mN/+1f/51ez+nrnfJueTqtE/l8O+W//av33+3quT+8wl4e02T9esGo/35Fss/y9zbKKFlnuP/qNf/zm8DhLn6MTc3Xx9/H5tSv/ffDmV/P2+vy+Nu/+L8ayXp7XFej+Ksnmw3/i/uL8X0cjR+j7P0/BolHkCbnj7d9DLj7xwE7+yPutdvp9AXuL0blrI/pb//6/3pcTxqIhO81/5H+avzNH+LjE3w8qZ7y7bXZ1Wg0+osXuMtkv/rrAwPrDT57W9fDUDpE4n7/318d4wi3dNrSZYTfm9/+1fk3L8PDMz/vT3n227/EQOpa2XZkMH0m71I5EcyLtV9ONc5o3cuHLN2thZVfBhqnQvGQ5DUvzqxkEsucXtiEytKIBdbWPSvM4Digcsct1tYBNgqnBVt8/yZN11a6N1ROHxy3D1kIM8+60ts01lRXdOXRMjat46AgxBgZeyrfpcKz9h3BjvV4ZkvyIy0W1jkCwunh8wGydMuW1vkAEqcHF2khz9o9xzp3JEL0Q1/ayaZg7aytF6uxuhxJuSzxPdfaqZcJp+3HJZUv297GugagEI08xUQGXbxZ1+sNt99Ld5J8kaeRdT63tVjTU3sl46dKrduzP4l16Cq8vLeDg3WV+Gms0sVDk5m73VvZ6oLvV4VdLpN1hMfjSgymTt39VD6IYmIl/XIc6+eylOQDOdvWjm41ZvTzIpHHEHtW4j4nsVrKuD8WcMzK5f0Yj+fyLkjlBY/vLjnQ2LDc3U4OYnz9hRCPqI9uwcvxUEisOBsSHI+9T2Vdjw/WfnDViZ5leHwWPNtae8bj9qcGPOQwNI9W1m0TTp0elJ38/na08Wz60lNK4EZfdEr91WnxZaeU3O0Mv/iU2kbBFpbGYxqz3vZA6UMsBsAuYDDf1J88pap4geVVMoifTp6UljfuDr5qmZxbTkqXTnbZExbjFuE8zVcozTtWDo61U5hrdJUdlciwAF96mswXc1mgRYRnnmOP55yXcPuESu4ZXw+yGbvBYCfR+Y3cYHF3zJjx+lOjXoc9wOsOcTyOjfsflSoPC1NTiBeHuL9J/1yCdxoZHFMPikZX5rmASBwrnG+MHEqnq6IA7xLh/ns5bg8e5w4456cZ+/19+aBKopYQ9mdTwgT3KVE/wtdvyM7gvP4RHw98tYD1zDeJH/QVoIrHbhDcAoN5PUl2qRpxJdjrlcHcdGrnlPSjGzDCG8TTqYPbU8gVIvuocUzLcXyjU1aAM32YxHvywFM/DB7gr9UZ5/urZ07bPh6vML7j50nP+5ze/O0FoLPRGbsF+Hlnu2EJSyhMzr9fZKDZLT5DQHsTzp3L9oJm6yKBTTDEz2eL+Hw+Pp+AGScVj69hr2gvj1fg9gSduIJnp/TbTqn+oPtFp1TnO08pSRHoF59SM7Wzg7k8vREIDwOXhI7eBjUpM2IvNHNKXKYXoOirjEDeuS7IXbE5mCaPnHPsbX9BqNXnQDyOEmIry6tLVqCXgD+YB87aRVeBpJN1B8Z3IY/tk2oAKSc3AZQFLTgns5YPArvlHYh1z4n9EBca2ZqzEuZ8mnOWkocLMnnsuyBRL+NgtcHHklgKQMf0EEO+DHF7t1YJRJxnnCWNQpdExpEDU+3EzD4NjAUp3H4HpAfF8ZbyYEXWm1Yf5GCYxxZd9XmymB0fME0tfFxyxpQM7h0O5utbFsOV4PZ2hsyDshvlDHbZICFn84ifrxTwePC7i0Q4eV+CtJtdOavXW/JEMfZ4Ld16+DgQcXzs2b/D2L5dOKt44nim9ILHC6+1nDPuLXakVZQFGPbsTnAr1wcp1M4TL/b9jNlufhFIwu9zmAbKNba3+yuQTFtyoE9DPF6nSBsR7XbbgfS0j8S+27pE5tl+C3SpX5mTr9IR/j3GMaja8MRZY1efEufY8UHzFmfmjGV8/G2n1HAw/KJTqvutpxQvf/WNXxIe9qAMPYn4T1/U6OWR6eBrWzF250nBU4c4LTBEUWSur1gaLfJ2GzRVEom/6K93ZH4x2mD0gi5xTM6a0kjlZHAL2onhOLIeVNupFOwskWJ/QfH54GSOAUZzvMoYXJuSO3cfgjkaiJxnbnOBtMyCgCfzMvGKM94hnZfiBOzLVCLMnVoLyunDCXi35RO/kkZbIGBaMqy5WOT882m7omY/mABLjj1m38ptQudjpuJVay0TtzcvdrS/D1TcfyZybgzzBwkKS8Gr8kzi2LbcunSu9FRYxpzEeaeFmND2LtbAu0/w+QislA50TgF/HovEBW+uESHcyuDrhUhYOhcpbUsmhZX1xOMpnawVHQWRAi4BkbFHH8c3I4QA5JEYe1q6TgnbBCJA9ykzv1tuc5puszGEq4PEfJ3fatSf4/G0soXI/OvIcmlnfiawecwlvMrQ+5RM2gcOFO86YM5wME+J5x9aMFckmXlLu/0gt0chgXs1W8zqbeYjkmV3/ElQFXzsLDern06pdgWuvzu/vlt/vz/1H9Vfr8cPBv8Q/Ylf/SOgw93K3anO9Gcb8NzTimOjP32R7SU5X8VgnS+xyqmjs/j4k/4iPdtaKX7NmaFlj+RDf/r88HzInVC4WPF+j9sbirtEjibZ6aW/0wz1VOsvVkJK1GFr/5Ady1xbeFlnL/1tDXVn7bPR+KW/3uO8Qd9ZCmn0N1+bfqM/LeClR6O/e58bx4Y5fIzk4UlcWTHnjl/6S/ShZ8UjC7V4HG8Fmb/2Lo3+tN0a9SjutK2Vc5weq7tzmcvtscVbyfM0fulv7bJToz8tyGEhWwtu+am/xT1jqD/QX/p7boPU2h5nqLNDvwQ5nmy9T/15bXXR6E+bgTT6k/7CJWEv/ekzCT70Z4x1PH6Hvbu29vSgxIahy0KjvzwMjJf+rjQ+W5foOI7Vu43Hc39GreYaNyH6abQffZf+er1ep/MP0Z/yxacUxa8seDuYMoQ76mIzFgU8hzpG7J52hwelvSAF2z7onOtPUEO7JHvASj8bnHsrUH+Cg3pZnkVKWG+I7y9O5xtAZCocM2Mnof5FvIGdSybzultbwOvuloP1ES8X3p6VCZ3ixQR8P0dNmpo1ot6K3WHtXVFjtf56d4L6cudG7HfG1fY1fD/LhzLnh9tyROfBFjW1PqHuQtnRqJxHd7yO7FGfZ8D3ywSf96IWaotN8PEpZB2IZjfUJuxtnubrAJ8/cqjNYyKP6OCCOosUy4jZaYx6Uw64fz+zTeJ2/adLp0/U6YqvdCz29lN67qkPWEMXtRZG+5SurmYO7mCu4/HLcHyWHF9gsfVQb7Mtji9VcH+rYIyavFwfArX25AGW95zFnrJA/QXX4o7XcRU1SRao0xYXXCAw8BT1ei0cDyGo1aDwTdS2YwN9ZOcEgll/wjF+uAc6OfcOsPBN/PuchVKik+EwhiDlVcLwhJ1S92ZF4AI1UJM8avDbTilh2P+7U2rAiV2l+c//of76gy8+pdqP2QE0es5jZx2iVjbOuAXK9Yn688VII+PwdgN67Fw5/IKiDu2sgxqyipzgHwr153nlEzRplTB7aqP+xCnqT8nKOG70F2x0Dmi/hfray6ipWn/za7uIHSfWcxJ0vRvMuDznbK8QJBKqMgfq8Xwj1sMNVyTUjl0gt1VOLDHH7WekJYDUHRyY03WvGjGC1gM0mOJ4eBefP/g4nnnhof7WirEiWY7jlcRNHsNTRL2y6DKAeauL41nHS4EsTdSftnFQU+4Qt5cAvn4s5BlntxgejzvX4kEN+zlxyHGQktXshtos7qi/+7SPPyTqEfU21DMcz07HW8MT6o9Ou9fYOhThlIR554Z65q7EiTXUq3PY4/F4GH+hv70QPsh5NH6A1AvxWsfy/oj4wjEH0ThcmRVL1Xg2JQfS2cPxcMdUIJx43IBpPo7M2eqov3t5WwOZGZfYWZmLBxm37C1IRD6hsC+LERG7fQ/G+jGNQbng67/tlBoMv+rfKL9Zf0r3i0+p7sNPQL2jntzeEPU3dwodHImhxoIU9deaTUZAhyXqb36zKF0mkQSr861NQHBmOem3HNTfPO4y+woFXrXUoQLQmnVj+7ba8jRTUH9LR5NiNz0WU7pcsDEEi61C2Hl310i0mQzxK+xKzPP9EU/GeY9C2D7KMUuLIqHcFfXna6XEmDwQF3T3QM0to/mTg80O9aYxUYYwwpPRyzaoK8JX+vPHPWJ11kVKbxvUnsdmqEkl3u4oy3oa+E4ickwxUUOdAZHBu1xQp+Mj6iqZo/6iCUP9+S7qz5DPGlhlV+L8g1/k9Lq3CNjDCWqOCm2NPIUI908D1NzmicenuFoUXJtD/Y3uqD8NUGvW4SbGvh2iPjeDLf4Y8TnqurdqPYjZN0UIY06O3WGIWi4HZwpr6YnH43RBLY/CTIZNmeP+FHu7oKJV4PEZE/y8z9GGkgl/LWG8nQ1ixxDuCZHV9hAmywg/LwSowWDVxp/IiT/CE1FHDaa3sAApwe35StZ2f0X9/X5V+o/qT+hzw7/9J6D/5XX1u/U3kL/2R8AWtOef9He86DqnT27lrsn+Gv3V2Z90Fm3rHO8IMViXS2TuFrOX/ursz54U9p/0d1txkz9lf+pIKmijvzSjCtPOE9ttsr/7LHFj1Z2hls79aGUl8Ym+9Kcb+P5Gfwdvp8mzXWxZRylFPc4KWZLpmSXWeZxNXvqrs79af0bUgoc8GQ2XTfbX6K/O/s5ehOObHnD7+U04fepPcbmHlT0d+qm/Y9Y1Y73Eu3q59M9raxvlY06dZai9V/b3u/6Ugss/9ZfowdK6d+MJ+d/pr87+UtcmsUHHO0m+7vD4xgOVcY3+yCbdWafApS/9HYfmptGfsUgfqQzUjJrsT4OFDS/9hSnekfAX/HzfdF0V+t1u7x+iv9Hwa0+p+9TcgbMxp8Qba6ijtM31wOmUqJvbHTUSMjMF1ot0zs87+xE9rSsNwdN4ZX/MwMf2KKPMX5aKRDfXAPWzcwhxOePw0h90Bqivm7MXqKkMn8Bas3ns9ov9ji6WZgbh5Wpyfgmov90cdWUL+pS4T82hNKQcaklcoUadGPVjngLU47WL+rv1ZIESDjW1bksmYYfFk9IZRT36WRf1ObIOlC508w5AVrh/oY16vRkqj9fJo8lcTtg/6GDI3SEYPlCDbg91ulVRf2trivrTeqVAg6DSmKQbnHcbo/7gilqF9hQ1vL+ipsQp7i/ajQ3OPw9Qs3ZJcmDlTI/93MP35wZLwWvHOo4vxvFJeMsIlo26brK/fvV+/ICzmPUeSkqN0fYGXo83mGdp9oOKZxF/sOSZzlwpxvH3BBO1rWeo1VuE+jTPW9Sf5E84bzVHDa7b4gEYQ52zLED9zfbbGDbuEXWonvD1RtqLYPG8GsQr5P236U/o90Z/+2+Uv4b+8Hb/a08pJ9T3QLqnnNn8wZiS0pdHYHh2Rqz2PZNIpuxvqMPsGtsTwQCilDPU0FrOOAvaS9TiZf0Ac4n6c7j+dUo0odKfi/oDxoU8uTLUGMndPLZIF5+PjmUPZsNRwWB211N8vZ0D0W6oMx8VSag95mDsqKg/k0ct8U+vA2bawf35Jupxu1z2QFmJB9z+GrV2HfcLMKsszRrecPvPeaeEieLHxGGOsSDJ6saBfutWWmrh+C95pw9ql+HnvbA+jm95vKPWPHw/cQeURNH4CeK5zBjEHG5/2uvjTV7LQa1pziAhXQl1Nhdy1N086EukMzzeYFxkeLzUJWp2LNwKUDThymAbhBqRR7ccNGKh/pZnwyWnbquE+bxALdb6U5eoQzUqb6jvpZGTZWrj+93RlbP50UUgHd/LwDgur8SyEhxPbqAex51+FuMmBZ5MguMKj2SZcPZSTkfk3ilXYHaNCwGVW+CnDlsb1LN/jGE50wSil3sXpuUsZdY+E4Tv0p/QH3Bf9W+U3539fXWcrtJTAtN1iRrqBKizy5nTYSMTkfNXuoVXlQz1NxvJIvOAoQ4lnUP9RUabWDpbp0S1UC/uIegR+yhtX/oL2yU+Xs5Egc5cE7XSOksxC6/iS3/r81Ih7j1A/fU6zyFIu47E/NhaCWTU743BO+FVyLV7qL+yICo4kYfv39xQP7cpmcDSsDlihyVqps7+gtEFNSQOihWdhag/93jscRadof6IgfoLpgVqaJAVb/1ZC3z9irVHJJiZ+H7/ituvs7/VAPW3WsUy8d0E9bffFBost6lMXIcXc7o/VnrjAjwepXyfEknG/W+WCzFmoiFSekxRfwCoP6+coDaD8q0/rzO3dngXUBBYJjrqLzujnodWIDXZn9e+bx90NET9LQcEj0eIJxd1hgWO79hCfW911O8kqLY/ev5Bf0b/OcCjZ29SUiTGCJRRiOO9rNtJo7+5W6L+DHnzIEk8eIBYcjj+Sz6HX1F/v59C/1H99Qejv7+u/iLZ3/CLb1Vr/V2z3GSGP5RpU/l56U+MV+WnsSVr63CZTl7ZX62/Ovtr9FdXfjb6Wxc7t8n+ro8leenvNtCOn/oTz6iXJvuzz1Yib09n1lR+qhb/hCb7y+zSiY3u3H40+quzPwOGsGuyv58rP6/HhfKn7E/vjKRpk/19VH7KAY7/I/ur9bcnOj6u9VdnfzeXoZbKtJw2lZ+XMlNio7w9k4/sr6n8/KG/z8rPS9f81F9T+bmS94l8nFrrRn96X7IE+RRlq0Z/hqjh62k3CF76w6Gt5I/Kzzr7q/X3c/ZXV37+dfa3d6PY2scB/cz+Evuufm/21x92evw/RH/yF19XxUmxf+mvHaOWyH4owIb3UD8X9fmgY1lNIRykeuxFaTmiWSdC7YWJEfunUwk0fBaoweWUco3+6srPAFKCAmk7O3pgHOpv0UN9zVOZp/vWFpUnPefMdTN5R/02d22yP8bfxBFtnVFr/gHHw2QBt9fvoP6WSwE1NJ3j4zCKn+AUIV6XLzvUpD7G8QT9h0n8lYvjpxbqyg6uhDT661xxe+F9gDrLn8pLf5A/TOb7xp6nfOeMz580HJ8eotbcdYwaczf4+cMqq+z72R3cOMD315WfvQ7qziayQfy2tAeqzIM7rAccam5pyAmN72IGEBo68/WWzdM5nl+wacuov9RB/cl91B27xHj8wsmDp6T6vPZpOmPegqD+qBfcIPIPqLNaf8Nthj9YZl9nXneM+gv22QPs8mkyJgz3GpULMwF/4Exib9wvpzSLhgfYXFGXjf7WM3YA6+FNOFegqNV4HL/059+usvtd+usPe9zfzk/4NfTX//KgIv+j/thGHgL+Xl85q9U2RuS68HLQVQ2105+HL/3JvVMWw9PuA3HtWQH6c5Nw1nI5mJLTSq9mEdgxZx9JKBCnaHGoqWnOHH1kaEQ6tbpgKoc7hwcE9UdHswzo8Hf9LTr6E8zR5IZ2G6GW5g7u70N/7VjugTjrHBg4o1AiE7t/B4ndUWdlJ5yS1g51pStuzCwnrCo3kwsH85aXE4gTHH/IL3HUXTEnlldVaj4vqLdp2EPtnda4vVp/6uqRMctgqMFwiXqV/DlqS9LCHbkLnTtorfUVj1d3ITT6m3cvGbGH5TJFreJ4aBe1BomF+uskVXZ3ulxiMDvV/k/yA2aLZ0YgNLUdma47Oag+3GJ7JIeotd0MbyWNNWqbJqi//W58BYkucHs2G2hkd7SfMM8GOD4vWDxIvtxHMBk5qD/y1HhCvX6Et6aoP2tFNNTovFzDuFUcGRijBU+8+OLi3+OYMlh18fXfdkr1+b/86v16+vsoUPmaU2rvTk4w6ZoSeenvPtTBFgLUxbSN+usEfgu0EWrBl+eFRu871NKKhzZ+ZaJ39icax17slEfRpZe1qMBGZL3Yena2Ah1n7KU/X1BFoNuimMBmoiqEdbfzKUnwLw2S2Ud9Fdp0RJzNcAxRx8fnWYb68wJTBUgqPdbZX/iMVLyKUY7B7LzhSRHieLxhKhH81UfdLarKTm98FIgtdVB/MznSwHWeqLnNFTVn3kXUH1SVpIq9lWg3V1/Zn7eQUZeXPepwbXMyYQfBSqiwK3Rg8QIfz7Iip2FVRs22A7GqUMHxp5TJeBW+oZatDeqPbNhLf65WZX09gvpzElHkvEOGGjyts1flp68ZrUdT+Vlnf377ifpz4+JV+eke7xbQ3OIUWACHuqyzP7bvUfA84a2/02BQwkzh3/qrKz/r7M+N2veELC5+G8bFoEWsLEQtc/f7S39+S938ktnf7zMX/6P6Q/xx/xT9yd+R/TXz/urs74f+NP6hSE3296G/eDn0rExbU/Khv72mUKZzqcQ3+st4GHPac++ATFersqn81I54AZTLWba0UlaYn/q7ecWEaLNzLMnddZw0lZ+N/mbZNrXuvD351N9FmhGi9WPU0jzbhk3296G/Ovtr5v39rL8flZ+qugRNzgJSNtmfqtt7SSZT/mqd1Y0ZG/PTYdpUftbz/rTbPE7lZWBdrfvyOYv1q/jI/43+qnl/xolV8/jAfDT6UwN9z39Ufv6sv2be3w/9aSN1mzf6S/nn+E/z/hr90cs0bbI/zRcOrpwHvZN18uZzotLTQ3jpT7K1V/ZnbuO7lWzjKpv8xnl/Q44X/iH66/JffF2NwDzAYow3me5RcCgd+eJLfy6ewjl9mL0zLE591F/3Jo/oUMgKWBgSPt9Zo/5UxlXz4jpj4iaLg0Tt0sxh9dyR2AXnmTT6W2ge6upsyAKdXcwS7CJD/YFp72jL4jJYHEyT81vKjtLwWOlvX0yZux6h1qI76sztH1BXtf7ogXAQzM4K8Z1nlSVeyf2lvwnF8Q+v6g1W4eqtvysM72CNXNRb2HUkeryZ+H7zUulpVfI0v6G2AhKarNGfkG1f+vPaZ9SffMD9b9qVpuT8APTxKF7Znyfd91M6HOB468pPjwvthJ70YQZOOsXjJY5xfEbPSiGSVJ2xY4TjyxQVX88JqL/JesfTQQfHz8hmFvsX5qS0nG/f+utIMuq75FLU9Aj1Z7XsEb1V8wSjtofjNXayRos1iWEzTFB3kSIDpTfxAA4v4/Z3dxjhPS7+fVf70SRu9LchQQRs4RuMnYTv09+Q6/JfFad/t/6+epJSnf2ZYZwT2whRf51jawiUtzPipHO8gW30tzmjdgr/CoSf7Dkw/B1qyVpdpmSJVxiYS1vURU9HnTw01N88gITZD2a8sr9af9Ypu2okG7c6MC/OBUFdXVJy6Oov/VlEFSgh4gx1s1NvxHamqL/91eZh7gcZZx8GuP80PHab7M8uxgZt9KeFqDM0F+rycvhdf4mB+tOU/bPJ/myW4/tbbC2A4Qaowbmp86QTo95Ub5Exx5rrI2KWuH+zXWWftf4u7Ib6k/I/6G+qPK7EFjVtRPTsksMszFDL64GekP1SvoF27OPz0jnE90/3GeiXKRpUdg08frd9AUSDah7lOV0Rq4P6k6US9Rderil5bjzUo4f6A3eK+hscUH/j2Mft9Ze4vS3eTYBqSzjeeyk8yMNE/c19J4nt+VIQSBJ1IlDSLOVs4SmkJHSPa1BZdmR27KD+TtGYgXzYprjnY/r4Lv0NOYH/28rP/+U/qHy3/kZffUpJ9zMokxZqaCsV+CvHEwOW3T4+Xk+2IxqsB6iHwURk3q4latQbxzL+Kgbt2O72ZilZ97YiAF0JsdPtWC6941kBDEKBWZuTOKLlMRqDs5pKHJuz4qW/sH3Fq0xxbk/xNNqMYLzMUHeL5Y2Sc1zN67NVhbnTVEzpRmEaOLcFPl8+xBVVrkPUHdlyr3l/vhwpEMpX1BYLxB0NHdSfPzkKMSh71N++v9Vgc93LxDvtUZOibeoQxRf8fL0+6m/Jgur9lT7x4rmgwyHqbxNxMmME79joXu/psLQz1KNiiw/qhxwBT7uLzB3gyUWMTiCDddyg/sqBRemeVpWtTvzO/pwbvt6+M5FjZ2mb0MHJpOB6z3flp8KfJXAXHTn2ZFPkqRRwY2DpEbX8MLYuPWREAedyxNfve9aCBlt8PurtJeZH6X1KTt17CeNTa8A18/4OA/x7qaQtM/e5uOdkajMRnFGrRZzueM43+tMFB7dXwP2X1J/wf6K/ET/8+x+BX0N/9KtvVbvh4tro7+fsr6n8/Mj+6srPoSzq/yb7+zHvL3Y9yumrGDVXZ3911xcVehI0+vs5+2vm/e033K7J/urKz7/N/khVKVnP+6v1ZyiXEv5U+bmcnHcv/d38fdLo7zyZjj+zv2Tu0Ffl54f+emd59DHvz5hP2KLp+rL3BYM18/5uIW7vtjLoHys/f9dfnf2dT2Tyyv7qri/naK9+dn25jCz1D9nfSaqmahjFVNb658ja6/j+j+zvfjEcTgvX0qLR30fXl7ry8zQYmy/91V1fLpqixrp7sl9dX+rKz2/V36jD9f+2RcX/8rr63frrf3Gcbq57B4ACteXPsyelnVAVYGmNDM51Fs6DFmmQgteSdM6Xg6dES6NXoJ6WBsc22R6oi3edYD9GY8a6O3xe7eM3zfIyStz++T3vLzrLqL+9XGmtyJ6wsoU586VFuaNxlF3B57dTwh69B6X5BDW16D6mzBtICmq0H73050+EckTz6fkJfmwrzDv6+PgeoZ7qys9Gf1GnqvwEh8T+PkD9aYpYZX8afh7Ows93PXI8ONuJydwNQ412exnqK8lRg8OuzdOHGBcv/d1E3H5d+ekax7f+TlR8ZX/uyEH9nsoIX9/F4+HmPupPVYfv7A8R8Kr8jI6oN5YZOD7/hhpergzcfrCUeHoWzLf+nvdDQqlVZY9x8q783O2KFNbH+1t/52T40p+7v5UaXQ3FGCxde+tvK/RelZ/u4rF/VX76nPTO/san7DXvz/Xu5bfpb9TpdL7qVvWb9Tf46uyPKscYjISizvRnOCVP0h8AAqPK/vxIIjBY5mDoxytrsr+664tKBdTHvqe/9DeJJNzK3Ub9BYtZAVP3kcSWEoc8eYqoJ6Oj5cQK6bUK7dcdEGN255zHGbV0XaFumspPsBYasWezEpT2uepCs0ItDQZjDpSyl3GQPnH/amJ3QRPYgbNmc9Qff+7cwJwUGcMfb9RfZzx+wGxnx5x1U976o9NOThzXxPf7oi2Abjk4nrrrS62/mbNE7db6O1ioP0musrksGkikf8Txj4831F/nbKxIPGjdYTbs4PFws/SlP8M2UIvxYZkQwR7jeKwQtRaJeO2F1fIK2vJ8iRv91dlfrT/nsUH9zXXUn3G2b7FVLAcv/clG+8qAX72zP4Xr4fZWEm5vI8uv7A9688WD7Bnqb0yfCQd9A3VX6096mikeXyd96+9soP7oA7X4nM0YzFM1ZRDri2/L/kad3pfNT/hu/X317HSz103BVGcSY/oFdbbTVQPWDwN1YW+Kl/5mvIFaaGfWlJJcRP09+TazZ/osb/Tnh2OBs1BTLpVPKgH3IvUJnCYgUYu89efafQvocaJOwM0eqLt9H/X33FfzBq+5FHtHVk0CbYkTiLZnJWbxDvXHcksFW7vh+3mh6qKyFlVY3kWeWL6+GZGA2yoAhxHeKemFtaMRV+mvc+zjV3ZZ5DTQUH+BPJaZ9+yivnrE0gFGHH5e4STiVdCIFbCFanzZGvU3MKrs78Bk4sqSldLnbmhAZKxkwnYz1B+NGW305+FxcAmokQz+RZGInzlbjfb7qD8AXmLe4VTs6GGO+nOLI2ow91CTT06kEIXkrT/nlEkQWIoc+3Rr8XS26Y3Bn3ZQo/ir4NJjW1XAe57x9SZsVxTvA1CXUx/HPx3g8ZuU8yfofXlIbNWotLcTRYhGc5n5WdrOyUzFv89yv3nrb6mGJcxsVYz93fLX1N9f9ST9fv3xXHfQ/YdM/Pty/tVtX5rSz2GvdOVJkN3+VPp5S/gxh181KfmY+KcddU5oJv7VTT+b8M9P1H0T/ulSxYt64l/Nvyb8uzyyzYt/q8GWl0tPDZqJf7oZsscH/9TnTHo0bV/q8O+vm37W4R/ebY9f4V9rwtKm6efPbV+M81x2/9T2pQ7/bmV3/Gr70vCvavr5MfHvg3916efhXs4/m37W/DPspFzJ96ka/Rv+2bZDm9LPj/Dvr/n3I/yr+fdz08+7K/qfTT+z+2TCdLyeah/8ayb+NeFf3fSzLv10Rr1LU/r5rfzDc2o0/Ns5Fb+I/4QvPqeuMvohhHLK2MpztKb201V09NZq5bz7vsS5zrmlqUjNzD/36eDzU0BvpJu48pYyjv3Z6vCq/Vwu5pSx8QQ9Mxig/4LCead/XZl7gnfx5syLXPtV+xmp6ylxORc0emqh3xb8YRq7eoGeXF23b//Z/H5Ee3rwhEjeoP9MBz3kb6raTmX/9t8mVW/g8j7hXErwMZejtzwgBtfM/AtpwcOqF6D3vCqdm90j9Ng6wPfTOT6e5Ph5Flnrnf7VtZ/MlvHxuX+Y0ssoQt+VwXvm3+6G43VbgsH5/Q36rxOi/4LO5V37Oc3w+DV9X7gOHj+yLW5N+scMc4dX0qdYpYv5u/ZzzbEb+IpjELbeyw/qRmradP30N/OqD41PXjP//KGP/ju6RQybrjyJ8fJtTykAiYGN+XftZ8cKYrwzmE1iNrervi+iGIE/nKMv25z9bf7juR7f+9vGL79G/DfofPE5NWyvDw0Anc31Hf81bT+diSmRlTHOwNhTBA8UAyCZpL8A2MR/55aOIJpVAKzjv5WPADTNR8LZqmm8AGheScY5WYlgi1ZeB+SJdOfs8QbBNHX0DBR7hgBc9zSN6J5dwtw63RjYFZisUbW/mZ9xVfz1AqCcdw9cU/w5HCIAiQ44njr+60cILH1mJQS0K75+SRGAWgsyzqIMx6+XSwF/0B/4uC7+HJ6POeinPoLM6y6FBoB1/AcyhwA8sWMJYmZksb2eIwCPbfsGhpxdyQcA5ZH5BqC1nOUgKsML1wDQN/b4+RYmPh4RHI+89N7xX4tqK2KpCMDZoLyxJv7zBss7TE+ja9wA0A/lC2jc48I5Q+36AmAd/9lrLkXWRnvcqu0gALUq3luW/RcArUP4jv+0y/lIrEGWvuI/uuh+c/yH51T18//PyP++WoA3W0H0J7tKfCUK0B+ZBgqrhYK5z7cjKnRiFERPewsw3JoKWGu5HVuDWyVANxDBIvM+szsliqXXqfK/jtJnVktBAaphjKKZbSSOkdYW6DXfTmBBE4WxUGkDCYaTFozVtsQ1AtTzqs+nLiix3w+KlPYo02Bp398CvJJAA8fweGbzznxEekqkwErJUFg7gsLajqu5ftG4HzvGDAWoTFCAnhnjTdp8UCT01NtWAhQl5mb7LaWDE74/eg6k2H/Oqs4qt6EGFuVRjK0dClDv9XQIJi2ZeJf19kGttkhg4fsiY615e0EyuUBBJs+qL6lfaLQ9qOY2AkGh9YfijorJkILDT/D58orja6kWBUuMRI6VyY1vBGjbvhx7JLLe+d9kguOZidaCWmsUIKhLfL16F1d0c8btW+0Yx9/0/awEaLQOQ+KE8TwnQ63bBsW8y4wVu0qA0fkP+d/qMShBHy9RgIl6/yXn/v1+fv1nBcgL/d4/pfyTfMfkv0tvNf0U4GEpT1/ln27R2zetX4yjANAI8H4Lxy8B1gHglRTjzwCwEWA9+W80TG+fAvwo/6wFONdUqwkAtZ2dgJxsgl0jQH08l3eyH3IonNFZfQmwYOdDU/75CgArAW4jYUI0ISl3jQDP+xAFVwxRZHUAmPKO9goA69YvdQCoXfPHohFgHQCqnQAe8jLL703rl6b8s+Nboz8FgGdSWFxT/lkLsC7/bATYBIC3y/Q1+a8u/zzYW/oKAOvyzzoAbATY7VfLVGxvWqzH/TKVu7QXWdlaUV+T/3qhGn8GgCjEpRXvRsGr/POHAD8m/30IsG78+ZcC1JaWA98mQF4Yjv62/vNXEeBXn1OXKAZrzKbM7UgHjbLMxFOHn6FoNFd50OJopWBZrXcC6C+5AsKzanDsoOyB3uWqU2Z8GXONAEVWCVDv0thPMyeh89PwBtahRIGFfZmnhm+i4FR1jr/8p/2OmoGaQXSEKfE23m7aJIDrlT/lmtl/Q6tKGP1jVW/q4/aPC/aEMNDwylvXfw7jqnfL+fae/bfIzRtEbYGgyJ44Xnvdu0F48XH/nooirOs/Nzd8fZMAqqmF49NTsypSxu3VCaBN1ri/tlEKVG9vb7AQ2yjQevbfbHPG8bocCnBd91qJLBQo3p8TdnJQgHQkZrB2Bii+pE48LyyFddLHx7tUofTmoVD9bTW7cs0/Hp8CjLrPhCYhitQbknfnTyC9FNhgX4nSQQFPud4D/Hn/Xf95Kc+vBJDRPQqw7v2yWSpvAboBOcC6lU1iP+7h660pF8JqeTBI9WsJ3yZAvs8J/5Dpf4Ov/pfKR1pNTKsKQC1uEE7JVvxdgLZ3HRFy8nKYOlsUTx0BrjwU1fzYekeAbVEvwLjJR64RYCZV0wF3cCQfAtS6yVuAdQGovu28Bbg1qoirEqATdtMpuekzvJtajG9xI0DbH3NAt/w7AlyB3AU6lGJiDfcotHJcRYBqNV0v2YQoSKI/QDveEgZh1cr0cFqWMLtkKLiE4PZYcus1ArSVEIVVC5DuQxRZu40CHKkoUKo7fxBgXQDqsHywaCLAWoBNAagvowCVaxUB1gWgRxUFOPWW+Py+h0KtI8BagFbvOZg2BaBa7/YWoKd3sqb5CywGRkKc1f4Gctm6xlZndOGJSVoXmFD7wjUFoOH1UjYRoK2pWk6WxT6C6eGZxPZVQQEWs34IYyNLY4gGaUK49nrVCLCJAMO0xZrpf860t/g+AfL9Tv+fMv/vq4uqvdi4AikdFMVBQcEN7yhA+7yRYlf0ixG9H7YieE9LjFnEFVVdfk8GKJdtrpn/px6YCGz5RPHVGeBkbRJYDiZ9znLb1uhDgP7tgcJMr8EENtZGYa67mrtk1zJaQNs2CtCZ3hZkHFW9PlVB4VgvEVN6jVGAljjC57vSdkcftqXBwgr5GM/D9oh0pAAFl6xRXGfunQEu2HhAnMBGAU5nsQari/cWYHjNdIiuY4n4bCxqNBy/Bejp++IlwE1KUIBzFwVYV4AuhigqN/GsVwZYC9CPDjj+Vh7LjQDdO2KTFr1KaJCgoOmh2FEZehRW/RSFunxuE9pJCIrw4Imxl+lvAbonVY6Zwt4ZYPjs4niWfuHSImAE3PkExVYsihXNymGVMab4eY8EBT1pKXjOu9qQQdvdPAjzUYC6/sDxjtiGJ9NO9BbgzkcBTtgEfzMmT9z/tL35JQU4/L8RYGcgCP8UAdIvvlutM8APAdYloHedmJyRlQp8NP9sMsB6AuBHBnja9KymBPTvMsCPEtCsk81eJaC1AK/7UCX6hnpSkwGebxvvJcAfGaD29GS3EeC+nFKiz0a79E8TAOsS0I8MsG7+mUct9W8zwEaAdQa4H16Mz6Uf6gmAH+1f6gmATQloLcD9djZ5lYA2GeBPAmzav9QZYC3Aj/YvtQDvpTt+TQA8x9HWiktn8hLgTu9tXwL8KQP8aP55UW7jlwCtk3W1sv5uRtQy2WtNBvhRAvofmgCI59Tw7/uq/SIC7H3xlfUQD5NGgD65PDWKhhPA72/fNaA/un82GSD+xR9N/xe3z+NXu6kBPT8nxLv2HYmmBzMHXx5Rzhd9FM3zPHzXgHIRiqsWYOiRd/8XXY2v4BnclLDRVUIBlkEBrpdOuSYDrGcARgZ5zwBkZ+sJ691F4Vxft0c0Pg3vsNxElUir7p/nNQpwE0wp8+4HFGMxrwRY5Cg084IC7G4srqkB9ZcXFJq12776v7jdq/xZA8qyCQqwlZxfGSBbJSjAhRlkYFtdFFQtwLr7ZyNAdi9fGWAtQPfer9aWqGpAl2OjWrlvggKsM0B23RmsyQC3vvoW4OZ6SJoZgLUAfbu0XwIMzwFu78yXI7oKCY4vWJuxm89KjdLW9gCWNEEBhp13/xdIDvj3qWtAHyPrNQOQeVW/GGlihbDpFyhMI/i+GlA8p0b9f0j7zy8XoCx1EhhvkxxFYaCYtEtrALMxCtA5rVGAl42egSHEV+YsOsb0owjUbsn9dwboHE6kEeAsRwFqEhyZFSiDBzl2KkGt1KoIMza0JgM0u7N73AiwReVXEai18FN4FYEuj7fYalMU20lDAcpdBwVXZ4CtideFqbE+cI0AF1WGVmeAjQDrDNA8ZkkMaEr8RsIaxTot3hlgLUCxzFCAg/uSJ+0SBUjU6J0BWiYKsMkA6yLQJgNcpijeWoDhY3nHz3e6EicB4SXAevGHJgMcdFCAhK+KQEcWCnDFrzOYSxkK7lk12Jl74wLETnzl7PkuXRCvVwlw79xYUwR6f6xRmKfoyjUZYDJGAUpHduGcTXGVmimA0wmOxzoBCnAkrkPQuOc7A6wbwCiymXKNAJsMsDU5EqeVLqr5UTe8dHYeKEBmfGMG2Bnyg6+6Tn23AL+6T9lZMzIQFYpisebbqoMLCnB9AhTghuwkqrJYhAU/EqspPVug+KOogHVM2rF16qIAN8ZZhI0i9jloz1BQdRXowjEGzNk7INFBCwUIj5vEscLH7dcCtFPkjtcrUCC+fmqD4T3w+V5ntiCPsaiiyDSF80weBdhZBii+YSZxbkBRVByYKLo+/rZYilpI1BVRgEDvOH5FfGeAS3M8iJ3YQwHWcwDXp4nMfKOqKq0FWFeBelsdxVZ3gPmoAm2N3nMAGwG25aHRZID+/Vi85gC6Sl9krkk3K0LmmYzX2eSdAdYCZDYK0A1EMaE75y1Ad95FgSp69KoC9ebaWiDGkpMgUoK3ACkZTgD23XcG6OxQ1OHOEDlfWosrFGJBGwH6XPmeAyia5yHDD1GthkGICOFRxJtSL8THeRKIsFpELWJ3hXcGKHJU5FjU+TUF+PsZ8p8VYHfU+/sVQH+RKlDui1vA/KgCVbd8mTQZYC3AnzPAjyrQnzPAw3A9YfomsWkjwGQxnXwu//DXAqwzwHoS4G4+xu09h8fV/0OAP7eAeQmwmgRYZ4CfkwB/ZIB1FejPArztZ/TVAmbSMTufyz/4ohR/ZoD9YyF8Lv1et4Cpq0A/Fv+rBfhzFahaervRnxqA1ss/fEwCrFvAfGSAPwT4UQXaCNBdVcL9PQNsJgHWDUA/qkCfPApvv8S7/5+rQLXn1t69MsDvF2B3NPinrP73jQJkw+NbgG6kmMR/JIcHLZ4qCvBov1f/Wynmqwq0yQBrAa5MaRK7j5vymgUYbfkx81ZbJaHXIwpsRem7CrSeBbhYzP/QAbQWoD8yHy59htYd/OtlyvmU4fZW0xiFV9q4v2H2fAkwUMOqxwtFEdlTFJR1yFGAgxEKtNNGAVpIz9id9vD9dQ8Yz6vWQ1gflc9ZgN56hu8XQUSRlSqOr91Gsa36KMLVbvbOAGsBbsbV/oXoAE0VqCeAzrGWXgLtnOoeNGt8f90BVI97GfijlR4z+VJlnlUPGOdard1+nVcZpUtuAPndiP3uQeLpZYfjW6/DGWtmAdYCrGcBNgKs13+oV/9z2WOPn3dkFbCcnN+zAJ9R8BJgMwuwJ4rxZwdQOkQBsjSdxJ54RwEOD1YEzi7F7R/Y9/WAwXNq+PfL//0iVaBffU6t52X8agFaKle3yQDHbVYtPt7NpCYDrAXYNIH5UQXqeMflS4AiT08xiP33NMBJ9jjG1pQzHkTu4dVjlp5zYishPl9PAySLxZ2z79NLQjr38RWmwjTn7ENLcMmJQ+HMDuTGWZ1RtRh7NQ1wFj6z2OGqxc9rAUpOEjNnvXhngFpgvZvA0Bbu3xjoKKK8Fm01DZDcShQgV00rPKz1XtMExmYdXSDy8JKByVcZoODrIyK0UKBmUlWV1hlgsLy8MkBr3AlfAvxoAsPiP2aAENsvATqz3nJEWqF3bZrANBngvn27NwK05OFi0WSAs1ElwLlipOScLv/QBKYWYJ0BQmgbrwyQ7GMc32Ev5GR+2b8E6EQDFF5dBTrLrxdiT65/rAKNDI0nPWXPQB90UYDLNb7/u84p/J7+fa3KL5IBfnUVaHG45iDPj5VYqsxpJ1km2NsDiozPUXA7igL0+UjE3711AfQqMxTg4NqOm/X/6nmALrsMGCihuKDPIQrQH80GeM6cUJDUKyYQXS0U1jgWXVoeUXgBN1Pwd9KY4zlsXl8CdHvd9Y7wPj4f7lOFa7rA2CXTgNVVpHUXmDONNPx23ToEnGg+IstOrEBAZyi6ugr0XK34sOSPA84ZrVGAXRtv2hz7hKLb5NuU+lmhg+9Umdxui2LrbUwZlvhTwX1mgCpDMeZ5lQGOxZcAPbiK1eyBHoFguq/W+xtuFiQyYxnCOY8CjNpb2lSBujaPx7PuAdoShhQ8MUexHe/vKtC6C0yTAdYCXGiGzDVVoAuxN4EgVfHzttTtgioeI8Dcqmp07RYrqkbnMfgD+w8ZYC1Ax87bD0K6qgheXqAA1UG1+nt+fs0DbATozSoBSqaI9x3Q/iUF+ONU/M8SUOC7X7YM6LcTsPe1PwN1H5gPAv4cAtYEzC8D7UXAev33jxDwRxloEwL2uOj4WQZadwFtykBPGvDNRMAPAtYhYE1AY9Ub5x8EbFYArAlYrwCoTmi1/Z/7wPw+EbAhYOcY5Nb25uivLqB1GWhNwI8y0J/XgPi5D0xNwGYNiJ8J+Jch4McKgK/13ysC/lj/vS4D/esVAP9yDYjEK+krBKwJ2HQB/ffrv3+EgD+XgT75LGtCwM8y0IqA2lNl9NsIKPD9f8oSgF/eCGYXWkhAYT9lbn/ynNLrjvVh0feRgHzo8A0BQ8fVOX+1QlJNTnEBjmciYa6tckqLXkU2HtnuMUCClRrLwVtPx68y0FOrmpgHp/cSgHUI6Bb2PG4awdRtQFdJFwkq8EjAegH4aJrNCPPrxi5VCLjaVAvSr7fKqww0Op6RgHvJHtG9wgpg+Ry3X/D4vOzj/qzgSLmGgHUZKMiCwXmdNm4vlbdvAnariYTErcbXF0ziyhMcH/GyAjbdLe4vj22Bpu3hm4A/2oD6swEej3oRiMLG513hidur24DWi0DUC8A3bUDzUdVIRwUk4Y9FIMIeeRNwX4WU9RKAnmu924CCj0RjB4oELAzyagPqDvvyiD6V4vEioBIh6fZq71UG6k8mSEDloMawmsU4fj218fPz5xiW9827DaiUbCNYT5iB411940RAgR/8U9YA/HIC2kIrASmiSMBJ1WcTzNYAyIxD4p07gxHpHmY5qOX0GtvRGUlV0uUfCFivAjEfJScOoj0ST7vjY7p8HLmmD2hdBjpfH5BgP/qA1gR0gkF/15SBGrNqBXjpli7IPRs/ga4SJGAdAiZ3JOc4WuakCQGHl0sHpjbEsdPh3hMBawI2nWBWpf6A6UI7koaA0nNZNgRsVoG4D+UeqLaG4znbfYFILSTg5Dm8ck0ZaB0Cqt3yHQIKM7z6jcFEgoJfrUj/ewhoLcXFiKwzfH8dAkKh99NmImDTB7QuA9Wf6wzhXJExlZCAg+GygPFRunL25IkEdLZVH9AJEtA57q8pMekaiSm28Hi7+XsiYB0C2uIZt7dM92UTAsK0s0ibiYA1AW3++l4FQoxNJOBHH9D25V0GWhOwDgG/dyKggN+9f0oI+NXragb8MwdFqMogH4X1IuBypyCJ4kSS6GqZvctAY+1NwIUqiYTZ4uxBnt1IhNAVkHxkUy3TIJoU7KAcMry6IAEXWTyGQGghaZYGErB49tSmEWhTBhoUARKSq5ZdgPMtbQjopH1CfEMSc3qeIflYtJeJv6papy/0Ah/3sk7ctIIZdONXGag/tJBYxyUSMPTGw1crmJqALtHkuCHg5nKuykCrRqeDFAnYV9i7FcyqjeOXN++JgG4xrSYC3lUDQn6LJMSj8KCTJxLOO1dLuguz+aqZCOg8erj/5Fq8WsFELJFiFvXEHS24HgVWE7UuA61DwHoioNcT1wIJo54EwUCQYzwWSMCkO5zAmk3w+N8tJGBamgQW43a1SOMFCdgl4hjWz2oio+8h4U7F5AnK2hgyy0yQfOLSFMEZ2Dje+XWDBNSQ6IxLWuyDgIYci9wvuwwE//tz/1kC9uuFoP8ZBOx88e3qDwI2rUDrReA/esF014H7p1agu/1J4jQ5wVu8j0Xg65mAdQr40Qq0TgHrhSD+1Aq0JmC9CHwzE3Dy7IwaAu71hf8iYD0T8KMVaN0LplkE/kcK+EHAHymgdh5JnyngxzKA9SLwHzMBP3rB/FgE/udWoGrRRjL9ewJ+poA/lgH8y4Ug6hRQHSy3bkPAuhfMz3WgTQr4MROwrgP9eSbg/vTwmoUgfm4F+rEI/AcBf7QC/dZF4PGcEv4p6wB2h198aS3d4gh+rz+N/adymNKphQR0e0OTsVvr8KDLIru8UsBDeXj1gmFcZnBstLSByjskE5wPKmkIeJaqOsY5P+Y8iSopjRQkHeNiJOVijoRRiyH3IiAR9i8CWtloGnsnZ7ei53RbwGI4nzF2hQOly1OveBGwXgVeu26fAEFVzlJWKV7dC6ZOAd32rZpppyPp1sllTPyLieRrd8kdvHBpcP7gho/rdQDrmYAeG+J4kmpmHl5q371glodzAcFcfBPQaL0J6B7mz1cdaD0TkOH/+6oD9S8xHq+p8l4H0JVlJGLdC+a+215evUDrlSBqAlrO02DNShDrW4CE1LMZcyfP5ysFDIeaEXvX/v5FwNAX371g6nUAw0QyY1+l+ym9z6s6UP3yXgW+XgliiXf6rxQwv6j4i1Mak9j3DkjAVC0i8EZIRGYb35gC9ruDv18I8BdJAb+6v9K8NzsCvY1z5kTG1W16wdQpoHM5RRJZt9evpSCcs2245Gj2n58EvMYVAfXxmXwsBSGP4MSsLAt5MrfLdzPQmoCwO3Zh5g7+0AzU1Kc5ZxmetmtSQFmI7wS6PBIwpjMe9IGQcU0K+EzXXVDKY8zZi+tVIjeGBJTWj4zZj2qNmJk+foB+Hh9jqztA8tFwXTa9YJpl4OtmoJozQxLqk/6IKH0knLgdvlPAeiZg3QzUnpjvFPDnXjBEmV8J9PnFKwWkuZrFwD/1VzPQGVtcmT3evnvBiGAjGesUsCYgDdMr5/Snwoos9p2sWQqiSQHp9N0LplkGvk4Bift8p4A1AfW9n8UfdaBNL5gfzUDnw+uFgHtAAtYzASej6ZFBZ6c9yLzbec8E/NY60H539PcrAf4aBCRfXVut7cMbqKn2JuDFjEyw1wmSKNwhAQ8l3rFBISNBuCd+G2QXyQUL1uaaFFAvhxIsR5shsWQfCeV2kEgR5w4/U0D3IEqc71FrQfPNeQKeUfUcE7ttl1ziKkW8eEhAfYHbc2ZEhUC5EOKWOyuncxMJaIePiqR3JKDZFjW80+siAdvLai2HKgV09KLqjskVrxQwmh6HeMd0RUKaMZIvTHUk1rMvpnS+7ukAQxNfr94sjS72SEDfXSFRt10c/3w8xOeNBAm1SpGApyExYC3O8Cav190+qOIG+Pm2bSRg+dwsyCPmFPDiEMmnqtaUankwBs8fS7GP0kvoXR2+COjiaZVSet1ScBeWyLknGwl4neHx86RM5nxNLARatsUJbJ4LPF4HAcfTuUUEoIuv965da0XtPBuDo07w76WdqxRQ6OI5bwV49V+3kHxnEwm4upY4fj6+428aw79fuBi3mCMX+NimIf5mnVQkoJK1f00C/n5d+s8ScCB0/ilrAVLuq38GsuT0ScBUVctXClgT8MdUwI9mMHUK+PNagB8E/CgErZvB3I89ndOH4i75bAequqLbFILW7UCNYj8Z/XUh6M8p4MdUQEvnNta5I5FXM5gPAraG5fQzBfxpJfiPQtA6BfyZgM1UwB8pYDMVsG4G83Mh6MdagB+FoDUBD6KYvJrB1FMBf04Bvba6sC56j74KQVnAsU8ChkvCXilgXQhap4BpKSw+U8APAv5YCf7/th3oQOj9/WKAv8hUwMEXn1MDQzwC6/BT5t4pEuc+twQI+zOTec7pydNic07Btg9IHoE9Ke1K7AFrOn8TsHNFwlhkqL6Wg+jfoxzgqk+IP+YOCS3EarmDcIcEm/BILL5O8QJ+HjeFoPVyEIsim8YsWUg7ylVLu1v8bsa8SdXcRZiKSEyZQ7IUD0WiPlORkPMeYX4nsd+FoI+iKsSMn69C0AWsx8yzWFV4qZuvQlAvUQ5a0w50YfBIvs6sam96Nl+FoExUcHxbFUnrRxKSMi7w8cBXi2Y5CJ97HIC6zjAHP18ahIWXqhB2jMQMO4rJXOmwfy8F33kimRcnJKQlxxfwbmM9ZocYj19wZje8NJ6N6vMDT90hEnLFZrPYP20PKQ12MY73riIR88OepxfRujTNYJrlIDRz+wBb6JpxUwgaWHEMgTOccP6jSmUv+2pxwKoZTDMVcA9RDAuneKeAdSGoz9tVu9PvbAc6EPr8P6UQ9Mvbgc7sI+jl8U3Aei14GlRrr/9YD0IrLtfYGUmhS3oaYmRCCJInui9fzWAmMV5t7NN+QElnggSUVnDCvywxeBJm/VcKCD3uXQiqztZ3DlYPJBNLkYDqdnojtuqmyasQ1D4gAZPkvR5ETUAYa4MXAWVtF3OOur1SEl2qdppP6z0VcK8iAU2dHmPoKIgjb4UEnG/sjGtWAxxq/VczGMiHSMC6ELSeCtikgHUhaL0W/EcKSNsXJGbUu64I5S93ECX6LgS1x28COhO5n5K5qN/AuPSQgGbwJuB0c38XgtbtQE13jQSs14PwOxUBqxQQoHy3A23Wgq9TwFbwJmCzHsShX61vcb7j8efCNCViuQ+bteCbqYD/P3l3sqYqsrYN+IAcCIrdkCZCaZWAAGQm9mILKOrR/y8RuNLKVXvXP8isvfL6auZlh+Syuet5m499ELwQdBzPFjwFdJ1uXO+DMOTBOf1eAvY6/dZPGQaDv/g95c17V6LcZ0AKUpQxXjfXNlnGEZCMFYIGtCJe6QFZDrc1webwBATct5uCfyaNOxIGuUyWzXOf8hTwurUx8e9T+NeWNu81AZfhDUgjS2WA70JfJ7HXBwLO6STgrYCyYqo0TLpXEQ2TioBZlQKKBhBOWL1SQNr3qmEvRm6QaZy2BFdAroLnEhxPYN2rBQ/Tat1eNDXIvH8YILJpwv1D1vpHEiBgoxoP2hJti0RhR6Hhti3D5/zYVklyL14pIBlVBJxjNeWFoKgDBAwtB57/eXsNg+EpICPg+AkEdPM+nD9RlmsC0vAAlwP9RcAEL4GArBXQGeeYzLKjnNJGAgTUHDi/q6mhCoFpyB1cSn0g8xYIGF5EOJ6dW5FR9hQUzZ7yAgvmvE4Bw263ImALSGd0SD/lw2Dysw6k9jbVOkM0EdH1XgLhBycgYLS61QshlHKiINpJJ39mIeiv99C/S8B+TxR/DAH/jRTwjYBsIwTvBZyYd/E3ArIUkPcC/kMhKE8B3wh4HANhWCEoWwcP30En5y0F/NwLyAn42zzQTykgnwfaNa2agG8pYOcEBHN8affeC7hDbrdeB/+302Aeo7vi5k8f/5YCvq2Df1sIyAtBP6bBfGyE4CngBwE/p4BvvYBsHqh+HsmDOgW87I3UStKtwlPANwJ+3gjBegH5NBi2EJDPA63WwfNpMIyAxXlpUUsWd/dvI2C/1/7nOWt/CAG/uhBUGZ6OJMJAsKhtwA+hdD/vkkh6AjGiiSZifAUCUle3UEBjDb4p29KdrI43INL0rtbzQJOdq9NAa/kKJm6VYqWbUUp7AZDGqkjGCBh2UyCVUeQ1Aelz5O3xfVlmZOat4PlbW7LHwv0ExNySMQ2eho9xdyqVJJY6QE5nAMQTlL5AVviJUt4LyPbBs42AtHOB4xtjIJW/9YdASvHXRohFRUQ6ehq4kdt1IWjkt+DxzIzWhaB8H3zvAq/HPayBnIYEl6+OdIOfFiMgLCMgmwfKC0F7e/ghy/bBB34LHm+cAQG3PirILPH/kgK+EZD1AoZ48SJgtEfV499e++DZRkCWAgYrSxVxt6gKcfHJTN82Agb3/V8I6MYTHUXLBEjawnpKEleC8zXWPXh9k+mOeA4eCXwajHWW5mT1fFbTbbbfmAL2e53WT5kH+tUrAbODeXjvBbyhRp+opzAXfksB6bYXoMGg+yIg2wihtLySaFP9VK8EZAScHNyjwFcCWqIq8BSQE3CTjVtE219fC+FvsZkTM3IKgWiicUZxCwg4WlcpIJsHygj4thGCzQMd284ekSwCcu6uQEA2D5QXgionOJ7JUDvUvYCMgKwQlBOwIEuJp4BeOzMHSC6raS6reSa4xe1SF4Ki0gMCLtMXAa159uoFZAvhWQrIN0KwFND0jnA96wVkhaC4Xc0DLarCzbK9zImB3FcKeF4cbrwQlPcCels4fux419RLn9ae9wJqwQCIKCwuA74SkBGQT4OJo1mdAvJ5oJ3lckbGt8evjRDXioCT/EVAPg+0mgbDewFpYfrE6M/Oqbei30jAfq/3z2s2/xACfnUh6HYzugHTXSAHI+AF0xcB7waIp7+DX2ysEDS4onWAT10JCLiJZUTZNJi1AtfHfdIXeApo46rX7TgYpO7l+SLgrFlNe0kVN8bCSdfraTC5d4tRn0ZNgncSPF+vBySKVkDAZWOGKC8EZSngdKrA9VoGBFzpJ4MsZNSm3oasFbzs5hqZWy4QS1wDAa+rqU4Wt+GA8hSwJZ1MEnYyNQ0vqlvgkSJbBAQBty9J6fAUcDnvA1GfPhDLk4CAHgYC0mywPuPQ1W3ija4qCne2K2Lf6SPiN/CLgGweaHC3lZRKglxvhGApYGCu3T12h0DA2GjC88UbeDyw9LAmoHEF8nqlrBIv76kCxela5AScDs9wPMhwFzwF9Fd3WaBrJG84AWdxF8jbdKpCUDYNpkoB/csYiPdRCBo+8qaIxteK6LbWoN7WnHR4CmhMHwoKvN0fmgJK/xsCDgZC66cUgn7LUkA2EPRtHMzx3BwLxu7pb9SLur7AGwp+fnECfgwEtaTF3ngbB2Mty03AU8Cio+t1IehHCsh7Aeej/PjbOBhGQFM56HtOwOziTVPjNHkCeQq74IWg+sDZ4veBoP/QC8gHgrZP9p6vhODjYD5WQliOQgpeCMoI+LYUkBGQj4NhBOQp4KelgJ9TwL9fCshSQE5Ae+YHfCng0TwO64GgfzsO5vNKiMuM6jUB//NAUE7AYiod+TiYNwKeO2szNUjskXogaJUCfi8BB4NW76cshZe+eik8To9kmbQdygnY1NddQpBqp/QhVL2Aankh0/PcQjwFtM1qKV2xeaWAbClgMs90gRNw15gXZC4NR0J0M7QzTwHBcDaKXBUI87wJTzI9WhManRvqBu/bKCdBc+OkQS4oZ3wt0pLMtGic8hSQETBQTCBkPwHS7e1SIEvdQwKFP/AAC9dXChgczJ2BOxIQcGkOh3B8Lty/F8P14XoIRBv1gIh2RxYJKe5wOevB8X70AvKVEG+FoGYAx7t/yHA8UWClYV/dBW+9gDwFZIWgU3EKJEuejz32Hr8I2NipHewKpwtx/RkQkK2EKDrTehxM+BSBgE8qAyH391cKuNJzOF9GH55/dnyIGDXdM1mSyISvcn+nYKlj3wlZbe00urd/pYDxCghoSvD3mAsvAkbNoYrxQYDrPxMwVKrC2u5k+30EHAyk9k9JAb+agCwFRIpepN4w69UpoG78DQG95hOIyHoB+UoIk17qrfDOriIgKwTtikBAe1aeqC/RpIOal9aTj4PhW+HZQFC2Fd4VqtQMD8Y5QQ3nivwBje9ocBk+CervbtSbB1aAnI4ncgISQuH5xaEpEWeB9tRTHwnmhaCsF9CfHa06BdSL9ZHyrfBsKaC5COD502F1/MNDB7DZA5I2IiAaI6Dh9HLkblZAwsPFe6WAbv4aCGqPbkCuzT6LkfaA12s1d6+t8IyAIzzMBU7AtGHC5d4Uzlekw/FdnG1OlLQNhG7agLkt6t55IShfCUGE11JA3gvYjWb1QFA3FbsDVC7UCxm3hFcKuJx0/0JAVgjKCOhOk1cKyMfByBSuX50vSzIKJ69CUJYCjobaOXUHnW8cBzMYdNv/Vwm4u/eq4ugcyBK3gHCsEHQW6kCetbLB2KqIFxV7IEjSlgMcT0uNxIsREJAtBTTOqUy8/WyAfOsJxJN8G5Oo3DSoP802Cg6PQEAPqUC4sVAGWIxtnfiyqqV0mQIBN4+5TFaDrkrpej/BKFWRAeTKEA30GMjmkDWQ7Fz1Cp6rAZssBVw6ORCQrYRgKWB8UpQ0upZAwHMOBFxmh4FA9DYQUDnnNQGjrbkucA/pFh8IGtwbroM71YBTehlXKycsIOBHCgifCEC2zR0IyFdCDF0gGisEdcvFi4CHEgg63d2AgOMSCLj1piOyDIaKEJxSIOBgLGMgZTWwtC3LZ7xs6UPeCxgVxbgD7zAgYDh3NRTYsdvhvYBew4D7P+7w9+hs1lVquK4KR2m5wT2lIiJbC88JWPUC4ssACK7dgIDWhipkbu+AvIyAE1VQiCdMGikn4EaewJnZdxT05xaCdv4nBGyJwuDH7IX/6l7Aj4mgBn5UKVU1Dob1AvKJoCwFZONgeC/g573wn7cCfi4E/UgB3wpBOQFZCvjRC2i2dlLBtwIyAlrtiXd/6wX8TECjm26dt50Q772AVQr4thf+YJzM33ZC8BTwg4C66QGxPsbBvKWAb72AbCLoWy8gSwHfxsF8LgRl42DeJoLu0MnjBOQpoH6U9u+9gB9bAXkK+J93QvCJoIyAt3Ct1+NgGAE/74RgKSAn4Fsv4HcSsCWK4j/vhf9DegG/um+JdoUjCcdLJ6WHqhxKbVUEXPdsgRq7VyHowu1aKFhpT4OngIyA0fH4ILgr9UsCP5MMRGljV6eA86p/lBNwegEiBtcLENAfAtlYCui3FxNKyXa7x/HMzgnJd45AReN+x9EzvxPfHAIBy6q3L8FCSVycwPNlZpUKtlyBeIc1EiJlDkS7zRGQafS0Ed0MgYB6PAWSLXsjFMqF9iLgcgvX5xvf4ASMgpVN4fng+sZSKngvICcgKwRNXALETdZehxOQjB0g6HX4DLC2rW4v+K9CUDYRlJ47QOarrJ7xeqQXxGtWvYLuDR5v4v5KAacqHJ+C3BvvBeQEZIWg8WULBEzzZ03AcDawgIRytZe+SgFn3b6ZhmlXU7B/oXeyGM7g+WYXz8BUy4GAS1lHdHlSCRZM90XAcvCox8G87YWfqfacLAVsCd+6EwLeU23pq0Ys/bRxMKW0PBJtfAYCorkVo0ekDoi1bgOR5FEfI7zZXok+u2ZptWc9AAKNRSKvq3ExneRCOAHNyeWMyGH2SgFN6lbrxOZZB+1OQEC2E4JsDj0HtW2zTZylWyLeC8hSQGXqXCkx5oaI2lQViBGpQMDbHgjIegF5CrjrvSaCqi7dp7wQ9Oi+egH9XqNX74QwdoNj3QvICMhSQN4LuJeuHaKCu2oCskLQYX+WU05A+zGG24e/JoJe6PVZp4Ctk7VA7nN7I+N+K6O8FxCXl6rws9p6qMzgLGxn6rUmINsL75Jq5wQbB8P2wrNeQMsaZoJ/usfweC0goHW4X1O/eQeYPlchPL7ZBwLSAgjY2w0zMkyjDPGtgJuD9yTaaAHvJGkCZOYTQQ3vAOfT7HTQrfVY8BSQjG0goNK7LsmwUR4oLwQ1H9uA4InxzQSE91RH+r9KwN7t+UoBh6q7wNE2dUjo9lQazpcK5r2AyfUIBLQcIKC0kIFcbiqjYOo2RHgPIYWs9sNBygk4KyiQJUGNlNwp3H/ckEYkECmQUjfWQER7+ioEZSkgGwez6mZArLPYNNBAAgKGiwSlwWIBBHTbU4NML+hFwEHqAukuajv1PUeuewGXerXDgqWA9w3cfjU7NCgvBI1wNf5l33ulgE0NWSQiRKFRJAIBu+IUXs9wqQi02QNy0XNFwDR4pYDPBdw+vjyAqMVCrgnIUkC+E4KlgMtkrKShtysNvNgAARMaVr2LORCw56Eh8SfbVwoYCzJc3j/hfLJCUDYOxrdWqhBZRO7g5gHpZHbpVBNZyXqB184ckeXVATIi293gsoTzySaCBuWqIqDgw2fWtNMXfKP9SgEZASPZnojopgEB31LA3nFXfWZYfzIBu/8bArZa/X9eDP9nEBChL14KwRfDI2dcE9A8nlpu1ulP3ieCHm8Xq04BR05/5u78eIRMs9zHvBD0MwF5CsgIeO0ZB/e6EEa/9wKytYCMgCwF1Ner00BtL9M97wXkBBzn6/N7IejbUojpBQjECkHfCPhRCPq2GP5tKcRlLa3eC0E/L4b/ICAfB8MWw39OAdli+DcCsqUQZrDyirfF8Jbqw2VWCJr5of5eCPq2FOKDgG+L4Vkv4BsBeS/gp3EwbwR8Wwz/OQVkE0F5CsiWQrAU8PsLQVut9tcN2/5pSyE8op8IXauOEDTHWt0LGPcvthAM+zsRYypdyDTyLBRS268JGJHni4CbQzWuJQOm87WAVTJPZidHF4Kl45+xEFdLFpoWEDA/betxMKwQNNwLLwLSQHSEMHneRTz0gIBzOh0LkbSveg939p0kTlb18u3g8nI6F0jSwhhFyfq1FIIT0Gz5dSFoSJRRGm2nO4y3rFfvvrJRcHf990LQIKkmhLIUkPizVyGoNwIC+tndSsO2AIRbHPSShFUKGZkNn+AjlgsSJeUrBSSCDITr27YQdVdeXQg6PwdwvsTM+0sKmHSBnNFVqBfDB4qmdHgKSAQ8FkJvvjvj7FGlqlK3Sun6noiNIRCSlq2/EJD1AvJxMHwx/JLoQHTBI9hJaEpiJQbisV7ApCelJJzDZ1K0cOD2wdWdkwU6w/n8zl5AeE+1/nkx/J9BwO5X/1xdLA9HIIdepGRGgYA4U/tkeJAK5DZvuYK8/eFaTwTNUBIj+3QAAvYHuUCeXhdwZXol/PzJzpQT0E+qpRA3F0g46Cfwc+nREIi2yuHx3GXm8HEw6ki5CbwQlKWApm1fU1d8nuHnmw4EVOn2lvIUsEtMkTj7pED+sCIhXbXaRL5N9tTdn4GAl8crBXT7V3h8z1UfRDknJ+TuLSDrtXl4EryaAvnouBcgx250iB0u4HhWZmLwFHDsz17jYB7d4ZPIpweQ0KI9jOIHEHB4uL4IyBbDq6oJJLtMugqK19VSiCYQ0J163TNyWsMrkedTOF9sIijrBdRMIUN+K0scdNo+7nUvICPgWyGo0AECTp5VysjWAiIMBB12xhnRBAnuHz6BgGwtIHJOQE4cA+EsCQhoC78I6MqtRTXX9Sx4j/mLgHwiaKCeRRSml4AocQDXf2chKLynpM7/VQKyFJAT8DEGckRZlQK6JpCs69wxviSoTgGDxnUdYHms1ylgRGeNO7JCuH46ngyENwJOidGkxGvfFTwohBGhhqjC9xQpY54CBg1do9HTAAIOCBBwdkiAnJf2hCAxBAIGooXSKBHduhcw3PtAwPWy3HACeoLTFjysrjEedF4pYAi/9uBzfgHEdFfHhuANLfmON/O8JiAfB8MJ6GGFUrsabzOjQMDF9vpKARkBvY34SgEbHdsm/nUL52OFgIDKcF4TkI605gYZm1Ij4YDA/RkBWS/ggrZeKSC4EUg8eQA5lTMc3+RWrfVrhS8CskJQRsAQiP0iIJrB+ZKLcsF7AVkKGD10uU4BA3oB8nICVingZNLqp949bIpohKYKHwcTXMVXL+DcL17jYG49TSCyuVAQFVuTP5OAv3D17xKwLfU6P6QQFGlfnAJyAlaFoG8p4NtewNU9P9SFoB97AXNjiX/fC/ixGf7zOBi+FOJwI8pvBGSFoGwzPPyAOi94CvjWC8gI+JYCMgJmR2tYF4KOm5LvZodY+8tm+I+lEKvhPHZT+O1dj4NhKSCbCMqXQrBxMJ83w78R8CMFfNsM/1YI2vLpwU13t2rz+icCskJQlgKyQtC3cTAbvDao0aV3gxeCHnQLjjd6bjtvBPxtIigbB/Po6st3AuKLc+bjYDgBI63/fO8FjEW65hNBeQq4Pa23/0YKWEVrP2Uz/FePrrhe0hcBU+0Z8F7AxW4FpHHlXQejhnshq3BloQA1gVQjdLqTYLoH0uldlWC5D0SKHyuDRrOHVk8Ejda+gXgvICNgfIjh9vNqCcPdSAVCUAoE3NLHHjsOzUnYHDkCvdNNh6eArnQeC/D9AWSaNlBJ5tvFqxAU75BAwlkEdsNPdYCRMC1JhDSb8l7AyKzG00jiSOC9gJYM15PJ/tULOFnQuhA0fDZ2Bu8FXDUcm0bWCggYzUt4PRoF8kkEHl/bwfO7UyBTcJ5rATaPdlEVDFmI9wKycTAraW4L4aYNr+cuAAHdwQHOl56odQrICTiZawbOb9Wm+t7ISqNGAAS8Z+6N0FU6TqN1R4OfBv3yVQhKUdU7WRGQ9QIG5wKIffblB6GJ+yoE5QRclDp8VfaBpOlmvucpYLifPYDE2/WrEFQ/AgGvZn9OZsGq+gQbfiMB2x2x+0MI+DZh6WveU41r60R03wACTlGy4CmgPQICEmVtY9SJDnUK6IUBELHbewhkaE6ARLi41AS0UHZO3cLsOTwFxGl5TskzzzqcgHjpFtQ76hZBIwyEm5SnEpHxzawJONrkQKDJFkjFCYiAiN5hAeTbZl5NQCI04PJ6NpOIsrf2gt8OMoMXgg5vVaHm6AAEVI+NB0HnGL79GAF7napewGlVewCrXsAGXXbImB4LSrq+ZaDB4VDwFJAcl0A2YwrEsi03pz7uAzG7h4qAkgvEYwTstq83MpRpRgkemQpyTCCgTVN4/P5jVqeAQ+BeygtB+VKIWZxR17jC62cENKQrkFMMOws0nleFoHl5FXgKqPfgfLIU0PMLIOCqBwRUcJwhImVWPQ6GF4IuhXPBl0JohwcQUPaAgPvprxRQF+ICDY6HJRmdrwf6RkB5IQEBYyUWv42A7U41Dexrvqd+2jgYMezdiT4eKCn8WHEXeHxd28SbXFVKrVDBWLN1hayyMxAQL8oAX+kawfeSAwRk42DWe1khwSFswHukt46x2wcCennRFPzWCAh5lyWdE5Cqy3VNQDYRNNgnLwIGaKmm4WTdXCDV0OFHyiFDaTg/V6kdXpvE3WgqCnIdSNU+TOGyLUvInYqugrWbpJGkUIFEJxmIJeGpQYgyatKagK1XL2DgJfB4yyR9jYM59NcEJ8O5xsfBROnTrQlIyj0cjx6sC2xeXJssHgTOh39ei7g5ehEwFOzbhm+GnwslENDqy+8pYHSj8h6bT31IiKvB8Q0bZZ0Cvk0EnQU2EJDeNcRTQH8LBJyfLkDA5QJI7qopJqtYU+B7flONw7mWQ+I2Uzh+NhH02M/+kgKq7blCvLkGx79zbh00OcPfJ56WjdTLFbj8FHbwmSiNgKSb2e3PJGD/f0NAqQv//QwCfvlEUEbAsz+YoL/vBfycAn70AvIU8DMB2TiYwwIZNQHpddDlvYB8HMwuzXfump5dwXhsqxQL5XNOQGPpxQVPAXkvoOnuNrwXMB+cdMFaHVVRPR5PRzelJhDpJqkLPhGU9QLyiaAfKaC17W8LXgi63Qys3/YCvqWAbwSc5cXNPekru+4F/EgB31bDv42DYUshDjvXSHkvYNyT1kBAd0INifjOWwpojrbanvcCMgLq3RMQst11N++9gJ8LQT/3An6kgPq9XYp8HMxbL6B7hOM7hpNJXQjKegE5AVkKyApB2V7A7yWg1B2IP2UiaPur9wIq/TMhjakjRIvmjmDhmnfJMmzYQnB1tA6+3YCAy35gUTrbAKHIal0TMHRFIIdYFWquWkcjDSbmE+PyeLqSWSwaKBxtnjUBPb8BBGyoQETWCziby0BAuVT3+HkFAhJ1MUZhy9kM8KJd3ok/mY+FCHWBcK1jVfjYmwDJVuNd3Qs428SYRoaxU3ghaEACIGA7hONjKeBMz3XKC0HpHIiVtKtV98cHEGwxQyJJzLZNg/MdLtvFFI6XDOD+Ix8IaGRlPRE03DtAwHZsA0FVIGiQrH34aVHtPVwo1XicjqTWvYAsBeQELGwgYkBacH32BMKRVn4h/kwxBer5u5qAbCIo9RqvpRCJJYxTegueRU1Ax4LrT2e4v2bB/cksAQIO7vB6G8uK4NLZFmin6u2T2gJAY6cCAS30CPAhpylZzKMXAaNpmRI/FYCA3ezhYHiTL0j4OML1+PB9vYAtqSf0fkohaPeLv6cuQuPMCegp/WyB9MFwQFB/BiRU3dxAXeVxIyP5kQmkaLFeuLHICUiaKRDQmC6BfEAO+MtdegY6LoCAWlECQRgBXR9uzwjIU8DcBcIZhQUEbC+ATMfnuErRgICutb1gTkBjuLmlPsVATvEZtohh9IFY12ESo2aqSsQ5toGA6x6QSDwBAW31FwFZCmiMwlPqKtmvFJARUIuAkKwQlPUC+kG1qr5/OrxSwGKYKQg3hjUBXaEPBJs/WkJNQMVINkgSZiUZDYB0/uwyqwmIk12BXEedFWjZa93IuBThfPVKIOCtB9czAhK7lRAkXrcl0S9hjvy1ZmyQq78ISC5K747yCAioBNWEUurA8xdtMyN6q5chV+z1MMqNmUDkrZUL/mwY31E0BgKOZXKgbnEBAs4uQEB78qsXcDh5LIlO8wP1G2e4fXJuUJ4CfuteQHhPtXpf9b//f1oK6KD2HeihKgKVnlXh4eHkEE+/ASGm3Q3GUkUI7xrJQrQ9yAFu4RTxvYA8BRR3fYVEm6RBvUkTiHdd0WopRFtGgQ5Cw+uJVKeAvBCUTQTlBDSaqxj+TZ9kstrD80VJvNog3/lFwNH+L72A4dVd14Wgfi5JlC+FwJs+IpH9eBGQTQQl0rEpvBFw+nTg9bQiucDXNgUCRoVCAyUB0n6kgHwczGbdt3gKGJgYCDgfvlLAaLKRRXwvBEyW+PlKAWlQjcfpKEBANhGUEdAPI3g8thSCERB+nVaFot113QvICkHDpDnuoO0DASFv41cKuNxVBBxaQEDpXi54L2AShi8CskJQvhRic68mgj4mTzK8LfuCO3dXHdReuwohSFBT6jSaHXQL4Bd3kNnw92EEZCng6Cb/yYWgv94i/y4BO/3OP38M/BmFoPirf67+bSEoIyAvBGXjYD4TkKWAfBzM3MzX8L1j6dRc7T3MU0BOQDYOhvUCvhGQpYDX42VS9wI+Qn3KV8ObvgufFoyALAV86wVkBHybCMpSQN4L+EFAfVyqCicgSwF/WwrBCMgmgrIU8G0i6NtewA8CmoejtngbB2NcJ+mZEzBfXInwRkBWCPp5L+BbCshXw7NxMJ8LQdlSCLYa/q0X8C0FfFyA2Jv9DtcpYLYpPb4a/o2ArBDUiDq7gBeCvhHwoxDUlK7+aylEK7a/mYCdfr/1Uwj41YWgy5N7Jqvn2knDR6EF2GuWXbLQOw6tCehNM0KUHhBQPACZQtp/kITMbESTAAhxvMgl8aTcECJt51dLHMoroaZipGHZ8s9YegAR4RetTaPe4DHAs5v8SgEZAeX1vCCzXXOMIu/oKVgxhDtZZtZYCE5VYSdLAb1HE8gyzuFyGKUi8RcCTvlSCEZAX6/28rFCUDKe38h8rOhpUGIgV3EDoiU90UbBZApEZHsB3wh4W8PtGQGjqQyPx1LAeTt9pYCXZpUiXuD5afP0DPCwUdZLIYIwAnJtrtVeQG0DJEvm2zNeZHZdCMp7Ae9BVQgqToCAQxGORzaBeItQfhWC3h5reL7zcCzQh7ErsFTC+UqyBlx/E4Gk/hRQEGWOmdLrFEi7FO0HWR6fNpw/RXXw5AAEdI++jiKhBJIa+3RPvFkfzpewU+GnEUF7sgoO1d5AwXPwantakHhxB9KGt2/sBez0B/1//F+Vf8hE0K/urx0+gIDDg1UIrkx7G7Tyhw1iboCAXiTPawJiP8oE+LWVLNAQfpYRY9V+pYALNLsT9VYA+RgBpzvzQRTXvdA3AsK3ExAQtYFo94bXJoofvgg43wABUdu+pv7JMw0k7bsikEe+CW8ElL3GKwUM+luJTOz+AXkzG56vY1Yp4OUKRGOFoCwFNAbPM/JvvapwNAFcydcBPL9fwmW5OewQJ9pWpNzC7TtXIKCtdF4p4HwOBNT61XgZlgLaLhDQkQO4PVsKMS7HfyGgLFyuxIF/aPD4l8sZbVaNK1HXIRCwJVVbeY9AQFWYZykJoixAwvP6IKOkAQT8KATlBFQ22R21HXh820zget8B8kmDcUbkdJlRjyLL4CngJGm+egFn5XZORsHjgDgB8RIIOAmsC3InVaEnIyBPAdNqYihLAZ3j+iz4jhR/HwE7A3HwQ1JA9NXVKoN78iB4jIAshlZu8DgAAs6GLhCiOBCMD66tErdoVYWIrhzjUdOuewFDpVGlgJKuAKEuDYETULlPhyS4mjKNtDkIbTSUdbJIJCCcuIXrO85cJz6JtRQcBgRkewHjDlWFoD+b7FEp6CZZiRYSouEdCHjQgID0ulcRjeC3EjZKZJJQ1qWUp4DpWkJ1CjjbyGfcokDAOHgCUVs3IGAG7yRC+1WvXVcAAj5arkXmWUOh0WzsBniRnzTin2QgF0sBF42qEDSuUsDjAgiY3KlDojWC88FSwMMOCBe3wlcKOFroNQGjaO46WNbnIxKE7VchKCPgIkBKCoaEx2ME5CmgScYDngK6sqwhvhRC2AMB400PjmemyhueAnrboYLCqAF/n93BHZG5O1XSyNeAcMeyLcBniDJAfrcz6aDwNFeIbx6A1OawOUDuylYI3S/g78NWw7ev2rNOAbszOP9/IAE/Csf+XQL2BKn/f7UQ9GMiKCfg5xTwrRD0g4D7UaoKb4Wg+2fHQDwFnPnC5T0FZIWgb6vh38bBsImgLAXkvYBP4+KoxkI4cwLyiaCsEPSCG4ZgPEM14CngGwHZOJjitNbrFJBNBH3rBWQpIJ8IKqwe4lsv4OeJoG+FoG8p4Pl0N9xjOdYF3gvICPi5F/BtHAwvBP0gIEsB+TgYlgJ+rIbnE0E/p4C4PZ3+Ng6Gp4CsF/BzISgj4FshKCfgx2p4Ng7mb1fDf+teQHhP9do/ZSJo54vfU+ej/UoBN/gZ48ITemT5bDuIipcXAWdqYdEQP4BQBx0IwpZChPYSCIiN/E4IwSYKjQiIgtsykIu0gISx+SzwHvdLssoiINYD3mFALiSSsKe9egGdx7ogq9ZuTKnjehiXPhDTd8YTFCx2voFbxvROkjMCwrWFJ8YT3xVJ1FewEByrPYBd2S6BrL5Nw3wMxFo1gXSrqa8DSQ24fLoD4cJUAvJdJ08Hb728RWaTHG4/674IGFyWcNnN1Q6eb4CgQUOD16c24HgP9/mdhK0rEFDvAAGnN6Eg3iJ/ETBDQLjEkoGAiu2d8W2qA2mzkYXCe7odYDqXXikgieD8NRf9G1m2+1Ya9o6kw1PAaKkDeQcPH776fQkeL63Ob7kEMjuLEggYi6YQqNVq+Zs+fxD41rWFIBo/HHwISiBg3tIpTwEjbb0n0agA4pm3bfV/t+WUwFt4JNCn4hFOQHe+h/O5GT7ibyNgT+gPfkoh6FdPBH0a6pnYCxMImM2BgJ2OOiAO6b4IuH5WSxB6Uia45akHZMlbrxSQ9QIyAirS+EL9TM0Iyi3zTmQLCOgXKBug6coU3gl4VIFw4/6gpLwQtBEBAceH7Cr4Q6XroPkZCDjZNYGACwcICJ/GLWK1lwVyIzupCYgLcqCELjMDjQ9dOD55kgu+HloEXXZAQGv1AAIuLDbe5iIQ3JgXQFI5i3kKiAUMl5VmAsTN/0pA1gto3eH1+b5Q7R2sUkCl4cPj25dkw3sB+VKIybSrIM2rCKhWKSAjYNv5RUCWAu58eHw+EXS0h/PTUw6P9xSQEdBKblfBXRuvFHA4n+fIew56CmpFYU70UIb7P2043tOuWrJx2lZ7Fn+Ng7Ht+4HCh9G5TgEZAb0MwfWpc60ngvJCUDYOxsoPF0SyxTemgD1R/Pt/e39eCvgWAn4lAVkv4Lxd9QLGuUOWwzUQqHkFAjo3u+ot02WBZptqdfraRYQU/dc4GKsD1ycT60XAdEkxIUkmw+dmf4Nx+uzXBIw2VaFof5MbfCJo2COTBZrgtCYgJbtbgcZ93SCLfoIEesXrO36kQMCwHb4IqD1sIOF+JwmcgOt+qRHvtAUCGn24vhFXBCw0eP6k595x65rD7bXrqxCUE/BUpYZCBATsx+tXCsgIyFPAxi8ChpZrcwIG9737ngJyArIUML4JQL7EBQJiAwgYRiN4PLV8EZAGARDwOQeC0o005L2A4VFoDOqJoF5DFUJn4dYE9Ft9FQWTfbnABx8IGNx0BUXD7nqDJ1SvU0CKwkmARo3nk+jSGrAn3F8EJM/oFwEdve4F9JwErl8MbwLRdp4C51P/Qwn467p/l4D9VnvwQ1JA9NXFAGwv4OelEGwczFsvIJsI+tYL+LYXkKWAnwtB35ZCOGOn5V6OE0vQPU/FfCnE5xSQEdA4jWYB7wXcD+24TgHZXkCWAnICrsxT9lsKyMbB8BTwYyLo217Az0shWCGokRX3+H0vIJsIylJAthTCGBx2hVrAF/k7Ab2l/uS9gDwFnBL74p62d/PVC3g5pb+NgymaJ+O3QlCr29uc3/YCfu4F5EshjO5p/t8mgn4QkBeCstXwjICf9wK+TQRlhaDfS8B+qyv9IwH/kHEwX/1zNXjKZ+KJByDgfazFPAWcPeYO5QREx1NG5uHcokESaA7uPYUHmcJvNxTtXCCHvQWiBaMLEDDIdkC0hnAlq7UBl1u+VmBjJJckUp5AQFYI+kFA2hk+zng2meYkfAhAwE3LM3A8Qw8SbCdAQJYCskLQGfVeBMwVuP98pGEhvGJ4PLYUwl8e4fHVJRDrlALJFuPYQHShAAFVRrRBDNdLBVyvpVKrTgHbWyAhI2Bs2EDAhV1NLK0KQd1MBEIpG7hsN4CQ3iCwEQ3FXYBF5/RaDe8/1ToFdBfUQcF2vT1jq+HC9TsJiHjMgXDirX8hQfcJBMSdZ50C0vPREqJQ3QzwUZ6XhHbPYyEcOrsCr1QgIJsIGrpmlUreBCDgemMKodTwFWyc078QkBWCuqfgRcABfD2ROLKr3kVZNbDtoj1JhjEQUBmoDh4o6wWZKw04n9+aAvZbfeGnEPCrk3UbexcyEfIr4A5lG3SNhg2ixf1C8OKyb6CAmiXRNv0cuSOzIlB8aBFZ03PBs1ozglaXJRAQ3S6pS7Y9B6Ge+SB283YROAFZCqh0WkBKtwtEU+6zDrEsqUS+n5oFJ6Bzs66Cp2zg8bbNBpCrvX4RUDjPWsQ0NkDIXQSXWS+g3kuAPKwXUCuBgOPzOBdc4QCPPxx0K2LdzilPAfeL64uAmpTUhaBD0SwoTwFb6eFK0LUi4KZlwQtZA7FGxe1FwEEIBBytKBCw8YDzMzUfJVGbSkbd5nOmoEYI97eIDK/vvukWPAXUIwEIWMpAtr52vZLRpAe3X5SvFJARkKTdeIHospW/F4KyFHCk/UoBM8XLiRYNMkQ82jPQYfx4EuUUAjnDKRCP9QIyAnoz9TxAswOQjxWC8l7AzkNd80JQN086IrpOuwEx7vkFfW8haB8+/H/IOJgvJ+A4yB7A7v0rBTxfgIDhSAFC7LcKxr2QqmRWbY2M9LMb80JQYvsyCrO8cUetCxDQF2iT+q4GhDzj6ZAss7mc8hRQJVXh5+T0SgEV+JFH5sdSo7TYAQHPvRII2MJAQBXdRCQGrxQwmDpAwG1xqgnIC0EZAadq0kH+YvfqBVxcNSWNVLs8YyWbG2SGfHh+dyff+VKIlTtWBU7A7WVtEdI4KTRK0jV8rlupRqbIBaIOb0DAyx4I6K8CeP3DPRDQdalDyE5Qadgq1iLunoFkxIfXF2wCICBbDT/t76vePSQ7eGLNq17Aaq/iog/HC2/DIXFnERyf5VeFpQFcnjaO1YTP1riDzJ2uEpd4GqLj/bomYDjIgIDpEsgXTnMg52qqoOCsyXusGusRCa7VkglWCHqUVk8ynuAXAS9nIOCqSF+9gKWN6omgpJ3D9fFiIpAhHv/BvYCtX99L/y4BB/Cd/2Mmgn5xYiFPlTbvBXwrBF0bXfe9EJQR0Ej9LX4rBOUp4MSW5/+hEDTbU/LbXkCWAvJewE+FoJandvd/vxSCTwT9WArxNg7GjfUdJ+BbCrgxVfv31fCsEPQjBeQE/KdxMKwX8L8shfgYB/OeAn6shmd7AVkvoNG/C1g9ynC8jIBvKSArBH3bC8gJGGDivKeArBeQpYBvBGTjYN5Ww7NeQDYOxljtvJgXgr6thv+3JoIOpE7nq/7v6rePg/ni99TDnp+JfxIcgd5ufoyTQu+RadJ0aLDs7jp4ps0z4mtrCz6KL76DraP+ILPwCYS4lkCItQJEI+O1STkBB65wI/PpxKRU7/sFJnE1zsXO7JRaPhBGE+Yiic/9VyGoqOcFoccACKgcPQeLuQDk08mEBkakGZi6JyBncw2kyToaxg9xKpKkGvRJH8lTwQ8DiMcIGIyPWk1AeoMfduFzC5clKS0JCQs2/qXqZbyfWmSpIDsNhjEQUGydboQMm0DEtJoweqsmnk5dIF+0EOGynKZ3Ml9VvYjdwTPAze607gWM6Ble/316KjkBwzH1zjjW6JW4KAYyIwqECxUZCN2kJtw/gvMXWEKdAkaX7N7BVIPjc+/SWKDb4fPOC0HD6GqlQXqD+/dLISN0tTTTyKkmirIUMHkathCufO9VCHqPdBps99sAl3S9h58a5isFBDekJL5cRnD+SrXuBYxDAV6fpKrflwIOpJ74j72Af0Yh6JdPBNXu45qAJEh7G6QkwwGxsnkh+FcJCLi5qjeC7C6QZJFlNQHtYgXkIk0gW1eq9uYJkwsjkgPfFkBAJ4Q/pUfS3gAJ1UTP4a1TpG7z3oNHKkyJYJSU1O97swIFllcQPbRuyLtMLzGSF124vdMskRsMkhgtnWWLqP31i4B2L+wQ3fYOgjuoCiPlZfdKbOUKJGW9gO0AiGRs7Avyjj24vRYDrqyyCc+vxhmQcmN2yag1KagvuUBWaQ2EU7Q4p550BQKqaZWyJeM89S42EHNpdoGAZatAvuH39nwvoCOdspTcnC5GHTAXUccqHJ8+A9KyFJATMDgBAcPJtSDWcQYE9CdJTUC124HzOZTiuheQpYBefk/uSNmN7wDrak+hd7UwTwFla5dRzx7C8V7ankCcfjWuh6WArBdQ3wAB3bb3IuB4+CsFvBvdFRlGDyCzJgABF5tlWKeAqfmN42AGUlUJ+iMIqKlf/J66NrQHGXtUEYIZdWsCLuUtkMltbepCUEbAYH8vY4yPJYLvmcurF5ARcL6ZN1M/9MsFXtGKgM5CFgK2FIIRcEoSldI4k2M88EqD9wJSVV/VBFxpbVWIHvtVB63KX4WgZQfIFrVTk8we1UTR+7Tc4+u5uhxnHeq1GrKCm71cI+E1ffUCshRwtteAWOfsRcBZensVgoaLvNoLKClpeDrLAV8KQbpNeP0LDcjFCkF9s5oI2lX+QkBeCIpTWhMwUtXJHrWHQFBfCoB8l3Tt4OkACDijIyAcKwSFX21wPmbt1zgYVgjKCMhTQEbAhfHQUOB2yg7OZvqrEFQI4e8hj/K6EDRaToCU8d6ul0LUhaC93oMXgvK9gGwczEykahqsgmYHTcJ+PQ7GLY63Ae8FxF4AhHSaK/JHEvDXe+hfJWBb6LbEn0LAr54K9TEOxjjffPyWAr4thXgjIFsKcbsmw7oXkBGQFYLypRC9nX59LwRlKeDncTBbfCQ1AT8mgur9xuX+Wwr4thSCEfCjENQcDzZnngKeWgp6Xw1/DjrO+zgYlgK+EfAtBfwg4H9ZDZ8/fVwT8GMiqI5jOH6WAr4thfjbXsC31fCfJ4J+FIJ+3gvIewFZCsgJaI7h/LEUkPUC8tXwu22wfF8KwQj4thSC7wWk4qhOAVkv4PcXgsJ7Sur+mKUQX0zA+Tg9k+gwcoRo2NvFuNMAAoKGnDR4qM8BvjakjLjZHUhzaAKZsgWQLGziFwG9/RqIdBLMlEp9rU4BSVc300CfvFLAqdsHAsJlBavtXCSL3WGSRs8FkOnUqworB+dxGg3u8HirJRDTdx9AwMdtZ/AUcD5o2Yjex77BCegnxyENWw8gZVqWd7LajWxKV0+/JuAs3BhpQFpw/2QExAqzMRBxQTUg3xTVBKS9kUbwtFPeyLR/t9MoqwpVWSGoXwyrJRLhTsH9EAg4NVD1/FWvJEsBvWcIBLQeXoyvQ3j8uDd0UHQ7bc/Y2AIBg8XFouF6CoRrU5SRWJnB7RkBT4eKjKTzSgGvRjV+pioEjcbq7o5zRQdSa8sXAckeCEm1mSnQuQWvD93tJ1m4WwfRXX/rYOHST4HIGRCw01UDLCnCgSy1gSWEI3dr4L5g70nYtkfwfDsgoK3rCxLtpt9MQHhPdVs/ZRxM/4u/pwxtmxGd3q7Up30goH83m0TrD67Im23mDrr1vZKoqxWQxegnG/Sk4zbR3LJA7nnbDZDkbeHb4XHPkL81M8JTQNOaAFm6ORBQP3oisTb9QnCfZi9Ao5UnwUf7HgjIUkBnHwLBxtaNusfpbAGfrq0WUcJlSd3uouo9jA5tYre1Ah6PWAukFsuqkBMd4XgUIJGnd29EoTcg4Ers1SngKMleBJxqD3j+3QLI5xG4fClaXTIJciCbkQEZnxcgnJNIOSVJlbr1bq0XAecUCNhoAAHVfQSvNx9bZ9RWhncy7FhAwEvXxEhYwv21i1ykZOWZ9TgYe0QzwW3qiYPE+HEl+NzIUn92suDnZbvxIPLSgOfzF50NMoUWkHF4vSE/JFlNQHVVTSj1xkBce7ctyAh+xgI5i56BCmtbE9C/PTp3tNxu5wQ9/poCWnJ2obwXUCwaQEDZP6TkvOx0kNzuhgTLyYWSRdv4NgLCe6rf+sfffn8IAb/6t9+RRk+CntKLgI+9NCZxM1AFelHvBp7dUpXEhwkQxG24MXamQpXx6jKl121DRJvGVCErpMko8C0gYLADAkbDUqmqNQjGVhfpZBVnQKhbu0oBJR0IOG1pKSXD5gbdRaQQSnUgUDlxFTzu2SYJR3m1n3azvuPe6pUCVqvrgUBEtsg873VSTkDjgBAhZbWKnRWC6pMqBWwDAQN55IrYGgpw+xmB1/PoA+nG8KMWCIiAgEevDPBymdcpIN301gt81PoWofYeyBicq0LQ4dQhgRaradQVy7oQNDh05JRejNsZ9ad9jQTLpyJQZQ0E9PtAwDhqw2WWArJC0Ol6VhXagsLwqQvnZ35sAFHdDAiohq5K/IMGr398XtcEDBMbjscbwt/DcKUhoeZRQaEyhddftCk8flHC8Xe71TiYVlKngN7QAOId7LUC38vH1ziYsiL8akAa8G2G4foh/DAgyvCo0MDb/ZnjYFrS/4aAYl9s/ZBCUPzVLcGMgKdV4dYp4FnXH7+Ng3lbCrEU5TEn4FsvIEsBOQFZL+BNbprv42D+y2r4j4mgVtLuGXwczGcCvo2DYYWgfCIoLwStUkA2DuZtLyAj4NteQLYa/nMKyHsBiSlf3wlY9vbP3wi4zqtexo8U8K0Q9D8shViM3wtB33oBPwjIx8H87UTQrJOaNQEn2fz0vhTi817Az72Af0/Aj0JQlgKyQlDjqcPr+a6vVrHf/rLphd9NwN4XE1CayheyuJIxCgrXX2C1l/aJJwMJwwehCtbabk7iMLZSul08CV7fhAdZOYpNo1XnUfcCLkfEFILDs9rjl1d7+NorIEsmAAHPN7cki5UA5FrkTwUH23WLzPJiAkS5bWsC+sn8RcD9FogzX6EJDYe9p4EFBcjpjyuyGAIQKJXtFolEYZgGzhoI2M6qlK8DxAxJVBG1AGIlhWSicNcFAmZjIFaYy3bKCRhe3BYJj9Vlau0IXjb7NxJJcJnmIpBrWcpA3EcEz6fNgIBZA0g43QNBA798xticna5weQckVhx1g7sNoST+tONQujO8Ah/06ZV4YWLBTwmlOr4PArZXcHyDY7V6vlvtGVRjMsA5ke8k6jgTIOX4eceryL2TJHpWEz2ncP+kjWoCBpoP5+O2Xz/JtJ3YQjjYAwHLJUpJLNt6ygm47uV74jW2cPwlUmsCzjvVxFA2ETS01wsS3PpA2of7jQQU+9UE+x+RAvYGX/w9ld6XGVHj8kq9Y5Cc0b0DBFTD1ZUSfM8dFC7DkijlBkiydYFAlwUQbaJ4BSL21IwRMeHbQcseQD7HywLUmwwfxICP19S1B9YAzQehSBTUKwReCLodDztEF9dAwNyd3RHZzG4EZ9kNebuou0GTwaNFdLdRUuIUQMDr5iIRfK1SNktKYk7A4VU+Ul9qAQHnDSDgcF8A0UwMxOwl1yfRx/ol9akP5Ou0gYDDzRqItr3AZU8d9ojZWcLlVEjqQlAjn+apazYsBe1J1evYKXKBPHIg4ERuiMQJ2tVSCdHacwIq3WeWeqvTrCbgaFE9/jiG12M4QEBZEHLkClN4fD0D4o3NNBP86yWLkVMun2ToHHLqDUxjj/QZXI/6txtyp0oiomgCj88KQTkB9+KLgH42sRz0aJkimYw0OB6nBwQsZkBAoygPqZde4gHqTg9APpRdUlfvw/VzNFwTpMVAwM7t3EHT3PxXCCj2e9I/Li/6MwiIvrq4ehKunmSyXQCxeqK8weeNMCZBZ6QhKmcbAz/XqUaSQ0U6tJYXNQHXmUyj0eTaQY4KRIx6MRBwmbsL+AkyB7LkG6XuBbzaQECyWgEBdxu4fjJFJnGNPhBwjVd7hGelTOgw0VAk39Y1AadpjlEU7oGA621ukQjH1ar6hrvHq6VU7e1DXeReNyXmE0F9cQTECs/yGZP93CTJ2AcyWSsgoGxJFvHULZBOzcoCD5W+TSK6qXoBi2rPoS/B6zk/VHg+f73BpV4REAUvAhZTIGA8FYGA+rjs4JTawzoFzLe3go+D8YI2kC3tlw7O73MgbxBVZEXrM56e4PaLvQVEdU/weOUihftLTzi+5+WmoK05VckiDTUa+Z48wPbC1sl0Oqj2Mkbwep8TIKc76r4I6HvVuJgkU+D57dc4GHSxB5QTUFzD38OluiqEw8mk7gVkBHR3JVxWb4lA7K5ULcVo/pl7AVud/w0B24Ig/ZSlEO0vXg3PCkHfJoIyAvJC0Jng33kvIJsI+pYCHspQp/pC2xecgNfsYCJeCMpSwOO6Z/3WC2gOZttApd08e18KwVJA3gvYvSebvy8E/TwRlBGwTgE/EfCG53dOQF4I2j7Z+/dxMGwi6OdC0E1X0d8LQRkBP08E5QQME/v2TkA2EfSNgPVSiF8EZCkgXw3/aSIoXwrBVsPzQlAj1ww1fsopJ+DfF4KyFJAR0CrvyvmtEJQT8CkC8TgBP5ZCvBWCYt99/guFoPCeav3zavg/ZBxM96uLqwf0QtwyGtPQWT8XeGMDAcNZAgQ0ZUHB172ek0iFf2PhNN7BV1E4fRL3ubXho1n0QPPLalW8AX+j6LgGojACLneiheg41u74vql6+ZaWLdBC1TAnoO8NJwJNlEeB58t+QYJDb5zS89OLq//f8CTL53kC/3REIBtxgGSzW2ajcIZ9BxfltE3mcmsoRNMUHo8RMM67QDrbB2KRtASSSqZJo+i2c3BX7N85AcPxEAibbCW4//gK5JMzvyZgYvrVnr2KbCGqehHdGF7f/akpWDSrVLLVqcan5LsYByMg3uI0t2g4yYCwgxJeP90VDo3MzRa+Ou/rG5lrfbh+ToCQs4Rm8NPEBgLeqtdz7EglWbaqCaPr7WaAY6TfiTssJyhsNIGAuQXny10CQTkBJ5s5nH+0sBAnoBmenoScLwAJw/cIzhUgXmzAezpyZ48Yt4b9AydguN8AAcdueSAznOooUnZbgge3ckHc4ASvL6Hb7yNgW5B+ymr43lcXrYnnQ01A9zRI9ugQTeSagHp3TlA03QJ58A4I2G7C9eq424ZrrIL6owkQ8FytTlcFPxO80AQCTgv4lzvMJ0AYfzBX0F2btYAw2yvymg4QzkPLLtEVsUzdYb9bE9DOL7fUuzcvG7TfXdvwfIMyJaEIBCxGV4kMz8cidUPNYjuTusTom8eUBE0gYKp2gageENBf75MA+Tc4HvOQZoh0d9YCrXbdFlHuGAh6T+GyeQ77BE+rCaiDHpC0CA9Atkk7h8fbZxidsir1ezjV+Bc7Icg9q2JVuFmtpq/Oj+g87sTsBRkQ8jAz0Emv7r9ewePDv907ShaXsiIiENDX4f4nDERVt6gap/MEgo68w5OMFSCnt2vGezSaVymg4tyof5gmHZRfqnE2kQTXb1qvFNDu6UBOzcgIas23IhmdjIKSY3gW0WEIBHSmQEB/bZoKmnmXFRn52YV6+/z8TkD/fjQ6qJRnESegL5NO59sI2Ba6X7YT+qcRUPZHAtEv1xcB13N5TIgoAclmbSCg0gBShLstEKStAJHSXEZk1lVfKeBuVKpkuZ/LNJxVRGQEXGoPIMZQh/sjxTbIPFbUlBNQX6UGCduplkbiZbVB0ViSSTzLgJyuK2MM/5JNQqiDaXBSShEXGhDQN7oqjbpdIJDcqXr51FWX+oMD3P60l+sUMPLvQMDloiLg04fnLzMgoHh5pYDRWAZScgJW41kC5SEHePUA0sZ3oqIwtuD18RTwXKWgD6W84+d47pBoPFLT4OLLNQFDLMkCfV5XA6T0EBD5pgMhibB2cC8FAgah9OoFDGQ64ikgRTkQNEvg/ESkSvXMJxCQuCeNuLeWhkIyqIiJXYMkuxyOp90qN7jlSUPeCxiWfrnHd9HVyXLYUtIwticxOopaTUA/3gLx8lauAokNOH5Bqgi4cYGY/V5D4CngSddEMpkL8PrHYvPPHAfT/d8QUBIH//wx8IekgKL0tR8D16HYe+8F/CAgnwj6sRRCd/bq/rdC0M8TQf+/egHfJoJODN3lBDRvN+us+q69fCfgqTtf1AT86AV8I+BkaUfv42A+TwRlKeB/KQT9vBfwrRfwIwX8vBeQE/AxlDtvKaARTx+DuhD0EwH5aviPFPB8XZh1LyAj4H/ZC8gIuL3sjd96ATkBD6NF4d7CtV4vhWCr4flSCJYC9gOh5BNBP/cCfm8KKLVawk8ZB/PVKeBIl7JqWPU4DdXlc4PvWBgAMTZjRKddIOAUPt2Ip6iWEO6QD0SzpSfxxJ4tRLMtkGN7pg9CxdBKIzSoCjfNaUmSVQ8IpHWANFc9vRN//XRQMB3s4KvQoS2StJcTIaJTr8BoVqVm/m4sRHf9scFaAsRc3tuTNMo7QKaxAZcX5QkIpzlAvOkQCEcPwxEKc903sBcA8ab6xBbCCdoRfL9VJOuUZhrkLhBvepSBgG0dyCfNNYKvJ7dNVjocf7AdwPXDUTVRNBHh8fuLp4IVEQi6mlhApHPTrwkYGBO43Fv5C7yT5RuJkQqvl7QeHewOgGwhXTppgIbeHTtR1VsYj4HMjIDN4Skny9MTiHztAGF71YRR37kDKTPVU/DagcvB6TmhdChqIu5MpkDAqCJnfILjuR7h/otRGwiILLi/vJcEkgwIkDM11QDvovmeEF/V0/CwU2Mcy/aRLMXQppF23xq4IUgHsvD7OgqWiUrwBbtLOP+KTelu6S2+jYBSq939qqK1n5YCdnvdnJiaf01918kKJBW+QoZEuQr+05wHaLed3ck4uOSpu1eTAjntmUQsp1Gkvrfuxug2bj2J3QQCutIsi1EvVgWirW9w+9U+x0jcHNpkskNX5IcJEI0RcHjUS+olz261tGB2JaZq3lLSHXYLFO2BgPasDwRcD4CAYe8hEdS7wPPNu9kCpeWyR+Tp6ih4Tx1IxAho9fICucoAHl9rXwRixQoQbWwBGfOiJRJlt6vGtVQEpPNL752A+RQIp0utXCCTQYLRqHkVidE24fFW88xBgmO2iF7MgbyMgJdJF86HuMoE37yZBgoPByCftADiBtOLiPANCGgmDyDgrkwcNDYaNQE9UYPjLzL1SRR3mAMJ006dAsJP4hv10lNPRBtRfRAz7+SpDy/A4Smg0rHh+Zpw5EgqHy2eAhL5HovobgMBVR8ISBozIOCtcVnyFNBb0g5cL802nICuIr0IiFADCCjo30hAqdXp/ZQU8KvHlt0nmQB/4ycQK3CALNEEAQGfXQ0+R5t3A9sEiJIsOwoN5isgoqJLmCQdKqehcbl2kBQCOQLsy2lwsoEsp8d6BN8DqCrMFBUDZyMgjbs+qUK4aAERx0fZJHFP0dLAWldLIPpUIUt/o9EgXpcGFpFtEQ9uCORbAAHFBhAuWF/VNNyv1mecrSWbJA/UFbzkBgS0pjoQMJAUITQMt8CbGxBwrjyVNDKeQMDLSrKqSdrwesIukC52UpuQftX7qFWr6rcGEHIx8avCywSO/2EAAYODCMc7ieH2xwUQcHm3gJBJCQRMpkC4pGHIQiD1XANvozkiQe8MBHy6JcGT6VonNDzB4+Xr8ox9Oh2R6HIFAo5DIKgKb1uyjCUFyDu+YSSd+xoh5kyjdB4RBe97FMjcaKg0pBn8PZo5guezqlR10gECppeTTjwDXm+0OwIB4RtMIM6YDlI/urgKtscSkG9/huO9u3D5rs9VMvWVhgDfVaWC22q7RVTxAgQ8irfFH0nAX7j6dwnYafd7PyUFFL44BWQE5Ckg6wXMI9StJ4J+LIXY5PEYvY2D2fnxqF4Nf46naZ0CfiyF4CkgIyArBGVLIXgh6Ntq+M+FoGne+70XkE0E/dwLyAn4MQ7m82r4txTwYy8gTwHfVsPfArj/GwE/JoK+LYX4mAjK9wKyFJDtBbQalAzeUkBOQJ4CfvQCsnEwbxNBP1JA3gsY4/nZPeiWWaeAFklP7ykgKwS9dEUg6QY+cDkBz49OjEyM4Pk/UkBOQJYCft4L+LYa/t8iYEcS/3kv4B9CwK9eCjErUEaI6IwFGmf+Bm+UU5NMR/mY0tGJYlwQ90r8cmGjEBMg0G1hC2Sptx0aonIbY//Yf5JIpjai1nLnYLs3L8kqaVlCFGyfIk5s90EW8sKhQdCp9gb2pkCwQneriaFApjwobyQQEiBQEG73WDqn1d7AbCLQpaVVSxfghyQjYLCZwePT8bxNoudxRMNntWev+//IO5d2RZUkXP8gB4KCyhAkE0EECUhuMy4qCiooKvrrT6jVXZ6199P7DFZ1Vz1nyOKW5CKJeI3LFyPise3jXwiYbPQHJFZokmC4we21i4gKpbTg2PTo+dS8TASI9lPczuxHTB3YIMIlMW7Pp4io+QERMLZ6izIsjk9p+fnxARna8zKAs5pTYTG5AlsfzdLnXNwOlQwR8VJYJVv38XmS7HyFsL9BBJz1EAEpfYpE3EVEwBydFFrtn4h6ahHx1OsdEZEscLx6vURXY+CJdMG4BzjzZ4dS/4LjAR7PfyEgy0eIgAOe8ADDOyKgMHlGYffyHmCr6xxedJrTrRAdYB1NcL6S3tSgjCtxW6t0Flbu3af6NFvjFyjG/Ud1WvwyBBSFZwPDPyMR9Lvd1fjUnABfmCuBZTVuSW2mKigj9Uo8fjTxSRXc77AYX86l2/PH3Q8EbGYXAlGNCJi6Iw6ME39mTnb/NwL6Szw+kRAB26oZgjlqLsyhl3FMDlUyBnMw+lcU8EiTK8zC5lo6h17TkjbF4+18fOPcRkoL0uMH4hsBIQtMdG9P0zEoQXok3lZCBLwITwTsnogYZnj9Y5vwYEd9RCYuGSNiCdoQZrsjIt9tfyrIddubwGzl43agPI939s8OnzwiWY8g8qVqMwD8rLfM3ZZPKffKxvGIxfP+/XFNDM29g9XBGWGWNv4bAa1AajmvkOciUc1tB1S+IQK/ooBtOb0h8ppngtdCBNxc3QfIr/Y1CRg1UZIBPv/AvJbvKKAyGCEiKgLudy54/uZZS6hEeD8vYSef9E7JAKzTBMcnMEQ4YbPNwS6ve87VlRElyWq/BuVsNtwbAdl8VcC0zffcuxbQLrYRLMPzr0ZAURAm35Vc/afVAsbw4PGd0hE53MapaD1bLJ+iD4hkhwwsOtJvKgTpSWHhUkYk0cUJBd9IZY4N7ItELLSe+F1vEInaHBHxvkMEjNYBItZdRAR088iANJlPORaauD/YlCZ455nKsd503ZK1/uwoenEQgQ6WY1HRRwR0Zi0lwQQQAeVygsi36SECGme5pscCt2NjOCbQPDY/ooB+OsL7nSgi4HmQmZBtd4hcnrkRKS8jMjq9mUrCnrfhaZ5tFhAGEiJiLj1FLK4LAk4dIALPHoiAGpUXT7EglQTr/F9RwKCxEAmPhixR+dmOJfY2+LyrvlPQ1iwJrPITOoFy5wCN0VCCF0SIgGMqt3TLIwI6zQrHI1G8Hjw7hmbnZyLmdr00yLWKCKR6q5Zh5ikKnScbRNhoPS3DvYoIOe0vNGBdjvMvurh9PJYGMDl46gYq64Ic7uEA1DqVODATWaHpFpEymydTzh9e+xLpescpJPKyz7wOEAmva0TAxcRAhOTP698TASf/GwQcieM/RReQCt8cBfxbafiviaBfdQH/viPoT1GIdy2guCfFX6KAHwj4SgT9EIWwj2flQxpe9+07fIhCvBNBXwi4vVuUzHdBYbzbwWwycfaJgEXR2Z8I+JEI+hMB37WAX0UhZkkx/ETAr4mgL1GIty4gHKfWX2oBf0QB/y0K8ULAdzsYpVH5D13Aj3YwL1GIj46gf4kC/qwF3Cwm28+OoK92MI160X50BH3pAn4kgv7UBXzXAm6PiKyvdjC/NhF0NOKGfwoCjr7ZtN7RM4N1MX/q9PE7NJ3UwE/xJluSILNKoMElQ6QxvQULLXlXU9sSBpAf9zYi2eme0/UKESaY14gUPMIgrZeLOzh7B4+/+A+JkhCRMVowiws0yTPoLL6JEPuuw4KVdRfRVG9uED2sJedn3bal/YjjIXGuDgm5aBdTIpcDYMMJIhqNHz7dNBsRVre+TkIhRqTKp8ID4LRBxKQJIqMsIUIm6w4RDfqIeF2A+8P5xELHcoII65kCnp9kuK30HzlVduQOocYsxupnoqW3PfMQTgOLsBhUgz5MwkG6MC3iX6haUSue3PD5nomW/ZLktGifUcN2bhO/EF2RrqaIpN6YmByrWjz/vD9eIClSkwv6Eo6veLbT8SxE0uCa3Q0qKbcBxMIen3fFiELPQsYDG2gLzvc0RFgxfopsDLcmC6a9nU8fGjeEzC/wfnt8aehB1Y/gEmYwlp/dipYVqcG9HhdceHO2QN0t7l9ljc4FUYnILgpsAxEv4fNpo3v1yxBwNOKlP6UdzHdHAYN6dIZFPUEEK3ppRyA+zcB4zK4cLNm5IHI9f4DejVriJOlYJNu9i0imrq/E2edJQXZUQ+S6P2vloi0imwzTAdi83TKvP1hYRIt7ApBucOG8ywYRKFc1CZHufuNgqzYimVbbGyiz+ZVz5XbEE9PYC0CXiIDOrjrVpFxoI3SvnAvxnP2pIod6MAGVz46lNxafiaXnXofIOG9LZ1SmOeHXNiLcKj0zd7dFZBtfEAEtfnlhsIzSiqTnAO8/gQtzq8TMyZ4hws2se8uczRiRayAFQ1gEe7zeo0x9Yh62IlB6QMRTnLQl3QznwzzyiHi9bJ4Tbrq9g+qkeL25Pn+2W0nQuoZPXUFNMH0i3BAZZ4MbIvKI4fhc4cLj9auWwLUWWzK8PRNLO/1GYHddKGSrXzgg16fow3qAyHcUe1eQE3weD0J8XuugCTjfM0Rebl+LZBbtc5i79oHAtmsouTaIgLY6b7h3LeALAZd3eiDvKOALARe535Teha9/HQKORkPpD+kI+u2iEOkuHeI7SqdcuAkdRIxJ6QAcFLVkXtsBVfHr+ezkrHBBL3pGtSREEqQahflet1ZIactTyANFIWwobgqqpMcZpLunDmDEFxbdxOUccqQU4ic33L9dRSaAGqlcuFpeRXKdI0K60gi3L40MlFedBWTPjNLgfndEunWJBYkdINIM4luL+ye4Pd2OS3fc3Qw6UDMK600fETZpnx08F4h4+SuqeVhuJMpZiHS5GamEWToiXGk+pd6fCBicCSLf4YDnp1IzLf1clyua32UL4rZCBD66Mk9b+2hDPHwi4XZwk3CedEQ644ZIFjmKT6c7gULgILL5/akc0/aETlbKoiljbYVIKpuIxM6ompLgNkQE3ACno12ZKyXrV1cgkhzhfK7vON+10FEK29sC1vwWkbOXI0KKc5xsb/xMrB2u8PnWJ2EOYesiclp6vyaH8XoIy7XWQ5AkG4MqPv6/1pWLSL2vEQkfpqyCt9j3OTf3HUrTWyiCFt7w/3nn8PzfEQH/vUT+uwg4Ho+k70qw+eWJoN/8GXhLw3+JApbxEH60g/mJgO8o4EsX8BUFfCPgSxfwoxawBxwiJBkufiAgu0ijv+gCVoedxxkSD/UbAY+NhkjSFpP4ox3MWxp+InHdOwr4IQ3/tR3MXxDwpyjEBwJ+0QXU9QSMNwJ+RAH/VhTiP9QCfohCZK5n/UsX0Fl+JoK+ooBvUYifuoBvBHwlgn7oAv4UhXgj4KsjaM0/tB8IeCpu7jsK+O4IqnFd9ykK8bdRwKK9mp+1gNUgXvziKOB4LH1bmf0vjwJ+85pKdjdEvIficP6tUFu6vfszgFvikGDKEHHYEBEptgqLBbqkivTc2wgQ6aVT+v4eEUIxEVkg5XC/LT+jZDU6oiH1LRbaLmdQeOiIOESzy/BqIcItn+1m1myF92t2KqW9iY7IVA0cLrStu0RXx2et30FzGAOCSCqKNwHCRLRKf1w/axVzZwLsNkSkuUzUmFr+hoNMWiESKQ9ERv7uCJDba0TSLlJrehgiUrra0irDrsLnm5fCBHxtiuNbS7g91M8PyAwPzzcq1aI50YcQJAoi62ryTCTVcTwR9C0utAgez5TzHfK8RCSt55pP+WuEyNhXbRau5J3xTPR8AJsLCxIOZUS+iXm7AVtrC5wfqhY0mwsczq+Fz5Pctz49Nc4IkqTF5+8dmUX3wlEET6xwf9QgwraMdeAnIiIkqZ7nz8gYGD0hojc2IvMjKhtEvq1RhhN92lG1ic6AbgaeXz+jfql2bBBxe4iIk8ItKEnlAvJRaJWB7G67X4aA4wnP/WO2ym8SBRx/85py9skFNLW5cW52MCUin1ULKc7uiNsuFx1x0jsPqj1/Jn4esme3WW0M5G53DPwyqYgJiGzGDRHIS6dmS5arkQBz43Ih7um6iEn/kowA3+Qr80L3VBAhDfqgn4d4ZaWaS6RQmjvYcLyVnpellPSv7gisdNiVnpifeKLcmh7obe9SuvM5Ilizs3ugTpY1c/UIkVC89x5gp3rLObMxXn9wwftPE0Qodz0/ieQ2X40QOZ/qgJMKz5fuofxMpMTt49Ssydrdd7AcdU/dQMMsyMSYimBvFES6dGLGZJoPxqBcGW6Pd4jIahZwMNuxM+cKWYMgt9o+wBgPL6Uzs01KbPupa9iecU9/g4jplA0HelEhEmc6jlfQEDHn13tbupkbi6SR7w+YLctbCe5qYZDVZYuIOHfxeazLOCf1ERFTqxd4vV6Lz3cMe2OggobzO9EbhRT7/QrouD0w97EZWeS6fUb9hPmp9AyKyFf37lswb3AoneuzXYxILjGo6DpwThbX0i9DwPFkyP+jeNHvEQUk3+379S/LEcwdSy0DT0fE8AfI77FXE+JfOSWm+Zpo4M7IFL/j4xtPz6auQ866aclkf03JSMxUSPyLUvqL0aaiS2tiwPp8nnLstO18qiX6ApjfV0v/mss1FRtErNWuT0hgkRsiz+gpyoCuTMlO6i2nUomI5u1WtAzH206h1TmyIVRklQW3Tu6oJchLYAtbIs75gcjY1C/p9fip+zd3eOqQcolz9kCE6h8VSg/MscHb3PD+5wtuVxN9Ca4yUbiwuiPyWvuJBnH3UElYTZyKGiNiw/rkI5KeB4ighSo4kBzvuL0+43isttQhOj7w/PFuinYiyDTwe9qz/Urfyelk/OxgmhqIpHvxGfWzZQNCcKZlaPGySB2NGLC67XE+NXotyHD0/F1+ciOMiaPOotxyYYN7nj0R7uJ01A/w/Dx5ilgsn7qE1nRjgX/mEGnh2JfI0V7jGpMkXMmJugHa3yGiQjlRuSCbyQb13RsFF6/CfD12DMqf1yNYpHdE1EfR//qzym+BgD+TXP67CDiRRv+sC/ibIOC3/xLEt/13LeDcPqv+ZyIo8OUPafjzWbHIRy3gqx3MRyLoZj1dEIPP79U0n27uzrG8Wz8QMFu2PWdzlazPdjAfCPiRCKrEC/GdCHrZ0+QHAv4UhXgj4KsWsKW6zozK3HYfCKhfNvdueig3/DsK+K4F/NkO5qMWsDguELFeiaA/28HMHxoi5CsRtHWY9dkO5t0R1AoReV8I+BEFHK3l9o2A5trc5f9qB4MIOM9dV3p3BP3QBfyKgPUOz/+aCLqrfZPp5yn86Ai6MzXzRyKotbztnUufT34kgr5qAbfKyPisBSx4ZNwPXcBa3Mz/Uguo71Pi/zIEnEgT8U9pB/PdZfbz6Jk46UkeYb7sSRRkEcC93IHzezmRaNXIiGCxbXPhIkMkrONJDwJhwjh2yBE55IgJ+KnfL/FTXzzQdIaZCOxA7JJ5S4bHb7kxxFmx5ILaUis6Z7UKwcOA0reDXUH19RERanZ00XSIz6jeLBvjAFQg7Dx5iHS3zXqwGvRsLvBFRLAJa6fgi8achfLc4+ktQmRLJ5tlGZxNRD5Zm/QhrWObBXHLKHXMmwiRzNllMGmIQXeSIUO8uNskSIecRQ2TDcCfasuS5fIupyPQJ5B64pL5XeOhq3BmOJ5IXSJSzh8SPeqTAYRzHpGRLY483Q3PI1iNx0sWFhNEtMDNhuBsCSLiQnoUVDIXPKy5zuJ84j91Ev1IAOCqJQnDm4umuaoIpOrAZcGyYDW1maRAtsL97MarHU1LROjQvC1Kts8ePD34yhQyXwcSbENEzjp7SssvdnN0LVoPXZX8dgeoZjiebufm9OKSC4LF7Cktv7p31Aye7WOuJ5vzldvD+GUIKHEc/6e0g/nuyPpofrmC3ZBH6Xi3s0VW02GGyLHiiCstciDGFZHIyCpEsEmSVSSztj2Y9ghfetGh6cj6/kTC6eZaOgQmlNDBfQLK0cbttkaEbEVENuOY3Bgom7QmPX9HYEYLRLyJZRrkzD+l13szREpnmuZksuhJsIgf99Kj1kQhLV2rsJwsrsw9N4h0e32mgMVvGuYoykIh+lpDRD1oiKBtMW5Jt9V6IDenS+kd3AWQ06CHyKgKN+IMHTz+EM0IGA/lRrx8mIroNO4RsRTzwmBapTzBuRjD/DBEZAX1hCCp7RSY1+a1hHFzksgh2A9htthfiJcJqUVm89UQ5DW7Em/umT5aXVcAvV+1nFc9E0dFNRBBkzeIiNYVEXni3cegH8sL5yRZYxB3fx+AsRvdiWOkkxiRby4A0W3cL84QOa9dMgTasy/MSQwcn3We9kFVhEsJ1qKxEDmf7V+O8yNziJP4ZOkEOzBk4yni8URAUJMKyEI/Mo/jERl1fpQBsvQJEXyB9/91a2rwp+gCfjsCMv/aB9m+Ei5EJxC/Y84xAocPKQm3G6WmG7ucw6ocqSycDjqDrnobEyIiELRjp6tPem6G38ZsOC39g3lraThgC3APpVoynhUF1XbcElLhiIins2dtX+e44AU+3o+PNz61w4jCeqBSLuD8W4127BmFdPoa8c0jAF3fZBeCe4nIOE03Et3fHQ/YfNrjHD9EZNzcBB3im6E+O2cjYgF/xtUZE0LCPocImgBeL73WKsdWVRHTUFm4kNWXpwiEiMdnq6cIg+Mh8k58uaV3VXchHQeUMHGJyHgOcLwMTvi8NldYz+wZE5xKQaRbuZVBp7JgADy2iKh6g/PX2NwCVvEckdQeOxK10vMC1uNCReT1Okp38bPW8bJ8IqO2Uehq4iwhiOeU+flSKWimOD6EEZrp0K4LhXI1wfkcus/EzZWiUL5haDZPe9yfnxD5OHcxheC2lUngik9p+xbHFzYy4YJKuQFFr1aHsJAV5huV7NNbduiDduNU5sPJsb7Yqd8DAf+977+KgAIaVv67fl395aIQ31wL+FUX0BqUvR+6gD8TQT8Q8JUI+oGAH1HAeYGI96oF/IgCvjqCns7eknxEAd+6gD8TQV9RQKNwW3hHAY9KP/1EwIb2jM8oYDWYGf+KAj4TQV+1gG8EfNcCtsflDwT0da7+FIV4RQGPM0v7kQiayPnUOeWV8ZdaQEPa79p3LeALAc3ljMUftYAfiaDHbTf/v2oB/7Yj6CsR9Kc0/Lsj6Icu4CsK+OoIWlqc8VkL+LUdzDsK+GoHQ9Z18dkR9JUI+o/S8C9dwF+JgLimxv+sC/i7IOA31wKSuz6GxC0iwnDd+JQT+RLSgeizQBBpR+8hIkqwKqAMjC1f0NyMDcg6MyvDtaFatOpPJAhaGbjAlEpKuVWswHpfAPMznlLq6xKBZJ+4jAkdR2kUVkvIecNjfs8sfVrG2QTcwAyYf5oxhd76OZoKKros1AkiUTSp0PTRAbBQ0Eqgh0C0wPfCBeeXFiLp/uBIkIouXr/cE4UmZ8MCRzoDmr6qFKnM49LxBN8pw8byKbXiag7ouiGCNSEOsJUzCdYBkhLTxzuees/I5XqauZyflYiQ0QEI5DZxS3YYsJiuDbxfwgqHC4aDcUztiYRI5vA4vq7mfNoEUR+JcW9xYdDi8+YMkdRJxg4J8mNp0HIPMuT13iXBwHnktKzyAAI2DRD5TjyavkvhwEruXBIuxojQu2vZB5AlGxEzJwXdnUUH4ovFytBJEUkbTR5DSHeInH0VEVGY4fGRdMT5uORbRMgzNwB3FVssuCSI2F3snCE1LWBs6iNi/7o1JQ3+EQF/kyjgd+sCbqXRA6x4IJTOJV20pLqFA5BdUeDceWgDucyWCiKEcitd3mwLUq5TAnoQSIhI2ckgfoeItjg3d8615QlPpAXuV5r2Trz1Ao+fTscaqO3tzmCvjiVS6Q8b1Dt/LwGHGJNtk4yAqOTxFIUwJRIvQhWUzn5wEGvnitzCmQVk7N049xQh0l24JV6Pc8/MZVpWk/PYHgMdr6+lG4SIeKF8nSEyhh1z55ArxFjMNES+8710pfGkILfNEu9/Mu/M6/OTnIyaLQ+yv0VkHfHnggxCTwXVKjvOM6YTg9z7/QWY0qArYT84A2mHAwn0cnljHhssKFndPRmW2hy3L2wsEuF+mgJNE0TIaHamJDiOVTCJ2BFvY5wVcpqZKtiDZ9T1cW8qUkQXCWbDGcLnYjDB89WgB/NYvXHQHTMgqdzrw+x2vnHeQ1j4ZFeHBqh7RFLXF5uCrEeXLRhQ1pxzCJKaILPuYUlnLXOdKhbJkVwanH8R92v+3CIn2tuAqWcnzvNo87Vu6RvX1IAf/CkI+N2CYNeeQGCtN7PSR6SQqN5GBXgTReN8P58adDiIXMhbEZHwcOw6OrcFRKjZQecYbfstSWSGdqRyENHOa0Sqi60DMopDWTDJQKT9nsMgiT2NhOIKDJrGWQxZMqJcWKw3PJ20N0QoW9RZ4O8LSpVWYLD2ZY0Lr9Oio6cVi8DNHI0wQ1KAVhGXQig/pdEnFp4vpOdnB8+GlqHIIaK2tpAB0xgeX98LnhoiQ2ZqW0TOZAwSxRc3BFfeTMsg0buC+sXCgoSfUs5vew5Piwfebz1BXwpfSoifPzWGsL4nOB5FwON3E2EJ3gERkx3sqKCHjFkQ7eak9K1rgXZgtQC0C5bK2MNCBKUH4oLjxri/ueL2zM7w/N0JkfiSyzmdGDhN/rKZkSAdFBJNXX0Dq4bD8RcTJadBhEgKa2laMmGE4wnvxxQiaz8jrBzgeEvGDPDuS5yPhsgSHfOZD2hscX/w1DnczQUc3zFRiX84OC3dy89E0eHgudo3uP07IuC/7dJ/FwH5ofBt8qB/mi7gSxTiqzT8uxbwSyLouxbwZ0fQNwL+7Aj61gV81QJ+tIN51QJWp/3isyPoRzuYFwIWS037EQX8mQg615bT4i0KsT1L2mdH0FcU8N0OZnnepH/fDmbOJlvpjYDvKOBWu9NpNUeEfYlCvBNBe1vWc6qlRz8R8EMU4icC/r0u4KsdzH7nGD+igB/S8P+AgB8dQV9RwK8I+FEL+BaFeCWCvhDwQxr+hYCvWsAPBHzVAppx3dVvUYiv7WAq96r/2lpAXFOjf+609psg4HfXLSGlzWFN1U0ZaiGv0GWnIfJslxkJinaGn+YtH4O73obEP3O4rc1oDqmcVyywJVWi20duwPp0CLgwL/H8Y1N5kCxZwILRfe/TqyQGkNpyyMLbpVKoWEt7RMQZ7rdaytP6ahng1lrOgjmpgMpLcIBZyTNmtqokWh2KHFxIEBHPW9+iYW5tgSU9RLZLTVuai/WzmXcUMhZdSUeHKn/Ao8WwDPZcEFPRapeQplsPTedi31HV7DKIE0RE/+rh9qyNn/pFfMj8SUZqSk443iASYxIeZ4iI+sVCU3W4R2V4eFQ+1WhlQlrLAfHbpifR1Q488C2BccFs5vO0P5NswEXhsCAZU4VOfHj+WvtgpV96OD+ily8hixQc36Bf8vS0FIfg6kHGmKlpPE1NpYW0t8f9xbzC+SGxB+lFAOJLMiK5M6tPaPrNtGS261fUsXwHsmPP4UJRR0tuplIIbCNHJPRLFf/QFymwVe4y/zbgLJrc9BGE6grH7x0ROX/dmpoM/xQE/O41dVcbRLDyKHOBGbUdKYPSg+AyUAgTClmhvLReglVbHPGk3togkohGQc98yrF98oxKiUj9SrRChDxcVwayzsMHapsDzq3Vi0jo8OHBtG14zpWH55hY5WkL01rgGNjrVCIPL9XAzFYDBidYSAQMExFNKQal016ligw5r4C5/nhwXnDIKRmxkwtGsblyXq1ZiIzqTgPLud+JY8aIhJ3fj3Bl+gMCQdiLySoxA5gpj2EJJuQVEbXlCqYuxesv1nlN3Pl29Oy4eS+9yRCfv7fvO6D2JrjfhLNE2vmhAFu48BzI4zNPiryP99tJOB+aLiFCSn0E5aNw57xxfRZJusT5mGolIq/Zx+c5p9cAzKXOc870goi5pakHpMo5DsBMK2I1JwNwVCPmXAYWT7JuiIjHLTnO2za5T+pL6oBtzPhnh1MrJkK8TmBBT13pqqFpkONgVIPJ4jPnac3JImq3P4PekhtxeUmUiCXf72DMjmfmrfpNTGbN6giacm3xybvRL6sFFHiBG/4pCPjd2SrbiNmw6twFY1wEPh2t9TusAvR1WNWpCr3V0RocvdNLttlNJVqusjVEteCUQdg4QJdZtIBAMjSOTQIFEWd1TnGRCTpjWv9e0SaJNhCeJQPtVA86Ggq3A7CTPOMCZCGRzuUbEo4fWySIR4hsNzlbQXgtdeI362lF7/1jCdlgZJBQ5TqRpuOyhqzTEan0fpfTPETEinjBIMxmBVqukF0gDbg58c18y9OjcMshVHQcX7JWDar3FgWEcacyn4Fb0P1W94G1zCj9za0w6IE/7iBs5ybz+R4i2XXEbSA4jeYcE8qtQR+2HkE+OsyYPyJjixYtCWAVHvD6AmyB3s5CAummQMRL7/h8i16ZQXhznkhJFYlOuihCO5rrhK33OF87Vj4gkA2TMK9yRVocbzzkl8Tg/KHuxnRkTnLw5rzKscsW7+8Y0QmSMlqg3UoKkZY9DhF1MFLLcJJ3PF08JgdI86FJgkGNSP7Icf/qHGgsPN8QIQVytMARCvx/io+u/i0R8N9r6L+LgANx+M+Su78JAnLfrWH2bwT8SAT9aAfzEoX4iALWN2H9rgV86wJ+dAR91QJ+JIK+EPCVCPpCwI8o4G5QuX+pBfyIAv6HRNBXFPCdCPqOAg4z3D5u9B9RwJcoxCsR9I2Ar0TQbSGZnCEeEXF/SsO/E0FfCPiKAprrBRr9VzuYVyLoux3MRuzgjYB/3xH0FQXcbuwZ93+1g3lGAV8dQX8i4Lsj6NdE0J8dQd8I+EoE/aco4Icu4KsW8G8TQeeLYlpPqSZzP2oBhYunfNQC/too4EAUv6174a9GwOE3rylFFvfgX9dHxm45IpNsX3aQDf0d50tcbVFR7cngDRcbFq75OKeV0lNgJci3MhzLfE6PK8ghUckGkUnVWmqByEFYqOsyQLOGptrshgCasCFsWmsdrZK5DmwiZmXQHXSg7UIpYD27lKW/Cg4F1eziBKGXx2XYSwSLHneNAplbrNH0bocK1bMtAW9WIgJxiaBQzSs2sJKUDQukXWBR6azNIW3rgoWJJtT00pcaYD2WlMHSO4pUXVYSxNOHz7FFGInUrOo1hFy+KQN+F1Ba8fwQslTZEhYJAU9HXsxDJowKzr8qoUL3ZldBwifrMsRPRqVthnUHWZmlzPdjdJR7fekE4N8Z82fcQKQ7GzhY0VXOWP4IKuqd/Qb8ht9wvjgb5hS0fYwW77bjgvteb+ms3DoA42CDropyNKh05XlIJjUiduvh8y6zxoLoLO84Zi6P+Lx8MYBVVYdceA9Dn978iwLRNCmI3wvKmOKU7sCXGc5Xd+ElOqhaD12lasUx7jbkfxkCDsTxt+nX/moE/O76Wq5YzmAxEnUudOp+QZSUSOBW6tO9tIuW1ta6AaXbjREZHgql8WJYAz2rwMKDIFmERIczTPmbwgKEPJ+avWsH9mHW55ymlGsqjNMW7EaclFAGUkwCjptCthWGpVevEOmMwkth9uDGHCjVhSdhdC1hHh/HnDdUcDzBTJ6Ce2tE4vWTXk76wnIPtncclN7QdwxqbWYJaMNsQJyVJPGkvA1FMB58r3SW801OPbH/AKXnyySMV+uc0NaUQJ3Mepy7Kvo1mWxTCvZIw/Fcbdmg9WpdgzEc9jhnYPcKoo7wWaOESaXb318Usqr6MSxD+hyvvPZJccXjSR0OiWtNeh3C3PUGS36E6LppexU5Hq8CkIff47zKlApCg8MVprv7hLlpiPN3GK0LMBa7KfHP/rpG0J5lMD8cJ8Q5rNZAuFF4hSWxeyWEyRVIJDzGMPWAJ97UWPikL83vMFXonXlltgBiuc0QZtcVIuRij06+NptNQblYHecdTnOeUP0iwByNNHMWxOx+GQIOROnbChZ+dUdQ8s1rKhecDaTamnHh2gOJruMOkSybL0sWz8qOpuFCBKYrSxIspEqhD26Cdmc5zxi7b3CN7fqOD8HUMfH8xV2hI7e8gucpVhmG3EOk99OEh/CIvqU/CRApB0LxtHP4D/Xlg9fSS4FI6TqGX/o7Q4WnFP0VXM2cc4E8ZohchTCG2DKXjEWKSmm+iwms98c5Y72D21J5XyKi7nrLMrR204L2VTSV4QSxjl2vpKK8/czOWOFrFGSZb1FljIgVIqJxoao9s096EX7HB5pDgpYCT/OVI8CKXdwyKB7qM2opdIhcqsv8FY/jC9bcETw9swi73W2L8s+2YNHygOOdLwilmqA34DaJVgZr+0Hppog6cKPHgoQVTgvaFecAgWLbZeBfEPmOmZiCu+CAY3ekbjpraAJ+0XfKcCHh/KUee0CmPjTi65dHRUPbmkM+RnL0o+Gjo/79eIdYUWecz5/VmHpNocEquuF4r6zrqDtEZIxnyoL5t2L6bKdDEIkXrs351uDx9afK3wMBhf8NAg7HA+EPQUDy3Y2BP3QBf0YBX+1g3qIQ/k3YOm0zNv7SEfQ/6AL+rTT8Owp4t8/JjyjgTwR81QLOAyeP37qAH+1gvkrDC91x/RkF/FkLaJbpTvlAQHM72bZ/aQfzQsBXIuhbF/DVDuYjEfSrNPyrHUz1OGjlOxHUVojwFwT8qy7gvzuCutfj5i8I+KEL+DUR9KcuoAlzOf9LFJAOo+QTAb/qAjoH5/ROBP2Qhv/bWsBf2g4G15Qg/Sm6gN8tCmG0KxO8Ao8MxVmU0+l850NWyy0XFp7J02JmF5CKWU3CizQBqjcDRDaN6z9FG46UqrvpFFa94ZEF+lrg6U1zAwgV58AFe38UU1b1YvCV/ZEw3jIUOrRHLcS6i8jDh/OKzmt7Bl65uJKwEeOWFvbKBqenI8JZeuJTPsf7ZSP/8JSiNwwqhoM9rAajivOH/AiR6IJrKzHvR4amCMd/HA06iAZyU/q9dqzQjjQ2pOfNrgzP5imnS8HNnr7DijCYmDG9RjaaarU+ckHcCTFtVTtGU+acSj9cxpSu+loAfhCcSFDpuG0uLnOIMu5IAoqnadb2ziDsjruSmT18npbZDjihlhFmWiIi3FKLAF36PQkHYdRRvpnbkHvbugzduhbp6bzT8XnFtgyPg5FEvcl0BGnerzlffjQW7YogAafvIeJOH3OFXp3tAIJ43eJ+v6mo6tspOGtny4LLFOdPHg1K8CK5IT6v7nH+TRyvZxlVGc7vekHrQyCD2+f3HJuv5vSXIeBwPBL/FF3A745YrNaHHMzNyOf8y1Qpnhjfg9U0R4wflWWB7tmz7qaN1JIpQxX/h7fbHODobrhwOF+2JD4dlxBIF3QfIdxW1BIZYrtTzLjgGqI7tic3G5L6QFgY+VeDmJfNBvJ0LXGeSVcS8VZMhnj/bE3RyWDQwVKnEC0ylYR2r4sp2epbgHGlMEaHm4IKz25/3vWmkHA+3QI9WrMezFynx7z45ii03Qq4htNuht+A5b1FdzfCgZkGjmdVFjHtZ4sUvFOuceHtoNR0rXsRqPlNftb3bn06tHQT1mmrccF9cqtpryF7SAydlr55cCjNzgf8skBGOF9f3DrauIslrI7DPnMn8hORzaMH7iZUCJPvcksrn+AansCsZJm/jMlOOgP45rNuSw9uBj32CQF/mM7L8LbE5732zD7IzhT3sx7gnU6lB5HQ4vlp90yC47IEQj4eI5Ju7ZgI/SsFvelPmHcWVji/rG+CtnpInJNeR0AYd1qDws3HzFXmp5ZUytgHg9s9mHdrJPhlCDgcT/65YOH3iAJ+uygESwwZ1tasIOFsjMiShlsZ8KCI88NqVtBKNHbAqBFzrDvoBj2p/AbW+XrPwnGGyLWAyRFyP2Ql2zY7nxrrzoF1V4fEF2+BRW+jNgE3CGIS7NLKoh6zLsCUsUd8ezTgqT3lRFh5fFEybeDXlM1rC9LLcImIwgc8lQwowN1WMRfoUBmUm/gdxCMfEWirEpHWg80QAt9NuDAzS4vCOu5Ddt9nHOszHD/ZULQrycRhAVyPQJO6DSGXLzOOHeeHgjpyq0B8XqRlqHRbkcZLP4egp604dKZ8oKIJS/zuK6sycAUa02BYzWAlHvD5KtWpteMjnwGsHLdk1mCo4BrJdYBRMi99wfURYQ/UB+fSx/HOJpxEGx1BEv+jMQuTY1XR+DJHZK1vOQnPGo5XK+4LYINtygXtQ6vofWWhnYvDeRm0xp7Sx9mQINvnaMdzGEh0qMcrYPdgWfpyXzNoKNZjCDoTx2ss8P/RVD7a/YbiN/KQ+wrV+RvaweMkRoR8/rT7OyKg+L9BQEHiv820/uoooPjNtYBfE0F/ikJ8SMO/o4BC5vrvRNAPXcCXKMSHLuB4p1/+Ugv40Q7mIwr4tRawmbXi1Mi5+i0N/04EfUUB/14a/o2Az1rAr1HAVyLohzT8Owr4sxbwFQV8I+ArCvhqB/NGwNu4enxGAV+JoK+OoP8hCvjREfSnLuC7Hcx06WTvjqD/b7WAX6XhhVQvf0QBf4pCfNQClhOx+ntp+I9awP9BFFCQBO5PEYX4bmn4PN1zEAz0KRdJ+6Sim7uzgOp2nrCw6tYVnVgqunv8bUBCjnOodpFUD5JnhCMtKkS0PrffwYpXeBLUz756O9kk4NhomUJpLVV0JYc65NsHV/rx0qzpZNKvIC6MlgXnSy7RtL63kJrovjLnlHV0dUyG4MK6Zn5E24omjwMDlhwfiFhGKlIWpQnEi+DO/P1QMuh1N6/Bbc88Yd2m6ehsMGvQHe0JLLTlVU2XkTuEMO61JZut+gYlTF2Af73uiX+z1gZl6v4IDBmYBLyctJTfXHWI1icRTdMg7Wih4vNkl51IgtIZt1Q07ncc3RaRee/zhaYsVRlgN0WEC/wepTJbjSGaTSsSLuIxT3vO1YBMl+7Er/UUEAmTp6jDeEhCscXxcweOwOVm4XzXziqnFWIAxMNqSBjV8ieyreeQbKEmbE8siy5IeoMkGI650N63EhU3wwV43vrMsUOL85f3xhFk7m3IWH+li3RbzjlYqU7HQsqZCp20gwpWw+mdY6S14JchoCCJoz+lHcx3J4JyJEL36Up3pS/6LKacO2og69SKMKIJMS3sxQMyeWiV7DgcorsnCC2EwqUpg8GzziYM9TE4GzsqQ2usoXuqVojt/ATdVwP2OR3tFzwkem6XrHp0iDyl4oEv3xFx5pGi0KHpbIGNCpMLIH3wdHFmRwg29wXxB3ti0AnxfcgsxUBkku88bVsZ1+Tzh1F/cqIF9S7PJLqCUY418yle7yFRSNc1usOHEt23gQ0y+A/ZRySkHKXXa24C8w+M+OeYIVKe+hNY3h46F2zFSqKC9Iww7Cy39E+3nUGtK6xwjapoG6fLTqJS/5xBYpdLLkwaV6GpFImQR5zG+XLzaKm9aaeQ74o5roGzZ1HxXNiQVRxjoa4igjaPrAeO26I77nLbgtoHoYTwQiIS9g87iVJVz8BVxksW8DMc77QtFIBBjuOfy093fObPwPXrKeLDQhYpOZ5KMAtHK4Npg8g5uy/PoPUdjTH13rTkOBbwG3HdURZIkkUJWU+m4I1mIwa7w/XXJYIK0rN57R8RBfx2UYjNOOfAk8cNCTY5Iha0owIRYb8rQyOOeTpfuwDJdYFrLBo1Md0JgyU4Wnst/aohEh3PCw1iNd9wgbdHpBHdRAWvsrZcIDSRSHuz7RwCXLKMxWPdp9uzjQimbNZlyG/rmpq2WEJw7J+48MrpNYVgigjqWbhGDRoXdKTjqkiHBL/7uHCBxrmWostUFRwTBZ1SpMYNxIm6J+xazRQqrLQS/BE5EHYkokQPE/Te2MpLuEC6zlt6CO4zCPv+ggtzMlfoba7cIJwNEGnDiInUb7cLSN3jkflzfBtp5OF4nHN6ZIyu9JiKl1wE73LfkUC8deJTX0gAZzZek0BJxZaeU0uEKAqAC3rDo0Vrfq6BxyNiM1+IKO2dxA5COi05f1PqHR1aCY6v03C8A8eQqNufDoAd9X0Z0mXt081+awBoukvYWjqKNKzv6Bes2Qn9ALvu6OTiOpD1FynnexPDoHNjXoLTzY4l+ukDSpWTNoWwzHeMJWYU03pnNfj/1SsWTu34q536PRBw9L9BwBHPjf5RF/A3aQfD/woEPJyePdW+iEJ8SMP/rSjEOxH0azuYDwT8WQv4igK+peFfCPiOAubjDf8ZBVzTlfKOAr4SQT8Q8CMR9BUF/CoK8ULAdy3gqyPoRzuYj0TQFwJanrB7I+C7HcyrI+iHLuDf1gK+EPAdBVz5DMd/b13uQxTi1Q7msxbwGQXULR/H99IF/KgF/JoI+lUX8CMK+EoE/aoL+IoCfugCvqThXwj4IQrxtR3M30YBf20t4Igf8v+/ikIQx7xAqKkLlsROztMgzjrYS1eNS2X/bmjddGLCKZqqZYTvqK8BO5uArzqUMbC2pdHFQ0Sz+WkZl/KKp7J3VmA3Hk5ZGomOqK1josKJzZ4heWMZ07sy8eE42oxLxg+AatNwWUFqzHSWXLdOrJlK/wEuGfJceFBvooaEOof2zKYkLvhrS4uNsISSBQpJpOhWa+SWrmHlt1Mu6Q8u6F5CFELFh4RLLicotLGlduC3gzEXuF3RaftjqcHBZx3zh0nHa6KnrhA5PZWLecdW6N0SVNgqLS0jaXGtaCXJMtRtQVkSba8xbXePEzi1NuXiLh5S7eTs+uD2xxPCnLKztDJVB5CFkxtBd35Z0VLbIOLNSpmL1ZvNU5iYd1gZFSFpObxVWhawGg5KOmPRbFXk2mojbODoGYRExv7Ga2wqUNhHHc7HssL7Xi+3FE55T2NRduqoJtRnCtfoPGahu7rFGuT6AtpiSVjcqmlF6cprIdtLMktW4aWio9UwAYeCUqa2gPP369aUMP5TagG/uyNoqTo7cLtHy/kDKvhUmp1iyBburQz0/Vih7A6IhNY9xe1hLdJqQgsIszXHfNGrgD72dAzpnFYsiGR0P+cVSJCvp1uOnT2jpum0uAA0t4wLxqCiO+ut5rhm7jYLuOQBtLmLIaTLNORChc4quoMiBxiuE8b0+UGilbpfIFIZAbqfIS5CYrQM3dVBRILaEiQ6v4seImBvybF5TSlNEqkHTJsXJbNTdPdON1eGVZvsuCAgYU3vo+0MEnm/45haRQa15/iOZtRAxJJVo6CzIm8gb6RnBGcbtLT1Rj5E4/ma+Q+VEyk8cguC1FmzcBLuYhqE1hDyMHNJICdhTMuZq4Cna1Hpy/6Ap1UaGLA6Fei+rxSm0H2oIALmpxXHhldfpLVU2RDgJ6cM+v6wotG5UiFL7BXxl8OwQ3c7QXd5OSsJG1u6QheHRAE3eybh7eKHRQf6xHgis0cCe/jssrslNiLuDkgYtGMgg1bAb2bEOWU44fs+sdLNEfL+ZMqCc138uuTqET8a/yG1gN+eCGr52gp8uuNIUDaIVNz1oUFotWcS5vYkpsdwPwKf464lk/OFRK97TYCVdxYYux90i27XwEHKP+rSV1NEpMdpdUCEo2cSRKsU6H1jd7CeZRfm10bD00y89CGhyZHzT/tzTN39CiA4b4ZceAKT0sl5VMLqOkPE4rYTSqe3PQcw8BA5rcO8ooXRn4HfHE8s6M9HuKbjxgaQLh3x/aFY0HJu2hDtaVeGC3tS0eNlkMP67pdcuLlLBS1W0xNEeeyzIJlmLd3I0wyyUYTH0yTkqTdtOGDz5YOE/cGoorPFaINrTnqwUItGPN3d5ptnImhLmMpvJTQXzepZYncsQ05ZxLTpNzmk1i4ngXkcFVQ7BPhNyiYN8YNLktPKXcWw7j0unD/fpAbV3PAIoHQdY0K1qOlC3tWQV2pHmGmmIp2c7rgm2CQvg7iP7qC3UvF5q2pIgm2xyOnAXI0hp+M985v7mKf+dOhBJgP+Pz0NkfCqujXEl01LglGc4DfImAawWua30j866de2Zb8HAv7baP13EXA8kMZ/SkfQ4S+LAuob/l5Na12//6UdzOHamNw7CvgzEfSjI+hLFOLdDuajI+gLAb8mgr6k4d9RwJ/tYF7S8Hqv1/PfUcCviaAf7WB+dgT9iAJ+tIOhR1Z9ikL8TAT9aAdzikD9gYA/o4DvWsCviaA/EXAOQ0S4n9LwH+1gPjqCfq0FfCWCvqTh36IQ1RwR7gMBD9k5/wsCfrSDeekC/i0CvtvBfBWFeCWCfkjDT3zu9ikN/4oC/hcSQcfDweAff139TRBw8s1RQF/IYjh4pV8mUuhI2q02AijWbMnFW5PUWgvOBYoiXHDxsuAqbXdb3GCzVGIWx3NEtOt8YcBpoJplBKQrtFMnVFAoM5OLz0xFZJwJB9jrmcmlyI2iJiiCANuympF02eB+X18wOBx7LolC/15rDc9y2CZnlSTbvWdo1/umhVLtz7lYTlxEUvfGwVEeGmVC9lMRzV0JUJBkQZJN0xmaocginCvD4iK/8Xht4LAM2tpHNiu3paLl800Dp1KVSTyImaVtcdFAY10tFl9itISSeDtAtbzbZZSpU0WbRuUOdouRzaXOArf7TIig3jwWJG4UwdKMYFNCrdT4PEn3yLV8ulnBWYA+Cx/P40eXyR4tYWhwychUak3wFxnsHNVi0WrotpqjxxYcHrbDpbPuwWv2UCSwHeQ4Ho9/UI0n8hH22z1+zHbmFD8tcYFIOqxsLnLkB2g7e3GA9vLQEJFrnD8pRff0Wh+tMh1WS0rP2wX+f/2+zsXtVIk1dXi0oLi0cy6Ke3f+lyHgGF/V70qu/tUIKH93xCKrl+B5DrqL+XCE7ugxUqGaeBPG9knLU8i2DBy/tyfBLMqADud7B9Z6JqH7NhU6ulq5JbB4eGUhuk8FnU5tfMlnyzPnl5eJT6/1JYZYuhwIuySBRIPH9AJBz80Io8beoKGTWJDr8g7dz2Sk0Evac3C7OJBwMm4oIuTlDsFK2JY+1zOAbgV7Buks3ZVsDOOcypuRCetOzEq/FvWK9oPRGphcNCUzm3FHg8toD6weX7hwNjY62kTuBdhsduUCxWp8eu7iGQSHbEt8yT2j+zfUQlhxi4aEfo6LzAvGMuSde2S+d0FEPkFPg2hBj1zgzxhPp2RUwNp8tqgab/H6omEfYDWOKy6IHnFF94vVFXx+2ZJQ2BwqKgTaHtI0POB4Dkd03wH6sJI8dOcPsijR7Yp/AJiLAwsLc0RpLGwrWB931zIYNeieX5PRFnxt73KheBmge29zB1g3XsGYqw8MuhtuzpBE2xXO1ykziD6wCkiv3ooEx0YBWlhdAkz3ESH1ivt1kfXxUJz848//vwcCfrsoxIafPUURbIljdT2ntB54Z3CLMU+C+L5W6G58Rc+qVUdleHeXMZ7p7SCbSjJJ5tfEp73pPIJQKu4ci3sjn/Lt1cE11huUbM9ynjbGOoWIpiJj0aataTtR97DKETlDai8tqmiDAay9i8LFw6VUUyPwlhAdemfChG7F05afpZBdeyMu9E85vlPFcoDjYTzz+eZc0csREdGnlwnHzkdToui1DSHt9vhNCJdroKtqrYGX8C3nV2vH0GaLEBGp1DelH7AlnmiMdcjdVmKBrIoiPcXh6omMPcKiFO836u+ebb/GPS4ctXlNo8ozwN0vhyxwgx2vkXVIIYwWD+ZPHmtKTeFEYG1sEMnMxqL05HguOFzw4Nhw3OLzwrYP4WQrMv9o5BW9c9kcLtPRmAsbvp/T5SVaQDPkJyS425eKhnU/ANauKi684stD3XQoAluPFRJdm6tBh9cxImRzwG/ErbFbKg11vMU17pd+/3CSaOXMfAjRauA30LUkCsu5BO70ht9Eh7Or3xIBJ/8bBJwIk8k/JoL+JggoCN/7GXgh4Fsant63/BsB36IQXxDwIwr46gj6jgK+EkHftYA/RSE+agFpnt+d616Y/4gCfu0I+lMXcH4crao3Ar6igOZw+ZQybxftZyLoCwEvJzr/FIX4iAK+E0F/RgFfCNhmPf0zCviShn8j4Ect4CCC7i9RwPrYGc7hZuvcRxTwAwEjWDRvBPxMBP0pCvEzCvhGwHK2Cd61gO9E0J8dQd+6gF9FIT5qAV+6gF8TQV9RwBcC6nnnVe9E0Gd7jE8E/IgCepLQ/DcQcCLywz8lCjj6ZgRsjMUYqoecc+nyjMixPcIQim0/IslgsBc1OaltaLsBIuKgDgrNZrwL7aNac2kk3iVtPjrWsBXHHhdn912lrfswg0s1YmVkPqpKQ8NoQDG4oWV1RohgzlAKoFEUp4ysgR9rlRMNoBQGCRftWtJqJdfhq66cEen6PLW0uo4XUK0Kj6VaVcZa7eYBnIwlsOTU5xVNTSYcVK7PyuSu7UB7yFIIrTf1uXQzryStU/Q+nKb1kqS8SCWNMGUBrXubcUme7n3tEmU8VMwNWJLHiFQ2xfG2URCS2LlyhkYki8BuswnL1L9zoK3v0RgOyxUrU2Gnt1qSdzocK98hkXWoCm2RyT047vH60QHXkTbRrRkcxh0i7qq/67SmuvXguvR9Fgl+WWvmo2jh0AYxl44FTdH2m7xChENnM6kb3tKcTNEBnf05i64VpRqBuoCzOg9YtE4rS8vA0OG61xBZIeI6rZ3kC9ipd5+LTq1SaEZKxnARE0TM5rTLtd168X/Ie5cuVZWl7/cD2RBUVJqikAreCEwQeiDKJUHuiH76E+o8u3xqrf3ut1FzP2ue06kxHCokSGT8fxW3GqKap7J7O3PCb0PAqTAQ/5RawJ8eCvE4NTO4TMUZcwK97pTHXj5C6jcLavcn+pac6YCDy37SMFO8nR2lP7ZuAI6OmL+miIznS7mB02MwYvQ+6TvK8fJA+bucDJhZzFpFGef3KZz2UYtyTclNhW68PZySdcqonmWJYvqISNYkLpg5i6utMqnOKD/h2nGWRzbPsc59E3zzge+j98uVCToxOO65Uqa5iHJ4aYzx+8ookSntFZ2Sk50Ih+nhIVtdtENEYvEO6DQXOEt/TGrlaBxNON2yKTuu05Oj6L4kAIyNQqbl5uIokd4bAxwud2rSddkpk+KaA1WsGyIXG/uK1t4R8Xr7jlnVloAi90pEUu6Qy1QerDultykRafvBjZmGORGUPBpS8BOC8l0YO50SXPF9T0pv1Lpux53Cgp4NJ344ZGbcbiTFHvcMONWrljvuLbx+lfVVOCfHMUe38SlUluVxDnaTIUKz2yhUIk1Yg9ETc3ZsJUTy2S7ZgxvYKbUOQq3Ken++gWPe4Otl+wBl1jUqHPbtAXFksJR+GwJOBeHvn71/XiLoj9cCxt3kBqeZuJC9YIW/4VLTCRRQIRJNiqAm41Emo19ZzakX3mc1abqRAuF2vKDepDr5KM2sAeh1NaGmp24cxZu3Izi5I0TE0AlUYpu2BGk4lJh9BUSwx4QtIK1WfZl6K50nVrp0AQaTpeyVZl9U1s1iBGeR5/EZsW45UfNJD7xhhudv1L6gjJi+h9Lne7K1Pvc6xXPw+3rvtmDOSGpMxZ3fttBs93POnj/0jiTdpQFnFgw4yt8ByNBvh3Asl1f5qOt4/vGl5MB6uAvOlhg+0+3pNIfGNxecx/I9r3DlAxFL8GVmB9fZllyMuAN6CGbUGU+oT0TSr+DcTERmXaPn/ZodM/DqefP8t9IlVObbCQ9u0ptyR33U8sqmd4ngcPQl2YvX/Vw5ttUJokuOe1SpSxLhp6sQmootZHdi6CFB5zkGZ9LVMrWUYEseIdvD9XYisksu+HtUUKlw3fYF2VJRFBLmciZEkqzIXk32qiLkhz6493xG7d3y5pNxe3322uZlzpmdb+E3P/XPQMB/mch/FwHF8eQ/u9Z/CAL+tFz9Gg3/RsBXLWCWcwa3Xg0YzLkDbT6jgF+1gB+JoB/tYF4I+NER9JUI+kLAdxTw+1xA87EJ3rWAK2Ow498IyPzq/CsKOBW57j0XUMvPiHAvBLza8pqp7Wju/2U0/HcEfCWCfiDg97mALwR8JYK+o4CvWsCPuYBfo+HftYAvBPyYC/hCwI/R8F+JoO9awO8I+IoCvhDwHQV8IeBHLWDGTsFnIuhHR9AvBPxoB/OqBXzNBXwjoH/LJn9BwI+5gF9RwN9bC4gGNfpTEFD6YZvie5KDrm4ZMbu58QoZZWMNGn15od4xHPkkHOYFXFXRR0+YrRRy6IstPKmPcwub40k3cgi6OtmTvf7CTMiNc65QE/Mk2/rlmpPuhPZTjk2Ps7WFKZLrobtBOckc2S7l4ZbELW70yVoKZbsI05DEUhJCkCEyOsvFUSFlT7pCG4guc6U18RF1xAc0K0RUZ7ywRHKwBQqZL5zQlUeISJs2aSFZtifO266XNan70hlqUz3KdrJb5mQSJDkUw9FetpfySCHnnWpCmT8QgWeFaRJidylU0+VZds75QCErH5Er1S8X2Z4xYpLrw3cgjlYn2Tvajkq0yTaDVlvasjeJrkDuKu9BcdP3nGMliKA7q47hWu4d6lyapCaG1p2glK0Tc8+X9Nl3sbeAYP8ImEflpUhOh2IGwbWPd1SdHiUSJVsG5ewOzFlfBujIR9IU2qV/wt+rTXmSaCaDSLlYsq1IJCdtrSQQ2gdfdqvVwSdGIHmQDyxE2AflHbKvQYN01DtROzIGvy8RVJwMuNEfgoA/nbS2ViwXbGhQjg2HN4Xg9lJAPXws0TaGnUOUYG0AzZYD7uioKNcC39vBeawR2emWvqKYxeHZF92cMXu6AIWk634BOq/3mUXcoCPd+XECq7WHHBXHpaJk+bEGKzNberxEmqIMHgcd3PrccWZvvwMl9VsLbOcyRYRzz6qy2a95oMaq447suOWVYnxFBDJWd2rt1ZlEyOaow+nAlcwq7amg9LqjA8Z+PWZWe3xez/VxhwM/kzjPT3xEOM4bIYKVC85NjJ6p3Bf3I+jWumPHsQUSkeUDyt/JZSzTDcHzLcLREsqNOeJMs61ChZ4eSzhIvMBotFp2itb1SzgezzfO2nh1rlwWeD8oP8DzF4YvKnt1zcG5qvrUJNa6VlT5gXL3PBhyR4si0knuoAXDDGayczcaSTmaRQFnPUMkvNx2qjLn1jlccmtO3dWllyikWVzAGd8jZiqJKiqnULzB5dZ2jM7isaMst/kd6O2ZpFbedls5BjcH2zRqSiXf9JWLajDwPdWXrUNj/75Zm+JkxP0hiaDy8KdtandbQX4AZIfRulGV69U2IbSSuezs+K4jTJ9RKENKmC20UkJ2ysqEdrRDmyr8MyiH/ArgmbFEnZ5x3iprY7OF6wap36vPsCULkA3IlE7h7DEnbYkaTQES7ixT228lnjjF4Vk756+ZU+9nIhEMewcRlIh4wRwdnthUW8h3c8Ic3pAUIkW3ADI2QsQ7Hm8m0et2gjZjrWR3nyNiTi6cC8lGJni+BDrSCHSFn1/1uGNUzLfkfFlpEGWzmlnRAa+vm+pbSGKK3+8lZ0VZtScDkjxYcrYrdxJRVRuR1YIV+tkidMhkMFMhnTzXH0u8RDyHEUjMw4K6hhzWJOwofl6fDzjrMrp1ZG/I6PdR5FJvMwwlMktuElT9GBFsgiKVKP1NCbgYwrnxMJLIMKnuUIy1pez0r2FIzra8gUQTHxyVT+GWiGxzhiSNVc5DsZcTmFd4vY9uRj0+l2rSTk4JsPKoyo657hRyH+L1RCcd15vkuL7LYDTH+9/TZE/3pH8kAn65t/8qAgrcdML9Ke1gfnqM9VdHUO2ePZJ3LeALAT/awXxHwNdo+L8MhfheCyjFi/DvE0HfCPgVBXy3g5l2rfIRBXwj4CsK+ELAj3YwbwT8Vgv47gjaKqfujYDfh0Ksucudf0cBw2yzpH/fEfQ1FOKFgO8o4HcEfLWDeUUB3+1gvqKA/wMB/d0vBFzcuPrdDmY9EJj5bgfzgYBftYB/PxTiox1M+ojCj9Hw71rAr0TQNwJ+dQR91wJ+RQE/5gL+/igg2pQo/CkI+NOJoL2JdIdm4yTMCSvSkc1tfkSkuyISCrvcJLHTzKDphJBz5k3WEf92lyHq8YnsHVYDhwyJcgZWmQGzpf51S/pabwbX6hBSd923czK43WcQ6g0i3uRy9Im6GsyhHLaB7HXWyiTNvi6BeXMm2y3NJBLa4gTym+jJbubZQMLE7EGRTgPZlomtkB3dKdDQ1Gfu6bACEvtqA209fR5/m+bEjNM5oMALqRetVglZTgQBmht+3llXtk9WqjaDRBmbzBtko47Mjz4iaZmEnDspripJIexBkPRDzs7YMSckEMYQuEHEXC/C9Wm8f4c8d0PZYa3qE823JAj74pm5kGYm0dLuAfFRtag3QFIjw4E/hgb9LN5fHhFRdXIeCikN0bX1lyGRh2SHeNDFnCvcRzXpR+kaAuMRMmd0HQEhvRrvB7sfmSvLeL35eKxCQGYB50obRPLhEt9nxQ2RdMjh+m5bSUBpUeH93x8RCgVL5OE6MREJY5OIJJ07MbDrEN8vdFv6XQgocCLP/ylDIeY/LFfvjdXBgR5XKKduKIfKjsNn4Ir7uje73n3SmF4Flr3oyceBhPKHU5c5WF2hUpe1Z0GZNsESmNiTqdOh0CJWmcmQPawFc7oTCOQ0iVGOZrRPj8lq+oyC6TJc0ysiztCYhEpMHhWcd8WImk6ASHc8DnlEsBblXXG7CEp0HakQx/MRM5NJH79fHU7ghcMRowZDeVseyhbojHUcbbxzpwzukzuASGecuyUoNyfGFL+fLolse5O+oojKag3Jtloxl69vEikq0oLfXUbsSIVIJb55HcI51GbMJdN+oqx2Iwsq3u0jArOzo7jCmsFx7s2o01dGudIubLTxphnJ5sTcm8ooOy2hWvASc7fKnlf4y2mF8jZHOcuboq9UNsrncpqgfNb7Z0nJ3VIBPY4RSaXZpVMew3gGRrvtUVokraCM7/IC2tuQMM++PCMW53IM9mZxlWk0L01lMump4Ocmrn9L16LicGMNnMnoIVuX3X4rH3v9BcB4+qDWgBxzBaZzEVyLxMxKHu737oU/aVPD/1yw8M+IAv54O5hJHFjA+FJlnrfYd0qWzUJ8BmqZ88RynhNhP7tAeWKa7N5uaDPnHRdCnY1XsmdJ+Izfz3EGhnpAxBhaba2It8ADduGX1Al8QyHXR3CBTIxV2RuxCG3yuPEgDbqV7IxyPD5sNiuIwdhxnlIiwsjH1Qliqs2Zt91HIRGLjQNNPXgijxiKZDxiFeTGVWHuLkIbP96rNWR6iQjZWrpIdNFOoMhXKufczvj9QbQ5Qn2u8HjpNBLIseQsyMz+naN0fQ/Jbn87QfQI19SLlb2ojFa4XpRyGufSuSSQpZTp0OThhtp9zXDIaKtbEMy9JbP1oWmSPNEpZMiqnC3ODJ/4sb6HuH0mlkp5l5DrobKgvD9r3re35/E22RYQRhEx70poEt6aDYFNeby/u2nEk1FDexDaW425KrujZxnaNp7vKFDTPCAi3sJbAZVpbTiv30QmSVz5CsH4vGAu5eYh4bd2B6m32cjOeIPvP04r/L1ouqT2NYtqMjpye0h3w51sH5M5/CMR8F/v/XcRcMCN+T8lCjj9HYmg36OAH3MB/7YdzKsW8AMBc6vd/poL+BoN/xEFfCWCvhDwPReQjqvy7xFQ69rL9mMu4PdE0HcU8KJl5f+IAj4TQbOBJP9lNLzam963bwR8D4V4IeD3jqBfCKg9CH7/exTwVQv4kQj6qgX8iAKOL7P6PRpeTXuxMJeLjCEC6vtfCPg1F/AdBcwWs6seed76L4mg6wmLnTcCxrm5ppq06Px3FPCdCPqaC/g9Cvg1F/CjHcyrI+hKuXbCey7gdwT8/R1B0aZ+rtn2b48C/rRcHWgLKLfbTLYNaaWSdbUL4TouE9k9jcaIZCnRoAl7DOXdynFI3Pa2kBenq2xbo2FOykf4gJQYsewcs5FJRpveGqreI+bsi5g7hI5QPmXNImaOJeD7aLhrRCInps7RHIlkc3dn6Bqr9NmRdJWTY22tIBtEAXX2g5VAotN8BdXOi5hTM0RQ2TrvIXefSFmqtkg8LkLkE1o8/n0xRPnqDjRgtzLmnLMibEl7wO/HXB0yrwwFiRxMTUP5ufZkb7dUHeIrxQKqeo/X5xu2Q6JwrkJU+Yx6Ho/ImKTFEpEqT6i9Gds1YctoAaFbxMydu2pH0sTYQqBykWzP1iuRiG5vAXVf9dD1rUcOES5jAgEvRyjvG0S6iTVXoDhOYupNhAyIfidHiHWSonSQ8X49DmMKyfXOZPd+ywREvGgJ+f0ZNRyk+Hq60A74ehBx7qy0E7K9jZdQ944B86QOkfu828kQZgKuL78NtkTZNHg+yw84L5pnKglP/gCCTY9Ru+oQkX+bTfHc4E9BwJ9OWgu0yRJ0w0G5Nz3dt8SYbFdQTN0955qLhU+KyWoOzE0QyYiCSLcgJwnqUET5tql0IOJmZUI9ElF+1XHskNtENhDZuqXsHfRIJMY80yDk1AXK03UPlMpcAW7Fdp9Z0J545cpmC2jstsfM+DrjSVlzKwirijC33sw6ssxQHibRsMdZLn/riJcfebCqbY9Zkdnx5OpOFUg4f8is5QHXM44DBbJqKsvupMb3g+nqiIi602QnkgOTXGzmQOrDhnM0X+cJ358ocBrt+tQyp7FK6GOlQtN5C87r6bf8KZcTiOIrrv86DCQyH+97YMAD5eG8VB2FXu0D2tgB19fjZw5Za7IJqbZRmDcd3mqyPGxQru4ehHN1b68o3XZlQSoM5szOqr2vHMvYBZffL5m7EoKcqH5LQb/f59RdgI42i7IYatzY0CZ1lOf8ulKhXT1bd0zVTaLM48gDTyU9zmz2vqNk8tkDs+4E2TwqgaR09d6DY6oKsiUxW1C2j9gEo9llzFxdEMF/n00Nhn8KAv50FNAYZwG0o9tGduvhLCSn87SENLcQGfrOwSHn6yqHKm/wGTycEFGUiVxC2A5VZtt64JPbwJuAx5YE35/g62TDpc9sFU22vXuENlHJObDWRps9H4yOTGbTGP3YXeNsMnngPm0zA8q1CNQRn23RegW7QpTViEzAL1SiG1wMkdVucF/P7jVZ3ThEJn6/kl208Y4UF2ZCtdnvqMdtELmYxBpojQ1+vr8/qEQO8HxshwhmD7nYR4STLxAbZMhoMlpIRF8EOTSbZCe7ay/oyFFhORTxZCs7zvqekEGXuVAfT3vZOegPlZzuVQhBHGmyt1nwObG8GyLyQMD7MW5iiajlzMY9QJCoex5GW8J2iNDN/rrkHFJECXn2f4PiQRD5jDLsyKlf9SEy/Q2zpdUjJGzSraAcZnj+yxrXtza5CKKL1pOpcTZysrfoA7LgspfdbjEXSNKxO8SuTmR3KTyvd2KPIfYWO+pkOd5fq8dqyMJnjf94g8fPe7intPwRqCvP798LFv4ZCPgvv/TfRcDhQBj8VEnw70bAyQ9vAx9RwNdo+BcCvjuCAs+kv4yGf0UBX7WAWmuZ4jsR9BrTtazy/j15RwH/D3MBP4ZCfLWDSfhOk9dpvTffCJhJfe8zCvgxF/AvCPgcDf9qB/NOBH11BA3FQP+VCGquuPwvo+FfiaDv0fD/HgHfQyESB7bvKOAbAV9RwI+OoK92MB+JoL9qAf9nR9BkfCf/ph3MazT8KxH0XQv4FQX8RMAxr/1CwK+5gB8dQV+JoB/tYL4PhXi3g3kh4H+pFhBtajL5U+YC/rRcfc0FTEa3gtp0j4h1XMxLyGbcFeXSZIyuo3MNSHobRDRjIwhkbBsWZHDOOMecZCZRF9ocEhMS6ugrFV3VozAhbMRUdhtjrJDwQQ6QzqYJ5wnbkUBW5tmAuiIJ5+aJ6qMPblZQ74cZZ1sLZ0v4/RigMO+IOJXu+GRX7HRoyYMxD/aIoGlmHKG9oy04kiGEpLkba0iPYcIcY4DItq8GgAg1w/PNF0JNst4coO3vEQlvQ8EnzhCvpy4vF+Y8TFUgIyvaQOVOURbOI0EhHO8CSolFSr0jOkgiGYYOaTW5Mi+Jc5OcxAEirNRPOCcMXImYd1xPlhJGXWGD16POiw0UYwioffYR2S7g7iGbtIhcF9vmCe4mO8iP/YS63TirCV3dz8DqMJedrMb7y48HHhTNNaVO6uc+WUx6e2gPY0Ti9oT3Y0kKD+W/yJj9uOL6mo27AzaN8H6tRiq6/hkieD1q8fiOelQJn5A9lDcL31cMRMRS3S2Abbd4vWyD1/v7bEoc/iFDIaY/3WV3QJcnoCu64+z8GivkdhMtqHz5IHvnFUX5mMrP32ypMDfS5jlZdtUWikrbU+eylBTy2K4iyC6VxjkrjeJvHo4u0LJWY+6JiwXSXWfIesqNyJ4W9Gul1WY+1BtpwbyTt1MV9yDjb9705rId65AjYp1MKOxIo3ZIpJBs800E4Xo5p06k4vuRLRPIN2Que0MF5ZtToNzNXH3KHVszVEhg6zo01FrKdsBwvadulcC1emyZe4g7ifQl+wpMYOiLwx3KW2V8QIQ6BHPmFneqkOlMtiCAEpEtuoYOWQanB+S3C6GOPQh4Mp7oaMPciTBHj7StYiarANj6jOsbx5JKit4tgob4quwZZwhJ5OoRMGWP8v3aQ0RlWxZD3ckKol2tO2QznTRwjiW8f4qI50smkwwutatQh9e7kIyfLZna+rDlnE0PeFK7Ou5ZJt9SU4r9TqnKcwne6jRHG+Z3tbK7pCU4UoGIfFveHHSI7R1suYeIvZFzUeHHXgHQhDW1BuK0/m0IOBzyoz8FAX9a+xHLziDdL7acrU/QRs4p4yDuClV2peFDJHka3NBvLBE53PMCyOQ6fUC6jdayV4QzgRx2VIbYhhXnDi6SRIR+1UIJBiJYb4sIGe9OHQSPEz7T8uYAiCCzDMJTgogTxnFHEsa5kOvTA3Od8s7jw3jC8x3uiKBl75ETmZ4KuK4eiDSzAX5fU7IetNe1yjn+4Q5ktgl8SPSjTh02iiRCrjoH0VjAz/PGIyH34bSCRumWzBX4mCeX9SmFZt2bUDO9IRJW/VmHcmujy65fdT65b/F667m+l20fEEE3cYY24d6A2l4vrklFEREbf7ChTr3j0e+UFd6/cLPmvLi/8Al0LID4/IzK3Z15TYYrikib8s+oJI97lj+fBVB58zVnR1akkjrpCMTH3Y7ZdMtJpI5CHa5Ks6d2vV6E5J4jogZGO+M8r0YE5SYnRLyJozNXMhHxXO0mQLUNVrLzKBY5qQfKDJrlYs+5xywWCVnpQ4imCiL4JmG452jPKK82OSDCc49/ZhTwXzb030XA0Wg0/FMQcPzDUUA2NiQ9u9T6LwR8JYJWQnf4NwiY3xChXomgHwj46gj6TgTtATf4jALSRhy/5wJ+IOBHO5hrWLFftYBeufc/ooBvBHwNhbjuqPYrEfSFgJ/tYP6FgOtFcYePRND3aPi7Y9efQyFuFnf9rAV8DYX4mAv46gj6kQj6vR3M12j4v68F/BUF/J/tYF6JoGonsfydCPqKAv6noRAfCPjuCPq3CPhKBP1AwK8o4Eci6Gsu4NrlD/ARBfy9CDgajad/ShTwp5PW4mGEiNe4lWzXqAfJdte7Q6Wuctne2+WWTIc9GxJlknEeOxdAgvnAh2a0K6ijDBAZPcV4qsjzVbanozxEudv4kIksk9EVuglp27ED0WJwpc6qddAVsJ0N4Wx/5Vxh5whkOjL2wAKp4Ny+kufEzXoONI3MOJuNHZ6E59SCxjZTahsEP+9L8zPU/BLfX2w0lJ+xZQBLxlfq+beVQNjwjEjWhyuzxQIR9Hw28Hhhjsi2LPF4yTx1UB6vQ845RRqQs3o/QC3EGR6/J+TEu+yOkJ8dXB8/R8SsbOsIZRvk1EWlwJNpr8D7pQWIhLNRsSXVrneGZminsrcrVXz/guspqzqieCTBJKtNakI1ueP7spYDOS4bE01Zu8ruCRDBqvmAQWvHpezKoWaSIhmHkB3qTPZqikg4pT0LIjqJqO03+JruziG0aYEIbSuIxPq4R4HZBiKyclQTkk3He0TcY8qcmXXsCC0sxAUjQARlA0R0cd/D30spMuqZK0TK32dT09H/X6OAnB+3cDZkYM4hewhEntcRtBfFkr24x6O8WWYOoCJcUc84HkyyM5gNbWMA552p1JE7cA1kS23LeSFRHLKXpwXU5m7LnPFI7khUbEJIaKbKzpTdQoJCNoda3y5l52pfTMWqZw5UsSojgi7uDsnXXAjF0MDvm6v7lgzdaQ3x9a7INrfG903CAWTjmcycLo1NcitG+ExHgxnnilbIE6vJnvL3meS29hYO6cVV9/w3g87ZSiTVZDG5PaCYbahsn0wDkWxwbYGmiLiOemUCOVW3EEr3oTJPbwyF7HcVymOyR/m+Q11Mlhw7QrBDv+pVj1JRbuKohIZ/KNQ9zDuepO2pgdLvUK5feFz/3rw1kEz4Def1HETQVcZaCJ0U76fGUN5LZPRMzh7j/dvyc4VEq8MEXL5ayd7DmuP1O6MrJAtZxz2gMxLiT1DuIhk/KF11PUGR1TN+/lrInGd5ukRar5jC5SBInD0wg1w5H4MFJGtfYp4xHQtKb3zswSFZ3+WjuPZ/Wy2gMBI44ac6V/9pUcCh/nwGrvyeuhMhRLO4bSYQk75GvQXhfJLyGQ+Fjs+kI2lxQryzPQJ2UNec01awJXS40iAIthq193NEKLjLQ0jA2uIzsHjwpFdMh3Cto73sXEL8vns8VZCdgh1zMlNWSb/iLlDpE1P2aBTj8WajIRRJpMq2seAUcktXLQTj6Z65q/JRk7isF1Co5zV1pFGUE7NPEdF2uCb3+ribpD6yESTVs42YIeL54YzImvRDtOlCpApZXadoA+aq9+wIuujIrrcZPTttA3Wldi6R2aTiId+pOrWzMA7J5THN0Gazg+xeBKqSSw/vV1AGW86986ZAxqOghTjRttReEURMvd0wKOSNQr1iEEukXMsV1Ea+pnYxRiTujbMEql6xlV12iBzS2aEG4VpEBEV955DVhKcQlX2837fZQiC90bSBfJPPqXu6P6N4N3+GSHwD9LvOISS9vd6D6nJXqRvniHx6H+/PdZ7i91UHf7+uwD0hnww2zO6rHP6+WpVC5EcmdYTr4nu2yj8DAUf/OwgojIejP6UWcPo7hkJ8dAT9igK+O4J+1QJqe63j34mgGQvlz46gryjgX2oBX6PhX4mgZXXYy+9E0O/tYD4SQZW0rT+igB+JoB9zAb86gv4aCvEfEPB7O5hXFPBjLuArCviBgF8dQT9Gw38g4CsKmKxLRGS7BueNgK9EUC1WFvW8dWj2l0TQj1rAVyLoKwq4Hk/C/KMdzBsBXx1BS4FpvxAwnVTVZzuY7f6W/hoK8W00/DrOHvxfagFfUcBXO5jvtYC/NxFUGAvif0TA/8v/rv5piaC7mYZItohr5shnoSZN1giQ2YOCOW5a5igfez60lBbM9hfjnGihFkMbjUrqyoWjkh4iPCRtmDE3P4wlolQkhrCX5czdrdcKSXzrAtlkmHGO4as5uSWaD6Vxy6nTieMt8dOdCfkqqNCVb12J7HUrgMLLU+pylbslh+R8guaqX5mz6Fwgm+weQ70apdSJRBflLYePdbWfZswJzwKQh92cIHy0uezst65PvPEggGAyRAQldaGSSp9foEm4mHnctEiI9UAkzIRZzrljGdezHs7xekdLXN9jlQtkOcb1FlCVsmdU2pZcSgPleiznsjdf4PHbvZFAvLhdmWtqiITx+GxDvTvFnL3iECk7xfWgWFe4/vlDQCQejT0oHzSj7n2lOmT6SHNIhEnF3CZ2axIuzim0LM85e0QQufXz3YNwM8bjDYf4+mKNrxCoi6vsaZGD93NzRsS+jBLOG15VgShSQyHpqVfONnNbIZOI4PWs7QR/v7XgkCbW9tCoco6/x8bpfhsCCuOJ8KdEAX+6gf14iQiSNjKl7n7K5aQWTESu3tmRnSXP8yThKIPyZKxlN1wzifB2EKGccil1jH3kk8PihjaIoom5E40AyXWdx8/XOrOtqZmQYUkriBwB5S03R3nLxRUHNTtrKDd3MyA7C+Vdq9El8w6ng0Kuwq2GUH6A7DxGEU92k9kIKi1dcvZy9lDJVg5OuD7tmWhayxLpetMcrhG/oO7tECVErjYJXG8oz9yCoTzdT29TuIbcgbOtPcrDZGf3obDqo+xdSCSSeLCRgD3uK2oHuZmTlnsip+VsqD2kRkeGgqpBW7W4fqNCZNxenoiqDtbMGxZTSfHczQAKs7eSXYvh/Uid6RjKKN1Tr1obImkjKkA06/aca9RQk/oQTCBJDng/26WUozxmGu4JDcpLB+YdSVqOwNW4aszxIRJIvJrdUX7yB85ZKQuTCBIiZ5Jth8xsDjeJHHlvDbSSlswVt0FOttlhC57gynj9gxuvROvTFiqXyCiPpYmo5OhSIdDDAXfc1vvf1hEUbUoc/ylRwJ9GQL+edhAYO515tRYKZNvKfQj97Zo5qwXjCQFZgOQ0NGQnShGZhuVoCrWTbpi38EOfZNfTDlIYrKkXnqWOtEU2hVbZ72W7CBCZTnI1hWReIZKNG0SybbhBZFKCPfN03CtJsrdjyOWZRT2RP/hkW1QTyG3QqFseZZMcfPkOyapCGzUEtOkQbR3K1N1Qp1EOEhGN7Arhcmgw93BBm7pHowlchw7ItjlgaFOaLUA4zPF4vR4FkvSqBq6HxQwRrTuIxOFHIiT6wqAOt4lCUig6fp6zANcTItIJ56CCNNApc45EDokmcneoPLKX3XGUol+tZQ6SdLqjjrWUFSKUpwxiNyHUmXUxEIGcblCObhv8fhPnhAbV899O9k52zdk8If7K3ELCPxNhhzbuaYuZg7qhaA3ZPgSIyJJq36EWdNwzBsZzuJHmLBBJV3i9gYJIfDekBSTqRUNEThn6fU8iiLhDYHbbsY44PVigbjhvmTOaczwZcgy97hH513bixXc/9c9AQOF/BwHH04Hwp8wFnPy2djDv0fAfHUFftYDfo4CvuYAfHUG5htFf7WC+OoJ+nwuYlOnmVy3g37aDeQ2FWN+ivfhGwNdcwDcCvuYCvhDwYyhEraxW/2YoxBcC/iUR9Ksj6PfR8N+HQtQcp/1lLuDq1qfK34+G/0DAr1rA91zAj46g36KA71rAVxTwIxH0qyPoey7gx1AI3QzDuc2Y9Tka/isK+K4FHBv68Fct4KsjaKmw7J0I+l8dDY82JXB/ShRw9sM2JW+ME2TndYuu4jpWyPJo9aEZciXnTrJKIu60F0EiNiXn7ThXINWJXCGfKhVzrEpFxNIsCm0QFrKXdppDRG6QQ1qVpeyYk4lD9n7KIDxxBbW3Wi6SZWdEUK3yAg+WFSGZL+YuhOm6ZvbWKUz8fpMAm9hXzlU5LSTB/B5Cet9nnOdcEEEnSy2DaqQhUlVntyMkRkRrLvOc8zYXNSGHLSJfcV8VzFvN8f05G6cQ3kNE0PVS88lO11Aej/QE11uNBSLMizMilYfr7TYFur5yHEF2HBTUIxEi4VS0IsjXeUXd1kKPGQ9dH+plXVA3VvHz2+peQrG557IdjhEJaw/Xw6a3hNpJpYrElMYBxMcRrn8/QKTkxSKAKBVzRDIVkdhNtRry07KR7V6AbvGgzQu46vtSdk99vP75Cb/f8CyRnSG4OSnmBsp/LspkL/YR+dqm8CHei1fZ4Qxcb7d/JqZWy1x2m7G9JcNWC6HeXlPOueZ4vty0DtCsObz/vFX8vnYw4+l4/FN+6k/rCHoZbzQoNd9CxFgmDske/gjyq+pxKO8IyjO4NRCMr1t85j2aE/EyqyAxW4uzr+dYIc3jGUHI2YHaq/ooEXa2e1DcRgfqijpxSDnjhpD75Y7ZzjHkSVnM+lCDt6Vej9xQvia0gSh8DhLpm4fnIBJ5BMlVp7JTLg8huWyFOYR9AZEx0xYot5pTCkUxV5nriSwn6frGQbuRFc5WygUQbsO1EDw8lJNzDuWaaapLuGpXi3lJupCIndRraOSjK9t0vkiIrY00SI67tezwzsAkVnkawZU964L4euGQhQ4m2vR8R73d+C4Qu8DrL0DYco6mbSVFMzoJqlZDZLP9h0LWvKNA9ZBQbvoNHj9QhQW0HG9Q14oQQT2vViB051vmOr27SnpsSqE5jA7MywHPlzV0D3nqbmXnZD1CciDTKaR7x2JuX4xFIh0QsRPLmjDqi886M+HownG3UjlP6LotaYLDBVx+gYj8uHaSsu5lFqDfQvmszypR4QcrA5pTPaHHeR78vuTq8XQ6/o8dQf8/ioBK75n4meHe6nrzSCUVDWW4yjdELNc0FTIU6QSa7e4gu1cbf1NueesDbpZb2fVpmJP9hAOIluFGdu3MkEjc8SipymjPuTedOQQ9TA+yx1nn3OuWSqTNWQeVPNCpcxZYQi5VlUK9CY6yfRYRkSZG1odSateyW50QuR455fH8BlBXQ+shXiyhDdD5ljoRIGIdylMOrM+hTeeTe00qaypCXub4TBueDISeZREY6a2pbey5Z8HCpoNQvErUmWwQsUrenEHgPgzOPriRQEa6PIXsQoDzEoYI2fL2DZpaNpmdd3JNRqeKh5J0uuxJaaqQW3ATIBiyvewt+tyWPHqbEqoNt6QuvT58ooX2A+JdsKV2VyJSHjO5BkZ3O86eykZNvKmINjRaGtRuzSeirUIXivqG9zuJmElUk/EQokSWvXMqox9LBQLZbXdAZFzgHnP3BAXKAhDBYUUdohXCCv3gGa9fd3gJ19etgHmDZyKtakpk7dEK2so4UvciPv6ZtYDj/x0EnHL8j7nWP7IWMB1ujV8dQbcD1nsngr4R8DUUIqycnfzuCPpKBH0h4Hs0/KsdTLTzd7+igP48uOvhqtn9igK+EkE/EPDVDuZdC/iKAgqzTaZH4mktq9MygMXXUIi1oy/goyPo+nKd83PLz1o9UBebz1rAYrRSf3UEfQ2FiMy98RkFTNVM+1UL+NUR9I2A7gyP8a4FXEnz7t0RtNbplqk0XYjvWsC84rXPRNB3FPCVCPpCwPdo+M92MAudqiM4bD/awaxLlQrzdKufP+cCvmoBX+1gvncE/UwE/eoI+n0u4Fc7mHci6Gsu4AsBtU04zz+igNqoOUjvoRCvRNC1U7PktyHglBvxf8po+J8eY81t7gFcxdmN2uMHItxoNpGhjtpa9qKyMklUGyk04QFft5ynkgF3rqDuBzV1Z+u8I0kwdqC5NohQS3WM8rAe1BAzqKinLbyOnA+IhO3hXlL7GGhbEhyLFK55WcluesPP79TeGarg2HD25YlU0sXIoWKQU3vfLzoy0LQE2plfyPZpryFCVg2eP71nzHtkpULshiDiXEREGpkgEk0vhEG2KhBZAweRKnqkiGjhAL9vXoqa9DY9REi7l1Kvva9VEsaIuHW7r2Svb6wlkjS4vua2L1E+rhDBTGtwhajUauZxi0Igm3MPz+cLJXOkvcuTbOTe4NqaePy7gsgZGSSCtvVS6j7ABRIcXAblPSlkd7N2t6R3uOP1HMcFIvQ954nN9zpo+1Yre0q5BqJYbgOp90zMFQ54fFKeEVknZSp7h0oTSGOOb9CWD0RK2yxUotvzEPIuz6hN7cInV7fxoD2dEMmXmW2SSWrh9YgHROowdwRSj6wjVFIP739tFd9rLH7SpoTJf4wC/kMQcPHDNvUoTwdIu55DvXJHFHKCuYTIYJ+Z3W+PW7JbshGEgxLlma6ZQMreaABhmTqyp14fNZnX6gbCpDY5T6uPNeEeKI+K8mEiIiZDhTyuT/k6WgL15qnhE9dVVGgUplPPpZ1DJp09gqy33HC2IaLcog9Epqs2PsoOVVFOTufSFuUkbGXbGzOf6L3pDcqlsubc3YAHYg6eEZaevkLkqlFOj9e6AM16A8//6PN4PjEEqBXPoTZ0KIf3QoJIdDBPzKs5qpJdyeH1u+mW82angUgyO1xAtUqBOednlHFMuwsEsa9znrg8JGTb3wygDia67ETXnaSQgF9DeCcoRxNrUZPTlN8jEneUcxBRt6Rbmltgwh5fb+YLhWxr2OP1R7psL2uU1+Muwz3FWlvUXXLPOiN1ZAPjznvmeCe8/hwlLuRr1ZHdCeVyQlq9B1f/0OcsLgOF+Nojh/NisZGdvQE82dNDB3bHVGZrIG2V+fl2ARZOVmjDp1pUimOFNrfZzWRHCm6/bdAK2tTzn+p/BgL+dGRdn+AzEssHxP7BbG4S/64soax1fIZ7pQLkpOoiNJlx4GxBlZ9RtUSC9np9/lsEpI5wHj6TZY9sOC+vjC3ZUAURMl/qzGuWNCEJ7STIwj0+o9Iz8XOp6A/IElXnHPC4mtQiPhpRTzoyZ+wi0hxSPH5yMtec82D4DKHiH0JYjYGz3YPsk6EpbnAPCLecLYkLhyzzVQnJXjxwTrW5C8Q9PBF17Bic6zhooyufn0HIHTboR9a4njgZPSCa9efoJxeIiPMpP8f1PxCpgkGMSFitRPR7FiLZZUS3BP/eIZQHFnX0ExOIWuB6Kuugc3beEJVM5tkUCo7s8UZIskMeyaqB+FwuOXsnLXJy62Qe94xn8vQqQZuB7aiF4Nzby2izUUcUFJeQDtYG58V3WSTzoXpCv3k+MG8zwj2kr2yGcF2lMueyBPeApZ6vIJlIz9rJeoHXa9dLaPoM95hWZyFxhK0GOVcbzJ2NTZWcjvi6GEo7zjlQfJ0cn4msXXPk3KEhf/9X5T8DAf9lYP9dBBQH3ORP6Qj606PhX3MBr6UP/6YW8PtcwBcCfoyGl0RqvxNB12rVJW8EfEcB9/GjeyeCvhDwPRr+ezuY11zAVzsYdVnf1MX30fCvWsDviaDJYKn+v4mg3zqCvqKAH+1gvncEfSWCfh8Nn0ia9qsdzFci6Lsj6AsBX1HADwR8RwHZJPI/hkJ8jwJ+nwv4TgR9tYP5Xgv4gYCvRNCPuYAfQyG+jYb/aAdTLBpC12ttLnwkgn5EAT8SQV/tYJKAab85EVQcDAd/ylCIn561uVsXDGox6agtLsY16cvtCsrruZHdUKwSIke9Eq7FCl+n94lDAuQjuGZBQ93FTpOI3honaEb9ijpyhMhF7rs7VGOjpk5Pm0pEdUgN0YarmE0ZIkpikwKaoVvLzumOny+v8whiUUe+dLyxQMYJIlBcHgvqGfO1Qi5xkUO6LArOOxzKLcpBRK5yLOTMOxSlSQb9QQKNO0HkI0dNJYeiyVAOFhXntD4i1WM0bqGKjFK2d7QQidm4FQR1eqVOcvIcsniQFNqYq2V3v8LjbR6khGB0rJjTbhDpLqWLr3UfEXUzRuRkuyKBetXh+6mFyGjNC3SdrVjKLh26IqFyiogrS1fmjZUiJDErMkhpH8+/dsc+WSbjHJJKKjl0+2PEA5nwEA57N9k1gjIk/jhFJGx3iNzEx+ufl2kG11K8ynY6RGQ1w4iD1kTvaafnsUmECSIvWwk5dXVVq8k6GlwgNHYF50zXmU9E6hZwfZQZs70F3p99P3UhnVl4/HSmfZ+39JM2NZr+KVHAn66vFdvbCfB39phb5mlN+JOhQL2xA+YVjyFPtBTmkBDDQGRiCU+Op3wGbSB41BVElHsMRAtSSbGpc1qMtsSIa4DnvzuYt4+GNdl5yRpSOB84ry0f+EzeTQqhTg7UNXwQiUxQztZMQ+SZbkyFTB1xC+Gqc/EZvKCcLSeIbKk1wPeXB0UlozYbI8KkO2rfL4lAJm6iQt73NOoJnpyTK98tIBpplHqrJ9JyueRBk9w8zg6uuN57KoXAEuNCvfMVj79oZycIp7HOHKe4hmQbCzuoa4XKznyNxxvMpRxtsjpQzwpRbrOdNIOApYZsx2VfUjapQHFP2O85J6kYkCjPHWjE6EjdaCYL5HqXjnDdoft3V+dDTfJOctBGJwazq2axJWOLu6KN7G2U4xHKzWh3CiCyCMrz/YTW5Hqu95BVY/x9FgyRd0STFcThBeW2XoQJEdZ7ATx3v0M5bd0dcsZnFYqmQ7nfu4OjKB7iQOsKGvOSGa5Xiqdog1ozpzaJpO1vtKnxjxUs/Gmj4e/UHkFMQ4Nz8meytG+oKlT+aYv7WmE+/81h94EJO0qdS8WppGdKz07XEiLNVQOBxC4zoT4zRMLRNDLJMHcIsMUMZI/5+Mx693CB++LCwH13JG/Jds84CKYePCPrHNpoPcV9NHNs2bnTg0gOrMbjy70N9SSLdgRMWQA2PuP3rR1LiDrxt+gHF2hTufxISL2iNe4J9JkcPowQoWplBmWjoA2kMj6jW0NcQF0pG+ZdM/bM1sh4RMDDnHm7LTPRj4AMjWShzS8eB4dE6rQPoYRI5pga+hJjdkM/tLtZnNMFiUSGUSBAaFGgznRnbRHhaA+y1UynbntGRF0u5Bv6CXWFfrt51CSo9QEE42fH0uOJKUQ9Bc/2MxfcI3hxjsg7UgzIgxz3mNmJR8RuBR8R9EBlWy4RWQ0xGEF94BXZsSkHZLk18fc5aRTvR/cQiesjEl6j64baUsYlZLwU19DwfVz/7qKYZJ/kG6iC/Z66mpQg8u5uz9rKvo1+dcbUfyQCTv9XEHDMDcXpn4KAk99RC/iRCJqvVvf3UIg3Ar6GQrwQ8PtQiPXIT9TPdjCvoRAftYBfiaDf5wK+28F8Gw3/RsDkYofvWkCN7OfhRy3gx1zANwLuxDB/zwVMpVz5y2j4v58LmGhT63MoxCsR9GM0/PdawL8dDf9CwHct4GsoxF+jgP+2HcxXFHA9rm/JOwpYttmafiSCfkQBvyPgqxbwexTwVQu4Uowo/4gCftQCfgyF+C91BB1zo8HwT0kE/Wm5esGfEYJIuFNXSjWRHG+XDRTZvqXuNKwEMpSNFuLCaWV7YU9ycovO6Bq1BF936hhIb6OhvDKONbU3owmQeN4MoFoMG0TArgJiqEUHlZrVzNVTREw6Mhq4in18/0BLIP14gMik9G6cN354KEcz7Q4tz5fM4UaIcLZ0r6E52ZXs8eXEJ0afcBAtvYK5faFMSH6zCjx/jcg3bsYOOZlGha5KbmSnv52ERKx7D4gnOX4f+nj8BXM7KIxJRt2b5uVksSc51LNtQ71hhcfrjXYtZHFXU3e4RUS9CPMWSsloObvcIDL26iiHqGlq6gUXRFL/MBCgmT4Qgbsbvvaogeu5DTPmuIbWkbu8qyCbFpVsb2O8frCsGrJjWjGvBbx/VqAJeD3jTrZREnTkFAx4iLWuke2NOzFJcMXrKRouk22PKx3Szu7oapmLiLfmETFpSDJIPLOQ3XagCSSqehE09QyReF1m+GbXayCBOGd2mRd4PHt+hkKIG9mrrm79u+Qq2tRQ/ENqAX88ClgZLIXC2vuca52GJnnohgbp4RIy1y2zLXk8hA2Em6spu3tKHCLlpgZxU/nUMfeIOKd6e4ZosHWZxz0Hk+yPqgOVbnqyUwmZSgLTMSGrLYu6qRfX5LRK/Gf/I0u2WXsPyXoWahDtdohUuZ7UpEvU5+CR0YnzDNk0iTiVLlCdJZSri0DpSCE9EykVXWee8yA+2TLnABGNN5xzHylAOMJvIL9nFrP9Js2Jdw4ZlLfjmbrBggnkkUglXGs94GzhhPJt3FslkDmzg2yPipFE9lfFhsyKLGpbd2VLIsW/A9P7JudM76wm5jDRoDlfDpx9mOsKoaXvQ7IJDGqLPOVJLgsRlBvd4WzF4X1yVNQAqlRzqFtfUB43hho9G5tSzmkQl8ngoXeIsCu8X5GNCJztaAbMGlDZfRh4/eyytaH1Bj5zH2OTJ0KuAgQ3R6bOZmIoeAeYjO9fUS7XG0Mk3c3WIDAXO9nh+2GiFO2zG+TMwfsjeTOJ4MNeQSIvZM7xL91vq6/F0wjiT7UC/NMSQXWhEqCq+oggIBsJOZiACLEpd7LtCnxI0oEvQTTCZ8Brj4gg860o4z4t4W82uHciOdHREa6X45az7d08JNc+IJLsK2BOz5B5IhqdAgkrDGYvt5xJ9EE1gKT3bN/ShlQglA8qaOeCTT3DRkSqVomC+/5kw9n802YnIh1DYooGw22f1iRi5h6ueb7jbHP8yMl0xrXQJmvKuV10UEhh8nOoHs6zHnUoIyLSUIHrLXwNWUCkdOa3IVxtZSHbyoih39nj+UpS4TNsjREpLSuUIFkPD+jXakQ6rmUDCEl1pPZwmqjkLLIxRGQInKeKZEv4oTqD6CzqzJGGckiCaPP0s/cV2rgXo41ZoxHks94On2mT25KdfuKgXGh7zibbu0iWQUeh2i8PzF00aMPVWL1Aqp0oc+UIEZoT8PpLfqwgMhLqkOEBf5+0uVHqLVVOIQ1zNEh8c8N5GXn+m+jebaHtjw+yez6hTRdDZwfhVN1z7ipPTLJeUPTTkW4zO+DlfyYC/stE/rsIyAtT8U9JBJ3+8DbwigJ+dAT9ngjao4iE70TQr6EQHx1BX7WA73YwXwj4HgrxigJ+TwT9qAV8IeCrI+grCqh1ue4svBqRKgyFE1M1PQ4/EkHfUcBXIui7I+g7EfRfo+G/D4V4I+BXLeDHaPiPoRBfCPj37WC+OoK+EfA1F/CjFvCrHcwbAb+Phv/eDuaFgOXM3rB3FDCPn9d7JBv6MRTiNRdwbc9C8d0OJl6T9a9E0BcCNn3elTVFBvGNgB8dQb8j4FdH0Hct4Fci6O9FQH7Mj/6UKOBP1y1BjIhRzR4P6grZZEuW7mOPSLG/yS6YtUrUXnGH0K1usr1M1zzJetYQkvMTibKu8MmpM1AOZlNEukftheQysASoowYR8tm4kAyvFg/laNAw29VdkcDsfH/WPLTUuU08n+T+IIciXXacPb8h4sQWGaD8nVfoWk7rkDR2dAM22VScG4FXE8UxRlCQDBHRv3k8UTaIVLV4qjlH9dycwO6MyHa/Nbg+ocTPK80QWoXVsrNhePzL3OXhOrvn1JnQCU8cFREznO5aak8afB3cxw+olAFez05Yb0lLESHbjENETUZeQkYDUqPrchEx1evaIdasECFZJLXsHQ6IqFdvgIjXC3PqXcRCJMG4aIFJ/YrznO1YJOQ27yBRwhqlx8bFz08HUyjm47tsm4knEvsQjSCtZq3suAqeL/ZIC/kqzWXv7CCyHgfGBOWvWTIvGWo1mczPJUoLqZQdaYaIa+rnFOX3qGK2trZzIkYDdKV8VFDvYGgJ4csohGSYN5wn3rTvNRY/aVND7qf+Vfm728GMftim1BvKvdg3A9l+SEuRNIdoB8ltGHFeYyKWs3JrAoPkSL3deSAQozUPUNrTC3VCYvqkbPgU0lt14lwGGcpBUwmhmeuIiOtw5ZNAFM8Qx5XNHPf/qe1cuhaFYTD8g1wIKgpL0BIGFSR8BekOUC4WBfGC+usn7mY1q5llT3t6krbpm2fRBgmBsENCTqeh9udbhEJkVYg3D7kUdLwQ9BgrrNcBzf+0bQ2QhAmfd0bpW9ecI1in6OPVjkMl03vHgnCi5dg6G19JjVOkwaTVIkKyQrDUtKYIeXGgmLmdS565MaVv87ehYhlmlSLqk/oC1eEP7OZuJJO2bxG8najw5k8pnZMzQs7ZEed4GmkJE0mtItgL8r+K35FMf9ZmAz23znhZNGR/TrgLa+N+xXu+ygmB77EF9uvQUczuMpnVoBjQbyLqd457JpSAu6BqW0rH6/TA071oGmDZMODJc2Iu5NBoIDqN1lMEhZJdYwK+z2Ck2OZjkEmTLRsYFcMG2/EXQZ/66gDLPA/xcjYDwo3OUm05SMKR99GXibcKGhjPTAWrWnG+Ndje0X+MKe2fPVj43wj4rwutONvZHJ9T80eK1gzvYJaEELXx6/tjZ910YI6jJdbLZcTE68gj+BQqIdUo8GkPXcL6Ih0SfPi+zzPTeXdQC2tNe3gJmYg/hHBT4QI+0yFU0u2gCLDHN9KN1zZkSaEwA9yNSTpjPRIlmTBCJCu/A5Z7zWNZXnIDznarY60uQkUUN/aChecFNH694+moX73ActiA196PWDpar0hnZ2KF9/Odc3GLCBlbvQJ8mCtPZoeSq7CZEJJd0veKi7nODyAr18FrsOYyY+7nBaZH/ravDyGZepUN1Aqf4Skw9mR7ESFcgoTsubUhF6kJEYwDb4n9sEPSqZ3SQZyyD3bsl8uTdvZD/uuE2I9osmOkwQwBz6ZKOuQFPJ3uTxbUR0LAfgKEoNlgI5zRrbBN9Oj7gyn5+zDKBfZ6CUx8DvIAzVRssX+adMd4ISFcLbUN9ouI1qsI5AtKR/NRGh7ZL7cRIbBv77AtxoScpznFvKkkbyzHTqIIbvG/FoX4s/EbfXMubA==</prop>
			<obj name="TemperatureLog" class="TemperatureLog" version="2">
				<prop name="Times">TEFSWgAA6Z0AAIDpmNwAAAB2AgAAGgQAALQFAABOBwAA8ggAAIwKAAAmDAAAwA0AAFoPAAD+EAAAmBIAADIUAADMFQAAcBcAAAoZAACkGgAASBwAAOIdAAB8HwAAFiEAALoiAABUJAAA7iUAAIgnAAAiKQAAxioAAGAsAAD6LQAAlC8AADgxAADSMgAAbDQAABA2AACqNwAARDkAAN46AACCPAAAHD4AALY/AABQQQAA6kIAAI5EAAAoRgAAwkcAAFxJAAAASwAAmkwAADROAADYTwAAclEAAAxTAACmVAAASlYAAORXAAB+WQAAGFsAALJcAABWXgAA8F8AAIphAAAkYwAAyGQAAGJmAAD8ZwAAoGkAADprAADUbAAAbm4AABJwAACscQAARnMAAOB0AAB6dgAAHngAALh5AABSewAA9nwAAJB+AAAqgAAAxIEAAGiDAAAChQAAnIYAADaIAADQiQAAdIsAAA6NAACojgAAQpAAAOaRAACAkwAAGpUAAL6WAABYmAAA8pkAAIybAAAwnQAAyp4AAGSgAAD+oQAAmKMAADylAADWpgAAcKgAAAqqAACuqwAASK0AAOKuAACGsAAAILIAALqzAABUtQAA+LYAAJK4AAAsugAAxrsAAGC9AAAEvwAAnsAAADjCAADSwwAAdsUAABDHAACqyAAATsoAAOjLAACCzQAAHM8AAMDQAABa0gAA9NMAAI7VAAAo1wAAzNgAAGbaAAAA3AAAmt0AAD7fAADY4AAAcuIAABbkAACw5QAASucAAOToAACI6gAAIuwAALztAABW7wAA8PAAAJTyAAAu9AAAyPUAAGL3AAAG+QAAoPoAADr8AADe/QAAeP8AABIBAQCsAgEAUAQBAOoFAQCEBwEAHgkBALgKAQBcDAEA9g0BAJAPAQAqEQEAzhIBAGgUAQACFgEAphcBAEAZAQDaGgEAdBwBABgeAQCyHwEATCEBAOYiAQCAJAEAJCYBAL4nAQBYKQEA8ioBAJYsAQAwLgEAyi8BAG4xAQAIMwEAojQBADw2AQDgNwEAejkBABQ7AQCuPAEASD4BAOw/AQCGQQEAIEMBALpEAQBeRgEA+EcBAJJJAQA2SwEA0EwBAGpOAQAEUAEAnlEBAEJTAQDcVAEAdlYBABpYAQC0WQEATlsBAOhcAQCMXgEAJmABAMBhAQBaYwEA9GQBAJhmAQAyaAEA1mkBAHBrAQAKbQEApG4BAD5wAQDicQEAfHMBABZ1AQCwdgEASngBAO55AQCIewEAIn0BALx+AQBggAEA+oEBAJSDAQA4hQEA0oYBAGyIAQAGigEAqosBAESNAQDejgEAeJABABKSAQC2kwEAUJUBAOqWAQCEmAEAKJoBAMKbAQBcnQEAAJ8BAJqgAQA0ogEAzqMBAHKlAQAMpwEApqgBAECqAQDaqwEAfq0BABivAQCysAEATLIBAPCzAQCKtQEAJLcBAMi4AQBiugEA/LsBAJa9AQAwvwEA1MABAG7CAQAIxAEAosUBAEbHAQDgyAEAesoBAB7MAQC4zQEAUs8BAOzQAQCQ0gEAKtQBAMTVAQBe1wEA+NgBAJzaAQA23AEA0N0BAGrfAQAO4QEAqOIBAELkAQDm5QEAgOcBABrpAQC06gEAWOwBAPLtAQCM7wEAJvEBAMDyAQBk9AEA/vUBAJj3AQAy+QEA1voBAHD8AQAK/gEArv8BAEgBAgDiAgIAfAQCACAGAgC6BwIAVAkCAO4KAgCIDAIALA4CAMYPAgBgEQIA+hICAJ4UAgA4FgIA0hcCAHYZAgAQGwIAqhwCAEQeAgDoHwIAgiECABwjAgC2JAIAWiYCAPQnAgCOKQIAKCsCAMIsAgBmLgIAADACAJoxAgA0MwIA2DQCAHI2AgAMOAIAsDkCAEo7AgDkPAIAfj4CACJAAgC8QQIAVkMCAPBEAgCKRgIALkgCAMhJAgBiSwIA/EwCAKBOAgA6UAIA1FECAHhTAgASVQIArFYCAEZYAgDqWQIAhFsCAB5dAgC4XgIAUmACAPZhAgCQYwIAKmUCAMRmAgBoaAIAAmoCAJxrAgBAbQIA2m4CAHRwAgAOcgIAsnMCAEx1AgDmdgIAgHgCABp6AgC+ewIAWH0CAPJ+AgCMgAIAMIICAMqDAgBkhQIACIcCAKKIAgA8igIA1osCAHqNAgAUjwIArpACAEiSAgDikwIAhpUCACCXAgC6mAIAVJoCAPibAgCSnQIALJ8CANCgAgBqogIABKQCAJ6lAgBCpwIA3KgCAHaqAgAQrAIAqq0CAE6vAgDosAIAgrICABy0AgDAtQIAWrcCAPS4AgCYugIAMrwCAMy9AgBmvwIACsECAKTCAgA+xAIA2MUCAHLHAgAWyQIAsMoCAErMAgDuzQIAiM8CACLRAgC80gIAYNQCAPrVAgCU1wIALtkCANLaAgBs3AIABt4CAKDfAgBE4QIA3uICAHjkAgAS5gIAtucCAFDpAgDq6gIAhOwCAB7uAgDC7wIAXPECAPbyAgCQ9AIANPYCAM73AgBo+QIADPsCAKb8AgBA/gIA2v8CAH4BAwAYAwMAsgQDAFYGAwD6BwMAlAkDAC4LAwDSDAMAbA4DAAYQAwCgEQMARBMDAN4UAwB4FgMAEhgDAKwZAwBQGwMA6hwDAIQeAwAeIAMAwiEDAFwjAwD2JAMAmiYDADQoAwDOKQMAaCsDAAwtAwCmLgMAQDADANoxAwB0MwMAGDUDALI2AwBMOAMA8DkDAIo7AwAkPQMAvj4DAGJAAwD8QQMAlkMDADBFAwDKRgMAbkgDAAhKAwCiSwMARk0DAOBOAwB6UAMAFFIDAK5TAwBSVQMA7FYDAIZYAwAgWgMAxFsDAF5dAwD4XgMAnGADADZiAwDQYwMAamUDAARnAwCoaAMAQmoDANxrAwB2bQMAGm8DALRwAwBOcgMA8nMDAIx1AwAmdwMAwHgDAGR6AwD+ewMAmH0DADJ/AwDMgAMAcIIDAAqEAwCkhQMASIcDAOKIAwB8igMAFowDALqNAwBUjwMA7pADAIiSAwAilAMAxpUDAGCXAwD6mAMAlJoDADicAwDSnQMAbJ8DABChAwCqogMARKQDAN6lAwB4pwMAHKkDALaqAwBQrAMA6q0DAI6vAwAosQMAwrIDAGa0AwAAtgMAmrcDADS5AwDOugMAcrwDAAy+AwCmvwMAQMEDAOTCAwB+xAMAGMYDALzHAwBWyQMA8MoDAIrMAwAuzgMAyM8DAGLRAwD80gMAltQDADrWAwDU1wMAbtkDABLbAwCs3AMARt4DAODfAwCE4QMAHuMDALjkAwBS5gMA7OcDAJDpAwAq6wMAxOwDAF7uAwAC8AMAnPEDADbzAwDa9AMAdPYDAA74AwCo+QMAQvsDAOb8AwCA/gMAGgAEALQBBABYAwQA8gQEAIwGBAAmCAQAygkEAGQLBAD+DAQAog4EADwQBADWEQQAcBMEABQVBACuFgQASBgEAOIZBAB8GwQAIB0EALoeBABUIAQA+CEEAJIjBAAsJQQAxiYEAGooBAAEKgQAnisEADgtBADSLgQAdjAEABAyBACqMwQATjUEAOg2BACCOAQAHDoEAMA7BABaPQQA9D4EAI5ABAAoQgQAzEMEAGZFBAAARwQApEgEAD5KBADYSwQAck0EABZPBACwUAQASlIEAORTBAB+VQQAIlcEALxYBABWWgQA+lsEAJRdBAAuXwQAyGAEAGxiBAAGZAQAoGUEADpnBADUaAQAeGoEABJsBACsbQQARm8EAOpwBACEcgQAHnQEAMJ1BABcdwQA9ngEAJB6BAAqfAQAzn0EAGh/BAACgQQAnIIEAECEBADahQQAdIcEAA6JBACyigQATIwEAOaNBACKjwQAJJEEAL6SBABYlAQABpYEAKCXBAA6mQQA1JoEAHicBAASngQArJ8EAEahBADqogQAhKQEAB6mBADCpwQAXKkEAPaqBACQrAQANK4EANivBABysQQADLMEALC0BABKtgQA5LcEAJK5BAAsuwQAxrwEAGq+BAAEwAQAnsEEADjDBADcxAQAdsYEABDIBACqyQQARMsEAOjMBACCzgQAHNAEAMDRBABa0wQA9NQEAI7WBAAy2AQAzNkEAGbbBAAA3QQApN4EAD7gBADY4QQAcuMEABblBACw5gQASugEAOTpBACI6wQAIu0EALzuBABW8AQA8PEEAJTzBAAu9QQAyPYEAGz4BAAG+gQAoPsEADr9BADe/gQAeAAFABICBQCsAwUARgUFAOoGBQCECAUAHgoFAMILBQBcDQUA9g4FAJAQBQAqEgUAzhMFAGgVBQACFwUAnBgFAEAaBQDaGwUAdB0FABgfBQCyIAUATCIFAOYjBQCAJQUAJCcFAL4oBQBYKgUA8isFAJYtBQAwLwUAyjAFAG4yBQAINAUAojUFADw3BQDWOAUAejoFABQ8BQCuPQUASD8FAOxABQCGQgUAIEQFALpFBQBeRwUA+EgFAJJKBQA2TAUA0E0FAGpPBQAEUQUAnlIFAEJUBQDcVQUAdlcFABBZBQC0WgUATlwFAOhdBQCCXwUAJmEFAMBiBQBaZAUA/mUFAJhnBQAyaQUAzGoFAGZsBQAKbgUApG8FAD5xBQDYcgUAfHQFABZ2BQCwdwUASnkFAO56BQCIfAUAIn4FALx/BQBggQUA+oIFAJSEBQAuhgUA0ocFAGyJBQAGiwUAqowFAESOBQDejwUAeJEFAByTBQC2lAUAUJYFAOqXBQCEmQUAKJsFAMKcBQBcngUA9p8FAJqhBQA0owUAzqQFAHKmBQAMqAUApqkFAECrBQDkrAUAfq4FABiwBQCysQUATLMFAPC0BQCKtgUAJLgFAL65BQBiuwUA/LwFAJa+BQA6wAUA1MEFAG7DBQAIxQUArMYFAEbIBQDgyQUAessFABTNBQC4zgUAUtAFAOzRBQCG0wUAKtUFAMTWBQBe2AUAAtoFAJzbBQA23QUA0N4FAHTgBQAO4gUAqOMFAELlBQDc5gUAgOgFABrqBQC06wUATu0FAPLuBQCM8AUAJvIFAMrzBQBk9QUA/vYFAJj4BQA8+gUA1vsFAHD9BQAK/wUArgAGAEgCBgDiAwYAfAUGABYHBgC6CAYAVAoGAO4LBgCIDQYALA8GAMYQBgBgEgYA+hMGAJ4VBgA4FwYA0hgGAHYaBgAQHAYAqh0GAEQfBgDeIAYAgiIGABwkBgC2JQYAUCcGAPQoBgCOKgYAKCwGAMItBgBmLwYAADEGAJoyBgA+NAYA2DUGAHI3BgAMOQYApjoGAEo8BgDkPQYAfj8GABhBBgC8QgYAVkQGAPBFBgCKRwYALkkGAMhKBgBiTAYABk4GAKBPBgA6UQYA1FIGAG5UBgASVgYArFcGAEZZBgDgWgYAhFwGAB5eBgC4XwYAUmEGAPZiBgCQZAYAKmYGAM5nBgBoaQYAAmsGAJxsBgA2bgYA2m8GAHRxBgAOcwYAqHQGAEx2BgDmdwYAgHkGABp7BgC+fAYAWH4GAPJ/BgCWgQYAMIMGAMqEBgBkhgYA/ocGAKKJBgA8iwYA1owGAHCOBgAUkAYArpEGAEiTBgDslAYAhpYGACCYBgC6mQYAXpsGAPicBgCSngYALKAGAMahBgBqowYABKUGAJ6mBgA4qAYA3KkGAHarBgAQrQYAtK4GAE6wBgDosQYAgrMGACa1BgDAtgYAWrgGAPS5BgCOuwYAMr0GAMy+BgBmwAYAAMIGAKTDBgA+xQYA2MYGAHLIBgAWygYAsMsGAErNBgDkzgYAftAGACLSBgC80wYAYNUGAPrWBgCU2AYAONoGANzbBgB23QYAEN8GAKrgBgBO4gYA6OMGAILlBgAm5wYAwOgGAFrqBgD06wYAmO0GADLvBgDM8AYAZvIGAAD0BgCk9QYAPvcGANj4BgBy+gYAFvwGALD9BgBK/wYA7gAHAIgCBwAiBAcAvAUHAGAHBwD6CAcAlAoHAC4MBwDSDQcAbA8HAAYRBwCgEgcAOhQHAN4VBwB4FwcAEhkHAKwaBwBQHAcA6h0HAIQfBwAeIQcAwiIHAFwkBwD2JQcAmicHADQpBwDOKgcAaCwHAAIuBwCmLwcAQDEHANoyBwB0NAcAGDYHALI3BwBMOQcA5joHAIo8BwAkPgcAvj8HAGJBBwD8QgcAlkQHADBGBwDKRwcAbkkHAAhLBwCiTAcARk4HAOBPBwB6UQcAFFMHALhUBwBSVgcA7FcHAIZZBwAgWwcAxFwHAF5eBwD4XwcAkmEHADZjBwDQZAcAamYHAA5oBwCoaQcAQmsHANxsBwB2bgcAGnAHALRxBwBOcwcA6HQHAIx2BwAmeAcAwHkHAFp7BwD+fAcAmH4HADKABwDWgQcAcIMHAAqFBwCkhgcAPogHAOKJBwB8iwcAFo0HALCOBwBUkAcA7pEHAIiTBwAilQcAxpYHAGCYBwD6mQcAnpsHADidBwDSngcAbKAHAAaiBwCqowcARKUHAN6mBwB4qAcAHKoHALarBwBQrQcA6q4HAI6wBwAosgcAwrMHAGa1BwAAtwcAmrgHADS6BwDOuwcAcr0HAAy/BwCmwAcAQMIHAOTDBwB+xQcAGMcHALLIBwBWygcA8MsHAIrNBwAuzwcAyNAHAGLSBwD80wcAltUHADrXBwDU2AcAbtoHAAjcBwCs3QcARt8HAODgBwB64gcAHuQHALjlBwBS5wcA9ugHAJDqBwAq7AcAxO0HAF7vBwAC8QcAnPIHADb0BwDQ9QcAdPcHAA75BwCo+gcAQvwHAOb9BwCA/wcAGgEIAL4CCABYBAgA8gUIAIwHCAAmCQgAygoIAGQMCAD+DQgAmA8IADwRCADWEggAcBQIAAoWCACuFwgASBkIAOIaCAB8HAgAIB4IALofCABUIQgA+CIIAJIkCAAsJggAxicIAGApCAAEKwgAniwIADguCADSLwgAdjEIABAzCACqNAgARDYIAOg3CACCOQgAHDsIAMA8CABaPggA9D8IAI5BCAAoQwgAzEQIAGZGCAAASAgAmkkIAD5LCADYTAgAck4IAAxQCACwUQgASlMIAORUCACIVggAIlgIALxZCABWWwgA8FwIAJReCAAuYAgAyGEIAGJjCAAGZQgAoGYIADpoCADeaQgAeGsIABJtCACsbggARnAIAOpxCACEcwgAHnUIALh2CABSeAgA9nkIAJB7CAA0fQgAzn4IAGiACAACgggApoMIAECFCADahggAdIgIAA6KCACyiwgATI0IAOaOCACKkAgAJJIIAL6TCABYlQgA/JYIAJaYCAA6mggA3psIAG6dCAASnwgArKAIAEaiCADqowgAhKUIAB6nCAC4qAgAXKoIAParCACQrQgANK8IAM6wCABosggAArQIAJy1CABAtwgA2rgIAHS6CAAOvAgAsr0IAEy/CADmwAgAisIIACTECAC+xQgAWMcIAPLICACWyggAMMwIAMrNCABkzwgACNEIAKLSCAA81AgA1tUIAHrXCAAU2QgArtoIAFLcCADs3QgAht8IACDhCAC64ggAXuQIAPjlCACS5wgALOkIANDqCABq7AgABO4IAJ7vCABC8QgA3PIIAHb0CAAa9ggAtPcIAE75CADo+ggAgvwIACb+CADA/wgAWgEJAPQCCQCYBAkAMgYJAMwHCQBmCQkACgsJAKQMCQA+DgkA4g8JAHwRCQAWEwkAsBQJAEoWCQDuFwkAiBkJACIbCQC8HAkAYB4JAPofCQCUIQkALiMJANIkCQBsJgkABigJAKopCQBEKwkA3iwJAHguCQAcMAkAtjEJAFAzCQDqNAkAhDYJACg4CQDCOQkAXDsJAPY8CQCQPgkANEAJAM5BCQByQwkADEUJAKZGCQBASAkA5EkJAH5LCQAYTQkAsk4JAExQCQDwUQkAilMJACRVCQC+VgkAYlgJAPxZCQCWWwkAMF0JANReCQBuYAkACGIJAKxjCQBGZQkA4GYJAHpoCQAUagkAuGsJAFJtCQDsbgkAkHAJACpyCQDEcwkAXnUJAPh2CQCceAkANnoJANB7CQBqfQkADn8JAKiACQBCggkA3IMJAICFCQAahwkAtIgJAFiKCQDyiwkAjI0JACaPCQDAkAkAZJIJAP6TCQCYlQkAMpcJAMyYCQBwmgkACpwJAK6dCQBInwkA4qAJAHyiCQAgpAkAuqUJAFSnCQDuqAkAiKoJACysCQDGrQkAYK8JAPqwCQCesgkAOLQJANK1CQB2twkAELkJAKq6CQBEvAkA3r0JAIK/CQAcwQkAtsIJAFDECQDqxQkAjscJACjJCQDCygkAZswJAADOCQCazwkAPtEJANjSCQBy1AkADNYJAKbXCQBK2QkA5NoJAH7cCQAY3gkAst8JAFbhCQDw4gkAlOQJAC7mCQDI5wkAYukJAAbrCQCg7AkAOu4JANTvCQBu8QkAEvMJAKz0CQBG9gkA4PcJAIT5CQAe+wkAuPwJAFz+CQD2/wkAkAEKACoDCgDEBAoAaAYKAAIICgCcCQoANgsKANoMCgB0DgoADhAKAKgRCgBMEwoA5hQKAIAWCgAkGAoAvhkKAFgbCgDyHAoAjB4KADAgCgDKIQoAZCMKAP4kCgCiJgoAPCgKANYpCgBwKwoAFC0KAK4uCgBIMAoA7DEKAIYzCgAgNQoAujYKAFQ4CgD4OQoAkjsKACw9CgDGPgoAYEAKAARCCgCeQwoAOEUKANxGCgB2SAoAEEoKALRLCgBOTQoA6E4KAIJQCgAcUgoAwFMKAFpVCgD0VgoAjlgKAChaCgDMWwoAZl0KAApfCgCaYAoAPmIKANhjCgByZQoAFmcKALBoCgBKagoA5GsKAIhtCgAibwoAvHAKAFZyCgD6cwoAlHUKAC53CgDIeAoAbHoKAAZ8CgCgfQoAOn8KAN6ACgB4ggoAEoQKALaFCgBQhwoA6ogKAISKCgAejAoAwo0KAFyPCgD2kAoAkJIKADSUCgDOlQoAaJcKAAyZCgCmmgoAQJwKANqdCgB0nwoAGKEKALKiCgBMpAoA5qUKAIqnCgAkqQoAvqoKAFisCgD8rQoAlq8KADCxCgDUsgoAbrQKAAi2CgCitwoAPLkKAOC6CgB6vAoAFL4KAK6/CgBSwQoA7MIKAIbECgAgxgoAxMcKAF7JCgD4ygoAnMwKADbOCgDQzwoAatEKAATTCgCo1AoAQtYKANzXCgB22QoAGtsKALTcCgBO3goA6N8KAIzhCgAm4woAwOQKAGTmCgD+5woAmOkKADLrCgDM7AoAZu4KAArwCgCk8QoASPMKAOL0CgB89goAFvgKALD5CgBU+woA7vwKAIj+CgAiAAsAvAELAGADCwD6BAsAngYLADgICwDSCQsAbAsLAAYNCwCqDgsARBALAN4RCwB4EwsAHBULALYWCwBQGAsA6hkLAI4bCwAoHQsAwh4LAGYgCwAAIgsAmiMLADQlCwDOJgsAcigLAAwqCwCmKwsAQC0LAOQuCwB+MAsAGDILALwzCwBWNQsA8DYLAIo4CwAkOgsAyDsLAGI9CwD8PgsAlkALADpCCwDUQwsAbkULAAhHCwCsSAsARkoLAOBLCwCETQsAHk8LALhQCwBSUgsA7FMLAJBVCwAqVwsAxFgLAF5aCwD4WwsAnF0LADZfCwDQYAsAdGILAA5kCwCoZQsATGcLAOZoCwCAagsAGmwLALRtCwBYbwsA8nALAIxyCwAmdAsAynULAGR3CwD+eAsAonoLADx8CwDWfQsAcH8LAAqBCwCuggsASIQLAOKFCwB8hwsAFokLALqKCwBUjAsA7o0LAJKPCwAskQsAxpILAGqUCwAElgsAnpcLADiZCwDSmgsAdpwLABCeCwCqnwsARKELAOiiCwCCpAsAHKYLAMCnCwBaqQsA9KoLAI6sCwAorgsAzK8LAGaxCwAAswsAmrQLADS2CwDYtwsAcrkLAAy7CwCwvAsASr4LAOS/CwB+wQsAIsMLALzECwBWxgsA8McLAJTJCwAuywsAyMwLAGLOCwD8zwsAoNELADrTCwDU1AsAeNYLABLYCwCs2QsARtsLAOrcCwCE3gsAHuALALjhCwBc4wsA9uQLAJDmCwAq6AsAzukLAGjrCwAC7QsApu4LAEDwCwDa8QsAdPMLAA71CwCy9gsATPgLAOb5CwCA+wsAJP0LAL7+CwBYAAwA8gEMAJYDDAAwBQwAygYMAG4IDAAICgwAogsMADwNDADWDgwAehAMABQSDACuEwwASBUMAOIWDACGGAwAIBoMALobDABeHQwA+B4MAJIgDAA2IgwA0CMMAGolDAAEJwwAnigMAEIqDADcKwwAdi0MABovDAC0MAwATjIMAOgzDACMNQwAHDcMAMA4DABaOgwA9DsMAJg9DAAyPwwAzEAMAGZCDAAKRAwApEUMAD5HDADYSAwAfEoMABZMDACwTQwAVE8MAO5QDACIUgwAIlQMALxVDABgVwwA+lgMAJRaDAA4XAwA0l0MAGxfDAAGYQwAoGIMAERkDADeZQwAeGcMABJpDAC2agwAUGwMAOptDACObwwAKHEMAMJyDABcdAwA9nUMAJp3DAA0eQwAznoMAGh8DAAMfgwApn8MAECBDADkggwAfoQMABiGDACyhwwATIkMAPCKDACKjAwAJI4MAL6PDABikQwA/JIMAJaUDAAwlgwA1JcMAG6ZDAAImwwArJwMAEaeDADgnwwAeqEMABSjDAC4pAwAUqYMAOynDACGqQwAIKsMAMSsDABergwAArAMAJyxDAA2swwA0LQMAGq2DAAOuAwAqLkMAEK7DADcvAwAdr4MABrADAC0wQwATsMMAPLEDACMxgwAJsgMAMDJDABaywwA/swMAJjODAAy0AwA1tEMAHDTDAAK1QwArtYMAEjYDADi2QwAfNsMABbdDAC63gwAVOAMAO7hDACI4wwAIuUMAMbmDABg6AwABOoMAJ7rDAA47QwA0u4MAHbwDAAQ8gwAqvMMAET1DADe9gwAgvgMABz6DAC2+wwAUP0MAPT+DACOAA0AKAINAMwDDQBmBQ0AAAcNAJoIDQA0Cg0A2AsNAHINDQAMDw0AphANAEASDQDkEw0AfhUNABgXDQC8GA0AVhoNAPAbDQCKHQ0ALh8NAMggDQBiIg0A/CMNAKAlDQA6Jw0A1CgNAG4qDQASLA0ArC0NAEYvDQDqMA0AhDINAB40DQC4NQ0AUjcNAPY4DQCQOg0AKjwNAMQ9DQBePw0AAkENAJxCDQA2RA0A2kUNAHRHDQAOSQ0AqEoNAExMDQDmTQ0AgE8NABpRDQC+Ug0AWFQNAPJVDQCMVw0AMFkNAMpaDQBkXA0ACF4NAKJfDQA8YQ0A1mINAHBkDQAUZg0ArmcNAEhpDQDiag0AfGwNACBuDQC6bw0AVHENAPhyDQCSdA0ALHYNAMZ3DQBqeQ0ABHsNAJ58DQA4fg0A3H8NAHaBDQAagw0AqoQNAE6GDQDohw0AgokNAByLDQDAjA0AWo4NAPSPDQCOkQ0AKJMNAMyUDQBmlg0ACpgNAKSZDQA+mw0A2JwNAHKeDQAMoA0AsKENAEqjDQDupA0AiKYNACKoDQC8qQ0AVqsNAPqsDQCUrg0ALrANAMixDQBisw0ABrUNAKC2DQA6uA0A3rkNAHi7DQASvQ0ArL4NAFDADQDqwQ0AhMMNAB7FDQC4xg0AXMgNAPbJDQCQyw0ANM0NAM7ODQBo0A0AAtINAKbTDQBA1Q0A2tYNAHTYDQAY2g0AstsNAEzdDQDm3g0AgOANACTiDQC+4w0AYuUNAPzmDQCW6A0AMOoNAMrrDQBu7Q0ACO8NAKLwDQA88g0A1vMNAHr1DQAU9w0ArvgNAFL6DQDs+w0Ahv0NACr/DQDEAA4AXgIOAPgDDgCcBQ4ANgcOANAIDgBqCg4ABAwOAKgNDgBCDw4A3BAOAHYSDgAaFA4AtBUOAFgXDgAGGQ4AoBoOADocDgDUHQ4AeB8OABIhDgC2Ig4AUCQOAOolDgCEJw4AHikOALgqDgBcLA4A9i0OAJAvDgA0MQ4AzjIOAGg0DgAMNg4ApjcOAEA5DgDaOg4AdDwOABg+DgCyPw4ATEEOAOZCDgCKRA4AJEYOAL5HDgBYSQ4A8koOAJZMDgAwTg4Ayk8OAG5RDgAIUw4AolQOAEZWDgDgVw4AelkOABRbDgCuXA4ASF4OAOxfDgCGYQ4AKmMOAMRkDgBeZg4A+GcOAJJpDgA2aw4A0GwOAGpuDgAEcA4AqHEOAEJzDgDcdA4AdnYOABB4DgC0eQ4ATnsOAOh8DgCMfg4AJoAOAMCBDgBkgw4A/oQOAJiGDgAyiA4AzIkOAHCLDgAKjQ4ApI4OAD6QDgDikQ4AfJMOABaVDgCwlg4ASpgOAO6ZDgCImw4ALJ0OAMaeDgBgoA4A+qEOAJSjDgA4pQ4A0qYOAGyoDgAGqg4AqqsOAEStDgDerg4AeLAOABKyDgC2sw4AULUOAPS2DgCOuA4AKLoOAMK7DgBcvQ4AAL8OAJrADgA0wg4AzsMOAHLFDgAMxw4ApsgOAEDKDgDayw4Afs0OABjPDgCy0A4AVtIOAPDTDgCK1Q4AJNcOAMjYDgBi2g4A/NsOAJbdDgA63w4A1OAOAG7iDgAI5A4AouUOAEbnDgDg6A4AhOoOAB7sDgC47Q4AUu8OAOzwDgCQ8g4AKvQOAMT1DgBe9w4AAvkOAJz6DgA2/A4A0P0OAGr/DgAOAQ8AqAIPAEwEDwDmBQ8AgAcPABoJDwC0Cg8AWAwPAPINDwCMDw8AJhEPAMASDwBkFA8A/hUPAJgXDwA8GQ8A1hoPAHAcDwAUHg8Arh8PAEghDwDiIg8AfCQPACAmDwC6Jw8AVCkPAO4qDwCILA8ALC4PAMYvDwBgMQ8ABDMPAJ40DwA4Ng8A3DcPAHY5DwAQOw8AqjwPAEQ+DwDoPw8AgkEPABxDDwC2RA8AWkYPAPRHDwCOSQ8AKEsPAMxMDwBmTg8AAFAPAKRRDwA+Uw8A2FQPAHJWDwAMWA8AsFkPAEpbDwDkXA8Afl4PACJgDwC8YQ8AVmMPAPBkDwCKZg8ALmgPAMhpDwBsaw8ABm0PAKBuDwA6cA8A1HEPAHhzDwASdQ8ArHYPAEZ4DwDqeQ8AhHsPAB59DwC4fg8AUoAPAPaBDwCQgw8ANIUPAM6GDwBoiA8AAooPAJyLDwBAjQ8A2o4PAHSQDwAOkg8AspMPAEyVDwDmlg8AgJgPACSaDwC+mw8AWJ0PAPyeDwCWoA8AMKIPAMqjDwBkpQ8ACKcPAKKoDwA8qg8A1qsPAHCtDwAUrw8ArrAPAFKyDwDssw8AhrUPACC3DwC6uA8AXroPAPi7DwCSvQ8ALL8PAMbADwBqwg8ABMQPAJ7FDwBCxw8A3MgPAHbKDwAazA8AtM0PAE7PDwDo0A8AgtIPACbUDwDA1Q8AWtcPAP7YDwCY2g8AMtwPAMzdDwB63w8AFOEPAK7iDwBc5A8A9uUPAJDnDwAq6Q8AzuoPAGjsDwAC7g8AnO8PAEDxDwDa8g8AdPQPABj2DwCy9w8ATPkPAOb6DwCA/A8AJP4PAL7/DwBYARAA8gIQAJYEEAAwBhAAygcQAGQJEAD+ChAAogwQADwOEADWDxAAehEQABQTEACuFBAASBYQAOwXEACGGRAAIBsQALocEABeHhAA+B8QAJIhEAAsIxAAxiQQAGomEAAEKBAAnikQAEIrEADcLBAAdi4QABAwEAC0MRAATjMQAOg0EACCNhAAJjgQAMA5EABaOxAA9DwQAI4+EAAyQBAAzEEQAGZDEAAKRRAApEYQAD5IEADYSRAAfEsQABZNEACwThAASlAQAO5REACIUxAAIlUQALxWEABWWBAA+lkQAJRbEAAuXRAA0l4QAGxgEAAGYhAAoGMQADplEADeZhAAeGgQABxqEAC2axAAUG0QAOpuEACEcBAAHnIQAMJzEABcdRAAAHcQAJp4EAA0ehAAznsQAGh9EAAMfxAApoAQAECCEADagxAAfoUQABiHEACyiBAATIoQAPCLEACKjRAAJI8QAL6QEABYkhAA/JMQAJaVEAAwlxAA1JgQAG6aEAAInBAAop0QAEafEADgoBAAeqIQABSkEACupRAAUqcQAOyoEACGqhAAKqwQAMStEABerxAA+LAQAJyyEAA2tBAA0LUQAGq3EAAOuRAAqLoQAEK8EADcvRAAdr8QABrBEAC0whAAWMQQAPLFEACMxxAAJskQAMDKEABkzBAA/s0QAJjPEAAy0RAAzNIQAHDUEAAK1hAApNcQAEjZEADi2hAAfNwQABbeEAC63xAAVOEQAO7iEACI5BAALOYQAMbnEABg6RAA+uoQAJTsEAA47hAA0u8QAGzxEAAQ8xAAqvQQAET2EADe9xAAgvkQABz7EAC2/BAAUP4QAOr/EACOAREAKAMRAMIEEQBmBhEAAAgRAJoJEQA0CxEA2AwRAHIOEQAMEBEAphERAEATEQDkFBEAfhYRACIYEQC8GREAVhsRAPAcEQCKHhEALiARAMghEQBiIxEA/CQRAJYmEQA6KBEA1CkRAHgrEQASLREArC4RAEYwEQDgMREAhDMRAB41EQC4NhEAUjgRAOw5EQCQOxEAKj0RAMQ+EQBoQBEAAkIRAJxDEQA2RREA2kYRAHRIEQAOShEAqEsRAExNEQDmThEAgFARABpSEQC0UxEAWFURAPJWEQCMWBEAMFoRAMpbEQBkXREA/l4RAKJgEQA8YhEA1mMRAHBlEQAKZxEArmgRAEhqEQDiaxEAhm0RACBvEQC6cBEAVHIRAPhzEQCSdREALHcRAMZ4EQBqehEABHwRAJ59EQA4fxEA0oARAHaCEQAQhBEAqoURAE6HEQDoiBEAgooRAByMEQDAjREAWo8RAPSQEQCOkhEAKJQRAMyVEQBmlxEAAJkRAKSaEQA+nBEA2J0RAHKfEQAWoREAsKIRAEqkEQDupREAiKcRACKpEQC8qhEAVqwRAPqtEQCUrxEALrERANKyEQBstBEABrYRAKC3EQBEuREA1LoRAHi8EQASvhEArL8RAFDBEQDqwhEAhMQRAB7GEQDCxxEAXMkRAPbKEQCQzBEAKs4RAM7PEQBo0REAAtMRAJzUEQBA1hEA2tcRAH7ZEQAY2xEAstwRAEzeEQDm3xEAiuERACTjEQC+5BEAYuYRAPznEQCW6REAMOsRAMrsEQBu7hEACPARAKLxEQA88xEA1vQRAHr2EQAU+BEArvkRAEj7EQDs/BEAhv4RACoAEgDEARIAXgMSAPgEEgCSBhIANggSANAJEgBqCxIABA0SAJ4OEgBCEBIA3BESAHYTEgAQFRIAtBYSAE4YEgDyGRIAjBsSACYdEgDAHhIAWiASAP4hEgCYIxIAMiUSAMwmEgBmKBIACioSAKQrEgA+LRIA4i4SAHwwEgAWMhIAsDMSAFQ1EgDuNhIAiDgSACI6EgC8OxIAYD0SAPo+EgCUQBIAOEISANJDEgBsRRIABkcSAKpIEgBEShIA3ksSAHhNEgAcTxIAtlASAFBSEgDqUxIAhFUSAChXEgDCWBIAXFoSAABcEgCaXRIANF8SAM5gEgByYhIADGQSAKZlEgBAZxIA5GgSAH5qEgAYbBIAsm0SAExvEgDwcBIAinISAC50EgDIdRIAYncSAPx4EgCWehIAOnwSANR9EgBufxIACIESAKyCEgBGhBIA4IUSAHqHEgAUiRIAuIoSAFKMEgDsjRIAkI8SACqREgDEkhIAXpQSAAKWEgCclxIANpkSANCaEgBqnBIADp4SAKifEgBCoRIA5qISAICkEgAaphIAtKcSAFipEgDyqhIAjKwSACauEgDKrxIAZLESAP6yEgCYtBIAMrYSANa3EgBwuRIACrsSAK68EgBIvhIA4r8SAHzBEgAgwxIAusQSAFTGEgDuxxIAkskSACzLEgDGzBIAYM4SAPrPEgCe0RIAONMSANLUEgB21hIAENgSAKrZEgBE2xIA6NwSAILeEgAc4BIAtuESAFrjEgD05BIAjuYSACjoEgDC6RIAZusSAADtEgCa7hIAPvASANjxEgBy8xIADPUSALD2EgBK+BIA5PkSAH77EgAi/RIAvP4SAFYAEwDwARMAigMTAC4FEwDIBhMAYggTAAYKEwCgCxMAOg0TANQOEwB4EBMAEhITAKwTEwBGFRMA6hYTAIQYEwAeGhMAuBsTAFIdEwD2HhMAkCATACoiEwDOIxMAaCUTAAInEwCcKBMAQCoTANorEwB0LRMADi8TAKgwEwBMMhMA5jMTAIA1EwAkNxMAvjgTAFg6EwDyOxMAlj0TADA/EwDKQBMAZEITAAhEEwCiRRMAPEcTANZIEwB6ShMAFEwTAK5NEwBITxMA7FATAIZSEwAgVBMAulUTAFRXEwD4WBMAkloTACxcEwDQXRMAal8TAARhEwCeYhMAQmQTANxlEwB2ZxMAEGkTALRqEwBObBMA6G0TAIJvEwAccRMAwHITAFp0EwD+dRMAjncTADJ5EwDMehMAZnwTAAB+EwCkfxMAPoETANiCEwB8hBMAFoYTALCHEwBKiRMA5IoTAIiMEwAijhMAvI8TAFaREwD6khMAlJQTAC6WEwDSlxMAbJkTAAabEwCgnBMARJ4TAN6fEwB4oRMAEqMTAKykEwBQphMA6qcTAISpEwAoqxMAwqwTAFyuEwAAsBMAmrETADSzEwDOtBMAaLYTAAy4EwCmuRMAQLsTANq8EwB+vhMAGMATALLBEwBMwxMA5sQTAIrGEwAkyBMAvskTAGLLEwD8zBMAls4TADDQEwDU0RMAbtMTAAjVEwCi1hMARtgTAODZEwB62xMAFN0TAK7eEwBS4BMA7OETAIbjEwAq5RMAxOYTAF7oEwD46RMAnOsTADbtEwDQ7hMAavATAA7yEwCo8xMAQvUTANz2EwB2+BMAGvoTALT7EwBO/RMA8v4TAIwAFAAmAhQAwAMUAGQFFAD+BhQAmAgUADIKFADMCxQAcA0UAAoPFACkEBQASBIUAOITFAB8FRQAFhcUALoYFABUGhQA7hsUAIgdFAAsHxQAxiAUAGAiFAD6IxQAlCUUADgnFADSKBQAbCoUABAsFACqLRQARC8UAN4wFACCMhQAHDQUALY1FABQNxQA9DgUAI46FAAoPBQAwj0UAFw/FAAAQRQAmkIUADREFADYRRQAckcUAAxJFACmShQASkwUAORNFAB+TxQAGFEUALJSFABWVBQA8FUUAIpXFAAuWRQAyFoUAGJcFAD8XRQAoF8UADphFADUYhQAbmQUABJmFACsZxQARmkUAOBqFAB6bBQAHm4UALhvFABScRQA9nIUAJB0FAAqdhQAxHcUAGh5FAACexQAnHwUADZ+FADafxQAdIEUAA6DFACohBQAQoYUAOaHFACAiRQAGosUAL6MFABYjhQA8o8UAIyRFAAwkxQAypQUAGSWFAD+lxQAopkUADybFADWnBQAcJ4UABSgFACuoRQASKMUAOKkFACGphQAIKgUALqpFABUqxQA7qwUAJKuFAAssBQAxrEUAGqzFAAEtRQAnrYUADi4FADSuRQAdrsUABC9FACqvhQATsAUAOjBFACCwxQAHMUUAMDGFABayBQA9MkUAI7LFAAozRQAzM4UAGbQFAAA0hQAmtMUAD7VFADY1hQAfNgUABbaFACw2xQASt0UAOTeFACI4BQAIuIUALzjFABW5RQA8OYUAJToFAAu6hQAyOsUAGztFAAG7xQAoPAUADryFADe8xQAePUUABL3FACs+BQARvoUAOr7FACE/RQAHv8UALgAFQBcAhUA9gMVAJAFFQA0BxUAzggVAGgKFQACDBUApg0VAEAPFQDaEBUAdBIVABgUFQCyFRUATBcVAOYYFQCAGhUAJBwVAL4dFQBYHxUA/CAVAJYiFQAwJBUAyiUVAG4nFQAIKRUAoioVADwsFQDWLRUAei8VABQxFQCuMhUAUjQVAOw1FQCGNxUAIDkVAMQ6FQBePBUA+D0VAJI/FQAsQRUA0EIVAGpEFQAERhUAqEcVAEJJFQDcShUAdkwVABpOFQC0TxUATlEVAOhSFQCCVBUAJlYVAMBXFQBaWRUA9FoVAJhcFQAyXhUAzF8VAGZhFQAKYxUApGQVAD5mFQDYZxUAfGkVABZrFQCwbBUASm4VAO5vFQCIcRUAInMVAMZ0FQBgdhUA+ncVAJR5FQA4exUA0nwVAGx+FQAGgBUAqoEVAESDFQDehBUAeIYVABKIFQC2iRUAUIsVAOqMFQCOjhUAKJAVAMKRFQBckxUAAJUVAJqWFQA0mBUAzpkVAHKbFQAMnRUApp4VAECgFQDaoRUAfqMVABilFQCyphUAVqgVAPCpFQCKqxUAJK0VAMiuFQBisBUA/LEVAJazFQAwtRUA1LYVAG64FQAIuhUAorsVAEa9FQDgvhUAhMAVAB7CFQC4wxUAUsUVAOzGFQCQyBUAKsoVAMTLFQBezRUA+M4VAJzQFQA20hUA0NMVAHTVFQAO1xUAqNgVAELaFQDc2xUAgN0VABrfFQC04BUAWOIVAPLjFQCM5RUAJucVAMroFQBk6hUA/usVAJjtFQA87xUA1vAVAHDyFQAK9BUApPUVAEj3FQDi+BUAhvoVACD8FQC6/RUAVP8VAO4AFgCSAhYALAQWAMYFFgBgBxYA+ggWAJ4KFgA4DBYA0g0WAHYPFgAQERYAqhIWAEQUFgDoFRYAghcWABwZFgC2GhYAUBwWAPQdFgCOHxYAKCEWAMwiFgBmJBYAACYWAJonFgA+KRYA2CoWAHIsFgAMLhYAsC8WAEoxFgDkMhYAfjQWACI2FgC8NxYAVjkWAPA6FgCKPBYALj4WAMg/FgBiQRYABkMWAKBEFgA6RhYA1EcWAHhJFgASSxYArEwWAEZOFgDgTxYAhFEWAB5TFgC4VBYAXFYWAPZXFgCQWRYAKlsWAM5cFgBoXhYAAmAWAJxhFgA2YxYA2mQWAHRmFgAOaBYAsmkWAExrFgDmbBYAgG4WACRwFgC+cRYAWHMWAPJ0FgCMdhYAMHgWAMp5FgBkexYACH0WAKJ+FgA8gBYA1oEWAHqDFgAUhRYAroYWAEiIFgDiiRYAhosWACCNFgC6jhYAXpAWAPiRFgCSkxYALJUWANCWFgBqmBYABJoWAJ6bFgA4nRYA3J4WAHagFgAQohYAtKMWAE6lFgDophYAgqgWACaqFgDAqxYAWq0WAPSuFgCYsBYAMrIWAMyzFgBmtRYAALcWAKS4FgA+uhYA2LsWAHy9FgAWvxYAsMAWAErCFgDuwxYAiMUWACLHFgC8yBYAVsoWAPrLFgCUzRYALs8WANLQFgBs0hYABtQWAKDVFgBE1xYA3tgWAHjaFgAS3BYArN0WAFDfFgDq4BYAhOIWACjkFgDC5RYAXOcWAPboFgCa6hYANOwWAM7tFgBo7xYAAvEWAKbyFgBA9BYA2vUWAH73FgAY+RYAsvoWAEz8FgDw/RYAiv8WACQBFwC+AhcAYgQXAPwFFwCWBxcAMAkXAMoKFwBuDBcACA4XAKIPFwBGERcA4BIXAHoUFwAUFhcAuBcXAFIZFwDsGhcAhhwXACoeFwDEHxcAXiEXAPgiFwCcJBcANiYXANAnFwB0KRcAGCsXALIsFwBMLhcA5i8XAIoxFwAkMxcAvjQXAFg2FwD8NxcAljkXADA7FwDKPBcAbj4XAAhAFwCiQRcAPEMXAOBEFwB6RhcAFEgXALhJFwBSSxcA7EwXAIZOFwAqUBcAxFEXAF5TFwD4VBcAnFYXADZYFwDQWRcAalsXAA5dFwCoXhcAQmAXANxhFwCAYxcAGmUXALRmFwBOaBcA6GkXAIxrFwAmbRcAwG4XAGRwFwD+cRcAmHMXADJ1FwDWdhcAcHgXAAp6FwCkexcASH0XAOJ+FwB8gBcAFoIXALCDFwBUhRcA7oYXAIiIFwAsihcAxosXAGCNFwD6jhcAnpAXADiSFwDSkxcAbJUXABCXFwCqmBcARJoXAN6bFwB4nRcAHJ8XALagFwBQohcA9KMXAI6lFwAopxcAwqgXAFyqFwAArBcAmq0XADSvFwDYsBcAcrIXAAy0FwCmtRcASrcXAOS4FwB+uhcAGLwXALK9FwBWvxcA8MAXAIrCFwAkxBcAyMUXAGLHFwAGyRcAoMoXADrMFwDUzRcAbs8XABLRFwCs0hcARtQXAODVFwB61xcAHtkXALjaFwBS3BcA9t0XAJDfFwAq4RcAxOIXAGjkFwAC5hcAnOcXADbpFwDQ6hcAdOwXAA7uFwCo7xcAQvEXAObyFwCA9BcAGvYXAL73FwBY+RcA8voXAIz8FwAw/hcAyv8XAGQBGAD+AhgAmAQYADwGGADWBxgAcAkYABQLGACuDBgASA4YAOIPGACGERgAIBMYALoUGABUFhgA7hcYAJIZGAAsGxgAxhwYAGAeGAAEIBgAniEYADgjGADcJBgAdiYYABAoGACqKRgATisYAOgsGACCLhgAHDAYALYxGABaMxgA9DQYAI42GAAyOBgAzDkYAGY7GAAAPRgApD4YAD5AGADYQRgAckMYABZFGACwRhgASkgYAORJGAB+SxgAIk0YALxOGABWUBgA+lEYAJRTGAAuVRgAyFYYAGxYGAAGWhgAoFsYADpdGADeXhgAeGAYABJiGACsYxgARmUYAOpmGACEaBgAHmoYAMJrGABcbRgA9m4YAJBwGAA0chgAznMYAGh1GAACdxgAnHgYAEB6GADaexgAdH0YAA5/GACygBgATIIYAOaDGACKhRgAJIcYAL6IGABYihgA/IsYAJaNGAAwjxgAypAYAGSSGAAIlBgAopUYADyXGADWmBgAepoYABScGACunRgAUp8YAOygGACGohgAIKQYAMSlGABepxgA+KgYAJKqGAAsrBgA0K0YAGqvGAAEsRgAqLIYAEK0GADctRgAdrcYABC5GAC0uhgATrwYAOi9GACCvxgAJsEYAMDCGABaxBgA/sUYAJjHGAAyyRgAzMoYAHDMGAAKzhgApM8YAD7RGADY0hgAfNQYABbWGACw1xgAVNkYAO7aGACI3BgAIt4YAMbfGABg4RgA+uIYAJTkGAAu5hgA0ucYAGzpGAAG6xgAquwYAETuGADe7xgAePEYABzzGAC29BgAUPYYAOr3GACO+RgAKPsYAML8GABc/hgA9v8YAJoBGQA0AxkAzgQZAHIGGQAMCBkApgkZAEALGQDkDBkAfg4ZABgQGQCyERkATBMZAPAUGQCKFhkAJBgZAMgZGQBiGxkA/BwZAJYeGQA6IBkA1CEZAG4jGQAIJRkAoiYZAEYoGQDgKRkAeisZABQtGQC4LhkAUjAZAOwxGQCQMxkAKjUZAMQ2GQBeOBkA+DkZAJw7GQA2PRkA0D4ZAHRAGQAOQhkAqEMZAEJFGQDmRhkAgEgZABpKGQC0SxkAWE0ZAPJOGQCMUBkAJlIZAMpTGQBkVRkA/lYZAJhYGQA8WhkA1lsZAHBdGQAKXxkApGAZAEhiGQDiYxkAfGUZABZnGQC6aBkAVGoZAO5rGQCSbRkALG8ZAMZwGQBgchkABHQZAJ51GQA4dxkA0ngZAHZ6GQAQfBkAqn0ZAER/GQDogBkAgoIZAByEGQC2hRkAUIcZAPSIGQCOihkAKIwZAMKNGQBmjxkAAJEZAJqSGQA+lBkA2JUZAHKXGQAMmRkAsJoZAEqcGQDknRkAfp8ZABihGQC8ohkAVqQZAPClGQCKpxkALqkZAMiqGQBirBkABq4ZAKCvGQA6sRkA1LIZAHi0GQASthkArLcZAEa5GQDguhkAhLwZAB6+GQC4vxkAUsEZAPbCGQCQxBkAKsYZAM7HGQBoyRkAAssZAJzMGQBAzhkA2s8ZAHTRGQAO0xkAqNQZAEzWGQDm1xkAgNkZABrbGQC+3BkAWN4ZAPLfGQCW4RkAMOMZAMrkGQBk5hkACOgZAKLpGQA86xkA1uwZAHDuGQAU8BkArvEZAEjzGQDi9BkAhvYZACD4GQC6+RkAXvsZAPj8GQCS/hkALAAaANABGgBqAxoABAUaAJ4GGgA4CBoA3AkaAHYLGgAQDRoAtA4aAE4QGgDoERoAghMaABwVGgDAFhoAWhgaAPQZGgCOGxoAMh0aAMweGgBmIBoACiIaAKQjGgA+JRoA2CYaAHwoGgAWKhoAsCsaAEotGgDkLhoAiDAaACIyGgC8MxoAVjUaAPo2GgCUOBoALjoaANI7GgBsPRoABj8aAKBAGgBEQhoA3kMaAHhFGgASRxoArEgaAFBKGgDqSxoAhE0aAB5PGgDCUBoAXFIaAPZTGgCaVRoANFcaAM5YGgBoWhoADFwaAKZdGgBAXxoA2mAaAHRiGgAYZBoAsmUaAExnGgDmaBoAimoaACRsGgC+bRoAYm8aAPxwGgCWchoAMHQaANR1GgBudxoACHkaAKJ6GgA8fBoA4H0aAHp/GgAUgRoAroIaAFKEGgDshRoAhocaACqJGgDEihoAXowaAPiNGgCcjxoANpEaANCSGgBqlBoABJYaAKiXGgBCmRoA3JoaAHacGgAanhoAtJ8aAE6hGgDyohoAjKQaACamGgDApxoAZKkaAP6qGgCYrBoAMq4aAMyvGgBwsRoACrMaAKS0GgA+thoA4rcaAHy5GgAWuxoAsLwaAFS+GgDuvxoAiMEaACLDGgDGxBoAYMYaAPrHGgCUyRoAOMsaANLMGgBszhoABtAaAKrRGgBE0xoA3tQaAILWGgAc2BoAttkaAFDbGgDq3BoAjt4aACjgGgDC4RoAZuMaAADlGgCa5hoANOgaANjpGgBy6xoADO0aAKbuGgBA8BoA5PEaAH7zGgAY9RoAsvYaAFb4GgDw+RoAivsaAC79GgDI/hoAYgAbAPwBGwCgAxsAOgUbANQGGwBuCBsACAobAKwLGwBGDRsA4A4bAHoQGwAeEhsAuBMbAFIVGwD2FhsAkBgbACoaGwDEGxsAaB0bAAIfGwCcIBsANiIbANAjGwB0JRsADicbAKgoGwBCKhsA5isbAIAtGwAaLxsAvjAbAFgyGwDyMxsAjDUbADA3GwDKOBsAZDobAP47GwCYPRsAPD8bANZAGwBwQhsACkQbAK5FGwBIRxsA4kgbAIZKGwAgTBsAuk0bAFRPGwDuUBsAklIbACxUGwDGVRsAYFcbAARZGwCeWhsAOFwbANxdGwB2XxsAEGEbAKpiGwBOZBsA6GUbAIJnGwAcaRsAtmobAFpsGwD0bRsAjm8bAChxGwDMchsAZnQbAAB2GwCkdxsAPnkbANh6GwByfBsAFn4bALB/GwBKgRsA5IIbAIiEGwAihhsAvIcbAFaJGwD6ihsAlIwbAC6OGwDIjxsAYpEbAAaTGwCglBsAOpYbANSXGwB4mRsAEpsbAKycGwBGnhsA6p8bAIShGwAeoxsAuKQbAFymGwD2pxsAkKkbADSrGwDOrBsAaK4bAAKwGwCmsRsAQLMbANq0GwB0thsADrgbALK5GwBMuxsA5rwbAIC+GwAkwBsAvsEbAFjDGwD8xBsAlsYbADDIGwDKyRsAbssbAAjNGwCizhsAPNAbANbRGwB60xsAFNUbAK7WGwBS2BsA7NkbAIbbGwAg3RsAxN4bAF7gGwD44RsAkuMbACzlGwDQ5hsAaugbAATqGwCe6xsAQu0bANzuGwB28BsAGvIbALTzGwBO9RsA6PYbAIz4GwAm+hsAwPsbAFr9GwD0/hsAmAAcADICHADMAxwAZgUcAAoHHACkCBwAPgocAOILHAB8DRwAFg8cALAQHABKEhwA7hMcAIgVHAAiFxwAvBgcAGAaHAD6GxwAlB0cADgfHADSIBwAbCIcAAYkHACqJRwARCccAN4oHAB4KhwAEiwcALYtHABQLxwA6jAcAIQyHAAoNBwAwjUcAFw3HAAAORwAmjocADQ8HADOPRwAcj8cAAxBHACmQhwAQEQcANpFHAB+RxwAGEkcALJKHABMTBwA8E0cAIpPHAAkURwAyFIcAGJUHAD8VRwAllccADpZHADUWhwAblwcAAheHACiXxwARmEcAOBiHAB6ZBwAHmYcALhnHABSaRwA7GocAJBsHAAqbhwAxG8cAF5xHAD4chwAnHQcADZ2HADQdxwAankcAA57HACofBwAQn4cAOZ/HACAgRwAGoMcALSEHABYhhwA8occAIyJHAAmixwAwIwcAGSOHAD+jxwAmJEcADyTHADWlBwAcJYcAAqYHACkmRwASJscAOKcHAB8nhwAIKAcALqhHABUoxwA7qQcAJKmHAAsqBwA0KkcAHSrHAAOrRwAqK4cAEKwHADcsRwAgLMcABq1HAC0thwAWLgcAPK5HACMuxwAJr0cAMq+HABkwBwA/sEcAJjDHAAyxRwA1sYcAHDIHAAKyhwApMscAEjNHADizhwAfNAcACDSHAC60xwAVNUcAO7WHACS2BwALNocAMbbHABg3RwA+t4cAJ7gHAA44hwA0uMcAGzlHAAQ5xwAqugcAETqHADo6xwAgu0cABzvHAC28BwAWvIcAPTzHACO9RwAKPccAML4HABm+hwAAPwcAJr9HAA0/xwA2AAdAHICHQAMBB0AsAUdAEoHHQDkCB0AfgodACIMHQC8DR0AVg8dAPAQHQCKEh0ALhQdAMgVHQBiFx0A/BgdAKAaHQA6HB0A1B0dAHgfHQASIR0ArCIdAEYkHQDgJR0AhCcdAB4pHQC4Kh0AXCwdAPYtHQCQLx0AKjEdAM4yHQBoNB0AAjYdAJw3HQBAOR0A2jodAHQ8HQAOPh0AqD8dAExBHQDmQh0AgEQdABpGHQC+Rx0AWEkdAPJKHQCWTB0AME4dAMpPHQBkUR0A/lIdAKJUHQA8Vh0A1lcdAHBZHQAUWx0ArlwdAEheHQDsXx0AhmEdACBjHQC6ZB0AXmYdAPhnHQCSaR0ALGsdAMZsHQBqbh0ABHAdAJ5xHQA4cx0A3HQdAHZ2HQAQeB0AqnkdAE57HQDofB0Agn4dACaAHQDAgR0AWoMdAPSEHQCYhh0AMogdAMyJHQBmix0AAI0dAKSOHQA+kB0A2JEdAHKTHQAWlR0AsJYdAEqYHQDumR0AiJsdACKdHQC8nh0AYKAdAPqhHQCUox0ALqUdAMimHQBsqB0ABqodAKCrHQA6rR0A3q4dAHiwHQASsh0AtrMdAFC1HQDqth0AhLgdACi6HQDCux0AXL0dAPa+HQCQwB0ANMIdAM7DHQBoxR0AAscdAKbIHQBAyh0A2ssdAH7NHQAYzx0AstAdAEzSHQDw0x0AitUdACTXHQC+2B0AWNodAPzbHQCW3R0AMN8dAMrgHQBu4h0ACOQdAKLlHQBG5x0A4OgdAHrqHQAU7B0AuO0dAFLvHQDs8B0AhvIdACD0HQDE9R0AXvcdAPj4HQCS+h0ANvwdAND9HQBq/x0ABAEeAKgCHgBCBB4A3AUeAIAHHgAaCR4AtAoeAE4MHgDyDR4AjA8eACYRHgDAEh4AWhQeAP4VHgCYFx4AMhkeAMwaHgBwHB4ACh4eAKQfHgBIIR4A4iIeAHwkHgAWJh4AuiceAFQpHgDuKh4AiCweACIuHgDGLx4AYDEeAPoyHgCUNB4AODYeANI3HgBsOR4ABjseAKo8HgBEPh4A3j8eAHhBHgAcQx4AtkQeAFBGHgD0Rx4AjkkeAChLHgDCTB4AZk4eAABQHgCaUR4ANFMeANhUHgByVh4ADFgeAKZZHgBKWx4A5FweAH5eHgAYYB4AvGEeAFZjHgDwZB4AimYeAC5oHgDIaR4AYmseAPxsHgCgbh4AOnAeANRxHgBucx4ACHUeAKx2HgBGeB4A4HkeAIR7HgAefR4AuH4eAFKAHgDsgR4AkIMeACqFHgDEhh4AXogeAAKKHgCcix4ANo0eANqOHgB0kB4ADpIeAKiTHgBClR4A5pYeAICYHgAamh4AtJseAFidHgDynh4AjKAeADCiHgDKox4AZKUeAP6mHgCYqB4APKoeANarHgBwrR4ACq8eAK6wHgBIsh4A4rMeAIa1HgAgtx4AurgeAFS6HgD4ux4Akr0eACy/HgDGwB4AYMIeAATEHgCexR4AOMceANLIHgB2yh4AEMweAKrNHgBOzx4A6NAeAILSHgAc1B4AwNUeAFrXHgD02B4AjtoeACjcHgDM3R4AZt8eAADhHgCk4h4APuQeANjlHgBy5x4AFukeALDqHgBK7B4A5O0eAH7vHgAi8R4AvPIeAFb0HgD69R4AlPceAC75HgDI+h4AYvweAAb+HgCg/x4AOgEfANQCHwB4BB8AEgYfAKwHHwBGCR8A6gofAIQMHwAeDh8Awg8fAFwRHwD2Eh8AkBQfADQWHwDOFx8AaBkfAAIbHwCcHB8AQB4fANofHwB0IR8ADiMfALIkHwBMJh8A5icfAIopHwAkKx8AviwfAFguHwD8Lx8AljEfADAzHwDKNB8AZDYfAAg4HwCiOR8APDsfANY8HwB6Ph8AFEAfAK5BHwBIQx8A7EQfAIZGHwAgSB8AxEkfAF5LHwD4TB8Akk4fADZQHwDQUR8AalMfAARVHwCeVh8AQlgfANxZHwB2Wx8AEF0fALReHwBOYB8A6GEfAIxjHwAmZR8AwGYfAFpoHwD+aR8AmGsfADJtHwDMbh8AZnAfAApyHwCkcx8APnUfANh2HwB8eB8AFnofALB7HwBKfR8A7n4fAIiAHwAigh8AxoMfAGCFHwD6hh8AlIgfADiKHwDSix8AbI0fAAaPHwCgkB8ARJIfAN6THwB4lR8AEpcfALaYHwBQmh8A6psfAISdHwAonx8AwqAfAFyiHwAApB8AmqUfADSnHwDOqB8AcqofAAysHwCmrR8AQK8fANqwHwB+sh8AGLQfALK1HwBWtx8A8LgfAIq6HwAkvB8Avr0fAGK/HwD8wB8AlsIfADDEHwDUxR8AbscfAAjJHwCsyh8ARswfAODNHwB6zx8AHtEfALjSHwBS1B8A7NUfAIbXHwAq2R8AxNofAF7cHwD43R8AnN8fADbhHwDQ4h8AauQfAA7mHwCo5x8AQukfAObqHwCA7B8AGu4fALTvHwBY8R8A8vIfAIz0HwAm9h8AwPcfAGT5HwD++h8AmPwfADL+HwDW/x8AcAEgAAoDIACuBCAASAYgAOIHIAB8CSAAIAsgALoMIABUDiAA7g8gAIgRIAAsEyAAxhQgAGAWIAD6FyAAnhkgADgbIADSHCAAdh4gABAgIACqISAARCMgAOgkIACCJiAAHCggALYpIABQKyAA9CwgAI4uIAAoMCAAzDEgAGYzIAAANSAAmjYgAD44IADYOSAAcjsgAAw9IACwPiAASkAgAORBIAB+QyAAGEUgALxGIABWSCAA8EkgAIpLIAAuTSAAyE4gAGJQIAD8USAAoFMgADpVIADUViAAblggABJaIACsWyAARl0gAOBeIACEYCAAHmIgALhjIABcZSAA9mYgAJBoIAAqaiAAxGsgAGhtIAACbyAAnHAgADZyIADacyAAdHUgAA53IACyeCAATHogAOZ7IACAfSAAJH8gAL6AIABYgiAA8oMgAIyFIAAwhyAAyoggAGSKIAD+iyAAoo0gADyPIADWkCAAepIgABSUIACulSAASJcgAOyYIACGmiAAIJwgALqdIABUnyAA+KAgAJKiIAAspCAA0KUgAGqnIAAEqSAAnqogAEKsIADcrSAAdq8gABCxIACqsiAATrQgAOi1IACCtyAAHLkgAMC6IABavCAA9L0gAI6/IAAywSAAzMIgAGbEIAAAxiAApMcgAD7JIADYyiAAfMwgABbOIACwzyAAStEgAOTSIACI1CAAItYgALzXIABW2SAA+togAJTcIAAu3iAAyN8gAGzhIAAG4yAAoOQgAETmIADe5yAAeOkgABLrIACs7CAAUO4gAOrvIACE8SAAHvMgAML0IABc9iAA9vcgAJr5IAA0+yAAzvwgAGj+IAAMACEApgEhAEADIQDaBCEAdAYhABgIIQCyCSEATAshAOYMIQCKDiEAJBAhAL4RIQBiEyEA/BQhAJYWIQAwGCEAyhkhAG4bIQAIHSEAoh4hADwgIQDgISEAeiMhABQlIQC4JiEAUighAOwpIQCGKyEAIC0hAMQuIQBeMCEA+DEhAJwzIQA2NSEA0DYhAGo4IQAEOiEAqDshAEI9IQDcPiEAdkAhABpCIQC0QyEATkUhAPJGIQCMSCEAJkohAMBLIQBkTSEA/k4hAJhQIQAyUiEAzFMhAHBVIQAKVyEApFghAD5aIQDiWyEAfF0hABZfIQC6YCEAVGIhAO5jIQCIZSEALGchAMZoIQBgaiEA+mshAJRtIQA4byEA0nAhAGxyIQAGdCEAqnUhAER3IQDeeCEAgnohABx8IQC2fSEAUH8hAOqAIQCOgiEAKIQhAMKFIQBchyEAAIkhAJqKIQA0jCEAzo0hAHKPIQAMkSEAppIhAEqUIQDklSEAfpchABiZIQCymiEAVpwhAPCdIQCKnyEAJKEhAMiiIQBipCEA/KUhAKCnIQA6qSEA1KohAG6sIQAIriEArK8hAEaxIQDgsiEAerQhAB62IQC4tyEAUrkhAOy6IQCQvCEAKr4hAMS/IQBowSEAAsMhAJzEIQA2xiEA0MchAHTJIQAOyyEAqMwhAELOIQDmzyEAgNEhABrTIQC+1CEAWNYhAPLXIQCM2SEAJtshAMrcIQBk3iEA/t8hAJjhIQA84yEA1uQhAHDmIQAK6CEArukhAEjrIQDi7CEAhu4hACDwIQC68SEAVPMhAO70IQCS9iEALPghAMb5IQBg+yEABP0hAJ7+IQA4ACIA0gEiAHYDIgAQBSIAqgYiAEQIIgDoCSIAggsiABwNIgDADiIAWhAiAPQRIgCOEyIAKBUiAMwWIgBmGCIAABoiAJobIgA+HSIA2B4iAHIgIgAMIiIAsCMiAEolIgDkJiIAiCgiACIqIgC8KyIAVi0iAPouIgCUMCIALjIiAMgzIgBiNSIABjciAKA4IgA6OiIA1DsiAHg9IgASPyIArEAiAEZCIgDqQyIAhEUiAB5HIgDCSCIAXEoiAPZLIgCQTSIAKk8iAM5QIgBoUiIAAlQiAJxVIgBAVyIA2lgiAHRaIgAOXCIAsl0iAExfIgDmYCIAimIiACRkIgC+ZSIAWGciAPJoIgCWaiIAMGwiAMptIgBkbyIACHEiAKJyIgA8dCIA1nUiAHp3IgAUeSIArnoiAFJ8IgDsfSIAhn8iACCBIgC6giIAXoQiAPiFIgCShyIALIkiANCKIgBqjCIABI4iAKiPIgBCkSIA3JIiAHaUIgAQliIAtJciAE6ZIgDomiIAgpwiACaeIgDAnyIAWqEiAPSiIgCYpCIAMqYiAMynIgBmqSIACqsiAKSsIgA+riIA4q8iAHyxIgAWsyIAsLQiAFS2IgDutyIAiLkiACK7IgC8vCIAYL4iAPq/IgCUwSIALsMiANLEIgBsxiIABsgiAKrJIgBEyyIA3swiAHjOIgAc0CIAttEiAFDTIgDq1CIAhNYiACjYIgDC2SIAXNsiAPbcIgCa3iIANOAiAM7hIgBy4yIADOUiAKbmIgBA6CIA2ukiAH7rIgAY7SIAsu4iAEzwIgDw8SIAivMiACT1IgC+9iIAYvgiAPz5IgCW+yIAOv0iANT+IgBuACMACAIjAKIDIwBGBSMA4AYjAHoIIwAUCiMAuAsjAFINIwDsDiMAhhAjACoSIwDEEyMAXhUjAAIXIwCcGCMANhojANAbIwBqHSMADh8jAKggIwBCIiMA3CMjAIAlIwAaJyMAtCgjAFgqIwDyKyMAjC0jACYvIwDAMCMAZDIjAP4zIwCYNSMAMjcjANY4IwBwOiMACjwjAK49IwBIPyMA4kAjAHxCIwAWRCMAukUjAFRHIwDuSCMAiEojACxMIwDGTSMAYE8jAPpQIwCeUiMAOFQjANJVIwB2VyMAEFkjAKpaIwBEXCMA3l0jAIJfIwAcYSMAtmIjAFBkIwD0ZSMAjmcjAChpIwDMaiMAZmwjAABuIwCabyMANHEjANhyIwBydCMADHYjAKZ3IwBKeSMA5HojAH58IwAYfiMAvH8jAFaBIwDwgiMAlIQjAC6GIwDIhyMAYokjAAaLIwCgjCMAOo4jANSPIwBukSMAEpMjAKyUIwBGliMA4JcjAISZIwAemyMAuJwjAFyeIwD2nyMAkKEjACqjIwDEpCMAaKYjAAKoIwCcqSMANqsjANqsIwB0riMADrAjAKixIwBMsyMA5rQjAIC2IwAkuCMAvrkjAFi7IwDyvCMAjL4jADDAIwDKwSMAZMMjAP7EIwCixiMAPMgjANbJIwBwyyMAFM0jAK7OIwBI0CMA7NEjAIbTIwAg1SMAutYjAFTYIwD42SMAktsjACzdIwDG3iMAauAjAATiIwCe4yMAOOUjAObmIwCA6CMAGuojALTrIwBY7SMA8u4jAIzwIwAw8iMA1PMjAG71IwAS9yMArPgjAEb6IwDq+yMAhP0jAB7/IwC4ACQAUgIkAPYDJACQBSQAKgckAMQIJABoCiQAAgwkAJwNJAA2DyQA2hAkAHQSJAAOFCQAshUkAEwXJADmGCQAgBokABocJAC+HSQAWB8kAPIgJACMIiQAMCQkAMolJABkJyQA/igkAKIqJAA8LCQA1i0kAHovJAAUMSQArjIkAEg0JADiNSQAhjckACA5JAC6OiQAVDwkAPg9JACSPyQALEEkAMZCJABqRCQABEYkAJ5HJABCSSQA3EokAHZMJAAQTiQAqk8kAE5RJADoUiQAglQkABxWJADAVyQAWlkkAPRaJACOXCQAMl4kAMxfJABmYSQAAGMkAKRkJAA+ZiQA2GckAHJpJAAWayQAsGwkAEpuJADubyQAiHEkACJzJAC8dCQAVnYkAPp3JACUeSQALnskAMh8JABsfiQABoAkAKCBJAA6gyQA3oQkAHiGJAASiCQAtokkAFCLJADqjCQAhI4kAB6QJADCkSQAXJMkAPaUJACQliQANJgkAM6ZJABomyQAAp0kAJyeJABAoCQA2qEkAH6jJAAYpSQAsqYkAEyoJADwqSQAiqskACStJAC+riQAWLAkAPyxJACWsyQAMLUkAMq2JABkuCQACLokAKK7JABGvSQA4L4kAHrAJAAUwiQAuMMkAFLFJADsxiQAhsgkACDKJADEyyQAXs0kAPjOJACS0CQALNIkANDTJABq1SQABNckAKjYJABC2iQA3NskAIDdJAAa3yQAtOAkAE7iJADo4yQAjOUkACbnJADA6CQAWuokAP7rJACY7SQAMu8kAMzwJABw8iQACvQkAKT1JAA+9yQA4vgkAHz6JAAW/CQAsP0kAFT/JADuACUAiAIlACIEJQDGBSUAYAclAPoIJQCeCiUAOAwlANINJQBsDyUABhElAKoSJQBEFCUA3hUlAHgXJQAcGSUAtholAFAcJQDqHSUAhB8lACghJQDCIiUAZiQlAAAmJQCaJyUANCklANgqJQByLCUADC4lAKYvJQBAMSUA5DIlAH40JQAYNiUAsjclAFY5JQDwOiUAijwlACQ+JQDIPyUAYkElAPxCJQCgRCUAOkYlANRHJQBuSSUACEslAKxMJQBGTiUA4E8lAHpRJQAeUyUAuFQlAFJWJQDsVyUAhlklACpbJQDEXCUAaF4lAAJgJQCcYSUANmMlANpkJQB0ZiUADmglAKhpJQBCayUA5mwlAIBuJQAacCUAtHElAFhzJQDydCUAjHYlACZ4JQDKeSUAZHslAP58JQCifiUAPIAlANaBJQBwgyUAFIUlAK6GJQBIiCUA4oklAHyLJQAgjSUAuo4lAFSQJQDukSUAkpMlACyVJQDGliUAapglAASaJQCemyUAOJ0lANKeJQB2oCUAEKIlAKqjJQBOpSUA6KYlAIKoJQAcqiUAtqslAFqtJQD0riUAjrAlACiyJQDMsyUAZrUlAAC3JQCauCUAProlANi7JQByvSUADL8lALDAJQBKwiUA5MMlAIjFJQAixyUAvMglAFbKJQDwyyUAlM0lAC7PJQDI0CUAYtIlAAbUJQCg1SUAOtclANTYJQB42iUAEtwlAKzdJQBQ3yUA6uAlAITiJQAe5CUAuOUlAFznJQD26CUAkOolACrsJQDE7SUAaO8lAALxJQCm8iUAQPQlANr1JQB09yUADvklALL6JQBM/CUA5v0lAID/JQAkASYAvgImAFgEJgDyBSYAlgcmADAJJgDKCiYAbgwmAAgOJgCiDyYAPBEmANYSJgB6FCYAFBYmAK4XJgBIGSYA4homAIYcJgAgHiYAxB8mAF4hJgD4IiYAkiQmACwmJgDQJyYAaikmAAQrJgCoLCYAQi4mANwvJgB2MSYAEDMmALQ0JgBONiYA6DcmAIw5JgAmOyYAwDwmAFo+JgD0PyYAmEEmADJDJgDMRCYAZkYmAApIJgCkSSYAPksmAOJMJgB8TiYAFlAmALBRJgBKUyYA7lQmAIhWJgAiWCYAvFkmAGBbJgD6XCYAlF4mADhgJgDSYSYAbGMmAAZlJgCgZiYARGgmAN5pJgB4ayYAEm0mALZuJgBQcCYA6nEmAIRzJgAodSYAwnYmAFx4JgAAeiYAmnsmADR9JgDOfiYAaIAmAAyCJgCmgyYAQIUmANqGJgB+iCYAGIomALKLJgBWjSYA8I4mAIqQJgAkkiYAvpMmAGKVJgD8liYAlpgmADCaJgDUmyYAbp0mAAifJgCsoCYARqImAOCjJgB6pSYAFKcmALioJgBSqiYA7KsmAIatJgAqryYAxLAmAF6yJgACtCYAnLUmADa3JgDQuCYAaromAA68JgCovSYAQr8mANzAJgCAwiYAGsQmALTFJgBYxyYA8sgmAIzKJgAmzCYAwM0mAGTPJgD+0CYAmNImADLUJgDW1SYAcNcmAArZJgCk2iYASNwmAOLdJgB83yYAIOEmALriJgBU5CYA7uUmAIjnJgAs6SYAxuomAGDsJgD67SYAnu8mADjxJgDS8iYAdvQmABD2JgCq9yYARPkmAN76JgCC/CYAHP4mALb/JgBQAScA6gInAI4EJwAoBicAwgcnAGYJJwAACycAmgwnADQOJwDYDycAchEnAAwTJwCmFCcAShYnAOQXJwB+GScAGBsnALIcJwBWHicA8B8nAJQhJwAuIycAyCQnAGImJwD8JycAoCknADorJwDULCcAbi4nABIwJwCsMScARjMnAOA0JwCENicAHjgnALg5JwBcOycA9jwnAJA+JwAqQCcAxEEnAGhDJwACRScAnEYnADZIJwDaSScAdEsnAA5NJwCoTicATFAnAOZRJwCAUycAJFUnAL5WJwBYWCcA8lknAIxbJwAwXScAyl4nAGRgJwD+YScAmGMnADxlJwDWZicAcGgnABRqJwCuaycASG0nAOxuJwCGcCcAIHInALpzJwBUdScA+HYnAJJ4JwAseicA0HsnAGp9JwAEfycAnoAnADiCJwDcgycAdoUnABCHJwC0iCcAToonAOiLJwCCjScAJo8nAMCQJwBakicA9JMnAI6VJwAylycAzJgnAGaaJwAKnCcApJ0nAD6fJwDYoCcAcqInABakJwCwpScASqcnAO6oJwCIqicAIqwnALytJwBWrycA+rAnAJSyJwAutCcAyLUnAGy3JwAGuScAoLonAES8JwDevScAeL8nABLBJwCswicAUMQnAOrFJwCExycAHsknALjKJwBczCcA9s0nAJDPJwA00ScAztInAGjUJwAM1icAptcnAEDZJwDa2icAdNwnABjeJwCy3ycATOEnAObiJwCK5CcAJOYnAL7nJwBi6ScA/OonAJbsJwAw7icAyu8nAG7xJwAI8ycAovQnADz2JwDg9ycAevknABT7JwC4/CcAUv4nAOz/JwCGASgAIAMoAMQEKABeBigA+AcoAJwJKAA2CygA0AwoAGoOKAAEECgAqBEoAEITKADcFCgAdhYoABAYKAC0GSgAThsoAPIcKACMHigAJiAoAMAhKABaIygA/iQoAJgmKAAyKCgAzCkoAHArKAAKLSgApC4oAD4wKADiMSgAfDMoABY1KAC6NigAVDgoAO45KACIOygAIj0oAMY+KABgQCgA+kEoAJRDKAAuRSgA0kYoAGxIKAAGSigAqksoAERNKADeTigAglAoABxSKAC2UygAUFUoAOpWKACOWCgAKFooAMJbKABcXSgAAF8oAJpgKAA0YigAzmMoAHJlKAAMZygApmgoAEpqKADkaygAfm0oABhvKACycCgAVnIoAPBzKACKdSgAJHcoAMh4KABieigA/HsoAJZ9KAA6fygA1IAoAG6CKAAShCgArIUoAEaHKADgiCgAeoooAB6MKAC4jSgAUo8oAOyQKACQkigAKpQoAMSVKABelygAApkoAJyaKAA2nCgA2p0oAHSfKAAOoSgAqKIoAEKkKADmpSgAgKcoABqpKAC0qigAWKwoAPKtKACMrygAJrEoAMqyKABktCgA/rUoAKK3KAA8uSgA1rooAHC8KAAKvigArr8oAEjBKADiwigAfMQoACDGKAC6xygAVMkoAO7KKACSzCgALM4oAMbPKABq0SgABNMoAJ7UKAA41igA0tcoAHbZKAAQ2ygAqtwoAETeKADo3ygAguEoABzjKAC25CgAWuYoAPTnKACO6SgAMusoAMzsKABm7igAAPAoAJrxKAA+8ygA2PQoAHL2KAAM+CgAsPkoAEr7KADk/CgAiP4oACIAKQC8ASkAVgMpAPAEKQCUBikALggpAMgJKQBiCykABg0pAKAOKQA6ECkA3hEpAHgTKQASFSkArBYpAEYYKQDqGSkAhBspAB4dKQC4HikAUiApAPYhKQCQIykAKiUpAM4mKQBoKCkAAiopAKYrKQBALSkA2i4pAHQwKQAOMikAsjMpAEw1KQDmNikAgDgpABo6KQC+OykAWD0pAPI+KQCWQCkAMEIpAMpDKQBuRSkACEcpAKJIKQA8SikA1kspAHBNKQAUTykArlApAEhSKQDsUykAhlUpACBXKQDEWCkAXlopAPhbKQCSXSkANl8pANBgKQBqYikABGQpAKhlKQBCZykA3GgpAHZqKQAQbCkAtG0pAE5vKQDocCkAjHIpACZ0KQDAdSkAWncpAPR4KQCYeikAMnwpAMx9KQBmfykAAIEpAKSCKQA+hCkA4oUpAHyHKQAWiSkAsIopAEqMKQDujSkAiI8pACKRKQC8kikAYJQpAPqVKQCUlykALpkpANKaKQBsnCkABp4pAKqfKQBEoSkA3qIpAHikKQASpikAtqcpAFCpKQDqqikAhKwpACiuKQDCrykAXLEpAACzKQCatCkANLYpAM63KQBouSkADLspAKa8KQBAvikA2r8pAHTBKQAYwykAssQpAEzGKQDwxykAiskpACTLKQC+zCkAYs4pAPzPKQCW0SkAMNMpANTUKQBu1ikACNgpAKLZKQBG2ykA4NwpAHreKQAU4CkAuOEpAFLjKQDs5CkAhuYpACDoKQDE6SkAXuspAALtKQCc7ikANvApANDxKQBq8ykADvUpAKj2KQBC+CkA3PkpAID7KQAa/SkAtP4pAE4AKgDyASoAjAMqACYFKgDKBioAZAgqAP4JKgCYCyoAMg0qANYOKgBwECoAChIqAKQTKgBIFSoA4hYqAHwYKgAWGioAuhsqAFQdKgDuHioAkiAqACwiKgDGIyoAYCUqAPomKgCeKCoAOCoqANIrKgBsLSoAEC8qAKowKgBEMioA3jMqAII1KgAcNyoAtjgqAFo6KgD0OyoAjj0qACg/KgDCQCoAZkIqAABEKgCaRSoANEcqANhIKgBySioADEwqAKZNKgBKTyoA5FAqAH5SKgAiVCoAvFUqAFZXKgDwWCoAiloqAC5cKgDIXSoAYl8qAPxgKgCgYioAOmQqANRlKgBuZyoACGkqAKxqKgBGbCoA6m0qAIRvKgAecSoAuHIqAFJ0KgD2dSoAkHcqACp5KgDEeioAXnwqAAJ+KgCcfyoANoEqANqCKgB0hCoADoYqAKiHKgBMiSoA5ooqAICMKgAajioAvo8qAFiRKgDykioAjJQqACaWKgDKlyoAZJkqAP6aKgCinCoAPJ4qANafKgB6oSoAFKMqAK6kKgBIpioA4qcqAIapKgAgqyoAuqwqAFSuKgDuryoAkrEqACyzKgDGtCoAarYqAAS4KgCeuSoAQrsqANy8KgB2vioAEMAqAKrBKgBOwyoA6MQqAILGKgAcyCoAtskqAFrLKgD0zCoAjs4qADLQKgDM0SoAZtMqAADVKgCk1ioAPtgqANjZKgBy2yoAFt0qALDeKgBK4CoA5OEqAIjjKgAi5SoAvOYqAGDoKgD66SoAlOsqAC7tKgDI7ioAbPAqAAbyKgCg8yoAOvUqANT2KgB4+CoAEvoqAKz7KgBQ/SoA6v4qAIQAKwAeAisAwgMrAFwFKwD2BisAkAgrADQKKwDOCysAaA0rAAIPKwCcECsAQBIrANoTKwB0FSsAGBcrALIYKwBMGisA+hsrAJQdKwAuHysAyCArAGIiKwAGJCsAoCUrADonKwDeKCsAeCorABIsKwCsLSsAUC8rAOowKwCEMisAHjQrAMI1KwBcNysA9jgrAJA6KwA0PCsAzj0rAGg/KwAMQSsApkIrAEBEKwDaRSsAdEcrABhJKwCySisATEwrAOZNKwCKTysAJFErAL5SKwBYVCsA8lUrAJZXKwAwWSsAylorAG5cKwAIXisAol8rADxhKwDgYisAemQrABRmKwCuZysAUmkrAOxqKwCGbCsAIG4rALpvKwBecSsA+HIrAJJ0KwA2disA0HcrAGp5KwAOeysAqHwrAEJ+KwDcfysAdoErABqDKwC0hCsAToYrAPKHKwCMiSsAJosrAMCMKwBajisA/o8rAJiRKwAykysAzJQrAHCWKwAKmCsApJkrAD6bKwDinCsAfJ4rABagKwC6oSsAVKMrAO6kKwCIpisAIqgrALypKwBgqysA+qwrAJSuKwA4sCsA0rErAGyzKwAGtSsAqrYrAES4KwDeuSsAeLsrABy9KwC2visAUMArAOrBKwCEwysAKMUrAMLGKwBcyCsAAMorAJrLKwA0zSsAzs4rAHLQKwAM0isAptMrAEDVKwDk1isAftgrABjaKwCy2ysATN0rAPDeKwCK4CsAJOIrAMjjKwBi5SsA/OYrAKDoKwA66isA1OsrAG7tKwAI7ysArPArAEbyKwDg8ysAevUrABT3KwC4+CsAUvorAOz7KwCQ/SsAKv8rAMQALABeAiwAAgQsAJwFLAA2BywA0AgsAGoKLAAODCwAqA0sAEIPLADmECwAgBIsABoULAC+FSwAWBcsAPIYLACMGiwAJhwsAModLABkHywA/iAsAJgiLAAyJCwA1iUsAHAnLAAKKSwAriosAEgsLADiLSwAhi8sACAxLAC6MiwAVDQsAO41LACSNywALDksAMY6LABgPCwA+j0sAJ4/LAA4QSwA0kIsAHZELAAQRiwAqkcsAE5JLADoSiwAgkwsABxOLAC2TywAWlEsAPRSLACOVCwAKFYsAMxXLABmWSwAAFssAJpcLAA+XiwA2F8sAHJhLAAWYywAsGQsAEpmLADkZywAfmksACJrLAC8bCwAVm4sAPBvLACKcSwALnMsAMh0LABidiwABngsAKB5LAA6eywA3nwsAHh+LAASgCwArIEsAEaDLADqhCwAhIYsAB6ILAC4iSwAXIssAPaMLACQjiwAKpAsAM6RLABokywAApUsAKaWLABAmCwA2pksAHSbLAAOnSwAsp4sAEygLADmoSwAgKMsACSlLAC+piwAWKgsAPKpLACWqywAMK0sAMquLABusCwACLIsAKKzLAA8tSwA1rYsAHq4LAAUuiwArrssAEi9LADsviwAhsAsACDCLAC6wywAVMUsAPjGLACSyCwALMosANDLLABqzSwABM8sAJ7QLABC0iwA3NMsAHbVLAAQ1ywAtNgsAE7aLADo2ywAjN0sACbfLADA4CwAWuIsAPTjLACY5SwAMucsAMzoLABm6iwACuwsAKTtLAA+7ywA4vAsAHzyLAAW9CwAsPUsAFT3LADu+CwAiPosACL8LAC8/SwAYP8sAPoALQCUAi0ALgQtANIFLQBsBy0ABgktAKAKLQBEDC0A3g0tAHgPLQASES0AthItAFAULQDqFS0AhBctACgZLQDCGi0AXBwtAAAeLQCaHy0ANCEtAM4iLQBoJC0ADCYtAKYnLQBAKS0A2iotAH4sLQAYLi0Asi8tAEwxLQDmMi0AijQtACQ2LQC+Ny0AYjktAPw6LQCWPC0AMD4tANQ/LQBuQS0ACEMtAKJELQBGRi0A4EctAHpJLQAUSy0ArkwtAFJOLQDsTy0AkFEtACpTLQDEVC0AXlYtAPhXLQCcWS0ANlstANBcLQBqXi0ADmAtAKhhLQBCYy0A3GQtAIBmLQAaaC0AtGktAFhrLQDybC0AjG4tACZwLQDAcS0AZHMtAP50LQCYdi0APHgtANZ5LQBwey0ACn0tAKR+LQBIgC0A4oEtAHyDLQAWhS0AsIYtAFSILQDuiS0AiIstACyNLQDGji0AYJAtAPqRLQCeky0AOJUtANKWLQBsmC0ABpotAKqbLQBEnS0A3p4tAIKgLQAcoi0AtqMtAFqlLQD0pi0AjqgtACiqLQDCqy0AZq0tAACvLQCasC0ANLItANizLQBytS0ADLctAKa4LQBKui0A5LstAH69LQAYvy0AvMAtAFbCLQDwwy0AisUtAC7HLQDIyC0AYsotAPzLLQCWzS0AOs8tANTQLQBu0i0AEtQtAKzVLQBG1y0A4NgtAITaLQAe3C0AuN0tAFLfLQD24C0AkOItACrkLQDE5S0AXuctAALpLQCc6i0ANuwtANrtLQB07y0ADvEtALLyLQBM9C0A5vUtAID3LQAa+S0AvvotAFj8LQDy/S0AjP8tACYBLgDKAi4AZAQuAP4FLgCiBy4APAkuANYKLgB6DC4AFA4uAK4PLgBIES4A4hIuAIYULgAgFi4AuhcuAFQZLgD4Gi4AkhwuACweLgDGHy4AYCEuAAQjLgCeJC4AQiYuANwnLgB2KS4AECsuAKosLgBOLi4A6C8uAIIxLgAcMy4AwDQuAFo2LgD0Ny4AjjkuACg7LgDMPC4AZj4uAABALgCkQS4APkMuANhELgByRi4AFkguALBJLgBKSy4A5EwuAIhOLgAiUC4AvFEuAFZTLgD6VC4AlFYuAC5YLgDIWS4AbFsuAAZdLgCgXi4AOmAuAN5hLgB4Yy4AEmUuAKxmLgBGaC4A6mkuAIRrLgAebS4Awm4uAFxwLgD2cS4AkHMuADR1LgDOdi4AaHguAAJ6LgCmey4AQH0uANp+LgB0gC4ADoIuALKDLgBMhS4A5oYuAIqILgAkii4AvosuAFiNLgD8ji4AlpAuADCSLgDKky4AbpUuAAiXLgCimC4APJouANabLgB6nS4AFJ8uAK6gLgBIoi4A7KMuAIalLgAgpy4AxKguAF6qLgD4qy4Akq0uADavLgDQsC4AarIuAAS0LgCotS4AQrcuANy4LgB2ui4AGrwuALS9LgBOvy4A6MAuAIzCLgAmxC4AwMUuAFrHLgD+yC4AmMouADLMLgDMzS4AcM8uAArRLgCk0i4APtQuAOLVLgB81y4AFtkuALDaLgBK3C4A7t0uAIjfLgAi4S4AxuIuAGDkLgD65S4AlOcuADjpLgDS6i4AbOwuAAbuLgCg7y4ARPEuAN7yLgB49C4AHPYuALb3LgBQ+S4A6vouAI78LgAo/i4Awv8uAFwBLwAAAy8AmgQvADQGLwDOBy8AaAkvAAwLLwCmDC8AQA4vAOQPLwB+ES8AGBMvALIULwBWFi8A8BcvAIoZLwAkGy8AvhwvAGIeLwD8Hy8AliEvADAjLwDUJC8AbiYvABIoLwCsKS8ARisvAOAsLwB6Li8AHjAvALgxLwBSMy8A7DQvAIY2LwAqOC8AxDkvAF47LwD4PC8AnD4vADZALwDaQS8AdEMvAA5FLwCoRi8AQkgvAOZJLwCASy8AGk0vALROLwBYUC8A8lEvAIxTLwAmVS8AylYvAGRYLwD+WS8AmFsvADxdLwDWXi8AcGAvAApiLwCkYy8ASGUvAOJmLwB8aC8AIGovALprLwBUbS8A7m4vAJJwLwAsci8AxnMvAGB1LwAEdy8AnngvADh6LwDSey8AbH0vABB/LwCqgC8ARIIvAOiDLwCChS8AHIcvALaILwBaii8A9IsvAI6NLwAojy8AzJAvAGaSLwAAlC8AmpUvADSXLwDYmC8AcpovAAycLwCwnS8ASp8vAOSgLwB+oi8AIqQvALylLwBWpy8A8KgvAJSqLwAurC8AyK0vAGKvLwAGsS8AoLIvADq0LwDUtS8AeLcvABK5LwCsui8ARrwvAOC9LwCEvy8AHsEvALjCLwBcxC8A9sUvAJDHLwAqyS8AzsovAGjMLwACzi8AnM8vAEDRLwDa0i8AdNQvAA7WLwCy1y8ATNkvAObaLwCA3C8AJN4vAL7fLwBY4S8A8uIvAIzkLwAw5i8AyucvAGTpLwAI6y8AouwvADzuLwDW7y8AevEvABTzLwCu9C8ASPYvAOz3LwCG+S8AIPsvALr8LwBU/i8A+P8vAJIBMAAsAzAA0AQwAGoGMAAECDAAngkwAEILMADcDDAAdg4wABAQMAC0ETAAThMwAOgUMACCFjAAHBgwAMAZMABaGzAA/hwwAJgeMAAyIDAAzCEwAGYjMAAKJTAApCYwAD4oMADYKTAAciswABYtMACwLjAASjAwAO4xMACIMzAAIjUwALw2MABgODAA+jkwAJQ7MAAuPTAA0j4wAGxAMAAGQjAAoEMwADpFMADeRjAAeEgwABJKMAC2SzAAUE0wAOpOMACEUDAAKFIwAMJTMABcVTAA9lYwAJBYMAA0WjAAzlswAGhdMAAMXzAApmAwAEBiMADaYzAAfmUwABhnMACyaDAATGowAPBrMACKbTAAJG8wAL5wMABYcjAA/HMwAJZ1MAAwdzAA1HgwAG56MAAIfDAAon0wAEZ/MADggDAAeoIwABSEMAC4hTAAUocwAOyIMACGijAAKowwAMSNMABejzAA+JAwAJySMAA2lDAA0JUwAGqXMAAOmTAAqJowAEKcMADcnTAAlJ8wAC6hMADIojAAbKQwAAamMACgpzAAOqkwAN6qMACCrDAAHK4wAMCvMABasTAA9LIwAJi0MAAytjAAzLcwAGa5MAAKuzAApLwwAD6+MADYvzAAfMEwABbDMACwxDAASsYwAOTHMACIyTAAIsswALzMMABgzjAA+s8wAJTRMAAu0zAA0tQwAGzWMAAG2DAAoNkwADrbMADe3DAAeN4wABLgMAC24TAAUOMwAOrkMACE5jAAKOgwAMLpMABc6zAA9uwwAJDuMAA08DAAzvEwAGjzMAAC9TAApvYwAED4MADa+TAAfvswABj9MACy/jAATAAxAPABMQCKAzEAJAUxAL4GMQBYCDEA/AkxAJYLMQAwDTEA1A4xAG4QMQAIEjEAohMxAEYVMQDgFjEAehgxABQaMQC4GzEAUh0xAOweMQCGIDEAKiIxAMQjMQBeJTEA+CYxAJwoMQA2KjEA0CsxAGotMQAELzEAqDAxAEIyMQDcMzEAgDUxABo3MQC0ODEATjoxAPI7MQCMPTEAJj8xAMBAMQBaQjEA/kMxAJhFMQAyRzEA1kgxAHBKMQAKTDEApE0xAEhPMQDiUDEAfFIxABZUMQC6VTEAVFcxAO5YMQCIWjEAIlwxAMZdMQBgXzEA+mAxAJ5iMQA4ZDEA0mUxAGxnMQAQaTEAqmoxAERsMQDebTEAgm8xABxxMQC2cjEAUHQxAOp1MQCOdzEAKHkxAMJ6MQBmfDEAAH4xAJp/MQA0gTEA2IIxAHKEMQAMhjEApocxAEqJMQDkijEAfowxABiOMQCyjzEAVpExAPCSMQCKlDEALpYxAMiXMQBimTEA/JoxAKCcMQA6njEA1J8xAG6hMQAIozEArKQxAEamMQDqpzEAhKkxAB6rMQC4rDEAUq4xAOyvMQCQsTEAKrMxAMS0MQBetjEAArgxAJy5MQBAuzEA2rwxAHS+MQAOwDEAqMExAEzDMQDmxDEAgMYxABrIMQC0yTEAWMsxAPLMMQCMzjEAMNAxAMrRMQBk0zEA/tQxAKLWMQA82DEA1tkxAHDbMQAU3TEArt4xAEjgMQDi4TEAfOMxACDlMQC65jEAVOgxAPjpMQCS6zEALO0xAMbuMQBq8DEABPIxAJ7zMQA49TEA0vYxAHb4MQAQ+jEAqvsxAET9MQDo/jEAggAyABwCMgDAAzIAWgUyAPQGMgCOCDIAMgoyAMwLMgBmDTIAAA8yAJoQMgA+EjIA2BMyAHIVMgAWFzIAsBgyAEoaMgDkGzIAiB0yACIfMgC8IDIAViIyAPojMgCUJTIALicyAMgoMgBiKjIABiwyAKAtMgA6LzIA3jAyAHgyMgASNDIArDUyAFA3MgDqODIAhDoyAB48MgDCPTIAXD8yAPZAMgCQQjIAKkQyAM5FMgBoRzIAAkkyAKZKMgBATDIA2k0yAHRPMgAYUTIAslIyAExUMgDmVTIAgFcyACRZMgC+WjIAWFwyAPxdMgCWXzIAMGEyAMpiMgBkZDIACGYyAKJnMgA8aTIA1moyAIRsMgAebjIAwm8yAFxxMgD2cjIAkHQyADR2MgDOdzIAaHkyAAJ7MgCmfDIAQH4yANp/MgB0gTIADoMyALKEMgBMhjIA5ocyAIqJMgAkizIAvowyAFiOMgD8jzIAlpEyADCTMgDKlDIAbpYyAAiYMgCimTIAPJsyANacMgB6njIAFKAyAK6hMgBSozIA7KQyAIamMgAgqDIAxKkyAF6rMgD4rDIAkq4yADawMgDQsTIAarMyAAS1MgCetjIAQrgyANy5MgB2uzIAEL0yALS+MgBOwDIA6MEyAIzDMgAmxTIAwMYyAFrIMgD+yTIAmMsyADLNMgDWzjIAcNAyAArSMgCk0zIAPtUyAOLWMgB82DIAFtoyALDbMgBU3TIA7t4yAIjgMgAi4jIAvOMyAGDlMgD65jIAlOgyADjqMgDS6zIAbO0yAAbvMgCg8DIARPIyAN7zMgB49TIAHPcyALb4MgBQ+jIA6vsyAI79MgAo/zIAwgAzAFwCMwAABDMAmgUzADQHMwDOCDMAaAozAAwMMwCmDTMAQA8zANoQMwB+EjMAGBQzALIVMwBWFzMA8BgzAIoaMwAkHDMAyB0zAGIfMwD8IDMAliIzADAkMwDUJTMAbiczAAgpMwCiKjMARiwzAOAtMwB6LzMAHjEzALgyMwBSNDMA7DUzAJA3MwAqOTMAxDozAF48MwD4PTMAnD8zADZBMwDQQjMAakQzAA5GMwCoRzMAQkkzAOZKMwCATDMAGk4zALRPMwBYUTMA8lIzAIxUMwAmVjMAwFczAGRZMwD+WjMAmFwzADJeMwDWXzMAcGEzAApjMwCuZDMASGYzAOJnMwB8aTMAIGszALpsMwBUbjMA7m8zAIhxMwAsczMAxnQzAGB2MwD6dzMAnnkzADh7MwDSfDMAdn4zABCAMwCqgTMARIMzAOiEMwCChjMAHIgzALaJMwBQizMA9IwzAI6OMwAokDMAwpEzAGaTMwAAlTMAmpYzAD6YMwDYmTMAcpszAAydMwCwnjMASqAzAOShMwB+ozMAGKUzALymMwBWqDMA8KkzAIqrMwAurTMAyK4zAGKwMwAGsjMAoLMzADq1MwDUtjMAeLgzABK6MwCsuzMARr0zAOq+MwCEwDMAHsIzALjDMwBSxTMA9sYzAJDIMwAqyjMAzsszAGjNMwACzzMAnNAzAEDSMwDa0zMAdNUzAA7XMwCy2DMATNozAObbMwCA3TMAGt8zAL7gMwBY4jMA8uMzAIzlMwAw5zMAyugzAGTqMwAI7DMAou0zADzvMwDW8DMAevIzABT0MwCu9TMASPczAOz4MwCG+jMAIPwzALr9MwBU/zMA+AA0AJICNAAsBDQA0AU0AGoHNAAECTQAngo0AEIMNADcDTQAdg80ABARNAC0EjQAThQ0AOgVNACCFzQAHBk0AMAaNABaHDQA9B00AI4fNAAyITQAzCI0AGYkNAAKJjQApCc0AD4pNADYKjQAfCw0ABYuNACwLzQASjE0AO4yNACINDQAIjY0ALw3NABgOTQA+jo0AJQ8NAAuPjQA0j80AGxBNAAGQzQAoEQ0AERGNADeRzQAeEk0ABJLNAC2TDQAUE40AOpPNACEUTQAKFM0AMJUNABcVjQA9lc0AJpZNAA0WzQAzlw0AGheNAACYDQApmE0AEBjNADaZDQAfmY0ABhoNACyaTQATGs0APBsNACKbjQAJHA0AL5xNABYczQA/HQ0AJZ2NAAweDQAynk0AG57NAAIfTQAon40AEaANADggTQAeoM0ABSFNAC4hjQAUog0AOyJNACGizQAII00AMSONABekDQA+JE0AJyTNAA2lTQA0JY0AGqYNAAOmjQAqJs0AEKdNADcnjQAdqA0ABqiNAC0ozQATqU0APKmNACMqDQAJqo0AMCrNABkrTQA/q40AJiwNAAysjQAzLM0AHC1NAAKtzQApLg0AEi6NADiuzQAfL00ABa/NACwwDQAVMI0AO7DNACIxTQALMc0AMbINABgyjQA+ss0AJ7NNAA4zzQA0tA0AGzSNAAG1DQAqtU0AETXNADe2DQAeNo0ABzcNAC23TQAUN80APTgNACO4jQAKOQ0AMLlNABm5zQAAOk0AJrqNAA07DQA2O00AHLvNAAM8TQApvI0AED0NADk9TQAfvc0ABj5NAC8+jQAVvw0APD9NACK/zQALgE1AMgCNQBiBDUA/AU1AJYHNQA6CTUA1Ao1AG4MNQAIDjUArA81AEYRNQDgEjUAhBQ1AB4WNQC4FzUAUhk1APYaNQCQHDUAKh41AMQfNQBeITUAAiM1AJwkNQA2JjUA0Cc1AHQpNQAOKzUAqCw1AEwuNQDmLzUAgDE1ABozNQC+NDUAWDY1API3NQCMOTUAJjs1AMo8NQBkPjUA/j81AJhBNQA8QzUA1kQ1AHBGNQAUSDUArkk1AEhLNQDiTDUAhk41ACBQNQC6UTUAVFM1APhUNQCSVjUALFg1AMZZNQBgWzUABF01AJ5eNQA4YDUA3GE1AHZjNQAQZTUAqmY1AE5oNQDoaTUAgms1ABxtNQDAbjUAWnA1APRxNQCOczUAKHU1AMx2NQBmeDUAAHo1AKR7NQA+fTUA2H41AHKANQAWgjUAsIM1AEqFNQDkhjUAiIg1ACKKNQC8izUAVo01APqONQCUkDUALpI1AMiTNQBilTUABpc1AKCYNQA6mjUA1Js1AHidNQASnzUArKA1AFCiNQDqozUAhKU1AB6nNQDCqDUAXKo1AParNQCQrTUAKq81AM6wNQBosjUAArQ1AJy1NQBAtzUA2rg1AHS6NQAYvDUAsr01AEy/NQDmwDUAisI1ACTENQC+xTUAWMc1APLINQCWyjUAMMw1AMrNNQBkzzUACNE1AKLSNQA81DUA4NU1AHrXNQAU2TUArto1AEjcNQDs3TUAht81ACDhNQC64jUAXuQ1APjlNQCS5zUANuk1ANDqNQBq7DUABO41AKjvNQBC8TUA3PI1AHb0NQAQ9jUAtPc1AE75NQDo+jUAgvw1ACb+NQDA/zUAWgE2APQCNgCYBDYAMgY2AMwHNgBwCTYACgs2AKQMNgA+DjYA4g82AHwRNgAWEzYAsBQ2AFQWNgDuFzYAiBk2ACIbNgDGHDYAYB42APofNgCUITYALiM2ANIkNgBsJjYABig2AKopNgBEKzYA3iw2AHguNgAcMDYAtjE2AFAzNgDqNDYAhDY2ACg4NgDCOTYAXDs2APY8NgCaPjYANEA2AM5BNgByQzYADEU2AKZGNgBASDYA5Ek2AH5LNgAYTTYAsk42AExQNgDwUTYAilM2ACRVNgC+VjYAYlg2APxZNgCWWzYAOl02ANReNgBuYDYACGI2AKxjNgBGZTYA4GY2AHpoNgAUajYAuGs2AFJtNgDsbjYAhnA2ACpyNgDEczYAXnU2AAJ3NgCceDYANno2ANB7NgB0fTYADn82AKiANgBCgjYA3IM2AICFNgAahzYAtIg2AE6KNgDyizYAjI02ACaPNgDAkDYAZJI2AP6TNgCYlTYAPJc2ANaYNgBwmjYACpw2AK6dNgBInzYA4qA2AHyiNgAWpDYAuqU2AFSnNgDuqDYAiKo2ACysNgDGrTYAYK82AASxNgCesjYAOLQ2ANK1NgB2tzYAELk2AKq6NgBEvDYA3r02AIK/NgAcwTYAtsI2AFrENgD0xTYAjsc2ACjJNgDMyjYAZsw2AADONgCazzYANNE2ANjSNgBy1DYADNY2AKbXNgBK2TYA5No2AH7cNgAi3jYAvN82AFbhNgDw4jYAlOQ2AC7mNgDI5zYAYuk2APzqNgCg7DYAOu42ANTvNgB48TYAEvM2AKz0NgBG9jYA6vc2AIT5NgAe+zYAuPw2AFz+NgD2/zYAkAE3ACoDNwDEBDcAaAY3AAIINwCcCTcANgs3ANoMNwB0DjcADhA3ALIRNwBMEzcA5hQ3AIAWNwAkGDcAvhk3AFgbNwDyHDcAjB43ADAgNwDKITcAZCM3AAglNwCiJjcAPCg3ANYpNwB6KzcAFC03AK4uNwBIMDcA4jE3AIYzNwAgNTcAujY3AF44NwD4OTcAkjs3ACw9NwDQPjcAakA3AARCNwCeQzcAOEU3ANxGNwB2SDcAEEo3AKpLNwBOTTcA6E43AIJQNwAmUjcAwFM3AFpVNwD0VjcAmFg3ADJaNwDMWzcAZl03AABfNwCkYDcAPmI3ANhjNwB8ZTcAFmc3ALBoNwBKajcA7ms3AIhtNwAibzcAvHA3AFZyNwD6czcAlHU3AC53NwDIeDcAbHo3AAZ8NwCgfTcARH83AN6ANwB4gjcAEoQ3AKyFNwBQhzcA6og3AISKNwAejDcAwo03AFyPNwD2kDcAmpI3ADSUNwDOlTcAaJc3AAyZNwCmmjcAQJw3ANqdNwB0nzcAGKE3ALKiNwBMpDcA8KU3AIqnNwAkqTcAvqo3AGKsNwD8rTcAlq83ADCxNwDKsjcAbrQ3AAi2NwCitzcARrk3AOC6NwB6vDcAFL43ALi/NwBSwTcA7MI3AIbENwAgxjcAxMc3AF7JNwD4yjcAnMw3ADbONwDQzzcAatE3AATTNwCo1DcAQtY3ANzXNwB22TcAGts3ALTcNwBO3jcA6N83AIzhNwAm4zcAwOQ3AFrmNwD+5zcAmOk3ADLrNwDM7DcAcO43AArwNwCk8TcASPM3AOL0NwB89jcAFvg3ALD5NwBU+zcA7vw3AIj+NwAiADgAxgE4AGADOAD6BDgAngY4ADgIOADSCTgAbAs4ABANOACqDjgARBA4AN4ROAB4EzgAHBU4ALYWOABQGDgA6hk4AI4bOAAoHTgAwh44AGYgOAAAIjgAmiM4ADQlOADYJjgAcig4AAwqOACmKzgAQC04AOQuOAB+MDgAGDI4ALIzOABWNTgA8DY4AIo4OAAuOjgAyDs4AGI9OAD8PjgAoEA4ADpCOADUQzgAbkU4AAhHOACsSDgARko4AOBLOAB6TTgAHk84ALhQOABSUjgA9lM4AJBVOAAqVzgAxFg4AGhaOAACXDgAnF04ADZfOADQYDgAdGI4AA5kOACoZTgATGc4AOZoOACAajgAGmw4AL5tOABYbzgA8nA4AIxyOAAmdDgAynU4AGR3OAD+eDgAmHo4ADx8OADWfTgAcH84ABSBOACugjgASIQ4AOKFOACGhzgAIIk4ALqKOABUjDgA7o04AJKPOAAskTgAxpI4AGCUOAAEljgAnpc4ADiZOADcmjgAdpw4ABCeOACqnzgATqE4AOiiOACCpDgAHKY4ALanOABaqTgA9Ko4AI6sOAAorjgAzK84AGaxOAAAszgApLQ4AD62OADYtzgAcrk4AAy7OACwvDgASr44AOS/OAB+wTgAIsM4ALzEOABWxjgA+sc4AJTJOAAuyzgAyMw4AGzOOAAG0DgAoNE4ADrTOADU1DgAeNY4ABLYOACs2TgAUNs4AOrcOACE3jgAHuA4AMLhOABc4zgA9uQ4AJDmOAAq6DgAzuk4AGjrOAAC7TgAnO44AEDwOADa8TgAdPM4ABj1OACy9jgATPg4AOb5OACK+zgAJP04AL7+OABYADkA8gE5AJYDOQAwBTkAygY5AG4IOQAICjkAogs5ADwNOQDgDjkAehA5ABQSOQCuEzkASBU5AOwWOQCGGDkAIBo5AMQbOQBeHTkA+B45AJIgOQA2IjkA0CM5AGolOQAEJzkAnig5AEIqOQDcKzkAdi05ABAvOQC0MDkATjI5AOgzOQCMNTkAJjc5AMA4OQBaOjkA9Ds5AJg9OQAyPzkAzEA5AGZCOQAKRDkApEU5AD5HOQDiSDkAfEo5ABZMOQCwTTkAVE85AO5QOQCIUjkAIlQ5ALxVOQBgVzkA+lg5AJRaOQAuXDkA0l05AGxfOQAGYTkAqmI5AERkOQDeZTkAeGc5ABxpOQC2ajkAUGw5AOptOQCEbzkAKHE5AMJyOQBcdDkA9nU5AJp3OQA0eTkAzno5AHJ8OQAMfjkApn85AECBOQDagjkAfoQ5ABiGOQCyhzkATIk5APCKOQCKjDkAJI45AMiPOQBikTkA/JI5AJaUOQA6ljkA1Jc5AG6ZOQAImzkAopw5AEaeOQDgnzkAeqE5ABSjOQC4pDkAUqY5AOynOQCQqTkAKqs5AMSsOQBerjkAArA5ALCxOQBUszkA7rQ5AIi2OQAiuDkAxrk5AGC7OQD6vDkAlL45ADjAOQDSwTkAbMM5AAbFOQCqxjkARMg5AN7JOQB4yzkAHM05ALbOOQBQ0DkA6tE5AITTOQAo1TkAwtY5AFzYOQAA2jkAmts5ADTdOQDO3jkAaOA5AAziOQCm4zkAQOU5ANrmOQB+6DkAGOo5ALLrOQBW7TkA8O45AIrwOQAk8jkAyPM5AGL1OQD89jkAlvg5ADD6OQDU+zkAbv05AAj/OQCiADoARgI6AOADOgB6BToAHgc6ALgIOgBSCjoA7As6AIYNOgAqDzoAxBA6AF4SOgD4EzoAnBU6ADYXOgDQGDoAdBo6AA4cOgCoHToAQh86AOYgOgCAIjoAGiQ6ALQlOgBOJzoA8ig6AIwqOgAmLDoAwC06AGQvOgD+MDoAmDI6ADI0OgDWNToAcDc6AAo5OgCkOjoASDw6AOI9OgB8PzoAIEE6ALpCOgBURDoA7kU6AJJHOgAsSToAxko6AGBMOgD6TToAnk86ADhROgDSUjoAbFQ6ABBWOgCqVzoARFk6AOhaOgCCXDoAHF46ALZfOgBaYToA9GI6AI5kOgAoZjoAwmc6AGZpOgAAazoAmmw6ADRuOgDYbzoAcnE6AAxzOgCwdDoASnY6AOR3OgB+eToAGHs6ALx8OgBWfjoA8H86AIqBOgAugzoAyIQ6AGKGOgD8hzoAoIk6ADqLOgDUjDoAeI46ABKQOgCskToARpM6AOqUOgCEljoAHpg6ALiZOgBSmzoA9pw6AJCeOgAqoDoAxKE6AGijOgACpToAnKY6AECoOgDaqToAdKs6AA6tOgCorjoATLA6AOaxOgCAszoAGrU6AL62OgBYuDoA8rk6AIy7OgAwvToAyr46AGTAOgAIwjoAosM6ADzFOgDWxjoAcMg6ABTKOgCuyzoASM06AOLOOgCG0DoAINI6ALrTOgBe1ToA+NY6AJLYOgAs2joA0Ns6AGrdOgAE3zoAnuA6ADjiOgDc4zoAduU6ABDnOgCq6DoATuo6AOjrOgCC7ToAJu86AMDwOgBa8joA9PM6AJj1OgAy9zoAzPg6AGb6OgAA/DoApP06AD7/OgDYADsAcgI7ABYEOwCwBTsASgc7AO4IOwCICjsAIgw7ALwNOwBgDzsA+hA7AJQSOwAuFDsAyBU7AGwXOwAGGTsAoBo7AEQcOwDeHTsAeB87ABIhOwC2IjsAUCQ7AOolOwCEJzsAHik7AMIqOwBcLDsA9i07AJAvOwA0MTsAzjI7AGg0OwAMNjsApjc7AEA5OwDaOjsAfjw7ABg+OwCyPzsATEE7AOZCOwCKRDsAJEY7AL5HOwBiSTsA/Eo7AJZMOwAwTjsA1E87AG5ROwAIUzsAolQ7ADxWOwDgVzsAelk7ABRbOwCuXDsAUl47AOxfOwCGYTsAKmM7AMRkOwBeZjsA+Gc7AJxpOwA2azsA0Gw7AGpuOwAEcDsAqHE7AEJzOwDcdDsAdnY7ABp4OwC0eTsATns7APJ8OwCMfjsAJoA7AMCBOwBkgzsA/oQ7AJiGOwAyiDsAzIk7AHCLOwAKjTsApI47AEiQOwDikTsAfJM7ABaVOwCwljsAVJg7AO6ZOwCImzsALJ07AMaeOwBgoDsA+qE7AJSjOwA4pTsA0qY7AGyoOwAGqjsAqqs7AEStOwDerjsAgrA7AByyOwC2szsAULU7APS2OwCOuDsAKLo7AMK7OwBcvTsAAL87AJrAOwA0wjsAzsM7AHLFOwAMxzsApsg7AErKOwDkyzsAfs07ABjPOwC80DsAVtI7APDTOwCK1TsAJNc7AMjYOwBi2jsA/Ns7AJbdOwA63zsA1OA7AG7iOwAS5DsArOU7AEbnOwDg6DsAhOo7AB7sOwC47TsAUu87AOzwOwCQ8jsAKvQ7AMT1OwBe9zsAAvk7AJz6OwA2/DsA2v07AHT/OwAOATwAqAI8AEwEPADmBTwAgAc8ABoJPAC0CjwAWAw8APINPACMDzwAJhE8AMoSPABkFDwA/hU8AJgXPAA8GTwA1ho8AHAcPAAUHjwArh88AEghPADiIjwAhiQ8ACAmPAC6JzwAVCk8AO4qPACSLDwALC48AMYvPABgMTwABDM8AJ40PAA4NjwA3Dc8AHY5PAAQOzwAqjw8AE4+PADoPzwAgkE8ABxDPAC2RDwAWkY8APRHPACOSTwAKEs8AMxMPABmTjwAAFA8AJpRPAA+UzwA2FQ8AHJWPAAWWDwAsFk8AEpbPADkXDwAiF48ACJgPAC8YTwAVmM8APBkPACUZjwALmg8AMhpPABiazwABm08AKBuPAA6cDwA3nE8AHhzPAASdTwArHY8AFB4PADqeTwAhHs8AB59PAC4fjwAXIA8APaBPACQgzwAKoU8AM6GPABoiDwAAoo8AKaLPABAjTwA2o48AHSQPAAOkjwAspM8AEyVPADmljwAgJg8ACSaPAC+mzwAWJ08APKePACWoDwAMKI8AMqjPABupTwACKc8AKKoPAA8qjwA1qs8AHqtPAAUrzwArrA8AEiyPADsszwAhrU8ACC3PADEuDwAXro8APi7PACSvTwANr88ANDAPABqwjwABMQ8AJ7FPABCxzwA3Mg8AHbKPAAQzDwAtM08AE7PPADo0DwAgtI8ACbUPADA1TwAWtc8AP7YPACY2jwAMtw8AMzdPABm3zwACuE8AKTiPAA+5DwA2OU8AHznPAAW6TwAsOo8AErsPADu7TwAiO88ACLxPADG8jwAYPQ8APr1PACU9zwAOPk8ANL6PABs/DwABv48AKD/PABEAT0A3gI9AHgEPQASBj0Atgc9AFAJPQDqCj0Ajgw9ACgOPQDCDz0AXBE9AAATPQCaFD0ANBY9AM4XPQBoGT0ADBs9AKYcPQBAHj0A2h89AH4hPQAYIz0AsiQ9AEwmPQDwJz0Aiik9ACQrPQDILD0AYi49APwvPQCWMT0AMDM9ANQ0PQBuNj0ACDg9AKI5PQBGOz0A4Dw9AHo+PQAUQD0AuEE9AFJDPQDsRD0AhkY9ACpIPQDEST0AXks9APhMPQCcTj0ANlA9ANBRPQBqUz0ADlU9AKhWPQBCWD0A3Fk9AIBbPQAaXT0AtF49AFhgPQDyYT0AjGM9ACZlPQDAZj0AZGg9AP5pPQCYaz0APG09ANZuPQBwcD0ACnI9AKRzPQBIdT0A4nY9AHx4PQAgej0Auns9AFR9PQDufj0AiIA9ACyCPQDGgz0AYIU9APqGPQCeiD0AOIo9ANKLPQB2jT0AEI89AKqQPQBEkj0A3pM9AIKVPQAclz0Atpg9AFCaPQD0mz0Ajp09ACifPQDCoD0AZqI9AACkPQCapT0APqc9ANioPQByqj0ADKw9AKatPQBKrz0A5LA9AH6yPQAYtD0AvLU9AFa3PQDwuD0Airo9AC68PQDIvT0AYr89AAbBPQCgwj0AOsQ9ANTFPQBuxz0AEsk9AKzKPQBGzD0A4M09AITPPQAe0T0AuNI9AFLUPQD21T0AkNc9ACrZPQDE2j0AaNw9AALePQCc3z0AQOE9ANriPQB05D0ADuY9AKjnPQBM6T0A5uo9AIDsPQAa7j0Avu89AFjxPQDy8j0AjPQ9ADD2PQDK9z0AZPk9AAj7PQCi/D0APP49ANb/PQBwAT4AFAM+AK4EPgBIBj4A4gc+AIYJPgAgCz4Augw+AF4OPgD4Dz4AkhE+ACwTPgDGFD4AahY+AAQYPgCeGT4AOBs+ANwcPgB2Hj4AECA+AKohPgBOIz4A6CQ+AIImPgAmKD4AwCk+AForPgD0LD4AmC4+ADIwPgDMMT4AZjM+AAA1PgCkNj4APjg+ANg5PgByOz4AFj0+ALA+PgBKQD4A7kE+AIhDPgAiRT4AvEY+AFZIPgD6ST4AlEs+AC5NPgDITj4AbFA+AAZSPgCgUz4AOlU+AN5WPgB4WD4AElo+ALZbPgBQXT4A6l4+AIRgPgAeYj4AwmM+AFxlPgD2Zj4AkGg+ADRqPgDOaz4AaG0+AAJvPgCmcD4AQHI+ANpzPgB+dT4AGHc+ALJ4PgBMej4A5ns+AIp9PgAkfz4AvoA+AFiCPgD8gz4AloU+ADCHPgDKiD4Aboo+AAiMPgCijT4ARo8+AOCQPgB6kj4AFJQ+AK6VPgBSlz4A7Jg+AIaaPgAgnD4AxJ0+AF6fPgD4oD4AkqI+ADakPgDQpT4Aaqc+AA6pPgCoqj4AQqw+ANytPgB2rz4AGrE+ALSyPgBOtD4A6LU+AIy3PgAmuT4AwLo+AFq8PgD+vT4AmL8+ADLBPgDMwj4AcMQ+AArGPgCkxz4APsk+AOLKPgB8zD4AFs4+ALrPPgBU0T4A7tI+AIjUPgAi1j4Axtc+AGDZPgD62j4Antw+ADjePgDS3z4AbOE+AAbjPgCq5D4AROY+AN7nPgB46T4AHOs+ALbsPgBQ7j4A6u8+AI7xPgAo8z4AwvQ+AGb2PgAA+D4Amvk+ADT7PgDO/D4Acv4+AAwAPwCmAT8AQAM/AOQEPwB+Bj8AGAg/ALIJPwBWCz8A8Aw/AIoOPwAuED8AyBE/AGITPwD8FD8AoBY/ADoYPwDUGT8Abhs/ABwdPwC2Hj8AUCA/AOohPwCOIz8AKCU/AMImPwBmKD8AACo/AJorPwA0LT8A2C4/AHIwPwAMMj8ApjM/AEA1PwDkNj8Afjg/ABg6PwCyOz8AVj0/APA+PwCKQD8ALkI/AMhDPwBiRT8A/EY/AJZIPwA6Sj8A1Es/AG5NPwAITz8ArFA/AEZSPwDgUz8AelU/AB5XPwC4WD8AUlo/APZbPwCQXT8AKl8/AMRgPwBeYj8AAmQ/AJxlPwA2Zz8A0Gg/AHRqPwAObD8AqG0/AEJvPwDmcD8AgHI/ABp0PwC+dT8AWHc/APJ4PwCMej8AMHw/AMp9PwBkfz8A/oA/AJiCPwA8hD8A1oU/AHCHPwAKiT8Aroo/AEiMPwDijT8AfI8/ACCRPwC6kj8AVJQ/APiVPwCSlz8ALJk/AMaaPwBgnD8ABJ4/AJ6fPwA4oT8A0qI/AHakPwAQpj8Aqqc/AE6pPwDoqj8Agqw/AByuPwC2rz8AWrE/APSyPwCOtD8AKLY/AMy3PwBmuT8AALs/AJq8PwA+vj8A2L8/AHLBPwAWwz8AsMQ/AErGPwDkxz8Afsk/ACLLPwC8zD8AVs4/APDPPwCU0T8ALtM/AMjUPwBi1j8ABtg/AKDZPwA62z8A3tw/AHjePwAS4D8ArOE/AEbjPwDq5D8AhOY/AB7oPwDC6T8AXOs/APbsPwCQ7j8AKvA/AM7xPwBo8z8AAvU/AJz2PwBA+D8A2vk/AHT7PwAO/T8Asv4/AEwAQADmAUAAigNAACQFQAC+BkAAWAhAAPIJQACWC0AAMA1AAMoOQABkEEAACBJAAKITQAA8FUAA1hZAAHoYQAAUGkAArhtAAFIdQADsHkAAhiBAACAiQAC6I0AAXiVAAPgmQACSKEAALCpAANArQABqLUAABC9AAJ4wQABCMkAA3DNAAHY1QAAQN0AAtDhAAE46QADoO0AAjD1AACY/QADAQEAAWkJAAPRDQACYRUAAMkdAAMxIQABmSkAACkxAAKRNQAA+T0AA2FBAAHxSQAAWVEAAsFVAAFRXQADuWEAAiFpAACJcQAC8XUAAYF9AAPpgQACUYkAALmRAANJlQABsZ0AABmlAAKBqQABEbEAA3m1AAHhvQAAccUAAtnJAAFB0QADqdUAAhHdAACh5QADCekAAXHxAAPZ9QACaf0AANIFAAM6CQABohEAADIZAAKaHQABAiUAA5IpAAH6MQAAYjkAAso9AAEyRQADwkkAAipRAACSWQAC+l0AAYplAAPyaQACWnEAAMJ5AANSfQABuoUAACKNAAKykQABGpkAA4KdAAHqpQAAUq0AAuKxAAFKuQADsr0AAhrFAACqzQADEtEAAXrZAAPi3QACcuUAANrtAANC8QAB0vkAADsBAAKjBQABCw0AA3MRAAIDGQAAayEAAtMlAAE7LQADyzEAAjM5AACbQQADA0UAAWtNAAP7UQACY1kAAMthAANbZQABw20AACt1AAK7eQABI4EAA4uFAAHzjQAAW5UAAuuZAAFToQADu6UAAiOtAACztQADG7kAAYPBAAPrxQACe80AAOPVAANz2QACA+EAAGvpAALT7QABO/UAA6P5AAIwAQQAmAkEAwANBAGQFQQD+BkEAmAhBADwKQQDWC0EAcA1BAAoPQQCkEEEASBJBAOITQQB8FUEAFhdBALoYQQBUGkEA7htBAIgdQQAsH0EAxiBBAGAiQQAEJEEAniVBADgnQQDSKEEAbCpBABAsQQCqLUEARC9BAN4wQQCCMkEAHDRBALY1QQBaN0EA9DhBAI46QQAoPEEAwj1BAGY/QQAAQUEAmkJBADREQQDORUEAckdBAAxJQQCwSkEASkxBAORNQQB+T0EAGFFBALxSQQBWVEEA8FVBAIpXQQAuWUEAyFpBAGJcQQD8XUEAoF9BADphQQDUYkEAeGRBABJmQQCsZ0EARmlBAOBqQQCEbEEAHm5BALhvQQBScUEA9nJBAJB0QQAqdkEAxHdBAGh5QQACe0EAnHxBADZ+QQDaf0EAdIFBAA6DQQCyhEEATIZBAOaHQQCAiUEAGotBAL6MQQBYjkEA8o9BAIyRQQAmk0EAypRBAGSWQQD+l0EAoplBADybQQDWnEEAep5BABSgQQCuoUEASKNBAOKkQQCGpkEAIKhBALqpQQBeq0EA+KxBAJKuQQAssEEAxrFBAGqzQQAEtUEAnrZBADi4QQDcuUEAdrtBABC9QQCqvkEATsBBAOjBQQCCw0EAJsVBAMDGQQBayEEA9MlBAI7LQQAyzUEAzM5BAGbQQQAA0kEApNNBAD7VQQDY1kEActhBABbaQQCw20EASt1BAO7eQQCI4EEAIuJBALzjQQBW5UEA+uZBAJToQQAu6kEAyOtBAGztQQAG70EAoPBBADryQQDe80EAePVBABL3QQC2+EEAUPpBAOr7QQCE/UEAHv9BAMIAQgBcAkIA9gNCAJAFQgA0B0IAzghCAGgKQgACDEIApg1CAEAPQgDaEEIAfhJCABgUQgCyFUIATBdCAOYYQgCKGkIAJBxCAL4dQgBYH0IA/CBCAJYiQgAwJEIA1CVCAG4nQgAIKUIAoipCADwsQgDgLUIAei9CABQxQgCuMkIAUjRCAOw1QgCGN0IAIDlCAMQ6QgBePEIA+D1CAJw/QgA2QUIA0EJCAGpEQgAERkIAqEdCAEJJQgDcSkIAdkxCABBOQgC0T0IATlFCAPJSQgCMVEIAJlZCAMBXQgBaWUIA/lpCAJhcQgAyXkIA1l9CAHBhQgAKY0IApGRCAD5mQgDiZ0IAfGlCABZrQgCwbEIAVG5CAO5vQgCIcUIAInNCAMZ0QgBgdkIA+ndCAJ55QgAue0IA0nxCAGx+QgAQgEIAqoFCAESDQgDehEIAeIZCAByIQgC2iUIAUItCAOqMQgCOjkIAKJBCAMKRQgBck0IAAJVCAJqWQgA0mEIAzplCAHKbQgAMnUIApp5CAECgQgDkoUIAfqNCABilQgC8pkIAVqhCAPCpQgCKq0IAJK1CAMiuQgBisEIA/LFCAJazQgAwtUIA1LZCAG64QgAIukIArLtCAEa9QgDgvkIAesBCAB7CQgC4w0IAUsVCAPbGQgCQyEIAKspCAMTLQgBozUIAAs9CAJzQQgA20kIA2tNCAHTVQgAO10IAqNhCAELaQgDc20IAgN1CABrfQgC+4EIAWOJCAPLjQgCM5UIAJudCAMroQgBk6kIA/utCAJjtQgA870IA1vBCAHDyQgAK9EIArvVCAEj3QgDi+EIAhvpCACD8QgC6/UIAVP9CAO4AQwCSAkMALARDAMYFQwBgB0MABAlDAJ4KQwA4DEMA0g1DAHYPQwAQEUMAqhJDAE4UQwDoFUMAghdDABwZQwC2GkMAWhxDAPQdQwCOH0MAKCFDAMwiQwBmJEMAACZDAKQnQwA+KUMA2CpDAHIsQwAMLkMAsC9DAEoxQwDkMkMAfjRDABg2QwC8N0MAVjlDAPo6QwCUPEMALj5DAMg/QwBiQUMABkNDAKBEQwA6RkMA3kdDAHhJQwASS0MArExDAEZOQwDqT0MAhFFDAB5TQwC4VEMAXFZDAPZXQwCQWUMAKltDAM5cQwBoXkMAAmBDAKZhQwBAY0MA2mRDAHRmQwAOaEMAsmlDAExrQwDmbEMAgG5DACRwQwC+cUMAWHNDAPJ0QwCWdkMAMHhDAMp5QwBue0MACH1DAKJ+QwA8gEMA1oFDAHqDQwAUhUMAroZDAEiIQwDsiUMAhotDACCNQwC6jkMAXpBDAPiRQwCSk0MANpVDANCWQwBqmEMABJpDAJ6bQwBCnUMA3J5DAHagQwAQokMAqqNDAE6lQwDopkMAgqhDACaqQwDAq0MAWq1DAP6uQwCYsEMAMrJDAMyzQwBmtUMACrdDAKS4QwA+ukMA2LtDAHK9QwAWv0MAsMBDAFTCQwDuw0MAiMVDACLHQwC8yEMAYMpDAPrLQwCUzUMALs9DANLQQwBs0kMABtRDAKDVQwA610MA3thDAHjaQwAc3EMAtt1DAFDfQwDq4EMAhOJDACjkQwDC5UMAXOdDAPboQwCa6kMANOxDAM7tQwBo70MAAvFDAKbyQwBA9EMA2vVDAH73QwAY+UMAsvpDAEz8QwDm/UMAiv9DACQBRAC+AkQAYgREAPwFRACWB0QAOglEANQKRABuDEQACA5EAKIPRABGEUQA4BJEAHoURAAUFkQArhdEAFIZRADsGkQAkBxEACoeRADEH0QAXiFEAPgiRACcJEQANiZEANAnRABqKUQADitEAKgsRABCLkQA3C9EAIAxRAAaM0QAtDREAFg2RADyN0QAjDlEACY7RADAPEQAZD5EAP4/RACYQUQAMkNEAMxERABwRkQACkhEAKRJRABIS0QA4kxEAHxORAAWUEQAulFEAFRTRADuVEQAiFZEACxYRADGWUQAYFtEAPpcRACeXkQAOGBEANJhRAB2Y0QAEGVEAKpmRABEaEQA3mlEAIJrRAAcbUQAtm5EAFBwRADqcUQAjnNEACh1RADCdkQAZnhEAAB6RACae0QAPn1EANh+RABygEQADIJEAKaDRABKhUQA5IZEAH6IRAAYikQAvItEAFaNRADwjkQAipBEAC6SRADIk0QAYpVEAPyWRACgmEQAOppEANSbRABunUQAEp9EAKygRABGokQA4KNEAISlRAAep0QAwqhEAGaqRAAArEQAmq1EAD6vRADYsEQAcrJEAAy0RACmtUQASrdEAOS4RAB+ukQAGLxEALy9RABWv0QA8MBEAIrCRAAuxEQAyMVEAGLHRAAGyUQAoMpEADrMRADUzUQAbs9EABLRRACs0kQARtREAODVRACE10QAHtlEALjaRABS3EQA7N1EAJDfRAAq4UQAxOJEAGjkRAAC5kQAnOdEADbpRADQ6kQAdOxEAA7uRACo70QATPFEAObyRACA9EQAJPZEAL73RABY+UQA8vpEAIz8RAAw/kQAyv9EAGQBRQAIA0UAogRFADwGRQDWB0UAcAlFABQLRQCuDEUASA5FAOIPRQCGEUUAIBNFALoURQBeFkUA+BdFAJIZRQAsG0UAxhxFAGAeRQAEIEUAniFFAEIjRQDcJEUAdiZFABAoRQCqKUUATitFAOgsRQCCLkUAHDBFAMAxRQBaM0UA9DRFAI42RQAyOEUAzDlFAGY7RQAKPUUApD5FAD5ARQDYQUUAckNFABZFRQCwRkUASkhFAORJRQB+S0UAIk1FALxORQBgUEUA+lFFAJRTRQAuVUUAyFZFAGxYRQAGWkUAoFtFADpdRQDeXkUAeGBFABJiRQCsY0UAUGVFAOpmRQCEaEUAHmpFAMJrRQBcbUUA9m5FAJBwRQA0ckUAznNFAGh1RQACd0UAnHhFAEB6RQDae0UAfn1FABh/RQCygEUATIJFAOaDRQCKhUUAJIdFAL6IRQBYikUA/ItFAJaNRQAwj0UAypBFAG6SRQAIlEUAopVFAEaXRQDgmEUAeppFABScRQCunUUAUp9FAOygRQCGokUAIKRFAMSlRQBep0UA+KhFAJyqRQA2rEUA0K1FAGqvRQAEsUUAqLJFAEK0RQDctUUAdrdFABC5RQC0ukUATrxFAPK9RQCMv0UAJsFFAMDCRQBaxEUA/sVFAJjHRQAyyUUAzMpFAHDMRQAKzkUApM9FAD7RRQDi0kUAfNRFABbWRQC610UAVNlFAO7aRQCI3EUAIt5FAMbfRQBg4UUA+uJFAJTkRQAu5kUA0udFAGzpRQAQ60UAquxFAETuRQDe70UAePFFABzzRQC29EUAUPZFAOr3RQCO+UUAKPtFAML8RQBc/kUAAABGAJoBRgA0A0YA2ARGAHIGRgAMCEYApglGAEALRgDkDEYAfg5GABgQRgCyEUYATBNGAPAURgCKFkYALhhGAMgZRgBiG0YA/BxGAJYeRgA6IEYA1CFGAG4jRgAIJUYArCZGAEYoRgDgKUYAeitGAB4tRgC4LkYAUjBGAPYxRgCQM0YAKjVGAMQ2RgBeOEYAAjpGAJw7RgA2PUYA0D5GAGpARgAOQkYAqENGAExFRgDmRkYAgEhGABpKRgC0S0YAWE1GAPJORgCMUEYAJlJGAMpTRgBkVUYA/lZGAJhYRgA8WkYA1ltGAHBdRgAUX0YArmBGAEhiRgDiY0YAfGVGACBnRgC6aEYAVGpGAO5rRgCSbUYALG9GAMZwRgBqckYABHRGAJ51RgA4d0YA3HhGAHZ6RgAQfEYAqn1GAER/RgDogEYAgoJGAByERgDAhUYAWodGAPSIRgCOikYAKIxGAMyNRgBmj0YAAJFGAJqSRgA0lEYA2JVGAHKXRgAWmUYAsJpGAEqcRgDknUYAfp9GACKhRgC8okYAVqRGAPClRgCKp0YALqlGAMiqRgBsrEYABq5GAKCvRgA6sUYA1LJGAHi0RgAStkYArLdGAEa5RgDgukYAhLxGAB6+RgC4v0YAXMFGAPbCRgCQxEYAKsZGAM7HRgBoyUYAAstGAJzMRgBAzkYA2s9GAHTRRgAO00YAstRGAEzWRgDm10YAitlGACTbRgC+3EYAWN5GAPLfRgCW4UYAMONGAMrkRgBk5kYA/udGAKLpRgA860YA1uxGAHruRgAU8EYArvFGAEjzRgDi9EYAhvZGACD4RgDE+UYAXvtGAPj8RgCS/kYALABHANABRwBqA0cABAVHAJ4GRwA4CEcA3AlHAHYLRwAaDUcAtA5HAE4QRwDoEUcAghNHACYVRwDAFkcAWhhHAPQZRwCOG0cAMh1HAMweRwBmIEcACiJHAKQjRwA+JUcA2CZHAHwoRwAWKkcAsCtHAEotRwDuLkcAiDBHACIyRwC8M0cAVjVHAPo2RwCUOEcAODpHANI7RwBsPUcABj9HAKBARwBEQkcA3kNHAHhFRwASR0cAtkhHAFBKRwDqS0cAhE1HAB5PRwDCUEcAXFJHAABURwCaVUcANFdHAM5YRwBoWkcADFxHAKZdRwBAX0cA2mBHAHRiRwAYZEcAsmVHAExnRwDwaEcAimpHACRsRwC+bUcAYm9HAPxwRwCWckcAMHRHANR1RwBud0cACHlHAKJ6RwA8fEcA4H1HAHp/RwAUgUcAuIJHAFKERwDshUcAhodHACqJRwDEikcAXoxHAPiNRwCcj0cANpFHANCSRwBqlEcABJZHAKiXRwBCmUcA3JpHAICcRwAankcAtJ9HAE6hRwDyokcAjKRHACamRwDAp0cAZKlHAP6qRwCYrEcAMq5HAMyvRwBwsUcACrNHAK60RwBItkcA4rdHAHy5RwAWu0cAurxHAFS+RwDuv0cAiMFHACzDRwDGxEcAYMZHAPrHRwCeyUcAOMtHANLMRwB2zkcAENBHAKrRRwBE00cA3tRHAILWRwAc2EcAttlHAFrbRwD03EcAjt5HACjgRwDC4UcAZuNHAADlRwCa5kcANOhHAM7pRwBy60cADO1HAKbuRwBK8EcA5PFHAH7zRwAY9UcAsvZHAFb4RwDw+UcAivtHAC79RwDI/kcAYgBIAPwBSACgA0gAOgVIANQGSABuCEgACApIAKwLSABGDUgA4A5IAIQQSAAeEkgAuBNIAFIVSAD2FkgAkBhIACoaSADEG0gAaB1IAAIfSACcIEgANiJIANAjSAB0JUgADidIALIoSABMKkgA5itIAIAtSAAaL0gAvjBIAFgySADyM0gAljVIADA3SADKOEgAZDpIAAg8SACiPUgAPD9IANZASABwQkgAFERIAK5FSABIR0gA7EhIAIZKSAAgTEgAuk1IAFRPSADuUEgAklJIACxUSADGVUgAaldIAARZSACeWkgAOFxIANxdSAB2X0gAEGFIAKpiSABEZEgA6GVIAIJnSAAcaUgAwGpIAFpsSAD0bUgAmG9IADJxSADMckgAZnRIAAB2SACad0gAPnlIANh6SAByfEgAFn5IALB/SABKgUgA5IJIAIiESAAihkgAvIdIAFaJSAD6ikgAlIxIAC6OSADIj0gAbJFIAAaTSACglEgAOpZIAN6XSAB4mUgAEptIAKycSABQnkgA6p9IAIShSAAeo0gAuKRIAFymSAD2p0gAmqlIADSrSADOrEgAaK5IAAKwSACmsUgAQLNIANq0SAB0tkgADrhIALK5SABMu0gA5rxIAIq+SAAkwEgAvsFIAFjDSADyxEgAlsZIADDISADKyUgAbstIAAjNSACizkgAPNBIAODRSAB600gAFNVIAK7WSABS2EgA7NlIAIbbSAAg3UgAut5IAF7gSAD44UgAnONIADblSADQ5kgAauhIAATqSACo60gAQu1IANzuSAB28EgAEPJIALTzSABO9UgA6PZIAIz4SAAm+kgAwPtIAFr9SAD+/kgAmABJADICSQDMA0kAcAVJAAoHSQCkCEkAPgpJANgLSQB8DUkAFg9JALAQSQBUEkkA7hNJAIgVSQAiF0kAxhhJAGAaSQD6G0kAlB1JADgfSQDSIEkAbCJJAAYkSQCgJUkARCdJAN4oSQCCKkkAHCxJALYtSQBQL0kA6jBJAI4ySQAoNEkAwjVJAFw3SQD2OEkAmjpJADQ8SQDOPUkAcj9JAAxBSQCmQkkAQERJAORFSQB+R0kAGElJALJKSQBWTEkA8E1JAIpPSQAkUUkAvlJJAGJUSQD8VUkAlldJADpZSQDUWkkAblxJAAheSQCsX0kARmFJAOBiSQB6ZEkAHmZJALhnSQBSaUkA7GpJAJBsSQAqbkkAxG9JAF5xSQACc0kAnHRJADZ2SQDQd0kAanlJAA57SQCofEkATH5JAOZ/SQCAgUkAGoNJALSESQBYhkkA8odJAIyJSQAmi0kAwIxJAGSOSQD+j0kAmJFJADyTSQDWlEkAcJZJAAqYSQCumUkASJtJAOKcSQB8nkkAFqBJALqhSQBUo0kA7qRJAJKmSQAsqEkAxqlJAGCrSQAErUkAnq5JADiwSQDSsUkAdrNJABC1SQCqtkkARLhJAN65SQCCu0kAHL1JALa+SQBawEkA9MFJAI7DSQAoxUkAzMZJAGbISQAAykkAmstJADTNSQDYzkkActBJAAzSSQCw00kAStVJAOTWSQB+2EkAItpJALzbSQBW3UkA8N5JAJTgSQAu4kkAyONJAGLlSQD85kkAoOhJADrqSQDe60kAeO1JABLvSQCs8EkARvJJAOrzSQCE9UkAHvdJALj4SQBS+kkA9vtJAJD9SQAq/0kAxABKAGgCSgACBEoAnAVKADYHSgDaCEoAdApKAA4MSgCyDUoATA9KAOYQSgCAEkoAJBRKAL4VSgBYF0oA8hhKAJYaSgAwHEoAyh1KAG4fSgAIIUoAoiJKADwkSgDWJUoAeidKABQpSgCuKkoASCxKAOwtSgCGL0oAIDFKALoySgBUNEoA+DVKAJI3SgA2OUoA0DpKAGo8SgAEPkoAnj9KAEJBSgDcQkoAdkRKABBGSgC0R0oATklKAOhKSgCCTEoAHE5KAMBPSgBaUUoA9FJKAJhUSgAyVkoAzFdKAGZZSgAKW0oApFxKAD5eSgDYX0oAcmFKABZjSgCwZEoASmZKAO5nSgCIaUoAImtKALxsSgBgbkoA+m9KAJRxSgAuc0oA0nRKAGx2SgAGeEoAoHlKADp7SgDefEoAeH5KABKASgC2gUoAUINKAOqESgCEhkoAKIhKAMKJSgBci0oA9oxKAJCOSgA0kEoAzpFKAGiTSgAMlUoAppZKAECYSgDamUoAfptKABidSgCynkoATKBKAPChSgCKo0oAJKVKAL6mSgBYqEoA/KlKAJarSgAwrUoA1K5KAG6wSgAIskoAorNKAEa1SgDgtkoAerhKABS6SgC4u0oAUr1KAOy+SgCGwEoAIMJKAMTDSgBexUoA+MZKAJzISgA2ykoA0MtKAGrNSgAOz0oAqNBKAELSSgDc00oAgNVKABrXSgC02EoATtpKAOjbSgCM3UoAJt9KAMDgSgBk4koA/uNKAJjlSgAy50oA1uhKAHDqSgAK7EoApO1KAEjvSgDi8EoAfPJKABb0SgC69UoAVPdKAO74SgCI+koALPxKAMb9SgBg/0oA+gBLAJ4CSwA4BEsA0gVLAGwHSwAGCUsAqgpLAEQMSwDeDUsAgg9LABwRSwC2EksAUBRLAPQVSwCOF0sAKBlLAMIaSwBmHEsAAB5LAJofSwA0IUsAziJLAHIkSwAMJksApidLAEopSwDkKksAfixLABguSwC8L0sAVjFLAPAySwCKNEsALjZLAMg3SwBiOUsA/DpLAJY8SwA6PksA1D9LAG5BSwASQ0sArERLAEZGSwDgR0sAhElLAB5LSwC4TEsAUk5LAOxPSwCQUUsAKlNLAMRUSwBoVksAAlhLAJxZSwA2W0sA2lxLAHReSwAOYEsAqGFLAExjSwDmZEsAgGZLABpoSwC0aUsAWGtLAPJsSwCMbksAMHBLAMpxSwBkc0sA/nRLAKJ2SwA8eEsA1nlLAHB7SwAKfUsArn5LAEiASwDigUsAhoNLACCFSwC6hksAVIhLAPiJSwCSi0sALI1LAMaOSwBqkEsABJJLAJ6TSwA4lUsA0pZLAHaYSwAQmksAqptLAE6dSwDonksAgqBLAByiSwDAo0sAWqVLAPSmSwCOqEsAMqpLAMyrSwBmrUsAAK9LAJqwSwA+sksA2LNLAHK1SwAWt0sAsLhLAEq6SwDku0sAiL1LACK/SwC8wEsAVsJLAPrDSwCUxUsALsdLAMjISwBiyksABsxLAKDNSwA6z0sA1NBLAHjSSwAS1EsArNVLAFDXSwDq2EsAhNpLAB7cSwDC3UsAXN9LAPbgSwCQ4ksAKuRLAM7lSwBo50sAAulLAKbqSwBA7EsA2u1LAHTvSwAY8UsAsvJLAEz0SwDm9UsAivdLACT5SwC++ksAWPxLAPz9SwCW/0sAMAFMAMoCTABkBEwACAZMAKIHTAA8CUwA4ApMAHoMTAAUDkwArg9MAFIRTADsEkwAhhRMACAWTADEF0wAXhlMAPgaTACSHEwALB5MANAfTABqIUwABCNMAKgkTABCJkwA3CdMAHYpTAAaK0wAtCxMAE4uTADoL0wAjDFMACYzTADANEwAWjZMAPQ3TACYOUwAMjtMAMw8TABwPkwACkBMAKRBTAA+Q0wA4kRMAHxGTAAWSEwAsElMAFRLTADuTEwAiE5MACxQTADGUUwAYFNMAPpUTACUVkwAOFhMANJZTABsW0wAEF1MAKpeTABEYEwA3mFMAHhjTAAcZUwAtmZMAFBoTADqaUwAjmtMAChtTADCbkwAXHBMAAByTACac0wANHVMAM52TAByeEwADHpMAKZ7TABAfUwA2n5MAH6ATAAYgkwAsoNMAFaFTADwhkwAiohMACSKTADIi0wAYo1MAPyOTACWkEwAMJJMANSTTABulUwACJdMAKKYTABGmkwA4JtMAISdTAAen0wAuKBMAFKiTADso0wAkKVMACqnTADEqEwAXqpMAPirTACcrUwANq9MANCwTAB0skwADrRMAKi1TABCt0wA5rhMAIC6TAAavEwAtL1MAFi/TADywEwAjMJMACbETADAxUwAZMdMAP7ITACYykwAPMxMANbNTABwz0wACtFMAK7STABI1EwA4tVMAHzXTAAW2UwAutpMAFTcTADu3UwAkt9MACzhTADG4kwAYORMAATmTACe50wAOOlMANLqTABs7EwAEO5MAKrvTABO8UwA6PJMAIL0TAAc9kwAtvdMAFr5TAD0+kwAjvxMACj+TADC/0wAZgFNAAADTQCaBE0APgZNANgHTQByCU0ADAtNALAMTQBKDk0A5A9NAH4RTQAYE00AvBRNAFYWTQDwF00AlBlNAC4bTQDIHE0AYh5NAAYgTQCgIU0AOiNNANQkTQB4Jk0AEihNAKwpTQBGK00A4CxNAIQuTQAeME0AwjFNAFwzTQD2NE0AkDZNACo4TQDOOU0AaDtNAAI9TQCcPk0ANkBNANpBTQB0Q00ADkVNALJGTQBMSE0A5klNAIBLTQAkTU0Avk5NAFhQTQDyUU0AllNNADBVTQDKVk0AZFhNAP5ZTQCiW00APF1NANZeTQB6YE0AFGJNAK5jTQBIZU0A7GZNAIZoTQAgak0AumtNAF5tTQD4bk0AknBNACxyTQDGc00AanVNAAR3TQCeeE0AQnpNANx7TQB2fU0AEH9NALSATQBOgk0A6INNAIKFTQAch00AwIhNAFqKTQD0i00AmI1NADKPTQDMkE0AZpJNAAqUTQCklU0APpdNANiYTQB8mk0AFpxNALCdTQBKn00A7qBNAIiiTQAipE0AvKVNAGCnTQD6qE0AlKpNAC6sTQDSrU0Adq9NABCxTQCqsk0ATrRNAOi1TQCCt00AHLlNAMC6TQBavE0A9L1NAJi/TQAywU0AzMJNAGbETQAKxk0ApMdNAD7JTQDYyk0AcsxNABbOTQCwz00AStFNAOTSTQCI1E0AItZNALzXTQBg2U0A+tpNAJTcTQAu3k0A0t9NAGzhTQAG400AoORNAETmTQDe500AeOlNABLrTQCs7E0AUO5NAOrvTQCE8U0AKPNNAML0TQBc9k0A9vdNAJr5TQA0+00AzvxNAGj+TQACAE4ApgFOAEADTgDaBE4AdAZOABgITgCyCU4ATAtOAPAMTgCKDk4AJBBOAL4RTgBiE04A/BROAJYWTgAwGE4AyhlOAG4bTgAIHU4Aoh5OAEYgTgDgIU4AeiNOABQlTgC4Jk4AUihOAOwpTgCGK04AIC1OAMQuTgBeME4A+DFOAJwzTgA2NU4A0DZOAGo4TgAOOk4AqDtOAEI9TgDcPk4AgEBOABpCTgC0Q04ATkVOAOhGTgCMSE4AJkpOAMBLTgBkTU4A/k5OAJhQTgAyUk4A1lNOAHBVTgAKV04ApFhOAEhaTgDiW04AfF1OABZfTgCwYE4AVGJOAO5jTgCIZU4ALGdOAMZoTgBgak4A+mtOAJ5tTgA4b04A0nBOAGxyTgAQdE4AqnVOAER3TgDeeE4AeHpOABx8TgC2fU4AUH9OAPSATgCOgk4AKIROAMKFTgBmh04AAIlOAJqKTgA0jE4Azo1OAHKPTgAMkU4AppJOAECUTgDklU4AfpdOABiZTgC8mk4AVpxOAPCdTgCKn04ALqFOAMiiTgBipE4A/KVOAKCnTgA6qU4A1KpOAG6sTgAIrk4ArK9OAEaxTgDgsk4AhLROAB62TgC4t04AUrlOAPa6TgCQvE4AKr5OAMS/TgBowU4AAsNOAJzETgA2xk4A0MdOAHTJTgAOy04AqMxOAEzOTgDmz04AgNFOABrTTgC01E4AWNZOAPLXTgCM2U4AMNtOAMrcTgBk3k4A/t9OAKLhTgA8404A1uROAHDmTgAU6E4ArulOAEjrTgDi7E4Ahu5OACDwTgC68U4AVPNOAPj0TgCS9k4ALPhOAMb5TgBg+04ABP1OAJ7+TgA4AE8A0gFPAHYDTwAQBU8AqgZPAE4ITwDoCU8AggtPABwNTwDADk8AWhBPAPQRTwCOE08AKBVPAMwWTwBmGE8AABpPAJobTwA+HU8A2B5PAHIgTwAWIk8AsCNPAEolTwDkJk8AiChPACIqTwC8K08AVi1PAPAuTwCUME8ALjJPAMgzTwBsNU8ABjdPAKA4TwA6Ok8A3jtPAHg9TwASP08ArEBPAEZCTwDqQ08AhEVPAB5HTwC4SE8AXEpPAPZLTwCQTU8ANE9PAM5QTwBoUk8AAlRPAKZVTwBAV08A2lhPAHRaTwAOXE8Asl1PAExfTwDmYE8AgGJPACRkTwC+ZU8AWGdPAPxoTwCWak8AMGxPAMptTwBub08ACHFPAKJyTwA8dE8A4HVPAHp3TwAUeU8ArnpPAFJ8TwDsfU8Ahn9PACCBTwDEgk8AXoRPAPiFTwCSh08ANolPANCKTwBqjE8ABI5PAKiPTwBCkU8A3JJPAHaUTwAQlk8AtJdPAE6ZTwDomk8AjJxPACaeTwDAn08AWqFPAP6iTwCYpE8AMqZPAMynTwBmqU8ACqtPAKSsTwA+rk8A2K9PAHyxTwAWs08AsLRPAFS2TwDut08AiLlPACK7TwDGvE8AYL5PAPq/TwCUwU8AOMNPANLETwBsxk8ABshPAKDJTwBEy08A3sxPAHjOTwAc0E8AttFPAFDTTwDq1E8AjtZPACjYTwDC2U8AXNtPAPbcTwCa3k8ANOBPAM7hTwBo408ADOVPAKbmTwBA6E8A5OlPAH7rTwAY7U8Asu5PAFbwTwDw8U8AivNPACT1TwC+9k8AYvhPAPz5TwCW+08AMP1PANT+TwBuAFAACAJQAKIDUABGBVAA4AZQAHoIUAAUClAAuAtQAFINUAD2DlAAkBBQACoSUADEE1AAXhVQAAIXUACcGFAANhpQANAbUABqHVAADh9QAKggUABCIlAA5iNQAIAlUAAaJ1AAtChQAFgqUADyK1AAjC1QACYvUADKMFAAZDJQAP4zUACYNVAAPDdQANY4UABwOlAACjxQAK49UABIP1AA4kBQAHxCUAAWRFAAukVQAFRHUADuSFAAkkpQACxMUADGTVAAYE9QAARRUACeUlAAOFRQANJVUABsV1AAEFlQAKpaUABEXFAA3l1QAIJfUAAcYVAAtmJQAFpkUAD0ZVAAjmdQAChpUADMalAAZmxQAABuUACab1AANHFQANhyUABydFAADHZQALB3UABKeVAA5HpQAH58UAAiflAAvH9QAFaBUADwglAAlIRQAC6GUADIh1AAYolQAPyKUACgjFAAOo5QANSPUAB4kVAAEpNQAKyUUABGllAA6pdQAISZUAAem1AAuJxQAFKeUAD2n1AAkKFQACqjUADEpFAAaKZQAAKoUACcqVAAQKtQANqsUAB0rlAADrBQALKxUABMs1AA5rRQAIC2UAAauFAAvrlQAFi7UADyvFAAjL5QADDAUADKwVAAZMNQAAjFUACixlAAPMhQANbJUAB6y1AAFM1QAK7OUABI0FAA4tFQAIbTUAAg1VAAutZQAF7YUAD42VAAkttQACzdUADQ3lAAauBQAATiUACe41AAOOVQANzmUAB26FAAEOpQAKrrUABO7VAA6O5QAILwUAAm8lAAwPNQAFr1UAD09lAAmPhQADL6UADM+1AAZv1QAAD/UACkAFEAPgJRANgDUQB8BVEAFgdRALAIUQBKClEA7gtRAIgNUQAiD1EAvBBRAGASUQD6E1EAlBVRAC4XUQDIGFEAbBpRAAYcUQCgHVEARB9RAN4gUQB4IlEAEiRRALYlUQBQJ1EA6ihRAIQqUQAeLFEAwi1RAFwvUQD2MFEAkDJRADQ0UQDONVEAaDdRAAw5UQCmOlEAQDxRANo9UQB+P1EAGEFRALJCUQBMRFEA8EVRAIpHUQAkSVEAvkpRAFhMUQD8TVEAlk9RADBRUQDKUlEAblRRAAhWUQCiV1EAPFlRAOBaUQB6XFEAFF5RAK5fUQBcYVEA9mJRAJpkUQA0ZlEAzmdRAGhpUQACa1EApmxRAEBuUQDab1EAfnFRABhzUQCydFEATHZRAOZ3UQCKeVEAJHtRAL58UQBYflEA/H9RAJaBUQAwg1EA1IRRAG6GUQAIiFEAoolRADyLUQDgjFEAeo5RABSQUQCukVEAUpNRAOyUUQCGllEAKphRAMSZUQBem1EA+JxRAJyeUQA2oFEA0KFRAGqjUQAEpVEAqKZRAEKoUQDcqVEAdqtRABqtUQC0rlEATrBRAPKxUQCMs1EAJrVRAMC2UQBkuFEA/rlRAJi7UQAyvVEAzL5RAHDAUQAKwlEApMNRAEjFUQDixlEAfMhRABbKUQC6y1EAVM1RAO7OUQCI0FEALNJRAMbTUQBg1VEA+tZRAJ7YUQA42lEA0ttRAGzdUQAG31EAquBRAETiUQDe41EAguVRABznUQC26FEAUOpRAPTrUQCO7VEAKO9RAMLwUQBc8lEAAPRRAJr1UQA091EA2PhRAHL6UQAM/FEApv1RAEr/UQDkAFIAfgJSABgEUgCyBVIAVgdSAPAIUgCKClIALgxSAMgNUgBiD1IA/BBSAKASUgA6FFIA1BVSAG4XUgAIGVIArBpSAEYcUgDgHVIAeh9SAB4hUgC4IlIAUiRSAPYlUgCQJ1IAKilSAMQqUgBoLFIAAi5SAJwvUgA2MVIA0DJSAHQ0UgAONlIAqDdSAEw5UgDmOlIAgDxSABo+UgC+P1IAWEFSAPJCUgCMRFIAJkZSAMpHUgBkSVIA/kpSAJhMUgA8TlIA1k9SAHBRUgAUU1IArlRSAEhWUgDiV1IAhllSACBbUgC6XFIAVF5SAO5fUgCSYVIALGNSAMZkUgBqZlIABGhSAJ5pUgA4a1IA3GxSAHZuUgAQcFIAqnFSAE5zUgDodFIAgnZSABx4UgC2eVIAWntSAPR8UgCOflIAMoBSAMyBUgBmg1IAAIVSAKSGUgA+iFIA2IlSAHKLUgAMjVIAsI5SAEqQUgDkkVIAiJNSACKVUgC8llIAVphSAPqZUgCUm1IALp1SAMieUgBioFIABqJSAKCjUgA6pVIA1KZSAHioUgASqlIArKtSAFCtUgDqrlIAhLBSAB6yUgDCs1IAXLVSAPa2UgCQuFIAKrpSAM67UgBovVIAAr9SAJzAUgBAwlIA2sNSAHTFUgAYx1IAsshSAEzKUgDmy1IAis1SACTPUgC+0FIAWNJSAPzTUgCW1VIAMNdSAMrYUgBk2lIACNxSAKLdUgA831IA1uBSAHriUgAU5FIAruVSAEjnUgDs6FIAhupSACDsUgC67VIAXu9SAPjwUgCS8lIANvRSAND1UgBq91IABPlSAKj6UgBC/FIA3P1SAHb/UgAQAVMAtAJTAE4EUwDoBVMAjAdTACYJUwDAClMAWgxTAP4NUwCYD1MAMhFTAMwSUwBwFFMAChZTAKQXUwA+GVMA4hpTAHwcUwAWHlMAsB9TAFQhUwD4IlMAkiRTACwmUwDQJ1MAailTAA4rUwCyLFMATC5TAOYvUwCAMVMAJDNTAL40UwBYNlMA/DdTAJY5UwAwO1MAyjxTAGQ+UwAIQFMAokFTADxDUwDWRFMAekZTABRIUwCuSVMAUktTAOxMUwCGTlMAIFBTAMRRUwBeU1MA+FRTAJJWUwAsWFMA0FlTAGpbUwAEXVMAqF5TAEJgUwDcYVMAdmNTABplUwC0ZlMATmhTAOhpUwCCa1MAJm1TAMBuUwBacFMA9HFTAJhzUwAydVMAzHZTAHB4UwAKelMApHtTAD59UwDiflMAfIBTABaCUwCwg1MASoVTAO6GUwCIiFMAIopTALyLUwBgjVMA+o5TAJSQUwA4klMA0pNTAGyVUwAGl1MAqphTAESaUwDem1MAeJ1TAByfUwC2oFMAUKJTAOqjUwCEpVMAKKdTAMKoUwBcqlMAAKxTAJqtUwA0r1MAzrBTAHKyUwAMtFMAprVTAEC3UwDkuFMAfrpTABi8UwCyvVMAVr9TAPDAUwCKwlMAJMRTAL7FUwBix1MA/MhTAJbKUwAwzFMA1M1TAG7PUwAI0VMArNJTAEbUUwDg1VMAetdTAB7ZUwC42lMAUtxTAOzdUwCG31MAKuFTAMTiUwBe5FMA+OVTAJznUwA26VMA0OpTAHTsUwAO7lMAqO9TAELxUwDm8lMAgPRTABr2UwC091MATvlTAPL6UwCM/FMAJv5TAMD/UwBkAVQA/gJUAJgEVAA8BlQA1gdUAHAJVAAKC1QArgxUAEgOVADiD1QAfBFUABYTVAC6FFQAVBZUAO4XVACIGVQALBtUAMYcVABgHlQABCBUAJ4hVAA4I1QA0iRUAGwmVAAQKFQAqilUAEQrVADeLFQAgi5UABwwVAC2MVQAWjNUAPQ0VACONlQAKDhUAMw5VABmO1QAAD1UAJo+VAA0QFQA2EFUAHJDVAAMRVQAsEZUAEpIVADkSVQAfktUACJNVAC8TlQAVlBUAPBRVACKU1QALlVUAMhWVABiWFQA/FlUAKBbVAA6XVQA1F5UAHhgVAASYlQArGNUAEZlVADqZlQAhGhUAB5qVAC4a1QAUm1UAPZuVACQcFQAKnJUAMRzVABodVQAAndUAJx4VABAelQA2ntUAHR9VAAOf1QAsoBUAEyCVADmg1QAgIVUABqHVAC+iFQAWIpUAPKLVACMjVQAMI9UAMqQVABkklQACJRUAKKVVAA8l1QA1phUAHqaVAAUnFQArp1UAEifVADioFQAhqJUACCkVAC6pVQAVKdUAPioVACSqlQALKxUANCtVABqr1QABLFUAJ6yVABCtFQA3LVUAHa3VAAQuVQAqrpUAE68VADovVQAgr9UABzBVADAwlQAWsRUAPTFVACYx1QAMslUAMzKVABmzFQACs5UAKTPVAA+0VQA2NJUAHLUVAAW1lQAsNdUAErZVADk2lQAiNxUACLeVAC831QAYOFUAPriVACU5FQALuZUANLnVABs6VQAButUAKDsVABE7lQA3u9UAHjxVAAS81QArPRUAFD2VADq91QAjvlUACj7VADC/FQAXP5UAPb/VACaAVUANANVAM4EVQBoBlUADAhVAKYJVQBAC1UA2gxVAH4OVQAYEFUAshFVAEwTVQDmFFUAihZVACQYVQC+GVUAWBtVAPwcVQCWHlUAMCBVANQhVQBuI1UACCVVAKImVQBGKFUA4ClVAHorVQAULVUAri5VAFIwVQDsMVUAhjNVACA1VQDENlUAXjhVAPg5VQCcO1UANj1VANA+VQBqQFUADkJVAKhDVQBCRVUA3EZVAHZIVQAaSlUAtEtVAE5NVQDoTlUAjFBVACZSVQDAU1UAZFVVAP5WVQCYWFUAMlpVAMxbVQBwXVUACl9VAKRgVQA+YlUA4mNVAHxlVQAWZ1UAumhVAFRqVQDua1UAiG1VACxvVQDGcFUAYHJVAPpzVQCedVUAOHdVANJ4VQBselUAEHxVAKp9VQBEf1UA3oBVAHiCVQAchFUAtoVVAFCHVQD0iFUAjopVACiMVQDCjVUAZo9VAACRVQCaklUANJRVAM6VVQByl1UADJlVAKaaVQBAnFUA5J1VAH6fVQAYoVUAvKJVAFakVQDwpVUAiqdVAC6pVQDIqlUAYqxVAPytVQCWr1UAOrFVANSyVQButFUAErZVAKy3VQBGuVUA4LpVAIS8VQAevlUAuL9VAFLBVQDswlUAkMRVACrGVQDEx1UAXslVAALLVQCczFUANs5VANrPVQB00VUADtNVAKjUVQBC1lUA5tdVAIDZVQAa21UAtNxVAFjeVQDy31UAjOFVADDjVQDK5FUAZOZVAP7nVQCi6VUAPOtVANbsVQBw7lUACvBVAK7xVQBI81UA4vRVAHz2VQAg+FUAuvlVAFT7VQD4/FUAkv5VACwAVgDGAVYAagNWAAQFVgCeBlYAOAhWANIJVgB2C1YAEA1WAKoOVgBEEFYA6BFWAIITVgAcFVYAwBZWAFoYVgD0GVYAjhtWACgdVgDMHlYAZiBWAAAiVgCaI1YAPiVWANgmVgByKFYAFipWALArVgBKLVYA5C5WAIgwVgAiMlYAvDNWAFY1VgDwNlYAlDhWAC46VgDIO1YAbD1WAAY/VgCgQFYAOkJWAN5DVgB4RVYAEkdWAKxIVgBGSlYA6ktWAIRNVgAeT1YAuFBWAFxSVgD2U1YAkFVWADRXVgDOWFYAaFpWAAJcVgCmXVYAQF9WANpgVgB0YlYADmRWALJlVgBMZ1YA5mhWAIBqVgAkbFYAvm1WAFhvVgD8cFYAlnJWADB0VgDKdVYAZHdWAAh5VgCielYAPHxWAOB9VgB6f1YAFIFWAK6CVgBIhFYA7IVWAIaHVgAgiVYAuopWAF6MVgD4jVYAko9WADaRVgDQklYAapRWAASWVgCol1YAQplWANyaVgB2nFYAEJ5WALSfVgBOoVYA6KJWAIKkVgAmplYAwKdWAFqpVgD+qlYAmKxWADKuVgDMr1YAcLFWAAqzVgCktFYAPrZWAOK3VgB8uVYAFrtWALC8VgBUvlYA7r9WAIjBVgAiw1YAxsRWAGDGVgD6x1YAlMlWADjLVgDSzFYAbM5WAAbQVgCq0VYARNNWAN7UVgB41lYAEthWALbZVgBQ21YA6txWAI7eVgAo4FYAwuFWAFzjVgD25FYAmuZWADToVgDO6VYAaOtWAAztVgCm7lYAQPBWAOTxVgB+81YAGPVWALL2VgBW+FYA8PlWAIr7VgAk/VYAvv5WAGIAVwD8AVcAlgNXADAFVwDUBlcAbghXAAgKVwCsC1cARg1XAOAOVwB6EFcAHhJXALgTVwBSFVcA7BZXAIYYVwAqGlcAxBtXAF4dVwD4HlcAnCBXADYiVwDQI1cAdCVXAA4nVwCoKFcAQipXAOYrVwCALVcAGi9XALQwVwBOMlcA8jNXAIw1VwAmN1cAwDhXAGQ6VwD+O1cAmD1XADw/VwDWQFcAcEJXAApEVwCkRVcASEdXAOJIVwB8SlcAIExXALpNVwBUT1cA7lBXAJJSVwAsVFcAxlVXAGBXVwD6WFcAnlpXADhcVwDSXVcAdl9XABBhVwCqYlcARGRXAOhlVwCCZ1cAHGlXALZqVwBQbFcA9G1XAI5vVwAocVcAwnJXAGZ0VwAAdlcAmndXAD55VwDYelcAcnxXAAx+VwCwf1cASoFXAOSCVwB+hFcAGIZXALyHVwBWiVcA8IpXAIqMVwAujlcAyI9XAGKRVwAGk1cAoJRXADqWVwDUl1cAeJlXABKbVwCsnFcARp5XAOCfVwCEoVcAHqNXALikVwBSplcA9qdXAJCpVwAqq1cAzqxXAGiuVwACsFcAnLFXAECzVwDatFcAdLZXAA64VwCouVcATLtXAOa8VwCAvlcAGsBXAL7BVwBYw1cA8sRXAJbGVwAwyFcAyslXAGTLVwAIzVcAos5XADzQVwDW0VcAcNNXABTVVwCu1lcASNhXAOLZVwCG21cAIN1XALreVwBe4FcA+OFXAJLjVwAs5VcAxuZXAGroVwAE6lcAnutXAELtVwDc7lcAdvBXABDyVwCq81cATvVXAOj2VwCC+FcAHPpXAMD7VwBa/VcA9P5XAJgAWAAyAlgAzANYAGYFWAAAB1gApAhYAD4KWADYC1gAcg1YABYPWACwEFgAShJYAO4TWACIFVgAIhdYALwYWABgGlgA+htYAJQdWAAuH1gAyCBYAGwiWAAGJFgAoCVYADonWADeKFgAeCpYABIsWAC2LVgAUC9YAOowWACEMlgAHjRYAMI1WABcN1gA9jhYAJA6WAA0PFgAzj1YAGg/WAACQVgApkJYAEBEWADaRVgAfkdYABhJWACySlgATExYAOZNWACKT1gAJFFYAL5SWABYVFgA/FVYAJZXWAAwWVgA1FpYAG5cWAAIXlgAol9YAEZhWADgYlgAemRYABRmWACuZ1gAUmlYAOxqWACGbFgAIG5YAMRvWABecVgA+HJYAJx0WAA2dlgA0HdYAGp5WAAOe1gAqHxYAEJ+WADcf1gAdoFYABqDWAC0hFgAToZYAPKHWACMiVgAJotYAMqMWABajlgA/o9YAJiRWAAyk1gAzJRYAHCWWAAKmFgApJlYAD6bWADinFgAfJ5YABagWACwoVgAVKNYAO6kWACIplgALKhYAMapWABgq1gA+qxYAJSuWAA4sFgA0rFYAGyzWAAGtVgAqrZYAES4WADeuVgAgrtYABy9WAC2vlgAUMBYAOrBWACOw1gAKMVYAMLGWABcyFgAAMpYAJrLWAA0zVgA2M5YAHLQWAAM0lgAptNYAErVWADk1lgAfthYABjaWACy21gAVt1YAPDeWACK4FgALuJYAMjjWABi5VgA/OZYAJboWAA66lgA1OtYAG7tWAAI71gArPBYAEbyWADg81gAhPVYAB73WAC4+FgAUvpYAPb7WACQ/VgAKv9YAMQAWQBeAlkAAgRZAJwFWQA2B1kA2ghZAHQKWQAODFkAqA1ZAEwPWQDmEFkAgBJZABoUWQC+FVkAWBdZAPIYWQCMGlkAMBxZAModWQBkH1kA/iBZAJgiWQA8JFkA1iVZAHAnWQAKKVkAripZAEgsWQDiLVkAhi9ZACAxWQC6MlkAVDRZAO41WQCSN1kALDlZAMY6WQBgPFkABD5ZAJ4/WQA4QVkA3EJZAHZEWQAQRlkAqkdZAE5JWQDoSlkAgkxZABxOWQC2T1kAWlFZAPRSWQCOVFkAKFZZAMxXWQBmWVkAAFtZAKRcWQA+XlkA2F9ZAHJhWQAMY1kAsGRZAEpmWQDkZ1kAfmlZACJrWQC8bFkAVm5ZAPpvWQCUcVkALnNZAMh0WQBidlkABnhZAKB5WQA6e1kA1HxZAHh+WQASgFkArIFZAFCDWQDqhFkAhIZZAB6IWQC4iVkAXItZAPaMWQCQjlkAKpBZAM6RWQBok1kAApVZAKaWWQBAmFkA2plZAHSbWQAYnVkAsp5ZAEygWQDmoVkAgKNZACSlWQC+plkAWKhZAPKpWQCWq1kAMK1ZAMquWQBusFkACLJZAKKzWQA8tVkA1rZZAHq4WQAUulkArrtZAEi9WQDsvlkAhsBZACDCWQDEw1kAXsVZAPjGWQCSyFkANspZANDLWQBqzVkABM9ZAJ7QWQBC0lkA3NNZAHbVWQAQ11kAtNhZAE7aWQDo21kAjN1ZACbfWQDA4FkAWuJZAPTjWQCY5VkAMudZAMzoWQBw6lkACuxZAKTtWQA+71kA2PBZAHzyWQAW9FkAsPVZAEr3WQDu+FkAiPpZACL8WQC8/VkAYP9ZAPoAWgCUAloAOARaANIFWgBsB1oABglaAKAKWgBEDFoA3g1aAHgPWgASEVoAthJaAFAUWgDqFVoAjhdaACgZWgDCGloAXBxaAPYdWgCaH1oANCFaAM4iWgBoJFoADCZaAKYnWgBAKVoA5CpaAH4sWgAYLloAsi9aAEwxWgDwMloAijRaACQ2WgC+N1oAYjlaAPw6WgCWPFoAMD5aANQ/WgBuQVoACENaAKxEWgBGRloA4EdaAHpJWgAUS1oAuExaAFJOWgDsT1oAhlFaACpTWgDEVFoAXlZaAPhXWgCcWVoANltaANBcWgB0XloADmBaAKhhWgBCY1oA5mRaAIBmWgAkaFoAvmlaAGJrWgD8bFoAlm5aADBwWgDUcVoAbnNaAAh1WgCidloARnhaAOB5WgB6e1oAHn1aALh+WgBSgFoA7IFaAIaDWgAqhVoAxIZaAF6IWgACiloAnItaADaNWgDQjloAapBaAA6SWgCok1oAQpVaANyWWgCAmFoAGppaALSbWgBYnVoA8p5aAIygWgAmoloAwKNaAGSlWgD+ploAmKhaADKqWgDWq1oAcK1aAAqvWgCusFoASLJaAOKzWgB8tVoAILdaALq4WgBUuloA7rtaAIi9WgAsv1oAxsBaAGDCWgD6w1oAnsVaADjHWgDSyFoAdspaABDMWgCqzVoARM9aAN7QWgCC0loAHNRaALbVWgBQ11oA9NhaAI7aWgAo3FoAzN1aAGbfWgAA4VoAmuJaADTkWgDY5VoAcudaAAzpWgCw6loASuxaAOTtWgB+71oAGPFaALzyWgBW9FoA8PVaAIr3WgAu+VoAyPpaAGL8WgAG/loAoP9aADoBWwDUAlsAbgRbABIGWwCsB1sARglbAOAKWwCEDFsAHg5bALgPWwBcEVsA9hJbAJAUWwAqFlsAzhdbAGgZWwACG1sAnBxbADYeWwDaH1sAdCFbAA4jWwCoJFsATCZbAOYnWwCAKVsAJCtbAL4sWwBYLlsA8i9bAIwxWwAwM1sAyjRbAGQ2WwD+N1sAojlbADw7WwDWPFsAej5bABRAWwCuQVsASENbAOJEWwCGRlsAIEhbALpJWwBUS1sA+ExbAJJOWwAsUFsA0FFbAGpTWwAEVVsAnlZbADhYWwDcWVsAdltbABBdWwCqXlsATmBbAOhhWwCCY1sAJmVbAMBmWwBaaFsA9GlbAI5rWwAybVsAzG5bAGZwWwAAclsApHNbAD51WwDYdlsAcnhbABZ6WwCwe1sASn1bAO5+WwCIgFsAIoJbALyDWwBWhVsA+oZbAJSIWwAuilsAyItbAGyNWwAGj1sAoJBbAESSWwDek1sAeJVbABKXWwC2mFsAUJpbAOqbWwCEnVsAHp9bAMKgWwBcolsA9qNbAJClWwA0p1sAzqhbAGiqWwAMrFsApq1bAECvWwDasFsAdLJbABi0WwCytVsATLdbAOa4WwCKulsAJLxbAL69WwBiv1sA/MBbAJbCWwAwxFsAysVbAG7HWwAIyVsAospbADzMWwDgzVsAes9bABTRWwCu0lsAUtRbAOzVWwCG11sAKtlbAMTaWwBe3FsA+N1bAJLfWwA24VsA0OJbAGrkWwAO5lsAqOdbAELpWwDc6lsAduxbABruWwC071sATvFbAOjyWwCM9FsAJvZbAMD3WwBk+VsA/vpbAJj8WwAy/lsAzP9bAHABXAAKA1wApARcAEgGXADiB1wAfAlcABYLXACwDFwAVA5cAO4PXACIEVwAIhNcAMYUXABgFlwA+hdcAJ4ZXAA4G1wA0hxcAGweXAAGIFwAqiFcAEQjXADeJFwAeCZcABwoXAC2KVwAUCtcAOosXACOLlwAKDBcAMIxXABcM1wAADVcAJo2XAA0OFwA2DlcAHI7XAAMPVwApj5cAEBAXADkQVwAfkNcABhFXAC8RlwAVkhcAPBJXACKS1wAJE1cAMhOXABiUFwA/FFcAKBTXAA6VVwA1FZcAG5YXAAIWlwArFtcAEZdXADgXlwAemBcAB5iXAC4Y1wAUmVcAOxmXACQaFwAKmpcAMRrXABobVwAAm9cAJxwXAA2clwA0HNcAHR1XAAOd1wAqHhcAEJ6XADme1wAgH1cABp/XAC+gFwAWIJcAPKDXACMhVwAJodcAMqIXABkilwA/otcAJiNXAA8j1wA1pBcAHCSXAAUlFwArpVcAEiXXADimFwAhppcACCcXAC6nVwAVJ9cAO6gXACSolwALKRcAMalXABgp1wABKlcAJ6qXAA4rFwA3K1cAHavXAAQsVwAqrJcAES0XADotVwAgrdcABy5XADAulwAWrxcAPS9XACOv1wAKMFcAMzCXABmxFwAAMZcAJrHXAA+yVwA2MpcAHLMXAAMzlwAsM9cAErRXADk0lwAiNRcACLWXAC811wAVtlcAPDaXACU3FwALt5cAMjfXABi4VwABuNcAKDkXAA65lwA3udcAHjpXAAS61wArOxcAEbuXADq71wAhPFcAB7zXAC49FwAXPZcAPb3XACQ+VwANPtcAM78XABo/lwAAgBdAKYBXQBAA10A2gRdAHQGXQAOCF0AsgldAEwLXQDmDF0AgA5dACQQXQC+EV0AWBNdAPwUXQCWFl0AMBhdAMoZXQBkG10ACB1dAKIeXQA8IF0A1iFdAHojXQAUJV0AriZdAEgoXQDsKV0AhitdACAtXQDELl0AXjBdAPgxXQCSM10ALDVdANA2XQBqOF0ABDpdAJ47XQBCPV0A3D5dAHZAXQAQQl0AtENdAE5FXQDoRl0AjEhdACZKXQDAS10AWk1dAPROXQCYUF0AMlJdAMxTXQBmVV0AAFddAKRYXQA+Wl0A4ltdAHxdXQAWX10AsGBdAEpiXQDuY10AiGVdACJnXQC8aF0AYGpdAPprXQCUbV0ALm9dANJwXQBscl0ABnRdAKB1XQBEd10A3nhdAHh6XQASfF0Atn1dAFB/XQDqgF0AjoJdACiEXQDChV0AXIddAPaIXQCail0ANIxdAM6NXQBoj10ADJFdAKaSXQBAlF0A5JVdAH6XXQAYmV0AsppdAFacXQDwnV0Aip9dACShXQC+ol0AYqRdAPylXQCWp10AMKldANSqXQBurF0ACK5dAKyvXQBGsV0A4LJdAHq0XQAUtl0AuLddAFK5XQDsul0AhrxdACq+XQDEv10AXsFdAPjCXQCcxF0ANsZdANDHXQBqyV0ADstdAKjMXQBCzl0A3M9dAIDRXQAa010AtNRdAE7WXQDy110AjNldACbbXQDK3F0AZN5dAP7fXQCY4V0AMuNdANbkXQBw5l0ACuhdAKTpXQBI610A4uxdAHzuXQAg8F0AuvFdAFTzXQDu9F0AiPZdACz4XQDG+V0AYPtdAPr8XQCe/l0AOABeANIBXgB2A14AEAVeAKoGXgBECF4A3gleAIILXgAcDV4Atg5eAFoQXgD0EV4AjhNeACgVXgDCFl4AZhheAAoaXgAA</prop>
				<prop name="Temps">REFSWgAAaPgCAIBo8//hehSuR4FAQP/Xo3A9CrdAQP9SuB6F63FBQP0zBgFzQkCPwvXfKFxvQ0Dp8mBE1hUDgEUNBEb981FH+0AfMQC4PkhApH748NcjSUDNzEcAewxK9fP3SkB78PB34dpLTQRMQFwOAe/cTUDDEACPwk67QEju8adPQDcBHrtFUPX0UEAK9vEqe1FAQACjcJ1RZQNvLFJAcZYBoFIVA9sQU6UDgFM9A/NTa0BmxgJUxQPWVPXzu0dVfQPVVUAvAki9VnUDt1ZA9nABJW1X9QOVVwUDA1iVA99tWECamRcQ2Vi2bQNCWVUDSll9AyX3WUDsgACF61hAtFgA7/BYVQNqWPXzJ21Y/fPxV20D0lflA7vIV8UDxldAVwF6AcRsH34dlh+oG24DvBf+8gnBzB/p8sDcH/Yf6BOWAoG9BC8WJS4vQC8aITYSuwBcL24vgC+SL6Qvti/AIxYSAbnUL8Yv2C8KPxw/Lj9APwJSP1ftBFw/bj+AP5I/nD8Arj+4P1o/5D/OP+A/Gk8MTwBGTzhPMk98T45PoE9iT7xPAFZP0E/qTwxfHl8AXypfRF8ANl9wX4JflF+eX7Bfyl/0XwDuXwBvwl8cbzZvGG9Sb1xvAIZvcG+ib8Rvtm/Ab+JvFH8ABn8gfzp/LH9Wf2hvkn9sfwCef6h/un90f+5/4H8KjxyPABZ/WI86j2yPXo+Ij6KPvI8Abo+wj+KP7I/2jxifKp9EnwD+j1ifUp+cn4afmJ+6n9yfAOafyJ/ynxSvBq84r0KvZK8Abq+IrwqfpK9+r8iv2q/krwDur+ivAr8Uv0a/sK/Cr4S/AGa/mL+qv7y/1r/wv/q/HM8ADs8YzzrPVM92z2jPis+0zwCmz8jP6r/0z/7PGN/Cz0TfAC7fWN9y33zflt+Q3/LPvN8A5t+g3/rfFO8e70jfMu887wBm71jvcu+M737vUO+67+TvAPbvGP/C7yT/nu9A/zL/bP+Ahv+o/5r/vP/G//D/wv9XrUCfAVyv5BSA5BRA1hQk/VZVA7rsBHdW2tUDN0wE51U9A6pV3UBHAUdxVcUDNlW3QM3MdwD8VL0Dw21UVSONVN0DVVStBO1U5QPYU1UToVNAbg8RPWpTXRMyUz0D2/pS9QPFUj0TjlK2FRNJUl0TElKtA9ptUYUTpFF1A2xRjQNvNVFAcTYBAFHV82/HUEAzFhGDUHUDe0xQjQMVUEAfjgHbvk8VE1NPjQPlTr1AwRD1KHxOHQMPbU51A4xNjQMlTeUkbUydA1hMFRPzSx0DW49LrQMqSw0USjUUbUrNE/FJLROeScUT24JJrQOqSXUDDEq2bQOGStXzB0tVI11tSxUTc0s9A3pLTQO1d9wXKUYRaEuNA2UEBC9mAmEMLy4t/hVGLc4CIW5UL24vgCumAnGEL94VAJYlliXeFcYv2C/qL/wv7hUA7h0WPR4/MD9aP2w/fj+QPwCiP+QX5h3OP+A/sj/8P7Y/AMg/Ik88Tz5PSE9qT3xPhk8AgE/CT8xPpk/oT9pPFF8eXwAQXzpfbF8+XwBfWl+cX7ZfAJhfUl/kX/5fEG8abyRvVm8AOG9Sb0RvZm94b7pvxG/mbwDQb8pvHH/2byh/Qn9Mf2Z/AMBvkn98f6Z/wH/Sf9x/9n8ACI8ajyyP7n9gj0qPfI9Oj0Coj3KPxI+2j8CL7tNL7QNrdEwtJE3V82dOrQRtT80DLlB9A6NQtQRtUZ0DqFGFAx1SpQPbkVKNAwVT/RN4U7ZFE+xTBRNgVB0D761UFRNjVY0D1WwERm1WxQO1VhUTI1d9A1uTVy0T/letFFhVBG1Y7dMpWdXzJ1kdA1P/WMUExJSHxJRH5JRV9SQE0LyUwjQEvRSvIiYCwCyvNqWmAsE8ryav0GCrfq+Qr5qh7BgghbsArKemr8iv2q/sp+7V7q8AuxTu1SYCkLyUUrSVPA9OBdr+k1WdA7hVLRN+VUqtE0JcBPp8B66ii4SU21NURbMaVO0D5FO2hQOtU8UDdVNlAzHUvAd+A1JFE4xclFVSth0DH1LV8+dRJQOwtVFFs2rsBDRRtZRQrA0WZgKRUK0DWjyUIm1QRbPaTx0DT09lA9vhTp0DeE6towtO1oUDnU1NBE0dA89M1B2UdMTnjBSH1BQdS1o1pEolA2BKvQRJ1fNlp6QUfrQXpgIRSn0UCszEDwyUVFwn7h1eLRYtABbfIC86L0zfTi+AL4LflN8Api+YK7Ytvi+wK/4vCO9KOQAW7zg/Ou9c727vgO+S76TvALbvOH/Cj+zv5u/Y7wr/JP8ANv8Y/1r/fP9G/4j/ov+U/wB+/7D/8v8ED8b/GA8qDzwPAEYPCA+CD2QPng/AD3IPtA8A7g/oD8oPFB8uH0gfIh90HwCGHwgfUh+UH84f4B+iGc6yW4NLbbPeS73ETF3GNj6Sok6dw6BPHZQ0xW1QdZNQUZWTxlEls2s5Uq20Up3DIFNN422TbCQjVGXDl1Qls60JfLR6VW2UVeXDXm1WHdPRVuXDPldNJNZMpDFYRbOaxCT6WLatoytZbbMeWU2T7W1Y3bO1WA2TZFgtxBbMlOlXRbPKTKcerzivAEqvTD9eP3Cvmq+UP6Y/wKuAtj/or+o/JLf+rxC7zsKv9Vcd03EEpDBXQM2tzEdA7FZl06hMtGe2VLQnVmWz6FVFQ6zZVYWWvsIqVR3T8VTaZbRURTOBVK3DR1S2ncMQVCWT2lN9JFNmbbNeU9WUvETuUmXTbbhUlIFSJbNJUjWzrRLktM9RnZOV9LRg1VF9RFFN4/M0xLpQNt2zhVBts05QhSQ8lNuiT2WzOE8lk8pOar1ETv2UTUVDjE0d09shTW2znkxFszpMok3j0+zX1sW+w0olk0pWzMTvSWVUSQUkSd2zq8VJBcRKRTOxpFQqACzXHu/4yzbdHt8w3zpvZN8AXm9w34JvlG+mbfbd1t8Q7wDqb/xv7l9Q70LvNH9Wf2h/AHp/jH+ef7Afqn+8f9Z/8H8Ayn/sH+4fGI86j1SPRo9wjwCCj6yPno9gj7KP3I/uj8iPAPqPLJ8enwifcp9En4afWJ8Akp+sn76foJ/ynxSv9p8IrwA6r1yvTp9Yr1KvlK+mr7iv0MqvfK/WpY6zS0VDDEy2JcPqTG1j6E3FRE+ixcRQ/UMrUG5i+CxUbm1RzbPjUWXDV1INNG1SRUNcU0Uj0FP1I2tEVE0jtoxEKFX9M9ubVY3DDVaNw31WWoUkV63Dd1dFc+MsRNtPWGXDt1hFcxNZar0kWa3DF+S011iNQ2uYWK3DV+wkFVhFxAVXjUPIfD8mPUY/SM96PwAsz64/kM+iz9Q/xj/Az+rPoPzPFk8QS8YjNERhNMQgptzE3VbFJFREV1xEF9pMRMictI1V/SNSVdZtYxhVPUPgrESqVGo1RFR9VFQFI/NT3cRVUz20U8W0U4XUUz3DteHkRKnsRHJSpWMubVJdQ/dRTbO+UW1ja4hRfdRRzSMaUfUjs+RQXSREtGhQPURQpvUj9E8lVERUGExUqm1OHWNBTo1D2E31I6tUTaVj7iS0iBwkHdVMDURLjUNYPHT3Srb1I5RK5UMZSh1jwdi8V7ZVliLcSaVjTkoW/TPLSl1DN3RnNn8AbwASbxT/Nv9Qb1r/rG9+/5D/AKL/zG/Gb9j/2m/8/w5/QH8Aeq9EDy4PaA96D4wPng+wDwD6r8QP1g/gD+KvDB/uDxgfADofRB9WH2gfeh+UHyYfYK8A4h+sH8Yf8B8KLzQvFi9gLwA6L4Qvfi+QL6IvvC/OL+AvAPIvFD8GPyg/Oj9MP24/UD8AYj9ML54/sD+CP8w/1j3O4mGc7DSDUG5VvuJjToWz22ZPzeMsUD3DoVCsZdQU5IpRxbP/HOR0tVJdAwO81HVTZbPq2rxFVD3D0VTtQ0JVtm3jtFVl0ydW/UO1tVZdAyM8xJFXTbP+tVdl9FhNs85YdbMgzVmt4ylZRbQMxMFY2m3jhPxERFg9UwJYFoWz1ldt48TUz1bNPsUC5tLCNF9eX3Bfgl8sX67PALhf2s/cX+5fAG8SbyRn/rJVtzxUkBxUVDzUEcS0rc+stIlWZeNIXNT3rVUds7pVTbN+nERE1nRkClVdA9OU1JpUVm3jZFTF4xykZOTE1GuvU7W0UzXjQFONZA1T5dPSUpW09NRjsMay2x9StbPnUT3DsVGareN5VLRDURW0XLTXrVAl85FQLdNbPOQkrVBls9pPpfRPJfMBbU/Fs49OZfMoTkXjW6VNzeM8TZVkTMWzLW8ktAhMbXRLFXQk9GvhSmX0SrWzB0q9ZG1J5dOCSU2znkm901X1xORsvHTvvHRPrPcATg8I+2b1Pv8wj0r/VI9u/wAYi6b/mI+6+bb/yP/Kj+SPAP6PYA9aDzSfRp9Yn2qffJ8Ajp+gn7KfxJ/+P5A/8p8ErwAOr/A/Mq9Er06vSK96r5SvAJ6vuK+yr9Sv3q/4rwq/HL8Ajq8ov0q/dL9evzi/mr+kvwCuv8i/ur/kv/6/CM/yvzTPAEbPUM9qz4TPhs+Qz7LPxM8Y3s/wyzbigEuN5oZ1JvJboU3l06JONdRPLWNbS1DdQ8BQReM1FOSzqlGF5PRkr1IFcyFtU01Dl1Ot4wlUnYOrflQl8/GU1GGUZVWaNeNgtETTVs1k1FStsVdN5PxHTkLnWC1jK21ZDeMiWQVz8Vhlg1u4WGXjeFjFYzcE5AX4TFTSHF8uX0DvUu9k7wCmXzDvgu+s7x5ltu8gb+rvoPzvDv0e0xz/pnKxRFSBqkxUQsRFVlVDulxkeVlWZXRkZOhVrWOslGRrc1UF4zh8ZP5UxWNbx1SFQ45UhdNJjERtEZxk2lMtQ6NTFUOrbFMFUzSERP78ZMfadNSB5GRLUgVTFFJqFUPcZESkXERvUWWDqzhR3UMAHHS8VNSFVVCFQ05MRVBNVE/tZK1PZYPoThXUToXT+W1N3UOQTT2DJU3V5FVMBeNYjAT4LJSTpIRtLtyEsUqVY1NK1XaaNtNJLUODSb12tvNKVnVjiko1QyakdGEsnwDOtRaNHo9Ag/YFRo9gj2IfABQfno+YH6qPtI+mFe6PCJsA5h8ILxKfJJ8mLyif0r90LwBOL2Avqi+8L17PWM/aL/QvAPYvAN/6z0Q/Bj84P1o/hD8Anj+YP6o/zD++P9A/Ck/0PwDePzBPQk9UT25PYE+ST4RPALZPwE+yT+RP9k8gX8pPRF8APl9QX6JPbF+OX7Bfol/EX9DWX+hfClnOA0s9A95LonVjqizfPtVuEkg8BL5qTNRQDATEDHQ5UsXUrVKd4yBTnQRTBeMIWrz0eqz0CVUFVFWlEy3urGReVlVz0bzftnJbF1gdc5xY1eP95Ne2zvIcWQ3z61jt07JpWN2EDHQxDOTnV91zEcx07zZ93oLBTH9WdTZ/AHh/eu+cf65/wH/S79R/Dv+gCI8ajyT/PvXu0oIk5ETa9HTtXPSqVg3jZ1ZqRQMndITnpGSqVRUEtVXtAzaMhO9U7QO2aVQV1Jz0R4zUDlQF41vYU60DoVNtFFO9A6slU61kUjUDtXxkgLVSrfRSJQMQUr30UWo11FG1ZFEF4yhRldQ1UF30UIVjg1BF1kYS1RVUZU/V9E/tA8ZO1gVTWk69BE1dA4hN1jVjIU0d1EzV81RMqKXUnCdu0g/MFK7kBErVSp2EST0DnsQEgkmWNWPBSeXUSrWWhpNLAvVzXZwvDh8oHzofRK9OHwBor4ofjK+er7Cvuhn2Hc6vAMAb/h8QvyK/lC8WP5AvSr8AfL+Ov6C/sr/Evw5fCF/qvwAMz/a/+F8KbzzPRs9gz3rPAJTPns+4z7LPzM/uz9DP2s8AHN/mzyjfGt9c33bfaN9C3wCk367fwN/y3wTvzt/o3zrvACTvLu8o73LvjO9+75Dvuu9gxO/e70jv0ukegotLffMbDEwtY+pMXQR8lGMAqq6TUNVjhzSU+jwEbrVRxfPjHARYUu3jyq1StaM+UyUD0NT0RNSkhyaTVR2Dm4yED1banYN/vPTvVm0DeVfavQPlRIRRWF0DuFjWhWMTWRV0WS1jGlnWXZPkWO3jmhx0V1haTZRYNWPhV40DyJR/AD4Nhn9gDzoJbg9AD6IPtA8A3n/IDyKPLI/+DziDNo02jawOA0SEYVe1ox7kBN1VVj3zmGyEV2wUGGSEtdqMhI+UhFZVJXMcbVXNg+FU9WOsVG20bVQlczxUXZMEVJ2Dtb+MZIiM9FBT7eMatoRk41L1A6tSXZN0tVJl8z4MlPpRXWPAtVHt44pkZFRR9WRRqtX0ULWUUB3EUB1jM7VQpfP4TGSIT/VkT2q1lE61hE71Y9xN/RRpTa1kPPSINGQhTOUEbPyX9mL8Sl2TlEql89E49JTjkFbzSV1jkEnWjQPgSbWjTsSUz0oC7eM6fKdev3CzHq84rzo/AFQ/bq94P4KvnD+uP8irzj8ACLPGP/g/6q8svza/cL9CTwBkT1ZPcE96T5xPvk/QT+rvAPRP3k/Q7xJfPF8uX0hfYl8AbF9OX3hfkl+kX8Zf2F/iXwAUb75fIG8yb0xvXm9wb4JvAJxvjm+wb8pvBG/Wb/hvEn8ABH82f0h/Wn90f2Z/oH96f4CMf6Z/uH/yf/x/xnUuIpxSFIQ6nCWElU4Vk2JkJLMsUM2ERCQXUb0TjMVRZRP9JCQDIP5S51La1fN15BTqU70TXFS2jQPQVBWTQlVdk7RtVUUzJVZFI5dWhZStV12DkVe1JFdlk2ZtWL0TzFiN8yBZtTNtLvz0ClnV88VYRSO1hxSURxwEBVhlk9YFV12TxIwPZg9Yn2KRHkIBwWSfjg9In5KfvJ/OD+gPQPKZ5p8QryIfJK9W8reslKuQV02DUtz0EWQUzdbM9IlWpfNIdBQHVjb987pVZfN+Va2GBpPWpBTRVP3zmqyEYlTaNaMpxBTkU/Ujr1PWVfN3U62TQNQUCFNaTYPS9BSbUkU0UvUj2x9SVfPnUa2TsFG0zfRs9ENshAxRRSPXtmT0nlD981pQTYMitlz02k/982pPVRMBZU+NFE69hHwkvE1FI2s3TfUkTFXzZ0wllGqcJKE0hUul89hKzfRtSk0jA0r986pJlaRtSTWjmUnV8/VJHUQW9CTvSj3zSARH/l3mPQBePU41Tj9Yz2o/fM8mPbY/ALDPwj8kzxZN5s0G3xjfMk8APN+mT0jfUt9034bfqN+63wDM397f+H/q3/TfJu8YjzrvAFTvRu9Y72rvfO+m75jvku8A5O/G7wD/Cv8k/9bvIP8y/wBs/17/iP+q/8T/rv/A/+r/APz/Hg8IDxoPNA82D0gPcg8AjA9+D6gPug/MD+YP+A/K/1gshwYjpLQlTYXETmW2Wv6DUDUjpVBdIxhsh2pus1Llg3YEtAVTXSNreFMtI+zcFGBUndPb01RFM0VV7aO4VdpdIyiEpLdWNSMlV7ZNI5NXFSMAWIXEWMY9E85YVbT8h/Yi/1iG1SPHWHWkHJ8+s+SExgDMn56fYC9yL1Qvhi+wn7ovAPyfFq/YL+ovFD8uryA/OqHWZsK1V73DjuQUUFfK1aMPPDTLdK/eovdVioW0Va0jgLyEuxCeEgxmtITUVC2EzKRkVD0TWx5UlRPoU0XDsZQXWh5CQZwUDFO1NFJFtE1SlRNYUvWE/KTrLLRts3SEfVENk0VRbTRsPLee0pNQFTNbUL2EVkS03k/1tE8llE/FhNlOxRR8tKVNnRM8TVqtFEzVo29MlRMIrLcq5qNLbaPdzLRjzL9OglmC5LfWAvpJTQRKTQML90rto1ic19YN1sWGxQA+z0hfUs9sX37PkF+iz7RfAMZf2Fvuz+hf2skm3yhvMt8AlN9OD1hvam88b4ZvuG/KbwDcb94P2A/6bwR/Fn8wf0p/AFx/Dh+If4J/pH+2f8h/an8A1H8Oj+B/Go8kj0aP6H/6fwB0j46PoI96j8SPxo+4j+KPAAyf5o84nzKfZJ9Gn2CfUp8AlJ+mn7if0p/kn+af8J8SqWguM6RlrLVNnaOiTlWk1U8FxFA1s7xUtDJRtj0jplGdExxS/SOtTVKtIyBTTUTspVTdQ2t6VB1EVP0jXVWlE2vQVb2kVv0jzVbdQ9s6VzVzp1elYxNYtp0TfFhVU+FY1RRZas00Wf0j7SwktViFFGosJDUEtPWsJNBXtTMRxJQvVr12osJst64l9rIBwYS3Vr+YL1IvtL/Wv+i/AAI/DM/+vzDPKjk2xd4zbLRtgmy0Qlc9E/5WvZOtuswUd1ZdRFY1c+dmxBSoVaVEtDQ0VfVEtVTVQ8O0pItUNURUtl0zDlS9E9hTxbOgWpQUaNw0MVP1RFK9xK1SXTN+UhUjRxREENVS3cRRXaRRvZNqUbKtxFF1xGwUuFBtQ4FaVERLXEQVUH3ET6VDa09P/aROvRN4Tm1D2/FNbVOFTSXDHU1WZRO1TGU0TB1ESxUjNYdcVCF0VKVKtRTU1NvlSWUTlUk9E35JbN1G7jIRSqVDj0o9IwUmxERdpG+mZdZVNl9YXwByX2zvll+Q76pftO/G79DjAA5tFm327+jvGm80/45vSP8AWv98/27/iP+y/8T/1v/InwDCnwwPHq8QDyIPPA9OD/j/ADoPhA9uD6APmg/MD9YPwA8AGq8MHzYfKB8yH2Qfdh+AHwACH6wfnh+4H8of/B8WLygvAAovPC9OL2Avci+UL/YfoC8Aui/ML84v8C8CPxQ/njMc9FsRTN1D6kzd1E0N01XujETlZKRoZEVQrdS1UW1D4UREV1KlI8piDNQ+3DdeQ9Q0mFT1NNlV7US0xApWNcN7Vlpto+x8xFpXlTRX1UNrM1glw538pBFZxbPbMFm90xdZXaPiWNq906cktGZYRbMkWAq1pFeF08jEv769Zk+AvwCSv5xPVk+wT9JPPM8ez/BPQBpfLF8+X1Bb5qVO4nGERFUxBFTtfMSahMRXlMTbF1btw9hVTVObVWpN5FWF0yikxO9UPaNrqVRtVFSlIzpUXaNlAtRUypynTlJbUwW0VVOFNFLFVFJdo3KUNGs6Um3jBYykzVFt46uVUQ3TXjTUGjzU5GlQjaRk1HVUZD1Q5dOrBVDlxE+txE/11E5aTeNBhNTYTRX0Tb3TbQec1J1M5dM1TJ3za9NLRbNUlPT3Sp2ktUrFozDUZNNJbaOMrUn1M4NJTePB9NRKFgTkz0r1Azd0547/MO8AQu9U72Z/gO+Kf6Tvrn/AfwDSf9zv9n8o/xqPLI8+/5j7AJ7/mP/6D5SPpo+4j8qP3I8A7o/oL/qPJJ8ePxCfWp9MnwBun4Cfkp+kn7af0J/Kn+SfAJYv6J/inzSvBq9YrzqvbK8Abq9Ir7KvpK/Wr/iv6q8cvwC+r2CfGr88v16/iL9Cv5S/gJa/qL/Cv9y/1r/4v+q/S1a9M5xLdcM+VDQllNSrJU690yd01A9sZIXWbNT6UO1kUVVzAVK2xWN0Uu3D6FLtY1xtU30z0FPFY0RUDeNrtlRFs0e0VLhV7cNpKIRXTlILVFR7V+XTteVsVFEERNFYrTRZmk1TKxREB1m9ZDRElK1Y5dNVWH2DEyxE1gVXxWPE3E+eT3Dfgt+U3wDGTcZPyN/a3wRfBl8Q7yLvxDTvxlK5TO825e5inFdqfYNjvNQgBOTNVsVTq4lWtVNIjFQHnFTIrVUF441VFWNS1MQYVVUl1FQFc5rcVGLEVJspVPVj81MF5PxUhW1TbcNPUwVzClMVY9PSUqVUJGRlnDQuUtrNZFFNw75RbTOIUVb1Y0NR7WMMjDTXdDRbnlCNU2dQdVRQxWNb9E9tc4VPjcRP1WS1TtXETr0zvE21U1iqXDVMPfRMBeMdVDSl2jw0QFx04UoF431Khk3DHkr9ZvZl7mVGMvFa7GRsDHTvSm0zSKR3AG6PgIOefW5/YA9yD0QPpn8AQHvef8gP6n/sB+YNPo8YHwAqHzwfRr94j1ofZB9+H6gfALofzB/eH/AfGs8ELxYvKC8AOi9ML14vcC+CLzTPji8wzwC6L9Qv5i/QLwI/HD8uP0A/AFo/bD9+Pxg/kj+cP74/0D8Amj8ET/Y/GE8yT1RPTk94TwCKT5xPbk+wT6JP5E/OTwhfoPpPLF/eNU7jxGR0xPRltqRkZ04Fc2pPRcMs1mz0oVDdZFG9w6ZRtjXjG1K905BSlRMDtvxUdVPdM+pTTcNerVQF4+1UbcNfxOVV2rXEVvVjs1aVEyNXtv1zkVdNw/5X1eOCrVj1E+dY3eRZ1eMiNVklA/gE1MFYBWb+clNBWOXkvNTQBGTCvN8Ent3+csF0b57foG+q38RvANZv6G/6bwTvHn8wf0J/RO8qfvK1vGSQBGRS/FXcxNW6nOR3pOQ4lOT4VZqd9FW9Y4BVxcb+U1S2ZcPHVE3DjlSl9FRWrcMgVJ3EU/3DsbRUNXq0xDS8VP5SzXScV6beMlpSHWQU9OtE9LPaNPRuPPQ4Ua3DAFG2jePJUHUDlVBNc1u1UPUTJ1z03k/1E1eVT53ETrV0Tj3UlPSoNU3N9E3dM9pMVVamc9qUFJPcBC5LTXPLSrQNBubDSt1TtEllw4e1SW3DrwQEEUoF84oE7IVUVFSUF949lhXWBXYPBIAD/sJhbJd+D5APmp/cDwC+n+gP+gnGlT4fCKvenQavADivSh9Ur06v+B+Sr6Svtq8AyK/ar+yv5j/gPypfJL8uvwBAv1q/HL9+v2C/cr+0v8a/AJC/2r8Mz/6/MM8azyTPRs8A8L9iz4TPls+oz8LPzM/GzwC4zwLfHN8u30DfUt90317fAHDfkt+s377f4N/S3/Tf5t9ICO8a6fbzS32E7JSuxPVNTQXzqk6NVIyEaHyFtVC15FHdc8hR3cM6tVIFlFL18yNT/aOXbVNtcyVUBfOaVHVTtQzEdH60dPBV9fNjbVZtc9VWfXNCV/3z1cxsdDUsZKE8ZAFZVt3jMFnldFkVBFhtdFVY3VNkNGQiFGTp/OcAvm9ob4ppjm+4b3L/vP8GfwDg//L/VHcWfyAPMg9cfz4PqGAD9nN0BHHM9DAUBO02jHSqVhVjaVZ1hKR0a+hV5YOs1FRjVRWTaypVLWPxxOS6VCWjq4FUFWNJ3AQRzOTctLTnvlNT3XMoU93kUmqtk7is5IM0hEtS3VNtFKTkz1HNc5dRJaNrYVHFBFF9o/NQ5YO1vGSEhYTkTlAVYwnZUHXm3nI4T8WTzk7a5eROFWP5TYVTkE1sveS0FKVM1XM+TLWEtDTn3nIYHKSxSoWESratU/VJrVOVSeWDjM1JbXPFSYVUFJSqSgItYyFsl37PALPGlaaVXp8AcJ9an6Sfpp/In8Iv1C/OnwDgmyatJq8oPzo/bK/+rU4/AGA/kj+kP7Y/yD/aP+w//j8AOC8KTxRPNk8472JPTE9+TwCQT6pPvE8u76BP4k/8T+5PAAhfKu8kX0ZfOF9yX3xfVl8AiF+iX9Rfvl/wXwJvFG8ubwAgb0pvXG+Gbzhvmm+sb7ZvgMhv0m/0b65fCH9yb9yEi21L5YMMTBWT6kyNhJVN5SPulIQQbBc+cvqqZBRsPITjTIRYJITKrVLlIz5TFSPQBIRErVSFE7ZUDRRVXQObbVWl4w9WdQOBVh0zi/FWFQN9VART8ObiU7VYFQRYRRMXWR0zMW1Z9RMVWXUD4ViFE1uWWPUTVVidhFil4wPfV5Xk/P9m/8D/yv+UjwCmjW6P2I/qjwwPFg8gnzKfUESfVg9Ymz5ymnQEYcSEbSB8lNpWrSOYVkUTtVekBBeclNhVFZONbVU1E1RVrSMYVR0zreHUBKpUfQRUneRU1o3jAlQVlFP1E4VTVqXjT1PNlFPVlFJ9E1upUo3jclJdczwcFGv4UdXjvqR0iFGN5rbO4hxRNRPkUBWTrdaEdHVQJYRQNRP0T7SFdIwUGJQUrk5l40WNTo0T2E0dNHR1bHSIpUwlJEwVlNwUWHw099VKNROU7KQ0JCTBSWglFAQnrqNJxQNKSkWTBcvsFDeEJ2Y/iDNOL2AvAHovjC+Wv6gv6i/Mv96/+CsA5rVOvR4/KM86z0zPhj9wzwBCv4TPps+4z8rP3M/uzwDfADJ/DN8W3yjfIn9c32bfYN8Akt+c367fwN+a3+zf/t/Y3wAa7zzvJu8472LvdO+W76jvAJLvxO9+7+jv8u8M/xb/KP8AUv80/z7/aP96/6T/fv/A/wCK/9T/9v+g/xIPNA8WBfYCU5xLxRausii0FU7FA9tqTxUTMFD1E6VQas2UUQUkUc0DAVKFE212HBToUkUTd1P1A1nsBBXsBNFUxXRVzXRWzJQoVn2UVvUTJQyEW5NXFSMAWLW0WDWDW9FYVaMiWYUEWV0DWwxZvQPHWH0TiRQU20hYvRMFWC3T11cChRPGDJ+mj4gfmh+sH24fAMCPyh8Un+4fGJ8KKUafaJ9oYp9cJx6Ct9wUkFdVpFlX5XQ0JM1WRRRW1XNtSKSUB1Zlc7pVXXMRfMSU4wB+AgrUlNsAfgKtmvSUYlRFIyvcBORmDKSvU70G3hJAU9UkrVNVo9JS3XRSfbRS2lWDHySk6VHdE7BRal0jeZx0Q5wEDFFdFK1Q3ROgUGVzWoSkJFqMdNqcpG5PpQRPVYNrj05tBE5dA7xNLbStTZXD00xFI2tsdAjWzKShSxU0SzUj3Upa/XRKDYMDSt2USVWjm4JJXSOZSfV0DLRsDUqVw/NKTRTsty7dHsUAXr9wv4K/jE+mv7C/Wrm2vwDgT/JPXM8Wz1jPOl9MX17PAJDPMt+UX35fuF/KX9xf7l8AAG8qD0QPDm8wbxpvXG9ObwB4b4JvrG+Wb7Bv2m/sb8ZvAAh/In8Uf55vMH9qf3x/tm8AkH9Kf7x/pn/Qf+J/BI/mfwBgfzqPHI9Oj3CPSo+sj1aPAIiP0o/sj/aPOG+ajySfNp1qXiNLxZN0xKRoTa0D26ZOVaOiTz2TSlBqVaPChKQ0TKSoUTUjax1SJVORtJQhU42j25VTXSMJVPVDflS2BTPvVK1TY1WNo9VW5ARGVsU0VlWjQpQkW69XvSMaWN0DhBQUrehEFClZdQRZNSPt1lQUtVhdM3NMpDNYKv0D9dwU0Iwkwtwfrh0CJlLBjK+WrbavuB8SL9SvAP6vGC9KLxy/Rr9oL2Ihbr2KdkKxjCSCjCQLoGYC/jVWnQO8tCR3Vr00tLRb51U9k6pVBTNv5AStNsS0+lRdM8P0JIu1VDUzVdSUDlStA9ZmFDSgU9VEJDQyU9201VLltFJdA4y8BEdSNgWjElK9I9pRhZScBFNsUZ2WnrNQPRRQJVPbgVBVs0tQNTMVULZlA75PrVNTTzUz5a1OrSN4TlWzC6w0iLVNrZRN/QO1TA0TUNbMNOtL7bRLrQMmS5TltARESgRE6hRHZgJ+aUkFRiZSEQREikq1xALsNF2sXxZdXk12RXZPiN8Aok+s3/ZNtt/4TyJZBl3+3wBgXzLvRO9W72jvSt98757vAKBfku/U7+bvSJ86nxz/Dp8AOP8y/1T/Dv94/2r/nP+2/wDI/9r/7P+e//D/Gg8sD/7/AEAPWg90D4YPmA+qD7QPxg8A2A/qD/QPHh8YH3IPRB9WHwAwH4oflB+mH3AfEh/UH+YfwNAfCi8kL0YvECP2ooBLWmU0TA0z50ylxE0lpKVOpcRP3dSUxN6UlFLaXDTjbDRXUg0jylJsFTbO4rNTXaMlVN3Ty5hUHTRVFUTEtApWtlWze1YNI+pW3dNYtVf1k8akpDFYDSOabVidsw5Z5dMuWV2j2xVZBaPiWD3Dp1ha9ZNmHKQkWN3EV63DAcj0r4avmK+qr7Q/zq/orwDaP/w/Dk8gT0K5Pr9QT2JPqHy3ZkVGAqeEtHHsNDBVV13D7AQ0mqy0V7S0bRcENNpVRUOdVeWWtv7CKlWFs/FUNcOstuSUc1RdwzxUnZMEsvxEzMSXnrJeUz3DJ7bMJONSZUOrUm2UUradsz5SRQMHUs2zz21RXaOVUe0zYFE1w20cXFTlUOXTrlBFBBVQzbM/dMQHlJSLkK7C0zhPfVSMJEWsxNhNqhXkTbXETYWUTA0jOm1MRQPXS63DWEs1w2v8Sp2TlPxUNEq9VG1JXcOMST3Dh0lt01vFSeXTTkpVVEq1tACU137vWNuO3XbfkN+ab9TfAN7f0G/ib/RvBu8Y73LpHnUAHnUWfW7vyO9KD3R/nn+wfwDCf5R/5n/4fxovDI8ejyiPADqPVC9ej1Avco+Ejy4vyI8Awo/kj/aPCJ8anyyfNp+ojwBCn3Sfhp+Yn6qftJ++n7ifAMqf/J8WryivOq9cr16fUK8A2p+Ur4avkK+qr8yv5q/4r2AKvyS/Fr+wqzbCnEtFVFZ8JCVNfbROJVRPzbOtD4zEhVDdtFAVZFG2lUMBUtWzdlKFJFK2XcNcU9XD0FNlw0RaBMS2BFREVa3DuPQk1Sr8JJv8JAt8RHlXbHVUlERRWJVD0VhVw2kiNDduUgw8NNVYvVMtmEw0V1iNxFjlVBQ3ACZPgD/SP5zPrs/wP+o/9M8ARk9AT2pPPN9uT4BLXt1+TabOspxX1UTsxCAk1M2tVn1DiVa9U0i0RAe2DDTIVU3Ti1WlJFWWxWMYVR0z0dwnpiJibVR9QylUrSPzU/VTtbzUJIUcVE5TvVMItVOdU9I0VJtS1URS2vVTLExU91GdI75RmsVjiKwkQ1ENxLQk16acJJ5QlSaeQ1AFY/QlT520T7W0lLSPjCSLsFp+Q03Vs1BN3UPqfCSDhUxtVOTkc7DeU+xU2FVKFcRKPTRKJdRJnVNZghRnXlL1ScVUSt1zC/NKxWNIxGfOf+BzvmUAdm+Ia4ZvoP+yb8T//m3W/wD4/wIBHn84f0p/NA9WD3B/AFpp3n/Yf0KPvA/OD+AP8g8ABB8WH7ivsq88H0a/QL96HwCEH14fiB+aH9Qfxh/oH+IfAPwfFi9AL1IvLC9uL4Avki8ApC+2L8Av0i/sL/4v2C8aPwBEP14vQD8KL3Q/jj+AP6o/ALQ/1j/oP/o/vD8GTzBPQk9tS+3DgEtdU7VLjVNbb0wl011NHVRO/dTVT03kUMVToZxUMlFavVOodOQbUu3DkETkrQMkVHdTHUPqHFVU2iXT7exEXVVd485VNtWzQFbFU7FWpdbGQ61X1eP6V/3zfjTE4sVYXVMlTMRDUCbS/ViqbePDbMSHbMRHPFT1FVc15FcFY8Tkz45dNsIBwqRXll+wX9Jf5F/uzwhvAArfJG8ub1DfYm9034bVjrJptxxX3tNXXeP+Vs2zrby01HlWpRM3vNT4VVUV5FVtRFV180X8RKv+VB3jxexEjeS0VrVUXeMe9NToU33zsbVT7fN43LQ0U82z/GVS1UPHxEfO8lhS1bOrIFKF0+ls5LNc5G62fOQ3UdWzAFGF08mtUKUDk1BtY1uctCW2hOTeT6UTV0/FtE5mFeN8TpW0vOSlTRXjSzxNbcRMfUaWsu98RJuPSyVTKks9dET0aBVKxdRKlbOvHPcehQ71FLbjHIQP/ORYpA+mFeb9AKb9fv+o/7L/vI/O/wAP8o8ABJ8ODT4NHg1GnU4PaJ+KDwCEn46fqB/Cn6yf5p/4nwqvAByvTk8orzqvZK9Wr3Cviq8AnK92r7ivsq/kr86vAL8avwAsvza/ML8Kv0y/fr+Qv2q/ALy/dr/Qv2qv9L/WvyDPKs8ANM82z1DPYs+kz5bPqM/azwDsz8bPEN8i3wTfNt8o32pJRKZzFJSu3OTTcAZyppRES6JPJfNMpHWsRFK0RFvIUSXzPFIdhFI1k1shUwXDl1OFYwkUdKuYVBXjDOxkftxk8G1VNZNhVoWD1VYtc7NEVx10lGQ3WI2DoW1YNZMBWTWTMVlVdLZMVO1YhYO1WAVzdlY0VCJYXXRXJfPM/F8Ahl+g77LvhO/O74jvku/87wAeb3BvQv9U/2b/eG+KYXb1aCblJoMM9DAs9O1WtcNbqlbVQ2dW3YMozGTb6FWl06xVjYNxVWz9dOT08VQlU7pUNZOrgVTVQ0cEBBH01NxlU1VTo+RF1EQnUwXkakx0uNTUgVx0SVItc2sUUh0EUdVDl1EN5DVR/XRR3ZPzULVknHRthazUTlAFwxdQldS2nEQ8Tw2Tzk5VU2NtToVj+U0FU5BNnXS1TS30TP3TPky1w9rYTNdeAzSUsUrdk1NKbG1UJISiSdVDh0mFg1vFSQVTMEqF1EoFcwEmlIfOn+CTbo+oj5IfpB8Azo/YjxKZ1h/4HyKZHp9QnwA6kSYvUC9iL3QvBs+YL6ovALwvzi/gL/IvBD8WPyg/ws8APD8+P1A/cj+EP1bfuD/KPwCsP94/8D+aPxRPJk84T0pPAFRPZk/4P5JPrE/OP8BP0k8A5E/+T3hPCl80Xz5fIF9yXwBcX4ZfoF+yX8Rfzl/gXwpvwPRf/l9Ab/pfZG928otLtqXTDEzF8+dMjYPhttwE5U4N8xBQLRRQZiVj+lDldGR041FNdlomYspEdEBTNZPRLHSLRFRNE7b89PPwLvKd1gR0DVbFc38UdO9WtlUDeVc1g+VXZXNTtVh19FjF8xdZrfRZsjWEWZVkZOSWWDWDVW1YhSMTWMVz31e91BAM/5bvqHs2ksGsf85/kH8Amn/8f+5/KP96/0yPXo9wj1iC/4z3ptKcV4UjYyTkVSE0hN289JrE9FfM9LUYvPTaBHSNVV0DVNVVJWMaDOTh/PSqVNrl9FQlYzpUtdMCVNo1hFMdE4VTFXNPU7TVhORk4VQEqVK103JZUsXWzhL4UT0TwMxk04hRtdb2g1FdA+RQWjWDrZQEdVBF5FBdA9P0T5UEtAQcvASuTralE0VOvdPYTV0DdM1N/RPuTHWUlGQhTNo1hEs1g11LtQP8Shq905gUpDhKNRYuFabSa4xJ1ZRJ/fNKSn2DBcsUFDOsF35fYDPmHX4fAJivqq+Er+4f6B8CLwS/Pi0AFi0uLzC/ei+EL26/YB+KvwC0v8a/2L/qv/y/Ds8gzzJvADTPTm9Qz2LPfM9mz5DPis8AzM+mz9DP+s8E35bPKN9C3wBU317fcN+C36zfnt+43+LfAAzfxt/w3wLvPO8270jvMu8AbO9+75Dvou+s78bv2O/q74D07w7/OP8a/1T/Tv3P8pypS+0GzvNNzfRO/fNqVrwELlAlBFDVhFEtA1uOUVUTAVJNE3ZklK3oZJR4U7UD7CwFVFqts9MclEJV9WRVLcNpJ8SHrrIjNHSTVz0TawBY7aRYVRPRWH2T2SJMd54CDlkFk8pYWp2DiTwESFgtwwc8BAvYV00TxjSPnn+wD8IPACyP1g/4DwofHB9+jS4fUB+gYh90H46PoIPOgrfsBJBVV32UVx1zD0QUzSR0a4lWFaNIzIQHVgWTa7pVjfN+7IREVb2TswxV/fYGkppU7WNkVVR9Eyv0ZOY0lK88lGzr8KaSQVMFkwpTfZNb0lJ9E5tSraRSHXNtH0yU6VGlk7FRJXTWxGRDUYVkUS3D11A27QOgUAWTWlBNBLRkrdrElG5PzfRPrbOTaU6d9u4DTb2TPE2VJGVMvWRMhWbOoqhLhSTWtKTlSn2TgkykC0q27WO0SbXzg0mdg5k1SaWT8TSkbErllCSkAUVMt67trrXmra6voD+6rwDEP+6v6D/6PwxPRr8YuyZNAD5NXk9wT7K/hE+WTzDPyk8A3E/uTwBfEl8kX07/MF9KXwA8X25fYF9aX6Rffl/IXypfANRf/l8Qb9pfLG/OX0hvUm8AhG9ub5hvqm+8b85v4G/6bwAcfwZ/MH9Cf1R/5m9wf5p/AIx/vn+Af7p/9H/mfxiPKo9QDI9Oj9h/So9LlRRL3ZTW7JRoTQWUTtXzpk+mXZNMUG2UrCQydJSoaVFlJqaSkdyEIVN1Y9uXU5UTCVS9k3xU2i0j7/z0Y1WtM9VVZNUWFpNW9RS8FK9XvZTWfASHWH0T60yUK1m7QPa4EMIlWQWUWNatM7VY1fRYtfMzWFpdk/XsBNBX9RPEJB8Apg+4n8qf7A/mn9if8g8krwBGH0ivWq9sr36vkB+aETaVrB4ztBRCV43z/hwEutbcFHdWdWM31BToVWZlg6pV9SQMBDZVjSPb/FRdk8VUPaONVLatM1VUFaMQVB2T2Go8JKE0JGhMJDJTZYNr+lINtFINQ45S3RPbR1IFAxJSpYPaUVoFA6KMJGxRrTM1xPTb/lDdE8dQtUODUGy1hq4yFVCN875PLSOrT08VNE79hE69FE62jSOMTa0zJU2VFEy29RNUTLVD80stI4/NS6WDKkudtFQ0TkpgRTZ+szQ3poNMNAxK1fMVhiQ1Sz2jXbRPdmVmNQCOP5jPqs+8P9Y/EE/yzwTfABbdPk8wT1pPXN9u34BPqk8AjN+238jf2t/s3/7fEO8i7wA073aPYI9S70Tvfu9w75rvAKzvvu/Q70Lv9O/u7xD/Ov8AJP9W/2j/gv+c/wb/qP+6/wDk/47/AA8SDywPJg9QDzoPAEQPZg+AD3IPpA/OD+APqg8A9A8WHygfAh9MH64PSB9qEdYWooBL7RPeHNSuTLK1w6Wkj4aiS1DFI8G2rCRSUR2TyFFlEzolUsUjseSHtsKV9IcW0m1+/IQMVcWjflUVo23wHCRgVsUj0VYVo21APKStVx2TGFgFs9ucWD2j/VgVozBZ1r2DIFlFNFjdw7hYqh2TeGyUNUyVVwWzzEK8pMI0rwavGKPmgsGcJwC2L+gv+p+kLx4/MD9CqT6vAGA/cj+Ur4Y/qKuOEww0OyVT7VbNhNSkZ9ykJ+SnVk7CrFXFE3EclDj8NNvxVKWDulQtw4FUtGW0HEQRFETaUz3Do21T/YNsUx2TKFMdJFlSdSTchIFSvRRSlZNbFFL9g9xRtRRRLcNLYVEVxFEFxKy0vLS0rYW8tE5Q/eMXxITCbU/9gzxPFdPOTj3DW2NOpaP5Tb2DkOy3WlYzTB2TWEz949ec1yx2QzzUsUqt01Mszz7FVrbCxUm9gzAkxK5UxAsmS8UTYazf/uUW1Y7PAMDLblWeX8jP2l/cz97PEG8AIt883zbdLt9Q33pvjG92XwCg2/7v0G/ib/RvBn8Yfyp/ADx/Fg9Qf2J/hH92H3h/cn8AxH+uf6B/2n/sf/5/II8KjwBcj0aPkH96j2SPno+4j5qPANyP1o8An/KPHJ82n0ifWp8AbJ+uj4Cfkp+0n76f4I8qnwD0nwavMK/qn0yvVq8Yr4qBVn4yi0tNxEzVo+ekFDHl7LTTsEay4k+ltu5SUfistIuw7hLhjLRVdLStynxEPFPlFFPtQ0CtVEWzslRlVFWtM5lWHLQJVq0zedQ06OQ01Ve0NN+cNEuEJLVY9pWzDlkdYy5ZQPbWoCEVWb2kWN0zp1gabbNVhCQVWEW21hMMPwDuL8grzr22v/C/qr8EzybPADjPWj9Mz27PgM+qOZ7NhsWmhoKnV21UHMQgZMTdVVZ9o5rcNFfUNBjcxFvaVbUzn1V1Q1T0NGscVd1D4wwkrFS9ZK1UlSM8VHVDBCzUzNpMRIgEtFBTfaMaU9q9Y+NsRKtStRN2UrYVIz5ShYMHUu1DwGbcFIpRzRYeYh5RbbPT5VCdFMykeMQUQVDWBUP4TwVjiMxEHE9aJVROvVNFTn1ETXVDW3RNhcMLTc3UTA1DayFMZcRLZcNdS0VDW/xKdUOUSgVESn1EtUndM4dUVJBJDUPhbUkdY05KtTPPSt0UAARnrm/AY45fsFuu7b5f0F8A4u8Ebwb/GP8qbzT/Xm9Q/wCab4T/lv/Ab7r/zP/e//D/AAIPFA8mDzgPSg98r24PWA8Aag9kr6YPyA+aD9QPtg/4DwDiDyQfDh8gH0ofZB9WH4gfAJofbB++H9Af4h8EL7YfGC8AOi/sHyYvSC96L4wvri9YLwCiL8wvli+4L+ovHD8OPyA/QEI/VD8uPZavqKs2s05Fs6sPUEXkUH0z+rREbjVRFdRR/eNYUn0z86BaHsJABLTQU3VDRBS0bbY0RCpVhcObVWXDWw1WZcN9VkWz7yy1WVel1MTEUVj947iEtGxzsFbyMVmloxdZHVMr5Fg145h8tFeMv56/AEDPEs/UT65PyEu2TxhfKl8APF+Gz2Bfcl+EX5bPqM+SUZDew8TP1s0eslnsz0ayj0AE11bTFN8m3zjTRrK/RN9Q9lNc327d7qL6lNTCjNeiBtNR1dSk334DUB1jM8DE39bVrtPk3/bVJvLuTLAF7xfvKep/MjRKVePBLETvBlLgSa3zU2TnfgIBN8znfu+Q68bttu/I79LvAOR//u8IjxqPLI9u/5Drnv0AZv+g/5KPrP+OfX4P2I/qjwD8jw6fIJ8yn0SfVp+IP4I/AHyfhp94P6qfxJ/On+ifup8ABK82PxivKq9Ur2avcD+CrwCsr6avuK9Sr/Sv7q/grxK/ABy/Rr9Yv0K/dL8mv5C/qr8AnL82v8i/4r/8vwbPGM8yz2BEz07PSM+CyaZinEt11Fq0NCW8NChObdNm5GS1LsRko7TUGFE904zFUVXjAXRnvjP8xHhTqqVj7EzUYCxk0zxkRNVVNeO4FGQqNESdVratMydXbdOWV8WDA81YTVNtWB3UZEQlWWzNxHREB1kdY8NYPWPFhIzURGTUW9B2YtZXAj1jxERfxk/Q3+pP9N/m3wD43yrvTF9O72Dvcu+E77ZdaK5fiON2QrcU5JBXjWPTUlfFNETkzexUiVbapUNI7FQJVqVjvFW2FeOAVd2TR1WlYwxqDGTUJGScFERmVEXjKy1UvTRTRXOxXGQL0Gp+gkEM1AwMRNRS5cNbnFLdk2dSVXMgbGSt6+Q0s1GF43usZEXZUcU07DTYUHWDoVBmheNbULXE3DTeT3WEbU/NcwVPxYOTTr3G2hbjTaVjPE3dk9dMap1Dbwx0CLQ0pUv9NJa8dOFKNURKfdRsdK9tSY1jgkl9Y55J1TS1SXWESsWD80r9c0gANIfenX6F9n2uf8B/0g+kDwD2fzCPGh8sHzaPeItej3CLAJ6PkB+iH7yPxo/YH+ofzB8ADi8ALxovjM9GL1gvai98LwCGL5gvqi+8L9Yv6C/6LxQ/AA4/MD86P1Q/Zj/IL5o/hD8Arj+QP8o/3D/uPwBPUj8kTwAWT0hPQk9cT25PgE+ST8xPALZPyE+qTwRfHl/oTzpfVF/QFl9gX4pZDvNLbdO1S9QVBr4DTY1josTEpk+WheNLUI1kUD10tPSotqz0H1J1g5FSHWMjrVOdM5dT/eRUBXN+tVRFc/Ec1GNV1QPVrVV1Y0ZWHdRWjWNCltzkr1eFYxqM1/7DWLaF4ytZteMpWXWD8bZsZLhYLdN4WMXjNwqUZPjU5NKs3wbv0G/ibwAU7/ZvOO8qfzx/Ru+I41Z/gHh/in+0767truVO8xR0gFjU5FNgrsL+VuXDvETUa3dWnTM39OToVeXDa6xVTfNxLNQ4VeV0rVRt08VUrcOONPRWbVR1gxFUXWPaU9XE2gzUbGz0NFPlw/xSZsXjx1LN5Iz0S1Il81sUUh3z3FEl86Ss9GtvUf10URXTAFG147XJzPSF1PROUJ0zF1rcVU+dM1dP/cROHfNrfE7d5E4V05BNtcZabnNMLdNYTCXz9LRUm49LXWMqS3WEdART2UqFZFQEokmF04NJKE0GRoNMBI9MBA/EB7YfADAjPhWuDbYPyA/iD+yf/g8AQB+qmRatnp1WHXYfaKt+HwCQr8ofrK8eL8Cv6q/Ur/avACC/Mr9Ev0ZfkF9CX3y/jr8AqL+iv7y/zr/gv/K//L8WzwAozzrPTM92z2DPcs+cz67PAADP0s/kz7bPGN8q3wzf7s8ASN9S32Tfft+Q35rfvN/O3wDw3wLv3N8O7zjvIu9c707vsGjvcu+kV3byDEz1c+dmJATlTe2GTmLiT/Vz22dQdfPcUIXzUFFahaPhrIRXUl1jypSEqTxM987zVA1kVBVkVbbFc5lVndMKVp30Vtqd0+pM9FpXlWPIV7aV8zNYteOcWA2zE21ZHWMuWRWDEVm1g9vgWBWDoVitY2JYWrWDIJxk51c9g8YUfyjubxhz3lNXhaPB1P/+/wAQf8r/TH9GD1B/Yn9sD44PkKAPsg/EB+5TVw207PQxalRk70z0mvR0V1Yto60YTPTaVX0DnRSEYaYchChV7QRMhKokZHGtVJ3TOlStYwJEFMq1Uw2zk2yEXFOtUyW1U/XkUsVzqVKtY3K1UkUUUtWTBVJ9A81tUa1TlVE1A2BRndOtGpyE5FB9A63UhHfWxBQ9UPVzB9xUok/aHYRPHWOuTtWTRU62lWPYTSWTdE29AwtqxFVMRRRMVbPXS30DbV2kVABLlWOYSh2ExUqVhEmlFFyXJmLBSRZdY0pKPZsz3Jf+zwi7AAat1p/QL+Kf9C8WryCvCj8AfK+GpT49dq+Ir4o/nD9WvwAIv8I/1D/2PwhPGk8sTz5PAFBPmi90T2ZPiE+a76RPrk8AkE/KT7xP/k8YXwpfNF9OXwBYX0pffF+OX2Bfwl/MX25fAOhf+l8Mb6ZfGG8ib1xvbm8AeG+Kb7Rvpm84bzJv7G/GbwAQfyJ/RH/2bzh/en9sf4Z9tvaCnEvlcz5MLTMoNszkKE69AytP/YTcFGuHUF1z+uTkjFEVg2sBUj2DdowU6lJlFtq2gtBkhERUtfO2VIolhFUthFXFdPQHFiNXtn0TeVelE+VXPRNRxnT001gNlHz3BvIKWax1hrbyllilE1V8hBUBWC0ktP9WDQ4P6I/6jwyfAB6fyI9Cn1Sffg9wD3KfnJ+EppUu8rm8l7ad9gNshGFqbIQhjJTNRPSLVnUkqVYt9Ez0yiwUjzyEVrVVteMcPITWVBUznrYshGZUjZMtVN3j921T7QO/UwXzilPl81tSU1UjDFM1pFK9c5ueUn1DZ1LlBAT0+mVR5fRR9XamEkVR3XStUS0z2FB9M6HsdGq1UGX0UH0T+U/1dE9WLTMIT/UETu3jMPwUa8VNNSRNfUP3TH0z25FMBfMqTLXjrEs2pZNLSwXz6kplpHwkWydK7QPPSe3jkFwntqYS9Um142xKFTPuBUotM0gsN+5t5jUmPd4vAOgjHhPMv+4vMD8SzyTPNs8AOD9aP2zPfj+Qz6LP3D/mPwDAz9LP/M8O3yDfMt9E345/AGDfon9s33bfcN+y38zfvt8A0N+K3wTvBu8w70LvXO8O7wBY72rvpO/e38Dv0u/s7+bvAJDvGv8k/z7/EP9a/3T/hv8AqP+S/5z/1v/Q//L/BA++/wAQDzIPTA82D2APWg+kD6YS1bXsxUzltE39A2dO1EWk9BQu3KSj5BQyUbbtE6hRVSMcUjWTkNVS7cMDbBR1dKTsU9q9c15MpO1UXbNfVax1hDSkRla9BFbtwyNtV2Ujk1e9c/5XvRPbhFgFw+hYXYMpWZR9hu5zWG0kWHUWJoNYGmUj8zSU0FelpDSfJp8A6B/6HwwvLp/YG16fUC9qn4B0L4YvmC+qL8yfvpVWsrfaPCSQxBRSVwWzAFe2NbO8VlWzd1ZF0ze2BDT3VWWjulW9c35ZVTWGrqL8VN2jw0ykm41U5bNVVC2kLITmZlykr1MFNGykMlM1NNVSPTRSRcOOjKRXUrZdsx9SXYPpUYXDsTaspGxR5bM1UW0U5KTbyVDlk5FQtSNbUGx9hOx02k/tw1NP5bOb5U61c3xO3XQMtKU1TbVzPBy010zFBncC1fTsxJNMxC48tMtKtH22VoNKdRO0Sd2jg7VJZaOqfLQMSr2DhhZUtAdLXbNPTMdG3V7NAL6/0E/yv/RPBs8YXypffM8APl3uxXbPgM+qz5xf5s/gywDWz9Bf4l8EbxZvKG86b0xvAF5vgA96D4Rvng+gb5pvzG8Alg/Yb+pvFH8mfzh/En9UfwBef3B/in+sf7Z/yH/af/x/AA6P6H8qjzyPRo8Yj1qPfI8Afn+of5qPzI/Gj9iP6o8cnwDujxCfOp9Un56PaJ9in/RX1j4igEuFo95EtKpMtt2zoU2FQ6ZOpaOitU/VBFA1s9xQBbNQbVGFQ8ZRfZM6Um0jra0MFCBTPURTjRRUWq2Dl1SkB1V9lFUlFG1VLVNeVt2z0VY9I2tAV/0DyGQUM1htI1udWF2z/1jlBFkFFK1ZtSPrWOWTsqSkYiqkpCKEFOn8JMzEF9YfCEAjxhWGUsH0px4vEL8qLwDUr14vWL9qv7wvjr+gv7K/mMQvziWeErFX/VR0FDRtV2Uz71Z9k6pWvaOtaQw0J1b9A+hEpKo2RBRjVf0DKFX9tFw0s7ZUvZQ8pEdULVMOpVT9A9gkp7YyXBwUJdVTLVPulDS3DBSAUmpVxFLlkxIUpM1RHRNrlVFFs2D8BChRnROt8ew0ulCFU4H0lExhUD2k9ATrkP4COE8dM2vKTi0UTh0T9U21M1uMTZ0TIU3llEwNpNFMJUT0V3+SFHxUsUpa9TRKhVPxSfUjkGxHWp4TST2jJ0p1REol1AVLfbNd/F+uTcZP0N/i3wDsTwZfMFsW7zjvOl+EX2bvAHjvYu+k77bvyO+q39zv/u8AEP8i/zT/Rv9Y/2r/fP+WnwCI/5r/vP/G/7D/uv/8/w4PACAPMg9ED0YP2P9qD4QPfg8AmA+6D8wPzg/gDxofLB/mDwAIH1IfZB9GH3gfch+8H64fAMgf4h/UH+4fwB8KLyQvXi/AcC9CL4Qvfi9II76yi0vafURMHTPqTC3j6E2qhdRPRbMQ5DSF7DT6bVCFo29RddPjUS3jm1hShSPKUnXG/pLQZVP1s0REx86SKlW9s9ubVX2zDVZ9s31WrF1E1LR5V33D5eS0UW1YLeO4WH3DFVn1tG1ZzZMaWb2j2ViFI22avKRZWO3TFVh90wHhbKdGvzi/Ir/UPwZPGE8A2j9MT15PgL+CT5RPzr3Ov1C4T9q5rjPktGE8RCB0RK3dBMSaVj2jVxTEF9oExMpUNI1V9bNUVdYt4xhVPUPgRDSqVFbNw3FUDaRUFdRTdURafMSFLDRQUz1UU53j2+FSvaOpUvWzdFKsjaSMxPdR/ZPAFDSItVHlk1IMpBpR9bPkZVAVpFAt5NzEMVD1s6v0T/UkT5WkT0Xjrq1O7dNFTmXETTVUTbSFxNwkiNSUIUx1REu2/cNYS5Wj/Er1s5RlSsWTHpTUg9WHSR3UrUmVo9xJFWRKnUPLBUoFoyZMZy7vIO8S6f7fAOhv+m+8bybvUO+i6RZ1ju0APn/Q63Z/mH+qf+zv9u/w7wBKLwSPFo8ojzqPTI9ej6gvAIovhI+Oj4CPso/Uj86P4I8ACp8cn+6PMJ86n0yfbp9YnwBin4yfJp+gn+qftJ/2nxCvACKvRK8Grzivcq98r4avsK8Akq+kr8av4K/Srwy/Dr8AvwAqv1S/Nr9Av3K/rL9+tQZi0ZyctDvQ7tIl5CRnTto9M2YEZCxQddOjUCwdVMxUilF1Q/3UVKNQ2u5yA3zEdVN9s+pT2g3UVI1z0VQt00JV2j00VYWzJ1Z9w7VWtu1zI1eNc5FXDdP+tVfttFgN085YbdMg1qQ0KVktc/jENMFY1i3TgliNc0G0xAJYFj0z1ldN08Q8T/49jnILwVct08L8x/7F/j84TwDqPzTfXt9w33JPlN+m37jfWLJP3EfmIrdXFXOOBNRrUlcFMw+M1M1WpTNriVYdY0gc5PhVBWNrvFV9U4BcxEdVFXPNDjRU1FTNtDw0ZlSqZWRU3SRTxTOxhFR4rVPtc0NTBWMMNDTUTVJlY55SFTaWw1K907XrDDSzFMR9UY0zRVlRBeQUNNhQ7XOT3FStXQTEJ1BlY94MZG62/FQFT4Wzl04lMyy2FGSlTVXTQE2Fs9elTAU0TM0mJvNLDTND1txk5UotdEoVUwdKtgUzr0kNM4NJneRJav0kSY10Su1z80pNZgDudX69Tn3Wbd5l9kPc/979AP5vIA8yf0QPbn1WD5B7jnUAjn+If7J/xA/uf+B/4g/0DwAGHzAfQh9UH2YfeB+qv4wfAI4fsB+Cv9Qf5h+AHwIvHC8ALi/AH1IvdC9mL4gvei+kLwA+L8gv2i/sL/YvCD86Pyw/AE4/YD8qP5Q/Zj+oP7o/3D8Axj/wP4o/FE/2P+g/Ck9cT0BuT4BPWk+0TyZF5tNLTVS2PGShTbXDok7tRE/aNQNI/OS+UH1TMFG2hcOmUdXTOVLdVFLaVdMghOSTUx1jCFS23UN6VI3T7VQ981/aLOTsROReVq3D0VYqLfRXJUOq7NQXtMcOIlvnWL3TK1kFZFm15Fa0xLJYveNzvMQxvFQF81TU0ATXJt/wX/rJFt8AIG8yb4TfVm9ob3pvxN+Ob0Cwb8Jv1G/m1XbzRGSABNS1QnzFViVDulbltFZsXcam8uhVHfOsVa3DW3FVpfM4VX3EVC3DrcVExIFUbfNHRMQRpkRU2lP9tIzkbJTkNDVTHfP8pOS4Ul10tORbS1JN4xRSjePcHMTbpFF9w25RDSM3UVqd9FAd87xQDQOF/OSlTgTFUAXUFPRX/ETotU49xE4tw/VNDVOQaU3dtubTTE3jVEyd9NVLPfOPVIQPbASuSkpNA0509O+E97bDSXX22m5zSq0DsUqFwyZLAO3kHB8OJc7/4P/y//yPDg8AIJ86D0SfVp9on3oJfg+wDwCqn7yf1g8QH9qf7J/+nyivADqvTK9er3Cvgq+Ur6avME8Awk/Er76v2K/6rwy/Hr/grwBSv2y/Nr94v4q/nL+2v8i/ANq/9L/mv/i/qr9EzxbPOM8AYs+Ez1bPmM+qz7zPzs/gzwD6zwzfHt8w3zrfVN9232jPkGrfjN++3f5jS0X2bvLnZkz05U0VhoaC4k8ddLVQtdPaDFRQUZ2T4VbUdFdSpfPIvHQ8dOdqNoNUFfRU7WMJVe1jW5lVtdMKVsXkVh3ztewUdFp8VMpXzVMzbVilY51YHaMTWW2Tqy5ZnevenOSjjFRirVgNUyBY5dRXpYPGAERvpmUGbTZvGP8q//Tv5u8AYP9y/6Rvnm/Yb7r/zP/uZUzO/b7Sp1c9dFT0MKT0te0UdJocdFdWNZMYthR02lVVU59VHaNjtVXdQyo8dPFUhXOstVQdpFTd0zxUxXMEWmwEzETklVMdhFPV47UnNFTjrHSrUqWDdrVSbQRSvdMHUlVTz21R1eOXUVXzYFGlVM1RVXPlUGWE/HR3UBZVUz9Q1eMHBIT7QEZzVU+dhE5ldE69dE3Fc6t0Tc3zC+xFTLXTOmVMvdPXrIeGcvxKxXNtlGwUNEpFc9hJLYRtSc1Tg0kVk8VJbYYGt9LUSk0UNJcGryCjbpUABp/oj+IfFJ8eLzCfcp9ULwB+n4ifmpl+L5Avop/MLxavAMAf8inuLxA/wt9EP1Y/aD8Aej+s334/kD+iP7Q/Xt/IPwDiPxxPzj8QT/I/VE8eT3BPAIpPlE+eT7hPyk/UT+5PAF8AEl8sX95PSF9aX2xfjl9wXwC6X8xffl84X+Jf/F8WbwhvADJv9F82b0hvem9sb6ZvuGu2hnKcSw1zPkw9IyhUNIUkFCccFBEEFIcM5C365HSMUQUDAawHFoNqrHRbjATOjHREVBUTbbhM5EdVpYO2VWVjtScsBJgkBAdXFSN1GgQE4aT0TVhFdMzlpOe272IMWdXj11gVE5htWD2DWVgVIxVYVRQFV20TxFT/Lv8Iiwb/KI8A8n9Ej+7vYI+Cj+z/lv+Yj6DKj9z/5o0eAwQEYXSEILa8hM1WXeOJVhUTSKoklAk0BMo8BI9kdFZNVd3THFWlFFwEnHQE22RUvYMtVNXj91O2/QO/UxUTiFPF41JZU7V0THTUUo0DnrwEs2dSDQQ0dPhRzePAtVG9Y4rkBEVR/QMPrVE9I9hQvSOhFHRqtVCN5FAVE/hPPSOIrU8VIwVPTeRO3dMstU51hE0VE1hNvSPx1UwddEwFAyHs1KVL2o0TQ/QU4UrF44JKNo0DHkoFA8FJHXSEF2oWc0m9JEotM/NKPSMBSGQnHj8wMzYlBi/wH+qvADQvJr84L2IvXL9uv3izri0Ahr2mv7i/yr/cv8av6L8qPwAkzzbPSM9az2zPfs/Ib4JvALTPtm+Yz8LP/M/uzwjfGt8ANN9G3yDfYt9037bPsN/C3wCU38bf2N/q3xzv9t8Q70LvAFzvTu9w74rvrO8G77Dvwu8A3O/27wD/At8c/07/YP9y/0Ak/37/KP+a/7z/7oNL/QNtb1ykZU2NE2NOlZPLYk/dAyz0l5aSMlGyZXOm3AW8lJBSHcMDlpQEd1Ot8+qMBXSU7bVUDZRVDZPRVZWTQq1WjROzVh3DIxyEkU1X5WP+V3Wk3HTnzHSrKVn1ZFnFlFiFpFjabROEzAREWI0T81cKdbPOnATCNI/+D3iD7g8AKB86H0wfho9wH4IflB+2jyCwH9qP9I/WHf5it4wHr/LVVJQFVh1zvCSUeVa6LfM3fHT3VUDHET2rulXlY35clERUlPxtVP3zw1TVE4tUFbOrVVRVlFRlc+aElK9YRAceA0wE+lJlJFJ1s22OtJRXUuWTH1Ilk9vpUV0TsFEdc2xRZhWzNVGVBAx0x1ANk8uRUD10UPVkFHTaT9odw1McpOVOVXN4TmrllE5dpE21czxNHcNj00zt9q6j7PSPS0UjsypL9SS0pGhKfXRKWo0kSf3zg0lFI6qMpEsMSmVzhoQ17PRPlLcALv2Wvd6v+D8KTzy/Pr94uwA+T2BPakGWtd69nr+gS35PAMBP0k8Uzx7P+L8CXyxfPl8AUF9iX3Rftv/Q/6L/pF+u/wDIX9Jf5F+GX+hf+l9Mbz5vAFBvWm+Ub45vcG8Sb8xv1m8A6G/ybxR/Nn9If1p/HH/2bwAof3p/rH/Gf6B/wn/8f45/AACP6n80j06PSI8aj4yPho+wmI+qj7yHXhKAS32j3qpsRK5cpU2dNE4lBE9mTaNMUO2EHARSUY2TrcjUlDpSZQOxrCQjbVMdQ5VTLSMJVEUjY5pUnZRMJ14S8FWlo61hhATTVnUEV40kV9rlJFh9o55YpaMBWVZdEzBZfaRZXQRYHUOrtVglA3bMBCSsBOkVV02jzIwEwZwfXhX2lQD2lU4dHq9Ar2IZXh9wr4KvAMQfvh+or7qv3K/eH/ATPpNqjASBjAQxlJTvVnWDtao8JGc0JCdWLTPoVVUttFXt9FUtMyhUtFvvVC0zuFTlhFT1I7VHdLQQbLTYUxUEU17dI1xTQPYgESVUBM3uvCS3UhW0zCRJUrYlkxJSRSPaUaWzlVrUJGAslChRZQPxFDSbulAdU4NQFZYeQhW2HASiTy0zOE9FI8q1TlUETi0j+U3dI4zVTbUETc2kTE0jPkxoFTS8h3eCFNw0sUq9JM1KpbP1SR3ElMSCSVrNpEn1IydKPTRKzaMLHUvNo10cV3aNHlU2TQAOTwjfIk8s31ZPSE9K39w3AH7drk2e37hPwt8cX9bfgG8AGl8c7xbvQO9S72Tvfo94jwCa74zvvu+w78rv3O/u79CPAAL/JP9O/8CPYv90/3b/OP8Aov+0/37/4P/S/wQPlv/o/wAyDzwPVg9gD3IPjA+WD8gPAJIP7A/WD7gPCh8kHxYfMB8AQh9sH3YfiB+aH7Qfxh1uI7VLpTRMRSPqTGXT6FVNTdPuNDVQpbOFFDRr+lBVNFFFk+NRZdPbWFJFE8pSZaNAU1tAcc6h0FPdk0Rst9puM1Xto5tVzaMNVtrNo32EJO1WxbN5V1qls+UMtFFY7aRYpbPbFVndkzRZBZMaWVYF8+dYRROa5JRZzJQbFVgNs+FXLZRkr/6fAEivKj88PwY/ED9SP4Q/7q8AqD+6P8w//q0GtdY/AEPWI6oMtGF0NCCUNN0stJpWlCRZVmXTGCy02lS0249VDZNWVZ2zHFXa3ZPkZJSsVB3TdVS2nbM8VA2TBlRVs7+tUwWTilMllFNFExptUzXj41KVM61S1ZTZUl3E1LT6USWTwlHaRcRR3ZNUUU3THlHaNbPnLCSvUGXTeFC2RZMzUCXD+E9l04hVTyVET33ETn20Tu0kbU0lw3hNBfP3TH2TK5FMDZMmZFTGHNd2MrUAxMSdvMQ9Si3ESbJVI5CcV2aS3EkFk0oVSv0zy4TEN2TXJu844wBe3fbPCG8a3yxvZt9Y30pvAHRvpt2GbZbfuN/Kb9xf7m8A4G8Kf9RfNn9If1p/bH9+fwBQH0ofpH+2f9gfyh/cf9Z/ABiPEo8sjyaPWI9qj3yPfo8AiI+qj7yP3o/Yj0qPHJ8WnwAwn0KfVJ9Wn2ifmp+En46fAIif0p/kn76fAK8SrySvpp8AKK9Sr2Svhq/oj3KvzK+ercZ2QpxLXcZOxT5iKE5WnUNqT3VjLhwkpQxUKxhRNcOO9LQBxEcGI61S/UN3U3VD7FQkYLVUJXPTfERFVWUkVbANtDRHrsOcJJVXJXMDzViVM21YbbS0JCVZbB20xCQKWbUjxViNc7WH3LRH5CQFWMVD1gVXdcPEdD8WPyDPMs9EzwBuP2DPij+UP5Y/sM+iz9TPUOY95s/4wz5St3TEkPy01VQcRBHMxM2UJIlW2h1TSJS0B1Z1Q7xV2s1DfmxERFV1QwxVbG22nkKaVG1DZFTdwy0rhNTkUwVUU1W2lmK1QZxECqRE0lKFQ5y1UiVkUpVDH1L1w+lVUTVUUd3DezQkQ+RE2wxRjXPXUHXDoFCm3cNbUAW0JCTaHLRuNU89tE8lc5NODbZ2w7VNdUM8VFTXTC0kTMz1FiZipUv11CRk5UpapUOCvFQLSgVUSTUj24NJzUOeSbUj9UlahUNslFTqSiVzM4RUAV18Z+Zd7l/4XyJvJP/u7wA4/1r/lG++bd7tnv2+b8D/AAJ/HH/e/yB/Cg8cDz4PUA8AYg90D4YPsK+aD6QPng+4DwDiD/wPzg/wDyIfNB8+H1gfAIIfTB8GH7Afwh/MH54f6B8ACi8cLzYvKC9SL2wvdh9oLwBiL7Qvji+oL8Iv5C/eL7gvABo/ND8+P2g/ej+MPzY/qD+Quj/MP949DtNLTVR05U3WxUOmThVET93DS1DaLdPBHOQ1UR1TqFHazcMd1NSvUqXjI1O2hROXU/XDCVT1o3zalETvbLRjVR3z1VXWdcNgVm20Vr3TQlfandRX1UMaWJXThFhqTbRYjdRZvdMiWZXTTfS8RLhYTVTstDW8tAP1V73U/LeGzxjPKl8cXwA2XxhfYl+EX47P4M+6X8xfAN5fCNv2zQ7VpkWO4/xEo0DW/qL+Vv3TvDzUeVZWhRMnVsXkVf3TrHTUtXN8tDhc1P5U1bRUWjW0VBXTR1R18xFsRGvcU6Xjo1y0bFOV02s0U/3T/FS0x1J182uBUiVEUpXTFFKdZM1RldOkUWXkBOQ3UWplswD81LwktIVQ/aPbTlCFExdQvdPCT1aFE1dPTbRObURO9cOb+U1ls5BNBbamU0xmfbNYTNVELASTS8XjtSq09LHM5FNKdfPxhUm906Kk557llmPE5IotSh1DJkst02FUP+79AA7/GPvWddZ1Fv8o/zL/XI8Abo9o/3rxlo2W/6j/uv/cjwDujzAPEp8EnzafSJ9an2yfAH6fkJ+in7SfTj9gP9Kf/J8Axp/gnyKvPK8mr/CfYq9srwB+r5Cvqq/Er5av4K/yrwS/AE6vGL8yv1S/Tr94v2q/lL8Avr+gv7K/3L/2v4C/Cs8kzwBGz0DP6r98z4bPoM+yz8zPmG7PCKPmUotLbeZO0udadOTlXHTlTr3T4jx0q2hQ/dPcNNRs5NThVgTkV1LF48rkZDyc16oe41RdRFTNdFWl05dVVWVEVu3UVuXD6pzU21pXPUPIV6XjM1g2BaO3WC2TE1nFRjbiaxFZfYPexNSjWC1z22JYBXMgWE1D31eiHUPGdF9OXXbywfxEwgAc7y7lTl9g73pfhO+W76jvgKpfzO/e7/Dv8l8E9waip7VXLUNxdOQwV+XD2rac1JpWjWNXVlWDGBac1NpVTUOfZGSDQIZztVXVQ+ScZKxUNYN1rVQF0zxU1UMEhGTObFxHHnJeU+XDGlMtk23j1GSrUh1DdlIdc2s+UgWjB0xEz1GF1LbsZFRRfYMeUX1j5dVQfYOuJHR3LERBUGxlRCx0ok914yBPjXS1TjWDRUR03E3VQ3S1Tf3jC1x0pUzd9EzaLXRLveNdS51j/EpaPUOYlAQ4Sp1kSX1j25VJjWOHSS1D4UlWfYNOSu30SuXDOlSHAB6fMJN+hQaPGIsGHzCPSo8AVB9+j3ATZh+Qj6qJzo/IiwC2H+AfAp/0HwavKJ8iL0wvAF4vcC+CL5Qvpi+4L8rPxC8Ats/wLwI/1C8mPxg/Qj9sPwBOP2A/gj+UPzY/oD+yP+Q/AA4/+D/iPyxPRk9YTxpPbE8AHk+QT8JPrE/GT4hP8k8cXwAGX0BfUl/cT1ZfYF9yX5RfYK5fwF/SX+RXnmKcS3UGVl4SKE0VZE6NYyc8BMsQULUEUFX0DHSMUVIt8wHU9z5zUgXTXLT0tKvwl1JElGTRVC1zQi1V1fO2VeUjJ0T3ZgNmFPR5Vw0EPPRqWC3zrdHs1CJZNfRZHXMOrVklY9dYRfRYjdNZCrzUB7zU1wTvru1m7zh/AHLvJH9mf7Dvkn+kf/7lvu8A0H/if/R/FvUW/fZ1RvMs9GthV2XzD8R0zVaN04uJVpUDSEyEk9CWUspaZPSPjGRWVW0TDnz0tdSE9Jyc9GRUZfMvtVQlY/dk1L9TlQOIrVOdE0FTVQMMdGTUmmRknOT0Z1I19FTU+q1R9dPAUcVzfQwERbVRPYRRhRPYUJ0ToaVQvWRQtdQsBPlEBHGtTz0TBU+t9E4F0yxtTi3zwU2VA1hNbRNN7hRkiEwF1m4DS7XTbUM8FOVKfQOCSt3zyx5KPRPFtAfe8p5J1pVT+kmdFEo1I/NKAoUTSIwX5i2eFV4VDh8gHwAqr1wfTq9gH3IfhK+WH6gfANofvK/Or/AfAr8sL+YvIL8AMr88v1a/gL+Sv6S/nl/gXwC6v8S/9r/wv9K/JM8Wz0jPAFrPPM92z5DPos+0z8bP4M8A8s8M3/bPCN8y32TPPt9g3wAS34Tfnt+437LfzN/23wjvABrv3N8m7zDvQu9c73bv6N+gcu+876bvyO/a70sNhEtsXQR0lGhNJWNnTnXzTWo8BDBQ9YQ0BDIUlK2o/IQdUqWjkdT0BrVTJWN3xITsU42jfrachO9UbbNjVT2j1baMZEZWJWO3Vq0DJW1XLZOTV+2DGliFg2uEWF1kWI2jLlldg6spWaWjAeRkx/RkiW1YJWM3WJUD+Fd9AwXSDATCrH9ef0h/Sg80DwB+f4APkg/Ef7YPwH/CDwSPsO4PAB/qAT6itVeNo45WDARCVw1j/mSEuqT0a3dW5bM3VIT4VY2D27xVdQOAVbWDOFXaRRRUBZPFVA1jjlSsdYSUFB5UXWRTNYOx2nT0bMyENFNlY/xStI0U5ISQXGRYUvWDIK1S5QPrUYWDpAyUb9lRXRT0hABRXYPJUDZts5NQ5QNbUJVkRPStwkyUV09dZE6Ng3ytTm2zE06FlE2NgzxVTQV0TGWUTNWUS22EzUvtgypL7fTclGhKtiVjB0ptg69JLZODVUmFg7TMlBG0JI+0JAUPFPRU7KfmvY6lBq0epQAerxivOq9UP26tbq+IP5o/AKw35q2mrQa/6D/6PwxP5r8AME9ivxxPZk94T4pPnE+uTwCg75rv1E/2T+hPEl/87wZfADhfSl90X/5PcF8qX5Rfrl8AqF/KX+xf9l8IbypvPG9GbwAgb1JvhG9eb5hvem/cb55vAOhv+m8kf35vIH/Kb1R/bn8AgH9if4x/rn+Yf8J/9Hd2E1VLpRPerDSuhJVNdYOLpk4thE8llhaDRPRSbVG1g8hRxXM6UrUkllz0IVNNlFOt9KwUmGlUxYSEFH50FPBVpaPbYVZdk9FWdQNAV2xVhLT0M1hVk5xY1QPL/Vg19FntFOT08VjWFWO3WJ0TZsT0JFgK9RRXVZPMdA9mDyCTpqIBwTSfVp9wD6IPdJ+en9gLAK6f6A/in/SfBh8YExYdZoNVV7UTcUSUMRSU7EwUtaqk9GdcFCdWLfPqTVXNE6xVjfaWI1W1E9vxVC3zulTFM4FUKh0jSZykEZSk2nSHphJNXmz0J1OdhOQUuFz0rYH0FEtSxSMUZITPbVGtI5dRlZNgUZUkVVGFJFBNFFBNM4VEhJtOUB0jCVA1hm4jT9alM85OxaROrfP1TbbNE4xNTTMlTU2DooVMXYRMdSRMR/ajHIVK1qUzTkrthEk985BJVq0jh0lNM8W8tDCstASrsJ4SJjw3Fm8APxI5Nj8ASDs+z1A/Ys+sP4bPmM+qyQDOP8A/ws/sz/7PWE/6vxzfAC7fQN9q33zfjt+g37Lf/H8Axn/Q3+Lf/N8G7xjvQu807wBO7/jfcu+c75bviO+678TvAO7v6O/S7yT/Fv8o/1L/bP8Adv/g74r/rP+u/2j/0v/s/wAGDxgPKg9MDzYPWA9qD5QPgGbvkA+iD7wP7g/QCwaii7Z0xAhMvSPjTLUT4S1NvSMjT90kUMW0JLRj+lAFJiYTDCRXUhWU1mwUXFO9s9DEFERUtuWztlR9IyhVzZOdtpwUDVaNI39WBaMLViSkeVd9g+U8pFEMlNu7WH2DFVnFIzRZtoWjGlmtI9dY1QOabVgdI1lYrSMXWC0UALyHlpW+nzCfSi80L14tXi8AkC+iL7QvBq/YL+ov/C8Or1Aoqyal/hM8pGGEJCDEJFXdVKSaXKRXZKQXVKStypwUjVVNhFXVAxpanITgtKSqVD2kVF2EpVRltFPFJHyEhXwUUG1TdcMYU9XD4VIlo62p9KR0UqXDLtyk+G1RlYO+UXXDiFFNhtqOM1GFE+RQxSOtUGp1xFBFpFCFE/RPLbTaTLQcVLSuTlXDRU62lRPYTYUTVE2lw+5ZTA1ELBQhTMUkS8Uj211LTbP8SpUTmEoWlYMeSj2jwcS3vrVOstvcSYWjSkoNM8tKAq0DN3TH1g1e1Q7PSM8qzwBUz1ZfeM8aWabPmF+6yaZfAMjP0l8U3/5fEG9i3yRvNm8AsA9qb3xvjm+gb7JvxG/eDwDYD+Jv/G/+b9APCn9Efz5/AAAfin90f1Z/mH/Cf8x/5n8A+H8CjyyPBo8gj1KPXI92jwA4j3KPvI+mj+CPmo/sjz6PAACf6o9MnxafWJ8qn3yflp+AuJ+qn9yf7p8Ar4qRTrKc1UvFoz6ERChstGxOWoWjalS0LlDdE6U0RGsYUW20UaUzAVLls7V2bKQG1DR4U02z7NrEpVRVY9NUFUNCVdqNFFUtgydW3RO1VrZVYyNXNROTV72zAFr8FGoUJNFYdbRZhSOrMFnVwwHsFMrUFIutWIVTSFgtgwcMtNgFV+WzxoQvPi9Iv1ovZL8Adr8wv5K/tL8OPzAvyr/8v7AOzzA7NjVmMrdXnVOOZVcVRFc9FOy0zVY1M7OJVt1EbMT6VVVDvNqUNICspEdVnVMOVdaFE9RUnVOejBRmVLbNMyBUhVPoU6UzsbR8p1ZiQ4SkDFN1o9a1UiWjnvw0WFK1xFLaFcPrXBSzUe2zfVFmZTNHUT0UDETYUE1TrZUsRF1QraRQFUPi2U/dVExEBU8tg5dOtm0TLE6FU6hNrbNArU2Fk9pM7TRM3VMRtUxtE6yEVEhL7RPqVUrdVEptEwysRLjER6ruw0m1NEk1pEpVY/MBSnVE7FdGbxBfIl8070ZfAGBfal98747voO/KX7RfFm0AvuXuXwD/Im8M7y6PKP86/wBs/37/kP+i/7T/jp+In9L/APT/7v8QDyIPDK8uD0APUg8AhA9+D6APsg/ED9YPYA/6DwDsDw4fIB/iD2QfPh9wH+r/AIQfvh/QH+If9B+mHwgfGi8AJC8uL0gvWi98LzYvqC9qLzC8L8YvuC/qL0tA</prop>
			</obj>
			<obj name="Protocol" class="HTCProtocol" version="1">
				<prop name="Created">2016-05-17T13:14:53.382</prop>
				<prop name="LastModified">2016-05-17T13:16:38.993</prop>
				<obj name="Programs" class="HTCRunProgramList" version="5">
					<list name="emlist" count="2">
						<obj name="item" class="HTCRunProgram" version="1">
							<prop name="name">Program</prop>
							<prop name="Cycles">1</prop>
							<prop name="AnalysisMode">None</prop>
							<obj name="Segments" class="TEMRunSegmentList" version="1">
								<list name="emlist" count="1">
									<obj name="item" class="HTCRunSegment" version="2">
										<prop name="Hold">180</prop>
										<prop name="Slope">4.4</prop>
										<prop name="StepDelay">0</prop>
										<prop name="StepSize">0</prop>
										<prop name="Target">95</prop>
										<prop name="Target2">0</prop>
										<prop name="AcquisitionMode">0</prop>
										<prop name="AcqPerDegree">5</prop>
									</obj>
								</list>
							</obj>
						</obj>
						<obj name="item" class="HTCRunProgram" version="1">
							<prop name="name">Program</prop>
							<prop name="Cycles">50</prop>
							<prop name="AnalysisMode">Quantification</prop>
							<obj name="Segments" class="TEMRunSegmentList" version="1">
								<list name="emlist" count="2">
									<obj name="item" class="HTCRunSegment" version="2">
										<prop name="Hold">15</prop>
										<prop name="Slope">4.4</prop>
										<prop name="StepDelay">0</prop>
										<prop name="StepSize">0</prop>
										<prop name="Target">95</prop>
										<prop name="Target2">0</prop>
										<prop name="AcquisitionMode">0</prop>
										<prop name="AcqPerDegree">5</prop>
									</obj>
									<obj name="item" class="HTCRunSegment" version="2">
										<prop name="Hold">60</prop>
										<prop name="Slope">2.2</prop>
										<prop name="StepDelay">0</prop>
										<prop name="StepSize">0</prop>
										<prop name="Target">55</prop>
										<prop name="Target2">0</prop>
										<prop name="AcquisitionMode">1</prop>
										<prop name="AcqPerDegree">5</prop>
									</obj>
								</list>
							</obj>
						</obj>
					</list>
					<list name="AnalysisModes" count="4">
						<item>None</item>
						<item>Quantification</item>
						<item>Melting Curves</item>
						<item>Color Compensation</item>
					</list>
					<prop name="ChannelCount">4</prop>
					<prop name="InstrumentSubclass">HTC_VER_10</prop>
					<obj name="Container" class="HTCBlockType" version="1">
						<prop name="Id">bt96S</prop>
						<prop name="RowCount">8</prop>
						<prop name="ColCount">12</prop>
						<prop name="OvershootDnDelay">10</prop>
						<prop name="OvershootUpDelay">10</prop>
						<prop name="RampRateMaxDn">2.2</prop>
						<prop name="RampRateMaxUp">4.4</prop>
						<prop name="ReactionVolMin">10</prop>
						<prop name="ReactionVolMax">100</prop>
						<prop name="ReactionVolDefault">20</prop>
						<prop name="HorVertCrosstalkCoefficient">0.0003</prop>
						<prop name="DiagCrosstalkCoefficent">0.0001</prop>
					</obj>
					<prop name="MaxPositionsToSeek">96</prop>
					<obj name="DetectionFormats" class="DetectionFormats" version="2">
						<list name="emlist" count="14">
							<obj name="item" class="HTCDetectionFormat" version="1">
								<list name="emlist" count="1">
									<obj name="item" class="HTCChannel" version="2">
										<prop name="name">SYBR Green I / HRM Dye</prop>
										<prop name="Active">1</prop>
										<prop name="EmissionWL">510</prop>
										<prop name="ExcitationWL">465</prop>
										<prop name="IntgrTime">250</prop>
										<prop name="MaxIntgrTime">1000</prop>
										<prop name="MeltFactor">1.2</prop>
										<prop name="QuantFactor">30</prop>
									</obj>
								</list>
								<prop name="name">SYBR Green I / HRM Dye</prop>
								<prop name="Active">1</prop>
								<prop name="DefChannelNdx">0</prop>
								<prop name="DenominatorNdx">-1</prop>
								<prop name="ReadOnly">0</prop>
								<list name="EmissionWLAvail" count="6">
									<item>488</item>
									<item>510</item>
									<item>580</item>
									<item>610</item>
									<item>640</item>
									<item>660</item>
								</list>
								<list name="ExcitationWLAvail" count="5">
									<item>440</item>
									<item>465</item>
									<item>498</item>
									<item>533</item>
									<item>618</item>
								</list>
								<prop name="MeasuringMode">hmmDynamic</prop>
							</obj>
							<obj name="item" class="HTCDetectionFormat" version="1">
								<list name="emlist" count="1">
									<obj name="item" class="HTCChannel" version="2">
										<prop name="name">SimpleProbe</prop>
										<prop name="Active">1</prop>
										<prop name="EmissionWL">510</prop>
										<prop name="ExcitationWL">465</prop>
										<prop name="IntgrTime">250</prop>
										<prop name="MaxIntgrTime">2000</prop>
										<prop name="MeltFactor">1.2</prop>
										<prop name="QuantFactor">2</prop>
									</obj>
								</list>
								<prop name="name">SimpleProbe</prop>
								<prop name="Active">1</prop>
								<prop name="DefChannelNdx">0</prop>
								<prop name="DenominatorNdx">-1</prop>
								<prop name="ReadOnly">0</prop>
								<list name="EmissionWLAvail" count="6">
									<item>488</item>
									<item>510</item>
									<item>580</item>
									<item>610</item>
									<item>640</item>
									<item>660</item>
								</list>
								<list name="ExcitationWLAvail" count="5">
									<item>440</item>
									<item>465</item>
									<item>498</item>
									<item>533</item>
									<item>618</item>
								</list>
								<prop name="MeasuringMode">hmmDynamic</prop>
							</obj>
							<obj name="item" class="HTCDetectionFormat" version="1">
								<list name="emlist" count="1">
									<obj name="item" class="HTCChannel" version="2">
										<prop name="name">FAM</prop>
										<prop name="Active">1</prop>
										<prop name="EmissionWL">510</prop>
										<prop name="ExcitationWL">465</prop>
										<prop name="IntgrTime">250</prop>
										<prop name="MaxIntgrTime">2000</prop>
										<prop name="MeltFactor">1</prop>
										<prop name="QuantFactor">10</prop>
									</obj>
								</list>
								<prop name="name">Mono Color Hydrolysis Probe / UPL Probe</prop>
								<prop name="Active">1</prop>
								<prop name="DefChannelNdx">0</prop>
								<prop name="DenominatorNdx">-1</prop>
								<prop name="ReadOnly">0</prop>
								<list name="EmissionWLAvail" count="6">
									<item>488</item>
									<item>510</item>
									<item>580</item>
									<item>610</item>
									<item>640</item>
									<item>660</item>
								</list>
								<list name="ExcitationWLAvail" count="5">
									<item>440</item>
									<item>465</item>
									<item>498</item>
									<item>533</item>
									<item>618</item>
								</list>
								<prop name="MeasuringMode">hmmDynamic</prop>
							</obj>
							<obj name="item" class="HTCDetectionFormat" version="1">
								<list name="emlist" count="2">
									<obj name="item" class="HTCChannel" version="2">
										<prop name="name">FAM</prop>
										<prop name="Active">1</prop>
										<prop name="EmissionWL">510</prop>
										<prop name="ExcitationWL">465</prop>
										<prop name="IntgrTime">250</prop>
										<prop name="MaxIntgrTime">2000</prop>
										<prop name="MeltFactor">1</prop>
										<prop name="QuantFactor">10</prop>
									</obj>
									<obj name="item" class="HTCChannel" version="2">
										<prop name="name">VIC / HEX / Yellow555</prop>
										<prop name="Active">1</prop>
										<prop name="EmissionWL">580</prop>
										<prop name="ExcitationWL">533</prop>
										<prop name="IntgrTime">250</prop>
										<prop name="MaxIntgrTime">2000</prop>
										<prop name="MeltFactor">1</prop>
										<prop name="QuantFactor">10</prop>
									</obj>
								</list>
								<prop name="name">Dual Color Hydrolysis Probe / UPL Probe</prop>
								<prop name="Active">1</prop>
								<prop name="DefChannelNdx">0</prop>
								<prop name="DenominatorNdx">-1</prop>
								<prop name="ReadOnly">0</prop>
								<list name="EmissionWLAvail" count="6">
									<item>488</item>
									<item>510</item>
									<item>580</item>
									<item>610</item>
									<item>640</item>
									<item>660</item>
								</list>
								<list name="ExcitationWLAvail" count="5">
									<item>440</item>
									<item>465</item>
									<item>498</item>
									<item>533</item>
									<item>618</item>
								</list>
								<prop name="MeasuringMode">hmmDynamic</prop>
							</obj>
							<obj name="item" class="HTCDetectionFormat" version="1">
								<list name="emlist" count="3">
									<obj name="item" class="HTCChannel" version="2">
										<prop name="name">FAM</prop>
										<prop name="Active">1</prop>
										<prop name="EmissionWL">510</prop>
										<prop name="ExcitationWL">465</prop>
										<prop name="IntgrTime">250</prop>
										<prop name="MaxIntgrTime">2000</prop>
										<prop name="MeltFactor">1</prop>
										<prop name="QuantFactor">10</prop>
									</obj>
									<obj name="item" class="HTCChannel" version="2">
										<prop name="name">VIC / HEX / Yellow555</prop>
										<prop name="Active">1</prop>
										<prop name="EmissionWL">580</prop>
										<prop name="ExcitationWL">533</prop>
										<prop name="IntgrTime">250</prop>
										<prop name="MaxIntgrTime">2000</prop>
										<prop name="MeltFactor">1</prop>
										<prop name="QuantFactor">10</prop>
									</obj>
									<obj name="item" class="HTCChannel" version="2">
										<prop name="name">Cy 5 / Cy 5.5</prop>
										<prop name="Active">1</prop>
										<prop name="EmissionWL">660</prop>
										<prop name="ExcitationWL">618</prop>
										<prop name="IntgrTime">250</prop>
										<prop name="MaxIntgrTime">2000</prop>
										<prop name="MeltFactor">1</prop>
										<prop name="QuantFactor">10</prop>
									</obj>
								</list>
								<prop name="name">3 Color Hydrolysis Probe</prop>
								<prop name="Active">1</prop>
								<prop name="DefChannelNdx">0</prop>
								<prop name="DenominatorNdx">-1</prop>
								<prop name="ReadOnly">0</prop>
								<list name="EmissionWLAvail" count="6">
									<item>488</item>
									<item>510</item>
									<item>580</item>
									<item>610</item>
									<item>640</item>
									<item>660</item>
								</list>
								<list name="ExcitationWLAvail" count="5">
									<item>440</item>
									<item>465</item>
									<item>498</item>
									<item>533</item>
									<item>618</item>
								</list>
								<prop name="MeasuringMode">hmmDynamic</prop>
							</obj>
							<obj name="item" class="HTCDetectionFormat" version="1">
								<list name="emlist" count="4">
									<obj name="item" class="HTCChannel" version="2">
										<prop name="name">Cyan 500</prop>
										<prop name="Active">1</prop>
										<prop name="EmissionWL">488</prop>
										<prop name="ExcitationWL">440</prop>
										<prop name="IntgrTime">250</prop>
										<prop name="MaxIntgrTime">2000</prop>
										<prop name="MeltFactor">1</prop>
										<prop name="QuantFactor">10</prop>
									</obj>
									<obj name="item" class="HTCChannel" version="2">
										<prop name="name">FAM</prop>
										<prop name="Active">1</prop>
										<prop name="EmissionWL">580</prop>
										<prop name="ExcitationWL">498</prop>
										<prop name="IntgrTime">250</prop>
										<prop name="MaxIntgrTime">2000</prop>
										<prop name="MeltFactor">1</prop>
										<prop name="QuantFactor">10</prop>
									</obj>
									<obj name="item" class="HTCChannel" version="2">
										<prop name="name">Red 610</prop>
										<prop name="Active">1</prop>
										<prop name="EmissionWL">610</prop>
										<prop name="ExcitationWL">533</prop>
										<prop name="IntgrTime">250</prop>
										<prop name="MaxIntgrTime">2000</prop>
										<prop name="MeltFactor">1</prop>
										<prop name="QuantFactor">10</prop>
									</obj>
									<obj name="item" class="HTCChannel" version="2">
										<prop name="name">Cy 5 / Cy 5.5</prop>
										<prop name="Active">1</prop>
										<prop name="EmissionWL">660</prop>
										<prop name="ExcitationWL">618</prop>
										<prop name="IntgrTime">250</prop>
										<prop name="MaxIntgrTime">2000</prop>
										<prop name="MeltFactor">1</prop>
										<prop name="QuantFactor">10</prop>
									</obj>
								</list>
								<prop name="name">4 Color Hydrolysis Probe</prop>
								<prop name="Active">1</prop>
								<prop name="DefChannelNdx">0</prop>
								<prop name="DenominatorNdx">-1</prop>
								<prop name="ReadOnly">0</prop>
								<list name="EmissionWLAvail" count="6">
									<item>488</item>
									<item>510</item>
									<item>580</item>
									<item>610</item>
									<item>640</item>
									<item>660</item>
								</list>
								<list name="ExcitationWLAvail" count="5">
									<item>440</item>
									<item>465</item>
									<item>498</item>
									<item>533</item>
									<item>618</item>
								</list>
								<prop name="MeasuringMode">hmmDynamic</prop>
							</obj>
							<obj name="item" class="HTCDetectionFormat" version="1">
								<list name="emlist" count="1">
									<obj name="item" class="HTCChannel" version="2">
										<prop name="name">Red 640</prop>
										<prop name="Active">1</prop>
										<prop name="EmissionWL">640</prop>
										<prop name="ExcitationWL">498</prop>
										<prop name="IntgrTime">250</prop>
										<prop name="MaxIntgrTime">2000</prop>
										<prop name="MeltFactor">1.2</prop>
										<prop name="QuantFactor">5</prop>
									</obj>
								</list>
								<prop name="name">Mono Color HybProbe</prop>
								<prop name="Active">1</prop>
								<prop name="DefChannelNdx">0</prop>
								<prop name="DenominatorNdx">-1</prop>
								<prop name="ReadOnly">0</prop>
								<list name="EmissionWLAvail" count="6">
									<item>488</item>
									<item>510</item>
									<item>580</item>
									<item>610</item>
									<item>640</item>
									<item>660</item>
								</list>
								<list name="ExcitationWLAvail" count="5">
									<item>440</item>
									<item>465</item>
									<item>498</item>
									<item>533</item>
									<item>618</item>
								</list>
								<prop name="MeasuringMode">hmmDynamic</prop>
							</obj>
							<obj name="item" class="HTCDetectionFormat" version="1">
								<list name="emlist" count="4">
									<obj name="item" class="HTCChannel" version="2">
										<prop name="name">Fluos</prop>
										<prop name="Active">1</prop>
										<prop name="EmissionWL">510</prop>
										<prop name="ExcitationWL">465</prop>
										<prop name="IntgrTime">250</prop>
										<prop name="MaxIntgrTime">2000</prop>
										<prop name="MeltFactor">2</prop>
										<prop name="QuantFactor">1.5</prop>
									</obj>
									<obj name="item" class="HTCChannel" version="2">
										<prop name="name">Red 610</prop>
										<prop name="Active">1</prop>
										<prop name="EmissionWL">610</prop>
										<prop name="ExcitationWL">498</prop>
										<prop name="IntgrTime">250</prop>
										<prop name="MaxIntgrTime">2000</prop>
										<prop name="MeltFactor">1.2</prop>
										<prop name="QuantFactor">5</prop>
									</obj>
									<obj name="item" class="HTCChannel" version="2">
										<prop name="name">Red 640</prop>
										<prop name="Active">1</prop>
										<prop name="EmissionWL">640</prop>
										<prop name="ExcitationWL">498</prop>
										<prop name="IntgrTime">250</prop>
										<prop name="MaxIntgrTime">2000</prop>
										<prop name="MeltFactor">1.2</prop>
										<prop name="QuantFactor">5</prop>
									</obj>
									<obj name="item" class="HTCChannel" version="2">
										<prop name="name">Cy 5 / Cy 5.5</prop>
										<prop name="Active">1</prop>
										<prop name="EmissionWL">660</prop>
										<prop name="ExcitationWL">498</prop>
										<prop name="IntgrTime">250</prop>
										<prop name="MaxIntgrTime">2000</prop>
										<prop name="MeltFactor">1.2</prop>
										<prop name="QuantFactor">5</prop>
									</obj>
								</list>
								<prop name="name">Multi Color HybProbe</prop>
								<prop name="Active">1</prop>
								<prop name="DefChannelNdx">0</prop>
								<prop name="DenominatorNdx">-1</prop>
								<prop name="ReadOnly">0</prop>
								<list name="EmissionWLAvail" count="6">
									<item>488</item>
									<item>510</item>
									<item>580</item>
									<item>610</item>
									<item>640</item>
									<item>660</item>
								</list>
								<list name="ExcitationWLAvail" count="5">
									<item>440</item>
									<item>465</item>
									<item>498</item>
									<item>533</item>
									<item>618</item>
								</list>
								<prop name="MeasuringMode">hmmDynamic</prop>
							</obj>
							<obj name="item" class="HTCDetectionFormat" version="1">
								<list name="emlist" count="4">
									<obj name="item" class="HTCChannel" version="2">
										<prop name="name">465-510</prop>
										<prop name="Active">1</prop>
										<prop name="EmissionWL">510</prop>
										<prop name="ExcitationWL">465</prop>
										<prop name="IntgrTime">250</prop>
										<prop name="MaxIntgrTime">1000</prop>
										<prop name="MeltFactor">1</prop>
										<prop name="QuantFactor">1</prop>
									</obj>
									<obj name="item" class="HTCChannel" version="2">
										<prop name="name">533-580</prop>
										<prop name="Active">1</prop>
										<prop name="EmissionWL">580</prop>
										<prop name="ExcitationWL">533</prop>
										<prop name="IntgrTime">250</prop>
										<prop name="MaxIntgrTime">1000</prop>
										<prop name="MeltFactor">1</prop>
										<prop name="QuantFactor">1</prop>
									</obj>
									<obj name="item" class="HTCChannel" version="2">
										<prop name="name">533-610</prop>
										<prop name="Active">1</prop>
										<prop name="EmissionWL">610</prop>
										<prop name="ExcitationWL">533</prop>
										<prop name="IntgrTime">250</prop>
										<prop name="MaxIntgrTime">1000</prop>
										<prop name="MeltFactor">1</prop>
										<prop name="QuantFactor">1</prop>
									</obj>
									<obj name="item" class="HTCChannel" version="2">
										<prop name="name">618-660</prop>
										<prop name="Active">1</prop>
										<prop name="EmissionWL">660</prop>
										<prop name="ExcitationWL">618</prop>
										<prop name="IntgrTime">250</prop>
										<prop name="MaxIntgrTime">1000</prop>
										<prop name="MeltFactor">1</prop>
										<prop name="QuantFactor">1</prop>
									</obj>
								</list>
								<prop name="name">SCicchitano1</prop>
								<prop name="Active">1</prop>
								<prop name="DefChannelNdx">0</prop>
								<prop name="DenominatorNdx">-1</prop>
								<prop name="ReadOnly">0</prop>
								<list name="EmissionWLAvail" count="6">
									<item>488</item>
									<item>510</item>
									<item>580</item>
									<item>610</item>
									<item>640</item>
									<item>660</item>
								</list>
								<list name="ExcitationWLAvail" count="5">
									<item>440</item>
									<item>465</item>
									<item>498</item>
									<item>533</item>
									<item>618</item>
								</list>
								<prop name="MeasuringMode">hmmDynamic</prop>
							</obj>
							<obj name="item" class="HTCDetectionFormat" version="1">
								<list name="emlist" count="2">
									<obj name="item" class="HTCChannel" version="2">
										<prop name="name">465-510</prop>
										<prop name="Active">1</prop>
										<prop name="EmissionWL">510</prop>
										<prop name="ExcitationWL">465</prop>
										<prop name="IntgrTime">250</prop>
										<prop name="MaxIntgrTime">1000</prop>
										<prop name="MeltFactor">1</prop>
										<prop name="QuantFactor">1</prop>
									</obj>
									<obj name="item" class="HTCChannel" version="2">
										<prop name="name">498-580</prop>
										<prop name="Active">1</prop>
										<prop name="EmissionWL">580</prop>
										<prop name="ExcitationWL">498</prop>
										<prop name="IntgrTime">250</prop>
										<prop name="MaxIntgrTime">1000</prop>
										<prop name="MeltFactor">1</prop>
										<prop name="QuantFactor">1</prop>
									</obj>
								</list>
								<prop name="name">VIC and FAM</prop>
								<prop name="Active">1</prop>
								<prop name="DefChannelNdx">0</prop>
								<prop name="DenominatorNdx">-1</prop>
								<prop name="ReadOnly">0</prop>
								<list name="EmissionWLAvail" count="6">
									<item>488</item>
									<item>510</item>
									<item>580</item>
									<item>610</item>
									<item>640</item>
									<item>660</item>
								</list>
								<list name="ExcitationWLAvail" count="5">
									<item>440</item>
									<item>465</item>
									<item>498</item>
									<item>533</item>
									<item>618</item>
								</list>
								<prop name="MeasuringMode">hmmDynamic</prop>
							</obj>
							<obj name="item" class="HTCDetectionFormat" version="1">
								<list name="emlist" count="2">
									<obj name="item" class="HTCChannel" version="2">
										<prop name="name">465-510</prop>
										<prop name="Active">1</prop>
										<prop name="EmissionWL">510</prop>
										<prop name="ExcitationWL">465</prop>
										<prop name="IntgrTime">250</prop>
										<prop name="MaxIntgrTime">1000</prop>
										<prop name="MeltFactor">1</prop>
										<prop name="QuantFactor">1</prop>
									</obj>
									<obj name="item" class="HTCChannel" version="2">
										<prop name="name">533-580</prop>
										<prop name="Active">1</prop>
										<prop name="EmissionWL">580</prop>
										<prop name="ExcitationWL">533</prop>
										<prop name="IntgrTime">250</prop>
										<prop name="MaxIntgrTime">1000</prop>
										<prop name="MeltFactor">1</prop>
										<prop name="QuantFactor">1</prop>
									</obj>
								</list>
								<prop name="name">Borowsky</prop>
								<prop name="Active">1</prop>
								<prop name="DefChannelNdx">0</prop>
								<prop name="DenominatorNdx">-1</prop>
								<prop name="ReadOnly">0</prop>
								<list name="EmissionWLAvail" count="6">
									<item>488</item>
									<item>510</item>
									<item>580</item>
									<item>610</item>
									<item>640</item>
									<item>660</item>
								</list>
								<list name="ExcitationWLAvail" count="5">
									<item>440</item>
									<item>465</item>
									<item>498</item>
									<item>533</item>
									<item>618</item>
								</list>
								<prop name="MeasuringMode">hmmDynamic</prop>
							</obj>
							<obj name="item" class="HTCDetectionFormat" version="1">
								<list name="emlist" count="2">
									<obj name="item" class="HTCChannel" version="2">
										<prop name="name">533-580</prop>
										<prop name="Active">1</prop>
										<prop name="EmissionWL">580</prop>
										<prop name="ExcitationWL">533</prop>
										<prop name="IntgrTime">250</prop>
										<prop name="MaxIntgrTime">1000</prop>
										<prop name="MeltFactor">1</prop>
										<prop name="QuantFactor">1</prop>
									</obj>
									<obj name="item" class="HTCChannel" version="2">
										<prop name="name">465-510</prop>
										<prop name="Active">1</prop>
										<prop name="EmissionWL">510</prop>
										<prop name="ExcitationWL">465</prop>
										<prop name="IntgrTime">250</prop>
										<prop name="MaxIntgrTime">1000</prop>
										<prop name="MeltFactor">1</prop>
										<prop name="QuantFactor">1</prop>
									</obj>
								</list>
								<prop name="name">RLB</prop>
								<prop name="Active">1</prop>
								<prop name="DefChannelNdx">0</prop>
								<prop name="DenominatorNdx">-1</prop>
								<prop name="ReadOnly">0</prop>
								<list name="EmissionWLAvail" count="6">
									<item>488</item>
									<item>510</item>
									<item>580</item>
									<item>610</item>
									<item>640</item>
									<item>660</item>
								</list>
								<list name="ExcitationWLAvail" count="5">
									<item>440</item>
									<item>465</item>
									<item>498</item>
									<item>533</item>
									<item>618</item>
								</list>
								<prop name="MeasuringMode">hmmDynamic</prop>
							</obj>
							<obj name="item" class="HTCDetectionFormat" version="1">
								<list name="emlist" count="0">
								</list>
								<prop name="name">New Format 1</prop>
								<prop name="Active">1</prop>
								<prop name="DefChannelNdx">-1</prop>
								<prop name="DenominatorNdx">-1</prop>
								<prop name="ReadOnly">0</prop>
								<list name="EmissionWLAvail" count="6">
									<item>488</item>
									<item>510</item>
									<item>580</item>
									<item>610</item>
									<item>640</item>
									<item>660</item>
								</list>
								<list name="ExcitationWLAvail" count="5">
									<item>440</item>
									<item>465</item>
									<item>498</item>
									<item>533</item>
									<item>618</item>
								</list>
								<prop name="MeasuringMode">hmmDynamic</prop>
							</obj>
							<obj name="item" class="HTCDetectionFormat" version="1">
								<list name="emlist" count="4">
									<obj name="item" class="HTCChannel" version="2">
										<prop name="name">618-660</prop>
										<prop name="Active">1</prop>
										<prop name="EmissionWL">660</prop>
										<prop name="ExcitationWL">618</prop>
										<prop name="IntgrTime">250</prop>
										<prop name="MaxIntgrTime">1000</prop>
										<prop name="MeltFactor">1</prop>
										<prop name="QuantFactor">1</prop>
									</obj>
									<obj name="item" class="HTCChannel" version="2">
										<prop name="name">498-580</prop>
										<prop name="Active">1</prop>
										<prop name="EmissionWL">580</prop>
										<prop name="ExcitationWL">498</prop>
										<prop name="IntgrTime">250</prop>
										<prop name="MaxIntgrTime">1000</prop>
										<prop name="MeltFactor">1</prop>
										<prop name="QuantFactor">1</prop>
									</obj>
									<obj name="item" class="HTCChannel" version="2">
										<prop name="name">533-580</prop>
										<prop name="Active">1</prop>
										<prop name="EmissionWL">580</prop>
										<prop name="ExcitationWL">533</prop>
										<prop name="IntgrTime">250</prop>
										<prop name="MaxIntgrTime">1000</prop>
										<prop name="MeltFactor">1</prop>
										<prop name="QuantFactor">1</prop>
									</obj>
									<obj name="item" class="HTCChannel" version="2">
										<prop name="name">465-510</prop>
										<prop name="Active">1</prop>
										<prop name="EmissionWL">510</prop>
										<prop name="ExcitationWL">465</prop>
										<prop name="IntgrTime">250</prop>
										<prop name="MaxIntgrTime">1000</prop>
										<prop name="MeltFactor">1</prop>
										<prop name="QuantFactor">1</prop>
									</obj>
								</list>
								<prop name="name">Borowsky_2</prop>
								<prop name="Active">1</prop>
								<prop name="DefChannelNdx">0</prop>
								<prop name="DenominatorNdx">-1</prop>
								<prop name="ReadOnly">0</prop>
								<list name="EmissionWLAvail" count="6">
									<item>488</item>
									<item>510</item>
									<item>580</item>
									<item>610</item>
									<item>640</item>
									<item>660</item>
								</list>
								<list name="ExcitationWLAvail" count="5">
									<item>440</item>
									<item>465</item>
									<item>498</item>
									<item>533</item>
									<item>618</item>
								</list>
								<prop name="MeasuringMode">hmmDynamic</prop>
							</obj>
						</list>
						<prop name="DefFormatName">Borowsky_2</prop>
					</obj>
					<list name="AcquisitionModes" count="4">
						<item>None</item>
						<item>Single</item>
						<item>Continuous</item>
						<item>Step</item>
					</list>
					<prop name="SeekTemp">30</prop>
					<prop name="SampleVolume">10</prop>
					<prop name="PlateID">06148359</prop>
				</obj>
			</obj>
			<prop name="CompletedProgramNo">3</prop>
			<prop name="StopPoint">3</prop>
			<prop name="CarouselConstMoved">0</prop>
		</obj>
		<obj name="AnlsAndSampleInfo" class="AnlsAndSampleInfo" version="1">
			<obj name="AnlsPropTypes" class="PropertyTypeList" version="1">
				<list name="emlist" count="3">
					<obj name="item" class="SamplePropType" version="1">
						<prop name="name">Units</prop>
						<prop name="PropClass">QuantUnitsProp</prop>
						<prop name="IsChannelProperty">0</prop>
						<prop name="SelectorOrder">0</prop>
						<prop name="ShowInSelector">0</prop>
						<prop name="ShowInTable">0</prop>
						<prop name="TableOrder">0</prop>
					</obj>
					<obj name="item" class="SamplePropType" version="1">
						<prop name="name">ExtRef</prop>
						<prop name="PropClass">RQExtRefProp</prop>
						<prop name="IsChannelProperty">0</prop>
						<prop name="SelectorOrder">0</prop>
						<prop name="ShowInSelector">0</prop>
						<prop name="ShowInTable">0</prop>
						<prop name="TableOrder">0</prop>
					</obj>
					<obj name="item" class="SamplePropType" version="1">
						<prop name="name">Endpt External Experiment</prop>
						<prop name="PropClass">EndptGenoExtExp</prop>
						<prop name="IsChannelProperty">0</prop>
						<prop name="SelectorOrder">0</prop>
						<prop name="ShowInSelector">0</prop>
						<prop name="ShowInTable">0</prop>
						<prop name="TableOrder">0</prop>
					</obj>
				</list>
			</obj>
			<obj name="SamplePropTypes" class="PropertyTypeList" version="1">
				<list name="emlist" count="26">
					<obj name="item" class="SamplePosPropType" version="1">
						<prop name="name">Position</prop>
						<prop name="PropClass">GenSampleEditPosition</prop>
						<prop name="AnalysisClass">General</prop>
						<prop name="IsChannelProperty">0</prop>
						<prop name="SelectorOrder">0</prop>
						<prop name="ShowInSelector">0</prop>
						<prop name="ShowInTable">1</prop>
						<prop name="TableOrder">0</prop>
					</obj>
					<obj name="item" class="SamplePropType" version="1">
						<prop name="name">Color</prop>
						<prop name="PropClass">SamplePrefColor</prop>
						<prop name="AnalysisClass">General</prop>
						<prop name="IsChannelProperty">0</prop>
						<prop name="SelectorOrder">1</prop>
						<prop name="ShowInSelector">0</prop>
						<prop name="ShowInTable">1</prop>
						<prop name="TableOrder">1</prop>
					</obj>
					<obj name="item" class="SamplePropType" version="1">
						<prop name="name">Replicate of</prop>
						<prop name="PropClass">GenSampleEditReplicate</prop>
						<prop name="AnalysisClass">General</prop>
						<prop name="IsChannelProperty">0</prop>
						<prop name="SelectorOrder">2</prop>
						<prop name="ShowInSelector">0</prop>
						<prop name="ShowInTable">1</prop>
						<prop name="TableOrder">2</prop>
					</obj>
					<obj name="item" class="SamplePropType" version="1">
						<prop name="name">Sample Name</prop>
						<prop name="PropClass">GenSampleEditName</prop>
						<prop name="AnalysisClass">General</prop>
						<prop name="IsChannelProperty">0</prop>
						<prop name="SelectorOrder">3</prop>
						<prop name="ShowInSelector">1</prop>
						<prop name="ShowInTable">1</prop>
						<prop name="TableOrder">3</prop>
					</obj>
					<obj name="item" class="SamplePropType" version="1">
						<prop name="name">Subsets</prop>
						<prop name="PropClass">GenSampleEditSubset</prop>
						<prop name="AnalysisClass">General</prop>
						<prop name="IsChannelProperty">0</prop>
						<prop name="SelectorOrder">4</prop>
						<prop name="ShowInSelector">0</prop>
						<prop name="ShowInTable">0</prop>
						<prop name="TableOrder">4</prop>
					</obj>
					<obj name="item" class="SamplePropType" version="1">
						<prop name="name">Notes</prop>
						<prop name="PropClass">GenSampleEditNotes</prop>
						<prop name="AnalysisClass">General</prop>
						<prop name="IsChannelProperty">0</prop>
						<prop name="SelectorOrder">5</prop>
						<prop name="ShowInSelector">0</prop>
						<prop name="ShowInTable">0</prop>
						<prop name="TableOrder">5</prop>
					</obj>
					<obj name="item" class="SamplePropType" version="1">
						<prop name="name">Sample ID</prop>
						<prop name="PropClass">HTCSampleID</prop>
						<prop name="AnalysisClass">General</prop>
						<prop name="IsChannelProperty">0</prop>
						<prop name="SelectorOrder">6</prop>
						<prop name="ShowInSelector">0</prop>
						<prop name="ShowInTable">0</prop>
						<prop name="TableOrder">6</prop>
					</obj>
					<obj name="item" class="SamplePropType" version="1">
						<prop name="name">Sample Prep Notes</prop>
						<prop name="PropClass">HTCSamplePrepNotes</prop>
						<prop name="AnalysisClass">General</prop>
						<prop name="IsChannelProperty">0</prop>
						<prop name="SelectorOrder">7</prop>
						<prop name="ShowInSelector">0</prop>
						<prop name="ShowInTable">0</prop>
						<prop name="TableOrder">7</prop>
					</obj>
					<obj name="item" class="SamplePrefWidthType" version="1">
						<prop name="name">Width</prop>
						<prop name="PropClass">SamplePrefWidth</prop>
						<prop name="AnalysisClass">Sample preferences</prop>
						<prop name="IsChannelProperty">0</prop>
						<prop name="SelectorOrder">8</prop>
						<prop name="ShowInSelector">0</prop>
						<prop name="ShowInTable">0</prop>
						<prop name="TableOrder">8</prop>
					</obj>
					<obj name="item" class="SamplePrefLineStyleType" version="1">
						<prop name="name">Line Style</prop>
						<prop name="PropClass">SamplePrefLineStyle</prop>
						<prop name="AnalysisClass">Sample preferences</prop>
						<prop name="IsChannelProperty">0</prop>
						<prop name="SelectorOrder">9</prop>
						<prop name="ShowInSelector">0</prop>
						<prop name="ShowInTable">0</prop>
						<prop name="TableOrder">9</prop>
					</obj>
					<obj name="item" class="SamplePrefPointStyleType" version="1">
						<prop name="name">Point Style</prop>
						<prop name="PropClass">SamplePrefPointStyle</prop>
						<prop name="AnalysisClass">Sample preferences</prop>
						<prop name="IsChannelProperty">0</prop>
						<prop name="SelectorOrder">10</prop>
						<prop name="ShowInSelector">0</prop>
						<prop name="ShowInTable">0</prop>
						<prop name="TableOrder">10</prop>
					</obj>
					<obj name="item" class="SamplePropType" version="1">
						<prop name="name">Dominant Channel</prop>
						<prop name="PropClass">DominantChannelProp</prop>
						<prop name="AnalysisClass">Color Compensation Analysis</prop>
						<prop name="IsChannelProperty">0</prop>
						<prop name="SelectorOrder">11</prop>
						<prop name="ShowInSelector">0</prop>
						<prop name="ShowInTable">0</prop>
						<prop name="TableOrder">11</prop>
					</obj>
					<obj name="item" class="EndPtSampleTypePropertyType" version="1">
						<prop name="name">EndPt Sample Type</prop>
						<prop name="PropClass">GroupingSample</prop>
						<prop name="AnalysisClass">EndPtGenotyping</prop>
						<prop name="IsChannelProperty">0</prop>
						<prop name="SelectorOrder">12</prop>
						<prop name="ShowInSelector">0</prop>
						<prop name="ShowInTable">0</prop>
						<prop name="TableOrder">12</prop>
					</obj>
					<obj name="item" class="SamplePropType" version="1">
						<prop name="name">EndPt Genotype</prop>
						<prop name="PropClass">Genotype</prop>
						<prop name="AnalysisClass">EndPtGenotyping</prop>
						<prop name="IsChannelProperty">0</prop>
						<prop name="SelectorOrder">13</prop>
						<prop name="ShowInSelector">0</prop>
						<prop name="ShowInTable">0</prop>
						<prop name="TableOrder">13</prop>
					</obj>
					<obj name="item" class="SamplePropType" version="1">
						<prop name="name">Target Name</prop>
						<prop name="PropClass">TargetName</prop>
						<prop name="AnalysisClass">General</prop>
						<prop name="IsChannelProperty">1</prop>
						<prop name="SelectorOrder">14</prop>
						<prop name="ShowInSelector">0</prop>
						<prop name="ShowInTable">0</prop>
						<prop name="TableOrder">14</prop>
					</obj>
					<obj name="item" class="QuantSampleTypePropertyType" version="1">
						<prop name="name">Quantification Sample Type</prop>
						<prop name="PropClass">QuantSampleTypeProperty</prop>
						<prop name="AnalysisClass">Quantification Analysis</prop>
						<prop name="IsChannelProperty">1</prop>
						<prop name="SelectorOrder">15</prop>
						<prop name="ShowInSelector">0</prop>
						<prop name="ShowInTable">0</prop>
						<prop name="TableOrder">15</prop>
					</obj>
					<obj name="item" class="SamplePropType" version="1">
						<prop name="name">Concentration</prop>
						<prop name="PropClass">QuantConcProperty</prop>
						<prop name="AnalysisClass">Quantification Analysis</prop>
						<prop name="IsChannelProperty">1</prop>
						<prop name="SelectorOrder">16</prop>
						<prop name="ShowInSelector">0</prop>
						<prop name="ShowInTable">0</prop>
						<prop name="TableOrder">16</prop>
					</obj>
					<obj name="item" class="QuantCpType" version="1">
						<prop name="name">Cp Low</prop>
						<prop name="PropClass">QuantCpLowProp</prop>
						<prop name="AnalysisClass">Quantification Analysis</prop>
						<prop name="IsChannelProperty">1</prop>
						<prop name="SelectorOrder">17</prop>
						<prop name="ShowInSelector">0</prop>
						<prop name="ShowInTable">0</prop>
						<prop name="TableOrder">17</prop>
					</obj>
					<obj name="item" class="QuantCpType" version="1">
						<prop name="name">Cp High</prop>
						<prop name="PropClass">QuantCpHighProp</prop>
						<prop name="AnalysisClass">Quantification Analysis</prop>
						<prop name="IsChannelProperty">1</prop>
						<prop name="SelectorOrder">18</prop>
						<prop name="ShowInSelector">0</prop>
						<prop name="ShowInTable">0</prop>
						<prop name="TableOrder">18</prop>
					</obj>
					<obj name="item" class="GroupSampleTypePropertyType" version="1">
						<prop name="name">Melt Geno Sample Type</prop>
						<prop name="PropClass">GroupChannelTypeProp</prop>
						<prop name="AnalysisClass">Melt Geno</prop>
						<prop name="IsChannelProperty">1</prop>
						<prop name="SelectorOrder">19</prop>
						<prop name="ShowInSelector">0</prop>
						<prop name="ShowInTable">0</prop>
						<prop name="TableOrder">19</prop>
					</obj>
					<obj name="item" class="SamplePropType" version="1">
						<prop name="name">Melt Geno Genotype</prop>
						<prop name="PropClass">ChannelGenotype</prop>
						<prop name="AnalysisClass">Melt Geno</prop>
						<prop name="IsChannelProperty">1</prop>
						<prop name="SelectorOrder">20</prop>
						<prop name="ShowInSelector">0</prop>
						<prop name="ShowInTable">0</prop>
						<prop name="TableOrder">20</prop>
					</obj>
					<obj name="item" class="RQTargetPropertyType" version="1">
						<prop name="name">Target Type</prop>
						<prop name="PropClass">RQTargetProperty</prop>
						<prop name="AnalysisClass">Relative Quantification</prop>
						<prop name="IsChannelProperty">1</prop>
						<prop name="SelectorOrder">21</prop>
						<prop name="ShowInSelector">0</prop>
						<prop name="ShowInTable">0</prop>
						<prop name="TableOrder">21</prop>
					</obj>
					<obj name="item" class="RQSampleTargetPropertyType" version="1">
						<prop name="name">Combined Sample and Target Type</prop>
						<prop name="PropClass">RQSampleTargetProperty</prop>
						<prop name="AnalysisClass">Relative Quantification</prop>
						<prop name="IsChannelProperty">1</prop>
						<prop name="SelectorOrder">22</prop>
						<prop name="ShowInSelector">0</prop>
						<prop name="ShowInTable">0</prop>
						<prop name="TableOrder">22</prop>
					</obj>
					<obj name="item" class="SamplePropType" version="1">
						<prop name="name">Efficiency</prop>
						<prop name="PropClass">RQEffProp</prop>
						<prop name="AnalysisClass">Relative Quantification</prop>
						<prop name="IsChannelProperty">1</prop>
						<prop name="SelectorOrder">23</prop>
						<prop name="ShowInSelector">0</prop>
						<prop name="ShowInTable">0</prop>
						<prop name="TableOrder">23</prop>
					</obj>
					<obj name="item" class="GroupSampleTypePropertyTypeNoPos" version="1">
						<prop name="name">Scanning Sample Type</prop>
						<prop name="PropClass">GroupChannelTypeProp</prop>
						<prop name="AnalysisClass">Scanning</prop>
						<prop name="IsChannelProperty">1</prop>
						<prop name="SelectorOrder">24</prop>
						<prop name="ShowInSelector">0</prop>
						<prop name="ShowInTable">0</prop>
						<prop name="TableOrder">24</prop>
					</obj>
					<obj name="item" class="SamplePropType" version="1">
						<prop name="name">Scanning Genotype</prop>
						<prop name="PropClass">ChannelGenotype</prop>
						<prop name="AnalysisClass">Scanning</prop>
						<prop name="IsChannelProperty">1</prop>
						<prop name="SelectorOrder">25</prop>
						<prop name="ShowInSelector">0</prop>
						<prop name="ShowInTable">0</prop>
						<prop name="TableOrder">25</prop>
					</obj>
				</list>
			</obj>
			<obj name="SelectedChannels" class="TEMIntegerSet" version="1">
				<list name="Items" count="4">
					<prop name="Item">0</prop>
					<prop name="Item">1</prop>
					<prop name="Item">2</prop>
					<prop name="Item">3</prop>
				</list>
			</obj>
			<obj name="AnalysisProperties" class="ExpPropList" version="1">
				<list name="emlist" count="3">
					<obj name="PropertyObject" class="EndptGenoExtExp" version="3">
						<prop name="PropertyTypeName">Endpt External Experiment</prop>
					</obj>
					<obj name="PropertyObject" class="RQExtRefProp" version="3">
						<prop name="PropertyTypeName">ExtRef</prop>
						<prop name="RefExpProg">-1</prop>
					</obj>
					<obj name="PropertyObject" class="QuantUnitsProp" version="3">
						<prop name="PropertyTypeName">Units</prop>
					</obj>
				</list>
			</obj>
			<obj name="SampleInfoList" class="SamplePropInfoList" version="1">
				<list name="emlist" count="96">
					<obj name="item" class="SamplePropInfo" version="1">
						<obj name="ChannelProperties" class="ChanPropList" version="2">
							<obj name="ChannelProperties" class="EMList" version="1">
								<list name="emlist" count="4">
									<obj name="item" class="PropertyList" version="1">
										<list name="emlist" count="12">
											<obj name="PropertyObject" class="RQSampleTargetProperty" version="4">
												<prop name="PropertyTypeName">Combined Sample and Target Type</prop>
												<prop name="Position">0</prop>
												<prop name="IsDefault">0</prop>
												<obj name="ChannelProp" class="ChannelProperty" version="1">
													<prop name="ChannelIdx">0</prop>
												</obj>
											</obj>
											<obj name="PropertyObject" class="QuantConcProperty" version="4">
												<prop name="PropertyTypeName">Concentration</prop>
												<prop name="Position">0</prop>
												<prop name="IsDefault">1</prop>
												<prop name="Concentration">0</prop>
												<obj name="ChannelProp" class="ChannelProperty" version="1">
													<prop name="ChannelIdx">0</prop>
												</obj>
												<prop name="ReadOnly">1</prop>
											</obj>
											<obj name="PropertyObject" class="QuantCpHighProp" version="4">
												<prop name="PropertyTypeName">Cp High</prop>
												<prop name="Position">0</prop>
												<prop name="IsDefault">1</prop>
												<prop name="CpRangeHigh">0</prop>
												<obj name="ChannelProp" class="ChannelProperty" version="1">
													<prop name="ChannelIdx">0</prop>
												</obj>
												<prop name="ReadOnly">1</prop>
											</obj>
											<obj name="PropertyObject" class="QuantCpLowProp" version="4">
												<prop name="PropertyTypeName">Cp Low</prop>
												<prop name="Position">0</prop>
												<prop name="IsDefault">1</prop>
												<prop name="CpRangeLow">0</prop>
												<obj name="ChannelProp" class="ChannelProperty" version="1">
													<prop name="ChannelIdx">0</prop>
												</obj>
												<prop name="ReadOnly">1</prop>
											</obj>
											<obj name="PropertyObject" class="RQEffProp" version="4">
												<prop name="PropertyTypeName">Efficiency</prop>
												<prop name="Position">0</prop>
												<prop name="IsDefault">1</prop>
												<prop name="Efficiency">2</prop>
												<obj name="ChannelProp" class="ChannelProperty" version="1">
													<prop name="ChannelIdx">0</prop>
												</obj>
											</obj>
											<obj name="PropertyObject" class="ChannelGenotype" version="4">
												<prop name="PropertyTypeName">Melt Geno Genotype</prop>
												<prop name="Position">0</prop>
												<prop name="IsDefault">1</prop>
												<prop name="ReadOnly">1</prop>
												<obj name="ChannelProp" class="ChannelProperty" version="1">
													<prop name="ChannelIdx">0</prop>
												</obj>
											</obj>
											<obj name="PropertyObject" class="GroupChannelTypeProp" version="4">
												<prop name="PropertyTypeName">Melt Geno Sample Type</prop>
												<prop name="Position">0</prop>
												<prop name="IsDefault">0</prop>
												<prop name="GroupSampleType">mstUnknown</prop>
												<obj name="ChannelProp" class="ChannelProperty" version="1">
													<prop name="ChannelIdx">0</prop>
												</obj>
											</obj>
											<obj name="PropertyObject" class="QuantSampleTypeProperty" version="4">
												<prop name="PropertyTypeName">Quantification Sample Type</prop>
												<prop name="Position">0</prop>
												<prop name="IsDefault">0</prop>
												<prop name="SampleType">qsUnknown</prop>
												<obj name="ChannelProp" class="ChannelProperty" version="1">
													<prop name="ChannelIdx">0</prop>
												</obj>
											</obj>
											<obj name="PropertyObject" class="ChannelGenotype" version="4">
												<prop name="PropertyTypeName">Scanning Genotype</prop>
												<prop name="Position">0</prop>
												<prop name="IsDefault">1</prop>
												<prop name="ReadOnly">1</prop>
												<obj name="ChannelProp" class="ChannelProperty" version="1">
													<prop name="ChannelIdx">0</prop>
												</obj>
											</obj>
											<obj name="PropertyObject" class="GroupChannelTypeProp" version="4">
												<prop name="PropertyTypeName">Scanning Sample Type</prop>
												<prop name="Position">0</prop>
												<prop name="IsDefault">0</prop>
												<prop name="GroupSampleType">mstUnknown</prop>
												<obj name="ChannelProp" class="ChannelProperty" version="1">
													<prop name="ChannelIdx">0</prop>
												</obj>
											</obj>
											<obj name="PropertyObject" class="TargetName" version="4">
												<prop name="PropertyTypeName">Target Name</prop>
												<prop name="Position">0</prop>
												<prop name="IsDefault">1</prop>
												<obj name="ChannelProp" class="ChannelProperty" version="1">
													<prop name="ChannelIdx">0</prop>
												</obj>
											</obj>
											<obj name="PropertyObject" class="RQTargetProperty" version="4">
												<prop name="PropertyTypeName">Target Type</prop>
												<prop name="Position">0</prop>
												<prop name="IsDefault">0</prop>
												<prop name="TargetType">dtNone</prop>
												<obj name="ChannelProp" class="ChannelProperty" version="1">
													<prop name="ChannelIdx">0</prop>
												</obj>
											</obj>
										</list>
									</obj>
									<obj name="item" class="PropertyList" version="1">
										<list name="emlist" count="12">
											<obj name="PropertyObject" class="RQSampleTargetProperty" version="4">
												<prop name="PropertyTypeName">Combined Sample and Target Type</prop>
												<prop name="Position">0</prop>
												<prop name="IsDefault">0</prop>
												<obj name="ChannelProp" class="ChannelProperty" version="1">
													<prop name="ChannelIdx">1</prop>
												</obj>
											</obj>
											<obj name="PropertyObject" class="QuantConcProperty" version="4">
												<prop name="PropertyTypeName">Concentration</prop>
												<prop name="Position">0</prop>
												<prop name="IsDefault">1</prop>
												<prop name="Concentration">0</prop>
												<obj name="ChannelProp" class="ChannelProperty" version="1">
													<prop name="ChannelIdx">1</prop>
												</obj>
												<prop name="ReadOnly">1</prop>
											</obj>
											<obj name="PropertyObject" class="QuantCpHighProp" version="4">
												<prop name="PropertyTypeName">Cp High</prop>
												<prop name="Position">0</prop>
												<prop name="IsDefault">1</prop>
												<prop name="CpRangeHigh">0</prop>
												<obj name="ChannelProp" class="ChannelProperty" version="1">
													<prop name="ChannelIdx">1</prop>
												</obj>
												<prop name="ReadOnly">1</prop>
											</obj>
											<obj name="PropertyObject" class="QuantCpLowProp" version="4">
												<prop name="PropertyTypeName">Cp Low</prop>
												<prop name="Position">0</prop>
												<prop name="IsDefault">1</prop>
												<prop name="CpRangeLow">0</prop>
												<obj name="ChannelProp" class="ChannelProperty" version="1">
													<prop name="ChannelIdx">1</prop>
												</obj>
												<prop name="ReadOnly">1</prop>
											</obj>
											<obj name="PropertyObject" class="RQEffProp" version="4">
												<prop name="PropertyTypeName">Efficiency</prop>
												<prop name="Position">0</prop>
												<prop name="IsDefault">1</prop>
												<prop name="Efficiency">2</prop>
												<obj name="ChannelProp" class="ChannelProperty" version="1">
													<prop name="ChannelIdx">1</prop>
												</obj>
											</obj>
											<obj name="PropertyObject" class="ChannelGenotype" version="4">
												<prop name="PropertyTypeName">Melt Geno Genotype</prop>
												<prop name="Position">0</prop>
												<prop name="IsDefault">1</prop>
												<prop name="ReadOnly">1</prop>
												<obj name="ChannelProp" class="ChannelProperty" version="1">
													<prop name="ChannelIdx">1</prop>
												</obj>
											</obj>
											<obj name="PropertyObject" class="GroupChannelTypeProp" version="4">
												<prop name="PropertyTypeName">Melt Geno Sample Type</prop>
												<prop name="Position">0</prop>
												<prop name="IsDefault">0</prop>
												<prop name="GroupSampleType">mstUnknown</prop>
												<obj name="ChannelProp" class="ChannelProperty" version="1">
													<prop name="ChannelIdx">1</prop>
												</obj>
											</obj>
											<obj name="PropertyObject" class="QuantSampleTypeProperty" version="4">
												<prop name="PropertyTypeName">Quantification Sample Type</prop>
												<prop name="Position">0</prop>
												<prop name="IsDefault">0</prop>
												<prop name="SampleType">qsUnknown</prop>
												<obj name="ChannelProp" class="ChannelProperty" version="1">
													<prop name="ChannelIdx">1</prop>
												</obj>
											</obj>
											<obj name="PropertyObject" class="ChannelGenotype" version="4">
												<prop name="PropertyTypeName">Scanning Genotype</prop>
												<prop name="Position">0</prop>
												<prop name="IsDefault">1</prop>
												<prop name="ReadOnly">1</prop>
												<obj name="ChannelProp" class="ChannelProperty" version="1">
													<prop name="ChannelIdx">1</prop>
												</obj>
											</obj>
											<obj name="PropertyObject" class="GroupChannelTypeProp" version="4">
												<prop name="PropertyTypeName">Scanning Sample Type</prop>
												<prop name="Position">0</prop>
												<prop name="IsDefault">0</prop>
												<prop name="GroupSampleType">mstUnknown</prop>
												<obj name="ChannelProp" class="ChannelProperty" version="1">
													<prop name="ChannelIdx">1</prop>
												</obj>
											</obj>
											<obj name="PropertyObject" class="TargetName" version="4">
												<prop name="PropertyTypeName">Target Name</prop>
												<prop name="Position">0</prop>
												<prop name="IsDefault">1</prop>
												<obj name="ChannelProp" class="ChannelProperty" version="1">
													<prop name="ChannelIdx">1</prop>
												</obj>
											</obj>
											<obj name="PropertyObject" class="RQTargetProperty" version="4">
												<prop name="PropertyTypeName">Target Type</prop>
												<prop name="Position">0</prop>
												<prop name="IsDefault">0</prop>
												<prop name="TargetType">dtNone</prop>
												<obj name="ChannelProp" class="ChannelProperty" version="1">
													<prop name="ChannelIdx">1</prop>
												</obj>
											</obj>
										</list>
									</obj>
									<obj name="item" class="PropertyList" version="1">
										<list name="emlist" count="12">
											<obj name="PropertyObject" class="RQSampleTargetProperty" version="4">
												<prop name="PropertyTypeName">Combined Sample and Target Type</prop>
												<prop name="Position">0</prop>
												<prop name="IsDefault">0</prop>
												<obj name="ChannelProp" class="ChannelProperty" version="1">
													<prop name="ChannelIdx">2</prop>
												</obj>
											</obj>
											<obj name="PropertyObject" class="QuantConcProperty" version="4">
												<prop name="PropertyTypeName">Concentration</prop>
												<prop name="Position">0</prop>
												<prop name="IsDefault">1</prop>
												<prop name="Concentration">0</prop>
												<obj name="ChannelProp" class="ChannelProperty" version="1">
													<prop name="ChannelIdx">2</prop>
												</obj>
												<prop name="ReadOnly">1</prop>
											</obj>
											<obj name="PropertyObject" class="QuantCpHighProp" version="4">
												<prop name="PropertyTypeName">Cp High</prop>
												<prop name="Position">0</prop>
												<prop name="IsDefault">1</prop>
												<prop name="CpRangeHigh">0</prop>
												<obj name="ChannelProp" class="ChannelProperty" version="1">
													<prop name="ChannelIdx">2</prop>
												</obj>
												<prop name="ReadOnly">1</prop>
											</obj>
											<obj name="PropertyObject" class="QuantCpLowProp" version="4">
												<prop name="PropertyTypeName">Cp Low</prop>
												<prop name="Position">0</prop>
												<prop name="IsDefault">1</prop>
												<prop name="CpRangeLow">0</prop>
												<obj name="ChannelProp" class="ChannelProperty" version="1">
													<prop name="ChannelIdx">2</prop>
												</obj>
												<prop name="ReadOnly">1</prop>
											</obj>
											<obj name="PropertyObject" class="RQEffProp" version="4">
												<prop name="PropertyTypeName">Efficiency</prop>
												<prop name="Position">0</prop>
												<prop name="IsDefault">1</prop>
												<prop name="Efficiency">2</prop>
												<obj name="ChannelProp" class="ChannelProperty" version="1">
													<prop name="ChannelIdx">2</prop>
												</obj>
											</obj>
											<obj name="PropertyObject" class="ChannelGenotype" version="4">
												<prop name="PropertyTypeName">Melt Geno Genotype</prop>
												<prop name="Position">0</prop>
												<prop name="IsDefault">1</prop>
												<prop name="ReadOnly">1</prop>
												<obj name="ChannelProp" class="ChannelProperty" version="1">
													<prop name="ChannelIdx">2</prop>
												</obj>
											</obj>
											<obj name="PropertyObject" class="GroupChannelTypeProp" version="4">
												<prop name="PropertyTypeName">Melt Geno Sample Type</prop>
												<prop name="Position">0</prop>
												<prop name="IsDefault">0</prop>
												<prop name="GroupSampleType">mstUnknown</prop>
												<obj name="ChannelProp" class="ChannelProperty" version="1">
													<prop name="ChannelIdx">2</prop>
												</obj>
											</obj>
											<obj name="PropertyObject" class="QuantSampleTypeProperty" version="4">
												<prop name="PropertyTypeName">Quantification Sample Type</prop>
												<prop name="Position">0</prop>
												<prop name="IsDefault">0</prop>
												<prop name="SampleType">qsUnknown</prop>
												<obj name="ChannelProp" class="ChannelProperty" version="1">
													<prop name="ChannelIdx">2</prop>
												</obj>
											</obj>
											<obj name="PropertyObject" class="ChannelGenotype" version="4">
												<prop name="PropertyTypeName">Scanning Genotype</prop>
												<prop name="Position">0</prop>
												<prop name="IsDefault">1</prop>
												<prop name="ReadOnly">1</prop>
												<obj name="ChannelProp" class="ChannelProperty" version="1">
													<prop name="ChannelIdx">2</prop>
												</obj>
											</obj>
											<obj name="PropertyObject" class="GroupChannelTypeProp" version="4">
												<prop name="PropertyTypeName">Scanning Sample Type</prop>
												<prop name="Position">0</prop>
												<prop name="IsDefault">0</prop>
												<prop name="GroupSampleType">mstUnknown</prop>
												<obj name="ChannelProp" class="ChannelProperty" version="1">
													<prop name="ChannelIdx">2</prop>
												</obj>
											</obj>
											<obj name="PropertyObject" class="TargetName" version="4">
												<prop name="PropertyTypeName">Target Name</prop>
												<prop name="Position">0</prop>
												<prop name="IsDefault">1</prop>
												<obj name="ChannelProp" class="ChannelProperty" version="1">
													<prop name="ChannelIdx">2</prop>
												</obj>
											</obj>
											<obj name="PropertyObject" class="RQTargetProperty" version="4">
												<prop name="PropertyTypeName">Target Type</prop>
												<prop name="Position">0</prop>
												<prop name="IsDefault">0</prop>
												<prop name="TargetType">dtNone</prop>
												<obj name="ChannelProp" class="ChannelProperty" version="1">
													<prop name="ChannelIdx">2</prop>
												</obj>
											</obj>
										</list>
									</obj>
									<obj name="item" class="PropertyList" version="1">
										<list name="emlist" count="12">
											<obj name="PropertyObject" class="RQSampleTargetProperty" version="4">
												<prop name="PropertyTypeName">Combined Sample and Target Type</prop>
												<prop name="Position">0</prop>
												<prop name="IsDefault">0</prop>
												<obj name="ChannelProp" class="ChannelProperty" version="1">
													<prop name="ChannelIdx">3</prop>
												</obj>
											</obj>
											<obj name="PropertyObject" class="QuantConcProperty" version="4">
												<prop name="PropertyTypeName">Concentration</prop>
												<prop name="Position">0</prop>
												<prop name="IsDefault">1</prop>
												<prop name="Concentration">0</prop>
												<obj name="ChannelProp" class="ChannelProperty" version="1">
													<prop name="ChannelIdx">3</prop>
												</obj>
												<prop name="ReadOnly">1</prop>
											</obj>
											<obj name="PropertyObject" class="QuantCpHighProp" version="4">
												<prop name="PropertyTypeName">Cp High</prop>
												<prop name="Position">0</prop>
												<prop name="IsDefault">1</prop>
												<prop name="CpRangeHigh">0</prop>
												<obj name="ChannelProp" class="ChannelProperty" version="1">
													<prop name="ChannelIdx">3</prop>
												</obj>
												<prop name="ReadOnly">1</prop>
											</obj>
											<obj name="PropertyObject" class="QuantCpLowProp" version="4">
												<prop name="PropertyTypeName">Cp Low</prop>
												<prop name="Position">0</prop>
												<prop name="IsDefault">1</prop>
												<prop name="CpRangeLow">0</prop>
												<obj name="ChannelProp" class="ChannelProperty" version="1">
													<prop name="ChannelIdx">3</prop>
												</obj>
												<prop name="ReadOnly">1</prop>
											</obj>
											<obj name="PropertyObject" class="RQEffProp" version="4">
												<prop name="PropertyTypeName">Efficiency</prop>
												<prop name="Position">0</prop>
												<prop name="IsDefault">1</prop>
												<prop name="Efficiency">2</prop>
												<obj name="ChannelProp" class="ChannelProperty" version="1">
													<prop name="ChannelIdx">3</prop>
												</obj>
											</obj>
											<obj name="PropertyObject" class="ChannelGenotype" version="4">
												<prop name="PropertyTypeName">Melt Geno Genotype</prop>
												<prop name="Position">0</prop>
												<prop name="IsDefault">1</prop>
												<prop name="ReadOnly">1</prop>
												<obj name="ChannelProp" class="ChannelProperty" version="1">
													<prop name="ChannelIdx">3</prop>
												</obj>
											</obj>
											<obj name="PropertyObject" class="GroupChannelTypeProp" version="4">
												<prop name="PropertyTypeName">Melt Geno Sample Type</prop>
												<prop name="Position">0</prop>
												<prop name="IsDefault">0</prop>
												<prop name="GroupSampleType">mstUnknown</prop>
												<obj name="ChannelProp" class="ChannelProperty" version="1">
													<prop name="ChannelIdx">3</prop>
												</obj>
											</obj>
											<obj name="PropertyObject" class="QuantSampleTypeProperty" version="4">
												<prop name="PropertyTypeName">Quantification Sample Type</prop>
												<prop name="Position">0</prop>
												<prop name="IsDefault">0</prop>
												<prop name="SampleType">qsUnknown</prop>
												<obj name="ChannelProp" class="ChannelProperty" version="1">
													<prop name="ChannelIdx">3</prop>
												</obj>
											</obj>
											<obj name="PropertyObject" class="ChannelGenotype" version="4">
												<prop name="PropertyTypeName">Scanning Genotype</prop>
												<prop name="Position">0</prop>
												<prop name="IsDefault">1</prop>
												<prop name="ReadOnly">1</prop>
												<obj name="ChannelProp" class="ChannelProperty" version="1">
													<prop name="ChannelIdx">3</prop>
												</obj>
											</obj>
											<obj name="PropertyObject" class="GroupChannelTypeProp" version="4">
												<prop name="PropertyTypeName">Scanning Sample Type</prop>
												<prop name="Position">0</prop>
												<prop name="IsDefault">0</prop>
												<prop name="GroupSampleType">mstUnknown</prop>
												<obj name="ChannelProp" class="ChannelProperty" version="1">
													<prop name="ChannelIdx">3</prop>
												</obj>
											</obj>
											<obj name="PropertyObject" class="TargetName" version="4">
												<prop name="PropertyTypeName">Target Name</prop>
												<prop name="Position">0</prop>
												<prop name="IsDefault">1</prop>
												<obj name="ChannelProp" class="ChannelProperty" version="1">
													<prop name="ChannelIdx">3</prop>
												</obj>
											</obj>
											<obj name="PropertyObject" class="RQTargetProperty" version="4">
												<prop name="PropertyTypeName">Target Type</prop>
												<prop name="Position">0</prop>
												<prop name="IsDefault">0</prop>
												<prop name="TargetType">dtNone</prop>
												<obj name="ChannelProp" class="ChannelProperty" version="1">
													<prop name="ChannelIdx">3</prop>
												</obj>
											</obj>
										</list>
									</obj>
								</list>
							</obj>
						</obj>
						<prop name="ChannelPropertyCount">4</prop>
						<prop name="ContainerPosition">0</prop>
						<prop name="HasSampleProperties">1</prop>
						<obj name="SampleProperties" class="PropertyList" version="1">
							<list name="emlist" count="14">
								<obj name="PropertyObject" class="SamplePrefColor" version="4">
									<prop name="PropertyTypeName">Color</prop>
									<prop name="Position">0</prop>
									<prop name="IsDefault">0</prop>
									<prop name="Color">$00FF8000</prop>
								</obj>
								<obj name="PropertyObject" class="DominantChannelProp" version="4">
									<prop name="PropertyTypeName">Dominant Channel</prop>
									<prop name="Position">0</prop>
									<prop name="IsDefault">0</prop>
									<prop name="DominantChannel">0</prop>
								</obj>
								<obj name="PropertyObject" class="Genotype" version="4">
									<prop name="PropertyTypeName">EndPt Genotype</prop>
									<prop name="Position">0</prop>
									<prop name="IsDefault">1</prop>
									<prop name="ReadOnly">1</prop>
								</obj>
								<obj name="PropertyObject" class="GroupingSample" version="4">
									<prop name="PropertyTypeName">EndPt Sample Type</prop>
									<prop name="Position">0</prop>
									<prop name="IsDefault">0</prop>
									<prop name="GroupSampleType">mstUnknown</prop>
								</obj>
								<obj name="PropertyObject" class="SamplePrefLineStyle" version="4">
									<prop name="PropertyTypeName">Line Style</prop>
									<prop name="Position">0</prop>
									<prop name="IsDefault">0</prop>
									<prop name="LineStyle">psSolid</prop>
								</obj>
								<obj name="PropertyObject" class="GenSampleEditNotes" version="4">
									<prop name="PropertyTypeName">Notes</prop>
									<prop name="Position">0</prop>
									<prop name="IsDefault">1</prop>
								</obj>
								<obj name="PropertyObject" class="SamplePrefPointStyle" version="4">
									<prop name="PropertyTypeName">Point Style</prop>
									<prop name="Position">0</prop>
									<prop name="IsDefault">0</prop>
									<prop name="PointStyle">psNothing</prop>
								</obj>
								<obj name="PropertyObject" class="GenSampleEditPosition" version="4">
									<prop name="PropertyTypeName">Position</prop>
									<prop name="Position">0</prop>
									<prop name="IsDefault">1</prop>
								</obj>
								<obj name="PropertyObject" class="GenSampleEditReplicate" version="4">
									<prop name="PropertyTypeName">Replicate of</prop>
									<prop name="Position">0</prop>
									<prop name="IsDefault">1</prop>
									<prop name="ReplicateOf">-1</prop>
								</obj>
								<obj name="PropertyObject" class="HTCSampleID" version="4">
									<prop name="PropertyTypeName">Sample ID</prop>
									<prop name="Position">0</prop>
									<prop name="IsDefault">1</prop>
								</obj>
								<obj name="PropertyObject" class="GenSampleEditName" version="4">
									<prop name="PropertyTypeName">Sample Name</prop>
									<prop name="Position">0</prop>
									<prop name="IsDefault">1</prop>
									<prop name="name">Sample 1</prop>
								</obj>
								<obj name="PropertyObject" class="HTCSamplePrepNotes" version="4">
									<prop name="PropertyTypeName">Sample Prep Notes</prop>
									<prop name="Position">0</prop>
									<prop name="IsDefault">1</prop>
								</obj>
								<obj name="PropertyObject" class="GenSampleEditSubset" version="4">
									<prop name="PropertyTypeName">Subsets</prop>
									<prop name="Position">0</prop>
									<prop name="IsDefault">1</prop>
								</obj>
								<obj name="PropertyObject" class="SamplePrefWidth" version="5">
									<prop name="PropertyTypeName">Width</prop>
									<prop name="Position">0</prop>
									<prop name="IsDefault">1</prop>
									<prop name="Width">1</prop>
								</obj>
							</list>
						</obj>
					</obj>
					<obj name="item" class="SamplePropInfo" version="1">
						<obj name="ChannelProperties" class="ChanPropList" version="2">
							<obj name="ChannelProperties" class="EMList" version="1">
								<list name="emlist" count="4">
									<obj name="item" class="PropertyList" version="1">
										<list name="emlist" count="12">
											<obj name="PropertyObject" class="RQSampleTargetProperty" version="4">
												<prop name="PropertyTypeName">Combined Sample and Target Type</prop>
												<prop name="Position">1</prop>
												<prop name="IsDefault">0</prop>
												<obj name="ChannelProp" class="ChannelProperty" version="1">
													<prop name="ChannelIdx">0</prop>
												</obj>
											</obj>
											<obj name="PropertyObject" class="QuantConcProperty" version="4">
												<prop name="PropertyTypeName">Concentration</prop>
												<prop name="Position">1</prop>
												<prop name="IsDefault">1</prop>
												<prop name="Concentration">0</prop>
												<obj name="ChannelProp" class="ChannelProperty" version="1">
													<prop name="ChannelIdx">0</prop>
												</obj>
												<prop name="ReadOnly">1</prop>
											</obj>
											<obj name="PropertyObject" class="QuantCpHighProp" version="4">
												<prop name="PropertyTypeName">Cp High</prop>
												<prop name="Position">1</prop>
												<prop name="IsDefault">1</prop>
												<prop name="CpRangeHigh">0</prop>
												<obj name="ChannelProp" class="ChannelProperty" version="1">
													<prop name="ChannelIdx">0</prop>
												</obj>
												<prop name="ReadOnly">1</prop>
											</obj>
											<obj name="PropertyObject" class="QuantCpLowProp" version="4">
												<prop name="PropertyTypeName">Cp Low</prop>
												<prop name="Position">1</prop>
												<prop name="IsDefault">1</prop>
												<prop name="CpRangeLow">0</prop>
												<obj name="ChannelProp" class="ChannelProperty" version="1">
													<prop name="ChannelIdx">0</prop>
												</obj>
												<prop name="ReadOnly">1</prop>
											</obj>
											<obj name="PropertyObject" class="RQEffProp" version="4">
												<prop name="PropertyTypeName">Efficiency</prop>
												<prop name="Position">1</prop>
												<prop name="IsDefault">1</prop>
												<prop name="Efficiency">2</prop>
												<obj name="ChannelProp" class="ChannelProperty" version="1">
													<prop name="ChannelIdx">0</prop>
												</obj>
											</obj>
											<obj name="PropertyObject" class="ChannelGenotype" version="4">
												<prop name="PropertyTypeName">Melt Geno Genotype</prop>
												<prop name="Position">1</prop>
												<prop name="IsDefault">1</prop>
												<prop name="ReadOnly">1</prop>
												<obj name="ChannelProp" class="ChannelProperty" version="1">
													<prop name="ChannelIdx">0</prop>
												</obj>
											</obj>
											<obj name="PropertyObject" class="GroupChannelTypeProp" version="4">
												<prop name="PropertyTypeName">Melt Geno Sample Type</prop>
												<prop name="Position">1</prop>
												<prop name="IsDefault">0</prop>
												<prop name="GroupSampleType">mstUnknown</prop>
												<obj name="ChannelProp" class="ChannelProperty" version="1">
													<prop name="ChannelIdx">0</prop>
												</obj>
											</obj>
											<obj name="PropertyObject" class="QuantSampleTypeProperty" version="4">
												<prop name="PropertyTypeName">Quantification Sample Type</prop>
												<prop name="Position">1</prop>
												<prop name="IsDefault">0</prop>
												<prop name="SampleType">qsUnknown</prop>
												<obj name="ChannelProp" class="ChannelProperty" version="1">
													<prop name="ChannelIdx">0</prop>
												</obj>
											</obj>
											<obj name="PropertyObject" class="ChannelGenotype" version="4">
												<prop name="PropertyTypeName">Scanning Genotype</prop>
												<prop name="Position">1</prop>
												<prop name="IsDefault">1</prop>
												<prop name="ReadOnly">1</prop>
												<obj name="ChannelProp" class="ChannelProperty" version="1">
													<prop name="ChannelIdx">0</prop>
												</obj>
											</obj>
											<obj name="PropertyObject" class="GroupChannelTypeProp" version="4">
												<prop name="PropertyTypeName">Scanning Sample Type</prop>
												<prop name="Position">1</prop>
												<prop name="IsDefault">0</prop>
												<prop name="GroupSampleType">mstUnknown</prop>
												<obj name="ChannelProp" class="ChannelProperty" version="1">
													<prop name="ChannelIdx">0</prop>
												</obj>
											</obj>
											<obj name="PropertyObject" class="TargetName" version="4">
												<prop name="PropertyTypeName">Target Name</prop>
												<prop name="Position">1</prop>
												<prop name="IsDefault">1</prop>
												<obj name="ChannelProp" class="ChannelProperty" version="1">
													<prop name="ChannelIdx">0</prop>
												</obj>
											</obj>
											<obj name="PropertyObject" class="RQTargetProperty" version="4">
												<prop name="PropertyTypeName">Target Type</prop>
												<prop name="Position">1</prop>
												<prop name="IsDefault">0</prop>
												<prop name="TargetType">dtNone</prop>
												<obj name="ChannelProp" class="ChannelProperty" version="1">
													<prop name="ChannelIdx">0</prop>
												</obj>
											</obj>
										</list>
									</obj>
									<obj name="item" class="PropertyList" version="1">
										<list name="emlist" count="12">
											<obj name="PropertyObject" class="RQSampleTargetProperty" version="4">
												<prop name="PropertyTypeName">Combined Sample and Target Type</prop>
												<prop name="Position">1</prop>
												<prop name="IsDefault">0</prop>
												<obj name="ChannelProp" class="ChannelProperty" version="1">
													<prop name="ChannelIdx">1</prop>
												</obj>
											</obj>
											<obj name="PropertyObject" class="QuantConcProperty" version="4">
												<prop name="PropertyTypeName">Concentration</prop>
												<prop name="Position">1</prop>
												<prop name="IsDefault">1</prop>
												<prop name="Concentration">0</prop>
												<obj name="ChannelProp" class="ChannelProperty" version="1">
													<prop name="ChannelIdx">1</prop>
												</obj>
												<prop name="ReadOnly">1</prop>
											</obj>
											<obj name="PropertyObject" class="QuantCpHighProp" version="4">
												<prop name="PropertyTypeName">Cp High</prop>
												<prop name="Position">1</prop>
												<prop name="IsDefault">1</prop>
												<prop name="CpRangeHigh">0</prop>
												<obj name="ChannelProp" class="ChannelProperty" version="1">
													<prop name="ChannelIdx">1</prop>
												</obj>
												<prop name="ReadOnly">1</prop>
											</obj>
											<obj name="PropertyObject" class="QuantCpLowProp" version="4">
												<prop name="PropertyTypeName">Cp Low</prop>
												<prop name="Position">1</prop>
												<prop name="IsDefault">1</prop>
												<prop name="CpRangeLow">0</prop>
												<obj name="ChannelProp" class="ChannelProperty" version="1">
													<prop name="ChannelIdx">1</prop>
												</obj>
												<prop name="ReadOnly">1</prop>
											</obj>
											<obj name="PropertyObject" class="RQEffProp" version="4">
												<prop name="PropertyTypeName">Efficiency</prop>
												<prop name="Position">1</prop>
												<prop name="IsDefault">1</prop>
												<prop name="Efficiency">2</prop>
												<obj name="ChannelProp" class="ChannelProperty" version="1">
													<prop name="ChannelIdx">1</prop>
												</obj>
											</obj>
											<obj name="PropertyObject" class="ChannelGenotype" version="4">
												<prop name="PropertyTypeName">Melt Geno Genotype</prop>
												<prop name="Position">1</prop>
												<prop name="IsDefault">1</prop>
												<prop name="ReadOnly">1</prop>
												<obj name="ChannelProp" class="ChannelProperty" version="1">
													<prop name="ChannelIdx">1</prop>
												</obj>
											</obj>
											<obj name="PropertyObject" class="GroupChannelTypeProp" version="4">
												<prop name="PropertyTypeName">Melt Geno Sample Type</prop>
												<prop name="Position">1</prop>
												<prop name="IsDefault">0</prop>
												<prop name="GroupSampleType">mstUnknown</prop>
												<obj name="ChannelProp" class="ChannelProperty" version="1">
													<prop name="ChannelIdx">1</prop>
												</obj>
											</obj>
											<obj name="PropertyObject" class="QuantSampleTypeProperty" version="4">
												<prop name="PropertyTypeName">Quantification Sample Type</prop>
												<prop name="Position">1</prop>
												<prop name="IsDefault">0</prop>
												<prop name="SampleType">qsUnknown</prop>
												<obj name="ChannelProp" class="ChannelProperty" version="1">
													<prop name="ChannelIdx">1</prop>
												</obj>
											</obj>
											<obj name="PropertyObject" class="ChannelGenotype" version="4">
												<prop name="PropertyTypeName">Scanning Genotype</prop>
												<prop name="Position">1</prop>
												<prop name="IsDefault">1</prop>
												<prop name="ReadOnly">1</prop>
												<obj name="ChannelProp" class="ChannelProperty" version="1">
													<prop name="ChannelIdx">1</prop>
												</obj>
											</obj>
											<obj name="PropertyObject" class="GroupChannelTypeProp" version="4">
												<prop name="PropertyTypeName">Scanning Sample Type</prop>
												<prop name="Position">1</prop>
												<prop name="IsDefault">0</prop>
												<prop name="GroupSampleType">mstUnknown</prop>
												<obj name="ChannelProp" class="ChannelProperty" version="1">
													<prop name="ChannelIdx">1</prop>
												</obj>
											</obj>
											<obj name="PropertyObject" class="TargetName" version="4">
												<prop name="PropertyTypeName">Target Name</prop>
												<prop name="Position">1</prop>
												<prop name="IsDefault">1</prop>
												<obj name="ChannelProp" class="ChannelProperty" version="1">
													<prop name="ChannelIdx">1</prop>
												</obj>
											</obj>
											<obj name="PropertyObject" class="RQTargetProperty" version="4">
												<prop name="PropertyTypeName">Target Type</prop>
												<prop name="Position">1</prop>
												<prop name="IsDefault">0</prop>
												<prop name="TargetType">dtNone</prop>
												<obj name="ChannelProp" class="ChannelProperty" version="1">
													<prop name="ChannelIdx">1</prop>
												</obj>
											</obj>
										</list>
									</obj>
									<obj name="item" class="PropertyList" version="1">
										<list name="emlist" count="12">
											<obj name="PropertyObject" class="RQSampleTargetProperty" version="4">
												<prop name="PropertyTypeName">Combined Sample and Target Type</prop>
												<prop name="Position">1</prop>
												<prop name="IsDefault">0</prop>
												<obj name="ChannelProp" class="ChannelProperty" version="1">
													<prop name="ChannelIdx">2</prop>
												</obj>
											</obj>
											<obj name="PropertyObject" class="QuantConcProperty" version="4">
												<prop name="PropertyTypeName">Concentration</prop>
												<prop name="Position">1</prop>
												<prop name="IsDefault">1</prop>
												<prop name="Concentration">0</prop>
												<obj name="ChannelProp" class="ChannelProperty" version="1">
													<prop name="ChannelIdx">2</prop>
												</obj>
												<prop name="ReadOnly">1</prop>
											</obj>
											<obj name="PropertyObject" class="QuantCpHighProp" version="4">
												<prop name="PropertyTypeName">Cp High</prop>
												<prop name="Position">1</prop>
												<prop name="IsDefault">1</prop>
												<prop name="CpRangeHigh">0</prop>
												<obj name="ChannelProp" class="ChannelProperty" version="1">
													<prop name="ChannelIdx">2</prop>
												</obj>
												<prop name="ReadOnly">1</prop>
											</obj>
											<obj name="PropertyObject" class="QuantCpLowProp" version="4">
												<prop name="PropertyTypeName">Cp Low</prop>
												<prop name="Position">1</prop>
												<prop name="IsDefault">1</prop>
												<prop name="CpRangeLow">0</prop>
												<obj name="ChannelProp" class="ChannelProperty" version="1">
													<prop name="ChannelIdx">2</prop>
												</obj>
												<prop name="ReadOnly">1</prop>
											</obj>
											<obj name="PropertyObject" class="RQEffProp" version="4">
												<prop name="PropertyTypeName">Efficiency</prop>
												<prop name="Position">1</prop>
												<prop name="IsDefault">1</prop>
												<prop name="Efficiency">2</prop>
												<obj name="ChannelProp" class="ChannelProperty" version="1">
													<prop name="ChannelIdx">2</prop>
												</obj>
											</obj>
											<obj name="PropertyObject" class="ChannelGenotype" version="4">
												<prop name="PropertyTypeName">Melt Geno Genotype</prop>
												<prop name="Position">1</prop>
												<prop name="IsDefault">1</prop>
												<prop name="ReadOnly">1</prop>
												<obj name="ChannelProp" class="ChannelProperty" version="1">
													<prop name="ChannelIdx">2</prop>
												</obj>
											</obj>
											<obj name="PropertyObject" class="GroupChannelTypeProp" version="4">
												<prop name="PropertyTypeName">Melt Geno Sample Type</prop>
												<prop name="Position">1</prop>
												<prop name="IsDefault">0</prop>
												<prop name="GroupSampleType">mstUnknown</prop>
												<obj name="ChannelProp" class="ChannelProperty" version="1">
													<prop name="ChannelIdx">2</prop>
												</obj>
											</obj>
											<obj name="PropertyObject" class="QuantSampleTypeProperty" version="4">
												<prop name="PropertyTypeName">Quantification Sample Type</prop>
												<prop name="Position">1</prop>
												<prop name="IsDefault">0</prop>
												<prop name="SampleType">qsUnknown</prop>
												<obj name="ChannelProp" class="ChannelProperty" version="1">
													<prop name="ChannelIdx">2</prop>
												</obj>
											</obj>
											<obj name="PropertyObject" class="ChannelGenotype" version="4">
												<prop name="PropertyTypeName">Scanning Genotype</prop>
												<prop name="Position">1</prop>
												<prop name="IsDefault">1</prop>
												<prop name="ReadOnly">1</prop>
												<obj name="ChannelProp" class="ChannelProperty" version="1">
													<prop name="ChannelIdx">2</prop>
												</obj>
											</obj>
											<obj name="PropertyObject" class="GroupChannelTypeProp" version="4">
												<prop name="PropertyTypeName">Scanning Sample Type</prop>
												<prop name="Position">1</prop>
												<prop name="IsDefault">0</prop>
												<prop name="GroupSampleType">mstUnknown</prop>
												<obj name="ChannelProp" class="ChannelProperty" version="1">
													<prop name="ChannelIdx">2</prop>
												</obj>
											</obj>
											<obj name="PropertyObject" class="TargetName" version="4">
												<prop name="PropertyTypeName">Target Name</prop>
												<prop name="Position">1</prop>
												<prop name="IsDefault">1</prop>
												<obj name="ChannelProp" class="ChannelProperty" version="1">
													<prop name="ChannelIdx">2</prop>
												</obj>
											</obj>
											<obj name="PropertyObject" class="RQTargetProperty" version="4">
												<prop name="PropertyTypeName">Target Type</prop>
												<prop name="Position">1</prop>
												<prop name="IsDefault">0</prop>
												<prop name="TargetType">dtNone</prop>
												<obj name="ChannelProp" class="ChannelProperty" version="1">
													<prop name="ChannelIdx">2</prop>
												</obj>
											</obj>
										</list>
									</obj>
									<obj name="item" class="PropertyList" version="1">
										<list name="emlist" count="12">
											<obj name="PropertyObject" class="RQSampleTargetProperty" version="4">
												<prop name="PropertyTypeName">Combined Sample and Target Type</prop>
												<prop name="Position">1</prop>
												<prop name="IsDefault">0</prop>
												<obj name="ChannelProp" class="ChannelProperty" version="1">
													<prop name="ChannelIdx">3</prop>
												</obj>
											</obj>
											<obj name="PropertyObject" class="QuantConcProperty" version="4">
												<prop name="PropertyTypeName">Concentration</prop>
												<prop name="Position">1</prop>
												<prop name="IsDefault">1</prop>
												<prop name="Concentration">0</prop>
												<obj name="ChannelProp" class="ChannelProperty" version="1">
													<prop name="ChannelIdx">3</prop>
												</obj>
												<prop name="ReadOnly">1</prop>
											</obj>
											<obj name="PropertyObject" class="QuantCpHighProp" version="4">
												<prop name="PropertyTypeName">Cp High</prop>
												<prop name="Position">1</prop>
												<prop name="IsDefault">1</prop>
												<prop name="CpRangeHigh">0</prop>
												<obj name="ChannelProp" class="ChannelProperty" version="1">
													<prop name="ChannelIdx">3</prop>
												</obj>
												<prop name="ReadOnly">1</prop>
											</obj>
											<obj name="PropertyObject" class="QuantCpLowProp" version="4">
												<prop name="PropertyTypeName">Cp Low</prop>
												<prop name="Position">1</prop>
												<prop name="IsDefault">1</prop>
												<prop name="CpRangeLow">0</prop>
												<obj name="ChannelProp" class="ChannelProperty" version="1">
													<prop name="ChannelIdx">3</prop>
												</obj>
												<prop name="ReadOnly">1</prop>
											</obj>
											<obj name="PropertyObject" class="RQEffProp" version="4">
												<prop name="PropertyTypeName">Efficiency</prop>
												<prop name="Position">1</prop>
												<prop name="IsDefault">1</prop>
												<prop name="Efficiency">2</prop>
												<obj name="ChannelProp" class="ChannelProperty" version="1">
													<prop name="ChannelIdx">3</prop>
												</obj>
											</obj>
											<obj name="PropertyObject" class="ChannelGenotype" version="4">
												<prop name="PropertyTypeName">Melt Geno Genotype</prop>
												<prop name="Position">1</prop>
												<prop name="IsDefault">1</prop>
												<prop name="ReadOnly">1</prop>
												<obj name="ChannelProp" class="ChannelProperty" version="1">
													<prop name="ChannelIdx">3</prop>
												</obj>
											</obj>
											<obj name="PropertyObject" class="GroupChannelTypeProp" version="4">
												<prop name="PropertyTypeName">Melt Geno Sample Type</prop>
												<prop name="Position">1</prop>
												<prop name="IsDefault">0</prop>
												<prop name="GroupSampleType">mstUnknown</prop>
												<obj name="ChannelProp" class="ChannelProperty" version="1">
													<prop name="ChannelIdx">3</prop>
												</obj>
											</obj>
											<obj name="PropertyObject" class="QuantSampleTypeProperty" version="4">
												<prop name="PropertyTypeName">Quantification Sample Type</prop>
												<prop name="Position">1</prop>
												<prop name="IsDefault">0</prop>
												<prop name="SampleType">qsUnknown</prop>
												<obj name="ChannelProp" class="ChannelProperty" version="1">
													<prop name="ChannelIdx">3</prop>
												</obj>
											</obj>
											<obj name="PropertyObject" class="ChannelGenotype" version="4">
												<prop name="PropertyTypeName">Scanning Genotype</prop>
												<prop name="Position">1</prop>
												<prop name="IsDefault">1</prop>
												<prop name="ReadOnly">1</prop>
												<obj name="ChannelProp" class="ChannelProperty" version="1">
													<prop name="ChannelIdx">3</prop>
												</obj>
											</obj>
											<obj name="PropertyObject" class="GroupChannelTypeProp" version="4">
												<prop name="PropertyTypeName">Scanning Sample Type</prop>
												<prop name="Position">1</prop>
												<prop name="IsDefault">0</prop>
												<prop name="GroupSampleType">mstUnknown</prop>
												<obj name="ChannelProp" class="ChannelProperty" version="1">
													<prop name="ChannelIdx">3</prop>
												</obj>
											</obj>
											<obj name="PropertyObject" class="TargetName" version="4">
												<prop name="PropertyTypeName">Target Name</prop>
												<prop name="Position">1</prop>
												<prop name="IsDefault">1</prop>
												<obj name="ChannelProp" class="ChannelProperty" version="1">
													<prop name="ChannelIdx">3</prop>
												</obj>
											</obj>
											<obj name="PropertyObject" class="RQTargetProperty" version="4">
												<prop name="PropertyTypeName">Target Type</prop>
												<prop name="Position">1</prop>
												<prop name="IsDefault">0</prop>
												<prop name="TargetType">dtNone</prop>
												<obj name="ChannelProp" class="ChannelProperty" version="1">
													<prop name="ChannelIdx">3</prop>
												</obj>
											</obj>
										</list>
									</obj>
								</list>
							</obj>
						</obj>
						<prop name="ChannelPropertyCount">4</prop>
						<prop name="ContainerPosition">1</prop>
						<prop name="HasSampleProperties">1</prop>
						<obj name="SampleProperties" class="PropertyList" version="1">
							<list name="emlist" count="14">
								<obj name="PropertyObject" class="SamplePrefColor" version="4">
									<prop name="PropertyTypeName">Color</prop>
									<prop name="Position">1</prop>
									<prop name="IsDefault">0</prop>
									<prop name="Color">clRed</prop>
								</obj>
								<obj name="PropertyObject" class="DominantChannelProp" version="4">
									<prop name="PropertyTypeName">Dominant Channel</prop>
									<prop name="Position">1</prop>
									<prop name="IsDefault">0</prop>
									<prop name="DominantChannel">0</prop>
								</obj>
								<obj name="PropertyObject" class="Genotype" version="4">
									<prop name="PropertyTypeName">EndPt Genotype</prop>
									<prop name="Position">1</prop>
									<prop name="IsDefault">1</prop>
									<prop name="ReadOnly">1</prop>
								</obj>
								<obj name="PropertyObject" class="GroupingSample" version="4">
									<prop name="PropertyTypeName">EndPt Sample Type</prop>
									<prop name="Position">1</prop>
									<prop name="IsDefault">0</prop>
									<prop name="GroupSampleType">mstUnknown</prop>
								</obj>
								<obj name="PropertyObject" class="SamplePrefLineStyle" version="4">
									<prop name="PropertyTypeName">Line Style</prop>
									<prop name="Position">1</prop>
									<prop name="IsDefault">0</prop>
									<prop name="LineStyle">psSolid</prop>
								</obj>
								<obj name="PropertyObject" class="GenSampleEditNotes" version="4">
									<prop name="PropertyTypeName">Notes</prop>
									<prop name="Position">1</prop>
									<prop name="IsDefault">1</prop>
								</obj>
								<obj name="PropertyObject" class="SamplePrefPointStyle" version="4">
									<prop name="PropertyTypeName">Point Style</prop>
									<prop name="Position">1</prop>
									<prop name="IsDefault">0</prop>
									<prop name="PointStyle">psNothing</prop>
								</obj>
								<obj name="PropertyObject" class="GenSampleEditPosition" version="4">
									<prop name="PropertyTypeName">Position</prop>
									<prop name="Position">1</prop>
									<prop name="IsDefault">1</prop>
								</obj>
								<obj name="PropertyObject" class="GenSampleEditReplicate" version="4">
									<prop name="PropertyTypeName">Replicate of</prop>
									<prop name="Position">1</prop>
									<prop name="IsDefault">1</prop>
									<prop name="ReplicateOf">-1</prop>
								</obj>
								<obj name="PropertyObject" class="HTCSampleID" version="4">
									<prop name="PropertyTypeName">Sample ID</prop>
									<prop name="Position">1</prop>
									<prop name="IsDefault">1</prop>
								</obj>
								<obj name="PropertyObject" class="GenSampleEditName" version="4">
									<prop name="PropertyTypeName">Sample Name</prop>
									<prop name="Position">1</prop>
									<prop name="IsDefault">1</prop>
									<prop name="name">Sample 2</prop>
								</obj>
								<obj name="PropertyObject" class="HTCSamplePrepNotes" version="4">
									<prop name="PropertyTypeName">Sample Prep Notes</prop>
									<prop name="Position">1</prop>
									<prop name="IsDefault">1</prop>
								</obj>
								<obj name="PropertyObject" class="GenSampleEditSubset" version="4">
									<prop name="PropertyTypeName">Subsets</prop>
									<prop name="Position">1</prop>
									<prop name="IsDefault">1</prop>
								</obj>
								<obj name="PropertyObject" class="SamplePrefWidth" version="5">
									<prop name="PropertyTypeName">Width</prop>
									<prop name="Position">1</prop>
									<prop name="IsDefault">1</prop>
									<prop name="Width">1</prop>
								</obj>
							</list>
						</obj>
					</obj>
					<obj name="item" class="SamplePropInfo" version="1">
						<obj name="ChannelProperties" class="ChanPropList" version="2">
							<obj name="ChannelProperties" class="EMList" version="1">
								<list name="emlist" count="4">
									<obj name="item" class="PropertyList" version="1">
										<list name="emlist" count="12">
											<obj name="PropertyObject" class="RQSampleTargetProperty" version="4">
												<prop name="PropertyTypeName">Combined Sample and Target Type</prop>
												<prop name="Position">2</prop>
												<prop name="IsDefault">0</prop>
												<obj name="ChannelProp" class="ChannelProperty" version="1">
													<prop name="ChannelIdx">0</prop>
												</obj>
											</obj>
											<obj name="PropertyObject" class="QuantConcProperty" version="4">
												<prop name="PropertyTypeName">Concentration</prop>
												<prop name="Position">2</prop>
												<prop name="IsDefault">1</prop>
												<prop name="Concentration">0</prop>
												<obj name="ChannelProp" class="ChannelProperty" version="1">
													<prop name="ChannelIdx">0</prop>
												</obj>
												<prop name="ReadOnly">1</prop>
											</obj>
											<obj name="PropertyObject" class="QuantCpHighProp" version="4">
												<prop name="PropertyTypeName">Cp High</prop>
												<prop name="Position">2</prop>
												<prop name="IsDefault">1</prop>
												<prop name="CpRangeHigh">0</prop>
												<obj name="ChannelProp" class="ChannelProperty" version="1">
													<prop name="ChannelIdx">0</prop>
												</obj>
												<prop name="ReadOnly">1</prop>
											</obj>
											<obj name="PropertyObject" class="QuantCpLowProp" version="4">
												<prop name="PropertyTypeName">Cp Low</prop>
												<prop name="Position">2</prop>
												<prop name="IsDefault">1</prop>
												<prop name="CpRangeLow">0</prop>
												<obj name="ChannelProp" class="ChannelProperty" version="1">
													<prop name="ChannelIdx">0</prop>
												</obj>
												<prop name="ReadOnly">1</prop>
											</obj>
											<obj name="PropertyObject" class="RQEffProp" version="4">
												<prop name="PropertyTypeName">Efficiency</prop>
												<prop name="Position">2</prop>
												<prop name="IsDefault">1</prop>
												<prop name="Efficiency">2</prop>
												<obj name="ChannelProp" class="ChannelProperty" version="1">
													<prop name="ChannelIdx">0</prop>
												</obj>
											</obj>
											<obj name="PropertyObject" class="ChannelGenotype" version="4">
												<prop name="PropertyTypeName">Melt Geno Genotype</prop>
												<prop name="Position">2</prop>
												<prop name="IsDefault">1</prop>
												<prop name="ReadOnly">1</prop>
												<obj name="ChannelProp" class="ChannelProperty" version="1">
													<prop name="ChannelIdx">0</prop>
												</obj>
											</obj>
											<obj name="PropertyObject" class="GroupChannelTypeProp" version="4">
												<prop name="PropertyTypeName">Melt Geno Sample Type</prop>
												<prop name="Position">2</prop>
												<prop name="IsDefault">0</prop>
												<prop name="GroupSampleType">mstUnknown</prop>
												<obj name="ChannelProp" class="ChannelProperty" version="1">
													<prop name="ChannelIdx">0</prop>
												</obj>
											</obj>
											<obj name="PropertyObject" class="QuantSampleTypeProperty" version="4">
												<prop name="PropertyTypeName">Quantification Sample Type</prop>
												<prop name="Position">2</prop>
												<prop name="IsDefault">0</prop>
												<prop name="SampleType">qsUnknown</prop>
												<obj name="ChannelProp" class="ChannelProperty" version="1">
													<prop name="ChannelIdx">0</prop>
												</obj>
											</obj>
											<obj name="PropertyObject" class="ChannelGenotype" version="4">
												<prop name="PropertyTypeName">Scanning Genotype</prop>
												<prop name="Position">2</prop>
												<prop name="IsDefault">1</prop>
												<prop name="ReadOnly">1</prop>
												<obj name="ChannelProp" class="ChannelProperty" version="1">
													<prop name="ChannelIdx">0</prop>
												</obj>
											</obj>
											<obj name="PropertyObject" class="GroupChannelTypeProp" version="4">
												<prop name="PropertyTypeName">Scanning Sample Type</prop>
												<prop name="Position">2</prop>
												<prop name="IsDefault">0</prop>
												<prop name="GroupSampleType">mstUnknown</prop>
												<obj name="ChannelProp" class="ChannelProperty" version="1">
													<prop name="ChannelIdx">0</prop>
												</obj>
											</obj>
											<obj name="PropertyObject" class="TargetName" version="4">
												<prop name="PropertyTypeName">Target Name</prop>
												<prop name="Position">2</prop>
												<prop name="IsDefault">1</prop>
												<obj name="ChannelProp" class="ChannelProperty" version="1">
													<prop name="ChannelIdx">0</prop>
												</obj>
											</obj>
											<obj name="PropertyObject" class="RQTargetProperty" version="4">
												<prop name="PropertyTypeName">Target Type</prop>
												<prop name="Position">2</prop>
												<prop name="IsDefault">0</prop>
												<prop name="TargetType">dtNone</prop>
												<obj name="ChannelProp" class="ChannelProperty" version="1">
													<prop name="ChannelIdx">0</prop>
												</obj>
											</obj>
										</list>
									</obj>
									<obj name="item" class="PropertyList" version="1">
										<list name="emlist" count="12">
											<obj name="PropertyObject" class="RQSampleTargetProperty" version="4">
												<prop name="PropertyTypeName">Combined Sample and Target Type</prop>
												<prop name="Position">2</prop>
												<prop name="IsDefault">0</prop>
												<obj name="ChannelProp" class="ChannelProperty" version="1">
													<prop name="ChannelIdx">1</prop>
												</obj>
											</obj>
											<obj name="PropertyObject" class="QuantConcProperty" version="4">
												<prop name="PropertyTypeName">Concentration</prop>
												<prop name="Position">2</prop>
												<prop name="IsDefault">1</prop>
												<prop name="Concentration">0</prop>
												<obj name="ChannelProp" class="ChannelProperty" version="1">
													<prop name="ChannelIdx">1</prop>
												</obj>
												<prop name="ReadOnly">1</prop>
											</obj>
											<obj name="PropertyObject" class="QuantCpHighProp" version="4">
												<prop name="PropertyTypeName">Cp High</prop>
												<prop name="Position">2</prop>
												<prop name="IsDefault">1</prop>
												<prop name="CpRangeHigh">0</prop>
												<obj name="ChannelProp" class="ChannelProperty" version="1">
													<prop name="ChannelIdx">1</prop>
												</obj>
												<prop name="ReadOnly">1</prop>
											</obj>
											<obj name="PropertyObject" class="QuantCpLowProp" version="4">
												<prop name="PropertyTypeName">Cp Low</prop>
												<prop name="Position">2</prop>
												<prop name="IsDefault">1</prop>
												<prop name="CpRangeLow">0</prop>
												<obj name="ChannelProp" class="ChannelProperty" version="1">
													<prop name="ChannelIdx">1</prop>
												</obj>
												<prop name="ReadOnly">1</prop>
											</obj>
											<obj name="PropertyObject" class="RQEffProp" version="4">
												<prop name="PropertyTypeName">Efficiency</prop>
												<prop name="Position">2</prop>
												<prop name="IsDefault">1</prop>
												<prop name="Efficiency">2</prop>
												<obj name="ChannelProp" class="ChannelProperty" version="1">
													<prop name="ChannelIdx">1</prop>
												</obj>
											</obj>
											<obj name="PropertyObject" class="ChannelGenotype" version="4">
												<prop name="PropertyTypeName">Melt Geno Genotype</prop>
												<prop name="Position">2</prop>
												<prop name="IsDefault">1</prop>
												<prop name="ReadOnly">1</prop>
												<obj name="ChannelProp" class="ChannelProperty" version="1">
													<prop name="ChannelIdx">1</prop>
												</obj>
											</obj>
											<obj name="PropertyObject" class="GroupChannelTypeProp" version="4">
												<prop name="PropertyTypeName">Melt Geno Sample Type</prop>
												<prop name="Position">2</prop>
												<prop name="IsDefault">0</prop>
												<prop name="GroupSampleType">mstUnknown</prop>
												<obj name="ChannelProp" class="ChannelProperty" version="1">
													<prop name="ChannelIdx">1</prop>
												</obj>
											</obj>
											<obj name="PropertyObject" class="QuantSampleTypeProperty" version="4">
												<prop name="PropertyTypeName">Quantification Sample Type</prop>
												<prop name="Position">2</prop>
												<prop name="IsDefault">0</prop>
												<prop name="SampleType">qsUnknown</prop>
												<obj name="ChannelProp" class="ChannelProperty" version="1">
													<prop name="ChannelIdx">1</prop>
												</obj>
											</obj>
											<obj name="PropertyObject" class="ChannelGenotype" version="4">
												<prop name="PropertyTypeName">Scanning Genotype</prop>
												<prop name="Position">2</prop>
												<prop name="IsDefault">1</prop>
												<prop name="ReadOnly">1</prop>
												<obj name="ChannelProp" class="ChannelProperty" version="1">
													<prop name="ChannelIdx">1</prop>
												</obj>
											</obj>
											<obj name="PropertyObject" class="GroupChannelTypeProp" version="4">
												<prop name="PropertyTypeName">Scanning Sample Type</prop>
												<prop name="Position">2</prop>
												<prop name="IsDefault">0</prop>
												<prop name="GroupSampleType">mstUnknown</prop>
												<obj name="ChannelProp" class="ChannelProperty" version="1">
													<prop name="ChannelIdx">1</prop>
												</obj>
											</obj>
											<obj name="PropertyObject" class="TargetName" version="4">
												<prop name="PropertyTypeName">Target Name</prop>
												<prop name="Position">2</prop>
												<prop name="IsDefault">1</prop>
												<obj name="ChannelProp" class="ChannelProperty" version="1">
													<prop name="ChannelIdx">1</prop>
												</obj>
											</obj>
											<obj name="PropertyObject" class="RQTargetProperty" version="4">
												<prop name="PropertyTypeName">Target Type</prop>
												<prop name="Position">2</prop>
												<prop name="IsDefault">0</prop>
												<prop name="TargetType">dtNone</prop>
												<obj name="ChannelProp" class="ChannelProperty" version="1">
													<prop name="ChannelIdx">1</prop>
												</obj>
											</obj>
										</list>
									</obj>
									<obj name="item" class="PropertyList" version="1">
										<list name="emlist" count="12">
											<obj name="PropertyObject" class="RQSampleTargetProperty" version="4">
												<prop name="PropertyTypeName">Combined Sample and Target Type</prop>
												<prop name="Position">2</prop>
												<prop name="IsDefault">0</prop>
												<obj name="ChannelProp" class="ChannelProperty" version="1">
													<prop name="ChannelIdx">2</prop>
												</obj>
											</obj>
											<obj name="PropertyObject" class="QuantConcProperty" version="4">
												<prop name="PropertyTypeName">Concentration</prop>
												<prop name="Position">2</prop>
												<prop name="IsDefault">1</prop>
												<prop name="Concentration">0</prop>
												<obj name="ChannelProp" class="ChannelProperty" version="1">
													<prop name="ChannelIdx">2</prop>
												</obj>
												<prop name="ReadOnly">1</prop>
											</obj>
											<obj name="PropertyObject" class="QuantCpHighProp" version="4">
												<prop name="PropertyTypeName">Cp High</prop>
												<prop name="Position">2</prop>
												<prop name="IsDefault">1</prop>
												<prop name="CpRangeHigh">0</prop>
												<obj name="ChannelProp" class="ChannelProperty" version="1">
													<prop name="ChannelIdx">2</prop>
												</obj>
												<prop name="ReadOnly">1</prop>
											</obj>
											<obj name="PropertyObject" class="QuantCpLowProp" version="4">
												<prop name="PropertyTypeName">Cp Low</prop>
												<prop name="Position">2</prop>
												<prop name="IsDefault">1</prop>
												<prop name="CpRangeLow">0</prop>
												<obj name="ChannelProp" class="ChannelProperty" version="1">
													<prop name="ChannelIdx">2</prop>
												</obj>
												<prop name="ReadOnly">1</prop>
											</obj>
											<obj name="PropertyObject" class="RQEffProp" version="4">
												<prop name="PropertyTypeName">Efficiency</prop>
												<prop name="Position">2</prop>
												<prop name="IsDefault">1</prop>
												<prop name="Efficiency">2</prop>
												<obj name="ChannelProp" class="ChannelProperty" version="1">
													<prop name="ChannelIdx">2</prop>
												</obj>
											</obj>
											<obj name="PropertyObject" class="ChannelGenotype" version="4">
												<prop name="PropertyTypeName">Melt Geno Genotype</prop>
												<prop name="Position">2</prop>
												<prop name="IsDefault">1</prop>
												<prop name="ReadOnly">1</prop>
												<obj name="ChannelProp" class="ChannelProperty" version="1">
													<prop name="ChannelIdx">2</prop>
												</obj>
											</obj>
											<obj name="PropertyObject" class="GroupChannelTypeProp" version="4">
												<prop name="PropertyTypeName">Melt Geno Sample Type</prop>
												<prop name="Position">2</prop>
												<prop name="IsDefault">0</prop>
												<prop name="GroupSampleType">mstUnknown</prop>
												<obj name="ChannelProp" class="ChannelProperty" version="1">
													<prop name="ChannelIdx">2</prop>
												</obj>
											</obj>
											<obj name="PropertyObject" class="QuantSampleTypeProperty" version="4">
												<prop name="PropertyTypeName">Quantification Sample Type</prop>
												<prop name="Position">2</prop>
												<prop name="IsDefault">0</prop>
												<prop name="SampleType">qsUnknown</prop>
												<obj name="ChannelProp" class="ChannelProperty" version="1">
													<prop name="ChannelIdx">2</prop>
												</obj>
											</obj>
											<obj name="PropertyObject" class="ChannelGenotype" version="4">
												<prop name="PropertyTypeName">Scanning Genotype</prop>
												<prop name="Position">2</prop>
												<prop name="IsDefault">1</prop>
												<prop name="ReadOnly">1</prop>
												<obj name="ChannelProp" class="ChannelProperty" version="1">
													<prop name="ChannelIdx">2</prop>
												</obj>
											</obj>
											<obj name="PropertyObject" class="GroupChannelTypeProp" version="4">
												<prop name="PropertyTypeName">Scanning Sample Type</prop>
												<prop name="Position">2</prop>
												<prop name="IsDefault">0</prop>
												<prop name="GroupSampleType">mstUnknown</prop>
												<obj name="ChannelProp" class="ChannelProperty" version="1">
													<prop name="ChannelIdx">2</prop>
												</obj>
											</obj>
											<obj name="PropertyObject" class="TargetName" version="4">
												<prop name="PropertyTypeName">Target Name</prop>
												<prop name="Position">2</prop>
												<prop name="IsDefault">1</prop>
												<obj name="ChannelProp" class="ChannelProperty" version="1">
													<prop name="ChannelIdx">2</prop>
												</obj>
											</obj>
											<obj name="PropertyObject" class="RQTargetProperty" version="4">
												<prop name="PropertyTypeName">Target Type</prop>
												<prop name="Position">2</prop>
												<prop name="IsDefault">0</prop>
												<prop name="TargetType">dtNone</prop>
												<obj name="ChannelProp" class="ChannelProperty" version="1">
													<prop name="ChannelIdx">2</prop>
												</obj>
											</obj>
										</list>
									</obj>
									<obj name="item" class="PropertyList" version="1">
										<list name="emlist" count="12">
											<obj name="PropertyObject" class="RQSampleTargetProperty" version="4">
												<prop name="PropertyTypeName">Combined Sample and Target Type</prop>
												<prop name="Position">2</prop>
												<prop name="IsDefault">0</prop>
												<obj name="ChannelProp" class="ChannelProperty" version="1">
													<prop name="ChannelIdx">3</prop>
												</obj>
											</obj>
											<obj name="PropertyObject" class="QuantConcProperty" version="4">
												<prop name="PropertyTypeName">Concentration</prop>
												<prop name="Position">2</prop>
												<prop name="IsDefault">1</prop>
												<prop name="Concentration">0</prop>
												<obj name="ChannelProp" class="ChannelProperty" version="1">
													<prop name="ChannelIdx">3</prop>
												</obj>
												<prop name="ReadOnly">1</prop>
											</obj>
											<obj name="PropertyObject" class="QuantCpHighProp" version="4">
												<prop name="PropertyTypeName">Cp High</prop>
												<prop name="Position">2</prop>
												<prop name="IsDefault">1</prop>
												<prop name="CpRangeHigh">0</prop>
												<obj name="ChannelProp" class="ChannelProperty" version="1">
													<prop name="ChannelIdx">3</prop>
												</obj>
												<prop name="ReadOnly">1</prop>
											</obj>
											<obj name="PropertyObject" class="QuantCpLowProp" version="4">
												<prop name="PropertyTypeName">Cp Low</prop>
												<prop name="Position">2</prop>
												<prop name="IsDefault">1</prop>
												<prop name="CpRangeLow">0</prop>
												<obj name="ChannelProp" class="ChannelProperty" version="1">
													<prop name="ChannelIdx">3</prop>
												</obj>
												<prop name="ReadOnly">1</prop>
											</obj>
											<obj name="PropertyObject" class="RQEffProp" version="4">
												<prop name="PropertyTypeName">Efficiency</prop>
												<prop name="Position">2</prop>
												<prop name="IsDefault">1</prop>
												<prop name="Efficiency">2</prop>
												<obj name="ChannelProp" class="ChannelProperty" version="1">
													<prop name="ChannelIdx">3</prop>
												</obj>
											</obj>
											<obj name="PropertyObject" class="ChannelGenotype" version="4">
												<prop name="PropertyTypeName">Melt Geno Genotype</prop>
												<prop name="Position">2</prop>
												<prop name="IsDefault">1</prop>
												<prop name="ReadOnly">1</prop>
												<obj name="ChannelProp" class="ChannelProperty" version="1">
													<prop name="ChannelIdx">3</prop>
												</obj>
											</obj>
											<obj name="PropertyObject" class="GroupChannelTypeProp" version="4">
												<prop name="PropertyTypeName">Melt Geno Sample Type</prop>
												<prop name="Position">2</prop>
												<prop name="IsDefault">0</prop>
												<prop name="GroupSampleType">mstUnknown</prop>
												<obj name="ChannelProp" class="ChannelProperty" version="1">
													<prop name="ChannelIdx">3</prop>
												</obj>
											</obj>
											<obj name="PropertyObject" class="QuantSampleTypeProperty" version="4">
												<prop name="PropertyTypeName">Quantification Sample Type</prop>
												<prop name="Position">2</prop>
												<prop name="IsDefault">0</prop>
												<prop name="SampleType">qsUnknown</prop>
												<obj name="ChannelProp" class="ChannelProperty" version="1">
													<prop name="ChannelIdx">3</prop>
												</obj>
											</obj>
											<obj name="PropertyObject" class="ChannelGenotype" version="4">
												<prop name="PropertyTypeName">Scanning Genotype</prop>
												<prop name="Position">2</prop>
												<prop name="IsDefault">1</prop>
												<prop name="ReadOnly">1</prop>
												<obj name="ChannelProp" class="ChannelProperty" version="1">
													<prop name="ChannelIdx">3</prop>
												</obj>
											</obj>
											<obj name="PropertyObject" class="GroupChannelTypeProp" version="4">
												<prop name="PropertyTypeName">Scanning Sample Type</prop>
												<prop name="Position">2</prop>
												<prop name="IsDefault">0</prop>
												<prop name="GroupSampleType">mstUnknown</prop>
												<obj name="ChannelProp" class="ChannelProperty" version="1">
													<prop name="ChannelIdx">3</prop>
												</obj>
											</obj>
											<obj name="PropertyObject" class="TargetName" version="4">
												<prop name="PropertyTypeName">Target Name</prop>
												<prop name="Position">2</prop>
												<prop name="IsDefault">1</prop>
												<obj name="ChannelProp" class="ChannelProperty" version="1">
													<prop name="ChannelIdx">3</prop>
												</obj>
											</obj>
											<obj name="PropertyObject" class="RQTargetProperty" version="4">
												<prop name="PropertyTypeName">Target Type</prop>
												<prop name="Position">2</prop>
												<prop name="IsDefault">0</prop>
												<prop name="TargetType">dtNone</prop>
												<obj name="ChannelProp" class="ChannelProperty" version="1">
													<prop name="ChannelIdx">3</prop>
												</obj>
											</obj>
										</list>
									</obj>
								</list>
							</obj>
						</obj>
						<prop name="ChannelPropertyCount">4</prop>
						<prop name="ContainerPosition">2</prop>
						<prop name="HasSampleProperties">1</prop>
						<obj name="SampleProperties" class="PropertyList" version="1">
							<list name="emlist" count="14">
								<obj name="PropertyObject" class="SamplePrefColor" version="4">
									<prop name="PropertyTypeName">Color</prop>
									<prop name="Position">2</prop>
									<prop name="IsDefault">0</prop>
									<prop name="Color">$0030D700</prop>
								</obj>
								<obj name="PropertyObject" class="DominantChannelProp" version="4">
									<prop name="PropertyTypeName">Dominant Channel</prop>
									<prop name="Position">2</prop>
									<prop name="IsDefault">0</prop>
									<prop name="DominantChannel">0</prop>
								</obj>
								<obj name="PropertyObject" class="Genotype" version="4">
									<prop name="PropertyTypeName">EndPt Genotype</prop>
									<prop name="Position">2</prop>
									<prop name="IsDefault">1</prop>
									<prop name="ReadOnly">1</prop>
								</obj>
								<obj name="PropertyObject" class="GroupingSample" version="4">
									<prop name="PropertyTypeName">EndPt Sample Type</prop>
									<prop name="Position">2</prop>
									<prop name="IsDefault">0</prop>
									<prop name="GroupSampleType">mstUnknown</prop>
								</obj>
								<obj name="PropertyObject" class="SamplePrefLineStyle" version="4">
									<prop name="PropertyTypeName">Line Style</prop>
									<prop name="Position">2</prop>
									<prop name="IsDefault">0</prop>
									<prop name="LineStyle">psSolid</prop>
								</obj>
								<obj name="PropertyObject" class="GenSampleEditNotes" version="4">
									<prop name="PropertyTypeName">Notes</prop>
									<prop name="Position">2</prop>
									<prop name="IsDefault">1</prop>
								</obj>
								<obj name="PropertyObject" class="SamplePrefPointStyle" version="4">
									<prop name="PropertyTypeName">Point Style</prop>
									<prop name="Position">2</prop>
									<prop name="IsDefault">0</prop>
									<prop name="PointStyle">psNothing</prop>
								</obj>
								<obj name="PropertyObject" class="GenSampleEditPosition" version="4">
									<prop name="PropertyTypeName">Position</prop>
									<prop name="Position">2</prop>
									<prop name="IsDefault">1</prop>
								</obj>
								<obj name="PropertyObject" class="GenSampleEditReplicate" version="4">
									<prop name="PropertyTypeName">Replicate of</prop>
									<prop name="Position">2</prop>
									<prop name="IsDefault">1</prop>
									<prop name="ReplicateOf">-1</prop>
								</obj>
								<obj name="PropertyObject" class="HTCSampleID" version="4">
									<prop name="PropertyTypeName">Sample ID</prop>
									<prop name="Position">2</prop>
									<prop name="IsDefault">1</prop>
								</obj>
								<obj name="PropertyObject" class="GenSampleEditName" version="4">
									<prop name="PropertyTypeName">Sample Name</prop>
									<prop name="Position">2</prop>
									<prop name="IsDefault">1</prop>
									<prop name="name">Sample 3</prop>
								</obj>
								<obj name="PropertyObject" class="HTCSamplePrepNotes" version="4">
									<prop name="PropertyTypeName">Sample Prep Notes</prop>
									<prop name="Position">2</prop>
									<prop name="IsDefault">1</prop>
								</obj>
								<obj name="PropertyObject" class="GenSampleEditSubset" version="4">
									<prop name="PropertyTypeName">Subsets</prop>
									<prop name="Position">2</prop>
									<prop name="IsDefault">1</prop>
								</obj>
								<obj name="PropertyObject" class="SamplePrefWidth" version="5">
									<prop name="PropertyTypeName">Width</prop>
									<prop name="Position">2</prop>
									<prop name="IsDefault">1</prop>
									<prop name="Width">1</prop>
								</obj>
							</list>
						</obj>
					</obj>
					<obj name="item" class="SamplePropInfo" version="1">
						<obj name="ChannelProperties" class="ChanPropList" version="2">
							<obj name="ChannelProperties" class="EMList" version="1">
								<list name="emlist" count="4">
									<obj name="item" class="PropertyList" version="1">
										<list name="emlist" count="12">
											<obj name="PropertyObject" class="RQSampleTargetProperty" version="4">
												<prop name="PropertyTypeName">Combined Sample and Target Type</prop>
												<prop name="Position">3</prop>
												<prop name="IsDefault">0</prop>
												<obj name="ChannelProp" class="ChannelProperty" version="1">
													<prop name="ChannelIdx">0</prop>
												</obj>
											</obj>
											<obj name="PropertyObject" class="QuantConcProperty" version="4">
												<prop name="PropertyTypeName">Concentration</prop>
												<prop name="Position">3</prop>
												<prop name="IsDefault">1</prop>
												<prop name="Concentration">0</prop>
												<obj name="ChannelProp" class="ChannelProperty" version="1">
													<prop name="ChannelIdx">0</prop>
												</obj>
												<prop name="ReadOnly">1</prop>
											</obj>
											<obj name="PropertyObject" class="QuantCpHighProp" version="4">
												<prop name="PropertyTypeName">Cp High</prop>
												<prop name="Position">3</prop>
												<prop name="IsDefault">1</prop>
												<prop name="CpRangeHigh">0</prop>
												<obj name="ChannelProp" class="ChannelProperty" version="1">
													<prop name="ChannelIdx">0</prop>
												</obj>
												<prop name="ReadOnly">1</prop>
											</obj>
											<obj name="PropertyObject" class="QuantCpLowProp" version="4">
												<prop name="PropertyTypeName">Cp Low</prop>
												<prop name="Position">3</prop>
												<prop name="IsDefault">1</prop>
												<prop name="CpRangeLow">0</prop>
												<obj name="ChannelProp" class="ChannelProperty" version="1">
													<prop name="ChannelIdx">0</prop>
												</obj>
												<prop name="ReadOnly">1</prop>
											</obj>
											<obj name="PropertyObject" class="RQEffProp" version="4">
												<prop name="PropertyTypeName">Efficiency</prop>
												<prop name="Position">3</prop>
												<prop name="IsDefault">1</prop>
												<prop name="Efficiency">2</prop>
												<obj name="ChannelProp" class="ChannelProperty" version="1">
													<prop name="ChannelIdx">0</prop>
												</obj>
											</obj>
											<obj name="PropertyObject" class="ChannelGenotype" version="4">
												<prop name="PropertyTypeName">Melt Geno Genotype</prop>
												<prop name="Position">3</prop>
												<prop name="IsDefault">1</prop>
												<prop name="ReadOnly">1</prop>
												<obj name="ChannelProp" class="ChannelProperty" version="1">
													<prop name="ChannelIdx">0</prop>
												</obj>
											</obj>
											<obj name="PropertyObject" class="GroupChannelTypeProp" version="4">
												<prop name="PropertyTypeName">Melt Geno Sample Type</prop>
												<prop name="Position">3</prop>
												<prop name="IsDefault">0</prop>
												<prop name="GroupSampleType">mstUnknown</prop>
												<obj name="ChannelProp" class="ChannelProperty" version="1">
													<prop name="ChannelIdx">0</prop>
												</obj>
											</obj>
											<obj name="PropertyObject" class="QuantSampleTypeProperty" version="4">
												<prop name="PropertyTypeName">Quantification Sample Type</prop>
												<prop name="Position">3</prop>
												<prop name="IsDefault">0</prop>
												<prop name="SampleType">qsUnknown</prop>
												<obj name="ChannelProp" class="ChannelProperty" version="1">
													<prop name="ChannelIdx">0</prop>
												</obj>
											</obj>
											<obj name="PropertyObject" class="ChannelGenotype" version="4">
												<prop name="PropertyTypeName">Scanning Genotype</prop>
												<prop name="Position">3</prop>
												<prop name="IsDefault">1</prop>
												<prop name="ReadOnly">1</prop>
												<obj name="ChannelProp" class="ChannelProperty" version="1">
													<prop name="ChannelIdx">0</prop>
												</obj>
											</obj>
											<obj name="PropertyObject" class="GroupChannelTypeProp" version="4">
												<prop name="PropertyTypeName">Scanning Sample Type</prop>
												<prop name="Position">3</prop>
												<prop name="IsDefault">0</prop>
												<prop name="GroupSampleType">mstUnknown</prop>
												<obj name="ChannelProp" class="ChannelProperty" version="1">
													<prop name="ChannelIdx">0</prop>
												</obj>
											</obj>
											<obj name="PropertyObject" class="TargetName" version="4">
												<prop name="PropertyTypeName">Target Name</prop>
												<prop name="Position">3</prop>
												<prop name="IsDefault">1</prop>
												<obj name="ChannelProp" class="ChannelProperty" version="1">
													<prop name="ChannelIdx">0</prop>
												</obj>
											</obj>
											<obj name="PropertyObject" class="RQTargetProperty" version="4">
												<prop name="PropertyTypeName">Target Type</prop>
												<prop name="Position">3</prop>
												<prop name="IsDefault">0</prop>
												<prop name="TargetType">dtNone</prop>
												<obj name="ChannelProp" class="ChannelProperty" version="1">
													<prop name="ChannelIdx">0</prop>
												</obj>
											</obj>
										</list>
									</obj>
									<obj name="item" class="PropertyList" version="1">
										<list name="emlist" count="12">
											<obj name="PropertyObject" class="RQSampleTargetProperty" version="4">
												<prop name="PropertyTypeName">Combined Sample and Target Type</prop>
												<prop name="Position">3</prop>
												<prop name="IsDefault">0</prop>
												<obj name="ChannelProp" class="ChannelProperty" version="1">
													<prop name="ChannelIdx">1</prop>
												</obj>
											</obj>
											<obj name="PropertyObject" class="QuantConcProperty" version="4">
												<prop name="PropertyTypeName">Concentration</prop>
												<prop name="Position">3</prop>
												<prop name="IsDefault">1</prop>
												<prop name="Concentration">0</prop>
												<obj name="ChannelProp" class="ChannelProperty" version="1">
													<prop name="ChannelIdx">1</prop>
												</obj>
												<prop name="ReadOnly">1</prop>
											</obj>
											<obj name="PropertyObject" class="QuantCpHighProp" version="4">
												<prop name="PropertyTypeName">Cp High</prop>
												<prop name="Position">3</prop>
												<prop name="IsDefault">1</prop>
												<prop name="CpRangeHigh">0</prop>
												<obj name="ChannelProp" class="ChannelProperty" version="1">
													<prop name="ChannelIdx">1</prop>
												</obj>
												<prop name="ReadOnly">1</prop>
											</obj>
											<obj name="PropertyObject" class="QuantCpLowProp" version="4">
												<prop name="PropertyTypeName">Cp Low</prop>
												<prop name="Position">3</prop>
												<prop name="IsDefault">1</prop>
												<prop name="CpRangeLow">0</prop>
												<obj name="ChannelProp" class="ChannelProperty" version="1">
													<prop name="ChannelIdx">1</prop>
												</obj>
												<prop name="ReadOnly">1</prop>
											</obj>
											<obj name="PropertyObject" class="RQEffProp" version="4">
												<prop name="PropertyTypeName">Efficiency</prop>
												<prop name="Position">3</prop>
												<prop name="IsDefault">1</prop>
												<prop name="Efficiency">2</prop>
												<obj name="ChannelProp" class="ChannelProperty" version="1">
													<prop name="ChannelIdx">1</prop>
												</obj>
											</obj>
											<obj name="PropertyObject" class="ChannelGenotype" version="4">
												<prop name="PropertyTypeName">Melt Geno Genotype</prop>
												<prop name="Position">3</prop>
												<prop name="IsDefault">1</prop>
												<prop name="ReadOnly">1</prop>
												<obj name="ChannelProp" class="ChannelProperty" version="1">
													<prop name="ChannelIdx">1</prop>
												</obj>
											</obj>
											<obj name="PropertyObject" class="GroupChannelTypeProp" version="4">
												<prop name="PropertyTypeName">Melt Geno Sample Type</prop>
												<prop name="Position">3</prop>
												<prop name="IsDefault">0</prop>
												<prop name="GroupSampleType">mstUnknown</prop>
												<obj name="ChannelProp" class="ChannelProperty" version="1">
													<prop name="ChannelIdx">1</prop>
												</obj>
											</obj>
											<obj name="PropertyObject" class="QuantSampleTypeProperty" version="4">
												<prop name="PropertyTypeName">Quantification Sample Type</prop>
												<prop name="Position">3</prop>
												<prop name="IsDefault">0</prop>
												<prop name="SampleType">qsUnknown</prop>
												<obj name="ChannelProp" class="ChannelProperty" version="1">
													<prop name="ChannelIdx">1</prop>
												</obj>
											</obj>
											<obj name="PropertyObject" class="ChannelGenotype" version="4">
												<prop name="PropertyTypeName">Scanning Genotype</prop>
												<prop name="Position">3</prop>
												<prop name="IsDefault">1</prop>
												<prop name="ReadOnly">1</prop>
												<obj name="ChannelProp" class="ChannelProperty" version="1">
													<prop name="ChannelIdx">1</prop>
												</obj>
											</obj>
											<obj name="PropertyObject" class="GroupChannelTypeProp" version="4">
												<prop name="PropertyTypeName">Scanning Sample Type</prop>
												<prop name="Position">3</prop>
												<prop name="IsDefault">0</prop>
												<prop name="GroupSampleType">mstUnknown</prop>
												<obj name="ChannelProp" class="ChannelProperty" version="1">
													<prop name="ChannelIdx">1</prop>
												</obj>
											</obj>
											<obj name="PropertyObject" class="TargetName" version="4">
												<prop name="PropertyTypeName">Target Name</prop>
												<prop name="Position">3</prop>
												<prop name="IsDefault">1</prop>
												<obj name="ChannelProp" class="ChannelProperty" version="1">
													<prop name="ChannelIdx">1</prop>
												</obj>
											</obj>
											<obj name="PropertyObject" class="RQTargetProperty" version="4">
												<prop name="PropertyTypeName">Target Type</prop>
												<prop name="Position">3</prop>
												<prop name="IsDefault">0</prop>
												<prop name="TargetType">dtNone</prop>
												<obj name="ChannelProp" class="ChannelProperty" version="1">
													<prop name="ChannelIdx">1</prop>
												</obj>
											</obj>
										</list>
									</obj>
									<obj name="item" class="PropertyList" version="1">
										<list name="emlist" count="12">
											<obj name="PropertyObject" class="RQSampleTargetProperty" version="4">
												<prop name="PropertyTypeName">Combined Sample and Target Type</prop>
												<prop name="Position">3</prop>
												<prop name="IsDefault">0</prop>
												<obj name="ChannelProp" class="ChannelProperty" version="1">
													<prop name="ChannelIdx">2</prop>
												</obj>
											</obj>
											<obj name="PropertyObject" class="QuantConcProperty" version="4">
												<prop name="PropertyTypeName">Concentration</prop>
												<prop name="Position">3</prop>
												<prop name="IsDefault">1</prop>
												<prop name="Concentration">0</prop>
												<obj name="ChannelProp" class="ChannelProperty" version="1">
													<prop name="ChannelIdx">2</prop>
												</obj>
												<prop name="ReadOnly">1</prop>
											</obj>
											<obj name="PropertyObject" class="QuantCpHighProp" version="4">
												<prop name="PropertyTypeName">Cp High</prop>
												<prop name="Position">3</prop>
												<prop name="IsDefault">1</prop>
												<prop name="CpRangeHigh">0</prop>
												<obj name="ChannelProp" class="ChannelProperty" version="1">
													<prop name="ChannelIdx">2</prop>
												</obj>
												<prop name="ReadOnly">1</prop>
											</obj>
											<obj name="PropertyObject" class="QuantCpLowProp" version="4">
												<prop name="PropertyTypeName">Cp Low</prop>
												<prop name="Position">3</prop>
												<prop name="IsDefault">1</prop>
												<prop name="CpRangeLow">0</prop>
												<obj name="ChannelProp" class="ChannelProperty" version="1">
													<prop name="ChannelIdx">2</prop>
												</obj>
												<prop name="ReadOnly">1</prop>
											</obj>
											<obj name="PropertyObject" class="RQEffProp" version="4">
												<prop name="PropertyTypeName">Efficiency</prop>
												<prop name="Position">3</prop>
												<prop name="IsDefault">1</prop>
												<prop name="Efficiency">2</prop>
												<obj name="ChannelProp" class="ChannelProperty" version="1">
													<prop name="ChannelIdx">2</prop>
												</obj>
											</obj>
											<obj name="PropertyObject" class="ChannelGenotype" version="4">
												<prop name="PropertyTypeName">Melt Geno Genotype</prop>
												<prop name="Position">3</prop>
												<prop name="IsDefault">1</prop>
												<prop name="ReadOnly">1</prop>
												<obj name="ChannelProp" class="ChannelProperty" version="1">
													<prop name="ChannelIdx">2</prop>
												</obj>
											</obj>
											<obj name="PropertyObject" class="GroupChannelTypeProp" version="4">
												<prop name="PropertyTypeName">Melt Geno Sample Type</prop>
												<prop name="Position">3</prop>
												<prop name="IsDefault">0</prop>
												<prop name="GroupSampleType">mstUnknown</prop>
												<obj name="ChannelProp" class="ChannelProperty" version="1">
													<prop name="ChannelIdx">2</prop>
												</obj>
											</obj>
											<obj name="PropertyObject" class="QuantSampleTypeProperty" version="4">
												<prop name="PropertyTypeName">Quantification Sample Type</prop>
												<prop name="Position">3</prop>
												<prop name="IsDefault">0</prop>
												<prop name="SampleType">qsUnknown</prop>
												<obj name="ChannelProp" class="ChannelProperty" version="1">
													<prop name="ChannelIdx">2</prop>
												</obj>
											</obj>
											<obj name="PropertyObject" class="ChannelGenotype" version="4">
												<prop name="PropertyTypeName">Scanning Genotype</prop>
												<prop name="Position">3</prop>
												<prop name="IsDefault">1</prop>
												<prop name="ReadOnly">1</prop>
												<obj name="ChannelProp" class="ChannelProperty" version="1">
													<prop name="ChannelIdx">2</prop>
												</obj>
											</obj>
											<obj name="PropertyObject" class="GroupChannelTypeProp" version="4">
												<prop name="PropertyTypeName">Scanning Sample Type</prop>
												<prop name="Position">3</prop>
												<prop name="IsDefault">0</prop>
												<prop name="GroupSampleType">mstUnknown</prop>
												<obj name="ChannelProp" class="ChannelProperty" version="1">
													<prop name="ChannelIdx">2</prop>
												</obj>
											</obj>
											<obj name="PropertyObject" class="TargetName" version="4">
												<prop name="PropertyTypeName">Target Name</prop>
												<prop name="Position">3</prop>
												<prop name="IsDefault">1</prop>
												<obj name="ChannelProp" class="ChannelProperty" version="1">
													<prop name="ChannelIdx">2</prop>
												</obj>
											</obj>
											<obj name="PropertyObject" class="RQTargetProperty" version="4">
												<prop name="PropertyTypeName">Target Type</prop>
												<prop name="Position">3</prop>
												<prop name="IsDefault">0</prop>
												<prop name="TargetType">dtNone</prop>
												<obj name="ChannelProp" class="ChannelProperty" version="1">
													<prop name="ChannelIdx">2</prop>
												</obj>
											</obj>
										</list>
									</obj>
									<obj name="item" class="PropertyList" version="1">
										<list name="emlist" count="12">
											<obj name="PropertyObject" class="RQSampleTargetProperty" version="4">
												<prop name="PropertyTypeName">Combined Sample and Target Type</prop>
												<prop name="Position">3</prop>
												<prop name="IsDefault">0</prop>
												<obj name="ChannelProp" class="ChannelProperty" version="1">
													<prop name="ChannelIdx">3</prop>
												</obj>
											</obj>
											<obj name="PropertyObject" class="QuantConcProperty" version="4">
												<prop name="PropertyTypeName">Concentration</prop>
												<prop name="Position">3</prop>
												<prop name="IsDefault">1</prop>
												<prop name="Concentration">0</prop>
												<obj name="ChannelProp" class="ChannelProperty" version="1">
													<prop name="ChannelIdx">3</prop>
												</obj>
												<prop name="ReadOnly">1</prop>
											</obj>
											<obj name="PropertyObject" class="QuantCpHighProp" version="4">
												<prop name="PropertyTypeName">Cp High</prop>
												<prop name="Position">3</prop>
												<prop name="IsDefault">1</prop>
												<prop name="CpRangeHigh">0</prop>
												<obj name="ChannelProp" class="ChannelProperty" version="1">
													<prop name="ChannelIdx">3</prop>
												</obj>
												<prop name="ReadOnly">1</prop>
											</obj>
											<obj name="PropertyObject" class="QuantCpLowProp" version="4">
												<prop name="PropertyTypeName">Cp Low</prop>
												<prop name="Position">3</prop>
												<prop name="IsDefault">1</prop>
												<prop name="CpRangeLow">0</prop>
												<obj name="ChannelProp" class="ChannelProperty" version="1">
													<prop name="ChannelIdx">3</prop>
												</obj>
												<prop name="ReadOnly">1</prop>
											</obj>
											<obj name="PropertyObject" class="RQEffProp" version="4">
												<prop name="PropertyTypeName">Efficiency</prop>
												<prop name="Position">3</prop>
												<prop name="IsDefault">1</prop>
												<prop name="Efficiency">2</prop>
												<obj name="ChannelProp" class="ChannelProperty" version="1">
													<prop name="ChannelIdx">3</prop>
												</obj>
											</obj>
											<obj name="PropertyObject" class="ChannelGenotype" version="4">
												<prop name="PropertyTypeName">Melt Geno Genotype</prop>
												<prop name="Position">3</prop>
												<prop name="IsDefault">1</prop>
												<prop name="ReadOnly">1</prop>
												<obj name="ChannelProp" class="ChannelProperty" version="1">
													<prop name="ChannelIdx">3</prop>
												</obj>
											</obj>
											<obj name="PropertyObject" class="GroupChannelTypeProp" version="4">
												<prop name="PropertyTypeName">Melt Geno Sample Type</prop>
												<prop name="Position">3</prop>
												<prop name="IsDefault">0</prop>
												<prop name="GroupSampleType">mstUnknown</prop>
												<obj name="ChannelProp" class="ChannelProperty" version="1">
													<prop name="ChannelIdx">3</prop>
												</obj>
											</obj>
											<obj name="PropertyObject" class="QuantSampleTypeProperty" version="4">
												<prop name="PropertyTypeName">Quantification Sample Type</prop>
												<prop name="Position">3</prop>
												<prop name="IsDefault">0</prop>
												<prop name="SampleType">qsUnknown</prop>
												<obj name="ChannelProp" class="ChannelProperty" version="1">
													<prop name="ChannelIdx">3</prop>
												</obj>
											</obj>
											<obj name="PropertyObject" class="ChannelGenotype" version="4">
												<prop name="PropertyTypeName">Scanning Genotype</prop>
												<prop name="Position">3</prop>
												<prop name="IsDefault">1</prop>
												<prop name="ReadOnly">1</prop>
												<obj name="ChannelProp" class="ChannelProperty" version="1">
													<prop name="ChannelIdx">3</prop>
												</obj>
											</obj>
											<obj name="PropertyObject" class="GroupChannelTypeProp" version="4">
												<prop name="PropertyTypeName">Scanning Sample Type</prop>
												<prop name="Position">3</prop>
												<prop name="IsDefault">0</prop>
												<prop name="GroupSampleType">mstUnknown</prop>
												<obj name="ChannelProp" class="ChannelProperty" version="1">
													<prop name="ChannelIdx">3</prop>
												</obj>
											</obj>
											<obj name="PropertyObject" class="TargetName" version="4">
												<prop name="PropertyTypeName">Target Name</prop>
												<prop name="Position">3</prop>
												<prop name="IsDefault">1</prop>
												<obj name="ChannelProp" class="ChannelProperty" version="1">
													<prop name="ChannelIdx">3</prop>
												</obj>
											</obj>
											<obj name="PropertyObject" class="RQTargetProperty" version="4">
												<prop name="PropertyTypeName">Target Type</prop>
												<prop name="Position">3</prop>
												<prop name="IsDefault">0</prop>
												<prop name="TargetType">dtNone</prop>
												<obj name="ChannelProp" class="ChannelProperty" version="1">
													<prop name="ChannelIdx">3</prop>
												</obj>
											</obj>
										</list>
									</obj>
								</list>
							</obj>
						</obj>
						<prop name="ChannelPropertyCount">4</prop>
						<prop name="ContainerPosition">3</prop>
						<prop name="HasSampleProperties">1</prop>
						<obj name="SampleProperties" class="PropertyList" version="1">
							<list name="emlist" count="14">
								<obj name="PropertyObject" class="SamplePrefColor" version="4">
									<prop name="PropertyTypeName">Color</prop>
									<prop name="Position">3</prop>
									<prop name="IsDefault">0</prop>
									<prop name="Color">clFuchsia</prop>
								</obj>
								<obj name="PropertyObject" class="DominantChannelProp" version="4">
									<prop name="PropertyTypeName">Dominant Channel</prop>
									<prop name="Position">3</prop>
									<prop name="IsDefault">0</prop>
									<prop name="DominantChannel">0</prop>
								</obj>
								<obj name="PropertyObject" class="Genotype" version="4">
									<prop name="PropertyTypeName">EndPt Genotype</prop>
									<prop name="Position">3</prop>
									<prop name="IsDefault">1</prop>
									<prop name="ReadOnly">1</prop>
								</obj>
								<obj name="PropertyObject" class="GroupingSample" version="4">
									<prop name="PropertyTypeName">EndPt Sample Type</prop>
									<prop name="Position">3</prop>
									<prop name="IsDefault">0</prop>
									<prop name="GroupSampleType">mstUnknown</prop>
								</obj>
								<obj name="PropertyObject" class="SamplePrefLineStyle" version="4">
									<prop name="PropertyTypeName">Line Style</prop>
									<prop name="Position">3</prop>
									<prop name="IsDefault">0</prop>
									<prop name="LineStyle">psSolid</prop>
								</obj>
								<obj name="PropertyObject" class="GenSampleEditNotes" version="4">
									<prop name="PropertyTypeName">Notes</prop>
									<prop name="Position">3</prop>
									<prop name="IsDefault">1</prop>
								</obj>
								<obj name="PropertyObject" class="SamplePrefPointStyle" version="4">
									<prop name="PropertyTypeName">Point Style</prop>
									<prop name="Position">3</prop>
									<prop name="IsDefault">0</prop>
									<prop name="PointStyle">psNothing</prop>
								</obj>
								<obj name="PropertyObject" class="GenSampleEditPosition" version="4">
									<prop name="PropertyTypeName">Position</prop>
									<prop name="Position">3</prop>
									<prop name="IsDefault">1</prop>
								</obj>
								<obj name="PropertyObject" class="GenSampleEditReplicate" version="4">
									<prop name="PropertyTypeName">Replicate of</prop>
									<prop name="Position">3</prop>
									<prop name="IsDefault">1</prop>
									<prop name="ReplicateOf">-1</prop>
								</obj>
								<obj name="PropertyObject" class="HTCSampleID" version="4">
									<prop name="PropertyTypeName">Sample ID</prop>
									<prop name="Position">3</prop>
									<prop name="IsDefault">1</prop>
								</obj>
								<obj name="PropertyObject" class="GenSampleEditName" version="4">
									<prop name="PropertyTypeName">Sample Name</prop>
									<prop name="Position">3</prop>
									<prop name="IsDefault">1</prop>
									<prop name="name">Sample 4</prop>
								</obj>
								<obj name="PropertyObject" class="HTCSamplePrepNotes" version="4">
									<prop name="PropertyTypeName">Sample Prep Notes</prop>
									<prop name="Position">3</prop>
									<prop name="IsDefault">1</prop>
								</obj>
								<obj name="PropertyObject" class="GenSampleEditSubset" version="4">
									<prop name="PropertyTypeName">Subsets</prop>
									<prop name="Position">3</prop>
									<prop name="IsDefault">1</prop>
								</obj>
								<obj name="PropertyObject" class="SamplePrefWidth" version="5">
									<prop name="PropertyTypeName">Width</prop>
									<prop name="Position">3</prop>
									<prop name="IsDefault">1</prop>
									<prop name="Width">1</prop>
								</obj>
							</list>
						</obj>
					</obj>
					<obj name="item" class="SamplePropInfo" version="1">
						<obj name="ChannelProperties" class="ChanPropList" version="2">
							<obj name="ChannelProperties" class="EMList" version="1">
								<list name="emlist" count="4">
									<obj name="item" class="PropertyList" version="1">
										<list name="emlist" count="12">
											<obj name="PropertyObject" class="RQSampleTargetProperty" version="4">
												<prop name="PropertyTypeName">Combined Sample and Target Type</prop>
												<prop name="Position">4</prop>
												<prop name="IsDefault">0</prop>
												<obj name="ChannelProp" class="ChannelProperty" version="1">
													<prop name="ChannelIdx">0</prop>
												</obj>
											</obj>
											<obj name="PropertyObject" class="QuantConcProperty" version="4">
												<prop name="PropertyTypeName">Concentration</prop>
												<prop name="Position">4</prop>
												<prop name="IsDefault">1</prop>
												<prop name="Concentration">0</prop>
												<obj name="ChannelProp" class="ChannelProperty" version="1">
													<prop name="ChannelIdx">0</prop>
												</obj>
												<prop name="ReadOnly">1</prop>
											</obj>
											<obj name="PropertyObject" class="QuantCpHighProp" version="4">
												<prop name="PropertyTypeName">Cp High</prop>
												<prop name="Position">4</prop>
												<prop name="IsDefault">1</prop>
												<prop name="CpRangeHigh">0</prop>
												<obj name="ChannelProp" class="ChannelProperty" version="1">
													<prop name="ChannelIdx">0</prop>
												</obj>
												<prop name="ReadOnly">1</prop>
											</obj>
											<obj name="PropertyObject" class="QuantCpLowProp" version="4">
												<prop name="PropertyTypeName">Cp Low</prop>
												<prop name="Position">4</prop>
												<prop name="IsDefault">1</prop>
												<prop name="CpRangeLow">0</prop>
												<obj name="ChannelProp" class="ChannelProperty" version="1">
													<prop name="ChannelIdx">0</prop>
												</obj>
												<prop name="ReadOnly">1</prop>
											</obj>
											<obj name="PropertyObject" class="RQEffProp" version="4">
												<prop name="PropertyTypeName">Efficiency</prop>
												<prop name="Position">4</prop>
												<prop name="IsDefault">1</prop>
												<prop name="Efficiency">2</prop>
												<obj name="ChannelProp" class="ChannelProperty" version="1">
													<prop name="ChannelIdx">0</prop>
												</obj>
											</obj>
											<obj name="PropertyObject" class="ChannelGenotype" version="4">
												<prop name="PropertyTypeName">Melt Geno Genotype</prop>
												<prop name="Position">4</prop>
												<prop name="IsDefault">1</prop>
												<prop name="ReadOnly">1</prop>
												<obj name="ChannelProp" class="ChannelProperty" version="1">
													<prop name="ChannelIdx">0</prop>
												</obj>
											</obj>
											<obj name="PropertyObject" class="GroupChannelTypeProp" version="4">
												<prop name="PropertyTypeName">Melt Geno Sample Type</prop>
												<prop name="Position">4</prop>
												<prop name="IsDefault">0</prop>
												<prop name="GroupSampleType">mstUnknown</prop>
												<obj name="ChannelProp" class="ChannelProperty" version="1">
													<prop name="ChannelIdx">0</prop>
												</obj>
											</obj>
											<obj name="PropertyObject" class="QuantSampleTypeProperty" version="4">
												<prop name="PropertyTypeName">Quantification Sample Type</prop>
												<prop name="Position">4</prop>
												<prop name="IsDefault">0</prop>
												<prop name="SampleType">qsUnknown</prop>
												<obj name="ChannelProp" class="ChannelProperty" version="1">
													<prop name="ChannelIdx">0</prop>
												</obj>
											</obj>
											<obj name="PropertyObject" class="ChannelGenotype" version="4">
												<prop name="PropertyTypeName">Scanning Genotype</prop>
												<prop name="Position">4</prop>
												<prop name="IsDefault">1</prop>
												<prop name="ReadOnly">1</prop>
												<obj name="ChannelProp" class="ChannelProperty" version="1">
													<prop name="ChannelIdx">0</prop>
												</obj>
											</obj>
											<obj name="PropertyObject" class="GroupChannelTypeProp" version="4">
												<prop name="PropertyTypeName">Scanning Sample Type</prop>
												<prop name="Position">4</prop>
												<prop name="IsDefault">0</prop>
												<prop name="GroupSampleType">mstUnknown</prop>
												<obj name="ChannelProp" class="ChannelProperty" version="1">
													<prop name="ChannelIdx">0</prop>
												</obj>
											</obj>
											<obj name="PropertyObject" class="TargetName" version="4">
												<prop name="PropertyTypeName">Target Name</prop>
												<prop name="Position">4</prop>
												<prop name="IsDefault">1</prop>
												<obj name="ChannelProp" class="ChannelProperty" version="1">
													<prop name="ChannelIdx">0</prop>
												</obj>
											</obj>
											<obj name="PropertyObject" class="RQTargetProperty" version="4">
												<prop name="PropertyTypeName">Target Type</prop>
												<prop name="Position">4</prop>
												<prop name="IsDefault">0</prop>
												<prop name="TargetType">dtNone</prop>
												<obj name="ChannelProp" class="ChannelProperty" version="1">
													<prop name="ChannelIdx">0</prop>
												</obj>
											</obj>
										</list>
									</obj>
									<obj name="item" class="PropertyList" version="1">
										<list name="emlist" count="12">
											<obj name="PropertyObject" class="RQSampleTargetProperty" version="4">
												<prop name="PropertyTypeName">Combined Sample and Target Type</prop>
												<prop name="Position">4</prop>
												<prop name="IsDefault">0</prop>
												<obj name="ChannelProp" class="ChannelProperty" version="1">
													<prop name="ChannelIdx">1</prop>
												</obj>
											</obj>
											<obj name="PropertyObject" class="QuantConcProperty" version="4">
												<prop name="PropertyTypeName">Concentration</prop>
												<prop name="Position">4</prop>
												<prop name="IsDefault">1</prop>
												<prop name="Concentration">0</prop>
												<obj name="ChannelProp" class="ChannelProperty" version="1">
													<prop name="ChannelIdx">1</prop>
												</obj>
												<prop name="ReadOnly">1</prop>
											</obj>
											<obj name="PropertyObject" class="QuantCpHighProp" version="4">
												<prop name="PropertyTypeName">Cp High</prop>
												<prop name="Position">4</prop>
												<prop name="IsDefault">1</prop>
												<prop name="CpRangeHigh">0</prop>
												<obj name="ChannelProp" class="ChannelProperty" version="1">
													<prop name="ChannelIdx">1</prop>
												</obj>
												<prop name="ReadOnly">1</prop>
											</obj>
											<obj name="PropertyObject" class="QuantCpLowProp" version="4">
												<prop name="PropertyTypeName">Cp Low</prop>
												<prop name="Position">4</prop>
												<prop name="IsDefault">1</prop>
												<prop name="CpRangeLow">0</prop>
												<obj name="ChannelProp" class="ChannelProperty" version="1">
													<prop name="ChannelIdx">1</prop>
												</obj>
												<prop name="ReadOnly">1</prop>
											</obj>
											<obj name="PropertyObject" class="RQEffProp" version="4">
												<prop name="PropertyTypeName">Efficiency</prop>
												<prop name="Position">4</prop>
												<prop name="IsDefault">1</prop>
												<prop name="Efficiency">2</prop>
												<obj name="ChannelProp" class="ChannelProperty" version="1">
													<prop name="ChannelIdx">1</prop>
												</obj>
											</obj>
											<obj name="PropertyObject" class="ChannelGenotype" version="4">
												<prop name="PropertyTypeName">Melt Geno Genotype</prop>
												<prop name="Position">4</prop>
												<prop name="IsDefault">1</prop>
												<prop name="ReadOnly">1</prop>
												<obj name="ChannelProp" class="ChannelProperty" version="1">
													<prop name="ChannelIdx">1</prop>
												</obj>
											</obj>
											<obj name="PropertyObject" class="GroupChannelTypeProp" version="4">
												<prop name="PropertyTypeName">Melt Geno Sample Type</prop>
												<prop name="Position">4</prop>
												<prop name="IsDefault">0</prop>
												<prop name="GroupSampleType">mstUnknown</prop>
												<obj name="ChannelProp" class="ChannelProperty" version="1">
													<prop name="ChannelIdx">1</prop>
												</obj>
											</obj>
											<obj name="PropertyObject" class="QuantSampleTypeProperty" version="4">
												<prop name="PropertyTypeName">Quantification Sample Type</prop>
												<prop name="Position">4</prop>
												<prop name="IsDefault">0</prop>
												<prop name="SampleType">qsUnknown</prop>
												<obj name="ChannelProp" class="ChannelProperty" version="1">
													<prop name="ChannelIdx">1</prop>
												</obj>
											</obj>
											<obj name="PropertyObject" class="ChannelGenotype" version="4">
												<prop name="PropertyTypeName">Scanning Genotype</prop>
												<prop name="Position">4</prop>
												<prop name="IsDefault">1</prop>
												<prop name="ReadOnly">1</prop>
												<obj name="ChannelProp" class="ChannelProperty" version="1">
													<prop name="ChannelIdx">1</prop>
												</obj>
											</obj>
											<obj name="PropertyObject" class="GroupChannelTypeProp" version="4">
												<prop name="PropertyTypeName">Scanning Sample Type</prop>
												<prop name="Position">4</prop>
												<prop name="IsDefault">0</prop>
												<prop name="GroupSampleType">mstUnknown</prop>
												<obj name="ChannelProp" class="ChannelProperty" version="1">
													<prop name="ChannelIdx">1</prop>
												</obj>
											</obj>
											<obj name="PropertyObject" class="TargetName" version="4">
												<prop name="PropertyTypeName">Target Name</prop>
												<prop name="Position">4</prop>
												<prop name="IsDefault">1</prop>
												<obj name="ChannelProp" class="ChannelProperty" version="1">
													<prop name="ChannelIdx">1</prop>
												</obj>
											</obj>
											<obj name="PropertyObject" class="RQTargetProperty" version="4">
												<prop name="PropertyTypeName">Target Type</prop>
												<prop name="Position">4</prop>
												<prop name="IsDefault">0</prop>
												<prop name="TargetType">dtNone</prop>
												<obj name="ChannelProp" class="ChannelProperty" version="1">
													<prop name="ChannelIdx">1</prop>
												</obj>
											</obj>
										</list>
									</obj>
									<obj name="item" class="PropertyList" version="1">
										<list name="emlist" count="12">
											<obj name="PropertyObject" class="RQSampleTargetProperty" version="4">
												<prop name="PropertyTypeName">Combined Sample and Target Type</prop>
												<prop name="Position">4</prop>
												<prop name="IsDefault">0</prop>
												<obj name="ChannelProp" class="ChannelProperty" version="1">
													<prop name="ChannelIdx">2</prop>
												</obj>
											</obj>
											<obj name="PropertyObject" class="QuantConcProperty" version="4">
												<prop name="PropertyTypeName">Concentration</prop>
												<prop name="Position">4</prop>
												<prop name="IsDefault">1</prop>
												<prop name="Concentration">0</prop>
												<obj name="ChannelProp" class="ChannelProperty" version="1">
													<prop name="ChannelIdx">2</prop>
												</obj>
												<prop name="ReadOnly">1</prop>
											</obj>
											<obj name="PropertyObject" class="QuantCpHighProp" version="4">
												<prop name="PropertyTypeName">Cp High</prop>
												<prop name="Position">4</prop>
												<prop name="IsDefault">1</prop>
												<prop name="CpRangeHigh">0</prop>
												<obj name="ChannelProp" class="ChannelProperty" version="1">
													<prop name="ChannelIdx">2</prop>
												</obj>
												<prop name="ReadOnly">1</prop>
											</obj>
											<obj name="PropertyObject" class="QuantCpLowProp" version="4">
												<prop name="PropertyTypeName">Cp Low</prop>
												<prop name="Position">4</prop>
												<prop name="IsDefault">1</prop>
												<prop name="CpRangeLow">0</prop>
												<obj name="ChannelProp" class="ChannelProperty" version="1">
													<prop name="ChannelIdx">2</prop>
												</obj>
												<prop name="ReadOnly">1</prop>
											</obj>
											<obj name="PropertyObject" class="RQEffProp" version="4">
												<prop name="PropertyTypeName">Efficiency</prop>
												<prop name="Position">4</prop>
												<prop name="IsDefault">1</prop>
												<prop name="Efficiency">2</prop>
												<obj name="ChannelProp" class="ChannelProperty" version="1">
													<prop name="ChannelIdx">2</prop>
												</obj>
											</obj>
											<obj name="PropertyObject" class="ChannelGenotype" version="4">
												<prop name="PropertyTypeName">Melt Geno Genotype</prop>
												<prop name="Position">4</prop>
												<prop name="IsDefault">1</prop>
												<prop name="ReadOnly">1</prop>
												<obj name="ChannelProp" class="ChannelProperty" version="1">
													<prop name="ChannelIdx">2</prop>
												</obj>
											</obj>
											<obj name="PropertyObject" class="GroupChannelTypeProp" version="4">
												<prop name="PropertyTypeName">Melt Geno Sample Type</prop>
												<prop name="Position">4</prop>
												<prop name="IsDefault">0</prop>
												<prop name="GroupSampleType">mstUnknown</prop>
												<obj name="ChannelProp" class="ChannelProperty" version="1">
													<prop name="ChannelIdx">2</prop>
												</obj>
											</obj>
											<obj name="PropertyObject" class="QuantSampleTypeProperty" version="4">
												<prop name="PropertyTypeName">Quantification Sample Type</prop>
												<prop name="Position">4</prop>
												<prop name="IsDefault">0</prop>
												<prop name="SampleType">qsUnknown</prop>
												<obj name="ChannelProp" class="ChannelProperty" version="1">
													<prop name="ChannelIdx">2</prop>
												</obj>
											</obj>
											<obj name="PropertyObject" class="ChannelGenotype" version="4">
												<prop name="PropertyTypeName">Scanning Genotype</prop>
												<prop name="Position">4</prop>
												<prop name="IsDefault">1</prop>
												<prop name="ReadOnly">1</prop>
												<obj name="ChannelProp" class="ChannelProperty" version="1">
													<prop name="ChannelIdx">2</prop>
												</obj>
											</obj>
											<obj name="PropertyObject" class="GroupChannelTypeProp" version="4">
												<prop name="PropertyTypeName">Scanning Sample Type</prop>
												<prop name="Position">4</prop>
												<prop name="IsDefault">0</prop>
												<prop name="GroupSampleType">mstUnknown</prop>
												<obj name="ChannelProp" class="ChannelProperty" version="1">
													<prop name="ChannelIdx">2</prop>
												</obj>
											</obj>
											<obj name="PropertyObject" class="TargetName" version="4">
												<prop name="PropertyTypeName">Target Name</prop>
												<prop name="Position">4</prop>
												<prop name="IsDefault">1</prop>
												<obj name="ChannelProp" class="ChannelProperty" version="1">
													<prop name="ChannelIdx">2</prop>
												</obj>
											</obj>
											<obj name="PropertyObject" class="RQTargetProperty" version="4">
												<prop name="PropertyTypeName">Target Type</prop>
												<prop name="Position">4</prop>
												<prop name="IsDefault">0</prop>
												<prop name="TargetType">dtNone</prop>
												<obj name="ChannelProp" class="ChannelProperty" version="1">
													<prop name="ChannelIdx">2</prop>
												</obj>
											</obj>
										</list>
									</obj>
									<obj name="item" class="PropertyList" version="1">
										<list name="emlist" count="12">
											<obj name="PropertyObject" class="RQSampleTargetProperty" version="4">
												<prop name="PropertyTypeName">Combined Sample and Target Type</prop>
												<prop name="Position">4</prop>
												<prop name="IsDefault">0</prop>
												<obj name="ChannelProp" class="ChannelProperty" version="1">
													<prop name="ChannelIdx">3</prop>
												</obj>
											</obj>
											<obj name="PropertyObject" class="QuantConcProperty" version="4">
												<prop name="PropertyTypeName">Concentration</prop>
												<prop name="Position">4</prop>
												<prop name="IsDefault">1</prop>
												<prop name="Concentration">0</prop>
												<obj name="ChannelProp" class="ChannelProperty" version="1">
													<prop name="ChannelIdx">3</prop>
												</obj>
												<prop name="ReadOnly">1</prop>
											</obj>
											<obj name="PropertyObject" class="QuantCpHighProp" version="4">
												<prop name="PropertyTypeName">Cp High</prop>
												<prop name="Position">4</prop>
												<prop name="IsDefault">1</prop>
												<prop name="CpRangeHigh">0</prop>
												<obj name="ChannelProp" class="ChannelProperty" version="1">
													<prop name="ChannelIdx">3</prop>
												</obj>
												<prop name="ReadOnly">1</prop>
											</obj>
											<obj name="PropertyObject" class="QuantCpLowProp" version="4">
												<prop name="PropertyTypeName">Cp Low</prop>
												<prop name="Position">4</prop>
												<prop name="IsDefault">1</prop>
												<prop name="CpRangeLow">0</prop>
												<obj name="ChannelProp" class="ChannelProperty" version="1">
													<prop name="ChannelIdx">3</prop>
												</obj>
												<prop name="ReadOnly">1</prop>
											</obj>
											<obj name="PropertyObject" class="RQEffProp" version="4">
												<prop name="PropertyTypeName">Efficiency</prop>
												<prop name="Position">4</prop>
												<prop name="IsDefault">1</prop>
												<prop name="Efficiency">2</prop>
												<obj name="ChannelProp" class="ChannelProperty" version="1">
													<prop name="ChannelIdx">3</prop>
												</obj>
											</obj>
											<obj name="PropertyObject" class="ChannelGenotype" version="4">
												<prop name="PropertyTypeName">Melt Geno Genotype</prop>
												<prop name="Position">4</prop>
												<prop name="IsDefault">1</prop>
												<prop name="ReadOnly">1</prop>
												<obj name="ChannelProp" class="ChannelProperty" version="1">
													<prop name="ChannelIdx">3</prop>
												</obj>
											</obj>
											<obj name="PropertyObject" class="GroupChannelTypeProp" version="4">
												<prop name="PropertyTypeName">Melt Geno Sample Type</prop>
												<prop name="Position">4</prop>
												<prop name="IsDefault">0</prop>
												<prop name="GroupSampleType">mstUnknown</prop>
												<obj name="ChannelProp" class="ChannelProperty" version="1">
													<prop name="ChannelIdx">3</prop>
												</obj>
											</obj>
											<obj name="PropertyObject" class="QuantSampleTypeProperty" version="4">
												<prop name="PropertyTypeName">Quantification Sample Type</prop>
												<prop name="Position">4</prop>
												<prop name="IsDefault">0</prop>
												<prop name="SampleType">qsUnknown</prop>
												<obj name="ChannelProp" class="ChannelProperty" version="1">
													<prop name="ChannelIdx">3</prop>
												</obj>
											</obj>
											<obj name="PropertyObject" class="ChannelGenotype" version="4">
												<prop name="PropertyTypeName">Scanning Genotype</prop>
												<prop name="Position">4</prop>
												<prop name="IsDefault">1</prop>
												<prop name="ReadOnly">1</prop>
												<obj name="ChannelProp" class="ChannelProperty" version="1">
													<prop name="ChannelIdx">3</prop>
												</obj>
											</obj>
											<obj name="PropertyObject" class="GroupChannelTypeProp" version="4">
												<prop name="PropertyTypeName">Scanning Sample Type</prop>
												<prop name="Position">4</prop>
												<prop name="IsDefault">0</prop>
												<prop name="GroupSampleType">mstUnknown</prop>
												<obj name="ChannelProp" class="ChannelProperty" version="1">
													<prop name="ChannelIdx">3</prop>
												</obj>
											</obj>
											<obj name="PropertyObject" class="TargetName" version="4">
												<prop name="PropertyTypeName">Target Name</prop>
												<prop name="Position">4</prop>
												<prop name="IsDefault">1</prop>
												<obj name="ChannelProp" class="ChannelProperty" version="1">
													<prop name="ChannelIdx">3</prop>
												</obj>
											</obj>
											<obj name="PropertyObject" class="RQTargetProperty" version="4">
												<prop name="PropertyTypeName">Target Type</prop>
												<prop name="Position">4</prop>
												<prop name="IsDefault">0</prop>
												<prop name="TargetType">dtNone</prop>
												<obj name="ChannelProp" class="ChannelProperty" version="1">
													<prop name="ChannelIdx">3</prop>
												</obj>
											</obj>
										</list>
									</obj>
								</list>
							</obj>
						</obj>
						<prop name="ChannelPropertyCount">4</prop>
						<prop name="ContainerPosition">4</prop>
						<prop name="HasSampleProperties">1</prop>
						<obj name="SampleProperties" class="PropertyList" version="1">
							<list name="emlist" count="14">
								<obj name="PropertyObject" class="SamplePrefColor" version="4">
									<prop name="PropertyTypeName">Color</prop>
									<prop name="Position">4</prop>
									<prop name="IsDefault">0</prop>
									<prop name="Color">clGray</prop>
								</obj>
								<obj name="PropertyObject" class="DominantChannelProp" version="4">
									<prop name="PropertyTypeName">Dominant Channel</prop>
									<prop name="Position">4</prop>
									<prop name="IsDefault">0</prop>
									<prop name="DominantChannel">0</prop>
								</obj>
								<obj name="PropertyObject" class="Genotype" version="4">
									<prop name="PropertyTypeName">EndPt Genotype</prop>
									<prop name="Position">4</prop>
									<prop name="IsDefault">1</prop>
									<prop name="ReadOnly">1</prop>
								</obj>
								<obj name="PropertyObject" class="GroupingSample" version="4">
									<prop name="PropertyTypeName">EndPt Sample Type</prop>
									<prop name="Position">4</prop>
									<prop name="IsDefault">0</prop>
									<prop name="GroupSampleType">mstUnknown</prop>
								</obj>
								<obj name="PropertyObject" class="SamplePrefLineStyle" version="4">
									<prop name="PropertyTypeName">Line Style</prop>
									<prop name="Position">4</prop>
									<prop name="IsDefault">0</prop>
									<prop name="LineStyle">psSolid</prop>
								</obj>
								<obj name="PropertyObject" class="GenSampleEditNotes" version="4">
									<prop name="PropertyTypeName">Notes</prop>
									<prop name="Position">4</prop>
									<prop name="IsDefault">1</prop>
								</obj>
								<obj name="PropertyObject" class="SamplePrefPointStyle" version="4">
									<prop name="PropertyTypeName">Point Style</prop>
									<prop name="Position">4</prop>
									<prop name="IsDefault">0</prop>
									<prop name="PointStyle">psNothing</prop>
								</obj>
								<obj name="PropertyObject" class="GenSampleEditPosition" version="4">
									<prop name="PropertyTypeName">Position</prop>
									<prop name="Position">4</prop>
									<prop name="IsDefault">1</prop>
								</obj>
								<obj name="PropertyObject" class="GenSampleEditReplicate" version="4">
									<prop name="PropertyTypeName">Replicate of</prop>
									<prop name="Position">4</prop>
									<prop name="IsDefault">1</prop>
									<prop name="ReplicateOf">-1</prop>
								</obj>
								<obj name="PropertyObject" class="HTCSampleID" version="4">
									<prop name="PropertyTypeName">Sample ID</prop>
									<prop name="Position">4</prop>
									<prop name="IsDefault">1</prop>
								</obj>
								<obj name="PropertyObject" class="GenSampleEditName" version="4">
									<prop name="PropertyTypeName">Sample Name</prop>
									<prop name="Position">4</prop>
									<prop name="IsDefault">1</prop>
									<prop name="name">Sample 5</prop>
								</obj>
								<obj name="PropertyObject" class="HTCSamplePrepNotes" version="4">
									<prop name="PropertyTypeName">Sample Prep Notes</prop>
									<prop name="Position">4</prop>
									<prop name="IsDefault">1</prop>
								</obj>
								<obj name="PropertyObject" class="GenSampleEditSubset" version="4">
									<prop name="PropertyTypeName">Subsets</prop>
									<prop name="Position">4</prop>
									<prop name="IsDefault">1</prop>
								</obj>
								<obj name="PropertyObject" class="SamplePrefWidth" version="5">
									<prop name="PropertyTypeName">Width</prop>
									<prop name="Position">4</prop>
									<prop name="IsDefault">1</prop>
									<prop name="Width">1</prop>
								</obj>
							</list>
						</obj>
					</obj>
					<obj name="item" class="SamplePropInfo" version="1">
						<obj name="ChannelProperties" class="ChanPropList" version="2">
							<obj name="ChannelProperties" class="EMList" version="1">
								<list name="emlist" count="4">
									<obj name="item" class="PropertyList" version="1">
										<list name="emlist" count="12">
											<obj name="PropertyObject" class="RQSampleTargetProperty" version="4">
												<prop name="PropertyTypeName">Combined Sample and Target Type</prop>
												<prop name="Position">5</prop>
												<prop name="IsDefault">0</prop>
												<obj name="ChannelProp" class="ChannelProperty" version="1">
													<prop name="ChannelIdx">0</prop>
												</obj>
											</obj>
											<obj name="PropertyObject" class="QuantConcProperty" version="4">
												<prop name="PropertyTypeName">Concentration</prop>
												<prop name="Position">5</prop>
												<prop name="IsDefault">1</prop>
												<prop name="Concentration">0</prop>
												<obj name="ChannelProp" class="ChannelProperty" version="1">
													<prop name="ChannelIdx">0</prop>
												</obj>
												<prop name="ReadOnly">1</prop>
											</obj>
											<obj name="PropertyObject" class="QuantCpHighProp" version="4">
												<prop name="PropertyTypeName">Cp High</prop>
												<prop name="Position">5</prop>
												<prop name="IsDefault">1</prop>
												<prop name="CpRangeHigh">0</prop>
												<obj name="ChannelProp" class="ChannelProperty" version="1">
													<prop name="ChannelIdx">0</prop>
												</obj>
												<prop name="ReadOnly">1</prop>
											</obj>
											<obj name="PropertyObject" class="QuantCpLowProp" version="4">
												<prop name="PropertyTypeName">Cp Low</prop>
												<prop name="Position">5</prop>
												<prop name="IsDefault">1</prop>
												<prop name="CpRangeLow">0</prop>
												<obj name="ChannelProp" class="ChannelProperty" version="1">
													<prop name="ChannelIdx">0</prop>
												</obj>
												<prop name="ReadOnly">1</prop>
											</obj>
											<obj name="PropertyObject" class="RQEffProp" version="4">
												<prop name="PropertyTypeName">Efficiency</prop>
												<prop name="Position">5</prop>
												<prop name="IsDefault">1</prop>
												<prop name="Efficiency">2</prop>
												<obj name="ChannelProp" class="ChannelProperty" version="1">
													<prop name="ChannelIdx">0</prop>
												</obj>
											</obj>
											<obj name="PropertyObject" class="ChannelGenotype" version="4">
												<prop name="PropertyTypeName">Melt Geno Genotype</prop>
												<prop name="Position">5</prop>
												<prop name="IsDefault">1</prop>
												<prop name="ReadOnly">1</prop>
												<obj name="ChannelProp" class="ChannelProperty" version="1">
													<prop name="ChannelIdx">0</prop>
												</obj>
											</obj>
											<obj name="PropertyObject" class="GroupChannelTypeProp" version="4">
												<prop name="PropertyTypeName">Melt Geno Sample Type</prop>
												<prop name="Position">5</prop>
												<prop name="IsDefault">0</prop>
												<prop name="GroupSampleType">mstUnknown</prop>
												<obj name="ChannelProp" class="ChannelProperty" version="1">
													<prop name="ChannelIdx">0</prop>
												</obj>
											</obj>
											<obj name="PropertyObject" class="QuantSampleTypeProperty" version="4">
												<prop name="PropertyTypeName">Quantification Sample Type</prop>
												<prop name="Position">5</prop>
												<prop name="IsDefault">0</prop>
												<prop name="SampleType">qsUnknown</prop>
												<obj name="ChannelProp" class="ChannelProperty" version="1">
													<prop name="ChannelIdx">0</prop>
												</obj>
											</obj>
											<obj name="PropertyObject" class="ChannelGenotype" version="4">
												<prop name="PropertyTypeName">Scanning Genotype</prop>
												<prop name="Position">5</prop>
												<prop name="IsDefault">1</prop>
												<prop name="ReadOnly">1</prop>
												<obj name="ChannelProp" class="ChannelProperty" version="1">
													<prop name="ChannelIdx">0</prop>
												</obj>
											</obj>
											<obj name="PropertyObject" class="GroupChannelTypeProp" version="4">
												<prop name="PropertyTypeName">Scanning Sample Type</prop>
												<prop name="Position">5</prop>
												<prop name="IsDefault">0</prop>
												<prop name="GroupSampleType">mstUnknown</prop>
												<obj name="ChannelProp" class="ChannelProperty" version="1">
													<prop name="ChannelIdx">0</prop>
												</obj>
											</obj>
											<obj name="PropertyObject" class="TargetName" version="4">
												<prop name="PropertyTypeName">Target Name</prop>
												<prop name="Position">5</prop>
												<prop name="IsDefault">1</prop>
												<obj name="ChannelProp" class="ChannelProperty" version="1">
													<prop name="ChannelIdx">0</prop>
												</obj>
											</obj>
											<obj name="PropertyObject" class="RQTargetProperty" version="4">
												<prop name="PropertyTypeName">Target Type</prop>
												<prop name="Position">5</prop>
												<prop name="IsDefault">0</prop>
												<prop name="TargetType">dtNone</prop>
												<obj name="ChannelProp" class="ChannelProperty" version="1">
													<prop name="ChannelIdx">0</prop>
												</obj>
											</obj>
										</list>
									</obj>
									<obj name="item" class="PropertyList" version="1">
										<list name="emlist" count="12">
											<obj name="PropertyObject" class="RQSampleTargetProperty" version="4">
												<prop name="PropertyTypeName">Combined Sample and Target Type</prop>
												<prop name="Position">5</prop>
												<prop name="IsDefault">0</prop>
												<obj name="ChannelProp" class="ChannelProperty" version="1">
													<prop name="ChannelIdx">1</prop>
												</obj>
											</obj>
											<obj name="PropertyObject" class="QuantConcProperty" version="4">
												<prop name="PropertyTypeName">Concentration</prop>
												<prop name="Position">5</prop>
												<prop name="IsDefault">1</prop>
												<prop name="Concentration">0</prop>
												<obj name="ChannelProp" class="ChannelProperty" version="1">
													<prop name="ChannelIdx">1</prop>
												</obj>
												<prop name="ReadOnly">1</prop>
											</obj>
											<obj name="PropertyObject" class="QuantCpHighProp" version="4">
												<prop name="PropertyTypeName">Cp High</prop>
												<prop name="Position">5</prop>
												<prop name="IsDefault">1</prop>
												<prop name="CpRangeHigh">0</prop>
												<obj name="ChannelProp" class="ChannelProperty" version="1">
													<prop name="ChannelIdx">1</prop>
												</obj>
												<prop name="ReadOnly">1</prop>
											</obj>
											<obj name="PropertyObject" class="QuantCpLowProp" version="4">
												<prop name="PropertyTypeName">Cp Low</prop>
												<prop name="Position">5</prop>
												<prop name="IsDefault">1</prop>
												<prop name="CpRangeLow">0</prop>
												<obj name="ChannelProp" class="ChannelProperty" version="1">
													<prop name="ChannelIdx">1</prop>
												</obj>
												<prop name="ReadOnly">1</prop>
											</obj>
											<obj name="PropertyObject" class="RQEffProp" version="4">
												<prop name="PropertyTypeName">Efficiency</prop>
												<prop name="Position">5</prop>
												<prop name="IsDefault">1</prop>
												<prop name="Efficiency">2</prop>
												<obj name="ChannelProp" class="ChannelProperty" version="1">
													<prop name="ChannelIdx">1</prop>
												</obj>
											</obj>
											<obj name="PropertyObject" class="ChannelGenotype" version="4">
												<prop name="PropertyTypeName">Melt Geno Genotype</prop>
												<prop name="Position">5</prop>
												<prop name="IsDefault">1</prop>
												<prop name="ReadOnly">1</prop>
												<obj name="ChannelProp" class="ChannelProperty" version="1">
													<prop name="ChannelIdx">1</prop>
												</obj>
											</obj>
											<obj name="PropertyObject" class="GroupChannelTypeProp" version="4">
												<prop name="PropertyTypeName">Melt Geno Sample Type</prop>
												<prop name="Position">5</prop>
												<prop name="IsDefault">0</prop>
												<prop name="GroupSampleType">mstUnknown</prop>
												<obj name="ChannelProp" class="ChannelProperty" version="1">
													<prop name="ChannelIdx">1</prop>
												</obj>
											</obj>
											<obj name="PropertyObject" class="QuantSampleTypeProperty" version="4">
												<prop name="PropertyTypeName">Quantification Sample Type</prop>
												<prop name="Position">5</prop>
												<prop name="IsDefault">0</prop>
												<prop name="SampleType">qsUnknown</prop>
												<obj name="ChannelProp" class="ChannelProperty" version="1">
													<prop name="ChannelIdx">1</prop>
												</obj>
											</obj>
											<obj name="PropertyObject" class="ChannelGenotype" version="4">
												<prop name="PropertyTypeName">Scanning Genotype</prop>
												<prop name="Position">5</prop>
												<prop name="IsDefault">1</prop>
												<prop name="ReadOnly">1</prop>
												<obj name="ChannelProp" class="ChannelProperty" version="1">
													<prop name="ChannelIdx">1</prop>
												</obj>
											</obj>
											<obj name="PropertyObject" class="GroupChannelTypeProp" version="4">
												<prop name="PropertyTypeName">Scanning Sample Type</prop>
												<prop name="Position">5</prop>
												<prop name="IsDefault">0</prop>
												<prop name="GroupSampleType">mstUnknown</prop>
												<obj name="ChannelProp" class="ChannelProperty" version="1">
													<prop name="ChannelIdx">1</prop>
												</obj>
											</obj>
											<obj name="PropertyObject" class="TargetName" version="4">
												<prop name="PropertyTypeName">Target Name</prop>
												<prop name="Position">5</prop>
												<prop name="IsDefault">1</prop>
												<obj name="ChannelProp" class="ChannelProperty" version="1">
													<prop name="ChannelIdx">1</prop>
												</obj>
											</obj>
											<obj name="PropertyObject" class="RQTargetProperty" version="4">
												<prop name="PropertyTypeName">Target Type</prop>
												<prop name="Position">5</prop>
												<prop name="IsDefault">0</prop>
												<prop name="TargetType">dtNone</prop>
												<obj name="ChannelProp" class="ChannelProperty" version="1">
													<prop name="ChannelIdx">1</prop>
												</obj>
											</obj>
										</list>
									</obj>
									<obj name="item" class="PropertyList" version="1">
										<list name="emlist" count="12">
											<obj name="PropertyObject" class="RQSampleTargetProperty" version="4">
												<prop name="PropertyTypeName">Combined Sample and Target Type</prop>
												<prop name="Position">5</prop>
												<prop name="IsDefault">0</prop>
												<obj name="ChannelProp" class="ChannelProperty" version="1">
													<prop name="ChannelIdx">2</prop>
												</obj>
											</obj>
											<obj name="PropertyObject" class="QuantConcProperty" version="4">
												<prop name="PropertyTypeName">Concentration</prop>
												<prop name="Position">5</prop>
												<prop name="IsDefault">1</prop>
												<prop name="Concentration">0</prop>
												<obj name="ChannelProp" class="ChannelProperty" version="1">
													<prop name="ChannelIdx">2</prop>
												</obj>
												<prop name="ReadOnly">1</prop>
											</obj>
											<obj name="PropertyObject" class="QuantCpHighProp" version="4">
												<prop name="PropertyTypeName">Cp High</prop>
												<prop name="Position">5</prop>
												<prop name="IsDefault">1</prop>
												<prop name="CpRangeHigh">0</prop>
												<obj name="ChannelProp" class="ChannelProperty" version="1">
													<prop name="ChannelIdx">2</prop>
												</obj>
												<prop name="ReadOnly">1</prop>
											</obj>
											<obj name="PropertyObject" class="QuantCpLowProp" version="4">
												<prop name="PropertyTypeName">Cp Low</prop>
												<prop name="Position">5</prop>
												<prop name="IsDefault">1</prop>
												<prop name="CpRangeLow">0</prop>
												<obj name="ChannelProp" class="ChannelProperty" version="1">
													<prop name="ChannelIdx">2</prop>
												</obj>
												<prop name="ReadOnly">1</prop>
											</obj>
											<obj name="PropertyObject" class="RQEffProp" version="4">
												<prop name="PropertyTypeName">Efficiency</prop>
												<prop name="Position">5</prop>
												<prop name="IsDefault">1</prop>
												<prop name="Efficiency">2</prop>
												<obj name="ChannelProp" class="ChannelProperty" version="1">
													<prop name="ChannelIdx">2</prop>
												</obj>
											</obj>
											<obj name="PropertyObject" class="ChannelGenotype" version="4">
												<prop name="PropertyTypeName">Melt Geno Genotype</prop>
												<prop name="Position">5</prop>
												<prop name="IsDefault">1</prop>
												<prop name="ReadOnly">1</prop>
												<obj name="ChannelProp" class="ChannelProperty" version="1">
													<prop name="ChannelIdx">2</prop>
												</obj>
											</obj>
											<obj name="PropertyObject" class="GroupChannelTypeProp" version="4">
												<prop name="PropertyTypeName">Melt Geno Sample Type</prop>
												<prop name="Position">5</prop>
												<prop name="IsDefault">0</prop>
												<prop name="GroupSampleType">mstUnknown</prop>
												<obj name="ChannelProp" class="ChannelProperty" version="1">
													<prop name="ChannelIdx">2</prop>
												</obj>
											</obj>
											<obj name="PropertyObject" class="QuantSampleTypeProperty" version="4">
												<prop name="PropertyTypeName">Quantification Sample Type</prop>
												<prop name="Position">5</prop>
												<prop name="IsDefault">0</prop>
												<prop name="SampleType">qsUnknown</prop>
												<obj name="ChannelProp" class="ChannelProperty" version="1">
													<prop name="ChannelIdx">2</prop>
												</obj>
											</obj>
											<obj name="PropertyObject" class="ChannelGenotype" version="4">
												<prop name="PropertyTypeName">Scanning Genotype</prop>
												<prop name="Position">5</prop>
												<prop name="IsDefault">1</prop>
												<prop name="ReadOnly">1</prop>
												<obj name="ChannelProp" class="ChannelProperty" version="1">
													<prop name="ChannelIdx">2</prop>
												</obj>
											</obj>
											<obj name="PropertyObject" class="GroupChannelTypeProp" version="4">
												<prop name="PropertyTypeName">Scanning Sample Type</prop>
												<prop name="Position">5</prop>
												<prop name="IsDefault">0</prop>
												<prop name="GroupSampleType">mstUnknown</prop>
												<obj name="ChannelProp" class="ChannelProperty" version="1">
													<prop name="ChannelIdx">2</prop>
												</obj>
											</obj>
											<obj name="PropertyObject" class="TargetName" version="4">
												<prop name="PropertyTypeName">Target Name</prop>
												<prop name="Position">5</prop>
												<prop name="IsDefault">1</prop>
												<obj name="ChannelProp" class="ChannelProperty" version="1">
													<prop name="ChannelIdx">2</prop>
												</obj>
											</obj>
											<obj name="PropertyObject" class="RQTargetProperty" version="4">
												<prop name="PropertyTypeName">Target Type</prop>
												<prop name="Position">5</prop>
												<prop name="IsDefault">0</prop>
												<prop name="TargetType">dtNone</prop>
												<obj name="ChannelProp" class="ChannelProperty" version="1">
													<prop name="ChannelIdx">2</prop>
												</obj>
											</obj>
										</list>
									</obj>
									<obj name="item" class="PropertyList" version="1">
										<list name="emlist" count="12">
											<obj name="PropertyObject" class="RQSampleTargetProperty" version="4">
												<prop name="PropertyTypeName">Combined Sample and Target Type</prop>
												<prop name="Position">5</prop>
												<prop name="IsDefault">0</prop>
												<obj name="ChannelProp" class="ChannelProperty" version="1">
													<prop name="ChannelIdx">3</prop>
												</obj>
											</obj>
											<obj name="PropertyObject" class="QuantConcProperty" version="4">
												<prop name="PropertyTypeName">Concentration</prop>
												<prop name="Position">5</prop>
												<prop name="IsDefault">1</prop>
												<prop name="Concentration">0</prop>
												<obj name="ChannelProp" class="ChannelProperty" version="1">
													<prop name="ChannelIdx">3</prop>
												</obj>
												<prop name="ReadOnly">1</prop>
											</obj>
											<obj name="PropertyObject" class="QuantCpHighProp" version="4">
												<prop name="PropertyTypeName">Cp High</prop>
												<prop name="Position">5</prop>
												<prop name="IsDefault">1</prop>
												<prop name="CpRangeHigh">0</prop>
												<obj name="ChannelProp" class="ChannelProperty" version="1">
													<prop name="ChannelIdx">3</prop>
												</obj>
												<prop name="ReadOnly">1</prop>
											</obj>
											<obj name="PropertyObject" class="QuantCpLowProp" version="4">
												<prop name="PropertyTypeName">Cp Low</prop>
												<prop name="Position">5</prop>
												<prop name="IsDefault">1</prop>
												<prop name="CpRangeLow">0</prop>
												<obj name="ChannelProp" class="ChannelProperty" version="1">
													<prop name="ChannelIdx">3</prop>
												</obj>
												<prop name="ReadOnly">1</prop>
											</obj>
											<obj name="PropertyObject" class="RQEffProp" version="4">
												<prop name="PropertyTypeName">Efficiency</prop>
												<prop name="Position">5</prop>
												<prop name="IsDefault">1</prop>
												<prop name="Efficiency">2</prop>
												<obj name="ChannelProp" class="ChannelProperty" version="1">
													<prop name="ChannelIdx">3</prop>
												</obj>
											</obj>
											<obj name="PropertyObject" class="ChannelGenotype" version="4">
												<prop name="PropertyTypeName">Melt Geno Genotype</prop>
												<prop name="Position">5</prop>
												<prop name="IsDefault">1</prop>
												<prop name="ReadOnly">1</prop>
												<obj name="ChannelProp" class="ChannelProperty" version="1">
													<prop name="ChannelIdx">3</prop>
												</obj>
											</obj>
											<obj name="PropertyObject" class="GroupChannelTypeProp" version="4">
												<prop name="PropertyTypeName">Melt Geno Sample Type</prop>
												<prop name="Position">5</prop>
												<prop name="IsDefault">0</prop>
												<prop name="GroupSampleType">mstUnknown</prop>
												<obj name="ChannelProp" class="ChannelProperty" version="1">
													<prop name="ChannelIdx">3</prop>
												</obj>
											</obj>
											<obj name="PropertyObject" class="QuantSampleTypeProperty" version="4">
												<prop name="PropertyTypeName">Quantification Sample Type</prop>
												<prop name="Position">5</prop>
												<prop name="IsDefault">0</prop>
												<prop name="SampleType">qsUnknown</prop>
												<obj name="ChannelProp" class="ChannelProperty" version="1">
													<prop name="ChannelIdx">3</prop>
												</obj>
											</obj>
											<obj name="PropertyObject" class="ChannelGenotype" version="4">
												<prop name="PropertyTypeName">Scanning Genotype</prop>
												<prop name="Position">5</prop>
												<prop name="IsDefault">1</prop>
												<prop name="ReadOnly">1</prop>
												<obj name="ChannelProp" class="ChannelProperty" version="1">
													<prop name="ChannelIdx">3</prop>
												</obj>
											</obj>
											<obj name="PropertyObject" class="GroupChannelTypeProp" version="4">
												<prop name="PropertyTypeName">Scanning Sample Type</prop>
												<prop name="Position">5</prop>
												<prop name="IsDefault">0</prop>
												<prop name="GroupSampleType">mstUnknown</prop>
												<obj name="ChannelProp" class="ChannelProperty" version="1">
													<prop name="ChannelIdx">3</prop>
												</obj>
											</obj>
[truncated: 2,518,076 more chars]
