# Supplementary material for: Unique sperm haplotypes are associated with phenotypically different sperm subpopulations in Astyanax fish
Source: BMC Biol. 2018 Jul 5;16:72. doi: 10.1186/s12915-018-0538-z (PMC6032774; doi:10.1186/s12915-018-0538-z)
Supplement: Supplementary file 8 — Original data. Each subfolder has two ixo files output by the Roche LightCycler480. The two files cover qPCR results for oca2 and mc1r. Subfolder names end in 1, 2, or 3, denoting which subpopulation of sperm was analyzed. (ZIP 10643 kb) [file 12915_2018_538_MOESM8_ESM.zip › FishA'Pop1/May 17 2016 SpermPop A'P1 FACS PEP PLATE 0030 MC1R RK.ixo]

<objectstream signature="IXOS" version="1">
	<obj name="root" class="HTCExperiment" version="5">
		<prop name="name">May 17 2016 SpermPop A&apos;P1 FACS PEP PLATE 0030 MC1R RK</prop>
		<prop name="UID">2FD2F21A5FDC4749B943067A6801BE33</prop>
		<prop name="OwnerUID">C6C05626183A45218341EE89EA1A5F2A</prop>
		<prop name="Created">2016-05-17T15:23:49.560</prop>
		<prop name="CreatedBy">C6C05626183A45218341EE89EA1A5F2A</prop>
		<prop name="CreatedByName">System Admin</prop>
		<prop name="LastModified">2016-05-17T17:10:56.173</prop>
		<prop name="LastModifiedBy">C6C05626183A45218341EE89EA1A5F2A</prop>
		<prop name="LastModifiedByName">System Admin</prop>
		<list name="AppliedTemplates" count="1">
			<item>Borowsky Protocol PEP product version</item>
		</list>
		<list name="TemplateOwners" count="1">
			<item>System Admin</item>
		</list>
		<prop name="SWVersion">LCS480 1.5.1.62</prop>
		<obj name="AppProperty" class="TAppProperty" version="2">
			<prop name="Created">2016-05-17T15:23:49.560</prop>
			<prop name="LastModified">1899-12-30T00:00:00.000</prop>
		</obj>
		<obj name="ConProperty" class="TAppProperty" version="2">
			<prop name="Created">2016-05-17T15:23:49.560</prop>
			<prop name="LastModified">1899-12-30T00:00:00.000</prop>
		</obj>
		<obj name="run" class="HTCRun" version="7">
			<prop name="name">Run</prop>
			<prop name="Created">2016-05-17T15:23:49.543</prop>
			<prop name="LastModified">2016-05-17T17:10:36.353</prop>
			<obj name="AppProperty" class="TAppProperty" version="2">
				<prop name="Created">2016-05-17T15:23:49.543</prop>
				<prop name="LastModified">1899-12-30T00:00:00.000</prop>
			</obj>
			<obj name="ConProperty" class="TAppProperty" version="2">
				<prop name="Created">2016-05-17T15:23:49.543</prop>
				<prop name="LastModified">1899-12-30T00:00:00.000</prop>
				<prop name="HasProperties">1</prop>
				<obj name="_Properties" class="TAppProperties" version="1">
					<prop name="Created">2016-05-17T15:23:49.543</prop>
					<prop name="LastModified">1899-12-30T00:00:00.000</prop>
					<list name="emlist" count="4">
						<obj name="item" class="TAppProperty" version="2">
							<prop name="name">TopChart</prop>
							<prop name="Created">2016-05-17T15:24:25.054</prop>
							<prop name="LastModified">1899-12-30T00:00:00.000</prop>
						</obj>
						<obj name="item" class="TAppProperty" version="2">
							<prop name="name">LeftChart</prop>
							<prop name="Created">2016-05-17T15:24:25.054</prop>
							<prop name="LastModified">1899-12-30T00:00:00.000</prop>
						</obj>
						<obj name="item" class="TAppProperty" version="2">
							<prop name="name">RightChart</prop>
							<prop name="Created">2016-05-17T15:24:25.054</prop>
							<prop name="LastModified">1899-12-30T00:00:00.000</prop>
						</obj>
						<obj name="item" class="TAppProperty" version="2">
							<prop name="name">RunOverviewChart</prop>
							<prop name="Created">2016-05-17T15:24:25.054</prop>
							<prop name="LastModified">1899-12-30T00:00:00.000</prop>
						</obj>
					</list>
				</obj>
			</obj>
			<prop name="State">3</prop>
			<prop name="StartTime">2016-05-17T15:25:14.928</prop>
			<prop name="EndTime">2016-05-17T17:10:36.352</prop>
			<prop name="InstrumentID">28159</prop>
			<prop name="InstrumentVersion">HTC_VER_10</prop>
			<prop name="InstrumentName">28159</prop>
			<prop name="InstrCalibrationDate">1899.12.30 00:00:00:00</prop>
			<prop name="Technician">System Admin</prop>
			<prop name="AcqStoreClass">HTCAcquisitionStore</prop>
			<prop name="AcquisitionStore">eJzU3duyqkq2KOxX2VHx33khR5GIvSqCQwIip2yAIncgiopnDipPv5vSe81Ra9X+66aP2nOOixFBCGSSmpBfby2T/33JD//rnJ02//W3++XS/O1/rY9ZXf/X36xIU9a3dl/vm/3lHDaX++Zv/6vb3Gvc+q+/sX/7+/++3i/XryO1XXY+b47apT03f/u78L/H78/+aY8wO12Pm68d5Mn3Hsd93Xyf47U+bmos/73Pf/1NZLCIP+o2azanf9Qt+uz7f69OcL+U9+z0t7+z/6omm/K0edfiX304nPjvzL+o3y+t8Ucthf+fSmILGsfLL4f9UmH+nysc7U9YKs9xU5H5F7WKNqfr3/7+/wmMoEoKYYXhP/Vf1X/4In65gl8+nJ2b8j4UJcvyv9hhkR33xb9uGNhs8dN286mGzpHplPn+96/aeI1nOpdGtsbfzd/+zv1fdsPmCS77c1P/7e/2aewDlRpSrVrpCeZkLlA4yUu9WkkAO5MXYwO641pnss1SOZrjsvLgap/UOMumimqOxq4N91OrxyvwW8NgKyWAjpo6yRez585cN34L+SUnZJXDhjWcZ/KExaF/n+/s2UaQrwjczSdXLbiRIpr8ZLyFRGZJnK2Jrxp+U1GomjMez5WqYWZqzkCYzLhquVdK25TTqQXH6Kgz6fxAd+YGVg5cs5Fe5beHuzB2rAKwz7d4PX74NEx2jfW7b6lO0h1bpuZMoAacS5NlYn5RNmYxqX3YhaoWr2bBQzRVdxpA05Qak+sbMEziJxfY1A0fx3gomOziYkDbbfQ4XZZNY9Q5Y0Nl6VqVjiRsr1XgWlB5rkbyqKasSRprD5EAWJ63UxamsSkNOOYctv9s2y4M6VjNoXEEvcrsRHma0sGdwfk1VuP0OFUaE5qpBztjrpNVlGL9X+bWgrB8KVV6u9Or+VrzB1iwCmFWGve4mqpcu7CrFdxffTyO5jNVPGgWAravAQ/b/P51jLE3/WiXEnn2h7rUv+oWP9alNJ7jf7hL9XxYgZMkQkU5WX4S1eQTmLmEjaON7xtk9uh0cOYpw4SboD6Sa2YFYNr9swpPdr0g7QJ7nn6cciS8GhOR9C9rAfPkzMS0PG5swo9MB5QDy1ZwTxybPPOJCIFdCiQKlPmCiCfdgfnLuZNwyckLUryWNZDNi4thP8+e5DjvF6C4BdZHsryCGFNNAnvGX5lo1uKeVdIDmIsdF4ea2ahE2FkhGJOMrejDmRQEGz4B1yEsAbFoGhKnfQKqzLEk7KaeQcRyHIIuvu5MVDaFR6osWsFsEzAkXJ3klHjSeQnKkmUI3V3w+L7letD65Z1E2mndEF/A443LgSNw1DOWrPkthdkTmDg6i7VMQiVwwaaznokuD29BfI17gZe0txic8VokNzsPQek1IQ79zFkQMksimK1tvB4xbmxiF3jLc17OiwmfaQGkneD3Yx9qnsC09GxS77M9WIn9qiImLxZkfwgZIHtRYODpygZZPBws6frC68/DxiC6LKWgpHuBCV8Bttdv61IT+aeeUtzv7FKqLqrMz3apRDVjcMdlT0JzXl/J8ZpoQEKrY6JRMb2Shp904Ah33D6MpJTQhTaCoMibCls5X5B4OhmDW5InAX59vZLD6DaCme63ceiMpztSJnaNPx6nq+DxskUirl4VGJnzInRepQtiTZYiGKV0iiNum4ukabIFaETtGJruRSA53cjghbeO0Np0VbKO9kfsAumxCvPW8Yh2X47w+NWTUEqcHTETTYDZY9aR6HFaFaTCjgrBTGyZyLpMVXJcnhVwPQPPTx4SS5TpfgrW+oTlT4/Sk6xNbQwKM8PrA/3ekIPKTWF+ujQMcHKtEmmaFWAW9YnQ5SE/4i0Hy59X90cc5dtrQRaVj7eM1alhwuPFScmc2/cwt/YNiTZX50kscZODv6LHKnr6+ZNEl3YMQcW9GFhookwYeElg6XZXRdJJOhJjrDEwz3Z1BWvh/iSrwFHAY9sHE5mnO7ZX6wPM2gWWlxl4fd2r3YDL7F4xlbd4fArZFDw9x/ZbHXAwossRAVPr+himRt78vi41leUf6lL8b+1SrCb+cJeyqTahDJ9NGXfTFle9iO8ryqghR/zjemPrqXY3KL+6MUzg6G6hs6bu0pG7eTKeKbk7XS+dmHKswscBVaeGLj+SBZ2YFRcHLLtp9FHnv6j0ughVsGfujW7uO5e+RrMRCW7t3dPxDjun42PziF3Nbxr95vYKnTCBWPnOdgr6ZHdPqTyxuMrNGbnRl6wVUo6f17GbLrH8ehv5dBIRLvYLS2b1i5yvqCCYE8a7B+NCl/EpRZ9rkWNcZbRJdUXvCtp7Jcf4ht5cdXfVL+g0iB+MVx4K0HUz39LpZcfH7pmVRX22PeRUtHds5anp5qhrW8mmU/PRVsGpKWy9L4MlFXyOI8FVwOtTaRTRvltxxNtUcqEf0q1Pe0llGY+G3lNfTsc2lbuqY/w+KRa6559DOrmc8Hrtu/vUKT7r6PQk8kxwZgtVPz2CiHJCzlZulHoLPU3PWxynp6PKuxp4vYZw6+lk2z+ZYLpvFrq45i3KqdtJFRzsqawfcr6gHBew2P67RtUv9yij/fIpMu5SG6X6P3ep8Rtc/65//W79/eOj/6j+BIH7153l15uAxCi8Pvz3/1J/ovazN4HW3rqwSt8644unbY7qFeonPaDmLukzNRm2pFCnR9x+blE/1XLmwt72UCPGslTNGhQbdupCJxn/GqnGLSA+HMalVmX9dZeakyysodDXqC8l3VyNgOgdJM6KkGw/bWzjaKx0OPIqau5gP2SzqrdbgPNKZ1bm2hONy2iGmrRQo7kdgGrK8+QFab/jqjjfl4aZyqi36+KkV2kgPXbmrSJzuHQx1rccrW1jGsWoxyLS41yz8fj93EXNySlqiLNoaq4Dqg/6W04I6gnvNh6cRzlqLegfT9M8Uh8uQq4xq9Fup5q7XXKC7WzNx0uzeoDZ2jMdmucGrz+/Fjtjka1nUBZUi9MVUa6m9IgtOCwLlckaAc/nrqQ9JCXeyxeQ0IXp9DEOcpc6jqHvM/89yK5ncIumqOe9jfpj9oIF16WmVuklRf3JK9TfFa5Yn5OA5eez3IIlWShxOjHKq0l2sQY3FnWXYjFHM67KACoywvpYZ6UweWbqQucxqGXxge33m56rAv7jf6hL/Xb9/fBz1cr3OHR0PCGOLnHxJMUpWYJ5NNmYTl1fJTA+RGA5AVOF2ltDvaYDqP3mWUWEXwMxXlvUz3zEEboVJjKZcIcl+J3JxOHMbW1yvo4ccMIL6oi/oP5sPRRBL4+okytMUmJeHAc8kd5jsJ5FQabLWwOa/eRimoW3JzmZ9wXoPboqtJ5NQXjzNQXlcUI9tbyLejwHFOx6guefiKilj/7IZsPiUHR+w/rqOmrvOGfjMF94DSm7ZAW62qAmF6/CJvfwABCE4bf++DJJv/R39YuUiAZqSxvvmBj0GtvHnmU9+Jp5jyOBnz4Je8lRn2HJMpGszZ/klXZ4PhzpE3CnqK2P/tR1zJBor3opYZ8jHLrm3I1EUuaphOpBCE6lC1VU3nDoT18BjpFPezyfPcb6jCTeB+/a9hVUPOqO3g8puPsNHw/64694AdaxxaEux6AuT22P5bk+av50QN01TpCDM+2ZKsoMLO+jPy2RhBiohdf/27rUhJH+IvqTf7hL6YmPP2ZNelVh/3J3RGgiFdTduWPC83F9JMU8G6G+zl0VxmntkaOO2jNMHjU08/EnsO4sBXy3Qv3NyLUhZnYbwyxD/UWXbb0j/ES+g161qK0bFb/0p79YLO9qoJayPXYxVc9PMWw41NVODRNwMhX1I8+vQHpzOUUD1h0JF44kk9d9dMQu4hyZaI9nJrEaymAc0wcTzrP7lXDtRAD9dm0ZeuIu6aA/+y60VZiUeH6BcTRQw+2DDPqzJ3sJjMA4xXTGofY0b4SaXZ6aiqK/roP+FOf2rb/XkyvAWGxQi/nOuZKEWcp4y7g9sMvRa0oSYSmAKZ2bCsSLUxAoNz2Y40sTD/rbmfM1eKfoSKBJUH+bUYv1s1F/0fWF7eNZkwmYq3lXUcnC8+v2nIWZ9GhIuDmjTs/zHnU+btCNq22Oep2F2CWfTEsiR8b2EfyWBdXTUNcf/dX+XQH9OmuryAnwep6bSAfvlvQEug2e77d1qSnL/dBT6nfrj/vhLnU+vQQ6Ed1pFeR1g+M7xlrSfhx/629tHgI65uY96qlwZV3u+zmVzu2TDPpbdtuQygcd9Zfv1wZq0IqoGJ5Qa5u4ver3dvSkr+r4rT9PClwqsU+ZcUf63R709whOHTPor13zKp0+PIFx5W3t6bO9lVM5U7l40J8VO0An1biOfSrWO3096j36vLUs+VV/vjmJPRoEnn7pg4TKpMHjd4Wf6vt5hOcT5zi+C1byTtceejzoz/e0xtOPXLKhY7LjK/+wkOVBf3z34Ig7Z9tCzxdbC7fXHfHkk2foLz6PKXM6s7F3T5yjTsskRp2tUL+8WTR687Q8OlUJtmf3wOu7G9s5FbRtRwIxaEB3OtTddJ1iZ5LtutGfDOqbvfR87PMJ1ieb5RF9nBI29ncT1N2xQ81NbGUUBwWLWjf4yYuKyf4Z+y8F9TpJ7wkV7GwSB6+rK+o3ztrTPukZxnXHqMGP/h6FJjDB+uz/KfX3j6fSf1R/4oRl/63+/iyxvx++CeTS3YNNoROSQv4P/al3HbVQov7o/kFh73GoKe24M0wNXBfuwl6NVw92KxtPHrVS7WzUSqW0hvEcxT5gX/jW32X1qiG/r1B/ees3RhF1D1goBLXZ5PLCqLW1Drftio/jmKWiKdp9CcW1RP3p7sYwlPkqgHKbo+56Q1VNfXXogbZzniTqEvXSuqUBNXH1KnMF1F9eCnMsH7v2ajdB/Xl+HEAN7+u5+qg33mJw2+k0Jgtq1NeWV3Qo+wfLLIwRaulOUH+XO4f643aotelh6sO+nmpMbstUNv0a9be4hXwVX1MFzPuB0aGdrFF/U9Icjfb6jtU9ai1e+UvUn0wrC5qzqjJp1JRPk5t2B4jtniXJwS8XZl0KBM6yQeJMcP0Ur7dEPVpHbM/1HPVXbWcm3LO5Wq1UCXXKEIr1c1+ovyhH/S05y/7SnyMoR9N6uQQuewXPFzT0aGYJxfZzjhrJ0p4WZhJeXGg4A/VXSfS36U+c8KLwF4n9TX449nd97E+D/pD1DUtmYZeAG7zYKlToxiaw1mPwnBHDUHHp7UgonAH8y+QVRw9umhKylkIwLwoXhzHkKtngTRysoGHeOtx4ZLXMXNAPc46EkoFDy3aGQzFXUAWG1tZkR7pL5+L5DjWB/tXsSGP53RD7o6vtXCalFC2BnFysDyfLO5KuMxkUk6L+7FldkPRwB9AyDcs/Z55HyDYJQdf2qNGyygqipN0KVHzu4vXtUG/Ovs8G/cHFazzyXKHW9GtSk6jfeEAaM1gB6WImpncLtakCXk9gWqjfYuuxhLptD4RFLdLOrkUydVGPQ+zP6VF/zZMPQdv0ePx+iefPKt4Db5+i/rB/F2SmL3GQP5VvMU1Y1JlUHEJQfQu1FrJ5gfqOIpjxB5aBl43ak2dRAPq+6BkqtzLqrgoywNsQz1Dnino7LXDob52CF0M3Ee4faToFL2YFJmwa7KnWRl+Den6gXj+xv1PzPt4dCUyk7+Xfpj9xIrJ/Ff0ZP/yUqs6bBdjnEX4l/Ry194n9uQfUXyQb9ZVs/Rdq6HxF/R3YGgb9mWu2jcN8fi+Icw1UvFcbqJFynT7Jwj8rYIHfVhTO0x1Z5V4Nvtp1DOBYTCbi3j996a/vxB3ZtEsR7Ed6juG+WRtkcdbSIfYXdZlYDLE/tZ2j/sol6us6eZ1A21onAsnOWZANj/qbBcKDAWWP+jtxnAjm7dwRqi0vqEtmNILgLrcM1hLPH00OGmhR9SCRu5ZEok72U/DI/sRAtEGdVVKvgELMhgkvOWrQKEZTUAltY+jPrjHE/lyvwv0fBD+nGepPP9++Y39xNhdBn1moxdXK2ZHnfN9j/bymil73O0tSeYN6zMxjDJGL24u4HYPWvvWX7ibqoD+/wfaOssRpyNpB/emrVxNTfo/au3b6l/4g0B2RjDO8lWlljN/HscH22d9OPPjW7kXCSMkbIreSCtrtjvrLSmwfwbHQ6azZx+Gyw/P9ti4lcT+VofK79ffTA78/9Ocp+MXrIkkS2otL1Mt1OrL1qylRyl9WTOx70lrUpRq1NhXMZ+WnCeqvsfpo0J//KHNZ72ZRTAXmzDF+u/CbQX+f2J9bTXJWH2eOQ5lnLleD/ppOtynr3B/Ef7XeVaexpNEHE4jxL7G/qShxJCgbb6dvpTulo4zBsd7NnxaD/tj6wf5T7E9562/SbUG/TcaLL/39EfsT9gv2HVvzCn3MdxFlE/qoBv0lflJQefKO/bVsw+rx1kmpkNxYxi2Wo51Op7rxFfuztcIYYn/StGJjlyTSdYj9/aK/hT2mVHrILONHMdbvoz/mmXbMoD9fHgNl40hgfGNeP/XMPSd0EjKoaYb37EF/n9ifL8lyqgfxOKfC5TwinpKiJg0xw+fX9fSsvOsG90/Cd30/+lvcannQ3yf2N+ivMs8FFfFfHDwEvJ4/of7+0YX+o/rD4R/3V9HfT+fUhFUQQF4EqL+i3dkmV6GOdmKCWqJ71F+fxRSOxkiPs8cN9bd5rFzo+qsa5xaP+kvvwgzaU6STVR22nmHgCeFm31FXhwr1l4dZA2HXvGN/2xFrzEK+h9C7EZIznSwbs8NUh113EcjCfqH+Yue8g9R3dSbb3tqF8bqSAO6JpFf5nYJqbpSIg63h8NWyfqH+NGVtQt3t9DgvGNSfoa3mcJvi/qvVau0ZbPh+wI8oavDkfutvx25QV/rora+40uHubrl4wUxRf6eK8aA6Nlqcl3fU3+O19uEeHzQmlXIsfzu5X2B5qAQSCwfUV7coddTbTX8PSpurIQvv2F+tanHKTB5X89UyJpz7k8pkHo/nUwH1uEw8toqbC5ZvNUSHxl69tRb7O8PYox7r21Mn6XyH+rs/BAsu3FitckNETZZs7MGhHGP7Hkeoz9sjdwCaQImz3Qnrz6RTAieAdyzRx/0TTgngKHao2YZD/e055Sv2twrc8rdlfk6m3OSn0tR+t/6UH+5Swm55hpkXClWIPwmWVOdo9av+pFO+gFlZsiRMp0VBrDPqZlYkaI5xg/rTzkkE3vrKVXDqJYPwvbOC2TZkmEF/j/rkgjtruTgqBdSfH5oyWFkgMLDTJZXYteTCTO3riq4mqLtlsexA8xZcRd1XbpDtOF+CcTiyMY3F4kik3QiHdtf8xgCw04J0joQarY+4/2tfeETg8wjmBsHyjBr1V3F6CpYefOuP3vMM3E3/ziS9oM7YmgdQJlVdDfoT20MKurdE7ZnjIiVliBq0ogXDwPGB+rs/Mw4URa/JoL/V1sH2qGaoT6+Zi8Sa6iHY+GDE8hTU2vYZ+GBd90wcKRvU5E0b8eBMpBsOxfeoM36qR+CfzkIFEDhHQqdY/9npzJEIMZgSqLeoP89gcOidNukv+gtFgvW/vCYnmGlCTyLexc/LbhyAU09FAkTBz339vAblJKHG3Yenkt1dz8A64/dNC1b2ftdQdTIVuOlfQ3+Tnw6nL7eTJcyaLX4leYba03e5Dpb2jv3dzHWD35qugOvOcTsw1wuiXQMFf+JKG0fyxkmJ4H3rD+z3n9uvCurKOLaoLW+1vpJdcmxhlj1Rf89rhl1kGV7AiceoTXGL2mmm2QQCWThX4W2Euio2oxQcu8Tyyt4+Ej07yeCWIWroeK0NcniNrqB2o1MMyllKiZSEI/BOqL+IveVX0oXtBOzbsYsH/XmSNoK5tO9ItCCuTaz6rr2jdA/U0uEuk2mFugyY8ow/2Xcm5ujAo163BPU26lF350yTwbxCG9PRbG0Tnn1tscvOzjE1LqgzZ4P6U2cz1GdrXo+D/j6Zn3R3wS5iT7Al9L5F/U1d1KZx1bYwo6sTCZn5HWEwalGnKdMT6ig3jyQyNwF3bncVXLdYH3/rs9iSQlPR0EXtXdaShraWn3h9Ah5fa8sl+Gz0D/2FG3HI/AxNKj3J/O6gdkdz1N/1ie0ztiQDVNj0VUQiPN9v61IT/t9mqPxJ9PfTA79Z4AtD5ucQ+3PWB9Qf3oqr/64/N0un4hD7+2R+uqNgXegno6f0NeFQe5IyVXXWGod0MtpzxDsxo19jf16/dJ5D7I+rWhm1xzmgnzbb2RD7C1TPO+qv+lt/7ktxF3pin1d0auFTM2A6rJ+gO/+kv+qs+1Su7iwJ5BMerx3zhPIvc0KCph3b+jjSl5RZclzl7bJ2oWs7PqcyM/8X+rtrqKd1G+VU2ux4MujvmQQZdv4NGwcCAnOI/Y38rI29neTKehE40VfsjwrOVZdWOh0yP4PL6Z3JmgYelUoO6//qC9TdIcfrnd672F/fZU93l1JEJ60txJ54da9D7O9pvnjiTQQP72ezPqYTGn7H/nS/Ww/6+4r9jffPIfb3i/76JBIZV5nVon4pkpKKRsMwv2R+jngcJbj3uP1T6u8fMxf/o/pDW/N/Ff399Lw/ZdWHkK5XqLHbAfUXqpcASk1H/e1PqD/ZIRRO5QX1l+7BMJ22cuAgWmqVHS+oP+G2msHpKqBWlmS0MAolDuC036JOPrE/UE8tFJtOr9Lc28hG9QpYCK8pIVlktaoRH9Y61J8nzPKG+muj7R6wy6FOjIN/NI5vrVWH87f++kXHQ8JteWa5Oz8M8zCpDLhzE6xv0ik786zM5tDgraFKudptjKLE+l/DGD8vsDLmynigTusetYaDxxQ1i/q8L07veYQT1FO6qDzYyTLqr99/6++0mOH1vNynakqn5AYLD4Rq4ZUlmMvXRYcTU6MmrY38NLbpFPVm2RpJLePRmAag3vZW+J35ueqjC+Qhj9qUrqi/hfPOHK02JF6RNV7vR3+n7D2vTz586+8aKyqzGsn0aorqyoMTdTVmtffpwjy1lgtJWaP+7pvH0bzXFwK3V4fnWyeov7DH661DB/UX10phNuQ9D1COdCY3HPrb9DdlWOmvEvv76RkV7e10AX39/NZfEN1T8HRgqwieqL9TnCxAZzWWwMRGfX30RxztW3+ss41A2bSoL3GZeyTkUY/+fMmSiD5GqKnO90CfelxMq2WeEntxwqGjPfvW3wEftTgUPDdxJNybI0n69glkN+GYaHdyYNCf8zC/Y3/9zlJgDvY9ji6HuiBiidqaP03Up/1C7eRH1JOtWLhNpHcmZsejZjcCWw3661LU04yz8PoUV8Z9Dni8GxHUpxm8Mycv2xQ1h80c0QC1Fky2X/qjod2I5HWd87j/s47pOXRlYoR4S7J94621do7bpRWBo0dMHLZCg/UPHLy+ncCQ8LJvduQibnjwGfFe0fmoMMjpLEVA3LvAUOHpXAmY5xj0YMYROGsyao+e6Zf+bnsvJabXpaAaLc9E3NXzSGDczoP+wkOBn99WDgVPyEWCY3bU8GWZFOB1a6YaYn+T4zjH7yMTmHA8Q+3+ti7F83+V2B/54S61Kjcp6JdxTyDXUH/hEfVn9xbq69q610F/zs59z5PzpwsivnoFgvydSamfUX9s4qjYxUzUCLipTMzqrIKh+y0TSTM8/hbJD1CU+IGdbX6zycRASgVz8mKisz43Bv35On8hodVMbXKvUX+z3Rb3Bz1lyWqN+tOvMWromaIODU67gaqwJwa6tVTgT2w5GmJ/kTtHjek4bgYtR/1BO5o9SZ+YY1DWFW6zPepR2nQaOE/nW3+E2U9BDVF/0WORs0RK8fq0874lEDv3JzFPb/2N+jaGB61tMva0ctAf3B9SQ8zwXT4/e1TUHaFW5VBDvXU4NoykrXQlD2wJsDcv1OBogT/0URnuQF8Kpzis17i9mqL+bLLALrG6zD1yxScukPz6rb/qvuRgPtvg8e0RtdYY+P189AcRJ8lkdcuSQX8wKtYGSYS9MOgvupbveYwO7q/pDX5f6hw1O59YBljitY9DeSz9Nv1NGVH4t5mffxL9ST/cpSw/46mwmkxRTx5q4o/MT7ctWk+fdlug49P6W39a2NlD5ucv+hNLkSf+Eb8iPZyhhiblgYt/yfwUsx3SKVpJ7DDvbzIXv/WnccGMss3hW3+f2B/38EXiq8o61fvdFvV3FlBrMpWvOs264Cvz83V3U93bRC5l12fUTWdi/YNFshgyP32mCzxdzfh4mPfnq+IG9IOdZFTYsqi5j/7EcxDi8yF8MP56X3zp75P56Y5Yr9H97Xv/4xnLj6BNdbsZW3QylVpmyPxcL5OQilXGMIP+9g8LqHRdsJX7NFCr/11/n3l/L1HrqmBXodY+sT9+ZmL7fGJ/khsshszPQX+eco6HzM9h3l/ZvDNRZ77MeBN46+897+8p3f8p9jeBBer3k/l5Nc67QX8+rzd4r9PH+Z9cf+L/E/3J7FT4twkAf5J5fz89o0JJ8InzmfeXrwWwzeMJtdXtfdSSXKP+smZFoWxeqD/18TRMgxAX7qOLWqUKoarppesZNIn/znyM28LwAI8/cTlqadyg/j6rvlBhiZo7eZ1h0MuYh80zxvL2mm8bV55BPU3vk3jZ16g//dYdhthfKh43rHG+kAAu516vsrP/jr3NIhEW7EuI41NDDTO4xwZUkf+tP7Vd23AdTVB/rwnqr1TwgV938J35uU1Qp/tyilp9OGVqnsoa9ZcqHBMnSnk1LwL14E51rRr0x7ymPtxhpTEpF6mqqVlJDataFsmCzxQwzXGpwX61QP0VaSMaqwI1fNsCautQlI3JdrEJF+mmMrkr4vkCON8AXjnHLMfbx8K8ZKjH8sKROOsl/2qse2EGVxh96+9SzlCPlyPqcQlvTSa1B2V9Q/1NHWVhStzYhzW7VOLU2qH+zuP3KjT+Ac8njfB6YkKx/a6SRjKWoYW5SuKvzM/VMf99sT+ZY/79Qkp/knl/P51T4x9HNyAMaoCq10Ik5MqnX7E/+erb5FgkS1ADm8WvRih2ZF0eUHurEw6tmHxdDPozVIZjqCtIQBopWYGRr1gSTl7tgmTW3gdPY96xsZO0I6smG4MTiVietnBsskoT1KE9bUnou8WVeOroNcT+3mlYWJ7HJ6ivB2rtNPeuRCkCFfxuifp70OmOjDXrf+pPDc6ozQW5iUPszy3XLBPluseSp3zIQIt81OBmIntkfHZQb5e6ITTsmgVZ0HMGTrd96/Wtv3GIGp7NRNzmADuSsuME8OKuZuCUo/4WHpZvjRy8Pggkg1zt8XfsbzdBTW48y8OhpY4aPN69HYr0JcB87d8Zekwbe4j9qUcXNfw44ND0E/v76C+83FF/gSChAdY+Hl9KTUrOapQDVplnaO+hXmeidv2K/U1k3D8y7jG4dC/GlCXygvAvpwA9S5kqPDw9bO+DswY7eGJ5M8DPf1uXev+d4me61F8t8/Nkctk/rfribAnMs9mDwGq7fg76mzu0w5/QGfXn7zoVTGHUMiF+2ymhbKKB8kL9wcR9a250QA1e/I4MsT9pDc9Bf7QeZx6Zr/wb+Mv0XV6FGjwtNxKYD+5KokuB+qtHWJ9P7A8e+k0lyhJ1NH8tuoqWL9SfFbZ3HHByZ+wCsVN8xf52PP4Yl1r+pT+rIKgn9TRjyX6B+nM80sVD7K998DoYy/4RQx1MVSKdNjK4fXF+x85QSwV/x+tbqKipj/74KepPu0/aikpPrN9jtt+DNa3PTOS8V4nRGdSfF59Rn5JhNwQ41J/hGi1qsvvWn+Y9GyaMS0cmMrvZg58mJyY8tKg5mLZjMBgWu4TUZXhLStuvVV/CWYddTJZRf+Ra4vFeg1q895EOpiF8x/5aLluBHaJOw26B+uP3oYR6V18xzd/zDKMI91dV2jLDqi8t3ZqghGpfRUe6/m0LKcmc8O/nJ/xJ5v39tP4+mZ8f/fkrvIvqm/weD/obYn+LTeLTcRsxJFCY6RPHd85syPwc9Bc02+Ar9vfJ/PzE/sTL8XveH2uZL/qYbYR4iP199DcukymD/UpaDLG/yfXyIG7YoJY+8/4++guoUhc6tfPkK/Z384vjkPn50Z/nKOvFEPsT91fUX2zKzaC/T+zPTYIt6PWriylPe67ydysf3jOPUio/b2zs2Sd5offLDrWm2o84sFXU0XgTZHTivmN/H/3JS341rPoy6O8T+5Nnx7byDIq6+uivz/YsGfRXW+OA9t0S9WecUGefeX8S7d7zAhvU6yfz8xP7c8cz1F20tnwqjEW+8tWb23zp73RDPT+Wsq1n3YF+zfszeXze1H2f0fEkkxnfXcvFMO/vs+qLR+UCx3PZORtif4P+zker/B/z/qQDdkbv9PCLP6P+/tWapL9ffyzDS//+wfonCf6RHw7+tY6+hCjtCFldTPBMP60CaEeZHues9SzMgzYFOJ065J+jIA/F6OEin2qVWR2sUjVJjVzp7iZyyo9GV0MXHnj8OkS+GASPPwtcByBayI3nqfOM0UYSIN86WF5vtWBIZ6LDWa2leFGNFdFcrccVrNMa92fSsW1E7iyA3UxGDrIV8uv+SCTITorAxOaoNEyJYrXLStWrIfXzNhZs6F4+8i+du6yh6gKFQ3DC+ourp2qeBOF72ZfkhPzzjpUOnV7zZCkFytVU56UHZ5FD/iUdci3EvgI1Dm+/ln2RWKx16HFitVjf6Vfw77CL8PY4Xm5Uoyhm36mfWxn5t2YvFlQ00shKd0vWtPighnVQ83HM9+/gXbfG468eiVdx3D4H/rXOO5g4qrF8iawsqGUP+aitlcZc3gny7/lCXksUj+cZrEU4V5V4Fb3o0bQPWN5l276XfZm/FzGdlci/McHyyRx53N6myL9siu355H5f8A/7lPzvlyj8k/jP+OE+tRDbGqzJFj02nhcyybRDDni7Rn8v2BGQIOkTcKQlG9OTJ1/JNEGvzBKmj0EP0X9ZxMdg7vHJGmbxvSCwOKdgl1v0WnHbLIi2mwTgCROuCoV9fiQnBwe7s0IRCb2JuU3G3cGDeVK31eC/7Wb+ApOT8HzM6X4d/Be4a45Estrg4C/PcfAlCHcm9Gt3R4JZgv5ybui/LQ4rB/+Zs4An9LnJ5C//3Sv0n2Wi3xjg88F/0UlHn1njbQhOsWoqmo7RQ2SFQ0btqLJxxFN5h4Nf9J+SWWwcWj0ef5NaEfQXoBc/0b9P7qd2enEVrZ93mygCPoGDQ8JU0XOPHnuvpwbq447+svnmSOzuhoPpal/HkWyiP20liIGcHwITSq7DEsjGC5iRjqsivfAKsr9uAYJARP+x/JB7m4MtTXkGAHs/WV9vN5gdCQ4+5Q73f2yCxeA/MDy8vqd7LvB8JcOAkBRf/jMqUSR4Y2h+m/9YRmDFf7tG4Z8DgJOfzqdOxmEOrqH2Ma0dBN8AQBlHb2GXTBFQ54P2Ff6Lb9OUFOtEBXePD7ZwNJYKoi0OOlgljl6jcT+xiVPj/nrSIgC5EgF4EIoX2JcMz7frJwtiRK96ACB10olHZuu9BP4tvjKR4dUeucxva/DcLQLUlPB8l/I1fk/DRgDOorVN2DJswPPjcxW5R+zDHizH4K05BJEnInD40WkCaq1jfbXNTCQknY9BaU0EIMMi4I4e1jdgt48qSnv3C4CKnJ8ZysWSSHaAfd5bjBB8qoQAnPmmjI9voa2gnSAgD9byADPxcCHhgsfPxzMEqFaZ77+GvKc+Umk0ATMkCEDSYX32N44F80q/Abg+hhWOOTMEp33I5SH507j22P7s8pYSIbhJMLcvHRPNgpwly3HGQeDvGiaqWRxj8pcDGQAYrSM835ZuMpjdQ6zfysP61ResLwl2r4r64p0lJnsmECiLjkT+BkHJehEOR7bXvgo19i7/xj7FT34qS+V3C/Cn/6jyWffzFc2msS868lE/u8FyyP70hU0L/yP78xP/+2R/BnXvFvq17YE+fJknwUSfesPKL0J24ZhBgDMr6yk3ygQyzP37ZH/+IsDP3L+J9XjE7s5tdkP877PyS2Du3N2vc/+8W1MMK7+8ZreaBPphuhjW/ZTjPVMF+1Nz1dfeO/6n/CP+t5rfoy8BfuJ/5lZPBgH6z3mRDvG/YeWXP+J/n+zPQItRlJ+5fx8BDnP/PvG/z8ovgdjXor6xxgv6mhff8b+o/Ef2Z2rKzy8BvuN/v6z88osAP/G//qQLZBDgrc6XdFo+sPzP3L8/4n/D3L/8HqRD/M9NGhSx8dS+5v65whoFG0R58TX3z3QKdYj/8eMRS36J/30E6O+c9k8pwH88s/6zAmTFyeSnsgB+swB/uQn8zF0A+/0KlumBkNz3VM88+TSAu7TX45XrqYU5ITXARTNRUK2KAhyJpQtlsUUBGvOHat5aMoP9+IUCshajpyGmNYrjeEJhOSYK0Fr6T1hzsc7kZ7wUo6bdBLbcCIeFgd8uDHwYoMAKmFaLSFFkM310J4iQhUzuc0FqnLy32IqdzmTLBQrs4t2nECWxSJbiUrHNslEMODqsHqfaQ/ma/HdJTBSgy6EA5xUKsJnxejUI0JDek+FM8k5XXT9SszCw/F0R8VX83D6u5lyd+XA54MNymPy3Xik+VJNWY9Lqhsd3avKAyPRFZjnhFTBP7APr32R4vjE/Mgx8WNtwqS5avFr55dPsLiiyc73VSCruFNZkwqSFxdzlmcS+lQuzHCn6sPRLnsStaCRLZgb3lkUBCg2WrxxrCw63s8oMC39OkpWH2xYKkH3g8cd5AJBOzkqcZzUK8CauvwSYPxa0MVMer/e8MrA+3KbE9oGHNwQA86eueL9NgO+x6uSvIUD+p/tURLUG3E4RmOh+9FXChXoGSrRDcdVH/0uAniCxFeRLFJrEWDG4N/ud7V+td8TRtoshAhgJm3xHrKJPwTAUtqLKHgV4n74ojq7WKKQgvTdEOL0Xihj7KEBeyIH0PI9COhZdDJ2M55dfG2YQIN3reP9f+ckK3JPwXguFQQGGO92AORvWBHZ0fSTX1z0CK21w/1bCcVqzPUQ4mn3yJHSWc5mEmygFK9FRtG3TsITjHBSUOMLzzRbFgoR2Hw0CDNcWim0nSPj5Zv8tQIl0KY6m8ckUyRsPR5vL/QQCVW2+8j9zQPEpMOdiuptIHsm1JIaZJTAVyIa3w9Hx+VuAnwjgSwgl3B7VVThJPW+IAM69HkXWySjADeFRgIs7Fw8CrAqdgm2815IZFXJB5LO+RkGfBRKNpALICUZ3mLXnvoIFxfNvJoclWGwlxpGbFHg9Zb+BGRdj/f05ilOp8Aam+EeRRLfK+30CZCfM5C8iQOmn1ykcAbcB1d73MawObkNK6WCAqc8f8RAC7KSzBvNN1zHhC+qUHChu+5yLfYBm9x1ZPLc6qHfrWYVGPnkv1Ynb2tPHz7VZ3RC5sVmY8dtHTPfB7b0YS9uAIVTYJ0evDAhb7adgz/ELBs1bA9lVpwJmdPTA33SEYoxGr/eLHTYowqPhemSv+u17ac8zE/mmdCTxAgWozBIUka6iyBL/JYIzfi8ec2YF7JN9gE+T9XvxGuJPPbIa378EGAZkahDxhgL0O/HMhN57el7WnFVQi21bRb2OArtl89EgwCiao1DteHQE71FdqkGArBKOYS6+pz8Kji2ivSYoOLVqSdgG0pPkjwkKzuDad051rZIL5x/BttbninoZCuwTAgz8Vx+Hq2JSEFtuvwQYWh3eU2J7z4PfnPB444Him6p4T3GNO4q7NLH+jrDP8ft5oQAPDAqXDzUU6UJ9MdEixeN/EWDROU9iML0Jfm5iH/RHv1GA7OR9X/xLCFD/6T514U/isPrL8OaHIQP0LcAhA5Szoq8MUI8Z1bKuONGXAIfVX6atRSl76rhqWPuzLIP41xjgJwP0EwMM2J2rDjFAYaVOK083nGJY+1MshAczCPAz/+8jQH+q1tev+X8LlmV+iQEO8/8kq05/WfvTdUzvqF/YZEmFtTmpPLXrFkMG6EeA7j7a2F/z//6IAf6y9udn/t9n9ZdPDNB/LYrv+X9vAfpt4KNY3bH5qwCtkxQNAhze/PARoHSN2XiIAT5XY/dXAX4yQD+rv/hEQXF+5v89FAUF+HnzwyF2FsP8P1deNTAIUOQuLDPM//us/vKJAX4J8L36yycD1M+2jadDZK0HAfpZg+L7zP97hQQF+RHgJwb45179Zfr/RoCcJEo/tQbU7xagKPzsXYDfWClEy5aQzA9RgJHyftWD9X6R3a5EAQb3GKDkRdwmC9U2QVqhADkBRbKPqGqmZGqjMFIU4kHYsEYUrSgc9i2KyEhRgMw2fEI0uqLgLD8ojDSTJAgTDstbrPzCsNs1Ckxo5GqpOA/Z9J3zCTIFRbqaMt3V6KqaDgJMj3dQTTfbjiAey2K8TPzSNtOdYMIxtVB80xAF1EbMHM6iqjMrgXNFY8vPKHSPsV6tuBoFyUWE/vriP0esUXDJmWcWZYECDPmHDwfWRWHV+oM1Ry714cqN3ouFTrF8iXGeQKfFJF6ARRdmb7k6tkeKAl5fRp7BHt0vAWarBrtztXNncFBn3wLk2/erL5KTEC/MHZb/2OLx+7uKYpO7kWwYfPW1+Gf6KT+VUHTlKUdx3y5lYzo35uvVD4MAw+49gTNhUIAbrcT6XxQLdqVMqlXUogC36TsGeA21OFfqx87snq4HVfde/PNFf6MAOWnK/kXWf+GFH36yFt6mHXJAw0KS8auoExxD0ilH4LQcLYh/O6zA8CM2HgT4NKMY1HLVV9TkpiiS0xkF+FqgwM6P+5EEvZRB4BzYKlSnLfY4ZQIQzHBEgGNdFI59lnTwihyFEtpSSnxX98F+9TgaHVXylfCjrP+aARhspipJtC2Kcj3i0Gq1dyXz0sHR1tWu42h8RwGKAo+COwe4v8w0CyJ6OE4ml3dk0hMclSjmIQP3HYyAbVmIZKRba9ATA0Xoibi/x6IgHSo3DBWwXkS+oQCN7oziVXbFjtzqcQpB+RZhnuHxZrmZgrE5NBXdZg2OPu0tHn9oUIBdnC/IMtvGYLsiw1DKoNhu9jhA0b7fnaHPULD6Yy7DfF/WDPD3wiPwwvZ02VAk4HC5OAjQO9Xc+82LWD6b6SEYmYKijNJmRwp6wDF9eBHiQYBeHza/ChDc8xIC/SyiUG28njAeo0bijiVw07C8+dUqwL3XKPCFUhS/bbTKSbL0VxHgT2es+RNtg7+ZA/aRTwzwUqAAVcN5VNQQ1iwiaauBIa9RZMs19qGT1mlgJiH+ci+j9/KW2zOKr5y9CFWdSUpotSWgXvyuosFj2hD/uEPBZMUjDttwviPlWmthJo76KmSOWUqS22kKM+d1J1HErj2Sb/bv7xz3j7Zr3D+MuTHYY7lj6H2KwvFf8w5mO+FC4PEuv4kSBX/jSxRgTiWWSMw7pjgaP1BMnqiS0TZCAbYOCjC8uYAKTPB3ly0fzCBArtyMYPYS3lMQKxTTSc41UKJ1ywwxwJz6Y/CaacuEq9EUyCkZnUDvmEsVKSMUIpYzBj18C/AcpjLxE04Cbf8WoDdGAS7MEQf6DgcCcMzWKvH1yRlsMcX6dysUYRB2yiBAMItsR6QGRazls28Brq+tgOXdWhJVQv4lQIOZPplBgE93v4YgfbbMIEB1+n41o6S8GKgyFGPQdHi9q6KLoym9Y32tsQVWK/VMlFzx+N/Wp6bs9C8SA9R/elGlTwxQvOrTeBDgsP7nH29/0JMupHy5Y6rgXHoouN159iVAuK/TYQ7g1H1xTPA4rO1BgMO7/5aMf9Qz/sYMMcBfBMiIHJZ3vkjFMAdwrLOPylcdudDjaqwPWaBeqq2fer2LEiqdaxbP58i7X1aAGeYA/iHAYQWY/54F+okBftb/DDRu5A0xwN4pUYyr1kt187Ne6XsO4JAF+t9jgNlmvKITfcWSXwT4mQM4CPCPLFBfFfPnMAfwX2aBDut/RsuDQ8UJ18XDHMAAR7Q4lJzyzC8xwKdy5b7W/1TGElDZ336/+++TBcqeWTn+ygL9hwCHGOAjD9b0GawmxOdr/L6uMr8bBDisAFNcxymVPXzi+myxOf4ZBfiPHvKfFSAvC9O/igAnP/3yP++Qw2J5QpGpEQpQ0R4UrrM9ioo/ogBLtwK4WCUK8LxEAeor6sJRWWgkG+cP1bReDxt2PYcC0jYomI8AzwVur6ZLFOD4NnlBsX2hyPZxdzSE0cqDUriSOO3izc6IlfczhiSjalF4KEDecS6w6d+vhqflWDTmZ4oCdB64LbEoOHucj2E7w+HgcnWmttkcHyZUZalX+UItjyYOGOfQbRQsbzv3VEOZoCBv9vvz8QuPT0ChUJrvJWA67v3q9BkKtHEDIU4WBxTUaeL60Hlnjcld5v3yPy/G7XGI4rqxqmpWh+QFyUSdVDG3QoGR5UOH08nD8xXMCAzzGduwF4kWpy2PAnQa14LzBjSyenYla1Z28IRl+xCY5Tx5pGa0fS+AmpQowKnUqYYxoV8v/1v1Lgowsqd4fMSoTEbuKEAhfwtw+dSY1JWx/LOARI/KRKlyU3oczWZDcH/3SqrMHCmNWdVKgCLXUYDSsdyZ9DjzoB5j++ZyRX+fAHlZ4v4iWaD85KdjgGb7ANPFJ2qUr0cqIS0KyDPwyRg5io9Cs/QUZkebZaJph0J7HJLFkAU6xAA/ArTLCU+iSSg1pN9YKK6ligKsmE1KPOMWDgIMnXdM73aLMlAjU4xDX8kLHJ1aPli5+qhC0WveGV4TFjRa8IQ6N9ceYoDzh4mC0w38vDE6C0wq1AxlmPpISKNHYN0fKNDY8NJBgIYe8iTkk1wlVfjO+nR8FGQ/b+RBgHOZ5Ui0fhQLvBPoKEbLbMkgwPEVP/c5AwUozL0jARFFbGoXNqaMV8jEjCYyOKesYSCzZIMwOyxvLj64Knwe7ylZnfIYtEmOAvRaFNk1kQKYsS4Kjr+hAOXHCUe3VG9i2suNR5TWicBzExTxzkLxkqWEAlz7XDUIUO06AIfd4PGKKx+HGKAPukDCeikvyOucoQCFe8+E9eOdtdrel+A+ZiIKfNL8kwD9FYoxbrZfAgztXP59AuTl6fSn3lT9uwX4031K2W9KUBK9j0M1RwHycDBBZ+/4G3/O1iJ5sL0OxlFGwa0CdzcIUJ0rXQXrOkflH+4E5sYZRXI83FKy3Wx1UA5vATZX90m2BYuCcXd4PqeYH0l/7VGIEfbJ8HjICkLJTQayed6Z8CCjAM3JBn8Dyw2WR5kMb7faWIGZrzzwN3HCzx/sHO8B9u0SDzHAjwBnhH1WEFxzFKyJArS68XsaI4sCvLKBAqo3x/rqD9cjRdUbgwBBPGGfbcLNGNwpi6KzpLtMXnKgg/OcdCRaRSi8KUEBajKKMPKLGkgX7s8wO7FXEtKD9CVAyzg+STTeZSrxvJcEenVoY5CTt0gzFKB3EFFwtxv2mfLVXkCTKnw6F1MX9z+hAI39E0U8cyfHIQtUyc5Yfyt434OONwF8997G4d7G/cfn3ABzbD0ZGAXvGOD8hD2FPjsSXqfYPjsOBag+dy8mmrxQgNru8CVAmr/e1zO3LJi1q54BdeX+PgEKDCP/VQT4039VuQrZ5H+uAsOvuNjrR773lQX6FuDw/r9PFqi8D5/VIEDRsIIvAX6yQP97DBC2+68sUN/QakPv73lBe+0wZVzHve90m+tt2i/1Z+w+7k06CHCIAb72KKKPAIcY4CcLtHPP8Os8wI8AxbBk4iEGqDVJ/LUG6CbYLoZ5gIMA94vW0/WHlNHeUBhmyAL9rAH6FP1H9YsAuf2Oq/zJwnt+ZYE2ORt7/H3j/RID9KFes8MaoI/Riqn89SpvdDbgPdrfF2zsHo7yUWcevEtfkyOW90cM8CPAIQbom1FIJ13Nf73/L2QSbP+45Zjh/X+9oIfDGqBuu8b6zsN3Vix7kWMvPHq7/7EG6CcG+FkFZhDg5w0QnyzQYR7gR4Cf9//9aecB/sGw/ywBRXy4/tSj9XcTUPrhIKAS3wuIlzck4Hs5JvPGuhQu65deZcsaCajdYoB9fENCnec72zzbigttGmskX69KJNmxtqFRpnqcbdStYXBLQqGzGp2kqy0ScMTue9gKZ0JSvINcjZmMBLzYGhLQP/lH4z6+IMFG2pgMBByRwxU2Oa8z6eKF51+HUyTbPsdtQVcNc2quFWgO/oQs5ick4JLEJnTp8puAsqXMoX69VxFN9khAV8Ljd7KIpD2wT9U8qEjKc1B8E3B/QYKdq7FQLSaycjWnDxLA1bkh+Yr5dxBwn+dIrlDbGWZ/l/B6gnjCLEmKBEut9yqiWoXXa5/bhZGY2B57Y4YENFTKmmNnZkEzP2okhQcSsKNdD8W+FUmyO2D5dukSqDiZxFkTBIZxsJUZVOtYj/NZgfsnNyTgMahVJrUkJJ1K8f57C0sk6mFOU/M6dhawNahSpQ+PXk2jqyxojRmp0kx/ryMzQgLuGgkJKLSPnflMFQ86d4bfxzQpfx8BRXYi/NQU+99NwJ9eW6kC/wnB0xAJFf3WICF3z8HZn7g4PHTtgoj790sdPgQMQ68hdMojxuRtj6QZTwtSxYcvAtJw6jTkuoxyUJodW0VcsSkI241CmN3bd1Bvh8OnOuoz8EtXrKDO7wW5UCcAtwifMQRt0ZCJNOfA5LZ4PpurFyRc6BnYHD4aI9rJ+PkosSDwwoZEYVDjcFZEcjnim3xbDwlII34BTs7xcTgr3wuzKH0O7qvmCJUv8lcQMGhXuP1HEHC2meNwkJ0hidRzUoA6xf0jLSu+COiWDZLwNWtV8mheI7DKbRtHq/QfBIx6JGCSu1cCeyTxh4BhsUSydcuEwkwVGQZagu03iS0FbMRsDO8QOTmYWP+A57D9T/baIJtAx+PXMbaXOG6+CViaSMoVwfpsvDPWXyyFmBYeEpAl+w5szUcCaiKSs6rHCZDdS2RCqiEJcyfYIClxaECX1+abgOsO27+LcP/f16emf5U3wEs/vWT9pJ3swMgPfQxJhARcS2cT7CUSkJoU8X1cWgSMEEkGZVwXRGElHYJw8X/Iu5NuRbVsUcA/yIYUStGkWIDUTMCqJyKiWIOA/vo3AfeJnZn3jdPZkffEe71wqAhskfXFrGokxupxGgjo2x1JRP6O19gCidITEMZTJOB4JE/BYtSuT+aEu5FdGGmgkSlek+Xbyom4RQJ6XlCSsD05QJaCtx+CgBBt77jISvE76C/lhkTCGAlnpPcGfGp2pWBD+BuhLkhApeoIqO+RXCTYCUBIl3b6SKcaaedLGeRdiSR9rZFwZKoioaYqkk2Ntyahii4ImL6vVLC2S5nUR5uAwkzqOCRqMiWV1QX5ij0SK5lvu9Rt7wLqPr3FIXdHou1ekQSqQNo42B7tOWG0uwDaNX8WYGf8dAgCSvMtXrP8CclVqfcbOO/HFUna4jVkc10Q0AQ8H1l5P5HbuJtJyOp4vLqPJKX5Lgjo1c84kAH3j2TjDwHDaV5qpCzPO5BOSECotqVLnPloDN5VepPg1KWdVklHdELqIoIS94cl7xkoikuRCBblbxurSU8Z6u9HwP9DCPjTDct+BQGHVjDN8T0fgoDunh9pQxroQMD3oqRVd8nrAwGdmkXy9a1gRpMHUwxBwGEEfEfAIQjYE1BsFl9BwNMm2Qb8qBs6uMuT9VAIKDYabq9PA/0WBPQPAj0UAvJ0TRffCgHpUfagvhGwLwR0zhq+fygE7BuBnvx6PQQBOav5IuDpkq0C8W1R1JAGKnQj7IcxEFwuaupjEW2HIKCrU+JtCAJ+I+CIyvRgQsNXGqj+NGAgIB7f9qRuWd77BAFj3b0NjUDfmzcSzvXTSh2nY+s7AYN0GQT0mvlqBWOXRhxwTnc++yDgufGj761gppa6CihjK5IPAbtWMN8agfZBwKEVTF8I2KeBircJ/jqx6RcB+yDgPzYNlP7ruf8uATmWpf+QVqCa+MMEPGlqBtlCJCSR8tbVya0M4HRikFQTRc71VzgJ4dg8kVDiDkw9fgYOnDeMQjbBEokmTWcmXCwDCZgYmauxpRTAbS+q8Vp4IAF1iaNhtZZw+0ZQt9r4GntwnO+RPBH9vGl4gyNwMZtxMZ9v96JeefUdFq1KyCqkG1NPb7i9e3ZFAmomaPpGm8mQX8ZcsShektn1atHhPMf9S/REOumOFVhwt/D1K2PlalokdMezweNZeWGL7+96w1TCCvf3TvapfrpPkKC7dEItQgEJaOl7Hx4zEYmoLpCA8zHu7624qiSZ60jA68inYA4JH8/teTDXxyskbGkfuiigsQfdNRwT6luE5HJ2Eq2vx30e50shq5skTfXJnqcgi6lpsaDu0lrnPCTknX2QOOGfSMAn3w2CWDlIwHyNBLx5SMArNcXzrYpIQCouPThfCiQpe8D3yyd/CSCOpWKTkP1N947CDI5tiQQUk6btJn/6cFrYChJ9FOS6Pi1cOExcJP+V/o0E5Njp9E+pBPzpW+vrpbxAzg4TKtiMukrASxclqw0kFxU81+QoXD4EDIyN+CGgHVNIjke1zclyVs/BOY9YAmvWpgkXHreg6y5DwqYapWQxCyOQJkEXJdzi8gnWWQLarJkWwS20c3Ljjj4QRmiLcDOqKrLODixIqoSkc6bblMxXjzWodwdJaplpSx5Tewbu5FzFgbESbmSjRfEnD/TQ9cIk/BgJ+KLZOMqOiUsWNxUJOF4xMTyTSiRFyuOicyd8EbCPAjq01y0vZSTTM/c/BITLoTqRORttwN0AXQS7A54f176PwL0unkWItyiNcPhJ+HpcmgXBqhSJ9XzPwW1EGgl7QbI9Rob/IeDDweM7jV9jIPWsogL7gQTUnl3UUqH/hYDOaIHHExlIyD4P1Fu2SEo/xcdR/ca/j04mcXTj0zkZO0xHwPorCrih3kvQK0ACjhIk5DuNdmDQGR3D9IWfx5bvHVhVNC3CnSn+PgJyLP9j42p/NwF/um9FvdYPoD5P7yJ48GWL3zkkoGPbTRG+JsKUtPX4EwWMlAoJqE5UFYwqqKlQyrtcapXVgDjXFwnUIxJGdBIC0syrqSEKKHs5DwbcGgoYfUOT99vXQb+c30WoZ5sTiaUnfkf9uiwGAprPjoAboSmiXXwXSZ4hAdVX/kVAOvFe4B45JKByT05knCIBrTrGa5Kb2i2JZ10eaISEDAwRCRiZiQxGEzVkyANlpKMG3mr/RcDXFQnoHsN/IaARrPGbniRIQHGLBDS1vCZBsxTmRL48r2Bv21sB8xxJdeXweXJX2zji2iQl+wsS0LXzZwxbA5+vWJ0dooADAdd35QZWyOP+9wSchbUMSoQEDJzSuhEdfxoGAobnMRKzJ6CUBc84msT4/j4KaN2LlooKDgkHzX0PSorLZzAc/LVYqh0Bpf2bRHK4lUnUvjUwmxMSeBrh/ijMGAko3ikSLpztb5utideUyPwpUUDlh6+pvhKwVcZfUcC+Fwwlh1+zIIY80NWdooY58H0UsO8G6m+TEoZKwL4bqKMVpfs/z4LoCeidNSRieeDToRJwiAL23UAn4Qy3B6WbqryrkoBnkIAOfxTlYRYEP7995YEuaCP8j0rAfhKgszrh8/Spy+vsCOjM6vF6qAT8RsA+D3SSzmniSVB9JgEOlYA9Af89D7TvBsrbDlW44XVkfosCfusG2hPQuRyESrWuNvxnJWCXBzrMgugJ2M+CcC5d3iYItf+dgH0l4OhVMsXQDbSPAg4E7CsBewL2UcBPJeD/lYDezcHjOZdsNuSBDlHAvhfMUAm4vXjrfyQB/7ov/XcJyE8Z9k9JBJV/fBagvx9KAVfuVnZ1zkIiFZyOZNI1yPXJexXC1byoxWYStKY+ySQHcl5F0kzyQNYfHPkQcDUOMtDe4RbgTuiu/ea4ayf6VGiYuyckx4rzae2QI7HulkXitbp6thowEoGqOklkw54CUT9c8cdlPVYIWY+kBnS17Ca5kxES0t8i4SbjQoYiojlqLlGBqc8ngg7XJ+D+jS7NSZd4yYJnNlapZPQWNa3JkID1qmtHOiVISLMQAihFW+0mpQepzj0DFXI1nZLFI9hX+nmyxf3b7VWyplIkYNZ07VELFQk4XsmaXq0TBnb0mi/icYsE3D9iFQoB8PiTFxJwu9iacDV0JV5zLyTgpS1ncH8vFJKc0cu64Fxo2L1HUyq2GSScn3ez+zoCrvbPGrSnOEHCiUs8f9cDErDZ4/uL8oYEBD1o9VadeXj+W4XahLtmrcfBeA0xU0lFMs32XTObZoZ/jyUS8Lj7ImBuSEq8khs8P8YocJH0bzyf0bT5fQTkpxP+TykF/OnJZY9i9AaFtb+igBzeXQYCQqXsUnL0l2twrlE3noBKK5IYSD4zO7+pyEqcnMwjewHSvMAbWLl+iGTSsCk4xo1G8ozw/RdnFIOVcEjEtBBMQtGXFJQ1iwT0Sv5EJotxAP6KvEh4P7sVacevCeicysbh7dRF1dY2fpkivDXCdoMENDaZCTotVwW0dyRgnR5j8JsWt7+kkYDWhUcCSixbhO+DbZLQNhJQwgUTB7cSCei6Ku6fVuL2artak4XLR6A9lk8K0heSacFfduDXTyTgnP9KBPUiGgnIrZ+4/HsnEpLsjmRclK5G5A0SUp91UbsHpDKhnQxJ56R016sfyfYaXQLQFfwlBO7g3gj9NGRc/uLydSBgHwV0L9tpDGFZuoRtl0swzixDgV6nOYmDKALvZFJUtHvi9sayvfuUAr7cKiUn/9yACTFFgpbD55e+uoSZ0EypiBPweO4X9UPAiBsjGYXneAdaOJ4W0eFZ/T4C8lNcsP4ZBBToH76mgtvmOBAwlOySJo8xEtDflUi2tEECvu5IItUtkGTctWtpuz8SUI4jJKD9RoI51ZsMBAzZ4+ZGglEXBewIGOnTbfffLOII5Pvji4Bm7BtDKSCkrXUi9wIJaDB1SQWZiESjN3oOWik2BQhbXiMZbcsgLS5IuuwqALGPT/wNWCKWhihgT0BfCF8kCmdINkdY4E1jhe+PRtrNJJtb19ApCnF/5aick2y8RLJy04YKarabPxHvxiBXwS0eCOgxYyRi3c1yukW4PXe0QFLdDzUZSgF39+cN1LV+owYCrplIgll6bOPQXeH5+BUFDHi2ay5z6gjo5t30xG7W/Yi9P8A9XW8kChalRgjXEdBt8Dcq4u4t3g03HwLCKRNkYh4UDlyPxvczhaARZ8fqoPr3lgr2TncNknsOpt8gUfcCnr+yHo3AWnbzPTiu/CLgWkcCel0zmfmJN0GyI6qb/uj8tgGbeE0JP5at8rsJ+NOR9Yfp8QMBh3agQyJovf1qBlPXSLyBgOeJQ39rBuOwx3I+JIL2zWAGAg6lgB0Bv0UBqUPEUgMBdzK/DcQ2w89j2cdpSARlr8GLuG2JhOsJ2EcBBwL2zWC+RQH7ZjBveV4W39qBDuMA+4EQtNg1g7nrXDFEAX81gxkI2A+E6EsB/Vx1PwMh3sa6Jf5FduUhCihcczb2wxiJtd+9l11iJZLRdHCJeRrxs4C+vOrYwfto+z0R1Ds4NxUvWm8goM/qaaUK0sUO3hb+Wg2lgD0BxbqoKcdvHfE7AX+NA+wJ+BkG35cCXk18f0/Avh1oq9yF4hMF7MYBfhsI0RNQWAf/EgUcvS9I1D4K+Ksd6D92HCD91zX03yWgwNN/PxDwH0JA6aejgEaSQ7y8dUSb5K7+5q8BHJYKXi9sgARMYBZCnfJqkZzxN1zHtZALj/tKIetJJcl6fi9M2HsZEkhYZGtNygOAs1mpceJoba6HlwU7RAHXlTMWNWvuIElGERLQ93a0hhcmgcf+JsXr7I4EZIJ3BUE7RpKqqTTXJSEOAJWEj5UFEvDBlgoU+YGPY7z/m7pmBDocgUECusz+pNNJacHR3yIB32vR1CDC/SnfY3z+5uf4/nUXBQw4JNbcaFJd8YgK981+WsSZ3VS6ekcC5vYKCbg/IwGPbTeQcNUleuYJErJoswlkocJTCzFt5rpe4vurYI/b606YbnErE1BaSEBHRAIqiy6xE6URb1Q7mOrcomYhTEMuXlwm0icRtNznpEgOxjjVHH81g9MmxO3ReyTgu93i+83zFwFTyvkQcJ00+P5X9kYCRhwSsL4ENz3SZzP8+4yQgLBHAtZd7ePzIeDne/QXAQtcp5MNtUBi/65bq8Czf8pEwB8nYGFwFGjTYBqHC8kzhyigyV+ZOLwnHhJwbazBuj9pKhCPSECtNP6FgLmZLEBdXvEGNrdweRVR4/QTBRQvu5xk/A5fTzqiNaOtSd5O142EIlMKdnRyI+HDDmAmXnC5STG4ffbNTHE5ekICxmOnIgHvb4YoYFA9kIDj9dECKXkhAacrfL4nIFFilkRTr6vl88dzUOwNEpA8Hi5JFuMEDPbIFFEhpiK5LY4pGHMTj28uiykptssYnEisSWRMkVTZ8ohEMkJ8PrPTGzGr7ENAWIAnEyc84vJZ7V4fj5CAI4OPPxMhtFyUib94zMHYZUhAfV/dCHWoAYgxRgKe0qois8lYAd0xnnGo+UgyaxzNYbbaIcm2tTMnO9NfDImgobFKv0cBQQAk5JuJUpg96gke9Stdk0bfvcCsRCoeCBiZ0QrM7YLDBUoXNUxtPgO9udNFVN7x9fP1OBuigL83EVTo/l/lDyHgT/cunPPPAmZv7V1E4yMuqpT5wwBJfrYkmMmOSJwXkklCo1BDLWB4eBDwgn1DwuMCCXaasxqSyHzFoKubljy3SySk6tYUUDck4PT9lAYChuvXfUqIvkQC6hFek0K4qYi8eo3Acb0qhnQrzEk4UQ6gbbcNFY0c3iVv15fBMi0k3Wm/BVJHGxoc+XorQnOKn5/VXZRvhMu16L23PwScHbZNEVbuzSWTU6aAq76QpHmB31lee+hgcLOWhJaEhLptkICz2fNWBC7vyOQUIwG1co7730cBay6RgDBXJOFxj+8/5SMk3CK7kyERtCegvD+0xUDANu0I10UBA9LVy/ZRQC/XnxTCzDEJnA8leMnphldy9kXA2dF/UzBp8fxY8mYEknhG8p7HvEhGCTeFmfPqIvk2EjBcZwY4Iw7JLc63LlGsZw5++KyLaEPhY9bkxvgbtn/H+MuI5OQu+PfpE0EHAgb7iwWes6Li6BUJv4+AAs9P/5REUPWHr6m+FrBPBHUl362+TYQYZgIOBOwmQgxRwG/dYMxxCUM3mIGAmxM+7hNBewJ6fjT6dIPp+4EOBOxrAbko5im/bux86Acqei5ur+8GM3YNLWhf3gS3X7iaesqRpEM3mH2F5BlVxzBgWOtrIvyvWsBhIvxVjKLvUcDnPQuD1+TKEE+tn/KQCNrXAvpbcM1hIkRPwCEKeGKWu6Ef6JAI2kcB+24w7sny3G8E9KrlVhwSQYeJ8Ios3D6JoI+YJkMi6BAFlK5IuL4W8BsB+yhgPxFimAm4c0txqAXsE0GHKOC3ifB9LWBPwGnDCF8T4dsX/YkC9gR8bfjkP7rBDImgfRRwIkfrgYD/3ETQyf8OAUWR+rFpu38aAdnl5QDzZRelc6ZIwIOIBNxnXeIniZCACuWEsB9VSMLHMTdxcVR2iYS2Eq+SYi/rq5FkwvFoqfGamWepNrdXAAfv1NUGMm2qe0tlAuE8xe2bYSPr7YTqEhOvJE705W6qGSpF4OaNpDihG0nU2fpSQXredbVqLRIHUgr3J7gjAaNM1vSzVqjweE/5YimKSED2Uupw1QXcP9pAAlWCY0ExNQhJqgcSUDtIALmRIAFnHhKQ6trLlG5H1GL2RcCTgMu7RaQjAYVRjPvXJN3xbL8SQetTNxN1tMDPvzmPKexYVyDLbTfUz77PVLhsS9yeNEMSXrbEhENywPNTE2mqTwkS7jYXkWBHBwn4FOsJpEzFFcudEKx1+x0jAeWEFJtJUt+0NI9NeLhI1HXQ1Q7yR2cG1c5Ccr+1ryjgdW+pJJEm+7W+O78TWBeFRK1ep/1NF174+lp/ISndet/qt9HeHwiYjKZIwHSPx1Ny3fmJo/3vI6AoMiL7h0QBfzqyTiu4/JNn9TSG62WHyyG+RiLlNpKmuXWJoF0UUI5eXwQ8hRek0JyiuuZ8ZU4mNL8EmTkj2WwRl1+p8MZFZREwcZRlHj4v3xdg5hTbDZHH5dE+R8K4I3pKRXB4IClvRgDW5P3Cz8uQeMRRprg8LtgYsqlAD1FAyfC/CLjhWBuIf6uosMqRgD7YMcx8Bon51Lshei4S0KombAEUwVfOxn4CynrHFLDJdjJ5cOyHgBGk1Zpc9xmSkSrqAu6ReyKv6vIhYHRLkHBT7ZGAtdji8feJoNfjWwFNZ2oSwjo1ibX3kbg3hqEgDCttSAQ1y5xGYpp4vvoooOcbeCTZEwnYTAwVZHb7jKOZ6AJZvNg5qO5+WgSJ6aT4quUCHHbCUAF/RcLdSBIBeQcUFWze6YeAQxQw4pF0nPdCAk5kqghpgtufuMsVSDreJILLvDqREfH3AwGDJUmRuLtlBoaeIDnNE27/911Tkx9Lrv7diaA/nbQ2lpQzyP4MSdYT8DJGAhqm01CBud6KxJ50tXG20RTBURdyIr5rdYgCBiAgeRaMqoNlIwEjXrVoUuyReN62akhwWG+7/+dnkFA7C7fXbjdImkligDxi3lQwqqyKLIWuXvX9/CJgM+eOoM6EhoLTCa8JRjaQeNm1icNoilfrZnmnwaw2t08toHtCAmpRhAT8FQX0278I2EcBZzLdEAjt7ScK2CeCDgTs28HIK/tOgui4lYnxYvF43G4IYfvG7WXXjoB+UZNo1pRzwrJ6CXqk3El015BUyxUSUIuVtoiyq30iO/UggrWRnvgbYSDh3nNvgsd/RMI52dYkKburwCrTGxW8YsEk2gQJaL9qPB+760MmYO5EsJlTE4PWTa0/rZGAVrb4igK6+7EBNlV/ETDjngdwfB+J2ieCyuzoQ8Bg+UYCMupbA731airULw+RmO+3CW7AU3GQsb+RgKLI/f2gzX8IAX/6mrIChh8I+C0R9H3ZM9TQDuZXLeAwEqJPBB3vmRcZEkH7KODEuzKxE2jOfxKwyF7UEAV0mLNgqn6DRPlGwKEWsCPg0A4m1ZCAQzuYnoD9WPiegN706q6HRFA+vZf/WQv4rR1MoXPEffjjVN0oSfgZCaFQT1PV/PGHgK5KdYmWXRRwOk7bz1j4Pgo4EHBBpbmqLuplwNE+vr6vBWSZZBZQKSLOl9OyUtvRJRwI+O9RQFc6dT3su3Yw/07AYSTEy3VENVbfXjCCmo0HAvaJoN9qAX8R0H1QrqtqwXI5ENCvJTEfCDhq2RdxMl6U/6MdTD8UcKpVuH+/hgL2tYD/3HYw0/8VAjI0JXJ/yFx47aeTAU6ufwRYMEislZKDbgZXgAq/39Tq5iIBF6cyhHp3RULtMzB1Q3FcODe+Eq8XO0nWo2dgQnHB7/OmXmYn7YrrPsgtuqtlc9pcP73vU9jQNG6/YPD16xJJUnBTEq/bYiRqi9WWwP6oScVAQAP8BravMxLlKkipvt79lQgqvZFwp3U3he8s8NRiLUmu7puODg+dQgKShXTTDzCz4UFF+Prb9K8o4KpRqTXELRKS79rdzG9qvFolQaqLgUPg/ky4eH6Kuo6bz8KHnLBIsCZDAhp4quAKayRXyCIBldeDh4WTC8VAQGE8QZLGBW5P7trDjJ5I4rJG8q0854uAxfOM50uC/VT3vWwKmUZ4Eu/sfarPcU+higUkWxr4reYoSMjSZb4IyB2EGTwPnkI2YtBNGTQKD4kqqmRdu3h+ln6SwMJVJSohTVfLuKK+ooBHHl/ftA0e7/WmFBt7LJ302zzw4Cw+kdjZVfptBGRomqH+lETQn/7fVX07osGJXSQgWz81kqtZCv6hi0KNjrsUl2ePDajzJUOGdjA+M16ApWYUiUaz8kTK8eMTBRwIyGZ2CvLz+VULmG/PS1DljI0jqcTlUbpDwuh+jgRZHuyWZJUfgGyN8AY81sWWvBcWB6ZPcHsJ6aJqgN+ZmRgzRQSuS5MaF2Hg5NUzBkfYVuRuZ/iv9YqNg/NTTEnA2QtQDmu2CMdxAoTXllswpgYSTViM5G+JoBEb4evPuyQGDwj+FBQKksjLHjtw6hcTh+5RvJFr2k0J3PdTCbt2MPY0UcHm5LoYCLhcISFNY4pkmyipRi6EXcDssqdJlMl4vvoo4GwR0DGsx0g06ZxpIG1uTySd766JFyAZPQXPR9hukNQ9AYdEUAHw82dWN/WQinB7r66jKHVc7sAlzKQI5QXu/+t4psB8jXH5aVJIxJ6AfRQQtDOStrzUGaiiQxdDIuhkHe1BLg0k+O8kIF5TLCf8IQT86VpAf+KdwZV1JMh16+CvalrPwNpXLRkI2EcBZXJHkiXy9kTmRZf4ybcNGRJBRy6vgfOYvUi0S5CAcwYJ6LRuEw+JoOFVkT8E9C6JTCgHiTnUAiZvrh0I6MpVRQVVgQTEhVcBEhKOCjItSYkxjpB41aMpIldGgjWNzoC9yG5U5F/tG4mnSEA3eL2QcBN7Siaj8IuAjIYENLu59spr8UVAWOD++utTi49L4RMF1NM7ErCPAu4CJGAfBYx2x26mwqJLphZIHQ+1gDFnVSA523sxEDDcfkUBBwK+WySg73dTBUd+KZN9hATUnjO8hgwPyZc69yfMoupGhVvZcYcooH3zKBLeA1sbooDqSf8iYJONPgQEii4/BJxpIR4vPcX3Owc8X30UEIDq2un4XRSwlJCAQYLkRMLrMDO6jqjOG49vG9YWErWg4pAxy982aROvqenfTwX8fzQR1M7vwtARdGgHM8yE6BJBBwL2UcDx7vTVDsaWMiNoWv8VD+1gHJJ5HwKedGeu1t2MhWl4/uoI2kcBewL6+sxx1cU0ST6JoEmS3IZawJ6A/t5G4vVRwGEu/KpIze9RQNVM0yEKOBBwi98ptbio3icK2CeC+mkUfgjYTwXs28FQC+ZrKuAwE6InIJdVMEQBewIOc+GnIyTgZJQjgXsCmovjIuAuIRLqVyLoezWrqW9TASerORL5rTrt96mAfRSwJ2CfCDq0g7nUqh0wt6YhQxSwnwkxRAHPXiV/TwStmFQbagHxL4Hv72dC9LWAkyAVCuc2Edeq9jowAwGHKOC/E7BPBH0v318EfJeXZOgI+s9NBOX+dwjIMMKP/Qz8bgIqPzwUwsyNM6RLjZDN0gHQMw1/o+90q1Kb8w0JGM23IRwZWi3Wa0o29emCfAiYBMdA1r3d3oRDoCERpad/02pNCuFeBkiyVSbn+owfcbA8b5AcF1rS9Ntj6yP5dBJv3rda1tRkQuCwKyVqneutrCfPYwPzS0eUxzI46S3e06HMPXxsXEHTs8uVwGm3EuL5Md67+rwqdKh5Dj9v2g12vzVXG8qRggRcV6Kr3bQG4DZfIwFnBXwn4Pq8RQK+qYLANV9wxWJxkSp9LHdDMd5yNwbxjQS0FzMf7ueFSlZkjwQ1I16AVDwK1LyYNHO96cYaHmgk2+a9RRLqTWPBc0kr8Wa8a6Z6cA1mcFgukYSTA5IwSg0OIq3ki2Vg4eff6ZLApTqSYuPw/lRLCyTkZWHh9lozmA5RwPsaD2izy6VWj6aCB7lmqUhCFd8f248UkrTC87d/IwE5vpxBhQeF5BWRgBT+KsFT1JRiHejBTd+dukH3XSLoKnv+viggw7DdHOs/g4DKD0cBhYXFgnHphgQwwdMkG+OSgvfs2pscnVFO3Oi4AXO0YXA5qOEilpz9JXhihcudPgposMtPLSDs9rh8miUZEmXp4euVpZfj8tJaDrWAUdvgck9jxjvw7+K/ENBlT28SzS9pSwr9KYAuXtgiyAzRJK75SMA3aSTglVQ0uSx4F/yHh8vBw92pCCc/5kCCJX5+5Kc5eV8N3J96x1IDAZlLsgV3RpC0lYnEBRqJ9y0K+LojwQj9qClojumJiAaSicQRfh6nujfSTN/d569pKoydHRKPexDQ3zNc/oUBEvCivBffCVhM+A8Bw0kufgjoJtQXAUvFQAKu6jqOjiskmehccGFKjacFGCVygJyyJSik67BqduTro4Cy0dUW9lHAWTtOQaEiJGB2c7uxg4jFPhEUkld1IvuLvwJvx30RsI8C+hGh4yEKeAvrPXim97sJyLDM348F/Ickgv70qE2H2V3A0I03FYmRMCUPqE3QzbqNQ3otysQVujGBW/OLgHkVEXAXj4YE+v3xiQJKUwshktiWSG6TaAaOVyFhZMAr9TzSZZhlYUtCX+FNsqPt2ZAIGlJ7JONz37UcGrlPElhxuSbTGrHjWElDhcsqycm2jRSYJW5HugNek5GKvwGOk9zjgYBHOVEGAkYSm4hE3ngiyBESEM7uDcgjQQK6zQpJ2ieCmiMkkTPOW9y/sBuisMkksI8mEtAIBY0k+lvHZ6ivRFC5OMpDImikb5w1aUXrCa49uxfBJuNFol6RqIqXIwG9OrkNiaBGmT2pKB0jAcdiOIHZ8Y4EhMYxSSBxNdiHzZ2Ez7Q0iRLUeHyxS8WB7tsu0S8eEo4huP/0BQl4KBQOiLB6UuB1UUTvbRhg+ike7/W5BZLcvwg41ALmN1YCLdm/47Cy8fNyd/yJAkbkXn4nYPSQfiMBGXbyx4wF/C1RwG8EHDqC9kMh+o6gAwG7wfBDLWCfCCq4HJKpTwTto4B9R9AhCtgTkBsdGOIabyRGXwv4shwWv9CFo/1HFLAnYF8LOCSC9rWALyRg4dInF1TT9JGAxpkm3vlUzYehEN8I6O4iZ4gCDgRUTl8EHIZCqOElCsaj+1ci6NAOZk2/KScUXFdldmMIxrdFS4Yo4HjnbwK2QQL6mxjPx1AL2EcBJeP5aQfTJ4K6tLxth0TQnoDeTXZOw1AI/janC6fVqpM6WdWfWkA3CN1PO5jJ2Whit4pFWY22hjcMhRgIOAyG78YCOsUcCeeyXa1iR8AhCri48p8o4IeAnEUPtYDDWEBqc9kMtYADAft2MEMtYJ8IqiqPzUBAL7ef/8wo4F+4+u8SkJ3wPzZv6bcT8Id/BsLL5QZRVCGxigAJeCtigMtz+kXAHR+EcFp0QxW8Iv8QMN9XSjzUAlptacEj3iIBp43fanceyXiLC7VImKjNdbqbH7R62Lj9OJJMfdZFpR71kcTrTV5r2mSKpKtWa5kk23E3F1DzX7BKwi7qFyJZLLxTQ644+H6+RYItwqsGl10jFAMB2W2sw5kKkXghi683XhMbHpyF7w9sEbTRSgKo6QqPZ1rj++P9FuDs+2q8Eg9NqltvJOg5XfFkuS2QgEGD98CHPsXn2Wk3mX058T+JoC0ja/rojFvN4C6S5WMkzfXHfoWEha59S3jBx9G7S0QtTkgu8YkETDbSDMm8V4pEXO6n+q64CBDHqkCWm7mU6qO5Q+BGZ6RIVgWS+njemlDeuyjqTkEC+kYzg+uSUsiKOget7pXdWNb0ouIydr5PdWX83sFSv0jUhmORwPMNvv40MZGA5ggJyC2CrqRziftzXuPz1PXqwROYrhaw+Y0EZKcU+1M1Fr+dgD98TY2YAwduzUzjgHCeSWRdRcKNu46Ul/coJYfTZQOGQHdz9TK3JXWVLcDZn3F59WJw+donghrcky0g43D5RItIQO/+ZmKIJe9EDqm1AosS2TigvTIlSYHfAXJZI0F2+YMmsXYEJNnsjYTZI/HW8UgEe6uxRaTcRPcbAcPpHJ/PzqoHvjR5fhJBCc3OYZZO/4WA5phDQp5Hj/lAQOVsIQEzbyeTZxeltKIFElC3uihaR0AlihoyEFB7IwGtHX5e8Oom0e+Vrj1OlwgKk3ikEWLj8k9Jjric7QnYRwFnqcCSUH+7GhEuxhLs0ZGOw1BBMn+LAlp3PH/X00UH62Th8rKPAjZT9asW0DK2LXkYSEB5tMXtHUwkYLC2YyCzPRKuJ2C2rHdDLWA44pF0IrejwRTVf0kEdfzkqxaQTscZ2JuWLvAOjZ8nJtknChg2KR7f77umaPEPSQT98VrAy9u7gx5dkWQXyulmR9czsJ8dAZmXK5OLlWngq3VDRaeJkJN79NBAusZNHKQeEmyr2AbY7O0VR8KGl8kkxBuLp1UNiYoWCZgUG3UgYDQvbJOsL/i8u9AoMhBQI8wYpH31jIco4NK9nwC/XU0R6fOutu6IBPSKG5Jo3SJxbsmZhVk0QwKelUdF7hoSsG8HE9j1QyTrp4UE4zgkq31CAr74B37+for7CyWS53lB4tmjbRsHs1HpklOIBPQr/V5EvIJk6gmoLWIkU/CwRfLikID+ZfZFwJBhniCb0Z0K6QUSUPB8fJ6MWyqKl48PAZ18hAS81kiuPhFUXtzw8XomuGTxfD3B5C9IyNu5/CSCKsqTIiAxNpDWDkfgiX8R8FcUMAQPXz+bZLh/ewnPt2Iiaaeb1wlky6+L0I2682cjAZVQeheBYOPxqQESXWParkNrN1TCfkTWkAgKbvIbCchOJ//zd+8fGAX86Zp1n+jjgCUtT31vBzPF3/HvtYD9UIjNWpjiEsieBdz00BKXuyLpvrWDac7l/Fsi6EDAX4mg36KATGXylDse27ehHczLil7kWxSQfSEBnfCExBkmw3cdQb1ax8fnhRoFDbGr2D/Nt58oIO3svmoBt1pXCyj9NRSiTwTtCegeAyTtmTkue7LFLlUhmfqhEEMi6CpP5SEK2M8FHAj4KwroPM877XsiaDor6SERdCBgnwjqXnoCxl9zAVUpsYa5gAMB+8nwfS3gQMB+KETLvtnYe9RItn4ohLC74P72UcBNfQy+D4XoCTg+BELsUaZ7QgJyTMC49Vc7mCh8f9UCOl4XRaUu2VAL6OY8/v16Av7Dh0II/zsEnHA89acMhfjpiMVJMR5DLeCqmCMBwyUBONm0SiVyjXbQd3EI53c3F7BpWlOXLqWLACq72rLLXtZrXzChFhx8/h3UU+3oOB8CrpxEzvVmvBBguyUk3twpJODkhQQsRI0UK6XITC2xkGC310smayHKZd1mj28Im75jaLWvdH1WAtysAvdvMUKCrcSJBqerJlDLMJVcnbJmOtyzrBv6YCDhNvnVRpIlSEAzRwIaUzyep7VRqdX5CJqeVki8ehd1tX4XJJiuEwL188nH8ZFpKl2ju6EWBPd/rVBIwNZCAlb6TiXrx6PVdJ86jiE4vcR4vtObtb5TunY2uobbs/bBXL+GSMDHLVCKzeKKBFxPkWTlkUcyRw8kXcEdkZDVTojn9DJI9YjtoqDciRTrRyhpOjfphmywJpJSC/D18a1rJ1OelHhT3pGAk23gwYnRvgjYHtk9rA9HiVovOSTezA5msPfPeH5jsqd1ptgHcDHvSMBxId307Fbi+62OgPfbb0wEnXDi5P/XRNDr9c4N7WCieY4EtMf4A27vpywBquqigOZ7A+ZCZ+Jg16SfKGCfCAo1CB8CWjNgKWCP2zlZL5FQLmGYYiCgctqtwSE6EvESljlZXKNsiAIGz3syHWoBidy8i28ElPQZW4RHqwJi12wCZDtiKKBqlyYcG/lAzO2TCpbvbUVioRuiIO6QfIcZEu4q4f6ZBc9SeMO356TwH1twI+crCvg2uqEIvwhYFhckGIvLWWDe1YmMNX4PM6FPxBTSDwFJxSMBt2lXK0mQcErlNiTwH5VJjk29AKnhkWxchI8P2/HiQ0A6QfJNawNAntdIQDdHEsIz0sEb87i85DVxTbZqsgDdIUhikglIQPmxAmO7xvO/2CDRxOsxAk9Z0wRkXrwRs1ZTkNPRBM/fCwk4azcsWHJBFQHVkXWujTdDFDAEH/f/9LL34IU+XUS7Ob7+vTQ+BAwmZ7H6bcvVCZ6xPyUKyP7wNSWK9wfY8YwiQyKouX6boOMtqRiigNTuiAR8VkhAMMsTeW9UDRTBaIpwqSEBtQYJ2EcBw92d14iyikxwj+4XAW3hoIL2eCMBLREJaFaPGfjXFAl42llT8toiAWep8yzApLZrsqPP5yEKCMkcideYSwXU8RNJ5KZIsIl/mAKu0e4FqDY+X7FIQGPSvmKYd7Vu1RYJqLT4/mDn3uYDAVVqh/sbPIU1EQPfGAgIRwOvllTJZLA9gqQrLCSgWFwMJGaX6ErxSMDDCgloLW91HDxl3L/j7N6AJGsPAuMrft507ytgQ9Z16BwnN9JEixGowhjJ986QXI62mX4n4Pw9aoDMLPw8u0CijZmH8iEgl9prspp73SAWJGBEutHvFad/ooBRsxBMEiW4f9b6igTso4Cbkjl3ozSQeI8jEtBJkYBktv8iYJ8IqtnvmoJHXGpkPDUs0G4RVQA/3v4+Ak54lv6pmvXfTMBvAvyZa6q0FOH7aHiFH8+HdjBDR9BftYBDOxjx/bY+HUH/bS6gq13K9ScRtJsL6D3nXqVa0oIdRsO7bLmFYShEu3wISLIDXw1RwJ6AQy1gPre7/4L3p7H70PBxHwXkLnuK+pYIyj7oEgnVCuYQBfyPdjAdAX2/HqffooDfCbihqeJbOxhxnbWf0fA9AYehEFZc3b5HAX/VAr4WUU0No+H7oRDf2sGUxtj/zAXsCdhHAYfR8H1HUL8x3CEKOHQE7RNBWfPGkoGAJGKjoRbwGwGZSYLb6xNB+9HwTEmEr9HwXRSwJ+AQBezbwQxDIfoo4C8C+oe8kgcCvpszEvsfmwj61yXy3yXgVODoP6UWkPxwIuhTeZdDR9D14iSDfrcbgCI2kVxklOc6LUoh1EWNJOQlcHV1U3wIuDGp/ScKWNMqEvBwykRtlF2RjDmScO00SEBbPo9gN5mSOHltA1efnYQAnrMNEiWqa1cTdg2BgvbleLWxWlnntngTiAoFyZhV+1YPpkjA6pEjWTJFNnV74+hQU7FI5s8Mt7dNYx0O8U6lNrGDhMunexuuVldLqNVIwDlXAFwPPO4/3hFN/ah2ia5Mq8ar6xkJaN8EAmUm8sVAwPmyDOC86moLIwsJ541KH66GigSMeSTkM7pK8KBKsYizYL/Wx10U76BM1Dh5Mvu57jBXC475BMlVvvD9zxQJd9dOSrF635F0XpKNIVZyoYjbHD9fSfYETvgrXGzqMkBis0jqvdHVKk63+Pr5FElX7wMk94rC83FyYw8e51olq6REQo7nywNs8dio5KYFlc7sCxOuswmhkoUd0Lo0jQPYexHuD3kEN/3hEg+KuurOJx/8PgJOBWH6Uwk2v5mAk5++tVrikwdlv0KSvcKRS65xkoH+HrMk0rzRiRwUAwn2vDIxRBOxJX6sLkFlBSrGS885kXCmfggYqCdcTo6iSwZenCC51HZ3IgLZJWA/uiEPuujkRInG2RAFDOgbL5JZxQIoU/aNy6kZEm/D43LPDB2WChnRnRPTsrfgBdsvAi5WlwCcZF8TvBuXNKnPXSLqZMTi8m6PhJvel0uYcSJLRckTCQgXPgU3blgSzJudTOL1eIcEm37VAnJvdQEykzafdjBGiwT0jTXu/1GsKjJWshS0S0bjct14mkTYZQZ4cEEymivRJfe+9q+LAkJeuiZJaQMJqs7oAh5HJDM74wGkw5YuAj5G4ubbywyMCn9JomXuroni+nNQryckYKM6Ii7H+RU4Z9xecEqQaLphxGAtzjQul2sX92fkI2EDZ0IF61eak/D2RAIqGlWEExpff7491gMBo+2kuhGdO+5Be9NIQOXRRUk7AurjHZ5/s3F/HwGnIkX/bUfQf0gUcPrD19Q9epVg5TeKRBy1FUk2RgKaeYAEZK1UI/LhoQ9RQLinWyTOktfA8IsmDuj28SGgNurSEbcH3iQLCQnY1wKG7VoQifRikIyTGMllrfhuyqRv4t+Yx2soffAySSZIQMUpn1SwEpBYz/nuAtKeb7tEyUdL1DxTBwJGPI2EI5bFgRQf7lQwZ/mKUHxHwOnrRaBiBJmklD4C6cF9EZA51uQ7AQsKrwmyG7dxWNFIpMzLJPAU5UGiui1NEitdR9Td64uAfRRQ8ty6iBhbSInrcA2Yo90jDvzJVh4SQWf2qKWAZZGAtRnib0KT4jXvLpFcU3UxBV2sahLucyTgRvBeeH6mjziiAwHIyHp8EkHhFT/SgYB9ImgUL5GAuoDHS7L0ib85k61JwOhqLW+jV4F3cCTfZMtcBgJC+8DzJz/eMqi59C6givD4mFdkfNrBmIyjDVFAo3CRgMYMX//7rimG+f+1I2gfBfxGwKEdzL8NhehrAQcCzqaq8Z2A36KAnOGsv80F9NjXKB2igMNo+IslwBAF7BNBv9UCsvrqFXvBXZyrRhUZAYcELNz87KafWsB+LmDfETTNsvgTBeyHQvRRwHZz+moH088FHBJBewL2UUCRVEzsqi9P+3QE1Tsy9gTsE0Eb9tAWQy1g3w6mTwQdagF7Ag5zAfuOoMk8MwYCDkMhegIOtYDfCNh3BO3nAvZDIV73HZ6/vh1MMbu4Qy3g0A7m22h4vsX9+TUX0LvPu7l+3Wj4b0Mh+lrAYSjE0BGUUibBWxVexMPFsjvUAg5RwH4u4OVkfIZCDLWAv6KA/1gC/roU/7sE5Kkp86cMhfjpn4HweSkhCRxcx1khgH4s9wC5Nu/aqUwg119lg6Sjlkgot25Nnd0ELhzG3hcBeWWF5AkmSL7JVpJ13RNCOJl7fPzkkYD5FW+d6+CGpKslXCiRZVebdjVJkbxkf641WUDgfuHleG0sclnfhmMG5iO8xyWBv6f1hEMCXpg97g/wraa/FMmAA8+JJLby/YeA96ZVqdUmRMJR18CGi/VE4rCpONdgQ/D9eAlQqxsva3qJ9zPIx9tulP1zn+qJuUWC1ppCNs8G38+sV7h/a5TiqhUaGpfYKx+KDYvkorhurqBDSVAVB5GaV4AEDOJuMtICkIBXKVjruYYEPFQCkm8sIgF39z0ScFYqXRQVSXdgYgmO1lKglsesSfUjrhaGKOCmuODxhOuJCcftFj9/k+PrYYUEPPlXhayba9Dq+nPmQbnbqSS5vHD/65V6hOihS9RGmyEBl+NuqETLEmqTAxJQ6DqgFs8LEpBj9jd9PurmCgo+/j2k0W9MBOUpnvup5epvjwL+cGS9J6BEC9MiKm47k+Sz44eAYTra5YSN7QSUm8rEw2h4rzVWQy3gQMA+Cjh7+EiwauGkuLxDYig1zxQDAcninIC6OyABWdm5kbn3zj4dQdu9IxNDzQC88+RNhedhoPp5DJJZshSsszQdCKgeT92cPMmdkvlWRTJam5oEF1egSba3kWBvgY2jTSOeCEjZCmbHERKSz+z1QEDl8WSooHg8tYGAapkyBfgRksjwM7wgHI2hIo5HQlIP3D9j19X2/UoE9UcijWRiRhqxLvYMTOuJy/G+HUxzHS/A8JRuFP2m0giX2EvwnBOSaxwimfnID3H5zyEJ+yigmSAHCFt+EbBaHhcfAhZUR0CtXoFBxni+Xt0cRu90QSKyMzoOJ3N8bJt2NhAQFotu6MP+PAXLv1JFdKi6WsOtsQHnLXNxYAI+7glIagn3nzLdnJxSNQe/rTiCUMf9+33XlPj3ydX/EAL+dBTwdWE+BASIkYAX+W0NUUDIu3pRZcvq4OEvJAnSd3kigpToYKUOkqq+fhHQW1svKhq9Hi4xFkhA++o2BYiKK5PZE3HWEzB4W/wcv9PJDL+DVySnST3kTxRwYSOZmAcSSzwtrmBPuS5qSCMBVxESUMqohhoIOC09DlwhepBw8kQCjvNE7QadvEhwGCEBc04ZgWJO8f1ctf4QkOgS7s94tU2JM6txf8UHEncUOIhBKZNBNpct4uommOS+f3xFAe0Ir3lKuShgB34XZbvj5y+MXQvu5PoogrmDz78WvjIkgg5RQMIuRnj194NbuqEP2XIzBXvu4F6kaySZRD3fMAuoRxwqzNYlooME9KqSiiPm/cjJ0bbGoIUqEraQHJOEiseD44xxe30H0+SezcD3g1cciRskoK1zV/Aebk1F5ruck9Kv8XiMvwh4YwwdtKybi3hdInHvztIG5SUgASXa+X0E5Gma/akWS787CvjTszadw078JIL2tYC/5gJ6p+3O/EQB+6EQfS1g3w5mGA0f14L5jYDu5lqmqtgs50M7mKEjaHTdsZ+OoIaLZOvnAg6JoDP90X6rBXQlC4nTRwH7oRDfE0H7WsA+EZRmxvEnCvirFrBPBP3eEXShTynnFfi5qm2WMIyG//dawKEjaE/AiVTQxbeOoN9qAREsi++j4V1zaQcjZdR85gL2iaCjs0uRIRH021CInoCWZJtDR9AhEZS/HJ2A2+2awp3fkNSgqR8C+rOwAvX9xuOjz3fc356Av+YCDlHAviPokAjqbMVU1d4h+2kH04+G96MkDSbmhosHAvZRwKEdjHvC4+uHQoxYf0L9YzuCMn89998loMBMJn9MFPCHfwbMPKshDQiS67iRQV+MJIByRBGyXkN+0jc+FUJ5vajUemm1rn6xYxeuVqPEq1jea7oRTywo5z6Sz4RA04Xuv/YLufki4JuMJYhPFolX9SvAm86sCOAWT7qhBWI211b7QIOrmcvF5paBrC8Fm4W1iWRMpg8k4NraApxYjpCVHiNBiRAYkN8fYrGcPSRXP2eBDnsXr+kuylbpp3Rrw3GsIwHbFgmY8xTAPeiGXmx0MHXxjAS8lkvcvxm//0QBT5StxAk92Vd6LcYBnDcREmxuIuFmouDDfj9HMjIjJOBKK2XY26xIxZSL5NsvJwQe964jqEk3c53ZNBbKmXwRUMiQcOfbWik2FbOf6q+TI8MlW4tkMW6lVH9xSOD8QpCA60MDAwEvtN1FIQ9IwDTpawkrJPeGSLR+9SYeVMc5klSucf+18bGAlL1K1GoaSkjgo2TCU1wSal0ukYBTRgrgbo1xf4iGz9v11oNbjaRe7WfB/LcRUGA44afqlv60uYChvBuBvwun8RAFZEp7B654Y4uw1Z8n4pyjBDy5QAL27WCKbb0El2RIDmZT4vKs9JegersJCSjYngYCzm5LpggSy7uRYsQkQKoHEpFeOBW5qd3za5Uj0aRbzhXOMkRiFlQc8FBNiXZhJdBFm6Wi1wzJor+SFNyliiR7zvD522Qc4vZOdQHxrWzJSfEX+FXfswVea9WNvEfJEvzzfkLCbWCnZBwYeDybmCVw3SABuaLOwNwjT8L2hATso4D2yMXnRVW8kS1j56DXHJLT0JBISwYJqqcqQ8LN6mkS2r3MgKyzpoiMu4jLTRmP388lNgYjET9RQHIkdByt3ni+hHn0IWBAnbpEV8uwcfktNzFMVkhAetoN2aAeHAm2ZyTkI2G/COgISLi6XsYDAYPkkLYDAd1wNKEi3UWyqu8FB9bcpqghCrji6zWoosYVwXqNjxeL5R58Cfd/iAIuFlkOsyc3pYJs5/4+AgqMMPnb5er/o4mgdqxXQy0g8FskIKMhAY1l+xUF3FJjJFPcfhFwNhsjCcuuNs+d2xVRLSSGLXUEXIUPIM/Gt8AGJGC0yQWRrC+6DsZ92cbw1Gwk3HuMRFQrJKd34zVyZ3gJ/MSq43DOIwFb07uBFGzw9RnNTwcCui9AAspVuSb6+yAgMbVHHAVmgt9ZP1FAybtE0D4KyLmj0VALGC3c9Zrk04cKXjFqupZNuP1Na8+GKCDQeTf4xckkcFOmJUMi6HuBRCUzwO+8mCDxoudFHggIuzeS6e5zLcjc+1GERYK/CT0B7fEOCTjvSLpOwhG4R/FJhUKNz5/axRSca1vHwemFJJs+RhTYx7yLIiaCS4TdFwGDZsPfBgI6wrGhIFrh/jwIElD21ZqEM0AyzmvWAGm9/YoCjhXu/iFglGyRqO9a+RBQOX51BCVU3JAARrg/u41vg/paU0Wg3fF8/LZriqWmf5sI+s8g4I/XAj6T++gTBUzK6qSm8WM1DIX4TsBfiaA9AfnLsyWeEgmuSpeGG3BczpCBgEMtoI73tSERlA0U5jMaflU78yEKOL6++OJbImgfBRwSQdXU14d2MB6nIXHeebYKOPqIBOyHQvS1gG9OqsgwFOIXAYdE0CEKSJCALtf1bP53AhrPjriSRBHHtVxNHbN1FIjPFLf/UJBQMEqyTyJoPxq+HwoxELBvBxMbifmJAjocki9Jj0EwfoVUPEQBR8vaCfhb9DUXUL9G5hAF9C0H96+PAr5X9+Y/RsMPBOznAvbtYNycKsWBgN/awfQE7DuCfmoBuyjgt0TQPgrYJ4IOo+F7Ar5CvG86k1tlDkMh/tntYJi/7kv/XQKKE/aPmQv401HAhB83AAFF4vWxQAKeoxLJl3Wj3B0PCdjKRQSntYQEPKq5qy/KlYuEkZV4/WAbWR+tAgsuVaYWm7hqNH19nEVQsQY+1lX5pLtLX4ZlGpJ4c4mRHA9uEkBeNKRYCedsjYKZaHAxVBnJs85lfTrLJgAHGvcnvCGhGNEBuE26DqJ9Imj0LmbwsLcitby99q7elIUOj9sK909ikDjhrrThsAyRfK8KCciPCoB6QvCx19US9gQ8Hdtujh+DBGPLriOo13XsPMn7Vn+kRdeuJkSCWV7X0XOEBCwbsRsiIeemboeBAnUrj+IFH+7XejmN8f1LG4nITfbzIQp4e12QXNwI31+LXUdQRcHHF1UScXtXGcqVJRbz8QE/P686Qho+ErBMpbnOW5QJ1xbPX8Kdpal+S5sZHM0dEnUmNK0u55IPl9dDJZuVECBh8/oM8BAkKlGKr0TQvWITamUfkIC8vsfjUVUkaC03lb7IAx/3t0UCPvzm9xFQnEzFPyQRlCU/XV9L30dDFHBoB7N4drV8noUE/BUF7GsBw5Ep0t8ICJejcCMK81h9agEdDgnojroOlNyKKaJJiAQU6TMSLvGRaLNaqMhduGTgy2ck4CjD5Zg166JkRKbiUM/FKTG6VhDKpsLtlSDi8tiLtuALFyRayiKhEvUdgWm/6uJbIiihUtz+LkfCHe4XJNRL+iJge452oLyYLwIuRvhYUtuvKOCItfH9QovkUmP3Rp6eusflrMiSwE/ditjlcgvyU/8i4Kp+43L2beJyvU8EldTlEpTtmS0AV9vmEAXsE0GDXYHnS6ofIThF3kXh/iKgupnicr6PAvYENG9dVG7ebY9MkYDypYsqvlMk39Gs56ALNl3A/Y2PpccSFwxKggQ8ZXh+7rrCg7VxKSpg07Qi4vi9Buty4OKIM3H/2d1jD8ZhR1PhCqqcQBx9CBiWSvr7CChO+L+fC/gPIeBPRyzmk2cNamNTMfikkol4QQJqVoik8VTXJP6eN8C5LLohEWR7I5rO6iCTFIllOEjAF+lqAbXHi4Lm/pgPBLSIi4Tpo4CcERpAuAmSy+7/m0Nm/4WAjjBGghUWXiPaG0niXaw7GCGHJHuLXcfN/IuAAT1C4swCT0RSvh5xaCV2OySCulbzikNNx2v0PufGYEQrfD9/QgKulm/8JGbfRS33ZUreJR6PcfDaYiDgQsoUmI2oNh4SQU2qi7IFXe1h/kACnve1CjppkIAr3ckJJz8pwIcliTamoJF6ggRUz10t4MPnP1FAZZ4i2UoDt9cngppvvyZRaW/xatzpFKjL+FEEeoUknDCPLmrhUHE0bpGQfSKoezl8EZDZhDzYZTeUwuk6iq51fzYQcIgCgjC6gzXp6n3XRycleY4E9J3sTQXPrQPk9fS/2sGMG8Hsyi4ccHW8BnHVX/4+AoqTnxsI9qcR0H2Ho2C0K/liaAczJIJ2HUGHdjA3nf8kgrpOtG2HRNCegEMU8NdQiKEWcL/3v2oB+yhgXws4fuL9zrkG+HxfC9hHAZ3As2lVYfwPAYd2MKeTb3zmAvYEHDqC/moH43nHf2kHM4yGV5ZvylmdxHyoBWRff80FbA4+DImg3tHbyepMtOdIPosi32sBOwIO7WA8PUq+t4MZooC1TsVDO5hdw9rBmLybT0fQPgrYjFZfHUH7RNChHUwfBezbwXwbCtETUFjQDTVEAcMi8Ye5gAMB+3YwQ0fQfjR8PxRiSATt28H8igIOcwF18poG4u3cFkMUsG8HQx+9afGtFvDfO4L2UcB/LgH/uob+qwRkKe7/kHcn7YpqycKAf5ADQUBgSLPopA1AgZmIgmIPYvPrvwB2ntxVdb+nJplVJ++tUXGUdgusNyNWxOzftwf9mxBQ/sVzAXPRfkEcXJBYYoEELCgk4DU1kWCnGAlIPki6E01Uan3VkIBz13ShNEMkzWsSyLrJUAt4VBO1zmgILF3R0gjJ4yAB5zESsEp5BVayR+L83CJx7FYKcCC6JXVmbvxCo+VGg0e4lqn1p5VlnV8ZcwjffeIocZ6iHvoo1HPZ4fFMAiRYyAsmHJNmQlYiJ+HxPEokoKKqVK7zSJxnwDpwS11c/66KmbZ8pUhaqv1BQM4MAOpNX67GY5BQuD6B7nZDAgpS33evjwJe1f2PKODs0ARwMC4qyeYE97+7UgqcQmZSJ+VayvSENQlU/hyJqEx/zAW8I1frVOqPXyljC+oMcLkvB6XHEVGgMTok4OWI+78XFwLX7oEkblTcHu+WFl5vHwl4viIB8aFhwmX5/hEF9N+UD93qo+KgQX5WupPdz5BTW5msoxWef1QHFhwfjx+JoDJHBdB+fKXO+bJsdTmMkbQ9ybMyL38bAfGe4qh/S8C/SRTwV1cEzSc4vBsIGEqC55Lw+SnBPjtMHT122yNxNoccFKlDMu0OSJjHGYk1zAWM5NY5kmISIQm9JZLNjZt2jALKbl++pf0gAWe1vsU7lWGo4HPfvMhU4ktwQiRPGL421hgFVK8Lqo7kRSuSbI3DT8kKWBI8or4JQoOvQOXmMCS69kR0vHMEBqN3XxVBb3GEhAoUhgrDrL2SqYDH57F7Ng6dy70gqyW+kNwdiwRcbrcWyWf8DvTTbYbnu0EC+gmSVspCJKBV4/7CzQ8CQtYiqdRgV4CxOs8IwhKJvEsOC7CdGw6HzQrJpi7zBNSmZOJxLmDm+ri97YWuQ48Xv6KA41zAxwyvX/I8O7C4b55fFUH9KbMCx3WQxC8Q4YuALW4vmhzEdiTgQvaQgKLkvsjyNN2Bsdv/iALe45MAi+D2Iwo4lIORPWmOZL8gaSUyrcBaGjMS8Wu3Ih3k+zERNHqef18UEO+p+b/vC/j3ICD/q/+pcrGfP0cCBkehEUnsMvibCaM3CfCXr5ELuetjFDCiYgF/s8pBR5JRSKrDCslzee4sULc9AeXwnpHVuidg0vb/7HArZDI5bk1wNutXHVxzuyIWYyxASkoqDmUld4l8QwIaya2rA8oWKrJL5w24AveKA/rhaCSi7wTkPMP91wkSJ16/RfCf9p0CreFfxOWQiMrm+a5HAurT2RR8IXnF4ZX+i4B9FHBMBB2igLI6e9VRpTnLkYAS0EjAunJcErBnA58p/jOG7oAE1B0klfbxkKhSi/vPUiSc/141JJiGPwg4zAUM1gmSeMUskKC6gAQ8+33Fz3zLgec9OhJ0EZLzfQhnYNv6nfpGQDNs8Ho0r/xFoMD1F4KC/w//AhaRy7UAVtHPJz73iaTV0rC+RwE/3uQO6h4JGO4PSOQhEdRnpp86UO+CSzKSGKAuOCTiQMAhCjgmgp61pvqN99Svawj2uwko/eJ7apgLOBBwnAs4JoL+UxRwaAoxVgR1E14fm0KMFUH3zcf7igIeLaf6mgvYN4XwV7iJMRGUFUymHqOAx3W++YoCDhVBf0YB/e7mgtrSiTUmgrqJ3h7HuYBjFHAgYHzhV18EjDcNjFHAYS6gL57c41gRdDbXuXokoBH2cxmHphADAS8akm4g4JgI+pOATlw2nGqekuIrEXQoB/OzNbyTa56m8vLHCQTOetbfCDiUg/HpanP8kQga4feHphAjAdefnrD9XMByb/sjAb28auiRgENTCD9GFX5LBB2bQgxRQGalUdQYBRzmAg7lYL4IqO3nX1FAI8fvDwQcy8EMFUFrYmy/l4MZooBDORiPLrbHvyUB2f8OAWmB5v+URFDpF0csrDv/hnUQkDjdX5GA5tkJ4QhIwrQxkICmiqR7WCkSsHBers5C7MGVP/9IBJXsYAGNpyNZ3B2SrMNxJRLSQJKlWyQgkX0C6VZFcpy3z0xXd5cALtma1Gu7nFba6VxrcBc6heQv5iXr6iThRwLmmYHLlCMAPJa4fq6ESDD5mFrQmc6kXh51CfRQkgyoJjkenzVBAhWr2IH7RsN38IZGAl4+PQGLbR8VXL0s/TjbfBEwp8yg0jUp0OCYK0qcM5700pdbJNO5u/UVTV0k4HMvIKFEWY3XpYvr62qgwnnSTqilsAkyfS86BM61i9/fTJBUMRcvoLr35DpEpai7e2KNUcB15SMBTZ9V4HidTMhIwLzZEGjrklCpOsXtyZK0gFK+I6H5JxKQCpB0t2yOBLy6SDqjNn24MHskqREgAWfq7gpxeZNJurkGrb49ORZclBOhMnrVl4PJSAAPYaNQ6SxDAlbUxYc91UdZ7dPvSwTFe4ql/5Qo4K8m4K3rpC8CBmQLxA+ZEjQ/RtJF5uRKqsc5B0ldzGIcbrr0OBdQZ/HODjVormR9sDNwMoqhomctIJlmeQXasZhRwUTG9Zn4thujgFB3G5rA/fOVCBrySxx+TYJdBN4ipKioylqOxEKngkt5SMC0J9iQCDoQMDzwBUdK/hCD9KmeX3MBaTNfgZwRPN4qbFuiXfooIFF+EPDQ9H0KewKGaxcJuM39Hcj2ZUZFrYwkstXzDwJeaFx/IKAiTJFgjYuE2ypTXJ/qW8kP5WC286kNzjnE4bSOrzoS+UhI/dI3sXhQSMB4maQjAeGyQfJNrDwE83GmqZGA0eLsgtS31xijgAMBiXrjqNC13SW5r9QMdEpl6u9zAY9Puo6orH2R8oV/H/micwSklXglB24tjlHA0Ju4LdlO7K+5gKC/8XyqIqrGRNCQXhVH4m7PXwQM9CUOKH7fPcX9KX0Bf3lreCEPX/9CQK1FAoZchL8RNVGRRGyKv6EhCjhzbA2sQ/Kso6jg8Tf42JljFDCahXlBjuRHImhQ7ZGAO+1hjQSMkvBe4aBsugCzXVJxRDa8Sx7vKZIlsJ4kinIkSXtCAipJ9orBmPwgII7S8Dc4zAWcbvtGLG/2To1RwIGA36KAynX+DwS0C4bAQteeVOC/kIBsqFqgSPyLioJbAyTxdjIs0g8Slc82Lnk6iQmLzOmjmPmPKOA4F/Bw3lRklus0WPdng0Rs8XV4fPoqaEqBZB4SQZvjXwS0GSRgTe/nYOtUF0ezBvfH6isGjHzSkKjZ4/JzgednR/0/K2nSnSMLzZDATPdIwM8Fz6dIQx7U4ozr7zYbIDuJscZyMOHi7mRE4xQk87R5EhAiJKp8RrK6y+mHihY2kpPXkYBytUXSbvs+iC/L/ooCBg2/+X0EpAVe+FWVq/+0voBds51+jwLam0MyVgQdo4D7R+d/JYJ+mwvYE9A5O471L4mgQxRwSAT1p5FXjVHAoS+gx76ETJV3fPY/J4KOUcC3hmQam0KYelF9lYP5ORdQgD4RsizbeqwIOkQBh76AYxRwTATt5wJ6q6dfjRVB3+zlBwGv8X05NoUYo4BDU4jZLEPCDXMBhyggHVez2vUoJNzQFILPLNz+EAUc5gI+F9cn8eWiab+VgxkJeJx+/iERdCgHwwcdHbv3VryOBJxEzouMiaBDOZhvBPwZBfTPdPHVF3CIAvrbsHDHiqCiyAhkJKAmrL8SQcco4FARdOwLOBBwKAfzbS7gQMC3TrH133cuIPffISBDUcKfkgj6q6OA4YynYOtMkQQ8/QLd8i4hVLaJhHrUSMBlnPaJoO2PRNA+axLuly2S5q4iAfNGWEC3f6l1FmVBP5ANIrj5PBJrWSABHZnXYHVrcPvvuCz0c5ACdNcPqdPZY3fUfBMJ2GZrhayrhyzr2Xonwiqu8XPjgsutEiDh5H595wSWfmmROI+wmVDx3n+CflJZAx5aX/HTxvtH/1wlB8plhse/7ZCAb4IELJd3JCAskXDUtQa4Hz0k1iyUKv0hCRrUlNNX8Iylr0TQfbzA7VVVyenSUgqQxGs1ztwDEnS9plQo796UJPFMyvR1gYSrqnlfEXWBy01P4vv0hteH3H4Q8KBMcVlIcdnZlirc3+4kjlvuWeht8NTgTBokoKMgSQ1lg9dTeyApD6Yk6nRQIiGNFMndrZ+0viVIuEfp4PEwOyQg3TA32LY4CEivDBL4fdxYcF3sCbVOO4nWJ2xfDialkYDrFAnoptQXAXP5/hujgAzFzP6UuYC/utFKaNrySECo7g93JKAipywJ6ysSbogCEiWe1QGtiRxRyyQD2weqBnPmXMnFm6YjAcOl39DklSIBdVphUPPa9kWkZFWOUcBQzQSO8CKPhKHKOYnkZZ9UxX4i0OoV4miIAi4WUzJGAaP1A8mjzQ4FGGLct56PRZGk8/sSrI7H4deBONxIQLeocfveBwmkTXgk1IqwcRBWfDUmgpomj+szfeWmLDzvwHynDIlcEwklW9EK7NebiYNdn0hpPY0KrHkf1RuigLfNBwl6viGhSLt1yXHfueCGJxzeDgTcHPkUXM1Bgi7pwiUuHJDEaxvJt966HJGhi3BQ2s5IcDGQuP7D8MA9rnE43XltQVQhSkDxlvM4KOgiI+zCwONvj0jKtMHzUXbTJUj+Ekmp3pCkjdO3dmdyjoQvt72S8DifwKIGxPWZwes1EFA363kdQo7ft21+D7b9xP2nO/cHAU/PeRwl299IQIZi/33/2r9JOZhf3RfwpW3fXwQ8NKJMko63gSzodxwEtuiSK4cEtHb93Lmp01xJ9NoZ4FBTJFJ2QvIEZv5FQFit8yNhZ7YN1sp9UlHbzyX85G8LvO0ECchP+COZ5tEC9LWIBGTovoWKrcpgqTj8C9RIQGKVjwdISL44rD3HJZczEkmfFbh884SCzNr3BJTIbUiQZDZNDssdEm/rv+sIn9kW8e1OAnc2w+97blaQJ4fvSTI7PalQ5Pso46kvV7Pfv6hwbiMpbQoJab/feHxbVvgioFLj8QebCAl6MT8qHm9fToWXnCOhkvcMzPO+qQMS9ImVNySg162RoKyXv8g916dAsryLYT1tXITcDwKCstosyXY7Y0BtZk0dTaZ4fvjLwOMT70jArc8jwXlVAhWQgOFBws8TYS+AO7n8IODJPVsgH854vvkVSfuYKi2YSNY41Od4fRr7roB+7hvhlDU+s9TJwQDpID/j6LTG42lUxsXzUfAZ9noKx994T81/2YSFP42A/9wXcEwE7aOA7mfiud8IOEYBh0RQcR++at8ljjYmglLB9kcUcGwN/5OAQ0XQIQroXlf4+UDAz2KCBBzKwQyJoLNN+abGcjDfooDuGQm1Lfnl2BRiJKBmTJeBsFr+YyLo0BRiiAL6Rd8anvxFwGEu4EBAp7ZabowCfpsL+PR2wf8nEXQf9YmoAwF/JoJe15HznYAv7YNEW5kfakwE/YoCLpF8DWmLsRzM/FlR1JgIOhDwn8vBDE0hRgLGnzseP3v60RdwiALOg5COx4qglNGtRgKOreF1dz7/3hr+GwF/toYfCOjujR9zAQcC/m37As7m/x0CsrQo/ikE/OVRwFMyg7Xrkzjl50hAum+sdG8NUuerFgnInc0IKt1TqXSD4zK9iwQPyUWUOndDJOBEjm14rGkk0PWJJNN4EkF9tfH7egtH/cLddUjufWbMtG/CYCglwGm7JfX6mPhX7eY0GnTG4UcUUFkbU4AqJnUm+bKmP9I4hAMd4/HdjkjAJiBIJJtBszpRX+TiGBtwn9+QqMcMCTgXGgdu274Pob8TC42qkbSN4hOSl6Vs6ScR9393d0jWMEZyqSTV4Jot8Hzmh/Kl528Jj28JSMDgigQkyzKAlp6pcf68IAG7Y0DgGj2mcaLdgy8C1icKt0cCJKDZSgtoSiTXWroj+So6tqA73JGYWfEU9S7ro37CY1Iv6wlej5WCBK2yiFCZ/kbSDVHAxkJSpp2OBDQoCtdXbSVeM6uS1mvj6cONDvpW9Juy0nlfvcP6zcok24tIPFg1FjRnF7cXMkhA+xEHcJE1JOCrkZCA89SHU9k36Ujmv5GA7KzvDv9/k4A5fVZBcY8cDs+8yZJ0y6TqiYEEq5RHS2bP+wZMbTujwrjpo4BbO8XhqEpRYQ6blqTiOQN1MsXvU59GHOcCIhRnFCTUBD9v90jA+ZyhotgsZFLr5wq/r8z7nmM4/DrLRgxmlyNh8M4TSSEedLCWMRLOlZBMSjzdgl1CX26lwM8X2g7Jd3g/65GAU+GwAllcsDjcvSOZCtL3xVvUbAxtdq/IukTyKdyEiaOWeViknB52SKYHQ8Jz2B6JJR+QYCeKicP9EcmHtyIS0K76/fXlYE7bPpG0jwLioBEJuAXGA7NIXhRoIhJwd0YCk7fHUME+FvvhIBLQPTg0Fd50JKsSIXH17oYkjFRXJEzr+2A5HQ6P3wKS7zE74/o0hddj47sVuQf+epwLGHieSJMV1be672ZIwGnfFKN68F9RwAifGVdSNO8pLJgEr9/tgt9HLuagN4s5FSoRklBZ3vegXFezOKAP+H1zk+9BXrtIwMYpuN82XGVnjPh/NRF0fZ19wFScvlU4hQQ8HXgHrPtfBGRcw0Bi9X30hqYQrujrIwGjWWS/+kYkFkiT5kOiXLFbYpS+DWbtvghc9q1G0ptnw2JeI7m2/v1KOrjbYyIoDsLsJYmPhoKwsZAwT3uDhFROHZB1ir+5zeQHAYcoYEhnTUWUdI2/ofiEhJpOkFw63SeCrh9vKixw+EqS81mGhb/qo4huhuRjkIBadsPj2d43FYnS3ALncO7Lt8RIwEjfKaBqnx8EXBEkouI5SEDpgAQ0BUYFebN8ktBkkJCwRsJJB6ahRgKGkk/AIOt3DdUKj2eIAtpsT8Bj1/fls05fBAy1bbMktTznwPlITQ07EZ8prxmen1dY+IwiuqCR01X9igJG+xLPfzLfCmMUMEi9fn2+v96k/BDg3kjA207vQJk3T3xGKXh8jnxXYREgAce5gB+nM8FnlWcdfB4NkLg74389mEhAlji/j4DsbE79IX0BfzkBYdnJgbg48LGzffzVFOInAX+2hh+jgHp1NseKoP+SCDpfIIF+zgV0tvHjqhbSiR2jgCMBh3Iwgn7G/TW3/KW2nWqNBPRkG8l1pSNzJKA/OfVRuGEu4BAF3JBiOVYE/RYF1E7qP1QE/RYFHFrDFy/eHxNB/doWxX+JAn5WHQTUaU/H36KA3+YCjuVgBgIOiaADAceKoEM5mJ+t4cco4FAOZkgEdX2tX/+v1vBjOZiBgIybvuKRgENfwLEcTBq3marEh2RMBB3LwYxNIbzdj76AQ2v4b30Bh7mA/9wXcJgL+FUOxkm2XwQcWsNnWrQZ5wL+fZtC/DUQ/M8SkGPE//l2+RsSUPnVUUBGZSBwGRynzUm11NcxEu54TkidqszrqLtpg6RTnyq1zg+Vi6TbeHBKBSRNukMC6mfJhjLd9OSrgqUOgRTDvj3jsv9EAk5L3oS8XCEpjy6S601R/dw+E4kS1F2rzScXJOB+p8T5Ta80nb7FEpTtBokoC0jA2ZWEUG5vSBZNll3dSPo+hDI9rZenLZLzk0oGXKICCSh/ni+9DC8uHB/93MZFhwTsbkIIldc3lTgwL0u3l2kINR+q9bp5SJXeaESDMuDxfJBsL3257CuGrmo8345FAj4WzwAOE7uPutFIyMcev3+R8ym1lJ0+ivcONKjjJX5fL8tMx3e3DVfoyXWUK1lnWCTceWMqVO6/A1G/1ki+prGmZJX3Ub+tUWpwmvCESoWHdNS7GRK3Xq+RlPcayeif+j5/1AuP7/oIkHR840P7btU4nfBIxkt9biH9PGSyFhQk8Iy5IBnZDgc1D76fO4jvXLh6oUJlxhSJmLlIyEoW8foo9jP7bQTkWPqPaQ3/q8vBrN443DIveyRgk3hLYnPTPTibCRJKb7yWLPhPMRIQbh6S4bBiMrA/C7w1hijg82aswZBVNg671pX7qGEFEn9iSMTrEyRLudiDL1ZINM3B4eu+NSpYnI49eU7CktDiIQbiLGhqJODT6gxwpysk4DTE5akc7cBQeSSaW3kyaXI1AVLZr68o4K01kHCfCI9XoQua7J/8GpzkytbB5GAfyUTgd+B+GqaObMnD4a+zK78SQT9T90qyUE3BnEyRcMe+qYJQHw5I1pqpYbNraSKq+Q7I6v0XAbUICcdM3ySal+1yjAJK0pslYxRwIKButEjAs4THa4Z+DJqQIME2VyTtNuQBfLJ7E9hd24pIi08K/o2ex6GXIdHgHa3BnpyYOrj2TTAovUvA5wS8PgMB2xODhJt5XBzcVmJL1OlBAlsT6DhMQOTIms1zkK4RT8IJhQTkS/UAiwWPx/8I2yupkgSXnc28jiK1FX/bcJVjGepXFbD/0yqCXiSPBmnrUzXMWlcj9LkvF6Ku3nU4FUQg4W5ngvmSX3WQlpuW3Pe43LfRIsHavNNkSQ4W+KH9IWGgIAk/rG2DMeuTh9ObaJGaWjkgd86bhLOYf5Gb+rFxmLhB8qxWfEZKAwlon81nDUGOBPTX/dtn+GeL5WmzJJzN9ImnfR8/fYNk4RJbAgP8lvRzEfGeuu56IrZvCj40kqnj+z5+M/pVjwQ8dFMNbNN9xdGmbY5k+Z4uRgKOUUB90ieSmi8k4TZwluTa9y20IgvJCXsk3kBAZ588CURZv//7gwV3e2hJ0CVIPH+PzyQnYpGAQYHX47RnkKAO19VAdn2iKdx4kFpcHgkoRG8ePGaJhMQrk5G7ftfAYC80AYrG/UHAKKCn8isOQravALq6ieAWLa7/MvF4u+15AbJ3/5BA7Mvb+NHiBdrcftaRq+D1a4yzOkYBw7BB7JkvYwEuj9c3iF1c3me+B5Z2p+tg18/t/H33FPfvW8P/TeYC/upyMK+JIQc0deHrsSkER5JkJOD3cjCPiCLOZ9V8JYIOfQHHiqA79eOO5WC89b25jnMB+XdJU2MU8HR5fBHQz6imGJtCDImgYzmYncsb36OAgZtbYyLoSEDFUpfBHAqK8sKDC2rzzFfBU5i1X00hlvrB/V4RdCwHMzSFMLtp9q0cjENuIjeWg/kWBRzmAs6DnCYjAadbfz0ScOwLOEYB+4qg3xJBBwJ69bs5jgSkBZsiIwHdM+OOUcBxLuBQEXRerql6TAQ1P34wVgQd5wIOiaBjOZhq2RbqxuajQNie/yEKOFQE9bllCyMBhyjg2BRimAvIJftX7Ox4UR4rgo7lYIamEIecKQJOa/H6DX0BL/do/XePAgr/HQLO+9HAnzIXkP21j4Hj4s5C6iY/ooBxE0SwN8+EWkvR66pPmg2SsKwIySJ8p+gRT3lwO2U/CBjMSiTP5oME6xwkUBc5MXT6GpfRRlf9RdsWLNMPkm7JIlkWWd+aXSiQgFU3fWnrY6DDo34q9Zq2kIClJshw3R/w+/MayTWdsiFc7goe31rA5a1UIznD55RaTW8lDqkvgYHr7whZ3w0k0iYhLjyiXU8cS6y0t+2EcOX7cjCs3kcxdTOEA6WpVF5KwVFvbRMJl6hKnd4VJNNAwPZ+QNJtpT6Rc0IF0OR9H0FxCpYufZBwbZxIJBsIWOu4/s208Pvra5DpOR3bcJKXCrWucVys426RgJmMBHNnuD14lTo0djSNV+y+rHSHx/XPnxVe7/MxwIfuJVhApV6RgMcjEvDcEAseex2vTy33cxO3kg/NbIIkTVQ8/nC7e8DOEGWSSykSltsEFhwg10hG+/h9PBAk93qB+1dC6YXE75tEnNZ4fdik/H0EnM+pP6U1PCP/6n9dnTAEiMDM4zEKODtFBxwMuiwFbvKgCUJ+C0axwG8lOpKGEc5rsPAhRALSNC8iBEkOTnBDcnmABLIy+wB9PbI6qs0HRxROOYAiMPh5esLh8G5h7MFuV3NcLjYZKdTPElQJZogfzdOIKiQWKFXG1sAXW41MDskOlPMRSTa7PmSyqg5ItqXyqsPURQIebSShvUhw+80RiQSffAO2cGOpKFbvVzLfTndgnvtEVB2QgFZfIVMXFCaGFRQtub6RbLJ4YEkUn5GQ9+aOxz+/IAkvVyRYKTMlSEU2qyFaPJZEXvABSFC96+jhFgWhZ3kG6inG9V8rcTkSUDVxbB5K5UQm7uP8g4C7Crf3kP0I1CLB9c8vJN/5g9fTc448gYOG+9eUfu5lPxcyYmUkmjnnE9CKCLd3OeGyujvvgdASV0czUryIvrnjcD870HVYUD2ZhV0OBrPiSdS4uL3zLqnBFutZHYlUXzFVZY7g7z54/dsVXs/fd0/N/n1r+P+lUUD2sqJBpV8UFdki/uYTRfVAfWQfEkltsSRl0VlgKir+hl8f4UXUqCef+UYCTkSeRub0fQRp91OHDIckK9eGC/qifcXw4vt77P32wF3OkJTxDr+/kA4OeP08nCB37IJsCl8F+XnB7S3mSJI0Dt+gciskI99XAN1PeQ0HaQckaGgj4ZBsMjhk28aBtMP9CdFOA8W/f+JoKWyAFC5uzzm/+/IsNBLwLhn9XMYPktCNhSPZSwwS6ii/4+iRb4qRgGrfQy3kjb7i6EZdgGZfkbDcHInXcqoGpr99xkHeVxWmj/ocvHzdxqHFCtAXiNZgcVoigYG6c4TXPzL+5pmOCtIdkk+NZgJIedVREZhIvo235kFhpbYOCYOE26/vOhjtiY7DoifpSegUsPYlElB64vozdjYBv4GOClUaj5d7dQ4Y3vYTh95WqAibLd7gXHD4G74yPL7VFO8x/zmhcPsCri8xOxsWwafvs2jgsja9fxEwKhin/Y33FPvHtIb/1e+pgPDSvxIwuTBfFUHVpAu/J4L6XaJ9JYL+rAg6JIJ6ge1cvyWCjq3hh3IwfOwz1EjAb1HAgYDDXMDn5PCmvpWDGZtCbM5F+52ApizCmAg6EnCIAo7lYBYbJNiQCDpEAYdyMGNfwM3C/ioHMyaCDk0hhiig2/ENN/YFHKOAZ9mVv80FHKOA760ff80F/FkOZiDgmAhqnJBsjBlQ8ZgISvtIQP4aUpRzOIrHMRF0aArxz3MBfVb7URFUOOxwf8eZW4xzAYdE0LEv4DAXcEwE/VkR9Hs5GEMRvlcEfeb+5nsi6BAFpIo97n9IBC2u02wk4N83CvjXLfKfJSDP87M/hYDqL44CPixjDpHRl19pY1jq05kZw9k5aSR3aiRgEsUx1MGdxNlmW4EeMsSH0ytVqJTwSMAXSA5cvQrJJ3hloSvMJoZjcEJyzS9IwNbfLWC7vyLpykd51OUyDeF8iwmVF96O0/wSCXeaLpFgxlPWdLZhFWjJFt9Z6RHJ5p2RpO2mbyKxvVWurpkbGyqrlki69oOlnrwDE8qsbwUv9n0Eb/uLB+1QcXSSIQEJRXD9uI8iTkvZ1U9TKoRjKCEB+3aB+gEdC5fMVqj8ekQCZgKSqbotkLz5DslmrEwkq6ioSNhT3xTDSzXYE0qK0+cMCbjnnhqUs0Kl0lrC5eTeN6UIVJXkRYDnYxybBVxWDF6vYlXJ+qkSDNifmCmVxMrzqKcPCQnpzfB6V53U6sa6XMBeRIKm9BK/z0v1Am5zBsl9goDTT2oflaxLPJ73DNfft8YTwXeV43Tyfr70lS9YSFoNt/falpx+zmM8n0ZSSTpjkID5PAhgz1h4PR6i9PsIyPPi/Fcl2Pxp5WDyJsLhUmPNqfCaeRlZXRBbxiPhSNC8kXBm+0EC2R+GBGyERKtyYwOm9KDj4NkgwTKH3wI5rVgk00PE4SV/qMHkN0gYonUakmh+BO1gsVToGi0Q3UJiunMW92cvcLhmbD8rMBYCEmerby2STHgbrI3EkZC5bF1Cbc4V2MUNCXekJxq5yfwatO72ooC3RZnQNzUDpzxxcXCZtBw5fJgtWOSNy36DBFSNrgJ1o7Bx0B4nQGazZA9yITF1uBf7vn+7aQL++dg3kdhvZdJd1SMQOWTr0IiQvLd+/4vswRBc8gpyN5FwzpzD4fxpKVYktNQ1kIuC5JQytyCxYOdg0gmS63R4WGRFRytwwZ9RwWKDhBOnfTmbYx9xCF5IuEka5WAxLz6O4iuSMbTVDWiTF14/8Yjnqzx9JGJCkKAmg8vP3DiCLTXzOKoIEo85+Ro40mvWR3DwcyvucNB+qPk6YGYiTdQ3cwZD2uDfz6nxfCVZPQHJgK+hLfH4fts9JdCzPyQR9Gdc/RfdU7w5Z0DlEzqO3sfWJcXMDpA8wqcO1g+xIMc544JMEiRTcBdEMnmoNuBLCUm4sQWZcFbugbfxKBJKct+6/KT6/Vw6JFXqFAV5b+ceSCeCv8G3vpHJPIg8JI+M5Jm3eUWgzTXw5zjcirQ1DuL0z4QGr42QjDBD8qXrxATr2kcRqWDTkqvcR+3Y1YMEWd7IpDQOOjjtmSLB6S0UZLFFMtrB411HIW0dibHo5/btxBcV3m5InkK5O6Bdl7j98oIkJO8dAZlzcFmicPl57OMibo2EdJUmI7GbGEDO1ycF7BMJPOcUARTPw/17lYPPBME2wF3Bp45M3pHJ4n1QwZZfz568m4rwW0UE72AjIYsXEs9tlQne89NHHKkCnl/U3E180lQzEhkV7v8QHgiopfgmwcNE4jFJLoP7PPZ9GOvmSjLb9kF+T/D169WbK+ELjwIvM5C4ZiDQRN6dVZCECV7fgYBPyvZAmyIpQ0lB4p5MH0Anpxnu/+b8vuRqXmAY+g8h4K+OAg6JoN/mAv4zAccoYF8RdEwE/eemEEM5GPG0pilPuzVfiaBjRdAhCvizIqjPMZtKNS/5OmDLDR9/mwvIp8cPEvImLsdyMENTiHEuYGDlyVdF0IGAY0XQnoCOYTiaKoqd/Z2AY2v4vinEOBdwreTh94qgQyLotyjgQMCXWSIBh7mAQxSQnfzVGt5fJcuRgGNfwCEKOFQE/ZYI+q0v4EDAsTX8z4qgQyLoOBcwW0ZhwGndq/be7j/2BXwl+P1DbC/HRNCxHMw4F7AVqPpbFPB7U4g+Cji2hg/EQhsrgg4E/JYIykwneDxDU4iBgENF0L8tAX8OGf+zBBT60eofQkDyi6OAoTAVIO0nO6TsTF7qs6JZwkmntTjLNbnVXaEnHXNAAnY9EU1KCKDkFkgKr5QsfVEJLjzqNyHplDwrffp5LqF9A5LMuFetLuWMAymOU6l8ST2vOpvHITyqhUbS86cTNeaRGnDuOiRY7IOlM/MngaPWNzUgT3wJLMwmhtabkjovVi9A8l0c6IBBgsFMWurbHAl4dmMSr/eMxOmvW+lBVwt9RUwaCajIePyPu4bnN6lwe7uyjuG+3uDxXY7lVT/mFx3OrKKSzK2enL6AIITDKUcisTim0M3JBuDe+iq1rjrcf3NvdLjXb6nOZvOy0l9lqcMj2xOS395BoYd56sDBvuD1saSXq6fvJ5Jw6alk7X1wezWwJuwbCY+fsEg4ai3pUM59Lc6VJRJUSFMb7ncZCbi8IyELM11AeUKipskcSZerAkCTdGqdTjk8fvd4eANErByvyxrX5xkBv/9otTjty0n10zZCuNweuP/VG4kcmwSgrEwkuV8i2X/Xq1UQBf5PaQrxq1+tzt62QJ76fB2qzqQvHZFfwH995iTa2J1LNCGqQXKQdIGeIKF2u2QH0mFGU2GQuRrZnJFUxiHg6ugCLk26sLuAgo92AnenW5Lje3JGIuVzAqdXUZHofEYSSjMkyjvH4VY6naagngGJMs0Qk63B+CAVT46KXlM8nvacH4C4FpIM33hA7PV0A6qkfeJI6gqNSImagzKr5jEc9kjI2QLJJtP6vIZT1/c4m98P4M0CLo729AOHnzf7CAasGSpaEyTXzOORkM83EtaY4fYvF+MGaipycegxD5fY+bQG1UpYAgHxrkQXpktYFAEOF9kWybm+HAowjZSrQXOLltibPgo5uSKkzy/c31Xq50rOaKaOrhzuzzL6xNGziOvfbCTnufR3oF8coQ7KCr+/K+5b8J8FkhI3syT1zS9AVSJc/36a4HA89O+gPGd8HJYE1y91wwQ39fH6ubttRmzItyAZO9ze4obkvFzVFoyzz+Dwe4rHu3x/bmCFDwGflHdv+duGqyJFMX9KIij7i++pt3qbgzdRkO2K3mYkM5MIXL6i8IF6xd9IkXUB2K7xpqKMai2idKoHSsy+4/CYOi6Rn/0/M8gvioKn7FzJkeZDsG/Nh4RXUWzJxt4DWLJCxdGmnxtH53jPKMGJpiD1+CuZGmcT7JX2xrcHOCJ5iHsW9//syXgSOMIpnQ0e9ImW+xLJMp98dLBWbUeCtYAP4drF9eW2QsLKFe7fTBMLXEr7UMF2ab2IHBwWsKApPB5LRGI+S98Du/vg+fgULk+bHMlFX/DzRdVwBE8wBEnbvKkwWTtH0vrdAoxljiTUOiTwm39PkazrjgB72tAkfRsL8NIbhff8pQGS1bYGiui9CH6/T5x9H2QwhGnfdKL/Z6TtzFfAow9dHQo+7o91zg5YHcvEUbbdiGTzsJG0wvpdBzaH63shbk8HHgl3CnD/+sOIwTA5Og68Gx5/3K6Q8C5593MjRY1U8k4D1xSQeLGGBD1V+AxwdPEdB1wfRT3K/BK0bsHgci7+vn9WEakZ+6c0hfjV76lwdVDGuYDubFFUX00hqj1DnEfx+CoH860pxJAI+i0KOMwFnLD3WT0mgg6t4bnw9GMuoPJazMcooHfL8fOBgLQCPPkWBZzP2s9XRdC42C2+5gJShvsjCqiu+7mIx3Y5VgT9FgUcEkHHiqDDXMALnazGcjBjFHBIBGWbPU35auuKYzkYNqM/1DgX8CcBx9bwAwGFS4UEHppCjH0BfyaCUmrnBTwTP+tvFUGHvoDOeS+0X4mg3YpGMh7xeroX1Rwrgo5NIQYCfoTwTUYCeiLufygH4yiZ2I5RwLmD19OnGPerL+CQCOo8NkWmnl+7r6YQY2t4XVpMgo8qIAGHKKAf5UUwhyUSeEgEvRRJOTaFcDy7ddVPc84D0S048rdtCsH89dl/lIAsRXPsnzIX8FeXg8mRI9DIKhKL3kOGRNskcEt5naThA1pd3jlLKJMOCXeZV5ke8g3AY3tV41RtAlffcA6SS5aRYGbdJ1bKlxXcTz3JtMnrpYfvjw+bpYLk0/pExFPR9xkU1z0xY0nTY6a24Lxeq3Fu4DtRj8vYgMMWX5opfcf9NYdmBQhEQqWrLRI0w987nPiJVK+9+ROPd/O04CK+kDR0Jss6tXN8OLlvjWSXnXjU4jO7hOpjkzqjX6+lbpXlCg7xAZdtNXjpesMacH2/8XxAq2Rd958hnKstEtLPQdPvUV/eRsR3brbU8XiE88aAZneWqPVxFiAhbSRkwxtITF1EEmqT0oWjuFPr9TlCUrc3JGv1qNU4o+uXpvMfagG3XEZCZn2ThpwVDLhxe41a+5+A02PFcZDcBe4vWOP1eNmNDccGn4/rCyWJ+qtmQ2joBAm7UsqXDvsDDbv7Vq7TaI7rhzaLBMwZrc7aEs/n7aV4/NoL128Ppaizdh3C/XDBv3coS8ffRUC8p3jhT0kE/dVJa9bUxuHSPBTjUCseLzI3dw3+uHSeCi9pdyT32/0OrsIg6Vh125LcYE7givaMCj5aW5BVkN9A+8znVKTetxVhT4cWh6MiT8L9xueIdJvfwFZLgYQK25d3Yc9XkCpWoILpevMijuVvwa5jFqFVIbEu3RmHU7BA4jzWO5mk+fQCzkTiKPAN3L8sTUsc/uGrJrznBZKw+eD6LIfb85NHQYTp5wT69CDEwSEXZHI38zMstt2cggomV2J/bKRq7vSklB9LImgG/nQFF4l6ZCY0safdC/zpck4FVonHw9b8HbTXEol3pT0kXx8F9fknXQcCj+R675MKCJ/j+WbqA0lqHCpQLxJHou0dj9Kzki2oTyRxRHYTi7Ahg8u1OyNRPNsWZPY4nEA2nAkV7Ke+TLg9j2TNor5FJuO15PpCTPrCHkkKFH6+6boPWPu5SEBcIVFjPnfBFy9I2Ls9wb+SyuzA5N0JDmpTzyItZbCgvx2u7nNuNDI75k+wxN2kjphw+9v6AuI9JbL/V5tCTPpEQzWe4W/MN8QroalzCia5ISG2D/ybeTM1BV+1PlSUrkQkRK2ugCymSKawbypw4u45WJcZfv/FuktCJ3f8/tvG33ydTpZEFBZx3yodiXkrBfxN77oI5GnMEBCO+YsIoeGBDIcPFTITEch1gcRySF8eRd/hPetUHYB/YD4UsE3hkirhFyArNRKLyoQlWRUdPhPkD0MFyVKUSW0nPmh3hq4hI5xISGt7eDxzioqWPBLKLg64vdjF8zlucHvsLddApnd9hdKPW5BQ7KsIf/p/NtE5JNnzcQaQj/knhqVTLIkUJwaYG7av7vbEZTGfekAmSK6A7aN0ddKTtJCRkNoWz4diesJ1u3cdGlOnIo/sg5834qsOiz4Srz3PMZjbG96zXYfXvzzkDiwuy08Nnzc+MyZiboOvmx8C0BRHsp3etyDNjv18Y9qV8Rm0n4DVFlQcznn8+6ySCI9Pn7MkKGZ4PLcLPoMWN6AI5HzTkvn1sAFt2nF19Oz/3r/tnprR3J8yF/BXv6cGAg6JoH7etEe1az5p8MlOTDyWgxG6HRLlkiIBf84F/EZAv935YzkY7+g4rSo+k2XAri8zyjU+j6+5gNQ++gcCjq3hh3Iw1uxjjQQc5wJu2rMT0DOfix3u4tJjOZgxCjiUgxmigPR99SDf5gIOBPRjHQk1RAFZSZ/HPhf4x5GA1GqGRP3ZF/AbAYdyMKxU07U3r5BM3CTajAQcm0KU289XX8AxCjhpbT/g7rcnNRJQfxjwlQjq7Z3r2BRiiAKOBBzmAvLSpW9q8RcB3yqP129IBB3KwQxNIRx9XrRjX8CBgONcwLWZR8GMzfH4hoqgQ1OIl3ITaidpCySgd+PHiqCePBGt71HA99XhxqYQIwGHKOAwF/Dv3Rqe+eu99J8lIM2wv+zV+rsJKPziRNCa3yhwpgIknl1WhV69yxwJJxkk9csXrT/yIIFmH2lU/mRfR/3NbWLovBqJ8uxbvSdXJGHnTZBgcd+Xrr5dEmhdHQnV7kDUP2s+hK0Ua3Wu4o9T16ebJexPF43KqoPk6iVnOnCzFyq1Dp4V6NxDWsB+cdRqVOILibWtMygdU4vT91sudPtde9DkN5nkTlQedePB2nCb9eVP0p5MqRcA7JcPJNAGXx0aJwoJ7BscSKYklit9tsTtnfG9h+QM+nIrqrOAJuvnEiqq7OoJZcZwebRanZ5rXM4gXsLlHuD5pbeq0vduY8KBpuV6XVh4PlvxaUAbW7j9a/286pwsBVBOUkJS/Skf9YfK+lDNr3h+Yozbo9WLC/uoxeN/aSWnz7iLBfs3Xri1U8uanu+QkM3ZQqKhWTOdWdQuHG59n0X7jCS9nkkM11lE6vS6f3K6fVdZiO1IIRm+r2XdOl5s2GuOjkTfVZbOTJHw+yBRqdToo6x4Mks4cXM83vsTj/d3vVpp5tcV2/7tcwF/8T+rnI1dCM7cwWGYFHUuuVPTGSjlalKDZT1dbe/bLEhniSfBfL3LyFY4vECf9+VWAnWr4XDUZ8H3LTGObteuJZzULzP1hATSqcw04X7qYOFcJbLcGo8jURf8A9w7mVCRpuNwi6v9M9jvx7wOPo7vkjU/3YLBfcQ6mNI7mnyk/A1+3vF1ZHa+Rj4Vfn/hvFkS0gIO387r5AiedpPieDafakSLzx/QV8E0jtp5P2+nyh9gBPNJHE3qrUgqn2/BZ0MkFrNCMnnnLgfHXAsE3G33ItzWF8GqN7h/5+QvScudaZBNQSBRGu6O5MMwZ1DDkI0jz51mZJkYN1A0dRIHnj95EYOd9uR0+DrU2t2VKGf/BPZq3kfttAmQjYfrmxqSDUx8qxPeTF7gCbEcx3zxlDXjvruDzfO4PkOmRyKdPk8wnoZAgosmydriYcqQlh2eL7kgaQPrkABJcKgSfiS8/kvX3+P1AIlKBKOPej4FDZLlU6jDsPCQyFLOIx+ITJZ26v+26oV4Twncv2208vcg4C8vB7M9fTSwqkwg4e2N98iOjw6wYAuOivgOf6PdHH8T5BQjcRgK/0arqX8Ap2/LHDm+mJF7uWtAXZQcCU/eoyULDde3qgVLRckM70EO9jl41m1OgVyJBTmTCJeTJVeHee1oJKCRmFa7ncVhzLscWfhIJLPdMHVEPXF/Qu6vwTJus75DoEgT8j6HoLUzKoagj5Jpn+kSf3Nr/M2oftESho82SDgRj+cjrKGvOpuAx57YGsS4T2x9dRmo1YcmQfwqOHJZ50imTzurI9qYVOTT3C/gHpYMvg0C90XCp71Fgr5pKurSbf+2Q8JKFZIqfNjbgnDXT4r733NUP/exIG9TBZAca0aCR58snul3H+StSMeBMHNawgv43vYkhaoD/jXJyOWyq8DJPZGCj/CgSRXaS7C8G10HBvEsEovTFI9/3pP8M2mJlPgv8I8+T6JOwWfKp+rnNkbPvkSU5+E9eFdxueszF8ILktjYJhRYCs3E0b0rLFJxDJ6fRvCZd7tuf+M9xVLzX5UB9qe1hn9PeCVg07lARgIW8T0dE0H/pSKoyyNZyNo2RwKO5WCEB34+ENCfB46oXlMk1hgFFJeTl8qlEy6YTdYscfOp0I6t4QcC+uky58YoIB08P7UPjVuo8+PBCWZPjyN+abrcV0XQ5ZWOfffWFqr9TtJgot4fX00hml3kja3hxyigcsyTkYBjIuhAwPniOYvHiqA/y8F86ws4RAHdTnVB3Tyi/DsBhyjgQEDPch6g7h3fw+shvWJXC5BYQyLo/Ilv1DEKOCaC9lHAsS/gQMAhEXScC9i2H/z+REey/YwCCgU+K0cCDlHAybtBsg5zAYco4EDAsSLo0Bp+IKA7hwK3b+4nXwRc71oXh5jn9fco4FU7V98JOEQBOfxf/Pcl4F/30H+WgDOO+WWPgT+tLyB/L3W4H5EE+dmHq/5UnAqad2dSKbPay7qiSjm0+7kR55L2QtJxzwwekxJJdnuWVd/nL4Gjv8FlypJE/RrUOVyaD5LP5BQXSYOP9nVY63HGr1+WThwB1yczg+TTVCp05vUMoen6uYGd/Kr0xtggKe+JHq9LO5T1o0vt4LpXdJLvZtDqn70TwMOcInmKoKR1cUohsdqlTtbbCol2PyB5btVRrzOPRgLKV2EDTepoVNqYSNqnftnB8aMgudoGyblsWRfuzz7xdbFDIqYeu8LLkCGB8xWS+LoJUmjZfv0DL9P6tSptOCf93EXnjORUEwoJuQY8vmYrcfqVvsTQKgZej0WuaLot4XJpvQm1jmrI9DylQnhET5lKPbNydQ4cF6pCNcna5F5LvTgiYR8HF9ffC9VLvyh94qZ00ki2qxEK9vWSQn17I5E/d1w/OqoTCOqtStLYwfX5+OnCeSIZcUq0KtODE7uGE17uOm1ueD4eiTPohC2S/rJAAv+uV+uM+3XFtn83AX91ZJ3eJAW+MIgar9Y7JEi2x/HW+nKUqVgxn5z2YWoDig5JGLWrJ2hWLimQHSQkigQ7l1QgmBCGNpLDnAW0Ft5NAvlZkakVr8mg5Q5vw4K3VZLcr9MXYZ0pD4vgKMcJjvYywlQ5A6TdTaggY0tNiy/+A7RKQaIEXnnV+PNTguRtI+lmFBIovBmfvpWESKBstkA+1BSJGNxVKna3uP4n2aiwehGlXhIfh2tKps5BW7kylRTbXUvMo83hcPnIU5Fp4fl2ZleAyd2mdbQnUqux3mUBwSOUSdLcA9Ceu5TAspgiuZKpBBr9sZFQJS2S8EXKQtMuHw503pHrVRTi9jzHoMCbtBJZtSl+Xr9zGhavpUTiN4PD4eV9h0SuMpEKAy5YatEar3fgnUmc0PFT1Fa1yoM8rackqptnoZ2XeL0DXpTipSUHnObcNwFs3plKlpHrZ2RjJGfw1Eyq409UHrUL+BewbhO1Xp4/D5GUThxDLir492n5TiMXwzRgXe1wf9MMj+/33VP8/N+Wg/lfmghakQRJVZVyHS/8rp8PEdGgh/yU4NAN/+ZFxUqAP6t5DekJ2S4I+Js0Zi1+T+a9KynyWoVt4YtUYO+lQnM2hxmQwJyS0FCfV20lz1iwcHxHJezGawkXMlf8ZS7xN0XbzpHQzeEKXtiXXDoKO5mU7WcNdkeEOmDenUi8rXrHX/ZpHkfeYsIRc3LYgbXz5wTSvYsEdaIKiYSP8xVj428IDfgGc/OaxuFSveP2Ov4APmgTfAYYE5cYm/MR5DUwdVCu8XxDPV+A5/hzKsgXgaXtdUmGgF0IVFS5nUWeD/4D+vbIx1EU+0DSIsHfLMm5OCh2kqZNk90FVHaF96R1f3Bk5/MFOBVB8h7cXUXqq7oDf+rN4yAI8B6fQHQEb5bPSdA88PzkeYLXMw7wGTAheA+9/M8RJGWFRH6d/RZfL4cneNEJSbc749+jyZ8mZDNTouKj61XEDvMN6MdsQkDTnpZGb3YBqF2C1/tYu0dSOI0N24ciksAyEcZn3ZiAGXlKHbNLfAb9vntK5P+UcjC/es76NwKKLpIiEo0s+MhvJNtAwNUzioPp6kFR/rl05ZGAQ0VQf5M3oJ60TxAIzntGOeuXKI8EZE43howEbNWDGlBCw1Lepo96zT/8NhBfO4F4AmdzamrwdjA15xRxKqetVPvIBAFF9VEsx/KQQNUuDfhzgwQsW7dSczXKggm76shIwPqseoFIUXTtFYZIqzSdZwF70+f1GAVMF/coeG24GTVGAYdyMOLzhmQMBdcdK4Ly2xNdu8pBXKrUI9l+EVCnkGzr7TQN5mraRyHbCaiWfofgJStv4nOfhlO3fXmaz3qPn9cEz49P1QAJmNCUvzi7L5VNOzv43OZ4fFGMx3czkjh4nw9vyiNSYY1RwJGA9+1EHptCfOLHjHLnLB7fEAUcmkK4k36uY/P5rJHEvki+CCjfpWA6N9+1b1dI2KEpxNTYIIHXbaup7ZY5BLOZT3+Vg5m0/GYkoCudtte/JQHZ/w4BGX7G/ymJoOKvbgpRbVxojEars0kic/qZFW5waim7Tin6jbLZSyV0EmtR2V3aF3qoSRUcO8WI17N+7pzLOFvoZoVe5xWPJGqIUMJtSetUqjz3SMrZZwqruDOoDBKodOrdlFAFPhJT3CLhuiUS5W4TJB/jIbF4PV3DLdwb1JqnlEq/JcEFDusH7s8oFEuf7i8hnLSdisTavlzdejcruJuu0beaV2Sds3B79bs2SUob4kubt84B6lmjU3irhqC/JOcKh2qK+9+HSEJmlSLZ3M6Is7PXk7cMcrinoRXny6yi9dtE2sLVLpBUeqksdXXFetCdbBLnrii3evXp+yRmM4PKM1p2de8t5HDkkJBrOlZeOpuRHE7bJZ6f4Mm4fNqsYW+WePzx7nXVT7cGCXwXLSr9mPg5IZsVnBpZp/I7817qGwPP7xycdCrbla+jrlvmFmpp2RPPQxKzDKsOxItTM3i1ugxpAF1pWUjk2+ulb881/v2Ozz7R9AmiXrsSEjg/499rGle/rS8g3lMc/X81CrjIuwdY06NJltI6aLVr3fgQnF5avDx1e1njhSCD5XyikPjCyK62ZhyA7PqR4iQqy0rLKLKGQHqTepU8lEwzrDiCUH/odVI6+6M2t+0tOCljxqtKetLaeS+ZUExSJIjvby1Cbk8DlvRRqZNbUYoaEwYqRNSRUCs5lV/a9fF0kDC5Qi0vSySmPqsJrPtelklF4fCxpCkk1I23yFLRJFHbtWYEmcMZZKWFokjWR8mA1GP0OFndykxjbKJB8ZGmFJgfidbYg7oHLz4r1Eo9vDjteme3kGkZ7n9+r0A71NQS8tYkJGbxHtbqCetCUE2VONaD6qpRcWPBauZqVOK7sqYx/AbJ+BaRpOwcN3Q+bgzYLT5IskrxLaJp+P1C4pDEH6uqtKCtYwgrvGxJvH9nmgTNAgpzi9dDk6ujZphNBNH/I+9empb1tQWBfyAHgtyHIgmKcsnScJuBgCgoqKDop+/1nH1qd1VXdfXkeff5v9VDi1sSs5L1Ewy7kvBw6s5At+x0g3ixWQu8EJYh9R/cBL6eEyE2tthekfCdYDuMayF01ZdCkvNxANY9KeErG9PrR3iMIS+3TsM9E9o/lq5KKMC/hIC/viKo3z5acPIE++CzOgFVl7oDmXOwGp5uzZ6eqjd+pxtxyfltjqw/nhofDlY9a8C4spQGj2UM6avFPn7ZfTyqVM0O9q8zwRjZrSidxvUONpfR5lG2/unT6XoOS19b8Xh8GyHZlKcVlBpH0txcZP5jhb19xZe4fVvW2FWXxILwVi55tG4Z0O9YLWCzF0whvO7Lnqz3cwV2erIhXHCwPMrh5y+mP++/jZr7kRKyl1RYnY7YJx36KsjsWslgrpiG1E1YTb/n2Ift+71solNcF/R85hGULsfrHxskbP/z9EfxkswmtgrW0nmW2JArx6UQRinuX6tHLP8hIpy/vVNL7wOW37mucH/TwzHkdJ6rsNE+Jgm/hlGTi3FcQpzbSO44AKDpYskgDl0s/2q1N+lqIZtwyMX5z/+XJ5MSRdgCt6wVCe+fSaTLl3CCYvjYJPYLjJm+PWiwu24xhpHbKe3ryxEJXmOw77ZlS7Lt+wrwTi0SyeHcJN/kzSCJ200TQoRjxp+LKV3/W5aD+e27gJHytZnuhbrgnV/GYMlenLHPV5a5e7FmrTWZFpKOUrFxu03hWaJtuew9BR/uviTds9bOLmTGxUIyqVERWpdOS5iojlLj6UllWk4+J+x9lRTi+y+PWnE7P/2LgF7XHHGQOO1cpphUaPzP6PXWZGjAlMUPAVf96Fib8zpneigiqf6LgCrdIXEm89UE1kVHssWXgKkrTRQ8sRsU6+hVGX62NR7c36/BMjOJM1EkWD7rg6RsEiTi1z4J3HOuSL7V20KSRQ9RcNeNUVjGNa/Z53OWBP8TFkju6oVkqkqR/4uA7tkKmT4Mn8YNSyTv9xRg+6wmUfCd9mhYZ5x2mTaki8Y3N4VhVdMtYMJusyDB51tM1vWkRUjq4xeJGgxgbQMsn35MFeJtViVYmhvgdNx9sbxOVqRWOyFB59/VApM2H4/H9KBg0sY3hP/+L2D2NZkhX79YHmtI//u/gNJVFf5FwO/mdmNalmH7XQb8/l5rJLgudSp30+Mo/iMJqPzPEFA2RP1vuQuo/TIBJROnxtvhaTdZsEMi1bujBNfGD3gqsM9kh5ekg2YneSQN3wfH5mv9iaS6b3m2FSC1X+tTD69ouWmSs4qkWcVyB0Pbb5r0ez6ALV1OazhVpdNkYr037VP27uEZbnY8ewMUdm/JVxjt46bJgwbJeeTNDU7LdEsSExM1exyXIpxmxOEZLbE8+5QgiTDxIslnQDJm7ruC7tw4TfoocHvuLM9wwdkSiXgwFGrMyQi9ccfy5N3BtE1VX0AjFC5JreuntZO5jsTTC9z//Fr19kBdJG49uTxxg3NqV6V8g9a1tySv5xfTplqyh8cQI9Eu06ewV/mGQ2+9tjz1KEy2HvMWTq811rcUDr2tbDZXuJTmpsmSYB/aTnVsoS/XFBPpaQV2/FoiCa+9KySeh+T7XJ4lnEL95y4ssxybOacSHpmLJM0bJKqodDd4qj/nb85YvmXZOdAKdyTmJcXzyQbh8KpFbF853ae2c5GxvbXvuslW2/NkK9Kxh1OXbniWV7XyxwgoG/Lib1kO5rcJiIkWAWZeAyHazADJZWCfyr/hlkfy6iLSw8UVIDd7m3CcsWoqPd0bVKcQCRc7oFA1FL6QbA5bEl4c0tKvseyhajWvicqRp9S0JQ1czQuaKJNXDmV1l0B6Yg6J3kLlkSEhKRzVaM2jeP0BKnc6kihbbEkcHayQtr5ewF6R1kgW6WPSb+mGUC6PDuHafFnQi6fvYa/WTOCL7dmj6bJ5wpEYXsNXUGF6St0YjlXhkfiQm0CHzN1jKAerhvcyErd5Vz3sEh2vX9yslr5uSw3y5w3r82k/E71O3QD7Yu40ob8517SN9SsUz/OGxA/bArqUlwXWJ3cJvx32LbU8zoG/d0isJ1tN1AhIAoeRIFHTthLJpX4ege0Qg6GnH0wqj2yAMjkyHlGJhzRKMKYAk3wSL50LpUmAY1i1+m4JHxhun0+GDdHT85voZUJIv3wZYX2uOx7r5regYyaYUBHN57G2wnS72BoewEvYCmE1R0KXxXKAYhEDD9n58ufuWMiGov//SsD+9V7CIfEDIRw+UNN1ujlCtP04JM5Wh5Y2x2aC/LUlDT8N55Suco59qpWsJro3k0GnRhbw+1ExRiSKMfXquwYO0tzlfFc3lAaldIfVd+834ftjKnRyOpye1s26ie3PrCey6kYQ6g+bh8atVuj8wLEP6GTDozQ5K7QqNyGE2OGE6J1MPfUy3Qf+SjZCWLtvoImJn4/hljVhJNQ4y4jLFo7acteEAhsGkqw6HyCSdw1OIMueqvdmi2TNkHCrn+u9o0MEwflIebi8fkPaP58iHPvrWoiS8wpJDHL7M8ZgeV2KMbi7sDPw5xLJXC8OQKtomUJ2+OxISDMcE36eHYC8+Nl/neDnZ8IZFJKzJqGVzApSljwEzodNE1+OGFPcEHAMuKg45qhO49FXJURwyGoiRKdp1dN9QVoI9wK2x2pFHCoSIJD0C68JtdsPEQ2M4f3yvSMx7LE863r+AjdK3CauxiWlkQdbCNcixviRI5Fr271DRWfAY3q/mH8wpjTjb1kO5rcJuIDYZlOoGkLQfQzR2i/WBZLIVrgr2f5gPbffjM0tR2z8vDc866bkAfvQ26fxbM2tLcH5Rkzw1lLjq2lRW4USICF1UcbP2Rwsubmtmf7IVB4EwuD9i4DazNUbz9241Br6m8/0KRMbzwrw+mppHZihAu6v32cpXh/JN8u8heDmAhJ18m9HNp2Td+Nq62dq7U4xsM9jLxF31o+mdaSXgmkbG4npIRUtvttFTJQuchOcw9GzaICkklFEjT9tkVjO8hKyty0suB9cByTjeGuZfj7Lgn+ISmq9WXBii5uOBLvms96qBSSucvS/xLtXSMjy/Y3ZZzlD8mlXJJecxJxpU47lye6+Yx2dV8AM8ySRf90FXIvrjH3XP+8R3K2QnFb2SJnaXZXGq3ESsboCt6uIOu7VhdFbuzzImfgoJO7f89K0sAWRqHNvxoNdj+eziy9l30gXiKu5xmSNOdb/E6ua4J3e2N7GVxqZTD28vpp7hSXyy5nNh1hrfFkKzH8kAdX/GQKqomD8LXcB9V9eETQX3AaGjbohiVJ9RFtrjQ2cg8WhSUb1EtrTYfOBx3YBPD0FArX3sazC8F74PE9ne2rXsruA21jsSJ7c9p4divwLDyfbkeS+x/2fKxng9t66PHX3q8keTILEHB1fSJ8JkqUaBQFuW2nXJE75Mex8tZHg9M1cIb0+cKiJkFXwuL5ckh1+likem+4IV35G0mT0PNiO+R7gquxdnqv5YbAvN0wv29nF43k0H026f/MZPP1hKyTXZWPafRJu4CZNjKT69tLaN8sdkWyKh9dzrdpe6ASJJC0ZyfrV17GPSvOFZ3DwSLJvLoZNbZ7CmO8dIa1xKrZvEaarL497QvbenjEPzt5fuITXn2XHv81kv/qlAJf+vGuyPbM8++s/sb76Y90k2+ji2Lb+bGEYesbTpkSivmjTw8imnZAN+8axFaL3ULeT2ySqjmQNi+cHTmbvNtmVflP7qv/Xip/eRsgf669pp7KA7SPNfSRwdwHbFE4CjM8Ayb77YvsQkBeAFNzyfD0//7nlYFRRkv6WV8P/NgHXPz9d5+MtFeKVeAipSZcKHIoHpn/xfEGptlKQGDeyFbizQoLk99oCHv287oCXh55ef4QRWQRT1qUmObQ+Fms4fspICAu4TvRk6piefu+JEN8sgune1I2Q3HYB5zQ4pXh+TDrTJvWRmEFj0pv37OH43WA6dV+FQB0F0+H0WvgkvD6/PS0/7A3ZLQDCzXvd0sjadJBb54yHpWpNtB2GHVRCEJEwcdlARRPJc3xGEYlOcC6oNR0vUPKl3USK/R1oRNYCLO+OK8SYmPZ0c0vPsE8z1sTlRAaaRqGHx8dMiB8l8ei1Sx3gkxuQ0KyxfDR5q0jo6SDwV4bpurM7YTqofvH4KEECLzz+glT3GY+3j1NNp50uAKsP0ITZJTRpu6oDSMJjIvDNPhLpeq2rkAJBwponYtDnDrCBbzdMce1yYdDzno5QiK8YCdyeW7rqmg8kwvYghGMotnSuuQHws4/15YPZ02PcShDO6IFw+sMFUw1diEmeYzpttH8uXVVF2fhLXgqh/fZDa9tVgjE1Zznh38cF6HbxlCDyEkYiSq8ONWsjAXT5lsTvCmNqeelt/Hx1eMhnF4MuVAOJvrMxBnJ6q2mopxQi5RE1UbS49nSbujtIaJESHmwsg/KvfocwHXwh3p5PDg2L4wtKTGRRPvlXpJ8TjtvVoWQYQzuM8JlMRjikT4/wnXxIafHYPKAUN3vC7/5UU551V2COmfPws0OyFkqB8chGLkR5FCjEHt5IuPYS8ljcmAZdDjivFI87JfHLswbKPsEZyNXbCZE1YZ98Lb0TpOM2ILHsY0x4PN1AFvcBDwP1ItIu9Db4nRx9Iez2tKX+JsGYui8PQhRuhYIyV74A67WAx9MFx4irtOyBb3YYg0H+83D5cHxDJSU/78zdtED3h3aPpHumPDw/rgbdOY0IVfncCTw3+USlztnCcZvgGOffbYOKewPHlMUUk1BcfAq6pUyEWEEIhlsJx4QP69Z4fR/rO7kTjgFbU4JYxJwh3tVI/KR3dnC8ZscmOsvhn7sLqIqa8Lc8CPrb7wXMjoHD3vw554Go+NRaBEiMSeYqd5/PyrRSYVey2ePnPX/3BIl3FII9E5PLl7vW4jlZnVtlzKiesuBlpm9axsc6MUNZqsSNy3lvxXTuMvk105qgrr3acrCnsXmuG4IbBk/Hul5uezYNP6+Sp3skV1DmCRP0UBN8+zkO1uOC53s/e5l4uonbx09es3khT4KbRkhQ55yHbG7WMgmqnQ/WMXyc2YzZhuBdk7dJrlqF5JPmiuDWhZ9aq1rK2Xd3Eomvj8VgzaXXgYmGKwlu0g2Gdb6+Hkz+XFQSSBKeL2HzhgmcS0KgtDPFMutDwWa9JnD/LBq1tfhWR/Z+ZJLg9c6QWsf3K2Vf6fRTnvsMCaxqnC02S5m74qIQrd4JSiZVNdZXTZF4M/ItMCo8jfi5WyrWjEoV0/sVElRaGor19g41EwQHPxtemVrDXurY9JnNG395Halld7mDhM9E4ibfmWk9c6lkepkajRtzJO5KzCcmPPH6Xlth+9epdGWi+tC5u25ezj+SgP/G1X+WgJr0fwmXf+BdwN8eBiSv+8Jr8BwhF5jV2r6f5tCeeCKksoSE0wQyg+tcjkhqF9Sxtdm0hdrneyH3V0i2IVcoXKH3eaaKZ9FWoTahf1OfpPm8Mex3omPaqj0DknbLb29XBKeq0+l4IPl7sMAWY8WGV+4EPEnv1mRH0uDA9XVhPDPvFGwuYfI22hA0Oc7AvX23nw3UlYGEEZe4/3YjGzDSMGiyC3DR7jnX4PJRmJAd8hGotDcYPI8HJJ69pJ69uxoFjI8oJMlsTwa7vRkmvILznif7vCnsZEKiNVbMm/zFBdPWarrC8stMSN+6aNpsKZ+h2XVek8bXJrS7h9vBqbuBkC0brI+28wicnBWQ9FxfkZyYYsNTywKSZB/c/9W1NtyK3bZJt2dC7SCQP9DOFc5TrzuINrsmEtwPODVnZNZ69mLfLOCyk7E9HuwQ2vbVXMK9yBlJarepbcvAVOGxw6k46Q08/rDUO2iafk+yvSqEtnboTbheiceT5kAU+/SzwmGfpkjs5/zyx14KgTG1kP8WAv76iqDn5oHpXXkh8XMehjSxlRBS9xULvDTklJZ2P4PcjJgQrnd2SOsFbSC2Q0zn9pkoUu80iZBom4zzudVTapbDHdJydcL087UZKI/fd4geZi3wa2Y79PVsHSjzFNMteoGQls9hi+nUKiJxfV44dLr3FpTBIsPz76SC1lnqA5/NIh5a6Dtaud7PXb9rJsQX3zLpOSksYJvjWYj8Lx3oZp1+gN1o1cTPY63QyHfWwNPricdy+TWo3J9kTD9zJO1TpzWV2dHEYF1zEmlxggRNZ2uo4iQWYiWPTfpQhy/EZyEl4fqD5S8V5wvRNoubWL9JNTUCr4Rk0xYkls62QjfPgUCsM9z/pFw9yo4U00NHSTB9NrC+09LYw0Fo8iZKuzik0cVYQPhsa85lcSPS9uoVUL6dsOFv7+bQU+EJAIKdkXAqNgadO5EH+3d8avhyL2B7gRFiH1kXnL8vWP5yvrxAulMqHi2EvUFfvboHuAuYnkJ48Cgn4RsO7+ulicNMCv9YuqpJsvC3vBRC/OWYGj13AF5HTcMPQVhT9VBEEC++GFO7etNST7mvIIsWSBDTiFp6vaZ3OCYLxiN5XBQ0NIYZpH6CfaQ4Kyk1uTJA7OxqHlFXFpFEBInmLs9NmLBrSPW94gCLZ3ETXXUAKuiOD3s6Rg2/OtgHl3scVyOyT4VQCaWUDvG0g+LiRIS3HyRawAokk84LwqfFl9LqWxAIp/VFiPcPJNDio3wwRoOqCV+0Bno9txYU2R1j6nZEIiaXjQBFJ215qO9akQbv9QesGT80HI4ype/33YF9JsckKnyMkezZT1BctQTLd76atAoVCY6Sm/DQeXcm1az2DNGFlST6bm8mXVfKEiJTTJqIbCMkYFxgTD/MhHM7e4tUvw0AKXWPQpQh3Whtwwyq6+pMwpnimJQFXg5VOudN9KklSuUhFCDlW4wpKVEcGpMMIJx5NQkxpQda6OkR8r7BGNJeG49uh3cBEZ9wTKnST09X0h5jbk0w5vPuY9Dq3OP5KtYI8cmQlD8YU6r4t9wF/O15yrADlwmracn3cwPJIm7ilk3nUhWClxAU1st/NGx2mEvEl21DtOBlcSY/qq8QrIvBsRbLqmZKtkMyZWsk1lL9Nky6BUi42FyaxC4fPpPc3uCB4A2ipXvWjamrcsb9tjyCVRW3kCn+VsL9xTK0mvJVsImkBvdufmBa64vUsM95JgvB8o4k23W7GzPS9EuC8KNPlnzQEvZe2SrxnGHWWqL47dh7XM+Jz5QlJZVblUx75xr3qqZsrcK3KmYsft4TyG5IPoRTyL5DiET67vzQel21D/tcG40EG3nsrV0WP9jkiwpx384ciTu7nJm8NUTiWQckXWAHNROrEctneMVkHTopY995q3Av8/zWOllfVOS+UrivaYZhbYv8zBb2ZyH4a47Ek6pbzdT2pAlBdKhC6zB7XJhMt0oT5DbWdzN7tUx9XpTGf95nhrU5rQemuQS/r24/8yz78vWZ8PEWjTs3sP2bYn1m0+IzE/xz5vWWn2DeKs5meDxsjMH63L4P9r6dZsSj6fyf+VII/X+GgLpsiH8LAVe//CBozBwbnqvvTshuEjJP/ihveCh1SbJFi4TbfgwXmvKa82xyotD24voIVxrGQm7JlmiXKyOCjvE9ycPm0NqzDsl1uc6AZ4KHBCI/v4Y2Od0jqXTS2uG1zeH+LeMm4z4p7PQjpnDfjocm/xz5YHtTjWRsKG8Sb7FI7bcEI7TtGbfzsZ1siDcj3B8PJNjCbRR7bpkM2p10IEl4wuuNJhJ1oDEXEuM71pSKRQOvdwgkgW9U2OoL081GOWZN9gpEJGxKY7ifNzFPbvu2tu2gm0N3stImkfIf8r1EgJ5FIU/kvQ32riIP6KgGQr7Ww9Q2fC7CKZojkds99+yshBjOp0vY5LW7Du3bIY1hqGZIXvUkDnaWTSl0m5VP8p/Mw37Jgwn15pUImXARJpsshjXcnN1BSM7ExvLOQwKXh4jtQS3BsZ2VE0BzCjjJD/N2sI1MuMNw2CAZvT0SeB92C2hWXUQSRxNbO/ooAfStg4RdTbZjv95KBLVUB00yk/gfezW8rCs/b1r5Owi4+uW7gGmuWEg+oRe4cpd66o3KFw7WueKcKopC53QWwr46xyQeIhnobOtbcJg3oRCv0w2lwtv3IArmZxI7wr2nlrjHdLTcXQXubu4eXV/rNURv+yZwe5cAfYCHRITpRKJjuK+p5rc3JJVcEX67bwDJBhUcuIXnW1w7hbpK+ICkMyqBv/hNofdc1CHedmdMT4Omp3UhnjDdG7smXN1ikYbjwoMq8VoeCsQCajDnBsn6dSXRC8KeSivsY2mZM8I3ZtxTxyJbqKRL3oTrsAf69aIThEKN5RsvyUT7zyqAvYxEi1+j7NCL4gPwxQfTX3GPJKuK8ue/iCaS6ul0E3245gWO41iTqOo6So8hvUPBAIl38/cpZef+C2UpXkj0zmSF+vmCAQ4X14ZPqyylx81sBfE8LZtwucHr72fbALieI6EPp6ylZr24QiQcWyFy99Sg8dzUoJyyhsQa71O6Ph3nEFVn5MdXEQqqGNkd4N1fmpDFQk+j5wdJ6mv4fW+75M+lq7oiif/PB0H/GXcBf31F0JPtbCF7ZE/CZxvsA7ZWy9iH+xPnLxzxqUnKHMK5ETfxPUASxusRY2YTJoS7WtdS43QOIVy/Ljx035pDq7vtQnU+3YQwNrcFvb9MG2DtdwJP+q6gQTQMcMh2J4ELKySKnJgvOMbiieMpcfvt5pyALU9nHhM9Mei7UR5wiDcnEh9VJBdV/CVU2qzh4T3iBs21tEVyuXfO1a1sUiX8MGC+1zbxGHwGmi+MBvhyugrhcxYWtLRSH8Lzm5FQz3BMCHzdAl6FRxJlr7TA+n9w/8e8EqIH70Sar/B8cW5iTHgUY372HiMoZ28kLsorpcJ+sYHj99k0cexgebEJzlCaLsYgLRNKU6voIRmvNQ+P18mgn2UrQsi2TRNpGwUD7lDGcHSPHYluQzbQ/XJFkJh52fBPj9efM3+P38/hTLg92yr0ls+eUO7pjcTPfgE03Ee4f2NhjEVfZaBnm2lQ1GbLI+PIQ/p5j2+orGODY4JNcAwKxgCt2z15uM2w/H8uppTF3/JfwN++s16bPyt+Sq5J2HRF8ui1hkTQ3zoJmqwSLeIEDyaOncxdNfYd67m8lExvboLgntsBGZQh0WbjVSM+CUrF2ueXnk2PwmiC/rD0yOZ227MveLMmuEqlaYn1+skU1Zo3bgZuYSXxLWVGE8uNlynlYInlvEZiHX/2fwcpdob8xsTHWeVuEo6tlTy1J9O4itPgo3UNa1YGR6Y/Sw2vF5RIsnY+MnVpLZvDs2ceSWlwYVLhY3mKDxJKVg5IrEuIZBI6JFYAVsSUy4BEmkZ/sHbVTmF61OjET1Qk6PdhvdisD/D6n/xVWB2Je6bvxUXjJ7x0LH1CkupPV22CchodS4ZdxXSzVxu/D/B66+cjZzKRVcx0SelZ2bxqmJpv5MbfVHj9j/NtmeivDe66ajBY7/mjZ6ISq4K73OH3cZh2AzPAxvPNjvPQOvaxyCTLWgpMuCCZ7fluj+3xlQTPa8fJKkurZe9NsyRsOHmKhQnhEszjSuPuLEHyBuv1xCapmHP3W8+VfyQB/x0i/1kCGqq++FsI+NvPg7dLJ4HruvRJep6Lob06fSy4XYy6SZpYVGzFoRmM1D/xnG/j2n6O7Qhn3zkKCX0T0Y6r/gr3RRwKifcRQtu9DTW0hzsX8qyUqL3TXRXGxyoiWR+3va1m9Qtqt8fwPuthbxssfUKHACMJoXSwF3k4wV1QEjz+Hbf2Sz+b0BUkFlJS3kw7yhIFBr4Dnh5eNrU3dLrAvX3EJPtZ1MGO6yGDZv7G49uwFKlp1Qo8gx3n+ViuRfvjzChcS3oiybpae3btOUjMuD3yJKjt1vY3rQftXS15GihIypvkXeCiammTSjusfzJ7L+CUVVifZR0hGcOWwKtJMiHZ6tSx5ax9wGu6ZyR97uTQJvsaiXay4ya/6DfHJltzgJNm7oX86due/QmQsNf5qSBptEAiKhJNoF3lCc+d97q3z9zh0Gs0JclQc8Omj7aEh24kJC0X2B7HXSdDs80PJPvMkcgWa9fwKFYZT3e6rdjhuS+ht0LOs15aF/ZcQh6MaYHXL97hnyOgoQnqbz1g88cJ+MsxJR7DAg7i+BaiMOsplT4Rpq/W/NJE++FRU+uB6RE/TIUQrjd9QdefKAJmxQXn93MaUitFMu03j1sTpm8XaLP5FLCXVgPhq+ox0OOIMbd33UGI7CMe/yIfGyqc2YRYsb8TrZMICRV0Deezb1/T1TE0AHWI6dh2nzk0Nc8UkuuqEcIp7R0kKJI0tkjHuX+2U3rimL4ej/NRiJ9db9I4G5Fgy/1dQEJhenZt7gTAjTE9Y+t1QbNAuUEmOkjYYIcEO7yOHNjAziTs3XtLF7ezBrF9awg/dFtKy8W2hcO1umJ6e8X6xpfVA6pF0/I4+WD5Xqt9BqnedUK42N8pPc0XJsR90Qr854YL1dZYfibcrjwcy0NLI++8hfQu30ms6neHHowZts/milzIXc2gNMwSKI4atkeepQbt2eoKSZpehegSPYEG4XYOac0ePJYnJO+7w3Q2ejh9w0XtPtGYFCUcL69eiMsmcqgsB9i+B47lcy4Ljz7MzwmwL76b+Daq3h9LVw1tsfhbXgoh/HJMlce2g0R4CDwOLgoSzf35YeM7NU04L44mDcezANyzKh4an16kpR8VUNg2kix9qCYd94sHJLrVN7HXPJFsL/8MkWtjH7cOR0oX97rHOaV/NbFmpBP1HysHwoN9JXxecJNq+7MD1e3QCuFrroj04HyWkFbXW8PZfRtSt9naUC7HVojPBMmSaFkG8VDeBd6sFwYtxJFC6b0mwrtv6tETHgrMfWOF0iuq7ZxnBEoe/ddKRhhTawvLU/lixOPCwhh57YQA4mZ5FqLFTlVoDS8TkkBteGQ/kcD2Z/HTPh8k5OCkNdX35w8cZvVViLU39uEVUWvIpc0dSVhlKX0N5xUc5v6VR6rXe/RTfShEX47Hr0IL6NdRPYi865PzVbqdqOJ93pBvjPHn/7duQc12nwNjOIbE1mzrUCqUdyiiNbbHUDwnGr6kNTAvGHicfhKP+uoqh8TlT4L774CWj7SAbLt/ICm/EaWvRb6DssTyhdUGx6Bhdr9Cbj+/TXj0t3/uZxVDk6W/hYC/nfs1l8uB6fP3ihxu7EWtSgte7G26huCfP2+PVJr2YWJuKSTgl1lqXfbfE3vX758VLt8/L5EQJSTfwdG5m0av0Crd25vpXj/nwUlkKbEgTtniaS75Ybud1daieLzZ7KEs+d63nr0lKFLB1Ov858HTY2VazTpo2bwLkDDxPpiseRg/2UKZkJiWVRrW82gJTHXsBQlkdXAsoft58PSoGMTToaLWarETmXa1TM4i5x2SWSvdmNC+5yTQ8sqzos+rZYa6lbjr1GVt7ftDxGY7Fa//YHj957pbgiO0P2TM57X1aSyR6Y+fu4K6gyR+7dZv9o5GmXjhEesT6q+BfZ5XTXAx16wtUt8aptOXTjyAyrEKf10zRezxc9+NYLniz4Om3l4TfKcve6uj0pPNF8NMcG/m0iHe6YXtJ1517oXjKFrV/TUxxdSQpAcpEK3H6aCzz2JlNrAjfm/Zn13M1OqsEBcec9NKynnHlOdnKRwaa6QWrI8r8EyqC/58hgQPDy+RGVWARO5nS/P/eNHKP4KA//uuwX+UgIqga4u/5b2A2i//F9APlDuc1jZrMk9dhLY8bj14YbbK04Vhi7YXOz10lX0WsouCpBmO2RJOTVmTZKlQ0e7Ak+FCZqmQLDAjsknZfmDcQ9KkarShdt/UO8DapUJmTfZg36zZCm7L4iTkbBUZ9iiGc3hI92OT1c5isqvDwoJLXiOJ9KlLbeNeYv9+x0eedV7i2KanUDjbFInZ9OvQzi69BLWX5iSpwwTs6dPe4WW98Pj3ofIoqm4NV4MmJNf7TWsvwgzguXthfc7zzrMf0d2CZ9dheZwp7m3p4OU/56+bPE7XeL1SEaB9nUuSCJg22sdLb0E3VVmT3ykSrYidA/TnouK59Iwce39eLKFOlFJIV2pn2MeTaEBbNLmQnpIutGMYTRg2RiSk7gfJuninNYwfbI8k1KLBNgng92EqBckf9qawFxevgS5aFE16TlvRbh7TCM3lcSTJ6iU7NsQekk+CSMgvr6tov8U6hfpul6hS6By7sNMBrt0bSXmssT2vIVXgBveI5OvS/mMPgmJMGdpf81KIX55ar46nQBT6Mgn9ZpvSkYyYLhnsJvDDanDoZ4aEiHN+5lGtblvqrlY9HHbbMw+/HMmk1QtMZ50KyRdfCoXeT+oH8u3ri6S7eh4VPyqmi2X8FaLplg205VGCBOowvZWd1qHP+HqAtMHPkTnLRGqbHx/23y+S6JxpKXX0688LpOd3EsEM01ff+4xIRhvTO3n2c0cgjxgU5ClgeteqDoWFrUDmnd48SuWFSTfaKoTQDD48FIpuoIMYIRn5JRfi6o7ptrA/1ZC8VEwvyTcXqZHcQtjPqo5H1aBh+v6MNMjgiemf6qs1tf2KQPgq75zbq7ygV33/xjxYGYR4lLC8t/6zh/3dvjfx+ETiKadtBIcxefDo3DYiVapzDtU4f5MYQ7ugNf0YUFB/aiIbvJq2sB8BIdATftvtPDold0wZ+OYhhKliKFQ4HRIk8nYicbTtFCpH9xsecnkhibunRy0B65fl1otw47kWqUpuR8gHa8R0GhNI6pwjEUoTJB5tb1r9p9JVRTBE6S8hoPbbMWW9twT7MKZD/BurBl26M+xji13PQ2YXIgVBCgBK4cIjTJo8mnyjL0Tk3jT82WKfcr3bEsK9/GrCYTYO9LuNFDjmO7GJp50xUUb2azia5YLHxHl4NP2cS8gFD4lmzGlLD9YW+9ixfzTRUGohfbQ4j/BUGHi01h4D9uEogjhsHpxLTB2olI8LSCV7ItEepyba534M8WhJOElOdyxPp86Bb5pJ4PuunejNVWM4BE+BhJ6QTHQXrFbYJ6WCcP+atdRO30dI7u6tCautG9Ll6lZCKT+xT+vpY6IvNcc+eqJItvcXyabddz5gOD8bbmxcD42VqbAPnhgj5XyHfbbJQogOC6xPnqghvdczHENc7dlEmdn09FKOJ2DV8yNEq8URCdftHNgPFAlONzOP3tLFF+JNgWR7n7DPv08vHNM8cSCxoc5a6vFXA+E3/iKRqz6kQTt+gfPiw6Pv/qhQZl1XWB/r52eyoDOpIVZXSFfBm3MBOkr30mcGUZlqJFxvjn/sLiDGlCT/Lf8FNH57nhJ3IXu/XYuwUJoj4YTgy+bTYcbd+QIJd1tYMhO0m0q8SPAHy0vylolftmgCIzAUC+TLwGYXeUb89PgarFmYL9jH0JEYq81yIEl2KZi0zUxyMFRftLo+EJguXE3Cqv1zsoavVLNZzDXuj+UcrDi49Mx4wlLYV/clJXm0ezN1FepNME4BWJvpqzH9tZaagLIitT7qumFqnM8E/yUg2VaLg8r0p7UisLwvUyKPtwcz5jskqNoGhTWVWs/k/ufBz8ViNlj5x0rYuwEk3CBUtfXCGQSs5jpr/LGoFGvRSnMmZ2AQf5YimVKmSUyeVIXgjInHr0ZtYp/b2uC+kvqKlSo/5AwWRuMbh1dhrWfSz5t5mdF44hfJGGXam31vBe4vL0vFqqbDh039bYnlJcuQ3OvXgukGtqenfueeJTVzmWkbwRBc9/KmxDg0Juzeh1VziHg5WevAQkKPZyRyJge19ejmLzbX5iaHWTfD9lSONgThB0kfPX2wdAEJKVRHE9MQgXn/SAL+e9t/loALQZX+FgKSX34Q1HedGZzf5NDk3koqbJtFKbTL7MZzPJNim1GqwNnp2yafqbJhS5vZFhq7uzSJIy8Ue5l9CFxSoyTpM4pMO7PsFYx+haRbX+XeHsPiCBcghZC1HwkJs/p4UPfdhedzc+PY5/TuwP0tIMFedSza4ebuQRd4SKJgcEx77a9iuAZw4nmaJJNdb5QDjEGExFxKG7CLoKRwc5ZIMO2aKLZghCoMwxWPJ2KFySDJ9nBLRCTYXunBlsVVAXX6aIX8OnWKPYtmAdTn+sLTbyqndlmJPRKpa0g63yOxls6IRFSNmmf0oZj2QhQZ9HuhIhldIwn3L+8Ct4GekWw/dxVXt+0W7vG8bpL3Je3tVbTawJD7J5Lutz21pcTeIfGCTEgiRK2tjP0bxt3pQrJEWE+2rig61Js5EvsxT02bvpCgj2xfkyzoo8mOd+kcar3G9nhEiWhzqY2h+0x4vpcuKXYVTQM8PF432RjIoi1AjwTNkyPJx8ihtmtEFNrtPm3yLr7Vf4yAC0HX/xYC0l+eWnsz2kFslnMS3pe7iQ68HKCC4kniRi4H6mbzHIrFrRW4XmE65oVnHfLzF8mUrXYKFau5DWmrfjA92wY1/X5zGw4Ays9yMONE+14NIZ8tFIHPHM2gyXx/h+NQjULkz6Ka7pnfQKQ1Y8PlHAmjtnYJiTefeDwd9Z5286gBXp+QOJvp0dKFqG0g1FWB8IfkIPHW2zPsp4MqROb8AfS4fPkA72RBomSSCrq7lh2UrJWbeH9IB2ox1Yfc109ClKk7h24ffMT0TbwLYUINh/pf6Q2H4vps4vpyFGm72e2haPaY7okfbaC7Pi6BCfariVv7OdBgemwgC5wvCV3PnehyyC7YPtcXj+7P3KP3srwi0YJ3E1uN7dAx2o5QWPcFiXMF91ea7wH2C0Ui4Tt/UTpTcyRmXiHZrhc3pdLwOkD1xPQz7t5BSyumTZDd40XDX6Gi0J2m6pANB5FERjH0lG9VLO95FJrQP/38t5BVIpZv/CIHhg7TbaHaYrp/NoTwqbriH0tXF6Ig/y0Pgv52ulp2I4dkHa1IJsGzoAG9ihCG3kh4/apaJMm6h+Jb3nj4XT9bKmXzDRxPTU/iZ+0atD9oMfDZIArxWC/BtpYWA3imuhDJ51dBh3WWYQxsDRJFltvS70n9Qmj5GDN3sgZ69fcDpPpPDEmaPlG3nl0gMdIviRdrD/v80++Ax/VEwk37pPR7vO0huohSE6VHp6Vw+jyAt69ZEyYT9nklf0WQ8FEmvPj5/+h1WD0wJlYaiaYpVTCGtgAH61ULYaU8RLrLO9yuzDGG1r430YOQa3CMrkMTf2wDqNheUtjvh0mIZoZO6WUZPOAYPz8keitGS9e7nEPcxRgj87MR0kvu36AIFm8hPG93NW0f/h3HLOmD9TVskz7fvgh7cYtjjjgWAy1ZdYHjU1CbWP28kHDP2IWcV0jK9oYxbS7XRyR6+Wn4fmCevazJEk5erJLIE5C82VXbwZ4UssAFeSwoa7MIDkxfCFGXKybV8hPu3z0WPBTPOAbxrEKinjOTZ1o0/LG7gBhTC+VvIeBvz1OPn5ckyEZvCfveDCZrO64VNndu88a7qu+enOdfJEOy07jXnF+m9b49nkyHjUzc4/znQUZN+jD1HM+5f/4wSoJFoDE5WJl832Rvgxz4oWFS810R9u5fnkUlCbfzxhRA6nTD2ka7lk31Rxf8qcHrPwNpZNr7YDb77WMJpJsjKWfpZiZ4KLnW8pOjCda8V37e+2cM1obP70y7z5acpfFLsQTNNcEfLSTtUj3V5Plei+wrtmZzSNjP+c+PkX35SeG+mc2p1W6/KRPdUm98cYHb20DegLM5LMl+HjCHuIefBQu3PRK3YUuP6N1tjgo01MYdf+4a2qudzJRvOxOCa/EKreMnHpkQ63PietFLtIrT4cGE4xe360rZW8f0ISHplFnjRuMLrMiLZSZJK5PATX63ZPHRDGastnPBq9NXb61u1Zwp2gK/j8X7HZLyolNYhpXFD8ef9lznuwub7ZDInlQForU8v0QkZLDi/7VsjVUExAG60edI6PnYWmtnswRnZaw4zPV3+o8k4L/npf8sAaWFovzWwwB/fEXQXybgucs28DjeI55qnezZhaNeoJW1Xsj2ZVfYEr0SGLtPR/IhS1tbvK8OcL+TK8m3m7Vhz5+ZC615rUk+q6+izWQkYkvME09O0Hv25qMMOGXvT0K628mFrT22MTw311bIpikZbE3f7mE07xeShD5uryI1htbOkUSEI6GC8HyGvorPTfqKndQeVrSG7hAceUpcJF+vIeFeu65uUnup1Pb3oRJo9D0eT8PAoGTrH+FUfKsmM9PUsDvp2sGlT7omryrcP2GfDC6fTyuk6XOj2Ho4yfBohCuSU+56W/osXHiu3pcmiw9Kb89tr4Ce9bWQvVVZscWP94V2vWhIfsw21N6YWw7PilyE7Hnfgl1iNg1DtDvzLNSdwd4RO4TLdC+bbJhtBltJlTnct1LL8/iGpKys+xpO6/7Cs5nl9PYQX1dYXoZETeS4t8/luIaunc48j2QltTOR3uDuxKWQb8dNYTeXxRK6U3sRklusFHa5n9kwrDaVkM9zZbAPF9+HdkwKkqZNAn+MgNJCM/6W5WCMX/4v4GUzppBcZysh7XYDpmPXxQziJn3zsAuXjs3m8QeSD+85n8WeSddZ7EPWKncefh4Fpd46TqGqZEmIicdquzpVKRROPRdixzhROxfON8iSdi5E1RvPr7wiHRJn9RWi4CRhuqtHP7/Qi/i56Yqa0k82wn4jL3gEhadQJ58JkHdcaOLxgWTRd1oNB6dSmlgRHIPG78UXDrW/5Nn6/UypbOQn2LNBa8LY2hR0Y+xV2FvqjEftYzvQTR79rNWEMRB/JRdo8hA0iI/WqwlrbRbSrJQJ9Lc3ks/azjxqfCpMlw8nJNbRfyo0TIMFHOQDEmvLDYX27qOEMO4kIdztZyYl5Yj1SY5IVPmO5z/6CwkOvSUK3PSklKrnaonXK3TCxUdpUsxRO2wPnNr5Vz2BTVe3HPhS+Tbh0vUwvV8+7sAiU2zCc8Nae+tsCAxhr5NwnN1F+oxfAPtyqTa81iuT6uKqhfDYYTp8y3pscMIwpjIiI9FnfUvLWipx/3pFEnL0nT+WrkoLQ/lbVgT97WXLdvuohezEbZKou8GgWRFsILLtTxN7l1Nvl05j4jg8PUj0nBsifc+0AmL958FKYTNLaVhWD8jWqSbEim5SO8xeDfDvxWyy5xVj7LQ+DwDfzmxy0RxE+nlXa8j0l0Qi575J6esZzSFyQ/ysUh/oO1wJ2EdlmfOSzwqqTTP15/23CyF0t0NBQZ+PkBrWjITcz3o6vveznzvNqyZNkqNB37X1gP3jYQhc7LqUjuN2Dsl3uWySlu5MqjTXE6ST0fJocg0kZnrSgH31ifNF8aKYTR930Gq7SYj9shyoXlsTHG6DRGJYeinlG3kF45tJQvToS+NnIbcR6+9pPNpI40Dvm60CRZRiDGn1saexVRqQ0AOOOWs1TmmjI6Ezgy9JwqKXQ82dpEAlRDgmiAab7H6Vt5Brlsjj23dGaXgKBNz/LAncSoHa38vJg5ciLgnmFXlL3fvtDLEymwlhbJ9Mu15uH0jcQefcrhWDvpZLH27GAb8f9YBj0NV/IWFtlWAe0r3+2BJLiiSJ6m/9VPmnCaj9ckyxZl0yMXGIwEqKhMvngcHmW+yDzJoxkZxbvgJLfuncW8avwrrk1ou9hUIhvl2WrUUSTWWS3y6bg7RgIXl/j0vwVs6K719u7ZDaRwJ93PVK2Fs5ksZe4PatdVxxtsFpyhpkJJzS8FkTnJslJZckENgUR0iUxXNZkG5zQDKOCySZ9ngZ1vt1IkCfc1VwZ9vCsPzqMLLF0jM5rAw83nxwAkubIGnn2/dA+OYiMVmV8HpRjMffrvmHYRnVJhDOVWEJgnVk8mc+4576PFGy65Yu+P0B63M9LUPSSUiujfjE6+cdS4msyRbsmloX3LU1r63X112C1c2W5FCf5r1l3l8f9vHNJd+PP+dToXozzReRqBsyM6zw+FWZHgxLwhIZ92fSRWdKv0cS6zmbiHkmK1hZ3rLZN9XJJAMT8Hp0i8e7u1NL3KxZg7spCJJRDUJrfTv0TBh0Q/BycsKvsblobNGWFtlzYZysM396YNvqkh/oUIpW5xELgrljEVickJz/RAL+O4b+swSUZVn9W/4L+Nuvhj8lKsBlfUhJ+ta7wX54qwFaUXjybHrIhl0cRhcuT+HOU/WmOraQ20eok2fXZGOPRIzTGYdTQC8k321vSJwu20P33Z9JLrN+smuaGlC7p7OQfi6JYX/r8gzDfNaRZHfrQ/vmzXJ4nseWJ6neGfZIPjWMmYskssK7Z/fy+IT+cGiEfO9mpn240Re8IvmE51/3hf219ylcdQ3JJS7v1J5r4w5uj6olif05OfZmdr3CqTKQiG50b+27VX7h4dIHEircOrauzS5wrsuOJ8EdSXVJfAtqNcLPVed4NhlHDrcyboWcUSTdZWXcoT/RhqRJ7hR256xMOMPtyrNiTGr7c9kWcD72V4L5ylaxpfGeQfeUG7z++p7ab5ZV8HppNUl+1nG0v+9sDc1iuDXZRUOCFnTLYDxzJGlQZY6dSeoWzv2j5encQLJdWp/BkKybJn/Y2B73wyTBaOg1z9Q5fl9jnW3hmjzw+omlUvv1RfL1F6jRe18sf7Y+R/CMLieeCqM8/TECyrIm/C0E/PV0tVl0kM1eNskc1CDNpjmDffgROJ/XJ8UOnx2Ba6w+myjZ/K/y3qVrVdj5831BDsQ7DrkkAVSEgqAwA1SQoFwV9NV3eU6vXj3o1T3Zu/+/fc4wDzxQCanU92OSysumx5OTA9jdi5+j/TWg4TJp4TT/ZVD/7nNgm3rTgtsQTQof/jBji8BbotwjKCef36tN+53vAL5qKZ0d1Rzp2zsTRMz38pfa4jijv6xBcI2nG8I/lxvKyfJGAOLzSpxMQPk23UzXEOb1lHAb1isaw5fAZZLqJFmstxeqJbcP+O9K4WHR1PQ3I2DD5d4h8pRh21POdzWkG+1JgoN0iSj8svom0+kX5Wn1zmklZQBdVUv8LIJbTr/XRIbEQX13bncvlX4PMoPOiFac348ob1+lMYPrO0CEW68dm9r8ifWJZsvfuthLQLfX1oTAS9ZYP98MKJssAC5cUqQkPTkBfcfJBqL3TJHi/JmrbMaMEeWuhsg21VH+3i+bKfC3sSZcneYBC0Tl/mbmFSm8XZMZXWkbRD7rhPLXmboWG/h8ifZqKF+bdl1SyV4CZFaO3+eWNheqDNMRbleZ4pgQOX9v0dpyKa//kYygG/KHfcoDbQ7cjC38Rs9bROXdIkUkeS74eWbnObuqiBDi+X1JJ/HbALB+th9IH+qHnM/1e6TqNpni/UwlyfaibllXJCtw5SMKX92FgO33bwXCVUVw3D1MKXUuiwRQDMpSwKgFNMtvHnjnryxO8svpqVu1FOB13kpBLN1GWhn+Hk5CkUWwKI4j7ahEoZntNRLHl31N4Y591HteqEg+/tGimqFPwL9WqpSc6tpCH/V9uDyWuhQ1bkrpNri+IXDUSuJado2ok0Q7OG2ec36665n9Q6wI8lk+J+eHO1BG17IOYnvF9x/qV0mvS+JAm263/BwLjIO7/oBxbXlDHz7tBpWd8nYPvkzRh0TWj1T2nw5wQbbiXD4QeY/FBtt3sddJpNQusOCA8rMAR+fReT2WbKPpW0jlx4acXvdbQNX8wED0ErZX5I9bxj8ihk5rfpwwyjUd5u8VpOSmifh2HEamFhsFIPBVEmb0t7D3l0K0eMpoX6rFK3pNTQWqujZ5YkbDX9uzvlqupM2fOr/2XzsUwpu9M3d1EFS483CwSZ8SBY5Tqki+BiMl/U5Q2LcUkWf22wvnVIbkzgdrzZ0aJqN+jR3ZnefjL51M7ebk1Ck6qCvQEbleACR6Gy93IxW65D5qRLCiSjXArq5zP1D6XN8liHBbXk/FITkpQJZhsXIX0hkR5SkjoviDQGRU0R7X2iPiNBMTEYjMZI5EdESSqY2Puz6FquTuJ4pNXmfOQD0QIv5fBJzV7cSVyr3OYfdVLEKy78xdDsFasvOlU+u7fnFzF6M/FcfnZQCiLE0XyJerxDNBKQmqTBOMZINIWPa/+q0FA+aEW+6cvVutD7Kiwu5kKQL04r3SZ76xdD+erkjw7TObOJ/p3N1Md9g+Qzulul5nCtBbr0ie+OL9RT2oYMxuiMyJo6pEZtje5spHpJVU/B7d1WSgbEu0Z1sjklNW7eHA70SCSYwIaeSb3p0+HlNyGBcu1r+8TVy5a7G9b+u3qtesA9AXqUr8EZWBvp12FNj0hNeVeqj/IxFw+V+DgKv1YvOvnAv4pxHQezxieLV1SsKtHwHbLhkixeL8EslGq3N2i5kPT9vteCSmTc/yXyqHLDMbKU4eiGyPfJ5CaWqIcNt4Cex9WUeQ9ZUgsTaPEVmeRwPy+CNEvJ0gYglN66Dh30Yk2hCtsItrAt7N7ClC1YkQoaJ7A3mXYNnNdyNrv6859NfuSbC8LtmjsbfQZd0d5fXO2jJ7E9+hsQZENMPYlYwjYSLSvZ88YZobsZnWDCjvvoWIysfGYmd23UJVrHsRiXLd/2YZOxBN0IjI1tGe0+S+gzYrEXk/7mpk5eGD9btARbBl45FNE3sOlX98EMTFesuep8aCSi/x+l4g4krPVwm9kTylME8TRORVU8DjLj2wfvP1ijXBpIJndilI5L2ikWnn2AahHGopWjJEynY7D6FwnxWP5bCpGcQnD17F5kmSVRKObMGbECqhP0QUNLucrdlVh4YcCo6D+CpnY7XzoXn0FUl227hki+M8gLIaCh5vs/WMXZX1Fdr37k4iv179vVnA1Xo9+1eOhv/jZ5gd53M488HiUS/eNcXhJYeTVC4FR3Yr2ZHJDvT3x1sKOjENqE6fX+CX4cMD4+Vc6HnhyJDOIpXHjzzfsp6/ZbjoHRXR+4Zy9/xOLAhbg/JEKh2gc1+/Q/I5bKWz/7Eu9LP8+hDe7a3E9aWrsspa2BA/x6ngt7disfSS+OCv04kIaDsFqu6JBc0+R7k6+ex7Kk2fHAJkUymUl8cL9eYY6soZRzm4mdY93SwXV+DVHeVzI6G8y9IJ1nf3y3bo00lJnXN/hrTQlvy0kgZgjSQuUKyrhcSjG8q5rahMeJ7SKTm/HEQ+zzQB8os04dzKFcrCJcpnlLiKCOc5Itikc3w40wPKW5kgUl92SQSpxqYSXxjLLQ264pfwPtZ5YjgZMElGKVA1rS6S6UbtWfYNdahR+AvuT6c9Hb7y7ne26ETwCfUsJldDAo2W6TzstW6kivdegvs5aSIkL0Tu7ddAuczeKNel9Saip+MhhcLeK1J0ZBug5S5T4c3uJomWpfI3fWqz+VcQ8E/vBSxWxi8bdG3zRFbcC9PzYoCoQ4UZxDMNWKoictzFb1bw6COywAKRqF+TuTipGyVnzRr7+OvJEbGCudezLsU+9qok/GZJ7lH2ds4+xI+vIUX9HJFqUbdvSDYon8Jp1FhUCqYFxGOlog/IQ8545pzhpk3RRz9fLK93egrXtlbQZyCjzBtdH9pIpSSM7UNNn/aiAH7tTRFH66lN2WRpQMnPRIrt02pFX2//gT6TMil26y2lC1+bwlW+duLEJjiGhCVgnzfiDSLgTUGEug8PuLfRSuJ2gkiVC0Tgqrjh+78b7OPnu5lAPSoqD9sWr4eK7EJZpIhgd3Oo2bz5JnDZ61PC1XGyosZzkcP1YeH95gbNdi+3N5yHKUP778OWHV3Xg0fSYZkl94hhxNtBuV8pJNI712Z5WAG0PMb3a6qH9qyWD2jdCSNRpvc9XZxRvmfeSHkcr+HCnPeeQ8oN/B4sSmb03rpYn9dck+Iq3P/S8XD00dHBoPqMcvoXfWr7xzYs/GvpYBbj7xCIWGPcg36ISJyizxwbVxVwCxDhFm/JBN0uf+f4XTJKtnKxdNc6RYSKL46llwdn6s5MSyMgH4aRaNylYOzOhECtQE72ym9hoicT4YsEEW5v/K4fPV3yVuKS6zd5OrrbTCBCBcZwIa27mLjfJNKFq/T4PL9UNNBfkYpIp7kBIdfuAE6RT7gTzl6B7iXtApG00iQ4OkpEqn1ogvYhlMMkQWTqchf/30rRnuiJcHc7TFfuchZsxGF+VFRiz43MRcmmIJI6ygW/7wFh0eWq5L1yfP9kdTiAvdir3E9pNpICuh0YdPylu1k4W726Y5yh/ITXQULkU4tii2GDob3+FO2pD/7GHZqrKvkryQGdZUsCRrnE56vDYJGsRWS2rY9OPPyLTa4FMWGHwplA7g8B8TzZAqXYqMK1v6CS7adyEAlfVHjBBhHSmLUfdyF/FeFOb4jMo19p4MQLwv3T1bH1l4n1UZ8TROTrYRrpY6VYYLEDJZ78UWb/kQi4+q9BwLU8l/8VBJT/9DHWtndHbxU3HnmiHtle9hXonGBAJCl3KuPONYbWW79IfE03wLLdvYeq3XVSEv9m4SaKV0CzZE8eUgh7FstNBpWpP0jy9X/I0cUOZDPtIeKFaq3YbMlmOED4nRROb82FvemphWJMainUs0ZlvrH7wtOXah5Oz0nA1N1jCn25qnlko/JlXI8ZlNe+kOIiiiPWWXEL5cN9StG8T9DeOTtDcfZrHh83bs6842kJj/e05PFq3NTsdUMpcZ/lAwkrew/MtB9feAf7TorWIyJr+7h7cD9YHUkksQM2hbWA7mQ2JPYGvP8QXH8LjpaIWKm3u7ClOgF4vt+1lNSrOmBFMenhniLSJZujrLKb8uigPTgVIvNmH7FxcR1ResRCip7fNTBGEbHf7rKVYsJWW6Y8TjkUtdWIeOollD34JIZeTmscGaraZicSZ5BvthVPErZX2atnOygivyThbR0hkt7iFGonQHvHek/ZKE4X6JajkBAhNwF7aI8Skf0uSPQ8rf7eLOBaXs3/fzsLqBUUg05/IOHWyi5slk2/4MuJLE7Z4YPfoOcRdPD+SGdJR2TZhpkGmW3OORdvlK8Pr2JQe70uhYfCq5nnmVjODZOH/hSR5S7rMcRH3SSJIIh0sfH9QuyWKEdhtbYp9/w7XNRW5VGuKj1Ts+ICp9FExDt3Wc9uk/YO7mKlilBvMpvd52EAz0VERNJs5JxunJsA/z4zebJUEEkLJkz0QY+KxOdNRO2l/gbQHgaq7nWf01djEEi7Ty/4aner6VJHEYH/IEsnmKBcfeyGCh6/5NQn5wYqm/jd72eaVJXi/WVQWfFdJpB3Bqp4eeKW7DyYLo4pN01EbYxytb7/7NU+KDft8y2ipnyu4SRfNZ6UCI200M4SXLcTKiX6Ipux0R6OUN5DlKvl14vYci3bILw7ynejzgJGA5NDbWxVEreuN2PWN31AvThSKfY2l5KmDidwt6eIuM+5emFncrtCnN0Jj+Z32aaPXH7CM7c0KSleskrj1xIR+qDtpHjTubO/6FPr7Z9arfK3EfBPn2HWCkSukF5dkbxPqsWUnVChuRKFxOgVlD2XXQnv73MmTv1tWLHXI7WhytMNOc1uqs3I9eBBOXiIWGvq58xpsiN0i+lOSrbqZ8aGzeYB3P7upDDKsM9pA9GgWn90HDf1jUr3UvKFZPvUpZjRHFh4XDwhbAiWWz23mZz4PVw0Vf9tMMh+Py0qGZQfDZHSzOycLuhiDi5nexH5bmYxtzcdeOobg0dFtStp0PsrOO88S4rG7kWpnX2PcPp+3hLnBMeQx8x6Av/q6AMLVw3Y28o+kNvtVgTXY45xmLohPDOUz9HspUTsnSkPFJKA9k/SPGLD4ZBA568JItoL2686FC3cvoEqkunOVdnGun2Byy9ComIR1ZTcMxUeXWVK8SMca+YqXQKvMbBQBxS+xTCwBZAFBJHtdnNH5hpKigiu6CTpLt+cbRLygWIumVJk/WbeRZ0CNO0JkTtkms3CfVJDbHaMxzdJRkT8uh941QlFEOFyTeMRfbR4aUcRf8u8/4s+Jf+xDQv/2kJQmT9r92MJg3ssy3Jy32YUjtFZI+6tVi9k0y33sBvIRDqk0mCT52c/caduKZPDOXxHemEMGqjfVBOe7AxbEonOhIN6pcTVP2NPvrv92v0WHuX+axyAvNUBEe3lEhyLrX6lP01j4Y75HBHqUbslyUL0aWsZEwxgx1ElfpQSoF6rcX9lDTmZ9K4DqruciiP3XrWu2s7a3e4lnXtupuSk0tM96FvCiHtI0J6mznQwvReRvKXtXohs+LI7OTaycHjqYk8+G7+j5Kcq8fYDvn+quGdQ4kDjEHrZljhj58B+lv0WtibuiqR6dQBmvREZH0uXkskXkVO/3RDRLoECZF8uFTgGBiLc/Jfjndw7Baxsrkn+NbxFur5LsX1X+DzwhRKQVAgGzrgjxIdZHpFwUe2BirsmueMckbSRuA36FeO2J+wRyHGXeqBPMkbgu1MoMXe/vYiUqATOSlaTQ4rtZU4ZRYQUzkX/lOIMls404u/TW61Lc74HYs4RIb8n9T8zI+j6vwYBZWn+v3aX/0AEXP9hBFSiuIFmvs9JUoWIPP1tb8J9IX+kMAjinBXq+g7dZP4W8fyejEyO1jMoT9uXlHgRIl0pJjV086Ym0VdeUZZr8ye8HOcpkqWNyKHsdmeoJseKR7MPIlZ8Ok7gcYxfUnismi0LZgxD2Udqpai87nI2K5sNvA5Zy8Ph3s7YJXNMeDWrlsfNed+z8nOyoTl7pYgW1W5k21j7IkKeECE7a39hg35PoZgqLY9Oo9uzojUUeNPrk0dXM7XYPnEcEK/1h0S7PdbHUz5rqCfBS4qqblezLrxHUFVDL+Jl9Ht+cmowlPsdidDInj02Dwbt4odY+mm9YtLaC6GgaisierJ6Nt68nz3PlidXVc6ZdLsiYjbbRkTT137G/Gq3gvr6efC4NeORwUoL4SXMHqXFYhcxS53XcH+8OhFl3+TCFOVzh4f/aHhUPaOaVT22b5FfGx7rEiLl8bIDqAL+kOJZvr6wzfB5wGuloL2Kti9Zv54LaC7LBwntS4uh+rlroU2kUiROuLb/WmiVpeU/czT8n/51NTl/fYBUcUhElJEyMxlU6KdHlKtkrm1Zc+oKeHzqmQheLcqnZjT3IJLvmpzOqTJjpSnZ0CsfxkPp4QM7B6ENj0OC8lTOPUSq07OFk012IlyGSsmCvNKglxRdir5sr9KpvniD//V1Eb8KFf///ZN7VoXy7nTHcm7uP+CWGKPCqENEO3ckg4KVBknobQtUfScShPVrJ0XguBZ71ekRXouvgfJYx+f7T2cK8VPdoQ+l14huDceDcO4N4nS+DwErsssb0rmhiPDkoVz+Su4XKtuc8BObQsmkDT5YXDO056IMOYNMEvAcbLR/ckV5SlUlhmr+JTz+LrD9Fg//De6bq1ISbNCe/FmswL0zIsL+FKs0CoQGpV2bJL4vxogdbl0A3fViinh9/lJGk8MZmudL58lrhu19cqUrdIdKJ9HqUlyYcQ8HuEOJiH2UsD6ljsjYigAR91trlM1ZMgDoAeNRfUu39OnxEYqrTESsz+WRFj1efh4mNo+3PP97i9ZkaT37P+5Z///oLGBnvJ9wM3pfJLt5PjIUkntotkTj0ULXMYgE1QAv+lhKweioOcsn5AQ9v09FICv5jE0LKYE63FsimujCZrDpThi3rrZInhP/wjzTX4K7FLaI6wYsjCMof7tyz0Rklu2MrkqiQj6fMp40Qb5isVQsIeh+s1zfGkaWfKYTODsoz6JdiIh2M6QOyjrZiQTiV0AXzlKHqt0fSZx/0Wd/Z6pDExH0obmeoM89Bgr9qTogwqU37NPxNwXsT19+2mWjyra/JBpu99BEQg2sz0LrJtBtEoWHinenrMqqHOOmhe9fzxCBT0n3hsdrwDGk+C18PWrZE8eItUHCU5vXrHjoa7hsf2PEvlJypkso53P+ZiLMjTVQKnU7yNf7PY+f4oNjyGdZwH122EvhTPrOmLpHxO0vc8p/59YAE0dEzmbjESl2ZGKzJqy2GFfJXsTT0Snp+irHkGclIvd9QOQ2M2cCcUt/Pvrd5vS7y2Qotr1BYmd3udBtJFLo5DOOiwf9E/xFn5L/2Fmb/1pG0OlC79whlAzJz2dZT1jDTbCnpSYB7XMsawcHduFtKpxmg8jSOQqCzp1tib06OKUOkkzAGFqd+wstt4g/U3agdoJK7lHkKzJpnYk72ZWILM/HEJH9V9qB/uwQyVh/Wekvs126s6WOiDNNhhmZHAYC2iQlkttOR4vkkcSAfbY6cSefoSf03HmgaHdFwL26zvTj9Dt1NydZ/2W6RIRTi+wA9ECYBNVBpUQOZAYKTKiApYMIuY8GBcxNsCWHaYQ16c1n6U5vO1UgiLk9KaswBm0eaAKmBVjkcyIAmjvqBC4vRMLxlDngNMMvo+kxC8hUPliwM5vfQs55FpFXLWN0TXaIxCdQejIvTA0YYzoHS0MEG1euCeTxwOfdImyP9YobYBOHcL9Z5iV5huYRo2Wtc3e7GEqij9wFK0Yk9FBYIhKGKYcjUIaKTiDCmkTfuEOV/tLrBNmMsEtogIlNIPlOexv1edxFYKzOmnBzgeVLj0i5t36zvvYB/jMzgv6PoPV/FwG389k/cy7gn05dIaavETpW3UU8YeuRmdoCfoc0SFLCDxuVzZt5Bc2kGkmUBimw38/tUIrHIIWbfRMw+Xh6wTs4tCR0yjpnSzj1UJyqmsePFhHrYd9vkMevhiSzH2K9uymD4kMGKT75mwt7Fscl3OdlL0UJ3avs6Oo65HrYSYl07FB1aWcX6uez5/FNdDYjiyOHxnCePKx/s4LFwdtA20atiK/aZsZIvcsgU8Oeh5fWXbHF+mbA65rXJC6lNGeK/DzDc1xKJMzUDpj8eE1B5J9BSpod1ve9+82yJe1Lii0U5myPgw8invIiyYXLFmPZ9QAPe+xIeGD7gB1e3g3eCg4gcX6LfxlRd2soslcnxau5vGXX83UD7zzpRDLfyDY7RGcVutP9KSXvdGOzsNxdoJ3ZbxHlZ0RK3Z6gHFUAkTS7IDLiN6+hiW+tlNBmR9laeG9AH+hIMjHxejh/hPh+VolQJfGWdYvXC+pXjEgJVbJlYvJq4cW8J4/7GSJwYB1HaL7w5Bha4/qvhdbtfLH+Uwns/7VZwE99zuG6eoKIChhrdkGOgkKbaYgc47dkr9LsoF92S3L67CBgjp750C2/E3IOyt/etPOBwxtmpkjuzF+x6D5wyAizSbizioi1l2IDqZUfpPilgcquTOygzh4o/xaLfU8XRiGD56pYLgXKxdQu1nA9z6mU1Dt1xvSQKNDtdog0fIFyVTRpC+8zWDyxb/2WJlKGSNU+bJLsmt8iun7pQ+54OxKH8aakJ4MYKKfnKFf70rGoe7zdEAmzrzjNDfQ5X1PX4H7K/2chpVoztsq2UMwmiIRb7WMzdOEMqiPB9zdNtmLJcdlC55ho39lCeTpZ8wJ67clIrHpjzvjV30BwP+giUSqlZoJlBN7lb0ZHWTcXehZY/8dH35HQymDLzpaUQnnfIsJKit+z41PKAYUN/SXCV21mCJTD5eaKCJdxTlkzHNbQP5Y7ER3Mt02VTxWgXLctEbbPT82Ij6G9qVKUqwvD7mli8TU8tgxx4NxsL7QDOcIxpnVEaMj535sF3M5Xf+zwor+NgH86e6F78ReQWM1JhHrtXVigVxxepsBvWKYiZ9uArKEKmo0I5gVi+8JwM3gubFVKvOwTMUW4BTwZP5BI1aQVG0bzCv25dknS2sJis5Og8CznWJY87IOXJ/pcd+wsEj5tuaenTjFRWGpY9t6fnL1mv+Vux8zEOPDQAqYEwgDxVEwRng/YB1NTWUI/CdFnJ2Jq0U+3PPwQx5USRagq68plCu96exDxg7QreoolG/KhcngUxbcVXarTDjzNnEvn2wHt6e8T5SccCcYFC5Hs7akWItJDI/HpggrR/qY1IuvU5Il0ViNWptkSmnVtSpFWajlbvRQc95cJ2h+LD2V+LtCH4hnloeOOlJ2OKN+L58OUwnAaj7TQfj6PQ4eIrIO3YuVZNBhXjCNPBo2gqp8rLdxXmiElg6v27DFJB0BdyqRkcRBbtvjmJrx4f+RxNR9stonSAh4P38YyfHPmvgYT2l7bk+hznwR0o+UG9J5sSkkwHm2qpYOA141yEgPVVn/RpzaLf2Uv4J9GwHtuvN3xcDIlN26UFWEMEc3uEelgo6grMhxTREC3mkrHhZrlhPSKBsaobaWj69xWemMNFCyGCOaOsxzIkfIDGOeacZewj0XkdaoBjTdMcpVrVpLLiuxhn1+p8J77o63P/O/Ene4CDa9f3C2ZhUsGx/yCyPbO8oBsYxzXjYWlCz97KjOibTJEq42tEm8R31S9CdCe/ZMS7i1HRNjXO7MBY4MhIEsR4VYxIu2RGoy45y++39xUGuhNNiEHd+VG5LE0hPuJzxp37x4+/zWkF9jtAqz/U6gB0a/CB0ud6AK0EhG3MVOA/TlVhZ8/EfnOzLThICRN8iPDzUk2MXVEwINOfH7H51V+RYDdObaPt5vOdK0Nd2AmHOtzuyLina+DBXTy+M2absaRxCJ1wZgMhLjYtCNxNcUDupijPXqOCnadHULYEWJwuE8ymyADKqAOPdpfbFSVKFe+g936gu0vma5K1o6UgJn9/t8+Olt948kO0PDLJD9d4ff6T0RA+b8EAdfSUlr8Kwi4+sPDgLFfI4JFX0Hi9w2RpJk/Q8haNhehVbYXtuofL7jL9w8PaSz3LLETHWo9//Ck3q9RXvGJBJUy7zDUfOsVO3+1DxSLWyMlcovINhwfD5SLPiJM8V1vmfR5HqGbVx+UUxj6WHF+beEhv95SGCNlIYJ9LSh18eKxFqQjU5+oTbPt/s2ji4Xvn2mPBLLaQqRbCLRvFica9Is3It9xekA5J88LqOPDmyRloVK2Wd9seEUO2pNahxV7TdsrFLU9k0JeyDXb1Wcd5bbzEZFcJcC2JntCsfsM2B5O27Mz8ilkQ/SWkunncGGPheZCP3d6CeX4vmeHy/0B7/D04tG0WQNTzoiUD33SYyg89REb1bMG+fb84snS70p26QoT5eSs5hHIm5Jt/Q/K04s+8ii+JgEbtesSnhAOIibR70fdyfyN0oYgYl6Pu5x9tGYOz8LA91t7RFLrd35Vk0YNiTZ1GzAWXufQfSm2V87kgBHj8QFxu1c8yeCQs6z6zKFx3EpCym62fyu0ok/N/8/b7P9DEHDzh39WyernC9JG86W4Jog8s6zz4Jk6hCTnHbfZdp1K2IfTNefOcUTM34YxFO5KkaJOw3KikAS6cNhJiaEI7OOuEkOvjg4iXfNdsXYuUehWuUPC/W6MWEUlD6qPZZI477oLPW4V9NFTa5JoJF7EugyRqU89Q4qf4g6IWAcDGqMwfwezwIo1C2kGdx7tRbx7TErKrooFdd05PKHqsGJ1YIbwmG0OPBHbjtLAcW1oZuIoJeHlNqOWuukhPYZzEZQVIiVYngqxPiWIiHBX2czeMuhhUKVo9rj3TDNDRDA24vt9kQN79coHyptv/LIQ3yl7GaID4RiGSKoOkYqnmQ5ZXlMSLp3RYtdjuoeiyFEupjTe0u5oAjRXlPfJcrhjBFT5HZ7HAhF2qUjAahE2UI2lIYVPRy3Zps/ekFkvRMzbQ6rZ43LRENEvBym5jyi/nURO4F34exGFztdmgUpQHnvFjkd9eg1orF6wfdcrQ8R+OrFoNndv0KYGSNHS+nszFuhTy8W/khH0T++vfS06He7bR8Sj+ltQtn1WF3h3CybCYV7iOMlmOlSPYULOry9i+1zJaniQFyFhP/1gHz51DXTW8iiieEkvrGuWKDSF6Ykkf4qe5Q9hQ+bfPB5d557KSgOf/3rtsQ/A2Oc0F9yB3HjtefgodCSdaNhDpT53JHbc+4rJuetAUe72JAmuiFxeWuqQh4YjonX4ntGKVQE8p5VPkts1j1jzCXHcv0boQ74h55TsFQ65ZGIfiiMXx+2DvgbXl9aE3zcfi+nsSuG2bg1E0OSOKruPfGiPhs7jU+ujT5+lAV7NbSeSaK6OTJBRgcc9QXsWia4iQgoZXrsJXq8kROiFcdjBvVgzKe4DdMbnkPrQH5o9T4JbAnS5MhNEtKcjxZOXfmEbyx2guD5dKYRjYLPPjMwguzY7ElYDIvfxLNaQyzOTh3JUlmwIag+yRHVFDI5bszvtWsh3jiPiSiEWi8+yB4Ul2SSWghul9aV0QWjzHU/Y7bqll3vWQeneEPnHvf7XZtbRp9bLf2Uv4J9eCGrI36+72RUWcd10VEk2zQ5gJzNd8udfTSXCxT6J3KRwbxIONQlTQuHATxPJcb+IGHGRmuAoeyLQM8YLyUZxBEY7JkFbeUAucxkRSNojkoVuVhO1qI7grCgjvllNLnp2aKfuRFwQUdQrusB2pZjI+zdENjuHC3lNqh0o8hkRT0uyLQnyKgL1u1SF98jfVN+uKh30qU+Jv9ayFal0gQj1RTJyn2lukz2+G9jsahD/0SgjOS853v/OJpK9mQ05+UbGw/2KOyLb7IP/zzKRge0EiGg+yXOyuC4DME4uQSSsVJtEk8oHQzE17m89RGL7W7lY/wnaf66VmkyvLoVdetQl6PSRkkDhBhjanXB3PU63umUdDsCQ7QiYS2yPYIpIaE8lKtzwCluyVZY+7LwZEZ4XDzOSGmYA2m2K1RrPMJKXJUdAN7ohgftVIkKCUINjs9Kw2kesr3xd4vfLaoN41xV+n8nIb6D2ti558mZQSdvJeKM2IkJafPzPPBTif7jI/10EnK22y39lIegfPxQiv0+ha9pSRFq4qVk6GjcoP9GSh/kCEc2QTxIiifjyOFZti7FKRzm0PEskztw9ZbfbfYmho32JpN/FAVsfT3No503Hk7uRYqhS5y943/OeJwuMjkyavvlvX5AkovNw+P1m4yPCXWAUsbLez9hs2zrweiwRuT7sYrPqdLtC7lsjCdsM3/8atTtU9aQR4X216VlKCwsRB94klMsuYpDGD7jT4yDF84lqM+W78KH+vtEe3e9tFi4XJZTr94JHRL9QNvkUBrx4IfFQ27Q5M2eTF3TTZiTJ10IEWx0na2hvzxFDk4xIStcfjvWN3iIsv7LKLMvroUiCNyLWNc5ZSxcEyruD9nTLfmRStTChDceBJOkznTHKDAfuy6IRycLD/2eHOQ6g781Hii+/hbaB3Eyg2TeI3POJHDFrsZvD49O9SFSt4xV7ww6RWb29RXLfyReWsqaAQp+0PAqS/cj29/kEyudlkEKxO9RMZOsVtPcSkbPcdTO2P2kbaIpZw6PO2f89uTpbz/6ZcwH/9P5aZXRkCGr5REJeI/JAZsbQsh2VEtPlI1ueUxl67yTz001GJHOt7A792tZEpGzuNotqKYOnZx6kMM35FuWffINXOAOSHFcCka/BUF0nK1eK1XTsWWZiaHzZ9o6Hhb216fOwNOEuZjsevyOUv1ok7eCxriweTaQP2rM9HKGT291vVusesWF2mP5SPNkiSfW3RdmQAWTBEngcmWCzfZ6l8IjZkSeXNK1pnWccOqdAOXjfKDbj6/caoPJX4qRf1BmbVi8KASeok/OJB+wgWw407ksn4UhQrk5XpIf83qF9nTyWrJXkFQj9YEnhZ/fJ2TLvZtA9thYJ/RPKXyoRC4rVh/EoS/H+iYpyNTc+iMg+3QT0fFuGUEujLSVFpW3Z4ZE+4L3ZOiRROzKyadZ94aUt8fmnU75i7MoXII4Hg8epOrMZLdU9tF57lGIty4CtVHKHh72wRfx+Fz1rdJSrwtkfSCja64p+yxrv//xmWPrXsaeMKyWI6uijPbX21/YtoU8tlv/K0fDyH5arT0A5V+bfRArp+duzrVLhOB+cf+lV0tnISt86QPNJFRKSzLdZ9uAjPLKWkWjYIEIMGZYbJ0SfKcmJMrVJGyh+p5SFTlwCe5g8gPzywnI/R59wCrOE+tzbUtyKV0CTCefwNnPsY/0R+4SdDB48qbOXkuSHKNd1doJyDGwea/aXssW5PCKSTUHEl3CwWZAgUhadGYjoJOU9K7yhhEIdgYSr6ELp/lElUNk1J/FLKBg3wyWB9yff8rPbos8Kb21B2m8snrTFZ8umv6DZ6ZyIuH75MxbU4Rz6MTigPaVnMWM6Y1DCweaRYRb5b+EdhYbEB558lh9sL8V1IT8nJo8cDxEunS5jeL9/s3TffdvTmxAFPDQHRHJqucqiczbDOCX7JDw8sb1fm2wCHb3j8zzjfmERVxF5/ZclwtVzbjFYjwncc47I2zJQ2cwIP3APz4Bj4FTUTD5gffsMHBJazq2n27aO4FFM9iL5aE5NZWn4QP5chyKZXvy/NrOOPvXnDgT72wi4/sM+1S2TpTuZTCzJO91Gi4xDBWDTKbJfSz82oZZyAtIsFcmfKogkUA4GWKaqED+8KRb5LF0L9u8rJd64yWtyqCUHDscBEUO3vIiYiWBAZxyR5f5A8jlfTAfUdsIQCReTUqfxb2FmWumSW2Q5EKGaO1CfGePee0QEk6fKAbSspsRdejmCquKmoFWFxj0yOLYu7r+FnlGBSEn0XCXqF+23DGJK3iwdA3JZmDaY5w4RtHwrKyIeSwbGsVSIpzyHnsj5onJH3urCa31ENqmrCjioiICAA3pN+BnrfwxiIvn6ESKCjzjB3nlpAr4OIpzgv4WpNkFkRHqtyW6XGv8dAa9CpYSSJbbP5bcXMXRvW53eB0RgeSCSG7fYnrMi24PzIoy7VeZRkqpuAGyxwfa8poi82l4+A40PhHhqrm4JEcsU31eb3FOpciEkEhrWz0cE1VwViPGtHKCLD7a/kF2LaF6Y4/cKEDm3r4ES9Y1gbtxqA+3R1Px/h4D/c+G/AYkKxno=</prop>
			<obj name="TemperatureLog" class="TemperatureLog" version="2">
				<prop name="Times">TEFSWgAA6Z0AAIDpmOYAAACAAgAAGgQAALQFAABOBwAA8ggAAIwKAAAwDAAAyg0AAGQPAAD+EAAAmBIAADwUAADWFQAAcBcAAAoZAACkGgAASBwAAOIdAAB8HwAAICEAALoiAABUJAAA7iUAAJInAAAsKQAAxioAAGAsAAD6LQAAni8AADgxAADSMgAAdjQAABA2AACqNwAARDkAAOg6AACCPAAAHD4AALY/AABaQQAA9EIAAI5EAAAoRgAAwkcAAGZJAAAASwAAmkwAAD5OAADYTwAAclEAAAxTAACwVAAASlYAAORXAAB+WQAAGFsAALxcAABWXgAA8F8AAJRhAAAuYwAAyGQAAGJmAAAGaAAAoGkAADprAADUbAAAbm4AABJwAACscQAARnMAAOp0AACEdgAAHngAALh5AABcewAA9nwAAJB+AAAqgAAAzoEAAGiDAAAChQAAnIYAAECIAADaiQAAdIsAAA6NAACyjgAATJAAAOaRAACAkwAAGpUAAL6WAABYmAAA/JkAAJabAAAwnQAAyp4AAGSgAAAIogAAoqMAADylAADWpgAAcKgAABSqAACuqwAAUq0AAOyuAACGsAAAILIAALqzAABetQAA+LYAAJK4AAAsugAAxrsAAGq9AAAEvwAAqMAAAELCAADcwwAAdsUAABDHAAC0yAAATsoAAOjLAACCzQAAHM8AAMDQAABa0gAA9NMAAJjVAAAy1wAAzNgAAGbaAAAK3AAApN0AAD7fAADY4AAAcuIAABbkAACw5QAASucAAO7oAACI6gAAIuwAALztAABg7wAA+vAAAJTyAAAu9AAAyPUAAGz3AAAG+QAAoPoAAET8AADe/QAAeP8AABIBAQC2AgEAUAQBAOoFAQCEBwEAHgkBAMIKAQBcDAEA9g0BAJoPAQA0EQEAzhIBAGgUAQAMFgEAphcBAEAZAQDaGgEAdBwBABgeAQCyHwEATCEBAPAiAQCKJAEAJCYBAL4nAQBiKQEA/CoBAJYsAQAwLgEA1C8BAG4xAQAIMwEAojQBADw2AQDgNwEAejkBAB47AQC4PAEAUj4BAOw/AQCGQQEAIEMBAMREAQBeRgEA+EcBAJJJAQA2SwEA0EwBAHROAQAOUAEAqFEBAEJTAQDcVAEAgFYBABpYAQC0WQEATlsBAOhcAQCMXgEAJmABAMBhAQBkYwEA/mQBAJhmAQAyaAEA1mkBAHBrAQAKbQEApG4BAD5wAQDicQEAfHMBACB1AQC6dgEAVHgBAO55AQCIewEALH0BAMZ+AQBggAEA+oEBAJSDAQA4hQEA0oYBAGyIAQAQigEAqosBAESNAQDejgEAgpABABySAQC2kwEAUJUBAOqWAQCOmAEAKJoBAMKbAQBmnQEAAJ8BAJqgAQA0ogEA2KMBAHKlAQAMpwEApqgBAECqAQDkqwEAfq0BABivAQC8sAEAVrIBAPCzAQCKtQEALrcBAMi4AQBiugEA/LsBAJa9AQA6vwEA1MABAG7CAQASxAEArMUBAEbHAQDgyAEAhMoBAB7MAQC4zQEAUs8BAPbQAQCQ0gEAKtQBAMTVAQBe1wEAAtkBAJzaAQA23AEA2t0BAHTfAQAO4QEAqOIBAEzkAQDm5QEAgOcBABrpAQC06gEAWOwBAPLtAQCM7wEAMPEBAMryAQBk9AEA/vUBAKL3AQA8+QEA1voBAHD8AQAU/gEArv8BAEgBAgDiAgIAhgQCACAGAgC6BwIAVAkCAO4KAgCSDAIALA4CANAPAgBqEQIABBMCAJ4UAgA4FgIA3BcCAHYZAgAQGwIAqhwCAEQeAgDoHwIAgiECACYjAgDAJAIAWiYCAPQnAgCOKQIAMisCAMwsAgBmLgIAADACAJoxAgA+MwIA2DQCAHI2AgAWOAIAsDkCAEo7AgDkPAIAiD4CACJAAgC8QQIAVkMCAPBEAgCURgIALkgCAMhJAgBsSwIABk0CAKBOAgA6UAIA3lECAHhTAgASVQIArFYCAEZYAgDqWQIAhFsCAB5dAgDCXgIAXGACAPZhAgCQYwIANGUCAM5mAgBoaAIAAmoCAKZrAgBAbQIA2m4CAHRwAgAOcgIAsnMCAEx1AgDmdgIAingCACR6AgC+ewIAWH0CAPx+AgCWgAIAMIICAMqDAgBkhQIACIcCAKKIAgA8igIA4IsCAHqNAgAUjwIArpACAFKSAgDskwIAhpUCACCXAgC6mAIAXpoCAPibAgCcnQIANp8CANCgAgBqogIABKQCAKilAgBCpwIA3KgCAHaqAgAQrAIAtK0CAE6vAgDosAIAjLICACa0AgDAtQIAWrcCAP64AgCYugIAMrwCAMy9AgBmvwIACsECAKTCAgA+xAIA4sUCAHzHAgAWyQIAsMoCAFTMAgDuzQIAiM8CACLRAgC80gIAYNQCAPrVAgCU1wIAONkCANLaAgBs3AIABt4CAKrfAgBE4QIA3uICAHjkAgAS5gIAtucCAFDpAgDq6gIAjuwCACjuAgDC7wIAXPECAADzAgCa9AIANPYCAM73AgBo+QIADPsCAKb8AgBA/gIA5P8CAH4BAwAYAwMAsgQDAFYGAwDwBwMAigkDACQLAwDIDAMAYg4DAPwPAwCWEQMAMBMDANQUAwBuFgMACBgDAKwZAwBGGwMA4BwDAHoeAwAeIAMAuCEDAFIjAwDsJAMAhiYDACooAwDEKQMAXisDAPgsAwCcLgMANjADANAxAwB0MwMADjUDAKg2AwBCOAMA5jkDAIA7AwAaPQMAtD4DAE5AAwDyQQMAjEMDACZFAwDARgMAZEgDAP5JAwCYSwMAMk0DANZOAwBwUAMAFFIDAKRTAwBIVQMA4lYDAHxYAwAgWgMAulsDAFRdAwDuXgMAkmADACxiAwDGYwMAYGUDAPpmAwCeaAMAOGoDANJrAwB2bQMAEG8DAKpwAwBEcgMA3nMDAIJ1AwAcdwMAtngDAFp6AwD0ewMAjn0DACh/AwDMgAMAZoIDAACEAwCahQMANIcDANiIAwByigMADIwDALCNAwBKjwMA5JADAH6SAwAilAMAvJUDAFaXAwDwmAMAipoDAC6cAwDInQMAYp8DAAahAwCgogMAOqQDANSlAwB4pwMAEqkDAKyqAwBGrAMA4K0DAISvAwAesQMAuLIDAFy0AwD2tQMAkLcDACq5AwDOugMAaLwDAAK+AwCcvwMANsEDANrCAwB0xAMADsYDALLHAwBMyQMA5soDAIDMAwAkzgMAvs8DAFjRAwDy0gMAjNQDADDWAwDK1wMAZNkDAAjbAwCi3AMAPN4DANbfAwB64QMAFOMDAK7kAwBI5gMA4ucDAIbpAwAg6wMAuuwDAF7uAwD47wMAkvEDACzzAwDG9AMAavYDAAT4AwCe+QMAQvsDANz8AwB2/gMAEAAEALQBBABOAwQA6AQEAIIGBAAcCAQAwAkEAFoLBAD0DAQAmA4EADIQBADMEQQAZhMEAAoVBACkFgQAPhgEANgZBAByGwQAFh0EALAeBABKIAQA7iEEAIgjBAAiJQQAvCYEAGAoBAD6KQQAlCsEAC4tBADILgQAbDAEAAYyBACgMwQARDUEAN42BAB4OAQAEjoEALY7BABQPQQA6j4EAIRABAAeQgQAwkMEAFxFBAD2RgQAmkgEADRKBADOSwQAaE0EAAxPBACmUAQAQFIEANpTBAB0VQQAGFcEALJYBABMWgQA8FsEAIpdBAAkXwQAvmAEAGJiBAD8YwQAlmUEADBnBADKaAQAbmoEAAhsBACibQQARm8EAOBwBAB6cgQAFHQEALh1BABSdwQA7HgEAIZ6BAAgfAQAxH0EAF5/BAD4gAQAnIIEADaEBADQhQQAaocEAASJBACoigQAQowEANyNBACAjwQAJJEEAL6SBABilAQA/JUEAJaXBAAwmQQA1JoEAG6cBAAIngQAop8EAEahBADgogQAeqQEABSmBAC4pwQAUqkEAOyqBACGrAQAKq4EAMSvBABesQQA+LIEAJy0BAA2tgQA0LcEAGq5BAAOuwQAqLwEAEK+BADcvwQAgMEEABrDBAC0xAQATsYEAPLHBACMyQQAJssEAMDMBABazgQA/s8EAJjRBAAy0wQA1tQEAHDWBAAK2AQApNkEAEjbBADi3AQAfN4EABbgBACw4QQAVOMEAO7kBACI5gQAIugEAMbpBABg6wQABO0EAKjuBABC8AQA5vEEAIrzBAAk9QQAyPYEAGz4BAAG+gQAoPsEAE79BADo/gQAggAFACYCBQDAAwUAWgUFAPQGBQCYCAUAMgoFAMwLBQBmDQUACg8FAKQQBQA+EgUA2BMFAHwVBQAWFwUAsBgFAEoaBQDkGwUAiB0FACIfBQC8IAUAYCIFAPojBQCUJQUALicFANIoBQBsKgUABiwFAKAtBQA6LwUA3jAFAHgyBQASNAUAtjUFAFA3BQDqOAUAhDoFACg8BQDCPQUAXD8FAPZABQCQQgUANEQFAM5FBQBoRwUAAkkFAKZKBQBATAUA2k0FAH5PBQAYUQUAslIFAExUBQDwVQUAilcFACRZBQC+WgUAWFwFAPxdBQCWXwUAMGEFANRiBQBuZAUACGYFAKJnBQA8aQUA4GoFAHpsBQAUbgUArm8FAFJxBQDscgUAhnQFACp2BQDEdwUAXnkFAPh6BQCSfAUANn4FANB/BQBqgQUADoMFAKiEBQBChgUA3IcFAICJBQAaiwUAtIwFAE6OBQDojwUAjJEFACaTBQDAlAUAZJYFAP6XBQCYmQUAMpsFANacBQBwngUACqAFAKShBQA+owUA4qQFAHymBQAWqAUAuqkFAFSrBQDurAUAiK4FACywBQDGsQUAYLMFAPq0BQCUtgUAOLgFANK5BQBsuwUAEL0FAKq+BQBEwAUA3sEFAILDBQAcxQUAtsYFAFDIBQDqyQUAjssFACjNBQDCzgUAXNAFAADSBQCa0wUANNUFANjWBQBy2AUADNoFAKbbBQBK3QUA5N4FAH7gBQAY4gUAsuMFAFblBQDw5gUAiugFAC7qBQDI6wUAYu0FAPzuBQCg8AUAOvIFANTzBQBu9QUACPcFAKz4BQBG+gUA4PsFAIT9BQAe/wUAuAAGAFICBgD2AwYAkAUGACoHBgDECAYAXgoGAAIMBgCcDQYANg8GANoQBgB0EgYADhQGAKgVBgBMFwYA5hgGAIAaBgAaHAYAtB0GAFgfBgDyIAYAjCIGADAkBgDKJQYAZCcGAP4oBgCiKgYAPCwGANYtBgBwLwYACjEGAK4yBgBINAYA4jUGAIY3BgAgOQYAujoGAFQ8BgDuPQYAkj8GACxBBgDGQgYAakQGAARGBgCeRwYAOEkGANxKBgB2TAYAEE4GAKpPBgBEUQYA6FIGAIJUBgAcVgYAwFcGAFpZBgD0WgYAjlwGADJeBgDMXwYAZmEGAABjBgCaZAYAPmYGANhnBgByaQYAFmsGALBsBgBKbgYA5G8GAIhxBgAicwYAvHQGAFZ2BgDwdwYAlHkGAC57BgDIfAYAbH4GAAaABgCggQYAOoMGAN6EBgB4hgYAEogGAKyJBgBGiwYA6owGAISOBgAekAYAwpEGAFyTBgD2lAYAkJYGADSYBgDOmQYAaJsGAAKdBgCcngYAQKAGANqhBgB0owYAGKUGALKmBgBMqAYA5qkGAIqrBgAkrQYAvq4GAFiwBgDysQYAlrMGADC1BgDKtgYAbrgGAAi6BgCiuwYAPL0GAOC+BgB6wAYAFMIGAK7DBgBSxQYA7MYGAIbIBgAgygYAxMsGAF7NBgD4zgYAktAGADbSBgDQ0wYAatUGAATXBgCo2AYAQtoGANzbBgB23QYAEN8GALTgBgBO4gYA6OMGAIzlBgAm5wYAwOgGAFrqBgD+6wYAmO0GADLvBgDM8AYAZvIGAAr0BgCk9QYAPvcGANj4BgB8+gYAFvwGALD9BgBU/wYA7gAHAIgCBwAiBAcAxgUHAGAHBwD6CAcAlAoHAC4MBwDSDQcAbA8HAAYRBwCqEgcARBQHAN4VBwB4FwcAHBkHALYaBwBQHAcA6h0HAIQfBwAoIQcAwiIHAFwkBwD2JQcAmicHADQpBwDOKgcAciwHAAwuBwCmLwcAQDEHAOQyBwB+NAcAGDYHALI3BwBMOQcA8DoHAIo8BwAkPgcAvj8HAGJBBwD8QgcAlkQHADpGBwDURwcAbkkHAAhLBwCiTAcARk4HAOBPBwB6UQcAHlMHALhUBwBSVgcA7FcHAIZZBwAqWwcAxFwHAF5eBwD4XwcAnGEHADZjBwDQZAcAdGYHAA5oBwCoaQcAQmsHAOZsBwCAbgcAGnAHALRxBwBOcwcA8nQHAIx2BwAmeAcAynkHAGR7BwD+fAcAmH4HADyABwDWgQcAcIMHAAqFBwCkhgcASIgHAOKJBwB8iwcAII0HALqOBwBUkAcA7pEHAJKTBwAslQcAxpYHAGCYBwD6mQcAnpsHADidBwDSngcAbKAHABCiBwCqowcARKUHAOimBwCCqAcAHKoHALarBwBQrQcA9K4HAI6wBwAosgcAzLMHAGa1BwAAtwcAmrgHADS6BwDYuwcAcr0HAAy/BwCmwAcASsIHAOTDBwB+xQcAIscHALzIBwBWygcA8MsHAIrNBwAuzwcAyNAHAGLSBwD80wcAoNUHADrXBwDU2AcAeNoHABLcBwCs3QcARt8HAODgBwCE4gcAHuQHALjlBwBS5wcA9ugHAJDqBwAq7AcAzu0HAGjvBwAC8QcAnPIHAED0BwDa9QcAdPcHAA75BwCo+gcATPwHAOb9BwCA/wcAJAEIAL4CCABYBAgA8gUIAJYHCAAwCQgAygoIAGQMCAD+DQgAog8IADwRCADWEggAehQIABQWCACuFwgASBkIAOwaCACGHAgAIB4IALofCABUIQgA+CIIAJIkCAAsJggAxicIAGopCAAEKwgAniwIAEIuCADcLwgAdjEIABAzCACqNAgATjYIAOg3CACCOQgAJjsIAMA8CABaPggA9D8IAJhBCAAyQwgAzEQIAGZGCAAASAgApEkIAD5LCADYTAgAfE4IABZQCACwUQgASlMIAO5UCACIVggAIlgIALxZCABWWwgA+lwIAJReCAAuYAgAyGEIAGxjCAAGZQgAoGYIAERoCADeaQgAeGsIABJtCACsbggAUHAIAOpxCACEcwgAHnUIAMJ2CABceAgA9nkIAJp7CAA0fQgAzn4IAGiACAAMgggApoMIAECFCADahggAdIgIABiKCACyiwgATI0IAPCOCACKkAgAJJIIAL6TCABYlQgA/JYIAJaYCAAwmggAypsIAG6dCAAInwgAoqAIADyiCADgowgAeqUIABSnCAC4qAgAUqoIAOyrCACGrQgAKq8IAMSwCABesggA+LMIAJy1CAA2twgA0LgIAGq6CAAOvAgAqL0IAEK/CADcwAgAdsIIABrECAC0xQgATscIAPLICACMyggAJswIAMDNCABkzwgA/tAIAJjSCAAy1AgAzNUIAHDXCAAK2QgApNoIAD7cCADi3QgAfN8IABbhCAC64ggAVOQIAO7lCACI5wgALOkIAMbqCABg7AgA+u0IAJTvCAA48QgA0vIIAGz0CAAQ9ggAqvcIAET5CADe+ggAgvwIABz+CAC2/wgAUAEJAOoCCQCOBAkAKAYJAMIHCQBcCQkAAAsJAJoMCQA0DgkAzg8JAHIRCQAMEwkAphQJAEoWCQDkFwkAfhkJABgbCQC8HAkAVh4JAPAfCQCKIQkALiMJAMgkCQBiJgkA/CcJAJYpCQA6KwkA1CwJAG4uCQASMAkArDEJAEYzCQDgNAkAhDYJAB44CQC4OQkAUjsJAOw8CQCQPgkAKkAJAMRBCQBeQwkAAkUJAJxGCQA2SAkA2kkJAHRLCQAOTQkAqE4JAEJQCQDmUQkAgFMJABpVCQC0VgkAWFgJAPJZCQCMWwkAMF0JAMpeCQBkYAkA/mEJAKJjCQA8ZQkA1mYJAHBoCQAKagkArmsJAEhtCQDibgkAfHAJACByCQC6cwkAVHUJAPh2CQCSeAkALHoJAMZ7CQBgfQkABH8JAJ6ACQA4ggkA0oMJAHaFCQAQhwkAqogJAE6KCQDoiwkAgo0JAByPCQDAkAkAWpIJAPSTCQCOlQkAKJcJAMyYCQBmmgkAAJwJAKSdCQA+nwkA2KAJAHKiCQAWpAkAsKUJAEqnCQDkqAkAfqoJACKsCQC8rQkAVq8JAPCwCQCUsgkALrQJAMi1CQBstwkABrkJAKC6CQA6vAkA3r0JAHi/CQASwQkArMIJAEbECQDqxQkAhMcJAB7JCQDCygkAXMwJAPbNCQCQzwkANNEJAM7SCQBo1AkAAtYJAJzXCQBA2QkA2toJAHTcCQAO3gkAst8JAEzhCQDm4gkAiuQJACTmCQC+5wkAWOkJAPzqCQCW7AkAMO4JAMrvCQBk8QkACPMJAKL0CQA89gkA1vcJAHr5CQAU+wkArvwJAFL+CQDs/wkAhgEKACADCgDEBAoAXgYKAPgHCgCSCQoALAsKANAMCgBqDgoABBAKAJ4RCgBCEwoA3BQKAHYWCgAaGAoAtBkKAE4bCgDoHAoAgh4KACYgCgDAIQoAWiMKAPQkCgCYJgoAMigKAMwpCgBwKwoACi0KAKQuCgA+MAoA4jEKAHwzCgAWNQoAsDYKAEo4CgDuOQoAiDsKACI9CgC8PgoAYEAKAPpBCgCUQwoAOEUKANJGCgBsSAoABkoKAKpLCgBETQoA3k4KAHhQCgASUgoAtlMKAFBVCgDqVgoAhFgKAChaCgDCWwoAXF0KAABfCgCaYAoANGIKAM5jCgByZQoADGcKAKZoCgBAagoA2msKAH5tCgAYbwoAsnAKAExyCgDwcwoAinUKACR3CgC+eAoAYnoKAPx7CgCWfQoAMH8KANSACgBuggoACIQKAKKFCgBGhwoA4IgKAHqKCgAejAoAuI0KAFKPCgDskAoAhpIKACqUCgDElQoAXpcKAPiYCgCcmgoANpwKANCdCgB0nwoADqEKAKiiCgBCpAoA5qUKAICnCgAaqQoAtKoKAE6sCgDyrQoAjK8KACaxCgDAsgoAZLQKAP61CgCYtwoAPLkKANa6CgBwvAoACr4KAKS/CgBIwQoA4sIKAHzECgAWxgoAuscKAFTJCgDuygoAkswKACzOCgDGzwoAYNEKAATTCgCe1AoAONYKANLXCgBs2QoAENsKAKrcCgBE3goA6N8KAILhCgAc4woAtuQKAFrmCgD05woAjukKACjrCgDC7AoAZu4KAADwCgCa8QoAPvMKANj0CgBy9goADPgKAKb5CgBK+woA5PwKAH7+CgAYAAsAvAELAFYDCwDwBAsAlAYLAC4ICwDICQsAYgsLAPwMCwCgDgsAOhALANQRCwBuEwsAEhULAKwWCwBGGAsA6hkLAIQbCwAeHQsAuB4LAFIgCwD2IQsAkCMLAColCwDEJgsAaCgLAAIqCwCcKwsAQC0LANouCwB0MAsADjILALIzCwBMNQsA5jYLAIA4CwAaOgsAvjsLAFg9CwDyPgsAjEALADBCCwDKQwsAZEULAAhHCwCiSAsAPEoLANZLCwBwTQsAFE8LAK5QCwBIUgsA4lMLAIZVCwAgVwsAulgLAF5aCwD4WwsAkl0LACxfCwDQYAsAamILAARkCwCeZQsAOGcLANxoCwB2agsAEGwLALRtCwBObwsA6HALAIJyCwAmdAsAwHULAFp3CwD0eAsAjnoLADJ8CwDMfQsAZn8LAACBCwCkggsAPoQLANiFCwB8hwsAFokLALCKCwBKjAsA5I0LAIiPCwAikQsAvJILAFaUCwD6lQsAlJcLAC6ZCwDSmgsAbJwLAAaeCwCgnwsARKELAN6iCwB4pAsAEqYLAKynCwBQqQsA6qoLAISsCwAergsAwq8LAFyxCwD2sgsAmrQLADS2CwDOtwsAaLkLAAK7CwCmvAsAQL4LANq/CwB0wQsAGMMLALLECwBMxgsA8McLAIrJCwAkywsAvswLAGLOCwD8zwsAltELADDTCwDK1AsAbtYLAAjYCwCi2QsARtsLAODcCwB63gsAFOALALjhCwBS4wsA7OQLAIbmCwAg6AsAxOkLAF7rCwD47AsAku4LADbwCwDQ8QsAavMLAA71CwCo9gsAQvgLANz5CwCA+wsAGv0LALT+CwBOAAwA6AEMAIwDDAAmBQwAwAYMAFoIDAD+CQwAmAsMADINDADWDgwAcBAMAAoSDACkEwwAPhUMAOIWDAB8GAwAFhoMALAbDABUHQwA7h4MAIggDAAsIgwAxiMMAGAlDAD6JgwAnigMADgqDADSKwwAbC0MAAYvDACqMAwATjIMAPIzDACMNQwAJjcMAMA4DABkOgwA/jsMAJg9DAAyPwwA1kAMAHBCDAAKRAwApEUMAD5HDADiSAwAfEoMABZMDAC6TQwAVE8MAO5QDACIUgwAIlQMAMZVDABgVwwA+lgMAJ5aDAA4XAwA0l0MAGxfDAAQYQwAqmIMAERkDADeZQwAeGcMABxpDAC2agwAUGwMAPRtDACObwwAKHEMAMJyDABcdAwAAHYMAJp3DAA0eQwAznoMAHJ8DAAMfgwApn8MAEqBDADkggwAfoQMABiGDACyhwwAVokMAPCKDACKjAwALo4MAMiPDABikQwA/JIMAJaUDAA6lgwA1JcMAG6ZDAAImwwArJwMAEaeDADgnwwAhKEMAB6jDAC4pAwAUqYMAPanDACQqQwAKqsMAMSsDABergwAArAMAJyxDAA2swwA0LQMAHS2DAAOuAwAqLkMAEy7DADmvAwAgL4MABrADAC0wQwAWMMMAPLEDACMxgwAMMgMAMrJDABkywwA/swMAJjODAA80AwA1tEMAHDTDAAK1QwArtYMAEjYDADi2QwAhtsMACDdDAC63gwAVOAMAO7hDACS4wwALOUMAMbmDABg6AwABOoMAJ7rDAA47QwA3O4MAHbwDAAQ8gwAqvMMAE71DADo9gwAgvgMABz6DAC2+wwAWv0MAPT+DACOAA0AKAINAMwDDQBmBQ0AAAcNAKQIDQA+Cg0A2AsNAHINDQAMDw0AsBANAEoSDQDkEw0AfhUNACIXDQC8GA0AVhoNAPobDQCUHQ0ALh8NAMggDQBsIg0ABiQNAKAlDQA6Jw0A1CgNAHgqDQASLA0ArC0NAEYvDQDqMA0AhDINAB40DQDCNQ0AXDcNAPY4DQCQOg0AKjwNAM49DQBoPw0AAkENAJxCDQBARA0A2kUNAHRHDQAYSQ0AskoNAExMDQDmTQ0Aik8NACRRDQC+Ug0AWFQNAPJVDQCWVw0AMFkNAMpaDQBkXA0ACF4NAKJfDQA8YQ0A4GINAHpkDQAUZg0ArmcNAEhpDQDsag0AhmwNACBuDQC6bw0AXnENAPhyDQCSdA0ANnYNANB3DQBqeQ0ABHsNAKh8DQBCfg0A3H8NAHaBDQAQgw0AtIQNAE6GDQDohw0AgokNACaLDQDAjA0AWo4NAP6PDQCYkQ0AMpMNAMyUDQBmlg0ACpgNAKSZDQA+mw0A2JwNAHyeDQAWoA0AsKENAFSjDQDupA0AiKYNACKoDQC8qQ0AYKsNAPqsDQCUrg0ALrANANKxDQBssw0ABrUNAKq2DQBEuA0A3rkNAHi7DQASvQ0Atr4NAFDADQDqwQ0AhMMNACjFDQDCxg0AXMgNAADKDQCayw0ANM0NAM7ODQBo0A0ADNINAKbTDQBA1Q0A2tYNAH7YDQAY2g0AstsNAFbdDQDw3g0AiuANACTiDQDI4w0AYuUNAPzmDQCW6A0AMOoNANTrDQBu7Q0ACO8NAKLwDQBG8g0A4PMNAHr1DQAe9w0AuPgNAFL6DQDs+w0Ahv0NACr/DQDEAA4AXgIOAPgDDgCcBQ4ANgcOANAIDgBqCg4ADgwOAKgNDgBCDw4A3BAOAIASDgAaFA4AtBUOAE4XDgDyGA4AjBoOACYcDgDAHQ4AZB8OAP4gDgCYIg4AMiQOANYlDgBwJw4ACikOAK4qDgBILA4A4i0OAHwvDgAWMQ4AujIOAFQ0DgDuNQ4AiDcOACw5DgDGOg4AYDwOAPo9DgCePw4AOEEOANJCDgB2RA4AEEYOAKpHDgBESQ4A3koOAIJMDgAcTg4Atk8OAFBRDgD0Ug4AjlQOAChWDgDMVw4AZlkOAABbDgCaXA4ANF4OANhfDgByYQ4ADGMOAKZkDgBKZg4A5GcOAH5pDgAYaw4AvGwOAFZuDgDwbw4AlHEOAC5zDgDIdA4AYnYOAPx3DgCgeQ4AOnsOANR8DgB4fg4AEoAOAKyBDgBGgw4A4IQOAISGDgAeiA4AuIkOAFKLDgD2jA4AkI4OACqQDgDEkQ4AaJMOAAKVDgCclg4AQJgOANqZDgB0mw4ADp0OAKieDgBMoA4A5qEOAICjDgAapQ4AvqYOAFioDgDyqQ4AlqsOADCtDgDKrg4AZLAOAP6xDgCisw4APLUOANa2DgBwuA4AFLoOAK67DgBIvQ4A4r4OAIbADgAgwg4AusMOAF7FDgD4xg4AksgOACzKDgDGyw4Aas0OAATPDgCe0A4AONIOANzTDgB21Q4AENcOALTYDgBO2g4A6NsOAILdDgAm3w4AwOAOAFriDgD04w4AjuUOADLnDgDM6A4AZuoOAADsDgCk7Q4APu8OANjwDgB88g4AFvQOALD1DgBK9w4A5PgOAIj6DgAi/A4AvP0OAFb/DgD6AA8AlAIPAC4EDwDSBQ8AbAcPAAYJDwCgCg8ARAwPAN4NDwB4Dw8AEhEPAKwSDwBQFA8A6hUPAIQXDwAeGQ8AwhoPAFwcDwD2HQ8Amh8PADQhDwDOIg8AaCQPAAImDwCmJw8AQCkPANoqDwB0LA8AGC4PALIvDwBMMQ8A5jIPAIo0DwAkNg8AvjcPAGI5DwD8Og8AljwPADA+DwDKPw8AbkEPAAhDDwCiRA8APEYPAOBHDwB6SQ8AFEsPALhMDwBSTg8A7E8PAIZRDwAgUw8AxFQPAF5WDwD4Vw8AklkPADZbDwDQXA8Aal4PAA5gDwCoYQ8AQmMPANxkDwCAZg8AGmgPALRpDwBOaw8A6GwPAIxuDwAmcA8AwHEPAFpzDwD+dA8AmHYPADJ4DwDWeQ8AcHsPAAp9DwCkfg8APoAPAOKBDwB8gw8AFoUPALCGDwBUiA8A7okPAIiLDwAijQ8Axo4PAGCQDwD6kQ8AnpMPADiVDwDSlg8AbJgPAAaaDwCqmw8ARJ0PAN6eDwB4oA8AHKIPALajDwBQpQ8A9KYPAI6oDwAoqg8AwqsPAFytDwAArw8AmrAPADSyDwDOsw8AcrUPAAy3DwCmuA8AQLoPAOS7DwB+vQ8AGL8PALzADwBWwg8A8MMPAIrFDwAkxw8AyMgPAGLKDwD8yw8Als0PADrPDwDU0A8AbtIPAAjUDwCs1Q8ARtcPAODYDwB62g8AHtwPALjdDwBS3w8A7OAPAJDiDwAq5A8AxOUPAF7nDwAC6Q8AnOoPADbsDwDa7Q8AdO8PAA7xDwCo8g8AQvQPAOb1DwCA9w8AGvkPAL76DwBY/A8A8v0PAIz/DwAmARAAygIQAGQEEAD+BRAAmAcQADwJEADWChAAcAwQAAoOEACuDxAASBEQAOISEAB8FBAAIBYQALoXEABUGRAA+BoQAJIcEAAsHhAAxh8QAGohEAAEIxAAniQQADgmEADSJxAAdikQABArEACqLBAARC4QAOgvEACCMRAAHDMQAMA0EABaNhAA9DcQAI45EAAoOxAAzDwQAGY+EAAAQBAAmkEQAD5DEADYRBAAckYQABZIEACwSRAASksQAORMEAB+ThAAIlAQALxREABWUxAA8FQQAJRWEAAuWBAAyFkQAGJbEAAGXRAAoF4QADpgEADeYRAAeGMQABJlEACsZhAAUGgQAOppEACEaxAAHm0QALhuEABccBAA9nEQAJBzEAAqdRAAxHYQAGh4EAACehAApnsQAEB9EADafhAAdIAQAA6CEACygxAATIUQAOaGEACAiBAAJIoQAL6LEABYjRAA/I4QAJaQEAAwkhAAypMQAGSVEAAIlxAAopgQADyaEADWmxAAep0QABSfEACuoBAAUqIQAOyjEACGpRAAIKcQALqoEABeqhAA+KsQAJKtEAAsrxAA0LAQAGqyEAAEtBAAnrUQAEK3EADcuBAAdroQABq8EAC0vRAATr8QAOjAEACCwhAAJsQQAMDFEABaxxAA9MgQAJjKEAAyzBAAzM0QAHDPEAAK0RAApNIQAD7UEADY1RAAfNcQABbZEACw2hAAStwQAO7dEACI3xAAIuEQALziEABg5BAA+uUQAJTnEAA46RAA0uoQAGzsEAAG7hAAoO8QAETxEADe8hAAePQQABL2EAC29xAAUPkQAOr6EACE/BAAKP4QAML/EABcAREAAAMRAJoEEQA0BhEAzgcRAGgJEQAMCxEApgwRAEAOEQDaDxEAdBERABgTEQCyFBEAVhYRAPAXEQCKGREAJBsRAL4cEQBiHhEA/B8RAJYhEQAwIxEA1CQRAG4mEQAIKBEAoikRAEYrEQDgLBEAei4RAB4wEQC4MREAUjMRAOw0EQCGNhEAKjgRAMQ5EQBeOxEA+DwRAJw+EQA2QBEA0EERAGpDEQAORREAqEYRAEJIEQDmSREAgEsRABpNEQC0ThEATlARAPJREQCMUxEAJlURAMBWEQBkWBEA/lkRAJhbEQAyXREA1l4RAHBgEQAKYhEArmMRAEhlEQDiZhEAfGgRABZqEQC6axEAVG0RAO5uEQCIcBEALHIRAMZzEQBgdREA+nYRAJ54EQA4ehEA0nsRAHZ9EQAQfxEAqoARAESCEQDegxEAgoURAByHEQC2iBEAUIoRAPSLEQCOjREAKI8RAMKQEQBckhEAAJQRAJqVEQA+lxEA2JgRAHKaEQAMnBEApp0RAEqfEQDkoBEAfqIRABikEQC8pREAVqcRAPCoEQCKqhEALqwRAMitEQBirxEA/LARAKCyEQA6tBEA1LURAHi3EQASuREArLoRAEa8EQDqvREAjr8RACjBEQDCwhEAZsQRAADGEQCaxxEAPskRANjKEQByzBEADM4RAKbPEQBK0REA5NIRAH7UEQAY1hEAvNcRAFbZEQDw2hEAlNwRAC7eEQDI3xEAYuERAPziEQCg5BEAOuYRANTnEQBu6REAEusRAKzsEQBG7hEA6u8RAITxEQAe8xEAuPQRAFL2EQD29xEAkPkRACr7EQDE/BEAaP4RAAIAEgCcARIAQAMSANoEEgB0BhIADggSAKgJEgBMCxIA5gwSAIAOEgAaEBIAtBESAFgTEgDyFBIAlhYSADAYEgDKGRIAZBsSAP4cEgCiHhIAPCASANYhEgBwIxIAFCUSAK4mEgBIKBIA4ikSAIYrEgAgLRIAui4SAF4wEgD4MRIAkjMSACw1EgDGNhIAYDgSAAQ6EgCeOxIAQj0SANw+EgB2QBIAEEISAKpDEgBORRIA6EYSAIJIEgAcShIAwEsSAFpNEgD0ThIAjlASADJSEgDMUxIAZlUSAApXEgCkWBIAPloSANhbEgByXRIAFl8SALBgEgBKYhIA5GMSAH5lEgAiZxIAvGgSAGBqEgD6axIAlG0SAC5vEgDIcBIAbHISAAZ0EgCgdRIAOncSAN54EgB4ehIAEnwSAKx9EgBQfxIA6oASAISCEgAohBIAwoUSAFyHEgD2iBIAkIoSADSMEgDOjRIAaI8SAAKREgCckhIAQJQSANqVEgB+lxIAGJkSALKaEgBMnBIA5p0SAIqfEgAkoRIAvqISAFikEgD8pRIAlqcSADCpEgDKqhIAbqwSAAiuEgCirxIAPLESAOCyEgB6tBIAFLYSAK63EgBSuRIA7LoSAIa8EgAqvhIAxL8SAF7BEgD4whIAksQSADbGEgDQxxIAaskSAATLEgCezBIAQs4SANzPEgCA0RIAGtMSALTUEgBO1hIA6NcSAIzZEgAm2xIAwNwSAFreEgD+3xIAmOESADLjEgDM5BIAcOYSAAroEgCk6RIASOsSAOLsEgB87hIAFvASALDxEgBU8xIA7vQSAIj2EgAi+BIAvPkSAGD7EgD6/BIAnv4SADgAEwDSARMAbAMTAAYFEwCqBhMARAgTAN4JEwB4CxMAHA0TALYOEwBQEBMA6hETAI4TEwAoFRMAwhYTAGYYEwAAGhMAmhsTADQdEwDOHhMAciATAAwiEwCmIxMAQCUTAOQmEwB+KBMAGCoTALwrEwBWLRMA8C4TAIowEwAkMhMAyDMTAGI1EwD8NhMAljgTADo6EwDUOxMAbj0TABI/EwCsQBMARkITAOBDEwB6RRMAHkcTALhIEwBSShMA7EsTAJBNEwAqTxMAxFATAF5SEwACVBMAnFUTADZXEwDQWBMAdFoTAA5cEwCoXRMAQl8TAOZgEwCAYhMAGmQTALRlEwBYZxMA8mgTAIxqEwAmbBMAym0TAGRvEwD+cBMAmHITADx0EwDWdRMAcHcTAAp5EwCkehMASHwTAOJ9EwB8fxMAIIETALqCEwBUhBMA7oUTAJKHEwAsiRMAxooTAGCMEwAEjhMAno8TADiREwDSkhMAbJQTABCWEwCqlxMARJkTAOiaEwCCnBMAHJ4TAMCfEwBaoRMA9KITAI6kEwAophMAzKcTAGapEwAAqxMAmqwTAD6uEwDYrxMAcrETAAyzEwCwtBMASrYTAOS3EwCIuRMAIrsTALy8EwBWvhMA8L8TAJTBEwAuwxMAyMQTAGLGEwAGyBMAoMkTADrLEwDUzBMAeM4TABLQEwCs0RMAUNMTAOrUEwCE1hMAHtgTALjZEwBc2xMA9twTAJDeEwAq4BMAxOETAGjjEwAC5RMApuYTAEDoEwDa6RMAdOsTAA7tEwCy7hMATPATAObxEwCA8xMAJPUTAL72EwBY+BMA8vkTAJb7EwAw/RMAyv4TAG4AFAAIAhQAogMUADwFFADWBhQAeggUABQKFACuCxQAUg0UAOwOFACGEBQAIBIUALoTFABeFRQA+BYUAJIYFAAsGhQA0BsUAGodFAAEHxQAniAUAEIiFADcIxQAdiUUABAnFAC0KBQATioUAOgrFACCLRQAJi8UAMAwFABaMhQA/jMUAJg1FAAyNxQAzDgUAGY6FAAKPBQApD0UAD4/FADYQBQAfEIUABZEFACwRRQASkcUAO5IFACIShQAIkwUAMZNFABgTxQA+lAUAJRSFAAuVBQA0lUUAGxXFAAGWRQAoFoUAERcFADeXRQAeF8UABJhFAC2YhQAUGQUAOplFACOZxQAKGkUAMJqFABcbBQA9m0UAJpvFAA0cRQAznIUAGh0FAAMdhQApncUAEB5FADaehQAfnwUABh+FACyfxQAVoEUAPCCFACKhBQAJIYUAL6HFABiiRQA/IoUAJaMFAAwjhQA1I8UAG6RFAAIkxQAopQUAEaWFADglxQAepkUAB6bFAC4nBQAUp4UAOyfFACGoRQAKqMUAMSkFABephQA+KcUAJKpFAA2qxQA0KwUAHSuFAAOsBQAqLEUAEKzFADctBQAgLYUABq4FAC0uRQATrsUAPK8FACMvhQAJsAUAMDBFABkwxQA/sQUAJjGFAA8yBQA1skUAHDLFAAKzRQApM4UAEjQFADi0RQAfNMUABbVFACw1hQAVNgUAO7ZFACS2xQALN0UAMbeFABg4BQA+uEUAJ7jFAA45RQA0uYUAGzoFAAQ6hQAqusUAETtFADe7hQAgvAUABzyFAC28xQAWvUUAPT2FACO+BQAKPoUAML7FABm/RQAAP8UAJoAFQA0AhUAzgMVAHIFFQAMBxUApggVAEoKFQDkCxUAfg0VACIPFQC8EBUAVhIVAPATFQCKFRUALhcVAMgYFQBiGhUA/BsVAJYdFQA6HxUA1CAVAHgiFQASJBUArCUVAEYnFQDgKBUAhCoVAB4sFQC4LRUAUi8VAPYwFQCQMhUAKjQVAMQ1FQBeNxUAAjkVAJw6FQBAPBUA2j0VAHQ/FQAOQRUAqEIVAExEFQDmRRUAgEcVABpJFQC+ShUAWEwVAPJNFQCMTxUAMFEVAMpSFQBkVBUA/lUVAKJXFQA8WRUA1loVAHBcFQAUXhUArl8VAEhhFQDiYhUAhmQVACBmFQC6ZxUAXmkVAPhqFQCSbBUALG4VAMZvFQBgcRUABHMVAJ50FQBCdhUA3HcVAHZ5FQAQexUAqnwVAE5+FQDofxUAgoEVAByDFQDAhBUAWoYVAPSHFQCOiRUAMosVAMyMFQBmjhUACpAVAKSRFQA+kxUA2JQVAHKWFQAWmBUAsJkVAEqbFQDknBUAiJ4VACKgFQC8oRUAVqMVAPqkFQCUphUALqgVAMipFQBsqxUABq0VAKCuFQA6sBUA3rEVAHizFQAStRUAtrYVAFC4FQDquRUAhLsVAB69FQDCvhUAXMAVAPbBFQCQwxUANMUVAM7GFQBoyBUAAsoVAKbLFQBAzRUA2s4VAH7QFQAY0hUAstMVAEzVFQDw1hUAitgVACTaFQC+2xUAWN0VAPzeFQCW4BUAMOIVAMrjFQBk5RUACOcVAKLoFQBG6hUA4OsVAHrtFQAU7xUArvAVAFLyFQDs8xUAhvUVACD3FQDE+BUAXvoVAPj7FQCS/RUANv8VANAAFgBqAhYADgQWAKgFFgBCBxYA3AgWAHYKFgAaDBYAtA0WAE4PFgDoEBYAghIWACYUFgDAFRYAWhcWAP4YFgCYGhYAMhwWAMwdFgBwHxYACiEWAKQiFgA+JBYA4iUWAHwnFgAWKRYAsCoWAEosFgDuLRYAiC8WACwxFgDGMhYAYDQWAPo1FgCUNxYAODkWANI6FgBsPBYABj4WAKo/FgBEQRYA3kIWAHhEFgAcRhYAtkcWAFBJFgD0ShYAjkwWAChOFgDCTxYAXFEWAABTFgCaVBYANFYWAM5XFgByWRYADFsWAKZcFgBAXhYA5F8WAH5hFgAYYxYAvGQWAFZmFgDwZxYAimkWACRrFgDIbBYAYm4WAPxvFgCWcRYAMHMWANR0FgBudhYAEngWAKx5FgBGexYA4HwWAHp+FgAegBYAuIEWAFKDFgDshBYAkIYWACqIFgDEiRYAXosWAPiMFgCcjhYANpAWANqRFgB0kxYADpUWAKiWFgBCmBYA5pkWAICbFgAanRYAtJ4WAFigFgDyoRYAjKMWACalFgDAphYAZKgWAP6pFgCiqxYAPK0WANauFgBwsBYACrIWAK6zFgBItRYA4rYWAHy4FgAguhYAursWAFS9FgDuvhYAksAWACzCFgDGwxYAasUWAATHFgCeyBYAOMoWANLLFgB2zRYAEM8WAKrQFgBE0hYA3tMWAILVFgAc1xYAttgWAFraFgD02xYAjt0WACjfFgDM4BYAZuIWAADkFgCa5RYAPucWANjoFgBy6hYADOwWAKbtFgBK7xYA5PAWAH7yFgAi9BYAvPUWAFb3FgDw+BYAlPoWAC78FgDI/RYAYv8WAAYBFwCgAhcAOgQXANQFFwBuBxcAEgkXAKwKFwBGDBcA6g0XAIQPFwAeERcAuBIXAFIUFwD2FRcAkBcXADQZFwDEGhcAaBwXAAIeFwCcHxcANiEXANoiFwB0JBcADiYXALInFwBMKRcA5ioXAIAsFwAkLhcAvi8XAFgxFwD8MhcAljQXADA2FwDKNxcAZDkXAP46FwCiPBcAPD4XANY/FwB6QRcAFEMXAK5EFwBIRhcA7EcXAIZJFwAgSxcAukwXAF5OFwD4TxcAklEXACxTFwDGVBcAalYXAARYFwCoWRcAQlsXANxcFwB2XhcAEGAXALRhFwBOYxcA6GQXAIJmFwAcaBcAwGkXAFprFwD+bBcAmG4XADJwFwDMcRcAZnMXAAp1FwCkdhcAPngXANh5FwByexcAFn0XALB+FwBKgBcA7oEXAIiDFwAihRcAvIYXAGCIFwD6iRcAlIsXAC6NFwDSjhcAbJAXAAaSFwCgkxcAOpUXAN6WFwB4mBcAHJoXALabFwBQnRcA6p4XAISgFwAoohcAwqMXAFylFwD2phcAmqgXADSqFwDOqxcAaK0XAAyvFwCmsBcAQLIXANqzFwB0tRcAGLcXALK4FwBWuhcA8LsXAIq9FwAkvxcAvsAXAGLCFwD8wxcAlsUXADDHFwDKyBcAbsoXAAjMFwCizRcARs8XAODQFwB60hcAFNQXALjVFwBS1xcA7NgXAIbaFwAq3BcAxN0XAF7fFwD44BcAnOIXADbkFwDQ5RcAaucXAATpFwCo6hcAQuwXAObtFwCA7xcAGvEXALTyFwBO9BcA8vUXAIz3FwAm+RcAwPoXAFr8FwD+/RcAmP8XADwBGADWAhgAcAQYAAoGGACkBxgASAkYAOIKGAB8DBgAFg4YALAPGABUERgA7hIYAJIUGAAsFhgAxhcYAGAZGAD6GhgAnhwYADgeGADSHxgAbCEYAAYjGACqJBgARCYYAN4nGACCKRgAHCsYALYsGABQLhgA9C8YAI4xGAAoMxgAwjQYAFw2GAAAOBgAmjkYADQ7GADYPBgAcj4YAAxAGACmQRgASkMYAOREGAB+RhgAGEgYALJJGABWSxgA8EwYAIpOGAAuUBgAyFEYAGJTGAD8VBgAoFYYADpYGADUWRgAblsYABJdGACsXhgARmAYAOBhGACEYxgAHmUYALhmGABSaBgA9mkYAJBrGAAqbRgAxG4YAGhwGAACchgAnHMYADZ1GADadhgAdHgYAA56GACoexgATH0YAOZ+GACAgBgAGoIYAL6DGABYhRgA8oYYAIyIGAAwihgAyosYAGSNGAD+jhgAmJAYADySGADWkxgAepUYABSXGACumBgASJoYAOKbGACGnRgAIJ8YALqgGABUohgA+KMYAJKlGAAspxgA0KgYAGqqGAAErBgAnq0YADivGADcsBgAdrIYABC0GACqtRgARLcYAOi4GACCuhgAHLwYAMC9GABavxgA9MAYAI7CGAAyxBgAzMUYAGbHGAAAyRgApMoYAD7MGADYzRgAfM8YABbRGACw0hgAStQYAOTVGACI1xgAItkYALzaGABW3BgA+t0YAJTfGAAu4RgAyOIYAGzkGAAG5hgAoOcYADrpGADU6hgAeOwYABLuGACs7xgAWvEYAPTyGACO9BgAMvYYAMz3GABm+RgAAPsYAKT8GAA+/hgA2P8YAHIBGQAMAxkAsAQZAEoGGQD4BxkAkgkZACwLGQDGDBkAag4ZAAQQGQCeERkAOBMZANwUGQB2FhkAEBgZAKoZGQBEGxkA6BwZAIIeGQAmIBkAwCEZAFojGQD0JBkAjiYZADIoGQDMKRkAZisZAAAtGQCaLhkAPjAZANgxGQByMxkAFjUZALA2GQBKOBkA5DkZAIg7GQAiPRkAvD4ZAFZAGQD6QRkAlEMZAC5FGQDIRhkAbEgZAAZKGQCgSxkARE0ZAN5OGQB4UBkAElIZAKxTGQBQVRkA6lYZAIRYGQAeWhkAuFsZAFxdGQD2XhkAkGAZADRiGQDOYxkAaGUZAAJnGQCcaBkAQGoZANprGQB0bRkAGG8ZALJwGQBMchkA5nMZAIp1GQAkdxkAvngZAFh6GQD8exkAln0ZADB/GQDKgBkAboIZAAiEGQCihRkAPIcZAOCIGQB6ihkAFIwZAK6NGQBIjxkA7JAZAIaSGQAglBkAxJUZAF6XGQD4mBkAnJoZADacGQDQnRkAap8ZAAShGQCoohkAQqQZANylGQB2pxkAEKkZALSqGQBOrBkA6K0ZAIyvGQAmsRkAwLIZAFq0GQD+tRkAmLcZADK5GQDMuhkAcLwZAAq+GQCkvxkAPsEZANjCGQB8xBkAFsYZALDHGQBUyRkA7soZAIjMGQAizhkAxs8ZAGDRGQD60hkAlNQZAC7WGQDS1xkAbNkZAAbbGQCq3BkARN4ZAN7fGQB44RkAHOMZALbkGQBQ5hkA6ucZAITpGQAo6xkAwuwZAFzuGQAA8BkAmvEZADTzGQDO9BkAcvYZAAz4GQCm+RkAQPsZAOT8GQB+/hkAGAAaALIBGgBMAxoA8AQaAIoGGgAkCBoAyAkaAGILGgD8DBoAlg4aADoQGgDUERoAbhMaAAgVGgCsFhoARhgaAOAZGgB6GxoAHh0aALgeGgBSIBoA7CEaAIYjGgAqJRoAxCYaAF4oGgACKhoAnCsaADYtGgDQLhoAdDAaAA4yGgCoMxoAQjUaAOY2GgCAOBoAGjoaALQ7GgBOPRoA8j4aAIxAGgAmQhoAykMaAGRFGgD+RhoAmEgaADxKGgDWSxoAcE0aAApPGgCuUBoASFIaAOJTGgB8VRoAFlcaALpYGgBUWhoA7lsaAJJdGgAsXxoAxmAaAGBiGgAEZBoAnmUaADhnGgDSaBoAdmoaABBsGgCqbRoARG8aAN5wGgCCchoAHHQaALZ1GgBadxoA9HgaAI56GgAyfBoAzH0aAGZ/GgAAgRoAmoIaAD6EGgDYhRoAcocaAAyJGgCwihoASowaAOSNGgB+jxoAGJEaALySGgBWlBoA+pUaAJSXGgAumRoAyJoaAGKcGgAGnhoAoJ8aADqhGgDUohoAeKQaABKmGgCspxoARqkaAOCqGgCErBoAHq4aALivGgBcsRoA9rIaAJC0GgAqthoAzrcaAGi5GgACuxoAnLwaADa+GgDavxoAdMEaAA7DGgCoxBoATMYaAObHGgCAyRoALssaANLMGgB2zhoAENAaAKrRGgBE0xoA6NQaAILWGgAc2BoAttkaAFrbGgD03BoAjt4aACjgGgDM4RoAZuMaAADlGgCa5hoAPugaANjpGgBy6xoADO0aALDuGgBK8BoA5PEaAH7zGgAY9RoAvPYaAFb4GgDw+RoAlPsaAC79GgDI/hoAYgAbAAYCGwCgAxsAOgUbANQGGwB4CBsAEgobAKwLGwBGDRsA6g4bAIQQGwAeEhsAuBMbAFwVGwD2FhsAkBgbACoaGwDEGxsAaB0bAAIfGwCcIBsAQCIbANojGwB0JRsADicbALIoGwBMKhsA5isbAIAtGwAaLxsAvjAbAFgyGwDyMxsAljUbADA3GwDKOBsAZDobAAg8GwCiPRsAPD8bANZAGwBwQhsAFEQbAK5FGwBIRxsA7EgbAIZKGwAgTBsAuk0bAFRPGwD4UBsAklIbACxUGwDQVRsAalcbAARZGwCeWhsAQlwbANxdGwB2XxsAEGEbAKpiGwBOZBsA6GUbAIJnGwAmaRsAwGobAFpsGwD0bRsAmG8bADJxGwDMchsAZnQbAAp2GwCkdxsAPnkbANh6GwByfBsAFn4bALB/GwBKgRsA7oIbAIiEGwAihhsAvIcbAGCJGwD6ihsAlIwbADiOGwDSjxsAbJEbAAaTGwCglBsARJYbAN6XGwB4mRsAEpsbAKycGwBQnhsA6p8bAIShGwAooxsAwqQbAFymGwD2pxsAmqkbADSrGwDOrBsAaK4bAAywGwCmsRsAQLMbANq0GwB0thsAGLgbALK5GwBWuxsA8LwbAIq+GwAkwBsAvsEbAGLDGwD8xBsAlsYbADDIGwDKyRsAbssbAAjNGwCizhsARtAbAODRGwB60xsAFNUbALjWGwBS2BsA7NkbAIbbGwAq3RsAxN4bAF7gGwD44RsAkuMbADblGwDQ5hsAaugbAA7qGwCo6xsAQu0bANzuGwCA8BsAGvIbALTzGwBO9RsA6PYbAIz4GwAm+hsAwPsbAGT9GwD+/hsAmAAcADICHADWAxwAcAUcAAoHHACkCBwASAocAOILHAB8DRwAFg8cALAQHABUEhwA7hMcAJIVHAAsFxwAxhgcAGAaHAD6GxwAnh0cADgfHADSIBwAbCIcAAYkHACqJRwARCccAN4oHACCKhwAHCwcALYtHABQLxwA9DAcAI4yHAAoNBwAwjUcAFw3HAAAORwAmjocADQ8HADYPRwAcj8cAAxBHACmQhwASkQcAORFHAB+RxwAGEkcALJKHABWTBwA8E0cAIpPHAAuURwAyFIcAGJUHAD8VRwAoFccADpZHADUWhwAblwcABJeHACsXxwARmEcAOBiHAB6ZBwAHmYcALhnHABcaRwA9mocAJBsHAAqbhwAxG8cAGhxHAACcxwAnHQcADZ2HADQdxwAdHkcAA57HACofBwATH4cAOZ/HACAgRwAGoMcAL6EHABYhhwA8occAIyJHAAwixwAyowcAGSOHAD+jxwAopEcADyTHADWlBwAcJYcABSYHACumRwASJscAOKcHACGnhwAIKAcALqhHABeoxwA+KQcAJKmHAAsqBwAxqkcAGqrHAAErRwAnq4cADiwHADcsRwAdrMcABC1HACqthwARLgcAOi5HACCuxwAHL0cAMC+HABawBwA9MEcAI7DHAAyxRwAzMYcAGbIHAAAyhwApMscAD7NHADYzhwActAcAAzSHACw0xwAStUcAOTWHACI2BwAItocALzbHABW3RwA+t4cAJTgHAAu4hwAyOMcAGLlHAAG5xwAoOgcADrqHADe6xwAeO0cABLvHACs8BwAUPIcAOrzHACE9RwAHvccAML4HABc+hwA9vscAJD9HAAq/xwAzgAdAGgCHQAMBB0ApgUdAEAHHQDaCB0AdAodABgMHQCyDR0ATA8dAOYQHQCAEh0AJBQdAL4VHQBYFx0A/BgdAJYaHQAwHB0Ayh0dAGQfHQAIIR0AoiIdADwkHQDWJR0AeicdABQpHQCuKh0AUiwdAOwtHQCGLx0AIDEdAMQyHQBeNB0A+DUdAJI3HQAsOR0A0DodAGo8HQAEPh0AqD8dAEJBHQDcQh0AdkQdABpGHQC0Rx0ATkkdAOhKHQCMTB0AJk4dAMBPHQBaUR0A9FIdAJhUHQAyVh0AzFcdAHBZHQAKWx0ApFwdAD5eHQDYXx0AfGEdABZjHQCwZB0AVGYdAO5nHQCIaR0AImsdAMZsHQBgbh0A+m8dAJRxHQA4cx0A0nQdAGx2HQAGeB0AoHkdAER7HQDefB0AeH4dAByAHQC2gR0AUIMdAOqEHQCEhh0AKIgdAMKJHQBcix0AAI0dAJqOHQA0kB0AzpEdAHKTHQAMlR0AppYdAECYHQDamR0AfpsdABidHQCynh0AVqAdAPChHQCKox0AJKUdAMimHQBiqB0A/KkdAJarHQAwrR0A1K4dAG6wHQASsh0ArLMdAEa1HQDgth0AergdAB66HQC4ux0AUr0dAOy+HQCGwB0AKsIdAMTDHQBoxR0AAscdAJzIHQA2yh0A0MsdAHTNHQAOzx0AqNAdAELSHQDc0x0AgNUdABrXHQC+2B0AWNodAPLbHQCM3R0AJt8dAMrgHQBk4h0A/uMdAJjlHQAy5x0A1ugdAHDqHQAU7B0Aru0dAEjvHQDi8B0AfPIdACD0HQC69R0AVPcdAO74HQCI+h0ALPwdAMb9HQBg/x0ABAEeAJ4CHgA4BB4A0gUeAHYHHgAQCR4AqgoeAEQMHgDeDR4Agg8eABwRHgDAEh4AWhQeAPQVHgCOFx4AKBkeAMwaHgBmHB4AAB4eAJofHgA0IR4A2CIeAHIkHgAMJh4AsCceAEopHgDkKh4AfiweACIuHgC8Lx4AVjEeAPAyHgCKNB4ALjYeAMg3HgBsOR4ABjseAKA8HgA6Ph4A1D8eAHhBHgASQx4ArEQeAEZGHgDgRx4AhEkeAB5LHgC4TB4AXE4eAPZPHgCQUR4AKlMeAM5UHgBoVh4AAlgeAJxZHgA2Wx4A2lweAHReHgAOYB4AqGEeAExjHgDmZB4AgGYeABpoHgC+aR4AWGseAPJsHgCMbh4AMHAeAMpxHgBkcx4A/nQeAKJ2HgA8eB4A1nkeAHB7HgAUfR4Arn4eAEiAHgDsgR4AhoMeACCFHgC6hh4AVIgeAPiJHgCSix4ALI0eANCOHgBqkB4ABJIeAJ6THgBClR4A3JYeAHaYHgAQmh4AtJseAE6dHgDonh4AgqAeACaiHgDAox4AWqUeAPSmHgCYqB4AMqoeAMyrHgBmrR4AAK8eAKSwHgA+sh4A2LMeAHy1HgAWtx4AsLgeAEq6HgDuux4AiL0eACK/HgC8wB4AYMIeAPrDHgCUxR4ALsceAMjIHgBsyh4ABsweAKDNHgBEzx4A3tAeAHjSHgAS1B4AttUeAFDXHgDq2B4AhNoeAB7cHgDC3R4AXN8eAPbgHgCQ4h4ANOQeAM7lHgBy5x4ADOkeAKbqHgBA7B4A2u0eAHTvHgAY8R4AsvIeAFb0HgDw9R4AivceACT5HgC++h4AYvweAPz9HgCW/x4AMAEfAMoCHwBuBB8ACAYfAKIHHwBGCR8A4AofAHoMHwAUDh8AuA8fAFIRHwDsEh8AhhQfACoWHwDEFx8AXhkfAPgaHwCSHB8ANh4fANAfHwBqIR8ADiMfAKgkHwBCJh8A3CcfAIApHwAaKx8AtCwfAE4uHwDoLx8AjDEfACYzHwDANB8AWjYfAP43HwCYOR8AMjsfANY8HwBwPh8ACkAfAKRBHwBIQx8A4kQfAHxGHwAWSB8AsEkfAFRLHwDuTB8AiE4fACxQHwDGUR8AYFMfAPpUHwCeVh8AOFgfANJZHwBsWx8ABl0fAKpeHwBEYB8A3mEfAIJjHwAcZR8AtmYfAFBoHwD0aR8AjmsfAChtHwDCbh8AXHAfAAByHwCacx8ANHUfANh2HwByeB8ADHofAKZ7HwBKfR8A5H4fAH6AHwAYgh8AvIMfAFaFHwDwhh8AiogfACSKHwDIix8AYo0fAPyOHwCgkB8AOpIfANSTHwBulR8AEpcfAKyYHwBGmh8A4JsfAHqdHwAenx8AuKAfAFKiHwDsox8AkKUfACqnHwDEqB8AaKofAAKsHwCcrR8ANq8fANqwHwB0sh8ADrQfAKi1HwBCtx8A5rgfAIC6HwAavB8AtL0fAFi/HwDywB8AjMIfADDEHwDKxR8AZMcfAP7IHwCiyh8APMwfANbNHwBwzx8ACtEfAK7SHwBI1B8A4tUfAHzXHwAg2R8AutofAFTcHwD43R8Akt8fACzhHwDG4h8AauQfAATmHwCe5x8AOOkfANLqHwB27B8AEO4fAKrvHwBO8R8A6PIfAIL0HwAc9h8AwPcfAFr5HwD0+h8AjvwfADL+HwDM/x8AZgEgAAADIACaBCAAPgYgANgHIAByCSAAFgsgALAMIABKDiAA5A8gAH4RIAAiEyAAvBQgAFYWIAD6FyAAlBkgAC4bIADIHCAAbB4gAAYgIACgISAAOiMgANQkIAB4JiAAEiggAKwpIABGKyAA6iwgAIQuIAAeMCAAuDEgAFwzIAD2NCAAkDYgACo4IADOOSAAaDsgAAI9IACmPiAAQEAgANpBIAB0QyAAGEUgALJGIABMSCAA5kkgAIpLIAAkTSAAvk4gAFhQIADyUSAAllMgADBVIADKViAAblggAAhaIACiWyAAPF0gAOBeIAB6YCAAFGIgAK5jIABIZSAA7GYgAIZoIAAgaiAAumsgAF5tIAD4biAAknAgADZyIADQcyAAanUgAAR3IACoeCAAQnogANx7IAB2fSAAEH8gALSAIABOgiAA6IMgAIyFIAAmhyAAwIggAFqKIAD0iyAAmI0gADKPIADMkCAAZpIgAAqUIACklSAASJcgAOKYIAB8miAAFpwgALCdIABUnyAA7qAgAIiiIAAipCAAvKUgAGCnIAD6qCAAlKogADisIADSrSAAbK8gAAaxIACqsiAARLQgAN61IAB4tyAAHLkgALa6IABQvCAA6r0gAI6/IAAowSAAwsIgAFzEIAAAxiAAmscgADTJIADOyiAAaMwgAAzOIACmzyAAQNEgAOTSIAB+1CAAGNYgALLXIABW2SAA8NogAIrcIAAk3iAAvt8gAGLhIAD84iAAluQgADDmIADU5yAAbukgAAjrIACs7CAARu4gAODvIAB68SAAHvMgALj0IABS9iAA7PcgAIb5IAAq+yAAxPwgAF7+IAACACEAnAEhADYDIQDQBCEAdAYhAA4IIQCoCSEAQgshANwMIQCADiEAGhAhALQRIQBOEyEA8hQhAIwWIQAmGCEAyhkhAGQbIQD+HCEAmB4hADwgIQDWISEAcCMhAAolIQCkJiEASCghAOIpIQB8KyEAFi0hALouIQBUMCEA7jEhAJIzIQAsNSEAxjYhAGA4IQAEOiEAnjshADg9IQDSPiEAbEAhABBCIQCqQyEAREUhAOhGIQCCSCEAHEohALZLIQBaTSEA9E4hAI5QIQAoUiEAwlMhAGZVIQAAVyEAmlghADRaIQDYWyEAcl0hAAxfIQCwYCEASmIhAORjIQB+ZSEAImchALxoIQBWaiEA8GshAJRtIQAubyEAyHAhAGJyIQAGdCEAoHUhADp3IQDUeCEAbnohABJ8IQCsfSEARn8hAOCAIQCEgiEAHoQhALiFIQBShyEA9oghAJCKIQAqjCEAxI0hAGiPIQACkSEAnJIhAECUIQDalSEAdJchAA6ZIQCymiEATJwhAOadIQCAnyEAGqEhAL6iIQBYpCEA8qUhAJanIQAwqSEAyqohAGSsIQAIriEAoq8hADyxIQDWsiEAcLQhABS2IQCutyEASLkhAOy6IQCGvCEAIL4hALq/IQBewSEA+MIhAJLEIQAsxiEAxschAGrJIQAEyyEAnswhADjOIQDczyEAdtEhABDTIQC01CEATtYhAOjXIQCC2SEAJtshAMDcIQBa3iEA9N8hAI7hIQAy4yEAzOQhAGbmIQAK6CEApOkhAD7rIQDY7CEAfO4hABbwIQCw8SEASvMhAOT0IQCI9iEAIvghALz5IQBg+yEA+vwhAJT+IQAuACIA0gEiAGwDIgAGBSIAqgYiAEQIIgDeCSIAggsiACYNIgDADiIAWhAiAPQRIgCOEyIAMhUiAMwWIgBmGCIAChoiAKQbIgA+HSIA2B4iAHwgIgAWIiIAsCMiAEolIgDuJiIAiCgiACIqIgC8KyIAYC0iAPouIgCUMCIALjIiAMgzIgBsNSIABjciAKA4IgA6OiIA3jsiAHg9IgASPyIAtkAiAFBCIgDqQyIAhEUiAChHIgDCSCIAXEoiAPZLIgCQTSIANE8iAM5QIgBoUiIADFQiAKZVIgBAVyIA2lgiAH5aIgAYXCIAsl0iAExfIgDmYCIAimIiACRkIgC+ZSIAWGciAPxoIgCWaiIAMGwiANRtIgBubyIACHEiAKJyIgA8dCIA4HUiAHp3IgAUeSIArnoiAFJ8IgDsfSIAhn8iACqBIgDEgiIAXoQiAPiFIgCchyIANokiANCKIgBqjCIABI4iAKiPIgBCkSIA3JIiAICUIgAaliIAtJciAE6ZIgDymiIAjJwiACaeIgDAnyIAWqEiAP6iIgCYpCIAMqYiAMynIgBwqSIACqsiAKSsIgBIriIA4q8iAHyxIgAWsyIAurQiAFS2IgDutyIAiLkiACK7IgDGvCIAYL4iAPq/IgCewSIAOMMiANLEIgBsxiIAEMgiAKrJIgBEyyIA3swiAHjOIgAc0CIAttEiAFDTIgDq1CIAjtYiACjYIgDC2SIAZtsiAADdIgCa3iIANOAiANjhIgBy4yIADOUiAKbmIgBA6CIA5OkiAH7rIgAY7SIAvO4iAFbwIgDw8SIAivMiAC71IgDI9iIAYvgiAPz5IgCg+yIAOv0iANT+IgBuACMACAIjAKwDIwBGBSMA4AYjAIQIIwAeCiMAuAsjAFINIwD2DiMAkBAjACoSIwDEEyMAXhUjAAIXIwCcGCMANhojANobIwB0HSMADh8jAKggIwBMIiMA5iMjAIAlIwAaJyMAtCgjAFgqIwDyKyMAjC0jACYvIwDKMCMAZDIjAP4zIwCiNSMAPDcjANY4IwBwOiMAFDwjAK49IwBIPyMA4kAjAHxCIwAgRCMAukUjAFRHIwDuSCMAkkojACxMIwDGTSMAak8jAARRIwCeUiMAOFQjANxVIwB2VyMAEFkjAKpaIwBEXCMA6F0jAIJfIwAcYSMAwGIjAFpkIwD0ZSMAjmcjADJpIwDMaiMAZmwjAABuIwCabyMAPnEjANhyIwBydCMADHYjALB3IwBKeSMA5HojAIh8IwAifiMAvH8jAFaBIwD6giMAlIQjAC6GIwDIhyMAYokjAAaLIwCgjCMAOo4jANSPIwB4kSMAEpMjAKyUIwBQliMA6pcjAISZIwAemyMAwpwjAFyeIwD2nyMAkKEjACqjIwDOpCMAaKYjAAKoIwCmqSMAQKsjANqsIwB0riMAGLAjALKxIwBMsyMA5rQjAIC2IwAkuCMAvrkjAFi7IwDyvCMAlr4jADDAIwDKwSMAbsMjAAjFIwCixiMAPMgjAODJIwB6yyMAFM0jAK7OIwBI0CMA7NEjAIbTIwAg1SMAxNYjAF7YIwD42SMAktsjADbdIwDQ3iMAauAjAATiIwCo4yMAQuUjANzmIwB26CMAEOojALTrIwBO7SMA6O4jAIzwIwAm8iMAwPMjAFr1IwD09iMAmPgjADL6IwDM+yMAcP0jAAr/IwCkACQAPgIkAOIDJAB8BSQAFgckALAIJABUCiQA7gskAIgNJAAiDyQAxhAkAGASJAD6EyQAlBUkAC4XJADSGCQAbBokAAYcJACgHSQARB8kAN4gJAB4IiQAHCQkALYlJABQJyQA6igkAIQqJAAoLCQAwi0kAFwvJAD2MCQAmjIkADQ0JADONSQAcjckAAw5JACmOiQAQDwkANo9JAB+PyQAGEEkALJCJABMRCQA8EUkAIpHJAAkSSQAyEokAGJMJAD8TSQAlk8kADpRJADUUiQAblQkAAhWJACiVyQARlkkAOBaJAB6XCQAHl4kALhfJABSYSQA7GIkAIZkJAAqZiQAxGckAF5pJAACayQAnGwkADZuJADQbyQAdHEkAA5zJACodCQAQnYkANx3JACAeSQAGnskALR8JABOfiQA8n8kAIyBJAAmgyQAyoQkAGSGJAD+hyQAmIkkADyLJADWjCQAcI4kAAqQJACkkSQASJMkAOKUJAB8liQAFpgkALqZJABUmyQA7pwkAJKeJAAsoCQAxqEkAGCjJAD6pCQAnqYkADioJADSqSQAdqskABCtJACqriQARLAkAOixJACCsyQAHLUkALa2JABQuCQA9LkkAI67JAAovSQAwr4kAGbAJAAAwiQAmsMkAD7FJADYxiQAcsgkAAzKJACwyyQASs0kAOTOJAB+0CQAGNIkALzTJABW1SQA8NYkAIrYJAAu2iQAyNskAGLdJAAG3yQAoOAkADriJADU4yQAeOUkABLnJACs6CQARuokAODrJACE7SQAHu8kALjwJABc8iQA9vMkAJD1JAAq9yQAzvgkAGj6JAAC/CQAnP0kAED/JADaACUAdAIlAA4EJQCoBSUATAclAOYIJQCACiUAJAwlAL4NJQBYDyUA8hAlAJYSJQAwFCUAyhUlAGQXJQAIGSUAoholADwcJQDWHSUAcB8lABQhJQCuIiUASCQlAOwlJQCGJyUAICklALoqJQBeLCUA+C0lAJIvJQAsMSUAxjIlAGo0JQAENiUAnjclADg5JQDcOiUAdjwlABA+JQC0PyUATkElAOhCJQCCRCUAJkYlAMBHJQBaSSUA9EolAI5MJQAyTiUAzE8lAGZRJQAAUyUApFQlAD5WJQDYVyUAfFklABZbJQCwXCUASl4lAO5fJQCIYSUAImMlALxkJQBWZiUA+mclAJRpJQAuayUAyGwlAGxuJQAGcCUAoHElAERzJQDedCUAeHYlABJ4JQCseSUAUHslAOp8JQCEfiUAHoAlAMKBJQBcgyUA9oQlAJqGJQA0iCUAzoklAGiLJQAMjSUApo4lAECQJQDakSUAdJMlABiVJQCyliUATJglAOaZJQCKmyUAJJ0lAL6eJQBioCUA/KElAJajJQAwpSUA1KYlAG6oJQAIqiUAoqslADytJQDgriUAerAlABSyJQCusyUAUrUlAOy2JQCGuCUAILolAMS7JQBevSUA+L4lAJLAJQA2wiUA0MMlAGrFJQAOxyUAqMglAELKJQDcyyUAgM0lABrPJQC00CUATtIlAOjTJQCM1SUAJtclAMDYJQBa2iUA/tslAJjdJQAy3yUA1uAlAHDiJQAK5CUApOUlAEjnJQDi6CUAfOolABbsJQCw7SUAVO8lAO7wJQCI8iUALPQlAMb1JQBg9yUA+vglAJT6JQA4/CUA0v0lAGz/JQAGASYAqgImAEQEJgDeBSYAggcmABwJJgC2CiYAUAwmAPQNJgCODyYAKBEmAMISJgBcFCYAABYmAJoXJgA0GSYA2BomAHIcJgAMHiYAph8mAEohJgDkIiYAfiQmABgmJgCyJyYAVikmAPAqJgCKLCYAJC4mAMgvJgBiMSYA/DImAJY0JgA6NiYA1DcmAG45JgAIOyYArDwmAEY+JgDgPyYAhEEmAB5DJgC4RCYAUkYmAPZHJgCQSSYAKksmAMRMJgBeTiYAAlAmAJxRJgA2UyYA0FQmAHRWJgAOWCYAqFkmAExbJgDmXCYAgF4mABpgJgC+YSYAWGMmAPJkJgCMZiYAJmgmAMppJgBkayYA/mwmAJhuJgA8cCYA1nEmAHBzJgAUdSYArnYmAEh4JgDieSYAfHsmACB9JgC6fiYAVIAmAO6BJgCSgyYALIUmAMaGJgBqiCYABIomAJ6LJgA4jSYA3I4mAHaQJgAQkiYAqpMmAESVJgDoliYAgpgmAByaJgC2myYAWp0mAPSeJgCOoCYAMqImAMyjJgBmpSYAAKcmAJqoJgA+qiYA2KsmAHKtJgAMryYAsLAmAEqyJgDksyYAiLUmACK3JgC8uCYAVromAPq7JgCUvSYALr8mAMjAJgBiwiYABsQmAKDFJgA6xyYA1MgmAHjKJgASzCYArM0mAFDPJgDq0CYAhNImAB7UJgC41SYAXNcmAPbYJgCa2iYANNwmAM7dJgBo3yYAAuEmAJziJgBA5CYA2uUmAHTnJgAO6SYAsuomAEzsJgDm7SYAiu8mACTxJgC+8iYAWPQmAPz1JgCW9yYAMPkmAMr6JgBu/CYACP4mAKL/JgA8AScA1gInAHoEJwAUBicArgcnAEgJJwDsCicAhgwnACAOJwDEDycAXhEnAPgSJwCSFCcANhYnANAXJwBqGScABBsnAJ4cJwBCHicA3B8nAHYhJwAQIycAtCQnAE4mJwDoJycAjCknACYrJwDALCcAWi4nAP4vJwCYMScAMjMnAMw0JwBmNicACjgnAKQ5JwA+OycA2DwnAHw+JwAWQCcAsEEnAFRDJwDuRCcAiEYnACJIJwC8SScAYEsnAPpMJwCUTicALlAnANJRJwBsUycABlUnAKpWJwBEWCcA3lknAHhbJwAcXScAtl4nAFBgJwDqYScAhGMnAChlJwDCZicAXGgnAPZpJwCaaycANG0nAM5uJwBycCcADHInAKZzJwBAdScA5HYnAH54JwAYeicAsnsnAFZ9JwDwficAioAnACSCJwC+gycAYoUnAPyGJwCWiCcAOoonANSLJwB4jScAEo8nALaQJwBQkicA6pMnAISVJwAolycAwpgnAFyaJwD2mycAmp0nADSfJwDOoCcAaKInAAykJwCmpScAQKcnAOSoJwB+qicAGKwnALKtJwBMrycA8LAnAIqyJwAktCcAvrUnAGK3JwD8uCcAlronADq8JwDUvScAbr8nAAjBJwCiwicARsQnAODFJwB6xycAFMknALjKJwBSzCcA7M0nAJDPJwAq0ScAxNInAF7UJwD41ScAnNcnADbZJwDQ2icAatwnAA7eJwCo3ycAQuEnAObiJwCA5CcAGuYnALTnJwBY6ScA8uonAIzsJwAm7icAwO8nAGTxJwD+8icAmPQnADz2JwDW9ycAcPknAAr7JwCu/CcASP4nAOL/JwB8ASgAFgMoALoEKABUBigA7gcoAJIJKAAsCygAxgwoAGAOKAD6DygAnhEoADgTKADSFCgAbBYoABAYKACqGSgARBsoAN4cKACCHigAHCAoALYhKABQIygA9CQoAI4mKAAoKCgAzCkoAGYrKAAALSgAmi4oAD4wKADYMSgAcjMoAAw1KACwNigASjgoAOQ5KAB+OygAIj0oALw+KABWQCgA8EEoAIpDKAAuRSgAyEYoAGJIKAD8SSgAoEsoADpNKADUTigAeFAoABJSKACsUygARlUoAOBWKACEWCgAHlooALhbKABSXSgA9l4oAJBgKAAqYigAzmMoAGhlKAACZygAnGgoAEBqKADaaygAdG0oAA5vKACocCgATHIoAOZzKACAdSgAGncoAL54KABYeigA8nsoAJZ9KAAwfygAyoAoAGSCKAAIhCgAooUoADyHKADWiCgAcIooABSMKACujSgASI8oAOKQKACGkigAIJQoALqVKABelygA+JgoAJKaKAAsnCgA0J0oAGqfKAAEoSgAnqIoADikKADcpSgAdqcoABCpKAC0qigATqwoAOitKACCrygAJrEoAMCyKABatCgA9LUoAI63KAAyuSgAzLooAGa8KAAAvigApL8oAD7BKADYwigAfMQoABbGKACwxygASskoAOTKKACIzCgAIs4oALzPKABW0SgA+tIoAJTUKAAu1igA0tcoAGzZKAAG2ygAoNwoAETeKADe3ygAeOEoABLjKACs5CgAUOYoAOrnKACE6SgAHusoAMLsKABc7igA9u8oAJrxKAA08ygAzvQoAGj2KAAC+CgApvkoAED7KADa/CgAdP4oABgAKQCyASkATAMpAPAEKQCKBikAJAgpAL4JKQBiCykA/AwpAJYOKQAwECkAyhEpAG4TKQAIFSkAohYpAEYYKQDgGSkAehspABQdKQC4HikAUiApAOwhKQCGIykAICUpAMQmKQBeKCkA+CkpAJIrKQA2LSkA0C4pAGowKQAOMikAqDMpAEI1KQDcNikAdjgpABo6KQC0OykATj0pAOg+KQCMQCkAJkIpAMBDKQBkRSkA/kYpAJhIKQAySikAzEspAHBNKQAKTykApFApAD5SKQDiUykAfFUpABZXKQC6WCkAVFopAAJcKQCmXSkAQF8pANpgKQB0YikAGGQpALJlKQBWZykA+mgpAJRqKQAubCkA0m0pAGxvKQAGcSkAoHIpADp0KQDedSkAeHcpABJ5KQCseikAUHwpAOp9KQCEfykAHoEpAMKCKQBchCkA9oUpAJqHKQA0iSkAzoopAGiMKQACjikApo8pAECRKQDakikAfpQpABiWKQCylykATJkpAPCaKQCKnCkAJJ4pAL6fKQBYoSkA/KIpAJakKQAwpikAyqcpAG6pKQAIqykAoqwpAEauKQDgrykAerEpABSzKQCutCkAUrYpAOy3KQCGuSkAILspAMS8KQBevikA+L8pAJLBKQA2wykA0MQpAGrGKQAOyCkAqMkpAELLKQDczCkAds4pABrQKQC00SkATtMpAOjUKQCM1ikAJtgpAMDZKQBa2ykA/twpAJjeKQAy4CkAzOEpAHDjKQAK5SkApOYpAEjoKQDi6SkAfOspABbtKQCw7ikAVPApAO7xKQCI8ykAIvUpAMb2KQBg+CkA+vkpAJ77KQA4/SkA0v4pAGwAKgAGAioAqgMqAEQFKgDeBioAeAgqABwKKgC2CyoAUA0qAOoOKgCOECoAKBIqAMwTKgBmFSoAABcqAJoYKgA0GioAzhsqAHIdKgAMHyoApiAqAEAiKgDkIyoAfiUqABgnKgC8KCoAVioqAPArKgCKLSoAJC8qAMgwKgBiMioA/DMqAKA1KgA6NyoA1DgqAG46KgAIPCoArD0qAEY/KgDgQCoAekIqAB5EKgC4RSoAUkcqAPZIKgCQSioAKkwqAMRNKgBeTyoAAlEqAJxSKgA2VCoA0FUqAHRXKgAOWSoAqFoqAExcKgDmXSoAgF8qABphKgC0YioAWGQqAPJlKgCMZyoAJmkqAMpqKgBkbCoA/m0qAKJvKgA8cSoA1nIqAHB0KgAKdioArncqAEh5KgDieioAfHwqACB+KgC6fyoAVIEqAPiCKgCShCoALIYqAMaHKgBgiSoABIsqAJ6MKgA4jioA0o8qAHaRKgAQkyoAqpQqAE6WKgDolyoAgpkqABybKgC2nCoAWp4qAPSfKgCOoSoAKKMqAMykKgBmpioAAKgqAKSpKgA+qyoA2KwqAHKuKgAWsCoAsLEqAEqzKgDktCoAfrYqACK4KgC8uSoAVrsqAPq8KgCUvioALsAqAMjBKgBiwyoABsUqAKDGKgA6yCoA1MkqAHjLKgASzSoArM4qAEbQKgDq0SoAhNMqAB7VKgDC1ioAXNgqAPbZKgCQ2yoAKt0qAM7eKgBo4CoAAuIqAJzjKgBA5SoA2uYqAHToKgAY6ioAsusqAEztKgDm7ioAgPAqACTyKgC+8yoAWPUqAPL2KgCW+CoAMPoqAMr7KgBu/SoACP8qAKIAKwA8AisA1gMrAHoFKwAUBysArggrAEgKKwDsCysAhg0rACAPKwDEECsAXhIrAPgTKwCSFSsALBcrANAYKwBqGisABBwrAJ4dKwBCHysA3CArAHYiKwAQJCsAtCUrAE4nKwDoKCsAgiorACYsKwDALSsAWi8rAP4wKwCYMisAMjQrAMw1KwBmNysACjkrAKQ6KwA+PCsA4j0rAHw/KwAWQSsAsEIrAEpEKwDuRSsAiEcrACJJKwC8SisAYEwrAPpNKwCUTysAOFErANJSKwBsVCsABlYrAKpXKwBEWSsA3lorAHhcKwASXisAtl8rAFBhKwDqYisAhGQrAChmKwDCZysAXGkrAABrKwCabCsANG4rAM5vKwBocSsADHMrAKZ0KwBAdisA2ncrAH55KwAYeysAsnwrAFZ+KwDwfysAioErACSDKwDIhCsAYoYrAPyHKwCWiSsAMIsrANSMKwBujisACJArAKKRKwBGkysA4JQrAHqWKwAemCsAuJkrAFKbKwDsnCsAhp4rACqgKwDEoSsAXqMrAPikKwCcpisANqgrANCpKwB0qysADq0rAKiuKwBCsCsA3LErAICzKwAatSsAtLYrAE64KwDyuSsAjLsrACa9KwDAvisAZMArAP7BKwCYwysAPMUrANbGKwBwyCsACsorAKTLKwBIzSsA4s4rAHzQKwAW0isAutMrAFTVKwDu1isAktgrACzaKwDG2ysAYN0rAPreKwCe4CsAOOIrANLjKwBs5SsAEOcrAKroKwBE6isA6OsrAILtKwAc7ysAtvArAFDyKwD08ysAjvUrACj3KwDC+CsAZvorAAD8KwCa/SsANP8rANgALAByAiwADAQsALAFLABKBywA5AgsAH4KLAAYDCwAvA0sAFYPLADwECwAihIsAC4ULADIFSwAYhcsAAYZLACgGiwAOhwsANQdLABuHywAEiEsAKwiLABGJCwA4CUsAIQnLAAeKSwAuCosAFwsLAD2LSwAkC8sACoxLADEMiwAaDQsAAI2LACcNywANjksANo6LAB0PCwADj4sAKg/LABMQSwA5kIsAIBELAAkRiwAvkcsAFhJLADySiwAjEwsADBOLADKTywAZFEsAP5SLACiVCwAPFYsANZXLAB6WSwAFFssAK5cLABIXiwA4l8sAIZhLAAgYywAumQsAFRmLAD4ZywAkmksACxrLADQbCwAam4sAARwLACecSwAOHMsANx0LAB2diwAEHgsAKp5LABOeywA6HwsAIJ+LAAcgCwAwIEsAFqDLAD0hCwAmIYsADKILADMiSwAZossAACNLACkjiwAPpAsANiRLABykywAFpUsALCWLABKmCwA7pksAIibLAAinSwAvJ4sAFagLAD6oSwAlKMsAC6lLADIpiwAbKgsAAaqLACgqywARK0sAN6uLAB4sCwAErIsAKyzLABQtSwA6rYsAIS4LAAeuiwAwrssAFy9LAD2viwAmsAsADTCLADOwywAaMUsAALHLACmyCwAQMosANrLLAB0zSwAGM8sALLQLABM0iwA8NMsAIrVLAAk1ywAvtgsAGLaLAD82ywAlt0sADDfLADK4CwAbuIsAAjkLACi5SwAPOcsAODoLAB66iwAFOwsAK7tLABS7ywA7PAsAIbyLAAg9CwAxPUsAF73LAD4+CwAkvosADb8LADQ/SwAav8sAAQBLQCoAi0AQgQtANwFLQCABy0AGgktALQKLQBODC0A6A0tAIwPLQAmES0AwBItAGQULQD+FS0AmBctADIZLQDMGi0AcBwtAAoeLQCkHy0APiEtAOIiLQB8JC0AFiYtALAnLQBUKS0A7iotAIgsLQAsLi0Axi8tAGAxLQD6Mi0AlDQtADg2LQDSNy0AbDktAAY7LQCqPC0ARD4tAN4/LQCCQS0AHEMtALZELQBQRi0A6kctAI5JLQAoSy0AwkwtAFxOLQAAUC0AmlEtADRTLQDOVC0AclYtAAxYLQCmWS0ASlstAORcLQB+Xi0AGGAtALJhLQBWYy0A8GQtAIpmLQAkaC0AvmktAGJrLQD8bC0AoG4tADpwLQDUcS0AbnMtAAh1LQCsdi0ARngtAOB5LQB6ey0AHn0tALh+LQBSgC0A7IEtAJCDLQAqhS0AxIYtAGiILQACii0AnIstADaNLQDQji0AdJAtAA6SLQCoky0AQpUtAOaWLQCAmC0AGpotAL6bLQBYnS0A8p4tAIygLQAmoi0AyqMtAGSlLQD+pi0AmKgtADyqLQDWqy0AcK0tABSvLQCusC0ASLItAOKzLQB8tS0AILctALq4LQBUui0A7rstAJK9LQAsvy0AxsAtAGrCLQAExC0AnsUtADjHLQDSyC0AdsotABDMLQCqzS0ARM8tAN7QLQCC0i0AHNQtAMDVLQBa1y0A9NgtAI7aLQAo3C0AzN0tAGbfLQAA4S0AmuItAD7kLQDY5S0AcuctAAzpLQCw6i0ASuwtAOTtLQCI7y0AIvEtALzyLQBW9C0A8PUtAJT3LQAu+S0AyPotAGL8LQAG/i0AoP8tADoBLgDeAi4AeAQuABIGLgCsBy4ARgkuAOoKLgCEDC4AHg4uALgPLgBcES4A9hIuAJAULgA0Fi4AzhcuAGgZLgACGy4AphwuAEAeLgDaHy4AdCEuAA4jLgCyJC4ATCYuAOYnLgCKKS4AJCsuAL4sLgBYLi4A8i8uAJYxLgAwMy4AyjQuAGQ2LgAIOC4AojkuADw7LgDWPC4Aej4uABRALgCuQS4AUkMuAOxELgCGRi4AIEguALpJLgBeSy4A+EwuAJJOLgA2UC4A0FEuAGpTLgAEVS4AnlYuAEJYLgDcWS4AdlsuABBdLgC0Xi4ATmAuAOhhLgCCYy4AJmUuAMBmLgBaaC4A9GkuAJhrLgAybS4AzG4uAGZwLgAKci4ApHMuAD51LgDidi4AfHguABZ6LgCwey4ASn0uAO5+LgCIgC4AIoIuALyDLgBghS4A+oYuAJSILgA4ii4A0osuAGyNLgAGjy4AoJAuAESSLgDeky4AeJUuABKXLgC2mC4AUJouAOqbLgCEnS4AKJ8uAMKgLgBcoi4AAKQuAJqlLgA0py4AzqguAGiqLgAMrC4Apq0uAECvLgDasC4AfrIuABi0LgCytS4AVrcuAPC4LgCKui4AJLwuAMi9LgBivy4A/MAuAJbCLgAwxC4A1MUuAG7HLgAIyS4ArMouAEbMLgDgzS4Aes8uAB7RLgC40i4AUtQuAOzVLgCQ1y4AKtkuAMTaLgBe3C4A+N0uAJzfLgA24S4A0OIuAHTkLgAO5i4AqOcuAELpLgDc6i4AgOwuABruLgC07y4ATvEuAPLyLgCM9C4AJvYuAMr3LgBk+S4A/vouAJj8LgAy/i4A1v8uAHABLwAKAy8ApAQvAEgGLwDiBy8AfAkvACALLwC6DC8AVA4vAO4PLwCIES8ALBMvAMYULwBgFi8A+hcvAJQZLwA4Gy8A0hwvAGweLwAQIC8AqiEvAEQjLwDoJC8AgiYvABwoLwC2KS8AUCsvAPQsLwCOLi8AKDAvAMIxLwBcMy8AADUvAJo2LwA0OC8A2DkvAHI7LwAMPS8AsD4vAEpALwDkQS8AfkMvABhFLwC8Ri8AVkgvAPBJLwCUSy8ALk0vAMhOLwBiUC8A/FEvAKBTLwA6VS8A1FYvAG5YLwASWi8ArFsvAEZdLwDqXi8AhGAvAB5iLwC4Yy8AUmUvAPZmLwCQaC8AKmovAMRrLwBebS8AAm8vAJxwLwBAci8A2nMvAHR1LwAOdy8AqHgvAEx6LwDmey8AgH0vABp/LwC+gC8AWIIvAPKDLwCMhS8AMIcvAMqILwBkii8ACIwvAKKNLwA8jy8A1pAvAHCSLwAUlC8ArpUvAEiXLwDimC8AfJovACCcLwC6nS8AXp8vAPigLwCSoi8ALKQvAMalLwBqpy8ABKkvAJ6qLwBCrC8A3K0vAHavLwAQsS8AqrIvAE60LwDotS8AgrcvABy5LwDAui8AWrwvAPS9LwCOvy8AMsEvAMzCLwBmxC8AAMYvAKTHLwA+yS8A2MovAHzMLwAWzi8AsM8vAErRLwDk0i8AiNQvACLWLwC81y8AVtkvAPraLwCU3C8ALt4vANLfLwBs4S8ABuMvAKDkLwA65i8A3ucvAHjpLwAS6y8ArOwvAEbuLwDq7y8AhPEvACjzLwDC9C8AXPYvAPb3LwCQ+S8ANPsvAM78LwBo/i8AAgAwAKYBMABAAzAA2gQwAHQGMAAOCDAAsgkwAEwLMADwDDAAig4wACQQMAC+ETAAWBMwAPwUMACWFjAAMBgwAMoZMABkGzAACB0wAKIeMABGIDAA4CEwAHojMAAUJTAAriYwAFIoMADsKTAAhiswACAtMAC6LjAAXjAwAPgxMACcMzAANjUwANA2MABqODAABDowAKg7MABCPTAA3D4wAHZAMAAaQjAAtEMwAE5FMADyRjAAjEgwACZKMADASzAAWk0wAP5OMACYUDAAMlIwAMxTMABwVTAAClcwAKRYMABIWjAA4lswAHxdMAAWXzAAsGAwAFRiMADuYzAAiGUwACJnMADGaDAAYGowAPprMACebTAAOG8wANJwMABscjAABnQwAKp1MABEdzAA3ngwAHh6MAAcfDAAtn0wAFB/MAD0gDAAjoIwACiEMADChTAAXIcwAACJMACaijAANIwwANiNMAByjzAADJEwAKaSMABKlDAA5JUwAH6XMAAYmTAAxpowAGCcMAD6nTAAlJ8wAEKhMADcojAAdqQwABqmMAC0pzAATqkwAOiqMACMrDAAJq4wAMCvMABasTAA/rIwAJi0MAAytjAAzLcwAHC5MAAKuzAApLwwAEi+MADivzAAfMEwABbDMACwxDAAVMYwAO7HMACIyTAAIsswAMbMMABgzjAA+s8wAJ7RMAA40zAA0tQwAGzWMAAG2DAAqtkwAETbMADe3DAAeN4wABzgMAC24TAAUOMwAPTkMACO5jAAKOgwAMLpMABc6zAAAO0wAJruMAA08DAAzvEwAHLzMAAM9TAApvYwAED4MADk+TAAfvswABj9MACy/jAAVgAxAPABMQCKAzEAJAUxAMgGMQBiCDEA/AkxAJYLMQA6DTEA1A4xAG4QMQASEjEArBMxAEYVMQDgFjEAehgxABQaMQC4GzEAUh0xAOweMQCQIDEAKiIxAMQjMQBeJTEA+CYxAJwoMQA2KjEA0CsxAHQtMQAOLzEAqDAxAEIyMQDmMzEAgDUxABo3MQC0ODEAWDoxAPI7MQCMPTEAJj8xAMpAMQBkQjEA/kMxAKJFMQA8RzEA1kgxAHBKMQAKTDEArk0xAEhPMQDiUDEAfFIxACBUMQC6VTEAVFcxAPhYMQCSWjEALFwxAMZdMQBgXzEABGExAJ5iMQA4ZDEA0mUxAGxnMQAQaTEAqmoxAE5sMQDobTEAgm8xABxxMQC2cjEAWnQxAPR1MQCOdzEAKHkxAMJ6MQBmfDEAAH4xAJp/MQA+gTEA2IIxAHKEMQAMhjEAsIcxAEqJMQDkijEAfowxACKOMQC8jzEAVpExAPCSMQCUlDEALpYxAMiXMQBsmTEABpsxAKCcMQA6njEA1J8xAHihMQASozEArKQxAEamMQDgpzEAhKkxAB6rMQC4rDEAXK4xAPavMQCQsTEAKrMxAM60MQBotjEAArgxAJy5MQBAuzEA2rwxAHS+MQAOwDEAssExAEzDMQDmxDEAisYxACTIMQC+yTEAWMsxAPLMMQCWzjEAMNAxAMrRMQBk0zEACNUxAKLWMQA82DEA1tkxAHrbMQAU3TEArt4xAFLgMQDs4TEAhuMxACDlMQC65jEAXugxAPjpMQCS6zEALO0xANDuMQBq8DEABPIxAJ7zMQBC9TEA3PYxAHb4MQAQ+jEAtPsxAE79MQDo/jEAjAAyACYCMgDAAzIAWgUyAPQGMgCYCDIAMgoyAMwLMgBmDTIAAA8yAKQQMgA+EjIA4hMyAHwVMgAWFzIAsBgyAEoaMgDuGzIAiB0yACIfMgC8IDIAViIyAPojMgCUJTIALicyANIoMgBsKjIABiwyAKAtMgBELzIA3jAyAHgyMgASNDIAtjUyAFA3MgDqODIAhDoyACg8MgDCPTIAXD8yAABBMgCaQjIANEQyAM5FMgBoRzIADEkyAKZKMgBATDIA2k0yAHRPMgAYUTIAslIyAExUMgDwVTIAilcyACRZMgC+WjIAYlwyAPxdMgCWXzIAOmEyANRiMgBuZDIACGYyAKJnMgBGaTIA4GoyAHpsMgAUbjIArm8yAFJxMgDscjIAhnQyACB2MgDEdzIAXnkyAPh6MgCcfDIANn4yANB/MgBqgTIADoMyAKiEMgBChjIA3IcyAHaJMgAaizIAtIwyAFiOMgDyjzIAjJEyACaTMgDAlDIAZJYyAP6XMgCYmTIAMpsyAMycMgBwnjIACqAyAKShMgBIozIA4qQyAHymMgAWqDIAuqkyAFSrMgDurDIAiK4yACywMgDGsTIAYLMyAAS1MgCetjIAOLgyANK5MgBsuzIAEL0yAKq+MgBEwDIA3sEyAILDMgAcxTIAtsYyAFrIMgD0yTIAjssyACjNMgDCzjIAZtAyAADSMgCa0zIANNUyANjWMgBy2DIADNoyALDbMgBK3TIA5N4yAH7gMgAY4jIAvOMyAFblMgDw5jIAiugyAC7qMgDI6zIAYu0yAPzuMgCg8DIAOvIyANTzMgBu9TIACPcyAKz4MgBG+jIA6vsyAIT9MgAe/zIAuAAzAFICMwD2AzMAkAUzACoHMwDECDMAXgozAAIMMwCcDTMAQA8zANoQMwB0EjMADhQzAKgVMwBMFzMA5hgzAIAaMwAaHDMAtB0zAFgfMwDyIDMAjCIzADAkMwDKJTMAZCczAP4oMwCiKjMAPCwzANYtMwBwLzMAFDEzAK4yMwBINDMA4jUzAIY3MwAgOTMAujozAF48MwD4PTMAkj8zACxBMwDGQjMAakQzAARGMwCeRzMAOEkzANJKMwB2TDMAEE4zAKpPMwBOUTMA6FIzAIJUMwAcVjMAwFczAFpZMwD0WjMAjlwzADJeMwDMXzMAZmEzAABjMwCkZDMAPmYzANhnMwByaTMAFmszALBsMwBKbjMA5G8zAIhxMwAiczMAvHQzAFZ2MwD6dzMAlHkzAC57MwDSfDMAbH4zAAaAMwCggTMAOoMzAN6EMwB4hjMAEogzAKyJMwBGizMA6owzAISOMwAokDMAwpEzAFyTMwD2lDMAkJYzADSYMwDOmTMAaJszAAKdMwCcnjMAQKAzANqhMwB0ozMAGKUzALKmMwBMqDMA5qkzAIqrMwAkrTMAvq4zAFiwMwD8sTMAlrMzADC1MwDKtjMAZLgzAAi6MwCiuzMARr0zAOC+MwB6wDMAFMIzAK7DMwBSxTMA7MYzAIbIMwAgyjMAusszAF7NMwD4zjMAnNAzADbSMwDQ0zMAatUzAATXMwCo2DMAQtozANzbMwB23TMAEN8zALTgMwBO4jMA6OMzAIzlMwAm5zMAwOgzAFrqMwD+6zMAmO0zADLvMwDM8DMAZvIzAAr0MwCk9TMASPczAOL4MwB8+jMAFvwzALD9MwBU/zMA7gA0AIgCNAAiBDQAvAU0AGAHNAD6CDQAngo0ADgMNADSDTQAbA80AAYRNACqEjQARBQ0AN4VNAB4FzQAEhk0ALYaNABQHDQA9B00AI4fNAAoITQAwiI0AFwkNAAAJjQAmic0ADQpNADOKjQAaCw0AAwuNACmLzQAQDE0ANoyNAB+NDQAGDY0ALI3NABWOTQA8Do0AIo8NAAkPjQAyD80AGJBNAD8QjQAlkQ0ADpGNADURzQAbkk0AAhLNACiTDQARk40AOBPNAB6UTQAHlM0ALhUNABSVjQA7Fc0AJBZNAAqWzQAxFw0AF5eNAACYDQAnGE0ADZjNADaZDQAdGY0AA5oNACoaTQAQms0AOZsNACAbjQAGnA0ALRxNABYczQA8nQ0AIx2NAAweDQAynk0AGR7NAD+fDQAmH40ADyANADWgTQAcIM0AAqFNACkhjQASIg0AOKJNAB8izQAII00ALqONABUkDQA7pE0AJKTNAAslTQAxpY0AGCYNAD6mTQAnps0ADidNADSnjQAdqA0ABCiNACqozQARKU0AOimNACCqDQAHKo0AMCrNABarTQA9K40AI6wNAAosjQAzLM0AGa1NAAAtzQAmrg0ADS6NADYuzQAcr00AAy/NACwwDQASsI0AOTDNAB+xTQAIsc0ALzINABWyjQA8Ms0AIrNNAAuzzQAyNA0AGLSNAAG1DQAoNU0ADrXNADU2DQAbto0ABLcNACs3TQARt80AOrgNACE4jQAHuQ0ALjlNABc5zQA9ug0AJDqNAAq7DQAzu00AGjvNAAC8TQAnPI0AED0NADa9TQAdPc0AA75NACy+jQATPw0AOb9NACA/zQAJAE1AL4CNQBYBDUA8gU1AJYHNQAwCTUAygo1AGQMNQAIDjUAog81ADwRNQDWEjUAehQ1ABQWNQCuFzUASBk1AOwaNQCGHDUAIB41ALofNQBeITUA+CI1AJIkNQAsJjUA0Cc1AGopNQAEKzUAqCw1AEIuNQDcLzUAdjE1ABAzNQC0NDUATjY1AOg3NQCCOTUAHDs1AMA8NQBaPjUA9D81AJhBNQAyQzUAzEQ1AGZGNQAKSDUApEk1AD5LNQDYTDUAfE41ABZQNQCwUTUASlM1AO5UNQCIVjUAIlg1ALxZNQBgWzUA+lw1AJReNQAuYDUA0mE1AGxjNQAGZTUAoGY1AERoNQDeaTUAeGs1ABJtNQC2bjUAUHA1AOpxNQCEczUAKHU1AMJ2NQBceDUA9nk1AJp7NQA0fTUAzn41AHKANQAMgjUApoM1AECFNQDahjUAfog1ABiKNQCyizUATI01APCONQCKkDUAJJI1AMiTNQBilTUA/JY1AJaYNQAwmjUA1Js1AG6dNQAInzUAoqA1ADyiNQDgozUAeqU1AB6nNQC4qDUAUqo1AOyrNQCGrTUAKq81AMSwNQBesjUA+LM1AJK1NQA2tzUA0Lg1AHS6NQAOvDUAqL01AEK/NQDcwDUAgMI1ABrENQC0xTUATsc1AOjINQCMyjUAJsw1AMrNNQBkzzUA/tA1AJjSNQAy1DUA1tU1AHDXNQAK2TUApNo1AD7cNQDi3TUAfN81ACDhNQC64jUAVOQ1AO7lNQCI5zUALOk1AMbqNQBg7DUA+u01AJTvNQA48TUA0vI1AHb0NQAQ9jUAqvc1AET5NQDe+jUAgvw1ABz+NQC2/zUAUAE2APQCNgCOBDYAKAY2AMwHNgBmCTYAAAs2AJoMNgA0DjYA2A82AHIRNgAMEzYAphQ2AEoWNgDkFzYAfhk2ABgbNgC8HDYAVh42APAfNgCUITYALiM2AMgkNgBiJjYA/Cc2AKApNgA6KzYA1Cw2AG4uNgAIMDYArDE2AEYzNgDqNDYAhDY2AB44NgC4OTYAUjs2AOw8NgCQPjYAKkA2AM5BNgBoQzYAAkU2AJxGNgA2SDYA2kk2AHRLNgAOTTYAqE42AExQNgDmUTYAgFM2ABpVNgC0VjYAWFg2APJZNgCWWzYAMF02AMpeNgBkYDYA/mE2AKJjNgA8ZTYA1mY2AHBoNgAUajYArms2AEhtNgDibjYAfHA2ACByNgC6czYAVHU2APh2NgCSeDYALHo2AMZ7NgBqfTYABH82AJ6ANgA4gjYA3IM2AHaFNgAQhzYAqog2AESKNgDoizYAgo02AByPNgDAkDYAWpI2APSTNgCOlTYAKJc2AMyYNgBmmjYAAJw2AKSdNgA+nzYA2KA2AHKiNgAWpDYAsKU2AEqnNgDkqDYAiKo2ACKsNgC8rTYAVq82APCwNgCUsjYALrQ2ANK1NgBstzYABrk2AKC6NgA6vDYA3r02AHi/NgASwTYArMI2AEbENgDqxTYAhMc2AB7JNgDCyjYAXMw2APbNNgCQzzYANNE2AM7SNgBo1DYAAtY2AKbXNgBA2TYA2to2AHTcNgAY3jYAst82AEzhNgDm4jYAiuQ2ACTmNgC+5zYAWOk2APzqNgCW7DYAMO42AMrvNgBk8TYACPM2AKL0NgBG9jYA4Pc2AHr5NgAU+zYArvw2AFL+NgDs/zYAhgE3ACADNwC6BDcAXgY3APgHNwCSCTcANgs3ANAMNwBqDjcABBA3AKgRNwBCEzcA3BQ3AHYWNwAQGDcAtBk3AE4bNwDoHDcAjB43ACYgNwDAITcAWiM3AP4kNwCYJjcAMig3AMwpNwBwKzcACi03AKQuNwA+MDcA2DE3AHwzNwAWNTcAujY3AFQ4NwDuOTcAiDs3ACI9NwDGPjcAYEA3APpBNwCUQzcALkU3ANJGNwBsSDcABko3AKpLNwBETTcA3k43AHhQNwAcUjcAtlM3AFBVNwDqVjcAjlg3AChaNwDCWzcAXF03APZeNwCaYDcANGI3ANhjNwByZTcADGc3AKZoNwBAajcA5Gs3AH5tNwAYbzcAsnA3AFZyNwDwczcAinU3ACR3NwC+eDcAYno3APx7NwCgfTcAOn83ANSANwBugjcACIQ3AKyFNwBGhzcA4Ig3AHqKNwAUjDcAuI03AFKPNwDskDcAkJI3ACqUNwDElTcAXpc3AAKZNwCcmjcANpw3ANCdNwB0nzcADqE3AKiiNwBCpDcA3KU3AICnNwAaqTcAtKo3AFisNwDyrTcAjK83ACaxNwDAsjcAZLQ3AP61NwCitzcAPLk3ANa6NwBwvDcACr43AK6/NwBIwTcA4sI3AHzENwAWxjcAusc3AFTJNwD4yjcAksw3ACzONwDGzzcAYNE3AATTNwCe1DcAONY3ANLXNwB22TcAENs3AKrcNwBE3jcA3t83AILhNwAc4zcAtuQ3AFDmNwD05zcAjuk3ACjrNwDM7DcAZu43AADwNwCa8TcANPM3ANj0NwBy9jcADPg3ALD5NwBK+zcA5Pw3AH7+NwAiADgAvAE4AFYDOADwBDgAigY4AC4IOADICTgAYgs4AAYNOACgDjgAOhA4ANQROAB4EzgAEhU4AKwWOABGGDgA6hk4AIQbOAAeHTgAuB44AFIgOAD2ITgAkCM4AColOADOJjgAaCg4AAIqOACcKzgAQC04ANouOAB0MDgADjI4AKgzOABMNTgA5jY4AIA4OAAkOjgAvjs4AFg9OADyPjgAlkA4ADBCOADKQzgAZEU4AAhHOACiSDgAPEo4ANZLOABwTTgAFE84AK5QOABSUjgA7FM4AIZVOAAgVzgAulg4AF5aOAD4WzgAkl04ACxfOADQYDgAamI4AARkOACeZTgAQmc4ANxoOAB2ajgAEGw4ALRtOABObzgA6HA4AIJyOAAmdDgAwHU4AFp3OAD0eDgAmHo4ADJ8OADMfTgAZn84AACBOACkgjgAPoQ4ANiFOAB8hzgAFok4ALCKOABKjDgA7o04AIiPOAAikTgAvJI4AFaUOAD6lTgAlJc4AC6ZOADSmjgAbJw4AAaeOACgnzgARKE4AN6iOAB4pDgAEqY4ALanOABQqTgA6qo4AISsOAAerjgAwq84AFyxOAAAszgAmrQ4ADS2OADOtzgAaLk4AAy7OACmvDgAQL44ANq/OAB0wTgAGMM4ALLEOABMxjgA8Mc4AIrJOAAkyzgAvsw4AGLOOAD8zzgAltE4ADDTOADU1DgAbtY4AAjYOACi2TgAPNs4AODcOAB63jgAHuA4ALjhOABS4zgA7OQ4AIbmOAAq6DgAxOk4AF7rOAD47DgAku44ADbwOADQ8TgAdPM4AA71OACo9jgAQvg4ANz5OACA+zgAGv04ALT+OABOADkA6AE5AIwDOQAmBTkAwAY5AGQIOQD+CTkAmAs5ADINOQDWDjkAcBA5AAoSOQCkEzkASBU5AOIWOQB8GDkAFho5ALAbOQBUHTkA7h45AIggOQAsIjkAxiM5AGAlOQD6JjkAnig5ADgqOQDSKzkAbC05AAYvOQCqMDkARDI5AN4zOQCCNTkAHDc5ALY4OQBQOjkA9Ds5AI49OQAoPzkAwkA5AGZCOQAARDkAmkU5ADRHOQDYSDkAcko5AAxMOQCmTTkAQE85AORQOQB+UjkAGFQ5ALxVOQBWVzkA8Fg5AIpaOQAkXDkAyF05AGJfOQD8YDkAoGI5ADpkOQDUZTkAbmc5ABJpOQCsajkARmw5AOBtOQB6bzkAHnE5ALhyOQBSdDkA9nU5AJB3OQAqeTkAxHo5AGh8OQACfjkAnH85ADaBOQDQgjkAdIQ5AA6GOQCohzkATIk5AOaKOQCAjDkAGo45AL6POQBYkTkA8pI5AIyUOQAwljkAypc5AGSZOQD+mjkAmJw5ADyeOQDWnzkAcKE5AAqjOQCupDkASKY5AOKnOQB8qTkAIKs5ALqsOQBUrjkA+K85AJKxOQAsszkAxrQ5AGq2OQAEuDkAnrk5ADi7OQDSvDkAdr45ABDAOQCqwTkATsM5AOjEOQCCxjkAHMg5ALbJOQBayzkA9Mw5AI7OOQAo0DkAzNE5AGbTOQAA1TkApNY5AD7YOQDY2TkActs5ABbdOQCw3jkASuA5AOThOQCI4zkAIuU5ALzmOQBW6DkA8Ok5AJTrOQAu7TkAyO45AGzwOQAG8jkAoPM5ADr1OQDe9jkAePg5ABL6OQCs+zkAUP05AOr+OQCEADoAHgI6AMIDOgBcBToA9gY6AJAIOgAqCjoAzgs6AGgNOgACDzoAphA6AEASOgDaEzoAdBU6ABgXOgCyGDoATBo6AOYbOgCAHToAJB86AL4gOgBYIjoA/CM6AJYlOgAwJzoAyig6AG4qOgAILDoAoi06ADwvOgDgMDoAejI6ABQ0OgCuNToAUjc6AOw4OgCGOjoAIDw6AMQ9OgBePzoA+EA6AJJCOgAsRDoA0EU6AGpHOgAESToAqEo6AEJMOgDcTToAdk86ABpROgC0UjoATlQ6AOhVOgCCVzoAJlk6AMBaOgBaXDoA/l06AJhfOgAyYToAzGI6AHBkOgAKZjoApGc6AD5pOgDiajoAfGw6ABZuOgCwbzoAVHE6AO5yOgCIdDoAInY6AMZ3OgBgeToA+no6AJR8OgA4fjoA0n86AGyBOgAGgzoAoIQ6AESGOgDehzoAgok6AByLOgC2jDoAUI46AOqPOgCOkToAKJM6AMKUOgBcljoA9pc6AJqZOgA0mzoAzpw6AHKeOgAMoDoApqE6AECjOgDkpDoAfqY6ABioOgCyqToATKs6APCsOgCKrjoAJLA6AMixOgBiszoA/LQ6AJa2OgA6uDoA1Lk6AG67OgAIvToAor46AEbAOgDgwToAesM6AB7FOgC4xjoAUsg6AOzJOgCQyzoAKs06AMTOOgBe0DoAAtI6AJzTOgA21ToA0NY6AGrYOgAO2joAqNs6AELdOgDm3joAgOA6ABriOgC04zoAWOU6APLmOgCM6DoAJuo6AMDrOgBk7ToA/u46AJjwOgA88joA1vM6AHD1OgAK9zoArvg6AEj6OgDi+zoAfP06ABb/OgC6ADsAVAI7AO4DOwCSBTsALAc7AMYIOwBgCjsABAw7AJ4NOwA4DzsA0hA7AHYSOwAQFDsAqhU7AEQXOwDeGDsAgho7ABwcOwC2HTsAWh87APQgOwCOIjsAKCQ7AMIlOwBmJzsAACk7AJoqOwA0LDsA2C07AHIvOwAMMTsAsDI7AEo0OwDkNTsAfjc7ACI5OwC8OjsAVjw7APA9OwCKPzsALkE7AMhCOwBsRDsABkY7AKBHOwA6STsA1Eo7AHhMOwASTjsArE87AEZROwDgUjsAhFQ7AB5WOwC4VzsAXFk7APZaOwCQXDsAKl47AM5fOwBoYTsAAmM7AJxkOwBAZjsA2mc7AHRpOwAOazsAqGw7AExuOwDmbzsAgHE7ACRzOwC+dDsAWHY7APJ3OwCWeTsAMHs7AMp8OwBkfjsACIA7AKKBOwA8gzsA1oQ7AHqGOwAUiDsArok7AEiLOwDsjDsAho47ACCQOwC6kTsAXpM7APiUOwCSljsALJg7ANCZOwBqmzsABJ07AJ6eOwBCoDsA3KE7AHajOwAQpTsAtKY7AE6oOwDoqTsAgqs7ABytOwDArjsAWrA7AP6xOwCYszsAMrU7AMy2OwBmuDsACro7AKS7OwA+vTsA2L47AHLAOwAWwjsAsMM7AFTFOwDuxjsAiMg7ACLKOwC8yzsAYM07APrOOwCU0DsALtI7AMjTOwBs1TsABtc7AKDYOwBE2jsA3ts7AHjdOwAS3zsAtuA7AFDiOwDq4zsAhOU7AB7nOwDC6DsAXOo7APbrOwCQ7TsANO87AM7wOwBo8jsADPQ7AKb1OwBA9zsA2vg7AH76OwAY/DsAsv07AEz/OwDwADwAigI8ACQEPAC+BTwAWAc8APwIPACWCjwAOgw8ANQNPABuDzwACBE8AKISPABGFDwA4BU8AHoXPAAUGTwAuBo8AFIcPADsHTwAhh88ACohPADEIjwAXiQ8APglPACSJzwANik8ANAqPABqLDwADi48AKgvPABCMTwA3DI8AIA0PAAaNjwAtDc8AE45PADoOjwAjDw8ACY+PADAPzwAZEE8AP5CPACYRDwAMkY8ANZHPABwSTwACks8AKRMPAA+TjwA4k88AHxRPAAWUzwAsFQ8AFRWPADuVzwAiFk8ACxbPADGXDwAYF48APpfPACeYTwAOGM8ANJkPABsZjwABmg8AKppPABEazwA3mw8AIJuPAAccDwAtnE8AFBzPAD0dDwAjnY8ACh4PADCeTwAXHs8AAB9PACafjwANIA8ANiBPABygzwADIU8AKaGPABKiDwA5Ik8AH6LPAAYjTwAvI48AFaQPADwkTwAipM8ACSVPADIljwAYpg8APyZPACgmzwAOp08ANSePABuoDwAEqI8AKyjPABGpTwA4KY8AHqoPAAeqjwAuKs8AFKtPAD2rjwAkLA8ACqyPADEszwAaLU8AAK3PACcuDwANro8ANq7PAB0vTwADr88AKjAPABCwjwA5sM8AIDFPAAaxzwAvsg8AFjKPADyyzwAjM08ADDPPADK0DwAZNI8AP7TPACY1TwAPNc8ANbYPABw2jwACtw8AK7dPABI3zwA4uA8AIbiPAAg5DwAuuU8AFTnPAD46DwAkuo8ACzsPADG7TwAYO88AATxPACe8jwAOPQ8ANz1PAB29zwAEPk8AKr6PABO/DwA6P08AIL/PAAcAT0AtgI9AFoEPQD0BT0Ajgc9ADIJPQDMCj0AZgw9AAAOPQCkDz0APhE9ANgSPQByFD0AFhY9ALAXPQBKGT0A5Bo9AH4cPQAiHj0AvB89AFYhPQD6Ij0AlCQ9AC4mPQDIJz0AbCk9AAYrPQCgLD0AOi49ANQvPQB4MT0AEjM9AKw0PQBQNj0A6jc9AIQ5PQAeOz0Awjw9AFw+PQD2Pz0AkEE9ADRDPQDORD0AaEY9AAJIPQCmST0AQEs9ANpMPQB0Tj0AGFA9ALJRPQBMUz0A5lQ9AIpWPQAkWD0Avlk9AGJbPQAGXT0AoF49ADpgPQDUYT0AeGM9ABxlPQC2Zj0AWmg9APRpPQCOaz0AMm09AMxuPQBmcD0AAHI9AKRzPQA+dT0A2HY9AHJ4PQAMej0AsHs9AEp9PQDkfj0AfoA9ACKCPQC8gz0AVoU9APqGPQCUiD0ALoo9AMiLPQBsjT0ABo89AKCQPQA6kj0A1JM9AHiVPQASlz0ArJg9AFCaPQDqmz0AhJ09AB6fPQDCoD0AXKI9APajPQCQpT0ANKc9AM6oPQBoqj0AAqw9AJytPQBArz0A2rA9AHSyPQAYtD0AsrU9AEy3PQDmuD0Airo9ACS8PQC+vT0AWL89APLAPQCWwj0AMMQ9AMrFPQBuxz0ACMk9AKLKPQA8zD0A4M09AHrPPQAU0T0ArtI9AFLUPQDs1T0Ahtc9ACDZPQDE2j0AXtw9APjdPQCS3z0ALOE9ANDiPQBq5D0ABOY9AJ7nPQBC6T0A3Oo9AHbsPQAa7j0AtO89AE7xPQDo8j0AjPQ9ACb2PQDA9z0AWvk9APT6PQCY/D0AMv49AMz/PQBmAT4ACgM+AKQEPgA+Bj4A4gc+AHwJPgAWCz4AsAw+AFQOPgDuDz4AiBE+ACITPgDGFD4AYBY+APoXPgCUGT4ALhs+ANIcPgBsHj4ABiA+AKohPgBEIz4A3iQ+AHgmPgAcKD4Atik+AFArPgDqLD4Aji4+ACgwPgDCMT4AXDM+APY0PgCaNj4ANDg+AM45PgByOz4ADD0+AKY+PgBAQD4A5EE+AH5DPgAYRT4AskY+AFZIPgDwST4Aiks+ACRNPgDITj4AYlA+APxRPgCWUz4AOlU+ANRWPgBuWD4ACFo+AKJbPgBGXT4A4F4+AHpgPgAeYj4AuGM+AFJlPgDsZj4AkGg+ACpqPgDEaz4AXm0+AAJvPgCccD4ANnI+ANBzPgBqdT4ADnc+AKh4PgBCej4A3Hs+AIB9PgAafz4AtIA+AFiCPgDygz4AjIU+ACaHPgDAiD4AZIo+AP6LPgCYjT4AMo8+ANaQPgBwkj4ACpQ+AK6VPgBIlz4A4pg+AHyaPgAgnD4Aup0+AFSfPgDuoD4AkqI+ACykPgDGpT4AYKc+APqoPgCeqj4AOKw+ANKtPgB2rz4AELE+AKqyPgBEtD4A6LU+AIK3PgAcuT4Atro+AFq8PgD0vT4Ajr8+ACjBPgDCwj4AZsQ+AADGPgCaxz4APsk+ANjKPgByzD4ADM4+ALDPPgBK0T4A5NI+AH7UPgAY1j4AvNc+AFbZPgDw2j4Aitw+AC7ePgDI3z4AYuE+AAbjPgCg5D4AOuY+ANTnPgB46T4AEus+AKzsPgBG7j4A6u8+AITxPgAe8z4AuPQ+AFL2PgD29z4AkPk+ACr7PgDE/D4AaP4+AAIAPwCcAT8AQAM/ANoEPwB0Bj8ADgg/ALIJPwBMCz8A5gw/AIAOPwAaED8AvhE/AFgTPwDyFD8AlhY/ADAYPwDKGT8AZBs/AAgdPwCiHj8APCA/ANYhPwB6Iz8AFCU/AK4mPwBIKD8A7Ck/AIYrPwAgLT8Aui4/AF4wPwD4MT8AkjM/ACw1PwDQNj8Aajg/AAQ6PwCeOz8AOD0/ANw+PwB2QD8AEEI/ALRDPwBORT8A6EY/AIJIPwAmSj8AwEs/AFpNPwD0Tj8AjlA/ADJSPwDMUz8AZlU/AApXPwCkWD8APlo/ANhbPwB8XT8AFl8/ALBgPwBKYj8A5GM/AIhlPwAiZz8AvGg/AGBqPwD6az8AlG0/AC5vPwDScD8AbHI/AAZ0PwCgdT8AOnc/AN54PwB4ej8AEnw/AKx9PwBQfz8A6oA/AISCPwAohD8AwoU/AFyHPwD2iD8Amoo/ADSMPwDOjT8AaI8/AAKRPwCmkj8AQJQ/ANqVPwB0lz8AGJk/ALKaPwBMnD8A8J0/AIqfPwAkoT8AvqI/AGKkPwD8pT8Alqc/ADCpPwDKqj8Abqw/AAiuPwCirz8ARrE/AOCyPwB6tD8AFLY/ALi3PwBSuT8A7Lo/AIa8PwAgvj8AxL8/AF7BPwD4wj8AnMQ/ADbGPwDQxz8Aask/AA7LPwCozD8AQs4/ANzPPwB20T8AGtM/ALTUPwBO1j8A8tc/AIzZPwAm2z8AwNw/AGTePwD+3z8AmOE/ADLjPwDM5D8AcOY/AAroPwCk6T8ASOs/AOLsPwB87j8AFvA/ALrxPwBU8z8A7vQ/AIj2PwAi+D8Axvk/AGD7PwD6/D8AlP4/ADgAQADSAUAAbANAABAFQACqBkAARAhAAN4JQACCC0AAHA1AALYOQABQEEAA6hFAAI4TQAAoFUAAwhZAAGYYQAAAGkAAmhtAADQdQADYHkAAciBAAAwiQACmI0AAQCVAAOQmQAB+KEAAGCpAALwrQABWLUAA8C5AAIowQAAuMkAAyDNAAGI1QAD8NkAAljhAADo6QADUO0AAbj1AABI/QACsQEAARkJAAOBDQACERUAAHkdAALhIQABSSkAA7EtAAJBNQAAqT0AAxFBAAGhSQAACVEAAnFVAADZXQADaWEAAdFpAAA5cQACoXUAAQl9AAOZgQACAYkAAGmRAAL5lQABYZ0AA8mhAAIxqQAAwbEAAym1AAGRvQAD+cEAAmHJAADx0QADWdUAAcHdAAAp5QACuekAASHxAAOJ9QACGf0AAIIFAALqCQABUhEAA7oVAAJKHQAAsiUAAxopAAGCMQAAEjkAAno9AADiRQADckkAAdpRAABCWQACql0AATplAAOiaQACCnEAAHJ5AALafQABaoUAA9KJAAI6kQAAypkAAzKdAAGapQAAAq0AApKxAAD6uQADYr0AAcrFAAAyzQACwtEAASrZAAOS3QAB+uUAAIrtAALy8QABWvkAA+r9AAJTBQAAuw0AAyMRAAGzGQAAGyEAAoMlAADrLQADUzEAAeM5AABLQQACs0UAAUNNAAOrUQACE1kAAHthAAMLZQABc20AA9txAAJDeQAAq4EAAzuFAAGjjQAAC5UAApuZAAEDoQADa6UAAdOtAAA7tQACy7kAATPBAAObxQACK80AAJPVAAL72QABY+EAA8vlAAJb7QAAw/UAAyv5AAG4AQQAIAkEAogNBADwFQQDgBkEAeghBABQKQQCuC0EAUg1BAOwOQQCGEEEAIBJBAMQTQQBeFUEA+BZBAJIYQQAsGkEA0BtBAGodQQAEH0EAqCBBAEIiQQDcI0EAdiVBABonQQC0KEEATipBAOgrQQCCLUEAJi9BAMAwQQBaMkEA/jNBAJg1QQAyN0EAzDhBAHA6QQAKPEEApD1BAD4/QQDYQEEAfEJBABZEQQCwRUEAVEdBAO5IQQCISkEAIkxBAMZNQQBgT0EA+lBBAJRSQQAuVEEA0lVBAGxXQQAGWUEAqlpBAERcQQDeXUEAeF9BABxhQQC2YkEAUGRBAOplQQCEZ0EAKGlBAMJqQQBcbEEAAG5BAJpvQQA0cUEAznJBAHJ0QQAMdkEApndBAEB5QQDkekEAfnxBABh+QQCyf0EAVoFBAPCCQQCKhEEAJIZBAL6HQQBiiUEA/IpBAJaMQQAwjkEA1I9BAG6RQQAIk0EArJRBAEaWQQDgl0EAeplBAB6bQQC4nEEAUp5BAOyfQQCGoUEAKqNBAMSkQQBepkEAAqhBAJypQQA2q0EA0KxBAHSuQQAOsEEAqLFBAEKzQQDctEEAgLZBABq4QQC0uUEATrtBAPK8QQCMvkEAJsBBAMrBQQBkw0EA/sRBAJjGQQA8yEEA1slBAHDLQQAKzUEApM5BAEjQQQDi0UEAfNNBABbVQQC61kEAVNhBAO7ZQQCS20EALN1BAMbeQQBg4EEABOJBAJ7jQQA45UEA0uZBAGzoQQAQ6kEAqutBAETtQQDe7kEAgvBBABzyQQC280EAWvVBAPT2QQCO+EEAKPpBAMz7QQBm/UEAAP9BAJoAQgA0AkIA2ANCAHIFQgAMB0IApghCAEoKQgDkC0IAfg1CACIPQgC8EEIAVhJCAPATQgCUFUIALhdCAMgYQgBiGkIA/BtCAKAdQgA6H0IA1CBCAG4iQgASJEIArCVCAEYnQgDqKEIAhCpCAB4sQgC4LUIAXC9CAPYwQgCQMkIAKjRCAMQ1QgBoN0IAAjlCAJw6QgA2PEIA2j1CAHQ/QgAOQUIAskJCAExEQgDmRUIAgEdCACRJQgC+SkIAWExCAPJNQgCMT0IAMFFCAMpSQgBkVEIA/lVCAKJXQgA8WUIA1lpCAHBcQgAUXkIArl9CAEhhQgDiYkIAhmRCACBmQgC6Z0IAXmlCAPhqQgCSbEIALG5CANBvQgBqcUIABHNCAJ50QgA4dkIA3HdCAHZ5QgAQe0IAtHxCAE5+QgDof0IAgoFCACaDQgDAhEIAWoZCAPSHQgCYiUIAMotCAMyMQgBmjkIAAJBCAKSRQgA+k0IA2JRCAHKWQgAWmEIAsJlCAEqbQgDunEIAiJ5CACKgQgC8oUIAYKNCAPqkQgCUpkIALqhCAMipQgBsq0IABq1CAKCuQgA6sEIA3rFCAHizQgAStUIAtrZCAFC4QgDquUIAhLtCACi9QgDCvkIAXMBCAPbBQgCaw0IANMVCAM7GQgBoyEIADMpCAKbLQgBAzUIA2s5CAH7QQgAY0kIAstNCAEzVQgDm1kIAithCACTaQgC+20IAYt1CAPzeQgCW4EIAMOJCAMrjQgBu5UIACOdCAKLoQgBG6kIA4OtCAHrtQgAU70IAuPBCAFLyQgDs80IAhvVCACD3QgDE+EIAXvpCAPj7QgCc/UIANv9CANAAQwBqAkMADgRDAKgFQwBCB0MA3AhDAHYKQwAaDEMAtA1DAE4PQwDoEEMAjBJDACYUQwDAFUMAZBdDAP4YQwCYGkMAMhxDANYdQwBwH0MACiFDAKQiQwA+JEMA4iVDAHwnQwAWKUMAuipDAFQsQwDuLUMAiC9DACwxQwDGMkMAYDRDAPo1QwCUN0MAODlDANI6QwBsPEMABj5DAKo/QwBEQUMA3kJDAIJEQwAcRkMAtkdDAFBJQwDqSkMAjkxDAChOQwDCT0MAZlFDAABTQwCaVEMANFZDAM5XQwByWUMADFtDAKZcQwBAXkMA5F9DAH5hQwAYY0MAvGRDAFZmQwDwZ0MAimlDAC5rQwDIbEMAYm5DAPxvQwCWcUMAOnNDANR0QwBudkMAEnhDAKx5QwBGe0MA4HxDAIR+QwAegEMAuIFDAFKDQwDshEMAkIZDACqIQwDEiUMAaItDAAKNQwCcjkMANpBDANqRQwB0k0MADpVDAKiWQwBCmEMA5plDAICbQwAanUMAtJ5DAFigQwDyoUMAjKNDADClQwDKpkMAZKhDAP6pQwCYq0MAPK1DANauQwBwsEMACrJDAK6zQwBItUMA4rZDAIa4QwAgukMAurtDAFS9QwDuvkMAksBDACzCQwDGw0MAYMVDAATHQwCeyEMAOMpDANzLQwB2zUMAEM9DAKrQQwBE0kMA6NNDAILVQwAc10MAwNhDAFraQwD020MAjt1DACjfQwDM4EMAZuJDAADkQwCa5UMAPudDANjoQwBy6kMAFuxDALDtQwBK70MA5PBDAIjyQwAi9EMAvPVDAFb3QwDw+EMAlPpDAC78QwDI/UMAbP9DAAYBRACgAkQAOgREAN4FRAB4B0QAEglEAKwKRABGDEQA6g1EAIQPRAAeEUQAwhJEAFwURAD2FUQAkBdEADQZRADOGkQAaBxEAAIeRACcH0QAQCFEANoiRAB0JEQAGCZEALInRABMKUQA5ipEAIosRAAkLkQAvi9EAFgxRADyMkQAljREADA2RADKN0QAbjlEAAg7RACiPEQAPD5EAOA/RAB6QUQAFENEAK5ERABIRkQA7EdEAIZJRAAgS0QAxExEAF5ORAD4T0QAklFEADZTRADQVEQAalZEAARYRACeWUQAQltEANxcRAB2XkQAGmBEALRhRABOY0QA6GREAIxmRAAmaEQAwGlEAFprRAD0bEQAmG5EADJwRADMcUQAcHNEAAp1RACkdkQAPnhEAOJ5RAB8e0QAFn1EALB+RABKgEQA7oFEAIiDRAAihUQAxoZEAGCIRAD6iUQAlItEADiNRADSjkQAbJBEAAaSRACqk0QATpVEAOiWRACCmEQAJppEAMCbRABanUQA9J5EAJigRAAyokQAzKNEAGalRAAKp0QApKhEAD6qRADiq0QAfK1EABavRACwsEQAVLJEAO6zRACItUQAIrdEALy4RABgukQA+rtEAJS9RAAuv0QA0sBEAGzCRAAGxEQAqsVEAETHRADeyEQAeMpEABzMRAC2zUQAUM9EAOrQRACE0kQAKNREAMLVRABm10QA9thEAJraRAA03EQAzt1EAGjfRAAM4UQApuJEAEDkRADk5UQAfudEABjpRACy6kQAVuxEAPDtRACK70QAJPFEAMjyRABi9EQA/PVEAJb3RAA6+UQA1PpEAG78RAAI/kQAov9EAEYBRQDgAkUAegRFAB4GRQC4B0UAUglFAOwKRQCQDEUAKg5FAMQPRQBeEUUA+BJFAJwURQA2FkUA0BdFAHQZRQAOG0UAqBxFAEIeRQDcH0UAgCFFABojRQC0JEUATiZFAPInRQCMKUUAJitFAMosRQBkLkUA/i9FAJgxRQAyM0UA1jRFAHA2RQAKOEUApDlFAEg7RQDiPEUAfD5FACBARQC6QUUAVENFAO5ERQCIRkUALEhFAMZJRQBgS0UA+kxFAJ5ORQA4UEUA0lFFAHZTRQAQVUUAqlZFAERYRQDoWUUAgltFABxdRQC2XkUAUGBFAPRhRQCOY0UAKGVFAMJmRQBmaEUAAGpFAJprRQA+bUUA2G5FAHJwRQAMckUApnNFAEp1RQDkdkUAfnhFABh6RQC8e0UAVn1FAPB+RQCUgEUALoJFAMiDRQBihUUA/IZFAKCIRQA6ikUA1ItFAG6NRQASj0UArJBFAEaSRQDqk0UAhJVFAB6XRQC4mEUAXJpFAPabRQCQnUUAKp9FAMSgRQBookUAAqRFAJylRQA2p0UA2qhFAHSqRQAOrEUAsq1FAEyvRQDmsEUAgLJFABq0RQC+tUUAWLdFAPK4RQCWukUAMLxFAMq9RQBkv0UACMFFAKLCRQA8xEUA1sVFAHDHRQAUyUUArspFAEjMRQDizUUAhs9FACDRRQC60kUAXtRFAPjVRQCS10UALNlFAMbaRQBq3EUABN5FAJ7fRQA44UUA3OJFAHbkRQAQ5kUAtOdFAE7pRQDo6kUAguxFACbuRQDA70UAWvFFAPTyRQCO9EUAMvZFAMz3RQBm+UUAAPtFAKT8RQA+/kUA2P9FAHwBRgAWA0YAsARGAEoGRgDkB0YAiAlGACILRgC8DEYAVg5GAPoPRgCUEUYALhNGANIURgBsFkYABhhGAKAZRgBEG0YA3hxGAHgeRgASIEYArCFGAFAjRgDqJEYAhCZGACgoRgDCKUYAXCtGAPYsRgCaLkYANDBGAM4xRgBoM0YAAjVGAKY2RgBAOEYA2jlGAHQ7RgAYPUYAsj5GAExARgDwQUYAikNGACRFRgC+RkYAYkhGAPxJRgCWS0YAME1GAMpORgBuUEYACFJGAKJTRgA8VUYA4FZGAHpYRgAUWkYArltGAFJdRgDsXkYAhmBGACBiRgDEY0YAXmVGAPhmRgCSaEYANmpGANBrRgBqbUYADm9GAKhwRgBCckYA3HNGAHZ1RgAad0YAtHhGAE56RgDye0YAjH1GACZ/RgDAgEYAWoJGAP6DRgCYhUYAModGAMyIRgBwikYACoxGAKSNRgBIj0YA4pBGAHySRgAWlEYAsJVGAFSXRgDumEYAiJpGACKcRgDGnUYAYJ9GAPqgRgCeokYAOKRGANKlRgBsp0YABqlGAKqqRgBErEYA3q1GAHivRgAcsUYAtrJGAFC0RgD0tUYAjrdGACi5RgDCukYAZrxGAAC+RgCav0YANMFGAM7CRgByxEYADMZGAKbHRgBAyUYA5MpGAH7MRgAYzkYAvM9GAFbRRgDw0kYAitRGACTWRgDI10YAYtlGAPzaRgCW3EYAOt5GANTfRgBu4UYAEuNGAKzkRgBG5kYA4OdGAHrpRgAe60YAuOxGAFLuRgD270YAkPFGACrzRgDE9EYAXvZGAAL4RgCc+UYANvtGAND8RgB0/kYADgBHAKgBRwBMA0cA5gRHAIAGRwAaCEcAvglHAFgLRwDyDEcAjA5HACYQRwDKEUcAZBNHAP4URwCYFkcAPBhHANYZRwBwG0cAFB1HAK4eRwBIIEcA4iFHAHwjRwAgJUcAuiZHAFQoRwDuKUcAkitHACwtRwDGLkcAYDBHAAQyRwCeM0cAODVHANw2RwB2OEcAEDpHAKo7RwBEPUcA6D5HAIJARwAcQkcAtkNHAFpFRwD0RkcAjkhHADJKRwDMS0cAZk1HAABPRwCkUEcAPlJHANhTRwByVUcADFdHALBYRwBKWkcA5FtHAH5dRwAiX0cAvGBHAFZiRwD6Y0cAlGVHAC5nRwDIaEcAbGpHAAZsRwCgbUcAOm9HANRwRwB4ckcAEnRHAKx1RwBGd0cA6nhHAIR6RwAefEcAwn1HAFx/RwD2gEcAkIJHACqERwDOhUcAaIdHAAKJRwCcikcAQIxHANqNRwB0j0cADpFHALKSRwBMlEcA5pVHAIqXRwAkmUcAvppHAFicRwDynUcAlp9HADChRwDKokcAZKRHAAimRwCip0cAPKlHANaqRwB6rEcAFK5HAK6vRwBSsUcA7LJHAIa0RwAgtkcAurdHAF65RwD4ukcAkrxHACy+RwDQv0cAasFHAATDRwCexEcAQsZHANzHRwB2yUcAGstHALTMRwBOzkcA6M9HAILRRwAm00cAwNRHAFrWRwD010cAmNlHADLbRwDM3EcAZt5HAArgRwCk4UcAPuNHAOLkRwB85kcAFuhHALDpRwBK60cA7uxHAIjuRwAi8EcAvPFHAGDzRwD69EcAlPZHADj4RwDS+UcAbPtHAAb9RwCq/kcARABIAN4BSAB4A0gAEgVIALYGSABQCEgA6glIAIQLSAAoDUgAwg5IAFwQSAAAEkgAmhNIADQVSADOFkgAaBhIAAwaSACmG0gAQB1IANoeSAB+IEgAGCJIALIjSABWJUgA8CZIAIooSAAkKkgAyCtIAGItSAD8LkgAljBIADoySADUM0gAbjVIAAg3SACsOEgARjpIAOA7SAB6PUgAHj9IALhASABSQkgA7ENIAIZFSAAqR0gAxEhIAF5KSAACTEgAnE1IADZPSADQUEgAalJIAA5USACoVUgAQldIAOZYSACAWkgAGlxIALRdSABOX0gA8mBIAIxiSAAmZEgAwGVIAGRnSAD+aEgAmGpIADxsSADWbUgAcG9IAApxSACuckgASHRIAOJ1SAB8d0gAFnlIALp6SABUfEgA7n1IAIh/SAAsgUgAxoJIAGCESAAEhkgAnodIADiJSADSikgAbIxIABCOSACqj0gARJFIAN6SSACClEgAHJZIALaXSABamUgA9JpIAI6cSAAonkgAwp9IAGahSAAAo0gAmqRIADSmSADYp0gAcqlIAAyrSACwrEgASq5IAOSvSAB+sUgAGLNIALy0SABWtkgA8LdIAIq5SAAuu0gAyLxIAGK+SAD8v0gAoMFIADrDSADUxEgAbsZIABLISACsyUgARstIAOrMSACEzkgAHtBIALjRSABS00gA9tRIAJDWSAAq2EgAxNlIAGjbSAAC3UgAnN5IAEDgSADa4UgAdONIAA7lSACy5kgATOhIAObpSACA60gAGu1IAL7uSABY8EgA8vFIAJbzSAAw9UgAyvZIAGT4SAD++UgAovtIADz9SADW/kgAcABJABQCSQCuA0kASAVJAOwGSQCGCEkAIApJALoLSQBUDUkA+A5JAJIQSQAsEkkAxhNJAGoVSQAEF0kAnhhJAEIaSQDcG0kAdh1JABAfSQCqIEkATiJJAOgjSQCCJUkAHCdJAMAoSQBaKkkA9CtJAJgtSQAyL0kAzDBJAGYySQAANEkApDVJAD43SQDYOEkAcjpJABY8SQCwPUkASj9JAORASQCIQkkAIkRJALxFSQBWR0kA+khJAJRKSQAuTEkA0k1JAGxPSQAGUUkAoFJJADpUSQDeVUkAeFdJABJZSQC2WkkAUFxJAOpdSQCEX0kAKGFJAMJiSQBcZEkA9mVJAJBnSQA0aUkAzmpJAGhsSQACbkkApm9JAEBxSQDackkAfnRJABh2SQCyd0kATHlJAOZ6SQCKfEkAJH5JAL5/SQBYgUkA/IJJAJaESQAwhkkA1IdJAG6JSQAIi0kAooxJADyOSQDgj0kAepFJABSTSQC4lEkAUpZJAOyXSQCGmUkAIJtJAMScSQBenkkA+J9JAJKhSQA2o0kA0KRJAGqmSQAOqEkAqKlJAEKrSQDcrEkAdq5JABqwSQC0sUkATrNJAOi0SQCMtkkAJrhJAMC5SQBku0kA/rxJAJi+SQAywEkA1sFJAHDDSQAKxUkApMZJAD7ISQDiyUkAfMtJABbNSQC6zkkAVNBJAO7RSQCI00kALNVJAMbWSQBg2EkA+tlJAJTbSQA43UkA0t5JAGzgSQAG4kkAquNJAETlSQDe5kkAguhJABzqSQC260kAUO1JAOruSQCO8EkAKPJJAMLzSQBc9UkAAPdJAJr4SQA0+kkA2PtJAHL9SQAM/0kApgBKAEoCSgDkA0oAfgVKABgHSgC8CEoAVgpKAPALSgCUDUoAOA9KANIQSgBsEkoABhRKAKoVSgBEF0oA3hhKAHgaSgAcHEoAth1KAFAfSgD0IEoAjiJKACgkSgDCJUoAXCdKAAApSgCaKkoANCxKAM4tSgByL0oADDFKAKYySgBANEoA5DVKAH43SgAYOUoAvDpKAFY8SgDwPUoAij9KACRBSgDIQkoAYkRKAPxFSgCWR0oAOklKANRKSgBuTEoACE5KAKxPSgBGUUoA4FJKAHpUSgAeVkoAuFdKAFJZSgD2WkoAkFxKACpeSgDEX0oAXmFKAAJjSgCcZEoANmZKANBnSgB0aUoADmtKAKhsSgBMbkoA5m9KAIBxSgAac0oAtHRKAFh2SgDyd0oAjHlKACZ7SgDKfEoAZH5KAP5/SgCigUoAPINKANaESgBwhkoAFIhKAK6JSgBIi0oA4oxKAIaOSgAgkEoAupFKAFSTSgD4lEoAkpZKACyYSgDGmUoAYJtKAASdSgCenkoAOKBKANKhSgB2o0oAEKVKAKqmSgBOqEoA6KlKAIKrSgAcrUoAtq5KAFqwSgD0sUoAjrNKACi1SgDMtkoAZrhKAAC6SgCku0oAPr1KANi+SgBywEoADMJKALDDSgBKxUoA5MZKAH7ISgAiykoAvMtKAFbNSgDwzkoAlNBKAC7SSgDI00oAbNVKAAbXSgCg2EoAOtpKANTbSgB43UoAEt9KAKzgSgBG4koA6uNKAITlSgAe50oAwuhKAFzqSgD260oAkO1KADTvSgDO8EoAaPJKAAL0SgCc9UoAQPdKANr4SgB0+koADvxKALL9SgBM/0oA5gBLAIoCSwAkBEsAvgVLAFgHSwDyCEsAlgpLADAMSwDKDUsAZA9LAAgRSwCiEksAPBRLAOAVSwB6F0sAFBlLAK4aSwBIHEsA7B1LAIYfSwAgIUsAuiJLAF4kSwD4JUsAkidLACwpSwDQKksAaixLAAQuSwCoL0sAQjFLANwySwB2NEsAEDZLALQ3SwBOOUsA6DpLAII8SwAmPksAwD9LAFpBSwD0QksAmERLADJGSwDMR0sAcElLAApLSwCkTEsAPk5LANhPSwB8UUsAFlNLALBUSwBKVksA7ldLAIhZSwAiW0sAxlxLAGBeSwD6X0sAlGFLAC5jSwDSZEsAbGZLAAZoSwCgaUsARGtLAN5sSwB4bksAEnBLALZxSwBQc0sA6nRLAI52SwAoeEsAwnlLAFx7SwD2fEsAmn5LADSASwDOgUsAaINLAAyFSwCmhksAQIhLANqJSwB+i0sAGI1LALKOSwBWkEsA8JFLAIqTSwAklUsAvpZLAGKYSwD8mUsAlptLADCdSwDUnksAbqBLAAiiSwCio0sARqVLAOCmSwB6qEsAFKpLALirSwBSrUsA7K5LAIawSwAqsksAxLNLAF61SwACt0sAnLhLADa6SwDQu0sAar1LAA6/SwCowEsAQsJLAObDSwCAxUsAGsdLALTISwBOyksA8stLAIzNSwAmz0sAytBLAGTSSwD+00sAmNVLADLXSwDW2EsAcNpLAArcSwCk3UsAPt9LAOLgSwB84ksAFuRLALrlSwBU50sA7uhLAIjqSwAs7EsAxu1LAGDvSwD68EsAnvJLADj0SwDS9UsAbPdLABD5SwCq+ksARPxLAN79SwCC/0sAHAFMALYCTABaBEwA9AVMAI4HTAAoCUwAwgpMAGYMTAAADkwAmg9MADQRTADYEkwAchRMAAwWTACmF0wAShlMAOQaTAB+HEwAIh5MALwfTABWIUwA8CJMAIokTAAuJkwAyCdMAGIpTAD8KkwAlixMADouTADUL0wAeDFMABIzTACsNEwARjZMAOA3TACEOUwAHjtMALg8TABSPkwA9j9MAJBBTAAqQ0wAxERMAGhGTAACSEwAnElMAEBLTADaTEwAdE5MAA5QTACoUUwATFNMAOZUTACAVkwAGlhMALRZTABYW0wA/FxMAJZeTAA6YEwA1GFMAHhjTAASZUwArGZMAEZoTADgaUwAhGtMAB5tTAC4bkwAUnBMAPZxTACQc0wAKnVMAM52TABoeEwAAnpMAJx7TAA2fUwA2n5MAHSATAAOgkwAqINMAEyFTADmhkwAgIhMACSKTAC+i0wAWI1MAPKOTACMkEwAMJJMAMqTTABklUwA/pZMAKKYTAA8mkwA1ptMAHqdTAAUn0wArqBMAEiiTADio0wAhqVMACCnTAC6qEwAVKpMAPirTACSrUwALK9MANCwTABqskwABLRMAJ61TAA4t0wA3LhMAHa6TAAQvEwAqr1MAE6/TADowEwAgsJMACbETADAxUwAWsdMAPTITACOykwAMsxMAMzNTABmz0wAANFMAKTSTAA+1EwA2NVMAHzXTAAW2UwAsNpMAErcTADk3UwAiN9MACLhTAC84kwAVuRMAPDlTACU50wALulMANLqTABs7EwABu5MAKDvTAA68UwA3vJMAHj0TAAS9kwArPdMAEb5TADq+kwAhPxMACj+TADC/0wAXAFNAPYCTQCQBE0ANAZNAM4HTQBoCU0AAgtNAKYMTQBADk0A2g9NAHQRTQAYE00AshRNAEwWTQDmF00AihlNACQbTQC+HE0AYh5NAPwfTQCWIU0AMCNNAMokTQBuJk0ACChNAKIpTQA8K00A4CxNAHouTQAUME0AuDFNAFIzTQDsNE0AhjZNACA4TQDEOU0AXjtNAPg8TQCSPk0ANkBNANBBTQBqQ00ADkVNAKhGTQBCSE0A3ElNAHZLTQAaTU0AtE5NAE5QTQDoUU0AjFNNACZVTQDAVk0AZFhNAP5ZTQCYW00AMl1NAMxeTQBwYE0ACmJNAKRjTQA+ZU0A4mZNAHxoTQAWak0AumtNAFRtTQDubk0AiHBNACJyTQDGc00AYHVNAPp2TQCUeE0AOHpNANJ7TQBsfU0AEH9NAKqATQBEgk0A3oNNAHiFTQAch00AtohNAFCKTQDqi00Ajo1NACiPTQDCkE0AXJJNAACUTQCalU0ANJdNAM6YTQBymk0ADJxNAKadTQBAn00A5KBNAH6iTQAYpE0AsqVNAFanTQDwqE0AiqpNACSsTQDIrU0AYq9NAPywTQCgsk0AOrRNANS1TQBut00ACLlNAKy6TQBGvE0A4L1NAHq/TQAewU0AuMJNAFLETQDsxU0AkMdNACrJTQDEyk0AXsxNAALOTQCcz00ANtFNANDSTQB01E0ADtZNAKjXTQBC2U0A5tpNAIDcTQAa3k0Avt9NAFjhTQDy4k0AjORNACbmTQDK500AZOlNAP7qTQCY7E0APO5NANbvTQBw8U0ACvNNAK70TQBI9k0A4vdNAIb5TQAg+00AuvxNAFT+TQDu/00AkgFOACwDTgDGBE4AYAZOAPoHTgCeCU4AOAtOANwMTgB2Dk4AEBBOAKoRTgBEE04A6BROAIIWTgAcGE4AthlOAFobTgD0HE4Ajh5OACggTgDCIU4AZiNOAAAlTgCkJk4APihOANgpTgByK04ADC1OAKYuTgBKME4A5DFOAIgzTgAiNU4AvDZOAFY4TgDwOU4AlDtOAC49TgDIPk4AYkBOAAZCTgCgQ04AOkVOANRGTgB4SE4AEkpOAKxLTgBGTU4A6k5OAIRQTgAeUk4AuFNOAFxVTgD2Vk4AkFhOADRaTgDOW04AaF1OAAJfTgCcYE4AQGJOANpjTgB0ZU4AGGdOALJoTgBMak4A5mtOAIBtTgAkb04AvnBOAFhyTgDyc04AlnVOADB3TgDKeE4AZHpOAAh8TgCifU4APH9OAOCATgB6gk4AFIROAK6FTgBIh04A7IhOAIaKTgAgjE4Auo1OAF6PTgD4kE4AkpJOADaUTgDQlU4AapdOAASZTgCemk4AQpxOANydTgB2n04AEKFOAKqiTgBOpE4A6KVOAIKnTgAmqU4AwKpOAFqsTgD+rU4AmK9OADKxTgDMsk4AZrROAAq2TgCkt04APrlOANi6TgByvE4AFr5OALC/TgBUwU4A7sJOAIjETgAixk4AvMdOAGDJTgD6yk4AlMxOAC7OTgDSz04AbNFOAAbTTgCg1E4ARNZOAN7XTgB42U4AHNtOALbcTgBQ3k4A6t9OAIThTgAo404AwuROAFzmTgD2504AmulOADTrTgDO7E4AaO5OAAzwTgCm8U4AQPNOANr0TgB+9k4AGPhOALL5TgBM+04A8PxOAIr+TgAkAE8AvgFPAGIDTwD8BE8AlgZPADoITwDUCU8AbgtPAAgNTwCiDk8ARhBPAOARTwB6E08AFBVPALgWTwBSGE8A7BlPAIYbTwAqHU8AxB5PAF4gTwACIk8AnCNPADYlTwDQJk8AaihPAA4qTwCoK08AQi1PANwuTwB2ME8AGjJPALQzTwBYNU8A8jZPAIw4TwAmOk8AwDtPAGQ9TwD+Pk8AmEBPADJCTwDWQ08AcEVPAApHTwCkSE8ASEpPAOJLTwB8TU8AIE9PALpQTwBUUk8A7lNPAIhVTwAsV08AxlhPAGBaTwD6W08Anl1PADhfTwDSYE8AdmJPABBkTwCqZU8ARGdPAN5oTwCCak8AHGxPALZtTwBQb08A6nBPAI5yTwAodE8AwnVPAGZ3TwAAeU8AmnpPADR8TwDOfU8Acn9PAAyBTwCmgk8ASoRPAOSFTwB+h08AGIlPALKKTwBWjE8A8I1PAIqPTwAukU8AyJJPAGKUTwD8lU8AoJdPADqZTwDUmk8AbpxPAAieTwCsn08ARqFPAOqiTwCEpE8AHqZPALinTwBSqU8A9qpPAJCsTwAqrk8AxK9PAGixTwACs08AnLRPADa2TwDat08AdLlPAA67TwCovE8ATL5PAOa/TwCAwU8AGsNPAL7ETwBYxk8A8sdPAIzJTwAmy08AysxPAGTOTwAI0E8AotFPADzTTwDW1E8AcNZPABTYTwCu2U8ASNtPAOLcTwCG3k8AIOBPALrhTwBU408A7uRPAJLmTwAs6E8AxulPAGrrTwAE7U8Anu5PADjwTwDc8U8AdvNPABD1TwCq9k8ATvhPAOj5TwCC+08AHP1PALb+TwBaAFAA9AFQAI4DUAAyBVAAzAZQAGYIUAAAClAAmgtQAD4NUADYDlAAchBQABYSUACwE1AAShVQAOQWUACIGFAAIhpQALwbUABWHVAA+h5QAJQgUAAuIlAAyCNQAGwlUAAGJ1AAoChQAEQqUADeK1AAeC1QABIvUACsMFAAUDJQAOozUACENVAAHjdQALg4UABcOlAA9jtQAJo9UAA0P1AAzkBQAGhCUAACRFAApkVQAEBHUADaSFAAdEpQABhMUACyTVAATE9QAPBQUACKUlAAJFRQAL5VUABYV1AA/FhQAJZaUAAwXFAAyl1QAG5fUAAIYVAAomJQAEZkUADgZVAAemdQABRpUACualAAUmxQAOxtUACGb1AAIHFQALpyUABedFAA+HVQAJx3UAA2eVAA0HpQAGp8UAAEflAAqH9QAEKBUADcglAAdoRQABqGUAC0h1AATolQAOiKUACMjFAAJo5QAMCPUABkkVAA/pJQAJiUUAAyllAAzJdQAHCZUAAKm1AApJxQAD6eUADin1AAfKFQABajUAC6pFAAVKZQAO6nUACIqVAAIqtQAMasUABgrlAA+q9QAJSxUAAus1AA0rRQAGy2UAAQuFAAqrlQAES7UADevFAAeL5QABzAUAC2wVAAUMNQAOrEUACOxlAAKMhQAMLJUABcy1AAAM1QAJrOUAA00FAAztFQAHLTUAAM1VAAptZQAEDYUADk2VAAfttQABjdUACy3lAATOBQAPDhUACK41AALuVQAMjmUABi6FAA/OlQAJbrUAA67VAA1O5QAG7wUAAI8lAAovNQAEb1UADg9lAAevhQAB76UAC4+1AAUv1QAOz+UACQAFEAKgJRAMQDUQBeBVEAAgdRAJwIUQA2ClEA0AtRAHQNUQAOD1EAqBBRAEwSUQDmE1EAgBVRABoXUQC0GFEAWBpRAPIbUQCMHVEAJh9RAMAgUQBkIlEA/iNRAKIlUQA8J1EA1ihRAHAqUQAKLFEAri1RAEgvUQDiMFEAfDJRABY0UQC6NVEAVDdRAO44UQCSOlEALDxRAMY9UQBgP1EABEFRAKhCUQBCRFEA5kVRAIBHUQAaSVEAtEpRAFhMUQD8TVEAlk9RADpRUQDUUlEAblRRAAhWUQCsV1EARllRAOBaUQB6XFEAHl5RALhfUQBSYVEA7GJRAIZkUQAqZlEAxGdRAF5pUQACa1EAnGxRADZuUQDQb1EAdHFRAA5zUQCodFEAQnZRAOZ3UQCAeVEAGntRALR8UQBOflEA8n9RAIyBUQAmg1EAyoRRAGSGUQD+h1EAmIlRADyLUQDWjFEAcI5RAAqQUQCukVEASJNRAOKUUQB8llEAFphRALqZUQBUm1EA7pxRAJKeUQAsoFEAxqFRAGqjUQAEpVEAnqZRADioUQDSqVEAdqtRABCtUQCqrlEARLBRAOixUQCCs1EAHLVRALa2UQBauFEA9LlRAI67UQAyvVEAzL5RAGbAUQAAwlEAmsNRAD7FUQDYxlEAcshRAAzKUQCwy1EASs1RAOTOUQB+0FEAItJRALzTUQBW1VEA8NZRAJTYUQAu2lEAyNtRAGLdUQAG31EAoOBRADriUQDU41EAbuVRABLnUQCs6FEARupRAOrrUQCE7VEAHu9RAMLwUQBc8lEA9vNRAJD1UQAq91EAzvhRAGj6UQAC/FEAnP1RAED/UQDaAFIAdAJSAA4EUgCyBVIATAdSAOYIUgCKClIAJAxSAL4NUgBYD1IA8hBSAJYSUgAwFFIAyhVSAGQXUgAIGVIAohpSADwcUgDWHVIAeh9SABQhUgCuIlIAUiRSAOwlUgCGJ1IAIClSALoqUgBeLFIA+C1SAJIvUgAsMVIA0DJSAGo0UgAENlIAnjdSADg5UgDcOlIAdjxSABA+UgC0P1IATkFSAOhCUgCMRFIAJkZSAMBHUgBaSVIA9EpSAJhMUgAyTlIAzE9SAGZRUgAKU1IApFRSAD5WUgDYV1IAcllSABZbUgCwXFIASl5SAO5fUgCIYVIAImNSAMZkUgBgZlIA+mdSAJRpUgAua1IA0mxSAGxuUgAGcFIAoHFSADpzUgDedFIAeHZSABJ4UgC2eVIAUHtSAOp8UgCOflIAKIBSAMKBUgBcg1IA9oRSAJqGUgA0iFIAzolSAGiLUgAMjVIApo5SAECQUgDakVIAdJNSABiVUgCyllIAVphSAPCZUgCKm1IAJJ1SAL6eUgBioFIA/KFSAJajUgAwpVIAyqZSAG6oUgAIqlIAoqtSAEatUgDgrlIAerBSAB6yUgC4s1IAUrVSAOy2UgCGuFIAKrpSAMS7UgBevVIA+L5SAJLAUgA2wlIA0MNSAGrFUgAOx1IAqMhSAELKUgDmy1IAgM1SABrPUgC00FIATtJSAPLTUgCM1VIAJtdSAMDYUgBk2lIA/ttSAJjdUgAy31IAzOBSAHDiUgAK5FIApOVSAEjnUgDi6FIAfOpSACDsUgC67VIAVO9SAO7wUgCI8lIALPRSAMb1UgBg91IA+vhSAJT6UgA4/FIA0v1SAGz/UgAQAVMAqgJTAEQEUwDoBVMAggdTABwJUwC2ClMAUAxTAPQNUwCOD1MAKBFTAMISUwBmFFMAABZTAJoXUwA0GVMA2BpTAHIcUwAMHlMAph9TAEohUwDkIlMAfiRTACImUwC8J1MAVilTAPAqUwCKLFMALi5TAMgvUwBiMVMABjNTAKA0UwA6NlMA1DdTAG45UwAIO1MArDxTAEY+UwDgP1MAhEFTAB5DUwC4RFMAUkZTAPZHUwCQSVMAKktTAMRMUwBoTlMAAlBTAJxRUwA2U1MA2lRTAHRWUwAOWFMAqFlTAEJbUwDmXFMAgF5TACRgUwC+YVMAWGNTAPJkUwCMZlMAMGhTAMppUwBka1MA/mxTAKJuUwA8cFMA1nFTAHBzUwAKdVMArnZTAEh4UwDseVMAhntTACB9UwC6flMAVIBTAO6BUwCSg1MALIVTAMaGUwBqiFMABIpTAJ6LUwBCjVMA3I5TAHaQUwAQklMAqpNTAE6VUwDollMAgphTAByaUwDAm1MAWp1TAPSeUwCOoFMAMqJTAMyjUwBmpVMAAKdTAKSoUwA+qlMA2KtTAHKtUwAWr1MAsLBTAEqyUwDks1MAiLVTACK3UwC8uFMAVrpTAPq7UwCUvVMALr9TAMjAUwBswlMABsRTAKDFUwA6x1MA3shTAHjKUwASzFMArM1TAFDPUwDq0FMAhNJTACjUUwDC1VMAXNdTAPbYUwCQ2lMANNxTAM7dUwBo31MAAuFTAKbiUwBA5FMA2uVTAHTnUwAO6VMAsupTAEzsUwDm7VMAiu9TACTxUwC+8lMAWPRTAPz1UwCW91MAMPlTAMr6UwBu/FMACP5TAKL/UwA8AVQA1gJUAHoEVAAUBlQArgdUAFIJVADsClQAhgxUACAOVADED1QAXhFUAPgSVACSFFQANhZUANAXVABqGVQABBtUAKgcVABCHlQA3B9UAIAhVAAaI1QAtCRUAE4mVADoJ1QAjClUACYrVADALFQAWi5UAPQvVACYMVQAMjNUAMw0VABwNlQACjhUAKQ5VABIO1QA4jxUAHw+VAAWQFQAsEFUAFRDVADuRFQAiEZUACJIVADGSVQAYEtUAPpMVACUTlQALlBUANJRVABsU1QABlVUAKpWVABEWFQA3llUAHhbVAAcXVQAtl5UAFBgVADqYVQAjmNUAChlVADCZlQAXGhUAABqVACaa1QANG1UAM5uVABocFQADHJUAKZzVABAdVQA5HZUAH54VAAYelQAsntUAFZ9VADwflQAioBUACSCVADIg1QAYoVUAPyGVACWiFQAMIpUANSLVABujVQACI9UAKyQVABGklQA4JNUAISVVAAel1QAuJhUAFKaVADsm1QAkJ1UACqfVADEoFQAXqJUAAKkVACcpVQANqdUANCoVAB0qlQADqxUAKitVABMr1QA5rBUAICyVAAatFQAtLVUAFi3VADyuFQAjLpUACa8VADKvVQAZL9UAP7AVACYwlQAMsRUANbFVABwx1QACslUAK7KVABIzFQA4s1UAHzPVAAg0VQAutJUAFTUVADu1VQAktdUACzZVADG2lQAYNxUAATeVACe31QAOOFUANLiVABs5FQAEOZUAKrnVABE6VQA6OpUAILsVAAc7lQAtu9UAFrxVAD08lQAjvRUACj2VADC91QAZvlUAAD7VACa/FQANP5UANj/VAByAVUADANVAKYEVQBKBlUA5AdVAH4JVQAiC1UAvAxVAFYOVQD6D1UAlBFVAC4TVQDIFFUAYhZVAAYYVQCgGVUAOhtVANQcVQBuHlUAEiBVAKwhVQBGI1UA6iRVAIQmVQAeKFUAuClVAFwrVQD2LFUAkC5VACowVQDOMVUAaDNVAAI1VQCcNlUANjhVANo5VQB0O1UADj1VALI+VQBMQFUA5kFVAIBDVQAkRVUAvkZVAFhIVQDySVUAlktVADBNVQDKTlUAZFBVAP5RVQCiU1UAPFVVANZWVQB6WFUAFFpVAK5bVQBIXVUA7F5VAIZgVQAgYlUAumNVAF5lVQD4ZlUAkmhVACxqVQDGa1UAam1VAARvVQCecFUAQnJVANxzVQB2dVUAEHdVAKp4VQBOelUA6HtVAIJ9VQAmf1UAwIBVAFqCVQD0g1UAmIVVADKHVQDMiFUAZopVAAqMVQCkjVUAPo9VANiQVQByklUAFpRVALCVVQBKl1UA7phVAIiaVQAinFUAvJ1VAGCfVQD6oFUAlKJVAC6kVQDIpVUAbKdVAAapVQCgqlUARKxVAN6tVQB4r1UAErFVALayVQBQtFUA6rVVAIS3VQAeuVUAwrpVAFy8VQD2vVUAmr9VADTBVQDOwlUAcsRVAAzGVQCmx1UAQMlVANrKVQB+zFUAGM5VALLPVQBM0VUA5tJVAIrUVQAk1lUAvtdVAGLZVQD82lUAltxVADreVQDU31UAbuFVAAjjVQCi5FUARuZVAODnVQB66VUAFOtVAK7sVQBS7lUA7O9VAIbxVQAq81UAxPRVAF72VQD491UAnPlVADb7VQDQ/FUAav5VAA4AVgCoAVYAQgNWANwEVgB2BlYAGghWALQJVgBOC1YA8gxWAIwOVgAmEFYAwBFWAGQTVgD+FFYAmBZWADIYVgDWGVYAcBtWAAodVgCkHlYAPiBWAOIhVgB8I1YAFiVWALomVgBUKFYA7ilWAIgrVgAsLVYAxi5WAGAwVgD6MVYAnjNWADg1VgDSNlYAbDhWAAY6VgCqO1YARD1WAN4+VgCCQFYAHEJWALZDVgBaRVYA9EZWAI5IVgAoSlYAwktWAGZNVgAAT1YAmlBWADRSVgDOU1YAclVWAAxXVgCmWFYASlpWAORbVgB+XVYAGF9WALxgVgBWYlYA8GNWAIplVgAuZ1YAyGhWAGJqVgAGbFYAoG1WADpvVgDUcFYAbnJWABJ0VgCsdVYARndWAOB4VgB6elYAHnxWALh9VgBSf1YA9oBWAJCCVgAqhFYAxIVWAGiHVgACiVYAnIpWADaMVgDajVYAdI9WAA6RVgCoklYAQpRWAOaVVgCAl1YAGplWAL6aVgBYnFYA8p1WAIyfVgAwoVYAyqJWAGSkVgD+pVYAoqdWADypVgDWqlYAcKxWAAquVgCur1YASLFWAOKyVgCGtFYAILZWALq3VgBUuVYA+LpWAJK8VgAsvlYAxr9WAGrBVgAEw1YAnsRWADjGVgDcx1YAdslWABDLVgCqzFYATs5WAOjPVgCC0VYAJtNWAMrUVgBk1lYA/tdWAKLZVgA821YA1txWAHDeVgAK4FYAruFWAEjjVgDi5FYAhuZWACDoVgC66VYAVOtWAPjsVgCS7lYALPBWAMbxVgBq81YABPVWAJ72VgA4+FYA0vlWAHb7VgAQ/VYAqv5WAE4AVwDoAVcAggNXABwFVwDABlcAWghXAPQJVwCOC1cAMg1XAMwOVwBmEFcAABJXAJoTVwA+FVcA2BZXAHIYVwAWGlcAsBtXAEodVwDkHlcAiCBXACIiVwC8I1cAViVXAPomVwCUKFcALipXAMgrVwBiLVcABi9XAKAwVwA6MlcA3jNXAHg1VwASN1cArDhXAFA6VwDqO1cAhD1XAB4/VwDCQFcAXEJXAPZDVwCQRVcANEdXAM5IVwBoSlcAAkxXAKZNVwBAT1cA2lBXAHRSVwAOVFcAslVXAExXVwDmWFcAilpXACRcVwC+XVcAWF9XAPxgVwCWYlcAMGRXAMplVwBkZ1cACGlXAKJqVwA8bFcA1m1XAHpvVwAUcVcAuHJXAFJ0VwDsdVcAhndXACB5VwC6elcAXnxXAPh9VwCSf1cANoFXANCCVwBqhFcABIZXAKiHVwBCiVcA3IpXAHaMVwAajlcAtI9XAE6RVwDoklcAjJRXACaWVwDAl1cAWplXAPSaVwCYnFcAMp5XANafVwBwoVcACqNXAKSkVwA+plcA4qdXAHypVwAWq1cAsKxXAEquVwDur1cAiLFXACKzVwDGtFcAYLZXAPq3VwCUuVcAOLtXANK8VwBsvlcABsBXAKrBVwBEw1cA3sRXAHjGVwASyFcAtslXAFDLVwDqzFcAjs5XACjQVwDC0VcAXNNXAADVVwCa1lcANNhXAM7ZVwBy21cADN1XAKbeVwBA4FcA5OFXAH7jVwAY5VcAsuZXAFboVwDw6VcAiutXACTtVwDI7lcAYvBXAPzxVwCW81cAMPVXANT2VwBu+FcACPpXAKz7VwBG/VcA4P5XAHoAWAAeAlgAuANYAFIFWADsBlgAkAhYACoKWADEC1gAXg1YAPgOWACcEFgANhJYANATWAB0FVgADhdYAKgYWABCGlgA5htYAIAdWAAaH1gAtCBYAE4iWADyI1gAjCVYACYnWADKKFgAZCpYAP4rWACYLVgAPC9YANYwWABwMlgACjRYAK41WABIN1gA4jhYAHw6WAAWPFgAuj1YAFQ/WADuQFgAkkJYACxEWADGRVgAYEdYAARJWACeSlgAOExYANJNWAB2T1gAEFFYAKpSWABEVFgA3lVYAIJXWAAcWVgAtlpYAFpcWAD0XVgAjl9YAChhWADMYlgAZmRYAABmWACaZ1gAPmlYANhqWABybFgADG5YAKZvWABKcVgA5HJYAH50WAAidlgAvHdYAFZ5WADwelgAlHxYAC5+WADIf1gAYoFYAAaDWACghFgAOoZYANSHWAB4iVgAEotYAMqMWABkjlgA/o9YAJiRWAAyk1gA1pRYAHCWWAAKmFgApJlYAEibWAD2nFgAkJ5YACqgWADOoVgAcqNYAAylWACmplgAQKhYAOSpWAB+q1gAGK1YALKuWABMsFgA8LFYAIqzWAAktVgAyLZYAGK4WAD8uVgAlrtYADq9WADUvlgAbsBYAAjCWACiw1gARsVYAODGWAB6yFgAFMpYALjLWABSzVgA7M5YAJDQWAAq0lgAxNNYAF7VWAAC11gAnNhYADbaWADQ21gAdN1YAA7fWACo4FgAQuJYANzjWACA5VgAGudYALToWABY6lgA8utYAIztWAAm71gAyvBYAGTyWAD+81gAmPVYADz3WADW+FgAcPpYAAr8WACk/VgASP9YAOIAWQB8AlkAIARZALoFWQBUB1kA7ghZAJIKWQAsDFkAxg1ZAGAPWQAEEVkAnhJZADgUWQDSFVkAdhdZABAZWQCqGlkARBxZAOgdWQCCH1kAHCFZALYiWQBaJFkA9CVZAI4nWQAoKVkAzCpZAGYsWQAALlkAmi9ZADQxWQDYMlkAcjRZAAw2WQCwN1kASjlZAOQ6WQB+PFkAIj5ZALw/WQBWQVkA8EJZAJREWQAuRlkAyEdZAGJJWQD8SlkAoExZADpOWQDUT1kAeFFZABJTWQCsVFkARlZZAOpXWQCEWVkAHltZALhcWQBcXlkA9l9ZAJBhWQAqY1kAxGRZAGhmWQACaFkAnGlZAEBrWQDabFkAdG5ZAA5wWQCycVkATHNZAOZ0WQCAdlkAJHhZAL55WQBYe1kA8nxZAIx+WQAwgFkAyoFZAGSDWQAIhVkAooZZADyIWQDWiVkAeotZABSNWQCujlkASJBZAOyRWQCGk1kAIJVZALqWWQBUmFkA+JlZAJKbWQAsnVkA0J5ZAGqgWQAEolkAnqNZAEKlWQDcplkAdqhZABCqWQCqq1kATq1ZAOiuWQCCsFkAHLJZAMCzWQBatVkA9LZZAJi4WQAyulkAzLtZAGa9WQAKv1kApMBZAD7CWQDYw1kAcsVZABbHWQCwyFkASspZAOTLWQCIzVkAIs9ZALzQWQBg0lkA+tNZAJTVWQAu11kA0thZAGzaWQAG3FkAoN1ZAETfWQDe4FkAeOJZABLkWQCs5VkAUOdZAOroWQCE6lkAKOxZAMLtWQBc71kA9vBZAJryWQA09FkAzvVZAGj3WQAM+VkApvpZAED8WQDa/VkAdP9ZABgBWgCyAloATARaAPAFWgCKB1oAJAlaAL4KWgBiDFoA/A1aAJYPWgAwEVoAyhJaAG4UWgAIFloAohdaADwZWgDgGloAehxaABQeWgC4H1oAUiFaAOwiWgCGJFoAKiZaAMQnWgBeKVoA+CpaAJIsWgA2LloA0C9aAGoxWgAEM1oAqDRaAEI2WgDcN1oAgDlaABo7WgC0PFoATj5aAPI/WgCMQVoAJkNaAMBEWgBkRloA/kdaAJhJWgAyS1oAzExaAHBOWgAKUFoApFFaAEhTWgDiVFoAfFZaABZYWgC6WVoAXltaAPhcWgCSXloANmBaANBhWgBqY1oABGVaAKhmWgBCaFoA3GlaAHZrWgAabVoAtG5aAE5wWgDycVoAjHNaACZ1WgDAdloAWnhaAP55WgCYe1oAMn1aANZ+WgBwgFoACoJaAKSDWgA+hVoA4oZaAHyIWgAWiloAsItaAFSNWgDujloAiJBaACySWgDGk1oAYJVaAPqWWgCemFoAOJpaANKbWgBsnVoABp9aAKqgWgBEoloA3qNaAIKlWgAcp1oAtqhaAFCqWgD0q1oAjq1aACivWgDCsFoAXLJaAAC0WgCatVoANLdaANi4WgByuloADLxaAKa9WgBKv1oA5MBaAH7CWgAYxFoAssVaAFbHWgDwyFoAispaAC7MWgDIzVoAYs9aAPzQWgCg0loAOtRaANTVWgBu11oAEtlaAKzaWgBG3FoA4N1aAHrfWgAe4VoAuOJaAFLkWgD25VoAkOdaACrpWgDE6loAXuxaAALuWgCc71oANvFaANryWgB09FoADvZaAKj3WgBM+VoA5vpaAID8WgAa/loAtP9aAFgBWwDyAlsAjARbACYGWwDKB1sAZAlbAP4KWwCiDFsAPA5bANYPWwBwEVsAFBNbAK4UWwBIFlsA4hdbAHwZWwAgG1sAuhxbAFQeWwD4H1sAkiFbACwjWwDGJFsAaiZbAAQoWwCeKVsAOCtbANwsWwB2LlsAEDBbAKoxWwBEM1sA6DRbAII2WwAcOFsAwDlbAFo7WwD0PFsAjj5bADJAWwDMQVsAZkNbAABFWwCaRlsAPkhbANhJWwByS1sADE1bALBOWwBKUFsA5FFbAIhTWwAiVVsAvFZbAFZYWwD6WVsAlFtbAC5dWwDIXlsAYmBbAAZiWwCgY1sAOmVbANRmWwB4aFsAEmpbAKxrWwBQbVsA6m5bAIRwWwAeclsAwnNbAFx1WwD2dlsAkHhbACp6WwDOe1sAaH1bAAJ/WwCcgFsAQIJbANqDWwB0hVsAGIdbALKIWwBMilsA5otbAIqNWwAkj1sAvpBbAFiSWwDyk1sAlpVbADCXWwDKmFsAZJpbAAicWwCinVsAPJ9bAOCgWwB6olsAFKRbAK6lWwBSp1sA7KhbAIaqWwAgrFsAuq1bAF6vWwD4sFsAkrJbADa0WwDQtVsAardbAAS5WwCeulsAQrxbANy9WwB2v1sAGsFbALTCWwBOxFsA6MVbAIzHWwAmyVsAwMpbAFrMWwD+zVsAmM9bADLRWwDM0lsAZtRbAArWWwCk11sAPtlbAOLaWwB83FsAFt5bALDfWwBU4VsA7uJbAIjkWwAi5lsAvOdbAGDpWwD66lsAlOxbAC7uWwDS71sAbPFbAAbzWwCq9FsARPZbAN73WwB4+VsAHPtbALb8WwBQ/lsA6v9bAIQBXAAoA1wAwgRcAFwGXAD2B1wAmglcADQLXADODFwAcg5cAAwQXACmEVwAQBNcAOQUXAB+FlwAGBhcALIZXABWG1wA8BxcAIoeXAAkIFwAviFcAGIjXAD8JFwAliZcADooXADUKVwAbitcAAgtXACsLlwARjBcAOAxXAB6M1wAHjVcALg2XABSOFwA7DlcAIY7XAAqPVwAxD5cAF5AXAD4QVwAnENcADZFXADQRlwAakhcAA5KXACoS1wAQk1cAOZOXACAUFwAGlJcALRTXABOVVwA8lZcAIxYXAAmWlwAwFtcAGRdXAD+XlwAmGBcADxiXADWY1wAcGVcAApnXACuaFwASGpcAOJrXAB8bVwAFm9cALpwXABUclwA7nNcAJJ1XAAsd1wAxnhcAGB6XAAEfFwAnn1cADh/XADSgFwAdoJcABCEXACqhVwARIdcAN6IXACCilwAHIxcALaNXABaj1wA9JBcAI6SXAAolFwAzJVcAGaXXAAAmVwAmppcAD6cXADYnVwAcp9cAAyhXACmolwASqRcAOSlXAB+p1wAGKlcALyqXABWrFwA8K1cAJSvXAAusVwAyLJcAGK0XAAGtlwAoLdcADq5XADUulwAeLxcABK+XACsv1wARsFcAOrCXACExFwAHsZcALjHXABSyVwA9spcAJDMXAAqzlwAxM9cAGjRXAAC01wAnNRcAEDWXADa11wAdNlcAA7bXACy3FwATN5cAObfXACA4VwAGuNcAL7kXABY5lwA8udcAIzpXAAw61wAyuxcAGTuXAAI8FwAovFcADzzXADW9FwAevZcABT4XACu+VwASPtcAOL8XACG/lwAIABdALoBXQBUA10A+ARdAJIGXQAsCF0A0AldAGoLXQAEDV0Ang5dAEIQXQDcEV0AdhNdABAVXQC0Fl0AThhdAOgZXQCCG10AJh1dAMAeXQBaIF0A9CFdAI4jXQAyJV0AzCZdAGYoXQAAKl0ApCtdAD4tXQDYLl0AfDBdABYyXQCwM10ASjVdAO42XQCIOF0AIjpdALw7XQBWPV0A+j5dAJRAXQAuQl0AyENdAGxFXQAGR10AoEhdAERKXQDeS10AeE1dABJPXQC2UF0AUFJdAOpTXQCEVV0AHlddAMJYXQBcWl0A9ltdAJBdXQA0X10AzmBdAGhiXQAMZF0ApmVdAEBnXQDaaF0AfmpdABhsXQCybV0ATG9dAOZwXQCKcl0AJHRdAL51XQBYd10A/HhdAJZ6XQAwfF0A1H1dAG5/XQAIgV0AooJdAEaEXQDghV0AeoddABSJXQCuil0AUoxdAOyNXQCGj10AKpFdAMSSXQBelF0A+JVdAJyXXQA2mV0A0JpdAGqcXQAEnl0AqJ9dAEKhXQDcol0AgKRdABqmXQC0p10ATqldAPKqXQCMrF0AJq5dAMCvXQBasV0A/rJdAJi0XQAytl0AzLddAHC5XQAKu10ApLxdAEi+XQDiv10AfMFdABbDXQC6xF0AVMZdAO7HXQCIyV0AIstdAMbMXQBgzl0A+s9dAJTRXQA4010A0tRdAGzWXQAQ2F0AqtldAETbXQDe3F0Agt5dABzgXQC24V0AUONdAOrkXQCO5l0AKOhdAMLpXQBc610AAO1dAJruXQA08F0A2PFdAHLzXQAM9V0ApvZdAEr4XQDk+V0AfvtdABj9XQC8/l0AVgBeAPABXgCKA14ALgVeAMgGXgBiCF4A/AleAKALXgA6DV4A1A5eAG4QXgASEl4ArBNeAEYVXgDgFl4AehheAB4aXgAA</prop>
				<prop name="Temps">REFSWgAAZ8QCAIBnv//2KFyPwhVAQP/sUbgehUtAQP+kcD0K1wNBQP1mBgEGQkDhehR/rkcBQ0DXo//w9/dDQPDw9SjcRNtAKR4ByEX18+tG9hUD10cdA7xIQB//hetRuJ5JQAq+FgGKSkCuRw4AbntLQBAA4XpUTBUDuzdNFQNXTkDp8kC9T3UDEFBAUjABgfdQQDOOAfNQQEi2DgFnUU0D2lH19FL3QJqZrwDZUkDN3cy3AExTQB8BXL+2vAQvVHUDoFSFAxG1VYUEVf3z81UNA4G1Vr0D7/QEX1dVA85tV60DOViNA6NYTQNvCllAe14BSlklA7M4WR0WRgLOWFUDjrtYQAAAo3BNTBQNdhQU41d1A9BXQDABt1HIVwUDxlddA8TgfBd2FY4feB+yH1dAwybAAI/CzB+GAsHkH+nyEcD8Hw4tThK9JCceL0AvBCop9vK7XC92L4gvmi+sLwKuArm8L9Ytzi/oLwI/HD8gLj9AP1I/ZD+WArdsP3Y/AIg/sj/EP541nj2eP9g/6j8A/D8mTwhPQk9MTxZPgEuGTwCYT2JP1E++T+hPCl/8T/5PABhf4k9kX1ZfeF+CX5xfbl8AmF/CX/Rf3l8wXwJvNG8mbwA4b2JvbG92b5Bvom+8b8ZvAOBv8m8Ef4ZvEH8yf0x/Pn8AaH96f4x/ln+of8J/3H/OfwAAjyKPFI/uf0CPUo9cj36PADiPKo+sj46P0I/ijwyf9o8AEJ+ij1SfTp9on3qfjJ+WnwCwn8qP5J/2nyifyp8kr6afADiv4p9kr36vSK+Sr6yvxq8A2K9qr7yv5q/4rwK/LL8mvwBIv1q/hL8Ov6C/sr/cv+6/ALi/kr8czybPEM9Kz2TP/r8AOM9az7TPls+oz9LP/M/GzwAg33rPRN/2z0DfOt+M33bfAIjfst/E39bf6N8K7/TfFu8AIO8y72Tvdu+I71LvpO9m3wCw78Lv5O9W79jvku88/yb/AAD/+u9c/17/cP+a/7T/xv9w2P/q/ww3RwEepVf9C9seVyUT2lYtE5hWW0D20BFVVm0DF0QE29hVbSOdVcUTVFW6LRMY3AThVEAvESjbrFTtA3FUJRM6VNrNEwKUBMpTTQOFU1b9A09TdQRTfQRSDTNbqVLFE3RSlQRSJQNvBVJAcU4RwFEtE9uIUc0TUlGFAxxRtk0D5VBtI61QVQN3bVAtAz9QbRP4T/UEtU8FFE81A65OJQNFbU5tE9hN5RNxTWUjawtN9QRMjQMhTG0kbUttI11LhQP8Si0T25hKxRM0So0T3Em+DQOHSUDNzLcQjO1JVRRJQCchPUpKtmUjy0pVAzdLJQNlaUsdFOQXM/YRc0s1A4tuS3UDaNwX3hWOAmEAHCcOLd4VBiVGLf4VXi1WLwCALwIhXhOcJ5Ytli32Fc4vAOAv8i/0F+YdHj/wGyY/UD8AYj90P4Y/mD+qP7w/LjWWAgF61D/ePc4/+D8KTxRPLk8A4D9aSXZPiE9aT2RPXk/ITwCaT6xPrk/YT+pPDF82X0hfADJfZF9+X5hful+MX6ZfwF8A6l8UbwZvKG/iX0xvRm8gbwByb5Rvnm+4b8pvXG+ub+hvAAJ/HH8mf1h/Qn9kfx5/iH8Amn+0f6Z/0H/qf/R/Ho/wfwA6j0SPBo9oj4KPVI+uj5iPsMKP3I/uhWYSi0u1EwytTMUT6kx1A+hsFOh6TBTlNBRoUEAfJgG93jyUblFApFgA1/Xj9ARY3ATKUkAA1maRQFP1E7OsBCVU2kUEVC0TKFVlE5tVti0DD1YtA39WfRPtbVaVA1pXLRPIV02T2zNYVQO3WI0DEVm2ZZMwWQ0DF1n9A+K9WA0Dp1hAZvaSWJbVAyRYLQPftJdmksBBV30UHKcWpRalXhLBLK8ATq8Yryqpbq2Or6CvcqFmEgG7vK/Orbav8K8CvxS/VgJTp1eNBHykMKyk3UQHKg4CV1wEGKyU2mQH9hJLY1XFEyp8D/YTVLUTazxU1QMEnLTMUyUDW5VTPZNeU5UDGmyUy+NSZROr1Ac+kj5StlUDB1ItA89RDQOXYPwPDhVGExwf/sIJUPWTSaY8F14SsUwXphNN1QQMZBeeAqJMlQR8H44V1gLFlJQUOJQUwxDuApBJtk2Tg0mNA+FJ9RNTAUr1tNQfLj/4HwovHC8uLwBAL1LfjC9234jfmt/EL54tAP4v4N/y3wTv7s8Y7yrvTO8ARu9w74LvlO+m77jvyu/0jwBuj+Dv8u8M/w7/IP8y/2z/ALaPOP+K/5T/Xv9w/9L/tP8Atv/w/wIPLA9GD+j/Yg90DwB2D6APsg/ED8YP2A8KHxwfAPYPMB+aD0QfXh+AH3IflB8gph+4H+If9B+OspzMFIPA1rayJU0dJE7tkydP1oXDDVC1s4UkxBdRNn3DilEtw/9R3bbusmvnUjXDWby0zlMFw1tCVGWT0FR9JFXds6O0VR0kTLc2w1ftk3dlV820VzWUzJTRWAXD2yJZNcMpWXWTBVm0zSaew1hNk1NY/cMDFvSU1lf1k8Z8r26lPq8AQD86r2Q/dq8oryI/rD/mr4DQP+I/9D8GTxhPIkF+wpqmNLRhV5WURLTNrCSJpValw0isJayUypSUj61V9ZNWVZ3TDpQk1K1UndOeVPWUVIXDLW1U7ZP3Uy3Dv1Olw22IzLRDU5XDDFMNNNrktJ7stGdSxdMxUlp9s/oExMJRhcN9FMS1RVQkD1SU2FDF06GtUH3DalC9lFClw/i2TMRxT7WzBU/ts5dtTp2zLE4l08FNjcQtTf3D80yds4x8VBOQak6yqAzUSOTE5Ur1k2uGStUkSrWzxUl9VLVJ3URJdZP1ScXUSgJ1VEqVVp7VVu8A3xLfLN8APt9Y31pvZN9+b5Bvqt+0bwCu3wjv6m/8bw7v+F8af0R/AFZ/aH96f4x/nn+QD4oP/B8Arn/Qf9IfDI8ej/h/Mo9MjwBejwiPco+Uj/YfsI/Cj+SPAPaPEJ8KnyyfFp+gj0qfbJ8ATp/Qj6KfvJ/Gn8Cfsp/cnwAGr/ifMq9crz6vcK+Cr4yvwJ6vsK/Cr9Sv5q02wrlLbN20HCRlTb3DY06dRLZExCxQdSO+UAXDMmlRPcQMxVKdM5BSBTRVU+UjdcS06sxEfKREW+1ULcNfVQVj04xEW0RWvcOzVgVjI1w0a5FXpcMY1CSCWMUjW+hYbcMrWR0kWX3DVfr8JMP0JIT8JDP8JA3znDTQV/1EvD9OP2AzAEbNZj9oz6I/fM+ez7DPwj8A1M/Ozc7PCN8S0RazFNcuIrW3lMSQHMRCV3Uj/lVWfVO8rCR5pCQ4XES7+FVV1FVAcQZRgM1VxbM4VU3UrETHVGp1I46cRFac1B5U1bRaxESzzERsUx2zNHQkY/5SldRkt8YiWFLVJNVSDdPrXCSkVCRvUdpFgzf8RAJRbSPJUKYFY5NQbVREJCdMtMLWVFRXT9W0ToUjgE5mBWMTTo1ULLRDTW1Dm9pMDSNcTD1UPHSTNgxkLktVI89K1VaGU21KxbO4SbUjh0lVI22v1FQRSvVDikoN0wULpORP7F9GhdZlZm02bwAw/0JvVP+ebWb/iP+qb6z/AJb1BmXWb+D/8v8EDz59Pn8AOA9KD1wPbg+AD5IPpA+2DwBYn9IPBL/uDxivyg8sHwYfAFgfSh9sHxYfeB+yH5Qfph8A0B/aH+wfvh8YL/IfLC9WLwB4L4ovbC9OL5gvwi/UL+YvAAA/ki8UPyY/uC9CP1w/bj8ACD+CP1Q/tj/QP+I/9Dde41VLRbPedPSujFVN9UMbqk5Ns6JPLVYeQ0TkbVJUtMZRvTM6Us3kzVItsyNTVVR0tCVUZvVDmlTNRIzUflU9w2vwVdXzYbS001ZF1rZeUsxXJbM1WC1joW1Y1fMBWdXzMVmt1FVZjbRYJbO1/LRkzLQLIlhd0+nER5bPMM9CXwBUX2ZfKF+Sz5xfrl/Iz+LPwNRf9l8IbxrfJNfWQrFXbM30TMQxV6Xj71a9M5uqVpXTZ1Y95GzU6GlVXWSctGOE1ChVVWRlVL3kVF3klNRHVJXzbQ6cZNhT/UOVU7XjtVyERVOV8+5SfUO3amS0gNzUR/TUElI149vNUXWzlVGV815RWo1kUdVD8VC9M7os5FuDULXjTFCV0wdE5LRDQM7TTzVDyk5Fs15tTnWz9U2144xN5bRVTT1ETGVETH1D18Q3WgbiFLz0sUrN81Os5GvxSQ10SS2zg0mNVLVJ3bRK/UOlSjXjHQFLNeQsDwb/GP9C/zyPVv8AYI+C+X7/kI+i/7z/zv2+jwAQD/qP/H8enQ6fMJ8an2SfAHafiJ+an6yfvp/IP8I/BE8A7p8IrxKvLK/2PwCvYq90rwA+r5Cvoq+0r8av2K/qr/yvAB6/ML8av0y/Vr9wv4K/lL8Atr/IvwK/1L82v+i/+r8czwAuz0DPAs98z1bPgM9yz7TPYKbPyM/az/THFmKLS7XktUw1Q+osROhN3XRPVpVTEFD9Q4UsdPpMRJtuUXXj41Ht1o7Cyl781FtTQHE24dDM1NlEnGc2QipV/dObVdq15FY1431WNWMJV2rd03dEZONUZE9Y5WTRWGXk5EfG4hf01NdYqo1jmBRUWfxEFdRE4QFXddSUXzZfSO9a72zvdl8AOO+S7+Rfru/oX+rv/O8O/6goaxb9jsKaPGRhpOQgatzk3VxkmrzUWVaFg7UYXGTKlGSPVV1DVras1BxVBVPkVPVzrdVUzfRUdXM8rGT3U9ZtQ79TjWOIhNRQU2aNwxpTzdR81KtSXUNrdlLlRFI1Q/pRDVNtwmREilEFU1RRlUMNHAx05VBtRCx0S0B2QlszUI1j+E+Fg4hE1KsgT610Tq1kTpVD3G1NjWNYTU2T80x1dC1MXUMmTA0ES030FETNAPR0nUoNVOR0xUladXRJhdOQSR3kSZ2DW05KFfPLSn1DN3yHACafUJN+jT6NpgU+j1CPYh8AhI92H6CPsokWHa4f0I/aiQAGnwgvQp8kL1afKC8qr3QvAIYvmC+qL7wvzi+Yz/LPBD8A7i/4LwrPPD82P2A/cj+EPwCWP6g/Uj/EP+Y/4D8CTyRPAM4/ME9KT2xPTk9AT4pPpE8Ark/AT9JP9E8OXwBfGl9EXwAuX1BfYl+MX55fcF+CX9RfEL5f8F/iX/xUmvxUk3B+dbbOcmNO9fNmTyUDLC1QFYOhUA0zFxQHlmKt/xwEdFI9IwPUZHVq3PTqzGVUpePQVIXTrUCc9LRVfXRWZdOztVZN8yGk5JBXJQP8tVdFZFh1c8xYhdMgbVmdEy5Z9XP9WMXTVcfc1Ifc1EcU5AXc1AvXVx0DxKTvPu9Qf2J/AHR/hu/Q76p/vH++79B/4nlgFv8QjyL/JIfG0rdXnROrjle9A1LU1A/8dM3WbPSJVpXTSHSE+FW2JQO8VZVzgFUVdFXanRMOnPTUVCUDnFS2HQNkVF3THlQ11FPWTfOxU5UTeOT0Q1O2JQMMU/Xz1lJd057RUm3W7mPs9Otk1LNR1LXULARFbGQPbNTYUKaFA5NQfdRM1CVc1N7WZARxTx10Tw0zl062jQMsTk3TpU2Vc0AVTSV0TDUDb4wEK9CWErWoTBRFTBTlSo0DbK1KxdMHSjUESWXTg5VJ9YRJVdRJtRTMlO8BSh0E7BcOPbYVbh02H0gfAFKvJK9+H3ivoh+sr+Ydzh8A4B/6HwS/Li8Yv1IvNL9evwBwv4K/lL+mv7i/yr/cv/5fAOhf6r8kzx7PMM9Cz1zPDs8AeM+Kz5zPbs/Iz+K/3M/ezwD4z9LPNN8e31jfat9034bfAJjfqt/E39bfEN/q3xTv9t8AGO8K72TvTu9472rvrO+W70DA79rvLO+u79DrhmK1VLVtTD2joU29A6JOnWNroE/140pUlL5QvQOrMlH186YkBVKl9FK0XQTk9JPM9AhUBQN6bVT9c+1UNQNfVT2jbdGchF5WNQPPVq2jaz5X9eOqRIQXWL0D24JYHQPkWDWDKVlY7Wb2kwx0t1jdY3YcdKs1WIVj9ZR00FSEwiDkf4Z/WA+acVZiwWQPhg8AmH+qD7wP5n8gi94PAB8SH6A0jzaFNoXOk1SEglSEQm1XvYP+VvXjulbd82t3Vu3DJ3wU51XV9LVVlZRV3WM2Vb2T/G1UvWPDVBUTi1Td82tHVJ2EVH2D2FNN9M1TnfNqU2X0jGT6UqytFIT0gFK9FFJF8xLNUp3z2lFF9GRkalHKHQRRZRRQbRRUZIFQqr2TTEyUFVz1T43zU7ZklOVO1WN8TlVj8a1NvZOMTcVkTTWETKz9lJSU70u1FEvdYyYtS53zqkqd80r0ldyXyubzSb0kSZ2UxCSKSgrFZEv1A11Uv061hq8wrwBCr1Q/bq94P5qvjD++r8ivALKpTr3urxC/Ek8kT0a97s8AWE9qT3xPjk+gT7JPxE/+7wDo7/rv9E/+T/hPMl9MXxZfAEBfcl+EX55fqF+aX8xf7l8A0F8KbxxvJm84b0pvdG9mbwCAb2JvpG+2b8Bv2m/sb/5vAAh/Gn80fz5/OH9yf5R/Rn9AiH+if8R/1n94f7p/S42EaUudlp7y6qSU6E3FhElOxYRU9GpUlWT0UiSUW+VRlXNXUuVzyoT0zUCM9LNTTZTEhJhU1j0TCVU9E5mMFApWZj0TeVZVhMyEWFedE23GdAQxWOVzmlhVk9sOWa2jLlklkxVZVkXz4ljd86cUBGYMBCsnWBUT69T0ynQPRp8AcAs+n3APUp+cD54PwJ/Sn4D0D/YPCK8arzQfJq2WcqdVV0UzcbSUMEwU72wUVZp0FFd8FBdsFNqUFFufVY3zY1U9gyq09FvxVHUjrFQtRFRNI2s8VO3zBMSkzFOVc1uXU13zXlMVkyeUhNvjUiWjq1Lt83RSWsWkUpVzB1LF9FEVk0uXUUUjYXT1dIVQrTNrrlCVdFCVEz9QrYS2ZPSiT80TOE9FtE5aPTNFdCTcTQW0TSWjVQtE9UzlczqktNoEN1Z2IvxKzROYxLQ4xLTb2En985BJrRODSdY9M8VJrTNOzCTPSgCltDQ3/l+YcyY9Pj1GzVY/AGg/es+kP6Y/sM+yP8zP9j8A8DsmTxjfKt9ETz5PmH9S3wB035bfqN+638zf7n8Aj+LfAPTfDu8g7zLvRO8Wz1jvau8AhO+m75Dvsu/M77bv4O/y7wAc/zb/EP9S/2z/dv+Q/2L/AMT/pv/A/7L/9P8eD+j/Kg8APA9WD0gPAg+ED54PwA+yD2DUD+YP+A8KH7y0nEtdI6s+TJ2ETZ2ETu2kT1aVEw9QBZOFTCT8TCTbjFFVwwFSnRN2UmxVhAy0XFPds9BTBbNrRFS1I7bMpERVrRTVVaXDKMyEmMSECVemFZN3V/WkbKRP9ITOZVjdsyD8h3YiDFkVkzPXWMW0FJRXWFUkJJQB19yHtp+wm36fmJ+CL1QvAEYvuC/KL/yf/p/wLyqvJD+gPq0+pT6l7oNcpGGsJCBaDDTNxISJVtWzSHykbQfMhMhVDTONVQWzbVTEFBhVzTPRVD2D25pUnbNiVCUzK1RW5bPzUw00U2UUU+0UrVM9gwpTnbPSDLScZVJdxFL9hBS091Hds9vAUaXDiFHls0NRtDWEfITXZISeUKXEUNrlhFAFs/RPXcOFT6p9FE+9o5NUhCiEtLzWjLRUTcXD7kSEiExWDTMdTFXDoSyEQLS0W91KDTN9SrWDGcxEab3kt3YTSQWT9UnVxBb8tO9KpcNInMd230DTAI7NPs9Yz2JfNF+Wz6jPql8AvF/Gzf7NBt8A3zrfJG82bwCI205viN8iX3xvhm+Yb8JvANRvFv/wb+JvBH8OHyh/On8ARH9Wf2h/en+cf6Z/yH/CfwDcf+5/GI8qjwyPNo9Ij3KPAASPfo+Qj3qPpI+mj+CP8o8AFJ/WjyifOp9Mn1afCJ+CnwB0n6afuJ9yn9Sf5p/4nyKvkDQXprVGFVZSIVQXDjINtVC9o4NMtBdRlZOKTVFVs/9RBba2cuf8pLVb5KTOnBRAVB20VGytpKQ0tFW1cydWtXOrl1Y9swXkFHPsFN+tV42zZFi9M8r0FB5VWc00WfU0WT2z1RwnCh6yVSwkBTQvli+IL7IhAp6ywmwvbi+Yv6ovvL/OvwDgv+ovLD8WzyjPOj9EzwZDCuQUY+wUD3Q/hj+YO8YyK1JV9TRVrWPTvD+GwkEp1D/mNb5D9D8uwpsMTyweRT4SvlGFw3k0T0ZFArayoFRPZkXWU3RPhk+YTySqQZ5SCLRPVlLhzEcGs6VKVVPB5EeGwpn8RPEW7ERsSq1j8wxfBq1GZQCWXUZfWF9q74Rfhl+YX9JfAMTv7lXWXwhr1u0+byD/Mv8AnJ8+/7h/ev+M/57/sP/C/wDU/+b/kJ8arwwPJg/4/xoPAEwPTg9gD4IPnA+uD8AP0g8A9A/mD5APcg8UHyYfSB9iHwBsH3YfqB9yH8Qfth/YH+ofAPQf7h8wLyovTC9WL3gvEi8AbC9uL6gvyi/kL+4vCD8aP2QkN0bDS42kpERoTa3kNU69M2p01C5Q5dRkRK00LESoUa1EUu1TkW1SRbMGU63jeFOV023srDR8VAXD7VRd5NS8xcSkRNyktdykJVe2PdOTV8XDGlj1o4RNWK3j6FgNttbDWe1TsQEUtAOwLsKLWF2jNwoktPh0tNJ0t+a/WL9yTwBkT5ZPgE9aT8xPBs/wS+ZPQBBfIl9MzzZfSMNeore0RG2QdLRCVwWz/laVI1W6hMR51KQ3lMT3tMTbulUFs35VRbM2VWpF0/zcxMO8NI1UFdPbVVRF0xxURbPmU2rto6/8xGoE1DJTlSPT+lLFVBzUjiTUV1K27aMfUl2j51F1s6LWRNRsURXTNSzU/lBaXaPHdDSRUMXDWmzUsyRQLdSE1FNPFdPl1pTUfE51xE4V06VNVpXTPE09tEyd1Ezto9vvS+2jj0vFwypLbFVkFORoSi1TC0rtVK1JdbOCScXDqgTkDE1KRbOGSpXExGRPHO8AVv0+73DvYn9874Z/sO+q7wC8f9bt3n02/2D75n8AjzKPAJwvVv9Ij3qPjI+ej7CPwo8A1I/mj/iPoi8sfx4/GJ8inwBkn0afWJ+Cn5Sftp+on8qfAOSf9p8Ir2KfJK8ur0CvWq8AbK+Gr5Cvoq+8r3avwJ/arwAUvwa/OL/qr0S/Xr9wv4q/AKS/tr+Yv8K/zL/mv/i/Es9IJM9GNY7CeFQ3/mNODXMLpk8tU0t0Pz5Ciz8dg9shU22Tl1ONUwlU1qXTflS9ZFRtg2NV2k3UVT1DSFYV09VW2tU0V13jsVeV0xxYWm2ThwxE61htNFkVc2snWb1kWE3jtVgNcy12LNQ1WOUz9URP1k8AkE9634zfnt+4T8Lf1N/m3wAIWwZfGO8q7zzvXlVGXfbFyPZjdF8GcryMV7ZyOFZaPUPovFSsVcUzcdzE7TisVP5UVWRUQHG2DuGQVD1DWFQdgxGtVLUz3FPFU6OsNGxlU300U31ULGTHUm1UtVJ1xFK1YxRS7eRRqm3EUe1Tb4Q0ODRkAq1RPePLUOUzhXRkTq1QtXMYUFXUTx1kT9oFRE6104BObYMTTqzV5Fw0KE1V1Ey1M1ypTD1EbISTbIQzxGTPVUodZEoFZEkVc6f09KOHSe1mBnWmUorkZUsCDeNdNM82f0h/cn9sD35/AJh/qn+cD8YP2HsOjaYNNo8AEIsOHzgfco9MH24fWB9KHwCkH7YfWL8yz8wfJs8AL/IfACQvHi9ILyovXC9WL5Avgi8ArC/OL+Avsi/8LxY/CM8qPwBEPzY/eD+KP2Q/lj8IP7o/AMw/zj/gPwJPDE8OT0BPIk8ATE9eTyhPkk+sT75P0E/aT2DkTwZf+E8SWcZSg0sFdBVMLWRMfcPhrPST8IZjaoz0aHRk3nz0UlHFU63jTPRYUgVzzBRkPm1TnROzU2XzJVS9A22Y7OQMVT3jm1UVU6sKVg3jfeRU7eRUXU1XFVPKVz3WdmKeRNTbFVklEzFZZWMaWTa1Y+RYleOpWL0EBNQBJwzV/Fe232jfqt+Mb67fAHhrtm9ob+JvBO8O7xh7Dn+gOH9S6UZ/YON2Iqf0xHGizGQwLHTzUBZSmpTkWdqc5BiM5NxVBQOfVbTNxv7CLLx081TtU61tVHUDdVQNYz5U7cNlBOR0zqzHDmJeU8XzrSi0VONS1XRSNdRSWuV0UnUjB1Ld9FFdU1uXUSUTYVG9wx5EhNPnUAUEdPR4fMRBUGq1xFD19E/94zxPJRObsU5dU0dOZVZWw022BQMPTXUDpUx95EzYhVR8B/biA0t9w6FKKnWESnVUSZXjmfz3dgKrxUm9w04cBMvk9DcAfAcOX3gjJhW2DXYPcJ+CDwCUn74PqA+yn9wP7g8IGyYfACCvMq+cH14feC96r2Svnq8AsK/Cr9Sv5q84nwK/HL8WvwAwv0K/VL9mvyhfCr+sv76/AJi/er/Uv+6/AM8qzxTPNs8A6L+Kv2zPZs+Az6rPvM/GzwDwz9LPBN8W3yDfMt9E357PAFDfYt+U327fsN/K39Tftt+g4N8K7xzvHrXOUpxE5DrVTH2TJbyEJZyEJ0/W7VMNUJWjg3T0+FBaDQOMRPT/UQXzdDSEg+dSnXQM9PtwxoPsdLQ1VMWEVSWDtlWt9JR3rB4DVHR5V2Xz5Xx0Ua1YlaPTWGXkWYV0WbYNYw5ZXVPXWMXzmLVYXVNXFPQTWCWD1gVX7XPELH/mb3hvkv/MbwCm/4D/yv9cf+7/AA9Cf2R/oD4NVn9AC5ZzfHRh3PQgWhwEzZx0iVY980icdNUJrHTMtHSP3ORWVbZVUxxV7XPUVNWTnm1UJYNmVLVzL1RdU6v3U+WDwQyEiMTkUk1T1ZMOU1X0LISerORrZ1IdZFIlY/pRjVNTwlGV5r5SRZzkD5xU29hQFaOhUCXjalBqTVMzfIT5fFSIT32TqwVP/XROVVMsdFTFVU31VE3NdEyV5Ewlg6smTM2TqFyUSISU5a1KJYOGSnXkSiVjyt1JleRJQHEeAZBJVr1T9UkVpErNdErdFgC+lT7vILPGnX6dhgNkL4afAKCfqp9UL74t9p/gnxqh/p8ASKsWrzg/Sj8s71Y/aD96PwCkP7Y/yD/aP+w//j8w7/rfACRPLk9AT0pPXE/m32BPkk8ApE+2T8hP2k/0T+ZPGF86XwBUX/5PWF9KX5xfjl+4X6pfAORfxl/4XwpvLG8ObyBvYm8AdG9mX1hvUm+8b45vuG/ab0DsbwZ/KH8Sf0R3VgNLpeSWZORlTc0kTuUEjIQsbGwX1uIyUSWDplGNg9scUt3zkFKdMwNTVgXzdVP1Y+oEhVSVA83t7ARfVRX03ORGVmo187f0dCcE9JVXtXRtWGVDh1gtA+tY1ZNjLlkF8yPw9mL6WH0TW8NY1QOEWC0zQTyEDfPc9NBXRRQUD7b/iI8Asv90j66P0I/ij/SPFg8wD0AqnzyfZg9YC1YF9nNX1ZOtjmSEUlclE/60BLy2rAR5Vs0jOFY9FFW2hXO8VcWDgFVlQ0fZVZWU9ATHVCUTjlS2PfNYVA0jIFTNI+i2/ASxU80jeFPVAzTGvOT+Ut2UrHfOIlhSavWUUh2EUX0Ts1ElE21uZBQ4UQ0jAFG1463JhOSTULUUUGXkUGolE96cFFeMFOhOxZTVTk30TtUUTcWDQE1W9WPaTJ00TD3z+Jw0bZPEJC5LTZPLSk0TrWz0pAxKzeRJfROD1Um9A68cJBH8FIpKAvXkS+2UnDf2bZY1ri1mLwB4L5IvnL+uL8Avwr/kvwY9AAbPEDsuPzjPSs9cz549bs8AaE+iz7TPxs/Yz+rPTH/+zwAQ3xrfJN8231Dfat+E327fAEDfmt/U387f4N+i3xzv/t8AEO9K7zTvdu9g75LvrO+W7wAo77rv5O/u7wj/2u8k/z7/AMjvMv90/1b/mP+q/8z/hv+AgP/y/xQPJg84D+L5xpNLtI2kzLSubHSlTZ10TraVc6JPTRNMUA0j4NaUdFJRBRPITBQ8UqwVtDQUIVOdFFOlkwmtVD0TmlSFcwzUlH62xJTwVS3DYVbldFbWlXNCVxW0V4WzNVja5ZOeTIQBWS3DMVm2lXMiWQWz9FjVs7hVWP0TehSEJxyFV8UTC8xXLcPB/I9+j5Afoh8AxI/Gj9gf6h/8HxafIC8Sn0BEL2aVTi9gKwajZISCbBStMTwk7Vb986r0dGe1VlUUVu2T6FWlJFVWFbNvVe2TKMwk7+yUs7hUxZTclEdU7bMOVuyU2FONdFP1o1y8dK0lzHTuUh3jt6x0gG1SbaNJUpVzElLVA6vaUQWEUe2zXqQEKK1RfbPxUP3zunSkg9lQjQaGshVQzROgT7btkzhP1QPKTs10TrYFg/VN9aOMTX2zIbVNZZRM/fM6TB3j19QEB//yFGwFSu2zTkrGLcPxSR0UDLd+ssFJWkUjKyS0qkrFNEt9pACMz4bFzr2Gv3i/kr+cT7a/AMi/uk/kT4bFFs8ozwJZZs8AQF9SX0RPjs+IX5pfdF+mXwDQX+Jf9F8GbxAP4v88byZvADhv+v90b45viG+ab7xvzm8A4G/ybwR/Fn8ofzp/TH9mfwBgf4J/lH+ef7B/wn/Mf8Z/ANh/6n8cjyaPOI9qj1yPdo8AiI+aj7SPvo/Qj+KP/I/uj0Awn0KfVA9mD3gLbkLlnKRhaJQPpg+4A06iI1O9U8mzHDX8lJjcB/aifFVa7bPu7ARgVoVD0aQk21pXTYPKV02jM1i2PSOdWBWz/1jlpFnW3QMcWZ0kWL1To1hKBbNkVKQkXB82EsLMHwDOFW4Vlq2Ora4fyK+CrwwvAOav+K9CLzS/Rr9Yv2q/dCcK3kKohCRxlCfeI6Qvti0iJqNVhUTUL34Ctuwv/iWkFqPMlJMUP/aTUm1DtVg0N/YjNMQFUiWzzVQ/WGY/eDvOIj9QtbMHlDc2T4I0T30Dxk4NpLQ/gpbDTR0U1Df+A7xXziIPFPQ/BjNJnZOQFEcmsyRPADZNbn9AYy5VZk+AT3JP1E8Ant/gS95P4N/y3wRfHl8Y7wBqWTbvWO9q77RfPm+I75rvAMTv1u/o7/rvDP9O3xj/Kv8ARP82/2D/cv9Un57/sP+K/wDU/97/wP/q/xwPFg8oDzoPAFwPbg+AD0oPvA/2/7gPyg8A9A/ODwgfAh9MHx4fSB9CHwCUH44fqB/CH9wf7h+4H3IfYCQvFi84L0opbrKLSxUz2wxMTTPqTNXT6E2qLdRPjaMQlMSHfMT6bVCtM25RFUPjUdXTy1hSFaRSFTaektBTwlWjROy33rXOtSayDVbWjcN/Vm2zC4S0eVfaXcPllLRRWNXTuFg2XcMVWY2jMFk1NubDVViFk5Y0NFVMpBMspAPfV62UDL8GvZY/qD+6PwB8P94/CL/qPxRPbr84T0pPoFxPdr+Is25FTiKalLRhqvw0IBSk2qy0mrS0V9VW1dMYrLTK5LSPVVqFk1bslBxVVaPk5JTLrFSt5FS1lPy091PWjcO/U8WziNQkUFPaTSMazJTjUm1Dq1LahZN2PMQwUjXT+lHadaRRTSOKUVWjVFHMPaRcxOVQdZSkJGpQqh2kUMWz+JSUiJQkIK1PlaOxTv20TuWT3G1NxbNYTa3j80zFxEVMPdRMJURE1z6i/AzU25hKpZMiSo3TxUnIxcQU18ZTSQXWjsLPSgDdxMzXnu94487ddt+I35pvALzfvt/439Lf9G8O7QZ9Pu8AMO9y71x/pu9Yb2p/pH+2fwDIf9p/7H/+fxCPIo9ML04vADCPKi9cj3aPiI+aj6yPro8A2I9yjwyf9o8YnyqfPJ/OjwBwn0qfjJ+Wn2ifup/Un/afAOCfEq8cr/6fUK9irzyvbq8AGK/Kn7yvjq+wr9qv/K/mryAAv/qvPL8mvXZSnFy048DaPtNNHdNjTlUzZk+2dVMsULVToVAVsxeUZFeOwv9sVHRMxSTEdWosVOocxVT9M9BU1SPbQFUNY7JVnXMjVrK1VFY91Pw0kFf9VFe2bVNkWM0jzFjVwx6tWQVzLlklQ/00NMU1WBWzh1zER1jNtFzEQ9dXrcT8P8Y9RnLBpMcAXlOkx8Y/0D/yP9zPBt8Y34AqTyzfTt9g33LfhNe+QreoHMduU5xEEUTUzQw0i21WdTNIVtWz9VV9I6u6Va0jfuxERNTUCm1VtVPRVH0jmlQNY81iBFQcVO1EFFSvU9a9Q3dTtVNBHFQIU9oNY9I8VJtSFbNXUrbVQx9SvUPnUf3DsLVRfdN7tCRDUXUkUdp1xFCNY5FQfSNaUKwNZKQk2k8FdE+NYwG1T9VETu1jKE6NY6G1TXVTPNRU00x902tahCQI5FShS/3DQPRUq91KjbRKvUMHPGSvbUkNY4JJFTOZSc3UGhxkbDxk70ptVJx/Xm8AcG+Kb5T/rm+4/8pv3P/u/wAADyJ/FA9ef0gPWg9sD1b/AJAPog+0D8YP2A/qD/wPDh8AIB8qv0QfXr9gH1q/fB9GHwCQH4of1B/OH/gf4h/sHyYvADgv8h9kL1YvGC9KL5wvpi8AuC/KL9Qvdi8IPxo/JD82PwBgP3I/hD9OP+gvoi+kP7Y/ANg/8j/8PxZPwD/yLyxPRkXaLvK5dPSuTJ3zpU221dOqTg1jok9900tWjOTBUJ3zNWRUqmRUbTpU5K9SjbMjU01D25dTLfMJVAVzflSqRfRUhQNj9NTx9NRhtVbd5FYNY0JXHeRXttXTGlhtU4RY1fPorVi1UzFZDWRZbVP0tjxUuFgFY3hYvVM3CmRU+LTE0qTHHt/wz6pfAPzPvl+QX5pf9F9G30DbHm+ASG9ab2xnfkN0b35ljvKxYrTEgrTEI1A+wv5WRUPbulZtU2dWnfMlVtZNQ+dVvURVvbNvVbaVszZVDeP8VI2zw9bstIBUbVNH7LQQVFplU9gs5KFT1dNqPOQ1Mty0+kzkt1IFdFzk20dS/bMSUtXT2lFMnUR85GxRtUaO8vGk5Fu6UIUDg1AN40y0RNsVUD3Dvk+FA1NPtp3z5U49w15OzdRNpg3jjE2Ftn5DTE30TKpF9Eu91EtN8xSERUpWLQNOSgVUST3DniT3LJZDPPQMSpVESoW0BPQBXYQPTkU2BX79ho2O/6j/AMr/1P92/QYPMAv+jzgLNgUANp12D1ifap9cj2b9Tk+wnwDCn5Sfzp/4nwqvHK9WTzBPADKvRK82T3iviq+cr6avYK8Ayq/kr+6vCL/arzy/Nr9QvwBCv4S/br+Qv6K/zL/ev/C/ACq//L8WzyjPCs9Mzy7POM8AYs+Uz47PuM+qz+zP5s/Yz0AK3zTfJt9A35rJBnNL3dOx3oRPlkXuYqZPFdNqWqx03pzkUlHtY8Z85NE8zE/eRc5jVO2DmFTalUMK9GR8VR2T7lW2BWNgVs3j0Vb95Fe2ZVPIVw3zM1g9Y50tWPVD/1gFYzBMVwZTtFxX7oNYVaMnWGVj6xVXHZPOfFTCNG+2XwhjAIZVhlWO5abvCG8CbwT/Fv8AQG86/yxvRv9wb4Jpfv2eZaqegnH85DAkVO+8ZKrUxGd241aVQ+r0ZKxVdqWEVUDvgSgsVYV0tvzUulQNk4FU5UNJlgwEEVT189zcR8ZzU7ZtUydT/ePwUl1UUsoNBFKlRFIFhNTUz1HWbVOXUQ1UUZVDKlFa5ZPznHS8UM1zhax0y05Q5URQpdb28jxP2oXkTjXjY07lQ/lNtgWDlE3tgyhNjURMoh1UTIXWftXmQhkc1LetSlWjV0o9dEnlQ5ntSW1Th0mtRElAcQJe8TBEj1aPWKvmjX6PmB8Aso+8H+6P4I/aHwQvLp0WLwBAn3qfXC9mH4Avki+kL3YvAMgv2i9s3+YvED8iP/wvPj8AYN9KP3w/Xj+IP6I/rD+WPwDQP+I//D8eTzBPQk8ET05PAFhPyj+MT2ZPgE+6T8xPlk8A+E/iTyxf5k8YX1JfZF8+XwCYX4JfrF+2X8Bf0l/8XwZvgOBfGm8kbz5vAGv+dT6DTGo9A+eU1OXkBOhO9XOJD5R39hL4nHR7cEYi4VlRHRRkdMpSHZM+NARtzjR0QlQFg7RUpdOzJlUtFOT0DFZd8321Vj2D7Mz0d1e9I+OyvPRPZOfOchVZHZMubVm9IxNZRRPgWKXTTZZMdFVYXXRE5N8s5wD+76Dvsu+0f9Z/4O8i/wyPAB6PKP9a/1SPZo94j5L/jIeqRmKarPRhrPQhTITdtsT0mlatA1lW9RMYtsT02lWFc49V3QNUzVVFYxpVzWT81KpU2r0kVEVjOlSN4wJUbE2EPASHU0UTUFPdhNVTzWRSrQOpZAR0UmzN1qZC91FFE8BR9ROziFG91iYCHFGdA+XVUI3UUKVEUCUjMVBmLeP4T32UvAQcTyUjW7FOPQNHTiUETS3ja3hNbZRMzdOMTAV0svyUxqwX3tIDS1UToRZUFEFKbQRJ9ZQ0p24iMdM8FCugPgLHSlV0HKQBYXRvpkUmLaYfuB+yr8SvAPYf6K/6rwy/Ri0+LUYvUL8AYr9Mb3a/mL+qv4S/tr/gvwDyvwTPFs8ozzrPZG9ur0DPAErPbM+Oz6DPqs/Mz7bP6M8A+s8U3zbfGN8q31zfft8A3wAK37Tfpt/A39rf5N/WzxDvAPrfRO/+3zDvYu98747vsO8Aou/E79bv6O8i7/zvBv8o/1A6/1T/Vv0mApxc9DqcZK0l7AQlTt3zasQELlqslKGklBdR9ZRRVRNZAVyXFvLnUi10Uw3zq+pTFXNcHATRJJRCrVW1A7ZV5QRWhYObVix0J1dtdFeVowWEdK1vTHTVWC0EWfVzMG1Z3WMKWZ0DxVjdA9WEdAREfHQDbHTWVwLdA8SMj6Z/uA/yf9QP7g8AAB8SH5wPNh9IH1ofbB9+H9iYj4oR1pK3Vy0jjldUhZS0hBE8dM8kBIvMhNVK1IQJJHS8BJSBVdYV80dVLSMOFATWVNotI54EdGZUhXMvVKqlZFPNs7P09Ho0JEPVUwUkU40EUu1jnlLa3aRShZMiUoUT61FWFaOzUR10UdWUUa1k0nyU2Lz3JhJdpJQnUGqFk+LMlHG8lAhPrYRtTmVzME6Vo8VNFaNbQ03lA+BM5ZRMTXRq9JSshGRLFLTuSt1jG4pKNbMRSiUUNKeGkiuiSXVz9TSkbFykIzAC3qJIzLdW/W61DrXepZavAKg/oq/MP96vkDsOvxi/iqkAJr84v0K/ZE/OvXZPwL+STwC8T85P4E/yTwRfDv8QXyJfADRfZv9AX1JfhF9uX6Bfev8AvF/OX2Bf+l8kbwZvQG86bwBcb25v4F+Kb7Rvfm/Ib9pvAJxv9m8If8JvRH9Wf+hvYn8AbH92f5h/qn/Uf25/8H/ifwD8fwaPAI8aj0SPXo8og54TqUv9Jv4zTQ2UTo0Dpm1P7RNMUNXzwVB1A7U0fJSohCQdUk1DkW1SFaMjU7UzlVPlFNYUJH5U1fPxDJRhVSpFpFV9BFZFpFYNBMwUi69XrYMadAd2I1SUK7ZsBCVZJRPtWLUztaqMBHZ0lDVMBPW8FNKglAcWHcYP6ANeQsG8FMIAvJ/mn+gPsp8Ery6vQK8qGYAmH3Cvgq+Ur54VPpU2koLIvBQ7kF4i/uwV5BR5Vrb9MzhWrYPqVQ00VbbV83FVnRM5Vd0jAG1VrRPHVF0jjlT9I21YBAQRVI3z3FN9I1ujU43zbFPNhFPNpFbs9MdSHaOQdCRL3PRLFFI1tFG1hJQkb5wk2zhRNZMCUZ0TyVC2BTOFUF0jTlD9MxjWvCTCT31TV8wk6E5mHaOATnW05LSUTR0EVU3VlEyN81z8JPgshK2XtEQzS80USiWDWtYsxPpJrYRJrROHSWw9lDw0DEqNA4ZKlaMDC0utJGw/pk2OP7g/ss8A3D/WzwBP8j/8z1ZPQE8q3wBM32bfeN+CT4zfnt+gT7rfAOTf9t8I7xrvdI8m71DvOu8AbO92j3Dvmu+k777vgI+y7wD07/7vGP8q/0z/Xv9w/zL/AIT/pv+Q/7r/1P/O/9jv6v8AFA8mDxAPUg88Dz4PCA+KDwCkD6YPuA/aD+wP9g/wDyIfUDwfxg9QH2IfS920S1XEmUztpKSE6E0dNOQk5arMJGi0tN68JFJ8JONVUc20UgUTymS0QDQntGaTLCSYNLQMVZWjm01VZaMNVoUkLCTtLCSbXVf1o8xXhZYWkqEWjJQVWR2jMGSUYyAWktXhdJSlfJRmTJQkWBato+lX/SPIHK8Or8AvANIv5C+mL7grRq8oPzo/XK/Alq1eP4A/oq+UP1bip1fE/aTMlDF0NDsgBhKaVlZFw1dWVeMX3DTaJCRtnRyUY1WdgyhVJcOr71SthFTd1FQFEzrJVJ20LETK9Ie+glxTtkXDJ1M90+FSraOp2nS0dOwUOlK1wwVStnUzzVGts5VRBZNebVFFsxxRJZPkUHUza61QVeRQJcM/UEXDbQfEtKJPnYM4TwWTra68FEVONbRNbURNrGXE/LSiTC1ETFXj16xsx0ay/Eqdg5gsVDi1SjW0SQ2zkEndE4NZScWEPMRKShW0Sh3GALbFVu/Q257PqF+6X+TP5s8AAN/yXxRvHt9Q30Jv1N9ubwCAb5Jv3N+GX7Bv2m/sb/5vABB/In80f0Z/SB9Sf4Qfbn8AgH+Sf6x/Xn/If+p//H8WjwCAHyqPvH82j0iPgo+Mj56PAGCPwo/Uj+6PcI8CnxyfLp8AQJ/aj1yfbp+An5KfvJ+2nwDIn5p/5J/OnxivKq9Mr16vWHCvMq8kVJxLHbM+rBS0+7D2s06NMytPFTMQWKy3NsO0tI5RVVMBbEes1rNstFtTRVPQTLREtVSFs7Y0REJVFbRV1vWTJ1YNJFZlQwlXtkXDd1fNY+NXJcNPllQk0Vg1QyJkJ96iDk1ZZUPZWN00lCRZfCQrFVgVVFddw8YUP7YvAMi/2r/sv7a/AM8izzTPdj+AcD+SP3zPjs+YP6o5nhKcqsQ0YcQ0IWTEzTy0iaVW1UNIPLX0NMr8NI2tVY0jVFUFYxgERNO2HESaVI0jZFS9pFRm3RPzU2XEBCSFU1W0bVNdUwpTNUPSUsXEtnxEZVIdYy5S9ZP3rVFFU8BRBWOI3BRD2VGdFOQU11AVw6BQtMUWzjNQjSP0T71ThTVP5aRPzWOTTrWmFsNlTdVDWLQVrBSITNXEVUx9JEud1Et1JEo1Q9uCSt2jHkq9U8VJtkWzh0lNQ4xJNWPxJlTkbEq1FETkReRXvm8AqGP+Xb5fuO/KX9zv5l8gbwAS/yT/LvVWbS5vYG9y/4T/AKZvyG+K77z/3v/w/wIPFA8AJg84D0oPjK+Gr1APcg+kDwBmD8APug/cD+4P+A8KHyQfAI4PMB9aH2QfTh+IH3IftB8Axh94H9of5B/eHyAvEi88LwBOL2Avci+ML44vwC+yL+QvAIYv2C8SPyw/Jj9APzI/XD/IXj/4I7bDS21EDORoTWpl5E5dU2rEpDBQTVNto8zUNFHVQ6hRZcPLHVJNU5N8RVREd1PanUPsBLRgVFWz71TWzfNjVcXj1SS0Rla2RbO3Vo1DJVeNRFe2RVMAWO2jhFj1pFhqfdRZvaRZXfMBWV1TtcqMtIlkREhY1UP4CVdl1KREwmTPvr/QT+JPAMRPPs8YXypfPF9mz2Bfcl9ghF+uzbbNjlXG4rVXLfNtjqREUlfdo/5WpdPVvDy0eTS0ODxE91XWDUO8VQVTgCy0R1Wa3VRURbPHVN2kFLRWrVQVQyBUZURTzcOxtVP943gMtDRT3VRSaiVkUgVTkPSkWFI9ZFr8pOuc1LNR3aNulNTbOFE14wJR5cPJUFbF45VQVVNdvGQl3KSb3k+NE1dPZUT01ICtTs3zE04d5E0FU0ClTZ20TK02ztNLVbOPbUtd0ypLjVPLSmXmto5SC0rto7RJndODtUlVs69c5BFKXdOKFUpVsw+sNFRk944dnu8AyO+ycc7DtH/W7+h/+u8MjwAej0D/Uvk2jT6PWI+Cj5SPAM7/yP+SH9yP7o/Aj/qPJJ8ANp9In4I/bJ9uP3Cfep+MnwCOn8ifsp/kn96f8J8yrwyvADavaK9Cr3yvTq+YrxqvxK8A5q/Ar/qvFL8GvxC/Mr9kvwB2vxi/ir+Uv66/gL/iv8y/APa/6L8qzzzPBs8Yz3LPZM+kvrUOY0vVZEyErhzlTbZd06pONWOmT72zStLUZVDVVOQ0yKTUPFLaXXRSXfMhU52Tl1O27VMJVF3TmlQNQwzaHGR+DGTwVV3zYVY2DZPTVjXjQldddMRUmzVYnWOeWH1GxtNZUs1kWc3UZES4nER4XERrJFiNZFdV48xXXfMBwbRfxk/Y3/pP/N9GXyDvADLvVF9G75Bfeu+M765dpl2oplVW1WbygQzkMGTk7dVWvbOq/FRn9FQoVrblM+hVvTOsVcVzcdlVLXQU9PFU5TO4VKrV5FS1Y0k09BEc1NoxU9U0FEUERCdTNdR8ZLW4BNSBjGRLUq0zFG1SDUPcUQVDl1E91DVRLXRRDZPzUOVUvGRthdzETlCdkxdQzca2JtI8TyWDzk6VY2NtTrVj+U0VQ5BNzWS1TWXkTJ1jPky9s9rYxLeO82yEsUoNk1NKlj3T8UnVU6JUd85yxa1JFUMwSrXESjVjJgDEdw6fmH+qf7x/tg/gf/IPAEyPFh8oHzoZbo1uhWaNZh8AYI+CH6Qfjg8In9If7B/+HwAQLyIvNC9GL8i/is9sL76/AHgvii+0L8Yv2C/iLwQ/9i8AAD8iP0Q/Zj94P4o/VD8OPwBgP9I/rD/WP8A/Ak8UT+Y/ADhPQk9UT4ZPME+aT6xPtk8AyE/aTwRf9k8QXyJfPF8uX7BQX2JffF+O4otLPXMMNUz14+e8xOVN5WauYlviT+UTg1AFE/i89G1spPThUdUDVVJtc6XKlPQ8TGdO01RNdFSqfQRVnfRVFdRWtWN5Wuzk6vzkWFfNA+Fk5NtNWFUjt1jNAxFZWt3kWfXjF1nVVFj1422nlGRXWNUDFVh1cwPfV+3EDO/239hvwmG21QC21d5vwG8ifxR/Rn9o78rZwGZ/eH+af6x/pu1WIqdXquUTYzx0IIx03ezkmmb05FdW1fT85NhVjXNbnVWd01RVBRMYNNSt4BzUqlQV9FRtQzr1VOXDAkSEylNA9m7owMKFU1XTT1MlhLVT9VRSpeOpUuXDctlS9cbWAgVSXfPAUWYFE4hR5cZuQhpRXYNr5VCNc63E9HVQVdNLP1CF1E/F9OT0HOz0265OJfNBTpXT2E1qbRRN9eMHzFSITI1zbR0klL1LldNYS5Xza/xKndOURJQ0SgWUbUn144dJ9cOMSVWWtsbCSkqtc8tKVSM3ANwHxh+4E6YP2A/KD+QP5g8AAB+ymTYfMK9KGU4dVh+wHwCCr5Svth/gH5qfzK/Wr+ivABK/JL82v0i/uj+UX1a/eL8AUr+Mv5a/YL+6v/y/7r8AzwAyzxTP1r9Az2rPfM+ez4jPAFrP1M++z7jP+s/czxbfMN8AIt9M3z7feN/qz6Tfjt/A3wDK3+TfBu8Y71rfJO8+72DvoHLvTO9+7zDjlvKcjOQ6mMRUEwAW8iFOZfTk9CxlUKXzodT1tISKUWWDq/9RjfN0dPTofIRZVVNNZFPN815E9NFMhK1CHIS0VdXDJwyEmNr8dAf0ZJFXzfP+V9odpFjN885YrYMiWbZ9gylZXYMFWV1j0bVYNQOEnPREWP2jAy1YfQPWVzUDxDx/zm8EyPOugsLsbwZ/EA/K/zQPAEYPWA+Sf3wPjg+gD7IPxHdUxnUmApDs9FJcZBFsBC3NRGSJVjWTSFT19HRrylUl834chERVteObDFX9o9NUteRMhGK9VLUDK1RApNjA163zZISvU71Td3SEQa1TBWMKU92D1IyEnFaUhGVSNaMufITp9FTbsVG1A3tRVRNDUVq1VFHVw9dQJQOg5FStaMyEJVAl8970hG7a5IQF3FSTTh2jKE6qJQRNNZRNxRRMZYNvqUy1Vr6SpdyURdyU5dVKrYOCTCQiRJS0SbZVE4NJfYOZSfVj8TVJHaRKBWPqSj0mNqUA1s+gI66fwJ/SL/Sf9i8grwAaryw/Xq9Qq1atpq+AP5I/AKQ/7q+4P8o5rj+gLwpPHE8Art8oT1JPpO9eT3hPgk+cTwBuT7hPou/MT6ZP4E8aXyxfAD5fCF9iX1Rffl/wT0pfzF8All/IX8JfFG+WT3BfEm9cbwBOb3Bvgm+Mb5ZvsG/ab+xvAM5vAH/ybxx/Rn84f1p/ZH9gjn9gf3pxzgM0lHhMJTS1TY2DbNTkp0+1A0vVUJXzwdyENKSEqFHaJZRSVROTUrXzBlO2LWOXU32DCVQ9M36tVP3j71TVlFXdI9VZVXWUFBS6VqX0V10UtVfthFgtY4dYtQPr1ViVFFnV5FltA/1Yat0jtbT0dpyENViN8wX1JATQ7PdeD9j/6o/8jwAmDSYP2I8qn2wPZp94m16fgJifqp/ED84FZoVOI+z0Qqpk9Va9E7z8BHlM9Di1VnUT+hwUrlWV83G9VW0jOVVAcY6RAG1VZRPHVGXzjlQVJLVUNaMgPBTcU1UTo9VTteNsfBQ0JPT+Umo9pFJd9FJ1c1pSfROtFJQU3lG186b85G9W/HQ4UTXzAqwUy9wU1ZXkFE7s5VC188ZPtJWk7BTuDCSATp2kTlq9E6zUdCxN7fRMtePVXCy0/Hx0l/Q0M0uqfRRKLWRKZfRJdROqaGQnZrW+E0q184ZKtZMFC0y0VKx/xj22L+Av2r8ABD/+vyg/Ij80z141tr1OzQDuNV495j/wPzJvpM+ez7DPAPLPBN8W3yjfOt+kv0bfqH8Amn9k327fsN+q38Tf1t8A7wDi3yTv9t+43xLvNO9O72DvAKLvhO++77jv2u/k78bv8O8AIv88/y7/UP9q/4T/dv8Q/wCi/7z/5v/Q/+L/HA8OD7D/gDoPRA9mD3gPig+cBwazS7LlFEuFJMx06E11JE5iRSRP1RbmE/R0VFHFc7XI/HRYlKTKUkWTQG1T3cOzU7WDJVR1E7WaXKQMHKR+VUUDCs1WjZN9VjWEXBRfV7Y1w85XjYM3WN3Do9a0hAVZpRMxjIQXWWZVI+JY3XSkhGZYTbMVJHyFVy0jzESfNp8InwD6HwwvFp8gL9ofVC9Wn4ifwLqfhC++n9Cbri0u4qdXVCWkPCQwpCTtVISqBKS1WQykGPyU3FU1g5+2RIRlVW2jLFXdw/PWNBS6VN2zdUSkPlRkFYREpM4ch96iXlPFc1soUz0j8FKlI60UhKt2UlU0UsVzCBwU0K1RjYOXUY2jYcykK1a0NOdQZYRQLcN47HTLQVAlhFDddm6iPE/WVaPQTuV0Tu1z4U22baN8Td3DE011tExW7aNGTJ0US220S42DbQfktKVK3bNFSs0EbUkFo5lJjYOHSaUkFUnFNEo9pEpFtt61hv8AsL/Cv+y/7r/4TxLPHF8uXwBAX2LJXl+Az3rJls+gX+LPAKxfLu/IX9pfDG8ebzBvQm8AVG+mD0gPcm+Mb55vsG+qTwDEb35v2G/qbxR/Ln8Qf0J/AHR/hn+Yf0p/rH++f9B/An8A7H/mf6h/Io9MjzaPSI9qjwCEjwaPoI+6j6yPfo/Yj/KPABSfNp9In1qfJJ9mn+CPgp/UlJeuIovEBD7UBChNrNWUDEQrTz0jEPQ0h0VQlZP61DS7oO4iAZQ3NpaS6lJ9s1xTBUR0pLVEXDS2NBQqVX0zuFVV1ZRWrSObVBQN1CRte3QU51dts1NYpSS2pBQnWUVTLll1swqtWS0T1Vh9M5iEFFU2fBQTWNUz31ftpDwnAJ4tFi/4rwq/PC8uv0C/Ur8AZL+WL3i/mr+sv74txr+4s1YmopxX/VNjJLQgjLSt3Vyki1YFE0gMNAmaBDTKJDSPVf0ETBQaZVVtU+E0F5eSZFTFNE1ULRP1U420LBSFLKSrUFMVNFOdE9IkpJzVUtVEUpWkUhVT+FG2BUPAUZWTilGdE1JtUR0zDFH9c9dQJbNRoNw08wCOE1AFE/jsBG2I/DQcT/1Tk07dltbuIsFNBRNYJETzTKodM4w0RCY8RMIMVEiqzAVKPaOGjEQnZETKUUk11HRH9lLTdERnZEUFSn2jQwxX/n/wW85P2N8A2k/83w5fSF/KSSbvWF96WQBW75Bfku+k77bfsO+y39TvAObv+O8i/zT/np+Yn1r/bP8Adp+Q/4L/tP++/9j/qv/8/wDO/xAPCg8sDz4PUA9qD4wPAF4PoA+yD8wPxg8AH7KfDB8ALh9AH0ofVB9OH2Afih+sHwDOH+Afuh8EL+4feB8aL0wvgC4vUC9iL4Qvli+wK86zS9o1o3TUlGhNHTNsTlZNw2pPlaRQpaOl3DTbGFE946hRjbMdUmpd45GcxAWExHhT/TO17HQ1VF3j0VTlM2HFVe3T1UykG8A+4rhWqo2kV6WjlfS0A4SkbUaEpO1YlaaOpY6y/bSka8VY3QOHtDRHWCU0BViNxFdF1Gy/5j0WvyizAn7iwQRPJr/4O+Y/WE+SuQBuT5C/mk+sT76/4LPOvfaSrbdERJBXNcRXDaMRWuy0vBzEeVbdAzcUxFv4VQXTvFU9M340xG1ELFQMVX2jw1SNQ1uNVO3TVVTtsxw8pNvmUy3Dr1P1k3dTll3jQVP9lFKtNKTEjm1S3QNXUi3DH1Idw5vpUV3jsVFtpNTEN7VRPTP+9JTHUA3UUFZNw1pQNaMk/JTa9CTbbk/t0+VOBdN8TrYtww9O7dOlTUVDQKVN1cRMFfQ01Aw8ZJNaTOQuxJTLSuUkSr1D2wtKNaO0SX2jg0lmPTOeSW1mXtoHSy3DAU985wb/0OM27ebf6G/63wAMf0bvMH9Cf3zvRn3O7YbvAIh/qu8U/85/uG/KfwSPFo8AKI86j0yPpi+gL3KPhI+WjwCAL6KP3I++j/CPAp/kjw6fADifQp9Mn06fgJ9an2yflp8A0J+qn/yf5p8Ir8KfLK8urwBAr1KvhK+Or6Cvsq/Ur7avAMiv+q8Mv+avKL86v2SvVr+gSL+Cv6y/3oV+Y0s9M95mVNSqTCVmXtKmTs0zbaL8xEhQPTO+UH3EtVFd08a8xDpSjUOtthw0IVP1Y5VTXdMGrVQl03hUnWRVlcN8bVVFc+5VRUNgVoXUrVbNM0JXdVRX7SMatViFZFhd4wFZRUMwxVk9Mx6kNJMw1jKyWNqd03OUxDFYfdPnVwJls8oURzZPIE8C3xTfJt8ASEs232BPat+MT47foN+y31DE38ZP4ENOMrHUNILUNFR7wI4zVmWzqmw0ZxxUrSckVOhVFeRVTTNxrVWVYzZVdVPvRMS4VVRV04BMxEdc5BBExK3YhFShU+0kU60zJVlTXcSkVLdSXeRSZeRtUs0zElLtI9pR9bS1UWXEUV0zKFFNM/Ha/FS65FSDUFXDTFBq9WMVBMVP9VM0T+0jq8pOPTROrTP15CSMrU31YyVNhdRMXTNY0Uw1ZGy3Z7IUXHSxShb1c1NKJfRJ9bR8Z04yrcGMZCtK3bRKFTRLAoXTXZS/vm/Qb/Jv9P/+bwAYDyJ/1P82D3B/onlefZZ/AJAPsg/ED/Z/8HveDwgfGh8ALB8+H1AfYh90H5a/kL+aHwCkH7YfuP/iH+wfrr8QLyovAEQvHi9YL3IvhC+mL4gvmi8AzC/WL/gfAj/0LzY/+C8SPwBMP04/cD+SP6Q/fj8YP8o/AOw/9j9gPwpPRE82T+A/Yk9gjE9+T5hPKknW0otLRWY27lLqTE0D6E1dxCRka+VPfVOH/FT6UHVTC29RTVPjzFSrUNbDpORbQFP9A7NT9VNEbFTbtlTtUypV1dObVVaF0w1WFVN/bFTvbFQzX1fNxs6yU1iF1MzEaxdZxcRZjeMVWfXTa+FY5bRYjeNVWP0DWxNYFVPfV9XjyFTfAObPMN8Sb+Rf5l9Ib1pvbG8Aht/Y04ZvqG+6b8xv3t/w01Z+EqdX/QNj9NQhnGSt3RTkmlbt01kk5BdaFOTaZFSdVV3zVDTkaxpVpQPhVFSqVD3kVVQdxFS1wwJsdMqM5FuFUxVTT1NNAxh85CvhUu3TqbTkcixUI8DWBgIFUgXEUU0DiFHcDcZPASgcUV3z5FC0JcT85HUUVD9QXfP0rU8FA4VP3XRPXQOuVvxERU515E2lBE3dYysLTc10TA10TJ1krPfW3nL8StXjmGyEOErW3XPcSQVUSQ3DkEnadeRJVVNKSt1jy0oCfRM3JAd+H8CD1v8IC2fiAWH0hwYPIA8in2QPNp9YnwBikX4PqANuDXYPqAumD/gPAPIP3J/+DxCvIq80r0avWK8Aaq98r46vqE9yT6Svvq/QrwDqr/SvDr8AvzK/JL8+v1C/AGK/jL92v4C/mr/Uv96/2L8ACs8szx7PQM9Sz2TPfs8ozwByz6zPps+4z+LP7M/+z9DPAMrPJN8u31DfSt+U36bfiN+sutlmgpxLHfM+7EQosjT1TpX0HIQuUB1To2VQlXRRLfTc5AFSReNtdixU6lLdY1tTZYPb7FPVc2BUBaPTVFpFVFXV47hV7dRWXVRVVmVUV01TlgR0A5RUtW3MVNPEVCVZBeRZplVTClmd5i7Ch8TkR7a8VAVYTVPWV13zxAB8b/5fCP8a//zvPm/470r/AHT/nm+Y/6r/vP/O/+D/8vm2XpKOV61zUlcVUw9ajPTNJHSJVnWDSCR0bQkcdMpV1XOAVc3ktVVdkw5EdNRUXZOetkxUZlSN8y1UnVP3TVO1U7FTZdQ8VENE5LMMU93kxHSeUi3DZ2o0VDA85OscVLNRjfObfVGtU0VRFQTMdNi1UL2ToQxUalAtwyfNUOXT3k+9lAyEBU+2LcOXTt1DLE61U8FtTXWDWE0tw9dMRVNTdEzdRk6SqASURQSUa+VKrXOCdBQiSkVTW7RJHVODSa0ESQ1UtUm9lEoFo/NKTZNIAGSXZt3+ldaP6I8CnwwvJp8AMJ9in1QvZp94n4KfvJ+uLwDAL9IvbN/mLwg/+i8sPz4/AFA/Yj90P4Y/cN/C35w/tj8A0D/iP8zf9j8AT7I/PE9GTwBATxJPfE+WT7BPwk/MT95PAMhPYk8MX4ZPEF8KX0RfZl8AeF9SX5xfrl+YX4pf/F/uXwAIbxpvNG9Gb1hvam+Mb8ZfMIhvom/MZyZyuUtNFj4jbU0d42xOhYOnT+3za0tQ1XPABIQ0UXWDrajUBB1SpSORvHVTaiUUUzUEVGWDfFSNc6vvVPWEVVXkVa1zQrVWzQRWZSM+V6Vjqs1XhYMXWHUUxOTnWLYlAylZhYMnWf1z/7bE5LdYLYN4WIWDNwrMdPgMBNLk7zb/CIsOAgvCV6UjwQyPPv8Aj0qPAFyPZv+Q//Lxlo+4j8qP3I9o7o2GAwwEggwEQlfl02v+Vh3jvDQEeVYlQ9s3VrXj+lUd46xVWjUTcWTkOFUdlFTdA2vFVOXTjmwEVlQVc80gVHTcUw3kRORsU1oddFMd4/xS1XPHvATbkFI9I1hSXeMUUtqFlFFd46RR5dNuUdo1lFENAwJRJQPJUGoVI5UMFE4EFBdQHYS2JBRXTz0j6E5VdE5WJTMTThUjpfTVTa2E2Uw9FEwU9EsVA49LtrXjKkvtg8tK/WRKlqUj8UkNA6KMF7biqqakFBFKZaSspA/sZFQAJD8mRaYl5h/wrwK/FL8uLwBAL+IZZi9wL5IvpC+GL6gvAMK/1L/eLxg/8r8czy7PQM8AUs9kz3bPiM+az8xvvs+wzwDSz+TPxm8A39JvHN8O31DfAFrfZN+G32Dfst+c327fwN8A+t8M7+7fIO/S30TvXu9w7wAq76Tvhu+w71Lv1O/m7/jvABL/NP8m/1j/Qv9s/37/kP+Qav8E/8b1jhNLDRRstK4lTG0UTSWmbhNP/QYOE7YUdFBRpQPGUf1jPJVSxfPKvARAhAfeAiXVVD2TmlR0DESUfFW2ZbPuVe2De1bF8+q2hARaVyVzyFfNAzNNWP1jnFi9doaCMLR0axdZXaPk1HSnWFW0tqR0J1iFk+xXZbPOAByH9n84iyaFHoUWHTaPiI8AAh9cH34fsI+iH5Qfxh/YHzDqGeZj7BfGwqdXFcQ0FLMxV110hASqVtVzZ7VWVbMYhATaVb0TnZhMlGtwznIoVV12dpK2bVRtE4BUVbM4VO2UTVT9Y8xT/ZSklFxUBVVTdQRSxXRSFZNyPAS1Ojx1Ur0TzVFVA5W1UWWzXiR0KFEFk/G1UL0TrQykd1C1oz+1UNVzBxSkok9VlE+2PZPKTm2TXk4lc9i1TbW0TeUTC02NpExKxSRMxcPXzPfGk0slc6uYSlWUSoWUSRVzkG1J1XOHSQWTwUnlEysrSp2kShXDMxy3Fs8A2K86uRa/CE8ivyxPRr9ATwBiT6y/dk+Yv6q/DM/OT9A/AArJ7k/gT8rPNF9GX1hfal8AfF+OX9D/wv+sX75fyF/aXwD0X6b/IG8S70xvXm9wb7r/AHxvlm+ob8Jv1G/mbwh/+m8ALH8efzh/Yn9Mf3Z/iH+afwCsf85/wH/if/R/9n8QbyKPADyPXo9wj4KPTI8mj3hvoo8sxIfmEotLfaMM/PRLoJpGo069AydPtaQUNIdFUK2D+gSk45CWouMsBE12PATqUp0mJgLQnJSrRFR9M7hcBCp8BJs1VVVDKIQEmlZNNOwUa3tXvQPnnARTWL0UaMwEwwAeI1lNAxFZ9ZOr2ViFlFj1k1m0lVgCTQPhlAe+HV4fSB9qHzyvAE6vYK9yr/yflq+or7qvzK+g9h/oq/4dpgMUJGM0pCDaJCTfjJSLVn0zSFZq/RMJhATKTCSNVcUDW1RVrYMaVb1D4VwH1q+CZFStNFTl8/NTbI2kVASFU60DT1M9JNVThSPSTJSczCRlUrZlQy5SVUP4UZUzwK1RVUOIUYUjUjQEDLVRZTRQNaOgUFVEUFodJFDFA/RP5bRPjTPbHE8dU5NOnSMsTto1pE19M1hNHVPzTDadI4xMLQMmTPUENERtSBxE5UotA4ZKDZTGtDTKSV3EnDcWUtNJLFVEtDTqSh1DRWxHvo8A6FNOTfY/KEsmTyjfOk9M3wBe33DfgtmmT7hPGlmm39hPABpfDF/u3e7fKO8670zvXu8AcO+C79TPro+g78rvtO/O7wAA/8qPFP82/yD/Gv9s/2b/AHj/iv+k/7b/yP/a/+T/Bg8A+P8yDxwPRg84D2IPfA9uDwAw/xIPxA+WD6gP8g8cHxYfADAfIh9kH0YfcB+aH4Qfph+w2A/KGQazfDR4TEXUTbaNI2xOLTNqTzWjMLVQpSOlDMQYUc0Tqq1RjaMdUs3TkcwlU2blk3dTRZRUlGBUrcS2bCRjVQXT1VWFw0ZtVuWTt1bdIyVX3SS1V23DAqyUbVjVo+vVWM20WQ2UWY2j/VjWnbPFWD3zh9wkR1gSTSRYtbSkJMKErxavID8AMj9EPx6vED9qP4w/Bq3WrYCuP9A/4j/8r+Y1jiN8NJBWpCRSV8WUVy2TvkS023lWRdM4Vr3D+lVaNURVZSOAVeUkVX3TWw5V5ZPHVC2TjmSU21hUZSMgVEXT6FNqHeOzXCR6nERDUy2Ty/5S9ZRSHUTUtFhSqo1EUrUkUQXTtTwkfdrktDjstAJR5TPLULYF05VQxTNdUD3zJ61QbcPiT83UT33T7lZExIBOfbMUPMSsBJSbRU19M+BM/RaeshXZTNWU1BQ3S32z1EqKPURKbVRKxTSkxwaymSlJjZSEzAeEVFTE18YNAAbl7s0G3Q5vIN8yb4TfVm0ARm94a87dhm+436LfrG8e7wAA7+pv9G8Ofzh/Sn9cf94fANAfkn90f6Z/sB+Cf9R/1n8AEI8ij/x/No9Ij1qPfI92jwDof/p/vI+ej9iP+o/sjwafALCPIp8sn1afyI9qnzSflp8AsJ/Cn9Sf3p/on4KfDK8OrwD4n0qvZK92r4CvIq+cr86vVKCrPlNLNUPefGSuBCTbqE29w6pOhcOmTxa9s0xQLUPBJFTzsL5DtvS0PFItQ7FSjbMjbVOdc5dTBUMJVHVjq35ULcMMVER+bETurVV9M2BWrcRWfTNAtsQ0rVe9wxpYNUOerVjNYwFZFcRZHWMl2VkdxLQku1i9w3pYWgVDObwk7ld1Y878LwAOzxg/Ms9Ezx7PWM96z4zPAJY/uD+yz9TP5s/wPwpJTrO6BMSCBMRCV0B3sVxT71Y1JDxEaUREKExELepURK5VJXRV7bRk1FvzVBWzulQl1FQFQ2tJVM1jEXS03FNVs9ujU3WzbFO9QyhTVm3D8FJNo7pUtIPcRKtLUkVUUp3UUR20UVrNY2EEVCtRddRQNUTKJCSFDOROLCUkVMJPtnWzPE9lI9BOxVNn1U7NJE3NU5QMJCxNVr1TxkyNtEwlVEvN1FlLPST0pMBKjbRKtUTVSRW0Sc3USZ1bJ0pWHWOlSi1DIYTkXbyvAPZt9l8YbyJvLP8+/3BvYv8AdP9+9bZvyG/ab8T/rv8AfwAaf/z/Hg8wDwIPRA9mD+DvAHIPfA+er6gPug/UD54P+A8ACh8cH94PQB8yH2wfTh9gHwCCH5Qfvh/gH/IfzB/WHwgvACIvFC8WLzgvSi+EL4YvaC8Aqi/EL9Yv6C/6LxQ/bi8oPwBaP2w/Rj+AP0I/lD+WP7g/bLop9sKLSyWzDExV1KYMtOhNNVaW01ClVFC2tSP6UDXTb1FVs+No9ETTQLYiysREQFM95K1TzVNEVL1TtnzUKrVVxcOdhEQNVu1EVrQ11o5TV21T5VdFQ1Ok3LfGUhfEt25TWSVUWNo9s5jERFdYHfMVWAY1099XPbRsz17PUMve8gHBLF9Ozxhfas+EX5ZfqM+A+s/MX95f8F8K3xRntiKaahzUYXxUIDTU31b1U7WbRNRZTNQYViWz3G1VNdOPVWXjVlUls2scVW1D5HS0rFQd82t1VEW0VG1DBFQ101u/UxWzilM1tFO1I1saU1UD41KltFJl49t2Ug3jPlIVs/pR2gXEUbUjilFtQ1RRVn3zHlFF4+c8RK8k5Ft4UEVDM1ClQ/kktGuMTzVkT93zsU7V1G1OLbPhTT2zeE1dI2v3TN3zkQxEKkxF44nHHPdG4gcc9MvgHvJFbUo1089JPeOQSRXjS5VJndRJnXZ+c0pVAwEzHPemP2Aj3vUG/xCPIv8ANI9Gj1j/ao98j47/4POWjQDW/+j/2o9MD+6PWA8SnyyfAEafWJ9qn+x/jp94n9o/pJ8App/In+I/9J8GrxivMq8krwBmryivUq+Er3avwK/Sr4yvAD6vsK8avwy/5q84v2K/VL8Afr+Qv1q/pL++v/Cv0r/0vwAWzyjP4r80z17POM9Sz4TPwEbPkM+6z8zP1s2e0pxLbN1kFEQoTSWDJU6l41VqPHQwFOSlJOVRNXSyBOQD1GemwupSReN3WqzU7GREYFQ9k9OcZFtEVeVDuFUV1FYlZLVWFeMltESTVz3jAK1YpcNqWC1j0fREJdVZ/dRZpeMK1ETFWKrls4fs1Ef0RAXs1NcBV2XkfF9OXzBfQl9U735fAHjviu+c765f+Fu+7b7v8O9oAm8E9+5Ct2zkkFe1ZKosZBHk5M1EZIuc1EraTGQJXGS8VW3jgFWq9dRVhYMOfGTUhGScWnREZqRkL1QVRFMtY7WxvGR6xGRDU330U9p1Q9bcZJ5S5bNnUtatcyBS/ePrRESzUayVRAx0R1GdQw9MRNhtUMWDoVDl411Q5bOzJ1DdRER0cU/91E+25bOXTpVjLE4lg8VtTUVDQ02lw9pMXXTWbHQRTJVjrPw0S0taDURKdUOGSiVESo3UZUktREnV9LR09UmVYwNsSh1EnHWMhx6fAJOGhQAGjxgfKo88H16PYB9yH4QfAI4Vxo/Ai6aP4I/iH/QP7g8ACC8aLywv5r9gL3IvhC+WLwCoL6LPzC/Wz9gv4s8EP+4vACg/Oj9MPxY/cD+SP3w/nj8AyD+yP+Q/1j/oP2o/LE8mTwAIT1JPZE9+T5BPmk+8T6ZPAMBPsk/0Tw5fIF8yX0Rf1k8AaF9KX3xfll+AX7Jf5F++XdIW80t1BlYTTa1jqk5WnQOmT010UD3zwTQEtTL0ZKr89B1SbXRSVvXzI1NNBFNd9FSNE7V+pGTvfNRjVS0T1S1VnQNGVpVkVoXUPPRLsVe9cxzs1+7zWI0Tmy5ZBQMnWYVkzNS1mVhV1MzUNVjFBGzk0AI09MK07x7vOH9Kf2zvZn8AYH8ifwT/1u+of7J/3H/+f1AI/xrxtmU28oI09EK01dVXZfRWZdRWzSM3VlZ1A+hVTWRVnfNvnGTbNlVVA/xU9fPDVLbtc41ULRNVVI1zEG1UdQPYU41zoFMl1NVTrWM0tPT6ZGTDUraNE45SXfNJUjXzEq1SlQPaUTXzokTUbLVR/WRRDdP+UAUDx21QTSODUFUDTFAtE1sVUA3Tvk9NI1NEBEvlTnUETg0EVASMHNW1TRX0TK1jVExNI/O1S53zj5QEKksdlEqsRZSkBPFJ/YRJ9fODyUklZMwEDJwHBgIHSwAlBEwnxl3+DxAfIq80r0YfAFgfaq98r5YfqBvGHaYfuB8Ayq/0r0YvELtOLyC/Mr9cvwBuv4C/kr+kv6ZfyF/aX9S/AMa/AM/qvyzP9l9YzxLPbM8Ahs+Yz2rPrM+uz9jPYs8M3wAe3+jP0s80307faN9634TfAI7fwN+i39zf1t/436rfFO8ALu847+rfVO+G71jveu+k76C+79Dv2u8EbyZjTD3zoVVNLWRO/YRPXaNIPJVsRGd2AqhRdWM5Uu1za61SjXMgvPSTU3UDqwhUvWN8lITthGRftVWVBFUNg1tWDYPLbVaVAzpX9bOnV02zzRPUZH5YNQTMZCtZhhWTHlmN9Oxv/m0+gtKAFHdWf4h7FnUeDRZ15qLBADQPdg+Qfyp/nA++D/B/6n9A9A8GHxgfIhG2ZeaigTyHWhaTVk2LZ1Zdoyhkh7bOkqxVPWNxVRVjOFVVFZRUHZRUPRRU5YTanBQRhPTcU42Do1NSvWNsxIeGg1Jdo7hkZGuDUjVkUq1jFFK1FLVRrWOkFJRuUV2EUdSFlCyUvDSUhTyUTlDa9bMXRGTCT/WzV0+2jaPuTo2DY051Y/mlTUWDkGyX7gNMFWNYUnyU9IyXFmIY5KSxpJdYBnO0n+Zir0mtFEqNowuuSj1jIeSX9r/4I+alCBavQKs+YmEkP06vWD9iqQBer4g/mj+8r86vwD/ar9w/AEa/EL86vyxPTk84T1pPhE8Alk+oT7pPzE8e79hP6k/07wAOXyBfOl9EXy5faF96X4RfAFZfqF+aX9Rf5l/4XwpvNG8AJm9Yb0pvbG92b3Bvim+0bwCWb6Bv4m/0b/5vMH/6b0R/AE5/SH86f4R/rn/Af9J/nH9Y3n9gc64CgEsVk96sNFuuTD0zpU3FlE5NlFVPXXNqPJTeTPRSVPSbyFFdczpSzSTUhCO2dPSzU7UjJVR9M5jatBQMjBR+Va0D8FW29TNhVm1D01bllFdmXXPKVwUG5vKeWPUzWwFZ9TMxWW2UWY0krVh1k6lYfTRYjVMnFtz061fNk8ysD54PgA8Aig88n26fMJ+an6yf5g8gHwDin/SfBq0W8xSvHqW+9X4TWmQEMcyU7VZdc6pcF6wOk2yk51XNk518FGG2hBQoVc0j71T987ZpVBWElBRHpKQQVMWEVHT3VhJchIVTVSRSjVOtt2z0gFKtpFI9MwW2ZPTNUbUjlVGlM162XIQoUSXz8VBdc7ptUG1Dg1DNkz1QXRNbB1CFk6BPzRRPNYNbyk5Ng15OtSRNVRNbjE0FowtN1YRMZYSFTI1T12R39hMkhdwkTsVKtRRJbSTEJzYSwUkC3fRKNYTkL45fCD8aPyw/AD4/YD9iz6w/hs+Yz7I/vM8A9j8QQ6bFBk8A3xJPHN8W3wAAz1rfbN9eT0jfot+032Z/AGB/2t/83/bfEO8i7yzvRu8AOO9q73zvVu+w75rvvO/G7wDY7+rvDP8O/yD/Uv9k/z7/AHD/8u+U/67/oP/K/+T/9v8A2P/i/zQPBg8wD1IPXA9+D0CQD6IPzA+uD+APag9LBaPbi0tVEwxMNYPqTCplFE7dtE/NIw8sJ/4C2/pQzSNvUb0T41HWdcNYUv0D6uwUW1PKTYPOzBREnKc2gipVagWjm3ykDVykmlZ9tFYcpHlXtSPlRKRRBJTbuFi1IxVZhZMwWVY1gwpZtYRYnaOW5BTbVViV0xNYzSPfVwBdhISfTp9IL1ovbC82L4ifAKIvtC+2n8ibzp/4Lwo/HK+sJj12spxXldNjRKQhUuwk3bQXrqJXZKQHXKStynykjVVVhFV1wxhapITgnBSqVEWkVP2DmylUzbPzU+0khISFrVPFs1BTlTRT1cPhWVL9hPykZVKlwy7kpGv3UcWzwGwUiFFVhla+shxRVbPkTLVQdcS1UOWEUI2j+E9NFE9mjaMYT620PIRFTr2zm7xNVbNUTd2kNBSIlUztIx2URL30t76y/C1KVYOCSk2DHuy027CyrqKHxLeOothJNYNKDUoNM8tKbURsxyYPCFMApsUezzBfQl9sz3bPeF+KXwCcX9bFts/IW75dDt/4XwpvAIzflt8obzpvZG92b4hvmm8ArG/uDwAfwm/UbzYPCH8afwA8f9YP6A9if3x/jn+gf7J/ALx/Rn/Yf8p/BI8Wj1h/Mo8AVI9Gj+B/Ao+cj3aPsI+CjwDcj+aPuI/KjyyfNp8Yn1KfAHSffp+QnwqftJ9en+ifmp80DK+2E0vNEzVMPcSEtKxrsB5CYk+9syxERKHWPEQYUXW0UV0T/1FqlSOQ/KVTraN3U3UU2oQUXrSk0FQdQ0JVtJUUrKRGbDS3Vs0TJW1XzbOTV8WzAFjFk7FqFCQDIE5SJVndtFna5VMB9BTKWO0ziVhq/YNH7KQFFLTXV1WzAcQUP+Ytbi+AL2K/dL/GLwCov+ovPL8OP/C/Mj8UzwbPWCDDvqOUtJBXHURXRRTa3LTNvBSLVm1TOFZqTURVdURV1TOAVRW0bVWdUw5VLUPUVJ1T255UXUNYVNUzIFTWbVPoU60zsYykelO2VWNDU3VDDFMFI9ahUnWmbhW+w3wU62QUs61R3bN9UXUzR2ykD7VRNTPJTBSVUKVEUDb9gydQhRPeT+VUVERbBU/9g5dOFSRObVPbqE2Vs0BNxZPaTFYtQ3RM5VMRNBSoZFRRSBwU80DmU0olFEpdQ9u4SWUTg0mFE55J1s0T9UlFM2zsRAtLAH1EVGfGnU5lHl9IX0LvVO8AXl9wXyrpnl+oX9JfvO/e7wDoXwL/VG9Wbyj/Ap9c/27/AID/kv+k/76fwP+6/9z/xv8ACA/6nxwPHg8oDzoPbA9WDwCgD4IPrA9GD9gPeg/8DxYfAOgPCh88H1YfaB/SD5wfhh8ASB8qH7wf3h/wHxovLC/2HwDYH9IfbC92L0Avki+8L7YvAOAv8i/ULw</prop>
			</obj>
			<obj name="Protocol" class="HTCProtocol" version="1">
				<prop name="Created">2016-05-17T15:23:49.543</prop>
				<prop name="LastModified">1899-12-30T00:00:00.000</prop>
				<obj name="Programs" class="HTCRunProgramList" version="5">
					<list name="emlist" count="2">
						<obj name="item" class="HTCRunProgram" version="1">
							<prop name="name">Program</prop>
							<prop name="Cycles">1</prop>
							<prop name="AnalysisMode">None</prop>
							<obj name="Segments" class="TEMRunSegmentList" version="1">
								<list name="emlist" count="1">
									<obj name="item" class="HTCRunSegment" version="2">
										<prop name="Hold">180</prop>
										<prop name="Slope">4.4</prop>
										<prop name="StepDelay">0</prop>
										<prop name="StepSize">0</prop>
										<prop name="Target">95</prop>
										<prop name="Target2">0</prop>
										<prop name="AcquisitionMode">0</prop>
										<prop name="AcqPerDegree">5</prop>
									</obj>
								</list>
							</obj>
						</obj>
						<obj name="item" class="HTCRunProgram" version="1">
							<prop name="name">Program</prop>
							<prop name="Cycles">50</prop>
							<prop name="AnalysisMode">Quantification</prop>
							<obj name="Segments" class="TEMRunSegmentList" version="1">
								<list name="emlist" count="2">
									<obj name="item" class="HTCRunSegment" version="2">
										<prop name="Hold">15</prop>
										<prop name="Slope">4.4</prop>
										<prop name="StepDelay">0</prop>
										<prop name="StepSize">0</prop>
										<prop name="Target">95</prop>
										<prop name="Target2">0</prop>
										<prop name="AcquisitionMode">0</prop>
										<prop name="AcqPerDegree">5</prop>
									</obj>
									<obj name="item" class="HTCRunSegment" version="2">
										<prop name="Hold">60</prop>
										<prop name="Slope">2.2</prop>
										<prop name="StepDelay">0</prop>
										<prop name="StepSize">0</prop>
										<prop name="Target">55</prop>
										<prop name="Target2">0</prop>
										<prop name="AcquisitionMode">1</prop>
										<prop name="AcqPerDegree">5</prop>
									</obj>
								</list>
							</obj>
						</obj>
					</list>
					<list name="AnalysisModes" count="4">
						<item>None</item>
						<item>Quantification</item>
						<item>Melting Curves</item>
						<item>Color Compensation</item>
					</list>
					<prop name="ChannelCount">4</prop>
					<prop name="InstrumentSubclass">HTC_VER_10</prop>
					<obj name="Container" class="HTCBlockType" version="1">
						<prop name="Id">bt96S</prop>
						<prop name="RowCount">8</prop>
						<prop name="ColCount">12</prop>
						<prop name="OvershootDnDelay">10</prop>
						<prop name="OvershootUpDelay">10</prop>
						<prop name="RampRateMaxDn">2.2</prop>
						<prop name="RampRateMaxUp">4.4</prop>
						<prop name="ReactionVolMin">10</prop>
						<prop name="ReactionVolMax">100</prop>
						<prop name="ReactionVolDefault">20</prop>
						<prop name="HorVertCrosstalkCoefficient">0.0003</prop>
						<prop name="DiagCrosstalkCoefficent">0.0001</prop>
					</obj>
					<prop name="MaxPositionsToSeek">96</prop>
					<obj name="DetectionFormats" class="DetectionFormats" version="2">
						<list name="emlist" count="14">
							<obj name="item" class="HTCDetectionFormat" version="1">
								<list name="emlist" count="1">
									<obj name="item" class="HTCChannel" version="2">
										<prop name="name">SYBR Green I / HRM Dye</prop>
										<prop name="Active">1</prop>
										<prop name="EmissionWL">510</prop>
										<prop name="ExcitationWL">465</prop>
										<prop name="IntgrTime">250</prop>
										<prop name="MaxIntgrTime">1000</prop>
										<prop name="MeltFactor">1.2</prop>
										<prop name="QuantFactor">30</prop>
									</obj>
								</list>
								<prop name="name">SYBR Green I / HRM Dye</prop>
								<prop name="Active">1</prop>
								<prop name="DefChannelNdx">0</prop>
								<prop name="DenominatorNdx">-1</prop>
								<prop name="ReadOnly">0</prop>
								<list name="EmissionWLAvail" count="6">
									<item>488</item>
									<item>510</item>
									<item>580</item>
									<item>610</item>
									<item>640</item>
									<item>660</item>
								</list>
								<list name="ExcitationWLAvail" count="5">
									<item>440</item>
									<item>465</item>
									<item>498</item>
									<item>533</item>
									<item>618</item>
								</list>
								<prop name="MeasuringMode">hmmDynamic</prop>
							</obj>
							<obj name="item" class="HTCDetectionFormat" version="1">
								<list name="emlist" count="1">
									<obj name="item" class="HTCChannel" version="2">
										<prop name="name">SimpleProbe</prop>
										<prop name="Active">1</prop>
										<prop name="EmissionWL">510</prop>
										<prop name="ExcitationWL">465</prop>
										<prop name="IntgrTime">250</prop>
										<prop name="MaxIntgrTime">2000</prop>
										<prop name="MeltFactor">1.2</prop>
										<prop name="QuantFactor">2</prop>
									</obj>
								</list>
								<prop name="name">SimpleProbe</prop>
								<prop name="Active">1</prop>
								<prop name="DefChannelNdx">0</prop>
								<prop name="DenominatorNdx">-1</prop>
								<prop name="ReadOnly">0</prop>
								<list name="EmissionWLAvail" count="6">
									<item>488</item>
									<item>510</item>
									<item>580</item>
									<item>610</item>
									<item>640</item>
									<item>660</item>
								</list>
								<list name="ExcitationWLAvail" count="5">
									<item>440</item>
									<item>465</item>
									<item>498</item>
									<item>533</item>
									<item>618</item>
								</list>
								<prop name="MeasuringMode">hmmDynamic</prop>
							</obj>
							<obj name="item" class="HTCDetectionFormat" version="1">
								<list name="emlist" count="1">
									<obj name="item" class="HTCChannel" version="2">
										<prop name="name">FAM</prop>
										<prop name="Active">1</prop>
										<prop name="EmissionWL">510</prop>
										<prop name="ExcitationWL">465</prop>
										<prop name="IntgrTime">250</prop>
										<prop name="MaxIntgrTime">2000</prop>
										<prop name="MeltFactor">1</prop>
										<prop name="QuantFactor">10</prop>
									</obj>
								</list>
								<prop name="name">Mono Color Hydrolysis Probe / UPL Probe</prop>
								<prop name="Active">1</prop>
								<prop name="DefChannelNdx">0</prop>
								<prop name="DenominatorNdx">-1</prop>
								<prop name="ReadOnly">0</prop>
								<list name="EmissionWLAvail" count="6">
									<item>488</item>
									<item>510</item>
									<item>580</item>
									<item>610</item>
									<item>640</item>
									<item>660</item>
								</list>
								<list name="ExcitationWLAvail" count="5">
									<item>440</item>
									<item>465</item>
									<item>498</item>
									<item>533</item>
									<item>618</item>
								</list>
								<prop name="MeasuringMode">hmmDynamic</prop>
							</obj>
							<obj name="item" class="HTCDetectionFormat" version="1">
								<list name="emlist" count="2">
									<obj name="item" class="HTCChannel" version="2">
										<prop name="name">FAM</prop>
										<prop name="Active">1</prop>
										<prop name="EmissionWL">510</prop>
										<prop name="ExcitationWL">465</prop>
										<prop name="IntgrTime">250</prop>
										<prop name="MaxIntgrTime">2000</prop>
										<prop name="MeltFactor">1</prop>
										<prop name="QuantFactor">10</prop>
									</obj>
									<obj name="item" class="HTCChannel" version="2">
										<prop name="name">VIC / HEX / Yellow555</prop>
										<prop name="Active">1</prop>
										<prop name="EmissionWL">580</prop>
										<prop name="ExcitationWL">533</prop>
										<prop name="IntgrTime">250</prop>
										<prop name="MaxIntgrTime">2000</prop>
										<prop name="MeltFactor">1</prop>
										<prop name="QuantFactor">10</prop>
									</obj>
								</list>
								<prop name="name">Dual Color Hydrolysis Probe / UPL Probe</prop>
								<prop name="Active">1</prop>
								<prop name="DefChannelNdx">0</prop>
								<prop name="DenominatorNdx">-1</prop>
								<prop name="ReadOnly">0</prop>
								<list name="EmissionWLAvail" count="6">
									<item>488</item>
									<item>510</item>
									<item>580</item>
									<item>610</item>
									<item>640</item>
									<item>660</item>
								</list>
								<list name="ExcitationWLAvail" count="5">
									<item>440</item>
									<item>465</item>
									<item>498</item>
									<item>533</item>
									<item>618</item>
								</list>
								<prop name="MeasuringMode">hmmDynamic</prop>
							</obj>
							<obj name="item" class="HTCDetectionFormat" version="1">
								<list name="emlist" count="3">
									<obj name="item" class="HTCChannel" version="2">
										<prop name="name">FAM</prop>
										<prop name="Active">1</prop>
										<prop name="EmissionWL">510</prop>
										<prop name="ExcitationWL">465</prop>
										<prop name="IntgrTime">250</prop>
										<prop name="MaxIntgrTime">2000</prop>
										<prop name="MeltFactor">1</prop>
										<prop name="QuantFactor">10</prop>
									</obj>
									<obj name="item" class="HTCChannel" version="2">
										<prop name="name">VIC / HEX / Yellow555</prop>
										<prop name="Active">1</prop>
										<prop name="EmissionWL">580</prop>
										<prop name="ExcitationWL">533</prop>
										<prop name="IntgrTime">250</prop>
										<prop name="MaxIntgrTime">2000</prop>
										<prop name="MeltFactor">1</prop>
										<prop name="QuantFactor">10</prop>
									</obj>
									<obj name="item" class="HTCChannel" version="2">
										<prop name="name">Cy 5 / Cy 5.5</prop>
										<prop name="Active">1</prop>
										<prop name="EmissionWL">660</prop>
										<prop name="ExcitationWL">618</prop>
										<prop name="IntgrTime">250</prop>
										<prop name="MaxIntgrTime">2000</prop>
										<prop name="MeltFactor">1</prop>
										<prop name="QuantFactor">10</prop>
									</obj>
								</list>
								<prop name="name">3 Color Hydrolysis Probe</prop>
								<prop name="Active">1</prop>
								<prop name="DefChannelNdx">0</prop>
								<prop name="DenominatorNdx">-1</prop>
								<prop name="ReadOnly">0</prop>
								<list name="EmissionWLAvail" count="6">
									<item>488</item>
									<item>510</item>
									<item>580</item>
									<item>610</item>
									<item>640</item>
									<item>660</item>
								</list>
								<list name="ExcitationWLAvail" count="5">
									<item>440</item>
									<item>465</item>
									<item>498</item>
									<item>533</item>
									<item>618</item>
								</list>
								<prop name="MeasuringMode">hmmDynamic</prop>
							</obj>
							<obj name="item" class="HTCDetectionFormat" version="1">
								<list name="emlist" count="4">
									<obj name="item" class="HTCChannel" version="2">
										<prop name="name">Cyan 500</prop>
										<prop name="Active">1</prop>
										<prop name="EmissionWL">488</prop>
										<prop name="ExcitationWL">440</prop>
										<prop name="IntgrTime">250</prop>
										<prop name="MaxIntgrTime">2000</prop>
										<prop name="MeltFactor">1</prop>
										<prop name="QuantFactor">10</prop>
									</obj>
									<obj name="item" class="HTCChannel" version="2">
										<prop name="name">FAM</prop>
										<prop name="Active">1</prop>
										<prop name="EmissionWL">580</prop>
										<prop name="ExcitationWL">498</prop>
										<prop name="IntgrTime">250</prop>
										<prop name="MaxIntgrTime">2000</prop>
										<prop name="MeltFactor">1</prop>
										<prop name="QuantFactor">10</prop>
									</obj>
									<obj name="item" class="HTCChannel" version="2">
										<prop name="name">Red 610</prop>
										<prop name="Active">1</prop>
										<prop name="EmissionWL">610</prop>
										<prop name="ExcitationWL">533</prop>
										<prop name="IntgrTime">250</prop>
										<prop name="MaxIntgrTime">2000</prop>
										<prop name="MeltFactor">1</prop>
										<prop name="QuantFactor">10</prop>
									</obj>
									<obj name="item" class="HTCChannel" version="2">
										<prop name="name">Cy 5 / Cy 5.5</prop>
										<prop name="Active">1</prop>
										<prop name="EmissionWL">660</prop>
										<prop name="ExcitationWL">618</prop>
										<prop name="IntgrTime">250</prop>
										<prop name="MaxIntgrTime">2000</prop>
										<prop name="MeltFactor">1</prop>
										<prop name="QuantFactor">10</prop>
									</obj>
								</list>
								<prop name="name">4 Color Hydrolysis Probe</prop>
								<prop name="Active">1</prop>
								<prop name="DefChannelNdx">0</prop>
								<prop name="DenominatorNdx">-1</prop>
								<prop name="ReadOnly">0</prop>
								<list name="EmissionWLAvail" count="6">
									<item>488</item>
									<item>510</item>
									<item>580</item>
									<item>610</item>
									<item>640</item>
									<item>660</item>
								</list>
								<list name="ExcitationWLAvail" count="5">
									<item>440</item>
									<item>465</item>
									<item>498</item>
									<item>533</item>
									<item>618</item>
								</list>
								<prop name="MeasuringMode">hmmDynamic</prop>
							</obj>
							<obj name="item" class="HTCDetectionFormat" version="1">
								<list name="emlist" count="1">
									<obj name="item" class="HTCChannel" version="2">
										<prop name="name">Red 640</prop>
										<prop name="Active">1</prop>
										<prop name="EmissionWL">640</prop>
										<prop name="ExcitationWL">498</prop>
										<prop name="IntgrTime">250</prop>
										<prop name="MaxIntgrTime">2000</prop>
										<prop name="MeltFactor">1.2</prop>
										<prop name="QuantFactor">5</prop>
									</obj>
								</list>
								<prop name="name">Mono Color HybProbe</prop>
								<prop name="Active">1</prop>
								<prop name="DefChannelNdx">0</prop>
								<prop name="DenominatorNdx">-1</prop>
								<prop name="ReadOnly">0</prop>
								<list name="EmissionWLAvail" count="6">
									<item>488</item>
									<item>510</item>
									<item>580</item>
									<item>610</item>
									<item>640</item>
									<item>660</item>
								</list>
								<list name="ExcitationWLAvail" count="5">
									<item>440</item>
									<item>465</item>
									<item>498</item>
									<item>533</item>
									<item>618</item>
								</list>
								<prop name="MeasuringMode">hmmDynamic</prop>
							</obj>
							<obj name="item" class="HTCDetectionFormat" version="1">
								<list name="emlist" count="4">
									<obj name="item" class="HTCChannel" version="2">
										<prop name="name">Fluos</prop>
										<prop name="Active">1</prop>
										<prop name="EmissionWL">510</prop>
										<prop name="ExcitationWL">465</prop>
										<prop name="IntgrTime">250</prop>
										<prop name="MaxIntgrTime">2000</prop>
										<prop name="MeltFactor">2</prop>
										<prop name="QuantFactor">1.5</prop>
									</obj>
									<obj name="item" class="HTCChannel" version="2">
										<prop name="name">Red 610</prop>
										<prop name="Active">1</prop>
										<prop name="EmissionWL">610</prop>
										<prop name="ExcitationWL">498</prop>
										<prop name="IntgrTime">250</prop>
										<prop name="MaxIntgrTime">2000</prop>
										<prop name="MeltFactor">1.2</prop>
										<prop name="QuantFactor">5</prop>
									</obj>
									<obj name="item" class="HTCChannel" version="2">
										<prop name="name">Red 640</prop>
										<prop name="Active">1</prop>
										<prop name="EmissionWL">640</prop>
										<prop name="ExcitationWL">498</prop>
										<prop name="IntgrTime">250</prop>
										<prop name="MaxIntgrTime">2000</prop>
										<prop name="MeltFactor">1.2</prop>
										<prop name="QuantFactor">5</prop>
									</obj>
									<obj name="item" class="HTCChannel" version="2">
										<prop name="name">Cy 5 / Cy 5.5</prop>
										<prop name="Active">1</prop>
										<prop name="EmissionWL">660</prop>
										<prop name="ExcitationWL">498</prop>
										<prop name="IntgrTime">250</prop>
										<prop name="MaxIntgrTime">2000</prop>
										<prop name="MeltFactor">1.2</prop>
										<prop name="QuantFactor">5</prop>
									</obj>
								</list>
								<prop name="name">Multi Color HybProbe</prop>
								<prop name="Active">1</prop>
								<prop name="DefChannelNdx">0</prop>
								<prop name="DenominatorNdx">-1</prop>
								<prop name="ReadOnly">0</prop>
								<list name="EmissionWLAvail" count="6">
									<item>488</item>
									<item>510</item>
									<item>580</item>
									<item>610</item>
									<item>640</item>
									<item>660</item>
								</list>
								<list name="ExcitationWLAvail" count="5">
									<item>440</item>
									<item>465</item>
									<item>498</item>
									<item>533</item>
									<item>618</item>
								</list>
								<prop name="MeasuringMode">hmmDynamic</prop>
							</obj>
							<obj name="item" class="HTCDetectionFormat" version="1">
								<list name="emlist" count="4">
									<obj name="item" class="HTCChannel" version="2">
										<prop name="name">465-510</prop>
										<prop name="Active">1</prop>
										<prop name="EmissionWL">510</prop>
										<prop name="ExcitationWL">465</prop>
										<prop name="IntgrTime">250</prop>
										<prop name="MaxIntgrTime">1000</prop>
										<prop name="MeltFactor">1</prop>
										<prop name="QuantFactor">1</prop>
									</obj>
									<obj name="item" class="HTCChannel" version="2">
										<prop name="name">533-580</prop>
										<prop name="Active">1</prop>
										<prop name="EmissionWL">580</prop>
										<prop name="ExcitationWL">533</prop>
										<prop name="IntgrTime">250</prop>
										<prop name="MaxIntgrTime">1000</prop>
										<prop name="MeltFactor">1</prop>
										<prop name="QuantFactor">1</prop>
									</obj>
									<obj name="item" class="HTCChannel" version="2">
										<prop name="name">533-610</prop>
										<prop name="Active">1</prop>
										<prop name="EmissionWL">610</prop>
										<prop name="ExcitationWL">533</prop>
										<prop name="IntgrTime">250</prop>
										<prop name="MaxIntgrTime">1000</prop>
										<prop name="MeltFactor">1</prop>
										<prop name="QuantFactor">1</prop>
									</obj>
									<obj name="item" class="HTCChannel" version="2">
										<prop name="name">618-660</prop>
										<prop name="Active">1</prop>
										<prop name="EmissionWL">660</prop>
										<prop name="ExcitationWL">618</prop>
										<prop name="IntgrTime">250</prop>
										<prop name="MaxIntgrTime">1000</prop>
										<prop name="MeltFactor">1</prop>
										<prop name="QuantFactor">1</prop>
									</obj>
								</list>
								<prop name="name">SCicchitano1</prop>
								<prop name="Active">1</prop>
								<prop name="DefChannelNdx">0</prop>
								<prop name="DenominatorNdx">-1</prop>
								<prop name="ReadOnly">0</prop>
								<list name="EmissionWLAvail" count="6">
									<item>488</item>
									<item>510</item>
									<item>580</item>
									<item>610</item>
									<item>640</item>
									<item>660</item>
								</list>
								<list name="ExcitationWLAvail" count="5">
									<item>440</item>
									<item>465</item>
									<item>498</item>
									<item>533</item>
									<item>618</item>
								</list>
								<prop name="MeasuringMode">hmmDynamic</prop>
							</obj>
							<obj name="item" class="HTCDetectionFormat" version="1">
								<list name="emlist" count="2">
									<obj name="item" class="HTCChannel" version="2">
										<prop name="name">465-510</prop>
										<prop name="Active">1</prop>
										<prop name="EmissionWL">510</prop>
										<prop name="ExcitationWL">465</prop>
										<prop name="IntgrTime">250</prop>
										<prop name="MaxIntgrTime">1000</prop>
										<prop name="MeltFactor">1</prop>
										<prop name="QuantFactor">1</prop>
									</obj>
									<obj name="item" class="HTCChannel" version="2">
										<prop name="name">498-580</prop>
										<prop name="Active">1</prop>
										<prop name="EmissionWL">580</prop>
										<prop name="ExcitationWL">498</prop>
										<prop name="IntgrTime">250</prop>
										<prop name="MaxIntgrTime">1000</prop>
										<prop name="MeltFactor">1</prop>
										<prop name="QuantFactor">1</prop>
									</obj>
								</list>
								<prop name="name">VIC and FAM</prop>
								<prop name="Active">1</prop>
								<prop name="DefChannelNdx">0</prop>
								<prop name="DenominatorNdx">-1</prop>
								<prop name="ReadOnly">0</prop>
								<list name="EmissionWLAvail" count="6">
									<item>488</item>
									<item>510</item>
									<item>580</item>
									<item>610</item>
									<item>640</item>
									<item>660</item>
								</list>
								<list name="ExcitationWLAvail" count="5">
									<item>440</item>
									<item>465</item>
									<item>498</item>
									<item>533</item>
									<item>618</item>
								</list>
								<prop name="MeasuringMode">hmmDynamic</prop>
							</obj>
							<obj name="item" class="HTCDetectionFormat" version="1">
								<list name="emlist" count="2">
									<obj name="item" class="HTCChannel" version="2">
										<prop name="name">465-510</prop>
										<prop name="Active">1</prop>
										<prop name="EmissionWL">510</prop>
										<prop name="ExcitationWL">465</prop>
										<prop name="IntgrTime">250</prop>
										<prop name="MaxIntgrTime">1000</prop>
										<prop name="MeltFactor">1</prop>
										<prop name="QuantFactor">1</prop>
									</obj>
									<obj name="item" class="HTCChannel" version="2">
										<prop name="name">533-580</prop>
										<prop name="Active">1</prop>
										<prop name="EmissionWL">580</prop>
										<prop name="ExcitationWL">533</prop>
										<prop name="IntgrTime">250</prop>
										<prop name="MaxIntgrTime">1000</prop>
										<prop name="MeltFactor">1</prop>
										<prop name="QuantFactor">1</prop>
									</obj>
								</list>
								<prop name="name">Borowsky</prop>
								<prop name="Active">1</prop>
								<prop name="DefChannelNdx">0</prop>
								<prop name="DenominatorNdx">-1</prop>
								<prop name="ReadOnly">0</prop>
								<list name="EmissionWLAvail" count="6">
									<item>488</item>
									<item>510</item>
									<item>580</item>
									<item>610</item>
									<item>640</item>
									<item>660</item>
								</list>
								<list name="ExcitationWLAvail" count="5">
									<item>440</item>
									<item>465</item>
									<item>498</item>
									<item>533</item>
									<item>618</item>
								</list>
								<prop name="MeasuringMode">hmmDynamic</prop>
							</obj>
							<obj name="item" class="HTCDetectionFormat" version="1">
								<list name="emlist" count="2">
									<obj name="item" class="HTCChannel" version="2">
										<prop name="name">533-580</prop>
										<prop name="Active">1</prop>
										<prop name="EmissionWL">580</prop>
										<prop name="ExcitationWL">533</prop>
										<prop name="IntgrTime">250</prop>
										<prop name="MaxIntgrTime">1000</prop>
										<prop name="MeltFactor">1</prop>
										<prop name="QuantFactor">1</prop>
									</obj>
									<obj name="item" class="HTCChannel" version="2">
										<prop name="name">465-510</prop>
										<prop name="Active">1</prop>
										<prop name="EmissionWL">510</prop>
										<prop name="ExcitationWL">465</prop>
										<prop name="IntgrTime">250</prop>
										<prop name="MaxIntgrTime">1000</prop>
										<prop name="MeltFactor">1</prop>
										<prop name="QuantFactor">1</prop>
									</obj>
								</list>
								<prop name="name">RLB</prop>
								<prop name="Active">1</prop>
								<prop name="DefChannelNdx">0</prop>
								<prop name="DenominatorNdx">-1</prop>
								<prop name="ReadOnly">0</prop>
								<list name="EmissionWLAvail" count="6">
									<item>488</item>
									<item>510</item>
									<item>580</item>
									<item>610</item>
									<item>640</item>
									<item>660</item>
								</list>
								<list name="ExcitationWLAvail" count="5">
									<item>440</item>
									<item>465</item>
									<item>498</item>
									<item>533</item>
									<item>618</item>
								</list>
								<prop name="MeasuringMode">hmmDynamic</prop>
							</obj>
							<obj name="item" class="HTCDetectionFormat" version="1">
								<list name="emlist" count="0">
								</list>
								<prop name="name">New Format 1</prop>
								<prop name="Active">1</prop>
								<prop name="DefChannelNdx">-1</prop>
								<prop name="DenominatorNdx">-1</prop>
								<prop name="ReadOnly">0</prop>
								<list name="EmissionWLAvail" count="6">
									<item>488</item>
									<item>510</item>
									<item>580</item>
									<item>610</item>
									<item>640</item>
									<item>660</item>
								</list>
								<list name="ExcitationWLAvail" count="5">
									<item>440</item>
									<item>465</item>
									<item>498</item>
									<item>533</item>
									<item>618</item>
								</list>
								<prop name="MeasuringMode">hmmDynamic</prop>
							</obj>
							<obj name="item" class="HTCDetectionFormat" version="1">
								<list name="emlist" count="4">
									<obj name="item" class="HTCChannel" version="2">
										<prop name="name">618-660</prop>
										<prop name="Active">1</prop>
										<prop name="EmissionWL">660</prop>
										<prop name="ExcitationWL">618</prop>
										<prop name="IntgrTime">250</prop>
										<prop name="MaxIntgrTime">1000</prop>
										<prop name="MeltFactor">1</prop>
										<prop name="QuantFactor">1</prop>
									</obj>
									<obj name="item" class="HTCChannel" version="2">
										<prop name="name">498-580</prop>
										<prop name="Active">1</prop>
										<prop name="EmissionWL">580</prop>
										<prop name="ExcitationWL">498</prop>
										<prop name="IntgrTime">250</prop>
										<prop name="MaxIntgrTime">1000</prop>
										<prop name="MeltFactor">1</prop>
										<prop name="QuantFactor">1</prop>
									</obj>
									<obj name="item" class="HTCChannel" version="2">
										<prop name="name">533-580</prop>
										<prop name="Active">1</prop>
										<prop name="EmissionWL">580</prop>
										<prop name="ExcitationWL">533</prop>
										<prop name="IntgrTime">250</prop>
										<prop name="MaxIntgrTime">1000</prop>
										<prop name="MeltFactor">1</prop>
										<prop name="QuantFactor">1</prop>
									</obj>
									<obj name="item" class="HTCChannel" version="2">
										<prop name="name">465-510</prop>
										<prop name="Active">1</prop>
										<prop name="EmissionWL">510</prop>
										<prop name="ExcitationWL">465</prop>
										<prop name="IntgrTime">250</prop>
										<prop name="MaxIntgrTime">1000</prop>
										<prop name="MeltFactor">1</prop>
										<prop name="QuantFactor">1</prop>
									</obj>
								</list>
								<prop name="name">Borowsky_2</prop>
								<prop name="Active">1</prop>
								<prop name="DefChannelNdx">0</prop>
								<prop name="DenominatorNdx">-1</prop>
								<prop name="ReadOnly">0</prop>
								<list name="EmissionWLAvail" count="6">
									<item>488</item>
									<item>510</item>
									<item>580</item>
									<item>610</item>
									<item>640</item>
									<item>660</item>
								</list>
								<list name="ExcitationWLAvail" count="5">
									<item>440</item>
									<item>465</item>
									<item>498</item>
									<item>533</item>
									<item>618</item>
								</list>
								<prop name="MeasuringMode">hmmDynamic</prop>
							</obj>
						</list>
						<prop name="DefFormatName">Borowsky_2</prop>
					</obj>
					<list name="AcquisitionModes" count="4">
						<item>None</item>
						<item>Single</item>
						<item>Continuous</item>
						<item>Step</item>
					</list>
					<prop name="SeekTemp">30</prop>
					<prop name="SampleVolume">10</prop>
					<prop name="PlateID">06148352</prop>
				</obj>
			</obj>
			<prop name="CompletedProgramNo">3</prop>
			<prop name="StopPoint">3</prop>
			<prop name="CarouselConstMoved">0</prop>
		</obj>
		<obj name="AnlsAndSampleInfo" class="AnlsAndSampleInfo" version="1">
			<obj name="AnlsPropTypes" class="PropertyTypeList" version="1">
				<list name="emlist" count="3">
					<obj name="item" class="SamplePropType" version="1">
						<prop name="name">Units</prop>
						<prop name="PropClass">QuantUnitsProp</prop>
						<prop name="IsChannelProperty">0</prop>
						<prop name="SelectorOrder">0</prop>
						<prop name="ShowInSelector">0</prop>
						<prop name="ShowInTable">0</prop>
						<prop name="TableOrder">0</prop>
					</obj>
					<obj name="item" class="SamplePropType" version="1">
						<prop name="name">ExtRef</prop>
						<prop name="PropClass">RQExtRefProp</prop>
						<prop name="IsChannelProperty">0</prop>
						<prop name="SelectorOrder">0</prop>
						<prop name="ShowInSelector">0</prop>
						<prop name="ShowInTable">0</prop>
						<prop name="TableOrder">0</prop>
					</obj>
					<obj name="item" class="SamplePropType" version="1">
						<prop name="name">Endpt External Experiment</prop>
						<prop name="PropClass">EndptGenoExtExp</prop>
						<prop name="IsChannelProperty">0</prop>
						<prop name="SelectorOrder">0</prop>
						<prop name="ShowInSelector">0</prop>
						<prop name="ShowInTable">0</prop>
						<prop name="TableOrder">0</prop>
					</obj>
				</list>
			</obj>
			<obj name="SamplePropTypes" class="PropertyTypeList" version="1">
				<list name="emlist" count="26">
					<obj name="item" class="SamplePosPropType" version="1">
						<prop name="name">Position</prop>
						<prop name="PropClass">GenSampleEditPosition</prop>
						<prop name="AnalysisClass">General</prop>
						<prop name="IsChannelProperty">0</prop>
						<prop name="SelectorOrder">0</prop>
						<prop name="ShowInSelector">0</prop>
						<prop name="ShowInTable">1</prop>
						<prop name="TableOrder">0</prop>
					</obj>
					<obj name="item" class="SamplePropType" version="1">
						<prop name="name">Color</prop>
						<prop name="PropClass">SamplePrefColor</prop>
						<prop name="AnalysisClass">General</prop>
						<prop name="IsChannelProperty">0</prop>
						<prop name="SelectorOrder">1</prop>
						<prop name="ShowInSelector">0</prop>
						<prop name="ShowInTable">1</prop>
						<prop name="TableOrder">1</prop>
					</obj>
					<obj name="item" class="SamplePropType" version="1">
						<prop name="name">Replicate of</prop>
						<prop name="PropClass">GenSampleEditReplicate</prop>
						<prop name="AnalysisClass">General</prop>
						<prop name="IsChannelProperty">0</prop>
						<prop name="SelectorOrder">2</prop>
						<prop name="ShowInSelector">0</prop>
						<prop name="ShowInTable">1</prop>
						<prop name="TableOrder">2</prop>
					</obj>
					<obj name="item" class="SamplePropType" version="1">
						<prop name="name">Sample Name</prop>
						<prop name="PropClass">GenSampleEditName</prop>
						<prop name="AnalysisClass">General</prop>
						<prop name="IsChannelProperty">0</prop>
						<prop name="SelectorOrder">3</prop>
						<prop name="ShowInSelector">1</prop>
						<prop name="ShowInTable">1</prop>
						<prop name="TableOrder">3</prop>
					</obj>
					<obj name="item" class="SamplePropType" version="1">
						<prop name="name">Subsets</prop>
						<prop name="PropClass">GenSampleEditSubset</prop>
						<prop name="AnalysisClass">General</prop>
						<prop name="IsChannelProperty">0</prop>
						<prop name="SelectorOrder">4</prop>
						<prop name="ShowInSelector">0</prop>
						<prop name="ShowInTable">0</prop>
						<prop name="TableOrder">4</prop>
					</obj>
					<obj name="item" class="SamplePropType" version="1">
						<prop name="name">Notes</prop>
						<prop name="PropClass">GenSampleEditNotes</prop>
						<prop name="AnalysisClass">General</prop>
						<prop name="IsChannelProperty">0</prop>
						<prop name="SelectorOrder">5</prop>
						<prop name="ShowInSelector">0</prop>
						<prop name="ShowInTable">0</prop>
						<prop name="TableOrder">5</prop>
					</obj>
					<obj name="item" class="SamplePropType" version="1">
						<prop name="name">Sample ID</prop>
						<prop name="PropClass">HTCSampleID</prop>
						<prop name="AnalysisClass">General</prop>
						<prop name="IsChannelProperty">0</prop>
						<prop name="SelectorOrder">6</prop>
						<prop name="ShowInSelector">0</prop>
						<prop name="ShowInTable">0</prop>
						<prop name="TableOrder">6</prop>
					</obj>
					<obj name="item" class="SamplePropType" version="1">
						<prop name="name">Sample Prep Notes</prop>
						<prop name="PropClass">HTCSamplePrepNotes</prop>
						<prop name="AnalysisClass">General</prop>
						<prop name="IsChannelProperty">0</prop>
						<prop name="SelectorOrder">7</prop>
						<prop name="ShowInSelector">0</prop>
						<prop name="ShowInTable">0</prop>
						<prop name="TableOrder">7</prop>
					</obj>
					<obj name="item" class="SamplePrefWidthType" version="1">
						<prop name="name">Width</prop>
						<prop name="PropClass">SamplePrefWidth</prop>
						<prop name="AnalysisClass">Sample preferences</prop>
						<prop name="IsChannelProperty">0</prop>
						<prop name="SelectorOrder">8</prop>
						<prop name="ShowInSelector">0</prop>
						<prop name="ShowInTable">0</prop>
						<prop name="TableOrder">8</prop>
					</obj>
					<obj name="item" class="SamplePrefLineStyleType" version="1">
						<prop name="name">Line Style</prop>
						<prop name="PropClass">SamplePrefLineStyle</prop>
						<prop name="AnalysisClass">Sample preferences</prop>
						<prop name="IsChannelProperty">0</prop>
						<prop name="SelectorOrder">9</prop>
						<prop name="ShowInSelector">0</prop>
						<prop name="ShowInTable">0</prop>
						<prop name="TableOrder">9</prop>
					</obj>
					<obj name="item" class="SamplePrefPointStyleType" version="1">
						<prop name="name">Point Style</prop>
						<prop name="PropClass">SamplePrefPointStyle</prop>
						<prop name="AnalysisClass">Sample preferences</prop>
						<prop name="IsChannelProperty">0</prop>
						<prop name="SelectorOrder">10</prop>
						<prop name="ShowInSelector">0</prop>
						<prop name="ShowInTable">0</prop>
						<prop name="TableOrder">10</prop>
					</obj>
					<obj name="item" class="SamplePropType" version="1">
						<prop name="name">Dominant Channel</prop>
						<prop name="PropClass">DominantChannelProp</prop>
						<prop name="AnalysisClass">Color Compensation Analysis</prop>
						<prop name="IsChannelProperty">0</prop>
						<prop name="SelectorOrder">11</prop>
						<prop name="ShowInSelector">0</prop>
						<prop name="ShowInTable">0</prop>
						<prop name="TableOrder">11</prop>
					</obj>
					<obj name="item" class="EndPtSampleTypePropertyType" version="1">
						<prop name="name">EndPt Sample Type</prop>
						<prop name="PropClass">GroupingSample</prop>
						<prop name="AnalysisClass">EndPtGenotyping</prop>
						<prop name="IsChannelProperty">0</prop>
						<prop name="SelectorOrder">12</prop>
						<prop name="ShowInSelector">0</prop>
						<prop name="ShowInTable">0</prop>
						<prop name="TableOrder">12</prop>
					</obj>
					<obj name="item" class="SamplePropType" version="1">
						<prop name="name">EndPt Genotype</prop>
						<prop name="PropClass">Genotype</prop>
						<prop name="AnalysisClass">EndPtGenotyping</prop>
						<prop name="IsChannelProperty">0</prop>
						<prop name="SelectorOrder">13</prop>
						<prop name="ShowInSelector">0</prop>
						<prop name="ShowInTable">0</prop>
						<prop name="TableOrder">13</prop>
					</obj>
					<obj name="item" class="SamplePropType" version="1">
						<prop name="name">Target Name</prop>
						<prop name="PropClass">TargetName</prop>
						<prop name="AnalysisClass">General</prop>
						<prop name="IsChannelProperty">1</prop>
						<prop name="SelectorOrder">14</prop>
						<prop name="ShowInSelector">0</prop>
						<prop name="ShowInTable">0</prop>
						<prop name="TableOrder">14</prop>
					</obj>
					<obj name="item" class="QuantSampleTypePropertyType" version="1">
						<prop name="name">Quantification Sample Type</prop>
						<prop name="PropClass">QuantSampleTypeProperty</prop>
						<prop name="AnalysisClass">Quantification Analysis</prop>
						<prop name="IsChannelProperty">1</prop>
						<prop name="SelectorOrder">15</prop>
						<prop name="ShowInSelector">0</prop>
						<prop name="ShowInTable">0</prop>
						<prop name="TableOrder">15</prop>
					</obj>
					<obj name="item" class="SamplePropType" version="1">
						<prop name="name">Concentration</prop>
						<prop name="PropClass">QuantConcProperty</prop>
						<prop name="AnalysisClass">Quantification Analysis</prop>
						<prop name="IsChannelProperty">1</prop>
						<prop name="SelectorOrder">16</prop>
						<prop name="ShowInSelector">0</prop>
						<prop name="ShowInTable">0</prop>
						<prop name="TableOrder">16</prop>
					</obj>
					<obj name="item" class="QuantCpType" version="1">
						<prop name="name">Cp Low</prop>
						<prop name="PropClass">QuantCpLowProp</prop>
						<prop name="AnalysisClass">Quantification Analysis</prop>
						<prop name="IsChannelProperty">1</prop>
						<prop name="SelectorOrder">17</prop>
						<prop name="ShowInSelector">0</prop>
						<prop name="ShowInTable">0</prop>
						<prop name="TableOrder">17</prop>
					</obj>
					<obj name="item" class="QuantCpType" version="1">
						<prop name="name">Cp High</prop>
						<prop name="PropClass">QuantCpHighProp</prop>
						<prop name="AnalysisClass">Quantification Analysis</prop>
						<prop name="IsChannelProperty">1</prop>
						<prop name="SelectorOrder">18</prop>
						<prop name="ShowInSelector">0</prop>
						<prop name="ShowInTable">0</prop>
						<prop name="TableOrder">18</prop>
					</obj>
					<obj name="item" class="GroupSampleTypePropertyType" version="1">
						<prop name="name">Melt Geno Sample Type</prop>
						<prop name="PropClass">GroupChannelTypeProp</prop>
						<prop name="AnalysisClass">Melt Geno</prop>
						<prop name="IsChannelProperty">1</prop>
						<prop name="SelectorOrder">19</prop>
						<prop name="ShowInSelector">0</prop>
						<prop name="ShowInTable">0</prop>
						<prop name="TableOrder">19</prop>
					</obj>
					<obj name="item" class="SamplePropType" version="1">
						<prop name="name">Melt Geno Genotype</prop>
						<prop name="PropClass">ChannelGenotype</prop>
						<prop name="AnalysisClass">Melt Geno</prop>
						<prop name="IsChannelProperty">1</prop>
						<prop name="SelectorOrder">20</prop>
						<prop name="ShowInSelector">0</prop>
						<prop name="ShowInTable">0</prop>
						<prop name="TableOrder">20</prop>
					</obj>
					<obj name="item" class="RQTargetPropertyType" version="1">
						<prop name="name">Target Type</prop>
						<prop name="PropClass">RQTargetProperty</prop>
						<prop name="AnalysisClass">Relative Quantification</prop>
						<prop name="IsChannelProperty">1</prop>
						<prop name="SelectorOrder">21</prop>
						<prop name="ShowInSelector">0</prop>
						<prop name="ShowInTable">0</prop>
						<prop name="TableOrder">21</prop>
					</obj>
					<obj name="item" class="RQSampleTargetPropertyType" version="1">
						<prop name="name">Combined Sample and Target Type</prop>
						<prop name="PropClass">RQSampleTargetProperty</prop>
						<prop name="AnalysisClass">Relative Quantification</prop>
						<prop name="IsChannelProperty">1</prop>
						<prop name="SelectorOrder">22</prop>
						<prop name="ShowInSelector">0</prop>
						<prop name="ShowInTable">0</prop>
						<prop name="TableOrder">22</prop>
					</obj>
					<obj name="item" class="SamplePropType" version="1">
						<prop name="name">Efficiency</prop>
						<prop name="PropClass">RQEffProp</prop>
						<prop name="AnalysisClass">Relative Quantification</prop>
						<prop name="IsChannelProperty">1</prop>
						<prop name="SelectorOrder">23</prop>
						<prop name="ShowInSelector">0</prop>
						<prop name="ShowInTable">0</prop>
						<prop name="TableOrder">23</prop>
					</obj>
					<obj name="item" class="GroupSampleTypePropertyTypeNoPos" version="1">
						<prop name="name">Scanning Sample Type</prop>
						<prop name="PropClass">GroupChannelTypeProp</prop>
						<prop name="AnalysisClass">Scanning</prop>
						<prop name="IsChannelProperty">1</prop>
						<prop name="SelectorOrder">24</prop>
						<prop name="ShowInSelector">0</prop>
						<prop name="ShowInTable">0</prop>
						<prop name="TableOrder">24</prop>
					</obj>
					<obj name="item" class="SamplePropType" version="1">
						<prop name="name">Scanning Genotype</prop>
						<prop name="PropClass">ChannelGenotype</prop>
						<prop name="AnalysisClass">Scanning</prop>
						<prop name="IsChannelProperty">1</prop>
						<prop name="SelectorOrder">25</prop>
						<prop name="ShowInSelector">0</prop>
						<prop name="ShowInTable">0</prop>
						<prop name="TableOrder">25</prop>
					</obj>
				</list>
			</obj>
			<obj name="SelectedChannels" class="TEMIntegerSet" version="1">
				<list name="Items" count="4">
					<prop name="Item">0</prop>
					<prop name="Item">1</prop>
					<prop name="Item">2</prop>
					<prop name="Item">3</prop>
				</list>
			</obj>
			<obj name="AnalysisProperties" class="ExpPropList" version="1">
				<list name="emlist" count="3">
					<obj name="PropertyObject" class="EndptGenoExtExp" version="3">
						<prop name="PropertyTypeName">Endpt External Experiment</prop>
					</obj>
					<obj name="PropertyObject" class="RQExtRefProp" version="3">
						<prop name="PropertyTypeName">ExtRef</prop>
						<prop name="RefExpProg">-1</prop>
					</obj>
					<obj name="PropertyObject" class="QuantUnitsProp" version="3">
						<prop name="PropertyTypeName">Units</prop>
					</obj>
				</list>
			</obj>
			<obj name="SampleInfoList" class="SamplePropInfoList" version="1">
				<list name="emlist" count="96">
					<obj name="item" class="SamplePropInfo" version="1">
						<obj name="ChannelProperties" class="ChanPropList" version="2">
							<obj name="ChannelProperties" class="EMList" version="1">
								<list name="emlist" count="4">
									<obj name="item" class="PropertyList" version="1">
										<list name="emlist" count="12">
											<obj name="PropertyObject" class="RQSampleTargetProperty" version="4">
												<prop name="PropertyTypeName">Combined Sample and Target Type</prop>
												<prop name="Position">0</prop>
												<prop name="IsDefault">0</prop>
												<obj name="ChannelProp" class="ChannelProperty" version="1">
													<prop name="ChannelIdx">0</prop>
												</obj>
											</obj>
											<obj name="PropertyObject" class="QuantConcProperty" version="4">
												<prop name="PropertyTypeName">Concentration</prop>
												<prop name="Position">0</prop>
												<prop name="IsDefault">1</prop>
												<prop name="Concentration">0</prop>
												<obj name="ChannelProp" class="ChannelProperty" version="1">
													<prop name="ChannelIdx">0</prop>
												</obj>
												<prop name="ReadOnly">1</prop>
											</obj>
											<obj name="PropertyObject" class="QuantCpHighProp" version="4">
												<prop name="PropertyTypeName">Cp High</prop>
												<prop name="Position">0</prop>
												<prop name="IsDefault">1</prop>
												<prop name="CpRangeHigh">0</prop>
												<obj name="ChannelProp" class="ChannelProperty" version="1">
													<prop name="ChannelIdx">0</prop>
												</obj>
												<prop name="ReadOnly">1</prop>
											</obj>
											<obj name="PropertyObject" class="QuantCpLowProp" version="4">
												<prop name="PropertyTypeName">Cp Low</prop>
												<prop name="Position">0</prop>
												<prop name="IsDefault">1</prop>
												<prop name="CpRangeLow">0</prop>
												<obj name="ChannelProp" class="ChannelProperty" version="1">
													<prop name="ChannelIdx">0</prop>
												</obj>
												<prop name="ReadOnly">1</prop>
											</obj>
											<obj name="PropertyObject" class="RQEffProp" version="4">
												<prop name="PropertyTypeName">Efficiency</prop>
												<prop name="Position">0</prop>
												<prop name="IsDefault">1</prop>
												<prop name="Efficiency">2</prop>
												<obj name="ChannelProp" class="ChannelProperty" version="1">
													<prop name="ChannelIdx">0</prop>
												</obj>
											</obj>
											<obj name="PropertyObject" class="ChannelGenotype" version="4">
												<prop name="PropertyTypeName">Melt Geno Genotype</prop>
												<prop name="Position">0</prop>
												<prop name="IsDefault">1</prop>
												<prop name="ReadOnly">1</prop>
												<obj name="ChannelProp" class="ChannelProperty" version="1">
													<prop name="ChannelIdx">0</prop>
												</obj>
											</obj>
											<obj name="PropertyObject" class="GroupChannelTypeProp" version="4">
												<prop name="PropertyTypeName">Melt Geno Sample Type</prop>
												<prop name="Position">0</prop>
												<prop name="IsDefault">0</prop>
												<prop name="GroupSampleType">mstUnknown</prop>
												<obj name="ChannelProp" class="ChannelProperty" version="1">
													<prop name="ChannelIdx">0</prop>
												</obj>
											</obj>
											<obj name="PropertyObject" class="QuantSampleTypeProperty" version="4">
												<prop name="PropertyTypeName">Quantification Sample Type</prop>
												<prop name="Position">0</prop>
												<prop name="IsDefault">0</prop>
												<prop name="SampleType">qsUnknown</prop>
												<obj name="ChannelProp" class="ChannelProperty" version="1">
													<prop name="ChannelIdx">0</prop>
												</obj>
											</obj>
											<obj name="PropertyObject" class="ChannelGenotype" version="4">
												<prop name="PropertyTypeName">Scanning Genotype</prop>
												<prop name="Position">0</prop>
												<prop name="IsDefault">1</prop>
												<prop name="ReadOnly">1</prop>
												<obj name="ChannelProp" class="ChannelProperty" version="1">
													<prop name="ChannelIdx">0</prop>
												</obj>
											</obj>
											<obj name="PropertyObject" class="GroupChannelTypeProp" version="4">
												<prop name="PropertyTypeName">Scanning Sample Type</prop>
												<prop name="Position">0</prop>
												<prop name="IsDefault">0</prop>
												<prop name="GroupSampleType">mstUnknown</prop>
												<obj name="ChannelProp" class="ChannelProperty" version="1">
													<prop name="ChannelIdx">0</prop>
												</obj>
											</obj>
											<obj name="PropertyObject" class="TargetName" version="4">
												<prop name="PropertyTypeName">Target Name</prop>
												<prop name="Position">0</prop>
												<prop name="IsDefault">1</prop>
												<obj name="ChannelProp" class="ChannelProperty" version="1">
													<prop name="ChannelIdx">0</prop>
												</obj>
											</obj>
											<obj name="PropertyObject" class="RQTargetProperty" version="4">
												<prop name="PropertyTypeName">Target Type</prop>
												<prop name="Position">0</prop>
												<prop name="IsDefault">0</prop>
												<prop name="TargetType">dtNone</prop>
												<obj name="ChannelProp" class="ChannelProperty" version="1">
													<prop name="ChannelIdx">0</prop>
												</obj>
											</obj>
										</list>
									</obj>
									<obj name="item" class="PropertyList" version="1">
										<list name="emlist" count="12">
											<obj name="PropertyObject" class="RQSampleTargetProperty" version="4">
												<prop name="PropertyTypeName">Combined Sample and Target Type</prop>
												<prop name="Position">0</prop>
												<prop name="IsDefault">0</prop>
												<obj name="ChannelProp" class="ChannelProperty" version="1">
													<prop name="ChannelIdx">1</prop>
												</obj>
											</obj>
											<obj name="PropertyObject" class="QuantConcProperty" version="4">
												<prop name="PropertyTypeName">Concentration</prop>
												<prop name="Position">0</prop>
												<prop name="IsDefault">1</prop>
												<prop name="Concentration">0</prop>
												<obj name="ChannelProp" class="ChannelProperty" version="1">
													<prop name="ChannelIdx">1</prop>
												</obj>
												<prop name="ReadOnly">1</prop>
											</obj>
											<obj name="PropertyObject" class="QuantCpHighProp" version="4">
												<prop name="PropertyTypeName">Cp High</prop>
												<prop name="Position">0</prop>
												<prop name="IsDefault">1</prop>
												<prop name="CpRangeHigh">0</prop>
												<obj name="ChannelProp" class="ChannelProperty" version="1">
													<prop name="ChannelIdx">1</prop>
												</obj>
												<prop name="ReadOnly">1</prop>
											</obj>
											<obj name="PropertyObject" class="QuantCpLowProp" version="4">
												<prop name="PropertyTypeName">Cp Low</prop>
												<prop name="Position">0</prop>
												<prop name="IsDefault">1</prop>
												<prop name="CpRangeLow">0</prop>
												<obj name="ChannelProp" class="ChannelProperty" version="1">
													<prop name="ChannelIdx">1</prop>
												</obj>
												<prop name="ReadOnly">1</prop>
											</obj>
											<obj name="PropertyObject" class="RQEffProp" version="4">
												<prop name="PropertyTypeName">Efficiency</prop>
												<prop name="Position">0</prop>
												<prop name="IsDefault">1</prop>
												<prop name="Efficiency">2</prop>
												<obj name="ChannelProp" class="ChannelProperty" version="1">
													<prop name="ChannelIdx">1</prop>
												</obj>
											</obj>
											<obj name="PropertyObject" class="ChannelGenotype" version="4">
												<prop name="PropertyTypeName">Melt Geno Genotype</prop>
												<prop name="Position">0</prop>
												<prop name="IsDefault">1</prop>
												<prop name="ReadOnly">1</prop>
												<obj name="ChannelProp" class="ChannelProperty" version="1">
													<prop name="ChannelIdx">1</prop>
												</obj>
											</obj>
											<obj name="PropertyObject" class="GroupChannelTypeProp" version="4">
												<prop name="PropertyTypeName">Melt Geno Sample Type</prop>
												<prop name="Position">0</prop>
												<prop name="IsDefault">0</prop>
												<prop name="GroupSampleType">mstUnknown</prop>
												<obj name="ChannelProp" class="ChannelProperty" version="1">
													<prop name="ChannelIdx">1</prop>
												</obj>
											</obj>
											<obj name="PropertyObject" class="QuantSampleTypeProperty" version="4">
												<prop name="PropertyTypeName">Quantification Sample Type</prop>
												<prop name="Position">0</prop>
												<prop name="IsDefault">0</prop>
												<prop name="SampleType">qsUnknown</prop>
												<obj name="ChannelProp" class="ChannelProperty" version="1">
													<prop name="ChannelIdx">1</prop>
												</obj>
											</obj>
											<obj name="PropertyObject" class="ChannelGenotype" version="4">
												<prop name="PropertyTypeName">Scanning Genotype</prop>
												<prop name="Position">0</prop>
												<prop name="IsDefault">1</prop>
												<prop name="ReadOnly">1</prop>
												<obj name="ChannelProp" class="ChannelProperty" version="1">
													<prop name="ChannelIdx">1</prop>
												</obj>
											</obj>
											<obj name="PropertyObject" class="GroupChannelTypeProp" version="4">
												<prop name="PropertyTypeName">Scanning Sample Type</prop>
												<prop name="Position">0</prop>
												<prop name="IsDefault">0</prop>
												<prop name="GroupSampleType">mstUnknown</prop>
												<obj name="ChannelProp" class="ChannelProperty" version="1">
													<prop name="ChannelIdx">1</prop>
												</obj>
											</obj>
											<obj name="PropertyObject" class="TargetName" version="4">
												<prop name="PropertyTypeName">Target Name</prop>
												<prop name="Position">0</prop>
												<prop name="IsDefault">1</prop>
												<obj name="ChannelProp" class="ChannelProperty" version="1">
													<prop name="ChannelIdx">1</prop>
												</obj>
											</obj>
											<obj name="PropertyObject" class="RQTargetProperty" version="4">
												<prop name="PropertyTypeName">Target Type</prop>
												<prop name="Position">0</prop>
												<prop name="IsDefault">0</prop>
												<prop name="TargetType">dtNone</prop>
												<obj name="ChannelProp" class="ChannelProperty" version="1">
													<prop name="ChannelIdx">1</prop>
												</obj>
											</obj>
										</list>
									</obj>
									<obj name="item" class="PropertyList" version="1">
										<list name="emlist" count="12">
											<obj name="PropertyObject" class="RQSampleTargetProperty" version="4">
												<prop name="PropertyTypeName">Combined Sample and Target Type</prop>
												<prop name="Position">0</prop>
												<prop name="IsDefault">0</prop>
												<obj name="ChannelProp" class="ChannelProperty" version="1">
													<prop name="ChannelIdx">2</prop>
												</obj>
											</obj>
											<obj name="PropertyObject" class="QuantConcProperty" version="4">
												<prop name="PropertyTypeName">Concentration</prop>
												<prop name="Position">0</prop>
												<prop name="IsDefault">1</prop>
												<prop name="Concentration">0</prop>
												<obj name="ChannelProp" class="ChannelProperty" version="1">
													<prop name="ChannelIdx">2</prop>
												</obj>
												<prop name="ReadOnly">1</prop>
											</obj>
											<obj name="PropertyObject" class="QuantCpHighProp" version="4">
												<prop name="PropertyTypeName">Cp High</prop>
												<prop name="Position">0</prop>
												<prop name="IsDefault">1</prop>
												<prop name="CpRangeHigh">0</prop>
												<obj name="ChannelProp" class="ChannelProperty" version="1">
													<prop name="ChannelIdx">2</prop>
												</obj>
												<prop name="ReadOnly">1</prop>
											</obj>
											<obj name="PropertyObject" class="QuantCpLowProp" version="4">
												<prop name="PropertyTypeName">Cp Low</prop>
												<prop name="Position">0</prop>
												<prop name="IsDefault">1</prop>
												<prop name="CpRangeLow">0</prop>
												<obj name="ChannelProp" class="ChannelProperty" version="1">
													<prop name="ChannelIdx">2</prop>
												</obj>
												<prop name="ReadOnly">1</prop>
											</obj>
											<obj name="PropertyObject" class="RQEffProp" version="4">
												<prop name="PropertyTypeName">Efficiency</prop>
												<prop name="Position">0</prop>
												<prop name="IsDefault">1</prop>
												<prop name="Efficiency">2</prop>
												<obj name="ChannelProp" class="ChannelProperty" version="1">
													<prop name="ChannelIdx">2</prop>
												</obj>
											</obj>
											<obj name="PropertyObject" class="ChannelGenotype" version="4">
												<prop name="PropertyTypeName">Melt Geno Genotype</prop>
												<prop name="Position">0</prop>
												<prop name="IsDefault">1</prop>
												<prop name="ReadOnly">1</prop>
												<obj name="ChannelProp" class="ChannelProperty" version="1">
													<prop name="ChannelIdx">2</prop>
												</obj>
											</obj>
											<obj name="PropertyObject" class="GroupChannelTypeProp" version="4">
												<prop name="PropertyTypeName">Melt Geno Sample Type</prop>
												<prop name="Position">0</prop>
												<prop name="IsDefault">0</prop>
												<prop name="GroupSampleType">mstUnknown</prop>
												<obj name="ChannelProp" class="ChannelProperty" version="1">
													<prop name="ChannelIdx">2</prop>
												</obj>
											</obj>
											<obj name="PropertyObject" class="QuantSampleTypeProperty" version="4">
												<prop name="PropertyTypeName">Quantification Sample Type</prop>
												<prop name="Position">0</prop>
												<prop name="IsDefault">0</prop>
												<prop name="SampleType">qsUnknown</prop>
												<obj name="ChannelProp" class="ChannelProperty" version="1">
													<prop name="ChannelIdx">2</prop>
												</obj>
											</obj>
											<obj name="PropertyObject" class="ChannelGenotype" version="4">
												<prop name="PropertyTypeName">Scanning Genotype</prop>
												<prop name="Position">0</prop>
												<prop name="IsDefault">1</prop>
												<prop name="ReadOnly">1</prop>
												<obj name="ChannelProp" class="ChannelProperty" version="1">
													<prop name="ChannelIdx">2</prop>
												</obj>
											</obj>
											<obj name="PropertyObject" class="GroupChannelTypeProp" version="4">
												<prop name="PropertyTypeName">Scanning Sample Type</prop>
												<prop name="Position">0</prop>
												<prop name="IsDefault">0</prop>
												<prop name="GroupSampleType">mstUnknown</prop>
												<obj name="ChannelProp" class="ChannelProperty" version="1">
													<prop name="ChannelIdx">2</prop>
												</obj>
											</obj>
											<obj name="PropertyObject" class="TargetName" version="4">
												<prop name="PropertyTypeName">Target Name</prop>
												<prop name="Position">0</prop>
												<prop name="IsDefault">1</prop>
												<obj name="ChannelProp" class="ChannelProperty" version="1">
													<prop name="ChannelIdx">2</prop>
												</obj>
											</obj>
											<obj name="PropertyObject" class="RQTargetProperty" version="4">
												<prop name="PropertyTypeName">Target Type</prop>
												<prop name="Position">0</prop>
												<prop name="IsDefault">0</prop>
												<prop name="TargetType">dtNone</prop>
												<obj name="ChannelProp" class="ChannelProperty" version="1">
													<prop name="ChannelIdx">2</prop>
												</obj>
											</obj>
										</list>
									</obj>
									<obj name="item" class="PropertyList" version="1">
										<list name="emlist" count="12">
											<obj name="PropertyObject" class="RQSampleTargetProperty" version="4">
												<prop name="PropertyTypeName">Combined Sample and Target Type</prop>
												<prop name="Position">0</prop>
												<prop name="IsDefault">0</prop>
												<obj name="ChannelProp" class="ChannelProperty" version="1">
													<prop name="ChannelIdx">3</prop>
												</obj>
											</obj>
											<obj name="PropertyObject" class="QuantConcProperty" version="4">
												<prop name="PropertyTypeName">Concentration</prop>
												<prop name="Position">0</prop>
												<prop name="IsDefault">1</prop>
												<prop name="Concentration">0</prop>
												<obj name="ChannelProp" class="ChannelProperty" version="1">
													<prop name="ChannelIdx">3</prop>
												</obj>
												<prop name="ReadOnly">1</prop>
											</obj>
											<obj name="PropertyObject" class="QuantCpHighProp" version="4">
												<prop name="PropertyTypeName">Cp High</prop>
												<prop name="Position">0</prop>
												<prop name="IsDefault">1</prop>
												<prop name="CpRangeHigh">0</prop>
												<obj name="ChannelProp" class="ChannelProperty" version="1">
													<prop name="ChannelIdx">3</prop>
												</obj>
												<prop name="ReadOnly">1</prop>
											</obj>
											<obj name="PropertyObject" class="QuantCpLowProp" version="4">
												<prop name="PropertyTypeName">Cp Low</prop>
												<prop name="Position">0</prop>
												<prop name="IsDefault">1</prop>
												<prop name="CpRangeLow">0</prop>
												<obj name="ChannelProp" class="ChannelProperty" version="1">
													<prop name="ChannelIdx">3</prop>
												</obj>
												<prop name="ReadOnly">1</prop>
											</obj>
											<obj name="PropertyObject" class="RQEffProp" version="4">
												<prop name="PropertyTypeName">Efficiency</prop>
												<prop name="Position">0</prop>
												<prop name="IsDefault">1</prop>
												<prop name="Efficiency">2</prop>
												<obj name="ChannelProp" class="ChannelProperty" version="1">
													<prop name="ChannelIdx">3</prop>
												</obj>
											</obj>
											<obj name="PropertyObject" class="ChannelGenotype" version="4">
												<prop name="PropertyTypeName">Melt Geno Genotype</prop>
												<prop name="Position">0</prop>
												<prop name="IsDefault">1</prop>
												<prop name="ReadOnly">1</prop>
												<obj name="ChannelProp" class="ChannelProperty" version="1">
													<prop name="ChannelIdx">3</prop>
												</obj>
											</obj>
											<obj name="PropertyObject" class="GroupChannelTypeProp" version="4">
												<prop name="PropertyTypeName">Melt Geno Sample Type</prop>
												<prop name="Position">0</prop>
												<prop name="IsDefault">0</prop>
												<prop name="GroupSampleType">mstUnknown</prop>
												<obj name="ChannelProp" class="ChannelProperty" version="1">
													<prop name="ChannelIdx">3</prop>
												</obj>
											</obj>
											<obj name="PropertyObject" class="QuantSampleTypeProperty" version="4">
												<prop name="PropertyTypeName">Quantification Sample Type</prop>
												<prop name="Position">0</prop>
												<prop name="IsDefault">0</prop>
												<prop name="SampleType">qsUnknown</prop>
												<obj name="ChannelProp" class="ChannelProperty" version="1">
													<prop name="ChannelIdx">3</prop>
												</obj>
											</obj>
											<obj name="PropertyObject" class="ChannelGenotype" version="4">
												<prop name="PropertyTypeName">Scanning Genotype</prop>
												<prop name="Position">0</prop>
												<prop name="IsDefault">1</prop>
												<prop name="ReadOnly">1</prop>
												<obj name="ChannelProp" class="ChannelProperty" version="1">
													<prop name="ChannelIdx">3</prop>
												</obj>
											</obj>
											<obj name="PropertyObject" class="GroupChannelTypeProp" version="4">
												<prop name="PropertyTypeName">Scanning Sample Type</prop>
												<prop name="Position">0</prop>
												<prop name="IsDefault">0</prop>
												<prop name="GroupSampleType">mstUnknown</prop>
												<obj name="ChannelProp" class="ChannelProperty" version="1">
													<prop name="ChannelIdx">3</prop>
												</obj>
											</obj>
											<obj name="PropertyObject" class="TargetName" version="4">
												<prop name="PropertyTypeName">Target Name</prop>
												<prop name="Position">0</prop>
												<prop name="IsDefault">1</prop>
												<obj name="ChannelProp" class="ChannelProperty" version="1">
													<prop name="ChannelIdx">3</prop>
												</obj>
											</obj>
											<obj name="PropertyObject" class="RQTargetProperty" version="4">
												<prop name="PropertyTypeName">Target Type</prop>
												<prop name="Position">0</prop>
												<prop name="IsDefault">0</prop>
												<prop name="TargetType">dtNone</prop>
												<obj name="ChannelProp" class="ChannelProperty" version="1">
													<prop name="ChannelIdx">3</prop>
												</obj>
											</obj>
										</list>
									</obj>
								</list>
							</obj>
						</obj>
						<prop name="ChannelPropertyCount">4</prop>
						<prop name="ContainerPosition">0</prop>
						<prop name="HasSampleProperties">1</prop>
						<obj name="SampleProperties" class="PropertyList" version="1">
							<list name="emlist" count="14">
								<obj name="PropertyObject" class="SamplePrefColor" version="4">
									<prop name="PropertyTypeName">Color</prop>
									<prop name="Position">0</prop>
									<prop name="IsDefault">0</prop>
									<prop name="Color">$00FF8000</prop>
								</obj>
								<obj name="PropertyObject" class="DominantChannelProp" version="4">
									<prop name="PropertyTypeName">Dominant Channel</prop>
									<prop name="Position">0</prop>
									<prop name="IsDefault">0</prop>
									<prop name="DominantChannel">0</prop>
								</obj>
								<obj name="PropertyObject" class="Genotype" version="4">
									<prop name="PropertyTypeName">EndPt Genotype</prop>
									<prop name="Position">0</prop>
									<prop name="IsDefault">1</prop>
									<prop name="ReadOnly">1</prop>
								</obj>
								<obj name="PropertyObject" class="GroupingSample" version="4">
									<prop name="PropertyTypeName">EndPt Sample Type</prop>
									<prop name="Position">0</prop>
									<prop name="IsDefault">0</prop>
									<prop name="GroupSampleType">mstUnknown</prop>
								</obj>
								<obj name="PropertyObject" class="SamplePrefLineStyle" version="4">
									<prop name="PropertyTypeName">Line Style</prop>
									<prop name="Position">0</prop>
									<prop name="IsDefault">0</prop>
									<prop name="LineStyle">psSolid</prop>
								</obj>
								<obj name="PropertyObject" class="GenSampleEditNotes" version="4">
									<prop name="PropertyTypeName">Notes</prop>
									<prop name="Position">0</prop>
									<prop name="IsDefault">1</prop>
								</obj>
								<obj name="PropertyObject" class="SamplePrefPointStyle" version="4">
									<prop name="PropertyTypeName">Point Style</prop>
									<prop name="Position">0</prop>
									<prop name="IsDefault">0</prop>
									<prop name="PointStyle">psNothing</prop>
								</obj>
								<obj name="PropertyObject" class="GenSampleEditPosition" version="4">
									<prop name="PropertyTypeName">Position</prop>
									<prop name="Position">0</prop>
									<prop name="IsDefault">1</prop>
								</obj>
								<obj name="PropertyObject" class="GenSampleEditReplicate" version="4">
									<prop name="PropertyTypeName">Replicate of</prop>
									<prop name="Position">0</prop>
									<prop name="IsDefault">1</prop>
									<prop name="ReplicateOf">-1</prop>
								</obj>
								<obj name="PropertyObject" class="HTCSampleID" version="4">
									<prop name="PropertyTypeName">Sample ID</prop>
									<prop name="Position">0</prop>
									<prop name="IsDefault">1</prop>
								</obj>
								<obj name="PropertyObject" class="GenSampleEditName" version="4">
									<prop name="PropertyTypeName">Sample Name</prop>
									<prop name="Position">0</prop>
									<prop name="IsDefault">1</prop>
									<prop name="name">Sample 1</prop>
								</obj>
								<obj name="PropertyObject" class="HTCSamplePrepNotes" version="4">
									<prop name="PropertyTypeName">Sample Prep Notes</prop>
									<prop name="Position">0</prop>
									<prop name="IsDefault">1</prop>
								</obj>
								<obj name="PropertyObject" class="GenSampleEditSubset" version="4">
									<prop name="PropertyTypeName">Subsets</prop>
									<prop name="Position">0</prop>
									<prop name="IsDefault">1</prop>
								</obj>
								<obj name="PropertyObject" class="SamplePrefWidth" version="5">
									<prop name="PropertyTypeName">Width</prop>
									<prop name="Position">0</prop>
									<prop name="IsDefault">1</prop>
									<prop name="Width">1</prop>
								</obj>
							</list>
						</obj>
					</obj>
					<obj name="item" class="SamplePropInfo" version="1">
						<obj name="ChannelProperties" class="ChanPropList" version="2">
							<obj name="ChannelProperties" class="EMList" version="1">
								<list name="emlist" count="4">
									<obj name="item" class="PropertyList" version="1">
										<list name="emlist" count="12">
											<obj name="PropertyObject" class="RQSampleTargetProperty" version="4">
												<prop name="PropertyTypeName">Combined Sample and Target Type</prop>
												<prop name="Position">1</prop>
												<prop name="IsDefault">0</prop>
												<obj name="ChannelProp" class="ChannelProperty" version="1">
													<prop name="ChannelIdx">0</prop>
												</obj>
											</obj>
											<obj name="PropertyObject" class="QuantConcProperty" version="4">
												<prop name="PropertyTypeName">Concentration</prop>
												<prop name="Position">1</prop>
												<prop name="IsDefault">1</prop>
												<prop name="Concentration">0</prop>
												<obj name="ChannelProp" class="ChannelProperty" version="1">
													<prop name="ChannelIdx">0</prop>
												</obj>
												<prop name="ReadOnly">1</prop>
											</obj>
											<obj name="PropertyObject" class="QuantCpHighProp" version="4">
												<prop name="PropertyTypeName">Cp High</prop>
												<prop name="Position">1</prop>
												<prop name="IsDefault">1</prop>
												<prop name="CpRangeHigh">0</prop>
												<obj name="ChannelProp" class="ChannelProperty" version="1">
													<prop name="ChannelIdx">0</prop>
												</obj>
												<prop name="ReadOnly">1</prop>
											</obj>
											<obj name="PropertyObject" class="QuantCpLowProp" version="4">
												<prop name="PropertyTypeName">Cp Low</prop>
												<prop name="Position">1</prop>
												<prop name="IsDefault">1</prop>
												<prop name="CpRangeLow">0</prop>
												<obj name="ChannelProp" class="ChannelProperty" version="1">
													<prop name="ChannelIdx">0</prop>
												</obj>
												<prop name="ReadOnly">1</prop>
											</obj>
											<obj name="PropertyObject" class="RQEffProp" version="4">
												<prop name="PropertyTypeName">Efficiency</prop>
												<prop name="Position">1</prop>
												<prop name="IsDefault">1</prop>
												<prop name="Efficiency">2</prop>
												<obj name="ChannelProp" class="ChannelProperty" version="1">
													<prop name="ChannelIdx">0</prop>
												</obj>
											</obj>
											<obj name="PropertyObject" class="ChannelGenotype" version="4">
												<prop name="PropertyTypeName">Melt Geno Genotype</prop>
												<prop name="Position">1</prop>
												<prop name="IsDefault">1</prop>
												<prop name="ReadOnly">1</prop>
												<obj name="ChannelProp" class="ChannelProperty" version="1">
													<prop name="ChannelIdx">0</prop>
												</obj>
											</obj>
											<obj name="PropertyObject" class="GroupChannelTypeProp" version="4">
												<prop name="PropertyTypeName">Melt Geno Sample Type</prop>
												<prop name="Position">1</prop>
												<prop name="IsDefault">0</prop>
												<prop name="GroupSampleType">mstUnknown</prop>
												<obj name="ChannelProp" class="ChannelProperty" version="1">
													<prop name="ChannelIdx">0</prop>
												</obj>
											</obj>
											<obj name="PropertyObject" class="QuantSampleTypeProperty" version="4">
												<prop name="PropertyTypeName">Quantification Sample Type</prop>
												<prop name="Position">1</prop>
												<prop name="IsDefault">0</prop>
												<prop name="SampleType">qsUnknown</prop>
												<obj name="ChannelProp" class="ChannelProperty" version="1">
													<prop name="ChannelIdx">0</prop>
												</obj>
											</obj>
											<obj name="PropertyObject" class="ChannelGenotype" version="4">
												<prop name="PropertyTypeName">Scanning Genotype</prop>
												<prop name="Position">1</prop>
												<prop name="IsDefault">1</prop>
												<prop name="ReadOnly">1</prop>
												<obj name="ChannelProp" class="ChannelProperty" version="1">
													<prop name="ChannelIdx">0</prop>
												</obj>
											</obj>
											<obj name="PropertyObject" class="GroupChannelTypeProp" version="4">
												<prop name="PropertyTypeName">Scanning Sample Type</prop>
												<prop name="Position">1</prop>
												<prop name="IsDefault">0</prop>
												<prop name="GroupSampleType">mstUnknown</prop>
												<obj name="ChannelProp" class="ChannelProperty" version="1">
													<prop name="ChannelIdx">0</prop>
												</obj>
											</obj>
											<obj name="PropertyObject" class="TargetName" version="4">
												<prop name="PropertyTypeName">Target Name</prop>
												<prop name="Position">1</prop>
												<prop name="IsDefault">1</prop>
												<obj name="ChannelProp" class="ChannelProperty" version="1">
													<prop name="ChannelIdx">0</prop>
												</obj>
											</obj>
											<obj name="PropertyObject" class="RQTargetProperty" version="4">
												<prop name="PropertyTypeName">Target Type</prop>
												<prop name="Position">1</prop>
												<prop name="IsDefault">0</prop>
												<prop name="TargetType">dtNone</prop>
												<obj name="ChannelProp" class="ChannelProperty" version="1">
													<prop name="ChannelIdx">0</prop>
												</obj>
											</obj>
										</list>
									</obj>
									<obj name="item" class="PropertyList" version="1">
										<list name="emlist" count="12">
											<obj name="PropertyObject" class="RQSampleTargetProperty" version="4">
												<prop name="PropertyTypeName">Combined Sample and Target Type</prop>
												<prop name="Position">1</prop>
												<prop name="IsDefault">0</prop>
												<obj name="ChannelProp" class="ChannelProperty" version="1">
													<prop name="ChannelIdx">1</prop>
												</obj>
											</obj>
											<obj name="PropertyObject" class="QuantConcProperty" version="4">
												<prop name="PropertyTypeName">Concentration</prop>
												<prop name="Position">1</prop>
												<prop name="IsDefault">1</prop>
												<prop name="Concentration">0</prop>
												<obj name="ChannelProp" class="ChannelProperty" version="1">
													<prop name="ChannelIdx">1</prop>
												</obj>
												<prop name="ReadOnly">1</prop>
											</obj>
											<obj name="PropertyObject" class="QuantCpHighProp" version="4">
												<prop name="PropertyTypeName">Cp High</prop>
												<prop name="Position">1</prop>
												<prop name="IsDefault">1</prop>
												<prop name="CpRangeHigh">0</prop>
												<obj name="ChannelProp" class="ChannelProperty" version="1">
													<prop name="ChannelIdx">1</prop>
												</obj>
												<prop name="ReadOnly">1</prop>
											</obj>
											<obj name="PropertyObject" class="QuantCpLowProp" version="4">
												<prop name="PropertyTypeName">Cp Low</prop>
												<prop name="Position">1</prop>
												<prop name="IsDefault">1</prop>
												<prop name="CpRangeLow">0</prop>
												<obj name="ChannelProp" class="ChannelProperty" version="1">
													<prop name="ChannelIdx">1</prop>
												</obj>
												<prop name="ReadOnly">1</prop>
											</obj>
											<obj name="PropertyObject" class="RQEffProp" version="4">
												<prop name="PropertyTypeName">Efficiency</prop>
												<prop name="Position">1</prop>
												<prop name="IsDefault">1</prop>
												<prop name="Efficiency">2</prop>
												<obj name="ChannelProp" class="ChannelProperty" version="1">
													<prop name="ChannelIdx">1</prop>
												</obj>
											</obj>
											<obj name="PropertyObject" class="ChannelGenotype" version="4">
												<prop name="PropertyTypeName">Melt Geno Genotype</prop>
												<prop name="Position">1</prop>
												<prop name="IsDefault">1</prop>
												<prop name="ReadOnly">1</prop>
												<obj name="ChannelProp" class="ChannelProperty" version="1">
													<prop name="ChannelIdx">1</prop>
												</obj>
											</obj>
											<obj name="PropertyObject" class="GroupChannelTypeProp" version="4">
												<prop name="PropertyTypeName">Melt Geno Sample Type</prop>
												<prop name="Position">1</prop>
												<prop name="IsDefault">0</prop>
												<prop name="GroupSampleType">mstUnknown</prop>
												<obj name="ChannelProp" class="ChannelProperty" version="1">
													<prop name="ChannelIdx">1</prop>
												</obj>
											</obj>
											<obj name="PropertyObject" class="QuantSampleTypeProperty" version="4">
												<prop name="PropertyTypeName">Quantification Sample Type</prop>
												<prop name="Position">1</prop>
												<prop name="IsDefault">0</prop>
												<prop name="SampleType">qsUnknown</prop>
												<obj name="ChannelProp" class="ChannelProperty" version="1">
													<prop name="ChannelIdx">1</prop>
												</obj>
											</obj>
											<obj name="PropertyObject" class="ChannelGenotype" version="4">
												<prop name="PropertyTypeName">Scanning Genotype</prop>
												<prop name="Position">1</prop>
												<prop name="IsDefault">1</prop>
												<prop name="ReadOnly">1</prop>
												<obj name="ChannelProp" class="ChannelProperty" version="1">
													<prop name="ChannelIdx">1</prop>
												</obj>
											</obj>
											<obj name="PropertyObject" class="GroupChannelTypeProp" version="4">
												<prop name="PropertyTypeName">Scanning Sample Type</prop>
												<prop name="Position">1</prop>
												<prop name="IsDefault">0</prop>
												<prop name="GroupSampleType">mstUnknown</prop>
												<obj name="ChannelProp" class="ChannelProperty" version="1">
													<prop name="ChannelIdx">1</prop>
												</obj>
											</obj>
											<obj name="PropertyObject" class="TargetName" version="4">
												<prop name="PropertyTypeName">Target Name</prop>
												<prop name="Position">1</prop>
												<prop name="IsDefault">1</prop>
												<obj name="ChannelProp" class="ChannelProperty" version="1">
													<prop name="ChannelIdx">1</prop>
												</obj>
											</obj>
											<obj name="PropertyObject" class="RQTargetProperty" version="4">
												<prop name="PropertyTypeName">Target Type</prop>
												<prop name="Position">1</prop>
												<prop name="IsDefault">0</prop>
												<prop name="TargetType">dtNone</prop>
												<obj name="ChannelProp" class="ChannelProperty" version="1">
													<prop name="ChannelIdx">1</prop>
												</obj>
											</obj>
										</list>
									</obj>
									<obj name="item" class="PropertyList" version="1">
										<list name="emlist" count="12">
											<obj name="PropertyObject" class="RQSampleTargetProperty" version="4">
												<prop name="PropertyTypeName">Combined Sample and Target Type</prop>
												<prop name="Position">1</prop>
												<prop name="IsDefault">0</prop>
												<obj name="ChannelProp" class="ChannelProperty" version="1">
													<prop name="ChannelIdx">2</prop>
												</obj>
											</obj>
											<obj name="PropertyObject" class="QuantConcProperty" version="4">
												<prop name="PropertyTypeName">Concentration</prop>
												<prop name="Position">1</prop>
												<prop name="IsDefault">1</prop>
												<prop name="Concentration">0</prop>
												<obj name="ChannelProp" class="ChannelProperty" version="1">
													<prop name="ChannelIdx">2</prop>
												</obj>
												<prop name="ReadOnly">1</prop>
											</obj>
											<obj name="PropertyObject" class="QuantCpHighProp" version="4">
												<prop name="PropertyTypeName">Cp High</prop>
												<prop name="Position">1</prop>
												<prop name="IsDefault">1</prop>
												<prop name="CpRangeHigh">0</prop>
												<obj name="ChannelProp" class="ChannelProperty" version="1">
													<prop name="ChannelIdx">2</prop>
												</obj>
												<prop name="ReadOnly">1</prop>
											</obj>
											<obj name="PropertyObject" class="QuantCpLowProp" version="4">
												<prop name="PropertyTypeName">Cp Low</prop>
												<prop name="Position">1</prop>
												<prop name="IsDefault">1</prop>
												<prop name="CpRangeLow">0</prop>
												<obj name="ChannelProp" class="ChannelProperty" version="1">
													<prop name="ChannelIdx">2</prop>
												</obj>
												<prop name="ReadOnly">1</prop>
											</obj>
											<obj name="PropertyObject" class="RQEffProp" version="4">
												<prop name="PropertyTypeName">Efficiency</prop>
												<prop name="Position">1</prop>
												<prop name="IsDefault">1</prop>
												<prop name="Efficiency">2</prop>
												<obj name="ChannelProp" class="ChannelProperty" version="1">
													<prop name="ChannelIdx">2</prop>
												</obj>
											</obj>
											<obj name="PropertyObject" class="ChannelGenotype" version="4">
												<prop name="PropertyTypeName">Melt Geno Genotype</prop>
												<prop name="Position">1</prop>
												<prop name="IsDefault">1</prop>
												<prop name="ReadOnly">1</prop>
												<obj name="ChannelProp" class="ChannelProperty" version="1">
													<prop name="ChannelIdx">2</prop>
												</obj>
											</obj>
											<obj name="PropertyObject" class="GroupChannelTypeProp" version="4">
												<prop name="PropertyTypeName">Melt Geno Sample Type</prop>
												<prop name="Position">1</prop>
												<prop name="IsDefault">0</prop>
												<prop name="GroupSampleType">mstUnknown</prop>
												<obj name="ChannelProp" class="ChannelProperty" version="1">
													<prop name="ChannelIdx">2</prop>
												</obj>
											</obj>
											<obj name="PropertyObject" class="QuantSampleTypeProperty" version="4">
												<prop name="PropertyTypeName">Quantification Sample Type</prop>
												<prop name="Position">1</prop>
												<prop name="IsDefault">0</prop>
												<prop name="SampleType">qsUnknown</prop>
												<obj name="ChannelProp" class="ChannelProperty" version="1">
													<prop name="ChannelIdx">2</prop>
												</obj>
											</obj>
											<obj name="PropertyObject" class="ChannelGenotype" version="4">
												<prop name="PropertyTypeName">Scanning Genotype</prop>
												<prop name="Position">1</prop>
												<prop name="IsDefault">1</prop>
												<prop name="ReadOnly">1</prop>
												<obj name="ChannelProp" class="ChannelProperty" version="1">
													<prop name="ChannelIdx">2</prop>
												</obj>
											</obj>
											<obj name="PropertyObject" class="GroupChannelTypeProp" version="4">
												<prop name="PropertyTypeName">Scanning Sample Type</prop>
												<prop name="Position">1</prop>
												<prop name="IsDefault">0</prop>
												<prop name="GroupSampleType">mstUnknown</prop>
												<obj name="ChannelProp" class="ChannelProperty" version="1">
													<prop name="ChannelIdx">2</prop>
												</obj>
											</obj>
											<obj name="PropertyObject" class="TargetName" version="4">
												<prop name="PropertyTypeName">Target Name</prop>
												<prop name="Position">1</prop>
												<prop name="IsDefault">1</prop>
												<obj name="ChannelProp" class="ChannelProperty" version="1">
													<prop name="ChannelIdx">2</prop>
												</obj>
											</obj>
											<obj name="PropertyObject" class="RQTargetProperty" version="4">
												<prop name="PropertyTypeName">Target Type</prop>
												<prop name="Position">1</prop>
												<prop name="IsDefault">0</prop>
												<prop name="TargetType">dtNone</prop>
												<obj name="ChannelProp" class="ChannelProperty" version="1">
													<prop name="ChannelIdx">2</prop>
												</obj>
											</obj>
										</list>
									</obj>
									<obj name="item" class="PropertyList" version="1">
										<list name="emlist" count="12">
											<obj name="PropertyObject" class="RQSampleTargetProperty" version="4">
												<prop name="PropertyTypeName">Combined Sample and Target Type</prop>
												<prop name="Position">1</prop>
												<prop name="IsDefault">0</prop>
												<obj name="ChannelProp" class="ChannelProperty" version="1">
													<prop name="ChannelIdx">3</prop>
												</obj>
											</obj>
											<obj name="PropertyObject" class="QuantConcProperty" version="4">
												<prop name="PropertyTypeName">Concentration</prop>
												<prop name="Position">1</prop>
												<prop name="IsDefault">1</prop>
												<prop name="Concentration">0</prop>
												<obj name="ChannelProp" class="ChannelProperty" version="1">
													<prop name="ChannelIdx">3</prop>
												</obj>
												<prop name="ReadOnly">1</prop>
											</obj>
											<obj name="PropertyObject" class="QuantCpHighProp" version="4">
												<prop name="PropertyTypeName">Cp High</prop>
												<prop name="Position">1</prop>
												<prop name="IsDefault">1</prop>
												<prop name="CpRangeHigh">0</prop>
												<obj name="ChannelProp" class="ChannelProperty" version="1">
													<prop name="ChannelIdx">3</prop>
												</obj>
												<prop name="ReadOnly">1</prop>
											</obj>
											<obj name="PropertyObject" class="QuantCpLowProp" version="4">
												<prop name="PropertyTypeName">Cp Low</prop>
												<prop name="Position">1</prop>
												<prop name="IsDefault">1</prop>
												<prop name="CpRangeLow">0</prop>
												<obj name="ChannelProp" class="ChannelProperty" version="1">
													<prop name="ChannelIdx">3</prop>
												</obj>
												<prop name="ReadOnly">1</prop>
											</obj>
											<obj name="PropertyObject" class="RQEffProp" version="4">
												<prop name="PropertyTypeName">Efficiency</prop>
												<prop name="Position">1</prop>
												<prop name="IsDefault">1</prop>
												<prop name="Efficiency">2</prop>
												<obj name="ChannelProp" class="ChannelProperty" version="1">
													<prop name="ChannelIdx">3</prop>
												</obj>
											</obj>
											<obj name="PropertyObject" class="ChannelGenotype" version="4">
												<prop name="PropertyTypeName">Melt Geno Genotype</prop>
												<prop name="Position">1</prop>
												<prop name="IsDefault">1</prop>
												<prop name="ReadOnly">1</prop>
												<obj name="ChannelProp" class="ChannelProperty" version="1">
													<prop name="ChannelIdx">3</prop>
												</obj>
											</obj>
											<obj name="PropertyObject" class="GroupChannelTypeProp" version="4">
												<prop name="PropertyTypeName">Melt Geno Sample Type</prop>
												<prop name="Position">1</prop>
												<prop name="IsDefault">0</prop>
												<prop name="GroupSampleType">mstUnknown</prop>
												<obj name="ChannelProp" class="ChannelProperty" version="1">
													<prop name="ChannelIdx">3</prop>
												</obj>
											</obj>
											<obj name="PropertyObject" class="QuantSampleTypeProperty" version="4">
												<prop name="PropertyTypeName">Quantification Sample Type</prop>
												<prop name="Position">1</prop>
												<prop name="IsDefault">0</prop>
												<prop name="SampleType">qsUnknown</prop>
												<obj name="ChannelProp" class="ChannelProperty" version="1">
													<prop name="ChannelIdx">3</prop>
												</obj>
											</obj>
											<obj name="PropertyObject" class="ChannelGenotype" version="4">
												<prop name="PropertyTypeName">Scanning Genotype</prop>
												<prop name="Position">1</prop>
												<prop name="IsDefault">1</prop>
												<prop name="ReadOnly">1</prop>
												<obj name="ChannelProp" class="ChannelProperty" version="1">
													<prop name="ChannelIdx">3</prop>
												</obj>
											</obj>
											<obj name="PropertyObject" class="GroupChannelTypeProp" version="4">
												<prop name="PropertyTypeName">Scanning Sample Type</prop>
												<prop name="Position">1</prop>
												<prop name="IsDefault">0</prop>
												<prop name="GroupSampleType">mstUnknown</prop>
												<obj name="ChannelProp" class="ChannelProperty" version="1">
													<prop name="ChannelIdx">3</prop>
												</obj>
											</obj>
											<obj name="PropertyObject" class="TargetName" version="4">
												<prop name="PropertyTypeName">Target Name</prop>
												<prop name="Position">1</prop>
												<prop name="IsDefault">1</prop>
												<obj name="ChannelProp" class="ChannelProperty" version="1">
													<prop name="ChannelIdx">3</prop>
												</obj>
											</obj>
											<obj name="PropertyObject" class="RQTargetProperty" version="4">
												<prop name="PropertyTypeName">Target Type</prop>
												<prop name="Position">1</prop>
												<prop name="IsDefault">0</prop>
												<prop name="TargetType">dtNone</prop>
												<obj name="ChannelProp" class="ChannelProperty" version="1">
													<prop name="ChannelIdx">3</prop>
												</obj>
											</obj>
										</list>
									</obj>
								</list>
							</obj>
						</obj>
						<prop name="ChannelPropertyCount">4</prop>
						<prop name="ContainerPosition">1</prop>
						<prop name="HasSampleProperties">1</prop>
						<obj name="SampleProperties" class="PropertyList" version="1">
							<list name="emlist" count="14">
								<obj name="PropertyObject" class="SamplePrefColor" version="4">
									<prop name="PropertyTypeName">Color</prop>
									<prop name="Position">1</prop>
									<prop name="IsDefault">0</prop>
									<prop name="Color">clRed</prop>
								</obj>
								<obj name="PropertyObject" class="DominantChannelProp" version="4">
									<prop name="PropertyTypeName">Dominant Channel</prop>
									<prop name="Position">1</prop>
									<prop name="IsDefault">0</prop>
									<prop name="DominantChannel">0</prop>
								</obj>
								<obj name="PropertyObject" class="Genotype" version="4">
									<prop name="PropertyTypeName">EndPt Genotype</prop>
									<prop name="Position">1</prop>
									<prop name="IsDefault">1</prop>
									<prop name="ReadOnly">1</prop>
								</obj>
								<obj name="PropertyObject" class="GroupingSample" version="4">
									<prop name="PropertyTypeName">EndPt Sample Type</prop>
									<prop name="Position">1</prop>
									<prop name="IsDefault">0</prop>
									<prop name="GroupSampleType">mstUnknown</prop>
								</obj>
								<obj name="PropertyObject" class="SamplePrefLineStyle" version="4">
									<prop name="PropertyTypeName">Line Style</prop>
									<prop name="Position">1</prop>
									<prop name="IsDefault">0</prop>
									<prop name="LineStyle">psSolid</prop>
								</obj>
								<obj name="PropertyObject" class="GenSampleEditNotes" version="4">
									<prop name="PropertyTypeName">Notes</prop>
									<prop name="Position">1</prop>
									<prop name="IsDefault">1</prop>
								</obj>
								<obj name="PropertyObject" class="SamplePrefPointStyle" version="4">
									<prop name="PropertyTypeName">Point Style</prop>
									<prop name="Position">1</prop>
									<prop name="IsDefault">0</prop>
									<prop name="PointStyle">psNothing</prop>
								</obj>
								<obj name="PropertyObject" class="GenSampleEditPosition" version="4">
									<prop name="PropertyTypeName">Position</prop>
									<prop name="Position">1</prop>
									<prop name="IsDefault">1</prop>
								</obj>
								<obj name="PropertyObject" class="GenSampleEditReplicate" version="4">
									<prop name="PropertyTypeName">Replicate of</prop>
									<prop name="Position">1</prop>
									<prop name="IsDefault">1</prop>
									<prop name="ReplicateOf">-1</prop>
								</obj>
								<obj name="PropertyObject" class="HTCSampleID" version="4">
									<prop name="PropertyTypeName">Sample ID</prop>
									<prop name="Position">1</prop>
									<prop name="IsDefault">1</prop>
								</obj>
								<obj name="PropertyObject" class="GenSampleEditName" version="4">
									<prop name="PropertyTypeName">Sample Name</prop>
									<prop name="Position">1</prop>
									<prop name="IsDefault">1</prop>
									<prop name="name">Sample 2</prop>
								</obj>
								<obj name="PropertyObject" class="HTCSamplePrepNotes" version="4">
									<prop name="PropertyTypeName">Sample Prep Notes</prop>
									<prop name="Position">1</prop>
									<prop name="IsDefault">1</prop>
								</obj>
								<obj name="PropertyObject" class="GenSampleEditSubset" version="4">
									<prop name="PropertyTypeName">Subsets</prop>
									<prop name="Position">1</prop>
									<prop name="IsDefault">1</prop>
								</obj>
								<obj name="PropertyObject" class="SamplePrefWidth" version="5">
									<prop name="PropertyTypeName">Width</prop>
									<prop name="Position">1</prop>
									<prop name="IsDefault">1</prop>
									<prop name="Width">1</prop>
								</obj>
							</list>
						</obj>
					</obj>
					<obj name="item" class="SamplePropInfo" version="1">
						<obj name="ChannelProperties" class="ChanPropList" version="2">
							<obj name="ChannelProperties" class="EMList" version="1">
								<list name="emlist" count="4">
									<obj name="item" class="PropertyList" version="1">
										<list name="emlist" count="12">
											<obj name="PropertyObject" class="RQSampleTargetProperty" version="4">
												<prop name="PropertyTypeName">Combined Sample and Target Type</prop>
												<prop name="Position">2</prop>
												<prop name="IsDefault">0</prop>
												<obj name="ChannelProp" class="ChannelProperty" version="1">
													<prop name="ChannelIdx">0</prop>
												</obj>
											</obj>
											<obj name="PropertyObject" class="QuantConcProperty" version="4">
												<prop name="PropertyTypeName">Concentration</prop>
												<prop name="Position">2</prop>
												<prop name="IsDefault">1</prop>
												<prop name="Concentration">0</prop>
												<obj name="ChannelProp" class="ChannelProperty" version="1">
													<prop name="ChannelIdx">0</prop>
												</obj>
												<prop name="ReadOnly">1</prop>
											</obj>
											<obj name="PropertyObject" class="QuantCpHighProp" version="4">
												<prop name="PropertyTypeName">Cp High</prop>
												<prop name="Position">2</prop>
												<prop name="IsDefault">1</prop>
												<prop name="CpRangeHigh">0</prop>
												<obj name="ChannelProp" class="ChannelProperty" version="1">
													<prop name="ChannelIdx">0</prop>
												</obj>
												<prop name="ReadOnly">1</prop>
											</obj>
											<obj name="PropertyObject" class="QuantCpLowProp" version="4">
												<prop name="PropertyTypeName">Cp Low</prop>
												<prop name="Position">2</prop>
												<prop name="IsDefault">1</prop>
												<prop name="CpRangeLow">0</prop>
												<obj name="ChannelProp" class="ChannelProperty" version="1">
													<prop name="ChannelIdx">0</prop>
												</obj>
												<prop name="ReadOnly">1</prop>
											</obj>
											<obj name="PropertyObject" class="RQEffProp" version="4">
												<prop name="PropertyTypeName">Efficiency</prop>
												<prop name="Position">2</prop>
												<prop name="IsDefault">1</prop>
												<prop name="Efficiency">2</prop>
												<obj name="ChannelProp" class="ChannelProperty" version="1">
													<prop name="ChannelIdx">0</prop>
												</obj>
											</obj>
											<obj name="PropertyObject" class="ChannelGenotype" version="4">
												<prop name="PropertyTypeName">Melt Geno Genotype</prop>
												<prop name="Position">2</prop>
												<prop name="IsDefault">1</prop>
												<prop name="ReadOnly">1</prop>
												<obj name="ChannelProp" class="ChannelProperty" version="1">
													<prop name="ChannelIdx">0</prop>
												</obj>
											</obj>
											<obj name="PropertyObject" class="GroupChannelTypeProp" version="4">
												<prop name="PropertyTypeName">Melt Geno Sample Type</prop>
												<prop name="Position">2</prop>
												<prop name="IsDefault">0</prop>
												<prop name="GroupSampleType">mstUnknown</prop>
												<obj name="ChannelProp" class="ChannelProperty" version="1">
													<prop name="ChannelIdx">0</prop>
												</obj>
											</obj>
											<obj name="PropertyObject" class="QuantSampleTypeProperty" version="4">
												<prop name="PropertyTypeName">Quantification Sample Type</prop>
												<prop name="Position">2</prop>
												<prop name="IsDefault">0</prop>
												<prop name="SampleType">qsUnknown</prop>
												<obj name="ChannelProp" class="ChannelProperty" version="1">
													<prop name="ChannelIdx">0</prop>
												</obj>
											</obj>
											<obj name="PropertyObject" class="ChannelGenotype" version="4">
												<prop name="PropertyTypeName">Scanning Genotype</prop>
												<prop name="Position">2</prop>
												<prop name="IsDefault">1</prop>
												<prop name="ReadOnly">1</prop>
												<obj name="ChannelProp" class="ChannelProperty" version="1">
													<prop name="ChannelIdx">0</prop>
												</obj>
											</obj>
											<obj name="PropertyObject" class="GroupChannelTypeProp" version="4">
												<prop name="PropertyTypeName">Scanning Sample Type</prop>
												<prop name="Position">2</prop>
												<prop name="IsDefault">0</prop>
												<prop name="GroupSampleType">mstUnknown</prop>
												<obj name="ChannelProp" class="ChannelProperty" version="1">
													<prop name="ChannelIdx">0</prop>
												</obj>
											</obj>
											<obj name="PropertyObject" class="TargetName" version="4">
												<prop name="PropertyTypeName">Target Name</prop>
												<prop name="Position">2</prop>
												<prop name="IsDefault">1</prop>
												<obj name="ChannelProp" class="ChannelProperty" version="1">
													<prop name="ChannelIdx">0</prop>
												</obj>
											</obj>
											<obj name="PropertyObject" class="RQTargetProperty" version="4">
												<prop name="PropertyTypeName">Target Type</prop>
												<prop name="Position">2</prop>
												<prop name="IsDefault">0</prop>
												<prop name="TargetType">dtNone</prop>
												<obj name="ChannelProp" class="ChannelProperty" version="1">
													<prop name="ChannelIdx">0</prop>
												</obj>
											</obj>
										</list>
									</obj>
									<obj name="item" class="PropertyList" version="1">
										<list name="emlist" count="12">
											<obj name="PropertyObject" class="RQSampleTargetProperty" version="4">
												<prop name="PropertyTypeName">Combined Sample and Target Type</prop>
												<prop name="Position">2</prop>
												<prop name="IsDefault">0</prop>
												<obj name="ChannelProp" class="ChannelProperty" version="1">
													<prop name="ChannelIdx">1</prop>
												</obj>
											</obj>
											<obj name="PropertyObject" class="QuantConcProperty" version="4">
												<prop name="PropertyTypeName">Concentration</prop>
												<prop name="Position">2</prop>
												<prop name="IsDefault">1</prop>
												<prop name="Concentration">0</prop>
												<obj name="ChannelProp" class="ChannelProperty" version="1">
													<prop name="ChannelIdx">1</prop>
												</obj>
												<prop name="ReadOnly">1</prop>
											</obj>
											<obj name="PropertyObject" class="QuantCpHighProp" version="4">
												<prop name="PropertyTypeName">Cp High</prop>
												<prop name="Position">2</prop>
												<prop name="IsDefault">1</prop>
												<prop name="CpRangeHigh">0</prop>
												<obj name="ChannelProp" class="ChannelProperty" version="1">
													<prop name="ChannelIdx">1</prop>
												</obj>
												<prop name="ReadOnly">1</prop>
											</obj>
											<obj name="PropertyObject" class="QuantCpLowProp" version="4">
												<prop name="PropertyTypeName">Cp Low</prop>
												<prop name="Position">2</prop>
												<prop name="IsDefault">1</prop>
												<prop name="CpRangeLow">0</prop>
												<obj name="ChannelProp" class="ChannelProperty" version="1">
													<prop name="ChannelIdx">1</prop>
												</obj>
												<prop name="ReadOnly">1</prop>
											</obj>
											<obj name="PropertyObject" class="RQEffProp" version="4">
												<prop name="PropertyTypeName">Efficiency</prop>
												<prop name="Position">2</prop>
												<prop name="IsDefault">1</prop>
												<prop name="Efficiency">2</prop>
												<obj name="ChannelProp" class="ChannelProperty" version="1">
													<prop name="ChannelIdx">1</prop>
												</obj>
											</obj>
											<obj name="PropertyObject" class="ChannelGenotype" version="4">
												<prop name="PropertyTypeName">Melt Geno Genotype</prop>
												<prop name="Position">2</prop>
												<prop name="IsDefault">1</prop>
												<prop name="ReadOnly">1</prop>
												<obj name="ChannelProp" class="ChannelProperty" version="1">
													<prop name="ChannelIdx">1</prop>
												</obj>
											</obj>
											<obj name="PropertyObject" class="GroupChannelTypeProp" version="4">
												<prop name="PropertyTypeName">Melt Geno Sample Type</prop>
												<prop name="Position">2</prop>
												<prop name="IsDefault">0</prop>
												<prop name="GroupSampleType">mstUnknown</prop>
												<obj name="ChannelProp" class="ChannelProperty" version="1">
													<prop name="ChannelIdx">1</prop>
												</obj>
											</obj>
											<obj name="PropertyObject" class="QuantSampleTypeProperty" version="4">
												<prop name="PropertyTypeName">Quantification Sample Type</prop>
												<prop name="Position">2</prop>
												<prop name="IsDefault">0</prop>
												<prop name="SampleType">qsUnknown</prop>
												<obj name="ChannelProp" class="ChannelProperty" version="1">
													<prop name="ChannelIdx">1</prop>
												</obj>
											</obj>
											<obj name="PropertyObject" class="ChannelGenotype" version="4">
												<prop name="PropertyTypeName">Scanning Genotype</prop>
												<prop name="Position">2</prop>
												<prop name="IsDefault">1</prop>
												<prop name="ReadOnly">1</prop>
												<obj name="ChannelProp" class="ChannelProperty" version="1">
													<prop name="ChannelIdx">1</prop>
												</obj>
											</obj>
											<obj name="PropertyObject" class="GroupChannelTypeProp" version="4">
												<prop name="PropertyTypeName">Scanning Sample Type</prop>
												<prop name="Position">2</prop>
												<prop name="IsDefault">0</prop>
												<prop name="GroupSampleType">mstUnknown</prop>
												<obj name="ChannelProp" class="ChannelProperty" version="1">
													<prop name="ChannelIdx">1</prop>
												</obj>
											</obj>
											<obj name="PropertyObject" class="TargetName" version="4">
												<prop name="PropertyTypeName">Target Name</prop>
												<prop name="Position">2</prop>
												<prop name="IsDefault">1</prop>
												<obj name="ChannelProp" class="ChannelProperty" version="1">
													<prop name="ChannelIdx">1</prop>
												</obj>
											</obj>
											<obj name="PropertyObject" class="RQTargetProperty" version="4">
												<prop name="PropertyTypeName">Target Type</prop>
												<prop name="Position">2</prop>
												<prop name="IsDefault">0</prop>
												<prop name="TargetType">dtNone</prop>
												<obj name="ChannelProp" class="ChannelProperty" version="1">
													<prop name="ChannelIdx">1</prop>
												</obj>
											</obj>
										</list>
									</obj>
									<obj name="item" class="PropertyList" version="1">
										<list name="emlist" count="12">
											<obj name="PropertyObject" class="RQSampleTargetProperty" version="4">
												<prop name="PropertyTypeName">Combined Sample and Target Type</prop>
												<prop name="Position">2</prop>
												<prop name="IsDefault">0</prop>
												<obj name="ChannelProp" class="ChannelProperty" version="1">
													<prop name="ChannelIdx">2</prop>
												</obj>
											</obj>
											<obj name="PropertyObject" class="QuantConcProperty" version="4">
												<prop name="PropertyTypeName">Concentration</prop>
												<prop name="Position">2</prop>
												<prop name="IsDefault">1</prop>
												<prop name="Concentration">0</prop>
												<obj name="ChannelProp" class="ChannelProperty" version="1">
													<prop name="ChannelIdx">2</prop>
												</obj>
												<prop name="ReadOnly">1</prop>
											</obj>
											<obj name="PropertyObject" class="QuantCpHighProp" version="4">
												<prop name="PropertyTypeName">Cp High</prop>
												<prop name="Position">2</prop>
												<prop name="IsDefault">1</prop>
												<prop name="CpRangeHigh">0</prop>
												<obj name="ChannelProp" class="ChannelProperty" version="1">
													<prop name="ChannelIdx">2</prop>
												</obj>
												<prop name="ReadOnly">1</prop>
											</obj>
											<obj name="PropertyObject" class="QuantCpLowProp" version="4">
												<prop name="PropertyTypeName">Cp Low</prop>
												<prop name="Position">2</prop>
												<prop name="IsDefault">1</prop>
												<prop name="CpRangeLow">0</prop>
												<obj name="ChannelProp" class="ChannelProperty" version="1">
													<prop name="ChannelIdx">2</prop>
												</obj>
												<prop name="ReadOnly">1</prop>
											</obj>
											<obj name="PropertyObject" class="RQEffProp" version="4">
												<prop name="PropertyTypeName">Efficiency</prop>
												<prop name="Position">2</prop>
												<prop name="IsDefault">1</prop>
												<prop name="Efficiency">2</prop>
												<obj name="ChannelProp" class="ChannelProperty" version="1">
													<prop name="ChannelIdx">2</prop>
												</obj>
											</obj>
											<obj name="PropertyObject" class="ChannelGenotype" version="4">
												<prop name="PropertyTypeName">Melt Geno Genotype</prop>
												<prop name="Position">2</prop>
												<prop name="IsDefault">1</prop>
												<prop name="ReadOnly">1</prop>
												<obj name="ChannelProp" class="ChannelProperty" version="1">
													<prop name="ChannelIdx">2</prop>
												</obj>
											</obj>
											<obj name="PropertyObject" class="GroupChannelTypeProp" version="4">
												<prop name="PropertyTypeName">Melt Geno Sample Type</prop>
												<prop name="Position">2</prop>
												<prop name="IsDefault">0</prop>
												<prop name="GroupSampleType">mstUnknown</prop>
												<obj name="ChannelProp" class="ChannelProperty" version="1">
													<prop name="ChannelIdx">2</prop>
												</obj>
											</obj>
											<obj name="PropertyObject" class="QuantSampleTypeProperty" version="4">
												<prop name="PropertyTypeName">Quantification Sample Type</prop>
												<prop name="Position">2</prop>
												<prop name="IsDefault">0</prop>
												<prop name="SampleType">qsUnknown</prop>
												<obj name="ChannelProp" class="ChannelProperty" version="1">
													<prop name="ChannelIdx">2</prop>
												</obj>
											</obj>
											<obj name="PropertyObject" class="ChannelGenotype" version="4">
												<prop name="PropertyTypeName">Scanning Genotype</prop>
												<prop name="Position">2</prop>
												<prop name="IsDefault">1</prop>
												<prop name="ReadOnly">1</prop>
												<obj name="ChannelProp" class="ChannelProperty" version="1">
													<prop name="ChannelIdx">2</prop>
												</obj>
											</obj>
											<obj name="PropertyObject" class="GroupChannelTypeProp" version="4">
												<prop name="PropertyTypeName">Scanning Sample Type</prop>
												<prop name="Position">2</prop>
												<prop name="IsDefault">0</prop>
												<prop name="GroupSampleType">mstUnknown</prop>
												<obj name="ChannelProp" class="ChannelProperty" version="1">
													<prop name="ChannelIdx">2</prop>
												</obj>
											</obj>
											<obj name="PropertyObject" class="TargetName" version="4">
												<prop name="PropertyTypeName">Target Name</prop>
												<prop name="Position">2</prop>
												<prop name="IsDefault">1</prop>
												<obj name="ChannelProp" class="ChannelProperty" version="1">
													<prop name="ChannelIdx">2</prop>
												</obj>
											</obj>
											<obj name="PropertyObject" class="RQTargetProperty" version="4">
												<prop name="PropertyTypeName">Target Type</prop>
												<prop name="Position">2</prop>
												<prop name="IsDefault">0</prop>
												<prop name="TargetType">dtNone</prop>
												<obj name="ChannelProp" class="ChannelProperty" version="1">
													<prop name="ChannelIdx">2</prop>
												</obj>
											</obj>
										</list>
									</obj>
									<obj name="item" class="PropertyList" version="1">
										<list name="emlist" count="12">
											<obj name="PropertyObject" class="RQSampleTargetProperty" version="4">
												<prop name="PropertyTypeName">Combined Sample and Target Type</prop>
												<prop name="Position">2</prop>
												<prop name="IsDefault">0</prop>
												<obj name="ChannelProp" class="ChannelProperty" version="1">
													<prop name="ChannelIdx">3</prop>
												</obj>
											</obj>
											<obj name="PropertyObject" class="QuantConcProperty" version="4">
												<prop name="PropertyTypeName">Concentration</prop>
												<prop name="Position">2</prop>
												<prop name="IsDefault">1</prop>
												<prop name="Concentration">0</prop>
												<obj name="ChannelProp" class="ChannelProperty" version="1">
													<prop name="ChannelIdx">3</prop>
												</obj>
												<prop name="ReadOnly">1</prop>
											</obj>
											<obj name="PropertyObject" class="QuantCpHighProp" version="4">
												<prop name="PropertyTypeName">Cp High</prop>
												<prop name="Position">2</prop>
												<prop name="IsDefault">1</prop>
												<prop name="CpRangeHigh">0</prop>
												<obj name="ChannelProp" class="ChannelProperty" version="1">
													<prop name="ChannelIdx">3</prop>
												</obj>
												<prop name="ReadOnly">1</prop>
											</obj>
											<obj name="PropertyObject" class="QuantCpLowProp" version="4">
												<prop name="PropertyTypeName">Cp Low</prop>
												<prop name="Position">2</prop>
												<prop name="IsDefault">1</prop>
												<prop name="CpRangeLow">0</prop>
												<obj name="ChannelProp" class="ChannelProperty" version="1">
													<prop name="ChannelIdx">3</prop>
												</obj>
												<prop name="ReadOnly">1</prop>
											</obj>
											<obj name="PropertyObject" class="RQEffProp" version="4">
												<prop name="PropertyTypeName">Efficiency</prop>
												<prop name="Position">2</prop>
												<prop name="IsDefault">1</prop>
												<prop name="Efficiency">2</prop>
												<obj name="ChannelProp" class="ChannelProperty" version="1">
													<prop name="ChannelIdx">3</prop>
												</obj>
											</obj>
											<obj name="PropertyObject" class="ChannelGenotype" version="4">
												<prop name="PropertyTypeName">Melt Geno Genotype</prop>
												<prop name="Position">2</prop>
												<prop name="IsDefault">1</prop>
												<prop name="ReadOnly">1</prop>
												<obj name="ChannelProp" class="ChannelProperty" version="1">
													<prop name="ChannelIdx">3</prop>
												</obj>
											</obj>
											<obj name="PropertyObject" class="GroupChannelTypeProp" version="4">
												<prop name="PropertyTypeName">Melt Geno Sample Type</prop>
												<prop name="Position">2</prop>
												<prop name="IsDefault">0</prop>
												<prop name="GroupSampleType">mstUnknown</prop>
												<obj name="ChannelProp" class="ChannelProperty" version="1">
													<prop name="ChannelIdx">3</prop>
												</obj>
											</obj>
											<obj name="PropertyObject" class="QuantSampleTypeProperty" version="4">
												<prop name="PropertyTypeName">Quantification Sample Type</prop>
												<prop name="Position">2</prop>
												<prop name="IsDefault">0</prop>
												<prop name="SampleType">qsUnknown</prop>
												<obj name="ChannelProp" class="ChannelProperty" version="1">
													<prop name="ChannelIdx">3</prop>
												</obj>
											</obj>
											<obj name="PropertyObject" class="ChannelGenotype" version="4">
												<prop name="PropertyTypeName">Scanning Genotype</prop>
												<prop name="Position">2</prop>
												<prop name="IsDefault">1</prop>
												<prop name="ReadOnly">1</prop>
												<obj name="ChannelProp" class="ChannelProperty" version="1">
													<prop name="ChannelIdx">3</prop>
												</obj>
											</obj>
											<obj name="PropertyObject" class="GroupChannelTypeProp" version="4">
												<prop name="PropertyTypeName">Scanning Sample Type</prop>
												<prop name="Position">2</prop>
												<prop name="IsDefault">0</prop>
												<prop name="GroupSampleType">mstUnknown</prop>
												<obj name="ChannelProp" class="ChannelProperty" version="1">
													<prop name="ChannelIdx">3</prop>
												</obj>
											</obj>
											<obj name="PropertyObject" class="TargetName" version="4">
												<prop name="PropertyTypeName">Target Name</prop>
												<prop name="Position">2</prop>
												<prop name="IsDefault">1</prop>
												<obj name="ChannelProp" class="ChannelProperty" version="1">
													<prop name="ChannelIdx">3</prop>
												</obj>
											</obj>
											<obj name="PropertyObject" class="RQTargetProperty" version="4">
												<prop name="PropertyTypeName">Target Type</prop>
												<prop name="Position">2</prop>
												<prop name="IsDefault">0</prop>
												<prop name="TargetType">dtNone</prop>
												<obj name="ChannelProp" class="ChannelProperty" version="1">
													<prop name="ChannelIdx">3</prop>
												</obj>
											</obj>
										</list>
									</obj>
								</list>
							</obj>
						</obj>
						<prop name="ChannelPropertyCount">4</prop>
						<prop name="ContainerPosition">2</prop>
						<prop name="HasSampleProperties">1</prop>
						<obj name="SampleProperties" class="PropertyList" version="1">
							<list name="emlist" count="14">
								<obj name="PropertyObject" class="SamplePrefColor" version="4">
									<prop name="PropertyTypeName">Color</prop>
									<prop name="Position">2</prop>
									<prop name="IsDefault">0</prop>
									<prop name="Color">$0030D700</prop>
								</obj>
								<obj name="PropertyObject" class="DominantChannelProp" version="4">
									<prop name="PropertyTypeName">Dominant Channel</prop>
									<prop name="Position">2</prop>
									<prop name="IsDefault">0</prop>
									<prop name="DominantChannel">0</prop>
								</obj>
								<obj name="PropertyObject" class="Genotype" version="4">
									<prop name="PropertyTypeName">EndPt Genotype</prop>
									<prop name="Position">2</prop>
									<prop name="IsDefault">1</prop>
									<prop name="ReadOnly">1</prop>
								</obj>
								<obj name="PropertyObject" class="GroupingSample" version="4">
									<prop name="PropertyTypeName">EndPt Sample Type</prop>
									<prop name="Position">2</prop>
									<prop name="IsDefault">0</prop>
									<prop name="GroupSampleType">mstUnknown</prop>
								</obj>
								<obj name="PropertyObject" class="SamplePrefLineStyle" version="4">
									<prop name="PropertyTypeName">Line Style</prop>
									<prop name="Position">2</prop>
									<prop name="IsDefault">0</prop>
									<prop name="LineStyle">psSolid</prop>
								</obj>
								<obj name="PropertyObject" class="GenSampleEditNotes" version="4">
									<prop name="PropertyTypeName">Notes</prop>
									<prop name="Position">2</prop>
									<prop name="IsDefault">1</prop>
								</obj>
								<obj name="PropertyObject" class="SamplePrefPointStyle" version="4">
									<prop name="PropertyTypeName">Point Style</prop>
									<prop name="Position">2</prop>
									<prop name="IsDefault">0</prop>
									<prop name="PointStyle">psNothing</prop>
								</obj>
								<obj name="PropertyObject" class="GenSampleEditPosition" version="4">
									<prop name="PropertyTypeName">Position</prop>
									<prop name="Position">2</prop>
									<prop name="IsDefault">1</prop>
								</obj>
								<obj name="PropertyObject" class="GenSampleEditReplicate" version="4">
									<prop name="PropertyTypeName">Replicate of</prop>
									<prop name="Position">2</prop>
									<prop name="IsDefault">1</prop>
									<prop name="ReplicateOf">-1</prop>
								</obj>
								<obj name="PropertyObject" class="HTCSampleID" version="4">
									<prop name="PropertyTypeName">Sample ID</prop>
									<prop name="Position">2</prop>
									<prop name="IsDefault">1</prop>
								</obj>
								<obj name="PropertyObject" class="GenSampleEditName" version="4">
									<prop name="PropertyTypeName">Sample Name</prop>
									<prop name="Position">2</prop>
									<prop name="IsDefault">1</prop>
									<prop name="name">Sample 3</prop>
								</obj>
								<obj name="PropertyObject" class="HTCSamplePrepNotes" version="4">
									<prop name="PropertyTypeName">Sample Prep Notes</prop>
									<prop name="Position">2</prop>
									<prop name="IsDefault">1</prop>
								</obj>
								<obj name="PropertyObject" class="GenSampleEditSubset" version="4">
									<prop name="PropertyTypeName">Subsets</prop>
									<prop name="Position">2</prop>
									<prop name="IsDefault">1</prop>
								</obj>
								<obj name="PropertyObject" class="SamplePrefWidth" version="5">
									<prop name="PropertyTypeName">Width</prop>
									<prop name="Position">2</prop>
									<prop name="IsDefault">1</prop>
									<prop name="Width">1</prop>
								</obj>
							</list>
						</obj>
					</obj>
					<obj name="item" class="SamplePropInfo" version="1">
						<obj name="ChannelProperties" class="ChanPropList" version="2">
							<obj name="ChannelProperties" class="EMList" version="1">
								<list name="emlist" count="4">
									<obj name="item" class="PropertyList" version="1">
										<list name="emlist" count="12">
											<obj name="PropertyObject" class="RQSampleTargetProperty" version="4">
												<prop name="PropertyTypeName">Combined Sample and Target Type</prop>
												<prop name="Position">3</prop>
												<prop name="IsDefault">0</prop>
												<obj name="ChannelProp" class="ChannelProperty" version="1">
													<prop name="ChannelIdx">0</prop>
												</obj>
											</obj>
											<obj name="PropertyObject" class="QuantConcProperty" version="4">
												<prop name="PropertyTypeName">Concentration</prop>
												<prop name="Position">3</prop>
												<prop name="IsDefault">1</prop>
												<prop name="Concentration">0</prop>
												<obj name="ChannelProp" class="ChannelProperty" version="1">
													<prop name="ChannelIdx">0</prop>
												</obj>
												<prop name="ReadOnly">1</prop>
											</obj>
											<obj name="PropertyObject" class="QuantCpHighProp" version="4">
												<prop name="PropertyTypeName">Cp High</prop>
												<prop name="Position">3</prop>
												<prop name="IsDefault">1</prop>
												<prop name="CpRangeHigh">0</prop>
												<obj name="ChannelProp" class="ChannelProperty" version="1">
													<prop name="ChannelIdx">0</prop>
												</obj>
												<prop name="ReadOnly">1</prop>
											</obj>
											<obj name="PropertyObject" class="QuantCpLowProp" version="4">
												<prop name="PropertyTypeName">Cp Low</prop>
												<prop name="Position">3</prop>
												<prop name="IsDefault">1</prop>
												<prop name="CpRangeLow">0</prop>
												<obj name="ChannelProp" class="ChannelProperty" version="1">
													<prop name="ChannelIdx">0</prop>
												</obj>
												<prop name="ReadOnly">1</prop>
											</obj>
											<obj name="PropertyObject" class="RQEffProp" version="4">
												<prop name="PropertyTypeName">Efficiency</prop>
												<prop name="Position">3</prop>
												<prop name="IsDefault">1</prop>
												<prop name="Efficiency">2</prop>
												<obj name="ChannelProp" class="ChannelProperty" version="1">
													<prop name="ChannelIdx">0</prop>
												</obj>
											</obj>
											<obj name="PropertyObject" class="ChannelGenotype" version="4">
												<prop name="PropertyTypeName">Melt Geno Genotype</prop>
												<prop name="Position">3</prop>
												<prop name="IsDefault">1</prop>
												<prop name="ReadOnly">1</prop>
												<obj name="ChannelProp" class="ChannelProperty" version="1">
													<prop name="ChannelIdx">0</prop>
												</obj>
											</obj>
											<obj name="PropertyObject" class="GroupChannelTypeProp" version="4">
												<prop name="PropertyTypeName">Melt Geno Sample Type</prop>
												<prop name="Position">3</prop>
												<prop name="IsDefault">0</prop>
												<prop name="GroupSampleType">mstUnknown</prop>
												<obj name="ChannelProp" class="ChannelProperty" version="1">
													<prop name="ChannelIdx">0</prop>
												</obj>
											</obj>
											<obj name="PropertyObject" class="QuantSampleTypeProperty" version="4">
												<prop name="PropertyTypeName">Quantification Sample Type</prop>
												<prop name="Position">3</prop>
												<prop name="IsDefault">0</prop>
												<prop name="SampleType">qsUnknown</prop>
												<obj name="ChannelProp" class="ChannelProperty" version="1">
													<prop name="ChannelIdx">0</prop>
												</obj>
											</obj>
											<obj name="PropertyObject" class="ChannelGenotype" version="4">
												<prop name="PropertyTypeName">Scanning Genotype</prop>
												<prop name="Position">3</prop>
												<prop name="IsDefault">1</prop>
												<prop name="ReadOnly">1</prop>
												<obj name="ChannelProp" class="ChannelProperty" version="1">
													<prop name="ChannelIdx">0</prop>
												</obj>
											</obj>
											<obj name="PropertyObject" class="GroupChannelTypeProp" version="4">
												<prop name="PropertyTypeName">Scanning Sample Type</prop>
												<prop name="Position">3</prop>
												<prop name="IsDefault">0</prop>
												<prop name="GroupSampleType">mstUnknown</prop>
												<obj name="ChannelProp" class="ChannelProperty" version="1">
													<prop name="ChannelIdx">0</prop>
												</obj>
											</obj>
											<obj name="PropertyObject" class="TargetName" version="4">
												<prop name="PropertyTypeName">Target Name</prop>
												<prop name="Position">3</prop>
												<prop name="IsDefault">1</prop>
												<obj name="ChannelProp" class="ChannelProperty" version="1">
													<prop name="ChannelIdx">0</prop>
												</obj>
											</obj>
											<obj name="PropertyObject" class="RQTargetProperty" version="4">
												<prop name="PropertyTypeName">Target Type</prop>
												<prop name="Position">3</prop>
												<prop name="IsDefault">0</prop>
												<prop name="TargetType">dtNone</prop>
												<obj name="ChannelProp" class="ChannelProperty" version="1">
													<prop name="ChannelIdx">0</prop>
												</obj>
											</obj>
										</list>
									</obj>
									<obj name="item" class="PropertyList" version="1">
										<list name="emlist" count="12">
											<obj name="PropertyObject" class="RQSampleTargetProperty" version="4">
												<prop name="PropertyTypeName">Combined Sample and Target Type</prop>
												<prop name="Position">3</prop>
												<prop name="IsDefault">0</prop>
												<obj name="ChannelProp" class="ChannelProperty" version="1">
													<prop name="ChannelIdx">1</prop>
												</obj>
											</obj>
											<obj name="PropertyObject" class="QuantConcProperty" version="4">
												<prop name="PropertyTypeName">Concentration</prop>
												<prop name="Position">3</prop>
												<prop name="IsDefault">1</prop>
												<prop name="Concentration">0</prop>
												<obj name="ChannelProp" class="ChannelProperty" version="1">
													<prop name="ChannelIdx">1</prop>
												</obj>
												<prop name="ReadOnly">1</prop>
											</obj>
											<obj name="PropertyObject" class="QuantCpHighProp" version="4">
												<prop name="PropertyTypeName">Cp High</prop>
												<prop name="Position">3</prop>
												<prop name="IsDefault">1</prop>
												<prop name="CpRangeHigh">0</prop>
												<obj name="ChannelProp" class="ChannelProperty" version="1">
													<prop name="ChannelIdx">1</prop>
												</obj>
												<prop name="ReadOnly">1</prop>
											</obj>
											<obj name="PropertyObject" class="QuantCpLowProp" version="4">
												<prop name="PropertyTypeName">Cp Low</prop>
												<prop name="Position">3</prop>
												<prop name="IsDefault">1</prop>
												<prop name="CpRangeLow">0</prop>
												<obj name="ChannelProp" class="ChannelProperty" version="1">
													<prop name="ChannelIdx">1</prop>
												</obj>
												<prop name="ReadOnly">1</prop>
											</obj>
											<obj name="PropertyObject" class="RQEffProp" version="4">
												<prop name="PropertyTypeName">Efficiency</prop>
												<prop name="Position">3</prop>
												<prop name="IsDefault">1</prop>
												<prop name="Efficiency">2</prop>
												<obj name="ChannelProp" class="ChannelProperty" version="1">
													<prop name="ChannelIdx">1</prop>
												</obj>
											</obj>
											<obj name="PropertyObject" class="ChannelGenotype" version="4">
												<prop name="PropertyTypeName">Melt Geno Genotype</prop>
												<prop name="Position">3</prop>
												<prop name="IsDefault">1</prop>
												<prop name="ReadOnly">1</prop>
												<obj name="ChannelProp" class="ChannelProperty" version="1">
													<prop name="ChannelIdx">1</prop>
												</obj>
											</obj>
											<obj name="PropertyObject" class="GroupChannelTypeProp" version="4">
												<prop name="PropertyTypeName">Melt Geno Sample Type</prop>
												<prop name="Position">3</prop>
												<prop name="IsDefault">0</prop>
												<prop name="GroupSampleType">mstUnknown</prop>
												<obj name="ChannelProp" class="ChannelProperty" version="1">
													<prop name="ChannelIdx">1</prop>
												</obj>
											</obj>
											<obj name="PropertyObject" class="QuantSampleTypeProperty" version="4">
												<prop name="PropertyTypeName">Quantification Sample Type</prop>
												<prop name="Position">3</prop>
												<prop name="IsDefault">0</prop>
												<prop name="SampleType">qsUnknown</prop>
												<obj name="ChannelProp" class="ChannelProperty" version="1">
													<prop name="ChannelIdx">1</prop>
												</obj>
											</obj>
											<obj name="PropertyObject" class="ChannelGenotype" version="4">
												<prop name="PropertyTypeName">Scanning Genotype</prop>
												<prop name="Position">3</prop>
												<prop name="IsDefault">1</prop>
												<prop name="ReadOnly">1</prop>
												<obj name="ChannelProp" class="ChannelProperty" version="1">
													<prop name="ChannelIdx">1</prop>
												</obj>
											</obj>
											<obj name="PropertyObject" class="GroupChannelTypeProp" version="4">
												<prop name="PropertyTypeName">Scanning Sample Type</prop>
												<prop name="Position">3</prop>
												<prop name="IsDefault">0</prop>
												<prop name="GroupSampleType">mstUnknown</prop>
												<obj name="ChannelProp" class="ChannelProperty" version="1">
													<prop name="ChannelIdx">1</prop>
												</obj>
											</obj>
											<obj name="PropertyObject" class="TargetName" version="4">
												<prop name="PropertyTypeName">Target Name</prop>
												<prop name="Position">3</prop>
												<prop name="IsDefault">1</prop>
												<obj name="ChannelProp" class="ChannelProperty" version="1">
													<prop name="ChannelIdx">1</prop>
												</obj>
											</obj>
											<obj name="PropertyObject" class="RQTargetProperty" version="4">
												<prop name="PropertyTypeName">Target Type</prop>
												<prop name="Position">3</prop>
												<prop name="IsDefault">0</prop>
												<prop name="TargetType">dtNone</prop>
												<obj name="ChannelProp" class="ChannelProperty" version="1">
													<prop name="ChannelIdx">1</prop>
												</obj>
											</obj>
										</list>
									</obj>
									<obj name="item" class="PropertyList" version="1">
										<list name="emlist" count="12">
											<obj name="PropertyObject" class="RQSampleTargetProperty" version="4">
												<prop name="PropertyTypeName">Combined Sample and Target Type</prop>
												<prop name="Position">3</prop>
												<prop name="IsDefault">0</prop>
												<obj name="ChannelProp" class="ChannelProperty" version="1">
													<prop name="ChannelIdx">2</prop>
												</obj>
											</obj>
											<obj name="PropertyObject" class="QuantConcProperty" version="4">
												<prop name="PropertyTypeName">Concentration</prop>
												<prop name="Position">3</prop>
												<prop name="IsDefault">1</prop>
												<prop name="Concentration">0</prop>
												<obj name="ChannelProp" class="ChannelProperty" version="1">
													<prop name="ChannelIdx">2</prop>
												</obj>
												<prop name="ReadOnly">1</prop>
											</obj>
											<obj name="PropertyObject" class="QuantCpHighProp" version="4">
												<prop name="PropertyTypeName">Cp High</prop>
												<prop name="Position">3</prop>
												<prop name="IsDefault">1</prop>
												<prop name="CpRangeHigh">0</prop>
												<obj name="ChannelProp" class="ChannelProperty" version="1">
													<prop name="ChannelIdx">2</prop>
												</obj>
												<prop name="ReadOnly">1</prop>
											</obj>
											<obj name="PropertyObject" class="QuantCpLowProp" version="4">
												<prop name="PropertyTypeName">Cp Low</prop>
												<prop name="Position">3</prop>
												<prop name="IsDefault">1</prop>
												<prop name="CpRangeLow">0</prop>
												<obj name="ChannelProp" class="ChannelProperty" version="1">
													<prop name="ChannelIdx">2</prop>
												</obj>
												<prop name="ReadOnly">1</prop>
											</obj>
											<obj name="PropertyObject" class="RQEffProp" version="4">
												<prop name="PropertyTypeName">Efficiency</prop>
												<prop name="Position">3</prop>
												<prop name="IsDefault">1</prop>
												<prop name="Efficiency">2</prop>
												<obj name="ChannelProp" class="ChannelProperty" version="1">
													<prop name="ChannelIdx">2</prop>
												</obj>
											</obj>
											<obj name="PropertyObject" class="ChannelGenotype" version="4">
												<prop name="PropertyTypeName">Melt Geno Genotype</prop>
												<prop name="Position">3</prop>
												<prop name="IsDefault">1</prop>
												<prop name="ReadOnly">1</prop>
												<obj name="ChannelProp" class="ChannelProperty" version="1">
													<prop name="ChannelIdx">2</prop>
												</obj>
											</obj>
											<obj name="PropertyObject" class="GroupChannelTypeProp" version="4">
												<prop name="PropertyTypeName">Melt Geno Sample Type</prop>
												<prop name="Position">3</prop>
												<prop name="IsDefault">0</prop>
												<prop name="GroupSampleType">mstUnknown</prop>
												<obj name="ChannelProp" class="ChannelProperty" version="1">
													<prop name="ChannelIdx">2</prop>
												</obj>
											</obj>
											<obj name="PropertyObject" class="QuantSampleTypeProperty" version="4">
												<prop name="PropertyTypeName">Quantification Sample Type</prop>
												<prop name="Position">3</prop>
												<prop name="IsDefault">0</prop>
												<prop name="SampleType">qsUnknown</prop>
												<obj name="ChannelProp" class="ChannelProperty" version="1">
													<prop name="ChannelIdx">2</prop>
												</obj>
											</obj>
											<obj name="PropertyObject" class="ChannelGenotype" version="4">
												<prop name="PropertyTypeName">Scanning Genotype</prop>
												<prop name="Position">3</prop>
												<prop name="IsDefault">1</prop>
												<prop name="ReadOnly">1</prop>
												<obj name="ChannelProp" class="ChannelProperty" version="1">
													<prop name="ChannelIdx">2</prop>
												</obj>
											</obj>
											<obj name="PropertyObject" class="GroupChannelTypeProp" version="4">
												<prop name="PropertyTypeName">Scanning Sample Type</prop>
												<prop name="Position">3</prop>
												<prop name="IsDefault">0</prop>
												<prop name="GroupSampleType">mstUnknown</prop>
												<obj name="ChannelProp" class="ChannelProperty" version="1">
													<prop name="ChannelIdx">2</prop>
												</obj>
											</obj>
											<obj name="PropertyObject" class="TargetName" version="4">
												<prop name="PropertyTypeName">Target Name</prop>
												<prop name="Position">3</prop>
												<prop name="IsDefault">1</prop>
												<obj name="ChannelProp" class="ChannelProperty" version="1">
													<prop name="ChannelIdx">2</prop>
												</obj>
											</obj>
											<obj name="PropertyObject" class="RQTargetProperty" version="4">
												<prop name="PropertyTypeName">Target Type</prop>
												<prop name="Position">3</prop>
												<prop name="IsDefault">0</prop>
												<prop name="TargetType">dtNone</prop>
												<obj name="ChannelProp" class="ChannelProperty" version="1">
													<prop name="ChannelIdx">2</prop>
												</obj>
											</obj>
										</list>
									</obj>
									<obj name="item" class="PropertyList" version="1">
										<list name="emlist" count="12">
											<obj name="PropertyObject" class="RQSampleTargetProperty" version="4">
												<prop name="PropertyTypeName">Combined Sample and Target Type</prop>
												<prop name="Position">3</prop>
												<prop name="IsDefault">0</prop>
												<obj name="ChannelProp" class="ChannelProperty" version="1">
													<prop name="ChannelIdx">3</prop>
												</obj>
											</obj>
											<obj name="PropertyObject" class="QuantConcProperty" version="4">
												<prop name="PropertyTypeName">Concentration</prop>
												<prop name="Position">3</prop>
												<prop name="IsDefault">1</prop>
												<prop name="Concentration">0</prop>
												<obj name="ChannelProp" class="ChannelProperty" version="1">
													<prop name="ChannelIdx">3</prop>
												</obj>
												<prop name="ReadOnly">1</prop>
											</obj>
											<obj name="PropertyObject" class="QuantCpHighProp" version="4">
												<prop name="PropertyTypeName">Cp High</prop>
												<prop name="Position">3</prop>
												<prop name="IsDefault">1</prop>
												<prop name="CpRangeHigh">0</prop>
												<obj name="ChannelProp" class="ChannelProperty" version="1">
													<prop name="ChannelIdx">3</prop>
												</obj>
												<prop name="ReadOnly">1</prop>
											</obj>
											<obj name="PropertyObject" class="QuantCpLowProp" version="4">
												<prop name="PropertyTypeName">Cp Low</prop>
												<prop name="Position">3</prop>
												<prop name="IsDefault">1</prop>
												<prop name="CpRangeLow">0</prop>
												<obj name="ChannelProp" class="ChannelProperty" version="1">
													<prop name="ChannelIdx">3</prop>
												</obj>
												<prop name="ReadOnly">1</prop>
											</obj>
											<obj name="PropertyObject" class="RQEffProp" version="4">
												<prop name="PropertyTypeName">Efficiency</prop>
												<prop name="Position">3</prop>
												<prop name="IsDefault">1</prop>
												<prop name="Efficiency">2</prop>
												<obj name="ChannelProp" class="ChannelProperty" version="1">
													<prop name="ChannelIdx">3</prop>
												</obj>
											</obj>
											<obj name="PropertyObject" class="ChannelGenotype" version="4">
												<prop name="PropertyTypeName">Melt Geno Genotype</prop>
												<prop name="Position">3</prop>
												<prop name="IsDefault">1</prop>
												<prop name="ReadOnly">1</prop>
												<obj name="ChannelProp" class="ChannelProperty" version="1">
													<prop name="ChannelIdx">3</prop>
												</obj>
											</obj>
											<obj name="PropertyObject" class="GroupChannelTypeProp" version="4">
												<prop name="PropertyTypeName">Melt Geno Sample Type</prop>
												<prop name="Position">3</prop>
												<prop name="IsDefault">0</prop>
												<prop name="GroupSampleType">mstUnknown</prop>
												<obj name="ChannelProp" class="ChannelProperty" version="1">
													<prop name="ChannelIdx">3</prop>
												</obj>
											</obj>
											<obj name="PropertyObject" class="QuantSampleTypeProperty" version="4">
												<prop name="PropertyTypeName">Quantification Sample Type</prop>
												<prop name="Position">3</prop>
												<prop name="IsDefault">0</prop>
												<prop name="SampleType">qsUnknown</prop>
												<obj name="ChannelProp" class="ChannelProperty" version="1">
													<prop name="ChannelIdx">3</prop>
												</obj>
											</obj>
											<obj name="PropertyObject" class="ChannelGenotype" version="4">
												<prop name="PropertyTypeName">Scanning Genotype</prop>
												<prop name="Position">3</prop>
												<prop name="IsDefault">1</prop>
												<prop name="ReadOnly">1</prop>
												<obj name="ChannelProp" class="ChannelProperty" version="1">
													<prop name="ChannelIdx">3</prop>
												</obj>
											</obj>
											<obj name="PropertyObject" class="GroupChannelTypeProp" version="4">
												<prop name="PropertyTypeName">Scanning Sample Type</prop>
												<prop name="Position">3</prop>
												<prop name="IsDefault">0</prop>
												<prop name="GroupSampleType">mstUnknown</prop>
												<obj name="ChannelProp" class="ChannelProperty" version="1">
													<prop name="ChannelIdx">3</prop>
												</obj>
											</obj>
											<obj name="PropertyObject" class="TargetName" version="4">
												<prop name="PropertyTypeName">Target Name</prop>
												<prop name="Position">3</prop>
												<prop name="IsDefault">1</prop>
												<obj name="ChannelProp" class="ChannelProperty" version="1">
													<prop name="ChannelIdx">3</prop>
												</obj>
											</obj>
											<obj name="PropertyObject" class="RQTargetProperty" version="4">
												<prop name="PropertyTypeName">Target Type</prop>
												<prop name="Position">3</prop>
												<prop name="IsDefault">0</prop>
												<prop name="TargetType">dtNone</prop>
												<obj name="ChannelProp" class="ChannelProperty" version="1">
													<prop name="ChannelIdx">3</prop>
												</obj>
											</obj>
										</list>
									</obj>
								</list>
							</obj>
						</obj>
						<prop name="ChannelPropertyCount">4</prop>
						<prop name="ContainerPosition">3</prop>
						<prop name="HasSampleProperties">1</prop>
						<obj name="SampleProperties" class="PropertyList" version="1">
							<list name="emlist" count="14">
								<obj name="PropertyObject" class="SamplePrefColor" version="4">
									<prop name="PropertyTypeName">Color</prop>
									<prop name="Position">3</prop>
									<prop name="IsDefault">0</prop>
									<prop name="Color">clFuchsia</prop>
								</obj>
								<obj name="PropertyObject" class="DominantChannelProp" version="4">
									<prop name="PropertyTypeName">Dominant Channel</prop>
									<prop name="Position">3</prop>
									<prop name="IsDefault">0</prop>
									<prop name="DominantChannel">0</prop>
								</obj>
								<obj name="PropertyObject" class="Genotype" version="4">
									<prop name="PropertyTypeName">EndPt Genotype</prop>
									<prop name="Position">3</prop>
									<prop name="IsDefault">1</prop>
									<prop name="ReadOnly">1</prop>
								</obj>
								<obj name="PropertyObject" class="GroupingSample" version="4">
									<prop name="PropertyTypeName">EndPt Sample Type</prop>
									<prop name="Position">3</prop>
									<prop name="IsDefault">0</prop>
									<prop name="GroupSampleType">mstUnknown</prop>
								</obj>
								<obj name="PropertyObject" class="SamplePrefLineStyle" version="4">
									<prop name="PropertyTypeName">Line Style</prop>
									<prop name="Position">3</prop>
									<prop name="IsDefault">0</prop>
									<prop name="LineStyle">psSolid</prop>
								</obj>
								<obj name="PropertyObject" class="GenSampleEditNotes" version="4">
									<prop name="PropertyTypeName">Notes</prop>
									<prop name="Position">3</prop>
									<prop name="IsDefault">1</prop>
								</obj>
								<obj name="PropertyObject" class="SamplePrefPointStyle" version="4">
									<prop name="PropertyTypeName">Point Style</prop>
									<prop name="Position">3</prop>
									<prop name="IsDefault">0</prop>
									<prop name="PointStyle">psNothing</prop>
								</obj>
								<obj name="PropertyObject" class="GenSampleEditPosition" version="4">
									<prop name="PropertyTypeName">Position</prop>
									<prop name="Position">3</prop>
									<prop name="IsDefault">1</prop>
								</obj>
								<obj name="PropertyObject" class="GenSampleEditReplicate" version="4">
									<prop name="PropertyTypeName">Replicate of</prop>
									<prop name="Position">3</prop>
									<prop name="IsDefault">1</prop>
									<prop name="ReplicateOf">-1</prop>
								</obj>
								<obj name="PropertyObject" class="HTCSampleID" version="4">
									<prop name="PropertyTypeName">Sample ID</prop>
									<prop name="Position">3</prop>
									<prop name="IsDefault">1</prop>
								</obj>
								<obj name="PropertyObject" class="GenSampleEditName" version="4">
									<prop name="PropertyTypeName">Sample Name</prop>
									<prop name="Position">3</prop>
									<prop name="IsDefault">1</prop>
									<prop name="name">Sample 4</prop>
								</obj>
								<obj name="PropertyObject" class="HTCSamplePrepNotes" version="4">
									<prop name="PropertyTypeName">Sample Prep Notes</prop>
									<prop name="Position">3</prop>
									<prop name="IsDefault">1</prop>
								</obj>
								<obj name="PropertyObject" class="GenSampleEditSubset" version="4">
									<prop name="PropertyTypeName">Subsets</prop>
									<prop name="Position">3</prop>
									<prop name="IsDefault">1</prop>
								</obj>
								<obj name="PropertyObject" class="SamplePrefWidth" version="5">
									<prop name="PropertyTypeName">Width</prop>
									<prop name="Position">3</prop>
									<prop name="IsDefault">1</prop>
									<prop name="Width">1</prop>
								</obj>
							</list>
						</obj>
					</obj>
					<obj name="item" class="SamplePropInfo" version="1">
						<obj name="ChannelProperties" class="ChanPropList" version="2">
							<obj name="ChannelProperties" class="EMList" version="1">
								<list name="emlist" count="4">
									<obj name="item" class="PropertyList" version="1">
										<list name="emlist" count="12">
											<obj name="PropertyObject" class="RQSampleTargetProperty" version="4">
												<prop name="PropertyTypeName">Combined Sample and Target Type</prop>
												<prop name="Position">4</prop>
												<prop name="IsDefault">0</prop>
												<obj name="ChannelProp" class="ChannelProperty" version="1">
													<prop name="ChannelIdx">0</prop>
												</obj>
											</obj>
											<obj name="PropertyObject" class="QuantConcProperty" version="4">
												<prop name="PropertyTypeName">Concentration</prop>
												<prop name="Position">4</prop>
												<prop name="IsDefault">1</prop>
												<prop name="Concentration">0</prop>
												<obj name="ChannelProp" class="ChannelProperty" version="1">
													<prop name="ChannelIdx">0</prop>
												</obj>
												<prop name="ReadOnly">1</prop>
											</obj>
											<obj name="PropertyObject" class="QuantCpHighProp" version="4">
												<prop name="PropertyTypeName">Cp High</prop>
												<prop name="Position">4</prop>
												<prop name="IsDefault">1</prop>
												<prop name="CpRangeHigh">0</prop>
												<obj name="ChannelProp" class="ChannelProperty" version="1">
													<prop name="ChannelIdx">0</prop>
												</obj>
												<prop name="ReadOnly">1</prop>
											</obj>
											<obj name="PropertyObject" class="QuantCpLowProp" version="4">
												<prop name="PropertyTypeName">Cp Low</prop>
												<prop name="Position">4</prop>
												<prop name="IsDefault">1</prop>
												<prop name="CpRangeLow">0</prop>
												<obj name="ChannelProp" class="ChannelProperty" version="1">
													<prop name="ChannelIdx">0</prop>
												</obj>
												<prop name="ReadOnly">1</prop>
											</obj>
											<obj name="PropertyObject" class="RQEffProp" version="4">
												<prop name="PropertyTypeName">Efficiency</prop>
												<prop name="Position">4</prop>
												<prop name="IsDefault">1</prop>
												<prop name="Efficiency">2</prop>
												<obj name="ChannelProp" class="ChannelProperty" version="1">
													<prop name="ChannelIdx">0</prop>
												</obj>
											</obj>
											<obj name="PropertyObject" class="ChannelGenotype" version="4">
												<prop name="PropertyTypeName">Melt Geno Genotype</prop>
												<prop name="Position">4</prop>
												<prop name="IsDefault">1</prop>
												<prop name="ReadOnly">1</prop>
												<obj name="ChannelProp" class="ChannelProperty" version="1">
													<prop name="ChannelIdx">0</prop>
												</obj>
											</obj>
											<obj name="PropertyObject" class="GroupChannelTypeProp" version="4">
												<prop name="PropertyTypeName">Melt Geno Sample Type</prop>
												<prop name="Position">4</prop>
												<prop name="IsDefault">0</prop>
												<prop name="GroupSampleType">mstUnknown</prop>
												<obj name="ChannelProp" class="ChannelProperty" version="1">
													<prop name="ChannelIdx">0</prop>
												</obj>
											</obj>
											<obj name="PropertyObject" class="QuantSampleTypeProperty" version="4">
												<prop name="PropertyTypeName">Quantification Sample Type</prop>
												<prop name="Position">4</prop>
												<prop name="IsDefault">0</prop>
												<prop name="SampleType">qsUnknown</prop>
												<obj name="ChannelProp" class="ChannelProperty" version="1">
													<prop name="ChannelIdx">0</prop>
												</obj>
											</obj>
											<obj name="PropertyObject" class="ChannelGenotype" version="4">
												<prop name="PropertyTypeName">Scanning Genotype</prop>
												<prop name="Position">4</prop>
												<prop name="IsDefault">1</prop>
												<prop name="ReadOnly">1</prop>
												<obj name="ChannelProp" class="ChannelProperty" version="1">
													<prop name="ChannelIdx">0</prop>
												</obj>
											</obj>
											<obj name="PropertyObject" class="GroupChannelTypeProp" version="4">
												<prop name="PropertyTypeName">Scanning Sample Type</prop>
												<prop name="Position">4</prop>
												<prop name="IsDefault">0</prop>
												<prop name="GroupSampleType">mstUnknown</prop>
												<obj name="ChannelProp" class="ChannelProperty" version="1">
													<prop name="ChannelIdx">0</prop>
												</obj>
											</obj>
											<obj name="PropertyObject" class="TargetName" version="4">
												<prop name="PropertyTypeName">Target Name</prop>
												<prop name="Position">4</prop>
												<prop name="IsDefault">1</prop>
												<obj name="ChannelProp" class="ChannelProperty" version="1">
													<prop name="ChannelIdx">0</prop>
												</obj>
											</obj>
											<obj name="PropertyObject" class="RQTargetProperty" version="4">
												<prop name="PropertyTypeName">Target Type</prop>
												<prop name="Position">4</prop>
												<prop name="IsDefault">0</prop>
												<prop name="TargetType">dtNone</prop>
												<obj name="ChannelProp" class="ChannelProperty" version="1">
													<prop name="ChannelIdx">0</prop>
												</obj>
											</obj>
										</list>
									</obj>
									<obj name="item" class="PropertyList" version="1">
										<list name="emlist" count="12">
											<obj name="PropertyObject" class="RQSampleTargetProperty" version="4">
												<prop name="PropertyTypeName">Combined Sample and Target Type</prop>
												<prop name="Position">4</prop>
												<prop name="IsDefault">0</prop>
												<obj name="ChannelProp" class="ChannelProperty" version="1">
													<prop name="ChannelIdx">1</prop>
												</obj>
											</obj>
											<obj name="PropertyObject" class="QuantConcProperty" version="4">
												<prop name="PropertyTypeName">Concentration</prop>
												<prop name="Position">4</prop>
												<prop name="IsDefault">1</prop>
												<prop name="Concentration">0</prop>
												<obj name="ChannelProp" class="ChannelProperty" version="1">
													<prop name="ChannelIdx">1</prop>
												</obj>
												<prop name="ReadOnly">1</prop>
											</obj>
											<obj name="PropertyObject" class="QuantCpHighProp" version="4">
												<prop name="PropertyTypeName">Cp High</prop>
												<prop name="Position">4</prop>
												<prop name="IsDefault">1</prop>
												<prop name="CpRangeHigh">0</prop>
												<obj name="ChannelProp" class="ChannelProperty" version="1">
													<prop name="ChannelIdx">1</prop>
												</obj>
												<prop name="ReadOnly">1</prop>
											</obj>
											<obj name="PropertyObject" class="QuantCpLowProp" version="4">
												<prop name="PropertyTypeName">Cp Low</prop>
												<prop name="Position">4</prop>
												<prop name="IsDefault">1</prop>
												<prop name="CpRangeLow">0</prop>
												<obj name="ChannelProp" class="ChannelProperty" version="1">
													<prop name="ChannelIdx">1</prop>
												</obj>
												<prop name="ReadOnly">1</prop>
											</obj>
											<obj name="PropertyObject" class="RQEffProp" version="4">
												<prop name="PropertyTypeName">Efficiency</prop>
												<prop name="Position">4</prop>
												<prop name="IsDefault">1</prop>
												<prop name="Efficiency">2</prop>
												<obj name="ChannelProp" class="ChannelProperty" version="1">
													<prop name="ChannelIdx">1</prop>
												</obj>
											</obj>
											<obj name="PropertyObject" class="ChannelGenotype" version="4">
												<prop name="PropertyTypeName">Melt Geno Genotype</prop>
												<prop name="Position">4</prop>
												<prop name="IsDefault">1</prop>
												<prop name="ReadOnly">1</prop>
												<obj name="ChannelProp" class="ChannelProperty" version="1">
													<prop name="ChannelIdx">1</prop>
												</obj>
											</obj>
											<obj name="PropertyObject" class="GroupChannelTypeProp" version="4">
												<prop name="PropertyTypeName">Melt Geno Sample Type</prop>
												<prop name="Position">4</prop>
												<prop name="IsDefault">0</prop>
												<prop name="GroupSampleType">mstUnknown</prop>
												<obj name="ChannelProp" class="ChannelProperty" version="1">
													<prop name="ChannelIdx">1</prop>
												</obj>
											</obj>
											<obj name="PropertyObject" class="QuantSampleTypeProperty" version="4">
												<prop name="PropertyTypeName">Quantification Sample Type</prop>
												<prop name="Position">4</prop>
												<prop name="IsDefault">0</prop>
												<prop name="SampleType">qsUnknown</prop>
												<obj name="ChannelProp" class="ChannelProperty" version="1">
													<prop name="ChannelIdx">1</prop>
												</obj>
											</obj>
											<obj name="PropertyObject" class="ChannelGenotype" version="4">
												<prop name="PropertyTypeName">Scanning Genotype</prop>
												<prop name="Position">4</prop>
												<prop name="IsDefault">1</prop>
												<prop name="ReadOnly">1</prop>
												<obj name="ChannelProp" class="ChannelProperty" version="1">
													<prop name="ChannelIdx">1</prop>
												</obj>
											</obj>
											<obj name="PropertyObject" class="GroupChannelTypeProp" version="4">
												<prop name="PropertyTypeName">Scanning Sample Type</prop>
												<prop name="Position">4</prop>
												<prop name="IsDefault">0</prop>
												<prop name="GroupSampleType">mstUnknown</prop>
												<obj name="ChannelProp" class="ChannelProperty" version="1">
													<prop name="ChannelIdx">1</prop>
												</obj>
											</obj>
											<obj name="PropertyObject" class="TargetName" version="4">
												<prop name="PropertyTypeName">Target Name</prop>
												<prop name="Position">4</prop>
												<prop name="IsDefault">1</prop>
												<obj name="ChannelProp" class="ChannelProperty" version="1">
													<prop name="ChannelIdx">1</prop>
												</obj>
											</obj>
											<obj name="PropertyObject" class="RQTargetProperty" version="4">
												<prop name="PropertyTypeName">Target Type</prop>
												<prop name="Position">4</prop>
												<prop name="IsDefault">0</prop>
												<prop name="TargetType">dtNone</prop>
												<obj name="ChannelProp" class="ChannelProperty" version="1">
													<prop name="ChannelIdx">1</prop>
												</obj>
											</obj>
										</list>
									</obj>
									<obj name="item" class="PropertyList" version="1">
										<list name="emlist" count="12">
											<obj name="PropertyObject" class="RQSampleTargetProperty" version="4">
												<prop name="PropertyTypeName">Combined Sample and Target Type</prop>
												<prop name="Position">4</prop>
												<prop name="IsDefault">0</prop>
												<obj name="ChannelProp" class="ChannelProperty" version="1">
													<prop name="ChannelIdx">2</prop>
												</obj>
											</obj>
											<obj name="PropertyObject" class="QuantConcProperty" version="4">
												<prop name="PropertyTypeName">Concentration</prop>
												<prop name="Position">4</prop>
												<prop name="IsDefault">1</prop>
												<prop name="Concentration">0</prop>
												<obj name="ChannelProp" class="ChannelProperty" version="1">
													<prop name="ChannelIdx">2</prop>
												</obj>
												<prop name="ReadOnly">1</prop>
											</obj>
											<obj name="PropertyObject" class="QuantCpHighProp" version="4">
												<prop name="PropertyTypeName">Cp High</prop>
												<prop name="Position">4</prop>
												<prop name="IsDefault">1</prop>
												<prop name="CpRangeHigh">0</prop>
												<obj name="ChannelProp" class="ChannelProperty" version="1">
													<prop name="ChannelIdx">2</prop>
												</obj>
												<prop name="ReadOnly">1</prop>
											</obj>
											<obj name="PropertyObject" class="QuantCpLowProp" version="4">
												<prop name="PropertyTypeName">Cp Low</prop>
												<prop name="Position">4</prop>
												<prop name="IsDefault">1</prop>
												<prop name="CpRangeLow">0</prop>
												<obj name="ChannelProp" class="ChannelProperty" version="1">
													<prop name="ChannelIdx">2</prop>
												</obj>
												<prop name="ReadOnly">1</prop>
											</obj>
											<obj name="PropertyObject" class="RQEffProp" version="4">
												<prop name="PropertyTypeName">Efficiency</prop>
												<prop name="Position">4</prop>
												<prop name="IsDefault">1</prop>
												<prop name="Efficiency">2</prop>
												<obj name="ChannelProp" class="ChannelProperty" version="1">
													<prop name="ChannelIdx">2</prop>
												</obj>
											</obj>
											<obj name="PropertyObject" class="ChannelGenotype" version="4">
												<prop name="PropertyTypeName">Melt Geno Genotype</prop>
												<prop name="Position">4</prop>
												<prop name="IsDefault">1</prop>
												<prop name="ReadOnly">1</prop>
												<obj name="ChannelProp" class="ChannelProperty" version="1">
													<prop name="ChannelIdx">2</prop>
												</obj>
											</obj>
											<obj name="PropertyObject" class="GroupChannelTypeProp" version="4">
												<prop name="PropertyTypeName">Melt Geno Sample Type</prop>
												<prop name="Position">4</prop>
												<prop name="IsDefault">0</prop>
												<prop name="GroupSampleType">mstUnknown</prop>
												<obj name="ChannelProp" class="ChannelProperty" version="1">
													<prop name="ChannelIdx">2</prop>
												</obj>
											</obj>
											<obj name="PropertyObject" class="QuantSampleTypeProperty" version="4">
												<prop name="PropertyTypeName">Quantification Sample Type</prop>
												<prop name="Position">4</prop>
												<prop name="IsDefault">0</prop>
												<prop name="SampleType">qsUnknown</prop>
												<obj name="ChannelProp" class="ChannelProperty" version="1">
													<prop name="ChannelIdx">2</prop>
												</obj>
											</obj>
											<obj name="PropertyObject" class="ChannelGenotype" version="4">
												<prop name="PropertyTypeName">Scanning Genotype</prop>
												<prop name="Position">4</prop>
												<prop name="IsDefault">1</prop>
												<prop name="ReadOnly">1</prop>
												<obj name="ChannelProp" class="ChannelProperty" version="1">
													<prop name="ChannelIdx">2</prop>
												</obj>
											</obj>
											<obj name="PropertyObject" class="GroupChannelTypeProp" version="4">
												<prop name="PropertyTypeName">Scanning Sample Type</prop>
												<prop name="Position">4</prop>
												<prop name="IsDefault">0</prop>
												<prop name="GroupSampleType">mstUnknown</prop>
												<obj name="ChannelProp" class="ChannelProperty" version="1">
													<prop name="ChannelIdx">2</prop>
												</obj>
											</obj>
											<obj name="PropertyObject" class="TargetName" version="4">
												<prop name="PropertyTypeName">Target Name</prop>
												<prop name="Position">4</prop>
												<prop name="IsDefault">1</prop>
												<obj name="ChannelProp" class="ChannelProperty" version="1">
													<prop name="ChannelIdx">2</prop>
												</obj>
											</obj>
											<obj name="PropertyObject" class="RQTargetProperty" version="4">
												<prop name="PropertyTypeName">Target Type</prop>
												<prop name="Position">4</prop>
												<prop name="IsDefault">0</prop>
												<prop name="TargetType">dtNone</prop>
												<obj name="ChannelProp" class="ChannelProperty" version="1">
													<prop name="ChannelIdx">2</prop>
												</obj>
											</obj>
										</list>
									</obj>
									<obj name="item" class="PropertyList" version="1">
										<list name="emlist" count="12">
											<obj name="PropertyObject" class="RQSampleTargetProperty" version="4">
												<prop name="PropertyTypeName">Combined Sample and Target Type</prop>
												<prop name="Position">4</prop>
												<prop name="IsDefault">0</prop>
												<obj name="ChannelProp" class="ChannelProperty" version="1">
													<prop name="ChannelIdx">3</prop>
												</obj>
											</obj>
											<obj name="PropertyObject" class="QuantConcProperty" version="4">
												<prop name="PropertyTypeName">Concentration</prop>
												<prop name="Position">4</prop>
												<prop name="IsDefault">1</prop>
												<prop name="Concentration">0</prop>
												<obj name="ChannelProp" class="ChannelProperty" version="1">
													<prop name="ChannelIdx">3</prop>
												</obj>
												<prop name="ReadOnly">1</prop>
											</obj>
											<obj name="PropertyObject" class="QuantCpHighProp" version="4">
												<prop name="PropertyTypeName">Cp High</prop>
												<prop name="Position">4</prop>
												<prop name="IsDefault">1</prop>
												<prop name="CpRangeHigh">0</prop>
												<obj name="ChannelProp" class="ChannelProperty" version="1">
													<prop name="ChannelIdx">3</prop>
												</obj>
												<prop name="ReadOnly">1</prop>
											</obj>
											<obj name="PropertyObject" class="QuantCpLowProp" version="4">
												<prop name="PropertyTypeName">Cp Low</prop>
												<prop name="Position">4</prop>
												<prop name="IsDefault">1</prop>
												<prop name="CpRangeLow">0</prop>
												<obj name="ChannelProp" class="ChannelProperty" version="1">
													<prop name="ChannelIdx">3</prop>
												</obj>
												<prop name="ReadOnly">1</prop>
											</obj>
											<obj name="PropertyObject" class="RQEffProp" version="4">
												<prop name="PropertyTypeName">Efficiency</prop>
												<prop name="Position">4</prop>
												<prop name="IsDefault">1</prop>
												<prop name="Efficiency">2</prop>
												<obj name="ChannelProp" class="ChannelProperty" version="1">
													<prop name="ChannelIdx">3</prop>
												</obj>
											</obj>
											<obj name="PropertyObject" class="ChannelGenotype" version="4">
												<prop name="PropertyTypeName">Melt Geno Genotype</prop>
												<prop name="Position">4</prop>
												<prop name="IsDefault">1</prop>
												<prop name="ReadOnly">1</prop>
												<obj name="ChannelProp" class="ChannelProperty" version="1">
													<prop name="ChannelIdx">3</prop>
												</obj>
											</obj>
											<obj name="PropertyObject" class="GroupChannelTypeProp" version="4">
												<prop name="PropertyTypeName">Melt Geno Sample Type</prop>
												<prop name="Position">4</prop>
												<prop name="IsDefault">0</prop>
												<prop name="GroupSampleType">mstUnknown</prop>
												<obj name="ChannelProp" class="ChannelProperty" version="1">
													<prop name="ChannelIdx">3</prop>
												</obj>
											</obj>
											<obj name="PropertyObject" class="QuantSampleTypeProperty" version="4">
												<prop name="PropertyTypeName">Quantification Sample Type</prop>
												<prop name="Position">4</prop>
												<prop name="IsDefault">0</prop>
												<prop name="SampleType">qsUnknown</prop>
												<obj name="ChannelProp" class="ChannelProperty" version="1">
													<prop name="ChannelIdx">3</prop>
												</obj>
											</obj>
											<obj name="PropertyObject" class="ChannelGenotype" version="4">
												<prop name="PropertyTypeName">Scanning Genotype</prop>
												<prop name="Position">4</prop>
												<prop name="IsDefault">1</prop>
												<prop name="ReadOnly">1</prop>
												<obj name="ChannelProp" class="ChannelProperty" version="1">
													<prop name="ChannelIdx">3</prop>
												</obj>
											</obj>
											<obj name="PropertyObject" class="GroupChannelTypeProp" version="4">
												<prop name="PropertyTypeName">Scanning Sample Type</prop>
												<prop name="Position">4</prop>
												<prop name="IsDefault">0</prop>
												<prop name="GroupSampleType">mstUnknown</prop>
												<obj name="ChannelProp" class="ChannelProperty" version="1">
													<prop name="ChannelIdx">3</prop>
												</obj>
											</obj>
											<obj name="PropertyObject" class="TargetName" version="4">
												<prop name="PropertyTypeName">Target Name</prop>
												<prop name="Position">4</prop>
												<prop name="IsDefault">1</prop>
												<obj name="ChannelProp" class="ChannelProperty" version="1">
													<prop name="ChannelIdx">3</prop>
												</obj>
											</obj>
											<obj name="PropertyObject" class="RQTargetProperty" version="4">
												<prop name="PropertyTypeName">Target Type</prop>
												<prop name="Position">4</prop>
												<prop name="IsDefault">0</prop>
												<prop name="TargetType">dtNone</prop>
												<obj name="ChannelProp" class="ChannelProperty" version="1">
													<prop name="ChannelIdx">3</prop>
												</obj>
											</obj>
										</list>
									</obj>
								</list>
							</obj>
						</obj>
						<prop name="ChannelPropertyCount">4</prop>
						<prop name="ContainerPosition">4</prop>
						<prop name="HasSampleProperties">1</prop>
						<obj name="SampleProperties" class="PropertyList" version="1">
							<list name="emlist" count="14">
								<obj name="PropertyObject" class="SamplePrefColor" version="4">
									<prop name="PropertyTypeName">Color</prop>
									<prop name="Position">4</prop>
									<prop name="IsDefault">0</prop>
									<prop name="Color">clGray</prop>
								</obj>
								<obj name="PropertyObject" class="DominantChannelProp" version="4">
									<prop name="PropertyTypeName">Dominant Channel</prop>
									<prop name="Position">4</prop>
									<prop name="IsDefault">0</prop>
									<prop name="DominantChannel">0</prop>
								</obj>
								<obj name="PropertyObject" class="Genotype" version="4">
									<prop name="PropertyTypeName">EndPt Genotype</prop>
									<prop name="Position">4</prop>
									<prop name="IsDefault">1</prop>
									<prop name="ReadOnly">1</prop>
								</obj>
								<obj name="PropertyObject" class="GroupingSample" version="4">
									<prop name="PropertyTypeName">EndPt Sample Type</prop>
									<prop name="Position">4</prop>
									<prop name="IsDefault">0</prop>
									<prop name="GroupSampleType">mstUnknown</prop>
								</obj>
								<obj name="PropertyObject" class="SamplePrefLineStyle" version="4">
									<prop name="PropertyTypeName">Line Style</prop>
									<prop name="Position">4</prop>
									<prop name="IsDefault">0</prop>
									<prop name="LineStyle">psSolid</prop>
								</obj>
								<obj name="PropertyObject" class="GenSampleEditNotes" version="4">
									<prop name="PropertyTypeName">Notes</prop>
									<prop name="Position">4</prop>
									<prop name="IsDefault">1</prop>
								</obj>
								<obj name="PropertyObject" class="SamplePrefPointStyle" version="4">
									<prop name="PropertyTypeName">Point Style</prop>
									<prop name="Position">4</prop>
									<prop name="IsDefault">0</prop>
									<prop name="PointStyle">psNothing</prop>
								</obj>
								<obj name="PropertyObject" class="GenSampleEditPosition" version="4">
									<prop name="PropertyTypeName">Position</prop>
									<prop name="Position">4</prop>
									<prop name="IsDefault">1</prop>
								</obj>
								<obj name="PropertyObject" class="GenSampleEditReplicate" version="4">
									<prop name="PropertyTypeName">Replicate of</prop>
									<prop name="Position">4</prop>
									<prop name="IsDefault">1</prop>
									<prop name="ReplicateOf">-1</prop>
								</obj>
								<obj name="PropertyObject" class="HTCSampleID" version="4">
									<prop name="PropertyTypeName">Sample ID</prop>
									<prop name="Position">4</prop>
									<prop name="IsDefault">1</prop>
								</obj>
								<obj name="PropertyObject" class="GenSampleEditName" version="4">
									<prop name="PropertyTypeName">Sample Name</prop>
									<prop name="Position">4</prop>
									<prop name="IsDefault">1</prop>
									<prop name="name">Sample 5</prop>
								</obj>
								<obj name="PropertyObject" class="HTCSamplePrepNotes" version="4">
									<prop name="PropertyTypeName">Sample Prep Notes</prop>
									<prop name="Position">4</prop>
									<prop name="IsDefault">1</prop>
								</obj>
								<obj name="PropertyObject" class="GenSampleEditSubset" version="4">
									<prop name="PropertyTypeName">Subsets</prop>
									<prop name="Position">4</prop>
									<prop name="IsDefault">1</prop>
								</obj>
								<obj name="PropertyObject" class="SamplePrefWidth" version="5">
									<prop name="PropertyTypeName">Width</prop>
									<prop name="Position">4</prop>
									<prop name="IsDefault">1</prop>
									<prop name="Width">1</prop>
								</obj>
							</list>
						</obj>
					</obj>
					<obj name="item" class="SamplePropInfo" version="1">
						<obj name="ChannelProperties" class="ChanPropList" version="2">
							<obj name="ChannelProperties" class="EMList" version="1">
								<list name="emlist" count="4">
									<obj name="item" class="PropertyList" version="1">
										<list name="emlist" count="12">
											<obj name="PropertyObject" class="RQSampleTargetProperty" version="4">
												<prop name="PropertyTypeName">Combined Sample and Target Type</prop>
												<prop name="Position">5</prop>
												<prop name="IsDefault">0</prop>
												<obj name="ChannelProp" class="ChannelProperty" version="1">
													<prop name="ChannelIdx">0</prop>
												</obj>
											</obj>
											<obj name="PropertyObject" class="QuantConcProperty" version="4">
												<prop name="PropertyTypeName">Concentration</prop>
												<prop name="Position">5</prop>
												<prop name="IsDefault">1</prop>
												<prop name="Concentration">0</prop>
												<obj name="ChannelProp" class="ChannelProperty" version="1">
													<prop name="ChannelIdx">0</prop>
												</obj>
												<prop name="ReadOnly">1</prop>
											</obj>
											<obj name="PropertyObject" class="QuantCpHighProp" version="4">
												<prop name="PropertyTypeName">Cp High</prop>
												<prop name="Position">5</prop>
												<prop name="IsDefault">1</prop>
												<prop name="CpRangeHigh">0</prop>
												<obj name="ChannelProp" class="ChannelProperty" version="1">
													<prop name="ChannelIdx">0</prop>
												</obj>
												<prop name="ReadOnly">1</prop>
											</obj>
											<obj name="PropertyObject" class="QuantCpLowProp" version="4">
												<prop name="PropertyTypeName">Cp Low</prop>
												<prop name="Position">5</prop>
												<prop name="IsDefault">1</prop>
												<prop name="CpRangeLow">0</prop>
												<obj name="ChannelProp" class="ChannelProperty" version="1">
													<prop name="ChannelIdx">0</prop>
												</obj>
												<prop name="ReadOnly">1</prop>
											</obj>
											<obj name="PropertyObject" class="RQEffProp" version="4">
												<prop name="PropertyTypeName">Efficiency</prop>
												<prop name="Position">5</prop>
												<prop name="IsDefault">1</prop>
												<prop name="Efficiency">2</prop>
												<obj name="ChannelProp" class="ChannelProperty" version="1">
													<prop name="ChannelIdx">0</prop>
												</obj>
											</obj>
											<obj name="PropertyObject" class="ChannelGenotype" version="4">
												<prop name="PropertyTypeName">Melt Geno Genotype</prop>
												<prop name="Position">5</prop>
												<prop name="IsDefault">1</prop>
												<prop name="ReadOnly">1</prop>
												<obj name="ChannelProp" class="ChannelProperty" version="1">
													<prop name="ChannelIdx">0</prop>
												</obj>
											</obj>
											<obj name="PropertyObject" class="GroupChannelTypeProp" version="4">
												<prop name="PropertyTypeName">Melt Geno Sample Type</prop>
												<prop name="Position">5</prop>
												<prop name="IsDefault">0</prop>
												<prop name="GroupSampleType">mstUnknown</prop>
												<obj name="ChannelProp" class="ChannelProperty" version="1">
													<prop name="ChannelIdx">0</prop>
												</obj>
											</obj>
											<obj name="PropertyObject" class="QuantSampleTypeProperty" version="4">
												<prop name="PropertyTypeName">Quantification Sample Type</prop>
												<prop name="Position">5</prop>
												<prop name="IsDefault">0</prop>
												<prop name="SampleType">qsUnknown</prop>
												<obj name="ChannelProp" class="ChannelProperty" version="1">
													<prop name="ChannelIdx">0</prop>
												</obj>
											</obj>
											<obj name="PropertyObject" class="ChannelGenotype" version="4">
												<prop name="PropertyTypeName">Scanning Genotype</prop>
												<prop name="Position">5</prop>
												<prop name="IsDefault">1</prop>
												<prop name="ReadOnly">1</prop>
												<obj name="ChannelProp" class="ChannelProperty" version="1">
													<prop name="ChannelIdx">0</prop>
												</obj>
											</obj>
											<obj name="PropertyObject" class="GroupChannelTypeProp" version="4">
												<prop name="PropertyTypeName">Scanning Sample Type</prop>
												<prop name="Position">5</prop>
												<prop name="IsDefault">0</prop>
												<prop name="GroupSampleType">mstUnknown</prop>
												<obj name="ChannelProp" class="ChannelProperty" version="1">
													<prop name="ChannelIdx">0</prop>
												</obj>
											</obj>
											<obj name="PropertyObject" class="TargetName" version="4">
												<prop name="PropertyTypeName">Target Name</prop>
												<prop name="Position">5</prop>
												<prop name="IsDefault">1</prop>
												<obj name="ChannelProp" class="ChannelProperty" version="1">
													<prop name="ChannelIdx">0</prop>
												</obj>
											</obj>
											<obj name="PropertyObject" class="RQTargetProperty" version="4">
												<prop name="PropertyTypeName">Target Type</prop>
												<prop name="Position">5</prop>
												<prop name="IsDefault">0</prop>
												<prop name="TargetType">dtNone</prop>
												<obj name="ChannelProp" class="ChannelProperty" version="1">
													<prop name="ChannelIdx">0</prop>
												</obj>
											</obj>
										</list>
									</obj>
									<obj name="item" class="PropertyList" version="1">
										<list name="emlist" count="12">
											<obj name="PropertyObject" class="RQSampleTargetProperty" version="4">
												<prop name="PropertyTypeName">Combined Sample and Target Type</prop>
												<prop name="Position">5</prop>
												<prop name="IsDefault">0</prop>
												<obj name="ChannelProp" class="ChannelProperty" version="1">
													<prop name="ChannelIdx">1</prop>
												</obj>
											</obj>
											<obj name="PropertyObject" class="QuantConcProperty" version="4">
												<prop name="PropertyTypeName">Concentration</prop>
												<prop name="Position">5</prop>
												<prop name="IsDefault">1</prop>
												<prop name="Concentration">0</prop>
												<obj name="ChannelProp" class="ChannelProperty" version="1">
													<prop name="ChannelIdx">1</prop>
												</obj>
												<prop name="ReadOnly">1</prop>
											</obj>
											<obj name="PropertyObject" class="QuantCpHighProp" version="4">
												<prop name="PropertyTypeName">Cp High</prop>
												<prop name="Position">5</prop>
												<prop name="IsDefault">1</prop>
												<prop name="CpRangeHigh">0</prop>
												<obj name="ChannelProp" class="ChannelProperty" version="1">
													<prop name="ChannelIdx">1</prop>
												</obj>
												<prop name="ReadOnly">1</prop>
											</obj>
											<obj name="PropertyObject" class="QuantCpLowProp" version="4">
												<prop name="PropertyTypeName">Cp Low</prop>
												<prop name="Position">5</prop>
												<prop name="IsDefault">1</prop>
												<prop name="CpRangeLow">0</prop>
												<obj name="ChannelProp" class="ChannelProperty" version="1">
													<prop name="ChannelIdx">1</prop>
												</obj>
												<prop name="ReadOnly">1</prop>
											</obj>
											<obj name="PropertyObject" class="RQEffProp" version="4">
												<prop name="PropertyTypeName">Efficiency</prop>
												<prop name="Position">5</prop>
												<prop name="IsDefault">1</prop>
												<prop name="Efficiency">2</prop>
												<obj name="ChannelProp" class="ChannelProperty" version="1">
													<prop name="ChannelIdx">1</prop>
												</obj>
											</obj>
											<obj name="PropertyObject" class="ChannelGenotype" version="4">
												<prop name="PropertyTypeName">Melt Geno Genotype</prop>
												<prop name="Position">5</prop>
												<prop name="IsDefault">1</prop>
												<prop name="ReadOnly">1</prop>
												<obj name="ChannelProp" class="ChannelProperty" version="1">
													<prop name="ChannelIdx">1</prop>
												</obj>
											</obj>
											<obj name="PropertyObject" class="GroupChannelTypeProp" version="4">
												<prop name="PropertyTypeName">Melt Geno Sample Type</prop>
												<prop name="Position">5</prop>
												<prop name="IsDefault">0</prop>
												<prop name="GroupSampleType">mstUnknown</prop>
												<obj name="ChannelProp" class="ChannelProperty" version="1">
													<prop name="ChannelIdx">1</prop>
												</obj>
											</obj>
											<obj name="PropertyObject" class="QuantSampleTypeProperty" version="4">
												<prop name="PropertyTypeName">Quantification Sample Type</prop>
												<prop name="Position">5</prop>
												<prop name="IsDefault">0</prop>
												<prop name="SampleType">qsUnknown</prop>
												<obj name="ChannelProp" class="ChannelProperty" version="1">
													<prop name="ChannelIdx">1</prop>
												</obj>
											</obj>
											<obj name="PropertyObject" class="ChannelGenotype" version="4">
												<prop name="PropertyTypeName">Scanning Genotype</prop>
												<prop name="Position">5</prop>
												<prop name="IsDefault">1</prop>
												<prop name="ReadOnly">1</prop>
												<obj name="ChannelProp" class="ChannelProperty" version="1">
													<prop name="ChannelIdx">1</prop>
												</obj>
											</obj>
											<obj name="PropertyObject" class="GroupChannelTypeProp" version="4">
												<prop name="PropertyTypeName">Scanning Sample Type</prop>
												<prop name="Position">5</prop>
												<prop name="IsDefault">0</prop>
												<prop name="GroupSampleType">mstUnknown</prop>
												<obj name="ChannelProp" class="ChannelProperty" version="1">
													<prop name="ChannelIdx">1</prop>
												</obj>
											</obj>
											<obj name="PropertyObject" class="TargetName" version="4">
												<prop name="PropertyTypeName">Target Name</prop>
												<prop name="Position">5</prop>
												<prop name="IsDefault">1</prop>
												<obj name="ChannelProp" class="ChannelProperty" version="1">
													<prop name="ChannelIdx">1</prop>
												</obj>
											</obj>
											<obj name="PropertyObject" class="RQTargetProperty" version="4">
												<prop name="PropertyTypeName">Target Type</prop>
												<prop name="Position">5</prop>
												<prop name="IsDefault">0</prop>
												<prop name="TargetType">dtNone</prop>
												<obj name="ChannelProp" class="ChannelProperty" version="1">
													<prop name="ChannelIdx">1</prop>
												</obj>
											</obj>
										</list>
									</obj>
									<obj name="item" class="PropertyList" version="1">
										<list name="emlist" count="12">
											<obj name="PropertyObject" class="RQSampleTargetProperty" version="4">
												<prop name="PropertyTypeName">Combined Sample and Target Type</prop>
												<prop name="Position">5</prop>
												<prop name="IsDefault">0</prop>
												<obj name="ChannelProp" class="ChannelProperty" version="1">
													<prop name="ChannelIdx">2</prop>
												</obj>
											</obj>
											<obj name="PropertyObject" class="QuantConcProperty" version="4">
												<prop name="PropertyTypeName">Concentration</prop>
												<prop name="Position">5</prop>
												<prop name="IsDefault">1</prop>
												<prop name="Concentration">0</prop>
												<obj name="ChannelProp" class="ChannelProperty" version="1">
													<prop name="ChannelIdx">2</prop>
												</obj>
												<prop name="ReadOnly">1</prop>
											</obj>
											<obj name="PropertyObject" class="QuantCpHighProp" version="4">
[truncated: 2,483,954 more chars]
