# Supplementary material for: Unique sperm haplotypes are associated with phenotypically different sperm subpopulations in Astyanax fish
Source: BMC Biol. 2018 Jul 5;16:72. doi: 10.1186/s12915-018-0538-z (PMC6032774; doi:10.1186/s12915-018-0538-z)
Supplement: Supplementary file 8 — Original data. Each subfolder has two ixo files output by the Roche LightCycler480. The two files cover qPCR results for oca2 and mc1r. Subfolder names end in 1, 2, or 3, denoting which subpopulation of sperm was analyzed. (ZIP 10643 kb) [file 12915_2018_538_MOESM8_ESM.zip › FishA'-pop2/May 17 2016 SpermPop A'P2 FACS PEP PLATE 0031 MC1R RK.ixo]

<objectstream signature="IXOS" version="1">
	<obj name="root" class="HTCExperiment" version="5">
		<prop name="name">May 17 2016 SpermPop A&apos;P2 FACS PEP PLATE 0031 MC1R RK</prop>
		<prop name="UID">BA4F1AED71894EFDA15BF3DFDBCE350B</prop>
		<prop name="OwnerUID">C6C05626183A45218341EE89EA1A5F2A</prop>
		<prop name="Created">2016-05-17T17:11:34.067</prop>
		<prop name="CreatedBy">C6C05626183A45218341EE89EA1A5F2A</prop>
		<prop name="CreatedByName">System Admin</prop>
		<prop name="LastModified">2016-05-17T18:57:30.736</prop>
		<prop name="LastModifiedBy">C6C05626183A45218341EE89EA1A5F2A</prop>
		<prop name="LastModifiedByName">System Admin</prop>
		<list name="AppliedTemplates" count="1">
			<item>Borowsky Protocol PEP product version</item>
		</list>
		<list name="TemplateOwners" count="1">
			<item>System Admin</item>
		</list>
		<prop name="SWVersion">LCS480 1.5.1.62</prop>
		<obj name="AppProperty" class="TAppProperty" version="2">
			<prop name="Created">2016-05-17T17:11:34.067</prop>
			<prop name="LastModified">1899-12-30T00:00:00.000</prop>
		</obj>
		<obj name="ConProperty" class="TAppProperty" version="2">
			<prop name="Created">2016-05-17T17:11:34.067</prop>
			<prop name="LastModified">1899-12-30T00:00:00.000</prop>
		</obj>
		<obj name="run" class="HTCRun" version="7">
			<prop name="name">Run</prop>
			<prop name="Created">2016-05-17T17:11:34.044</prop>
			<prop name="LastModified">2016-05-17T18:57:10.309</prop>
			<obj name="AppProperty" class="TAppProperty" version="2">
				<prop name="Created">2016-05-17T17:11:34.044</prop>
				<prop name="LastModified">1899-12-30T00:00:00.000</prop>
			</obj>
			<obj name="ConProperty" class="TAppProperty" version="2">
				<prop name="Created">2016-05-17T17:11:34.044</prop>
				<prop name="LastModified">1899-12-30T00:00:00.000</prop>
				<prop name="HasProperties">1</prop>
				<obj name="_Properties" class="TAppProperties" version="1">
					<prop name="Created">2016-05-17T17:11:34.044</prop>
					<prop name="LastModified">1899-12-30T00:00:00.000</prop>
					<list name="emlist" count="4">
						<obj name="item" class="TAppProperty" version="2">
							<prop name="name">TopChart</prop>
							<prop name="Created">2016-05-17T17:11:50.816</prop>
							<prop name="LastModified">1899-12-30T00:00:00.000</prop>
						</obj>
						<obj name="item" class="TAppProperty" version="2">
							<prop name="name">LeftChart</prop>
							<prop name="Created">2016-05-17T17:11:50.817</prop>
							<prop name="LastModified">1899-12-30T00:00:00.000</prop>
						</obj>
						<obj name="item" class="TAppProperty" version="2">
							<prop name="name">RightChart</prop>
							<prop name="Created">2016-05-17T17:11:50.817</prop>
							<prop name="LastModified">1899-12-30T00:00:00.000</prop>
						</obj>
						<obj name="item" class="TAppProperty" version="2">
							<prop name="name">RunOverviewChart</prop>
							<prop name="Created">2016-05-17T17:11:50.817</prop>
							<prop name="LastModified">1899-12-30T00:00:00.000</prop>
						</obj>
					</list>
				</obj>
			</obj>
			<prop name="State">3</prop>
			<prop name="StartTime">2016-05-17T17:13:44.695</prop>
			<prop name="EndTime">2016-05-17T18:57:10.308</prop>
			<prop name="InstrumentID">28159</prop>
			<prop name="InstrumentVersion">HTC_VER_10</prop>
			<prop name="InstrumentName">28159</prop>
			<prop name="InstrCalibrationDate">1899.12.30 00:00:00:00</prop>
			<prop name="Technician">System Admin</prop>
			<prop name="AcqStoreClass">HTCAcquisitionStore</prop>
			<prop name="AcquisitionStore">eJzk3VvTqkqWKOy/0rHiu/OCs0BEd0VwSEDklAPwwB2IiuIREdFf/w3lfVfN6l57V1/MWXutqHkxIwwQSCRhPO8Ymfznudj/xyk/rv/rt+Z8bn/7j9Uhv93+6zcnMbTV9b677drd+RS352b923906+aGn/7rN+63v/3npTlfvr5pVPnptD4Y5/up/e1v4n8y72X/sEacHy+H9dcK6vh7jcPu1n5v47k6rG+4//c6//WbxOIu/n5sk3Z9/P3Yks+6/+fDiZrztsmPv/2N+6MjWW+P6/dR/NHCYcN/Y//g+H44G38/SvH/cpB4Bq3D+Yev/XDAwj8ecLI74l4FXhAU9g+OKlkfL7/97f8TWVGXNcKJw3/6Hx3/8EP80IIfFk5O7bYZdqWq6h+sMMsPu/KPTwysN7j0vv4chslbosF+//ujc7zCLZ22Vr7C6+a3v/H/h9Xw9ETn3am9YdvXpwMszFiuZ1D0rl1k9hhWrGmTvO700pYvtwC2UmLW2Zp59PYh8H3YJ2udLZIjde2Oe6Rw4DdCmnb+3bIY0j1gTUqLFOG85+xaqCOopcIiy+tca+0yweWbplTrxch+HOxRIWSwOBOpXqxKxrL8TAG41xerzi67TWUpJp3BoViSOmeMh27P8rMOdeIadbazH60drP0JXCKT1EV2XF+s9WXxhFKZW3WxEXTLrhySQBWdNZLzi96yFXabwGXNmnVuvnSwE/Mxg8tSsUhORqPeWsUT3N/qbJFse3xwNq+cE6jvdytdLv0NZ3WbDQer/dZgC0OpcHtMM4dZsRPrdMKPLtbVSCO4BJFZLzln29v7EevBjj+baZ6vHpKt7pY+nJU17r819Zk9bc8+bHXeYvOHFUqWZWsRnPqC1EuibDl7PiEuHG6lSbK5BpZtiSYDS7cmpIiF58XWH1sXj4/F87F9aRdbczcPKAzXSotNgO2vrwTgWuZGutSPD9XWD+cYjpllpXnby671fXUw2Jt+apeSFP6fdSmZ1QRz+O//1qX+qFv8tC5lCIKk/NwudVzGAhgn2tWxt1Nb4jDjBCYZFdhE0kcBYbyCgjvB7VAqr1TCOnIEfvR6kmRa+BW5H6I52PL0Vie9JuvkIPECEBD5Oj5ewgPZATMDw8sEAn6w4shePeL+1NWjBjtTOKJA3ICrMC2JI6M4EPvFLMAem0IKt7t8IRGzyMEJXD4Fi/U44mPvhvAgvEgy7vH7bMkAGOMJX8PSlEsyT55jmIxVgaX8WK1IcfUyMC/Jg2B7yoro/R4/P3yO0PlWVclhuzmAkWdCnTSjAsizPa3B9SohTdZEnRFrs8/BlC88C8XmphNtFktAzO5Vx825LYkN6weYe+uWJsqrAXIiwhzcW8WlcHZaIKslE4BJb1xKl+cyIF3exaCdXdx/Oh25xB4XBUyWa6lOXl1zII3eLME87jg2ltLWJddFF4J73rOEWkJ7ILBa6KBbd2zf3GQkos+ZBKbZjWUTPVIDctzGCnjuXMT2l+qBzFbNArxce9XJmCln5HTpVkC8hZjCXJMq8su6lCyOf9JTiv+VXUo35TH7c7sU2eUnCMzmWsecrlRkzuw0mMb8s46v9qolfnmUITzvuzoJepkjZLVTQU/29zTZcR52Kf/kAgmtU00j9tISqbjvYLoPHjVtnr5KenukgkuDnkCnFBVZX0Z7MKPtlaU+kVXyUo85+FQ4p2DoVyDWnGcgDHJcn9uPA5KphQH21nykNDpeK2IIxztE5/DOxuO+kEgAcwY0Z96nydzNLXLZzfcQ7pb4/cu4kchYiDSYTPJrGotBo2JH3BugQY5d7HnBjpXZC+ySj/szTZJxJpH7tLNhKuDxQyjLBxLNCw3MxsTPxiHH/Qf3PXgK7UiSrPF8LUejFeh1d6rj8yXXSefGIzAV5s7S6uwdSPEY82Acw47AXpJ7YthjBW8BIe5fTludLI1mAuErwC5zW+YBSWUTj9d1HiQeO15Lwk3IQdge74TO2pVFbmTdwiQP+zq+eCNsv9UY4E/8RxpbPJ6PemUf3reEZwpss3LJXBR0cI7KnSTkircEvz85oMP6VdP15Ay/rkupEveTnlLCL+1SnCn95C41ExmLjnjCs1Fxaw+mKD9F+jpteTbQN6OZubL3EWXWB7YOe3tVmerrNaXqLu7rULR91Tz7m5z2XfIiUbFbWaYbOhblaSvU/owfcaaWmnvKKjeRDWTjxplF10yoYOciiXZL3J58GEv0OU2eJPDqVWsuRvucynwokYg3FMnUKzmnqodHGJ6JUpmi6VE6OgR9Gj4bPzODdeLTp6fxJIi1FWdy6mJOxdAep2E7LVuzfnU5ZeSgZyODHwXmRPVmVH1NWTZ6ZgFn5gtnR+XGEtIgkG+Bqd9PB8rP9xLrL/i1bgbLxZbymiGQiN6D0hT4YkKlVfjCi9NVXTOxCp3yifuo/XzsceZBPC3o61Xi9vaTkW5esyigik544p+b4GB6xX5JxQfF521stb2pFXJBxydzXIfW9NabTrlZUe545VO/ngW6mXd7Sl+jkCPRgt5L032dPMqdODUN7kUIpl3j76M8Zng84qq1TDrH8yF2jUz8CRdk5nYqFLg+sCTYOa1rhiZT0JEQiWwEmn8w/7FLMW9w/bP+9av19/uif6n+RJGX/rCz/An1p/zkm4C23BxhsStkMuumqCOjW8Zwbvc2ycSmz+zrqPbhUpZmWqQ16q+eT3y4+qzOZsc56i/XbwmcAoln58JzhDGUljwgeyaoF67ue5s2fgjtwyRsboxRJ7DzPdjyiZrOD1Sr7PPGLCD3Aild0OdIstiFSKEpb6gx144yy8EYGK6387f+Dpdah8PdMupl0uL2ig3rwFaoSFq4DOormclPKE466rMzUD+giTHsxvjL5ZMQtVbwqLm7PTfrYsTrru1f0hgutxHqMR+vWwuoksJdwOMvtDG2N3YeMdyOKmrwfIo4C8qOhY01Rv3RptftzeE0g2yyFNNZtLhfrK25xPYGsZkO+mttDfVnSiZZVnQr2b6veHDebPHzgdV1+3ggHtyfsZVm9WnUWtFWC6GWK0KWDw71144eE7iVPK5vCFS1M5thIEkqk81M13Dt2Rz1ezsURp17V3qx+aPcYfT8wvaTPe7POPrYntHCIPmu0STbXbCo64uHGj8KlLN/0XNVFEXUws/pUr9af/JP7lIP6y6BdZl1bOKaak/GlrkCNzFQB6/XPSCjhQwQcQL7/iUwtDqnEYD/uj1T+uRXBzIuNnMglxNe+Ybr6QSuoQiTywL1Z/ZrXC56M9Dvc4HEZqZIpNC8FEPJ/MHSmsNQkZvcW/BEr62ByTE0zKi3BHIwUH9B1LTE0+UVTNSUr6l+xdA2rkwL/CP3SpNg7kvkchEAwtsBl/s2hoZMMpJBSzciSfyiPJCFH2UQ7nUMdaUO9TSrsQubesulSXctJaLJix2Qx1yogZ3LM3LVmw2uT4Sanmflt/5si2eTxdx3B/1NveOLjfd9UBEzyjvwfBvbP781Mzwf3gLM3MTtAwQzcmCaEKK8x8/nB36+CV0y6C8+PFSOTAsZtx9sJQx1bWx/UwiovxU+h0GNVNToMYogqoBN6b0LWnJ6OiZMypNI4tVmA0RsPdSfkqE2XQ+3v7vuvvQHVoY6fZXJGkN9kSXxpFIzknVNCc4pFmt6kUfWrwpVRXEsyX8R/ak/uUu1/P0MwXh6rZP12EfNyI0D5j17kfjGKy15Rai/SDO6Oqa1J5FNdB2Bb9N7DecR6u+xa6agcai/eLbKOGICLpmSALuMcUX9XQpDBfMS9YTyUnEhuy1q0KeLBjvWplAJUz1LsIhwrgf9BeGTAXwEoN4yD/U3l/bmoL/EnU4vROLnHQRU6wjtUuxi6Qz1Zzx51F+gjV2y1sIaAi3D/Sk71N7y9dafqmH7Fgzu7/JsLDDpBbtYtrv1hL8tAjDP9EnoUpJUQs4vG+yuRb0uCvlCtNVGA3K6PFjotOuFeMu4BlsSOxLvyQq1TEfloD+8kKcWMVvUn3PboP7mInbxsDR4CMM76q8tPI6cN3MFbznNAzXIKD1ZENSftehebLLbTgNSvBwNLOPcsTQTCrylXOaox5a91/Rpo+bUGttvRteejY/6CMiVa0xwL96jTjwVz0fkG0dwX/ozjaPpSkfNejZYanVPqdEqFjF4ZgLRfI/6k0a4/1/WpZTxP/0b5f+yS/3V9MdGnUlZWeDTcNkEqKtgkdPXpkbteNtRZoa8F1LmnrAkXLq3w6C/EY8/qe/tVtKgP64tX7Vv1ainj/64VSewPiuGqrm6FTUdhd23/qLHWzv1QUzD60Y5DPpTQ9RZUJiry6A//vGP+lNOIseGz6NfmU7qwY/6W41ewaC/cL7xL1/6E+0xG66vKmdSr8no2HnrssrvM9OKmCV9WRrqrz0FF3PaChvap4xAgkb2XfPJ7w/0Nd5LdVjMQ93cLF7loL8wm5bZoD+5EZ+o27Wqm+e20XF95kGiMGs4s9M2c9RfztfB89yqJvsQfPqSdY4NiK1WZtgzC8rwhGWD+avF519WLKjIvsZ4FzqjxrrDYkVHzxtfR6wQuGY+KRI6pjGX+v5ifRj0p3BnNY28C7bPvskRlY67VxrqI9ToR39q9ZTrQX8X61QN+vNDrw3M1+1U0NfjKNbB2R2pf0b9/f5U+pfqTxpzP+0m8Kv1J4k/9ybgXhdnmMUbOZ25AeqPe7AJNMbOTgf9YWTpw3F7NtPsKqJmQljh5+VDZ/Nt9HBt63KOh9zfjKvWYEnBpod87qGe9m7V23MeNXTZC/j56W9bW9GJD+cFPh9mM0Ire613a4gPT6mejdO1akF+pnBap6gTbrQprbh9628hkDQHR7Ps958bYSeFRl1YzeNiq5niwLmnJM12p1FvAWO+IL1gEFaIJ9SVZa9iqO+KlubpHNvnNmICx4tq1vmDQ/1lyg2g3pf4/Sd356yDTxPYYkxYF9kd9ec7WgwnyUT9EYZRrVeTcJAvZNz/Na90W+hPC4iXM5Nk/RP1uaOo3b13NknuP7G9Pn140HXI33zvU8lWJ2/9vpb4mRh6aVubegqX7oHt1Za4/8iiAVR6h/pzkgdnV4o2gTN/Qv3FnabaxXKrwYn3Tbbg4p1rb/KbA912atRZucLz4RXFA+KkJ+zSeOcahX6SwqViDLLsT6i/0UwBuJ6uuBwM/PyLnqvSWGSlf9PcX5w/x+Bxmwehi7bsia4xKwjih8gmt0OIrtucKETBHrVyFkoMlVZvDfqvZw0dKAdC480StFZsCZxDLyDhkR+DHox4FirpjppJT3PUFna5JKeqTtorg07RzhhKGnQlkUQxOjCm85alVupdyCRfLMFWT6ivbFpwxOuEAiamjJoMnyu8sM0ThoaW+arhtb6pxOWTGCLaoM60idcS1sjVQX/UIeWFtPcuh5DHO0U88tuWjExnBeHM5dKYDVt10N8n90d5vamI6nQbiGITNRjO24yo5qkATWZRr4fXKiBOYIwhql3UVC6hJrlt/gTDwedm3B+ajMz7BI+/t7kaqjFqrPHNCLyVwNWJr+D2Ul5OYcrWXEpdbZ0RyXkfn1FJNb3t8PjFSF7CpLV4krhMGRB1kkRgmAe2hrmAx/8amwSMqycS2I6ZgBw9JwEvHKEu+2sApD6FI3BLdG288VCnXlesQef7F0sXpCzJ+RitB/3F3Db8ZfqTxtJY/Yvo72fn/h5OfMVL5N7gJfi8HciJQf0FroyX7HKzwi4WjBXw/WnHwslCTUnPlzboL9aq5kBek24KXm+fCQU/U8moPR7AbVF/4F5LnbgyasgQ0z6lCUHTPdU1A+Hablg4ezedKM54DYHCn/GSzHIgq3ujgXvMe5K03nhGDAf1N3WnqBthlLdkJ6HepswT9VWLnkp2KurPymZ9nRwo6sngjQOYjYhddmng9iNY6BD1TUNgrqN+kmpjg8/TRxovtiuO9PNFOOgv4SZTl1Dx5MA0898Pa7NpCb2j/tzXBNtzTa4tXqi7A+jyFjV3n7/LCR7jDfjX86OO40nukrkwZcDW1I4kV+GtR2kqgH/uuxQmfCORcMGrML1rqNn9+w8gRY7n+6O/uBew/W2F+jNG+DAe9DdnctSjssb9hRvUnyPsHmBYm55NBC2ckZOJ+rPGqD/qlBgChK/xGfSp/mRh8c710VVkg6mc7nXyXGH7n9FmAmFh4+972t24X9elZPlnPaX+avpLzx5BLeBTYMj9rcqmGPQXius7Pl841NWQ+/voT/MSl4789T/oT8zmrzR67FeuyfKJM+T+QosPezNJk5o+JmsR9VL7nDmXioIyIxN1yLer7Af9hSty681ViDp5sJGUhuXel8yDy3zpL4pc5WLen0X1P3J/KstydSBvbq1pHFBT0hT158O1bQf9KSp2mSH3N+jP3rJpkE7V1hz5qLtBf+Nccc063Nf0eX7rbz9TVdPYdCvKSxJfD/orZhuHqq/dM41co7TMy3FjUtW/cHXE5LI66E/uc54N9Umpmv2S+dJfNPXLy6A/ztyxGE/L5cx0dGdBBXsvpYP+qlTIqCAeeRK0PG4/EDqgj+OCS6NnMqpMtcX2ss5KJb5dqb1pHxJKeyN/keCyRi1268KnY+E4xlM4a0vzXC62FFd7saEUlWBmVrKij9IQWf9+X/8p9fd7F/qX6m+ssPI/zf39L28Cv1p/6k+u/Iwr+QrLxlBI6hwry954WgL3KLDr/C585/5Oys1Mc11DjZTyGT9nos4ulZq6NrFvMXQadvL0FY0q68RsWIgjhtSZfu57e3V7a0g44WfxhBrKXgrqRp6OSNo0WmVzk2QL6VVFjSRCZ1n3J0Wd+AsrzQKta62CXaJe2hlqbLTYujZX4QPv9uxQX2dfa20oxW/9lUmkW1654CG1DdQf16P+VAX117K2xi6ZF+qPTFYp7OZT1F9j6oEdFRruL3RIuvQeI9USR7cEg+7Vd+7PmD1iqI6ZRfKL9rBs0fZEWPSVwRYbHvUXsHIGszOYdcZOR5xljbYBNFqEWj7J2F7RQf2dWcDPxEX9YYDiQd3beD5fQl/ax3IyhdOexe1311C1zMMjgOM8J6Rg51vO5ujWRU1SkxQ1j/pjZU2HCvFI8jOg/uoU9fvJ/Q2Vn2uteEGS1rg9RaeqrSbnFLblO/c3uqH2LvjYHnJ/GCE/fpn+xorA/VVyfz87nW5P5xiK8rNHDdxaRePJXQmGO5JS/GFHM3JenmKY7iyOJGtGdcnT92II5PWTpenkdiGChloLF9O2pnUlz8iquyvg+RVqaVWvW3Kz3rkw+YD6Y0zVIlL3moO7M3rsj5Gikvnj2UPQvcSUgo2h7HZ8ysA7BQILs1mhksktQo0uTJ6lxLgBWQjmGqLHHEM70QgsQloTY8p1iPpLerkn1nOMoStjiWmsvNQDCUqvgMiy+jS+UtTtfeOVGDQ6qDPxqarE7vd7cKNcwFBXLg5kv5e3YI9roY6XRzUjW8PE/Ru5kMLmsMoIs9kpoNMVi6GpEbSkaucviBqfR01O8PsCEy0g9A9cHZ+aIBv0F57WqD9zHpSEcc0UomiG+pSKsCTRbVOA7ROJTYxX05NmbmYQHG98So+ZOiN3xqGouzuLvfKq9mS+eGEobRMxTcR5NCNltUjBSyvcvuCjLmdapIPWVBKhp9lbpyWzAfOSs4S6HepvX+P5M5VcZOnoMnJ/Vag6VkT5n+b+/pdPqV+tv5/epfTnDbvQs0mhMLCLNNC5oJM1/gTEUThSzA110F/86t6XeIsaClZhR+hlg7rxHoIHwX5yriG9TS2ymu3OMNFb1BvBUI6sddRZaNOewMHHS8bUTjpeAuYtpYce9ebcpluYbOsXia/La0YmU1xuLDLsAoY/LclVPxEwNRd1o8AVtaaizvxa6NKkcW4WYU8LbdAfbI6oxaa/n8BPBdTmJ/cnHjYGeNu0qcFuVhap2Y0DGn/AW0jw9DlyX6H+/Fn0JLHdoR5Pc9y+Y91Rc1yC+uvjjQ5E8rA9CoMm7eLdCSzuivsPPf9AkuN4C2Zs9STWoyvqMwkZcB8l6u/R4fkZR6g/y1p2NY0iPJ6Uu6tARvtHCoGAD99P7i8U73i+uTm23wxMDaa30+PdBVB/bbFDPbbjOxu3p5tLllb8BO26xONNXdTf0msMMIvpg427GbZP2twv+MhE/cWvHWqPuRbOoL/4vMDvk9HGBfu1frH02fw6/Y0VDP3+TXN/yWlhDvoLJU89fOX+4Ip6+0F/xxWbDpWfH/0NlZ+PfMWZoectKWNm3/pbHD2bCsergPffxV01eVnYUX70rvRsKr8fcn+D/nLwS9M47sZUwudvHcmm0g76+6Hyc+2+UG/Ok6uH3N8oWex+1N/M3gdUej65NGgZ/H5UvnNpK3zODJWfR3mzpP1s9axDXcL785Hf4/LljE2H3J9M9iV9bXm+Hio/7dF+T/s1aiy8zlrU5+KE+jspqONdVOL+2Y1Nxzvzyf6Q+xst7xw7VH7qNEnoq8v49L/n/obKz4/+FH2O+/cMtRz0Nz4fpTq4OW9dW1FBR7c9avHElfqQ+/voL2SV8IK3os6no7muok5V1K19bfwh9/dD5SfjrMbpkPs73t65zbf+hspP02jyIff3p9Xf7yMX/6X6k1X1p90EfrX+xj9bf3Vyg2U8Vuq58wDL5pc0gRaWDilGLurko7/jRn7nrnTU32yv+XA9Bjqbm4nm2vZiC3BkDyKbgrS+WNtnwgMsPdRcuUL9OfkqhLPzQk0Z8aO1OQ91tO+cUT3bdLSynS6pgJYNYbMYgzprNbkB7DnUX3G7d701T8QUDnSJ39+m28DmbNTp9j3OrXBK2to3fTuBipVQb8V641ozVxahqKbv3N8R9XcGXP/mTVF/k7Fu2XfsRtA+T2ZdbGYQ2K4wATjlT9SjlzOuZY5rXD8kBPVrYHuPOz+G5hChlqj2cO3LajGGjbo02FzucPtKYRZQ3C3cXsOsOeuYsajb/cMk2V5B/R1S1N/eU/Hz+Z1ri5uzB/e0MFGbZl/ZzJ1MoZExQlhGPIbU6p4G0LojQpY5xf2/NM2F4+NdeftkUHNioBmAXcBkl42O+iueqQMHOOH5OHSov+v6xEKRTt7Ha+P6yh71XN92Bim0HWovbXyAeoLLl/3o8csqPxWW58W/iP5+dqJCfw8imnI2hlovBvUXla8SbPcmsYP+VLaIweJPHKHJpA2IQ+Rk0F/C5xjankNmCU62uJO4V5uSFCGGtu69Fghl1bAlniLPgbSNUNPlEbXmTxvU0brs2UF/uvd8ggNzsaYrseFIa3Q5GGsQSSIIK53Yz6LE0M/G7X30d9ujZtyF82KT1sPtSaKQgCfFAoHHXpbIvog0sOeoI4jT9kIIJCuIllLPJuq4fQ99atbgSiOOjdeXUCdTrtkPuT+4Jxha5gKD+vMOeLxqF3zpz0tw+wmfrCryaJ8jsPWGTQf9LbQ1D6bf8ajn3jsMlZ/66YIa63eox8tCjlBfJscmroX6O+vdDCxdQx3C5F6RJ+lWgF0Tz7f3HmQkTp1syP1RbRfMSMAtAKbqnCPAdAGHoS3eA7xVhloO5hv40t/exv0FKe4vSDsMXfOjlNJlUB7IfI73vOl0yqaD/ujptQFnOUMd/kr9Kayg/NPR6X8S/Wk/uUsJ42kLTiI2LMWLpycb5uWCdsZnId7kbtKgP6/yOzZZjN+5Olb+0l+8sLwLXrqoP7O8Xt5lzmMgnLW+gHN96283bi3yXOQMTEu+Twf9vejCBEs+3+q4Ofo6yfl496U/3bkeyOKKWotei76mRMkrokQdAZ+/of4e6lUiE9uZwORUdykIFmoGnEKHicn2dRxZuH6qrs9fub9qjNoKNicDfGfZ1AnLKain43vcm3BF3Y1nK4lc00UEet49CXThdEbG+d6Bqek9WNiZeLyxvddhmvvvSlT/qhKmnl/AflZdHSeuj1rm+R243g61ma+x/Reb0cCxFdTfxpFbcgpQf3Yzw+ONF7JK7kY+Av85w/0fHbzEP/ozjLf+Run4MIz785Ljg4B0KvD32BxRfz6D51tLfSC7c/4Ca6s9U8iENZA9NCZE5Izndxn4LsmCYwOGUj1ZkE38LNsLBwhD7mksnlc/6i+e2dj+X9alJPWvUvn5s/+gwtG9RXlf49lBf9PZvqAv5yGwwWsUBoP+hPOSTX2/WR1M+baYfuX+TP7Wm8Lu9aU/Pz/cYNAff78JaRTM15zZJt2OSnn1D7m/z7i/Ifd3DJ9jysYWarPZ3y6D/t6Jq3rI/f2gv8+4P8dltpSfYJeJ0hXu71P5+dGfL2ioxUF/V9RfML2Wl0F/coWXWFgtQzDrZZFR9T5lSRAt1WrI/fEjEfX3qfz86O/h/66/cIMaFjyeT4dxf6lTuFRp2+/Kz+smIVQweo4NjnkhmZkYxVRul9/6U7STR+Utz9U/6G88YVjylfsTX3OqrDIJn0cTbD89mPmQ+xv0dzotvsb9DZWfhe99V36WHLbvoz9VPL7qQX/TRRTRl1TjKWz4shz095xw7+UX1J+oJxl92uyfuPJT+n+iP5VT1L9K7u9nV37GW6aDks9VskivqD+6eiRwOe+desnO9dIWI9TflXVQKzq37W33+fDhnoPOFqL9rb9zPUOdUDuULABGBLpdoP7yAvV3uCkh7DRK2JzLtdY2HDaCnS8zaRosH5XNzVgPTtsEtRYozMy63ZaAunyi/i5rRrUyMkGtcRVqbKNjEFqlfgJdIhj10ruhrtItmUDTT1BvLQaF1uUij79yf9IOQ8DcThO42gXqa0HAtYHdpnDxUGvZkupf+js+I/x+VjD4/Rtqsa0U3N88QB19cn9derRI1otb1w66QgGaTQx22Qq9bq87DO2TF4/bE++MbgUeCaBzUMtL1cLztTFRf/ftwUyziY76M1xs72HJmWl+tFB/6+0Wl5tn1FjAbgILr8UAblODkCyz3/tPahduGxb1vVRQc89pasKJSU02s0exZR+fxIFjO8LzcTPxfDS5wMNqJeP2jDmu3/qTBHZibpB8skX9MTfU33FV/mL9qTwn/NOamj+J/n72uD/2uMZQcpdgqHPfByrhb94aTMMc1/G+u8/IiXMSCKvoXSm5CwKiLMwEfIO+CL1OVi1eOKcMdP4opBQq1JNq7xgwyj1qTOPvPUmZ/QKs6V14V9YELkkMpsDQa/Ssk9MV9bed7OcwXRYiS8/vcX33i1OgLp8ioS/jFhCTYkA24Vvc3r7wMzIfbzZgJDuWwLwsv3J/0aNHHdbv0Jcr3lM23M9iPeivjpoVOGuPJ/E8RT3NR8kavx9yNbRb1N/CMGsgJ1mo45bH0NB9ONWgP4gnakUWvLcC19Xx+F+hciCjTNDAd3ffuT+32okwKRXUIchFS9LZYgnB3kdd6p5akl7ZU0Az4v4PTYCh99GcwZS/otYcJqyGWV+IeZXYmJyRAp/c34SgJofc303eA+hOifouoZTIfdFMISC8WCeZycyIFyXJoL/4wrQluZYJhq7mSUqh5tsv/U0WFYtnvikrcom7LfgNIiTZKuEv05/K8+rPmpvsr6Y/ix47mIxWt5SSxG8Jb72mYAUHLoVCQx1E/lSFqUc7FgLTt8h2vdHB32XvcW9z7ELhXEb9Ze4zTQ77a0aIu77is6TFLlrG7/T7W3/EUlFnTSv3ZB0nFkw4oyVJq90s0p0WFjg781XTO5MfCDknBKI137Og1vmF7BgZl9cc6stJPIuoZ28C5ApdnaQhagZ7KGp09upZqhDU04ELrzCN3rPA7J4rnRwq1KPxnD+wy41w/ddNdsAQuwdLj6IikSZG/Tl8gJryVteS7BXUn8U0DzaZFgVHWAP1GDEBOlB6eDpZnfIrrt916aA/Jn/WoG932L6Km2ZkxKL+pvwKzw/rYHtvTSyCnaqo562LXSadjkdgVC/UX5kFJYlH37O+JE06vZDrXEbN3uwH6m6BXXx1ueP373pHqForQHrW4MBj31r96E9qUX9BMMHz3a7wFpRZ6/ar8vMz68tdxO2bl8m9To45Lu/0xkNtvmeZOVi++uu6lMT+rAqVX62/n/2U+ujvYYcCidQANTHoT8enxA+5P2FbfVd+CsHG+zH3J3uos4f3HkdGJ345VH4Kk0ZIw1pYSz/k/oZxf6+mKL/098n9LY0NHXJ/vmK9Z205bvIv/SVmq3/pT5JRQ7f21g76E/R9X/uyc/vK/fVjgasDsn2PK/xdfz/k/p7imSeD/j6Vn2LOsfWgv/+e+7vcNzuqPnYS8e9cy5nNArUq6viU+WHWlxG3eKZBJfuqyYSdOeT+wte4kczp2YNh3F+4dlRp0N8rf3FpdDgHqM0In+d9yL6+xv1Ntps5fRj4/Amki/+lv0/ub6j8PD6ihKrhBttnlKP2f1Z+7pKv3N9Q+XnZLL7196n8PB2cLZVn3ve4v0/uj8uXYhqttZH0Z9TfH81J+uv1x7Gf6q+/RvLvZw+oF4qmh6yo1HrRRL1r73slhaN3ddis2n7zb9tayLvS0zi7OaEfjkaus3m/oK4tCwrAZc7jci+KLMt0TmMo+pywWXr/nvbluj0j/84VbW1BnlA4NhdCCkdA/vlP4kOlz5Frrbk5WNmTjaGOkH/LI2x1+5P828UbUi9bk85selkhZ1Zrgy0mPHJSefkTONgmSfMl22UWH79UmLU8bo99T6ti5OcEmhB5WFxo5donyU+hEzXkU7JG/nWcCFBZIkmXtRaVlvwufT3zS1IPk37acxrDNdZwe6aP/IzYPQPzdYr8M0eg22xibiFWRJNd3vaMa71uNIAdkZF7Co8c27Pbb/4xyVaytdvNg4bb4PmyA6jsJUOmcPGv2N7nGfn74V+d775LP6Mj8u/M4vdzLkRu1hOFwO0WEbK8+LFrm4ebA9txZdT5tcT9aeVGhNjd4PGeM00dpn2psgL5t2GpZM/1VQzV8vqLSz85FjvNX8Z/P3nkX3TH4HNSYRCU+OldJ7nfvIfdTMcstMa6JKrjJaAdOS5NuFmJwdIlSsDg2hdBlWGwdsyKDOzshl7SXnJLNpGjgdlPhDSR7RFHrIJZgl+56KdaCCyyZ5MVhMZTZBPLDnSi6sUSLFcQa8qWGAyXL1xulBz2pFXhB0T/1Ho6+OSHWlyV5LVM3tkri03pRW9d0pX7FMwboP+2DAa/cW0SCKwT+mhyRJ8FLlOCIzk8G4te++U/bSVyLNXltU5Gl2iHwTojsEm8kKUh+2ctjwIL4jQ4kHMpF2BcFWyPpygXUnV4vhz78u2/VTkWwT8U6L/xwePIQ8b2kNENt5/KbUbaXUQh6ibvkYEu+i9O5PcsqOhPOm3Rf9vHaQV+4I8Jzccri6yPixyMkc+n4EM7I/NEiAf/xelVlQjRCgw22USsh3lfhuwf3+L2P/4715E9+C+GqLwQYd1sQT89WPw98uBH/8W9tQ5+VbCKfYpn/10BqBRxjybf3OpkKSMAi06YQnhxOBbWFcZE3B0BiG5CQImJYpGbzRgY8127FNnltWRnCB7YTwQgXL1rRcaL+Q3seYAgic0gIHa7QwCOxT4dAOimkQNue3mlAwBXTGGBO3sD8DS6IkCvEfYJb4593KnfQ/3eAAxbvidUZjyXuLuXOwAQKn8VkGVR6GA0CEDgmvGFnMj4BlHK9dinpniNgvOeGGW2edQ0OSkB4YQNgkhiH2xc8zeVtOtFOEz7Scf7MV7jMS7XWQ/Bd28QgCnfGGBtIwTlySsQnJxxA/3hdiy9a6sL4eLnASLC4P6tdFwO6b/JREYg3iNsb3ZBAAaHEQK6kDyVjM05g+dbfdQJs3j3sTcALdNn30MBsf3LMwIwzK1Hmogn3P/1cBVhohw67BPcCohsGTx+//WeyyoOZ4STsX3G64JA/gBQFOZ3CLUt3vOM/Ru8fjcBY+Hfa1Bf2P6rv/DAm+t4T9r0yi8DIPYp8aeNUfirVX/+IMBh3s939efzJYppaGvrzNzdu2iY+WXI//0w7+f5jiL75P+kcocCtE4osuM6sgcB/jDv52fs31D9eciLFe0XjUJC1/BnJnv1Ijp6OMKPY/8Y/vf83zDzyzv/N4z9+wjwU/0ZeNpqNgjwM/ZvyP+d1WI5jP2LjtPgYsYmfsauw6fD2L/DCUX4yf+FvFJWJsuaK8q9/47od4oPgwCV3e49Nu53AQrdAwX4qf78CPAz9i+EG4pVc07Wj2P/PtWfn/zfMPbvv+f/jlt5PuT/hurPjwA/Y//C0EPBnksH27s+4fE85urXzC8Sf0YRrqqwN0NODuhzbyrsV/VntfeGsX9hvkHh/ZD/+wjw79Wfw9i/jwA/+b9wf1j/KQX4e2rtXytATpLZnzWo/q828efdc16wVrRRmsaB7tq2tUrhvkwndaZnKED9sQzgirtOi1je9nYxeWAUZbxQgGm+de3XLgW4VyOzLrgdE1jZpVO+BBjeUIBnFQV4f7DfCUCv1SjsFjwKpuVQgDt75cN9h3FqHrGb1tqe6JcAMybaWnaYTPCZvRZInUvcY2Y/im0Cx3RnsFktoiilw3kCd7dB4fFldLDmdsIAHeffg/+qQEQxTkwU5CLH9nXTRwrb08asM+FQBbbN+Xj8goWClA9dZW1vuP1mf8L1dyYK6SPAQ/aemoU9owBz76HBcWyiQJO4smx5x1RQBqbJ5qYbYZyr3UKoKGOmy62P52uXUg+qvkHBrVMUIIQowu0sweXsXK9sbpROYVuPrTQfk6iyiukkgFujowDPSxSgalAXajdGQQprFGdg1DHg1U1IJho711aq2oFmwxl1ET0frX0cN2Ogo3f7+yUK0Fqs3ufPNEhmmQ/V9lgMY89wwfas3O2vEyAnqdJfZfTfz67/7F8bE/QufRIYNaVK5vcOBXgr5TrWp/eSnJpFAo7ocym9rgMgFC0EU9d4pXEBq5Y8oyaDYMQLLG0YjK6Sw/vP+7OzkMb2MewJ57yWEBQRCvDKtBbhO+ddTymJLBVfrU4e0WIB0Z1BER4WGH0OAqwyFNy2VGaDAPXbC/d6mN0OxOGSLQTTEUtgPUUB5laSgmZzKMBVhmKMxwsLTM7D7e/WKDRz5JQophwFdxmVXwL81H/Ccny3SOS+9hAc1yg+Wb/pRDx7FZjeBUVo5CXub12gWPsdHv9ExPZ6UmGCfWPYmtK0bMmZn0rgm9jpY6fF9kftBsWbexybXGdlRV7bBsDjQp7Eu1f7lQF0i/5bgGP+tQJ96aEA9RW2v6ERClC48yjuoswGAZrChEvj87FVied6m68MIDGZjEgYF4PvvngCSx2PN1gubDBHvlRT4YrHdz8XX/WfSWuhaJ2NjMItFRSiEd5/nQC5Mcf9uxaA8ovnC/yibskgQOmEotNyj0+p26OQ+PN8BJM+fZDE9FBUnesYYC9iFInjowBPIeMBiafPOpGa/ECW1rwFi3kLUPZQgLHQaBAlEgrqcPY4kpWCDdrKfbHUafHpNHU2eA1o+xcbM8FVIvkaBWj7PPZxUblyZDo2bZjGi3c1tFMEhD0yLmg3FBXGvCicQv0WYOzL05ZsxHsL9uk9FWg2XunEOaCF3JP+qGN2gX0u3CcTvObnDzZZTVdfAvTl2zNNvOn1Ql7z4luAsYx95LBEAX4KQJNqjft/PdZ3mN6ajo3VSGnJYvw8glOiAGO7QUHGoayBP86/BSiZc2lIAcbpFgWoVTGK+PieTObZqxXxlcYFa9Li48M1sL32GAXo8YdHGosO7p+T7yIYyq2r47TDe8zWwPZPszOKezK6fwnQm51R2BcF+6SZhY9BgHFmKjCkAA2zvdf0db+hxV8vD5w6YOt4svmFAuTGAv+z3k/0qwX4s59Tn9lfPm9+8Nf38vIlQIYViX8v74E5KZn/Of5vLO16MgjwM/7vKWzE9EcBvsf/DbO/uIq3p3IaCV9zf651eUVZiVfSAFxcH3Q5oqysCmTIAY7s02qY/SWwzJX6lQP8zP6SNf7F3FSbbwGuJD8YZn/hFOk9t+Y7B/gR4Gf8n7+dorg+AmTnPF8PAvyM//vM/uKvt7hcUJIVfc4bjvVHhQJmYaMAhetOTH2eK/uhAnTIAaITq2H2F4bxnySSXjdpqABljycuHQQoL01KX92SJ6HilJzJnDdT+pre8An29xzgy/FQoK9FOTPdpTcbcoChfvVbU/Ll79lfKvammi/RjL9mf4mY9Xu2Gjye3rgq9VcF6DsH+IMAJ4s9/XH830UVqi8BBofWGt78IO8bifxpc4DK/xsB8vKY/6fvf/mTCFD+ySWgBetxkJ/cUZ1K028BXnwT48DzAwVI+VUAO9dFgbATjbN3efpVArrMZxTXv68o3KMbiupaRTNr2TOjLwGKYxQgibYh1KVF2EJeoQAZKgKcnyqKbctuK3u6QAHujiisnIs6yQrO75JL7WDVy6v9COwqFVM4ditSZ4vHI7PZq5/ApXqXYGrjbWt3ye0rB7i06661XmWqwW4XooCeYxSgt8P2HCuO1EW66N1h+pdt8sDj/eQAz/MJCjDc4fHYEF0GAR75Gtdnl++c3Wz7nmz0/SLAV76d2abK6nAZX3D/AkUBOuppB3P9abLLXbSZWWaPAtzfXihmJqW9feQ0D+7Z+l1CG+H2VveHB8deRRHu1lVlq0/Rgy5YoniVsrtY7tlHcfs+inS3RwE2KnHxfLzX358r3c7XLIp04qAAbcUIvqZ/yTIMyAsT9/coPRnK3QGPt7igAAMZ23u+yAbJn4Cf5/wkhiof/eocIC8r4386AvBPMvvnz66uGU1PBAVSYbQpt2udRLGwxeh0pqTx9T0/CTD7rxxgPCUlxlnLTQpOJ2MMqO5vLdmHSQ6aIosEnuNCJdlkQcDSWqGG4BFyZLZ1MgivS+E9dWHgEvedk7NZUUqHHKCnykvwlrpE4qO0ArLJmhLcpSjWUG+VkpBVV4Kjpig4kyoX0ixQNHbfoWioqwbk6uHx+N4MBTaeYjQXpJ0DZO+KdSyO2pbcxMX6S4COrUpkXKNww2vFsbFr3t2hBtQIRihYeA/HWvHfAoynPYrNpJsSJkmJAt01GLN6q/c7DPc+W4P3npJjfYllMO09Pi+V98T7HwEOOcBXgAJkdx2Ay8O7BvU9HwvkxVcOMEbDHogwS8pBgDHYq9mQAwyimK9B94KMpDRJBgEmtHvX6F73W/CulVhTNYhK0r/frOiHHAqweOL2o5k5gWBxl+qk0dSWPCSnGnKAdDoNLqRYNvhZJnj++Wv46wTIKyz/V5n+82cL8KyFHESC3aZJWmBMRQPZw2sowivnkwOkjx0zCJDW9c0iFyJ85wAf0wJdtDd9sDzvyQKT5C0pg/gO1rLt60GAntdpEK5H7+k53wK8j14OGM/qVYPr3Fwie3sHovUORZipU3x8TTwLLGWGIuvr9+xldxTgpM77lHaN9x7MJqCYtsEDhXh857SswgArjlGMeZxzZMKuOyDrWV/H8TtPvXq3JJrVKL79BoV0uZwmYEtmTyjNsU/v4wWFyA2eKYUpCjJYv4tAvXdOrSgKiRy3nYn3lBiFdWOagBwZbJ97Lh/v95PgPcUcP09A6PpJEscYX4hCBR30bowCDBgU4DPLJdDVdccm16uik6N0Z8DERy4K2MI+SwkKcOJ62EcjyFW8R71f1RfXj5pOuoYjL4uXQAuC99tOn7eMXI/OFO2H90Co1qMKt48CnPAnbK9x8/Fuspk+wOdQgImSoABn69cEtEt/Z+m+xM+HBf5epOXZOumDXyhAXuGFv0oO8GcLcC697CEHGPDTshqqQJ/tWKyHHOBsvQi/BPipApVS+asKNJjHt36Y/3OoAn1cbpW5ve8nlBvfhTpYLULJlMjrSNldIrBDDvBTBSqPfKUeBPjJATIzRkj/uwCjnalaQw5QPt1QQB8BfnKA0qh9sEMO8CPA/nrniF/oKEaOK7Lh3X9B5qqVqTbJggr0xdeB+Qwt07k782EGmKEKVJ85a2w/y6f+doXb+4wBZIx3FeiJUyVzstl/5QB9J0YxPs6LKe1140kCi/rSkAP8jAGMalnRv2eAeQswOgfSDznA0HHbwyDATw4wuG9QaJ8ZYD5jAIcc4KcKdDzd4frXGbb/7zPARBfjzplm2K2GHKC/aMvDkAPk0vV3Fehp01CqMBUKeJGWmXnwF2vKSHP8/T45wI8AP/N//mlzgL/3kH+tAIV3uuIvIkDlJ1es3b2Ih3kEDJnTa+XaSbFMoUXy1fmYRQE61g1FMgpRMPMURbK9b33Yei4K0FY11751ZwqtmptsoRldZan6VoNjeH2/7E9FAQYajaAK3p8fj0dry4YPsNM2KKypsT3Y6zVu71Jf3q9WJw/drvCxDvXIterCfj7Aft5WXwJcjtsHijQ4J9CNUwxAR0Tr7cIlE7gYKLjlcx1x1kae6HA1AxTg3dIteyzg9/dO9J5CZovCVVsU5X5yMtnceUBg+xcCcLHv+P1HuOktO9S+c4CLCQqJOijA4+E9QadnokCj9mHAXhgbbFZNcfv8wquh3JvY/tGsK61rLIbQHHIUoDBHkZlujcJbpO8q2jkKkIm2HlyN98sB6QkqO3/6HtTZzUrzinScNQq1AKrVAwU4O+D5Xo9RgJVDcP0rj6I9NQQFrCcoQHb2BHtMVs77dRUGnv/ltrd5oxnB4v06iZwyD9WeMX4KhzlrkOJw2Kq2L2kx7LvkVwtQUP8XM2v/SXKAP7tP+fIGo0M+erJ0yo10Qi7mFqb5UWFpRO4VgZWZgn2quXrIAR64/QymD/lVxz2giFwlyjF61MWUzg++RRbH92TyXS9gtLjB592BjTL85ccowJ2P0etHgBZerXVcV6VONBuXa9ejhJfK+DYjqsqsITTWIpuc9rcDGe0XG9CEt+DI3W9JH6HQorvL1pQkuD1m36GAsqWQIppWGZlEzgQ85Sqy0N7LlmzCPQpQGuHzLO9LiayLaAP6tkMxhaeRS8plVIN9MEQSs4niktM22Q0CpP5VPZCdJq8hamyhTsrqJpH7rrDBaAjLQlTi9kfvyfzDGS4HT8RoVD8IeLGeAx6jYVYtiTBmAHxF5NOYHlFoVJPnQw4QVqMRitDbl1+jANXLrSTisinAWKU8S3nSloMAbcVDMc4y/H2qu4y/D/VFNhbmUUXmtoftXwi4v378fte7s3FBs1mJhZdX4u/jRRV2HsDoVGXVLwGG1MPzv1R+YQ5QUFXh37UKFIMkFox02rKDAI972YepFgtszF5QgKayHoFjSiiu6j2s7ulFBgTioquTpJTbQYBTv0FxrIspR3YW/oBWEKD4+D1e868TisYmVc/G6UbmyJrzUGCnIwrwySkWKXUUmeGaKMBjLeuDAIcc4NWXLTKxPedLgPuFl5GNHLnguPG3APsMBRhE/ZPEL0BBqnGM+1dS3N9HgMvF60uAQxXojXgu6JsHCs9tUUCnfBHB9OqhqGg17Yl9LSbgJi4KcS+jALlrY4A3f6IAj3EzI4E/foDWyR0biwr28fZ2P4N/KZ9oZwMF/BHg1Jfek8QI3zlAX9NR0O0Lzx/Dv18m/xbgDznAjwATDptOWvZl4P6tRwoYeEpkUY4ksG4enm+rxj7HuZEH+v70LcDPMMBJZPcsbfbKjIjr0RNcsn2l9L5C661t2YVowd7ZJFuuZkSREx8FrvzqHKDIcuK/aw5Q2HkOfV63wtcbILSWQWFsNYlEKhPCPxXgpwpUcQsx/UGAwxsgPuMAP+//G3KAxXuOzk8VqLjUUYDtQZkNOUCGEXg2WlmK9D8E+HkDhMx1XD0IkGr7zY8CrE9m+CXAS+V/VYGKGgpwyAHK+32GonrwuL3Z/SsH+KkCjU5cUA5VoEMO0FwpmemvN9WQAwyfs5Iz042HolxcUXifKtCPAJ+20LNfVaCPwqHc84bH9xHgZxyg3Gbf4wAhkp1BgMMbID5VoP89B/jabqU0PIatPswB+oMAA+2UUl4s8PNnDtBtiyIVafl7DvAtQHENTzagaonna8MA7fuLTKLVIqiG9/8N4wA/s8D8/Q0Qf9oc4N8Tcf9aAkqcKP5VCDj+yUnAg7YQIePGTL0wxuDapJwgueLz9D1QDwkY6csAOmi/CbiKWB9uCUECxk/q2o1/o7CdTpFUyjW6WMJ6okHVIfkKb9ZzdqI9ImhHIRJQvWxbe/ceeHfmXFJnNXkc7OX6gaSczK00SxbUst+jkqArNKtebnptZmslPmTuMkvq3FjTyl4wPhLt+nkHg/cmzwQJ2ApnkhZL6FSr8CcGXDaABLwsvgm4Hc+RdN2buIucptCcAzxeY4QEXI+3APt8gQQcRRvJUterBA5bD4//XiDZti4SsHZvFsmCPX4/z1kTv2+YZBm8t98b0RGoucHt0W5TWe0M7w8VP0XydUskYNQgAa8vJFzBnbWvd0C830GRLssMCRhgLDG8/z1/TfH4PwS81zIeTyni+S4uqQvHZ2Gm+civLBumdQJntyZkyaxisMMDErAKYoNd9jXub7w9a7BlJ7i9bIQEjNvb1xsAc4/TVFsc3WI4J+/32cOM/joCStxY+cskAX8yAR3RscEbZe/CrvnIIlVwqsCjS/WrDFRx5RThxyBBqvfEJI/9AslxdV9pcr/dvspA3fiIBOzOq4CsG9yeLr7eZZR0JJFy530RMHYYDF8dulmDa+RSTUevwCLhs0Ey7W2JxCbnl8TlvQ0QboSEa464fa2M1gMB48Xq/X6xNwG9SGFTKq1we/namcGklJB4R04pSWMupgMB46xre+IfXxswmB1+31ioEtH7bjsQMB77d5ds8qR+v7RCROyqt4Acdg5ufz9BspKkvZDjWihBzzE0SKp3Gebm0UzA6VWWTYIOCXgUn9g1u/dAR+2KhJxc3udj/eBJYvJBRUbyJgbDKJGAGwU/jxNzDnbFcGwsO6MLad5vFdUFOiZ0Et+Q3Mom///Ju5NuVbFlYdg/yIaglE2KCYiUQaHQE1FRrEFEf/0XgCv3ynPuN85trH1u7vG2cphIuQTmsyNmBCin16QcCCheDiHM5S5oeIsfGpHpbQGScWVK3+TG+YeA+WoS+dOOpOXesECvAUmphHj+/E49gLpKqRJ2Ip4PG7/3IFcGS/nH4jcGAVlaYP6UIOBPT1iH8jQB13s8iH9Z20ieMxJQ3dIMCWi5lgmzfoxBE9fPKFhVSDaJ5tUhCBje5Kwloj+2wWItvCchRILlMH+BWjstNQQBlzGSSAWlI4rZJUrh7xUIuEi+Xbo2ydhAAkorJCD4a8skbD7GZ/E57nryER4JSQwDnPGmjeBys/A3xKlzmL2WTxKMYttBsiIBDaZ9Rf4iuct4DygtuHWIBDQV3P6T5TWw0qaNwnAm4H2SZCZo/OhJheMxErcPAiKuXmXgM0jYah+aQNoLknN8RwJeZm8V9IRuy2BxQUJJ1qMFo0kaKqxv65rMbo8byHMRyeqmK/wN628ZHCFtSjhPkbzb5YqF+Ybg8bYqXj89Wkowh+MXAZ0bEtDNTbxH6/FdI1uqm9hndUHAqYHX67lFAtrCqwsickJKmOZsITlHeLyv3D2SrKuT2gcBfRJWKTkoozeohdRV1ukIKCVj3H66xG8VOyRi1Jzx7/tKf3cQkJ1Q7E+9p/40Ak5gqftCWTOfiYBDENCfsZ82EAMB/7UFfFcI1HFPwnUgYB8EdH0LiWbruLxPAx0mAp7I4egzwmxafksD7ScCejJXOUMQsE8D/UbAvg2EfS5FR+WK+1cpmIO9rgcC/msa6EBAt6hEVam36UDAYSLg5e0th4mA9j7cmOpFOyPBJOlrIuA9C1cfAgZCFauqnm192t0zZCgEOl2quD2+RMKhCvNvBLSvR7v9RkD7uV5rXwTsJgL2aaD6JTSHUjDDRMAgyWIk3OVN/Vsa6MbB4++bAL6DIx5PPxFQGvPwnYB9EJB9TgTK4aAj4NWafw8C9gTsJwK64wT/nv1EwL4FvHeoc2cgYF8K5h9bCJT+a9l/l4DcdMr+MQT84cfAw32zEFe0hA9pFgloqVQM++t7XmbqBAloW0iSG1sgWebZk9YNxXaGmYBpMJI+BNxvFJVKd1HTauyta1PXE1ALkYDUYefB4bYlVGLxfq1vVQnJpSMBV29/d9TZ/cWB01PRomx6eOL+z12bP2undU3NpVRnbCGCyqvw+5fcP+rhbhdBcR8jeQ6rZ6u/brsPARNm/ZT1lc2oUEiA2zvnHdEWSMDGUnD92RHPT/Nw/Qf1VqksbpGALxyXQjPakGjl1p6oHdUkghu+r8rMvSEBW/4ZwH6Sa2SVj3D9WVIRKMOrQqVjFJ8upssLJJSDJLuMt0eNu/gu1K8cyba7I8low/+KAkKD5GJ2VNdGscLPz21R6DJrW3BeqXi82non63HzdOCQdKTdKPj9MkMC3rILXv9VV3vmUpAI6olLuoqRCuh8KBnQPFi8HjSHJHZHRILDTMLtcX6XN1qsYySojQR070jCQ4Pnc35SSMRz/hujgNyUFf+UmYA/3QU+8jwDh3f3Nw7HJNccCOj5+ojA7vgoiM8cYrBChUbiSHlMMqOJkVDJVxQw3m8zJFHJRLDl1jgc7CIQ6uY5LUEoNiyZMPwKh6PHjlg4iiXt/rwBmyJIkIUrfggo32w2Cq9b+0jqGRJQCndIQHortERw7lvwOAmJxY2QgOu994kCBofHFwH7KKC/99ZHcqwbC6zrnaHC9znH43vh+qqsT8ug9PAFdlCnO5iL9FcUMFtYJQ5Hz0wUviZ4/Gqw3CO55gwJrxmS6bbuO2PYeOut841GaAfPz2EpmoTaVGwJS8/HYLjKNAI36wjpNSkOt9sJ8Z96fSRsYwCoIhIt0CXnSuwyW4KZdlG7FNwrybfGGuwLcBEYFR7/5nnIwB4tvqKA5shDQo6lLq9UcGXiSHh87jX8igIOeaDVblIG7sipiZfccZBavFgkqoDHZ1n8HkwtpkqfPogfAs4eHC7/rXmg3JRn/2MjwH8IAX/6PfUqJ1Ow989HBCNeoEl7Hjug2QxDDTMBewLql9UzCnlNMIkphCrY3L4pg1lX20WpLRt/DdUb74kbLxOT7Qi46AjY8rlD7nf+i4C7PZLGrO8zkEcTJCB0s2nnKX6ea3uKhJcuzzOXxwbYtwhJV9OWQ/QK73kLhDYKrPBekGLJz8ETqScJ4wZ/w4KHBJwf/FcEyy6K5qWvN5hnqi3huEcCbqdIQI+6tAT2BRKQNOPZEAUc8kALHQnYzwSE8XjFEgEdCjN6hmTcHCw8/1tHQCPEzzyDhAqkyXvIAw0vi6olt9etApkRXlF4vqxowrzuSNJD0tWqGSMB782GBWdo7dC3YefuEhhUV9z0quI9Z1zucyCva9d6w8PzFZLzh4AwPXfXa69woGzbpvTL2s7Je2pYoHnkVYaJsjmS8I64m+snJC/+JXLiPCYUkOdfBISrNwebjJrIP1XrlJzdg/OJAgqL30hAbipy/3EO0D+EgMwP31N9FJB2Xww+AT2n/kQBdZelhiigO7Fcf/r0vgioBI3pC4z+FQUs5tvlUAvG1W64/F/zQEvrXPjic4HEtDZIuF8EHPJAea7xfS7l/kZA/IGxlDMmtfN9JmBPwH4m4LdeEIL39j69IPoo4FXbZkM10CEK2OeBtmtU/lANdCYiucTm9i6HKGB7f+P3pY54Rl4VauNmO59h9l2nvK4WTE9A1iyQeHP6kau8/LaHPNBhJmBPwKEWjLkWzC8CLmhqiALOJcv0eb/5qgYaj6ahP4kA9896X9VAR+4Vyb1/2OK3PvBDLwhp9o58zg/oyJmWG1o9NtPcn1REiFzKxPPTr11UtusF4b6kHAYC9nmgQy+II3X+1IIZCHi5I3mn0hw9+0/NA6X/ei/9dwnIsxP2P/7r6j+kGwTzw70AzfOdg9Uul6KVMkbiMLoUQ8XWFlmNaCQgf62QaCcFSfMAn9Y3L/xcMJJCsqskOTp3F3x4jByVSkbrhtWu54sCO9J1Y1imSMB9IHmAf3lCpe8RElA/db3+CoaUqTWTjvr5nTiwF0QNCWf5jr61/BCuS0ErV49IynXVlSK44DiSWglkd9XfQRnBkX8hwYiJ5KGFagYHnyDZfP2p6Y0wI3CaHnH/5QkJWFXPCMpliMurC55fKZdIoqOkUqtq2jr64RJ99QLkb76sj4tu6qFtIGGDCxKwnEsBVCexK1eayo4OL0aDy32tUCv20Gr6deXdIMJ3LlnxybjWbG7nQrOK8XqxRyRgIBALit1CLRObRXKdCsaG4pGpUbq5QKFr050F9arteh9qXRRUwvULsUECTkd4vXsClpaP3y9NJCdLdcVduhqG2eKKBOx7AfYEzF4C7m92TGQ4kKkWpabRynoeVDEcz2LXDWLkizoLSOx9KyMBf2siKM+y1E8l2PxpBJQy1QDJjN9UYExHGmniZQHEikY4/HqPcnKKljESbNclIjYOEK3qom5L6isKqBdImNleYyJfPdopyc7NbEgE9aftiCWP03QFej5FQl0iJKA2GW/Awx9FGdparZHL5P0hYMBdqitZuOEWCLtnCWxZHD6L5+0WDJVH4vEZDp/HFB6f6eOoHSZBDoRbbReg6Tskp9cIRzJdTm1QKpclIXmKOPxWjR04l3JahrHiiIQs1B0ol9MkCgtl5AyJoHI7w+NPEjz+gYBPEwm4pJBsfSLonDGnXUTB1UgS4vBPgRVFBfoDidUkofwhoNLVlt+d8XwJhJNoIKAQhwGYygjfptwet9dHATVVR9L1BHRuXbnTG81F/sNd1yTQ70jq03RCBQrlpOS92Ibg4ZWgoJE2JnFv2wMOp6fIicDxjuRy8ZCAzRjPZ1/XNUmeUweshkZizzcOTQ75eA+ag0/iYNIiEQP/fQCP6RJPf2siKM9yHPeHEPCni5ZJWcDAXA0fZRhaAkukSnXwN5Tj38TaI5Hqrjc54cbPKLjOBIckJ56AJdQNsjy0WoKjVQfcFRIQTiveJLynIwHnNZJPPNRAjHosg7IzXiRU3xZLxvLUBLOQKAKHN5Iy5rt+CGflTcHxxseEa6YGaHfqFQXr2Irxngxn4NVZG/nzxjoOUcA+ETQ4Z/gb7gmoOYDfZ73MJA17osDSuvKgsoLEZFaqDlJWd8VdbkiiJxvOYS4ucXt7qpbJbtZNBbzfXmUwWmTyQMA+CjgQcDlBAlripC3DN73OibpeUDA/Rs/IzzUbz7+61aCv8HURLpobOxBwViwbCtYGz5JRseFgxhj4fcPF80UsS6CfciRgcnaORHORgPLlhs+I6yID4up3FQz68MRnXIMEjC4615EZt8cxdkGm+dYCPfZeVGiYD7znD40G+hIJCNIbice4D3qIAkJqr2PCeHi+jpo1JHhQVUpGr7cLrmjg/pwYz//33VMC/1NlIP60cqA9Ad/cdUq5yd35mgrYEXCIAvbFYHoCDuVA+4YQgsO1kcfPv8qB9sVgPK1GEjb62RzaAbqP2K3VprofvzeEqPb811TAPhG0vp5dn87pr0TQctPkn2IwPQF/TQW054DrS805HxJBBwJ+iwJKsiira2eLxHnpHPlWDKafCvgtCsik9Jv6FgUcMRck5jG3c3W3QAK+Xvsp9b0YTJ8IenyNUtUxl9YQBfTyGR5PMg/nn3aAglBp6kuyPu0Ah6mATNJYn2IwfSLoryjgpx3gr6mA98aRv5UD/ZYI+t6VNGUT/Kuo7cRY+3zsiUj2tCsH+lcUcCAgHmLsT+Tt3wjIeWsqcsoQ9/euztk/vCEE/dc99N8lID4E+D8mCvjDiaAP2RIgWPFSlKwyJM5ihQS8tMQqk8REolxrvyNg8xUFNGniwCHcyFTGGTtHFzaMD2W0RZIEC0nWH6GvdonSSKY+ETSeRB6ciYYDvVr4IuDRACTZcY4EZOIISbnrEiGPIyRg5dkhXGYzDbdvSoW+kXYxFHLWkYz3r7paIAGrS62StM2erX5vkhnc3v3cOWNn6tFtrcG9YpBUGx4JKLo7JFOSIEFnvGzq6yee3w3gKwpIX58AhXEkUXJIkWAb345gT3X7y0okYMPvAjgGSMpVfCocPZpdNGh2ukqy/I7j5LGzrSDeUXj+Sua1WmmvXXicUiQbTyHJzl5kQWM7arkKap/VX8rM/swFXL3kQn8thS8CUjPf1KsW1z8HKyRgKeP32w0SsBJaXN874v6SsIpg9yiRnMbrBTqhfANOWx5J7C93tH6czpQhETStd4Wsb8O/CMisZVl/GkjAw/WM5BZ20u8joMAz9J8yF5D7YQIeUySb9+o6xmnJyCQBPd0DMc/jTxSwJ+AwF3AyE+OBgAoBHF5KMxyusZq3Bm/xYEo/c+2c+K5ngjVeIPn6KGBPQNm/MxFQRyRgyocb0L2CLYPbrvvHCqr5igLGyrol42i5A1dRWOIX/Jol3GG6A7PeTssgXYgycWr1b1HAnoDmXsP9WSYSqn15LlhBxVDfCDiLz91cvRIJqHPLDwFh/MTzPWwyxONTYohfMjic405IQImrGAKCkF+JmePxGspzioTyXZNsl4f5EAX0iYzEml2myjAX0FedKiYbi1+BtoomUZAvxA8B1bkxKQN11iVimocFOK89EpCqNlcyni5zHE4ukIDeDMmrKedPFDDcuHlB1qN3CMr1MiHBCJCASebtcXjbJc6OL9vjJxF0rE1K3zkiASdmhsPRDceRoKlwUOzY5wMoaUlRYTFHshbL5QHU6MSRcF1s4LcNVwWe5f+URNCfJuCsWTBgl4uGAERrkdy0sQO2vuWIb3O5TIKuAXxPwDA4d/U3ryoBo/Ybyn9VFk2Ma4iM15CAfhnwDuFThQJl7LRUwPBIwIxSFTAW8xeB9oYkYt9jE5yFRhGf0yr8ft2YoNIKFQWH+T0lPj5oQZaoVxkqNBJQU5CAfSKov2D5K6kDJBBpyRPfJnUFRKe3KmgzHwlnnO4OEe4rGmZC8CK+9UICLhZIQGvmIOmK0o7JXpp+CBgmuqMNBFSX1qv05yMLz5fDZ4J0+ysKmLpTFWRn0Zb+SRRysg9uuP3SQxKrjtCSmpwacJZrJK4+4cSBgOqbaUqfn+L5Tqd7rjv/7vsjWxvmAipa0pIwbPCeU6K7BfK5SwQlsZUSffQVBQwn5zs+A4Q5B/Z22lDBEuwjUZW3MxDQH9d4T9YsEhCfEXh9hRCfaXVymoISdAS010JKVrC0wE7yJgrXJzz+noDq+U4TCC+/MQoo8Lzwp1SD+S1RwJ6ATnTtOgho3sp/ST73mQs41AOdzN+UZ6lIpG9RwD4RNC+2iyEKOBBQfNy/CPirHuhrbn8lgvZzAce7pUD9ayKoI+qVOHSEoCd/EdA3s6XPQU5R3sTFIVAyNXK/3SdPJGQrmKooIrHEEn8jrrAXTVU5Htbf64HeuHH8IaBCPUz1Gt0/UcBvHSGES4tD1F8EHBJBudjB81lME585nr8IuHlOPwQcqsFULF6Pb1HA/dPoooBLJFzfEUKVsvn3KGBPQHGlIdn6RNA+CshwC4Zy+dYx1Za6J0NPQLuMkYR9PdA+EXSoBtMTsE8E/VSD6QjY9wQcCHjoqtF8iwL2PQH7ajBDT8BRza/99/OEf69/LAGZ/xsCiiL1Y6/W394U8Kd7wk8MASCkkRSnQ+vokxzJ0NxcmyQvDwk4QZdBs+x6wsd3n9bts+DAXXgoSKD509GZPb6Tz9c5IenERUItiguBq9ZF4aodEjDIEg/u7xJJFSdSqyu2DVCzKpIsuPgfAp7nHpIlm0uxbsoCvjRNolEpEfxCfwRItua6wPXPL6nWV5NuLh/rqWRF3ZCAdNHNlStcUq6mvuToEuPrHwImHpLPl0pc30lx/UZC4q4oO4Y6n6pUqs5k0FVn/UXAa/o0depEIiTeg1Cr2Xwn6umuIxNlIZkKHsnIZIIOJ7mbC0hrXeJsYjxg+Xri9Vvet6zWKMRDksl4vQQVr9dy3fW81w5qmZWmJOpu5NtQqaYaZRWD15e6EyQgSFqZ2QRJnZWMC6dFl5iKz0dWP2WUCXtNx/VNpsX/mkjUWj0TkujM11zA/fmCBDxvcH+LYqZCIfBfBDxP8e95jzdKlGoFyLpu7ULYA16fZPb4jQQUxZ8rtf2nETALxnOQaIEtQclcJBXxDmBS4bgMV0v3SI5nYwGqeKcpmAhOTLiRF+Pn7bv0SVW1QxTQPTlIQD2tkDxuR6QiRDKZq5FIxvwhA08sGBLIEyRgwxobcEZdlCp3c5Oo8/EKdKYrD6MLSKDH47ADaUlYVGaFw+fJK0TySWfcnirUGmHULRJ1tqSogYAxmS7B8YppGQY3HD56q7MHquEwlO/JXeJnGu5wgODi+n74NwIOUcD76X4cEkHBv60L8ppnezADi8Hhp42kiqd4vNLujsQcFUjA5c2wwdnNaRIoIRLw7h1wOOtXXY72aP0hoE2/kYCp71zJyMwCmLuXSQn7rklhMWuWoJjRhISLg/uZC9gTMDiukLwbil8PUcCBgP1cQNs1JwTW74eJAxA8Pl12kIDWwruSl4+kHBJBoUHyhYrqDwT0pxMkcPxC/M7IDq/XZe3gMD/nD6CPN3j9OcTybxuuiiLzn+fX/kMI+NPlYJT7hAOHtahomAt40lUXdE3lKNjdHJnod1UC1UGSDFHAcpuRTyJodUACVhn+xrRZ/S7DJLgDmZSjyUDAIQrYE9CMuqZ7EX9nyZVbIvnyA0WCk4tES89IQA0fsxFUwBdk7r1nMNdDJFkbZzlJVssZ2E7RlqGXZy3ZU2cLpGmLJF34QkwO8ZYMBASLzpCMxmIyEDC0u6hfHwWUZ2FbQisiAY35wfwQ0LjXMlnOlwCknr+okNEsk3i+NYeZhsPx4Kza8pAIqmw3SFpxURUkhs0E1OMU979X8Bkw90/tEAX0g81dJpPNQcHXQRcFlBokYFJvWJhb1VcUMFUtGSRewl//0c6PROrSX63ZDEnmC3xKkgoJOEv2uPy0RQJuR0hAs0qeBH8JdkGk0cEGO1beZIgCnmIkINnpSN700BGQ7BlQ2N0XATd0htuvt00UjLQ1EjbFO0lfKfhMaJ7574sCiiIn/FSblT9tLmAyPxt+Kzgc5bKWeFQfx/fabyf43HTeI9f5JIJeEiTEqBQ+BOzLwXyLAtKHBMn0rPDzdcFbn7bwPQH7tvA9AW0OpfStJYR73KxBVZ5v5xMFdE6C+G0uoEMfHfhEAeMrEqonYB8FfC3VlgxzAbWTavvt6kiV3lHpukh0UcB+LqCr3pCAkWUthnIw7sHdyEhSL/KZZfyO7OThpENLCH5zokuXEYVCFU9Z4T8X+2npKZFYDwTk1IQmXgiPTxSQjhZtadscno+yV5F4QonH9z0R9K8o4JAIKl1oMswF7BNBx4v1VyLovG8T//KZ0p36tamaVVdep4sCfmsJ0SeCfisI2hPwkwjalYPpE0G9UhZjtfC78jG/ooD9XEAq31Ol67ZfBUF7Arpe+Gj/kQRk/08IOKEpROAfkgj609Ps+b1P4GTkSI73HglI0ckCrpxpl+liiUQpirIrf5Sq5aq6SLQu4PsVCZQjAf0YyaJZOx9KZ0FIJnZRrLuFL4HDntZIcqNlWr/VXwRMaAvJdsV3DtRphCQL691RbzihiyrOkSxLeKa6MMWX7F4QNGolnZCIbIgE3CkzJCMccP3RVIqQnGsk4Kz1W91RkEi7YkPKZBE/QRd2VQi3azcXLtgjAd9lFEOZdhVJGR0JNw2TGIr6jgRMCL4UnzwK+BSmJOq65jn6+Cp9CJiOPCTgNCpDuArbbq6eBPj9qW0MBFwlKm5/NG4aSOcOErg9jkVt9UYCNuMdErAykGQ3DwlYtVO1THWCBAxj6kPARKXx+sItseBIFlqZMIL0RcAp/j1SO0UCTsalCUcnQAKmz64cTIbHd5+ZuByIEuvKcmYgeY9I0tfjieT0fBWaI9sl1p6QgE2G5N21UyXKbKaVdeMdRXCxj0jO/Pr7ugJOaPp/UWv7H0LAnx6ucvw9AM/YIgHbd0ciYXsAIoYSWbT640j8WF3A7GjSVKCcxJQ8pWwB3t3E4elxhAScbu/4gqRphgpTXriS57GrZpimDAH1vhHJUvYymJ11JOAqweHr4hJuwZNPHIHzEgnIOucM8MeN+zc2An6/vBdgbkskoHDsS2cYO9AcEwlHUtEho+l7D8r0TlF+VOP2NPe+AFns5u7xpYAvZL/Zg3wHJFLMIQFVoylAjThcXoq5SGrNKEDbI9FAjZG89aU5AvE0PN6Jhcf/LQqY1nlNtO1yA/Yduq6HHBIMR5MOzFLA4Z4o4fadSaiBvfWQgLpR5STwPSRctZiUfjUWj0TVpiE44E26eVz1lWyOTQL6TkMiPvxHPSSCKtcVV4ZP1RbJnRmvQfGSCeXvpl19+9SKPlHAO3k4RN2e8figxfMrFh5uvzRicEwTvy+OxZac9hmA7WV4fd9d+Rt9qZZg8iYScGUgWcmiKWGepbh89B79NgLiPTUV/5S5gPIP31P7tJHBOzdUGfrdP2MUE6OrkHnio4DZ1xoxYk8GxTKQgFFaOeQMByTH9tKUQxRwB0sXcJD4Lv31654SLxpNQSrqVxTUdzH+FgUMprYlDgS09ysqCsYcbk9VkYCK3kUBY9O6EkHuSJghAYO3lh0HAqqLQ9v1Tbl/COi59y8CnqZIQOPVIAHVCgnVkLsBrtZ2iacvJGA+sYyBgEGhrdMhEZRsxm0E5IrnlylIwFl0e1GBqvJA9pHxISA0ByTgjeE78q6/CPiEOQNy+ULSJe26JVLyRUAI6btGTKaLSk4nDeWvznzXGfPEgRw9nqWfAZI3OIYyWFZHPEvGe0yUzl2Pho6A0h0JzIyQ2Crgcv80xvUDxeVBV1Xc39OqrsS4hw4Yh9WL8pOZWw+JoIqsvaLw3ZVoqu0VC245flN+UXWR/o6A8+zQRKGzQCKy4tYF5eJ2nTtzR/uN9xT3P//2/h8gYD662z7PrfhPOZhg0kXZnglXfu8K2PeFP17sYigH0yeCDlHA+d5aDgQcooCrx3T+vStgXw5mspOn0VARVN7yqf+ej/jSyxeCMySCToyuXEtu5LK6c+9rv2tqXjp3rU7Vd7FNPomg4Uv4JIL2UUDvGK8/5WD6KOCQCOrV/N2fljpHvhFwPLohqfqeEP1cwD4RdCBgPxewne3oaCBgHwWkpL9HAdntBgnWE7AvBzPZWO2nL3yfCPpe7XH/sbg2vxJBl189IXoCvrgjRQ09IW7GMhqigM7i/UXAIQr4i4D9XMAhCtjPBUSM0+TbXEDau/PUJxF0h3+Pl3v/mgsopMvFv/WF78vBDFHAfi5gT0A7XSMp/4kE5P5vCDiZiD/2GPjtiaA/HLGYKjscOJKElOn7/EXAyrBtKt12FSuXz64C7rZSo9TPkRianjhQzEAhCRsiAcERfNhLZ0JWhdRFscxEgxsv6bicQwI+ZpEHj3OFBIvHfq2b4hNgX52QgNUNiXdMng7sUqorXyI/c/3KIlHuLxUJyDr+Vfc0EsPVeSPJSLqjdbUrQ135I5Wk2h4JeJGpTxQwuXAS6OTMBHBKd7g9r+6aQGhIwP1t+UVAeckgiW6bLwImEhUMUcAVPq0+BLwWAX7fmSEBi4IK4TI9IWmtOX6/VJ8zJKSH+6f4bm7e7d0OBMycYifr+URCAlYNku2YIJlpubThKG7VMlHnvqjTE/xc3Rgk4EFoC93gLhbsnhutXOlZd/wxErCazfB8wj0SsHHw/A7mHNfXusRWWsTrUzQZwesr7EFvSGVAUzJIwG03d3BmIukvD9CilYHvdP2F71eoNw0S0MQ3sB4oeH5HwdfK9Fz+voqgk8mUZv6URNCf/meVsn4HoB5djgSSgCTKSySCsp9IJLozmyPxlu8leIH9RUAvUpffCUj4w4eA/nYt1F1TagSP0s31y9SxTAzxnoHJeUwUnK5fBLSDmiNhgLIjMM0ymKs0fr8+IQEPwrvA4ZTGRnDuGsnTybYAsnwiwXD055CrG34IGLxmdUzoWfaVCFpNcLj93CAh57sHEkkLRPETBQy7xNRHVosER6X7TyIotcHzbW7vI8xeJRJ1JlQfAnpJzURDFFCWsy0o4bsjaL1xiCfcXfw+j8PL0TSnSb3i9YGAwUyujuQxCdfgWfQk8q/s36OAx7z+RAHVsmsa0SeCBtx5CzMvRwKWVEfAt5WDEfNTErJjJODRCSOwmHYShZK0AcI+3ochCgi1Or4Sp8o+BAyiXU2T5+oMoJUjLvIvj/oTBZSjhibhyOuWd1FATda46PcSsPtHlT8lEfSn76ntcqzA/OwhATkKf5PBCwk4yw2+DKbzXBuigPLafFKBdEPC3MK7Bvo7Q+KMRPxlTQ5IQIvrooDjeZYTLUECmlGFnwsVf/M+t1SHKGAo1plIzCkSS7kyVOQr8RrIM0PyeVlBRaBIfN01OjfBXb+QZMs660iDBJTLU0uFI7izAwEtwOGqvx7j+g6L5HJMJGDYVFZObqNGHwgYLFY27r8rJyNxbRsNBHyHU2uIAgbusqvfrCMBdcN8UWHG8w55OV2mgW8gAcP3FwEVU2gpiBsklnfeM6CdBCRo3tg02e/2b1B9DsmKLy6T5ErXarQn4HaLhFviSxvcg4Vv17wj9KlrHG+sV23pj9Z5dw8jAQ3mgvdood6PQ0VQ6aEgARdTXJ95znH9R/YkgRcKV+JeVPcTBcwn7pW0GRLQzDQk74hbF6RiFhzYcyTgEAUUDku8XiupiXwrxeU8NfZBvrR0BBz7+6KAeE+x9E9F1v+0RNDNeOt8CCg6+fVbFHAg4K9yMAMB+yggf360ZCDgr3Iw3upR0erLCx3/RaYMPnTj0ScRdKgI2hNwwWaZL7ZbgQxRwKEtYNcUwh0ZoqYqiyb/TsChKcT/SMB+LuBE21o+vT5TlGcqSKh1zFdDFNCZ37omDDwSsifgMBdwIGAXBXQlqL+Xg3GvG/s4VATtCWiPaKdWV5vxh4Duw3NjdbnvopZdFHBIBK1fB2sgoPsQkbQfAnblYOpzTavZ9KB/bwxf47hgIKA9njnO97mAY0Ci9QTsE0G/tQUU3e1XImgfBRzvfSH6NhdwSATtG8Pn4C3+Nhewaws4qaU3NbQFVJX7h4BOxLj/zCjgX7j67xJwygj0H0PAH34MSIlA4Eh2pMycHRIwTS4LuJ8Vp0zLFRLwohAXdlMWybLlkIDSuXLgkUYKWY1dydGPAhLwSrMESWbuQJ8GTx3ueKBlGqkyq1MzCknUtYZPd/h80YuRD1A6YyRd/JaOur7G7ZVnXYsS7urn+rPGl9B1kWlUVlyRgOUUCVisbCRjKyIB3ZUdwUHmVJJVjdTqq31kwl28IpnauxTrViiEcKRLJOBMkZF8NJLvcLC/CJjOkhiqV4oErOUCB35yGcDev+P6zBGPf3NGYtU7Do/vliABm7AM4THm8PhtGwk4r+0ZVGKF++el1tQ1OnvDKrTw/NnI13TzjAQs0XtlYvhIsmNDLLitLkjCMd7/OsfMbCiXshqt4qoo9Gf1tKC4sHi9pMSP9dEJr3dNCClX8URidcGn5lCNkJSpp4Op38SuIihpvqKA9Nw24CCt8HhGYySnvCs1qAOmKwcjg6bXOL6Aw9tWopWFgwt9RpgIHrPR744CTlmK/Y8E/IdEAX/6nnIbPoBZ3HBkiAJaY7UEr31JZTSWHtchCtgTEOxNnpKVPF3CjMfhKSwMgSaqNs4HAgaxhy+QifHG4dTDYqhQ5B/iQEBFb5FU1hqHr2GMJDMPFEeGRNDpwctATvH6QwgO/nItJJqrnfAHKl1qk1DcoSMdMMQf+7i+vdsige74KgM4iDHZMuPlEAX0+QaHX7egQeLFHktC/+CIJG62O3A4Cgm42m7kIQoovXwk1eKJBGyr6fFTDua+sFtSKAckEo4GIh/HyvUwF9DZdQX9hTUSkAtxON/PBQzYsmaJ3ZxxOCy9uuV7+0jawFuDq1C4/YOBt7rU3AMcTsYTCi6xUxNrxSOhvWJChijgfHb4IqC1wPPX7st8iAKGoSEeSdMscSAfdcfLxQ+HHCXvCDiI/iIged0Xn7mAfRRw4qjBJwqoj52vRNBJhMdrv/BzmIfd3xcJ7hf6Jv5tw9UpO6H/FAL+9FzA8haqQxQQWLuWyZPD34zEOkIJ+1WtkegafqKA/qaLYrFuqA3lYMD0kGR9OZiegMBzSDap5FhwFjYSro8CXjaWAvbMQQK+9LU8RAG1c0CVwcJGwuWH9xxItf8ioMp2UcFpgOv3UUDFzT5RQFipd5Got7EF5iV8luHjvo7Jw9oS8J7ui/IN/l6QM7Odwcx/vqJAuyEBbcoykETxVyKou/KQRKN1V+GTdz4EtGaXN4FdkKVk05WbIdm5jfybZWtk7Y4/UcCwnq2PxCldFuxT+oyCOsJniDbbU6COWCToaZ05hDw9DebX+Em+EbCPAga7QkBielMZZreuz+BlhvdsnwjqBgZNfE+1rmRedYmtNBIwiKeCjNdvgQSEHb69X5xwJDMxc0B2uz6Mrz3ek1L41sEKji88/hsSdboPeHDE7ZvyQ9FOidk1kZgT0pQhP0MCStzSA5vf/u4o4JRlJv+vzgXsCfj2FzwZEkHX+T3z28eKK78lgvZ9AYdyML/mArqF8kXAvi/gQMBobNk+VbYM+TYXsI8CDhVBvSf/IeAwFzBRtr7Pq69JabuXXBuigENTiOAofkUBu0RQu11Uotq65/WQCDpEAftEULp6ItGKQ+6otDi9fW8KsVD42H8xlwlx1eYhf58L2BOwTwQdCLga4fkdJ0imgYB9OZihImgfBeznAmo8EvdtVy3lyXlVD1HAfi7gQEA+Uf0hCujNz06rOhd1NiSCDgTso4B88XiTbxVBvxGwrwjaE3CoCPqLgEM5mF+JoLZeiK2qXzJzIODQF1BKuqjhryjgJV/uhnIw3zrDv3Tqn0xA4f+GgAzH/+dX6z+EgPIPRwHJuEQC8ikSyFKRRFNKWsJuLbrRiqqQgIfFBR/snIQEOYRIhv364kDBq0jA1cN39KvSJXbOSyTQeLaLdYZQBuyvD41K3w4SMJPXPtzmiUZWyXHX6nn4DOBmWEiysY7Eq/3Ihb0hIln8ouv7V1YxPHa6TlLpvqv1zJ7FcPYcJCBdIYmcURJBwdUqWdEqkvBxsk2oXJ4gkTIp1es5CeH+arRoNSqRgKog4PqSqZEk6ip6uh6S6GzcVGr12uD5urEdwAl0JDCzQUJ63b+D7uZzQiWvFxLQMy4h7HcCbk9+IAEfzy4qxy2RXPoBSQbCgYbV9NZV6DSfpu7siA874NVyJeyRZIRC8j2mLRIwvEmiHufdZwmv5zAXUAH8fFroWrly/V2qFzcJCXhU8e8hdImjgcbMobRsJGUQIznf7TOG03rRJe4ug1gP18knCpgKXeIo3J8a7O4dgbdOVw4HqgVcvRIJOMv6CqZI3MPNQ3KK798YBWQ4kftTEkF/ujX8ryggFHckxgyMI5gpJ1EL5uVeCcdaC0DrIVkcfBURllkugRwTHA71cwHlXbaBWcKzxJ8rlUhE2/NAfzZIFK8cy8NcwJ6AQxTwFwEDj0fi3bvl7gJfBj6lOCYR8o6A5pwtw5uSA3l3iZ3S880QkGoxJSLvHUBxYiRNHwUcCNgYUyp8dxGI8vTeg0lebBQKJZKvTwSd7cOuPM1iJCMUzwWoVT4ph0RQyVqeYHYykXyijqT1uPsBydjg58kmbwk17YhWM7h/Z4QEzC+ND+bGo/EFGSABm0VogsUGSMBlZl/JbZOtQdmzSDIlFWtCDD4E3e/LyvNOS0yD/ySChuZ9VJNnEH4I6M+feP4I6Rz0UTGNBgIS9RAjUXddn8CVC4SwTQnuNMPrnW23V3KdvBfgLB3cvtQi8crrMoT5ec9FQyLohLdKMOhueNoT0Ez4EmyV4aLfS0CGpyd/SiLoTxOQIZYKM/VFUeARJCC1tnyYWb5IAnzUaORheDL+tayvKGAdvzXAJ+qTDHMB+0RQXX7gPRYF2ZVEpwkHtlwhqdjISYcooF54r8hnzkgazsnmYD2QnMGTqT4EdNcyEnTjZy1p4vMctPmrK3ci3q9Iyq05ENDfda3aNeNug9ZIz+5fGKtPImhPQDDv1nEgILl2TSKKORKojwJazLstA/8hpGRcNBaoOddGsCD4G45dJKBLzd54Piy+rjUZientSEt9I2AfBfRzDglo7TgOyB5JN0QBr6MNDZKVvkpg1Cwmq4dHPgT0uijegX3wYNLRkwr3N/tDwCEKWI3FK+HLsw1zUcffPMV2BC4zDfRERiL2BJR3KwHUsHxGIah4z3qc5YJ7xUEpRCnek9YVCdgngsItwOOzJ67wSQTtCRgsGxtmr1lT+qxVHclTmfpgSUe6/L1RQIaf/tiEhT+NgDsp9HyauvClM5nnxYeAqz2SsK8IyucH+zMXsI8C6sV5NkQBBwJS5nvhj+iIId6zqdghCjgQsK8I2ieCUgY3obx7YbdDFHBSmzz1r3MBHRzVy9/LwfxKBOXOO4qy88hmv5WD+UZAdn/F5X0iqEJ3iaBEZ6mhHEyfCEotJpNySAT9VwLKsbEZCOh426odooDfKoIOiaB9U4h8MSrU6yq0P+VgaHmN319NrQ8Bw40QDwR8NwmSs48C/moK4e6PeT7MBaS23JsMUcBffQE9++3AEAWkS9zfpylE1xewJ+CQCBotw09TiE85mOV99m8VQftyMPaMdtIhEfRbFLDvC/gPjwL+dYv8dwnICjha/VPKwfzwYyDY+xrceblr0jAqHP1CP5dwMd8ulR2nSBSTIAEvMw4f+bKBBPNWlAM3l1NIWt0kR59BAnDgCRJwJzxjnQZ7BuUxQAI+bSTgbCx4cDXPGsnezbPVd5MLkusxQQJainTV1RdxoVkTrUxYZ3fU5cU6hmY50qiVnCAZRTPCz9kRCUjwftDNcRXBcasgwZYWEqtlEhNOnoXHb0t+joSiQjhtl0g2fDM5esZcYjhWGhJ0lePnqouKPfiXSiXHM4B+WSQBXA4Mkmqm+qke3ncR3De4v+Q8RQI6RhJCXXSJpcoTCTiJfROa/UElSRMiAT1/OYVlCSTKVJSmHu+fSF7aQAJS5d8JuCyeoj5alzZcy65C6HjUFrotMbhc7KKmDZFyneErF07tFgk40ZCARy6Zw8GaIQGfCySgouL5NCIhUeq5r1ifrS8G7OQ7kjjqKnwmQalDUS21MmstJOAosBdwZHKlTJ0Dfr7ElwhO0/nvJiArCPyf0hdQ+mECmtUBfxp1wkWhOEJiyJqHBFQjmSz84nEdEkHN0QoJ2CeCkpO3BKWaU8RnVjhco8hhA9pqylBBUztIrmcDoCDwPwR8LsfroSJoMLaQbBK33Q4EhHohOkRQljl4QcpSsFW7nmdnJJ60stkyqFQxJu/RvQBvmnZz/QwnH6KA8n6MBNSrrkLpcpvAXLeQaByLpHyWYySigvsPKwHJ9xzzSL610vX9Yx4ymUyWe5C5rkLnKtogqbztCbx5w5ThbmezRCgPHwIGsHA+BDTPaySexT7w+sz5vxFQi3C4bdRIVD/pmmTsRvccbHuFJGtuTk0M34pAyqb4OR3X9TAXUNNsJGBpuC2pnu8dzCcCh8ezcoBszTAHg4yRgA/WOZL6/o7BFalJ5HuA+09pvIHnmwjPb8Y1V6LL+PdwEm+KA1NA8oXaPQLZlZB46UsUh7mAzjqjcXir4gtcktUT6NcSyWmIj99HQFakpn8KAdUffk+tF54K1jaiCTCCiPcE/ulAO8YjJEyWm+TRZgq4F79FEnaNRPoo4FxTuz53i7tIvKyfW4YEDCZ7qyZz6iWAFXYE1IU8JTnpolpV9CqD3cgSvxEQNms7Jgunq9CpFFQZrjyeJlPngMupFkm2du5dKwckoZWZXav3jkTcFUlDNP5ZwsFF0qnnAx5P2kUBF0pWE36CBDRfDZLozeH2j4twBnJKt2X4HK9TsroYFshq1+RBOeP5ecwyALk0kFRm25Wf0XgLrKRsqfD4EjRSs6r2iQLeW+FI6KPOgbTryuNcJIElC7crD9NHAUnX1KKPAqpzJGA48iqZXJcTARTcOQVnTvh3Ak78swPz6RF/83sWCdzPBZQBCRhGS9y/fdoIQxQwPG6EmgRu9iGgb3ibliyad5eEo71IcHrZR7L05yLM0jE+80b1Oh+igGaqNyUkNS43zkh8NRFp6vcSkBUnzJ+SCPrT2SqjpfqJAg5zAQcC7jccNUQBZfr9qQg69AWUrND0OXb/lQj6qxyMx/m2qB6WnvM9CsiS98kX467iZ58I2kcBvxGwTwTto4BDImjfFKInoEeOeawuzTMSkD7QxOamgqiaJ2vt076DBJy4tjnMBewJ6D5U5xMF7Ak4RAG/lYPpo4BDU4guEdQxT2I8NIUYCFhv7VqF0RcBh7mAfSLo0Bq+jwL2iaBDFLBvCpHyvPMpB7Md27GaMl6ABFzg96d6jtvzeGOIAg5zAdM4DPzX+fCivKJ0zCEKSEchQ3mzoEYSR4flv1UE7QnowvnxiQIyfi6U/3NF0AxwfcZccUjEKE+HiqB9FHDoC9g3hXjmCkP9Y1vD/6og+N8lIE+xzJ+SCMr/8GNgqUgaVLyA5Dh2iZH3SlhCc2q9KNmS4qgfLSTJ9XpHwnA+kiHddk0iVhOFZGTnO/p5y/hwXjGEZKfJM9XX5mUG1UFDwt22SMBbUPlwP62RgPkZSRdNkFz7pYoEPJu7q/5Sni6UVIkkcTX8DBoSrZptdJJJZEfrhzUTw/k8wu+HZyRROrp8ooCJSp60/lhRJpyNFylXcx4J9XxIIey9KRKQe/bkS2LYVw+NpO4NiatshBhOUk7IQMCa2AHUs0mXSCpKqS4LSMArvrOodHb5IuA+7Zo2jG54fZa+NIeqEJFcRYYka7yGgZVUdU0cFLweu0viw+OmIPHcGgkYTBIbbrMVkvNVI2FlfH7CaXxWo1QlcNSX76cN9S1GssHtmet+vkZyt0tSZnmAZDxzzBz2F02l0nXRVTiNkcjlBcmaJDsl1kd8YsAht/F6PA9IwG2a6HBeq0jqkwaazjZCVw7GRQKKXeJqyFIdoTO83vnkNyaC8tT/otj2PyUK+MP31HtzDmGmCFwU+ARJVBjNCcy1I5fxuetbV77PS7DV8VcUsFw3S7CYmiJQGRVLLhski2muWSSihwQ7r3gA8wSIkbO4lcmOynJQDhQSrBwhAZVwvMXhnYLkTEntDFHAPhE0mGhIulncVSQ9+SwVShMc7j7v3dy99QhJtrkiAYOuj1+fCDoQkDuECbhhjQR77ZGQMjPdw2xBsZE/dTYaOZe4/kBAX3Y1EpfeHvTTDQl4PLsOYWnjBOrLQwKenngWBwkHdo71ZCI/9HKaMDSS1fNE3H6rj4DMPO9vBByZvA16zuLxrUShJWv9vQH1zv0VBWTHIQ5PkymB+Q1JmZleCnNu8hUFlE+4fSmXOCpwLCcmzNTLQT4r0yjYm/WVJNN7jKRlkICls4nJap8dQbUPbBSe7XFN3o2xAMe8TahgpToiEQUrBn2GxAtdMxfxyXM4AhnJeLxZhMfbznF9MpnhcjX5jQTkKZH5U/oC/nQ5GFpBcvQE9IsuMfC5RgLKbTIqff+N98j+fFBAUpwn5T/qNRBBynSQTyYSsOj6/En83QMSu28KilvXJ7AnoGS/o1CO8pzgk5OAItAvJI+EpOkJ6G0pqgyM+TomVTFFohgyEjD0kIiZfMDPBbxJyOZ3mhy5O35/cmkpfxaukWzx4W8EXB8PSCC1flFhmSKhSJCZoFseElDf2ym5ul1F0TpFwvUE7BNBXfGOBLNj0SRAIQG18IzknM2yIzmP3xYYQPD7rxse78hCAs4CGYlFh/aVtI8ND9beepa+WOI9SDMrBrTF9EUF1MtKSTXC7+ssjQR8b5GAfRRwFi6/CJgkS+VDwAPUNWGZLgrYEdA3nhlL4iDTQKYkXE6etkaWwh4J+bri+V7F6jMXsCdgcExcJLKIBHQD8op8drU+kuqii2C4SMAw0tYFOUzHDmjboKHCRsfjdw9jAGl/QgLWAZ7/b7unaJr9U1rD/3RfwD4RlLsBRw0EPLpe7rfzG/9v5WDcVl9/5gL25WCGKGBfDuZpdU0Gjp7NfiOg5yw29L9FAfuKoD0Bh0RQkHnvexSwrwja9wW0Z3peDK3hBwKe6TU7JIL2fQGHiqBDOZioq3jZN4W4ah0BF/8DAb9FAd+q9MbzmSOR+qYQQyKotamuQzmYviLoMBfwWzmYnoB9FJAKira0r0c8H6Le8fo9t0i8PgrYE/BbOZiegH05mG8VQXsCuuu7+IkCDgT0wzoeooDcfE+Xn3IwXRTwW1/APgr4fS7gTjWHKOBQEbSfC/gtCtgngvblYL5VBO0J+I9tCjH5a9l/l4DChGH/lCig8MOt4a/RWoN9eyBU0pWd1g/HJIFjEvkkVW0kIF0JLuxXrVomlwKJ4cuMC/dxq5DUq5E8XCwB7O9jQlbXGgkmX3wTbodCozLljAR0j08fDgpBAqoTqdWZ6SyAq1UTKpvE/lXfhTsXDtcuauVMkYCJeUHisCckIFchAQO+I9x62/Xl02UZnww7XN6UKsnYAJfzXGRCnVBIRC/cFXr5EiIo+QMSkJZk0LNm3ZWTUTSSKEzXFMLDz7f7WKVWSdOCbp6TrvW7hOSKrV0+JIJW8wKvR0UjAR/8JYS7liABzxxub16Vc7jyB5Wk4QpJJc0y7hMFJG/J0Zl5hCRenNQyHbVIwNRAAu5J14TiMkbSJW3pwAG6KGBrt0ddP+Pyx+aJJGMMqdBHoxmSmD7j8ZAFfn+fXuZwZ664/u0Gpq5216eZ57g/J0ICvmqCBGRHSMBRi6S7lJQBl3Kilat9JGu6dPAXcHJOSrmSpoWmb59RDHVlalS68ZGkv+vVKkw48T/+6+o/hIDiD0cBt7csxAduhiTb1A8ghPHOIOdLmVoWyqMm5XW6BHOhI1lcIhbkcT4noJnwRUCrMLZgCzKSZDPG4e6E3oY4UFx2ROkI6D+RiIowRWI9vTolcH/vYJaqHBkI+OiW61XOIek8JJ/Jn0vQJBcJaDZIzschPHwIOBFx/zSHP2ApCOkocFZOSpqxtYR55CLx7nMRyNExDh8CLkdIwJRD8s0eY4bAZfXQhihgT8BhLmCfCKqNWzy+cbsWySrqSr8n+NmXz+KHgH0UMNzg3U/cyTgAcpXoMryvNjKJZpmD57dEMjo0ElCMGoT0k0eSBUrdEhOHjWAXwhcB3ys1+RCwjwJ6qbEDidJ44h/WYkqCLZJZr4/TElorr4m9Vxcgr2cTKrxOR0hehj+C7sXd9eaaI/HNwxKcoMLlr4MokirZLsCyOuJVKX6GfHwELyQ4HGZSJGEfBZxrWyTn1Rulv224KkwE9j8S8H95T/1pBAQJCajtYhwxTSNRI9MREtCa8mMS8Cr+5gVtq4DFJG00RAHnvKEPiaBQE14ko/jggWUgAf34ZtHksn+IMKe6PoFBifdEJSxVUOvnKwo9WGukgTsSL1lS1BAFZNSuPEsfBSwmuD297vr+cUhAWNQ8S7xN84kCgpJVJmkvBwfme+9JhckLiSeEWw2U1QMJ5ic8TahbaA5RQJ/qlrPPrgJpR0B4yEJBrj4Sso8CAsM6HwKq9OWLgNy7sbsmGF9RwM3Y0MApdkhArUBi+WUX1Ss6ktUjgSXlacUOBAy5LooY02MdNDd8RuHjjARUQ/z+kAg6qSogm4mngFyJf4sCkuSI9+jGw/PfzZYaGMUYl5eSbZIjs0FSy/qzDKpKuJJsm3kDAUNL3NTEy5CAmlS+Svy/uLxqRiMwL0jAYC+uc7INeQf0vPkbAeW9+rsJKEwp7qfGfr+bgD/9z//fysF8IyCp+E8U8FdreGdsI/n6KOC3cjCuZSVDIqi9akVZrbZnJF3X73VIBA3xeTzMBXTXGhJudslW38vB9ATsy8E4m1ltfm8KUZyc/NMXsCdgnwjKaVb26QtoSev4W1MIN1RrGAg44XT20xdwHKqfiqBDU4hf5WAcLxEL9XE4ZD512tPRQEDqsdz8WyLoEAXsK4Ly8tseKoIOiaB9FJA6nb+igN/KwWwMkR3mAr5X76++gPJk+UkE/TSFmB6iDwEjyvn/IeC3KGDfF1AUpwJxgiNur68I2kcBPatwPlHAoRzMeonLf0UBvyWCjqYeQ7mH4+afScC/3kv/XQKKzJT9U+YC/nQi6FJDAp5pD8kjnJE4eV0mcD8+/DI9RUjA17py4eJGSJq4IwZPbCTKVVGiNBrvHF1f7gBuuxWJVpMGCWOqSJYTKZBwsysS8DDd+XB9azhwfPJ+q9tON/euRZKtrhEScFbiIPARn5CA9GNX6/GGiuFQv3SSBtcnEnInLGBP+0jI8bSQdbrrE3gJWSSP53UEfAgmFHGEx7+d7456teiihNYYCdh6cvdv90igkj3j/vl36+i3R1cOJr8Skj4mSF7ClgEc8raLui2ehf6MyhiKbUdAdYb7mz2EEPbBSYvS2wi/T8PTGgiY3W5IwNYIBci1E5Ls5PqgL7eSD5f5Xi0z1sfjr28XG46pgOQ8yy0ev3px4CbGuDyI4KhvmcjG6+d0ia9P3P+7lDyodZ2Uq7OK++ebZA7FEcmaVCzuT++aPJxPMV7vpnrF+tMTDLjeV0hSS+r6Dq6ZjoRi12RihwR0OWkBOzdUyuRkyKY+31IRPMyTRiUz4/n7CNjFK34qweZPawphKNMI9GjH4fBp6SIx3OUZLG2jkGiTIQFZnl+CK5eTyCdOXRA2zhKQJgIOhyx6TZMx996A55RIkmk3d89o3xE4TcJGMF54GmlnB/y/tcpQ4WbixERcZjtQYg6JsiM4UDNuxnqIAuL+kYjtPeyigBVbgsrmBa4/RrIZPBJute3mxjXnAw4PJ0ia9UqMyU5+p6DkPhOBZuP2Fc86gEfFuH54dk2ySaw9qMUJiVbekYCjELc/S6VJGfjyIyZz7X4eEkGD+JbLQxSQPKEjq+SwRJXCAozcYnB7c/w+W2cBaMoNh5fNxBEJ21oeKIsV7l9e4PXoo4CWkeL26QzJ1yeCzvdjJKCf4ueXdEjBEAku10cuEtttkJjymSehLiKB+0RQeV12rezD+kNAgz9NSh+kR4rD1S2STj6wZSjY4+uHgMULt/8WaiQs9cbPi3M3t/CGn+WXhcR903Q5EFBTvROoSsUhdPeb30dAkeG5PyUR9LdEAQcCOjYS8GIvQ5jdxmOq60nkkEV+V5DtUUsCT1/HJGy3Bv7ahWc0JILW27sH9rtLBJ0VSJjpAh/nZoMEDBI7z0mxv2sgmQskysi0NRIJoTWUgwnNUojJs+Yt0JOiI+EEySQtMxuUwMf1BU2QhyigsrNeJEzjyiF6uUTSlEJLwsau8iEKaI+qNwnfOwtJ9vLmIK3cVxlWrYAEPWUmGM36i4B9FHBe5Ei8UBadIRF0HutIqtm2m8t4R5Iq6R7Jt10JJvFoS4fZ+fAVBUzHKwFma+ZJ+cbEZvE3u+JBcRZIVlvOkJjbqQ7y5o0EVM6VRhYxElDlmS8C3g1LBUvctmWwqJyavE9dIuiL4G/+OrNEcnuEGpBs10YQJkjA1t0LIKlzJGchrVuSmKoH5Gq/yyERdKO+DfD26qv08/aLgH0i6EDAPgqot26DzyxzXZPY7+ZTd4mgPil/IwFFRuT/lCjgT4/9+qYQfV/AgYBTHQnU2he+/N4a/lcUcGgK0ZWD+dYXcCCgB7msctO7PxDwW0XQ8YP8rRzM0BTiV2v4IRH0cfn/yLuXbUW5pFHYF2RDEAFpgkymIsfgINATEVA8oKKgV78DWVm5qur/R+1GZn2Z+3vHeBsOFSYsgflkxIyQ9CER9ENAuz39IwrYrwW0bKFfG9dXBJ0spz/KwXyigN8I+KkI+mkKMRDw8naiYS3gkAh6PTwD960U72qIAn4qgn4IaMnjWTcQsCuQgENfwJ8VQYcooBs8na++gJ8ooGbm9lciqLAz4Vsi6LAWMDi//ykR9GdTiGEt4CcRdFgLuO2jdu5R3QwE/FYR9FsU8NMU4pMIatWaxA5RwCERVBnh+fsQcLzYCsEQBTwy5/x7a/hPIujQFOLx2P2ZiaD/uIb+qwTkGGEi/i1RQOEXRwHTo6nBhTUIk65TJJM9DmIoFh2Q5BYiAfX+3+k/UcB01bg83bGyDdfKnwebmeRa1CEE4CHbSJKz3B6pNXZ/EDB+/IgCXh4Bko+VfhDwakV9pyOQa/q8LG1olCsSMKyLjhpPJNhDwO8ngoZEUZw7koyk+H0dn8k08ZCIT5lRg7iLZJYeXksk0rQmSKgr7r9UzQCu7UOrNp31g4BXjcPvZ0z3VQ6m0ReEbGYckk7SWw8KBZ/J6V7B77/cKRKzxfGmggkKJY+tD4eaRQLaWhlSizUNuFzWuH/7VerUnTxH4GcCHj/0TR1GsglwzCW1ig/92knxPjXhgDc6JqaaotAKGAvOGuD7Ew8JSPpW8ajWnoArGcc/jm147iUkIKMgAV8SErDSVyqTzkdIwNcMx18u+rWAs8s+pE5xX0Kxz5CAglXg+Qq2S7hJJRLwWSIBV4t2DffTfF6lNxsJeC3w/DaWjAT0nd8XBcRr6v+i2Pb/o1HATyKobVAkg0WROLfJ+QLq6jIPQnpHoji2GgG9W0iW6myV5MC/Y1BdlQm8ksXpWsunX1FACM0sJGSUhl9RQBgjAeNXlIG5LZGAk9hKyHQjlmA0awHJJeJ0+BCfMzDGikC8+Qa37zq3ChbBW+j79Fk1eSoOkq3JkViqhiT6JIJ+ooA+d8ftHX0u6ePdSETliIS88uoBFsD9EwGX7QEJqDC2RvjN7WstoPt4PoAs1fMZlNibMu4o6CMYU8TXSnj/iAL+JOAQBeRlJPNKP+D08pUiAWUtckC5Z0hE5znjSTgf5yDfc464+1vTkdU0DcCpDlzgcpnFkmeDBLRej0nlj/c43VS1QwnqpBaJa4ykjGjHw26IArr6tanJ6pGvwdbuE8ad6nYyRAHlnOcD99A9G8JINyRfG3GBv7jjeHBuHg9RQJdTdwpZnp9HMDYdknUhIgkTY3yCpde3KT/e7N+WCIrXlCD+RwL+IVHAX70WUBPOBJZjDn+jbN/4ZLSPAiQWyMF6xuBvvmXfKliS1xE4nWdfBDRy5QcB1fLpgsI6faSdRwK69DoGXUeieBPSlASEtwarffSqvKm61clmZRhghh1LPGDuCVm7qoXXEMrWv2RIrqUTfRHQt0MkYLlFkqmH9kXc/DLr/9lGtUGZVzieqjW/CEhm5juA8eLTRAEJqBsWkmg/x/fta67DPJeQfLa3LUmeOSYsaIDbe66QgFRA8qpzJKC7nNyaIRF0VSEB4SLgeNq6JyCvvQI3tpBQSrsegZKlSMD5fiuRx3w9Gwjozpa3IxJSpLBSX0hAz0ECDmsBQxHHO18joY3teY5k7vsMag5ec011xis16gkYc6ZCVm1fwfQ+7ir/dTEtEq6vEszhgfvDe1eH14TRV2x9vit/st6xpE6QgMYbCQgJ3BsSGZwMajZmApda95LciwVunwla4jH9+9IsB1iMiwnx3ab5bQTEa2o2m/wlBPzVawEl6pjDWkDzvZQyVW7G24GAQyLoZy0gN6VvxjFUM/veFIKKZvmtIuhAwCEKuH0ioVh216jbe1r921rA/8++gAMBf/YFHAj4rS/gZy3gpxzMNwL+LAczVAQdysH0BBwSQT9RwG9rAb8R8GdTCOmRsWRYC/gpB/Mh4LAWsNi9I5dv0h8EZNSnPSSCDlHAZ2DY7muVMYx5y+/Jtyigk1CpGxJBhbb80RfwEwWcBPCuhrWA3xJBy76C58+1gN8I+GkNb/LmU/nWFMLJ2KweooBDOZgPARPg4oGAjs1JX1HATsW/35AI+okCfiqC/rGt4SfT/xkCsjN29rcQcDb9tbcBwk81eHQvwiTrY08mrkjgKPnA4JaQgOajRZIcwr6v3aTl6ZY3bbiHq3mQLFYu0Llw/4oCJobe1lS+Xww4sGineKeBRCe67ML1PdH61QUukq2c+rDP+olscO4/v0ICnvYNkm1SFSy97JFsHwJuxBcScB4iYSqrJ9mrQQIi9kI4ZbYabFb7lqVnEqzg3uWEiaHE7d1XTAC1KfQEdPF4EiqvoRmpGknwCQXUr2ZIIjYmJAUG31/cCiTgdUuq5NUhAVfvJW5/WeH+qjUS0HwiAR8HWwvSboUErEsTyWb2a/kWEyTZARgZbi+dBHE4w/ORl3g+6kONZGYBz9fLiE2oVh0SbrNF0m1PsgXFJ0oonvD8bnaMCfv7VGPSRnHrIQpYP0Mcz9LDz8+elxWO/6kyG80Gi5K8L2/DjXF/j5cX0nXVLuG+WKtks9zKEi3uSMKbEGtV4mVIQLjh+XyeIySguQadrtdBCEUy05ikjn5fFBCvqenkb+kLKP5iAj5SJxjKwUD6HIXkPc8vSDJ3Xq0jy+4Ib9/ir0TQzROnn9NXnsByBfjL/SSCDgQ0Cp5AdEKC5S8kiwMhH3iPRa4TZftEAqo7JJVaZ18EtJId7s/rGiDVa7xD0slIQGkuHUljnSuwlw+egajvn9Lo+QFsQUYCvhgk0UV5VkMUcCDgZvyMhyig102QUK3o4/ef8Q8C8pfzYUgEHQiYH3F7GmNwxD/Lo4TYyfs8JIICEJy+fhJBPwT01EL6igJa2h3Hv02RyIvkgATMLbby2gbJ9UTqwqqOcf+q2/eA49QcrDCdMH5wR0Jaj3MAy2qOBHxMGnaIAs6NzQQJnSABa8cvQHFWIvHO+Cgk3uGdDwT0zBmSd56PQyCl8YOAsHueBgJ6wSVvSNJxMVgnnyOA1lDINU9jcPZIejhubYXUhXoCRXvgeLelJJFAf/83EkHxmuJns78kCvirIxYv+aZ9JyAnIwEt35ertWRm+Ju/ieoQBfQX8gyvmXq8gPmsbxKxD5BoTxYJKC+fDPEvNZLnMjnLQ1/AIQpobZGYc0NAkq2MPqr2SA2QR3sk3wHMZIgCKmMkoEuau0Uy1re+CChJuH3ugiRzSF/hc+4hoT6JoGTMtYyvTGcZgXFfDsY338RbR0goiRor/I1/mlLUM/yNeocVWGaGpNvdkIDT5dgE5zTB1/Ixs8gSp49gPDUkpM0i1FbZzRyigLCZz6xvBAQjREJNXpsR2PECz4e3uEtItLUEOtMTcFKkxyEKOC9ebTUQ8KmNJLxGNkhAk7t/EVDeHbtqIOBrdbbAmqos4x13+HmYOvj9DRLQ86emTmbkJCEpXSTg7Gp+RQE/BITYerDkeEYC6uPDDwKaGRJwPsmZwEuPSMDVbmGBynJIwKM8a8iUM7yBgH0v099HQHYmSn9LU4hfnQj6sxzM0BRC3x12biu8ZmRIBP1UBP3XtYDfKoJWhzwZysFYToAEG6KAPQG/NYX4EPBbFFDwgx9rAU8J7l9IBI7YuS7Bt3IwVoS3629NIYYo4IeA0n3fMt9bw/drAS0cQjiUgxkSQeHaNEMU8ENApzIk6RsBh9bwIjlkX1HAT0XQT1MISSi54N/WAn4SQT8E/FYRdFM9HXcUP5B8pEAir3Dq+7UWcLbIWDXOb//UF/BTDuZbFPDTGv4bATvm9k8VQU+t47v85MIy3wj4SQT9QcB/rAX8JIJOk3HsChAigT9NIT4EHNYC/ktTiD+2NfyE/58hIMcw0t9SDob/xQR8nWMNDq8dEmp9RRI5tE2gykqvStPHjyjgzdCRgJVdSJSPYxvOXfQjCrittwBFsEACcrxcU71E0hQWiwR0ZCTgclW5cHAdLUgO8761+5jx4PJaaWTzqJFsoxkS8/CiWpVyBpIpPLRfBEwv0Cn0frivocxMJFwTIbmCS9/q3UrVIH0UxVcUsO7OOP4NTiDpiK8C2Id9FPAZ4vFUHBLoGFk/ooBciNur4EVITCmSLp3247l5pIrbEMdP/TiEyzL+QcC7vw3gbE+0IN5uIaTBemvCIdPUIH4Jik6Xa/OLgJskc8OBgGUMSLZThccz3SIBj2v2BwFXZ2LB7fFQqw0i9UjJDElZFD3JJruips1k5iDxjn2r+wg/P5dnBtzzC36/2ZQWDRo5hIf9IEHKT/chNVh5CVe8X38RkAatPhBwk4RIQEco1rD3KyQgveD5Y98zPL7r9XdHATnm/6LY9h9CQP4XEzCTn0jAzVGovDpBYqz34xpWnaGScMPsGlLRKO6TpiYBCHp2JIc1l4CyYZnA9UZbnsyetxyckYYkYVucngbxOAJTT/nKM5ynTkoGiadOpGn1LQq4HGW4v62ABGw3twxsWggEnlJWD1HADwH9NkACXX2cmBFL79fqzayOJOYBX98LtnLvLJLyyooJONqkT9R0spJYUoTfjxOe8TJu1/cVvCEhwxa/n892XwRcVQ+OeNoDyWtGTyTgez1lfBQdkKMtVqAo+Nrl3YYni51TDFFAr5F2IbE6fw1aELDMEAWcu08P9KQnrlZKCmHIOAd7t50wUIVIyE8U0HjU+ABljkjAZPz8SgQFno7YIQpoyoYY+Pe+AmgecUjA8wIJeG6kjtwuzhqI80YCHme7hIjH8QkW3IuvhijgIn9/RQHBnNhfBNRzR2CGRNC9kCMZCY/TYf70UMjONk6gC3uR+MFtlP226SrHTKX/rQT8JIKq8pStgM0ynWyv+BvQD2uFhFfLCsmIUQnYQdcR97JBsu3vCyTg3EPivK2bRLbJ2wUqIAE9WUHCNaODAgvm/mbcdit9RQHNQuxJtt3qfW9IE6jX9368FUg4w1ZN0GWZDSDbzkJybBwLXzt4JW1sJNDSwveV7v0K3OsbCbWdvfF9juJ4Jlsk3SP/EQV09yMkY+IuDFgo9x8EXK/OSMBn+SLebmWWZDZCEtnH7kXcK22QZC0SUM8q3N8sMCRSiDg+pS5wfyMPCViOnS8C+ofHtiFL7jQGuU+Tdl+zmUSU03oE6jFAQkr5rSbSG0n2IaB3X9x1wo6FGZjBrgv8xQmPL2oOKsz3wo8o4NU8218EzNZ4vOoFz+9Kz7vK3xemRUg1GcHC734QMHvf+hJPzLvPPxjhNStyyy8CVjyO7+48FXDaEVP5NJwdSbTxbVBXfEsgFZGIFwfvAUS/TwLPdhHTv++aEpn/mAj6hxDwV5eD+RDwsxbwGwG7+UNkhqYQ/5oI+mkK8UkEHaKAPyuCms+XpH1FAYUHVw0E/JSD+SSCfmsNP1QE1edmOBBwaA3/k4CTtk8EPVGp/r4W8GcU8ENAq+lm+hAFlKobSwYCbjOuHsrB2LNaKtWrMA5dzn1PKpNcJV41DN8f1gI6pYqf/xCwWxZsYL4Kkx2igLMLEtCiDO7/EwUU1Lhv/d63hv/0BeQK+cdawE8i6KccjDUdz76igO9nxDJDOZghEbRvCuGsTCTbv7aG/xCwe7nTakgE3ZjnaCDgEAX8rAUcooC5vpMGAs6ynch8VQRdiwv8e23eZKgIGnlG8k+t4ftEUF5rmK8o4OXmb77WAv6xUUDhf4aA0/+/y+UPjAL+6ulqkTJaTzIk1L7uo2KOmcC5UP0gZRkk4GheOEjAiVolEx3JwN0rG0qBIgErrwUqXadInqBPhPQFuaH0gaRpHjESsFkhAa02RiLKjBZspod+7R6tfKg2EZJuJCK5CvnuwP52QbIsJZmnSbxdw2WBNkoWfTkTpsLXD1oi4fZtqVNmYoZwIy0SULj1UcVTu4L7p4/f++o2lLPdAOpJH1Ws++NZiQGST9X7/Rkl0H1McHvnOSHp1uxCWu0uHtyKfi2hxrk1HZ/dEOptv/aQHJGABfTlZW4HJKxyRDKy5dKCR7NHAjZLxaKROZPhGe37Vu2zIsTHcAVwwmkok9xfSEAyQjKe84nKxG2L2zua8hcBU7KHI20e/VrAzVZj0ljD8b9PeD5uS5cwfWUAhS73WwOeBwa3977g/i5dvzZyIeL5tl0voXo0XcIhRV6kzyf+fcLpVIfHYqRVyYjpNLqWkNS3wJwzKXkhWe9LJO6NO2rMZlT8RgJOJ32Npb8jEfRX/+vqrTuEQJVGYPxl/UiI4kQ16GeqBuvd9MGSwx7JZ+HduvJbzaqJJTpIwNGDqdz2buJ0yTjkMHdqJOBk1RzJM1ORJJnMM+AlT6tvc737igKmBhLR0N57oEZfsfKk4nTxEwVcXFQhcIM+0fOSi0cwRqxAPLGvyPkh4Cq74vebW9aRVRQdwTnP2MCdOTgd1gp/A3TGIvE2rXQkszo/grabISEvi4dFznLfGl1ykIhcONJJvX5W4ABwxM8eSN7PWkB53Fc01SOcnvucevwi4FpBQmUvHK/C4P490EYJ2eriGmTAG45/HiGpUnB8sCokLnheoxHjjWR0zhkSUJFw/O6EC2H+NPABenQtfiDgXC+QdKk0wumn8Sxx+t2Jgbd8IYE1XszBYJYc49q2xJIsx/O5Sngcr7rbZUMU8LMW0MuEZ0dSOcW/DzPlAn9Kkbj7g7jB6W3bJ3r2UUD1xZ1hsd/heCsZ398s8wssF1TE6Xby+H0EnE6m7K/6p8q/rS/gSeC+ooDwthqLwDIPwVQuShXJIf7GjKlBwLA2SJixuE3wdo7kWB5xuuib3qdcCufC/OEygeuUd0BYHeZAn0hAb37H3/x8LiLRVrsXA2mAxMnL3IKVmrDEJxaSDMljgXmS8de3Cu7JEAWk9z7RUT4hgbZjJKCsTl4BtPSekcs5skFfSF3g5gfzSOTkjGTyjL5CZp9IakljA3DShwSUAQnEjZCAqnt4BZ4kzr4IaNDLq28mbfXJ4EhAE/ZvxvdNJOBmcbBAW4+RfNkKjyewogUQdYnfb09mQ7atKoMTjHrSFZZCdi9fhkXMIEGLcVoTL+oTM5UOCVhGSEC7oCNYvcougEJAQoNzU0Hrzi/iP0WpI8fl2QFrskcCTo5bi4Snnth4tTHua7kF4gjCCOhr0hE/qLYsqdoUBgJ66umBdwIH/x4Ep8kMICNYMuFvc7BLJKAXWHj88yB3YH4QW7xnNLOOCKObPxDQvbGZ9RuvKYH9VVV2/7a+gJ9EUGl1EAM7vlnlsBaw3Y9mzJAIyhwjc0gEHQhINsbyqyJoEv0TAS3tLemqnr/doSLosBbwUw7m21rADwG/rQX8lINpy3ZSOYWBBPoZBRwSQYXylrj8IWC+RwGHcjCj670np28PawGta5WFqnPsCfiiAhkIKN38ryjgUA7mUxH0Q8BhLeCnHMynIqh5kLf8QMChNfwnChjkSKqhHMw0sDN1bzr293Iw7XbsDH0BrayYleq+XfRRwBj391kLSC++PlQEHRJBPxVBP63h/42Ax4mVDQT8Vg7mEwVsTxES8Gdr+E9fwK8oYN8afrJ99om6fRRwsvGToSLoQMBaO5dDFNAUWDw/39YC/rFRwH88tP67BOQ56T+3hv9DCPir88EfBtHgepFxIlP2UbFQ2iZwLLKAJKXZ1XSvBc5Ams2jRjLULZLwHljzarNYy0BL3kQCWh2SpL26HeWNwhoImLQFEvCpLgEOfIMEXNYtS9Wl6cPzxCDJrn7b0DqsHLgyDyTQbY/b/xCwAZcGyeXWlzPZMkg2RtWCNI47i7bGPYT7ZKMGCTvC7a0X7gqOB43g+PZyR+dKG0LBdUjAwwgJaM3jCElLtSDOCuhLzcdIwntBghhyCOmyRJJepT4KutojwVYCErB44QY3gYgEq0X3BwFpg2QsE9eCa/hUg80jBYs+XHkOjbUg1abIi4QeNi3Ate7Lt2hGK1FwtxbUF66vmDorFZrcWguKsYik3kpIQH2O7xepgcdfPpHQ4xTPR8XeCJPyCzx+L7gb8CgfSNZsj8f/ohckXVWTKrbCV0JHF7KE57hGAm5HuD/6mq7g6QhalQoqkjlz2wgem9W8SjdaiWSdVUjAeIt/n3D2GwnIT9n/3Br+D4kC/hYCEh+QDIK8S8j6ot5A8zWViRa6zZMpIyawbF5IwNlTqsk078uZbNl+eulmCgm7dwG67CH5NnirJxCek74UhEBc8+pYpOZUJJ4f8gT8CKev+Wqxh4UX9kRprYxYh3MOinVCAhYcTt+yUR+lqvu+ge+oYckxTo+gF4AkQ1riVozbEeZdT5rNFbfnBukGnIhHgk33UkMm0uEI1jXlGTfQbSA7Mq6GKKBHwbYGAi5VHh9oNofHW9yjC5hGySPRiiwhgor7N9otkjYWkICTSVqCNcZHn7s/IwHTJopAPms4vaySkUbIdhGAOZZx/4tU0sn1iAS0OpULhiigS94hTh+mXOWuhYYnd0VNQX6cJ4wX7G08i1Njj9PtiVjBRMTxe1OjAKO5cow/zy2WpLc8BpMx8fvn264kHeucgSYZEnff5TzRZ/j3sRcjJKDI9RVPiZ+CaQdIvKmD5PV3t68oIOBkRCch9S8wv7/EwL8mo/K3TVf5KffXtIb/1RGLDwGNQsDf6DJDAgbXwxocW5yT8EH7fwbpCajnYyTPzTQzovoHHRD8SJK4umukDEUAY9kylU/KbUjyXa4CDe4M8SUiHQcCLmflm7iPKZLueVuYoI4RK64gb2tyfCysIQronircfhMaNizfDyTg0+7bP+gGvj9JXpW7y5GA8vbgDASE0+teE1XsCWitkERZiIS6RpwJ1nH1JnCskUDJ/maA7R2RfOYEyai8fQe0OnxV/uvVhES6+wFYtxIJuBBvElk3SFSzk/D9DwHftY8EvJp96/cWCZWaTxmsiO+IZ+4sjQQCElDRX+/KXe3SjvDGYdlPwVsG2OhuDQS0KrWrvLhEAnLLBQGb614E9mu8Z+TM2cX992vzHAb35xkiEnvZE1Bu7yGxwvkY1P0Wz795NvGaHPv4tOV7staQK+RdcivQ3fmbeGp7RwKyZxWW6xHD+NMMj7+Yp85XFNDmkZAsHwUgR33jlp0t/b71tfyU5/63rgUUmPNqiAIOawGHRND7dFb9axTQeT22tWrI+eKrHMx7Nzt+J+AnEfRbRdBPFPB5v31FAYemEJ9E0Bk9i8GwFnClRPZXUwh51YTq5fHeffUFHJ2QTPcSCScucPZp3XaWrpbS7UdF0J9RQNbcIRE/BByaQvxcC7iei+H3phC319t3pWb1oy8gN/O3QyLoQMBPIuiYlFw1lIMZooAQssRcsY9sSAT9EHAoB/NJBP1EAb8lgg59AS+nphmigN/WAn6igN9awy+m77U7FdY/EkE/FUFn8Y4Nhijgz76ADn04ylARlHVu/4gC9omg0vT0ruxN3lhDFPDTF3Ag4Kc1/Le1gB8CfhJB/9jW8JPZ/wwBBX42+VsIKP7icjCvh6tB2RsqFmwkYJsEG7iLXsCk0wcSsFrFSEBhh6S5GUgYt6/+dPOWSMDQbEO628YAl7Hal0PZFSydni82VGZBg83u2UcBjb5pBF0jwQ6WzFP7fvHhKHtIOmWMBMx810WCZRqzEXdILjVfruHCz2iQ6g9FpzjrRMLJ274vH2KSOp6MJDRDtdrM9y5PmYysYK+vcPwZ3k+osI5DeCwJbm+zUULKc0v8vmEjQTfvvrW7O0MSXRUSJMeFktC91/pwcSaESeRb0dGi7fe/WPdrBzeg0dBlQnyIr7QqdmZIRrzoLTi/QzWIZRXHo1rMHC57IFUibOSMenafCPq4IZmzqpDoteoJGO0JSdiq06gVV3h+lq7KJPFaqelkxVhw6mxKUitpO7qWkNyFJCJpT30U9JIgAS9RgN+fe31F0mXf6l1CcsY7aY8szYsl7u+F44lTRaF830q+3F6RlAVFAm7bIoL6kM6Z+FQhAZsWv1++fCSgXHTKbyOgIDDi37IWUPjFkXU/GYfgODORgNYnBl68dwPzxZZUwUnJdcJxNyTWhp0gnGyrI9HBSMHa9xUmlX2mkafKIVmARQK+dllDihbf/xAQdjgxJB6kOSzHSCxPS3H6mhXnA8w5JArACsl4neUFzC1TqFwRkEhfBOzXJu46fJ0rxhkMd4uYeh4lCadnSCB5SSdINNFqiBwhqYxHNmX8MclYwqncGeYjVQh8hh8BCUIRt+fkU8Y7LB4h8TQOicj4HOPmS/tItngmQD/qSKoF32QkeqdnwNk6X3lNsNPI7O0cYEHnuP8PAffhAkmc2kjiyHlYpFmLOL13L4hTcZbpZGFEeDywRLIJTxxvXosRLHU6Jf5+hWT0Js8tyPcGyWbED5x+ZmkFDsOLjMeEOH29X/MS5KadEu/uWRKxPH+DZBNxvMHucST17lzDXF4jcWPJVbTn+LwBOyK4P2I8gBRXbgtOMUZSHi8PnZwNDok7SvB8CcoOCSwerkCXjVh5u/Gj/m3TVUGYcH9LIuivjgLOp0hAe7qdEGgfFhB5+kzw6mrnTKRPLSTT/kZBk/Q+KrVHUtRjY4V/ExNf5w6Sy3VVD5aXjmHcSbJFMrYpBVU3mQr2UlMTu1Ep6ImDRBMEJM6TOdhg7CkbwFQ1cZK3xStPvSEBvRB/lCSPkIDUaN6Ml5+2CQlUJIyVFy/GF+/3I7HebwBd4jvGexz6qrb8eQmk09+MW/SEOitnG1bMAgmZl/eG0Idogl0skHBCOWsIG0YOULtAMlWyVQ4EpOoWx7uoZzp5nQ0cz5x/E3+9x/0vVSSvxgRISllEYu2sSIUF+Ei6DiyLFIyjgr7vcH/8McVrust1JG6fKJpFSDh6XY9Be3kvJG94L8kk85Hcy/pVea+pxROPnD1Qu9GkcvuKZEjatw70uUUiFsU9QRhGSE7ljOd7bGQKmci+D3L1ZgjU2yeQUBUNPP/lO/AeToPvN30fxveORfKNkMiGeXbAnN5axkstUyJnPV2DbK044qV+8/v+WUUQptP/SMA/JAr4q6+pn00hhkTQdH3L3Tad4x1SyUehuqUHx+UuMROYx4v5PQr4rTX8i8unwRAFjDgOvlcE/ddyMPe9mH2tBfwQ8FtfwA8B5+sfFUGHtYA/+wJa5QxJ9GkN/4rUjjjB9g5qSA/WVyKoolnZFwH71vDW6pr9ezmYoS/gz7WAn76AgotXgxkUd35oDf/pC2jZDO7/UxH0Q0BHaXehemdv7vdyMJ32hmEtoOnK91Ktl77vinX4oyLopxzMZy3g0BfwXxNBv7WGr9dNORDw21rATyLoZJqySDZnrA1RwA8BLQF+rAUcmkJ8+gL63jv9XhH0W1OIfykH8+dGAf9xifx3CSiKIve3NIX41f8SJINMYX/AiWecV0ic8lWkcNZIyKRxqTSUL2YuPO8uIan5QAI6+daBJzNCUtQjN6TXHQNw5hZIQNQIT+NJi4Q5Bkg4xvAUut26AJWwQ8KJe3y/eU0DuIUWkjA3kWzn/QWgmbw1JnZKJFdFkSwPMadBsurJJ0ymERTREgmX9oTbbC5ruAr9WjqnrxiazJFI5/LYt56f4PaiDol48jgkYHhDAt58N4bD5aJV6XSHr5kjkvAZ75Bs6w4JONamPtyeS41sqovM0tub4PdbCcdb9hU0F4tlCGdRxe8b1zKhwti0oS76RE7jWOJDeRWrUM0SJGSpyCW1+hJypaX3ref7ip5wbS24kT5KKDt9IuaY2HAaFUjEu1DWNF0jmZ+XPZJ50Vc4vVQXFw5iR5j00iEZn+LWgOrREzuZ/iBguUZOpAi/jOqk0qG89BVbkcgazaqpAfW6P59hhgS8nOQIbpc73r+bmWLRat0TUmSQgJFear+NgKIo/efW8P+PElDYR2tYbkyxckctkshZ+y0ob12rouk4BzI5iVvQd0+OuMYFp1fy45mB8rxMAtfpqxt6p1sJZt0g4R4v/EEd8kPfFEEUGO/M5Qk5rBcFmCmPxBIkJGJcLfq+f33Uyz0gcdrj+ADq8oWf9wJbIfP1+YLTsW1fzqRfyxen4wssrlO+gsLB14Hg12BbKhJssXooAwFJekSChXnfGv2e1iC3usBAWtkJkUz8PlGv+D5JdyVJvPcJFJWfBq5bPFgi6c4Vlu8Mx+/PpJqsOLEGgk/zCqe+SKbo+K5Amcd85XrL0ZGYmpiBfdAmDJDXKCS1bcQgzwJ8/8g1IeHV2x7MHSD5KCD5jpcoxi0dpjjeCMcvsFwG+jZE4nVXRyFu9UbicqtZ4DcLJCPfLA6gnfs+g4cMvw/8bQuLEY7XX952HVl5zg3o+YjE9gPZ0krdwfFI3ZS4XITHuz/j+dd3S5GBRYUknF6iGlbTJ46XjXcJiUQkvjZ5z4irH0f8b5uuijO8Uv4SAv7qtYAHfkFhaVYTxovWTUJ2c2T5ak8JiYJ3xpMtM16AOnWQJHy/1my17luZe/TFgOEi2W4Pw0NSBWzlM2AiqVx/Cc7LQILc1hlLnpazAPO4ZYh7WCIRN42KxNNuLAPaMdOJ/Dr7QPKcZdyVMKvJfiW6oJ7vSJyEIvnewHkgr9135TK3WUcW4tiHOe+8Kr+c4eNgrd9WsFIoE4Djmxm5nx0X9FJliKd1946QBknpuA2ON+LvPCkfTxeWLPtm/HmL11C79tewWK77pgwFEnJTPD0w+16iXrQxj+Rx7lvFp6N34EpHkyfBtm/CMHdfgQ9tFpLJxNCA3Br8PM5lJLLhFgZevXVX+XKOxzti+rWRY/JCshKzIco7X4LZHt4BjPZ4TxiPDgHIocgRn18hEYtDasKC3bzwHrWclQSWKv7/jnB/1MB7mEHPIWi7lCH+Pc1rcsj6pg86Tr9hMmp0MgF/AatVhsczj3CSrM7HAIuL2AXeLm00Ih+dGObMm6u8S4RQ/X3XFPefW8P/IQT8LWsBP+VghqYQQxSwJ+AQBbQnhu2OT9sfBPz0BZT23o8o4Kc1fFfaHGM9WQnUU45kGVrD/6wI+mkN/20t4Pjy+pEI+okCDk0h3L5PFj29d0NreIdZWM1XOZhPFDDG38TQGn4oB/Mh4LdyMFvSJMNawKlNkUCfphCf1vASaX4kgg7lYD6t4T8VQW+pvxkSQZ1JMZO+RQGHiqADAfu1gEMi6KgxfjSFMAWzVtPs4A59Ae1aMY9fFUH/lYB9X0DTcrJmaArxSQQd+gIulEX0lQgqxE09EHCoCMpFfROHf0QBh3IwqMHdUA7GZnQ8vk8i6Le1gJ9EUIE7CcxAwE8UkMnw/JhOlCXfCGhd9NEf2RTi55Txv0vAmST8Na3hf/VtwLsGFJp1g+Qhoy6kehBv4TSX1ky6C0uWujMkST1aEJJMeqKpUABc7JlKYi90M8qPCMAJWiTO7d0ncl4YF8riRqtNp+816himB3XMatXmnRUSbedBCKczhwS0dvh6G8s+HI4FJRvbB50G3SWG2o1olYYXJOmFIzE0oY0Ee2dIODdhIqhfSKj0lnZITL0w4MkvcHuXfi2hP0fyXFc6bo9mSLxYuyfwWOR938H+ta0yMZzXR8JshBhKGuj4jHzYqVbFvCpLdDVGYu7vPr6+HpBMtzuS8qpckZSXjZLRi0QcOO2OahWLBxxPbhQEKneGhHSD9ohT1KUHZ3lNgkS8gkIbvo/6PeaEiaO8tCg+3FxoKgZJvYqUju6Si4NErvF4Z7uWp7UTIwH5N5LW6wnn7FsTjo5Mqpgzu4SGh20EZV7h+X57ryO9wGwF12ejVskckJj7o2nCaVYj8VaA4xfHeD4e45VK0pBFstIdg8czdfDv0zdP+20EnEl4Vf0lBOR+MQGNWR/FuplIEN63G7IMDizo0+kiCNoyZwkzS3egFfjoBKePKmWnwx7oukWSuLZ1JM3OL2ClT0TG97aNRETXKYFE0Yx4k+OzJuqo7wOolEi8siffaZ6ewCDzGYELPyqJP03PYDWCSODhjCycfhpXMDVNJN5N7CtwumoD8i4SAv/B2CF5X40H0FjkGG9pP0pi3N9IHnHNMyC8cHyNcXjAnIpIoENp16Skxg3sicsHXjkeNeRZIzGVR41ke88dnejh7QbGu5oFcC1wep5d+yhodsbxvSy7JNaGOyHBpkLg2eNdTYAb78FabaYEzvwDp7PpOYVVIiPJzl2TEbyLVDgdzqYM3Ka7kLDjwwaUdYTjE29Ixnx5yGEl9RVU29qxSPzO77C8HaXATW47jRT7xRmn3xVP/K23w+nzNC1hKfTEfK5zjRzuzvND3MB9xEWJ99jFHpxcwr+HvUQiOpt3CQvYzxj/YeD5ndXPGywmLhfAZdcTv0g7WFixRFznMv59SWvIqv/cv/YPIeCvTq6ODz0ZOAtJ4J2zkoygb0xCW40JZgr+ZgWWW4Hp9K3H63GjkKfdEy1vGcY7J32furnjA4V4wrhbHYlTuIYJy/Y26dMNdwox86cOsofTPe+Y4vvs0Qdw2GpSeRMRiTgJxAhkNp8QcBQk2nJ/82GR6QwD7QTJZ9i3Nahm3+Rg3GQKkZbjBAw9fVf+eIeEqY5PC5zlHMlJ+r55zikPYXVKWeLySaYRYfz2QTuFbwIdI1nkMko9wKcGkjVKbI1cPT8Cky65wD9I25Iw3XgNRnVkK6/ikVBs31RB899M4G1elkIo27dyv77elbe5Sh3pHoslaA+K+9/sTZ0EzBvft/dIuHWEZG4DToXFYvZmXJbd8uQMixUs5hZTefJhBCRZ4jU3Z/1pAIF+r8llziFh99Gb+EaC5ytyRR20QHgzMB5LGZGUcQqOfsPxrNNC1+yNgSQejZDMoy3e49jZeIWkn00qV0osjbzGeD6d5P0i/shuQtKOxAzmh2haQa7ufl85GImZCL+qf+3vJuDkF19TP5tCDAT8RAHHHIy+CLh/PJ0hEXQg4KcczGhy7Zh/bQ1vCessVNVi4bvvNYNe+iSC/lwLaF/Te60quZgMBBzKwXz6An7KwZjtDQn3k4D29oxkivRzH4XLGMbeEtz+JVZ3QyLot6YQQxTQqaRkqAj6SQQd1gJ+ooCfcjADAfWZEwxrAb9FAYdE0E8U8LMWcKgI+rM1/IeAQyJoahvuUBF0SAR9cWngsq87EpItt8chCvh+xhNiK8tM+moN30cBrVsj1f9WEfSTCDr0BewiPP+8iefnQ0CzXUu6+nbFcIgC2vcrkm2pqDlu3+ubavyjKcS3RNDQyzffy8FcsqjATRg/KoJ+EkHbbD5l/lwC/uO9/yoBpwzL/zV9Aae/eLr6OgULuEk9cRgRidTYywzObB0HG71P5JSPLsAjY5A0zxmSwRvJHjw4Ta02S6E40k4pPNgfrqRKZjySZ7pDEh7OLySG7790etxvAyjcucbEildqFKZkDeXmhSQ0FbCo94ojeK6mNNhc8Ju0VeMEDjZQJn09ypKSW5XAJX1qTPLWyoyyc3x/v3mTIN5dkTw4DzSh0Vqtj7Lh/mk6jeF48WiVVKZS0oMup1CkOyRRHeFrj2ESeD4TDffHdzUNWRzfk/I0iNUtju94KJCg4RnPx8stE1qpWyQorCiJCw6/X8YyICElJOjyiuNRDncKhXrG7ZnXoqaHcevDvtuTKl14nU7vzcyB5+RDSg7JuFP7KCHP4fiVe8dTNzbxfBGyCNJTiOM/SHgW7n3i7Eb18PwcFn3fwIhoJLYoknWUBREcMo8wKYs7oNwxMOCAz2QSa+/OovFyayEEbjRIaYLn04qCGC7qSsXtUSTkixQR7I2AMvGIQRL+pkcrXlOz/9wX8A8h4K8usUT5QwSLvTsi/uwwksgl9cf9L0hnQjUuEq2zbgfQ1WbKeNFkdyR259RACC8GcNg9NMLy6R70VywxoNcjnfCbwxmIT3B73sVVtIV8OwKZ2bPKX5u7hJD9osYZWzpjPOuSH4llGE9wtn1UymweGdnc/Qfoo0Bk3PnYZslVzRmguTojPkN3LNnp5wlQgeORbGKeETPq+waOYjFwSwXHd1CdCcgZK1Uu/0Iydc34DeTmIdEqNU9Ish83QJbyLHCNIm+IEPXpk09lTNzkjOTcnBwGjPQxqvz2/FSI3HJIqJuC41vbD4lkFySjPt8KxM2og98s/BKMUY7n48Hh9JnV0xqowSPRzgccfyiKOdjdFMffvh4NEZe3CubBHolb8w4Seh6xoOxhjLhM8PyUp8MTVGUsBPB+IzHj8o1E7fBRCt36eSRjIedAHoFQQXxSFM0ZLW6gGCpfebszkm7Hq2dQp/Uo8A5LmycnwrVgtaMp4zJjPB5n++RhMdXHgTsSC0X7fdeUJP4tiaDcL56uds98AfJkzAf+Lu4bg5Qi/qb1YskEq9m4JK52c0FWzm/Ge06zI3ndogTmloeEoAsrITmTBkgOmQ/crJjxJDJED3/jV7wGmw6vkV2cW6CvyIQBvu9D1wp+j8MRV7nxCn/zYv0sQH7tJpX/5PD969qIgAQUiZY7WUhukrgD66BPiNtRqSSHRt3DSrixjCso+JuJNA5ASdO+CnCG5LknRgZUazgCzxbJdNxxKVjG6c3463fDEkqRfKpcIrnc7a4j5szf4DXxEBj3nJgSaS+3DFaKicd3vTQZeT+eHsjbZPLVS3S/PUegyOqEeCp5JGSaj21Q2BTJNd+ZJdFgjI+XGcsEvkKRnOT41sFxnUngXXG6TSTv4OI9hnLEva3xGovt/ACEp3gNNfZdIve0r5p7cJF4x5VlEW4q+mBe17g/jrMVoo+iA8hznFf5p1ZutPEuzYAsBJb49+lOJ4WcA8JSwOPLRBz/4SrGIE/zdwWvJx6/Gr/xnnedCAzc5PFvKwczZSbsL8tW+dvKwXyigMIVBGYoBzM+iYU7PiejyjGKUTKsBfwkgg5rAT+t4cfF5EW+tYb/JILanyhTUSCxXn0ZMcda71iVJ++TO50tucq8n2a8urykG1fq8hmxmuMMn4Xz3P0iYGk25fdyMN5CYr8ngrLjTB8IOEQB1QN+fzt6W0M5GPOk4fdrq28N35eDGZpCeGoa/3treFlmkIwxEvGzFlDcnfrES8VS1GKdFt/XAn7KwfB6+aMczPF89txOmb+IpbkmPySCflrDD1HAb00hPhVBV7KhDwT81hdwvN6+Kwuvcfi+FpCdWl8E/CSCWs0k01RLPgdDFHAg4Kc1/CcR1D5IeHy0PBgDAb8lgr75SmC+9QX8JIL+axTQ2ckj/o8k4D+eS/9dArJ4//pr1gL+4qYQRR4v4Rw+kGyUQXK1c7OEeuNuSOKIL6BxdfGh8OdIjhULITUOcd+0IUDisE3BU/689KAopn3fvlOpU93Em/pxFC9Icmo8oA9ptoarhZaLfVGxaDI3kWDrKyWbbtUd6a2Vd3BIVPx884aEFts4hWa5WgQbnF2xlLDuFsrrFUm3iuBINy9mCxdiakHM3PHz13prw3UnUJLCHUkojqoUyvFsQeLnVKnpKAlyeMSPBdmMRtDQ8B6ksOdMJNL8rUh0tTNDuLjPBbPx+0RY2rUbqIot7o+0+P315pLCoZbxtXktGypaeD4e+EwMNv60a6h/dJewn1AkpH9oWbqP8HgfhMHx+TwSDOZ3D54PAUk7XuH2SNn3KWxdDc+PNbfo9ViEcJz7yyBpVnh+JvUUz/fIQPJOzTKkk1VgwXUzQ8KOOaWhTofn7zASkITl+aDQ5di1oLqKSPCrgIRfdEsXLhn+MZP5FF8LZpDAURWQrDHB863M3Bhuz3BRbTqrPP42ArKcOPmPj9Y/pCLor06uzqP3Bmxg5SpQtGdJ0qxdQlJFFj6OotLSxuP8DipvCYwvMU5JuvVhAvNJJAfRZvPUSTRB0ijlVWaCST3KCF85L3BooZA1u5ET7W0hGVfsZcz4bYvTU6VMn6Bsn2PiC8u21oomksCaBhJO755IrEfgT2Bl4MTNfUzykkyDpQJero6Jt9yMj+QWuiq4hJGI14zcUvPuhxr0412qvP3xCaQJzTl47wrHZ7ZOR/yzMwZ5oSHRqNfi8UgiA0q8k4PwUuL4uofYAeVuc7I+bHKFHPWtDK4mKUwAeqtohwf3Bu0cjBjvOnFCcs7GIjg5J1U+vys0Lb05V3CeG4nx6HQUki43WjADHI87niFxvVF6AdWJxpWfcuOMrOToAYYpjBgg91bXGD+Yg0v3ColmKk6/D54/A/mmzYgnnXF/5LYQQbmfkWy3g2xpIS/j8Y1GYuU1didpnnoWQd2yeHzLV2Fp3HvxAmNtylW4qcc1aZjFFDQ/xL+ffn7ipBamGiQpp5CgidzutxGQ5WZ/TV/AXx0FDNrIAP00nlU+exglhOEKBeK9bgXrQ17U2u5y28BSWyFBfGFXEtL0yc74R6286QOvIelyDsEQH1LgQZtZxD7mO3A2F4nA+YG/iSw9e6CtcyHwjMtIIeZDTMGZzHkGWK7INKH/DTolksVrq6whJ83PwZlmXOA9YyQNTsMa0Bc+H8B2bYekuT3fIB8EPvDGkzbUrGKBhEutKeMbksUTe3VrgIzeQuWdHPyNr1/nGqi8ZwPXjZ8aOebnvG9MguO9F4WiFcQpwLh4eI0FT6kjo0C9gzkeS4x7WY9KstWRkJQWfAVnioTKSv8Gmtjh+FMDibxV8J60bCmOb/psNHIpUvy8N+MqIKedRhzd98F+1gKBrfjQyM1YJGArR5FA4OcJSUcRC2bj4Xi6GsmWcmckWqRNKm+lNhK5LM8nWDSSQLz15dknY4/fYHItEngdQ6dtinELlPc54nvxGP9+Rr7F413jNRdd8PjlLCpBLwnLeK/pqCF5jNeYgbP8ChLFTX7fNTVlpL8lEfRX/7PKtuGMYS2gI1lZrU6cqHTHST4m9mb+KL8lgn4j4CcKaF8eSMBPImhrnKbVkAj6IeAnCmiGkxE7NIV4rUwkoFmZSDpF3H6tBdzHfZ9BMYLvBPxEAT+t4Z1iiYRa7hfpkAhqn45NqHLTcT6sBbRfNzP5IuD1wZKBgDg7btzplgqVKa6QkB8CftYCmnPmoauLx2LtSu0VybgrkFyfKOBrfWMZe7tHYjKPaOdOtnsc/4Nt2K/W8B8CflrD++3CH6KATra8s2rmGP73KGAydbwhCmi9Lo00lIP5JIIOTSFGfQXQTxTwKxH0H1FAc54gOS/ZYjNEAS1han0lgs4YdhI4M+apq6LwLL76AjJrS1Lp9WYOBLQ4isffps7W7bpaJHbLZ8dvBHSOfF9xlZ4zl8f/AnvKOcofScB/XEP/XQJOeO4/9wX8Qwgo/OJyMNwiNuC+VhZMIgpIjBfjnuAQ7bZBomqvjjZcsYbTo9WYDUuhpru2RYLNfSRdO0OibI3KgwuwWpVM1goS0TFjeIwuuL1jPS+pckXSHRwfiXmeQkmz5JLB0SdIIpHda5SXzQscnz3BJhYSbWsh2S4QLsnmwrxCek5mBVRVPz6pg47Czizg1J1pFVspvnb7phSn1QmJd+m6hJ6jooTTWVoGabzuJDqjwQnK9x1fr+uXRtl7nMP+fFowqFQvow+oYiidq84kixKJd5KXO6jrdlEle3Gu0cmSlHDd3xdBcj17Cp362xjOTIfEc9eeTjO5T7zUz7i9XaVodK6QDVyeGQ02kaUcqXDum1AY4yUTz0f4fbOSt1DZjYav1XlNOb0n6dRdBTElXUlfHLMGnILj+UpcPF8HdevAYUlx+83Y0+hOneLnH6ZWpdr1ndGzEwPsg1Rj0qPWdVTnkaiVs8bxc0xXU7nZIokTSpjYzUuWSjdzA/cCoYHnF35bRVC8pgTubykHM/vFUcDczjMkjj9nAnGKJKHLIoLw+vCDIGO8RMtm4gjMtTYK3A5/rlo0L/B33Sf7htt3C1rTnI9AR0dCojLC6RTZu3PwJysSROlS0bTrzkAS3oJ5Fchz/HxQcALoFqOQcLzreG0fMzoELj9mYKU6ElEYMod8KYwZ72i2iXZbVia4RTIn4XMrZ5paMw4k8UEJwizs8FLeq1NQtbXM4N5l0LyZbINHQQ3Wo0Yutd22WgGkvBTAUegUbeZeFEhHtYrPGrkMNTSiCMtp30STqLKuHZ5TA/Jc0JigZNtOcwocz1Yez4NA27ia9ibEgg3JkIxp4fLagjFm4LAWHo9cjkPyEtIROHKrBOsa2lJbLlQBiJbj+U1snF4v92MJlM1+XkWvtG20wMNrZlOWahWKQd/qfXzRYf1okIwkckGT+NYEv3Lw84qO43f79cu5t0YChzXitJ4vDYh2jxFxz0vQtN0LibimhUqi2wPPly7IKp7f+Tjwbh6S23iiK/zdnZCgPeP5+33XlPi/ti/gko9sJNQdfxNBhyShTQGwmW19JpToXsO/ef4A09YE4tZCq2nT0UyGTbbHa2amFfgb7BuBaFk1r9b1GYk0N29ItOthHqxnXpFoh+y9hWVSILFOdHwkCTUuQNYXqfJEo5S0k3AhsDNCkbjHtd2RhXR+gLoFgfjLZJwRMTNV2GbemLgX+8mSdWkuIRt3/W9uiwRyZocaTDaQKoinOZAmXhKIi7lcBTOad+R9YWTItCnHuOewzbSHdm5hmd/nQbjISgWvQaOGVQCECcsEiThZtfibNK9qtY4lPN7beXwHoo9wf7xjN6QJXQ220hW3L57lWrs06R2cWBkR31AfFnHYcQ2ajKQD75iX5OWMj2DMczz+meKURHmPr7DcNQqJfIoE01qygohfK1V0rHchGS/783vuhMBd2Hg8+9UWr4nTUQ6CmYyfL6NqAelFxuMRZD/Unvspvo5xeu4rE7fWZiLe6XQhwvEJ9bgjhf584fmf4Ptmh/fMlYH3jGw8w3vEZKocf981JTDM31IR9Ff/s8qHgCxzESv72GWduslve3ckNmPG5KjdfCWC7voo23uN5OGs3HDfyfjFmOrk3qmi8U6+ooDHOMtUekEydYgMYs3iXBkqgk5GmylxspWkfIsCOnRm/iBgOOYCq7tLpXof9WvXGJdn7MUl49X7ykjd2eLFVvaTSom6voqlyymHrrIeS7MZmkKw9xaJFVAklHMcP1z+REViMaumU21fTN3RXpwgOcOHpV6089qdblimcpqzhSQz35krxP1axadqgWru8tIV6H5amWdW4lUuUhN3Gl1ZxnxO7VI192rozprmVVmlaEoDAaf2BMn3Vs1OdYsICfxMkJxc/dCGphAzMCaB5XpWNzSFEJZjhpggZqE63483LkcPfQVUHscTST4e7+48IabM43heNZ7P8Xs+qWx9nVvqLsXjH9YCCrudouLk0HJf9u1d2Zclktbx08wd140Y2L4g1WotcaX78gj7FQUM3HPuTq4hX5mLCkn5JxJw+j9DQO6TtvJ3EPBXJ62Jr9aFolnpzGbOzBW6UNwHPHY0J+m2PCR0G8opNDtrEaTVEknEXYoKrr6yJPHRfil0o9x9qPOEBulEKI90FyxzaLZvnSQ68SQqXskBiVYtqtT18PMzSa6gEaZLkj62e5aqq4qFk8Pq1eaq73W6E7ZItqulB5uJ9tboU2POUB/wdbqS5zrtLhckIx0tq0R6vIBO1W0ETyddVpvwpXT0cS9qOLLSKkhWp1dCRdVt4Vn7K2ZTul5NyzI+wTUgqyDN8oNGWxuJdJ+MTCblb7i9mVgc4JkKOP7zaN9RYTO7wi10kHDaa1/S6FTt4KqUSNDX7tXQxWmGBJ12K5J6XlnSiyYXcLskSE7a9k0xtuYWntebwcRO5jVU5rdHKFb8IogX8iGkurjE8+laFtksL/j56s2kcL76S5LMubKjbz/24AT3FdkoNyTjtr7s4GlMaZAczECjN+sewX3uL6pNMcfxc3hioDgyOH7ruVeoZlQ5VM8HJamQewgLmezgUqsG2TwlJPrverRyIj/9W8rB/OrkamPRR/GaJ2XCmdZKGqkvDWyszSaIBCOwNM0mfSeVK5Jnsy9rbS/jb3jN/R/y7q13VSVKFP0H8oGLovIoUlWKcqkhxe0NBERBQQVFP/0Zdu/0SXZO0i9z9l7r7GRlJUyEogpGMX5/oCrf1eK6h4RmsGnBeXQWEV/J08i5jDkcamLJQiQHi3or24DwyzciUkQF9BO9KSQoQBIdOxPzyLSOodgZhhzYq1VPt+bKAWDXNRFSZWDidzqVIJQpI1GcGBU9bvgFRBlQIW7tt6LhcruBlNVImiwdgaqaXQFv1I0crQ6YjpW9nGJ5ZFWHU/cQUEwkbCgkwyKRM5wrqgwxgfT+3cuiDjB9VYZnDn7PbBKdVphO+/nRgSycIxHXX97TMhFnSKMJk6P3c40kdFd7gJdNhMg6JGtRLHdwvDEqonrA8vM7pqNJYm1ItFfAodH3vYOinW/qqDxBReuOnKGUrhsh0i/PMf3kORx7ZS0HnmI49AvLGjI64PbX7GzRGcM+KZFXKxIsT9SiUtOWENkXTHfnh3NC/azlcExumzqkMe7fD48ckl2A+9tlRk9P3bMFCMJtHa7nSMi/F1ML+d8yHMyfHr2QKd8IvOWU1phvriqa99gvH3otk4PWJAbd2DMG6WGDBOm9KqGJtfTBh9WeBGWIMZUsogS2x+lWRCe1UEiyfVqQv/iWhNaqauj2EvVgkiutw6LnGh2LxRy24K1J4E/NkRbpNoCIYXoMzm7l0PUar3HhJhI50DvG2HOCMSzkFyHBNaooLSbbHEImkzq6Xb4jndm1AVBs1tgHjO+eJvUsAdifKInAwj7iyLcHiJzboj6odaXQaSwIQHjfisDfn3O6m5lzWPn1Tg5S/VTR81mEEHj+jojdYwzohbUmhLeKiMDR3wa1E7zmQc8wxqf7g0HLVcwgLMW6jq6apxC8eA0IbGaKwFWw/GW+NaDgLSWiKn71kY4GHIM1qwPMRgPaSwjX0kipHE5N7JNiZxUAv82wve0AY9hITzmkBVo8osnY0V5/F1Bk5Pfi6qnJacjxvslJtyLi0mAf9tROW8juFf4+vYwGxYI2kPe/P/ssGZ6v0uIYk9VmI4fR5Rv8xZjSlX8LAf/KcDDSoCxk1+RIJkxIrlyC5UpAvht0U934wKfbJRIiTZaaedMyj6vPBZJjxpBA1a6M+GTUtdqjGhIuWE1jLu1+yxdNsv7zRVAtrWbCLnhvmfPvouBj9FgSuzwgIcEu/f/1FHDt9kg4tjjxicznxG461zDrM5JwqS1U4mqtk5jDJ6v4O6w/wrF/JJWji8eVpabIbv57cXStmm+uCSSgvd47mnmSvZzPXsaUeKvVUP3nU8BZHijESZf4eyPYFFz+4npbJrh/Nrlc+Ke9aLVrhhPHfES/qewDCYmo6W5nfp9ZxJXt/Ft71z63zO/JC7lUf5FstrlUzE1bBvz7PWJ5fO8Gpvye2lx+hGptK2qumPvsEiPheiTofq3npmHekHypivW9TXLdnFCs71cMSNbsqDf4ey9DIsdTYbtXqTKplNV8XN+XSL4DHh977l3+DZdIysvT6c2NeFRcWbNl7SS6Ppp3dXPmquoptX0YcHkfebj9U5oTr0pfwT+SgNr/GQLOdPWPTbn71wn4h58CLhZ4DzqfXLvO4icSp/nEM6jSqiJJeBEOawEJd4keVp3E80/HDHn7hnv+QFJxdlCYTWMfbiVDgrw+SMj7nLRQvWNcP1PMip3N1QvOqmORdGEggbrn7AUXp9mRuKy+PZv1BoPrYWWLpIEDkseQR2jiaF8nq1IgYQ7vER6X115O5j4SjnuzDzSHxx6zw/qjMyVCct7IdU+yj7QOGHNjGV5ah6RaLS9I2i3XoXkoLklBNwPm9AKPR5SOSG1x0Vmr8jOSt+F1cjualPnV8wldu95jeywv3e/bxikMHd3J8dE2gR29Ggm51rcibUo/Z68dkutpxI5I1CMS1rmJDloq7eQsh0/DwuXyCtdo49VZrlwa1rx+xy/fsD0Phuywz3GF7Zm8sfySnntW3GZnaGokbNpZZ2Ba2QZw3t0dEqvczNl5u7xg+0sbOdlPxch20Raz3nezE3HjrTXWjMszPMNmT+LH59yww/7dQCdftiJeZWeNJWOL5zM7OXLMO/PvfQs402fav2Vq+D89Iuh68niBZTNbBOsfaQ5fZw/pUapEEJAwoScLz1H0OjIhxqnvUH9i9xC/6UGIM1srdCvf7sBmLy6Hry+mYza8rxAuXyCiZPfF5UdtQ/wwXRFsN4eR3qzZAYpTi+kt5EpO3139QMLdMZ1TrHGkQm0LyK0NlYVvf5B4N1uDwNjt5dB9+pQeYz6B4LPcE4FXek87nyc/Am7lYLFf9/S7JAvI8Ujl6BxfKF2T0xvTt50pQuleI9l0TDfFOOMkUIwaiVUgWYXj+ySoJgeg2wb7FPESQoQb38/p5iBKPP7SriMajj0tzAZJW1aOHJq3S0MTQ66QdJmF+2+QqOZ8mWH6mOxF8ChMh543cgFR1du1WMuHnN6dZQLJRnJFWGmfjsrrVsf09mHXwX1p5LTfY/lHu0ISmu9PT8Nw3MDxlDpC1D225+bRrCE5Z2shdGeT0+EwW8DxGFERErz9U5VhDIv5CusvyNeg2WJWgy8NmJ6aKx/orW4sKPXelaNhojh/LV2d6XP1v31p7R8yNfyffgo4W+wviC+yr4MzMTSqqMoewqN0lsPZkgV0+CA5guMRz1nXXRwakLYHv/F9OVxkeM4CTM3AqGUui0rlDm26dwWprvNaLOgloFM1NiHiuSPCtjhXlPMWYyxaMiTINNAp11d3vEbfSKZsNya0XfEIMveOMWBnZ4MW65UMXBl2ItquPgr15OcC4mSxJyHxVYcqAxKSr+54zdDzJ6DqR6gQHxybBM/TuqEREXfw28NKDveri0KL0yqGwjxgTLltHdCwn+3guIx9EuIODGpc7C/2GVtfBN8Y67edkhCOLd8LMYPRorP0KQEgKmWhrC8jXQazAtJxvkWCPQyLDr+3RYJsijHmx+eenudxBMXshH3AdnmmtLkhBI6TGcbUgxw6WuZPHfyh2deiuYFB79OnDNnZxfaeLDHG/V4zgR+kPfYx7JvQI8OYzq57JJ8exwZNpqcJpJOOEDEuZQs7kfoEZTmzRXQfDkjI5zGHIAhYHVYL7GPIJLcgqBpXFo9D8PeeAs705R+ba/Pf9hTwPwi4dIKlbO98XTNjeNz5ZL41yIF4nmNOOySOqruKbLfb3DEv6YXz+f33sscmR9L9x3Aw8+dxLntNlnfmE/yML750XtvV8pWYo3LruFJSJNUp6xMzaqQT13uiC1t654Z5HfYh19zdVPa+r3w01x4SRZ/DXLiznQvm6vK4cMkOkUDDFNdfpMeVj3vvI9vpE7f/JDefTwKmInk6RzePxebLFx+2RDI9CzCZWCCJFILbl9dJZ66racZnJ0UVbpgMlumoGySnmc1qr2ucymzZA493XS+E95oWgenH+5LL62gq20WLJH5pr5xPuoUsXLZDwqm7R8rlBEPPPl8dw1S2j5gvlHJGnO45qcxLUrpcr4Zp7RgGlvcfBPzev4pwVoe8MSfk9xTyZmJ7/QcB7Wt25iP7TIlT5XpnXpa3kk8Ww1R21f2rM487//afBPTactKYTNr/5hl0kJQu4PZm4F+49nZ04n3OE8N8TW8Nn/MH1tcXGJ9VMr1ylZ8WxF0pZfWPJOD8/wwB54ryr5kX8E8T8HBC4t0G1ZPj4PF12Hf++zoiOJ/lVBLBb2DNdw8nPbXl9Li/5OzpHCdwnmA6mNwmSLh6x314sJ0l4nh67pjVtjLUmzP+nr/rgNnjW4L2ckOibQFJaG+fE3iJLa5P9nLPhN4kMGwpJ/H15TdMOYoJ9Krtinh9oA4bH0KHU5V6JA44Es4qZhIMRufKifv1e9Ys3ne4jKpLErPyKTvcLPM3LyCSah76GluOiQuvl3mo4yuRgQm/1qFPey6nyFqd6fvZA67kE5B0+kJy9u5MheeJuyIdZqJnysex4DqPHBH7LySb4SFR75v3rk6bG9Yv5KcGhkULIr0FSNLt961AF0UuycbnBUk6w1t1rb4ESYyq7pir5iZcFSRvPG4psPlelqCu04AkswXWvxzaB5z2K4dkwJBsK03OYDAzLsexqBN2bGd3OF3yHcmka9CxjU3uUCuNI6fT1u9Y854NUN16PD9pgu1l7MgAdakiSYet2TP6PHYwbGw83lMi/7URQTGmpos/Nd/SX38R9A/fWh1fXkFMmU+iRFwwvUnyAfgnauTg0W2RgDKX4GD9iPLAtIf2bmdB9A1SWdR1nVNvvn+C/TykQrjW7yWyQ7WGzNmkSI4LHSkfl0dMN5dRHcZh3VDrcqqRYAWSkEmbhr4wR4PjVcf0bvLCdLgdlgok6Xcnh/NDbVBPClIonswX0fPbWDS5BpiOdc2BBBM/plTMayTeMfVENG5JR8WyOkKcDoEcsZ3Q6Wk0bMgXNpOj5QfTW1tbKVCEUVwLkoYW5dLxDIXkZCI4vn2N8n2FRJOzoha7jQL0cn6rcFyoQg7mhW/Q71S5Qaz1oYw4VSr6SrgORTDx6mAqXQx6Le0Rjjf1UIfeFYk1KCck5XGNx7/rCKbD4+oFscEjRGZGKJ0GkEM8PeLvtRLT8f0Ml4uv4YigmImO3iWQITg9RR1ekgbr9zYeIJjKiKjGVqevIsmxvTHGBOfXnC7eOqa3ex6SwFcJ1n+qGVBePm4duTs8ntAJviDWaShH1wEJ+fdiSvvvX67+hxBw9Ydjajz7Kpj9xxchNzCmtqGDbb4zb3Kwd2cNNWYE2X9VkSCuquS0pLkDh7mby+HFl/Gc8uwEpj/NSIBpVE6rrlnBsdRSOSA06OgFkDy+hMjHsyk31Ix5CYd66cjBRp05dPZxCByft99TOeug0zA5vsF3ThYRt+7S0XjQY0jb8SAEfymUzicYU0lyOcjC1mc5RU29wI9NjwSKR3I6lH0CYeGJWiS9jNek52zAlxmRo9X1alHwjx+A5zeRAx5dK/r1MKkVRn0UYqti/S02/l4ufxYiYhrGZHixX5DkC0GC7/rQ0BtTOsguTVQHp1ZRqLPE+2imyx4Jg/isUEnET0jXGtSBbOI1fetOXyhichDhqvdHuv8eHwAbEWNMzIRFWytHMi/bQx0V4zmnQW1gTI0Lmwi8r1b0XiXYxwQbgX2KaCp6VIMeDg0KMNQ/SU63aVdDKitWHTn02tFor6wgS/KgjqxprdDgIevAk7tLIu8YAPWeiQZ8fo6wT+zjvzfE0lz5ja7w73gK+KfvU6v25XF1c9GJrc0nlkn2lzef3LlRc1lIlRkfvIRPLr1a26qK5PHVUvDv7qQieZre+c8XQbVQXtT2S3IU077vT1yFw1J4fFI2ZuX6D/5dvH9P5erfvHheWXEpW+qyc3KdwJQlH0nEgpmwG0CyuK/sxudLsUAy7X/EWb5aPvLXTLhJ41qmtZcefH70vrIXWrh99Zv0Yf5CInrmfgjM4+DNuH5lunCz54DkdEqsSRLMiHtUSsMsn/ucf/lqKpzHYYLr3WnFtUuv1c54c0Yzuk5fXN01SKjVbNKbi3h64Z+wm9W2vSl087kxL1yRfEXYex0JN2s2JVeVw7S2Z9sczOfqm/KFVmvC+w7DaJrnH1HPO9x+v3MDM472Ry6tdCTjgfaj+e32NZ+aObbf8oTt392yln/zFf5+dUbSDZJ55ROSasLGWuumc85e/HPB68Cj24luss8+4pr2G9HUXWD90+KBfRuvJsS1t0joqTG9Y9rhT4krTgU1t/ey58v8u5DdLpb+kfMCTv8rwP5nCbiYyn+sG/jbBPzT3cCh5yNc88GXs0iXDebMugM0twhV8slViw2X1RyejHMkjyEnrCeaB0O0BCRLVY+M37j4fQu4F6lz8XOWXZs1kmfn1fH60wDTwTjAmU2cOukmJGfuTvfgqTFOMv/e9GwbVQOcl8ibLN3IHRIl96Dv3wcS10zN2XHa2HBxlwc5jTe1xQrA9afT9iAneSw37GxhOnh31iAnZmvqzExHH877vRCJ8yUKU6WqhCvVIjlrHgEw6z46cJ7tkVyWdaUsVO0ZDOkiQV6d8cZ6gZ7Aa6EgkdpE0djF1o7wfD+w/vGOJqzGYIWa7rE+zjUImN89P3A+LEKSBe+vxsodNeE1Nw8k+bbEYfGmW8P528dyajpUY1npBPAgN69ONhesn0QtjttfEjmdGPLISHWawkmSkbDPu9kwLk5n6EsRkGxybHImf2Zf6IOlI7LVQW2YbuDvH9MryHFV1g1LzXYJT6qDiN+JcNigtBr0DnVF0pywvaJ6+4HumgUi/mC2/9cIuJiqy3/Lt4B/+ingeK33cCApkq4fMb3Ujc8e0s/lXofBy8L0NbIqXD/BdK0Obx3tvKCDxAnPIqyYGtDTO3vD9n061+Hc9IFGtXEBvynPcsRlPGnP6PiCQlMrES42rKcFERqElyCoxZbEOm3VMQVOiPd70RTT3/qGMX0cQxDR/Ibk2c3TFeRWncmBXiIZ2y5dQ8KmCRJmlyT0sVQcKN9jRMLplSn0dpgYSNVZIYcvc+rQYKndgdevvYgsrw3onSc+5Jv2JIeyP0MC+vUCwunjTCJDbUZK1lheejjXcrS3ooAi6wDCdY7p63DBdPs2ZRYc1uwkQs3E43Gk38wzi1dEhFLWGn2MnQNC2WQifNrYXsVNiSBT1LQOnAr33zTKBvKHg9tvW6WjZFuskGjfpA71Dkn9FBMCQn8KORwWkUHlmSuQyMZRDqp3NNICHQvHeLIXAR13AeXax4CsbzmJZL1NaFsmDcA+LOUwbCKgkOsNBG2P7dP1UU471z1AGH9PJNDNmf7X0tXFdDb7t0wK8adfWlMuvyGVquRIoqNFNSppoQfR6tPX0UFNDSqd8xrgYQkRXMbWoHu7GiFeobCQPBtKjXRxBsL5RRZGZBqUgtPgNX++1MHUii06Lp8d9pmTSo6GZ6hRqOopHNoNsn97sypaWV0JqW27dWg6SCbSGx5gl8tJOPGQPO0yNeDgzDGmNOU2UmlbUCRQnNURKzSdzoORw+HMIiEeNdPoPr4bIJabohbLDI+PvpsOQnth1UEOcUJPQjuAWMlnIujQ5jR2TxoUVXMh0XKK13z5vhpQPi+NCF39ZmFL6jbGZFTUwa2SgV5s14Zi8q5E8J1in7Fxmhoy+xvVYloguZQ8sKC8GUhiokUVVWdVAPHHSYVwjGCkDNsQ8sKqkGh2aNDr90oBbxy4Pnni/kfuMvAnBrb3XZ8adFA/EZRTOydRxCONfidnDsnQ70ggXTKDcnmyhZQ/uQhKFvf0y7orHKbbE4m2lyihtR004HtlhMsNtp/XH2IoVa8iYa8kf284mMV0rv1bRgT90zFVGRvO1bSYyHZ9KhKzkL0vn2yLdc27haeY0iU68okvISFm7PeiZSrFXPlytXZtoldmfSkTLmknXTjz8+/bt3t55h961GuvqLhBvpPLk0tLf/n71lDXTNiZSLJuNZHd/Pft2rV9ZXwUP4JtAiSScXs9ubYKkZCFXfQmC249/8IGSTXyIjeZ9H1xSUrl2nnLvxdHny8s36hmxF64bmeqbjTh79UG67MfXMX0HenGlekFSTU/S4mZvhYV/4armWxLNv7+vZpeOVbzN4mC5VLzzjDvmjwbJNRJQ2J1SYYE67y5cEsoHbMlUcfnm70qu4+018zm5iMJywH39933jbmp/BNfGt28tpuP55i4OuJScdVqOwqKxtQeuF69pjPiGMdeN/vHo+WzsV8KZ7hOKrNYXV58HjGNeBlDwvXWY+DqYj0X3ilcWeTYRQqfhIZeu9UogblxfyOaGl9FdrUTklmUtztXW00S3vPtNqYkohd/75Wp7DxcbF/c5Mv1/o3E3XNO/7dRdv8ZBFz+nyHgcqb/e+YF/MNPAQfamdAuvJhkmOUZzI+6Cq4n+1onvbg57Kg5WzgdzkJOuyWSxzwGJ7g1R1w2qkBh8lALuFelU8f3LxJxAfkB2m93EJlVXwN2vltXaO8bXsfJhjas7bUzdL7n11lM2cjiLaaXj9ssEdlzpD3eLrszVEsWiqx/3Ua2D40jDHs1xPK5YjDtYJVw2g6hHD9PSs4murWBy/aMBJtuZZ3dXkoNFSliOdPsRme+oiGZ4jav46XLEnbQcfvrwUmQSPGvfn63gUf0LkQmF2rArh8ka9tOAxIftYiifY0P1Dfw5WS+vXast5GkjdEj0Ta2mrBkPxrQbdtMpJcZ0ZkQlQ+PIcPjX98VhwUHJGl31XM5ub8ji/Gh7+CqXX0Sb9+bnl19bI/TlpckdmpFZ+sCTLifd6KOQ1POWQ+rO9zkLxLx9WENs0Kuw/mJxMvKdlOxZa0RqHIprLN2bComFfkeyzPx+L93xWKnMWDwXIVI6i9XGmZb2wUMvZnIWTZRjb9GwKWm6P/tpBD/P30RVAvrBMJ0VtVh0m90apfzEo5W/6qFb+8tqpahCfB5H0VEzYTSbpwwyN3iRgLutBa9NdIHnNWhrYU2FxqdQ0ogbZ1WjpSFltBd0VPItutbHZ7KWU69LAA4rjWkoHrYYTbpVF8kpRtguukxnS4O1geinRTLgXlEsmwPnwB48jlj+jmxKD3cJiHwo1WRaDjee6pPuh5veaQUwpJbJCwtAkiIW+Mymyn0LqUUirrhdfhddkg4CWMs9a+NHFwwUaWTmxXD4S5f5SCRNiNdRxMs7/24I6G2s/H3lG7A9FSqkVwukjegA5JvFTdIzEmsUCf8EIizSSnCfYTHXyvKA/heOQtxMzuLVrdKA5i9MT0MFlFH+1Vzhux5b+RI+qWTRTf3QcjzUx3dzypg+xcZlOtJjoR84vGnX3WEkNdIat3F+uthcYOgvIEcbtaLkZrTAbk8V0JMx4k10hm7M8iuR0y3Z8lMo5P8s4GoWSL5PjWSe5nuBji+Pg0JkmRu/bV0dalNtT811+a/bURQqbbj38u3Z1mYUutQ53q4QfFOviJ6Hx8NjeoznhPDzevwIHXI9kW4h3TjdnKoaHgNo9ausBvUu4iGba1TpwsZHIL4ToLuqTV4jo01pIdrW4ePcNZT08L7mF/ZZR0l+VyhfeEsQZxPGFPgTy0qRcYXsl0bi2ibTHNaJle85psPEk2dJHhNW7sMDu7nLKJ6ta9osFYUSNfjSQQPf6vQrb6LQBxEXQtXbDVa33cM0vvKI8LXk5FqYzCFjNa3WhCGy3sEKIAutSKaJrFBt9ciBrhKjzqaX9uRit54gh9IDYluQnVoabpXKDaHmwjeYxfQ9hluoRwULP9JI4uu3P4Ox3g8y6FEO4de7sYcDvMQycjuU4U+c8CYmn5uQijHqf7jYAoRP1UiarowoB07nyDJq7wOyHem01L5qHDc7C8iui81h067YYBUOoEIH/zY0fXsXkLOT5GMN7CdRcVkvYXj+X0l6HjsA00S7qBYx6danDC66c0pppBvrlc8Prj/vSGWlpo2/7eMCPqnJ4WoLxefzw+aVLvhdjKas2ahcf3bmeSwOp8cUk1+xLmOP0JFrmXerU3Bl9JvHsDtKh9NqPcp/8pCEm5dD475ejzufPG9S8Iev7j9oVyMSDhngsSTJo4ZS5uOy0a8IgfW55pp7s2SL+zpnNi7xO3Nd7lAsrBUr518eFFzEm0Urmrjgjjv3yQGi6Wk8LnFVOL6ywLJyS45/04lrXaRWoaZmdwEqzZXgkdeCea+kHo+9weNuNOxHE012zd89go02e2rQTHt/f7O5/NoSZzNY5KY+3KvcW3rrwhoCw/M4eA9+AK+C9khSyk3c/M28olnzoS9yrA+7fzS8cVpg0Q7D7liHrXLhcv7N+4vVMrO3DwfGZ81bC4710uhmUWwuPBx2Wiys75OArOl0ycfW6ILd9P9njoaF4V/mwOSk/0IXBxLlaubYVG75wkH4hqlzhVJmsheNZFw/9hB8fn2PBXOui+peevw+BazflXDPi5004oyhb8dosnea18o5viRFnxxtya1dzqv/veJVv4ZBPyvEPmfJaA+X87/LQRc/ulJIYQWIvGyY51qSyTBfgMjvPiqrZPyG1vsKVUx3G5qIpJ3hoTy3/CFR2DGdaqKK5JFrAJou5aTZH5EkhWFc/5N6hDIyeyyyZndGUu4khwJpQQMCWXqU7jlQSRjb39TmDdObHhoz0JO6mOoMb9vVHjus1ROXmmM5On7Hp5dlolktwiQWIP2hrOVZSR172HChocSQ/thqYg1xgz2/OZTuHM/F+mRIOEuu7sJTetUcvIIpxVbaT0e/26Xy/HamyEBnT6CZ5lWdeKcooZN7lYFw+MW17HhxA7b+wcCHQkjOXsdbzp77cYMrqbly6nTYf3CjXOAbjk9iZjTq8X0tVFDm8apnLn61WEfx0GSbvWqzmDaOkxl1QRO+jqUsyPEFVOfvQyPoj2T9NvdgB3KEeDUybGcXkdssRK2X3gW80LEVYskntp0C/f1MpDjALbAJgeK5U8JEtRcqQ0jrxHJrE4Tki5MLJ8FgUAC7pHIanNtGEe2Y/23hUhhfvt7TwH1hSL/W6aG/9ME7G52ByndYHozjolDg1RV4IA9twgCbldUN4YYMiLOv+Fd7sigCYsApqcnEXqnWbRM9wrshDrUkWozjR7ZPYJg3g1yEJ3TkVayXmC66fWyiOuuo+6qe0Lhr39PNM57h+46dwOZpRyJKKW2ou32sAOfrJBEtYPpLV+HD4jX15uIknJXUbgUuLztGyFyZWnQuDxsIdUXNYn2Hw0J2bp3yLKiE8JWkJhwGSKI4ltIxPV21yh/n22IyvouB562S2jSOjMIJ8GjFp8rpofJ9v7A9HzylqP9VVPo7TEwKNVFJwttbCnlzwmmuxfyEGEa7jC99cMEopdUk/B8njX0OHwoRMRA8rp2WiGBBxfEo8V0V8hIui1zdMi0yYMI79I2VOnUG5L5gsS03K1F7UuqQHIjFxJMlTvyIdi7AHaJ9V/c70DTzFxD1N0TTHez3qJkrj6gZEGOfIgzi47xPIX8BUjYTTh3qH+fF5C+D1i+vsHtxavcYfnGHdPXz+PvPbHQF+r8v30K+A95EfRPfwtoU45kkU8tCeWT1tGV7kqQCU0j0XzMLTp8PgUkYnqRw1FJkTAvtYQye7/q0JhZCjWF2YHhuqOIducNpdq3OEJSKXhNruuM0n2n58D59YXXZDs3aBoEb8h351oWp+Ro0cN94sDB/uR4jaRIrvcztSEsNxhT5LQdaWymbwgvl1aIzW6n06dafCD01zcSLFPdoNW0cKEMWSOi+JICjZ/nAcrfhLrhXMVl1dklwC9VgH0G2wO17qkHker1QgwnPL5LrUsQpHFfC9tFsiXd/Q3Z2fuIcL++G7SeMAbAnw8SnHetRc/FRII8svH3++euo042R459NxjjrobHq8yGDRwXb2zPbXvv6dFJOQhVNHKQB5pBZ9XOgPw79CKIrM6gv0loQUwb3H7exkA19bqEcnm9yMHtMK9oQqQQijvWP8jteUOL+9eGfD4mcmTfXIemq3AGXP6WcnSJHj3dBUjCAx2fIvpW2AdVwfwCyb29knASpj3tVQ+J3Ho9CX5f5//FmJot/i1Tw//pP6vQveTzWfRdCeh9yTHr8itxPZwRwiWVJ+TCvY4rZoFk2dIhN/3J68K/uaPVThzpuhk4+4x/7Wwl/NfWzU3DLl/8oy9XtX9ScPv96oVkY9KK+LvdpDKVavPkC2mH60tzsMxdiCSTy91cdvfZgGQ5RSqf7Y5IlOvbS8xqu5nz+TpY1l42vBzzffcWfEZuU+HFyhCYvrY58/fBm9deLLzcrF6Cwm4wV7K/4kiw1Pt++AyJKHv7YWWQdzm985kSIKk2tgRmJmc91+SHLrzCKTpzLvkSHwexksFYSr3JL/s3V4eLLntLq1TMTZdN+ehs5sR7BkVuhs3lxadDsiD2/eA65mlt3rnsqUhYsuQGyd1NxTWlQxJ+h5dlSnfzxhdFjKQddWyP0rp9+PycToir89Iy1c9C5/OqWsj2+4C/917+hC+uhU7sInjnJKlaE4zPRKo9/v0dT/DF/YnvVPaC31PB/LHH9tN1QxyOlReYYr5Y8vG4Xgg7Nzw8v5O3AcY0R7LPYzw//0AC/r+h+D9KQE1eLv77W+s/hIB/uhuYps4dXh/jhAS0phb79usV3IvFHUlTxT3bGkoH99unIEnURjn7pGwNTRAcRXL2Y4NNuB1C+40OdXZrwooFCpXh9JwlJN73M2BEDBbc2TMiWWDh3U1euhROXy1DkmltwmA6D+F1/yCBYrqlrFkwTDE3UNZJ5mvAHKpJMMyzss50PdQZqeYG3O1rKbJ1dQtYVCYd3NqmkNPpakPZ3T4TuMzfJzlO3y1lzvLgwON5rGVMWduAOXMXSbjYVSSey/HIDBXr90zKmqSrepsw7ZaP0F5zJPHJihVmu8zF5VWGx+O0HXsp4wNa14tEZp6RYNG7v8B14/y+nbxEwMJToEDzOJUilme4fFv0KvSGWZPMKlCpdsosOAX3tM4eL8ti7nZnwvUV1XXSImbZsapO0N/MnKRHzoAp3WkJr9WPqL0+y1lnVQLauZ3W8cbbjsyN8hM8pehEEju/NazVYIBrVuP21u8p7mIFF3ihQkgiXpuOVbsG4J5NK5HEq/ivEVCTdVn518wL+IcJmK1WCxDR9l5HTXCv6HlZ7uGg5ZoIRvw/jc9DDwc1v4nws8wa6maHDoSZjiRg29Shtv6YwurYyXKUHrc5dWc7JFp5kOWgdJcWDRfBDEB9yyJc+XOFake8hrLx1YooDZcB1We/p3zXuqoFLJOOTqLrEaAKazlUc1y+Xi8GiPkF0y/b2+tU38wliNKqq8PPtg/o7qNmwAvW1sFhvwho3RUSFLRHkgYaEmcehB0EnzaTA/9ydOh4OxcQNa83idLh0dDS+rgQVNe3EFY6p/R7ltbg3ztVjiZkb9Bv/QnhaPuYnlfvjlJbeN7vqR+m40RdWLRfzV9Yvt/KgTbRenpa4u/jt/qsw0n30OjBXZ8gJUYngopqGqbzqYPkS951GCddRdfeegG53LdEaKbm0PdvWuz41OHySll0VHvcHhA84SFH1/WiopKxL3CZYjrfC7eiRrUxIJ5uzr/HlMuKvvjuDYmpvkXQHPcVnR3mKqQsuBPshBYNNZzLDY6JgnyYV8vub6WrGFPK4v/WEUE39nICSf7oSVSnSKJmtYlBVLNJLWJp6KgkMwVi+dphDH2RDB+ayoBqVIQgXWbQSL7gv26VmYg0q+1pDrsPcO0xrUVT2A0VxJoDnM6qHEjlI6Dr5L5B8ul3EZWD/pvkQM2hBA2vidN+Z1DmDicIwhFJR16JQn1rusUYuvZyEN+WOV1I5hbyTH/IQe1NctpX6wvEj8cdSQePkY4QMRDW/IXr00VP58ztIbrNszryPLunX/t6gWC6/Mji+jom1NupPhTfz6cOzW6X0OfZt+DA1jNZBOcHxuD3E0Nw8kYR2N/Eoey6SH+j6H7lUAkXOn3wuQZR//r9mcLZUbrjLIW0d/F43+XToVSa18CXLdbXyO4WFbnKIZ1LXxHyHomZ3ffYHsW9qwN92iX0c/Zi4DXpSNibS4xx46ZCwHokI5kuNDrsvQeILqhEdLm9RnrhFw75wahJcHzmDm2KnQrJRPsIUc4ynRLf1cFvcmyvZ4Z93L0opxAy9iViFE7/F2Nquvy/9SlgS6WQz2fUIIfjXMrN56xeg0MlUh/mHW8IfSCBlsVvkoVQdntz7Xstnw39vHZe2e9bs9/U8Go1GgTqfjKaLz1S+HtlGvXhwt4NcZLHjGvnyhDwjCeK+aI/UnVPg/g1RTL+BwH1fb0kbiFJgXlZvZb8Y/EVgfeIBOvs5wps8dZl57IqezOtbSRM0s6It9CL3hztfcuXy9uS2ErkKWZ1i7ew17F8TseXbh5WX41P7kguz5q+gVi9+eYT9zecinwuc3PBFh8+zhcT4ljeRDeH/XMN21zg9mdd0s3s8f1yuVhMZCd+4fIHb5ZcEdKitpvH0JmvykRyvSUdSacMlUnu2cDl6Pf7b39ySLtZdHzeTJaymwWvwMyjb89V+bKU7SfF7WOBpJwfpxISVJSJGUxWBmyDAckXz8rKPCUrE0jCJsK+ue/fV+9bBuYEVoJrB26RzSl7cL0JZrLd/8g6NOWEf872mvjP7kfYEttrG8+xvhZ/5SaGKwP3sF3V3KLv6h9JwP9a9z9LQFWe/2umhv/Tt9aB9EisND3L8XYxo8w7XS24VfZTZLOsAxYvtDmcyweS4cqQPJ123cPjOyvl1B/iij1/I5GdF9tAxOpq2jF3d1hD+94ioTjMFBZd7wLOwTat07FF8m1WIYdmn55IfOuQRDzGW2kVbWo5ySbbjh1Wdw6tUZ9FkmWJzpLsuoXb+3smySNqDbYtQwvOT7uS45ZtLbZ0mwXeUhUk0jRC8snrtYukki8kuWyQsIpTRHA2t7c6U0WrMW+uOtBcxotIFNAS5srjAvpUv4rsc7MMdtKvKxjE/iTiwely1sphAufPgCSVNlbAzvNxDi97mspx5CER+30jQ2cETZ01bewwe0xN6OPbmWTebGaxRcQIPBRxrTNlklRsPp/40O+DAsvfdArb9XcbuoLdSEqGVmeTVz/A0BMkbAxTYO97zqCTq4ucro4WZQGBCl5JXYpkN+scttoELzhtgnOdGFMk9904IPqM8lQn3oDnszo0X+ibcyGy2xIJLGdKDs+VdpHjtRX/tanhMab0f83U8H86puKX7kC2Ob5IwJXFSMXZryCcoX8EKV4BlfllDcXt9SSBUx0V+giGBRydk0qi0to79OA85rAl67kczsukohldS5jOHXB5Eec5TYu1BUe1nddR3GN618HnAMGj7ElguX1CaxZeQOxWmJ4ezJ1CFfs8AF8VSKZLvevoaeGHED3akQiJI/lMOfIhF69eDvMJEmi8zXvIFRfTbfuDpNkMXwGBaX/rkF6WPRXheQFlta8IRlxf0cafjHAMNwoJPtfnSL08PYHPK1kOJRvT055hupgf1ks51D3bos3900C0PClE6Jsdko9vrnCsLFWIongGNFjdKBw+SV8HlZZqtAgnLYR+MNaB6jhI1GH+gex6wnSzkHYadaV1BsKnSi20wy6n/LjwIL3vH3Uwx8Se6vn3BrmZPmuxv/WUWqc3Ji1UfxNxeh57yuYbDcTLQvHJ21Kh+dsMMf1n1zqa7nuNRu6LQKYMCraP/VSo9365kMqblxDLr61Q2SBrqO47BRvm6Py1l9Y0VZGX/xYCzv9wTDGXCjhqGySDbh8byhXzDZFTrkmcSSvKalbaUHy6Ac/B1OnobpSQZP16QUSs2Eikav8GOhwlEvgi0ejl/sX1Ez4RwT4pDOp9VBsSLdLl0BiWDU29cwhiKSHRVvqkob1AomX3FK+J9SYDmm3XMmSnA5KJTu4apYl3+k2qjmQpQtzf3fBLiAv7XYfzt6RQ3b5OwQ8NvGbYqDt0732PEHlI1GgOjkVPfmTAwZcrEhSFS6n9vM4gj/isFtOq77Eldi0cd8W0jmr66GhAojNE3VISQfA85vTYpxgjw3Yqgpu2C2g1vr7A93Ptd83qQJc8OwDQG9ZH3z4SGjvqE0DLv0Lc436k++gzg+xRD7W4Vg/84XSoIKldDcn8flBqrMwCDucZxiQ/zLH9T1Mk9qUbiGCS01D22u6gOr8/RORhDvRY1RSaKG3qcBmtOnaXXjdIvbEV4ZtNRtqWngMhT2dCiNxJqDPxIiiKYRSi++D+ejveQ91dsfwFl+hfjClV/1PDlv3bvgW8R7eYj2OK5HmTUjNlpWVgv9H/ED3fI3EaX+Xf3kDCNLuXY36kzYNLvFkSR/oM+f8aDma6MWRfkyXHNIr9nCtgrQXXNT6SrZlJXM9mSJLVTgJTnXsKn4kaf+/ci9HsZ9Kdq/kUCfU+S7+Jqk4r2A6wqv1lcjLIxOEmeHuQiI1ZISWVW5uwv/iacINWssyX6z35eF7qxO17JJFxOdngqOYaCZtwh+zgK/HxqiyFM/OQPOv1Y8q1tYKkUkesr9hKKv9sUkl22QcJen/JDEgXrOXD1EPC6U8k7Aw+KwHSb+Cn4XBcw+78RMINvDTMzeW7QIL5E+JqiauZ3fr15XN7hUTLXquE+NvHky+vKpLw3ZWjOXksRr6sWr12PltXN7k3XfJF0a6IL8VlZ/qTJwVGF3h8q8LTzTJ9b2HlLCTZ61Q8H5S1e9iY5ko+7O7vgGxk3N/i9tVqG87cIKvpew3UjvH4ebqimH3g/lzbnAj3vPPw+JTVDraNhgQ/L5CU/0QC/td96X+WgFNVW/5bCPinX7CxitSCy/rYkLTt2o6ZRgrQlJuBpBlDojjlhMJ1d7zI2S6IR6b5EwG1uqnkzMY7F7vxOIJePscizt9IjGu33sPZp6WcWUctYMCKEm5iW5DsMyLBguqcwu1gIfG8eRIwIdZ3qPsf0doHkvM5xfV4X6nlmA/zhnFtAHhUi99Tus22YkU7OUB71S91MlvNGhZLHwZDNrnU6dbD4x+JG0E7pY1I3wfcH3m6FZxm93udycsuYcoT17/SrkEyxZrOvDRkUL3nbZ3s9lbHnu+PBcPydRbx6pMarBvmZ7jPnkjO/tjpLHQHRJjGC2wvrQvYxBvWcP+ULUnQuCMT7WcP98SvRfbM2p6J08SBezhr5dRY7Ry22Kk5PLq4IjFLdjnrV9cQmjzvRHJMEmz/Z6XDVWZI2POIhJOXDsB9bjZyMr1pHeOhMsB1f6lkzGOsnsUv0KE54PmLFwaSOx4HPJ+X41lkjzO2j7TdGUhmWol402D7f6S+g/p0u5JsqVt/7VtAjKnl9N8yL+Cfnhr+fDPO4J+dbx0FNLeo+3ypwC3bEMkk4AGbP5FgcZS/5ej9mRhUP0cOpPl3LgfJe+nQWit1WA/+SqTX6a6h69D0obzpKxEvnUlPtc8nxvTSwuX46lD68q8nKBsX069KFAk92MMI0b5r5Si4PnTqmRcDopvT1+K123c0Gson8MZDclYr3F8zu11B8HKUw7KUehrnSM68TUYR2oVr0MfH76C4v2d1mMzweC/KBtO3qagxvV67I33SLxIpHeckaqJex6XrF0DNZ3IUEyTd6rR5QWn7hkhdowfKrKsMabaf18EpyyxMF70l8GuwqMNH2+fUai8Z+M6A6X4zLimV9msNjuyk1pFtDT19JyYB6IpRRHcPCezanzvEqoEkTndZQs2Zd4Gc7F8k1I77gCqxWMFzk48i0NQip9d3jX3IJJdF5E2ReEZ+sgBp3orgkL4rxpTHHcrhdRdhTEuglypKIXzu5rLYvbH+/uvSQDky3N54TCy6slsPHgnB9d198teGg8GY0vV/CwGNP3yfEm7+gEO2n4rIifAcnOmSwM1gRI6l11th23h6geRxwJhzB8+gG9gfkRiYjqWeyBO60LIRLDNZy+mzWFA6LRa/eeowXcyctZdQXRoyCPP3WmQBy5GIm8kNkvL7m0EvKEdabe46iOPiLkeViQRlJ9+CLPpdY5PN0qBbYc7gWF9ndaRvy4qu9xsZ8gtRSOg3p4bhJWKDMD2ZBHmJMVeTmwx+j9dU8K2Ghu6tTEA8kes6rO5STgszcyG9H5Go1eJl0IlR6MBn+yXuX1oq9HEz53BITms5m06QvN0jnUGZBLoI88sixzzyTaHeliuSqnnR0CAp7+CfcuU3Ku6xo8O1XEGm+TNZ7KMX0Ki77eHoRF+C/yEpT6v1B+JZJ5HwaCChm1skA5DpWItj8xjpfPHcwFWh3zqgT8+ilbdK4PF0VTl8Sm5Dn4+nD219vpNwaCFgzWYhQdh3T1mc9m+L7bFZIA58XQ40oxipPn18QFTZlISX24vSoqkzqEJbqqMSTs7fu09NVfnfMhzMHx+52vh9q3YfkGh6jYS4z2sL7CBkxJffK514G2/BF+YHifPVvNw8yq+Ry2emE3sxuL05qb8ZV4t0XYP7Wx9vkHCGBqaA7QO3j6zlCkjtmuRgZq/OPDv+DMl0W9fcql+GOZi/4U9ce0K80Vz9ng22azCeeJ/w+zuSTm2WGzCsxUoclAr3dGuXDOhTmsvOgUq5SbrNh08sMamdbEASGY/aBXdpYvmfORJsnXMDtjN9KXtTceqIHkYL/n2eJNlWXSzvOZfmXGuReP6oeJ25LpcW7HaBKXj95gEp+5vOJxn9PeUkp4CYQUzBeyYT4bn9C0y5WUj8k7QScdqlZ5nOYjPlEzANcvhyLO9rYHvplwOW5z2wvOnLlPlEv0nEk9ZI5sbarsDTvquaH5eeYu5u2y1sjxaSb1i9LQIPeQ97usP6P0tsz90Wk0E6vLB96m6Vk81oImmvMK9dfXMCYh+PBNbQmjUE+coh6dreAt0updo5cNyfNG1t8M7UkPmnQ6L/Ewn4XzH0P0vA2Uz7/w6XfyABF394OJipU/hwfV9uAonWOWxcfxJ4qcGbJKW2C5i/C10kkXEVycGzgN2s9AitJF/q7BAkDZOVdwSnG89I8hiRIO1XFXA93Ss5tY1EYaF97uC18U51DFmSsHfxucB93Nd1ZjXWyHr1/IU6YXeStQdNY18VO5TzLbiRVNf3DlOfDEk4OSBZ4vdMZ3drkkJleU2d8qLV2TsbPDhvrUaOcyNxWCKlJd56RiTlJNEUJhmfB3TSuUfS7hKdydqkguvBv8nx/jqv2DM4e9CXmO5l+RSJJgsXs8s6RsLd7HnHVsf1Awb7fJHT3Stt2JWpNjyL/oTlc0tj791hj4SbIjEDU0v+n+7upmlV3lsX/QeyYVBQaPISoqAoA4JCD0QBQUFAQD/9Ge5Vteu0zjqNOff6z915alreDyZIMq6fQGCP4eVD11ePMmwWuD8/cAiga2iL/ZnbExPJ4glVJBckmR8Tk72frys8GtbyeItFmgWLB4MiXiHJ+7GumKA4F7i/2JNEsrxymBhHa2iluqTR1VxZ7GnGDOru+yzDg4kkbWQb4P5YIJkfC0ljW/qwoJjaOw/dFbZvqqwF5Nuu5qEA1l97NDyOqbX4p+6x+NcIeBeFBUTebUlO9PmOzP6ApePePw0cM69RYSd58wJezQWMU9u5YxrxOgWX2/OSv3PFMSV7OYctEQweF37SmPXVf8DJOhk87Nc3wXyPiwdcJyxV8V6YmeYn+wyQDq8FmuR2DMywW8wB5KgrA6PpTVPKfB/gaiIRXRnjK8xGJNE6WnG+8Y6KOf7i6+m6EMrzkWcR+xqtB155xdfyA2k0DUg0kCaFB9Ydt7/LNjfww/jJebeZS+Yyb89wehtzGtjno2ke7k8TktNbJqfDoo9MsXB16EKB0sRjSFRZ8HVIU1ul0eIrW2aFuwGe27nKk2r3bkzra0xwnT9+cfCBRS+9H3eQpP66PNNo1Jj6OAeQvAOM50K1V8zisJAg+tpzftYtJOc1ahfgjd8PDWZHOTLDtttDFhYLfnLfg2AGA71C3qciP5MK25s2/ARF/mzJaSonk9H2O4PAst78tHiOwBq+ecOFJnPOD8nRMWfyETnwYRLnhTBE5q2oU8ivJ4zb/Dz+vZ9VfuuB/isE/NNxdXgXGlzEtcyD9D6kZjqFLhSytinj7ggVK5slHgPXTCTnmZshMa7fN3DLRfKpr1lurs5rApuWMxpmfgdmmCLB0oNmltGcuwFzF6yFa6Pj64YjuehptYTTNkSiFUSNmFDdHQDYv0mw1BTBdNrnBW4TJfRspo5pnpdkA+/WUfj5Zbsps+ehAfk6k/j54eUOuxA/h3h7RXLFmWqydUopDDqZEz4scAwevVsN3vVd07MjYnts9fczxifUSEhG12LB4QzgmQ8cI3vvbZr7Gca7bLExSWxeDpJZD8sNhLqpoZzEfWXaZQ3Q6jISdyrwmF89Lhq83u2qDF6lo5j97etByu0ZP0sb7J/cDClESr3kfBL63ITVTQfvoOo02s5xTqoHQuE+mwjhn/GimLJGAmjXL7Hk1zgLWJiPNdT0vuZcuR0lU2hoDrXXvmmw3RQaa6txB+UOJnq+aqrEZtfzGuLPQ0OiHzKNHdwLgyHu5PJUf0asm372gipc6iTSjq7w98aUJAj/yoWgf/rM+rS/Xd15pusEzlLmUPPO97A3MlZ68M0tepCxTtjhbV7uL/tBMrbTd+FK5u/etWv+lox6f4tdgX6M0osuQ28MZ9mAY3DCI9u/TBZlXm3AjtwN4lf3uWCYy+XaJc0MP49dkVB2tfy638ttTg9GiUQpucjA/nCNeHaL5Ns9Sht0e6MS/7FxUxqsiQX6V1jz/aGY90ZbnAV39Szn/OBmak4Tv/ZAZdQgXvDKKho4pfF7rLVSHtkOG7p2kKT7xwpJdb9jf62zimQddCTbuUOi1aLqgFZg+10+jim9z5FoVL3pSEIJSXmUsy2ohKs4cnfHytikWwPUTMftjbchN+LdTXY/J6aVfqGNAjWT89JdHwQVE7HmOjT8HiWXvHok4Ts+Roa6EA04MPxk9/tbfmd7JnvYvPdIQkaziBoTd4EGF5V4lp3/nnTdAdBTohHfT5GY232CpD21uD9u9hjR87TdwE5aUO6ZgO3NdvIOnEJXS2h2SNgZuACs8DBhl/Uo/UcSUPyfIaC0Esmfus3+bxNw9YcJWFQLjC9bv+HR4xhNLHBWGTTN50OjyYglZhpYe0rVqMt4l0U9u5teCc92qnh42q5MdmnkM5Y+40pjWkkBi+zTBYlzQSIay5fD9nv9i8QpCh5GJyThyvB6qDafR5nIn9hiynW1hoc063iUV3bKzvrpDe/GQoUNxQ4JJ6zuUA3kSWJjFv2ui7YLqJ8KEjF/IXl6rofwanIk3zBIPfO0Qw35cMP+cBZHLCY2AXxnwPeFVcSWw+kFj3vUkLh2kGC18DhD/R07miwVJNqY2xHUfvOg4V1dO+wkLr7Qqawi0XhFkj7PhQ/NKixo7Nxx+zftxGHwho4kMWkkNoyfCzRfAfdXTKWJFavDBTK5Q4JW1i5igzkboa7Usozf3a5hdnR6QKsY+H4b4P7+JAsHOuOL/Wv8xmTSoX9iqf3tj7iNJ3YPZr8VQK/YPu2IhH2HHwe33zYk6T/4/bXeNYbhuKrKSJ+alEX0DVC9Tvh9XRVsn/hYaFAEyouHhW0pf620Sqv/H4tt/196ISi/4hR8UTuZ8q817833MB7h4aQmSe6hVrHveTeD62Va8fN9PZqsuSx7SHtdp8mhOlgmj7BUJfsPQ/As5cY0s9sKTngw0fiajCkq6kPAy1p8/xYhYSR1pkC4ypBIeo/xUoLNAbzmO5DzvTg4ZpluSkCJLsrAuziVWU/1DuNnNytP8t6tWLcUKTSXo0RPbpj9ztQbJfCmRuIYMxeYOowbyA6tShJ7UoHF5/kIwW324uf+m6Xsc7k14F4HjSS7GvtT7s8nCNurSkMlvOamvFP3OCY/rEyep2Nqns/+EeBh6WWYMccxjyEK89Es8PU2x/3FJ47x+divSXA4XFPTc48Yt40Xbm93UHu2ePklxOdWLM/i8aqZDmu3cGJ3/Px+0SPRyguFbscwrq7rNDWfm20IvYlx/kzOWcVm5NJCmeoyxtMtxuuV3BXwtOYDDwwNGrYpXQuKx/ShZ7HBuDr5Ww3u7lkj0cJAXhxz1YZH4s5ooN0w/noX2kAmYJSKLh/37/2sIq1k4V9ZEfRPPxdwsz454BmVysPl7nfM6W4Cw3xj0zjEisC+Ed9AI3czegpsd2Lvc6bC+3kxeTIrb405kuMCdG1u8eR8cCKTGlsTXjd5WyYVdRVWjLM1cNhuy/jYIuMpO2/g4l6Q9cmIx8BqN0+B2+anDMoLjrn16jwCrJF0Z9ZdLTNcix68U0OjYb38/YxwojiPV5cfCQdtYjdxKQBXlgo9G29sX0VRrsPU6TxZUjymK3O+xjH6bkv+4KrC2sZfgtebtIyiL/79stxVEDhfncdcOYLZBiHHY1rfknB4qhrLvu0JUl+gKMyn05vaUCfwbAAnE/pSc2ZvMwcG357jnGDOwWT7ZwUXQ0Ayzl65yWLvPMDpma3pOTTevenikQBXKaNlUqYHMLONe4T7uxPpyfviHKVkYwFVHirknKrY3++ZCFAGlznnYoJzysHsBmiS9UT4+VtU7GOWJyi5JZTB5E8V26DToV8tjTKyBvx7Tco8KFyu0fgyjBKTjFKExtkhcY9lHv29MbUmi3+FgH96HYj/RUDBPBjUv8pIhPNGPsBuqDfU3zAtoHtAwu3JSy29Yj1qdF1tJHcEJKETp0frv5aDmToTybHJETI3HjLYJykl3mqGWClaxBK7LSn35a2KQ87bq/B7uh7xjBDJJBxa4n7cAUm0X6oB7QR1Cw456cQ/7pBg2XnrwG75u1A1O6oNdUx3B9aulYnj/56Tlx2OsjvvVSTTpI0TzecdB51Sk8IsQfKtrvsNaO13Th1yB40u3ZGCpmBPQDCQTOHoGmDzDZLtfkGCquLWBbs/mdSXJ7ehzEdC6qTVieerSK5+vUVSPQiSThzmkjGzSwZ0i1t2ue5q9N3IGuixrZf+iWgmrTDjuuvBUIl7WSDmijCZuZP4xb9XnVtlrHN1A3vP0UpQKfb/JPIjGAeucS/cqBXVZ7UPtrPA93efKaD49wGYK6JTlw5jQ+mWYjUerjI5li6+zk9bG+h+TonvGVlOKwHnGFW+adwPdCT0LXA5HIKzwd1sgv/Ih0KI0v8MAVfyUvhXLgSV/vAZC/05e0DZ5C1N4m4FbGkhoZ7n75ckj1cSsH34uUF7GF9ltD2+LCYHrIVsgUQJra2ds9wbQxjqLCtD5W1NzB8WJTyUuuJxclg1zFBXCnQLfidJWK+QUIcPloq9UJOw4kgYHPwGvJbmG8nmrzXGP68l5Pm6JVFzkyN23uHn3cV9Q0K7lQSGtbWBOlzXJClcJOk2fWSQ5WbDEzBtYNrtOsAjE1qOR8MLSfZeyfAwqonEysMWWCCvvtBzA8kXYPVn/fpwhZdq9SS68nXAXrNDBu+VXdNYL3c9ixO2gnztPsvY7NdYim+zCPrwcy/j3kWyGQaSt7Q/A41H+5Uy9Vrc4V3dXiRiZgxsd37doWDBmyRrYSextRKL8PycHjQOis5hn2PRQ/Y4v8t49dqlDCY9gPt+if2pOytnTat8cH8B9ufA2oAF/LBDQipPEmqWLbFNHHPsX9KS2I9eGIXCAkuz937ShIyWwEqPRdC9908e7UU7Ykb/wTh/TpHcs9cq+GuldSVLq3/lQtD1Hx5TQeu5EKXKnJy+HMmm79wI6sbf0viT6hZLa3cL/WEzI6eN5jbM5YMM7rKiNGHsZprzINQg4s8tiVs3bcxWUhk0xwvG0yzFuNrOfitYOu62jL7VUTG75dyGiLkqje7bMWeS80zgollfejaXt8CEx3kB0Xe3Iqdme6hM7Yrx8bHSNB5OOljsWVz20O9mMj3NDYxb1nstQJLXCuUHHeNovt+78HxiaU6eqYtxmGYadLXVl0HWZwo7K881nG8Ktv/lYH/ma/+JBNWRTMZtqEwxEk/wNuYWxXiQASPLIQHv8zJpmM5mlmmFZQylL1KM39ssYrqIpb9QRZXHn8+tMq/XoYOwC/Qy6q0JJ6DL8QvJo8D2+sJMMcXuewK4LQ0SJr+nXGgaxu8hg2XJ2+shN52ou0N5zuf8lImaw/gzW0AZyvPf8jdZz/ovf0Nd55/yFEq6yQybe3CX1QU9X1MtZ+e2tKGWRqMMD+uxYm6WBfDYFxif9yvcH5gtcE47pBi3t13+984CruT14l85C/in46pOFzFcDye9TIaTZrGt3z3gzq97EhuBJzHnO3rwFK9aGclCDux8wTF2P303BOfxMWD6bBBB02DPE/U6S81heTlCvUp2+J0uIGVZ9f2t6nrfIRnzLGev++YMLh7EZWgYOLhK/dxD4j4W/LzbuRaLXqIGQ3tWypM4DI55qOsUsqVg0Ch8Tj2bPtsT1LdC5dFJLQLG6o5C7VG1DMWnlrKVVkfwai60DFmRByyfLht4now3CV4mHnOndW3i33sbrLO1FrH0cxeBv21Kw/laddjmub9BVZbY/sWkVqzS/DvcnusNfv7mLZg3S66g2FibMr7nucUKzLzQqtifCEwMjsdyLcIpW1Eehj1MTFke55A+/BnhiXObzNV9c4fU2DMSLfc4h6RjF0GhSWvK3xxffz7kDcVnjXPISoCeSfv+NydgXI3zYnLY4b6Vcf8MAg8oMSz2+YQ59A9RIjy8I9m3y60P1UYwy3ieYPu0dXeF58NAErqJVjH7aZlQjlckbnOGv/dT5UpWlv/KvYB/+izgYryXrqg0BvFbHQlRR9SDnStsKYaGKaenhchgmxlIEveEhGmkp+Kuk1bl7o3e8v+6EHTZcySfbGQOPbq/s3TsbpauMOQR3SZIJLZyTe6aV3w/XHcaaIRQ7vrPoTHk6LtylWOtluCISJQa9ki8JESiRDIS5rkb8VPlWuf+vswmeluHDtjqSSn3Gzkz6WH+nbtLwVSJ3xejRNF1IegJEtCdtaNCnUNpwWES5nyPzrNo8NqbsOGVRvyb6ub0IYQmzhTH31nHqxtQ4HsfDHJm1C8/qkDrpWyCpc2MEsQlfn468QNsnRYJqdquRYlILTBuN630bl/XpNlsa8Ah2hvcX5p5QDWbqLA/AhKsmmUpdfpRBbPPkXSbIxJSimQk7y7QCEQbNadqT304fiONuC8LSZtkaggW2WP/N7aWU5LSELT+iyTdxK5EaVTqQHtZIUcPFUxXt70DR2lrclhtcWPNiwBsQMT+dSMSui/F8w/mlHqvFe6P/0QCrv5nCCiTxeJfIeCfngaex+sb8vOxKyN9uZqYOcQDZLdMIMlXQvKE7/cTCk47nIobJN+h/0xIwg0S7FsgsRoxDOHpKzmJV03sMJbpPTTpA4kYbncaawYDI6j2rXhyvdkVDjhbgUzQXiTMTrHAvPtuB8++HHnUqG3FTsprDg3IbyTYZo9xd5h94ZmSlkeJ+HKYtP0MMNzKF403Sayxl/KoodIZbm9nYfudm7eAWhewvXtpF7FI2JnQUUZoVCmtw+rYlqF66z1JON+bTFoVFTTONNCoHhMkpnWtoRPVFw3FGxLtqhxVaMy6KaPmjv7NBv0G7zctSSIukIy2V5TQ+6+JRnMaK8yN7BY6B/DzKynumZhcG3jueuzfZrmPWA9nDap8eJbhZ37p2fDRBXifbgNJer/T2Pyz+F1oO2txtG+xf241zaCTk45ErtYKzNEfHjy2OrbnJSTYn3CWQD4KbxrF8atnDile8Fjvax5ZF9xf1WuRwaPfNjzKaiTrNo8PUO3qN09oser/WmmVibj+Vwj4p39WuaVFAun5F4dkGUnweZUFPI21TcN86/WsS2qAXNIxru7CyWSTJpqQb0PGI9dG0p0mWQd3+O5oeDy9K/PQu0coOcN4ao5ItMP66cJlMG0S3kwkE7n7IVzhq/NIlUccUzO/gfjKF/Q0hS6OSSYaUK2ec8rNdJ6bZa5eoVr7Bk34U2uYcOY+dPPFnJ4vTT6xZR0aSKRK5YnywDgaajzCMfSmOMaUPGWLzd6Cxt6MnEeLKWJV3yFRHx7jcZJinLvNkiUElBk8RkIG7HJWM2gXO4yra1AntjgkD4iVGOMpU+aW+TyJBTQ3gZXJq80kdmHhGYaZifGbXjOMz6dWAXcvUhKp9qQw+e2qUCUf7M9qdZNMiRoVxA/XJOF8OddM8xQGMNy/Unm2DSSk4mU4x83eGokPuSYwpZtUGMJB47Hfar+Lx0UR6opiXH1tPhXTTmOC5Palkh8WhckSe/SRsHeTRqdYM9mb0RvOadT4LUkFObtbjYpzVLIh0SrD/fP3xtRq+d8S8D/koRB/eumK823xgNNxQ8tEmuMx2rBxhOdbPfKoG+4pG8nlAgN1MBctXe23kjN1IaNLm8dD6ArMztYr2D5OR5p8pyE1mweNoD4sDjx+x7nC2OIbA/dWDkmuiaqw9XtdQfIFkyZlPU3sezzKEM1EPKZaOeuZevwtf+KbGk3YHkm4cMYnvMavyRPrpQM78PEK7TvVaWi33sSyR3eALPL0Mp6Mj8VcGAtoXxYrw7bHY/rxEV3oN91Eztslvt6E6hHy3rGQoDtdY2z2u/fxuzDLcFBxjFdO2UC38A7YjQFJvF8nA3BzaeEx/sEx8WTqG5rVxSJRLyBJtwYpofoIeAxnS9wfJsX4O8znrIzM4JOy4oMEfeiKRiMvGSNm7owPhKNi0WT3uxD18gwLqOtIKYOxHR0Wz/cSDOrHIPG2KCIWEseBl6wbPGxW+P1gvt/AeziJ5blm356l/r6FWtNmNJi9CokJwYhk1r44B0jfqWE17V5QGQWjUd/rDsuPCsDLPe1wDr15f3NM/R6z9W8Q8E//rBJG38qdFQRJ4D+QHJLScdhps+3vwk6tocuBbIHebI27970a0e6oquDER5V42nLe/NeFoItzZ5Z+F4wBfUzuHjZTzTioOVT0M24t2L2vJnEPBN+XF3sKDp9MCp0yF4yn3squkpVq6S4sJOg4cSTeKjIIpKnb07B0fXDWHx0JtkLynAg5wmbzu3fwYY9AJSEzYGsekKi/5TJpPicREo4y6nkdINEe8h6c+Q7JalxyoFruWrCJKr10I4rbnz7uBjZ5rJe/5V9y2lD3BPbzzEp3Z+D2CnHL4DjsKHXFTpVoHY9HJOleK139dyHpLkKy2tuXzqEREKu+zpG8t6OBJGZ5Sslyj0SrLkiw+JtV1N5wHdSM6tTfNKpJl7po4/910Sm8m6yh9yg7AeszbI/aIWE1TmKwqjO298y1nn73bgI7GYkMM5Ip9LcaGxwfjzl1nK2rUPMru7BrPJP4mxWS9X3hHEyG/fP77ShQVokJqOGBli4xNPiPJOD/Llr/ZwmoLITlv0LAP30vIF3GS7jnjzcP6XoN7FIWS2gflyWSL7o4rGntAZ5u+SaRf7YlZoy2CG0rvng09AmwU8dDyI/enYcFQeKx2YxArqY1Cb1TG7D2mGBpKE8PEmJqlBjlPsbdYdWVyai1FpP0pQfv+vmhkWsiyaJ3u4Hh2Y00itQ0ZdqNraHarjsszcOrYsXLE6BLgpZjoV4BEkgfoY4O2IxwuXbYvI4VKCzlzSMxTSQ289cO3NVBIPHFSypmhDsKlWwNJP4Il5wVfNVhe14jTfrkEjDhOBugBdKS8Eq7nr3FlsHLW+LnHaq9wK7LuIJClR80fK12E7O7ooXqQb80+byTiE37zweKLnyTONlie9jqOkBXxBNJjFCW2OG83MK7uzU0umo9sCrU1/BWHCQkVtCc+b59h9xa4wT4VeyI7XYrCk2wfNMkzPbY38zDmv94IXlvTZKzE78W8N7p2J/kllgsblYTZNuuKZO5sspZUy5q6F9vJGUsJQELxZhDpXUjT+xN+/ceCqEs/txi23+bgMqfXg7Gvz7BZR+MQ84ZiRXuxhayfLHn0Uu+Y/xbjjF0YvgjRJDjd97LO+jW5ZYm5gHj13rl6gCfj1OG1uwWmXe0INQn7pRJpWG8Vd31DU7Z0qFRJ/7iqIoEurkviqSaTRbbPXdLSEJNomfbdCfmNBy3f3O0Mnx8M4fNltkT7s8vkmpl6ki2FY0xjo4qiY9Kgal0wL8fPrZGkn2CBHq3bgZ3tGQZbcWPxl4SErbKT1/KP+EksGHYHqDcO9syUhYY52RaGtDTAuO6BRg3b73aQLZ6OyTaRABslt8nuDmjRcIcRpPR+hdnlc+2DMUaIhbMxwyallAS5+tMYP5NZVCP+YYmh7jImSryDbwyGeP3V8T9JV3WX4iesME5Rb0ppih0KXTZtCbn4qUCcyMkXrudUZroDx3jbQg2PM4rvUxOG21ihOYGNIt4SQK2KBRm3S8lFDdX4ed9/2kYMdQL9O35F5fZlDMvJA20zZzhmFQKjd0f2g7acmPzyEpy6S+OKUmU/hEC6n84rhbalcA5euB34CyRBG5SryDLzh5NeMU1dnqXFQz2i/F4FD1gQLsQhvS+L6PengLGpd0abGUJJJRveCifpO4ONWAQCmcyHhPGuHuB23MX68jvlLqhfQng8MBj6lvhmJh8F7W/T2QSLC9awMyZ+DuLNcMxXv1WvHzPQpx3n7cNDdXTB+uEPFZ4TAdGmTgHA4NdejnDU6kpjxfwmdh+ieQp5mTLo2jSKzZblBH07EPIKQAkmbLGMf9YL3YkEbKiwmNedCD3sg2Nl2IeIOkyrLPX2C2j5VPrWaSf15C+sz0PFXFM2bOkC3j66x2JKlX/3TDBB7gfHpsyOsy0iLV6eYD3I7JovLn5Jrub2QEaY/ydZf1diEmLTIMqynY02q3Hhl0fpIWS2XNyKuY4p8iCacJzOCHZhOtXY8erdobalCkJt9yL2Orc+9Bo33UZ3IbSYnIvY3ubFInZmPeKmf34wPbn+Pm9iHPM/V4K8Lw9tmVyGT2Bybl2hTttkOhiUPy9s4DK4vdrxb9BwD+9FOBKnz9dMdWRBPELiaO/ORKosSzuH985EqLLbDjOWp17Sw2JxMqLDsdG+p0VPN6k/zoLOHNVJNM5VFM6NPUBnEu/oe5ZxwKQ8nEHZrxmBJ6PMaLebUSybBoTZ9eXqlEzHlXYuwSJed4hUewgO8I+jTEjrlJ8HYZdABvfMJB4WW5S4beIrRo6c7rPL0hAM5cpHLaglQilCWjiixfAssO4/+imgCbz8AC7T6ASX7/i6/cS65rO3N/yNCpuf+YjCXfGBYkp/5ZvkTIegUrDDYf5HQm5u4QbYPaFEk+fNI2SHMf88a4j4fyPGtDiTo9gzH5EPZxQlVNx2QK7A7a/XU4Vfd2wDpomEtHzW3eisRRie6UMX2vjiESl2z3skgIJKa5G3F9vDIGG9zCobx2QoF+BpLC/lzoBsdYmenzxFJxsMkqE6KRRGm03sFVKlfrbDv9+dEcfiXth3DUPqkK/kxzCNlsY3H/zXKNcyK5gfmqT+36KRP1PJKD8P0LAFRHJfz8N/F96L6DexTN4rlZDGctmMrHI+SiQLe8SidO9XLFLhkTMrulYhvandZhjMQXazu1wgK7WFQuPbgiVbpYkSc8vhRXVQYZqb7zK6D3i+znfBdBeyhpL1zZxmIL5FDokTRk7v7NoZ/OLpbo7fsuoYx3+fXY+QnHPPjTpLEViQmVgnGx1HB1X1VbYbXj8Sv8HCTmP4opp+9USmn7Rl9Gg7Bpm3pcGVB82lEnz7QJ2Wfsc7jxY8rDTW4k1g7+DxwYmHp6eF4VVM3uCRyxMNLnnl4md5McCCsXD7Y2iY7Lz09hBXxRIsoE5AdtN9gseO3jSyCsvv4dAsC/kM4GQ8NglAsuihwQVnMYyag1sj7zDAfyAz5fGrdEHrDHmR7iTHglNIe2ZHBw1KMkB+/s4ORp7jO8XlFfrR8jHSmDz/GFjKU8HmqwyuWeDpN9giHmHRNbx85JtXMPjPZvK8KbskHzVR8TX0gv7G77wfXbA0r+0OxJdm/XEikaPoRQuHxqjNf7aPRY4phbKv7IczB//dTUvPpAYjJIkTAuHySLGtSq0DmXiyUbFshNBtm8nk0SRM0ksOBDAeJjbNHR9jFf+gxhw2khHEoq/e/tUo8yhpsKRJOPGc5jwXndwKzYHEl9NMNnq8BzBd2SMx2WZpyw0tzqOaRXj192bgHkYqqBtHaOMS+I27KJ1I7zKkJXxjXg5c59IroJ6Oo2KVs/ZOGQ+DJFk8PikIYGEW/2E2jhvSPScezgnNGMET3MmlLxcICF9Ep7hfgnsMkozjMuWQW3op49ZRqstBOz7Ej8wKB+XxqfZ1DP/el/BrTb3NFSmLGe7Uh3hPjY2D+szSIx58gvjYoBxWmc5xtUVwXhaLzEu6tbXZM9q68C93+o8CTskplVTFQrtZfHoGKoR85c1hoxhpvBg12YTo7NGg0bYMxremafg56cePPcca+j68gF2sac93Ifligbz5huw3Nx3UA2FykOa+Q5b6iVub1VvSBzMkbzrY/aBh0GQ7DTC+F4PDofatZAbRYLb+3tjSpT+lbOAf3pMJe+7Cry+IZm+wt1kNkkpdHXIy9iMypzt2XaAhnnbMp4eeo/z6PYG/Wl5QCJZyPzY9GWw5Y6XIRamhmU56aFZuz4PH7YusGM1l8B7BB5PDBmPUXngKgzLrUWi84+cl65z4K0L8zJQnsj87yAnMKzPv+Vj7N+FjMJ+DfV+Y9FkPyD5unWGx5C9pyRWz/eGVWKXwfv+u7etdO8BU8TwA/nHtWlMdniMTdd9Dl1sLMtT7hUCm0VdDu/15kBje+dbzPBoAHWw2fJku8YxEs5HBfLj0SNJ+9EdVp5VHR41wzkBC6rGdsetDI3uOyRxjUJi5e+JsU8hsTEYfyaFHdvtCdqXuOOJ/fj2TLjIHF59S5HUgES0Zhhnhzjfk/iQgcWq14h1jhkqibYtjulubR3hvWT4fWi20bBzWWF7n0scY4n7UVhdOki4lzKjJxqRisW1OoOX2Rg0Fh/EYg+cZeC5+9o8cRKcc+R6nEMfWUjO+mCkTLqaNQzvwSUo8u/frFOr1b9yL+CfPrN+dZYvd61xk3p5j8ThuhyBHboW8a4uSPTTlA5sRgkTTEl+FyoetgZo9fX3EIjc1ej/IqDy3DPiytZYUdFTAYzdd1PC7D4JdN9fHNA0tuFe3bk5LQN1A3olmMRtp8yk+5ZrsHvLSLjQQbKYU+eBeUNyufPZqNCbw0NQDweDgPadrN+DsnzQXHFe7t0SCUb8C27viob19ospotubnIJ5p0hOHNwpPc9FgK0YatSbCL7ej6MDupkhKVdtJlG2kW3Q1rlOPDHPJgrZ5QLsEG6I/zVy+J37s2C/bkyOrc4tGv3uzXOSUOe+4iGJ7634u8PPRJJ9tmpFl6vaBrvkJnfjBiZ6USkDsxJ/hDvi5509mQEmaJ34CxXbf5zEI5jbUi+9nYMEd19hAva+w/4mLpL2e+1uYO16JGv/ziV6aLIMNEk0Su+ZTSalQbcF5/h7qITUY/s6CAM4nK+MwzDH/bnU5Ri03jGIH1VIwNAgGeh3igS/PvL/zOcC/u8h8n+WgIKk/PfTwH8IAf90aZ1tdibcle9IkjiWHWZIv7NkG3tdJofpIrHRP8wgs/MPD+2izdmH3nW4t3LPY1lYS+zodRFk7u3B4zpcA+PfswF34UcUcdwJbFc8L1Crj4Yn70UbMRuP6t8KpCMPQw+JWFzXKeTqipBEVZBk7soI4FlfCQ0X+RvYSfJteBFx4LE0IiGjfjGHbNP3PLm7scCm5WP2u8/njeTMO5O14nqLhPSRYNcV+sw8GQk8pLdYJsbugqVn5WP8u80+JPLDPmJsROL2vjmRcKYrDvtYhYJxN0Nyrd0+Z2T9PUIm/86CKqYyscOSvaGQnJpHyqZrWHF8S9AP1YInJ6Vz2Om4msNjmCGxgudFY+tiJsHrZRMa58RpGHslAWS3qOXx3jlYLG2XDJrn8VOGYKcpI8ZnhDeVxzKuF2uHFfcTfv5mHGmost5i2eQ94HX49jSx7b3J9s3sDZ08+/K42rUKO5HPDGr/1dLwnK6RD9obSaut3mX4OSFZZVvPoHG7L4mf1br5a6VVWC3Inzpj8a+tCGpkLwVu54bRZFh+egYyleFx5W4ZZiXV2CpyX9CQy4aEY49E/G75GXq73pFotdZMdkupAVGQezSyXlnKjGrbwCMXgcTz7SdnRbxeQXDH7UXkNQVsMS1lAMvZlkk/aj17fqgFxeyhEB4GGH/9I5b2t5eZZSgtkIxrvxQh35hIOisvFDYQ/oBu2hk0Sb4Yh6e2TOB1jGgZHs27xRJRfMOdixbGYwtfe0uSw/2wW5JAFT8Yjy/hFbqNs+fx5oxkzFriQj2sGI+/z2linROu4O3ePZrgfxzGo1qDwuQHGrZ7jAiHhyjAC4QdCY3xE7BDJn+hOjQWFq1bLrAhpyfIxGZHk0DFuCmn3IN+bhk81F0NmB1iFGiLi4398ZGEXMCUmi+FGQngCMC0VLMBt7OlIRy+KTt9qgRyZWYiKUnRs09kBpC3v+VnPObj63tJoD5KOk3K6d6z+WdsoVyGW5J40sdir5askaRI1mg2+iY7CsoV+qdyKENF//zNMfX7teLPxNV/bUXQUbo7EGYLiyQvD7+T7J4iyaTiTMPbt8S6kckiDNZkk7ib8DvhwVhB/VbcMolL/M7K9K6AtbqcSFhEOAb0UV1ApxoBCZf9F4kVbCmSKOQ8Prw+GlM53cD9yvY0PKSfiaXXEolUjRoeE3c9ZbVLSxhg2pC4n2sVk77mL0IWdpnUb2zf+bD9QKFaDOd9B8f81ZAb6L7+hseLnS+xOKRYFxRzV4Zf9p1YzfgLHvq0osHuge0ZbyKO+Vnk8kh9ICGte3aB5/uJY3BwipR9jxKD7OQENJLeXs8UwPb2svl7lPQWreafHAPnlN0R63h+j1j6UAx4eemeh9HGy5mnykjksXTKUBxLYLlVxtBaicmjtJgERr57F4ZXdEBiJ9rvYUuXNfSGppVJGWoSk095hGRL7DJ2BGrhHDM1cF+9Njwcahxj6531hPydqjRmI1V+95ZtoFDe5m95HY7kPNMlDIW0K6P9yhPYN7QsqOjW4UlOCc6RSv6BKpj7PBHS+/QXx5S0/lNLLP1rF4IW+WZwZUhN7okqHqXvdY0E2SQ2h7TUTRqtRheMi4fkmIVjg5ivGdB1rHPPNFTnvwj4LS9Ivudu7KlmX3yw3OWWex+CZGlMgsQROJJqOyCRpFm2hc1CZCVU9ujQDqshqK2uEQ9mSBolHX1g6tVE283BpMT5Xbgon38rXF7yiJ6xoMHRWqgUlocxpT7PkGjt7yxasJxyuh7wmGaUIjnP6dTQtqQ+qPbv0fTTAt+3vfoI+ymm1B9PoNEg3ztgmJ1R+g8PyRmL2RWOM5znvYDkKX2O8g70r4qk2t80LIc1xYKScCTZvEXyjlrNwRD830LbtjpR5UMcJODvSdBWnCu/FUQ32P+5QWHEf1CmEQtsbYkElZUsov2iduG46JGg+XzSaLFUb2B7Ai393keyVsNYwNGTf2f9LM+i19wtwYgBSbd5AlD6xPbtD8vfcjh33D+beH9Gcrcb6j4KJPP6sr+AjlG89JiAf/9mlwJMnG+Ib2v5/+dzAf/fL/4fltG+Yg==</prop>
			<obj name="TemperatureLog" class="TemperatureLog" version="2">
				<prop name="Times">TEFSWgAA6Z0AAIDpmFAAAAD0AQAAjgMAACgFAADMBgAAZggAAAAKAACaCwAANA0AANgOAAByEAAADBIAAKYTAABKFQAA5BYAAH4YAAAYGgAAvBsAAFYdAADwHgAAlCAAAC4iAADIIwAAYiUAAPwmAACgKAAAOioAANQrAABuLQAAEi8AAKwwAABGMgAA4DMAAIQ1AAAeNwAAuDgAAFw6AAD2OwAAkD0AACo/AADEQAAAaEIAAAJEAACcRQAANkcAANpIAAB0SgAADkwAALJNAABMTwAA5lAAAIBSAAAkVAAAvlUAAFhXAADyWAAAjFoAADBcAADKXQAAZF8AAP5gAACiYgAAPGQAANZlAAB6ZwAAFGkAAK5qAABIbAAA4m0AAIZvAAAgcQAAunIAAFR0AAD4dQAAkncAACx5AADGegAAanwAAAR+AACefwAAQoEAANyCAAB2hAAAEIYAAKqHAABOiQAA6IoAAIKMAAAcjgAAwI8AAFqRAAD0kgAAjpQAADKWAADMlwAAZpkAAAqbAACknAAAPp4AANifAAByoQAAFqMAALCkAABKpgAA5KcAAIipAAAiqwAAvKwAAFauAAD6rwAAlLEAAC6zAADStAAAbLYAAAa4AACguQAAOrsAAN68AAB4vgAAEsAAAKzBAABQwwAA6sQAAITGAAAeyAAAwskAAFzLAAD2zAAAms4AADTQAADO0QAAaNMAAALVAACm1gAAQNgAANrZAAB02wAAGN0AALLeAABM4AAA8OEAAIrjAAAk5QAAvuYAAGLoAAD86QAAlusAADDtAADK7gAAbvAAAAjyAACi8wAAPPUAAOD2AAB6+AAAFPoAALj7AABS/QAA7P4AAIYAAQAgAgEAxAMBAF4FAQD4BgEAkggBADYKAQDQCwEAag0BAAQPAQCoEAEAQhIBANwTAQCAFQEAGhcBALQYAQBOGgEA6BsBAIwdAQAmHwEAwCABAFoiAQD+IwEAmCUBADInAQDMKAEAcCoBAAosAQCkLQEAPi8BAOIwAQB8MgEAFjQBALA1AQBUNwEA7jgBAIg6AQAsPAEAxj0BAGA/AQD6QAEAlEIBADhEAQDSRQEAbEcBAAZJAQCqSgEAREwBAN5NAQB4TwEAHFEBALZSAQBQVAEA9FUBAI5XAQAoWQEAwloBAFxcAQAAXgEAml8BADRhAQDOYgEAaGQBAAxmAQCmZwEAQGkBAORqAQB+bAEAGG4BALxvAQBWcQEA8HIBAIp0AQAkdgEAyHcBAGJ5AQD8egEAlnwBADB+AQDUfwEAboEBABKDAQCshAEARoYBAOCHAQCEiQEAHosBALiMAQBSjgEA7I8BAJCRAQAqkwEAxJQBAF6WAQD4lwEAnJkBADabAQDanAEAdJ4BAA6gAQCooQEATKMBAOakAQCApgEAGqgBALSpAQBYqwEA8qwBAIyuAQAmsAEAyrEBAGSzAQD+tAEAorYBADy4AQDWuQEAcLsBAAq9AQCuvgEASMABAOLBAQB8wwEAIMUBALrGAQBUyAEA7skBAJLLAQAszQEAxs4BAGrQAQAE0gEAntMBADjVAQDc1gEAdtgBABDaAQCq2wEARN0BAOjeAQCC4AEAHOIBALbjAQBa5QEA9OYBAI7oAQAo6gEAzOsBAGbtAQAA7wEApPABAD7yAQDY8wEAcvUBAAz3AQCw+AEASvoBAOT7AQB+/QEAIv8BALwAAgBWAgIA8AMCAJQFAgAuBwIAyAgCAGIKAgAGDAIAoA0CADoPAgDeEAIAeBICABIUAgCsFQIARhcCAOoYAgCEGgIAHhwCALgdAgBcHwIA9iACAJAiAgAqJAIAxCUCAGgnAgACKQIAnCoCAEAsAgDaLQIAdC8CABgxAgCyMgIATDQCAOY1AgCANwIAJDkCAL46AgBYPAIA8j0CAJY/AgAwQQIAykICAGREAgD+RQIAokcCADxJAgDWSgIAekwCABROAgCuTwIAUlECAOxSAgCGVAIAIFYCALpXAgBeWQIA+FoCAJJcAgAsXgIA0F8CAGphAgAEYwIAqGQCAEJmAgDcZwIAdmkCABprAgC0bAIATm4CAOhvAgCCcQIAJnMCAMB0AgBadgIA9HcCAJh5AgAyewIAzHwCAGZ+AgAKgAIApIECAD6DAgDihAIAfIYCABaIAgCwiQIASosCAO6MAgCIjgIAIpACALyRAgBgkwIA+pQCAJSWAgAumAIA0pkCAGybAgAGnQIAoJ4CAESgAgDeoQIAeKMCABylAgC2pgIAUKgCAOqpAgCEqwIAKK0CAMKuAgBcsAIA9rECAJqzAgA0tQIAzrYCAGi4AgAMugIAprsCAEC9AgDkvgIAfsACABjCAgCywwIAVsUCAPDGAgCKyAIAJMoCAL7LAgBizQIA/M4CAJbQAgAw0gIAytMCAG7VAgAI1wIAotgCAEbaAgDg2wIAet0CAB7fAgC44AIAUuICAOzjAgCG5QIAKucCAMToAgBe6gIA+OsCAJztAgA27wIA0PACAHTyAgAO9AIAqPUCAEL3AgDc+AIAgPoCABr8AgC0/QIATv8CAPIAAwCMAgMAJgQDAMAFAwBkBwMA/ggDAJgKAwAyDAMA1g0DAHAPAwAKEQMApBIDAEgUAwDiFQMAfBcDACAZAwC6GgMAVBwDAO4dAwCIHwMALCEDAMYiAwBgJAMA+iUDAJ4nAwA4KQMA0ioDAHYsAwAQLgMAqi8DAEQxAwDeMgMAgjQDABw2AwC2NwMAUDkDAPQ6AwCOPAMAKD4DAMI/AwBmQQMAAEMDAJpEAwA0RgMA2EcDAHJJAwAMSwMApkwDAEpOAwDkTwMAflEDACJTAwC8VAMAVlYDAPBXAwCKWQMALlsDAMhcAwBiXgMA/F8DAJZhAwA6YwMA1GQDAG5mAwASaAMArGkDAEZrAwDqbAMAhG4DAB5wAwC4cQMAUnMDAPZ0AwCQdgMAKngDAMR5AwBoewMAAn0DAJx+AwBAgAMA2oEDAHSDAwAOhQMAqIYDAEyIAwDmiQMAgIsDABqNAwC+jgMAWJADAPKRAwCMkwMAMJUDAMqWAwBkmAMACJoDAKKbAwA8nQMA1p4DAHCgAwAUogMArqMDAEilAwDipgMAfKgDACCqAwC6qwMAXq0DAPiuAwCSsAMALLIDAMazAwBqtQMABLcDAJ64AwA4ugMA3LsDAHa9AwAQvwMAqsADAE7CAwDowwMAgsUDABzHAwDAyAMAWsoDAPTLAwCOzQMAMs8DAMzQAwBm0gMACtQDAKTVAwA+1wMA2NgDAHLaAwAW3AMAsN0DAErfAwDu4AMAiOIDACLkAwC85QMAVucDAProAwCU6gMALuwDAMjtAwBi7wMABvEDAKDyAwBE9AMA3vUDAHj3AwAS+QMArPoDAFD8AwDq/QMAhP8DAB4BBADCAgQAXAQEAPYFBACQBwQANAkEAM4KBABoDAQADA4EAKYPBABAEQQA2hIEAHQUBAAYFgQAshcEAEwZBADmGgQAihwEACQeBAC+HwQAWCEEAPwiBACWJAQAMCYEANQnBABuKQQACCsEAKIsBAA8LgQA4C8EAHoxBAAUMwQArjQEAEg2BADsNwQAhjkEACA7BADEPAQAXj4EAPg/BACcQQQANkMEANBEBABqRgQABEgEAJ5JBABCSwQA3EwEAIBOBAAaUAQAtFEEAE5TBADoVAQAjFYEACZYBADAWQQAWlsEAP5cBACYXgQAMmAEAMxhBABwYwQACmUEAKRmBAA+aAQA4mkEAHxrBAAWbQQAsG4EAFRwBADucQQAiHMEACJ1BADGdgQAYHgEAPp5BACeewQAOH0EANJ+BABsgAQABoIEAKqDBABEhQQA3oYEAHiIBAAcigQAtosEAFCNBADqjgQAhJAEACiSBADCkwQAXJUEAACXBACamAQANJoEANibBABynQQADJ8EAKagBABAogQA5KMEAH6lBAAYpwQAsqgEAEyqBADwqwQAiq0EAC6vBADIsAQAYrIEAPyzBACgtQQAOrcEANS4BABuugQACLwEAKy9BABGvwQA4MAEAITCBAAexAQAuMUEAFzHBAAAyQQAmsoEADTMBADizQQAfM8EABbRBACw0gQAVNQEAO7VBACI1wQAItkEAMbaBABg3AQA+t0EAJTfBAA44QQA0uIEAGzkBAAG5gQAqucEAETpBADe6gQAeOwEABzuBAC27wQAUPEEAOryBACO9AQAKPYEAML3BABc+QQAAPsEAJr8BAA0/gQAzv8EAHIBBQAMAwUApgQFAEAGBQDkBwUAfgkFABgLBQCyDAUAVg4FAPAPBQCKEQUAJBMFAMgUBQBiFgUA/BcFAJYZBQA6GwUA1BwFAG4eBQAIIAUArCEFAEYjBQDgJAUAeiYFAB4oBQC4KQUAUisFAPYsBQCQLgUAKjAFAMQxBQBeMwUAAjUFAJw2BQA2OAUA0DkFAGo7BQAOPQUAqD4FAExABQDmQQUAgEMFABpFBQC0RgUAWEgFAPJJBQCMSwUAJk0FAMpOBQBkUAUA/lEFAJhTBQA8VQUA1lYFAHBYBQAUWgUArlsFAEhdBQDiXgUAfGAFACBiBQC6YwUAVGUFAO5mBQCIaAUALGoFAMZrBQBqbQUABG8FAJ5wBQA4cgUA0nMFAHZ1BQAQdwUAqngFAER6BQDoewUAgn0FABx/BQC2gAUAWoIFAPSDBQCOhQUAKIcFAMKIBQBmigUAAIwFAJqNBQA+jwUA2JAFAHKSBQAWlAUAsJUFAEqXBQDkmAUAfpoFACKcBQC8nQUAVp8FAPCgBQCUogUALqQFAMilBQBipwUA/KgFAKCqBQA6rAUA3q0FAHivBQASsQUArLIFAEa0BQDqtQUAhLcFAB65BQC4ugUAXLwFAPa9BQCQvwUAKsEFAMTCBQBoxAUAAsYFAJzHBQBAyQUA2soFAHTMBQAOzgUAss8FAEzRBQDm0gUAgNQFACTWBQC+1wUAWNkFAPLaBQCM3AUAMN4FAMrfBQBk4QUACOMFAKLkBQA85gUA4OcFAHrpBQAU6wUAruwFAEjuBQDs7wUAhvEFACDzBQC69AUAXvYFAPj3BQCS+QUALPsFAMb8BQBq/gUABAAGAKgBBgBCAwYA3AQGAHYGBgAQCAYAtAkGAE4LBgDoDAYAjA4GACYQBgDAEQYAWhMGAPQUBgCYFgYAMhgGAMwZBgBmGwYACh0GAKQeBgA+IAYA2CEGAHIjBgAWJQYAsCYGAEooBgDuKQYAiCsGACItBgC8LgYAYDAGAPoxBgCUMwYALjUGANI2BgBsOAYABjoGAKA7BgA6PQYA3j4GAHhABgASQgYAtkMGAFBFBgDqRgYAjkgGAChKBgDCSwYAXE0GAPZOBgCaUAYANFIGAM5TBgBoVQYADFcGAKZYBgBAWgYA2lsGAH5dBgAYXwYAsmAGAFZiBgDwYwYAimUGACRnBgC+aAYAYmoGAPxrBgCWbQYAMG8GANRwBgBucgYACHQGAKJ1BgBGdwYA4HgGAHp6BgAefAYAuH0GAFJ/BgDsgAYAhoIGACqEBgDEhQYAXocGAPiIBgCcigYANowGANCNBgBqjwYADpEGAKiSBgBClAYA3JUGAICXBgAamQYAtJoGAE6cBgDynQYAjJ8GACahBgDAogYAWqQGAP6lBgCYpwYAPKkGANaqBgBwrAYACq4GAKSvBgBIsQYA4rIGAHy0BgAWtgYAurcGAFS5BgDuugYAiLwGACK+BgDGvwYAYMEGAPrCBgCUxAYAOMYGANLHBgBsyQYABssGAKrMBgBEzgYA3s8GAILRBgAc0wYAttQGAFDWBgD01wYAjtkGACjbBgDC3AYAcN4GAArgBgCk4QYAPuMGAOLkBgB85gYAIOgGALrpBgBU6wYA7uwGAIjuBgAs8AYAxvEGAGDzBgD69AYAnvYGADj4BgDS+QYAbPsGAAb9BgCq/gYARAAHAOgBBwCCAwcAHAUHALYGBwBQCAcA9AkHAI4LBwAoDQcAwg4HAFwQBwAAEgcAmhMHADQVBwDYFgcAchgHAAwaBwCwGwcASh0HAOQeBwB+IAcAGCIHALwjBwBWJQcA8CYHAIooBwAkKgcAyCsHAGItBwAGLwcAoDAHADoyBwDUMwcAbjUHABI3BwCsOAcARjoHAOA7BwB6PQcAHj8HALhABwBcQgcA9kMHAJBFBwAqRwcAxEgHAGhKBwACTAcAnE0HAEBPBwDaUAcAdFIHAA5UBwCoVQcATFcHAOZYBwCAWgcAGlwHALRdBwBYXwcA8mAHAIxiBwAwZAcAymUHAGRnBwD+aAcAomoHADxsBwDWbQcAcG8HAApxBwCucgcASHQHAOJ1BwCGdwcAIHkHALp6BwBUfAcA+H0HAJJ/BwAsgQcAxoIHAGqEBwAEhgcAnocHADiJBwDSigcAdowHABCOBwC0jwcATpEHAOiSBwCClAcAHJYHAMCXBwBamQcA9JoHAI6cBwAongcAzJ8HAGahBwAAowcApKQHAD6mBwDYpwcAcqkHABarBwCwrAcASq4HAOSvBwCIsQcAIrMHALy0BwBWtgcA8LcHAJS5BwAuuwcA0rwHAGy+BwAGwAcAoMEHADrDBwDexAcAeMYHABLIBwCsyQcARssHAOrMBwCEzgcAHtAHAMLRBwBc0wcA9tQHAJDWBwA02AcAztkHAGjbBwAC3QcApt4HAEDgBwDa4QcAdOMHAA7lBwCy5gcATOgHAPDpBwCK6wcAJO0HAL7uBwBY8AcA/PEHAJbzBwAw9QcAyvYHAGT4BwAI+gcAovsHADz9BwDg/gcAegAIABQCCACuAwgAUgUIAOwGCACGCAgAIAoIAMQLCABeDQgA+A4IAJIQCAAsEggA0BMIAGoVCAAEFwgAqBgIAEIaCADcGwgAdh0IABofCAC0IAgATiIIAOgjCACMJQgAJicIAMAoCABaKggA9CsIAJgtCAAyLwgA1jAIAHAyCAAKNAgApDUIAD43CADiOAgAfDoIABY8CACwPQgAVD8IAO5ACACIQggAIkQIAMZFCABgRwgA+kgIAJ5KCAA4TAgA0k0IAGxPCAAGUQgAqlIIAERUCADeVQgAeFcIABJZCAC2WggAUFwIAOpdCACOXwgAKGEIAMJiCABcZAgAAGYIAJpnCAA0aQgAzmoIAHJsCAAMbggApm8IAEBxCADkcggAfnQIABh2CACydwgAVnkIAPB6CACKfAgAJH4IAL5/CABigQgA/IIIAJaECAA6hggA1IcIAG6JCAAIiwgAoowIAEaOCADgjwgAepEIABSTCAC4lAgAUpYIAOyXCACGmQgAKpsIAMScCABenggADKAIAKahCABKowgA5KQIAH6mCAAYqAgAsqkIAFarCADwrAgAiq4IACSwCADIsQgAYrMIAPy0CACgtggAOrgIANS5CABuuwgACL0IAKy+CABGwAgA4MEIAHrDCAAexQgAuMYIAFLICAD2yQgAkMsIACrNCADEzggAXtAIAALSCACc0wgANtUIANDWCABq2AgADtoIAKjbCABM3QgA5t4IAIDgCAAa4ggAtOMIAFjlCADy5ggAjOgIACbqCADK6wgAZO0IAP7uCACY8AgAPPIIANbzCABw9QgAFPcIAK74CABI+ggA4vsIAHz9CAAg/wgAugAJAFQCCQDuAwkAiAUJACwHCQDGCAkAYAoJAAQMCQCeDQkAOA8JANwQCQB2EgkAEBQJAKoVCQBEFwkA6BgJAIIaCQAcHAkAth0JAFAfCQD0IAkAjiIJACgkCQDMJQkAZicJAAApCQCaKgkAPiwJANgtCQByLwkADDEJALAyCQBKNAkA5DUJAH43CQAYOQkAvDoJAFY8CQDwPQkAlD8JAC5BCQDIQgkAbEQJAAZGCQCgRwkAOkkJANRKCQB4TAkAEk4JAKxPCQBGUQkA4FIJAIRUCQAeVgkAuFcJAFxZCQD2WgkAkFwJADReCQDOXwkAaGEJAAJjCQCcZAkAQGYJANpnCQB0aQkADmsJAKhsCQBMbgkA5m8JAIBxCQAkcwkAvnQJAFh2CQD8dwkAlnkJADB7CQDKfAkAZH4JAAiACQCigQkAPIMJANaECQBwhgkAFIgJAK6JCQBIiwkA7IwJAIaOCQAgkAkAxJEJAF6TCQD4lAkAkpYJACyYCQDQmQkAapsJAASdCQCengkAQqAJANyhCQB2owkAEKUJALSmCQBOqAkA6KkJAIKrCQAcrQkAwK4JAFqwCQD0sQkAmLMJADK1CQDMtgkAZrgJAAq6CQCkuwkAPr0JANi+CQB8wAkAFsIJALDDCQBKxQkA5MYJAIjICQAiygkAvMsJAGDNCQD6zgkAlNAJAC7SCQDS0wkAbNUJAAbXCQCg2AkARNoJAN7bCQB43QkAEt8JAKzgCQBQ4gkA6uMJAITlCQAo5wkAwugJAFzqCQD26wkAmu0JADTvCQDO8AkAaPIJAAz0CQCm9QkAQPcJANr4CQB0+gkAGPwJALL9CQBM/wkA8AAKAIoCCgAkBAoAvgUKAGIHCgD8CAoAlgoKADAMCgDUDQoAbg8KAAgRCgCiEgoAPBQKAOAVCgB6FwoAHhkKALgaCgBSHAoA7B0KAIYfCgAqIQoAxCIKAF4kCgD4JQoAkicKADYpCgDQKgoAdCwKAA4uCgCoLwoAQjEKANwyCgCANAoAGjYKALQ3CgBOOQoA6DoKAIw8CgAmPgoAwD8KAGRBCgD+QgoAmEQKADxGCgDWRwoAcEkKAApLCgCkTAoASE4KAOJPCgB8UQoAFlMKALBUCgBUVgoA7lcKAIhZCgAiWwoAxlwKAGBeCgAEYAoAnmEKADhjCgDSZAoAbGYKAAZoCgCqaQoARGsKAN5sCgCCbgoAHHAKALZxCgBQcwoA6nQKAI52CgAoeAoAwnkKAGZ7CgAAfQoAmn4KADSACgDYgQoAcoMKAAyFCgCmhgoASogKAOSJCgB+iwoAGI0KALyOCgBWkAoA8JEKAIqTCgAklQoAyJYKAGKYCgD8mQoAoJsKADqdCgDUngoAbqAKABKiCgCsowoARqUKAOCmCgCEqAoAHqoKALirCgBSrQoA7K4KAJCwCgAqsgoAxLMKAGi1CgACtwoAnLgKADa6CgDauwoAdL0KAA6/CgCowAoATMIKAObDCgCAxQoAGscKALTICgBYygoA8ssKAIzNCgAwzwoAytAKAGTSCgD+0woAotUKADzXCgDW2AoAcNoKABTcCgCu3QoASN8KAOLgCgCG4goAIOQKALrlCgBU5woA+OgKAJLqCgAs7AoAxu0KAGDvCgAE8QoAnvIKADj0CgDc9QoAdvcKABD5CgCq+goATvwKAOj9CgCC/woAHAELAMACCwBaBAsA9AULAI4HCwAoCQsAzAoLAGYMCwAADgsApA8LAD4RCwDYEgsAchQLABYWCwCwFwsAShkLAOQaCwCIHAsAIh4LALwfCwBWIQsA8CILAJQkCwAuJgsAyCcLAGwpCwAGKwsAoCwLADouCwDeLwsAeDELABIzCwCsNAsARjYLAOo3CwCEOQsAHjsLAMI8CwBcPgsA9j8LAJBBCwA0QwsAzkQLAGhGCwACSAsApkkLAEBLCwDaTAsAdE4LAA5QCwCyUQsATFMLAOZUCwCKVgsAJFgLAL5ZCwBYWwsA/FwLAJZeCwAwYAsAymELAG5jCwAIZQsAomYLADxoCwDgaQsAemsLABRtCwCubgsAUnALAOxxCwCGcwsAIHULAMR2CwBeeAsA+HkLAJJ7CwA2fQsA0H4LAGqACwAEggsAqIMLAEKFCwDchgsAdogLABqKCwC0iwsATo0LAOiOCwCCkAsAJpILAMCTCwBklQsA/pYLAJiYCwAymgsAzJsLAHCdCwAKnwsApKALAD6iCwDiowsAfKULABanCwCwqAsASqoLAO6rCwCIrQsAIq8LAMawCwBgsgsA+rMLAJS1CwA4twsA0rgLAGy6CwAGvAsAqr0LAES/CwDewAsAeMILABLECwC2xQsAUMcLAOrICwCOygsAKMwLAMLNCwBczwsAANELAJrSCwA01AsAztULAHLXCwAM2QsAptoLAEDcCwDa3QsAft8LABjhCwCy4gsAVuQLAPDlCwCK5wsAJOkLAMjqCwBi7AsA/O0LAJbvCwA68QsA1PILAG70CwAI9gsAovcLAEb5CwDg+gsAevwLAB7+CwC4/wsAUgEMAOwCDACQBAwAKgYMAMQHDABeCQwAAgsMAJwMDAA2DgwA0A8MAGoRDAAOEwwAqBQMAEIWDADmFwwAgBkMABobDAC0HAwAWB4MAPIfDACMIQwAJiMMAMokDABkJgwA/icMAJgpDAAyKwwA1iwMAHAuDAAKMAwArjEMAEgzDADiNAwAfDYMABY4DAC6OQwAVDsMAO48DACIPgwALEAMAMZBDABgQwwA+kQMAJ5GDAA4SAwA0kkMAGxLDAAQTQwAqk4MAERQDADoUQwAglMMABxVDAC2VgwAUFgMAPRZDACOWwwAMl0MAMxeDABmYAwAAGIMAJpjDAA+ZQwA2GYMAHJoDAAMagwApmsMAEptDADkbgwAfnAMACJyDAC8cwwAVnUMAPB2DACUeAwALnoMAMh7DABifQwABn8MAKCADAA6ggwA1IMMAG6FDAAShwwArIgMAFCKDADqiwwAhI0MAB6PDAC4kAwAUpIMAPaTDACQlQwAKpcMAM6YDABomgwAApwMAJydDABAnwwA2qAMAHSiDAAOpAwAsqUMAEynDADmqAwAgKoMABqsDAC+rQwAWK8MAPKwDACWsgwAMLQMAMq1DABktwwACLkMAKK6DAA8vAwA1r0MAHC/DAAUwQwArsIMAEjEDADsxQwAhscMACDJDAC6ygwAXswMAPjNDACSzwwALNEMAMbSDABq1AwABNYMAKjXDABC2QwA3NoMAHbcDAAQ3gwAtN8MAE7hDADo4gwAguQMABzmDADA5wwAWukMAPTqDACY7AwAMu4MAMzvDABm8QwACvMMAKT0DAA+9gwA2PcMAHz5DAAW+wwAsPwMAEr+DADk/wwAiAENACIDDQC8BA0AYAYNAPoHDQCUCQ0ALgsNANIMDQBsDg0ABhANAKARDQBEEw0A3hQNAHgWDQASGA0ArBkNAFAbDQDqHA0AhB4NACggDQDCIQ0AXCMNAPYkDQCaJg0ANCgNAM4pDQBoKw0AAi0NAKYuDQBAMA0A2jENAH4zDQAYNQ0AsjYNAEw4DQDwOQ0AijsNACQ9DQC+Pg0AYkANAPxBDQCWQw0AMEUNAMpGDQBuSA0ACEoNAKJLDQBGTQ0A4E4NAHpQDQAUUg0AuFMNAFJVDQDsVg0AhlgNACpaDQDEWw0AXl0NAPheDQCSYA0ANmINANBjDQBqZQ0ADmcNAKhoDQBCag0A3GsNAIBtDQAabw0AtHANAE5yDQDycw0AjHUNACZ3DQDAeA0AWnoNAP57DQCYfQ0AMn8NANaADQBwgg0ACoQNAKSFDQBIhw0A4ogNAHyKDQAWjA0Auo0NAFSPDQDukA0AiJINACKUDQDGlQ0AYJcNAPqYDQCemg0AOJwNANKdDQBsnw0AEKENAKqiDQBEpA0A3qUNAHinDQAcqQ0AtqoNAFCsDQD0rQ0Ajq8NACixDQDCsg0AXLQNAAC2DQCatw0ANLkNANi6DQByvA0ADL4NAKa/DQBKwQ0A5MINAH7EDQAYxg0AvMcNAFbJDQDwyg0AiswNACTODQDIzw0AYtENAPzSDQCg1A0AOtYNANTXDQBu2Q0AEtsNAKzcDQBG3g0A4N8NAHrhDQAe4w0AuOQNAFLmDQDs5w0AkOkNACrrDQDO7A0AaO4NAALwDQCc8Q0ANvMNANr0DQB09g0ADvgNAKj5DQBC+w0A5vwNAID+DQAaAA4AvgEOAFgDDgDyBA4AlgYOADAIDgDKCQ4AZAsOAP4MDgCiDg4APBAOANYRDgBwEw4AChUOAK4WDgBIGA4A4hkOAHwbDgAgHQ4Auh4OAFQgDgDuIQ4AkiMOACwlDgDGJg4AaigOAAQqDgCeKw4AOC0OANIuDgB2MA4AEDIOAKozDgBONQ4A6DYOAII4DgAcOg4AwDsOAFo9DgD0Pg4AjkAOADJCDgDMQw4AZkUOAABHDgCaSA4APkoOANhLDgByTQ4AFk8OALBQDgBKUg4A5FMOAIhVDgAiVw4AvFgOAFZaDgDwWw4AlF0OAC5fDgDIYA4AbGIOAAZkDgCgZQ4AOmcOAN5oDgB4ag4AEmwOAKxtDgBQbw4A6nAOAIRyDgAedA4AuHUOAFx3DgD2eA4AkHoOADR8DgDOfQ4AaH8OAAKBDgCmgg4AQIQOANqFDgB0hw4ADokOALKKDgBMjA4A5o0OAIqPDgAkkQ4AvpIOAFiUDgDylQ4AlpcOADCZDgDKmg4AZJwOAAieDgCinw4APKEOAOCiDgB6pA4AFKYOAK6nDgBSqQ4A7KoOAIasDgAgrg4Auq8OAF6xDgD4sg4AkrQOACy2DgDQtw4AarkOAAS7DgCovA4AQr4OANy/DgB2wQ4AGsMOALTEDgBOxg4A6McOAIzJDgAmyw4AwMwOAFrODgD0zw4AmNEOADLTDgDM1A4AcNYOAArYDgCk2Q4APtsOAOLcDgB83g4AFuAOALDhDgBU4w4A7uQOAIjmDgAi6A4AvOkOAGDrDgD67A4AlO4OADjwDgDS8Q4AbPMOAAb1DgCq9g4ARPgOAN75DgB4+w4AHP0OALb+DgBQAA8A6gEPAIQDDwAoBQ8AwgYPAFwIDwAACg8AmgsPADQNDwDODg8AchAPAAwSDwCmEw8AQBUPANoWDwB+GA8AGBoPALIbDwBWHQ8A8B4PAIogDwAkIg8AyCMPAGIlDwD8Jg8AligPADoqDwDUKw8Abi0PAAgvDwCiMA8ARjIPAOAzDwB6NQ8AHjcPALg4DwBSOg8A7DsPAJA9DwAqPw8AxEAPAF5CDwACRA8AnEUPADZHDwDQSA8AakoPAA5MDwCoTQ8AQk8PAOZQDwCAUg8AGlQPALRVDwBYVw8A8lgPAIxaDwAmXA8Ayl0PAGRfDwD+YA8AmGIPADJkDwDWZQ8AcGcPAAppDwCuag8ASGwPAOJtDwB8bw8AIHEPALpyDwBUdA8A7nUPAJJ3DwAseQ8AxnoPAGB8DwD6fQ8Ann8PADiBDwDSgg8AdoQPABCGDwCqhw8ARIkPAOiKDwCCjA8AHI4PALaPDwBQkQ8A9JIPAI6UDwAolg8AzJcPAGaZDwAAmw8AmpwPAD6eDwDYnw8AcqEPAAyjDwCwpA8ASqYPAOSnDwB+qQ8AGKsPALysDwBWrg8A8K8PAJSxDwAusw8AyLQPAGK2DwAGuA8AoLkPADq7DwDUvA8Abr4PABLADwCswQ8ARsMPAODEDwCExg8AHsgPALjJDwBcyw8A9swPAJDODwAq0A8AztEPAGjTDwAC1Q8AnNYPADbYDwDa2Q8AdNsPAA7dDwCo3g8ATOAPAPDhDwCU4w8ALuUPAMjmDwBi6A8ABuoPAKDrDwA67Q8A1O4PAHjwDwAS8g8ArPMPAEb1DwDg9g8AhPgPAB76DwC4+w8AXP0PAPb+DwCQABAAKgIQAM4DEABoBRAAAgcQAJwIEAA2ChAA2gsQAHQNEAAYDxAAshAQAEwSEADmExAAgBUQABoXEAC+GBAAWBoQAPIbEACWHRAAMB8QAMogEABkIhAACCQQAKIlEAA8JxAA1igQAHoqEAAULBAAri0QAEgvEADsMBAAhjIQACA0EAC6NRAAVDcQAPg4EACSOhAALDwQANA9EABqPxAABEEQAJ5CEABCRBAA3EUQAHZHEAAQSRAAqkoQAE5MEADoTRAAgk8QABxREADAUhAAWlQQAPRVEACYVxAAMlkQAMxaEABmXBAACl4QAKRfEAA+YRAA2GIQAHJkEAAWZhAAsGcQAEppEADuahAAiGwQACJuEAC8bxAAVnEQAPpyEACUdBAALnYQANJ3EABseRAABnsQAKB8EABEfhAA3n8QAHiBEAASgxAArIQQAFCGEADqhxAAhIkQACiLEADCjBAAXI4QAPaPEACakRAANJMQAM6UEABolhAAApgQAKaZEABAmxAA2pwQAH6eEAAYoBAAsqEQAEyjEADwpBAAiqYQACSoEAC+qRAAWKsQAPysEACWrhAAMLAQANSxEABusxAACLUQAKK2EABGuBAA4LkQAHq7EAAUvRAArr4QAFLAEADswRAAhsMQACrFEADExhAAXsgQAPjJEACcyxAANs0QANDOEABq0BAABNIQAKjTEABC1RAA3NYQAHbYEAAa2hAAtNsQAE7dEADy3hAAjOAQACbiEADA4xAAZOUQAP7mEACY6BAAMuoQAMzrEABw7RAACu8QAKTwEAA+8hAA4vMQAHz1EAAW9xAAuvgQAFT6EADu+xAAiP0QACz/EADGABEAYAIRAPoDEQCUBREAOAcRANIIEQBsChEABgwRAKoNEQBEDxEA3hARAIISEQAcFBEAthURAFAXEQD0GBEAjhoRACgcEQDCHREAXB8RAAAhEQCaIhEANCQRANglEQByJxEADCkRAKYqEQBKLBEA5C0RAH4vEQAYMREAsjIRAFY0EQDwNREAijcRACQ5EQDIOhEAYjwRAPw9EQCgPxEAOkERANRCEQBuRBEAEkYRAKxHEQBGSREA4EoRAHpMEQAeThEAuE8RAFJREQD2UhEAkFQRACpWEQDEVxEAaFkRAAJbEQCcXBEANl4RANBfEQB0YREADmMRAKhkEQBCZhEA5mcRAIBpEQAaaxEAvmwRAFhuEQDybxEAjHERADBzEQDKdBEAZHYRAP53EQCYeREAPHsRANZ8EQBwfhEAFIARAK6BEQBIgxEA4oQRAIaGEQAgiBEAuokRAFSLEQD4jBEAko4RACyQEQDGkREAapMRAASVEQCelhEAOJgRANKZEQB2mxEAEJ0RAKqeEQBEoBEA6KERAIKjEQAcpREAwKYRAFqoEQD0qREAjqsRACitEQDMrhEAZrARAACyEQCksxEAPrURANi2EQByuBEADLoRALC7EQBKvREA5L4RAH7AEQAiwhEAvMMRAFbFEQDwxhEAlMgRAC7KEQDIyxEAbM0RAAbPEQCg0BEAOtIRANTTEQB41REAEtcRAKzYEQBQ2hEA6tsRAITdEQAe3xEAwuARAFziEQD24xEAkOURACrnEQDO6BEAaOoRAALsEQCc7REAQO8RANrwEQB08hEAGPQRALL1EQBM9xEA5vgRAID6EQAk/BEAvv0RAFj/EQDyABIAlgISADAEEgDKBRIAbgcSAAgJEgCiChIAPAwSAOANEgB6DxIAFBESAK4SEgBIFBIA7BUSAIYXEgAgGRIAxBoSAF4cEgD4HRIAkh8SADYhEgDQIhIAaiQSAAQmEgCoJxIAQikSANwqEgB2LBIAEC4SALQvEgBOMRIA6DISAIw0EgAmNhIAwDcSAFo5EgD0OhIAmDwSADI+EgDMPxIAcEESAApDEgCkRBIAPkYSAOJHEgB8SRIAFksSALBMEgBKThIA7k8SAIhREgAiUxIAvFQSAGBWEgD6VxIAlFkSADhbEgDSXBIAbF4SAAZgEgCqYRIARGMSAN5kEgB4ZhIAEmgSALZpEgBQaxIA6mwSAI5uEgAocBIAwnESAFxzEgAAdRIAmnYSADR4EgDOeRIAaHsSAAx9EgCmfhIAQIASANqBEgB+gxIAGIUSALKGEgBWiBIA8IkSAIqLEgAkjRIAyI4SAGKQEgD8kRIAlpMSADCVEgDUlhIAbpgSAAiaEgCsmxIARp0SAOCeEgB6oBIAHqISALijEgBSpRIA7KYSAJCoEgAqqhIAxKsSAF6tEgD4rhIAnLASADayEgDQsxIAdLUSAA63EgCouBIAQroSAOa7EgCAvRIAGr8SALTAEgBOwhIA8sMSAIzFEgAmxxIAwMgSAGTKEgD+yxIAmM0SADzPEgDW0BIAcNISAArUEgCu1RIASNcSAOLYEgB82hIAFtwSALrdEgBU3xIA7uASAIjiEgAs5BIAxuUSAGDnEgD66BIAnuoSADjsEgDS7RIAdu8SABDxEgCq8hIARPQSAOj1EgCC9xIAHPkSALb6EgBQ/BIA9P0SAI7/EgAoARMAzAITAGYEEwAABhMAmgcTAD4JEwDYChMAcgwTAAwOEwCmDxMAShETAOQSEwB+FBMAGBYTALwXEwBWGRMA8BoTAJQcEwAuHhMAyB8TAGIhEwAGIxMAoCQTADomEwDUJxMAbikTABIrEwCsLBMARi4TAOovEwCEMRMAHjMTALg0EwBcNhMA9jcTAJA5EwAqOxMAxDwTAGg+EwACQBMAnEETADZDEwDaRBMAdEYTAA5IEwCySRMATEsTAOZMEwCAThMAGlATAL5REwBYUxMA8lQTAIxWEwAwWBMAylkTAGRbEwAIXRMAol4TADxgEwDWYRMAemMTABRlEwCuZhMASGgTAOJpEwCGaxMAIG0TALpuEwBUcBMA+HETAJJzEwAsdRMA0HYTAGp4EwAEehMAnnsTAEJ9EwDcfhMAdoATABCCEwCqgxMAToUTAOiGEwCCiBMAHIoTAMCLEwBajRMA9I4TAJiQEwAykhMAzJMTAGaVEwAAlxMApJgTAD6aEwDYmxMAfJ0TABafEwCwoBMASqITAOSjEwCIpRMAIqcTALyoEwBWqhMA+qsTAJStEwAurxMA0rATAGyyEwAGtBMAoLUTAES3EwDeuBMAeLoTABK8EwCsvRMAUL8TAOrAEwCEwhMAKMQTAMLFEwBcxxMA9sgTAJrKEwA0zBMAzs0TAGjPEwAC0RMAptITAEDUEwDa1RMAftcTABjZEwCy2hMATNwTAPDdEwCK3xMAJOETAL7iEwBY5BMA/OUTAJbnEwAw6RMAyuoTAG7sEwAI7hMAou8TAEbxEwDg8hMAevQTABT2EwC49xMAUvkTAOz6EwCG/BMAIP4TAMT/EwBeARQA+AIUAJIEFAA2BhQA0AcUAGoJFAAECxQAqAwUAEIOFADcDxQAdhEUABoTFAC0FBQAThYUAPIXFACMGRQAJhsUAMAcFABkHhQA/h8UAJghFAAyIxQA1iQUAHAmFAAKKBQApCkUAEgrFADiLBQAfC4UABYwFACwMRQAVDMUAO40FACINhQAIjgUAMY5FABgOxQA+jwUAJ4+FAA4QBQA0kEUAGxDFAAGRRQAqkYUAERIFADeSRQAeEsUABxNFAC2ThQAUFAUAPRRFACOUxQAKFUUAMJWFABmWBQAAFoUAJpbFAA0XRQAzl4UAHJgFAAMYhQApmMUAEBlFADkZhQAfmgUABhqFAC8axQAVm0UAPBuFACKcBQALnIUAMhzFABidRQA/HYUAJZ4FAA6ehQA1HsUAG59FAAIfxQArIAUAEaCFADggxQAhIUUAB6HFAC4iBQAUooUAPaLFACQjRQAKo8UAMSQFABekhQAApQUAJyVFAA2lxQA2pgUAHSaFAAOnBQAqJ0UAEyfFADmoBQAgKIUABqkFAC0pRQAWKcUAPKoFACMqhQAJqwUAMqtFABkrxQA/rAUAKKyFAA8tBQA1rUUAHC3FAAUuRQArroUAEi8FADivRQAfL8UACDBFAC6whQAVMQUAO7FFACSxxQALMkUAMbKFABqzBQABM4UAJ7PFAA40RQA3NIUAHbUFAAQ1hQAqtcUAETZFADo2hQAgtwUABzeFAC23xQAWuEUAPTiFACO5BQAMuYUAMznFABm6RQAAOsUAKTsFAA+7hQA2O8UAHLxFAAM8xQAsPQUAEr2FADk9xQAfvkUACL7FAC8/BQAVv4UAPr/FACUARUALgMVAMgEFQBsBhUABggVAKAJFQA6CxUA1AwVAHgOFQASEBUArBEVAEYTFQDqFBUAhBYVAB4YFQDCGRUAXBsVAPYcFQCQHhUANCAVAM4hFQBoIxUAAiUVAJwmFQBAKBUA2ikVAHQrFQAOLRUAsi4VAEwwFQDmMRUAijMVACQ1FQC+NhUAWDgVAPw5FQCWOxUAMD0VAMo+FQBkQBUACEIVAKJDFQA8RRUA1kYVAHpIFQAUShUArksVAEhNFQDsThUAhlAVACBSFQC6UxUAXlUVAPhWFQCcWBUAQFoVANpbFQB0XRUADl8VALJgFQBMYhUA+mMVAJRlFQAuZxUAyGgVAGJqFQAGbBUAoG0VADpvFQDecBUAeHIVABJ0FQCsdRUAUHcVAOp4FQCEehUAHnwVALh9FQBcfxUA9oAVAJCCFQA0hBUAzoUVAGiHFQACiRUApooVAECMFQDajRUAdI8VAA6RFQCykhUATJQVAOaVFQCAlxUAJJkVAL6aFQBYnBUA8p0VAJafFQAwoRUAyqIVAGSkFQAIphUAoqcVADypFQDgqhUAeqwVABSuFQCurxUAUrEVAOyyFQCGtBUAILYVALq3FQBeuRUA+LoVAJK8FQAsvhUA0L8VAGrBFQAEwxUAqMQVAELGFQDcxxUAdskVABDLFQC0zBUATs4VAOjPFQCC0RUAJtMVAMDUFQBa1hUA/tcVAJjZFQAy2xUAzNwVAGbeFQAK4BUApOEVAD7jFQDi5BUAfOYVABboFQCw6RUAVOsVAO7sFQCI7hUAIvAVALzxFQBg8xUA+vQVAJT2FQA4+BUA0vkVAGz7FQAG/RUAqv4VAEQAFgDeARYAeAMWABIFFgC2BhYAUAgWAOoJFgCECxYAKA0WAMIOFgBcEBYAABIWAJoTFgA0FRYAzhYWAGgYFgAMGhYAphsWAEAdFgDaHhYAfiAWABgiFgCyIxYAViUWAPAmFgCKKBYAJCoWAMgrFgBiLRYA/C4WAJYwFgAwMhYA1DMWAG41FgAINxYAojgWAEY6FgDgOxYAej0WAB4/FgC4QBYAUkIWAOxDFgCGRRYAKkcWAMRIFgBeShYA+EsWAJxNFgA2TxYA0FAWAHRSFgAOVBYAqFUWAEJXFgDmWBYAgFoWABpcFgC0XRYATl8WAPJgFgCMYhYAJmQWAMplFgBkZxYA/mgWAJhqFgA8bBYA1m0WAHBvFgAKcRYArnIWAEh0FgDidRYAfHcWACB5FgC6ehYAVHwWAO59FgCIfxYALIEWAMaCFgBghBYA+oUWAJ6HFgA4iRYA0ooWAGyMFgAQjhYAqo8WAESRFgDokhYAgpQWAByWFgC2lxYAWpkWAPSaFgCOnBYAKJ4WAMKfFgBmoRYAAKMWAJqkFgA0phYA2KcWAHKpFgAMqxYAsKwWAEquFgDkrxYAfrEWACKzFgC8tBYAVrYWAPC3FgCKuRYALrsWAMi8FgBivhYABsAWAKDBFgA6wxYA1MQWAHjGFgASyBYArMkWAEbLFgDgzBYAhM4WAB7QFgC40RYAUtMWAPbUFgCQ1hYAKtgWAM7ZFgBo2xYAAt0WAJzeFgA24BYA2uEWAHTjFgAO5RYAqOYWAEzoFgDm6RYAgOsWACTtFgC+7hYAWPAWAPLxFgCM8xYAMPUWAMr2FgBk+BYA/vkWAKL7FgA8/RYA1v4WAHoAFwAUAhcArgMXAEgFFwDsBhcAhggXACAKFwC6CxcAVA0XAPgOFwCSEBcALBIXANATFwBqFRcABBcXAJ4YFwBCGhcA3BsXAHYdFwAQHxcAtCAXAE4iFwDoIxcAgiUXACYnFwDAKBcAWioXAPQrFwCYLRcAMi8XAMwwFwBmMhcAADQXAKQ1FwA+NxcA2DgXAHI6FwAWPBcAsD0XAEo/FwDkQBcAiEIXACJEFwC8RRcAYEcXAPpIFwCUShcALkwXANJNFwBsTxcABlEXAKBSFwA6VBcA3lUXAHhXFwASWRcArFoXAFBcFwDqXRcAhF8XAChhFwDCYhcAXGQXAPZlFwCaZxcANGkXAM5qFwBobBcADG4XAKZvFwBAcRcA2nIXAH50FwAYdhcAsncXAEx5FwDmehcAinwXACR+FwC+fxcAWIEXAPyCFwCWhBcAMIYXANSHFwBuiRcACIsXAKKMFwA8jhcA4I8XAHqRFwAUkxcArpQXAFKWFwDslxcAhpkXACqbFwDEnBcAXp4XAPifFwCcoRcANqMXANCkFwBqphcABKgXAKipFwBCqxcA3KwXAICuFwAasBcAtLEXAE6zFwDotBcAjLYXACa4FwDAuRcAWrsXAP68FwCYvhcAMsAXANbBFwBwwxcACsUXAKTGFwA+yBcA4skXAHzLFwAWzRcAsM4XAFTQFwDu0RcAiNMXACzVFwDG1hcAYNgXAPrZFwCU2xcAON0XANLeFwBs4BcABuIXAKrjFwBE5RcA3uYXAHjoFwAc6hcAtusXAFDtFwDq7hcAjvAXACjyFwDC8xcAZvUXAAD3FwCa+BcANPoXAM77FwBy/RcADP8XAKYAGABAAhgA5AMYAH4FGAAYBxgAvAgYAFYKGADwCxgAig0YAC4PGADIEBgAYhIYAPwTGACWFRgAOhcYANQYGABuGhgAEhwYAKwdGABGHxgA4CAYAIQiGAAeJBgAuCUYAFInGADsKBgAkCoYACosGADELRgAXi8YAAIxGACcMhgANjQYANo1GAB0NxgADjkYAKg6GABCPBgA5j0YAIA/GAAaQRgAtEIYAFhEGADyRRgAjEcYADBJGADKShgAZEwYAP5NGACYTxgAPFEYANZSGABwVBgAClYYAK5XGABIWRgA4loYAIZcGAAgXhgAul8YAFRhGADuYhgAkmQYACxmGADGZxgAYGkYAARrGACebBgAOG4YANxvGAB2cRgAEHMYAKp0GABEdhgA6HcYAIJ5GAAcexgAtnwYAFp+GAD0fxgAjoEYADKDGADMhBgAZoYYAACIGACkiRgAPosYANiMGAByjhgADJAYALCRGABKkxgA5JQYAIiWGAAimBgAvJkYAFabGAD6nBgAlJ4YAC6gGADIoRgAYqMYAAalGACgphgAOqgYAN6pGAB4qxgAEq0YAKyuGABQsBgA6rEYAISzGAAetRgAuLYYAFy4GAD2uRgAkLsYACq9GADOvhgAaMAYAALCGACmwxgAQMUYANrGGAB0yBgADsoYALLLGABMzRgA5s4YAIDQGAAk0hgAvtMYAFjVGAD81hgAltgYADDaGADK2xgAZN0YAAjfGACi4BgAPOIYANbjGAB65RgAFOcYAK7oGABS6hgA7OsYAIbtGAAg7xgAxPAYAF7yGAD48xgAkvUYACz3GADQ+BgAavoYAAT8GACo/RgAQv8YANwAGQB2AhkAGgQZALQFGQBOBxkA6AgZAIwKGQAmDBkAwA0ZAFoPGQD0EBkAmBIZADIUGQDMFRkAcBcZAAoZGQCkGhkAPhwZANgdGQB8HxkAFiEZALAiGQBKJBkA7iUZAIgnGQAiKRkAxioZAGAsGQD6LRkAlC8ZADgxGQDSMhkAbDQZAAY2GQCgNxkARDkZAN46GQB4PBkAEj4ZALY/GQBQQRkA6kIZAI5EGQAoRhkAwkcZAFxJGQAASxkAmkwZADROGQDOTxkAaFEZAAxTGQCmVBkAQFYZANpXGQB+WRkAGFsZALJcGQBWXhkA8F8ZAIphGQAkYxkAyGQZAGJmGQD8ZxkAlmkZADBrGQDUbBkAbm4ZAAhwGQCicRkARnMZAOB0GQB6dhkAHngZALh5GQBSexkA7HwZAJB+GQAqgBkAxIEZAF6DGQD4hBkAnIYZADaIGQDQiRkAaosZAA6NGQCojhkAQpAZANyRGQCAkxkAGpUZALSWGQBOmBkA8pkZAIybGQAmnRkAyp4ZAGSgGQD+oRkAmKMZADylGQDWphkAcKgZAAqqGQCkqxkASK0ZAOKuGQB8sBkAFrIZALqzGQBUtRkA7rYZAJK4GQAsuhkAxrsZAGC9GQD6vhkAnsAZADjCGQDSwxkAbMUZABDHGQCqyBkARMoZAOjLGQCCzRkAHM8ZALbQGQBQ0hkA9NMZAI7VGQAo1xkAwtgZAGbaGQAA3BkAmt0ZADTfGQDY4BkAcuIZAAzkGQCw5RkASucZAOToGQB+6hkAGOwZALztGQBW7xkA8PAZAIryGQAu9BkAyPUZAGL3GQAG+RkAoPoZADr8GQDU/RkAbv8ZABIBGgCsAhoARgQaAOAFGgCEBxoAHgkaALgKGgBcDBoA9g0aAJAPGgAqERoAzhIaAGgUGgACFhoAnBcaADYZGgDaGhoAdBwaAA4eGgCyHxoATCEaAOYiGgCAJBoAJCYaAL4nGgBYKRoA8ioaAIwsGgAwLhoAyi8aAGQxGgD+MhoAojQaADw2GgDWNxoAejkaABQ7GgCuPBoASD4aAOI/GgCGQRoAIEMaALpEGgBURhoA+EcaAJJJGgAsSxoA0EwaAGpOGgAEUBoAnlEaADhTGgDcVBoAdlYaABBYGgCqWRoATlsaAOhcGgCCXhoAHGAaAMBhGgBaYxoA9GQaAJhmGgAyaBoAzGkaAGZrGgAAbRoApG4aAD5wGgDYcRoAcnMaABZ1GgCwdhoASngaAOR5GgCIexoAIn0aALx+GgBggBoA+oEaAJSDGgAuhRoAyIYaAGyIGgAGihoAoIsaADqNGgDejhoAeJAaABKSGgC2kxoAUJUaAOqWGgCEmBoAKJoaAMKbGgBcnRoA9p4aAJCgGgA0ohoAzqMaAGilGgACpxoApqgaAECqGgDaqxoAfq0aABivGgCysBoATLIaAOazGgCKtRoAJLcaAL64GgBYuhoA/LsaAJa9GgAwvxoAysAaAG7CGgASxBoAtsUaAFDHGgDqyBoAhMoaAB7MGgDCzRoAXM8aAPbQGgCa0hoASNQaAOzVGgCG1xoAINkaALraGgBe3BoA+N0aAJzfGgBA4RoA2uIaAHTkGgAO5hoAsucaAEzpGgDm6hoAgOwaABruGgC+7xoAWPEaAPLyGgCM9BoAMPYaAMr3GgBk+RoACPsaAKL8GgA8/hoA1v8aAHABGwAUAxsArgQbAEgGGwDiBxsAhgkbACALGwC6DBsAVA4bAPgPGwCSERsALBMbANAUGwBqFhsABBgbAJ4ZGwA4GxsA3BwbAHYeGwAQIBsAqiEbAE4jGwDoJBsAgiYbACYoGwDAKRsAWisbAPQsGwCOLhsAMjAbAMwxGwBmMxsAADUbAKQ2GwA+OBsA2DkbAHI7GwAWPRsAsD4bAEpAGwDkQRsAiEMbACJFGwC8RhsAYEgbAPpJGwCUSxsALk0bAMhOGwBsUBsABlIbAKBTGwBEVRsA3lYbAHhYGwASWhsArFsbAFBdGwDqXhsAhGAbAB5iGwDCYxsAXGUbAPZmGwCaaBsANGobAM5rGwBobRsAAm8bAKZwGwBAchsA2nMbAHR1GwAYdxsAsngbAEx6GwDwexsAin0bACR/GwC+gBsAWIIbAPyDGwCWhRsAMIcbAMqIGwBuihsACIwbAKKNGwBGjxsA4JAbAHqSGwAUlBsArpUbAFKXGwDsmBsAhpobACCcGwDEnRsAXp8bAPigGwCcohsANqQbANClGwBqpxsABKkbAKiqGwBCrBsA3K0bAHavGwAasRsAtLIbAE60GwDotRsAjLcbACa5GwDAuhsAZLwbAP69GwCYvxsAMsEbAMzCGwBwxBsACsYbAKTHGwA+yRsA4sobAHzMGwAWzhsAus8bAFTRGwDu0hsAiNQbACLWGwDG1xsAYNkbAPraGwCU3BsAON4bANLfGwBs4RsAEOMbAKrkGwBE5hsA3ucbAHjpGwAc6xsAtuwbAFDuGwDq7xsAjvEbACjzGwDC9BsAXPYbAAD4GwCa+RsANPsbAM78GwBy/hsADAAcAKYBHABAAxwA5AQcAH4GHAAYCBwAsgkcAFYLHADwDBwAig4cAC4QHADIERwAYhMcAPwUHACWFhwAOhgcANQZHABuGxwACB0cAKweHABGIBwA4CEcAIQjHAAeJRwAuCYcAFIoHADsKRwAkCscACotHADELhwAXjAcAAIyHACcMxwANjUcANA2HAB0OBwADjocAKg7HABMPRwA5j4cAIBAHAAaQhwAtEMcAFhFHADyRhwAjEgcACZKHADKSxwAZE0cAP5OHACiUBwAPFIcANZTHABwVRwAClccAK5YHABIWhwA4lscAHxdHAAgXxwAumAcAFRiHADuYxwAkmUcACxnHADGaBwAamocAARsHACebRwAOG8cANJwHAB2chwAEHQcAKp1HABEdxwA6HgcAIJ6HAAcfBwAwH0cAFp/HAD0gBwAjoIcACiEHADMhRwAZoccAACJHACaihwAPowcANiNHAByjxwADJEcALCSHABKlBwA5JUcAIiXHAAimRwAvJocAFacHAD6nRwAlJ8cAC6hHADIohwAYqQcAAamHACgpxwAOqkcANSqHAB4rBwAEq4cAKyvHABGsRwA6rIcAIS0HAAethwAuLccAFy5HAD2uhwAkLwcADS+HADOvxwAaMEcAALDHACcxBwAQMYcANrHHAB0yRwADsscALLMHABMzhwA5s8cAIDRHAAk0xwAvtQcAFjWHAD81xwAltkcADDbHADK3BwAZN4cAAjgHACi4RwAPOMcAODkHAB65hwAFOgcAK7pHABI6xwA7OwcAIbuHAAg8BwAuvEcAF7zHAD49BwAkvYcACz4HADQ+RwAavscAAT9HACo/hwAQgAdANwBHQB2Ax0AEAUdALQGHQBOCB0A6AkdAIILHQAmDR0AwA4dAFoQHQD+ER0AmBMdADIVHQDMFh0AZhgdAAoaHQCkGx0APh0dAOweHQCGIB0AICIdALojHQBeJR0A+CYdAJIoHQAsKh0A0CsdAGotHQAELx0AqDAdAEIyHQDcMx0AdjUdABA3HQC0OB0ATjodAOg7HQCCPR0AJj8dAMBAHQBaQh0A/kMdAJhFHQAyRx0AzEgdAHBKHQAKTB0ApE0dAD5PHQDYUB0AfFIdABZUHQCwVR0ASlcdAO5YHQCIWh0AIlwdAMZdHQBgXx0A+mAdAJRiHQAuZB0A0mUdAGxnHQAGaR0AoGodAERsHQDebR0AeG8dABJxHQC2ch0AUHQdAOp1HQCOdx0AKHkdAMJ6HQBcfB0A9n0dAJp/HQA0gR0AzoIdAGiEHQAMhh0ApocdAECJHQDkih0AfowdABiOHQCyjx0ATJEdAPCSHQCKlB0AJJYdAL6XHQBimR0A/JodAJacHQAwnh0A1J8dAG6hHQAIox0AoqQdAEamHQDgpx0AeqkdABSrHQC4rB0AUq4dAOyvHQCQsR0AKrMdAMS0HQBeth0A+LcdAJy5HQA2ux0A0LwdAHS+HQAOwB0AqMEdAELDHQDcxB0AgMYdABrIHQC0yR0ATssdAPLMHQCMzh0AJtAdAMrRHQBk0x0A/tQdAJjWHQAy2B0A1tkdAHDbHQAK3R0ApN4dAEjgHQDi4R0AfOMdABblHQC65h0AVOgdAO7pHQCS6x0ALO0dAMbuHQBg8B0A+vEdAJ7zHQA49R0A0vYdAGz4HQAQ+h0AqvsdAET9HQDo/h0AggAeABwCHgC2Ax4AUAUeAPQGHgCOCB4AKAoeAMILHgBmDR4AAA8eAJoQHgA+Eh4A2BMeAHIVHgAMFx4AphgeAEoaHgDkGx4Afh0eABgfHgC8IB4AViIeAPAjHgCKJR4ALiceAMgoHgBiKh4ABiweAKAtHgA6Lx4A1DAeAG4yHgASNB4ArDUeAEY3HgDgOB4AhDoeAB48HgC4PR4AXD8eAPZAHgCQQh4AKkQeAMRFHgBoRx4AAkkeAJxKHgA2TB4A2k0eAHRPHgAOUR4AslIeAExUHgDmVR4AgFceABpZHgC+Wh4AWFweAPJdHgCMXx4AMGEeAMpiHgBkZB4A/mUeAKJnHgA8aR4A1moeAHBsHgAUbh4Arm8eAEhxHgDich4AhnQeACB2HgC6dx4AVHkeAPh6HgCSfB4ALH4eAMZ/HgBqgR4ABIMeAJ6EHgA4hh4A3IceAHaJHgAQix4AqoweAE6OHgDojx4AgpEeACaTHgDAlB4AWpYeAPSXHgCOmR4AMpseAMycHgBmnh4AAKAeAKShHgA+ox4A2KQeAHKmHgAWqB4AsKkeAEqrHgDurB4AiK4eACKwHgC8sR4AVrMeAPq0HgCUth4ALrgeAMi5HgBsux4ABr0eAKC+HgBEwB4A3sEeAHjDHgASxR4ArMYeAFDIHgDqyR4AhMseAB7NHgDCzh4AXNAeAPbRHgCa0x4ANNUeAM7WHgBo2B4AAtoeAKbbHgBA3R4A2t4eAHTgHgAY4h4AsuMeAEzlHgDw5h4AiugeACTqHgC+6x4AWO0eAPzuHgCW8B4AMPIeANTzHgBu9R4ACPceAKL4HgA8+h4A4PseAHr9HgAU/x4ArgAfAFICHwDsAx8AhgUfACAHHwDECB8AXgofAPgLHwCcDR8ANg8fANAQHwBqEh8ABBQfAKgVHwBCFx8A3BgfAHYaHwAaHB8AtB0fAE4fHwDoIB8AjCIfACYkHwDAJR8AZCcfAP4oHwCYKh8AMiwfAMwtHwBwLx8ACjEfAKQyHwBINB8A4jUfAHw3HwAWOR8AsDofAFQ8HwDuPR8AiD8fACJBHwDGQh8AYEQfAPpFHwCURx8AOEkfANJKHwBsTB8AEE4fAKpPHwBEUR8A3lIfAHhUHwAcVh8AtlcfAFBZHwD0Wh8AjlwfACheHwDCXx8AXGEfAABjHwCaZB8ANGYfAM5nHwByaR8ADGsfAKZsHwBAbh8A5G8fAH5xHwAYcx8AvHQfAFZ2HwDwdx8AinkfACR7HwDIfB8AYn4fAPx/HwCWgR8AOoMfANSEHwBuhh8ACIgfAKyJHwBGix8A4IwfAISOHwAekB8AuJEfAFKTHwDslB8AkJYfACqYHwDEmR8AXpsfAAKdHwCcnh8ANqAfANChHwB0ox8ADqUfAKimHwBMqB8A5qkfAICrHwAarR8AtK4fAFiwHwDysR8AjLMfACa1HwDKth8AZLgfAP65HwCiux8APL0fANa+HwBwwB8ACsIfAK7DHwBIxR8A4sYfAHzIHwAgyh8AussfAFTNHwDuzh8AiNAfACzSHwDG0x8AatUfAATXHwCe2B8AONofANLbHwB23R8AEN8fAKrgHwBE4h8A6OMfAILlHwAc5x8AtugfAFrqHwD06x8Aju0fADLvHwDM8B8AZvIfAAD0HwCa9R8APvcfANj4HwBy+h8ADPwfALD9HwBK/x8A5AAgAIgCIAAiBCAAvAUgAFYHIADwCCAAlAogAC4MIADIDSAAYg8gAAYRIACgEiAAOhQgAN4VIAB4FyAAEhkgAKwaIABGHCAA6h0gAIQfIAAeISAAuCIgAFwkIAD2JSAAkCcgACopIADOKiAAaCwgAAIuIACmLyAAQDEgANoyIAB0NCAADjYgALI3IABMOSAA5jogAIA8IAAkPiAAvj8gAFhBIADyQiAAjEQgADBGIADKRyAAZEkgAAhLIACiTCAARk4gAOpPIACEUSAAHlMgALhUIABcViAA9lcgAJBZIAAqWyAAzlwgAGheIAACYCAAnGEgADZjIADaZCAAdGYgABhoIACyaSAATGsgAOZsIACAbiAAJHAgAL5xIABYcyAA8nQgAJZ2IAAweCAAynkgAG57IAAIfSAAon4gADyAIADWgSAAeoMgABSFIACuhiAASIggAOyJIACGiyAAII0gALqOIABekCAA+JEgAJKTIAA2lSAA0JYgAGqYIAAEmiAAnpsgAEKdIADcniAAdqAgABCiIAC0oyAATqUgAOimIACCqCAAJqogAMCrIABarSAA9K4gAJiwIAAysiAAzLMgAGa1IAAKtyAApLggAD66IADYuyAAcr0gABa/IACwwCAASsIgAO7DIACIxSAAIscgALzIIABgyiAA+ssgAJTNIAAuzyAA0tAgAGzSIAAG1CAAqtUgAETXIADe2CAAeNogABLcIAC23SAAUN8gAOrgIACE4iAAHuQgAMLlIABc5yAA9uggAJrqIAA07CAAzu0gAHLvIAAM8SAApvIgAED0IADa9SAAfvcgABj5IACy+iAATPwgAPD9IACK/yAAJAEhAL4CIQBiBCEA/AUhAJYHIQA6CSEA1AohAG4MIQAIDiEAog8hAEYRIQDgEiEAehQhABQWIQC4FyEAUhkhAOwaIQCGHCEAIB4hAMQfIQBeISEA+CIhAJwkIQA2JiEA0CchAHQpIQAOKyEAqCwhAEIuIQDcLyEAgDEhABozIQC0NCEATjYhAPI3IQCMOSEAJjshAMA8IQBkPiEA/j8hAJhBIQA8QyEA1kQhAHBGIQAKSCEApEkhAEhLIQDiTCEAfE4hABZQIQC6USEAVFMhAO5UIQCIViEAIlghAMZZIQBgWyEABF0hAJ5eIQA4YCEA0mEhAGxjIQAQZSEAqmYhAERoIQDeaSEAgmshABxtIQC2biEAUHAhAPRxIQCOcyEAKHUhAMJ2IQBmeCEAAHohAJp7IQA+fSEA2H4hAHKAIQAMgiEApoMhAEqFIQDkhiEAfoghABiKIQC8iyEAVo0hAPCOIQCKkCEALpIhAMiTIQBilSEABpchAKCYIQA6miEA1JshAG6dIQASnyEArKAhAEaiIQDgoyEAhKUhAB6nIQC4qCEAUqohAParIQCQrSEAKq8hAMSwIQBosiEAArQhAJy1IQA2tyEA2rghAHS6IQAOvCEAqL0hAEK/IQDmwCEAgMIhABrEIQC+xSEAWMchAPLIIQCWyiEAMMwhAMrNIQBkzyEA/tAhAKLSIQA81CEA1tUhAHDXIQAU2SEArtohAEjcIQDi3SEAfN8hACDhIQC64iEAVOQhAPjlIQCS5yEALOkhANDqIQBq7CEABO4hAJ7vIQA48SEA3PIhAHb0IQAQ9iEAqvchAE75IQDo+iEAgvwhABz+IQC2/yEAWgEiAPQCIgCYBCIAMgYiAMwHIgBmCSIAAAsiAKQMIgA+DiIA2A8iAHIRIgAWEyIAsBQiAEoWIgDkFyIAfhkiACIbIgC8HCIAVh4iAPofIgCUISIALiMiAMgkIgBsJiIABigiAKApIgA6KyIA3iwiAHguIgASMCIAtjEiAFAzIgDqNCIAhDYiAB44IgDCOSIAXDsiAPY8IgCQPiIAKkAiAM5BIgBoQyIADEUiAKZGIgBASCIA2kkiAHRLIgAYTSIAsk4iAExQIgDmUSIAilMiACRVIgC+ViIAWFgiAPxZIgCWWyIAMF0iAMpeIgBuYCIACGIiAKJjIgBGZSIA4GYiAHpoIgAUaiIArmsiAFJtIgDsbiIAhnAiACByIgC6cyIAXnUiAPh2IgCSeCIANnoiANB7IgBqfSIADn8iAKiAIgBCgiIA3IMiAHaFIgAahyIAtIgiAE6KIgDoiyIAgo0iACaPIgDAkCIAWpIiAP6TIgCYlSIAMpciAMyYIgBmmiIACpwiAKSdIgA+nyIA4qAiAHyiIgAWpCIAuqUiAFSnIgDuqCIAiKoiACKsIgDGrSIAYK8iAPqwIgCUsiIAOLQiANK1IgBstyIAELkiAKq6IgBEvCIA3r0iAHi/IgAcwSIAtsIiAFDEIgDqxSIAhMciACjJIgDCyiIAXMwiAADOIgCazyIANNEiAM7SIgBy1CIADNYiAKbXIgBA2SIA5NoiAH7cIgAY3iIAst8iAFbhIgDw4iIAiuQiAC7mIgDI5yIAYukiAPzqIgCW7CIAOu4iANTvIgBu8SIACPMiAKz0IgBG9iIA4PciAHr5IgAe+yIAuPwiAFL+IgD2/yIAkAEjACoDIwDEBCMAXgYjAAIIIwCcCSMANgsjANAMIwBqDiMADhAjAKgRIwBCEyMA5hQjAIAWIwAaGCMAtBkjAFgbIwDyHCMAjB4jADAgIwDKISMAZCMjAP4kIwCYJiMAPCgjANYpIwBwKyMACi0jAK4uIwBIMCMA4jEjAHwzIwAgNSMAujYjAFQ4IwDuOSMAkjsjACw9IwDGPiMAYEAjAPpBIwCeQyMAOEUjANxGIwB2SCMAEEojAKpLIwBETSMA6E4jAIJQIwAcUiMAtlMjAFBVIwD0ViMAjlgjAChaIwDMWyMAZl0jAABfIwCaYCMAPmIjANhjIwByZSMADGcjALBoIwBKaiMA5GsjAH5tIwAibyMAvHAjAFZyIwD6cyMAlHUjAC53IwDIeCMAYnojAAZ8IwCgfSMAOn8jANSAIwB4giMAEoQjAKyFIwBQhyMA6ogjAISKIwAejCMAuI0jAFyPIwD2kCMAkJIjACqUIwDElSMAaJcjAAKZIwCmmiMAQJwjANqdIwB0nyMADqEjALKiIwBMpCMA5qUjAICnIwAaqSMAvqojAFisIwDyrSMAlq8jADCxIwDKsiMAZLQjAAi2IwCityMAPLkjANa6IwB6vCMAFL4jAK6/IwBIwSMA7MIjAIbEIwAgxiMAxMcjAF7JIwD4yiMAkswjACzOIwDQzyMAatEjAATTIwCe1CMAQtYjANzXIwB22SMAENsjALTcIwBO3iMA6N8jAILhIwAm4yMAwOQjAFrmIwD05yMAmOkjADLrIwDM7CMAZu4jAArwIwCk8SMAPvMjANj0IwB89iMAFvgjALD5IwBK+yMA7vwjAIj+IwAiACQAvAEkAGADJAD6BCQAlAYkAC4IJADICSQAbAskAAYNJACqDiQARBAkAN4RJAB4EyQAEhUkALYWJABQGCQA6hkkAIQbJAAeHSQAwh4kAFwgJAD2ISQAmiMkADQlJADOJiQAaCgkAAwqJACmKyQAQC0kANouJAB+MCQAGDIkALIzJABMNSQA8DYkAIo4JAAkOiQAyDskAGI9JAD8PiQAlkAkADBCJADUQyQAbkUkAAhHJACiSCQAPEokAOBLJAB6TSQAHk8kALhQJABSUiQA7FMkAIZVJAAqVyQAxFgkAF5aJAD4WyQAnF0kADZfJADQYCQAamIkAARkJACoZSQAQmckANxoJACAaiQAGmwkALRtJABObyQA8nAkAIxyJAAmdCQAwHUkAGR3JAD+eCQAmHokADJ8JADMfSQAcH8kAAqBJACkgiQASIQkAOKFJAB8hyQAFokkALqKJABUjCQA7o0kAIiPJAAskSQAxpIkAGCUJAD6lSQAlJckADiZJADSmiQAbJwkABCeJACqnyQARKEkAN6iJAB4pCQAHKYkALanJABaqSQA9KokAI6sJAAoriQAwq8kAGaxJAAAsyQAmrQkADS2JADOtyQAcrkkAAy7JACmvCQASr4kAOS/JAB+wSQAGMMkALzEJABWxiQA8MckAIrJJAAuyyQAyMwkAGLOJAD8zyQAltEkADrTJADU1CQAeNYkABLYJACs2SQARtskAODcJACE3iQAHuAkALjhJABS4yQA7OQkAJDmJAAq6CQAxOkkAGjrJAAC7SQAnO4kADbwJADa8SQAdPMkAA71JACo9iQATPgkAOb5JACA+yQAGv0kAL7+JABYACUA8gElAJYDJQAwBSUAygYlAGQIJQD+CSUAogslADwNJQDWDiUAcBAlAAoSJQCuEyUASBUlAOIWJQCGGCUAIBolALobJQBUHSUA+B4lAJIgJQAsIiUAxiMlAGolJQAEJyUAniglADgqJQDcKyUAdi0lABAvJQCqMCUATjIlAOgzJQCCNSUAHDclAMA4JQBaOiUA9DslAI49JQAoPyUAzEAlAGZCJQAKRCUApEUlAD5HJQDYSCUAckolABZMJQCwTSUASk8lAORQJQB+UiUAIlQlALxVJQBWVyUA+lglAJRaJQAuXCUAyF0lAGxfJQAGYSUAoGIlADpkJQDeZSUAeGclABJpJQCsaiUAUGwlAOptJQCEbyUAKHElAMJyJQBcdCUA9nUlAJB3JQA0eSUAznolAGh8JQACfiUApn8lAECBJQDagiUAdIQlABiGJQCyhyUATIklAPCKJQCKjCUAJI4lAL6PJQBYkSUA/JIlAJaUJQAwliUAypclAGSZJQAImyUAopwlADyeJQDgnyUAeqElABSjJQCupCUAUqYlAOynJQCGqSUAIKslALqsJQBeriUA+K8lAJyxJQA2syUA0LQlAGq2JQAEuCUAqLklAEK7JQDcvCUAdr4lABDAJQC0wSUATsMlAOjEJQCMxiUAJsglAMDJJQBayyUA/swlAJjOJQAy0CUAzNElAGbTJQAK1SUApNYlAD7YJQDi2SUAfNslABbdJQCw3iUAVOAlAO7hJQCI4yUAIuUlAMbmJQBg6CUA+uklAJTrJQAu7SUA0u4lAGzwJQAG8iUAqvMlAET1JQDe9iUAePglABz6JQC2+yUAUP0lAOr+JQCOACYAKAImAMIDJgBcBSYAAAcmAJoIJgA0CiYAzgsmAHINJgAMDyYAphAmAEASJgDaEyYAfhUmABgXJgCyGCYAVhomAPAbJgCKHSYAJB8mAL4gJgBiIiYA/CMmAJYlJgA6JyYA1CgmAG4qJgASLCYArC0mAEYvJgDgMCYAejImAB40JgC4NSYAUjcmAOw4JgCQOiYAKjwmAMQ9JgBePyYAAkEmAJxCJgA2RCYA0EUmAGpHJgAOSSYAqEomAExMJgDmTSYAgE8mABpRJgC0UiYAWFQmAPJVJgCMVyYAJlkmAMpaJgBkXCYA/l0mAJhfJgAyYSYA1mImAHBkJgAUZiYArmcmAEhpJgDiaiYAfGwmACBuJgC6byYAVHEmAO5yJgCIdCYALHYmAMZ3JgBgeSYABHsmAJ58JgA4fiYA0n8mAHaBJgAQgyYAqoQmAESGJgDohyYAgokmAByLJgC2jCYAUI4mAPSPJgCOkSYAKJMmAMyUJgBmliYAAJgmAJqZJgA+myYA2JwmAHKeJgAMoCYAsKEmAEqjJgDkpCYAfqYmABioJgC8qSYAVqsmAPCsJgCUriYALrAmAMixJgBisyYABrUmAKC2JgA6uCYA1LkmAG67JgASvSYArL4mAEbAJgDqwSYAhMMmAB7FJgC4xiYAXMgmAPbJJgCQyyYAKs0mAM7OJgBo0CYAAtImAJzTJgA21SYA2tYmAHTYJgAO2iYAstsmAEzdJgDm3iYAgOAmACTiJgC+4yYAWOUmAPLmJgCW6CYAMOomAMrrJgBk7SYA/u4mAKLwJgA88iYA1vMmAHr1JgAU9yYArvgmAEj6JgDs+yYAhv0mACD/JgC6ACcAXgInAPgDJwCSBScALAcnAMYIJwBqCicABAwnAJ4NJwBCDycA3BAnAHYSJwAQFCcAtBUnAE4XJwDoGCcAghonACYcJwDAHScAWh8nAPQgJwCOIicAMiQnAMwlJwBmJycACiknAKQqJwA+LCcA2C0nAHwvJwAWMScAsDInAEo0JwDuNScAiDcnACI5JwC8OicAVjwnAPo9JwCUPycAOEEnANJCJwBsRCcABkYnAKBHJwBESScA3konAHhMJwASTicArE8nAFBRJwDqUicAhFQnAChWJwDCVycAXFknAPZaJwCaXCcANF4nAM5fJwBoYScADGMnAKZkJwBAZicA2mcnAHRpJwAYaycAsmwnAExuJwDwbycAinEnACRzJwC+dCcAYnYnAPx3JwCWeScAMHsnANR8JwBuficACIAnAKKBJwA8gycA6oQnAISGJwAeiCcAwoknAGaLJwAKjScApI4nAD6QJwDYkScAfJMnABaVJwCwlicASpgnAO6ZJwCImycAIp0nALyeJwBgoCcA+qEnAJSjJwAupScA0qYnAGyoJwAGqicAoKsnADqtJwDericAeLAnAByyJwC2sycAULUnAOq2JwCEuCcAKLonAMK7JwBcvScA9r4nAJDAJwA0wicAzsMnAGjFJwAMxycApsgnAEDKJwDayycAfs0nABjPJwCy0CcATNInAPDTJwCK1ScAJNcnAL7YJwBY2icA/NsnAJbdJwA63ycA1OAnAG7iJwAI5CcAouUnAEbnJwDg6CcAeuonABTsJwCu7ScAUu8nAOzwJwCQ8icAKvQnAMT1JwBe9ycA+PgnAJz6JwA2/CcA0P0nAGr/JwAEASgAqAIoAEIEKADcBSgAgAcoABoJKAC0CigATgwoAOgNKACMDygAJhEoAMASKABkFCgA/hUoAJgXKAAyGSgA1hooAHAcKAAKHigApB8oAEghKADiIigAfCQoABYmKACwJygAVCkoAO4qKACILCgALC4oAMYvKABgMSgA+jIoAJ40KAA4NigA0jcoAGw5KAAQOygAqjwoAEQ+KADePygAeEEoABxDKAC2RCgAUEYoAPRHKACOSSgAKEsoAMJMKABmTigAAFAoAJpRKAA0UygA2FQoAHJWKAAMWCgAplkoAEBbKADkXCgAfl4oABhgKAC8YSgAVmMoAPBkKACKZigALmgoAMhpKABiaygA/GwoAJZuKAA6cCgA1HEoAG5zKAASdSgArHYoAEZ4KADgeSgAhHsoAB59KAC4figAUoAoAPaBKACQgygAKoUoAMSGKABeiCgAAoooAJyLKABAjSgA2o4oAHSQKAAOkigAqJMoAEyVKADmligAgJgoABqaKAC+mygAWJ0oAPKeKACMoCgAMKIoAMqjKABkpSgA/qYoAKKoKAA8qigA1qsoAHCtKAAKrygArrAoAEiyKADssygAhrUoACC3KAC6uCgAVLooAPi7KACSvSgALL8oAMbAKABgwigABMQoAJ7FKAA4xygA3MgoAHbKKAAQzCgAqs0oAE7PKADo0CgAgtIoABzUKAC21SgAWtcoAPTYKACO2igAMtwoAMzdKABm3ygAAOEoAKTiKAA+5CgA2OUoAHLnKAAW6SgAsOooAErsKADk7SgAfu8oACLxKAC88igAYPQoAPr1KACU9ygALvkoAMj6KABs/CgABv4oAKD/KAA6ASkA1AIpAHgEKQASBikArAcpAFAJKQDqCikAhAwpAB4OKQDCDykAXBEpAPYSKQCQFCkANBYpAM4XKQBoGSkAAhspAJwcKQBAHikA2h8pAHQhKQAYIykAsiQpAEwmKQDmJykAiikpACQrKQC+LCkAWC4pAPIvKQCWMSkAMDMpAMo0KQBuNikACDgpAKI5KQA8OykA4DwpAHo+KQAUQCkArkEpAFJDKQDsRCkAhkYpACBIKQDESSkAXkspAPhMKQCSTikANlApANBRKQBqUykABFUpAKhWKQBCWCkA3FkpAHZbKQAaXSkAtF4pAE5gKQDoYSkAjGMpACZlKQDAZikAWmgpAPRpKQCYaykAMm0pAMxuKQBwcCkACnIpAKRzKQA+dSkA4nYpAHx4KQAWeikAsHspAFR9KQDufikAiIApACKCKQC8gykAYIUpAPqGKQCeiCkAOIopANKLKQBsjSkABo8pAKqQKQBEkikA3pMpAHiVKQASlykAtpgpAFCaKQDqmykAjp0pACifKQDCoCkAXKIpAACkKQCapSkANKcpAM6oKQBoqikADKwpAKatKQBArykA5LApAH6yKQAYtCkAsrUpAFa3KQDwuCkAiropACS8KQDIvSkAYr8pAPzAKQCWwikAOsQpANTFKQBuxykACMkpAKzKKQBGzCkA4M0pAHrPKQAU0SkAuNIpAFLUKQDs1SkAkNcpACrZKQDE2ikAXtwpAPjdKQCc3ykANuEpANDiKQB05CkADuYpAKjnKQBC6SkA5uopAIDsKQAa7ikAtO8pAE7xKQDy8ikAjPQpACb2KQDK9ykAZPkpAP76KQCY/CkAPP4pANb/KQBwASoACgMqAKQEKgBIBioA4gcqAHwJKgAgCyoAugwqAFQOKgDuDyoAkhEqACwTKgDGFCoAYBYqAPoXKgCeGSoAOBsqANIcKgB2HioAECAqAKohKgBEIyoA6CQqAIImKgAcKCoAtikqAForKgD0LCoAji4qACgwKgDCMSoAZjMqAAA1KgCkNioAPjgqANg5KgByOyoADD0qALA+KgBKQCoA5EEqAH5DKgAYRSoAvEYqAFZIKgDwSSoAlEsqAC5NKgDITioAYlAqAAZSKgCgUyoAOlUqANRWKgBuWCoAEloqAKxbKgBGXSoA6l4qAIRgKgAeYioAuGMqAFxlKgD2ZioAkGgqACpqKgDOayoAaG0qAAJvKgCccCoANnIqANpzKgB0dSoADncqALJ4KgBMeioA5nsqAIB9KgAkfyoAvoAqAFiCKgDygyoAjIUqADCHKgDKiCoAZIoqAAiMKgCijSoAPI8qANaQKgB6kioAFJQqAK6VKgBIlyoA4pgqAIaaKgAgnCoAup0qAF6fKgD4oCoAkqIqACykKgDQpSoAaqcqAASpKgCeqioAQqwqANytKgB2ryoAELEqAKqyKgBOtCoA6LUqAIK3KgAmuSoAwLoqAFq8KgD0vSoAmL8qADLBKgDMwioAZsQqAArGKgCkxyoAPskqANjKKgByzCoAFs4qALDPKgBU0SoA7tIqAIjUKgAi1ioAvNcqAGDZKgD62ioAlNwqAC7eKgDI3yoAbOEqAAbjKgCg5CoAROYqAN7nKgB46SoAEusqALbsKgBQ7ioA6u8qAITxKgAo8yoAwvQqAFz2KgD29yoAkPkqADT7KgDO/CoAaP4qAAwAKwCmASsAQAMrANoEKwB+BisAGAgrALIJKwBMCysA5gwrAIoOKwAkECsAvhErAGITKwD8FCsAlhYrADAYKwDUGSsAbhsrAAgdKwCiHisARiArAOAhKwB6IysAFCUrALgmKwBSKCsA7CkrAIYrKwAqLSsAxC4rAF4wKwD4MSsAnDMrADY1KwDQNisAajgrAAQ6KwCoOysAQj0rANw+KwCAQCsAGkIrALRDKwBORSsA8kYrAIxIKwAmSisAwEsrAGRNKwD+TisAmFArADJSKwDMUysAcFUrAApXKwCuWCsASForAOJbKwB8XSsAFl8rALpgKwBUYisA7mMrAIhlKwAiZysAxmgrAGBqKwAEbCsAnm0rADhvKwDScCsAbHIrAAZ0KwCqdSsARHcrAN54KwCCeisAHHwrALZ9KwBQfysA9IArAI6CKwAohCsAwoUrAGaHKwAAiSsAmoorADSMKwDOjSsAco8rAAyRKwCmkisASpQrAOSVKwB+lysAGJkrALyaKwBWnCsA8J0rAIqfKwAkoSsAyKIrAGKkKwAGpisAlqcrADqpKwDUqisAbqwrABKuKwCsrysARrErAOCyKwCEtCsAHrYrALi3KwBSuSsA9rorAJC8KwAqvisAxL8rAF7BKwACwysAnMQrAEDGKwDaxysAdMkrAA7LKwCozCsATM4rAObPKwCA0SsAGtMrALTUKwBY1isA8tcrAIzZKwAw2ysAytwrAGTeKwD+3ysAouErADzjKwDW5CsAcOYrAAroKwCu6SsASOsrAOLsKwCG7isAIPArALrxKwBU8ysA+PQrAJL2KwAs+CsAxvkrAGD7KwAE/SsAnv4rADgALADcASwAdgMsABAFLACqBiwATggsAOgJLACCCywAHA0sALYOLABaECwA9BEsAI4TLAAyFSwAzBYsAGYYLAAAGiwApBssAD4dLADYHiwAciAsAAwiLACwIywASiUsAOQmLACIKCwAIiosALwrLABWLSwA+i4sAJQwLAAuMiwAyDMsAGI1LAAGNywAoDgsAEQ6LADeOywAeD0sABI/LACsQCwAUEIsAOpDLACERSwAHkcsALhILABcSiwA9kssAJBNLAA0TywAzlAsAGhSLAACVCwAplUsAEBXLADaWCwAdFosAA5cLACyXSwATF8sAOZgLACKYiwAJGQsAL5lLABYZywA8mgsAJZqLAAwbCwAym0sAG5vLAAIcSwAonIsADx0LADgdSwAencsABR5LACueiwASHwsAOx9LACGfywAIIEsAMSCLABehCwA+IUsAJKHLAA2iSwA0IosAGqMLAAEjiwAno8sAEKRLADckiwAdpQsABqWLAC0lywATpksAOiaLACMnCwAJp4sAMCfLABaoSwA9KIsAJikLAAypiwA1qcsAHCpLAAKqywApKwsAD6uLADirywAfLEsABazLACwtCwASrYsAO63LACIuSwAIrssAMa8LABgviwA+r8sAJTBLAA4wywA0sQsAGzGLAAGyCwAoMksAETLLADezCwAeM4sABzQLAC20SwAUNMsAOrULACO1iwAKNgsAMLZLABc2ywA9twsAJreLAA04CwAzuEsAHLjLAAM5SwApuYsAEDoLADa6SwAfussABjtLACy7iwAVvAsAPDxLACK8ywAJPUsAMj2LABi+CwA/PksAJb7LAA6/SwA1P4sAG4ALQAIAi0ArAMtAEYFLQDgBi0AeggtABQKLQC4Cy0AUg0tAOwOLQCQEC0AKhItAMQTLQBeFS0A+BYtAJwYLQA2Gi0A0BstAHQdLQAOHy0AqCAtAEIiLQDmIy0AgCUtABonLQC0KC0ATiotAPIrLQCMLS0AJi8tAMAwLQBkMi0A/jMtAJg1LQA8Ny0A1jgtAHA6LQAKPC0ApD0tAEg/LQDiQC0AfEItACBELQC6RS0AVEctAO5ILQCSSi0ALEwtAMZNLQBgTy0A+lAtAJ5SLQA4VC0A0lUtAGxXLQAQWS0AqlotAERcLQDoXS0Agl8tABxhLQC2Yi0AWmQtAPRlLQCOZy0AKGktAMJqLQBmbC0AAG4tAJpvLQA+cS0A2HItAHJ0LQAMdi0AsHctAEp5LQDkei0AfnwtACJ+LQC8fy0AVoEtAPCCLQCUhC0ALoYtAMiHLQBiiS0A/IotAKCMLQA6ji0A1I8tAHiRLQASky0ArJQtAEaWLQDqly0AhJktAB6bLQC4nC0AUp4tAPafLQCQoS0AKqMtAMSkLQBopi0AAqgtAJypLQBAqy0A2qwtAHSuLQAOsC0AsrEtAEyzLQDmtC0AgLYtABq4LQC+uS0AWLstAPK8LQCWvi0AMMAtAMrBLQBkwy0ACMUtAKLGLQA8yC0A1sktAHDLLQAUzS0Ars4tAEjQLQDs0S0AhtMtACDVLQC61i0AXtgtAPjZLQCS2y0ALN0tAMbeLQBq4C0ABOItAJ7jLQBC5S0A3OYtAHboLQAQ6i0AtOstAE7tLQDo7i0AgvAtACbyLQDA8y0AWvUtAPT2LQCO+C0AMvotAMz7LQBm/S0ACv8tAKQALgA+Ai4A2AMuAHwFLgAWBy4AsAguAEoKLgDkCy4AiA0uACIPLgC8EC4AYBIuAPoTLgCUFS4ALhcuANIYLgBsGi4ABhwuAKAdLgA6Hy4A3iAuAHgiLgASJC4AtiUuAFAnLgDqKC4AhCouAB4sLgDCLS4AXC8uAPYwLgCaMi4ANDQuAM41LgBoNy4ADDkuAKY6LgBAPC4A2j0uAHQ/LgAYQS4AskIuAExELgDmRS4AikcuACRJLgC+Si4AYkwuAPxNLgCWTy4AMFEuANRSLgBuVC4ACFYuAKJXLgA8WS4A4FouAHpcLgAUXi4AuF8uAFJhLgDsYi4AhmQuACpmLgDEZy4AXmkuAPhqLgCSbC4ANm4uANBvLgBqcS4ADnMuAKh0LgBCdi4A3HcuAIB5LgAaey4AtHwuAE5+LgDofy4AjIEuACaDLgDAhC4AWoYuAP6HLgCYiS4AMosuANaMLgBwji4ACpAuAKSRLgBIky4A4pQuAHyWLgAWmC4AsJkuAFSbLgDunC4AiJ4uACygLgDGoS4AYKMuAPqkLgCepi4AOKguANKpLgBsqy4ABq0uAKquLgBEsC4A3rEuAIKzLgActS4AtrYuAFC4LgD0uS4AjrsuACi9LgDCvi4AZsAuAArCLgCkwy4ASMUuAOLGLgB8yC4AFsouALDLLgBUzS4A7s4uAIjQLgAi0i4AxtMuAGDVLgD61i4AntguADjaLgDS2y4AbN0uAAbfLgCq4C4AROIuAN7jLgB45S4AHOcuALboLgBQ6i4A9OsuAI7tLgAo7y4AwvAuAGbyLgAA9C4AmvUuADT3LgDO+C4AcvouAAz8LgCm/S4ASv8uAOQALwB+Ai8AGAQvALwFLwBWBy8A8AgvAIoKLwAkDC8AyA0vAGIPLwD8EC8AlhIvADoULwDUFS8AbhcvABIZLwCsGi8ARhwvAOAdLwCEHy8AHiEvALgiLwBSJC8A7CUvAJAnLwAqKS8AxCovAGgsLwACLi8AnC8vADYxLwDQMi8AdDQvAA42LwCoNy8ATDkvAOY6LwCAPC8AGj4vAL4/LwBYQS8A8kIvAIxELwAmRi8AykcvAGRJLwD+Si8AokwvADxOLwDWTy8AcFEvABRTLwCuVC8ASFYvAOJXLwB8WS8AIFsvALpcLwBUXi8A7l8vAJJhLwAsYy8AxmQvAGpmLwAEaC8AnmkvADhrLwDcbC8Adm4vABBwLwCqcS8ARHMvAOh0LwCCdi8AHHgvAMB5LwBaey8A9HwvAI5+LwAygC8AzIEvAGaDLwAAhS8AmoYvAD6ILwDYiS8AcosvABaNLwCwji8ASpAvAOSRLwCIky8AIpUvALyWLwBWmC8A+pkvAJSbLwAunS8AyJ4vAGKgLwAGoi8AoKMvADqlLwDepi8AeKgvABKqLwCsqy8AUK0vAOquLwCEsC8AHrIvALizLwBctS8A9rYvAJC4LwAqui8AzrsvAGi9LwACvy8ApsAvAEDCLwDawy8AdMUvABjHLwCyyC8ATMovAObLLwCAzS8AJM8vAL7QLwBY0i8A/NMvAJbVLwAw1y8AytgvAG7aLwAI3C8Aot0vADzfLwDW4C8AeuIvABTkLwCu5S8ASOcvAOzoLwCG6i8AIOwvAMTtLwBe7y8A+PAvAJLyLwAs9C8A0PUvAGr3LwAE+S8AnvovAEL8LwDc/S8Adv8vABoBMAC0AjAATgQwAOgFMACMBzAAJgkwAMAKMABaDDAA9A0wAJgPMAAyETAAzBIwAHAUMAAKFjAApBcwAD4ZMADiGjAAfBwwABYeMACwHzAASiEwAO4iMACIJDAAIiYwALwnMABgKTAA+iowAJQsMAA4LjAA0i8wAGwxMAAGMzAAqjQwAEQ2MADeNzAAeDkwABI7MAC2PDAAUD4wAOo/MACEQTAAKEMwAMJEMABcRjAAAEgwAJpJMAA0SzAAzkwwAHJOMAAMUDAAplEwAEBTMADaVDAAflYwABhYMACyWTAAVlswAPBcMACKXjAAJGAwAMhhMABiYzAA/GQwAJZmMAAwaDAA1GkwAG5rMAAIbTAAom4wAEZwMADgcTAAenMwAB51MAC4djAAUngwAOx5MACQezAAKn0wAMR+MABegDAAAoIwAJyDMAA2hTAA0IYwAGqIMAAOijAAqIswAEKNMADcjjAAgJAwABqSMAC0kzAATpUwAPKWMACMmDAAJpowAMqbMABknTAA/p4wAJigMAA8ojAA1qMwAHClMAAKpzAArqgwAEiqMADiqzAAfK0wACCvMAC6sDAAVLIwAO6zMACItTAALLcwAMa4MABgujAA+rswAJ69MAA4vzAA0sAwAHbCMAAQxDAAqsUwAETHMADeyDAAgsowABzMMAC2zTAAWs8wAPTQMACO0jAAKNQwAMzVMABm1zAAANkwAJraMAA03DAA2N0wAHLfMAAM4TAApuIwAErkMADk5TAAfucwACLpMAC86jAAVuwwAPDtMACK7zAALvEwAMjyMABi9DAA/PUwAKD3MAA6+TAA1PowAHj8MAAS/jAArP8wAEYBMQDqAjEAhAQxAB4GMQC4BzEAUgkxAPYKMQCQDDEAKg4xAM4PMQBoETEAAhMxAJwUMQBAFjEA2hcxAHQZMQAOGzEAshwxAEweMQDmHzEAgCExACQjMQC+JDEAWCYxAPInMQCMKTEAMCsxAMosMQBkLjEA/i8xAKIxMQA8MzEA1jQxAHo2MQAUODEArjkxAEg7MQDsPDEAhj4xACBAMQC6QTEAVEMxAPhEMQCSRjEALEgxANBJMQBqSzEABE0xAJ5OMQA4UDEA3FExAHZTMQAQVTEAqlYxAE5YMQDoWTEAglsxACZdMQDAXjEAWmAxAPRhMQCYYzEAMmUxAMxmMQBmaDEAAGoxAKRrMQA+bTEA2G4xAHJwMQAWcjEAsHMxAEp1MQDudjEAiHgxACJ6MQC8ezEAVn0xAPp+MQCUgDEALoIxAMiDMQBshTEABocxAKCIMQBEijEA3osxAHiNMQASjzEAtpAxAFCSMQDqkzEAhJUxAB6XMQDCmDEAXJoxAPabMQCanTEANJ8xAM6gMQBoojEADKQxAKalMQBApzEA2qgxAHSqMQAYrDEAsq0xAEyvMQDwsDEAirIxACS0MQC+tTEAYrcxAPy4MQCWujEAMLwxAMq9MQBuvzEACMExAKLCMQA8xDEA4MUxAHrHMQAUyTEAuMoxAFLMMQDszTEAhs8xACrRMQDE0jEAXtQxAPjVMQCS1zEANtkxANDaMQBq3DEADt4xAKjfMQBC4TEA3OIxAIDkMQAa5jEAtOcxAE7pMQDo6jEAjOwxACbuMQDA7zEAZPExAP7yMQCY9DEAMvYxANb3MQBw+TEACvsxAKT8MQA+/jEA4v8xAHwBMgAWAzIAsAQyAFQGMgDuBzIAiAkyACwLMgDGDDIAYA4yAPoPMgCUETIAOBMyANIUMgBsFjIABhgyAKoZMgBEGzIA3hwyAIIeMgAcIDIAtiEyAFAjMgD0JDIAjiYyACgoMgDCKTIAZisyAAAtMgCaLjIANDAyAM4xMgByMzIADDUyAKY2MgBAODIA5DkyAH47MgAYPTIAvD4yAFZAMgDwQTIAikMyACRFMgDIRjIAYkgyAPxJMgCgSzIAOk0yANROMgBuUDIAElIyAKxTMgBGVTIA4FYyAHpYMgAeWjIAuFsyAFJdMgDsXjIAkGAyACpiMgDEYzIAXmUyAAJnMgCcaDIANmoyANprMgB0bTIADm8yAKhwMgBCcjIA5nMyAIB1MgAadzIAtHgyAFh6MgDyezIAjH0yADB/MgDKgDIAZIIyAP6DMgCihTIAPIcyANaIMgBwijIACowyAK6NMgBIjzIA4pAyAIaSMgAglDIAupUyAFSXMgD4mDIAkpoyACycMgDGnTIAYJ8yAAShMgCeojIAOKQyANKlMgB2pzIAEKkyAKqqMgBOrDIA6K0yAIKvMgAcsTIAtrIyAFq0MgD0tTIAjrcyADK5MgDMujIAZrwyAAC+MgCavzIAPsEyANjCMgByxDIADMYyALDHMgBKyTIA5MoyAIjMMgAizjIAvM8yAFbRMgDw0jIAlNQyAC7WMgDI1zIAYtkyAAbbMgCg3DIAOt4yAN7fMgB44TIAEuMyAKzkMgBQ5jIA6ucyAITpMgAe6zIAwuwyAFzuMgD27zIAkPEyADTzMgDO9DIAaPYyAAL4MgCc+TIAQPsyANr8MgB0/jIAGAAzALIBMwBMAzMA5gQzAIoGMwAkCDMAvgkzAFgLMwDyDDMAlg4zADAQMwDKETMAbhMzAAgVMwCiFjMAPBgzAOAZMwB6GzMAFB0zAK4eMwBIIDMA7CEzAIYjMwAgJTMAxCYzAF4oMwD4KTMAkiszADYtMwDQLjMAajAzAAQyMwCeMzMAQjUzANw2MwB2ODMAEDozALQ7MwBOPTMA6D4zAIxAMwAmQjMAwEMzAFpFMwD0RjMAmEgzADJKMwDMSzMAZk0zAApPMwCkUDMAPlIzAOJTMwB8VTMAFlczALBYMwBKWjMA7lszAIhdMwAiXzMAvGAzAGBiMwD6YzMAlGUzADhnMwDSaDMAbGozAAZsMwCgbTMARG8zAN5wMwB4cjMAEnQzALZ1MwBQdzMA6ngzAI56MwAofDMAwn0zAFx/MwD2gDMAmoIzADSEMwDOhTMAcoczAAyJMwCmijMAQIwzANqNMwB+jzMAGJEzALKSMwBMlDMA8JUzAIqXMwAkmTMAyJozAGKcMwD8nTMAlp8zADChMwDUojMAbqQzAAimMwCipzMARqkzAOCqMwB6rDMAHq4zALivMwBSsTMA7LIzAIa0MwAqtjMAxLczAF65MwD4ujMAnLwzADa+MwDQvzMAdMEzAA7DMwCoxDMAQsYzANzHMwCAyTMAGsszALTMMwBOzjMA8s8zAIzRMwAm0zMAytQzAGTWMwD+1zMAmNkzADLbMwDW3DMAcN4zAArgMwCk4TMASOMzAOLkMwB85jMAIOgzALrpMwBU6zMA7uwzAIjuMwAs8DMAxvEzAGDzMwAE9TMAnvYzADj4MwDS+TMAdvszABD9MwCq/jMARAA0AN4BNACCAzQAHAU0ALYGNABaCDQA9Ak0AI4LNAAoDTQAwg40AGYQNAAAEjQAmhM0ADQVNADYFjQAchg0AAwaNACwGzQASh00AOQeNAB+IDQAGCI0ALwjNABWJTQA8CY0AJQoNAAuKjQAyCs0AGItNAAGLzQAoDA0ADoyNADUMzQAeDU0ABI3NACsODQARjo0AOo7NACEPTQAHj80ALhANABcQjQA9kM0AJBFNAAqRzQAzkg0AGhKNAACTDQAnE00ADZPNADaUDQAdFI0AA5UNACyVTQATFc0AOZYNACAWjQAGlw0AL5dNABYXzQA8mA0AIxiNAAwZDQAymU0AGRnNAAIaTQAomo0ADxsNADWbTQAem80ABRxNACucjQASHQ0AOJ1NACGdzQAIHk0ALp6NABefDQA+H00AJJ/NAAsgTQA0II0AGqENAAEhjQAnoc0ADiJNADcijQAdow0ABCONACqjzQATpE0AOiSNACClDQAJpY0AMCXNABamTQA9Jo0AJicNAAynjQAzJ80AGahNAAAozQApKQ0AD6mNADYpzQAcqk0ABarNACwrDQASq40AO6vNACIsTQAIrM0ALy0NABWtjQA+rc0AJS5NAAuuzQAyLw0AGy+NAAGwDQAoME0ADrDNADexDQAeMY0ABLINACsyTQAUMs0AOrMNACEzjQAKNA0AMLRNABc0zQA9tQ0AJrWNAA02DQAztk0AGjbNAAC3TQApt40AEDgNADa4TQAdOM0ABjlNACy5jQATOg0APDpNACK6zQAJO00AL7uNABi8DQA/PE0AJbzNAAw9TQA1PY0AG74NAAI+jQAovs0ADz9NADg/jQAegA1ABQCNQCuAzUAUgU1AOwGNQCGCDUAIAo1AMQLNQBeDTUA+A41AJwQNQA2EjUA0BM1AGoVNQAOFzUAqBg1AEIaNQDcGzUAdh01ABofNQC0IDUATiI1AOgjNQCMJTUAJic1AMAoNQBkKjUA/is1AJgtNQAyLzUA1jA1AHAyNQAKNDUApDU1AD43NQDiODUAfDo1ABY8NQCwPTUAVD81AO5ANQCIQjUALEQ1AMZFNQBgRzUA+kg1AJ5KNQA4TDUA0k01AGxPNQAGUTUAqlI1AERUNQDeVTUAeFc1ABxZNQC2WjUAUFw1APRdNQCOXzUAKGE1AMJiNQBmZDUAAGY1AJpnNQA0aTUAzmo1AHJsNQAMbjUApm81AEBxNQDkcjUAfnQ1ABh2NQC8dzUAVnk1APB6NQCKfDUALn41AMh/NQBigTUA/II1AJaENQA6hjUA1Ic1AG6JNQAIizUArIw1AEaONQDgjzUAhJE1AB6TNQC4lDUAUpY1APaXNQCQmTUAKps1AMScNQBenjUAAqA1AJyhNQA2ozUA0KQ1AHSmNQAOqDUAqKk1AEyrNQDmrDUAgK41ABqwNQC+sTUAWLM1APK0NQCMtjUAJrg1AMq5NQBkuzUA/rw1AJi+NQA8wDUA1sE1AHDDNQAUxTUArsY1AEjINQDiyTUAhss1ACDNNQC6zjUAVNA1AO7RNQCS0zUALNU1AMbWNQBg2DUABNo1AJ7bNQA43TUA3N41AHbgNQAQ4jUAquM1AE7lNQDo5jUAgug1ABzqNQC26zUAWu01APTuNQCO8DUAKPI1AMzzNQBm9TUAAPc1AKT4NQA++jUA2Ps1AHL9NQAM/zUAsAA2AEoCNgDkAzYAfgU2ACIHNgC8CDYAVgo2APoLNgCUDTYAOA82ANwQNgB2EjYAEBQ2AKoVNgBOFzYA6Bg2AIIaNgAcHDYAwB02AFofNgD0IDYAoiI2ADwkNgDWJTYAcCc2AAopNgCuKjYASCw2AOItNgB8LzYAIDE2ALoyNgBUNDYA+DU2AJI3NgAsOTYAxjo2AGo8NgAEPjYAnj82ADhBNgDSQjYAdkQ2ABBGNgCqRzYAREk2AOhKNgCCTDYAHE42AMBPNgBaUTYA9FI2AI5UNgAoVjYAzFc2AGZZNgAAWzYAmlw2AD5eNgDYXzYAcmE2ABZjNgCwZDYASmY2AORnNgCIaTYAIms2ALxsNgBWbjYA8G82AJRxNgAuczYAyHQ2AGJ2NgAGeDYAoHk2ADp7NgDefDYAeH42ABKANgCsgTYAUIM2AOqENgCEhjYAHog2ALiJNgBcizYA9ow2AJCONgAqkDYAzpE2AGiTNgAClTYAnJY2AECYNgDamTYAdJs2AA6dNgCynjYATKA2AOahNgCKozYAJKU2AL6mNgBYqDYA8qk2AJarNgAwrTYAyq42AGSwNgAIsjYAorM2ADy1NgDgtjYAerg2ABS6NgCuuzYASL02AOy+NgCGwDYAIMI2ALrDNgBexTYA+MY2AJLINgA2yjYA0Ms2AGrNNgAEzzYAntA2AELSNgDc0zYAdtU2ABDXNgC02DYATto2AOjbNgCM3TYAJt82AMDgNgBa4jYA9OM2AJjlNgAy5zYAzOg2AGbqNgAK7DYApO02AD7vNgDi8DYAfPI2ABb0NgCw9TYAVPc2AO74NgCI+jYAIvw2ALz9NgBg/zYA+gA3AJQCNwAuBDcA0gU3AGwHNwAGCTcAoAo3AEQMNwDeDTcAeA83ABwRNwC2EjcAUBQ3AOoVNwCEFzcAKBk3AMIaNwBcHDcA9h03AJofNwA0ITcAziI3AHIkNwAMJjcApic3AEApNwDaKjcAfiw3ABguNwCyLzcATDE3APAyNwCKNDcAJDY3AMg3NwBiOTcA/Do3AJY8NwAwPjcA1D83AG5BNwAIQzcAokQ3AEZGNwDgRzcAekk3AB5LNwC4TDcAUk43AOxPNwCGUTcAKlM3AMRUNwBeVjcA+Fc3AJxZNwA2WzcA0Fw3AHReNwAOYDcAqGE3AEJjNwDcZDcAgGY3ABpoNwC0aTcATms3APJsNwCMbjcAJnA3AMpxNwBkczcA/nQ3AJh2NwAyeDcA1nk3AHB7NwAKfTcApH43AEiANwDigTcAfIM3ACCFNwC6hjcAVIg3AO6JNwCIizcALI03AMaONwBgkDcA+pE3AJ6TNwA4lTcA0pY3AHaYNwAQmjcAqps3AESdNwDonjcAgqA3AByiNwC2ozcAUKU3APSmNwCOqDcAKKo3AMKrNwBmrTcAAK83AJqwNwA+sjcA2LM3AHK1NwAMtzcAprg3AEq6NwDkuzcAfr03ABi/NwC8wDcAVsI3APDDNwCUxTcALsc3AMjINwBiyjcA/Ms3AKDNNwA6zzcA1NA3AG7SNwAS1DcArNU3AEbXNwDq2DcAhNo3AB7cNwC43TcAUt83APbgNwCQ4jcAKuQ3AMTlNwBo5zcAAuk3AJzqNwBA7DcA2u03AHTvNwAO8TcAsvI3AEz0NwDm9TcAgPc3ABr5NwC++jcAWPw3APL9NwCM/zcAMAE4AMoCOABkBDgACAY4AKIHOAA8CTgA1go4AHAMOAAUDjgArg84AEgROADiEjgAhhQ4ACAWOAC6FzgAXhk4APgaOACSHDgALB44AMYfOABqITgABCM4AJ4kOAA4JjgA3Cc4AHYpOAAQKzgAtCw4AE4uOADoLzgAgjE4ACYzOADANDgAWjY4APQ3OACOOTgAMjs4AMw8OABmPjgAAEA4AKRBOAA+QzgA2EQ4AHxGOAAWSDgAsEk4AEpLOADkTDgAiE44ACJQOAC8UTgAVlM4APpUOACUVjgALlg4ANJZOABsWzgABl04AKBeOAA6YDgA3mE4AHhjOAASZTgArGY4AFBoOADqaTgAhGs4AChtOADCbjgAXHA4APZxOACQczgANHU4AM52OABoeDgAAno4AKZ7OABAfTgA5H44AHSAOAAYgjgAsoM4AEyFOADmhjgAiog4ACSKOAC+izgAWI04APyOOACWkDgAMJI4ANSTOABulTgACJc4AKKYOAA8mjgA4Js4AHqdOAAUnzgAuKA4AFKiOADsozgAhqU4ACCnOADEqDgAXqo4APirOACSrTgANq84ANCwOABqsjgABLQ4AKi1OABCtzgA3Lg4AIC6OAAavDgAtL04AE6/OADowDgAjMI4ACbEOADAxTgAWsc4AP7IOACYyjgAMsw4ANbNOABwzzgACtE4AKTSOAA+1DgA4tU4AHzXOAAW2TgAsNo4AFTcOADu3TgAiN84ACLhOADG4jgAYOQ4APrlOACe5zgAOOk4ANLqOABs7DgABu44AKrvOABE8TgA3vI4AHj0OAAc9jgAtvc4AFD5OAD0+jgAjvw4ACj+OADC/zgAZgE5AAADOQCaBDkANAY5AM4HOQByCTkADAs5AKYMOQBADjkA5A85AH4ROQAYEzkAvBQ5AFYWOQDwFzkAihk5AC4bOQDIHDkAYh45APwfOQCWITkAOiM5ANQkOQBuJjkAEig5AKwpOQBGKzkA4Cw5AIQuOQAeMDkAuDE5AFIzOQDsNDkAkDY5ACo4OQDEOTkAXjs5AAI9OQCcPjkANkA5ANBBOQB0QzkADkU5AKhGOQBMSDkA5kk5AIBLOQAaTTkAtE45AFhQOQDyUTkAjFM5ACZVOQDKVjkAZFg5AP5ZOQCiWzkAPF05ANZeOQBwYDkACmI5AK5jOQBIZTkA4mY5AHxoOQAgajkAums5AFRtOQDubjkAknA5ACxyOQDGczkAanU5AAR3OQCeeDkAOHo5ANJ7OQB2fTkAEH85AKqAOQBEgjkA6IM5AIKFOQAchzkAtog5AFCKOQD0izkAjo05ADKPOQDMkDkAZpI5AACUOQCalTkAPpc5ANiYOQBymjkADJw5ALCdOQBKnzkA5KA5AH6iOQAipDkAvKU5AFanOQDwqDkAlKo5AC6sOQDIrTkAYq85AAaxOQCgsjkAOrQ5ANS1OQB4tzkAErk5AKy6OQBQvDkA6r05AIS/OQAewTkAuMI5AFzEOQD2xTkAkMc5ADTJOQDOyjkAaMw5AALOOQCczzkAQNE5ANrSOQB01DkADtY5ALLXOQBM2TkA5to5AIrcOQAk3jkAvt85AFjhOQDy4jkAluQ5ADDmOQDK5zkAZOk5AAjrOQCi7DkAPO45AODvOQB68TkAFPM5AK70OQBI9jkA7Pc5AIb5OQAg+zkAuvw5AF7+OQD4/zkAkgE6ADYDOgDQBDoAagY6AAQIOgCeCToAQgs6ANwMOgB2DjoAEBA6ALQROgBOEzoA6BQ6AIIWOgAmGDoAwBk6AFobOgD0HDoAmB46ADIgOgDMIToAcCM6AAolOgCkJjoAPig6ANgpOgB8KzoAFi06ALAuOgBUMDoA7jE6AIgzOgAiNToAxjY6AGA4OgD6OToAlDs6AC49OgDSPjoAbEA6AAZCOgCgQzoAREU6AN5GOgB4SDoAEko6ALZLOgBQTToA6k46AI5QOgAoUjoAwlM6AFxVOgD2VjoAmlg6ADRaOgDOWzoAaF06AAxfOgCmYDoAQGI6AORjOgB+ZToAGGc6ALJoOgBMajoA8Gs6AIptOgAkbzoAvnA6AFhyOgD8czoAlnU6ADp3OgDUeDoAbno6AAh8OgCifToARn86AOCAOgB6gjoAFIQ6AK6FOgBShzoA7Ig6AJCKOgAqjDoAxI06AF6POgD4kDoAnJI6ADaUOgDQlToAapc6AASZOgComjoAQpw6AOadOgCAnzoAGqE6ALSiOgBOpDoA8qU6AIynOgAmqToAwKo6AGSsOgD+rToAmK86ADKxOgDWsjoAcLQ6AAq2OgCutzoASLk6AOK6OgB8vDoAFr46ALq/OgBUwToA7sI6AIjEOgAsxjoAxsc6AGDJOgAEyzoAnsw6ADjOOgDSzzoAbNE6ABDTOgCq1DoARNY6AN7XOgCC2ToAHNs6ALbcOgBa3joA9N86AI7hOgAo4zoAwuQ6AGbmOgAA6DoAmuk6ADTrOgDY7DoAcu46AAzwOgCw8ToASvM6AOT0OgB+9joAGPg6ALz5OgBW+zoA8Pw6AIr+OgAuADsAyAE7AGIDOwAGBTsAoAY7ADoIOwDUCTsAbgs7ABINOwCsDjsARhA7AOAROwB6EzsAHhU7ALgWOwBcGDsA9hk7AJAbOwAqHTsAxB47AGggOwACIjsAnCM7ADYlOwDaJjsAdCg7AA4qOwCoKzsATC07AOYuOwCAMDsAJDI7AL4zOwBYNTsA8jY7AIw4OwAwOjsAyjs7AGQ9OwD+PjsAmEA7ADxCOwDWQzsAekU7ABRHOwCuSDsASEo7AOJLOwCGTTsAIE87ALpQOwBUUjsA+FM7AJJVOwAsVzsAxlg7AGpaOwAEXDsAnl07AEJfOwDcYDsAdmI7ABBkOwCqZTsATmc7AOhoOwCCajsAHGw7AMBtOwBabzsA9HA7AJhyOwAydDsAzHU7AGZ3OwAKeTsApHo7AD58OwDYfTsAcn87ABaBOwCwgjsASoQ7AO6FOwCIhzsAIok7ALyKOwBWjDsA8I07AJSPOwAukTsAyJI7AGyUOwAGljsAoJc7ADqZOwDemjsAeJw7ABKeOwCsnzsAUKE7AOqiOwCEpDsAHqY7ALinOwBcqTsA9qo7AJqsOwA0rjsAzq87AGixOwACszsAprQ7AEC2OwDatzsAdLk7ABi7OwCyvDsATL47AOa/OwCKwTsAJMM7AL7EOwBYxjsA/Mc7AJbJOwAwyzsAysw7AG7OOwAI0DsAotE7ADzTOwDg1DsAetY7ABTYOwC42TsAUts7AOzcOwCG3jsAIOA7AMThOwBe4zsA+OQ7AJLmOwAs6DsA0Ok7AGrrOwAO7TsAqO47AELwOwDc8TsAdvM7ABr1OwC09jsATvg7AOj5OwCM+zsAJv07AMD+OwBkADwA/gE8AJgDPAAyBTwAzAY8AHAIPAAKCjwApAs8AEgNPADiDjwAfBA8ABYSPACwEzwAVBU8AO4WPACIGDwAIho8ALwbPABgHTwA+h48AJ4gPAA4IjwA0iM8AGwlPAAGJzwAqig8AEQqPADeKzwAeC08ABwvPAC2MDwAUDI8AOozPACONTwAKDc8AMI4PABmOjwAADw8AJo9PAA0PzwAzkA8AHJCPAAMRDwApkU8AEBHPADaSDwAfko8ABhMPACyTTwAVk88APBQPACKUjwAJFQ8AMhVPABiVzwA/Fg8AJZaPAA6XDwA1F08AG5fPAAIYTwArGI8AEZkPADgZTwAhGc8AB5pPAC4ajwAUmw8AOxtPACQbzwAKnE8AMRyPABedDwAAnY8AJx3PAA2eTwA0Ho8AHR8PAAOfjwAqH88AEyBPADmgjwAgIQ8ABqGPAC0hzwAWIk8APKKPACMjDwAJo48AMqPPABkkTwA/pI8AJiUPAA8ljwA1pc8AHCZPAAUmzwArpw8AEiePADinzwAfKE8ACCjPAC6pDwAVKY8AO6nPACIqTwALKs8AMasPABgrjwABLA8AJ6xPAA4szwA0rQ8AHa2PAAQuDwAqrk8AES7PADovDwAgr48ABzAPAC2wTwAWsM8APTEPACOxjwAMsg8AMzJPABmyzwAAM08AJrOPAA+0DwA2NE8AHLTPAAM1TwAsNY8AErYPADk2TwAfts8ACLdPAC83jwAVuA8APrhPACU4zwALuU8AMjmPABi6DwABuo8AKDrPAA67TwA1O48AHjwPAAS8jwArPM8AEb1PADq9jwAhPg8AB76PADC+zwAXP08APb+PACQAD0AKgI9AM4DPQBoBT0AAgc9AJwIPQBACj0A2gs9AHQNPQAYDz0AshA9AEwSPQDmEz0AgBU9ACQXPQC+GD0AWBo9APIbPQCMHT0AMB89AMogPQBuIj0ACCQ9AKIlPQA8Jz0A1ig9AHoqPQAULD0Ari09AEgvPQDsMD0AhjI9ACA0PQC6NT0AXjc9APg4PQCSOj0ANjw9ANA9PQBqPz0ABEE9AJ5CPQBCRD0A3EU9AHZHPQAQST0AtEo9AE5MPQDoTT0Agk89ACZRPQDAUj0AWlQ9APRVPQCYVz0AMlk9AMxaPQBwXD0ACl49AKRfPQA+YT0A4mI9AIZkPQAgZj0Aumc9AF5pPQD4aj0Akmw9ACxuPQDQbz0AanE9AARzPQCedD0AQnY9ANx3PQB2eT0AEHs9ALR8PQBOfj0A6H89AIyBPQAmgz0AwIQ9AFqGPQD0hz0AmIk9ADKLPQDMjD0AZo49AACQPQCkkT0APpM9AOKUPQB8lj0AFpg9ALCZPQBKmz0A7pw9AIiePQAioD0AvKE9AGCjPQD6pD0AlKY9ADioPQDSqT0AbKs9AAatPQCgrj0ARLA9AN6xPQB4sz0AErU9ALa2PQBQuD0A6rk9AIS7PQAovT0Awr49AFzAPQAAwj0AmsM9ADTFPQDOxj0AaMg9AAzKPQCmyz0AQM09ANrOPQB00D0AGNI9ALLTPQBM1T0A8NY9AIrYPQAk2j0Avts9AFjdPQD83j0AluA9ADriPQDU4z0AbuU9AAjnPQCi6D0ARuo9AODrPQB67T0AFO89ALjwPQBS8j0A7PM9AIb1PQAq9z0AxPg9AF76PQAC/D0AnP09ADb/PQDQAD4AagI+AA4EPgCoBT4AQgc+ANwIPgB2Cj4AGgw+ALQNPgBODz4A8hA+AIwSPgAmFD4AyhU+AGQXPgD+GD4AmBo+ADIcPgDWHT4AcB8+AAohPgCkIj4APiQ+AOIlPgB8Jz4AFik+ALoqPgBULD4A7i0+AIgvPgAiMT4AxjI+AGA0PgAENj4Anjc+ADg5PgDSOj4AbDw+ABA+PgCqPz4AREE+AN5CPgCCRD4AHEY+ALZHPgBaST4A9Eo+AI5MPgAoTj4Awk8+AGZRPgAAUz4AmlQ+ADRWPgDOVz4Aclk+AAxbPgCwXD4ASl4+AORfPgB+YT4AGGM+ALxkPgBWZj4A8Gc+AIppPgAuaz4AyGw+AGJuPgD8bz4AoHE+ADpzPgDUdD4AeHY+ABJ4PgCseT4ARns+AOB8PgCEfj4AHoA+ALiBPgBSgz4A7IQ+AJCGPgAqiD4AxIk+AGiLPgACjT4AnI4+ADaQPgDakT4AdJM+AA6VPgColj4ATJg+AOaZPgCAmz4AGp0+AL6ePgBYoD4A8qE+AJajPgAwpT4AyqY+AGSoPgD+qT4Aoqs+ADytPgDWrj4AcLA+ABSyPgCusz4ASLU+AOK2PgCGuD4AILo+ALq7PgBevT4A+L4+AJLAPgAswj4AxsM+AGrFPgAExz4Ansg+ADjKPgDcyz4Ads0+ABDPPgC00D4ATtI+AOjTPgCC1T4AHNc+AMDYPgBa2j4A9Ns+AI7dPgAo3z4AzOA+AGbiPgAK5D4ApOU+AD7nPgDY6D4Acuo+ABbsPgCw7T4ASu8+AOTwPgCI8j4AIvQ+ALz1PgBW9z4A+vg+AJT6PgAu/D4A0v0+AGz/PgAGAT8AoAI/ADoEPwDeBT8AeAc/ABIJPwCsCj8AUAw/AOoNPwCEDz8AHhE/AMISPwBcFD8A9hU/AJoXPwA0GT8Azho/AGgcPwAMHj8Aph8/AEAhPwDaIj8AdCQ/ABgmPwCyJz8ATCk/APAqPwCKLD8AJC4/AL4vPwBiMT8A/DI/AJY0PwAwNj8Ayjc/AG45PwAIOz8Aojw/ADw+PwDgPz8AekE/ABRDPwCuRD8AUkY/AOxHPwCGST8AIEs/AMRMPwBeTj8A+E8/AJxRPwA2Uz8A0FQ/AGpWPwAEWD8AqFk/AEJbPwDcXD8Adl4/ABBgPwC0YT8ATmM/APJkPwCMZj8AJmg/AMBpPwBaaz8A/mw/AJhuPwAycD8AzHE/AGZzPwAKdT8ApHY/AD54PwDieT8AfHs/ABZ9PwCwfj8AVIA/AO6BPwCIgz8AIoU/AMaGPwBgiD8A+ok/AJSLPwA4jT8A0o4/AGyQPwAQkj8AqpM/AESVPwDelj8AeJg/AByaPwC2mz8AWp0/AOqePwCOoD8AKKI/AMKjPwBcpT8AAKc/AJqoPwA0qj8Azqs/AHKtPwAMrz8AprA/AECyPwDksz8AfrU/ABi3PwC8uD8AVro/APC7PwCKvT8AJL8/AMjAPwBiwj8A/MM/AJbFPwA6xz8A1Mg/AG7KPwASzD8ArM0/AEbPPwDg0D8AetI/AB7UPwC41T8AUtc/AOzYPwCQ2j8AKtw/AMTdPwBo3z8AAuE/AJziPwA25D8A0OU/AHTnPwAO6T8AqOo/AELsPwDc7T8AgO8/ABrxPwC+8j8AWPQ/APL1PwCM9z8AJvk/AMr6PwBk/D8A/v0/AJj/PwAyAUAA1gJAAHAEQAAUBkAArgdAAEgJQADiCkAAfAxAACAOQAC6D0AAVBFAAO4SQACIFEAALBZAAMYXQABqGUAABBtAAJ4cQAA4HkAA0h9AAHYhQAAQI0AAqiRAAEQmQADoJ0AAgilAABwrQADALEAAWi5AAPQvQACOMUAAKDNAAMw0QABmNkAAADhAAJo5QAA+O0AA2DxAAHI+QAAMQEAAsEFAAEpDQADkREAAfkZAABhIQAC8SUAAVktAAPpMQACUTkAALlBAAMhRQABiU0AABlVAAKBWQAA6WEAA1FlAAG5bQAASXUAArF5AAFBgQADqYUAAhGNAAB5lQAC4ZkAAXGhAAPZpQACQa0AAKm1AAMRuQABocEAAAnJAAKZzQABAdUAA2nZAAHR4QAAOekAAsntAAEx9QADmfkAAgIBAABqCQAC+g0AAWIVAAPKGQACWiEAAMIpAAMqLQABkjUAACI9AAKKQQAA8kkAA1pNAAHCVQAAUl0AArphAAEiaQADsm0AAhp1AACCfQAC6oEAAXqJAAPijQACSpUAALKdAANCoQABqqkAABKxAAJ6tQABCr0AA3LBAAHayQAAatEAAtLVAAE63QADouEAAgrpAACa8QADAvUAAWr9AAPTAQACYwkAAMsRAAMzFQABwx0AACslAAKTKQAA+zEAA2M1AAHzPQAAW0UAAsNJAAErUQADk1UAAiNdAACLZQADG2kAAYNxAAPrdQACU30AALuFAANLiQABs5EAABuZAAKDnQABE6UAA3upAAHjsQAAS7kAAtu9AAFDxQADq8kAAhPRAACj2QADC90AAXPlAAPb6QACa/EAANP5AAM7/QABoAUEADANBAKYEQQBABkEA2gdBAH4JQQAYC0EAsgxBAEwOQQDwD0EAihFBACQTQQC+FEEAYhZBAPwXQQCWGUEAMBtBANQcQQBuHkEACCBBAKIhQQA8I0EA4CRBAHomQQAeKEEAuClBAFIrQQDsLEEAhi5BACowQQDEMUEAXjNBAPg0QQCSNkEANjhBANA5QQB0O0EADj1BAKg+QQBCQEEA3EFBAIBDQQAaRUEAtEZBAE5IQQDoSUEAjEtBACZNQQDKTkEAZFBBAP5RQQCYU0EAMlVBANZWQQBwWEEAClpBAKRbQQA+XUEA4l5BAHxgQQAWYkEAumNBAFRlQQDuZkEAiGhBACxqQQDGa0EAYG1BAPpuQQCecEEAOHJBANJzQQBsdUEAEHdBAKp4QQBEekEA3ntBAIJ9QQAcf0EAtoBBAFCCQQDqg0EAjoVBACiHQQDCiEEAZopBAACMQQCajUEANI9BANiQQQBykkEADJRBAKaVQQBKl0EA5JhBAH6aQQAYnEEAvJ1BAFafQQDwoEEAlKJBAC6kQQDIpUEAYqdBAPyoQQCgqkEAOqxBANStQQBur0EACLFBAKyyQQBGtEEA6rVBAIS3QQAeuUEAuLpBAFK8QQD2vUEAkL9BACrBQQDEwkEAXsRBAALGQQCcx0EAQMlBANrKQQB0zEEADs5BAKjPQQBM0UEA5tJBAIDUQQAa1kEAtNdBAFjZQQDy2kEAjNxBADDeQQDK30EAZOFBAP7iQQCi5EEAPOZBANbnQQBw6UEAFOtBAK7sQQBI7kEA4u9BAIbxQQAg80EAuvRBAF72QQD490EAkvlBACz7QQDG/EEAav5BAAQAQgCeAUIAOANCANIEQgB2BkIAEAhCAKoJQgBOC0IA6AxCAIIOQgAcEEIAwBFCAFoTQgD0FEIAjhZCADIYQgDMGUIAZhtCAAAdQgCaHkIAPiBCANghQgByI0IAFiVCALAmQgBKKEIA5ClCAIgrQgAiLUIAvC5CAFYwQgD6MUIAlDNCAC41QgDINkIAYjhCAAY6QgCgO0IAOj1CAN4+QgB4QEIAEkJCAKxDQgBQRUIA6kZCAIRIQgAeSkIAuEtCAFxNQgD2TkIAkFBCADRSQgDOU0IAaFVCAAJXQgCmWEIAQFpCANpbQgB0XUIAGF9CALJgQgBMYkIA5mNCAIBlQgAkZ0IAvmhCAGJqQgD8a0IAlm1CADBvQgDKcEIAbnJCAAh0QgCidUIAPHdCANZ4QgB6ekIAFHxCAK59QgBSf0IA7IBCAIaCQgAghEIAxIVCAF6HQgD4iEIAkopCADaMQgDQjUIAao9CAA6RQgCokkIAQpRCANyVQgB2l0IAGplCALSaQgBOnEIA6J1CAIKfQgAmoUIAwKJCAFqkQgD+pUIAmKdCADKpQgDMqkIAZqxCAAquQgCkr0IAPrFCAOKyQgB8tEIAFrZCALq3QgBUuUIA7rpCAIi8QgAsvkIAvL9CAGDBQgD6wkIAnsRCADjGQgDSx0IAbMlCAAbLQgCqzEIARM5CAN7PQgCM0UIAJtNCAMDUQgBk1kIA/tdCAJjZQgAy20IA1txCAHDeQgAK4EIApOFCAD7jQgDi5EIAfOZCABboQgCw6UIASutCAO7sQgCI7kIAIvBCAMbxQgBg80IA+vRCAJT2QgA4+EIA0vlCAGz7QgAG/UIAqv5CAEQAQwDeAUMAeANDABIFQwC2BkMAUAhDAOoJQwCOC0MAKA1DAMIOQwBcEEMAABJDAJoTQwA0FUMAzhZDAHIYQwAMGkMAphtDAEAdQwDkHkMAfiBDABgiQwC8I0MAViVDAPAmQwCKKEMAJCpDAMgrQwBiLUMA/C5DAJYwQwAwMkMA1DNDAG41QwASN0MArDhDAEY6QwDgO0MAej1DAB4/QwC4QEMAUkJDAOxDQwCGRUMAKkdDAMRIQwBeSkMAAkxDAJxNQwA2T0MA2lBDAHRSQwAOVEMAqFVDAEJXQwDmWEMAgFpDABpcQwC0XUMATl9DAPJgQwCMYkMAJmRDAMplQwBkZ0MA/mhDAJhqQwA8bEMA1m1DAHBvQwAKcUMArnJDAEh0QwDidUMAfHdDABZ5QwC6ekMAVHxDAO59QwCSf0MALIFDAMaCQwBghEMABIZDAJ6HQwA4iUMA0opDAHaMQwAQjkMAqo9DAESRQwDekkMAgpRDAByWQwDAl0MAWplDAPSaQwCOnEMAKJ5DAMyfQwBmoUMAAKNDAJqkQwA0pkMA2KdDAHKpQwAWq0MAsKxDAEquQwDkr0MAfrFDACKzQwC8tEMAVrZDAPq3QwCUuUMALrtDAMi8QwBivkMABsBDAKDBQwA6w0MA1MRDAG7GQwASyEMArMlDAEbLQwDqzEMAhM5DAB7QQwC40UMAXNNDAPbUQwCQ1kMAKthDAMTZQwBo20MAAt1DAJzeQwBA4EMA2uFDAHTjQwAO5UMAsuZDAEzoQwDm6UMAgOtDACTtQwC+7kMAWPBDAPLxQwCM80MAMPVDAMr2QwBu+EMACPpDAKL7QwA8/UMA1v5DAHoARAAUAkQArgNEAEgFRADiBkQAhghEACAKRAC6C0QAXg1EAPgORACSEEQALBJEANATRABqFUQABBdEAJ4YRABCGkQA3BtEAHYdRAAQH0QAqiBEAE4iRADoI0QAjCVEACYnRADAKEQAWipEAPQrRACYLUQAMi9EAMwwRABmMkQAADREAKQ1RAA+N0QA4jhEAHw6RAAWPEQAsD1EAEo/RADuQEQAiEJEACJERAC8RUQAVkdEAPpIRACUSkQALkxEANJNRABsT0QABlFEAKBSRABEVEQA3lVEAHhXRAASWUQAtlpEAFBcRADqXUQAhF9EAB5hRADCYkQAXGREAABmRACaZ0QANGlEAM5qRABobEQADG5EAKZvRABAcUQA2nJEAHR0RAAYdkQAsndEAFZ5RADwekQAinxEACR+RAC+f0QAYoFEAPyCRACWhEQAMIZEAMqHRABuiUQACItEAKKMRAA8jkQA6o9EAJiRRAAyk0QAzJREAGaWRAAKmEQArplEAEibRADsnEQAhp5EACCgRAC6oUQAXqNEAAKlRACmpkQAQKhEANqpRAB0q0QADq1EAKiuRABMsEQA5rFEAICzRAAktUQAvrZEAFi4RAD8uUQAlrtEADC9RADKvkQAZMBEAAjCRACiw0QAPMVEANbGRABwyEQAFMpEAK7LRABIzUQA7M5EAIbQRAAg0kQAxNNEAF7VRAD41kQAkthEACzaRADQ20QAat1EAATfRACe4EQAOOJEANzjRAB25UQAEOdEALToRABO6kQA6OtEAILtRAAm70QAwPBEAFryRAD080QAmPVEADL3RADM+EQAZvpEAAD8RACk/UQAPv9EANgARQB8AkUAFgRFALAFRQBUB0UA7ghFAIgKRQAiDEUAvA1FAGAPRQD6EEUAlBJFAC4URQDIFUUAbBdFAAYZRQCgGkUARBxFAN4dRQB4H0UAEiFFALYiRQBQJEUA6iVFAIQnRQAeKUUAwipFAFwsRQD2LUUAmi9FADQxRQDOMkUAaDRFAAw2RQCmN0UAQDlFANo6RQB+PEUAGD5FALI/RQBMQUUA5kJFAIpERQAkRkUAvkdFAGJJRQD8SkUAlkxFADBORQDUT0UAblFFAAhTRQCiVEUAPFZFAOBXRQB6WUUAFFtFALhcRQBSXkUA7F9FAIZhRQAgY0UAxGRFAF5mRQD4Z0UAnGlFADZrRQDQbEUAdG5FAA5wRQCocUUAQnNFANx0RQCAdkUAGnhFALR5RQBOe0UA8nxFAIx+RQAmgEUAwIFFAGSDRQD+hEUAmIZFADKIRQDMiUUAcItFAAqNRQCkjkUASJBFAOKRRQB8k0UAFpVFALqWRQBUmEUA7plFAIibRQAinUUAxp5FAGCgRQD6oUUAnqNFADilRQDSpkUAbKhFABCqRQCqq0UARK1FAN6uRQCCsEUAHLJFALazRQBQtUUA6rZFAI64RQAoukUAwrtFAGa9RQAAv0UAmsBFADTCRQDYw0UAcsVFAAzHRQCmyEUAQMpFAOTLRQB+zUUAGM9FALzQRQBW0kUA8NNFAIrVRQAu10UAyNhFAGLaRQD820UAoN1FADrfRQDU4EUAbuJFAAjkRQCs5UUARudFAODoRQCE6kUAHuxFALjtRQBS70UA9vBFAJDyRQAq9EUAxPVFAF73RQAC+UUAnPpFADb8RQDa/UUAdP9FAA4BRgCoAkYATARGAOYFRgCAB0YAGglGAL4KRgBYDEYA8g1GAIwPRgAmEUYAyhJGAGQURgD+FUYAohdGADwZRgDWGkYAcBxGABQeRgCuH0YASCFGAOIiRgCGJEYAICZGALonRgBUKUYA7ipGAJIsRgAsLkYAxi9GAGoxRgAEM0YAnjRGADg2RgDcN0YAdjlGABA7RgCqPEYARD5GAOg/RgCCQUYAHENGAMBERgBaRkYA9EdGAI5JRgAyS0YAzExGAGZORgAAUEYApFFGAD5TRgDYVEYAclZGAAxYRgCwWUYASltGAORcRgB+XkYAImBGALxhRgBWY0YA8GRGAJRmRgAuaEYAyGlGAGJrRgAGbUYAoG5GADpwRgDecUYAeHNGABJ1RgCsdkYARnhGAOp5RgCEe0YAHn1GAMJ+RgBcgEYA9oFGAJCDRgA0hUYAzoZGAGiIRgACikYAnItGAECNRgDajkYAdJBGABiSRgCyk0YATJVGAOaWRgCKmEYAJJpGAL6bRgBYnUYA8p5GAJagRgAwokYAyqNGAG6lRgAIp0YAoqhGADyqRgDgq0YAeq1GABSvRgCusEYAUrJGAOyzRgCGtUYAILdGALq4RgBeukYA+LtGAJy9RgA2v0YA0MBGAGrCRgAExEYAqMVGAELHRgDcyEYAdspGABDMRgC0zUYATs9GAPLQRgCM0kYAJtRGAMDVRgBa10YA/thGAJjaRgAy3EYAzN1GAGbfRgAK4UYApOJGAD7kRgDi5UYAfOdGABbpRgCw6kYAVOxGAO7tRgCI70YAIvFGAMbyRgBg9EYA+vVGAJT3RgAu+UYA0vpGAGz8RgAG/kYAqv9GAEQBRwDeAkcAeARHABwGRwC2B0cAUAlHAOoKRwCEDEcAKA5HAMIPRwBcEUcA9hJHAJoURwA0FkcAzhdHAHIZRwAMG0cAphxHAEAeRwDkH0cAfiFHABgjRwCyJEcATCZHAPAnRwCKKUcAJCtHAMgsRwBiLkcA/C9HAJYxRwA6M0cA1DRHAG42RwAIOEcArDlHAEY7RwDgPEcAej5HABRARwC4QUcAUkNHAPZERwCQRkcAKkhHAMRJRwBeS0cAAk1HAJxORwA2UEcA0FFHAGpTRwAOVUcAqFZHAEJYRwDmWUcAgFtHABpdRwC0XkcAWGBHAPJhRwCMY0cAJmVHAMpmRwBkaEcA/mlHAJhrRwAybUcA1m5HAHBwRwAKckcArnNHAEh1RwDidkcAfHhHACB6RwC6e0cAVH1HAO5+RwCIgEcALIJHAMaDRwBghUcA+oZHAJ6IRwA4ikcA3ItHAHaNRwAQj0cAqpBHAESSRwDok0cAgpVHAByXRwC2mEcAUJpHAPSbRwCOnUcAKJ9HAMygRwBmokcAAKRHAJqlRwA+p0cA2KhHAHKqRwAMrEcApq1HAEqvRwDksEcAfrJHACK0RwC8tUcAVrdHAPC4RwCUukcALrxHAMi9RwBiv0cABsFHAKDCRwA6xEcA1MVHAG7HRwASyUcArMpHAEbMRwDqzUcAhM9HAB7RRwC40kcAXNRHAPbVRwCQ10cAKtlHAMTaRwBo3EcAAt5HAJzfRwBA4UcA2uJHAHTkRwAO5kcAsudHAEzpRwDm6kcAgOxHACTuRwC+70cAWPFHAPLyRwCM9EcAMPZHAMr3RwBk+UcACPtHAKL8RwA8/kcA1v9HAHoBSAAUA0gArgRIAEgGSADsB0gAhglIACALSAC6DEgAVA5IAPgPSACSEUgALBNIANAUSABqFkgABBhIAJ4ZSABCG0gA3BxIAHYeSAAQIEgAtCFIAE4jSADoJEgAgiZIABwoSADAKUgAWitIAPQsSACOLkgAMjBIAMwxSABmM0gACjVIAKQ2SAA+OEgA2DlIAHI7SAAWPUgAsD5IAEpASADuQUgAiENIACJFSAC8RkgAYEhIAPpJSACUS0gALk1IANJOSABsUEgABlJIAKBTSAA6VUgA3lZIAHhYSAASWkgAtltIAFBdSADqXkgAhGBIAChiSADCY0gAXGVIAPZmSACQaEgANGpIAM5rSABybUgADG9IAKZwSABAckgA2nNIAH51SAAYd0gAsnhIAEx6SADme0gAin1IACR/SAC+gEgAYoJIAPyDSACWhUgAMIdIANSISABuikgACIxIAKKNSAA8j0gA4JBIAHqSSAAelEgAuJVIAFKXSADsmEgAhppIACqcSADEnUgAXp9IAPigSACSokgANqRIANClSABqp0gADqlIAKiqSABCrEgA3K1IAICvSAAasUgAtLJIAE60SADotUgAjLdIACa5SADAukgAWrxIAP69SACYv0gAMsFIANbCSABwxEgACsZIAKTHSABIyUgA4spIAHzMSAAWzkgAsM9IAFTRSADu0kgAktRIACzWSADG10gAYNlIAPraSACe3EgAON5IANLfSABs4UgABuNIAKrkSABE5kgA3udIAILpSAAc60gAtuxIAFDuSAD070gAjvFIACjzSADC9EgAXPZIAAD4SACa+UgAPvtIANj8SABy/kgADABJAKYBSQBKA0kA5ARJAH4GSQAYCEkAsglJAFYLSQDwDEkAig5JAC4QSQDIEUkAYhNJAPwUSQCgFkkAOhhJANQZSQBuG0kACB1JAKweSQBGIEkA4CFJAIQjSQAeJUkAuCZJAFIoSQD2KUkAkCtJACotSQDELkkAXjBJAAIySQCcM0kANjVJANo2SQB0OEkADjpJAKg7SQBMPUkA5j5JAIBASQAaQkkAtENJAFhFSQDyRkkAlkhJADBKSQDKS0kAZE1JAP5OSQCiUEkAPFJJANZTSQBwVUkACldJAK5YSQBIWkkA4ltJAIZdSQAgX0kAumBJAFRiSQD4Y0kAkmVJACxnSQDGaEkAYGpJAARsSQCebUkAOG9JANxwSQB2ckkAEHRJAKp1SQBOd0kA6HhJAIJ6SQAcfEkAtn1JAFp/SQD0gEkAjoJJADKESQDMhUkAZodJAACJSQCkikkAPoxJANiNSQByj0kADJFJALCSSQBKlEkA5JVJAIiXSQAimUkAvJpJAFacSQD6nUkAlJ9JAC6hSQDIokkAYqRJAAamSQCgp0kAOqlJAN6qSQB4rEkAEq5JAKyvSQBQsUkA6rJJAIS0SQAetkkAuLdJAFy5SQD2ukkAkLxJADS+SQDOv0kAaMFJAALDSQCcxEkAQMZJANrHSQB0yUkAGMtJALLMSQBMzkkA5s9JAIDRSQAk00kAvtRJAFjWSQD810kAltlJADDbSQDK3EkAbt5JAAjgSQCi4UkAPONJANbkSQB65kkAFOhJAK7pSQBS60kA7OxJAIbuSQAg8EkAxPFJAF7zSQD49EkAkvZJACz4SQDQ+UkAavtJAAT9SQCo/kkAQgBKANwBSgB2A0oAEAVKALQGSgBOCEoA6AlKAIILSgAmDUoAwA5KAFoQSgD0EUoAmBNKADwVSgDgFkoAehhKABQaSgCuG0oAUh1KAOweSgCGIEoAICJKAMQjSgBeJUoA+CZKAJIoSgA2KkoA0CtKAGotSgAEL0oAnjBKAEIySgDcM0oAdjVKABo3SgC0OEoATjpKAOg7SgCMPUoAJj9KAMBASgBaQkoA/kNKAJhFSgAyR0oAzEhKAGZKSgAKTEoApE1KAD5PSgDiUEoAfFJKABZUSgCwVUoAVFdKAO5YSgCIWkoAIlxKAMZdSgBgX0oA+mBKAJRiSgAuZEoA0mVKAGxnSgAGaUoAqmpKAERsSgDebUoAeG9KABxxSgC2ckoAUHRKAOp1SgCOd0oAKHlKAMJ6SgBcfEoA9n1KAJp/SgA0gUoAzoJKAHKESgAMhkoApodKAECJSgDkikoAfoxKABiOSgCyj0oATJFKAPCSSgCKlEoAJJZKAMiXSgBimUoA/JpKAJacSgA6nkoA1J9KAG6hSgAIo0oAoqRKAEamSgDgp0oAeqlKAB6rSgC4rEoAUq5KAOyvSgCQsUoAKrNKAMS0SgBetkoA+LdKAJy5SgA2u0oA0LxKAGq+SgAOwEoAqMFKAELDSgDmxEoAgMZKABrISgC0yUoAWMtKAPLMSgCMzkoAJtBKAMrRSgBk00oA/tRKAJjWSgAy2EoA1tlKAHDbSgAK3UoApN5KAEjgSgDi4UoAhuNKACDlSgC65koAVOhKAO7pSgCS60oALO1KAMbuSgBg8EoA+vFKAJ7zSgA49UoA0vZKAGz4SgAQ+koAqvtKAET9SgDo/koAggBLABwCSwC2A0sAWgVLAPQGSwCOCEsAKApLAMILSwBmDUsAAA9LAJoQSwA+EksA2BNLAHIVSwAMF0sAsBhLAEoaSwDkG0sAfh1LABgfSwC8IEsAViJLAPAjSwCKJUsALidLAMgoSwBiKksABixLAKAtSwA6L0sA1DBLAG4ySwASNEsArDVLAEY3SwDgOEsAhDpLAB48SwC4PUsAXD9LAPZASwCQQksAKkRLAM5FSwBoR0sAAklLAJxKSwA2TEsA2k1LAHRPSwAOUUsAslJLAExUSwDmVUsAgFdLACRZSwC+WksAWFxLAPJdSwCMX0sAMGFLAMpiSwBkZEsACGZLAKJnSwA8aUsA1mpLAHpsSwAUbksArm9LAEhxSwDicksAhnRLACB2SwC6d0sAXnlLAPh6SwCSfEsALH5LANB/SwBqgUsABINLAJ6ESwA4hksA3IdLAHaJSwAQi0sAqoxLAE6OSwDoj0sAgpFLACaTSwDAlEsAWpZLAPSXSwCYmUsAMptLAMycSwBmnksAAKBLAKShSwA+o0sA2KRLAHymSwAWqEsAsKlLAEqrSwDurEsAiK5LACKwSwC8sUsAVrNLAPq0SwCUtksALrhLANK5SwBsu0sABr1LAKC+SwBEwEsA3sFLAHjDSwASxUsArMZLAFDISwDqyUsAhMtLAB7NSwDCzksAXNBLAPbRSwCQ00sAPtVLAOzWSwCG2EsAINpLALrbSwBU3UsA+N5LAJLgSwBA4ksA2uNLAHTlSwAO50sAvOhLAFbqSwDw60sAiu1LAC7vSwDI8EsAYvJLAAb0SwCg9UsAOvdLANT4SwBu+ksAEvxLAKz9SwBG/0sA4ABMAIQCTAAeBEwAuAVMAFwHTAD2CEwAkApMACoMTADEDUwAaA9MAAIRTACcEkwANhRMANoVTAB0F0wADhlMALIaTABMHEwA5h1MAIAfTAAkIUwAviJMAFgkTADyJUwAjCdMADApTADKKkwAZCxMAAguTACiL0wAPDFMANYyTAB6NEwAFDZMAK43TABIOUwA4jpMAIY8TAAgPkwAuj9MAFRBTAD4QkwAkkRMACxGTADQR0wAaklMAARLTACeTEwAQk5MANxPTAB2UUwAEFNMAKpUTABOVkwA6FdMAIJZTAAmW0wAwFxMAFpeTAD0X0wAjmFMADJjTADMZEwAZmZMAABoTACkaUwAPmtMANhsTAB8bkwAFnBMALBxTABKc0wA5HRMAIh2TAAieEwAvHlMAGB7TAD6fEwAlH5MAC6ATADSgUwAbINMAAaFTACghkwAOohMAN6JTAB4i0wAEo1MALaOTABQkEwA6pFMAISTTAAolUwAwpZMAFyYTAD2mUwAkJtMADSdTADOnkwAaKBMAAKiTACmo0wAQKVMANqmTAB+qEwAGKpMALKrTABMrUwA8K5MAIqwTAAkskwAvrNMAFi1TAD8tkwAlrhMADC6TADKu0wAbr1MAAi/TACiwEwARsJMAODDTAB6xUwAFMdMALjITABSykwA7MtMAIbNTAAgz0wAxNBMAF7STAD400wAnNVMADbXTADQ2EwAatpMAA7cTACo3UwAQt9MANzgTAB24kwAGuRMALTlTABO50wA6OhMAIzqTAAm7EwAwO1MAGTvTAD+8EwAmPJMADL0TADW9UwAcPdMAAr5TACk+kwAPvxMAOL9TAB8/0wAFgFNALoCTQBUBE0A7gVNAIgHTQAsCU0AxgpNAGAMTQD6DU0AlA9NADgRTQDSEk0AbBRNAAYWTQCqF00ARBlNAN4aTQCCHE0AHB5NALYfTQBQIU0A9CJNAI4kTQAoJk0AwidNAFwpTQAAK00AmixNADQuTQDOL00AcjFNAAwzTQCmNE0ASjZNAOQ3TQB+OU0AGDtNALw8TQBWPk0A8D9NAIpBTQAkQ00AyERNAGJGTQD8R00AlklNADpLTQDUTE0Abk5NABJQTQCsUU0ARlNNAOBUTQCEVk0AHlhNALhZTQBSW00A7FxNAJBeTQAqYE0AxGFNAF5jTQACZU0AnGZNADZoTQDaaU0AdGtNAA5tTQCobk0ATHBNAOZxTQCAc00AGnVNALR2TQBYeE0A8nlNAIx7TQAwfU0Ayn5NAGSATQD+gU0AooNNADyFTQDWhk0AcIhNABSKTQCui00ASI1NAOKOTQB8kE0AIJJNALqTTQBUlU0A+JZNAJKYTQAsmk0AxptNAGqdTQAEn00AnqBNADiiTQDco00AdqVNABCnTQCqqE0ATqpNAOirTQCCrU0AHK9NAMCwTQBask0A9LNNAI61TQAyt00AzLhNAGa6TQAAvE0ApL1NAD6/TQDYwE0AcsJNAAzETQCwxU0ASsdNAOTITQCIyk0AIsxNALzNTQBWz00A8NBNAJTSTQAu1E0AyNVNAGLXTQAG2U0AoNpNADrcTQDe3U0AeN9NABLhTQCs4k0AUORNAOrlTQCE500AHulNALjqTQBc7E0A9u1NAJDvTQA08U0AzvJNAGj0TQAC9k0ApvdNAED5TQDa+k0AdPxNAA7+TQCy/00ATAFOAOYCTgCKBE4AJAZOAL4HTgBYCU4A/ApOAJYMTgAwDk4Ayg9OAGQRTgAIE04AohROADwWTgDWF04AehlOABQbTgCuHE4AUh5OAOwfTgCGIU4AICNOAMQkTgBeJk4A+CdOAJIpTgAsK04A0CxOAGouTgAEME4AqDFOAEIzTgDcNE4AdjZOABA4TgC0OU4ATjtOAOg8TgCMPk4AJkBOAMBBTgBaQ04A/kROAJhGTgAySE4AzElOAGZLTgAKTU4ApE5OAD5QTgDiUU4AfFNOABZVTgCwVk4AVFhOAO5ZTgCIW04AIl1OALxeTgBgYE4A+mFOAJRjTgA4ZU4A0mZOAGxoTgAGak4AqmtOAERtTgDebk4AeHBOABJyTgC2c04AUHVOAOp2TgCOeE4AKHpOAMJ7TgBcfU4AAH9OAJqATgA0gk4AzoNOAGiFTgAMh04ApohOAECKTgDai04Afo1OABiPTgCykE4AVpJOAPCTTgCKlU4AJJdOAL6YTgBimk4A/JtOAJadTgAwn04A1KBOAG6iTgAIpE4ArKVOAEanTgDgqE4AeqpOAB6sTgC4rU4AUq9OAOywTgCGsk4AKrROAMS1TgBet04A+LhOAJy6TgA2vE4A0L1OAHS/TgAOwU4AqMJOAELETgDcxU4AgMdOABrJTgC0yk4ATsxOAPLNTgCMz04AJtFOAMrSTgBk1E4A/tVOAJjXTgA82U4A1tpOAHDcTgAK3k4ApN9OAEjhTgDi4k4AfOROACDmTgC6504AVOlOAO7qTgCS7E4ALO5OAMbvTgBg8U4A+vJOAJ70TgA49k4A0vdOAGz5TgAQ+04AqvxOAET+TgDo/04AggFPABwDTwC2BE8AWgZPAPQHTwCOCU8AKAtPAMIMTwBmDk8AABBPAJoRTwA+E08A2BRPAHIWTwAMGE8AsBlPAEobTwDkHE8Afh5PABggTwC8IU8AViNPAPAkTwCUJk8ALihPAMgpTwBiK08A/CxPAKAuTwA6ME8A1DFPAG4zTwASNU8ArDZPAEY4TwDqOU8AhDtPAB49TwC4Pk8AXEBPAPZBTwCQQ08AKkVPAMRGTwBoSE8AAkpPAJxLTwBATU8A2k5PAHRQTwAOUk8AslNPAExVTwDmVk8AgFhPABpaTwC+W08AWF1PAPJeTwCWYE8AMGJPAMpjTwBkZU8ACGdPAKJoTwA8ak8A1mtPAHBtTwAUb08ArnBPAEhyTwDic08AhnVPACB3TwC6eE8AVHpPAPh7TwCSfU8ALH9PAMaATwBqgk8ABIRPAJ6FTwA4h08A3IhPAHaKTwAQjE8Aqo1PAE6PTwDokE8AgpJPACaUTwDAlU8AWpdPAPSYTwCYmk8AMpxPAMydTwBmn08AAKFPAKSiTwA+pE8A2KVPAHynTwAWqU8AsKpPAEqsTwDurU8AiK9PACKxTwC8sk8AVrRPAPq1TwCUt08ALrlPAMi6TwBsvE8ABr5PAKC/TwBEwU8A3sJPAHjETwASxk8ArMdPAFDJTwDqyk8AhMxPAB7OTwDCz08AXNFPAPbSTwCa1E8ANNZPAM7XTwBo2U8AAttPAKbcTwBA3k8A2t9PAHThTwAY408AsuRPAEzmTwDw508AiulPACTrTwC+7E8AYu5PAPzvTwCW8U8AMPNPAMr0TwBu9k8ACPhPAKL5TwA8+08A4PxPAHr+TwAUAFAArgFQAFIDUADsBFAAhgZQACAIUADECVAAXgtQAPgMUACcDlAANhBQANARUABqE1AABBVQAKgWUABCGFAA3BlQAHYbUAAaHVAAtB5QAE4gUADyIVAAjCNQACYlUADAJlAAWihQAP4pUACYK1AAMi1QAMwuUABwMFAACjJQAKQzUABINVAA4jZQAHw4UAAWOlAAujtQAFQ9UADuPlAAiEBQACJCUADGQ1AAYEVQAPpGUACUSFAAOEpQANJLUABsTVAAEE9QAKpQUABEUlAA3lNQAHhVUAAcV1AAtlhQAFBaUADqW1AAjl1QAChfUADCYFAAZmJQAABkUACaZVAANGdQAM5oUAByalAADGxQAKZtUABAb1AA5HBQAH5yUAAYdFAAvHVQAFZ3UADweFAAinpQACR8UADIfVAAYn9QAPyAUACWglAAOoRQANSFUABuh1AAEolQAKyKUABGjFAA4I1QAHqPUAAekVAAuJJQAFKUUAD2lVAAkJdQACqZUADEmlAAaJxQAAKeUACcn1AANqFQANqiUAB0pFAADqZQAKinUABMqVAA5qpQAICsUAAarlAAtK9QAFixUADyslAAjLRQACa2UADKt1AAZLlQAP66UACivFAAPL5QANa/UABwwVAACsNQAK7EUABIxlAA4sdQAHzJUAAgy1AAusxQAFTOUAD4z1AAktFQACzTUADG1FAAYNZQAATYUACe2VAAONtQANLcUAB23lAAEOBQAKrhUABO41AA6ORQAILmUAAc6FAAtulQAFrrUAD07FAAju5QACjwUADM8VAAZvNQAAD1UACk9lAAPvhQANj5UABy+1AAFv1QALD+UABKAFEA5AFRAH4DUQAiBVEAvAZRAFYIUQD6CVEAlAtRAC4NUQDIDlEAbBBRAAYSUQCgE1EAOhVRANQWUQB4GFEAEhpRAKwbUQBQHVEA6h5RAIQgUQAeIlEAwiNRAFwlUQD2JlEAkChRACoqUQDOK1EAaC1RAAIvUQCcMFEAQDJRANozUQB0NVEAGDdRALI4UQBMOlEA5jtRAIA9UQAkP1EAvkBRAFhCUQDyQ1EAlkVRADBHUQDKSFEAbkpRAAhMUQCiTVEAPE9RANZQUQCEUlEAHlRRALhVUQBcV1EA9lhRAJBaUQA0XFEAzl1RAGhfUQACYVEAnGJRAEBkUQDkZVEAfmdRACJpUQC8alEAVmxRAPptUQCUb1EALnFRAMhyUQBsdFEABnZRAKB3UQA6eVEA3npRAHh8UQASflEArH9RAEaBUQDqglEAhIRRAB6GUQDCh1EAXIlRAPaKUQCQjFEANI5RAM6PUQBokVEAApNRAJyUUQBAllEA2pdRAHSZUQAYm1EAspxRAEyeUQDmn1EAiqFRACSjUQC+pFEAWKZRAPKnUQCWqVEAMKtRAMqsUQBurlEACLBRAKKxUQA8s1EA4LRRAHq2UQAUuFEArrlRAEi7UQDsvFEAhr5RACDAUQDEwVEAXsNRAPjEUQCSxlEANshRANDJUQBqy1EABM1RAJ7OUQBC0FEA3NFRAHbTUQAa1VEAtNZRAE7YUQDo2VEAgttRACbdUQDA3lEAWuBRAP7hUQCY41EAMuVRAMzmUQBw6FEACupRAKTrUQA+7VEA2O5RAHzwUQAW8lEAsPNRAFT1UQDu9lEAiPhRACL6UQDG+1EAYP1RAPr+UQCUAFIALgJSANIDUgBsBVIABgdSAKoIUgBEClIA3gtSAHgNUgAcD1IAthBSAFASUgDqE1IAhBVSACgXUgDCGFIAXBpSAAAcUgCaHVIANB9SAM4gUgBoIlIADCRSAKYlUgBAJ1IA2ihSAH4qUgAYLFIAsi1SAFYvUgDwMFIAijJSACQ0UgC+NVIAYjdSAPw4UgCWOlIAMDxSANQ9UgBuP1IACEFSAKxCUgBGRFIA4EVSAHpHUgAUSVIAuEpSAFJMUgDsTVIAhk9SACpRUgDEUlIAXlRSAAJWUgCcV1IANllSANBaUgBqXFIADl5SAKhfUgBCYVIA3GJSAIBkUgAaZlIAtGdSAFhpUgDyalIAjGxSACZuUgDAb1IAZHFSAP5yUgCYdFIAMnZSANZ3UgBweVIACntSAK58UgBIflIA4n9SAHyBUgAWg1IAuoRSAFSGUgDuh1IAiIlSACyLUgDGjFIAYI5SAASQUgCekVIAOJNSANKUUgBsllIAEJhSAKqZUgBEm1IA3pxSAIKeUgAcoFIAtqFSAFqjUgD0pFIAjqZSACioUgDCqVIAZqtSAACtUgCarlIANLBSANixUgBys1IADLVSALC2UgBKuFIA5LlSAH67UgAYvVIAvL5SAFbAUgDwwVIAlMNSAC7FUgDIxlIAYshSAAbKUgCgy1IAOs1SANTOUgBu0FIAEtJSAKzTUgBG1VIA4NZSAITYUgAe2lIAuNtSAFzdUgD23lIAkOBSACriUgDE41IAaOVSAALnUgCc6FIAQOpSANrrUgB07VIADu9SAKjwUgBM8lIA5vNSAID1UgAa91IAvvhSAFj6UgDy+1IAlv1SADD/UgDKAFMAZAJTAP4DUwCiBVMAPAdTANYIUwB6ClMAFAxTAK4NUwBID1MA7BBTAIYSUwAgFFMAuhVTAF4XUwD4GFMAkhpTACwcUwDQHVMAah9TAAQhUwCeIlMAQiRTANwlUwB2J1MAEClTALQqUwBOLFMA6C1TAIIvUwAmMVMAwDJTAFo0UwD0NVMAjjdTADI5UwDMOlMAZjxTAAo+UwCkP1MAPkFTANhCUwB8RFMAFkZTALBHUwBKSVMA5EpTAIhMUwAiTlMAvE9TAGBRUwD6UlMAlFRTAC5WUwDSV1MAbFlTAAZbUwCgXFMAOl5TAN5fUwB4YVMAEmNTALZkUwBQZlMA6mdTAIRpUwAoa1MAwmxTAFxuUwD2b1MAkHFTADRzUwDOdFMAaHZTAAJ4UwCmeVMAQHtTANp8UwB+flMAGIBTALKBUwBMg1MA5oRTAIqGUwAkiFMAvolTAGKLUwD8jFMAlo5TADCQUwDKkVMAbpNTAAiVUwCillMAPJhTAOCZUwB6m1MAFJ1TALieUwBSoFMA7KFTAIajUwAgpVMAxKZTAF6oUwD4qVMAnKtTADatUwDQrlMAarBTAASyUwCos1MAQrVTANy2UwB2uFMAGrpTALS7UwBOvVMA6L5TAIzAUwAmwlMAwMNTAGTFUwD+xlMAmMhTADLKUwDMy1MAcM1TAArPUwCk0FMAPtJTAOLTUwB81VMAFtdTALrYUwBU2lMA7ttTAIjdUwAi31MAxuBTAGDiUwD641MAlOVTADjnUwDS6FMAbOpTABDsUwCq7VMARO9TAN7wUwB48lMAHPRTALb1UwBQ91MA6vhTAI76UwAo/FMAwv1TAFz/UwAAAVQAmgJUADQEVADYBVQAcgdUAAwJVACmClQAQAxUAOQNVAB+D1QAGBFUALISVABWFFQA8BVUAIoXVAAuGVQAyBpUAGIcVAD8HVQAlh9UADohVADUIlQAbiRUAAgmVACsJ1QARilUAOAqVACELFQAHi5UALgvVABSMVQA7DJUAJA0VAAqNlQAxDdUAF45VAACO1QAnDxUADY+VADaP1QAdEFUAA5DVACoRFQAQkZUAOZHVACASVQAGktUAL5MVABYTlQA8k9UAIxRVAAmU1QAylRUAGRWVAD+V1QAmFlUADxbVADWXFQAcF5UABRgVACuYVQASGNUAOJkVACGZlQAIGhUALppVABUa1QA7mxUAJJuVAAscFQAxnFUAGBzVAAEdVQAnnZUADh4VADceVQAdntUABB9VACqflQARIBUAOiBVACCg1QAHIVUALaGVABaiFQA9IlUAI6LVAAyjVQAzI5UAGaQVAAAklQApJNUAD6VVADYllQAcphUAAyaVACwm1QASp1UAOSeVACIoFQAIqJUALyjVABWpVQA+qZUAJSoVAAuqlQAyKtUAGKtVAAGr1QAoLBUADqyVADUs1QAeLVUABK3VACsuFQAULpUAOq7VACEvVQAHr9UALjAVABcwlQA9sNUAJDFVAAqx1QAzshUAGjKVAACzFQAnM1UAEDPVADa0FQAdNJUAA7UVACy1VQATNdUAObYVACA2lQAJNxUAL7dVABY31QA/OBUAJbiVAAw5FQAyuVUAG7nVAAI6VQAoupUADzsVADg7VQAeu9UABTxVACu8lQASPRUAOz1VACG91QAIPlUAMT6VABe/FQA+P1UAJL/VAA2AVUA0AJVAGoEVQAEBlUAngdVAEIJVQDcClUAdgxVABAOVQC0D1UAThFVAOgSVQCMFFUAJhZVAMAXVQBaGVUA9BpVAJgcVQAyHlUAzB9VAGYhVQAKI1UApCRVAD4mVQDiJ1UAfClVABYrVQCwLFUASi5VAO4vVQCIMVUAIjNVALw0VQBgNlUA+jdVAJQ5VQA4O1UA0jxVAGw+VQAGQFUAqkFVAERDVQDeRFUAeEZVABJIVQC2SVUAUEtVAOpMVQCETlUAKFBVAMJRVQBcU1UAAFVVAJpWVQA0WFUAzllVAGhbVQAMXVUApl5VAEBgVQDaYVUAfmNVABhlVQCyZlUATGhVAPBpVQCKa1UAJG1VAMhuVQBicFUA/HFVAJZzVQAwdVUA1HZVAG54VQAIelUArHtVAEZ9VQDgflUAeoBVABSCVQC4g1UAUoVVAOyGVQCGiFUAKopVAMSLVQBejVUA+I5VAJyQVQA2klUA0JNVAHSVVQAOl1UAqJhVAEKaVQDcm1UAgJ1VABqfVQC+oFUAWKJVAPKjVQCMpVUAJqdVAMCoVQBkqlUA/qtVAJitVQAyr1UA1rBVAHCyVQAKtFUArrVVAEi3VQDiuFUAfLpVABa8VQC6vVUAVL9VAO7AVQCSwlUALMRVAMbFVQBgx1UA+shVAJ7KVQA4zFUA0s1VAGzPVQAQ0VUAqtJVAETUVQDe1VUAgtdVABzZVQC22lUAWtxVAPTdVQCO31UAKOFVAMLiVQBm5FUAAOZVAJrnVQA06VUA2OpVAHLsVQAM7lUApu9VAErxVQDk8lUAfvRVACL2VQC891UAVvlVAPD6VQCK/FUALv5VAMj/VQBiAVYA/AJWAKAEVgA6BlYA1AdWAHgJVgASC1YArAxWAEYOVgDgD1YAhBFWAB4TVgC4FFYAUhZWAPYXVgCQGVYAKhtWAMQcVgBoHlYAAiBWAJwhVgBAI1YA2iRWAHQmVgAOKFYAqClWAEwrVgDmLFYAgC5WABowVgC+MVYAWDNWAPI0VgCWNlYAMDhWAMo5VgBkO1YA/jxWAKI+VgA8QFYA1kFWAHBDVgAURVYArkZWAEhIVgDsSVYAhktWACBNVgC6TlYAXlBWAPhRVgCSU1YALFVWAMZWVgBqWFYABFpWAJ5bVgA4XVYA3F5WAHZgVgAQYlYAtGNWAE5lVgDoZlYAgmhWABxqVgDAa1YAWm1WAPRuVgCOcFYAMnJWAMxzVgBmdVYAAHdWAKR4VgA+elYA2HtWAHx9VgAWf1YAsIBWAEqCVgDkg1YAiIVWACKHVgC8iFYAVopWAPqLVgCUjVYALo9WAMiQVgBsklYABpRWAKCVVgBEl1YA3phWAHiaVgASnFYArJ1WAFCfVgDqoFYAhKJWAB6kVgDCpVYAXKdWAPaoVgCQqlYANKxWAM6tVgBor1YADLFWAKayVgBAtFYA2rVWAHS3VgAYuVYAsrpWAEy8VgDwvVYAlL9WAC7BVgDIwlYAbMRWAAbGVgCgx1YAOslWAN7KVgB4zFYAEs5WAKzPVgBG0VYA6tJWAI7UVgAy1lYAzNdWAGbZVgAA21YApNxWAD7eVgDY31YAcuFWABbjVgCw5FYASuZWAO7nVgCI6VYAIutWALzsVgBW7lYA+u9WAJTxVgAu81YAyPRWAGz2VgAG+FYAoPlWAET7VgDe/FYAeP5WABIAVwCsAVcAUANXAOoEVwCEBlcAHghXAMIJVwBcC1cA9gxXAJoOVwA0EFcAzhFXAGgTVwACFVcAphZXAEAYVwDaGVcAdBtXABgdVwCyHlcATCBXAOYhVwCKI1cAJCVXAL4mVwBiKFcA/ClXAJYrVwAwLVcAyi5XAG4wVwAIMlcAojNXADw1VwDgNlcAejhXABQ6VwC4O1cAUj1XAOw+VwCGQFcAIEJXAMRDVwBeRVcA+EZXAJxIVwA2SlcA0EtXAGpNVwAET1cAqFBXAEJSVwDcU1cAdlVXABBXVwC0WFcATlpXAPJbVwCMXVcAJl9XAMBgVwBaYlcA/mNXAJhlVwAyZ1cAzGhXAHBqVwAKbFcApG1XAEhvVwDicFcAfHJXABZ0VwCwdVcAVHdXAO54VwCIelcAInxXAMZ9VwBgf1cA+oBXAJSCVwA4hFcA0oVXAGyHVwAQiVcAqopXAESMVwDejVcAeI9XAByRVwC2klcAUJRXAOqVVwCEl1cAKJlXAMKaVwBmnFcAAJ5XAJqfVwA0oVcAzqJXAHKkVwAMplcApqdXAECpVwDkqlcAfqxXABiuVwCyr1cAVrFXAPCyVwCKtFcALrZXAMi3VwBiuVcA/LpXAJa8VwA6vlcA1L9XAG7BVwAIw1cArMRXAEbGVwDgx1cAhMlXAB7LVwC4zFcAUs5XAOzPVwCQ0VcAKtNXAMTUVwBo1lcAAthXAJzZVwA221cA0NxXAHTeVwAO4FcAqOFXAELjVwDc5FcAgOZXABroVwC+6VcAWOtXAPLsVwCM7lcAJvBXAMrxVwBk81cA/vRXAJj2VwA8+FcA1vlXAHD7VwAU/VcArv5XAEgAWADiAVgAfANYACAFWAC6BlgAVAhYAO4JWACIC1gALA1YAMYOWABqEFgABBJYAJ4TWAA4FVgA0hZYAHYYWAAQGlgAqhtYAEQdWADoHlgAgiBYABwiWADAI1gAWiVYAPQmWACOKFgAKCpYAMwrWABmLVgAAC9YAJowWAA+MlgA2DNYAHI1WAAMN1gAsDhYAEo6WADkO1gAfj1YACI/WAC8QFgAVkJYAPBDWACURVgALkdYAMhIWABsSlgABkxYAKBNWAA6T1gA1FBYAHhSWAASVFgArFVYAEZXWADqWFgAhFpYAB5cWADCXVgAXF9YAPZgWACQYlgAKmRYAM5lWABoZ1gAAmlYAJxqWABAbFgA2m1YAHRvWAAYcVgAsnJYAEx0WADmdVgAgHdYACR5WAC+elgAWHxYAPJ9WACWf1gAMIFYAMqCWABuhFgACIZYAKKHWAA8iVgA1opYAHqMWAAUjlgAro9YAFKRWADsklgAhpRYACCWWADEl1gAXplYAPiaWACSnFgALJ5YANCfWABqoVgABKNYAKikWABCplgA3KdYAHapWAAQq1gAtKxYAE6uWADor1gAgrFYACazWADAtFgAWrZYAP63WACYuVgAMrtYAMy8WABmvlgACsBYAKTBWAA+w1gA2MRYAHzGWAAWyFgAsMlYAFTLWADuzFgAiM5YACLQWAC80VgAYNNYAPrUWACU1lgALthYANLZWABs21gABt1YAKDeWABE4FgA3uFYAHjjWAAc5VgAtuZYAFDoWADq6VgAhOtYACjtWADC7lgAXPBYAPbxWACa81gANPVYAM72WABy+FgADPpYAKb7WABA/VgA2v5YAH4AWQAYAlkAsgNZAEwFWQDwBlkAighZACQKWQDIC1kAYg1ZAPwOWQCWEFkAMBJZANQTWQBuFVkACBdZAKwYWQBGGlkA4BtZAHodWQAUH1kAuCBZAFIiWQDsI1kAhiVZAConWQDEKFkAXipZAPgrWQCcLVkANi9ZANAwWQBqMlkADjRZAKg1WQBCN1kA3DhZAIA6WQAaPFkAtD1ZAFg/WQDyQFkAjEJZACZEWQDARVkAZEdZAP5IWQCYSlkAMkxZANZNWQBwT1kAClFZAK5SWQBIVFkA4lVZAHxXWQAWWVkAulpZAFRcWQDuXVkAiF9ZACxhWQDGYlkAYGRZAPplWQCeZ1kAOGlZANJqWQB2bFkAEG5ZAKpvWQBEcVkA3nJZAIJ0WQAcdlkAtndZAFB5WQD0elkAjnxZACh+WQDMf1kAZoFZAACDWQCahFkANIZZANiHWQByiVkADItZAKaMWQBKjlkA5I9ZAH6RWQAYk1kAvJRZAFaWWQDwl1kAlJlZAC6bWQDInFkAYp5ZAPyfWQCgoVkAOqNZANSkWQBuplkAEqhZAKypWQBGq1kA6qxZAISuWQAesFkAuLFZAFKzWQD2tFkAkLZZACq4WQDEuVkAXrtZAAK9WQCcvlkANsBZANrBWQB0w1kADsVZALLGWQBMyFkA5slZAIDLWQAazVkAvs5ZAFjQWQDy0VkAjNNZADDVWQDK1lkAZNhZAAjaWQCi21kAPN1ZANbeWQBw4FkAFOJZAK7jWQBI5VkA4uZZAHzoWQAg6lkAuutZAF7tWQD47lkAkvBZACzyWQDG81kAavVZAAT3WQCe+FkAOPpZANz7WQB2/VkAEP9ZAKoAWgBOAloA6ANaAIIFWgAmB1oAwAhaAFoKWgD0C1oAjg1aADIPWgDMEFoAZhJaAAAUWgCkFVoAPhdaANgYWgB8GloAFhxaALAdWgBKH1oA5CBaAIgiWgAiJFoAvCVaAFYnWgD6KFoAlCpaAC4sWgDILVoAbC9aAAYxWgCgMloARDRaAN41WgB4N1oAEjlaAKw6WgBQPFoA6j1aAIQ/WgAeQVoAwkJaAFxEWgD2RVoAkEdaADRJWgDOSloAaExaAAxOWgCmT1oAQFFaANpSWgB0VFoAGFZaALJXWgBMWVoA5lpaAIpcWgAkXloAvl9aAGJhWgD8YloAlmRaADBmWgDKZ1oAbmlaAAhrWgCibFoARm5aAOBvWgB6cVoAFHNaALh0WgBSdloA7HdaAIZ5WgAge1oAunxaAF5+WgD4f1oAkoFaADaDWgDQhFoAaoZaAASIWgCoiVoAQotaANyMWgB2jloAGpBaALSRWgBOk1oA6JRaAIyWWgAmmFoAwJlaAGSbWgD+nFoAmJ5aADKgWgDMoVoAcKNaAAqlWgCkploAPqhaAOKpWgB8q1oAFq1aALquWgBUsFoA7rFaAIizWgAitVoAxrZaAGC4WgD6uVoAlLtaADi9WgDSvloAbMBaABDCWgCqw1oARMVaAN7GWgB4yFoAHMpaALbLWgBQzVoA6s5aAI7QWgAo0loAwtNaAGbVWgAA11oAmthaADTaWgDO21oAct1aAAzfWgCm4FoAQOJaAOTjWgB+5VoAGOdaALLoWgBW6loA8OtaAIrtWgAk71oAyPBaAGLyWgD881oAlvVaADr3WgDU+FoAbvpaAAj8WgCs/VoARv9aAOAAWwB6AlsAHgRbALgFWwBSB1sA7AhbAJAKWwAqDFsAxA1bAF4PWwACEVsAnBJbADYUWwDQFVsAdBdbAA4ZWwCoGlsAQhxbAOYdWwCAH1sAGiFbALQiWwBYJFsA8iVbAIwnWwAwKVsAyipbAGQsWwD+LVsAmC9bADwxWwDWMlsAcDRbAAo2WwCuN1sASDlbAOI6WwB8PFsAID5bALo/WwBUQVsA7kJbAIhEWwAsRlsAxkdbAGpJWwAES1sAnkxbADhOWwDST1sAdlFbABBTWwCqVFsARFZbAOhXWwCCWVsAHFtbAMBcWwBaXlsA9F9bAI5hWwAoY1sAwmRbAGZmWwAAaFsApGlbAD5rWwDYbFsAcm5bAAxwWwCwcVsASnNbAOR0WwB+dlsAInhbALx5WwBWe1sA+nxbAJR+WwAugFsAyIFbAGKDWwAGhVsAoIZbADqIWwDUiVsAeItbABKNWwCsjlsARpBbAOqRWwCEk1sAHpVbALiWWwBcmFsA9plbAJCbWwAqnVsAzp5bAGigWwAColsAnKNbAEClWwDaplsAdKhbAA6qWwCyq1sATK1bAOauWwCAsFsAJLJbAL6zWwBYtVsA8rZbAJa4WwAwulsAyrtbAGS9WwD+vlsAosBbADzCWwDgw1sAesVbABTHWwCuyFsASMpbAOzLWwCGzVsAIM9bALrQWwBU0lsA+NNbAJLVWwA211sA0NhbAGraWwAE3FsAnt1bAELfWwDc4FsAduJbABDkWwC05VsATudbAOjoWwCM6lsAJuxbAMDtWwBa71sA9PBbAJjyWwAy9FsAzPVbAGb3WwAK+VsApPpbAD78WwDi/VsAfP9bABYBXACwAlwAVARcAO4FXACIB1wAIglcALwKXABgDFwA+g1cAJQPXAAuEVwA0hJcAGwUXAAGFlwAqhdcAEQZXADeGlwAeBxcABweXAC2H1wAUCFcAOoiXACEJFwAKCZcAMInXABcKVwA9ipcAJosXAA0LlwAzi9cAGgxXAAMM1wApjRcAEA2XADaN1wAdDlcABg7XACyPFwATD5cAPA/XACKQVwAJENcAL5EXABiRlwA/EdcAJZJXAAwS1wA1ExcAG5OXAAIUFwAolFcAEZTXADgVFwAelZcABRYXAC4WVwAUltcAOxcXACQXlwAKmBcAMRhXABeY1wA+GRcAJxmXAA2aFwA0GlcAGprXAAObVwAqG5cAEJwXADccVwAgHNcABp1XAC0dlwATnhcAPJ5XACMe1wAJn1cAMB+XABkgFwA/oFcAJiDXAAyhVwA1oZcAHCIXAAKilwArotcAEiNXADijlwAfJBcABaSXAC6k1wAVJVcAO6WXACImFwAIppcAMabXABgnVwA+p5cAJ6gXAA4olwA0qNcAGylXAAQp1wAqqhcAESqXADeq1wAgq1cAByvXAC2sFwAULJcAOqzXACOtVwAKLdcAMy4XABmulwAALxcAJq9XAA0v1wA2MBcAHLCXAAMxFwAsMVcAErHXADkyFwAfspcABjMXAC8zVwAVs9cAPDQXACK0lwAJNRcAMjVXABi11wABtlcAKDaXAA63FwA1N1cAG7fXAAS4VwArOJcAEbkXADg5VwAeudcAB7pXAC46lwAUuxcAPbtXACQ71wAKvFcAM7yXABo9FwAAvZcAJz3XAA2+VwA2vpcAHT8XAAO/lwAqP9cAEwBXQDmAl0AgARdACQGXQC+B10AWAldAPIKXQCMDF0AMA5dAMoPXQBkEV0A/hJdAJgUXQA8Fl0A1hddAHoZXQAUG10ArhxdAEgeXQDiH10AhiFdACAjXQC6JF0AVCZdAPgnXQCSKV0ALCtdAMYsXQBqLl0ABDBdAJ4xXQBCM10A3DRdAHY2XQAQOF0AqjldAE47XQDoPF0Agj5dABxAXQC2QV0AWkNdAPREXQCYRl0AMkhdAMxJXQBmS10AAE1dAKROXQA+UF0A2FFdAHJTXQAMVV0AsFZdAEpYXQDkWV0AiFtdACJdXQC8Xl0AVmBdAPBhXQCUY10ALmVdANJmXQBsaF0ABmpdAKBrXQA6bV0A3m5dAHhwXQAScl0ArHNdAEZ1XQDqdl0AhHhdACh6XQDCe10AXH1dAPZ+XQCQgF0ANIJdAM6DXQBohV0AAoddAJyIXQBAil0A2otdAHSNXQAYj10AspBdAEySXQDmk10AipVdACSXXQC+mF0AWJpdAPKbXQCWnV0AMJ9dAMqgXQBuol0ACKRdAKKlXQA8p10A4KhdAHqqXQAUrF0Arq1dAFKvXQDssF0AhrJdACC0XQDEtV0AXrddAPi4XQCSul0ANrxdANC9XQBqv10ABMFdAKjCXQBCxF0A3MVdAHbHXQAQyV0AtMpdAE7MXQDozV0AjM9dACbRXQDA0l0AWtRdAP7VXQCY110AMtldAMzaXQBw3F0ACt5dAKTfXQA+4V0A4uJdAHzkXQAW5l0AsOddAErpXQDu6l0AiOxdACLuXQDG710AYPFdAPryXQCe9F0AOPZdANL3XQBs+V0ABvtdAKr8XQBE/l0A3v9dAHgBXgAcA14AtgReAFAGXgDqB14AjgleADwLXgDgDF4Aeg5eABQQXgCuEV4AUhNeAOwUXgCGFl4AKhheAMQZXgAA</prop>
				<prop name="Temps">REFSWgAAaOACAIBo2/9cj8L1KNw9QP97FK5H4fo9QP/sUbgehes+QP7u8pxAQD0K16O3cJ1B/fOLQvXzeu9DQIXr//BlREDb9iju8FVFDQM9RvdA4Xr38CFHQKS9cA4AQ0hAKe7ySe798wtKQDgBCvdKtvXz2ksNA71MPQOh901ASD4Bh05AZraGAaZPJQNFUF0Dt/tQQAABUShRQJrdmacBUUAfJgEOUvVA6fKAtATwUkBx3g4BgFNAUgAB8VN3QMP1LwBiVEAfAm3U3AREVYUDtlVdA3snVk0DmFZAMwYR2yNXzQORV60D/le2hQNmWD0D0VilAynVWeUEWS0DJTQU5Fi2JQOlWN0DZFjFAyC7WEAgARTuV90EV1dAzcx3EVedA8h8H4iOH6AbhgLGtB++FR8CxMTUF9YCwuQf7hXOAsFXArUDwAwvHi8wLzohbgNELwheL1Aj/vK7fCduL4Arpi8UuC/KL1elA7nUL+Yl/i+AED/qKRY/6C8yP0Q3fgK3AGw/Xj+YP6o/hD++P9A/4j8A9D8WTwhPKk88T05PYE96SQCOT2hPik/ET55PeE/yT/xPALZPIF86X1RfZl9IX4JfjF8Anl+wXwpfzF++X/hfCm8UbwAub+BfUm9Eb3ZviG+ib2xvACZvsG/ab+xvDn8gfzJ/RH8AVn/Ab/JvlH+Gf6h/en/cfwC+f/h/un8Uj/5/QI/qf2yPAF6PeI9Sj6SPxo+wj7qP3I8Apo8Qn6KPJJ/2j2ifep9EnwBenzifsp+8n+afyJ/anxSvAC6vIK86r0yvBq+IrxqvnK8Adq+wr9KvxK8Gv2ivIr80vwA+v1i/Er/sr3a/qL9qv8S/ALa/kL/iv/y/9r8IzyrPTM8ANs+AzxrPpM+ez7DPws/szwDWz/jPIt8M30bfaM9C32TfAE7fgN9iz5zftt+w39rf/N8Alt8Q7/LfPO9W72jvcu+M7wCe77DvQu+87+bv+O8K/xT/AA7/SP+K71z/bv9Q/4L/rP/Axv/Y/zL/9P+G/Y4CtVdqZROO9BRSTCT9VmUDW7pWPRN1Vo0DNVQE2/VVnQO4VXUTfFW21QNCVU0D+lQFJFS2zSOLVAUTU1RNAxq23ATkU3UTrFNVBFO2JRMxU0Uz+VIFJFLdQP8BKIxS3RNUUt1A3wFcH1I9E+VRtlUjsFFNA2pRRRM0bVF1E/xQBQPHUO0Dd49QQE8hPVpQPQPbIlBNA9pP7QNPT7bFA+FOnRN4Ts0jC21OxQOhTd0DPE2dA2vTTO0Db3wU70uVBO1LLRMqSx0USkAp1mgBaEpdFErtA69J1j0DgkkFA6fEFAdKqr0USs0US0UUSzUDbptLQC8RCnf0F54CcxTsF6YTS10DZRwvLi84IwAWJRYl7hUOLV4tfi+QL/IRAo4Ccawvvi0GJdYv6C8KIQD2HwA/Cj8UP0Y/WD8SP3w/KI4/oD+yP0tNA3rMP8Y/AOA75j/wPwpP/D82TyhPIk8AbE9OT3hPgk+8T55PuE/qTwDcT65PCF8aX1RfTl9oX1pfAIRfhl/AX0Jf1F/OX+BfCm8A/F8ub0BvUm90b8ZfaG+KbwC8b6Zv0G8ab/RvBn/obxJ/ADx/Ln9Yf3J/hH+Of4h/un8AzH/Of+B/on8Ujw6PeG8ijwBEj+5/cI+Cj1yPpo+gj9qPvOyP3gKcS0AfXgE+rUxdAyVNJZROLRNqbU81Ay5QVQOlUKUT7RgUFIxRxQMBUkCtZmaRdlKlE+hslHi9U90D7FNAcUYBYNqsBNSsBERVZZO2VbZlMydWpROYVnUTI3dXQKRoMNeTV4WTawBYpRRYHZPOWDUUbVmNoylZVQMFWb2Ta8NYrQOE/JREWF0D2wVYZTPXV2WTxlcK/QPARAS9JKcmpY4DRK8APq02rTatLqWOrSaviK/CqQKWArvUp8av2Kv+r9irDg+s4PP+ApBX5QRX7QMPtkQEzVYls4lWbQNItVbNFFYtE7pVHZN+rHwHLhIKVXUUVK2UVEY9A2JU5ZSsB7YTUwUDW3dT/QNAU420Uz0DG9JSlQObUjUk7Afe8lnn/AcmsnlRvZNDFBRbDFFVA9VQHZOeLB9oPhXuE0wUAUQUj04tlpbeArxNZTM3dBeWAmutTKUTCExlFEvNtEu2RQPdSkUDfUq9kwOtSjXDqkl9tEkls5nVSWUESbUDbLQU70oCXQNF7B9mNb4l9sU2LcYCAWEc3z4vUCte33Avgt+U3wCmLQYtDt3OL+jfCiHe3xDvAHo/JO8uP0Dvau98747voO8Asu/E7+6P0O/i7wz//u8Y/wAq/0z/Vv9o/5KPhP+e/3j/AKr/zP+O/wgP6v8UD7b/OA8ASg8kD1YPaA+SD6QPzg/ADwDiD/QP/g94DwofLB8+HyAfAHIffB92H5Afuh+kH8YfSB/Q8hEms7zVlMVNZZOmTlaFs6JPTZNILMS+PMRrMlE1JFGFwxtSpcPbrVI9syBTZcOVU7ZlswhUdbN6VKXD7bVU9bNffLTOVYXDW9lWVbYWkjxXTZOoV9ZlwxVYTcN+3JTiWDY1sydZHZMeWeXEFKSzt1hllAykNVjVxFdE3bREtMTkrz6thrLCZK8AXj9wP4KvlD+OP7g/6q/UP6DePxC/Ek8cv16SsRw0grYcNEJXHZP+Vu0TumZstHdWpZZG4udV7RNrqlX1s2+clDZVVZOz/FT1lJQkjVQ1s0etVE3DDlRls9jMtKDZU23U3LQyU+0T+lK09ZR0JID8tEdShbMSzVJ1s9pRPSRUlGxRsg00UVVETJS4UF3jg41QhcNLUM0kTCVcxE9tT2XD5U5ls3hO1cRtTU2TiE2lwx1NJbTVTEW0TOXES4XDi0sqZZMm9MSuvMRK5MXExIueSUVESb3GHsO8xIoVSl2TIaTEXVzvvt1u1QAe3zDfQm9s33bfGGue35hvAMrfBO8O1dZv6GsW7wh/Gn8A9B8ufzh/Sn90f4Z/mH+qfwC8f/Yf8B/yf+R//n/YHzKPAESPXo9Qj3KPhI+Oj6CPEo8AxI/ej/CPAp8MnyafwI8anwBcnz6feJ+Sn6Sftp/In9qfAPyfDq8gr+qfPK9Wr0ivaq8AfK+Gn5ivQq+0rxaPyK9aeSruQ0sdxEz9tExdVHRUbeg8JOJPZUNnUBVTb9xQQHGmwVBRDdNr4VFVc1cEVMpSvSTZUz1EfCQlVFVzl1RmhVMJVc3EfEQKVoXDtXtcROpcRFpXhSPIbVcVwzNYFVOcWGVz2xNZhcMrWVXDEVlmTcPeWJXE3CRiWF2zLSDkJOdXXSPGrD9+PwBAP1IxTs0+z4DPMs/MP7bPAMjPAk/sz/7PKE86QQ7f8DOqVnKnPERxVMQx3MTtalxEmmREV2xEF1YtU1vYVbUjnVU1ZFWFI7UohETvjCSqVE3UVNYFszpU1UMCtNTKU7Zlc5NTFVNcUxUzJdVTZbRShVOp/ERyUqq11FLNIwVsJM0cVJVtUZ1jXlEFsxpRJTPT5FBtJERUdTTkPVBiZUMHVCRDICYyNE/VVLVONWNBZFTYTbVkTapN5E3FVEy11Exlc9O1S4UjWAy090rN1EqyXeRKvUTcVIxJ1bODxUk1Y8HUVLtQriLLSgJ1QzdkZ/6vWHMWbyhvOmEANm9Qb2JvhG+G/5j/qm+0/wC+//hvKnnm/xAPKn9cfzYPAEgPUg9sD44PoA+yD8QPBv8A2A/qD/wP/g8gH9IPPB/erwBoH3ofnB+OH7AfUh/cH9YfAKgfGi8sLwYvOC9KL3Qv/h8AYC96L6Qvvi+wL4ov9C/uLwAYPyI/LD8+P1A/aj+EP0YfgHg/oj/EP84/CD/qOX6ynE1LbVM1TH1WflNO1bOrI08N4w1EVIUsVPi2VLSMUUXzAVKNU3RtUkXT51I9U1tTJVNtztREQlSNU7RUXbNLQFWdRFWNtHTUl2zUUwdXPeRM1OHcxE3ctLXMFMVZhVMpWW1TBbb0tNFYjVOUWNXjUy1Y1fMRWKVT1iTPNl8AkMtez3DDbs+AX6rPnM+eXwDIX9rP7FfeXzDfGm8sbz7V1GbTTNRhtFQgBGTNVlbt04lWdeNIbGQJZNRtypzUj1Ulw1ZV1dOtHKxE1FQlRFQlw2ZtVA3jLVRNs/dTndNbv1N144hTXbRTJUPLDFMlVFKN5HxEZ1KWHbMwUl1EUV1UJOSKbVHd00VRndMPUX3UbVDV86FQ1TNqUNW0bVB14/hP/eOITwXkVU+VtE7V0yxs5ME8RFtdTX0D80zN5ExF860hNLSlS9XjQzT05bVKvdOCvHQiSgXjxW1JTbOHSV2zkEnVM7P6SdX0tOTzSv3jSACs97Y/GP8q/0T/To9g/3r/AHyPlo+oj7qPJA/GjyAPAp8AfA8mnzifeg9cn1afgJ+SnwCkn7afyJ/iPwxP5p/wnwqvACSvJq/4n1KvbK9+r2Cvoq8AjK++r9Cv+q8Mv66vGL+6rwA0v1a/aL8Sv3y/hr+ov7q/AMy/fr+YvxrPBM8mz/C/Ss8AZM9uz4DPks+8z7bP0M/qz1gE3xbd7tK5S3VETP3krU3V02xOvYRPBXRQVt3TpVBd5FF146gsdFUfBHSQBOVTxUN35GRt7NxkYFTNY+9UdZO1Y7RE1ZRkRlbd07VtVnWTI1fV45NXpUNtAAxUhFj94+hYvYPbLlk1YytZ1fMBWWbl48pYbWTs1EhYVXQCXFTSXFfWX7BbVu9o75JfAEzvju+g7wJvzO8Gb/jvCv+gHP9GZS7TPPfGQre05JCtV6VjVFeNQ/6EZLpqbGR5vEQ3xET3VQ3jq7pVjUN+pGREnGT8tVQVU8O8ZI1UZXNVVVSNQx60ZObMZK+M11ZeUjJT5XRSrfRSvYPNjnxEV1J11m5i6VHW7XOxUUXUUWVzNVHa3dRRxUPHUHWTk1C0hURURCVEdNpPdZNTtmR05U4lQ3xOLXRO2qV0TSVDPE29Q9dMts1jb0ylY/RLjWRLtg3jKksl88tKRdRK1iXzC0qdREkVU4NJtg3jqkl1cwxKJVOGCUrFRKwET+SHTs3ejS6PAEAfYo9kH3aPwIuGH6gb7nMAJB/uj8gbvh3+HxAvep8cLwAuL0gvai98L44voC+yL/zPAMYvGN/iz+QvFj8QPzI/PD8ARj9AP2I/hD+eP7A/cj/MPwDmP9g/gj8cT/Y/SE9aT2xPACZPgE+ST6RPzk/gT6pP/E8A7k8QXzJfPF9GX1Bfal9cX4BuX4Bfsl+8X+Zf2F8Sb0tWBXOAS/Vj3swUrjzUa6hN5QRO7WOmTyXzq0tQNWRQFXNSbNTIaiQEPAwEr/T0I1NtdG1TdfMJVA3jmlTlZKyU96YS7lUFc2DM1NOtVhVzQlfV9FctBFimtWOeWAXmVtNZxfRZtu3j7Vhlc7VYVWN2WuTUJBTk6Vd1c8w07whO74Dr7nLBZH9Wf4DvSn8ApH/Gf9h/8u/k7/Z/II8y/6w0h/8BR7F8dIF8dDFq3GTvbPSqhPRnVp0TayhWDePqlPSuVVWDq3FVdQMsnITxpGS6VVRdhFR180m8hBGsZNvcU41jo1O1Y15TtnVjKFNV0/BSnRO4VvT0g1JdZFLVAxT89LXePASXHARhUbUEUVZdI/NQ7QO8XNSFZGTbTlCdExhQ/QOnT9qNBE+lE85OjWNjTrYNg/1N1QOUTYWETYo9dEzVZEw1Zi5ldvIZ1hxkukqVU1rMlPpJbGWU7ASMSbXTxUn91LVKhQRKVYMhS1WDYQD8X1Ytfh1OH1CvYh90r54fAJAfkq+8r14lvhXer/gfAr8AFL9eL1gvQr9cvzYvWL+SvwCkv95fqL+yv+S/tr8Az8q/ADTPDs9Az1LPbM8ez5jPqs8AhM/Wz8DP6s8E397PWM8i3wBU30bfON9y34zfnt9Y37rfANTfDt/43+rfHO8m7zjvSu8AbO+G73jvku+8787voO/a79AM7/7vcLMGgov0pBFMbI2ERGToTfVj8U61c7UQZJSHXAT6UJ0EUbaNY+NRraNYUgXzym1StXNAUzUD0FPVA7VEzPS2tIQqVS2DmxVVfQRWhWN/zPRzgAaC23tX/QPnV41jU1haLYRYtYMaWWWEWU2T2xVZbWPiWHVjmFja/QNXFHQVWIVj31cAdWS0f6Z/kH9yD4QPTg+oDwCyf8wP/n/gC94PEB8iHzQfVEaNfmKcVIRhVIQhBBSt3XSEmlbFg1mEhBi2dITaVQUTjVWNk1StVQXzGlX1Y+GsZKy1VJ2EVAXzOlQVAwJlVAUUU2X0nPRQU12UaVO1FAyUqxSUdFJ9ZraGovhRnfPAUQXzitlRbWaHghxRTZPlUKo9ZFA1xFBlhFB1Y/jVT62jiGyUHHSUrk5m7ZNFTtWEjJR0TT2UVUzllEyt8yaklMIMp2qOYgMMpKEEpEFKhWPJz+SXZvNJzWTslEVKFn2Dx0qFszNcp27vcLMA9qU+r0g/Yq9sP4avwK+iPwC0N+av0D/6qdY/+K8ST3S/AG6/OE9aT0RPbk+AT6JPtE8AHj/QT+JP/E8e/wBfCl88XwBWXxhfOl90X4ZfkF+qX5xfAM5fMF/iX/RfJm+wXzpvXG8APm94b4pvnG8Ob6hvSm/0bwC2b+BvEn8cfy5/SH9yf2R/AIZ/eH+if8x/3n/wfzp/FI8sxn2HgpxL5YM+TPSbkDKGg06tNHSULlDdhGz02xpR5YOOUc0jAVJqrfN2jPTq/IR4U22Treyc9GBU9SRUpfRVWh0DuKwUKlYFE52EFFspV63zllftkwU0BGtvWE2T1SQEJ1nFA2swWW2TDAwExVhVI8WHJJRHLATzgFYi11cCjZPE1A+2D4gPep9kn16fAKCfwp/Un/4NBh8IrxqvRB/YJq8AExYytVetM45XVDUkZBQR/JTN3PSLfBRtSoQUCVZdE7xVnfOrgFUtlFWtMw6kFNS1VK0znqz0ZlTV8y81VE30U5VDs1MFhOSka0NTtaRTrfPWUkWDW55SVSNnUhUDIgQkbet89LNR/ZN9UeXz00dRxfSE9NhcJKFQWv2TXVQkJ1AVBE8NA611bCQIT30UTp3zMK1OjTPITYUkTbWT4E1MHQN4TA0EpCSsNPRtS7Q07kq184pKDQRRSv2U7CcOs0kNA/XkJBNsSs22hjJIBEeGT5hDAK41Pj9Qz2I/dM+OP0DLrj8AuM/CP8THHk3+PxhPGt+UTwAu3yjPUt9034bfmN+q3wSPAL7fsN/Kf+zf9t8I7xrvLO8ATu9A7/p/dO+O76jvuu/c7wDW7+jv2t8c/yb/+O9K/1z/AGb/cP+C/7T/Xv/I/9r//P8APv8YD/L/LA8+D6D/Wg+MDwBOD5gPwg+kD84P4A/yD/wPrFbVtpKASz2kSw0kTFoVNE3lg6ZOXRRPxbStUM0jwVANIzQsJKrWNLQdUsUjk5QUI1NmVSOXU5WkxKR+VM0jrfG8FGFV9SRV5YNGtVb1JFZts0JX3SOvUVc9JCSXJrNYZYRZBZaa9oLvNJS1WI2ENJQ1KvyE9Wyk0mykwvSffp8AcC+CL5Qvtp+4L8ov3C/+n4AAO/YvID8yPzSvPqW+ErEibKSCbKTrEEaC/pyl3ITbeValwzhW1bPqVVpFg67MFHNVPaM5pDSb/lTts8dUfYTMpFZtVPUzEVTVs9pTbYRWpIRsU30UU300UsU0tVKls5AktEtSTRMUTVIVk9xRXRREtG9MtNs4UW2zAlE9M8tQVl3DhVBFg05ktBdstGvCTzXjV3y06E49FK1OZdMTTk0TlFSFTapNJEwVk1ystPgsFJe2ZNQzS+0Tz0olE1pK3ET67LSn7LfuE0ndNAzUt+6SC0tdtGTfLs9AzwBiz2Rfbs+Iz8LPlF/GzwjbAM7P8F8K3wRvJm9I30LfLF8Abm9g33pvpG+2b3gPIh/UbwDub+BvCn8kfxZ/SH9af3x/AI5/OH8yf7R/nn/Qf+J//H8ADo8gj8J/LI82j2iPeo+EjwCOj4iPwo/Uj+aP+I8KnxSfAB6fOJ9in0yffp94nzKfvJ8Arp/In+Kf1J/+nxCvKqGWEluDSwXDDEydNEzdpNVNzbRObVPlhLRqUKqlo+BstFIstONMtFgtUiWjylK9Uz7kp7aybSXcpJhU9TMMVT0zW5tVJaMKVj0ze4Q0K+xWXbRXnaRXNSb2szY8JBVZpbMwWQ22vhJt4SQkpVidQ2RYbbNbIlhdM+lXrbPIrC8gni+oK04lpi0eYsGMv6YvAGC75i/gv/K/RD8GzQbPOM9QSs9cxy6zZDRxzLQwLMSr7VYlo5qMNFmUNBi2jMTaVe0Tn1VtVFVm9TMsVb0Wp0KsVG1TW3VUTaM8VJ1DBMw0Wc6kF2ZCXlO9QyispK3jHESrUi0kUmVDPrVSxWMHFETQURUjl21R/VNhUb1THlG1o1vlUL1TrlC1U3h0FMtBUK0UUGUWp0I8T7b9U7FOFSNHTi1ETba9Q3hN7RMPTS20TEol1EylxEvFFDwUABxUW51KLcM9SiW0SbWjWZX0R25SxUkNU0oUVAvLSsVjN4xXhp+AYx5lAE5fWOvO1XZfiF+S78Rftu8AyO/qXxxn3u8AbzpvLP9GbwA4/5JvXP/Gb5j/qv+8/87/AOD/8v8s7yavEA8iDywPTg8AYA8yD5QPhg+oD7oPzA92DwBwDwIfJB8eH0gfEh9UH1YfAGgfOh+kH54fyB+6H+QfDi8A8B8KLywvRi/QH1ov/B8+LwB4L6ov1C+uL8Avki8EP/YvjBAzp0KcS73WpkWmQ05GVcMrT63UXEfmQ1BNo0uMUW3jARzXhkNSTaNrXFN9o9D8NERUHdOttuTERFW9Q7jUpCpq7KSd7KQNXMR7V+1DW+dXjaNTWIXz0wy02yVZzeMuWe1DB1nUDUYe0pYMtFUMRBNYFkUD11edQ8T8v16/eE8Aur+cT5ZPsE+iT+RPJs9YzxAaXyxfPl120rlUV05djsOqdMRhzEQgBFTNlMSJVVZNs0iUxAnkpMysxNuPVR3TVlVNoxxV1jWz1FTN457ENGZUtq3DL1Q90/dTrcO/2gTUiLQ0UFPN4w5Tqh3T1iTUnizUZzTUMFakNPhRhbRRDTOKPNSzR1F1NJSk2FAN86HYhDR7oEaiM1BNs/hPWo00T1XjBU/1xE5No1ssTm3jwU3tpE2F86vzTI00TB3TJlykqFp05EV05OVKhbOC5GRTIkoF5o4zSX2jkPTUq/VJDfRKtWRKpeNIANTnbv+I887lVu9o71p/fO8Anu/Q655/0O/aeUZ9Bv8IjwAa+Rb/OI9KjzR/Xo9oj3qPAKSPto/Ij9qP7I8WPxA/Ep8ANJ8enzCfUp90n36fkJ96nwC8n8af2J+qn/Sfvp8oP0KvACSvXq9Qr3KvlK92r7Cvwq8AzK/er/Cv+q8cvya/SL86vwBUv3a/iL+av7y/pr+4v/K/UNy/Bs8YzyrPS11US80zbXTMZGhN3cNsTg3ja2pPHURQVdOlUM0zbTRcZKhRjVMdUhWDrZGcNAZTZdRThdPsLPzF5FTvVG10VQ1EzFSrRFZV07XsxCUERJNtV7UzAFjNM4RYpTSpWB1GbjNZFYMBJETHWViVVBTUSFh9ZFc9YwXSVNTCBF++T4hPkt983wB237jf2t/s3wZfEO8i7zTvUE5dTu9A405it8zUkFTUq1JXVTP+rFS8pFR51VbFczicVPjEVLxVts3TgFVlk0dVjeRUVu3DxVRVM47ENFbc5CseVKU0U21zsbTHjsOmxMT+UjXULGSQpDRYbVK1MyBSPePrUQVDW7NRVTNuUWWTNzxk2wJRpVPJUJWDk1C2PeNbUGWTJ1BVM95WlGRXT6U0Tr3kTkVEtU7NZE3N00BNTURM1F3G/6L0lIST3HQuS9o948skdGhKPeMLSrbNM7RJBUODSbVTr6YUdBFKtVQcBA9cxFQALIdmnbZ9fn9of2IPvH+eDwDIf8IP1A/2fxiD7g0mjS6PADAfQh9UH4aPYB9qn5wfrh8AwB/SH+Qf9h8IvzrPJC8OLwAgL0IvVC9eL5gvci+ML44vANAv6i/0L+4vGD8KPzQ/Vj8AaD96P4w/lj+oP0I/3D/WPwDoP5I/BE/OPwBPMk9ET0ZPAJBPak+cT7ZPqE/ST9xP9k9Q4E8SXyxXvuNLhfRLdcOLqkzdZE2V9t5jlPRorVCtU9xQBWRR3VPGtmT0OVJ1w8pS3QM+zPznfgIlVJVk7FQHVVolVFV1w+pVTWN3pOSr6FaN9FedVFcdEzEtWCVTmlgF4/0c1+7CWxVZ5WPiWH0DpQzUtWQM1CQ81OlXlePMQFzfft+g217VztUmEsGEbwCe3/jf2m/sb/7fcNs+7zB/MEJ/VH9mfaYip1eFFAxlthx07VYlU6pW1VNn2vxUF6Tk2FUdc51VzNXGQPIoVc3G5uK2VFrdA3705DhUXfRUJVNrylNt9FOV41xT9cRtU90D7lKlI7dShePbclIlUzpSfQMFUrYdc81RfQOVUd0DXrVRzXRRdQPxUB1zrbVQfQN1bIQ9UNVUUFbFY6BPDfRPnVROJVNbWk5N09hNHRRN1VQtTe3jnkw1hEzdxIQXWCYFbvP89DRKrYRJBdNZkAQHvlLBSSXUSmVUAUpV9IQHpi9wEyYVVg12DwB4n5IPnJ+2D8Cf0p/kn+6VABYfEK8ir3wfRq+AH3oZPp8AiK9yH5yvvq/Qr+Kv9K8uXwBAXxK/JL9Gv1i/Kr9sv4a/AEC/or+0v86/wL/avxTP5r8AEM/yv0TPXs9QzwLPlM9+zwCwz8rP3M/mz/jPCt8U3ybfADjfUt9k33bfoN+y34Tfvt+AyN9K3/TfDu8g7zLv5PSLbUuV4wxMtZMoTcVUtU4dlE/FYxBQFYOFRVD10/qE9FPwDpLjnFRNdiz06FINhpZS0Az0MUTcd8519vKbVW3knHRrmlb19FdVY3lXFYPb5Vdtk1FYtZO4WGwtZsZiMFmF8w5Z1VNp1xRnplJZPGQVWG2TC+FXrYPIBH9ub7hvmv8AfP+G/bb/4P/y/xx/Fg8oDwg6D0wPplK5VA9mBRZjFPRrYVftkx4MBN1WVWOriVatg0ikBAmcdMq21HSPVZ1TVlUNgxzVVZWD5OR0ntx0ZlTaDQMt1FT3U+WDv1ParYOIxORQU/XTGlNmnVPWUsWEJIRnUi301qxU+lFlZFH104pRVpWDVFHlhFG1dFAto22hlORqUKXjM1BVY935hFSIT0Bv4hxPWs1UTg2DLE4VlE2tg9tYTa2j80wNg4xMpmWDIUxlZKyUSISU5bVK9XOC9BQiSn2TxbFJzRQEl87y4EktpEoCxRRK5RbulZ6vsKPulV6dAGafgJ+Kn6Qv7p/IL9ov7C8A9iU2rSavOK86P0w/pq+AvwCCP5Q/pj9IL3I/3D/uPwBPAALvFE8+7zhPKk9MT0ZP6N8Agk+sT75P0E+qT+xP9k8QXwAiX2xPPl9YX2pfjF92X4hfAKpfzF/GX1Bf8l8Mbx5vKG8AAm9Mb15vaG96b6xvLm+4bwDKb/Rvlm/YX/JvPH9OfWYDtUuVg3Rs5GhNtSROavUkT/UjLozkpVC1I60YVBSqUQ0DHTwUkFo8hVO1I3hTnRPsxOSrYFTVhFR9JFWNI9VWzARGVoWDt/x0Jwz025VXzTMDWA0DbVjWTQPrWI10WSXzJVlaDQP9JPTFWGVDh0yEbUdU9AVYzfPQV5WDAcQED4b/kI+ij8z/zv/YjwDqj/yPDg9QAxafOJ9Kn1yfqGYN/nPMhJBshFSMBBG1V80TvKQEeVZlQze2/HT3VUUTulUtE3623AREVZ0TDFWl48M29ASNVO0TVVTVBNTkbeYEFK9TPfN3UyUzrUEcFPpS5ZRS9SOOtjQUV1IFEx9SZQPpbVElM7FRXZN7UbWUbVEtE/5QPfPHUF3zm5FQXZNbUHXklOTaaIx0i3DuE06dE3xOZRRtTu0TpU2dEzxNZUOL10wFE2/MFGvgxgNL2kUTKlzky0rNE2xK2v3kSl0TtEml44NJ2mUDmQwkDErV44ZKFj3zB0sFE088L04vYC8Aki+Ev6YvsC/6L8y//i8gPwAqPwTPTj84z1o/VL9Wz8g/AGpPpM+2z8jP2s/sz/7PEN8AGn8k3y7fMH8632zfXt+I3wCa37Tfvt9A39Lf9N/+3wjvACLvPO9O78jfMu9k747vwO8Amu/U7+bvCP8a//zvPv8o/wA6/6TvXv9Q/6r/vP9+/5D/gMr/9P8GDxgPwv8sDxazS2otE97spKrUFKFNLbPbpk5NE6JPzfNKUNbNE9xQFRRRLbPGUdZ1kzlSLZOtPBQgU5rtE5UMFAhUpRT8BAfZVc303JTsVS2TXVbWDaPPVt2zPiyUrVcshRQchJ1YDaP/LIfOkm0ePITtWN0Tsljlk81zTBQiWE2kpJTMVwIdw8EMn7aNdhWuj5gfqh8AhB/eHwifCi8kn16fQC9SL7BkL3aVdpXmcrFXTROCNvQUMFcNo+9WpXS8lNtnVrWzKFbFk+pVZv2jrFWNxMSUKlV9A2vxVMWUVB3DgVR1k7VJ9CQR7CTaU+WTo7VTzZNe1AQoU/UT8LVSzfO6LKSDUmUjS21S1ZMUUt2T3FF1o62XVKRhUe2kUY3D89qcBLyMpIVQzZNOUJYV4xdQhQRPxaScpM6tTuWTY049hE3Vc5C2fHQoTU0TwkxNE0KpTG0G9hKAZHQZ1PS3VUo9pEolpEl1o6cURNuHSe1zxUllIytKGnUESn0DIUv9BDQPhs0Abr94T4pPlL+uv2i73r/gTwDyTyTP/r8gz0rPTF+Oz2jPAGJflF+mX7hfyl/cX+5fAG8AUk9MDx5vOG8ab0xvDm9obwCab4RvLm/Yb6pv/G/mb7BvAApvFH9WfyB/Yn9sf5Z/MH8Aen/Uf45/yH/6fxyPBo8YjwA6j1SPVo/Af4qPfI+uj6CPAMqP3I/ujwCfeo8kn06fGJOmZiKLS92mdqLnfAThmsw06Lyk5U8dRJSk+t6MNG5RQPbYMeVRas1DWDQ0ysQEQFONU1uzU00zRFTVA7gMNLTjIGYim+wEClYtI32aBKTtBKRdV7WUjCRRtVhlJFi1kxVZnSRZ1DWmhpNYvaRYdaNXWBqNUxMsFN9XxZT0H4YfAJiv0hnWM6yvfq/wH+Kv9K8AFi9oLzq/TL9ev3gviiFmtVa2QqhXjVNjBLQgJLRt3awkmlaFI1lWlTRarCTa/ASdVU0zVOwEaxpVLVPhDDSqVI1UbVQVkzpUTRMCVG0UbVO1k4VTBRNPU81DaxhT7bRShSOpUk0T23JSdZM8UiVDBVLapQPAvJSIUU0TUlFk5bS0lVC9BIQ0dVAFE5s/UE0z9E9lxKQ0HNqsNK6UlEVO1QPYTbZNM3RNZbMLTXWTjFp8BCHcNMJLfQNh7DRtAEREnUolsz1KVTRkHEfew0nFxCRERUoVQwvHSo1TM/THNn9Y08ZNAJZPiN+qT6zfvk/QT+LfBF8ABu8Y7zJfPO+OXU7vcF9q7wCE75btVt/I79rv7O8enxifABL/JP82/0j/av9c/0afoP8AOp+0/47/sP/S/wQP/v8gDwDa/zwPTg9gD3IPjA/2/zAPAKIP5A+2Dwgfwg8cH84PMB8AOh9sH1YfaB+KH6Qfth/IHwDaH+QfBi/wHyIvPC9OLVYybZxUJDpMJUMlTT1ENU4VQyesNC5QFTSUNbZ0xIpRJcP/Uc3EUlrlA+c8xFlTJSPqHDW1VAWz0AzEQlWdM7ZlVc00VvWUDKQNV50zrZactANYJbNtNKTV1jSkJVmdJFn1swpZVrXj01jdk4RcNERkpCwrMJ4y1lfdk8Qkv/avAMivCrkGv8A/Gr/0Px6/aL+AKk88T05PYE96v2xP7tKOVrykUle9Iw8URM28tGuJVuWTSLy0CVYVxG1VXcOAVeUDR1Xt020O3LTUVO3TnlQdM9tmVL0jL1Sdk/dTak3TsdwketSUQ1MV06sMU3U0Uq2TnswkZ7bMlDBSZUPrUaUjs6lRBaS0lEW8JA9kxNjVUC3joaSUaqwkJ1BWRcPiTy3kT1XET+UDa5dOdZMslJTFTRWk1U3NtEzNxEwt4xFM2nWTrLzUSEv1s+pKGh0zhjzUJ0rllBzXRlO1SbWT9STUbEq9I+8BSr3EvNd277jjbt+Q35JvAJzftm/Y39pv7G8u7f5vMO8ASu8sf1Z/qO9if1xvhn/oDwDCf9R/5n/4fwqPHI9eLwAvACovTI8ejzCPio+cj6aPwI8Aco/kj9aPSI8KnxSfLp9InwDyj4SfXp+Qn6qfzJ++n+CfAPKfBK8Wr5ifyo80rzavUK8ASq+Mr6aviK/Sr+Svvq8Av0ASvzS/Lr9Yv2q5fkNL5VZsxmPcxGxOHTOmT2VDq0tQTdPBjMQ1dMSqVrwkH1Ilc5FUxVO9VGlTzUT8RH4MVO9UTdS1VY3D1fRERFZ9w7W1Vt0zQBRErVfFwxitWKVTgljNJFhlQyutWX1DKVm9JFjNY7htWE0zelgd0zdYxcMF+KRE0nw/nj+gz7LPxM8Arj8IT5rP9M8e3xBPak9U37Bm33jfekkOUq9XJXOBtqREQlflI/5WjaO6rVYlY3dWNZM3xNT31VW9tFW9I2/8JDZVtpWz/FSlI8NUPdONbVSdY1VUlbMcVB1ja9hTjVRTTTNqU6VTazJT9dRSNTPFUp1EtswkV1KlUxJSTTPaVsQkpFGVtFHN1FG11LVQJWPHrLSRUJWzTLa0tBVQ5SO+T61zUza0VOVOdSN8Tq1EzFRlpYwlTX1E5FRUTK1za/NLvSOPBGQqS43klUrNZEolc/EsZ6Yig5VJTTOqPGQMDGd+0gsChLRUrH82lU51xm2eb5j/AKpvvP/Ob3hr1v8ADxp5Rn0AJn+Af1IPZA+mf6B7nn9g/wC6D8wP3g/wDwIfFB8mHzgfAPKvTB9Ov1gfYh+cH6YfuB8Amh/UH+YfEC/6HyQvFi9ALwBSL2Qvfi+QL6IvtC++L9AvAOov/C8GPzA/Ej9EPzYvID8AQj+EP3Y/qD+yP9Q/vj/wP6AKTyxPDk8AT0JPSw3TgGVLRVPeBGWMtOhNBQNN7sxU5U/19Kzk3qRUa1JRHWPIhFRYUvXTtcxM5D4sVLNTpfMlrVT185hUNVRVRVN+bVU90w1W9bN/Vh30NhRUX1cFA85Xbcbe4tuhWC3zA1k1AzFZtkXjFVnd4+FY1eRY2oXDZDTEIliV0+lXANVEDN/2z9jPul+kX45foF8A6l8UbzbfgNM2b0DfYm90b1iG35jTjhKnV93jcQRk1TCEVOy81KrE1FdWavXzGLzU2uTUn1WtA7NjVQX07GTzVGXjutoM5HUU5DxUhcMEVLIl887ctybyXlPF0ydtUwVj8FKFY6tSRfNrdlIl8z5U5AdS9bPbz1HF05dRNQNhUSwF9HR051Cd1FCNFKy0y0FQ5bRQnbbG4jxPtC1U1ORFxOTcTYW0TVpN9E19w6JMXXRM3WRsVEcGYgBLLcOYSi3DazhK1XRJReOVScXTe4dJpfPFSUBxVmErMEptdEpNQzrs944fAGiD5v2m/f6zjI+u/8j/0o8ADA/2jxAPOgkGnSYNpg1GnwBon3qfnA+Wn2iPwp/Un+afAPifCq8cry6vWE8aT0SvVq8AaE9KT6Svhq+4r7Kv5K+mrwAIvxq/JL9Gv0C/Ur9kv36/AJC/or+8v9a/6L/SvxTPBs8AIM8yz0TP9r9wz4LPpM9ezwC4z5rP7M/ezxDfAt8s30bfFCDfQt9LhWOLhET7cN6CayhNldROhWMrTwVjWxBQReOFUM3D+pzkxHvg3uIBVHeWQ9REXFO2RYPQU23jRFRF87aYBHT7YMZCuFWV1MRkmllW5XScZHlXVVPlrGRrUVjlg7hkVCVZtWRtWSXzDlnNY9dYHeRqfFRZZFQVPFThV0XzAcZUb/ZfwF/C76Tv1u/47wAK/5Tvnu8o/1L/ZP92/5BvUKJhnmUe46xkYezkIET0W91WLeOJVsVDSMxkNQfUZMgMVI1VvUQU5GsYVe3j4AR0mlTtc2tiVKXUVEVT81NF9LVTtdRTbXNPU9VkU5rtc9LURJxSrYTcRC7WZHT3UUWDwMxEiFFsvUYWcgxRFcPXUO3jW6BQzWNnUE1UUN1z2/RPrYOFT8VDGE+mbXOPTp3WF+K83HRUbJxFlESITEXzHUydZNZ8REBLxfRKRfN9SrYFUx5KzdPBSUVTg41JvWOMSSWGxtNMhO8FSuWDSCyXFs2ulX6PsI8Aoh+0H9aP6Ivmj/gfCi8cLwBWnRadfp9gL3IvrJ+mnY4vALgvqp/cL+4vAD8SPyQ/Nj8AMN9CP3Tfbj+AP5I/tD+WPwDQP6o/5D8OT/A/Ak8sT9Y/AEBPSk9sT4ZPmE+iT7RPxk8A2E/yTxRf5k8QX7o/RF92XwCIX1JflF+uX9Bfwl/sX/ZfQNhfKm8MbzZvYG9Kb0sFFtZucm9MtfRNJQNjTqrV02a8dCysBKGcdBe1UbV0Ub1zHFLt45C1UtUjAzQEdVOdU+raNHVU7ePQVG1zX1XW1SPTVdXTRtz0t1ZaLYMlNOSVV+1zAmzkW2pYhfPrWGUEWS10tVm91FglA8NY3XOEzVhNI0FY5WRUdM5XAk0jwTz/ru+4f9LvzH/u7wCof/p/RP8u/zCPWo9sj36PUJj/ovEmcxSEkDx0UjzktRGs9Lrc9HdWVVM3ttz091UNA7pVjdN+mvT0QuyEClVtdBwEi21UtRNVVFUDHFTlAy3kPASvU9WEUw0U9GTT+lJtdGQEjmwEV1K2zQMfUi3j6VFNI7G1US3kUbUTNVGN0/62pATHUM3TkVANA1o1UBUDIrzU2k8dJLwE2+VODeN4Ts0DD05WzdOhTd2ETRV0TIWDxWv0BAj8lIvQ1tImS7JtdEqlZCSkA0oNA6qtSRUDgkkt45k8FAwWNKSKSiXkS+UE1CeeXQDWJY4fuBO286Snth/IH9KvAOSvHi8Ivxq/PC8uLU6/YL8Acr+Ev54v2C+6v8y/3r/wvwACzxTPJs84z0rPXM9ub2jPAHpvpM+Wz4DPos/Uz77PsM8A8s8c3zbfWN9q30zfXs+g3wBS37Tfjt+I3+rfBO8e79jfABrvPO9G73jviu9k747voO8Aqu/c7/bvCP/q7xz/Jv8w/1hK/2T/FoKASyUT3jy0W65MtaOlTc1kThUDG6JPVQNMUHUEtJSLAGrWksiMBDxslK9STSPbIVO1o5VThZMJVJYds35UtWMM9IcWgvC2DJRjVrWj1VblA0SWxISxV9VkWOWUfHQBbVkVgzBZxfMgWVUUrVi1o7VYrWN2bHQzCVh1lMyEyhSP3n+4D8oPANwPng8AHxIfJB9OjU6PWB+Aah98H56Fhh+ggz4FPqNXVDUGbgNWNfOq5IRn3IQtJ9yE51XVFFWVZBx0LTb8FO9UrWO2BAeekq1HBAQOVNWT2ESUoLVTVaNq7GQlUx2z7mlSdQTcZIB0lElSvYNbElJVo9pRtfRRHbOtXtT0KFGdY/G8lLrNUK2zg1C99raiFVC2/WO+T9WTOE+tY8ZtTjXzWk7tY/VN9aNbiE2dYyFNnYRMZaShTBV0PPfek5z1Sh2zTpVKbQRJ/WOePKc+AsFVSX0TKzSlSvUkS00TAV2sv87lHrWOr5ivsq/srwDWP/CvIr8MTy69Nr9Iv3oxADZNhr94T4pPfD+eT7BP0u8A5E/2TwhfGl8sXz5fQP86/wBcX25fgF9q/5Rftl/QX+JfAPRfBm8YbypvRG9eb1Bvam8AlG9ub0hvyl/Eb6Zv6G/KbwAUfyZ/QH86f1R/Xn/4b3J/AIx/rn/Af0p/7H8Gj6B/0n+QLI8Wj1CPWo9LDaZOo0yqnZPnpPTl7CTotPTiqU+tJu4y+MQkbnyU4dqMlFV8JMpSRQM8U6o9BFPN80IslLQUJCZZVUWk9BQKVn0Te9QUrerUFFpXzUPjzBRPbVh9c7dYzUMTWRVDUy5ZXZbG8uBclKOEBDVTXJVYTRPdV9X09A8Irg+ok+7ywcSf5g/wn6qfABSvJq84r1IfXK9ur4Cvkq9UlB9+cqc8BGEEpCBMpLXd1BSa3BRXVvUzGKrUFNr8FJ8EJFb0FBraJATjDASsVJ0zdVRs3fQUJAZUFQPOU80jW4hTxfNQUw20U0WUbVKVo6tSNQN0UhUDaz5SfXMHdCTCUTWDq4pRBTRRRQRRTSPl1VCd9FB9dFC1M0FQWm0j+bz0jE/NpE/t82uxTiUkTkUD3E1ttFVNHTRNzbRMFZRMhbS0tDcGogBsNJ1KTaM9rUoFo+BJzbRJxfOQtUnttEktO89KfXM3AOw3fn+IP5o/tDe2P8g/2s8A9D/+zxDfIk8s345PWEtO3wB434rfxE+m37jbzk/g3/LfAATvFu8o7zrvTO9mjziPYu8AjO+W76jvuu/M74bv8O8C/wAk/9bvMP9K/zz/Zv94j+LvALT/hv+4/8L/7P/u/9D/Gg8ANA8mDxAPQg98D5YPcA/CDwBcD84P4A/yDwwfFh8oH/oPUEwfZh+IG56ynIwUOqyEsyVNrRTktCdPZZRQSjVDobS0F4y3HjL/lLTUc7Am8udsJFlUtOpT1i2zXFRlxFRNw0BVVgWTslWtFFYl85fkpG0H3JSRV9WD/lf1xG1YvcPRWAWTIllVNFlZPSRslNNYDZOEhCRtRFyUA1gVk9ZX1SQABK9Opc6Vzp/IL/qfrC/+LwBArzI/RD9OrU6veD+KP5w/rK49HjKQVwWTUsSkEdpMlM8slItW7YNKVtodkwk0lMpVHTOAVbYl80dVHdMOVQ2T1GoctJwUlGYUJC9UpYNp9/yH7sJ4XLRDU52z0wxTnSR0tJ58tGdS2jXTMWS061GFk7NRZm0zfVHltOQUD1H1w6nYzBdWEmq0tCfUhN623LRxT8XDBU81JE62LbMsTsXDxU1tM13VTfWkTG20TDXTEUza9cOolIRLS+2D6krWFZOGSr0USp2TuElWpYOHSW1ESaWz9UTEW2xKHdPuSsXDRSTXACb91tWWz8jLtl/Qz9pf7F8AHt8QbyJvPN9e3VZvaN96bwCMb9bfuN8q/7Rvzm/4bwp/ABx/Xh9YH0J/VH9+H4h/ch8AfH+ef7h/0n/kf/Z/cH8KjwAkj0aPqH9ijzyPfo9oj6qPALyP1o+IjwKfFJ+Wj/iPOp8AXJ9Wn2ifep+kn5afsJ/SjwDUn8afEK/ynySvNq9Ir1qvmGSvjq3+ErlLDVbGU022FbNjTmUjok/9U0htUC2zvFBlIzJRDcOtppREHVLFNFKVJFPaxVOVRLQIVO0zelSabTPtFCRfVX0kHERErVals7VWHTNAbDStZVftMxqEJ/ZS6FhtJtamsiVZdaP6ZCSyWKqNQ3OMtDOMtPMcNNACzDTCVD/2L9C/4r/0vwY/AAjPUj88z1Y/sD9yyV7PkM+gosmmo7THRkPMNILMNELSTCVW1aT0NHk0JDdWtg2z+FV1o6pV5RNvbVWdIzZV7UP8VI1DbcMctI1UxVNVVO1DWxxUDbPYU80UU+0zs2pT3aQEJPpSPbPFtVItY470FFdSZSMStVLtM9rsFKRRZVRRavXEUU0kUE1Tx1DVM2WR1KRM1BXMRL5P5WNtU9xE5U5dQ3xOpUSy9ESltBX8RL1MDbNYVgxU9EvlE480ZC4kVKPLSmVWXlXGo0mNQ4NVSe0zqmRUDDRcByTkAU/kb45foF/CX8xf1u/o7wACb6TvPm1eZQb1nm1eb3BvAHL/hO+G/zB/uv+k/97/8P8AAg8UDyYPOA/qj1wPXq9YDwBqD5QPng+wD8IP7A+Or3CvAOIPFB82H+gPUh9sH3YfaB8Amh+0H74f4B/SHwwv7h8gLwDqH0wvFi84L2ovpB92L5gvALIv1C/eL6gvAj8UPx4/OD9AKj9cP3Y/mK+qqfbjTV3kZU7lpE8lVLzUwVCto6M0UQXU7KdW8pF8RCG1U+VEU6WjCVQF835tVEVD8VTV82NVxeNb1VUNs0hWNURWNbSsxMfu0hxY7QOHbLTr1Vgt5Fk9VFkl4+9Y1sXjtVjlo3aMRDVYAF1UpL+2vwDP2k/ETybP+EsADl8gX1rPRF9WX4jPil+cXwi2xa7NJuKvzM/ez/DD9uKrOFZVs+oc1KwstHPePEQ4VUBxflEAVWq11FTlU45E1FhUVfNtERS02lNV46NT7dMrbFMV1FPlVFK11PSnWtYzUq2jFFLt09zkp2gO06TXJmNRpaPJUMXjrYXU1E5Q/eMY3KTCtU991E8F8+5ONVOAbU7V8xNOJWOQTf3jqyhNtURM7dNcFOT4Mmw0lyznJuLPSn3UROdafkKnVHSHSc1USUVkbUpVs4pKnVMLS31TAV3U/+4FNv2u78B/yu/kfwD27wj/Go8sjy7/QP9S+V6PAHCPko+Mf6aPyP/Kj+yP/o8AEJ8inzSfbj+IP2o/fJ9enwCAP4qfvJ/Gn9ifwp/snw6vABivAq9Er1avOK9yr5yvlq8AsK/Cr9Sv5q/wrwK/jK8uvwAgvyq/bL9Wv2i/ir+kv5a/AKi/0r/0v/6/8L8azyTPNs9gCM9Kz3zPVuNEhBFMBWQmvDToTe1m5tNPBYTU1G3e3GRSUVXj41EFg2tYUlXDynxkQFPdg1uzU0XjJVQFg5hMZNsKVZ1Tm1V9Uw1W2n1TfexU7FZVw1pXWgXUV1XjM1jlU56kRGsVWeU0WcUzGll9k5vnWK0zqVgFhGREJwpsRVclc8g0V25f+E/i3wD03+5PCO9CXzzvdl+gW17vwIDvku+8X7ZdnuV+kqdXqt2EV/0zMcxU71TUmlb0VFlWfZMXVNTaPNQxnRRkM0A+QihVhURMZLWqJERxJNQ4VLVDAllUXdQU1JNTDWNcHNWtU/0z4VKV1FK1Q3K2BNQ6UtVzBVJ1482tUdVzlVEtg17sNBptUbUz5FB1461QfZStUKVjP1B9QwfcZKJpTx1k7GSu1MRFTiVzy9hNtTRNfXQUdKJMyo30TH2T14R3XmL8Slolc5hEBDhKlWRJBXTUXHfeM0nFM0p8dMtKAt2DM9R3fp+ge7Z/wA/SDwDcf/5/MIsGHygfQo88H36NAF4fcB+ij9yP3o/Qj8If1B8A5h8QLyIvNC9GL2DPWs9sLwB+z4gvki+8L8YviM/6L9wvAOYvGD8qP0Q/Pj9QP3o/bD8Alj+oP4o/3D+2P+A/yj8UTwD2PzhPWk90T2ZPiE9iT5xPALZPyE/aT/RP/k/4TzJfRF9AXl9wX1JflF8OVV5inKRUrCsA5gIlTcVUTt3zJ9VPPdRQ/ROD1GT4UGoNY4ykZP+89HRSjdRahGRbbGTOU91jQkz027JUtWNAVX3TtFWsxVQE9JdW3fRX5QN1atzk4+zkT2zUzljdY9siWZXTKVlNcwVZtj3z0Vh905RYZdNT3Vj9ZFhAZrZh1lcCtWPGJO/+3yjjFnPsZ9ZvAAh/ym9U7z5/UH9if2zvZu+giH+qf6zvtnX2Upzc5GO1V5VjIezkz1a1c4tVVgUDSPzkCQz0yhT0q41V7cRVHRMYHPTTtjT0mlR902RUtXMrzVRl0/NTnXQc1IVTMm1kUy3UJGTSUt10lPRrZVItEy4MZPdR5cO1vvzEiPTEQ1H1UwzVUS0EUC1zoNz0Z1Da5eRQfdP0T+UDhU/WlWMBT130Th0TKE5kLXQMBFTMxcTEiEztdNrEVKWsxENLlWPhSrYtY4JK5cMeSuUDxdRkB/ZTSU0T8WyUbEoK7eRKHRNI/AfuHwAjFh0E5g0+8mHEn+4P+J8iH7SfABavOB9KH4wfjh+Ir5qvrK8A/h/4G8av8K8CvxS/Jr84vwBKv1y/Rl9wv4K/lL+ev4BfAMK/7L/Ov+i/2r8cz6a/OM8AWs9sz3bPgM+6v6TPTs/IzwDSzwTf9s+wzyLfNN9W32jfADrfhN+e36jfut+U377f0N8AAu/s3w7vSO8q71zvXu+I72Qi6c5zSw0EJJRoTS2kbU4182pPLXMwUKVj1aPkhDSshKj8VB9Sal2jkZT1U93zd1M9A23sHGReVJ1z7VTVlGw0hTxkRFZt87VW5aNbI1elY5NXXQMAnGQbhFgto+hYTYSEZ36iqwFZ3fPHhPSLfPRItVgFA/jsZNJXPWPEAGx/zm8Yf+L/DA/u/yh/0v8AVA+2f3gPig+cD8Z9zn3OddbmkrVXPaOO7GRSV6p1Y/4UhLpUZHdMZDe2BIT4VSXzvFU9A4CtVbXDR1X1BFSd9FTWdWOOVLVjVkQUHlTaffRTlWOxUy2jeFOs9eQcZP5SnfRSPQOQrVIto1hSNWMgFGTrarSEs6SEbsSEN1Ft9LVRhWPJ5FSTUGUDXW1QtcMnUHVj3k+1wzNXT330DJSATq1kBJRbqE09A0BNxYRM5aS1TOWES21jj0s9gyplS530Sn2WpgILSj1krUmlY4NJbWOvdJQRKoSUj4SUD8TkVOSvtsUAJq2+n9Av4i+8LwY/MK8qPwA8P0avWK9qr2Q/tq+oP+KvAMw/xj/YP+o/FE8mTzhPSk8AXE9275jvck+MT65PiE+iTwDkT8ZP0E/iTzRf/k9IXypfAHxfTl+IX5pfbF+uX9hfyl8A/F/uXxhvEm9Eb+ZfcG+qXwCEb55vkG+6b+Rvzm94b+JvABx/Tm84f2J/dH9Wf4h/en/QvO/uI9TvloNQbfPAUJJNkzL852YCHQz3ThIGaGwXJvVOMn489PFUBUNbY1XtI9VVTRNGBBRtt1T0JVdV85VX5XNLGliVQ4d89+5zWYX2tgby/1jlc8pYjfOJJVjtIzW0//5ywmQP/v8A8I8yDwyfHp/Y/zqfXJ+mDwCAn5KfpJ+2D8gLrpVeg0yUxZC89EL0DwYdBhL3VWrlc7o0FH5UhDZVVSNr/FStE8M09I1U7SPbVVRVIxxUNSPkU6x1JGwUaFP9dFNFc/qtUlXzxVLlBFL1FFJsBfaO8ulR7QOiUVUkWVG1hLQU/lCd9FBlE6uRUOVzWvx0IuwUvm1PBfNPT+0j5U6182t4To0kTmUToU0l87M8TUX0NCRUTAXz77VLpfRLTRMmS0WkSratE2NKBRMHSuVzqk1J7QOCSW22ViIMbLQBilwllCeWNZZNljXGL/AjAD7z3LfmL/gvCs8cz04/QM8AUs+MP44/iDu2P6jPus8ETwD2P9jPAt8U3ybfON9K31zfAG7fEH+K36Tfln+w38rfvN8A1t/o3/rfJO8W70DvUu987wB275Dvgu+s777v0O/i7wT/AP7vcO/67zz/Vv9I/3L/nP8Arv8w/5r/xP/m//j/yv8MD4AeDzAPQg9cD14PaA96D0vSJRRL7RRcxK7UdKVNVk0Tpk4FtE+lA2rsFdb8dFJRDbPIvKQ8UqRlFBSEIWQXZoNU5XOaZVQlswwsp06S8FVtM6thVi20Vt0UV6UDytlXtYYuop5YbTMBWZZtMzFZ7aRZNSSshKm2hIRoWDUjJFitk+stV1UjzFdtM8Fsn+aPAPgfAp8ML16fQC9SL9wfbp+AiC+aL6wvxp+4L8ohTgKnVVcdE3HUFDF8JO0EpNWqDKRnFKQnFKTnVdZ9I51V3bRVDbMoVZo9tFRVg7ZUNYYOokfWVDQOVHUUU/XDk1PSFRNcNBU0hO6cpLdSasUEUl00UvWzBVJ9I63NxKSVUVXDXgwUKNVRPYRQBaRQ9cODUNp9Iz3UpAdQLSOgT7ZlozRPVYPGTqUDWrVObYP13HSITWW0TRqFFExtgzVMLbT0xxazWUtttGy0SkoNs9iEtNuMSV2zg0kdE8FJavVzMGy1Sh0TIUttFAD0z/bFVsXGv9C/6r/8vybPAFjPMlkeXXbNXs94z4LPhF8Axs+4X8pfrA/eXwBvEm8kbwA2b0hvWm9sb34PkA+qD6RvAL5vqG+ab9xv/m/obxp/LH8APn9If/pvXH9ef6B/sn/UfwDOf+h/2n8Ej8Z/GI8qj0SPAF6PgI9yj6yPdo+Yj+KPzI8Aho/Yj/qPLJ8On1ifQp9sn6B+n5CfAplGtYazTA2j51rcBOUsRCdPfSMN5DdmFlL4UL2mplLhUZ2mWuaiyqykWVNNE858pLVCZKS0TDQmVcUjmbZUpAlWxSN5Vj1DBWlX9VT0JOF8JE1Y/UPbtVgdExFZLSMwWbYVMxdZPUPVWA2zmG1YFTNXWPVTE1gVswPfVw0ULC8GL/ivCr8cvwAmL2Av6qlGv3C/gr/UL6a/ULi/yr/cv/6CmvQkYVy01SCUtN0MNJoUNFdWah1TGAw0ykQ0j1XlA6tWVRUTHFwU4UQUrGVU9VRUFRRcNPdTVUPbv1M9M4hTjUNQU9r9gxp0NONS3bOrUmrlA3acNDAkpPpRnRPbwlH9g4pRRaNUUTZFExxRPUPlUNUE3DRs+wB+QjNQxSP5TyVEtU8FxE99U7FOXTRO1kUT3E1tFE31U/NMinVETJ1ETL3EpEdesgBVS7WkSp0USv1DxXRH1o5CkEkl1EktU05KFlVDz0r9gzpkV+ZfwE8A0k/sT/bfCF8a72RfPl9oXwBiWVZfOOOWX5Bfql+877bfANDv4u8E/xb/KP86/0z/Xv8AcP+C/6Sfjv+wn6L/xP/m/wDg/9L/DA8uD0APEg9UDyYPAGgPWg+ED44PqA/aD+wP/g8AEB8iHzQfrg9IH2offB+OHwDID6ofxB+uH9gf8h8EL84fADAvQi9kLw4vYB9aL6wvvi2qVsKcxCQ65JQlJERobU5lQ2pPVcMsUH1TpaEEpBjEx1ZC/8zEdFSsNYQ0dYzE6nw1VF2zW9BUjUNAVUWkVeUkrVZ9Q7NWnURXfVORrVc1o/5XTeRYNaRYWm3UWVWjKVl9I/qUpKvBWEWjhLw0RMSkAy1YpcPWV0WjxFy/Nr0CruLB9D8GRQZPME/qP4y/AGZPeE+Sv5xPrk/AT9JP5EdavqK3VESQV23TUnykrRGURM1WzZRWtaNItiRU+FVVw7xVhcOArVW9A0dVNeMOXDTUalTEnEykZlQ0IFRN41voU/2zsVNN43iUxFtDU1XDDFPVNFI1o5ueUk3jWFJtVJzE6zVRbTRRlUN9UR3UHDTbD1FN49hQBeOVUFot1FC9AydQNaPeFNRrcU8tNE+9A5dORcPbLE5N46hNVUNATdZ9I9pMJTRMleMRTGwtZCTkSEv1I+pKDaRtSt1DC0q1o7hJvaMrh0mlVEmtNEmV5JzUA+9KzcT8534txt/Y3+pvAPxvHu8o7zrvLH9e71h/ou8AdH+u77B/Avn+79B/4n/sfwAWjyiPOo9Mj16PiC+aL4SPAH6PqI+aj8yPro/4j8KPFJ8A5o84n1qfRJ8un3Cfip+cnwBmn6Cfyp/sn96f6J8SrzSvACavUK9qr4yvbq+Ar6qvtK8Azq8gn+KvHL8Ovyi/Or9Uv4Dur3C/ar+cv6a/uLOmMrnabHSu5CSlTfUjqk62pcOmT91DS1CFw8C1UL0zNORUqFFlxFK2ndOvUp1zIVMdZFO2pTMJVDVzflTt0/G1VA2DY0xU7lVVQ2BtVg2D01Zt00JXLcRtV/UjGlgdo4dYvVQtWFVDMFltVFmlZJTEbbfUNHZYBXM1WDUzFfUEVNIEVMKMTzZPCN8AAk8s3z7fWE9i33Tfjk/gSwCW37jfyt/c196z7Nd+UwRU0YIEVIPAhjNWbWO8VmbVU2dW/VQkVOhVtbPbqlWFw29VZVM2VdZtY/xUNTPFTDSAVGzVVEw0EFQtU9hTBTTVU/UkUwVTMjw0+lKqvcRSZeRS1VRSBVMSrVL1I9pRBVOiJMRsrVEdozdRVcRQtbO6rVANg4NQbWNM7FQV1gRkvk8Ng1MUZOVO1m0zY07VxE1VM5BNVOUmrtNMLVNYRGT0DIRrk0stUxi8tLdKFfSlStXESc3khPSChGSnaUl1Zu6zSq3THUv1VAC8v8Zv2G8Cf/z/Hn8ofzp/ACwPbn+gf4p/fA+2f7APCo8AzP/eD8D/Ch8cHy4fQB9SHwBkH7a/yL+CH5wfPr+YH6ofANwf7h+4HxovLC8uL7AfCi8AbC+GL5gvqi+8L84veC9SLwD8Lw4/ID8yP0w/bj+AP1I/AJQ/nj+4P2ov7D+uP9g/Ek8ALE8eT0BPUk9sT15PiE+yT4TET2bjSwVk5L/2tXZTT7RNBARlUH3DUlE148jYJM82xfYCs1PVwyVUJo3DmlSVVFTkfGTPdsWa9lNXlUPKV83GjmNYlm0DAVkVxFk99KxU9E1Y3bOpWE0EvMQnnMUFV1UDziTXpt32zxBvUt8AJG82bYbfaG+S3/Rf1t+wb6DCb9Rv7t3u1e4yp/zUcVok1DGExO9WPeRW3bPLaVZNAyg054bCn1XMXcZeUixVVcaOwrpU1m0DgVTds0lsdBFUshXjzjzHDvJeU5XzJ21TVWPwUk0DuFIl89ODUgXEpOQHNFTPUbaV85dRbQNhUY3DKmVR9QPz7OcGAoVQ/dPLQVBFxFD9tl5SPE9I5VQk90bC+TT3hsIPPPRbpUwV4z5MlUPazEdYZv948/7S4UnVw5WU9NuHSQUDxUmtwzBKBO1EhIQhtP+WTZ4F5v8ICwL+0mH0jw4PKJ9SD0QPXg8AcAt2D3ifgp+0n8afyA/yCQD2n/gPGq8srz6vUK9ir3SvAMaPiK+ar6Svrq/Ir9qv7K8A/q8Yvwq/PL8+v2C/cr+EvwAuv5i/sr/Ev1a/uK/ivxTPACbPOM9Kz1TPbs8Qz4rPpM8Axs/Yz5LP5M/2vwDfMt8c3wAm30jfYt90347foN/C39TXttZii0v94wxMxePqVUwFVE2ddE9FhFBd49QDgJ7jUEXkUSXz41HWXZNYUo1UUv3jXFO2PYPQU61TRFQVg7bWVFQqVdVjm2RUDFZmNVN/Vp309GR5V5Xza+dXJfNT3FS7WJXzqxdZFXRZjYMVvOTVbVgVg5ZYjYNVWA2jGxNYNVPfVyVUVG/+XwAgbyL/NP9ObwD/av98/35vgNhvsv/E/9b/6P/qaU7SmqoMdGFU9CCc9N0kdJqtVtVzV1YFwxckdMptVZ3zjVWtU1RVTdNrGlWlk+FUVKpUDXRtVE3TOlQtg/NTnfS2TFSFUzVTT1NdkxjVU2UEUsVUUq1TdFJaRZMurHT4URVTvjTk04hRHVZeA1GtU+RQpp3zrVANVhZzUL1UT7T9dByEHCSErk4Vk0UtTiVT2E1VBE1tVPzUi4hMtYRMnfS8h15S/G1KJVOYShVTHkqdhmyWhS5SjEkdg9xJZXNbSkrt88tKBcM3NJcABs/QE1ad5o8AnxqfJC9enwBIL1ovbC+en6ifkp8Er8YvANgvEq/sL/4vED8iP0Q/Vj8AaD96P7Tfjj+gP7I/1D+m3wDoP/o/FE8eT9A/Qk9cT2ZPAChPMk+MT6ZPuE/KT9xP9k8AAF8SXzxfJl9IX1pffF+WXwBwX4JfrF/OX/BfAm/cXw5vADhvGm8kb05vYG9yb4xvtm+YqG/CaTdynEtVhjZzTdZ142xO9dNqJIQuUFotg6MEFBhRnRRRdQNbAVIVg3ZSFSMFpARreFMdg+xM5GBUNTNb01TVM0dVfRO4XAStKjQEt1aNgyWc5JNtVz2DAFh9Y2pYdQPb0VgVIyVZ7fMrWdod5Fgtg8NY1TOHWLRV5LR0BdR011cVg8YAVP82/xiPKo88jz7/kP9S/wCEj+71jo/w/8KP1I/+/f79LIZzfISQV+UEVw3krIRtzYTki1Z9E0hW9dPb+lUlE7xVfYOAVTRtdm4iDlQE1FTtZFzkW2ZUXXMgVP3UU3UDabFMdzYyQ1R0DFPN44vWUtUDnswEO+CGk1La3YPrLOSzUa2DfVFmlQNFUQ3k3ATYUBUjbZX8BF1Q1TMnUNUDs95PrSQcFAVP1TOXbU514yxOPSOoTX2DK0BN7XRMNTRM7dZGozVLneNDFCTlSgV0tBTbC0oVE7RJneODSVq9lEmVA/VJrSRKNTMF85SkVDQ/Lj3mHf4fEC8AGr80Lz4v6BtuL3C/grnmrQC2L7C/wr/Uv86tzq8IzxrPACzPPs9Qz2LPdM+Gz8Bfms8ApM+uz8jP2s/0z77PGN8q3wBE307fYN8S33zfjt+g37LfAMzf3t/43wrvJO/u3xDv8s8APO9m7zjvSu+k77bviO/S7wD075bv2O8S/0T/Nv9Q/2L/gIz/bv8w/6r/xP+u9QaTS2xtBFwUoU09c6ZOfYNroE9ds0gcpL5Q5QOzMlENBOwEOlL9BFLWfYMgUwWkU30TCFRW/fN6VNWUVJ0DX2SUre5klF5WrXRWfbM+bVet86pXfRMYWOUDLYLUdOdYFXRZJRS8dFXrrASyzHRzzHQzzHQt83yE0FetI8Gkj36FBP4FLgLC/AdOjxgbNh+AjwB6j4Qfpo+gi96PyB/aH+wf1P6NJpKvHJSCHJRCV9YlA/5WrfO6hHRnVmwVpDyU6FUtc6xVDbOtcXR0OFUtJFQNk8etVK0jgVQFk0l8JBFmdJTcUx10VHRsU22TszRTLSTElLhSfSRSGoUkUm2TFFKVJDQH9mKtbvyUOFG9pFAtc7yqBKSFHKROFKQXLATC2jSkVxwE6E51o2NOtgWT+U1dc5BNtXRN2rUUTD2TWExtk/RLpiWTj0vVJKS0sbykU4lKraYuAqKcpxYjtKQRLUp9s65KPXMmDLf+7wBg46a19q8Iuw6/IE8yv1y/AFZPaE96T4y/prWevbZPqLsApr/oTwLP/E8eXzBfQl8UXwBmX3hfil+cX9Y/qF/SX7xfAMb/4F8Kb/xfFm8wbyJvZG8A3v9gb3JvpG92b9hvum/0bwAWfwh/Kn80fy5/IH9Kf4R/AH5/mH/Cf8x/1n/of8p/FI8AHo9IjxqPbI9ej3iPgo+kj5DOf7iPMoE2k0tlpv7y6hVMfaRNfQRO9ZQMNy6Ca/pQ9ZNv7JTlUS00tVItg8pMBEBThZPQ1qwkRFRlI7hkBCpVNvUTm1UtgwpW5ZSMlK3tPCR3V11T4xQkT7VYvSRYXVMTWd1DMW1Z/fMaWZWj5Fgtg2uaWD0jV+SUF1gVQwXhpATIfB9uH1gfMq9ErwB2HxCveq+Mr54f+B/Cr9SvYP4fECP2r+ij/oKcVxVEqmSkIKyk3TQkmjwkV7ZEJBdWTUPYVa2jjW1VLQNSVU1DGFVloy3gZASqVF0kVPUkhLRrAVStpFM9k4VTrZTVU220U91D4cwkqVJiLQNyTJRDANZS91FNM83A9CSIUWW0PAQaUbLVlFBFBCSUdVBlozBVUG00Tw00T6UET/30bU4VQ0FOZSPYTd1EahSVTO20TK2jHUz19qxmMzSE90plk5SMxDSxSq2kpDf+goxJlSRJtv3zSkodk89K1VM3ACxHTl9gU4ZF9j8ATxpPNE8ARk+IT/rJTt+wS4bfsEvWTwDwT9Lf5N/232BbXl8o7+LPADzvXu9w74LvlO+m79CPwu8AzO/G76CP+u8U/x7/GP8K/wBU/27/iP8y/6T/fv+4/7LvAPz/zv8QD+r/LA8+D1gPSg8AjA8eD6APsg/ED84P4A/yDwAMHw4fIB9CH1wfRh9wD3If0IQfhh+gH7IfS5UjnEui7SM+DJRbMFYzTr3DaqlPHcaeI1BttFGtxFGqlbRSxTN2vCTovCR42qQk7FyUYFRN49NUsmWUVW2UhJQqVn2UVrY9kyVXPZOVV82zAlrclGq8lNNYVTRZ5aNtK8yUClktI8NYZZNrhFj980e8lANYxTML1ldlk8Skrx6vKD86PwAcP2avYK96P5Q/pq/or8o/oNw//qX+rQa95pK3jDSQaqwkUiS0EbQ0zVYNs2uJVjXDSES0B1a9w2u6VQUjfmS0QlXVJNlVdSa+wppUzbNiVGoNsyl8JOSstK9TnZRpU1WW1iNTzbPSUh201VIt1FJtxFLlk+dRtr3TsVENs3lRLSND2jwkDDyU1VAFI55Q1r3DWlDNsyIslNpPalXUT5W0Tx2Tj05101soTmUjvE3NxE11JLVM3TNrZMQITB3ToWVLVZRLNbScxH1KLSNrA0p9tEnNs4JJDbNrmUk9k/WsxGxKTeML80p100i81z7v8MsO3wAg3yJvbN9Gb3jf+slW34hvAILftN+WZf7f2G/qb0zvRu0A/m8AD0J/VH9mf3h/in+cfwCOH7B/on/sH95/4B/yfxyPAD6PKI/6f0yPdo9oj5KPpI8Ato/Ij9qP9I/mjxifKp88nwAOn1ifcp+Un6afiJ+6n8SfAL6f2J8Sr+yf/p8orzKvXK8APq8Yr3KvpK+2r1ivkqmOMtOAS3XGxsJvfFRhTdbFQ6JOHbRP3TNLUGoVY8EkxDTstKhRrbPbH1K905FSLSMjU7aVo5dT9TMJVJVjfk1UrbPvVBVkfEVVfSRlVr0kVrVEtDStVzXEpuQs51jNJpZDWb3T8W1YdWO4WDXDeFhVQxU37LT4LETSBD9WPyjPADrPjD9Wz1DPqj+Uz94/sMOAns+wz+LP9M/+PfY1pkNX2r3TgSxEQlcFI/5Wmo2jukREeVZdVExE6K1VzUOsVRVjcYQkOLZkRP5UDVPFVAUjjq1UTSNWVL3TEYRE2llTLSRkJGxTPbRTPdRVUoXUUiVEUi20Up1D2xRSZSPcUZ1DpFFWBSNuUV1UUW0jAPREa8lQLWOFFFROUJWjbRckVMJPlaNXT1UkNlRUfE5Nsw9OPSQUJTVN9TRMnUNUTH20DLTbj0vVIypLVUPHShaVY05K3bRJFVSsV6ZDJrxUFUpFVMzkDxRnhq8A8FtWZQZvGGMWbzD/Om9U/wCWb3j/iv+8b65vwGO2/9D7AOb/+P8qfxwPFg8wD0oPZA8Adg+ID5oPrA++D9ivkq/UDwD2DwgfEh88HxYfMB9KH2wfAE4foB+yH8wfth/IH4If9B8A9h8oLzovTC9WL3Avgi8ULwBmL6gvIi/EL/4vED/KL+wvAEY/KD9CP2w/dj+IP7I/pD+wpj/YPzIx/kKDSwVUTNp1Q+p0VOhNjfPuTlY98+VPLTNqFFTeJFS1UvxE40S0WFItM8ptUo3zPlNdA7NTZeRtVGXzmFTt0wxV9cNrm1VV5FZNs39WzcOt7UTUWlddRFet0zNtWM3DnVhdAxNZjfOzLlnNRhay4Vg986VavLRkvLQkWB3T6bS0Ech0z17NntLBNFcuXUZfAEjPIl/Ez5ZfqF/Syc7P2F9g6l/8Xw5vGGMOIqdXbdSyhFQwzFSrRZpW9bNXVVZl8xhE1NqURJ+MtNNjVY3kbNTxhESsVLY983VUXeM8VA3DBLKM1M5kt/7SXlP1syfabETj3NSrUpXTdlK2PdM+Ug0jB1JNs89tUfWzl1Gd02FRjfPbHlGF0+VQjfOuULZl83hQTbM/UG20ULaV06ZP7dM8T53TsbVO9bNHTOTcTQ3DdFVNFWMLHLVM5WRMDSPZ1yT3TuL8SnXTmEpmzVM9Su3UxOSVSfWzm4dJPfPFSZ3m9mNKAi0zOlz3zj8QI8b1Bv8Q/wAq/0T/To9g/5L/hI+W/8j7AMb/2P8KD+yP/o9gD1oPNJ8AHp8wn2qffJ+On6CfOj+8nwAuP8Cf6p8Mr/6fGK/yn0SvAFavQK86r5Svjq+wr8Kv5K8A1q/wrxq/BL8+v2ivoq9MvwCGv1C/er+sv86/4L+6v/S/ABbPKM/6v0zPNs9Iz2q/jM+AXs9wz5rPzM/uz9jDTuKcWUt9dmaCKE0d1E4VY1srT4VTEFC9dFDVwyv6UF3kUS2DAdxnRuOtUl3jXFMN49C81ES1VN1jtpRkRVWF1FVaTcMnXGSYVjV0V23jU3lXFXQ0ZFHMRNPsRNkl1EeO4gpZtXPVWGbdY5ZYVWTsRBVYhXQFV5XTxoRffl1uXV5fWO8Aau8s7x7voO+6X8RfFm/o78j67wz3NnK5HP8OQpxXtHVklOQg1OTNVgXzi9VWDVNIVGQHTGTKVTbV441VZXNUVV1kdGRr01Tl05qkZGRULdStVAVD81PV5FO1c4VWdNRQU+XUU3Vz0tRk05tSPYRkRC7sZPdRanXTwFREiBR0RVENRNVRhXRQleOgJHRoULY1UzFQDVP4Tz2DhTVPVdRPXZOTTiXWluNlTQ1TWCRFHESITC2D0yFM7UQ8hEUshOFKGnVzgqQEIkrFdr51TtOtSTVT8UlthEoVREoCBUND5H/2DZaFZo02jzAfAEqPVB+Wj3gfoo/Uh44fyI8AqhkGn+gf+h8ML06fGC/6DwA8L2YveC+KL+TPli/AL6ovANQv5i/AzwI/FD8mP8jPUj8AZD92Pzg/kj+sP74/0D/iPwCkP/4/GE8iTyxPPk9YT4JPAHRPlk+IT6pPzE/eT0hP+k8ADF8mXxhf8k9sXzZfSF9yX0CcX45fwF+6X/xfHvNLZXS2fARoTW3TbE7l02q2NNQwUOUDo1BlczRtUc1TqlHV4x1STeOtkeT0BVMldFNdc+y2dNRgVC1z71Q99FWqPRPVlNRGZPS3ZPQn2hTkljz0A1i104lY1tXj7Vg9ZFm10ylZ1tXj/Vi1c8UM5IdYTH3U9GT1V9X0FHTCtO8AJu9w71J/NH9mf4h/mn+sfwAG/9Dvyn/0fxb9Fv8w8z4Sa7VXhROOFHRSVxXTq/5WbdO8rNR5pNQ4rVbl0/pVVYRVfXOA1pzUR1VNhFQ908dU1hXTjlRtBFR10yBUmmXUU8XTsVPNVHzUNFVTTYRSlYRSfXOQZNSzWFKtBNz061HlA7PVUY1jbwQEOPz0AFG2tdPJUD0TlVDdc121UJ3UUBXT3k/FI1dZT2XUZASATl0jE1wEW6hNfXNATQ3kTB1mas9S9Fwkk6wULkv9c7PLSi1krJQMSh1jtNS8B45ir8wEEdwEikoK/XMLHGRUXCfOXV4lDh0EPh3G0mEkr0YfWK9qGWYfAIivmq/MH74dzq/gr/KvBL8AXi8wLyK/TL8+v3C/gr+UvwCmv9hf0l/Ev96/AG/qXxTPACbPOM8Sz1TP7r94z3LPpM8Ats/ov5LP5M/+zxDf6s8s3wBW32jfOt903x7foN+K39TfAM7f+N/q3xzvFu8w70LvTO8Adu9Y73LvZO+G79Dv4u+s76Su5X6DS0WUpKSujAVNts3zqk5Fo+VPreNqqkSVUEWEUb1jxhQEPFlSzZRkZCFTZbOzvPRbJVTN85pUfWMMdISzfFV1BHyEYFZls9PVVjWUV63jyjSENVi2TYOeWGVjAVk1BFlmRaMlWY2UzGSpWH2kVvxkJ1h9ZFe1k8wcfwBuf1h/Ug80D2YNZg+YD6oPAASPzg/gD/IPBB8ejyiL1rKtp8Rkc1fl9FeNZFasVWSsZGdWPZRWpYPorVW9A51VNaRVpYMomVWNZqZitlR9hJSER81UnaMOVMX0fPSTU6q1k1yE9VOl9FLVs7dW5ISAUiWTSWxlUr0D281RhfOVUZ2jXlHajRRRvYPxUK3julC2ZbODUI1jP1DFkwe2VPSiT6WDOE8188rNTk2DXk4NdCxkjE1qRSRNTSRMreM6TH2U1LTnr+IUJPVKnaNOSrZ9Y9xJrYOQSQWTg61JvYPBSQ0TK9yUqg1KvYMhSzWUtO/+JRavAECvMj9EP16vaK+ir4w/nj8AsK/Cr8w/5j/4PwpPZL8eTwAAP1JPZE92T4hPmk+sT75PALjvsu/0795P+E8aX+xPJl8AOF9qX3xfTl+QX6JfrF/WXwDIX9Jf7F8ObyBv6l9Mb95fAFhvYm+Ub55vsG/ab+xv/m8AwG8KfzR/Fn9If1p/bH9+fwCYf2pvjH/Gf+h/+n8Mhw4Sa4tLtZRMNfPqTFWUVnwkJ09t8w9EJIcsJBH6PCQTkM4i4xSU84AeA1h0hNMQroLQU1XzQpwXtI4VDhKbfBQNVm3zf9lW5ZQUFHtXxZPnV1YFk1NYDRRYxZMX5PfahvIV9ITVWF3zlljWhfNVWGWUWG3z31cCVSPIjA8+D0ifWp9sn4YPALAPip+0n74P2J/qn/yfFh+YKBserbZymleFFKyUINrMlN1cFJpWNRNZVmp1MxhcFMqUFI9VXfPNVpz0HFVlhJT0rFSqPURUZfRUbSRTbfO/tVNVI4iMhFJTtXMatnz041INo6tSpSN0tuwUMFJ1M/hRJQRRtrVzilGlI1RRvSMchgwk5VAl9CwkS/DOIjNtUFUj+E91M4hPJbStT70zsU6tFE69JE1a9SRNvTPxTHUkTO0ksUzNlPQnrpIAS1UjmG1KVfMiSk0zxUlNhMzEJ4YS4Um1Jm7yz0ogjSSsN85PED8iP0uFFCzPAE7PWD9yP4TPls+oz8o5zj8AyMveP/jPCt88Tz5PQN9S3wA033bfaN+C36zfvt/Q37J/APTf5t8I79J/JO8+71DvKu8AdO9u74jvmu98767vwO/y7wAE/97vGP8q/0T/Vv9o/3r/AJT/nv+4/0L/3P+u/xAPIg8A9P8mD8D/Wg9kD24P6P+qD8C0D9YPmA/KDwwfviKcS1plIz40hChNfcRO5SOzak/9pES0o1B1pFGsdSQkJAFSlYN2/BVTVn3DeFO9I+yEhGCspNvTVF3DRVVVI7hVqjUUVtUTtbwUJdSEk61XxSMAWD20WCUj0c1YXcMlWf2k7IQBWbZts8dYJaOJWH3DSLVY/dMHHCTXV6UjxADEn56fcJ+Cn3Qvpp9AL6ovABSnvi+4L8ov/C8WrzCvKjmabrK3lCSQV9WkTKQRWvQkzWykiVadg0h0NNv4VaWjvFWVI4BVrKUWrsIOVfWj1KSknLaUhGZULRMeVDWEU9Lds7GEF5bSQ4wUDFMWlYPWUi0TngS0c4CWEjUg7KTrZISzUcWELLSzRVFFhGyE2FCV05NtUA0zW1D90ydQLROt3mS0cU99FE/905dtTnWDLE5dw6VNpaMLPE0lJExdhIy0K4B+Q7VLnaNDPMThSn3EStptswfstK9JnaODSar1NElVhEndxEqV0/MBSh207MeG35jTJs84yz7PAGDPcs90X37PmF+qX7zP7sUAtlUW3/BfAm8Ubx7fkN9CbwBUb25vgG+Sb6Rvtm/Ib7oPABQf7m8Afxp/1G8Of0h/Wn8AdH82f4h/kn+0f55/0H/qfwDcfw6PGI+yfzyPZo8oj2KPAIyPlo+oj8KP3I/2j4CPio8AJJ8GnzifYp9Un26fgJ8Sn4Csn4afyJ+yn/SfBq0mM0ts9aSUtKFNdROmTr2z26JPDaNKUN2zwVDa9aM0FLSqUfUjHVLazURSnaMjU1VTlVNaDSMJrDR8VN2z8ZwUtWOUNNWMNGBWnRRW2pUjQPQkrVetExhY2jWjhBwk51gNMytZar00WfUj7ewUtVgVQ61zFLQzWCVD9VQ00lAsL3YvgCvuwsFUNMJktwBOv4i/ii+cv76/4C8SP9y/QAbPGM8yOTbNzjNktIFUNNtCVy0T/lYNo7pWZsVDd1ZNRHw06FVlE2usVeUTcawUOFVlxLVUJUPFvDSOVMVDR21U3cMRVEUT2lPtw62hjBRsU2WkU2XEUrIFJFJVxAxES1I1oxRtUq0z3FE1o6RRLRObblEVkzdR1RRspLrVUFVThVRETkxEF1BabbRPZWNTT8U0Tp2krU4NI/lNZRRN7RRNsiU0TP1ElETvS32jj7VLRRMqvFSuSrVTTjLMRO/cR1YygknNRiZCWxVKRROKSnUTJkRXAAavGJMGVSZdPl9QX1rvXF8Ajl+Q64bvsO/C6WZlxu9oYwAGVSZvMGv27yj/am9M/17/AHD/gv+U/6b/uP/K/9z/Fq8AEK/6/xQP3p8QDzoPXA9GDwAgD1IPfA+2D8gP2p/cD54PAOgPCh80HxYfQB9iH3Qfhh8AmB+yH7wfzh/YH+ofHC8OLwAwLyIvRC9OL3Avgi+ML6YvALgv0i/kL1Yd</prop>
			</obj>
			<obj name="Protocol" class="HTCProtocol" version="1">
				<prop name="Created">2016-05-17T17:11:34.044</prop>
				<prop name="LastModified">2016-05-17T17:12:24.947</prop>
				<obj name="Programs" class="HTCRunProgramList" version="5">
					<list name="emlist" count="2">
						<obj name="item" class="HTCRunProgram" version="1">
							<prop name="name">Program</prop>
							<prop name="Cycles">1</prop>
							<prop name="AnalysisMode">None</prop>
							<obj name="Segments" class="TEMRunSegmentList" version="1">
								<list name="emlist" count="1">
									<obj name="item" class="HTCRunSegment" version="2">
										<prop name="Hold">180</prop>
										<prop name="Slope">4.4</prop>
										<prop name="StepDelay">0</prop>
										<prop name="StepSize">0</prop>
										<prop name="Target">95</prop>
										<prop name="Target2">0</prop>
										<prop name="AcquisitionMode">0</prop>
										<prop name="AcqPerDegree">5</prop>
									</obj>
								</list>
							</obj>
						</obj>
						<obj name="item" class="HTCRunProgram" version="1">
							<prop name="name">Program</prop>
							<prop name="Cycles">50</prop>
							<prop name="AnalysisMode">Quantification</prop>
							<obj name="Segments" class="TEMRunSegmentList" version="1">
								<list name="emlist" count="2">
									<obj name="item" class="HTCRunSegment" version="2">
										<prop name="Hold">15</prop>
										<prop name="Slope">4.4</prop>
										<prop name="StepDelay">0</prop>
										<prop name="StepSize">0</prop>
										<prop name="Target">95</prop>
										<prop name="Target2">0</prop>
										<prop name="AcquisitionMode">0</prop>
										<prop name="AcqPerDegree">5</prop>
									</obj>
									<obj name="item" class="HTCRunSegment" version="2">
										<prop name="Hold">60</prop>
										<prop name="Slope">2.2</prop>
										<prop name="StepDelay">0</prop>
										<prop name="StepSize">0</prop>
										<prop name="Target">55</prop>
										<prop name="Target2">0</prop>
										<prop name="AcquisitionMode">1</prop>
										<prop name="AcqPerDegree">5</prop>
									</obj>
								</list>
							</obj>
						</obj>
					</list>
					<list name="AnalysisModes" count="4">
						<item>None</item>
						<item>Quantification</item>
						<item>Melting Curves</item>
						<item>Color Compensation</item>
					</list>
					<prop name="ChannelCount">4</prop>
					<prop name="InstrumentSubclass">HTC_VER_10</prop>
					<obj name="Container" class="HTCBlockType" version="1">
						<prop name="Id">bt96S</prop>
						<prop name="RowCount">8</prop>
						<prop name="ColCount">12</prop>
						<prop name="OvershootDnDelay">10</prop>
						<prop name="OvershootUpDelay">10</prop>
						<prop name="RampRateMaxDn">2.2</prop>
						<prop name="RampRateMaxUp">4.4</prop>
						<prop name="ReactionVolMin">10</prop>
						<prop name="ReactionVolMax">100</prop>
						<prop name="ReactionVolDefault">20</prop>
						<prop name="HorVertCrosstalkCoefficient">0.0003</prop>
						<prop name="DiagCrosstalkCoefficent">0.0001</prop>
					</obj>
					<prop name="MaxPositionsToSeek">96</prop>
					<obj name="DetectionFormats" class="DetectionFormats" version="2">
						<list name="emlist" count="14">
							<obj name="item" class="HTCDetectionFormat" version="1">
								<list name="emlist" count="1">
									<obj name="item" class="HTCChannel" version="2">
										<prop name="name">SYBR Green I / HRM Dye</prop>
										<prop name="Active">1</prop>
										<prop name="EmissionWL">510</prop>
										<prop name="ExcitationWL">465</prop>
										<prop name="IntgrTime">250</prop>
										<prop name="MaxIntgrTime">1000</prop>
										<prop name="MeltFactor">1.2</prop>
										<prop name="QuantFactor">30</prop>
									</obj>
								</list>
								<prop name="name">SYBR Green I / HRM Dye</prop>
								<prop name="Active">1</prop>
								<prop name="DefChannelNdx">0</prop>
								<prop name="DenominatorNdx">-1</prop>
								<prop name="ReadOnly">0</prop>
								<list name="EmissionWLAvail" count="6">
									<item>488</item>
									<item>510</item>
									<item>580</item>
									<item>610</item>
									<item>640</item>
									<item>660</item>
								</list>
								<list name="ExcitationWLAvail" count="5">
									<item>440</item>
									<item>465</item>
									<item>498</item>
									<item>533</item>
									<item>618</item>
								</list>
								<prop name="MeasuringMode">hmmDynamic</prop>
							</obj>
							<obj name="item" class="HTCDetectionFormat" version="1">
								<list name="emlist" count="1">
									<obj name="item" class="HTCChannel" version="2">
										<prop name="name">SimpleProbe</prop>
										<prop name="Active">1</prop>
										<prop name="EmissionWL">510</prop>
										<prop name="ExcitationWL">465</prop>
										<prop name="IntgrTime">250</prop>
										<prop name="MaxIntgrTime">2000</prop>
										<prop name="MeltFactor">1.2</prop>
										<prop name="QuantFactor">2</prop>
									</obj>
								</list>
								<prop name="name">SimpleProbe</prop>
								<prop name="Active">1</prop>
								<prop name="DefChannelNdx">0</prop>
								<prop name="DenominatorNdx">-1</prop>
								<prop name="ReadOnly">0</prop>
								<list name="EmissionWLAvail" count="6">
									<item>488</item>
									<item>510</item>
									<item>580</item>
									<item>610</item>
									<item>640</item>
									<item>660</item>
								</list>
								<list name="ExcitationWLAvail" count="5">
									<item>440</item>
									<item>465</item>
									<item>498</item>
									<item>533</item>
									<item>618</item>
								</list>
								<prop name="MeasuringMode">hmmDynamic</prop>
							</obj>
							<obj name="item" class="HTCDetectionFormat" version="1">
								<list name="emlist" count="1">
									<obj name="item" class="HTCChannel" version="2">
										<prop name="name">FAM</prop>
										<prop name="Active">1</prop>
										<prop name="EmissionWL">510</prop>
										<prop name="ExcitationWL">465</prop>
										<prop name="IntgrTime">250</prop>
										<prop name="MaxIntgrTime">2000</prop>
										<prop name="MeltFactor">1</prop>
										<prop name="QuantFactor">10</prop>
									</obj>
								</list>
								<prop name="name">Mono Color Hydrolysis Probe / UPL Probe</prop>
								<prop name="Active">1</prop>
								<prop name="DefChannelNdx">0</prop>
								<prop name="DenominatorNdx">-1</prop>
								<prop name="ReadOnly">0</prop>
								<list name="EmissionWLAvail" count="6">
									<item>488</item>
									<item>510</item>
									<item>580</item>
									<item>610</item>
									<item>640</item>
									<item>660</item>
								</list>
								<list name="ExcitationWLAvail" count="5">
									<item>440</item>
									<item>465</item>
									<item>498</item>
									<item>533</item>
									<item>618</item>
								</list>
								<prop name="MeasuringMode">hmmDynamic</prop>
							</obj>
							<obj name="item" class="HTCDetectionFormat" version="1">
								<list name="emlist" count="2">
									<obj name="item" class="HTCChannel" version="2">
										<prop name="name">FAM</prop>
										<prop name="Active">1</prop>
										<prop name="EmissionWL">510</prop>
										<prop name="ExcitationWL">465</prop>
										<prop name="IntgrTime">250</prop>
										<prop name="MaxIntgrTime">2000</prop>
										<prop name="MeltFactor">1</prop>
										<prop name="QuantFactor">10</prop>
									</obj>
									<obj name="item" class="HTCChannel" version="2">
										<prop name="name">VIC / HEX / Yellow555</prop>
										<prop name="Active">1</prop>
										<prop name="EmissionWL">580</prop>
										<prop name="ExcitationWL">533</prop>
										<prop name="IntgrTime">250</prop>
										<prop name="MaxIntgrTime">2000</prop>
										<prop name="MeltFactor">1</prop>
										<prop name="QuantFactor">10</prop>
									</obj>
								</list>
								<prop name="name">Dual Color Hydrolysis Probe / UPL Probe</prop>
								<prop name="Active">1</prop>
								<prop name="DefChannelNdx">0</prop>
								<prop name="DenominatorNdx">-1</prop>
								<prop name="ReadOnly">0</prop>
								<list name="EmissionWLAvail" count="6">
									<item>488</item>
									<item>510</item>
									<item>580</item>
									<item>610</item>
									<item>640</item>
									<item>660</item>
								</list>
								<list name="ExcitationWLAvail" count="5">
									<item>440</item>
									<item>465</item>
									<item>498</item>
									<item>533</item>
									<item>618</item>
								</list>
								<prop name="MeasuringMode">hmmDynamic</prop>
							</obj>
							<obj name="item" class="HTCDetectionFormat" version="1">
								<list name="emlist" count="3">
									<obj name="item" class="HTCChannel" version="2">
										<prop name="name">FAM</prop>
										<prop name="Active">1</prop>
										<prop name="EmissionWL">510</prop>
										<prop name="ExcitationWL">465</prop>
										<prop name="IntgrTime">250</prop>
										<prop name="MaxIntgrTime">2000</prop>
										<prop name="MeltFactor">1</prop>
										<prop name="QuantFactor">10</prop>
									</obj>
									<obj name="item" class="HTCChannel" version="2">
										<prop name="name">VIC / HEX / Yellow555</prop>
										<prop name="Active">1</prop>
										<prop name="EmissionWL">580</prop>
										<prop name="ExcitationWL">533</prop>
										<prop name="IntgrTime">250</prop>
										<prop name="MaxIntgrTime">2000</prop>
										<prop name="MeltFactor">1</prop>
										<prop name="QuantFactor">10</prop>
									</obj>
									<obj name="item" class="HTCChannel" version="2">
										<prop name="name">Cy 5 / Cy 5.5</prop>
										<prop name="Active">1</prop>
										<prop name="EmissionWL">660</prop>
										<prop name="ExcitationWL">618</prop>
										<prop name="IntgrTime">250</prop>
										<prop name="MaxIntgrTime">2000</prop>
										<prop name="MeltFactor">1</prop>
										<prop name="QuantFactor">10</prop>
									</obj>
								</list>
								<prop name="name">3 Color Hydrolysis Probe</prop>
								<prop name="Active">1</prop>
								<prop name="DefChannelNdx">0</prop>
								<prop name="DenominatorNdx">-1</prop>
								<prop name="ReadOnly">0</prop>
								<list name="EmissionWLAvail" count="6">
									<item>488</item>
									<item>510</item>
									<item>580</item>
									<item>610</item>
									<item>640</item>
									<item>660</item>
								</list>
								<list name="ExcitationWLAvail" count="5">
									<item>440</item>
									<item>465</item>
									<item>498</item>
									<item>533</item>
									<item>618</item>
								</list>
								<prop name="MeasuringMode">hmmDynamic</prop>
							</obj>
							<obj name="item" class="HTCDetectionFormat" version="1">
								<list name="emlist" count="4">
									<obj name="item" class="HTCChannel" version="2">
										<prop name="name">Cyan 500</prop>
										<prop name="Active">1</prop>
										<prop name="EmissionWL">488</prop>
										<prop name="ExcitationWL">440</prop>
										<prop name="IntgrTime">250</prop>
										<prop name="MaxIntgrTime">2000</prop>
										<prop name="MeltFactor">1</prop>
										<prop name="QuantFactor">10</prop>
									</obj>
									<obj name="item" class="HTCChannel" version="2">
										<prop name="name">FAM</prop>
										<prop name="Active">1</prop>
										<prop name="EmissionWL">580</prop>
										<prop name="ExcitationWL">498</prop>
										<prop name="IntgrTime">250</prop>
										<prop name="MaxIntgrTime">2000</prop>
										<prop name="MeltFactor">1</prop>
										<prop name="QuantFactor">10</prop>
									</obj>
									<obj name="item" class="HTCChannel" version="2">
										<prop name="name">Red 610</prop>
										<prop name="Active">1</prop>
										<prop name="EmissionWL">610</prop>
										<prop name="ExcitationWL">533</prop>
										<prop name="IntgrTime">250</prop>
										<prop name="MaxIntgrTime">2000</prop>
										<prop name="MeltFactor">1</prop>
										<prop name="QuantFactor">10</prop>
									</obj>
									<obj name="item" class="HTCChannel" version="2">
										<prop name="name">Cy 5 / Cy 5.5</prop>
										<prop name="Active">1</prop>
										<prop name="EmissionWL">660</prop>
										<prop name="ExcitationWL">618</prop>
										<prop name="IntgrTime">250</prop>
										<prop name="MaxIntgrTime">2000</prop>
										<prop name="MeltFactor">1</prop>
										<prop name="QuantFactor">10</prop>
									</obj>
								</list>
								<prop name="name">4 Color Hydrolysis Probe</prop>
								<prop name="Active">1</prop>
								<prop name="DefChannelNdx">0</prop>
								<prop name="DenominatorNdx">-1</prop>
								<prop name="ReadOnly">0</prop>
								<list name="EmissionWLAvail" count="6">
									<item>488</item>
									<item>510</item>
									<item>580</item>
									<item>610</item>
									<item>640</item>
									<item>660</item>
								</list>
								<list name="ExcitationWLAvail" count="5">
									<item>440</item>
									<item>465</item>
									<item>498</item>
									<item>533</item>
									<item>618</item>
								</list>
								<prop name="MeasuringMode">hmmDynamic</prop>
							</obj>
							<obj name="item" class="HTCDetectionFormat" version="1">
								<list name="emlist" count="1">
									<obj name="item" class="HTCChannel" version="2">
										<prop name="name">Red 640</prop>
										<prop name="Active">1</prop>
										<prop name="EmissionWL">640</prop>
										<prop name="ExcitationWL">498</prop>
										<prop name="IntgrTime">250</prop>
										<prop name="MaxIntgrTime">2000</prop>
										<prop name="MeltFactor">1.2</prop>
										<prop name="QuantFactor">5</prop>
									</obj>
								</list>
								<prop name="name">Mono Color HybProbe</prop>
								<prop name="Active">1</prop>
								<prop name="DefChannelNdx">0</prop>
								<prop name="DenominatorNdx">-1</prop>
								<prop name="ReadOnly">0</prop>
								<list name="EmissionWLAvail" count="6">
									<item>488</item>
									<item>510</item>
									<item>580</item>
									<item>610</item>
									<item>640</item>
									<item>660</item>
								</list>
								<list name="ExcitationWLAvail" count="5">
									<item>440</item>
									<item>465</item>
									<item>498</item>
									<item>533</item>
									<item>618</item>
								</list>
								<prop name="MeasuringMode">hmmDynamic</prop>
							</obj>
							<obj name="item" class="HTCDetectionFormat" version="1">
								<list name="emlist" count="4">
									<obj name="item" class="HTCChannel" version="2">
										<prop name="name">Fluos</prop>
										<prop name="Active">1</prop>
										<prop name="EmissionWL">510</prop>
										<prop name="ExcitationWL">465</prop>
										<prop name="IntgrTime">250</prop>
										<prop name="MaxIntgrTime">2000</prop>
										<prop name="MeltFactor">2</prop>
										<prop name="QuantFactor">1.5</prop>
									</obj>
									<obj name="item" class="HTCChannel" version="2">
										<prop name="name">Red 610</prop>
										<prop name="Active">1</prop>
										<prop name="EmissionWL">610</prop>
										<prop name="ExcitationWL">498</prop>
										<prop name="IntgrTime">250</prop>
										<prop name="MaxIntgrTime">2000</prop>
										<prop name="MeltFactor">1.2</prop>
										<prop name="QuantFactor">5</prop>
									</obj>
									<obj name="item" class="HTCChannel" version="2">
										<prop name="name">Red 640</prop>
										<prop name="Active">1</prop>
										<prop name="EmissionWL">640</prop>
										<prop name="ExcitationWL">498</prop>
										<prop name="IntgrTime">250</prop>
										<prop name="MaxIntgrTime">2000</prop>
										<prop name="MeltFactor">1.2</prop>
										<prop name="QuantFactor">5</prop>
									</obj>
									<obj name="item" class="HTCChannel" version="2">
										<prop name="name">Cy 5 / Cy 5.5</prop>
										<prop name="Active">1</prop>
										<prop name="EmissionWL">660</prop>
										<prop name="ExcitationWL">498</prop>
										<prop name="IntgrTime">250</prop>
										<prop name="MaxIntgrTime">2000</prop>
										<prop name="MeltFactor">1.2</prop>
										<prop name="QuantFactor">5</prop>
									</obj>
								</list>
								<prop name="name">Multi Color HybProbe</prop>
								<prop name="Active">1</prop>
								<prop name="DefChannelNdx">0</prop>
								<prop name="DenominatorNdx">-1</prop>
								<prop name="ReadOnly">0</prop>
								<list name="EmissionWLAvail" count="6">
									<item>488</item>
									<item>510</item>
									<item>580</item>
									<item>610</item>
									<item>640</item>
									<item>660</item>
								</list>
								<list name="ExcitationWLAvail" count="5">
									<item>440</item>
									<item>465</item>
									<item>498</item>
									<item>533</item>
									<item>618</item>
								</list>
								<prop name="MeasuringMode">hmmDynamic</prop>
							</obj>
							<obj name="item" class="HTCDetectionFormat" version="1">
								<list name="emlist" count="4">
									<obj name="item" class="HTCChannel" version="2">
										<prop name="name">465-510</prop>
										<prop name="Active">1</prop>
										<prop name="EmissionWL">510</prop>
										<prop name="ExcitationWL">465</prop>
										<prop name="IntgrTime">250</prop>
										<prop name="MaxIntgrTime">1000</prop>
										<prop name="MeltFactor">1</prop>
										<prop name="QuantFactor">1</prop>
									</obj>
									<obj name="item" class="HTCChannel" version="2">
										<prop name="name">533-580</prop>
										<prop name="Active">1</prop>
										<prop name="EmissionWL">580</prop>
										<prop name="ExcitationWL">533</prop>
										<prop name="IntgrTime">250</prop>
										<prop name="MaxIntgrTime">1000</prop>
										<prop name="MeltFactor">1</prop>
										<prop name="QuantFactor">1</prop>
									</obj>
									<obj name="item" class="HTCChannel" version="2">
										<prop name="name">533-610</prop>
										<prop name="Active">1</prop>
										<prop name="EmissionWL">610</prop>
										<prop name="ExcitationWL">533</prop>
										<prop name="IntgrTime">250</prop>
										<prop name="MaxIntgrTime">1000</prop>
										<prop name="MeltFactor">1</prop>
										<prop name="QuantFactor">1</prop>
									</obj>
									<obj name="item" class="HTCChannel" version="2">
										<prop name="name">618-660</prop>
										<prop name="Active">1</prop>
										<prop name="EmissionWL">660</prop>
										<prop name="ExcitationWL">618</prop>
										<prop name="IntgrTime">250</prop>
										<prop name="MaxIntgrTime">1000</prop>
										<prop name="MeltFactor">1</prop>
										<prop name="QuantFactor">1</prop>
									</obj>
								</list>
								<prop name="name">SCicchitano1</prop>
								<prop name="Active">1</prop>
								<prop name="DefChannelNdx">0</prop>
								<prop name="DenominatorNdx">-1</prop>
								<prop name="ReadOnly">0</prop>
								<list name="EmissionWLAvail" count="6">
									<item>488</item>
									<item>510</item>
									<item>580</item>
									<item>610</item>
									<item>640</item>
									<item>660</item>
								</list>
								<list name="ExcitationWLAvail" count="5">
									<item>440</item>
									<item>465</item>
									<item>498</item>
									<item>533</item>
									<item>618</item>
								</list>
								<prop name="MeasuringMode">hmmDynamic</prop>
							</obj>
							<obj name="item" class="HTCDetectionFormat" version="1">
								<list name="emlist" count="2">
									<obj name="item" class="HTCChannel" version="2">
										<prop name="name">465-510</prop>
										<prop name="Active">1</prop>
										<prop name="EmissionWL">510</prop>
										<prop name="ExcitationWL">465</prop>
										<prop name="IntgrTime">250</prop>
										<prop name="MaxIntgrTime">1000</prop>
										<prop name="MeltFactor">1</prop>
										<prop name="QuantFactor">1</prop>
									</obj>
									<obj name="item" class="HTCChannel" version="2">
										<prop name="name">498-580</prop>
										<prop name="Active">1</prop>
										<prop name="EmissionWL">580</prop>
										<prop name="ExcitationWL">498</prop>
										<prop name="IntgrTime">250</prop>
										<prop name="MaxIntgrTime">1000</prop>
										<prop name="MeltFactor">1</prop>
										<prop name="QuantFactor">1</prop>
									</obj>
								</list>
								<prop name="name">VIC and FAM</prop>
								<prop name="Active">1</prop>
								<prop name="DefChannelNdx">0</prop>
								<prop name="DenominatorNdx">-1</prop>
								<prop name="ReadOnly">0</prop>
								<list name="EmissionWLAvail" count="6">
									<item>488</item>
									<item>510</item>
									<item>580</item>
									<item>610</item>
									<item>640</item>
									<item>660</item>
								</list>
								<list name="ExcitationWLAvail" count="5">
									<item>440</item>
									<item>465</item>
									<item>498</item>
									<item>533</item>
									<item>618</item>
								</list>
								<prop name="MeasuringMode">hmmDynamic</prop>
							</obj>
							<obj name="item" class="HTCDetectionFormat" version="1">
								<list name="emlist" count="2">
									<obj name="item" class="HTCChannel" version="2">
										<prop name="name">465-510</prop>
										<prop name="Active">1</prop>
										<prop name="EmissionWL">510</prop>
										<prop name="ExcitationWL">465</prop>
										<prop name="IntgrTime">250</prop>
										<prop name="MaxIntgrTime">1000</prop>
										<prop name="MeltFactor">1</prop>
										<prop name="QuantFactor">1</prop>
									</obj>
									<obj name="item" class="HTCChannel" version="2">
										<prop name="name">533-580</prop>
										<prop name="Active">1</prop>
										<prop name="EmissionWL">580</prop>
										<prop name="ExcitationWL">533</prop>
										<prop name="IntgrTime">250</prop>
										<prop name="MaxIntgrTime">1000</prop>
										<prop name="MeltFactor">1</prop>
										<prop name="QuantFactor">1</prop>
									</obj>
								</list>
								<prop name="name">Borowsky</prop>
								<prop name="Active">1</prop>
								<prop name="DefChannelNdx">0</prop>
								<prop name="DenominatorNdx">-1</prop>
								<prop name="ReadOnly">0</prop>
								<list name="EmissionWLAvail" count="6">
									<item>488</item>
									<item>510</item>
									<item>580</item>
									<item>610</item>
									<item>640</item>
									<item>660</item>
								</list>
								<list name="ExcitationWLAvail" count="5">
									<item>440</item>
									<item>465</item>
									<item>498</item>
									<item>533</item>
									<item>618</item>
								</list>
								<prop name="MeasuringMode">hmmDynamic</prop>
							</obj>
							<obj name="item" class="HTCDetectionFormat" version="1">
								<list name="emlist" count="2">
									<obj name="item" class="HTCChannel" version="2">
										<prop name="name">533-580</prop>
										<prop name="Active">1</prop>
										<prop name="EmissionWL">580</prop>
										<prop name="ExcitationWL">533</prop>
										<prop name="IntgrTime">250</prop>
										<prop name="MaxIntgrTime">1000</prop>
										<prop name="MeltFactor">1</prop>
										<prop name="QuantFactor">1</prop>
									</obj>
									<obj name="item" class="HTCChannel" version="2">
										<prop name="name">465-510</prop>
										<prop name="Active">1</prop>
										<prop name="EmissionWL">510</prop>
										<prop name="ExcitationWL">465</prop>
										<prop name="IntgrTime">250</prop>
										<prop name="MaxIntgrTime">1000</prop>
										<prop name="MeltFactor">1</prop>
										<prop name="QuantFactor">1</prop>
									</obj>
								</list>
								<prop name="name">RLB</prop>
								<prop name="Active">1</prop>
								<prop name="DefChannelNdx">0</prop>
								<prop name="DenominatorNdx">-1</prop>
								<prop name="ReadOnly">0</prop>
								<list name="EmissionWLAvail" count="6">
									<item>488</item>
									<item>510</item>
									<item>580</item>
									<item>610</item>
									<item>640</item>
									<item>660</item>
								</list>
								<list name="ExcitationWLAvail" count="5">
									<item>440</item>
									<item>465</item>
									<item>498</item>
									<item>533</item>
									<item>618</item>
								</list>
								<prop name="MeasuringMode">hmmDynamic</prop>
							</obj>
							<obj name="item" class="HTCDetectionFormat" version="1">
								<list name="emlist" count="0">
								</list>
								<prop name="name">New Format 1</prop>
								<prop name="Active">1</prop>
								<prop name="DefChannelNdx">-1</prop>
								<prop name="DenominatorNdx">-1</prop>
								<prop name="ReadOnly">0</prop>
								<list name="EmissionWLAvail" count="6">
									<item>488</item>
									<item>510</item>
									<item>580</item>
									<item>610</item>
									<item>640</item>
									<item>660</item>
								</list>
								<list name="ExcitationWLAvail" count="5">
									<item>440</item>
									<item>465</item>
									<item>498</item>
									<item>533</item>
									<item>618</item>
								</list>
								<prop name="MeasuringMode">hmmDynamic</prop>
							</obj>
							<obj name="item" class="HTCDetectionFormat" version="1">
								<list name="emlist" count="4">
									<obj name="item" class="HTCChannel" version="2">
										<prop name="name">618-660</prop>
										<prop name="Active">1</prop>
										<prop name="EmissionWL">660</prop>
										<prop name="ExcitationWL">618</prop>
										<prop name="IntgrTime">250</prop>
										<prop name="MaxIntgrTime">1000</prop>
										<prop name="MeltFactor">1</prop>
										<prop name="QuantFactor">1</prop>
									</obj>
									<obj name="item" class="HTCChannel" version="2">
										<prop name="name">498-580</prop>
										<prop name="Active">1</prop>
										<prop name="EmissionWL">580</prop>
										<prop name="ExcitationWL">498</prop>
										<prop name="IntgrTime">250</prop>
										<prop name="MaxIntgrTime">1000</prop>
										<prop name="MeltFactor">1</prop>
										<prop name="QuantFactor">1</prop>
									</obj>
									<obj name="item" class="HTCChannel" version="2">
										<prop name="name">533-580</prop>
										<prop name="Active">1</prop>
										<prop name="EmissionWL">580</prop>
										<prop name="ExcitationWL">533</prop>
										<prop name="IntgrTime">250</prop>
										<prop name="MaxIntgrTime">1000</prop>
										<prop name="MeltFactor">1</prop>
										<prop name="QuantFactor">1</prop>
									</obj>
									<obj name="item" class="HTCChannel" version="2">
										<prop name="name">465-510</prop>
										<prop name="Active">1</prop>
										<prop name="EmissionWL">510</prop>
										<prop name="ExcitationWL">465</prop>
										<prop name="IntgrTime">250</prop>
										<prop name="MaxIntgrTime">1000</prop>
										<prop name="MeltFactor">1</prop>
										<prop name="QuantFactor">1</prop>
									</obj>
								</list>
								<prop name="name">Borowsky_2</prop>
								<prop name="Active">1</prop>
								<prop name="DefChannelNdx">0</prop>
								<prop name="DenominatorNdx">-1</prop>
								<prop name="ReadOnly">0</prop>
								<list name="EmissionWLAvail" count="6">
									<item>488</item>
									<item>510</item>
									<item>580</item>
									<item>610</item>
									<item>640</item>
									<item>660</item>
								</list>
								<list name="ExcitationWLAvail" count="5">
									<item>440</item>
									<item>465</item>
									<item>498</item>
									<item>533</item>
									<item>618</item>
								</list>
								<prop name="MeasuringMode">hmmDynamic</prop>
							</obj>
						</list>
						<prop name="DefFormatName">Borowsky_2</prop>
					</obj>
					<list name="AcquisitionModes" count="4">
						<item>None</item>
						<item>Single</item>
						<item>Continuous</item>
						<item>Step</item>
					</list>
					<prop name="SeekTemp">30</prop>
					<prop name="SampleVolume">10</prop>
					<prop name="PlateID">06148358</prop>
				</obj>
			</obj>
			<prop name="CompletedProgramNo">3</prop>
			<prop name="StopPoint">3</prop>
			<prop name="CarouselConstMoved">0</prop>
		</obj>
		<obj name="AnlsAndSampleInfo" class="AnlsAndSampleInfo" version="1">
			<obj name="AnlsPropTypes" class="PropertyTypeList" version="1">
				<list name="emlist" count="3">
					<obj name="item" class="SamplePropType" version="1">
						<prop name="name">Units</prop>
						<prop name="PropClass">QuantUnitsProp</prop>
						<prop name="IsChannelProperty">0</prop>
						<prop name="SelectorOrder">0</prop>
						<prop name="ShowInSelector">0</prop>
						<prop name="ShowInTable">0</prop>
						<prop name="TableOrder">0</prop>
					</obj>
					<obj name="item" class="SamplePropType" version="1">
						<prop name="name">ExtRef</prop>
						<prop name="PropClass">RQExtRefProp</prop>
						<prop name="IsChannelProperty">0</prop>
						<prop name="SelectorOrder">0</prop>
						<prop name="ShowInSelector">0</prop>
						<prop name="ShowInTable">0</prop>
						<prop name="TableOrder">0</prop>
					</obj>
					<obj name="item" class="SamplePropType" version="1">
						<prop name="name">Endpt External Experiment</prop>
						<prop name="PropClass">EndptGenoExtExp</prop>
						<prop name="IsChannelProperty">0</prop>
						<prop name="SelectorOrder">0</prop>
						<prop name="ShowInSelector">0</prop>
						<prop name="ShowInTable">0</prop>
						<prop name="TableOrder">0</prop>
					</obj>
				</list>
			</obj>
			<obj name="SamplePropTypes" class="PropertyTypeList" version="1">
				<list name="emlist" count="26">
					<obj name="item" class="SamplePosPropType" version="1">
						<prop name="name">Position</prop>
						<prop name="PropClass">GenSampleEditPosition</prop>
						<prop name="AnalysisClass">General</prop>
						<prop name="IsChannelProperty">0</prop>
						<prop name="SelectorOrder">0</prop>
						<prop name="ShowInSelector">0</prop>
						<prop name="ShowInTable">1</prop>
						<prop name="TableOrder">0</prop>
					</obj>
					<obj name="item" class="SamplePropType" version="1">
						<prop name="name">Color</prop>
						<prop name="PropClass">SamplePrefColor</prop>
						<prop name="AnalysisClass">General</prop>
						<prop name="IsChannelProperty">0</prop>
						<prop name="SelectorOrder">1</prop>
						<prop name="ShowInSelector">0</prop>
						<prop name="ShowInTable">1</prop>
						<prop name="TableOrder">1</prop>
					</obj>
					<obj name="item" class="SamplePropType" version="1">
						<prop name="name">Replicate of</prop>
						<prop name="PropClass">GenSampleEditReplicate</prop>
						<prop name="AnalysisClass">General</prop>
						<prop name="IsChannelProperty">0</prop>
						<prop name="SelectorOrder">2</prop>
						<prop name="ShowInSelector">0</prop>
						<prop name="ShowInTable">1</prop>
						<prop name="TableOrder">2</prop>
					</obj>
					<obj name="item" class="SamplePropType" version="1">
						<prop name="name">Sample Name</prop>
						<prop name="PropClass">GenSampleEditName</prop>
						<prop name="AnalysisClass">General</prop>
						<prop name="IsChannelProperty">0</prop>
						<prop name="SelectorOrder">3</prop>
						<prop name="ShowInSelector">1</prop>
						<prop name="ShowInTable">1</prop>
						<prop name="TableOrder">3</prop>
					</obj>
					<obj name="item" class="SamplePropType" version="1">
						<prop name="name">Subsets</prop>
						<prop name="PropClass">GenSampleEditSubset</prop>
						<prop name="AnalysisClass">General</prop>
						<prop name="IsChannelProperty">0</prop>
						<prop name="SelectorOrder">4</prop>
						<prop name="ShowInSelector">0</prop>
						<prop name="ShowInTable">0</prop>
						<prop name="TableOrder">4</prop>
					</obj>
					<obj name="item" class="SamplePropType" version="1">
						<prop name="name">Notes</prop>
						<prop name="PropClass">GenSampleEditNotes</prop>
						<prop name="AnalysisClass">General</prop>
						<prop name="IsChannelProperty">0</prop>
						<prop name="SelectorOrder">5</prop>
						<prop name="ShowInSelector">0</prop>
						<prop name="ShowInTable">0</prop>
						<prop name="TableOrder">5</prop>
					</obj>
					<obj name="item" class="SamplePropType" version="1">
						<prop name="name">Sample ID</prop>
						<prop name="PropClass">HTCSampleID</prop>
						<prop name="AnalysisClass">General</prop>
						<prop name="IsChannelProperty">0</prop>
						<prop name="SelectorOrder">6</prop>
						<prop name="ShowInSelector">0</prop>
						<prop name="ShowInTable">0</prop>
						<prop name="TableOrder">6</prop>
					</obj>
					<obj name="item" class="SamplePropType" version="1">
						<prop name="name">Sample Prep Notes</prop>
						<prop name="PropClass">HTCSamplePrepNotes</prop>
						<prop name="AnalysisClass">General</prop>
						<prop name="IsChannelProperty">0</prop>
						<prop name="SelectorOrder">7</prop>
						<prop name="ShowInSelector">0</prop>
						<prop name="ShowInTable">0</prop>
						<prop name="TableOrder">7</prop>
					</obj>
					<obj name="item" class="SamplePrefWidthType" version="1">
						<prop name="name">Width</prop>
						<prop name="PropClass">SamplePrefWidth</prop>
						<prop name="AnalysisClass">Sample preferences</prop>
						<prop name="IsChannelProperty">0</prop>
						<prop name="SelectorOrder">8</prop>
						<prop name="ShowInSelector">0</prop>
						<prop name="ShowInTable">0</prop>
						<prop name="TableOrder">8</prop>
					</obj>
					<obj name="item" class="SamplePrefLineStyleType" version="1">
						<prop name="name">Line Style</prop>
						<prop name="PropClass">SamplePrefLineStyle</prop>
						<prop name="AnalysisClass">Sample preferences</prop>
						<prop name="IsChannelProperty">0</prop>
						<prop name="SelectorOrder">9</prop>
						<prop name="ShowInSelector">0</prop>
						<prop name="ShowInTable">0</prop>
						<prop name="TableOrder">9</prop>
					</obj>
					<obj name="item" class="SamplePrefPointStyleType" version="1">
						<prop name="name">Point Style</prop>
						<prop name="PropClass">SamplePrefPointStyle</prop>
						<prop name="AnalysisClass">Sample preferences</prop>
						<prop name="IsChannelProperty">0</prop>
						<prop name="SelectorOrder">10</prop>
						<prop name="ShowInSelector">0</prop>
						<prop name="ShowInTable">0</prop>
						<prop name="TableOrder">10</prop>
					</obj>
					<obj name="item" class="SamplePropType" version="1">
						<prop name="name">Dominant Channel</prop>
						<prop name="PropClass">DominantChannelProp</prop>
						<prop name="AnalysisClass">Color Compensation Analysis</prop>
						<prop name="IsChannelProperty">0</prop>
						<prop name="SelectorOrder">11</prop>
						<prop name="ShowInSelector">0</prop>
						<prop name="ShowInTable">0</prop>
						<prop name="TableOrder">11</prop>
					</obj>
					<obj name="item" class="EndPtSampleTypePropertyType" version="1">
						<prop name="name">EndPt Sample Type</prop>
						<prop name="PropClass">GroupingSample</prop>
						<prop name="AnalysisClass">EndPtGenotyping</prop>
						<prop name="IsChannelProperty">0</prop>
						<prop name="SelectorOrder">12</prop>
						<prop name="ShowInSelector">0</prop>
						<prop name="ShowInTable">0</prop>
						<prop name="TableOrder">12</prop>
					</obj>
					<obj name="item" class="SamplePropType" version="1">
						<prop name="name">EndPt Genotype</prop>
						<prop name="PropClass">Genotype</prop>
						<prop name="AnalysisClass">EndPtGenotyping</prop>
						<prop name="IsChannelProperty">0</prop>
						<prop name="SelectorOrder">13</prop>
						<prop name="ShowInSelector">0</prop>
						<prop name="ShowInTable">0</prop>
						<prop name="TableOrder">13</prop>
					</obj>
					<obj name="item" class="SamplePropType" version="1">
						<prop name="name">Target Name</prop>
						<prop name="PropClass">TargetName</prop>
						<prop name="AnalysisClass">General</prop>
						<prop name="IsChannelProperty">1</prop>
						<prop name="SelectorOrder">14</prop>
						<prop name="ShowInSelector">0</prop>
						<prop name="ShowInTable">0</prop>
						<prop name="TableOrder">14</prop>
					</obj>
					<obj name="item" class="QuantSampleTypePropertyType" version="1">
						<prop name="name">Quantification Sample Type</prop>
						<prop name="PropClass">QuantSampleTypeProperty</prop>
						<prop name="AnalysisClass">Quantification Analysis</prop>
						<prop name="IsChannelProperty">1</prop>
						<prop name="SelectorOrder">15</prop>
						<prop name="ShowInSelector">0</prop>
						<prop name="ShowInTable">0</prop>
						<prop name="TableOrder">15</prop>
					</obj>
					<obj name="item" class="SamplePropType" version="1">
						<prop name="name">Concentration</prop>
						<prop name="PropClass">QuantConcProperty</prop>
						<prop name="AnalysisClass">Quantification Analysis</prop>
						<prop name="IsChannelProperty">1</prop>
						<prop name="SelectorOrder">16</prop>
						<prop name="ShowInSelector">0</prop>
						<prop name="ShowInTable">0</prop>
						<prop name="TableOrder">16</prop>
					</obj>
					<obj name="item" class="QuantCpType" version="1">
						<prop name="name">Cp Low</prop>
						<prop name="PropClass">QuantCpLowProp</prop>
						<prop name="AnalysisClass">Quantification Analysis</prop>
						<prop name="IsChannelProperty">1</prop>
						<prop name="SelectorOrder">17</prop>
						<prop name="ShowInSelector">0</prop>
						<prop name="ShowInTable">0</prop>
						<prop name="TableOrder">17</prop>
					</obj>
					<obj name="item" class="QuantCpType" version="1">
						<prop name="name">Cp High</prop>
						<prop name="PropClass">QuantCpHighProp</prop>
						<prop name="AnalysisClass">Quantification Analysis</prop>
						<prop name="IsChannelProperty">1</prop>
						<prop name="SelectorOrder">18</prop>
						<prop name="ShowInSelector">0</prop>
						<prop name="ShowInTable">0</prop>
						<prop name="TableOrder">18</prop>
					</obj>
					<obj name="item" class="GroupSampleTypePropertyType" version="1">
						<prop name="name">Melt Geno Sample Type</prop>
						<prop name="PropClass">GroupChannelTypeProp</prop>
						<prop name="AnalysisClass">Melt Geno</prop>
						<prop name="IsChannelProperty">1</prop>
						<prop name="SelectorOrder">19</prop>
						<prop name="ShowInSelector">0</prop>
						<prop name="ShowInTable">0</prop>
						<prop name="TableOrder">19</prop>
					</obj>
					<obj name="item" class="SamplePropType" version="1">
						<prop name="name">Melt Geno Genotype</prop>
						<prop name="PropClass">ChannelGenotype</prop>
						<prop name="AnalysisClass">Melt Geno</prop>
						<prop name="IsChannelProperty">1</prop>
						<prop name="SelectorOrder">20</prop>
						<prop name="ShowInSelector">0</prop>
						<prop name="ShowInTable">0</prop>
						<prop name="TableOrder">20</prop>
					</obj>
					<obj name="item" class="RQTargetPropertyType" version="1">
						<prop name="name">Target Type</prop>
						<prop name="PropClass">RQTargetProperty</prop>
						<prop name="AnalysisClass">Relative Quantification</prop>
						<prop name="IsChannelProperty">1</prop>
						<prop name="SelectorOrder">21</prop>
						<prop name="ShowInSelector">0</prop>
						<prop name="ShowInTable">0</prop>
						<prop name="TableOrder">21</prop>
					</obj>
					<obj name="item" class="RQSampleTargetPropertyType" version="1">
						<prop name="name">Combined Sample and Target Type</prop>
						<prop name="PropClass">RQSampleTargetProperty</prop>
						<prop name="AnalysisClass">Relative Quantification</prop>
						<prop name="IsChannelProperty">1</prop>
						<prop name="SelectorOrder">22</prop>
						<prop name="ShowInSelector">0</prop>
						<prop name="ShowInTable">0</prop>
						<prop name="TableOrder">22</prop>
					</obj>
					<obj name="item" class="SamplePropType" version="1">
						<prop name="name">Efficiency</prop>
						<prop name="PropClass">RQEffProp</prop>
						<prop name="AnalysisClass">Relative Quantification</prop>
						<prop name="IsChannelProperty">1</prop>
						<prop name="SelectorOrder">23</prop>
						<prop name="ShowInSelector">0</prop>
						<prop name="ShowInTable">0</prop>
						<prop name="TableOrder">23</prop>
					</obj>
					<obj name="item" class="GroupSampleTypePropertyTypeNoPos" version="1">
						<prop name="name">Scanning Sample Type</prop>
						<prop name="PropClass">GroupChannelTypeProp</prop>
						<prop name="AnalysisClass">Scanning</prop>
						<prop name="IsChannelProperty">1</prop>
						<prop name="SelectorOrder">24</prop>
						<prop name="ShowInSelector">0</prop>
						<prop name="ShowInTable">0</prop>
						<prop name="TableOrder">24</prop>
					</obj>
					<obj name="item" class="SamplePropType" version="1">
						<prop name="name">Scanning Genotype</prop>
						<prop name="PropClass">ChannelGenotype</prop>
						<prop name="AnalysisClass">Scanning</prop>
						<prop name="IsChannelProperty">1</prop>
						<prop name="SelectorOrder">25</prop>
						<prop name="ShowInSelector">0</prop>
						<prop name="ShowInTable">0</prop>
						<prop name="TableOrder">25</prop>
					</obj>
				</list>
			</obj>
			<obj name="SelectedChannels" class="TEMIntegerSet" version="1">
				<list name="Items" count="4">
					<prop name="Item">0</prop>
					<prop name="Item">1</prop>
					<prop name="Item">2</prop>
					<prop name="Item">3</prop>
				</list>
			</obj>
			<obj name="AnalysisProperties" class="ExpPropList" version="1">
				<list name="emlist" count="3">
					<obj name="PropertyObject" class="EndptGenoExtExp" version="3">
						<prop name="PropertyTypeName">Endpt External Experiment</prop>
					</obj>
					<obj name="PropertyObject" class="RQExtRefProp" version="3">
						<prop name="PropertyTypeName">ExtRef</prop>
						<prop name="RefExpProg">-1</prop>
					</obj>
					<obj name="PropertyObject" class="QuantUnitsProp" version="3">
						<prop name="PropertyTypeName">Units</prop>
					</obj>
				</list>
			</obj>
			<obj name="SampleInfoList" class="SamplePropInfoList" version="1">
				<list name="emlist" count="96">
					<obj name="item" class="SamplePropInfo" version="1">
						<obj name="ChannelProperties" class="ChanPropList" version="2">
							<obj name="ChannelProperties" class="EMList" version="1">
								<list name="emlist" count="4">
									<obj name="item" class="PropertyList" version="1">
										<list name="emlist" count="12">
											<obj name="PropertyObject" class="RQSampleTargetProperty" version="4">
												<prop name="PropertyTypeName">Combined Sample and Target Type</prop>
												<prop name="Position">0</prop>
												<prop name="IsDefault">0</prop>
												<obj name="ChannelProp" class="ChannelProperty" version="1">
													<prop name="ChannelIdx">0</prop>
												</obj>
											</obj>
											<obj name="PropertyObject" class="QuantConcProperty" version="4">
												<prop name="PropertyTypeName">Concentration</prop>
												<prop name="Position">0</prop>
												<prop name="IsDefault">1</prop>
												<prop name="Concentration">0</prop>
												<obj name="ChannelProp" class="ChannelProperty" version="1">
													<prop name="ChannelIdx">0</prop>
												</obj>
												<prop name="ReadOnly">1</prop>
											</obj>
											<obj name="PropertyObject" class="QuantCpHighProp" version="4">
												<prop name="PropertyTypeName">Cp High</prop>
												<prop name="Position">0</prop>
												<prop name="IsDefault">1</prop>
												<prop name="CpRangeHigh">0</prop>
												<obj name="ChannelProp" class="ChannelProperty" version="1">
													<prop name="ChannelIdx">0</prop>
												</obj>
												<prop name="ReadOnly">1</prop>
											</obj>
											<obj name="PropertyObject" class="QuantCpLowProp" version="4">
												<prop name="PropertyTypeName">Cp Low</prop>
												<prop name="Position">0</prop>
												<prop name="IsDefault">1</prop>
												<prop name="CpRangeLow">0</prop>
												<obj name="ChannelProp" class="ChannelProperty" version="1">
													<prop name="ChannelIdx">0</prop>
												</obj>
												<prop name="ReadOnly">1</prop>
											</obj>
											<obj name="PropertyObject" class="RQEffProp" version="4">
												<prop name="PropertyTypeName">Efficiency</prop>
												<prop name="Position">0</prop>
												<prop name="IsDefault">1</prop>
												<prop name="Efficiency">2</prop>
												<obj name="ChannelProp" class="ChannelProperty" version="1">
													<prop name="ChannelIdx">0</prop>
												</obj>
											</obj>
											<obj name="PropertyObject" class="ChannelGenotype" version="4">
												<prop name="PropertyTypeName">Melt Geno Genotype</prop>
												<prop name="Position">0</prop>
												<prop name="IsDefault">1</prop>
												<prop name="ReadOnly">1</prop>
												<obj name="ChannelProp" class="ChannelProperty" version="1">
													<prop name="ChannelIdx">0</prop>
												</obj>
											</obj>
											<obj name="PropertyObject" class="GroupChannelTypeProp" version="4">
												<prop name="PropertyTypeName">Melt Geno Sample Type</prop>
												<prop name="Position">0</prop>
												<prop name="IsDefault">0</prop>
												<prop name="GroupSampleType">mstUnknown</prop>
												<obj name="ChannelProp" class="ChannelProperty" version="1">
													<prop name="ChannelIdx">0</prop>
												</obj>
											</obj>
											<obj name="PropertyObject" class="QuantSampleTypeProperty" version="4">
												<prop name="PropertyTypeName">Quantification Sample Type</prop>
												<prop name="Position">0</prop>
												<prop name="IsDefault">0</prop>
												<prop name="SampleType">qsUnknown</prop>
												<obj name="ChannelProp" class="ChannelProperty" version="1">
													<prop name="ChannelIdx">0</prop>
												</obj>
											</obj>
											<obj name="PropertyObject" class="ChannelGenotype" version="4">
												<prop name="PropertyTypeName">Scanning Genotype</prop>
												<prop name="Position">0</prop>
												<prop name="IsDefault">1</prop>
												<prop name="ReadOnly">1</prop>
												<obj name="ChannelProp" class="ChannelProperty" version="1">
													<prop name="ChannelIdx">0</prop>
												</obj>
											</obj>
											<obj name="PropertyObject" class="GroupChannelTypeProp" version="4">
												<prop name="PropertyTypeName">Scanning Sample Type</prop>
												<prop name="Position">0</prop>
												<prop name="IsDefault">0</prop>
												<prop name="GroupSampleType">mstUnknown</prop>
												<obj name="ChannelProp" class="ChannelProperty" version="1">
													<prop name="ChannelIdx">0</prop>
												</obj>
											</obj>
											<obj name="PropertyObject" class="TargetName" version="4">
												<prop name="PropertyTypeName">Target Name</prop>
												<prop name="Position">0</prop>
												<prop name="IsDefault">1</prop>
												<obj name="ChannelProp" class="ChannelProperty" version="1">
													<prop name="ChannelIdx">0</prop>
												</obj>
											</obj>
											<obj name="PropertyObject" class="RQTargetProperty" version="4">
												<prop name="PropertyTypeName">Target Type</prop>
												<prop name="Position">0</prop>
												<prop name="IsDefault">0</prop>
												<prop name="TargetType">dtNone</prop>
												<obj name="ChannelProp" class="ChannelProperty" version="1">
													<prop name="ChannelIdx">0</prop>
												</obj>
											</obj>
										</list>
									</obj>
									<obj name="item" class="PropertyList" version="1">
										<list name="emlist" count="12">
											<obj name="PropertyObject" class="RQSampleTargetProperty" version="4">
												<prop name="PropertyTypeName">Combined Sample and Target Type</prop>
												<prop name="Position">0</prop>
												<prop name="IsDefault">0</prop>
												<obj name="ChannelProp" class="ChannelProperty" version="1">
													<prop name="ChannelIdx">1</prop>
												</obj>
											</obj>
											<obj name="PropertyObject" class="QuantConcProperty" version="4">
												<prop name="PropertyTypeName">Concentration</prop>
												<prop name="Position">0</prop>
												<prop name="IsDefault">1</prop>
												<prop name="Concentration">0</prop>
												<obj name="ChannelProp" class="ChannelProperty" version="1">
													<prop name="ChannelIdx">1</prop>
												</obj>
												<prop name="ReadOnly">1</prop>
											</obj>
											<obj name="PropertyObject" class="QuantCpHighProp" version="4">
												<prop name="PropertyTypeName">Cp High</prop>
												<prop name="Position">0</prop>
												<prop name="IsDefault">1</prop>
												<prop name="CpRangeHigh">0</prop>
												<obj name="ChannelProp" class="ChannelProperty" version="1">
													<prop name="ChannelIdx">1</prop>
												</obj>
												<prop name="ReadOnly">1</prop>
											</obj>
											<obj name="PropertyObject" class="QuantCpLowProp" version="4">
												<prop name="PropertyTypeName">Cp Low</prop>
												<prop name="Position">0</prop>
												<prop name="IsDefault">1</prop>
												<prop name="CpRangeLow">0</prop>
												<obj name="ChannelProp" class="ChannelProperty" version="1">
													<prop name="ChannelIdx">1</prop>
												</obj>
												<prop name="ReadOnly">1</prop>
											</obj>
											<obj name="PropertyObject" class="RQEffProp" version="4">
												<prop name="PropertyTypeName">Efficiency</prop>
												<prop name="Position">0</prop>
												<prop name="IsDefault">1</prop>
												<prop name="Efficiency">2</prop>
												<obj name="ChannelProp" class="ChannelProperty" version="1">
													<prop name="ChannelIdx">1</prop>
												</obj>
											</obj>
											<obj name="PropertyObject" class="ChannelGenotype" version="4">
												<prop name="PropertyTypeName">Melt Geno Genotype</prop>
												<prop name="Position">0</prop>
												<prop name="IsDefault">1</prop>
												<prop name="ReadOnly">1</prop>
												<obj name="ChannelProp" class="ChannelProperty" version="1">
													<prop name="ChannelIdx">1</prop>
												</obj>
											</obj>
											<obj name="PropertyObject" class="GroupChannelTypeProp" version="4">
												<prop name="PropertyTypeName">Melt Geno Sample Type</prop>
												<prop name="Position">0</prop>
												<prop name="IsDefault">0</prop>
												<prop name="GroupSampleType">mstUnknown</prop>
												<obj name="ChannelProp" class="ChannelProperty" version="1">
													<prop name="ChannelIdx">1</prop>
												</obj>
											</obj>
											<obj name="PropertyObject" class="QuantSampleTypeProperty" version="4">
												<prop name="PropertyTypeName">Quantification Sample Type</prop>
												<prop name="Position">0</prop>
												<prop name="IsDefault">0</prop>
												<prop name="SampleType">qsUnknown</prop>
												<obj name="ChannelProp" class="ChannelProperty" version="1">
													<prop name="ChannelIdx">1</prop>
												</obj>
											</obj>
											<obj name="PropertyObject" class="ChannelGenotype" version="4">
												<prop name="PropertyTypeName">Scanning Genotype</prop>
												<prop name="Position">0</prop>
												<prop name="IsDefault">1</prop>
												<prop name="ReadOnly">1</prop>
												<obj name="ChannelProp" class="ChannelProperty" version="1">
													<prop name="ChannelIdx">1</prop>
												</obj>
											</obj>
											<obj name="PropertyObject" class="GroupChannelTypeProp" version="4">
												<prop name="PropertyTypeName">Scanning Sample Type</prop>
												<prop name="Position">0</prop>
												<prop name="IsDefault">0</prop>
												<prop name="GroupSampleType">mstUnknown</prop>
												<obj name="ChannelProp" class="ChannelProperty" version="1">
													<prop name="ChannelIdx">1</prop>
												</obj>
											</obj>
											<obj name="PropertyObject" class="TargetName" version="4">
												<prop name="PropertyTypeName">Target Name</prop>
												<prop name="Position">0</prop>
												<prop name="IsDefault">1</prop>
												<obj name="ChannelProp" class="ChannelProperty" version="1">
													<prop name="ChannelIdx">1</prop>
												</obj>
											</obj>
											<obj name="PropertyObject" class="RQTargetProperty" version="4">
												<prop name="PropertyTypeName">Target Type</prop>
												<prop name="Position">0</prop>
												<prop name="IsDefault">0</prop>
												<prop name="TargetType">dtNone</prop>
												<obj name="ChannelProp" class="ChannelProperty" version="1">
													<prop name="ChannelIdx">1</prop>
												</obj>
											</obj>
										</list>
									</obj>
									<obj name="item" class="PropertyList" version="1">
										<list name="emlist" count="12">
											<obj name="PropertyObject" class="RQSampleTargetProperty" version="4">
												<prop name="PropertyTypeName">Combined Sample and Target Type</prop>
												<prop name="Position">0</prop>
												<prop name="IsDefault">0</prop>
												<obj name="ChannelProp" class="ChannelProperty" version="1">
													<prop name="ChannelIdx">2</prop>
												</obj>
											</obj>
											<obj name="PropertyObject" class="QuantConcProperty" version="4">
												<prop name="PropertyTypeName">Concentration</prop>
												<prop name="Position">0</prop>
												<prop name="IsDefault">1</prop>
												<prop name="Concentration">0</prop>
												<obj name="ChannelProp" class="ChannelProperty" version="1">
													<prop name="ChannelIdx">2</prop>
												</obj>
												<prop name="ReadOnly">1</prop>
											</obj>
											<obj name="PropertyObject" class="QuantCpHighProp" version="4">
												<prop name="PropertyTypeName">Cp High</prop>
												<prop name="Position">0</prop>
												<prop name="IsDefault">1</prop>
												<prop name="CpRangeHigh">0</prop>
												<obj name="ChannelProp" class="ChannelProperty" version="1">
													<prop name="ChannelIdx">2</prop>
												</obj>
												<prop name="ReadOnly">1</prop>
											</obj>
											<obj name="PropertyObject" class="QuantCpLowProp" version="4">
												<prop name="PropertyTypeName">Cp Low</prop>
												<prop name="Position">0</prop>
												<prop name="IsDefault">1</prop>
												<prop name="CpRangeLow">0</prop>
												<obj name="ChannelProp" class="ChannelProperty" version="1">
													<prop name="ChannelIdx">2</prop>
												</obj>
												<prop name="ReadOnly">1</prop>
											</obj>
											<obj name="PropertyObject" class="RQEffProp" version="4">
												<prop name="PropertyTypeName">Efficiency</prop>
												<prop name="Position">0</prop>
												<prop name="IsDefault">1</prop>
												<prop name="Efficiency">2</prop>
												<obj name="ChannelProp" class="ChannelProperty" version="1">
													<prop name="ChannelIdx">2</prop>
												</obj>
											</obj>
											<obj name="PropertyObject" class="ChannelGenotype" version="4">
												<prop name="PropertyTypeName">Melt Geno Genotype</prop>
												<prop name="Position">0</prop>
												<prop name="IsDefault">1</prop>
												<prop name="ReadOnly">1</prop>
												<obj name="ChannelProp" class="ChannelProperty" version="1">
													<prop name="ChannelIdx">2</prop>
												</obj>
											</obj>
											<obj name="PropertyObject" class="GroupChannelTypeProp" version="4">
												<prop name="PropertyTypeName">Melt Geno Sample Type</prop>
												<prop name="Position">0</prop>
												<prop name="IsDefault">0</prop>
												<prop name="GroupSampleType">mstUnknown</prop>
												<obj name="ChannelProp" class="ChannelProperty" version="1">
													<prop name="ChannelIdx">2</prop>
												</obj>
											</obj>
											<obj name="PropertyObject" class="QuantSampleTypeProperty" version="4">
												<prop name="PropertyTypeName">Quantification Sample Type</prop>
												<prop name="Position">0</prop>
												<prop name="IsDefault">0</prop>
												<prop name="SampleType">qsUnknown</prop>
												<obj name="ChannelProp" class="ChannelProperty" version="1">
													<prop name="ChannelIdx">2</prop>
												</obj>
											</obj>
											<obj name="PropertyObject" class="ChannelGenotype" version="4">
												<prop name="PropertyTypeName">Scanning Genotype</prop>
												<prop name="Position">0</prop>
												<prop name="IsDefault">1</prop>
												<prop name="ReadOnly">1</prop>
												<obj name="ChannelProp" class="ChannelProperty" version="1">
													<prop name="ChannelIdx">2</prop>
												</obj>
											</obj>
											<obj name="PropertyObject" class="GroupChannelTypeProp" version="4">
												<prop name="PropertyTypeName">Scanning Sample Type</prop>
												<prop name="Position">0</prop>
												<prop name="IsDefault">0</prop>
												<prop name="GroupSampleType">mstUnknown</prop>
												<obj name="ChannelProp" class="ChannelProperty" version="1">
													<prop name="ChannelIdx">2</prop>
												</obj>
											</obj>
											<obj name="PropertyObject" class="TargetName" version="4">
												<prop name="PropertyTypeName">Target Name</prop>
												<prop name="Position">0</prop>
												<prop name="IsDefault">1</prop>
												<obj name="ChannelProp" class="ChannelProperty" version="1">
													<prop name="ChannelIdx">2</prop>
												</obj>
											</obj>
											<obj name="PropertyObject" class="RQTargetProperty" version="4">
												<prop name="PropertyTypeName">Target Type</prop>
												<prop name="Position">0</prop>
												<prop name="IsDefault">0</prop>
												<prop name="TargetType">dtNone</prop>
												<obj name="ChannelProp" class="ChannelProperty" version="1">
													<prop name="ChannelIdx">2</prop>
												</obj>
											</obj>
										</list>
									</obj>
									<obj name="item" class="PropertyList" version="1">
										<list name="emlist" count="12">
											<obj name="PropertyObject" class="RQSampleTargetProperty" version="4">
												<prop name="PropertyTypeName">Combined Sample and Target Type</prop>
												<prop name="Position">0</prop>
												<prop name="IsDefault">0</prop>
												<obj name="ChannelProp" class="ChannelProperty" version="1">
													<prop name="ChannelIdx">3</prop>
												</obj>
											</obj>
											<obj name="PropertyObject" class="QuantConcProperty" version="4">
												<prop name="PropertyTypeName">Concentration</prop>
												<prop name="Position">0</prop>
												<prop name="IsDefault">1</prop>
												<prop name="Concentration">0</prop>
												<obj name="ChannelProp" class="ChannelProperty" version="1">
													<prop name="ChannelIdx">3</prop>
												</obj>
												<prop name="ReadOnly">1</prop>
											</obj>
											<obj name="PropertyObject" class="QuantCpHighProp" version="4">
												<prop name="PropertyTypeName">Cp High</prop>
												<prop name="Position">0</prop>
												<prop name="IsDefault">1</prop>
												<prop name="CpRangeHigh">0</prop>
												<obj name="ChannelProp" class="ChannelProperty" version="1">
													<prop name="ChannelIdx">3</prop>
												</obj>
												<prop name="ReadOnly">1</prop>
											</obj>
											<obj name="PropertyObject" class="QuantCpLowProp" version="4">
												<prop name="PropertyTypeName">Cp Low</prop>
												<prop name="Position">0</prop>
												<prop name="IsDefault">1</prop>
												<prop name="CpRangeLow">0</prop>
												<obj name="ChannelProp" class="ChannelProperty" version="1">
													<prop name="ChannelIdx">3</prop>
												</obj>
												<prop name="ReadOnly">1</prop>
											</obj>
											<obj name="PropertyObject" class="RQEffProp" version="4">
												<prop name="PropertyTypeName">Efficiency</prop>
												<prop name="Position">0</prop>
												<prop name="IsDefault">1</prop>
												<prop name="Efficiency">2</prop>
												<obj name="ChannelProp" class="ChannelProperty" version="1">
													<prop name="ChannelIdx">3</prop>
												</obj>
											</obj>
											<obj name="PropertyObject" class="ChannelGenotype" version="4">
												<prop name="PropertyTypeName">Melt Geno Genotype</prop>
												<prop name="Position">0</prop>
												<prop name="IsDefault">1</prop>
												<prop name="ReadOnly">1</prop>
												<obj name="ChannelProp" class="ChannelProperty" version="1">
													<prop name="ChannelIdx">3</prop>
												</obj>
											</obj>
											<obj name="PropertyObject" class="GroupChannelTypeProp" version="4">
												<prop name="PropertyTypeName">Melt Geno Sample Type</prop>
												<prop name="Position">0</prop>
												<prop name="IsDefault">0</prop>
												<prop name="GroupSampleType">mstUnknown</prop>
												<obj name="ChannelProp" class="ChannelProperty" version="1">
													<prop name="ChannelIdx">3</prop>
												</obj>
											</obj>
											<obj name="PropertyObject" class="QuantSampleTypeProperty" version="4">
												<prop name="PropertyTypeName">Quantification Sample Type</prop>
												<prop name="Position">0</prop>
												<prop name="IsDefault">0</prop>
												<prop name="SampleType">qsUnknown</prop>
												<obj name="ChannelProp" class="ChannelProperty" version="1">
													<prop name="ChannelIdx">3</prop>
												</obj>
											</obj>
											<obj name="PropertyObject" class="ChannelGenotype" version="4">
												<prop name="PropertyTypeName">Scanning Genotype</prop>
												<prop name="Position">0</prop>
												<prop name="IsDefault">1</prop>
												<prop name="ReadOnly">1</prop>
												<obj name="ChannelProp" class="ChannelProperty" version="1">
													<prop name="ChannelIdx">3</prop>
												</obj>
											</obj>
											<obj name="PropertyObject" class="GroupChannelTypeProp" version="4">
												<prop name="PropertyTypeName">Scanning Sample Type</prop>
												<prop name="Position">0</prop>
												<prop name="IsDefault">0</prop>
												<prop name="GroupSampleType">mstUnknown</prop>
												<obj name="ChannelProp" class="ChannelProperty" version="1">
													<prop name="ChannelIdx">3</prop>
												</obj>
											</obj>
											<obj name="PropertyObject" class="TargetName" version="4">
												<prop name="PropertyTypeName">Target Name</prop>
												<prop name="Position">0</prop>
												<prop name="IsDefault">1</prop>
												<obj name="ChannelProp" class="ChannelProperty" version="1">
													<prop name="ChannelIdx">3</prop>
												</obj>
											</obj>
											<obj name="PropertyObject" class="RQTargetProperty" version="4">
												<prop name="PropertyTypeName">Target Type</prop>
												<prop name="Position">0</prop>
												<prop name="IsDefault">0</prop>
												<prop name="TargetType">dtNone</prop>
												<obj name="ChannelProp" class="ChannelProperty" version="1">
													<prop name="ChannelIdx">3</prop>
												</obj>
											</obj>
										</list>
									</obj>
								</list>
							</obj>
						</obj>
						<prop name="ChannelPropertyCount">4</prop>
						<prop name="ContainerPosition">0</prop>
						<prop name="HasSampleProperties">1</prop>
						<obj name="SampleProperties" class="PropertyList" version="1">
							<list name="emlist" count="14">
								<obj name="PropertyObject" class="SamplePrefColor" version="4">
									<prop name="PropertyTypeName">Color</prop>
									<prop name="Position">0</prop>
									<prop name="IsDefault">0</prop>
									<prop name="Color">$00FF8000</prop>
								</obj>
								<obj name="PropertyObject" class="DominantChannelProp" version="4">
									<prop name="PropertyTypeName">Dominant Channel</prop>
									<prop name="Position">0</prop>
									<prop name="IsDefault">0</prop>
									<prop name="DominantChannel">0</prop>
								</obj>
								<obj name="PropertyObject" class="Genotype" version="4">
									<prop name="PropertyTypeName">EndPt Genotype</prop>
									<prop name="Position">0</prop>
									<prop name="IsDefault">1</prop>
									<prop name="ReadOnly">1</prop>
								</obj>
								<obj name="PropertyObject" class="GroupingSample" version="4">
									<prop name="PropertyTypeName">EndPt Sample Type</prop>
									<prop name="Position">0</prop>
									<prop name="IsDefault">0</prop>
									<prop name="GroupSampleType">mstUnknown</prop>
								</obj>
								<obj name="PropertyObject" class="SamplePrefLineStyle" version="4">
									<prop name="PropertyTypeName">Line Style</prop>
									<prop name="Position">0</prop>
									<prop name="IsDefault">0</prop>
									<prop name="LineStyle">psSolid</prop>
								</obj>
								<obj name="PropertyObject" class="GenSampleEditNotes" version="4">
									<prop name="PropertyTypeName">Notes</prop>
									<prop name="Position">0</prop>
									<prop name="IsDefault">1</prop>
								</obj>
								<obj name="PropertyObject" class="SamplePrefPointStyle" version="4">
									<prop name="PropertyTypeName">Point Style</prop>
									<prop name="Position">0</prop>
									<prop name="IsDefault">0</prop>
									<prop name="PointStyle">psNothing</prop>
								</obj>
								<obj name="PropertyObject" class="GenSampleEditPosition" version="4">
									<prop name="PropertyTypeName">Position</prop>
									<prop name="Position">0</prop>
									<prop name="IsDefault">1</prop>
								</obj>
								<obj name="PropertyObject" class="GenSampleEditReplicate" version="4">
									<prop name="PropertyTypeName">Replicate of</prop>
									<prop name="Position">0</prop>
									<prop name="IsDefault">1</prop>
									<prop name="ReplicateOf">-1</prop>
								</obj>
								<obj name="PropertyObject" class="HTCSampleID" version="4">
									<prop name="PropertyTypeName">Sample ID</prop>
									<prop name="Position">0</prop>
									<prop name="IsDefault">1</prop>
								</obj>
								<obj name="PropertyObject" class="GenSampleEditName" version="4">
									<prop name="PropertyTypeName">Sample Name</prop>
									<prop name="Position">0</prop>
									<prop name="IsDefault">1</prop>
									<prop name="name">Sample 1</prop>
								</obj>
								<obj name="PropertyObject" class="HTCSamplePrepNotes" version="4">
									<prop name="PropertyTypeName">Sample Prep Notes</prop>
									<prop name="Position">0</prop>
									<prop name="IsDefault">1</prop>
								</obj>
								<obj name="PropertyObject" class="GenSampleEditSubset" version="4">
									<prop name="PropertyTypeName">Subsets</prop>
									<prop name="Position">0</prop>
									<prop name="IsDefault">1</prop>
								</obj>
								<obj name="PropertyObject" class="SamplePrefWidth" version="5">
									<prop name="PropertyTypeName">Width</prop>
									<prop name="Position">0</prop>
									<prop name="IsDefault">1</prop>
									<prop name="Width">1</prop>
								</obj>
							</list>
						</obj>
					</obj>
					<obj name="item" class="SamplePropInfo" version="1">
						<obj name="ChannelProperties" class="ChanPropList" version="2">
							<obj name="ChannelProperties" class="EMList" version="1">
								<list name="emlist" count="4">
									<obj name="item" class="PropertyList" version="1">
										<list name="emlist" count="12">
											<obj name="PropertyObject" class="RQSampleTargetProperty" version="4">
												<prop name="PropertyTypeName">Combined Sample and Target Type</prop>
												<prop name="Position">1</prop>
												<prop name="IsDefault">0</prop>
												<obj name="ChannelProp" class="ChannelProperty" version="1">
													<prop name="ChannelIdx">0</prop>
												</obj>
											</obj>
											<obj name="PropertyObject" class="QuantConcProperty" version="4">
												<prop name="PropertyTypeName">Concentration</prop>
												<prop name="Position">1</prop>
												<prop name="IsDefault">1</prop>
												<prop name="Concentration">0</prop>
												<obj name="ChannelProp" class="ChannelProperty" version="1">
													<prop name="ChannelIdx">0</prop>
												</obj>
												<prop name="ReadOnly">1</prop>
											</obj>
											<obj name="PropertyObject" class="QuantCpHighProp" version="4">
												<prop name="PropertyTypeName">Cp High</prop>
												<prop name="Position">1</prop>
												<prop name="IsDefault">1</prop>
												<prop name="CpRangeHigh">0</prop>
												<obj name="ChannelProp" class="ChannelProperty" version="1">
													<prop name="ChannelIdx">0</prop>
												</obj>
												<prop name="ReadOnly">1</prop>
											</obj>
											<obj name="PropertyObject" class="QuantCpLowProp" version="4">
												<prop name="PropertyTypeName">Cp Low</prop>
												<prop name="Position">1</prop>
												<prop name="IsDefault">1</prop>
												<prop name="CpRangeLow">0</prop>
												<obj name="ChannelProp" class="ChannelProperty" version="1">
													<prop name="ChannelIdx">0</prop>
												</obj>
												<prop name="ReadOnly">1</prop>
											</obj>
											<obj name="PropertyObject" class="RQEffProp" version="4">
												<prop name="PropertyTypeName">Efficiency</prop>
												<prop name="Position">1</prop>
												<prop name="IsDefault">1</prop>
												<prop name="Efficiency">2</prop>
												<obj name="ChannelProp" class="ChannelProperty" version="1">
													<prop name="ChannelIdx">0</prop>
												</obj>
											</obj>
											<obj name="PropertyObject" class="ChannelGenotype" version="4">
												<prop name="PropertyTypeName">Melt Geno Genotype</prop>
												<prop name="Position">1</prop>
												<prop name="IsDefault">1</prop>
												<prop name="ReadOnly">1</prop>
												<obj name="ChannelProp" class="ChannelProperty" version="1">
													<prop name="ChannelIdx">0</prop>
												</obj>
											</obj>
											<obj name="PropertyObject" class="GroupChannelTypeProp" version="4">
												<prop name="PropertyTypeName">Melt Geno Sample Type</prop>
												<prop name="Position">1</prop>
												<prop name="IsDefault">0</prop>
												<prop name="GroupSampleType">mstUnknown</prop>
												<obj name="ChannelProp" class="ChannelProperty" version="1">
													<prop name="ChannelIdx">0</prop>
												</obj>
											</obj>
											<obj name="PropertyObject" class="QuantSampleTypeProperty" version="4">
												<prop name="PropertyTypeName">Quantification Sample Type</prop>
												<prop name="Position">1</prop>
												<prop name="IsDefault">0</prop>
												<prop name="SampleType">qsUnknown</prop>
												<obj name="ChannelProp" class="ChannelProperty" version="1">
													<prop name="ChannelIdx">0</prop>
												</obj>
											</obj>
											<obj name="PropertyObject" class="ChannelGenotype" version="4">
												<prop name="PropertyTypeName">Scanning Genotype</prop>
												<prop name="Position">1</prop>
												<prop name="IsDefault">1</prop>
												<prop name="ReadOnly">1</prop>
												<obj name="ChannelProp" class="ChannelProperty" version="1">
													<prop name="ChannelIdx">0</prop>
												</obj>
											</obj>
											<obj name="PropertyObject" class="GroupChannelTypeProp" version="4">
												<prop name="PropertyTypeName">Scanning Sample Type</prop>
												<prop name="Position">1</prop>
												<prop name="IsDefault">0</prop>
												<prop name="GroupSampleType">mstUnknown</prop>
												<obj name="ChannelProp" class="ChannelProperty" version="1">
													<prop name="ChannelIdx">0</prop>
												</obj>
											</obj>
											<obj name="PropertyObject" class="TargetName" version="4">
												<prop name="PropertyTypeName">Target Name</prop>
												<prop name="Position">1</prop>
												<prop name="IsDefault">1</prop>
												<obj name="ChannelProp" class="ChannelProperty" version="1">
													<prop name="ChannelIdx">0</prop>
												</obj>
											</obj>
											<obj name="PropertyObject" class="RQTargetProperty" version="4">
												<prop name="PropertyTypeName">Target Type</prop>
												<prop name="Position">1</prop>
												<prop name="IsDefault">0</prop>
												<prop name="TargetType">dtNone</prop>
												<obj name="ChannelProp" class="ChannelProperty" version="1">
													<prop name="ChannelIdx">0</prop>
												</obj>
											</obj>
										</list>
									</obj>
									<obj name="item" class="PropertyList" version="1">
										<list name="emlist" count="12">
											<obj name="PropertyObject" class="RQSampleTargetProperty" version="4">
												<prop name="PropertyTypeName">Combined Sample and Target Type</prop>
												<prop name="Position">1</prop>
												<prop name="IsDefault">0</prop>
												<obj name="ChannelProp" class="ChannelProperty" version="1">
													<prop name="ChannelIdx">1</prop>
												</obj>
											</obj>
											<obj name="PropertyObject" class="QuantConcProperty" version="4">
												<prop name="PropertyTypeName">Concentration</prop>
												<prop name="Position">1</prop>
												<prop name="IsDefault">1</prop>
												<prop name="Concentration">0</prop>
												<obj name="ChannelProp" class="ChannelProperty" version="1">
													<prop name="ChannelIdx">1</prop>
												</obj>
												<prop name="ReadOnly">1</prop>
											</obj>
											<obj name="PropertyObject" class="QuantCpHighProp" version="4">
												<prop name="PropertyTypeName">Cp High</prop>
												<prop name="Position">1</prop>
												<prop name="IsDefault">1</prop>
												<prop name="CpRangeHigh">0</prop>
												<obj name="ChannelProp" class="ChannelProperty" version="1">
													<prop name="ChannelIdx">1</prop>
												</obj>
												<prop name="ReadOnly">1</prop>
											</obj>
											<obj name="PropertyObject" class="QuantCpLowProp" version="4">
												<prop name="PropertyTypeName">Cp Low</prop>
												<prop name="Position">1</prop>
												<prop name="IsDefault">1</prop>
												<prop name="CpRangeLow">0</prop>
												<obj name="ChannelProp" class="ChannelProperty" version="1">
													<prop name="ChannelIdx">1</prop>
												</obj>
												<prop name="ReadOnly">1</prop>
											</obj>
											<obj name="PropertyObject" class="RQEffProp" version="4">
												<prop name="PropertyTypeName">Efficiency</prop>
												<prop name="Position">1</prop>
												<prop name="IsDefault">1</prop>
												<prop name="Efficiency">2</prop>
												<obj name="ChannelProp" class="ChannelProperty" version="1">
													<prop name="ChannelIdx">1</prop>
												</obj>
											</obj>
											<obj name="PropertyObject" class="ChannelGenotype" version="4">
												<prop name="PropertyTypeName">Melt Geno Genotype</prop>
												<prop name="Position">1</prop>
												<prop name="IsDefault">1</prop>
												<prop name="ReadOnly">1</prop>
												<obj name="ChannelProp" class="ChannelProperty" version="1">
													<prop name="ChannelIdx">1</prop>
												</obj>
											</obj>
											<obj name="PropertyObject" class="GroupChannelTypeProp" version="4">
												<prop name="PropertyTypeName">Melt Geno Sample Type</prop>
												<prop name="Position">1</prop>
												<prop name="IsDefault">0</prop>
												<prop name="GroupSampleType">mstUnknown</prop>
												<obj name="ChannelProp" class="ChannelProperty" version="1">
													<prop name="ChannelIdx">1</prop>
												</obj>
											</obj>
											<obj name="PropertyObject" class="QuantSampleTypeProperty" version="4">
												<prop name="PropertyTypeName">Quantification Sample Type</prop>
												<prop name="Position">1</prop>
												<prop name="IsDefault">0</prop>
												<prop name="SampleType">qsUnknown</prop>
												<obj name="ChannelProp" class="ChannelProperty" version="1">
													<prop name="ChannelIdx">1</prop>
												</obj>
											</obj>
											<obj name="PropertyObject" class="ChannelGenotype" version="4">
												<prop name="PropertyTypeName">Scanning Genotype</prop>
												<prop name="Position">1</prop>
												<prop name="IsDefault">1</prop>
												<prop name="ReadOnly">1</prop>
												<obj name="ChannelProp" class="ChannelProperty" version="1">
													<prop name="ChannelIdx">1</prop>
												</obj>
											</obj>
											<obj name="PropertyObject" class="GroupChannelTypeProp" version="4">
												<prop name="PropertyTypeName">Scanning Sample Type</prop>
												<prop name="Position">1</prop>
												<prop name="IsDefault">0</prop>
												<prop name="GroupSampleType">mstUnknown</prop>
												<obj name="ChannelProp" class="ChannelProperty" version="1">
													<prop name="ChannelIdx">1</prop>
												</obj>
											</obj>
											<obj name="PropertyObject" class="TargetName" version="4">
												<prop name="PropertyTypeName">Target Name</prop>
												<prop name="Position">1</prop>
												<prop name="IsDefault">1</prop>
												<obj name="ChannelProp" class="ChannelProperty" version="1">
													<prop name="ChannelIdx">1</prop>
												</obj>
											</obj>
											<obj name="PropertyObject" class="RQTargetProperty" version="4">
												<prop name="PropertyTypeName">Target Type</prop>
												<prop name="Position">1</prop>
												<prop name="IsDefault">0</prop>
												<prop name="TargetType">dtNone</prop>
												<obj name="ChannelProp" class="ChannelProperty" version="1">
													<prop name="ChannelIdx">1</prop>
												</obj>
											</obj>
										</list>
									</obj>
									<obj name="item" class="PropertyList" version="1">
										<list name="emlist" count="12">
											<obj name="PropertyObject" class="RQSampleTargetProperty" version="4">
												<prop name="PropertyTypeName">Combined Sample and Target Type</prop>
												<prop name="Position">1</prop>
												<prop name="IsDefault">0</prop>
												<obj name="ChannelProp" class="ChannelProperty" version="1">
													<prop name="ChannelIdx">2</prop>
												</obj>
											</obj>
											<obj name="PropertyObject" class="QuantConcProperty" version="4">
												<prop name="PropertyTypeName">Concentration</prop>
												<prop name="Position">1</prop>
												<prop name="IsDefault">1</prop>
												<prop name="Concentration">0</prop>
												<obj name="ChannelProp" class="ChannelProperty" version="1">
													<prop name="ChannelIdx">2</prop>
												</obj>
												<prop name="ReadOnly">1</prop>
											</obj>
											<obj name="PropertyObject" class="QuantCpHighProp" version="4">
												<prop name="PropertyTypeName">Cp High</prop>
												<prop name="Position">1</prop>
												<prop name="IsDefault">1</prop>
												<prop name="CpRangeHigh">0</prop>
												<obj name="ChannelProp" class="ChannelProperty" version="1">
													<prop name="ChannelIdx">2</prop>
												</obj>
												<prop name="ReadOnly">1</prop>
											</obj>
											<obj name="PropertyObject" class="QuantCpLowProp" version="4">
												<prop name="PropertyTypeName">Cp Low</prop>
												<prop name="Position">1</prop>
												<prop name="IsDefault">1</prop>
												<prop name="CpRangeLow">0</prop>
												<obj name="ChannelProp" class="ChannelProperty" version="1">
													<prop name="ChannelIdx">2</prop>
												</obj>
												<prop name="ReadOnly">1</prop>
											</obj>
											<obj name="PropertyObject" class="RQEffProp" version="4">
												<prop name="PropertyTypeName">Efficiency</prop>
												<prop name="Position">1</prop>
												<prop name="IsDefault">1</prop>
												<prop name="Efficiency">2</prop>
												<obj name="ChannelProp" class="ChannelProperty" version="1">
													<prop name="ChannelIdx">2</prop>
												</obj>
											</obj>
											<obj name="PropertyObject" class="ChannelGenotype" version="4">
												<prop name="PropertyTypeName">Melt Geno Genotype</prop>
												<prop name="Position">1</prop>
												<prop name="IsDefault">1</prop>
												<prop name="ReadOnly">1</prop>
												<obj name="ChannelProp" class="ChannelProperty" version="1">
													<prop name="ChannelIdx">2</prop>
												</obj>
											</obj>
											<obj name="PropertyObject" class="GroupChannelTypeProp" version="4">
												<prop name="PropertyTypeName">Melt Geno Sample Type</prop>
												<prop name="Position">1</prop>
												<prop name="IsDefault">0</prop>
												<prop name="GroupSampleType">mstUnknown</prop>
												<obj name="ChannelProp" class="ChannelProperty" version="1">
													<prop name="ChannelIdx">2</prop>
												</obj>
											</obj>
											<obj name="PropertyObject" class="QuantSampleTypeProperty" version="4">
												<prop name="PropertyTypeName">Quantification Sample Type</prop>
												<prop name="Position">1</prop>
												<prop name="IsDefault">0</prop>
												<prop name="SampleType">qsUnknown</prop>
												<obj name="ChannelProp" class="ChannelProperty" version="1">
													<prop name="ChannelIdx">2</prop>
												</obj>
											</obj>
											<obj name="PropertyObject" class="ChannelGenotype" version="4">
												<prop name="PropertyTypeName">Scanning Genotype</prop>
												<prop name="Position">1</prop>
												<prop name="IsDefault">1</prop>
												<prop name="ReadOnly">1</prop>
												<obj name="ChannelProp" class="ChannelProperty" version="1">
													<prop name="ChannelIdx">2</prop>
												</obj>
											</obj>
											<obj name="PropertyObject" class="GroupChannelTypeProp" version="4">
												<prop name="PropertyTypeName">Scanning Sample Type</prop>
												<prop name="Position">1</prop>
												<prop name="IsDefault">0</prop>
												<prop name="GroupSampleType">mstUnknown</prop>
												<obj name="ChannelProp" class="ChannelProperty" version="1">
													<prop name="ChannelIdx">2</prop>
												</obj>
											</obj>
											<obj name="PropertyObject" class="TargetName" version="4">
												<prop name="PropertyTypeName">Target Name</prop>
												<prop name="Position">1</prop>
												<prop name="IsDefault">1</prop>
												<obj name="ChannelProp" class="ChannelProperty" version="1">
													<prop name="ChannelIdx">2</prop>
												</obj>
											</obj>
											<obj name="PropertyObject" class="RQTargetProperty" version="4">
												<prop name="PropertyTypeName">Target Type</prop>
												<prop name="Position">1</prop>
												<prop name="IsDefault">0</prop>
												<prop name="TargetType">dtNone</prop>
												<obj name="ChannelProp" class="ChannelProperty" version="1">
													<prop name="ChannelIdx">2</prop>
												</obj>
											</obj>
										</list>
									</obj>
									<obj name="item" class="PropertyList" version="1">
										<list name="emlist" count="12">
											<obj name="PropertyObject" class="RQSampleTargetProperty" version="4">
												<prop name="PropertyTypeName">Combined Sample and Target Type</prop>
												<prop name="Position">1</prop>
												<prop name="IsDefault">0</prop>
												<obj name="ChannelProp" class="ChannelProperty" version="1">
													<prop name="ChannelIdx">3</prop>
												</obj>
											</obj>
											<obj name="PropertyObject" class="QuantConcProperty" version="4">
												<prop name="PropertyTypeName">Concentration</prop>
												<prop name="Position">1</prop>
												<prop name="IsDefault">1</prop>
												<prop name="Concentration">0</prop>
												<obj name="ChannelProp" class="ChannelProperty" version="1">
													<prop name="ChannelIdx">3</prop>
												</obj>
												<prop name="ReadOnly">1</prop>
											</obj>
											<obj name="PropertyObject" class="QuantCpHighProp" version="4">
												<prop name="PropertyTypeName">Cp High</prop>
												<prop name="Position">1</prop>
												<prop name="IsDefault">1</prop>
												<prop name="CpRangeHigh">0</prop>
												<obj name="ChannelProp" class="ChannelProperty" version="1">
													<prop name="ChannelIdx">3</prop>
												</obj>
												<prop name="ReadOnly">1</prop>
											</obj>
											<obj name="PropertyObject" class="QuantCpLowProp" version="4">
												<prop name="PropertyTypeName">Cp Low</prop>
												<prop name="Position">1</prop>
												<prop name="IsDefault">1</prop>
												<prop name="CpRangeLow">0</prop>
												<obj name="ChannelProp" class="ChannelProperty" version="1">
													<prop name="ChannelIdx">3</prop>
												</obj>
												<prop name="ReadOnly">1</prop>
											</obj>
											<obj name="PropertyObject" class="RQEffProp" version="4">
												<prop name="PropertyTypeName">Efficiency</prop>
												<prop name="Position">1</prop>
												<prop name="IsDefault">1</prop>
												<prop name="Efficiency">2</prop>
												<obj name="ChannelProp" class="ChannelProperty" version="1">
													<prop name="ChannelIdx">3</prop>
												</obj>
											</obj>
											<obj name="PropertyObject" class="ChannelGenotype" version="4">
												<prop name="PropertyTypeName">Melt Geno Genotype</prop>
												<prop name="Position">1</prop>
												<prop name="IsDefault">1</prop>
												<prop name="ReadOnly">1</prop>
												<obj name="ChannelProp" class="ChannelProperty" version="1">
													<prop name="ChannelIdx">3</prop>
												</obj>
											</obj>
											<obj name="PropertyObject" class="GroupChannelTypeProp" version="4">
												<prop name="PropertyTypeName">Melt Geno Sample Type</prop>
												<prop name="Position">1</prop>
												<prop name="IsDefault">0</prop>
												<prop name="GroupSampleType">mstUnknown</prop>
												<obj name="ChannelProp" class="ChannelProperty" version="1">
													<prop name="ChannelIdx">3</prop>
												</obj>
											</obj>
											<obj name="PropertyObject" class="QuantSampleTypeProperty" version="4">
												<prop name="PropertyTypeName">Quantification Sample Type</prop>
												<prop name="Position">1</prop>
												<prop name="IsDefault">0</prop>
												<prop name="SampleType">qsUnknown</prop>
												<obj name="ChannelProp" class="ChannelProperty" version="1">
													<prop name="ChannelIdx">3</prop>
												</obj>
											</obj>
											<obj name="PropertyObject" class="ChannelGenotype" version="4">
												<prop name="PropertyTypeName">Scanning Genotype</prop>
												<prop name="Position">1</prop>
												<prop name="IsDefault">1</prop>
												<prop name="ReadOnly">1</prop>
												<obj name="ChannelProp" class="ChannelProperty" version="1">
													<prop name="ChannelIdx">3</prop>
												</obj>
											</obj>
											<obj name="PropertyObject" class="GroupChannelTypeProp" version="4">
												<prop name="PropertyTypeName">Scanning Sample Type</prop>
												<prop name="Position">1</prop>
												<prop name="IsDefault">0</prop>
												<prop name="GroupSampleType">mstUnknown</prop>
												<obj name="ChannelProp" class="ChannelProperty" version="1">
													<prop name="ChannelIdx">3</prop>
												</obj>
											</obj>
											<obj name="PropertyObject" class="TargetName" version="4">
												<prop name="PropertyTypeName">Target Name</prop>
												<prop name="Position">1</prop>
												<prop name="IsDefault">1</prop>
												<obj name="ChannelProp" class="ChannelProperty" version="1">
													<prop name="ChannelIdx">3</prop>
												</obj>
											</obj>
											<obj name="PropertyObject" class="RQTargetProperty" version="4">
												<prop name="PropertyTypeName">Target Type</prop>
												<prop name="Position">1</prop>
												<prop name="IsDefault">0</prop>
												<prop name="TargetType">dtNone</prop>
												<obj name="ChannelProp" class="ChannelProperty" version="1">
													<prop name="ChannelIdx">3</prop>
												</obj>
											</obj>
										</list>
									</obj>
								</list>
							</obj>
						</obj>
						<prop name="ChannelPropertyCount">4</prop>
						<prop name="ContainerPosition">1</prop>
						<prop name="HasSampleProperties">1</prop>
						<obj name="SampleProperties" class="PropertyList" version="1">
							<list name="emlist" count="14">
								<obj name="PropertyObject" class="SamplePrefColor" version="4">
									<prop name="PropertyTypeName">Color</prop>
									<prop name="Position">1</prop>
									<prop name="IsDefault">0</prop>
									<prop name="Color">clRed</prop>
								</obj>
								<obj name="PropertyObject" class="DominantChannelProp" version="4">
									<prop name="PropertyTypeName">Dominant Channel</prop>
									<prop name="Position">1</prop>
									<prop name="IsDefault">0</prop>
									<prop name="DominantChannel">0</prop>
								</obj>
								<obj name="PropertyObject" class="Genotype" version="4">
									<prop name="PropertyTypeName">EndPt Genotype</prop>
									<prop name="Position">1</prop>
									<prop name="IsDefault">1</prop>
									<prop name="ReadOnly">1</prop>
								</obj>
								<obj name="PropertyObject" class="GroupingSample" version="4">
									<prop name="PropertyTypeName">EndPt Sample Type</prop>
									<prop name="Position">1</prop>
									<prop name="IsDefault">0</prop>
									<prop name="GroupSampleType">mstUnknown</prop>
								</obj>
								<obj name="PropertyObject" class="SamplePrefLineStyle" version="4">
									<prop name="PropertyTypeName">Line Style</prop>
									<prop name="Position">1</prop>
									<prop name="IsDefault">0</prop>
									<prop name="LineStyle">psSolid</prop>
								</obj>
								<obj name="PropertyObject" class="GenSampleEditNotes" version="4">
									<prop name="PropertyTypeName">Notes</prop>
									<prop name="Position">1</prop>
									<prop name="IsDefault">1</prop>
								</obj>
								<obj name="PropertyObject" class="SamplePrefPointStyle" version="4">
									<prop name="PropertyTypeName">Point Style</prop>
									<prop name="Position">1</prop>
									<prop name="IsDefault">0</prop>
									<prop name="PointStyle">psNothing</prop>
								</obj>
								<obj name="PropertyObject" class="GenSampleEditPosition" version="4">
									<prop name="PropertyTypeName">Position</prop>
									<prop name="Position">1</prop>
									<prop name="IsDefault">1</prop>
								</obj>
								<obj name="PropertyObject" class="GenSampleEditReplicate" version="4">
									<prop name="PropertyTypeName">Replicate of</prop>
									<prop name="Position">1</prop>
									<prop name="IsDefault">1</prop>
									<prop name="ReplicateOf">-1</prop>
								</obj>
								<obj name="PropertyObject" class="HTCSampleID" version="4">
									<prop name="PropertyTypeName">Sample ID</prop>
									<prop name="Position">1</prop>
									<prop name="IsDefault">1</prop>
								</obj>
								<obj name="PropertyObject" class="GenSampleEditName" version="4">
									<prop name="PropertyTypeName">Sample Name</prop>
									<prop name="Position">1</prop>
									<prop name="IsDefault">1</prop>
									<prop name="name">Sample 2</prop>
								</obj>
								<obj name="PropertyObject" class="HTCSamplePrepNotes" version="4">
									<prop name="PropertyTypeName">Sample Prep Notes</prop>
									<prop name="Position">1</prop>
									<prop name="IsDefault">1</prop>
								</obj>
								<obj name="PropertyObject" class="GenSampleEditSubset" version="4">
									<prop name="PropertyTypeName">Subsets</prop>
									<prop name="Position">1</prop>
									<prop name="IsDefault">1</prop>
								</obj>
								<obj name="PropertyObject" class="SamplePrefWidth" version="5">
									<prop name="PropertyTypeName">Width</prop>
									<prop name="Position">1</prop>
									<prop name="IsDefault">1</prop>
									<prop name="Width">1</prop>
								</obj>
							</list>
						</obj>
					</obj>
					<obj name="item" class="SamplePropInfo" version="1">
						<obj name="ChannelProperties" class="ChanPropList" version="2">
							<obj name="ChannelProperties" class="EMList" version="1">
								<list name="emlist" count="4">
									<obj name="item" class="PropertyList" version="1">
										<list name="emlist" count="12">
											<obj name="PropertyObject" class="RQSampleTargetProperty" version="4">
												<prop name="PropertyTypeName">Combined Sample and Target Type</prop>
												<prop name="Position">2</prop>
												<prop name="IsDefault">0</prop>
												<obj name="ChannelProp" class="ChannelProperty" version="1">
													<prop name="ChannelIdx">0</prop>
												</obj>
											</obj>
											<obj name="PropertyObject" class="QuantConcProperty" version="4">
												<prop name="PropertyTypeName">Concentration</prop>
												<prop name="Position">2</prop>
												<prop name="IsDefault">1</prop>
												<prop name="Concentration">0</prop>
												<obj name="ChannelProp" class="ChannelProperty" version="1">
													<prop name="ChannelIdx">0</prop>
												</obj>
												<prop name="ReadOnly">1</prop>
											</obj>
											<obj name="PropertyObject" class="QuantCpHighProp" version="4">
												<prop name="PropertyTypeName">Cp High</prop>
												<prop name="Position">2</prop>
												<prop name="IsDefault">1</prop>
												<prop name="CpRangeHigh">0</prop>
												<obj name="ChannelProp" class="ChannelProperty" version="1">
													<prop name="ChannelIdx">0</prop>
												</obj>
												<prop name="ReadOnly">1</prop>
											</obj>
											<obj name="PropertyObject" class="QuantCpLowProp" version="4">
												<prop name="PropertyTypeName">Cp Low</prop>
												<prop name="Position">2</prop>
												<prop name="IsDefault">1</prop>
												<prop name="CpRangeLow">0</prop>
												<obj name="ChannelProp" class="ChannelProperty" version="1">
													<prop name="ChannelIdx">0</prop>
												</obj>
												<prop name="ReadOnly">1</prop>
											</obj>
											<obj name="PropertyObject" class="RQEffProp" version="4">
												<prop name="PropertyTypeName">Efficiency</prop>
												<prop name="Position">2</prop>
												<prop name="IsDefault">1</prop>
												<prop name="Efficiency">2</prop>
												<obj name="ChannelProp" class="ChannelProperty" version="1">
													<prop name="ChannelIdx">0</prop>
												</obj>
											</obj>
											<obj name="PropertyObject" class="ChannelGenotype" version="4">
												<prop name="PropertyTypeName">Melt Geno Genotype</prop>
												<prop name="Position">2</prop>
												<prop name="IsDefault">1</prop>
												<prop name="ReadOnly">1</prop>
												<obj name="ChannelProp" class="ChannelProperty" version="1">
													<prop name="ChannelIdx">0</prop>
												</obj>
											</obj>
											<obj name="PropertyObject" class="GroupChannelTypeProp" version="4">
												<prop name="PropertyTypeName">Melt Geno Sample Type</prop>
												<prop name="Position">2</prop>
												<prop name="IsDefault">0</prop>
												<prop name="GroupSampleType">mstUnknown</prop>
												<obj name="ChannelProp" class="ChannelProperty" version="1">
													<prop name="ChannelIdx">0</prop>
												</obj>
											</obj>
											<obj name="PropertyObject" class="QuantSampleTypeProperty" version="4">
												<prop name="PropertyTypeName">Quantification Sample Type</prop>
												<prop name="Position">2</prop>
												<prop name="IsDefault">0</prop>
												<prop name="SampleType">qsUnknown</prop>
												<obj name="ChannelProp" class="ChannelProperty" version="1">
													<prop name="ChannelIdx">0</prop>
												</obj>
											</obj>
											<obj name="PropertyObject" class="ChannelGenotype" version="4">
												<prop name="PropertyTypeName">Scanning Genotype</prop>
												<prop name="Position">2</prop>
												<prop name="IsDefault">1</prop>
												<prop name="ReadOnly">1</prop>
												<obj name="ChannelProp" class="ChannelProperty" version="1">
													<prop name="ChannelIdx">0</prop>
												</obj>
											</obj>
											<obj name="PropertyObject" class="GroupChannelTypeProp" version="4">
												<prop name="PropertyTypeName">Scanning Sample Type</prop>
												<prop name="Position">2</prop>
												<prop name="IsDefault">0</prop>
												<prop name="GroupSampleType">mstUnknown</prop>
												<obj name="ChannelProp" class="ChannelProperty" version="1">
													<prop name="ChannelIdx">0</prop>
												</obj>
											</obj>
											<obj name="PropertyObject" class="TargetName" version="4">
												<prop name="PropertyTypeName">Target Name</prop>
												<prop name="Position">2</prop>
												<prop name="IsDefault">1</prop>
												<obj name="ChannelProp" class="ChannelProperty" version="1">
													<prop name="ChannelIdx">0</prop>
												</obj>
											</obj>
											<obj name="PropertyObject" class="RQTargetProperty" version="4">
												<prop name="PropertyTypeName">Target Type</prop>
												<prop name="Position">2</prop>
												<prop name="IsDefault">0</prop>
												<prop name="TargetType">dtNone</prop>
												<obj name="ChannelProp" class="ChannelProperty" version="1">
													<prop name="ChannelIdx">0</prop>
												</obj>
											</obj>
										</list>
									</obj>
									<obj name="item" class="PropertyList" version="1">
										<list name="emlist" count="12">
											<obj name="PropertyObject" class="RQSampleTargetProperty" version="4">
												<prop name="PropertyTypeName">Combined Sample and Target Type</prop>
												<prop name="Position">2</prop>
												<prop name="IsDefault">0</prop>
												<obj name="ChannelProp" class="ChannelProperty" version="1">
													<prop name="ChannelIdx">1</prop>
												</obj>
											</obj>
											<obj name="PropertyObject" class="QuantConcProperty" version="4">
												<prop name="PropertyTypeName">Concentration</prop>
												<prop name="Position">2</prop>
												<prop name="IsDefault">1</prop>
												<prop name="Concentration">0</prop>
												<obj name="ChannelProp" class="ChannelProperty" version="1">
													<prop name="ChannelIdx">1</prop>
												</obj>
												<prop name="ReadOnly">1</prop>
											</obj>
											<obj name="PropertyObject" class="QuantCpHighProp" version="4">
												<prop name="PropertyTypeName">Cp High</prop>
												<prop name="Position">2</prop>
												<prop name="IsDefault">1</prop>
												<prop name="CpRangeHigh">0</prop>
												<obj name="ChannelProp" class="ChannelProperty" version="1">
													<prop name="ChannelIdx">1</prop>
												</obj>
												<prop name="ReadOnly">1</prop>
											</obj>
											<obj name="PropertyObject" class="QuantCpLowProp" version="4">
												<prop name="PropertyTypeName">Cp Low</prop>
												<prop name="Position">2</prop>
												<prop name="IsDefault">1</prop>
												<prop name="CpRangeLow">0</prop>
												<obj name="ChannelProp" class="ChannelProperty" version="1">
													<prop name="ChannelIdx">1</prop>
												</obj>
												<prop name="ReadOnly">1</prop>
											</obj>
											<obj name="PropertyObject" class="RQEffProp" version="4">
												<prop name="PropertyTypeName">Efficiency</prop>
												<prop name="Position">2</prop>
												<prop name="IsDefault">1</prop>
												<prop name="Efficiency">2</prop>
												<obj name="ChannelProp" class="ChannelProperty" version="1">
													<prop name="ChannelIdx">1</prop>
												</obj>
											</obj>
											<obj name="PropertyObject" class="ChannelGenotype" version="4">
												<prop name="PropertyTypeName">Melt Geno Genotype</prop>
												<prop name="Position">2</prop>
												<prop name="IsDefault">1</prop>
												<prop name="ReadOnly">1</prop>
												<obj name="ChannelProp" class="ChannelProperty" version="1">
													<prop name="ChannelIdx">1</prop>
												</obj>
											</obj>
											<obj name="PropertyObject" class="GroupChannelTypeProp" version="4">
												<prop name="PropertyTypeName">Melt Geno Sample Type</prop>
												<prop name="Position">2</prop>
												<prop name="IsDefault">0</prop>
												<prop name="GroupSampleType">mstUnknown</prop>
												<obj name="ChannelProp" class="ChannelProperty" version="1">
													<prop name="ChannelIdx">1</prop>
												</obj>
											</obj>
											<obj name="PropertyObject" class="QuantSampleTypeProperty" version="4">
												<prop name="PropertyTypeName">Quantification Sample Type</prop>
												<prop name="Position">2</prop>
												<prop name="IsDefault">0</prop>
												<prop name="SampleType">qsUnknown</prop>
												<obj name="ChannelProp" class="ChannelProperty" version="1">
													<prop name="ChannelIdx">1</prop>
												</obj>
											</obj>
											<obj name="PropertyObject" class="ChannelGenotype" version="4">
												<prop name="PropertyTypeName">Scanning Genotype</prop>
												<prop name="Position">2</prop>
												<prop name="IsDefault">1</prop>
												<prop name="ReadOnly">1</prop>
												<obj name="ChannelProp" class="ChannelProperty" version="1">
													<prop name="ChannelIdx">1</prop>
												</obj>
											</obj>
											<obj name="PropertyObject" class="GroupChannelTypeProp" version="4">
												<prop name="PropertyTypeName">Scanning Sample Type</prop>
												<prop name="Position">2</prop>
												<prop name="IsDefault">0</prop>
												<prop name="GroupSampleType">mstUnknown</prop>
												<obj name="ChannelProp" class="ChannelProperty" version="1">
													<prop name="ChannelIdx">1</prop>
												</obj>
											</obj>
											<obj name="PropertyObject" class="TargetName" version="4">
												<prop name="PropertyTypeName">Target Name</prop>
												<prop name="Position">2</prop>
												<prop name="IsDefault">1</prop>
												<obj name="ChannelProp" class="ChannelProperty" version="1">
													<prop name="ChannelIdx">1</prop>
												</obj>
											</obj>
											<obj name="PropertyObject" class="RQTargetProperty" version="4">
												<prop name="PropertyTypeName">Target Type</prop>
												<prop name="Position">2</prop>
												<prop name="IsDefault">0</prop>
												<prop name="TargetType">dtNone</prop>
												<obj name="ChannelProp" class="ChannelProperty" version="1">
													<prop name="ChannelIdx">1</prop>
												</obj>
											</obj>
										</list>
									</obj>
									<obj name="item" class="PropertyList" version="1">
										<list name="emlist" count="12">
											<obj name="PropertyObject" class="RQSampleTargetProperty" version="4">
												<prop name="PropertyTypeName">Combined Sample and Target Type</prop>
												<prop name="Position">2</prop>
												<prop name="IsDefault">0</prop>
												<obj name="ChannelProp" class="ChannelProperty" version="1">
													<prop name="ChannelIdx">2</prop>
												</obj>
											</obj>
											<obj name="PropertyObject" class="QuantConcProperty" version="4">
												<prop name="PropertyTypeName">Concentration</prop>
												<prop name="Position">2</prop>
												<prop name="IsDefault">1</prop>
												<prop name="Concentration">0</prop>
												<obj name="ChannelProp" class="ChannelProperty" version="1">
													<prop name="ChannelIdx">2</prop>
												</obj>
												<prop name="ReadOnly">1</prop>
											</obj>
											<obj name="PropertyObject" class="QuantCpHighProp" version="4">
												<prop name="PropertyTypeName">Cp High</prop>
												<prop name="Position">2</prop>
												<prop name="IsDefault">1</prop>
												<prop name="CpRangeHigh">0</prop>
												<obj name="ChannelProp" class="ChannelProperty" version="1">
													<prop name="ChannelIdx">2</prop>
												</obj>
												<prop name="ReadOnly">1</prop>
											</obj>
											<obj name="PropertyObject" class="QuantCpLowProp" version="4">
												<prop name="PropertyTypeName">Cp Low</prop>
												<prop name="Position">2</prop>
												<prop name="IsDefault">1</prop>
												<prop name="CpRangeLow">0</prop>
												<obj name="ChannelProp" class="ChannelProperty" version="1">
													<prop name="ChannelIdx">2</prop>
												</obj>
												<prop name="ReadOnly">1</prop>
											</obj>
											<obj name="PropertyObject" class="RQEffProp" version="4">
												<prop name="PropertyTypeName">Efficiency</prop>
												<prop name="Position">2</prop>
												<prop name="IsDefault">1</prop>
												<prop name="Efficiency">2</prop>
												<obj name="ChannelProp" class="ChannelProperty" version="1">
													<prop name="ChannelIdx">2</prop>
												</obj>
											</obj>
											<obj name="PropertyObject" class="ChannelGenotype" version="4">
												<prop name="PropertyTypeName">Melt Geno Genotype</prop>
												<prop name="Position">2</prop>
												<prop name="IsDefault">1</prop>
												<prop name="ReadOnly">1</prop>
												<obj name="ChannelProp" class="ChannelProperty" version="1">
													<prop name="ChannelIdx">2</prop>
												</obj>
											</obj>
											<obj name="PropertyObject" class="GroupChannelTypeProp" version="4">
												<prop name="PropertyTypeName">Melt Geno Sample Type</prop>
												<prop name="Position">2</prop>
												<prop name="IsDefault">0</prop>
												<prop name="GroupSampleType">mstUnknown</prop>
												<obj name="ChannelProp" class="ChannelProperty" version="1">
													<prop name="ChannelIdx">2</prop>
												</obj>
											</obj>
											<obj name="PropertyObject" class="QuantSampleTypeProperty" version="4">
												<prop name="PropertyTypeName">Quantification Sample Type</prop>
												<prop name="Position">2</prop>
												<prop name="IsDefault">0</prop>
												<prop name="SampleType">qsUnknown</prop>
												<obj name="ChannelProp" class="ChannelProperty" version="1">
													<prop name="ChannelIdx">2</prop>
												</obj>
											</obj>
											<obj name="PropertyObject" class="ChannelGenotype" version="4">
												<prop name="PropertyTypeName">Scanning Genotype</prop>
												<prop name="Position">2</prop>
												<prop name="IsDefault">1</prop>
												<prop name="ReadOnly">1</prop>
												<obj name="ChannelProp" class="ChannelProperty" version="1">
													<prop name="ChannelIdx">2</prop>
												</obj>
											</obj>
											<obj name="PropertyObject" class="GroupChannelTypeProp" version="4">
												<prop name="PropertyTypeName">Scanning Sample Type</prop>
												<prop name="Position">2</prop>
												<prop name="IsDefault">0</prop>
												<prop name="GroupSampleType">mstUnknown</prop>
												<obj name="ChannelProp" class="ChannelProperty" version="1">
													<prop name="ChannelIdx">2</prop>
												</obj>
											</obj>
											<obj name="PropertyObject" class="TargetName" version="4">
												<prop name="PropertyTypeName">Target Name</prop>
												<prop name="Position">2</prop>
												<prop name="IsDefault">1</prop>
												<obj name="ChannelProp" class="ChannelProperty" version="1">
													<prop name="ChannelIdx">2</prop>
												</obj>
											</obj>
											<obj name="PropertyObject" class="RQTargetProperty" version="4">
												<prop name="PropertyTypeName">Target Type</prop>
												<prop name="Position">2</prop>
												<prop name="IsDefault">0</prop>
												<prop name="TargetType">dtNone</prop>
												<obj name="ChannelProp" class="ChannelProperty" version="1">
													<prop name="ChannelIdx">2</prop>
												</obj>
											</obj>
										</list>
									</obj>
									<obj name="item" class="PropertyList" version="1">
										<list name="emlist" count="12">
											<obj name="PropertyObject" class="RQSampleTargetProperty" version="4">
												<prop name="PropertyTypeName">Combined Sample and Target Type</prop>
												<prop name="Position">2</prop>
												<prop name="IsDefault">0</prop>
												<obj name="ChannelProp" class="ChannelProperty" version="1">
													<prop name="ChannelIdx">3</prop>
												</obj>
											</obj>
											<obj name="PropertyObject" class="QuantConcProperty" version="4">
												<prop name="PropertyTypeName">Concentration</prop>
												<prop name="Position">2</prop>
												<prop name="IsDefault">1</prop>
												<prop name="Concentration">0</prop>
												<obj name="ChannelProp" class="ChannelProperty" version="1">
													<prop name="ChannelIdx">3</prop>
												</obj>
												<prop name="ReadOnly">1</prop>
											</obj>
											<obj name="PropertyObject" class="QuantCpHighProp" version="4">
												<prop name="PropertyTypeName">Cp High</prop>
												<prop name="Position">2</prop>
												<prop name="IsDefault">1</prop>
												<prop name="CpRangeHigh">0</prop>
												<obj name="ChannelProp" class="ChannelProperty" version="1">
													<prop name="ChannelIdx">3</prop>
												</obj>
												<prop name="ReadOnly">1</prop>
											</obj>
											<obj name="PropertyObject" class="QuantCpLowProp" version="4">
												<prop name="PropertyTypeName">Cp Low</prop>
												<prop name="Position">2</prop>
												<prop name="IsDefault">1</prop>
												<prop name="CpRangeLow">0</prop>
												<obj name="ChannelProp" class="ChannelProperty" version="1">
													<prop name="ChannelIdx">3</prop>
												</obj>
												<prop name="ReadOnly">1</prop>
											</obj>
											<obj name="PropertyObject" class="RQEffProp" version="4">
												<prop name="PropertyTypeName">Efficiency</prop>
												<prop name="Position">2</prop>
												<prop name="IsDefault">1</prop>
												<prop name="Efficiency">2</prop>
												<obj name="ChannelProp" class="ChannelProperty" version="1">
													<prop name="ChannelIdx">3</prop>
												</obj>
											</obj>
											<obj name="PropertyObject" class="ChannelGenotype" version="4">
												<prop name="PropertyTypeName">Melt Geno Genotype</prop>
												<prop name="Position">2</prop>
												<prop name="IsDefault">1</prop>
												<prop name="ReadOnly">1</prop>
												<obj name="ChannelProp" class="ChannelProperty" version="1">
													<prop name="ChannelIdx">3</prop>
												</obj>
											</obj>
											<obj name="PropertyObject" class="GroupChannelTypeProp" version="4">
												<prop name="PropertyTypeName">Melt Geno Sample Type</prop>
												<prop name="Position">2</prop>
												<prop name="IsDefault">0</prop>
												<prop name="GroupSampleType">mstUnknown</prop>
												<obj name="ChannelProp" class="ChannelProperty" version="1">
													<prop name="ChannelIdx">3</prop>
												</obj>
											</obj>
											<obj name="PropertyObject" class="QuantSampleTypeProperty" version="4">
												<prop name="PropertyTypeName">Quantification Sample Type</prop>
												<prop name="Position">2</prop>
												<prop name="IsDefault">0</prop>
												<prop name="SampleType">qsUnknown</prop>
												<obj name="ChannelProp" class="ChannelProperty" version="1">
													<prop name="ChannelIdx">3</prop>
												</obj>
											</obj>
											<obj name="PropertyObject" class="ChannelGenotype" version="4">
												<prop name="PropertyTypeName">Scanning Genotype</prop>
												<prop name="Position">2</prop>
												<prop name="IsDefault">1</prop>
												<prop name="ReadOnly">1</prop>
												<obj name="ChannelProp" class="ChannelProperty" version="1">
													<prop name="ChannelIdx">3</prop>
												</obj>
											</obj>
											<obj name="PropertyObject" class="GroupChannelTypeProp" version="4">
												<prop name="PropertyTypeName">Scanning Sample Type</prop>
												<prop name="Position">2</prop>
												<prop name="IsDefault">0</prop>
												<prop name="GroupSampleType">mstUnknown</prop>
												<obj name="ChannelProp" class="ChannelProperty" version="1">
													<prop name="ChannelIdx">3</prop>
												</obj>
											</obj>
											<obj name="PropertyObject" class="TargetName" version="4">
												<prop name="PropertyTypeName">Target Name</prop>
												<prop name="Position">2</prop>
												<prop name="IsDefault">1</prop>
												<obj name="ChannelProp" class="ChannelProperty" version="1">
													<prop name="ChannelIdx">3</prop>
												</obj>
											</obj>
											<obj name="PropertyObject" class="RQTargetProperty" version="4">
												<prop name="PropertyTypeName">Target Type</prop>
												<prop name="Position">2</prop>
												<prop name="IsDefault">0</prop>
												<prop name="TargetType">dtNone</prop>
												<obj name="ChannelProp" class="ChannelProperty" version="1">
													<prop name="ChannelIdx">3</prop>
												</obj>
											</obj>
										</list>
									</obj>
								</list>
							</obj>
						</obj>
						<prop name="ChannelPropertyCount">4</prop>
						<prop name="ContainerPosition">2</prop>
						<prop name="HasSampleProperties">1</prop>
						<obj name="SampleProperties" class="PropertyList" version="1">
							<list name="emlist" count="14">
								<obj name="PropertyObject" class="SamplePrefColor" version="4">
									<prop name="PropertyTypeName">Color</prop>
									<prop name="Position">2</prop>
									<prop name="IsDefault">0</prop>
									<prop name="Color">$0030D700</prop>
								</obj>
								<obj name="PropertyObject" class="DominantChannelProp" version="4">
									<prop name="PropertyTypeName">Dominant Channel</prop>
									<prop name="Position">2</prop>
									<prop name="IsDefault">0</prop>
									<prop name="DominantChannel">0</prop>
								</obj>
								<obj name="PropertyObject" class="Genotype" version="4">
									<prop name="PropertyTypeName">EndPt Genotype</prop>
									<prop name="Position">2</prop>
									<prop name="IsDefault">1</prop>
									<prop name="ReadOnly">1</prop>
								</obj>
								<obj name="PropertyObject" class="GroupingSample" version="4">
									<prop name="PropertyTypeName">EndPt Sample Type</prop>
									<prop name="Position">2</prop>
									<prop name="IsDefault">0</prop>
									<prop name="GroupSampleType">mstUnknown</prop>
								</obj>
								<obj name="PropertyObject" class="SamplePrefLineStyle" version="4">
									<prop name="PropertyTypeName">Line Style</prop>
									<prop name="Position">2</prop>
									<prop name="IsDefault">0</prop>
									<prop name="LineStyle">psSolid</prop>
								</obj>
								<obj name="PropertyObject" class="GenSampleEditNotes" version="4">
									<prop name="PropertyTypeName">Notes</prop>
									<prop name="Position">2</prop>
									<prop name="IsDefault">1</prop>
								</obj>
								<obj name="PropertyObject" class="SamplePrefPointStyle" version="4">
									<prop name="PropertyTypeName">Point Style</prop>
									<prop name="Position">2</prop>
									<prop name="IsDefault">0</prop>
									<prop name="PointStyle">psNothing</prop>
								</obj>
								<obj name="PropertyObject" class="GenSampleEditPosition" version="4">
									<prop name="PropertyTypeName">Position</prop>
									<prop name="Position">2</prop>
									<prop name="IsDefault">1</prop>
								</obj>
								<obj name="PropertyObject" class="GenSampleEditReplicate" version="4">
									<prop name="PropertyTypeName">Replicate of</prop>
									<prop name="Position">2</prop>
									<prop name="IsDefault">1</prop>
									<prop name="ReplicateOf">-1</prop>
								</obj>
								<obj name="PropertyObject" class="HTCSampleID" version="4">
									<prop name="PropertyTypeName">Sample ID</prop>
									<prop name="Position">2</prop>
									<prop name="IsDefault">1</prop>
								</obj>
								<obj name="PropertyObject" class="GenSampleEditName" version="4">
									<prop name="PropertyTypeName">Sample Name</prop>
									<prop name="Position">2</prop>
									<prop name="IsDefault">1</prop>
									<prop name="name">Sample 3</prop>
								</obj>
								<obj name="PropertyObject" class="HTCSamplePrepNotes" version="4">
									<prop name="PropertyTypeName">Sample Prep Notes</prop>
									<prop name="Position">2</prop>
									<prop name="IsDefault">1</prop>
								</obj>
								<obj name="PropertyObject" class="GenSampleEditSubset" version="4">
									<prop name="PropertyTypeName">Subsets</prop>
									<prop name="Position">2</prop>
									<prop name="IsDefault">1</prop>
								</obj>
								<obj name="PropertyObject" class="SamplePrefWidth" version="5">
									<prop name="PropertyTypeName">Width</prop>
									<prop name="Position">2</prop>
									<prop name="IsDefault">1</prop>
									<prop name="Width">1</prop>
								</obj>
							</list>
						</obj>
					</obj>
					<obj name="item" class="SamplePropInfo" version="1">
						<obj name="ChannelProperties" class="ChanPropList" version="2">
							<obj name="ChannelProperties" class="EMList" version="1">
								<list name="emlist" count="4">
									<obj name="item" class="PropertyList" version="1">
										<list name="emlist" count="12">
											<obj name="PropertyObject" class="RQSampleTargetProperty" version="4">
												<prop name="PropertyTypeName">Combined Sample and Target Type</prop>
												<prop name="Position">3</prop>
												<prop name="IsDefault">0</prop>
												<obj name="ChannelProp" class="ChannelProperty" version="1">
													<prop name="ChannelIdx">0</prop>
												</obj>
											</obj>
											<obj name="PropertyObject" class="QuantConcProperty" version="4">
												<prop name="PropertyTypeName">Concentration</prop>
												<prop name="Position">3</prop>
												<prop name="IsDefault">1</prop>
												<prop name="Concentration">0</prop>
												<obj name="ChannelProp" class="ChannelProperty" version="1">
													<prop name="ChannelIdx">0</prop>
												</obj>
												<prop name="ReadOnly">1</prop>
											</obj>
											<obj name="PropertyObject" class="QuantCpHighProp" version="4">
												<prop name="PropertyTypeName">Cp High</prop>
												<prop name="Position">3</prop>
												<prop name="IsDefault">1</prop>
												<prop name="CpRangeHigh">0</prop>
												<obj name="ChannelProp" class="ChannelProperty" version="1">
													<prop name="ChannelIdx">0</prop>
												</obj>
												<prop name="ReadOnly">1</prop>
											</obj>
											<obj name="PropertyObject" class="QuantCpLowProp" version="4">
												<prop name="PropertyTypeName">Cp Low</prop>
												<prop name="Position">3</prop>
												<prop name="IsDefault">1</prop>
												<prop name="CpRangeLow">0</prop>
												<obj name="ChannelProp" class="ChannelProperty" version="1">
													<prop name="ChannelIdx">0</prop>
												</obj>
												<prop name="ReadOnly">1</prop>
											</obj>
											<obj name="PropertyObject" class="RQEffProp" version="4">
												<prop name="PropertyTypeName">Efficiency</prop>
												<prop name="Position">3</prop>
												<prop name="IsDefault">1</prop>
												<prop name="Efficiency">2</prop>
												<obj name="ChannelProp" class="ChannelProperty" version="1">
													<prop name="ChannelIdx">0</prop>
												</obj>
											</obj>
											<obj name="PropertyObject" class="ChannelGenotype" version="4">
												<prop name="PropertyTypeName">Melt Geno Genotype</prop>
												<prop name="Position">3</prop>
												<prop name="IsDefault">1</prop>
												<prop name="ReadOnly">1</prop>
												<obj name="ChannelProp" class="ChannelProperty" version="1">
													<prop name="ChannelIdx">0</prop>
												</obj>
											</obj>
											<obj name="PropertyObject" class="GroupChannelTypeProp" version="4">
												<prop name="PropertyTypeName">Melt Geno Sample Type</prop>
												<prop name="Position">3</prop>
												<prop name="IsDefault">0</prop>
												<prop name="GroupSampleType">mstUnknown</prop>
												<obj name="ChannelProp" class="ChannelProperty" version="1">
													<prop name="ChannelIdx">0</prop>
												</obj>
											</obj>
											<obj name="PropertyObject" class="QuantSampleTypeProperty" version="4">
												<prop name="PropertyTypeName">Quantification Sample Type</prop>
												<prop name="Position">3</prop>
												<prop name="IsDefault">0</prop>
												<prop name="SampleType">qsUnknown</prop>
												<obj name="ChannelProp" class="ChannelProperty" version="1">
													<prop name="ChannelIdx">0</prop>
												</obj>
											</obj>
											<obj name="PropertyObject" class="ChannelGenotype" version="4">
												<prop name="PropertyTypeName">Scanning Genotype</prop>
												<prop name="Position">3</prop>
												<prop name="IsDefault">1</prop>
												<prop name="ReadOnly">1</prop>
												<obj name="ChannelProp" class="ChannelProperty" version="1">
													<prop name="ChannelIdx">0</prop>
												</obj>
											</obj>
											<obj name="PropertyObject" class="GroupChannelTypeProp" version="4">
												<prop name="PropertyTypeName">Scanning Sample Type</prop>
												<prop name="Position">3</prop>
												<prop name="IsDefault">0</prop>
												<prop name="GroupSampleType">mstUnknown</prop>
												<obj name="ChannelProp" class="ChannelProperty" version="1">
													<prop name="ChannelIdx">0</prop>
												</obj>
											</obj>
											<obj name="PropertyObject" class="TargetName" version="4">
												<prop name="PropertyTypeName">Target Name</prop>
												<prop name="Position">3</prop>
												<prop name="IsDefault">1</prop>
												<obj name="ChannelProp" class="ChannelProperty" version="1">
													<prop name="ChannelIdx">0</prop>
												</obj>
											</obj>
											<obj name="PropertyObject" class="RQTargetProperty" version="4">
												<prop name="PropertyTypeName">Target Type</prop>
												<prop name="Position">3</prop>
												<prop name="IsDefault">0</prop>
												<prop name="TargetType">dtNone</prop>
												<obj name="ChannelProp" class="ChannelProperty" version="1">
													<prop name="ChannelIdx">0</prop>
												</obj>
											</obj>
										</list>
									</obj>
									<obj name="item" class="PropertyList" version="1">
										<list name="emlist" count="12">
											<obj name="PropertyObject" class="RQSampleTargetProperty" version="4">
												<prop name="PropertyTypeName">Combined Sample and Target Type</prop>
												<prop name="Position">3</prop>
												<prop name="IsDefault">0</prop>
												<obj name="ChannelProp" class="ChannelProperty" version="1">
													<prop name="ChannelIdx">1</prop>
												</obj>
											</obj>
											<obj name="PropertyObject" class="QuantConcProperty" version="4">
												<prop name="PropertyTypeName">Concentration</prop>
												<prop name="Position">3</prop>
												<prop name="IsDefault">1</prop>
												<prop name="Concentration">0</prop>
												<obj name="ChannelProp" class="ChannelProperty" version="1">
													<prop name="ChannelIdx">1</prop>
												</obj>
												<prop name="ReadOnly">1</prop>
											</obj>
											<obj name="PropertyObject" class="QuantCpHighProp" version="4">
												<prop name="PropertyTypeName">Cp High</prop>
												<prop name="Position">3</prop>
												<prop name="IsDefault">1</prop>
												<prop name="CpRangeHigh">0</prop>
												<obj name="ChannelProp" class="ChannelProperty" version="1">
													<prop name="ChannelIdx">1</prop>
												</obj>
												<prop name="ReadOnly">1</prop>
											</obj>
											<obj name="PropertyObject" class="QuantCpLowProp" version="4">
												<prop name="PropertyTypeName">Cp Low</prop>
												<prop name="Position">3</prop>
												<prop name="IsDefault">1</prop>
												<prop name="CpRangeLow">0</prop>
												<obj name="ChannelProp" class="ChannelProperty" version="1">
													<prop name="ChannelIdx">1</prop>
												</obj>
												<prop name="ReadOnly">1</prop>
											</obj>
											<obj name="PropertyObject" class="RQEffProp" version="4">
												<prop name="PropertyTypeName">Efficiency</prop>
												<prop name="Position">3</prop>
												<prop name="IsDefault">1</prop>
												<prop name="Efficiency">2</prop>
												<obj name="ChannelProp" class="ChannelProperty" version="1">
													<prop name="ChannelIdx">1</prop>
												</obj>
											</obj>
											<obj name="PropertyObject" class="ChannelGenotype" version="4">
												<prop name="PropertyTypeName">Melt Geno Genotype</prop>
												<prop name="Position">3</prop>
												<prop name="IsDefault">1</prop>
												<prop name="ReadOnly">1</prop>
												<obj name="ChannelProp" class="ChannelProperty" version="1">
													<prop name="ChannelIdx">1</prop>
												</obj>
											</obj>
											<obj name="PropertyObject" class="GroupChannelTypeProp" version="4">
												<prop name="PropertyTypeName">Melt Geno Sample Type</prop>
												<prop name="Position">3</prop>
												<prop name="IsDefault">0</prop>
												<prop name="GroupSampleType">mstUnknown</prop>
												<obj name="ChannelProp" class="ChannelProperty" version="1">
													<prop name="ChannelIdx">1</prop>
												</obj>
											</obj>
											<obj name="PropertyObject" class="QuantSampleTypeProperty" version="4">
												<prop name="PropertyTypeName">Quantification Sample Type</prop>
												<prop name="Position">3</prop>
												<prop name="IsDefault">0</prop>
												<prop name="SampleType">qsUnknown</prop>
												<obj name="ChannelProp" class="ChannelProperty" version="1">
													<prop name="ChannelIdx">1</prop>
												</obj>
											</obj>
											<obj name="PropertyObject" class="ChannelGenotype" version="4">
												<prop name="PropertyTypeName">Scanning Genotype</prop>
												<prop name="Position">3</prop>
												<prop name="IsDefault">1</prop>
												<prop name="ReadOnly">1</prop>
												<obj name="ChannelProp" class="ChannelProperty" version="1">
													<prop name="ChannelIdx">1</prop>
												</obj>
											</obj>
											<obj name="PropertyObject" class="GroupChannelTypeProp" version="4">
												<prop name="PropertyTypeName">Scanning Sample Type</prop>
												<prop name="Position">3</prop>
												<prop name="IsDefault">0</prop>
												<prop name="GroupSampleType">mstUnknown</prop>
												<obj name="ChannelProp" class="ChannelProperty" version="1">
													<prop name="ChannelIdx">1</prop>
												</obj>
											</obj>
											<obj name="PropertyObject" class="TargetName" version="4">
												<prop name="PropertyTypeName">Target Name</prop>
												<prop name="Position">3</prop>
												<prop name="IsDefault">1</prop>
												<obj name="ChannelProp" class="ChannelProperty" version="1">
													<prop name="ChannelIdx">1</prop>
												</obj>
											</obj>
											<obj name="PropertyObject" class="RQTargetProperty" version="4">
												<prop name="PropertyTypeName">Target Type</prop>
												<prop name="Position">3</prop>
												<prop name="IsDefault">0</prop>
												<prop name="TargetType">dtNone</prop>
												<obj name="ChannelProp" class="ChannelProperty" version="1">
													<prop name="ChannelIdx">1</prop>
												</obj>
											</obj>
										</list>
									</obj>
									<obj name="item" class="PropertyList" version="1">
										<list name="emlist" count="12">
											<obj name="PropertyObject" class="RQSampleTargetProperty" version="4">
												<prop name="PropertyTypeName">Combined Sample and Target Type</prop>
												<prop name="Position">3</prop>
												<prop name="IsDefault">0</prop>
												<obj name="ChannelProp" class="ChannelProperty" version="1">
													<prop name="ChannelIdx">2</prop>
												</obj>
											</obj>
											<obj name="PropertyObject" class="QuantConcProperty" version="4">
												<prop name="PropertyTypeName">Concentration</prop>
												<prop name="Position">3</prop>
												<prop name="IsDefault">1</prop>
												<prop name="Concentration">0</prop>
												<obj name="ChannelProp" class="ChannelProperty" version="1">
													<prop name="ChannelIdx">2</prop>
												</obj>
												<prop name="ReadOnly">1</prop>
											</obj>
											<obj name="PropertyObject" class="QuantCpHighProp" version="4">
												<prop name="PropertyTypeName">Cp High</prop>
												<prop name="Position">3</prop>
												<prop name="IsDefault">1</prop>
												<prop name="CpRangeHigh">0</prop>
												<obj name="ChannelProp" class="ChannelProperty" version="1">
													<prop name="ChannelIdx">2</prop>
												</obj>
												<prop name="ReadOnly">1</prop>
											</obj>
											<obj name="PropertyObject" class="QuantCpLowProp" version="4">
												<prop name="PropertyTypeName">Cp Low</prop>
												<prop name="Position">3</prop>
												<prop name="IsDefault">1</prop>
												<prop name="CpRangeLow">0</prop>
												<obj name="ChannelProp" class="ChannelProperty" version="1">
													<prop name="ChannelIdx">2</prop>
												</obj>
												<prop name="ReadOnly">1</prop>
											</obj>
											<obj name="PropertyObject" class="RQEffProp" version="4">
												<prop name="PropertyTypeName">Efficiency</prop>
												<prop name="Position">3</prop>
												<prop name="IsDefault">1</prop>
												<prop name="Efficiency">2</prop>
												<obj name="ChannelProp" class="ChannelProperty" version="1">
													<prop name="ChannelIdx">2</prop>
												</obj>
											</obj>
											<obj name="PropertyObject" class="ChannelGenotype" version="4">
												<prop name="PropertyTypeName">Melt Geno Genotype</prop>
												<prop name="Position">3</prop>
												<prop name="IsDefault">1</prop>
												<prop name="ReadOnly">1</prop>
												<obj name="ChannelProp" class="ChannelProperty" version="1">
													<prop name="ChannelIdx">2</prop>
												</obj>
											</obj>
											<obj name="PropertyObject" class="GroupChannelTypeProp" version="4">
												<prop name="PropertyTypeName">Melt Geno Sample Type</prop>
												<prop name="Position">3</prop>
												<prop name="IsDefault">0</prop>
												<prop name="GroupSampleType">mstUnknown</prop>
												<obj name="ChannelProp" class="ChannelProperty" version="1">
													<prop name="ChannelIdx">2</prop>
												</obj>
											</obj>
											<obj name="PropertyObject" class="QuantSampleTypeProperty" version="4">
												<prop name="PropertyTypeName">Quantification Sample Type</prop>
												<prop name="Position">3</prop>
												<prop name="IsDefault">0</prop>
												<prop name="SampleType">qsUnknown</prop>
												<obj name="ChannelProp" class="ChannelProperty" version="1">
													<prop name="ChannelIdx">2</prop>
												</obj>
											</obj>
											<obj name="PropertyObject" class="ChannelGenotype" version="4">
												<prop name="PropertyTypeName">Scanning Genotype</prop>
												<prop name="Position">3</prop>
												<prop name="IsDefault">1</prop>
												<prop name="ReadOnly">1</prop>
												<obj name="ChannelProp" class="ChannelProperty" version="1">
													<prop name="ChannelIdx">2</prop>
												</obj>
											</obj>
											<obj name="PropertyObject" class="GroupChannelTypeProp" version="4">
												<prop name="PropertyTypeName">Scanning Sample Type</prop>
												<prop name="Position">3</prop>
												<prop name="IsDefault">0</prop>
												<prop name="GroupSampleType">mstUnknown</prop>
												<obj name="ChannelProp" class="ChannelProperty" version="1">
													<prop name="ChannelIdx">2</prop>
												</obj>
											</obj>
											<obj name="PropertyObject" class="TargetName" version="4">
												<prop name="PropertyTypeName">Target Name</prop>
												<prop name="Position">3</prop>
												<prop name="IsDefault">1</prop>
												<obj name="ChannelProp" class="ChannelProperty" version="1">
													<prop name="ChannelIdx">2</prop>
												</obj>
											</obj>
											<obj name="PropertyObject" class="RQTargetProperty" version="4">
												<prop name="PropertyTypeName">Target Type</prop>
												<prop name="Position">3</prop>
												<prop name="IsDefault">0</prop>
												<prop name="TargetType">dtNone</prop>
												<obj name="ChannelProp" class="ChannelProperty" version="1">
													<prop name="ChannelIdx">2</prop>
												</obj>
											</obj>
										</list>
									</obj>
									<obj name="item" class="PropertyList" version="1">
										<list name="emlist" count="12">
											<obj name="PropertyObject" class="RQSampleTargetProperty" version="4">
												<prop name="PropertyTypeName">Combined Sample and Target Type</prop>
												<prop name="Position">3</prop>
												<prop name="IsDefault">0</prop>
												<obj name="ChannelProp" class="ChannelProperty" version="1">
													<prop name="ChannelIdx">3</prop>
												</obj>
											</obj>
											<obj name="PropertyObject" class="QuantConcProperty" version="4">
												<prop name="PropertyTypeName">Concentration</prop>
												<prop name="Position">3</prop>
												<prop name="IsDefault">1</prop>
												<prop name="Concentration">0</prop>
												<obj name="ChannelProp" class="ChannelProperty" version="1">
													<prop name="ChannelIdx">3</prop>
												</obj>
												<prop name="ReadOnly">1</prop>
											</obj>
											<obj name="PropertyObject" class="QuantCpHighProp" version="4">
												<prop name="PropertyTypeName">Cp High</prop>
												<prop name="Position">3</prop>
												<prop name="IsDefault">1</prop>
												<prop name="CpRangeHigh">0</prop>
												<obj name="ChannelProp" class="ChannelProperty" version="1">
													<prop name="ChannelIdx">3</prop>
												</obj>
												<prop name="ReadOnly">1</prop>
											</obj>
											<obj name="PropertyObject" class="QuantCpLowProp" version="4">
												<prop name="PropertyTypeName">Cp Low</prop>
												<prop name="Position">3</prop>
												<prop name="IsDefault">1</prop>
												<prop name="CpRangeLow">0</prop>
												<obj name="ChannelProp" class="ChannelProperty" version="1">
													<prop name="ChannelIdx">3</prop>
												</obj>
												<prop name="ReadOnly">1</prop>
											</obj>
											<obj name="PropertyObject" class="RQEffProp" version="4">
												<prop name="PropertyTypeName">Efficiency</prop>
												<prop name="Position">3</prop>
												<prop name="IsDefault">1</prop>
												<prop name="Efficiency">2</prop>
												<obj name="ChannelProp" class="ChannelProperty" version="1">
													<prop name="ChannelIdx">3</prop>
												</obj>
											</obj>
											<obj name="PropertyObject" class="ChannelGenotype" version="4">
												<prop name="PropertyTypeName">Melt Geno Genotype</prop>
												<prop name="Position">3</prop>
												<prop name="IsDefault">1</prop>
												<prop name="ReadOnly">1</prop>
												<obj name="ChannelProp" class="ChannelProperty" version="1">
													<prop name="ChannelIdx">3</prop>
												</obj>
											</obj>
											<obj name="PropertyObject" class="GroupChannelTypeProp" version="4">
												<prop name="PropertyTypeName">Melt Geno Sample Type</prop>
												<prop name="Position">3</prop>
												<prop name="IsDefault">0</prop>
												<prop name="GroupSampleType">mstUnknown</prop>
												<obj name="ChannelProp" class="ChannelProperty" version="1">
													<prop name="ChannelIdx">3</prop>
												</obj>
											</obj>
											<obj name="PropertyObject" class="QuantSampleTypeProperty" version="4">
												<prop name="PropertyTypeName">Quantification Sample Type</prop>
												<prop name="Position">3</prop>
												<prop name="IsDefault">0</prop>
												<prop name="SampleType">qsUnknown</prop>
												<obj name="ChannelProp" class="ChannelProperty" version="1">
													<prop name="ChannelIdx">3</prop>
												</obj>
											</obj>
											<obj name="PropertyObject" class="ChannelGenotype" version="4">
												<prop name="PropertyTypeName">Scanning Genotype</prop>
												<prop name="Position">3</prop>
												<prop name="IsDefault">1</prop>
												<prop name="ReadOnly">1</prop>
												<obj name="ChannelProp" class="ChannelProperty" version="1">
													<prop name="ChannelIdx">3</prop>
												</obj>
											</obj>
											<obj name="PropertyObject" class="GroupChannelTypeProp" version="4">
												<prop name="PropertyTypeName">Scanning Sample Type</prop>
												<prop name="Position">3</prop>
												<prop name="IsDefault">0</prop>
												<prop name="GroupSampleType">mstUnknown</prop>
												<obj name="ChannelProp" class="ChannelProperty" version="1">
													<prop name="ChannelIdx">3</prop>
												</obj>
											</obj>
											<obj name="PropertyObject" class="TargetName" version="4">
												<prop name="PropertyTypeName">Target Name</prop>
												<prop name="Position">3</prop>
												<prop name="IsDefault">1</prop>
												<obj name="ChannelProp" class="ChannelProperty" version="1">
													<prop name="ChannelIdx">3</prop>
												</obj>
											</obj>
											<obj name="PropertyObject" class="RQTargetProperty" version="4">
												<prop name="PropertyTypeName">Target Type</prop>
												<prop name="Position">3</prop>
												<prop name="IsDefault">0</prop>
												<prop name="TargetType">dtNone</prop>
												<obj name="ChannelProp" class="ChannelProperty" version="1">
													<prop name="ChannelIdx">3</prop>
												</obj>
											</obj>
										</list>
									</obj>
								</list>
							</obj>
						</obj>
						<prop name="ChannelPropertyCount">4</prop>
						<prop name="ContainerPosition">3</prop>
						<prop name="HasSampleProperties">1</prop>
						<obj name="SampleProperties" class="PropertyList" version="1">
							<list name="emlist" count="14">
								<obj name="PropertyObject" class="SamplePrefColor" version="4">
									<prop name="PropertyTypeName">Color</prop>
									<prop name="Position">3</prop>
									<prop name="IsDefault">0</prop>
									<prop name="Color">clFuchsia</prop>
								</obj>
								<obj name="PropertyObject" class="DominantChannelProp" version="4">
									<prop name="PropertyTypeName">Dominant Channel</prop>
									<prop name="Position">3</prop>
									<prop name="IsDefault">0</prop>
									<prop name="DominantChannel">0</prop>
								</obj>
								<obj name="PropertyObject" class="Genotype" version="4">
									<prop name="PropertyTypeName">EndPt Genotype</prop>
									<prop name="Position">3</prop>
									<prop name="IsDefault">1</prop>
									<prop name="ReadOnly">1</prop>
								</obj>
								<obj name="PropertyObject" class="GroupingSample" version="4">
									<prop name="PropertyTypeName">EndPt Sample Type</prop>
									<prop name="Position">3</prop>
									<prop name="IsDefault">0</prop>
									<prop name="GroupSampleType">mstUnknown</prop>
								</obj>
								<obj name="PropertyObject" class="SamplePrefLineStyle" version="4">
									<prop name="PropertyTypeName">Line Style</prop>
									<prop name="Position">3</prop>
									<prop name="IsDefault">0</prop>
									<prop name="LineStyle">psSolid</prop>
								</obj>
								<obj name="PropertyObject" class="GenSampleEditNotes" version="4">
									<prop name="PropertyTypeName">Notes</prop>
									<prop name="Position">3</prop>
									<prop name="IsDefault">1</prop>
								</obj>
								<obj name="PropertyObject" class="SamplePrefPointStyle" version="4">
									<prop name="PropertyTypeName">Point Style</prop>
									<prop name="Position">3</prop>
									<prop name="IsDefault">0</prop>
									<prop name="PointStyle">psNothing</prop>
								</obj>
								<obj name="PropertyObject" class="GenSampleEditPosition" version="4">
									<prop name="PropertyTypeName">Position</prop>
									<prop name="Position">3</prop>
									<prop name="IsDefault">1</prop>
								</obj>
								<obj name="PropertyObject" class="GenSampleEditReplicate" version="4">
									<prop name="PropertyTypeName">Replicate of</prop>
									<prop name="Position">3</prop>
									<prop name="IsDefault">1</prop>
									<prop name="ReplicateOf">-1</prop>
								</obj>
								<obj name="PropertyObject" class="HTCSampleID" version="4">
									<prop name="PropertyTypeName">Sample ID</prop>
									<prop name="Position">3</prop>
									<prop name="IsDefault">1</prop>
								</obj>
								<obj name="PropertyObject" class="GenSampleEditName" version="4">
									<prop name="PropertyTypeName">Sample Name</prop>
									<prop name="Position">3</prop>
									<prop name="IsDefault">1</prop>
									<prop name="name">Sample 4</prop>
								</obj>
								<obj name="PropertyObject" class="HTCSamplePrepNotes" version="4">
									<prop name="PropertyTypeName">Sample Prep Notes</prop>
									<prop name="Position">3</prop>
									<prop name="IsDefault">1</prop>
								</obj>
								<obj name="PropertyObject" class="GenSampleEditSubset" version="4">
									<prop name="PropertyTypeName">Subsets</prop>
									<prop name="Position">3</prop>
									<prop name="IsDefault">1</prop>
								</obj>
								<obj name="PropertyObject" class="SamplePrefWidth" version="5">
									<prop name="PropertyTypeName">Width</prop>
									<prop name="Position">3</prop>
									<prop name="IsDefault">1</prop>
									<prop name="Width">1</prop>
								</obj>
							</list>
						</obj>
					</obj>
					<obj name="item" class="SamplePropInfo" version="1">
						<obj name="ChannelProperties" class="ChanPropList" version="2">
							<obj name="ChannelProperties" class="EMList" version="1">
								<list name="emlist" count="4">
									<obj name="item" class="PropertyList" version="1">
										<list name="emlist" count="12">
											<obj name="PropertyObject" class="RQSampleTargetProperty" version="4">
												<prop name="PropertyTypeName">Combined Sample and Target Type</prop>
												<prop name="Position">4</prop>
												<prop name="IsDefault">0</prop>
												<obj name="ChannelProp" class="ChannelProperty" version="1">
													<prop name="ChannelIdx">0</prop>
												</obj>
											</obj>
											<obj name="PropertyObject" class="QuantConcProperty" version="4">
												<prop name="PropertyTypeName">Concentration</prop>
												<prop name="Position">4</prop>
												<prop name="IsDefault">1</prop>
												<prop name="Concentration">0</prop>
												<obj name="ChannelProp" class="ChannelProperty" version="1">
													<prop name="ChannelIdx">0</prop>
												</obj>
												<prop name="ReadOnly">1</prop>
											</obj>
											<obj name="PropertyObject" class="QuantCpHighProp" version="4">
												<prop name="PropertyTypeName">Cp High</prop>
												<prop name="Position">4</prop>
												<prop name="IsDefault">1</prop>
												<prop name="CpRangeHigh">0</prop>
												<obj name="ChannelProp" class="ChannelProperty" version="1">
													<prop name="ChannelIdx">0</prop>
												</obj>
												<prop name="ReadOnly">1</prop>
											</obj>
											<obj name="PropertyObject" class="QuantCpLowProp" version="4">
												<prop name="PropertyTypeName">Cp Low</prop>
												<prop name="Position">4</prop>
												<prop name="IsDefault">1</prop>
												<prop name="CpRangeLow">0</prop>
												<obj name="ChannelProp" class="ChannelProperty" version="1">
													<prop name="ChannelIdx">0</prop>
												</obj>
												<prop name="ReadOnly">1</prop>
											</obj>
											<obj name="PropertyObject" class="RQEffProp" version="4">
												<prop name="PropertyTypeName">Efficiency</prop>
												<prop name="Position">4</prop>
												<prop name="IsDefault">1</prop>
												<prop name="Efficiency">2</prop>
												<obj name="ChannelProp" class="ChannelProperty" version="1">
													<prop name="ChannelIdx">0</prop>
												</obj>
											</obj>
											<obj name="PropertyObject" class="ChannelGenotype" version="4">
												<prop name="PropertyTypeName">Melt Geno Genotype</prop>
												<prop name="Position">4</prop>
												<prop name="IsDefault">1</prop>
												<prop name="ReadOnly">1</prop>
												<obj name="ChannelProp" class="ChannelProperty" version="1">
													<prop name="ChannelIdx">0</prop>
												</obj>
											</obj>
											<obj name="PropertyObject" class="GroupChannelTypeProp" version="4">
												<prop name="PropertyTypeName">Melt Geno Sample Type</prop>
												<prop name="Position">4</prop>
												<prop name="IsDefault">0</prop>
												<prop name="GroupSampleType">mstUnknown</prop>
												<obj name="ChannelProp" class="ChannelProperty" version="1">
													<prop name="ChannelIdx">0</prop>
												</obj>
											</obj>
											<obj name="PropertyObject" class="QuantSampleTypeProperty" version="4">
												<prop name="PropertyTypeName">Quantification Sample Type</prop>
												<prop name="Position">4</prop>
												<prop name="IsDefault">0</prop>
												<prop name="SampleType">qsUnknown</prop>
												<obj name="ChannelProp" class="ChannelProperty" version="1">
													<prop name="ChannelIdx">0</prop>
												</obj>
											</obj>
											<obj name="PropertyObject" class="ChannelGenotype" version="4">
												<prop name="PropertyTypeName">Scanning Genotype</prop>
												<prop name="Position">4</prop>
												<prop name="IsDefault">1</prop>
												<prop name="ReadOnly">1</prop>
												<obj name="ChannelProp" class="ChannelProperty" version="1">
													<prop name="ChannelIdx">0</prop>
												</obj>
											</obj>
											<obj name="PropertyObject" class="GroupChannelTypeProp" version="4">
												<prop name="PropertyTypeName">Scanning Sample Type</prop>
												<prop name="Position">4</prop>
												<prop name="IsDefault">0</prop>
												<prop name="GroupSampleType">mstUnknown</prop>
												<obj name="ChannelProp" class="ChannelProperty" version="1">
													<prop name="ChannelIdx">0</prop>
												</obj>
											</obj>
											<obj name="PropertyObject" class="TargetName" version="4">
												<prop name="PropertyTypeName">Target Name</prop>
												<prop name="Position">4</prop>
												<prop name="IsDefault">1</prop>
												<obj name="ChannelProp" class="ChannelProperty" version="1">
													<prop name="ChannelIdx">0</prop>
												</obj>
											</obj>
											<obj name="PropertyObject" class="RQTargetProperty" version="4">
												<prop name="PropertyTypeName">Target Type</prop>
												<prop name="Position">4</prop>
												<prop name="IsDefault">0</prop>
												<prop name="TargetType">dtNone</prop>
												<obj name="ChannelProp" class="ChannelProperty" version="1">
													<prop name="ChannelIdx">0</prop>
												</obj>
											</obj>
										</list>
									</obj>
									<obj name="item" class="PropertyList" version="1">
										<list name="emlist" count="12">
											<obj name="PropertyObject" class="RQSampleTargetProperty" version="4">
												<prop name="PropertyTypeName">Combined Sample and Target Type</prop>
												<prop name="Position">4</prop>
												<prop name="IsDefault">0</prop>
												<obj name="ChannelProp" class="ChannelProperty" version="1">
													<prop name="ChannelIdx">1</prop>
												</obj>
											</obj>
											<obj name="PropertyObject" class="QuantConcProperty" version="4">
												<prop name="PropertyTypeName">Concentration</prop>
												<prop name="Position">4</prop>
												<prop name="IsDefault">1</prop>
												<prop name="Concentration">0</prop>
												<obj name="ChannelProp" class="ChannelProperty" version="1">
													<prop name="ChannelIdx">1</prop>
												</obj>
												<prop name="ReadOnly">1</prop>
											</obj>
											<obj name="PropertyObject" class="QuantCpHighProp" version="4">
												<prop name="PropertyTypeName">Cp High</prop>
												<prop name="Position">4</prop>
												<prop name="IsDefault">1</prop>
												<prop name="CpRangeHigh">0</prop>
												<obj name="ChannelProp" class="ChannelProperty" version="1">
													<prop name="ChannelIdx">1</prop>
												</obj>
												<prop name="ReadOnly">1</prop>
											</obj>
											<obj name="PropertyObject" class="QuantCpLowProp" version="4">
												<prop name="PropertyTypeName">Cp Low</prop>
												<prop name="Position">4</prop>
												<prop name="IsDefault">1</prop>
												<prop name="CpRangeLow">0</prop>
												<obj name="ChannelProp" class="ChannelProperty" version="1">
													<prop name="ChannelIdx">1</prop>
												</obj>
												<prop name="ReadOnly">1</prop>
											</obj>
											<obj name="PropertyObject" class="RQEffProp" version="4">
												<prop name="PropertyTypeName">Efficiency</prop>
												<prop name="Position">4</prop>
												<prop name="IsDefault">1</prop>
												<prop name="Efficiency">2</prop>
												<obj name="ChannelProp" class="ChannelProperty" version="1">
													<prop name="ChannelIdx">1</prop>
												</obj>
											</obj>
											<obj name="PropertyObject" class="ChannelGenotype" version="4">
												<prop name="PropertyTypeName">Melt Geno Genotype</prop>
												<prop name="Position">4</prop>
												<prop name="IsDefault">1</prop>
												<prop name="ReadOnly">1</prop>
												<obj name="ChannelProp" class="ChannelProperty" version="1">
													<prop name="ChannelIdx">1</prop>
												</obj>
											</obj>
											<obj name="PropertyObject" class="GroupChannelTypeProp" version="4">
												<prop name="PropertyTypeName">Melt Geno Sample Type</prop>
												<prop name="Position">4</prop>
												<prop name="IsDefault">0</prop>
												<prop name="GroupSampleType">mstUnknown</prop>
												<obj name="ChannelProp" class="ChannelProperty" version="1">
													<prop name="ChannelIdx">1</prop>
												</obj>
											</obj>
											<obj name="PropertyObject" class="QuantSampleTypeProperty" version="4">
												<prop name="PropertyTypeName">Quantification Sample Type</prop>
												<prop name="Position">4</prop>
												<prop name="IsDefault">0</prop>
												<prop name="SampleType">qsUnknown</prop>
												<obj name="ChannelProp" class="ChannelProperty" version="1">
													<prop name="ChannelIdx">1</prop>
												</obj>
											</obj>
											<obj name="PropertyObject" class="ChannelGenotype" version="4">
												<prop name="PropertyTypeName">Scanning Genotype</prop>
												<prop name="Position">4</prop>
												<prop name="IsDefault">1</prop>
												<prop name="ReadOnly">1</prop>
												<obj name="ChannelProp" class="ChannelProperty" version="1">
													<prop name="ChannelIdx">1</prop>
												</obj>
											</obj>
											<obj name="PropertyObject" class="GroupChannelTypeProp" version="4">
												<prop name="PropertyTypeName">Scanning Sample Type</prop>
												<prop name="Position">4</prop>
												<prop name="IsDefault">0</prop>
												<prop name="GroupSampleType">mstUnknown</prop>
												<obj name="ChannelProp" class="ChannelProperty" version="1">
													<prop name="ChannelIdx">1</prop>
												</obj>
											</obj>
											<obj name="PropertyObject" class="TargetName" version="4">
												<prop name="PropertyTypeName">Target Name</prop>
												<prop name="Position">4</prop>
												<prop name="IsDefault">1</prop>
												<obj name="ChannelProp" class="ChannelProperty" version="1">
													<prop name="ChannelIdx">1</prop>
												</obj>
											</obj>
											<obj name="PropertyObject" class="RQTargetProperty" version="4">
												<prop name="PropertyTypeName">Target Type</prop>
												<prop name="Position">4</prop>
												<prop name="IsDefault">0</prop>
												<prop name="TargetType">dtNone</prop>
												<obj name="ChannelProp" class="ChannelProperty" version="1">
													<prop name="ChannelIdx">1</prop>
												</obj>
											</obj>
										</list>
									</obj>
									<obj name="item" class="PropertyList" version="1">
										<list name="emlist" count="12">
											<obj name="PropertyObject" class="RQSampleTargetProperty" version="4">
												<prop name="PropertyTypeName">Combined Sample and Target Type</prop>
												<prop name="Position">4</prop>
												<prop name="IsDefault">0</prop>
												<obj name="ChannelProp" class="ChannelProperty" version="1">
													<prop name="ChannelIdx">2</prop>
												</obj>
											</obj>
											<obj name="PropertyObject" class="QuantConcProperty" version="4">
												<prop name="PropertyTypeName">Concentration</prop>
												<prop name="Position">4</prop>
												<prop name="IsDefault">1</prop>
												<prop name="Concentration">0</prop>
												<obj name="ChannelProp" class="ChannelProperty" version="1">
													<prop name="ChannelIdx">2</prop>
												</obj>
												<prop name="ReadOnly">1</prop>
											</obj>
											<obj name="PropertyObject" class="QuantCpHighProp" version="4">
												<prop name="PropertyTypeName">Cp High</prop>
												<prop name="Position">4</prop>
												<prop name="IsDefault">1</prop>
												<prop name="CpRangeHigh">0</prop>
												<obj name="ChannelProp" class="ChannelProperty" version="1">
													<prop name="ChannelIdx">2</prop>
												</obj>
												<prop name="ReadOnly">1</prop>
											</obj>
											<obj name="PropertyObject" class="QuantCpLowProp" version="4">
												<prop name="PropertyTypeName">Cp Low</prop>
												<prop name="Position">4</prop>
												<prop name="IsDefault">1</prop>
												<prop name="CpRangeLow">0</prop>
												<obj name="ChannelProp" class="ChannelProperty" version="1">
													<prop name="ChannelIdx">2</prop>
												</obj>
												<prop name="ReadOnly">1</prop>
											</obj>
											<obj name="PropertyObject" class="RQEffProp" version="4">
												<prop name="PropertyTypeName">Efficiency</prop>
												<prop name="Position">4</prop>
												<prop name="IsDefault">1</prop>
												<prop name="Efficiency">2</prop>
												<obj name="ChannelProp" class="ChannelProperty" version="1">
													<prop name="ChannelIdx">2</prop>
												</obj>
											</obj>
											<obj name="PropertyObject" class="ChannelGenotype" version="4">
												<prop name="PropertyTypeName">Melt Geno Genotype</prop>
												<prop name="Position">4</prop>
												<prop name="IsDefault">1</prop>
												<prop name="ReadOnly">1</prop>
												<obj name="ChannelProp" class="ChannelProperty" version="1">
													<prop name="ChannelIdx">2</prop>
												</obj>
											</obj>
											<obj name="PropertyObject" class="GroupChannelTypeProp" version="4">
												<prop name="PropertyTypeName">Melt Geno Sample Type</prop>
												<prop name="Position">4</prop>
												<prop name="IsDefault">0</prop>
												<prop name="GroupSampleType">mstUnknown</prop>
												<obj name="ChannelProp" class="ChannelProperty" version="1">
													<prop name="ChannelIdx">2</prop>
												</obj>
											</obj>
											<obj name="PropertyObject" class="QuantSampleTypeProperty" version="4">
												<prop name="PropertyTypeName">Quantification Sample Type</prop>
												<prop name="Position">4</prop>
												<prop name="IsDefault">0</prop>
												<prop name="SampleType">qsUnknown</prop>
												<obj name="ChannelProp" class="ChannelProperty" version="1">
													<prop name="ChannelIdx">2</prop>
												</obj>
											</obj>
											<obj name="PropertyObject" class="ChannelGenotype" version="4">
												<prop name="PropertyTypeName">Scanning Genotype</prop>
												<prop name="Position">4</prop>
												<prop name="IsDefault">1</prop>
												<prop name="ReadOnly">1</prop>
												<obj name="ChannelProp" class="ChannelProperty" version="1">
													<prop name="ChannelIdx">2</prop>
												</obj>
											</obj>
											<obj name="PropertyObject" class="GroupChannelTypeProp" version="4">
												<prop name="PropertyTypeName">Scanning Sample Type</prop>
												<prop name="Position">4</prop>
												<prop name="IsDefault">0</prop>
												<prop name="GroupSampleType">mstUnknown</prop>
												<obj name="ChannelProp" class="ChannelProperty" version="1">
													<prop name="ChannelIdx">2</prop>
												</obj>
											</obj>
											<obj name="PropertyObject" class="TargetName" version="4">
												<prop name="PropertyTypeName">Target Name</prop>
												<prop name="Position">4</prop>
												<prop name="IsDefault">1</prop>
												<obj name="ChannelProp" class="ChannelProperty" version="1">
													<prop name="ChannelIdx">2</prop>
												</obj>
											</obj>
											<obj name="PropertyObject" class="RQTargetProperty" version="4">
												<prop name="PropertyTypeName">Target Type</prop>
												<prop name="Position">4</prop>
												<prop name="IsDefault">0</prop>
												<prop name="TargetType">dtNone</prop>
												<obj name="ChannelProp" class="ChannelProperty" version="1">
													<prop name="ChannelIdx">2</prop>
												</obj>
											</obj>
										</list>
									</obj>
									<obj name="item" class="PropertyList" version="1">
										<list name="emlist" count="12">
											<obj name="PropertyObject" class="RQSampleTargetProperty" version="4">
												<prop name="PropertyTypeName">Combined Sample and Target Type</prop>
												<prop name="Position">4</prop>
												<prop name="IsDefault">0</prop>
												<obj name="ChannelProp" class="ChannelProperty" version="1">
													<prop name="ChannelIdx">3</prop>
												</obj>
											</obj>
											<obj name="PropertyObject" class="QuantConcProperty" version="4">
												<prop name="PropertyTypeName">Concentration</prop>
												<prop name="Position">4</prop>
												<prop name="IsDefault">1</prop>
												<prop name="Concentration">0</prop>
												<obj name="ChannelProp" class="ChannelProperty" version="1">
													<prop name="ChannelIdx">3</prop>
												</obj>
												<prop name="ReadOnly">1</prop>
											</obj>
											<obj name="PropertyObject" class="QuantCpHighProp" version="4">
												<prop name="PropertyTypeName">Cp High</prop>
												<prop name="Position">4</prop>
												<prop name="IsDefault">1</prop>
												<prop name="CpRangeHigh">0</prop>
												<obj name="ChannelProp" class="ChannelProperty" version="1">
													<prop name="ChannelIdx">3</prop>
												</obj>
												<prop name="ReadOnly">1</prop>
											</obj>
											<obj name="PropertyObject" class="QuantCpLowProp" version="4">
												<prop name="PropertyTypeName">Cp Low</prop>
												<prop name="Position">4</prop>
												<prop name="IsDefault">1</prop>
												<prop name="CpRangeLow">0</prop>
												<obj name="ChannelProp" class="ChannelProperty" version="1">
													<prop name="ChannelIdx">3</prop>
												</obj>
												<prop name="ReadOnly">1</prop>
											</obj>
											<obj name="PropertyObject" class="RQEffProp" version="4">
												<prop name="PropertyTypeName">Efficiency</prop>
												<prop name="Position">4</prop>
												<prop name="IsDefault">1</prop>
												<prop name="Efficiency">2</prop>
												<obj name="ChannelProp" class="ChannelProperty" version="1">
													<prop name="ChannelIdx">3</prop>
												</obj>
											</obj>
											<obj name="PropertyObject" class="ChannelGenotype" version="4">
												<prop name="PropertyTypeName">Melt Geno Genotype</prop>
												<prop name="Position">4</prop>
												<prop name="IsDefault">1</prop>
												<prop name="ReadOnly">1</prop>
												<obj name="ChannelProp" class="ChannelProperty" version="1">
													<prop name="ChannelIdx">3</prop>
												</obj>
											</obj>
											<obj name="PropertyObject" class="GroupChannelTypeProp" version="4">
												<prop name="PropertyTypeName">Melt Geno Sample Type</prop>
												<prop name="Position">4</prop>
												<prop name="IsDefault">0</prop>
												<prop name="GroupSampleType">mstUnknown</prop>
												<obj name="ChannelProp" class="ChannelProperty" version="1">
													<prop name="ChannelIdx">3</prop>
												</obj>
											</obj>
											<obj name="PropertyObject" class="QuantSampleTypeProperty" version="4">
												<prop name="PropertyTypeName">Quantification Sample Type</prop>
												<prop name="Position">4</prop>
												<prop name="IsDefault">0</prop>
												<prop name="SampleType">qsUnknown</prop>
												<obj name="ChannelProp" class="ChannelProperty" version="1">
													<prop name="ChannelIdx">3</prop>
												</obj>
											</obj>
											<obj name="PropertyObject" class="ChannelGenotype" version="4">
												<prop name="PropertyTypeName">Scanning Genotype</prop>
												<prop name="Position">4</prop>
												<prop name="IsDefault">1</prop>
												<prop name="ReadOnly">1</prop>
												<obj name="ChannelProp" class="ChannelProperty" version="1">
													<prop name="ChannelIdx">3</prop>
												</obj>
											</obj>
											<obj name="PropertyObject" class="GroupChannelTypeProp" version="4">
												<prop name="PropertyTypeName">Scanning Sample Type</prop>
												<prop name="Position">4</prop>
												<prop name="IsDefault">0</prop>
												<prop name="GroupSampleType">mstUnknown</prop>
												<obj name="ChannelProp" class="ChannelProperty" version="1">
													<prop name="ChannelIdx">3</prop>
												</obj>
											</obj>
											<obj name="PropertyObject" class="TargetName" version="4">
												<prop name="PropertyTypeName">Target Name</prop>
												<prop name="Position">4</prop>
												<prop name="IsDefault">1</prop>
												<obj name="ChannelProp" class="ChannelProperty" version="1">
													<prop name="ChannelIdx">3</prop>
												</obj>
											</obj>
											<obj name="PropertyObject" class="RQTargetProperty" version="4">
												<prop name="PropertyTypeName">Target Type</prop>
												<prop name="Position">4</prop>
												<prop name="IsDefault">0</prop>
												<prop name="TargetType">dtNone</prop>
												<obj name="ChannelProp" class="ChannelProperty" version="1">
													<prop name="ChannelIdx">3</prop>
												</obj>
											</obj>
										</list>
									</obj>
								</list>
							</obj>
						</obj>
						<prop name="ChannelPropertyCount">4</prop>
						<prop name="ContainerPosition">4</prop>
						<prop name="HasSampleProperties">1</prop>
						<obj name="SampleProperties" class="PropertyList" version="1">
							<list name="emlist" count="14">
								<obj name="PropertyObject" class="SamplePrefColor" version="4">
									<prop name="PropertyTypeName">Color</prop>
									<prop name="Position">4</prop>
									<prop name="IsDefault">0</prop>
									<prop name="Color">clGray</prop>
								</obj>
								<obj name="PropertyObject" class="DominantChannelProp" version="4">
									<prop name="PropertyTypeName">Dominant Channel</prop>
									<prop name="Position">4</prop>
									<prop name="IsDefault">0</prop>
									<prop name="DominantChannel">0</prop>
								</obj>
								<obj name="PropertyObject" class="Genotype" version="4">
									<prop name="PropertyTypeName">EndPt Genotype</prop>
									<prop name="Position">4</prop>
									<prop name="IsDefault">1</prop>
									<prop name="ReadOnly">1</prop>
								</obj>
								<obj name="PropertyObject" class="GroupingSample" version="4">
									<prop name="PropertyTypeName">EndPt Sample Type</prop>
									<prop name="Position">4</prop>
									<prop name="IsDefault">0</prop>
									<prop name="GroupSampleType">mstUnknown</prop>
								</obj>
								<obj name="PropertyObject" class="SamplePrefLineStyle" version="4">
									<prop name="PropertyTypeName">Line Style</prop>
									<prop name="Position">4</prop>
									<prop name="IsDefault">0</prop>
									<prop name="LineStyle">psSolid</prop>
								</obj>
								<obj name="PropertyObject" class="GenSampleEditNotes" version="4">
									<prop name="PropertyTypeName">Notes</prop>
									<prop name="Position">4</prop>
									<prop name="IsDefault">1</prop>
								</obj>
								<obj name="PropertyObject" class="SamplePrefPointStyle" version="4">
									<prop name="PropertyTypeName">Point Style</prop>
									<prop name="Position">4</prop>
									<prop name="IsDefault">0</prop>
									<prop name="PointStyle">psNothing</prop>
								</obj>
								<obj name="PropertyObject" class="GenSampleEditPosition" version="4">
									<prop name="PropertyTypeName">Position</prop>
									<prop name="Position">4</prop>
									<prop name="IsDefault">1</prop>
								</obj>
								<obj name="PropertyObject" class="GenSampleEditReplicate" version="4">
									<prop name="PropertyTypeName">Replicate of</prop>
									<prop name="Position">4</prop>
									<prop name="IsDefault">1</prop>
									<prop name="ReplicateOf">-1</prop>
								</obj>
								<obj name="PropertyObject" class="HTCSampleID" version="4">
									<prop name="PropertyTypeName">Sample ID</prop>
									<prop name="Position">4</prop>
									<prop name="IsDefault">1</prop>
								</obj>
								<obj name="PropertyObject" class="GenSampleEditName" version="4">
									<prop name="PropertyTypeName">Sample Name</prop>
									<prop name="Position">4</prop>
									<prop name="IsDefault">1</prop>
									<prop name="name">Sample 5</prop>
								</obj>
								<obj name="PropertyObject" class="HTCSamplePrepNotes" version="4">
									<prop name="PropertyTypeName">Sample Prep Notes</prop>
									<prop name="Position">4</prop>
									<prop name="IsDefault">1</prop>
								</obj>
								<obj name="PropertyObject" class="GenSampleEditSubset" version="4">
									<prop name="PropertyTypeName">Subsets</prop>
									<prop name="Position">4</prop>
									<prop name="IsDefault">1</prop>
								</obj>
								<obj name="PropertyObject" class="SamplePrefWidth" version="5">
									<prop name="PropertyTypeName">Width</prop>
									<prop name="Position">4</prop>
									<prop name="IsDefault">1</prop>
									<prop name="Width">1</prop>
								</obj>
							</list>
						</obj>
					</obj>
					<obj name="item" class="SamplePropInfo" version="1">
						<obj name="ChannelProperties" class="ChanPropList" version="2">
							<obj name="ChannelProperties" class="EMList" version="1">
								<list name="emlist" count="4">
									<obj name="item" class="PropertyList" version="1">
										<list name="emlist" count="12">
											<obj name="PropertyObject" class="RQSampleTargetProperty" version="4">
												<prop name="PropertyTypeName">Combined Sample and Target Type</prop>
												<prop name="Position">5</prop>
												<prop name="IsDefault">0</prop>
												<obj name="ChannelProp" class="ChannelProperty" version="1">
													<prop name="ChannelIdx">0</prop>
												</obj>
											</obj>
											<obj name="PropertyObject" class="QuantConcProperty" version="4">
												<prop name="PropertyTypeName">Concentration</prop>
												<prop name="Position">5</prop>
												<prop name="IsDefault">1</prop>
												<prop name="Concentration">0</prop>
												<obj name="ChannelProp" class="ChannelProperty" version="1">
													<prop name="ChannelIdx">0</prop>
												</obj>
												<prop name="ReadOnly">1</prop>
											</obj>
											<obj name="PropertyObject" class="QuantCpHighProp" version="4">
												<prop name="PropertyTypeName">Cp High</prop>
												<prop name="Position">5</prop>
												<prop name="IsDefault">1</prop>
												<prop name="CpRangeHigh">0</prop>
												<obj name="ChannelProp" class="ChannelProperty" version="1">
													<prop name="ChannelIdx">0</prop>
												</obj>
												<prop name="ReadOnly">1</prop>
											</obj>
											<obj name="PropertyObject" class="QuantCpLowProp" version="4">
												<prop name="PropertyTypeName">Cp Low</prop>
												<prop name="Position">5</prop>
												<prop name="IsDefault">1</prop>
												<prop name="CpRangeLow">0</prop>
												<obj name="ChannelProp" class="ChannelProperty" version="1">
													<prop name="ChannelIdx">0</prop>
												</obj>
												<prop name="ReadOnly">1</prop>
											</obj>
											<obj name="PropertyObject" class="RQEffProp" version="4">
												<prop name="PropertyTypeName">Efficiency</prop>
												<prop name="Position">5</prop>
												<prop name="IsDefault">1</prop>
												<prop name="Efficiency">2</prop>
												<obj name="ChannelProp" class="ChannelProperty" version="1">
													<prop name="ChannelIdx">0</prop>
												</obj>
											</obj>
											<obj name="PropertyObject" class="ChannelGenotype" version="4">
												<prop name="PropertyTypeName">Melt Geno Genotype</prop>
												<prop name="Position">5</prop>
												<prop name="IsDefault">1</prop>
												<prop name="ReadOnly">1</prop>
												<obj name="ChannelProp" class="ChannelProperty" version="1">
													<prop name="ChannelIdx">0</prop>
												</obj>
											</obj>
											<obj name="PropertyObject" class="GroupChannelTypeProp" version="4">
												<prop name="PropertyTypeName">Melt Geno Sample Type</prop>
												<prop name="Position">5</prop>
												<prop name="IsDefault">0</prop>
												<prop name="GroupSampleType">mstUnknown</prop>
												<obj name="ChannelProp" class="ChannelProperty" version="1">
													<prop name="ChannelIdx">0</prop>
												</obj>
											</obj>
											<obj name="PropertyObject" class="QuantSampleTypeProperty" version="4">
												<prop name="PropertyTypeName">Quantification Sample Type</prop>
												<prop name="Position">5</prop>
												<prop name="IsDefault">0</prop>
												<prop name="SampleType">qsUnknown</prop>
												<obj name="ChannelProp" class="ChannelProperty" version="1">
													<prop name="ChannelIdx">0</prop>
												</obj>
											</obj>
											<obj name="PropertyObject" class="ChannelGenotype" version="4">
												<prop name="PropertyTypeName">Scanning Genotype</prop>
												<prop name="Position">5</prop>
												<prop name="IsDefault">1</prop>
												<prop name="ReadOnly">1</prop>
												<obj name="ChannelProp" class="ChannelProperty" version="1">
													<prop name="ChannelIdx">0</prop>
												</obj>
											</obj>
											<obj name="PropertyObject" class="GroupChannelTypeProp" version="4">
												<prop name="PropertyTypeName">Scanning Sample Type</prop>
												<prop name="Position">5</prop>
												<prop name="IsDefault">0</prop>
												<prop name="GroupSampleType">mstUnknown</prop>
												<obj name="ChannelProp" class="ChannelProperty" version="1">
													<prop name="ChannelIdx">0</prop>
												</obj>
											</obj>
											<obj name="PropertyObject" class="TargetName" version="4">
												<prop name="PropertyTypeName">Target Name</prop>
												<prop name="Position">5</prop>
												<prop name="IsDefault">1</prop>
												<obj name="ChannelProp" class="ChannelProperty" version="1">
													<prop name="ChannelIdx">0</prop>
												</obj>
											</obj>
											<obj name="PropertyObject" class="RQTargetProperty" version="4">
												<prop name="PropertyTypeName">Target Type</prop>
												<prop name="Position">5</prop>
												<prop name="IsDefault">0</prop>
												<prop name="TargetType">dtNone</prop>
												<obj name="ChannelProp" class="ChannelProperty" version="1">
													<prop name="ChannelIdx">0</prop>
												</obj>
											</obj>
										</list>
									</obj>
									<obj name="item" class="PropertyList" version="1">
										<list name="emlist" count="12">
											<obj name="PropertyObject" class="RQSampleTargetProperty" version="4">
												<prop name="PropertyTypeName">Combined Sample and Target Type</prop>
												<prop name="Position">5</prop>
												<prop name="IsDefault">0</prop>
												<obj name="ChannelProp" class="ChannelProperty" version="1">
													<prop name="ChannelIdx">1</prop>
												</obj>
											</obj>
											<obj name="PropertyObject" class="QuantConcProperty" version="4">
												<prop name="PropertyTypeName">Concentration</prop>
												<prop name="Position">5</prop>
												<prop name="IsDefault">1</prop>
												<prop name="Concentration">0</prop>
												<obj name="ChannelProp" class="ChannelProperty" version="1">
													<prop name="ChannelIdx">1</prop>
												</obj>
												<prop name="ReadOnly">1</prop>
											</obj>
											<obj name="PropertyObject" class="QuantCpHighProp" version="4">
												<prop name="PropertyTypeName">Cp High</prop>
												<prop name="Position">5</prop>
												<prop name="IsDefault">1</prop>
												<prop name="CpRangeHigh">0</prop>
												<obj name="ChannelProp" class="ChannelProperty" version="1">
													<prop name="ChannelIdx">1</prop>
												</obj>
												<prop name="ReadOnly">1</prop>
											</obj>
											<obj name="PropertyObject" class="QuantCpLowProp" version="4">
												<prop name="PropertyTypeName">Cp Low</prop>
												<prop name="Position">5</prop>
												<prop name="IsDefault">1</prop>
												<prop name="CpRangeLow">0</prop>
												<obj name="ChannelProp" class="ChannelProperty" version="1">
													<prop name="ChannelIdx">1</prop>
												</obj>
												<prop name="ReadOnly">1</prop>
											</obj>
											<obj name="PropertyObject" class="RQEffProp" version="4">
												<prop name="PropertyTypeName">Efficiency</prop>
												<prop name="Position">5</prop>
												<prop name="IsDefault">1</prop>
												<prop name="Efficiency">2</prop>
												<obj name="ChannelProp" class="ChannelProperty" version="1">
													<prop name="ChannelIdx">1</prop>
												</obj>
											</obj>
											<obj name="PropertyObject" class="ChannelGenotype" version="4">
												<prop name="PropertyTypeName">Melt Geno Genotype</prop>
												<prop name="Position">5</prop>
												<prop name="IsDefault">1</prop>
												<prop name="ReadOnly">1</prop>
												<obj name="ChannelProp" class="ChannelProperty" version="1">
													<prop name="ChannelIdx">1</prop>
												</obj>
											</obj>
											<obj name="PropertyObject" class="GroupChannelTypeProp" version="4">
												<prop name="PropertyTypeName">Melt Geno Sample Type</prop>
												<prop name="Position">5</prop>
												<prop name="IsDefault">0</prop>
												<prop name="GroupSampleType">mstUnknown</prop>
												<obj name="ChannelProp" class="ChannelProperty" version="1">
													<prop name="ChannelIdx">1</prop>
												</obj>
											</obj>
											<obj name="PropertyObject" class="QuantSampleTypeProperty" version="4">
												<prop name="PropertyTypeName">Quantification Sample Type</prop>
												<prop name="Position">5</prop>
												<prop name="IsDefault">0</prop>
												<prop name="SampleType">qsUnknown</prop>
												<obj name="ChannelProp" class="ChannelProperty" version="1">
													<prop name="ChannelIdx">1</prop>
												</obj>
											</obj>
											<obj name="PropertyObject" class="ChannelGenotype" version="4">
												<prop name="PropertyTypeName">Scanning Genotype</prop>
												<prop name="Position">5</prop>
												<prop name="IsDefault">1</prop>
												<prop name="ReadOnly">1</prop>
												<obj name="ChannelProp" class="ChannelProperty" version="1">
													<prop name="ChannelIdx">1</prop>
												</obj>
											</obj>
											<obj name="PropertyObject" class="GroupChannelTypeProp" version="4">
												<prop name="PropertyTypeName">Scanning Sample Type</prop>
												<prop name="Position">5</prop>
												<prop name="IsDefault">0</prop>
												<prop name="GroupSampleType">mstUnknown</prop>
												<obj name="ChannelProp" class="ChannelProperty" version="1">
													<prop name="ChannelIdx">1</prop>
												</obj>
											</obj>
											<obj name="PropertyObject" class="TargetName" version="4">
												<prop name="PropertyTypeName">Target Name</prop>
												<prop name="Position">5</prop>
												<prop name="IsDefault">1</prop>
												<obj name="ChannelProp" class="ChannelProperty" version="1">
													<prop name="ChannelIdx">1</prop>
												</obj>
											</obj>
											<obj name="PropertyObject" class="RQTargetProperty" version="4">
												<prop name="PropertyTypeName">Target Type</prop>
												<prop name="Position">5</prop>
												<prop name="IsDefault">0</prop>
												<prop name="TargetType">dtNone</prop>
												<obj name="ChannelProp" class="ChannelProperty" version="1">
													<prop name="ChannelIdx">1</prop>
												</obj>
											</obj>
										</list>
									</obj>
									<obj name="item" class="PropertyList" version="1">
										<list name="emlist" count="12">
											<obj name="PropertyObject" class="RQSampleTargetProperty" version="4">
												<prop name="PropertyTypeName">Combined Sample and Target Type</prop>
												<prop name="Position">5</prop>
												<prop name="IsDefault">0</prop>
												<obj name="ChannelProp" class="ChannelProperty" version="1">
													<prop name="ChannelIdx">2</prop>
												</obj>
											</obj>
											<obj name="PropertyObject" class="QuantConcProperty" version="4">
[truncated: 2,484,426 more chars]
