# Supplementary material for: Unique sperm haplotypes are associated with phenotypically different sperm subpopulations in Astyanax fish
Source: BMC Biol. 2018 Jul 5;16:72. doi: 10.1186/s12915-018-0538-z (PMC6032774; doi:10.1186/s12915-018-0538-z)
Supplement: Supplementary file 8 — Original data. Each subfolder has two ixo files output by the Roche LightCycler480. The two files cover qPCR results for oca2 and mc1r. Subfolder names end in 1, 2, or 3, denoting which subpopulation of sperm was analyzed. (ZIP 10643 kb) [file 12915_2018_538_MOESM8_ESM.zip › FishA'-pop2/May 18 2016 SpermPop A'P2 FACS PEP PLATE 0032 OCA2 RK.ixo]

<objectstream signature="IXOS" version="1">
	<obj name="root" class="HTCExperiment" version="5">
		<prop name="name">May 18 2016 SpermPop A&apos;P2 FACS PEP PLATE 0032 OCA2 RK</prop>
		<prop name="UID">2375BC57310343B2962ED14F8C0619D5</prop>
		<prop name="OwnerUID">C6C05626183A45218341EE89EA1A5F2A</prop>
		<prop name="Created">2016-05-18T10:47:16.165</prop>
		<prop name="CreatedBy">C6C05626183A45218341EE89EA1A5F2A</prop>
		<prop name="CreatedByName">System Admin</prop>
		<prop name="LastModified">2016-05-18T12:33:20.601</prop>
		<prop name="LastModifiedBy">C6C05626183A45218341EE89EA1A5F2A</prop>
		<prop name="LastModifiedByName">System Admin</prop>
		<list name="AppliedTemplates" count="1">
			<item>Borowsky Protocol PEP product version</item>
		</list>
		<list name="TemplateOwners" count="1">
			<item>System Admin</item>
		</list>
		<prop name="SWVersion">LCS480 1.5.1.62</prop>
		<obj name="AppProperty" class="TAppProperty" version="2">
			<prop name="Created">2016-05-18T10:47:16.165</prop>
			<prop name="LastModified">1899-12-30T00:00:00.000</prop>
		</obj>
		<obj name="ConProperty" class="TAppProperty" version="2">
			<prop name="Created">2016-05-18T10:47:16.165</prop>
			<prop name="LastModified">1899-12-30T00:00:00.000</prop>
		</obj>
		<obj name="run" class="HTCRun" version="7">
			<prop name="name">Run</prop>
			<prop name="Created">2016-05-18T10:47:16.155</prop>
			<prop name="LastModified">2016-05-18T12:33:10.709</prop>
			<obj name="AppProperty" class="TAppProperty" version="2">
				<prop name="Created">2016-05-18T10:47:16.153</prop>
				<prop name="LastModified">1899-12-30T00:00:00.000</prop>
			</obj>
			<obj name="ConProperty" class="TAppProperty" version="2">
				<prop name="Created">2016-05-18T10:47:16.155</prop>
				<prop name="LastModified">1899-12-30T00:00:00.000</prop>
				<prop name="HasProperties">1</prop>
				<obj name="_Properties" class="TAppProperties" version="1">
					<prop name="Created">2016-05-18T10:47:16.155</prop>
					<prop name="LastModified">1899-12-30T00:00:00.000</prop>
					<list name="emlist" count="4">
						<obj name="item" class="TAppProperty" version="2">
							<prop name="name">TopChart</prop>
							<prop name="Created">2016-05-18T10:47:24.012</prop>
							<prop name="LastModified">1899-12-30T00:00:00.000</prop>
						</obj>
						<obj name="item" class="TAppProperty" version="2">
							<prop name="name">LeftChart</prop>
							<prop name="Created">2016-05-18T10:47:24.012</prop>
							<prop name="LastModified">1899-12-30T00:00:00.000</prop>
						</obj>
						<obj name="item" class="TAppProperty" version="2">
							<prop name="name">RightChart</prop>
							<prop name="Created">2016-05-18T10:47:24.013</prop>
							<prop name="LastModified">1899-12-30T00:00:00.000</prop>
						</obj>
						<obj name="item" class="TAppProperty" version="2">
							<prop name="name">RunOverviewChart</prop>
							<prop name="Created">2016-05-18T10:47:24.013</prop>
							<prop name="LastModified">1899-12-30T00:00:00.000</prop>
						</obj>
					</list>
				</obj>
			</obj>
			<prop name="State">3</prop>
			<prop name="StartTime">2016-05-18T10:48:07.259</prop>
			<prop name="EndTime">2016-05-18T12:33:10.708</prop>
			<prop name="InstrumentID">28159</prop>
			<prop name="InstrumentVersion">HTC_VER_10</prop>
			<prop name="InstrumentName">28159</prop>
			<prop name="InstrCalibrationDate">1899.12.30 00:00:00:00</prop>
			<prop name="Technician">System Admin</prop>
			<prop name="AcqStoreClass">HTCAcquisitionStore</prop>
			<prop name="AcquisitionStore">eJzU3VuTqtiWP+yv0lHx3nkBqKhEdO8IwMlZhMFR7hQEFBQPqOinf4egtaxVa3f9LzJ3V9XFishSdEImwuNvzDH/u1pt/2u/3K3/57dTVdW//VdcLs/n//lNcUU+Pl425029qfZOXZ3Wv/3XdX0640//8xvz27/++3CqDq8txXy5369Lsbrs69/+Nfxv6vnYH57hLHeHcv16Ajd6P6PcnOv3a9zjcn3G938+539+Y2l8ix9jU+v17vexue1z//1wrFOVnZa73/7F/Gok62y3fo7iVw92L/wv+hfj+zgaP0Y5/F8GiUdQKquPzT4GPPjjgN3NDt910O+PhvQvRuWud4ff/vX/DemhMOYJM+z+EX41/u4X8bEHHw+q+zo7dW/FcdwvnuAvy03y6wMD6xQfvazbYUz7kjSh3//96hjH+Er7TFrG+Hfz27/6/+ZpeHisarOvz7/9q9Thau9PCRB9LuYHsWRnR/uqkxmtR+eNIApXO7LLTBBo3dIbRiyWk8C+XlYy0cSS+CJ9KTz7AD7xDO3clGJYqhs7IwPcnt2RXJzl3t2+7oY6rU/4vBSPzTm1T9LFLLT7RohES1Nt+xLcFKK7tsCIg3VR2tUlDQpjYDmNmBlqbl8ZR6G1RyD64s2rtnbh6Yqnb4NcE+fU0LW3ADJR5zdREKXKK+1DXVmFepvcE3GpVLl9YFyN1i7hphRNd7i187Er0Or4di0F5jQ82qfThdCqxdi5SEzmZG8mR6PQ9IOTiAZNH+zLY6QUxv3ywPGfs6V9Ehgc/6KGSPT8bGNvsrlCq4LcgLhihL2dXZK5Z4iuU4uiZcf2jk9ntHo5CY24EW5zuxyeCTFGYzze+/ic2EfOVnF/94IpbnXbtguT1jzDl8AUtVEV2xud4PvrcwFEr1IfdlbXumfcGuEgrtRFZZ+viuIZhi6yoq4XW/s8yudEoy6giRs/LuyNxyiFBpED4qbC8ZZZoXvaQ/Uk8f3XQeHZ9KWnFEtPvuiU+tVp8WWnlDgYMvTXnlI+t+dA2nma54/luyRR+qSExXSk0uF9YPvS5HpbwOK+EEiw3OQHKWIXK3Cqnkx8xsoTaZtNthBqIUXD9iFw0t2tEgh6R4X27MYBaWmQBYSHQCm8edgcpMPRy2FF1jrtXQNgpGMPn++mc3x/+8yDJDuLHKKpoRbB+LqRpHV0S8HfiQoJrhPgpD3htxCfZnLh2zXFEtGNU1iLU5UOFgt8fjw9p+DeVJWE2sKRpEuvWsPiNlY8/1Ti4+pskkMIjOgFjJnlUihVOP5BgfvTu98kaa9n+P73k0r8U51z0uVSpeANFaUIQ47PJZYsUog3V9yfy+oeST51yyAR+qrnU7uckdJ1jPuzJwoJeV5gpTA/L8B27jIJM6VhpdkpliGe5ELhhQS3lwfnElxmoReB4tuRlIkLDdK7ift/cICVIpmsIGQpfL3seoukrb4oIHASofB3Oh4PeZstYcXVeuGxh40grdkiAT+lZySEDN+vYuwSUrnE8S0MJ5H8it5BQg4G7YmZWEvfdkqNxv0vOqX633lKCdPJ8ItPqcVBOgJxpB0N4jHKyXigJyAfB3vi9MI9QwZs4AAxp6lni0EEZMMHHswpZksDmQ9Zsj/i/1VyZeWBfGYTgmdOAFqv2RE7W2oMWdR3B4xxU9L2tMeaJBGCJcx648qDqXcAYjcivh6wewJDUEqyZcQIBOu4o93JVKvJZjFagpHfy8Lpb9iSnPJdDLO9WtD2eBNwhLnoPvBwxfE3c60kK1VcgLTZ7zxIEtxeuckRGBe2LOzmHh2IddksQRpPM88ZzEOObJw77pU53NJ2r1JMMjoGK7AcEbdvwqgkPLOOgH/kJQ0TstCIEfRCkDIGf/bFiCXWVQ5gFqzw53mu+eSm6gEo131JbDE6JGR+2ACo1ASv5es5/qwbEQekd1vTkJhRQ8JLLwJNTva0y04GB+JwPR7mVrgrnOXmEJHBeueCauUlcYp6z5LQC2JQ1sOEduYlHr/U0y0gxakiYCT4+iAdXSAwO9DOYYM/b9M5Pv9wwf05rFmW9MbzBERnjMdXUbWcfNspNRmPvuiUGnzrKcUQ9otPKZrecKBfsx7tUtk1InW5p0DhdYq2573aJ0FhXcBogCaQGGuW5NL2DDydsARUPmmIwV9pkKV5Q7tnJy2J8tgP8E++ooizCW8gXYbuA6Yc06OBklKNTDhjBAal84Vf+pec7O54fyJQD4p2x3liEi2gKOC3Au8F9IWXJHZa8JAwYq8AlbMacllPKRB25thzs/wskcntcQeS5ZRnjzOLI49Z2ANttOU9f9Dg9kU+4SHt2xSB/d0WpGbl9mCqqYwHd68WSALXIZBcG3vOyo7xqjc9CxDnD9x+erUlaUupPLihgq8PRs0QphkMQXatCe3iTV1JLHJigA8HPWKvZQpPGcEdwQxGuL+RknJkG+D+a3LNeY64Sg+kZw080FWKJs41xe37kTEEK7Xw/aQR7v9AHkQgugue+H0nrUk4egxAXgFX2NSuBnK8prh/vEsT95qsG7JPrC1oLo93Cc2ZiogW72kQHqFY+A6hcnKd0gLYA7ZX2IvhlSON8sC7EscXvHC+x+Pxx1OKeoLrr86v79bf7w/9R/U3HDJj7h+iP3H4tR8C2rnc2weXs4gRTkRJVBbny0t/pyPkon8bbl76G4lC2emvKnJCtJ1Os6LAeYtOf3paOlKnv6q4m/9Gf9vijDrpn+eFtp83mpjtK6/Tn1Ypji+W6SL/1F+4okv7zFXqS39BUl3ty0nSPb2e8qxonbOVncWsQozp8Q5iT/EOdp4385f+BtWstOu4p9IGnd6ZD/3pvHGTRND5i70h+nN/ePz5Z/15Lp3b+9sct2/1t0vjtX1dPuYv/d3Dam1fEkP6N/qzL8S2t55p0PpjK+Qf+tNGHu5/QKmRnWUXrVCdPl+Lzek8s4u7q3gap2Z1p78D85ALnb7xprj3vWunP221Rj23+rsGmeppIbv1xd1kltr7sTwjRnRoDuKDOZ/tY7yTX/prXHVp14e14am7Fer9m66rw+Gw/5e3qmOaH0y7f/4P9TeQvvpWNXQ5MF0HtUcR1APxUReRSaE+8uCpv/5igZq6CailHeothRtqZDuTSVB7QiKNDD6HtJhRhZNQqJHVBjW3ODyUwr+P76bE3lGPPqcrnvfQm1o6c14G4ZxG7UyqppEcMlxDculrJOA3mSnte3wKK7tSC88c4XiSZJiinkYy7UUP/LlQ1Q0EpSrTfrW9CdI1vSUQ3XKV9iZ4xy3lFGovHQwUOkhCUZC25QL1dyxRj/NElKSV421g2ctF4skWH0kr3BZWgSMTDz82JemYoz7jaaXQ4YFGffVHWQrRiaAe+8tbKc1HWfLSn/sQfWk1n6XgRLZKvIbB/SlkL4EVdZPpkMgNI/lcEUK88yU69A6oscLKJFgqZ7yujSYbTTJH5y3YK/wQ86gMj7dLVBV8eY3H/8KgJh8Mv4K1nyjE9x0crzNQUX9GhNvPctT2lUb9Ob1KowPQcf93JYlRk6JRhL0H6nqzneH+XlPU68hBjR+m3g5c62rQvkzuzXfpbzhkJ+w/Q3/jrz6lqDNzALnZoDYiHTVA+6i/qRvsaPwzVmpCps9fxJFKiZNzmklKcY3Oy8YF6lBC/aVDfQG6IK+IHXpsTpYL1J9+Rv3BWjg0JDtcHLAyo6SdZYXOUtj+EuZJVRUQ86xPRten3oZL1B8Fg4RQDepvutVRJ/OVdiDmDvWnb8zSc5QS9UZv7iu8lb6VxNWEUCPzhe6B6ts4fjHVEtJ35iHMx+qOuH0fNUgWTw0Og7IAUWUPpH+/rEAc0xmBfrWvydG5L8BSF1vazZU9EG+zXgEvSzvi9K+oYTHZoB4zAfen1V/g9UPg1wnuj00ihpSc7INRxai/qEGN3c+OD3O1Qv2xGuptvF8DTO1h4TkRx0YkzLkJvp6ees6pPpRkQ/cWoEG6L+z7JczxhBJf+oOxg9uvY9SfxU1Lz65mIR5vF/XGK72EBu6Mx28ro/5MqPeevSzf+hOT+unIAz7+cNZLMIvn+ELqUJPpbZeANBL2nsuc2G/T33CI931fdJX6bv3RX3xKEaU3AXNR9Tx3TVE+Qer0QJFVqrCHPoe/El556c+miwtLtjF1ApF3WA/KrcmQ2N3eQb/NGhp6Bupm5aP+TLbs0c6ZwquOsrEeoD8a1MeYojQiuvsxSBuWL7z1GvVXCukVzLmBV7m7XWtkPx/j+ycN6jBb41VDKirUnzfpeXAVUXet/qZcMi5AmZ1NcnXCBuR8Q3mOpFAcOVdP/TW/6y/VBhT+yVpv/bEHowdqXDKek9ExQxZlOACRVlF/s9uZJSMK36/VXzA0cPvDEQ/Jai3h69dcwpBzXxmCefY4AlcD9aayjwcQvD7T7mJuRYS3XBZ0iHB/Rz2KIRxJaSDjiiOutLZqYoz2+Cffgwf+iQM+X90833935T1vwiYaMdVxBEov5EnwaKgDAe80AEOlOdq2JrVJCP146c++OT2W7GFVgHA9UMQlUpqQxQ01OuMs0fO85op651IOj1evR9yBbOHfT4N3JQoCsQj8ze1vqb/fr0r/Uf2xI/qvPwT+Jvpjxa/9EFhx9dY+EnPuaUepiUSi3Xb2caQYL/0N1gvfzrZHvlDh1giiUPHOS39t9tfqb6NNpU/9tdmf4e9LQfRE0u/0p8JQgE5/H9kftyxmn9mfa8/Wn/qrRnFib86cTKuKhI8Pmyq1a0lVUVcx74vWehZ22d+H/g4+axa6N9lwXfbX6a+yUI+t/qrA4/+kvy77C3mh+JP+2uxPc3cP/0/Z32WFGs7iGsfHmSCI8rY5of6OpmfsPdy+udCLX2d/6qjC7ZntxLFLH2/tO/3xyUy1a3EjewYOLfnQnxZDygmt/k7ZTXtlf6MTKezj9CJ7OggPrdPfZkmbRD+f8fie8FO00596dRxBPDD0utOfwTPb5rv0x44Gg7+M0/8m+ht/8XX1NMbPXXXdoJ4OIeotVeMC7L6tFv5knPlSFdIhrB8KagMvMAfJuqA2osUS9Ycf0JHEcHEGfuFTdKc//lLgr37CozZ82TGlJjsvIHFRX14tQi0dQ5LDYjTRvSAsoJGOWpzAenTF908GvCnl7AQ1paqoHzW5C1LqVymsewpqT9mg/k6zGPU3dFGD+TRDrZnnBJKEw/F6e3y+GS9Qg8RTaC+FhpN0x0NdchvU02WHGjyk+P5ujOdKqD9QU32vyMExPNTf5HKTpOVmlqEeh7j91EKtlS6+jjujUH/LrV1KfYkkENw2qFsmdnypJqjT5XmuEv+Q4f6NTmoMMY0fAd4WUIPBtUL98Rnqbz0TWGmen+VOf958J2pSD08AgHyik3Bt4njctafCslihfnc86u20w+O9jjXUa7nMEqkSbwWs+1v8fciDO0j6bbGEJdvX6HCj4vGhp3wMS+1seN5ojtv7BzqH9f6O+rYc0ZTWt2fW2OrvVGy+LftjR0Puq76j/G79ffUplXHaEWZVvitc/HNOOv1ZFL0r7HlfOZCpJgNqw0oL4AvUXzqfu6Ddt6i/O60yROFl1JWg4g3Txntnf7MFlLQ9a1AbJET96Re1LDr9cWSHmornldfp7z4QPZCiEWovEpSSDDV8PXV9Qs0FJ9RbGd8j0HaoqU5/az1YgqjlBW33ioFGphvUn8HfcPyXC75/3Q8CMCNtR2wmQb09/N5Lf7bDHw7kWPRXMB2yGWos2TekKe4hCJOwIJ3+VsFuCbP7DsdfXlFTt+0yAqleo57Yeoi32vEyAKsscX9+6E/ROdTl4Rjh8XGWPpjyoaDhyqIGY3Npg3l4FARCBjV36x0mr+xPEKKSbO84PqtC/Tlmjce7H/V4kLghHv/x/eATV968sj/3CKpAomr3yv5sp8D9afUn0vO9B5z/1J+Gx3t6Rv25RMDtqZseAT92UY8HM6pJttRjIFMF9cfT36c/djSmvypO/2b9TYWvrlCJe6iD/qznOTsVNdJnTxQogoFXnQVVR53+hFShi05/IrhnEFWG9ewJg/qT8/QOlnxraEc7oVYOHGrFTHdv/Q35Fd3pD+xzCl32Z4U9vgjs2zonfWZ/BdG+UrT7AA5IoKP+phWev57Ss1/ZX8RucftWf/IzmxQfDGrtMsA/jh/6c12VF6T4EnKg9aeoP6dEvRGfR81NXNSbW6J2hkuFAjVlUH8bM+ZIkBp9UChj7MGlmXHkcXpqEy9gXrgLcXt+oqL+VNSwW+QmR6bGdtBlf8DxVzzFN1MapovHO/vbRBYLxB2h/k6pxXb6k8cKR5xscW3IUQk9UKMNTZyKsnyiC9c+GOwM32/2MPFkSxX8yGAGPPHzCF9/cMP30woX9XeJk4jUh2kPpDSmPbw9RO21+hNvOu7f9oI/K/GYAXLqicQ7G9eEhNaWA/k2xvGdV1RDgiztgWHKQuHH679n9vf7KfQf1d9ozHFfVab23fobffGHQKu/Kq1toj8oYMSDqt7t/YGa07pyuedi2px3n5Wfrf7ayk/DG9BlV/nZ6Y8+oM6WLn3ssj9D2dHNn/QXK+f9rys/1Ulv03xkf1plPYSP7E8/rDelmOrVyS77ivbO/n7X32fl51N/H9lfrh6VV+XnMRumnf66ys9Wf13l52jMg7g819dOf4a135pd5edH9rdxFlt7e71bn9lfqz+D8EIuxoL5sLPjYPbSX1v5eYqmc1rdjlCnrf4u+UF66a/N/trKT51cMq7L/s7rqeqpB4XnOv0dlx4+zg6yRBSOk8GfKj//lP0FlvXK/jr9aVO10B6Zk3fZX9mPZt+b/Y0m/eHgn1H5OZh88Sm1Gyo9IPlapX11j1riB6i/pbBWizAvbpHkDIch+LogFIE1aErJD4ZLiG8q6q85CZHki+ccbOnOkwCOuD1pqgQ/6nPU0TlFbUg16sdXCOqvzf7qI8lgdWB0z6sC1NG0Qv2FvRTfv638bPUXTfeqF7g3fD1hHa8h9raov/US9caNUG8Ql6irMMo0KY0K1N7mOV4tRf24qoc/9x3U58zMOdSpmoBrZwoJmenmlf35aSp6/pnnc6kQ+QyCywP1t5zwmjQ+2BmEK6IUwQg/YqSmVtcQbnXUY3bNDpLSn6H+lkPUYKs/ybqtwZ2aCt3pby2RGGx2KePx2giN5BsZ7v+Ukopw+3w9hiYKxFQhFN7GcjRpUE42ENkR6s8IUHcRVWlgyxHuf7TPG2mf2lGnP7+nZbl0z4oCwuqO25/nd7/Tn3MrNDoY2qjfeDJcgUMdDBLIDer6sLihtvPJW3+yx5eQFv0ZCSzifJv+RpPhXxdT/z9+ofKP1J+55Xee27CokyBBHajg7+iu8lPwLjbemmpp4a511iSB0ne7yk87iyqGLKRnJeQP/d17c9RPDqitUEBtPK6BDVM2Lz13EKKGZj1nAfIsrkhX+ZlZsgdmskTtDW6Dl/5kw8CfzS3q7+RtFqipDWpP0fHnhyy/9OdI/t4nW1t2Qbo0OH4z1BIi0KgzY6yj1hZclJBrPQrBGtqlB3fQXpWfas/JCsePQpawxT0AzQ1xf1Z9fD1jcolAmKkl7Wz2eDxMy8HtrT6Of91baIQFfD7Z90qv09+0RH3KcQ/1R49YjQwvOxcM8VQUzjk/mEQzUH98c9nSbizj+IKZ3wNNWaYerGZaTo4bPH6zmNoX7uE0aMhVGAlgENSfOxuhlil7jnqm+BJdF1UCgeiZXXreGo9aHzWsqfoc1OVlT0Bg2IjIKAfQt2ZVOM5Tn8lFXwBh0NWOQ+P+t/oT1Btq04Hvq/wcTUbMV31H+d36m37xKdW79ntg5VrPQ2OlEaG4KwVyb4b6E451SVTZvYAGHkPwT37OEdPb1iAe16i/fQ/1p3nWA+bS5l7YOyltyEx5DMEU9u/KT9DDB5jGsEd3+pvf0wloEuFpTxTXJYmt1QXMaU2hLl3UzWZCUaAFOeovFm1NciTUmONVuD27TTn8w0GNLYajceEu7Dgi4/n1rb9mhvqbbELcnnJ5LzgIeNWJbhMe/GBAefBQUHM3foa6GywZGoQVXlRXT80Z2n1MQ7ZMNDIw3/rzNwPU53hmC13lp1P4F4lUC2sIRCk54oZOeiC07tKgcmzP6/QnJeEI5sHyXfnpLgcM8JMj53X6q+fXEEyupvEj6Pn8NvubhTd8v4TD/dfcbQLWVXlnf+Q8GMB0uuRoSOUkIePqmX06LOrPcK85UWylhHnJUAUoKf58naP+prOr6IWGb+UkHDx6nf7c8/zKdPozH6JQhCef/1vq7/eZi/9R/SH+vmyS0nfr76s/BH7WX5v9fcz7MzKy/qz8XDP83D5reEem3xwiibF+zuwTucl/qvz8yP6Oe8v4c/bXVn6ezkS1c0uW/1T5qcuWmH/or8v+9vtq/5r3N7hmZae/tvKz019/t6i7yk9jM9nUnf7aeX9d5afCTZaflZ8f8/5a/bWVnzVN66/szyaoyVZ/P2d/+l1Gff6o/NRGeG/9Ufmpmv7G/Mj+usrPfD7UOv11lZ8/sr9Of2321+rvT5WfP+mvq/z8kf118/5a/bXz/j4rP1v9tZWfbfbX6s+I6qL8Lv1NaIb9qm9V/2nz/vTRc8bAxVZpb5iilhaz4pX9eZvHM2vyziFEmiHQwXEilFJGzktYJKil8HjNI8myigzsqYnXhXbeX1v56fSuqA0yuJuSo/ELSM7Vu/IzEFEjye6I+ps6qBP7mCUAmaiRUOEyXwoSPoV0IKN+JpojSBn11p832aFuKr7YQMz3ZTpQFzezy/7czRz1l13x8eP6j9lfk6LW3AD16RsX1GGnv8oQ6ZBW7VKCNEbtnTQZx8fxpvQwvQzSafHWHzMma0iKRPGC0caupWhvJxCbEuq24TeR1BsXa/B0QSWBnuD+zBZqjHo8y0WX/dHHOARXECU6LMYCIyVbWwXPmYsk4BeoP4abbWAxn+nEMws7l7IZ/u0v89k7+8tJvISVdMHxS6dbKYVUtgV7I+Hvwyk3vrTXb8/KT0Wjva2POj4e6RXYN93wwmzTvLK/UDZx/CfNMSXURQmLlYz6i1bfp78JPWC+apLSd8/7++ovVJbs4QyW0dsRZxmh3hIKddBmf1CrA67Tn5AYaQFcg7oRFj0Hppa7pZ2ljb8f4YF64QU9RpfEuP2Ff2Z/D9QfVID6o9g1gDDinnrJNCCis4nAvO8q4viNZpJ4KnqgzJ7Z38VC/czqeQj6HfUH/gN14g13qEFWLol7e2aBSvOsBO1NC9odDQc+2YuoPz64PbNKmc3JIUP96cmz0jTjooiwFmqN1x6ot6kclYRe6KjHdJQVbi9WBcJN7j5YF6bA/S/2eac/wu1Rj0MK9YefDwvQgX3qjsebVJJe/E5/sAq0l/7a7M+VddSeMdx4MCNH1Gne4M+H3Hnp75X9sXMeeLrMiMM9NXte94JX9hecQoYYJepPz1nUbKs/czaHLvsDIV5IZBGsY9C0ICX2HrSarDa61enPlgItIqsx6m/GPfW3ANz+kqJ+p9YZt384hwMxT/MV6HGx/955fxOa7TP/jOyPfPXX/ofpHgF/GvYKKKaohWLB8xBGC55404KryXH2uIIm7JjCFk6WQM7qo4apd2QL5/Tg2E5/an17EJesURf3/nSEv3KFIvaYt31JqPZ0pz8neWaLIadMYDbLUX/A9w5kcV7dQMlvFG2XNOqmh5cgWFyAL/zVHPUnzm88BBu9R7sb2Rak8TDD8S191FqZnRMyA9TlrCqpwlmSTJL687AHujbli4Aw7+wPvJTCU/aMmnND1J07q/oFSM95hvH1NABptp4UdrFKgATrswDJ8Ll9puD78wPU3zrC8UGpz02ymu+HMDui6xyjbx3IpbJofL9er7A1C/V1d1cTPMXHb/3dz6g/E+5c4daSxZLLcRXBLCaM51b5NSH79QP1l4u4vzcLtc0oqD/8+EG9zgyrIURwWVB2as9zSR8/mOTMQw33acaD4ILvt1+5O+AvQ6pwvSuVE6fB8c29teh5fI0/11t8vvus/HTw5GPJnEP9CdZQKIIbm/0t9cf+n+iPYyZf9iHw3fqbfEflZ6e/H11ftkvRfGV/7by/Y7YQX/r7kf11lZ/WjI8/9Tfeqhc7Vy/zl/5WG3pkl6fdjNb22rMzxOh8+sz+fsz767K/H11fuuyv7fpylHraa95fq7+28vPneX/qJbs3H/P+usrPVn+bnDM+s7+Pri/nBbl3+tOHh1z4mPen5tW9/vW8vzb7U6UI9dbq76PrSyPDFvVnW695f/k89uzq3Jiv7G9LKufX8/60Q9oknf7ari9d9jdcqYW9OZbaS3+rW85/Zn+t/n7O/j70N/Hp22f296Py81uzP65P/3Ujpb9J5ef0ixspSf0bXjfkTKX9xU146S8YbFBTlY0aqS5xAMHWEejQi5pSsgXUSMCfZeKvhk0kbS7ZS3/hbIDbT1ZxDJDjX3awsp/zzC4V6pFmUX9cmNfS4vDM2shUL7rsr638jB9PfR4OeB2ug2EKjh6onneOUHPCZLGG9e4iF/7R/11/nvDW32g6XIPvTdTCrw3nVflpDxmFDrRGYKVzbuP2oqcQbzHGx9uuL7amTUmwVfhaMg3Unqeu8PWjNeqTSHYGK8tD3QVuw0rhiLyyv/CQ35qu8hMMXfFC73D3pSyu1rCUQSXeQRNe+guck1yEipk30qNahOCXNOqvzf5u4GmwqCjR6/S3GvAbiK5rnYRDFnWX2RMD/HCpot4eeHzUiETg3SYKCcaSfei6viT1UiRhdBR9SZSrJSxpWqNDq3RelZ+xsjBI8NBRm+EE92ehiLj/wXOeoQB0CbHQ+2b9cf1+/x+S/U2++guVcg0XkNhkR1xVQC0pEepPGzx2HmxmQ4HM6KUFElxRKzs70kgvuDtgscct7XKF2pBd+dRV34i9LvuTd44P5vCpP15D/SkM6k+LU9QSfhSbxIn1V/bncGlkkr49cvHWaoTaa+ywJs7DCdFYM9Qcu0Kd8PLulf2B4KDeZH8egeb1UFeMvo9e+lvcd55zpnD8ubfxQaVmqDGS4M+TQT8E63gpieP28PVKCnVnUqeMhhNVCWR8w/HP7X5B3Gw7wFvF9RFfn9HKwrmmz3l7vh7CfOSVnj2LUH/x+u6BsV+hJg05aohh6S4IY9w/F1baK/szz7N39meVgQ1acUYtW/EzW20uAo5nluH7TXE8dYz6k5Vs77nNUeHIaXARQVktdwTO+lt/U3ONehvNFxrxbnKM9/GA+vtR+Wndftdfm/1ZqYnXfkZ466/N/mArsC/9abmC+vvOyk+uPxx8VYXKd+tv8NXfUU4GIohS3KPt2khzAr3nd5ZLjSeBWXINuRXUDcTJjKGd9SMVSNw/of56fRZvNw4cR3Q9fYBwdR/EoWuqIfaJYoGXdcpzUxuvOnJ8osGII4pAc7V8PDGvE9CcFU/7tDcvycPZN3hK4fv57AT1Z/mou4UsoL6ua9TXHvAq6ohlr+j0h1cD1Jxvj2lnt5uVnf7k5kTRnf605eqZ/W3xqjk3eU1iddRfuplQBTgV6s+IUJPJcNmnnWvC+WQ9faCWSG9SQH5Oopf+Vi7v+fcxPt9ZewKE5EAVdtm7QKe/Lvtb19ar8lPdZ6jnLZUmnf5kb4X72+qPXjwYEGYNV4CxpRj8iFGWoDM5U8Blgvpru77IAUH9cY15ID5HpWBwLL5/vUobsubHQxBs0vMcUazrTn+xqTPPU/haEsWf7kB4RDi++R61N9m6A9D1BvXHyGlJFqsxak8RUH8D1mIIdd/3QBQboQgPvb9n9vernqTfrz+GHowH/5S2L+Pv4F/b9LNr+/KDf6pdI1d+yb+tGykv/h2iRfHZ9qXv39Z/Kv1sw7+Pti8d/zgGDv8L/7qJf1I9q7umnypnbqSOf13pZxv+tU0/W/5pbIlc/bnty4+mnx9tX/6XiX+/5N9H08+Wf7vzYPanti+a8RA4sbkcRnbW9MHTE8fhuvDvIvnWi3+FkgWf4Z8MRWBf77784l/b9PPn8K9t+qlTFF934V85OiDfluHGFMdMde6afnYT/+rFcP9Z+inJPP2n0s/v5x+eU9zkn1L7yX+x/xh6IcJSM/+Q/rV9Xzy2yXLJlW4hLDcxeuO6FkqJX8+iV/o3E5qkm/kX97Z8ES6MjSCFaRFDoq/Re7q3AUmT0T/eUUB/FAz+KbW1n0FP0b1wVTd1V/vp+/j+QTq6RZK9mKSwcp5dNDPpnf4tAvPtP3U3zLuun94lt0FyeHoN6e6C/jsNRUHqjb0Er4xbpQhjBv0Xj9BrrnWRaW90x+13o1sO6+CO/ovwZkIyNPTRko3x9Yox70u9m4pe0qfov/0YvVa46MtQXqC/igHfSGydPX03xf1r+764NPrUFjfPLqM0+ta+ob88/iAXgVvh/jXiLIQwa97+u4a0BrBK8cqn0KIk8SrZwHoU6yTwHvxB4o/xDJZ3VfWC0QQ9OXeHeLyNUKb9+nQ7SJvE28JCEEWv8x/HntF/jK/RfpG//efUfYN4Jxn9dzrNMog2Dfr1tEH/Rb0Mf7/Bsyuoe/i+rp8MPcQz5Z8BwPFXz1NKl80NyCxFQMUHBAo1QGDoy+fUP5MgAPnjxgJiORkBaRBJhMmWDhBN3dK2pwwZsqUuPhj9WUwDQ94AnDMNgujCagcS1gigLv47+QjAjXRfAE+oioATIJBM0kPAGWMEp0qFDOkP5iGo19nOs/cGAimcrMNPANoPOQJZpovCNeUw74o/zQZ2nhs8wWYGCECD1AhA00cAMuElAFKdcUtSRgjK/rN4lOdzz0ktFUE7uvswDYKCwOChHMhEvCMQN9UfADjd3HD73kYFIruiD9oxwP2T7ge8OzcQgOJhjc/nDQTyZIZAFtK68JzdAffvtppbIF/1bQHTh+aTaSULIFw2mQdM8IxL9TcAnUesSqSfHEUgjxEC0BwhkCtaRkCbIYI33CMAu+LP4T71HE3VauKt9Tno7HVHO4sevv7ugACcz8yq6AAYU8cAlJjC44eXxZIcvfs7/vvOxi94Tg3Yf0r+99VfqjD2VuoECPPzM/9L2z6XOoqsF3JsJ0CZCfuky//Gx/Er/4NphgLMNg8a75+EB/2R/yljFKDdLDJfussoIFVCEblabkUkG1w5kG42T4dMsT50AlSZFU88p65LIj9QgAkRntWhl0yTlrfn96iK1EOBzW+CxIyenVlQZ7Q7KOIDWZjXB/CXiipc2n4LUCcuXjdFDQU4HRMelo8EhbSjb5I0Nie4fzY/8OyVYuadAGdkM6HBmdUJMRYowHU+5YtOgG31Z9A/oyAn1dwnQXZlQYv4Zx/OiKq76k9FEFHQbf7Hs6txV/3pTnFXCVye1ZhxyNEOfUaBLUIjBm3eY+gu/wvP1wFoQ4Wng4B+VtPqbg6WWqEArdNzrmD97Asa1yhg84oiX96f+ejZZWh7WlMowIjav6o/h7lVdvnfdOzgdew+RwEu5ykej02KAjwLV5YcvEcPeI8S6L9t/vf7Nes/K0CGHQ2/6qvVbxfgF38KXOZMau8GpvMq/2wbf7aT/7Ttw80/yz/byX9t+WcXAP5o/Plz65cuANxWPnQB4K9bvyTjjOkm/502K/VTgBs9Cl8BYCvANgDsJv99CLBd9qENAOsqU18B4FWKm27ZB02ebE28Ti7qVwDIVq70p8afbflnabnSKwBsW79UFaV9CrB87OVX65e17+27xp9d+ecCUMzF9qoWusrmtShTXP9TgM61yl6T/xb6hhFLfbG09/pefi370AqwDQCN1QLqToAnttA/J//9LMCfA8CNMNI8VXI2h27Zh5zhbKLey432GQD+KP/8DwiQYSfcP0WAX11S3Z8UU/Da2X9tArg6ohD8WYE/DycOdAKMM0H0AmK+6z9T03r3fgmGKCjfxmuutz6jAC98kUAYzN8JYB4X79l/EAsH6cw/e604ke4F7DMxa9d9aOs/vYS3c2lVvhPAUImB6wQYHam3AI3NbQOOPEaxxTqKra3/bBPArv4zPzxn/6UuCtAT4M/1n60AF+Pb1PPCI89IVrJAIVW2TIc84RNp1sxe9Z9+quQoSJV/J4Cbu81IfDN8z/5zJiiw8SFbvzp/Ts4owMmAoMDE1bv+89733gJcLhpW8u2bAev4KtLhQ0eRud7kVf8ZurNbI43CyoTl6ah6nnzC7bn+JIKVvUSB+qdbLYnb4fP3sxALT4w3vsSkExTg9a4V/ojB/af6z9mHbf2n6KA4QT6jmBsNxzs/OS8BxuwZBag63yhAZkSz/5TWn+SLz6mhzDX4UTsu8Z4rQvE4Y3kFs8LdFaAqUdNFgFOVQbG0AryedQB+nG0LW+2rDaGSfgCzq5kQoCZsRHz7KcA1CtCBKKrJNHRs0GH5FmAbAc5cdk93EeC2QgEK0xUKVE4VluSCE4K8OqMA2wiQFMsQ+F1SFHZaoViawxKF5kBROOpCyYmvys5LgP0Biu82QUt+CDA07m8B+uPn9ERzhy4S9dyzL/vKJPKo/5x+6BWeO8gVphMgXpJx/FyIx0MdyAHMXRvvA/NY9VGEMu5fdcHH/YXWkOjxewQYTlGAdnZ3YYaXYc+ZaCjAREMBWhsVBThZotDi4i6CbO0zzx2Zz2Y7sx5ezYf8voBsVWkk99cEZpvlW4DWXX5FgO7lvjCJHe5WILtqWnQCDG+6BXyMt+J2f65FpJleHLx7n1eePY7weB+NfvgpQCfbrGDuLPaFfdh+XwEonlP90Ve1/ftuAX71Yip9COVu5QfHqa8lqd2ZACun5r1QmvJotacAZ6dp33MXxJLIYDa9wPRwYwu3IReB0FX4gLlo0ASCEIUhrA0UYGKgyPzqLcCZKVAeRCKKpw72PZAXvkA6AeaX9AbT3EAByv3kQGIVBZiWKEA/6KEAH3cUYFsBCnu8L5N2VxScd1cnxN5w55osrccDhIFJ0ShOFN5UfgrQfH5zSkdvAca+i6I9wk2TLo0qQMItB4V7GqE4N3NlCKSu0GqOjz8ru6cADyjIbv5fQuHlblnMKdp5GL2E8KuQBb4vc4UTna410e57phOgs7FRYG0GKIYxircVYDv/T4iHHO0qFB6ffb1FAYbDPiL1iMdDEakhyLcKxbvvJfj83mkL852GAiyKlCH6fsUCmQMKeNqvWWLuaR7Hd+8T53amDmTvrSrQVzmO77i5HoiuXFG0s61YdAKMJng8LPn4zBC3+P7lc+WLNgP0mWdv1b+hACf/NwLsj1n2nyLA4RdngO3SDx8ZYNv+5cROrJcAf2SAxo4F6ATYNv/s2r98lID+aP9yqA7WqwR06xa9z6UfPtq/tBMAWwFWR1kj2qjB96vPs8Y+HZ1FYUT2FD4EaKR7kREltxq+ln7oBPicANgKsMsAWwH+XAK60yr9U4CnBUyJRh58+TEBsBPgj/YvnQDbCYBtBqjDYMr8L+1fuhLQToA/ln5oM8Csrmxar+53oSsBbTPAj4X/PgQoDRaLz4X/rFNcde1fDEnG8WlTn9gno5x5+vW4ScTYmdxeAkwatxRtPLovAUr7hhXNnTrExx2t0IcXVxBXq9nOrinX/N6F//CcmtBf9d3qP637J6eqpBNg0Kzg1f+lywCpyPG7GYDrcocCZP28lMbqOeoE2GWA8QkFZR8LgfhXBYWVh4sYFndK8cKcur/6vyzUGgV47KEAxfEzk6p53fP4O4rJ4tUE7CJW6bDX8HlXA7rgGBTglW44SVx6bwEygK9/1ngUZANyEUjxW4AQJThea3t/9X/x91OlCAQOWEn1Jgkk455MB3aC2w9OdA5J4U4LX32gAHeEZOAOeRmv5BwKsO3+6e5opfD8AQqKZfl3BijYPCsZ6yqGQELhhgMdBbhUs1cGGExvuD/zAgW28Fi5CKMIBXez1RCW0vY9A5CSVQM8ZynSXn+4eWWAwAp4PLxlxkieRaMAmfAtQOekvgTorwKE5GAx2YLbn4pFMA7vvtRMyaqbARjMI1GQhIZ/CdCLOdw+TvH3s/KXON5iKGpSHfEF2HE5I35mfl/3TzynuNFfCvBvkgHyX3xO5Sf//ioCvWsopgPIMRCW3hUufT2gcIZrC4Q7+xbguDg6YFzMdwZochcUUWIlNJxnKJpOgC48iyaf7T+XYxkFRC9QMCpB0cSD0bO9J40CLB6a1gkQ76FQcKQ3YLsM0AyeGaDx0BISBShAiXs2fHHZKCcru/fKAKFZD8quCPRDgHglwfc/m38Q4Lz/XCqwzQC3vh6BpFg5Co961p4NUYDqiikIqA0KkDr3FzAPjig6ZnDwydAXgy4DdL1i4XdFoBJe/Dz7ZqGQ80R3QO8lZWFvT7g/8/joglHNUYBNhAKcJo4F5sTY0l0GWDGXKUwvg6yAujok5Kr2Arx75feefb0PTVI8Agm03u8ZIDmLNhjpGAVnjvBx4yovQbgkGXGD55Q+5qbbIIXWDu/m5T9MAbSnLG4/9e8oQC0raDdmo5KsneMrA7S3Flt+mwD7E2b0l/Vff48OMKT/xeeUZSsKTKOSIva2h4Ip5GfHE5jxnncLM5CGx+sV5PLQL6DYXAWyvFqvDLATYB/vAEE+ebQHqz3FkqWujGBanKgClvHvGeB9Snl2fbhGpOKtlwC7OYCS/Ghgrp14Eg5CsyHVGAXoXByeDng5MyX+uXbdkrvi+K43FODhMkQB1eKEwCw4MyR5jOkuAwQrRgHO3RkPywAF6G85W5PmMQpwvUQhdRngcYPCXZTmgHYml6Qm243FgmocUYCE4Upiak8BMk9BWi5u/0OArlzPk64KVF8znOc4NlXjZw7un7Qp3gL06tW4qwJ1l8ZNkKw71Qdp1eeKToDSKExAqf1+YSfza95VgU4PGu4vs+9JRB5RZSfA8BFbuH8MilPTDz0PRg0KscsAhwv8fZjqW4AyDpO2qQOKr2FRgGKM17Fwe8XxRIFFAaHLPwhwNtEE+m/b//P3M+Q/K8ABN/yyT4F/mgA/qkAnw7v/pwzwowr0RwPQtgXMx/IPnQD1fON3kwC75R/aKtA2A/yoAv1lA9BWgKrNPEDUEvrQCfAjA+xawLRVoP++AWgnwF+2gGkF+PPif8YmtXF/+7O+fbkP5D9NAjSGlciJSunVf2oA2mWAJ76pPyYBdg1AXwKc2q8GoG0GuI1G8FkF2maAOmsJ3MckwE6A3oL2PgXYTgI8jhj9JcALdx6/BCgR4D4agHYtYH4WYJcBtov/tVWgnQC/PwMccOMv6632T+sAKtUxgTV3QYG1a6v/6AET2CMUIHfLQnCcPYpjDfDKANsOoJ0A2w6gweUseD5vocDKY/xa/8GrZw68BNh7oAAHllB3s9Jsv9A9/8oLKBojS2Cp9VTaY5d8KenP9RS8qEQB2j6KjReLFMKYRqH9yADbWYD++M5HkhKjAFP7pBZhnxclaUHbKMLjQynCompYaXQiCSwK650B6rm9gfVZn9K+4fCcpEgqiu9aynQYSSjQhCUpOAMGxz+b5qwkkgnudzJQSLgUb5yUpGcUVs9/Z4B3F4W6Gogq8YNJU0vuarJCkI7eHUBbAeKl7y1ALh0akHKXKfH1/P4SYOxwOgnq9MZKtGZb4NsGiva8zV+zALsqUFW7MZ0A4wpQkPkFBWgmGQrwNkUBFjXu3/05C7GdBdhlgHQe5xAvcf8/BPgfyAAH3GT8D5kG+OUCNG3oAy+uURyShoJbJvKqE6CTUuwrA7SCNCvcofmuAtWC5bZwS756TQM0OHtNHJV+tqBsq0CPKEDnBijINgNUkvFbgPvt8ZUB2tYExdRWgVqzJYrT7A8FUh3m7wywrQIVss0ClOu6KNwiQ8GVFxSaUeOZ71LcoCaLo+zAlDhvAWr8zgeeuaLgGibyOwG20wDd8hElZHwbRTAv+nnhSGfVJ9NbH59vukXhzG8hSyKvtwBxabwFiFdnFGRxLz047IYROnDudRmgzWy1ussAre0EBVi57wyQmE8Btk1gdGVuvaYB9jY4nk3Yn4LgKBntKI+nWIc9v2sBastOBSR4zGUQ8Xh4Nnd/TpO8iQDmBe9DHfmMYrWk9QqMpM7w+NbRgfD9OR7f+RUFeK/x+I+bi9NVgbp6FKGt9yhAuS+ggBnrUJKw7C9BOZoo8Bn3jVWgQ5qe/OU3lX8TAX51FehC3yug7qge7Wpl+hJg6K14L1idbiC5rHID/Kjv050ADVOpgTQli0o3UYD54bkCArWiC5gNUCz1GQVoPI6U55wLFGD0XJFAT549Oo9bKumqQNt5gB9VoErooLDQRCw6EAVom08B+joKMJJQgOuTgeOz6bcAgXcnnhvtzizJh/j+1t2gaLhkPwT4QAGGLApuCqoA/s3hib/m+JcAE2qEAjSYuukyQP584wrH2tU1scfvKtBAoGxJYgRPBOdhUoV9Hc5zMrhuWZhfHM4Dmb7WhD2HNBjTI0XAUt8Z4Dx4CnBooQDbeYDGru3hOUhZEsSrFLTy3Kc/BGjOhjzti3AxicW6+06A3m1MNaQwUhYEweoV7urZBpv1Kx6C6QkF2Fs+BRhP9yDxEzx+BnstiZAMhiAQWiy8hYKPtxlgJ8C2C4z+oKi/eRXoj1PxP0tAlhn89aX1bzIRcPQd67+3ZaAdAfV9hYTRRvaLgO0aEEWpEForXCTY4TZMu4mAXQjYr0hlbydrxdOY5F5+hoDNQcq7ELDtA6M6jih1fWC69d/biYD3QF28JgL+IGApz6LPEPBjDYh2/fdfloF+TgTkMvuTgJc+zD5DwAKF9AoBfxBQy9dIuDYErG3PfBHwxxoQXQj4UQbaErDvertfE1Abgmt2a0B8hIA/l4EORnZu71RD/xMBuzLQXB9mnyFg2wemnQjYhYCT24z+DAEfTHH9LAP9MRFQ9/dOI26qbNOFgN/aBRTPqdGX9Vb6p4WAzIlIXSOYQFafS+49lwAM98JzEYiVE0lumgWwciOxCHuDPJdKvEMDX5aeS+YZQiJxOyRUUCkC3ZWB3t3nAvDPENCnGCRguwRgR8B2CcDpfvIioFcOkITJuXgtAejH++wgkQn/CgG7iYB5vUCCzdx3G9A2BITHTS78eWAnUnHC90uskeoFt4koSLelh68n5Ui4KwusdBXo90RAmcLxSVWVg7+6TelgCyB0i0CAX+H49odb3pWBdo1gblfhFQIGhx0SUmgyrgsBV5ed4oVXZxN1ZaC+h+PtykDrgLwmAnrz3jsETA0FCbi/5ww+v5qB/4imJKiOSMC2DDT1c90L1gmSdH8obLCnOr5e2wa0XuLxXs8bfH9NsNmuDeh6hoTsCAjHBRLwutEKz2rw+IxvuP8tAf1qj+Mf0kUO9iFRSHB/3DUJj9R/hIAsM/6yybXfTUDui8+pS5YPQJKffUDbiYBtJ5guBOwPI6YLAVsCOuftQSDno/gqA+06wbQTATX8M/a6ELAj4LMM1BZyJGQavQloz0vWJHdrGeLtGOxpyBcHJFMjel0nGPcgL7SOgO1EQJg+yxQvC3z+TOeeE/+Ew6sTTBsCOtsgZD7KQB3juWpDGwJOmV+UgbpejOQxp70lGFqd07ZHqqTrAyo596KwS2r/XO56tACpPuD2kYKvF2nPMtBnJxjY2YuEgD36Qx/QNaU7rz6gbScYa3d5E3DFIgGD1LFADE/vMtC8FgloEo7ErRokab//JOCmnQgIQ5/gp5cCljTakY6AbRno3FoWtMuv8fHQC2KY7YfZaxWIjoB9e1d0IWCjPCcCDurK6/qA5u7lRcCuDFTuLV8EhFD+xhCQZbjJV32t8k8j4DK2NLDI5jlR70nAJftsfQIxEuRM8yCZ9vgGs5X/JiB3D18EBHqEBDT6iC+FK5lXGeiEGGNQpjOqcHvnNwHJMaGIvXHThBQrioOpkiMBde1ywOef3iHgIjI50iRIwPWk4Wnv3M80qdw9CcjOKeKYJyRVskXSRXU5IbDrTzjyWO6ZVyuYY4UENIQnAR0knMcnSEDzjs/3qC2Osi0D3W2RuMnkPvQg8TmOrJnBi4BAelxNVs1ZxA+Ix3MZij2+f9sKJnDu+PqnYo5kFU6jFwFNK22IRU4MSKqB5G1DQFlJJzDzJ5RnBx6S9XYb9zsC2jfV4gh9MDJQKG1AulYwATNFAq51PB6z5QXIYb+qQNCXSPCph6RuG4HqVx0JF+FxItPdDYkcwIC4eQ+Jp1zGrzJQu/+wDuRg4f5YdYEEvOVUTcxigWRuW8H8FAJ61O1vSsDfH/vPEnA06E/+co7934SAX31pLXVAUs1r70XAtg60IyAwhSAexQxJV66lFwEVc7K0d7dA9ToC/pwCtgTsZgL+IGB25cxXK9B2JmBLQF1Rc67rBfNRB/ojBewI2C4E8VEH2hKwqwMlIHAfBDSK1VZ41YE+Cfj/VgfatgLtUsCHjIS8jcuHXanp7JOA2Xmj0T/XgXYExLvqzZ9nAv4gYJsCtgT8aAXaErBbBvBHHag2f+7PL+tA21aghj4XoKsDLWcu0F0K2PaC2dtn40XAH71gPlPAn1qBfv8ygHhOsYOv+nb1uwn41X0rLnNe7gjo1c86yTYF9CIJSXZKkTjV2AsgLWrx1Qv0thy+6kA9IucJkgOJ4e7XAh0otzcB25Ugwpp9p4Bg+UiskYsEDK0sg3Sb/iEFTBcbjQShbdfSvse/1gH0/TsSkCqK9LMXTB7bLwKGfR5fr00B25UgfMfbSK9eMHyh0P5xI3BdL5jF4dmL5jAQXzMBw+WdkKBHN5J0Wy8ycJ8z/YLptmG7OlDwB7j9z71AHRfJ2K4DGPP2eyWI7eW8hvX9Od6bifuzOqivOtAgv0AjWZQagGNeZRKGOZLUPPEmwPIy9UI0pCQlVxzPUt4iAdGYguSdJ8+HWSQgryIZg/tiCQv+hO8/3mespJztLbhDH39fwfyOv6cbkrTtBertZHw97eLFsO4nhhcUqsB2KWC7EkS3DmDbCzTcLr65FyieUyPuq5L17yag9MXnlBI3g88U8PaQYySCh6QwKiTgPZ7PYbbbZ7RbrDWJ3C8OwKwSt7Qz7w0bcjD6ARLEXdP2kSBsBpPnQoDnpiw6Ao5XzqsXTEfAdiaguAqRIG0vmFHcc8E4PlNAua9q3VIQXTPQH71g2jpQGC+RgO1MwLYZqF1qrEaOxXMhwMcdCSumWkLYxfpFQGdcIgF1oR/i7RzeSNp0fchJb7WOQKqWG+LWhvrsDdP3wbjYBe1wGeuTsrhHLwIaFhJwmT+bgT5TQHfiVHlHQP1SlASyA+6fE+lIvuuqpLteMKV3eTcDlaIDkIH0bNZp3ba06xRsRITwKMHM2+VeR8C2F4wGz6Ug9KbySdAfqWBK0bM3zwYJ1xKwTQGBuS+ijoCGjWS3J9yhJqRCAs6L67sOFMz7s/1v/V4IsJsJ+KwD/SCgfLl9NwFHg8mXLQH9T5sJuKqnOkgbmSJA1kiKloCuYyIBKxsJJ52MG+gONyD2eEwJhHXTC0j66Z0CtnWg/PHCeG6UvmcCTvUzVdiJxkddHag5zJ4k4qwXAeV5j6eDS70+kFkY3mG6rHniM/e5QLJFgWTbi++ZgH46wfHIDRL1vEeyXCdIoLR/nBA73/RqkjKIu/lhh+Tc335PAVcuEu5ePwm4mL0IaMsBr73qQI/msHAVZy11daCG2Odo1+tdGZK6TwJyTwKaW3z/NgVsCehezzjey/YxArNKuMLZ51ZD0nalv4GORF1V+Jdva+lzLYgJHk83RgJeCdUH5RS/CbjrpTlog2zguXSY5t1MQMWaIQG91cUnmTU4gjrQ8fg7M+tzJiDeRK9N0m/rWmUBj6eL1CPK8fqqA3XFaVqTdeCOQFtKYhEc7vi42Y95WEUyEtJcWSwZWvseWO2KR3/bFPD369J/loBjluG+qs3at6eA3zEVsE0B1Yy5l10h6M8p4EchaLGcBP9mJfi2GcyQjnevQtAfawF+NIM5NufU3u/vhtdNBWxTwJ8J2KaAmm5vc3HC0Y29n3v6KwU0bxVt7xcIPu06FJNfE/CohfBqBvNzCuhq9Mm+bOYS0Xdyxn4QUNWdjfC/pIDqjfKkLgVs1wL8uR1oR8A4iXpdM5huKmCbAraFoHoi4vhbAl4HhfKZArYrwXftQH8uBG1TwF8T8KepgN1qED8TsF0LcOMxyh/agX5/Cjhmh8O/nGT/NyGg+MWX1l02UbupgN7aR3JdhXOJZNNUOixATCRXfBLO06bEj65QSqPytoS1U70JWEGVw2Igia9mMHCkkYDMsx0nHYi+pPUnC/A5HQmyZ5tDR8B2OYhw/VwuoV0OolsKfnG3GynOn+1Czwu1CNTkvRxEtxR8OxWQXJ6FjW0h6CgUaonyJ0i06+1NwHY5iEXjK3QABRLO4u11R8DQnYlSNxXQvf//5N1Zf6JMtzfgD+SBqOBwCFgooCgLCpAzBxQF59lP/66qwg6dvp/d+yC5n+53H/pLVCAxeuW/Bjz8QO7h58Kz7a5gsU2QrLaMZPJ6eNsj9TcB+TJAL5ohIXVfM4znYViMAw3v1jsFpFfZpGIZICcgXwcRPpt4fm46fKeA3hUfv3Y0RzC50m4W5J33ONDleWtntLFOkZgv4sGyylJNafKoGa0XEhD8GiPgUu2IFDC+PfB82zk+/0W6z8UwmMgL8fz7G7Ze41gZ0MCe4/HnBv58ltkOrz9fB8GHwfjyaki/l4AtpSn9La2AX11cbV0CRRDQnWlIQJ4C6hZ9p4B8HOgAf3Mkf3xVDJEC8l3wnn55D4PRn8GSQu/8Yx8EJ+CREenzONCPFFC0Aho3/b0PAhZ7KBFQbAPkKeBIWr53wX9sA3RHt9ggjz0SsNuFLQXtdngXgo4cJCDfBsgJSJojfH5C8PFiqCOBDss1gaNl5kR/IgHN3h0fj8ZWQA6j+kQMg3FhhyTkKaDVf+REEPA5XReFoKVxoH2pnUuiEFSRj0jSMRsGo6ZvAhoWa50cDJFo0qxugFo7p8UwmFdSCWCcLpBksSkvyDR7WmIfhDdE7JYLQW/ZZCEKQa1aY1sUgo4rSEBLH28l1+0oxTAY3gooCkF5K6BIAY1VXIwD1ZTlnnjG8fB9BGwpbHXJ35ECfvVCiPOzOxStgODub5ciBRwukUCcgLdo9gBinBuZv7++h8FwArp1thzd2SxrMO4oNUmkgMY6asN4b1cz6DlIQNXv1otC0MS5pWIYzPA0RgJ2veuBbDubJ4x6cyTg+pRYZND9QUC43otC0PDuILFe6sooD4NpjJMHyduDohBUpIC0wQi43LwLQTfERPKtc5VE0zXeToIJ3j5fFOKblYpBDs8bkvXUrhDPCqtKUQjKWgHD+4DdP2djvUNAYkmH0UMUgg63+07mn9d4vej2VoNufsHzq03GOblUkYAmZSlgbfJOAY1TB4kJh2WHUDhtgFy7DUkQUBSCnuZ4vousEpNNq3qCwYylgJMhHk+HPZ9+uFcymCkJkFTB8w+lEZK32a8iATdIRuOsqYTyFDA69xUYeYGeRecDfp2vAwxOwwqFiXHrkDR9vQtB/cH9jxwGU/vxGvp3Cdhu1f6adfBfvRDwg4CW8VzX9HNEmm4WN6BIAT8I+M+FoHwaDC8ELaWAa2RXMQ/0cyFoKQX0Zk+nPA/0oxCUzwMVKeDovDqIjRCCgLwXkKeAVjNbO7prS8tyISjvBSwRkG+EKBGQLwQUhaCnyyMWGyH4PFAT31MfpWkwn9fB/+8KQQUBWQoo5oF+EFCkgJ8LQWNjfhCFoCIFbBjyvJgHetbhUloIKAhY7xmme1yMPUlshOAEzA6+TfF6v2piHignoLXceLEoBOUE/DwN5nsJ2G41lN8mFn9IIehXb4RoBqYJ0WmDBOwOkCRZJOcwlyRTCneyF4uNgMFh0S02QhyfKyTJNUJDJQsoNkIspgOdRtlK14ymcl8ATJ79jCoGm1bCCkE9bYYE4YWg1YmJZGy23ykgnwfKU0D6uK1qYh/8YtcwaaRc8fGqvf0SfKXRk6jTQBIqj/1apIAhnaUXI/LYRsAtm17Txk9gxqyDBKQ1oy/RKNE6hsE2NkwOrBCVF4JW5PsaXGNKsrC9eMaGD6sUj59tgKBu2jEubL7pdM4IGd1BMS63YTENJjhqqSV6AflGQDqO8PosphkSkdpIsm78JiDvBYzaTygIuDDtHomCPFUMy1DHEHlJVwpv86clCIjvykhif5Yaxu5JfVjKJyQwJ2AvYNd7muLxoyc047XY4wf7/gnJnPj4/KuKWaSAUXuE588LQX2YDyhdECQnLwRNhjKSlReC0jZFAqrPIf3eQtB2S/lbFsJ/eS/g0FFaRSEoXwjPewGdMSOg1FdqpLryxmDbo5SUegH7yf29EL5xOgb4cS9cZoKAfBpMKQXkhaDj/uJNwOioF9NgRAp4bbJ5oM3WlvrOwgxEIahIAe/+OwU0T2wBPO8FbDW8GNTVHG+bqmKJjRCiF/B6ZQvtR4jB/oIRMDLiRakQ1MvooVgJaJ4Oa+KZQzy+qvzEd1Pnhsc3nSAZ5f21WAnodm9IQJECskJQX2mbRQrIN0KIFHDTsj0w1603AXkhqNgI4VpIQL4Rol+5bfB4u0jU5qjZA72ppcU0mEbGCLit7DL/KsuxICDvBRQrAUvzQIf454J4p/oMzNv5nQJG+ggEAX26ePcCOtlln7nXw6FYCchTQK8TKTm52b0pkj/fEzc4ICG/7zXV+ms2wn91Ieg2HjiiENSrTsYXAudJkQJG8/29SAF1DT/niRQwXy9vRSHoYIgEHHbGEgyVbR1tM0Fi7NqsF04aIpm0GAm4zpGAfB6oIOApW76nwbRnSMCw2XoUBBxnVxAE9CtPVYr8cOWIFJD3Aroyvr+IXsBpy2kT/0iuNXLJZjVwHvbPvYAHn6WMgesYemOoAagvlYTrqWoZ03COjx/KCv4NaVVrIgU0aKdC3c5trJCU4keuZY9thJg2VgUBk/6ryv6tg89nRf2CgK7p4P2bwaAOpPZEkl3vy5y0A74TcM56H9n0muGsX4fuOakQkQL2tmxuzeyEBByskIANtSEDQZKR6DRK8C/XfHAWBKRWgMezqbaaYK+CCr4mnCQmBw2Pf7md4vOJQlBGQMtX8fx3rDeRp4CmXtczmuq3hyAgZb2AgoBxBQnYtw+aRDvx6s8koPzfISAyvfa3LAVUvqMXsDQO5nMvIC8EvWW3bpEC8kLQ0lLAj4GgpV7A0kqIoxToIgUUhaB8HMyB3oflpYCcgNZoj+QsjYPhKSAnIE8BRSEoTwH/h0LQXbaqiULQEgH5SohB9b4JSr2ApjnF96SPXsDBcriGX8bBfOyE/+dC0A8CioGgHwQUhaB8IOjncTClFNDcyXm5EHSfzVeCgLbWfSx+KQTlvYCcgCIF5IWgPAUsLQUs7YTnKaDoBeQE/Ld6ATud+l+zFL79xQRstOZm0Qs4GCMBHe+eg3/YIjGmzjsFTKjRLQaCGv6+IGBQG6cLYzzOVuAnVM9C38D7z9b7NwGr63VgLF7Suxfw3kuLcTDTxgMJ6MyQSLwX0NNqFgmGltsxrjpZAV1YSDqnuS6WAvIUUBCQL4WPxkkvo6/642IQmSQApxX7fndtGMr4vRSejo/QMfzrEKXaWb9TQMfA+/vNJxJw0lsvxFJ4TkC6vCAZrSN9E3CZIaEeF7MoBA3UERQEDHeXNwG39zuSdXvB5+dL4flKiKQxwON7RFAzvIBGEA4OhiQKQeftbAyUngkRA0Hv530K4aSBBCSTBxKtdqYQWBeWgnbeBKSUEW4qPzSxFD5YPfF6cQK+XDw/MQ5mlzwN4+rh+S+JO8ii1QGPf7VeFSmgIGB7mWWwOC6GNMye35gCdjpy/W8h4Fc3LHS20AFV6rwJyAtB+VJAGKoHhUyfRxfMs5dSr2tYxUBQc5K/C0HbDSSWpg9XiKOMrVyosEJQm22FN9dWTRSC8l5Ar7OIHXJ+rCdgddI9KaWAfBwMTFhvHk8BhzV7K0HSQgKeK8lPA0G95TMG3cLb7thFQvIUUPQC8q3wneu02AoPxwsSUBSC7tmSwm4vzsVSwOGts8Y3oLv1EClgd3fNidtd4f15IShfCih6AZ2x9yag1pMPIgXkBBQrIXghqNpCAvrDp1IUgtrqOcu8ASDBakroCgKCQ/Hxq4+KCeoCUgkqhoXXy62ERQr4nCAxI3trg50qeD48BZyZ9rsQtJ/IqdgK37PZuJgdWBdyuf4g4NJAUoL1TgHx60hYXggqUkC+FZ4XgvIUECrRNxKw02k2/pKVEN2vLq5OqksH+tddlbjOblwUgi69jkrDJlvqt6+O7/g70UAC8qWAZu3EOtZ0JOCq+4OA+bCe+f54qZCn6rdhPBq8U0BOwO5tW6XeNkHyPNvVCuh1+90L2A38J3QXbSSa71xj0nsiAYOxp0rUW98dY3OS372AkaMaRpS7mhgI6m5DJNljsqmB1u6rhG4U/Lrf44Wg3XchaKQwAnYytnKCFYLyXsBE0xXqwxZJxMfB9I0KElDbIbl4L6A7lt69gIvmvEgB3bMzUkQvIF8K6F3ZuBbphcQbjm9V6rZcJFkjXXaARO0qEQS8xHj+zlNFAjYf1Q5RhuMc/waYMoWegSTeJa+GIGBQ31Vyct/OrmC6JyTo7ILX002rLRiDXEFSHyoLUQgqUkBBwGx3gr5VqUqe4owfgoC8FzCcenh8l3yiAh5SJQM9xPNtW/0KDMJIw88hfffPJKDyXyFgvSZ16n9LCvgtBNzqHb8oBOUELE0E5QQsjYP5TEDeCyhSwH/cCviZgP+4F54TcJCdX49SCigmgnIC8nEwgoB3ut8UhaA8BeQE/Me98KVeQEFAPhG038Hj5wQcOBpcRAooCkF5Cni5Kjv3Ikl2kQJOXnQhtgKKiaDXQxaKvfCmET8sQUDeC/g5BSwVgm57Q68YB/OfJ4KKQtCPXsASAcU4mI9C0BIBP8bBiBSQTwQtFYJ+HgfzUQj6rb2A9Vqt1qr/JSlg64sJaPVUC8J7YJFI0pEkvR5LAbXgXQjaeSEBvcjt0mhJ0oMg4LTZ/CkFDOcTtuMgwPvzFDBydCTV4vgMjGu/PYF4VkdCjR/axTj5UrEVkO7Dx8Nwj6tiK2C4GTyMUiGoICDvBRTjYD4IGMrsNicgLwT172BKJQLyvfBU1Vnv4AQ/GyY6faeA1+iMBOzuSEb9hbcwYInHH11e/SwYqUjGZYNtOVR6fSlqzR4FAf1hFcn39FKr2AnBCBid6s8iBVx2Zu8UcF8ZFoWgdDnQamIvvOgFnCyQZNfUBJjlY0IC8J/FVkBOwPB6TR2jRtpBQcBRivcfuhSvd1VHwlYMfP4JfhCG5T22qCgE5QSc3n1LEoWgK4kX1qJsBQF7IzUFv1Hrk1C9rQsCUmn0zYWg+JpqNP4WAn71ps2knlfAHrBC0PiJJJEDJIZ+DraSl5pIQD4R1MhaaQbx9mAQBxJfFIKKcTCD/pEVXl5WVBBQ9AIGDyTUyFJq5LSZgigE9RsRkkj31nF5K+C8q1Own81t5noZEmjt2xMY6GckEJlZuSAgTwEFAXeDdUFA31pbDrn2kIAD9b7NRC9gfkwC0M7DHInqvFNAPhHU6+4OuSgEHb+G68zdV/H4+DgY8+Ag6bZVJSaD9jUG7Wi998KLiaCcgK+xefhlL7yZ2kjCIdvhcDji+azvWyoICLUHnm97gwR2Dq+MeOP5oSCgCd018R9LJFvNruDjDVgKWG+YeJXu0yGM98q7F5AT0Byn+JXOE78e77dI9LaOZN6slQtZT5CA3Q3rBRws8PG2ARJw8EQCQhwjAYdOM0KI9pGQvBew3mvOYNzv74k7b39fISi+phT5b5kI+tW9gOr+Ni56AZ/WEn9HbixlGldUSlNrFRveafMA7bFFsgzy6rsQ9N5oElEI2hj0JRhlbGIoTwF5IajuXasS3AAJeH+MG4KArr2tpkS6IUH4OBjRC7i/dR+iFzByd6OUXAZIwDjXNSJSwOa6rUOku2zHQoBkMaeZVkwE5Slgh7TqYNbPVXyNne8/CMj2wvcXrmNccrYFcETeKSAnoD+7KxRONzze7XGpgGGsK5m3Wy7xdoMRcJ8hUTtLJGSzMdEhUG08vh25KmTeRmKR7vUnAtoHqGYeVW8HcphtOqCGnSqFx+qdAvJCUE8xXM3wwtYWbG8kUzERNK/OZLAfbPtvL61cSGv6uoOen9UsrLdvNXLsdQsCesE8SUlyn2gwzW0830mM5OvvXydRCBpyAubqslWMg+Ep4HWWqRBPWCHpuoPE5SmgvUmQgH/qVsBa879DwHq93fhbUsCvXg3Dl0Lslxe3WAzPx8FwAg7Ozy6IxfCcgKXF8HwtoH33iCF6AcU4mA8Cil7Aj0LQ0lpA3gsoUsCPtYB8IqjoBeSL4UtLIVYDMy0vhZAf+6V7MUyT2qNOehAELC2F4AQsLYbnBDzU8OOcIOA9lHZiHEypF7BUCMpTwNI4mI+1gKIXcLucJ6IQVBDQjaVpuRD0cT00BQFNJ1g75bWAvBeQE5CvBRTjYEpLIRo7Db//dB6656Rr/jIRVCyG/8dxMHwpRGkxPE8B7fNZi4sUkC2FMG+epwkC5isE8reuBazXG9KXTS/82yaCKt29DQvfM6XwuERCPG/4QWfm1PF2W10vxGJ4N5gbkiDgdI4kcV93JM12ki4Ma46Emr2quhRkjmcYQUdewLIuIanWUy8w8po8gcV5j4TiSyEqp0kKi+3xp4mgMyOzCFXOqVFKAcPF8V0IGhL9PRH0g4Bhw0FyzSUkYLxO3r2Ax+SdAgbrK5LunLpIuNkeCXRnX2+q5hqWYZNI1LTXqTGwkHzxtdmXwnVNKwpB6cx89wLyQlDv7vRpULGQaLv2HIl3X/cz/CDsxYbunJMiBYzy9GFsPRfP59buZeFwBjUjGKwiCC8JW6JRRZJNehlAUDsRStdjzzLstbyGabpHAs5lDYzrcxjCsjbH89Efac3IZ+eiF5DmLIXkBIz0AZKdHPXYWA/PLAXMLCmkLTy/c8RIHd0HNAx6eD68ENSb995rAQfhMIdkPRhSOhnpj28jYL1Rl79qbNnf1gt4Sy4VsNwqwuWKsiJSYC+KQlBZszpEcrcuDJXVpugF5IWgvVUrI2IxfHBrhmAHl1UmxsFkdBTCsMII2G1aNVJVEgBrzhancwLiB8IYBvPRnsJZV0CkgJyAntaSUzI9jSK8PcDb4QnJwpdCCAImxDqIcTDd5xZvTy9WMQ7GnMKWuvLuPQ7GXgxyCV45ElAZIwH5OBj/NULy7G1vCt1Xupbc5jRWSOuOX+cEBHq3YjLusRRQPrwJOLdYYeqSpX6V++QgFsMPdrN3CuhcbB+MeLolIgV0dLySvBcQjtohKI2DcemFpYB924LB5r4mUAuRzGIpBHSQxN1EPpAkDIegv+It9c92HJCqO/IEAUH29wcya9fn0E1NJDMvBN3aSEBbYQTUau9eQDEOpnNAAvaVH4vheS8gXwtoTtt76r1G35cC4mtKVr7qX5XfnQJ+dc+65Y9dQUDPP44LAkbjRKX4F/Ze9AIOKsc28a6LpUF61/EVSMV8p4BiHMwmqkv+wUVCnetIQLuPBHTbuRsbVmtQF2sBxVIITsDSYnjeCygIaNwquSBg0FgjwfZTJOAVkIDLASAB6yYSj08EnfgqErD6GBWFoKIXcGEh8ZYVRsBrF+/PCTjx2QTRWfhTL6A/dfH4j8u7ZuS9SAF7pVYy/9kfdwhdnDVwuxkS8jpjvYCrVVcQkCb7a6eUAoqJoJyAzkxCAo4m1UOpF7CUAgoCrpv4+NVjd4evcVPO/H16W4gUUJs+kYBD7/ogu1HjXk4BeSHokNSRgPflNScdPysKQfHdf3whu2PjVEwEHebVIgUUi+ET+01APg7GlZf4/HwphCgETfU/tBfwx/9Y/l0CNuTW7zfD/yEElL84seATQT8XgpY2w/MU8JrXeuVC0NI4mEM8ydyzNDCLQlC+F1D0AvKJoEqtZouJoP/DUgg+DsaWMwK/FILypRClcTClXsCPcTD7/t2SzOvq+RC9gJyAg0bbX+iByVJFlgKWegE5AT8XgpbGwXACljbDi72A4z6NRS8gLwQdVCgS7PNm+O62p5XHwXACllLAz72AvBA0jXpDOlAtJCPvBdwcgkF5L+Bm0BsUKeBmogx/SQE5AUuFoP84DqaUAvKJoN9aCFpvKJL0WwL+IYWgzS9+Tc0m5wF4Dd2UgrSNhNgbUjEOJuiR58LoLFSWAmoGErGt5Ub1NJzCYqL1KFVv73EwUbPWJWES4/27y/YCkqSLRGo+n4HRS4YTCPqELTXYpwUBRSHoc8k2nxM5gUnFsEhYzVPLMHbDgoDRdPQ0jKRxLvYCRkuTbVLfqmtwlwRJ2Mq0h3FumUjAe2pKYi+gG6wSmB/yvhTdZ0hI3guYkCMSbnpghZIsBZxdRwYJTnMkYOCzpQmb9puAamWygsDu95GccqoYi/58CZPaCgmr3R6OoT6QuDBH4oqlELwQNKidkYBEZ0sYxsM5+IN5L4vkExIONm4EUeS/Cagadw+8lvIm4PWFBPRuAzujrVwLkJTzUPQCRjUNCbpU5RlMD0c2fuasWaIQNFbwgzE9avrCOBtqAlOl/hMB+TiY6PYAxYjb7RSod8PzV/DBBQG/vxAUX1O15v9VAnaso1pMBOUE/EgBBQGd63YMw622YdP3kFz9BZJkrBzx9ire14in1ENwrkhAiOdIGkHAFyChpk8k4OsWFr2AohCUTwQVhaA8BeRLIYY5WwrhdJFYvQi/3n2dthk0fSRg6CEBBzRHAmleXB4HIwjYTt4ELE0ENaJzngkCthvvcTCiEHR8XU+B3Lcb4gUbSyHtyjNgewjfBOSFoCIFpGy8zHn2g4CtWL6QPA4DUA8S2xvo4PnRBhLQ3stI0IWuOKRB1xR6wGYV5xYSkKeAw34dycwJmKRPG0jawu/62Ayvnys7CVrh5EIqe9sBY6rg452OeP8H9fB6d7o5da8780IWo8ochrbDJqayQtAHI6K2H++QEw4+3mN89JD0zl4SKSDvBewNuu/N8M5pNEOy1/fU3xvfSMCG0mh91fvU31YI+tz2oSgEbQLrHdPmSC6zigS5PNSgSAHbozb1jPrNKCaCshTQQxJpRG7saqCOOg3iX1fvXkCeArp+igSc9KMG9HtZlcLovFwQuRtVoevKGgl2dSSgtnm9wLx2VBKkZuVC9k0kTrh8vgtB0/ubgBCQe5ECLkaLNnVb3ZFCGqNbDex1rJKw5SAB5+03AUMtXoHROA8LAobX673oBUzItElcskcCnsJGE0i9j8Task3ui/VZBzCoKgVKlS2FsObFRFDoskJYTkDeCygIeEtZoatPWWHmqlqkgHwphJeYriEIaDX0CvHsEEnICWjec4WIXsDQiWToTxIN3+fnV4WELBU1rLaaheOg2hEEHDQ1/PnAq4Jk7stI5E0Tj6dWYxNBD5szmKNlVfJfBAl4a3YVGLZ6ehaYLKXkBFz2jm8C8omgjuzrhJLgD00B2/8dAsrN5u/fWv+QiaD1Lx4H05jFJ0FAMQ7mcyEoHwdTIiBfDV8aB8MLQcVE0I9xMCIF5ATkhaAlApYKQT9Ww38uBC3tBfwoBP3dOBjRCyhWw3/0An4QsLQavjQOpnaSj78Q8PM4GL4UojQRtDQOhi+F4CmgmAgqCPgpBRQTQT8VglpN+rB+WQ3PCZg9/f5/WArBx8GsupGbiXEwH72A/7wUQhBQ86xiIijvBfz+pRD4mur8ftLaH5ICNr/4rbVFVQe8roTkA8kzjLhCcvDqfSSVHHsLY5fRCeAbV48IAt4a7SnEbb9HRS+g9rqnsFxWu5T2F4xsFEkS9ev9LBjO9RjfmtRiImjQy+BiBCErTAxsOxO9gHKOBCyWQqyRWIOTu0ICzU2Jrnv4eJ2RvISk0u9JYTvA4zsN528C9mZIQOkhFQQMJxMkkH3IEmDLOCV6IkhCngIm9ggJNVq8ewHjlmyQsJvqqTFeIPkWmmMS+mQTSPMhXSFJozcBq70JEnByxeOvTzUw4p2LxIqb/YxeZ8/YuPfaeHwXfP6goTyKQlCRAi52aZECzl46EtAcPDrGYTTxINk4JIte9toyap3hGsBR7CyiR4iNaz2LRCFosO4hGWlFevcC2l4KIgWE0c0igf/yYiNetxOYdWNLiqpVPH9jn+HxyY8BknKKz9eJzimAGuH9s+TplFLA7yWg3JJ+/3H1DyHgVyfr12dPh1Gw3FL/MrXYuBWWAj6RgDCcKEUv4MA0MuK1qgeDyOs1EuO5YaTpyzWRAg5bo5XkkkxJyUFnBBw+cslz17EiUsCukiKxrJVVLgT1t86hIKDVYr2AzZZ5IMdBbwLafLCVRCEoTwHHd8JKJFkquN+PpjDcmZkEQUWxiNxmvYBnF0l0Sw4pudTDEEbklEvuOY9TQUC76SPh/Aqe36w9nYJKJxsqCNjYP0NQkxObIBqxwszkWPQCemu2Z3C0C/H5x3Uk32mwf5DpLClSQPfUOjxIr2tT0HJWCHrzDkUhqJ6y3/wbW8pwSJGA6jLE6xeziZ2k6dngZMY6g9kQj+cyRwIa9Q5ej2SBj5+veyOxFMLHP0kBsbehB3ZVzYkgIC8ENaf3dwrYDpGATme0I/6B9T72lmwpBC8E9XQk7fNVmZR7ATWlN8Ofz/27CSi36r/fCf1nEJB8dQXYwmr4+DvgVKmbNZGAsFnp+NO+qZkoBK1Vdw+wml6bQm14K1LAntFpErEXcL30JbAbdiODxx7J0rqycSi5U5W80QUJuIv7dei/htVM9AK2GruCgPi7MroQOT0hAZ9DlVDduuLvaLrXYep4SEQ+EdTPVSRgTJFUnfRNwMiavFNAvhdQSxUkpM5Wv88GjICXFxKuFiABeS+gKATlBNTakgaTZ/4m4LlZbYKzHFaJIGBWZ4Wgdwnvz8fBDBO8Hl6NjasJhktDLIUYXWcdyauHt2IcjHau4/n2H+OCgKOQjYNRKBKQF4KO9H6FCgIuvc0Rugni1YVJdUG2u74MdiXF67FdXDvEakUvsL25mkXD2lIh3eOgBaQ7R6Ka1+uFQH5nhH2oJBITQS+3sygEjbwL6/1rRk0whhNdCq61cY1cGnMVwvRVydzLDom+2PtV0Imuk2i3+0MJ+OMl8u8SUGkrrb9lL2Dtq/uW/mkcTCkFDO7y2t0fM7O8FOJsJUa5EPRzCihWw1cPtYcg4HE3HpTHwVx3x3FBQJ4Ciomg66WU6rOLenGvW2NaHgfDCWi9Qj0orYYvEZD3An7eCyhSwI9CUJEC8kJQvhTCvAVaRxSC7sN5vxgH8zkF5EsheC9giYB7cnclQUCeAv5jL2BpIihPAT9PBC0Vgv7jRNBSCigI6AZpWkoBBQF5CsgngoqlEFG3/RKr4cVEUL4X8KCs7PJE0H8hBVTa7frf0gv41W+t0WXlFL2Asvm0jMVczWHSiJFUp6teEJDq8zcBeQoYZnmPhuMtLIwrRQLOjrVuMQ7mfJUX4J0ZoTb9dSyWQiTWCQnFU8B9JysmgtKuhwSE5bnoBaSOhMTZH4ZIsh3+JkUG601cLH4mYGaaa5gdTkjA1TJ9GFOVLmF2GuP3S2ck48ufJzCZhn0p7LWQdI/lcAGTe4ulaKwQdGW31+DTqkGj/IUE5L2Ak/hqkugerzVD9iapSAGjyRAJlRqTIgWMFmYaGB1rUhBQFILSJlkCEBfJ7KZQFIJSd9GTot0SakZtjgSkz/RNwD2RfXA1mxQTQc2mWRSCRuYMr+d+I01gea3g+YxtJCCB9gzAsPD54w1eH6dyz2CyYYWz6ui5MFyFFapW+pYUqhPPMuYVvJ7I7EEWpTfoGM8xknuStt97ATkBg6w6zKJE/cZCUKXdaf8tewG/+jUlkWlXTAQF/RgXhaDjqvQuBOUEtBf9jIgUkBeC2ucJkuYpmTWxFMK5j1MqCkGXISPgBHIJdqzQsl97E9DbjmMgje01ht5w/k4BK9abgF72nDzI46XHMDaPbwJSeVsQELKWkotxMP2bkmXes4/k6q6RYLwXEOKKUvQC9mqMgJXgBwFZISj4yzgXBNSCxYaKQlDeC8gJCKM+3j+5H6dFCthrIAHxD0RBQBgZSF4FkIycgCIF5L2AvccE4ccJOJDXeDz6CQnIC0F5CqhrfkbEXsCHux2AbgzWxUTQu4QE5IWg7sqZ1Mh9oo+KQtBhE69XcMbrLcbB7GLzIVJAcvPxfOVx/CD9s+fB8DHG6yXXGAGjoy9SQH8/RQKKFDBZ/5QC8kLQbx0HU1c6tfZXNQF9dwr41ftrE/uEvwMDQAL+YwrYWAzuYCguEnA2rlpiImjPW70JyHsBuytfJv7rXi1SwN549C4E9X2/Abrar2ZiIigvBB1KWyTPx15Ap1pBwpymFUWkgLwQNGjV7+9C0FOEx+e1V5oB0UQTSyEEAXkKOJ43kJASWwUfThgB864q0YaGBNQXrgZT2md79o5IwJG118Cf3Ju0IKDZKggI8wYSie8FFONgWrdVeSmEV43GFlFnkQKaTCpE9AJm7VYNRieFkfdHIajoBSRttygE7bc2Fbw+Cd6WLwMk4M5Uil5ASXkpgoD0tq1qZJDOJOhfh2oWXtgEz48U0FMmSGSeAk4mO/Z8FVYIetqdi4mgvcWt6AXs2ls9C5/nao2Mpj8XgvJeQGPV0MkfOxH04yPjv0vAliR3viqx+HsJWBoHwwkoegG1mxu7m6PT/w97AUvjYD5SwH32dMqFoJyAohewNBGUE5CPg+G9gKIQlBNwf12Gv6SAgoC73X7300TQZBj9T72AfCKoIOA1WudiHEza8jVJ9ALycTCcgCIF/OgF/FwIWpoIylNAsRfwIwX8TEAxEbS0FOJ60h76WruPyoWgn1fD84mgn3sBPxOQp4ClvYCcgCIF5ONgOAFFCuhsTVmkgKIQ1O/Ix39hImidBRZ/y0TQry6urtTkkUgBw3GAhAhVcysISNMjEtA7qxFMb8ufUkBOQFEIylPASLO7EvWfSLRBnU3o9LdIpEX0jEUh6PRaRQIue0ik9kNeQ3KY2Rk91ZFwp42UALUoEnT7QGKpCS1SQFEI2u6qK7EUIsxZyngjeP9ZN+hJQbBP2eMhAaGzwe83FCRofZ4hAbuMoHSP3x+c2O368k3A9c0tCEhv6jM3mpMzHj9Zm5TKbAnFfIUEjC9IyGilph3jet0XBAzaWygIGPWG/YweVbw+ysVcAj088fpVOo+HQXO6gCBO8PjytlYz6glL9WjYo5E2RwI2n+xDyj4xSEi1tWU0ciTpUktsKazia9IYqySGabR8TwStRGQG0zX+qYh64SMwroGbi3EwoRshAZv2DwIeXd0y9uk9ESlg0Gjh89XXSEy+FEIQ0J1Mcjxe+G4CtqSvW2P93QT86h1mi/2TiF5Ad7JmEzed0QJMYIWgShx3SM1+umBO2J47ngLycTAiBeSFoHwi6Ojgppm/bx9SMp0wAmpIQDewkVjzwRpA6+lsicLVckQvYLdJ9sSPBgcQBOzBdCu5no0Ekq3eREwE9Q4tJKDaQwKO9H5O3OPrwPp2KlOxFKJEQOc0fhMQzglbsnDMJb8e4P0dBQmkWi8k21rG28esPgO7QZCAforE5Slgr2nlkje9IaFm4XYK1tJ8F4LyFJAXgsLgNikIqB8VvD0LkYA8BRSFoN4TSVu3k3cKOI2RgOM8LAjobVihahT3BkCs1VoSq+FvdSSg2W7vCazbSEz30ByDOlbevYCrJ15vx8nw+HspEnmVhwvouzkSfdpDAqZHzy8KQfsddvwbRsDWZZ/B8Mh6D+9stQQbB+Ppm7hIAfvLJRKw61iXbyNgq1aTvmp50d9WCHq7nQKRAkJvtqyR6X1epIChq7EULz09RQoo9gJuZt2CgGIcDE8BBzVNzkQh6GLPUrBHXyXhxVotxDgYY2ZUqTczxzlpGsufUsB82H0JAoaD2bVDHvP3OBhBwFVP1fF9RapSf1NHshgzJFw837czPx4gGVt6oy4KQQUBDxm+oKfPjSqFowUSMKxRHYJszyacdleOoVTYhNGe3cxc2b0bgoAkYgTW2B6/R4cRsEPw/o0xfv9NW3XxfeqskuByXDok33ebYE8rHcknw7FCVt1TA19z8TsFnNZ2FejRBZKXp4Dd26wBdt+q4Gtwi+Sctfsn6J51RXIPZJkXhaANPN9QuVUNsm+daoKAUbey7JD62m+DHayqxPdnlRq5jBmB2ysk82PNxsFs+xcw2cTT6IgaJqPnuAm9007Pop2xVAQB+URQkQL2bbz+f3YhaP3H1/5dArbr8u/3Av4hhaBf/db6OQXkq+FLhaA8BTzkiSHZTV3LRSEoHwfzy0RQTkCeAgoC8nEwrHWpnALyQtDSOBhOQNELOJzRhyBgaRyMNFrV3KNRsYpCUJ4Clgj4kQKWegF5Cmgf2v5Ff8Z4+2RvnV9SQFEIynsBSyngQolb5dXwnwtBpxMk1udC0FIvYEFAd0wHO+otfkkBP4+D4QTkq+FFLyCfCFpKAT/GwXwm4Oe9gIKAr1p2KwpBn/naEgQsLYUQewEPyeCbCdiuN5W/ZRzMVw+wr43NMQSdPhJsVEcC6vt2DrMjKzR8DvTU6HTdCfhnD8l3A/xVoJv2DGbrF97Gt/qFsW2TFJZhjRBBwBrrTcMPckiwG+tVmw7IBLxWioR6sN4/TkBeCCoIeI7x+5PhwaIUXlpsJP15CrOgwvYU7pBs7VV7Ba7XRFItG/j4o2S/hmC360l0P0QieTESLXHxNRm4Gh5/v35fwnIumyTSMry/bK/w8ccqEihoIglr2X4Dk9HIyEJ80z4IAsK48SZgZ4fPL8bBSCkgoZqrJcQngoQ854/YmL/Ykghf62eBsUeCTYZIwLhtWESMg0mbbClDr4pkvb3w+IIOEnA+afRoKNfx8ZTDnEKShQYNzje9KAQVBDxbaW7o4TAGKj+QlAcPFMNruTOgoyES8LJEgsbWPofJdo/Xa5ni9W0M5CVMa4El0fP+aRndyxmf/1R/E5CngMnu+S4E7a3dLfiPzTBjvZ7fR8B2vV377Wr4P4SAX51YWJUmgd5jjYTSpkisVBslwBZtEhinhw4ZexVge+gyAp2HYhHfuBYEBDKSFUKmegSa/UwlX5/j/d0zEnBwZCng3Mb7D322ROLGCHO+I/mc/nUKY/D3VBCQdnpIphsSEJrppEOCnR6D7Vg7JOLGOpDm6BmLXkDXo8qBSOsnEka94+2Kgff/IKDX6iHxpmYYinEw/mXBCHmrRGAcpZx6r5uSE2XhzcBp+psMrgelQ5SMLbXQzC3xT1UkmukdkYBaH0nIU0BOQHs3yzM/fewV4kw9JNsWieiuqKWQwdj2AT+yIgEd2wJiV5CAat3OJEFAHRIAUq/h9TrK+PjHfnMIajLZEH+0RTJzAhqPORLQO8kdMhvXx2B0ZPx5zHR8fp4CatcLkrSSmTWS7pIF6D0NrxdPAfM5EtD2RkhAL7dSsl1sfeg9nb3k3ZpIwNYcSW3MDbxecftwIOehN4eRHO+l7yVguyHV/5KlEF++Gt68zkLo1cdIwF2bFQ6yFDCyViqbxHyPjavVeEL/2G1LgoC+3LoVhaB8HIysRTVw7j0ZCZQioTgBe1sTSVIBJGDVQQLp51tVEhNBq7NGFcbtrkboqvqjF3DhqjQya/j4SgUJOFuw8SiOr4Ihy0jA2U1+F4JeCNGLQlBOQJ4C8kJQQcBznRGQFYJS27gHJQLShPX2dTqSBn6yakquwgoh7zW/BYMEP9eBssfjf13fBBSFoM0nEnB6XSABq4MbiImgohC080AyB8tNHbp7lmJOFSRgZ4znr0cLJGU0QbKuaksZuu28Qv2Oic83gtkF+rO6InmbwzIl9FJVYBSxwld1X7UIGbfqQHYLJLg9cDXj0Fy2RQroT+QEz1fFn48LAZ6vfVo+yG7fuoK+DvH4Gkv8+Z2ap5bYCxhunBsS0Fz9VAj6nKhIwlOIBFye/sxxMPUf70v/LgE7cuP3ewH/EAJ+dZs97wXkq+EHUVs3fpkIygkoegE5AflE0P9dCvhBwNJq+NI4mI8UsFQI+rkXkI+D+dwLuLK6w/dSCJYC/kJAthSiNBH0cy8gTwEFAXkhaNrUzF8KQQUBeSEoTwE/9wKWUkBOQNEL+LkQlPcC7p+JX0wE/VwI+pEC2lnzeSh6AT8vhWjW7GwQLLSH3rkuaDER9FMKKApBOQHPwRGKFJAXgpZWw3/sBfzeXsCOrDT/FgLqX5wCwmTvIjFOSJghMt0wzckWYtezqCCgZ64mMNG2SJjpGgm4hPsMIDogAac9SI3mAInhTZpMQE0kWk+jKJVU6UvREbyF0dzQGKKhj2SS96xQMqJroMuWnYUzotWMpuouwddmFo08+kgNzVrh441d/MTcJ0ikqTxcwWxmIwHNKhJuR9QNLKVLH99KplAzjiESDd/GkLDdHAl0lM5LCCtTJGDbQRKmREIijpFAUdrH27LZRgJOm4ZEpzPvYOipyiaM9s2Mjk86EnGAzx9e8P7B6fJOAaf9OhIydWFh7G7yAqLHConICZi4bInEfYvXb3BF8i2T+QLoCvD4XlrKJnLekdBxjNdP6iIxG715AEGjgwScGEiyZue+gWis2VJ02sDBGNP5FOiNIIEffUY4bT4HfzfvZ6GkpQuDAhJucjlbmSBgtMHr43ctJODEwJ9fdkZSQytEAsaPtWaMJHcNgJ/wKTV3+PWnMs9hvnsOs+gQfWMK2JFbf81ewK9eCtHaeT1Qmxskx9FDYtmn0QJGwc8E7B2fGfW81LJIbFV8JOI1o74d7QsCWrm3Jn4wRAIOrkhAW4YtAWgqBQFH3vpNwF2nF4NBH3taKgQ14uZWcuMHEnBTQwIa9eNW8tMTEhCkK94eIOa8fh7j8bWQcGZey4mftg8OiUc/EzBJkGhObCHpshxvk4mOBJJDJJunHtjEzQreP1Y3ElTJVCO1M0sBezv8/jxUUkLk7RQJ12eEHbNxLYM3AV2/aSpEn09DGOc5kvCuxDWiXJCwzkRiewxjBcirHgYwJEckIFGQgIGPv+L9c8QmhDICtutXB6z5ekPBX+Dz7etIVD1t74lHZ7FGWnAEGCApM2h5SMBkjqTrO6xQNUzweu/WvQR61QNerxNRaqQ69SiQ2xV/XukFCXhv4fd3zxe8coaHx7+42hMg6R6v3yM4XAQBHW25l/xponwfATty5/d7Af8/7QV8PPyJIKCvUSTDuYoEmln3NwHt2usJ41ulnfnjxxKJEr5u0J8GTerBIrHIeFmtAbHuCvHNHAnVlE8VsJM9kmSmIQG33Y0Mvf6lmvlVd5mTrjdEkhzOGolic3Qht+ruCV13rNLgYeDjR7W9DvOrx1Ix/Q5Gn7wJCMkWCTWIVxoExxceD1kmNTLabRow1g8sdWR7ALMHIyCfCProsF7A5bsQNNo2VMvI6VCHxPZaxDXYkglOQNKtVzNBwOvgPQ4m6vsrx+j5WReSRxvJdUmqAfHvm5YgoEgB73Gjga+RxZuAq+6pigRMqpnn7pGA/T4rhHWcSuavWivN2M27SMDVvUl9KUIC5v2bIlLAwGuNgaCQGzB0HVUSBNzQqA0GvkdTVxneNKJBpotewDBJkaC77HaF4aCPz281bjUiZXh8fc/WpQDq+PO8Pu4azP1LhQoCSvSu4tvtFAn4p04Erf94Df2rBGxIzfrv9wL+IQT86j8DfCKoICBPATkB+Wr4gVnPQJd8ei2ngB8TQa2tLSliIign4C+r4XkvIC8ELS2F4IWgJQIGr+GqGAfTCGuaSAE5AUUvYLsjPcopIF8NLwjIJ4KOqrJf3gv4MRG0VAi6tfZ2QUA+EfTzavjTIrcKAt5b+euXXsASAT+ngB+r4T+Pgyn1AnIClnoB+Wp4MQ6m0XRT0QtoPnVvIQpB+URQE/8eXfTKAIn3mYC348AvegEXl1XDxSs6+IWA9jDVD2IvYKkXkBNwS0aj7FsJiK8pufVV+5b+tkLQrC254M8WFgkrVyTX1kICJtLpnQLuHsMJfl5FwtCVrCFRrqupIGDUnrwJOIl1kgX3lI1vOZn4+cye9iVaXzx/IuB1lj6M3V1aw0SV7UzsBUwZ4TgBg6qLBOyxXjyeAgbqEMmmLNBTcDr/lAIKAnYBCaj78yVS84DHu4N1QUCeAgb9BZIwX9+XMJG7+PzWFYmnLVhhpL43JJECkg3B2w/FzAIyWhtGHDOCKvabgEf3vEKyBkjI0QEJFlSkBcxv2TsFnI2G+HxygM8/6CFpXQcJ6M/cnhSaNFWMWVudQBJJPRKe5kiywYgEMB1djYx2jni8J2+ygbi+sqXQbTwOxvq2RwLW1m8CykN3BlNn289oGGkLQ1mZWwiuTSRzNEdiX9cmErB/tKTgUsOfX318XsAkfQ0yep48CwJOaY6EXEieY7QvUg5hcB9Kwfz5fSkgvqaajb9lHMxXj1haKmEPnI26pW7VRgJ+TgF5IWgv8pF8ryYS0PWRGGogIWncFZJEjIOpMALyQlBBQBsJ6NrNg0Lap6uHHzptJFRHsYBc7EosJoKKFNCJ7ECkgJ5pWRpRjvh1fGXviG/4SMB8/ozx45udUzdZImGWO30GZM9IKUf4eMH8TUAxDqbujSIwfVYI6tWQgJMnknMQR0g2XgjKU0C9etlIbi20NfJaPSPo1npb6tE+GxfDCkGHz20uua8dEqpieEhAUJBgXZbScQLaG+edAnIC8hTQazUth1jZNACS/yBga4d/Yvg4GEHAdXXkgNPZvQl4tVkvYK+F1yO0FYNI8RaAVZpLbuuJ9+cEtDrs+g2fZodsl5XFLwQcW86Oulam5MR9bPF4DOdA8PuVRVEIauOZg3lF8uXLZAZDXcd3+3H4fSkgvqbaja8aBfjdhaDki19TMzKORS+gH56QEBtppcOyr6lZBBU3NmL/hkS7aG3Jy+2bQ56dwQ16u+07BcwGrxqY/aZCQR2y3jp3V4HhVEaSDPL7wkiXy4YgoFuvVlOig6lCXFlphLZn1wOZx9UiBQxr16VDapcMydJjhZFZ5e4Y0GSp3z3G+6tHJFt7hKTxo02bitXwfC9gT7eQnI/8BwHbPj5+aN0DNraMFbbK70JQ2z5rMKnXkIDNDj7eDQYtUMO4KrkdtsevtnyPgwn3A7aXkKWAc2WABKyq41ikgLwQ1I26bHW7s6yD80jeBMRXIp5/0EFS+iskoPZaymIcjDs+sZQ0el1ATdpvAvJeQK0WajSavpCYi2u3Af3B5V0IysfBmGsbCUzHVYMspTsS1Zaqkl8Ugjau0Fe6bwLyFNAmeyRg41btkNH1/C4E3dzHRQo46b10ErrSH0pA+b9DwFq71vhblkJ89QD7j4mgohfwHJHmL+NgShNBeS9gaSLo3D6vyilgaS8g7wXkKSCfCFoiIJ8IavfNtFNKAUUh6MdSiFIKyAkoegE/UsCiF/DTaviPQlAxDoYXgl7rMPwPE0E3+OdApID2q4f3/9wL+LsU8GM1vDV44fEUBGSFoB+r4U/Jnf5CwFIKeLrtkXwfBOSFoKUUUPQCfkoBLdLB4+MpIJ8IKgj4uRdQ7AX8WA3/MRH0WwtB8TXVaP92HMwfQkD1i99aPVfyBAGjzlh3jKWzws9Le92iYc/3UqNdn0wgus17NBxY2sUYD7IZuLHey4JLmqaGc0QCLs4HIoV0iWQb7ZBk82cTCehvdSSKvIphZupIptYZCbh5kA0s70MkD08BzTMSLXLZqvOV9siNjKVwce/GJpLSNwFjs8r24g2RTNUDkilw50jARfCoGc35uSAglRn5wogVghqKSaJFBe9fO7SRmBlFAs0n7xQwGVMk2aXuHYzdFkkY3s7vFDC5ZikkQRMJuFaQYGsirSB4nJBg0xUSddOYJ7AYdftS1G0iAbOMTRRNd3j9jGNaM5x0hV8nD7aKni1lULbSBKZxE6/fleqa8XKGISwGGyOLmm08H4nMN+D3XLweWg2vr6WdZ0CfPhJ4sX4oIgVcxEE/i+YaXu/xRN4yUluZ6AU0gBEQrjYJu9baMbZbuUgB6YiR9tbO1rAw+ZIOD+Fw6NItuK35UKKX9velgPiaUuTfpoB/yDiYr04B541tH/p77Z0CNnZIwG4zQgK6HhJpdq67SBo5y0DNkDjL0aggoEgBp2c9Ajvx19RTskNO2pKNt8+PdwroPuo+6D6buNmdxvhxTAunoO3OewJd+i4EHVvxjuBfViRQ/6DH+PHrgATkKWBHP8ag3o458Q4jJAxPAbtdtmTitVdApIDG/oYkMipxStYUCWg9DlviaR28/0FiBLwqbMJnHB8EAYcLiiTr348FAbVdzpYwhHFO6BqJpM57ePwjNiH0vpnGRSHo5IpEHYSssHRVyyVwr0jcp98LQF2HrBeRrYJfekhAUQjKCbgP8Fd8pEwy6j4Biblfe2M88+NGAvuGZN3OWQo4n+2pR+zYIo1G4oEWNJDE9vQQk0bCCDgfI2l3s4NGDvUwwXv2tpJvOYcaae3fBPQrbSRlz2d7CXdsKcRdx9vDNh6/LjlIaDmxihTQHI4OxNvuvi8FxNdUS/ntvyr/kELQLx+xpLemYFbwc407ZXvoznJWEJDGOkvxaP8F1pH9R/N5GFsE0uUd+vBsUtjdEovkOluKMG8rmae7SEA/OyGBVAXJtU6RgGGKxBGFoKfDLSc9Y/ImIC8Ehe1Mgq6+VinVd2Mg9nOvwyJcIwHtkwpGw0ECLpVpNfOMJpJFGUsazF5yO/Ne26tChjkSc5TN8P6msioKQWfqSyP4q3+PkWAUyfRoqjSqrJB0B99kKeC0lbl97W4Zz3jWAkt2kFBPGYl2nrIU8EpVidIdEnSRZ12gcyQqfc5uCzL2kFh9J+xIIN+qCmk51QbotdtPKSC+5yOpZy4Sc53O5CIF5IWg+8btBuqu3szw3QQJGAQnBUarDAm4DZYL/NA8kMspYHjetKF73+HPp3IYG2SwxuszWzPy0t6yRvqbGT5eTFUSjqvVgoBGs6VLoT/E+/MUcOpHSECNsF7E5rAoBA2v6z90HIzy3yFgQ5KU/6ur4TkB+Wr40kRQkQLyQtDSUoiPXkBOQJEClgpB+Wp4WZpvy4WgPAXkhaClXsDd7jmgpULQUi8gJ+DajqP/sBSCj4P5TMBfxsEEivMfVsN/pIClpRCfx8HwXsDSUojPq+FPWg0J++ypyi9LIRRj2i3vBfRu+1WRAk7sdU3fOm4iCGgrYzYB9FMK+Hki6OelEJyAn3sBPxOQr4YXvYC8ELREwENNSgQBv3U1PL6mGr9vs/9DCPjVPRbjhulBXJ8ioebLp2OsT/OiEDScztZIwNt9AvMpEoYar8fBsOpscGWV3ZYWWmrErrtGslWIFMS+bhnzJ13CZDQ2iSAgfoh9p4CnCB6GcmXjXJrrdy9gYO2RaMsRPp9ffxMwfFzfvYCtPhLH6xpIqqmLxLPD4QZoB/okenWRXMNGtoQwNi0ShgYSr51IS5iaZ5NGUozE8gcqPn7ew+dvrvD+veC+gYVr9WgwyJCAZmO4Bn/IUkeeAnICwmyIxz85pB1DNeQiBQzQYLlIARdTGYmrEx2vT5WlgN7EIkEeQs1Y6EhAXgga1TIkXJSeJ5AoByTgHv8iGYvlJAQ6sw0p7NsevtUf9kUhaNBy8HrolfYMpj023ubYQkJC/zyHqY6v6WAX4fNnlBF90rAySjV8/lyevAn4eCIBOx01gTDrD6So2kPSVicTvN5n+iYg7wX8FwiIr6jm3zIORv7i11SnUTdBu+jbzKNTJGC28ZYwyOpIQDhONTLf4ac3ngIKAuZ6QmHYC98p4DVihJGldebdzkjAl8kImAJble41NbI6XD3oku2bgLwXsNdIkDzGzQJS3/BV60hAeK1Y0M0KQYeuuaPu2I8vZPOsT6EbD3MKE0YW3gvIC0EFAaHJxrFUb0gwtx4XKeCoxXr7VAMJ+AoqRSGoICD1j3Pod3p4/B8ELKWAGt8buGEpYH5DAlYvYZECupWKookUcJRG+PWPFJAE9W0megETMwzADJCA7uaAhOME7LpyRr1Gynr/VHsMvV20kUQv4N5kpDy19kQQcOav3wRsPvH+fBwMJyCsO0jQs71NgEyR6N5mH9dIdxgiAe9XvD0fKjlp5et3ClhpKgtyPIYxdMdnvF4pHiyRR9M56JvVgfh0cHh8GwEbUrP1Ve9T350CfvW/Vc6H8RSMTqOaua3RuENqr3sXov4aCVits9Xu+/ELnN22LYlC0KQ9QAK2Kk3qy/fEEIWgg8uxSfwuRWJUn7sKjGYmEqX3VBfGsbGTwR77PxHQtWbvcTC9Z6MGXUtlZNzdgqIQlKWAQX33JqBIAa0BEu+ltXWYbt125h7tpEPC5asBw81UJTSMXfy6zQho+Hh/M74HRrpFAi70qUqD9RwJGJhzHSZS3pLgylJDvhRC70+rkhed3ykg/kVQpWg7w++XGkhAt33Cx88b41QQcLh+VIibJO9xMJoP+PXYHj+IvkACq2HlPQ7GmEUNMAfHChWFoPKofwPHYSmk6ixzQk6tIgUMdgskJr4NN8G6ddQsSq/48xg3Gx3o5s9qBq/bzSHNqaqJXsCCgLfqDbpHNhF17iLh7WejDeYl1iUqyez+VNaKXsCJ/O4FDGNNp38uAZv/HQLKtc6X7Yb5bgIq3zwR9B97AT+PgxGFoHwczHiozsVSiNI4GFEIylNALTyMyoWgnICl1fAfE0FFIWhpNTwfB/ORApYIWN4LGJub8l7Aj6UQpULQ0mp4Pg6Gr4YfOBpcRC8gLwQVKSAvBOV7AUu9gHwcjJgI+rEaXqSAExgiIdcPOxME3Eh2Hwl48Kjlu/5CEHDVCMKiF3Cn4vGmxsqiJQLyXkBBQD4OhvcC/vM4GHd2ccsE5IWgpdXwn1PADwKW9gJ+/0TQhlyv17/qv6t/2ziYqnT3wa29kGBWvAZBQFfaWJSqhp4b8JBj8B4Sfr5rtQE/Ty7uM0g2r14W9mVIjYE0X0P4rBskXL2QWI/HHklSv5skqtvP1OiP7jFMenE/C0OPpXYzVsjJUsAod7SaYbfRS35HQ9KkG3wVatJ5DYv9A0laU5B0UYYkC7Y6ksq64m2pjWSiXgtvp2dGLue+hPltht9vHpGg7gkJGHdvJqUNNt7GHptIwIPcz2hWx693tCwD2kTCBo/p+mIMW6w3EW5IzvkAyehs8fk9e4DHX5t6mnG7khVMO1M8/iDC8x9d2glM5pKJ5ztFIrM3EkFAkQJeq/MFLMPXOwWsaGYM88oZCbg94OMZbEIonTo9Qu8vJOBQa2eQhOGAhO0ZmyDKVsvz8TJhwpZIkCdZwPykIDnPGl6fGpV24DVdKwvmBj7/bXVOYRapNqG3qY6Ef+D5etP2QArsG5J27uD15uNgIm2DP9/pSd0CjSKH0MT2lG8joFxv/H4pxB9CwK9O1p9r3RIEdL0NkoungNpZ3iHxFKVDulYPCdNsZhn+tioO2UlbJMes8ibgvaIjoR61teT55IDwqNsTQUCRAkrVZ1EI6lutQ0D6CpJuWGm9CWg8RqFIAf37yrLI2K1MYXTa74g7meHxjFX8/lHnnFN/KOPtwLJnoE0nOYFL8wDkOrUDcLajrQSPEZv4ee9NoK9ukbR2jY2TqbPeQ05A0JFAm2FvDkNtmmXey28a5ECfk3IKeFITJCYYSMhVhKTUF+sY1EU1l3z3eLBI6l0jMKcP1jsIeH48BTS6NXy+++FQEFCvmDkRBOxXtwBmtZ1RX9WRaIF5HMP4kGYENA2fjxNQD5v4bn3UYkDChT70+/Wt5E91JOhse0XSdQCfP0lig7z6IRK9Bnh9pkMkaLBlzyeNdtR3yJuAaveCxHNaSNogQ9LqqysSeuvGD5ECcgK6+u0bCSjXld9Pg/8zCEhqX/yaCtvVOYznPhLLdJFAJpG6RQrY9u4L49z2X2CtLx0CZ6VqiUJQEymSCQK2jlEdmf9CEvJewIX+qoLuH1QSSQe8v5m/CeiNH9WiF7BEwFF3VgdzSJE8txUrtOwhAZdj7z0ORtsMuzDR50igfZ9N/KyZOoTSDElq+qMOceNdAz/InZGQvBew0WEEHG2QgGmKBNTiSUFAeqSuYyxCJGEyWreJj2ayDPmAb7+Dw0gl4Y6ldnoPCexFLAU0NnfHUPf7Lsx3+PVgPq0eiOKMW2AYZyTg67pEgpqRDEbmITGV9HYhw+WJTQRN8Hx5LyBPAVW4IsFiejeMjjq+gxPeWlQQsMvIN3rUkYDyEoms2uy2vFCl4DxDMm7MV0FAz3lWgcxbw59TwB8EjFQNj4engJp+0qVgTPH+47CtAc0XFckf3vDnc5+5KiRaplN0Pp7/n0jAHy+wf5eASqPd/lv2Aja+YzV8qRewtBq+9uhq/wMBS4Wgn/cCfibg53EwpdXwfC8gJ6CVejnol/PwUd4L+LkXkBNw39Sccgr4mYBHK4KiEPRjNbwgIE8B9338uCgI+HkiaGkczHiHhOzn9CIKQQfjPo3LBIS97ogUcLvBj4/m6IwkEwRkvYCfC0EFAfddFY9/vsbrpazx+zkBeSGoGAcTv9TsPxSCzrK1JghY2gv4eSIoXw3/jwT8PA7GHqpU+TYCKnLty9rsv5uAXz1iaT5yfYjo3aLRbqAHxkTb72De6ls0gC0SsN1TkYDLYy+LZsHjYiQVaQaTawUJmG+11IiOSCaaXA0qCHiYrZBk+dUkdLlEonS36hTcWwUJZWtIwLVENzCBHAm4P+NtLcPf5KkCFpLSeTyM5UVCInaebwKGeySOP2v0Sdh5ItHu0jCDmPhImtYd7y812dKGVxsJFjPixSt5BeG6jqTjBOSFoAmE/Sxa9p6OUYd7DkF/i6QltefFiAxGSoNaJIiqnmE03WwN80YbibcJkWxBSy0ISCed9GB0H0N8vB5LCZMzEjeo3n8i4CDIEvCSLhJ1BUi4xBvGEK5Udr0ua83oTtiexYXbo5F3RLJpDTMDX54OaLBs4fnU2dKJpdXA8zfObwJ6dRWf76IgQV2jvYMkG1qSSAF1XcLrs5JsGrwiJF4/d5cwuydDEt3ZOJ1gQjawWHf6WRDd2dfV1Q7cfO1kbGNB59sIqMj1zt9CQP2LX1OcgLZFtpLr+kgCngKONxMkIE8BGwp+rOxuZkimtGM55CLXKdijc5b5actUSF9FcumVcEM8e4gE7DWRgNYLCehNWrZGNDY+hhPQq1BGIkZAngK6Lw9JWJkhAZ2QEfCwRAK9aHMKVnuPz9/vIllqq8oMej0kjNtTlQdRF9OiF9CtbpWAHGXWS9hwdsR7dg45ufX0CYwf+ZuA86Mdg7ZY5FKJgGNyyCSgvSaSdoIE1DsZEvijEHRQybbEtapIMLWWxDBYaXhbnR/+H3XnsqaqsqztC7IhKCo0ATORoxKQnHoKIgIqntGr/wMda5W75nz+tRs11p6jSSmQpOThrYj4PofIiRbhpnGPiDvmE4kcVoiAc+2547w6MQKS9rwAjJVRca6n4PnP4uqD1a4RoScPRMoi2XVW8XnFvNMF21ttenh/SA6VN+iimv3pHJ/8yCPimctRRtQKEVBeiHi/YTwyyLA/yIFuttg/4hQR8KyG2H9w2TNvz3WKrFKHgCcHEbA/RSR+IaBccojQ+Qz772loGRiy1FSedzX434aAI2H09+/ePw8Bf94UYnLKQNdiRIw5d1coACLQSuFk7l0L+EJAmnASc3U1d0jK3VrQk/24cgN/jSQvDXlYrJaIhHPeVSgJh78QMByGbkG5/CaAFZt4PDERoeyUk2FpDRHxaIkIqFyjITj7JyLawVvU5DBCBISzr7BImN+B8p4+BXaa9rl3FPCFgMzu4O8VBdQLPF+us/+JgMdSYWHOIwJaY0TAOJwgooUzRDoinvF4HIjMnTR3g3L9/QTU+xXbZ9iIgHLQIaDIEFGVKd7/lQj6QsCoPuUN4frRBKb9YY/4nnKT3omgVt4ikp0Rcsnqduu/ERAeFSJgbpQCEPvcqzzWx/4txsMHWHtvwvzSwv54Lldj0O+mUoXqHY8z9hTBMNaIgPMTfn+63otAD931rd4tIDvRRQQedAqkB7GTg9liK+euIbMo2S4kUsp4/ky8TEnQbPD8u4vImIkTRMB0i7/PdHGQIdZxrLIB2zj/SAQU/28QcDyaSH8KAo5+GAFfcjD1/MI+fQHfiaBLzm/Vo7o5vn0Bjcrf0o9awHci6FcU8I2AH4mgLwQ0Zon3iYAfvoAvU4iFobu/5GCsOf0fiqDDhdf+JRH0ZQqxjxH43nIwryjg2xp+enzAOxH0ey3ghzX8dzmY74qgs2Ux/HtFUOO6qJr/jxzM//AFdBe/5GCKecp+IeDh8VDeiaAvBPxuCvE9EfQtB/NWBH1FAV+JoN+t4V9RwI9E0JcczAsB33Iwb0XQL1/AVyLof0EOZjzmhJ8S2/7dCDj54aWV78kM1q5uVMHB32a0ShExlukRkQxRpqa7Y4cw957Gha2gXOhzuEnBX6oax+6aUlOyQrBI7wnlgkWMiJVcxX9FATf2tqb+EV/dDGDGhSJtR7RYciVEedEpYNrFiF5x5wuhvjEqVm+hpYOoi8J5HCLVRfEcGpr3ArLddcbCxXTr0HyKyJRtO6v2JsHz90WXqMlliLBfCLi84PWiwMTvl2qnmHlLEeGUHiJksDhUAMsxtl9nD55mFrZnOQ66RNguCjg08P6dHA2LKhwDlE7dAkC94vlrAxE17nU+gMpCZ4E49gqaKIhgKVwMFj5myohql/MaEjnA9lKns5bX4wSW/ZvGwnixpTQM8TgYLxBB9c0DqG+5FQTJ2WJhYYBEjWUXRdQO2J6dggja23fW9kmoV2x5Li50dzofIJ5wiID7J95/Cl2i5003WciVeL0rQ0R1n1ObhDXOULR6CiX4FTfjorPkAQ1nZI/9qzhclGnP7wk2PzmmBj/mYfanmUIMudAEa9opgpb+iH8j4Iwb7SvvYB4pEZ5bH5SHjMgkrBsg6v4RAJnViDj0fpAQ2RABdWFYVqCT5kKanZaA7sMOkWOypIQeOuv2SVtz7ooYCdkejivQQwvf7MEFkanKwghmdLRn/nCGx+5jsAJ7ukfEKVeIgGbZyb/ELSKkdzcuxI56iHCa0fn8ZYiAI9kM3wjo7kJEnucKkcoOZDxfoPh964AIaDtSzYHsIOLu2/kaiDatCdTF0iF5/Ehgvi66KGKACDt0vRSIUSPCLvuIbA8LERB3eYhgZYjPf8y8CIzosGNucG4kklItBGXM8Px5ge1/nBEBZ7c9wphjIAJqz4cPst5DhNZXo5pcjlsAp3fFY9iOGpKn2F79KGB/VIckIIJl/gsBky0iYHwfBOBMix3z7ubIIWTvFfj7CPj7wK0ZkWFngjGNz3sOFuekIffnOgDbOzfMly18HtHc/SsKGPXx99nCcQ3WeXck3vOECPv7xtT/whDsn1EL+OMIuBH8NcjnDBHLT+6U9obcFNZ9KnNMuLkZfbKcA2sVSQw8aeGQyaHfgnHpj7l3LSDY+QCmQT0h4EobhfpuKkMmGR2SXTcFVU/9EciC2NWqdVHALwQMtee6JcG6nIBzUhEBX1G2TYQImCw6BHz2ZaDLuosC7rZ9zuPuiGxvU4jeVOQAbtfROxF0Zl7/VQv4QsD0PFVJeBohAp4ucXe9878SQe8g4vVGtVjBHRAJXwi4mLkyYXkn3+L2EAH9hCgkaPv4eaOcCazLPn4uBosLGY8nEiic06vcKkek4ieTIcylEq9fH/OWKKUgw3qJCOjqAvaneNsLoK/af0UBTWvyBN3xJhw0O3zerd6fgE0miIB6F0VsNzcR5PECETzuagfT/ayH7RsiAu6UfkZOJvYHc0NEPvfZIeAAfw973sfnP437ElH1PiKgrUxZSC7y/0DAaIe/D8PPIFqnryihC/9IBPz3EPnvIuBkMuH+FFOIn1Za+1IE/ZCDqZIhcAbw1a8o4Nsa/ksR9DsC1s+RQT5MIT4UQb8Q8F0L+LemEK9awHcU8MsX8F0L+IoC/q01/K9E0H/7AppJWMJHFPDtC/i/igLWC59+1gJ+TwR91QK+o4Bf1vA6TRBh01Ro31HAtxzMRyLoyxr+lQj6EQV8IeArEfTDGv5/FwUskAnfUcAPUwjxbnN/rQX8ZgrxUQv4ZQ3/e6OAk4n0x/gC/vR21ZttAgglCZFpnTwa6u3dAwS3OyJZPFUb6g7vS1hpnsZF0V5pqXCUM8jm6xkJNNo29BbZJeQ3QSNhMELk2pSIJGn3b4NgP31c6CbYrMCbzv6FgHnBKlwqPQuXvm1nla6cj5D4+M4wQYfROxE0HB8Q6bZXRMCHaW9hnWzw/BcC9lKuAk9GJAtkVkg0nyDiZX5hMKaFiKDpUd5AeNAswuI9nn9dpRtIptKsCvEnwOtp7g5CZiBCHlJPopeUdVG4EZ4/SfF8b4JIG7gtIlfdIZumnjsFUQERyirx+cvOun4pLXSOQbJtqMQJBfi9G7b3whDhwvm/EJDtOhOIvSAsIaK8VoXeBq/nP+MlsHWCCHq6qgHVN2kN8TCwKiapW4UOsjueX52wPasxIuhhsckg6XfPt6q6+zvpEeA4NUlYiIjoh2CzBRZqiNTDwgtoet9swNNVmwvr7vk5BzcR2WiI7Xd9L6FQ6oiQQ2nOhRO9DH4bAk5Env8p9cI/TQ7Gve8skAnZcZ7RIc1zjwiojsf7ypc8RMBzc0SEkWtEpvKWAGFsG4J57GrxIstQSC6YMUyFUUXcBYeIoWpa56uHCOjq0yOuXloYgMaeiFR7rTMpWD5WoE2fiDz7EyLh87SM3wjoeuEoIfERP5eXM7y/N0l40vpmCuqRqyv/Voxa4lTHDGZWiUiYuYhILwR0lua+cjOn871bINKRJsHV704NRL5HiEh5UfD+mzUej8g8h+nVwOs58jIhbP7A9vbzPYHTBRHqOZinMMumiLBkjwj49LdLUM4zPNZxocX+GcQgL26IfHRmKsRzEAERSHecKx2ShCyP2B6qaoioVoPne7IaAOXUinsj4Giy9sCgc+xPJLgLSUkPkTkfHDh/1lnRazl+32EcImxjjoo3AsoK9g/sEEZJNh1XvxBQHowk7K9lBEph7/H8E15vpyzx/hu74fzTBBFTCFREZmdYV+55hYjfzNdrmJ3JkYPjGH/f3zemhoP/KFv2z0DAD0HQHzIvqiY5zEQVEUMhrkNLHGAQintEtP1e/oWA0yCVKs92+kCWF78Fc3EY429Wzx3S4CQPcuBNKne5RGSJZxsZousSEXA+dGtaSYiATibh9QWaX4hXuQqAOlRY2M7nPMl1RJLsFQV0Jv0LWajnKQTZExHQGCIC2t0OMKBdLd8rETSabFRYrScS8YBfKKTsLQSYmw4iURog4hHe7UwTfJV7I+Bgjgjo71P8PFPuQIfunSACXiTi9m+IQFLoS2AcHvj5Q0QEHMp4f7ZHBAxvC/w+9+gQcI6IGijQ58lq9OyB4az6xDucEalO9/0IzMP2fyAgW/W7RNCLbNDYeI5+IeCgcCm9LJ8cjkxPJK52we/LfC6C2r8jAi48PK4uUwmcW44IDl1UUgS/D/Z6IFcBG94KcupV2P4owv5S6G1E9v0Ifw/K4+fWEpGvUGaIqCc6ZZEPiJztEvsrMQ7YXnFyV+gk7RRXb/WUBX3xnvwTEfBry/jfRUBRGv/npfUfEgX86YjFqxbwuy/gSxH072sBv3wB3wj4SgR9IeBfEkFfCPiVCGpKS0RE53K+fdYCvhJBXwj4jgK+EkE/TCG+agGtfK/yH3IwvxBwmO7do6AbvxBwX3VW8h0C6o7IHHUxlts3App0NK1V3+BObwTUb0GHbP9WBP1uCmHu9tPsjYDNmTc/E0E/ooCvWsCPRNBkujU+awFL3Ja4V0sNfkUBv2oB36YQ+l6of9UCRs/t6K0I+lELKKz06u8VQd9RwJ55n7xNId6JoNFUfP7/TCFe1vBXR19Uet+nxm9DQFESx3+KIuhPi21vBBYCjBsDl6JwqtBYOzcQBKZJgnOCCOcSdwXroTcjUQktT7NQXoPv5jMu2KRFQ/sruYLgkmpckM62AQ0MoYTsPtOr8H5QeeokdgqR09dJRL1iRMlersGbpxaLlhoi0Sk8cwBWauBSQhHp9FLE89sTIqHMqUBdSEvwAheRbNcgokkuIhwru9o4ff6glCbnAmJlaXDR9ak6tHXcAhhuXavgeEIEMk5iAcli2Fm95w+gfV1sYLUkeH7gPh2qz+wdgFcYVbC84v0WFbZ/XeMcETCyNWhBEXGDIdNJyA/x+ftTuYRI8BCZd8q2pRMBESw+UaMKr5IiUfsq5hCSTr4lwhmB3k7pCpLdHhFwaqkGFXMXETDfzliQ5l5BlUu6g6Vc2SwKZ/g86VjOYX3qGyzsFZ5BF6zzTeSuiMz7OyL0fsXdwA8qswot0Wtocuuiou4REVLmO5OIsDPpaGOnYutmCzSZnfewvp10EsQWfu7dDg245xzBY7Uu+d+GgBLHDf4Ua/ifjliE6tgGqleIgOd67BDTCXNYaOKBQFAiwt3ieQALdYbId6KIXOUCEceOxR3B1WukvGsBVZhUlU+4pCWqi8ih8+2OeRExgdzINXojoF/IiDQvBFwIwaGLuiEizbPrChw/3ldw1oyCWL1jCtqk3nMe3l8h0TPMwDr2d4hMEiJh3TzWMC+eeP3By4fQ7BJJXf2AsMUQgRRn2yl+mkfm2jUiX3hHBJyqzY79igIezAKIzxAJs96xIePNdQ1mISJyigy/L556GVCh35ku9JOacJPdEpzE2VX+dGwE5FbMEQnH2oG4JjUpmfTx+e3A3TOPdCYSatz1B6vrCp4NIuXARkSbIdFybuggkmn22gfNntacO2b4POtrLwbSfzbMffQRAYX1AJFy3O45V18ZNaFNh7hyeKj8REXE1O7rBkf+DvtrCdg/pbpeAjUM/Fz2RiPiJvMYnPXpSPyQw+edJ8sM5uMY2zPqoobL9XYDtnA4M1dpjtlvQ0CJGwx+SgrwT1MELY3JBuTdrKuFKxH5+EYn4A2X+DZT/17QhzbhwdHNHgHjmAfEH/SfYIuTSQW31RxICIh4i0MmdomZd4Pu7LMC/mqCiCIx90LFbWe9/ljj9W/crSGrq6AAeyRKFamXXCHFsDIg6u3l6o2AZosIlhdPpWIPyw3oOIoJJE9VrqJLhNc/WvEU5/VQwncqWhhkY84EWFxkuQo3DiKgZSACglURxtRQTmjgVHi9+wURyfE2QLMDoeBXdzx/eO/kbigilqNxHVIViGyvWsCo5BQWLEVE0GgjUFiaZfe5lkukbGQZVhAh4tk7REa4zUYw9WpEQHguePJ0OgScbxB5Hw1erx32x6DFXg+/r2H7lTLigVJN5LyV2vkQioigTj1SCdukiHQ7f9bDHXehkGBt4PnXGbZi3e/6y51j/6jGZgaBXstc5C9che7F0xPmqxaP8xzbs590SDt2phwrB4iAT0ueQjq0+wSEJyJ6Zt1VyGtGqvCwwd/nn4iA//7sv4qAAseP/rMv4D8EAUXhZ6cBOVaGbwQ0mptP31HAVyLoOwr48gV8RwFfphBfvoCmea+TtyLo91rA5tAsfimCfiHgRxTwIxH0OwJ+jwK+EHA/Z+ZfreHfiaD/jgIacyh/mUK8ENBY4Qj7SxTwJQfzQkATDohQ3+VgXomg29Sc/6UW8J0I+lULaPUYSOo4x/Yet571P6KAX4mgr1rA73IwL0XQdxTwuxzMlynE3yPgETffn3IwLwT8bg2/DxeLX4qgYeiKn1HAFwL+fjkYHFOTyZ8SBfxpORjrcYjBI2BWwSZ+Xmhs3U+wim8mF97XiHCVmmYQmPaMhfWpRcQxxA0wWiLiOanS0sVaqAFuOiJPM/ASat7JHkJrq3PhIZ4adJxyGbA60RnTzohIPVncQ7C+WRybdMi1vRczYF5hkmi5UhXKRFKCS6YmYU/6SOgB4hqSS4CIV0zx+2yk4/VvI7zeYdoh3bAqYCkwkwXlCRFQJofOOt7wKqb3ERmveqdYGiKCBmWF5weieIFYu2P7T8G0odBuGvBnjklCebFN6P2ECMraFpGwWSNCOmuxgph74PdJgO0PH/c9eO7QIoF18STsLx3vp9vY3nunKNpubWxP1ZtxkRAi8q37VQbpZY6IPLzgse0cUnB1Gdt/5zweGdY94EJtOyQcd4ms4d7dQNZHJI+47vk20CHtjsxJGOKLTZ2hOITlpLYIm0ddIqvJ7SE3njYXCub2Qq3ONzEatQts37zzLdQOR0TGp84ikqg1xTnzDN5qwqpoeKm+L60/Oaak/+xh9g9BwJ/+t8qYIQISj+44v42XFzI0wg0ouYKIFpMjEMcwY5hHCCPuMTIaEtfrBBa1smeAuz2j+4dlDNauV1cu2IlEbtYgR+QDRKglbyYkbsMlLKweItg2RWSL7TEi2WV14DzaRcGabYdkbowIJzj4eUvWa1jEOF/7F2sckHJ0xetl+q5ytWFnwtCqGzBv/h6/v0Bk2+zmEW7/qgPn2mJzQbjr5Yhc8yvxtBSRCLRtlzj63HGQ9xFR80G4A5LWe+bvBiuDgHotsf2DAwNRxfYH1jEHXVvi8w33xoXEOSKr2fTw+3KJiMbxZgom2EcG1W5pkLpQE5DHd/x+1iFeOOlFoNxURLywxfv16BwRVr/WzKv7TUOs25aBIXjY34p9pMQ79pZg8pfuemujq0UcRDBfzLE9vI/nP4olIuLhdOI8LW4KwnrjFrez8YF5t+kRR6K7W4MSaYiQsoLIXjfqEuy7eSL+no4VEq+3BZg1RYQ+XxBCvNWyBJPoN+ZeZyvndyGgwA144U+JAv60yi5/u23BVHVEMOLLEt16wgzWzUKpgqtybyh7+d7Jfo95ppcXZD+YDkA5P3H23i56CXlqUxHUeikR7+wh4tSEEGDqHJEk0jY4j49vIhgErx+cb4sLuYW4o1v3bIWLmH0Dwp+FELxghd/vpTeeHIQuCqgThWP6FBFwmRworOoIkdA/4/XVkU0gy+YS58qzW0La82kEuu/j9bnm7lDW72rlHp1S88sUwngcEGnLTt6myBHpgomowzoa48atN8fnu2yZAsFtjIhJM9ehxrGrhcQ/coEn4v253NYgO+qdT+K4q6UbHKbg4TCqWPy8IyKO+hNQRVvmQpVDRJzlsgKZfUdkNLuooz6PJqAdkj7xad4hctYljgKVKk/pEluzEhHPU6haBatyo9Db4S5DGEwVxoZbbM9ynSJSB8dpxSoer7/ZuDZkXheltX1Euv1zNgRnfcf+ihGCaTmZ9GGa+pQEQSY7dHBF5M1as6sdrPFzgcP+8J9K56+7hn9kIujw3+vSfxcB+aEg/ClRwJ/ernoj4+nuVMknBn1s+b/UAr5MIQ7HSv/0BXzLwQgITu8o4PW0M4mxWaq8mhf2+BcCfiWCvnwBPxDwLQfzLQqo8wZ+/7s1PDff8H+pBfyMAv5bEfQjEfStCPpCwFct4HcEvG7n9FciKJjy9dMa/rsczMsU4sMX8JUI+iEH80LAlyLoGwHn27H1mQj6QsCy3Ee/fAG/EkHfiqC4kU7etYDvRNCvKOA7EfSFgO9awJcczHcEfCWCNiK1/+oL+ELAVxTwXQv4igK+EkHftYC/MwqIY2os/SlRwJ9OWsNtzhLi3trCqduoKb1Z8h1Sl7MJq9YlpXa92QDU/Ixj4xEiEUtIBSAtzCpsO+v0xxwRKp3oBgmGfa+m4G6u4LWuUYVLYXqhzhMRLA1LnQtm1ENEKs5HiI2TzQVn02upEyhHWO9Dk4t47tEtFWkNXrHF42aJ14uBNbBqiE2ia6oGdDISTpCNFwbHDvgOUrrdlBBPTIuEc8EDyhtsB8zmVxU7O15AbzhdQ9JOEEkhRERt+ocBLpU3RE6JkZoWKj4vy6eIVLsIr7e2EDlj0il0Wms1oeQh4P21wGDhtMX29S/cFVYiIhkbVc+Eune8X6qtzCqa7RAx9wsBETYTEPEcHxE2t0V8/vw+I4F+R6QjeyEHVmkGF85sP6Mbl0Mkdb0FY63aIbTS1VbyK5Njhq/i4Gs3NTZcZyRSD4ioWlvrsAQcSex5LRW6ULA93pPg+T0TkXugifj8U+IRpuDenm54uwVf2GH7Uw6RcSSLD0ie9Yqx+WiQ/TYE5Ifi6KcE7H8zAoo/HbFQG9UGa3LYE1/irZrc9oiA07A5Mo+bHzMyC3cZ2PNFzWAyQES6lmYGxpxrOL9XJwGRzmECdlXvOQiniGzT1bEGukAEhOB6RITixgVQ67TjvPXc4Mljck1B3scN8W7e2CDpQj2CIw4QCdMKkWefagXIetZw4KdHnpw8rwTtud3j9nhjGqQU1BKccozIt8zw2Fp7Mdj1+FgBKRue3GfHPSh8yhO3l44kcpojEipHfc95Iutq9za7O9he1TAY7WyDKL3jGSxu3lSedjMdYgR4fTltD5WX7EY8yQ8aIikTsX2SY2Rko1034Fj8lQC5jXG7fOytgLDTgbirIyJn/zmIwTxkuwpoYVKyWj72IBermvPkFSKrkWsxyGqCiL3cjguiqL0Mpqw4M2/I8Pl31TbB/teOuMmeIsLJE0RExRdaRLgNIvPp6U+xvydN5W+JiUioPSpwkv6JwLSH16vtXQ5Wrp8rl8VmQISot4fpbYwIbZTHgLTSsQFZUDnOKxfib4sCCrzwc4ZgfxoCyqdJDepih8hRjOFCn72DAUvXVFl0jt2W7g75CMj12ONAOPcvpAwWk66etocgdl/XxGgqGfKB0eNc/YDIIioHnEdrUFhYX9uATvOoB87iigiVOLcRCXmiAVNGahXiwnYhYf9+Azgz/H7o9KVfCLisVcKmz01AFZvMIKPulAUhLxu0OOH5q/SGSHVuFzzuGPMJOIKuEGb1EHk2GiImbAOnigaACCj2BQqRNpA5NtLxesJOdhCB7n3O3Stg0FTf4PdvnRX9UNsk1LG7WkDcJFaM3e8ZpdHZAORKRLxYwftPBrIBifVA5Lo2ckFHC0uCBZHx/It6p3TT0xERPRUR0dQQISfjmwSqtO0z/xRi+1zzNAZtmmJ/wepe0JjnEDnxtUdErjcGnbmCAu6sVlgwtLE905ARiOfejLAmwP717TuDOElVEjk6Hh8WCxEIXUxZdNG7xF0fkTbfrWYk3C7webPSNiHUOl/EcYXXw+vMwB3nuA8Ynx//TAT89xj67yLgYDQc/VSNxZ+OgLedov6KAr6s4V8IeDlOjF9yMN9rAV9RwO+1gB8I+F0R9Msa/l0LSMg5dWu+NX8h4HBd1f87a/iPWsCPRNAvBHwngn5Zw78R8GUN/0LAdyLoqxbwwxr+Qw7mhYBfphDvRNCXHMxHFPCVCPphDf8rEXQAvxDwlQj6igK+EfAVBXzJwXz3BfxeC/iWg3kj4Jg3f0UBI45mbzmYtzX8WiD9dyKo2Wwqqo49d+ju+Ngj5mj9GKnOThfc4nKzKn09Lfn/liIojqkx9x9NIf4hCCj9sNFKEN4zcHc3pwqf6SyjyaASIF3L8yogql9T3Xd3kB8EvQqHi+2l85k7Qy5s5yQiJSKZeN3cwO+fbBK016lCB4xMEJFOiDDroOJp7smIUOrD4KLhcAtUreM7+DScV+G290TmVJY+hNXSZkzpatfK4L6D1ci2WbAJHxJNb4cbsNhzq2jMI5JtiuoBa5HZLBztpgE9GXdExgN1SMCzR0AL/nAGKMq6isQQkWk5vR+Bjc+IpDe7M6koeR2i49DmoqoYAB2duQnE+wki6Sl6GvT4PO8hqC/YH+sDPm/TF28QNbLJhaWHSOnEtgRxznwWFiOchzbN4QjuYWdxYTF81HTOiwfIyBCRq9/H88ciO0GYrBChl3dEPHuTVuDbHD5vUrCaerOUh3zcehybnL2Guu2hhpWpIfKeK0S86x6fJ63ZumJJhf2xyjNE1MN4UeHaWxY021QjSOwnIqLWe45opIuIyMSIOKTq0qE9uepBUM3w91geprhUL8QJuE1dVkydxM1vQ8DBaDL+QxDwxxNBZ5PQARKd9gyRJwvI+LQswIjiCyLHdswTcbXbgz1yauaPmmNNrLJXgRxcrxXM06QhqtApTnqPEwN9ZUpEdswHyDdAZBPgFJAzHK9A1BIRzLgeHeIcESnVy6xDPOUoEVvfiaA4HCKnvkWkE/31HtQld6pgmk1GpJjuTiD7QcN5ywARZz6cNzDj6zNxJ935Jy5MQe/PrsQPjSUlqdUJs7Q33J4SDu+XJQhjVm0h4pmASOaPSxVmg8WF+T1vrZC1nCtg86sz8fd3E7e/weMIxiA/Vm7/esRN6Hq5AVuxT8Q/HZKCbK7qAahR8RWoMSKqShBxnfO0If6TjDOyb68JGO0TkRjX15aIzUAEmRf2xFMniKDy/ZGBDhNEtBV3Ssh+Pd7A7Hy8ca5v4PPHgpaCNR6eOdeq8HqqoW1AlcUJg3x2pERt9yUocR/753o8UWI+50+QFf+KyKqsMpIkjwZ0Wt2JO0xXCtkn5hNmVo7tuT2xvc+NyiGcprjIWrvrb7OG7zwhfsxr808zhaALqwE7N1QumPol0IexcSGp82kVnRtFoWSACGfSk0yisuhMDsKNguzSylVYO7lCjmdELLY9y1zQnyNyhUtuAVmqqyw0xltKr1dXgUR3FBatqKsgwjATork35QJylwNqT2AJq7BVuOgUIAJGFSIgjiuVY4cTXm89vFsQRKbG3lHA4S7G84MF3s+LXaC3KyIW8QOlYsPi7lBjwyj4l0HEsdVaTmjZi3FdekoK6QQREiqN7RDSk6aQKL20EuXGmxmsnUIlocDkmsbqnQC77QgLEmNzoUV2mIO/2OL1Nf0eUOly8IAhoeL9Hq1CBa9LfM1z/FzprOf9W6yBCxUiqb1wM5pyogJBsuhzsH/IQJP+sA/zeYGIOBsXDpX7tg5Zn6MV63VRxXGmq+D1DOyPGZMbGoSInOuGOSy8+/eanu9uDbliYv/x8iajXITIuSYbjUXb+X1ExycyhSj0TS7QC/y+XnQqbSupixp2z7PPiA1hPQIu0Ljyu3L1PwMBhf8bBBxOBj82Dfx2RdAfTgR9I+ArEfQrCviSg3lHAV+JoB9RwC8EfEcBv+Rg3lHAvzWFqLaIUO8o4AcCvqKALwR8KYL+fRTwpQj6YQrh3A/cL0XQLwR8RQH16+bR/kUO5mUN/x0BP6zh33Iwiml+KoK+EkHftYCvRND/DwK+FEE/5GBGsFu8EfCdCPqSg3nXAr4SQWszXv4lEfQtB2Ocp8YbAcsmsH4h4G5yPn9GAclgVLi3o+X/RQ7mL76Aryjgk+/O7xJBrSXvw4c1/O9NBB1ORvyf4gso/jACzoWqRCTRoQolwWhpQUc6rHnRZ1E1qzJ69IQHuHpg4lK0nNZ0sxcmEIQpq4IJnVLaWESEnLrARQ7vt9TwMx8ytXVIOOE0nia8PQC/Xlkc648RiVyBibhUXj0SLia1QYv7VIFUieeIONYjo8+AO0K62iwIu5nThupXQYTVI42rYHFDROof4x5E2dXlAltkF5okMSKeYbhVEA63GY3vrgAxmbdcNCq8gu6cwwNW6ciqgkuk8vRC4QDB+OwhMq0RgaiUeJCGe5dF7oApVAqrE+RnzauCx6gMaOnh/Tz77HDhLlYRCZMkgZgvMhY+tPpCZZs9IVttnSpIdUTSoOLuEC6HFglh/8zoQY1FiJ2nQcL9E89vH4cL5LIPuFWwBi1d43YC/EOd4Nam9YFWjdhAtN7MuYi7T0f0KJ3HkBbOAdtbY/uKXLUhXssBCY0H/j6GH+BW5jpMOdab1BlVhGoIK/tWkGjQrwzqW1IIUbl0KhbOWUG9VbOA0HqeSTjeLH+bNTyOqf+FjfU/JBH0pyWWHOc4B024IqLRoYxr1WpbwmwdPir3BIgUD7qcgGkEdeVq59OI7OzxE8jxMKy8MukSNb1HCtrDeDDvlpwN0jwWJliae6hgmdsJMedDCsrZbzi3TZcS8WGcg3J/Hjn/4dt4ft9KwGaLMwdPDREsGSCyGFpxq8A5ODyRVuMRzGr7wkF2ODlk1Ho8yMv5g/g3+5yRXrguwFQ0jrnTDJFJrn0X5CYyuSguxxeyiB8XwKtfiF+fzIDYx2cJpPfgKm9f3xs62Fk1ONmgJf5scpKIW6+HQDf9a+WX2bFAwPMOYE38GwfOtqkJaY4CWIuewlhYrmqi2dcjLMzBsfLHLfbX8LJcglMWR+LeZxOJGIWP7av0hvmVjvef1OoOtOr05GCYXRTyDAcHmGn9AfPF5bgl+9LbwlycPBhc14iIcm/cwGJfUS48LY8XkmCvAAT8DZF8bztEmfRtUG4iV7n1IqPEHnsTcO7pgLn8U0TkDiwTkXh/ZO7qscL+bHG7YIxLrYpujvLbVHZxTHWz/5+BgD8dWV+E+RN0ZlOc94eUp3UqpuB6B41EzV6p6cARprDa3bsombIpaK+fGuCRZloF3PmGb2K8mYPX+tOKnWIZ16FGzPA33xMS9atnQcP9fQZsnKks4CUcs/M+6eboi1aF1wMiUCJrc0iidEoCtUuEXPHnLlF0SVhkinJG53Pb68yKbMZGCiLWuREA8luMiGhFd4lOeETSMFyqXOhd7l0NejyDPC3LKpCPiICHWMd3kEsULnwONzV1N5sGPFph+weSX1BLlF1YOhYeK2WB9+cQAb3ZYcZYuwCDtnKagLe7IiKPHUSygWrvwJfXBmOi+1BoKbsarjMJtn90uxe0PgoOxNFe4YKls2npfCVTSPxQZuG5RmRrPZFCFmB7A2uC6/JYdX3w8saoWEPx+unogJ+Dp3LIuS0+70j3wPN3UcXaWwFUlWsF3P5zRsLzHpGP7OQ5hMEG1+FNqVyoM6t0iBdL4MI7KSiVn+IGklKZktBqFURmOEQQtMuURNFI+56t8s9AwNH/DQIKEj/5UxJBJ7/DFOJDEfSFgG85mC9TiO+JoG8EfPkCvhBwXzKLmHnt0bcpxEcU0D0YoXvcL6xPX8BXLaDprR7OhyKomdPwlzX8hy/g91rALzmYty/gVxTQGNWP4kMO5p0I+rcI+CEH890U4pUI+lYE/YoCvhRB37WAX4qgH6YQLwR8W8N/RQHfCPgRBYxNROwvOZg3Ar7kYP5WEfRdC/g2hXhFAV/W8K9E0A85mJcpxKsW0CoPT/5dC/g9CvhKBLVE0f9lDf9KBP29UUBBEgZ/iinETyPg5F7dILgd4ipKV+KIKtSpwR/rKy6I+gNK6ZqfQbypbI6tSB3gVO5EkMWLDQmyhuDSl9U+rJ/FqmJzCBw6moz6kK73gEvbrHEoopQL/qpcsDATpwUuHY0PcSYnJHhUB4VuLpEE4STwCXPOiGiKwbWQnyLGRVXIRnSqKiHEoltWobjyKTVpFiKy1Qljc3cGNL8zDpLtOuRCWHkXyq0vFmRyLHPLWbTl6X1WE8h2zzkXeN4Ul7bIdCGB4wqXbv9k0JrVE4gFfOeZsA5ayibxE6LGWrGXKRilt0sIucr7jPVoWdBzMKeQ34s9iUTcOVKfXAjkLa7eLB1UNT31Wxm8uJpzbPfgeHpbKAmsD0+LRYu5H9DTzZXAHSyXJKS3kUNLXtkCFHxJQnVaJdRr709EVIcRVq/4C1VzKYB11HLYH8eBQuvbA8drqa459iRhQCW+GEByPe1wqbQEg/b7rQ1peWtwae1TiR4eWxWY5PosSK5hRpcFPCG5HIYkshfSd6W1nxxTI/Gn6mv/tCjghPMAplV84MDebwvKL647oK4lMu+ysFuy46IN0H5Rc7DbrYFE2WQB1JSmVXTVJjV57M01qPdnj/Pvg15CqsOeg3l+O1YuK9YJIfHtCeqxvTD3dkuTzsq9AMUTzpxft1eJJLDpBPO1tnLhZknEXDx1cPj1kMBzidvf8XgVgLrneOJPzuea3K2hDVNuLDE4CzeKm9zHCeaTfZ/zDr2VQ3qDuwwrHLZV5I6xffFzIYNtrJ8VjB+IoH3tsIC0t5M5tk/9hM5PHM4JBRsTBLeeQdr5DcC5ygMC+tnKiCOMOZhOHgLn+uHoQg5hGcD8qtssUm1ELmsdSrgJlC6cn5wdfD57nOGVpCvnTrW1Q8CtPEh350vlnh+mRHAjNwT90KkPnq83iYCAY0TbGQoJvMNqRAb14AzTdCYi0pmOQUg16IEhNF7FrrU1IkfRnkC65RAZh/I8IJeZP4HZQ5C7f3t1ESHez8EshnIV2d61IdZ08gQ59K6cbwwdnAXr2xXkqHBZdG7K70lrPzmmOgb8MxDwp6OAbsIUWPELiwVarPPU3jOcx4SNyYW5ur3QsxI7wLbrKWP1vcW3p64S8IuLzkX5zL3Q6lzlEBaxXgXaoAho3BeH4GWbGc6LpqZQU2UAWW9FqjAbINIRJd6BO8stghsPXJc0YyvAcnCjVSTfEAF7DiLgymkRcYDcGxr2BESYcx1WTFkiAt7iOEekDGaEuYYX0O1d0GCZVpS9EVApNzaA61wqtlgiAk7iewQrGExJVDBXoqIe6OAF3Ixj9+3OoDDqzInmgEiq7JQRDQERMDFODmHGtsB5XrufIHJCyoIZLig00YoZeM0FqjBZP1t6vmL/ZJchfo7XoZTHBRIfuD/lwqynBHRvIBLmcqqw0D+5LY1Me44IeNO4SD5UiGwp2UFu4v4tGg0QiZsoNSGXOOyvs7JFBKRCCSvalCwsw0dDK+NyAbeRHBJsHm1LayUuYDn2GRdch0+HnnYu3l4XM45FCUi06cUjCAym4Rx48xLaa+wG8p5esWg61P+ZcjDj/xsEHPPcH2MN/9OKoG85mG+1gB+mEK9E0A9fwC85mHciKHet2FsO5p0I+t0X8EMRVJSLWi2rc+nu9w+LvRNBg6e9cbdSav1CwFcU8AMBX7WAHwj4igJ+ysF0tYAvBHxbw798AT8Q8KsW0OLyB/8XU4iXIugrCvg2hXgpgl5c5vzFF1B3InzeXZ6u3wj4PRH0EwG/rOH/1hTiwxfwKwr4IQdzXk/1T1OIdxTwCwE/ooAva/jvvoAvRVAjL73kLQezZfzsVy3gKwp4adbWb04EHfPD4Z+SCPrT1vAsLhBhBrdtFeTmJtM2D8+GpDrXVUDdQ00PXnGHpHQ8Eh7qg0HV84NAAEFDWF5FCo2yBhFuP9uRsC5nLQ3kcQ1sM1iSQFBshY54ECGkKS6N8ySg9Ck5Iqyuqy2LDso4oUpKNtDMG0RIJUDEWsp6D8AL1xXLj0OFCvhuQX6Orhy7iiVPTduTYT3PS47Fj+RCpVVNIbg6BWF6OTVoMZLukDVno4p3vTKgjyOtEBl7AQuqISLalNck8DYmPt+ZuzZ0LFxz8PaXggQ9Wc8ov04UiLVxzQL9Eo7o1d3iUm+OM8J6hOCxEV5guRo+SZBo44xy0qVExFUTFvXmA4kGqpRD5sdBFUaLGT6fpmqw2nGLij09RGa3vGTgn8YVbiVS0aB8HVoQPB4XFlx7WkIPAU+A6W3W/bdaSOhzfFXB3Q5Vtgxnh5YO9dsdcrrac6HrCy3dJ+sU1hl9kJBbHzOKAMtDGIRDFqqyUNOxO95DOrtniLSgS3SvH2MIAl1hK7+VFe33jSnhP1vD/0MSQX+6vhauD+zrOzkSMES+pY6onUF9bW8mtz4lC0/E7Y+b7Di31FqH9p52l4SVLapwtrvwhGlqCQuYGLi9khSDrhJhDeH1eq3c5iLjdjQ4b8A91hzzslVOCcfCHegKf69cmcOVTA7tAlb7wbjy983VIMXIesCcu6mM8XzZ0APVp7jdw11gJPJ9g8Aq50HFeZ4E/avS0r7h9UCd9QwuIHLakhtnH8E/O1XFoHACMlzdtmAfxv3KD4htkKuhS5BXgcUFj+UwoKsyMcAN8Emj++Eu0YG574M5NRR8vhYRrKATG7Q9Dtng4iQjst3GUwBmpSRYWf2CSMV+C8rW5pi7Wd4zessHJTgXcVj5JRQ4B41xe5v0Sx5X+aPtkH5ednIxS5Nj1NgGdH7ee0DbsckFsT2nZPWcyTC1d7hdt13ZoPrlVoDxfBQk9DY9/D327Rg808Pt73BUKHSYdMnlJTWqALp63CIUF5DxqYHb60sBNNy6GS6H/JB5+5NcULUfR5BN/BULDxH9fZH1MT+W/pBawB/3BTSiA0A86jEuXDkTRCi9XkFyuXlctI9ZTYeLOMV1K5tVzMy3Db24FQ9sfQN8x66eQsMV6UNqcC4XXSbbhLqnbIu/+c1hUXGNR/QiCFsIRgkyh2splA4qRYPcLXwusBGoqDuOdjgGFiYLxVnnS9ghIJvPbcKoupE6/dgRZNeqJEEeug4dDe4CJFJ/ToL7gMP5uTksYC3nRvWuBSxx4wMsnQsscK6IgPPm3gCECSLixsAxTBlMIKbZgkSXvT6iCc6nED8di2NnbVrQUu9MIxwIucA6+Bndpi2u222C7+wKugIIm4rgrce4joAc4rrsiWtgUmtwoUVUg9LR/QHeNZuxSDNVXJfCNIWA708JO2RtQiP9nMNKaR28nydQejYTvSvQSFnkiDjG8rHsQ3oJugKH8VOikjCaQrAXzizgKJOobMxDyKx1xMKBViY0dAxct/OiYOwZ1Rd6k9kWG3/aV2zbPgu6YEXd+QPjoB8OWEDLhrfAs7IjxxJt+c+sBfz3ovXfRcDJQPrP1vD/kFrAye9IBK2WWfD/Q8BXLeBHIujuHursnQj6t7WA70TQL0XQj0TQFwK+FUFfiaAvBHzVAr4R8GUK8d0X8JUIqge3J33LwRzGivMXa/h3IugrCrgNFt6vWsCXIugrCmj174hIf+sL+FEL+N0X8CUH85EI+lIEPZC7y303hXgj4JcczF8UQT3Pp+phKu/d5pqZn76AL0XQv/cFfCWCfiiCftUCvqOAr1rA74qgb1/Av5WDeUUB/wuJoJPhQPhTEkF/2mszKKUTwF4/4/aUbWuNbTUeksngzkV5uqLU03oxpIf1igtYahZ0ZuJ2Ns5dvooCsampPJ8X4M+5BwkaKZFob7hPAORDxUIY9S80vmw3EJWrgkWJG7X0srpuIN4GZ9x+3bMLTv0XBUpzWZPImVctXba4+GXZft8pjhoGLTV118m1SFX43FGgc0GtIDvbNxK6ucjTsSPtwCvcI2HVjig03vYCiKulR1bilgTU6asOJKd2Q9g4waUwu/sjiE2jJVE4LTLtOX4ugGXXYxXRxXFEjUu7hKVetSxwe01CDXnQQDLidlxg+ENEuumthmgeK2R5PUqIoM0Yr78TS8ZkpcnoKgy7svbthgtv6+ZChdA8QbjaR1WgiyFuZ6OBAWx2unGhod0VzYQHj0utLJKg3ccSHe2hAtcIdyySLmN8vovZwHomm1W8PZ0K6vvVEg70zrFgtT8FVBssHIjh0f1T95a1VH7uUgBLJmSVnnEvww4+Lu2Zsseti2ldKJlNZ7Ba3DVuuTTa4Lch4GQo/DHW8D9ds342wxj0XnpmcFseeFqMdzxY7cnvvCzbgloCYpe/5feVy45cQrWzi7/xtMircLd1ebqJlicwHk7Mui1hQpPjyIP0YSHyBF2ysHjIVsAOuIsK7g9lRF29dwE53Q8JRDzX0jRzEPHUM24nRVZQuqyrDALPcUio4rYS1+U7juF2ZpJIroCn/Spd45jMQhJsrNqgnhchcvWPCcMNd14QdYJzRH7Xz1yUhBug2uI+Bw80PH8Trx0yVWsJwrJcVYwPTYXW7hjf8fwBVVT0OIX2b+IBVlDaJDTp3aCD3ML+ODCoWA2mQwbN/QA+Pe1xO3yHC6VyFyAhA0TMwWIa0IVsXoEsgymL5hbD7W7lGbB82Ii0a25dENc+zyDidkvGemnQUEkmKqx4O2HRSZYl2nDTCuSlHbBQKdSGhoc7Il2/bio2ppsRNR+9LTDzZpHw2ce9RW+TbSB/FhELeGFAqTUq8Pc6XQKO2TXef3MfAfgJp3JRbzN16FhXcMzfZNz+25Lw+xJBJ8Mx/4ckgv44AnL25gKr8aXgcB7HdYPangNRpOQk3MvDlvIBIpc71RGZogGRaKTyBTA5y0jIJgSoaWZPcFMdjy9rRIyNunRhfZdjRB5iZXTKbfqQOc8FF8Dugeve7iLCsl3jPL6vBESuo6DDuQo8xuyDS6l2u09hKeErGNSKklG5bErwwvDyKxHUvSgFZLtzQqKDFF3o+BHj8aBxWbTg7w59nkgFK6+vkOQxRgQkG2pCPDkYVXQvtiPKKdcc/CVbEqY8LUpv67aGTBJwRN4UjdIi6moB9WzLsUEvVGg2eiiQrWqXY+xQJTSe7kocE82uiq6PUUb7J2EMXg+AC5/jckQXhZRCrGuIeNWpcuj8hsi8Hg01FuEkVNBETnv4TrOYBTdzHNArqfHYDHYsnEdcQL3ObzaZpDinnLchT1V5xEOw3vBcuMUdA617vTG4N0TikF7qEZ3dpBvEgYbrrF/HDSW50P0rNnhUUW+BY8xIBjjmt0VEomoSJXTtZ/i51bSETXqT7zXr/wwEFP9vEFAUJO6PiQL+MAK+EkH3pwx+IeDLF/C7HMzf1gJ+RAFfiaBvU4gPOZhXFPCVCPoRBXzVAr4R8CsK+JaDMRQNPmoBvyPgRxTwjYC1tW3VxXmz+ns5mO+mEB8IWBzsGfuIAv69HMy3KKB5znnj72sB/yIH82UK0V65+FMO5isK+JEI+pKDefsCWlAd3rWAH4mgpaVZf6kF/JCDeSHg2xfwexTwyxr+XQv4ZQrxe6OA4ogf/SkI+NNRQHIdB4gI3rgKr1uu1naFf8alkO9zwTxYX+hqP9GAlaeaC3xBaqluTraQXVSVLEd9u6E7/+RDdBRltszmmUItTnDgushuLLwlD0XrDVcuxI/9iYWjB24PzcvCA8ZpY8YGpzuv2YazhmMS3iuWpwOe5tjDENrGk4Vlhzg3fAsAjHP3L41ohkuxg4iZ6S4i4VFwA00VHi6kJ27AmCXQgsasJ0F0GCRV7Pd5iQqLcASsvjQk4h4J0PX9nMMtdmWyXKbTQrMznUA9L4ZVOCzWeL9yp0CaODJLblcxof3jLAcv4R4Vm3pJS4NZ6kNzlg2WDHF7qR3tUIDUOly4qG3EgCbE4yDR1scqVO0UETmOUsiexbZixiyhlLOuT4DrssdC0nqGNmp8XBoHiGSrW7Nq6RgGc2Cx0rKQTnoOlfjbBnxmeCw5GzegFX8XoVnuVEQ8szei/VQkcCyuBiJiIY80BFUL8qHrsJXk9LJOPmcB28nuWUXLsB/QUcip0FRzmyTb4Tb7bQgojob8n4KAPz2m5O16A9Yzu+EmKR23VLj4CqinakuixaYqaN/aUnBXVsNgsRECOhT4Lay954ELKqG8UFZ7A7B5ribBZa4jIm7mJqwuUxnfUSXMqObvGDCrNhnbdf9Rn+WeALM8kKtouz8EtN1kDSRHDbhgdEaEfN6kGLeHg5RES/coUQgzRLLWDlmQT2hN1Yviw9J8lhybPvWGXh4yQOwudlxUu6pDV5vBBhFV5ljQlqVCuUjsQaYoCRdq1UZCpF2WEHDzfRWVxhm3n672gGQeFxWDFJFovcD2xF62ZKHrbGsa3A5LWBYpfk6m5oXc1DbB5+nfOTYvSEYfoaOC198aJDCdYUZ7XF8GmzSLKjJtPaPDncfjHFXMK3a/F0Azl3HgxdquChfBoaXnGdeAl0s1i9aLp0R3RuqByyZVFfRkzaGmXEngN0LLsbz2C/o8zxAhSwORm24Fh6bDhw85mCUXnPUR0O1iN4PgWW8ZG1vYv9VQM8BNjnP8fYwIkXe9pNh+emDsmCW/LxFUHI34/5gI+r/89/+fZg0/ZUEGSRdlipRHH+f1Ps670TbfV2E1WFKatU4BgfZYcYFV4jt3vJkOrEZZXeE7EDV0pA1ycBfdOqaYEaUuqHxXC1iRyBLWDqUTHBO5tVuxQLJ9nm6kYw2hIB+5kA6PnXmQvIKqaNcs1OyNQRcKIlg4FzaIoAWOEbFcLyCyWqEK6Ul2EEnDBeRXD8fUuWpG9GCf+xDYl2UVkrkMdD894ztIBFqtwqWcUcEKRPD2qovrhFMb1FitKKTcsWJRLmdAp+LOhnxabHDM3GOeHlO8v3ufnlmg2AeJHm7mHlbwxOcfWzOcc7YLB7y1cuUCgT8r9HyUdgCliPjrXgcN1ebbOeSDPCYR1cKWqjqfQtKYNmO+WdU0DpoLwOxckogP0pZ65rzEdYneWRSX+4BOQwMR2NwGVXCUk4TK0jWFpcxwXXssjhdqz/u4bqpIzVG+xTnFFjUGnhshoe7jY0v3s1EN640lcWEs4JjdGd4QAj4rSZA8jQu9X5eIwHMYcBFv2v9MOZh/D5H/LgJKY5H/j8kA/5Ao4PiH65a+J4I6g6rnHhrO+4sv4DsRtLkjQr0QUM+m9eVtCvGBgD3gBu7Wrl1Od44DRY310fJTEfRVC3jdHxeVOdML6UMR1HiKu+wdBfxeC4hbU4szbMEPPhNBV/lU+fAFfCeCbqbV6D8qgn63hv9uCvFOBP2mCPpOBH0h4CsK+JEI+jKFsLz6kf0rCvhvRdBXIujbFOJVC/iKAv5tLeAHAn4ogr6igG8E3D23xTsK+B0BX4qgf6kFfFnDf9UCfphC/H5reEGacOM/xhfwh8eUc14QiKUhZauxswu0+TkN4DCbzbjEJ0WtcflNhGxWtVXAx3Kr9R7nBVxKMBAhBq6jjWJ5Brv8MuNi5bYJtOBGrnD0NYlj2o1QTbikU/h/5L1L26JIt677g2wIKCpN0IgQVJSBwakHohwCEBQU/fUr1LpmuvOrtb5OZs3Ka/cqi1c5xYjx3I5TMdvIL/mpaBjIWYeuv3DXlxSZTKzIlKApyyGlkJxlfCi3HEmDicrCyI0VPPTuJlSI7Vg48eQAL32OmIm1I0K4QvOYZLdsBpa5mLPwMa5k/AhHF+766EmIqmIMmEgXCVwpF5HDThsTp76owiW768gfzIuAPKxDCp2wXDB/kfYm8aJHBDSc60KQmiom5Ha2oN6oKvPtA3eFis3lZtOtLSHcHZ4GAdO7QyTsZ9TL9UQjOamuYCezkeDtil2NM764oYtPV8HVlbWIucFcYL9I+PU/AmSSKUtCqGBpoUA3bgUux40M+3nOXSku+eVntWVBMtN8IVJ8rSXVwImgelxWLPQMzpqb/p5DOwyB+czgzxP6sQYZmrkoyiLNJPtm1kPbLTUWTtfQE/V6yOGaPywaltL+9yGgMpWkX5Wt8qcNhXDryRU2q+opQGwfCjy0djZsKuWCnP2GI4YozDtwSuki2COdy6H6lTjqXYpecMt7FeNqOsWA14sO0UG+UnBxk64QbhJdcIqYy73RYa6AL/m+4BnT2sF1MtVhMUE6cpekibHnhEvwj7MUOYnj1/gwllzw07RCTpccMZ5I3BVEKzcV3CHIKZ610gbsh90y11+FCtbseAHRYNELTrp0DbzfV69WDrMpo6P5yMFzKR3CKSYVcrPlQsbtwNMBtvEDORPnmOIA7QM4DY4X5u2dSYrtLOTyvK0LRnUdi/j1YycEx+4i0H66TpGEJB1sfThBjlJ7Ir7MB3PwkOwKbjZdmTjrlgcw89OJ0W3YyPjUeCmcnvjE3IEoBJiW8R1oo9wpDc+v5ynGKUSx1QnuojlzRAtiBIeHdmOeYhvmK9IvvQobZUpj0RVxKkwboCs3F1xuWDW2Z+4IvPvhiqilrVP+vFwBDnnUcLl8Dls82R9boI59YJSejB4PtfACx2HyGh0Qh7+vvlaZjke/anjR70bAX10EFCqNBdbIGTNPUiyZ+BuvAXcg36mbuDMRD/S5AZF5q6hndoGCHwPCEWYzvTJ3M69FHKP1Bg7HW8voteCYri68CFxF6jiSzJKABKvQhL2rF9QZ3oiJb2zkwulyl6izMw8yzm7XGpLTmdvQq4QPt+9ETDLh5yun+wDrED7htNpoLNKf/HjNVy/Y/ZGvIYgPGKuJ2MFR40jonUKOgHiUcuTK7gaKpiVHQPaq0qbHfciP92fAYbxrwC5nV+pK86GB1dAuX5HxM3Wq7qJh0b5jcLVaYhx5pw5OHnsHTn7PBJe+onZsthPBppcR8pJ60OI53loQTM4VpblrGLiywynE8iJHdGa8ECy2CTiTxOF7zHZU4+vJdcAj90bwytNJw1vxsuGIaE+op6zkHj9FuYeQv0N+f6NLwW388mpPk8xZZOqmg9vZWIVMbSRGl4NVjGNh+wB/clAQ9ZdXGTfqfAWeEiMUnixu08xdH8E57a78ejOOrHh1WYCzRVPmMG2g/RsR8McvnP8oAsrCbPrHjIb/1UlrbwQsti39qx3MGwG/EkF/RkDtrNrfo+F/7gj6jgJ+agF/tIN5zwX8GgrxRsBPIuiPdjCfKOAbAd9RwNXEevafKODPo+E/HUE/iaCjQ/XdEfQ9Gv7nRNCf5wL+HAXsWLcWVro277+igJ+OoAuHn7++iqvvKOA17kBYsWkWf80F1LfXzJyjuW1+zwV8t4Mpd7L/jYBZFHHkkyV+/X/bEfRnBPwkgr6jgD8Q8FML+KMdzCcK6C1mz/9oB1PLyeo7EfT3zwXkNqVM/5hawF+MgLSIZuCmYNIwWVQ9Scb0CbedtEMBDPOeHBwrgOTgqigQFbsgi1XSQGmed8w3Fw+T3Mwzg0I3tkJ4m2Qm2SiOCc3zSVi4PRcy8SbsCKWiL4RwT1STwGpTwa1ptzQ6KbQndWBj4Ca4ZH6ur3o8GnBX6kvWkkWbleUQ7rJaKMXaZVFWRg7e3f07NJ60pcEgFxwyXT8liLTMEIInkWvcOtcN3IpzxqLtZqLh9dKKIct2HIFYsxNxVrb8eurAQv7IlWRCR1cZOlqtUZhO9iZxkuMUTtACClYnUMis8R9QzhG/vqFyN8gSKwBVMPVYUBWiQXad70C7bDEL54atkcv0TqFcnRcofBapSfoJLaDdCDL1fPXE5eRDp3COBlsUxIqokPGcziDf3Xwardf8fGi4u4FX8e/zl2KmkL2HbtAsL0cUktuzJjnrR1Dcnzbznz5HUGdjKVDXos+Ch4FqMj8KIZybNKb+/J5zRHcwQKuEBgtJvufPexfPoQsulEZRxX5bIqgsKOJI/jMQcKr+Yj+1XwymsLW4XLUfdMDlZLxOYZVlT+p0pAEsLUcUTl56ozDxFA3Hp6YHyhRZcA+p0WLlXDmg0yOXnxtkpjgJlyYcpY3NEWi2KnA6OTEIxQFjzti5YnzAFx8W1gGYC8I1wEI5CGB/YA11vDoq8F3jiGZH/k1wu/s9Jd05UyAo4Uy95DyrcVVlD7CPkcRc7hEwHlhkDjBlM0RDN+jxnLMH2HmkCmEsrFKse4SBvY16gUrPUYEfs1MN7mQ5FSgdchsxJosJBKOziNzrfSPizfi0h5PFkdYVJ+Mag6HNYC9dReYuVrMaRY8yh9OoVIUo0uoal92jAJCMHLm3YtNjM1NVsNbimdFLa2q4uyAEt8m2Fmgc64Bl6gbgzy1uY2zCkds/ZxZArb8i+3oT4F6XNKCDywR5z4TvIaegCyDeD4bMgXlt4vVugyCrA46sN4PLU3Pw9MCz5Cd1Q9SmWOqeR4jzeU+98Yg/HxLstxAMliWiasnlqqWutxxZ9z3z1iGX47/PpkbjPyQR9Je3gzmPShmO/XlOI3/et8S7HDbQyM6YuvNuF+Oj/cjBi80HczNyETFm0xWEbvRgnpdGIh5SvoYPIV+iLrHXGONNpQC9hTJyVCdNyVkflLC/pS31jJ3ObW6JFnBzTA1FQ3bka9i9i1BuNjfmxsYd8E4VMDjppmNe/0QyR57cAffBjS9wCwswi3YBePn5KXhj1GFcLY4OhMdbQ92nxI/bY0eB43m2QVF25AhooaEB3lrImRtVqwCvzmMM+bIRkLORLSDVdjWDU6xzG76Q9hW15OcP1KWKQjRvObI1VIVLK10EL1D58UBR18CyVhGca2alZLqat+AM4CZ48Z3fPzqdzuDPVo3gSMVKw7u0TOG0WyeCuxlym18fMwniZ/hAtNXUmAyL6AHh48ERt4tmGJte5sJxMiwYXSRKi9fh5Qw2uvIb3ya3Gk+O4y1cd/kQeaPVxsDby2kNVAnnKDLWxxa7S/sI/vqsI76tzBTcRUzliI34nqGURwOz+5pxXWINmVtVA/FfiYD/c+yfRUBJmIz+lETQyS/uCPoVBaxvryjZf0HAd0fQdy3gBwF/jgLG8+TxqQXUo0sJXwj4NRo+obUlfEUB3wi4jsek/eoI+nMi6PpUccT8Gg3/TgT90Q7mkwj6oyPoVxTwsirNvxJB3wh4MVc6/YoCvtvBfBDwqx3MOwr4YyjEpyPojyjgZzT8jyjgBwH/6gj6f0XAHx1BDTl7/T0+1J9awE8U8N0O5msoxFdH0J8Q8KsW8D0a/hMFfM8FfCeC/kdH0B+JoP8AAkrCbPanIOCvjqzTauzDJa4oCq6ZHxNNgg1U4tFhUTjBPVFv+h0ynBDBl1vBJKu9rEHHZAeFdJjLBB/vHGG8J6X+ZrtXSOQVZ0hmgin4u+MoIMOMSZAUxor6/oy7bnYvXomIS5eGR7uMyVott1DU+60QyeRaYC/gctErxqYQVpO0IBLnLDivtwca7a6KiemjtqAVS4dGwwFWiFkdQmgkbgVhkEYpXvn3BG71kAn+XjhoeJ/oQ7hudJ1xE9V6Ih20EfB79mg40saYPNR2C7mzBiGKB4VGjPUigCMHXBRIKC84ovUAV1XdcqQLX4i2N2oo3VNMw2bmymQ23dyg2Esb6nNnKBMW6BzZ8pUh+MdkHpBO3Az487XnQuBf+P2fC4EjLIkpi+6nKiZ05YRQ8/9mQbGhmAiSv4fCE9c03HmoJRPkrIBZaUr92cgBkhnzJdQ4DWhENFqTcWvs4XYcHFGAYoI5os56KEf7lPntSsTEroMrMFW1+GaoigVRp2LM38fJY6ElFr+tHYwsicL4T0HAXz0UAgbVGoxzodC9NuZy6KAv7mA65wml+HI18SH3JPA6eCJ7MhhqeN3lJhzmkkpDHKxr3A6mGaxPpUJdGp16XK6HDdh9fWD0Gc0MfLgJc2Bn4Uq9M9oW2FgsK5iL10jwHi5HzinNLgC3+MGcKufHSXyZwtFOx8ibnUAmuZyf4DAYdcx9KsMeu7epA37WDxg1tzcNP31SQEDqOYuGwUHEceZzG4X5Qoggi0XcjvY6HFN3Rh19LLd4GZ4XUMYZl+dsCRrhu/sGih4Uwd2NOwU/I5Vfb70XBe/yWJlYyCcBOLNqwLiHOGqoFd0ZwHrCiVPdRICfxprLWzPgcllxdgY254xyJN3duZwedjK+GYIDVZ48qed3k5Q/r24Mx4evsuBMj4AV9LhzuRsPKc2SWYsPipvCXuHyNVxMYsCH9UoEOIzmgq8Vkx7vL4kN3Vx6UBo0nYgXcvWEcHSWBcfqb4B1TV3AdZ+NBFpJQ8CzxbOFeLtuGXVXnYGRMbyCTQSRugdpZv42BJRE6ZcVLPxpiaBNXiVAt9mSBllsA2kv9xNc/O0QUYjuMrF7jog+bRTm0IEZ4HTtJeCZh5HgKse2wHYubKHUrQny+vu1xXaQmFA+JI0GC8MOSPwcKOBXgkC9MJVFPIK7D9f+TFB0WXEEc/VkwPdlTxLcbXN3cLIYE6DDw+sDC6nARzoVAKKlgfz1VXXwxNzPONJpE4GWya3FFykTwSKPO6X3tRpgdVW+hlTIWxpVXIRiRG43oKOoQU6qXVOORHe+Jg19St2TZsmk0Kod+EMqUe/WDTHun8ISLNlFKJTorsB0kuzh+ug5sg1nJwVTTANgS763+UcDOAIe9wSOqjCiLrx+dlpXdx2KqOoF19pMMdZUSYZ4P6oQZe5awTpd8z2h2I4ZjULNJGGaGHC5TDD1lWwQYFsePIE+Lw3zNHQq8LClHJlVbyn4JFd7sjqrfLMYLxfUL504xd5y9OoJMEBC6MzuGpk38xs4+m7NAqwNFNyCsIOKKjPBm+n8uCFWQ4iiRKP+9npK/5UI+D9+6Z9FwJEkj39VPvjvRsDRL0bAjojTTxTwCwHfiaA/zwX8SgT9QsA68NlfCPiOAr4R8F0L+EHAdyLo5brfoZUSZs4HAa/SdfvXUIgfHUE/CDi8+CIXZ/LhOwqYntTNXwg4K9nsr1rATyLoCwHPy7shfCHg30YBf+4IuoIzR6gfiaAfBIzlYPpBwK+5gO8o4BcCvmsBP+1gDodx/2kH80HAv+YC/g8CvhNBf0bAdxTw72sBZwm6WjmSTLpCw7kxH6xfHT9/RAF/ngv4f68F/CSCvtvBvGsBvxJB37WAvxcBR9JU+VUJNn9aFDB2hA46cxSwwMnHCrm67QmKnRkyPx5zRLG3NYIUuxvmq0eOEKusp3A+bwMhsJ9OQFCo7SCrNwENPQUHHMnwENoR3rPQlM9A9lLNF+/6ueNbPVtgYo0UF4pgeRCC4XwpEmVfOpA2ERWi8WCL8Sq93CEmtz0KVMnuiSgFKSRwTJiPu4GIV/viCtkJR8h/hkuOmOuNBF11d4RQXigOVtXZA1IBSiEEzL9vmMMBirDdMn+h5w4Jyo7AJRRiGk0dvyBTE5+gRpnH/MJ1C3LzbgLELhyRP9KQTLRr3PD7v+1pOBwtAuJYjgLd85AifzLVDWKNHQxlTmwUjNoiJWHAn1d5WuxYqEyfAcEzbQ9synQULIN9SsY41SGfQ4jC/OA75HRqn1CfUCb4yYwj7RH8C7DtmiMtjlyDtL6YQLVd58g/laQm7uABUAzkoxBuT6JILoeghHQtpTTozArIcJwiaOwbQ74EbkvaI9Ggdh2X+sKw0shmkz4hMTF/v1FV1L8NAUeSIk/+EAT81bWAi/kogjlea8gNt/eU+A+OYGZ5VlHobo8avnq+AUx+SnS/zZKA7JtRCfuKLWg0PHBEATLtYNPHXL6J90Qk2fU6hy5ZZYKnjpUUX3IfoMtPD8FzctUhU8Tl59rFmeBqQ46MqlTOIHx6E+RqU35+6s0cYOl9SJ1589TI7DZVIExKgbpbrQeizDiS0vY5F0LTvTskr3MCB5oQFjyntx5vDpsYkuGO0EDaWwU57asaTpvpnIX1eBrjUPEtuO12fDMIKuhJyqyAr/F4zgIvsgKyxTMf6labCU5fTblcDVcPoKcJP98+OsUon1f7l5UumS/ahx7j9eWVOFrduXy/qQW5d7QEr7LGiJ4syyFScmXAbusp81T3UGPzPnTgVKcI+XY8bPFjtTS5HEcLxG2eI6N3migQGXwDClYtR+7LKd9CwF0KDYvmYGLVpido/XYseNVFBWImZ75H2PZQcIfKPSDPSuV73vipCF5ArJrMkjGC4nYVkPM47hQMpsAR8QYychJF+Tlp7Rfa1Eic/KqfKv+0djC6+xxC/GjWNCw3856o/qaDGpZzGrRZKhIBn9Yc4bwFCrJ91+OrsHvAPs1niHbaDuO7wpHkvIwHzHNHAwMfaxZA5vscaexuwffFfmhBNHhMkBMtIg1r+9kZuru0Qv5ASGQiTgy+z6dEQV724Ai4UmYEPK/mNlZfdYyfU8rXjLpbC5GN7gE+P84mZM1NpdE+t1LibW4Ap6YTmRtNrQAHj8kBXB0sGtyPCUdUK9Eh04o78ubSwMT4ymKo9qnKQiKlQHb96Qj7fDMVPFJyG5jqLwSsLY7EROU24gSzDIqDPqIOZy2DPOJxDtfnDXFjG82BZE4eAeiVgpyjsW2xMj17cBZuY+Q9+7WMHRZtwRnsr8ydrE0ZP7tLB/72wtd8OOp7sg0FB263Smd+niYmkceXDdj2oBOcxylJyXpw30E33Lxq5GMtJYcrKiAfJHxPYMttgb3xooeTly9RkEh8D1GKRoF4nm5R0I64zQWERXDZPDTmzwyrJ0NsreDq1nPBH5bWzz9V/jsQ8H9s6J9FwPF4LP8piaDjXyxXI7EdfkcBbyXHqp9rAbPLfiXo44PtzDf5OLcaZ2/Q1c11lP9HFPCTCPpGwHcU8IOAPyeC/qgF/CDgj6EQP0cBjac7d+Z4fx7/RzuYdyLopxbwnQj6rgX8jIb/WwTssi1Gfx8FfCPgz6PhvxJB7aP+/CDgVxSwyew1Wzknu5139wH8hYB7ax9/EPA8XofoMxSixuPLBwFX8o6f/2su4DsR9Ec7mP9IBE35//gg4M8dQd+1gKs6YfjvE0HT9rb+ay7gP9QOhtvUVPivCPgvqQUc/WKbugZsAJW8iIXAtIyAJI+0hQzyEwqU+hyQQmkdOGeZJYT3RmoJU4scyvoQs6CYuzV5zNMYWCdypLoX/N+5OjGgmGk+jQZXvSdz14igIRFFQWkIQAY6LuCqb1MU1Y0ek0ALI0iwFQj+/HSLMXkgBJd05LHovN9zRHR7EfKjlNFAf9754aukQXkOE+Qr/hjImIlbaBYsZNHC44hYUkeDpFydubxrTyI+EVOAbh7theBQCwVhbLWD23bNkYkIZ4WQadFCqjUHGsaPET+f5mPoogM/Dhcsk37nDODSt54QLJBQk1MxIHANjjkNMs/vCcWyB8zLXRbtlVImy1dHU3YVKfMHR36/0qYooK2XHKF9QdRIPdD48xCioxCsT2ORLN0SQZ0sCxaZ5qgmw4s/gAJGlO8Qx5FDlD54ADvGjEXzh9eS2JBCqJ5SyqI1tx2iO6IETNrz67kLPibHcUu5HMclCqalrpE1KteQzdcRiiKfI6twc+dQ29uD4MtHjpi/z6Zmkz8lCvirE0EtvGhgSRcLRocFl2O2dV4AWIu5EJnDU4HbWnWharGM9vM2NYh0yBU43m8csfLTtsfb8WkEZLFAzJ/u0pbYRrKFaquVzJHkTsReOjtCV7cyovuxBmQmDYdg3lYVcwfre01ca2HCcSVy+cmJsyZBntSQEYef34kEjdjdZgNN08jUOfYPhxzu/graaoSFKGAaJpU5yuEUHw0hojvNIBZFF2huic7/Pc000ijjOSQuZ0v/HsQYi+fxAa7zyuB7QjmPiZpvCkiPMhZCbkUmufqbBi6zAZd3+nDW4+N2aUB8mRAUGSsrxc/x4gzHkbGi0XR/5PKcrScQNokkuJTrRPLgmwoEkyGX75Nbigku2R26TNJoVBddioVr1cKpa7m8vN3VlIyr6AyBwZ9nSEyOoFMzd8Da6Aby1XXikEcwLSC8mjry/UnMz+9ZDdye2oB6uxFo5EBnAMn+MmeR/Xp/epvkUIQTjQUK6lMyK8cWsN2U48LyrvakUu8WNBDPmFfn5s9Ja7/QpmRh+ockgv5yBLyODnwfI9ctDeddjsl+ymSocMVt5GZkBfHQJQQbUsLCVuT7/kY5DeF0vA2pN+9VTBTbL6GzYo0GYXhz8BYLOdwW2eunObwvyHB+SWCPFgPmTDcHDVv3mQAXszFReJ9oMdllJpc7I6zyrfsVxVPk2RL2+mHAKCt1EbN1YkFpbk1usxk/vrAPAbTCjSNMmPaYxHVVQ3CbygJ97pIYr7PtGfxCBOY34b3G2UDliNVdReSY0q3Ag+pQcoSLF9yCBn3B95BR/ZoDqFL/MbQUol7GSwg00xACy+NrVEb3DpKumjLXXc8xEbrDBVj/JCwYTx4iUZ3hBZwDVYVwMbhr5D64Z9Ct7JlAq/mmwK7/TOC41O+CEwqnGE9zpsG1iTTkT44cIfuJeoLuul/T1/gmTFYD/rwORH5Qrwn5HjHc6wHcrsFK8IsbP//D44iehRud7xHF0MHj9YmLzYvJ9xD9mnIbS4c6+NnSQqFscptLUrWAymoQCnENDvEGlg1seloIwXXOEfHfiIDj/x0ElCejyZ+SCPqro4DvoRDv0fBfQyE+UUBdYvAVBfy5I+hXIuinFvCNgNNc7/4DAd/tYD6JoGZ7vX13BP25HczPcwF/Hg3/1RF0wjgC/dwO5o2A70TQnxHwqx3MGwG/agG/ooA/EkE/CPhjKMSnHcyPoRAfBHx3BP3PWsD/bzuYdxTwg4CNfr99hkJ8IeA7Cvj3CDiOdPbXXMA3Av5cC/i37WC+ooBfCPiPJoLKk4n4p3QE/dX1tekxXUG5OCfUV3Ddk7IpRhyhxJRGS3mskOgODC7RZC9Ez1FVkxEublAeg4QGXcKR5bE2SkgWZkLD5W3UcoTcAjTW84CCKKpNElVFA7l694Rwb2EgW1vpIXe1HIW00BVSC1kCJb4ckb/b3vnWn923UNiLiEbc4HqylsgCWn3IXshntWQTT9ZQYCND0T3kCHay+wxSQzsKoTHmrs0h6Q6u065mwUzgcvgSHRGU24VP/QN2+PWtbBfSmZkL/sI1HOJssAzJmPH7mZzOMWGOv4WzgHOOXJrUEy46llA8xhGLiIYLMs6OJtRrr0CBH9RA5lFcQhnrIfNlfcxd41E+QZUWPgu2jqMRqdK4m99wGe1bjxLIJDWuUDkFR8wABUC8fWZC+9xULNwd9ZQjnrGDy+7ho2jecmSbVFsV8suqEIKdfXbIGtsZtA8vZ0Gz5s9f7bmDLoxFgfyN6adEu4opdENUCeF8qdeEr4c9dNv1CfmSqrck87IV1LMhR3x0lYrfhoDyZDr9UxAQ/WKbcpgnAdqcCKUXP+2J+RAInNIco+h0tVKiK2f+jpr1lFrSBURSkrEBaTvSBV9DFiZzeA4Bm+clDVf3LCZRJASQOUmDvJXA13hI/BrKwXwguKNVZpDTGi040sRX6hzUnq+R3SIGXzpw+WjLdkGcpz6BIqg44rFQkMmea1guD8cD5vaXvUMo3nAfNHvJM3SAnoC6HMB+uN0IgYNsk6yC8QiYU62pL832fA3HbAdntOCIWOJtikPvXkGnPDeCf5vnBikZvUPa3HQhJBoohNqbCbSjLaLBKFJkbJ2iE8STmYGilQ2Ad+PpDJzLlJ9voN5iXMVUh0txnTE3qzMgTdabEM2cOY2GtsaflzGbQpWPEeW7RILJgG7m0C1W/HqEJ5ej+DBWIZ06Bgon3HGSNFleOB5YGy7n614ji+IyhVC4r2i4Xx5FnOZ3ETo81oTgBPx92Qc1grLVMPVnDn8/F4P1kFVDhPz55QEk9IQIrpPTkHmikqZkSa2II6M/FDxtui1+GwLKE+W/Fyz8OxDwl9cCwk7g+9jcsLhy8vKA5E+F73tI48in7PiauzwvJYQl8HcuTVSHHJiF4AqUIwxZJgVZ6LMWOiF9RZUOqkES4X4BvjevWGi1T5mczrcW7MmOI9JgvOmxsTvMoLstdzTMu1QmIm13kJzH/PP6zgqw6L0Q8NFxJAzkOuUOjPpwjuZbIVIfSYDBQTnk0xqxYMMdFKEwmoFvuYrgXk8cAWk1eEBYiTYLzh1HwCa4J3DRTzKlepY4pH+cW8h2J8xC5qYiQdKwB9+bzVFku1pKkMkR8EC7tRBNLI6IYUwlqEcwRF57f7SErjY9dIeUI9j58XTI1ByOILoYcxoYW+4Xxxg1kMaiSsOi50t9R7wbnBwkUM8XuR8WITHgtqP8fqcbu+Z7AK2A0aFJfbzhNqjM8wdw6BMpHVzTgsyqcQLsZnBlu7w/UnKoBJEjrLtCPmYnBVsRRdCe5RX1JwHfo3avYUynYgos6DJ+/dQRrlBvL1gII68XiTO7BtyvvxJHY1cN/pUIKP/vIOBkJk3/lERQ6XfMBXwj4KcdzBsBq3q4/SsRtJknjdUVIvkLAY+iuv20g/nMBfyKAr4TQd8I+NUR9FTXx+92MF8dQd+JoA9X9/9+KIRx3j21DwJ+zQX8agfzQcBXO5iv0fA/1wL+LQL+PBr+g4A/hkJ85gL+6Aj6HgphrM44mGe2n38PhXhHAbNkuxQ+QyE+HUHfo+ErasefoRCfRND3UIh3IuhtxDiyvhNB37WAX1HAbnu+/UcU8NMR9I2AmxO0/xUBUyD7v6KAT5F//o2AX+1g/oEo4GQmS/+1I+i/JBH0V0cB20tgw01OUhbt5YlGrL4fQrs+Z0LgrYyYHHX5BmdfcmlAG90k08SQ4erJKfMjcWySOjNbaNbrVPAfQx9I17geRyLlhEJfMFIyOooS5NdRKETTo4tJpxRjYFrBhNDeGAHZrY4MqmGYsGBUWiKpg8SFPH9yj+pfcUp65bGC7NAUNDQ64EgphhSyfpEL4UypDWIMtB4u8yhFkTjixvh8yhE09a4RwsuSuxq66zbQijlH0lHnpkRSJgdIr0khhMteLoi0DTXInpNUCGaXsUyOh6sLnTnkiHeovYBcansLTdkcBb/KJJNI7sCGatKULNpKQU1gIz6geXgxC3PsF2TXpWe4LcxIiNreKUinTTSohfGeBqlYAalOpgyVmuYouvR1waVHRqF7hjUNdYPfz3oMMRRCF9EQGWP+fcGAQFedSsFnod+SerI9Q2U5/HlsXN/g0qZbQjO3SxrsVj6Xq7P+CknQ8+/brfj3mU3J5X5kv6KuooxJ0x4tqOYjjvwwIvJvQ8DJbDL7QzqC/vJE0IwxFbzFRBecUZs55HRRDfD17ZKv0T1fw7NidoV2MJkJEJznMYnT6x7KVbRGoTfl8qy/W3NworvBfGX2NAgNrznccrdFLtdXXL419AnF/T5HgWLbXL62MwKHMLkzj8m9TBz31IF/WRMU3KtFTLKFo0OVdjoL1KFYEDLZFNASWWNRPRJMIsazDNqZsqbRqH0EhG/5K+hgumPBdphjYkXBHJrlyKShmSGHdAv0SqozNizM2EnEA5fLzRtud8yH+b4nTp5MoCM+/76xPy/IJEyXkKYBv//7cStisIcCRCJdC/6Yy2s8bZIltMlkxxEx5PLdZ/oesgGX14F+mSskPccJ7J8yEnzp8ojJvJcxFFu0ROFucRe5/ESb1/PZ0GCw1noymqsbbpMRl8fX00MjfRoNwLfTrRD2d60mD+G8hHzdb2g4sFSN7AN9ALlpIhqSWxaQ5qkWr6S6peCv1xzBsxVSIPNUwvzTjV8POqIC0oM9p+FynJlE8fyC72ETjfqZtft97WAms5nyhyDg4lf/rFKSewBNuLWRzy5PjgxX4GsKtjqKzOEiJSdj1MFJaFYC35TVlqRLjkjsomhCJIeWTHJ0eEB+zxEKstfPMNJT7+HVZ5e/8zkzycZejOGYy/zvczADPJrFXNJsxoCiuTkHIh9rgIs0Qyi8jjjibQfqEujD4TaIDhMDnzX1xBGu2wn+qePHldS68H9zFosGE45MqiIgyMSCI9cbAcdlM4Vo2nO/ID44Ag5tvYbLgM0oRYHVktXTf0BGZ0sWSFKvEE/bjfie0Cz4njAEmZDtKwoojUy+p0SaTJbD2Qya7MmR9Hzfm2R8uIpQttjgCEqeLZmMqApdUyxYoODeIDdtc4PUGWlCOLrGAX6cb1MI+4kkeCtXFYnVbbYcwSpuE2fzIZOnpLZQBNJWCLLSDohhToew37cjSq0gVUihnwtIkgl/nvkzE0mVCFNILuM1//zkbpBNdNA5It/5Hrcv05Q0/sKByHzaAkf0ByaxxR5Q3LQl91v63CQNvh85AgeYhkF8/7lz9b8DASf/Owg4E8T/7lr/JVHA8e9oB/OuBVxtrwvnuxbwHQUcUP3xH1HAr1rAd0fQ5DTffNcCvhHwMxfwbxHwXQv4lQj61Q7mx1CITyLojyjgJxH0HQX8uSPoz3MBf0bAdzuYr46gXwg4yCi/X32/+QsBfySCGkqZt18dQT8I+E4E/RoK8e4I+q4F/BkBv0bDf0UBfx4N/zMCfmoBXwj4qQX8SgS9Tuf9JxGUTXX611CIweo+/U4E/TEU4jMX0HWt2acj6D86F5Db1K9rtv27EVD+xQiY1ODzrZpl1F/SlUMuuJkDwyqj4WUfiETrUxlaKD0hjMd6Spxtp8JZLDIhvEccUaqd0kMq6DmN2gVHFILKGDLQEu56j/zzm+tRhcLxYxoYj7InXhAMoLjqJfXbc8BdndScoes2GYq6AhxiBNcjlClOWLiYceTy7w+As0b53w+OXLful8cIshNHtOge1ikRwBjCedBnLFrtwCDeTSygXlwuLArFXiSeOqHQ5MIJBcvNCAhNwwwKRCsW9T2/vmwoYTgvSE795lkD8TXrCOd88Lo+famQy47sIdfqhCPY021Jv9m60EylSgiTOuTIjAwFWlNOkN/otUYWz/4OJd4ehdCiLr+e1YNApvmOEEjrMyayM5jDxZYY9dVUlsm6W4WQ6toFBdwT1+QsxDUUcyUW/NFVl8mwdddwxiI/XxgbGtlpxw7yIipZ6Gh6TDyXI27SZhXzBweOeKfckKDtJw0LZkOO4FNvcuJy9Zox36+DmCTTzoEE9ykKuotn/jYEnAmy8l9rAf8lcwF/dTsY3VUxHEfimlF8zGSi65sNxANfF/xLASJxyUaC5JEMkL1RFhqpTOEAF1njiMW2PZCNc0Vgq8IGBZvZoic+pi10Z/OOXO3Ym8S2dAXqLkcsOjAuh2+TgwHh/igIjjPkSLmecOQ55YNXCyQRAckDhUJXuGsUmEkJ5H6Z3SHl4IR8VGCOSIOXvCuOJgstY6+RXNAduMCKy23ffiokkEwTmJNwJORuCch+dOXIE4Yc2TRqFWQYqxMojp2NIo0yh6y8eAH56mqyiOy4HJ0ZMrehQjBYmKq3Hht7C3E57m9pdKBZig8D1YJqXQGNps1dJhaexZAfVlyujsJ9QQRbFsHdTbg89PQ9JvOy30I+NwwW5VMtJpV6dSGTl1uOfPIDyCWZedAp+y0N+UW1BAyLI+bsBiw8Xm0g2uWVuDmDLQtVkV//Xeo5EqY6Rzxtw9/HqnsNtlGiFZf/0VMjtybQgamxgQLBXtRkaHP5zHc7xJETcQRv9+cbFMzkZLx7IeXvsymu/v4MBPz1UcBGiKENYY/8fv/sSXJvN3Bu5gb3K89cJHPbE8EbYG4z+WteK0nYCq47ac5Cs+LI08w4EnWDBxJC5W6JpG2YCLlDTI58DgvImHFEqqT5XIieSitiLBl8zdz23Aamp0dKrH1LIZm6GAVTvhQ+COjfb/ydL9Kwxmo0y6Fa8E0/ZEM1wJ6Oeqg30ZL5ajfHxM+uK+h00PgaHN5j/JyO5nAYFxSF5oQj4PaS3PiaPQ2RwxFVIWfCJKj6tYEiOswwUffPKRxIiIRgMs1Msk7HOuyfaIsCGc0NMq24ROS6iyPsZMJtpgmSMVRBv2LhWd7z5zHnCJpcPcT9Ku1TbjPJExp/vUC+s2pbvNHv3C9tjbHgXuDV/qVEe2gSBbPomnCbm+6SHs41spD/8OYyMUZjDDUZyIj6nW0SPOJK4uYHGyGcFPzvjYs/BCYNNtQ3r6pDWLdZw/WZrIUgWXA/frKH4et+9sy/BI+YXNFYgnqW6MyvzvzfK/meQtKNseAPnxzZ/40I+D9C8J9FQEUSlD+lFnD0i7eBTxTwx1zAdxTwqyPoOwr41RH0RyLo11zAnxHwkwian53vdjBGndvFdzuYd0fQdxTwjYDG8ikpnyjgpbH9v9rBCNtE/CDgpx3MGwHTm7r97gj6TgT9ewT80RH05yjgpx3MGwHfQyE+cwF/tIP5RAHfiaBfCOhGm9tnKMRXFLArXomj71rAvxJBD/vvjqAXFkdoZdv8/H9bC5h6ZEPXU5YH3wioLfr4P+YCPoy6+I4CvhHwWh1N9EHAd0fQdxRwXR5y44OAX4mg7yjgey7g70VARRqN/5S5gNIvRsAzjWM4m32OAm234q6Drbg8s2lBg+l+YpBOD1VoL2tfiMTTWSRsJXFXEryicPbOl8kpNERoZYtxBNxyRBG6LOXySk6FcLYPMWnzLQYWVScazowld7Vuo8ElbCrqY9xwuaU8Llye5RzBBrO+J6SwCkiLLmX+lBKRjG2JI5fVVzQSltzVKROSQjscc0TbKXVPomuJoLL9XAhYoBUk2eEOWny4Mp8+5g6RwiaAjoQcSad0xK/fHZTAhuFZCOiGX1/nbw24aiZjwS4PCtI6iHE52XJEbPDYJNfDyufIeU85wi1HBnGmdgi3671GwdrkyOwMwznktzhF/u1SO8SyjRHcjk7CkSt0CzJLV2so7bEn+II4DoiUvDp6GlwxBrRsDLI6hie4SuIVRXu6wkQv2idUaJig4LQzTLJ5uhact8Mzi+goAILPjwdc8bhiYTcd14Q2Ry5njf7M/A3nSzKRYADnuX9hPrsEMtlvSc7fT5ezSDwaPZFVN4TsvubvR7t5v20uILepV+HSn4GA8i/2U72hG7C3dlvqKOt9zBHB2kIwFVc0Ok7sgMzsO5dHLBtSyy25XCuXqICsjnfUnxupyN8xImCHOy7vBgcakPldleD2vD6oK9opf4e+gjnGu0sUzifIJKqnbsBGQ5m6JOQI08r+Eio1XNOo2xUa0Z5xApfbxaRRnXCbmnZ0AqnVEBqUndOSyj6MITmddiwMps+U1CP9CI0zf3X53QmviErvwjkqOaJZS4LJsT9wnKo1EKIjSU2SjPsFl5OYskC6CSIhpryGc1nsuA1s9j2Z5NoR2CReC+FTS4Ac1gcTLqbOfTc95Rouy3MA5aDcU9+e9DFxpxxU6/mIy79tjQzCHgMCfioYgu+NFq96XoMjX+q9onz6wyA9tk5wVs+AgvvxIZJir6dQX1uLhbmyd7jc3eygkU57wb9PMr6nRNcA8odr0WA1A4P4hraDOljqQiR3+5RwFhxBdb9taOTG/P1IDNtQ0fJVB1Uyfr90zOX1zCMsEq78/Q49NoY8f0UR2TH5fYNWFGkq/tdawH9JO5jFL7YpPPETuMrNniPcJpfJ4xBvIdF7blMCpZiU55MM8ajcCMFU4+/0WAlrSLgMpZFTpg7pV+oYWtfALFgse0yessXfmdNshZDrrZTsF/4Ckm3A/36yH5j4xD8B5VKwhfCSz1viEexAlw75mswFK8bzNUdAcIsFi1gfafh0mFXcr/mW4G8O/DhONxKc3aVOg93rZwcys0z+72BOfYmqKV7gXIf4VlD6QcA1TQS4RTuV+kamGWT3sGRodWdFfWX3MInw+lknQBo//yizY7JbcAQM4b4VIjfJgJTVqw1YOZuzIL09uQ3W4wnkxWFN/RW3HGIVB8JtrsMoGjz4HqJt7txvHwYLblO+KWPRTDA0g8UEueGO26DBZi6kpcX3CPGyN8licxegDmNLiB7OE4gTcNF9u8oTSpGdBSTvhAukQW0ifzZfAFHXwRxSpzJRKAcWR7zisIUqLzY0zG7cz2/MZQzuyaEoeFSPlpwzVYaqfSG96T5qEmfcD1e2TlAw2lg/Fyz8OxBw9r+CgBNhLPx31/ovSQT91e1g3h1Bfx4K8Y4C6sPRK837VQvYNlPjGwF/7gj6hYA/J4L+PBqeWFfhGwF/RAFX/c0zvzqCfmoB3wj4Hg3/QcB3O5jmNNj9hYDg3C/fHUHfo+E/tYDDGYo/CFhl062wwvKimO8N4fKZC/hBwKW0kf5jLuD1KVj0Uwv4YzT8VzuYNwJ+agGpw5Hqqxbw546gbwT8tIN5I+CPWsDPUIgvBEycp/yVCLr2Vf583h1BPwj4jgK+E0E/UcCOLeCDgO+hEF9RwDcCfqKA70TQz1CIdzuYd0fQdy3g+lHw9/ebXCu3Ka5X/xAEHP9i11qkcQrZI85ZMHhMepJeJI5sbVbSCNWTgNzvD458XRMIQaTJmHjPUoerKzIWXWX+78UwGMNlPCho1B9kIPH1UUABTsZ8Y9IAWamdAWy2T141GCOZzAbuHBo7O9NgREIgQ43coDzLjPqX2jbJU/cvULpqxsJh4DmkbrchsNHljMLoOOfyVHZL7rqcigX1INTIlvLvL3Jg3JXHmcY/33O5rCxaGj6fj55IT+kI5fPJEa54ng2S2fMG0qneoEAoX9enrDaQL8YFd7VDWSQg+vy4yThSucQPyDAMD1CXyivqOefIRMXyCGmyapBvZRyZzeOKQKE+Mho+1nJNoo2pQLvfpyyaSEQhViNtuRxVA/5589yS5r7l8piQkoUbgz/f1JAYpONNS4N6F/LvHzlTaO+XFIWhI8eksjoK5cSoqb8fGCk5Oh2XFmbFkXBExzJZNxIFdkhqFp17fnw/KOfQaacrC+x4ZRJ5fawgsRh/X1260sg1PsaQJH5Go1u0bH+XXOU2NRbHv8hP/WkIaO18E1zJsAT32iwUMhr7FhzygiNQfH5q5CAoS24DS5XSWSNgEk/VFiqCAUWalzlEOh10CBTNQtFsxmRO9uMBZAgJgvfQbYfErWbCdUEMGi32HLnKtbqF/XOuMGe64Agjn9mO23BosqiKOOLZC7GB8/aVqHmxRw5xCxkBX1A6C+uidIgppRqcqQCCnymCRgrBr6A2hi4N0wQHpLblE6ShtOeIpbsieZpoBOnuuReCSaz1xHb7NVzK0GUB6hyH6MtiD0WPgQbhkwJRJmLF5fd2i/yzrBZkNBNcjlgVl9dpkQfYTfUM6h12kN/PH5h0T8T3hE2h0xBtUEtGI9cGTxluUIQYw2SQGzG00sAU/FvD5fku5vI72cu2ENyXT4ckGbtAM1raXJ43uUKE5CVnXd9FIarzgCPzLINsGdgonGn8+hs79qBbTVdCNEb8+9UDHULTRFsaJBnHi922DuEqTTlC50OOxPhcqFDqG53vkQ3TyOrYq8AUioWQ2/dv67LLbWoi/f+1HcxcmOVQrkpKg+10rxDG1Qs0bb1GwdAVOAI1lxkc5qXJgpneA8msqwndlEus8NRCTNL8OoXLqCV8jWF+vDz5E6iJ8Jpvq6CCJCsVQyldFkK4LI4xZrZsQuUN9tTnApPb2Mzha5YQjkSjGUe8q6jq3Ms1CAVKFQVY0g8N3HqXr/mLr8ZYVZMJlMbAQMFRsgNyiQ4WXLfuAn0Q8GYsN3B0TCpEyvHe4uHKGgErPQ2Fesmvb0LHU6imyRr5z+OD+ykDqVCVCqH+2MxqQkuOgNbC2NEg1jkSxllBXgUQCxqcHb6GhwzNoI3GfM/ZNvz5jD1+vd2q5Qish3ONmO5mDFkGiNv4qMN4g846tKo9pd5goBVEVs4+FEG0RGFq7x2yoPcRvNpIsWBlPgvS9jp/vg2aUvdyslPS2rSD2ktN7gfpIiCR1mLI8pfNCC+Eu6ev+5cRR/SbqcmE7fIEnNGFMj/fzhWyOW+mUJQ7Q4jsq80RUbkW0Mo+f97+U/13IuD/mMg/i4CirIh/CgJKv3gb+BoK8Y4CvhEwMSbWX7WAPxJBdbOYF/+voRA/OoK+h0J8jYZvqt36uyPoVyLoj1rADwK+5wKetWH03Q7may7guxbw0w7mRyLoGwGNLfC//zEUwohme2W+m6j9Jwr4MwJ+OoL+nAgq+DD8JIJ+ooDvRNCsNTiC1ndcf6KA70TQr9Hw746gn0TQryjgj46geV55ws8I+IkCvhNBfx4KcXFec/5+RsB3FPC0iev/iAJ+zQV8dwT9mgv4HgrxNRfwH6oFnIiTX9ds+7fXAv5im3JJwRFEFxkKArTm8hSOS2DmoUKRdJvUJLDtJVy5I2HB1q2BOE62hgZLHPmWp8AhjWXMgLNbiUJ1zxHk2Wc1tL6SU19wJym55+EGmoGScqSrfYO43uAVRUxrGtyBIw/i/AlVfi9QxBLuxnLr3MO1E3LummZVS471iiNXndQoPI8zkYRx00ASqRwh1XgCZAOdCXWvFUJQ7R4B0ZioQLKKWu7K8ZMjJZtncHHdjMtDxpFu7zctXEfPC+Kukp//4q52kC6H/PoLFmJywNcbXNRFzYLzTU/JdRQmULI+F4IUcQWxqucpsGrasFD1Q5HLXbKCYurkKLqvapksstUcMkXOWJA1HGFZaANU6S3iz8PyFZIEky1k51XFfKSH3JX6r9q+dNwhv5yvuJxGRIObI6Rcht/qmiil5EFxpQ0K3VruiUyJzKVEw5/fMjQwAXPuwaUhDQ0HgsHl8oAjfPlMW+pPtvz+0mxy4UgeFjRc8yslaDFJoUySV63ntPpttYDcokbSn9IO5le3WLp3BwBb1fbUmx5ZTM5LtofDaWYif7LOC6KZ5hZY56mCK15pSlh2FeHWrWwhWnpcbh4vszWEuAIhTF6DVpaZQaBYRZLgRulcJJe+cCDfCmsWFoXokAGlALB8qhyJVlwej53Eg+oZ7li4P3HEswXnCRkXylz+Ma8n4bHfQK1VKxZCXMrEfxoryEp/zw3gKqRk+dRvkBaGT302IxoJPK2EYlNSjjhJFZPS1IeQ8AWJolHMkfWYyXsup4c+i4gs9gSyPoTu+bBZ+KyFnuhg3DmSxRxpp7Ilk6tmJZBkFWUhQbmI7wrlewaAK/jW8FEQy56N4JouVyxqGtEg44CcwGqELQrXr+d1q3AOCVN3QuAvOPIdQLhDewupELTevieJZwlQBXsuL62cpaQT2QESJfRRuLzl3Ea3jO8h02TP/ETOgNBDGkPZHDZC6OdCTDJXW0JSUYv6mcA/P5PNDFhUc7ndHkSTP49Ah6u5NISwbVFKHFUzoJGHS+Tfm7vyG21KHv0pUcBfXQvYvmrN2rHN1+ASOJZPrHoPZZRzG5A5VhDs7oZgyc9XcrECDsnRndtYHSDknw5pQSbthiPRsOQb8nmWOuTWnGdwVgyL+xGTY71RqUtojVfLIn92rDGV4x0Ue7oXgsv1oZDR2vGg1TPyVxTwzDhS0esNsci8XmqcR/4V6slrnZRLftxd6zNI3bXBQrN/pGQ6UG2OmOsF+yCgrt4sOPapgyLf5ggo0Q1H0ljUOGIFWkAOrTXjNimsBV9MuY3pU1+D7DIiQlAesv6DgHsx2L1+tuHfP7FkHQpvs2CBZr+QeMQfA/erGxo2Dn8+q8RfQcoXM/KR9jBJIqAJsMcIcT8gdSbe2WgFtVjPkOPN+56oURLC+XpYssAe7wNChsmY+0nK9ySpXPDjG30H7YDxv8+ieU201fkGzdwzmd/P85RoibiE2q1NIbqUSU3G1Qzgtp6YKKyZ9n9m6W7oUZUVlFhQCfR/ZWUWsMuam20J7CJWeYcCu6iVpu55Jr55oJPF3bMjzQLS0YdVULqAyBwA8yxI9w==</prop>
			<obj name="TemperatureLog" class="TemperatureLog" version="2">
				<prop name="Times">TEFSWgAA6Z0AAIDpmNwAAAB2AgAAEAQAAKoFAABOBwAA6AgAAIIKAAAcDAAAwA0AAFoPAAD0EAAAmBIAADIUAADMFQAAZhcAAAAZAACkGgAAPhwAANgdAAByHwAADCEAALAiAABKJAAA5CUAAIgnAAAiKQAAvCoAAGAsAAD6LQAAlC8AAC4xAADIMgAAbDQAAAY2AACgNwAAOjkAANQ6AAB4PAAAEj4AALY/AABQQQAA6kIAAIREAAAeRgAAwkcAAFxJAAD2SgAAkEwAADROAADOTwAAaFEAAAJTAACmVAAAQFYAANpXAAB+WQAAGFsAALJcAABMXgAA5l8AAIphAAAkYwAAvmQAAFhmAAD8ZwAAlmkAADBrAADKbAAAbm4AAAhwAACicQAARnMAAOB0AAB6dgAAFHgAAK55AABSewAA7HwAAIZ+AAAggAAAuoEAAF6DAAD4hAAAnIYAADaIAADQiQAAaosAAASNAACojgAAQpAAANyRAAB2kwAAEJUAALSWAABOmAAA6JkAAIybAAAmnQAAwJ4AAFqgAAD+oQAAmKMAADKlAADMpgAAcKgAAAqqAACkqwAAPq0AANiuAAB8sAAAFrIAALCzAABUtQAA7rYAAIi4AAAiugAAxrsAAGC9AAD6vgAAlMAAADjCAADSwwAAbMUAAAbHAACgyAAARMoAAN7LAAB4zQAAHM8AALbQAABQ0gAA6tMAAI7VAAAo1wAAwtgAAFzaAAAA3AAAmt0AADTfAADO4AAAaOIAAAzkAACm5QAASucAAOToAAB+6gAAGOwAALLtAABW7wAA8PAAAIryAAAk9AAAyPUAAGL3AAD8+AAAlvoAADr8AADU/QAAbv8AABIBAQCsAgEARgQBAOAFAQB6BwEAHgkBALgKAQBSDAEA7A0BAIYPAQAqEQEAxBIBAF4UAQACFgEAnBcBADYZAQDaGgEAdBwBAA4eAQCoHwEAQiEBAOYiAQCAJAEAGiYBALQnAQBOKQEA8ioBAIwsAQAmLgEAyi8BAGQxAQD+MgEAojQBADw2AQDWNwEAcDkBAAo7AQCuPAEASD4BAOw/AQB8QQEAIEMBALpEAQBURgEA7kcBAJJJAQAsSwEAxkwBAGBOAQD6TwEAnlEBADhTAQDSVAEAdlYBABBYAQCqWQEARFsBAOhcAQCCXgEAHGABAMBhAQBaYwEA9GQBAI5mAQAoaAEAzGkBAGZrAQAAbQEAmm4BADRwAQDYcQEAcnMBAAx1AQCwdgEASngBAOR5AQB+ewEAIn0BALx+AQBWgAEA8IEBAJSDAQAuhQEAyIYBAGKIAQD8iQEAoIsBADqNAQDUjgEAeJABABKSAQCskwEARpUBAOqWAQCEmAEAHpoBALibAQBcnQEA9p4BAJCgAQAqogEAxKMBAGilAQACpwEApqgBAECqAQDaqwEAdK0BAA6vAQCysAEATLIBAOazAQCAtQEAGrcBAL64AQBYugEA8rsBAJa9AQAwvwEAysABAGTCAQAIxAEAosUBADzHAQDWyAEAesoBABTMAQCuzQEASM8BAOLQAQCG0gEAINQBAMTVAQBe1wEA+NgBAJLaAQAs3AEA0N0BAGrfAQAE4QEAnuIBAELkAQDc5QEAducBABDpAQC06gEATuwBAOjtAQCM7wEAJvEBAMDyAQBa9AEA9PUBAJj3AQAy+QEAzPoBAGb8AQAA/gEApP8BAD4BAgDYAgIAfAQCABYGAgCwBwIASgkCAO4KAgCIDAIAIg4CALwPAgBgEQIA+hICAJQUAgAuFgIAyBcCAGwZAgAGGwIAqhwCAEQeAgDeHwIAeCECABIjAgC2JAIAUCYCAOonAgCEKQIAKCsCAMIsAgBcLgIA9i8CAJAxAgA0MwIAzjQCAHI2AgAMOAIApjkCAEA7AgDaPAIAfj4CABhAAgCyQQIATEMCAOZEAgCKRgIAJEgCAL5JAgBiSwIA/EwCAJZOAgA6UAIA1FECAG5TAgAIVQIAolYCAEZYAgDgWQIAelsCABRdAgCuXgIAUmACAOxhAgCGYwIAKmUCAMRmAgBeaAIA+GkCAJxrAgA2bQIA0G4CAGpwAgAOcgIAqHMCAEJ1AgDcdgIAdngCABp6AgC0ewIATn0CAPJ+AgCMgAIAJoICAMCDAgBahQIA/oYCAJiIAgAyigIA1osCAHCNAgAKjwIApJACAEiSAgDikwIAfJUCABaXAgC6mAIAVJoCAO6bAgCInQIALJ8CAMagAgBgogIABKQCAJ6lAgA4pwIA0qgCAGyqAgAQrAIAqq0CAESvAgDesAIAeLICABy0AgC2tQIAULcCAPS4AgCOugIAKLwCAMK9AgBmvwIAAMECAJrCAgA0xAIA2MUCAHLHAgAMyQIApsoCAEDMAgDkzQIAfs8CABjRAgC80gIAVtQCAPDVAgCK1wIALtkCAMjaAgBi3AIA/N0CAKDfAgA64QIA1OICAG7kAgAI5gIArOcCAEbpAgDg6gIAhOwCAB7uAgC47wIAUvECAPbyAgCQ9AIAKvYCAMT3AgBe+QIAAvsCAJz8AgA2/gIA2v8CAHQBAwAOAwMAsgQDAFYGAwD6BwMAngkDADgLAwDSDAMAbA4DABAQAwCqEQMARBMDAN4UAwCCFgMAHBgDALYZAwBQGwMA6hwDAI4eAwAoIAMAzCEDAGYjAwAAJQMAmiYDADQoAwDYKQMAcisDAAwtAwCmLgMAQDADAOQxAwB+MwMAGDUDALw2AwBWOAMA8DkDAIo7AwAuPQMAyD4DAGJAAwAGQgMAoEMDADpFAwDURgMAbkgDABJKAwCsSwMARk0DAOBOAwB6UAMAHlIDALhTAwBSVQMA9lYDAJBYAwAqWgMAxFsDAF5dAwACXwMAnGADADZiAwDaYwMAdGUDAA5nAwCyaAMATGoDAOZrAwCAbQMAGm8DAL5wAwBYcgMA8nMDAIx1AwAmdwMAyngDAGR6AwAIfAMAon0DADx/AwDWgAMAcIIDABSEAwCuhQMASIcDAOKIAwCGigMAIIwDALqNAwBUjwMA7pADAJKSAwAslAMA0JUDAGqXAwAEmQMAnpoDADicAwDcnQMAdp8DABChAwCqogMATqQDAOilAwCCpwMAHKkDALaqAwBarAMA9K0DAJivAwAysQMAzLIDAGa0AwAAtgMApLcDAD65AwDYugMAcrwDAAy+AwCwvwMASsEDAOTCAwCIxAMAIsYDALzHAwBWyQMA+soDAJTMAwAuzgMAyM8DAGzRAwAG0wMAoNQDADrWAwDU1wMAeNkDABLbAwCs3AMAUN4DAOrfAwCE4QMAHuMDALjkAwBc5gMA9ucDAJDpAwA06wMAzuwDAGjuAwAC8AMApvEDAEDzAwDa9AMAdPYDABj4AwCy+QMATPsDAOb8AwCA/gMAJAAEAL4BBABYAwQA/AQEAJYGBAAwCAQAygkEAG4LBAAIDQQAog4EADwQBADWEQQAehMEABQVBACuFgQAUhgEAOwZBACGGwQAIB0EAMQeBABeIAQA+CEEAJIjBAA2JQQA0CYEAGooBAAEKgQAnisEAEItBADcLgQAgDAEABoyBAC0MwQATjUEAOg2BACMOAQAJjoEAMA7BABaPQQA9D4EAJhABAAyQgQAzEMEAHBFBAAKRwQApEgEAD5KBADiSwQAfE0EABZPBACwUAQAVFIEAO5TBACIVQQAIlcEALxYBABgWgQA+lsEAJ5dBAA4XwQA0mAEAGxiBAAGZAQAqmUEAERnBADeaAQAeGoEABJsBAC2bQQAUG8EAOpwBACOcgQAKHQEAMJ1BABcdwQAAHkEAJp6BAA0fAQAzn0EAHJ/BAAMgQQApoIEAECEBADkhQQAfocEABiJBACyigQAVowEAPCNBACKjwQAJJEEAMiSBABilAQA/JUEAJaXBAA6mQQA1JoEAG6cBAASngQArJ8EAEahBADgogQAeqQEAB6mBAC4pwQAUqkEAOyqBACGrAQAKq4EAMSvBABesQQAArMEAJy0BAA2tgQA2rcEAHS5BAAOuwQAqLwEAEK+BADmvwQAgMEEABrDBAC0xAQAWMYEAPLHBACMyQQAJssEAMDMBABkzgQA/s8EAJjRBAAy0wQA1tQEAHDWBAAK2AQArtkEAEjbBADi3AQAfN4EACDgBAC64QQAVOMEAO7kBACI5gQALOgEAMbpBABg6wQABO0EAJ7uBAA48AQA0vEEAHbzBAAQ9QQAqvYEAET4BADo+QQAgvsEABz9BAC2/gQAUAAFAPQBBQCOAwUAKAUFAMwGBQBmCAUAAAoFAJoLBQA+DQUA2A4FAHIQBQAMEgUAsBMFAEoVBQDkFgUAfhgFACIaBQC8GwUAVh0FAPAeBQCUIAUALiIFAMgjBQBiJQUABicFAKAoBQA6KgUA1CsFAHgtBQASLwUArDAFAEYyBQDgMwUAhDUFAB43BQDCOAUAXDoFAPY7BQCQPQUAKj8FAM5ABQBoQgUAAkQFAJxFBQA2RwUA2kgFAHRKBQAOTAUAsk0FAExPBQDmUAUAgFIFACRUBQC+VQUAWFcFAPJYBQCWWgUAMFwFAMpdBQBkXwUA/mAFAKJiBQA8ZAUA1mUFAHpnBQAUaQUArmoFAEhsBQDsbQUAhm8FACBxBQC6cgUAXnQFAPh1BQCSdwUALHkFANB6BQBqfAUABH4FAJ5/BQBCgQUA3IIFAHaEBQAQhgUAqocFAE6JBQDoigUAgowFACaOBQDAjwUAWpEFAPSSBQCYlAUAMpYFAMyXBQBmmQUACpsFAKScBQA+ngUA2J8FAHKhBQAWowUAsKQFAEqmBQDupwUAiKkFACKrBQC8rAUAYK4FAPqvBQCUsQUALrMFANK0BQBstgUABrgFAKC5BQA6uwUA3rwFAHi+BQASwAUAtsEFAFDDBQDqxAUAhMYFACjIBQDCyQUAXMsFAPbMBQCazgUANNAFAM7RBQBo0wUAAtUFAKbWBQBA2AUA2tkFAH7bBQAY3QUAst4FAEzgBQDw4QUAiuMFACTlBQC+5gUAYugFAPzpBQCW6wUAMO0FAMruBQBu8AUACPIFAKLzBQBG9QUA4PYFAHr4BQAU+gUAuPsFAFL9BQDs/gUAhgAGACACBgDEAwYAXgUGAPgGBgCcCAYANgoGANALBgBqDQYADg8GAKgQBgBCEgYA3BMGAHYVBgAaFwYAtBgGAE4aBgDoGwYAjB0GACYfBgDKIAYAZCIGAP4jBgCYJQYAMicGANYoBgBwKgYACiwGAKQtBgA+LwYA4jAGAHwyBgAWNAYAujUGAFQ3BgDuOAYAiDoGACw8BgDGPQYAYD8GAPpABgCeQgYAOEQGANJFBgBsRwYABkkGAKpKBgBETAYA3k0GAIJPBgAcUQYAtlIGAFBUBgD0VQYAjlcGAChZBgDCWgYAZlwGAABeBgCaXwYANGEGAM5iBgByZAYADGYGAKZnBgBKaQYA5GoGAH5sBgAYbgYAvG8GAFZxBgDwcgYAinQGAC52BgDIdwYAYnkGAPx6BgCgfAYAOn4GANR/BgBugQYAEoMGAKyEBgBGhgYA4IcGAISJBgAeiwYAuIwGAFKOBgDsjwYAkJEGACqTBgDElAYAaJYGAAKYBgCcmQYANpsGANqcBgB0ngYADqAGAKihBgBCowYA5qQGAICmBgAaqAYAvqkGAFirBgDyrAYAjK4GADCwBgDKsQYAZLMGAP60BgCitgYAPLgGANa5BgBwuwYACr0GAK6+BgBIwAYA4sEGAIbDBgAgxQYAusYGAFTIBgDuyQYAkssGADbNBgDazgYAdNAGAA7SBgCo0wYAQtUGAObWBgCA2AYAGtoGAL7bBgBY3QYA8t4GAIzgBgAw4gYAyuMGAGTlBgD+5gYAougGADzqBgDW6wYAcO0GAArvBgCu8AYASPIGAOLzBgB89QYAIPcGALr4BgBe+gYA+PsGAJL9BgAs/wYAxgAHAGACBwAEBAcAngUHADgHBwDcCAcAdgoHABAMBwCqDQcATg8HAOgQBwCCEgcAHBQHAMAVBwBaFwcA9BgHAI4aBwAoHAcAzB0HAGYfBwAAIQcApCIHAD4kBwDYJQcAcicHABYpBwCwKgcASiwHAOQtBwCILwcAIjEHALwyBwBWNAcA8DUHAJQ3BwAuOQcAyDoHAGw8BwAGPgcAoD8HADpBBwDeQgcAeEQHABJGBwCsRwcAUEkHAOpKBwCETAcAKE4HAMJPBwBcUQcA9lIHAJBUBwA0VgcAzlcHAGhZBwACWwcAnFwHAEBeBwDaXwcAdGEHABhjBwCyZAcATGYHAOZnBwCKaQcAJGsHAL5sBwBYbgcA8m8HAJZxBwAwcwcAynQHAG52BwAIeAcAonkHADx7BwDgfAcAen4HABSABwCugQcAUoMHAOyEBwCGhgcAIIgHALqJBwBeiwcA+IwHAJyOBwA2kAcA0JEHAGqTBwAElQcAqJYHAEKYBwDcmQcAdpsHABCdBwC0ngcATqAHAOihBwCMowcAJqUHAMCmBwBaqAcA/qkHAJirBwAyrQcAzK4HAGawBwAKsgcApLMHAD61BwDitgcAfLgHABa6BwCwuwcAVL0HAO6+BwCIwAcAIsIHALzDBwBgxQcA+sYHAJTIBwAuygcA0ssHAGzNBwAGzwcAqtAHAETSBwDe0wcAeNUHABzXBwC22AcAUNoHAOrbBwCE3QcAKN8HAMLgBwBc4gcAAOQHAJrlBwA05wcAzugHAHLqBwAM7AcApu0HAEDvBwDa8AcAfvIHABj0BwCy9QcAVvcHAPD4BwCK+gcAJPwHAMj9BwBi/wcA/AAIAJYCCAAwBAgA1AUIAG4HCAAICQgAogoIAEYMCADgDQgAeg8IAB4RCAC4EggAUhQIAOwVCACQFwgAKhkIAMQaCABeHAgA+B0IAJwfCAA2IQgA0CIIAHQkCAAOJggAqCcIAEIpCADmKggAgCwIABouCAC0LwgATjEIAPIyCACMNAgAJjYIAMA3CABkOQgA/joIAJg8CAAyPggA1j8IAHBBCAAKQwgArkQIAEhGCADiRwgAfEkIACBLCAC6TAgAVE4IAO5PCACIUQgALFMIAMZUCABgVggABFgIAJ5ZCAA4WwgA0lwIAHZeCAAQYAgAqmEIAERjCADeZAgAgmYIABxoCAC2aQgAUGsIAPRsCACObggAKHAIAMxxCABmcwgAAHUIAJp2CAA+eAgA2HkIAHJ7CAAMfQgApn4IAEqACADkgQgAfoMIACKFCAC8hggAVogIAPCJCACUiwgALo0IAMiOCABikAgABpIIAKCTCABYlQgA8pYIAJaYCAA6mggA1JsIAG6dCAAInwgArKAIAEaiCADgowgAeqUIAB6nCAC4qAgAUqoIAOyrCACQrQgAKq8IAMSwCABesggAArQIAJy1CAA2twgA0LgIAHS6CAAOvAgAqL0IAEK/CADmwAgAgMIIABrECAC0xQgAWMcIAPLICACMyggAJswIAMDNCABkzwgA/tAIAJjSCAAy1AgA1tUIAHDXCAAK2QgArtoIAEjcCADi3QgAfN8IACDhCAC64ggAVOQIAO7lCACI5wgALOkIAMbqCABg7AgABO4IAJ7vCAA48QgA0vIIAHb0CAAQ9ggAqvcIAET5CADe+ggAgvwIABz+CAC2/wgAUAEJAPQCCQCOBAkAKAYJAMwHCQBmCQkAAAsJAJoMCQA+DgkA2A8JAHIRCQAMEwkAphQJAEoWCQDkFwkAfhkJACIbCQC8HAkAVh4JAPAfCQCKIQkALiMJAMgkCQBiJgkABigJAKApCQA6KwkA1CwJAG4uCQASMAkArDEJAEYzCQDgNAkAhDYJAB44CQC4OQkAXDsJAPY8CQCQPgkAKkAJAM5BCQBoQwkAAkUJAJxGCQA2SAkA2kkJAHRLCQAOTQkAsk4JAExQCQDmUQkAgFMJACRVCQC+VgkAWFgJAPJZCQCMWwkAMF0JAMpeCQBkYAkA/mEJAKJjCQA8ZQkA1mYJAHpoCQAUagkArmsJAEhtCQDsbgkAhnAJACByCQC6cwkAXnUJAPh2CQCSeAkALHoJAMZ7CQBqfQkABH8JAJ6ACQBCggkA3IMJAHaFCQAQhwkAtIgJAE6KCQDoiwkAgo0JAByPCQDAkAkAWpIJAPSTCQCOlQkAMpcJAMyYCQBmmgkACpwJAKSdCQA+nwkA2KAJAHyiCQAWpAkAsKUJAEqnCQDkqAkAiKoJACKsCQC8rQkAVq8JAPqwCQCUsgkALrQJANK1CQBstwkABrkJAKC6CQBEvAkA3r0JAHi/CQASwQkArMIJAFDECQDqxQkAhMcJAB7JCQDCygkAXMwJAPbNCQCazwkANNEJAM7SCQBo1AkADNYJAKbXCQBA2QkA2toJAHTcCQAY3gkAst8JAEzhCQDw4gkAiuQJACTmCQC+5wkAWOkJAPzqCQCW7AkAMO4JAMrvCQBu8QkACPMJAKL0CQBG9gkA4PcJAHr5CQAU+wkAuPwJAFL+CQDs/wkAhgEKACoDCgDEBAoAXgYKAPgHCgCcCQoANgsKANAMCgBqDgoADhAKAKgRCgBCEwoA3BQKAHYWCgAaGAoAtBkKAE4bCgDyHAoAjB4KACYgCgDAIQoAZCMKAP4kCgCYJgoAMigKAMwpCgBwKwoACi0KAKQuCgA+MAoA4jEKAHwzCgAWNQoAujYKAFQ4CgDuOQoAiDsKACw9CgDGPgoAYEAKAPpBCgCUQwoAOEUKANJGCgBsSAoAEEoKAKpLCgBETQoA3k4KAIJQCgAcUgoAtlMKAFBVCgDqVgoAjlgKAChaCgDCWwoAXF0KAABfCgCaYAoANGIKANhjCgByZQoADGcKAKZoCgBAagoA5GsKAH5tCgAYbwoAsnAKAFZyCgDwcwoAinUKACR3CgDIeAoAYnoKAPx7CgCWfQoAOn8KANSACgBuggoACIQKAKyFCgBGhwoA4IgKAHqKCgAejAoAuI0KAFKPCgD2kAoAkJIKACqUCgDElQoAaJcKAAKZCgCcmgoANpwKANCdCgB0nwoADqEKAKiiCgBCpAoA5qUKAICnCgAaqQoAvqoKAFisCgDyrQoAjK8KADCxCgDKsgoAZLQKAP61CgCYtwoAPLkKANa6CgBwvAoACr4KAK6/CgBIwQoA4sIKAIbECgAgxgoAuscKAFTJCgD4ygoAkswKACzOCgDGzwoAYNEKAATTCgCe1AoAONYKANzXCgB22QoAENsKAKrcCgBO3goA6N8KAILhCgAc4woAtuQKAFrmCgD05woAjukKACjrCgDM7AoAZu4KAADwCgCa8QoAPvMKANj0CgBy9goADPgKALD5CgBK+woA5PwKAIj+CgAiAAsAvAELAFYDCwD6BAsAlAYLAC4ICwDICQsAYgsLAAYNCwCgDgsAOhALANQRCwB4EwsAEhULAKwWCwBQGAsA6hkLAIQbCwAeHQsAwh4LAFwgCwD2IQsAkCMLAColCwDOJgsAaCgLAAIqCwCcKwsAQC0LANouCwB0MAsAGDILALIzCwBMNQsA5jYLAIo4CwAkOgsAvjsLAFg9CwDyPgsAlkALADBCCwDKQwsAbkULAAhHCwCiSAsAPEoLAOBLCwB6TQsAFE8LAK5QCwBIUgsA7FMLAIZVCwAgVwsAxFgLAF5aCwD4WwsAkl0LACxfCwDQYAsAamILAARkCwCeZQsAQmcLANxoCwB2agsAGmwLALRtCwBObwsA6HALAIxyCwAmdAsAwHULAFp3CwD0eAsAmHoLADJ8CwDMfQsAZn8LAAqBCwCkggsAPoQLAOKFCwB8hwsAFokLALCKCwBUjAsA7o0LAIiPCwAikQsAvJILAGCUCwD6lQsAlJcLAC6ZCwDSmgsAbJwLAAaeCwCqnwsARKELAN6iCwB4pAsAHKYLALanCwBQqQsA6qoLAISsCwAorgsAwq8LAFyxCwD2sgsAmrQLADS2CwDOtwsAcrkLAAy7CwCmvAsAQL4LAOS/CwB+wQsAGMMLALLECwBMxgsA8McLAIrJCwAkywsAvswLAGLOCwD8zwsAltELADrTCwDU1AsAbtYLAAjYCwCs2QsARtsLAODcCwB63gsAFOALALjhCwBS4wsA7OQLAJDmCwAq6AsAxOkLAF7rCwAC7QsAnO4LADbwCwDQ8QsAavMLAA71CwCo9gsAQvgLANz5CwCA+wsAGv0LALT+CwBYAAwA8gEMAIwDDAAmBQwAygYMAGQIDAD+CQwAmAsMADINDADWDgwAcBAMAAoSDACkEwwASBUMAOIWDAB8GAwAIBoMALobDABUHQwA7h4MAJIgDAAsIgwAxiMMAGAlDAD6JgwAnigMADgqDADSKwwAbC0MABAvDACqMAwARDIMAN4zDACCNQwAHDcMALY4DABaOgwA9DsMAI49DAAoPwwAzEAMAGZCDAAARAwAmkUMADRHDADYSAwAckoMAAxMDACwTQwASk8MAO5QDACSUgwALFQMAMZVDABgVwwABFkMAJ5aDAA4XAwA0l0MAGxfDAAQYQwAqmIMAERkDADeZQwAgmcMABxpDAC2agwAWmwMAPRtDACObwwAKHEMAMxyDABmdAwAAHYMAJp3DAA0eQwA2HoMAHJ8DAAMfgwApn8MAEqBDADkggwAfoQMACKGDAC8hwwAVokMAPCKDACUjAwALo4MAMiPDABikQwA/JIMAKCUDAA6lgwA1JcMAG6ZDAASmwwArJwMAEaeDADqnwwAhKEMAB6jDAC4pAwAXKYMAPanDACQqQwAKqsMAMSsDABorgwAArAMAJyxDAA2swwA2rQMAHS2DAAOuAwAsrkMAEy7DADmvAwAgL4MABrADAC+wQwAWMMMAPLEDACWxgwAMMgMAMrJDABkywwACM0MAKLODAA80AwA1tEMAHDTDAAU1QwArtYMAEjYDADs2QwAhtsMACDdDAC63gwAXuAMAPjhDACS4wwALOUMAMbmDABq6AwABOoMAJ7rDAA47QwA3O4MAHbwDAAQ8gwAtPMMAE71DADo9gwAgvgMACb6DADA+wwAWv0MAPT+DACOAA0AMgINAMwDDQBmBQ0AAAcNAKQIDQA+Cg0A2AsNAHwNDQAWDw0AsBANAEoSDQDkEw0AiBUNACIXDQC8GA0AVhoNAPobDQCUHQ0ALh8NANIgDQBsIg0ABiQNAKAlDQBEJw0A3igNAHgqDQASLA0ArC0NAFAvDQDqMA0AhDINAB40DQDCNQ0AXDcNAPY4DQCaOg0ANDwNAM49DQBoPw0ADEENAKZCDQBARA0A2kUNAHRHDQAYSQ0AskoNAExMDQDwTQ0Aik8NACRRDQC+Ug0AYlQNAPxVDQCWVw0AMFkNAMpaDQBuXA0ACF4NAKJfDQA8YQ0A4GINAHpkDQAUZg0AuGcNAFJpDQDsag0AhmwNACpuDQDEbw0AXnENAPhyDQCSdA0ANnYNANB3DQBqeQ0ABHsNAKh8DQBCfg0A3H8NAICBDQAagw0AtIQNAE6GDQDyhw0AjIkNACaLDQDAjA0AZI4NAP6PDQCYkQ0AMpMNANaUDQBwlg0ACpgNAKSZDQA+mw0A4pwNAHyeDQAWoA0AuqENAFSjDQDupA0AiKYNACKoDQDGqQ0AYKsNAPqsDQCerg0AOLANANKxDQBssw0AELUNAKq2DQBEuA0A3rkNAHi7DQAcvQ0Atr4NAFDADQDqwQ0AjsMNACjFDQDCxg0AZsgNAADKDQCayw0ANM0NANjODQBy0A0ADNINAKbTDQBA1Q0A5NYNAH7YDQAY2g0AstsNAFbdDQDw3g0AiuANAC7iDQDI4w0AYuUNAPzmDQCg6A0AOuoNANTrDQBu7Q0ACO8NAKzwDQBG8g0A4PMNAIT1DQAe9w0AuPgNAFL6DQD2+w0AkP0NACr/DQDEAA4AXgIOAAIEDgCcBQ4ANgcOANoIDgB0Cg4ADgwOAKgNDgBMDw4A5hAOAJQSDgAuFA4AyBUOAGIXDgD8GA4AlhoOADocDgDUHQ4Abh8OAAghDgCsIg4AZCQOAP4lDgCYJw4AMikOAMwqDgBwLA4ACi4OAKQvDgA+MQ4A4jIOAHw0DgAWNg4AujcOAFQ5DgDuOg4AiDwOACw+DgDGPw4AYEEOAPpCDgCURA4AOEYOANJHDgBsSQ4ABksOAKpMDgBETg4A3k8OAIJRDgAcUw4AtlQOAFBWDgD0Vw4AjlkOAChbDgDCXA4AXF4OAABgDgCaYQ4ANGMOANhkDgByZg4ADGgOAKZpDgBKaw4A5GwOAH5uDgAYcA4AsnEOAFZzDgDwdA4AinYOAC54DgDIeQ4AYnsOAPx8DgCgfg4AOoAOANSBDgBugw4ACIUOAKyGDgBGiA4A4IkOAHqLDgAejQ4AuI4OAFKQDgDskQ4AkJMOACqVDgDElg4AaJgOAAKaDgCcmw4ANp0OANqeDgB0oA4ADqIOAKijDgBCpQ4A5qYOAICoDgAaqg4AtKsOAFitDgDyrg4AjLAOADCyDgDKsw4AZLUOAP62DgCiuA4APLoOANa7DgBwvQ4ACr8OAK7ADgBIwg4A4sMOAHzFDgAgxw4AusgOAFTKDgD4yw4Aks0OACzPDgDG0A4AatIOAATUDgCe1Q4AONcOANLYDgB22g4AENwOAKrdDgBE3w4A6OAOAILiDgAc5A4AwOUOAFrnDgD06A4AjuoOACjsDgDM7Q4AZu8OAADxDgCa8g4APvQOANj1DgBy9w4AFvkOALD6DgBK/A4A5P0OAIj/DgAiAQ8AvAIPAFYEDwDwBQ8AlAcPAC4JDwDICg8AYgwPAAYODwCgDw8AOhEPAN4SDwB4FA8AEhYPAKwXDwBQGQ8A6hoPAIQcDwAeHg8AuB8PAFwhDwD2Ig8AkCQPAComDwDOJw8AaCkPAAIrDwCmLA8AQC4PANovDwB0MQ8AGDMPALI0DwBMNg8A5jcPAIA5DwAkOw8AvjwPAFg+DwDyPw8AlkEPADBDDwDKRA8AbkYPAAhIDwCiSQ8APEsPANZMDwB6Tg8AFFAPAK5RDwBSUw8A7FQPAIZWDwAgWA8AxFkPAF5bDwD4XA8Akl4PACxgDwDQYQ8AamMPAARlDwCoZg8AQmgPANxpDwB2aw8AGm0PALRuDwBOcA8A6HEPAIJzDwAmdQ8AwHYPAFp4DwD0eQ8AmHsPADJ9DwDMfg8AcIAPAAqCDwCkgw8APoUPAOKGDwB8iA8AFooPALCLDwBKjQ8A7o4PAIiQDwAikg8AvJMPAGCVDwD6lg8AlJgPADiaDwDSmw8AbJ0PAAafDwCqoA8ARKIPAN6jDwB4pQ8AEqcPALaoDwBQqg8A6qsPAIStDwAorw8AwrAPAFyyDwAAtA8AmrUPADS3DwDOuA8AcroPAAy8DwCmvQ8AQL8PANrADwB+wg8AGMQPALLFDwBWxw8A8MgPAIrKDwAkzA8AyM0PAGLPDwD80A8AltIPADDUDwDU1Q8AbtcPAAjZDwCs2g8ARtwPAODdDwB63w8AHuEPALjiDwBS5A8A7OUPAJDnDwAq6Q8AxOoPAF7sDwAC7g8AnO8PADbxDwDQ8g8AavQPAA72DwCo9w8AQvkPANz6DwCA/A8AGv4PALT/DwBYARAA8gIQAIwEEAAmBhAAygcQAGQJEAD+ChAAmAwQADIOEADWDxAAcBEQAAoTEACkFBAASBYQAOIXEAB8GRAAIBsQALocEABUHhAA7h8QAJIhEAAsIxAAxiQQAGAmEAD6JxAAnikQADgrEADSLBAAbC4QABAwEACqMRAARDMQAOg0EACCNhAAHDgQALY5EABaOxAA9DwQAI4+EAAoQBAAwkEQAGZDEAAARRAAmkYQADRIEADYSRAAcksQAAxNEACwThAASlAQAORREAB+UxAAIlUQALxWEABWWBAA8FkQAIpbEAAuXRAAyF4QAGJgEAD8YRAAoGMQADplEADUZhAAbmgQABJqEACsaxAARm0QAOBuEACEcBAAHnIQALhzEABcdRAA9nYQAJB4EAAqehAAznsQAGh9EAACfxAAnIAQADaCEADagxAAdIUQAA6HEACoiBAATIoQAOaLEACAjRAAJI8QAL6QEABYkhAA8pMQAIyVEAAwlxAAypgQAGSaEAD+mxAAop0QADyfEADWoBAAeqIQABSkEACupRAASKcQAOyoEACGqhAAIKwQALqtEABUrxAA+LAQAJKyEAAstBAAxrUQAGq3EAAEuRAAnroQAEK8EADcvRAAdr8QABDBEAC0whAATsQQAOjFEACCxxAAHMkQAMDKEABazBAA9M0QAI7PEAAy0RAAzNIQAGbUEAAK1hAApNcQAD7ZEADY2hAAfNwQABbeEACw3xAASuEQAOTiEACI5BAAIuYQALznEABW6RAA+uoQAJTsEAAu7hAA0u8QAGzxEAAG8xAAoPQQAET2EADe9xAAePkQABL7EACs/BAAUP4QAOr/EACEAREAHgMRAMIEEQBcBhEA9gcRAJAJEQA0CxEAzgwRAGgOEQAMEBEAphERAEATEQDaFBEAdBYRABgYEQCyGREATBsRAOYcEQCKHhEAJCARAL4hEQBiIxEA/CQRAJYmEQAwKBEA1CkRAG4rEQAILREAoi4RADwwEQDgMREAejMRABQ1EQCuNhEAUjgRAOw5EQCGOxEAKj0RAMQ+EQBeQBEA+EERAJxDEQA2RREA0EYRAGpIEQAEShEAqEsRAEJNEQDcThEAdlARABpSEQC0UxEATlURAPJWEQCMWBEAJloRAMBbEQBkXREA/l4RAJhgEQAyYhEAzGMRAHBlEQAKZxEApGgRAD5qEQDiaxEAfG0RABZvEQC6cBEAVHIRAO5zEQCIdREALHcRAMZ4EQBgehEA+nsRAJR9EQA4fxEA0oARAGyCEQAGhBEAqoURAESHEQDeiBEAgooRAByMEQC2jREAUI8RAPSQEQCOkhEAKJQRAMKVEQBclxEAAJkRAJqaEQA0nBEAzp0RAHKfEQAMoREApqIRAEqkEQDkpREAfqcRABipEQCyqhEAVqwRAPCtEQCKrxEAJLERAMiyEQBitBEA/LURAJa3EQA6uREA1LoRAG68EQASvhEArL8RAEbBEQDgwhEAhMQRAB7GEQC4xxEAUskRAPbKEQCQzBEAKs4RAMTPEQBo0REAAtMRAJzUEQA21hEA0NcRAHTZEQAO2xEAqNwRAELeEQDm3xEAgOERABrjEQC+5BEAWOYRAPLnEQCM6REAJusRAMrsEQBk7hEA/u8RAKLxEQA88xEA1vQRAHD2EQAK+BEArvkRAEj7EQDi/BEAfP4RACAAEgC6ARIAVAMSAPgEEgCSBhIALAgSAMYJEgBqCxIABA0SAJ4OEgA4EBIA0hESAHYTEgAQFRIAqhYSAEQYEgDoGRIAghsSABwdEgDAHhIAWiASAPQhEgCOIxIAKCUSAMwmEgBmKBIAACoSAJorEgA+LRIA2C4SAHIwEgAMMhIAsDMSAEo1EgDkNhIAfjgSACI6EgC8OxIAVj0SAPA+EgCUQBIALkISAMhDEgBsRRIABkcSAKBIEgA6ShIA1EsSAHhNEgASTxIArFASAEZSEgDqUxIAhFUSAB5XEgDCWBIAXFoSAPZbEgCQXRIAKl8SAM5gEgBoYhIAAmQSAJxlEgBAZxIA2mgSAHRqEgAYbBIAsm0SAExvEgDmcBIAgHISACR0EgC+dRIAWHcSAPJ4EgCWehIAMHwSAMp9EgBufxIACIESAKKCEgA8hBIA1oUSAHqHEgAUiRIArooSAEiMEgDsjRIAho8SACCREgDEkhIAXpQSAPiVEgCSlxIALJkSANCaEgBqnBIABJ4SAJ6fEgBCoRIA3KISAHakEgAaphIAtKcSAE6pEgDoqhIAjKwSACauEgDArxIAWrESAPSyEgCYtBIAMrYSAMy3EgBmuRIACrsSAKS8EgA+vhIA4r8SAHzBEgAWwxIAsMQSAErGEgDuxxIAiMkSACLLEgC8zBIAYM4SAPrPEgCU0RIAONMSANLUEgBs1hIABtgSAKDZEgBE2xIA3twSAHjeEgAS4BIAtuESAFDjEgDq5BIAjuYSACjoEgDC6RIAXOsSAADtEgCa7hIANPASAM7xEgBo8xIADPUSAKb2EgBA+BIA2vkSAH77EgAY/RIAsv4SAFYAEwDwARMAigMTACQFEwC+BhMAYggTAPwJEwCWCxMAMA0TANQOEwBuEBMACBITAKITEwBGFRMA4BYTAHoYEwAeGhMAuBsTAFIdEwDsHhMAhiATACoiEwDEIxMAXiUTAPgmEwCcKBMANioTANArEwBqLRMADi8TAKgwEwBCMhMA3DMTAIA1EwAaNxMAtDgTAFg6EwDyOxMAjD0TACY/EwDAQBMAZEITAP5DEwCYRRMAMkcTANZIEwBwShMACkwTAK5NEwBITxMA4lATAHxSEwAgVBMAulUTAFRXEwDuWBMAiFoTACxcEwDGXRMAYF8TAPpgEwCeYhMAOGQTANJlEwB2ZxMAEGkTAKpqEwBEbBMA3m0TAIJvEwAccRMAtnITAFB0EwD0dRMAjncTACh5EwDCehMAZnwTAAB+EwCafxMAPoETANiCEwByhBMADIYTAKaHEwBKiRMA5IoTAH6MEwAYjhMAvI8TAFaREwDwkhMAlJQTADiWEwDSlxMAbJkTABCbEwCqnBMARJ4TAN6fEwCCoRMAHKMTALakEwBaphMA9KcTAI6pEwAoqxMAwqwTAGauEwAAsBMAmrETADSzEwDYtBMAcrYTAAy4EwCwuRMASrsTAOS8EwB+vhMAIsATALzBEwBWwxMA8MQTAIrGEwAuyBMAyMkTAGLLEwD8zBMAoM4TADrQEwDU0RMAeNMTABLVEwCs1hMARtgTAODZEwCE2xMAHt0TALjeEwBS4BMA9uETAJDjEwAq5RMAzuYTAGjoEwAC6hMAnOsTAEDtEwDa7hMAdPATAA7yEwCo8xMATPUTAOb2EwCA+BMAGvoTAL77EwBY/RMA8v4TAJYAFAAwAhQAygMUAGQFFAD+BhQAoggUADwKFADWCxQAeg0UABQPFACuEBQASBIUAOwTFACGFRQAIBcUALoYFABUGhQA+BsUAJIdFAAsHxQAxiAUAGoiFAAEJBQAniUUAEInFADcKBQAdioUABAsFAC0LRQATi8UAOgwFACCMhQAJjQUAMA1FABaNxQA9DgUAI46FAAyPBQAzD0UAGY/FAAAQRQApEIUAD5EFADYRRQAckcUABZJFACwShQASkwUAO5NFACITxQAIlEUALxSFABgVBQA+lUUAJRXFAAuWRQAyFoUAGxcFAAGXhQAoF8UADphFADeYhQAeGQUABJmFAC2ZxQAUGkUAOpqFACEbBQAKG4UAMJvFABccRQA9nIUAJB0FAA0dhQAzncUAGh5FAACexQApnwUAEB+FADafxQAfoEUABiDFACyhBQATIYUAPCHFACKiRQAJIsUAL6MFABYjhQA/I8UAJaRFAAwkxQAypQUAG6WFAAImBQAopkUAEabFADgnBQAep4UABSgFACuoRQAUqMUAOykFACGphQAIKgUAMSpFABeqxQA+KwUAJKuFAA2sBQA0LEUAGqzFAAOtRQAqLYUAEK4FADcuRQAdrsUABq9FAC0vhQATsAUAOjBFACMwxQAJsUUAMDGFABkyBQA/skUAJjLFAAyzRQAzM4UAHDQFAAK0hQApNMUAD7VFADi1hQAfNgUABbaFACw2xQAVN0UAO7eFACI4BQALOIUAMbjFABg5RQA+uYUAJToFAA46hQA0usUAGztFAAG7xQAqvAUAETyFADe8xQAePUUABL3FAC2+BQAUPoUAPT7FACO/RQAKP8UAMIAFQBmAhUAAAQVAJoFFQA0BxUAzggVAHIKFQAMDBUApg0VAEAPFQDkEBUAfhIVABgUFQCyFRUAVhcVAPAYFQCKGhUALhwVAMgdFQBiHxUA/CAVAJYiFQA6JBUA1CUVAG4nFQAIKRUArCoVAEYsFQDgLRUAei8VAB4xFQC4MhUAUjQVAPY1FQCQNxUAKjkVAMQ6FQBePBUAAj4VAJw/FQA2QRUA0EIVAHREFQAORhUAqEcVAEJJFQDmShUAgEwVABpOFQC0TxUAWFEVAPJSFQCMVBUAMFYVAN5XFQB4WRUAHFsVALZcFQBQXhUA6l8VAJhhFQAyYxUAzGQVAHBmFQAKaBUApGkVAD5rFQDibBUAfG4VABZwFQC6cRUAVHMVAO50FQCIdhUAIngVAMZ5FQBgexUA+nwVAJR+FQA4gBUA0oEVAGyDFQAGhRUAqoYVAESIFQDeiRUAgosVAByNFQC2jhUAUJAVAOqRFQCOkxUAKJUVAMKWFQBcmBUAAJoVAJqbFQA0nRUA2J4VAHKgFQAMohUApqMVAEClFQDkphUAfqgVABiqFQCyqxUAVq0VAPCuFQCKsBUAJLIVAMizFQBitRUA/LYVAKC4FQA6uhUA1LsVAG69FQAIvxUArMAVAEbCFQDgwxUAesUVAB7HFQC4yBUAUsoVAOzLFQCQzRUAKs8VAMTQFQBo0hUAAtQVAJzVFQA21xUA0NgVAHTaFQAO3BUAqN0VAELfFQDm4BUAgOIVABrkFQC05RUAWOcVAPLoFQCM6hUAMOwVAMrtFQBk7xUA/vAVAJjyFQA89BUA1vUVAHD3FQAU+RUArvoVAEj8FQDi/RUAfP8VACABFgC6AhYAVAQWAO4FFgCSBxYALAkWAMYKFgBgDBYABA4WAJ4PFgA4ERYA3BIWAHYUFgAQFhYAqhcWAEQZFgDoGhYAghwWABweFgC2HxYAWiEWAPQiFgCOJBYAKCYWAMwnFgBmKRYAACsWAKQsFgA+LhYA2C8WAHIxFgAMMxYAsDQWAEo2FgDkNxYAfjkWACI7FgC8PBYAVj4WAPA/FgCUQRYALkMWAMhEFgBsRhYABkgWAKBJFgA6SxYA1EwWAHhOFgASUBYArFEWAEZTFgDqVBYAhFYWAB5YFgC4WRYAXFsWAPZcFgCQXhYANGAWAM5hFgBoYxYAAmUWAJxmFgBAaBYA2mkWAHRrFgAObRYAsm4WAExwFgDmcRYAgHMWACR1FgC+dhYAWHgWAPx5FgCWexYAMH0WAMp+FgBkgBYACIIWAKKDFgA8hRYA1oYWAHqIFgAUihYArosWAEiNFgDsjhYAhpAWACCSFgC6kxYAXpUWAPiWFgCSmBYANpoWANCbFgBqnRYABJ8WAJ6gFgBCohYA3KMWAHalFgAQpxYAtKgWAE6qFgDoqxYAgq0WACavFgDAsBYAWrIWAP6zFgCYtRYAMrcWAMy4FgBmuhYACrwWAKS9FgA+vxYA2MAWAHzCFgAWxBYAsMUWAErHFgDkyBYAiMoWACLMFgDGzRYAYM8WAPrQFgCU0hYAONQWANLVFgBs1xYABtkWAKDaFgBE3BYA3t0WAHjfFgAS4RYAtuIWAFDkFgDq5RYAhOcWACjpFgDC6hYAXOwWAADuFgCa7xYANPEWAM7yFgBo9BYADPYWAKb3FgBA+RYA2voWAH78FgAY/hYAsv8WAEwBFwDwAhcAigQXACQGFwDIBxcAYgkXAPwKFwCWDBcAMA4XANQPFwBuERcACBMXAKIUFwBGFhcA4BcXAHoZFwAUGxcAuBwXAFIeFwDsHxcAkCEXACojFwDEJBcAXiYXAPgnFwCcKRcANisXANAsFwBqLhcADjAXAKgxFwBCMxcA3DQXAIA2FwAaOBcAtDkXAE47FwDyPBcAjD4XACZAFwDKQRcAZEMXAP5EFwCYRhcAMkgXANZJFwBwSxcACk0XAKROFwBIUBcA4lEXAHxTFwAgVRcAulYXAFRYFwDuWRcAiFsXACxdFwDGXhcAYGAXAPphFwCeYxcAOGUXANJmFwBsaBcAEGoXAKprFwBEbRcA6G4XAIJwFwAcchcAtnMXAFB1FwD0dhcAjngXACh6FwDCexcAXH0XAAB/FwCagBcAPoIXANiDFwByhRcADIcXAKaIFwBKihcA5IsXAH6NFwAYjxcAvJAXAFaSFwDwkxcAipUXAC6XFwDImBcAYpoXAAacFwCgnRcAOp8XANSgFwBuohcAEqQXAKylFwBGpxcA6qgXAISqFwAerBcAuK0XAFKvFwD2sBcAkLIXACq0FwDEtRcAaLcXAAK5FwCcuhcAQLwXANq9FwB0vxcADsEXAKjCFwBMxBcA5sUXAIDHFwAayRcAvsoXAFjMFwDyzRcAjM8XACbRFwDK0hcAZNQXAAjWFwCi1xcAPNkXANbaFwBw3BcAFN4XAK7fFwBI4RcA4uIXAIbkFwAg5hcAuucXAFTpFwD46hcAkuwXACzuFwDQ7xcAavEXAATzFwCe9BcAOPYXANz3FwB2+RcAEPsXAKr8FwBO/hcA6P8XAIIBGAAcAxgAwAQYAFoGGAD0BxgAmAkYADILGADMDBgAZg4YAAAQGACkERgAPhMYANgUGAByFhgAFhgYALAZGABKGxgA5BwYAIgeGAAiIBgAvCEYAGAjGAD6JBgAlCYYAC4oGADIKRgAbCsYAAYtGACgLhgAOjAYANQxGAB4MxgAEjUYAKw2GABQOBgA6jkYAIQ7GAAoPRgAwj4YAFxAGAD2QRgAkEMYADRFGADORhgAaEgYAAJKGACmSxgAQE0YANpOGAB+UBgAGFIYALJTGABMVRgA5lYYAIpYGAAkWhgAvlsYAFhdGAD8XhgAlmAYADBiGADKYxgAbmUYAAhnGACiaBgARmoYAOBrGAB6bRgAFG8YAK5wGABSchgA7HMYAIZ1GAAqdxgAxHgYAF56GAD4exgAkn0YADZ/GADQgBgAaoIYAASEGACehRgAQocYANyIGAB2ihgAGowYALSNGABOjxgA6JAYAIySGAAmlBgAwJUYAFqXGAD+mBgAmJoYADKcGADMnRgAcJ8YAAqhGACkohgASKQYAOKlGAB8pxgAFqkYALCqGABUrBgA7q0YAIivGAAisRgAxrIYAGC0GAD6tRgAlLcYADi5GADSuhgAbLwYABC+GACqvxgARMEYAN7CGAB4xBgAHMYYALbHGABQyRgA6soYAITMGAAozhgAws8YAFzRGAAA0xgAmtQYADTWGADY1xgActkYAAzbGACm3BgAQN4YAOTfGAB+4RgAGOMYALLkGABW5hgA8OcYAIrpGAAk6xgAyOwYAGLuGAD87xgAlvEYADrzGADU9BgAbvYYABL4GACs+RgARvsYAOD8GACE/hgAHgAZALgBGQBSAxkA9gQZAJAGGQAqCBkAxAkZAF4LGQD4DBkAnA4ZADYQGQDaERkAdBMZAA4VGQCoFhkAQhgZAOYZGQCAGxkAGh0ZALQeGQBOIBkA8iEZAIwjGQAmJRkAyiYZAGQoGQD+KRkAoisZADwtGQDWLhkAcDAZAAoyGQCuMxkASDUZAOI2GQB8OBkAIDoZALo7GQBUPRkA+D4ZAJJAGQAsQhkAxkMZAGBFGQAERxkAnkgZADhKGQDSSxkAdk0ZABBPGQCqUBkARFIZAOhTGQCCVRkAHFcZAMBYGQBaWhkA9FsZAI5dGQAoXxkAzGAZAGZiGQAAZBkAmmUZAD5nGQDYaBkAcmoZAAxsGQCwbRkASm8ZAORwGQCIchkAInQZALx1GQBWdxkA8HgZAJR6GQAufBkAyH0ZAGx/GQAGgRkAoIIZADqEGQDUhRkAeIcZABKJGQCsihkARowZAOCNGQCEjxkAHpEZAMKSGQBclBkA9pUZAJCXGQAqmRkAzpoZAGicGQACnhkAnJ8ZAEChGQDaohkAdKQZAA6mGQCypxkATKkZAOaqGQCKrBkAJK4ZAL6vGQBYsRkA8rIZAJa0GQAwthkAyrcZAGS5GQAIuxkAorwZADy+GQDWvxkAesEZABTDGQCuxBkAUsYZAOzHGQCGyRkAIMsZALrMGQBezhkA+M8ZAJLRGQA20xkA0NQZAGrWGQAE2BkAntkZAELbGQDc3BkAdt4ZABDgGQCq4RkATuMZAOjkGQCM5hkAJugZAMDpGQBa6xkA9OwZAJjuGQAy8BkAzPEZAGbzGQAA9RkApPYZAD74GQDi+RkAfPsZABb9GQCw/hkASgAaAO4BGgCIAxoAIgUaALwGGgBgCBoA+gkaAJQLGgAuDRoA0g4aAGwQGgAGEhoAqhMaAEQVGgDeFhoAeBgaABIaGgC2GxoAUB0aAOoeGgCEIBoAKCIaAMIjGgBcJRoAACcaAJooGgA0KhoAzisaAGgtGgAMLxoApjAaAEAyGgDaMxoAdDUaABg3GgCyOBoATDoaAPA7GgCKPRoAJD8aAL5AGgBiQhoA/EMaAJZFGgAwRxoAykgaAG5KGgAITBoAok0aAEZPGgDgUBoAelIaAB5UGgC4VRoAUlcaAOxYGgCGWhoAIFwaAMRdGgBeXxoA+GAaAJxiGgA2ZBoA0GUaAGpnGgAOaRoAqGoaAEJsGgDcbRoAgG8aABpxGgC0choATnQaAPJ1GgCMdxoAJnkaAMp6GgBkfBoA/n0aAJh/GgAygRoA1oIaAHCEGgAKhhoApIcaAD6JGgDiihoAfIwaABaOGgC6jxoAVJEaAO6SGgCIlBoALJYaAMaXGgBgmRoA+poaAJ6cGgA4nhoA0p8aAGyhGgAQoxoAqqQaAESmGgDopxoAgqkaAByrGgC2rBoAUK4aAPSvGgCOsRoAKLMaAMK0GgBmthoAALgaAJq5GgA0uxoA2LwaAHK+GgAMwBoApsEaAErDGgDkxBoAfsYaABjIGgC8yRoAVssaAPDMGgCKzhoALtAaAMjRGgBi0xoA/NQaAKDWGgA62BoA1NkaAG7bGgAS3RoArN4aAEbgGgDg4RoAeuMaAB7lGgC45hoAXOgaAPbpGgCQ6xoAKu0aAMTuGgBo8BoAAvIaAJzzGgA29RoA0PYaAHT4GgAO+hoAsvsaAEz9GgDm/hoAgAAbABoCGwC+AxsAWAUbAPIGGwCMCBsAJgobAMoLGwBkDRsACA8bAKIQGwA8EhsA1hMbAHAVGwAUFxsArhgbAEgaGwDsGxsAhh0bACAfGwC6IBsAVCIbAPgjGwCSJRsALCcbAMYoGwBgKhsABCwbAJ4tGwBCLxsA3DAbAHYyGwAQNBsAqjUbAE43GwDoOBsAgjobABw8GwC2PRsAWj8bAPRAGwCYQhsAMkQbAMxFGwBmRxsAAEkbAJpKGwA+TBsA2E0bAHxPGwAWURsAsFIbAEpUGwDkVRsAiFcbACJZGwC8WhsAVlwbAPpdGwCUXxsALmEbAMhiGwBsZBsABmYbAKBnGwBEaRsA3mobAHhsGwASbhsArG8bAFBxGwDqchsAhHQbAB52GwDCdxsAXHkbAPZ6GwCafBsANH4bAM5/GwBogRsAAoMbAKaEGwBAhhsA2ocbAHSJGwAYixsAsowbAEyOGwDwjxsAipEbACSTGwC+lBsAWJYbAPyXGwCWmRsAMJsbAMqcGwBunhsACKAbAKKhGwBGoxsA4KQbAHqmGwAUqBsArqkbAFKrGwDsrBsAhq4bACCwGwC6sRsAXrMbAPi0GwCcthsANrgbANC5GwBquxsABL0bAKi+GwBCwBsA3MEbAHbDGwAQxRsAtMYbAE7IGwDoyRsAjMsbACbNGwDAzhsAZNAbAP7RGwCY0xsAMtUbAMzWGwBw2BsACtobAKTbGwA+3RsA2N4bAHzgGwAW4hsAuuMbAFTlGwDu5hsAiOgbACLqGwDG6xsAYO0bAPruGwCU8BsALvIbANLzGwBs9RsABvcbAKr4GwBE+hsA3vsbAHj9GwAc/xsAtgAcAFACHADqAxwAjgUcACgHHADCCBwAXAocAPYLHACaDRwANA8cANgQHAByEhwADBQcAKYVHABAFxwA5BgcAH4aHAAYHBwAsh0cAEwfHADwIBwAiiIcAC4kHADIJRwAYiccAPwoHACWKhwAOiwcANQtHABuLxwACDEcAKIyHABGNBwA4DUcAHo3HAAeORwAuDocAFI8HADsPRwAkD8cACpBHADEQhwAXkQcAAJGHACcRxwANkkcANpKHAB0TBwADk4cAKhPHABCURwA5lIcAIBUHAAaVhwAvlccAFhZHADyWhwAjFwcACZeHADKXxwAZGEcAP5iHACYZBwAMmYcANZnHABwaRwACmscAK5sHABIbhwA4m8cAHxxHAAgcxwAunQcAFR2HADudxwAiHkcACx7HADGfBwAYH4cAASAHACegRwAOIMcANyEHAB2hhwAEIgcAKqJHABEixwA6IwcAIKOHAAckBwAwJEcAFqTHAD0lBwAjpYcADKYHADMmRwAZpscAACdHACknhwAPqAcANihHAByoxwADKUcALCmHABKqBwA5KkcAIirHAAirRwAvK4cAFawHADwsRwAirMcAC61HADIthwAbLgcAAa6HACguxwAOr0cANS+HAB4wBwAEsIcAKzDHABGxRwA6sYcAITIHAAeyhwAwsscAFzNHAD2zhwAkNAcACrSHADO0xwAaNUcAALXHACc2BwANtocANrbHAB03RwADt8cALLgHABM4hwA5uMcAIrlHAAk5xwAvugcAFjqHADy6xwAlu0cADDvHADK8BwAZPIcAP7zHACi9RwAPPccANb4HAB6+hwAFPwcAK79HABI/xwA7AAdAIYCHQAgBB0AugUdAF4HHQD4CB0AkgodACwMHQDGDR0Aag8dAAQRHQCeEh0AQhQdANwVHQB2Fx0AEBkdALQaHQBOHB0A6B0dAIIfHQAmIR0AwCIdAFokHQD+JR0AmCcdADIpHQDMKh0AZiwdAAouHQCkLx0APjEdANgyHQByNB0AFjYdALA3HQBUOR0A7jodAIg8HQAiPh0AvD8dAGBBHQD6Qh0AlEQdAC5GHQDIRx0AbEkdAAZLHQCqTB0ARE4dAN5PHQB4UR0AElMdALZUHQBQVh0A6lcdAIRZHQAeWx0AwlwdAFxeHQAAYB0AmmEdADRjHQDOZB0AaGYdAAxoHQCmaR0AQGsdANpsHQB0bh0AGHAdALJxHQBWcx0A8HQdAIp2HQAkeB0AvnkdAGJ7HQD8fB0Aln4dADCAHQDUgR0AboMdAAiFHQCshh0ARogdAOCJHQB6ix0AFI0dALiOHQBSkB0A7JEdAIaTHQAqlR0AxJYdAF6YHQACmh0AnJsdADadHQDQnh0AaqAdAA6iHQCoox0AQqUdANymHQB2qB0AGqodALSrHQBYrR0A8q4dAIywHQAmsh0AwLMdAGS1HQD+th0AmLgdADK6HQDMux0AcL0dAAq/HQCuwB0ASMIdAOLDHQB8xR0AFscdALrIHQBUyh0A7ssdAIjNHQAizx0AxtAdAGDSHQAE1B0AntUdADjXHQDS2B0AbNodABDcHQCq3R0ARN8dAN7gHQCC4h0AHOQdALblHQBQ5x0A9OgdAI7qHQAo7B0Awu0dAGbvHQAA8R0AmvIdADT0HQDO9R0AcvcdAAz5HQCm+h0ASvwdAOT9HQB+/x0AGAEeALwCHgBWBB4A8AUeAIoHHgAkCR4AyAoeAGIMHgAGDh4AoA8eADoRHgDUEh4AbhQeABIWHgCsFx4ARhkeAOAaHgB6HB4AHh4eALgfHgBSIR4A9iIeAJAkHgAqJh4AxCceAGgpHgACKx4AnCweADYuHgDaLx4AdDEeAA4zHgCoNB4ATDYeAOY3HgCAOR4AJDseAL48HgBYPh4A8j8eAIxBHgAwQx4AykQeAGRGHgD+Rx4AmEkeADxLHgDWTB4Aek4eABRQHgCuUR4ASFMeAOJUHgCGVh4AIFgeALpZHgBUWx4A+FweAJJeHgAsYB4AxmEeAGpjHgAEZR4AnmYeADhoHgDSaR4AdmseABBtHgCqbh4ATnAeAOhxHgCCcx4AHHUeAMB2HgBaeB4A9HkeAI57HgAyfR4AzH4eAGaAHgAKgh4ApIMeAD6FHgDYhh4AcogeABaKHgCwix4ASo0eAOSOHgB+kB4AIpIeALyTHgBWlR4A+pYeAJSYHgAumh4AyJseAGydHgAGnx4AoKAeADqiHgDUox4AeKUeABKnHgCsqB4AUKoeAOqrHgCErR4AHq8eAMKwHgBcsh4A9rMeAJC1HgA0tx4AzrgeAGi6HgACvB4AnL0eAEC/HgDawB4AdMIeABjEHgCyxR4ATMceAObIHgCKyh4AJMweAL7NHgBYzx4A/NAeAJbSHgAw1B4A1NUeAG7XHgAI2R4AotoeADzcHgDg3R4Aet8eABThHgCu4h4ASOQeAOzlHgCG5x4AIOkeAMTqHgBe7B4A+O0eAJLvHgAs8R4A0PIeAGr0HgAO9h4AqPceAEL5HgDc+h4AdvweABr+HgC0/x4ATgEfAOgCHwCMBB8AJgYfAMAHHwBaCR8A9AofAJgMHwAyDh8A1g8fAHARHwAKEx8ApBQfAD4WHwDiFx8AfBkfABYbHwCwHB8ASh4fAO4fHwCIIR8AIiMfAMYkHwBgJh8A+icfAJQpHwA4Kx8A0iwfAGwuHwAGMB8AqjEfAEQzHwDeNB8AeDYfABI4HwC2OR8AUDsfAOo8HwCOPh8AKEAfAMJBHwBcQx8AAEUfAJpGHwA0SB8AzkkfAGhLHwAMTR8Apk4fAEBQHwDkUR8AflMfABhVHwC8Vh8AVlgfAPBZHwCKWx8AJF0fAL5eHwBiYB8A/GEfAJZjHwA6ZR8A1GYfAG5oHwAIah8ArGsfAEZtHwDgbh8AenAfAB5yHwC4cx8AUnUfAOx2HwCGeB8AKnofAMR7HwBefR8AAn8fAJyAHwA2gh8A0IMfAHSFHwAOhx8AqIgfAEKKHwDmix8AgI0fABqPHwC0kB8ATpIfAPKTHwCMlR8AJpcfAMqYHwBkmh8A/psfAJidHwA8nx8A1qAfAHCiHwAKpB8ArqUfAEinHwDiqB8AfKofACCsHwC6rR8AVK8fAO6wHwCSsh8ALLQfAMa1HwBgtx8ABLkfAJ66HwA4vB8A0r0fAGy/HwAQwR8AqsIfAETEHwDoxR8AgscfABzJHwC2yh8AWswfAPTNHwCOzx8AKNEfAMzSHwBm1B8AANYfAJrXHwA02R8A2NofAHLcHwAM3h8AsN8fAErhHwDk4h8AfuQfACLmHwC85x8AVukfAPDqHwCU7B8ALu4fAMjvHwBi8R8A/PIfAKD0HwA69h8A3vcfAHj5HwAS+x8ArPwfAEb+HwDq/x8AhAEgAB4DIAC4BCAAUgYgAPYHIACQCSAAKgsgAM4MIABoDiAAAhAgAJwRIABAEyAA2hQgAHQWIAAOGCAAshkgAEwbIADmHCAAgB4gACQgIAC+ISAAWCMgAPIkIACWJiAAMCggAMopIABkKyAA/iwgAKIuIAA8MCAA1jEgAHAzIAAUNSAArjYgAEg4IADsOSAAhjsgACA9IAC6PiAAXkAgAPhBIACSQyAALEUgANBGIABqSCAABEogAJ5LIABMTSAA5k4gAIBQIAAkUiAAvlMgAFhVIADyViAAjFggADBaIADKWyAAZF0gAAhfIACiYCAAPGIgANZjIAB6ZSAAFGcgAK5oIABIaiAA7GsgAIZtIAAgbyAAxHAgAF5yIAD4cyAAknUgACx3IADQeCAAanogAAR8IACefSAAOH8gANyAIAB2giAAGoQgALSFIABOhyAA6IggAIKKIAAmjCAAwI0gAFqPIAD0kCAAjpIgADKUIADMlSAAZpcgAAqZIACkmiAAPpwgANidIAB8nyAAFqEgALCiIABKpCAA5KUgAIinIAAiqSAAxqogAGCsIAD6rSAAlK8gAC6xIADSsiAAbLQgAAa2IACgtyAAOrkgAN66IAB4vCAAEr4gALa/IABQwSAA6sIgAITEIAAexiAAwscgAFzJIAD2yiAAmswgADTOIADOzyAAaNEgAAzTIACm1CAAQNYgANrXIAB02SAAGNsgALLcIABW3iAA8N8gAIrhIAAk4yAAvuQgAGLmIAD85yAAlukgADDrIADK7CAAbu4gAAjwIACs8SAARvMgAOD0IAB69iAAFPggALj5IABS+yAA7PwgAIb+IAAgACEAxAEhAF4DIQACBSEAnAYhADYIIQDQCSEAagshAA4NIQCoDiEAQhAhANwRIQB2EyEAGhUhALQWIQBOGCEA8hkhAIwbIQAmHSEAwB4hAGQgIQD+ISEAmCMhADIlIQDWJiEAcCghAAoqIQCkKyEAPi0hAOIuIQB8MCEAFjIhALozIQBUNSEA7jYhAIg4IQAsOiEAxjshAGA9IQD6PiEAlEAhADhCIQDSQyEAbEUhABBHIQCqSCEAREohAN5LIQCCTSEAHE8hALZQIQBQUiEA6lMhAI5VIQAoVyEAzFghAGZaIQAAXCEAml0hADRfIQDYYCEAcmIhAAxkIQCmZSEAQGchAORoIQB+aiEAImwhALxtIQBWbyEA8HAhAIpyIQAkdCEAyHUhAGJ3IQAGeSEAoHohADp8IQDUfSEAbn8hABKBIQCsgiEARoQhAOCFIQB6hyEAHokhALiKIQBSjCEA9o0hAJCPIQAqkSEAxJIhAGiUIQACliEAnJchADaZIQDamiEAdJwhAA6eIQConyEATKEhAOaiIQCApCEAGqYhALSnIQBYqSEA8qohAJasIQAwriEAyq8hAGSxIQD+siEAorQhADy2IQDWtyEAcLkhAAq7IQCuvCEASL4hAOy/IQCGwSEAIMMhALrEIQBUxiEA+MchAJLJIQAsyyEAxswhAGDOIQAE0CEAntEhAELTIQDc1CEAdtYhABDYIQCq2SEATtshAOjcIQCC3iEAHOAhALbhIQBa4yEA9OQhAJjmIQAy6CEAzOkhAGbrIQAA7SEApO4hAD7wIQDY8SEAcvMhAAz1IQCw9iEASvghAOT5IQCI+yEAIv0hALz+IQBWACIA+gEiAJQDIgAuBSIA0gYiAGwIIgAGCiIAoAsiADoNIgDeDiIAghAiABwSIgDAEyIAWhUiAPQWIgCOGCIAKBoiAMwbIgBmHSIAAB8iAKQgIgA+IiIA2CMiAHIlIgAWJyIAsCgiAEoqIgDkKyIAfi0iACIvIgC8MCIAYDIiAPozIgCUNSIALjciAMg4IgBsOiIABjwiAKA9IgA6PyIA1EAiAHhCIgASRCIAtkUiAFBHIgDqSCIAhEoiAB5MIgDCTSIAXE8iAPZQIgCQUiIAKlQiAM5VIgBoVyIAAlkiAKZaIgBAXCIA2l0iAHRfIgAYYSIAsmIiAExkIgDmZSIAgGciACRpIgC+aiIAWGwiAPxtIgCWbyIAMHEiAMpyIgBudCIACHYiAKJ3IgA8eSIA1noiAHp8IgAUfiIArn8iAFKBIgDsgiIAhoQiACCGIgDEhyIAXokiAPiKIgCSjCIANo4iANCPIgBqkSIABJMiAKiUIgBCliIA3JciAHaZIgAQmyIAtJwiAE6eIgDonyIAgqEiACajIgDApCIAWqYiAP6nIgCYqSIAMqsiAMysIgBmriIACrAiAKSxIgA+syIA4rQiAHy2IgAWuCIAsLkiAFS7IgDuvCIAiL4iACLAIgDGwSIAYMMiAPrEIgCUxiIALsgiANLJIgBsyyIABs0iAKrOIgBE0CIA3tEiAHjTIgAc1SIAttYiAFDYIgDq2SIAhNsiACjdIgDC3iIAXOAiAADiIgCa4yIANOUiAM7mIgBy6CIADOoiAKbrIgBA7SIA5O4iAH7wIgAY8iIAsvMiAEz1IgDw9iIAivgiACT6IgDI+yIAYv0iAPz+IgCWACMAOgIjANQDIwBuBSMACAcjAKIIIwBGCiMA4AsjAHoNIwAeDyMAuBAjAFISIwDsEyMAkBUjACoXIwDEGCMAXhojAAIcIwCcHSMANh8jANAgIwBqIiMADiQjAKglIwBCJyMA5igjAIAqIwAaLCMAtC0jAFgvIwDyMCMAjDIjACY0IwDKNSMAZDcjAP44IwCYOiMAMjwjANY9IwBwPyMACkEjAK5CIwBIRCMA4kUjAHxHIwAgSSMAukojAFRMIwDuTSMAiE8jACxRIwDGUiMAYFQjAARWIwCeVyMAOFkjANJaIwB2XCMAEF4jAKpfIwBEYSMA6GIjAIJkIwAcZiMAtmcjAFppIwD0aiMAjmwjAChuIwDMbyMAZnEjAABzIwCadCMANHYjANh3IwByeSMADHsjALB8IwBKfiMA5H8jAH6BIwAigyMAvIQjAFaGIwDwhyMAiokjAC6LIwDIjCMAYo4jAAaQIwCgkSMAOpMjANSUIwB4liMAEpgjAKyZIwBGmyMA6pwjAISeIwAeoCMAuKEjAFKjIwD2pCMAkKYjACqoIwDOqSMAaKsjAAKtIwCcriMAQLAjANqxIwB0syMADrUjAKi2IwBMuCMA5rkjAIC7IwAkvSMAvr4jAFjAIwDywSMAlsMjADDFIwDKxiMAZMgjAP7JIwCiyyMAPM0jANbOIwBw0CMAFNIjALjTIwBc1SMAANcjAJrYIwA02iMA2NsjAHzdIwAW3yMAuuAjAF7iIwAC5CMAnOUjADbnIwDQ6CMAdOojAA7sIwCo7SMAQu8jAObwIwCA8iMAGvQjALT1IwBO9yMA8vgjAIz6IwAw/CMAyv0jAGT/IwD+ACQAmAIkADwEJADWBSQAcAckAAoJJACkCiQASAwkAOINJAB8DyQAIBEkALoSJABUFCQA7hUkAJIXJAAsGSQAxhokAGAcJAD6HSQAnh8kADghJADSIiQAdiQkABAmJACqJyQARCkkAOgqJACCLCQAHC4kALYvJABaMSQA9DIkAI40JAAoNiQAwjckAGY5JAAAOyQAmjwkAD4+JADYPyQAckEkAAxDJACwRCQASkYkAORHJAB+SSQAIkskALxMJABWTiQA8E8kAIpRJAAuUyQAyFQkAGJWJAAGWCQAoFkkADpbJADUXCQAeF4kABJgJACsYSQARmMkAOpkJACEZiQAHmgkALhpJABcayQA9mwkAJBuJAAqcCQAxHEkAGhzJAACdSQAnHYkAEB4JADaeSQAdHskAA59JACyfiQATIAkAOaBJACAgyQAGoUkAL6GJABYiCQA8okkAIyLJAAwjSQAyo4kAGSQJAAIkiQAopMkADyVJADWliQAepgkABSaJACumyQASJ0kAOKeJACGoCQAIKIkALqjJABepSQA+KYkAJKoJAAsqiQA0KskAGqtJAAEryQAnrAkADiyJADcsyQAdrUkABC3JAC0uCQATrokAOi7JACCvSQAJr8kAMDAJABawiQA9MMkAJjFJAAyxyQAzMgkAGbKJAAAzCQApM0kAD7PJADY0CQAfNIkABbUJACw1SQAStckAO7YJACI2iQAItwkALzdJABW3yQA+uAkAJTiJAAu5CQA0uUkAGznJAAG6SQAoOokAETsJADe7SQAeO8kABLxJAC28iQAUPQkAOr1JACE9yQAHvkkAML6JABc/CQA9v0kAJr/JAA0ASUAzgIlAGgEJQAMBiUApgclAEAJJQDaCiUAdAwlABgOJQCyDyUATBElAPASJQCKFCUAJBYlAL4XJQBiGSUA/BolAJYcJQAwHiUAyh8lAG4hJQAIIyUAoiQlADwmJQDgJyUAeiklABQrJQC4LCUAUi4lAOwvJQCGMSUAKjMlAMQ0JQBeNiUA+DclAJI5JQA2OyUA0DwlAGo+JQAOQCUAqEElAEJDJQDcRCUAgEYlABpIJQC0SSUATkslAOhMJQCMTiUAJlAlAMBRJQBkUyUA/lQlAJhWJQAyWCUA1lklAHBbJQAKXSUApF4lAD5gJQDiYSUAfGMlABZlJQC6ZiUAVGglAO5pJQCIayUALG0lAMZuJQBgcCUA+nElAJRzJQA4dSUA0nYlAGx4JQAQeiUAqnslAER9JQDefiUAgoAlAByCJQC2gyUAUIUlAOqGJQCOiCUAKIolAMKLJQBmjSUAAI8lAJqQJQA0kiUA2JMlAHKVJQAMlyUAppglAECaJQDkmyUAfp0lABifJQC8oCUAVqIlAPCjJQCKpSUALqclAMioJQBiqiUA/KslAKCtJQA6ryUA1LAlAG6yJQAStCUArLUlAEa3JQDguCUAerolAB68JQC4vSUAXL8lAPbAJQCQwiUAKsQlAMTFJQBoxyUAAsklAJzKJQA2zCUA2s0lAHTPJQAO0SUAqNIlAEzUJQDm1SUAgNclABrZJQC02iUAWNwlAPLdJQCM3yUAMOElAMriJQBk5CUA/uUlAKLnJQA86SUA1uolAHDsJQAK7iUAru8lAEjxJQDi8iUAfPQlACD2JQC69yUAVPklAPj6JQCS/CUALP4lAMb/JQBqASYABAMmAJ4EJgA4BiYA0gcmAHYJJgAQCyYAqgwmAE4OJgDoDyYAghEmABwTJgDAFCYAWhYmAPQXJgCOGSYAMhsmAMwcJgBmHiYAACAmAKQhJgA+IyYA2CQmAHImJgAMKCYAsCkmAEorJgDkLCYAiC4mACIwJgC8MSYAYDMmAPo0JgCUNiYALjgmAMg5JgBsOyYABj0mAKA+JgA6QCYA1EEmAHhDJgASRSYArEYmAEZIJgDqSSYAhEsmAB5NJgDCTiYAXFAmAPZRJgCQUyYANFUmAM5WJgBoWCYAAlomAJxbJgBAXSYA2l4mAHRgJgAYYiYAsmMmAExlJgDmZiYAimgmACRqJgC+ayYAWG0mAPxuJgCWcCYAMHImAMpzJgBkdSYACHcmAKJ4JgA8eiYA4HsmAHp9JgAUfyYAroAmAFKCJgDsgyYAhoUmACCHJgC6iCYAXoomAPiLJgCSjSYANo8mANCQJgBqkiYABJQmAKiVJgBClyYA3JgmAHaaJgAanCYAtJ0mAE6fJgDooCYAgqImACakJgDApSYAWqcmAP6oJgCYqiYAMqwmAMytJgBwryYACrEmAKSyJgA+tCYA4rUmAHy3JgAWuSYAsLomAFS8JgDuvSYAiL8mACLBJgDGwiYAYMQmAPrFJgCUxyYAOMkmANLKJgBszCYABs4mAKDPJgBE0SYA3tImAHjUJgAS1iYAttcmAFDZJgDq2iYAjtwmACjeJgDC3yYAXOEmAADjJgCa5CYANOYmAM7nJgBo6SYADOsmAKbsJgBA7iYA5O8mAH7xJgAY8yYAsvQmAFb2JgDw9yYAivkmACT7JgDI/CYAYv4mAPz/JgCWAScAMAMnANQEJwBuBicACAgnAKwJJwBGCycA4AwnAHoOJwAeECcAuBEnAFITJwDsFCcAkBYnACoYJwDEGScAXhsnAPgcJwCcHicANiAnANAhJwBqIycADiUnAKgmJwBCKCcA5iknAIArJwAaLScAtC4nAFgwJwDyMScAjDMnACY1JwDANicAZDgnAP45JwCYOycAMj0nANY+JwBwQCcACkInAK5DJwBIRScA4kYnAHxIJwAgSicAuksnAFRNJwDuTicAiFAnACxSJwDGUycAYFUnAPpWJwCeWCcAOFonANJbJwB2XScAEF8nAKpgJwBEYicA6GMnAIJlJwAcZycAtmgnAFBqJwD0aycAjm0nAChvJwDCcCcAZnInAAB0JwCadScAPncnANh4JwByeicADHwnALB9JwBKfycA5IAnAH6CJwAihCcAvIUnAFaHJwDwiCcAlIonAC6MJwDIjScAYo8nAAaRJwCgkicAOpQnANSVJwB4lycAEpknAKyaJwBGnCcA4J0nAISfJwAeoScAuKInAFKkJwD2pScAkKcnACqpJwDOqicAaKwnAAKuJwCcrycAQLEnANqyJwB0tCcADrYnAKi3JwBMuScA5ronAIC8JwAkvicAvr8nAFjBJwDywicAlsQnADDGJwDKxycAZMknAP7KJwCizCcAPM4nANbPJwBw0ScAFNMnAK7UJwBI1icA7NcnAIbZJwAg2ycAutwnAF7eJwD43ycAkuEnACzjJwDG5CcAauYnAAToJwCe6ScAQusnANzsJwB27icAEPAnALTxJwBO8ycA6PQnAIL2JwAc+CcAwPknAFr7JwD0/CcAmP4nADIAKADMASgAZgMoAAAFKACkBigAPggoANgJKAB8CygAFg0oALAOKABKECgA7hEoAIgTKAAiFSgAvBYoAFYYKAD6GSgAlBsoAC4dKADSHigAbCAoAAYiKACgIygARCUoAN4mKAB4KCgAEiooAKwrKABQLSgA6i4oAIQwKAAeMigAwjMoAFw1KAD2NigAmjgoADQ6KADOOygAaD0oAAw/KACmQCgAQEIoANpDKAB0RSgAGEcoALJIKABMSigA5ksoAIpNKAAkTygAvlAoAGJSKAD8UygAllUoADBXKADUWCgAblooAAhcKACiXSgAPF8oAOBgKAB6YigAFGQoALhlKABSZygA7GgoAIZqKAAqbCgAxG0oAF5vKAD4cCgAknIoADZ0KADQdSgAancoAA55KACoeigAQnwoANx9KACAfygAGoEoALSCKABOhCgA6IUoAIyHKAAmiSgAwIooAFqMKAD+jSgAmI8oADKRKADWkigAcJQoAAqWKACklygAPpkoAOKaKAB8nCgAFp4oALCfKABUoSgA7qIoAIikKAAspigAxqcoAGCpKAD6qigAnqwoADiuKADSrygAbLEoAAazKACqtCgARLYoAN63KACCuSgAHLsoALa8KABQvigA6r8oAI7BKAAowygAwsQoAGbGKAAAyCgAmskoADTLKADYzCgAcs4oAAzQKACm0SgAQNMoAOTUKAB+1igAGNgoALzZKABW2ygA8NwoAIreKAAu4CgAyOEoAGLjKAD85CgAluYoADroKADU6SgAbusoAAjtKACs7igARvAoAODxKACE8ygAHvUoALj2KABS+CgA9vkoAJD7KAAq/SgAxP4oAF4AKQACAikAnAMpADYFKQDaBikAdAgpAA4KKQCoCykATA0pAOYOKQCAECkAGhIpALQTKQBYFSkA8hYpAIwYKQAmGikAyhspAGQdKQAIHykAoiApADwiKQDWIykAcCUpAAonKQCuKCkASCopAOIrKQB8LSkAIC8pALowKQBUMikA+DMpAJI1KQAsNykAxjgpAGo6KQAEPCkAnj0pADg/KQDSQCkAdkIpABBEKQCqRSkAREcpAOhIKQCCSikAHEwpALZNKQBaTykA9FApAI5SKQBGVCkA4FUpAIRXKQAeWSkAuFopAFJcKQDsXSkAkF8pACphKQDEYikAXmQpAAJmKQCmZykAQGkpAORqKQB+bCkAGG4pALxvKQBWcSkA8HIpAIp0KQAudikAyHcpAGJ5KQD8eikAlnwpADp+KQDUfykAboEpAAiDKQCshCkARoYpAOCHKQCEiSkAHospALiMKQBSjikA7I8pAJCRKQAqkykAxJQpAF6WKQACmCkAnJkpADabKQDanCkAdJ4pAA6gKQCooSkAQqMpAOakKQCApikAGqgpALSpKQBYqykA8qwpAIyuKQAwsCkAyrEpAGSzKQD+tCkAorYpADy4KQDWuSkAcLspAAq9KQCuvikASMApAOLBKQCGwykAIMUpALrGKQBUyCkA+MkpAJLLKQAszSkAxs4pAGDQKQAE0ikAntMpADjVKQDc1ikAdtgpABDaKQCq2ykARN0pAOjeKQCC4CkAHOIpAMDjKQBa5SkA9OYpAI7oKQAy6ikAzOspAGbtKQAA7ykAmvApAD7yKQDY8ykAcvUpABb3KQCw+CkASvopAOT7KQCI/SkAIv8pALwAKgBWAioA8AMqAJQFKgAuByoAyAgqAGIKKgAGDCoAoA0qADoPKgDeECoAeBIqABIUKgCsFSoARhcqAOoYKgCEGioAHhwqALgdKgBcHyoA9iAqAJAiKgA0JCoAziUqAGgnKgACKSoAnCoqAEAsKgDaLSoAdC8qAA4xKgCyMioATDQqAOY1KgCKNyoAJDkqAL46KgBYPCoA/D0qAJY/KgAwQSoAykIqAGREKgAIRioAokcqADxJKgDgSioAekwqABROKgCuTyoAUlEqAOxSKgCGVCoAIFYqALpXKgBeWSoA+FoqAJJcKgA2XioA0F8qAGphKgAEYyoAqGQqAEJmKgDcZyoAdmkqABBrKgC0bCoATm4qAOhvKgCCcSoAJnMqAMB0KgBadioA9HcqAJh5KgAyeyoAzHwqAHB+KgAKgCoApIEqAD6DKgDihCoAfIYqABaIKgCwiSoASosqAO6MKgCIjioAIpAqAMaRKgBgkyoA+pQqAJSWKgA4mCoA0pkqAGybKgAGnSoAoJ4qAESgKgDeoSoAeKMqABKlKgC2pioAUKgqAOqpKgCOqyoAKK0qAMKuKgBcsCoA9rEqAJqzKgA0tSoAzrYqAGi4KgAMuioAprsqAEC9KgDkvioAfsAqABjCKgCywyoAVsUqAPDGKgCKyCoAJMoqAL7LKgBizSoA/M4qAJbQKgA60ioA1NMqAG7VKgAI1yoArNgqAEbaKgDg2yoAet0qABTfKgC44CoAUuIqAOzjKgCQ5SoAKucqAMToKgBe6ioAAuwqAJztKgA27yoA0PAqAGryKgAO9CoAqPUqAEL3KgDc+CoAgPoqABr8KgC0/SoAWP8qAPIAKwCMAisAJgQrAMAFKwBkBysA/ggrAJgKKwA8DCsA1g0rAHAPKwAKESsArhIrAEgUKwDiFSsAfBcrACAZKwC6GisAVBwrAO4dKwCIHysALCErAMYiKwBgJCsA+iUrAJ4nKwA4KSsA0iorAGwsKwAQLisAqi8rAEQxKwDeMisAgjQrABw2KwC2NysAWjkrAPQ6KwCOPCsAKD4rAMI/KwBmQSsAAEMrAJpEKwA0RisA2EcrAHJJKwAMSysAsEwrAEpOKwDkTysAflErACJTKwC8VCsAVlYrAPBXKwCKWSsALlsrAMhcKwBiXisA/F8rAKBhKwA6YysA1GQrAHhmKwASaCsArGkrAEZrKwDqbCsAhG4rAB5wKwC4cSsAUnMrAPZ0KwCQdisAKngrAMR5KwBoeysAAn0rAJx+KwBAgCsA2oErAHSDKwAOhSsAsoYrAEyIKwDmiSsAgIsrABqNKwC+jisAWJArAPKRKwCMkysAMJUrAMqWKwBkmCsACJorAKKbKwA8nSsA1p4rAHqgKwAUoisArqMrAEilKwDspisAhqgrACCqKwC6qysAXq0rAPiuKwCSsCsALLIrAMazKwBqtSsABLcrAJ64KwBCuisA3LsrAHa9KwAQvysAqsArAE7CKwDowysAgsUrABzHKwDAyCsAWsorAPTLKwCYzSsAMs8rAMzQKwBm0isACtQrAKTVKwA+1ysA2NgrAHLaKwAW3CsAsN0rAErfKwDk4CsAiOIrACLkKwC85SsAYOcrAProKwCU6isALuwrANLtKwBs7ysABvErAKDyKwA69CsA3vUrAHj3KwAS+SsArPorAFD8KwDq/SsAhP8rACgBLADCAiwAXAQsAPYFLACaBywANAksAM4KLABoDCwAAg4sAKYPLABAESwA2hIsAHQULAAYFiwAshcsAEwZLADwGiwAihwsACQeLAC+HywAWCEsAPwiLACWJCwAMCYsAMonLABuKSwACCssAKIsLABGLiwA4C8sAHoxLAAUMywAuDQsAFI2LADsNywAhjksACA7LADEPCwAXj4sAPg/LACcQSwANkMsANBELABqRiwADkgsAKhJLABCSywA3EwsAHZOLAAaUCwAtFEsAE5TLADoVCwAjFYsACZYLADAWSwAZFssAP5cLACYXiwAMmAsAMxhLABwYywACmUsAKRmLAA+aCwA4mksAHxrLAAWbSwAum4sAFRwLADucSwAiHMsACx1LADGdiwAYHgsAPp5LACUeywAOH0sANJ+LABsgCwABoIsAKqDLABEhSwA3oYsAIKILAAciiwAtossAFCNLAD0jiwAjpAsACiSLADCkywAXJUsAACXLACamCwANJosANibLABynSwADJ8sAKagLABKoiwA5KMsAH6lLAAYpywAsqgsAFaqLADwqywAiq0sACSvLADIsCwAYrIsAPyzLACgtSwAOrcsANS4LABuuiwAErwsAKy9LABGvywA4MAsAITCLAAexCwAuMUsAFLHLADsyCwAkMosACrMLADEzSwAXs8sAALRLACc0iwANtQsANrVLAB01ywADtksAKjaLABC3CwA5t0sAIDfLAAa4SwAtOIsAFjkLADy5SwAjOcsACbpLADK6iwAZOwsAP7tLACY7ywAPPEsANbyLABw9CwACvYsAK73LABI+SwA4vosAIb8LAAg/iwAuv8sAFQBLQD4Ai0AkgQtACwGLQDGBy0AYAktAAQLLQCeDC0AOA4tANIPLQB2ES0AEBMtAKoULQBOFi0A6BctAIIZLQAcGy0AthwtAFoeLQD0Hy0AjiEtACgjLQDMJC0AZiYtAAAoLQCkKS0APistANgsLQByLi0AFjAtALAxLQBKMy0A5DQtAH42LQAiOC0AvDktAFY7LQDwPC0AlD4tAC5ALQDIQS0AbEMtAAZFLQCgRi0AOkgtAN5JLQB4Sy0AEk0tAKxOLQBGUC0A6lEtAIRTLQAeVS0AuFYtAFxYLQD2WS0AkFstADRdLQDOXi0AaGAtAAJiLQCmYy0AQGUtANpmLQB0aC0ADmotALJrLQBMbS0A5m4tAIBwLQAkci0AvnMtAFh1LQDydi0AlngtADB6LQDKey0Abn0tAAh/LQCigC0APIItANaDLQB6hS0AFIctAK6ILQBIii0A7IstAIaNLQAgjy0AxJAtAF6SLQD4ky0AkpUtADaXLQDQmC0AapotAAScLQCenS0AQp8tANygLQB2oi0AEKQtALSlLQBOpy0A6KgtAIyqLQAmrC0AwK0tAFqvLQD0sC0AmLItADK0LQDMtS0AZrctAAq5LQCkui0APrwtAOK9LQB8vy0AFsEtALDCLQBUxC0A7sUtAIjHLQAiyS0AvMotAGDMLQD6zS0AlM8tAC7RLQDS0i0AbNQtAAbWLQCq1y0ARNktAN7aLQB43C0AHN4tALbfLQBQ4S0A6uItAITkLQAo5i0AwuctAFzpLQD26i0AmuwtADTuLQDO7y0AcvEtAAzzLQCm9C0AQPYtAOT3LQB++S0AGPstALL8LQBM/i0A8P8tAIoBLgAkAy4AvgQuAGIGLgD8By4AlgkuADoLLgDUDC4Abg4uAAgQLgCsES4ARhMuAOAULgB6Fi4AFBguALgZLgBSGy4A7BwuAIYeLgAqIC4AxCEuAF4jLgACJS4AnCYuADYoLgDQKS4AaisuAA4tLgCoLi4AQjAuANwxLgCAMy4AGjUuALQ2LgBOOC4A8jkuAIw7LgAmPS4AwD4uAGRALgD+QS4AmEMuADJFLgDWRi4AcEguAApKLgCuSy4ASE0uAOJOLgB8UC4AFlIuALpTLgBUVS4A7lYuAIhYLgAsWi4AxlsuAGBdLgD6Xi4AnmAuADhiLgDSYy4AdmUuABBnLgCqaC4ARGouAN5rLgCCbS4AHG8uALZwLgBQci4A9HMuAI51LgAody4AzHguAGZ6LgAAfC4Amn0uAD5/LgDYgC4AcoIuAAyELgCmhS4ASocuAOSILgB+ii4AGIwuALyNLgBWjy4A8JAuAJSSLgAulC4AyJUuAGKXLgAGmS4AoJouADqcLgDUnS4Abp8uABKhLgCsoi4ARqQuAOqlLgCEpy4AHqkuALiqLgBcrC4A9q0uAJCvLgAqsS4AxLIuAGi0LgACti4AnLcuADa5LgDaui4AdLwuAA6+LgCovy4ATMEuAObCLgCAxC4AGsYuAL7HLgBYyS4A8souAIzMLgAwzi4Ays8uAGTRLgD+0i4AotQuADzWLgDg1y4AhNkuAB7bLgC43C4AUt4uAPbfLgCQ4S4AKuMuAM7kLgBo5i4AAuguAJzpLgA26y4A2uwuAHTuLgAO8C4AqPEuAEzzLgDm9C4AgPYuACT4LgC++S4AWPsuAPL8LgCW/i4AMAAvAMoBLwBkAy8A/gQvAKIGLwA8CC8A1gkvAHoLLwAUDS8Arg4vAEgQLwDsES8AhhMvACAVLwC6Fi8AVBgvAPgZLwCSGy8ALB0vANAeLwBqIC8ABCIvAJ4jLwBCJS8A3CYvAHYoLwAQKi8AqisvAE4tLwDoLi8AgjAvACYyLwDAMy8AWjUvAPQ2LwCOOC8AMjovAMw7LwBmPS8AAD8vAKRALwA+Qi8A2EMvAHJFLwAWRy8AsEgvAEpKLwDuSy8AiE0vACJPLwC8UC8AVlIvAPpTLwCUVS8ALlcvAMhYLwBsWi8ABlwvAKBdLwA6Xy8A3mAvAHhiLwASZC8AtmUvAFBnLwDqaC8AhGovAB5sLwDCbS8AXG8vAPZwLwCQci8ANHQvAM51LwBody8ADHkvAKZ6LwBAfC8A2n0vAHR/LwAYgS8AsoIvAEyELwDmhS8AiocvACSJLwC+ii8AYowvAPyNLwCWjy8AMJEvAMqSLwBulC8ACJYvAKKXLwA8mS8A4JovAHqcLwAUni8AuJ8vAFKhLwDsoi8AhqQvACCmLwDEpy8AXqkvAPiqLwCSrC8ANq4vANCvLwBqsS8ADrMvAKi0LwBCti8A3LcvAHa5LwAauy8AtLwvAE6+LwDovy8AjMEvACbDLwDAxC8AZMYvAP7HLwCYyS8AMssvAMzMLwBwzi8ACtAvAKTRLwA+0y8A4tQvAHzWLwAW2C8AutkvAFTbLwDu3C8AiN4vACLgLwDG4S8AYOMvAPrkLwCU5i8AOOgvANLpLwBs6y8AEO0vAKruLwBE8C8A3vEvAHjzLwAc9S8AtvYvAFD4LwDq+S8AjvsvACj9LwDC/i8AZgAwAAACMACaAzAANAUwAM4GMAByCDAADAowAKYLMABADTAA5A4wAH4QMAAYEjAAvBMwAFYVMADwFjAAihgwACQaMADIGzAAYh0wAPweMACWIDAAOiIwANQjMABuJTAAEicwAKwoMABGKjAA4CswAHotMAAeLzAAuDAwAFIyMADsMzAAkDUwACo3MADEODAAaDowAAI8MACcPTAANj8wANBAMAB0QjAADkQwAKhFMABCRzAA5kgwAIBKMAAaTDAAvk0wAFhPMADyUDAAjFIwACZUMADKVTAAZFcwAP5YMACYWjAAPFwwANZdMABwXzAAFGEwAK5iMABIZDAA4mUwAHxnMAAgaTAAumowAFRsMADubTAAkm8wACxxMADGcjAAanQwAAR2MACedzAAOHkwANJ6MAB2fDAAEH4wAKp/MABEgTAA6IIwAIKEMAAchjAAtocwAFqJMAD0ijAAjowwACiOMADMjzAAZpEwAACTMACalDAAPpYwANiXMACGmTAAIJswALqcMABUnjAA+J8wAJKhMAAsozAAxqQwAGCmMAAEqDAAnqkwADirMADSrDAAdq4wABCwMACqsTAATrMwAOi0MACCtjAAHLgwALa5MABauzAA9LwwAI6+MAAowDAAzMEwAGbDMAAAxTAApMYwAD7IMADYyTAAcsswABbNMACwzjAAStAwAOTRMAB+0zAAItUwALzWMABW2DAA+tkwAJTbMAAu3TAAyN4wAGLgMAAG4jAAoOMwADrlMADU5jAAeOgwABLqMACs6zAAUO0wAOruMACE8DAAHvIwALjzMABc9TAA9vYwAJD4MAAq+jAAzvswAGj9MAAC/zAApgAxAEACMQDaAzEAdAUxAA4HMQCyCDEATAoxAOYLMQCADTEAJA8xAL4QMQBYEjEA8hMxAJYVMQAwFzEAyhgxAGQaMQAIHDEAoh0xADwfMQDWIDEAeiIxABQkMQCuJTEAUicxAOwoMQCGKjEAICwxALotMQBeLzEA+DAxAJIyMQAsNDEA0DUxAGo3MQAEOTEAnjoxAEI8MQDcPTEAdj8xABpBMQC0QjEATkQxAOhFMQCCRzEAJkkxAMBKMQBaTDEA9E0xAJhPMQAyUTEAzFIxAHBUMQAKVjEApFcxAD5ZMQDiWjEAfFwxABZeMQCwXzEASmExAO5iMQCIZDEAImYxALxnMQBgaTEA+moxAJRsMQA4bjEA0m8xAGxxMQAGczEAoHQxAER2MQDedzEAeHkxABx7MQC2fDEAUH4xAOp/MQCEgTEAKIMxAMKEMQBchjEA9ocxAJqJMQA0izEAzowxAGiOMQAMkDEAppExAECTMQDalDEAfpYxABiYMQCymTEATJsxAPCcMQCKnjEAJKAxAMihMQBiozEA/KQxAJamMQAwqDEA1KkxAG6rMQAIrTEAoq4xAEawMQDgsTEAerMxAB61MQC4tjEAUrgxAOy5MQCGuzEAKr0xAMS+MQBewDEA+MExAJzDMQA2xTEA0MYxAHTIMQAOyjEAqMsxAELNMQDmzjEAgNAxABrSMQC00zEATtUxAPLWMQCM2DEAJtoxAMDbMQBk3TEA/t4xAJjgMQA84jEA1uMxAHDlMQAK5zEApOgxAEjqMQDi6zEAfO0xABbvMQC68DEAVPIxAO7zMQCS9TEALPcxAMb4MQBg+jEA+vsxAJ79MQA4/zEA0gAyAGwCMgAQBDIAqgUyAEQHMgDeCDIAggoyABwMMgC2DTIAWg8yAPQQMgCOEjIAKBQyAMIVMgBmFzIAABkyAJoaMgA0HDIAzh0yAHIfMgAMITIAsCIyAEokMgDkJTIAficyABgpMgC8KjIAViwyAPAtMgCKLzIALjEyAMgyMgBiNDIA/DUyAKA3MgA6OTIA1DoyAHg8MgASPjIArD8yAEZBMgDgQjIAhEQyAB5GMgC4RzIAUkkyAPZKMgCQTDIAKk4yAM5PMgBoUTIAAlMyAJxUMgBAVjIA2lcyAHRZMgAOWzIAqFwyAExeMgDmXzIAgGEyACRjMgC+ZDIAWGYyAPJnMgCWaTIAOmsyANRsMgBubjIAEnAyAKxxMgBGczIA4HQyAIR2MgAeeDIAuHkyAFJ7MgD2fDIAmn4yAD6AMgDYgTIAcoMyAAyFMgCmhjIASogyAOSJMgB+izIAGI0yALyOMgBWkDIA8JEyAJSTMgAulTIAyJYyAGKYMgD8mTIAoJsyADqdMgDUnjIAbqAyABKiMgCsozIARqUyAOqmMgCEqDIAHqoyALirMgBSrTIA9q4yAJCwMgAqsjIAxLMyAGi1MgACtzIAnLgyADa6MgDauzIAdL0yAA6/MgCowDIATMIyAObDMgCAxTIAGscyAL7IMgBYyjIA8ssyAIzNMgAwzzIAytAyAGTSMgD+0zIAotUyADzXMgDW2DIAetoyABTcMgCu3TIASN8yAOzgMgCG4jIAIOQyALrlMgBU5zIA+OgyAJLqMgAs7DIA0O0yAGrvMgAE8TIAnvIyADj0MgDc9TIAdvcyABD5MgCq+jIATvwyAOj9MgCC/zIAJgEzAMACMwBaBDMA9AUzAI4HMwAyCTMAzAozAGYMMwAADjMApA8zAD4RMwDYEjMAchQzABYWMwCwFzMAShkzAO4aMwCIHDMAIh4zALwfMwBWITMA+iIzAJQkMwAuJjMAyCczAGwpMwAGKzMAoCwzADouMwDeLzMAeDEzABIzMwC2NDMAUDYzAOo3MwCEOTMAHjszAMI8MwBcPjMA9j8zAJBBMwA0QzMAzkQzAGhGMwACSDMApkkzAEBLMwDaTDMAfk4zABhQMwCyUTMATFMzAOZUMwCKVjMAJFgzAL5ZMwBYWzMA/FwzAJZeMwAwYDMAymEzAG5jMwAIZTMAomYzAEZoMwDgaTMAemszABRtMwCubjMAUnAzAOxxMwCGczMAIHUzAMR2MwBeeDMA+HkzAJJ7MwA2fTMA0H4zAGqAMwAOgjMAqIMzAEKFMwDchjMAdogzABqKMwC0izMATo0zAPKOMwCMkDMAJpIzAMCTMwBalTMA/pYzAJiYMwAymjMAzJszAHCdMwAKnzMApKAzAD6iMwDiozMAfKUzABanMwC6qDMAVKozAO6rMwCIrTMAIq8zAMawMwBgsjMA+rMzAJS1MwAutzMA0rgzAGy6MwAQvDMAqr0zAES/MwDewDMAeMIzABzEMwC2xTMAUMczAOrIMwCOyjMAKMwzAMLNMwBczzMAANEzAJrSMwA01DMA2NUzAHLXMwAM2TMAptozAEDcMwDk3TMAft8zABjhMwCy4jMAVuQzAPDlMwCK5zMAJOkzAMjqMwBi7DMA/O0zAKDvMwA68TMA1PIzAG70MwAI9jMArPczAEb5MwDg+jMAevwzABT+MwC4/zMAUgE0APYCNACQBDQAKgY0AMQHNABeCTQAAgs0AJwMNAA2DjQA0A80AHQRNAAOEzQAqBQ0AEIWNADcFzQAgBk0ABobNAC+HDQAWB40APIfNACMITQAJiM0AMokNABkJjQA/ic0AJgpNAA8KzQA1iw0AHAuNAAKMDQArjE0AEgzNADiNDQAfDY0ACo4NADEOTQAXjs0AAI9NACcPjQANkA0ANBBNAB0QzQADkU0AKhGNABMSDQA5kk0AIBLNAAaTTQAtE40AE5QNADyUTQAjFM0ADBVNADKVjQAZFg0AP5ZNACYWzQAPF00ANZeNABwYDQACmI0AK5jNABIZTQA4mY0AHxoNAAgajQAums0AFRtNAD4bjQAknA0ACxyNADGczQAYHU0AAR3NACeeDQAOHo0ANJ7NAB2fTQAEH80AKqANABEgjQA6IM0AIKFNAAchzQAwIg0AFqKNAD0izQAjo00ACiPNADMkDQAZpI0AACUNACklTQAPpc0ANiYNABymjQADJw0ALCdNABKnzQA5KA0AH6iNAAYpDQAvKU0AFanNAD6qDQAlKo0AC6sNADIrTQAYq80AAaxNACgsjQAOrQ0ANS1NAB4tzQAErk0AKy6NABGvDQA6r00AIS/NAAewTQAuMI0AFzENAD2xTQAkMc0ACrJNADOyjQAaMw0AALONACmzzQAQNE0ANrSNAB01DQADtY0ALLXNABM2TQA5to0AIDcNAAa3jQAvt80AFjhNAD84jQAluQ0ADDmNADK5zQAZOk0AAjrNACi7DQAPO40ANbvNAB68TQAFPM0AK70NABI9jQA7Pc0AIb5NAAg+zQAxPw0AF7+NAD4/zQAkgE1ACwDNQDQBDUAagY1AAQINQCeCTUAQgs1ANwMNQB2DjUAGhA1ALQRNQBOEzUA6BQ1AIIWNQAmGDUAwBk1AFobNQD0HDUAmB41ADIgNQDMITUAcCM1AAolNQCkJjUAPig1ANgpNQB8KzUAFi01ALAuNQBKMDUA7jE1AIgzNQAiNTUAvDY1AGA4NQD6OTUAlDs1AC49NQDSPjUAbEA1AAZCNQCgQzUAREU1AN5GNQB4SDUAHEo1ALZLNQBQTTUA6k41AIRQNQAoUjUAwlM1AFxVNQD2VjUAmlg1ADRaNQDOWzUAcl01AAxfNQCmYDUAQGI1ANpjNQB+ZTUAGGc1ALJoNQBMajUA5ms1AIptNQAkbzUAyHA1AGJyNQD8czUAlnU1ADB3NQDUeDUAbno1AAh8NQCifTUARn81AOCANQB6gjUAFIQ1ALiFNQBShzUA7Ig1AJCKNQAqjDUAxI01AF6PNQD4kDUAnJI1ADaUNQDQlTUAapc1AASZNQComjUAQpw1AOadNQCAnzUAGqE1ALSiNQBOpDUA8qU1AIynNQAmqTUAwKo1AFqsNQD+rTUAmK81ADyxNQDWsjUAcLQ1AAq2NQCktzUASLk1AOK6NQB8vDUAIL41ALq/NQBUwTUA7sI1AIjENQAsxjUAxsc1AGDJNQD6yjUAlMw1ADjONQDSzzUAbNE1ABDTNQCq1DUARNY1AN7XNQCC2TUAHNs1ALbcNQBa3jUA9N81AI7hNQAo4zUAwuQ1AGbmNQAA6DUAmuk1ADTrNQDO7DUAcu41AAzwNQCw8TUASvM1AOT0NQB+9jUAGPg1ALz5NQBW+zUA8Pw1AIr+NQAuADYAyAE2AGIDNgD8BDYAoAY2ADoINgDUCTYAbgs2ABINNgCsDjYARhA2AOARNgCEEzYAHhU2ALgWNgBcGDYA9hk2AJAbNgAqHTYAzh42AGggNgACIjYAnCM2ADYlNgDaJjYAdCg2AA4qNgCyKzYATC02AOYuNgCAMDYAGjI2AL4zNgBYNTYA8jY2AIw4NgAwOjYAyjs2AGQ9NgAIPzYAokA2ADxCNgDWQzYAcEU2ABRHNgCuSDYASEo2AOJLNgCGTTYAIE82ALpQNgBeUjYA+FM2AJJVNgAsVzYAxlg2AGBaNgAEXDYAnl02ADhfNgDcYDYAdmI2ABBkNgCqZTYATmc2AOhoNgCCajYAHGw2AMBtNgBabzYA9HA2AI5yNgAydDYAzHU2AGZ3NgAKeTYApHo2AD58NgDYfTYAcn82ABaBNgCwgjYASoQ2AOSFNgB+hzYAIok2ALyKNgBgjDYA+o02AJSPNgAukTYAyJI2AGKUNgAGljYAoJc2AESZNgDemjYAeJw2ABKeNgCsnzYAUKE2AOqiNgCEpDYAHqY2ALinNgBcqTYA9qo2AJqsNgA0rjYAzq82AGixNgACszYAprQ2AEC2NgDatzYAdLk2ABi7NgCyvDYATL42AOa/NgCKwTYAJMM2AL7ENgBixjYA/Mc2AJbJNgAwyzYAysw2AG7ONgAI0DYAotE2ADzTNgDg1DYAetY2ABTYNgCu2TYAUts2AOzcNgCG3jYAKuA2AMThNgBe4zYA+OQ2AJLmNgA26DYA0Ok2AGrrNgAE7TYAqO42AELwNgDc8TYAdvM2ABr1NgC09jYATvg2APL5NgCM+zYAJv02AMD+NgBaADcA/gE3AJgDNwAyBTcAzAY3AHAINwAKCjcApAs3AD4NNwDiDjcAfBA3ABYSNwCwEzcAVBU3AO4WNwCIGDcAIho3AMYbNwBgHTcA+h43AJ4gNwA4IjcA0iM3AGwlNwAGJzcAqig3AEQqNwDeKzcAeC03ABwvNwC2MDcAUDI3AOozNwCONTcAKDc3AMI4NwBmOjcAADw3AJo9NwA0PzcAzkA3AHJCNwAMRDcApkU3AEBHNwDkSDcAfko3ABhMNwCyTTcAVk83APBQNwCKUjcALlQ3AMhVNwBiVzcA/Fg3AJZaNwA6XDcA1F03AG5fNwAIYTcAomI3AEZkNwDgZTcAemc3AB5pNwC4ajcAUmw3APZtNwCQbzcAKnE3AMRyNwBedDcAAnY3AJx3NwA2eTcA0Ho3AGp8NwAOfjcAqH83AEyBNwDmgjcAgIQ3ABqGNwC0hzcAWIk3APKKNwCMjDcAJo43AMqPNwBkkTcA/pI3AJiUNwA8ljcA1pc3AHCZNwAUmzcArpw3AEieNwDinzcAfKE3ACCjNwC6pDcAVKY3AO6nNwCSqTcALKs3AMasNwBgrjcABLA3AJ6xNwA4szcA3LQ3AHa2NwAQuDcAqrk3AES7NwDovDcAgr43ABzANwC2wTcAWsM3APTENwCOxjcAKMg3AMzJNwBmyzcAAM03AKTONwA+0DcA2NE3AHLTNwAM1TcAsNY3AErYNwDk2TcAiNs3ACLdNwC83jcAVuA3APDhNwCU4zcALuU3ANLmNwB26DcAEOo3AKrrNwBE7TcA6O43AILwNwAc8jcAwPM3AFr1NwD09jcAjvg3ACj6NwDM+zcAZv03AAD/NwCkADgAPgI4ANgDOAByBTgADAc4ALAIOABKCjgA5As4AH4NOAAiDzgAvBA4AFYSOAD6EzgAlBU4AC4XOADIGDgAYho4AAYcOACgHTgAOh84ANQgOAB4IjgAEiQ4AKwlOABGJzgA6ig4AIQqOAAeLDgAuC04AFwvOAD2MDgAkDI4ADQ0OADONTgAaDc4AAI5OACcOjgAQDw4ANo9OAB0PzgADkE4ALJCOABMRDgA5kU4AIpHOAAkSTgAvko4AFhMOADyTTgAlk84ADBROADKUjgAZFQ4AP5VOACiVzgAPFk4AOBaOAB6XDgAFF44AK5fOABIYTgA7GI4AIZkOAAgZjgAxGc4AF5pOAD4ajgAkmw4ACxuOADQbzgAanE4AARzOACedDgAQnY4ANx3OAB2eTgAEHs4ALR8OABOfjgA6H84AIyBOAAmgzgAwIQ4AFqGOAD0hzgAjok4ADKLOADMjDgAZo44AAqQOACkkTgAPpM4ANiUOAB8ljgAFpg4ALCZOABKmzgA7pw4AIieOAAioDgAvKE4AGCjOAD6pDgAlKY4AC6oOADSqTgAbKs4AAatOACgrjgARLA4AN6xOAB4szgAErU4ALa2OABQuDgA6rk4AIS7OAAovTgAwr44AFzAOAAAwjgAmsM4ADTFOADOxjgAaMg4AAzKOACmyzgAQM04ANrOOAB+0DgAGNI4ALLTOABM1TgA8NY4AIrYOAAk2jgAyNs4AGLdOAD83jgAluA4ADDiOADU4zgAbuU4AAjnOACi6DgARuo4AODrOAB67TgAFO84ALjwOABS8jgA7PM4AJD1OAAq9zgAxPg4AF76OAD4+zgAnP04ADb/OADQADkAagI5AAQEOQCoBTkAQgc5AOYIOQCACjkAGgw5ALQNOQBODzkA8hA5AIwSOQAmFDkAwBU5AFoXOQD+GDkAmBo5ADIcOQDWHTkAcB85AAohOQCkIjkASCQ5AOIlOQB8JzkAFik5ALoqOQBULDkA7i05AIgvOQAsMTkAxjI5AGA0OQAENjkAnjc5ADg5OQDSOjkAbDw5ABA+OQCqPzkAREE5AN5COQCCRDkAHEY5ALZHOQBQSTkA9Eo5AI5MOQAoTjkAzE85AGZROQAAUzkAmlQ5ADRWOQDYVzkAclk5AAxbOQCwXDkASl45AORfOQB+YTkAGGM5ALxkOQBWZjkA8Gc5AIppOQAkazkAyGw5AGJuOQD8bzkAoHE5ADpzOQDUdDkAbnY5AAh4OQCseTkARns5AOp8OQCEfjkAHoA5ALiBOQBSgzkA9oQ5AJCGOQAqiDkAxIk5AGiLOQACjTkAnI45ADaQOQDakTkAdJM5AA6VOQCyljkATJg5AOaZOQCAmzkAGp05AL6eOQBYoDkA8qE5AIyjOQAwpTkAyqY5AGSoOQAIqjkAoqs5ADytOQDWrjkAerA5AB6yOQC4szkAUrU5APa2OQCQuDkAKro5AMS7OQBovTkAAr85AJzAOQA2wjkA2sM5AHTFOQAOxzkAqMg5AEzKOQDmyzkAgM05ABrPOQC+0DkAWNI5APLTOQCM1TkAJtc5AMrYOQBk2jkA/ts5AKLdOQA83zkA1uA5AHDiOQAU5DkAruU5AEjnOQDi6DkAhuo5ACDsOQC67TkAVO85AO7wOQCS8jkALPQ5AND1OQBq9zkABPk5AJ76OQA4/DkA3P05AHb/OQAQAToAqgI6AEQEOgDoBToAggc6ABwJOgDACjoAWgw6APQNOgCYDzoAMhE6AMwSOgBmFDoAABY6AKQXOgA+GToA2Bo6AHIcOgAMHjoAsB86AEohOgDkIjoAiCQ6ACImOgC8JzoAVik6APoqOgCULDoALi46AMgvOgBsMToABjM6AKA0OgBENjoA3jc6AHg5OgASOzoArDw6AFA+OgDqPzoAhEE6AB5DOgC4RDoAXEY6APZHOgCQSToANEs6AM5MOgBoTjoAAlA6AKZROgBAUzoA2lQ6AHRWOgAYWDoAslk6AExbOgDmXDoAgF46ACRgOgC+YToAWGM6APxkOgCWZjoAMGg6AMppOgBuazoACG06AKJuOgBGcDoA4HE6AHpzOgAUdToArnY6AFJ4OgDseToAhns6ACB9OgC6fjoAXoA6APiBOgCcgzoANoU6ANCGOgBqiDoABIo6AKiLOgBCjToA3I46AHaQOgAakjoAtJM6AE6VOgDoljoAjJg6ACaaOgDAmzoAZJ06AP6eOgCYoDoAMqI6AMyjOgBwpToACqc6AKSoOgA+qjoA2Ks6AHytOgAWrzoAurA6AFSyOgDuszoAiLU6ACK3OgDGuDoAYLo6APq7OgCUvToALr86ANLAOgBswjoABsQ6AKrFOgBExzoA3sg6AHjKOgAczDoAts06AFDPOgDq0DoAjtI6ACjUOgDC1ToAXNc6APbYOgCa2joANNw6ANjdOgBy3zoADOE6AKbiOgBA5DoA5OU6AH7nOgAY6ToAsuo6AFbsOgDw7ToAiu86ACTxOgDI8joAYvQ6APz1OgCW9zoAOvk6ANT6OgBu/DoACP46AKz/OgBGATsA4AI7AHoEOwAUBjsAuAc7AFIJOwDsCjsAkAw7ACoOOwDEDzsAXhE7AAITOwCcFDsANhY7ANAXOwB0GTsADhs7AKgcOwBCHjsA3B87AIAhOwAaIzsAtCQ7AFgmOwDyJzsAjCk7ACYrOwDKLDsAZC47AP4vOwCYMTsAPDM7ANY0OwBwNjsACjg7AK45OwBIOzsA4jw7AIY+OwAgQDsAukE7AFRDOwDuRDsAkkY7ACxIOwDGSTsAYEs7APpMOwCeTjsAOFA7ANJROwB2UzsAEFU7AKpWOwBEWDsA6Fk7AIJbOwAcXTsAtl47AFpgOwD0YTsAjmM7AChlOwDCZjsAZmg7AABqOwCkazsAPm07ANhuOwBycDsADHI7ALBzOwBKdTsA5HY7AH54OwAiejsAvHs7AFZ9OwD6fjsAlIA7AC6COwDIgzsAYoU7AAaHOwCgiDsAOoo7ANSLOwB4jTsAEo87AKyQOwBQkjsA6pM7AISVOwAelzsAuJg7AFKaOwD2mzsAkJ07ADSfOwDOoDsAaKI7AAKkOwCcpTsANqc7ANqoOwB0qjsADqw7ALKtOwBMrzsA5rA7AICyOwAktDsAvrU7AFi3OwDyuDsAlro7ADC8OwDKvTsAZL87AAjBOwCiwjsAPMQ7ANbFOwB6xzsAFMk7AK7KOwBIzDsA7M07AIbPOwAg0TsAutI7AF7UOwD41TsAktc7ACzZOwDQ2jsAatw7AATeOwCe3zsAOOE7ANziOwB25DsAGuY7ALTnOwBO6TsA6Oo7AILsOwAm7jsAwO87AFrxOwD08jsAmPQ7ADL2OwDM9zsAZvk7AAr7OwCk/DsAPv47ANj/OwB8ATwAFgM8ALAEPABKBjwA7gc8AIgJPAAiCzwAvAw8AGAOPAD6DzwAlBE8AC4TPADIFDwAbBY8AAYYPACqGTwARBs8AN4cPAB4HjwAEiA8ALYhPABQIzwA6iQ8AIQmPAAoKDwAwik8AFwrPAD2LDwAmi48ADQwPADOMTwAcjM8AAw1PACmNjwAQDg8ANo5PAB+OzwAGD08ALI+PABMQDwA5kE8AIpDPAAkRTwAvkY8AGJIPAD8STwAlks8ADBNPADUTjwAblA8AAhSPACiUzwARlU8AOBWPAB6WDwAFFo8AK5bPABSXTwA7F48AJBgPAAqYjwAxGM8AF5lPAD4ZjwAnGg8ADZqPADQazwAam08AARvPACocDwAQnI8ANxzPACAdTwAGnc8ALR4PABOejwA8ns8AIx9PAAmfzwAwIA8AGSCPAD+gzwAmIU8ADKHPADMiDwAcIo8AAqMPACkjTwASI88AOKQPAB8kjwAFpQ8ALqVPABUlzwA7pg8AIiaPAAsnDwAxp08AGCfPAD6oDwAlKI8ADikPADSpTwAbKc8ABCpPACqqjwARKw8AN6tPACCrzwAHLE8ALayPABQtDwA9LU8AI63PAAouTwAwro8AFy8PAAAvjwAmr88ADTBPADYwjwAcsQ8AAzGPACmxzwASsk8AOTKPAB+zDwAGM48ALzPPABW0TwA8NI8AIrUPAAk1jwAyNc8AGLZPAD82jwAoNw8ADrePADU3zwAbuE8ABLjPACs5DwARuY8AODnPAB66TwAHus8ALjsPABS7jwA9u88AJDxPAAq8zwAzvQ8AGj2PAAC+DwAnPk8ADb7PADa/DwAdP48AA4APQCyAT0ATAM9AOYEPQCABj0AGgg9AL4JPQBYCz0A8gw9AIwOPQAmED0AyhE9AGQTPQD+FD0AohY9ADwYPQDWGT0AcBs9ABQdPQCuHj0ASCA9AOIhPQCGIz0AICU9ALomPQBUKD0A7ik9AJIrPQAsLT0Axi49AGowPQAEMj0AnjM9ADg1PQDcNj0Adjg9ABA6PQCqOz0ATj09AOg+PQCCQD0AHEI9ALZDPQBaRT0A9EY9AI5IPQAySj0AzEs9AGZNPQAATz0ApFA9AD5SPQDYUz0AclU9ABZXPQCwWD0ASlo9AO5bPQCIXT0AIl89ALxgPQBWYj0A+mM9AJRlPQAuZz0A0mg9AGxqPQAGbD0AoG09ADpvPQDecD0AeHI9ABJ0PQCsdT0AUHc9AOp4PQCEej0AKHw9AMJ9PQBcfz0A9oA9AJCCPQA0hD0AzoU9AGiHPQACiT0Apoo9AECMPQDajT0AdI89ABiRPQCykj0ATJQ9AOaVPQCKlz0AJJk9AL6aPQBYnD0A8p09AJafPQAwoT0A1KI9AG6kPQAIpj0Aoqc9ADypPQDgqj0Aeqw9ABSuPQCurz0ASLE9AOyyPQCGtD0AILY9AMS3PQBeuT0A+Lo9AJK8PQA2vj0A0L89AGrBPQAEwz0AqMQ9AELGPQDcxz0Adsk9ABDLPQC0zD0ATs49AOjPPQCM0T0AJtM9AMDUPQBa1j0A9Nc9AJjZPQAy2z0A1tw9AHDePQAK4D0ApOE9AD7jPQDi5D0AfOY9ABboPQCw6T0ASus9AO7sPQCI7j0AIvA9AMbxPQBg8z0A+vQ9AJT2PQA4+D0A0vk9AGz7PQAG/T0Aqv49AEQAPgDeAT4AeAM+ABIFPgC2Bj4AUAg+APQJPgCOCz4AKA0+AMIOPgBcED4AABI+AJoTPgA0FT4AzhY+AGgYPgAMGj4Aphs+AEAdPgDkHj4AfiA+ABgiPgCyIz4AViU+APAmPgCKKD4AJCo+AL4rPgBiLT4A/C4+AJYwPgA6Mj4A1DM+AG41PgAINz4ArDg+AEY6PgDgOz4Aej0+AB4/PgC4QD4AUkI+AOxDPgCGRT4AKkc+AMRIPgBoSj4AAkw+AJxNPgA2Tz4A0FA+AHRSPgAOVD4AqFU+AEJXPgDcWD4AgFo+ABpcPgC+XT4AWF8+APJgPgCMYj4AJmQ+AMBlPgBkZz4A/mg+AJhqPgA8bD4A1m0+AHBvPgAKcT4ArnI+AEh0PgDidT4AfHc+ACB5PgC6ej4AVHw+APh9PgCSfz4ALIE+AMaCPgBghD4ABIY+AJ6HPgA4iT4A0oo+AGyMPgAQjj4Aqo8+AESRPgDokj4AgpQ+AByWPgC2lz4AWpk+APSaPgCOnD4AKJ4+AMyfPgBmoT4AAKM+AJqkPgA0pj4A2Kc+AHKpPgAWqz4AsKw+AEquPgDkrz4AfrE+ACKzPgC8tD4AVrY+APC3PgCKuT4ALrs+AMi8PgBivj4ABsA+AKDBPgA6wz4A1MQ+AHjGPgASyD4ArMk+AEbLPgDqzD4AhM4+AB7QPgC40T4AUtM+APbUPgCQ1j4ANNg+AM7ZPgBo2z4AAt0+AJzePgBA4D4A2uE+AHTjPgAO5T4AqOY+AEzoPgDm6T4AgOs+ACTtPgC+7j4AWPA+APLxPgCW8z4AMPU+AMr2PgBk+D4A/vk+AKL7PgA8/T4A1v4+AHoAPwAUAj8ArgM/AEgFPwDsBj8Ahgg/ACAKPwC6Cz8AXg0/APgOPwCSED8ALBI/AMYTPwBqFT8ABBc/AJ4YPwA4Gj8A3Bs/AHYdPwAQHz8AqiA/AE4iPwDoIz8AgiU/ABwnPwDAKD8AWio/APQrPwCOLT8AMi8/AMwwPwBmMj8ACjQ/AKQ1PwA+Nz8A2Dg/AHw6PwAWPD8AsD0/AEo/PwDkQD8AiEI/ACJEPwC8RT8AYEc/APpIPwCUSj8ALkw/ANJNPwBsTz8ABlE/AKBSPwBEVD8A3lU/AHhXPwASWT8ArFo/AFBcPwDqXT8AhF8/AChhPwDCYj8AXGQ/APZlPwCaZz8ANGk/AM5qPwBobD8AAm4/AKZvPwBAcT8A2nI/AHR0PwAYdj8Asnc/AFZ5PwDwej8Ainw/ACR+PwC+fz8AYoE/APyCPwCWhD8AMIY/AMqHPwBuiT8ACIs/AKKMPwBGjj8A4I8/AHqRPwAUkz8AuJQ/AFKWPwDslz8Ahpk/ACqbPwDEnD8AXp4/APifPwCSoT8ANqM/ANCkPwBqpj8ADqg/AKipPwBCqz8A3Kw/AHauPwAasD8AtLE/AE6zPwDytD8AjLY/ACa4PwDAuT8AWrs/AP68PwCYvj8AMsA/AMzBPwBwwz8ACsU/AK7GPwBIyD8A4sk/AHzLPwAWzT8Aus4/AFTQPwDu0T8AiNM/ACLVPwDG1j8AYNg/APrZPwCe2z8AON0/ANLePwBs4D8AEOI/AKrjPwBE5T8A3uY/AILoPwAc6j8Atus/AFDtPwDq7j8AjvA/ACjyPwDC8z8AZvU/AAD3PwCa+D8ANPo/ANj7PwBy/T8ADP8/AKYAQABKAkAA5ANAAH4FQAAYB0AAsghAAFYKQADwC0AAig1AAC4PQADIEEAAYhJAAPwTQACgFUAAOhdAANQYQABuGkAAEhxAAKwdQABGH0AA4CBAAHoiQAAeJEAAuCVAAFInQAD2KEAAkCpAACosQADELUAAaC9AAAIxQACcMkAANjRAANA1QAB0N0AADjlAAKg6QABMPEAA5j1AAIA/QAAaQUAAvkJAAFhEQADyRUAAjEdAACZJQADKSkAAZExAAP5NQACYT0AAPFFAANZSQAB6VEAAFFZAAK5XQABIWUAA4lpAAIZcQAAgXkAAul9AAFRhQADuYkAAkmRAACxmQADGZ0AAYGlAAARrQACebEAAOG5AANxvQAB2cUAAEHNAAKp0QABOdkAA6HdAAIJ5QAAce0AAtnxAAFp+QAD0f0AAjoFAADKDQADMhEAAZoZAAACIQACkiUAAPotAANiMQAByjkAAFpBAALCRQABKk0AA5JRAAH6WQAAimEAAvJlAAFabQAD6nEAAlJ5AAC6gQADIoUAAbKNAAAalQACgpkAAOqhAAN6pQAB4q0AAEq1AAKyuQABGsEAA6rFAAISzQAAetUAAwrZAAFy4QAD2uUAAkLtAADS9QADOvkAAaMBAAALCQACmw0AAQMVAANrGQAB0yEAADspAALLLQABMzUAA5s5AAIrQQAAk0kAAvtNAAFjVQAD81kAAlthAADDaQADK20AAbt1AAAjfQACi4EAAPOJAANbjQAB65UAAFOdAAK7oQABS6kAA7OtAAIbtQAAg70AAuvBAAF7yQAD480AAkvVAADb3QADQ+EAAavpAABj8QACy/UAATP9AAOYAQQCKAkEAJARBAL4FQQBYB0EA/AhBAJYKQQAwDEEAyg1BAG4PQQAIEUEAohJBADwUQQDgFUEAehdBABQZQQCuGkEASBxBAOwdQQCGH0EAICFBAMQiQQBeJEEA+CVBAJInQQA2KUEA0CpBAGosQQAELkEAni9BAEIxQQDcMkEAdjRBABo2QQC0N0EATjlBAOg6QQCMPEEAJj5BAMA/QQBaQUEA/kJBAJhEQQAyRkEAzEdBAGZJQQAKS0EApExBAD5OQQDiT0EAfFFBABZTQQCwVEEAVFZBAO5XQQCIWUEAIltBALxcQQBgXkEA+l9BAJRhQQA4Y0EA0mRBAGxmQQAGaEEAqmlBAERrQQDebEEAeG5BABJwQQC2cUEAUHNBAOp0QQCOdkEAKHhBAMJ5QQBce0EAAH1BAJp+QQA0gEEAzoFBAGiDQQAMhUEApoZBAECIQQDkiUEAfotBABiNQQCyjkEAVpBBAPCRQQCKk0EAJJVBAL6WQQBimEEA/JlBAJabQQAwnUEA1J5BAG6gQQAIokEArKNBAEalQQDgpkEAeqhBAB6qQQC4q0EAUq1BAOyuQQCGsEEAKrJBAMSzQQBetUEAArdBAJy4QQA2ukEA0LtBAHS9QQAOv0EAqMBBAELCQQDcw0EAgMVBABrHQQC0yEEATspBAPLLQQCMzUEAJs9BAMrQQQBk0kEA/tNBAJjVQQA810EA1thBAHDaQQAK3EEApN1BAEjfQQDi4EEAfOJBACDkQQC65UEAVOdBAO7oQQCS6kEALOxBAMbtQQBg70EA+vBBAJ7yQQA49EEA0vVBAHb3QQAQ+UEAqvpBAET8QQDo/UEAgv9BABwBQgC2AkIAWgRCAPQFQgCOB0IAKAlCAMwKQgBmDEIAAA5CAJoPQgA+EUIA2BJCAHIUQgAMFkIAphdCAEoZQgDkGkIAfhxCABgeQgC8H0IAViFCAPAiQgCUJEIALiZCAMgnQgBiKUIABitCAKAsQgA6LkIA1C9CAG4xQgASM0IArDRCAEY2QgDqN0IAhDlCAB47QgC4PEIAXD5CAPY/QgCQQUIAKkNCAM5EQgBoRkIAAkhCAJxJQgA2S0IA2kxCAHROQgAOUEIAslFCAExTQgDmVEIAgFZCACRYQgC+WUIAWFtCAPJcQgCMXkIAMGBCAMphQgBkY0IACGVCAKJmQgA8aEIA1mlCAHprQgAUbUIArm5CAEhwQgDicUIAhnNCACB1QgC6dkIAVHhCAPh5QgCSe0IALH1CANB+QgBqgEIABIJCAJ6DQgBChUIA3IZCAHaIQgAQikIAqotCAE6NQgDojkIAgpBCACaSQgDAk0IAWpVCAPSWQgCYmEIAMppCAMybQgBmnUIACp9CAKSgQgA+okIA2KNCAHKlQgAWp0IAsKhCAEqqQgDuq0IAiK1CACKvQgC8sEIAYLJCAPqzQgCUtUIALrdCANK4QgB2ukIAELxCAKq9QgBOv0IA6MBCAILCQgAmxEIAwMVCAFrHQgD0yEIAmMpCADLMQgDMzUIAZs9CAArRQgCk0kIAPtRCANjVQgB810IAFtlCALDaQgBK3EIA5N1CAIjfQgAi4UIAvOJCAGDkQgD65UIAlOdCAC7pQgDS6kIAbOxCAAbuQgCg70IAOvFCAN7yQgB49EIAEvZCALb3QgBQ+UIA6vpCAIT8QgAo/kIAwv9CAFwBQwD2AkMAkARDADQGQwDOB0MAaAlDAAwLQwCmDEMAQA5DANoPQwB0EUMAGBNDALIUQwBMFkMA8BdDAIoZQwAkG0MAvhxDAGIeQwD8H0MAliFDADAjQwDKJEMAbiZDAAgoQwCiKUMARitDAOAsQwB6LkMAFDBDALgxQwBSM0MA7DRDAIY2QwAgOEMAxDlDAF47QwD4PEMAnD5DADZAQwDQQUMAakNDAA5FQwCoRkMAQkhDANxJQwCAS0MAGk1DALROQwBOUEMA8lFDAIxTQwAmVUMAwFZDAFpYQwD+WUMAmFtDADJdQwDWXkMAcGBDAApiQwCkY0MASGVDAOJmQwB8aEMAFmpDALBrQwBUbUMA7m5DAIhwQwAickMAxnNDAGB1QwD6dkMAnnhDADh6QwDSe0MAbH1DABB/QwCqgEMARIJDAN6DQwB4hUMAHIdDALaIQwBQikMA9ItDAI6NQwAoj0MAwpBDAGaSQwAAlEMAmpVDADSXQwDOmEMAcppDAAycQwCmnUMAQJ9DAOSgQwB+okMAGKRDALylQwBWp0MA8KhDAIqqQwAurEMAyK1DAGKvQwD8sEMAlrJDADq0QwDUtUMAbrdDABK5QwCsukMARrxDAOC9QwCEv0MAHsFDALjCQwBSxEMA7MVDAJDHQwAqyUMAxMpDAGjMQwACzkMAnM9DADbRQwDa0kMAdNRDAA7WQwCo10MAQtlDAObaQwCA3EMAGt5DALTfQwBY4UMA8uJDAIzkQwAw5kMAyudDAGTpQwD+6kMAouxDADzuQwDW70MAcPFDAArzQwCu9EMASPZDAOL3QwCG+UMAIPtDALr8QwBU/kMA+P9DAJIBRAAsA0QAxgREAGoGRAAECEQAnglEADgLRADSDEQAdg5EABAQRACqEUQAThNEAOgURACCFkQAHBhEAMAZRABaG0QA9BxEAI4eRAAoIEQAzCFEAGYjRAAAJUQAmiZEAD4oRADYKUQAcitEABYtRACwLkQASjBEAOQxRACIM0QAIjVEALw2RABWOEQA8DlEAJQ7RAAuPUQAyD5EAGxARAAGQkQAoENEADpFRADeRkQAeEhEABJKRACsS0QARk1EAOpORACEUEQAHlJEAMJTRABcVUQA9lZEAJBYRAAqWkQAzltEAGhdRAACX0QAnGBEAEBiRADaY0QAdGVEABhnRACyaEQATGpEAOZrRACAbUQAJG9EAL5wRABYckQA8nNEAJZ1RAAwd0QAynhEAG56RAAIfEQAon1EADx/RADggEQAeoJEABSERACuhUQASIdEAOyIRACGikQAIIxEALqNRABej0QA+JBEAJKSRAA2lEQA0JVEAGqXRAAEmUQAqJpEAEKcRADcnUQAdp9EABqhRAC0okQATqREAOilRACMp0QAJqlEAMCqRABarEQA/q1EAJivRAAysUQAzLJEAHC0RAAKtkQApLdEAD65RADYukQAfLxEABa+RACwv0QASsFEAO7CRACIxEQAIsZEAMbHRABgyUQA+spEAJTMRAA4zkQA0s9EAGzRRAAG00QAoNREAETWRADe10QAeNlEABzbRAC23EQAUN5EAOrfRACO4UQAKONEAMLkRABc5kQA9udEAJrpRAA060QAzuxEAHLuRAAM8EQApvFEAEDzRADk9EQAfvZEABj4RACy+UQATPtEAPD8RACK/kQAJABFAL4BRQBiA0UA/ARFAJYGRQA6CEUA1AlFAG4LRQAIDUUArA5FAEYQRQDgEUUAehNFABQVRQC4FkUAUhhFAOwZRQCQG0UAKh1FAMQeRQBeIEUA+CFFAJwjRQA2JUUA0CZFAHQoRQAOKkUAqCtFAEItRQDmLkUAgDBFABoyRQC0M0UATjVFAPI2RQCMOEUAJjpFAMA7RQBkPUUA/j5FAJhARQA8QkUA1kNFAHBFRQAKR0UArkhFAEhKRQDiS0UAfE1FABZPRQC6UEUAVFJFAO5TRQCSVUUALFdFAMZYRQBgWkUABFxFAJ5dRQA4X0UA0mBFAGxiRQAQZEUAqmVFAERnRQDoaEUAgmpFABxsRQC2bUUAWm9FAPRwRQCOckUAKHRFAMJ1RQBmd0UAAHlFAJp6RQA0fEUA2H1FAHJ/RQAMgUUAsIJFAEqERQDkhUUAfodFACKJRQC8ikUAVoxFAPCNRQCKj0UALpFFAMiSRQBilEUA/JVFAKCXRQA6mUUA1JpFAHicRQASnkUArJ9FAEahRQDqokUAhKRFAB6mRQC4p0UAUqlFAPaqRQCQrEUAKq5FAM6vRQBosUUAArNFAJy0RQBAtkUA2rdFAHS5RQAOu0UAqLxFAEy+RQDmv0UAgMFFABrDRQC+xEUAWMZFAPLHRQCWyUUAMMtFAMrMRQBkzkUACNBFAKLRRQA800UA1tRFAHDWRQAU2EUArtlFAEjbRQDi3EUAht5FACDgRQC64UUAXuNFAPjkRQCS5kUALOhFAMbpRQBq60UABO1FAJ7uRQA48EUA3PFFAHbzRQAQ9UUAtPZFAE74RQDo+UUAgvtFACb9RQDA/kUAWgBGAPQBRgCOA0YAMgVGAMwGRgBmCEYACgpGAKQLRgA+DUYA2A5GAHwQRgAWEkYAsBNGAEoVRgDkFkYAiBhGACIaRgC8G0YAYB1GAPoeRgCUIEYALiJGANIjRgBsJUYABidGAKAoRgA6KkYA3itGAHgtRgASL0YArDBGAFAyRgDqM0YAhDVGACg3RgDCOEYAXDpGAPY7RgCaPUYAND9GAM5ARgBoQkYAAkRGAKZFRgBAR0YA2khGAH5KRgAYTEYAsk1GAExPRgDwUEYAilJGACRURgC+VUYAWFdGAPxYRgCWWkYAMFxGAMpdRgBuX0YACGFGAKJiRgBGZEYA4GVGAHpnRgAUaUYAwmpGAFxsRgD2bUYAmm9GADRxRgDOckYAaHRGAAJ2RgCmd0YAQHlGANp6RgB+fEYAGH5GALJ/RgBMgUYA5oJGAIqERgAkhkYAvodGAFiJRgD8ikYAloxGADCORgDUj0YAbpFGAAiTRgCilEYARpZGAOCXRgB6mUYAFJtGALicRgBSnkYA7J9GAIahRgAqo0YAxKRGAF6mRgD4p0YAkqlGADarRgDQrEYAaq5GAA6wRgCosUYAQrNGANy0RgCAtkYAGrhGALS5RgBOu0YA6LxGAIy+RgAmwEYAwMFGAGTDRgD+xEYAmMZGADLIRgDWyUYAcMtGAArNRgCkzkYAPtBGAOLRRgB800YAFtVGALDWRgBU2EYA7tlGAIjbRgAs3UYAxt5GAGDgRgD64UYAnuNGADjlRgDS5kYAbOhGABDqRgCq60YARO1GAN7uRgCC8EYAHPJGALbzRgBQ9UYA6vZGAI74RgAo+kYAwvtGAGb9RgAA/0YAmgBHADQCRwDYA0cAcgVHAAwHRwCmCEcAQApHAOQLRwB+DUcAGA9HALIQRwBWEkcA8BNHAIoVRwAuF0cAyBhHAGIaRwD8G0cAoB1HADofRwDUIEcAbiJHAAgkRwCsJUcARidHAOAoRwB6KkcAHixHALgtRwBSL0cA9jBHAJAyRwAqNEcAxDVHAF43RwACOUcAnDpHADY8RwDQPUcAdD9HAA5BRwCoQkcATERHAOZFRwCAR0cAGklHAL5KRwBYTEcA8k1HAIxPRwAmUUcAylJHAGRURwD+VUcAmFdHADxZRwDWWkcAcFxHABReRwCuX0cASGFHAOJiRwCGZEcAIGZHALpnRwBUaUcA7mpHAJJsRwAsbkcAxm9HAGpxRwAEc0cAnnRHADh2RwDcd0cAdnlHABB7RwCqfEcARH5HAOh/RwCCgUcAHINHALaERwBahkcA9IdHAI6JRwAyi0cAzIxHAGaORwAAkEcApJFHAD6TRwDYlEcAcpZHAAyYRwCwmUcASptHAOScRwB+nkcAIqBHALyhRwBWo0cA+qRHAJSmRwAuqEcAyKlHAGyrRwAGrUcAoK5HADqwRwDUsUcAeLNHABK1RwCstkcARrhHAOq5RwCEu0cAHr1HAMK+RwBcwEcA9sFHAJDDRwA0xUcAzsZHAGjIRwACykcAnMtHAEDNRwDazkcAdNBHAA7SRwCy00cATNVHAObWRwCK2EcAJNpHAL7bRwBY3UcA8t5HAJbgRwAw4kcAyuNHAG7lRwAI50cAouhHADzqRwDg60cAeu1HABTvRwCu8EcASPJHAOzzRwCG9UcAIPdHAMT4RwBe+kcA+PtHAJL9RwA2/0cA0ABIAGoCSAAEBEgAngVIAEIHSADcCEgAdgpIABAMSAC0DUgATg9IAOgQSACMEkgAJhRIAMAVSABaF0gA9BhIAJgaSAAyHEgAzB1IAGYfSAAKIUgApCJIAD4kSADiJUgAfCdIABYpSACwKkgAVCxIAPgtSACSL0gALDFIANAySABqNEgABDZIAKg3SABCOUgA3DpIAIo8SAAkPkgAvj9IAFhBSAD8QkgAlkRIADBGSADKR0gAbklIAAhLSACiTEgAPE5IANZPSAB6UUgAFFNIAK5USABSVkgA7FdIAIZZSAAgW0gAxFxIAF5eSAD4X0gAkmFIACxjSADQZEgAamZIAARoSACeaUgAQmtIANxsSAB2bkgAGnBIALRxSABOc0gA6HRIAIx2SAAmeEgAwHlIAFp7SAD0fEgAmH5IADKASADMgUgAZoNIAAqFSACkhkgAPohIAOKJSAB8i0gAFo1IALCOSABKkEgA7pFIAIiTSAAilUgAvJZIAGCYSAD6mUgAlJtIAC6dSADSnkgAbKBIAAaiSACqo0gARKVIAN6mSAB4qEgAEqpIALarSABQrUgA6q5IAI6wSAAoskgAwrNIAFy1SAD2tkgAmrhIADS6SADOu0gAcr1IAAy/SACmwEgAQMJIAOTDSAB+xUgAGMdIALLISABMykgA8MtIAIrNSAAkz0gAvtBIAGLSSAD800gAltVIADrXSADU2EgAbtpIAAjcSACs3UgARt9IAODgSAB64kgAFORIALjlSABS50gA7OhIAIbqSAAq7EgAxO1IAF7vSAAC8UgAnPJIADb0SADQ9UgAdPdIAA75SACo+kgAQvxIANz9SACA/0gAGgFJALQCSQBYBEkA8gVJAIwHSQAmCUkAygpJAGQMSQD+DUkAmA9JADIRSQDWEkkAcBRJAAoWSQCkF0kASBlJAOIaSQB8HEkAIB5JALofSQBUIUkA7iJJAJIkSQAsJkkAxidJAGApSQD6KkkAnixJADguSQDSL0kAdjFJABAzSQCqNEkARDZJAN43SQCCOUkAHDtJALY8SQBQPkkA9D9JAI5BSQAoQ0kAzERJAGZGSQAASEkAmklJAD5LSQDYTEkAck5JAAxQSQCmUUkASlNJAORUSQB+VkkAGFhJALxZSQBWW0kA8FxJAJReSQAuYEkAyGFJAGJjSQAGZUkAoGZJADpoSQDUaUkAbmtJABJtSQCsbkkARnBJAOBxSQCEc0kAHnVJALh2SQBceEkA9nlJAJB7SQAqfUkAzn5JAGiASQACgkkAnINJADaFSQDahkkAdIhJAA6KSQCoi0kATI1JAOaOSQCAkEkAJJJJAL6TSQBYlUkA8pZJAJaYSQAwmkkAyptJAGSdSQD+nkkAoqBJADyiSQDWo0kAeqVJABSnSQCuqEkASKpJAOyrSQCGrUkAIK9JALqwSQBUskkA+LNJAJK1SQAst0kAxrhJAGq6SQAEvEkAnr1JAEK/SQDcwEkAdsJJABDESQC0xUkATsdJAOjISQCCykkAHMxJAMDNSQBaz0kA9NBJAI7SSQAy1EkAzNVJAGbXSQAK2UkApNpJAD7cSQDY3UkAfN9JABbhSQCw4kkASuRJAOTlSQCI50kAIulJALzqSQBW7EkA+u1JAJTvSQAu8UkAyPJJAGz0SQAG9kkAoPdJADr5SQDe+kkAePxJABL+SQCs/0kAUAFKAOoCSgCEBEoAHgZKAMIHSgBcCUoA9gpKAJoMSgA0DkoAzg9KAGgRSgACE0oAphRKAEAWSgDaF0oAfhlKABgbSgCyHEoATB5KAOYfSgCKIUoAJCNKAL4kSgBiJkoA/CdKAJYpSgAwK0oA1CxKAG4uSgAIMEoAojFKADwzSgDgNEoAejZKABQ4SgCuOUoAUjtKAOw8SgCGPkoAKkBKAMRBSgBeQ0oA+ERKAJxGSgA2SEoA0ElKAGpLSgAETUoAqE5KAEJQSgDcUUoAgFNKABpVSgC0VkoATlhKAPJZSgCMW0oAJl1KAMBeSgBaYEoA/mFKAJhjSgAyZUoAzGZKAHBoSgAKakoApGtKAEhtSgDibkoAfHBKABZySgCwc0oAVHVKAO52SgCIeEoALHpKAMZ7SgBgfUoA+n5KAJ6ASgA4gkoA0oNKAGyFSgAGh0oAqohKAESKSgDei0oAgo1KAByPSgC2kEoAUJJKAOqTSgCOlUoAKJdKAMKYSgBcmkoAAJxKAJqdSgA0n0oA2KBKAHKiSgAMpEoApqVKAEqnSgDkqEoAfqpKABisSgCyrUoAVq9KAPCwSgCKskoAJLRKAMi1SgBit0oA/LhKAKC6SgA6vEoA1L1KAG6/SgAIwUoArMJKAEbESgDgxUoAesdKAB7JSgC4ykoAUsxKAPbNSgCQz0oAKtFKAMTSSgBo1EoAAtZKAJzXSgA22UoA0NpKAHTcSgAO3koAqN9KAELhSgDm4koAgORKABrmSgC+50oAWOlKAPLqSgCM7EoAMO5KAMrvSgBk8UoA/vJKAJj0SgA89koA1vdKAHD5SgAK+0oArvxKAEj+SgDi/0oAhgFLACADSwC6BEsAVAZLAO4HSwCSCUsALAtLAMYMSwBgDksABBBLAJ4RSwA4E0sA3BRLAHYWSwAQGEsAqhlLAE4bSwDoHEsAgh5LABwgSwC2IUsAWiNLAPQkSwCOJksAKChLAMwpSwBmK0sAAC1LAKQuSwA+MEsA2DFLAHIzSwAMNUsAsDZLAEo4SwDkOUsAiDtLACI9SwC8PksAVkBLAPBBSwCUQ0sALkVLAMhGSwBiSEsABkpLAKBLSwA6TUsA1E5LAHhQSwASUksArFNLAFBVSwDqVksAhFhLAB5aSwDCW0sAXF1LAPZeSwCQYEsAKmJLAM5jSwBoZUsAAmdLAJxoSwBAaksA2mtLAHRtSwAYb0sAsnBLAExySwDmc0sAgHVLACR3SwC+eEsAWHpLAPJ7SwCWfUsAMH9LAMqASwBugksACIRLAKKFSwA8h0sA4IhLAHqKSwAUjEsAro1LAEiPSwDskEsAhpJLACCUSwC6lUsAXpdLAPiYSwCSmksANpxLANCdSwBqn0sABKFLAJ6iSwBCpEsA3KVLAHanSwAQqUsAtKpLAE6sSwDorUsAjK9LACaxSwDAsksAWrRLAPS1SwCYt0sAMrlLAMy6SwBmvEsACr5LAKS/SwA+wUsA4sJLAHzESwAWxksAsMdLAErJSwDuyksAiMxLACLOSwDGz0sAYNFLAPrSSwCU1EsAONZLANLXSwBs2UsABttLAKrcSwBE3ksA3t9LAHjhSwAc40sAtuRLAFDmSwDq50sAjulLACjrSwDC7EsAXO5LAPbvSwCa8UsANPNLAM70SwBo9ksADPhLAKb5SwBA+0sA5PxLAH7+SwAYAEwAsgFMAEwDTADwBEwAigZMACQITADICUwAYgtMAPwMTACWDkwAOhBMANQRTABuE0wACBVMAKIWTABGGEwA4BlMAHobTAAUHUwAuB5MAFIgTADsIUwAkCNMAColTADEJkwAXihMAPgpTACcK0wANi1MANAuTABqMEwADjJMAKgzTABCNUwA5jZMAIA4TAAaOkwAtDtMAE49TADyPkwAjEBMACZCTADAQ0wAZEVMAP5GTACYSEwAPEpMANZLTABwTUwACk9MAK5QTABIUkwA4lNMAHxVTAAWV0wAulhMAFRaTADuW0wAkl1MACxfTADGYEwAYGJMAARkTACeZUwAOGdMANJoTABsakwAEGxMAKptTABEb0wA3nBMAIJyTAAcdEwAtnVMAFp3TAD0eEwAjnpMACh8TADMfUwAZn9MAACBTACagkwANIRMANiFTAByh0wADIlMALCKTABKjEwA5I1MAH6PTAAYkUwAvJJMAFaUTADwlUwAipdMAC6ZTADImkwAYpxMAAaeTACgn0wAOqFMANSiTAB4pEwAEqZMAKynTABGqUwA4KpMAISsTAAerkwAuK9MAFKxTAD2skwAkLRMACq2TADOt0wAaLlMAAK7TACcvEwANr5MANq/TAB0wUwADsNMAKjETABMxkwA5sdMAIDJTAAky0wAvsxMAFjOTADyz0wAjNFMADDTTADK1EwAZNZMAP7XTACi2UwAPNtMANbcTAB63kwAFOBMAK7hTABI40wA7ORMAIbmTAAg6EwAuulMAFTrTAD47EwAku5MACzwTADG8UwAavNMAAT1TACe9kwAQvhMANz5TAB2+0wAEP1MAKr+TABOAE0A6AFNAIIDTQAcBU0AwAZNAFoITQD0CU0AmAtNADINTQDMDk0AZhBNAAASTQCkE00APhVNANgWTQByGE0AFhpNALAbTQBKHU0A7h5NAIggTQAiIk0AvCNNAGAlTQD6Jk0AlChNAC4qTQDIK00AbC1NAAYvTQCgME0AOjJNAN4zTQB4NU0AEjdNALY4TQBQOk0A6jtNAIQ9TQAeP00AwkBNAFxCTQD2Q00AkEVNADRHTQDOSE0AaEpNAAxMTQCmTU0AQE9NANpQTQB0Uk0AGFRNALJVTQBMV00A5lhNAIpaTQAkXE0Avl1NAGJfTQD8YE0AlmJNADBkTQDUZU0AbmdNAAhpTQCiak0APGxNAOBtTQB6b00AFHFNAK5yTQBSdE0A7HVNAIZ3TQAqeU0AxHpNAF58TQD4fU0Akn9NADaBTQDQgk0AaoRNAASGTQCoh00AQolNANyKTQB2jE0AGo5NALSPTQBOkU0A8pJNAIyUTQAmlk0AwJdNAFqZTQD+mk0AmJxNADKeTQDMn00AcKFNAAqjTQCkpE0APqZNAOKnTQB8qU0AFqtNALCsTQBUrk0AArBNAKaxTQBAs00A2rRNAH62TQAYuE0AsrlNAEy7TQDwvE0Air5NACTATQDSwU0AbMNNAAbFTQCgxk0ARMhNAN7JTQB4y00AEs1NAKzOTQBQ0E0A6tFNAITTTQAe1U0AwtZNAFzYTQD22U0AmttNADTdTQDO3k0AaOBNAALiTQCm400AQOVNANrmTQB06E0AGOpNALLrTQBM7U0A8O5NAIrwTQAk8k0AvvNNAGL1TQD89k0AlvhNADD6TQDK+00Abv1NAAj/TQCiAE4APAJOAOADTgB6BU4AFAdOALgITgBSCk4A7AtOAIYNTgAgD04AxBBOAF4STgD4E04AkhVOADYXTgDQGE4AahpOAA4cTgCoHU4AQh9OANwgTgB2Ik4AGiROALQlTgBOJ04A6ChOAIwqTgAmLE4AwC1OAGQvTgD+ME4AmDJOADI0TgDMNU4AcDdOAAo5TgCkOk4APjxOAOI9TgB8P04AFkFOALpCTgBURE4A7kVOAIhHTgAiSU4AxkpOAGBMTgD6TU4Ank9OADhRTgDSUk4AbFROABBWTgCqV04ARFlOAN5aTgB4XE4AHF5OALZfTgBQYU4A6mJOAI5kTgAoZk4AwmdOAGZpTgAAa04AmmxOADRuTgDOb04AcnFOAAxzTgCmdE4AQHZOAOR3TgB+eU4AGHtOALx8TgBWfk4A8H9OAIqBTgAkg04AyIROAGKGTgD8h04AlolOADqLTgDUjE4Abo5OABKQTgCskU4ARpNOAOCUTgCElk4AHphOALiZTgBSm04A7JxOAJCeTgAqoE4AxKFOAF6jTgACpU4AnKZOADaoTgDaqU4AdKtOAA6tTgCork4AQrBOAOaxTgCAs04AGrVOALS2TgBYuE4A8rlOAIy7TgAwvU4Ayr5OAGTATgD+wU4AmMNOADzFTgDWxk4AcMhOAArKTgCuy04ASM1OAOLOTgB80E4AINJOALrTTgBU1U4A+NZOAJLYTgAs2k4AxttOAGDdTgAE304AnuBOADjiTgDS404AduVOABDnTgCq6E4ATupOAOjrTgCC7U4AHO9OALbwTgBa8k4A9PNOAI71TgAo904AzPhOAGb6TgAA/E4Amv1OAD7/TgDYAE8AcgJPABYETwCwBU8ASgdPAOQITwB+Ck8AIgxPALwNTwBWD08A8BBPAJQSTwAuFE8AyBVPAGIXTwAGGU8AoBpPADocTwDeHU8AeB9PABIhTwCsIk8ARiRPAOolTwCEJ08AHilPALgqTwBcLE8A9i1PAJAvTwA0MU8AzjJPAGg0TwACNk8AnDdPAEA5TwDaOk8AdDxPAA4+TwCyP08ATEFPAOZCTwCKRE8AJEZPAL5HTwBYSU8A8kpPAJZMTwAwTk8Ayk9PAGRRTwAIU08AolRPADxWTwDWV08AellPABRbTwCuXE8AUl5PAOxfTwCGYU8AIGNPALpkTwBeZk8A+GdPAJJpTwAsa08AxmxPAGpuTwAEcE8AnnFPAEJzTwDcdE8AdnZPABB4TwC0eU8ATntPAOh8TwCCfk8AJoBPAMCBTwBag08A9IRPAJiGTwAyiE8AzIlPAGaLTwAKjU8ApI5PAD6QTwDYkU8AfJNPABaVTwCwlk8ASphPAO6ZTwCIm08AIp1PALyeTwBgoE8A+qFPAJSjTwA4pU8A0qZPAGyoTwAGqk8AqqtPAEStTwDerk8AeLBPABKyTwC2s08AULVPAOq2TwCEuE8AKLpPAMK7TwBcvU8A9r5PAJrATwA0wk8AzsNPAHLFTwAMx08ApshPAEDKTwDay08Afs1PABjPTwCy0E8ATNJPAPDTTwCK1U8AJNdPAMjYTwBi2k8A/NtPAJbdTwAw308A1OBPAG7iTwAI5E8AouVPAEbnTwDg6E8AeupPAB7sTwC47U8AUu9PAOzwTwCG8k8AKvRPAMT1TwBe908A+PhPAJz6TwA2/E8A0P1PAGr/TwAOAVAAqAJQAEIEUADcBVAAgAdQABoJUAC0ClAATgxQAPINUACMD1AAJhFQAMoSUABkFFAA/hVQAJgXUAAyGVAAzBpQAHAcUAAKHlAArh9QAEghUADiIlAAfCRQABYmUAC6J1AAVClQAO4qUACILFAALC5QAMYvUABgMVAABDNQAJ40UAA4NlAA0jdQAHY5UAAQO1AAqjxQAEQ+UADeP1AAgkFQABxDUAC2RFAAUEZQAPRHUACOSVAAKEtQAMxMUABmTlAAAFBQAJpRUAA0U1AA2FRQAHJWUAAMWFAApllQAEpbUADkXFAAfl5QACJgUAC8YVAAVmNQAPBkUACKZlAALmhQAMhpUABia1AA/GxQAKBuUAA6cFAA1HFQAHhzUAASdVAArHZQAEZ4UADgeVAAhHtQAB59UAC4flAAUoBQAOyBUACQg1AAKoVQAM6GUABoiFAAAopQAJyLUAA2jVAA2o5QAHSQUAAOklAAqJNQAEyVUADmllAAgJhQABqaUAC+m1AAWJ1QAPKeUACWoFAAMKJQAMqjUABkpVAA/qZQAKKoUAA8qlAA1qtQAHCtUAAUr1AArrBQAEiyUADss1AAhrVQACC3UAC6uFAAVLpQAPi7UACSvVAALL9QAMbAUABqwlAABMRQAJ7FUABCx1AA3MhQAHbKUAAQzFAAqs1QAE7PUADo0FAAgtJQABzUUAC21VAAWtdQAPTYUACY2lAAMtxQAMzdUABm31AAAOFQAKTiUAA+5FAA2OVQAHLnUAAW6VAAsOpQAErsUADk7VAAiO9QACLxUAC88lAAVvRQAPr1UACU91AALvlQANL6UABs/FAABv5QAKD/UAA6AVEA3gJRAHgEUQASBlEArAdRAFAJUQDqClEAhAxRACgOUQDCD1EAXBFRAPYSUQCQFFEANBZRAM4XUQBoGVEAAhtRAKYcUQBAHlEA2h9RAH4hUQAYI1EAsiRRAEwmUQDmJ1EAiilRACQrUQC+LFEAWC5RAPIvUQCWMVEAMDNRANQ0UQBuNlEACDhRAKI5UQA8O1EA4DxRAHo+UQAUQFEArkFRAFJDUQDsRFEAhkZRACBIUQDESVEAXktRAPhMUQCSTlEANlBRANBRUQBqU1EABFVRAKhWUQBCWFEA3FlRAHZbUQAQXVEAtF5RAE5gUQDoYVEAjGNRACZlUQDAZlEAWmhRAP5pUQCYa1EAMm1RAMxuUQBwcFEACnJRAKRzUQBIdVEA4nZRAHx4UQAWelEAsHtRAFR9UQDuflEAiIBRACKCUQDGg1EAYIVRAPqGUQCUiFEAOIpRANKLUQBsjVEAEI9RAKqQUQBEklEA3pNRAHiVUQAcl1EAtphRAFCaUQDqm1EAjp1RACifUQDCoFEAZqJRAACkUQCapVEANKdRAM6oUQByqlEADKxRAKatUQBAr1EA5LBRAH6yUQAYtFEAvLVRAFa3UQDwuFEAirpRACS8UQDIvVEAYr9RAPzAUQCWwlEAOsRRANTFUQBux1EAEslRAKzKUQBGzFEA4M1RAHrPUQAe0VEAuNJRAFLUUQD21VEAkNdRACrZUQDE2lEAXtxRAALeUQCc31EANuFRANDiUQB05FEADuZRAKjnUQBM6VEA5upRAIDsUQAa7lEAtO9RAFjxUQDy8lEAjPRRACb2UQDA91EAZPlRAP76UQCi/FEAPP5RANb/UQBwAVIACgNSAK4EUgBIBlIA4gdSAHwJUgAgC1IAugxSAFQOUgDuD1IAkhFSACwTUgDGFFIAahZSAAQYUgCeGVIAOBtSANIcUgB2HlIAECBSAKohUgBEI1IA6CRSAIImUgAcKFIAwClSAForUgD0LFIAji5SACgwUgDMMVIAZjNSAAA1UgCkNlIAPjhSANg5UgByO1IADD1SALA+UgBKQFIA5EFSAH5DUgAiRVIAvEZSAFZIUgDwSVIAlEtSAC5NUgDITlIAYlBSAAZSUgCgU1IAOlVSAN5WUgB4WFIAElpSAKxbUgBGXVIA6l5SAIRgUgAeYlIAuGNSAFxlUgD2ZlIAkGhSADRqUgDOa1IAaG1SAAJvUgCccFIAQHJSANpzUgB0dVIADndSAKh4UgBMelIA5ntSAIp9UgAkf1IAvoBSAFiCUgDyg1IAloVSADCHUgDKiFIAZIpSAAiMUgCijVIAPI9SANaQUgB6klIAFJRSAK6VUgBSl1IA7JhSAIaaUgAgnFIAup1SAF6fUgD4oFIAkqJSACykUgDQpVIAaqdSAASpUgCoqlIAQqxSANytUgB2r1IAELFSALSyUgBOtFIA6LVSAIK3UgAmuVIAwLpSAFq8UgD+vVIAmL9SADLBUgDMwlIAZsRSAArGUgCkx1IAPslSAOLKUgB8zFIAFs5SALDPUgBK0VIA7tJSAIjUUgAi1lIAvNdSAGDZUgD62lIAlNxSADjeUgDS31IAbOFSAAbjUgCg5FIAROZSAN7nUgB46VIAEutSAKzsUgBQ7lIA6u9SAI7xUgAo81IAwvRSAFz2UgD291IAmvlSADT7UgDO/FIAaP5SAAIAUwCmAVMAQANTAOQEUwB+BlMAGAhTALIJUwBMC1MA8AxTAIoOUwAkEFMAvhFTAGITUwD8FFMAlhZTADAYUwDUGVMAeBtTABwdUwC2HlMAUCBTAOohUwCOI1MAKCVTAMImUwBmKFMAFCpTAK4rUwBSLVMA7C5TAIYwUwAgMlMAxDNTAHI1UwAMN1MAsDhTAEo6UwDkO1MAfj1TACI/UwC8QFMAVkJTAPBDUwCURVMALkdTAMhIUwBsSlMABkxTAKBNUwA6T1MA1FBTAHhSUwASVFMArFVTAEZXUwDqWFMAhFpTAB5cUwDCXVMAXF9TAPZgUwCQYlMAKmRTAM5lUwBoZ1MAAmlTAJxqUwA2bFMA2m1TAHRvUwAYcVMAsnJTAEx0UwDmdVMAgHdTACR5UwC+elMAWHxTAPx9UwCWf1MAMIFTAMqCUwBkhFMACIZTAKKHUwA8iVMA1opTAHqMUwAUjlMAro9TAFKRUwDsklMAhpRTACCWUwC6l1MAXplTAPiaUwCSnFMALJ5TANCfUwBqoVMABKNTAJ6kUwBCplMA3KdTAHapUwAQq1MAtKxTAE6uUwDor1MAjLFTACazUwDAtFMAWrZTAPS3UwCYuVMAMrtTAMy8UwBmvlMACsBTAKTBUwA+w1MA4sRTAHzGUwAWyFMAsMlTAErLUwDuzFMAiM5TACLQUwC80VMAVtNTAPrUUwCU1lMALthTANLZUwBs21MABt1TAKreUwBE4FMA3uFTAHjjUwAS5VMAtuZTAFDoUwDq6VMAhOtTACjtUwDC7lMAXPBTAADyUwCa81MANPVTAM72UwBo+FMADPpTAKb7UwBA/VMA2v5TAH4AVAAYAlQAsgNUAEwFVADwBlQAighUACQKVAC+C1QAYg1UAPwOVACWEFQAMBJUANQTVABuFVQACBdUAKwYVABGGlQA4BtUAHodVAAUH1QAuCBUAFIiVADsI1QAhiVUAConVADEKFQAXipUAAIsVACcLVQANi9UANAwVABqMlQADjRUAKg1VABCN1QA3DhUAHY6VAAaPFQAtD1UAFg/VADyQFQAjEJUACZEVADARVQAZEdUAP5IVACYSlQAMkxUANZNVABwT1QAClFUAKRSVABIVFQA4lVUAHxXVAAgWVQAulpUAFRcVADuXVQAiF9UACxhVADGYlQAYGRUAPplVACUZ1QAOGlUANJqVAB2bFQAEG5UAKpvVABEcVQA3nJUAIJ0VAAcdlQAtndUAFB5VAD0elQAjnxUACh+VADCf1QAZoFUAACDVACahFQAPoZUANiHVAByiVQADItUAKaMVABKjlQA5I9UAH6RVAAYk1QAspRUAFaWVADwl1QAlJlUAC6bVADInFQAYp5UAPyfVACgoVQAOqNUANSkVABuplQAEqhUAKypVABGq1QA4KxUAISuVAAesFQAuLFUAFyzVAD2tFQAkLZUACq4VADEuVQAaLtUAAK9VACcvlQANsBUANrBVAB0w1QADsVUAKjGVABMyFQA5slUAIDLVAAazVQAtM5UAFjQVADy0VQAltNUADDVVADK1lQAZNhUAP7ZVACY21QAPN1UANbeVAB64FQAFOJUAK7jVABI5VQA7OZUAIboVAAg6lQAuutUAF7tVAD47lQAkvBUACzyVADQ81QAavVUAAT3VACe+FQAQvpUANz7VAB2/VQAEP9UALQAVQBOAlUA6ANVAIIFVQAcB1UAtghVAFoKVQD0C1UAjg1VADIPVQDMEFUAZhJVAAAUVQCkFVUAPhdVANgYVQByGlUAFhxVALAdVQBKH1UA5CBVAIgiVQAiJFUAvCVVAGAnVQD6KFUAlCpVAC4sVQDILVUAbC9VAAYxVQCgMlUAOjRVANQ1VQB4N1UAEjlVALY6VQBQPFUA6j1VAIQ/VQAeQVUAwkJVAFxEVQD2RVUAkEdVADRJVQDOSlUAaExVAAJOVQCmT1UAQFFVANpSVQB+VFUAGFZVALJXVQBMWVUA5lpVAIpcVQAkXlUAvl9VAFhhVQDyYlUAlmRVADBmVQDUZ1UAbmlVAAhrVQCibFUAPG5VAOBvVQB6cVUAKHNVAMJ0VQBcdlUA9ndVAJB5VQA0e1UAznxVAGh+VQACgFUAnIFVAECDVQDahFUAdIZVABiIVQCyiVUATItVAPCMVQCKjlUAJJBVAL6RVQBYk1UA/JRVAJaWVQAwmFUAyplVAGSbVQAInVUAop5VAEagVQDgoVUAeqNVABSlVQCuplUAUqhVAOypVQCGq1UAIK1VAMSuVQBesFUA+LFVAJKzVQAstVUA0LZVAGq4VQAEulUAqLtVAEK9VQDcvlUAgMBVABrCVQC0w1UATsVVAOjGVQCMyFUAJspVAMDLVQBkzVUA/s5VAJjQVQAy0lUAzNNVAHDVVQAK11UApNhVAD7aVQDY21UAfN1VABbfVQCw4FUAVOJVAO7jVQCI5VUAIudVAMboVQBg6lUA+utVAJTtVQA471UA0vBVAGzyVQAG9FUAoPVVAET3VQDe+FUAePpVABz8VQC2/VUAUP9VAOoAVgCOAlYAKARWAMIFVgBcB1YAAAlWAJoKVgA0DFYAzg1WAGgPVgAMEVYAphJWAEAUVgDkFVYAfhdWABgZVgCyGlYAVhxWAPAdVgCKH1YAJCFWAMgiVgBiJFYA/CVWAJYnVgAwKVYA1CpWAG4sVgASLlYArC9WAEYxVgDgMlYAejRWAB42VgC4N1YAUjlWAOw6VgCQPFYAKj5WAMQ/VgBeQVYAAkNWAJxEVgA2RlYA2kdWAHRJVgAOS1YAqExWAEJOVgDmT1YAgFFWABpTVgC0VFYAWFZWAPJXVgCMWVYAJltWAMpcVgBkXlYA/l9WAKJhVgA8Y1YA1mRWAHBmVgAKaFYArmlWAEhrVgDibFYAfG5WACBwVgC6cVYAVHNWAO50VgCIdlYALHhWAMZ5VgBqe1YABH1WAJ5+VgA4gFYA0oFWAHaDVgAQhVYAqoZWAESIVgDoiVYAgotWAByNVgC2jlYAUJBWAPSRVgCOk1YAKJVWAMyWVgBmmFYAAJpWAJqbVgA+nVYA2J5WAHKgVgAMolYAsKNWAEqlVgDkplYAfqhWABiqVgC8q1YAVq1WAPCuVgCUsFYALrJWAMizVgBstVYA/LZWAKC4VgA6ulYA3rtWAHi9VgASv1YArMBWAEbCVgDqw1YAhMVWAB7HVgC4yFYAXMpWAPbLVgCQzVYANM9WAM7QVgBo0lYAAtRWAJzVVgA211YA2thWAHTaVgAY3FYAst1WAEzfVgDm4FYAgOJWACTkVgC+5VYAWOdWAPLoVgCM6lYAMOxWAMrtVgBu71YACPFWAKLyVgA89FYA1vVWAHr3VgAU+VYArvpWAEj8VgDs/VYAhv9WACABVwC6AlcAXgRXAPgFVwCSB1cANglXANAKVwBqDFcABA5XAJ4PVwA4EVcA3BJXAHYUVwAaFlcAtBdXAE4ZVwDoGlcAghxXACYeVwDAH1cAWiFXAPQiVwCYJFcAMiZXAMwnVwBmKVcACitXAKQsVwA+LlcA4i9XAHwxVwAWM1cAsDRXAEo2VwDuN1cAiDlXACI7VwC8PFcAVj5XAPo/VwCUQVcALkNXANJEVwBsRlcABkhXAKBJVwBES1cA3kxXAHhOVwASUFcAtlFXAFBTVwDqVFcAjlZXAChYVwDCWVcAXFtXAPZcVwCaXlcANGBXAM5hVwBoY1cAAmVXAKZmVwBAaFcA2mlXAH5rVwAYbVcAsm5XAExwVwDwcVcAinNXACR1VwC+dlcAYnhXAPx5VwCWe1cAMH1XAMp+VwBugFcACIJXAKKDVwBGhVcA4IZXAHqIVwAUilcAuItXAFKNVwDsjlcAhpBXACCSVwDEk1cAXpVXAPiWVwCcmFcANppXANCbVwBqnVcADp9XAKigVwBColcA3KNXAIClVwAap1cAtKhXAE6qVwDyq1cAjK1XACavVwDAsFcAZLJXAP6zVwCYtVcAMrdXANa4VwBwulcACrxXAKS9VwBIv1cA4sBXAHzCVwAgxFcAusVXAFTHVwDuyFcAiMpXACzMVwDGzVcAYM9XAPrQVwCU0lcAONRXANLVVwBs11cAENlXAKraVwBE3FcA6N1XAILfVwAc4VcAtuJXAFDkVwD05VcAjudXACjpVwDC6lcAXOxXAADuVwCa71cAPvFXANjyVwBy9FcADPZXAKb3VwBK+VcA5PpXAH78VwAY/lcAvP9XAFYBWADwAlgAigRYACQGWADIB1gAYglYAAYLWACgDFgAOg5YANQPWABuEVgAEhNYAKwUWABGFlgA4BdYAHoZWAAeG1gAuBxYAFIeWAD2H1gAkCFYACojWADOJFgAaCZYAAIoWACcKVgANitYANosWAB0LlgADjBYAKgxWABCM1gA5jRYAIA2WAAaOFgAvjlYAFg7WADyPFgAlj5YADBAWADKQVgAZENYAP5EWACiRlgAPEhYANZJWABwS1gACk1YAK5OWABIUFgA4lFYAIZTWAAgVVgAulZYAFRYWAD4WVgAkltYACxdWADGXlgAamBYAARiWACeY1gAOGVYANxmWAB2aFgAEGpYAKprWABObVgA6G5YAIJwWAAcclgAtnNYAFp1WAD0dlgAjnhYADJ6WADMe1gAZn1YAAp/WACkgFgAPoJYANiDWAByhVgAFodYALCIWABKilgA5ItYAIiNWAAsj1gAxpBYAGqSWAAElFgAnpVYAEKXWADcmFgAdppYABCcWACqnVgATp9YAOigWACColgAHKRYAMClWABap1gA9KhYAI6qWAAyrFgAzK1YAGavWAAKsVgApLJYAD60WADYtVgAcrdYAAy5WACwulgASrxYAOS9WACIv1gAIsFYALzCWABWxFgA+sVYAJTHWAAuyVgAyMpYAGzMWAAGzlgAoM9YADrRWADe0lgAeNRYABLWWACs11gAUNlYAOraWACE3FgAHt5YAMLfWABc4VgA9uJYAJDkWAAq5lgAzudYAGjpWAAM61gApuxYAEDuWADa71gAdPFYABjzWACy9FgATPZYAOb3WACA+VgAJPtYAL78WABi/lgA/P9YAJYBWQAwA1kAygRZAG4GWQAICFkAoglZADwLWQDWDFkAeg5ZABQQWQCuEVkAUhNZAOwUWQCGFlkAIBhZALoZWQBeG1kA+BxZAJIeWQA2IFkA0CFZAGojWQAEJVkAqCZZAEIoWQDcKVkAditZABotWQC0LlkATjBZAOgxWQCCM1kAJjVZAMA2WQBkOFkA/jlZAJg7WQAyPVkAzD5ZAHBAWQAKQlkApENZAD5FWQDYRlkAfEhZABZKWQCwS1kAVE1ZAO5OWQCIUFkAIlJZAMZTWQBgVVkA+lZZAJRYWQA4WlkA0ltZAGxdWQAGX1kAoGBZAERiWQDeY1kAgmVZABxnWQC2aFkAUGpZAOprWQCObVkAKG9ZAMJwWQBmclkAAHRZAJp1WQA0d1kAznhZAHJ6WQAMfFkApn1ZAEB/WQDagFkAfoJZABiEWQCyhVkAVodZAPCIWQCKilkAJIxZAMiNWQBij1kA/JBZAJaSWQAwlFkA1JVZAG6XWQAImVkArJpZAEacWQDgnVkAhJ9ZAB6hWQC4olkAUqRZAOylWQCQp1kAKqlZAMSqWQBerFkA+K1ZAJyvWQA2sVkA2rJZAHS0WQAOtlkAqLdZAEK5WQDmulkAgLxZABq+WQC0v1kATsFZAPLCWQCMxFkAJsZZAMrHWQBkyVkA/spZAJjMWQA8zlkA1s9ZAHDRWQAK01kArtRZAEjWWQDi11kAfNlZACDbWQC63FkAVN5ZAO7fWQCS4VkALONZAMbkWQBg5lkABOhZAJ7pWQA461kA0uxZAGzuWQAQ8FkAqvFZAE7zWQDo9FkAgvZZABz4WQC2+VkAWvtZAPT8WQCO/lkAKABaAMIBWgBmA1oAAAVaAJoGWgA+CFoA2AlaAHILWgAMDVoAsA5aAEoQWgDkEVoAfhNaABgVWgC8FloAVhhaAPAZWgCUG1oALh1aAMgeWgBiIFoABiJaAKAjWgA6JVoA1CZaAHgoWgASKloArCtaAEYtWgDgLloAhDBaAB4yWgDCM1oAXDVaAPY2WgCQOFoAKjpaAM47WgBoPVoAAj9aAJxAWgA2QloA2kNaAHRFWgAOR1oAskhaAExKWgDmS1oAgE1aACRPWgC+UFoAWFJaAPJTWgCWVVoAMFdaAMpYWgBkWloACFxaAKJdWgA8X1oA1mBaAHpiWgAUZFoArmVaAEhnWgD2aFoAkGpaACpsWgDObVoAaG9aAAJxWgCccloAQHRaANp1WgB0d1oAGHlaALJ6WgBMfFoA5n1aAIB/WgAagVoAvoJaAFiEWgDyhVoAlodaADCJWgDKiloAZIxaAAiOWgCij1oAPJFaANaSWgB6lFoAFJZaAK6XWgBImVoA4ppaAIacWgAgnloAup9aAF6hWgD4oloAkqRaACymWgDQp1oAaqlaAASrWgCerFoAQq5aANyvWgB2sVoAELNaAKq0WgBOtloA6LdaAIK5WgAmu1oAwLxaAFq+WgD0v1oAmMFaADLDWgDMxFoAZsZaAArIWgCkyVoAPstaANjMWgByzloAFtBaALDRWgBU01oA7tRaAIjWWgAi2FoAvNlaAGDbWgD63FoAlN5aAC7gWgDI4VoAbONaAAblWgCq5loAROhaAN7pWgB461oAEu1aAKzuWgBQ8FoA6vFaAI7zWgAo9VoAwvZaAFz4WgD2+VoAmvtaADT9WgDO/loAaABbAAwCWwCmA1sAQAVbAOQGWwB+CFsAGApbALILWwBMDVsA8A5bAIoQWwAkElsAvhNbAFgVWwD8FlsAlhhbADoaWwDUG1sAbh1bAAgfWwCiIFsARiJbAOAjWwB6JVsAFCdbAK4oWwBSKlsA7CtbAIYtWwAqL1sAxDBbAF4yWwD4M1sAnDVbADY3WwDQOFsAajpbAAQ8WwCoPVsAQj9bANxAWwCAQlsAGkRbALRFWwBOR1sA8khbAIxKWwAmTFsAwE1bAGRPWwD+UFsAmFJbADJUWwDWVVsAcFdbAApZWwCuWlsASFxbAOJdWwB8X1sAFmFbALpiWwBUZFsA7mVbAIhnWwAiaVsAxmpbAGBsWwD6bVsAnm9bADhxWwDSclsAbHRbABB2WwCqd1sARHlbAN56WwCCfFsAHH5bALZ/WwBQgVsA6oJbAI6EWwAohlsAzIdbAGaJWwAAi1sAmoxbADSOWwDYj1sAcpFbAAyTWwCmlFsAQJZbAOSXWwB+mVsAGJtbALycWwBWnlsA8J9bAIqhWwAuo1sAyKRbAGKmWwD8p1sAlqlbADqrWwDUrFsAbq5bABKwWwCssVsARrNbAOC0WwCEtlsAHrhbALi5WwBSu1sA9rxbAJC+WwAqwFsAxMFbAGjDWwACxVsAnMZbADbIWwDQyVsAdMtbAA7NWwCozlsATNBbAObRWwCA01sAGtVbALTWWwBY2FsA8tlbAIzbWwAw3VsAyt5bAGTgWwD+4VsAouNbADzlWwDW5lsAcOhbABTqWwCu61sASO1bAOLuWwB88FsAIPJbALrzWwBU9VsA+PZbAJL4WwAs+lsAxvtbAGr9WwAE/1sAngBcADgCXADSA1wAdgVcABAHXACqCFwATgpcAOgLXACCDVwAHA9cAMAQXABaElwA9BNcAI4VXAAoF1wAzBhcAGYaXAAAHFwApB1cAD4fXADYIFwAciJcABYkXACwJVwASidcAOQoXACIKlwAIixcALwtXABWL1wA+jBcAJQyXAAuNFwAyDVcAGw3XAAGOVwAoDpcADo8XADePVwAeD9cABJBXAC2QlwAUERcAOpFXACER1wAHklcALhKXABcTFwA9k1cAJBPXAA0UVwAzlJcAGhUXAACVlwApldcAEBZXADaWlwAdFxcAA5eXACyX1wATGFcAOZiXACKZFwAJGZcAL5nXABYaVwA/GpcAJZsXAAwblwAym9cAG5xXAAIc1wAonRcADx2XADWd1wAenlcABR7XAC4fFwAUn5cAOx/XACGgVwAIINcAMSEXABehlwA+IdcAJKJXAAsi1wA0IxcAGqOXAAEkFwAqJFcAEKTXADclFwAdpZcABqYXAC0mVwATptcAOicXACMnlwAJqBcAMChXABao1wA9KRcAJimXAAyqFwAzKlcAHCrXAAKrVwApK5cAD6wXADisVwAfLNcABa1XACwtlwAVLhcAO65XACIu1wAIr1cAMa+XABgwFwA+sFcAJTDXAAuxVwA0sZcAGzIXAAGylwAqstcAETNXADezlwAeNBcABzSXAC201wAUNVcAOrWXACO2FwAKNpcAMLbXABc3VwA9t5cAJrgXAA04lwAzuNcAHLlXAAM51wApuhcAEDqXADk61wAfu1cABjvXACy8FwAVvJcAPDzXACK9VwAJPdcAL74XABi+lwA/PtcAJb9XAA6/1wA1ABdAG4CXQASBF0ArAVdAEYHXQDgCF0AegpdAB4MXQC4DV0AUg9dAOwQXQCGEl0AKhRdAMQVXQBeF10AAhldAJwaXQA2HF0A0B1dAGofXQAOIV0AqCJdAEIkXQDcJV0AgCddABopXQC0Kl0AWCxdAPItXQCML10AJjFdAMAyXQBkNF0A/jVdAJg3XQA8OV0A1jpdAHA8XQAKPl0Arj9dAEhBXQDiQl0AfERdACBGXQC6R10AVEldAO5KXQCITF0ALE5dAMZPXQBgUV0ABFNdAJ5UXQA4Vl0A0lddAHZZXQAQW10AqlxdAEReXQDoX10AgmFdABxjXQC2ZF0AUGZdAPRnXQCOaV0AKGtdAMxsXQBmbl0AAHBdAJpxXQA+c10A2HRdAHJ2XQAMeF0AsHldAEp7XQDkfF0Afn5dABiAXQC8gV0AVoNdAPCEXQCUhl0ALohdAMiJXQBii10ABo1dAKCOXQA6kF0A1JFdAHiTXQASlV0ArJZdAEaYXQDgmV0AhJtdAB6dXQC4nl0AXKBdAPahXQCQo10AKqVdAM6mXQBoqF0AAqpdAJyrXQA2rV0A2q5dAHSwXQAOsl0AsrNdAEy1XQDmtl0AgLhdACS6XQC+u10AWL1dAPK+XQCWwF0AMMJdAMrDXQBkxV0A/sZdAKLIXQA8yl0A1stdAHrNXQAUz10ArtBdAEjSXQDs010AhtVdACDXXQC62F0AVNpdAPjbXQCS3V0ALN9dAMbgXQBq4l0ABORdAJ7lXQBC510A3OhdAHbqXQAQ7F0AtO1dAE7vXQDo8F0AgvJdABz0XQDA9V0AWvddAPT4XQCO+l0AMvxdAMz9XQBm/10ACgFeAKQCXgA+BF4A2AVeAHIHXgAWCV4AsApeAEoMXgDuDV4AiA9eACwRXgDGEl4AahReAAQWXgCoF14AQhleANwaXgAA</prop>
				<prop name="Temps">REFSWgAAaEgCAIBoQ/+uR+F6FI5AQP9cj8L1KLxAQP+4HoXrUXhBQNt7FO7xQkAHAnRD/UAAALgeZURAUur+8kUNBEYFA1pHQG0p9vFISDUDKEkdA3sRSvXz/EpAHxYB795LQGZeAcZMQPzw8O7wTUAK16Nw7z3KTkD38VyvT/o1BFAFA7pQQM3M9o8ALFF1A59RQMN+eACPElJAcT1uAO+gUkAzrgETU0B99qAAwoVTQEhmAW33vARnVP3z2FSNA9tMVY0DvFUFA0pW3oUEVkCamfcAKVe2XQOWVxUDBVgdA3HdWPXz3FhAbwEKN7VZ1QRZtQMlWXUD77tYQOnysFhApwFw221YBQMqWLUD9VfWHRPXVwUDyvwExlcCDQPEdB9+FW4foB+yGZ4CScLEH+nywNwXHgLB7BeE3h1GEr0ELxYtLi9AK+wGGACFu1QvTi94L4ovnCcC9gK5rCeeL7Arti/IL/ovQAw/Hj8wP0I/VD++ArdcPwBmP3g/ij+kP7Y/yD/aOd4/AOg/+jn+PxhPMk9MT15PCE8Aek+UTz5PoE+yT9xP7k+4TwAiTzRfHl8AXxJfVF+GT3BfAKJfxF92X9Bf4l8Eb+ZfIG8Asl8sb05vYG9yb4Rv7l+gbwCSb9xvxm/wbwp/LH/Wbzh/AFJ/ZH9Gf4h/qn+8f3Z/oH8A8n9sf9Z/EI8ijzyPLo/ofwBij3SPho+4j1qPpI/ej7CPAPqPDJ8Wnyif0o9cnz6fSJ8AMp+Un56fuJ/Sn+Sffp8QrwD6nyyvPq8Yr1KvdK+Or6CvAKqvxK/Gr2iv0q8Mvya/OL8ASr9Uv26/gL/qr5S/rr+gvwDiv/S/xr8IzxrPLM8+z/ivAErPhM9ez3DPks+0z9bP0M8A8s8E37bPIN8y31zfbt9A3wCS34Tfdt+w38Lf1N/239jfAIrfHO8O71DvQu9k74bvmN8Aau+0777vsO/i7wT/1u8A/wAS/zT/Zv94/4r/7O+e/6j/QFL/5P/G//D7dgP8FID8FGVAHCT97Ae+AndWHRS2TATnVX0DqFVFFFV6vRM05AT6VECkYBHbw1SVI4tUrQNTVLZtIw1U/QPWU+UToN1TXQNoU0D38UcxrVPdI/lS7RRSFROMvVL9A0ZSQHE2ARC7UkAPEVHYUbUDoe1RTRNqUW0EUUAfbugAuP5Q9fPHUO0T24FQlSNLUH0DE1C6PQRPHQNPT0AHER7b5U7lA3hOHQMPTrdAzcxXEIxNPRMltU1tJEy9E1RMjQPz3UsdA49LQDcBPSrtS5Ujy0qNBEpA9rbIEfVJxROiSQUTfmykF/byB0ptI31KfQPbA0vlA1hLjQNzS+J1A3rkF94VbxEUbksKrQRLPRNlDC8eLQYlNi1A/h3+FV4vcC+CKcYCcdwXgJ4tliW2LZ4v2C/iEVYCdwDsL+Yv+CMePzA7Fj9QP2I/AHQ/hj+YP6o/vD/OPeYV1j8A6D/yPwxP5h0GTyhPQk9kTwB2TzBPmk+sT75P0E/iT/xPAOZPGF8yXzxfRl9QX2pflF8Ahl+4X6pf3F/OX+hf+l8UbwAGb1hfOm9cb2ZveG+ib5RvAK5vWG+6b/xv9m8Qfyp/PH8ATn9QTxp/ZH+Of6B/sn/MfwC+f+B/+n8Mj85/MI/qfzyPADaPUI+aj3SPno+wj8KP9Ie2zgKcSwUTPkytBE1arQRO1QNmT/0TLiQUm6NQXQMYUVUU7AQB1sQEkVI9EwWsBHhT1s0D7FPdA2CMBNNUVm0TRFXlA7iMlEhEBNu3Vp0TJVd9A5NX1t0DAFitBFi1A9FYtrUTIlm98ylZHQP/tVgNFFi984lYTQNHWVhdlPSU11dtE8Q0BAm9FK+mAsAsrz6vUK9aoSger2iviq9XhQO7pKeerwCwr8Kp3q/wr8KhvvW+rfb1VqYCkFe1E1IcBA80BGPNVu2UTAf28vdVzQPLvFWtFFX1lGS0DFXYfZYGk5wEVlQFEx5USl0D6LQEsWSXjgJDbJRbDFNtE9RSLbRSXQNtWNwEIFK98+lRxQNbsVGFA3tRnRNFBBRbDlG988lQjQOTHBTbW1BNAydQBRPeT2zFJDwUBU9NA5dOjQPbE049E6VNzQM8TWoFpEwdA28UlAhMXcRVSy0ES30ESvXzZ8wV1UodBEl9A4OsFJ5JMnUEScUkrMQPS20UxCcQbn3+HyAjtgJhFN8eLygvADovXN9+L4Dfkt+8L7bfyC8A2t/s3w4/QD9yfwTvJu9Y7wA672Tvju/gj9KPrO+e77DvAIqPDP/m7yD/Mv9M/wb/YP8AWv+M/5b/qP9S/9T/3v/Y/wAS//T/Jg84DyIPdA9WD4APAJL/nA+OD7gPeg/kD9YPCB8AKh80H0YfUB9iH4Qfjh8gH0CyH8wf3h8AkzbDnNSuhMVtTSWTpk41s6JP/bPbS1C1k8BQ3cM0UZolk8ZElDxSrcRUlCHVU03EU+2TCYy0fFRircPvnLRzsC6y8FWVw1tjVl3D1VY1s0I8tHevV0BHsT0aWN3DM4RY3ZYusjBZzZY+wq3x9JS3WI2TePyUNRb0JPhXRZPMfK9ur1ivAEI/LD8mP2g/ej+cP5av+K8Ayq/kP/Y/AL8SsQ61rrM0tLGCNLSzIA6S/lZlk6hqXLRnVLQnVLTnVcXDa6pVdcRVJZM2VUWTbfyUtLZU/cN+VCWzbUeURA5UjZPYUy2z26BTvSNqUzWzMlNm/cPuUu0k1LSAUp1ENuS0EFK9I9pRLSRElJtsUY2TKFGFJDyUuMVQ9bOBJMQ7IF7CFVC2xcO6T63DT0+9I8qtTjXDXk6lk/UclIhtTU2TIU2lk7VM3cRidMTvzNfWxb4iqkq9I61KrMTvSe2TmbzEfm1JJbOnSf2zK0oVJA1K7ZMZSzUkDNeW3wDfADrfZN8mb0hvct9sb35vqN8Aom/M37ZvyGv+3/hvgu9s7wAWfyB/Mn9kf3Z/iH+af6x/AN4PuH/if8x/9n/4HxqPLI8ANo8wj0qPXI+Gj5iPqh+sjwC2j9iP6o/8jw6fcI8qn0yfAF6fyI96n6Sftp/In5qf5J8AFp/onxKvHK8erzCvOq9srwBWr3iviq+sr6av2K/qef6yW4tLBVMMTL0j6nzES+hNzURO1cQ0VIU8VLX6NMRu9LThUV1DV21SxcPKUgVjPlPls63QxERCVN3DtKxEKFlVtVRsRApW3TN9pLRb7VbdU3lXBcPltCQrT1gdVFhVxFnVJr4jWtwk4gQ0mFjFU1f8JFsVWBXT4Vf1I8iUPwAuPzjPSs9cz04/kD+yP6TPAN4/2D8KT+zPDk8oQ/7PINOq9qKatCRfdMQg1MTdakxEmFREV0xEGFZls9XadESPfERWbEQaVWxVtHwkrFQ9s3VUVSRahLQEhCS/U/UjiHS0a1BThdRTVXPjUi1T26tSRSN0Ug0jPlLWXWP4UT0kUWWzilFafVRRfSMcUb20UBUktVBNdFCdIzNQBTRPqmVUTxXkTxUkTj2zRY1OfSPcTeXULLUktIhVTG1UTNXES/UjWEx0a/dKRSOUpOQ0Sm1T28FJnSODSe1DkElqDcRJVXNTpOTUSmWzgTo0Z0Z/WHMOb/BTn0JhACT/Fm8gb1JvjG9u/5D/km8ArP/G/7j7Bn3mbwgPWn/87wAeD1APYg90D4YPmA+qD7wPAM4P4A/qr+wP/g8QHyIfNB8ANh9IH1ofhB9mH5Afsh/MHwDGH2iv4h8UL+YfIC8yL1QvAG4veC9CL5Qvti/IL9ov7C8Api8APyI/RD9mL1A/aj90PwCOP2A/qj/MP8Y/6D+yMRbi05xL7dQktChkVChOVL1EVOQuNOSjHFQYBFRbjFFtUwFSjUN2ZLS16uREd8zU6lNVVFRmJVPRVH20fNS2VdVD2SdU10YCI1c145NX1r1T/leF9Fi9U85Y1sXjIFk9RFkV4wxZtsVTx1jdU4lYLeNHWgRUBwRU11dlQ8aMzwBuz0BfUl9kX47PiM+yz6xfANbP0F/iX/RfBt8Y3wphPrKttZRUkFd9s1I81A9axFTNtLSJVpXjSLS0WwlWFeO8Vd2zgKREy0dV7URV3eSU1JxUtmVDZlTFUy1UJbRT1g3DsVOF83jU1ENTsu1EU93k7NSeUi3jZ7VS3URSlbPpUTXjs1lRpbQc5EVRNbRRhfNb2FC186FQxVNdPLStJUy03k+19E89swVtTy3jl05VQyxOlVRtTd2zQE1FA9NMtdNtbyS0CEw9s6VLdXTWLPThSqW0SjXjA0rStdOvvOfmY0m9s/VJCi3kSkUD8+TnJvWu/4D7AA7/KI9S/0yPZv+g/4KPlI8A5v9IA779Dg/gj/KPBJ82DQAuDxifEp9cn26fMJ9an/w/AJ6fyJ+yn+Sf/j/on/qfNK8AJq9Yr0qvbK+Gr4Cvkq+0rwCer8Cv+q/sr96vGL8Sv1S/AE6/aL9avyy/fr+Yv8K/1L8A3r+ovwLPHM+uvzDPUs90zwBuz4DPSs+sz6bP0M/iz/TPWB5jTJWE5KFNRWOibHS1oETkSER0vlBFYzJtUWVDplEFYxtSxVOrrVKVUyDU1JO81AhqnGR8rGTtrGRdVaVzNdF8ZGC0RNNWlURMZFuvVzVDGlit44QUVLXn/EQp7EQcWQVj621YlVOwWDXjc1i181UxBOTzlFTQRGTCvF8Ebl3W8sE8717vcO+aX4TvAKbvyF8KYb7tvu/w7wL/FG+IDv2+Y0RkgkRkw9DGQ1aWVUO8VnVEVqVGZmLotVVVQ6yk1HFVZWM4tVXFRFQVc8VUhUOOtVT9Q0mMRBFUNUPaqVMtdNRkbNxkNIRE/rVSnfRSBYOBUg3zS21S1dMUUu1D3FHV09ukUYVDblFdozdRqt1DAFREvDx0hUR0TlVQXaMXVNTCXHRXRNRr6E6N1E79Q/lN3UOrkE09dE3l5ExlY1htTNXT9Eu9c49LNUNtKsyEsUrlQ05KBYNh8cx3xnW+dRZyFUo1QwuKSmVDJvR3rs9Ik86FAB6N9nX2dTaPSB9Kj2wfno8AkB+iH7QfTp3Ohc6P8B8CLwAULz6fmJ86L0wvXq+AL5IvAKQvti/IL8LP3C/+L+gv+s8AJD8OP0g/Wj8sP34/YD9qPwDEP74/2D/qPwxP/j8gTwpPAERPPk9QT3JPnE/GP5BPsk8AzE/eT/BPAl8sX6ZPOF9SXwB0X2ZfQF+SX5xfxl+4X6JfJPRffmNLRXSkBKos117TsU411ETXZnLcUPVjUJYMBMRRrfM5bN9OEpVohNdec6z0CXz0fFW1E4vuVQWDYbTfxtVOEjW1WM10WL1z/1i1Ey5k7N9W0rIE5yYCIFhl8wvnV/VTypzvju9471p/AGx/lu9Af5J/tH/e7xD/6n8A/H8OjyCPIvnG1Ub1DuPE1CvvVvVTqmT0Z2z/fvVSbiNVpQSk1PG89Lq09KmBrP8GA1MV46Pc9F5tU2XzJ1Olc/BSfROxuOz//v1m8pdRrdRRCqUEUW0j81RkMw9FBl7TbU+N0zxPtRPOThXjsWNsD34NPgI+TPVT2mTsV47yGKwHbiJTSt0Da/VJNdRJZfOHSYVja8VJJQMwtASuSqXTASH0DwatthUeHSYfOB9iHwBkr3YfuBuGr6ivyhm2r9AfAOoZ3h8gLyovZC8mv1C/Yr8AdL+Gv5i/qr+8v86/4F/aXwD8v9a/6L8Kz0TPLs9gz3rPAIzPJs+oz7rPbM/Wz/DPAt8ADN8e30jfKt9c387PyM963wCk35bfwN/a3+Tf9t/I3xLvAETvJu8471rvfO+O75jvqu/QZO/O7+Dv8u9LJYOLS9Zd8wxMHXRMhWPlTWxdBs6S4k9Fs4NQnaNt+FRkbFH9o+FRhWNrVVKlA8oEBDxTNWNrsVPFZFTV87RU7QRVVRWUVZ1kVnWTeWSErepkhFpXRbPjzGRPbVgdw7dYRbMTWe1mqjZiEfT03uz0owx0U1rs9VjVc91XrZPIpH8Ebn0GssFUB0YPYA+CDzQPAJ5/uH/KD9R/7g/Qf/oPJB9MNh0ewqdXRaS0BCAMFLXdZISavPRZVp2jGLZkhNpV3fOfVVWTVtaEhBxVBZPkxISsVGpFtFQ1kzyc9ARURZO1zoxkiJT0UlP14xrZU9X0/ISrUlWTdlLalZRSHcMHUgVzwlHa9eOKZGRUUa2jHlFmxZPlUO2UTJR3UDVj20FQrZP4TzWTjE9qfWRPtZRObYNHTsWEbU0Fk3RN3fMPTV0kxUyl9EwVJESntgIAS9YNE51KDRM99JThSWxdJOSUkEnlg+BJraNbTko1E8tKHcM3JKcADv8YryqvPK9OrVavcD+irwCUP6Y/uDv+re6v2DPWrwBPABJPRL8eTyhPIs9sT35POEsAhk+wT8JP1E+G3+BP6k8MXwAeXzBfQl9MX15fcF9KX5xfAL7vwF+yX9xf9l/oXxJvLG8APm9Qb2pvfG9eb5Bvum+sbwDGb9hvGm8Ef/ZvAH8yf0R/AF5/KH96f4x/ln+wf8J/3H9Q7n8Qj6JxhvKcHIQ6PPRoi5CGk3QkJ1yULFDVM1WhTJVRXSRR3fP/JCRNdAwk51J1FOQU6tSFZryE0VSV9KQUtFUFU9UnfBSYvPQJVASRV1ZFk/5XhTRYzRRYzZNbIll1kylZdSMH/PSr0VjFE4QUlETs9AMtWFWT1lfFE8S0Dz4NAHYNVg+QD5oPnJ+uD6if0p+A5J82HwivGq8srz6tvpKQaVfdFNz0D/SUzVYl9GVWffNKzIVsFMpV5SOtgLyER1UFAw6kFNTarBScpPRmVPWTLVTSdSP3jPeGMnjsFENTpn0jDFMtlAQknoSEZ7VS5SMw9BTrURUDs9VR9ZN9NCRFdIQPUdKFM9hch55yakQkJ1DaBSPebCRxTz0zBU+2BVOXTm2DLE49M8WtTfWTXU2FFEyFJExW1TMRTIUzqCw0SFw0W+VK/ROGSvWESp30rUnNo4dJ/aRJnXP6NUnVNErd8+9Ktba2NQCefZ5FJj84P1I/ZD9uz4A/ALo/pM+2z8g/2jnOzUZPCN8AGt8s35ZPSN8KX3TfVt+A3wCq37zfzt/g3wqP9N/m3yjvAPrfPO9O72jveu+E747viO8Auu/E79bvgO8C/yT/Hv8Q/wAK/0T/Rv9Y/4r/nP+m/7j/AMr/3P/u/2j/Ig8sD1YPKA8Acg+MD0YPkA/CD6wP5g+gD5h6DwwfhqK5S522jsNNWv0TpnQkp089o0tMJKvBUMUTNDy0qCS0HbVS1YRSHbMjU3W0U6yFpLSkfFT9tFRFNFW2PTPVVVUjSFYt49dtVv0TRleV07NXLSRtWI2DiVj1k+1YDbRWBJQnWf20WD0ztSyUW3ZYHbMzWC2z9byUBdBcpMLsn66fiJ+Sn3QvAFYvmC+6L8wv9p/wLwI/FD9AHjU2EzQ3Lj3Wo1ykglyktULchVZtg7xWzaN32swUN8wU51UVE6pVtmWjb1W9ozZVbYP8tVQts8XEpI1URcNVtVSlpFTFE9hTNSOgrVN9o2pTrYMylIT6tVK1NFK9w45SzaNHbVKtgxJSfaPaUa2DbaJshGxRRcM1Ud2EbVDNo8dQldODUG2Da0xQRcMVXLS+T5XTbVNstOVOxRN4TmWkNny0jE1NwyFNNRSctKtUTP20S3WkS32jKrVLRURKvcNOSvXD8bTkt14zSX2jqkltgwwMxLceMgtLjbSU347dhs0AVs9Iz2LPdF+Oz5hfql/czwD2zebP+M8CbxRvJm843zLvADxvTm+Ab5JvpG+2b8hv2m8AJB/ubwB/4g8kfz5/UH8qfwAcf35/cH9qf8R/vn/of9J/ANx/1n/4f0KPLI8Gj5B/eo8AnI+Wj8CPio/Mj36P6I/yjwAMnw6fIJ86n2yffp9Qn1qfAKyftp/YnyqfzJ/un+hjtkW2jlIITM2j50xdU+FtTY1T6E7tM+JPjVRiVETcVEQzQPZS4VHlY21XHETKUrWjPFM1s1uvU1VTJVR1tFTVs1skVUWjl1WdFFadE9t5VvWT6laNU1hXltUTxlf1UzEUJ15SEZlZ/RYushVZXaQUJKXWHCRmWLWkWIVD31dCxRPIrC+GL0iz9lLBRLcAPiVuL5AvUr+kv8a/4C8iOYDmvwjPGs8sz0Y9NsXmYqeqVDRxtLQw/LTd1KSaanw0V8wUF9yk2FX9s7OdVbUWxhIoVTUj4NlU7US0FHFU9ZM6VNrtMwLMxMpTbWOTU7atM1xTjVMYU32kUlqdE6kURHJSzcRSVVNbBVI1w8tRDbOVJETbUlH1kxpRPRPkUFr9s61cRHVQhUM/RERrB1AlRE/FExhPrVNrrk5dU0F8RNhN9VRVTWXUTd1ETM3ETDUWWsYSWFxk90o9E5TM1Ls0StU0SUBx/rGQaORH3tW+QkoEVMtKhTQAZFdWb3BjrlU+X1BfYl+EXwB+74hfsl+078bvwF/SX+zvAN5dNm8w/3JvVP9m/3j/KlkAfv+o/7r/zP/+n/if6v/0/wDu/ygPGg9cDz4PyJ8ar5QPAK4PwA+qD+QP3g94DwofLB8AHh8wH4oPRB9+H2gfeh+0HwC+H9Af4h/8HwYvEC8qL0QvAEYvGC9yL4QvLi+YL7Iv1C8g3i/wLwI/HDeWopwcNLPQaqajTaWkTkWjJ0/9s7ENTEeOwzzUilFd4wG0DNduAucE1FlT3UPOtuw0QlQd89FU5dNATVWlQ7RVpaSMxJeExBMHV1XUZMTh5KQrsPZC28xY5dMgWc3jLllqvUMKDLTVJLSWWIXEWhy0BSS01lelQ8TcvwCOv2hPek+MT66/2L+qT9RPAP6/+L86zxxfRs1OzT5ddqKrnFeV82NkxBEEVM2VVjWkVq3DSNw13KTIVpzEjVU11FUVRFW1NtqOoprUxGJUJVMrVLtApHAA1/NTlaO8bVMNs4VTdbNAUxVEaqw00iTUmxzUZVINRLaUNPdRpTO+Uc2kUdbdU0NRbaMMhKTXUFKl1FBlpu6jUNXT9HzUa25PhTRPNbOPTp3jayhO5VRN1dNUTc3ji+5MneOIrGRDoF7iodVL9VRLdcRKBVN9StoF0xnUZL1J3VODSbYF05lJHfPxSXWkShaV8/NK9aNFPOeG/5jzAD7vSH9a72x/ju+Y79Lpnn8AwH/a7yzvDv8Ajwr/LI8+/wBwDyp/TI+Gj5iPqo+8j86PAOCPqi/0jwafKJ86nxw/Fp8AUJ8in3yfjp+gn7qfrJ/WnwDwnwKvFK8erzCvQq9Ur26vAGCvoq+0r5avyK+6r9yvBr8AGL8CvzS/Pp9Iv1q/dL+GvwCYv2K/vL+2v9i/0r8cz8a1ps5CgEu11oZib7xkYc1N3VNjTvU0fNQuUNplc8F0NDdRtXOoUbYFUx1SJYORUvUzBtr0xHjkVOxTzXN+VGaFY+9UbVTMNNVV9TNtRtw0t1Yt0yVXLdRtVxVDGljV04RYtXNr6FjVVFn1YylZhWOt/yxEx1j1Y4k0RDUNWO1T9VcFZERP/k2OTwCYT2rfhN/OT8Df0t9U3/bfgAjvGu9MXy7vSFvew7TUkLZE1EJXpTP+Vv0zvGrcNHfUNDfcNPdV5VS1VT3EVY1TOFV95FS27VPFVKUzjlT1M1ZWzOQeVAXUU2VzsfxU22pTRUM0U/0z/FJqJdRSbeRStXNYUgVEVpw06VFFQ6QsZG6ExKs4Ub0zADRkyWw0k61QJeNbUFU0UAVjws1PfYNTTwXUlGR8TraFYw9O5TOlTT0zPC1NfYPTTJ1kTL3ETMRbj0vFUypLJdRKLUNtZ9z0B0rFU6pJBWPbgkmFY69J7VMVSiyFZAwED0uNU1h0hwbNACaFPn9ge14Nbn+Af5IPtH8Arn/Qf/p5JoXODXaNHo8IjwBCj0Qfbo+Aj3ofjB+eH2AbAKYf0B8Cz+Qf7h8YL/ofDC8ANi/4v2IvbC+GL3gvqi+cLwC2LyDP6i/UL+4vCD86P0w/ACY/aD8iP4w/fj/IP9o/vD8Arj/4PwJPFE8+TzhPKk9kTwBuT4BPmk+sT7ZPUE/KTwxf0OZPIFs+xS5i3vQErkxsnfZmwqZOBWOiT/VDtWpUZN509FJRtePIzVH1QzpS/fSUxCFTapUzl+xUJeTkmFSN87UMvOR+rOTwVS0TYbVWzcRWNfNEV4XjzGlXNdZWY1gtEwFZZWRNWXXzIlltZATUuATUFWj8xCQs1On0V7bdXt8AmN+q35Rvrt/g38pvXG/ebwDwb/LfJH8+7zB/WuFW5f7zamx0b7RkMPRU7Fb1Q7WqnORnlOQnVrXj6E1VheOsVcXGzvNVbQPb8VT147pULROBVCrl80fUdBHMdNqsVwZim15T5fMnU9VUHPS4WpTEgSz0SVJ18xKcVFvPUeXzl1HdVFHN9E1RvRPzUIXkbPSFfFSLTlAt0wl09HNQtuNPVvXjyk79dE491E2F41uMTW0DIU0FZEyVVKFMrfRkFxYFVlNKzQNOtgwE70kl85BJXcODrUlVA8VJ/eRKLROxAOz00/BWBa4fwBPOBU4PYA8Acg98n54PqA/SD8Sf1p/YDwAiH+wPLh8wr0KvNJ9Wr8AfAIqvnK+ur8Cv0q/kr/5PIF8AAr8cvy6/OL8aX1S/br+AvwCSv7S/nr9ov8q/9L/ev7i/AOq/FM8uz0jP0r90z2bPqM8Aus/cz+7PAN8S38zPLt/QzwBK32zfft9Y30LfpN+W38DfoLLf5N/+3xDvKu9LRXOLrUuF4wxM9ePqXFTlFU3lk+6U9VC1U2uA7tIR+nxUQ/D+guNE9CPw7tKtyhT0QFMl89D85ERFVGVTtux0w3AWcp3U5JsNVhVzfVaFdubyd7VXfaPjbHRPWIXDt61YfaMTWX10WeXzF7YkZORYhYOYWOXzV21YVZMVWG2T4VeNVAC0b45veP+K/2z/Zv+Y/9pvAOT/Fn8IfwIPLA9Of0B/Ugmm7tKaV22UzPQgHATdWox0mpR0V1atkxiMdNvaVXVzj1XF41ZVau3TGtxU4cRUrFRVk9t1VF2DPFTtUwRUtnVzv1OFg4hThVRTasUEU/3kUj0Dq1LtU9t0UgVjPlK9c/pR2n2DwpRUilHtU1RRtsVTHFG1U+VQVVRQ2oXEUP2DM1CFg/hPVq2TiE9VFE8VlE7ddK1OxVPcTSUUTSWj8VVMpYRMrYRMPRRLHQObXUvFU/xKNfTkFDhJSgWWPoKH9IemE0nliwvPSoXDNySfNp/ok66VAH6faC96L6Sfpp/om64v0C8A4i8Ur0avGD8qPzw/Zq+IzwByP4Q/dq+QP7o/zD/eP/A/ADLvBE8OTwhPOk9MTyZPaE8Aek+cT45PoE/ST9xPrk+4TwDyTyRfNl9YX0pffF/+T3hfAIpftF8OX8hf0l/sX/5fGG8AKm80bzZvSG9yb5xvVm+gbwCKb+Rvzm+4b/pvLH9ebdYCoZw0dMOAroWug07F42ZWjBQsUCWjoWwUF0QXsm6SASQX3lLnUn3jddYMFOpTXYNc9ATPVFp9g0K8BLZV3VMnpATbmFalMyNX/YOTV6b1gwBYxSRM9NFE9CVtWXWDKVl94wVZ/YOrw1i944Q8hEQU9AMtWMXj1lfF48YUD47/AICPko+kj87/yI/aj+yPFg+ACA8SnzSfRp9QC24FPvK3pryEkFcFFHwEESSUzdVWTeRW7RNInAQHVrbN47pVjeN+Vb3kVVbVAwxVpTPTzOSa7ARrZFRNkyvE5OZTBfNrr1P15FMlo0FTzeNtCrzk1FK9E5xSLSRtUgXzH1L9E+dRlRS1UU2Te5TkQ1FV5FG23VPXUL2DoFBNk1u1UAUTIozk3k/lJE/anXRPpTOTTsUjKE5avYRN1QM8TWWkTAXzMW+8FFvgLiKlS1WkhCTb5UoFE4JKTZMLSra947RJdRODSW0DmTVJtRRJvRNsSm3k9BQBRewnlj9IL1ovbL+GL6AvAMovnL/mL9i/Cjn+Lf4lVj0ABj8wz1o/TM9WzV7PiM+azwCsz77P0M/iz/TPBt8Yfwp/ACzfHt9Af2LfdN9O3zB/ut8AzN9+3+Dfot/83w7vGO8y7wAk7zbvYO9y75Tvju9476rvAOzv5u8Q//rvJP+u78DvQv8AbP9e/yD/ev+8/67/mP/i/1D8/+b/EA9CD0ttlEvtE9V41KVNFaOqdHSmT7ZNk0tQbXPBUO0DNK1R7ROoUSWTHTSkr21SDaMhUw3Tl1Ntk2sJVN2zfvQE71R9w1tjVS0j1VW9g2D0dKvTVtV0V/2UVxWjGmw8h8ay6Fjdsy5ZHYbaJwL0DIS4WBWjelhm/RM3WH0UhJTSVx2jAcQEn26PiB+6j6Qfrh9wHwDiHySfJp8YLyovPC9OL2CfLHKRbnKxVw2jgYSUAxBWvpL+Vh2zvKyUd+x0rSiklOhVHbOs1JRzrVWdAzhVBYRVBaPHbVSFo45UZZNJVA2j2xFUVXPcU/1zo1M2VXNsU3VzNlOVJDykzce0BIFShQSkdBRSav0kUX0EUYWjblHFs7M4UQWEXKS8UH2zhbKEpE6MdXykwk8N01fZTx0UrKSATmWT+U1WBYOQTaWkTQ0kTJ0DVVjMNPh0xJPktC5sxGu3SpU0SrVz9UkFo82nBESHSf2UHLQMSrYVo4pKdXMmS21zYQA0D0a/WL+KuTZFfr+Qv6JPAOS/rr+4T+pJ/r8Qww5dPs8AMF9CX0xPXl8Q33JfnF+uXwDAX9Jf5F/2XzgPCg8cbz5PAEhvQm9cb2ZvSA9Sb4xvvm8AmG+qb/Rv3m/wbzp/JH8WfwDQb1p/fH+Gf5h/sn/cf6Z/AOB/6n8Uj/Z/EI86j1SPbo8AYI+Kj5yPpo+wj8KP3I/+j0AIn/qPRJ8ulYaj7ESubA+sfgUukkpQ1SPAlAzIJVEtkzqsBwayI7wPDjIZfNQHHrJ8VSW07A/OEmVADCStDB+2AgFZtQODMVl9pDQfRh9YE+ZCzgKMJML0H5YfkK+ir8wfxh8A8B/qrwwvDi8gu/6vIL9Sv5BsJ2YtfiX+AoKMLy6SqpakJGdW7TMntC8GEm/ZVRU0vCT8VFUTuFSqpTRUTRNH7LQQ5LTYbVO1A6FTdQNqU/0DqzJT7ZRS7TRSpTRS2u0kUv0DElJ1A9pRav0Domw0bJwEKFGNA9vxUC2TulCVU4NQah1DTHQ0FXw0vk+VU9tTT3UDyk5lk15OWv00TR1DjE0tFE1dBGDMNz6jjFc+M/xEsUqdxFj8N1bDDNSCSXUESVWzbSskRKpKjQMhSz2zAV2UX+6FHlVmT3Dfgt+sTwCuT+hPyt/c3+5PEF8iXwzvAEZfSO9qX1zvhl9476LvtO8Axu/Y7+rvPJ/27yD/Av8M/wA+/0j/Wv90/3b/iP+q/8T/AM7/aP/C/wwPHg/g/zoPZA8Adg+ID0oPlA+uD8AP0g/cDwDmDwAfEh8cHxYfKB9SH3QfAH4fkB+iH8wfvh/YH+IfBC9oDi84HxovS1Wzi0sdRK1MfZPqTJ00TSXUT0a1kw9Q/TN7MD4i+nw0tFswvpLjXDRYUj0jym1SHUNcU2Uz0FMdo2tEVBUztuS0KFVVs22bxLQMVj2zfVZVs60LfLR5V/0z5YS0UbREp/4yFTykNFkVpFm2VaPXWD0jmlg9w1k1WI3EWIWz4Ve9JNSvAH6vkD+iP7Q/zq/4r+o//D8AJr8QTxpPNE9ev3C/ckFuRarmkpyEtGHUNCBERN2qpLSarLRXtLQXpLTKbVVFQ41VHaNUVT0jrRr0lOBUfZRUhbNxtVStlFStI/NTRURTrJUkzCRQU7XTGAzE4bY8xKlSHaN0UmWjLk1StdP4UZXEtCSIVMRtUqyUGlEdo+RQDaRVULXUUC2kUF2kT11UrU/VkxxPbZROhdNFLU7Vk9xN1cRN7ZR8JIuITDXUTEVEPNfWkvxtSl2jmEplkx5KhdNbxUlVo4dJvcRJBcS2HNRKSlVDy0rFkzcA9NeG75jj7tVm35DblkN8bwCm37Df8t+8b+Zv+Gsm7zjjAAZ9Dn8471J/TG9ef+j/mn8ArH++f9B/4n/0fwaPGI86LwA8jzaPUI9qj3yPjo8oL5qPAKyPXo/Yj8KP9I/mjyAvEp8AXJ9Wn3Cfgp+Mn6afmJ/KnwDsn/6f0J/CnxyvLq84r0qvAGSvdq+Ar5qvtK/Gr9iv6q9A/K8Gv7CfGr9Ev6ZSnEy0UzpMxcaus07dI2akVM0sjFShUL1EbFSKUaLNs/90VENQhnIDFFR1zVOFo+pTrcT8tNBUWh1TQNREtFXFxFatI9uzVoVzI1dFc5FX1lVT/lfdZFhVU85YNlXDIlnNwylZTVRkNC3BNMSCWNUkWMW0XMQL1Fc9U8TUP7Y/2DNGcgHBlM+2z8jP2j/sz/7PEN+ACk8030bfWN9iT2zXhrK3qtzEkHTEVBw0ESzUzdYENItWlVNItET3VVYtY7pVVVN+1EREzNRrClWFc9PsRJpUVcNbYlTFIxxUdVRTtbPbr1NFM3dT3cNAU2rl1FNVw9LEJJxSPYNrV1K1sx80VOlR3cOzsFENNKwkQ1FtJFG2PYPXUPVDkVAtY1ppUDXEnCTarFRuT/VDrQGMJI9O3WMotFSlrU2lUzxN7dRMZdNrmnwkCNxUoUsl5Ixk4bVK3WRKrSMDShXkSVpVxEk1U5lJFTP1HGQNbBT070rVRERvVm9obwCKb4z/lm+4b/pv1P/m//j/AAIBHn1GfT59Rn9QD4J/ZA8APo9g+44PuA/KD9wP7g8AHwASH1y/hq9IH1ofbB8uH1i/AJIfnB+mH7gf2h/sH84fEC8AIi9ELz4vUC8CL2wvhi+oLwC6L8Qvli/4L9ovDD8WPyg/AFI/PD92P2g/ij+UP7Y/mD8A0j/0P64/+D/qPzxPTk8oS0J+00s9VHy0y+COsqaMtFumT2XTS1AdU8CU5K0yXFSoUS3THUzkr21SBcMjU3UTl1OVU9sIVKVTfFQt0+1UtIX07NVVrVNeVv3j0a1WrVM+VwVDqozUF8xUx3YS51g9xu6yIFnaRQPxNFS3WJVTeFgajdM3XFT4VzXkdM+GzwSYW65Cwpxfvl/gz5Jf1F8A1l8YbzLZJm9o31pvbG9+1VR+1f7isXRUgnRUQhzFtVYFQ7rE1HdWdRMn1sRk51UdVFW1s29Vto2zNlUF4/xUBcPDtVS11FSN00dUpeMOLVRdU9hTnbRTvfQ05LUy1LT6zETDUg1jgLVSBXRSVcMSUuXT2rVRVcOidORsUZ3zNWlRHcSc5LqctIFQBeOrTFCd8xWEdU+lA1OtT53z5U7lRE4t9E22vfOITf3jIU191EyqRfRMPfRLtdRLjbMmVgQErkql40489UnV02meHPfm0qo09AxK5dMrikrVdEtFY12kD3YVAEYFdv1+/Yb/sP+yj7z/bv0A/v/4jxIJFg9IDzIJXg9YnwBqn1yPfp+gn7KfxJ/Wn4ifAJqfDK8GTxivKq9UrzavME8Agq+Mr4avsK+Sr9yvlq/ArwDyrwS/Hr8wv1K/bL92v4i/AJq/rL8Wv2BP0r/0v96/KM8Awr9Mz0bPYM96z5TPfs+QzwDKz7zPFs/Yz2qvDN/+z+DPbErf9OSAS9XT3ksthFjs5YxHDmKgTy3TSpR0zdykRFBRfVRk5DlSWkVjrUR0IFOd85XcR1TWQwR0B9RkegRU7gRXsu5yzxRfRpIxWC3TmrY05PpYpeMuWa1jHrVZ7XRYnfO1WOVjdlosVCI8VOlXNYPMDG8Q5l+oW65dRpLBnO/2X5jvAIrvDP8+b3BvQvku/2D/cv+ofG/GQ/zkgPzkMHzk7Eq0ZKq8ZGfEZ15S6OxkW6xVDVNxVYXTKuT0jfEUdLhURXQEd0aSEbVUXXRTzUOjU61jXm1TvWMnU/3j8FLlg2u4Uo10UsXTSVJ9Q9sUUuVD3FG9Y5dRVkWTYVHt9FH9k/Os1G28nHSFUK1jTlAV07MXUJVGXlI4T/2DzrFOLQTEdzaCjE2dgyUs3Hcu0jpMFdPX9JdeA2gEjxaNzkKDLITKSUVTATAUFBMQ/nWWhSbfGNPejQB+j5CPoomej8CP0h8En/YfAAgvEp8cnz6dRp9gL3Iv/J8Ali/4n6IvzC+2L/AvAj8UPwAmP2AfOj9MP1bfYD9aP5w/AKY/uD+iP9w/9j/wPxJPNE8AHk9IT9I/ZE92T6BPUk+0TwDOT6hP4k/8T+5PGF8yX0RfAE5fYF+KT4Rfhl+gX7pf1F8A9l/YX+pfFG8mbzBvQm/0d5o2g0yF0+pMtXTMdOhVTrV0T8Xzh4R0+pwEbW50BOFR5RNYUn3ktVId5FPlI7NT5XNEtVRNE7YUdChVffObrVVV8w1WjdOBFOTvtVZNhFfFc+VXjdNRtVhFBFjlIxNZLeRZ1oXTGlnlc+R05KlY2sXzV1zkFVjtc99XArUDyPzvju/Y77p/zH+mfwDYf5p/TP8ejVb/SI9aj4z/qG6PgItmMqc0dGH8dCCqPITdvPSaxPRXzPQXZVblE9gEd27iUlXlE1sYVf1z4FRldFTl9G1U5RM4VG3jAlSNU9vKUy1zhVMdE09TsqUEU8VkVASpUm3jcrVS7QRStRMFUn3TvqbMZIhRtdaOUhq81ORpUM3UlAR1lJQ9UO1js/RPlQS0BBhPhdROto3TQU61A9hNtdNw2U311NwEhUw9gx1MapX0S7UDWNwk90rlI5OTSj0W5iLTLBeuY0la1ZRJFRvPSmUzN7QXANYv6CN2H5Abrh+or7ofzK8ADi+Aq+avEL9CLzQvhi1WLwBov3q/5C+Wv6i/6i/Uv+a/APi/Cs8czy7PmF+SX1TPVs8AYM+Cz5TPbs/Az5rP1M/2zwAI3yLfLN9G36DPOt9k317fAKDfmt/M38bf8N/i37zf9t8ACO9C70zvXu9w73rvhO+G7wCg77Lv5O/G7wD/Ev8s/zb/FEj/2u9LZQOcXPTzAN4F1hZyIU41BE9lAyxQsl2zoaQFhJSKUR0T/7aMlHRSpcPnUmWDW21TZfPqU4VjXFRNpG1UPRNAVe1jtFXdBNbUhJdWLXMF/HSQV7ZlA/xXTRNmWNVkWNY9EyBZFbMuVHQKWVYtc9VYpcOHbARHdHQtBWwE11ftY8Q0j+5/BLALXrLBtA/2f6ALBo8IHwAaHywfPo8gj2qPdB+OjX6NrC4FZ/JUV31zD1wUza1WfYOJVv1jSMyEB9bchMhVbZN+7IRCVVZ9gwlVJaRUVXOaHJStYgSUKVQto/M0lK+1U21zd0SUQVNdBFOqHZPS5PSbZJRl3GQubVJtc+dR9QOwUX2DW3lRLaNDUYVkUYUETVD1A6BQ/aSslCS0ZGvaTxW0TxVzAU8VpG1O/aMoTjUDvE21FLVNJaRMfRNrTP2jCK1MFXOhS/UDQJSk4a1KXRN9Sm2THkykr21JHZOCSX2DmUlds2vxSYVjbEyk70r9owFI1Kdmr3iviqm+rZavyK8Ayj/8r+4/AE8SSTa9Xr+AOwA2T2BPur+ET8a/wL+qz8xPAN5P8E8CXxRfJl9w/2r/TF8AXl9wX4JflF+WX6BfYv/kXwC+X9hf+l8kby5vQG9Sb2RvAI7vKG+qb7xvhm+Yb8pv/G8Azm8IfzJ/RH/ubxh/In+cfwCWf8B/gn/MfyZ/6H8ajwSPoCaPOI9Sj2SP/pp4/CRorU09A6ZOpYRPTTNM1VAdo8CclDV0lKhRWvWUUlVDkVItoyM8lKuXU/0UVDUDfPz071VUrTRVrTPR9BVWFZRZVg00XBStV72UWDU0tmwE51h9EytZHSRZ2kU0WOUzuFhdA3pYGqXzN3SU+ldNJIwPng8AsJ/CD9Sf5p/oD/oPHK8urwBgH1ofZK92r4ivkhkuI4yUbYKMlEJX7RP+Vk0z1bzMFHkcBDfUFOhVttVzqlX9829VPQM2tVVNM/wkJMNUXaONbVS1M1VUDaMQVJWDVdg8JKFEJGpMJDLs9LX65ITDZCSOUp0TSW1SFSMSUl0D2lEVI02ijCRsUcWGxqNQpfObx1C1Q4NQtYa2MhW1UO0TvswkU0+1M+XW3CR8Tr0UTk0zjE20lfaWE0yVg1hMrSP0tUv9848URC5LnbRKQsW0SkU2frM0N14Cqkw0WwxKPQOGSg2jANw0AGMwtjUeTQ5N1j+QO5bP4D8AEk/kz/bPGE+CyS5PmEsu3wCQT5pPrE+G34Dfot/E39bfAOjf+t8M73aP2H8i7zTvRo8AOO9K74zvZu9475rvxO/e7wAA/6Lv9O8m/zj/Sv90/27/AJj/Yv+k/67/uP/K/9T//v8ACA8aDzQPTg/o/0oPfA+eDwCAD7oPzA+GD+AP8g8MH24PABgfQh9UHzYdjoVGwwQ1pIdSfrNPXTS8tVBFtFGVg6zTgF4SOlI1lFINoyBtU7UzlVOVgwhUdZSyFLTtDJf+guxVXaNdbVato89WBdM+V+2kZVd9kxdEl18S5FgNo8swWb2DIGSX3vK3WLqVhFjFhFhA9oCwwgH1jJfOlZ6f8J/CL9Qv5i8AAK8Srxw/Lj9Ar1KvVD92P5CIP6KpjjUmkrG0p18SRCzEr36SZ1bNwyjkp66ybawUlHFVpaM5VcWkbVSNI8VUVdOBVGW02hxEEQQk2lPlg6NTtv2DbFMFwzRTxaRSbG2U3ISBUo0zS1IFw1sUUv2D3FGthFH1pNbMhDhRtdPzrLS8UFqNI4XEFE5Q3fMXzBRrwk/d81e8FOhO5YPbY06lo/lNvYOQTarlNE3FREz9g1z8tPhqrNSXjIQZdBS6Ss1E1UpNtEl9k6c8VIdJqq2kSS1ESkXESg2TIQFLJSS0367dBtWuxZ5fsM8Awl/UXwbfkMvuXxBjRt8g3wBa2U7dVt9wb3pfhG+Wb7BrAJ5v2G/qb/xvDn8gf3IfLH8AVn9of3p/PH82H4h/mn/MfwC+f/h/yn8Mjy6PQI8aj2SPANZ/6H96j6yPjo+wj8KP3I8A7o/Yj6KPLJ82nzCfYp90nwCWn3ifUp+0n6af2J/qn7yfgAavGK8qr0yvXq9wqw4ygLVLxaPeFGSuTAVjqJVNRcROrRRPbUTEFN5qzBRS1BTIhLQ8Uk1UVmREIVMVVFP1swk0RGuaVNWzDAxEflUNM9vwVWVjYVbNY9NWls0TQldNVFeFJpayns1YZWMBWV0mlrIeWVpNU++EJLVYrRN2VCRbJFj1s+lX1TPMvDQBwkQ/7i/Iv9KxniXOv/gvALK/BM8uz0DPajlmP3DPgs+glM+ePUa1vjVmYjFEtO8RVj0k3Dd+cifsNz4j/DfW/hIoVXW0VP0TuFSqlaRURSNHJNQQHNTYbVNlY6FT1TNcU40jzSVURO5SdSTsFIBSWiVEUs0TElI1RFGNI2uVUSXDYNykKFG1M6vxUCVUUM1jg6RETNi8TLsQ/hI4TzVDyk6yzTNe5E+2UiVNZcRMls0zPkw9o9qEp/4SGEK8ZLcsV44jPFdOI0llxLY8VCdKtVOlSmXDHQIk5FjMb4ZfmF+q77Rfzu8A4O8KbwT/Fv8gazb/UG9qbwBs/8ZvsG+K75z/xv+Y/9L/APz/Dg9Ir3qvJA9+r2gPSg8AXA82D6APkg+8D94P2A/6DwAEHx4f6A9KHzQfxg8YH5ofAIQfhh+oH4If3B/2H+gf0h8APC/+H0gvci9UL34vkC+iLwC0L8Yv2C8aL/wvDj8oPxo/oDw/Vj9gP4oBnsKLVPQRtUw1Q+qspOhNHfPukU411KxHNlNQjUY+QuO2lERYUj0zylId8z61U+1D0ExERFSFs7bWNEQqVWXDnSREDVZiTVN/NETbwJ7Ce1c9U1vnVwXTUVidxFg9U2sXWc3EWY3TFVkF023hhLSWWI3TVVjl8xsTWE1T31fdpCTPFs8AyE/aT+xPvk1GzyBfMl9kz4BWX2hbTl+IX6rPnF/mopxVV+XzYwxUIHxU3dzEW5pWddNZVvXjGNzErdokRI1VjbNU/MQaWiy04Qy0qlQF1FQ9M5s6VH3TAlR9VFTUhU1TNUNPU/VURNThdNSbqVKNs3RS5ab24vg1UfXTwOw0iFHVphayWxxRjbPkUH1TrcTUa3dQzcRQ3aP4T5Vk1U+lZE+lpE7F40VO1hWz3E11ZE3l8/NMtk3TjEyFsyZMpbRLNgXTYUvlMwNLJURs5LM9St3UROSHSQ10SWo1tEntZErlw8dK5fMBM8TnNj+Q7yLx9uW278DvAOrv5H/27wiL/n8oi171No0ATv9g/3KPhI/W/5CPig+0jwDej/CPAp8UnyafiH8yn0SfAFafiD96n5Sfpp+wn8Kf1J8AZj8Ar/KfHK82r9ifKq90rwB+r5Cveq+kr2avyK/6rwy/ANav8K8qv0y/Rr9ov3q/nL8AVr/or6q/3L/Wv/i/As8cz4Auz1DPQs90z27PwLOmYpxZSw3mHoIoTbXEToXTbWrkZC5Q5TOjUPVUFVFd046k1AF0Z7YzhGRreFOlY+wERGBUXXSVVO1kVRVEVbXE9FSYbVbVgyNX5TOTV/XTawBYHYRYLWPRWD1j2yJZDVMwWeXDDlm03dRcRItc1EhY5ZMHFlzU2FcVc8ZEX75P0N8A4t/E37bfAO+CWQ7vgF9a70Bs737vkO+iX6xXZkK3JOSzkFedZFREEVc1Q8+2RESLVqVDSFZlQwetVkVzulXlw34MZETNVaVjDFUd1kZymlRWDUNkVJ3jKxRE5lRka69TZUN3ZGRBU0VzawpTPWPSfGScUs10tVI1Qx9sZOlRZYOxtVGtU3nkNENRfWMMtuw02FAF46BQneNbbVDNcyVQ5cPeT2WEbU/NcwVP1YOTTr3Gts5yxU0F40BN5ZPXpUx1ZEylNh6CqPR0SLbMdOVKFXOGSp3jC21KDUO0ST1jgklNY8uVST1ESR2ERHTqSgDtZCyHxo+gf7J/vA/Of+APACKPBB8uj2CLJh9QjzIfrI8Afh/Yi5Yf2I+SD7Qf5h/4HwAKLxwvLi9AL8q/XC9uL1AvAIIvnC+mL7Aves/UL3Yv6C8AEj8sPwY/UD8iP2Q/fj+YPwCqP7w/dj+IP+I/BE8OTyBPADpPTE9mT3hPKk+ET45PiE8Aok+0T85P4E/qTwxfJl9AXyAyX2Rfjl9wU7bjSxUGLmJboU0Vc6ZOPWOi1GRtSNT0vlA9YzJRxVRqpGVStWRSBeMgU+30bVP14whUpWN8VGUE1iRkX1Vl1FUVE15WamXUVgUEV21TqlfNY7UYbNSCnNTnWLXjKdVZpWRZnePrbNSyWKrVw3OUZDOUZPMk5NAi1OTCHO/GbWaCwdxvxm8AAH/y37xvPu9If1LvbH827VB2f6B/qu/c5LHU5ILU5NtCV+XD/lat87xWap30Vs0jJ/Tk6FVVZLVVhfNvLNQ2Va3z/G1UXQPFVI1zjVT941tHVBUTDlT149hc9LWhZPRqbPQyU21T+llSLYQEZIBSPYRS5VObElIF89pRzVSs9Gy1Uc0jN+TE/lBtU7qtUN0Tg1Ct80zM9BW03FXs9FPk9OVOHWROtl0D9U2t84xNzfRNbLXkFARUTN0T80uF82uPSwXzKlwUsUrlhJVKXfPxVASiVAcG8qqxSUUGPgWOch1LjXNdANwfziVGFe4Nxg/In9oP7J8A9g8QryKvPB9Gr1AbZq94rwCKr8wfjp+wH9Iv5K/2rwi/ABq/LL8+v1C/Yr9sX3a/iL8Aal+kv6a/0L+6v/S/1r8QzwAiz0zPPs8wz2rPhM92z6DPAMrPrM/ez7jP6s8U3w7fON8AKt9s317feN/az5zftt+Q3wDa3+zfxt8I7zLvHO9G71jvUGLvbO+G5X6DS630THUEZiQE6E3F5Pz05U+F46lq1PXkVFKk9OOshFfVUoXjygRkQAxks1PWXQMlVGWTmhxkDFVajXOdNPQNVo1zfex0a+xWheNaXGTIV51mtq7ynFjNoxNZNXMwbVllkxpZTQPkWD2DM6dYBaRsZCdYhWRc9wDeZSZ/EH/i//T/Fn9QfyoPADwPTg+Qf3IPhA+WD6gPwnnUrgVu0qfMdHEUBDBXbCVkVPSaVpXzV1YFo2UYBBTYNPdGYmFVXWNRKBSEK2Bmk1TdBFSF4ys6VOVTAkQUygxntuLZXBz1VIThUhWTqVJatVRSteM8Ut2TBfxUW81R3ZOVUT1kUYXjqxpRjfRQ/VRQbdRQFi2TP1CV8wfkVNNQh+JrNE8to67U5EVOTYRVTVWkTd0UTc1UTEUUbUxt09dLXWNYSx1jq/xKXWOYRCQ4RCTYt0lAcWYBkEmVY4NZSWUEZJRKSq0Dy0SUATPcl46v0KMupbafwC/SLwD8nwatBq8YPyo/PD9WpT49AJYveD+KP5w/zq+or7o/5D8A9j/AP9o/LE8+T1BPYk90TwCG74hPek+c755PuE/iT8RPAP5PEF8qXzRfTl9gX3JflF8A7k+QX7pf3F/GX9hf+l8cbwAWbzhvGl9Ub15vcG+Kb5xvAK5vSG/ib/xvvm/ob/pvRH/ALn9Qf1p/hH9+fT4inEtq5XM+xOQozOQoTq0DqytPLZMP1ISFvIT6tsyEjFHdAwFSdZN2tVLF5FKtA1tTXSPQbVMdk0RUdZO2VP0UhiQUuFXFdPQHbpPEBHm1Vx3z5dwEUVjdA9G1WA2UWT0zLlndFFm2HUPTWHWTllgd81UsdPWchNZXHZPEFA/O/wDgj/KPBJ8OD9iLVg9In2IPAGyXZp+In5qfrJ/GBcYNbvNVVx1DYzSUIHyUzVSEq4tWBSNI/AQH9ATKZhQUjVXt5ESEGFWVhKwk98diZFTVdFRl8/PZU32UHPSFU9UTT1NWJfMKU00T0hSEm5QUa2VShYRSrUP3UeXja75RDTOI9ORDUbXktvzk11A1k6BQDTRQtg0jMVAlg/RP5XRPyv10T10UTs12PiK8TdYlg1RNPTPuxOSITGp1gyEstKGs5EBLdYNr4UpF9Erl4x5KdYOpwWQn9nNJDSPxbLRsFUrtBEoNM0j0Jw5PIEMA9i3WLR4TxL/mL/i/+i8czwAuz2A/0jFWPVbNVjVWzaY/AKDPss+cvxZP0M/6zwzfHt8AMN9C31Tfzm+Af2rfdN+e3wB4f4Lf5N++35h/Cu8c7ybvAEDvUu9k727vgO+a76zvvu8A+N+K7+zv7u8Y//rvNP9G/wAQ/3r/lP9e/2j/qv/M/+7/AOD/+v8kDw4PMA9CD1wPZg+goP9yD7R3JiV+g019hE62ZbMjT32TDVDlw4NazBQXtBSKUdUT/7wUtIsQlvLnfBRZU6WjzrYchEBUNZPQVC0UVVolg7Q0pCNWpRRWZYOtBeSUc1fVE9+8hGRtWN2TzFhdIyBZ1XS1WXWkWWWD1VhFJFhajYNXfIQFWC0kVwWDYcY0nxafOJMeIsJXVTMBwfwX3h8gnzKfNC9OL2AvAIKZfp+QL6IvtC++ndaf6JPK1rIRbBTP/J9egglWEhXDyBynFrNVdaQ0ryaiAWJMr16tPrN0r4avmKMWwgn4pKe+Inu0r8av2Ks+ggP4Tz3E9K8Gvxi/KrHGM8LMBKU8v06/YLOOgodJAl2DmXS/hrU2g5S/3s0+xQC+v9BP4k8Mzw7PQM8qXzxfAE5dds12z4jPus+kX+bP4M8Amv+0X95fEG8ibzRvRm9YbwCaD2xvfg+gb4oPjG++b9BvAKoPBH8ef+BvGn9Ef2Z/eH8Ain9cf5Z/qH86f8x/9n8IjwDCfxyPNo8Qj0qPbI9Oj5iPAGKPrI+2j8iP2n/cjxaf2I8AKp88n16fQJ8Kn5Sf/o1GImOAS9Uk9FXMBGVNFVQ1TsUTZvQ0LlBdtPQEbTespKhRhSMdUl3D25FSpRMIUxVTeFO2FUPsU01TflRds/G1VO0kVfVD1VXFE0bWXBS1Vk0UV2Wzk1e2lRMaWEUThFgVU+jRWJ00jBdewgGUFMpYqh0TiawUN6QU+HQU1AJ0FMRsL9Yf8K8CvxS/3q8AKL9Kv1y/vi+Av5K/pL+2v6jIv9KxrhK3PLSQdBRE1VctEwDkJLwUNHlWav2UVq0T9zQ0ulVdQ61+VKQ2VYVD/Fw0w7VUJTRU9UNVVF1EVFbFE+ZTbROvfDRqhDSrMlM9xFJdE8WcNI5WFBRXUm0THxwU6QwUraTENGxR9UM1rDT+tVCtE8fsBJNQzbNbZVDVBFCtNAREU0+FpNYURHxObRMPDESoTapFRE3NNEylE1g01Pha9FSTVFQuS/0kSm1UtUrFNEqlE7hJhTOCtmxEp0nNswtKddRKCq0TB1TUT1RX5l+4T8pPAMzfBl8A7xpfJO8270jvYlkAvt2OX4jvil+s7+5fAG/i7wDU7wb/GP8q/6SfTv84/6KfAGz/dv+Q/4L/rP/O/7j/8v8ABA8ODyAPMg9MD1YPaA9yDwCUD+b/kA+iD+QP1g/oD/oPABwfNh9IH2offB9eH6Afih8AtB+2H8gf6h8ML/YfGB8KLwBULz4vaC/CD5wvrp/Ak15C295LNTOqTGVDoU225ZOmToUz4k+1o2dtUIVD3FD9s1BR5ZPbxlGtIzpSbbOtUrY9syBTZUOxU2WkVFbF85dUldRVrSRVLaRtVU3jXlZlQ9FWrSNrWletI8pspDNYbbPbnViNQ/9YPbMwWVpdRFlts+1Y/eOjfKSrZFiN0yKspOkExMyFV21TwWS/Fr3WNY7SwgDsPxZPKE9CuT6/WE9qT2y/gI5PoE+yT8RPxpPcRwajV2z95NQ0MVdV0+9WHTTaDMRpFMQnVjXT6FWyhTRVRaY20ihVBVRU0m3UVL2URDRHVFQQVGrNNFPt05WExFxTXaOrJVP1w+6cxLckNIDWrMRJUu3TBRw0zVG2XaOVUU1DYFE9VFFqPaRQrSO63MSDUFXTbT/UxAdQjdOiTzXTbTjslM5O9cNeTsWTW/lN/bOQTRXUTe3Tm6VMjdNCTM0mvpoZ1qQkukptNErt0+VJNsWTmUl9M4NJhUR01KsiSt0kSg2kS4VDXQCUL7bfyN/i39xv/m8QfxrvADR/Rn9Ye57tdn+o75p/rH8A9u/I/8p/9H/ufxiPKo+0bwA+jzCPmi9sj36PaI9aj7yPAMaPwI/yjxSf9o8QnwKfRJ8AVp8Yn2qflJ+en7Cf2p/EnwBun/if8p80rw6vQK9ar3yvAG6vSK9Sr8Svjq/Qr/qv5K8AHr8wv0K/DL9WvzCfar+0r1iOv6CzxkKLS2XUTHXD2+pMJXMoTsVDK0/UZVTUxIfcVPr0xG5Rtn0z41Elc1hSnbPqWVLlxIxUzlO1w0RMV1Z2wipVxUObTDQKbDSzmlaF1NxEeVe9U+WtVy0zUVjFRFhFMxe1Wf1EWU3DClm9U9W1WA0zlpTEV1j1YxUWjDTfVzXTyExP5j/4zwD6Of7POE/qzzTfXt9w34pPgITfpt+439JP3NfG1X5SnKr0RGOExCEEVN9sxJuqFFRZFFQJbDTKLFSNtVW1M1RMNBpVZePhtkzEqlQtM3FU7bRUZr1T9VOd1IRUhVMFNE1TJXMYU03kpFSprFTbZVJVcy5SJXP4UdoFM8AcxIhRPWNSUbZVMxxRtTPkUFXToNVQJXRQ/URQBWP4T7LF5E/V5Axkrk5dVE7W9WPFTaVkTaWz90wajXOR3LQqTA009Gd+Mq0D1CSKSu20Su1Tz2VJ/SOMfPcOgtNJLTNbQUoVw8NKVdNAHHcAfr+os451zm/wbxp/BA8mfwAoDzoPTA9WBY5/uHuGf3gPALp/rA+mv+APAo/0DxYfKB8AOh9MH66/oL+CH7y/jh+IvwBSv7wfth/wH8IfBC/eHzAvANofRC9uL4Avki+0Lx4vsC8Awi/sL84vAD8iP0Q/Pj9QPwAaP3w/hj+AP5o/1D+eP8g/APo/HE8GTxhPUk9kT0ZPiE+wck+cT55N57KcSw3DPjbktGhNfVNsTlUE9LRrMFAVw6Ps5BhRffTG1FQBUj30rFWM5HhTWtXj7IxUXlSN9FQ9xKlVRcRcVEhkxLoc5CltVx0DmFeFEwdYVdMtcJTE11h1VFmdVs7CW/9YfePFWIUTh7xUtUfExAW8VNdXPePEAJTf7l9I31LfBG8ub/hfWm8AnN+e35Bvom+0b+bdzm/o06q+wrdEZJDcVFSExBHaDOTPbMSLVoUTN1a2/bP3VdXjvFUNw36YPORbUOeyDFVNVtZDVLbt81VU9dMcVE3z5q1TzcOvU/2zd5TkQWlTpcQ8xNSs5I5ShRNrV1LNwx+c5OlRlQOrsVG1Y3sUxEMUVAxtUf2zx1AFE5NQLcQVUO3zJQzE3hT0+0AuU7VP7XROzcMPTh0DqFlNpfQ09NdMPeN0PPTVEeS0qBQESMy0y0ps7URshAxKPeO0Sc3j24JJdcOZSc3D70m2/bNnSv2zB0vNw08AXAeGH8CD1v/o++6P8P8SnwDUjx4PSJ9qCWaf0PumD4gLAI6fuJ+6D8yfBh8ArxKvJK8ANq9Ir1qvbK+mT6BPeq+krwCGr7iv2q/sr/avCL/SrzS/AEa/WL8av3S/hr+gv5K/xL8A5r/Qv+K/DM8WzyjPOs9UzwBez3jPwr+kz67PwM/Sz9zPAPbPCN8a35zPJt9Q30LfbN/Aft+Y36rfjNcGg1SUrkzWBZOlTVXkTk3zpk/WFVNMUL3kUD3jNFHW/ePIUa3TOrR0r1K2nfMjU22jl1OdUwnNVE2TflSVhGx0fFW2RWPwVaWTYVZNVFbazeNCFHSvV0XzGli2VVOEWKWTAVn15Fla/XRZVVP0WLVkWEXzrXqUVDdY/eRXTZPOBVelk8F8bwZvCP9KbxT/AGZvUP9i/3T/tm+Y/6r/vP9gvm/gb+rxhuWmkoFXfeaqRlL+bFSqdFRpJHQnbVYd4+hVFVOsVQ1zbXFcVDhVDeMAVY3jq7pUBQRUnVNJZAQRTVSN49pTBVQ8VGycdKs0U2XkUj2TuDTkg21SzfNLUlVTFFJNc2vcUf3UUUVTblGN49sqUfWT81AVU7xQ2rVThQSETlBtoxdQZn3jwk+tdAyEzk4FU9tjTp1T+U0N45BNav10TYX0TE1zXEzV5LSM115SGOyUt0qtdEqqtVP1nISnnISHlISvLUkN4zBK9dRKZRa2AwAEl16dLp84m/6P4B8SL1SfADYvSC9in5yfdi2mn6Av4p8AtC9ur+gv+inWLxg/Aj8sPwBOP2A/cj/E334/kN+iP7w/AM4/4D+qP+w/Fk8ITzJPTE8APk9oT3JPpE+WT7BPyk/cTwD+TxBf8k8kXz5fuE8yX2xfAH5fGF+aX7Rfxl/YX/pf7F8AXl8YbxJvVG9Ob3hvam+cb1COb7BvkkEec0t1hEyFc23n7NTlTSUj6E71ZFYchINQJWP67ARsxHRb4VFFc1RSjePKxATbPFNFA7FTDeNAVFp947J0dCZVjYRVJWPTClbNdBwE6hwEWldaPTPj/PRPWG0UWD0z2xNZTSMuWUUDEVlaDePgpHSjWK0DU5zkGxFY/fPfVx3kPP8O/QDm5Q4T/H8mjziPOv/0f3b/AICPgv/s787/yI/a/9yPjkKrp1dFA2FshCC0hN1aHASaJARZViUjGBwEm9pV/fOfVS10PAQctkyU5FSNA6xU/RN1tlzkPFSVAwRU/QPOtVON44pMdFBTJWMaaVONdLQEq7wEdFL9A5s+Uo1DB1IVhCTkitosdVGNAxxR9QPlUGzl1AQUd1BFA0FQ1eStTyUjiE/llE+VI7GtTs3jR07FBE21lE221YMLTV3jjExddExaFYRLtYNdS22DAGQUW5hKtYM9SsUESU2kZpwUkEmFpk4iTkr98wXPdBQ3/BcuP0Az1h32HQD2r/gfGi8sv04vUL9iv1wvANatli/QK44vqL/av8Svxq8A6L8CzzTPRs9Yz2rPfM+OzwBYX5rPrM+mb9DP8s/8z/bPAAjfMt8c3z7faN9a34TfTt8AoN/C39Tf5t/43wLvHO8u7wA470rvdO9m74Dvku+k777vAJjf2u/07/7vEP8i/zz/Rv9AcP9a/4T/nv+w/3r/S40Dq5xLvZRMPbMoPBVOatWDKxwULvQEpVA1lLVRTaRRRQMBUl1zdtVSfXRSHXNcjATsU9b9A15UHcPTfJREVaZ1o7hV9fR0dJsslAltV60Dk1f9A/5XPbS1WIWUWBWDIlkFBFlW7WMHWV0EWH2ThMwEa0RYFbMFnHTXV11zAcZsj0aPCIsGHzAfQh+UjwBWH3gfih/0j64fwB/SH+QfVPYdbhKQFIRSlHQPnBQtzXR0i1Z1o0iEBSSU28pVbROAVbXDR1WqPXMMXJTUZJScXHRmLVSdEy1U7WP3RHc+srV4pJRDTAQMU11z1lq8lJ7ElGdSbRMwrJRb61HNc7NRnRN97JRrRVEdJFE9s9hQxbO1oRR0avyUJ1C9k97WJKRxT90ET7XDl07WHXMsTm0UTXWjWE2a5QRM3XNvTOVmFrKlbUvNc0NLDZPhShWDa4JKvZMerKSvSc1z24NJFYOiSe2T9UlaxbRKHcPzSvUTS3S3AIb91q/oqw6T/DcGvxC/Mr8APL9OT2BPck/Et3ZFFs2WvwDgv8pP3E8WzwjP+k8kXw5dAC5fWF9qX3xfjv+A/5JfrF8A1l/IX/Jf/F8GbxBv+l9EbwBOb0hv0v98b55vsG9ib8xvAN5v8G8KfxR/Jn/4b0JvTH8AZn94f5p/rH9Gf+B/yn/8fwDufxCPKo9MjzaPYH9qj3yPYI6PAI+ij9yHLpK5S7WUtmQ0ZU1tM2NOVaOmbU9FA0xQlaPAUH2TazRRdaOo3CQdUrVDrZE0BAZTLTRThQRU1nVDflT9M/FklGFVbF0EZCREVu2TtVZtE61AnBStV3WjGKwEgjbkBOdYhQMpWbWWVjLb/1hFQ7hYdaN4WGotozfUlPgUJNJXPaMBxJQfRh8YrxofPK9OHwivAHIfhK+eH/gTnq/Ar9Kv5K9Q7oP8p44jFCSCFCRClAW2RCS6Vt2Td1YtYze2hJT1Va2DqlVVNFW2RZM2VUUD/FRtM8O2fCSNVCVDVVRFAxztVNWT2FN1o6BTQG63oT1qU50zMlOtg6v6Um20UnVDjrwkV21SHZMQUp2z2lGdNLYkBGxRJUM1UZUEULbdk8dQ/TORUL00UFolQxUUNL5PRVNTJDSz5U7VlAQEC079M6GtTf0zIU3thEz1g1RVTM0kSy0kS0WTJmw0s8NKBZSMNO9JhQOZ1pw0gkmds6qsNBFKKp2zirw0C/SEVERfLmUA5j8YT/o//M8mT0BPek9c3wBu37BLjk2O3Y7dzsW2T9jfAOrfPF/OzyDvMu9E71bvaO8Aeu+M77aPqI+i77Tvxu/Y7wDKj/Tv/u8Q/yL/PP9O/2D/AIr/bP+W/7D/uv/0/97/0P8AGg8sDz4PYA9KD3QPdg+IDwDy/6wPrg/gD/IP/A8mHwgfACIfXB8WH2gfeh+kH7YfkB+k2gmWM0tdNt6S52Q05S1NRdPoTi3ET0XUFDU1UJ0zUtQk41HFts4StcrEJECcJLNThZMlLVSds5pUpSRVlcRktKsMVt0kVhWT7Cy0WraclMhXbTMzWBWTnG1YDdMRWXWjMFndk2sXWfWD5NyUp1hFkytmWPWDJLSU6ZwnXq8AUK8aPyyvJj9wr5KvdD+GPwCYr7KvvD/OP+A/+q/sN8YCU6dXFeRcNDC0NO0stLWaNLRXPLQXVkXT2E1VtTOdVW2W1pIoVLRr71RVk6lklHFURdPNOGSUAVRFJFQkk1NqFZNcXCVTzdPhUnVEtVKlk3JEJDpSLdMFbVK1M81RhZOVUXXTW15RzRMaUc0kUJWUahTEdQRUPfy0B1CVtFVPJZRPddOuRMRBNMSr2E3N1E0dVE0dw56tTIWTNUx1lEvVk1jWBOT3Ss0jlIRUNEpajbRJFZOMSe0USQ3Ta8FJddNOvMTLSj20AAzX/t8Y4+bPIN8KbxxvNt8AQN9632Rvdm+A37LfzN++bwDQb+Jv1F8Gfxh/Cukef0h/AFp/bH9+f5B/2h+kf7Z/oB8ASh/Uf/Z/GI/ifzSP/n8ojwBqj3SPjo+gj3qPvI/mj/iPAMKPDJ/OjxifSp9cnzafKJ8Aip98nwaf0J+qn+Sf5p9wnwD6nyyvTq9Ar1qvhK9ur5ivsIqvrK+unW4inEsdwz7VTE1jKAwkKDzEK0+aVbMPFMSFUK20HMSO1VGNRFLdI3ZEJOpSbKVGzrLQU80jRFTdI2u2VAWDR2REuFWtk6sqVuUzm4y0C+w0e1lX/RSkJFNYbVRYLWPbJVmFYy5ZpcMKWay1tnbClljlQ1W0tBMtWAWD11fNI8ScPwY/ACDPMs9EzxbNBs94z4rPnM+Arj/oP9LP5M/uPwBLNkNXtM1UZMQgvMTNVnVDiVVWdVNIPEQHTETIVERrjVXNI1SEtBpVbVSsZCcuImJUFbRUpSPz2VO9xFwkhVMds09Tqs20U8VD0lS0nNREZdVSxbRSfVRRXbPAUZpNY4g0JENRfSQ8JNeyJFVQHSa2YjFQdVP4VhwkiE+NRE+dRE4Ntqpmw011VE2FY+4EtIhVTK1TIQQkpewUQ8xUa+FKxUOCjOQiSi1j28VJxSOHSV2zkElatWPxnFRsSl3kSk1jAUhEZyZ/6F/6Xwz/Jm9AbwBKb0z/Zv94/5pvhP+2b8D/ANL/NH/e7/D/Gg8sDz4PUA8AYg90D4YPmA/ir7wPtg/QDwDiD/wP7g8AHyofRB9WH0AfABofhB+OH6gfuh/MH94f8B8Aeh8kLzYv+B9KL2wvVi+QLwBSL6QvZh+wL9ov/C/GLwg/ACI/LD8OP1g/aj90P4Y/UD+Qsj/EP8Y95kK15PV05GW2VFRnTs2zak/1oyy2HOShUMVDMlF1U6htUfXDG1Jlw5BSDQOtA6xEdVNNtFNdU16tVL3D7VQds1901VVqbbNGTNS3TNQnV+VEWVdVRPS0h1h1RFjFttqeQ1m9w/1YpVPDWKr9Q4TkRETcRPNkxNAFV4XTwrzPFs8oXzpfZM8AXs+gz4JflF++z7hfyl/cX1AG3wBvEtGWQ1e185H8tFtUVzWz/lb907w81Gt5VnUjN0zU91X1o9u8VTWzflUt80VV1v3T/FSl08V0RI1UVi3zVVT90xxstOas1KuvU03Td7zUMmRE+mlSfWTU1I7c1FdSHbNbH1IN0+lRtfOx/NRbbFEt8zVRNWRQTdNbx1Al05FQ5VNbJLTVJSy02jzkUyzk6E5m9aN8Tu20ROSoTW1Ta0BN9bRM/bN0TCXk2uT0k6T0LkvlU8tKarX0Sv3USv2ztEmts42DpOSnSZW0jOdO00sArdTk98Y97u8A/xKPLP82jwBI/4L/bI9+j5D/oo/k/8aPANiP6o+cP/6PIJ8ynxSfVp8AaJ96n4yf5j/QP7Kf1J++nwDIn/KfBK8er+ifQq80r96fAGivcq+cr6avuK/Kr/Svdq8A8K8Kvyy/Tr84v2K/dL+GvwCQv6K/FL/Gv9i/6r8EzxbPACDPMs9Mz07PgM9az5TP9r+wkM+iz0SXblKAS2Vj3jVLfdPqdOTlTT12luLL4k8VRFAF1DREUlFijUPGBOTbYLbSylJFc1s8U23jsVMldFR9o7OXVM10dGR8VbXDCs1W5VN7VmVEnNRaV9Y9Q8hX9dMzvESdWLLVc//ER15CFVmt4+C1WE2To+REZFiV5FgK5WRXnXPMbF8eXxDjtoIBwTTnRl9Q71JfHO+eX5jvAKpftO/O7cbv4O/yXwT3fqJrp1dl03EkZDFX1XO175zUqkRkWVZVgxjWPGTcVdVzn2xkZVVaHUMqhETzVB1DuoxktXWUZDycZAZUZWPOaVN11GxFUz1DKFO1g9vxUv3jrVKNQ3ZS1mVjPlI9QwjcZM9Rms1zl+xkYVF19PT059VQpWRQVYN4FHRBUGoNYwkMdKckRDxP3dPb0E7N40tOZdPhTdY9Q3hNTXRNHUOqTMo900J0BOL8x7bSA0tmZdOhSm1knATlSQ1jW5lJnXOMSWXTwbx0DSvMdMdKTWQsh36vSJsA/n8gjyqPNB9Oj4iPChleHwCAE06Vpo+4i54fuI/aH+wfAEaf8A/6HzQvLi9YL2ovfC8A1s+IL6IvxC+WL8gvsi8MPwDOz+DPCj8sP0Y/QD96P5Q/AFY/sD9iP8Q/zj/IPwpPHE8AJk/wP1JPZE8+T4BPqk+cTwDOT7hPyk8EX25P+E/yT0xfAEZfIF9qX3xfTl9gX7JfvF/UZk3O4ovcVDoU1CVNtmXTIU7NcydPzRMR1VDV04UsdPoUBG9R0k0jA9T3ntNSnXNcU2pFBFOlc0ScZLZUvfStVV0DuFV1EyiU1JtalNQLFPR5V9XT5Sz0W1FYdRO4WCV0WTX0bVm18w5ZrQPZWOVTbZr81FlYzXMXWFUEAVdF1Kzvdu9g70J/VH9+7wAgf4p/nH/+7/Dvun/kfwb/oBjzFv32de5jLPRhLPQhWjz0z5TUi1Z180pM9LUJXPTMZPSPVZ3zVraE1BxV7dPUVF3TnNac9GZUFQMvfNT3U7YVA79TdfOKUz3UU9Z9Ew5TnfPW3PSeUtYNM2dSdXMwVNT6UdYl08JRtQRR1dNFUbYVAw9RdRPYUM0ToWY8ZGpQtdQsBPlPtQStT3UTCE911E7d0zBtTi0TxU3Vc11NDTNb90zNE5FMdfRMhdOVrARkSwzVSrWEzAQnlUrt9End05C0l9bS9Qq0BGyslO+cBUwXDj/wkwAGHyAfIq9MH0aveB9qH2yvAL4fsB+ar8Sv7h8oLyIv/K8ATi8Yvyq/VL9mv3i/ir/0XwCev7C/ur/Uv75f6L/KXxTPAC7PIM9iz0TPRs+Iz5rPpM8Ars/Az9rPBN/+zxjfKt803wBG31Dfat9c35bfuN/K39zfAJ7fsN/63wTvFu8w71rvJO8AZu+A73LvnO/G79jvqu/k56oOg0tdBEx9pE3NlE7WdfNqT2WjLiyUo1C2dWM0UV0DqFHVcx21UnWUUjWjBVMlY3dlUz0D7LT1nITvVDWEtVVFs9OEhERWNWO1bVZFsyNXLZOTV93za/5XdWOExGToWMUEWuRkKdRkAVkFA8rU9G2LxGRIWF0D+Fd9AwXSxPTErH9WfzgPSg9cDwBef6h/kg+kD7YP2H/aD+wPUP4PEB8aESZit3wEkMT0W1RXbWMAV2WDvFyEW3lWbdM3VqWEVX2Tm7pV3WN+Vd2UfIT8rVQtk8NUBWRUNaNVKVR9hHxk5qyEr2z3voKrMlM9ZFKNFFJlo4623IRXUm2DH1KtY+m1UdWjsfyEbFFdFFHavfRQJWPHUAVzkVDWfZNaUA0DIjxk2k+2RbNTTzWj5U5183xZTg2UXJSlTXXzPGyUa9dMRWRMRbPzS22EGpSUKgRky0rNlqZj1JRbr0ktk4NJfZOqzJTbDEp9Y4ZKfQMASwZ9A0BLZZSMr26vWKsurwBQr4KvDD9OP3g/kq/8L6avANCv6q/kPza/SL8yvxxPPk8AUE9iT3RPhk+YT6pPvE/m7wDIT+JP1E/uTwhfOl8kXy5fAChfSl98X15fqF+6X8xffl8AkF/qXxRvNm9IbwpvLG8ubwBgb3JvnG++b7hv2m+kbw5/APBv+m80fx5/MH9Cf4x/fn9AmH+if8R/xm/we74jSw0DTeKENK5MZSbGI07VI62mRJRoUNWD3jQkUlVR1SPG/IQ87BSv1BRrI1NNlFMFkyVUZTNrmFR9kwqEFHxVfTNt7pyEXlYlI9FW5SS1VwUDyLT0M1jNA51tWI0j/1h9AzBZNSRq5PTx/PS4/PRoWBVzVSfU9OtMFMwMBMLEDwBuD0CfUp9kn34PMJu+D6ifALqfHB/enc6fAK8KoQ7zHKe0BqWO8rE0pHFXzTMxVVeF9FZVc6pkFGdcFKsnVpUj6oQUrJT0Y9ZsFCpVJSPxjIS6VFbNM4FUVRNJnKQRjISx2nSHfvNs9CdTlZPw2VL1hFz0gVIFo0tSWkXzFOwUz1Ft85f8FKthUZUkUYUkUE0UUNotM4VEhE5QVRMJUNg1hm4jNPTOTm2DY062VRP5TUUTkE0tMyVtTQ0Dokx1Ez5MPSS0JEcW8hjMNLFKRSRK2u2ESX2DlUlt84dJNi0zxUlFEzBKHYTUJAEm7CcuRVZ9Dj0mPY7zHM8AJj84P0I/dM9uz4g/0jmmzwAIS/4t5j/4z/o/XH8G3xjfABp/NN9W34jfmt+s315/4H8Awt/c3/bfCO/6fzzvLu8Y7wAi72Tvhu+Y76LvvO/O7+DvAPLv/O/27xD/Iv88/17/cP8Agv+k/z7/oP+a/+z/1v/o/wAKDywPJg9ID1oPfA9mD3gPwLIPpA++/9APyg+cJItLas0kTF2j5ySE5U1thG1P9ZMNUHXTg1CNwxH4JLQLIMbC4Qwk6xCWItXK9BRZxKTOxBRCVFodk7KsFCZVpaOZnBTbCValo3lWfYMFV2pNw3U0pOH0lE1YTcObtVglIxFZ3YZ+ghW27BTVWL2DmFhdo1cVWHXTE9SE37yHlp1unwBAKx6VPi9oLyovxJ+eL7AvAPqZxi/4n/IvBD8mrSat3gJVmjSkYYwkIOQk3VSkrZqsFFlWjcMYVKTKbVVlg49V9aNUVd0DbRqENORUTbOsVHXUtVRdhFR9g/VTZYO/bVO9g4hTbbNQU400tVN10+PspKtSlRN22VLlFGwU+lFts8BR1t0DilGFNFFNsxxR1n2D5VAdhFDdA2pQ1MWEPLT5PISITLQcT9qltE5Nw0VOTbPcTda9g1hN7YRMJbOMTMaNoyFM5STst06y/Eoa/RRKxaMeSs22xrVus7VJxRRJlcNOSv2kSgLdAzqcx17fuMsWzS7POF8ASs9cX47PiM+az7zPvs3GXwDYW9bN/s8Ib3LfJG8ub3DvAGJvdG+Gb5hvqm+8b/4P4A8A4m/0b75vEH8qfzx/9g9gfwByf4R/Rn+of7oPxH/ef9B/APp/FI8mj8B/Qo9Uj1aPkI8Aao+cj7aP2I/Kj/yPDp/ojwD6jyyfRp9Yn2qfjJ9+n6CfwLKf1J++n6iP+plOspxLqIW2drWOU06Fo2pUtC61UO0TpUwUGFHFo46yHLQD7DeWEgZTjVN41VNNs+zMNGCspNFUtvWjRFWVE7ZVHXMntVYFI7e0FCVXNROTzVdtswBYjVTcFNFYslUjIuQX9lIBWQUjx7VYpROJ1KRIWB1zBxYUtNdXlRPGjC8uL0i/AFq/PL9mv4gvui+0v8a/2L+A6i/8vyY9Hj8ow7ajnLSQVlQkUld9Mw/stM2sFGuJVh0jSLQU9VX9M4u6VSWjfpQ0o6A+ogqtVU1j01T9M5qcpGRqrDQcnKTkvDSvUwUjm3dTnbNAU5XEhBTSZuQ0m1JlFn4yH1IlFK1RnbOwUa0UUTUTQ9lRHRRkFNdQxRORUKb9M1pQ5aQ0RNpEpG6tT8UTAU99NE6NUyhtTsUToU0dczdNncStTAXDa0yNUwiMRKFZS9XEnETdSjUTY7TU2wNK/TOqSVUjgklKnRRJtTRJVRTkRO/kRAFP9E9GbW5dTl0uX1Bfal8AjF+OX5Dvou/cX95f8Fvm7wD4Xwr/TG9GbyB/Uv88/3b/AIj/mv+s/77/yJ/yn+z/9v8AAK/S/zwPLg9QD2IPfA+ODwBoDzoPvA/WD7gPyg/8DxYfACgfAh9EH1YfaB96H4wflh8AqB/CH9wf7h8ALxIvJC/OHwC4H2ovRC9GL1gvgi+kL8YvAIgvui9k9w</prop>
			</obj>
			<obj name="Protocol" class="HTCProtocol" version="1">
				<prop name="Created">2016-05-18T10:47:16.153</prop>
				<prop name="LastModified">2016-05-18T10:47:56.599</prop>
				<obj name="Programs" class="HTCRunProgramList" version="5">
					<list name="emlist" count="2">
						<obj name="item" class="HTCRunProgram" version="1">
							<prop name="name">Program</prop>
							<prop name="Cycles">1</prop>
							<prop name="AnalysisMode">None</prop>
							<obj name="Segments" class="TEMRunSegmentList" version="1">
								<list name="emlist" count="1">
									<obj name="item" class="HTCRunSegment" version="2">
										<prop name="Hold">180</prop>
										<prop name="Slope">4.4</prop>
										<prop name="StepDelay">0</prop>
										<prop name="StepSize">0</prop>
										<prop name="Target">95</prop>
										<prop name="Target2">0</prop>
										<prop name="AcquisitionMode">0</prop>
										<prop name="AcqPerDegree">5</prop>
									</obj>
								</list>
							</obj>
						</obj>
						<obj name="item" class="HTCRunProgram" version="1">
							<prop name="name">Program</prop>
							<prop name="Cycles">50</prop>
							<prop name="AnalysisMode">Quantification</prop>
							<obj name="Segments" class="TEMRunSegmentList" version="1">
								<list name="emlist" count="2">
									<obj name="item" class="HTCRunSegment" version="2">
										<prop name="Hold">15</prop>
										<prop name="Slope">4.4</prop>
										<prop name="StepDelay">0</prop>
										<prop name="StepSize">0</prop>
										<prop name="Target">95</prop>
										<prop name="Target2">0</prop>
										<prop name="AcquisitionMode">0</prop>
										<prop name="AcqPerDegree">5</prop>
									</obj>
									<obj name="item" class="HTCRunSegment" version="2">
										<prop name="Hold">60</prop>
										<prop name="Slope">2.2</prop>
										<prop name="StepDelay">0</prop>
										<prop name="StepSize">0</prop>
										<prop name="Target">55</prop>
										<prop name="Target2">0</prop>
										<prop name="AcquisitionMode">1</prop>
										<prop name="AcqPerDegree">5</prop>
									</obj>
								</list>
							</obj>
						</obj>
					</list>
					<list name="AnalysisModes" count="4">
						<item>None</item>
						<item>Quantification</item>
						<item>Melting Curves</item>
						<item>Color Compensation</item>
					</list>
					<prop name="ChannelCount">4</prop>
					<prop name="InstrumentSubclass">HTC_VER_10</prop>
					<obj name="Container" class="HTCBlockType" version="1">
						<prop name="Id">bt96S</prop>
						<prop name="RowCount">8</prop>
						<prop name="ColCount">12</prop>
						<prop name="OvershootDnDelay">10</prop>
						<prop name="OvershootUpDelay">10</prop>
						<prop name="RampRateMaxDn">2.2</prop>
						<prop name="RampRateMaxUp">4.4</prop>
						<prop name="ReactionVolMin">10</prop>
						<prop name="ReactionVolMax">100</prop>
						<prop name="ReactionVolDefault">20</prop>
						<prop name="HorVertCrosstalkCoefficient">0.0003</prop>
						<prop name="DiagCrosstalkCoefficent">0.0001</prop>
					</obj>
					<prop name="MaxPositionsToSeek">96</prop>
					<obj name="DetectionFormats" class="DetectionFormats" version="2">
						<list name="emlist" count="14">
							<obj name="item" class="HTCDetectionFormat" version="1">
								<list name="emlist" count="1">
									<obj name="item" class="HTCChannel" version="2">
										<prop name="name">SYBR Green I / HRM Dye</prop>
										<prop name="Active">1</prop>
										<prop name="EmissionWL">510</prop>
										<prop name="ExcitationWL">465</prop>
										<prop name="IntgrTime">250</prop>
										<prop name="MaxIntgrTime">1000</prop>
										<prop name="MeltFactor">1.2</prop>
										<prop name="QuantFactor">30</prop>
									</obj>
								</list>
								<prop name="name">SYBR Green I / HRM Dye</prop>
								<prop name="Active">1</prop>
								<prop name="DefChannelNdx">0</prop>
								<prop name="DenominatorNdx">-1</prop>
								<prop name="ReadOnly">0</prop>
								<list name="EmissionWLAvail" count="6">
									<item>488</item>
									<item>510</item>
									<item>580</item>
									<item>610</item>
									<item>640</item>
									<item>660</item>
								</list>
								<list name="ExcitationWLAvail" count="5">
									<item>440</item>
									<item>465</item>
									<item>498</item>
									<item>533</item>
									<item>618</item>
								</list>
								<prop name="MeasuringMode">hmmDynamic</prop>
							</obj>
							<obj name="item" class="HTCDetectionFormat" version="1">
								<list name="emlist" count="1">
									<obj name="item" class="HTCChannel" version="2">
										<prop name="name">SimpleProbe</prop>
										<prop name="Active">1</prop>
										<prop name="EmissionWL">510</prop>
										<prop name="ExcitationWL">465</prop>
										<prop name="IntgrTime">250</prop>
										<prop name="MaxIntgrTime">2000</prop>
										<prop name="MeltFactor">1.2</prop>
										<prop name="QuantFactor">2</prop>
									</obj>
								</list>
								<prop name="name">SimpleProbe</prop>
								<prop name="Active">1</prop>
								<prop name="DefChannelNdx">0</prop>
								<prop name="DenominatorNdx">-1</prop>
								<prop name="ReadOnly">0</prop>
								<list name="EmissionWLAvail" count="6">
									<item>488</item>
									<item>510</item>
									<item>580</item>
									<item>610</item>
									<item>640</item>
									<item>660</item>
								</list>
								<list name="ExcitationWLAvail" count="5">
									<item>440</item>
									<item>465</item>
									<item>498</item>
									<item>533</item>
									<item>618</item>
								</list>
								<prop name="MeasuringMode">hmmDynamic</prop>
							</obj>
							<obj name="item" class="HTCDetectionFormat" version="1">
								<list name="emlist" count="1">
									<obj name="item" class="HTCChannel" version="2">
										<prop name="name">FAM</prop>
										<prop name="Active">1</prop>
										<prop name="EmissionWL">510</prop>
										<prop name="ExcitationWL">465</prop>
										<prop name="IntgrTime">250</prop>
										<prop name="MaxIntgrTime">2000</prop>
										<prop name="MeltFactor">1</prop>
										<prop name="QuantFactor">10</prop>
									</obj>
								</list>
								<prop name="name">Mono Color Hydrolysis Probe / UPL Probe</prop>
								<prop name="Active">1</prop>
								<prop name="DefChannelNdx">0</prop>
								<prop name="DenominatorNdx">-1</prop>
								<prop name="ReadOnly">0</prop>
								<list name="EmissionWLAvail" count="6">
									<item>488</item>
									<item>510</item>
									<item>580</item>
									<item>610</item>
									<item>640</item>
									<item>660</item>
								</list>
								<list name="ExcitationWLAvail" count="5">
									<item>440</item>
									<item>465</item>
									<item>498</item>
									<item>533</item>
									<item>618</item>
								</list>
								<prop name="MeasuringMode">hmmDynamic</prop>
							</obj>
							<obj name="item" class="HTCDetectionFormat" version="1">
								<list name="emlist" count="2">
									<obj name="item" class="HTCChannel" version="2">
										<prop name="name">FAM</prop>
										<prop name="Active">1</prop>
										<prop name="EmissionWL">510</prop>
										<prop name="ExcitationWL">465</prop>
										<prop name="IntgrTime">250</prop>
										<prop name="MaxIntgrTime">2000</prop>
										<prop name="MeltFactor">1</prop>
										<prop name="QuantFactor">10</prop>
									</obj>
									<obj name="item" class="HTCChannel" version="2">
										<prop name="name">VIC / HEX / Yellow555</prop>
										<prop name="Active">1</prop>
										<prop name="EmissionWL">580</prop>
										<prop name="ExcitationWL">533</prop>
										<prop name="IntgrTime">250</prop>
										<prop name="MaxIntgrTime">2000</prop>
										<prop name="MeltFactor">1</prop>
										<prop name="QuantFactor">10</prop>
									</obj>
								</list>
								<prop name="name">Dual Color Hydrolysis Probe / UPL Probe</prop>
								<prop name="Active">1</prop>
								<prop name="DefChannelNdx">0</prop>
								<prop name="DenominatorNdx">-1</prop>
								<prop name="ReadOnly">0</prop>
								<list name="EmissionWLAvail" count="6">
									<item>488</item>
									<item>510</item>
									<item>580</item>
									<item>610</item>
									<item>640</item>
									<item>660</item>
								</list>
								<list name="ExcitationWLAvail" count="5">
									<item>440</item>
									<item>465</item>
									<item>498</item>
									<item>533</item>
									<item>618</item>
								</list>
								<prop name="MeasuringMode">hmmDynamic</prop>
							</obj>
							<obj name="item" class="HTCDetectionFormat" version="1">
								<list name="emlist" count="3">
									<obj name="item" class="HTCChannel" version="2">
										<prop name="name">FAM</prop>
										<prop name="Active">1</prop>
										<prop name="EmissionWL">510</prop>
										<prop name="ExcitationWL">465</prop>
										<prop name="IntgrTime">250</prop>
										<prop name="MaxIntgrTime">2000</prop>
										<prop name="MeltFactor">1</prop>
										<prop name="QuantFactor">10</prop>
									</obj>
									<obj name="item" class="HTCChannel" version="2">
										<prop name="name">VIC / HEX / Yellow555</prop>
										<prop name="Active">1</prop>
										<prop name="EmissionWL">580</prop>
										<prop name="ExcitationWL">533</prop>
										<prop name="IntgrTime">250</prop>
										<prop name="MaxIntgrTime">2000</prop>
										<prop name="MeltFactor">1</prop>
										<prop name="QuantFactor">10</prop>
									</obj>
									<obj name="item" class="HTCChannel" version="2">
										<prop name="name">Cy 5 / Cy 5.5</prop>
										<prop name="Active">1</prop>
										<prop name="EmissionWL">660</prop>
										<prop name="ExcitationWL">618</prop>
										<prop name="IntgrTime">250</prop>
										<prop name="MaxIntgrTime">2000</prop>
										<prop name="MeltFactor">1</prop>
										<prop name="QuantFactor">10</prop>
									</obj>
								</list>
								<prop name="name">3 Color Hydrolysis Probe</prop>
								<prop name="Active">1</prop>
								<prop name="DefChannelNdx">0</prop>
								<prop name="DenominatorNdx">-1</prop>
								<prop name="ReadOnly">0</prop>
								<list name="EmissionWLAvail" count="6">
									<item>488</item>
									<item>510</item>
									<item>580</item>
									<item>610</item>
									<item>640</item>
									<item>660</item>
								</list>
								<list name="ExcitationWLAvail" count="5">
									<item>440</item>
									<item>465</item>
									<item>498</item>
									<item>533</item>
									<item>618</item>
								</list>
								<prop name="MeasuringMode">hmmDynamic</prop>
							</obj>
							<obj name="item" class="HTCDetectionFormat" version="1">
								<list name="emlist" count="4">
									<obj name="item" class="HTCChannel" version="2">
										<prop name="name">Cyan 500</prop>
										<prop name="Active">1</prop>
										<prop name="EmissionWL">488</prop>
										<prop name="ExcitationWL">440</prop>
										<prop name="IntgrTime">250</prop>
										<prop name="MaxIntgrTime">2000</prop>
										<prop name="MeltFactor">1</prop>
										<prop name="QuantFactor">10</prop>
									</obj>
									<obj name="item" class="HTCChannel" version="2">
										<prop name="name">FAM</prop>
										<prop name="Active">1</prop>
										<prop name="EmissionWL">580</prop>
										<prop name="ExcitationWL">498</prop>
										<prop name="IntgrTime">250</prop>
										<prop name="MaxIntgrTime">2000</prop>
										<prop name="MeltFactor">1</prop>
										<prop name="QuantFactor">10</prop>
									</obj>
									<obj name="item" class="HTCChannel" version="2">
										<prop name="name">Red 610</prop>
										<prop name="Active">1</prop>
										<prop name="EmissionWL">610</prop>
										<prop name="ExcitationWL">533</prop>
										<prop name="IntgrTime">250</prop>
										<prop name="MaxIntgrTime">2000</prop>
										<prop name="MeltFactor">1</prop>
										<prop name="QuantFactor">10</prop>
									</obj>
									<obj name="item" class="HTCChannel" version="2">
										<prop name="name">Cy 5 / Cy 5.5</prop>
										<prop name="Active">1</prop>
										<prop name="EmissionWL">660</prop>
										<prop name="ExcitationWL">618</prop>
										<prop name="IntgrTime">250</prop>
										<prop name="MaxIntgrTime">2000</prop>
										<prop name="MeltFactor">1</prop>
										<prop name="QuantFactor">10</prop>
									</obj>
								</list>
								<prop name="name">4 Color Hydrolysis Probe</prop>
								<prop name="Active">1</prop>
								<prop name="DefChannelNdx">0</prop>
								<prop name="DenominatorNdx">-1</prop>
								<prop name="ReadOnly">0</prop>
								<list name="EmissionWLAvail" count="6">
									<item>488</item>
									<item>510</item>
									<item>580</item>
									<item>610</item>
									<item>640</item>
									<item>660</item>
								</list>
								<list name="ExcitationWLAvail" count="5">
									<item>440</item>
									<item>465</item>
									<item>498</item>
									<item>533</item>
									<item>618</item>
								</list>
								<prop name="MeasuringMode">hmmDynamic</prop>
							</obj>
							<obj name="item" class="HTCDetectionFormat" version="1">
								<list name="emlist" count="1">
									<obj name="item" class="HTCChannel" version="2">
										<prop name="name">Red 640</prop>
										<prop name="Active">1</prop>
										<prop name="EmissionWL">640</prop>
										<prop name="ExcitationWL">498</prop>
										<prop name="IntgrTime">250</prop>
										<prop name="MaxIntgrTime">2000</prop>
										<prop name="MeltFactor">1.2</prop>
										<prop name="QuantFactor">5</prop>
									</obj>
								</list>
								<prop name="name">Mono Color HybProbe</prop>
								<prop name="Active">1</prop>
								<prop name="DefChannelNdx">0</prop>
								<prop name="DenominatorNdx">-1</prop>
								<prop name="ReadOnly">0</prop>
								<list name="EmissionWLAvail" count="6">
									<item>488</item>
									<item>510</item>
									<item>580</item>
									<item>610</item>
									<item>640</item>
									<item>660</item>
								</list>
								<list name="ExcitationWLAvail" count="5">
									<item>440</item>
									<item>465</item>
									<item>498</item>
									<item>533</item>
									<item>618</item>
								</list>
								<prop name="MeasuringMode">hmmDynamic</prop>
							</obj>
							<obj name="item" class="HTCDetectionFormat" version="1">
								<list name="emlist" count="4">
									<obj name="item" class="HTCChannel" version="2">
										<prop name="name">Fluos</prop>
										<prop name="Active">1</prop>
										<prop name="EmissionWL">510</prop>
										<prop name="ExcitationWL">465</prop>
										<prop name="IntgrTime">250</prop>
										<prop name="MaxIntgrTime">2000</prop>
										<prop name="MeltFactor">2</prop>
										<prop name="QuantFactor">1.5</prop>
									</obj>
									<obj name="item" class="HTCChannel" version="2">
										<prop name="name">Red 610</prop>
										<prop name="Active">1</prop>
										<prop name="EmissionWL">610</prop>
										<prop name="ExcitationWL">498</prop>
										<prop name="IntgrTime">250</prop>
										<prop name="MaxIntgrTime">2000</prop>
										<prop name="MeltFactor">1.2</prop>
										<prop name="QuantFactor">5</prop>
									</obj>
									<obj name="item" class="HTCChannel" version="2">
										<prop name="name">Red 640</prop>
										<prop name="Active">1</prop>
										<prop name="EmissionWL">640</prop>
										<prop name="ExcitationWL">498</prop>
										<prop name="IntgrTime">250</prop>
										<prop name="MaxIntgrTime">2000</prop>
										<prop name="MeltFactor">1.2</prop>
										<prop name="QuantFactor">5</prop>
									</obj>
									<obj name="item" class="HTCChannel" version="2">
										<prop name="name">Cy 5 / Cy 5.5</prop>
										<prop name="Active">1</prop>
										<prop name="EmissionWL">660</prop>
										<prop name="ExcitationWL">498</prop>
										<prop name="IntgrTime">250</prop>
										<prop name="MaxIntgrTime">2000</prop>
										<prop name="MeltFactor">1.2</prop>
										<prop name="QuantFactor">5</prop>
									</obj>
								</list>
								<prop name="name">Multi Color HybProbe</prop>
								<prop name="Active">1</prop>
								<prop name="DefChannelNdx">0</prop>
								<prop name="DenominatorNdx">-1</prop>
								<prop name="ReadOnly">0</prop>
								<list name="EmissionWLAvail" count="6">
									<item>488</item>
									<item>510</item>
									<item>580</item>
									<item>610</item>
									<item>640</item>
									<item>660</item>
								</list>
								<list name="ExcitationWLAvail" count="5">
									<item>440</item>
									<item>465</item>
									<item>498</item>
									<item>533</item>
									<item>618</item>
								</list>
								<prop name="MeasuringMode">hmmDynamic</prop>
							</obj>
							<obj name="item" class="HTCDetectionFormat" version="1">
								<list name="emlist" count="4">
									<obj name="item" class="HTCChannel" version="2">
										<prop name="name">465-510</prop>
										<prop name="Active">1</prop>
										<prop name="EmissionWL">510</prop>
										<prop name="ExcitationWL">465</prop>
										<prop name="IntgrTime">250</prop>
										<prop name="MaxIntgrTime">1000</prop>
										<prop name="MeltFactor">1</prop>
										<prop name="QuantFactor">1</prop>
									</obj>
									<obj name="item" class="HTCChannel" version="2">
										<prop name="name">533-580</prop>
										<prop name="Active">1</prop>
										<prop name="EmissionWL">580</prop>
										<prop name="ExcitationWL">533</prop>
										<prop name="IntgrTime">250</prop>
										<prop name="MaxIntgrTime">1000</prop>
										<prop name="MeltFactor">1</prop>
										<prop name="QuantFactor">1</prop>
									</obj>
									<obj name="item" class="HTCChannel" version="2">
										<prop name="name">533-610</prop>
										<prop name="Active">1</prop>
										<prop name="EmissionWL">610</prop>
										<prop name="ExcitationWL">533</prop>
										<prop name="IntgrTime">250</prop>
										<prop name="MaxIntgrTime">1000</prop>
										<prop name="MeltFactor">1</prop>
										<prop name="QuantFactor">1</prop>
									</obj>
									<obj name="item" class="HTCChannel" version="2">
										<prop name="name">618-660</prop>
										<prop name="Active">1</prop>
										<prop name="EmissionWL">660</prop>
										<prop name="ExcitationWL">618</prop>
										<prop name="IntgrTime">250</prop>
										<prop name="MaxIntgrTime">1000</prop>
										<prop name="MeltFactor">1</prop>
										<prop name="QuantFactor">1</prop>
									</obj>
								</list>
								<prop name="name">SCicchitano1</prop>
								<prop name="Active">1</prop>
								<prop name="DefChannelNdx">0</prop>
								<prop name="DenominatorNdx">-1</prop>
								<prop name="ReadOnly">0</prop>
								<list name="EmissionWLAvail" count="6">
									<item>488</item>
									<item>510</item>
									<item>580</item>
									<item>610</item>
									<item>640</item>
									<item>660</item>
								</list>
								<list name="ExcitationWLAvail" count="5">
									<item>440</item>
									<item>465</item>
									<item>498</item>
									<item>533</item>
									<item>618</item>
								</list>
								<prop name="MeasuringMode">hmmDynamic</prop>
							</obj>
							<obj name="item" class="HTCDetectionFormat" version="1">
								<list name="emlist" count="2">
									<obj name="item" class="HTCChannel" version="2">
										<prop name="name">465-510</prop>
										<prop name="Active">1</prop>
										<prop name="EmissionWL">510</prop>
										<prop name="ExcitationWL">465</prop>
										<prop name="IntgrTime">250</prop>
										<prop name="MaxIntgrTime">1000</prop>
										<prop name="MeltFactor">1</prop>
										<prop name="QuantFactor">1</prop>
									</obj>
									<obj name="item" class="HTCChannel" version="2">
										<prop name="name">498-580</prop>
										<prop name="Active">1</prop>
										<prop name="EmissionWL">580</prop>
										<prop name="ExcitationWL">498</prop>
										<prop name="IntgrTime">250</prop>
										<prop name="MaxIntgrTime">1000</prop>
										<prop name="MeltFactor">1</prop>
										<prop name="QuantFactor">1</prop>
									</obj>
								</list>
								<prop name="name">VIC and FAM</prop>
								<prop name="Active">1</prop>
								<prop name="DefChannelNdx">0</prop>
								<prop name="DenominatorNdx">-1</prop>
								<prop name="ReadOnly">0</prop>
								<list name="EmissionWLAvail" count="6">
									<item>488</item>
									<item>510</item>
									<item>580</item>
									<item>610</item>
									<item>640</item>
									<item>660</item>
								</list>
								<list name="ExcitationWLAvail" count="5">
									<item>440</item>
									<item>465</item>
									<item>498</item>
									<item>533</item>
									<item>618</item>
								</list>
								<prop name="MeasuringMode">hmmDynamic</prop>
							</obj>
							<obj name="item" class="HTCDetectionFormat" version="1">
								<list name="emlist" count="2">
									<obj name="item" class="HTCChannel" version="2">
										<prop name="name">465-510</prop>
										<prop name="Active">1</prop>
										<prop name="EmissionWL">510</prop>
										<prop name="ExcitationWL">465</prop>
										<prop name="IntgrTime">250</prop>
										<prop name="MaxIntgrTime">1000</prop>
										<prop name="MeltFactor">1</prop>
										<prop name="QuantFactor">1</prop>
									</obj>
									<obj name="item" class="HTCChannel" version="2">
										<prop name="name">533-580</prop>
										<prop name="Active">1</prop>
										<prop name="EmissionWL">580</prop>
										<prop name="ExcitationWL">533</prop>
										<prop name="IntgrTime">250</prop>
										<prop name="MaxIntgrTime">1000</prop>
										<prop name="MeltFactor">1</prop>
										<prop name="QuantFactor">1</prop>
									</obj>
								</list>
								<prop name="name">Borowsky</prop>
								<prop name="Active">1</prop>
								<prop name="DefChannelNdx">0</prop>
								<prop name="DenominatorNdx">-1</prop>
								<prop name="ReadOnly">0</prop>
								<list name="EmissionWLAvail" count="6">
									<item>488</item>
									<item>510</item>
									<item>580</item>
									<item>610</item>
									<item>640</item>
									<item>660</item>
								</list>
								<list name="ExcitationWLAvail" count="5">
									<item>440</item>
									<item>465</item>
									<item>498</item>
									<item>533</item>
									<item>618</item>
								</list>
								<prop name="MeasuringMode">hmmDynamic</prop>
							</obj>
							<obj name="item" class="HTCDetectionFormat" version="1">
								<list name="emlist" count="2">
									<obj name="item" class="HTCChannel" version="2">
										<prop name="name">533-580</prop>
										<prop name="Active">1</prop>
										<prop name="EmissionWL">580</prop>
										<prop name="ExcitationWL">533</prop>
										<prop name="IntgrTime">250</prop>
										<prop name="MaxIntgrTime">1000</prop>
										<prop name="MeltFactor">1</prop>
										<prop name="QuantFactor">1</prop>
									</obj>
									<obj name="item" class="HTCChannel" version="2">
										<prop name="name">465-510</prop>
										<prop name="Active">1</prop>
										<prop name="EmissionWL">510</prop>
										<prop name="ExcitationWL">465</prop>
										<prop name="IntgrTime">250</prop>
										<prop name="MaxIntgrTime">1000</prop>
										<prop name="MeltFactor">1</prop>
										<prop name="QuantFactor">1</prop>
									</obj>
								</list>
								<prop name="name">RLB</prop>
								<prop name="Active">1</prop>
								<prop name="DefChannelNdx">0</prop>
								<prop name="DenominatorNdx">-1</prop>
								<prop name="ReadOnly">0</prop>
								<list name="EmissionWLAvail" count="6">
									<item>488</item>
									<item>510</item>
									<item>580</item>
									<item>610</item>
									<item>640</item>
									<item>660</item>
								</list>
								<list name="ExcitationWLAvail" count="5">
									<item>440</item>
									<item>465</item>
									<item>498</item>
									<item>533</item>
									<item>618</item>
								</list>
								<prop name="MeasuringMode">hmmDynamic</prop>
							</obj>
							<obj name="item" class="HTCDetectionFormat" version="1">
								<list name="emlist" count="0">
								</list>
								<prop name="name">New Format 1</prop>
								<prop name="Active">1</prop>
								<prop name="DefChannelNdx">-1</prop>
								<prop name="DenominatorNdx">-1</prop>
								<prop name="ReadOnly">0</prop>
								<list name="EmissionWLAvail" count="6">
									<item>488</item>
									<item>510</item>
									<item>580</item>
									<item>610</item>
									<item>640</item>
									<item>660</item>
								</list>
								<list name="ExcitationWLAvail" count="5">
									<item>440</item>
									<item>465</item>
									<item>498</item>
									<item>533</item>
									<item>618</item>
								</list>
								<prop name="MeasuringMode">hmmDynamic</prop>
							</obj>
							<obj name="item" class="HTCDetectionFormat" version="1">
								<list name="emlist" count="4">
									<obj name="item" class="HTCChannel" version="2">
										<prop name="name">618-660</prop>
										<prop name="Active">1</prop>
										<prop name="EmissionWL">660</prop>
										<prop name="ExcitationWL">618</prop>
										<prop name="IntgrTime">250</prop>
										<prop name="MaxIntgrTime">1000</prop>
										<prop name="MeltFactor">1</prop>
										<prop name="QuantFactor">1</prop>
									</obj>
									<obj name="item" class="HTCChannel" version="2">
										<prop name="name">498-580</prop>
										<prop name="Active">1</prop>
										<prop name="EmissionWL">580</prop>
										<prop name="ExcitationWL">498</prop>
										<prop name="IntgrTime">250</prop>
										<prop name="MaxIntgrTime">1000</prop>
										<prop name="MeltFactor">1</prop>
										<prop name="QuantFactor">1</prop>
									</obj>
									<obj name="item" class="HTCChannel" version="2">
										<prop name="name">533-580</prop>
										<prop name="Active">1</prop>
										<prop name="EmissionWL">580</prop>
										<prop name="ExcitationWL">533</prop>
										<prop name="IntgrTime">250</prop>
										<prop name="MaxIntgrTime">1000</prop>
										<prop name="MeltFactor">1</prop>
										<prop name="QuantFactor">1</prop>
									</obj>
									<obj name="item" class="HTCChannel" version="2">
										<prop name="name">465-510</prop>
										<prop name="Active">1</prop>
										<prop name="EmissionWL">510</prop>
										<prop name="ExcitationWL">465</prop>
										<prop name="IntgrTime">250</prop>
										<prop name="MaxIntgrTime">1000</prop>
										<prop name="MeltFactor">1</prop>
										<prop name="QuantFactor">1</prop>
									</obj>
								</list>
								<prop name="name">Borowsky_2</prop>
								<prop name="Active">1</prop>
								<prop name="DefChannelNdx">0</prop>
								<prop name="DenominatorNdx">-1</prop>
								<prop name="ReadOnly">0</prop>
								<list name="EmissionWLAvail" count="6">
									<item>488</item>
									<item>510</item>
									<item>580</item>
									<item>610</item>
									<item>640</item>
									<item>660</item>
								</list>
								<list name="ExcitationWLAvail" count="5">
									<item>440</item>
									<item>465</item>
									<item>498</item>
									<item>533</item>
									<item>618</item>
								</list>
								<prop name="MeasuringMode">hmmDynamic</prop>
							</obj>
						</list>
						<prop name="DefFormatName">Borowsky_2</prop>
					</obj>
					<list name="AcquisitionModes" count="4">
						<item>None</item>
						<item>Single</item>
						<item>Continuous</item>
						<item>Step</item>
					</list>
					<prop name="SeekTemp">30</prop>
					<prop name="SampleVolume">10</prop>
					<prop name="PlateID">06148353</prop>
				</obj>
			</obj>
			<prop name="CompletedProgramNo">3</prop>
			<prop name="StopPoint">3</prop>
			<prop name="CarouselConstMoved">0</prop>
		</obj>
		<obj name="AnlsAndSampleInfo" class="AnlsAndSampleInfo" version="1">
			<obj name="AnlsPropTypes" class="PropertyTypeList" version="1">
				<list name="emlist" count="3">
					<obj name="item" class="SamplePropType" version="1">
						<prop name="name">Units</prop>
						<prop name="PropClass">QuantUnitsProp</prop>
						<prop name="IsChannelProperty">0</prop>
						<prop name="SelectorOrder">0</prop>
						<prop name="ShowInSelector">0</prop>
						<prop name="ShowInTable">0</prop>
						<prop name="TableOrder">0</prop>
					</obj>
					<obj name="item" class="SamplePropType" version="1">
						<prop name="name">ExtRef</prop>
						<prop name="PropClass">RQExtRefProp</prop>
						<prop name="IsChannelProperty">0</prop>
						<prop name="SelectorOrder">0</prop>
						<prop name="ShowInSelector">0</prop>
						<prop name="ShowInTable">0</prop>
						<prop name="TableOrder">0</prop>
					</obj>
					<obj name="item" class="SamplePropType" version="1">
						<prop name="name">Endpt External Experiment</prop>
						<prop name="PropClass">EndptGenoExtExp</prop>
						<prop name="IsChannelProperty">0</prop>
						<prop name="SelectorOrder">0</prop>
						<prop name="ShowInSelector">0</prop>
						<prop name="ShowInTable">0</prop>
						<prop name="TableOrder">0</prop>
					</obj>
				</list>
			</obj>
			<obj name="SamplePropTypes" class="PropertyTypeList" version="1">
				<list name="emlist" count="26">
					<obj name="item" class="SamplePosPropType" version="1">
						<prop name="name">Position</prop>
						<prop name="PropClass">GenSampleEditPosition</prop>
						<prop name="AnalysisClass">General</prop>
						<prop name="IsChannelProperty">0</prop>
						<prop name="SelectorOrder">0</prop>
						<prop name="ShowInSelector">0</prop>
						<prop name="ShowInTable">1</prop>
						<prop name="TableOrder">0</prop>
					</obj>
					<obj name="item" class="SamplePropType" version="1">
						<prop name="name">Color</prop>
						<prop name="PropClass">SamplePrefColor</prop>
						<prop name="AnalysisClass">General</prop>
						<prop name="IsChannelProperty">0</prop>
						<prop name="SelectorOrder">1</prop>
						<prop name="ShowInSelector">0</prop>
						<prop name="ShowInTable">1</prop>
						<prop name="TableOrder">1</prop>
					</obj>
					<obj name="item" class="SamplePropType" version="1">
						<prop name="name">Replicate of</prop>
						<prop name="PropClass">GenSampleEditReplicate</prop>
						<prop name="AnalysisClass">General</prop>
						<prop name="IsChannelProperty">0</prop>
						<prop name="SelectorOrder">2</prop>
						<prop name="ShowInSelector">0</prop>
						<prop name="ShowInTable">1</prop>
						<prop name="TableOrder">2</prop>
					</obj>
					<obj name="item" class="SamplePropType" version="1">
						<prop name="name">Sample Name</prop>
						<prop name="PropClass">GenSampleEditName</prop>
						<prop name="AnalysisClass">General</prop>
						<prop name="IsChannelProperty">0</prop>
						<prop name="SelectorOrder">3</prop>
						<prop name="ShowInSelector">1</prop>
						<prop name="ShowInTable">1</prop>
						<prop name="TableOrder">3</prop>
					</obj>
					<obj name="item" class="SamplePropType" version="1">
						<prop name="name">Subsets</prop>
						<prop name="PropClass">GenSampleEditSubset</prop>
						<prop name="AnalysisClass">General</prop>
						<prop name="IsChannelProperty">0</prop>
						<prop name="SelectorOrder">4</prop>
						<prop name="ShowInSelector">0</prop>
						<prop name="ShowInTable">0</prop>
						<prop name="TableOrder">4</prop>
					</obj>
					<obj name="item" class="SamplePropType" version="1">
						<prop name="name">Notes</prop>
						<prop name="PropClass">GenSampleEditNotes</prop>
						<prop name="AnalysisClass">General</prop>
						<prop name="IsChannelProperty">0</prop>
						<prop name="SelectorOrder">5</prop>
						<prop name="ShowInSelector">0</prop>
						<prop name="ShowInTable">0</prop>
						<prop name="TableOrder">5</prop>
					</obj>
					<obj name="item" class="SamplePropType" version="1">
						<prop name="name">Sample ID</prop>
						<prop name="PropClass">HTCSampleID</prop>
						<prop name="AnalysisClass">General</prop>
						<prop name="IsChannelProperty">0</prop>
						<prop name="SelectorOrder">6</prop>
						<prop name="ShowInSelector">0</prop>
						<prop name="ShowInTable">0</prop>
						<prop name="TableOrder">6</prop>
					</obj>
					<obj name="item" class="SamplePropType" version="1">
						<prop name="name">Sample Prep Notes</prop>
						<prop name="PropClass">HTCSamplePrepNotes</prop>
						<prop name="AnalysisClass">General</prop>
						<prop name="IsChannelProperty">0</prop>
						<prop name="SelectorOrder">7</prop>
						<prop name="ShowInSelector">0</prop>
						<prop name="ShowInTable">0</prop>
						<prop name="TableOrder">7</prop>
					</obj>
					<obj name="item" class="SamplePrefWidthType" version="1">
						<prop name="name">Width</prop>
						<prop name="PropClass">SamplePrefWidth</prop>
						<prop name="AnalysisClass">Sample preferences</prop>
						<prop name="IsChannelProperty">0</prop>
						<prop name="SelectorOrder">8</prop>
						<prop name="ShowInSelector">0</prop>
						<prop name="ShowInTable">0</prop>
						<prop name="TableOrder">8</prop>
					</obj>
					<obj name="item" class="SamplePrefLineStyleType" version="1">
						<prop name="name">Line Style</prop>
						<prop name="PropClass">SamplePrefLineStyle</prop>
						<prop name="AnalysisClass">Sample preferences</prop>
						<prop name="IsChannelProperty">0</prop>
						<prop name="SelectorOrder">9</prop>
						<prop name="ShowInSelector">0</prop>
						<prop name="ShowInTable">0</prop>
						<prop name="TableOrder">9</prop>
					</obj>
					<obj name="item" class="SamplePrefPointStyleType" version="1">
						<prop name="name">Point Style</prop>
						<prop name="PropClass">SamplePrefPointStyle</prop>
						<prop name="AnalysisClass">Sample preferences</prop>
						<prop name="IsChannelProperty">0</prop>
						<prop name="SelectorOrder">10</prop>
						<prop name="ShowInSelector">0</prop>
						<prop name="ShowInTable">0</prop>
						<prop name="TableOrder">10</prop>
					</obj>
					<obj name="item" class="SamplePropType" version="1">
						<prop name="name">Dominant Channel</prop>
						<prop name="PropClass">DominantChannelProp</prop>
						<prop name="AnalysisClass">Color Compensation Analysis</prop>
						<prop name="IsChannelProperty">0</prop>
						<prop name="SelectorOrder">11</prop>
						<prop name="ShowInSelector">0</prop>
						<prop name="ShowInTable">0</prop>
						<prop name="TableOrder">11</prop>
					</obj>
					<obj name="item" class="EndPtSampleTypePropertyType" version="1">
						<prop name="name">EndPt Sample Type</prop>
						<prop name="PropClass">GroupingSample</prop>
						<prop name="AnalysisClass">EndPtGenotyping</prop>
						<prop name="IsChannelProperty">0</prop>
						<prop name="SelectorOrder">12</prop>
						<prop name="ShowInSelector">0</prop>
						<prop name="ShowInTable">0</prop>
						<prop name="TableOrder">12</prop>
					</obj>
					<obj name="item" class="SamplePropType" version="1">
						<prop name="name">EndPt Genotype</prop>
						<prop name="PropClass">Genotype</prop>
						<prop name="AnalysisClass">EndPtGenotyping</prop>
						<prop name="IsChannelProperty">0</prop>
						<prop name="SelectorOrder">13</prop>
						<prop name="ShowInSelector">0</prop>
						<prop name="ShowInTable">0</prop>
						<prop name="TableOrder">13</prop>
					</obj>
					<obj name="item" class="SamplePropType" version="1">
						<prop name="name">Target Name</prop>
						<prop name="PropClass">TargetName</prop>
						<prop name="AnalysisClass">General</prop>
						<prop name="IsChannelProperty">1</prop>
						<prop name="SelectorOrder">14</prop>
						<prop name="ShowInSelector">0</prop>
						<prop name="ShowInTable">0</prop>
						<prop name="TableOrder">14</prop>
					</obj>
					<obj name="item" class="QuantSampleTypePropertyType" version="1">
						<prop name="name">Quantification Sample Type</prop>
						<prop name="PropClass">QuantSampleTypeProperty</prop>
						<prop name="AnalysisClass">Quantification Analysis</prop>
						<prop name="IsChannelProperty">1</prop>
						<prop name="SelectorOrder">15</prop>
						<prop name="ShowInSelector">0</prop>
						<prop name="ShowInTable">0</prop>
						<prop name="TableOrder">15</prop>
					</obj>
					<obj name="item" class="SamplePropType" version="1">
						<prop name="name">Concentration</prop>
						<prop name="PropClass">QuantConcProperty</prop>
						<prop name="AnalysisClass">Quantification Analysis</prop>
						<prop name="IsChannelProperty">1</prop>
						<prop name="SelectorOrder">16</prop>
						<prop name="ShowInSelector">0</prop>
						<prop name="ShowInTable">0</prop>
						<prop name="TableOrder">16</prop>
					</obj>
					<obj name="item" class="QuantCpType" version="1">
						<prop name="name">Cp Low</prop>
						<prop name="PropClass">QuantCpLowProp</prop>
						<prop name="AnalysisClass">Quantification Analysis</prop>
						<prop name="IsChannelProperty">1</prop>
						<prop name="SelectorOrder">17</prop>
						<prop name="ShowInSelector">0</prop>
						<prop name="ShowInTable">0</prop>
						<prop name="TableOrder">17</prop>
					</obj>
					<obj name="item" class="QuantCpType" version="1">
						<prop name="name">Cp High</prop>
						<prop name="PropClass">QuantCpHighProp</prop>
						<prop name="AnalysisClass">Quantification Analysis</prop>
						<prop name="IsChannelProperty">1</prop>
						<prop name="SelectorOrder">18</prop>
						<prop name="ShowInSelector">0</prop>
						<prop name="ShowInTable">0</prop>
						<prop name="TableOrder">18</prop>
					</obj>
					<obj name="item" class="GroupSampleTypePropertyType" version="1">
						<prop name="name">Melt Geno Sample Type</prop>
						<prop name="PropClass">GroupChannelTypeProp</prop>
						<prop name="AnalysisClass">Melt Geno</prop>
						<prop name="IsChannelProperty">1</prop>
						<prop name="SelectorOrder">19</prop>
						<prop name="ShowInSelector">0</prop>
						<prop name="ShowInTable">0</prop>
						<prop name="TableOrder">19</prop>
					</obj>
					<obj name="item" class="SamplePropType" version="1">
						<prop name="name">Melt Geno Genotype</prop>
						<prop name="PropClass">ChannelGenotype</prop>
						<prop name="AnalysisClass">Melt Geno</prop>
						<prop name="IsChannelProperty">1</prop>
						<prop name="SelectorOrder">20</prop>
						<prop name="ShowInSelector">0</prop>
						<prop name="ShowInTable">0</prop>
						<prop name="TableOrder">20</prop>
					</obj>
					<obj name="item" class="RQTargetPropertyType" version="1">
						<prop name="name">Target Type</prop>
						<prop name="PropClass">RQTargetProperty</prop>
						<prop name="AnalysisClass">Relative Quantification</prop>
						<prop name="IsChannelProperty">1</prop>
						<prop name="SelectorOrder">21</prop>
						<prop name="ShowInSelector">0</prop>
						<prop name="ShowInTable">0</prop>
						<prop name="TableOrder">21</prop>
					</obj>
					<obj name="item" class="RQSampleTargetPropertyType" version="1">
						<prop name="name">Combined Sample and Target Type</prop>
						<prop name="PropClass">RQSampleTargetProperty</prop>
						<prop name="AnalysisClass">Relative Quantification</prop>
						<prop name="IsChannelProperty">1</prop>
						<prop name="SelectorOrder">22</prop>
						<prop name="ShowInSelector">0</prop>
						<prop name="ShowInTable">0</prop>
						<prop name="TableOrder">22</prop>
					</obj>
					<obj name="item" class="SamplePropType" version="1">
						<prop name="name">Efficiency</prop>
						<prop name="PropClass">RQEffProp</prop>
						<prop name="AnalysisClass">Relative Quantification</prop>
						<prop name="IsChannelProperty">1</prop>
						<prop name="SelectorOrder">23</prop>
						<prop name="ShowInSelector">0</prop>
						<prop name="ShowInTable">0</prop>
						<prop name="TableOrder">23</prop>
					</obj>
					<obj name="item" class="GroupSampleTypePropertyTypeNoPos" version="1">
						<prop name="name">Scanning Sample Type</prop>
						<prop name="PropClass">GroupChannelTypeProp</prop>
						<prop name="AnalysisClass">Scanning</prop>
						<prop name="IsChannelProperty">1</prop>
						<prop name="SelectorOrder">24</prop>
						<prop name="ShowInSelector">0</prop>
						<prop name="ShowInTable">0</prop>
						<prop name="TableOrder">24</prop>
					</obj>
					<obj name="item" class="SamplePropType" version="1">
						<prop name="name">Scanning Genotype</prop>
						<prop name="PropClass">ChannelGenotype</prop>
						<prop name="AnalysisClass">Scanning</prop>
						<prop name="IsChannelProperty">1</prop>
						<prop name="SelectorOrder">25</prop>
						<prop name="ShowInSelector">0</prop>
						<prop name="ShowInTable">0</prop>
						<prop name="TableOrder">25</prop>
					</obj>
				</list>
			</obj>
			<obj name="SelectedChannels" class="TEMIntegerSet" version="1">
				<list name="Items" count="4">
					<prop name="Item">0</prop>
					<prop name="Item">1</prop>
					<prop name="Item">2</prop>
					<prop name="Item">3</prop>
				</list>
			</obj>
			<obj name="AnalysisProperties" class="ExpPropList" version="1">
				<list name="emlist" count="3">
					<obj name="PropertyObject" class="EndptGenoExtExp" version="3">
						<prop name="PropertyTypeName">Endpt External Experiment</prop>
					</obj>
					<obj name="PropertyObject" class="RQExtRefProp" version="3">
						<prop name="PropertyTypeName">ExtRef</prop>
						<prop name="RefExpProg">-1</prop>
					</obj>
					<obj name="PropertyObject" class="QuantUnitsProp" version="3">
						<prop name="PropertyTypeName">Units</prop>
					</obj>
				</list>
			</obj>
			<obj name="SampleInfoList" class="SamplePropInfoList" version="1">
				<list name="emlist" count="96">
					<obj name="item" class="SamplePropInfo" version="1">
						<obj name="ChannelProperties" class="ChanPropList" version="2">
							<obj name="ChannelProperties" class="EMList" version="1">
								<list name="emlist" count="4">
									<obj name="item" class="PropertyList" version="1">
										<list name="emlist" count="12">
											<obj name="PropertyObject" class="RQSampleTargetProperty" version="4">
												<prop name="PropertyTypeName">Combined Sample and Target Type</prop>
												<prop name="Position">0</prop>
												<prop name="IsDefault">0</prop>
												<obj name="ChannelProp" class="ChannelProperty" version="1">
													<prop name="ChannelIdx">0</prop>
												</obj>
											</obj>
											<obj name="PropertyObject" class="QuantConcProperty" version="4">
												<prop name="PropertyTypeName">Concentration</prop>
												<prop name="Position">0</prop>
												<prop name="IsDefault">1</prop>
												<prop name="Concentration">0</prop>
												<obj name="ChannelProp" class="ChannelProperty" version="1">
													<prop name="ChannelIdx">0</prop>
												</obj>
												<prop name="ReadOnly">1</prop>
											</obj>
											<obj name="PropertyObject" class="QuantCpHighProp" version="4">
												<prop name="PropertyTypeName">Cp High</prop>
												<prop name="Position">0</prop>
												<prop name="IsDefault">1</prop>
												<prop name="CpRangeHigh">0</prop>
												<obj name="ChannelProp" class="ChannelProperty" version="1">
													<prop name="ChannelIdx">0</prop>
												</obj>
												<prop name="ReadOnly">1</prop>
											</obj>
											<obj name="PropertyObject" class="QuantCpLowProp" version="4">
												<prop name="PropertyTypeName">Cp Low</prop>
												<prop name="Position">0</prop>
												<prop name="IsDefault">1</prop>
												<prop name="CpRangeLow">0</prop>
												<obj name="ChannelProp" class="ChannelProperty" version="1">
													<prop name="ChannelIdx">0</prop>
												</obj>
												<prop name="ReadOnly">1</prop>
											</obj>
											<obj name="PropertyObject" class="RQEffProp" version="4">
												<prop name="PropertyTypeName">Efficiency</prop>
												<prop name="Position">0</prop>
												<prop name="IsDefault">1</prop>
												<prop name="Efficiency">2</prop>
												<obj name="ChannelProp" class="ChannelProperty" version="1">
													<prop name="ChannelIdx">0</prop>
												</obj>
											</obj>
											<obj name="PropertyObject" class="ChannelGenotype" version="4">
												<prop name="PropertyTypeName">Melt Geno Genotype</prop>
												<prop name="Position">0</prop>
												<prop name="IsDefault">1</prop>
												<prop name="ReadOnly">1</prop>
												<obj name="ChannelProp" class="ChannelProperty" version="1">
													<prop name="ChannelIdx">0</prop>
												</obj>
											</obj>
											<obj name="PropertyObject" class="GroupChannelTypeProp" version="4">
												<prop name="PropertyTypeName">Melt Geno Sample Type</prop>
												<prop name="Position">0</prop>
												<prop name="IsDefault">0</prop>
												<prop name="GroupSampleType">mstUnknown</prop>
												<obj name="ChannelProp" class="ChannelProperty" version="1">
													<prop name="ChannelIdx">0</prop>
												</obj>
											</obj>
											<obj name="PropertyObject" class="QuantSampleTypeProperty" version="4">
												<prop name="PropertyTypeName">Quantification Sample Type</prop>
												<prop name="Position">0</prop>
												<prop name="IsDefault">0</prop>
												<prop name="SampleType">qsUnknown</prop>
												<obj name="ChannelProp" class="ChannelProperty" version="1">
													<prop name="ChannelIdx">0</prop>
												</obj>
											</obj>
											<obj name="PropertyObject" class="ChannelGenotype" version="4">
												<prop name="PropertyTypeName">Scanning Genotype</prop>
												<prop name="Position">0</prop>
												<prop name="IsDefault">1</prop>
												<prop name="ReadOnly">1</prop>
												<obj name="ChannelProp" class="ChannelProperty" version="1">
													<prop name="ChannelIdx">0</prop>
												</obj>
											</obj>
											<obj name="PropertyObject" class="GroupChannelTypeProp" version="4">
												<prop name="PropertyTypeName">Scanning Sample Type</prop>
												<prop name="Position">0</prop>
												<prop name="IsDefault">0</prop>
												<prop name="GroupSampleType">mstUnknown</prop>
												<obj name="ChannelProp" class="ChannelProperty" version="1">
													<prop name="ChannelIdx">0</prop>
												</obj>
											</obj>
											<obj name="PropertyObject" class="TargetName" version="4">
												<prop name="PropertyTypeName">Target Name</prop>
												<prop name="Position">0</prop>
												<prop name="IsDefault">1</prop>
												<obj name="ChannelProp" class="ChannelProperty" version="1">
													<prop name="ChannelIdx">0</prop>
												</obj>
											</obj>
											<obj name="PropertyObject" class="RQTargetProperty" version="4">
												<prop name="PropertyTypeName">Target Type</prop>
												<prop name="Position">0</prop>
												<prop name="IsDefault">0</prop>
												<prop name="TargetType">dtNone</prop>
												<obj name="ChannelProp" class="ChannelProperty" version="1">
													<prop name="ChannelIdx">0</prop>
												</obj>
											</obj>
										</list>
									</obj>
									<obj name="item" class="PropertyList" version="1">
										<list name="emlist" count="12">
											<obj name="PropertyObject" class="RQSampleTargetProperty" version="4">
												<prop name="PropertyTypeName">Combined Sample and Target Type</prop>
												<prop name="Position">0</prop>
												<prop name="IsDefault">0</prop>
												<obj name="ChannelProp" class="ChannelProperty" version="1">
													<prop name="ChannelIdx">1</prop>
												</obj>
											</obj>
											<obj name="PropertyObject" class="QuantConcProperty" version="4">
												<prop name="PropertyTypeName">Concentration</prop>
												<prop name="Position">0</prop>
												<prop name="IsDefault">1</prop>
												<prop name="Concentration">0</prop>
												<obj name="ChannelProp" class="ChannelProperty" version="1">
													<prop name="ChannelIdx">1</prop>
												</obj>
												<prop name="ReadOnly">1</prop>
											</obj>
											<obj name="PropertyObject" class="QuantCpHighProp" version="4">
												<prop name="PropertyTypeName">Cp High</prop>
												<prop name="Position">0</prop>
												<prop name="IsDefault">1</prop>
												<prop name="CpRangeHigh">0</prop>
												<obj name="ChannelProp" class="ChannelProperty" version="1">
													<prop name="ChannelIdx">1</prop>
												</obj>
												<prop name="ReadOnly">1</prop>
											</obj>
											<obj name="PropertyObject" class="QuantCpLowProp" version="4">
												<prop name="PropertyTypeName">Cp Low</prop>
												<prop name="Position">0</prop>
												<prop name="IsDefault">1</prop>
												<prop name="CpRangeLow">0</prop>
												<obj name="ChannelProp" class="ChannelProperty" version="1">
													<prop name="ChannelIdx">1</prop>
												</obj>
												<prop name="ReadOnly">1</prop>
											</obj>
											<obj name="PropertyObject" class="RQEffProp" version="4">
												<prop name="PropertyTypeName">Efficiency</prop>
												<prop name="Position">0</prop>
												<prop name="IsDefault">1</prop>
												<prop name="Efficiency">2</prop>
												<obj name="ChannelProp" class="ChannelProperty" version="1">
													<prop name="ChannelIdx">1</prop>
												</obj>
											</obj>
											<obj name="PropertyObject" class="ChannelGenotype" version="4">
												<prop name="PropertyTypeName">Melt Geno Genotype</prop>
												<prop name="Position">0</prop>
												<prop name="IsDefault">1</prop>
												<prop name="ReadOnly">1</prop>
												<obj name="ChannelProp" class="ChannelProperty" version="1">
													<prop name="ChannelIdx">1</prop>
												</obj>
											</obj>
											<obj name="PropertyObject" class="GroupChannelTypeProp" version="4">
												<prop name="PropertyTypeName">Melt Geno Sample Type</prop>
												<prop name="Position">0</prop>
												<prop name="IsDefault">0</prop>
												<prop name="GroupSampleType">mstUnknown</prop>
												<obj name="ChannelProp" class="ChannelProperty" version="1">
													<prop name="ChannelIdx">1</prop>
												</obj>
											</obj>
											<obj name="PropertyObject" class="QuantSampleTypeProperty" version="4">
												<prop name="PropertyTypeName">Quantification Sample Type</prop>
												<prop name="Position">0</prop>
												<prop name="IsDefault">0</prop>
												<prop name="SampleType">qsUnknown</prop>
												<obj name="ChannelProp" class="ChannelProperty" version="1">
													<prop name="ChannelIdx">1</prop>
												</obj>
											</obj>
											<obj name="PropertyObject" class="ChannelGenotype" version="4">
												<prop name="PropertyTypeName">Scanning Genotype</prop>
												<prop name="Position">0</prop>
												<prop name="IsDefault">1</prop>
												<prop name="ReadOnly">1</prop>
												<obj name="ChannelProp" class="ChannelProperty" version="1">
													<prop name="ChannelIdx">1</prop>
												</obj>
											</obj>
											<obj name="PropertyObject" class="GroupChannelTypeProp" version="4">
												<prop name="PropertyTypeName">Scanning Sample Type</prop>
												<prop name="Position">0</prop>
												<prop name="IsDefault">0</prop>
												<prop name="GroupSampleType">mstUnknown</prop>
												<obj name="ChannelProp" class="ChannelProperty" version="1">
													<prop name="ChannelIdx">1</prop>
												</obj>
											</obj>
											<obj name="PropertyObject" class="TargetName" version="4">
												<prop name="PropertyTypeName">Target Name</prop>
												<prop name="Position">0</prop>
												<prop name="IsDefault">1</prop>
												<obj name="ChannelProp" class="ChannelProperty" version="1">
													<prop name="ChannelIdx">1</prop>
												</obj>
											</obj>
											<obj name="PropertyObject" class="RQTargetProperty" version="4">
												<prop name="PropertyTypeName">Target Type</prop>
												<prop name="Position">0</prop>
												<prop name="IsDefault">0</prop>
												<prop name="TargetType">dtNone</prop>
												<obj name="ChannelProp" class="ChannelProperty" version="1">
													<prop name="ChannelIdx">1</prop>
												</obj>
											</obj>
										</list>
									</obj>
									<obj name="item" class="PropertyList" version="1">
										<list name="emlist" count="12">
											<obj name="PropertyObject" class="RQSampleTargetProperty" version="4">
												<prop name="PropertyTypeName">Combined Sample and Target Type</prop>
												<prop name="Position">0</prop>
												<prop name="IsDefault">0</prop>
												<obj name="ChannelProp" class="ChannelProperty" version="1">
													<prop name="ChannelIdx">2</prop>
												</obj>
											</obj>
											<obj name="PropertyObject" class="QuantConcProperty" version="4">
												<prop name="PropertyTypeName">Concentration</prop>
												<prop name="Position">0</prop>
												<prop name="IsDefault">1</prop>
												<prop name="Concentration">0</prop>
												<obj name="ChannelProp" class="ChannelProperty" version="1">
													<prop name="ChannelIdx">2</prop>
												</obj>
												<prop name="ReadOnly">1</prop>
											</obj>
											<obj name="PropertyObject" class="QuantCpHighProp" version="4">
												<prop name="PropertyTypeName">Cp High</prop>
												<prop name="Position">0</prop>
												<prop name="IsDefault">1</prop>
												<prop name="CpRangeHigh">0</prop>
												<obj name="ChannelProp" class="ChannelProperty" version="1">
													<prop name="ChannelIdx">2</prop>
												</obj>
												<prop name="ReadOnly">1</prop>
											</obj>
											<obj name="PropertyObject" class="QuantCpLowProp" version="4">
												<prop name="PropertyTypeName">Cp Low</prop>
												<prop name="Position">0</prop>
												<prop name="IsDefault">1</prop>
												<prop name="CpRangeLow">0</prop>
												<obj name="ChannelProp" class="ChannelProperty" version="1">
													<prop name="ChannelIdx">2</prop>
												</obj>
												<prop name="ReadOnly">1</prop>
											</obj>
											<obj name="PropertyObject" class="RQEffProp" version="4">
												<prop name="PropertyTypeName">Efficiency</prop>
												<prop name="Position">0</prop>
												<prop name="IsDefault">1</prop>
												<prop name="Efficiency">2</prop>
												<obj name="ChannelProp" class="ChannelProperty" version="1">
													<prop name="ChannelIdx">2</prop>
												</obj>
											</obj>
											<obj name="PropertyObject" class="ChannelGenotype" version="4">
												<prop name="PropertyTypeName">Melt Geno Genotype</prop>
												<prop name="Position">0</prop>
												<prop name="IsDefault">1</prop>
												<prop name="ReadOnly">1</prop>
												<obj name="ChannelProp" class="ChannelProperty" version="1">
													<prop name="ChannelIdx">2</prop>
												</obj>
											</obj>
											<obj name="PropertyObject" class="GroupChannelTypeProp" version="4">
												<prop name="PropertyTypeName">Melt Geno Sample Type</prop>
												<prop name="Position">0</prop>
												<prop name="IsDefault">0</prop>
												<prop name="GroupSampleType">mstUnknown</prop>
												<obj name="ChannelProp" class="ChannelProperty" version="1">
													<prop name="ChannelIdx">2</prop>
												</obj>
											</obj>
											<obj name="PropertyObject" class="QuantSampleTypeProperty" version="4">
												<prop name="PropertyTypeName">Quantification Sample Type</prop>
												<prop name="Position">0</prop>
												<prop name="IsDefault">0</prop>
												<prop name="SampleType">qsUnknown</prop>
												<obj name="ChannelProp" class="ChannelProperty" version="1">
													<prop name="ChannelIdx">2</prop>
												</obj>
											</obj>
											<obj name="PropertyObject" class="ChannelGenotype" version="4">
												<prop name="PropertyTypeName">Scanning Genotype</prop>
												<prop name="Position">0</prop>
												<prop name="IsDefault">1</prop>
												<prop name="ReadOnly">1</prop>
												<obj name="ChannelProp" class="ChannelProperty" version="1">
													<prop name="ChannelIdx">2</prop>
												</obj>
											</obj>
											<obj name="PropertyObject" class="GroupChannelTypeProp" version="4">
												<prop name="PropertyTypeName">Scanning Sample Type</prop>
												<prop name="Position">0</prop>
												<prop name="IsDefault">0</prop>
												<prop name="GroupSampleType">mstUnknown</prop>
												<obj name="ChannelProp" class="ChannelProperty" version="1">
													<prop name="ChannelIdx">2</prop>
												</obj>
											</obj>
											<obj name="PropertyObject" class="TargetName" version="4">
												<prop name="PropertyTypeName">Target Name</prop>
												<prop name="Position">0</prop>
												<prop name="IsDefault">1</prop>
												<obj name="ChannelProp" class="ChannelProperty" version="1">
													<prop name="ChannelIdx">2</prop>
												</obj>
											</obj>
											<obj name="PropertyObject" class="RQTargetProperty" version="4">
												<prop name="PropertyTypeName">Target Type</prop>
												<prop name="Position">0</prop>
												<prop name="IsDefault">0</prop>
												<prop name="TargetType">dtNone</prop>
												<obj name="ChannelProp" class="ChannelProperty" version="1">
													<prop name="ChannelIdx">2</prop>
												</obj>
											</obj>
										</list>
									</obj>
									<obj name="item" class="PropertyList" version="1">
										<list name="emlist" count="12">
											<obj name="PropertyObject" class="RQSampleTargetProperty" version="4">
												<prop name="PropertyTypeName">Combined Sample and Target Type</prop>
												<prop name="Position">0</prop>
												<prop name="IsDefault">0</prop>
												<obj name="ChannelProp" class="ChannelProperty" version="1">
													<prop name="ChannelIdx">3</prop>
												</obj>
											</obj>
											<obj name="PropertyObject" class="QuantConcProperty" version="4">
												<prop name="PropertyTypeName">Concentration</prop>
												<prop name="Position">0</prop>
												<prop name="IsDefault">1</prop>
												<prop name="Concentration">0</prop>
												<obj name="ChannelProp" class="ChannelProperty" version="1">
													<prop name="ChannelIdx">3</prop>
												</obj>
												<prop name="ReadOnly">1</prop>
											</obj>
											<obj name="PropertyObject" class="QuantCpHighProp" version="4">
												<prop name="PropertyTypeName">Cp High</prop>
												<prop name="Position">0</prop>
												<prop name="IsDefault">1</prop>
												<prop name="CpRangeHigh">0</prop>
												<obj name="ChannelProp" class="ChannelProperty" version="1">
													<prop name="ChannelIdx">3</prop>
												</obj>
												<prop name="ReadOnly">1</prop>
											</obj>
											<obj name="PropertyObject" class="QuantCpLowProp" version="4">
												<prop name="PropertyTypeName">Cp Low</prop>
												<prop name="Position">0</prop>
												<prop name="IsDefault">1</prop>
												<prop name="CpRangeLow">0</prop>
												<obj name="ChannelProp" class="ChannelProperty" version="1">
													<prop name="ChannelIdx">3</prop>
												</obj>
												<prop name="ReadOnly">1</prop>
											</obj>
											<obj name="PropertyObject" class="RQEffProp" version="4">
												<prop name="PropertyTypeName">Efficiency</prop>
												<prop name="Position">0</prop>
												<prop name="IsDefault">1</prop>
												<prop name="Efficiency">2</prop>
												<obj name="ChannelProp" class="ChannelProperty" version="1">
													<prop name="ChannelIdx">3</prop>
												</obj>
											</obj>
											<obj name="PropertyObject" class="ChannelGenotype" version="4">
												<prop name="PropertyTypeName">Melt Geno Genotype</prop>
												<prop name="Position">0</prop>
												<prop name="IsDefault">1</prop>
												<prop name="ReadOnly">1</prop>
												<obj name="ChannelProp" class="ChannelProperty" version="1">
													<prop name="ChannelIdx">3</prop>
												</obj>
											</obj>
											<obj name="PropertyObject" class="GroupChannelTypeProp" version="4">
												<prop name="PropertyTypeName">Melt Geno Sample Type</prop>
												<prop name="Position">0</prop>
												<prop name="IsDefault">0</prop>
												<prop name="GroupSampleType">mstUnknown</prop>
												<obj name="ChannelProp" class="ChannelProperty" version="1">
													<prop name="ChannelIdx">3</prop>
												</obj>
											</obj>
											<obj name="PropertyObject" class="QuantSampleTypeProperty" version="4">
												<prop name="PropertyTypeName">Quantification Sample Type</prop>
												<prop name="Position">0</prop>
												<prop name="IsDefault">0</prop>
												<prop name="SampleType">qsUnknown</prop>
												<obj name="ChannelProp" class="ChannelProperty" version="1">
													<prop name="ChannelIdx">3</prop>
												</obj>
											</obj>
											<obj name="PropertyObject" class="ChannelGenotype" version="4">
												<prop name="PropertyTypeName">Scanning Genotype</prop>
												<prop name="Position">0</prop>
												<prop name="IsDefault">1</prop>
												<prop name="ReadOnly">1</prop>
												<obj name="ChannelProp" class="ChannelProperty" version="1">
													<prop name="ChannelIdx">3</prop>
												</obj>
											</obj>
											<obj name="PropertyObject" class="GroupChannelTypeProp" version="4">
												<prop name="PropertyTypeName">Scanning Sample Type</prop>
												<prop name="Position">0</prop>
												<prop name="IsDefault">0</prop>
												<prop name="GroupSampleType">mstUnknown</prop>
												<obj name="ChannelProp" class="ChannelProperty" version="1">
													<prop name="ChannelIdx">3</prop>
												</obj>
											</obj>
											<obj name="PropertyObject" class="TargetName" version="4">
												<prop name="PropertyTypeName">Target Name</prop>
												<prop name="Position">0</prop>
												<prop name="IsDefault">1</prop>
												<obj name="ChannelProp" class="ChannelProperty" version="1">
													<prop name="ChannelIdx">3</prop>
												</obj>
											</obj>
											<obj name="PropertyObject" class="RQTargetProperty" version="4">
												<prop name="PropertyTypeName">Target Type</prop>
												<prop name="Position">0</prop>
												<prop name="IsDefault">0</prop>
												<prop name="TargetType">dtNone</prop>
												<obj name="ChannelProp" class="ChannelProperty" version="1">
													<prop name="ChannelIdx">3</prop>
												</obj>
											</obj>
										</list>
									</obj>
								</list>
							</obj>
						</obj>
						<prop name="ChannelPropertyCount">4</prop>
						<prop name="ContainerPosition">0</prop>
						<prop name="HasSampleProperties">1</prop>
						<obj name="SampleProperties" class="PropertyList" version="1">
							<list name="emlist" count="14">
								<obj name="PropertyObject" class="SamplePrefColor" version="4">
									<prop name="PropertyTypeName">Color</prop>
									<prop name="Position">0</prop>
									<prop name="IsDefault">0</prop>
									<prop name="Color">$00FF8000</prop>
								</obj>
								<obj name="PropertyObject" class="DominantChannelProp" version="4">
									<prop name="PropertyTypeName">Dominant Channel</prop>
									<prop name="Position">0</prop>
									<prop name="IsDefault">0</prop>
									<prop name="DominantChannel">0</prop>
								</obj>
								<obj name="PropertyObject" class="Genotype" version="4">
									<prop name="PropertyTypeName">EndPt Genotype</prop>
									<prop name="Position">0</prop>
									<prop name="IsDefault">1</prop>
									<prop name="ReadOnly">1</prop>
								</obj>
								<obj name="PropertyObject" class="GroupingSample" version="4">
									<prop name="PropertyTypeName">EndPt Sample Type</prop>
									<prop name="Position">0</prop>
									<prop name="IsDefault">0</prop>
									<prop name="GroupSampleType">mstUnknown</prop>
								</obj>
								<obj name="PropertyObject" class="SamplePrefLineStyle" version="4">
									<prop name="PropertyTypeName">Line Style</prop>
									<prop name="Position">0</prop>
									<prop name="IsDefault">0</prop>
									<prop name="LineStyle">psSolid</prop>
								</obj>
								<obj name="PropertyObject" class="GenSampleEditNotes" version="4">
									<prop name="PropertyTypeName">Notes</prop>
									<prop name="Position">0</prop>
									<prop name="IsDefault">1</prop>
								</obj>
								<obj name="PropertyObject" class="SamplePrefPointStyle" version="4">
									<prop name="PropertyTypeName">Point Style</prop>
									<prop name="Position">0</prop>
									<prop name="IsDefault">0</prop>
									<prop name="PointStyle">psNothing</prop>
								</obj>
								<obj name="PropertyObject" class="GenSampleEditPosition" version="4">
									<prop name="PropertyTypeName">Position</prop>
									<prop name="Position">0</prop>
									<prop name="IsDefault">1</prop>
								</obj>
								<obj name="PropertyObject" class="GenSampleEditReplicate" version="4">
									<prop name="PropertyTypeName">Replicate of</prop>
									<prop name="Position">0</prop>
									<prop name="IsDefault">1</prop>
									<prop name="ReplicateOf">-1</prop>
								</obj>
								<obj name="PropertyObject" class="HTCSampleID" version="4">
									<prop name="PropertyTypeName">Sample ID</prop>
									<prop name="Position">0</prop>
									<prop name="IsDefault">1</prop>
								</obj>
								<obj name="PropertyObject" class="GenSampleEditName" version="4">
									<prop name="PropertyTypeName">Sample Name</prop>
									<prop name="Position">0</prop>
									<prop name="IsDefault">1</prop>
									<prop name="name">Sample 1</prop>
								</obj>
								<obj name="PropertyObject" class="HTCSamplePrepNotes" version="4">
									<prop name="PropertyTypeName">Sample Prep Notes</prop>
									<prop name="Position">0</prop>
									<prop name="IsDefault">1</prop>
								</obj>
								<obj name="PropertyObject" class="GenSampleEditSubset" version="4">
									<prop name="PropertyTypeName">Subsets</prop>
									<prop name="Position">0</prop>
									<prop name="IsDefault">1</prop>
								</obj>
								<obj name="PropertyObject" class="SamplePrefWidth" version="5">
									<prop name="PropertyTypeName">Width</prop>
									<prop name="Position">0</prop>
									<prop name="IsDefault">1</prop>
									<prop name="Width">1</prop>
								</obj>
							</list>
						</obj>
					</obj>
					<obj name="item" class="SamplePropInfo" version="1">
						<obj name="ChannelProperties" class="ChanPropList" version="2">
							<obj name="ChannelProperties" class="EMList" version="1">
								<list name="emlist" count="4">
									<obj name="item" class="PropertyList" version="1">
										<list name="emlist" count="12">
											<obj name="PropertyObject" class="RQSampleTargetProperty" version="4">
												<prop name="PropertyTypeName">Combined Sample and Target Type</prop>
												<prop name="Position">1</prop>
												<prop name="IsDefault">0</prop>
												<obj name="ChannelProp" class="ChannelProperty" version="1">
													<prop name="ChannelIdx">0</prop>
												</obj>
											</obj>
											<obj name="PropertyObject" class="QuantConcProperty" version="4">
												<prop name="PropertyTypeName">Concentration</prop>
												<prop name="Position">1</prop>
												<prop name="IsDefault">1</prop>
												<prop name="Concentration">0</prop>
												<obj name="ChannelProp" class="ChannelProperty" version="1">
													<prop name="ChannelIdx">0</prop>
												</obj>
												<prop name="ReadOnly">1</prop>
											</obj>
											<obj name="PropertyObject" class="QuantCpHighProp" version="4">
												<prop name="PropertyTypeName">Cp High</prop>
												<prop name="Position">1</prop>
												<prop name="IsDefault">1</prop>
												<prop name="CpRangeHigh">0</prop>
												<obj name="ChannelProp" class="ChannelProperty" version="1">
													<prop name="ChannelIdx">0</prop>
												</obj>
												<prop name="ReadOnly">1</prop>
											</obj>
											<obj name="PropertyObject" class="QuantCpLowProp" version="4">
												<prop name="PropertyTypeName">Cp Low</prop>
												<prop name="Position">1</prop>
												<prop name="IsDefault">1</prop>
												<prop name="CpRangeLow">0</prop>
												<obj name="ChannelProp" class="ChannelProperty" version="1">
													<prop name="ChannelIdx">0</prop>
												</obj>
												<prop name="ReadOnly">1</prop>
											</obj>
											<obj name="PropertyObject" class="RQEffProp" version="4">
												<prop name="PropertyTypeName">Efficiency</prop>
												<prop name="Position">1</prop>
												<prop name="IsDefault">1</prop>
												<prop name="Efficiency">2</prop>
												<obj name="ChannelProp" class="ChannelProperty" version="1">
													<prop name="ChannelIdx">0</prop>
												</obj>
											</obj>
											<obj name="PropertyObject" class="ChannelGenotype" version="4">
												<prop name="PropertyTypeName">Melt Geno Genotype</prop>
												<prop name="Position">1</prop>
												<prop name="IsDefault">1</prop>
												<prop name="ReadOnly">1</prop>
												<obj name="ChannelProp" class="ChannelProperty" version="1">
													<prop name="ChannelIdx">0</prop>
												</obj>
											</obj>
											<obj name="PropertyObject" class="GroupChannelTypeProp" version="4">
												<prop name="PropertyTypeName">Melt Geno Sample Type</prop>
												<prop name="Position">1</prop>
												<prop name="IsDefault">0</prop>
												<prop name="GroupSampleType">mstUnknown</prop>
												<obj name="ChannelProp" class="ChannelProperty" version="1">
													<prop name="ChannelIdx">0</prop>
												</obj>
											</obj>
											<obj name="PropertyObject" class="QuantSampleTypeProperty" version="4">
												<prop name="PropertyTypeName">Quantification Sample Type</prop>
												<prop name="Position">1</prop>
												<prop name="IsDefault">0</prop>
												<prop name="SampleType">qsUnknown</prop>
												<obj name="ChannelProp" class="ChannelProperty" version="1">
													<prop name="ChannelIdx">0</prop>
												</obj>
											</obj>
											<obj name="PropertyObject" class="ChannelGenotype" version="4">
												<prop name="PropertyTypeName">Scanning Genotype</prop>
												<prop name="Position">1</prop>
												<prop name="IsDefault">1</prop>
												<prop name="ReadOnly">1</prop>
												<obj name="ChannelProp" class="ChannelProperty" version="1">
													<prop name="ChannelIdx">0</prop>
												</obj>
											</obj>
											<obj name="PropertyObject" class="GroupChannelTypeProp" version="4">
												<prop name="PropertyTypeName">Scanning Sample Type</prop>
												<prop name="Position">1</prop>
												<prop name="IsDefault">0</prop>
												<prop name="GroupSampleType">mstUnknown</prop>
												<obj name="ChannelProp" class="ChannelProperty" version="1">
													<prop name="ChannelIdx">0</prop>
												</obj>
											</obj>
											<obj name="PropertyObject" class="TargetName" version="4">
												<prop name="PropertyTypeName">Target Name</prop>
												<prop name="Position">1</prop>
												<prop name="IsDefault">1</prop>
												<obj name="ChannelProp" class="ChannelProperty" version="1">
													<prop name="ChannelIdx">0</prop>
												</obj>
											</obj>
											<obj name="PropertyObject" class="RQTargetProperty" version="4">
												<prop name="PropertyTypeName">Target Type</prop>
												<prop name="Position">1</prop>
												<prop name="IsDefault">0</prop>
												<prop name="TargetType">dtNone</prop>
												<obj name="ChannelProp" class="ChannelProperty" version="1">
													<prop name="ChannelIdx">0</prop>
												</obj>
											</obj>
										</list>
									</obj>
									<obj name="item" class="PropertyList" version="1">
										<list name="emlist" count="12">
											<obj name="PropertyObject" class="RQSampleTargetProperty" version="4">
												<prop name="PropertyTypeName">Combined Sample and Target Type</prop>
												<prop name="Position">1</prop>
												<prop name="IsDefault">0</prop>
												<obj name="ChannelProp" class="ChannelProperty" version="1">
													<prop name="ChannelIdx">1</prop>
												</obj>
											</obj>
											<obj name="PropertyObject" class="QuantConcProperty" version="4">
												<prop name="PropertyTypeName">Concentration</prop>
												<prop name="Position">1</prop>
												<prop name="IsDefault">1</prop>
												<prop name="Concentration">0</prop>
												<obj name="ChannelProp" class="ChannelProperty" version="1">
													<prop name="ChannelIdx">1</prop>
												</obj>
												<prop name="ReadOnly">1</prop>
											</obj>
											<obj name="PropertyObject" class="QuantCpHighProp" version="4">
												<prop name="PropertyTypeName">Cp High</prop>
												<prop name="Position">1</prop>
												<prop name="IsDefault">1</prop>
												<prop name="CpRangeHigh">0</prop>
												<obj name="ChannelProp" class="ChannelProperty" version="1">
													<prop name="ChannelIdx">1</prop>
												</obj>
												<prop name="ReadOnly">1</prop>
											</obj>
											<obj name="PropertyObject" class="QuantCpLowProp" version="4">
												<prop name="PropertyTypeName">Cp Low</prop>
												<prop name="Position">1</prop>
												<prop name="IsDefault">1</prop>
												<prop name="CpRangeLow">0</prop>
												<obj name="ChannelProp" class="ChannelProperty" version="1">
													<prop name="ChannelIdx">1</prop>
												</obj>
												<prop name="ReadOnly">1</prop>
											</obj>
											<obj name="PropertyObject" class="RQEffProp" version="4">
												<prop name="PropertyTypeName">Efficiency</prop>
												<prop name="Position">1</prop>
												<prop name="IsDefault">1</prop>
												<prop name="Efficiency">2</prop>
												<obj name="ChannelProp" class="ChannelProperty" version="1">
													<prop name="ChannelIdx">1</prop>
												</obj>
											</obj>
											<obj name="PropertyObject" class="ChannelGenotype" version="4">
												<prop name="PropertyTypeName">Melt Geno Genotype</prop>
												<prop name="Position">1</prop>
												<prop name="IsDefault">1</prop>
												<prop name="ReadOnly">1</prop>
												<obj name="ChannelProp" class="ChannelProperty" version="1">
													<prop name="ChannelIdx">1</prop>
												</obj>
											</obj>
											<obj name="PropertyObject" class="GroupChannelTypeProp" version="4">
												<prop name="PropertyTypeName">Melt Geno Sample Type</prop>
												<prop name="Position">1</prop>
												<prop name="IsDefault">0</prop>
												<prop name="GroupSampleType">mstUnknown</prop>
												<obj name="ChannelProp" class="ChannelProperty" version="1">
													<prop name="ChannelIdx">1</prop>
												</obj>
											</obj>
											<obj name="PropertyObject" class="QuantSampleTypeProperty" version="4">
												<prop name="PropertyTypeName">Quantification Sample Type</prop>
												<prop name="Position">1</prop>
												<prop name="IsDefault">0</prop>
												<prop name="SampleType">qsUnknown</prop>
												<obj name="ChannelProp" class="ChannelProperty" version="1">
													<prop name="ChannelIdx">1</prop>
												</obj>
											</obj>
											<obj name="PropertyObject" class="ChannelGenotype" version="4">
												<prop name="PropertyTypeName">Scanning Genotype</prop>
												<prop name="Position">1</prop>
												<prop name="IsDefault">1</prop>
												<prop name="ReadOnly">1</prop>
												<obj name="ChannelProp" class="ChannelProperty" version="1">
													<prop name="ChannelIdx">1</prop>
												</obj>
											</obj>
											<obj name="PropertyObject" class="GroupChannelTypeProp" version="4">
												<prop name="PropertyTypeName">Scanning Sample Type</prop>
												<prop name="Position">1</prop>
												<prop name="IsDefault">0</prop>
												<prop name="GroupSampleType">mstUnknown</prop>
												<obj name="ChannelProp" class="ChannelProperty" version="1">
													<prop name="ChannelIdx">1</prop>
												</obj>
											</obj>
											<obj name="PropertyObject" class="TargetName" version="4">
												<prop name="PropertyTypeName">Target Name</prop>
												<prop name="Position">1</prop>
												<prop name="IsDefault">1</prop>
												<obj name="ChannelProp" class="ChannelProperty" version="1">
													<prop name="ChannelIdx">1</prop>
												</obj>
											</obj>
											<obj name="PropertyObject" class="RQTargetProperty" version="4">
												<prop name="PropertyTypeName">Target Type</prop>
												<prop name="Position">1</prop>
												<prop name="IsDefault">0</prop>
												<prop name="TargetType">dtNone</prop>
												<obj name="ChannelProp" class="ChannelProperty" version="1">
													<prop name="ChannelIdx">1</prop>
												</obj>
											</obj>
										</list>
									</obj>
									<obj name="item" class="PropertyList" version="1">
										<list name="emlist" count="12">
											<obj name="PropertyObject" class="RQSampleTargetProperty" version="4">
												<prop name="PropertyTypeName">Combined Sample and Target Type</prop>
												<prop name="Position">1</prop>
												<prop name="IsDefault">0</prop>
												<obj name="ChannelProp" class="ChannelProperty" version="1">
													<prop name="ChannelIdx">2</prop>
												</obj>
											</obj>
											<obj name="PropertyObject" class="QuantConcProperty" version="4">
												<prop name="PropertyTypeName">Concentration</prop>
												<prop name="Position">1</prop>
												<prop name="IsDefault">1</prop>
												<prop name="Concentration">0</prop>
												<obj name="ChannelProp" class="ChannelProperty" version="1">
													<prop name="ChannelIdx">2</prop>
												</obj>
												<prop name="ReadOnly">1</prop>
											</obj>
											<obj name="PropertyObject" class="QuantCpHighProp" version="4">
												<prop name="PropertyTypeName">Cp High</prop>
												<prop name="Position">1</prop>
												<prop name="IsDefault">1</prop>
												<prop name="CpRangeHigh">0</prop>
												<obj name="ChannelProp" class="ChannelProperty" version="1">
													<prop name="ChannelIdx">2</prop>
												</obj>
												<prop name="ReadOnly">1</prop>
											</obj>
											<obj name="PropertyObject" class="QuantCpLowProp" version="4">
												<prop name="PropertyTypeName">Cp Low</prop>
												<prop name="Position">1</prop>
												<prop name="IsDefault">1</prop>
												<prop name="CpRangeLow">0</prop>
												<obj name="ChannelProp" class="ChannelProperty" version="1">
													<prop name="ChannelIdx">2</prop>
												</obj>
												<prop name="ReadOnly">1</prop>
											</obj>
											<obj name="PropertyObject" class="RQEffProp" version="4">
												<prop name="PropertyTypeName">Efficiency</prop>
												<prop name="Position">1</prop>
												<prop name="IsDefault">1</prop>
												<prop name="Efficiency">2</prop>
												<obj name="ChannelProp" class="ChannelProperty" version="1">
													<prop name="ChannelIdx">2</prop>
												</obj>
											</obj>
											<obj name="PropertyObject" class="ChannelGenotype" version="4">
												<prop name="PropertyTypeName">Melt Geno Genotype</prop>
												<prop name="Position">1</prop>
												<prop name="IsDefault">1</prop>
												<prop name="ReadOnly">1</prop>
												<obj name="ChannelProp" class="ChannelProperty" version="1">
													<prop name="ChannelIdx">2</prop>
												</obj>
											</obj>
											<obj name="PropertyObject" class="GroupChannelTypeProp" version="4">
												<prop name="PropertyTypeName">Melt Geno Sample Type</prop>
												<prop name="Position">1</prop>
												<prop name="IsDefault">0</prop>
												<prop name="GroupSampleType">mstUnknown</prop>
												<obj name="ChannelProp" class="ChannelProperty" version="1">
													<prop name="ChannelIdx">2</prop>
												</obj>
											</obj>
											<obj name="PropertyObject" class="QuantSampleTypeProperty" version="4">
												<prop name="PropertyTypeName">Quantification Sample Type</prop>
												<prop name="Position">1</prop>
												<prop name="IsDefault">0</prop>
												<prop name="SampleType">qsUnknown</prop>
												<obj name="ChannelProp" class="ChannelProperty" version="1">
													<prop name="ChannelIdx">2</prop>
												</obj>
											</obj>
											<obj name="PropertyObject" class="ChannelGenotype" version="4">
												<prop name="PropertyTypeName">Scanning Genotype</prop>
												<prop name="Position">1</prop>
												<prop name="IsDefault">1</prop>
												<prop name="ReadOnly">1</prop>
												<obj name="ChannelProp" class="ChannelProperty" version="1">
													<prop name="ChannelIdx">2</prop>
												</obj>
											</obj>
											<obj name="PropertyObject" class="GroupChannelTypeProp" version="4">
												<prop name="PropertyTypeName">Scanning Sample Type</prop>
												<prop name="Position">1</prop>
												<prop name="IsDefault">0</prop>
												<prop name="GroupSampleType">mstUnknown</prop>
												<obj name="ChannelProp" class="ChannelProperty" version="1">
													<prop name="ChannelIdx">2</prop>
												</obj>
											</obj>
											<obj name="PropertyObject" class="TargetName" version="4">
												<prop name="PropertyTypeName">Target Name</prop>
												<prop name="Position">1</prop>
												<prop name="IsDefault">1</prop>
												<obj name="ChannelProp" class="ChannelProperty" version="1">
													<prop name="ChannelIdx">2</prop>
												</obj>
											</obj>
											<obj name="PropertyObject" class="RQTargetProperty" version="4">
												<prop name="PropertyTypeName">Target Type</prop>
												<prop name="Position">1</prop>
												<prop name="IsDefault">0</prop>
												<prop name="TargetType">dtNone</prop>
												<obj name="ChannelProp" class="ChannelProperty" version="1">
													<prop name="ChannelIdx">2</prop>
												</obj>
											</obj>
										</list>
									</obj>
									<obj name="item" class="PropertyList" version="1">
										<list name="emlist" count="12">
											<obj name="PropertyObject" class="RQSampleTargetProperty" version="4">
												<prop name="PropertyTypeName">Combined Sample and Target Type</prop>
												<prop name="Position">1</prop>
												<prop name="IsDefault">0</prop>
												<obj name="ChannelProp" class="ChannelProperty" version="1">
													<prop name="ChannelIdx">3</prop>
												</obj>
											</obj>
											<obj name="PropertyObject" class="QuantConcProperty" version="4">
												<prop name="PropertyTypeName">Concentration</prop>
												<prop name="Position">1</prop>
												<prop name="IsDefault">1</prop>
												<prop name="Concentration">0</prop>
												<obj name="ChannelProp" class="ChannelProperty" version="1">
													<prop name="ChannelIdx">3</prop>
												</obj>
												<prop name="ReadOnly">1</prop>
											</obj>
											<obj name="PropertyObject" class="QuantCpHighProp" version="4">
												<prop name="PropertyTypeName">Cp High</prop>
												<prop name="Position">1</prop>
												<prop name="IsDefault">1</prop>
												<prop name="CpRangeHigh">0</prop>
												<obj name="ChannelProp" class="ChannelProperty" version="1">
													<prop name="ChannelIdx">3</prop>
												</obj>
												<prop name="ReadOnly">1</prop>
											</obj>
											<obj name="PropertyObject" class="QuantCpLowProp" version="4">
												<prop name="PropertyTypeName">Cp Low</prop>
												<prop name="Position">1</prop>
												<prop name="IsDefault">1</prop>
												<prop name="CpRangeLow">0</prop>
												<obj name="ChannelProp" class="ChannelProperty" version="1">
													<prop name="ChannelIdx">3</prop>
												</obj>
												<prop name="ReadOnly">1</prop>
											</obj>
											<obj name="PropertyObject" class="RQEffProp" version="4">
												<prop name="PropertyTypeName">Efficiency</prop>
												<prop name="Position">1</prop>
												<prop name="IsDefault">1</prop>
												<prop name="Efficiency">2</prop>
												<obj name="ChannelProp" class="ChannelProperty" version="1">
													<prop name="ChannelIdx">3</prop>
												</obj>
											</obj>
											<obj name="PropertyObject" class="ChannelGenotype" version="4">
												<prop name="PropertyTypeName">Melt Geno Genotype</prop>
												<prop name="Position">1</prop>
												<prop name="IsDefault">1</prop>
												<prop name="ReadOnly">1</prop>
												<obj name="ChannelProp" class="ChannelProperty" version="1">
													<prop name="ChannelIdx">3</prop>
												</obj>
											</obj>
											<obj name="PropertyObject" class="GroupChannelTypeProp" version="4">
												<prop name="PropertyTypeName">Melt Geno Sample Type</prop>
												<prop name="Position">1</prop>
												<prop name="IsDefault">0</prop>
												<prop name="GroupSampleType">mstUnknown</prop>
												<obj name="ChannelProp" class="ChannelProperty" version="1">
													<prop name="ChannelIdx">3</prop>
												</obj>
											</obj>
											<obj name="PropertyObject" class="QuantSampleTypeProperty" version="4">
												<prop name="PropertyTypeName">Quantification Sample Type</prop>
												<prop name="Position">1</prop>
												<prop name="IsDefault">0</prop>
												<prop name="SampleType">qsUnknown</prop>
												<obj name="ChannelProp" class="ChannelProperty" version="1">
													<prop name="ChannelIdx">3</prop>
												</obj>
											</obj>
											<obj name="PropertyObject" class="ChannelGenotype" version="4">
												<prop name="PropertyTypeName">Scanning Genotype</prop>
												<prop name="Position">1</prop>
												<prop name="IsDefault">1</prop>
												<prop name="ReadOnly">1</prop>
												<obj name="ChannelProp" class="ChannelProperty" version="1">
													<prop name="ChannelIdx">3</prop>
												</obj>
											</obj>
											<obj name="PropertyObject" class="GroupChannelTypeProp" version="4">
												<prop name="PropertyTypeName">Scanning Sample Type</prop>
												<prop name="Position">1</prop>
												<prop name="IsDefault">0</prop>
												<prop name="GroupSampleType">mstUnknown</prop>
												<obj name="ChannelProp" class="ChannelProperty" version="1">
													<prop name="ChannelIdx">3</prop>
												</obj>
											</obj>
											<obj name="PropertyObject" class="TargetName" version="4">
												<prop name="PropertyTypeName">Target Name</prop>
												<prop name="Position">1</prop>
												<prop name="IsDefault">1</prop>
												<obj name="ChannelProp" class="ChannelProperty" version="1">
													<prop name="ChannelIdx">3</prop>
												</obj>
											</obj>
											<obj name="PropertyObject" class="RQTargetProperty" version="4">
												<prop name="PropertyTypeName">Target Type</prop>
												<prop name="Position">1</prop>
												<prop name="IsDefault">0</prop>
												<prop name="TargetType">dtNone</prop>
												<obj name="ChannelProp" class="ChannelProperty" version="1">
													<prop name="ChannelIdx">3</prop>
												</obj>
											</obj>
										</list>
									</obj>
								</list>
							</obj>
						</obj>
						<prop name="ChannelPropertyCount">4</prop>
						<prop name="ContainerPosition">1</prop>
						<prop name="HasSampleProperties">1</prop>
						<obj name="SampleProperties" class="PropertyList" version="1">
							<list name="emlist" count="14">
								<obj name="PropertyObject" class="SamplePrefColor" version="4">
									<prop name="PropertyTypeName">Color</prop>
									<prop name="Position">1</prop>
									<prop name="IsDefault">0</prop>
									<prop name="Color">clRed</prop>
								</obj>
								<obj name="PropertyObject" class="DominantChannelProp" version="4">
									<prop name="PropertyTypeName">Dominant Channel</prop>
									<prop name="Position">1</prop>
									<prop name="IsDefault">0</prop>
									<prop name="DominantChannel">0</prop>
								</obj>
								<obj name="PropertyObject" class="Genotype" version="4">
									<prop name="PropertyTypeName">EndPt Genotype</prop>
									<prop name="Position">1</prop>
									<prop name="IsDefault">1</prop>
									<prop name="ReadOnly">1</prop>
								</obj>
								<obj name="PropertyObject" class="GroupingSample" version="4">
									<prop name="PropertyTypeName">EndPt Sample Type</prop>
									<prop name="Position">1</prop>
									<prop name="IsDefault">0</prop>
									<prop name="GroupSampleType">mstUnknown</prop>
								</obj>
								<obj name="PropertyObject" class="SamplePrefLineStyle" version="4">
									<prop name="PropertyTypeName">Line Style</prop>
									<prop name="Position">1</prop>
									<prop name="IsDefault">0</prop>
									<prop name="LineStyle">psSolid</prop>
								</obj>
								<obj name="PropertyObject" class="GenSampleEditNotes" version="4">
									<prop name="PropertyTypeName">Notes</prop>
									<prop name="Position">1</prop>
									<prop name="IsDefault">1</prop>
								</obj>
								<obj name="PropertyObject" class="SamplePrefPointStyle" version="4">
									<prop name="PropertyTypeName">Point Style</prop>
									<prop name="Position">1</prop>
									<prop name="IsDefault">0</prop>
									<prop name="PointStyle">psNothing</prop>
								</obj>
								<obj name="PropertyObject" class="GenSampleEditPosition" version="4">
									<prop name="PropertyTypeName">Position</prop>
									<prop name="Position">1</prop>
									<prop name="IsDefault">1</prop>
								</obj>
								<obj name="PropertyObject" class="GenSampleEditReplicate" version="4">
									<prop name="PropertyTypeName">Replicate of</prop>
									<prop name="Position">1</prop>
									<prop name="IsDefault">1</prop>
									<prop name="ReplicateOf">-1</prop>
								</obj>
								<obj name="PropertyObject" class="HTCSampleID" version="4">
									<prop name="PropertyTypeName">Sample ID</prop>
									<prop name="Position">1</prop>
									<prop name="IsDefault">1</prop>
								</obj>
								<obj name="PropertyObject" class="GenSampleEditName" version="4">
									<prop name="PropertyTypeName">Sample Name</prop>
									<prop name="Position">1</prop>
									<prop name="IsDefault">1</prop>
									<prop name="name">Sample 2</prop>
								</obj>
								<obj name="PropertyObject" class="HTCSamplePrepNotes" version="4">
									<prop name="PropertyTypeName">Sample Prep Notes</prop>
									<prop name="Position">1</prop>
									<prop name="IsDefault">1</prop>
								</obj>
								<obj name="PropertyObject" class="GenSampleEditSubset" version="4">
									<prop name="PropertyTypeName">Subsets</prop>
									<prop name="Position">1</prop>
									<prop name="IsDefault">1</prop>
								</obj>
								<obj name="PropertyObject" class="SamplePrefWidth" version="5">
									<prop name="PropertyTypeName">Width</prop>
									<prop name="Position">1</prop>
									<prop name="IsDefault">1</prop>
									<prop name="Width">1</prop>
								</obj>
							</list>
						</obj>
					</obj>
					<obj name="item" class="SamplePropInfo" version="1">
						<obj name="ChannelProperties" class="ChanPropList" version="2">
							<obj name="ChannelProperties" class="EMList" version="1">
								<list name="emlist" count="4">
									<obj name="item" class="PropertyList" version="1">
										<list name="emlist" count="12">
											<obj name="PropertyObject" class="RQSampleTargetProperty" version="4">
												<prop name="PropertyTypeName">Combined Sample and Target Type</prop>
												<prop name="Position">2</prop>
												<prop name="IsDefault">0</prop>
												<obj name="ChannelProp" class="ChannelProperty" version="1">
													<prop name="ChannelIdx">0</prop>
												</obj>
											</obj>
											<obj name="PropertyObject" class="QuantConcProperty" version="4">
												<prop name="PropertyTypeName">Concentration</prop>
												<prop name="Position">2</prop>
												<prop name="IsDefault">1</prop>
												<prop name="Concentration">0</prop>
												<obj name="ChannelProp" class="ChannelProperty" version="1">
													<prop name="ChannelIdx">0</prop>
												</obj>
												<prop name="ReadOnly">1</prop>
											</obj>
											<obj name="PropertyObject" class="QuantCpHighProp" version="4">
												<prop name="PropertyTypeName">Cp High</prop>
												<prop name="Position">2</prop>
												<prop name="IsDefault">1</prop>
												<prop name="CpRangeHigh">0</prop>
												<obj name="ChannelProp" class="ChannelProperty" version="1">
													<prop name="ChannelIdx">0</prop>
												</obj>
												<prop name="ReadOnly">1</prop>
											</obj>
											<obj name="PropertyObject" class="QuantCpLowProp" version="4">
												<prop name="PropertyTypeName">Cp Low</prop>
												<prop name="Position">2</prop>
												<prop name="IsDefault">1</prop>
												<prop name="CpRangeLow">0</prop>
												<obj name="ChannelProp" class="ChannelProperty" version="1">
													<prop name="ChannelIdx">0</prop>
												</obj>
												<prop name="ReadOnly">1</prop>
											</obj>
											<obj name="PropertyObject" class="RQEffProp" version="4">
												<prop name="PropertyTypeName">Efficiency</prop>
												<prop name="Position">2</prop>
												<prop name="IsDefault">1</prop>
												<prop name="Efficiency">2</prop>
												<obj name="ChannelProp" class="ChannelProperty" version="1">
													<prop name="ChannelIdx">0</prop>
												</obj>
											</obj>
											<obj name="PropertyObject" class="ChannelGenotype" version="4">
												<prop name="PropertyTypeName">Melt Geno Genotype</prop>
												<prop name="Position">2</prop>
												<prop name="IsDefault">1</prop>
												<prop name="ReadOnly">1</prop>
												<obj name="ChannelProp" class="ChannelProperty" version="1">
													<prop name="ChannelIdx">0</prop>
												</obj>
											</obj>
											<obj name="PropertyObject" class="GroupChannelTypeProp" version="4">
												<prop name="PropertyTypeName">Melt Geno Sample Type</prop>
												<prop name="Position">2</prop>
												<prop name="IsDefault">0</prop>
												<prop name="GroupSampleType">mstUnknown</prop>
												<obj name="ChannelProp" class="ChannelProperty" version="1">
													<prop name="ChannelIdx">0</prop>
												</obj>
											</obj>
											<obj name="PropertyObject" class="QuantSampleTypeProperty" version="4">
												<prop name="PropertyTypeName">Quantification Sample Type</prop>
												<prop name="Position">2</prop>
												<prop name="IsDefault">0</prop>
												<prop name="SampleType">qsUnknown</prop>
												<obj name="ChannelProp" class="ChannelProperty" version="1">
													<prop name="ChannelIdx">0</prop>
												</obj>
											</obj>
											<obj name="PropertyObject" class="ChannelGenotype" version="4">
												<prop name="PropertyTypeName">Scanning Genotype</prop>
												<prop name="Position">2</prop>
												<prop name="IsDefault">1</prop>
												<prop name="ReadOnly">1</prop>
												<obj name="ChannelProp" class="ChannelProperty" version="1">
													<prop name="ChannelIdx">0</prop>
												</obj>
											</obj>
											<obj name="PropertyObject" class="GroupChannelTypeProp" version="4">
												<prop name="PropertyTypeName">Scanning Sample Type</prop>
												<prop name="Position">2</prop>
												<prop name="IsDefault">0</prop>
												<prop name="GroupSampleType">mstUnknown</prop>
												<obj name="ChannelProp" class="ChannelProperty" version="1">
													<prop name="ChannelIdx">0</prop>
												</obj>
											</obj>
											<obj name="PropertyObject" class="TargetName" version="4">
												<prop name="PropertyTypeName">Target Name</prop>
												<prop name="Position">2</prop>
												<prop name="IsDefault">1</prop>
												<obj name="ChannelProp" class="ChannelProperty" version="1">
													<prop name="ChannelIdx">0</prop>
												</obj>
											</obj>
											<obj name="PropertyObject" class="RQTargetProperty" version="4">
												<prop name="PropertyTypeName">Target Type</prop>
												<prop name="Position">2</prop>
												<prop name="IsDefault">0</prop>
												<prop name="TargetType">dtNone</prop>
												<obj name="ChannelProp" class="ChannelProperty" version="1">
													<prop name="ChannelIdx">0</prop>
												</obj>
											</obj>
										</list>
									</obj>
									<obj name="item" class="PropertyList" version="1">
										<list name="emlist" count="12">
											<obj name="PropertyObject" class="RQSampleTargetProperty" version="4">
												<prop name="PropertyTypeName">Combined Sample and Target Type</prop>
												<prop name="Position">2</prop>
												<prop name="IsDefault">0</prop>
												<obj name="ChannelProp" class="ChannelProperty" version="1">
													<prop name="ChannelIdx">1</prop>
												</obj>
											</obj>
											<obj name="PropertyObject" class="QuantConcProperty" version="4">
												<prop name="PropertyTypeName">Concentration</prop>
												<prop name="Position">2</prop>
												<prop name="IsDefault">1</prop>
												<prop name="Concentration">0</prop>
												<obj name="ChannelProp" class="ChannelProperty" version="1">
													<prop name="ChannelIdx">1</prop>
												</obj>
												<prop name="ReadOnly">1</prop>
											</obj>
											<obj name="PropertyObject" class="QuantCpHighProp" version="4">
												<prop name="PropertyTypeName">Cp High</prop>
												<prop name="Position">2</prop>
												<prop name="IsDefault">1</prop>
												<prop name="CpRangeHigh">0</prop>
												<obj name="ChannelProp" class="ChannelProperty" version="1">
													<prop name="ChannelIdx">1</prop>
												</obj>
												<prop name="ReadOnly">1</prop>
											</obj>
											<obj name="PropertyObject" class="QuantCpLowProp" version="4">
												<prop name="PropertyTypeName">Cp Low</prop>
												<prop name="Position">2</prop>
												<prop name="IsDefault">1</prop>
												<prop name="CpRangeLow">0</prop>
												<obj name="ChannelProp" class="ChannelProperty" version="1">
													<prop name="ChannelIdx">1</prop>
												</obj>
												<prop name="ReadOnly">1</prop>
											</obj>
											<obj name="PropertyObject" class="RQEffProp" version="4">
												<prop name="PropertyTypeName">Efficiency</prop>
												<prop name="Position">2</prop>
												<prop name="IsDefault">1</prop>
												<prop name="Efficiency">2</prop>
												<obj name="ChannelProp" class="ChannelProperty" version="1">
													<prop name="ChannelIdx">1</prop>
												</obj>
											</obj>
											<obj name="PropertyObject" class="ChannelGenotype" version="4">
												<prop name="PropertyTypeName">Melt Geno Genotype</prop>
												<prop name="Position">2</prop>
												<prop name="IsDefault">1</prop>
												<prop name="ReadOnly">1</prop>
												<obj name="ChannelProp" class="ChannelProperty" version="1">
													<prop name="ChannelIdx">1</prop>
												</obj>
											</obj>
											<obj name="PropertyObject" class="GroupChannelTypeProp" version="4">
												<prop name="PropertyTypeName">Melt Geno Sample Type</prop>
												<prop name="Position">2</prop>
												<prop name="IsDefault">0</prop>
												<prop name="GroupSampleType">mstUnknown</prop>
												<obj name="ChannelProp" class="ChannelProperty" version="1">
													<prop name="ChannelIdx">1</prop>
												</obj>
											</obj>
											<obj name="PropertyObject" class="QuantSampleTypeProperty" version="4">
												<prop name="PropertyTypeName">Quantification Sample Type</prop>
												<prop name="Position">2</prop>
												<prop name="IsDefault">0</prop>
												<prop name="SampleType">qsUnknown</prop>
												<obj name="ChannelProp" class="ChannelProperty" version="1">
													<prop name="ChannelIdx">1</prop>
												</obj>
											</obj>
											<obj name="PropertyObject" class="ChannelGenotype" version="4">
												<prop name="PropertyTypeName">Scanning Genotype</prop>
												<prop name="Position">2</prop>
												<prop name="IsDefault">1</prop>
												<prop name="ReadOnly">1</prop>
												<obj name="ChannelProp" class="ChannelProperty" version="1">
													<prop name="ChannelIdx">1</prop>
												</obj>
											</obj>
											<obj name="PropertyObject" class="GroupChannelTypeProp" version="4">
												<prop name="PropertyTypeName">Scanning Sample Type</prop>
												<prop name="Position">2</prop>
												<prop name="IsDefault">0</prop>
												<prop name="GroupSampleType">mstUnknown</prop>
												<obj name="ChannelProp" class="ChannelProperty" version="1">
													<prop name="ChannelIdx">1</prop>
												</obj>
											</obj>
											<obj name="PropertyObject" class="TargetName" version="4">
												<prop name="PropertyTypeName">Target Name</prop>
												<prop name="Position">2</prop>
												<prop name="IsDefault">1</prop>
												<obj name="ChannelProp" class="ChannelProperty" version="1">
													<prop name="ChannelIdx">1</prop>
												</obj>
											</obj>
											<obj name="PropertyObject" class="RQTargetProperty" version="4">
												<prop name="PropertyTypeName">Target Type</prop>
												<prop name="Position">2</prop>
												<prop name="IsDefault">0</prop>
												<prop name="TargetType">dtNone</prop>
												<obj name="ChannelProp" class="ChannelProperty" version="1">
													<prop name="ChannelIdx">1</prop>
												</obj>
											</obj>
										</list>
									</obj>
									<obj name="item" class="PropertyList" version="1">
										<list name="emlist" count="12">
											<obj name="PropertyObject" class="RQSampleTargetProperty" version="4">
												<prop name="PropertyTypeName">Combined Sample and Target Type</prop>
												<prop name="Position">2</prop>
												<prop name="IsDefault">0</prop>
												<obj name="ChannelProp" class="ChannelProperty" version="1">
													<prop name="ChannelIdx">2</prop>
												</obj>
											</obj>
											<obj name="PropertyObject" class="QuantConcProperty" version="4">
												<prop name="PropertyTypeName">Concentration</prop>
												<prop name="Position">2</prop>
												<prop name="IsDefault">1</prop>
												<prop name="Concentration">0</prop>
												<obj name="ChannelProp" class="ChannelProperty" version="1">
													<prop name="ChannelIdx">2</prop>
												</obj>
												<prop name="ReadOnly">1</prop>
											</obj>
											<obj name="PropertyObject" class="QuantCpHighProp" version="4">
												<prop name="PropertyTypeName">Cp High</prop>
												<prop name="Position">2</prop>
												<prop name="IsDefault">1</prop>
												<prop name="CpRangeHigh">0</prop>
												<obj name="ChannelProp" class="ChannelProperty" version="1">
													<prop name="ChannelIdx">2</prop>
												</obj>
												<prop name="ReadOnly">1</prop>
											</obj>
											<obj name="PropertyObject" class="QuantCpLowProp" version="4">
												<prop name="PropertyTypeName">Cp Low</prop>
												<prop name="Position">2</prop>
												<prop name="IsDefault">1</prop>
												<prop name="CpRangeLow">0</prop>
												<obj name="ChannelProp" class="ChannelProperty" version="1">
													<prop name="ChannelIdx">2</prop>
												</obj>
												<prop name="ReadOnly">1</prop>
											</obj>
											<obj name="PropertyObject" class="RQEffProp" version="4">
												<prop name="PropertyTypeName">Efficiency</prop>
												<prop name="Position">2</prop>
												<prop name="IsDefault">1</prop>
												<prop name="Efficiency">2</prop>
												<obj name="ChannelProp" class="ChannelProperty" version="1">
													<prop name="ChannelIdx">2</prop>
												</obj>
											</obj>
											<obj name="PropertyObject" class="ChannelGenotype" version="4">
												<prop name="PropertyTypeName">Melt Geno Genotype</prop>
												<prop name="Position">2</prop>
												<prop name="IsDefault">1</prop>
												<prop name="ReadOnly">1</prop>
												<obj name="ChannelProp" class="ChannelProperty" version="1">
													<prop name="ChannelIdx">2</prop>
												</obj>
											</obj>
											<obj name="PropertyObject" class="GroupChannelTypeProp" version="4">
												<prop name="PropertyTypeName">Melt Geno Sample Type</prop>
												<prop name="Position">2</prop>
												<prop name="IsDefault">0</prop>
												<prop name="GroupSampleType">mstUnknown</prop>
												<obj name="ChannelProp" class="ChannelProperty" version="1">
													<prop name="ChannelIdx">2</prop>
												</obj>
											</obj>
											<obj name="PropertyObject" class="QuantSampleTypeProperty" version="4">
												<prop name="PropertyTypeName">Quantification Sample Type</prop>
												<prop name="Position">2</prop>
												<prop name="IsDefault">0</prop>
												<prop name="SampleType">qsUnknown</prop>
												<obj name="ChannelProp" class="ChannelProperty" version="1">
													<prop name="ChannelIdx">2</prop>
												</obj>
											</obj>
											<obj name="PropertyObject" class="ChannelGenotype" version="4">
												<prop name="PropertyTypeName">Scanning Genotype</prop>
												<prop name="Position">2</prop>
												<prop name="IsDefault">1</prop>
												<prop name="ReadOnly">1</prop>
												<obj name="ChannelProp" class="ChannelProperty" version="1">
													<prop name="ChannelIdx">2</prop>
												</obj>
											</obj>
											<obj name="PropertyObject" class="GroupChannelTypeProp" version="4">
												<prop name="PropertyTypeName">Scanning Sample Type</prop>
												<prop name="Position">2</prop>
												<prop name="IsDefault">0</prop>
												<prop name="GroupSampleType">mstUnknown</prop>
												<obj name="ChannelProp" class="ChannelProperty" version="1">
													<prop name="ChannelIdx">2</prop>
												</obj>
											</obj>
											<obj name="PropertyObject" class="TargetName" version="4">
												<prop name="PropertyTypeName">Target Name</prop>
												<prop name="Position">2</prop>
												<prop name="IsDefault">1</prop>
												<obj name="ChannelProp" class="ChannelProperty" version="1">
													<prop name="ChannelIdx">2</prop>
												</obj>
											</obj>
											<obj name="PropertyObject" class="RQTargetProperty" version="4">
												<prop name="PropertyTypeName">Target Type</prop>
												<prop name="Position">2</prop>
												<prop name="IsDefault">0</prop>
												<prop name="TargetType">dtNone</prop>
												<obj name="ChannelProp" class="ChannelProperty" version="1">
													<prop name="ChannelIdx">2</prop>
												</obj>
											</obj>
										</list>
									</obj>
									<obj name="item" class="PropertyList" version="1">
										<list name="emlist" count="12">
											<obj name="PropertyObject" class="RQSampleTargetProperty" version="4">
												<prop name="PropertyTypeName">Combined Sample and Target Type</prop>
												<prop name="Position">2</prop>
												<prop name="IsDefault">0</prop>
												<obj name="ChannelProp" class="ChannelProperty" version="1">
													<prop name="ChannelIdx">3</prop>
												</obj>
											</obj>
											<obj name="PropertyObject" class="QuantConcProperty" version="4">
												<prop name="PropertyTypeName">Concentration</prop>
												<prop name="Position">2</prop>
												<prop name="IsDefault">1</prop>
												<prop name="Concentration">0</prop>
												<obj name="ChannelProp" class="ChannelProperty" version="1">
													<prop name="ChannelIdx">3</prop>
												</obj>
												<prop name="ReadOnly">1</prop>
											</obj>
											<obj name="PropertyObject" class="QuantCpHighProp" version="4">
												<prop name="PropertyTypeName">Cp High</prop>
												<prop name="Position">2</prop>
												<prop name="IsDefault">1</prop>
												<prop name="CpRangeHigh">0</prop>
												<obj name="ChannelProp" class="ChannelProperty" version="1">
													<prop name="ChannelIdx">3</prop>
												</obj>
												<prop name="ReadOnly">1</prop>
											</obj>
											<obj name="PropertyObject" class="QuantCpLowProp" version="4">
												<prop name="PropertyTypeName">Cp Low</prop>
												<prop name="Position">2</prop>
												<prop name="IsDefault">1</prop>
												<prop name="CpRangeLow">0</prop>
												<obj name="ChannelProp" class="ChannelProperty" version="1">
													<prop name="ChannelIdx">3</prop>
												</obj>
												<prop name="ReadOnly">1</prop>
											</obj>
											<obj name="PropertyObject" class="RQEffProp" version="4">
												<prop name="PropertyTypeName">Efficiency</prop>
												<prop name="Position">2</prop>
												<prop name="IsDefault">1</prop>
												<prop name="Efficiency">2</prop>
												<obj name="ChannelProp" class="ChannelProperty" version="1">
													<prop name="ChannelIdx">3</prop>
												</obj>
											</obj>
											<obj name="PropertyObject" class="ChannelGenotype" version="4">
												<prop name="PropertyTypeName">Melt Geno Genotype</prop>
												<prop name="Position">2</prop>
												<prop name="IsDefault">1</prop>
												<prop name="ReadOnly">1</prop>
												<obj name="ChannelProp" class="ChannelProperty" version="1">
													<prop name="ChannelIdx">3</prop>
												</obj>
											</obj>
											<obj name="PropertyObject" class="GroupChannelTypeProp" version="4">
												<prop name="PropertyTypeName">Melt Geno Sample Type</prop>
												<prop name="Position">2</prop>
												<prop name="IsDefault">0</prop>
												<prop name="GroupSampleType">mstUnknown</prop>
												<obj name="ChannelProp" class="ChannelProperty" version="1">
													<prop name="ChannelIdx">3</prop>
												</obj>
											</obj>
											<obj name="PropertyObject" class="QuantSampleTypeProperty" version="4">
												<prop name="PropertyTypeName">Quantification Sample Type</prop>
												<prop name="Position">2</prop>
												<prop name="IsDefault">0</prop>
												<prop name="SampleType">qsUnknown</prop>
												<obj name="ChannelProp" class="ChannelProperty" version="1">
													<prop name="ChannelIdx">3</prop>
												</obj>
											</obj>
											<obj name="PropertyObject" class="ChannelGenotype" version="4">
												<prop name="PropertyTypeName">Scanning Genotype</prop>
												<prop name="Position">2</prop>
												<prop name="IsDefault">1</prop>
												<prop name="ReadOnly">1</prop>
												<obj name="ChannelProp" class="ChannelProperty" version="1">
													<prop name="ChannelIdx">3</prop>
												</obj>
											</obj>
											<obj name="PropertyObject" class="GroupChannelTypeProp" version="4">
												<prop name="PropertyTypeName">Scanning Sample Type</prop>
												<prop name="Position">2</prop>
												<prop name="IsDefault">0</prop>
												<prop name="GroupSampleType">mstUnknown</prop>
												<obj name="ChannelProp" class="ChannelProperty" version="1">
													<prop name="ChannelIdx">3</prop>
												</obj>
											</obj>
											<obj name="PropertyObject" class="TargetName" version="4">
												<prop name="PropertyTypeName">Target Name</prop>
												<prop name="Position">2</prop>
												<prop name="IsDefault">1</prop>
												<obj name="ChannelProp" class="ChannelProperty" version="1">
													<prop name="ChannelIdx">3</prop>
												</obj>
											</obj>
											<obj name="PropertyObject" class="RQTargetProperty" version="4">
												<prop name="PropertyTypeName">Target Type</prop>
												<prop name="Position">2</prop>
												<prop name="IsDefault">0</prop>
												<prop name="TargetType">dtNone</prop>
												<obj name="ChannelProp" class="ChannelProperty" version="1">
													<prop name="ChannelIdx">3</prop>
												</obj>
											</obj>
										</list>
									</obj>
								</list>
							</obj>
						</obj>
						<prop name="ChannelPropertyCount">4</prop>
						<prop name="ContainerPosition">2</prop>
						<prop name="HasSampleProperties">1</prop>
						<obj name="SampleProperties" class="PropertyList" version="1">
							<list name="emlist" count="14">
								<obj name="PropertyObject" class="SamplePrefColor" version="4">
									<prop name="PropertyTypeName">Color</prop>
									<prop name="Position">2</prop>
									<prop name="IsDefault">0</prop>
									<prop name="Color">$0030D700</prop>
								</obj>
								<obj name="PropertyObject" class="DominantChannelProp" version="4">
									<prop name="PropertyTypeName">Dominant Channel</prop>
									<prop name="Position">2</prop>
									<prop name="IsDefault">0</prop>
									<prop name="DominantChannel">0</prop>
								</obj>
								<obj name="PropertyObject" class="Genotype" version="4">
									<prop name="PropertyTypeName">EndPt Genotype</prop>
									<prop name="Position">2</prop>
									<prop name="IsDefault">1</prop>
									<prop name="ReadOnly">1</prop>
								</obj>
								<obj name="PropertyObject" class="GroupingSample" version="4">
									<prop name="PropertyTypeName">EndPt Sample Type</prop>
									<prop name="Position">2</prop>
									<prop name="IsDefault">0</prop>
									<prop name="GroupSampleType">mstUnknown</prop>
								</obj>
								<obj name="PropertyObject" class="SamplePrefLineStyle" version="4">
									<prop name="PropertyTypeName">Line Style</prop>
									<prop name="Position">2</prop>
									<prop name="IsDefault">0</prop>
									<prop name="LineStyle">psSolid</prop>
								</obj>
								<obj name="PropertyObject" class="GenSampleEditNotes" version="4">
									<prop name="PropertyTypeName">Notes</prop>
									<prop name="Position">2</prop>
									<prop name="IsDefault">1</prop>
								</obj>
								<obj name="PropertyObject" class="SamplePrefPointStyle" version="4">
									<prop name="PropertyTypeName">Point Style</prop>
									<prop name="Position">2</prop>
									<prop name="IsDefault">0</prop>
									<prop name="PointStyle">psNothing</prop>
								</obj>
								<obj name="PropertyObject" class="GenSampleEditPosition" version="4">
									<prop name="PropertyTypeName">Position</prop>
									<prop name="Position">2</prop>
									<prop name="IsDefault">1</prop>
								</obj>
								<obj name="PropertyObject" class="GenSampleEditReplicate" version="4">
									<prop name="PropertyTypeName">Replicate of</prop>
									<prop name="Position">2</prop>
									<prop name="IsDefault">1</prop>
									<prop name="ReplicateOf">-1</prop>
								</obj>
								<obj name="PropertyObject" class="HTCSampleID" version="4">
									<prop name="PropertyTypeName">Sample ID</prop>
									<prop name="Position">2</prop>
									<prop name="IsDefault">1</prop>
								</obj>
								<obj name="PropertyObject" class="GenSampleEditName" version="4">
									<prop name="PropertyTypeName">Sample Name</prop>
									<prop name="Position">2</prop>
									<prop name="IsDefault">1</prop>
									<prop name="name">Sample 3</prop>
								</obj>
								<obj name="PropertyObject" class="HTCSamplePrepNotes" version="4">
									<prop name="PropertyTypeName">Sample Prep Notes</prop>
									<prop name="Position">2</prop>
									<prop name="IsDefault">1</prop>
								</obj>
								<obj name="PropertyObject" class="GenSampleEditSubset" version="4">
									<prop name="PropertyTypeName">Subsets</prop>
									<prop name="Position">2</prop>
									<prop name="IsDefault">1</prop>
								</obj>
								<obj name="PropertyObject" class="SamplePrefWidth" version="5">
									<prop name="PropertyTypeName">Width</prop>
									<prop name="Position">2</prop>
									<prop name="IsDefault">1</prop>
									<prop name="Width">1</prop>
								</obj>
							</list>
						</obj>
					</obj>
					<obj name="item" class="SamplePropInfo" version="1">
						<obj name="ChannelProperties" class="ChanPropList" version="2">
							<obj name="ChannelProperties" class="EMList" version="1">
								<list name="emlist" count="4">
									<obj name="item" class="PropertyList" version="1">
										<list name="emlist" count="12">
											<obj name="PropertyObject" class="RQSampleTargetProperty" version="4">
												<prop name="PropertyTypeName">Combined Sample and Target Type</prop>
												<prop name="Position">3</prop>
												<prop name="IsDefault">0</prop>
												<obj name="ChannelProp" class="ChannelProperty" version="1">
													<prop name="ChannelIdx">0</prop>
												</obj>
											</obj>
											<obj name="PropertyObject" class="QuantConcProperty" version="4">
												<prop name="PropertyTypeName">Concentration</prop>
												<prop name="Position">3</prop>
												<prop name="IsDefault">1</prop>
												<prop name="Concentration">0</prop>
												<obj name="ChannelProp" class="ChannelProperty" version="1">
													<prop name="ChannelIdx">0</prop>
												</obj>
												<prop name="ReadOnly">1</prop>
											</obj>
											<obj name="PropertyObject" class="QuantCpHighProp" version="4">
												<prop name="PropertyTypeName">Cp High</prop>
												<prop name="Position">3</prop>
												<prop name="IsDefault">1</prop>
												<prop name="CpRangeHigh">0</prop>
												<obj name="ChannelProp" class="ChannelProperty" version="1">
													<prop name="ChannelIdx">0</prop>
												</obj>
												<prop name="ReadOnly">1</prop>
											</obj>
											<obj name="PropertyObject" class="QuantCpLowProp" version="4">
												<prop name="PropertyTypeName">Cp Low</prop>
												<prop name="Position">3</prop>
												<prop name="IsDefault">1</prop>
												<prop name="CpRangeLow">0</prop>
												<obj name="ChannelProp" class="ChannelProperty" version="1">
													<prop name="ChannelIdx">0</prop>
												</obj>
												<prop name="ReadOnly">1</prop>
											</obj>
											<obj name="PropertyObject" class="RQEffProp" version="4">
												<prop name="PropertyTypeName">Efficiency</prop>
												<prop name="Position">3</prop>
												<prop name="IsDefault">1</prop>
												<prop name="Efficiency">2</prop>
												<obj name="ChannelProp" class="ChannelProperty" version="1">
													<prop name="ChannelIdx">0</prop>
												</obj>
											</obj>
											<obj name="PropertyObject" class="ChannelGenotype" version="4">
												<prop name="PropertyTypeName">Melt Geno Genotype</prop>
												<prop name="Position">3</prop>
												<prop name="IsDefault">1</prop>
												<prop name="ReadOnly">1</prop>
												<obj name="ChannelProp" class="ChannelProperty" version="1">
													<prop name="ChannelIdx">0</prop>
												</obj>
											</obj>
											<obj name="PropertyObject" class="GroupChannelTypeProp" version="4">
												<prop name="PropertyTypeName">Melt Geno Sample Type</prop>
												<prop name="Position">3</prop>
												<prop name="IsDefault">0</prop>
												<prop name="GroupSampleType">mstUnknown</prop>
												<obj name="ChannelProp" class="ChannelProperty" version="1">
													<prop name="ChannelIdx">0</prop>
												</obj>
											</obj>
											<obj name="PropertyObject" class="QuantSampleTypeProperty" version="4">
												<prop name="PropertyTypeName">Quantification Sample Type</prop>
												<prop name="Position">3</prop>
												<prop name="IsDefault">0</prop>
												<prop name="SampleType">qsUnknown</prop>
												<obj name="ChannelProp" class="ChannelProperty" version="1">
													<prop name="ChannelIdx">0</prop>
												</obj>
											</obj>
											<obj name="PropertyObject" class="ChannelGenotype" version="4">
												<prop name="PropertyTypeName">Scanning Genotype</prop>
												<prop name="Position">3</prop>
												<prop name="IsDefault">1</prop>
												<prop name="ReadOnly">1</prop>
												<obj name="ChannelProp" class="ChannelProperty" version="1">
													<prop name="ChannelIdx">0</prop>
												</obj>
											</obj>
											<obj name="PropertyObject" class="GroupChannelTypeProp" version="4">
												<prop name="PropertyTypeName">Scanning Sample Type</prop>
												<prop name="Position">3</prop>
												<prop name="IsDefault">0</prop>
												<prop name="GroupSampleType">mstUnknown</prop>
												<obj name="ChannelProp" class="ChannelProperty" version="1">
													<prop name="ChannelIdx">0</prop>
												</obj>
											</obj>
											<obj name="PropertyObject" class="TargetName" version="4">
												<prop name="PropertyTypeName">Target Name</prop>
												<prop name="Position">3</prop>
												<prop name="IsDefault">1</prop>
												<obj name="ChannelProp" class="ChannelProperty" version="1">
													<prop name="ChannelIdx">0</prop>
												</obj>
											</obj>
											<obj name="PropertyObject" class="RQTargetProperty" version="4">
												<prop name="PropertyTypeName">Target Type</prop>
												<prop name="Position">3</prop>
												<prop name="IsDefault">0</prop>
												<prop name="TargetType">dtNone</prop>
												<obj name="ChannelProp" class="ChannelProperty" version="1">
													<prop name="ChannelIdx">0</prop>
												</obj>
											</obj>
										</list>
									</obj>
									<obj name="item" class="PropertyList" version="1">
										<list name="emlist" count="12">
											<obj name="PropertyObject" class="RQSampleTargetProperty" version="4">
												<prop name="PropertyTypeName">Combined Sample and Target Type</prop>
												<prop name="Position">3</prop>
												<prop name="IsDefault">0</prop>
												<obj name="ChannelProp" class="ChannelProperty" version="1">
													<prop name="ChannelIdx">1</prop>
												</obj>
											</obj>
											<obj name="PropertyObject" class="QuantConcProperty" version="4">
												<prop name="PropertyTypeName">Concentration</prop>
												<prop name="Position">3</prop>
												<prop name="IsDefault">1</prop>
												<prop name="Concentration">0</prop>
												<obj name="ChannelProp" class="ChannelProperty" version="1">
													<prop name="ChannelIdx">1</prop>
												</obj>
												<prop name="ReadOnly">1</prop>
											</obj>
											<obj name="PropertyObject" class="QuantCpHighProp" version="4">
												<prop name="PropertyTypeName">Cp High</prop>
												<prop name="Position">3</prop>
												<prop name="IsDefault">1</prop>
												<prop name="CpRangeHigh">0</prop>
												<obj name="ChannelProp" class="ChannelProperty" version="1">
													<prop name="ChannelIdx">1</prop>
												</obj>
												<prop name="ReadOnly">1</prop>
											</obj>
											<obj name="PropertyObject" class="QuantCpLowProp" version="4">
												<prop name="PropertyTypeName">Cp Low</prop>
												<prop name="Position">3</prop>
												<prop name="IsDefault">1</prop>
												<prop name="CpRangeLow">0</prop>
												<obj name="ChannelProp" class="ChannelProperty" version="1">
													<prop name="ChannelIdx">1</prop>
												</obj>
												<prop name="ReadOnly">1</prop>
											</obj>
											<obj name="PropertyObject" class="RQEffProp" version="4">
												<prop name="PropertyTypeName">Efficiency</prop>
												<prop name="Position">3</prop>
												<prop name="IsDefault">1</prop>
												<prop name="Efficiency">2</prop>
												<obj name="ChannelProp" class="ChannelProperty" version="1">
													<prop name="ChannelIdx">1</prop>
												</obj>
											</obj>
											<obj name="PropertyObject" class="ChannelGenotype" version="4">
												<prop name="PropertyTypeName">Melt Geno Genotype</prop>
												<prop name="Position">3</prop>
												<prop name="IsDefault">1</prop>
												<prop name="ReadOnly">1</prop>
												<obj name="ChannelProp" class="ChannelProperty" version="1">
													<prop name="ChannelIdx">1</prop>
												</obj>
											</obj>
											<obj name="PropertyObject" class="GroupChannelTypeProp" version="4">
												<prop name="PropertyTypeName">Melt Geno Sample Type</prop>
												<prop name="Position">3</prop>
												<prop name="IsDefault">0</prop>
												<prop name="GroupSampleType">mstUnknown</prop>
												<obj name="ChannelProp" class="ChannelProperty" version="1">
													<prop name="ChannelIdx">1</prop>
												</obj>
											</obj>
											<obj name="PropertyObject" class="QuantSampleTypeProperty" version="4">
												<prop name="PropertyTypeName">Quantification Sample Type</prop>
												<prop name="Position">3</prop>
												<prop name="IsDefault">0</prop>
												<prop name="SampleType">qsUnknown</prop>
												<obj name="ChannelProp" class="ChannelProperty" version="1">
													<prop name="ChannelIdx">1</prop>
												</obj>
											</obj>
											<obj name="PropertyObject" class="ChannelGenotype" version="4">
												<prop name="PropertyTypeName">Scanning Genotype</prop>
												<prop name="Position">3</prop>
												<prop name="IsDefault">1</prop>
												<prop name="ReadOnly">1</prop>
												<obj name="ChannelProp" class="ChannelProperty" version="1">
													<prop name="ChannelIdx">1</prop>
												</obj>
											</obj>
											<obj name="PropertyObject" class="GroupChannelTypeProp" version="4">
												<prop name="PropertyTypeName">Scanning Sample Type</prop>
												<prop name="Position">3</prop>
												<prop name="IsDefault">0</prop>
												<prop name="GroupSampleType">mstUnknown</prop>
												<obj name="ChannelProp" class="ChannelProperty" version="1">
													<prop name="ChannelIdx">1</prop>
												</obj>
											</obj>
											<obj name="PropertyObject" class="TargetName" version="4">
												<prop name="PropertyTypeName">Target Name</prop>
												<prop name="Position">3</prop>
												<prop name="IsDefault">1</prop>
												<obj name="ChannelProp" class="ChannelProperty" version="1">
													<prop name="ChannelIdx">1</prop>
												</obj>
											</obj>
											<obj name="PropertyObject" class="RQTargetProperty" version="4">
												<prop name="PropertyTypeName">Target Type</prop>
												<prop name="Position">3</prop>
												<prop name="IsDefault">0</prop>
												<prop name="TargetType">dtNone</prop>
												<obj name="ChannelProp" class="ChannelProperty" version="1">
													<prop name="ChannelIdx">1</prop>
												</obj>
											</obj>
										</list>
									</obj>
									<obj name="item" class="PropertyList" version="1">
										<list name="emlist" count="12">
											<obj name="PropertyObject" class="RQSampleTargetProperty" version="4">
												<prop name="PropertyTypeName">Combined Sample and Target Type</prop>
												<prop name="Position">3</prop>
												<prop name="IsDefault">0</prop>
												<obj name="ChannelProp" class="ChannelProperty" version="1">
													<prop name="ChannelIdx">2</prop>
												</obj>
											</obj>
											<obj name="PropertyObject" class="QuantConcProperty" version="4">
												<prop name="PropertyTypeName">Concentration</prop>
												<prop name="Position">3</prop>
												<prop name="IsDefault">1</prop>
												<prop name="Concentration">0</prop>
												<obj name="ChannelProp" class="ChannelProperty" version="1">
													<prop name="ChannelIdx">2</prop>
												</obj>
												<prop name="ReadOnly">1</prop>
											</obj>
											<obj name="PropertyObject" class="QuantCpHighProp" version="4">
												<prop name="PropertyTypeName">Cp High</prop>
												<prop name="Position">3</prop>
												<prop name="IsDefault">1</prop>
												<prop name="CpRangeHigh">0</prop>
												<obj name="ChannelProp" class="ChannelProperty" version="1">
													<prop name="ChannelIdx">2</prop>
												</obj>
												<prop name="ReadOnly">1</prop>
											</obj>
											<obj name="PropertyObject" class="QuantCpLowProp" version="4">
												<prop name="PropertyTypeName">Cp Low</prop>
												<prop name="Position">3</prop>
												<prop name="IsDefault">1</prop>
												<prop name="CpRangeLow">0</prop>
												<obj name="ChannelProp" class="ChannelProperty" version="1">
													<prop name="ChannelIdx">2</prop>
												</obj>
												<prop name="ReadOnly">1</prop>
											</obj>
											<obj name="PropertyObject" class="RQEffProp" version="4">
												<prop name="PropertyTypeName">Efficiency</prop>
												<prop name="Position">3</prop>
												<prop name="IsDefault">1</prop>
												<prop name="Efficiency">2</prop>
												<obj name="ChannelProp" class="ChannelProperty" version="1">
													<prop name="ChannelIdx">2</prop>
												</obj>
											</obj>
											<obj name="PropertyObject" class="ChannelGenotype" version="4">
												<prop name="PropertyTypeName">Melt Geno Genotype</prop>
												<prop name="Position">3</prop>
												<prop name="IsDefault">1</prop>
												<prop name="ReadOnly">1</prop>
												<obj name="ChannelProp" class="ChannelProperty" version="1">
													<prop name="ChannelIdx">2</prop>
												</obj>
											</obj>
											<obj name="PropertyObject" class="GroupChannelTypeProp" version="4">
												<prop name="PropertyTypeName">Melt Geno Sample Type</prop>
												<prop name="Position">3</prop>
												<prop name="IsDefault">0</prop>
												<prop name="GroupSampleType">mstUnknown</prop>
												<obj name="ChannelProp" class="ChannelProperty" version="1">
													<prop name="ChannelIdx">2</prop>
												</obj>
											</obj>
											<obj name="PropertyObject" class="QuantSampleTypeProperty" version="4">
												<prop name="PropertyTypeName">Quantification Sample Type</prop>
												<prop name="Position">3</prop>
												<prop name="IsDefault">0</prop>
												<prop name="SampleType">qsUnknown</prop>
												<obj name="ChannelProp" class="ChannelProperty" version="1">
													<prop name="ChannelIdx">2</prop>
												</obj>
											</obj>
											<obj name="PropertyObject" class="ChannelGenotype" version="4">
												<prop name="PropertyTypeName">Scanning Genotype</prop>
												<prop name="Position">3</prop>
												<prop name="IsDefault">1</prop>
												<prop name="ReadOnly">1</prop>
												<obj name="ChannelProp" class="ChannelProperty" version="1">
													<prop name="ChannelIdx">2</prop>
												</obj>
											</obj>
											<obj name="PropertyObject" class="GroupChannelTypeProp" version="4">
												<prop name="PropertyTypeName">Scanning Sample Type</prop>
												<prop name="Position">3</prop>
												<prop name="IsDefault">0</prop>
												<prop name="GroupSampleType">mstUnknown</prop>
												<obj name="ChannelProp" class="ChannelProperty" version="1">
													<prop name="ChannelIdx">2</prop>
												</obj>
											</obj>
											<obj name="PropertyObject" class="TargetName" version="4">
												<prop name="PropertyTypeName">Target Name</prop>
												<prop name="Position">3</prop>
												<prop name="IsDefault">1</prop>
												<obj name="ChannelProp" class="ChannelProperty" version="1">
													<prop name="ChannelIdx">2</prop>
												</obj>
											</obj>
											<obj name="PropertyObject" class="RQTargetProperty" version="4">
												<prop name="PropertyTypeName">Target Type</prop>
												<prop name="Position">3</prop>
												<prop name="IsDefault">0</prop>
												<prop name="TargetType">dtNone</prop>
												<obj name="ChannelProp" class="ChannelProperty" version="1">
													<prop name="ChannelIdx">2</prop>
												</obj>
											</obj>
										</list>
									</obj>
									<obj name="item" class="PropertyList" version="1">
										<list name="emlist" count="12">
											<obj name="PropertyObject" class="RQSampleTargetProperty" version="4">
												<prop name="PropertyTypeName">Combined Sample and Target Type</prop>
												<prop name="Position">3</prop>
												<prop name="IsDefault">0</prop>
												<obj name="ChannelProp" class="ChannelProperty" version="1">
													<prop name="ChannelIdx">3</prop>
												</obj>
											</obj>
											<obj name="PropertyObject" class="QuantConcProperty" version="4">
												<prop name="PropertyTypeName">Concentration</prop>
												<prop name="Position">3</prop>
												<prop name="IsDefault">1</prop>
												<prop name="Concentration">0</prop>
												<obj name="ChannelProp" class="ChannelProperty" version="1">
													<prop name="ChannelIdx">3</prop>
												</obj>
												<prop name="ReadOnly">1</prop>
											</obj>
											<obj name="PropertyObject" class="QuantCpHighProp" version="4">
												<prop name="PropertyTypeName">Cp High</prop>
												<prop name="Position">3</prop>
												<prop name="IsDefault">1</prop>
												<prop name="CpRangeHigh">0</prop>
												<obj name="ChannelProp" class="ChannelProperty" version="1">
													<prop name="ChannelIdx">3</prop>
												</obj>
												<prop name="ReadOnly">1</prop>
											</obj>
											<obj name="PropertyObject" class="QuantCpLowProp" version="4">
												<prop name="PropertyTypeName">Cp Low</prop>
												<prop name="Position">3</prop>
												<prop name="IsDefault">1</prop>
												<prop name="CpRangeLow">0</prop>
												<obj name="ChannelProp" class="ChannelProperty" version="1">
													<prop name="ChannelIdx">3</prop>
												</obj>
												<prop name="ReadOnly">1</prop>
											</obj>
											<obj name="PropertyObject" class="RQEffProp" version="4">
												<prop name="PropertyTypeName">Efficiency</prop>
												<prop name="Position">3</prop>
												<prop name="IsDefault">1</prop>
												<prop name="Efficiency">2</prop>
												<obj name="ChannelProp" class="ChannelProperty" version="1">
													<prop name="ChannelIdx">3</prop>
												</obj>
											</obj>
											<obj name="PropertyObject" class="ChannelGenotype" version="4">
												<prop name="PropertyTypeName">Melt Geno Genotype</prop>
												<prop name="Position">3</prop>
												<prop name="IsDefault">1</prop>
												<prop name="ReadOnly">1</prop>
												<obj name="ChannelProp" class="ChannelProperty" version="1">
													<prop name="ChannelIdx">3</prop>
												</obj>
											</obj>
											<obj name="PropertyObject" class="GroupChannelTypeProp" version="4">
												<prop name="PropertyTypeName">Melt Geno Sample Type</prop>
												<prop name="Position">3</prop>
												<prop name="IsDefault">0</prop>
												<prop name="GroupSampleType">mstUnknown</prop>
												<obj name="ChannelProp" class="ChannelProperty" version="1">
													<prop name="ChannelIdx">3</prop>
												</obj>
											</obj>
											<obj name="PropertyObject" class="QuantSampleTypeProperty" version="4">
												<prop name="PropertyTypeName">Quantification Sample Type</prop>
												<prop name="Position">3</prop>
												<prop name="IsDefault">0</prop>
												<prop name="SampleType">qsUnknown</prop>
												<obj name="ChannelProp" class="ChannelProperty" version="1">
													<prop name="ChannelIdx">3</prop>
												</obj>
											</obj>
											<obj name="PropertyObject" class="ChannelGenotype" version="4">
												<prop name="PropertyTypeName">Scanning Genotype</prop>
												<prop name="Position">3</prop>
												<prop name="IsDefault">1</prop>
												<prop name="ReadOnly">1</prop>
												<obj name="ChannelProp" class="ChannelProperty" version="1">
													<prop name="ChannelIdx">3</prop>
												</obj>
											</obj>
											<obj name="PropertyObject" class="GroupChannelTypeProp" version="4">
												<prop name="PropertyTypeName">Scanning Sample Type</prop>
												<prop name="Position">3</prop>
												<prop name="IsDefault">0</prop>
												<prop name="GroupSampleType">mstUnknown</prop>
												<obj name="ChannelProp" class="ChannelProperty" version="1">
													<prop name="ChannelIdx">3</prop>
												</obj>
											</obj>
											<obj name="PropertyObject" class="TargetName" version="4">
												<prop name="PropertyTypeName">Target Name</prop>
												<prop name="Position">3</prop>
												<prop name="IsDefault">1</prop>
												<obj name="ChannelProp" class="ChannelProperty" version="1">
													<prop name="ChannelIdx">3</prop>
												</obj>
											</obj>
											<obj name="PropertyObject" class="RQTargetProperty" version="4">
												<prop name="PropertyTypeName">Target Type</prop>
												<prop name="Position">3</prop>
												<prop name="IsDefault">0</prop>
												<prop name="TargetType">dtNone</prop>
												<obj name="ChannelProp" class="ChannelProperty" version="1">
													<prop name="ChannelIdx">3</prop>
												</obj>
											</obj>
										</list>
									</obj>
								</list>
							</obj>
						</obj>
						<prop name="ChannelPropertyCount">4</prop>
						<prop name="ContainerPosition">3</prop>
						<prop name="HasSampleProperties">1</prop>
						<obj name="SampleProperties" class="PropertyList" version="1">
							<list name="emlist" count="14">
								<obj name="PropertyObject" class="SamplePrefColor" version="4">
									<prop name="PropertyTypeName">Color</prop>
									<prop name="Position">3</prop>
									<prop name="IsDefault">0</prop>
									<prop name="Color">clFuchsia</prop>
								</obj>
								<obj name="PropertyObject" class="DominantChannelProp" version="4">
									<prop name="PropertyTypeName">Dominant Channel</prop>
									<prop name="Position">3</prop>
									<prop name="IsDefault">0</prop>
									<prop name="DominantChannel">0</prop>
								</obj>
								<obj name="PropertyObject" class="Genotype" version="4">
									<prop name="PropertyTypeName">EndPt Genotype</prop>
									<prop name="Position">3</prop>
									<prop name="IsDefault">1</prop>
									<prop name="ReadOnly">1</prop>
								</obj>
								<obj name="PropertyObject" class="GroupingSample" version="4">
									<prop name="PropertyTypeName">EndPt Sample Type</prop>
									<prop name="Position">3</prop>
									<prop name="IsDefault">0</prop>
									<prop name="GroupSampleType">mstUnknown</prop>
								</obj>
								<obj name="PropertyObject" class="SamplePrefLineStyle" version="4">
									<prop name="PropertyTypeName">Line Style</prop>
									<prop name="Position">3</prop>
									<prop name="IsDefault">0</prop>
									<prop name="LineStyle">psSolid</prop>
								</obj>
								<obj name="PropertyObject" class="GenSampleEditNotes" version="4">
									<prop name="PropertyTypeName">Notes</prop>
									<prop name="Position">3</prop>
									<prop name="IsDefault">1</prop>
								</obj>
								<obj name="PropertyObject" class="SamplePrefPointStyle" version="4">
									<prop name="PropertyTypeName">Point Style</prop>
									<prop name="Position">3</prop>
									<prop name="IsDefault">0</prop>
									<prop name="PointStyle">psNothing</prop>
								</obj>
								<obj name="PropertyObject" class="GenSampleEditPosition" version="4">
									<prop name="PropertyTypeName">Position</prop>
									<prop name="Position">3</prop>
									<prop name="IsDefault">1</prop>
								</obj>
								<obj name="PropertyObject" class="GenSampleEditReplicate" version="4">
									<prop name="PropertyTypeName">Replicate of</prop>
									<prop name="Position">3</prop>
									<prop name="IsDefault">1</prop>
									<prop name="ReplicateOf">-1</prop>
								</obj>
								<obj name="PropertyObject" class="HTCSampleID" version="4">
									<prop name="PropertyTypeName">Sample ID</prop>
									<prop name="Position">3</prop>
									<prop name="IsDefault">1</prop>
								</obj>
								<obj name="PropertyObject" class="GenSampleEditName" version="4">
									<prop name="PropertyTypeName">Sample Name</prop>
									<prop name="Position">3</prop>
									<prop name="IsDefault">1</prop>
									<prop name="name">Sample 4</prop>
								</obj>
								<obj name="PropertyObject" class="HTCSamplePrepNotes" version="4">
									<prop name="PropertyTypeName">Sample Prep Notes</prop>
									<prop name="Position">3</prop>
									<prop name="IsDefault">1</prop>
								</obj>
								<obj name="PropertyObject" class="GenSampleEditSubset" version="4">
									<prop name="PropertyTypeName">Subsets</prop>
									<prop name="Position">3</prop>
									<prop name="IsDefault">1</prop>
								</obj>
								<obj name="PropertyObject" class="SamplePrefWidth" version="5">
									<prop name="PropertyTypeName">Width</prop>
									<prop name="Position">3</prop>
									<prop name="IsDefault">1</prop>
									<prop name="Width">1</prop>
								</obj>
							</list>
						</obj>
					</obj>
					<obj name="item" class="SamplePropInfo" version="1">
						<obj name="ChannelProperties" class="ChanPropList" version="2">
							<obj name="ChannelProperties" class="EMList" version="1">
								<list name="emlist" count="4">
									<obj name="item" class="PropertyList" version="1">
										<list name="emlist" count="12">
											<obj name="PropertyObject" class="RQSampleTargetProperty" version="4">
												<prop name="PropertyTypeName">Combined Sample and Target Type</prop>
												<prop name="Position">4</prop>
												<prop name="IsDefault">0</prop>
												<obj name="ChannelProp" class="ChannelProperty" version="1">
													<prop name="ChannelIdx">0</prop>
												</obj>
											</obj>
											<obj name="PropertyObject" class="QuantConcProperty" version="4">
												<prop name="PropertyTypeName">Concentration</prop>
												<prop name="Position">4</prop>
												<prop name="IsDefault">1</prop>
												<prop name="Concentration">0</prop>
												<obj name="ChannelProp" class="ChannelProperty" version="1">
													<prop name="ChannelIdx">0</prop>
												</obj>
												<prop name="ReadOnly">1</prop>
											</obj>
											<obj name="PropertyObject" class="QuantCpHighProp" version="4">
												<prop name="PropertyTypeName">Cp High</prop>
												<prop name="Position">4</prop>
												<prop name="IsDefault">1</prop>
												<prop name="CpRangeHigh">0</prop>
												<obj name="ChannelProp" class="ChannelProperty" version="1">
													<prop name="ChannelIdx">0</prop>
												</obj>
												<prop name="ReadOnly">1</prop>
											</obj>
											<obj name="PropertyObject" class="QuantCpLowProp" version="4">
												<prop name="PropertyTypeName">Cp Low</prop>
												<prop name="Position">4</prop>
												<prop name="IsDefault">1</prop>
												<prop name="CpRangeLow">0</prop>
												<obj name="ChannelProp" class="ChannelProperty" version="1">
													<prop name="ChannelIdx">0</prop>
												</obj>
												<prop name="ReadOnly">1</prop>
											</obj>
											<obj name="PropertyObject" class="RQEffProp" version="4">
												<prop name="PropertyTypeName">Efficiency</prop>
												<prop name="Position">4</prop>
												<prop name="IsDefault">1</prop>
												<prop name="Efficiency">2</prop>
												<obj name="ChannelProp" class="ChannelProperty" version="1">
													<prop name="ChannelIdx">0</prop>
												</obj>
											</obj>
											<obj name="PropertyObject" class="ChannelGenotype" version="4">
												<prop name="PropertyTypeName">Melt Geno Genotype</prop>
												<prop name="Position">4</prop>
												<prop name="IsDefault">1</prop>
												<prop name="ReadOnly">1</prop>
												<obj name="ChannelProp" class="ChannelProperty" version="1">
													<prop name="ChannelIdx">0</prop>
												</obj>
											</obj>
											<obj name="PropertyObject" class="GroupChannelTypeProp" version="4">
												<prop name="PropertyTypeName">Melt Geno Sample Type</prop>
												<prop name="Position">4</prop>
												<prop name="IsDefault">0</prop>
												<prop name="GroupSampleType">mstUnknown</prop>
												<obj name="ChannelProp" class="ChannelProperty" version="1">
													<prop name="ChannelIdx">0</prop>
												</obj>
											</obj>
											<obj name="PropertyObject" class="QuantSampleTypeProperty" version="4">
												<prop name="PropertyTypeName">Quantification Sample Type</prop>
												<prop name="Position">4</prop>
												<prop name="IsDefault">0</prop>
												<prop name="SampleType">qsUnknown</prop>
												<obj name="ChannelProp" class="ChannelProperty" version="1">
													<prop name="ChannelIdx">0</prop>
												</obj>
											</obj>
											<obj name="PropertyObject" class="ChannelGenotype" version="4">
												<prop name="PropertyTypeName">Scanning Genotype</prop>
												<prop name="Position">4</prop>
												<prop name="IsDefault">1</prop>
												<prop name="ReadOnly">1</prop>
												<obj name="ChannelProp" class="ChannelProperty" version="1">
													<prop name="ChannelIdx">0</prop>
												</obj>
											</obj>
											<obj name="PropertyObject" class="GroupChannelTypeProp" version="4">
												<prop name="PropertyTypeName">Scanning Sample Type</prop>
												<prop name="Position">4</prop>
												<prop name="IsDefault">0</prop>
												<prop name="GroupSampleType">mstUnknown</prop>
												<obj name="ChannelProp" class="ChannelProperty" version="1">
													<prop name="ChannelIdx">0</prop>
												</obj>
											</obj>
											<obj name="PropertyObject" class="TargetName" version="4">
												<prop name="PropertyTypeName">Target Name</prop>
												<prop name="Position">4</prop>
												<prop name="IsDefault">1</prop>
												<obj name="ChannelProp" class="ChannelProperty" version="1">
													<prop name="ChannelIdx">0</prop>
												</obj>
											</obj>
											<obj name="PropertyObject" class="RQTargetProperty" version="4">
												<prop name="PropertyTypeName">Target Type</prop>
												<prop name="Position">4</prop>
												<prop name="IsDefault">0</prop>
												<prop name="TargetType">dtNone</prop>
												<obj name="ChannelProp" class="ChannelProperty" version="1">
													<prop name="ChannelIdx">0</prop>
												</obj>
											</obj>
										</list>
									</obj>
									<obj name="item" class="PropertyList" version="1">
										<list name="emlist" count="12">
											<obj name="PropertyObject" class="RQSampleTargetProperty" version="4">
												<prop name="PropertyTypeName">Combined Sample and Target Type</prop>
												<prop name="Position">4</prop>
												<prop name="IsDefault">0</prop>
												<obj name="ChannelProp" class="ChannelProperty" version="1">
													<prop name="ChannelIdx">1</prop>
												</obj>
											</obj>
											<obj name="PropertyObject" class="QuantConcProperty" version="4">
												<prop name="PropertyTypeName">Concentration</prop>
												<prop name="Position">4</prop>
												<prop name="IsDefault">1</prop>
												<prop name="Concentration">0</prop>
												<obj name="ChannelProp" class="ChannelProperty" version="1">
													<prop name="ChannelIdx">1</prop>
												</obj>
												<prop name="ReadOnly">1</prop>
											</obj>
											<obj name="PropertyObject" class="QuantCpHighProp" version="4">
												<prop name="PropertyTypeName">Cp High</prop>
												<prop name="Position">4</prop>
												<prop name="IsDefault">1</prop>
												<prop name="CpRangeHigh">0</prop>
												<obj name="ChannelProp" class="ChannelProperty" version="1">
													<prop name="ChannelIdx">1</prop>
												</obj>
												<prop name="ReadOnly">1</prop>
											</obj>
											<obj name="PropertyObject" class="QuantCpLowProp" version="4">
												<prop name="PropertyTypeName">Cp Low</prop>
												<prop name="Position">4</prop>
												<prop name="IsDefault">1</prop>
												<prop name="CpRangeLow">0</prop>
												<obj name="ChannelProp" class="ChannelProperty" version="1">
													<prop name="ChannelIdx">1</prop>
												</obj>
												<prop name="ReadOnly">1</prop>
											</obj>
											<obj name="PropertyObject" class="RQEffProp" version="4">
												<prop name="PropertyTypeName">Efficiency</prop>
												<prop name="Position">4</prop>
												<prop name="IsDefault">1</prop>
												<prop name="Efficiency">2</prop>
												<obj name="ChannelProp" class="ChannelProperty" version="1">
													<prop name="ChannelIdx">1</prop>
												</obj>
											</obj>
											<obj name="PropertyObject" class="ChannelGenotype" version="4">
												<prop name="PropertyTypeName">Melt Geno Genotype</prop>
												<prop name="Position">4</prop>
												<prop name="IsDefault">1</prop>
												<prop name="ReadOnly">1</prop>
												<obj name="ChannelProp" class="ChannelProperty" version="1">
													<prop name="ChannelIdx">1</prop>
												</obj>
											</obj>
											<obj name="PropertyObject" class="GroupChannelTypeProp" version="4">
												<prop name="PropertyTypeName">Melt Geno Sample Type</prop>
												<prop name="Position">4</prop>
												<prop name="IsDefault">0</prop>
												<prop name="GroupSampleType">mstUnknown</prop>
												<obj name="ChannelProp" class="ChannelProperty" version="1">
													<prop name="ChannelIdx">1</prop>
												</obj>
											</obj>
											<obj name="PropertyObject" class="QuantSampleTypeProperty" version="4">
												<prop name="PropertyTypeName">Quantification Sample Type</prop>
												<prop name="Position">4</prop>
												<prop name="IsDefault">0</prop>
												<prop name="SampleType">qsUnknown</prop>
												<obj name="ChannelProp" class="ChannelProperty" version="1">
													<prop name="ChannelIdx">1</prop>
												</obj>
											</obj>
											<obj name="PropertyObject" class="ChannelGenotype" version="4">
												<prop name="PropertyTypeName">Scanning Genotype</prop>
												<prop name="Position">4</prop>
												<prop name="IsDefault">1</prop>
												<prop name="ReadOnly">1</prop>
												<obj name="ChannelProp" class="ChannelProperty" version="1">
													<prop name="ChannelIdx">1</prop>
												</obj>
											</obj>
											<obj name="PropertyObject" class="GroupChannelTypeProp" version="4">
												<prop name="PropertyTypeName">Scanning Sample Type</prop>
												<prop name="Position">4</prop>
												<prop name="IsDefault">0</prop>
												<prop name="GroupSampleType">mstUnknown</prop>
												<obj name="ChannelProp" class="ChannelProperty" version="1">
													<prop name="ChannelIdx">1</prop>
												</obj>
											</obj>
											<obj name="PropertyObject" class="TargetName" version="4">
												<prop name="PropertyTypeName">Target Name</prop>
												<prop name="Position">4</prop>
												<prop name="IsDefault">1</prop>
												<obj name="ChannelProp" class="ChannelProperty" version="1">
													<prop name="ChannelIdx">1</prop>
												</obj>
											</obj>
											<obj name="PropertyObject" class="RQTargetProperty" version="4">
												<prop name="PropertyTypeName">Target Type</prop>
												<prop name="Position">4</prop>
												<prop name="IsDefault">0</prop>
												<prop name="TargetType">dtNone</prop>
												<obj name="ChannelProp" class="ChannelProperty" version="1">
													<prop name="ChannelIdx">1</prop>
												</obj>
											</obj>
										</list>
									</obj>
									<obj name="item" class="PropertyList" version="1">
										<list name="emlist" count="12">
											<obj name="PropertyObject" class="RQSampleTargetProperty" version="4">
												<prop name="PropertyTypeName">Combined Sample and Target Type</prop>
												<prop name="Position">4</prop>
												<prop name="IsDefault">0</prop>
												<obj name="ChannelProp" class="ChannelProperty" version="1">
													<prop name="ChannelIdx">2</prop>
												</obj>
											</obj>
											<obj name="PropertyObject" class="QuantConcProperty" version="4">
												<prop name="PropertyTypeName">Concentration</prop>
												<prop name="Position">4</prop>
												<prop name="IsDefault">1</prop>
												<prop name="Concentration">0</prop>
												<obj name="ChannelProp" class="ChannelProperty" version="1">
													<prop name="ChannelIdx">2</prop>
												</obj>
												<prop name="ReadOnly">1</prop>
											</obj>
											<obj name="PropertyObject" class="QuantCpHighProp" version="4">
												<prop name="PropertyTypeName">Cp High</prop>
												<prop name="Position">4</prop>
												<prop name="IsDefault">1</prop>
												<prop name="CpRangeHigh">0</prop>
												<obj name="ChannelProp" class="ChannelProperty" version="1">
													<prop name="ChannelIdx">2</prop>
												</obj>
												<prop name="ReadOnly">1</prop>
											</obj>
											<obj name="PropertyObject" class="QuantCpLowProp" version="4">
												<prop name="PropertyTypeName">Cp Low</prop>
												<prop name="Position">4</prop>
												<prop name="IsDefault">1</prop>
												<prop name="CpRangeLow">0</prop>
												<obj name="ChannelProp" class="ChannelProperty" version="1">
													<prop name="ChannelIdx">2</prop>
												</obj>
												<prop name="ReadOnly">1</prop>
											</obj>
											<obj name="PropertyObject" class="RQEffProp" version="4">
												<prop name="PropertyTypeName">Efficiency</prop>
												<prop name="Position">4</prop>
												<prop name="IsDefault">1</prop>
												<prop name="Efficiency">2</prop>
												<obj name="ChannelProp" class="ChannelProperty" version="1">
													<prop name="ChannelIdx">2</prop>
												</obj>
											</obj>
											<obj name="PropertyObject" class="ChannelGenotype" version="4">
												<prop name="PropertyTypeName">Melt Geno Genotype</prop>
												<prop name="Position">4</prop>
												<prop name="IsDefault">1</prop>
												<prop name="ReadOnly">1</prop>
												<obj name="ChannelProp" class="ChannelProperty" version="1">
													<prop name="ChannelIdx">2</prop>
												</obj>
											</obj>
											<obj name="PropertyObject" class="GroupChannelTypeProp" version="4">
												<prop name="PropertyTypeName">Melt Geno Sample Type</prop>
												<prop name="Position">4</prop>
												<prop name="IsDefault">0</prop>
												<prop name="GroupSampleType">mstUnknown</prop>
												<obj name="ChannelProp" class="ChannelProperty" version="1">
													<prop name="ChannelIdx">2</prop>
												</obj>
											</obj>
											<obj name="PropertyObject" class="QuantSampleTypeProperty" version="4">
												<prop name="PropertyTypeName">Quantification Sample Type</prop>
												<prop name="Position">4</prop>
												<prop name="IsDefault">0</prop>
												<prop name="SampleType">qsUnknown</prop>
												<obj name="ChannelProp" class="ChannelProperty" version="1">
													<prop name="ChannelIdx">2</prop>
												</obj>
											</obj>
											<obj name="PropertyObject" class="ChannelGenotype" version="4">
												<prop name="PropertyTypeName">Scanning Genotype</prop>
												<prop name="Position">4</prop>
												<prop name="IsDefault">1</prop>
												<prop name="ReadOnly">1</prop>
												<obj name="ChannelProp" class="ChannelProperty" version="1">
													<prop name="ChannelIdx">2</prop>
												</obj>
											</obj>
											<obj name="PropertyObject" class="GroupChannelTypeProp" version="4">
												<prop name="PropertyTypeName">Scanning Sample Type</prop>
												<prop name="Position">4</prop>
												<prop name="IsDefault">0</prop>
												<prop name="GroupSampleType">mstUnknown</prop>
												<obj name="ChannelProp" class="ChannelProperty" version="1">
													<prop name="ChannelIdx">2</prop>
												</obj>
											</obj>
											<obj name="PropertyObject" class="TargetName" version="4">
												<prop name="PropertyTypeName">Target Name</prop>
												<prop name="Position">4</prop>
												<prop name="IsDefault">1</prop>
												<obj name="ChannelProp" class="ChannelProperty" version="1">
													<prop name="ChannelIdx">2</prop>
												</obj>
											</obj>
											<obj name="PropertyObject" class="RQTargetProperty" version="4">
												<prop name="PropertyTypeName">Target Type</prop>
												<prop name="Position">4</prop>
												<prop name="IsDefault">0</prop>
												<prop name="TargetType">dtNone</prop>
												<obj name="ChannelProp" class="ChannelProperty" version="1">
													<prop name="ChannelIdx">2</prop>
												</obj>
											</obj>
										</list>
									</obj>
									<obj name="item" class="PropertyList" version="1">
										<list name="emlist" count="12">
											<obj name="PropertyObject" class="RQSampleTargetProperty" version="4">
												<prop name="PropertyTypeName">Combined Sample and Target Type</prop>
												<prop name="Position">4</prop>
												<prop name="IsDefault">0</prop>
												<obj name="ChannelProp" class="ChannelProperty" version="1">
													<prop name="ChannelIdx">3</prop>
												</obj>
											</obj>
											<obj name="PropertyObject" class="QuantConcProperty" version="4">
												<prop name="PropertyTypeName">Concentration</prop>
												<prop name="Position">4</prop>
												<prop name="IsDefault">1</prop>
												<prop name="Concentration">0</prop>
												<obj name="ChannelProp" class="ChannelProperty" version="1">
													<prop name="ChannelIdx">3</prop>
												</obj>
												<prop name="ReadOnly">1</prop>
											</obj>
											<obj name="PropertyObject" class="QuantCpHighProp" version="4">
												<prop name="PropertyTypeName">Cp High</prop>
												<prop name="Position">4</prop>
												<prop name="IsDefault">1</prop>
												<prop name="CpRangeHigh">0</prop>
												<obj name="ChannelProp" class="ChannelProperty" version="1">
													<prop name="ChannelIdx">3</prop>
												</obj>
												<prop name="ReadOnly">1</prop>
											</obj>
											<obj name="PropertyObject" class="QuantCpLowProp" version="4">
												<prop name="PropertyTypeName">Cp Low</prop>
												<prop name="Position">4</prop>
												<prop name="IsDefault">1</prop>
												<prop name="CpRangeLow">0</prop>
												<obj name="ChannelProp" class="ChannelProperty" version="1">
													<prop name="ChannelIdx">3</prop>
												</obj>
												<prop name="ReadOnly">1</prop>
											</obj>
											<obj name="PropertyObject" class="RQEffProp" version="4">
												<prop name="PropertyTypeName">Efficiency</prop>
												<prop name="Position">4</prop>
												<prop name="IsDefault">1</prop>
												<prop name="Efficiency">2</prop>
												<obj name="ChannelProp" class="ChannelProperty" version="1">
													<prop name="ChannelIdx">3</prop>
												</obj>
											</obj>
											<obj name="PropertyObject" class="ChannelGenotype" version="4">
												<prop name="PropertyTypeName">Melt Geno Genotype</prop>
												<prop name="Position">4</prop>
												<prop name="IsDefault">1</prop>
												<prop name="ReadOnly">1</prop>
												<obj name="ChannelProp" class="ChannelProperty" version="1">
													<prop name="ChannelIdx">3</prop>
												</obj>
											</obj>
											<obj name="PropertyObject" class="GroupChannelTypeProp" version="4">
												<prop name="PropertyTypeName">Melt Geno Sample Type</prop>
												<prop name="Position">4</prop>
												<prop name="IsDefault">0</prop>
												<prop name="GroupSampleType">mstUnknown</prop>
												<obj name="ChannelProp" class="ChannelProperty" version="1">
													<prop name="ChannelIdx">3</prop>
												</obj>
											</obj>
											<obj name="PropertyObject" class="QuantSampleTypeProperty" version="4">
												<prop name="PropertyTypeName">Quantification Sample Type</prop>
												<prop name="Position">4</prop>
												<prop name="IsDefault">0</prop>
												<prop name="SampleType">qsUnknown</prop>
												<obj name="ChannelProp" class="ChannelProperty" version="1">
													<prop name="ChannelIdx">3</prop>
												</obj>
											</obj>
											<obj name="PropertyObject" class="ChannelGenotype" version="4">
												<prop name="PropertyTypeName">Scanning Genotype</prop>
												<prop name="Position">4</prop>
												<prop name="IsDefault">1</prop>
												<prop name="ReadOnly">1</prop>
												<obj name="ChannelProp" class="ChannelProperty" version="1">
													<prop name="ChannelIdx">3</prop>
												</obj>
											</obj>
											<obj name="PropertyObject" class="GroupChannelTypeProp" version="4">
												<prop name="PropertyTypeName">Scanning Sample Type</prop>
												<prop name="Position">4</prop>
												<prop name="IsDefault">0</prop>
												<prop name="GroupSampleType">mstUnknown</prop>
												<obj name="ChannelProp" class="ChannelProperty" version="1">
													<prop name="ChannelIdx">3</prop>
												</obj>
											</obj>
											<obj name="PropertyObject" class="TargetName" version="4">
												<prop name="PropertyTypeName">Target Name</prop>
												<prop name="Position">4</prop>
												<prop name="IsDefault">1</prop>
												<obj name="ChannelProp" class="ChannelProperty" version="1">
													<prop name="ChannelIdx">3</prop>
												</obj>
											</obj>
											<obj name="PropertyObject" class="RQTargetProperty" version="4">
												<prop name="PropertyTypeName">Target Type</prop>
												<prop name="Position">4</prop>
												<prop name="IsDefault">0</prop>
												<prop name="TargetType">dtNone</prop>
												<obj name="ChannelProp" class="ChannelProperty" version="1">
													<prop name="ChannelIdx">3</prop>
												</obj>
											</obj>
										</list>
									</obj>
								</list>
							</obj>
						</obj>
						<prop name="ChannelPropertyCount">4</prop>
						<prop name="ContainerPosition">4</prop>
						<prop name="HasSampleProperties">1</prop>
						<obj name="SampleProperties" class="PropertyList" version="1">
							<list name="emlist" count="14">
								<obj name="PropertyObject" class="SamplePrefColor" version="4">
									<prop name="PropertyTypeName">Color</prop>
									<prop name="Position">4</prop>
									<prop name="IsDefault">0</prop>
									<prop name="Color">clGray</prop>
								</obj>
								<obj name="PropertyObject" class="DominantChannelProp" version="4">
									<prop name="PropertyTypeName">Dominant Channel</prop>
									<prop name="Position">4</prop>
									<prop name="IsDefault">0</prop>
									<prop name="DominantChannel">0</prop>
								</obj>
								<obj name="PropertyObject" class="Genotype" version="4">
									<prop name="PropertyTypeName">EndPt Genotype</prop>
									<prop name="Position">4</prop>
									<prop name="IsDefault">1</prop>
									<prop name="ReadOnly">1</prop>
								</obj>
								<obj name="PropertyObject" class="GroupingSample" version="4">
									<prop name="PropertyTypeName">EndPt Sample Type</prop>
									<prop name="Position">4</prop>
									<prop name="IsDefault">0</prop>
									<prop name="GroupSampleType">mstUnknown</prop>
								</obj>
								<obj name="PropertyObject" class="SamplePrefLineStyle" version="4">
									<prop name="PropertyTypeName">Line Style</prop>
									<prop name="Position">4</prop>
									<prop name="IsDefault">0</prop>
									<prop name="LineStyle">psSolid</prop>
								</obj>
								<obj name="PropertyObject" class="GenSampleEditNotes" version="4">
									<prop name="PropertyTypeName">Notes</prop>
									<prop name="Position">4</prop>
									<prop name="IsDefault">1</prop>
								</obj>
								<obj name="PropertyObject" class="SamplePrefPointStyle" version="4">
									<prop name="PropertyTypeName">Point Style</prop>
									<prop name="Position">4</prop>
									<prop name="IsDefault">0</prop>
									<prop name="PointStyle">psNothing</prop>
								</obj>
								<obj name="PropertyObject" class="GenSampleEditPosition" version="4">
									<prop name="PropertyTypeName">Position</prop>
									<prop name="Position">4</prop>
									<prop name="IsDefault">1</prop>
								</obj>
								<obj name="PropertyObject" class="GenSampleEditReplicate" version="4">
									<prop name="PropertyTypeName">Replicate of</prop>
									<prop name="Position">4</prop>
									<prop name="IsDefault">1</prop>
									<prop name="ReplicateOf">-1</prop>
								</obj>
								<obj name="PropertyObject" class="HTCSampleID" version="4">
									<prop name="PropertyTypeName">Sample ID</prop>
									<prop name="Position">4</prop>
									<prop name="IsDefault">1</prop>
								</obj>
								<obj name="PropertyObject" class="GenSampleEditName" version="4">
									<prop name="PropertyTypeName">Sample Name</prop>
									<prop name="Position">4</prop>
									<prop name="IsDefault">1</prop>
									<prop name="name">Sample 5</prop>
								</obj>
								<obj name="PropertyObject" class="HTCSamplePrepNotes" version="4">
									<prop name="PropertyTypeName">Sample Prep Notes</prop>
									<prop name="Position">4</prop>
									<prop name="IsDefault">1</prop>
								</obj>
								<obj name="PropertyObject" class="GenSampleEditSubset" version="4">
									<prop name="PropertyTypeName">Subsets</prop>
									<prop name="Position">4</prop>
									<prop name="IsDefault">1</prop>
								</obj>
								<obj name="PropertyObject" class="SamplePrefWidth" version="5">
									<prop name="PropertyTypeName">Width</prop>
									<prop name="Position">4</prop>
									<prop name="IsDefault">1</prop>
									<prop name="Width">1</prop>
								</obj>
							</list>
						</obj>
					</obj>
					<obj name="item" class="SamplePropInfo" version="1">
						<obj name="ChannelProperties" class="ChanPropList" version="2">
							<obj name="ChannelProperties" class="EMList" version="1">
								<list name="emlist" count="4">
									<obj name="item" class="PropertyList" version="1">
										<list name="emlist" count="12">
											<obj name="PropertyObject" class="RQSampleTargetProperty" version="4">
												<prop name="PropertyTypeName">Combined Sample and Target Type</prop>
												<prop name="Position">5</prop>
												<prop name="IsDefault">0</prop>
												<obj name="ChannelProp" class="ChannelProperty" version="1">
													<prop name="ChannelIdx">0</prop>
												</obj>
											</obj>
											<obj name="PropertyObject" class="QuantConcProperty" version="4">
												<prop name="PropertyTypeName">Concentration</prop>
												<prop name="Position">5</prop>
												<prop name="IsDefault">1</prop>
												<prop name="Concentration">0</prop>
												<obj name="ChannelProp" class="ChannelProperty" version="1">
													<prop name="ChannelIdx">0</prop>
												</obj>
												<prop name="ReadOnly">1</prop>
											</obj>
											<obj name="PropertyObject" class="QuantCpHighProp" version="4">
												<prop name="PropertyTypeName">Cp High</prop>
												<prop name="Position">5</prop>
												<prop name="IsDefault">1</prop>
												<prop name="CpRangeHigh">0</prop>
												<obj name="ChannelProp" class="ChannelProperty" version="1">
													<prop name="ChannelIdx">0</prop>
												</obj>
												<prop name="ReadOnly">1</prop>
											</obj>
											<obj name="PropertyObject" class="QuantCpLowProp" version="4">
												<prop name="PropertyTypeName">Cp Low</prop>
												<prop name="Position">5</prop>
												<prop name="IsDefault">1</prop>
												<prop name="CpRangeLow">0</prop>
												<obj name="ChannelProp" class="ChannelProperty" version="1">
													<prop name="ChannelIdx">0</prop>
												</obj>
												<prop name="ReadOnly">1</prop>
											</obj>
											<obj name="PropertyObject" class="RQEffProp" version="4">
												<prop name="PropertyTypeName">Efficiency</prop>
												<prop name="Position">5</prop>
												<prop name="IsDefault">1</prop>
												<prop name="Efficiency">2</prop>
												<obj name="ChannelProp" class="ChannelProperty" version="1">
													<prop name="ChannelIdx">0</prop>
												</obj>
											</obj>
											<obj name="PropertyObject" class="ChannelGenotype" version="4">
												<prop name="PropertyTypeName">Melt Geno Genotype</prop>
												<prop name="Position">5</prop>
												<prop name="IsDefault">1</prop>
												<prop name="ReadOnly">1</prop>
												<obj name="ChannelProp" class="ChannelProperty" version="1">
													<prop name="ChannelIdx">0</prop>
												</obj>
											</obj>
											<obj name="PropertyObject" class="GroupChannelTypeProp" version="4">
												<prop name="PropertyTypeName">Melt Geno Sample Type</prop>
												<prop name="Position">5</prop>
												<prop name="IsDefault">0</prop>
												<prop name="GroupSampleType">mstUnknown</prop>
												<obj name="ChannelProp" class="ChannelProperty" version="1">
													<prop name="ChannelIdx">0</prop>
												</obj>
											</obj>
											<obj name="PropertyObject" class="QuantSampleTypeProperty" version="4">
												<prop name="PropertyTypeName">Quantification Sample Type</prop>
												<prop name="Position">5</prop>
												<prop name="IsDefault">0</prop>
												<prop name="SampleType">qsUnknown</prop>
												<obj name="ChannelProp" class="ChannelProperty" version="1">
													<prop name="ChannelIdx">0</prop>
												</obj>
											</obj>
											<obj name="PropertyObject" class="ChannelGenotype" version="4">
												<prop name="PropertyTypeName">Scanning Genotype</prop>
												<prop name="Position">5</prop>
												<prop name="IsDefault">1</prop>
												<prop name="ReadOnly">1</prop>
												<obj name="ChannelProp" class="ChannelProperty" version="1">
													<prop name="ChannelIdx">0</prop>
												</obj>
											</obj>
											<obj name="PropertyObject" class="GroupChannelTypeProp" version="4">
												<prop name="PropertyTypeName">Scanning Sample Type</prop>
												<prop name="Position">5</prop>
												<prop name="IsDefault">0</prop>
												<prop name="GroupSampleType">mstUnknown</prop>
												<obj name="ChannelProp" class="ChannelProperty" version="1">
													<prop name="ChannelIdx">0</prop>
												</obj>
											</obj>
											<obj name="PropertyObject" class="TargetName" version="4">
												<prop name="PropertyTypeName">Target Name</prop>
												<prop name="Position">5</prop>
												<prop name="IsDefault">1</prop>
												<obj name="ChannelProp" class="ChannelProperty" version="1">
													<prop name="ChannelIdx">0</prop>
												</obj>
											</obj>
											<obj name="PropertyObject" class="RQTargetProperty" version="4">
												<prop name="PropertyTypeName">Target Type</prop>
												<prop name="Position">5</prop>
												<prop name="IsDefault">0</prop>
												<prop name="TargetType">dtNone</prop>
												<obj name="ChannelProp" class="ChannelProperty" version="1">
													<prop name="ChannelIdx">0</prop>
												</obj>
											</obj>
										</list>
									</obj>
									<obj name="item" class="PropertyList" version="1">
										<list name="emlist" count="12">
											<obj name="PropertyObject" class="RQSampleTargetProperty" version="4">
												<prop name="PropertyTypeName">Combined Sample and Target Type</prop>
												<prop name="Position">5</prop>
												<prop name="IsDefault">0</prop>
												<obj name="ChannelProp" class="ChannelProperty" version="1">
													<prop name="ChannelIdx">1</prop>
												</obj>
											</obj>
											<obj name="PropertyObject" class="QuantConcProperty" version="4">
												<prop name="PropertyTypeName">Concentration</prop>
												<prop name="Position">5</prop>
												<prop name="IsDefault">1</prop>
												<prop name="Concentration">0</prop>
												<obj name="ChannelProp" class="ChannelProperty" version="1">
													<prop name="ChannelIdx">1</prop>
												</obj>
												<prop name="ReadOnly">1</prop>
											</obj>
											<obj name="PropertyObject" class="QuantCpHighProp" version="4">
												<prop name="PropertyTypeName">Cp High</prop>
												<prop name="Position">5</prop>
												<prop name="IsDefault">1</prop>
												<prop name="CpRangeHigh">0</prop>
												<obj name="ChannelProp" class="ChannelProperty" version="1">
													<prop name="ChannelIdx">1</prop>
												</obj>
												<prop name="ReadOnly">1</prop>
											</obj>
											<obj name="PropertyObject" class="QuantCpLowProp" version="4">
												<prop name="PropertyTypeName">Cp Low</prop>
												<prop name="Position">5</prop>
												<prop name="IsDefault">1</prop>
												<prop name="CpRangeLow">0</prop>
												<obj name="ChannelProp" class="ChannelProperty" version="1">
													<prop name="ChannelIdx">1</prop>
												</obj>
												<prop name="ReadOnly">1</prop>
											</obj>
											<obj name="PropertyObject" class="RQEffProp" version="4">
												<prop name="PropertyTypeName">Efficiency</prop>
												<prop name="Position">5</prop>
												<prop name="IsDefault">1</prop>
												<prop name="Efficiency">2</prop>
												<obj name="ChannelProp" class="ChannelProperty" version="1">
													<prop name="ChannelIdx">1</prop>
												</obj>
											</obj>
											<obj name="PropertyObject" class="ChannelGenotype" version="4">
												<prop name="PropertyTypeName">Melt Geno Genotype</prop>
												<prop name="Position">5</prop>
												<prop name="IsDefault">1</prop>
												<prop name="ReadOnly">1</prop>
												<obj name="ChannelProp" class="ChannelProperty" version="1">
													<prop name="ChannelIdx">1</prop>
												</obj>
											</obj>
											<obj name="PropertyObject" class="GroupChannelTypeProp" version="4">
												<prop name="PropertyTypeName">Melt Geno Sample Type</prop>
												<prop name="Position">5</prop>
												<prop name="IsDefault">0</prop>
												<prop name="GroupSampleType">mstUnknown</prop>
												<obj name="ChannelProp" class="ChannelProperty" version="1">
													<prop name="ChannelIdx">1</prop>
												</obj>
											</obj>
											<obj name="PropertyObject" class="QuantSampleTypeProperty" version="4">
												<prop name="PropertyTypeName">Quantification Sample Type</prop>
												<prop name="Position">5</prop>
												<prop name="IsDefault">0</prop>
												<prop name="SampleType">qsUnknown</prop>
												<obj name="ChannelProp" class="ChannelProperty" version="1">
													<prop name="ChannelIdx">1</prop>
												</obj>
											</obj>
											<obj name="PropertyObject" class="ChannelGenotype" version="4">
												<prop name="PropertyTypeName">Scanning Genotype</prop>
												<prop name="Position">5</prop>
												<prop name="IsDefault">1</prop>
												<prop name="ReadOnly">1</prop>
												<obj name="ChannelProp" class="ChannelProperty" version="1">
													<prop name="ChannelIdx">1</prop>
												</obj>
											</obj>
											<obj name="PropertyObject" class="GroupChannelTypeProp" version="4">
												<prop name="PropertyTypeName">Scanning Sample Type</prop>
												<prop name="Position">5</prop>
												<prop name="IsDefault">0</prop>
												<prop name="GroupSampleType">mstUnknown</prop>
												<obj name="ChannelProp" class="ChannelProperty" version="1">
													<prop name="ChannelIdx">1</prop>
												</obj>
											</obj>
											<obj name="PropertyObject" class="TargetName" version="4">
												<prop name="PropertyTypeName">Target Name</prop>
												<prop name="Position">5</prop>
												<prop name="IsDefault">1</prop>
												<obj name="ChannelProp" class="ChannelProperty" version="1">
													<prop name="ChannelIdx">1</prop>
												</obj>
											</obj>
											<obj name="PropertyObject" class="RQTargetProperty" version="4">
												<prop name="PropertyTypeName">Target Type</prop>
												<prop name="Position">5</prop>
												<prop name="IsDefault">0</prop>
												<prop name="TargetType">dtNone</prop>
												<obj name="ChannelProp" class="ChannelProperty" version="1">
													<prop name="ChannelIdx">1</prop>
												</obj>
											</obj>
										</list>
									</obj>
									<obj name="item" class="PropertyList" version="1">
										<list name="emlist" count="12">
											<obj name="PropertyObject" class="RQSampleTargetProperty" version="4">
												<prop name="PropertyTypeName">Combined Sample and Target Type</prop>
												<prop name="Position">5</prop>
												<prop name="IsDefault">0</prop>
												<obj name="ChannelProp" class="ChannelProperty" version="1">
													<prop name="ChannelIdx">2</prop>
												</obj>
											</obj>
											<obj name="PropertyObject" class="QuantConcProperty" version="4">
												<prop name="PropertyTypeName">Concentration</prop>
												<prop name="Position">5</prop>
												<prop name="IsDefault">1</prop>
												<prop name="Concentration">0</prop>
												<obj name="ChannelProp" class="ChannelProperty" version="1">
													<prop name="ChannelIdx">2</prop>
												</obj>
												<prop name="ReadOnly">1</prop>
											</obj>
											<obj name="PropertyObject" class="QuantCpHighProp" version="4">
												<prop name="PropertyTypeName">Cp High</prop>
												<prop name="Position">5</prop>
												<prop name="IsDefault">1</prop>
												<prop name="CpRangeHigh">0</prop>
												<obj name="ChannelProp" class="ChannelProperty" version="1">
													<prop name="ChannelIdx">2</prop>
												</obj>
												<prop name="ReadOnly">1</prop>
											</obj>
											<obj name="PropertyObject" class="QuantCpLowProp" version="4">
												<prop name="PropertyTypeName">Cp Low</prop>
												<prop name="Position">5</prop>
												<prop name="IsDefault">1</prop>
												<prop name="CpRangeLow">0</prop>
												<obj name="ChannelProp" class="ChannelProperty" version="1">
													<prop name="ChannelIdx">2</prop>
												</obj>
												<prop name="ReadOnly">1</prop>
											</obj>
											<obj name="PropertyObject" class="RQEffProp" version="4">
												<prop name="PropertyTypeName">Efficiency</prop>
												<prop name="Position">5</prop>
												<prop name="IsDefault">1</prop>
												<prop name="Efficiency">2</prop>
												<obj name="ChannelProp" class="ChannelProperty" version="1">
													<prop name="ChannelIdx">2</prop>
												</obj>
											</obj>
											<obj name="PropertyObject" class="ChannelGenotype" version="4">
												<prop name="PropertyTypeName">Melt Geno Genotype</prop>
												<prop name="Position">5</prop>
												<prop name="IsDefault">1</prop>
												<prop name="ReadOnly">1</prop>
												<obj name="ChannelProp" class="ChannelProperty" version="1">
													<prop name="ChannelIdx">2</prop>
												</obj>
											</obj>
											<obj name="PropertyObject" class="GroupChannelTypeProp" version="4">
												<prop name="PropertyTypeName">Melt Geno Sample Type</prop>
												<prop name="Position">5</prop>
												<prop name="IsDefault">0</prop>
												<prop name="GroupSampleType">mstUnknown</prop>
												<obj name="ChannelProp" class="ChannelProperty" version="1">
													<prop name="ChannelIdx">2</prop>
												</obj>
											</obj>
											<obj name="PropertyObject" class="QuantSampleTypeProperty" version="4">
												<prop name="PropertyTypeName">Quantification Sample Type</prop>
												<prop name="Position">5</prop>
												<prop name="IsDefault">0</prop>
												<prop name="SampleType">qsUnknown</prop>
												<obj name="ChannelProp" class="ChannelProperty" version="1">
													<prop name="ChannelIdx">2</prop>
												</obj>
											</obj>
											<obj name="PropertyObject" class="ChannelGenotype" version="4">
												<prop name="PropertyTypeName">Scanning Genotype</prop>
												<prop name="Position">5</prop>
												<prop name="IsDefault">1</prop>
												<prop name="ReadOnly">1</prop>
												<obj name="ChannelProp" class="ChannelProperty" version="1">
													<prop name="ChannelIdx">2</prop>
												</obj>
											</obj>
											<obj name="PropertyObject" class="GroupChannelTypeProp" version="4">
												<prop name="PropertyTypeName">Scanning Sample Type</prop>
												<prop name="Position">5</prop>
												<prop name="IsDefault">0</prop>
												<prop name="GroupSampleType">mstUnknown</prop>
												<obj name="ChannelProp" class="ChannelProperty" version="1">
													<prop name="ChannelIdx">2</prop>
												</obj>
											</obj>
											<obj name="PropertyObject" class="TargetName" version="4">
												<prop name="PropertyTypeName">Target Name</prop>
												<prop name="Position">5</prop>
												<prop name="IsDefault">1</prop>
												<obj name="ChannelProp" class="ChannelProperty" version="1">
													<prop name="ChannelIdx">2</prop>
												</obj>
											</obj>
											<obj name="PropertyObject" class="RQTargetProperty" version="4">
												<prop name="PropertyTypeName">Target Type</prop>
												<prop name="Position">5</prop>
												<prop name="IsDefault">0</prop>
												<prop name="TargetType">dtNone</prop>
												<obj name="ChannelProp" class="ChannelProperty" version="1">
													<prop name="ChannelIdx">2</prop>
												</obj>
											</obj>
										</list>
									</obj>
									<obj name="item" class="PropertyList" version="1">
										<list name="emlist" count="12">
											<obj name="PropertyObject" class="RQSampleTargetProperty" version="4">
												<prop name="PropertyTypeName">Combined Sample and Target Type</prop>
												<prop name="Position">5</prop>
												<prop name="IsDefault">0</prop>
												<obj name="ChannelProp" class="ChannelProperty" version="1">
													<prop name="ChannelIdx">3</prop>
												</obj>
											</obj>
											<obj name="PropertyObject" class="QuantConcProperty" version="4">
												<prop name="PropertyTypeName">Concentration</prop>
												<prop name="Position">5</prop>
												<prop name="IsDefault">1</prop>
												<prop name="Concentration">0</prop>
												<obj name="ChannelProp" class="ChannelProperty" version="1">
													<prop name="ChannelIdx">3</prop>
												</obj>
												<prop name="ReadOnly">1</prop>
											</obj>
											<obj name="PropertyObject" class="QuantCpHighProp" version="4">
												<prop name="PropertyTypeName">Cp High</prop>
												<prop name="Position">5</prop>
												<prop name="IsDefault">1</prop>
												<prop name="CpRangeHigh">0</prop>
												<obj name="ChannelProp" class="ChannelProperty" version="1">
													<prop name="ChannelIdx">3</prop>
												</obj>
												<prop name="ReadOnly">1</prop>
											</obj>
											<obj name="PropertyObject" class="QuantCpLowProp" version="4">
												<prop name="PropertyTypeName">Cp Low</prop>
												<prop name="Position">5</prop>
												<prop name="IsDefault">1</prop>
												<prop name="CpRangeLow">0</prop>
												<obj name="ChannelProp" class="ChannelProperty" version="1">
													<prop name="ChannelIdx">3</prop>
												</obj>
												<prop name="ReadOnly">1</prop>
											</obj>
											<obj name="PropertyObject" class="RQEffProp" version="4">
												<prop name="PropertyTypeName">Efficiency</prop>
												<prop name="Position">5</prop>
												<prop name="IsDefault">1</prop>
												<prop name="Efficiency">2</prop>
												<obj name="ChannelProp" class="ChannelProperty" version="1">
													<prop name="ChannelIdx">3</prop>
												</obj>
											</obj>
											<obj name="PropertyObject" class="ChannelGenotype" version="4">
												<prop name="PropertyTypeName">Melt Geno Genotype</prop>
												<prop name="Position">5</prop>
												<prop name="IsDefault">1</prop>
												<prop name="ReadOnly">1</prop>
												<obj name="ChannelProp" class="ChannelProperty" version="1">
													<prop name="ChannelIdx">3</prop>
												</obj>
											</obj>
											<obj name="PropertyObject" class="GroupChannelTypeProp" version="4">
												<prop name="PropertyTypeName">Melt Geno Sample Type</prop>
												<prop name="Position">5</prop>
												<prop name="IsDefault">0</prop>
												<prop name="GroupSampleType">mstUnknown</prop>
												<obj name="ChannelProp" class="ChannelProperty" version="1">
													<prop name="ChannelIdx">3</prop>
												</obj>
											</obj>
											<obj name="PropertyObject" class="QuantSampleTypeProperty" version="4">
												<prop name="PropertyTypeName">Quantification Sample Type</prop>
												<prop name="Position">5</prop>
												<prop name="IsDefault">0</prop>
												<prop name="SampleType">qsUnknown</prop>
												<obj name="ChannelProp" class="ChannelProperty" version="1">
													<prop name="ChannelIdx">3</prop>
												</obj>
											</obj>
											<obj name="PropertyObject" class="ChannelGenotype" version="4">
												<prop name="PropertyTypeName">Scanning Genotype</prop>
												<prop name="Position">5</prop>
												<prop name="IsDefault">1</prop>
												<prop name="ReadOnly">1</prop>
												<obj name="ChannelProp" class="ChannelProperty" version="1">
													<prop name="ChannelIdx">3</prop>
												</obj>
											</obj>
											<obj name="PropertyObject" class="GroupChannelTypeProp" version="4">
												<prop name="PropertyTypeName">Scanning Sample Type</prop>
												<prop name="Position">5</prop>
												<prop name="IsDefault">0</prop>
												<prop name="GroupSampleType">mstUnknown</prop>
												<obj name="ChannelProp" class="ChannelProperty" version="1">
													<prop name="ChannelIdx">3</prop>
												</obj>
											</obj>
											<obj name="PropertyObject" class="TargetName" version="4">
												<prop name="PropertyTypeName">Target Name</prop>
												<prop name="Position">5</prop>
												<prop name="IsDefault">1</prop>
												<obj name="ChannelProp" class="ChannelProperty" version="1">
													<prop name="ChannelIdx">3</prop>
												</obj>
											</obj>
											<obj name="PropertyObject" class="RQTargetProperty" version="4">
												<prop name="PropertyTypeName">Target Type</prop>
												<prop name="Position">5</prop>
												<prop name="IsDefault">0</prop>
												<prop name="TargetType">dtNone</prop>
[truncated: 2,474,443 more chars]
