# Supplementary material for: Unique sperm haplotypes are associated with phenotypically different sperm subpopulations in Astyanax fish
Source: BMC Biol. 2018 Jul 5;16:72. doi: 10.1186/s12915-018-0538-z (PMC6032774; doi:10.1186/s12915-018-0538-z)
Supplement: Supplementary file 8 — Original data. Each subfolder has two ixo files output by the Roche LightCycler480. The two files cover qPCR results for oca2 and mc1r. Subfolder names end in 1, 2, or 3, denoting which subpopulation of sperm was analyzed. (ZIP 10643 kb) [file 12915_2018_538_MOESM8_ESM.zip › FishA'-pop3/May 18 2016 SpermPop A'P3 FACS PEP PLATE 0033 OCA2 RK.ixo]

<objectstream signature="IXOS" version="1">
	<obj name="root" class="HTCExperiment" version="5">
		<prop name="name">May 18 2016 SpermPop A&apos;P3 FACS PEP PLATE 0033 OCA2 RK</prop>
		<prop name="UID">9325A423E5B24734A5BE15A4821B946F</prop>
		<prop name="OwnerUID">C6C05626183A45218341EE89EA1A5F2A</prop>
		<prop name="Created">2016-05-18T12:38:50.324</prop>
		<prop name="CreatedBy">C6C05626183A45218341EE89EA1A5F2A</prop>
		<prop name="CreatedByName">System Admin</prop>
		<prop name="LastModified">2016-05-18T14:23:04.082</prop>
		<prop name="LastModifiedBy">C6C05626183A45218341EE89EA1A5F2A</prop>
		<prop name="LastModifiedByName">System Admin</prop>
		<list name="AppliedTemplates" count="1">
			<item>Borowsky Protocol PEP product version</item>
		</list>
		<list name="TemplateOwners" count="1">
			<item>System Admin</item>
		</list>
		<prop name="SWVersion">LCS480 1.5.1.62</prop>
		<obj name="AppProperty" class="TAppProperty" version="2">
			<prop name="Created">2016-05-18T12:38:50.324</prop>
			<prop name="LastModified">1899-12-30T00:00:00.000</prop>
		</obj>
		<obj name="ConProperty" class="TAppProperty" version="2">
			<prop name="Created">2016-05-18T12:38:50.324</prop>
			<prop name="LastModified">1899-12-30T00:00:00.000</prop>
		</obj>
		<obj name="run" class="HTCRun" version="7">
			<prop name="name">Run</prop>
			<prop name="Created">2016-05-18T12:38:50.321</prop>
			<prop name="LastModified">2016-05-18T14:22:53.853</prop>
			<obj name="AppProperty" class="TAppProperty" version="2">
				<prop name="Created">2016-05-18T12:38:50.321</prop>
				<prop name="LastModified">1899-12-30T00:00:00.000</prop>
			</obj>
			<obj name="ConProperty" class="TAppProperty" version="2">
				<prop name="Created">2016-05-18T12:38:50.321</prop>
				<prop name="LastModified">1899-12-30T00:00:00.000</prop>
				<prop name="HasProperties">1</prop>
				<obj name="_Properties" class="TAppProperties" version="1">
					<prop name="Created">2016-05-18T12:38:50.321</prop>
					<prop name="LastModified">1899-12-30T00:00:00.000</prop>
					<list name="emlist" count="4">
						<obj name="item" class="TAppProperty" version="2">
							<prop name="name">TopChart</prop>
							<prop name="Created">2016-05-18T12:39:16.235</prop>
							<prop name="LastModified">1899-12-30T00:00:00.000</prop>
						</obj>
						<obj name="item" class="TAppProperty" version="2">
							<prop name="name">LeftChart</prop>
							<prop name="Created">2016-05-18T12:39:16.235</prop>
							<prop name="LastModified">1899-12-30T00:00:00.000</prop>
						</obj>
						<obj name="item" class="TAppProperty" version="2">
							<prop name="name">RightChart</prop>
							<prop name="Created">2016-05-18T12:39:16.235</prop>
							<prop name="LastModified">1899-12-30T00:00:00.000</prop>
						</obj>
						<obj name="item" class="TAppProperty" version="2">
							<prop name="name">RunOverviewChart</prop>
							<prop name="Created">2016-05-18T12:39:16.235</prop>
							<prop name="LastModified">1899-12-30T00:00:00.000</prop>
						</obj>
					</list>
				</obj>
			</obj>
			<prop name="State">3</prop>
			<prop name="StartTime">2016-05-18T12:39:46.678</prop>
			<prop name="EndTime">2016-05-18T14:22:53.852</prop>
			<prop name="InstrumentID">28159</prop>
			<prop name="InstrumentVersion">HTC_VER_10</prop>
			<prop name="InstrumentName">28159</prop>
			<prop name="InstrCalibrationDate">1899.12.30 00:00:00:00</prop>
			<prop name="Technician">System Admin</prop>
			<prop name="AcqStoreClass">HTCAcquisitionStore</prop>
			<prop name="AcquisitionStore">eJzk3VuzqkqWN/yv0lHx3nkhHvAQ0V0RHDKVswxITncqCgoKKir66Z8hOPeyVu3u6os169nrfaoiKmKWEzm4UvjN/8iR/1ms9v9xXB42//W3c1FUf/uPdb68XP7rb3NXEtan6+6yq3bF0amK8+Zv/3HbnC/403/9rfe3v/9neS7K95ZSujweN7lUXI/V3/4+/M/u67V/+A1neSjzzfsXpqOv38h3l+rrPR7rfHPB/b9+57/+xnO4ix/HplSbwx/H5ja/+98fzuJcJOfl4W9/7/3ZkWySw+Z1FH/2YvvGf+f+5Pg+rsaPoxz+DweJV5DmxcdmHwc8+McDdncH3OugPxhz3J8clbs5lH/7+/835IbiWCC9Yfs/4p8df/tBfJzBx4vKsUrO7a6m0+mf/IK3zHfxn18Y2Gzx1eumOQy5T+iE+/rPn13jNb7TMaHLNf67+dvf+//Nr+HlWRS7Y3X529+dUqP2+VIZTHt6d1XKeeNk75eSyemd26OWtvXlYF/z3ozTFlrdk8RCcOx0dxQ5/F3iSUswTPu4ZzpR1KHdk4bc+mAnZGBw2jlnIBkpe9jZbqdy2viQ1JJC75ad0b7K1KNVq1JyLJh9C28i0w4jWZQGmyy3i+vWz9Ri8RQl65KU9ol2VE6Zmjsq3Vmxt0+iRYhGQJxKlmwb9nVZS0Tl80cq9Q9hZafTxM60cuJWktgbevZBLTROLxaSJ+XaxLfPIchEN0WoJNCEq1346zmn9EOopSmJmF1xnJbp5FRXUixxkX19juaZvpizSDpdkqW9C3idqWEFkcS8ZGdn+5uCvy+IqRSNh4mdXGOL4RmTqSTEF8OuuoWaqUTH88/miW9f05ISZVTg9sf1JbYPiq5lGrkmUyl6Cpmdj0FmeiikU+lxYqFdcLihxg+SWIK1odoHl1OIfq/FUlo7k7t9uc3nTNc1iZc0Ldvbu/FZI0r+uJfSmWaFfVJlJVP3hRBL3ekd7IvtCZweVVkuff3r6OJo+qVDatQb/qshNeaEgdz+z/80pP5sWPyyISUN+tIvHlJ2n1Vg30ZG5k+MjUhCbfIAWHt65h2KHU/rkXKE+OwqzKPSLqePutjAelVJLNgOoKYXj+iwKrs6F8R2UtIgsE/A1pHKWLB2VSrU4QGYJilcIN+SHmU3AuAcNMr8bA88vW/sHFb5ROL8beCKlNVJiT8rGvOrhRNTAyYZuCdJyVhc7CIKU/sANumIxDevUNKJ3d2DREKJ+So8Iso9hRz8JaiZvzxLET0Waw2izRyPn9s+gNKQGOD2ehLHVMExaRwPKwgtQ+NYR8f3L8eMAKtrNWNyYVcUj9wE93pRCesHO5N24lCHbSpIhK2JJFKzsktwrYPGPM/biXTzuOwBAqqQYD7E14cpo+BcuvPMSzyhR28Bp0KgyxLxFxPc/8IPTzhMOgZh6hJMeloZe2DdNcmYbotTKppDF2IaC5zPJvec9mmxAG+Z4PVy8p1HL9esgGVq4vlK5iOl9MblwLybxgXnqxBTvEB7CJ3xnAs4reMRZZUZsK2rEXGXudOj3zakxjhifs1dqv+dQ0qUR5T7tUOqW1t7MLnsRJxC5niSVqMSRCkvM1s5LCMSmYcEb0STA2cPvaVKbvNTAPJ+kjBnG0QmWV0dEWayXjLH8UN8fXvdgcjBMYOTpZWkuDwSkPPekdmJP4yJ5800kC76nsFa4D0y4E8roOc8ydx+osUkH1kJLEKpyOA4LqekrDcb0EXuSGCkqFPiaNctqJfhJnOTVaSSXK0XYNzdhNh7ne+RxULagDJcFcR1JieRmLVPYDF7Hjjo1GqPlMlpBgvhnhLHALUkIcHjJW6/YI45xte1ozgFq/KPnBNCAWQKsznQu3jMbLPka2JtOnh3nBu4v0NXjUjJjbagKDruzxtEMUlyfwXSfHNgTlRHObmnaQfM8zDP7I0ZRmSdPSRQigCv3/K1f87G7fW8V+K73kK872sWbm9fdpzNP/iYsBsep3acbYgTHPH6xrY2B+M4xO03XFmRibOLwagXB85dj6Oa3K3RCsysKjKntxtMyfI4W4NuywfidqzcIzu8n4M+kTz8fEYnSr5tSE0n/V80pAbfOqR6svCLh1QyO49B1T2RMW27ooQTQhWWR1HMvM0ev+Xmc0EEfyB1MtcdJCJ1h+Mb0Kp8MpgcNioRn2cX5N5QZP4oilOSaArBb1VdyIIgxbtSkRUy+F4lEIYPVDw5x0EK2mjIZ26kWBVZ7mUeZvt5nzjR/Z5SaT2kEAITOe8yT/AuMzNkiAReYH44tVW6HK0lcErukdmy1YnJYPOogXCsl9mHaaLiXcomsBafePzdjhDR9emZwHypCczz53eTHpZdHHL7aY9zutkiIjzYMqztvciC/fqO20tzH+Ycw+0zq2OScq/nIEtbAe/CKu5/ttDXMFe6HAdb/WaSnmcLgKMNz9eFbUW2/YmIPycCCVa2TWm52PpAilGXuDS/iiQ76BEYgYbbB4D7Xz/1LkjdO+5v27MislVw+3XFRpm72W9rYvaPZ1icGMfsgRfnRBHlLV6vey8Dq1545PicD0BTAD+fuy5QunWYCNtxF8+H96qYRP6iC8pO7TC7N1h5RMNPGTT+XBEw0tv0pyHVfYHrX42v79bfHy/9W/U3HPZ/2ZfAN+uPDr5DfydiWkyfDB+eVCrKwz6WXYtT9083lU5Sgho8mXNOP/AArf6q22bK5mzA5VL3ead2spWMt/6WLnd662+xf9YSFbKrfTou9Lf+hOLu2Hmf05gaj5Oe9PCV0C4vVH7rT4250j6fnDBTNXuftvq7TAvlrb/jsTi+9WdN01KyB+ujfT5EqLlstRdb/ZVVscjU1cSdfuhP5QuXfuhPPVd1JF1C8njrT3N2Ip6vubYLZWu89ZenHLT6U+5dRqVrmfn24TIwsg/97RILr8+H/k4Dg+l7k5it/s6ur2Rax8UHlp2I+v3QH35NlXYazAymWi/N6oBay/0HfetPHRVru/Qckul0lopSZzMx7XNyRz2vNmIkjXvFxT7J1xlT4trNJRuvhn0czwyiD7l7JO28dWaXfKJlKkQOSMNk7dtVudGZclih3r/pvjoc8n3+Fw2pb9bfoPeL76v5RDhDdEmNjPldp6bRIKxhfV6i/pzE4aniorbiaYx6ei6kmA7nZAOxz770pzyYBptroWfBc2vnVDig/mxhpLJgVaPmVt076u3S/Qf9wTaihLm1yNNbSXKIqxVqLHWkKf6bZwWwi6uRIBBRY9ei2MPG5xU8vEry6FxIjqiXh0iCvgAVPd1Rh1HXl0hwMlBD8Rp/XlaJmnm38uHRqFOg/oJaId4hQ709pMIAZ3TC/V2CnUonF+4MzjXQMn8BO6BgGwTcaYx6bfRXW2sTwtHqS3/Lsa0DO49ELph2YUqvCurLmT80wrgwndLHONsB6K9b80FG/fFuiPrTtTlr9RedBBW2o61EPC6VTNqzlRNs97mesfwiUmrvyR6WS41k3nSAOu6f76i/NBWyVn/CPllAVG6ljHVFHJDSQjiCsxqrzAt9KaXmimWwXWlaxgZgx3RtFjtwBjV+HomMr99s1J+jEoOxSfWovkt/w+FoMv099Dce/uIhpfR3CZCdXHIQ5ieVVIt+8am/6djawuLyOGSO5iwp6ekjfMSyN0lmT/Ehk+RiRwBtcSqJe7BC2upPWtaovb05yol8XW5gkV2OxJWPYUxG3ZMGOn/ecc52FXmkOB9QQSbqz47up4jYxEH98aQgdjwueTKj1hoU5hyJPRvgz4WrJSA+kD7OslJVYt2dCNS82HK2MUENSbEVg7qfoj5tg58Sst0QsBzzkLnda1mToz+jYHQOCWcvXNTZfnNNQHkMC4JmUmsyHMcjIGx8ZEDEwiPrajZ7688WUFe38EBgRrOEuDOVj4j76MQwu5tHzl1ty5ik3eUSNENEba0gSokeeRPQ+n6O2uoPI9TZUgRrxaEej/0yJ2NhtAFpFhQcjJIiJicHt9fD6465Swnfz+I6OmpzHGf2aqaoJOIfM7CkLm7vh3g87nq3grl1Q926L73mpbSEGVzxfLZSwJNoiNdXiMiROIoQTUne6Yswn8llBh0u+vlR9RcOqcn0V92lvlt/0i8eUpveYASzDicyby/bHg3HTHntE/W17CYx9RhqJHzuO5l9XdoiNZ1jDbMkfGZOJVhAhLnugCkeUY/VfRqT5wT1tzmvhYxNebumZB9KgGNQID65mT0ydY57IGDzGehL1J/SGQ9hZul9ZgdTIaW1wlFge07MAnLE4+k5CupxqKDeHgXqDqpCgvWifnCOvemkxLk9x63+gIqJSfF9UH8zF7fvwz2it9V8B2I9ElgwC228KxzPWzA5B38vX20j4p+IBLYkisRbFQml0kj3YfbI8Hw2XQv1F60OoI0TgfNDUVDpVA7iVn825bsqGc27XbDOGp7vIbpVJDvi9VoZCzxfgaD+ju4+AKladYlzUjsqKQs3AuVu94g9WnRjEp8GHVCma9Tfil0jcog54a2/U45fLcy4nWH+vHHEJf3pW39mve9lTmSgHuf8agDimcfPR7mg/grDEADcBR7/9Rqj/gjqkliv61eN8fxu+/kaqPPS/sZe1H9F/f1xV/q36o8f9aaD30R/vW/Tn5L0HvmH/vTLQ4ZWf8UpU97Z36YnWHbWi7rZz/rT1Uudt/orsofJaXGWia3+boeh9tbfwrlrb/012V+jv8P4Tohi954grSqh+tRfsOJyO/NPqMdys8ulrVac7fNRnxF1hI+erf6a7E+XTw+QbnRd22laW5/6K3uuyunc9tGTpPCVXY5dkWv1N+8bfTsdiXh+z9kD9yeImb2bnPRMW51g2mZ/x7ulcD9nfwqN8Ph/zv5uprK2k+vJZIpiuZ/ZX6u/PSmcVn/6aIx6HYzstM3+1HJbx232Vx1FwvT1+FFKqYaaTPM9zXTNEkEKM9RnOkMxKEt8dJZWSli02Z8a8Huvzf6qyUJhbfb3s/7mumLa+BSjfa/++NFwMPk9sr9B/xcPqWVFzrBltpEFl8uuR6tNVsOKrHUuqPqPHo27qLOw20N9Wa4T0yqyN8Cqk5QFvCX22uxvu1VRf032p11JCRCfUU/H6VOkt0mRwSqJUX+RafO0mBXOZ/Z3tS4ZxIsCNdPob94xjvjZe6gprXI8etUue4i2Gu6fq/Hn/ZUdwJ30RBZkpVjRYo3aseWjRHxr6ACtyyHqJ7iihjqAvx9s8PiYIKFeveJh0rPDmeDIW4kL9uoD79OQnMHt7jUWgIf6s+cJ/n9nHbX3iPG5IOMKq9WfJ7uOSS+LuwGeFqHeVibqbrOxj2C7Ih7vUkENSmvU1nogzLngGjgiTbjJDC/HEvVH04Sn/snWAJY7KWv1p1GuhHDwylrvrFap3+N2wOobPio02Z++nbgQJT7e96vzvaR321jAhqJe/Tx4ZZ3qHfXnhP+gv+X6oGVt9ufOw3/Qn7OdGOCvKyPzs4fzbfrjRyPuV/2N8rv1N/oO/WmxVHLOjS5VkleoP8siZeY86CgiHutvQLjZB+Y87yOxzf4sv/zSH/iSAMatLDiX74Qi8buPFKQa9Qfd6pSSvaXFrf7gsVXe+lPxarz1F8W7CPQhTTLnFKL+1slyC/ouR01d3Qj1EjtrsNIr6ibYoP7ml/4WZmW6JeB1eBUfgFF/bfbX6K939tdgeMKRuTTje2RANxTMp3pgdrriK2Kd/Lf+nKeG+rsdrluQguWRs5UMX+8E6gREMUZtminqr8Nrc1gcx6in0w3fP1r3v/RnxKVH6lNnhfuzcX+1UKJe+VMEQinnnC1FqLdpL5qCInB55vQT1G+Z7CQQ1lqSubMh6nDOOmvQ+2GRORNbSUm93KBmu8Yug7OG7/c0JR20mb5hOLJCk2yz5RyI9ExQhzPUH7/ZoPakO+r8LEeov2qGj8K3K16/SjpOyaC/W4IVqkfW6u9yPkkw0w7frD9+NOH+ZZz+v7xLfbf+fnWcbqXnUZv9+avIjmhY4hPCJgokElzmSUplQxHBv+kdzu7fUH887B+gnLdPzq77qL+VdWOg7ceox1g2S3LdGRQc2kEt0SjpUUtPUGvKQ0BtHDoicSY6Ok278JxrnjY1uQQ6D0L/ghpjnp3TS3+I3+rjTOT8k5tE9DoLCWxFFbcXly/dBS8NdoMnsx+ra0kyKZiCRaZ9Ykfx3aRqwiisbVnk2GIpRPTc2+cw825CFkAlmJTd9QRMXutndsFtYzLcGm/9sW2OunP9RQRz1CcLboONR7jzswAh5/AuYR5Qn/PJYAOKNkW9ubetScgEdWUOxqi/pO5WZL4VUMuLRCCem6C2vIseAeHFLnPnc7xeZHNegTojvcwWzG1OxrdjFwzHRP2dZhscYvZQxPONxsRNr4spMc/yBeju1iPOfGvWZDy6JWCVDzzfSsLjn0+PAzDjrEvcoWCrVE+ZCDB9oH652sxJlYcC2J6Ax1dd8fjX7nEDujkTM7bcLXp/Rf39MYT+rfobTXrcv9Tf//JL4Lv1Nx3+2i+BVXmV7Usy1f8n/VWnscppI0nMW/1V01LgtLtDaFv52epvc0891FLyeGd//IGkH9mfAvjPu83+2srPx06MWv1l8oqSj+yvELurt/44K+nZR4tpnPr0Ja/V30flJ3j3s30QX5pqsr9jhr//UfmZeTbY1z4YnN6979+Vn9nUJp/ZX6M/fWvs8PhSNWmzP/VRPkyJuVza6k+9LrJSOmzXG/u2fFqZdhbqSnoExabVnyLOavjQX5v92Vdit/pT+BXAR/b3ob/TFG/q+iqE6l35+cr+lPt0F/1T9ndO8fo12d9H5efNTxSmgfhUpSocHu3dkjOJ6twT/kN/mnd06rbys9GfZgiM/y79jSaD4eg3yf4mv1h/Y354Bv+0Npgv81KPbmfcA3x3p3PeYIw/K7PwAH7HRn0VwS6mwbTYQHQcov5okta0VFETEXtp0fHtig4FcoIAXllUVbkifXoh6m++VDJmevcpHW8MB/wtR1lgztMpVZzhO/sL8lLiaT9WjrDKM40E/eTx1l8szRUW7BLUnLA2DhBeTbzvNdmfENkZrDMTj6fJ/gCf1mB7rb7097gmBmzyiUJ8ZY3auq/WJmxhKpM2+3Pd7Az2uqdlvp8+gN56wzl425f2og0+F8QFais2Dl/Z35MQE1Z0JTGvW6H2noFwBLZJNOKbAmqNFNkOVlV3zjHWr/H8Zskc0G5zxq6pPaXT7VCHzfomcR5Z4/vJ66SAjeTqWVv5Ga8nO9hKhBIPn9Gn9OQrDLxqgM895V2oqN4JF6hZHY8/veL1meyTd/YXVPBIqTjE6wFsoGWoXSGl3RD1Zwuumvn4tJrSQ39iwVLO8fOOVt+nv9GE7/V+E/2RX/yoKmfWFqw8LpkteyeVzHPUn/ykqIOVufTIrhhtQJzdDsxdL5YiOYhOAGbIJRx+10UmiRRLxEdPrSRt5ecpQP3JDPDz06ZL1F7aiUFW56i3FaBukqWj4/bhnrj1APWYPFE75EITfHQtRh4RMtSfFM++9PeYzlYwi5VD5u5NnieH/mbbZn92rqL+eg8rbPXnlD21bPW3mCSosZKg/srxjqJG51/6IwNpBqI0Tol72agpeV6v+Og2Hh8zm/WikvS1vIuPhp0D5+750CNJz1FArULU63jKl0RG+sFcWiXMFg0VH2UV1J9gvLSrDHmPTG/XEKg0y5kd8qi38bTutvoDLkT97oK+DGY3Qv0lMu5fFVB/yiUqMlAHw5QcMtTwvHPecaCPUJe5ODNAOS43eD0eqL+m8rPRnz2Zokb3Eupv3rdRf8mqxEdZFfWndlB/AM5gSnaSFbXZn1sfVZ48i40MYuSh9vkOavrbhtS496vuUt+sP9L/xUNq8diOP/WXZncNNoDfwkEmJDnd5Qz1Vly7xNmN7yIlbPAELU44Zq+7qJldvxuCqHbFzDe8uCbPyKbgFguRtJWfzi2TICIK6mM22lBS2+4RZDca4RAtOj0S1vsRLLqDPucMp7g/vkT9bVBfnJ/L95i60Rr15+JDimcSAehmUciwKgeoT6O/Kck01jtAFLHP3IpH/VnuS3/xXuS8xwj11y1vBzBGdyHzqto28R+7uwNzfML9LYJuSvqqIMHyuMPjpeFdpf21u4b5KsPrkR47MT5Ozk/4T/4hEn8qoz6pcU5AvPV7OESzLpD5XREgfJ7x/Z886s+XXu9nCKjV3hr1N7+g9ubKsZs5fc+KCB0FMRh91BuMHtuUXPJFF9RQELlgbOP5qLNXdkiEMQfOHLUdjW9XmFWHHudM8oonc2GBxw8b1Gujv+NzMHzF9/j5VDHq1S/WIrjeq3LXls2KmA4T8HrZX/ozquMWzKeE+hssun9J/f0xc/Hfqj98+uv9y7+q/kX096v/qtror3SnC9LqTzsWfTtRR/Y/ZX9q5u7ox7y/Vn/H7dC2S/9mvrO/DnB9O1WuqEfvmIsSk0jfzs8Hg1OPKvSkh3VZ2sfjQ2fqtAelRMhlbaeL2SvLq91Uqi5G3epPG9nPWppMubrVn749Sj3Jj4vbO/u7DdGajf6Kvkj+G/0t50Vq79Kp/k/6+5j31+ivrfz8WX/hk8X/lP01lZ+t/vCmfvqTeX+oP61jkFhKrTV7V34+9/h6roV4/tpx9q78VI7DvK38bPXXVH5W0m72z9mfF4u1RAe4/Yf+JneDa/XXZn/PXnZr9addLqjricfd7bS66Zk2vLpiW/mZ9yPc33fO+5twff5XTVL6bv396iFFbsYZgB8bzHveH7228rPRX4Ba+qr8bOb9dfhHTKdGgnfdWfjKziyoaVcYWsAetc7543lSU2k+KcHraSrzH+unSIPDOoPNbob6uwggUt3hGLDnhWbB9QI85Q+ow+VSfmnmlf2ND6ipeCCqnL9cf+nPzinqz8927+wvmPl43xgFYkUTr8iB1Qsp8xTOATq6Tt7ZXxCpkkdXBWe+9bcMHiZlIuon3h5l4tG1pNLLmp3AjxKNMUPdAa05osAqKVTiw9zmqXAobIAufqX4Af9Q6cILLYClImW+rKL2muwvzLtflZ+FtN6Bz65zzttc8Wf9ev/S31avRYqnawCEhUz8ueaYtB6yt/480Ug9epq9sj8aUeYZPL5/xNsMNg+Gzy2nI17fwe1uo27nuH0z72/oF0dYhrqaMRaizoujgeevBqi/rI/PKRub7CDqrPF6HCt8vVsPF+DWeyPzEnP3bfqbcMP+r5qd/t36+9WTlMb2bAty2UH9XeNX5Wd1PQCdZGVmU4r6uz4eG5DWZ9Sfkmgi2S80/60/a4L6aub9CeRUEugeUH+c/NLfqH5p4zKKiIMPf2CwLeokfYQpyQtNB+VZ7Emb/WmLTdhWfro3XgPSlTYbINzhiOPjlWWtQVuDJJaHzOZ6ao8sRH+DTjpviSM7pUoeNuoPnz8TYjOqVsTuHVZgTHZHYsuVWhP9dkD9WfKB2NIJdRg7jxnIIk2ZnT1U1GmC+tPSyTFzpRz1F4814a2/ukb9Pbq+AsQIvvRnrE4U5KmSZPZghG41ehLqS328zveV/ZX6IwRzT1F/TfYXkI4Ai8TMGVAHz1+SNgSMWkxQwwbqT39lhws9Kphz6So5WVuH8K2/lYTvF3iaAdI53RJb0wsgmTGag8Kt8Hqdu3g+jf7Io0bdSjpfEzp+aThE/Tk7KEQSLWd4fSI8nzb76y4P8rvyM9jz36a/CTfq/6rZ6d+tv189P0G4zccwSwr81o/6qKVnD/XnW1OJeT3ljt9yp7UE4b7XJTD0BErzZP8EPfe4zN1EHY/Y1TgCUX6gJkZb1Im3D2cQJDfUlMnfe3TmoNa2IyIw/6KgFsX9tgDhcBplrf5O+XkEmtIZMHcnJmWrP/bwJMKK8x01mocEvCBGTd3tBKjFTQjYdoj6bPTXXSw6OMRRcxCebKA2eenv8ET9HV7nc1zPC9ROivpRe6g3cLp7kK1wQCB+3FISrBUJ3LUssoBNUU87EmxgXhC8HuvQSslV2V6AlK5I2LL7ys66txRUlaDexv0bkFOK+gtMU+D8h3brkZWM+muyP39roCb9/WIDC+f0pb/VZr8FNb/0OZcLUH9mOhTAT/F4fRhbNUm6ggjr3mHC3MEAtc33xjdQ5k6fuH4xnRJD2mdglAy3f2q4vaLpQ9RoiZ/PM7dV6qwSEbzlU8wCsMweWVrbLuiN/uIxvu72Viko9xVqUwpvPw+pv4T++P8r+pv2pv3fRX/D78j+mq4vrf7m4eVqn/nJ4nPe34f+siXq6aPrS6O/6/mgvbO/j8rPputLk/21XV8mQpq3XV9a/TXz/pquL03211Z+NtlfPjOid/ZHK6P67PryQ39t9tdUfqYLvOMr1+RRt5Wfzby/Vn/b2Tpq9dfO+9t6gmVfdxZ96++/n/enaqUTf3R9UcyA49vs72PeX99lBztZVzNOU/i0+pj311Z+NtlfcSTzz+yvWlwlThuJNi/NIPPt863Q2Z9nf43+muxP63aFqq38bLq+fMz7ayo/2+yvrfxchTpRu1dQUYOXi70THfUfKj9f+lOfCqPfpb9pvzf6XbK/8Xdkf06lGoydzAdPnXNSw3Zz1zkmdp0ejXPUFmMB6q0zQz08NpcNrLMh6okFaU3HvfsC1stE5zxFtXtt9tfoLxgarog6RI1suqqSeXSH+tseFQZbk6dcq7/UKDJYpzvUjDzd8W/9cU+NeDVxPGpFqL8l2yuMdTuoM0KKA6zGV7zvUQv1pxT3HAIiS5zXw9sxtcavLjHTKerzwCSgfd62IIIV6g8/ApOuNqjV6DGWmVc8HUrVyD4B3kq/9Ifnq4Kr4p0zcPZ3noqHV5ea0P/K/vzoYoGDcOT8Th+m1NpPjrBVDI0EYoLa47thCvY4nmeB3qmnlMmhCpB6qL9FH8/fCu4mLPWX3jrCA2iSGQV4XK1nbFiDR6cB6m8TXWnmdxJ8/5BePIDd66+uzjHB62twAOtH9JX9URM/H2c9VbPAnzoxXXNKBqE51zL/vr2XtL9TduDZHl6PJvsbx5MFbJ2JkbFD91F+l/6m/UH/d5n3N/nFj6pbR9sCSeKSOXKF+lNc1J9sENQfqVBjY+MUg1hXX9nfhe4CkCc0Ja3+9vYGNXFSC86ebkKTdBYPfKBc1qiNjqfFrf6sQEa9DdeoG5qNDNBrfOBq9efBP2Z/pr1DbdbHYwbdZ1S32Z95UA+ZO7qUb/3JO22buX1W0lZ/89BJmN156W0y2K2AVi/9eTHqbxGcZmB09jgy0lFZkrl4mIOV9VN8/xEfk87wGgNdx6g/q8fn5KR1RJAWCe7PF8OI5OZGBTl38Xzua9z+DJ0ZzLtOgpr1eSBagPqz7i/9DQr+VSmK+lOfOerPEVF/aj0TgaannDgwHqZktcC7qyDf8Hyb7G9xR/1J6xXqL+sXJeG4UwiWW+6JrS9Lj6iRZYChXbYZkCnqL99K764vYPajt/6kLuDnMz/zqN/Iem1v4fXbLxVKDHOEn9dthOez8yOezALUJ12oZeYK8H36m/b5wb/U318k++N+8ZBSo+MEh8xSzPyHlcR0wnMaLBemxIIkFnK6fGV360hAvTzyO6X3/ZMD87LukVZ/53y7BjkA1IZTVFMyFNhbf54yE/g2+7Pt6DW7enX1iHZFjVmsGBNYhdeabB+oT1JtBwyyXpLTXoj688/0S38XfY23CXWMeqRnwaSplcmwYiOOOcy5lkQbn7tg5YsBcUVfAAr5S3+R/JX9HR56CSqRXpWoyzvQeV/OQMmng8wuk+5bf/aFExnrlKi/42iVtNkfsxR8/yI8V6Bseqi/KrmblHs8UY/PB2rMqlB/cRgKEL8qP/3hY1uT2xz1tzJsPN6pjfpb7LeoPWZ2OWfFb2ISDOcpzGYP1CqMUW9N5aesSqi/zfrKk37dZJGnSebMbqi/2excgzSk+Psds0OJ1BvkoE+11/kOX9lf9zwA4ax0iXtkuD81LaRWf153gPq7qgnqcvrSb/HA18l2tQOBdXF/ZfjXzP7+rCfp9+uvxw0mg9+l7cv3TPwbxiZT6WPX+wj/Wv5xLru2bV/+nH8/mn5qXCn+Q9uXpvSzafpZ7nTlXfrZhH9t6eePti+XZCmxln9N08/rgS4zfbBw6rbty0fpZ9P082f+NW1ffuZfO/FvchTif1n6eY5z5KkiSrVUXfmjXdnM/Cz9TC7I1zb82zkh7l/sme/wr+Hfnzb9bPnXhH8fpZ/NxL8m/GtLP3+Ef8pDQm424d9lIytMm48cXhqulOxd+tlM/HuMlI2dj0qdtRP/mtLPpu1Ly78fbV9a/jVNP1v+PRMn/eDft07863FDbvy7+G/wHelfZOBn6j8A/TdUwhpcnhokiK67t/+a9K/1305JtsBGvS//CXJot7WfbBHYPD37w7Lt+umrCvrvZpA9bKiM/usfgNJYGOLz6apHubbvSxKsM/DnFD20CnH/YYb+86d3lWPT8OW5QbEHHH0KYU8Jfz4e7gewyzneGZqun0MnycG9nGQSuBMH6HmK/lura9x/NUdfjQPDgs3+MOeC7exh0lrJFq3//IfweKd/22zz5b9smGkQrgKFa/23ihSAVbxROA8WkklvC2JBrAfovyb9a2o//Z71NfNvZaL/AnM8z3x/ia8PjQI9mThzFnSzmtL+s7DQ0wnuf/XcqbT07QL9mLz6vozqiPZHwx2EV4LXh17Qj4eb4EGwvEokOJzvPVrdBIBtrcuMXSy8HsJ9fYSlU6jMO/Pov6EgZABzorFgd7zlJJpMUoj2u9fMRf2R0o3JbIDO3Mj8Bfm+2k8cU/3h7xL//erGL9ZI2oBIxiVxI3OpkiD4iv8gWo+QhtwuBonTDsy+GuWULMOHD4vLMcWn1R4CrNM5yO3UP9uahUDg2E/wGQ6OBOSpFpFp97qCWZW+GsdkYU6EQDJAHCb7zNayV+MXdRmCLvwR/w2WuD/1Mj9m9m4fVcQ8jPBWeMgQOLeUr8l12UGw6Ytt5tSHiLbFnwuvTpijxAgi7nxaAlnsD5zNT9WK1CsEoHjt5pzzvCHw1Is2b+M/Z2gh0Lp9BKDubY4MBlN8fXt5SKAtEYCgQxgT391pILs1/qz0EIDcejcDq3NLMqgnkUkWLt6qNfcFxDxSPdJ99kMQnUPOgKUIuCvvSKDyKgJwFSOAj/arkczTQACOTASoc+rg+YnLgtn3TViRbfjAR/+lumctADvyzMDrP0mIGw+G+H6JpMLMVZPMdjI8ntUVAS0+nQOxyzWeb957XY8dAtDmwj7+/hYBSD0Pr3/mRj3Su3XIe+pfPFB/flr9lWNqOPxVTR9+t84v6Xw7gUU2FDPmO/eYhgH3zv9YRe45HaxefTb9rJvZ8SOhFG77J1ji7kuAN2sbt/lf8NBef1B/hLO2+tMb1/i9ei5xe8/vC8xbXzYe2XjbE+imjgI8BVaP0NV4BCregTN7VH9Vf+IZfwkQrgmB2Fr9gwC33SWXOd3ztSLz+b6LY6Y/YHYpoQCj0x/Vn8IJBZiNVqd3/pduhVd+iIIyJ6cB5/asV/XnmEjg6w4e77pCAdrCdgfzORFZoAxRgLtwcIXZjojE19eJSY3eOAOTnfqZu94vPFJdMxRW3BE4Lz+hAAFQcNHiLhCmDFHMs8EzAdksu5lb5J2c9Mlg1wrQuW0X77l/C84WOZZ71ykp+VennaE5JW3+1wjQ7L7ywiTtqIRZqxyIbA6YU95QgMrsxsPicOgS205tlR6MRAQn80S8Lz8vZTv3b33G6xcMQxTsZB3sYT7dvV6fbf+S+d8f0dq/V4A9fjz8XQT4q++sP8o//1yAHZRJO/nvQ4D5PJM+yz93VmwRVfdd2k7+awJAfX7g6laATeuXtvzzVF+27wDwp9YvH8s+tAKMbBk+AsCPyX87fOwkWngSo39q/Plz+WcTAH40/mxav3ws+/AjAGwn/zUCbFq/tAFgU/7ZBIDt5L+Nx46fAmxavzQBYDv570f5p+rabvzR+LNd9uHH5D91xPD8fyz78L8LAJvJf03rlzYA/CHAtvzzhwCVR757C/CfJv+9BPitk/9wTE0nv0vnz+Ev/qvKYJZc2vpPttUfUyrtbBQgfkHjnUR2eBrvjAMsp0sUXNP507gMtxB0ezILOrlY072PQoJLpXN+tkZhxIbw6mUyRHEc7P07AfQfhZL5jpGq1LsqPrgMZqxNAN1RloGtrWTmCan0mQCy8jWbzxzf98AUCQVqL/BnPuAOKMyORPzjoy7pSs5yCEaGTFgk4OuNANltrBJ/k6AIHfW+aBNAb1ahuIKXWFf1VM68xfVBUUQo1jW9a8yzTBTgyOB0iDRf4XyPT6a0rxcO+NdU4dgyQQE+TpMFuLMl7i/ZotD0dHgEj8Qa8VIDBThZsRS8RTXPmHxKp3SqCihKQUQB4oGoFL9BFsCCPQrOC/H9zCN7C9A7TcSYavoEBRgrM9IK8NV0BwJbwsFbi/aUumfBgWAm4vV6uo5HT+L6PfvPLxkKEICggAuqZV50xuNpBOgODypj4QM/v4m2BogEPM1vrf/s9UY4Un5Rocp3C5D/jgJQ6k9K0haALnooQKV6RYDy5GQSN9nEbetPCM4qT+LlyAdZsr8iwJndp6D6KEBHz17NR7Z9fL8FHDhXyUavLvC7FaipgNsXt7Akyf5qgune9plzjSMgnSkKUNRowoFdot3cwyF+R4C2HtWkl3RWYLEUBeroZa8VoEhfIlIE/l0AapQ2iig2UUR377oEfYMCBL1CEalVfw7iJD0QkBS+JNON9RUBxhQFJj4ebwHadadMibQ8yWDt8HjtWxq+OlkcNFD2Nv7sVShM1xnNYTZGGbsBVeFDgBDVJZDzS1zz2zHH6xmVEVkNUIDSRfkS4Fy7zmA+SFMCHarGxO6gANsIkOVF3UaAhqugAMcPFOA9eBWAMjFh0HuEEXnMlioYzgT37zt4vsEEBWjdHjnXCvC+x+shqLdj5ugp731EgPb4FaGaxKH4fo+Sc5zrNwqwNxrwv6r463fLAEczfQoaPkZk/vG10sPpNtHAUW5S5ukvkYmdDAVoVV0OtuGru4i66IGQvlYe2C06EZm7wRYM7fDqFRqjsJoK0DjaiiS4+ALfVoCutzMUnLO6pqRzvl1A6Wpj5tTWlwCtvBxwjgb3ki6sybsC1HOeKEDZySjE642QtfP/2IMjsEl6PdJWgJo+/r9suMbtvYcNdD15CXAno3D8JZ6P6eP+FrkscD7cEqCGfzuCDMKQtBngSGYoSvnV8bqpAJXX+z0oyqv3aEfp1ETbBzVowQEF2H/NH6yyWw5iBgPiqBcUYJMBflSA/pwBjjIdRRleu5xraFZFZoduBgt1gIJrBFj5Agqtg8frj4WFSuRCQZHKjymzwbAppeP5AwR+hL8/n3WAzIf6EUQrGWTOXLjlpFDkISjarcva+X+UXCRg19dfcmeLxZRYSxQqm2UCng9DwfrhPgdtv8HPy178NStAJ/93BNgfj/jfpf3Lr/4WyEaO+CnAS0BGn+1fmoX/mhJQZbh2vPfSD6/2L20GKE5Z2LZ/+RBgWZSL9wTAj/YvjiPRVoAluxtZK8BmAmCz9MNHCeiHAJsJgD8L8KP5548JgH+eAf4oAW0zwB8C/PP2Lz+af35MAPy5BPRDgKOtULVLP7QloORUZO/mn9cFCvSHAJXrWazbCYA/L/3QCLDNAItsjXp9uPN3Brg4r4vP5p8/JgBqlLyak1bJwN6JI5Xp++LZkwJ58rQvoxRFvt07UVsC2k4AbARY9rjNe+mHrkvVbxNgfzyZ/i4zAH91rn4F+9L2fwlmiTNtu38uqz4KMNF3PH1wNgrwbH/VgDYC9GdHFFSTAc6GEwc2hYy/L/G7lN7KSfnu/0LCp0hdU3lngIFggEmnSyEAD2Yz5nU39TsDBE2Us7YGtMkAnZWjcu8a0FcG2NSAelWFQtOVyQGc3lxirQDNEZfD8iijiGap5FFhiQJcPV5rNwiGBLSbTmzYnK4KYc7IUel0o9gooLXMtQKkVDkBPMQvAaoTYgA7zhW8M/uiSPP90IV18Fq5cHd/mLTX5/D9PE1m/s5E4XX47NB2/2wFGEfsXQPKwmnK01RiOj5Z3OckSPhapbOdYIMzrvD6hRTfr8kA16moZ/6jFlHQ0n2Hr09mBL+hHLEVYMSL+KSj3VGA2Zm5AOtK5oLohOfrOslXBuhlj5jKeyUD79nD89FK3B4ftXdgnyyVsO0aP7/MQEGyHTM4vzOWvq0GtNefcKN/2QDm/6cCbIpAF1sUYLv4QyPAJgN0Km5pkrmPIhNW9YHBuB9N2ymAyvmcsjYDPIxns3cRaDaJeOLnfXwmnKIA2wyQjq+vKW6dA3OudlGRcziywLqu95xDbyioJgPUJJISR0xRgHrntManu5cA5zIK0DBQSCreH5hdnvDn6Gah2Lb7hNgTWaVt+8+Fe0uyNgNUIhTgfCB/ZYATt6/A3BAOxN0N1Zw8lyMFpFxPuVaATRHoQuigALcUhWidNmjF7g73N+NRgMvzVW8F2GaAjwgFOX++Gsg0AoT6VQT6WlrQnYDqESmUAjDSVwOYRoA/MkC3Pg5LMtuiIBdnN0XR+bh/uPyRASZm2COhfQ1hER33mTt2Io/Mnr4JalYkmctGxWsxjpMGopLj/icDPifU+coAnQlyl6zmX0Wg7q1GAZ70fgBU7H8JkIn4ebUC1JffVwSKY6o/+l36f8q/eExpp9UUFtpFzLy8e48pnb4EOKvxe/EqosgcnpOBLSwUYCCjAMdHuQdi59zjbEWxPNLv31IQejmK60gTjz5nKEBwhK8q0P09+xLgjG5yYqfyq6OJOubaOYDyaTUGeeYNmW1Q3J82nbyrQIOFjsdzsl9do1cdgTFtfDfpSrgQ2J7iHkGnoajuqiIAdLoDznVGKMBN3AhwjwKaOijAgfCsgLA9Cm26R0Gu3FUBsjccMlcubykJ7/iE6Y+oyNhNReHdCApJyTMU8Z3f9Miqt3+8BUg0fH+N3g6gqyqKTIKtR5BmAkRGiucr71FU8wmRIDbueLxNBlgX2/27CtR4na/JngdQvMHw3QHGm5P3HEA2UbYqGR5x+zAYTDn79Oofeh6v8InYPQwytytePRQ0Hv9s20PB6i4ef2F0eZiJVZe5symKM+1mIsRy+BIwEURqKYkA8U5CATYZIGfp+J2ZDCTiz6eLv6QA/xgh/14BDqb8+HcRYE/6td8CjQCb5R8+BNhOAoReJrZVoO3yD00D0J9bwHDXjL0F2IsfuTTeK9e2CrTNAH8s//AhwI/F/xoB/rz8QyPAdhJgI8Bm8b9/ygCbxf8gI7dWgFrk77+Wf3hlgB8C/KgCPSXDbTsJsBXgx9LvzSTARoDN0u8fVaAfAmxawDQNQNtJgE0D0CYD/Fz+4TUJUIsd558nATZVoLdBNv+sAm0zQEFF0U4ScvlvBGh7afpPAmwmAX60gGkagH5kgB8tYBoBtov/dV3zmwU4mE56v40Af/Gd1eMvF2ATwci8qidN6cJEATrO3CBtD5g4XB8glrooOBlhRevxfQueIsicb67Fmt4tzn33gFnudjmdrYQSlkapMn+RyyiQMdkDHO8KC7b92qS8ZofgrwZfGeBsmGQQiQMUWZMBtlWg3Z3K+dT+ygCdga0Qz++j6Jq132F8kBibJijAfHDJIbx4KKpGgOw4zMAOL7j/JgMc7tcA7nCEAsz6kkr3xQQghCkhbHByKO1aQzzeSVdjbMY7Jg2mKMD14qhwXrAASgV/zdoM0F9o+H68cwGI9q9ZhNvi1eFzy6GQl3eNBBWDdwfQaDudZ0EC+PpRuBvvKlA3EU0q72wA5pV4vo0AFzb5ygBDmub0Xk12ELsJCvlxx+2LxyWA7fDVIVVUa5HS64Th9axljknr3ZcAzcNXFWifKl8ZYCPAMrynEOpPlbTrP0iq4bYCDKr6+2YB4piaTn6XKtBfPQ2QGf4W5uNuyVy/GpmEyI8jzPZ5mUFITu9pgE0TmLYKtGkBKih1msHdjlTi9VBEbRXoDwGSoj4SGLDRW4Bi97UY+q5EAc7mjwUIppYRe3mIoJ0GSJMsxbtdjQKMJihAQz4eWZsBNgKk8f5LgE0GqN2XyXsa4HzihDBXrJS00wCbKtC2CczRVGvyqDsqGNvtVxWoBQ7+rD1S7qMKtBVgfkWnCQ9rBtZQRPFV+NSKvz8ywRJQtE41e1VZFpIC5k1DATcCnPOvDHDqfE0DvJSdoK0CtYsUBejWOwLG9YwClHYKbj/aKGCFY7x+VYH79x5/ZIAyK3hysq4BmBOK1+d8Kj0iBgcLZr1X1eeZDlMiOjMdFlWM+28ywK29QSGrf1SBNhmgyG7HzF7uoqjNABsBwtJSeUJFTWlbgH7rNMDekOv9slqV320FiCYDpIX9yvCYndJnJuiwnNlSxvLpPadpcEchLW4oGKUr0DYDlLeH/rsKdKEfdyBLAxTXfSd4dDL4Q4CH3Wtdotfq79AdCsy7hZ2S7A7uDbSrNCGOV6OICk4fg+muhpnDeSjARJrMIVKoxILOPolov07eGaC/MFBgjQCXG7mXtQLU2StDUwiK7kOAx1emdrdQgMloXLUZYFD6CVBZfRagFPkwcweveXjNPMAoZyhAoChAgx1RaDETs+CgXqetAK1KEkkw5hOTPu/uEcj1VbXa7y08Qs8orC0+9pHgvtrid8oNBbc2EhRgPxVUeipuGSx2dZezK23D47/58xFEXR1wINy6ZSvAqJ+h2Ba7GxCrxONZcaMOiviOghwezxwoSxSfMzU3Ebmtjqe3AKf5S4DkyIPm1t2mCtakEb2gQO8EP88FS0R6rQoBNomJAtyXKECJl4+gXnIU9l+1C8yPP3D+ewnI94b/ev33vwgBf/X672p4mP9TCNh2AV1ybv1RBtqGgHNzsnxPBDxoSKKGgM1EwJaAH31gfpoI2PaB+egC+mMNiIaAbRfQHwT8KANtJgJ+rADYEPBjBcCmD4zK54+0Xf+9IaA+mLjxx/rv7QqAP9Z/VxS8J32EgO0KgMTsnduJgEpaPKqWgOWlp32uAbG/PRafZaAfEwF/hIDqEFzzg4BtF9BsnvifIWBTBvrzRMCGgG0X0IaAOw23/1gB8IOAP9aA+LkLaBsCfpSB/ju7gOKYGvd/GwL+4jGlne6XdgF4bzJ1pm0jGNgUBvE598HTxyk5QBikXwRc20oCcTRBwjQh4LW0GTixpXOet5Y+lwBsCTiwlD0sTwFuX8opPpj2jQhsQZy9G8E0SwCGQU1IsOk5PHVXylcb0Oz2WpQhS77KQJuJgNczOYB3i/HWj09hVUvArVTIWQCl9C4DtWmF+/cvrwXd8TkNIsf8agRjKMQBeBLcn0Ydlcoy+YcQUN4wsyVgsJuguG6dgr0nAuYBErR3QsJ5xEcCNyFgJQ2P7QLw3mj9avt5CZFc/mSetYtAHB+c8S4D1XtgUt9mDjijO27ftAFtQkBHp3oWXAOxbBeBWHe9WRZsOdy+UicBhBNeJmy4wuPxdoYHrDwS5mkv8jZLALYhoCju3otANG1AmWXtKH0shPTVSg4J2LQBxUHM3iEgqZzvIyDfm0x/l1Ugxt9BQGOyLTNHjJGATR9QPX6FgHdv6ZFqeHiXgdr0qk7JQ31NVNvdUq4l4JNfKm0fUHvOoimRpv13J5g2BDSPpxU+3k0PzI33wxo51LFhEW1wSKwFJNN68AoBH3skUVMG2oSA7UTAzjiqPgjYTgQcDvt4PMfyi4BEQwIuyCVl7SoQSYUEXMzkrzLQcDNTYR7vkEiOgGRyZ0sNlHOJMGtCQIF7xECkzZG1nWACGwmo3VMcimMVCbh5IgGbiYBuPHitInHF81UujzRzjqfSJGwrRe9OME0IePL6ISj1HwQ05wcCll3kxHHXYU0cu6++mgzi+TZloG74Or/DsmDucTWctmWg4ixHAjZloMHzugDdh4RzDkclJXPjqgOtIH1PBGw6wSzG9YE4/vOrE4x5vh4zp++oURsCzs6vTjEyx/dIOrrOQYiHJWeXgvp9BOT73G+zBPyvXlmlCQGpRV6NKA0hpbRHdPBFWeJaApLzUIa1ZAiE5fNEpUr97AOhjz4DK+xExF0Osk8CDqbrGUQykshfWgJP9dlFblvBBIV5rcmjXN1BJ/cJawlorLdjmDuEJ7A+CCUNkhcB757EmBUi4ZoyUDiJuL3DcLQqA0Ig7G56nJvbnYosFEWA1aIYMvsyS7x3GejZ/SoDVYPFDayLgwTEhzqg6vBY4pioeLxdkW1Oliz8CgEbAnbvx6IlIL5PBwl4fj7BWlEk7XQo4H2q6hYg7cIB59izbkQEdf0OAYOBvODJkBdeZbMikpe9FhVMxPkBzL2DBFQIvl/I3Yo2BLS50VcZqJ3MJeLFxjZqCejt1x3mPtY2pXBf9EHexHh+8gYJOD0dzzC3yZBrCdhMBJzPLCSg0LurtHaLdxkoO5TCm4DNIoBBkSNhZ/OgBGFjS8TPTt2/JgH/eO3fS8DRYPD/7CLwzUzAjxSwmQnYpIAtAZsU8GMm4I8UUNl0X6//SAGTpfTuBdMsBPFBwKYOtCXgx0xAp7BzyXsaSdsK9IOAzUIQP88E/FgI4nMZwFcK2CwD2KaADQH/hzrQhoA/twLNRU17E/BjJuDPdaD3LqMfywB+tAJtCKjqTzyej1agTR1ofeXC90IQxeMhtnWgTQr4sRBE0wq0JWAzE/BnApa95+y9EERDwKSqtE8CNnWgSly7+T+lgD/Xgf67CDga4H9/k1XguV88ppoU0L6NvlJA/VbUEI2CrzpQRUUCuh6PBMp6SAjY4Q3O7Z8JYWtXrGkt2j64cNM5tlw8SvqcCl8E9MUnpauFsW97gTIYi3hrs4ZIQPs6J20vmOtzmMNq0yeM3XncnzhS3jMBg5Tt3nWgW8NBAhZz6b0SRNTfSpzPVmlFXQO33x6uSNL1a5X4gyTkEJqG+qrnwd8X14YDUVArxJMryaRpenchXhi4v03+ePcCDY/SVy8Yuk4scDlFJez8mrlodZVXL86HwrEr3rTokeI92Tv05Hcv0EPnjsdzfyIhGwIO9usdxHdzzrW9YKqFYbS9QP1KA4+WVuhAPNfx+pUiEnB0CgsIfFnPfLGHpG1SwMAfzbi2DnS8t0PYTFyZBScRVKrXax+WMYqwnQnYrAThBMsvAq5U+10HGnRnEpKx5NK2DtTT+k5MuQVBsl+H350Cjpq///2/WQfazARsUkDnkiMBm14wzUKAbTPQpg504bmHzLHzcto2A1VlLuXcfqSqJI8OapsCOs+1JhKD/0oB7WUPCZhOv+pA3Zk37BFR9gH0LMpY2wwUciQg2ckp53RFzWtnArZ1oJEb1SRpZsrdxa+ZgE0z0IaA4MZ4dxIKJKB4N1PWLgXRNANtCRjH+HNH07S2DrRNARsCioaxe/eCkTuP9ZuAbKPmxJSkOUg5EtBeikpJHjPJeveCGR6RpPvsqoJ8WiLBJpYKxK+QgM1SELbEl0C8dBSCPJkjAeMaCXhJT7RtBgrAlJqcq50KC2uIhG4I2PSCUcargjidcTEls901BGO3z969YJ7ngwX47JsSyF4LBWr7mQHz6RGvv3jA41XJJgIDfUjaZqBjUwvBGiEBgTp4fk0KOMOBz1yHljwRVn0FtEo9ke/tBTMactxvQsBfPhNQPy86IIuv3il3Nclp6go6bISdxAXjg93MzJMhJqFA/NHoTlsCUkr6mWNMOx6RFPkAEneSCBuOkGBbMZnDupsgAYcn+03ATcILGVPsK46J1fYBSv82yey53OHJejufwKx/4pkzOyEB+QIJuF3mSMBhgoTLupd3Csg2HSTc5GwjFtd+nzly1HmngJvIGuI/Kx/3n96aOlAkoNftCBF9mEhOjf8/5J1Lo6LItq1/kA1RQaEJGKGAoEwIQHoqKIgPfD9+/Z0QmstaVefUbWTunXlv01Q0wIXw5RhzjOKdBroUhkcY92eInKvRtSTdFiJgqhUaCxwHEdCzjns+Cch6+UQjmTFs4WMRn68REBrNEiZu5SOt00D3i5UK0C5wf4vepEU2HkHkdbL3JKDYj3ZcBfTXzbFCCnY8wKRcioVr9ycl2VQ+VtdrIbLuN9eEyH27j9f9VUPwLypuPx1EbRhZjij4D7+BZ5b8PCK7Rri/K/O6IYbVk2C8aTULWEv4+loF9D2xysJpuRqtJwEDckUEfCYqXhdnzwMYg6dOInEwUX5LBPxxXfrPImBP6vwxTfA/+3b1IwymvPr0AwF5GIyxUdufCFirgHUYzIh1hM1HF+AHAn43gtYIyMNgpPkp/Fsc6HcVMMukxasL8B+b4P+vRgG5CvhlBDUvUb7hCJj18Gfin9sgvofBuIRtPsNgaiNorQIaNL6bH12AHAG/jwLWKuDq2LM+RwFrBLSkCb6+RsDV6mIW5rhC2hoB6y5AHgZTx4FmVO//TQXkXYBfbRAfCFirgB9G0FoF5HGg3AhajQL+WgTsSZL4r9n1/48i4LFTnCCMSrsIj2Ff40bQeRK8VcChvN/C4tQyBF4Ff58KKwiCEWG8Cl6jRgSh/xwJkSnkLxVwejmZjJFBn/IwGC9uIwI+y3tAY38xh7TYDF9V8HmEyOae53jNqRHwqwqeh8HUZYBcBVyMEHkcQdjBVGwgAx1NRMDeUt5ALGSEBE8tj7kKWNdBRLfCA3oRpj7EYRMRcIvnIJWuiICz5EiKqDf+iwrIEXA4O01eCGgoiIDW3Q5h8RQQgadzfD/o4bvObQc/rzaC1mEw0YxaLGRVeEttBK0RkNdBQLdwgA3wbz5c3jJE1HTv4/FZIYLWCDhqFHvwHW9URHZyv1N3TdYQmc6QBGcn16hl76cAz2afhbeTZlJdPUXghyEpqjqLgE5ohYDeFI93ZD4yXgeRdopqFPD6VgGZNMf9qcNg5rd9CAlbO+SX1kHgOdX79y743wQBf7YKqObpCobaqiy8Q4jItx0hAmqbbSlwIyhHwDoMph4FVIV0CmrRzQlHQHX3sGA8NUviUxsRsO6DIEIVB3qiVkLK8jCH0brA7cvtvkUyV/fAul2Kwo9G5WsUcAx5TjgCztN3HCjvg+hY3ZcKCOtH+TKC6oNjRngcqJd7iGDaKCt8y5ZebYD1KCBXAeksHIF91hCRvKwsiekPRuDghaDw5/0yI0r3gsh5/jEK2F43hjwMxr9NxZLczo2XERRvdfH9sgwR0tk9M8G1n6XzagPsIPJ6Rw2RNuw1olcfRN0Fv3QeLwT0diki8N3djmCoH3NERjmO+ShgbQR11WOs8VHA4RwREI4Wbm92HhMYFnLGvLQUNyQYjB1Q8zMipDB/x4H2t48twnQP93/et2KOgHjRjxMylNqvOFDeBd8GROLRaXsgv9YI2pOU1p+CgD+7DL4XNhtAnuIbAaeDHypgNkME3DURAVP9rOLvchUGE9rLdhVu0iHQGTRichv3dmDuu4gUgzUiV42A3g00Fl70lUL7idCHRWumFkGmXyRybu4EGBQXheA332gR69CUgTbbkuAaKSLgYKEOYV7StwroiHsK/uJala1PEeGkEyPAxFO7gES4nEnnPtXAPcQSg+7jFtB9nw1gcX2+VUAaXR8wegSqwM5P3D7cjU7Qn98k5ou75oYkp8qoutxpjK3KlUOP+2MJRreqA/QOS0q2xbzDEZAtZUTQcNEpwWxuReZeZ8uAPNW9Bt7mqZFoPWoqxDANRLj6f0JqFdA/r3egpYAIOFzj+z2P/QP+BhiIoOW2WVYJYxok0x0ev14H13PXEQEj0JsEf5kQuY/GtQOT3g0RsH1LEflWwzP0n470GgU0+n4XzInbZF7LQ4SVDzcdpiMDv8+5tqL00jz9ZRSQhU3c/w7VyW8bBtP6cQ79ZxFQ7rX/vQ7+d1EBf3IhIG+EqFRAXghYGsbjEwFrIyifBZxY99bfGiFqFbBGQMMe9Vs8DeYfVcB/ToOpEfB7ISCfBdxPntrf8kB3u/3usxHiaxbwf2mE+K4CfkfA73Xw3/NAv9fB12kwXAWs02BqBORpMNeY7V+NEDUCfjRCfCHgRyNEbQT9QMA6DeY7AnIVkA4yjeeB/mMd/EcjBC8E/EqD+TCC3n0DEX6Ft7O/Ng9U7onSn9II8bOVdeEknGDmyrbAzOGT0ry4PSA8zW3GYsWT6KOPiAO6hQgo6F5G54q9gpkfI8JMZe1OT2oxhZk+RWREFDlTdeseIM1lRLBsjAj4DKYFzIdVnug802IaKvYLAbkKGDBEOBb6RGDiGT/vcLP34JqtdyOgDYh0aSgZLJKiR0Bl/4SfYxR9JJ4CETC5q1tI3QEiacNEBPxqBAz6e0S6XUtkPA0muumIgDIhDPz+jhS8EaJWAb3uAxFuAvj62erm8jSYsIC7Q8/NIuR98Gx1QgScNkUPwuMT30abV419FiKrP95aLJpXs3vZGD/VU9OhEEqPShWM5DHMVk9EQDYGXN8Bb0QhUQgLhEx/9cFPO8GoCPJr1qIdWiGgfh2S8Bk/NDptyTGwS9gvotMNHPzFuEXgZic8XnUj4JcRNDzRPOOzgLPF1iqi/tGjrz74qhGCwRCf92arENz+xRaijvH4dXmgcq/7xxTC/+zcaqOdr15GUHWMCChnl9csoHctukCyCyLS+BBUqliCCNi9VSpTOckZN4I+ht0RaHerJJ4jv1XA/hUR0AscRMB6FrDOA/VL3VCItnh4MBg1ioIbQU8UEcbQ9JxxBMwKRM66EJ4joGkO5vh+W0RA25da5No5pGCvvIy542v8MoIS94BIVquAtRGUzwLeqHkndje1OQJyFXA6yhHBxof8VQkoy5eXEZTPAl6b7SFPg/GOqngmz3QwhnHwRAR8dKv15IiUWtbICeiZ5BA6RwTUiisi6zh7N0LwQvg6DQak7oDPAsKlgwioZDmu52EgQteVgLUKOAnne+LCA5G6NoIOGzken56H26/8rgtDQ8sKLzjtSxLNUgf0Th+R+Vblk7rTdxqML64RAetCeEcd7wSvzMuEuFljCnQv4PfnGpJC7vN2hbCrUvAvrfLXIaDck9t/CgL+7Jn1o/5sgKpWKp42Uzc0s4wRpMNML4JDigg4IoTAkkgqYefFyqQdY9QG4zzoMI6ASQuRaLjeawLTI0RA7bJCBMsyRCbrsZIoS98IyBJlLJHr/doC9ZYrjKfBiO2nDJNG2mXe7YIIOG4gAqaPQGdRMbkl9DlCBFxmE0TAcIMI1j5PEQF317bguofxnTxGtgrLuywV3tBbBbQsKgRs9RGpLjki4CXpPUGbbd95oA1neYLxMJcK9+AsN2RhrP6CgOfT9QjmuEAEPFQ2/1lj3QHd3mssKEilMg78I+izAyLZcXp9GUHD0UYjYeIvJa4ChhNNZVF3ejNp+cTjw42gmnyl5EZ2J6DOUSKelyACni4Mt79STQiJNjmTIXFxPf2iSdwtRYRM1Z4I1mktFf5mOz4Tf7O+gBPvJcE/FG8VsC/Pm4K32SLiuXNBh2WrjQjsAyLkeLF/I2B6UfG6KO/OMDmGiIB2dv09VUDxv4OAitL6Yzrh27+uFLBWAetZwCLuwKcRND/61t8qIT4Q8CMQ9CsOhnfCf1VCfBhBOQLWs4BfcTBcBfwIBK1LAf9nBHypgBUCrgEGf4uD4ZUQs+E+e6mAdSXEVxwMR8Bh227zUkADr4mvUsC6E57PAtYqYD0L+BEI+mEErVXA7do1i78EgiIC8kqI2gj6jyogN4J2um72GQfDZwEdwXwZQbe9ysj5FQdTq4B1KSA3gn4h4HcjqGVnevmhAo5mLR9eCPjrKyEUpfPHlML/7P9dffSNM0fAsJf6GlVbwgOR6mizaFEgki3uleqmRYYQmHcvodmmWMF0NiIFa5f3O9WHRcxVQEY0/Uw3uXGAZa+axVuk6xcCRsUFt+8MIaEslBewEKvS9IetKVQ+GhuIkikl0WCm42NABIz6A0RAb6MH9Doo1hAsBETAsMgDOlRXiKTpGBGwrcKZhhbb4qVphEg1S/WYG0GjrvOeBZTn6gsBg87Kc+gkXrFqNpEIQbLKTTqaswOEDrWKcPHQgS4usstVwECaaEA361MEU7VjkvA+xvWIZeFDFA0J40bQdkl2EPQjRMiLgvsDCiJgyC5vBEyl1QRCjSACjnb3mGb7fYAIqOLxqyshxPu+5LOAgXe6S1Tx1DUswiZ+wCrVNfosRETA9aGPiGjhehxxPwV/lVLyiYCLk1mEuvN4IWA9CxiIhmfSseC+EXCU6IiAIiLkPBs65NcioKJInT8FAX+2EZTPAg7UsoDKcklGm8eOG0Fh7swCcnk8Um4E/VABawTklRDb1LJfCFgbQSXtkVUxmYhg4nmWkJn2eLfC96x9ZSQd+whz8+LVCq+XeQz9dY4IeI/x82sVkNIfpYB1K3yNgL5aVU7UKuBA6WaMq4DKAJHHPB4QkfBn90zE+3YO4zTDz68DQTO8mHEE5LOAWje0wfCveeH6ESLSlwrIZwGDzsOAwbmKg5neEAH7N2vCjaDePkakZKvxCNdbIVjdCl/Hwaj2fcd4KSDb4eVOtXeIgE9AhEu1xhCGuDuCd1cNiXT6BxvozUeEro2gdSv8ZBRXU7wHRMCzvJ3CpNQRAWsVUAoQAck0zwrYxcadpNF4DH1ljMe/ngWs42BoWsXBPPvSndBmFddTVUL4swPu3+OJCDiIHu9ZQPbwEIG7jwP5tbOAitL791r43yQQ9GfPAp76uyaMjjtEkCSo4l8014agSXWBI2CtAlYpLCTMGpWq1ep3wNLSTuG1jo2A5MHwyFXAkCwRAfeP1RDC011jUTRYKbRRnvoQPRS1CHNjopFWZawk4RkR8LhLX0ZQSvVuwSsh9BEi4AIqBKwDQbUIEXC+ub0RsDaC1ggIjwwRsFYB8WIgCa5yuAW0uFcIWAWCsuHBTaje7gtgiFONBBtZBSqsEKH601uXfSDgdDdAxDuC61Dhdj3hOcoQAfuHpkMmxlFEcLTeCDi11kegeAUnXAWsSwHnk6o2vs0mCmkM30ZQrgIWq/4BRsJMJQFpLk0yhvkZ6GwjMY6A5MxeRtDQ0Sd3bgSNN8Nm4U/gjYBDdpIET5pe7iQT1lfoNz1EQJhXlRDaqAtUlZsCaDki4L686TwQNGg5iICX+Y9KiBoB5+nzDH3V1hkLhN8zELQl/VcQsN1qCZ0/ZBaQ/OxUqBoBayOoNT71g89E0FoFPOirw2cczPdOiBoB61ZAo+2tg49WQK4CMp20XwiozPLgbyrgardnf5sF/N4JUSeCGoqDCFr3wvNE0H9UARtDVn4mgn6Pgxkq8uwzDuYLAT86IWoE/JgFrFVAjoB1L/yHEfR7L/wXAn7MAn5XAT8SQb8j4FcrIEdAs7tfvBDwX1TAj0TQWgX8mAUsN4r9n0VAPKfavT8lDuZnG0Gv5eIMSy2xBbaf+pQqESLgEpmcsTPNFZqMT1tEkqOBiDfxMgqT6QrClUKEqpPhTp8D/NOsVcDo/EAENO3pAZiPCBaE1z7ed3oMb/y0uyGEg0WW0I3hJpD2x4iAreNdodeSbCC55pQFzxARcLmu4lFmbYuElyrexUmENUwHU4OF+1b+UgGDjYtItPLeRlDAazYi1QwREFr4frUKGI7FB1Cpuwg+ZwEfzSpRM1AoqYyUlB5mLiJgvLJYlFaJowNdBXD7Iq63e8yA5oE95UbQqMQzmN6nJ4YIuyRFoBaIgExEBMQbR0SuehZQVU9rmBWNocC2fUS4fiG6MN20hyzohbj/q6URwGycE+EDAVPdHxVhdEGEdM/VfxLN2JBxBFTacgyz6ZTgjTS9B3R9Z4jcaxeRWZS9gFri7T0LeDnkGd2e8HgvJPGNgLUKCJpRPb/B500PEXJWxg75pZ0QeE6JnX81V/8mCCj85OsUVwG/IeC4RUsBbxIPAU8ErTsheBzMQKxm1e4bRKjNCr8ZLx870E8ObwQ8RIiA/fX93QtfG0E1a70t/KFjauR+Qvixu8mGgNN4q4DmWcuFDxVw9By8WwGttT5/dUIILbNF5qNuCs5snL1mAUdpNQtYmDnhRtDSzOefvfDt8dYBfdx/twKW49wGctuuiVs8zM9ZQDdOEKlSJTeBis2tANs9ImA7HSMCdlv4fk6JiCXfBzaoyQ0RrJ4FrBHQyG47xlXAGgFHy+GGcARsPwYGVwHd5gMRMLx4NvSjdc78+7L87IUHQcLjuR4cpqB3fqiAx7LhQn92ygT/1Nkj0irbMTj7FI+/aOL+2Fs8fiP18UbAuhfenl52AnRmbxWQ9GNEWulaSmSXjW0Y58ov7oTAc6or/ikI+LN74dfxsAEDMdZJZOXqhsr7ygiq6roQ2pdVSR++Sl5G0N3ZNelD8hEBj4fOaxaw6HROnwg4CIohTEvtjYAP+9aHZHJRCzZwrxqxsmMHjGirFFwFhONaAbK0ugKfBZzfVQOguX0bQetOiGCzes8C6pJNYDavWvUuj8adTB8LDdxu/kbAI60Q8FghILsgAmr7SYsbQSOzc0N4Y88LjIeH7isOpp4F5HEwehWX4lUdEgYQrQibVhPIVu11EXlL3B+WIQKKUnQCjbWkVyug6J003F54J4IKASLgzNYQea93RLjpYomILOCvcaBMlw5hzckF7MyXCn89eiOgL4h4/ObPZoskA7zjTYoSkU6N8XgfziMR1M5TEmAUNiSiLUY3GEOny/gs4F6dS2AvnoiM4ycinugILyMoVwHrOJhQyRAB/TbuXx7urr+7EbT730HAdlsRf9aMxS9XAX9yKcSXEZTHwdRG0LoWkCNgXQv4oQJ+JIJ+ISBPBP2fVUAeB1Mj4Lo4rf9WC3gJb4hExel5188n+87jYD5KIT5mAZ1bFevNrCH7SAStVcCPRNDaCMpVwNoIyovhv2YBv9cCfiDgPxbDr065+TKCfk8ErY2gtQr4KoXgRtC+ywxjjAj6P6uA/4yAX4mgvBSiLob/UAG/EPCjGP47Av4vs4BfxfC/dBaw3e605H+9tP4uCPiTL61bwT7DNF/ZQrRsIbKR9e0BSWbbLDiknkKHtrsDv381hKAhPRIaMiEDb7x/I+BauM1hmoU2CcQ4P1Of2AcIrg1EjqeF7zdv3t4IePXvGV1fbgkElzUiUuQiAt77i20VP0OLsP1A5Dwep28VcFvFu5xWYgEgdRABF9IjoAf8HmG5HvWLqHFGBBSPVTzMluI1rVYBuxe5gMiYmAU7Obi9uhFCYKpuMI6AsXULIDm7iJx0oePviLc6ciNokDU8oPPQ9WB2L00SkGmGl1KLTcFrGSYJhzP8/CYw3D5tIAI2z4iARY7rnQUHqwh109Poo1fkMN3e3gi4PREXXMMZFsHzeE9ospyGAGlVvjaRPYduhFuJ+7NBBBx7D41aA2MN4TEY4qX8gu9nuwwR2zkRwvYnCOhTKGLwWHWPIGS4v4O5+EJANuvpGRUs94WAYTh9vFRAb9ExWeRd8Pl2iAiZ2uCQXxoHg+dUR5T/EAT82aa1QkhXoDK9FHx/PAvIrHyXQnwkgtZGUP/eKBVidhFxhnjJElz9aJrkooZjoJZVEtgtLMoRkAwqI2gjsBIeB2PcKCLUNCg1ckoPCEuxtWF+1nojoFZma+KNTUTAcvFWAT3oxy2uAmo6ecfBdIM8hWGn/UbAehbQNoaIVDUCnpfpHPSB/jaCCnZ7whGQzwJ22g2HIyBcVvHLCGoOFUS4e4DP3++pBYOoMq529vt7NYkPYFpsK/izDJF03sE/yMG0mb8SQWsjaK0CcgT0k8f0NQtYJ4LKLoIinwUMZFEh1y5+/gAv/QVHwInemANdSPvCVTNESkvdIhKT1QaRtvtGwJExRsRdd6d3UsrpBLShmgsfpRB1IihHwDoORr1PEKFvupSReDZABAzFbeFqyIxkoIcOGO3JgfiC8QsRsN2Rflol9J+LgMEmRQSMFHsEqbbWhSgOEcliDxEwkB8q4yqgPl92YJTGHcHf0ktCtkV0BjM964TZnVVMH+vVEGYbpCSmWjeFG0Hd7RmRqCNcKVlseyLo65kiQCKlEllfjwqYA7/3aQSFKNRZ4BSIgM3TnkJ0ANy+lalAD4CP3ZXSKdzOJH2pgFPL6r5mAbkR9PhDBSxn6w44u44qME11A6pfqoTQgdUt/C5blkQZFX3wkpbGwl3sOrQtICKaa0TAqDVHxGNFswuq1sXnJzFuH4uTM+jhU2L+Wmki74WiBmwzxOfDIyLVXDH6EE3wZ4ojICyuJ9CFo0oidT4Bkj6X+PnJQRI4Ai5IgQgpR3j8yuSqEHdp6xwB/XKDCFiMlhI4y16XQE9tKGSt+HeYPNxu4fbPzQ2fBVQvYrP4MILO93hTHewuK0onpaqB5zzeCDhydncY+t3fuBaw9eME+88iIF5YpT8GAX9ZKYT12D83+nWr6Z+lEHUczO56GH2WQuyLjBAeB7OwTiv3aFkTMsr6LNCXmd19NcOv9wHo81zouqur4ghmufY2Ouueju6RXpzCGhqZ8oGAH0bQOg7mOwJyFbCOgzlTA5FnM8rvPA6mTgQ1iL2+66t+IbkHM4LCcGTm6J29vfnsBaxVwP3QGbyMoGvidnkiKEfAuhQiX1jjTyPohwo4m7pHjoCjBgPlAwH/YgR1Jy8ErGcBPxBw67ipm9GVyTgC8mb47tp5JYJexvure0r7BjOe4tPkiaCHGTP+0gw/2tj/gxG0LoWojaB8FpAOVOHTCFo3w2/JeFz8WhWwIwn/3zbDnye3M0RX742A9Swg9DKbRavKmFnPAi7wTopEk0E1azZiiICPjFb2p3uLXnvqnKuAQW497vRiuAeIG4AIBs01pZ1GVfqQVioauWcZtRI5BSYuDRIhWyo0KlZbSJYTKjA4IAKyAdtD7A4tFukt76UCLsjFKILuII8pk4wdTJfbvhAVpXam7t7dQiDiORXcL15MO7KxgWV0QSSqEXCjGxGk97bB2ONexa+M1QDcXYoI2N4gAt7cxRHwCmoVUbR5AB10Vj6ESoz7G0laQHc5Ite0W8WpCAK+X28vBuBfj0SIki4irHTE9bhO742ADr2twdXdoRBdoqqXD/eLx8EERQgZNcasmsVzcb31LKBFhRICsxwJLLs9KFcB3eYRkTEf6pSq1mkG4UYijCl7LaYT7zaDFDfEW5oF7q/L7D03gka3vr6hzpy94mBY75ybtNtCBPTFqjewP8Kvjfl4/+3ter9aBexI7e6fYgT92ebqOD2sYORnZeHLg0PMVUASDkoBZi0LSMDaKThujAhUI2BtBDXFASKbTxGBRsJ2Ak5xKBloMv50ro6VCmggEnEjaK0C1ggI/kSipNNvh9A/KZvCm8RxTMajPIZRrK6r2bk3AqqzH3EwNQJa4g4RJgljidxZuAS63GeCb6gSslK3QsDRIGdua4EIqDn5HG+nf6iA3hQRsDaCwgNMRKb52EGEbOH1qW2XGUdA7abg59UIuFt7I9Bay63ghat9i1hiCjCWO4iUyhwRtC/OHLDZOBe8RR+RT6mMnPUsoDczENm2u0MMVqvYFK5jIuIZYmiCEdkbAr6wV4hetscwnDpr4kdMqtoMq1lATdwXHlXNmCzG2ymM28s3AjbdsQeTMsT969K9RJ5J6oLujBBhnXaMyNpFBLTtSqV1nuWd3JZvBHQ7a/ONgLUKWKaIfJqjO0Cb4i9OBMVzSuz+rP+q/NOa4WsEHDlzRAbZd0s+CwiNli4E5LAqabAz8K9BruJNahXwlnVEcIZVqYGUNfA7b84vMAxw+8jtrxKuAtazgIFxVBW6uf5AwKUxcchx2JNAbxgNwo2ghrRUoO/PeoWn63hTt9JVA9hiqxdBtkcE3HYrI2jnqRbBqip9oCKuJxgliKA9JT0TZEENZpMRIuB4osa0vagQ8ObjeswQt9/fdiKMV3uN4BUOtz+Q9Q2MO0UEHOjXksfB1EbQKNBWiJhq5/aKg7n3lgEZb0a9FwL2LmpAbQQYcLSVVHjT7BrzOJj0XM0S1kbQ6x3XF0/uKoucFiLgpjO8AJUURECLIDLqelWKUamQ7lREBOy3cHu3ccT1zuauRj3q9hG5typhWbkyqbWbS2Cs113mrjdNjTxs/wG2tO7+MIL2eqD3us0CzCkico2AdSnECwFDWXsZQc2m6tCZMX/AINYQsX9bFVD+7yCg2K3m7P8IIyiVfvLt6kc1/Ncs4IcR9KsU4sMI+oGAmsKmrziY2ghaq4AcAYPdRvtbHMw/qoDZZDAg5nhfaHrzOG19qoDfZwHrUoiPOBhPnz4/SyG+G0HrWcA6DobPAtYIWCgu+VQBP+JgvmYBrfkBEavuBaxVQJ4ImgZsxxHweynEKw6mroavewG/ZgF5KUTdC7hTjTWPg/kohajjYKyi+yj/VgpRq4C8F/BbKQQ3gibnVYeXQnAVsI6DqVXA77OAn3EwlQr4S6vh22JPEP4UBPzZt6vi+HQGsANEgoH5NKnbJA/w8+VbBVzsyQ7i0wMRaOlXRkODZDCjbcqiZQfudHu6LcBvHhEBL0vvTk/b4gjLR4YI+Oz4iDCqsIHFc4sI+LzDhg47pyXMDo2qpy9HhLLyxRYWUTggwfryQwVURUTAqEr4tPZGAV7gIgJerEdMtwd7B5HVJYSrgA1nuoV0c6MsHDbw9dch2bxUQPbQA6rq+ynE6dBg4WCeA70btxCSlowIpT4Qkdrb/QsBg9lFB5q5QgDJsIf7i3+qMT1d5RiCRDBZdDURuQamESJSbinhCJitEFmjrowIWM8CSnZlXK1UQI6A18fNA29kIQIujojA19VpColZDUXWKiBMjBLmLWkkBOXmYdK+ZK8h9HvDgvUmHqVlLs9heddJEWz2WkKDjTsH1n9QgRtBaxVwluE5Gdznjw3vBYRtpUoKpWfS5nSaQzRo4PpJjIg4aRYzwGOL33c8937ZLCCeU63un2IE/dmzgLUKOMnyUuAImI++jKDVLKA8eCMg7IaWRtL4EsNQXiCy1UZQUC8uWJNDSTgCciNohYDek84yvHp0FzBsWrj9cP9GQDo6bAq/lyPy9Px8BsRR14V3mOLn17OAo3yzEzyjhwh4lcYLjoB+94QINnCtFwJ6fa80SbFABBxcaV5wBKyNoHwW0N5UcTBXHZHpPkREuj8QmTwldEAP8zXzTykikpRfUqCL5I2ASTCwwZqtEJlSFZHLdnMPiB3tiD+1pBbJGxcHxoGPCFjPAqrLdxyMf1erKvhKBRyoFBGwLoUI1JnFjaDeMjU1Mt/mE1DT6RsBaxWwRkBYLKWYiF41G6ms8PWHwxsBLWuaM/86FRUiGQOAyVFEBDcNRNw6EbRWAeG6RgSsewFrI6iXW/j+dS9gfzqvEL5KBC33uP56FvDXGkHFXqf3r3Ewv4kK+LMRsCh7zRcCkjki3yG1RxA0yBsBuRFU0RFprOJmUpX0RZjgr2PBETAa968cAVlUGTfPJSIgC/O3Cji8i4hEwk0V2K3EO0RBX3fB3N0axA31VCEN2mmAQTWZcASsjaDerv1WAcP1Df+IRILb10bQ52VBYDGzEEFrFbBGQH/Z6grucnsL6KldIaC0xvWc225CAQGfI2BYxmql4j1vMB4+uoV73lYqoIIIOGNDRL5ua+XQvdd78DiYaOBfE9IxIxlGjRkibfJwA9rd9S+gTkzpVQ1/jBGx/LuIiKgLS4VEtoHICzki11FCBOw7E0RkaYFI5wybMRF2xzsQrd19zQLWKuAsnyECpr2bRvdDt9p+h6/vVyUPynUtweDkdAU4tK8aiXb9J9D+tkdecTCTThecjL2NoPUsYF0KER627gsBfRKrQjTuVrOCz8nzhYDlZPl7xsH8OEX+swgoyd3enzIL+LNHgmsV8CMOpi6F4Crg6dGHf46DqRHQunmEfqiAPBG0AUL7hYB1KcSXCmiwk976UAE/4mBqBOSJoPUs4GZgxy8E/CqF4NXwH0bQq6gnH72Ao2K+1rgRNA8mXmE1ZZJ8ICBXAb/iYP7ZCMpVwK9ewC8VkBtBv1RAbgSt42D2+d36aynEDxXwywjKewFrFXC/yI2XCliucX95L2D0zCVuBK1VQG4E/aiGr42gj66RfqqAXwg4Wu+frQ8V0JLSh8QRsO4F/FABz03f+cWzgJKstP4VAX+PUoj2z56vzW7CBUK17ZCIHN4IOItcm4W7jv5CwCjuIxLVs4CqZGcwdfe0CE2qteihyxKY72Y2CffIdK9ZQEv7CwIm5Qm3D1ZQ0rtDlpBcCoPxWUDFZVuYj5IBC445IudYWbwR8Og8XgjoyulbBewbuB642oQETg9eCBipLVoVGSGidVtujYRmEZlZHtDiIk+5ChiNLETAyC8iCOcivj4nD4fG5e2ICLt+G0GDixrAkokmImYXYnpX2AzS5qUqVZAfAdXdUwRxJlLC42B2Aq6XxTOrYBPINTqz3ggYmHN83NZsH+LzalgE8+s9o5cnrgcWE/z8hVXNHhbsAHhniQi4snKHdiaVCtiqSiXGI53S6/k2g9DNEAG9OWS0R4w5xF1vQMIhrUowXHUPsy0ib7RYIgI2lWr20hkiAm4y/aUCBm5gMtZqVyrg/TbnCBgZnv7rEFBSBPlPqYbv/ORz6mzkK7ASHZGvl3ZfCGgft6Xg3c+HgOT7bgq22EWE86KuRnbuYAb601oz71iaDrkIXYCRaJXMFYllfs4CZq1ZQi7D9gLsu4MIxY6xSTI5DMGQrxu82rhVYmZnOwMzba4Fb3HrBmQ9SFMYGgNEmNkobpHh1Xongl6V+DULOGrKOeEqoCR6uH1Q5IJry+VLBbQ6Gn5eT6iMkSe8yXVcWvXiVUZQWR6Mwen661cphFggAtZGUD4LWBZdB2je2Apua4oIeCaIgOZ5+lYBj5I3BuKuEcFqFVAwEOF07/IXFXC8IYi4JylOyKyRWzAyLhvmFhdJI1pTnwBpJoiA+zs+Pzrg9sYpxqubucTHfQMRkKyWG+bP9DLBG1sLOAK6d2OqEOW2xfVEJiL4DtdFLkaKCDq84/4tKmR2AyvmCMhVwORiTUE/J7g/dSLo0R3j55PGgUG0/oUIKCntnzaw8KsRUP3J5xTR1k2Y5MkbAcc31wZQBERAdaieqZohAsb95TsO5qQ3JZjMM7HwYXxJyCBbPkA/4PYsF1cJHdn7IbgzHZFo9lRfRtB5e40IN1Xw26SdTg+sXrdRgJaMFTIcNhswZEcZf10bblUN/0ZAZhpuxhNB46euFuF6jIh3qIyg030gMp4IWs8CBot2j7ha/sMIWqmAfBbQjftd0KMIP79WAe/96A54BegKnndrbkgzu5FXHMzijghot5vPVyKo/mwmRG7OZdC6xzcCmpf5FYyL3SW8Gn61ETRIRiY+v7Ncja4aiIALO1OLgNZV8xv/ymcBo3S6jIlUPu8wLA/dwkv865k858ILAVnmIrLVCJhYHZUEYuIiQrauXdCeiLi+LFxNIuC/gCXRXuEKTVz/nkbV83ET7zhHN+ClEOmsivdZDPH7uvaFlwoYPl0VaKZOhJcR9Hethv9S4v6zCIi/wfKfkgj6s6MrahXwtFJGn7OAHwhYx8HwUoiurm30tKWOeSIoR8CJrS5eKmA2fm4+SiG+q4DcCPqhAtYIWJdCcBXwWxwML4UYn1Ylj4P551KIWgWsZwE5AtZGUK4C3mXy90TQWgX8Xg3/oQLWCMjjYOpZwFoF/DCCfqmA/xwHw6vh617ALyPoRxzMmuw9PgtodhluXxtBs2iASFergN8RsC6F+I6AK5Y7xUccTN0LyEshvhJBuRH0SPH9PlTA/xQC9gS5/adUw//suaVaBfSGa1tg2WLt0GNuPCFe398IeFfwtsiN2yYJrSLPKG3sM7x0TKgQruf3Fh0nRgqLqGcTvJ98vFTAyLiaRbAYIVJe5X0B8V1BhCpaWUlPClsBrCaIdLu4mnWzBUS40BsUARv2Ndox2B7mGwORbJ4i0pkn91UKEawn+Bc4Py92MAeZsLDjwJ2O+3tEwjEiaeToeUIHib1BpEIEDRpQVcXLLAY2st4IGHfECKLllQpcBeweEAEXjYFV8DiYZ2qHEPtHXO+md0/o0FvNYWbf3ypgbk0jCAY+ZUGvQr4aAeeL1BKCIMDHi+0Nz/ARvBFQ3E3fCKiJ2oYeBTuG2fiCCHh7eoigmX2AeDwbCVGzg48tFxHOzXSDMFfwKD137Tl4eOWtElfvG7rdFAuYp9cB+zCCepsmIndy8jZ8FtBvm7g/ma47XAWchyNEwKuNz8trdwHx9uKwX6sC9gRF+f+1Gv4xa2dVNTsioDSxEnKf/DCCLhREsnCpI3JVSOQvJjONTDcpIs76hAgSj0uHJE0dwJyOSkSYEyKggVe7lwq4bx0y0u4/FjCI2Y75BokdcrrnVYLnvZrNe0oxaU4QAam2LIjv7PHzDo1ZighE98Q3n4h8AzpegGkdtoUHW0SWbTtdwrBR5oyrgO0QEXBQ9tcEQgERMIZ0Af1Cw8+LmNQifQcRqlYBIesi4jUHhwlMxASRM79KuL49IuCgvdgVLmvFJXnMDmOuAvrMReSaqAcfJrvejnj5yWwR4dnG7T1rTdxOF2HtoDYWoMvnneCfpvELAYeDCgE7JSKdMzuMwNzeN8x7Ig2QLN66MOw/1swfbxFBDR23H906e8ELB7ie5alS9eQEt+9W1e7rfeghYmu54O/mJSLksOpVTNi6+DCCGlllBG0cS0Rec/AXBOwtBoiAMX5/Hh53hUhm230ZQX8pAvZaLeVPiYP52SqgLfebYBwuOomC4w0RcDe1IW4GbwSsjaCR4quMte4rk5a9tQSas5aI35MvMUnM5wOGozEi5FpGBGQKImDoPTQW9TtvI6ivC6oQyHQZkKHU7IGWrRvCJwL2q6p40kYEvA8QAUNlqxfRUlUzet3cBpBcEKnCwRwRbB7KFELVQAT9MoK6jwyRCIZq/FIBG4iAAW0gAhb3YQ8mSayR4O4iIqrq8AH9RO3hOSZOSqIfCAFmtd9xMGKjKXAEDCN7siFxZ63AsGjgY7N6/0FjcocJXXQZL4WY928aLOZd3J7piIDS+m0E5bOAXVjeYCydEOlmwjIh1Hw+YfgougLvBew7MiLg9YRItjfx9aXC+uD5U3y9oN0c2j+MejDyej3imeHSIed7rw1qe9MToDHD7WsjaJ0I6m99RMA6DgZ6pSZE3VGFgF0V3/9I8fiV0xXQrhy1wGwhYocruflbqoDtH8/9ZxFQbovKH2IEJfRXlEJ8JII67aLxKoWoEbCeBfyuAl4vc0QuMdmYHAF5Iug/ImCdCMpVwNoIuhiedn8rhagR8J/jYP4XFfCrFKJOBP1eCsFnAb8Q8GMW8MMIWieC1rOA1nPwyPTZ6Xz9nAUcCUL5WQpRI+Ce3BCR61nAxUK8/3Mv4GjtEEfXJ+7iUwWsjaAfcTBfKiBHQHlFThwBuRG0MZJvn0bQlS3nLxXwesiTv6mAUV9+uqduNv40gmap7fxNBfy1RlC53ev8IaUQ7Z99Th225AKze2UMtNy+Q/UOe/JZwNC/PBABw/0e4tkeEbB51jN68+QcYJAiQs1X0KLTRFjCNEVkjOxSb3EEhIlvFiFd+SZdxWQDc21QzaKttDM9+kIGc3tqCCxxEQGbV3EL4d4eEo6Aij3Fzwski0XNKuGz7NkFRHYTkTHyEXnKkOxhxuakCBfG/U6PXrGDqN3A9XTXekIfqr2FVK4QNBrnMR0ZpxmknZnBQmn8AKpH6hT8Tn9AmKkicjUu4hH8p2Ehko5zvHTviymkGwn3V1xARh/ybQ5hNMX1P674fjoxpjAfW7QIpdkbAVkDEAGvm4dGA6+KoynxAhsWy0oVlAsf5qdkWDDJgZKWmT2DxNpSgRkrXA/pFS8EDNOqyj7JEAHnrvpGQNF25zAtDEoYlWBDTyN1AWmSDYqIHPD4SBv7pQIyy9RLOnIXG5jmXatg8vOBl+YqniY4ThBh2wkioN6/JTCfWQ77tSqg3Fb++W/vN1QBf/Z/q4wNREBzu34jYB0HM5kOEBFqBJTv+hJsR/4LAg7IY/1KBJ0sxx4M+qOS+e686xC4IwLq/WoWkAaIgHqCiENmtx1xxxvJIcPVLIb+ilXIIiMCBs/DHJxWWjAw9wd8bKSIZL0NIpXXQwS8+xYiZGIgko2upkQ867IEfQp5wRHwqiMCaoaG6+kL5p04zXABxnn1RsAT3vtB3x1tC24E1TLP5QjIjaDnA74fKXqITDUC9tSZ+5oFPOwRAdXw4gO9aYiIhozvZ8jhBK/ew3XBVUCJNOYwuDm4vbJHBHSl9yygv9XijAxWF/sTATUyBlA1ZV1wBETmXbyMoKfqsdPA40uH6Ya55UFKyPCW+mAcd7kAuWJqxJZxf9TEWAuudpTORH3k85cKeLcQ6WoENMh4T2DtxxvSMfSXCugZaqwQauuIgOr8wH5pL2Bb7rSEP0UFVH7yOSU0hk0gwemNgJHAbEgahS5EMEEEHJr2CwHDuESkcNKryBHQ2+MtDlnlTwGcZorItbdvGe3MqlnAYf5WAWsEXO5aVRyLi8gUKUMZbIM08W/s0lCIjNcj0Oy2QrgKeGohAkabtl6EK0FNaK+NCIhXzLcKeF4VFCLnhggYTMd30iz3Giy7pCd47S4+f4lqBOzjeo6Wm1FxFMmgebKG+2evAjoc9xAB16veKw4mC2UCvrHXCq4Cnkb9Nph6VQohEkRAff5sQD9bagU7jlxEzBlurw7n3cJtTJox2Q7F1yxgaC4mCnEiPF6po6lFtKjiZVrO8cbjYMKkM8nIfnoUgPiHrsBnAfMH0YH5iyoOBlyTPg23D4tiisjdUyojqI/IrDdOuN7DAc/+prXE9RV3mfhGq0JA5/pSAeGJFEyXTfGFgFwFnDBcX3QzVCFsDBEBj2HUAW02+42NoO0f16X/LAIqoij8IXEwhPyKRND98ux+xsHsS8F7xcF4G6H7ioNxNvpGL2/i8oWAX3EwNQLyRNCvUghuBP3HRFBuBK1nAYOnvfqcBfyKgzGOwDSOgEWInz9a7vQWnwXkcTD/2AtYq4AfRtDAqHoGKwS0qNTffBhBjWugKR9xMJah6X/vBawRsFYBrdOyZXIEPCUXEPgsYI2Ah9wbFcb4hOv5MoJyBPwqhfgwgn4gYD0LWKuAPA6mVgGPUmG9quHrXsAPBPyKgzFmEX5ew7r13KL0LWaV+Av5MQvIVUA+C1iXQsiyn+n5fpW75zId/WIEVMSu+Mcg4E++tNYImF4ODgm0MyLgIHCfsMz6dsHuvWoW8GjvOAJGm4W+ocFdzGEOe0SuVkdr0ZvFVhBdKuMoLB4t6qrCCRbPJyJJtHgjoA97RKjlAO50rxQZRLu5IUTiCBHp6as78DrakDD5+NTovYlIFUdHi4Vijsi3eyLS8FnAGgHd2wmf719JweNgbsJ+B+EqHLBo7T0S2jLZFmZhhggqdfWAhiDPIV4lRsFVQN8gU/B6IiJg10QEzB7qCdJBB5EpPuhAA0uIYbo64XrZ7Z7RmWksYN6U8HHxfMQ0U4QXArLpHhFWWOB6wqtuCazM3giYyBoiHNx0jeZLg70Q8NC5l7RBVzOIoiYVwkNUGVPFxQGmhmOTcH7Dx4eqR9GNAoNERaybNNJXCwiQjUnYWWYl9YYqIty+MxC4Cjg84PGaXR9mEeFtfElvbLWBcDNGJB3JukOvMiIgTHX8PvbZY0NXqphCStmvVgEVURb+dRbwN1EBfzYCKqvDXxBQzB57cMa7A3GN7SwmFrWWMBohEvnGqip98MYzsPf6WvA6XUQ6dgx9rgJyBLSfFQLeKwRcO90NSa+NlwoI5soEopAtIoow2BaeOCxfCEj0RvGaBRTlHyrgoh9LhBw9RMgrIpxXUkSWvW+twBA3OSJXEZvkuEIEHK9WiGRiT7qT1hERcCJXCPiQ8fF86XnQ10tEzmyOyDRz9An05UdBvKeFiHTPEQGtTN4VcKyq1vttRDQnUraC29vHGukP2gwmUrJjXAUcmtVsYYWAsGNSQPJthbjsuCfeRDRj0tXyGRhGfyNwBHx4bQcmKweRzjwisq4uD4Bxp0AEHIj4fF/G7cdytBc8WvUS1giorpNN4cW5lCFIzDygorEmfprGlEzUHNejq7j+tFI9W6cfRtDdGtdXx8GM/THuT42AXAXUK6TdZZJC1ucBfj6bHIpfi4CKJLT+FBXwZxtBWXBtgvWcIILoIiLYSpzaiBBtRMCOfjvTlYVIM+8GiIClrzp0Jwy7oGc9ifFEUEnptEANG4iQR4YIKGt7g6uAwf2KCNi+CQTC20AjQZcuM7LqXBUw1V2TcRVwZR+boG4bCvPKdHWmioQI6AuhXkQC+aECyoUqBEpXBbrzThSWWyoKPlmmLZKKiIDz0VXG7edqTIXeuxqe4U1oQu14rQClB40wJ1ARIcORgOf0pif4w+vkhYBMKhHxrs4N6LQ/FMHsVEbQPbmeyVpQVYD9RSsiZ4IIuF6OECGh331Vw9cIGEUHjbHrCZGqURiEG0GjboIIaO4r1bGRqiS4DJsb4pbXFgx7aY9wI+h8gdsnnZFOwks1+1cbQacd642AtQpotaAnuPTcDEhLeXbACc4y4yqgoe5ksOZZU/DDvftSAetEUMailclnAdNpiQgoVUbRhnV8IWAkDia/JwL+OIf+owjYEbqd1p+CgLr4c38G5uWl/zkLWBtBPxCwgWjC42A+VMCTmVLCSyFqFbCuhv/eC8gRsFYBvxtBOQImvVVL32WngieC8lnAr2r4j0TQ/yUO5ksF/JgF/EgE/cdq+H+Mg+EI+GUE/Z4IyuNgvkohPhCwTgTls4AvI2jfZVY8IufPOJgaAb9Xw9cI+KECflXDcwTks4CHjfmpAn5Uw9cq4EcpxNcsIC+FyINF4eaahwga7Ly7Lq4WoXue40X+lxpB8ZySpD/ECNrWfvKlNbyLF3Djqip8KvkOTWbTJ0xPnl0E8ahCstV0D/OpYzJ2aHgZHRGSw9KZDEi4JHeJbmWSvVTAqZK3aH65HSG1C1NgidQ3qTxVN7B89BCh7sv7nW4jlsNsp5mEG0FnpbuDRTccskiaVKQzOpWQ9HqIgKSNyGXobwRkyT7HS6cn7CE1PCJwI+i2qor32t0BC9MxIqAZvhHwZQSNjTmkgo0IKSwfiHin6RRYF1/PVcDkLB5hOttZRXQIq9nBrjp7GUG7QYbI27MXXAUMxzu9qhQ2YkS6EhE4XiLi3Wf7PSx11RJCs42Piyci4Fx5GnijKeDjwXQR8FIItiXZme5SewZekw1IdKZ4I7o6rA4QrC42Yb0EP79jLhAB3YHBooPsUY6AkHUpY7OWVtL96ZZCYrmIgLmMCHjr1QgIuL+Cgwj4WE5fpRBRv/NweCnEND/j8V+5+YYe1qsleNOGUzD5/Ouq4fGcqoI2/wgVsPuzz6nD4PF3I+jwjAgI6QURsDaCWoK6I3wW8MzCGYwuzloAMyiBDEaIJDUCeo0jImDDvLwQEOwAEfCx1ZOXEfR0w9fny3EMg+yyrfRnMyEZfSOgG98QAetZwDoOxlePbxXQ2Zp/UQGt5JAL3mNYOkSZedV6GmvBj/2yRQ7mOHmpgCtbapHtLmXgPM13HIwbX1wYyHh36q7OiFzXLb4fN4LWs4D2sZqyrWcBzzdEQH+KCEjTJb5fIFSziFoKYI6KNXOHSwn4LCBXAUUV96c2gnIElLM4IUsXEdBpuBvmD9amSXb2AWDYuuLx0zREtBoB9Ym4R4Su1iOrM0RIR9kUrjWTEuIPch+G5X3NPMnA7UPHY6DadsH82SC+k0NYlUK47raqFa96E/tW/DcE1EhVknE9xAqJDg1E3OnjgFev068zguI5pbT/NQ7m/1EV0KomxPzeChHESNQzxU1tCNpGn7AZfsvcCFojIGsMKpWsmgWsEdBTIkTAXYFIMjo2ETlOMSLb5HkyID77iEz4x6DRgy8SmLYkRLBQmSTkITcb0D+azQJOnYZCaLhEBNQGiuD7OSJgbQQNzgO9YKntZjSLhQG4NKxUROv2MoKmo5VEOALWRtClc5fxb+SIiCZdEAGT/g8V0OpdG2Cdu+9E0I3hCzA2Dz2BG0E1+kMFdAAR6aRVyOUyTWC50KxSeokK89kKT0LltIppz5sICIrtHuEIWM8CzvdH3N8idDVaq4C+56lFqDuIgMvG/MmNoOHdupZkeRu2ETFbPfzN2SACejdVBzawEKHvY0Ts2gia9g94vJP6cXcpA3GnuEp3jsdP6/sS0PlNLrzb6W0ENX0VEfBiIuLWiaDTVpUwejwiQk56RAOY7HA9F1aphGWV6Do+6uy3LYVoi/8dBGzJ7fafEgfzs7th1KluchVwFG3WLa4CnqS7/4mAp5PmEK4C1qUQHAG3liDpZTwtPuNgvieCfhlBraawpp9xMEoLSl1S7f2rFOJLBTwoj6Swuu7z/jcj6EcpRK0Cfk8E3RX4+o9ZwI9SiLoa3vHFNS+F4Aj4XQW89TbPv6mAPBHU2tNXHEytAn7vBfxeCsFVwLWqbl6lEOvuAzgCfsTB8FKIqheQx8HwRNAKAbkRlKuANQLOi1z7UAE/EkE/VMAaAbkRtI6DqavhayMonwXkKmBlBB09Npv4lyFgSxa7f0oczM++XU2cxQXiQc8hgdtCBOwdEQGTLrWLSJwiki1I8RcEPOBfMrBRigioPLIWIpSQA+zWNmPC2WtRaYkIuCyDNwK6TN5AtJ0hQjkDDZ+/iPj6ycYkUe+ICBgLZAfsUSFSrQKuUkQab2FXRsam/poFnE8CREC8I36pgNMgfiNgrQIGy/sAn4/0hMfBxM3cLMKDh8h46JA5xFvtjYC9HSIc618RAes4mPlROMJcCt5G0Mt8seAIGMlHPFVxRQl4SRPfb54jknasWwyLuUIFrgKGzg3Xs3y+jaDtqsewLoUI20d8vD8XAUSPNe5feNXOtFsZO9PtHpE1vOCNsXPeHyAulzYJ+9V6k+OqgJm4NRizQDfpPL4tIMoYLdjsVPUg3tQlTJswJFG08BKuAnpHDdc3yvKS9jrFBtiwSigVrrlD7UxY80RQjoDXzWkJYa9wGNs2f10vIJ5T3c6fgoA/W7HQn3rOEdArIkRAtd9+qYDeg3ZjovTGSz4L6KqzLuUIaD7WBfH7NiLdunkJQGuf3ipgPQuoTwCRaXB+I6D6CCuEysuAJBpuTyYhV/VeCDgaKoXgjozuywiq25s98dprRK6+FiafCFjPAjpXARFwdkYkehRVHIyeFAQufUS+ZDdbIHyqO+bJp78goAe6dCZLvYpX6bsF47OAtRHUPMx2Ak8E7ZVb9jKC3kSTko7dCECd4PvB2Ykl0h0+AGy6Wr9KIU4XRMBRcNoJHlvFMZlct28ErONg0kAfv4ygWQOR9ZlsPSDWDtc7t80M4RcR0MiivQCL6vNrBBw4i43gxvnbCKpbT0TAmyU5JF1YAYy0HSKzrJRnQop8Dub5hkjt9xABaW88hZFzQYQerBEBcx2Ru6/KuD/tR6kQr3XwYJSJh8KTGr9OBcRzSu78KYmgvV9hBDXsHJGgRsCnOX0hIJ8FvEwRAb0GVVk0G98cOivnEvQbbamA5gMRsOEMO2CyFW5fureM0gciIMg/EPApq4hEsaGRqOkuEfM7u0p1XDYFL/KuGlFgqsJsbDcIVwGXd2JyI2iwmCLCGZHwUgEjc716IaCb3iXm9vpjiRtB41lHFjwrUt8IiL8UJEgHFQLCExEzHGkkUDa4vX9etmBsWzLz/GRZkrWC+5c8TK0IpxIibiueKBwBI/nUvBNVNhAB98lbBXyESwGGq7LHfGmMSFYnggaaUs0KVkbQ/gYREM/XtxF0Ea7x9f0bImBPwM+7tJdt0B9ar4DW4gcCVkbQ8DHD11u3KeEIGBXm7YWAk6gpE/+5XiZkmjarXsU+7i9HwMHwPQtI5X+YBZzoiKiLdec9C3g4jvD7k0M8vr9rKURb+u8gYEdodf6UWcBfkghaIyBXAb8bQb8SQT8Q8HsvIFcBawSsVcDviaCb49Z+JYLWs4AfCFgbQY/53Hgh4Ncs4HcE5EbQehZw0x6ar0TQGgE/ZgHrUoj/KxXQ2g5Wkt7IWYMj4EccTD0LOBL3usJVwI9SiC8E5CrgFwJyFZDPAt7bwKyGTZK/zQJ+9QLyOBh8lfDPKiBHwA8VsEbAWgWs42C4CvhlBP1IBP1eClEngv5nEbAj/F+Ebf8mRlDys7s2Y/cCcLs5iAjK2qHerRAgyEO7CC4MEXDQ2u8hiR+IEO7Z23AE9O3OgEWRCRK9RvYa5qsWvt4OPYlu78IJb5xKUwhKiki5PxovFTBcr+8tmgtsDclhZzKOgOPFFBHu/hwKTBDx8x6HfQlxkCDCTPuIdJvktoFpdjeKyB7g43oWMDznlEQA9ztVu1UpghMPSUiPiETeaLrF/embAjeCDobFAhisECHTlg5VePgM5ofloAiMnu7Qy3h6gkA+WAITe15Az6K7ehlBB72spIUvphwBWVfNE2oPbzPwtHBAImH4oHTpyyWAsh0hkm3xcW0EDY6BQQLK8PF4pIY8DoaRXLtTcaAuwCUbRFZxgwjYdU9HYGlmE5Y3qxKMWYWAx4PBwsR+mHRzFPD1PYsWQf+U3WkZC4hw1m7IgjvF9aTxFBGwRU0ham8QAfM2IiCIiSVENzcHWg7VNSw31Syj30MEjCLcv0QvnYI5nV83C4jnlNT5Q4yg3Z/9X5U1Amr28ICg1JklZHNGBLTSISKgMD4kHAHNwWZHPhBQ80tEwIePSOdJ7RAGoo1XtrHfBbJZX9agDWBXcAQci4ME9Ft3V7iTxESkTPUZDI3bDhHyjogz6DwWMEkXG+bvxVlMuqm3fM0CXnxErjCeJTwOxh10EFkW++0SVKW5JhA0JJOQS6VK7nqIdJMqsZP66XsWkBaIgD0tD2CsHnH72giaLfAnxNRHBfMVsXwh4GQ93xVem+HzMWtMwTlX8SlBpbpFmR7CqPovUFefSHg7qs8QoTSvIB7My5gbQe3zYU/8bIj7I3aqnj4pRwTMzDgjHWpNXgh4rFRDTxz7oC6XuF5hLm1Ic9vF46O2S7zoVEbUllEd3wEioGfOEFFPBt7125a0LjgCZo88BHv0KAoQJ/GdTA6IgOrC3Qq+6kkSmTUHMVjbcYWk8zcCqhS/P39TdDVyr2YbawT8pUZQPKd64p9iBP3ZKuCjxVRYEkCE8w1EsNoIGkjDPoluvduZCjdGIewNVcZsC5FESo4SUOsoCZ5fIgKqzZ4Io+SB2wt3vKmJC0TApHwiEg3WmUavQ5nALJsigq2nzQ0ZtBcqREZLxXsqtanh3wg+ZpHfYFwF/JoF5Cpgd/RWAXkcjOngeuZr/42AxQURJz6qyssIqurTIST2GtezmOH2RSarANUsIC+F6PnPNoydh8w+ZgHTW/RWARsZIuVsWmgCeyjLFlE7rgZzskakGir4/tF60gKzWCDC2RSRrLcydJi1FlrBGgNXo9kcEdDzdLVg0wyRUjrtBDynVbX6r8lKVaTzDmijtCeAekWEO0SuDqma6CzoRi5wFTAwZdy+VgHN4qqAej7JeMFsNjNiG9cu9OeewlwfJmeyt/weDKU+IuaI4v4x8fY2gg5E16SuY7xnAWsENNwOvj4YIQLa2fX3NIJ2/zsIKLYF8f+QdyeNiipLo7B/kANBAWUImIm0SkDSzRBUFBvswV//Bbr2Wd46+75nsuq8u75bM0ulU8x8VkRG/CEVQYn2m8vBvPoCviuCGoMKPqKAvyaCvgn4igK+K4L+LQFfawHve8H6igJ+EPBVDuZFwFcU8D+Vg/lYC/gm4Ks1/N9WBK2vx/nXWsBfW8M/Iu7wJuC7Iuh3OZh/awrxXRH0VQ7moy/gqxzMuyLodyLoey3gVzmYLhH0RUD/flx7W+ba3K8EtMQ5kvGjHIx5mZgfawE/ysG8W8OXFw2+EkF3y1n1sRbw4F3sryjgRzmYVxQwirzxVzmY77WAr9bwv5eAwmAw/lMI+FuigLmpIAHv9AlvAvosc7jodHmqdCFxR0hahmSz43ZHrdLYQlojYSIlVkWaXI0KckAyMt/SxHciaBIYfxEwf7A9JPzWrGJ7ga9/8kckjnpCUpXdWrlXIugqDqdcnCkT+pUIKl6tKgQbSadblx2wHocEjNW2oI+sS0zdSN3auC4K+CJgNFCmLC77SKJ7gQRkvRAJ6A/9lDqtUMCyj9/JcFshAS0gC5zoNnoV74+tS60Ru0BMF0imVyJoA/keFjsZyerZzZXW4K0g54uu1b2Lx5MpyQISX9MZG15a9U3AzKtsEuaaT2kjKhV4M2IQ9lCRcM9jglaNh9MqHhoqEvjo5ACbEglYjfF4WDQ+Q6wpDgkHEzx+eY2E8/QUCdgrfZNaYwEJuOv6ALoW8PQ+97q+iu20im4nJPER8Hq9Cehc25pOT5cvAoYCa4FWT2ELywqvf0T6+PmJAltDbo3cKl4qWvPbCCgMBPGnFiz8aYmg/Wa2hem0K//yIuB8igRU9uaJ+c8BkmwXL9dg3PUDPk9OJnka+wwm5xwJNV+mQKaKngCdX+rK556SSxZDJKAiNUimpGftyEKbLcF1R0hCYYZE8vvaAmatdCC+EndNEOwbPt6Mu0TJo1WQdh+twOhVSKqdjQS88FEBs/K250AyTJksqb8G4phbBpc0xdFRiRZgtGnFBVKXONqbzgrQD/0D809d+RZnsv+LgB4OLCSukXCklKvqnQh6XiIBZ3cRJ5U7al7JxLOK91rA4HZAcllzK3qXgwn8AokVTpFkmnjA8x8LZkjWSRfFM+wj8a73roKniQRU6i4KuAAkYGHO5jCpw10FrYAEvBCJARlXSLhXIuh4hgQ0VoMj550vSNDrw1/g68c7DkQfCcgdbwwmQr7lAjwfl1zjNoYJNDsS3FuxIbKyXIDTzP8i4KscjBkjAb3Ts/4i4GstIFyumUrWdz8Awl9PHPS49Nfp6k/eU9J/XrDwD0kE/ekoYI/zkEjeU8Pfef4vAhb84S8C7jfJFwHfawGH+lwCumpEzrtEt5KQZCR9JoIuFw8DFtctkohbIAGjGSEQ3POuo90WyTObIcmYf0eyvMrBxNahD6Yh9Th/N8D9WRdiQDLoolQG+4uAWWD8RUDH8SgUg62IBBv1GkLvggreoJa5dyIo4TsCTrcaeROQhIqCx+8gAXFCG9K0mA/BGLlIqpGCJKvuSLbodFK7Gk9IwL30IDgOsr8IuJW8bq2fis9XIhJwk58HMM1bJFwm9Quiaki4THf/SgR9EfCVCBo+r0jA9jLk31HAUJXmDdkXoyHo+zvC8xUFlBpFg5hfaYyNt0i0QZUQ8NRcqWI9w+u9NZ4yzHrhmAucdrUjtxoJ9yJgIE3x+A3yHIMhVwqJX4mgVc5pEMhdn8dq3BGwxONL2qArp5Pj+SlXfP/8ccDr+48tB/OvQeu/S0BxKP/Y0PqnNYV4RQEP5wK+CPi35WDeiaCv1vCvcjDbIJ0Sy3ogIX6NAr4SQd8VQb/XAn4Q8NemEK+1gBs5t4klVATeBPxIBD2vHPFdDuZ/6Av4UQ7mlQj6jgJux0R+E/Bv+wK+CfgdBfx1LaA9P2xdbbpj13cU8F0R1F8az3cU8F0RdJ0gOS+7J77e37XFRxTQ5Czc/ysKuFdWDmcVGh5/TYXzVxRQ3CDh3omg0tb9IuBthsT9WAv4SgT9IKA7f+zfUUCTyO1VWwqk/yageUtY+CbgIZrPv6KAVFe4z3Iwi4Wz926uMf/NBBQFXv5/tRyMGAl3WEDrsui2RwLW/AUHjYv5FwGpkNQQZTsk0ajn76hkISkYq3UuXPog01O03uHrmVMhuZCAO8+4QnoXkSTL/cSlVdtF5bYGEvBqNjLNl13fuhC/o+EtaSnVqssRsggMFlvJFnd3Q9IsTkurYu0FiVOpwh4KTjSQdAsk2FP3amCrkDI2qtSGLrqKmEUWIYmyo49f1vFfUcCY7xI3y0QpYKXoBveOAj4VI4d0zE9J7Fa+Swf68Qp5c7Zw6F7h60enywMKYY5k6itNQ0uarCAIOkKxZxdl7K+RgFxHOOZsKJXWHJLVMG0WnZ4apbMVknjFBgYLj1ckYTYVEojSBRK3GiEB7TWSFCe0eP1uizak2xYJ6l14h4XFblPSeIYT2XDSNc1oGyTkeHtcgjfRdBL5PL7/fkHCFXU15cKc4utdKuD1mkp/RQHpndvBqvfA8+F4JKDHjbfgKYFZhXLo15QslBIyYzMjoU7a30dAURiK4z8kEfSn76lq4m+BHGok32aalcSeSvUXAV9RQFvcrGF6qQ/ME8LMJJbYJW4aZVX5OXStzNdIjBcBoT1L8EXALRLQDyKrJqt1tgK3NzgwCHtpSjQ+y8Htz7uKoU5dkp16yxFGXdTLMJCgUYYEnB+3R+btJ7X8jgKqc+hIluDjttHW4MBmW73XAkYJElC5CTsCu66C6G2FhLPmKyRgSZBEVXiLYFJe95WvXNIrcfd6AKrOVdy7HMwhuq3BBQnJZFRIsHU+O4ByzpGowymSLSutGFR7j6QVbvUXAedCgN/8/IrnE3k9JOOiRrIuVl1iaz/L8PxKJKAiIgGjlT8HnGwjAcdZV0FUOSHpbg5ev20f9y/speUXAbcVEjXX/G5t4WJPAkNCAvZ7LQOtt6+Irw2R3LdaisGw8Z0eXdU8WW42+TsK6GcaXp9HrGWg87Mj8WeTusapb7dWcDo9kECfIAFviRSCHVtnApb8GwkoCqL0U4uAfjcBfzqyvpjmCgQF01jY6kpDZ7e1A+kgmRAW3f8iYMBlSJr+xUOShPMR6MJFYt7kiARcZvMxuDwgYYbiuqTD6b+igFW/UamwJhSWx57KmLFHsnitoQK7FkjKA8wpOVVrBYpe2Sfe4YT7i1dIwMLRNS6mF5wkFdvx9CsKeHkoXwSM81IifiHNeHKJiQbQn/WIL/aRgHrUETBE0rJUW+9oVygXso2H+9/11iHFn2wRDIEfc7CpkGA73DgsNAmJp526vnnrsQ35FAkY7Yu7TJwg0cCXd0hCm64LOrG3QyDzYEzeiaCDGVGhOPTx/cPlWqV5hgRMgxavl96Rsm7sIVACCgulYM6T/nErwHwtdeVrzC7rdZRrwPq+xiLFwPPbHHMC+eCCBFR7SMg7P+nBpCBIPm+G12+mrmTQ9J7M+YcpkvI4W41ALbqoahzi+U1CZQJxlmsk1hT8vF5rAdOjhNePdC1WlgG+3yQzvL6L5B9KwPH/DgElcSz9KYmg2g9XBB1OM/srCviqCPpqCvFBwFdTiF8rgr4I+G4K8SLg3/YFtMQ9KT/KwbwJeGouK+8yuMw+K4L+GgV8VQR9E/C7HMybgB9RwO9E0HUuTr+igC8CviqC2uGId7U2Ta7vKKBhq1vxHQUsj86UvSuCvgj40Rr+1RTi6jH3i4DfiaC/NoV4rwV89QV8RQHffQHvrpF/9gV8EfBVDubdF7CariPvYB30r3Iwklc1n30Bf20K8SagxFtf5WB+bQ3/igK+ysH8WyLod2v4NwFfTSG+E0F/bzkYSeK5PyUK+NPJ1dPh4wFswCMBg3wbUnLkOFhGPYcLG/NJKSK+hqy4I4FKSdvRfte3Lsg0nWN7F0lXGt4esvqOZFzaG5n6rXOFaBCbXJQMti41OeUA2e6ORBmvVJneRGMHy14XtSr2SKRaEo7AhhmS577G/ZUcd4LF0bO4MCNIHC019rDY3wwudLi2oPPKqCEJHFqxmQE8FTgDCanJSKyp0e7oPKkOADpunwldYuVc8ZaQXmJ8f7vyQ6rTKofEWiEBuWzT1QW8XMGb9i2OTWIk4NTmJ8CaxqyYoOP2b7fjCom2tkiYEySmHI6RkCter2I4IAGDJjm9CRhWdyRg8cDzY63RJXL63Vq+sZLAYtnH4/NvqkiL1llC5k2mJMzaTUh5Pb9AzFlI6LbG85VPD3w/v0Gy0isSMN4gAdOZrbN4LoJIbWtdgm8+DMLMUivpqGUnCOBmESZt/W6t4WUHC35nk7D2kZjXk4FkP2VIQJwm1fSQsQ2wM8xYFCkb/rcRUJIG0n8k4D8kCvjTPczcw6mC+dZA8q0O0u5NQH36LwL27/s1EAFJF8Rj/GncnE45mN6wQuJMzYIEvSyFeXTBkY0u/iLg7PhAgnwTUG+1AxeUCpJGfiB5zGh1qKAJuyjZuc3BbpA8nn+XcPqr+WvQo46AdxtJc14gAd17hCSjvqSSuj9YgymyLRcIsQnkzEX4/miww+mcbYpkMNKWMGe9rsInhwQ884MYj7dLlOzf6oYsRZ2BvVvviL88I5H2CRJQi7NDtw6ovpKJOxPAGCABA3tep/j6KAFna+HziW+ppG93TSKGWyTcKxH0RUCzMvF4X1FA3kTCWY6KhLNrPL/7PPNAmyZIQJchGYVwEAJtSySoyeH+BxJeD+pEiLVdIPKkuVkLJLC4ZzhPFnek0pFs1LUq5o/rNCTS3Erw+CXcntIgefc6EnCyvXfla05dIugICUhPHQGnZ/EvArYUz4fjT3j9gn0E0+h45mBywvP5ffeUMPpTCPjTUcDg+lBgeaLdWj65qwDaRwLCQJyQcPXEx/mcEVjytlJFUxUJsbucJZjeFxILUmlZEv74RFJYARJSdh84TnicCSH3LwKapUGB0YfKYlIiWWKzUiGZHxUWa9eVStorp0AyPfYZjFrcX0OJCflhoFVx9uiieA0SMJnFSJgBIPH6j1yHTE6lr0RQkykaeLOoV3nMRqLNFq8oYIAEeg66phBrJFD8lFUS0sIL6T25IwHFq0wCc/EXAcNjjuRLekjAx9GLIK8Ivh9npCotJCTaUqJ/JYJKq/sQnJvbpbd2UcDotNa+CKjYCo7rMyRg5mkK964IujeDIbgzpjD2MOYyaeShCK4Uj7/WAopwnMDC8pCsZI2Eiw9IwKVQKBxr9a7VOwR9UKgrV168+ouAek56BIrL/EoMoz/Gu2OokKjaPULqi2QCYMkaYSPv4b4TQRflBa/f7Irb2y2CHlDuhJ+v5CjqL+PUP4OA/7pF/rsEHOG/P4aAP/wz8IoCngh+UT8SQV8ENLfPoHwngr4J+B0F/EgEHRzJ8d0Uwh5MCdVWpSN9RQGbmpbvRNDzJZiT91rAVzmY2+E0/ywH87EWsH9O+P9pLSANjsJXOZg3AfuK9CagOYNt+dEU4h0FfDWFOFt79ysK+CoH8yLgOwr4Kgdzq272FwFf5WA+CPhrOZhXFHBnn4MvAr4SQY+bxvo/EkGbPPiqCPpdDubXKOBHIuiLgPao2qYfiaDv1vDvRNAXAV9RwBcBX4mg776AryhgPabOZ1/Aj7WAr3IwLwIay8mW1wJZOL0TQa2dENa/jYCjMcf/KVHAn06ursBpYPVcu1WYqs+Ung8OD6tD5JLottlSSplwgpRfIKlaya+pee5aj0/ZlER+HwnY5OQAy5zh641xK9PrwENSCSOLRJqAE7vbrjqCd+qIsjBbldbzLqoXyvj8SO1as6uXE5JtbnAxnz5NSga4v6I/sbj4eUVy9Z/JAfLRGp8f+fg4Wws1ROeQcuzoNDxNlQpJeAmRXJHa1nTSlYvJWx4J2hM2BQW3I9RwhaRacEgu/2wUkJnllMUTQAKWvnKDSFSQTPZFS+nFN/cQBE8kr9RHAprglFAEgkXiUdmW9JywAthooXOxayPR1vURj9/f2lVEL0g+c+jtoIiOeDw2xeeVQ5Li+aUGieS6lGluj5dQzEd4/YQRHs/cuVwANn2nCrUAj9+6CTvIJszgomfWurQ3ZCsIFxcdCRcgoeGqbCC4uQZjReDvaJI/kMy3g8Wi0ai90pHYra2cGzaJNwxJ63eJt8Fu1yWKLpGIF+mxhVA35iwcD9vfR8DRmB//KeVgfnqc6ivaHjTinLg3AYWJdALVtE6VP4yzksyOOv56D4eHypfFk0ukxamACX0godQjks463Ragy7cTg/qJBOQ6UrpbJCCsellNjpd2DeqcHDi4Tmrc/mW5AqtxkISDLgpnPQcF6Mliz/z+Idu9CeiGkyND/CMBg91mCdNSOrA3AbkCyaakdUU8rxEBRz8kou1wOw5kq3s9661gVue4v80YSbQ8SzHM9edfBNTdiIFuuDsGkw0SaePdSpgmIh6vW5kNmUxW6TsK6O060t1tJKBrdaR6EfCQd6sm7x2BGw+fB4YEJBO9q+g5N8sPAvpViec37e/hTUDveBcLEj+WEZh0htfvRcC7JK3AsIOaeUG39jER9BymvXTP4GCbNZG2WgTkMq+QzF0fRcUcpKDdxR3nw70WydjfFKAqtwN7E5BmvQVMnrcj8QpiXkkq7DNwdffA3gSccrcYDEG/Em8cSfS3EXA0Hv7YgoU/bS3geXFUwBscNBbby3VDx/bFhfSWTxjzHa+h3dYgeTZKxaouqtUO4xEYI0+q/EW4xHvE3vbAGOtaFRk3b0etSDBhtZ+oVWh4KqWx3K0lLIdqFTddImQBSLblWUQC+uc+JdIBieIv3H4V2IHSvAnoyQeNC2NjvaPulUyB+QISJiseXwRcHUSpehPw6I813P6mz7zYU0r8HX+tBUSSsp2O798oXpcYOVdZmOv4/kG8lWDmazILbO7eEPNy/CIgW9+QgGkqnHEcZV1i6wGJ5JNqAqxK8fHDwO0/VSSwtd+OmTed9EvSu1YaZNsJvv9FQH6OBAR4IuHSPW5vfD8IMA2GCgtv5lql8vU5Ap3bjrmvKODkMQFfpUje6fjRJaquCXjSHM9X3uL7TffQB3UpypwfDOc8CSbPPlim0mPvKKChTZF0T1EhbGXh+RUP3P/qedVIOI6Q7N7Kweurz/B46i4KOoC1guN0jZ9v/7H+RxLw+68x/10CjmVp/MesBfwdUcD90PU/o4CviqBvAn73BbTL64b/tyjgd0VQu5yw8N8I+Gs5mFci6CsKaE2NUn4ngh5PuvkVBVxckUQfBHwlgr6igEZ4f9J/qwj6SgS9HtfGZ2v4VyLoOwr4vRbw3RfwFQV8VQT9IOBHOZhXFPAjEfS7L+B7LWC0cO6f5WB62YV/t4Z/l4P5rgj6QcCPtYDHiXLw6lth/dtawF8rgr4TQYWFUf1bOZiPKODfVgT9iAK+K4J+l4N5JYL+/tbweE/Jgz+EgEPuh4dW0a1a8IKxy0WXJigoOxhD8BTPrbqa8ya9+8kZIj5BsqX5pqHycL2HhWxOq3gS+ZTuE68G74yfUbzXkYzp4HiDoAYkyax5hpRMkEieHVtVSFSN0k0qHCEbNhYLBQHJtGkZDmW3gUlYit9heh2PT7DUDjZh+z4SR7wYRySViM+fl+2O2qNurWBf0Fm4m6gitYdcDSEbG1VoEa2hi+hxhJU8tUi4cLWSLvEbDqk4MUl8VLumDoRbwnK6w+OHiR/SoXC5Q57wNmN50hZ0e196EIQGnu82wiFP1y4b8MLu+IfJpqatQpBkQoqEpMx3aWIaZwgq2yHs2eDjfcGQgJvcqKKIIDH1HZfh9dWRhJndNXkIx2vwptwUCdZHoi30Cq/XYOESVvNIuEIie0jvXdEM49gCzS1lDTjC4v6GIiCxj04F+WHVbT9HkktadYHFSbdYrC59nnIuXt88tG0WEw/JOqm5ClZRjAQcCtqVsjGroKB7INGE0+TfRkCcAo7/kHIwo8EP31MnrleD47dnFrRHqyYw1s4w658QcpvDqSS63tvB7KR15U6IFJJ72VvD3F/sKuht0yvRA2uJN5B3JsFtcUpJrp52YB8fx27t36kh7mi2AUubH5nHKfWVPI9aCROJIFG8gdhNd5GA9inbV14aSVeyk2ZrJBUSMHCDEyVDQEJaSY2v585IQGs/K8G+OlUVWJM0JKWfLUHZIAGDFeDzR/+E22/HXWKng49DS0uAssWBwewo8iT2ogi0muyqdxTQI13iKv0XAcPhw4Cgh+T0tDjF6xEvU3Ab/8j8cHT6IqCxN/D9TZeoKVfSEmZL3GJg7fHxNLWQcJs1EjBtkIDXaRvg9Szw+O5GXRLv0MYwSzy8fuEK97fcSBtQL0FdBWnZHW8hFUBlYV8F0QQJN0ujGKy+siOBMcXt23c9A93K9ixQxhklmbZHIk8vh8rTMyTwLh/kMHPcY+W3Ob7/PpaQpNYACb9Y4fXch20CFjHuzE+WmfnbCChzA/mn/vz/uwn40+trvZSpEDNLq8Jn5fG0vSozgIM6qaItQwIux0gk/xYrXAxjJImbP8d4z2xHzH84SMCn6iiwOplIwGD2qJEYYwuCZYXkS7zSpNHhMYX87KlcuEz6MrlWBpJnlStV2IvnLnlMkFBBMVZI3Nxxf/HSMGF5n04IY5fHjhqOZ7zXAsb7qVfQw3Gsw9JkI+I/9zeRzDNHg2S/7XfJ1EjQdxSwW9sY3VokYLRIkIj3jYq/49o6pbyxGiEBJbmCCpBQj6Whg+f2VC7W9x6OWydxDh7lNRZO7h6ltcMRCA8dKWO2LmnmTMdgbS5jLtC0+Y7MntwE8k2M5KKTtUmNp0e7bBSVxMsNbo+VIwm0lYvnaxAk4q43HMN8dJRJoHJ9nky7tX++5Gpc7M+Ugt5X6+4+VvHumvbXQKUKCcdm0KuC++3OEzFEsq+ysMfhPX4XkYDDPsyTk8Kip4fXJ9Dx8wpGPh4vf8H9N0auQXysVMIqrSPiAD/F5JYSwiQNj/efSMB/PfdfJaDA8eKP/Qz8bgJOfpiAr6YQH2sBPxJBX+Vg8sGx929rAfePyGAfBHwlgr4J+FoL+O4L+GoK8U3AdyKoe73cP6OALwK+ooBvAoJ0FLvGQ6uv1vAvAv5aEfR2pta/tYZ/RwFfBPwfmkL8uhbwVQ7mlQj6JuArCvgqB/NuCjEJueZNQOPRZ/SdCPrqC/hrU4j/g4D/KgfzURH0FQX8LgfzbgrxIuDHWsBXIuhHFPAjEfR7LeCv5WB+rQj6t00h3lHAFwHfUcDfmQiK99R4+Kf0BfzpRNDJ0xtAXnmzil3F5462siNCNOFnJOT7SDpt7d3Ar64Wx5S+xtPmyR0hHvYNwmiIRBku1xckUYivf26QcFKRPyAKuz57z2ZS0OVofYXw0bOryN60JiVOdYJcDiwubhCfdHa4XCFuHZPFVolkLLq1cfHMw9dzIZJlXiFB4VGbVbxIN1c6fXonWBWbKYnrtBRpqRB8zDUGF7t9TaS9hVJDICJZ2SXqKmCGjxIyvcTtD7o+elc3X0IR6gaJhF5XLmVvtADC2a66Pn0lXbFTD1bnEo//sOuISo4VJJVrdwk0SEwmGiUUs8mUixO6CeluSK7AatGpwsVCC2nPRiJHER5PSPtITHgcc8ich0nCVsTzD5xLCYvWnnLRc9A1dXgoDZ7P3sX3Kxs8/sn6CEkzNDm2WiNZm5m3gcKWkazVZaPSPh4xrB6pyVg6bBuqJ+QGLNLx81mVrYzPCmc8/gGeDzsjKQUgSFLvajHWqK1IK9XYg/fMGQvj5dP9XQTEe0qW/5C1gD9OwKHRe8BMXFyYt1ifruTAWTdQzOuZeHa3NrDV9RroIT9ywaJB4mXLfYWkUvZIjMYyyXreluDY3AWJMsLn78/9HvToUTOvP7d4IhxnB5hNcMLkFS0SsMpuezA54cjBRUaCRUdtBdo923OBfM1EMlpbHeE2+Hr5KZnk/tA3oAhrxNhmjfvjpawEHQ475uuDNEV4LlcwmcCewaaxKPFvegUzVULSic7JJMMZEtBO1kigYiOKRO3Ku6ge3RNgMhKvzyFZLWd4RNh1reVTTeEgmAn4+vWgW3tod63aYVsT39/h9ufFPgQFp7bMUzgRz0eQVqAXRc29CRiTwRImTwW3rzVIZCvzI3CnBpLNqswdMVd6AkQ+7zhozqZMzFZCYoePmsNfJjxe0d2vwDxHe87nn2lD5MMyQWL6XZSzq/C5VHUk4npzYP5zmAEOOKcVGJyJd74mpTKhy7ZAzF6R4BFXN0QItRz0dYmETza4/X6zyUDx1WflX3gr/F0EFLjBgPuPiaD/P60IOn4cNSjisiOgtpZpqyUehFFCSLjwkGSBo+jADkgSthgqIc0OKxlm5DHiAuc+q4ktIlGSwEfCcJx3pUVg2JDGrCsHsytdSlTHBOCfWsX29V0m3PiIZDrPkXTMuQPJxvkEAtooLKyIJ9Ij3qAQScmExbypXKkLawuWs4PChfoTCSa2lQ7JQcb934SlSMDxNGCPU5/zDy7u/10OJusSU/MTkpTP1hNICx6PJzeRSOpw2gOjv+sRPxshwQa34xRY9tQI6w3WIb07MySpQDWOuVskkj1SKOT7olubeEBSPi9ILiPWkHDL67wmROjINr0hOQ+PtfsmYBwwJKCyQXKdhPkIVP6Ij3tC16fv3JW/0W5y5Y2yOU92ooFkzId4vvkKJ4XTaReVbCsVCVrh9S7C8QQiue4zz2rnIklkTwXP3/VZoFsPlVYzpoC/nymMzV6TyjN+Xh4z8PinOT6GKRIw2doqiaS4W8s4R0Iug5Di5yOvfx2n/hkE/Ne49N8lID8UuT+kHAxRfpiAr0TQ11rAd1OIFwGrdAicCXylvptCfBDw1RTiflvon30BPyqC9oAbfEUBXwR8JYJ+EPBVEfSDgN9rAT+aQnyUg/leC/hREfQzEdS7DD/LwbwSQf82CviRCPpBwO9EUOupt6WG04nhVyLoqynEqxzMqyKodVnx5rspxLq9+v+WCPprFPBdDuZVEfTdFzCxNrx2UIztJwFf5WA+ooDfiaCf5WD+LhH03Rdw/HA4b6NK5hcBvQMe3ysKaK62fqqdKW7v1yjgf4GA/HAk/ClrAX86aW2Y5iNg1WrOoqMeiPRuJj0kmjOv4lszMWmYVQ1kXWQ9JB0JSSFcIHryZpfDr+2o3vceUMBjjsTwtgXdZvkT4NyVIwkWwZU6qcdB0f3ZIC5TJJdlGEgWG2zG9gYSKLGNBtJgZ1ZRPJiU1LhxSMbpyCHhOkLSjHvVHVZKYZGw0PDx7ICEBKk0WChbrUrHE+cCS0/H44n2OGJM9zkSKDDx9Wyzaej5cNlCqGomF47STUln48casrGMZByKSDiYVEMk7t4hcfLE87mfJhIsww2eb3TYFNTuElfjZ+WS2CVPlc57+R7CxdCoIiXSSrobkAaW+8jFoXiC78/K4wGCs4Xk7AtI0MLOC8BTR4KttpuUPiMkWTi+GlVsOn5NveWFh1h054SxLDBp/EDSxu0UCdpzuvI7breW8iKbJJrovkmHORJ3MdgjcYsbfh5R6jyReCckXzzEzyvvKw/I5B6SNA+3JnVmbA9w5/DzMLwJvn7HjhDVVYbPl8/f1hcQ7ymZ+49RwH8GAX98LeDNu/VALc9XDlQx4wnTogaJdTuzdxRwc5w9wKT9Ewm4KLuSTJCuYA2FAwft7KwSOdZqcMfSjXij56mrwLI5gBI9TgzG/ZNIKO3dgXrXuvKWdbdWjbtdkSxVzfmryGxIvUHykUXa9RHMRiGZJPjYSDsCKjkSRco3FRilceL8PkguWfdOJcwXdyToOkDC1cvNBjRh1lUY7Z1CIj5nJ7CRdJU/5pBI9tFKwVg+j8zLd0gkrpnFoEs1klPk8P0z/XR+EzB4TGqelO31BuGNISH3u9OOVHVXAfWWngiEmgRkuFxGMBubB84/zSWVaEQqQZWeSOZ4Vu/IcOCXbwJ6ixoJ9+TaDAxdPJCgqc0r4TPcnr7b7auAnfD41v7gDNP15VQFm1AqiD3RKlD14ICkG4ky2ZGugqo378rTuHi8EtHXYG4jvD4eWEj25W0D04wgId2NpZL5cVmCMrnWJNCuKZJ3dFvi8cZHzp8VmUvYEUmo1s0ICb/L6t9GQF7g+T8lCjj+4XtqED8mENLZhDB5ijeP03oB5E+DknCQrnl6uudT8GcjlYtm2aOkl7miQLDhxpznK7OG7F0knd8Ekyoazx8yzbO1Cxm/U7mwnagpfYSKA5lJJhwrzoqKd1cXpbrvVRImcr8g7O7oUByeSMDEVWQq7zwHVkKKBD2qD56OCMHtlR1hxA2SMFwxHfxrLTN/mK1UMhpWE0gGlz7nXe5I2GWYGFAsu6YQwkJp6FJ5IKnO025t4gQnXcdZ3IdZeuoTjyN9keiSYgGbJkjGoq+kdCr5e8glflIxB7FEbyskZUYEPJ4VUXjazkkX9Wt6JPBVJO0gEKYA0WVCcJzH9+/rjoBxpFax9vB2tO8fZKD3OV4/0lsD1SpDg8Wkj++vz0jQ9oLX19MK3P5DRLJa24cO+fGkkXjbVSB9zjncnlYg8aSu7yBve3i9C0EhbG16JmWAd39wOyhVKETrKy0jA8+n2CIpp9IaCW8pEyjsSGVxIzx2dDHv+hCGEY6TfqIU/0gC/use+u8ScCAKP/Yz8LsJSH8HAd9rAV+JoK+1gG8Cfq8FfPcFfBFQPSr+Z2v411rAj0TQFwHfUcDtMYR3OZgXAc2THISfawG/m0L82hfwf2gNfzgcD/9Ha/iOgB+JoO+KoKUefBFwLinNZ1/A79bwHxVBX1HANwG/W8P/DxVBXwT8SAQ9bXz7qyJoZpDLuyKocTJo8U4E/bUi6Ks1vCEOkLC/EvA7CviRCPom4CsR9KMi6GKJ1+/XKOBHU4j/e0XQ358IiveUJP7UdPV3J4LyPzy0lgd+Css2BcJ2Wy6lus8bwNraJ+HEmACdc7kITEtmLE7OQU1xJjaAhTK3K6bNkBxkJ4iwZHfAoVQKZNqqygiCMRKKyTEx6bxPNUh6Aw+HZgPJhPPEAUQD12GR+NQaujGFERSRZ5G4dipK/RPXQKAeXS66rp/4jbvlQyRhYxOmDycpZSt2Bt/3kDRD4ruUlY87LJKnWcXkjJPjQd+5QWr0rYrNMjw+tNMeslEXldQ1v6H+zNmAHwe4vwdtcah1QgW8k+lwIa21Ky1EsoLLejsjjAwDlabH5ALpSfRYBJdJQeuufE64qS0W3t2NTBWbDcHblx5j49aXaRwYSDRy6foaWk9KR5PjBrzScarINDSe2uLjDFn6MLmYE3yRjs9KH1KlgCpKyaSmO/BuSNTUwe3zrUiHg6SB6JjaLA5mrUuHK3IHNlFsLhrsJlc6vStjWFHf4Zgj4OdDy/EIlkNjhlMR+ylTaebVECxCvN4ZHxT0LHBnSNfchovUR/Xr0PqT99R48FPj1J8WBdztVkia1aUh3jAbmeSitCKoS3ZhsE2sHZmMlz2Y1ealCqg+AhLEFj6OtifOc9pLSdImGwIVjRaJY1s8QdOfQVnfr8QLUtsl2fOggHXon5l36SNB/EIagUKLjpgzJAt/3OxAnyYHzksix0Qi6UiojXrkAvRmQ5bz2xnsxfpW+UTJUnLONyXQHauZd+dNmTTLWw1TYYqEm51ODVGabADEafH5OrdqMvdmGUwtH4mUuCeXGMtBAqp1PVawi8UrUXp7DuiVRzJOu6YK21WUgO/YNQuekwVPhqPbAmzbxOsx9bOC9Ha3BOaGiyTtPZBQ0rJFss2WSOjtwNyRg5ntgczzfQVNiee3kjQkaiHh/kx2UolCe0iybHkkgXywZGI67RD0++TMeTTNZHLuS2dw2RkJd2VZSLZnJKVy6FJW06HJk1vQ7kHxObyezd1GIHI9JC9LL5y3B4mSai4dYD4+n4iHU3ETydfbgju0kOSthdvTJH8NTnggXGg0i98XBRxI3I8tWPjdBFR++J6iNRIsYEskz3JVFlSQuQTiJpqSsB0gecZSjqQ4hUjE+vBoaGlySIr42ONgPb6J5Lp5TCFRb6SKT6UK1C4dH4CEKhfPy6amR3McwHIt6iyKVg+TtnvFgGTqqhVLaiSNYndNKNJQqZhnqybllXwOWZFTwvgVUMo7hv9VDmbVB5UOTSQXM5lCovFsjrS8CxOAyVkhof+EgiZqR8DtBAnI99cijqPMgOWt0Uj0HK53VB1zKsSuiqQaVp5Kta03h2LOI+EEpuwomy5mkM8HXXOkZF3Qw8FxIDgOdRJNr41JHxaxgUnTfgUniucTzAULEosRFhUlEszFewOSRa2xuD3h/nmcLEPgjCYVOhu3n4dEh0S59ivfH+P+mYdEXuCAxbFoj4Rd6OMppBXB6x0Ckpdw+Hz8PCEpJ9Vapdchm8Li1q3t0xMkIolyE1a5j0S+23i9nJvhwUIcEMZOIhKcixMC+GPV9X0ERaRzf01gWWguF27g8euChX8GAYX/HQIOR8M/pTX8jzeFeCWCfvQF/I4C/ltF0O8o4Gst4EcU8F0O5kXA74qgbwL+GgV8EfDXvoB/2xreTr0JaPTqXD8rgn63hrcIqPK/9QX8TgR9E/Bvy8H8GgX8WwK+E0G/y8G8o4CvtYAvAr6bQryigK+mEL+2hv9oCvFeC/gi4Gst4N8mgr4J+GoKsa1D+ysRNMw9ztvaOhJz/9yUXwScxN5XOZjvvoAfBHw3hfhlLeBHX8DdAKfDvzcKOByJo59KWvvTEkH35zKHxX7BWGT4tKCWCRkSro5JaD23IaWLKxJxt/S5SAy4riLoTsef5tOcxfsxcenmWZgQh+OoYlFMZLo8Ux38oebib7vHybQ/KhcQRxCzqImRNM2j7NYsbJBY6vVZ0BG/c4DpMyQan1UyHRRIvvwoePh4ghPJ4aTBI9oXLou8Cz5ej5IrLHQO97+okXAb+cGhmjYWCU+rXUn1PsdDto5sEiv7Z0PX5y5qecqRQJrTRTXHjz0sgi2SbLPdXOn66Pq4v+eMi4IMyTa3a7zVUs5n4aBfqXQRCXh/RG3EcCOsoIZEVSSl7lbMeW4b6qx3OHQll5CEQoD7O2+4C+QjB/en9yYivZfrE0TjNc42zvsnDu0Hgts7npwu6oek3Dc7gELKIxZ602pHA3YZQD4Zd1FVbrKjGxwVYTlicxYuKx/o4GiMIB3b+HzeVg0Fmc4gu/n4GO+bHb2AO8OpyhVYLD1oSg+X9Q0STp2TqBzh5+Wc1w0sr8aFRGdTp7+NgMPRSPiP2Sr/EAL+9J9VmidO32B9GVaB556vRHoepmDEo2vluUOpJIJ+QELFtKm82zUHAvdVAdN59WCedZjj3Gv69MDJVLHy19o5JAVYLUwit+F8a2LXxK77+F+Mu3Ew0DOejIRRDK6xvjEw8lNKnnR2BcccHDl/uHN35E6QTNMu8dOf7RYlIfJpCNpV5TkwdqcrGcb6BlzTvbGgvSPB1Ls1hGmpdH0JpdGO9OjQATc+nCpvZyNxKsvPYHa6XPALKZ1Ksg2tFMxyeGbBNqwbsl8upjCdckhA9dSVVxloYwB3icTN57JMnLBXwOxKH1wwXZ94ci+RlARnqiSQFCTiqT1dQFcGT+LXfFqTRNw0MDELJOA9kVLiX/wGppvgjONhYKVkvBpUoDsrfKxfLy7ZDQ5zoNETr4e1GsmEg3YEVrE8V8GEjii5Di0ktZFcK5/3TyaxC+mBZHw8mC/MXJM8bR/Ju9Zb4h9FyyTbmfTE61mfucB4SAURq94ZZs4RP0/lLu1IRbQjTIetx8IDRcL/vntKFv5fJeCQqxzIY4FUbJb7SLD7eAthrxs3hABJQrijB36Z0Sp+cg0Sb54bsJpcVRK60O+y4SsXQn+pM+Z4qkzvSZ5B3vAqF8bP1qXPdl1CZB4tjj3idUivYySVRxUNx4ETEqY1hQR831G4sKc3JT0MOQYhtFPGgoG6oxPRK95RQLb24EpvATMhXB+0KrqbeE/LowuFnOI8hjF98xcBqwk+z+dNSA3bcSFqVY0L1ceDp9YlJzhuymoVbV3PpflljPtXFMLFexOfD2dbHsfBxGChaSGBL9Ou2NNet0hcBCVPc+GRQiDN8Pw981FS18Pni3WCZD5VakjjQddkIl8RwoxhWSLZukRXIutV7EWlSenmMYNwdVW4eBQ+ur59AgOvdzYJy6SmoMEOyZ1pJySwfm1UenQ8JDnXJebur4pKCeWQqHmhMSb3PZ6ysRDAAgZIxMsTrw8JxwUs4+7z0KZdWbPyMoXcGkyquLkgCdUZwcfJPuJYcFJ/LVv2zyCg+L9DQEEe/OfW8P8MApKfnq6+ysEcV1fvKxH01RfwIxH0bwn4t4mgttOvyncUcOPsvC8Cfq8FfEcBX2sBP8rBvAj4Kgfz0RewKi7Lr7WAm7sg/1tr+HcU8N0avosCviqCvqOAyeYof/UFFEf89U3Aw2Y0+yoH810R1ILjxv0g4EdF0F8J+F4L+EsU8J0I+h0F/LU1/JuAz3VSf0YBXwR8RQE/CPiqCGpei6D+iAJ+NIV4E/Ay0poPAr7XAn6XgzGKJti91wKWvOz921rAjyjgKxH090YBBVkY/yHlYH68L+Cjqwe24jddYuA+xqGzqcewUM4rjnH3Z/fXwHAL+YHPuCiOByEdwrWCxZpEXHzrRZReDHUPQRqvWKSkUUP9AJaQhpxHwqrcF3T6XBJY+WLJ4tM+qCln8AWkGw1wqHGQMPmgPsMqqu2KGUK0o/OAx9e3k7CKjC3PUzkJDxBnR0ACMV6mvjBuwPOHMRfPJCRdI6sKJCPLJmzeCCo1j7UGacZ1UcicqtQuOBGSRzTn4ukFSTackyusZJwRRPfVltJ1L23BrzWfRSrZXukzoCWcUiMjCNpQpEWFxM1383XF8JsNNDX4EpZZFFRxbxwCdaTdAvyLXnAxv+ZdWszzFpLJxUOC3sMdZf5YhJW3TnHo1XiVxgHvQLGxPcZElSsp36MtpN5tRaLU3wMNU5cCs+uQRWyBhH449RYYncaEiWJb0NoPAafTdkiYfY14GtTNDcDZMhJFke7SU2i2gJc2ZuGWHCn1/ESEFDdG2HgW1jQ2LmNITF1kof9I0t9GQEGWxP9YEfSfUQ5G+ulxStolB0hvN5WFWTuuyTq1SzDly4OD6pHtiEIfOiTPucTgLN5MsgwEG9ItSFyQnluVyvTQA2VlTPA7ml5MMu7WpzpGPSJA+peCpMrRhGx25irIciROenUmkCXnJxcEyxFu77EZg+E/T1XAiodLdVvaAnkWdQWbqauSsbuag7Ne4/FR5VyQzSLagDIth8x7DByVLM0hgLpsLsw3t7JLNuWKByPz8c4PxPGOTKtTAa5TtCTgejaQxTjLkKTOg/PTQ9oQd2CfQJ09jxw8GlEmZf+A0721iiTbjdc83SSzFRj8XeCCwR1JOxp3TSo4KrHgLhQiKZxMhNndHTMQuqYUl96EwnyQHIjHJQsXZ5fnObjB/kE84TlyyXHTIglXARJywfXw+MaxANpt0HKwWsoNCcJ7ArOMIvHuBl6/hdLrUDDmiXcXkbzNdTTBO+8ickFtrFW67/ddmInKmPj6EElts74NxoPemVfIC5MUu+UYJo7wZH4/RFIa+mYAMzNbs7gUltffRkBBHovCH7IW8KcJKG2cCPx5H4ky2DxTaj3xd9U/PoFEwwOY9JIZSJ7N2uTC48h36fFpBBCbeyRjPV6JJNhcElgEjslFDzZx6TURTkimgcpF7mAL1Dop3Rr4rV9Fi4FS0/SMxCuCLtGSGyKJ1Bu5QKx0a9+2M82lj/l6CUXt2FUYLrQdXfQMHJd2eUfAbs31amc4EC83Ohc+0v6VuDeG5Lv3FRbnduXS8tAR8IoEjMO5RukDBxDwqdr9ZVBHoim+Y4FvGATv0dIr6Obk1FCM7SmLcrUMaa4qLmzEy4zEjgIF9ekax2VnCCSuFzguWjLXQqZrXUXNtnSpa3obWJpbu4rtPo4j/AUJuLqep0i4Y9tQhxwNiIvKIfHtgcczvSgLABwyCRt0awX9RthCcc5nXDgjXb9dkc1hcVobXDgXoKF763EDbz43WHSVHyodhNwCsg0hSDpLbSjPuAPk5V3j4kBuZVpWDo/bG1ks3uy6Py1rRxsSm9dJvBxrKT0UxIGubjEX7gfbX8epfwYBpf8dAko8L/6/WhH0lQj6JiBtN/w7CngWx/P/SyLoNwH/rRzMqynERxTwtRbwOxH0Yy3gR1/ANjKSz3Iw330BTcvblu+1gBf5aHxFAR/suP3qC/idCHoSDPOzHMy7KcQ3AT9awwcmd/bOrmWwj0TQoxE4n1HAj6YQ32sB3wT8NQr4ag3/QcCPcjC/VgT9WwJaPYd7RwHfBHxFAT8SQV9NIX4l4EdTiFcU8GMt4N9XBH0R8NUX8LspxO8loMQP5dEfUg7mp5tCXIt9AQXQDRcFOxNoUJ4WsBDuhyqsFxylxkwzIIp7FYv7uXGl+l6yIbosyiqUNGFHZ2d8HPf6ey66Do8ypU2PgH/WGBeGJKmpvz8dIWzzUxX3JzyltuUTfEwSJMsgkvFIJA/YxnBxqIqFhj4beQEroqxYOGuTkGrObQbpfBVzYVIdC/o8GgKAUm1JmK+4lI77NAQ/0xwudDLJpeNtkUBiXF2cKiyHIV1b9RzycxVyUYacRV5dRpAnfoZktfCAgtUS318vkyqerghPo00ow2GRbzmmDYSSjjf8GcCuaxY3kFyptbYc8PrhkkS3u6FSfzebQDxe7ln82MQ8xV+nHgC/jklIRMGllh7iVMLbbauYDA8lDTZIzkxmCYtOQz2kM6Pbv3A6sNgiBk495rBG4rprwh6zQ1ep7TSDeIeDKZtIWkMH+wanPpNqVYVVVrv0fF4GwORBzvBiGkjoRRQjP4I1Fy31DKgmuA5kfS3nwm2aUOrXogcJp1CS7lLr+tsIKPGi9KdEAYc/PF3NLnUJ8cy3WbTklgVxydiAfHXkOV9OsyvJz94DUr8heM/1Hlc6KS4SZKWvs+hWhleqLo97YHx/ztg0RsLkxTOEmVxSFqeHGyXx7NJCsfF7HPTVHiX8do3TLyb1mCcpeU0W3DACyl9vxG/6XW/Ner8H1UxOXHD051eiXQIRnGnhsFhZOA3ZsVsFc+U2qWJN7JVk2lQ4q/RaJF6BE1qqSGQJjLOfxIf5XCWm1VsBCaQx8xaQX8noMMjBHu4k3H+WimRecwF4mlNzvt8/mUR37DEEszlOqoMnUelVuG2RlNaEhet9gaMh6+2Aog05ZgwVnsbyCH/9ZUFncZVY+H66uoDx5A6VN17h+a1OhgqrUyMS78nGV3K0RwYYoIpd1kCD08elsIbYzUcc/lJ4JX3Ghg7LMEEIiLRvkjzoI4n5ousB17Ov5HkaHsE1V5Qwo94UVLTnItj8Sueinmvx5DDfPsFRZL7qMtgKcryuMtDtXOZ8c+BQUnl3D5RHdWIM8fz7SixJ/Ej6U6KAP10OpkwuB2D9kVXF8w2Pv6NTPodCKxZczENZ0sP4eAJPkKCKwho/ZjHxKvCGKyThssTvQKjkF1gNRvgldOdhSuMAppAvkIDstqQunW7dNeRijb+rYxOJVQrjLXjtRmehL292tBVqD7d/x9fvewESTUFihZkSsDhbk5DKkyuDZX5SSXi68irlBxdA0iUzLjqJiksLbTzDb/9EqUK3nqr0aHcEHARaFd7OQUpF91HjPZLpXBzuNiYVrJyBn+QGFzeXUqV5iN/whcw5LKyEjUs34jiHXb9NCJsLbUldrVQA8Lelipf+LqV7WS6AgTCtwowi+fJY6EFMn0HF9i7b0fOpqwhKNg4Xyw8c98QrDqve7hhWTBsHPF2cPB6iqIsaTjYPHCcDo9etBUxJdJ5WlG4dIYHs2P1plRsFSHCpwbvbazwS3S8KErI6trB08e5lpbcNqb7C6509C/z1sksK9LFw8fMzn/h5mWosUuf4CCC7K90CD48BzWX2Sh06kUg09v/MphD/mgj+dwmI45X0U1WhfntF0B+ern63hrfj3Zb/jxVBvwloWY9d+l4LWKmC95UIqir4/ncUsF/zjbYN8PH+cfKIEeqTWtO9C+dt6AE4y1+07kci6AcBf10L+EHA/3treIM42+arHEy3FvBNwFdr+O3Qm39GAV8EfEcB+WVJ/74cjLU/TIp/6wv4TcCPKOCrHMx7LeBHFHBu4o/IKwr4IuC7HMx3IqgpbnD/ryjgZaPMPgm4JQP3i4AfiaAvAh5Cdv+sCPrqC/hrFPCDgK+1gO9E0BcB/1trAUfDIffHEPCHh9apMNUheh7OLLzrC56WFKdTy1PUcsyOqUpvs80F8vHtzkJDPpt09By0kMMDpzupndV0xy0bKE7PhsX7/rmggq8fwJMpkmNzkEQaq/MFeOl9iEPvcFjQYL08QDQOy+6nvk7pJZ5JUMRnDwmUnCl1QdMg2hYHFukBEkVY9QSc7moliWx2wqFqrlII5f6NMHUU7eiUu45wrJ17JHykRUqX63IM4WXlcaySzR0d3GkDaSuuWfSohjJdHuQAVlOhYuza8C6VbiMV8Hu6IRExdZnGjt/dbMaNi2GOx9+LNz5kCR1UrByPXHpsdQ5yxTtUTLpbQLlitofFrm24uLYyFHBsBrDQZ2UVra9STcv0hNuX4cbiwktFGtanFNKFjuS+35DUt9tdgVy+PUl0tPD8ze3JAGiVmoS+JNZUXloisvV5wc+neab0OL8h2cXZkcWL0Uik6UrqI3mPOxL5PTzefR3jdNc+1lWkcng9klFxB/9x3uP2meVSqFMOVvuByyU55/62phB4TwmjP6Uv4E+Xg4lWUgTAnbIqbCXlSmFpXAGapFfBuc0acixqJFt68biobXH6V1ZlD/KdGBCWnEWgooCEZNs9Tkdt33PpxJ/3YT7MffzMrUdBp05xhWDHTxnbUg/l1MAN4rNpkFDFSSoJlkzB6ajKVXCT9yaVJtoZ5uHjwgI/3lBK9pcVFFFesGiw6VMyPbQ70GxvTsLbAgl1TY4HyHbjMYFm2LqUP4sJ5KEsV4EE6o5G5nIL1mt6mMeIwXXS9SU0SlpF3lJSSaQUGoTh5IxMdE4FWRPOgds97VXBvDm61H0ua1Dsk8tFx8tcJCtBuwI5tTg9HSpPmXrbaQ+m431AYj/IdqT/7NZ9iVaNBA3vlATG8QorNp5wbJjg/sn5+QCnP0XCJRFOZ++0jLsqxJSFyXxrUj4dtxBM9QkX6iNAYsfVDBbeyOYie1nURPeqAFjK+yS0rpFJD2a1hIV7ZlxEmlFITs/xAufHicIiD2YpuTwuBqRGOuWi/qSQySLo98A9HLgqPm+3v/Oekkb/MQr4DyGg9MP3FK+VKoCoeFzIl0ZB9WRvgu8/9oQdN75LK76YwmI765qg96OSWtNahUKpoYo3nlrQ+zq0IQ3CBIkTGym9Z8UAlkzXSCjcBJM+0wE+P+SPXSJpV7br+BjDapVaHKPdAodeoxP8zj01jgkjGtJKoAyKxX3FhZNsaOI9ukdSPbvEy4g3TLrK8DuzzCCrWO6tRdo2SCa4aUjAfY7jUiV2BGw6Am7bsKbsllIkY2vjd6j3rCkfjY/gc3i+0aVrJvT/kfcuXaoqzdr2D7JhoqLQBMlMRUUJSE49DgqYKKio6K9/s3R+z3TMtfZ+OjXXXnN8vXJYpZwyI66KiPv2WjIAmOce81aVIRPBqg3kc8pxYB25RxYqucEuHx+4/+zE9enliw1453zNfDlDBZHl4gxpXe0Q69FQJ/2tQEDnufDF92Nx/lI9KmHnTUrswY62pDakHNy+aqFg6egNoY5XgxusOfY0iTYkF/ub2NcOsUDiDclIUI+/5GaWCWer/V0gYEQiCL2+iMvduRKfp5tj8Kd3gYQBqzPSr9YrYDLKWNC7j4F8CZNCqGxd7I/gCGQeaTX49CnykLsT/jsbQZX/GwRURuof4wuIv7kK6DQL8q4CfljDf8jBvBRBX42gi82ik6Y8Vvy/NIK+5WBejaCvKuBHI+ivcjCvRtCcNTb6mAWspG7xoxH05Qv4QsCPRtDXLKD59KfeJwL+bAStZ3cTfSLgT0XQVxXwV0XQX+VgXr6Ai7kuEOtnFfBXBHzPAr5MIV6+gG8EDGF1eptCfFYBv2YB31XAlyJo26/F+/vxA/5iDS8udvdGwA9TiJcv4LsR9MMa/iUHM3bys316xJtPU4jXLODbF/ClCPoXORgnXv9oBCWu/bSv1nzzm6uAijwY/FcE/Jc0guJv/rdKfk2GsI2eQx7sN7eIjA5IB5FBaSgppoeWSNcgg+i4VzmDYl2RcT7cAxvRJ/dlvQWyivpfVuW2yv3RSeDZfLCLIXFUjn3lcAViY7aCPYkMlMDTbEnv4noCia4nFAyUlUVatf+AbHbwsb8QiTHJLoc9hNnhiT1lKBClDWZP8JzkKJDuJF7HD3kHu6GkiM/fyIRcojKBrI587FmV3VLX8n3wZkOfBXtbqYiH1hbE2rJhfhrGJllcRLqdad0NeV47bEk42ijg6/0zC8KrbBF50vPgGOxU7qmtKpFmOO2BZ8YGCxuy7cgoSr4aYeGBBGe2GWm9iYjzU0Pj8fFumSSULAncTX3G/lFb66T3OFSwO3oKCsb+SiWmlZgQSdeW+/3rWSfVpC8QtvF0Hl1764icuUiHkzaUEJvraUVML3lCsqjGOCgyXJDx8bwBxxaR0e8Om4L0yskYtqvbDQcjfQ2kb1+mcBlmAx4UjdbQ3WTriffbjnvrMAOiGQJBYWv5PNIS0OnvW1PDbzMv+t0I+N3N1ceLMYWsio6MKQtDJ+kC9hDbG4JYis86Pp3WO3CyYc58bT4ziZKNjyLdU3MWrByFkII4PsTnR4P9cPkAMn2OxDNfxCVnYW9aETQbx7Ab9RzGBrLbkJkbi3TNNX3mBY1Id8FcFeBdDxr2LtQsiH3xO7Gyqiuy/X7lCQasbPCdZYOCqaZ7pPSdGvSAbTkrq6/5UhJV4IzWMxzYUGUkOYtnKN1PBPKIlLoTz/SiAfLUPOwPeCGRVfjgYLGbOJ7ajCPcGj1NpMusxSAHCxVfsRZBMVnMxDNbLCQSPa5PMA5Vin3/8NBJcTnJILaCErFuL9JTxUTi+JfTAnm98xlw7RKAMJ+csUgoi4zopXWFrXJas2DJBNI1KA3BXVD40pSYSyT3yw0E8cFmjOe+LNJT+QlbO93goC9xleBHPYL0osUsyCOtInsUTQEmVcEDxYsyssL6BmzdEel1jFILLyN9AZ6bzVGwavOG7DY5gsA2POZHRV6ReX6vILzuejzI82H12xBQkeX/3q3yL0HA71YEXUTWHlLJihmbHeKWFMvTGeKrfUf+pGeIZ3xt3SGchQfmqbQxST0qaogft4j513TakcUie0IERNxjfIw7wr04Ew9V8zXrdzxFxLJOF4izTMSd4YWJFRAKytmFisO95BJaxA1ONaSZjLm3vIaErHpbCjtya7h/65qCZAptIDAfOgsui6/Pa0Y3gOWGo0D5QrhM/aryMUlDfrtPzXcVcGs8pzw4PsKCmFQ+wk6+uMw/Wb5F1lhdiG2apsiz671KZuEghqy8FoglsUC04aCW4Ij5lbNLdJDJDB1SgUzbO/fjKJbJIj0gCOMmQGwYzwqBcA8fgnNYY2/zHGdkDYyCN8F77EfzU0F8Pe+Br/pnLgBNjogvUmGxxwwi7PcqRyYDt7TB25yuWKTU4vqmw0acP3pWgujM2iPz2biFYHmqOFOsu0kqPDAFEp5i5IenuiDWbLqFxLxsGMvyiU7spPeAndIdsT+xM5NsNEWFyKx3OJgEUUsmV50CSJsJ9zTv/OvM+r8DAf+zRP5ZBFTHKvpTENAY/YYq4AcC/joL+LKG/7UK+GENbxzQ5YcczAsB/9Ya/nxxN3+pAn74ApZqusRm4VSfs4DvRtCfs4Bva3ji1iP7GOIl/4GAX1XAcq8t0bsR9KUI+moEXcwmUvaBgAsQGPm2hn/NAs5vnkCwFwJ+VAHFUp18IuCrEfTDGv5lCvGBgL8qgv6oAv6NNfxHFfBlDf+rHMxywvfRRyPoGwE357T+iynECwHf1vAvBGwUsvqBgC85mI9ZwF+rgK9G0H+gCqhOpD/GFOK7K+tGb+7DHg0NHJ9jvaWjiBXQng4mC/ftqCNVyFdwJbMZjswQPLpp50s46/kEMaOv6XT2uC8hPyPMYkvvGhp4oQW3sXZm/lLuLHrItAvUgb1E4X1wqcjNUCjc5NVQIFd768iqTmPI21OO/WJV6LTeuA7ERq6hcKDZKu2N7AS4It+4b2V2RZ3VlUDaRgTF1J405NAYBBwt3IpQ+3jI1L9REfrwYYd8T7mbNC9OBfijXGJsKbI/orBtCZk+FunaM5dlsmnDLewpG+GgjCYdUVRnC5fcmglEku8F7Xa3AXhBfykQ7VR49LgQobtK3R4KJKRVVD3NV9CGhcmTXnfP6G3QcyF2zBH2h4Gu0+up74jURaU89JLco2exLULp1xMWpMdMJgf5soPCmC14NJXE9ZJqYwvhxJ9ysTj7HRkq8wiqPcEoWll+RC4HNIPr3dZZooIuiTA538JRYxPs6WvdpKcSczg7F3E/5eWjpXtzp0N47Gs4aWmeUSfcUIEbmy1LuGFYvw0B1ckQ/SG+gOPvtrFOiuCr8jp+cH8uE4nsnB5A5N7WjDXzc4TvdrCC3WXVcC/rRR0ZrZMNAN4feLDu9WSyM30F3Oet477HKp2oPbIS6dz6ygK38BrSnXt92O75FjEzOFZEkZ7i89IxR97+iUzSn6grcDW0YGxqKBbR9bUCi6P3wHC05y2Re1cq1thmIJDzZgCRcqeF5eN65GzYmzfED/0EMr72EPNHdUOM6W0GrrIKGAundUa69NGC+Ls991jP04n+9C+Ap4uC+ZNbLGErXu8hGexuyOl6SYsf+3kFfAYO9i3WZmSrBRqs0uOB+TxHMnmQJ4bNw79gf89Felrqqkg3R/mZe9XjQrAqn2wI5EOL3EXCCem2vS0EQ5KINb3jGTmOLAOyQ6/AwTIUe8KicYaQOQORTg59uRVId9qLdFWcktdodUSOK6sR9wdEulqhfUVyrdQgxu6Z+751IaQ/HxBI+toNszDLIvxQqS7S2x5DwbOYFmRztJDAicUeByNjqpI1gy3Y9dpASTwwu9+GgOpElv5rB9i/BAG/uwqY+g4BNp7vMetWGRDrNtyA/1wrjAVHscaGg9gBd+TeeOBeJ0DGxnoBDpvn4hE2uUCc1UCssbEvnrnNQM2IMb4JhJlGAgELU7UIO4nPs+NWZR5bBTqJI59CJJcZZpiMI+IthwBONZtxb5tGEnnmB7HGZ1TifiMnYg1fly5AUAkERNe0EGuqdYFtUYsZx0/pS5QTQzaa65jt3bX4fRKakPW/5GDEk9SSjbHAANTf8oCPQ4FAVk8DxzkcRGAVgYSQCVXAn/XOyINtFBEaX3pw6p5jgZyDUCbLKFmIuNYb82CQZBmZoiQUe06eI7/pooLc1+VExAGv416/sAoSGgIB3VOv5d7qaVnkmEApkGw6EAgcLzuix84A0vt1zwNxAi0p8bgDf9vK2KvVM5BHKvJKxsdX7vMk1knQ9L86H67idfLMTcKKsgXvgPbI3wanjBy8zRSiZRdw32jXYg1jN4Gow3cUkCjX6f0mVQD985GxJ1UEYu/MJzC50Hlk+dm/chbwZ0H+H0VAGSnKn2IK8fHP1W9EwA9r+BcCXuTO/dEI+kLA4hJ9KX625Y8qYDu2vxoPjar9MIVYlCOivxHwXQX8iYD5TbXQGwH7hkC4DwR8VQFfCDgvd6j4+0ZQ7n/J0bwQ8KUI+omA/zGFeCPgzyrgxyzgSxH010bQNwL+9AV8y8G8GkFf1vBvBLQxq340gr4Q8G/lYF5VwE9TiJ/W8L8i4KsKWCbJ8i+NoMvce8p/Pwv4RsCXIuirEfSFgCZWH+2073nGuwr4bgT9VRH0pynE2xr+5yzg8lFV0e9CQBmpSP5TGkG/GwHzG7vBZcYWPCYLt6VWD/Wg0HRA0fi51MmGsjPsg3rDIvmwj+iyuu/hvNZ1nhTLrqDPHiuhXVOBjK7vSrSt7zdoFXhydnq6GR3zagknrrgs8sK7ToNNnkOjXacongwFwrxMIW77Wmz9d7mU6Wp0IVDgnolDae9I1EpyFXKrHiDv5D10iodxA7FJVij2LtuWGHwpwy6RRTrnbolOB/HEA2ehHL7SzdKkUJcPyNY7nce7nkbouNu5IjQWMxbdh6uW5Az34FxfDB4t6Fom+dY5wHFl2jg6U4fQZH4XCIZNl4fK2DApXqxiqJc25gl5OAXdn1cCcXPd4VGeOxndZNcOPCsxWJJZT0LzgOvAV8M1T6SnY9LxblRCbtgExwrRCno7Ew3OD1t8/lnZA/UyZQl8QRcseSQCOfMkH8GpGKx42B3rirTSvYHLVp6zeFEZEq1uIxXqiBooosenSS2/wHDePxYoeV5ZQcvmPAZHmc15mKfOV6trqMF1V5Qs9lMJfhcCijU1GPwhjaDfPgtYrfIlVOlCRV6FRwWJp4877G7DkPvOdaLi/qA/gui5fCCvHaaEqM3zAYG1uzDfi7SOCjDbQqLOZeZdUWgS7V5OIZRhwoOoEM+Ath3uIcLOAXvX24mQtB1K4OPbjbF1PIxIsIp6EJ3MCPtLYysTRb+ZoO+4hGDmnCQizbZHSNypjpOjyLZItOghWJyPN86ecgKkpxxNsGdahYNqNe6IZj0ViNvigAMsjVty7/wHaJNrywL7S1KIVdcRiNTxxJklJxW+y4lInzP+5A6apC02KuUO58lxi3x3fuvIcL5cw1QbXDlbHgLxRI5va5hFAeKBTFKVMG9rgJtnEvOOA9XEi8TVwdNXHYOVfDTJxJnMIFg9OQoWy1lHxIY1AJ/uT9hn+rUgg+FuB6FTHZH/HInrm1T9jUg35wKxj/ZXM/R+vYHdumiRNy9rkY6uaSkQkiLkPcfrioDncIiTu4zYVlq3WMXTHMIRLTjLBrwhm0NcQNBeLgIHTNIQNykd2BrnGY9myuTXprXvXFOjwZ/SCPrds4Btvo3Ahn3Dve68aYif7u+wzQcGis+JQKZD4dxg1+ER8x9tVpAtGuzEM7Pes2Dm0oxEXsnBlwYnHmTe3aRu3+0gua+mKGAzTafFwrhDeN4YOCk62SLOJM7A1gvxjLmTtCHqdSKDnU1WzLNh2RCRDG7FM2foLL7krUoqZ6ZCaPZ0xMzz9cvafCuQ9bQVz7R5PljE7UMN0FvqX3IreUXnm9SErWNMETuNVjKZLcQzlFGxxny3G2dEdwc1OA//ivwdbxqi1CLvTb3RkDNVm8jk6MkUuCoJ1IsOi4jEdKhAgvc6ileXXUeS+24A7mVccS/fTyKinIMC2HA0Yf6Z5R4125BCnFkyD/rZTiW4dyCQTpu+ON9zTyeFb2wh0vmZ+RwPZNKbfCFw/y7ifuO3BdnfYrGGEjZk/nF0Lsj6NlMgTZYDFIwj2yJ+snTAu85PyD9TJRJJdMJB3L6cscP2XtFJM9LgonVj5ldlAZST9RpSPLozvx6KVUX0RQCxJWMUJ6vNr5X1fwcC/ue9fxYBB2gy+EOs4Yn0zenqlQ6sT1OIFwJ+zAK+5GBeCDi3qmn1rgIe7v6cvauAH76AryrgaxbwwxTiAwHZZSp9NoK+EHDRu5/fCPirIuj/goDXM1n8D76Ag0PY/mgEPU0q9T0L+K4CvhDwVQX8MIX4KQdjphNHnaIQ+p9VwD61pbcczHsW8IWA1fLs/kDA8e4L4f7OFGK5t7D10Qj64Qv46yzguwr4QsBfreE/5GBeCPiqAn4ogr5mAV9VwF99AeduvI9+VAF/KoKucn77B+RgxJr6ki/8M6qA390Iuk51Cs1TBh7SG4noeCEHUAYiw4xsttVJvIA57Ad6gOMikjyaRnwIbaNjlKzcUqLO2R5Cjh4Wjy73SqZpIG/gtF9OOKvrqqC9aXsAkdFGLHbXhUSHe4E0t3ls8sh57FuaQhfBaTa4ITZzWUMFaeVQTwc2S1YOKqh2VlM4G0sFBbOJa9H12IjBazIHhc32rtLCuIdwjNqWsdAcyLQaGBJk5rgV6fT1qdLb0NWALcI5i4pHUVBjOqfQXsYbFq9QXyb0mEVwVFKBwLdtrlLXOrXAN1nAY8V8RjTzFAQt9GMcKTVr6TCa13DQM5MlxoUDNULZhAtzEhzWTLy2bzMbvMXARInUIJk2uhJA7soeC7f9fUdVF/Vh37utcDxcg0y9XbuFVp8lPOrHkkU7Yh/hCAPASVZPK2o8IxfO2s1lIaeniEiDdg6FIa15OD5IDZ1dxfGX1tBkkeqI71vZTQ4X4wg8Mgqf0GlwSSEPFFucf+RWNB/YO6iH9wonjhyQ34aAA0ka/FevzX+JIuh3N4K6rM6gbbciPW0ejUpsa7KEjHXFV3PvSsXI5jbcZtmEe73LFUgc5DO49JyOs84uZEpxX4Vo3usjdntEMqnIeAtMvmKWKMrJI6BwEQ7Q6oLZo1lFpNnbKziiiYyDvtN8pYPjUKSTEkfeuRHpZm+88cGaPmQOc6Z0xLhMCGQzg+Iox75EVgOnDzqVBtyjX83Pz+FkBE4rddxTxmlLukqssZuBxfGtk4tM5OFDAnNqDliwvJwsgmWDAO6KJ/cHs0uBkbysIPIXQxEjh5aEJTYaQ06JQEh9lks0KyYpbCQ2+PJ0iyIyTs7i+EazCQqW85tJek9xvlFBety3WY/g88hAIh30EHOG0Fhk7Z9PsN2XZ8a26yYjSdxzIJk3D+5d4Z7RniWuT549bshLD2sgbboUyG08W+4FwVkm+sQ5QMa3EvcybaESSQowxBdQEJPH94ii0VGHxBjoPCxLjYjrs1YA4FozhnaHjtx2e5G+44WEgt441ImsxCNgD3+Jk4HZ/rYqoFhTw+Gfogj63Y2gSjM9QXpPbiiYsLtEPXNFoJixOQuNr8bCpkyWABdLY3Gs7Aoybtcd2Lui4j5TQpN4fV8C+zwT2P+I9IjeJ5clnLD9pZgZ6UD7wYpCke4oSrxwqX81Nz/Ave9PKLhXPbErpysLjs8doOAJKpDRiROBYKcZi9F905GlmduQa6qOvG5k63TnLFoAXRkjb5zPI1INqQkhWeuMUbdoKBumC9heDQN7E2ctEHDYE0g5vF+QZ+GzSrpy70E2uQ5x4AxSnSAuYnQWHgVyFtcekEshWbAnbMbDVZEIBA7mDM7TEWGRodw7GizF9dlr24YFX0VFUqe5Brc9m+LEUvSWlv10Bt5Qm+JIBBSTctQLRR7YN1Coh32VQH3RIC+dB/MVtY7IsN7cIFLuFCcrvCmIepzW4B+jHmLqKpWI5iprqOpVjwV96S6OT90jCDf9O/KKZEtIPrMF8g2enAf7VMS9sXLfQHG7aii67kqgkuS0EATSiHvq8SsuO6cBgHyZ8XjxyNtf4tS/AwH/E5f+WQQcDsbD72oG+O0I+M3bwIcv4Msa/n/2BTS5W5J3FfDdCMqGqPr0Bfw5C/ihCPrTF/BdBXwh4K/W8O9G0Jcv4GsW8KMR9CcCfsjB/IqAL0XQj1nAly/gr1XAD2v4VyPoGwFjLZv+aAR9zQK+GkHLdLH+bAQ9t+nqxyzgWsejv/gCvuRgPhHwmq3/UgX8FQHfs4AvRdAPOZjXLOBLDubtC/irIuhPOZh3I+hPU4gPBHzJwZi7vRNNFQ/dP30BX1XA3z8LKNaU8qf4Ag6/+98qE7mKoYpWAYpMxxehlXuteN3fscS52gVVrlBCbh8zFI2KgUrXfREx2kab8aQ0kE7HN9WEvVoBDp/iEynQ7gS5ddR5BP2jRcHyFGgn8pYlx26fUbssVnA4+V9VRS6Qs+66B1T+YoSDjUIJ9VaXARRa6PNoFRNZII4+gL2EdRxNc+TRfoVNyL9MIZJEmUbUxMoD9hMqYW90DgUiNvUcamv7RCLl9grqBU+RfltozWKVOR0VT2ABtf1luXCb6+J4JPkOBW9tFpu6A/SQnp4CSScZiitfIGj38BZwFneBJ4dRpVLlsXrATdctFvsd6eg1JoW4PlrB4n4ntfSw2VyAKUwgZur7Gb320wbKuZyw6NZUJi0NXSBhmTo4mbcGoausGYnriQocG/wgUeWy6sP1UPk8vj72DU0C0kCeOgLJHf9iEvxlEtFs9wwnbiOu71lSOyhMfc1CcVVFKF1HA8gTJcAJmgUeJXM0hrO0DsT9ePCOFnatwj5Wjjw6tLX32xBQBKlvMy/63VXA725ay310gcONznGyTRIgOyupIET+EbMz3up4nKICitVWR3F3uBMqBbYLpaoIBMMnR6LbGRdrhIqAEpE6qchcH8sA2mjB4vFlopJnijZQjRYCyZbyNiPsPI/hoPkaSh6lSIfXs/IO9mJ+4cw4FxXleLiHDS9UBqOyV5DaeRYQrawFjyeXkUmc7cQSCFeq2Jvd7jq9GzZArp962MuDdUUou9xgv9sqjK2KrUyMtTMCEYx7OMgeAqkK78xgKj8nnB2mWYarMtXhWrAxdmv3KmPXazCck7U4nscEKqqL7R/Wbk9BQZUuOpL1+xngWtFZeNXtii6C3hC8ZGywuC13OjY4EgAW7IbY8fxTS+YBxtDMwo77+uqkkvxxrcG7wxgz8ybY15ndAcp6OmTeUBXXN3T5Gi4KIObLfpuRLHQm4LhIwaw/VjtymCV7kX6nOk9mQ4hoOhGI6slDgsLRQGtJivY+ONrhigKWhxlxrq64vmoozr/cCiRVlssM2GWwZsmEiPT4962pwR/jC/jdzdX9/WkM6bKUMFvZXUMHZW3DdblY4YQfrYjs7kMO4fhmiH1upjV0pex0gHHvyL07+bK5k24EwNDuPHgsHxlNXJ7A9WYYPEifYt9vnswR+/DK5OFYXTVEwWcMycC+If/yyIHORloCPN0HAmGUa0MOexTCaX5YCeSS7hVd9dIdXNdrHfmhr3VUKW8RhPuqz1l/ZTZklj62kDhI54Hgl4zK13QJO+1pME/D4vMncnyEbBk9sb8JVJMcDkiDZpr0GJtOex7xEj6DVl8QlIx3d1PE3QzgWE2XYo10F4lkDjsAf47nOJRYUVB9ji049Z6Xr1nIdUaqeWpB4c+oiNOdI1Py5CZs5YzyxLxPdWputzUwez5j4a0vkOs4TtdwxtcRY7uD6ZFyHRpw2PumQN6vgQxSbfvgOespS+KVJZGRN0qguq4EUs4lzSPnQJnDMekPMBvuBZJrrTjf4qzVzD/BQ6UX65JAGZ8MFLveXqdS6S4hUpGGI5yJ++ePly44U2yiaDfrin8lAv5nDf2zCDgayX+MKcR3K639NIX41Rr+wxfwcLlv/rcq4AsBF8MJ6t6NoE3dbP5SBVxq6738gYBvX0CML+lbDubvG0F/zgJ+WMN/ImBfG/8FAV+KoO8q4GasdZ++gJJyv/2lEbS4jSz+RsBXFfDlC2iqh337YQrxoQj6qgK+EfCnIugbAT9MIV4I+LKGP7v+/FMO5tUI+p4FfMnBfFQB342g3ldV71c5mBcCvuRgflUE/ZCDeSmCvhtBX3Iwvm8r70bQxejq6u8q4O+fBRRravJtY/Z/minEeKKf4Vr1Mxwn2VGl0hh6IMinxEn/pMt0SGQZDmu/4MlRHpk0TUgAhZyYKGktSaejuouhKEMXxft7WNEbnDTYnwnm8R2HHjVFKgo8VwQiPXQm09whGTSTkuHIn1KJDnuHKexPfp8xdBfIwi/dDC54leBoUxx1GtmUQp0PDRYdXQK0n15KaNgsFR/edxsaBpUJp/Nowr3VeCTRQr8wgVhMZn6tDFp65hsGjvJ0WUL7e/H6WI+gkpcpjlk8bWgznurALxVDSXo1vmbxTiPYb7qCJXjqZbTtQwTn3apA0XooEPi00UbQ5KHNY0MLdHqtPARc0TmPi1KcD9LxFHisuzg5sllLn3w1FqlFt0PJdikAmZnyCQqEBaKFO2wKpJzOoA7zPYrm9YjQ+EgY8LuU4HjQwwU91tEYiq2a8XhfWhVp20qGuoVQXF86Aqp126kI1UuHR6P06NH7cIGhqqcJjwfe3KTN1WJQLHnGInXqdXQpgw+lXzQ8pFbz2+Rg5C9jwD/EFGL83Sq71x2S4bTqLcUaOaciPR08VbBt54KZHvUBt1V4h+OtT3B0uuUypeE9g3Y3mmC2LI2G3okdQQWU8JCsW5Owsg/grqYbFlWZ6hEV2ykcl/mA++tFblLpnh/FPe5jlpwWSkFWwz6F9Lx8MlYa04Ky5tbCzD5p2Ns9bZ0mymwE6RGvcXx8ziViGscYpkWjs6Q5aCrd1nkp0ktxuPH5LBDqWLZTyOvFFMW5mXsUeuUY1v2njkJ1YGUEzY0clmK1CoTLehYWbCfSzbuhcEd97Fp8tYkFbSc9uL8TTyu9+LcH0MLWeZQaCiGREXDQlBKzCOd6RDXZWEOy8WY4vj9uLU6BczhsQcAk2V8IOVw0ENvMWiBe3KUeWbLtGAI51Fh8ScuIdsf5Dor1TkXe8HgXe9pKS+FEzmPsjYyrSqzrcgVONdVxvDM1UyCv2wP3ucQslHJxfL1oJgHzHZMl5UP3yO20u35JYyDO8lWTkWlUz+GgX6Y8SbrFV0VG/H0gMBfH1uH+a7r6jWtKlsZ/ihzM6JvXFJS3GYRBLnN/05RAUayFcL48NzieXjcZOdQ7GeIgpQJhlrpHjyvxDIW224h7vmwkwh59B5j8fPAAyBNox+ojtMYMYzbhe0InYrFC+VgseXJvr4Rw3XXFGnk8kc/rQqdnU6vguDNTxi7zmyQQRztAM5htULRghUnL8+UMZdLpyCuR+P65OdKgeI50nuz0uCXD7aOD+H7QETs/xPf1inQFW8UwmC9fbUn8Pb1C0OMCuVKWqSStsQOl/pziEH/N3GvP3IZqNzBxFPTvMs0kyYNiqFgo6fZWR4zn5QlXfbJg4eLwEHHJCh04Pt0r99FuUxG1uASwn6YC4R6V0dFtks/BHx5MHh07p6XOaD2ANLVNFF/vOlDJ1mIR51QFefVpTMimHQmkrPIVjpSNeH+7PgLEYxnzpEt6BWknSgV7BTB/I+CuXbnAh8WY+fvn3aPpADFo9ssz87FntDTzEYdqXRMUY92oqLYNKthCY+B4eNRNepTPFwg3uyWL0NcAw78RAUf/Nwgoj0fjP2QW8Nt9AV9VwPcs4KsK+EDq4u9nAd8I2NxHu7+Xg3kj4E9r+Ll1Guh/QcD/WQ7mjYD9cyjZrVzt+NxycDGN8mr6rgK+reE/EPCnHMxLEfTvreFfjaAfCPi3cjAvBHw3gr6qgJcnstkbAX82gn5UAT8Q8OUL+JdG0FcV8KccTH6eLH40gh61+f6zChiRtPm0hv91FvBlDf8rAn40gr7kYF5VwDcCjh17+GkK8aoCvhDwHzWFEGtq8t9NIf4lCKh9MwLSVB2LdHOdo/jJRhkNdwsK1+GK43BBnwJJ8JrCZdLtBcKM65bu22YP+7m0RJF0IDItsFVDO1j5LBLxxKKpsTWhKHozluTDuUT7+daGcrIvUdzZB0KroXkWyKSFLD4sa506Fl3A8d4ZOAyz2qLHTmJQdfaWxUtlKNNoV66hkoaExQNtQOjNrAfQSvqORV3IOxr5kMFl7Wk8pscmosMTyuDQP/RwsFkEHR0N+wl4x0PAQuWBCjq8SSaUu0XOIljvC0qcngn56BHiZDZwVWqdewpc82zPIxsdLIonZgWX2128ttyhROt81YezOnVZJHtznRbQmwpEa484VKWjQNJ+uoSWm754fREInESFSBdtqUAiPzmatFoKpDtc7ASHD1sitNOmNrTh+oBj2hs1lN66ClpzuUXh4CkBXcsDDDkb5ShZDNYyUQdjCvwh8oQol+qOSq243get8nFUjkY67Y0XS7jeFlsUtWZd0OcX4t+CbYHD9ugX1IrMC+SP3Zkl20VU/bZ0VR4rk+8aWPjdCPjdc0sN6Sjse5cNTrS1mhFJuy+gPu3v3GvnIj2yQ6QCj6I5S6pEb6hxVw5Qz+w+D1yFeXSPeAXNZTvHIbv3KhKsZ0eI8pUr0sn8qyrX2Ee4OnTCPfNsy3SxXHVwM4czlATzViZtuomBLeYyCq4nA+jYGUqgLT0dB8Fd6yiRLxSOjynwsHrIGXFnIv0y5hLGcfQsOhrsLuLz6HkuEHaSS3R6LQRyHc4UJcOlSHddPlBhY0si3Zuma5XcH+4JFkNDIKha7XSc2LlIH6tnj9u3yraIZ8gelKf1iPlKMpWo2zzHoBk9gZiTueURa7erYelOZziZDh4mXR+PHFLVWPBwoN8tsok0JJ5xY4JteaVGZMPrLdy6QmHBGast0bLhAtyWGCwujKdF4xxfoIyOUxw346KlWzw6wcGcietrPwTyZcothV0+MlDYzr4kq5ZYrJl4L84vPux1aj9CsQcumxWP42mhEmVmT6FV+mPGNHuckSqfB1CRtUhfpXLpEYQUC7i7dHl0dvTfN18rizD1/1cExMulA9lGVXlQtA/xjBqhwPz9A3DoKveKGr0VgYsbz3l88nSZOvEugnByb5AXfSlgXlo3hVQuEQ4u3BVxa8HuUI1izAOJ7Vt6GNZ7gVCaxRJt0QcyJEkOjnQZYp+ti4bq+qWF2t3nzHN8O6In5XKHundweGgZXUWPcybBIbAFAsrDQqK39mLD8TAWcc2SJhWxjP4UQi/QUXBfug2d7L6qgK5AQCY9O6CL/CTBLuopyF8GYs1nqzSHY2pgHh553lJ65D40DhNxt2igoErThFCluo2TnbIVnz8eKXDbh0sU346OOL59HcBJU+7Mt0rbou4OZ8BnAuFiS0cZHWq5CVkRrHB4t1ygJ303ha2pCwSmXtfS053toaWWhpPhcdyRxSr0YH8+rHE02oNEefoswBucqUC0yU4nG2N0FYf1EAj+WNsR6Wbi+46zdQ/7t6VA3E5nCZyU8Ir9zuFADzk7Q90lMxbXrqFSaTlRILUFe8fjXiHi8ioUCB2cVyic8Efzr0RA+f8GAcfKcPKHICBB36wI+kLA/0UR9Gcj6FsO5qcv4NsU4oWAH7OALwT8aAR9+QK+TSHOATP/Mgv4agTNzdnqEwFfjaBvU4jzbiX/ZRbw0xfwP6YQC3kmft/MO/KuAi7SycGatjGXfsjBvBRBw9v9+RcEPAuY/SEH8zKFeFUB39bwP00h/t4afuqn6g8EjMKH+kMO5mUK8aoCvmYBD9puhRaO45J3FfClCPqeBUyS++hdBXybQuyy1fNdBfxoBD0nvjiebronf5GD+VkFfDeCvhDwOKGrH1XAv20E/QdmAcfKWPquBps/bRYwnsYYLlO7ROHoEEpUN9eWQISgQkn31eh5rekars9hheKBLBDPX2RXKOWbxSPdoSJ0PiRJpJ+bkId3rRGp7/YkQp+xN3mSzmWPus9pAGfN4Tws0oDQ+TobQjGYJDwcuvOC3rw1QLtYURxnw7ARPKiLUNUlOYu30sijwXzqw/FoifSw3NKOGjcTQ13sCxypg6qlR6m5wmUbGjhSSCNCu5sfRHo8EBGHdTXQ6y4oId4VMQrXXWVR5+4FUJ7rksVhiES6GTkbqO5ZzBOjYwVVL64GeWBVON5XVKZnEQihHqoVDiNrBDRcEQPO16vHQ7M/j2h/6MyhltqGRxc6MmlzQwxuu0OAIsefd3TQifT3wvieJf1LIFP0db2Pq3LLotFIkuj1Iq5PsdOPKLEWskXLSyS2ms1FIHkneTJdxuKSXO9ZyUPva8bksRD3o+g9dzxcrE2gORkLxI79CMfDUlyvxH44cBwmOYoqU9zP0mp7cNA34vsv68Ci8qXqi1BtXkT6ulr8vlnA8Vdv9Z9RBZwMvjld1Z3KgbzJHRbmly+jj8VFpE9rJol0aF/oJPIrE3K0WLLQGpcg0jOtFfdMpGZhtKp0Wu/4HU7lY8EibZrr1AhdFZzFJmDhfNJvyMlHD/GMehoOC0ukp5PTfAJFfl3iaFn2TVJw4wZsqPaRPzpynaL7TAF9bk8Zuzl6QdtHasOpowwlKIoJGXT9FlZSSHnylKcFLVLeh6sNFo4TLtLbsIMcru5uweMN62R6sESSbNEx5bFSaRY9Q/8JJDvNWMSetwbrcKlg7+GvqmN1L8h5n2VwGm162COx69EmX2mQWd6MhbjZFkRFkxtowdNEsTGfyvQ2WMoQyszicT3UIhIElgFFJivMOU16DWmH9wZuy4PGk4SJ9FO5DSNINjuxhziwV+kitodwG00ITi7skdHcSwdQ370pj9ZDgbRKlpxEzOOUxfpNIGc24oFAxMgU6e5Xp4CzEden8uINCvNkWhAc1hZcj1ofsd1umRGm3PdQDfU5T4aPC5DmrMRiD0M+ThZQqL9xTanKd82s/24EnHx3B5i6SSDUFxqP7IXA/L1Zc6janYMS1dQ9+mi4wPD+fcFCeSUQaG8POUTn+wkFm3hCiEeeFaSmIjFmPlFE/d1lCHWpYuQnmFv0oNcnqCFf86QycpMay+AEQdjK3LMXpUmT2egB5QGVzKvGeScQLB3BfnRkPFyfBRI59UiFskFTHBz1h0fHD5zCVbliFh+ZEpG1k9iQJpFARHoTaxJL+Qp2wV4g4FEWa2x4OE0gQkhjyfNyVYmyFcdz6a8oSzYnMKl+vYtnLHtYKNQj8YzN95CIPaUEFrJiA8TzPAN4EK5QBP1pQ0NdSeCgLjrubft2QbkU7uESkjWPZcpkGh25CcFyIOL4fW00dG4+l2D31iuUbGVdpbPwcoJ2XeksvG+WHrkfWAp7HIk14Wni/Bb4eINwyWY8EvtVRPDhjuA4mcxQ3L/dBQKeLxzKUybWqL8Rm4W1VHbieNgN+f0xb+iTjG6Qp+M5SzyGLBpdtBm01vRLUunYSfTe1Ca0nrfGIXfdX+PUvwMBx/83CKigwX/3Bfx3ICDG37wNfCiCvqqAQAr6WQX8iYBvU4ifvoB/qQL+qgj6sob/tQr4UgT9X3wBXwhYFHL6YxZQUVH3OQv4oQj6EwFfjaDvKuCNpN2nHMyvjaCuic6f1vCvWcCPKmCVHPS3HMyvVcBlcyc/TCGatPHwr42gb0XQH42g9uaHHMyrEfRVBZyvRKj+X0whTGfNfyDgvvGWPxDwkuajHwj4SyPo4nYqsw8ENK8h8z4VQX8i4EcV8NUI+poF/L2KoAqSB/81tP5bFEG/eU0dLz0TTvqQ8xgPG5P22cmFPORHkW4auKNydvLgAOMjjyPXbGg7jETotK0Ni5vb0aN+VWpw60sxC3V9bNFRuQhEKE2WKDxI4vf96SmD2/5e8ehZzVS6Jr4Op6UtEGiFR+J1/fChqZdzFPbchlAUtHuofVLgEEHd0kXjp+L3U/E+7YYetbm5hqN6EginbWhFNSqpkBOJsETNxwKJjmELlys2eNTfzBuaTpIGgFcZEqHVk+jJsXI45A/OQv/OK0rMKYNrilIWzh5cIN91Z8BF9Q48mq5nGZU18wnl3T7weKWFIlRrZA7X3jxAyepWi+vTPCw43UdnHpuyQERX1zK4Xv2IRdMyInTdtju4WH3Oo2UaCoRUHXG9tSznycA4VPRSLrZwy42Gx8ZFrqgXnHTgaFOyZCn74vubwQbqSbBH4THIK5qaPQ8quBY4PjFxfeOlLxBzLpL5pHkKpObKwYfbxi9xbK1MQkt1MYPamwmENYxhR6NHPIdDdbrieFOfst+WripIJKx/BgJ+eyMoVUCkS+vcw/HocQMizVEOeVnJPKCLoiUt1xnUci7SOWddyrTv5ggKtzV43NZeRYPpXYFqmq1YOIF7QyVFEc/cAWIeq7kt0t0zm4DAqClPZuVXU5xrYmiO4vOi3vVu0imtdTgfVfF+fWItvfUu2pfg/RR5ZCyQJ5VZCLk5Dnh4PS8qErjuE5ab6RzFp4Nr0csgWsLRF2stdjbi8xeJdYbcXqxZlLXTinZeoAP2BiJ9mxm2SjfyXgaNKiYKl4/cJM2V3WA/62sifd7YHck3xR6KtaPzeH0SiJX7+RSCyFjg2Jf6Hak2QwTLWlrxeKI/Cyp+pnBZlzYLK1WryEpWbSj9TmVwv20kEl3RE1o8NHDEXHG+5nB3hKSl4vj9Ia6o3qlTOCqL2VeT3JOIdFPWoXUvGMVm3BX0lGwGwOzeHEVJu9fpVUYl1NPTAoUkxxFdjzWRXmeaw5P70SXEXd0DKIxoysNem2ak76xuUGjqksX1WrVIukwPAj/OIYvo4vH7KusKUtTvilO/GwHl7879HsEenEGmo8Q+7TPKvLSGailyv+jGBIIdpJBBUblLFG/uTktpvjyDtynOPNC2y4Lwg3uBrLcZMP80QR2F3kqB5rwh2GvGTDxzG+UK7Xgi4lq21grqbm4PsNfx5Os5dwp6wKsB1DjjmNWoI9ScIRWOcuyh+Gg5hIapQLD6hKfYc26Phip0tIdyfiI4fJwsnTyLYfIDAXEhMJD1XwjoGiygjjj+RCRXEKJWR1FQCqSrnwI5xY4wQ9FhqGc0XrBMrOnrBkeWVFp0uOpSuFRjhyXK5cs86ExmcHzkAunKxUOmN/e+hdLQHsybHLSOXkx8EHFtINZUq1TmGwHj1WmNYtCfMt0mfQd2tiX2pLScWjSYre7Q9JUpjmarSUd291EBzY7aKHF2AjFP/lOG0MrmPL75u5aoo5UMdSWZOKTaPSORj0+Q8/7X+dQg4lg4F2vMsjrM7nOs0nKvPeBMdRNHufgdmknpRuwxTxMn91lJ6LXGNhTxY42i2tpH/0oE/M8C+2cRUB1I/91y998yC/hPVAFfiqDvKmA6qHs/fAF/NoK+ZgEXi7tAiNcsINdH9icCni45/MUU4qMR9GMW8G8R8L9VAX9FwA9TiJcv4AcCvuRgXgj4toZ/IeCHHMyviqC/ysEYnkDQsjWXf2kE/VAE/fAF/FkF/FAEfSPgT1OIjyrgTwR8VwGjp8bty9aYs2Woievz8gUsT5X5wxo+XymlQOjS4st7pzcfjaBvU4j3LOBXFXD+qErzswr40xewGkSr39wIqg5Gwz+lCvjdphCKPd0IxDEPLBrM5IzOjoMQDsipeXTFkkfj3TaB3A1rFJ46WaWVYBDg66HNw5AcVWp4YwK51U9xKGvjirr0kYp0KbZ4QnqmSgcsLqFoZgcUbu6hR+m4JALBcM6jtRoBtamfQLnaiHTKks2IlhezhuvSLXgYG5FOeT8u4HbYLARCJYFEp8OOQbuW9iy5DgKgZDHFcI3ZjCW74aKiji7QsaKI8Oih1jLV8eQO9irJcUhaP6JtVx3hPE8qFHkSV2l3iCMopEfGo71UWXQiPylwrXdEUcoDmVZdMYTDFAsEfrZziR7nxRLKkEYoOcUCWfvo4UBZD1uR/pmjjN7ZhUPbOjEP2UKOqGR89e0Yy4rH+XwkkHX4VVV9KOL8FteZSYNFT6QKmXZCISSRSufnAYXz5LFn8XN71Kld9wSSb2yBcHAFQqtRmcAlICVOUCB+3x8uYjgvN5k4n8e8pQci7te+vxJ/L61lj0ptuYZ8tBVI2xvPRepSPjZwXPRuONSXC+m3pavqYPz3z96/EAG/+1+VjeYdIYcgQKGr5YT2/MsZuEl62CfgeOQ0bQX2x2CzGHduRMOFLcOlVxMWT3s+oerOo9AwVyCXHupAD33swMW/ZOKZQfeOpklB4GLdMQovi6lMr2t5CbfJQ6zJ0S1vaVuulnDJMeEh6lUe1aPUgAwag3vetpSoWvMcbt0tZrHnLYlAtGQI5HBb4iiduRKtj5kP9S51UaIjR6aCTAdwCG1AYae5HjXULzfBx9oUyIi/1A11rsEuagWybjS7Io7YCeCkj3XGbFboRA+aEzRkiFn4oJjQYIUwRJSseDgp7YLO+VIB/TLf4KRaYoF0K8X++jeNixOrd+9IH8TRX32zx0SWKtLz6VWk39XGISwMW5He3gd7BGknL1miehLQCfFWUJ2KBQs7cFvKqFizt/1uxmKnmpp0/iVI3zrbJU5aMGQ6hryFJlyteCQdRHqq31gFtfPwcLgb7luyMNMCTn0i7o/XqgUxLCTDebQR6XKrrU0y9OsHVEoQ80jm+1/nlr5zTSnoT0HA75ZYwmtBEqmmGuKeMHFP3f39LO6xwVCsfyHR4xSKfZwMVyiB3VOnwWjXQXjWLowd24lM7uqzg93CHeJgnnqE2htJg2utE+4tD0yil3H4gJPv2jgq/PtXI+dGBr+0FcGaatnRwhqNoO1Bxdj0CB5t00qkZGnqo9AbOBZdNcX8RxUw9x4q3US8hobGhCdG0VYkLgIOfq8V72dTJuLk9gsBQ8MQ+eK1UymChMLuOJyiZFPsClJkeAhlNBFIdLP0jspTLYfWEntGeC+cjKZAtrAP+y6OwbBNut5ZC+AGrHE4mRuEPjf3HKrb/Yn9p3NXKb7iGi4jH5BA3ErEwbNAwEiLN0jEZ0YoTxMRgOKj2HP2xiOit7Ut4mjciOPJ1VQn9MS5QG4deBxZ4vzcFf4yF9oJhIv6N5mMa6ZCHq4WPxBweEFXKML1FIUUfTXS7tKvuOg/MBMXxaSj+QrB4ayZPAodXNDZhHvAd9ECR/FD3E8U5T60UbXhseu4/85GUOX/BAHHaCSh7xqz/92NoINvRsCXKcSrCriclIy8EbCKLt7/Ngt48lzzhxyMLeX3v/gC7u3U+dEI+hMB342gP6uAbwSUtVVtt3Zn/WgEhXEt/5gFfCHgaxaw2GmrHwioHLhi12Pd+v98Ab/kYCpXxHHzNmU/ZgFf1vBvBFxMBEK+GkHfCPhqBP2oAkrbgtiVvlh8IuBHFfCFgK9G0HcV8IWArXT0P6uALwT8lIP5QsD5fO2q02ceNp+zgL8qgr4QsCTbzY9ZQHtyH37OAnqpjT5NId6KoCsX0LsK+PIFfJlCvKuAr0bQlzX8r6YQb19A4trPf6AKKNbUcPRdfku/WxEUfXNo3aKFC2fZOgrEGn1V+fbrDPa+0fCk3HsdHQTXAprp9ISjdR4DHUnxFHJ/BCgyvdAS6erUhMtQz3hynscyvU0fBdSJtWHhZDUG6mfTA9yy01GEkknYUMtzTLhd60KkW0bUUKotcoE4C4vF2rFpafesWjj2hwJxvuwOaOI9xN+34xVOUqM2Keo1ItQfBpwl/nUoU1W9mlDeiMlCdBTfP20VGQ5jOuPRKI8sEW5mA3DTWSFC5f0gU2MdXeD8pc4YlZ1Ij0PrlAlENbcoklCV0TmamOL4gxols+3cpFudTGAf92oeo15E6NglGyh65+RLjLvxqDeOfeCz65UnT1Mg3jgQe0E5eor33a04v7NXdNAcjgceSo9Qoidp6wA/D0oek/6xoXg+roH3hmcUWWKZU2cRL6Gd3zmPKjgW1GscHw7B7oDDy0GvqHkW1+vS1XscGtfYounquhWhf7JD8daZy7SHBzvg2Znz+D6SCwptyb4UUI8o7s4jjw6q0oObdL/jKOsnv60RVKwp+U+xhv/2RlB+zO6QP9SYRbN1ntHaCgfAT1sdx1n91EngZwIRdyuHh3HylOlAvvfgAB1FISv8iq6xCXAbaBsUZUuQKTwvAoEcyHF8OnQiPTrKa2hhMMNx7hgZfcqmA/vpwWXJGAQyxlvMvuZt5zjKW0mlg82cgLummLE7czOqjFZHqCUjRRG7JxnZjQMVZlpssYj5PPp/5Z1bk7JIEoZ/kBcWKiKXcqgEVFqTg8JdIcqhQEFR0V8/1fbERm/PRsxefLMxG3NJeMDSzHrzsfIAw5ea4VlWdiZTDb+C0/M2R36QAxLNilKF7dYAXMSJQKhWWDMs13Md43PyQZg9yFSq71IT7yuqi3CvRpfqffPAfMjE+q4PHkK9tS30p7pAvkOqObD8CDTcmz4GsbPlHVjynOEN7TCIyn6u0ksvn7GNi2Hg34c5hclFAsx2msXZYStYUr2NhxjatkuY1UkSTFdaiEWdr0hsnQiCk3YBljfFEXsWeD1oQCheFoEbJDYlHRj+bIx1XYjXX2dSDl1GHnhK+x2PnkczpRoIn67j2jaTyeNQ0d0pNLCmbGMmBO8aTe2Niu3A3fOo814/G9j/Sp9SftlM6P+3RNBIenUYlakh9rlQ+My8E9je4S3kcZw9c3jXnrWPm8ujela6AO1uhMf16UpC/7xy6ZQLHUCbTMydNpUQCtk18DJ+Ub6bagIJG2UvYTFeb3jUpz2FqFSGeLCeqkDAo6GBTzMFTwB1sGWFloPnVRRPbLQLYrbTY3hmzQrr8VbYfOGVnwUTqyty3QWTSZ2q0kDbXTA2bp8IeBU2nviZi8dWIGC4kz0KtvdaIvMrg0RMvXc08GYzoQMHgUTp2tOAlmaBOYvQjA/k2YDjNEdsTpbPY2s8FzrraR9YKOkHT266uL82WJWYeacXCfOd8JnVjLR49pkndNgIKwhGn4mggbYROkRMB/aWkWLayh8kkXIvB12aTbAtuRFEsnEN6WzBT1irUy9g+fr16Ua28PFKcwibwZyCH4ZzrKrHgseqkqVUMoMn5tw3OGvdXoLuaNZYee2TBNU6DIHYZIStUi9Mxk3ewGZjJ5jjY2nGV7UIYbWaMbyjLJD86r1+/lX590DAf7nI/xYBpSn5x46GfyNgPXY902nuPv1DIugbAb+dAq7KSfkHBPw2FOK/7wj6cyjEt1PAnx1Bv7WDob5AyO+1gJ/tYN6JoP95NPw7EbTI1eX3RNCfp4A/O4J+IWBQG+o3BPyqBXzPBfyWCPoeCvGH0fD9Z5Hx+xTQeJDu96EQ71rA1n7cvzqC/hwKsVS4QLavoRCfiaDfEPBbIugbAd/tYL4lgr4R8KsdTPo4K18IuKz35e+ngI3HPn6vBXy3g/nrR8MLnxrJf3oK+DdJBP3Vzbbj4WiLjV+deWKMGglm3SjH3Lm2POmj2oVULSq8Nu5FbNUxy+HUbE2s9kvfZPUlisE8gIscBgcSJeXSASU8VHi+HTYkol6bAuNei9lVEUhlWBMVVvp0hW0aFjxSLUeG8KlzzDZkHSRy66hAo/6BzXNV8NhJmhziy7PBYtp+hmuljZCG8QHLXViZsVHaLrhk9CGenwvpOJ8vDtDnZIj8pDsBCw9xCuXBUpCdhjlnR3MXQ37EHs9ueTYjdSV18LQPOdZld+TJZCGu95/zpTJ/3JBocD8jWPtQFVJkNzxaDuMQBkrv4W0IqRnvx+LzobBXPB3yO0lO+aSBOQl6rKRgHzBlGcuQS+4EyzkKxBYCS+FKbqFA6lfJk60cabBxQCCppV1JEnltDqOGrbHl84pHN22sgpUtYqwXM4Gs41LXoMKt+D2iVynC2TVLQd6zAls3zD6bhTsaDAZQYOU+Kx5P46YHNmMxFub9TBhNzjls5QHD8xYeJGmJ8pcNhRA+NZH+qYmgy2cjY02CPYms7aaHaiLALNvURhDzvpRolHZ3rBpTIJVdkRAyAUJYOpFAto2z0+BopQKB5BwDhmLfhL0S1FjLch4krZ9XsGjVLYo7OUHiX30Vmk0YCR/ef4bDS62Ha2gfsNplIrzaP7Y5yPrExlB5mWSXZESDNr52eM2qoxlZc0Wi5/N5jqmxXJvRNA9kUHq3wbZfMjM5bYkDPhE+X+x2O8JyQnJIR0sL9XC+Ekg0fkoCkCKK8XIhfH4Q9zmdRJKLlw51HpTLPqVTJSfY5B/CJ1lkVlBKkYP72wiDyJC1DnZxRjF6+H4QdbrkwlrlpfDxhwivjW3u0niuPrFh3dwMC6GDEE56gcBaLJCOaE8NHkJBkCvVmiRPA2KY65pYv79Yf7biMHtAM0+xmY5XJhuKWBUiLXOQm9aaM+UoxeBvmznmWSGQNL4KQLQmExlPZhiTpBtQlwZ4Jlg5iQhvk9e6oac8XOFlL4lwmNd3iT46ycKMS4cgOVy4+xf61PTPCxb+Jgj4q9vBVPq9x0gfmTyeKMKGj8rjjufheWsmdiOwvlnyDGtz8mHGd7mMoRiPp4gzpeOhs5ilNN6J6/09nfDQ8EKhSw0KhLNCSsJVTl3Qd/sx3vIBmqzVcxT76koTiPUYmNsn9V2I00Ag2esozGLyzBtYDtDC05hEJotpkcNOz9dfp4BbP3jFsJc2QsdoADy2g0NIB4/XA1P60IPQFKYCZfSJgJFApPCMhQvWzFhjYl9MwpTNUKa3ZydEY9QLm+tz8fiNPUq8KRRJVES6BKdpnOFtcQpMZq+yFAYjeYNthWszns58BLLkQideVxJsFaV3YHUJrnhLep+zSSB07o2AwXIjkNIbmWK9ryTH4+pD6HCdFg1Iw+v0XWNPouVIfH+PwazBW+N6hI2e4v17awPYErYI2LAQIjayNB1Prbc0I/s+T+llYRPs6NU0Gbn1Mrhb+4w31XrxbZRWKdzW2Rjb1ltwJvtBB9Voc8BujUsehyOx57X0ccDLcr8J2ME2ftbX/hsCfr/4DbyKkTw=</prop>
			<obj name="TemperatureLog" class="TemperatureLog" version="2">
				<prop name="Times">TEFSWgAA6Z0AAIDpmGQAAAD+AQAAmAMAADIFAADMBgAAcAgAAAoKAACkCwAAPg0AAOIOAAB8EAAAFhIAALoTAABUFQAA7hYAAIgYAAAsGgAAxhsAAGAdAAD6HgAAlCAAADgiAADSIwAAbCUAAAYnAACqKAAARCoAAN4rAACCLQAAHC8AALYwAABQMgAA9DMAAI41AAAoNwAAwjgAAFw6AAAAPAAAmj0AADQ/AADOQAAAckIAAAxEAACmRQAASkcAAORIAAB+SgAAGEwAALxNAABWTwAA8FAAAIpSAAAkVAAAyFUAAGJXAAD8WAAAoFoAADpcAADUXQAAbl8AABJhAACsYgAARmQAAOBlAAB6ZwAAHmkAALhqAABSbAAA7G0AAJBvAAAqcQAAxHIAAGh0AAACdgAAnHcAADZ5AADaegAAdHwAAA5+AACofwAAQoEAAOaCAACAhAAAGoYAALSHAABYiQAA8ooAAIyMAAAwjgAAyo8AAGSRAAD+kgAAopQAADyWAADWlwAAcJkAAAqbAACunAAASJ4AAOKfAAB8oQAAIKMAALqkAABUpgAA+KcAAJKpAAAsqwAAxqwAAGquAAAEsAAAnrEAADizAADStAAAdrYAABC4AACquQAARLsAAOi8AACCvgAAHMAAAMDBAABawwAA9MQAAI7GAAAoyAAAzMkAAGbLAAAAzQAAms4AAD7QAADY0QAActMAABbVAACw1gAAStgAAOTZAACI2wAAIt0AALzeAABW4AAA8OEAAJTjAAAu5QAAyOYAAGLoAAAG6gAAoOsAADrtAADe7gAAePAAABLyAACs8wAAUPUAAOr2AACE+AAAHvoAALj7AABc/QAA9v4AAJAAAQAqAgEAzgMBAGgFAQACBwEApggBAEAKAQDaCwEAdA0BABgPAQCyEAEATBIBAOYTAQCAFQEAJBcBAL4YAQBYGgEA8hsBAJYdAQAwHwEAyiABAG4iAQAIJAEAoiUBADwnAQDgKAEAeioBABQsAQCuLQEASC8BAOwwAQCGMgEAIDQBALo1AQBeNwEA+DgBAJI6AQA2PAEA0D0BAGo/AQAEQQEAqEIBAEJEAQDcRQEAdkcBABpJAQC0SgEATkwBAOhNAQCMTwEAJlEBAMBSAQBaVAEA9FUBAJhXAQAyWQEAzFoBAGZcAQAKXgEApF8BAD5hAQDiYgEAfGQBABZmAQCwZwEAVGkBAO5qAQCIbAEAIm4BALxvAQBgcQEA+nIBAJR0AQAudgEA0ncBAGx5AQAGewEAqnwBAER+AQDefwEAeIEBAByDAQC2hAEAUIYBAOqHAQCEiQEAKIsBAMKMAQBcjgEA9o8BAJqRAQA0kwEAzpQBAHKWAQAMmAEAppkBAECbAQDknAEAfp4BABigAQCyoQEATKMBAPCkAQCKpgEAJKgBAL6pAQBiqwEA/KwBAJauAQA6sAEA1LEBAG6zAQAItQEArLYBAEa4AQDguQEAersBABS9AQC4vgEAUsABAOzBAQCGwwEAKsUBAMTGAQBeyAEAAsoBAJzLAQA2zQEA0M4BAHTQAQAO0gEAqNMBAELVAQDc1gEAgNgBABraAQC02wEATt0BAPLeAQCM4AEAJuIBAMrjAQBk5QEA/uYBAJjoAQAy6gEA1usBAHDtAQAK7wEApPABAEjyAQDi8wEAfPUBACD3AQC6+AEAVPoBAO77AQCS/QEALP8BAMYAAgBgAgIA+gMCAJ4FAgA4BwIA0ggCAGwKAgAQDAIAqg0CAEQPAgDoEAIAghICABwUAgC2FQIAWhcCAPQYAgCOGgIAKBwCAMIdAgBmHwIAACECAJoiAgA0JAIA2CUCAHInAgAMKQIAsCoCAEosAgDkLQIAfi8CACIxAgC8MgIAVjQCAPA1AgCKNwIALjkCAMg6AgBiPAIA/D0CAKA/AgA6QQIA1EICAHhEAgASRgIArEcCAEZJAgDqSgIAhEwCAB5OAgC4TwIAUlECAPZSAgCQVAIAKlYCAMRXAgBoWQIAAlsCAJxcAgBAXgIA2l8CAHRhAgAOYwIAsmQCAExmAgDmZwIAgGkCABprAgC+bAIAWG4CAPJvAgCMcQIAMHMCAMp0AgBkdgIACHgCAKJ5AgA8ewIA1nwCAHp+AgAUgAIAroECAEiDAgDihAIAhoYCACCIAgC6iQIAXosCAPiMAgCSjgIALJACAMaRAgBqkwIABJUCAJ6WAgA4mAIA3JkCAHabAgAQnQIAtJ4CAE6gAgDooQIAgqMCACalAgDApgIAWqgCAPSpAgCOqwIAMq0CAMyuAgBmsAIAALICAKSzAgA+tQIA2LYCAHy4AgAWugIAsLsCAEq9AgDuvgIAiMACACLCAgC8wwIAVsUCAPrGAgCUyAIALsoCAMjLAgBszQIABs8CAKDQAgBE0gIA3tMCAHjVAgAS1wIAttgCAFDaAgDq2wIAhN0CAB7fAgDC4AIAXOICAPbjAgCQ5QIANOcCAM7oAgBo6gIADOwCAKbtAgBA7wIA2vACAH7yAgAY9AIAsvUCAEz3AgDm+AIAivoCACT8AgC+/QIAWP8CAPwAAwCWAgMAMAQDANQFAwBuBwMACAkDAKIKAwBGDAMA4A0DAHoPAwAUEQMAuBIDAFIUAwDsFQMAhhcDACAZAwDEGgMAXhwDAPgdAwCSHwMANiEDANAiAwBqJAMADiYDAKgnAwBCKQMA3CoDAHYsAwAaLgMAtC8DAE4xAwDoMgMAjDQDACY2AwDANwMAZDkDAP46AwCYPAMAMj4DANY/AwBwQQMACkMDAKREAwBIRgMA4kcDAHxJAwAWSwMAsEwDAFROAwDuTwMAiFEDACJTAwDGVAMAYFYDAPpXAwCeWQMAOFsDANJcAwBsXgMAEGADAKphAwBEYwMA3mQDAHhmAwAcaAMAtmkDAFBrAwDqbAMAjm4DAChwAwDCcQMAZnMDAAB1AwCadgMANHgDAM55AwByewMADH0DAKZ+AwBAgAMA5IEDAH6DAwAYhQMAvIYDAFaIAwDwiQMAiosDAC6NAwDIjgMAYpADAPyRAwCWkwMAOpUDANSWAwBumAMACJoDAKybAwBGnQMA4J4DAISgAwAeogMAuKMDAFKlAwD2pgMAkKgDACqqAwDEqwMAXq0DAAKvAwCcsAMANrIDANqzAwB0tQMADrcDAKi4AwBMugMA5rsDAIC9AwAavwMAtMADAFjCAwDywwMAlsUDADDHAwDKyAMAZMoDAP7LAwCYzQMAPM8DANbQAwBw0gMACtQDAK7VAwBI1wMA4tgDAIbaAwAg3AMAut0DAFTfAwDu4AMAkuIDACzkAwDG5QMAYOcDAATpAwCe6gMAOOwDANztAwB27wMAEPEDAKryAwBE9AMA6PUDAIL3AwAc+QMAtvoDAFr8AwD0/QMAjv8DADIBBADMAgQAZgQEAAAGBACkBwQAPgkEANgKBAByDAQADA4EALAPBABKEQQA5BIEAH4UBAAiFgQAvBcEAFYZBAD6GgQAlBwEAC4eBADIHwQAYiEEAAYjBACgJAQAOiYEANQnBAB4KQQAEisEAKwsBABQLgQA6i8EAIQxBAAeMwQAuDQEAFw2BAD2NwQAkDkEACo7BADOPAQAaD4EAAJABACmQQQAQEMEANpEBAB0RgQAGEgEALJJBABMSwQA5kwEAIBOBAAkUAQAvlEEAFhTBAD8VAQAllYEADBYBADKWQQAblsEAAhdBACiXgQAPGAEANZhBAB6YwQAFGUEAK5mBABSaAQA7GkEAIZrBAAgbQQAxG4EAF5wBAD4cQQAknMEACx1BADQdgQAangEAAR6BACeewQAQn0EANx+BAB2gAQAGoIEALSDBABOhQQA6IYEAIyIBAAmigQAwIsEAFqNBAD+jgQAmJAEADKSBADMkwQAZpUEAAqXBACkmAQAPpoEAOKbBAB8nQQAFp8EALCgBABUogQA7qMEAIilBAAipwQAxqgEAGCqBAD6qwQAlK0EAC6vBADSsAQAbLIEAAa0BACgtQQARLcEAN64BAB4ugQAErwEALa9BABQvwQA6sAEAITCBAAoxAQAwsUEAFzHBAD2yAQAmsoEADTMBADOzQQAaM8EAAzRBACm0gQAQNQEANrVBAB+1wQAGNkEALLaBABM3AQA8N0EAIrfBAAk4QQAvuIEAGLkBAD85QQAlucEADDpBADU6gQAbuwEAAjuBACi7wQARvEEAODyBAB69AQAHvYEALj3BABS+QQA7PoEAJD8BAAq/gQAxP8EAF4BBQACAwUAnAQFADYGBQDQBwUAdAkFAA4LBQCoDAUAQg4FAPAPBQCKEQUAJBMFAL4UBQBiFgUA/BcFAJYZBQA6GwUA1BwFAG4eBQAIIAUArCEFAEYjBQDgJAUAeiYFABQoBQC4KQUAUisFAOwsBQCQLgUAKjAFAMQxBQBeMwUAAjUFAJw2BQA2OAUA0DkFAGo7BQAOPQUAqD4FAEJABQDcQQUAgEMFABpFBQC0RgUAWEgFAPJJBQCMSwUAJk0FAMpOBQBkUAUA/lEFAJhTBQAyVQUA1lYFAHBYBQAKWgUArlsFAEhdBQDiXgUAfGAFACBiBQC6YwUAVGUFAO5mBQCIaAUALGoFAMZrBQBgbQUA+m4FAJ5wBQA4cgUA0nMFAHZ1BQAQdwUAqngFAER6BQDeewUAgn0FABx/BQC2gAUAWoIFAPSDBQCOhQUAKIcFAMKIBQBmigUAAIwFAJqNBQA0jwUA2JAFAHKSBQAMlAUAppUFAEqXBQDkmAUAfpoFACKcBQC8nQUAVp8FAPCgBQCKogUALqQFAMilBQBipwUA/KgFAKCqBQA6rAUA1K0FAG6vBQASsQUArLIFAEa0BQDqtQUAhLcFAB65BQC4ugUAUrwFAPa9BQCQvwUAKsEFAMTCBQBoxAUAAsYFAJzHBQBAyQUA2soFAHTMBQAOzgUAss8FAEzRBQDm0gUAgNQFABrWBQC+1wUAWNkFAPLaBQCM3AUAMN4FAMrfBQBk4QUACOMFAKLkBQA85gUA1ucFAHrpBQAU6wUAruwFAEjuBQDi7wUAhvEFACDzBQC69AUAVPYFAPj3BQCS+QUALPsFAND8BQBq/gUABAAGAJ4BBgA4AwYA3AQGAHYGBgAQCAYAqgkGAE4LBgDoDAYAgg4GACYQBgDAEQYAWhMGAPQUBgCYFgYAMhgGAMwZBgBmGwYAAB0GAKQeBgA+IAYA2CEGAHIjBgAWJQYAsCYGAEooBgDuKQYAiCsGACItBgC8LgYAVjAGAPoxBgCUMwYALjUGANI2BgBsOAYABjoGAKA7BgA6PQYA3j4GAHhABgASQgYArEMGAFBFBgDqRgYAhEgGAChKBgDCSwYAXE0GAPZOBgCaUAYANFIGAM5TBgBoVQYAAlcGAKZYBgBAWgYA2lsGAHRdBgAYXwYAsmAGAExiBgDwYwYAimUGACRnBgC+aAYAWGoGAPxrBgCWbQYAMG8GAMpwBgBucgYACHQGAKJ1BgA8dwYA4HgGAHp6BgAUfAYAuH0GAFJ/BgDsgAYAhoIGACCEBgDEhQYAXocGAPiIBgCSigYANowGANCNBgBqjwYADpEGAKiSBgBClAYA3JUGAICXBgAamQYAtJoGAE6cBgDonQYAjJ8GACahBgDAogYAWqQGAP6lBgCYpwYAMqkGANaqBgBwrAYACq4GAKSvBgA+sQYA4rIGAHy0BgAWtgYAsLcGAFS5BgDuugYAiLwGACK+BgDGvwYAYMEGAPrCBgCUxAYAOMYGANLHBgBsyQYABssGAKrMBgBEzgYA3s8GAILRBgAc0wYAttQGAGTWBgAI2AYAotkGADzbBgDg3AYAet4GABTgBgC44QYAXOMGAPbkBgCa5gYANOgGAM7pBgBo6wYAAu0GAKbuBgBA8AYA2vEGAHTzBgAY9QYAsvYGAEz4BgDm+QYAivsGACT9BgC+/gYAYgAHAPwBBwCWAwcAMAUHAMoGBwBuCAcACAoHAKILBwA8DQcA4A4HAHoQBwAUEgcAuBMHAFIVBwDsFgcAhhgHACAaBwDEGwcAXh0HAPgeBwCSIAcANiIHANAjBwBqJQcABCcHAKgoBwBCKgcA3CsHAIAtBwAaLwcAtDAHAE4yBwDoMwcAjDUHACY3BwDAOAcAWjoHAP47BwCYPQcAMj8HANZABwBwQgcACkQHAKRFBwA+RwcA4kgHAHxKBwAWTAcAsE0HAFRPBwDuUAcAiFIHACxUBwDGVQcAYFcHAPpYBwCUWgcAOFwHANJdBwBsXwcABmEHAKpiBwBEZAcA3mUHAIJnBwAcaQcAtmoHAFBsBwDqbQcAjm8HAChxBwDCcgcAXHQHAAB2BwCadwcANHkHAM56BwByfAcADH4HAKZ/BwBKgQcA5IIHAH6EBwAYhgcAsocHAFaJBwDwigcAiowHACSOBwDIjwcAYpEHAPySBwCglAcAOpYHANSXBwBumQcACJsHAKycBwBGngcA4J8HAHqhBwAeowcAuKQHAFKmBwDspwcAkKkHACqrBwDErAcAaK4HAAKwBwCcsQcANrMHANC0BwB0tgcADrgHAKi5BwBCuwcA5rwHAIC+BwAawAcAvsEHAFjDBwDyxAcAjMYHADDIBwDKyQcAZMsHAP7MBwCYzgcAPNAHANbRBwBw0wcACtUHAK7WBwBI2AcA4tkHAIbbBwAg3QcAut4HAFTgBwD44QcAkuMHACzlBwDG5gcAYOgHAATqBwCe6wcAQu0HANzuBwB28AcAEPIHAKrzBwBE9QcA6PYHAIL4BwAc+gcAtvsHAFr9BwD0/gcAjgAIADICCADMAwgAZgUIAAAHCACaCAgAPgoIANgLCAByDQgADA8IALAQCABKEggA5BMIAIgVCAAiFwgAvBgIAFYaCADwGwgAlB0IAC4fCADIIAgAYiIIAAYkCACgJQgAOicIANQoCAB4KggAEiwIAKwtCABQLwgA6jAIAIQyCAAeNAgAuDUIAFw3CAD2OAgAkDoIACo8CADOPQgAaD8IAAJBCACmQggAQEQIANpFCAB0RwgADkkIALJKCABMTAgA5k0IAIBPCAAkUQgAvlIIAFhUCADyVQgAllcIADBZCADKWggAblwIAAheCACiXwgAPGEIANZiCAB6ZAgAFGYIAK5nCABIaQgA7GoIAIZsCAAgbggAxG8IAF5xCAD4cggAknQIADZ2CADQdwgAankIAAR7CACefAgAQn4IANx/CAB2gQgAEIMIALSECABOhggA6IcIAIyJCAAmiwgAwIwIAFqOCAD0jwgAmJEIADKTCADMlAgAZpYIAAqYCACkmQgAPpsIAOKcCAB8nggAFqAIALChCABUowgA7qQIAIimCAAiqAgAxqkIAGCrCAD6rAgAlK4IAC6wCADSsQgAbLMIAAa1CACgtggARLgIAN65CAB4uwgAHL0IALa+CABQwAgA6sEIAITDCAAoxQgAwsYIAFzICAD2yQgAmssIADTNCADOzggAaNAIAAzSCACm0wgAQNUIAOTWCAB+2AgAGNoIALLbCABM3QgA8N4IAIrgCAAk4ggAvuMIAGLlCAD85ggAlugIADDqCADU6wgAbu0IAAjvCACs8AgARvIIAODzCAB69QgAFPcIALj4CABS+ggA7PsIAIb9CAAq/wgAxAAJAF4CCQD4AwkAnAUJADYHCQDQCAkAdAoJAA4MCQCoDQkAQg8JANwQCQCAEgkAGhQJALQVCQBOFwkA8hgJAIwaCQAmHAkAyh0JAGQfCQD+IAkAmCIJADIkCQDWJQkAcCcJAAopCQCuKgkASCwJAOItCQB8LwkAFjEJALoyCQBUNAkA7jUJAIg3CQAsOQkAxjoJAGA8CQAEPgkAnj8JADhBCQDSQgkAbEQJABBGCQCqRwkAREkJAN5KCQCCTAkAHE4JALZPCQBaUQkA9FIJAI5UCQAoVgkAwlcJAGZZCQAAWwkAmlwJADReCQDYXwkAcmEJAAxjCQCmZAkASmYJAORnCQB+aQkAImsJALxsCQBWbgkA8G8JAIpxCQAucwkAyHQJAGJ2CQD8dwkAoHkJADp7CQDUfAkAeH4JABKACQCsgQkARoMJAOCECQCEhgkAHogJALiJCQBSiwkA9owJAJCOCQAqkAkAzpEJAGiTCQAClQkAnJYJADaYCQDamQkAdJsJAA6dCQCongkATKAJAOahCQCAowkAJKUJAL6mCQBYqAkA8qkJAIyrCQAwrQkAyq4JAGSwCQD+sQkAmLMJADy1CQDWtgkAergJABS6CQCuuwkASL0JAOK+CQCGwAkAIMIJALrDCQBUxQkA+MYJAJLICQAsygkAxssJAGrNCQAEzwkAntAJADjSCQDc0wkAdtUJABDXCQCq2AkATtoJAOjbCQCC3QkAHN8JAMDgCQBa4gkA9OMJAJjlCQAy5wkAzOgJAGbqCQAA7AkApO0JAD7vCQDY8AkAcvIJABb0CQCw9QkASvcJAO74CQCI+gkAIvwJALz9CQBW/wkA+gAKAJQCCgAuBAoAyAUKAGwHCgAGCQoAoAoKAEQMCgDeDQoAeA8KABIRCgC2EgoAUBQKAOoVCgCEFwoAHhkKAMIaCgBcHAoA9h0KAJAfCgA0IQoAziIKAGgkCgAMJgoApicKAEApCgDaKgoAdCwKABguCgCyLwoATDEKAOYyCgCKNAoAJDYKAL43CgBiOQoA/DoKAJY8CgAwPgoAyj8KAG5BCgAIQwoAokQKADxGCgDWRwoAekkKABRLCgC4TAoAUk4KAOxPCgCGUQoAIFMKAMRUCgBeVgoA+FcKAJJZCgA2WwoA0FwKAGpeCgAOYAoAqGEKAEJjCgDcZAoAdmYKABpoCgC0aQoATmsKAOhsCgCMbgoAJnAKAMBxCgBacwoA/nQKAJh2CgAyeAoAzHkKAHB7CgAKfQoApH4KAD6ACgDigQoAfIMKABaFCgCwhgoAVIgKAO6JCgCIiwoALI0KAMaOCgBgkAoA+pEKAJSTCgA4lQoA0pYKAGyYCgAGmgoAqpsKAESdCgDengoAgqAKAByiCgC2owoAUKUKAOqmCgCOqAoAKKoKAMKrCgBcrQoA9q4KAJqwCgA0sgoA2LMKAHK1CgAMtwoAprgKAEC6CgDkuwoAfr0KABi/CgCywAoAVsIKAPDDCgCKxQoAJMcKAMjICgBiygoA/MsKAKDNCgA6zwoA1NAKAG7SCgAI1AoArNUKAEbXCgDg2AoAetoKAB7cCgC43QoAUt8KAPbgCgCQ4goAKuQKAMTlCgBe5woAAukKAJzqCgA27AoA0O0KAHTvCgAO8QoAqPIKAEL0CgDm9QoAgPcKABr5CgC0+goAWPwKAPL9CgCM/woAJgELAMoCCwBkBAsA/gULAJgHCwA8CQsA1goLAHAMCwAKDgsArg8LAEgRCwDiEgsAhhQLACAWCwC6FwsAVBkLAO4aCwCSHAsALB4LAMYfCwBgIQsABCMLAJ4kCwA4JgsA0icLAHYpCwAQKwsAqiwLAEQuCwDoLwsAgjELABwzCwC2NAsAWjYLAPQ3CwCOOQsAKDsLAMw8CwBmPgsAAEALAKRBCwA+QwsA2EQLAHJGCwAMSAsAsEkLAEpLCwDkTAsAfk4LACJQCwC8UQsAVlMLAPpUCwCUVgsALlgLAMhZCwBiWwsABl0LAKBeCwA6YAsA1GELAHhjCwASZQsArGYLAFBoCwDqaQsAhGsLAB5tCwC4bgsAXHALAPZxCwCQcwsAKnULAMR2CwBoeAsAAnoLAKZ7CwBAfQsA2n4LAHSACwAOggsAsoMLAEyFCwDmhgsAgIgLACSKCwC+iwsAWI0LAPyOCwCWkAsAMJILAMqTCwBklQsACJcLAKKYCwA8mgsA1psLAHqdCwAUnwsArqALAFKiCwDsowsAhqULACCnCwC6qAsAXqoLAPirCwCSrQsALK8LANCwCwBqsgsABLQLAKi1CwBCtwsA3LgLAHa6CwAQvAsAtL0LAE6/CwDowAsAgsILABzECwDAxQsAWscLAP7ICwCYygsAMswLAMzNCwBmzwsACtELAKTSCwA+1AsA4tULAHzXCwAW2QsAsNoLAErcCwDu3QsAiN8LACLhCwC84gsAYOQLAPrlCwCU5wsAOOkLANLqCwBs7AsABu4LAKDvCwBE8QsA3vILAHj0CwAS9gsAtvcLAFD5CwDq+gsAjvwLACj+CwDC/wsAXAEMAPYCDACaBAwANAYMAM4HDABoCQwADAsMAKYMDABADgwA2g8MAH4RDAAYEwwAshQMAEwWDADmFwwAihkMACQbDADIHAwAYh4MAPwfDACWIQwAMCMMANQkDABuJgwACCgMAKIpDABGKwwA4CwMAHouDAAUMAwAuDEMAFIzDADsNAwAkDYMACo4DADEOQwAXjsMAPg8DACcPgwANkAMANBBDAB0QwwADkUMAKhGDABCSAwA3EkMAIBLDAAaTQwAtE4MAE5QDADyUQwAjFMMACZVDADKVgwAZFgMAP5ZDACYWwwAMl0MANZeDABwYAwACmIMAKRjDABIZQwA4mYMAHxoDAAWagwAumsMAFRtDADubgwAknAMACxyDADGcwwAYHUMAPp2DACeeAwAOHoMANJ7DABsfQwAEH8MAKqADABEggwA3oMMAIKFDAAchwwAtogMAFqKDAD0iwwAjo0MACiPDADCkAwAZpIMAACUDACalQwANJcMAM6YDABymgwADJwMALCdDABKnwwA5KAMAH6iDAAYpAwAvKUMAFanDADwqAwAiqoMAC6sDADIrQwAYq8MAPywDACgsgwAOrQMANS1DAB4twwAErkMAKy6DABGvAwA4L0MAIS/DAAewQwAuMIMAFzEDAD2xQwAkMcMACrJDADEygwAaMwMAALODACczwwANtEMANrSDAB01AwADtYMAKjXDABM2QwA5toMAIDcDAAk3gwAvt8MAFjhDADy4gwAjOQMADDmDADK5wwAZOkMAP7qDACi7AwAPO4MANbvDABw8QwAFPMMAK70DABI9gwA4vcMAIb5DAAg+wwAuvwMAFT+DAD4/wwAkgENACwDDQDQBA0AagYNAAQIDQCeCQ0AOAsNANwMDQB2Dg0AEBANAKoRDQBOEw0A6BQNAIIWDQAcGA0AwBkNAFobDQD0HA0Ajh4NACggDQDMIQ0AZiMNAAolDQCkJg0APigNANgpDQByKw0AFi0NALAuDQBKMA0A5DENAIgzDQAiNQ0AvDYNAFY4DQDwOQ0AlDsNAC49DQDSPg0AbEANAAZCDQCgQw0AOkUNAN5GDQB4SA0AEkoNAKxLDQBQTQ0A6k4NAIRQDQAeUg0AuFMNAFxVDQD2Vg0AmlgNADRaDQDOWw0AaF0NAAJfDQCmYA0AQGINANpjDQB0ZQ0AGGcNALJoDQBMag0A5msNAIptDQAkbw0AvnANAGJyDQD8cw0AlnUNADB3DQDKeA0AbnoNAAh8DQCifQ0APH8NANaADQB6gg0AFIQNAK6FDQBShw0A7IgNAIaKDQAqjA0AxI0NAF6PDQD4kA0AkpINACyUDQDQlQ0AapcNAA6ZDQComg0AQpwNANydDQB2nw0AGqENALSiDQBOpA0A6KUNAIynDQAmqQ0AwKoNAFqsDQD+rQ0AmK8NADKxDQDWsg0AcLQNAAq2DQCktw0APrkNAOK6DQB8vA0AFr4NALC/DQBKwQ0A7sINAIjEDQAixg0AxscNAGDJDQD6yg0AlMwNADjODQDSzw0AbNENAAbTDQCq1A0ARNYNAN7XDQB42Q0AEtsNALbcDQBQ3g0A9N8NAI7hDQAo4w0AwuQNAFzmDQAA6A0AmukNADTrDQDO7A0Acu4NAAzwDQCm8Q0AQPMNANr0DQB+9g0AGPgNALz5DQBW+w0A8PwNAIr+DQAkAA4AyAEOAGIDDgD8BA4AoAYOADoIDgDUCQ4AbgsOAAgNDgCiDg4ARhAOAOARDgCEEw4AHhUOAMIWDgBcGA4AABoOAJobDgA0HQ4Azh4OAHIgDgAMIg4ApiMOAEolDgDkJg4AfigOABgqDgCyKw4AVi0OAPAuDgCKMA4ALjIOAMgzDgBiNQ4A/DYOAJY4DgA6Og4A1DsOAG49DgAIPw4AokAOAEZCDgDgQw4AekUOAB5HDgC4SA4AUkoOAPZLDgCQTQ4AKk8OAMRQDgBeUg4AAlQOAJxVDgA2Vw4A0FgOAGpaDgAOXA4AqF0OAExfDgDmYA4AgGIOABpkDgC0ZQ4AWGcOAPJoDgCMag4AJmwOAMptDgBkbw4A/nAOAJhyDgA8dA4A1nUOAHB3DgAKeQ4ArnoOAEh8DgDifQ4AfH8OABaBDgC6gg4AVIQOAPiFDgCShw4ALIkOAMaKDgBgjA4ABI4OAJ6PDgA4kQ4A0pIOAHaUDgAQlg4AqpcOAESZDgDomg4AgpwOAByeDgC2nw4AUKEOAPSiDgCOpA4AMqYOAMynDgBmqQ4AAKsOAJqsDgA+rg4A2K8OAHKxDgAMsw4AsLQOAEq2DgDktw4AfrkOACK7DgC8vA4AVr4OAPq/DgCUwQ4ALsMOAMjEDgBixg4ABsgOAKDJDgA6yw4A1MwOAG7ODgAS0A4ArNEOAFDTDgDq1A4AhNYOAB7YDgC42Q4AXNsOAPbcDgCQ3g4AKuAOAMThDgBo4w4AAuUOAJzmDgBA6A4A2ukOAHTrDgAO7Q4Asu4OAEzwDgDm8Q4AgPMOACT1DgC+9g4AWPgOAPL5DgCM+w4AMP0OAMr+DgBuAA8ACAIPAKIDDwA8BQ8A1gYPAHoIDwAUCg8ArgsPAEgNDwDsDg8AhhAPACASDwC6Ew8AXhUPAPgWDwCSGA8ANhoPANAbDwBqHQ8ABB8PAJ4gDwBCIg8A3CMPAHYlDwAQJw8AqigPAE4qDwDoKw8Agi0PACYvDwDAMA8AWjIPAPQzDwCYNQ8AMjcPAMw4DwBmOg8ACjwPAKQ9DwA+Pw8A2EAPAHJCDwAWRA8AsEUPAFRHDwDuSA8AiEoPACJMDwC8TQ8AYE8PAPpQDwCUUg8ALlQPANJVDwBsVw8ABlkPAKBaDwBEXA8A3l0PAHhfDwAcYQ8AtmIPAFBkDwDqZQ8AhGcPAChpDwDCag8AXGwPAPZtDwCQbw8ANHEPAM5yDwBodA8ADHYPAKZ3DwBAeQ8A2noPAH58DwAYfg8Asn8PAEyBDwDwgg8AioQPACSGDwC+hw8AWIkPAPyKDwCWjA8AOo4PANSPDwBukQ8ACJMPAKKUDwBGlg8A4JcPAHqZDwAUmw8AuJwPAFKeDwDsnw8AhqEPACCjDwDEpA8AXqYPAAKoDwCcqQ8ANqsPANCsDwBqrg8ADrAPAKixDwBCsw8A3LQPAHa2DwAauA8AtLkPAFi7DwDyvA8AjL4PACbADwDAwQ8AZMMPAP7EDwCYxg8AMsgPAMzJDwBwyw8ACs0PAK7ODwBI0A8A4tEPAHzTDwAW1Q8AutYPAFTYDwDu2Q8AktsPACzdDwDG3g8AYOAPAPrhDwCe4w8AOOUPANLmDwBs6A8ABuoPAKrrDwBE7Q8A3u4PAHjwDwAc8g8AtvMPAFr1DwD09g8AjvgPACj6DwDC+w8AZv0PAAD/DwCaABAAPgIQANgDEAByBRAADAcQAKYIEABKChAA5AsQAH4NEAAYDxAAshAQAFYSEADwExAAlBUQAC4XEADIGBAAYhoQAPwbEACgHRAAOh8QANQgEABuIhAAEiQQAKwlEABGJxAA4CgQAIQqEAAeLBAAuC0QAFwvEAD2MBAAkDIQACo0EADENRAAaDcQAAI5EACcOhAANjwQANA9EAB0PxAADkEQALJCEABMRBAA5kUQAIBHEAAaSRAAvkoQAFhMEADyTRAAjE8QADBREADKUhAAZFQQAP5VEACiVxAAPFkQANZaEAB6XBAAFF4QAK5fEABIYRAA4mIQAIZkEAAgZhAAumcQAF5pEAD4ahAAkmwQACxuEADGbxAAanEQAARzEACedBAAOHYQANJ3EAB2eRAAEHsQAKp8EABOfhAA6H8QAIKBEAAcgxAAwIQQAFqGEAD0hxAAjokQADKLEADMjBAAZo4QAACQEACkkRAAPpMQANiUEAB8lhAAFpgQALCZEABKmxAA5JwQAIieEAAioBAAvKEQAFajEAD6pBAAlKYQAC6oEADSqRAAbKsQAAatEACgrhAAOrAQAN6xEAB4sxAAErUQAKy2EABGuBAA6rkQAIS7EAAevRAAwr4QAFzAEAD2wRAAkMMQADTFEADOxhAAaMgQAALKEACmyxAAQM0QANrOEAB00BAADtIQALLTEABM1RAA8NYQAIrYEAAk2hAAvtsQAFjdEAD83hAAluAQADDiEADK4xAAbuUQAAjnEACi6BAAPOoQAODrEAB67RAAFO8QAK7wEABS8hAA7PMQAIb1EAAg9xAAxPgQAF76EAD4+xAAkv0QACz/EADQABEAagIRAA4EEQCoBREAQgcRANwIEQB2ChEAGgwRALQNEQBODxEA6BARAIwSEQAmFBEAwBURAFoXEQD0GBEAmBoRADIcEQDMHREAcB8RAAohEQCkIhEAPiQRAOIlEQB8JxEAFikRALAqEQBULBEA7i0RAIgvEQAiMREAvDIRAGA0EQD6NREAlDcRADg5EQDSOhEAbDwRAAY+EQCqPxEAREERAN5CEQB4RBEAHEYRALZHEQBQSREA6koRAI5MEQAoThEAwk8RAGZREQAAUxEAmlQRADRWEQDOVxEAclkRAAxbEQCmXBEAQF4RANpfEQB+YREAGGMRALJkEQBWZhEA8GcRAIppEQAkaxEAyGwRAGJuEQD8bxEAlnERADpzEQDUdBEAbnYRAAh4EQCieREARnsRAOB8EQCEfhEAHoARALiBEQBSgxEA7IQRAJCGEQAqiBEAxIkRAF6LEQD4jBEAnI4RADaQEQDQkREAdJMRAA6VEQColhEATJgRAOaZEQCAmxEAGp0RALSeEQBYoBEA8qERAIyjEQAmpREAwKYRAGSoEQD+qREAmKsRADytEQDWrhEAcLARAAqyEQCksxEASLURAOK2EQB8uBEAFroRALq7EQBUvREA7r4RAJzAEQA2whEA0MMRAHTFEQAOxxEAqMgRAELKEQDcyxEAgM0RABrPEQC00BEAWNIRAPLTEQCM1REAJtcRAMrYEQBk2hEA/tsRAJjdEQA83xEA1uARAHDiEQAK5BEAruURAEjnEQDi6BEAfOoRACDsEQC67REAVO8RAO7wEQCS8hEALPQRAMb1EQBg9xEA+vgRAJ76EQA4/BEA3P0RAHb/EQAQARIAqgISAEQEEgDoBRIAggcSABwJEgC2ChIAUAwSAPQNEgCODxIAKBESAMwSEgBmFBIAABYSAJoXEgA+GRIA2BoSAHIcEgAMHhIAsB8SAEohEgDkIhIAfiQSACImEgC8JxIAVikSAPoqEgCULBIALi4SAMgvEgBiMRIABjMSAKA0EgA6NhIA3jcSAHg5EgASOxIArDwSAEY+EgDqPxIAhEESAB5DEgC4RBIAUkYSAPZHEgCQSRIAKksSAM5MEgBoThIAAlASAJxREgBAUxIA2lQSAHRWEgAOWBIAslkSAExbEgDmXBIAgF4SACRgEgC+YRIAWGMSAPJkEgCWZhIAMGgSAMppEgBkaxIACG0SAKJuEgA8cBIA1nESAHBzEgAUdRIArnYSAFJ4EgDseRIAhnsSACB9EgC6fhIAXoASAPiBEgCSgxIALIUSAMaGEgBqiBIABIoSAKiLEgBCjRIA3I4SAHaQEgAQkhIAtJMSAE6VEgDolhIAgpgSAByaEgDAmxIAWp0SAPSeEgCYoBIAMqISAMyjEgBmpRIACqcSAKSoEgA+qhIA2KsSAHKtEgAWrxIAsLASAFSyEgDusxIAiLUSACK3EgC8uBIAYLoSAPq7EgCUvRIALr8SAMjAEgBswhIABsQSAKDFEgBExxIA3sgSAHjKEgASzBIAts0SAFDPEgDq0BIAhNISAB7UEgDC1RIAXNcSAPbYEgCa2hIANNwSAM7dEgBo3xIADOESAKbiEgBA5BIA5OUSAH7nEgAY6RIAsuoSAEzsEgDw7RIAiu8SACTxEgC+8hIAWPQSAPz1EgCW9xIAMPkSANT6EgBu/BIACP4SAKL/EgBGARMA4AITAHoEEwAUBhMAuAcTAFIJEwDsChMAhgwTACAOEwDEDxMAXhETAPgSEwCcFBMANhYTANAXEwBqGRMADhsTAKgcEwBCHhMA3B8TAHYhEwAaIxMAtCQTAE4mEwDyJxMAjCkTACYrEwDALBMAZC4TAP4vEwCYMRMAMjMTANY0EwBwNhMACjgTAKQ5EwA+OxMA4jwTAHw+EwAgQBMAukETAFRDEwDuRBMAiEYTACxIEwDGSRMAYEsTAPpMEwCUThMAOFATANJREwB2UxMAEFUTAKpWEwBEWBMA3lkTAIJbEwAcXRMAtl4TAFBgEwD0YRMAjmMTAChlEwDCZhMAZmgTAABqEwCaaxMANG0TANhuEwBycBMADHITAKZzEwBAdRMA5HYTAH54EwAYehMAvHsTAFZ9EwDwfhMAioATAC6CEwDIgxMAYoUTAPyGEwCgiBMARIoTAOiLEwCCjRMAJo8TAMCQEwBakhMA/pMTAJiVEwAylxMA1pgTAHCaEwAonBMAwp0TAFyfEwD2oBMAmqITADSkEwDOpRMAaKcTAAKpEwCmqhMAQKwTANqtEwB+rxMAGLETALKyEwBMtBMA8LUTAIq3EwAkuRMAvroTAGK8EwD8vRMAlr8TADDBEwDUwhMAbsQTAAjGEwCixxMARskTAODKEwB6zBMAFM4TALjPEwBS0RMA7NITAIbUEwAq1hMAxNcTAF7ZEwD42hMAnNwTADbeEwDQ3xMAauETAA7jEwCo5BMAQuYTANznEwCA6RMAGusTALTsEwBO7hMA8u8TAIzxEwAm8xMAwPQTAGT2EwD+9xMAmPkTADL7EwDW/BMAcP4TAAoAFACkARQAPgMUAOIEFAB8BhQAFggUALoJFABUCxQA7gwUAIgOFAAiEBQAxhEUAGATFAAEFRQAnhYUADgYFADSGRQAbBsUABAdFACqHhQARCAUAN4hFAB4IxQAHCUUALYmFABQKBQA9CkUAI4rFAAoLRQAwi4UAGYwFAAAMhQAmjMUADQ1FADONhQAcjgUAAw6FACmOxQASj0UAOQ+FAB+QBQAGEIUALxDFABWRRQA8EYUAIpIFAAuShQAyEsUAGJNFAD8ThQAoFAUADpSFADUUxQAblUUAAhXFACsWBQARloUAOBbFACEXRQAHl8UALhgFABSYhQA9mMUAJBlFAAqZxQAxGgUAF5qFAACbBQAnG0UADZvFADacBQAdHIUAA50FACodRQATHcUAOZ4FACAehQAGnwUALR9FABYfxQA8oAUAIyCFAAwhBQAyoUUAGSHFAD+iBQAoooUADyMFADWjRQAcI8UAAqRFACukhQASJQUAOKVFACGlxQAIJkUALqaFABUnBQA+J0UAJKfFAAsoRQAxqIUAGCkFAAEphQAnqcUADipFADcqhQAdqwUABCuFACqrxQATrEUAOiyFACCtBQAHLYUAMC3FABauRQA9LoUAI68FAAyvhQAzL8UAGbBFAAAwxQApMQUAD7GFADYxxQAcskUAAzLFACwzBQASs4UAOTPFACI0RQAItMUALzUFABW1hQA+tcUAJTZFAAu2xQAyNwUAGLeFAAG4BQAoOEUADrjFADe5BQAeOYUABLoFACs6RQAUOsUAOrsFACE7hQAHvAUALjxFABc8xQA9vQUAJD2FAA0+BQAzvkUAGj7FAAC/RQApv4UAEAAFQDaARUAdAMVAA4FFQCyBhUATAgVAOYJFQCKCxUAJA0VAL4OFQBYEBUA/BEVAJYTFQAwFRUAyhYVAG4YFQAIGhUAohsVADwdFQDWHhUAeiAVABQiFQCuIxUAUiUVAOwmFQCGKBUAICoVAMQrFQBeLRUA+C4VAJIwFQAsMhUA0DMVAGo1FQAENxUAqDgVAEI6FQDcOxUAdj0VABo/FQC0QBUATkIVAOhDFQCCRRUAJkcVAMBIFQBaShUA/ksVAJhNFQAyTxUA1lAVAHBSFQAKVBUApFUVAD5XFQDiWBUAfFoVACBcFQC6XRUAXl8VAPhgFQCSYhUALGQVANBlFQBqZxUABGkVAJ5qFQBCbBUA3G0VAHZvFQAacRUAtHIVAE50FQDodRUAgncVACZ5FQDAehUAWnwVAP59FQCYfxUAMoEVAMyCFQBwhBUACoYVAKSHFQA+iRUA4ooVAHyMFQAWjhUAsI8VAEqRFQDukhUAiJQVACKWFQDGlxUAYJkVAPqaFQCUnBUAOJ4VANKfFQBsoRUABqMVAKCkFQBEphUA3qcVAHipFQAcqxUAtqwVAFCuFQDqrxUAjrEVACizFQDCtBUAXLYVAAC4FQCauRUANLsVAM68FQBovhUADMAVAKbBFQBAwxUA5MQVAH7GFQAYyBUAsskVAEzLFQDwzBUAis4VACTQFQDI0RUAYtMVAPzUFQCW1hUAOtgVANTZFQBu2xUACN0VAKzeFQBG4BUA4OEVAHrjFQAe5RUAuOYVAFLoFQDs6RUAkOsVACrtFQDE7hUAXvAVAPjxFQCc8xUANvUVAND2FQB0+BUADvoVAKj7FQBC/RUA5v4VAIAAFgAaAhYAtAMWAE4FFgDyBhYAjAgWACYKFgDACxYAZA0WAP4OFgCYEBYAPBIWANYTFgBwFRYAChcWAK4YFgBIGhYA4hsWAHwdFgAWHxYAuiAWAFQiFgDuIxYAiCUWACwnFgDGKBYAaioWAAQsFgCeLRYAOC8WANIwFgB2MhYAEDQWAKo1FgBENxYA3jgWAII6FgAcPBYAtj0WAFo/FgD0QBYAjkIWAChEFgDMRRYAZkcWAABJFgCaShYAPkwWANhNFgByTxYADFEWAKZSFgBKVBYA5FUWAH5XFgAiWRYAvFoWAFZcFgDwXRYAlF8WAC5hFgDIYhYAYmQWAAZmFgCgZxYAOmkWANRqFgBubBYAEm4WAKxvFgBGcRYA6nIWAIR0FgAedhYAuHcWAFx5FgD2ehYAkHwWACp+FgDEfxYAaIEWAAKDFgCchBYANoYWANqHFgB0iRYADosWALKMFgBMjhYA5o8WAICRFgAkkxYAvpQWAFiWFgDylxYAjJkWADCbFgDKnBYAZJ4WAAigFgCioRYAPKMWANakFgBwphYAFKgWAK6pFgBIqxYA7KwWAIauFgAgsBYAurEWAF6zFgD4tBYAkrYWACy4FgDGuRYAarsWAAS9FgCevhYAOMAWANzBFgB2wxYAEMUWALTGFgBOyBYA6MkWAILLFgAmzRYAwM4WAFrQFgD00RYAjtMWADLVFgDM1hYAZtgWAAraFgCk2xYAPt0WANjeFgB84BYAFuIWALDjFgBK5RYA7uYWAIjoFgAi6hYAvOsWAFbtFgD67hYAlPAWAC7yFgDS8xYAbPUWAAb3FgCg+BYARPoWAN77FgB4/RYAEv8WAKwAFwBQAhcA6gMXAIQFFwAoBxcAwggXAFwKFwD2CxcAmg0XADQPFwDOEBcAaBIXAAIUFwCmFRcAQBcXANoYFwB+GhcAGBwXALIdFwBMHxcA8CAXAIoiFwAkJBcAviUXAGInFwD8KBcAlioXADAsFwDKLRcAbi8XAAgxFwCiMhcAPDQXAOA1FwB6NxcAFDkXALg6FwBSPBcA7D0XAIY/FwAqQRcAxEIXAF5EFwD4RRcAkkcXADZJFwDQShcAakwXAA5OFwCoTxcAQlEXANxSFwCAVBcAGlYXALRXFwBOWRcA8loXAIxcFwAmXhcAwF8XAFphFwD+YhcAmGQXADJmFwDWZxcAcGkXAAprFwCkbBcASG4XAOJvFwB8cRcAFnMXALB0FwBUdhcA7ncXAIh5FwAsexcAxnwXAGB+FwD6fxcAnoEXADiDFwDShBcAbIYXAAaIFwCqiRcARIsXAN6MFwCCjhcAHJAXALaRFwBQkxcA9JQXAI6WFwAomBcAwpkXAGabFwAAnRcAmp4XADSgFwDOoRcAcqMXAAylFwCmphcASqgXAOSpFwB+qxcAGK0XALKuFwBWsBcA8LEXAJSzFwAutRcAyLYXAGK4FwD8uRcAoLsXADq9FwDUvhcAbsAXAAjCFwCswxcARsUXAODGFwB6yBcAHsoXALjLFwBSzRcA9s4XAJDQFwAq0hcAxNMXAGjVFwAC1xcAnNgXADbaFwDQ2xcAdN0XAA7fFwCo4BcATOIXAObjFwCA5RcAGucXALToFwBY6hcA8usXAIztFwAw7xcAyvAXAGTyFwD+8xcAovUXADz3FwDW+BcAcPoXAAr8FwCu/RcASP8XAOIAGACGAhgAIAQYALoFGABUBxgA+AgYAJIKGAAsDBgAxg0YAGoPGAAEERgAnhIYADgUGADSFRgAdhcYABAZGACqGhgAThwYAOgdGACCHxgAHCEYAMAiGABaJBgA9CUYAI4nGAAoKRgAzCoYAGYsGAAALhgApC8YAD4xGADYMhgAcjQYABY2GACwNxgASjkYAOQ6GAB+PBgAIj4YALw/GABWQRgA8EIYAJREGAAuRhgA0kcYAGxJGAAGSxgAoEwYADpOGADeTxgAeFEYABJTGACsVBgARlYYAOpXGACEWRgAHlsYAMJcGABcXhgA9l8YAJBhGAA0YxgAzmQYAGhmGAACaBgAnGkYAEBrGADabBgAfm4YABhwGACycRgATHMYAOZ0GACKdhgAJHgYAL55GABYexgA8nwYAJZ+GAAwgBgAyoEYAG6DGAAIhRgAooYYADyIGADgiRgAeosYABSNGACujhgAUpAYAOyRGACGkxgAIJUYALqWGABemBgA+JkYAJKbGAA2nRgA0J4YAGqgGAAEohgAqKMYAEKlGADcphgAdqgYABCqGAC0qxgATq0YAOiuGACMsBgAJrIYAMCzGABatRgA/rYYAJi4GAAyuhgAzLsYAHC9GAAKvxgApMAYAD7CGADYwxgAfMUYABbHGACwyBgAVMoYAO7LGACIzRgAIs8YAMbQGABg0hgA+tMYAJTVGAAu1xgA0tgYAGzaGAAG3BgAqt0YAETfGADe4BgAeOIYABzkGAC25RgAUOcYAOroGACE6hgAKOwYAMLtGABc7xgA9vAYAJryGAA09BgAzvUYAGj3GAAM+RgApvoYAED8GADa/RgAfv8YABgBGQCyAhkATAQZAPAFGQCKBxkAJAkZAL4KGQBiDBkABg4ZAKoPGQBEERkA3hIZAHgUGQAcFhkAthcZAFAZGQDqGhkAhBwZACgeGQDCHxkAXCEZAAAjGQCaJBkANCYZAM4nGQByKRkADCsZAKYsGQBALhkA5C8ZAH4xGQAYMxkAsjQZAFY2GQDwNxkAijkZACQ7GQDIPBkAYj4ZAPw/GQCWQRkAMEMZANREGQBuRhkACEgZAKJJGQBGSxkA4EwZAHpOGQAeUBkAuFEZAFJTGQDsVBkAhlYZACpYGQDEWRkAXlsZAAJdGQCcXhkANmAZANBhGQB0YxkADmUZAKhmGQBCaBkA3GkZAIBrGQAabRkAtG4ZAFhwGQDycRkAjHMZACZ1GQDKdhkAZHgZAP55GQCYexkAPH0ZANZ+GQBwgBkACoIZAK6DGQBIhRkA4oYZAHyIGQAWihkAuosZAFSNGQDujhkAiJAZACySGQDGkxkAYJUZAASXGQCemBkAOJoZANKbGQB2nRkAEJ8ZAKqgGQBEohkA3qMZAIKlGQAcpxkAtqgZAFqqGQD0qxkAjq0ZACivGQDMsBkAZrIZAAC0GQCatRkANLcZANi4GQByuhkADLwZAKa9GQBKvxkA5MAZAH7CGQAixBkAvMUZAFbHGQDwyBkAlMoZAC7MGQDIzRkAYs8ZAPzQGQCg0hkAOtQZANTVGQB41xkAEtkZAKzaGQBG3BkA6t0ZAITfGQAe4RkAuOIZAFLkGQD25RkAkOcZACrpGQDE6hkAaOwZAALuGQCc7xkAQPEZANryGQB09BkADvYZALL3GQBM+RkA5voZAID8GQAa/hkAvv8ZAFgBGgDyAhoAlgQaADAGGgDKBxoAZAkaAAgLGgCiDBoAPA4aANYPGgBwERoAFBMaAK4UGgBIFhoA7BcaAIYZGgAgGxoAuhwaAF4eGgD4HxoAkiEaACwjGgDGJBoAaiYaAAQoGgCeKRoAQisaANwsGgB2LhoAEDAaAKoxGgBOMxoA6DQaAII2GgAcOBoAwDkaAFo7GgD0PBoAmD4aADJAGgDMQRoAZkMaAApFGgCkRhoAPkgaANhJGgBySxoAFk0aALBOGgBKUBoA7lEaAIhTGgAiVRoAvFYaAGBYGgD6WRoAlFsaAC5dGgDIXhoAbGAaAAZiGgCgYxoARGUaAN5mGgB4aBoAEmoaALZrGgBQbRoA6m4aAIRwGgAochoAwnMaAFx1GgD2dhoAkHgaADR6GgDOexoAaH0aAAx/GgCmgBoAQIIaANqDGgB+hRoAGIcaALKIGgBMihoA5osaAIqNGgAkjxoAvpAaAGKSGgD8kxoAlpUaADCXGgDUmBoAbpoaAAicGgCinRoAPJ8aAOCgGgB6ohoAFKQaALilGgBSpxoA7KgaAIaqGgAqrBoAxK0aAF6vGgD4sBoAkrIaADa0GgDQtRoAarcaAA65GgCouhoAQrwaANy9GgCAvxoAGsEaALTCGgBOxBoA6MUaAIzHGgAmyRoAwMoaAGTMGgAIzhoAos8aAEbRGgDg0hoAetQaABTWGgC41xoAUtkaAOzaGgCG3BoAIN4aAMTfGgBe4RoA+OIaAJzkGgA25hoA0OcaAGrpGgAE6xoAqOwaAELuGgDc7xoAdvEaABrzGgC09BoATvYaAPL3GgCM+RoAJvsaAMD8GgBk/hoA/v8aAJgBGwAyAxsAzAQbAHAGGwAKCBsApAkbAD4LGwDiDBsAfA4bABYQGwC6ERsAVBMbAO4UGwCIFhsAIhgbAMYZGwBgGxsA+hwbAJ4eGwA4IBsA0iEbAGwjGwAQJRsAqiYbAEQoGwDeKRsAeCsbABwtGwC2LhsAUDAbAOoxGwCOMxsAKDUbAMI2GwBmOBsAADobAJo7GwA0PRsA2D4bAHJAGwAMQhsApkMbAEBFGwDkRhsAfkgbABhKGwCySxsAVk0bAPBOGwCKUBsAJFIbAMhTGwBiVRsA/FYbAJZYGwA6WhsA1FsbAG5dGwASXxsArGAbAEZiGwDgYxsAhGUbAB5nGwC4aBsAUmobAOxrGwCQbRsAKm8bAMRwGwBechsAAnQbAJx1GwA2dxsA2ngbAHR6GwAOfBsAqH0bAEx/GwDmgBsAgIIbABqEGwC0hRsAWIcbAPKIGwCMihsAMIwbAMqNGwBkjxsA/pAbAKKSGwA8lBsA1pUbAHCXGwAUmRsArpobAEicGwDinRsAhp8bACChGwC6ohsAVKQbAPilGwCSpxsALKkbAMaqGwBgrBsABK4bAJ6vGwA4sRsA0rIbAHa0GwAQthsAqrcbAE65GwDouhsAgrwbABy+GwDAvxsAWsEbAPTCGwCOxBsAKMYbAMzHGwBmyRsAAMsbAKTMGwA+zhsA2M8bAHLRGwAW0xsAsNQbAErWGwDk1xsAftkbACLbGwC83BsAVt4bAPDfGwCU4RsALuMbAMjkGwBs5hsABugbAKDpGwA66xsA3uwbAHjuGwAS8BsArPEbAEbzGwDq9BsAhPYbAB74GwC4+RsAXPsbAPb8GwCQ/hsANAAcAM4BHABoAxwAAgUcAKYGHABACBwA2gkcAHQLHAAODRwAsg4cAEwQHADmERwAihMcACQVHAC+FhwAWBgcAPwZHACWGxwAMB0cAMoeHABkIBwACCIcAKIjHAA8JRwA1iYcAHooHAAUKhwAriscAFItHADsLhwAhjAcACAyHADEMxwAXjUcAPg2HACSOBwALDocANA7HABqPRwABD8cAKhAHABCQhwA3EMcAHZFHAAaRxwAtEgcAE5KHADoSxwAgk0cACZPHADAUBwAWlIcAPRTHACYVRwAMlccAMxYHABmWhwAClwcAKRdHAA+XxwA2GAcAHxiHAAWZBwAsGUcAFRnHADuaBwAiGocACJsHADGbRwAYG8cAPpwHACUchwAOHQcANJ1HABsdxwABnkcAKp6HABEfBwA3n0cAHh/HAASgRwAtoIcAFCEHADqhRwAhIccACiJHADCihwAXIwcAACOHACajxwANJEcAM6SHABylBwADJYcAKaXHABAmRwA5JocAH6cHAAYnhwAsp8cAEyhHADwohwAiqQcACSmHAC+pxwAYqkcAPyqHACWrBwAOq4cANSvHABusRwACLMcAKK0HABGthwA4LccAHq5HAAeuxwAuLwcAFK+HADsvxwAkMEcACrDHADExBwAXsYcAPjHHACcyRwANsscANDMHABqzhwADtAcAKjRHABC0xwA5tQcAIDWHAAa2BwAtNkcAFjbHADy3BwAjN4cACbgHADA4RwAZOMcAP7kHACY5hwAPOgcANbpHABw6xwACu0cAK7uHABI8BwA4vEcAHzzHAAW9RwAuvYcAFT4HADu+RwAiPscACz9HADG/hwAYAAdAAQCHQCeAx0AOAUdANIGHQBsCB0AEAodAKoLHQBEDR0A3g4dAIIQHQAcEh0AthMdAFoVHQD0Fh0AjhgdACgaHQDMGx0AZh0dAAAfHQCaIB0APiIdANgjHQByJR0ADCcdALAoHQBKKh0A5CsdAH4tHQAYLx0AvDAdAFYyHQDwMx0AlDUdAC43HQDIOB0AYjodAAY8HQCgPR0AOj8dANRAHQBuQh0AEkQdAKxFHQBGRx0A6kgdAIRKHQAeTB0AuE0dAFxPHQD2UB0AkFIdACpUHQDEVR0AaFcdAAJZHQCcWh0AQFwdANpdHQB0Xx0ADmEdALJiHQBMZB0A5mUdAIBnHQAaaR0AvmodAFhsHQDybR0Alm8dADBxHQDKch0AZHQdAAh2HQCidx0APHkdANZ6HQBwfB0AFH4dAK5/HQBIgR0A4oIdAIaEHQAghh0AuocdAF6JHQD4ih0AkowdACyOHQDQjx0AapEdAASTHQCelB0AOJYdANyXHQB2mR0AEJsdALScHQBOnh0A6J8dAIKhHQAmox0AwKQdAFqmHQD0px0AjqkdADKrHQDMrB0AZq4dAACwHQCksR0APrMdANi0HQB8th0AFrgdALC5HQBKux0A5LwdAIi+HQAiwB0AvMEdAFbDHQD6xB0AlMYdAC7IHQDSyR0AbMsdAAbNHQCgzh0ARNAdAN7RHQB40x0AEtUdAKzWHQBQ2B0A6tkdAITbHQAo3R0Awt4dAFzgHQD24R0AmuMdADTlHQDO5h0AaOgdAALqHQCm6x0AQO0dANruHQB+8B0AGPIdALLzHQBM9R0A8PYdAIr4HQAk+h0AvvsdAFj9HQD8/h0AlgAeADACHgDKAx4AbgUeAAgHHgCiCB4ARgoeAOALHgB6DR4AFA8eALgQHgBSEh4A7BMeAIYVHgAgFx4AxBgeAF4aHgD4Gx4AnB0eADYfHgDQIB4AaiIeAA4kHgCoJR4AQiceANwoHgB2Kh4AGiweALQtHgBOLx4A6DAeAIwyHgAmNB4AwDUeAGQ3HgD+OB4AmDoeADI8HgDMPR4AcD8eAApBHgCkQh4ASEQeAOJFHgB8Rx4AFkkeALpKHgBUTB4A7k0eAIhPHgAiUR4AxlIeAGBUHgD6VR4AnlceADhZHgDSWh4AbFweABBeHgCqXx4ARGEeAN5iHgCCZB4AHGYeALZnHgBQaR4A9GoeAI5sHgAobh4Awm8eAGZxHgAAcx4AmnQeADR2HgDYdx4AcnkeAAx7HgCmfB4ASn4eAOR/HgB+gR4AGIMeALKEHgBWhh4A8IceAIqJHgAuix4AyIweAGKOHgD8jx4AoJEeADqTHgDUlB4AbpYeAAiYHgCsmR4ARpseAOCcHgB6nh4AHqAeALihHgBSox4A9qQeAJCmHgAqqB4AxKkeAF6rHgACrR4AnK4eADawHgDQsR4AdLMeAA61HgCoth4ATLgeAOa5HgCAux4AGr0eAL6+HgBYwB4A8sEeAIzDHgAmxR4AysYeAGTIHgD+yR4AosseADzNHgDWzh4AcNAeABTSHgCu0x4ASNUeAOLWHgB82B4AINoeALrbHgBU3R4A7t4eAJLgHgAs4h4AxuMeAGrlHgAE5x4AnugeADjqHgDc6x4Adu0eABDvHgCq8B4ATvIeAOjzHgCC9R4AHPceAMD4HgBa+h4A9PseAI79HgAy/x4AzAAfAGYCHwAABB8AmgUfAD4HHwDYCB8AcgofAAwMHwCwDR8ASg8fAOQQHwCIEh8AIhQfALwVHwBWFx8A+hgfAJQaHwAuHB8AyB0fAGIfHwAGIR8AoCIfADokHwDUJR8AeCcfABIpHwCsKh8AUCwfAOotHwCELx8AHjEfALgyHwBcNB8A9jUfAJA3HwAqOR8AzjofAGg8HwACPh8Apj8fAEBBHwDaQh8AdEQfAA5GHwCyRx8ATEkfAOZKHwCATB8AJE4fAL5PHwBYUR8A/FIfAJZUHwAwVh8AylcfAG5ZHwAIWx8AolwfADxeHwDWXx8AemEfABRjHwCuZB8AUmYfAOxnHwCGaR8AIGsfAMRsHwBebh8A+G8fAJJxHwAscx8A0HQfAGp2HwAEeB8AqHkfAEJ7HwDcfB8Adn4fABqAHwC0gR8AToMfAOiEHwCChh8AJogfAMCJHwBaix8A9IwfAJiOHwAykB8AzJEfAHCTHwAKlR8ApJYfAD6YHwDYmR8AfJsfABadHwCwnh8ASqAfAO6hHwCIox8AIqUfAMamHwBgqB8A+qkfAJSrHwA4rR8A0q4fAGywHwAGsh8AoLMfAES1HwDeth8AeLgfABK6HwC2ux8AUL0fAOq+HwCOwB8AKMIfAMLDHwBcxR8A9sYfAJrIHwA0yh8AzssfAHLNHwAMzx8AptAfAEDSHwDk0x8AftUfABjXHwCy2B8ATNofAPDbHwCK3R8AJN8fAL7gHwBi4h8A/OMfAJblHwA65x8A1OgfAG7qHwAI7B8Aou0fAEbvHwDg8B8AevIfABT0HwC49R8AUvcfAOz4HwCQ+h8AKvwfAMT9HwBe/x8AAgEgAJwCIAA2BCAA0AUgAGoHIAAOCSAAqAogAEIMIADcDSAAgA8gABoRIAC0EiAAWBQgAPIVIACMFyAAJhkgAMAaIABkHCAA/h0gAJgfIAAyISAA1iIgAHAkIAAKJiAAricgAEgpIADiKiAAfCwgACAuIAC6LyAAVDEgAPgyIACINCAALDYgAMY3IABgOSAADjsgAKg8IABCPiAA5j8gAIBBIAAaQyAAtEQgAFhGIADyRyAAjEkgACZLIADKTCAAZE4gAP5PIACYUSAAMlMgANZUIABwViAAClggAKRZIABIWyAA4lwgAHxeIAAgYCAAumEgAFRjIADuZCAAkmYgACxoIADGaSAAYGsgAPpsIACebiAAOHAgANJxIABscyAAEHUgAKp2IABEeCAA6HkgAIJ7IAAcfSAAtn4gAFCAIAD0gSAAjoMgACiFIADChiAAZoggAACKIACaiyAAPo0gANiOIABykCAADJIgAKaTIABKlSAA5JYgAH6YIAAYmiAAvJsgAFadIADwniAAlKAgAC6iIADIoyAAYqUgAAanIACgqCAAOqogANSrIABurSAAEq8gAKywIABGsiAA6rMgAIS1IAAetyAAuLggAFy6IAD2uyAAkL0gACq/IADEwCAAaMIgAALEIACcxSAAQMcgANrIIAB0yiAADswgAKjNIABMzyAA5tAgAIDSIAAa1CAAvtUgAFjXIADy2CAAltogADDcIADK3SAAZN8gAP7gIACi4iAAPOQgANblIABw5yAAFOkgAK7qIABI7CAA4u0gAIbvIAAg8SAAuvIgAF70IAD49SAAkvcgACz5IADG+iAAavwgAAT+IACe/yAAOAEhANwCIQB2BCEAEAYhALQHIQBOCSEA6AohAIIMIQAmDiEAwA8hAFoRIQD0EiEAjhQhADIWIQDMFyEAZhkhAAAbIQCkHCEAPh4hANgfIQB8ISEAFiMhALAkIQBKJiEA7ichAIgpIQAiKyEAvCwhAFYuIQD6LyEAlDEhAC4zIQDINCEAbDYhAAY4IQCgOSEARDshAN48IQB4PiEAEkAhALZBIQBQQyEA6kQhAIRGIQAoSCEAwkkhAFxLIQD2TCEAkE4hADRQIQDOUSEAaFMhAAJVIQCmViEAQFghANpZIQB+WyEAGF0hALJeIQBMYCEA5mEhAIpjIQAkZSEAvmYhAGJoIQD8aSEAlmshADBtIQDUbiEAbnAhAAhyIQCicyEAPHUhAOB2IQB6eCEAFHohAK57IQBSfSEA7H4hAIaAIQAqgiEAxIMhAF6FIQD4hiEAkoghADaKIQDQiyEAao0hAASPIQCokCEAQpIhANyTIQCAlSEAGpchALSYIQBOmiEA8pshAIydIQAmnyEAwKAhAFqiIQD+oyEAmKUhADKnIQDMqCEAcKohAAqsIQCkrSEASK8hAOKwIQB8siEAFrQhALC1IQBUtyEA7rghAIi6IQAivCEAxr0hAGC/IQD6wCEAnsIhADjEIQDSxSEAbMchABDJIQCqyiEARMwhAN7NIQB4zyEAHNEhALbSIQBQ1CEA6tUhAI7XIQAo2SEAwtohAGbcIQAA3iEAmt8hADThIQDO4iEAcuQhAAzmIQCm5yEAQOkhAOTqIQB+7CEAGO4hALzvIQBW8SEA8PIhAIr0IQAk9iEAyPchAGL5IQD8+iEAlvwhADr+IQDU/yEAbgEiABIDIgCsBCIAUAYiAOoHIgCOCSIAKAsiAMIMIgBcDiIAABAiAJoRIgA0EyIAzhQiAHIWIgAMGCIAphkiAEAbIgDkHCIAfh4iABggIgCyISIAViMiAPAkIgCKJiIAJCgiAMgpIgBiKyIA/CwiAJYuIgA6MCIA1DEiAG4zIgASNSIArDYiAEY4IgDgOSIAhDsiAB49IgC4PiIAUkAiAOxBIgCQQyIAKkUiAM5GIgBoSCIAAkoiAJxLIgA2TSIA0E4iAHRQIgAOUiIAqFMiAEJVIgDmViIAgFgiABpaIgC+WyIAWF0iAPJeIgCMYCIAMGIiAMpjIgBkZSIA/mYiAJhoIgA8aiIA1msiAHBtIgAKbyIArnAiAEhyIgDicyIAhnUiACB3IgC6eCIAVHoiAPh7IgCSfSIALH8iAMaAIgBggiIABIQiAJ6FIgA4hyIA0ogiAHaKIgAQjCIAqo0iAE6PIgDokCIAgpIiAByUIgC2lSIAWpciAPSYIgCOmiIAMpwiAMydIgBmnyIAAKEiAJqiIgA+pCIA2KUiAHKnIgAMqSIAsKoiAEqsIgDkrSIAiK8iACKxIgC8siIAVrQiAPC1IgCUtyIALrkiAMi6IgBivCIABr4iAKC/IgA6wSIA1MIiAHjEIgASxiIArMciAFDJIgDqyiIAhMwiAB7OIgC4zyIAXNEiAPbSIgCQ1CIAKtYiAM7XIgBo2SIAAtsiAKbcIgBA3iIA2t8iAHThIgAO4yIAsuQiAEzmIgDm5yIAgOkiACTrIgC+7CIAWO4iAPLvIgCW8SIAMPMiAMr0IgBu9iIACPgiAKL5IgA8+yIA1vwiAHr+IgAUACMArgEjAEgDIwDsBCMAhgYjACAIIwDECSMAXgsjAPgMIwCSDiMALBAjANARIwBqEyMABBUjAJ4WIwBCGCMA3BkjAHYbIwAQHSMAtB4jAE4gIwDoISMAjCMjACYlIwDAJiMAWigjAPQpIwCYKyMAMi0jAMwuIwBmMCMACjIjAKQzIwA+NSMA2DYjAHw4IwAWOiMAsDsjAFQ9IwDuPiMAiEAjACJCIwC8QyMAYEUjAPpGIwCUSCMALkojANJLIwBsTSMABk8jAKpQIwBEUiMA3lMjAHhVIwAcVyMAtlgjAFBaIwDqWyMAhF0jAChfIwDCYCMAXGIjAPZjIwCaZSMANGcjAM5oIwByaiMADGwjAKZtIwBAbyMA5HAjAH5yIwAYdCMAsnUjAEx3IwDweCMAinojACR8IwC+fSMAYn8jAPyAIwCWgiMAOoQjANSFIwBuhyMACIkjAKKKIwBGjCMA4I0jAHqPIwAekSMAuJIjAFKUIwDslSMAhpcjACqZIwDEmiMAXpwjAPidIwCcnyMANqEjANCiIwBqpCMADqYjAKinIwBCqSMA3KojAICsIwAariMAtK8jAE6xIwDysiMAjLQjACa2IwDKtyMAZLkjAP66IwCYvCMAMr4jANa/IwBwwSMACsMjAKTEIwBIxiMA4scjAHzJIwAWyyMAuswjAFTOIwDuzyMAktEjACzTIwDG1CMAYNYjAATYIwCe2SMAONsjANLcIwB23iMAEOAjAKrhIwBE4yMA6OQjAILmIwAc6CMAtukjAFDrIwD07CMAju4jACjwIwDM8SMAZvMjAAD1IwCa9iMANPgjANj5IwBy+yMADP0jALD+IwBKACQA5AEkAH4DJAAYBSQAvAYkAFYIJADwCSQAigskAC4NJADIDiQAYhAkAAYSJACgEyQAOhUkANQWJABuGCQAEhokAKwbJABGHSQA4B4kAIQgJAAeIiQAuCMkAFIlJAD2JiQAkCgkACoqJADOKyQAaC0kAAIvJACcMCQANjIkANozJAB0NSQADjckAKg4JABMOiQA5jskAIA9JAAkPyQAvkAkAFhCJADyQyQAjEUkADBHJADKSCQAZEokAP5LJACiTSQAPE8kANZQJABwUiQAFFQkAK5VJABIVyQA7FgkAIZaJAAgXCQAul0kAFRfJAD4YCQAkmIkACxkJADQZSQAamckAARpJACeaiQAOGwkANxtJAB2byQAEHEkAKpyJABOdCQA6HUkAIJ3JAAmeSQAwHokAFp8JAD0fSQAmH8kADKBJADMgiQAZoQkAACGJACkhyQAPokkANiKJAByjCQAFo4kALCPJABKkSQA7pIkAIiUJAAiliQAvJckAFaZJAD6miQAlJwkAC6eJADInyQAbKEkAAajJACgpCQARKYkAN6nJAB4qSQAEqskAKysJABQriQA6q8kAISxJAAesyQAwrQkAFy2JAD2tyQAkLkkADS7JADOvCQAaL4kAAzAJACmwSQAQMMkANrEJAB0xiQAGMgkALLJJABMyyQA5swkAIrOJAAk0CQAvtEkAGLTJAD81CQAltYkADDYJADK2SQAbtskAAjdJACi3iQAPOAkAODhJAB64yQAFOUkAK7mJABS6CQA7OkkAIbrJAAg7SQAxO4kAF7wJAD48SQAnPMkADb1JADQ9iQAavgkAA76JACo+yQAQv0kANz+JAB2ACUAGgIlALQDJQBOBSUA6AYlAIwIJQAmCiUAwAslAGQNJQD+DiUAmBAlADISJQDMEyUAcBUlAAoXJQCkGCUAPholAOIbJQB8HSUAFh8lALogJQBUIiUA7iMlAIglJQAiJyUAxiglAGAqJQD6KyUAlC0lADgvJQDSMCUAbDIlABA0JQCqNSUARDclAN44JQB4OiUAHDwlALY9JQBQPyUA6kAlAI5CJQAoRCUAwkUlAFxHJQAASSUAmkolADRMJQDYTSUAck8lAAxRJQCmUiUAQFQlAORVJQB+VyUAGFklALJaJQBWXCUA8F0lAIpfJQAuYSUAyGIlAGJkJQD8ZSUAlmclADppJQDUaiUAbmwlAAhuJQCsbyUARnElAOByJQCEdCUAHnYlALh3JQBSeSUA9nolAJB8JQAqfiUAxH8lAF6BJQACgyUAnIQlADaGJQDQhyUAdIklAA6LJQCojCUATI4lAOaPJQCAkSUAGpMlALSUJQBYliUA8pclAIyZJQAmmyUAwJwlAGSeJQD+nyUAoqElADyjJQDWpCUAcKYlAAqoJQCuqSUASKslAOKsJQB8riUAILAlALqxJQBUsyUA7rQlAJK2JQAsuCUAxrklAGC7JQAEvSUAnr4lADjAJQDSwSUAdsMlABDFJQCqxiUATsglAOjJJQCCyyUAHM0lAMDOJQBa0CUA9NElAI7TJQAo1SUAzNYlAGbYJQAA2iUAmtslADTdJQDY3iUAcuAlABbiJQCw4yUASuUlAOTmJQCI6CUAIuolALzrJQBW7SUA8O4lAJTwJQAu8iUAyPMlAGL1JQAG9yUAoPglADr6JQDe+yUAeP0lABL/JQCsACYAUAImAOoDJgCEBSYAHgcmALgIJgBcCiYA9gsmAJANJgAqDyYAzhAmAGgSJgACFCYAphUmAEAXJgDaGCYAdBomAA4cJgCyHSYATB8mAOYgJgCAIiYAJCQmAL4lJgBYJyYA/CgmAJYqJgAwLCYAyi0mAGQvJgAIMSYAojImADw0JgDgNSYAejcmABQ5JgCuOiYASDwmAOw9JgCGPyYAIEEmALpCJgBeRCYA+EUmAJJHJgA2SSYA0EomAGpMJgAETiYAnk8mAEJRJgDcUiYAdlQmABBWJgC0VyYATlkmAOhaJgCCXCYAJl4mAMBfJgBaYSYA/mImAJhkJgAyZiYAzGcmAGZpJgAKayYApGwmAD5uJgDYbyYAfHEmABZzJgCwdCYAVHYmAO53JgCIeSYAInsmALx8JgBgfiYA+n8mAJSBJgAugyYA0oQmAGyGJgAGiCYAoIkmAESLJgDejCYAeI4mAByQJgC2kSYAUJMmAOqUJgCEliYAKJgmAMKZJgBcmyYA9pwmAJqeJgA0oCYAzqEmAHKjJgAMpSYApqYmAECoJgDaqSYAfqsmABitJgCyriYATLAmAOaxJgCKsyYAJLUmAMi2JgBiuCYA/LkmAJa7JgAwvSYA1L4mAG7AJgAIwiYAosMmAEbFJgDgxiYAesgmAB7KJgC4yyYAUs0mAOzOJgCQ0CYAKtImAMTTJgBe1SYA+NYmAJzYJgA22iYA0NsmAGrdJgAO3yYAqOAmAELiJgDm4yYAgOUmABrnJgC06CYATuomAPLrJgCM7SYAJu8mAMDwJgBk8iYA/vMmAJj1JgAy9yYA1vgmAHD6JgAK/CYArv0mAEj/JgDiACcAfAInABYEJwC6BScAVAcnAO4IJwCICicAIgwnAMYNJwBgDycABBEnAJ4SJwA4FCcA0hUnAGwXJwAQGScAqhonAEQcJwDeHScAeB8nABwhJwC2IicAWiQnAPQlJwCOJycAKCknAMwqJwBmLCcAAC4nAJovJwA0MScA2DInAHI0JwAMNicApjcnAEo5JwDkOicAfjwnACI+JwC8PycAVkEnAPBCJwCKRCcALkYnAMhHJwBiSScA/EonAKBMJwA6TicA1E8nAG5RJwASUycArFQnAEZWJwDqVycAhFknAB5bJwC4XCcAUl4nAPZfJwCQYScAKmMnAMRkJwBoZicAAmgnAJxpJwA2aycA2mwnAHRuJwAOcCcAqHEnAEJzJwDmdCcAgHYnACR4JwC+eScAWHsnAPJ8JwCMficAMIAnAMqBJwBkgycA/oQnAKyGJwBGiCcA4IknAISLJwAejScAuI4nAFyQJwD2kScAkJMnACqVJwDOlicAaJgnAAKaJwCcmycANp0nANqeJwB0oCcADqInALKjJwBMpScA5qYnAICoJwAaqicAvqsnAFitJwDyricAjLAnADCyJwDKsycAZLUnAAi3JwCiuCcAPLonANa7JwBwvScAFL8nAK7AJwBIwicA4sMnAHzFJwAgxycAusgnAF7KJwD4yycAks0nACzPJwDG0CcAatInAATUJwCe1ScAONcnANLYJwB22icAENwnAKrdJwBO3ycA6OAnAILiJwAm5CcAwOUnAFrnJwD06CcAjuonADLsJwDM7ScAZu8nAADxJwCk8icAPvQnANj1JwBy9ycAFvknALD6JwBK/CcA7v0nAIj/JwAiASgAvAIoAFYEKAD6BSgAlAcoAC4JKADSCigAbAwoAAYOKACgDygAOhEoAN4SKAB4FCgAEhYoAKwXKABGGSgA6hooAIQcKAAoHigAwh8oAFwhKAD2IigAkCQoADQmKADOJygAaCkoAAIrKACmLCgAQC4oANovKAB0MSgAGDMoALI0KABMNigA8DcoAIo5KAAkOygAvjwoAFg+KAD8PygAlkEoADBDKADKRCgAZEYoAAhIKACiSSgARksoAOBMKAB6TigAFFAoALhRKABSUygA7FQoAIZWKAAgWCgAxFkoAF5bKAD4XCgAkl4oADZgKADQYSgAamMoAA5lKACoZigAQmgoANxpKAB2aygAGm0oALRuKABOcCgA8nEoAIxzKAAmdSgAwHYoAFp4KAD+eSgAmHsoADJ9KADMfigAZoAoAAqCKACkgygASIUoAOKGKAB8iCgAFoooALCLKABUjSgA7o4oAIiQKAAikigAxpMoAGCVKAD6ligAnpgoADiaKADSmygAbJ0oAAafKACqoCgARKIoAN6jKAB4pSgAHKcoALaoKABQqigA9KsoAI6tKAAorygAwrAoAFyyKAAAtCgAmrUoADS3KADOuCgAcrooAAy8KACmvSgASr8oAOTAKAB+wigAGMQoALLFKABWxygA8MgoAIrKKAAkzCgAvs0oAGLPKAD80CgAltIoADrUKADU1SgAbtcoABLZKACs2igARtwoAODdKAB63ygAHuEoALjiKABS5CgA7OUoAJDnKAAq6SgAxOooAGjsKAAC7igAnO8oADbxKADQ8igAdPQoAA72KACo9ygAQvkoAOb6KACA/CgAGv4oAL7/KABYASkA8gIpAIwEKQAmBikAygcpAGQJKQD+CikAmAwpADwOKQDWDykAcBEpABQTKQCuFCkASBYpAOIXKQB8GSkAIBspALocKQBUHikA7h8pAJIhKQAsIykAxiQpAGomKQAEKCkAnikpADgrKQDSLCkAdi4pABAwKQCqMSkARDMpAN40KQCCNikAHDgpAMA5KQBaOykA9DwpAI4+KQAoQCkAzEEpAGZDKQAARSkAmkYpADRIKQDYSSkAckspAAxNKQCwTikASlApAORRKQB+UykAIlUpALxWKQBWWCkA8FkpAJRbKQAuXSkAyF4pAGxgKQAGYikAoGMpADplKQDUZikAeGgpABJqKQCsaykARm0pAOpuKQCEcCkAHnIpALhzKQBcdSkA9nYpAJB4KQAqeikAznspAGh9KQACfykAnIApAECCKQDagykAdIUpABiHKQCyiCkATIopAOaLKQCAjSkAJI8pAL6QKQBYkikA8pMpAJaVKQAwlykAypgpAG6aKQAInCkAop0pADyfKQDWoCkAeqIpABSkKQCupSkASKcpAOyoKQCGqikAIKwpAMStKQBerykA+LApAJKyKQAstCkA0LUpAGq3KQAEuSkAqLopAEK8KQDcvSkAdr8pABDBKQC0wikATsQpAOjFKQCCxykAJskpAMDKKQBazCkA/s0pAJjPKQAy0SkAzNIpAGbUKQAK1ikApNcpAD7ZKQDi2ikAfNwpABbeKQCw3ykASuEpAO7iKQCI5CkAIuYpALznKQBg6SkA+uopAJTsKQA47ikA0u8pAGzxKQAG8ykAoPQpAET2KQDe9ykAePkpABL7KQC2/CkAUP4pAOr/KQCOASoAKAMqAMIEKgBcBioA9gcqAJoJKgA0CyoAzgwqAGgOKgAMECoAphEqAEATKgDkFCoAfhYqABgYKgCyGSoATBsqAPAcKgCKHioAJCAqAL4hKgBYIyoA/CQqAJYmKgA6KCoA1CkqAG4rKgAILSoAoi4qAEYwKgDgMSoAejMqABQ1KgC4NioAUjgqAOw5KgCGOyoAKj0qAMQ+KgBeQCoAAkIqAJxDKgA2RSoA0EYqAGpIKgAOSioAqEsqAEJNKgDcTioAgFAqABpSKgC0UyoATlUqAPJWKgCMWCoAJloqAMBbKgBkXSoA/l4qAJhgKgAyYioA1mMqAHBlKgAKZyoArmgqAEhqKgDiayoAfG0qABZvKgC6cCoAVHIqAO5zKgCIdSoAIncqAMZ4KgBgeioABHwqAJ59KgA4fyoA0oAqAGyCKgAQhCoAqoUqAESHKgDeiCoAeIoqAByMKgC2jSoAWo8qAPSQKgCOkioAKJQqAMKVKgBmlyoAAJkqAJqaKgA0nCoAzp0qAHKfKgAMoSoApqIqAEqkKgDkpSoAfqcqABipKgC8qioAVqwqAPCtKgCKryoALrEqAMiyKgBitCoA/LUqAKC3KgA6uSoA1LoqAHi8KgASvioArL8qAEbBKgDgwioAhMQqAB7GKgC4xyoAUskqAOzKKgCQzCoAKs4qAM7PKgBo0SoAAtMqAJzUKgA21ioA2tcqAHTZKgAO2yoAqNwqAELeKgDm3yoAgOEqABrjKgC+5CoAWOYqAPLnKgCM6SoAMOsqAMrsKgBk7ioA/u8qAKLxKgA88yoA1vQqAHD2KgAU+CoArvkqAEj7KgDs/CoAhv4qACAAKwC6ASsAVAMrAPgEKwCSBisALAgrAMYJKwBqCysABA0rAJ4OKwA4ECsA0hErAHYTKwAQFSsAqhYrAE4YKwDoGSsAghsrABwdKwDAHisAWiArAPQhKwCOIysAMiUrAMwmKwBmKCsACiorAKQrKwA+LSsA2C4rAHwwKwAWMisAsDMrAEo1KwDkNisAiDgrACI6KwC8OysAVj0rAPo+KwCUQCsALkIrAMhDKwBsRSsABkcrAKBIKwA6SisA3ksrAHhNKwASTysArFArAFBSKwDqUysAhFUrAChXKwDCWCsAXForAPZbKwCQXSsANF8rAM5gKwBoYisAAmQrAKZlKwBAZysA2mgrAH5qKwAYbCsAsm0rAExvKwDmcCsAinIrACR0KwC+dSsAWHcrAPx4KwCWeisAMHwrANR9KwBufysACIErAKKCKwA8hCsA4IUrAHqHKwAUiSsAroorAFKMKwDsjSsAho8rACCRKwDEkisAXpQrAPiVKwCSlysALJkrANCaKwBqnCsADp4rAKifKwBCoSsA3KIrAHakKwAapisAtKcrAE6pKwDyqisAjKwrACauKwDArysAWrErAP6yKwCYtCsAMrYrAMy3KwBwuSsACrsrAKS8KwBIvisA4r8rAHzBKwAWwysAsMQrAFTGKwDuxysAiMkrACLLKwC8zCsAYM4rAPrPKwCe0SsAONMrANLUKwBs1isABtgrAKrZKwBE2ysA3twrAHjeKwAc4CsAtuErAFDjKwDq5CsAjuYrACjoKwDC6SsAZusrAADtKwCa7isANPArAM7xKwBy8ysADPUrAKb2KwBA+CsA2vkrAH77KwAY/SsAvP4rAFYALADwASwAigMsACQFLADIBiwAYggsAPwJLACWCywAOg0sANQOLABuECwAEhIsAKwTLABGFSwA4BYsAHoYLAAeGiwAuBssAFIdLADsHiwAhiAsACoiLADEIywAXiUsAAInLACcKCwANiosANArLAB0LSwADi8sAKgwLABCMiwA5jMsAIA1LAAaNywAtDgsAFg6LADyOywAjD0sADA/LADKQCwAZEIsAP5DLACYRSwAPEcsANZILABwSiwACkwsAK5NLABITywA4lAsAHxSLAAgVCwAulUsAFRXLADuWCwAiFosACxcLADGXSwAYF8sAARhLACeYiwAOGQsANJlLAB2ZywAEGksAKpqLABEbCwA6G0sAIJvLAAccSwAtnIsAFp0LAD0dSwAjncsADJ5LADMeiwAZnwsAAB+LACafywAPoEsANiCLAByhCwADIYsAKaHLABKiSwA5IosAH6MLAAijiwAvI8sAFaRLADwkiwAlJQsAC6WLADIlywAYpksAAabLACgnCwAOp4sANSfLAB4oSwAEqMsAKykLABQpiwA6qcsAISpLAAeqywAuKwsAFyuLAD2rywAkLEsACqzLADEtCwAaLYsAAK4LACmuSwAQLssANq8LAB0viwADsAsALLBLABMwywA5sQsAIDGLAAkyCwAvsksAFjLLADyzCwAls4sADDQLADK0SwAbtMsAAjVLACi1iwAPNgsANbZLAB62ywAFN0sAK7eLABI4CwA4uEsAIbjLAAg5SwAuuYsAF7oLAD46SwAkussACztLADQ7iwAavAsAA7yLACy8ywATPUsAOb2LACA+CwAJPosAL77LABY/SwA8v4sAJYALQAwAi0AygMtAGQFLQAIBy0AoggtADwKLQDgCy0Aeg0tABQPLQCuEC0ASBItAOwTLQCGFS0AIBctAMQYLQBeGi0A+BstAJIdLQAsHy0A0CAtAGoiLQAEJC0AniUtADgnLQDcKC0AdiotABosLQC0LS0ATi8tAOgwLQCCMi0AJjQtAMA1LQBaNy0A9DgtAJg6LQAyPC0AzD0tAHA/LQAKQS0ApEItAD5ELQDYRS0AfEctABZJLQCwSi0ASkwtAORNLQCITy0AIlEtALxSLQBgVC0A+lUtAJRXLQAuWS0AyFotAGxcLQAGXi0Aql8tAERhLQDeYi0AeGQtABJmLQC2Zy0AUGktAOpqLQCEbC0AHm4tAMJvLQBccS0AAHMtAJp0LQA0di0AznctAGh5LQAMey0ApnwtAEB+LQDkfy0AfoEtABiDLQCyhC0ATIYtAPCHLQCKiS0AJIstAL6MLQBYji0A/I8tAJaRLQA6ky0A1JQtAG6WLQAImC0AopktAEabLQDgnC0Aep4tABSgLQCuoS0AUqMtAOykLQCGpi0AKqgtAMSpLQBeqy0A+KwtAJyuLQA2sC0A0LEtAGqzLQAOtS0AqLYtAEK4LQDcuS0AdrstABq9LQC0vi0AWMAtAPLBLQCMwy0AJsUtAMDGLQBkyC0A/sktAJjLLQAyzS0AzM4tAHDQLQAK0i0ApNMtAEjVLQDi1i0AfNgtABbaLQC62y0AVN0tAO7eLQCI4C0AIuItAMbjLQBg5S0A+uYtAJ7oLQA46i0A0ustAGztLQAQ7y0AqvAtAETyLQDe8y0AePUtABz3LQC2+C0AUPotAPT7LQCO/S0AKP8tAMwALgBmAi4AAAQuAJoFLgA0By4A2AguAHIKLgAMDC4Apg0uAEAPLgDkEC4AfhIuACIULgC8FS4AVhcuAPAYLgCKGi4ALhwuAMgdLgBiHy4A/CAuAJYiLgA6JC4A1CUuAG4nLgASKS4ArCouAEYsLgDgLS4AhC8uAB4xLgC4Mi4AUjQuAPY1LgCQNy4AKjkuAMQ6LgBePC4AAj4uAJw/LgBAQS4A2kIuAHRELgAORi4AqEcuAExJLgDmSi4AgEwuABpOLgC+Ty4AWFEuAPJSLgCMVC4AJlYuAMpXLgBkWS4ACFsuAKJcLgA8Xi4A1l8uAHBhLgAUYy4ArmQuAEhmLgDiZy4AfGkuACBrLgC6bC4AVG4uAPhvLgCScS4ALHMuAMZ0LgBqdi4ABHguAJ55LgA4ey4A3HwuAHZ+LgAQgC4AqoEuAESDLgDohC4AgoYuAByILgDAiS4AWosuAPSMLgCOji4AMpAuAMyRLgBmky4AAJUuAKSWLgA+mC4A2JkuAHKbLgAWnS4AsJ4uAEqgLgDkoS4AiKMuACKlLgC8pi4AVqguAPCpLgCUqy4ALq0uANKuLgBssC4ABrIuAKCzLgA6tS4A3rYuAHi4LgASui4ArLsuAFC9LgD0vi4AmMAuADLCLgDMwy4AZsUuAADHLgCkyC4APsouANjLLgByzS4AFs8uALDQLgBK0i4A5NMuAIjVLgAi1y4AvNguAGDaLgD62y4AlN0uAC7fLgDI4C4AbOIuAAbkLgCg5S4AOucuAN7oLgB46i4AEuwuAKztLgBG7y4A6vAuAITyLgAo9C4AwvUuAFz3LgD2+C4AkPouADT8LgDO/S4AaP8uAAIBLwCcAi8AQAQvANoFLwB+By8AGAkvALIKLwBMDC8A5g0vAIoPLwAkES8AvhIvAFgULwDyFS8AlhcvADAZLwDKGi8AbhwvAAgeLwCiHy8APCEvAOAiLwB6JC8AFCYvAK4nLwBSKS8A7CovAIYsLwAgLi8Aui8vAF4xLwD4Mi8AkjQvADY2LwDQNy8AajkvAAQ7LwCoPC8AQj4vANw/LwB2QS8AGkMvALRELwBORi8A6EcvAIJJLwAmSy8AwEwvAFpOLwD+Ty8AmFEvADJTLwDMVC8AZlYvAApYLwCkWS8ASFsvAOJcLwB8Xi8AFmAvALBhLwBUYy8A7mQvAIhmLwAiaC8AvGkvAGBrLwD6bC8AlG4vADhwLwDScS8AbHMvAAZ1LwCqdi8ARHgvAN55LwB4ey8AHH0vALZ+LwBQgC8A6oEvAISDLwAohS8AwoYvAFyILwAAii8AmosvADSNLwDOji8AcpAvAAySLwCmky8AQJUvAOSWLwB+mC8AGJovALKbLwBMnS8A8J4vAIqgLwAkoi8AyKMvAGKlLwD8pi8AlqgvADqqLwDUqy8Abq0vABKvLwCssC8ARrIvAOCzLwB6tS8AHrcvALi4LwBSui8A7LsvAIa9LwAqvy8AxMAvAGjCLwACxC8AnMUvADbHLwDQyC8AdMovAA7MLwCozS8AQs8vANzQLwCA0i8AGtQvALTVLwBY1y8A8tgvAIzaLwAm3C8Ayt0vAGTfLwD+4C8AmOIvADLkLwDW5S8AcOcvAArpLwCu6i8ASOwvAOLtLwB87y8AIPEvALryLwBU9C8A7vUvAJL3LwAs+S8AxvovAGD8LwD6/S8Anv8vADgBMADSAjAAdgQwABAGMACqBzAARAkwAOgKMACCDDAAHA4wALYPMABQETAA9BIwAI4UMAAoFjAAzBcwAGYZMAAAGzAAmhwwAD4eMADYHzAAciEwAAwjMACwJDAASiYwAOQnMAB+KTAAGCswALwsMABWLjAA+i8wAJQxMAAuMzAAyDQwAGI2MAAGODAAoDkwADo7MADUPDAAbj4wABJAMACsQTAARkMwAOpEMACERjAAHkgwALhJMABcSzAA9kwwAJBOMAAqUDAAzlEwAGhTMAACVTAAnFYwADZYMADaWTAAdFswABhdMACyXjAATGAwAOZhMACAYzAAJGUwAL5mMABYaDAA8mkwAIxrMAAwbTAAym4wAGRwMAAIcjAAonMwADx1MADWdjAAengwABR6MACuezAASH0wAOx+MACGgDAAIIIwALqDMABUhTAA+IYwAJKIMAA2ijAA0IswAGqNMAAEjzAAnpAwAEKSMADckzAAdpUwABCXMAC0mDAATpowAOibMACCnTAAHJ8wAMCgMABaojAA9KMwAI6lMAAypzAAzKgwAGaqMAAKrDAApK0wAD6vMADYsDAAfLIwABa0MACwtTAASrcwAOS4MACIujAAIrwwAMa9MABgvzAA+sAwAJTCMAAuxDAA0sUwAGzHMAAGyTAAoMowADrMMADezTAAeM8wABLRMAC20jAAUNQwAOrVMACE1zAAKNkwAMLaMABc3DAA9t0wAJDfMAA04TAAzuIwAGjkMAAM5jAApucwAEDpMADa6jAAdOwwABjuMACy7zAAVvEwAPDyMACK9DAAJPYwAL73MABi+TAA/PowAJb8MAAw/jAAyv8wAG4BMQAIAzEAogQxAEYGMQDgBzEAegkxABQLMQC4DDEAUg4xAOwPMQCGETEAIBMxAMQUMQBeFjEA+BcxAJwZMQA2GzEA0BwxAGoeMQAEIDEAqCExAEIjMQDmJDEAgCYxABooMQC0KTEATisxAPIsMQCMLjEAJjAxAMAxMQBaMzEA/jQxAJg2MQAyODEA1jkxAHA7MQAKPTEApD4xAEhAMQDiQTEAfEMxABZFMQCwRjEAVEgxAO5JMQCISzEALE0xAMZOMQBgUDEA+lExAJ5TMQA4VTEA0lYxAGxYMQAGWjEAqlsxAERdMQDeXjEAgmAxABxiMQC2YzEAUGUxAPRmMQCOaDEAKGoxAMJrMQBcbTEAAG8xAJpwMQA+cjEA2HMxAHJ1MQAMdzEApngxAEp6MQDkezEAfn0xABh/MQCygDEAVoIxAPCDMQCKhTEALocxAMiIMQBiijEA/IsxAKCNMQA6jzEA1JAxAG6SMQASlDEArJUxAEaXMQDgmDEAepoxAB6cMQC4nTEAXJ8xAPagMQCQojEAKqQxAMSlMQBopzEAAqkxAJyqMQA2rDEA0K0xAHSvMQAOsTEAqLIxAEy0MQDmtTEAgLcxABq5MQC+ujEAWLwxAPK9MQCMvzEAJsExAMrCMQBkxDEA/sUxAKLHMQA8yTEA1soxAHDMMQAUzjEArs8xAEjRMQDi0jEAfNQxACDWMQC61zEAXtkxAPjaMQCS3DEALN4xAMbfMQBq4TEABOMxAJ7kMQA45jEA0ucxAHbpMQAQ6zEAquwxAE7uMQDo7zEAgvExABzzMQDA9DEAWvYxAPT3MQCO+TEAKPsxAMz8MQBm/jEAAAAyAKQBMgA+AzIA2AQyAHIGMgAWCDIAsAkyAEoLMgDkDDIAiA4yACIQMgC8ETIAVhMyAPAUMgCUFjIALhgyANIZMgBsGzIABh0yAKAeMgA6IDIA3iEyAHgjMgASJTIArCYyAFAoMgDqKTIAhCsyAB4tMgDCLjIAXDAyAPYxMgCQMzIAKjUyAM42MgBoODIAAjoyAKY7MgBAPTIA2j4yAHRAMgAYQjIAskMyAExFMgDmRjIAikgyACRKMgC+SzIAWE0yAPxOMgCWUDIAMFIyAMpTMgBuVTIACFcyAKJYMgA8WjIA4FsyAHpdMgAUXzIArmAyAFJiMgDsYzIAhmUyACBnMgDEaDIAXmoyAPhrMgCSbTIANm8yANBwMgBqcjIABHQyAKh1MgBMdzIA5ngyAIB6MgAkfDIAvn0yAFh/MgD8gDIAloIyADCEMgDKhTIAZIcyAAiJMgCiijIAPIwyAOCNMgB6jzIAFJEyAK6SMgBSlDIA7JUyAIaXMgAgmTIAupoyAF6cMgD4nTIAkp8yADahMgDQojIAaqQyAASmMgCopzIAQqkyANyqMgB2rDIAEK4yALSvMgBOsTIA6LIyAIy0MgAmtjIAwLcyAFq5MgD+ujIAmLwyADK+MgDMvzIAcMEyAArDMgCkxDIAPsYyANjHMgB8yTIAFssyALrMMgBUzjIA7s8yAIjRMgAi0zIAxtQyAGDWMgD61zIAlNkyAC7bMgDS3DIAbN4yABDgMgCq4TIAROMyAN7kMgB45jIAHOgyALbpMgBQ6zIA6uwyAI7uMgAo8DIAwvEyAFzzMgAA9TIAmvYyADT4MgDO+TIAaPsyAAz9MgCm/jIAQAAzAOQBMwB+AzMAGAUzALIGMwBWCDMA8AkzAIoLMwAkDTMAyA4zAGIQMwD8ETMAlhMzADAVMwDUFjMAbhgzABIaMwCsGzMARh0zAOAeMwB6IDMAHiIzALgjMwBSJTMA7CYzAIYoMwAqKjMAxCszAF4tMwACLzMAnDAzADYyMwDQMzMAdDUzAA43MwCoODMAQjozAOY7MwCAPTMAGj8zALRAMwBOQjMA8kMzAIxFMwAwRzMAykgzAGRKMwD+SzMAmE0zADxPMwDWUDMAcFIzAApUMwCkVTMASFczAOJYMwB8WjMAIFwzALpdMwBUXzMA7mAzAJJiMwAsZDMAxmUzAGBnMwAEaTMAnmozADhsMwDSbTMAbG8zABBxMwCqcjMARHQzAOh1MwCCdzMAHHkzALZ6MwBafDMA9H0zAI5/MwAogTMAwoIzAGaEMwAAhjMAmoczAD6JMwDYijMAcowzAAyOMwCwjzMASpEzAOSSMwB+lDMAIpYzALyXMwBWmTMA8JozAJScMwAunjMAyJ8zAGKhMwAGozMAoKQzADqmMwDUpzMAeKkzABKrMwCsrDMARq4zAOCvMwCEsTMAHrMzALi0MwBctjMA9rczAJC5MwAquzMAzrwzAGi+MwACwDMAnMEzAEDDMwDaxDMAdMYzAA7IMwCoyTMATMszAObMMwCAzjMAJNAzAL7RMwBY0zMA8tQzAJbWMwAw2DMAytkzAGTbMwD+3DMAot4zADzgMwDW4TMAeuMzABTlMwCu5jMASOgzAOzpMwCG6zMAIO0zALruMwBe8DMA+PEzAJLzMwAs9TMAxvYzAGr4MwAE+jMAnvszAEL9MwDc/jMAdgA0ABACNAC0AzQATgU0AOgGNACCCDQAHAo0AMALNABaDTQA9A40AI4QNAAyEjQAzBM0AHAVNAAKFzQApBg0AD4aNADYGzQAfB00ABYfNACwIDQASiI0AOQjNACIJTQAIic0ALwoNABgKjQA+is0AJQtNAAuLzQA0jA0AGwyNAAGNDQAoDU0AEQ3NADeODQAeDo0ABI8NAC2PTQAUD80AOpANACEQjQAHkQ0AMJFNABcRzQA9kg0AJpKNAA0TDQAzk00AGhPNAAMUTQAplI0AEBUNADaVTQAdFc0ABhZNACyWjQATFw0APBdNACKXzQAJGE0AL5iNABiZDQA/GU0AJZnNAAwaTQA1Go0AG5sNAAIbjQAom80ADxxNADgcjQAenQ0ABR2NAC4dzQAUnk0AOx6NACGfDQAKn40AMR/NABegTQA+II0AJKENAA2hjQA0Ic0AGqJNAAOizQAqIw0AEKONADcjzQAdpE0ABqTNAC0lDQATpY0APKXNACMmTQAJps0AMCcNABknjQA/p80AJihNAAyozQA1qQ0AHCmNAAKqDQApKk0AD6rNADirDQAfK40ABawNAC6sTQAVLM0AO60NACItjQALLg0AMa5NABguzQA+rw0AJS+NAA4wDQA0sE0AGzDNAAQxTQAqsY0AETINADeyTQAeMs0ABzNNAC2zjQAUNA0APTRNACO0zQAKNU0AMLWNABm2DQAANo0AJrbNAA03TQAzt40AHLgNAAM4jQApuM0AErlNADk5jQAfug0ABjqNAC86zQAVu00APDuNACK8DQALvI0AMjzNABi9TQA/PY0AJb4NAA6+jQA1Ps0AG79NAAS/zQArAA1AEYCNQDgAzUAhAU1AB4HNQC4CDUAUgo1AOwLNQCQDTUAKg81AMQQNQBoEjUAAhQ1AJwVNQA2FzUA2hg1AHQaNQAOHDUAqB01AEIfNQDmIDUAgCI1ABokNQC0JTUAWCc1APIoNQCWKjUAMCw1AMotNQBkLzUA/jA1AKIyNQA8NDUA1jU1AHA3NQAKOTUArjo1AEg8NQDiPTUAhj81ACBBNQC6QjUAVEQ1APhFNQCSRzUALEk1AMZKNQBgTDUABE41AJ5PNQA4UTUA0lI1AHZUNQAQVjUAqlc1AE5ZNQDoWjUAglw1ABxeNQDAXzUAWmE1APRiNQCOZDUAKGY1AMxnNQBmaTUAAGs1AKRsNQA+bjUA2G81AHJxNQAWczUAsHQ1AEp2NQDkdzUAfnk1ACJ7NQC8fDUAVn41APB/NQCUgTUALoM1AMiENQBshjUABog1AKCJNQA6izUA3ow1AHiONQASkDUArJE1AEaTNQDqlDUAhJY1AB6YNQDCmTUAXJs1APacNQCQnjUANKA1AM6hNQBoozUAAqU1AJymNQBAqDUA2qk1AHSrNQAOrTUAsq41AEywNQDmsTUAirM1ACS1NQC+tjUAWLg1APy5NQCWuzUAML01AMq+NQBkwDUACMI1AKLDNQA8xTUA4MY1AHrINQAUyjUArss1AFLNNQDszjUAhtA1ACDSNQDE0zUAXtU1APjWNQCS2DUANto1ANDbNQBq3TUABN81AJ7gNQBC4jUA3OM1AHblNQAa5zUAtOg1AE7qNQDo6zUAjO01ACbvNQDA8DUAWvI1APTzNQCY9TUAMvc1AMz4NQBw+jUACvw1AKT9NQA+/zUA4gA2AHwCNgAWBDYAsAU2AEoHNgDuCDYAiAo2ACIMNgDGDTYAYA82APoQNgCUEjYAOBQ2ANIVNgBsFzYABhk2AKoaNgBEHDYA3h02AHgfNgAcITYAtiI2AFAkNgDqJTYAhCc2ACgpNgDCKjYAXCw2AAAuNgCaLzYANDE2AM4yNgByNDYADDY2AKY3NgBAOTYA2jo2AH48NgAYPjYAsj82AFZBNgDwQjYAikQ2ACRGNgDIRzYAYkk2APxKNgCWTDYAME42ANRPNgBuUTYACFM2AKxUNgBGVjYA4Fc2AHpZNgAeWzYAuFw2AFJeNgDsXzYAhmE2ACpjNgDEZDYAXmY2AAJoNgCcaTYANms2ANBsNgB0bjYADnA2AKhxNgBCczYA5nQ2AIB2NgAaeDYAtHk2AE57NgDyfDYAjH42ACaANgDKgTYAZIM2AP6ENgCYhjYAPIg2ANaJNgBwizYACo02AKSONgBIkDYA4pE2AHyTNgAglTYAupY2AFSYNgDumTYAiJs2ACydNgDGnjYAYKA2AASiNgCeozYAOKU2ANKmNgB2qDYAEKo2AKqrNgBErTYA3q42AIKwNgAcsjYAtrM2AFC1NgD0tjYAjrg2ACi6NgDMuzYAZr02AAC/NgCawDYAPsI2ANjDNgByxTYADMc2AKbINgBKyjYA5Ms2AH7NNgAizzYAvNA2AFbSNgDw0zYAlNU2AC7XNgDI2DYAYto2APzbNgCg3TYAOt82ANTgNgBu4jYAEuQ2AKzlNgBG5zYA6ug2AITqNgAe7DYAuO02AFzvNgD28DYAkPI2ACr0NgDE9TYAaPc2AAL5NgCc+jYAQPw2ANr9NgB0/zYADgE3ALICNwBMBDcA5gU3AIAHNwAaCTcAvgo3AFgMNwDyDTcAlg83ADARNwDKEjcAZBQ3AAgWNwCiFzcAPBk3ANYaNwBwHDcAFB43AK4fNwBIITcA7CI3AIYkNwAgJjcAuic3AFQpNwD4KjcAkiw3ACwuNwDQLzcAajE3AAQzNwCeNDcAQjY3ANw3NwB2OTcAEDs3AKo8NwBOPjcA6D83AIJBNwAmQzcAwEQ3AFpGNwD0RzcAmEk3ADJLNwDMTDcAZk43AABQNwCkUTcAPlM3ANhUNwByVjcAFlg3ALBZNwBKWzcA7lw3AIheNwAiYDcAvGE3AGBjNwD6ZDcAlGY3AC5oNwDIaTcAbGs3AAZtNwCgbjcARHA3AN5xNwB4czcAEnU3ALZ2NwBQeDcA6nk3AIR7NwAefTcAwn43AFyANwD2gTcAmoM3ADSFNwDOhjcAaIg3AAyKNwCmizcAQI03ANqONwB0kDcAGJI3ALKTNwBMlTcA5pY3AIqYNwAkmjcAvps3AGKdNwD8njcAlqA3ADCiNwDUozcAbqU3AAinNwCiqDcAPKo3AOCrNwB6rTcAFK83ALiwNwBSsjcA7LM3AIa1NwAqtzcAxLg3AF66NwD4uzcAkr03ADa/NwDQwDcAasI3AATENwCoxTcAQsc3ANzINwCAyjcAGsw3ALTNNwBOzzcA6NA3AIzSNwAm1DcAwNU3AFrXNwD+2DcAmNo3ADLcNwDM3TcAcN83AArhNwCk4jcAPuQ3AOLlNwB85zcAFuk3ALDqNwBU7DcA7u03AIjvNwAi8TcAxvI3AGD0NwD69TcAnvc3ADj5NwDS+jcAbPw3AAb+NwCq/zcARAE4AN4COAB4BDgAHAY4ALYHOABQCTgA9Ao4AI4MOAAoDjgAwg84AGYROAAAEzgAmhQ4ADQWOADOFzgAchk4AAwbOACmHDgAQB44AOQfOAB+ITgAGCM4ALwkOABWJjgA8Cc4AIopOAAuKzgAyCw4AGIuOAD8LzgAljE4ADozOADUNDgAbjY4AAg4OACsOTgARjs4AOA8OACEPjgAHkA4ALhBOABSQzgA9kQ4AJBGOAAqSDgAxEk4AF5LOAACTTgAnE44ADZQOADaUTgAdFM4AA5VOACoVjgATFg4AOZZOACAWzgAGl04ALReOABYYDgA8mE4AIxjOAAwZTgAymY4AGRoOAD+aTgAmGs4ADxtOADWbjgAcHA4ABRyOACuczgASHU4AOJ2OACGeDgAIHo4ALp7OABUfTgA7n44AJKAOAAsgjgAxoM4AGqFOAAEhzgAnog4ADiKOADcizgAdo04ABCPOACqkDgATpI4AOiTOACClTgAHJc4ALaYOABamjgA9Js4AI6dOAAynzgAzKA4AGaiOAAApDgApKU4AD6nOADYqDgAcqo4AAysOACwrTgASq84AOSwOAB+sjgAIrQ4ALy1OABWtzgA+rg4AJS6OAAuvDgAyL04AGy/OAAGwTgAoMI4ADrEOADUxTgAeMc4ABLJOACsyjgAUMw4AOrNOACEzzgAHtE4AMLSOABc1DgA9tU4AJDXOAAq2TgAzto4AGjcOAAC3jgAnN84AEDhOADa4jgAdOQ4ABjmOACy5zgATOk4AObqOACA7DgAJO44AL7vOABY8TgA8vI4AJb0OAAw9jgAyvc4AG75OAAI+zgAovw4ADz+OADg/zgAegE5ABQDOQCuBDkASAY5AOwHOQCGCTkAIAs5AMQMOQBeDjkA+A85AJIROQA2EzkA0BQ5AGoWOQAEGDkAnhk5AEIbOQDcHDkAdh45ABAgOQC0ITkATiM5AOgkOQCMJjkAJig5AMApOQBaKzkA/iw5AJguOQAyMDkAzDE5AGYzOQAKNTkApDY5AD44OQDYOTkAfDs5ABY9OQCwPjkAVEA5AO5BOQCIQzkAIkU5AMZGOQBgSDkA+kk5AJRLOQAuTTkA0k45AGxQOQAGUjkAoFM5AERVOQDeVjkAeFg5ABxaOQC2WzkAUF05AOpeOQCOYDkAKGI5AMJjOQBcZTkA9mY5AJpoOQA0ajkAzms5AGhtOQAMbzkApnA5AEByOQDkczkAfnU5ABh3OQCyeDkAVno5APB7OQCKfTkAJH85AL6AOQBigjkA/IM5AJaFOQA6hzkA1Ig5AG6KOQAIjDkArI05AEaPOQDgkDkAepI5AB6UOQC4lTkAUpc5AOyYOQCGmjkAKpw5AMSdOQBenzkAAqE5AJyiOQA2pDkA2qU5AGqnOQAOqTkAqKo5AEysOQDwrTkAiq85ACSxOQDIsjkAYrQ5APy1OQCWtzkAOrk5ANS6OQBuvDkACL45AKK/OQBQwTkA6sI5AI7EOQAoxjkAwsc5AFzJOQD2yjkAmsw5ADTOOQDOzzkActE5AAzTOQCm1DkAQNY5AOTXOQB+2TkAGNs5ALLcOQBM3jkA8N85AIrhOQAk4zkAyOQ5AGLmOQD85zkAluk5ADrrOQDU7DkAbu45AAjwOQCi8TkARvM5AOD0OQB69jkAFPg5ALj5OQBS+zkA7Pw5AJD+OQAqADoAxAE6AF4DOgACBToAnAY6ADYIOgDQCToAags6AA4NOgCoDjoAQhA6AOYROgCAEzoAGhU6ALQWOgBYGDoA8hk6AIwbOgAmHToAwB46AGQgOgD+IToAmCM6ADIlOgDWJjoAcCg6AAoqOgCuKzoASC06AOIuOgB8MDoAIDI6ALozOgBUNToA7jY6AIg4OgAsOjoAxjs6AGA9OgAEPzoAnkA6ADhCOgDSQzoAdkU6ABBHOgCqSDoAREo6AN5LOgCCTToAHE86ALZQOgBQUjoA9FM6AI5VOgAoVzoAzFg6AGZaOgAAXDoAml06AD5fOgDYYDoAcmI6AAxkOgCmZToASmc6AORoOgB+ajoAImw6ALxtOgBWbzoA8HA6AJRyOgAudDoAyHU6AGJ3OgAGeToAoHo6ADp8OgDUfToAeH86ABKBOgCsgjoARoQ6AOCFOgCEhzoAHok6ALiKOgBSjDoA9o06AJCPOgAqkToAzpI6AGiUOgACljoAnJc6AECZOgDamjoAdJw6AA6eOgConzoATKE6AOaiOgCApDoAJKY6AL6nOgBYqToA8qo6AJasOgAwrjoAyq86AGSxOgD+sjoAorQ6ADy2OgDWtzoAerk6ABS7OgCuvDoASL46AOy/OgCGwToAIMM6ALrEOgBUxjoA+Mc6AJLJOgAsyzoAxsw6AGrOOgAE0DoAntE6AELTOgDc1DoAdtY6ABDYOgC02ToATts6AOjcOgCC3joAHOA6AMDhOgBa4zoA9OQ6AJjmOgAy6DoAzOk6AGbrOgAK7ToApO46AD7wOgDY8ToAcvM6ABb1OgCw9joASvg6AOT5OgCI+zoAIv06ALz+OgBgADsA+gE7AJQDOwAuBTsA0gY7AGwIOwAGCjsAoAs7ADoNOwDeDjsAeBA7ABISOwC2EzsAUBU7AOoWOwCEGDsAKBo7AMIbOwBcHTsA9h47AJAgOwA0IjsAziM7AGglOwACJzsApig7AEAqOwDaKzsAfi07ABgvOwCyMDsATDI7AOYzOwCKNTsAJDc7AL44OwBYOjsA/Ds7AJY9OwAwPzsA1EA7AG5COwAIRDsAokU7AEZHOwDgSDsAeko7ABRMOwCuTTsAUk87AOxQOwCGUjsAKlQ7AMRVOwBeVzsA+Fg7AJxaOwA2XDsA0F07AGpfOwAEYTsAqGI7AEJkOwDcZTsAdmc7ABppOwC0ajsATmw7APJtOwCMbzsAJnE7AMByOwBadDsA/nU7AJh3OwAyeTsA1no7AHB8OwAKfjsApH87AEiBOwDigjsAfIQ7ABaGOwC6hzsAVIk7AO6KOwCIjDsALI47AMaPOwBgkTsA+pI7AJ6UOwA4ljsA0pc7AGyZOwAQmzsAqpw7AESeOwDenzsAgqE7AByjOwC2pDsAUKY7APSnOwCOqTsAKKs7AMKsOwBcrjsAALA7AJqxOwA0szsAzrQ7AHK2OwAMuDsAprk7AEC7OwDkvDsAfr47ABjAOwCywTsAVsM7APDEOwCKxjsALsg7AMjJOwBiyzsA/Mw7AKDOOwA60DsA1NE7AG7TOwAI1TsArNY7AEbYOwDg2TsAets7AB7dOwC43jsAUuA7APbhOwCQ4zsAKuU7AMTmOwBe6DsAAuo7AJzrOwA27TsA0O47AHTwOwAO8jsAqPM7AEz1OwDm9jsAgPg7ABr6OwC++zsAWP07APL+OwCMADwAJgI8AMoDPABkBTwA/gY8AKIIPAA8CjwA1gs8AHANPAAKDzwArhA8AEgSPADiEzwAfBU8ACAXPAC6GDwAVBo8APgbPACSHTwALB88AMYgPABqIjwABCQ8AJ4lPAA4JzwA0ig8AHYqPAAQLDwAqi08AE4vPADoMDwAgjI8ABw0PADANTwAWjc8APQ4PACOOjwAKDw8AMw9PABmPzwAAEE8AKRCPAA+RDwA2EU8AHJHPAAWSTwAsEo8AEpMPADkTTwAfk88ACJRPAC8UjwAVlQ8APBVPACUVzwALlk8AMhaPABsXDwABl48AKBfPAA6YTwA1GI8AHhkPAASZjwArGc8AEZpPADqajwAhGw8AB5uPADCbzwAXHE8APZyPACQdDwANHY8AM53PABoeTwAAns8AJx8PABAfjwA2n88AHSBPAAYgzwAsoQ8AEyGPADmhzwAiok8ACSLPAC+jDwAWI48APKPPACWkTwAMJM8AMqUPABkljwACJg8AKKZPAA8mzwA4Jw8AHqePAAUoDwArqE8AEijPADspDwAhqY8ACCoPAC6qTwAXqs8APisPACSrjwANrA8ANCxPABqszwABLU8AKi2PABCuDwA3Lk8AHa7PAAQvTwAtL48AE7APADowTwAgsM8ACbFPADAxjwAWsg8AP7JPACYyzwAMs08AMzOPABw0DwACtI8AKTTPAA+1TwA2NY8AHzYPAAW2jwAsNs8AFTdPADu3jwAiOA8ACLiPADG4zwAYOU8APrmPACU6DwALuo8ANLrPABs7TwABu88AKDwPABE8jwA3vM8AHj1PAAc9zwAtvg8AFD6PADq+zwAjv08ACj/PADCAD0AXAI9AAAEPQCaBT0ANAc9AM4IPQBoCj0ADAw9AKYNPQBADz0A2hA9AH4SPQAYFD0AshU9AFYXPQDwGD0Aiho9ACQcPQC+HT0AYh89APwgPQCWIj0AMCQ9ANQlPQBuJz0ACCk9AKwqPQBGLD0A4C09AHovPQAUMT0AuDI9AFI0PQDsNT0Ahjc9ACo5PQDEOj0AXjw9AAI+PQCcPz0ANkE9ANBCPQB0RD0ADkY9AKhHPQBCST0A5ko9AIBMPQAaTj0AtE89AFhRPQDyUj0AjFQ9ACZWPQDAVz0AZFk9AP5aPQCYXD0AMl49ANZfPQBwYT0ACmM9AK5kPQBIZj0A4mc9AHxpPQAWaz0Aumw9AFRuPQDubz0AknE9ACxzPQDGdD0AYHY9AAR4PQCeeT0AOHs9ANJ8PQBsfj0AEIA9AKqBPQBEgz0A6IQ9AIKGPQAciD0Atok9AFqLPQD0jD0Ajo49ACiQPQDCkT0AZpM9AACVPQCalj0APpg9ANiZPQBymz0ADJ09ALCePQBKoD0A5KE9AH6jPQAYpT0AvKY9AFaoPQDwqT0Aiqs9AC6tPQDIrj0AYrA9AAayPQCgsz0AOrU9ANS2PQBuuD0AEro9AKy7PQBGvT0A4L49AITAPQAewj0AuMM9AFzFPQD2xj0AkMg9ACrKPQDOyz0AaM09AALPPQCc0D0ANtI9ANrTPQB01T0ADtc9ALLYPQBM2j0A5ts9AIDdPQAa3z0AvuA9AFjiPQDy4z0AjOU9ADDnPQDK6D0AZOo9AAjsPQCi7T0APO89ANbwPQB68j0AFPQ9AK71PQBI9z0A4vg9AIb6PQAg/D0Auv09AFT/PQD4AD4AkgI+ACwEPgDQBT4Aagc+AAQJPgCeCj4AQgw+ANwNPgB2Dz4AEBE+AKoSPgBOFD4A6BU+AIIXPgAmGT4AwBo+AFocPgD0HT4AmB8+ADIhPgDMIj4AZiQ+AAAmPgCkJz4APik+ANgqPgByLD4AFi4+ALAvPgBKMT4A7jI+AIg0PgAiNj4AvDc+AGA5PgD6Oj4AlDw+AC4+PgDIPz4AbEE+AAZDPgCgRD4AOkY+AN5HPgB4ST4AEks+ALZMPgBQTj4A6k8+AIRRPgAoUz4AwlQ+AFxWPgD2Vz4Amlk+ADRbPgDOXD4AaF4+AAJgPgCmYT4AQGM+ANpkPgB0Zj4AGGg+ALJpPgBMaz4A8Gw+AIpuPgAkcD4AvnE+AGJzPgD8dD4AlnY+ADB4PgDKeT4Abns+AAh9PgCifj4APIA+AOCBPgB6gz4AFIU+ALiGPgBSiD4A7Ik+AIaLPgAgjT4AxI4+AF6QPgD4kT4AkpM+ADaVPgDQlj4Aapg+AA6aPgComz4AQp0+ANyePgCAoD4AGqI+ALSjPgBOpT4A6KY+AIyoPgAmqj4AwKs+AFqtPgD+rj4AmLA+ADKyPgDWsz4AcLU+AAq3PgCkuD4APro+AOK7PgB8vT4AFr8+ALDAPgBUwj4A7sM+AIjFPgAsxz4Axsg+AGDKPgD6yz4Ans0+ADjPPgDS0D4AbNI+AAbUPgCq1T4ARNc+AN7YPgB42j4AHNw+ALbdPgBQ3z4A9OA+AI7iPgAo5D4AwuU+AFznPgAA6T4Amuo+ADTsPgDO7T4Acu8+AAzxPgCm8j4ASvQ+AOT1PgB+9z4AGPk+ALL6PgBW/D4A8P0+AIr/PgAkAT8AyAI/AGIEPwD8BT8AoAc/ADoJPwDUCj8Abgw/ABIOPwCsDz8ARhE/AOASPwB6FD8AHhY/ALgXPwBSGT8A7Bo/AJAcPwAqHj8AxB8/AF4hPwACIz8AnCQ/ADYmPwDQJz8AdCk/AA4rPwCoLD8ATC4/APAvPwCKMT8ALjM/AMg0PwBiNj8A/Dc/AJY5PwA6Oz8A1Dw/AG4+PwAIQD8ArEE/AEZDPwDgRD8AhEY/AB5IPwC4ST8AUks/AOxMPwCQTj8AKlA/AMRRPwBeUz8AAlU/AJxWPwA2WD8A2lk/AHRbPwAOXT8AqF4/AExgPwDmYT8AgGM/ABplPwC0Zj8AWGg/APJpPwCMaz8AJm0/AMpuPwBkcD8A/nE/AKJzPwA8dT8A1nY/AHB4PwAKej8Arns/AEh9PwDifj8AfIA/ACCCPwC6gz8AVIU/APiGPwCSiD8ALIo/AMaLPwBqjT8ABI8/AJ6QPwA4kj8A0pM/AHaVPwAQlz8Aqpg/AESaPwDomz8Agp0/AByfPwDAoD8AWqI/APSjPwCOpT8AKKc/AMyoPwBmqj8AAKw/AKStPwA+rz8A2LA/AHKyPwAMtD8AsLU/AEq3PwDkuD8Afro/ACK8PwC8vT8AVr8/APrAPwCUwj8ALsQ/AMjFPwBixz8ABsk/AKDKPwA6zD8A1M0/AHjPPwAS0T8ArNI/AFDUPwDq1T8AhNc/AB7ZPwDC2j8AXNw/APbdPwCQ3z8AKuE/AM7iPwBo5D8AAuY/AJznPwBA6T8A2uo/AHTsPwAY7j8Asu8/AEzxPwDm8j8AgPQ/ACT2PwC+9z8AWPk/APL6PwCW/D8AMP4/AMr/PwBuAUAACANAAKIEQAA8BkAA1gdAAHoJQAAUC0AArgxAAEgOQADsD0AAhhFAACATQADEFEAAXhZAAPgXQACSGUAALBtAANAcQABqHkAABCBAAJ4hQABCI0AA3CRAAHYmQAAQKEAAtClAAE4rQADoLEAAjC5AACYwQADAMUAAWjNAAPQ0QACYNkAAMjhAAMw5QABmO0AACj1AAKQ+QAA+QEAA4kFAAHxDQAAWRUAAsEZAAEpIQADuSUAAiEtAACJNQAC8TkAAYFBAAPpRQACUU0AAOFVAANJWQABsWEAABlpAAKBbQABEXUAA3l5AAHhgQAASYkAAtmNAAFBlQADqZkAAjmhAAChqQADCa0AAXG1AAABvQACacEAANHJAAM5zQABodUAADHdAAKZ4QABAekAA2ntAAH59QAAYf0AAsoBAAFaCQADwg0AAioVAACSHQADIiEAAYopAAPyLQACWjUAAMI9AANSQQABukkAACJRAAKKVQABGl0AA4JhAAHqaQAAenEAAuJ1AAFKfQADsoEAAhqJAACqkQADEpUAAXqdAAAKpQACcqkAANqxAANCtQABqr0AADrFAAKiyQABCtEAA3LVAAIC3QAAauUAAtLpAAFi8QADyvUAAjL9AACbBQADKwkAAZMRAAP7FQACYx0AAMslAANbKQABwzEAACs5AAKTPQABI0UAA4tJAAHzUQAAg1kAAutdAAFTZQADu2kAAiNxAACzeQADG30AAYOFAAPriQACe5EAAOOZAANLnQAB26UAAEOtAAKrsQABE7kAA3u9AAILxQAAc80AAtvRAAFr2QAD090AAmPlAADz7QADW/EAAcP5AAAoAQQCuAUEAUgNBAOwEQQCGBkEAKghBAMQJQQBeC0EA+AxBAJwOQQA2EEEA0BFBAGoTQQAOFUEAqBZBAEIYQQDcGUEAgBtBABodQQC0HkEAWCBBAPIhQQCMI0EAJiVBAMAmQQBkKEEA/ilBAJgrQQAyLUEA1i5BAHAwQQAKMkEApDNBAEg1QQDiNkEAfDhBACA6QQC6O0EAVD1BAO4+QQCSQEEALEJBAMZDQQBgRUEA+kZBAJ5IQQA4SkEA0ktBAGxNQQAQT0EAqlBBAERSQQDoU0EAglVBABxXQQC2WEEAUFpBAPRbQQCOXUEAKF9BAMxgQQBmYkEAAGRBAJplQQA0Z0EA2GhBAHJqQQAMbEEApm1BAEpvQQDkcEEAfnJBABh0QQC8dUEAVndBAPB4QQCKekEALnxBAMh9QQBif0EA/IBBAKCCQQA6hEEA1IVBAHiHQQASiUEArIpBAEaMQQDgjUEAhI9BAB6RQQC4kkEAUpRBAPaVQQCQl0EAKplBAM6aQQBonEEAAp5BAJyfQQA2oUEA2qJBAHSkQQAOpkEAqKdBAEypQQDmqkEAgKxBACSuQQC+r0EAWLFBAPKyQQCWtEEAMLZBAMq3QQBkuUEA/rpBAKK8QQA8vkEA1r9BAHDBQQAUw0EArsRBAEjGQQDsx0EAhslBACDLQQC6zEEAVM5BAPjPQQCS0UEALNNBAMbUQQBq1kEABNhBAJ7ZQQBC20EA3NxBAHbeQQAQ4EEAquFBAE7jQQDo5EEAguZBABzoQQDA6UEAWutBAPTsQQCY7kEAMvBBAMzxQQBm80EAAPVBAKT2QQA++EEA2PlBAHL7QQAW/UEAsP5BAEoAQgDuAUIAiANCACIFQgC8BkIAYAhCAPoJQgCUC0IALg1CAMgOQgBsEEIABhJCAKATQgA6FUIA3hZCAHgYQgASGkIAthtCAFAdQgDqHkIAhCBCAB4iQgDCI0IAXCVCAPYmQgCQKEIANCpCAM4rQgBoLUIADC9CAKYwQgBAMkIA2jNCAHQ1QgAYN0IAsjhCAEw6QgDmO0IAij1CACQ/QgC+QEIAWEJCAPxDQgCWRUIAMEdCANRIQgBuSkIACExCAKJNQgA8T0IA4FBCAHpSQgAUVEIArlVCAFJXQgDsWEIAhlpCACpcQgDEXUIAXl9CAPhgQgCcYkIANmRCANBlQgBqZ0IABGlCAKhqQgBCbEIA3G1CAHZvQgAacUIAtHJCAE50QgDydUIAjHdCACZ5QgDAekIAWnxCAP59QgCYf0IAMoFCAMyCQgBwhEIACoZCAKSHQgA+iUIA4opCAHyMQgAWjkIAuo9CAFSRQgDukkIAiJRCACKWQgDGl0IAYJlCAPqaQgCUnEIAOJ5CANKfQgBsoUIAEKNCAKqkQgBEpkIA3qdCAHipQgAcq0IAtqxCAFCuQgDqr0IAjrFCACizQgDCtEIAXLZCAAC4QgCauUIANLtCAM68QgByvkIADMBCAKbBQgBKw0IA5MRCAIjGQgAiyEIAxslCAGrLQgAEzUIAqM5CAELQQgDc0UIAdtNCABrVQgC01kIATthCAOjZQgCM20IAJt1CAMDeQgBa4EIA/uFCAJjjQgAy5UIAzOZCAHDoQgAK6kIApOtCAEjtQgDi7kIAfPBCABbyQgC680IAVPVCAO72QgCI+EIAIvpCAMb7QgBg/UIA+v5CAJQAQwA4AkMA0gNDAGwFQwAQB0MAqghDAEQKQwDeC0MAeA1DABwPQwC2EEMAUBJDAOoTQwCOFUMAKBdDAMIYQwBcGkMAABxDAJodQwA0H0MA2CBDAHIiQwAMJEMApiVDAEAnQwDkKEMAfipDABgsQwCyLUMAVi9DAPAwQwCKMkMALjRDAMg1QwBiN0MA/DhDAJY6QwA6PEMA1D1DAG4/QwAIQUMArEJDAEZEQwDgRUMAhEdDAB5JQwC4SkMAUkxDAOxNQwCQT0MAKlFDAMRSQwBoVEMAAlZDAJxXQwA2WUMA2lpDAHRcQwAOXkMAqF9DAEJhQwDmYkMAgGRDABpmQwC0Z0MAWGlDAPJqQwCMbEMAJm5DAMpvQwBkcUMA/nJDAKJ0QwA8dkMA1ndDAHB5QwAKe0MArnxDAEh+QwDif0MAfIFDACCDQwC6hEMAVIZDAO6HQwCSiUMALItDAMaMQwBqjkMABJBDAJ6RQwA4k0MA0pRDAHaWQwAQmEMAqplDAESbQwDonEMAgp5DABygQwDAoUMAWqNDAPSkQwCOpkMAKKhDAMypQwBmq0MAAK1DAJquQwA+sEMA2LFDAHKzQwAWtUMAsLZDAEq4QwDkuUMAfrtDACK9QwC8vkMAVsBDAPDBQwCKw0MALsVDAMjGQwBsyEMABspDAKDLQwA6zUMA1M5DAHjQQwAS0kMArNNDAEbVQwDq1kMAhNhDAB7aQwC420MAXN1DAPbeQwCQ4EMANOJDAM7jQwBo5UMAAudDAJzoQwBA6kMA2utDAHTtQwAO70MAsvBDAEzyQwDm80MAgPVDACT3QwC++EMAWPpDAPL7QwCW/UMAMP9DAMoARABkAkQACAREAKIFRAA8B0QA4AhEAHoKRAAUDEQArg1EAEgPRADiEEQAhhJEACAURADEFUQAXhdEAPgYRACSGkQALBxEANAdRABqH0QABCFEAJ4iRABCJEQA3CVEAHYnRAAQKUQAtCpEAE4sRADoLUQAjC9EACYxRADAMkQAWjREAPQ1RACYN0QAMjlEAMw6RABmPEQACj5EAKQ/RAA+QUQA2EJEAHxERAAWRkQAsEdEAFRJRADuSkQAiExEACJORAC8T0QAYFFEAPpSRACUVEQALlZEANJXRABsWUQABltEAKpcRABEXkQA3l9EAHhhRAASY0QAtmREAFBmRADqZ0QAhGlEAB5rRADCbEQAXG5EAABwRACacUQANHNEAM50RABodkQADHhEAKZ5RABAe0QA2nxEAH5+RAAYgEQAsoFEAEyDRADwhEQAioZEACSIRADIiUQAYotEAPyMRACWjkQAOpBEANSRRABuk0QACJVEAKyWRABGmEQA4JlEAHqbRAAUnUQAuJ5EAFKgRADsoUQAhqNEACqlRADEpkQAXqhEAAKqRACcq0QANq1EANCuRABqsEQADrJEAKizRABCtUQA3LZEAIC4RAAaukQAtLtEAE69RADyvkQAjMBEACbCRADKw0QAZMVEAP7GRACYyEQAMspEANbLRABwzUQACs9EAKTQRABI0kQA4tNEAHzVRAAg10QAuthEAFTaRADu20QAiN1EACzfRADG4EQAYOJEAPrjRACe5UQAOOdEANLoRABs6kQAEOxEAKrtRABE70QA6PBEAILyRAAc9EQAtvVEAFD3RAD0+EQAjvpEACj8RADC/UQAZv9EAAABRQCaAkUAPgRFANgFRQByB0UADAlFAKYKRQBKDEUA5A1FAH4PRQAYEUUAvBJFAFYURQDwFUUAihdFAC4ZRQDIGkUAYhxFAPwdRQCgH0UAOiFFANQiRQBuJEUAEiZFAKwnRQBGKUUA4CpFAIQsRQAeLkUAuC9FAFIxRQD2MkUAkDRFACo2RQDEN0UAaDlFAAI7RQCcPEUAQD5FANo/RQB0QUUADkNFAKhERQBMRkUA5kdFAIBJRQAaS0UAvkxFAFhORQDyT0UAllFFADBTRQDKVEUAZFZFAP5XRQCiWUUAPFtFANZcRQBwXkUAFGBFAK5hRQBIY0UA4mRFAIZmRQAgaEUAumlFAF5rRQD4bEUAkm5FACxwRQDGcUUAanNFAAR1RQCedkUAOHhFANx5RQB2e0UAEH1FAKp+RQBOgEUA6IFFAIKDRQAmhUUAwIZFAFqIRQD0iUUAjotFADKNRQDMjkUAZpBFAACSRQCak0UAPpVFANiWRQB8mEUAFppFALCbRQBKnUUA5J5FAIigRQAiokUAvKNFAFalRQD6pkUAlKhFAC6qRQDIq0UAbK1FAAavRQCgsEUARLJFAN6zRQB4tUUAErdFAKy4RQBQukUA6rtFAIS9RQAev0UAwsBFAFzCRQD2w0UAkMVFADTHRQDOyEUAaMpFAAzMRQCmzUUAQM9FANrQRQB00kUAGNRFALLVRQBM10UA5thFAIraRQAk3EUAvt1FAFjfRQD84EUAluJFADDkRQDU5UUAbudFAAjpRQCi6kUAPOxFAODtRQB670UAFPFFALjyRQBS9EUA7PVFAIb3RQAg+UUAxPpFAF78RQD4/UUAkv9FADYBRgDQAkYAagRGAAQGRgCoB0YAQglGANwKRgCADEYAGg5GALQPRgBOEUYA6BJGAIwURgAmFkYAwBdGAFoZRgD+GkYAmBxGADIeRgDMH0YAcCFGAAojRgCkJEYASCZGAOInRgB8KUYAFitGALAsRgBULkYA7i9GAIgxRgAiM0YAxjRGAGA2RgD6N0YAnjlGADg7RgDSPEYAbD5GAAZARgCqQUYARENGAN5ERgB4RkYAHEhGALZJRgBQS0YA6kxGAI5ORgAoUEYAwlFGAGZTRgAAVUYAmlZGADRYRgDOWUYAcltGAAxdRgCmXkYAQGBGAORhRgB+Y0YAGGVGALJmRgBWaEYA8GlGAIprRgAkbUYAyG5GAGJwRgD8cUYAlnNGADp1RgDUdkYAbnhGAAh6RgCse0YARn1GAOB+RgCEgEYAHoJGALiDRgBShUYA7IZGAJCIRgAqikYAxItGAF6NRgD4jkYAnJBGADaSRgDak0YAdJVGAA6XRgComEYAQppGAOabRgCAnUYAGp9GALSgRgBYokYA8qNGAIylRgAwp0YAyqhGAGSqRgD+q0YAmK1GADyvRgDWsEYAcLJGAAq0RgCktUYASLdGAOK4RgCGukYAILxGALq9RgBUv0YA7sBGAJLCRgAsxEYAxsVGAGDHRgAEyUYAnspGADjMRgDSzUYAds9GABDRRgCq0kYATtRGAOjVRgCC10YAHNlGALbaRgBa3EYA9N1GAI7fRgAo4UYAzOJGAGbkRgAA5kYApOdGAD7pRgDY6kYAcuxGAAzuRgCw70YASvFGAOTyRgCI9EYAIvZGALz3RgBW+UYA8PpGAJT8RgAu/kYAyP9GAGIBRwAGA0cAoARHADoGRwDeB0cAeAlHABILRwCsDEcARg5HAOoPRwCEEUcAHhNHALgURwBcFkcA9hdHAJAZRwA0G0cAzhxHAGgeRwACIEcAnCFHAEAjRwDaJEcAdCZHAA4oRwCoKUcATCtHAOYsRwCKLkcAJDBHAL4xRwBYM0cA8jRHAJY2RwAwOEcAyjlHAG47RwAIPUcAoj5HADxARwDWQUcAekNHABRFRwCuRkcASEhHAOxJRwCGS0cAIE1HALpORwBeUEcA+FFHAJJTRwAsVUcAxlZHAGpYRwAEWkcAqFtHAEJdRwDcXkcAdmBHABBiRwC0Y0cATmVHAOhmRwCCaEcAJmpHAMBrRwBabUcA9G5HAJhwRwAyckcAzHNHAHB1RwAKd0cApHhHAD56RwDYe0cAfH1HABZ/RwCwgEcASoJHAOSDRwCIhUcAIodHAMaIRwBgikcA+otHAJSNRwAuj0cA0pBHAGySRwAGlEcAoJVHAESXRwDemEcAeJpHABKcRwC2nUcAUJ9HAOqgRwCEokcAKKRHAMKlRwBcp0cA9qhHAJqqRwA0rEcAzq1HAGivRwACsUcAprJHAEC0RwDktUcAfrdHABi5RwCyukcATLxHAPC9RwCKv0cAJMFHAL7CRwBixEcA/MVHAJbHRwA6yUcA1MpHAG7MRwAIzkcAos9HAEbRRwDg0kcAetRHABTWRwC410cAUtlHAOzaRwCQ3EcAKt5HAMTfRwBe4UcA+OJHAJzkRwA25kcA0OdHAGrpRwAE60cAqOxHAELuRwDm70cAgPFHABrzRwC09EcATvZHAPL3RwCM+UcAJvtHAMD8RwBk/kcA/v9HAJgBSAAyA0gA1gRIAHAGSAAKCEgArglIAEgLSADiDEgAfA5IABYQSAC6EUgAVBNIAO4USACIFkgALBhIAMYZSABgG0gA+hxIAJ4eSAA4IEgA0iFIAHYjSAAQJUgAqiZIAEQoSADeKUgAgitIABwtSAC2LkgAUDBIAPQxSACOM0gAKDVIAMw2SABmOEgAADpIAJo7SAA+PUgA2D5IAHJASAAMQkgAsENIAEpFSADkRkgAfkhIACJKSAC8S0gAVk1IAPBOSACKUEgALlJIAMhTSABiVUgA/FZIAKBYSAA6WkgA1FtIAG5dSAASX0gArGBIAEZiSADqY0gAhGVIAB5nSAC4aEgAUmpIAPZrSACQbUgAKm9IAM5wSABockgAAnRIAJx1SAA2d0gA2nhIAHR6SAAOfEgAqH1IAEx/SADmgEgAgIJIABqESAC+hUgAWIdIAPKISACWikgAMIxIAMqNSABkj0gA/pBIAKKSSAA8lEgA1pVIAHCXSAAUmUgArppIAEicSADsnUgAhp9IACChSAC6okgAVKRIAPilSACSp0gALKlIAMaqSABqrEgABK5IAJ6vSAA4sUgA3LJIAHa0SAAQtkgAtLdIAE65SADoukgAgrxIABy+SADAv0gAWsFIAPTCSACYxEgAMsZIAMzHSABmyUgAAMtIAKTMSAA+zkgA2M9IAHLRSAAM00gAsNRIAErWSADk10gAiNlIACLbSAC83EgAVt5IAPrfSACU4UgALuNIAMjkSABi5kgABuhIAKDpSABE60gA3uxIAHjuSAAS8EgArPFIAFDzSADq9EgAhPZIAB74SADC+UgAXPtIAPb8SACQ/kgANABJAM4BSQBoA0kADAVJAKYGSQBACEkA2glJAHQLSQAYDUkAsg5JAEwQSQDmEUkAihNJACQVSQC+FkkAYhhJAPwZSQCWG0kAMB1JAMoeSQBuIEkACCJJAKIjSQA8JUkA4CZJAHooSQAUKkkAuCtJAFItSQDsLkkAhjBJACAySQDEM0kAXjVJAPg2SQCSOEkALDpJANA7SQBqPUkADj9JAKhASQBCQkkA3ENJAHZFSQAaR0kAtEhJAE5KSQDoS0kAgk1JACZPSQDAUEkAZFJJAP5TSQCYVUkAMldJAMxYSQBwWkkAClxJAKRdSQA+X0kA2GBJAHxiSQAWZEkAumVJAFRnSQDuaEkAiGpJACJsSQDGbUkAYG9JAPpwSQCUckkALnRJANJ1SQBsd0kABnlJAKp6SQBEfEkA3n1JAHh/SQAcgUkAtoJJAFCESQDqhUkAjodJACiJSQDCikkAXIxJAACOSQCaj0kANJFJANiSSQBylEkADJZJAKaXSQBAmUkA5JpJAH6cSQAYnkkAsp9JAFahSQDwokkAiqRJAC6mSQDIp0kAYqlJAPyqSQCWrEkAOq5JANSvSQBusUkACLNJAKK0SQBGtkkA4LdJAIS5SQAeu0kAuLxJAFK+SQDsv0kAkMFJACrDSQDExEkAXsZJAALISQCcyUkANstJANDMSQB0zkkADtBJAKjRSQBC00kA3NRJAIDWSQAa2EkAtNlJAFjbSQDy3EkAjN5JACbgSQDK4UkAZONJAP7kSQCY5kkAPOhJANbpSQBw60kACu1JAK7uSQBI8EkA4vFJAIbzSQAg9UkAuvZJAFT4SQDu+UkAkvtJACz9SQDG/kkAYABKAAQCSgCeA0oAOAVKANwGSgB2CEoAEApKAKoLSgBEDUoA6A5KAIwQSgAmEkoAyhNKAGQVSgD+FkoAmBhKADIaSgDWG0oAcB1KABQfSgCuIEoASCJKAOIjSgB8JUoAFidKALooSgBUKkoA7itKAJItSgAsL0oAxjBKAGAySgAENEoAnjVKADg3SgDSOEoAdjpKABA8SgCqPUoARD9KAN5ASgCCQkoAHERKAMBFSgBaR0oA9EhKAI5KSgAoTEoAzE1KAGZPSgAAUUoAmlJKAD5USgDYVUoAcldKAAxZSgCwWkoASlxKAORdSgCIX0oAImFKALxiSgBWZEoA8GVKAJRnSgAuaUoAyGpKAGJsSgD8bUoAoG9KADpxSgDeckoAeHRKABJ2SgCsd0oARnlKAOp6SgCEfEoAHn5KALh/SgBcgUoA9oJKAJCESgAqhkoAxIdKAGiJSgACi0oApoxKAECOSgDaj0oAdJFKAA6TSgCylEoATJZKAOaXSgCKmUoAJJtKAL6cSgBYnkoA8p9KAJahSgAwo0oAyqRKAGSmSgAIqEoAoqlKADyrSgDgrEoAeq5KABSwSgCusUoASLNKAOy0SgCGtkoAILhKALq5SgBUu0oA+LxKAJK+SgA2wEoA0MFKAGrDSgAExUoAnsZKAELISgDcyUoAdstKABDNSgCqzkoATtBKAOjRSgCC00oAJtVKAMDWSgBa2EoA9NlKAI7bSgAy3UoAzN5KAHDgSgAK4koApONKAD7lSgDY5koAfOhKABbqSgCw60oASu1KAO7uSgCI8EoAIvJKALzzSgBg9UoA+vZKAJT4SgAu+koA0vtKAGz9SgAG/0oAoABLAEQCSwDeA0sAeAVLABIHSwCsCEsAUApLAOoLSwCODUsAKA9LAMIQSwBcEksA9hNLAJoVSwA0F0sAzhhLAGgaSwAMHEsAph1LAEAfSwDaIEsAfiJLABgkSwCyJUsAVidLAPAoSwCKKksAJCxLAL4tSwBiL0sA/DBLAJYySwAwNEsAyjVLAG43SwAIOUsArDpLAEY8SwDgPUsAej9LABRBSwC4QksAUkRLAOxFSwCGR0sAIElLAMRKSwBeTEsA+E1LAJxPSwA2UUsA0FJLAGpUSwAOVksAqFdLAEJZSwDcWksAgFxLABpeSwC0X0sATmFLAPJiSwCMZEsAJmZLAMpnSwBkaUsA/mpLAJhsSwAybksA1m9LAHBxSwAKc0sApHRLAD52SwDid0sAfHlLACB7SwC6fEsAVH5LAO5/SwCIgUsALINLAMaESwBghksA+odLAJSJSwA4i0sA0oxLAGyOSwAQkEsAqpFLAESTSwDelEsAgpZLAByYSwC2mUsAUJtLAPScSwCOnksAKKBLAMKhSwBmo0sAAKVLAJqmSwA+qEsA2KlLAHKrSwAMrUsApq5LAEqwSwDksUsAfrNLABi1SwCytksAVrhLAPC5SwCUu0sALr1LAMi+SwBiwEsA/MFLAKDDSwA6xUsA1MZLAG7ISwASyksArMtLAEbNSwDgzksAhNBLAB7SSwC400sAUtVLAOzWSwCQ2EsAKtpLAMTbSwBo3UsAAt9LAJzgSwBK4ksA5ONLAH7lSwAi50sAvOhLAFbqSwDw60sAiu1LAC7vSwDI8EsAYvJLAPzzSwCg9UsAOvdLANT4SwBu+ksAEvxLAKz9SwBG/0sA4ABMAIQCTAAeBEwAuAVMAFIHTAD2CEwAkApMACoMTADEDUwAXg9MAAIRTACcEkwAQBRMANoVTAB0F0wADhlMAKgaTABMHEwA5h1MAIAfTAAaIUwAtCJMAFgkTADyJUwAjCdMADApTADKKkwAZCxMAP4tTACiL0wAPDFMANYyTABwNEwAFDZMAK43TABIOUwA4jpMAHw8TAAgPkwAuj9MAF5BTAD4QkwAkkRMACxGTADGR0wAaklMAARLTACeTEwAOE5MANJPTAB2UUwAEFNMAKpUTABOVkwA6FdMAIJZTAAcW0wAwFxMAFpeTAD0X0wAjmFMADJjTADMZEwAZmZMAABoTACaaUwAPmtMANhsTABybkwAFnBMALBxTABKc0wA5HRMAIh2TAAieEwAvHlMAFZ7TAD6fEwAlH5MAC6ATADIgUwAYoNMAAaFTACghkwARIhMAN6JTAB4i0wAEo1MAKyOTABQkEwA6pFMAISTTAAelUwAuJZMAFyYTAD2mUwAmptMADSdTADOnkwAaKBMAAKiTACmo0wAQKVMANqmTAB0qEwADqpMALKrTABMrUwA8K5MAIqwTAAkskwAvrNMAFi1TAD8tkwAlrhMADC6TADKu0wAbr1MAAi/TACiwEwAPMJMAODDTAB6xUwAFMdMAK7ITABSykwA7MtMAIbNTAAgz0wAxNBMAF7STAD400wAktVMADbXTADQ2EwAatpMAATcTACo3UwAQt9MANzgTAB24kwAGuRMALTlTABO50wA6OhMAIzqTAAm7EwAwO1MAFrvTAD+8EwAmPJMADL0TADM9UwAZvdMAAr5TACk+kwAPvxMAOL9TAB8/0wAFgFNALACTQBUBE0A7gVNAIgHTQAiCU0AvApNAGAMTQD6DU0AlA9NADgRTQDSEk0AbBRNAAYWTQCqF00ARBlNAN4aTQB4HE0AEh5NALYfTQBQIU0A6iJNAI4kTQAoJk0AwidNAFwpTQAAK00AmixNADQuTQDOL00AcjFNAAwzTQCmNE0AQDZNAOQ3TQB+OU0AGDtNALI8TQBMPk0A8D9NAIpBTQAuQ00AyERNAGJGTQD8R00AlklNADpLTQDUTE0Abk5NAAhQTQCiUU0ARlNNAOBUTQCEVk0AHlhNALhZTQBSW00A7FxNAJBeTQAqYE0AxGFNAF5jTQD4ZE0AnGZNADZoTQDaaU0AdGtNAA5tTQCobk0AQnBNAOZxTQCAc00AGnVNALR2TQBOeE0A8nlNAIx7TQAwfU0Ayn5NAGSATQD+gU0AmINNADyFTQDWhk0AcIhNAAqKTQCki00ASI1NAOKOTQB8kE0AIJJNALqTTQBUlU0A7pZNAJKYTQAsmk0AxptNAGCdTQAEn00AnqBNADiiTQDSo00AdqVNABCnTQCqqE0ARKpNAOirTQCCrU0AHK9NALawTQBask0A9LNNAI61TQAot00AzLhNAGa6TQAAvE0Amr1NAD6/TQDYwE0AcsJNAAzETQCwxU0ASsdNAOTITQB+yk0AIsxNALzNTQBWz00A8NBNAJTSTQAu1E0AyNVNAGLXTQD82E0AoNpNADrcTQDe3U0AeN9NABLhTQCs4k0ARuRNAOrlTQCE500AHulNALjqTQBS7E0A9u1NAJDvTQAq8U0AzvJNAGj0TQAC9k0AnPdNAED5TQDa+k0AdPxNAA7+TQCy/00ATAFOAOYCTgCABE4AGgZOAL4HTgBYCU4A/ApOAJYMTgAwDk4Ayg9OAGQRTgAIE04AohROADwWTgDWF04AcBlOABQbTgCuHE4ASB5OAOwfTgCGIU4AICNOALokTgBeJk4A+CdOAJIpTgAsK04A0CxOAGouTgAEME4AnjFOAEIzTgDcNE4AdjZOABA4TgC0OU4ATjtOAOg8TgCCPk4AHEBOAMBBTgBaQ04A/kROAJhGTgAySE4AzElOAGZLTgAKTU4ApE5OAD5QTgDYUU4AclNOABZVTgCwVk4AVFhOAO5ZTgCIW04AIl1OALxeTgBgYE4A+mFOAJRjTgAuZU4AyGZOAGxoTgAGak4AoGtOAERtTgDebk4AeHBOABJyTgC2c04AUHVOAOp2TgCEeE4AHnpOAMJ7TgBcfU4A9n5OAJqATgA0gk4AzoNOAGiFTgACh04ApohOAECKTgDki04Afo1OABiPTgCykE4ATJJOAPCTTgCKlU4AJJdOAL6YTgBimk4A/JtOAJadTgAwn04AyqBOAG6iTgAIpE4AoqVOAEanTgDgqE4AeqpOABSsTgC4rU4AUq9OAOywTgCGsk4AKrROAMS1TgBet04A+LhOAJy6TgA2vE4A0L1OAGq/TgAOwU4AqMJOAELETgDcxU4AgMdOABrJTgC0yk4ATsxOAOjNTgCMz04AJtFOAMrSTgBk1E4A/tVOAJjXTgAy2U4A1tpOAHDcTgAK3k4ApN9OAD7hTgDi4k4AfOROABbmTgC6504AVOlOAO7qTgCI7E4ALO5OAMbvTgBg8U4A+vJOAJT0TgA49k4A0vdOAGz5TgAQ+04AqvxOAET+TgDe/04AggFPABwDTwC2BE8AUAZPAPQHTwCOCU8AKAtPAMIMTwBcDk8AABBPAJoRTwA+E08A2BRPAHIWTwAMGE8AphlPAEobTwDkHE8Afh5PABggTwC8IU8AViNPAPAkTwCKJk8ALihPAMgpTwBiK08A/CxPAKAuTwA6ME8A1DFPAG4zTwAINU8ArDZPAEY4TwDqOU8AhDtPAB49TwC4Pk8AUkBPAPZBTwCQQ08AKkVPAMRGTwBeSE8AAkpPAJxLTwA2TU8A2k5PAHRQTwAOUk8AqFNPAExVTwDmVk8AgFhPABpaTwC+W08AWF1PAPJeTwCMYE8AJmJPAMpjTwBkZU8ACGdPAKJoTwA8ak8A1mtPAHBtTwAUb08ArnBPAEhyTwDic08AhnVPACB3TwC6eE8AVHpPAO57TwCSfU8ALH9PAMaATwBqgk8ABIRPAJ6FTwA4h08A0ohPAHaKTwAQjE8Aqo1PAESPTwDokE8AgpJPAByUTwDAlU8AWpdPAPSYTwCOmk8AMpxPAMydTwBmn08AAKFPAJqiTwA+pE8A2KVPAHKnTwAWqU8AsKpPAEqsTwDkrU8AiK9PACKxTwC8sk8AVrRPAPC1TwCUt08ALrlPAMi6TwBsvE8ABr5PAKC/TwA6wU8A3sJPAHjETwASxk8ArMdPAEbJTwDqyk8AhMxPAB7OTwDCz08AXNFPAPbSTwCQ1E8ANNZPAM7XTwBo2U8AAttPAKbcTwBA3k8A2t9PAHThTwAO408AsuRPAEzmTwDm508AiulPACTrTwC+7E8AWO5PAPzvTwCW8U8AMPNPAMr0TwBk9k8ACPhPAKL5TwBG+08A4PxPAHr+TwAUAFAArgFQAEgDUADsBFAAhgZQACoIUADECVAAXgtQAPgMUACSDlAANhBQANARUABqE1AABBVQAJ4WUABCGFAA3BlQAHYbUAAaHVAAtB5QAE4gUADoIVAAjCNQACYlUADAJlAAWihQAPQpUACYK1AAMi1QAMwuUABwMFAACjJQAKQzUAA+NVAA4jZQAHw4UAAWOlAAsDtQAEo9UADuPlAAiEBQACJCUADGQ1AAYEVQAPpGUACUSFAAOEpQANJLUABsTVAABk9QAKBQUABEUlAA3lNQAHhVUAAcV1AAtlhQAFBaUADqW1AAjl1QAChfUADCYFAAXGJQAABkUACaZVAANGdQAM5oUAByalAADGxQAKZtUABAb1AA5HBQAH5yUAAYdFAAsnVQAEx3UADweFAAinpQACR8UADIfVAAYn9QAPyAUACWglAAOoRQANSFUABuh1AACIlQAKKKUABGjFAA4I1QAHqPUAAekVAAuJJQAFKUUADslVAAkJdQACqZUADEmlAAXpxQAAKeUACcn1AANqFQANCiUAB0pFAADqZQAKinUABCqVAA5qpQAICsUAAarlAAtK9QAE6xUADyslAAjLRQACa2UADKt1AAZLlQAP66UACYvFAAPL5QANa/UABwwVAACsNQAKTEUABIxlAA4sdQAHzJUAAgy1AAusxQAFTOUADuz1AAktFQACzTUADG1FAAYNZQAATYUACe2VAAONtQANLcUABs3lAAEOBQAKrhUABE41AA6ORQAILmUAAc6FAAtulQAFrrUAD07FAAju5QACjwUADC8VAAZvNQAAD1UACa9lAAPvhQANj5UABy+1AADP1QALD+UABKAFEA5AFRAH4DUQAiBVEAvAZRAFYIUQDwCVEAigtRAC4NUQDIDlEAYhBRAAYSUQCgE1EAOhVRANQWUQB4GFEAEhpRAKwbUQBGHVEA6h5RAIQgUQAeIlEAuCNRAFwlUQD2JlEAkChRACoqUQDOK1EAaC1RAAIvUQCcMFEANjJRANozUQB0NVEADjdRALI4UQBMOlEA5jtRAIA9UQAkP1EAvkBRAFhCUQDyQ1EAjEVRADBHUQDKSFEAZEpRAAhMUQCiTVEAPE9RANZQUQBwUlEAFFRRAK5VUQBIV1EA4lhRAIZaUQAgXFEAul1RAF5fUQD4YFEAkmJRACxkUQDQZVEAamdRAARpUQCoalEAQmxRANxtUQB2b1EAEHFRALRyUQBOdFEA6HVRAIJ3UQAceVEAwHpRAFp8UQD0fVEAmH9RADKBUQDMglEAZoRRAAqGUQCkh1EAPolRANiKUQByjFEAFo5RALCPUQBKkVEA5JJRAIiUUQAillEAvJdRAGCZUQD6mlEAlJxRAC6eUQDSn1EAbKFRAAajUQCgpFEAOqZRAN6nUQB4qVEAEqtRALasUQBQrlEA6q9RAISxUQAos1EAwrRRAFy2UQD2t1EAkLlRADS7UQDOvFEAaL5RAAzAUQCmwVEAQMNRANrEUQB+xlEAGMhRALLJUQBMy1EA5sxRAIrOUQAk0FEAvtFRAGLTUQD81FEAltZRADDYUQDK2VEAbttRAAjdUQCi3lEARuBRAODhUQB641EAFOVRALjmUQBS6FEA7OlRAIbrUQAq7VEAxO5RAF7wUQD48VEAkvNRADb1UQDQ9lEAavhRAA76UQCo+1EAQv1RANz+UQCAAFIAGgJSALQDUgBOBVIA8gZSAIwIUgAmClIAwAtSAFoNUgD+DlIAmBBSADwSUgDWE1IAcBVSAAoXUgCkGFIASBpSAOIbUgB8HVIAFh9SALAgUgBUIlIA7iNSAIglUgAsJ1IAxihSAGAqUgD6K1IAni1SADgvUgDSMFIAbDJSABA0UgCqNVIARDdSAN44UgB4OlIAHDxSALY9UgBQP1IA9EBSAI5CUgAoRFIAwkVSAGZHUgAASVIAmkpSADRMUgDOTVIAck9SAAxRUgCmUlIAQFRSAORVUgB+V1IAIllSALxaUgBWXFIA8F1SAIpfUgAuYVIAyGJSAGJkUgD8ZVIAlmdSADppUgDUalIAbmxSABJuUgCsb1IARnFSAOByUgCEdFIAHnZSALh3UgBSeVIA9npSAJB8UgAqflIAxH9SAGiBUgACg1IAnIRSADaGUgDah1IAdIlSAA6LUgCojFIAQo5SAOaPUgCAkVIAGpNSAL6UUgBYllIA8pdSAIyZUgAwm1IAypxSAGSeUgD+n1IAmKFSADyjUgDWpFIAcKZSABSoUgCuqVIASKtSAOKsUgCGrlIAILBSALqxUgBUs1IA+LRSAJK2UgAsuFIAxrlSAGC7UgAEvVIAnr5SADjAUgDcwVIAdsNSABDFUgCqxlIATshSAOjJUgCCy1IAHM1SALbOUgBa0FIA9NFSAI7TUgAo1VIAzNZSAGbYUgAK2lIApNtSAD7dUgDY3lIAcuBSABbiUgCw41IASuVSAOTmUgB+6FIAIupSALzrUgBW7VIA+u5SAJTwUgAu8lIAyPNSAGz1UgAG91IAoPhSADr6UgDe+1IAeP1SABL/UgCsAFMARgJTAOoDUwCEBVMAHgdTAMIIUwBcClMA9gtTAJANUwA0D1MAzhBTAGgSUwACFFMAnBVTAEAXUwDaGFMAdBpTAA4cUwCyHVMATB9TAOYgUwCAIlMAJCRTANIlUwB2J1MAEClTAKoqUwBOLFMA6C1TAIIvUwAcMVMAwDJTAFo0UwD0NVMAjjdTADI5UwDMOlMAZjxTAAA+UwCkP1MAPkFTANhCUwByRFMAFkZTALBHUwBKSVMA5EpTAIhMUwAiTlMAvE9TAFZRUwDwUlMAlFRTAC5WUwDIV1MAYllTAAZbUwCgXFMAOl5TAN5fUwB4YVMAEmNTAKxkUwBGZlMA6mdTAIRpUwAea1MAuGxTAFxuUwD2b1MAkHFTADRzUwDOdFMAaHZTAAJ4UwCmeVMAQHtTANp8UwB0flMADoBTALKBUwBMg1MA5oRTAIqGUwAkiFMAvolTAFiLUwD8jFMAlo5TADCQUwDKkVMAZJNTAAiVUwCillMAPJhTAOCZUwB6m1MAFJ1TAK6eUwBSoFMA7KFTAIajUwAgpVMAxKZTAF6oUwD4qVMAkqtTADatUwDQrlMAarBTAASyUwCos1MAQrVTANy2UwB2uFMAELpTALS7UwBOvVMA6L5TAIzAUwAmwlMAwMNTAFrFUwD+xlMAmMhTADLKUwDMy1MAZs1TAArPUwCk0FMAPtJTAOLTUwB81VMAFtdTALDYUwBU2lMA7ttTAIjdUwAi31MAxuBTAGDiUwD641MAlOVTAC7nUwDS6FMAbOpTAAbsUwCq7VMARO9TAN7wUwB48lMAHPRTALb1UwBQ91MA6vhTAI76UwAo/FMAwv1TAFz/UwD2AFQAmgJUADQEVADOBVQAcgdUAAwJVACmClQAQAxUAOQNVAB+D1QAGBFUALISVABMFFQA8BVUAIoXVAAkGVQAvhpUAGIcVAD8HVQAlh9UADohVADUIlQAbiRUAAgmVACsJ1QARilUAOAqVAB6LFQAFC5UALgvVABSMVQA7DJUAIY0VAAqNlQAxDdUAF45VAACO1QAnDxUADY+VADQP1QAdEFUAA5DVACoRFQAQkZUANxHVACASVQAGktUALRMVABOTlQA8k9UAIxRVAAmU1QAylRUAGRWVAD+V1QAmFlUADxbVADWXFQAcF5UAApgVACkYVQASGNUAOJkVAB8ZlQAIGhUALppVABUa1QA7mxUAJJuVAAscFQAxnFUAGBzVAAEdVQAnnZUADh4VADSeVQAbHtUABB9VACqflQARIBUAOiBVACCg1QAHIVUALaGVABaiFQA9IlUAI6LVAAojVQAzI5UAGaQVAAAklQAmpNUAD6VVADYllQAcphUAAyaVACmm1QASp1UAOSeVAB+oFQAGKJUALyjVABWpVQA8KZUAJSoVAAuqlQAyKtUAGKtVAAGr1QAoLBUADqyVADUs1QAbrVUABK3VACsuFQARrpUAOq7VACEvVQAHr9UALjAVABcwlQA9sNUAJDFVAAqx1QAzshUAGjKVAACzFQAnM1UADbPVADa0FQAdNJUAA7UVACy1VQATNdUAObYVACA2lQAJNxUAL7dVABY31QA8uBUAJbiVAAw5FQAyuVUAGTnVAAI6VQAoupUADzsVADW7VQAeu9UABTxVACu8lQASPRUAOz1VACG91QAIPlUALr6VABe/FQA+P1UAJL/VAAsAVUA0AJVAGoEVQAEBlUAngdVADgJVQDcClUAdgxVABAOVQCqD1UAThFVAOgSVQCCFFUAJhZVAMAXVQBaGVUA9BpVAI4cVQAyHlUAzB9VAGYhVQAKI1UApCRVAD4mVQDYJ1UAfClVABYrVQCwLFUASi5VAOQvVQCIMVUAIjNVALw0VQBWNlUA+jdVAJQ5VQAuO1UA0jxVAGw+VQAGQFUAoEFVAERDVQDeRFUAeEZVABJIVQCsSVUAUEtVAOpMVQCETlUAKFBVAMJRVQBcU1UA9lRVAJpWVQA0WFUAzllVAGhbVQACXVUApl5VAEBgVQDaYVUAfmNVABhlVQCyZlUATGhVAPBpVQCKa1UAJG1VAL5uVQBYcFUA/HFVAJZzVQAwdVUA1HZVAG54VQAIelUAontVADx9VQDgflUAeoBVABSCVQC4g1UAUoVVAOyGVQCGiFUAKopVAMSLVQBejVUA+I5VAJKQVQA2klUA0JNVAGqVVQAOl1UAqJhVAEKaVQDcm1UAgJ1VABqfVQC0oFUATqJVAOijVQCMpVUAJqdVAMCoVQBkqlUA/qtVAJitVQAyr1UA1rBVAHCyVQAKtFUApLVVAD63VQDiuFUAfLpVABa8VQCwvVUAVL9VAO7AVQCIwlUALMRVAMbFVQBgx1UA+shVAJ7KVQA4zFUA0s1VAGzPVQAQ0VUAqtJVAETUVQDe1VUAeNdVABzZVQC22lUAUNxVAOrdVQCO31UAKOFVAMLiVQBm5FUAAOZVAJrnVQA06VUAzupVAHLsVQAM7lUApu9VAEDxVQDk8lUAfvRVABj2VQC891UAVvlVAPD6VQCK/FUALv5VAMj/VQBiAVYA/AJWAJYEVgA6BlYA1AdWAG4JVgASC1YArAxWAEYOVgDgD1YAhBFWAB4TVgC4FFYAUhZWAOwXVgCQGVYAKhtWAMQcVgBoHlYAAiBWAJwhVgA2I1YA2iRWAHQmVgAOKFYAqClWAEIrVgDmLFYAgC5WABowVgC+MVYAWDNWAPI0VgCMNlYAMDhWAMo5VgBkO1YA/jxWAJg+VgA8QFYA1kFWAHBDVgAURVYArkZWAEhIVgDiSVYAhktWACBNVgC6TlYAVFBWAO5RVgCSU1YALFVWAMZWVgBqWFYABFpWAJ5bVgA4XVYA0l5WAHZgVgAQYlYAqmNWAERlVgDoZlYAgmhWABxqVgDAa1YAWm1WAPRuVgCOcFYAMnJWAMxzVgBmdVYAAHdWAJp4VgA+elYA2HtWAHJ9VgAWf1YAsIBWAEqCVgDkg1YAiIVWACKHVgC8iFYAVopWAPCLVgCUjVYALo9WAMiQVgBsklYABpRWAKCVVgA6l1YA3phWAHiaVgASnFYArJ1WAEafVgDqoFYAhKJWAB6kVgDCpVYAXKdWAPaoVgCQqlYANKxWAM6tVgBor1YAArFWAJyyVgBAtFYA2rVWAHS3VgAYuVYAsrpWAEy8VgDmvVYAgL9WACTBVgC+wlYAWMRWAPzFVgCWx1YAMMlWAMrKVgBuzFYACM5WAKLPVgA80VYA4NJWAHrUVgAU1lYArtdWAFLZVgDs2lYAhtxWACDeVgDE31YAXuFWAPjiVgCS5FYANuZWANDnVgBq6VYABOtWAJ7sVgBC7lYA3O9WAHbxVgAQ81YAtPRWAE72VgDo91YAjPlWACb7VgDA/FYAWv5WAP7/VgCYAVcAMgNXAMwEVwBmBlcACghXAKQJVwA+C1cA4gxXAHwOVwAWEFcAsBFXAFQTVwDuFFcAiBZXACIYVwC8GVcAYBtXAPocVwCUHlcALiBXANIhVwBsI1cABiVXAKAmVwBEKFcA3ilXAHgrVwAcLVcAti5XAFAwVwDqMVcAjjNXACg1VwDCNlcAXDhXAPY5VwCaO1cAND1XAM4+VwBoQFcADEJXAKZDVwBARVcA5EZXAH5IVwAYSlcAsktXAFZNVwDwTlcAilBXACRSVwDIU1cAYlVXAPxWVwCWWFcAMFpXANRbVwBuXVcACF9XAKxgVwBGYlcA4GNXAHplVwAeZ1cAuGhXAFJqVwDsa1cAhm1XACpvVwDEcFcAXnJXAAJ0VwCcdVcANndXANB4VwB0elcADnxXAKh9VwBCf1cA3IBXAICCVwAahFcAtIVXAFiHVwDyiFcAjIpXACaMVwDKjVcAZI9XAP6QVwCYklcAMpRXANaVVwBwl1cACplXAK6aVwBInFcA4p1XAHyfVwAgoVcAuqJXAFSkVwDupVcAiKdXACypVwDGqlcAYKxXAASuVwCer1cAOLFXANKyVwBstFcAELZXAKq3VwBEuVcA3rpXAIK8VwAcvlcAtr9XAFrBVwD0wlcAjsRXACjGVwDCx1cAZslXAADLVwCazFcANM5XANjPVwBy0VcADNNXALDUVwBK1lcA5NdXAH7ZVwAY21cAvNxXAFbeVwDw31cAiuFXAC7jVwDI5FcAYuZXAAboVwCg6VcAOutXANTsVwBu7lcAEvBXAKzxVwBG81cA6vRXAIT2VwAe+FcAuPlXAFz7VwD2/FcAkP5XACoAWADEAVgAaANYAAIFWACcBlgAQAhYANoJWAB0C1gADg1YALIOWABMEFgA5hFYAIATWAAaFVgAvhZYAFgYWADyGVgAlhtYADAdWADKHlgAZCBYAAgiWACiI1gAPCVYANYmWABwKFgAFCpYAK4rWABILVgA7C5YAIYwWAAgMlgAujNYAF41WAD4NlgAkjhYACw6WADGO1gAaj1YAAQ/WACeQFgAQkJYANxDWAB2RVgAEEdYALRIWABOSlgA6EtYAIJNWAAcT1gAwFBYAFpSWAD0U1gAmFVYADJXWADMWFgAZlpYAApcWACkXVgAPl9YANhgWAByYlgAFmRYALBlWABKZ1gA7mhYAIhqWAAibFgAvG1YAFZvWAD6cFgAlHJYAC50WADSdVgAbHdYAAZ5WACgelgARHxYAN59WAB4f1gAEoFYAKyCWABQhFgA6oVYAISHWAAoiVgAwopYAFyMWAD2jVgAmo9YADSRWADOklgAaJRYAAyWWACml1gAQJlYANqaWAB+nFgAGJ5YALKfWABMoVgA8KJYAIqkWAAkplgAvqdYAGKpWAD8qlgAlqxYADCuWADKr1gAbrFYAAizWACitFgARrZYAOC3WAB6uVgAFLtYALi8WABSvlgA7L9YAIbBWAAgw1gAxMRYAF7GWAD4x1gAnMlYADbLWADQzFgAas5YAA7QWACo0VgAQtNYANzUWAB21lgAGthYALTZWABO21gA8txYAIzeWAAm4FgAwOFYAGTjWAD+5FgAmOZYADLoWADM6VgAcOtYAArtWACk7lgASPBYAOLxWAB881gAFvVYALr2WABU+FgA7vlYAIj7WAAi/VgAxv5YAGAAWQD6AVkAngNZADgFWQDSBlkAbAhZAAYKWQCqC1kARA1ZAN4OWQB4EFkAHBJZALYTWQBQFVkA9BZZAI4YWQAoGlkAwhtZAGYdWQAAH1kAmiBZADQiWQDYI1kAciVZAAwnWQCmKFkAQCpZAOQrWQB+LVkAGC9ZALIwWQBWMlkA8DNZAIo1WQAuN1kAyDhZAGI6WQD8O1kAlj1ZADo/WQDUQFkAbkJZAAhEWQCsRVkARkdZAOBIWQCESlkAHkxZALhNWQBST1kA7FBZAJBSWQAqVFkAxFVZAF5XWQACWVkAnFpZADZcWQDaXVkAdF9ZAA5hWQCoYlkATGRZAOZlWQCAZ1kAGmlZALRqWQBYbFkA8m1ZAIxvWQAwcVkAynJZAGR0WQD+dVkAondZADx5WQDWelkAcHxZAAp+WQCuf1kASIFZAOKCWQCGhFkAIIZZALqHWQBUiVkA+IpZAJKMWQAsjlkAxo9ZAGCRWQAEk1kAnpRZADiWWQDcl1kAdplZABCbWQCqnFkATp5ZAOifWQCCoVkAHKNZALakWQBaplkA9KdZAI6pWQAyq1kAzKxZAGauWQAAsFkAmrFZAD6zWQDYtFkAcrZZABa4WQCwuVkASrtZAOS8WQCIvlkAIsBZALzBWQBWw1kA+sRZAJTGWQAuyFkAyMlZAGzLWQAGzVkAoM5ZADrQWQDU0VkAeNNZABLVWQCs1lkAUNhZAOrZWQCE21kAHt1ZAMLeWQBc4FkA9uFZAJDjWQAq5VkAzuZZAGjoWQAC6lkAputZAEDtWQDa7lkAdPBZABjyWQCy81kATPVZAOb2WQCA+FkAJPpZAL77WQBY/VkA8v5ZAJYAWgAwAloAygNaAG4FWgAIB1oAoghaADwKWgDWC1oAeg1aABQPWgCuEFoAUhJaAOwTWgCGFVoAIBdaAMQYWgBeGloA+BtaAJIdWgAsH1oA0CBaAGoiWgAEJFoAniVaAEInWgDcKFoAdipaABosWgC0LVoATi9aAOgwWgCCMloAJjRaAMA1WgBaN1oA9DhaAJg6WgAyPFoAzD1aAHA/WgAKQVoApEJaAD5EWgDiRVoAfEdaABZJWgCwSloASkxaAO5NWgCIT1oAIlFaAMZSWgBgVFoA+lVaAJRXWgA4WVoA0lpaAGxcWgAGXloAoF9aAERhWgDeYloAeGRaABxmWgC2Z1oAUGlaAOpqWgCObFoAKG5aAMJvWgBccVoAAHNaAJp0WgA0dloAzndaAHJ5WgAMe1oApnxaAEB+WgDaf1oAfoFaABiDWgCyhFoAVoZaAPCHWgCKiVoAJItaAL6MWgBijloA/I9aAJaRWgAwk1oA1JRaAG6WWgAImFoArJlaAEabWgDgnFoAep5aABSgWgC4oVoAUqNaAOykWgCGploAKqhaAMSpWgBeq1oAAq1aAJyuWgA2sFoA0LFaAGqzWgAOtVoAqLZaAEK4WgDcuVoAgLtaABq9WgC0vloAWMBaAPLBWgCMw1oAJsVaAMrGWgBkyFoA/slaAJjLWgAyzVoA1s5aAHDQWgAK0loArtNaAEjVWgDi1loAfNhaACDaWgC621oAVN1aAO7eWgCI4FoALOJaAMbjWgBg5VoABOdaAJ7oWgA46loA0utaAHbtWgAQ71oAqvBaAETyWgDe81oAgvVaABz3WgC2+FoAUPpaAPT7WgCO/VoAKP9aAMwAWwBmAlsAAARbAJoFWwA0B1sA2AhbAHIKWwAMDFsAsA1bAEoPWwDkEFsAfhJbABgUWwC8FVsAVhdbAPAYWwCKGlsALhxbAMgdWwBiH1sABiFbAKAiWwA6JFsA1CVbAG4nWwASKVsArCpbAEYsWwDgLVsAhC9bAB4xWwC4MlsAXDRbAPY1WwCQN1sAKjlbAMQ6WwBoPFsAAj5bAJw/WwA2QVsA2kJbAHREWwAORlsAskdbAExJWwDmSlsAgExbACROWwC+T1sAWFFbAPJSWwCMVFsAMFZbAMpXWwBkWVsACFtbAKJcWwA8XlsA1l9bAHphWwAUY1sArmRbAEhmWwDiZ1sAhmlbACBrWwC6bFsAXm5bAPhvWwCScVsALHNbAMZ0WwBqdlsABHhbAJ55WwA4e1sA3HxbAHZ+WwAQgFsAtIFbAE6DWwDohFsAgoZbACaIWwDAiVsAWotbAPSMWwCOjlsAMpBbAMyRWwBmk1sACpVbAKSWWwA+mFsA2JlbAHybWwAWnVsAsJ5bAEqgWwDkoVsAiKNbACKlWwC8plsAVqhbAPqpWwCUq1sALq1bANKuWwBssFsABrJbAKCzWwA6tVsA3rZbAHi4WwASulsArLtbAFC9WwDqvlsAhMBbACjCWwDCw1sAXMVbAPbGWwCQyFsANMpbAM7LWwBozVsAAs9bAKbQWwBA0lsA2tNbAH7VWwAY11sAsthbAEzaWwDm21sAit1bACTfWwC+4FsAWOJbAPzjWwCW5VsAMOdbANToWwBu6lsACOxbAKLtWwBG71sA4PBbAHryWwAU9FsArvVbAFL3WwDs+FsAhvpbACD8WwDE/VsAXv9bAPgAXACcAlwANgRcANAFXABqB1wABAlcAKgKXABCDFwA3A1cAHYPXAAaEVwAtBJcAE4UXADyFVwAjBdcACYZXADAGlwAWhxcAP4dXACYH1wAMiFcAMwiXABwJFwACiZcAKQnXABIKVwA4ipcAHwsXAAWLlwAui9cAFQxXADuMlwAiDRcACw2XADGN1wAYDlcAPo6XACePFwAOD5cANI/XABsQVwAEENcAKpEXABERlwA3kdcAHhJXAAcS1wAtkxcAFBOXAD0T1wAjlFcAChTXADCVFwAXFZcAABYXACaWVwANFtcAM5cXAByXlwADGBcAKZhXABKY1wA5GRcAH5mXAAYaFwAvGlcAFZrXADwbFwAim5cACRwXADIcVwAYnNcAPx0XACWdlwAOnhcANR5XABue1wAEn1cAKx+XABGgFwA4IFcAHqDXAAehVwAuIZcAFKIXADsiVwAkItcACqNXADEjlwAaJBcAAKSXACck1wANpVcANqWXAB0mFwADppcAKibXABCnVwA5p5cAICgXAAaolwAvqNcAFilXADyplwAjKhcADCqXADKq1wAZK1cAP6uXACYsFwAPLJcANazXABwtVwACrdcAK64XABIulwA4rtcAHy9XAAgv1wAusBcAFTCXADuw1wAksVcACzHXADGyFwAaspcAATMXACezVwAOM9cANLQXAB20lwAENRcAKrVXABE11wA6NhcAILaXAAc3FwAwN1cAFrfXAD04FwAjuJcACjkXADM5VwAZudcAADpXACk6lwAPuxcANjtXABy71wAFvFcALDyXABK9FwA5PVcAH73XAAi+VwAvPpcAFb8XADw/VwAlP9cAC4BXQDIAl0AbARdAAYGXQCgB10AOgldANQKXQB4DF0AEg5dAKwPXQBGEV0A6hJdAIQUXQAeFl0AwhddAFwZXQD2Gl0AkBxdACoeXQDOH10AaCFdAAIjXQCcJF0AQCZdANonXQB0KV0AGCtdALIsXQBMLl0A5i9dAIoxXQAkM10AvjRdAFg2XQDyN10AljldADA7XQDKPF0Abj5dAAhAXQCiQV0APENdAOBEXQB6Rl0AFEhdAK5JXQBIS10A7ExdAIZOXQAgUF0AxFFdAF5TXQD4VF0AklZdADZYXQDQWV0AaltdAARdXQCeXl0AQmBdANxhXQB2Y10AGmVdALRmXQBOaF0A6GldAIxrXQAmbV0AwG5dAFpwXQD0cV0AmHNdADJ1XQDMdl0AZnhdAAp6XQCke10APn1dAOJ+XQB8gF0AFoJdALCDXQBUhV0A7oZdAIiIXQAiil0AxotdAGCNXQD6jl0AlJBdAC6SXQDSk10AbJVdAAaXXQCqmF0ARJpdAN6bXQB4nV0AHJ9dALagXQBQol0A6qNdAISlXQAop10AwqhdAFyqXQD2q10Amq1dADSvXQDOsF0AcrJdAAy0XQCmtV0AQLddANq4XQB+ul0AGLxdALK9XQBMv10A8MBdAIrCXQAkxF0AyMVdAGLHXQD8yF0AlspdADDMXQDUzV0Abs9dAAjRXQCi0l0ARtRdAODVXQB6110AHtldALjaXQBS3F0A7N1dAIbfXQAq4V0AxOJdAF7kXQD45V0AnOddADbpXQDQ6l0AdOxdAA7uXQCo710AQvFdANzyXQCA9F0AGvZdALT3XQBO+V0A8vpdAIz8XQAm/l0AwP9dAGQBXgD+Al4AmAReADIGXgDWB14AcAleAAoLXgCuDF4ASA5eAOIPXgB8EV4AIBNeALoUXgBUFl4A7hdeAIgZXgAA</prop>
				<prop name="Temps">REFSWgAAZ8MCAIBnvv8UrkfhepQ8QN0z9vGzPEDu8z1A/7gehetReD9A/R8IALj+QEBI4d96FK7nQfXz00L/QKRwPQrXw0PbQFIGAbFE/fRFQL4oAKNwfUZADwEe+2VHRQOFSEDNzO5XAGxJQO/xFE5K/UBAAD0KN0tAXL+PwvUoHEwlAwPdTUUD5U1APwE9yrdOQCluAehPFQNnbVCNA9hQhQNKUVUD97xRQG8BXC9SQO1xPgGgUvXzE1NA9unyoFMtAxFUQMOuuACPglRFA/XkBGW9VWUD11VAZv4BRu1WJQOzVl0DPldAbXvu8apXRQMVWF0DW35Y3QPiWGUEWQ0UvVmFAxpZQPbgAMLb1VgFA5hYFQNXWLQdFhYDV/3z1FdVA8wiFBTKhB+WHQYCyKwfthUi/gLGzB/WFe7yxOwX3gKRwvwfBiXp8sAcLy4CwYgkL0YtPgK9XC9uL4Ar7IJQAbuUL54lji/AL8ohmgWZ3yC5zC/uL9gvCj8cNwAePzA7Tj9gP3I/hD+WPzA7AhYCt7w3rj/AO8Y/2Dv+PwDYPxpP9D82T1BPKk98T15PAHBPok+sT9ZP6E/6T7RPtk8ACF/ST1RfLl9oX0pflF9uXwCwX9Jf7F/WX6Bf8l8cbx5vABBvUm98b15vcG9Kb7Rvxm8A2G/ib/xvHn8If5pvRH9WfwDIT2p/lH+Of7B/En/kf8Z/ANB/on8cjzaPMI9Sj2SPdo8AiI+aj7yPDo/Ij+KP7I/2jwAInyKfPJ9On2Cfcp+Enw6fAKCfmp/cn8af2J+ynwyvBo8AKK8yr1yvXq9Ir5KvhK+2rwCor7Kv9K/ur9iv6q8kv/6vAFi/Qr+Ev36/kL9Sv7y/nr8AsL86vwTPxr8ozzrPTM92zwAIzyLPhM+uz7jPys/cz/7PABDf8s8c3z7fmM8632Tfht8AcN9K37zfzt/g3/LfFO8O7wCg30rvPO8273Dvku+E767vAIjvyu/k79bv+O8K/yT/Jv8AOP9C72z/Xv9Y/0r/jP+O/6C4//r/xP8ODbYCr0wkgNpMJEB8FOxWjQOoVtZNE2VWHRMlZATlVVpVBFW1I21VdRM0fAS77VR1E7RUQFcBKNt8VE0TRVS1Iw1UttUT1lMlE55T9QNnrVMFEyNTTQRSlQRSeiUUUtUTRlJAH24Buw5StRPYUUBvEUfboVGdA1xR1RMmUbY1A+9QVQO4UDUjga1QlRNKUM0DEzQUutVPhQRP1RROpRNaTrY1I/FNVQOITbUjHb1NXQO1TEBxjgFQt0xAM44R00uNE3PdS/UjC0tArwE9qq1KpRNKSh0USd0jma1J9QN+SbUkScXzJ21KZQOlSt0jGUv9A8lYlBfGAnf8F+YCbksSVQNoFCduAmUkLzYvQCMAFi0WJQ4lbi+AL5IvDCcuEgFxtC++JZYV1i3OL/gvCj8A/B8uPwAjHj9YP2o/fD+OPxCgP7I/xDdGEnrEP9Y/6D8Awj8cT/4/KE86ST5NPk9YTwBqT5RPbk+gT8pP7E/WT8BPABpfBF+2T0BfUl9kX3ZfiF8Aml+0X7Zf6F/CX/xfpl+wXwAabzxvPm94bypvhG+eb7BvAJJv1G9+b/BvAn8Mfy5/4G8ASn9cf4Z/cH96f7x/Nn/QfwDif/R/nn8QjwqPTI9Gj1iPAOpvhI9+j6iPmo/cj66P+I+0yoHW80s1A29MBRNhbU3NA2NOVRNmT1UDe0hQ9QO+UEDDERDbjzIUFKZRnRMbUrY9A5BSjRMDU10DdS1T/QMIVKUTeqwEkwCmNgJfVY0UhAREXAS1rVaNEyNXzROtFAQXbVhVk4JYxQPnWNXz2ylZVZMiWVUD+FhmBRPBWL0kBKQxWM0DrfM8BNBXVZPCxJS9RCynPgLAPK9GpS4SwUyvgG6veKM2r4irpq8wo54SuwC0r8av2Kv2rwi71v0Gvcb12oYChCSkQlf1A/5WWkUUVsXzd1bFAzdcBMv1VaUTunwPRhL6VLbNA8NUnROLVI0TU7VURRMalATkUz0DoLVTFSRTBRMxU5W0UtqdtFKdA4xSZQNVUrY1Ax9SpRPaUVWToq1RRRNqUYUEUVW0ULbF88dQNQOPUKUTWmVQZQMVRBc2Ak9PbQStTv0DeE6dFE4FFE3abbRNLROxTJ0TS0y2xfPnS80Dg0t1FEuydaRKXRS0xPpJXQOV1MQXphNJLRMRtBSPSgSdFoYCVMQnRj0OLT4lLpMALN8+L1DfUi90354vmN+q3wAU1+Yt1t/o3/IvDO9GP0A/ADLvRO9W7V7viO+a76zvvu8A0O8Cn+Tv9u8I/9qPLP8m/wBQ/zL/ZP9m/3j/ov+s/7b/ANj/wv/8/xYPIA8yD0QPZg8AWA9iD5QPng+4D8oP3A/+DwDoD/oPDA8uH0gfUh9sH3YfAIgfsh88H54fyB/iH/QXHqKbgEvNw95LlcQslOFtTc2z6E4lo+JPPbPfZ1BAzcxXINxQa0Bx7qFQHMTEUW2z1VcExMrstDzUtLFT2r2UVG2zl1QlswlV2lUjfJS0ClbFk31W2jXD77QkXVftE8pXtkXDNVjNw55YNcP/bVi10y5ZpZMTWV0ja+BYpZOj1JRiWF0jAyBYlcTMJ66vkK9KP1w/AJavQD+ir6Q/tj/IP/Kv7D9g/j8Yuxa/KLtusqdX/ZO1cRykMMSU7VbNs6hVViWzWWREGFy02oS0tZ2klGN8tCpV/ZPxVVRlw7istHO0tDq8tNsEVFUjzFNFw5VT1s3DXlM9syfURO5StgVDq1Jdk3ZSVSM8tVJtswf8tM9RPbOXrVEdo2BRlURRxcPlTVC1065Q9RQ0xD8sxG0HVJSiT2XDOE91JNVORcNFZMTYhMRxTSpNVE3dJEy1REyllHzsm/dKpZOTSh3EtFTTbUlVI4xJPbOHSUXDU8VJvVa+stS0xDp81wBm7xDbVt8o2yZvUG9q33RvAIbfmG+qb7xv/t3u3/jf4mkADu8gfyLvNH9Wf1jvan98fwCef7B/wn/Uf+4f4H/yfwyPABaPmB8qjwQvZo94j7ofXI8Apo+4j8qP3I/ej+iPEp8knwA2n0if8o9cn5afaJ+in3yfAL6fyJ/anwyvFq8ArwqvPK8AVq8wr4KvjK+Or5ivqq/kr8C+r9irprMUtJtQdsIhTdo1tE6dsyNPhUMNUNaNc4NQzbP4VCRsUTTlJBzEdPS05VJtRNREa85TDcNCvLS0VPVDWyZV9UO2VX3DJ2REU5hWTVTUJHVMROFcRCtNWEXDtRQ1We0mfiJbDFnFw9VYZcOYHDQ1VwQ0E+Qk31dlJNQ/AIY/UM9iz5Q/ds84z6rPvM8ABkXeP+jP+s8M3yZPIE8y0arWoppMRGGUxCBcRN1WbESJVl1TSGxECXxErcqERI1VvVNUrCQarVV9U+FUfSOcvERkbVSFQy1ULVP1U0VTW79TXVOIU10kU53UZVPtVFLdJARUZ1JVRLVSXbRRXSPAUdWjimpkJFRstA9sJNdQfVPboVDVo2pQRbMzULZdU/hP/VOIT30jHLVPtVRO/VMoTpXETbZdU1hNvWPuTF3kTGaFQx1MNUQcJEBLZdTVSrUkSjVDGbzkvUm2RbODSV0jkEl9I9wlSd2kSq1W7kJLxGd+fwCQc/5VLm9AYz5vUP9ib3T/AL5vmP+q/7z//m/wY7713m8A+G8qfyQPPn8wDxL/XA9eDwBwD+KvrA+eD9gP6g/8D7YPABC/Ah8sH0YfYB9yH4Qfjh8AoB/Kr7wfrh/gH/IfBC/WHwAwL0IvFC8mL1Avai+UL4YvALgv4i/UL54vAD/6Lzw/Nj8AUD9iP3Q/hj8QP6I/rD/GP7DQP+I/FE8uUrVLRVNvtjS0YU1Fs2NOVVNismTkLDzntrIXUfVDptlRneQE5JBSlQMDU6otU3Xk1OrURVR9U9HNVEVTX1WdVJTURFbWRbOzVj20V31TkVe2ZeP8V6WzZli9U+RtWDXTKVkVUydZbbRWFMTHWLWzhxRUR+S0WwVYlcPQV1VTwsTPAIbPWF9qX5TPRl+IX6JfxF8Axs8Y3/pfDG8e3zDfImEWwrW3vFSQNFRSVy3kV1pls7zEtHdWtbM3xLTb91Vl47xVLVOAVdrls0WMZAxVBcPFVGr1046ktFa0ZB5UhfPb6FNV07FThfN4UzaVA0NTZbP8Uq1kfEdmhvJYUu20hLTpUeXzq7FRHWN7NOQ3FOQAtVE108lUtJNQHWNbbVDlsyVQ9dPeT+X0tlzk6E5l43xOLeROtuWzpU1l4zxNNeRMzDVGhvIITCW251E9KrVLDVRKFcNnSkWzA21KLeOvSU1Dgkn11NVJBcMV1HSP1HQPSwCF5JQHrj0e/zj/SvlG/2j/AHr/hI++/6iPuo/Mj9b/AA8ACg8UnyafmA+SD0yfpi9onwB6n6Sftp/In9qfFI/unwCvAAJPFK8mr/g/Qq9kr26vgK8Amq+sr76vyK/ir/yvDr/orwDSrzy/jq9Yv2q/hL+Ov6C/ALK/3L/GvwjP8r8Uz96/IM8AMs9Uz2bPeM+Sz6TPrs/gz5Cqz/zPxs3W40tddLR0qlY8RKFNTUOifOSgXORNSFx0vlDd1GxExhzkWzpSveOtUuXzIeRk25NTbUMGVLVzelQ2PWMJVW1jfFWN5LzU215WLePPVs2DPlfaxcOqTGQXWG1jnFjaveP9LFQwWU1DIlm25fPxWJWDuFiF43iqJFQ19ETpbGTM1ETBANxfTl/AUz7lPuV2X4Bful8ArO++79Dv6l/07wb/GP8yb6gs/9ZzNFSCNFRCbGTs2Vbd1IRkZ1aVgyhW2rVz6rTUrFU9Q3FVqgWDOJz08aTUuqREgdVU/UNHpEQRpNTaU7bNc6NT3UNsU/1EU2otU/AEdLiM1IFSHfPbS1K9QxRS3UPcUba9Q6RRLVNgUbV0Uaa1Q/NQbWRUdIVcdE6yZEVQNVRURDxPzYPO2U5FRvZC+U1t05BNqlV0TeXkTAWETMXD2rQc1waCGASUsUplQ1e1Sq1j9dx0okkt1Em2hXPFSW3TMErNg64FSm1DJlSHDo9ws86FLo0ANo9Yj2qPdB+WjzAbzo+4HwDij8wfLp8ALxIvJC+GnY6fAIifcr98L44voC+yL8Qv1i8A6C/SzwQ//i8Y3yo/RD82PwBoP3I/lD+OP7A/wj/UP1Y/AOA/6j8cTy5PUE9CT2RPdk8AiE+qT5xPnk+4T8pP9E/uTwAgXxpfPF9GX1hfgl+UXwZfAKBful+sX5ZfyF8CbxxnrnWyzvNMjfSkdOhNvdROos1kT61jUwDeUvpcdG61Uc1z4yx0V1LdU8q2/GRAU4VztVMVA0RtVAUTtlQFgyhVHfOrm1V9dFZNE4HM1O9azNRf5NTnV81zU/TUq71Y5dRZLXRZHQMcVgR051gd86ss5Fn8ZS1YTRPhVwWDyKTnHv0ATu+I73p/XH+ef7B/wn9MfwDmf/h/Co8cjzb9Nv8gg14Cq6dXPQNjjHQg1HTdpnT0mlYldIT0GHT02m1V1XOdVRUDVFWNhLVV/YPh1PSqVJ30VFp91FRl8wJUNeRTZWStU91jT1ONhFO1hFK2RYOpUmXzclJFAzxtUl0DB1Jt08BRpRObiFFl81JRDXQkBOTZUIXUTAR1UN1jP1CqFQP0XNSIbAQcdASurU5NA0VOHQRN1RRN1h2DC01FA4xE1CFMWmUES9VzXUtl4wC8lNudStVzPUpl4+BJWu3zh/QEkEml89jsBFtFSu3zx0o9AzNEFwBWL+AbNh9Ir2ofbK9+r6gfAKKvtK/mH2gj1hXuH+CrJi8AGL86LxyvJr/4Lzq/hL+WvwCov7q/HG/Wv+Bf8r8Ezw5vABhvGs9MzybPQM+Cz5TPns8AsM/Kz2TP1s8A3xLfNN/2zwBI3zLffN8+31jfat/E357fANjfut/0387fGO8670TvTu8AWO9y74Tvju+g77rvzO/W79Dw70LvJPfm8pwk9DpMZJUGhvNO7fRsBCxQ1RO1oVwFUQ3zilFNEwFqFAR0HJTnBJRZUw3za+pTRQNczPTRVPUDrUCkhLRVlQRWXQOXbVZd8wdX1RORVx0D2/xXBRNmWHVjzli21YMiWUWDKVllYwWtWT0D01iN84QkBEStWE0DBVhdA9f09MYIjH+OddYSwVwPfn9wD4IPAFQPjn/QD+IPVH8ejxgfKh9YPB8ujb6ijlc1lFfFZKYEFM1WNWR8hEqEhAm1Vt2EVcUDgFUdk0e1Vb2jDqSE1FS9o562rGRmVNVjL1Rd8/e1U62TsfSEeFMdA0O1U7UUU0UD1lJ1Y55alPRnlGQwUkUT63xk27NRBRN9UV3zR1GkxWQslNhs9w7yanT0J1Z0ZN5P1aRPNQRP1fS1TqWTLISUxU29lE1KlYRMjfRMPWaWoqiMpKtIS0VkSkUDhgSkJ6VKtWO45JcOI0llY/VVSdWkSlVkSgV0S7VjAVjMr76thq1er4ivkq88PwB+P9CrLj3mreav4K/iPwxPAC6/IE/CvzxPZk94T4pPnE8Ark/ATyL/3E/2T+hPAv8EXwAuX0BfUl9cX3ZfWF9qX7xfAJ5f2F+6X+xf/l8Qb6pfNG8AXm8wb3JvjG9+b7hvim+sbwCubwB/En8kf85v4G9Kfzx/AGZ/OH+if4x/vn+Qf9p//H/Q9n+Af0phphNLFQO1S9rtg2+slGFN1YOiTlrFA6BslEhQJZRQ1YOrMlFFA6Y0JB0cJJC2HCQgU1WTlVPlIwitVM0jelQFE+3UFF+1VSWT0MyEQFZdk89tVr2jPlclg6pXXfM1FwQEgjwE51gNBk7zWVklJAQEslgtI3MslLMzWP0kxATQV2WTxAC0D4YPaAO2k2SfZg+YD8oPALSftp/on/IPDK8erzCvQq9oXBfmE2wUgmwUQldtI7X+nBS8lBR5Vp0zOG1W5SPoVZ0TrFWF85txVZ3zOVV9pNwUx81UbSOOVB00tPQRVLY989xTLSOjUz3zbC1TvRM0U32kUsWklIcaRqJLjPQUUuWkhIf+8mtuURU0UXWDAFGd8yvJUFUzhWwkTnT1fITVwoQkV2yE6GSEgE42HQMTTnWDkE1N9gajqUwdNKwk9FxEk6Q0Lm1LRaPLSh0DU0r9Jlpeg0ktI4NJ1ROvBDTbEUrNI4pKRaMLSwBVhBSPVk1OP1g7HsVOz2A/AIrPpD+ez6g/wj/sP+bPCE8AGt8s315PWE9S32Tfdt+Y3wCq37zfzt/g3/LfJM8G7xjvABqPNO9G72DvUu9074bvoO8Acu/M7ybv+O8K/9zvJv/o7wBC/0z/Zv+Q/3L/fP/G/9j/AHr/7P/2/yAP8v80DyYPCA8AWg9sD34PUA+yD8QPng+ID8DSDxwfFv0+hW4jxMSuTLZ1w6VNzSOqTl2ET7QdtHSE4HyEUlHlI8itUYWjPFL9tFL9wyG1U4UkU7WjCVS1w5ja5KQMvKR+Vd2T8FU2/cNhVnXD1VZ1pmal1nbCNVj1JFj9wwFZtt2TMFl1gyBZvYRYtnXDtViFg3ZYTZMkFgyU6VeFo8zcn1afcC8Agi9UL9afaC+6L6Qv/p9IrwASPyQ/Nj9Qr2KhXq9wo/7CWzFX3YPvVu2EVvWDC2dWBZMnnKfug6yn1qIzKFWFNNSkuFSNtMSka0dUxcMO1KTYU/3D26FThaNcU0WDJVPWxcPuUgWTt5yEgFK2taNJUiWTElJlE9qtUUWDlVHdI2CMFChtUVWD8VDlA7pQxbMrg1CFo0xctBV8hHMQttaiOE9lE8pOTRNetU49lE2Fo4xNVYMhtU1lNEzlAzpMBZPXaOwHJrNUFUrFw05K/cNj8UkFJPS3VoLBSUUzrSsMxKpKrURL/SNdAIzX5g3+xUbPWF9qX3zPjl8AuM+yX8Rf1l/Iw+7N3s843wAibzRvRm+Q34rZXm+Ib5pvAKxvvm/Qb+Jv9G/uDygfEn8AJH82fzAfYn90fxb/UH+SfwC0f5Z/4H/yf8x/Do8ojzqPAEyPZo8gH3qPlI+mj7iPyo8A3I+GjxCf8o8knx6PQJ9yjwBsn3afgJ8in8SfZp/gn9KfYAyv7p8Yr5qRRjKLS4WjawxMxaPnXBTlTYW20v4iDWRHplL4bERsUar9w+FEtFc0RMostDzWBLTOU+0UVP2jtFTWNbMmVbUTmaw0ClbWRTN7VqVD7JQ0d1faPUPlbDRRWKVTuFiiPUMVFCeWsxwk4DwklNoUtFUMJBFYJSPdVwCNFNwvvi94v4q/nL9ev2i/ALq/5L9GPwjPGs8sz04/aDOoTs9Aw5aSmmw0YdS0IGr0tN2MNJqUNFdWpVO1GIw02sQ0j1U1I1atVaVDHFU9I+TEFKzNVH1TdVSVFMSkBFTWnRO/U4VDiLykUlO2lZMaU2VD41I9w6utUj0jdFJNEz40RPptUW0TwlGVk4pRPSNrVFGtoxw8ROVQVRS2hKR4UP1DM1CFQ/itT6VTiE9V1E8NY7FtTn1TRU6to9xNJdStTWVD80ylREytRExY9bQkV66i/EqFQ5jk1Ns4Sn1TxUn1o4dJNh0jkEnVs+BJ5UaGMgvPSsVDN3xXZm+AY+ZVAE5fgFN+w1zvfl+YX6JfrO8Axu/oWw5l7u0Gb1BvIvkO/wBA/3pvXP9+b4j/mv+s/77/AND/4v/0/wYPMK+anyQPJq8AMA9iD3QPhg9YD0oPrA/ODwCoD6IP/A8OH/APOh9EH14fAMgPkh98H34fuB+aH+wfdh8A+B8SLxwvrh9ILzIvVC92LwCIL5ovpC++L9Av6i/8LwY/iCA/Uimuopw8NMNAhuIlaqxFTr3DZozULFD1NE1QxUMXUaVEVEQBJNdWxkLnUj1DdQzU6rSkm15U1bPQVL2kvMS2ZVW94yiUx37yI1f9Q2uTVwXjAAy0aFgFs9vRWH1DIllVwylZVvWjB1n9Q8M0tIQ0tNtEWGVDA1i9w9ZXQtVDxOy/br+ASzbywYRPAK6/eE/av9xP7k/4vxJfJF+gNl9IX2LJVsX2orfMRJCqXERUfMQRBFTN5KSLtVbt00icxAdWpaO6tVW1o37MxERVpaMKrVU189FUpaOa1DRi2VQlRMSk5FMd469TmvWkUzXzQVPNVATU0tYc1JtSheRSHeMfUtpdpFHNQ7BRVcN5UWp100OUNAycpNdQtaPbnlClo1pQ7cMkUKqtxE/l5E+dNE+1xE7M5TSk1LxNraS01NNM1k1Ta0y94wjE1KFL2s1DQNTU3UpNs31KtnXTA0qlo6pJvVRJmtWkSTXz8UmNpBzk7wVKveNINPcODf7tVu9o7wCK71x/pu/Y665/0H/if0TvAC79Nv02/yiPUv98/zbvYI8Aco98j56PyI/aj+yPTi8AnwASnySfNj/4j2qfVJ9On3ifAJqfvJ/On+Cfup/0nw6vIK8AMq9Mrzav+J9yr4yvpq8YPwCSr8yv5q/4rxK/LL8Wv0i/AOKvXL9uv1C/Mr+cv36/0L+Aqr/sv+a/IM/6vxTHZlNL2u3TeMxkqE29w6ZOtgXTok+900xQBePAtnxkNFHt06hR5WMdtjRkr1J10yNTbZOXrVNlUwlUtWN89MTv1VR1dFW9ZFXl415WshVEVt1kBFStV+3TGNYcRIJYrTRYTVMrWbQdRj5C9AxEuFi1U3otWAVjN1h91FcdZFxPAG5PqE+S36Tftk/QT9rf7N8ABl9QUwbvKO8670zvZlVeXbT+U5REgVzUQldtY/61Vh1zvKxUd1Ztkye2pFToVR1zrFVtM3G1VQ3TOLxU/lS1M8VtVG1jjlQFY0dURYNtEdxU2lO1w6NTtWOrbFOVxFMdc/y0NMVpUoXkJGRLpDQUUrVjW9xR9VOkUW1jbmRkszdRBUSUNLxQfXOFamxkTow1UNUzwk9tk2tXT8Vz6KxkfE61M1P1TZU0bDVNZVRMhVRVTCV0S51kS7VTKux0y65K9XNOJHUEdJ5JprXDg0n9VBR0ESR0jxVKdTMm5GRdtI/+fV5/AGgPan98D6Z9xn/Af+p/5AcATn0+j1iPOo80Hx4fWB+6jwBkH26fsI+aH8Qf1h/oH/ofAAwvNs9IzyIvRC8+L1AvWi8AfC/+v4Avsi/UL9Yv4C8CPwDMLwY/MD/yL0w/dj+YP6o/AIQ/jj/AP2o/5D/+PxhPKk8ANE9WT0hPak+ET55PeE+yTwDUT8Y/6E/iTxRfHl8wW87Sy4BLXWRMPWTUZOFNLJ32LtLiTwVjZ4RljMRrUFFFE+FkZFdS/WNlykT0PPxXlgIlVL3E1VTFxFUNdFUtUwpWtk3je1YtU+pWzQNYtgzUyFe1wzNYHXOczVitExNZJda+8hFZamXz4CRkoxTUYlhl80sgWHXj6QxnRhLB/N8Art1uZW5lrt+wb7rfzG/mbwD4byLvHH8GfyB/Un9kf251poYip1etFITkMXzk76r8VJqk5Fes5BcEZNjFVT1zncTk48AO0ihVtNXG3lKp3MRxVC1TOtrcxAH0dMpTrROTU7Ztc1tT3eMlU6VUUlrldFIt03JS9XRSlQPbBVI9c81R3eOVUWrtxFEtUxpM9ORQBdTadPR1dIQ9UI1TB1DW3WOgT5XET0XTqk62vfNBTmXT1E1l83DVTY2ETQUETN3jNUy05cRkxFg0VPdKDYRKNmXzMEoN09hJtfQMB9a+8sFJRdNK/PTPSgBd9JQHhi9Ik1YPiAuOD4ifAKIPrJ/eD9Cf4p/sDwavQB8AYh88r06vYK+yH3Svlq+ArwCSr8yv3q/wrwK/FL8WXzBfAEq/RF8uv0C/Yr+Uv6a/iL8Ayr/sv2a/wL8SzxzPNs8ozwBSz3TPZs9wz4LPxM+2z5jPAMLP9M/OzwjfGt88307fYN8Act+c33bfkN+63+Tfht/Q32Aa7yzv/t8460bynEuV42s+TL2TKHxUKE4tZKVPFQMPdPc+4vp89I7VUf10Ui0DdjyE6lLWZVNcU2Xz0BT0RFTWBZO4VNXkVS0DtlWy9dMnpHducgtXXWN5bVdVg+VXvfNRWL3zq9FYzVRZlXRZzYMOzVldY9lYpXRcZFlYVo1TF1i9dFft48Y8fwB+b5D/ym+k/3ZvyP/q//z/gCZ/EA8yD0QPVg9gA95SuVB0B14FpnOMdGMc9CEkBFvNVl1jiVYFk0isdLUHBGTI3HSPVTWDUq1VvZMYVd2EVCWTmtVUTWRULWRUFZPzU7QlBByEhcRUT1MlkwqtUzWD0lJdA5tEhGWtUl2TLlLthFHNg75tUb2TiFEVk0NRZVRarFTXpOSeUL2UUJV0rVDl4/RPleRP/XRPsg2ETn3mZuK8TeXjVLVNXZPudOSITCUDHc1MlZOlS2UUfJThSjY1g4JKzYMeSh2WjlKphwyXJqLxDJRsLJTvBUq9k0j0l66vwKNen5CfAIIvnJ+mL8Cbvp/YL+ov/J8AJqUGPWatJj9IP3KvVC/23wB4P4o/tD/GP9g/6j9M7wZPAPg/Uu80T0ZPIE8yT2xPjk8AaE+iT7xPzk9wT+pPDF8WXwAoX0JfZF9OX2Bfgl+cXwZfALhf0l/kX/ZfCG8abyxvTm8AYG9Cb3RvZm+Ib8pftG+mbwC4b+JvBH8mfzh/+m9Md3YDWuSEeHTkaE0tJE4lk1tqT93zMFAVk6N8hK01ZISqUd0UUt3zkFpEhVNd83dTZePszOSrYFQ1JFR9lFWVI9VpVbUGTnK6rAQpV80j25hXdUMHWF0Di1jSNSRYNfYOg1mN4/9YVhUTxVh1Q4dUhEdMhC313PTQVy0TwmQPzv8AoP+qj5SP/v/gj/KPJA8Wn4AonyIPTJ92D2CfapFe8rfazISQdIRSV6Xj/lZaHSO8rAR5VnVDN7QE2/hVJRO6VaXjflW05ebG4vwEFMNURZONbVSVI1VUHSMcVO3jreYcFK9TzSN4LBQypVPllFJNhEQUjkwUV21SjeMfUkXz6VE9M9WxbBRsdBQ3VBT+ULZd88dQreORUE2TW6qkdCWc5NqsFFOcFOVWvBR8To3kTuUUTWXjqzxNdRRMnTRMlRRL2s0ESyUTKktNk8tKtC0mBvNK5eO0SWUTg81JJROqSQ22tuKGSgK9BEvFFDw3jj9gL7opji8AmC+yL7S/9i/Yv+q/DD8WPwBAPzLPRM+eP5g/as90z27PAHhPws/Uz+bP+M+6TxzfFt8AKN8af0TfPn9Y34rfnN9u3wC439Lf9N++3+jf4t8s7z7vAFDvEu9s717veO+q78Tv1u8AkO+y7wT/7u8g/zL/TP9u/wCA/2L/pP+e/7j/qv/s/9b/QPj/Cg9E/w4POAvOgoBcBLXalLSl3BSdTS0TotVOjQRPvQNnfBTeUFbdc1BRxRPErHQ6TKRbr1IlwyFTlbOV1ARbJVQ905dUPbRVNQTZVc0U/AReVqUT0Va2zYNAV3VzyFdlEzOhWIUELIRLgJZzWQUkWbZFk+1YlbO1WMUTZK1YdYMiWFWkVx0jzCB0h46PsI+aESbCwZwfph8AuI+KH9wfBi9ImxYvUJ9KL1BcL1afaJsOErGUJHHMFDMxV+V0BISqVp0EvJS1J8SU6OSUrFWtw2Nm/HQoVeV2/nK4VG0EauwER/wkEPQk2FOtw22TLKRcU02DJVPVk9XuRKS3zASBVKRJUrZ1gxJSNSPNUU2DlVVRBRRR5SRR7XPxnKRbulCtw4NQZaNMfKSzB1CVBv5yOE/Nk8qtTtWTXk5tk/mEdIxpTZWkjAVM1ZM+THUGtDYF/nIYJMSxSkWkSmplhEllNEl1g4JJNSStST2zJ0rFpErtcyEFSzUjXUQPPtUWzX6/iE8Amk+8v8a9xr/gT/JPHM9OzQAGzxhfSl+kz67PqM+CX5RfALZfyF/aX+xf/l8Qb0oPJG8ANg8gb1IPZG9+b5BvWk+8bwBOb6Bv4m/8b25v+G8SfzR/AP5vWH+Kf3x/nn+wf3p/5H8A9n+4fxKPLI8mj9B/Go9MjwBOj2iPeo+kj7aPyI/aj+yPwF6PAJ8inzSfTp1uIotLtmWjDEzNk+pM1UPorU1tIytPvaRQNaOFtpyk+lC9o29RJRPjbVHVQ1hSNZPKUiU2Gq4C0CSkQlQVtPQk6yC2biKbVTUjDVY1I31ZVi20jCR5V2Uz5SQUa1NYbSRYPbMXWaUktVllMxVMpNVYrTOYWjykV1QUFVhFQ+EcFwD+H/Afoq+0r8aviK+aqQ4vAAi/Gr8kL24vUL9iv3wvbr2mfpKcV90klCQhrCTfVrQkmlaNI1nEJBe0JK3KBKSNVbUDVPQEGm1VPVPhVIWTqlSdJG1U1UM4VCUT81M9tNosNIXclFBT1UMYU7T1tEw0qVQ0clIFEy7WPDT3Ua0DwMSUiFFqfRNSvAQatATkUD2zq61Q1URQpSRQtQP0tU9VE4WsNBhPBROu3U5VE0VOQNdBKNytTa0zWE09U/GMlIjJTEVEhAS9TEfOwvxK0oUESmUUPETFNESHSVatA5BJFTRJxcRKvSMLx0qlUzMEVzafWGN2TQB+T5Dfqk+038ZPyN8CXwxfAAbvEFsu70BfUu9k72ZfqF8Amu+M777v0O/i7/TvPp9YnwBi3yT/Xp9Q/2L/fP8+/4D/AHr/tP+u/+j/+v8EDw4PIA8AMg9cD0YPYA8KD5QPng+YDwDSD9wPhg/4DxIfHB8+HyAfAFofbB9+H5Afoh/EH74f0B8A4h/8Hy4fGC8iL0QvTh3OwtOcS+U25tIozDRsTraFk2pPBdMsUC2jo+islIPAvjKOfDQBUkCtZs4hdlI9QwU0xHi1UwXT7DQ0XlS149O1VOWUVc0jtlWV8yetVmUztVa14yMspJNNV70z/lfl1HSk0WykayVZ9aMwRKQBWbU0tjSki1jl00hYlfMHFmw02FfNI8Ykv5avqD8Auj/MP9avkD8CTxRPbr84T8BKT1xPdr+Is4ZNZqK3V6ZVw45XdcS0tA8kRM3axLSJvLRKVvWT+FXW1ZO8Vd2TgAw0R1XaVcMO5LTUVFXDnlTWzSNmVN2TIAzE6FNWxSOxUyUkU7XjQ+QkawxT/URShSOeUsWWahZTUm1D67yUs1ENpM1RJcNFUZ2UxJTYULatw5VQbUNbUA00UGaFI95PReSsxAVPlfPbl07VkyxO5dOoTbbtM0BNlfPXTO2TdNFMfZbWU6TURaTU5UqKlSRKFaRK7ZQk105TSVKtlElF5EzU8yRkVLTnIF4ttuXW3abdBsJhnGem3wDA38pvfG/m3wDvIu+05zbvABh7Zu9gf3J/LC9+f5j/un8AzH/ef/B/Ao8UjyaPMC9iLwBMj04fOI9ij3yPro/Aj9KPAOyP/o/gjxKfLJ8mn0ifUp8AXJ9en3ifip+0n9afkJ/ynwD8nw6v+J86rySvvp9Yr1KvAJyvlq+or7qvzK/er+iv+q9ALL8OvyC/Ur9kt4ZDS7XDW3hMrcOlTf20Ts0jW6ZPbUNLUMUjwaTEtTR8xKp0VB1StUOvrVJF4yFTxVRTRcMJVgRUflS1Q+/0JGMMNFvXVW1TY1blVFbNI2tGV6Vzs6REHljFRE1YJUPtWE02FlNZ/bRmdDS3WM0kRDQ1WH1TFfXsNNCsRMJ0T5Y/4D8A6j/Mz+bP2M/yz5TPns0m34BQ32LffE+G35DTJlOsRIJtVyVjRFflQwBX3UTFVp1DdxzEEzBoUuhVqsW0VbVDbwQ0NtxE/G1UbVPDVD3TjVSdQ21HBFQOVNVD2FNF46uhU50kU61DMixU+rVSBeRSBdOAUsVDSW1SrUMSUl0z2lGtQ8uiUZUkUXXEvCT+ULb1Y7hQpXODUM1TTFqUVBWsVL5PpXNTvFTL5U6NtE59xJQkjE1mxSMhTY3U7FRUTP201UtlNEtdMyoEdK5KRjXDTkr9tDRnrtNJnbS1SfVUSs0jhkrl5EsCPdNddK+WfX5vsGue/7BvANJv9G/mbf5vEH8SCSYPOAsAdn9YD2oPfA9u/4gPav/EDwDWD5gPsg8MHx4fMB96r2S/AGYfUB9qv4wfnh9Ir3of1B8Ath/4HwovHC8mLzgvSi9ULwB2L4gvmi+sL1YvuC/CL/wvAOYv+C8iPzw/Rj8YP2I/bD8Ajj+YP6o/3D/uPwBPEk8kT2A2T8A/0j9cT25Sg0v1VrYuYudMtbPhTR1UTqoNZE9tM2qsVVA941KibFTjjFRbUG4yylTkQK1TlWO1U31TJRxUmNVUPVRVbdOb5NQKVtZt03tWbTPqJFRaV9bd08hXbVMzRMSdWLb9AxNZRWMxWS1jFzVZJWPkPMSpWPX0ZMQbJ1gFU+xX3UQE367PALBfwl/UX5ZfAN8S3xxvFt+AON9Kb2Rvdm+Ib5ppbhKnpqTUcVdVVFxk7SRUmq1WXeNZVvXzGCRU2qbs1J9VBcYO81W1s/G2BFSsVK3zdVSNQzwtVPXjBFSN487kty7y215TzdMnU/0D41LWlWOrUm3EUo3jPlLabRMH1LTPUc3Tl1G2VVNhUQVTHFH1Q+VlUBX0UG0UtLRBUO202VCltt7SOE9VU7FO2hXkTgVT3E3143RNVpVjC0115ExldEwdxKxc9wZS/Erd05gchDi1St10SVXDkEnN04dtSa3zxUkd+89KbTOBOtT3Bj9wE4b/uPMX4mEAnIeu/7j/0v/0/+7/AA8SnwAcDzafQA+CD2yf/g+Qn/IPAKSfxp/Yn7Kf/J8OryCvMq8ARK9uP1ivSq90r15PmK/CrwCsr+avsK/arxy/Br8wv9KvAEy/jq/Ir4K/nL82v8C/0r8A3L+mv+i/Es8kzzbPSM9azwBsz+6/qM+6z8zPls/gz/rPABTfDt843yLfTN/+z5CzBlKznEv9dv6CKE21gyVa1HQnzHQRUD2EUEXklqTkjFG1YwFcd6ZDUraNQ1xTNYPQU/XjRLVUvXO2JHREVTVTuNFVndTMZ+5zV13jeVe0lXQ8VFNMVNNYpdRZth2TLlk98wpZ9UPVLVi9c5ZY9UNVTFV8VAvXV/XjxARvpl+478rvANzvnu2e7xD/Iv80/15vWP+Iav98/7ZyuYz/fvWOQpyqtGRhBPQgTPTN1GSJrVY1U0hW1XMH3GTIrVVN841VDeNUHOQYbVVVU9FU/WOaVPVz22JUffMrVM1D81NsTfT0RIVT7WNPU2XktVP1c9JUdJtStYRSrF3kbHT3Ub1DvtREiFbMRENRjURRBYRQBfO1oLzUZ6QEMFAN4/StT7WDhU/V1E/tY49pTp3U3HS85HRUTf1jq+pMxQRMTfMdnESh2UvlRAyE3UpN831Ktr1DHkq1Y8FJhURJqs3USfVD9UQUbFSE7wVK/YNIJJfmn/iTho/AiwCmj8CP2o/cHx6fAC8SLyyfADYvWJ9aL2wvfi+An/KftC8Ari/YL+ov/C8OPyA/Mj9EPwBuz2g/Wj9k32bfeD+qP7w/AL4/yD/yPwxPHk84TzJPTE8AVk9wT4pPnE+mT7BPwk/cTwDuT/hPCl88Xx5fOF9aX3RfAIZfkF+iX8xfrl/AX/JfFG+APk8wbxJvXG9Ob2hrlvNLrOV0/ARlTa0ETr1zZm1PFYMsUD0To1BVA2syUb10UX3zG1IF87WQZAQFPAR1UyVT6to8dVRN8+1U1QNfVWpN5FW9c0bk9LdWlXNtJUTkk1f10wBYDeMrhFjl1FglBFlV5sbTxVg9E8NMd/7TdHTzVwIdI84E/6bv6O/Kf9x/pn8AAP/6fySPTv9Iiz6PaI96j2ic/5b9vhK1lHSOV1UDq1JXfQP+JOS61PR5Wuz0ONz0+FXlBFUNg1uAVW0zR1XNhFRt46vFVH0DjgTkVhyUHrVU5dRTvfOxU+0TeFr81DQEdP5SrdPH5GdW7hJYUvXTIFwE64wEtbN8BG6cBDdRRXRRttXzyVDNI5NQhYNbbVBtMydQfQPeT20zs1dP5dTkBHxOXRMPVtwEqE0VFE2N5ExdE1tvTM0j80vVBEtl4zMqS12UZBRoSuX0XBSbr0lVA4JJPaZu4hUqXBSPXBQPnGRUzC9uNQCOH7gfqh+8r94f4K/yHwS/ABa/MC86v0wvXr9wv4K/lL8Avi+gL6K/3L/uvwDPEs8kzwA2z3hvWs9Ezz5viM+Cz5zPAF7PwM/Sz/zPps8I3xrfLN8ALt9Y32rfdN+O36Dfst/E3wD+z9jfct/83x7vMO/632TvAE7veN+C75zvtu+g76rv5O8A7u8I/xr/JP82/2D/Sv+U51L+g0vFlBykqgwVTVUDS6JOtfRPrQbGk1BFc9tQUU2TxFGN4zpStl2DrVJFsyFTvaOVrVPVsyNU/fRUNaRVbI3k9ITsVR2zXla1o6vRVhUUV+2DyDx0M21YXYOdWF0T/1gds6suWS2UWQ10WL3zstpMdGR8BCJY3YPpVwpFE8zEhMI0j95/EINGsgHBxA/mD/gPEo8MHy4fQB+AYo9kH3YfiB+aiY4dTqNXqrWjcSQUMFQU7dSEqmbchGlWvZTshOhVnQOtrBx0Y1UdpFW1o/FtVB2julRFs4FU3YO1SSQkERwk2lN1w5daBHVTNaMnUyUT8GyUrbj09IFSLSRSTZMUbVJNo89RNaOXUUWzq2FRHaRRDaRQnQO8tVC9o4XElE5Q3YMJWVDVZLxkPE+VdE5NA9tjTt2D+U1Fc5BNtGV0tPVMHZM+TI3j2tiU534jVLSxStWzU0raRbPxVKSVSTWjh0m2vaPFSUVzMEods64FSrVjJrSnrr/Ys46vwK8Asq/Mr9Y/6D/6rwxPLr0WTQCOPT5NVr9wT4JP1L/Gv6BPAMpP3E/uT6hPwk8kXzZfmO8Acv9sX2ZfeF+KX6RfZv+oXwDKX/xf7l8IbxpvLG8+b0hvAOpfjG+Gb6Bvkm98b85v6G8A2m8Mf/5vCH86f1R/Xn9wfwCCf5x/rn/Af9J/7H/ef/B/gJp/BI8ujziPUo+Ej44Si9b0NAhMTQPjrPThTZZNAyNPVRMNtCc+gvpqrCRslCThlJRXUh2jtcp8lFtMJM5TnZNAVVR9BFRtNFWNJFXFJNbkFHlWNaRXNaN3V1oVU+O8FE9YZSRYVaRpWWUGFlITdJTTWG0zTZZklFVYdZRcBN9EBwAmH7gP0gnWnf4P+J+ynwyvAC6vQK9SH2Svdq+Ir5qvpBdUphU+gprEFGEkpCBcpLXd3BSa5BRZVv0zGLbcFMpVVZOPVW0zVrb8FBxVfSPkVNUjrNYMBHVUnQM8FAT3U7ZVk79TRQOIU73zUpVTPYMaBATj7PduMnaZUs0U9IT6UaUE5PSKttz0VFEVQx5RRTPlWVBlNNSEalBNBFBFA1v4T50DjE/VpE8tNG1OJZNHTtUj3E1do6tdTaUkTNW0TG00TFilBLw3JqIAS1UESo0ERUr1hEnVtEQ39rNJFUMLTkqFJErl9GRHZo+QUwCWP7A/wj/MP97PAEv+PxDfACLfZEdmTT7fkEte34Dfuk8ADF+OX8jf2t/s3/7fEO8i7wA070aPQI9a72zvdu+I77LvAMTvpu+Y73Lv5O8O/yD/Mv8ARP9W//Dvcv+E/47/aP/K7wDk/67/8P8KD/z/Fg/o/yoPAEwPZg9AD3oPvA+m/6AP6g8AxA/2DwgfOh9MH94PUB8qH8yEF9YinEsNNgbSKE1q3YRODSNq3CQuUEUzS6VQ9aRR1bSkJAN0t7ZuMgZTBdN4U9Uj7KYMlGBUfZQstEUMtLZtVdUDJ1ZFM7VWtdPbI1fFs5NXDZMAWEC9tJSUg5D+I2yXXqL9ZJSrxVjVA4eMJEdsJAUWjCTXV20zxiSv/p/QLwDiL/QvJq8YPyo/PD9Wr6CjQF4/YK+KP5w/rq0+krcMNFOQV1W0zKQRfDTNNJRriValk0j0NPhVJbObvFWtE35VJSYmsgxZVR0mxhKaVJ2zZDS0tRwclOZEtK9TRZRT1nXTQVOFswpUtNJSZuUTnFLthlaSH1Lto23p5ISxUaUze1HFs7VD5BQM7ITXULXTk1lQ/YTMhCVQrRPezBSrbk+dJE+9RE61FE62xcOlTSWzPE2lJExUtdQMxAy0FKjsxEjMxLPlSt2EPFQMSp2ztGVJVbOCVMdWku9JBdQKRMTqTFRUfM+u3Z7PyM8A0s/UX+ZfCN8Kaf5fON86bwBMb47fcN9qb7Tflm+o37pvANxv7m8AfxJ/JH9+HzB/ih8AbH9mf0h/Wn+kf45/wH+yfwDkfyZ/qH8qjwSPDo84j0qPAIyPVo+Aj2KPvI/mj8CP0o8ABJ/2jyCfMp9kn26PWJ+KnwCcn66fwJ/Kn+yf1p/wnyKvgDyvNq9Ir1qvdK/+lQ4ygLVLvTRLhbOqTL3Doa1NVbOiTv0TptS0TK1QVSPAUJ2zNJS0qraUtDpSvcOxUsWzI21TFYOXU70zCVQFY7N+VGVUHCRjVQ0z8G1VfWNhVr1T1Vads21E3DSxV6UTHFjtNG1YfTPtWH1jMVlVI2sgWX1j8aQkt1j1M9V4bCQ1hCT11DTSVwJ9Y8FUP74v2L/qvww//r8AyL8iz0TPpj1Wz3jPis+cz5C+NbbNVrVWU1dNtq4S/m1WrRO+VlVDZ1Y1Jlb2MuhV7aRVhUNvLCTbNlXlE/xUBbPDVGqlpFRVQ0c01BBU/TOr2FM1w6BkRGpsRDKZUyXUfES3UqWkjERJbVLFoxJSdVPaUcWk2uQUbLREN1HdM/FQmv2TurxEg1DVpsZSFWrURL7sRFPkROVOrROzXk6ltLwUjE1tJE3abcRM/TNYTH1T9EvWhUOPS31TFHxksUqy5dRKpbRUVKJJBbODtUm1pEmdwwtK/URKFm3DHUttw13Mb5ZfqF8Awl/M7+5f+F8KbxT/Jv8wawB2bVZvUP+Cb4z/nm+Y/5LvAMT/5v/Y//L/HA8GrwCvOg8AVA9eD5Cvig90D64PkA/KDwDUD9YPCB9irxwfNh9IH2IfAGwffh+QH7ofnB/OH+Afoh8A/B8mLzgvSi8EL1YvYC8SLwCcL4YvmC/KL7wv7i/gLwo/ACQ/Rj8wPyI/fD92P6CrHlWsdlMkVOhNLfPu/ETlVU9lM2rURVDFo1KkRFvjUf3jWFJlM8p81NtAUwUDs1NdUyVUtv3jmFQFUwxVncObrVVtww1WhUN/RETvtkREX1ct885X9cM3bVgFA6NYdVMaWeWkbVn1wxdZxaPiWPXDq6dYJeNknEQkZLTpBVcF08g0x2bNDs8Yz9pPAOxPNs8YX0rPTF9uz3Bfgl+glF+uz7hbnlXuAqdUtHFmtLQxV01GZjKaVq2jq1lW/eMY9FTaFNSfNVXN5FWV0ypVtdQsRNusVM3jdVQF4zxUlh3TBlT1084Mt/bTU9oF0ygURONSZVOtUtYd03ZS9dM+dNQHUrYt489R9cOXUT20UbYt8x5RHUPlUC3jr21Q/eN4UL2jQVAVtFlQzaZesjxPPeROPdStTl2z3E2VtE0t4w9WDOSlTI1kTA1kS72j1WGkpACE5J185D1Ktr2j4UkdQ5VJ9cOHtUnN48Vk5EpKnVPLAUqt1PTn1i8AC7bvwH/SfwDc7/bvMP8ajyyPPv1m/1j7ADaFtv+Ij8L/rI/+/7iP4o8AzI8GnxifKp88n24/gD+SPwB0n36feJ+qn7Sfxp+Yf9qfAOyfDq8grzqvLK9Wr2ivgq8AlK+mr7ivyq/cr+6vAL9KrwAUvy6/UL9Kv3S/hr9Av5q/AHSvvr/Yv7K//L/uvyDPQs/AFM9GzzDPes+czy5CnEusJXYGgihNxcROnVMrpU8VdFBldLzU+szUjNK01AGEZ8YzUgXjXFNbQHFmUdBTJeNETGTbtlRtw0dVtUO4VdDFxPRXbuO8VHlkROdXWl3jU2xE01gdRFk1g9suWWXjClkdQ9VYWrVDmJREV1jV1FhtwwvXV01jxlxf9k/g3/LfADRf1t8Q7zrvTO+eXV7vgO+gku+k77ZfyOv2U1f9g2NqLOQgdOTNVNSLVrVDq0hW/WMHDGTKPESNbVWdQ1RVhcMaVXXUrVR1c5pUnURU1cRUZh1D9VN15BxEhVNFQ6tPU43UU+0z0hTUnGVS3XRShdSUZPdRHdO1wPw0iPQ0Q1G1NFFqtdRQLeOgzGRoUOVUbVCdQ/RP3XOFT/3EjU/9g5NOzcYu4wx0WGzMNcQ0iEwtYyFMHXRpS7X0NHThTHR9So1jox5KbXZmdfbDSa1j8SZsBGxKTURcBEWMf/aNADaFtn/ID9oP/H/+fziPIh8ARI+uDU6NTo+Yi3YfmB8CnwCkH64f+I9yzwQvFi8oLzovAEwvfs9YL4IvpM+GL5gvqi8AxC9mL9gv6i8cPw4/MD9CPwBUP24/YD8iP6Q/ns/AP9o/AOw//j+IPxpPNE8+TzBPWk8AjE92T2hPqk/ET9ZPuE/iTwAEXw5fGF8qX0RfZl94X0JfsIxXxuPsFTQEZU39Y2e1Tk1jZuxkLFBt06NtUH3zMlE906hRdeNbHVIt45BS7RMDZPSrdVNNU+pkZVR14+1VVG3zXzT1VeVjRgz0q7dWfdRXXXRXffMCNrTUh1il4+tYhdb+YtsnWXXj/Vht08NYqkXzhKRkRJxk8yzk0AJsZMJs7x7v6G/6byzvHn8AMH9Cf1R/du94f4p/nH+27dCuf8jjVmMUdJBsZFJX1r3D/lYV07wM9HdW2lVTNwz091WN07pV2r3DfiT0RFUV0/xUbJ1kNGSNVN0DVVQV0zUcRPTkbPSvUwWEfPRrMlM1hFKV08VStcNtjJz0V1Jt8x9SxeNr6VHd87G89GxR3QOzNVH1dOTEx1BFA5FVUKVzW+T0JOzE2vz0bVPs9OVOtcN8Tt3EtU41BE21wzxNddRM2m3zbyyU70tt849LVo3TKkvNhEoNFEoN9LaEBK9JffOCSY3TqjZsBAxKBdOGSlXUPJSBTzQXVl1uFQYd5g1GAmEA3JfuD/ifEh8cry6vQK9SqQCGHW4VPh+IH8ofrK/mH1hfAOIf5K8Gvxi/Kr88v06/YL8Acr+UX4a/mL+qv8y/hl/AvwD6vwzPpl8gzzrPVM8uz8i/ANq/pM+ez7jPqs/sz9bP+M8AYs8U3zbfiM8q32zfdt+I3wBK37Tfxt/Y3+rfDO+e3wDvABLvPO9m71DvYu+E747FtvKrg0tVA95ElKosBKFtTd1Tpk598+JP1VRtUFWD3FCl81BRRfNbxFHVczlSbXOtDGTbIFNFA7FT3QMlVNaNw5dU1XMJNIR8VVodBFXd82FWRWRWbXNbXVdVg8xXvYRY1eRtWN3zAVkVczBZVQRmlGTtWDUEpGRkWMVjWyJYjWPnV6XjyhR/ANZvCH/6/+T/5v/Q/0IPVA8Apn94D4oPnA+uD8h/2nHWddYOoqhX9aRXhfMxV6o1lFal46oUhGcMhCdtVv1T6FVlA51V3ZStVf1TKFU1lFTdU7atVE2jflSNY0dMFA5VVMX0U/Wjk3yEXBxk0yVTTfSUhLcMZIBSqlUUUu2TBRT0zbyElbVRNQNg/FQoUSXz8bbshLpQ9aODUGUDPdrMhAf0VKJPrWM0T7bdU8ZOpeNaToWD9bVNVYOM1FQHTS1jng1MhYM1TEVk9KcOk1Sk265KRZNKSv1T2EnW/eOQSb3kSSXzwUlmvQMrSlUmJvIhS2X0AKzv9qVOpcaf0C/ame6fAD8AEq8UPzY/SDturW6trq2GrwB4P6o/vD/2r/Cr1j/wr5LPACRPNk9IT1pPjO+m7zDvkk8ApE+W74jvuk/kT8ZPEF/yTwA0XxZfUF9aX2xfjl9IX3pfAKRf1l/oX/pfDG/OXyhvOm8AZG9Wb3hvYm+Mb55vsG/KbwDkb+ZvGH8qfwx/Pn8wf3J/oIR/Vn+Yf8pRvgKLnDQRbUxFk+pMLTPoTYUk1U/NdFCFg4XshPpQ2i2UUT2D41EtM1hSssX0UnUW/uLQU/0TRNREF0aTVb0DmyQUDVZmlZN/Vo2UxAR7V732Zr7iU1hlBLz0F1n1BLVZ9XMVnITVWIWTlm1Y9XNVWA1DE1iVkwvfVzUTyDQHvgUmD/CPADIPBJ/e/yifSp9cn96Nvg9AkJ+in7Sfxg/YC0bynOwEVWM8lCB8lN0EFJoMFK1XFBQXVi0zyCQUjW1V/RNUVS0zGFU9k63gRISqVCXzcWQUOs1UvePzU32UfBSFU9ZNI09THaRThfPhUrbdA6lS5eNyUkUzLtaMFPdRlfO+FISIUaz95i8xKBwE9OTkFK3VUC00UPUEUP0T9E+29SOFTzUTGE/N5E5W9SNFTmUkTTWkTU30ttx0iEx9kx1M3QRL2jUTWLxk90r9E5RKQt0DGZQkgyB2JR4jSc2js9xJXSbGkstKxVM3AEw3/j+4L8ov5C/evQY/ED8AKjkuP0DPUs9sP3bPoD+azwCsz77PEE8KT/TP7s8Y3yrfADzfTt9g33LfpH+2b5Dfot8AvN++3+Dfst8E7+7fEO8y7wBE717vcO+C75Tvpu9Q77LvANzvjn8Q//rvNP8e/9jv0u8AfP92/4j/mv/E/7b/0P/i/wAMD/b/GA9CDyQPVg9oD3IPsIwPbv+wA86inEu1oz7W3HQoTTXETo2zak9qpaRQdSOj5KQYUR0ktswUAVL9E3RSrYMGrVM1w3hTzaPsLIRg1VQ9JFQ1hFXFE7hV2q0DKgykulZFsylXJjXDmFelFMSEb7SEq4C27hInWT2TMFlNI//WtITFWH3Th7QUR1gsfRYGItZX/RPEfJ9enwAYnwov9B82nygvap9cL36fgIgvmi/cl9afuCu+LRait7Y8JJBXnaNSV1WjEVp8JM1sFIlWBbNIFKRb91XVc7pVtaN+NKRMUxA2EgxVRRbWcppMFKtkVCWDHDyE5nykr7VTdYN3jKRBU9VzCs1TnaPSUk2ErKRXUtZdgx9SdYRRfcOxUbRthAyEQwwUDFF909etUFWjkVCdI1v0pCRa/HTa9ARuTxUUTw3Ts5NO3QQUtKVNzaM8VU3dNEwFhEzVNEwlRFlLzTTstOFKNcRKdYNjB0p1NHS3RrKZSX3DVfF8tGx0RO9ctFSMxwD+z8C/0r/kv/a/EM8yzyxfAD5fYM+SyWbPkM+SX6Rfzs8AuE/CX+xf5l8QbyJvNG8GbwBYb2pvfG+mD4Bvim+cb17/AMBv6m8Efw5/KH+KDzx/Vn8AaH96f4R/jn/Af9J/pH/mfwD4fxqPBI8OjziPSo9cj26PAIiPeo+sjyaPyI/ij/SP/o8AGJ8qn0yfto9Yn3KflJ9en0zAiz4igEtFtk6jTFWj26FNJROmTp2jok9WZTNMUD0TwPSkNLyktagMFDysNK9SdbMjtoSkl1NFswlUzaN8rVR9I+1U9URVLbRV1j0jYFZFFFado0JXYnU0V82ktBeeIutY7aTVWT0TIKQU77QUt1iqBbN4xBQ1vKT4/CTSBVd9w8FULw4vAL8SvyS/ABYvOC9SL2y/fr+AL6K/tL9Qxr/AL+oh9kKx/CSC1BRbRFc9EwBXZTO8bBSraVatYyccNOhcFKq1VYUUVSUTNlVlM/ytVH1Dw1TNlFS1M0dWXMQQVFUT2IQ0oYw0rWqUNDJTrZP6pDS3tVLNlFLVk0lS/SMSzVItM9pR9ZQMFGxRtMWkFBTx/DS6UE1jg1lQ/ZYGUhVQNTO+FETbU08FU+VONTNeTtaNE/VNDRRNBVMlTVqVtExVE1hMHRP0TGRrk0sdExSEVLFKDdRlSiXUSfWUfNSCSd2UrUnNswtKJURKlbMdBUuVs11Mb65lhlXOT+BPAAJfBO8eX1BbJu9YX4JZzt0AXu+AX7pfrO/WX8Dvut/07wDe7wD/Kv88/76PUP9i/4T/AG7/iJ+q/8T/lv/Q/6Kf/P8A5v8QDzIPVA9ODwgPQg+UDwCWD2gPqg/UD+4PAB8iHxQfAD4fkP8aH1Qfhh94H5ofxB8Avh/oH/of3B8GLxgvKi9EL4BOL2AvWh+EL5YvqCt+Q0uqNTPeTOSuTEVN3ZROVrUzp0/Ns0sE1N70NAtUUb2jyByn9rMsrz6lWj7imESkDFUd035kpFvwVX1DY1b909V0r9ZuQjdY5ZRYfUMDWUCdr6+vwaL2M5SlFMTM3K8A5q84vwpB5jXmNQZPSL8yTwD0P25PkL/Sv6RPjk/Yv+q5YOa1xkX2vaYzfKTvVjXErBzHPuIoVvUj6lw0rtVVFfRV9SMqRFTzVDb1I7pUjeOBVK3EVMRtE0Sk3FNtM6NTHdStU72jKFNlNFI947hVUmVUUgU0Ul3UUkXj295R/SOXUY3jYVGyTVRRVVT0xLxQJdOFtgTUTlA94xhQ7ZRPtkWjPE8Fo9BObTROVr1D/U0VM5Qs1CzslEvGTHWkTN0mzpoZrCTbukqtI1pKHdP+Scr9JEnVJEm9RJTUK0oK9SRK9bMhrNeOHxD71t8A8N/6bxzvHu9I71LvbO9efQA+dRb1hu+Y76p5nn/Q7wr/ANR/3n/4fyKPNI9Gj8BvUo8AZI92j4iPmo/Ej56PwI/6jwDkjwafqI8inzSfRp8Yn1KfAJyfrp+An7qfxJ/un+CfGq8ABK8+ryivOq9kr3avUK9inwCkr7avyK+yj+Sv7q8Ivzq/AEy/jq9Yv2q/hL+Wv6i/srm2xkKLSy3TDEw1VExWLXPoTZ1kT23EUP0jrYfkxPpQPcRRbTPjzVEtc1hS3TQ0xFxTWh1kUxUzRFQNY7ZcVKxTUMZCm1XltFYdw39pVpXUzER7jDTnV20zK1NYvURY9SMapDeOMmsXWSXT1cQ0mFj9IzNXWP3ElDThVx00XEcAtk1OTxDfWk8s30bfWN9q3wB834ZPyE+y38Tf1k3O3/DTViYynFcVg2P8RCGENFXffMSbJFRZLFQYHFRbylWd041VFTRVHbNrGlWVc+FUNKxULTNrcVQdszp0VPNTndRZU/VURMRQUwVkU13kVVIlU6m8VHTEVC6kVGv4Ua0zwCzEiFF9M9tSURVjHFEVM+RQWp3TrQRkaFClNFDFM7P4T9XkFGQcT+UkTlYNc0VOfVRNtWRNVVStTD3DjEwNYyZMZMLUBHeeM0uVNEr9IydKZh3Dz0lN9IRkh0kVg2vTSS30Sm0zw0oVgwEzJHf2n/ijXn3mbwh/In8AHA8uf0APUg9kf15/mH/KfwCsD74PGI/qf9wPBh/gD/oPADwfTh9gH8r/hB9+H5gfqh8AxB/OH8i/Ai+8Hw4vKC8aLwA8L0YvYC96L5Qvni+wL8IvANwv5i8QP/IvLD8eP1g/Qj8A/C9eP3A/oj+8P64/uD/KPwDsPw5PME9CTyRPVk9wT9I/oGRPnk+oT4pJL1KczEQ6rUwFAyVNNQROpWNq2iT0LgT0oVBVIxdRik30UR3D/+zku+AuEgNWjOR1U41D6oxVVD3Ts9BUTWRM5LRVVSMnrVb1U7VWLRMjlMSTbVcdYwBYjUNqWJ30VtTEJVm95FktZFit9E1YVSOHWE3E1MQFzFQL11dNw8Q83/7PEG8q3wAkbzbfkN9qb3xvlt/w255voMBv0m/k1+5tfvK3VGSQqVfd5BTkERzkz3zEi9Y85EpWBVP6bMS8VVrN44B0VEdVXQMOTORr1FRdA55UxGZUzeOrIFT1tFN187FMVHqtUy0TQ1NddFNVw9bFUlVTnsTkM8De4iJS2tVj6yTEs1G1Y31Rag3DRyxUD9Tk2FAFA7WV9ORdHFQnUN3j4tlPjQQU9AhPVSOXTrY9wyxONQOoTVVjQG1NjUPaTA3zeEyNA7URTPSs3LRLS+20SipVJEpdhEoN87iU97Zz1UlFU/WM9GyE9O9KAE3klAceHzAT5v/4/wKfBA8ALg9gCzafWJ9qD3wPjg8wEwCWn8gP8g/Uj86f4J/6nwyvAFYvSK9ar2yvfq+YT5JPnK8Atq/IT9Kv7K/OT+CvIr80vwA+vxC/cr9cv36/CL9av9S/AKa/wL/iv/y/9r8wzyLPTM8Abs+AzwrPrM++z5DPys/UzwDezwDfEt8s3z7fUN+Kz2TfQH7fkN+i38zfHtXuY0u15Lb0RKVNBVOqTnVzps1PNYNMUM3k/HQ1Udod06rcdB1SLVOvUlZt8yNTLYRTreMJbHTbflR18/FUNaNjVbYdk9VVrZNhVnXkVixlVCR0r1cFUxrMV85zmVi1VlZSHlm1hORUt5lYVYTcVDVYpYQUdNICFHTClG82bxj/Kv88/w7/AFhvcv+E/5Zv2G+6/8z/3v8Q6G/yYZbljuKCFHST4JZTNVdFdFaVg3dWdVaOgmvoVS3kVS1Tb1V1c602RHT8VMVUVKXzjdlU5XRcVBBUjYPYU6oVVFMFVFON4zJMVPptUkVTxVJl84BS7WNtScR0ElIFU9pRjeNtoiRUbFGtozdRVVPb/lAd07pQNaODUGwV5h6SFVBVU75PNaPbU08dk+VO5UN8ToqlhE0lVE31Ru5jVIRYrUxlc/RLLVOPdIQqFrSUsUolFEqlht4DlBSzgkkF5KyEDEp1c4YKvIQULJRIFJeOn4ibLp0AFp8onzKf7B9mn3CfuplmLwDwm66fmCvunxivsq/ULw6vAPgvIj80P0Y/WD9633w/bj8AkD+iP7Q/vj/QP+I/7D8GTwDA3xpPLE9OT9jfik9sT5ZPALBPuk/UT95P8E8aX/xPLl8AQF9SX3RfXl9wX6pfvF+eXwDQX+Jf9F+mT8BfAm8cby5vAEBvam98b5ZviG9Sb8Rv7tWCViKu/N8O5W6DHOfPYjQK9HSo5AQ8PO9O72DjtoO2ZORhVVUj7lVl82BFVhUz04zvnuXPYoSs55Zm8jBZHeMgxOcOIrUlWF0DdtznjoL47O9W/wgQjyKJtiLBJI9Gj2j/ao8AfI+Oj6j/so/Ej9aP6I/6/ygMD5Z19gNWLQtnPA9ODyBgD3IBvgN8B1YiDowPng8AsAPO47wPzg/gCyblZuP8D5AOHyAfMhG+4l48H3ZyIaxUF89iVEzF5Evtg4uw9NTDEH4VViJOSp0j8UVJveOenB+uFQbjSlWkBUulg10UN85tdi0GLQa/ABi/Ci9EL+4fSL9iL+yvbrUAli+oL7ov1L/uL/g/8r8czwAuz0DPUs9kz3bPiM+az9xvAK7PyG/Kz9zPBt/wz7JvNN8A/s9g30rfdN+G38BvWt+03wCe3+Dfyt/83zbfEO8a70zvAG7vIO9i75Tvnu+w79rv7O8Avu/Q7wr/LP8e/yj/Sv9s/4Bu/4jvmv+k/8b/aNNOcoMFS/UD3vxvFnMUdxalJnWWlnJSUV0TyDx3dnKxLVKtsyFTNbOVXH82EksMVfUDfnx3xrJhjH9sFpU2EhxY/ZOhWHWTCwNZrbMxxH++k9x/XnIL6VetE8z8fwaPIB8yHwBEHw4fWB96H4wfno/wi64fANAf4h/0Hw6V9hVOAxyfxhID7VZVlDyfTp9gm251ZpJJtnyfbhIQlJduEqCklwZGoiVThQS8n4aT1J/mlQpusl48BCj8nw6vIKtWIls4T6Vzyk6l81pErwhWr2ijZtLXrPd+r5CvoqkWdnLBSfUTK7yvzq1m3QDGtWa1Jr8QTyJPXL9mv1C/AFJPfE+uvZa/2Luuv9i/4k8A3D/2T2jfKl88X05fYF9yXwCEX5ZfiP/a/7Rfpl/YX+pfAARvtl/IXxpvRG9ubzBvem8AjG9Wb5hv2m/Eb8ZvEH8CfwA0fy5/uG/6b1R/Zn94f4p/ALR/vn/Qf+J/DI8GjyCPMo8ARI9Wj3iPio9kj26PoI+6j6isj3altqNMRSPnDATlLU1tQ+hOLSPiLKQbMKJuQvgcNPOQzkLh9JRVNuQkylJ9Qz5TTQSslGtCVGWjtHwkJlVlM22ZXCQKVvUTe1a1o63sPCRaVxVT46QET21YbUO4WE0zFVltE2swWRVTE8wE4FgVU7WjxJRV5JQTWMUT3QFXPQRsH0YfKK86r0yvbh8AaB+iH5Svph/4H8qvvB/Wr6gALxIp/lKnHCRhfKQgauyk3TwkmkQkV1ZtQ9UYPCTaZCSfbCRWVdY9kxxVhTPkdASsVGY1Q3VURQR0lARU/fO1zqwkimyUUlPlgxq1U62UUv2jq1KFM3TVUv3zPsQkB9wkwlFW5YOKUW00Ua0EUU0zs+VQpQQ0lHhQBTNBtVBlM/kkBIxPNbRP2o00TjVDRU51A9xNqtW0Tf2jC1Q1TF00TFjtpNQ3rgL8SlUjmJTEazhKVcRJRSOHSc0DY5BJpcaWNaYCz0r9UwE3REf+X+jDZk0mTzhDLrMAFN8+T0jfSk9s337fiE+aTwAMX75P0E/q3+zP/t8Q7+rPAETvVu9o73rvjO+e77Dvso8A5I+ef/Dv6u8c//7vGP9C/wBc/w7/UP+C/5T/tv8g/5r/AOT/3v/4/yIPDA82D1gPSg8AhA/u/5APog+0D4YP8A8CHwAUH7YP4A9KHzwfVh84H3IfwKQffh+QH9of7B8GwpxLat20TGXTKByUKE5FI1snT43TLlBNM6U0lLMYUVU0BDQBUm0jdrVSHZRSPZNcUwXD7K1TtcNgVC3j04y0RY1VlcO4VRUkRLdmw1e2TTOVV7XDAFi9E2pa5JTTxJQlWS0kWVWTWwpZTTPVWL3jh+wka0dYNdMF7CTXV32TAcbsrxavMD9CP1Q/bq9oPwCKP5w//q/AP9I/5D/2PxC7TBa9fjKQV/20LLQRrDRbzVaFk4lWlcNITEStCVS0yFWls358tESlVd0kVX0mVpKadJRkvVT9MytUQKQIMfO1UxXEU02zd1N9M0BqrLQKbJTSzLSbUjXUZlyULlINlESUsVGVlLVRpUNDRCQMUQU0UNp9M6A0lGhQnbMkUMxdtCwkbk9NJCyUk060HSYGwrxcxFRNfSRMas3DbxQkCBSUpUsFVLYk1OFKbZOCSqWzHlbMxK9JnVRJhZRJ1dMz8Uk9lMzE70pNxNzPACbt/s8Q3yJvNN9Gb2jfam8AfG+W37Dbtt8Aa97f4G/ybwDsXybvEH8afzx/Xn9wf4J/AJR/Xg+wf6J/9B/Gf8B/Ao8AHI8ujxiPOo9kj26PgI+SjwC0j56PyI/aj+yP9o8InyKfAESfTo9Qn2KfdJ9Gn7Cfkp8AxJ92n9if0p8Urwav+J9CrwA0r1avaK+Cr5Svlq+wr8qvVOSvHkNLjSN4FCRobMRtbCQkp0/9M0tQtcNtwCxUNFFdY6hRrTNrHVLV05HcRAVTPWNrlVNdRFSNw3xU1VQVVCXUVT1j1YwkW0AmIlu3Vs1DQlcVxFeNQxka7Cf+MutY1SbOJa4yTf38JLVYFbT8JDX0tBP4V81EDMTCpD9WPzjPAErPXM+ePyjPcs+kz6Y/AE9A2s/sz/7PEEsG1ZZSsQzEsYIMxLOwDiL+Vs1TvNpMRHlkRDhWjUP6VVbNU6xVPUNxjCQ4bETb/lTNI8VUbUOOVNZVI1ZUdSMgjETaU1qlQ6NsJGxTRbRTRdRm7ETHUi1EXCRYUpVDbRTkRN5RlUOkUXVU1ky0OFG1JFG9U8lQqm20UG1DTjwlUBXET9bNc1dPXSROlcOATqpNcxNUVKgcJU0VxEymbSNcTAXETHSTrGQurUu1s89K1WRKnaP6NUkttEmlQ4NJrVYOUy1KjUOKSqUkS2VU9K8A9l8IbzppjrM8bz7/UP9abwB0/4b/mP+6adZt1mXWb+D/APL/TH8WDygPOg/870YPcA8Agg+UD56vuA/6r6wPpg/ADwD6DxQf7q/YD1ofPB9GH3AfAIofpB+2H5Af6h/UH/4fGC8AKi80Lz4vSC9iL3wvji9oLwCiL8QvLi/YL1IvBD8OPyA/ADI/VD9mP4g/ej+kP64/kD9gyj/sPwa/GLue8q5OndMhpjS3FsNEtzYyqlS/pkJLI1MFE5d0t57yfoy0afGMt25TVZ3TRlZtVMSsv15SHMS/1rW+UilZRNVUzES39L8GzTcyxLzPAIbPQF9SX2RfLl94X5pfrF8Axs8I08Zf6F/6XwxvFt0u36S4QxbjV03fX9nqhNSuLHTXXmI5VRXkVdXUlNdW/kJYVNXzEXy03LTfgp7SNszf3tU+Q+zXtmNRWDVEBO+2QgJRFWPLJOTJhSznBhIXPOc2MlpPlp3z7k695E7t1GR0lKhs737lfrL8PDSXXAQzWuTk1KzkWkpF1EnV42WqtOSHxO+e0oZK1dMLB0vdU11cB/bvCP8a/wAsj17/UI9y/3SPho+Yj7L5AMb/wP/a/+yPXg3+jwgfMp8ARJ9Wn2ifep/8P46f+D/iPwDMn76f4J/ynwyv/p/Yn0KvAEyvXq8gr4qvnK+ur3Cvyq8A5K/urwC/Er8sv0avQL9ivwB0v1a/mL96v8y/xr/Yv+q/ABTPpr8IzyrPTM9ez4DPcs8AnM+Oz7DP2s/Mz/bNvuPchBMRTG1kJEToLERbcD6CreVM5GhQpdPgPORSRVFtQ+MM5OvQzuLM3NR7QFMdk7NTQPZA4bUlrNSatGQMVRVjmzVVzeRW3VN9Vu1EtNTbX1edg85XteM3WLYdk6NY1eMaWU1EWba14xdZRUPiWLXkWFalQ2ZY5eMk1EVX/UMByLxffl9oX1LvjF+OXzjvAILvrO/eXd5f0O8abwT/LmVoLmUG/YaSpzRkcVfdg1ExvES70C7CmlxkWWRk2xhWVWPcVc1zn1VqPYRVxWMsnETzVO3j261UPYN1VFVjPFTKpUMGnGTOdEc2cl5TWv1DKHzU41Kd9FKlQ1t2UtVjPlL9Qwh01NvQUcVzl1Hdg2FRtp2DHlGF0+VQzXRQtmWDeFA1Y0FQfURQbDVGxmI8T4XTtU7Fc1tHTjVj4U39RE0dk6sTTb10TLVETNVj3lg0h+Z1NmKhSj0ESj3UpUldY5nEdzZiwbx0ShVKJXRKhZM3NIeGnwiLAF6NLo9Aj0ofXB9mj4Abdh8AgBPGjd6Nph32j+gf+h8MLwAOnyCfCon+D0AvUi+ELy7PAJAvAt+8L7Yv4C/yL8wv/i8AED8qP0w/Rj9wP1I/pD+ePwDIP9o/vD/+P4A/+j8cTy5PAEhPWk98T3ZPoE+ST7RPpk8A0E/yTwxfBl8gXzJfRF9WXwB4X4pfZF/2T3Bfwl/kX7ZfrABrxmKcS/X0TD0TJdlNLWRkBCdP7eMNUFp1I4M0BPhQpVOKDHTb/1Glc3RSpSPnUtBl9NRkw/COA1Slc7RUWo0EVc1jtlWlIydc/M0JzNR3V930RPRRWFZtA9FYLWRZBfMr7NRrB1l1I9ME5JZYhdO1VdTUEwTk1lelc8QQvO9e70h71hLBTH9uf6DvAJrvpH+2f8DvCv/sf/5/EI+oEv8kh67ynMxkY0T0ITZU9M9WHYOLVt0EvGW2XPTKVdVzjVUlc1RVVaVTGpT005TUnJRka2RU7WRUhdP1U9V0toTUhVN9809T3dMKWoxk0mzUnFI9FFJ9E6suUlVkUU3TwGTUiNYkBEVRpdRRpSPXUKKdc6A0BEvQTvNQJXP0tkTUiE89EwVPdSOTTU6VEyhOnXR0BFh8BJvzTK3zjExVhCzUqNpsFEg0FOVKtfOGShZV0yJK3dPKzAfOBbbTKUmVFMSU6rwERZwX7l8AqCOOHS4fOK9CH1yvbh+AHwCSr6SvdiXWFbatvq3WHzAvAGovDL/+r6gvKr9Uv3a/iL8Amr+sv6ZfuL/Kv/S/3r8IzwAKbxzP5l8wz2LPbM+Gz3jPAJLPvM+2z1jP4s8M3wbfAM8AKt80317fSN9q35TfVt+A3wC63+zf3t8Q7wLvNO/W3zjvACrvbO9+75Dfku9M767vyO/I0u8M/zaDS21knJRoTbat82xO3YNqT51zMLdQQKQwkaNQTaM1thSUqFHVcx1S7aOR1uz0BlM1BFNVA+xT1g2TYFTdlFRtA2FV2k2j1aRkRlbFY7dWtiUDJVclA5VXnWMCbVj144dYHYPrWP2EbVl9YylZ1XP9WMVjWcfc9/biR1h1A/jU9AXS1PTCzH82f1APYg90DwCef5gPqg+8D9Z/IIPWD/gPQAofHB82hTaFvvOMBJDU9KtSVw2TAESEvLxkebVWfaM4vPT3Vd2DurVVhWN+rPRFVSWT/K1UVfPDVIWEVE2jVa1UhWMeVH3z5tSEr6yE976SMlOdFFLN88Va/ISOdGRXUtWDH3xkq+lR7aOxJJRsLJQ31gyUAFEFBFDdY5FQqh0TW0yUJFxk2mSUU7ZclOVOHWN8TtWDD21OTaOlTR1jPE0tlK1M1YNvTE2US9WDj21L3YMqSx0Ty0o99K1KHRMLSpVkSVXzgw1J3YOqSSWUtJf2Yyz0AVRkt77tZrUer0CvQj90rwBmP4CvKjmmr6Az5q3GreavACA79q84v/rvBE8eTzhPQk8AXE9+T5BPok+0T+bvyE/aTwDsTw7/IF8KXzRf9k9QX2pfAERffl+QX3JfvF++X9hf+l8ADG/GX9BfIm9UbzZvSG96bwCsb15voG/Cb9Rv7m8Qfwp/ACx/Pn+ob1p/ZH9+f5B/qn9AtH++f9h/6n8Mh9YjS90TVeKkNK6clU3dJE5989umT8VzSlCNE95QqlUUUX2TyCSUPAQkr21SVfMjU61jl1P181sJVJUzmFRtIwyMF7aOAvBVVfNjVq30VmbNI0RXzRREFDdYPSNboVhV8wNZRZRZlfPTIFndlNz0txwEeFgITSTk9WQUzCwPPg+AD4oPAEyfbp1un6ifup/sD+YPIB+AAq8Ury4fOBMepdaF1vKCWVf1hNSE71bFc6psFK1pdBQoVoUT6pwUrK1VPSNxVW0jLJSk8bVUhRRU7aOBVPXzSVq0pBGspNpTVfRTjRNbXlMdAyhTtYRSlTNtuISEg1Ido0tSzSOrFFJtI9w0JJcUJGE1Ua0kUW1D81BlFFz0bYVchE5QrWMXUE2GWoYjT50zzk69hE7181v5TZXzkE19pE3tlI1MjRM+TFUkDIceAhjWzHS3Sv0USs3z9Una9SOn5CSMST0jwUlmHaMrSjWE7CQmS6X0ABSPrmXWNS4/OMsGxU4/cD8Acs+MP54/qM+6yR49zj1uRQDePf7PEN9ySR7fMN9yT0TfAF7fiN+a36zfvt8Qz8rf3N8A9t8I7wKPHO8OjzDvWu+E7wB275DvQu+877bv4O8C/xT/AMbvGP/y71z/Vv9w/4r/LP8Adv+Y/8r/5P9e/xAP4v/8/wA2DygPWg9kD0YPcA+KD5wPwK4PwA+y/9wP/gUeootLmuUkTPUj50xlJIy06KlOLYRcJINUJPpchG6iFCThJCQDIK6iyhS0PDVTPSOx3BRCVM0kxBRrJlWVg5mMpAxW7ZNrfVblI+xspFpXddOt49SET1j1pFh10xPNWZ2TMFn1Fv6C4FiqfSRYzbNV9BVYdSPfgVdthJyffp9YL2op9oLBAGwvhp+Yn8qfxC/OnyCv+i+gDD8ePyivQqn+AqfcFGNqrCQg5CTdbKSaVt2DtVd8pBh8pNhV5SOdLVXNg1RVhTRVdRSspGuqVJWkVPUDOlRVE20CxDTKU82zhVPlFFVThTRTdRRSlYOpDLRrdFLFNFJFEwVSrYObvlGVw4hRZYZ/ohytUc2D5FDlI61EtHU2REQ9UM2D9E9FtGS0bRxstK5ORRNFTm2Dq9hNBURNLTMLjLSIrUyVoyFM5SRL5SNdrUsVs/xKbYOYxEQ4WUoVtNS0h0mFtEnVRrauokpK3YPHSnXTMwBUx2bf0Msuz0BfUl98z5bPAJDPus+sX77P8MvGze5d9s8AEG9C3yRvbt9Qb2JvfG+ObwCgb7JvxG/uD9Bv+m/kbwZ/AOgPGn8UH05/aH9af5x/Hn8AwH+Kf6x/dn8AjxKPHI8mjwAgj1qPPI9uj4iPao+cj56PAMCP8o8En96PGJ8qn0yPRp8AYJ9qn4Sfro9Yn4KfxJ+2nzDon/qfFKd/opxLnbaOtbJ+o07ttGy0LlDNs6XVUIU0Ud20UZWjAVLarRN29KToUr0TXFPSFbPs3KXEpNGkFERVSsVDuKQ0KHQ3lkNXzbOtldwUA1jlI230FNOyHCQl/Be2MgpZzbPVVVjNc4cctEcUJAUctAvXV60TxqwnLjVOL2C/AJovdL+mL9gvur/Mv+Yv8L/AAs8UzybPQDtGzaaykFe0LUTkFA/ktM1WRTOJ1VbFQ0h8xAl0NMpVYm0Tfpw0u6BPogxV9aTatDSapBRkVFWkVEC1pDix8+Q0r1M9E3dNU6WzQFMNtJwU0pSkTZwURGVSXaT8NOl0FFuxUUUzeVHVw0N0pK0MfBTXUKWzoGykaGpcRCRkFNp0RG5PfaRmXBSTTk2mT6K8TcVDa1hN9aRMLSNvTDUWahYjSzXUS70z4UpVE1uCSm0THkrdxEnN1LVJtRRJ3VPxSb0TbAbc1O9KfUR0V0ZvKF86XwBM717vaFuOX4jvwl+078btAAZl3u3mXwD/Ev90bx7/eG8AWv9s/37/kP+i/7T/xv8grwDin+z/5v8QDyIPLA82D1APAPL/fA/On2APMg+sD84P6A8Ayg/8DxYfMB/CD1wfdh9IHwBaH5Qfhh/QH+IftB++HwAvAGIfFC8+L1Av8h+ELyYvkC9goi+0L84v4C/qL0tAAA</prop>
			</obj>
			<obj name="Protocol" class="HTCProtocol" version="1">
				<prop name="Created">2016-05-18T12:38:50.321</prop>
				<prop name="LastModified">1899-12-30T00:00:00.000</prop>
				<obj name="Programs" class="HTCRunProgramList" version="5">
					<list name="emlist" count="2">
						<obj name="item" class="HTCRunProgram" version="1">
							<prop name="name">Program</prop>
							<prop name="Cycles">1</prop>
							<prop name="AnalysisMode">None</prop>
							<obj name="Segments" class="TEMRunSegmentList" version="1">
								<list name="emlist" count="1">
									<obj name="item" class="HTCRunSegment" version="2">
										<prop name="Hold">180</prop>
										<prop name="Slope">4.4</prop>
										<prop name="StepDelay">0</prop>
										<prop name="StepSize">0</prop>
										<prop name="Target">95</prop>
										<prop name="Target2">0</prop>
										<prop name="AcquisitionMode">0</prop>
										<prop name="AcqPerDegree">5</prop>
									</obj>
								</list>
							</obj>
						</obj>
						<obj name="item" class="HTCRunProgram" version="1">
							<prop name="name">Program</prop>
							<prop name="Cycles">50</prop>
							<prop name="AnalysisMode">Quantification</prop>
							<obj name="Segments" class="TEMRunSegmentList" version="1">
								<list name="emlist" count="2">
									<obj name="item" class="HTCRunSegment" version="2">
										<prop name="Hold">15</prop>
										<prop name="Slope">4.4</prop>
										<prop name="StepDelay">0</prop>
										<prop name="StepSize">0</prop>
										<prop name="Target">95</prop>
										<prop name="Target2">0</prop>
										<prop name="AcquisitionMode">0</prop>
										<prop name="AcqPerDegree">5</prop>
									</obj>
									<obj name="item" class="HTCRunSegment" version="2">
										<prop name="Hold">60</prop>
										<prop name="Slope">2.2</prop>
										<prop name="StepDelay">0</prop>
										<prop name="StepSize">0</prop>
										<prop name="Target">55</prop>
										<prop name="Target2">0</prop>
										<prop name="AcquisitionMode">1</prop>
										<prop name="AcqPerDegree">5</prop>
									</obj>
								</list>
							</obj>
						</obj>
					</list>
					<list name="AnalysisModes" count="4">
						<item>None</item>
						<item>Quantification</item>
						<item>Melting Curves</item>
						<item>Color Compensation</item>
					</list>
					<prop name="ChannelCount">4</prop>
					<prop name="InstrumentSubclass">HTC_VER_10</prop>
					<obj name="Container" class="HTCBlockType" version="1">
						<prop name="Id">bt96S</prop>
						<prop name="RowCount">8</prop>
						<prop name="ColCount">12</prop>
						<prop name="OvershootDnDelay">10</prop>
						<prop name="OvershootUpDelay">10</prop>
						<prop name="RampRateMaxDn">2.2</prop>
						<prop name="RampRateMaxUp">4.4</prop>
						<prop name="ReactionVolMin">10</prop>
						<prop name="ReactionVolMax">100</prop>
						<prop name="ReactionVolDefault">20</prop>
						<prop name="HorVertCrosstalkCoefficient">0.0003</prop>
						<prop name="DiagCrosstalkCoefficent">0.0001</prop>
					</obj>
					<prop name="MaxPositionsToSeek">96</prop>
					<obj name="DetectionFormats" class="DetectionFormats" version="2">
						<list name="emlist" count="14">
							<obj name="item" class="HTCDetectionFormat" version="1">
								<list name="emlist" count="1">
									<obj name="item" class="HTCChannel" version="2">
										<prop name="name">SYBR Green I / HRM Dye</prop>
										<prop name="Active">1</prop>
										<prop name="EmissionWL">510</prop>
										<prop name="ExcitationWL">465</prop>
										<prop name="IntgrTime">250</prop>
										<prop name="MaxIntgrTime">1000</prop>
										<prop name="MeltFactor">1.2</prop>
										<prop name="QuantFactor">30</prop>
									</obj>
								</list>
								<prop name="name">SYBR Green I / HRM Dye</prop>
								<prop name="Active">1</prop>
								<prop name="DefChannelNdx">0</prop>
								<prop name="DenominatorNdx">-1</prop>
								<prop name="ReadOnly">0</prop>
								<list name="EmissionWLAvail" count="6">
									<item>488</item>
									<item>510</item>
									<item>580</item>
									<item>610</item>
									<item>640</item>
									<item>660</item>
								</list>
								<list name="ExcitationWLAvail" count="5">
									<item>440</item>
									<item>465</item>
									<item>498</item>
									<item>533</item>
									<item>618</item>
								</list>
								<prop name="MeasuringMode">hmmDynamic</prop>
							</obj>
							<obj name="item" class="HTCDetectionFormat" version="1">
								<list name="emlist" count="1">
									<obj name="item" class="HTCChannel" version="2">
										<prop name="name">SimpleProbe</prop>
										<prop name="Active">1</prop>
										<prop name="EmissionWL">510</prop>
										<prop name="ExcitationWL">465</prop>
										<prop name="IntgrTime">250</prop>
										<prop name="MaxIntgrTime">2000</prop>
										<prop name="MeltFactor">1.2</prop>
										<prop name="QuantFactor">2</prop>
									</obj>
								</list>
								<prop name="name">SimpleProbe</prop>
								<prop name="Active">1</prop>
								<prop name="DefChannelNdx">0</prop>
								<prop name="DenominatorNdx">-1</prop>
								<prop name="ReadOnly">0</prop>
								<list name="EmissionWLAvail" count="6">
									<item>488</item>
									<item>510</item>
									<item>580</item>
									<item>610</item>
									<item>640</item>
									<item>660</item>
								</list>
								<list name="ExcitationWLAvail" count="5">
									<item>440</item>
									<item>465</item>
									<item>498</item>
									<item>533</item>
									<item>618</item>
								</list>
								<prop name="MeasuringMode">hmmDynamic</prop>
							</obj>
							<obj name="item" class="HTCDetectionFormat" version="1">
								<list name="emlist" count="1">
									<obj name="item" class="HTCChannel" version="2">
										<prop name="name">FAM</prop>
										<prop name="Active">1</prop>
										<prop name="EmissionWL">510</prop>
										<prop name="ExcitationWL">465</prop>
										<prop name="IntgrTime">250</prop>
										<prop name="MaxIntgrTime">2000</prop>
										<prop name="MeltFactor">1</prop>
										<prop name="QuantFactor">10</prop>
									</obj>
								</list>
								<prop name="name">Mono Color Hydrolysis Probe / UPL Probe</prop>
								<prop name="Active">1</prop>
								<prop name="DefChannelNdx">0</prop>
								<prop name="DenominatorNdx">-1</prop>
								<prop name="ReadOnly">0</prop>
								<list name="EmissionWLAvail" count="6">
									<item>488</item>
									<item>510</item>
									<item>580</item>
									<item>610</item>
									<item>640</item>
									<item>660</item>
								</list>
								<list name="ExcitationWLAvail" count="5">
									<item>440</item>
									<item>465</item>
									<item>498</item>
									<item>533</item>
									<item>618</item>
								</list>
								<prop name="MeasuringMode">hmmDynamic</prop>
							</obj>
							<obj name="item" class="HTCDetectionFormat" version="1">
								<list name="emlist" count="2">
									<obj name="item" class="HTCChannel" version="2">
										<prop name="name">FAM</prop>
										<prop name="Active">1</prop>
										<prop name="EmissionWL">510</prop>
										<prop name="ExcitationWL">465</prop>
										<prop name="IntgrTime">250</prop>
										<prop name="MaxIntgrTime">2000</prop>
										<prop name="MeltFactor">1</prop>
										<prop name="QuantFactor">10</prop>
									</obj>
									<obj name="item" class="HTCChannel" version="2">
										<prop name="name">VIC / HEX / Yellow555</prop>
										<prop name="Active">1</prop>
										<prop name="EmissionWL">580</prop>
										<prop name="ExcitationWL">533</prop>
										<prop name="IntgrTime">250</prop>
										<prop name="MaxIntgrTime">2000</prop>
										<prop name="MeltFactor">1</prop>
										<prop name="QuantFactor">10</prop>
									</obj>
								</list>
								<prop name="name">Dual Color Hydrolysis Probe / UPL Probe</prop>
								<prop name="Active">1</prop>
								<prop name="DefChannelNdx">0</prop>
								<prop name="DenominatorNdx">-1</prop>
								<prop name="ReadOnly">0</prop>
								<list name="EmissionWLAvail" count="6">
									<item>488</item>
									<item>510</item>
									<item>580</item>
									<item>610</item>
									<item>640</item>
									<item>660</item>
								</list>
								<list name="ExcitationWLAvail" count="5">
									<item>440</item>
									<item>465</item>
									<item>498</item>
									<item>533</item>
									<item>618</item>
								</list>
								<prop name="MeasuringMode">hmmDynamic</prop>
							</obj>
							<obj name="item" class="HTCDetectionFormat" version="1">
								<list name="emlist" count="3">
									<obj name="item" class="HTCChannel" version="2">
										<prop name="name">FAM</prop>
										<prop name="Active">1</prop>
										<prop name="EmissionWL">510</prop>
										<prop name="ExcitationWL">465</prop>
										<prop name="IntgrTime">250</prop>
										<prop name="MaxIntgrTime">2000</prop>
										<prop name="MeltFactor">1</prop>
										<prop name="QuantFactor">10</prop>
									</obj>
									<obj name="item" class="HTCChannel" version="2">
										<prop name="name">VIC / HEX / Yellow555</prop>
										<prop name="Active">1</prop>
										<prop name="EmissionWL">580</prop>
										<prop name="ExcitationWL">533</prop>
										<prop name="IntgrTime">250</prop>
										<prop name="MaxIntgrTime">2000</prop>
										<prop name="MeltFactor">1</prop>
										<prop name="QuantFactor">10</prop>
									</obj>
									<obj name="item" class="HTCChannel" version="2">
										<prop name="name">Cy 5 / Cy 5.5</prop>
										<prop name="Active">1</prop>
										<prop name="EmissionWL">660</prop>
										<prop name="ExcitationWL">618</prop>
										<prop name="IntgrTime">250</prop>
										<prop name="MaxIntgrTime">2000</prop>
										<prop name="MeltFactor">1</prop>
										<prop name="QuantFactor">10</prop>
									</obj>
								</list>
								<prop name="name">3 Color Hydrolysis Probe</prop>
								<prop name="Active">1</prop>
								<prop name="DefChannelNdx">0</prop>
								<prop name="DenominatorNdx">-1</prop>
								<prop name="ReadOnly">0</prop>
								<list name="EmissionWLAvail" count="6">
									<item>488</item>
									<item>510</item>
									<item>580</item>
									<item>610</item>
									<item>640</item>
									<item>660</item>
								</list>
								<list name="ExcitationWLAvail" count="5">
									<item>440</item>
									<item>465</item>
									<item>498</item>
									<item>533</item>
									<item>618</item>
								</list>
								<prop name="MeasuringMode">hmmDynamic</prop>
							</obj>
							<obj name="item" class="HTCDetectionFormat" version="1">
								<list name="emlist" count="4">
									<obj name="item" class="HTCChannel" version="2">
										<prop name="name">Cyan 500</prop>
										<prop name="Active">1</prop>
										<prop name="EmissionWL">488</prop>
										<prop name="ExcitationWL">440</prop>
										<prop name="IntgrTime">250</prop>
										<prop name="MaxIntgrTime">2000</prop>
										<prop name="MeltFactor">1</prop>
										<prop name="QuantFactor">10</prop>
									</obj>
									<obj name="item" class="HTCChannel" version="2">
										<prop name="name">FAM</prop>
										<prop name="Active">1</prop>
										<prop name="EmissionWL">580</prop>
										<prop name="ExcitationWL">498</prop>
										<prop name="IntgrTime">250</prop>
										<prop name="MaxIntgrTime">2000</prop>
										<prop name="MeltFactor">1</prop>
										<prop name="QuantFactor">10</prop>
									</obj>
									<obj name="item" class="HTCChannel" version="2">
										<prop name="name">Red 610</prop>
										<prop name="Active">1</prop>
										<prop name="EmissionWL">610</prop>
										<prop name="ExcitationWL">533</prop>
										<prop name="IntgrTime">250</prop>
										<prop name="MaxIntgrTime">2000</prop>
										<prop name="MeltFactor">1</prop>
										<prop name="QuantFactor">10</prop>
									</obj>
									<obj name="item" class="HTCChannel" version="2">
										<prop name="name">Cy 5 / Cy 5.5</prop>
										<prop name="Active">1</prop>
										<prop name="EmissionWL">660</prop>
										<prop name="ExcitationWL">618</prop>
										<prop name="IntgrTime">250</prop>
										<prop name="MaxIntgrTime">2000</prop>
										<prop name="MeltFactor">1</prop>
										<prop name="QuantFactor">10</prop>
									</obj>
								</list>
								<prop name="name">4 Color Hydrolysis Probe</prop>
								<prop name="Active">1</prop>
								<prop name="DefChannelNdx">0</prop>
								<prop name="DenominatorNdx">-1</prop>
								<prop name="ReadOnly">0</prop>
								<list name="EmissionWLAvail" count="6">
									<item>488</item>
									<item>510</item>
									<item>580</item>
									<item>610</item>
									<item>640</item>
									<item>660</item>
								</list>
								<list name="ExcitationWLAvail" count="5">
									<item>440</item>
									<item>465</item>
									<item>498</item>
									<item>533</item>
									<item>618</item>
								</list>
								<prop name="MeasuringMode">hmmDynamic</prop>
							</obj>
							<obj name="item" class="HTCDetectionFormat" version="1">
								<list name="emlist" count="1">
									<obj name="item" class="HTCChannel" version="2">
										<prop name="name">Red 640</prop>
										<prop name="Active">1</prop>
										<prop name="EmissionWL">640</prop>
										<prop name="ExcitationWL">498</prop>
										<prop name="IntgrTime">250</prop>
										<prop name="MaxIntgrTime">2000</prop>
										<prop name="MeltFactor">1.2</prop>
										<prop name="QuantFactor">5</prop>
									</obj>
								</list>
								<prop name="name">Mono Color HybProbe</prop>
								<prop name="Active">1</prop>
								<prop name="DefChannelNdx">0</prop>
								<prop name="DenominatorNdx">-1</prop>
								<prop name="ReadOnly">0</prop>
								<list name="EmissionWLAvail" count="6">
									<item>488</item>
									<item>510</item>
									<item>580</item>
									<item>610</item>
									<item>640</item>
									<item>660</item>
								</list>
								<list name="ExcitationWLAvail" count="5">
									<item>440</item>
									<item>465</item>
									<item>498</item>
									<item>533</item>
									<item>618</item>
								</list>
								<prop name="MeasuringMode">hmmDynamic</prop>
							</obj>
							<obj name="item" class="HTCDetectionFormat" version="1">
								<list name="emlist" count="4">
									<obj name="item" class="HTCChannel" version="2">
										<prop name="name">Fluos</prop>
										<prop name="Active">1</prop>
										<prop name="EmissionWL">510</prop>
										<prop name="ExcitationWL">465</prop>
										<prop name="IntgrTime">250</prop>
										<prop name="MaxIntgrTime">2000</prop>
										<prop name="MeltFactor">2</prop>
										<prop name="QuantFactor">1.5</prop>
									</obj>
									<obj name="item" class="HTCChannel" version="2">
										<prop name="name">Red 610</prop>
										<prop name="Active">1</prop>
										<prop name="EmissionWL">610</prop>
										<prop name="ExcitationWL">498</prop>
										<prop name="IntgrTime">250</prop>
										<prop name="MaxIntgrTime">2000</prop>
										<prop name="MeltFactor">1.2</prop>
										<prop name="QuantFactor">5</prop>
									</obj>
									<obj name="item" class="HTCChannel" version="2">
										<prop name="name">Red 640</prop>
										<prop name="Active">1</prop>
										<prop name="EmissionWL">640</prop>
										<prop name="ExcitationWL">498</prop>
										<prop name="IntgrTime">250</prop>
										<prop name="MaxIntgrTime">2000</prop>
										<prop name="MeltFactor">1.2</prop>
										<prop name="QuantFactor">5</prop>
									</obj>
									<obj name="item" class="HTCChannel" version="2">
										<prop name="name">Cy 5 / Cy 5.5</prop>
										<prop name="Active">1</prop>
										<prop name="EmissionWL">660</prop>
										<prop name="ExcitationWL">498</prop>
										<prop name="IntgrTime">250</prop>
										<prop name="MaxIntgrTime">2000</prop>
										<prop name="MeltFactor">1.2</prop>
										<prop name="QuantFactor">5</prop>
									</obj>
								</list>
								<prop name="name">Multi Color HybProbe</prop>
								<prop name="Active">1</prop>
								<prop name="DefChannelNdx">0</prop>
								<prop name="DenominatorNdx">-1</prop>
								<prop name="ReadOnly">0</prop>
								<list name="EmissionWLAvail" count="6">
									<item>488</item>
									<item>510</item>
									<item>580</item>
									<item>610</item>
									<item>640</item>
									<item>660</item>
								</list>
								<list name="ExcitationWLAvail" count="5">
									<item>440</item>
									<item>465</item>
									<item>498</item>
									<item>533</item>
									<item>618</item>
								</list>
								<prop name="MeasuringMode">hmmDynamic</prop>
							</obj>
							<obj name="item" class="HTCDetectionFormat" version="1">
								<list name="emlist" count="4">
									<obj name="item" class="HTCChannel" version="2">
										<prop name="name">465-510</prop>
										<prop name="Active">1</prop>
										<prop name="EmissionWL">510</prop>
										<prop name="ExcitationWL">465</prop>
										<prop name="IntgrTime">250</prop>
										<prop name="MaxIntgrTime">1000</prop>
										<prop name="MeltFactor">1</prop>
										<prop name="QuantFactor">1</prop>
									</obj>
									<obj name="item" class="HTCChannel" version="2">
										<prop name="name">533-580</prop>
										<prop name="Active">1</prop>
										<prop name="EmissionWL">580</prop>
										<prop name="ExcitationWL">533</prop>
										<prop name="IntgrTime">250</prop>
										<prop name="MaxIntgrTime">1000</prop>
										<prop name="MeltFactor">1</prop>
										<prop name="QuantFactor">1</prop>
									</obj>
									<obj name="item" class="HTCChannel" version="2">
										<prop name="name">533-610</prop>
										<prop name="Active">1</prop>
										<prop name="EmissionWL">610</prop>
										<prop name="ExcitationWL">533</prop>
										<prop name="IntgrTime">250</prop>
										<prop name="MaxIntgrTime">1000</prop>
										<prop name="MeltFactor">1</prop>
										<prop name="QuantFactor">1</prop>
									</obj>
									<obj name="item" class="HTCChannel" version="2">
										<prop name="name">618-660</prop>
										<prop name="Active">1</prop>
										<prop name="EmissionWL">660</prop>
										<prop name="ExcitationWL">618</prop>
										<prop name="IntgrTime">250</prop>
										<prop name="MaxIntgrTime">1000</prop>
										<prop name="MeltFactor">1</prop>
										<prop name="QuantFactor">1</prop>
									</obj>
								</list>
								<prop name="name">SCicchitano1</prop>
								<prop name="Active">1</prop>
								<prop name="DefChannelNdx">0</prop>
								<prop name="DenominatorNdx">-1</prop>
								<prop name="ReadOnly">0</prop>
								<list name="EmissionWLAvail" count="6">
									<item>488</item>
									<item>510</item>
									<item>580</item>
									<item>610</item>
									<item>640</item>
									<item>660</item>
								</list>
								<list name="ExcitationWLAvail" count="5">
									<item>440</item>
									<item>465</item>
									<item>498</item>
									<item>533</item>
									<item>618</item>
								</list>
								<prop name="MeasuringMode">hmmDynamic</prop>
							</obj>
							<obj name="item" class="HTCDetectionFormat" version="1">
								<list name="emlist" count="2">
									<obj name="item" class="HTCChannel" version="2">
										<prop name="name">465-510</prop>
										<prop name="Active">1</prop>
										<prop name="EmissionWL">510</prop>
										<prop name="ExcitationWL">465</prop>
										<prop name="IntgrTime">250</prop>
										<prop name="MaxIntgrTime">1000</prop>
										<prop name="MeltFactor">1</prop>
										<prop name="QuantFactor">1</prop>
									</obj>
									<obj name="item" class="HTCChannel" version="2">
										<prop name="name">498-580</prop>
										<prop name="Active">1</prop>
										<prop name="EmissionWL">580</prop>
										<prop name="ExcitationWL">498</prop>
										<prop name="IntgrTime">250</prop>
										<prop name="MaxIntgrTime">1000</prop>
										<prop name="MeltFactor">1</prop>
										<prop name="QuantFactor">1</prop>
									</obj>
								</list>
								<prop name="name">VIC and FAM</prop>
								<prop name="Active">1</prop>
								<prop name="DefChannelNdx">0</prop>
								<prop name="DenominatorNdx">-1</prop>
								<prop name="ReadOnly">0</prop>
								<list name="EmissionWLAvail" count="6">
									<item>488</item>
									<item>510</item>
									<item>580</item>
									<item>610</item>
									<item>640</item>
									<item>660</item>
								</list>
								<list name="ExcitationWLAvail" count="5">
									<item>440</item>
									<item>465</item>
									<item>498</item>
									<item>533</item>
									<item>618</item>
								</list>
								<prop name="MeasuringMode">hmmDynamic</prop>
							</obj>
							<obj name="item" class="HTCDetectionFormat" version="1">
								<list name="emlist" count="2">
									<obj name="item" class="HTCChannel" version="2">
										<prop name="name">465-510</prop>
										<prop name="Active">1</prop>
										<prop name="EmissionWL">510</prop>
										<prop name="ExcitationWL">465</prop>
										<prop name="IntgrTime">250</prop>
										<prop name="MaxIntgrTime">1000</prop>
										<prop name="MeltFactor">1</prop>
										<prop name="QuantFactor">1</prop>
									</obj>
									<obj name="item" class="HTCChannel" version="2">
										<prop name="name">533-580</prop>
										<prop name="Active">1</prop>
										<prop name="EmissionWL">580</prop>
										<prop name="ExcitationWL">533</prop>
										<prop name="IntgrTime">250</prop>
										<prop name="MaxIntgrTime">1000</prop>
										<prop name="MeltFactor">1</prop>
										<prop name="QuantFactor">1</prop>
									</obj>
								</list>
								<prop name="name">Borowsky</prop>
								<prop name="Active">1</prop>
								<prop name="DefChannelNdx">0</prop>
								<prop name="DenominatorNdx">-1</prop>
								<prop name="ReadOnly">0</prop>
								<list name="EmissionWLAvail" count="6">
									<item>488</item>
									<item>510</item>
									<item>580</item>
									<item>610</item>
									<item>640</item>
									<item>660</item>
								</list>
								<list name="ExcitationWLAvail" count="5">
									<item>440</item>
									<item>465</item>
									<item>498</item>
									<item>533</item>
									<item>618</item>
								</list>
								<prop name="MeasuringMode">hmmDynamic</prop>
							</obj>
							<obj name="item" class="HTCDetectionFormat" version="1">
								<list name="emlist" count="2">
									<obj name="item" class="HTCChannel" version="2">
										<prop name="name">533-580</prop>
										<prop name="Active">1</prop>
										<prop name="EmissionWL">580</prop>
										<prop name="ExcitationWL">533</prop>
										<prop name="IntgrTime">250</prop>
										<prop name="MaxIntgrTime">1000</prop>
										<prop name="MeltFactor">1</prop>
										<prop name="QuantFactor">1</prop>
									</obj>
									<obj name="item" class="HTCChannel" version="2">
										<prop name="name">465-510</prop>
										<prop name="Active">1</prop>
										<prop name="EmissionWL">510</prop>
										<prop name="ExcitationWL">465</prop>
										<prop name="IntgrTime">250</prop>
										<prop name="MaxIntgrTime">1000</prop>
										<prop name="MeltFactor">1</prop>
										<prop name="QuantFactor">1</prop>
									</obj>
								</list>
								<prop name="name">RLB</prop>
								<prop name="Active">1</prop>
								<prop name="DefChannelNdx">0</prop>
								<prop name="DenominatorNdx">-1</prop>
								<prop name="ReadOnly">0</prop>
								<list name="EmissionWLAvail" count="6">
									<item>488</item>
									<item>510</item>
									<item>580</item>
									<item>610</item>
									<item>640</item>
									<item>660</item>
								</list>
								<list name="ExcitationWLAvail" count="5">
									<item>440</item>
									<item>465</item>
									<item>498</item>
									<item>533</item>
									<item>618</item>
								</list>
								<prop name="MeasuringMode">hmmDynamic</prop>
							</obj>
							<obj name="item" class="HTCDetectionFormat" version="1">
								<list name="emlist" count="0">
								</list>
								<prop name="name">New Format 1</prop>
								<prop name="Active">1</prop>
								<prop name="DefChannelNdx">-1</prop>
								<prop name="DenominatorNdx">-1</prop>
								<prop name="ReadOnly">0</prop>
								<list name="EmissionWLAvail" count="6">
									<item>488</item>
									<item>510</item>
									<item>580</item>
									<item>610</item>
									<item>640</item>
									<item>660</item>
								</list>
								<list name="ExcitationWLAvail" count="5">
									<item>440</item>
									<item>465</item>
									<item>498</item>
									<item>533</item>
									<item>618</item>
								</list>
								<prop name="MeasuringMode">hmmDynamic</prop>
							</obj>
							<obj name="item" class="HTCDetectionFormat" version="1">
								<list name="emlist" count="4">
									<obj name="item" class="HTCChannel" version="2">
										<prop name="name">618-660</prop>
										<prop name="Active">1</prop>
										<prop name="EmissionWL">660</prop>
										<prop name="ExcitationWL">618</prop>
										<prop name="IntgrTime">250</prop>
										<prop name="MaxIntgrTime">1000</prop>
										<prop name="MeltFactor">1</prop>
										<prop name="QuantFactor">1</prop>
									</obj>
									<obj name="item" class="HTCChannel" version="2">
										<prop name="name">498-580</prop>
										<prop name="Active">1</prop>
										<prop name="EmissionWL">580</prop>
										<prop name="ExcitationWL">498</prop>
										<prop name="IntgrTime">250</prop>
										<prop name="MaxIntgrTime">1000</prop>
										<prop name="MeltFactor">1</prop>
										<prop name="QuantFactor">1</prop>
									</obj>
									<obj name="item" class="HTCChannel" version="2">
										<prop name="name">533-580</prop>
										<prop name="Active">1</prop>
										<prop name="EmissionWL">580</prop>
										<prop name="ExcitationWL">533</prop>
										<prop name="IntgrTime">250</prop>
										<prop name="MaxIntgrTime">1000</prop>
										<prop name="MeltFactor">1</prop>
										<prop name="QuantFactor">1</prop>
									</obj>
									<obj name="item" class="HTCChannel" version="2">
										<prop name="name">465-510</prop>
										<prop name="Active">1</prop>
										<prop name="EmissionWL">510</prop>
										<prop name="ExcitationWL">465</prop>
										<prop name="IntgrTime">250</prop>
										<prop name="MaxIntgrTime">1000</prop>
										<prop name="MeltFactor">1</prop>
										<prop name="QuantFactor">1</prop>
									</obj>
								</list>
								<prop name="name">Borowsky_2</prop>
								<prop name="Active">1</prop>
								<prop name="DefChannelNdx">0</prop>
								<prop name="DenominatorNdx">-1</prop>
								<prop name="ReadOnly">0</prop>
								<list name="EmissionWLAvail" count="6">
									<item>488</item>
									<item>510</item>
									<item>580</item>
									<item>610</item>
									<item>640</item>
									<item>660</item>
								</list>
								<list name="ExcitationWLAvail" count="5">
									<item>440</item>
									<item>465</item>
									<item>498</item>
									<item>533</item>
									<item>618</item>
								</list>
								<prop name="MeasuringMode">hmmDynamic</prop>
							</obj>
						</list>
						<prop name="DefFormatName">Borowsky_2</prop>
					</obj>
					<list name="AcquisitionModes" count="4">
						<item>None</item>
						<item>Single</item>
						<item>Continuous</item>
						<item>Step</item>
					</list>
					<prop name="SeekTemp">30</prop>
					<prop name="SampleVolume">10</prop>
					<prop name="PlateID">06148354</prop>
				</obj>
			</obj>
			<prop name="CompletedProgramNo">3</prop>
			<prop name="StopPoint">3</prop>
			<prop name="CarouselConstMoved">0</prop>
		</obj>
		<obj name="AnlsAndSampleInfo" class="AnlsAndSampleInfo" version="1">
			<obj name="AnlsPropTypes" class="PropertyTypeList" version="1">
				<list name="emlist" count="3">
					<obj name="item" class="SamplePropType" version="1">
						<prop name="name">Units</prop>
						<prop name="PropClass">QuantUnitsProp</prop>
						<prop name="IsChannelProperty">0</prop>
						<prop name="SelectorOrder">0</prop>
						<prop name="ShowInSelector">0</prop>
						<prop name="ShowInTable">0</prop>
						<prop name="TableOrder">0</prop>
					</obj>
					<obj name="item" class="SamplePropType" version="1">
						<prop name="name">ExtRef</prop>
						<prop name="PropClass">RQExtRefProp</prop>
						<prop name="IsChannelProperty">0</prop>
						<prop name="SelectorOrder">0</prop>
						<prop name="ShowInSelector">0</prop>
						<prop name="ShowInTable">0</prop>
						<prop name="TableOrder">0</prop>
					</obj>
					<obj name="item" class="SamplePropType" version="1">
						<prop name="name">Endpt External Experiment</prop>
						<prop name="PropClass">EndptGenoExtExp</prop>
						<prop name="IsChannelProperty">0</prop>
						<prop name="SelectorOrder">0</prop>
						<prop name="ShowInSelector">0</prop>
						<prop name="ShowInTable">0</prop>
						<prop name="TableOrder">0</prop>
					</obj>
				</list>
			</obj>
			<obj name="SamplePropTypes" class="PropertyTypeList" version="1">
				<list name="emlist" count="26">
					<obj name="item" class="SamplePosPropType" version="1">
						<prop name="name">Position</prop>
						<prop name="PropClass">GenSampleEditPosition</prop>
						<prop name="AnalysisClass">General</prop>
						<prop name="IsChannelProperty">0</prop>
						<prop name="SelectorOrder">0</prop>
						<prop name="ShowInSelector">0</prop>
						<prop name="ShowInTable">1</prop>
						<prop name="TableOrder">0</prop>
					</obj>
					<obj name="item" class="SamplePropType" version="1">
						<prop name="name">Color</prop>
						<prop name="PropClass">SamplePrefColor</prop>
						<prop name="AnalysisClass">General</prop>
						<prop name="IsChannelProperty">0</prop>
						<prop name="SelectorOrder">1</prop>
						<prop name="ShowInSelector">0</prop>
						<prop name="ShowInTable">1</prop>
						<prop name="TableOrder">1</prop>
					</obj>
					<obj name="item" class="SamplePropType" version="1">
						<prop name="name">Replicate of</prop>
						<prop name="PropClass">GenSampleEditReplicate</prop>
						<prop name="AnalysisClass">General</prop>
						<prop name="IsChannelProperty">0</prop>
						<prop name="SelectorOrder">2</prop>
						<prop name="ShowInSelector">0</prop>
						<prop name="ShowInTable">1</prop>
						<prop name="TableOrder">2</prop>
					</obj>
					<obj name="item" class="SamplePropType" version="1">
						<prop name="name">Sample Name</prop>
						<prop name="PropClass">GenSampleEditName</prop>
						<prop name="AnalysisClass">General</prop>
						<prop name="IsChannelProperty">0</prop>
						<prop name="SelectorOrder">3</prop>
						<prop name="ShowInSelector">1</prop>
						<prop name="ShowInTable">1</prop>
						<prop name="TableOrder">3</prop>
					</obj>
					<obj name="item" class="SamplePropType" version="1">
						<prop name="name">Subsets</prop>
						<prop name="PropClass">GenSampleEditSubset</prop>
						<prop name="AnalysisClass">General</prop>
						<prop name="IsChannelProperty">0</prop>
						<prop name="SelectorOrder">4</prop>
						<prop name="ShowInSelector">0</prop>
						<prop name="ShowInTable">0</prop>
						<prop name="TableOrder">4</prop>
					</obj>
					<obj name="item" class="SamplePropType" version="1">
						<prop name="name">Notes</prop>
						<prop name="PropClass">GenSampleEditNotes</prop>
						<prop name="AnalysisClass">General</prop>
						<prop name="IsChannelProperty">0</prop>
						<prop name="SelectorOrder">5</prop>
						<prop name="ShowInSelector">0</prop>
						<prop name="ShowInTable">0</prop>
						<prop name="TableOrder">5</prop>
					</obj>
					<obj name="item" class="SamplePropType" version="1">
						<prop name="name">Sample ID</prop>
						<prop name="PropClass">HTCSampleID</prop>
						<prop name="AnalysisClass">General</prop>
						<prop name="IsChannelProperty">0</prop>
						<prop name="SelectorOrder">6</prop>
						<prop name="ShowInSelector">0</prop>
						<prop name="ShowInTable">0</prop>
						<prop name="TableOrder">6</prop>
					</obj>
					<obj name="item" class="SamplePropType" version="1">
						<prop name="name">Sample Prep Notes</prop>
						<prop name="PropClass">HTCSamplePrepNotes</prop>
						<prop name="AnalysisClass">General</prop>
						<prop name="IsChannelProperty">0</prop>
						<prop name="SelectorOrder">7</prop>
						<prop name="ShowInSelector">0</prop>
						<prop name="ShowInTable">0</prop>
						<prop name="TableOrder">7</prop>
					</obj>
					<obj name="item" class="SamplePrefWidthType" version="1">
						<prop name="name">Width</prop>
						<prop name="PropClass">SamplePrefWidth</prop>
						<prop name="AnalysisClass">Sample preferences</prop>
						<prop name="IsChannelProperty">0</prop>
						<prop name="SelectorOrder">8</prop>
						<prop name="ShowInSelector">0</prop>
						<prop name="ShowInTable">0</prop>
						<prop name="TableOrder">8</prop>
					</obj>
					<obj name="item" class="SamplePrefLineStyleType" version="1">
						<prop name="name">Line Style</prop>
						<prop name="PropClass">SamplePrefLineStyle</prop>
						<prop name="AnalysisClass">Sample preferences</prop>
						<prop name="IsChannelProperty">0</prop>
						<prop name="SelectorOrder">9</prop>
						<prop name="ShowInSelector">0</prop>
						<prop name="ShowInTable">0</prop>
						<prop name="TableOrder">9</prop>
					</obj>
					<obj name="item" class="SamplePrefPointStyleType" version="1">
						<prop name="name">Point Style</prop>
						<prop name="PropClass">SamplePrefPointStyle</prop>
						<prop name="AnalysisClass">Sample preferences</prop>
						<prop name="IsChannelProperty">0</prop>
						<prop name="SelectorOrder">10</prop>
						<prop name="ShowInSelector">0</prop>
						<prop name="ShowInTable">0</prop>
						<prop name="TableOrder">10</prop>
					</obj>
					<obj name="item" class="SamplePropType" version="1">
						<prop name="name">Dominant Channel</prop>
						<prop name="PropClass">DominantChannelProp</prop>
						<prop name="AnalysisClass">Color Compensation Analysis</prop>
						<prop name="IsChannelProperty">0</prop>
						<prop name="SelectorOrder">11</prop>
						<prop name="ShowInSelector">0</prop>
						<prop name="ShowInTable">0</prop>
						<prop name="TableOrder">11</prop>
					</obj>
					<obj name="item" class="EndPtSampleTypePropertyType" version="1">
						<prop name="name">EndPt Sample Type</prop>
						<prop name="PropClass">GroupingSample</prop>
						<prop name="AnalysisClass">EndPtGenotyping</prop>
						<prop name="IsChannelProperty">0</prop>
						<prop name="SelectorOrder">12</prop>
						<prop name="ShowInSelector">0</prop>
						<prop name="ShowInTable">0</prop>
						<prop name="TableOrder">12</prop>
					</obj>
					<obj name="item" class="SamplePropType" version="1">
						<prop name="name">EndPt Genotype</prop>
						<prop name="PropClass">Genotype</prop>
						<prop name="AnalysisClass">EndPtGenotyping</prop>
						<prop name="IsChannelProperty">0</prop>
						<prop name="SelectorOrder">13</prop>
						<prop name="ShowInSelector">0</prop>
						<prop name="ShowInTable">0</prop>
						<prop name="TableOrder">13</prop>
					</obj>
					<obj name="item" class="SamplePropType" version="1">
						<prop name="name">Target Name</prop>
						<prop name="PropClass">TargetName</prop>
						<prop name="AnalysisClass">General</prop>
						<prop name="IsChannelProperty">1</prop>
						<prop name="SelectorOrder">14</prop>
						<prop name="ShowInSelector">0</prop>
						<prop name="ShowInTable">0</prop>
						<prop name="TableOrder">14</prop>
					</obj>
					<obj name="item" class="QuantSampleTypePropertyType" version="1">
						<prop name="name">Quantification Sample Type</prop>
						<prop name="PropClass">QuantSampleTypeProperty</prop>
						<prop name="AnalysisClass">Quantification Analysis</prop>
						<prop name="IsChannelProperty">1</prop>
						<prop name="SelectorOrder">15</prop>
						<prop name="ShowInSelector">0</prop>
						<prop name="ShowInTable">0</prop>
						<prop name="TableOrder">15</prop>
					</obj>
					<obj name="item" class="SamplePropType" version="1">
						<prop name="name">Concentration</prop>
						<prop name="PropClass">QuantConcProperty</prop>
						<prop name="AnalysisClass">Quantification Analysis</prop>
						<prop name="IsChannelProperty">1</prop>
						<prop name="SelectorOrder">16</prop>
						<prop name="ShowInSelector">0</prop>
						<prop name="ShowInTable">0</prop>
						<prop name="TableOrder">16</prop>
					</obj>
					<obj name="item" class="QuantCpType" version="1">
						<prop name="name">Cp Low</prop>
						<prop name="PropClass">QuantCpLowProp</prop>
						<prop name="AnalysisClass">Quantification Analysis</prop>
						<prop name="IsChannelProperty">1</prop>
						<prop name="SelectorOrder">17</prop>
						<prop name="ShowInSelector">0</prop>
						<prop name="ShowInTable">0</prop>
						<prop name="TableOrder">17</prop>
					</obj>
					<obj name="item" class="QuantCpType" version="1">
						<prop name="name">Cp High</prop>
						<prop name="PropClass">QuantCpHighProp</prop>
						<prop name="AnalysisClass">Quantification Analysis</prop>
						<prop name="IsChannelProperty">1</prop>
						<prop name="SelectorOrder">18</prop>
						<prop name="ShowInSelector">0</prop>
						<prop name="ShowInTable">0</prop>
						<prop name="TableOrder">18</prop>
					</obj>
					<obj name="item" class="GroupSampleTypePropertyType" version="1">
						<prop name="name">Melt Geno Sample Type</prop>
						<prop name="PropClass">GroupChannelTypeProp</prop>
						<prop name="AnalysisClass">Melt Geno</prop>
						<prop name="IsChannelProperty">1</prop>
						<prop name="SelectorOrder">19</prop>
						<prop name="ShowInSelector">0</prop>
						<prop name="ShowInTable">0</prop>
						<prop name="TableOrder">19</prop>
					</obj>
					<obj name="item" class="SamplePropType" version="1">
						<prop name="name">Melt Geno Genotype</prop>
						<prop name="PropClass">ChannelGenotype</prop>
						<prop name="AnalysisClass">Melt Geno</prop>
						<prop name="IsChannelProperty">1</prop>
						<prop name="SelectorOrder">20</prop>
						<prop name="ShowInSelector">0</prop>
						<prop name="ShowInTable">0</prop>
						<prop name="TableOrder">20</prop>
					</obj>
					<obj name="item" class="RQTargetPropertyType" version="1">
						<prop name="name">Target Type</prop>
						<prop name="PropClass">RQTargetProperty</prop>
						<prop name="AnalysisClass">Relative Quantification</prop>
						<prop name="IsChannelProperty">1</prop>
						<prop name="SelectorOrder">21</prop>
						<prop name="ShowInSelector">0</prop>
						<prop name="ShowInTable">0</prop>
						<prop name="TableOrder">21</prop>
					</obj>
					<obj name="item" class="RQSampleTargetPropertyType" version="1">
						<prop name="name">Combined Sample and Target Type</prop>
						<prop name="PropClass">RQSampleTargetProperty</prop>
						<prop name="AnalysisClass">Relative Quantification</prop>
						<prop name="IsChannelProperty">1</prop>
						<prop name="SelectorOrder">22</prop>
						<prop name="ShowInSelector">0</prop>
						<prop name="ShowInTable">0</prop>
						<prop name="TableOrder">22</prop>
					</obj>
					<obj name="item" class="SamplePropType" version="1">
						<prop name="name">Efficiency</prop>
						<prop name="PropClass">RQEffProp</prop>
						<prop name="AnalysisClass">Relative Quantification</prop>
						<prop name="IsChannelProperty">1</prop>
						<prop name="SelectorOrder">23</prop>
						<prop name="ShowInSelector">0</prop>
						<prop name="ShowInTable">0</prop>
						<prop name="TableOrder">23</prop>
					</obj>
					<obj name="item" class="GroupSampleTypePropertyTypeNoPos" version="1">
						<prop name="name">Scanning Sample Type</prop>
						<prop name="PropClass">GroupChannelTypeProp</prop>
						<prop name="AnalysisClass">Scanning</prop>
						<prop name="IsChannelProperty">1</prop>
						<prop name="SelectorOrder">24</prop>
						<prop name="ShowInSelector">0</prop>
						<prop name="ShowInTable">0</prop>
						<prop name="TableOrder">24</prop>
					</obj>
					<obj name="item" class="SamplePropType" version="1">
						<prop name="name">Scanning Genotype</prop>
						<prop name="PropClass">ChannelGenotype</prop>
						<prop name="AnalysisClass">Scanning</prop>
						<prop name="IsChannelProperty">1</prop>
						<prop name="SelectorOrder">25</prop>
						<prop name="ShowInSelector">0</prop>
						<prop name="ShowInTable">0</prop>
						<prop name="TableOrder">25</prop>
					</obj>
				</list>
			</obj>
			<obj name="SelectedChannels" class="TEMIntegerSet" version="1">
				<list name="Items" count="4">
					<prop name="Item">0</prop>
					<prop name="Item">1</prop>
					<prop name="Item">2</prop>
					<prop name="Item">3</prop>
				</list>
			</obj>
			<obj name="AnalysisProperties" class="ExpPropList" version="1">
				<list name="emlist" count="3">
					<obj name="PropertyObject" class="EndptGenoExtExp" version="3">
						<prop name="PropertyTypeName">Endpt External Experiment</prop>
					</obj>
					<obj name="PropertyObject" class="RQExtRefProp" version="3">
						<prop name="PropertyTypeName">ExtRef</prop>
						<prop name="RefExpProg">-1</prop>
					</obj>
					<obj name="PropertyObject" class="QuantUnitsProp" version="3">
						<prop name="PropertyTypeName">Units</prop>
					</obj>
				</list>
			</obj>
			<obj name="SampleInfoList" class="SamplePropInfoList" version="1">
				<list name="emlist" count="96">
					<obj name="item" class="SamplePropInfo" version="1">
						<obj name="ChannelProperties" class="ChanPropList" version="2">
							<obj name="ChannelProperties" class="EMList" version="1">
								<list name="emlist" count="4">
									<obj name="item" class="PropertyList" version="1">
										<list name="emlist" count="12">
											<obj name="PropertyObject" class="RQSampleTargetProperty" version="4">
												<prop name="PropertyTypeName">Combined Sample and Target Type</prop>
												<prop name="Position">0</prop>
												<prop name="IsDefault">0</prop>
												<obj name="ChannelProp" class="ChannelProperty" version="1">
													<prop name="ChannelIdx">0</prop>
												</obj>
											</obj>
											<obj name="PropertyObject" class="QuantConcProperty" version="4">
												<prop name="PropertyTypeName">Concentration</prop>
												<prop name="Position">0</prop>
												<prop name="IsDefault">1</prop>
												<prop name="Concentration">0</prop>
												<obj name="ChannelProp" class="ChannelProperty" version="1">
													<prop name="ChannelIdx">0</prop>
												</obj>
												<prop name="ReadOnly">1</prop>
											</obj>
											<obj name="PropertyObject" class="QuantCpHighProp" version="4">
												<prop name="PropertyTypeName">Cp High</prop>
												<prop name="Position">0</prop>
												<prop name="IsDefault">1</prop>
												<prop name="CpRangeHigh">0</prop>
												<obj name="ChannelProp" class="ChannelProperty" version="1">
													<prop name="ChannelIdx">0</prop>
												</obj>
												<prop name="ReadOnly">1</prop>
											</obj>
											<obj name="PropertyObject" class="QuantCpLowProp" version="4">
												<prop name="PropertyTypeName">Cp Low</prop>
												<prop name="Position">0</prop>
												<prop name="IsDefault">1</prop>
												<prop name="CpRangeLow">0</prop>
												<obj name="ChannelProp" class="ChannelProperty" version="1">
													<prop name="ChannelIdx">0</prop>
												</obj>
												<prop name="ReadOnly">1</prop>
											</obj>
											<obj name="PropertyObject" class="RQEffProp" version="4">
												<prop name="PropertyTypeName">Efficiency</prop>
												<prop name="Position">0</prop>
												<prop name="IsDefault">1</prop>
												<prop name="Efficiency">2</prop>
												<obj name="ChannelProp" class="ChannelProperty" version="1">
													<prop name="ChannelIdx">0</prop>
												</obj>
											</obj>
											<obj name="PropertyObject" class="ChannelGenotype" version="4">
												<prop name="PropertyTypeName">Melt Geno Genotype</prop>
												<prop name="Position">0</prop>
												<prop name="IsDefault">1</prop>
												<prop name="ReadOnly">1</prop>
												<obj name="ChannelProp" class="ChannelProperty" version="1">
													<prop name="ChannelIdx">0</prop>
												</obj>
											</obj>
											<obj name="PropertyObject" class="GroupChannelTypeProp" version="4">
												<prop name="PropertyTypeName">Melt Geno Sample Type</prop>
												<prop name="Position">0</prop>
												<prop name="IsDefault">0</prop>
												<prop name="GroupSampleType">mstUnknown</prop>
												<obj name="ChannelProp" class="ChannelProperty" version="1">
													<prop name="ChannelIdx">0</prop>
												</obj>
											</obj>
											<obj name="PropertyObject" class="QuantSampleTypeProperty" version="4">
												<prop name="PropertyTypeName">Quantification Sample Type</prop>
												<prop name="Position">0</prop>
												<prop name="IsDefault">0</prop>
												<prop name="SampleType">qsUnknown</prop>
												<obj name="ChannelProp" class="ChannelProperty" version="1">
													<prop name="ChannelIdx">0</prop>
												</obj>
											</obj>
											<obj name="PropertyObject" class="ChannelGenotype" version="4">
												<prop name="PropertyTypeName">Scanning Genotype</prop>
												<prop name="Position">0</prop>
												<prop name="IsDefault">1</prop>
												<prop name="ReadOnly">1</prop>
												<obj name="ChannelProp" class="ChannelProperty" version="1">
													<prop name="ChannelIdx">0</prop>
												</obj>
											</obj>
											<obj name="PropertyObject" class="GroupChannelTypeProp" version="4">
												<prop name="PropertyTypeName">Scanning Sample Type</prop>
												<prop name="Position">0</prop>
												<prop name="IsDefault">0</prop>
												<prop name="GroupSampleType">mstUnknown</prop>
												<obj name="ChannelProp" class="ChannelProperty" version="1">
													<prop name="ChannelIdx">0</prop>
												</obj>
											</obj>
											<obj name="PropertyObject" class="TargetName" version="4">
												<prop name="PropertyTypeName">Target Name</prop>
												<prop name="Position">0</prop>
												<prop name="IsDefault">1</prop>
												<obj name="ChannelProp" class="ChannelProperty" version="1">
													<prop name="ChannelIdx">0</prop>
												</obj>
											</obj>
											<obj name="PropertyObject" class="RQTargetProperty" version="4">
												<prop name="PropertyTypeName">Target Type</prop>
												<prop name="Position">0</prop>
												<prop name="IsDefault">0</prop>
												<prop name="TargetType">dtNone</prop>
												<obj name="ChannelProp" class="ChannelProperty" version="1">
													<prop name="ChannelIdx">0</prop>
												</obj>
											</obj>
										</list>
									</obj>
									<obj name="item" class="PropertyList" version="1">
										<list name="emlist" count="12">
											<obj name="PropertyObject" class="RQSampleTargetProperty" version="4">
												<prop name="PropertyTypeName">Combined Sample and Target Type</prop>
												<prop name="Position">0</prop>
												<prop name="IsDefault">0</prop>
												<obj name="ChannelProp" class="ChannelProperty" version="1">
													<prop name="ChannelIdx">1</prop>
												</obj>
											</obj>
											<obj name="PropertyObject" class="QuantConcProperty" version="4">
												<prop name="PropertyTypeName">Concentration</prop>
												<prop name="Position">0</prop>
												<prop name="IsDefault">1</prop>
												<prop name="Concentration">0</prop>
												<obj name="ChannelProp" class="ChannelProperty" version="1">
													<prop name="ChannelIdx">1</prop>
												</obj>
												<prop name="ReadOnly">1</prop>
											</obj>
											<obj name="PropertyObject" class="QuantCpHighProp" version="4">
												<prop name="PropertyTypeName">Cp High</prop>
												<prop name="Position">0</prop>
												<prop name="IsDefault">1</prop>
												<prop name="CpRangeHigh">0</prop>
												<obj name="ChannelProp" class="ChannelProperty" version="1">
													<prop name="ChannelIdx">1</prop>
												</obj>
												<prop name="ReadOnly">1</prop>
											</obj>
											<obj name="PropertyObject" class="QuantCpLowProp" version="4">
												<prop name="PropertyTypeName">Cp Low</prop>
												<prop name="Position">0</prop>
												<prop name="IsDefault">1</prop>
												<prop name="CpRangeLow">0</prop>
												<obj name="ChannelProp" class="ChannelProperty" version="1">
													<prop name="ChannelIdx">1</prop>
												</obj>
												<prop name="ReadOnly">1</prop>
											</obj>
											<obj name="PropertyObject" class="RQEffProp" version="4">
												<prop name="PropertyTypeName">Efficiency</prop>
												<prop name="Position">0</prop>
												<prop name="IsDefault">1</prop>
												<prop name="Efficiency">2</prop>
												<obj name="ChannelProp" class="ChannelProperty" version="1">
													<prop name="ChannelIdx">1</prop>
												</obj>
											</obj>
											<obj name="PropertyObject" class="ChannelGenotype" version="4">
												<prop name="PropertyTypeName">Melt Geno Genotype</prop>
												<prop name="Position">0</prop>
												<prop name="IsDefault">1</prop>
												<prop name="ReadOnly">1</prop>
												<obj name="ChannelProp" class="ChannelProperty" version="1">
													<prop name="ChannelIdx">1</prop>
												</obj>
											</obj>
											<obj name="PropertyObject" class="GroupChannelTypeProp" version="4">
												<prop name="PropertyTypeName">Melt Geno Sample Type</prop>
												<prop name="Position">0</prop>
												<prop name="IsDefault">0</prop>
												<prop name="GroupSampleType">mstUnknown</prop>
												<obj name="ChannelProp" class="ChannelProperty" version="1">
													<prop name="ChannelIdx">1</prop>
												</obj>
											</obj>
											<obj name="PropertyObject" class="QuantSampleTypeProperty" version="4">
												<prop name="PropertyTypeName">Quantification Sample Type</prop>
												<prop name="Position">0</prop>
												<prop name="IsDefault">0</prop>
												<prop name="SampleType">qsUnknown</prop>
												<obj name="ChannelProp" class="ChannelProperty" version="1">
													<prop name="ChannelIdx">1</prop>
												</obj>
											</obj>
											<obj name="PropertyObject" class="ChannelGenotype" version="4">
												<prop name="PropertyTypeName">Scanning Genotype</prop>
												<prop name="Position">0</prop>
												<prop name="IsDefault">1</prop>
												<prop name="ReadOnly">1</prop>
												<obj name="ChannelProp" class="ChannelProperty" version="1">
													<prop name="ChannelIdx">1</prop>
												</obj>
											</obj>
											<obj name="PropertyObject" class="GroupChannelTypeProp" version="4">
												<prop name="PropertyTypeName">Scanning Sample Type</prop>
												<prop name="Position">0</prop>
												<prop name="IsDefault">0</prop>
												<prop name="GroupSampleType">mstUnknown</prop>
												<obj name="ChannelProp" class="ChannelProperty" version="1">
													<prop name="ChannelIdx">1</prop>
												</obj>
											</obj>
											<obj name="PropertyObject" class="TargetName" version="4">
												<prop name="PropertyTypeName">Target Name</prop>
												<prop name="Position">0</prop>
												<prop name="IsDefault">1</prop>
												<obj name="ChannelProp" class="ChannelProperty" version="1">
													<prop name="ChannelIdx">1</prop>
												</obj>
											</obj>
											<obj name="PropertyObject" class="RQTargetProperty" version="4">
												<prop name="PropertyTypeName">Target Type</prop>
												<prop name="Position">0</prop>
												<prop name="IsDefault">0</prop>
												<prop name="TargetType">dtNone</prop>
												<obj name="ChannelProp" class="ChannelProperty" version="1">
													<prop name="ChannelIdx">1</prop>
												</obj>
											</obj>
										</list>
									</obj>
									<obj name="item" class="PropertyList" version="1">
										<list name="emlist" count="12">
											<obj name="PropertyObject" class="RQSampleTargetProperty" version="4">
												<prop name="PropertyTypeName">Combined Sample and Target Type</prop>
												<prop name="Position">0</prop>
												<prop name="IsDefault">0</prop>
												<obj name="ChannelProp" class="ChannelProperty" version="1">
													<prop name="ChannelIdx">2</prop>
												</obj>
											</obj>
											<obj name="PropertyObject" class="QuantConcProperty" version="4">
												<prop name="PropertyTypeName">Concentration</prop>
												<prop name="Position">0</prop>
												<prop name="IsDefault">1</prop>
												<prop name="Concentration">0</prop>
												<obj name="ChannelProp" class="ChannelProperty" version="1">
													<prop name="ChannelIdx">2</prop>
												</obj>
												<prop name="ReadOnly">1</prop>
											</obj>
											<obj name="PropertyObject" class="QuantCpHighProp" version="4">
												<prop name="PropertyTypeName">Cp High</prop>
												<prop name="Position">0</prop>
												<prop name="IsDefault">1</prop>
												<prop name="CpRangeHigh">0</prop>
												<obj name="ChannelProp" class="ChannelProperty" version="1">
													<prop name="ChannelIdx">2</prop>
												</obj>
												<prop name="ReadOnly">1</prop>
											</obj>
											<obj name="PropertyObject" class="QuantCpLowProp" version="4">
												<prop name="PropertyTypeName">Cp Low</prop>
												<prop name="Position">0</prop>
												<prop name="IsDefault">1</prop>
												<prop name="CpRangeLow">0</prop>
												<obj name="ChannelProp" class="ChannelProperty" version="1">
													<prop name="ChannelIdx">2</prop>
												</obj>
												<prop name="ReadOnly">1</prop>
											</obj>
											<obj name="PropertyObject" class="RQEffProp" version="4">
												<prop name="PropertyTypeName">Efficiency</prop>
												<prop name="Position">0</prop>
												<prop name="IsDefault">1</prop>
												<prop name="Efficiency">2</prop>
												<obj name="ChannelProp" class="ChannelProperty" version="1">
													<prop name="ChannelIdx">2</prop>
												</obj>
											</obj>
											<obj name="PropertyObject" class="ChannelGenotype" version="4">
												<prop name="PropertyTypeName">Melt Geno Genotype</prop>
												<prop name="Position">0</prop>
												<prop name="IsDefault">1</prop>
												<prop name="ReadOnly">1</prop>
												<obj name="ChannelProp" class="ChannelProperty" version="1">
													<prop name="ChannelIdx">2</prop>
												</obj>
											</obj>
											<obj name="PropertyObject" class="GroupChannelTypeProp" version="4">
												<prop name="PropertyTypeName">Melt Geno Sample Type</prop>
												<prop name="Position">0</prop>
												<prop name="IsDefault">0</prop>
												<prop name="GroupSampleType">mstUnknown</prop>
												<obj name="ChannelProp" class="ChannelProperty" version="1">
													<prop name="ChannelIdx">2</prop>
												</obj>
											</obj>
											<obj name="PropertyObject" class="QuantSampleTypeProperty" version="4">
												<prop name="PropertyTypeName">Quantification Sample Type</prop>
												<prop name="Position">0</prop>
												<prop name="IsDefault">0</prop>
												<prop name="SampleType">qsUnknown</prop>
												<obj name="ChannelProp" class="ChannelProperty" version="1">
													<prop name="ChannelIdx">2</prop>
												</obj>
											</obj>
											<obj name="PropertyObject" class="ChannelGenotype" version="4">
												<prop name="PropertyTypeName">Scanning Genotype</prop>
												<prop name="Position">0</prop>
												<prop name="IsDefault">1</prop>
												<prop name="ReadOnly">1</prop>
												<obj name="ChannelProp" class="ChannelProperty" version="1">
													<prop name="ChannelIdx">2</prop>
												</obj>
											</obj>
											<obj name="PropertyObject" class="GroupChannelTypeProp" version="4">
												<prop name="PropertyTypeName">Scanning Sample Type</prop>
												<prop name="Position">0</prop>
												<prop name="IsDefault">0</prop>
												<prop name="GroupSampleType">mstUnknown</prop>
												<obj name="ChannelProp" class="ChannelProperty" version="1">
													<prop name="ChannelIdx">2</prop>
												</obj>
											</obj>
											<obj name="PropertyObject" class="TargetName" version="4">
												<prop name="PropertyTypeName">Target Name</prop>
												<prop name="Position">0</prop>
												<prop name="IsDefault">1</prop>
												<obj name="ChannelProp" class="ChannelProperty" version="1">
													<prop name="ChannelIdx">2</prop>
												</obj>
											</obj>
											<obj name="PropertyObject" class="RQTargetProperty" version="4">
												<prop name="PropertyTypeName">Target Type</prop>
												<prop name="Position">0</prop>
												<prop name="IsDefault">0</prop>
												<prop name="TargetType">dtNone</prop>
												<obj name="ChannelProp" class="ChannelProperty" version="1">
													<prop name="ChannelIdx">2</prop>
												</obj>
											</obj>
										</list>
									</obj>
									<obj name="item" class="PropertyList" version="1">
										<list name="emlist" count="12">
											<obj name="PropertyObject" class="RQSampleTargetProperty" version="4">
												<prop name="PropertyTypeName">Combined Sample and Target Type</prop>
												<prop name="Position">0</prop>
												<prop name="IsDefault">0</prop>
												<obj name="ChannelProp" class="ChannelProperty" version="1">
													<prop name="ChannelIdx">3</prop>
												</obj>
											</obj>
											<obj name="PropertyObject" class="QuantConcProperty" version="4">
												<prop name="PropertyTypeName">Concentration</prop>
												<prop name="Position">0</prop>
												<prop name="IsDefault">1</prop>
												<prop name="Concentration">0</prop>
												<obj name="ChannelProp" class="ChannelProperty" version="1">
													<prop name="ChannelIdx">3</prop>
												</obj>
												<prop name="ReadOnly">1</prop>
											</obj>
											<obj name="PropertyObject" class="QuantCpHighProp" version="4">
												<prop name="PropertyTypeName">Cp High</prop>
												<prop name="Position">0</prop>
												<prop name="IsDefault">1</prop>
												<prop name="CpRangeHigh">0</prop>
												<obj name="ChannelProp" class="ChannelProperty" version="1">
													<prop name="ChannelIdx">3</prop>
												</obj>
												<prop name="ReadOnly">1</prop>
											</obj>
											<obj name="PropertyObject" class="QuantCpLowProp" version="4">
												<prop name="PropertyTypeName">Cp Low</prop>
												<prop name="Position">0</prop>
												<prop name="IsDefault">1</prop>
												<prop name="CpRangeLow">0</prop>
												<obj name="ChannelProp" class="ChannelProperty" version="1">
													<prop name="ChannelIdx">3</prop>
												</obj>
												<prop name="ReadOnly">1</prop>
											</obj>
											<obj name="PropertyObject" class="RQEffProp" version="4">
												<prop name="PropertyTypeName">Efficiency</prop>
												<prop name="Position">0</prop>
												<prop name="IsDefault">1</prop>
												<prop name="Efficiency">2</prop>
												<obj name="ChannelProp" class="ChannelProperty" version="1">
													<prop name="ChannelIdx">3</prop>
												</obj>
											</obj>
											<obj name="PropertyObject" class="ChannelGenotype" version="4">
												<prop name="PropertyTypeName">Melt Geno Genotype</prop>
												<prop name="Position">0</prop>
												<prop name="IsDefault">1</prop>
												<prop name="ReadOnly">1</prop>
												<obj name="ChannelProp" class="ChannelProperty" version="1">
													<prop name="ChannelIdx">3</prop>
												</obj>
											</obj>
											<obj name="PropertyObject" class="GroupChannelTypeProp" version="4">
												<prop name="PropertyTypeName">Melt Geno Sample Type</prop>
												<prop name="Position">0</prop>
												<prop name="IsDefault">0</prop>
												<prop name="GroupSampleType">mstUnknown</prop>
												<obj name="ChannelProp" class="ChannelProperty" version="1">
													<prop name="ChannelIdx">3</prop>
												</obj>
											</obj>
											<obj name="PropertyObject" class="QuantSampleTypeProperty" version="4">
												<prop name="PropertyTypeName">Quantification Sample Type</prop>
												<prop name="Position">0</prop>
												<prop name="IsDefault">0</prop>
												<prop name="SampleType">qsUnknown</prop>
												<obj name="ChannelProp" class="ChannelProperty" version="1">
													<prop name="ChannelIdx">3</prop>
												</obj>
											</obj>
											<obj name="PropertyObject" class="ChannelGenotype" version="4">
												<prop name="PropertyTypeName">Scanning Genotype</prop>
												<prop name="Position">0</prop>
												<prop name="IsDefault">1</prop>
												<prop name="ReadOnly">1</prop>
												<obj name="ChannelProp" class="ChannelProperty" version="1">
													<prop name="ChannelIdx">3</prop>
												</obj>
											</obj>
											<obj name="PropertyObject" class="GroupChannelTypeProp" version="4">
												<prop name="PropertyTypeName">Scanning Sample Type</prop>
												<prop name="Position">0</prop>
												<prop name="IsDefault">0</prop>
												<prop name="GroupSampleType">mstUnknown</prop>
												<obj name="ChannelProp" class="ChannelProperty" version="1">
													<prop name="ChannelIdx">3</prop>
												</obj>
											</obj>
											<obj name="PropertyObject" class="TargetName" version="4">
												<prop name="PropertyTypeName">Target Name</prop>
												<prop name="Position">0</prop>
												<prop name="IsDefault">1</prop>
												<obj name="ChannelProp" class="ChannelProperty" version="1">
													<prop name="ChannelIdx">3</prop>
												</obj>
											</obj>
											<obj name="PropertyObject" class="RQTargetProperty" version="4">
												<prop name="PropertyTypeName">Target Type</prop>
												<prop name="Position">0</prop>
												<prop name="IsDefault">0</prop>
												<prop name="TargetType">dtNone</prop>
												<obj name="ChannelProp" class="ChannelProperty" version="1">
													<prop name="ChannelIdx">3</prop>
												</obj>
											</obj>
										</list>
									</obj>
								</list>
							</obj>
						</obj>
						<prop name="ChannelPropertyCount">4</prop>
						<prop name="ContainerPosition">0</prop>
						<prop name="HasSampleProperties">1</prop>
						<obj name="SampleProperties" class="PropertyList" version="1">
							<list name="emlist" count="14">
								<obj name="PropertyObject" class="SamplePrefColor" version="4">
									<prop name="PropertyTypeName">Color</prop>
									<prop name="Position">0</prop>
									<prop name="IsDefault">0</prop>
									<prop name="Color">$00FF8000</prop>
								</obj>
								<obj name="PropertyObject" class="DominantChannelProp" version="4">
									<prop name="PropertyTypeName">Dominant Channel</prop>
									<prop name="Position">0</prop>
									<prop name="IsDefault">0</prop>
									<prop name="DominantChannel">0</prop>
								</obj>
								<obj name="PropertyObject" class="Genotype" version="4">
									<prop name="PropertyTypeName">EndPt Genotype</prop>
									<prop name="Position">0</prop>
									<prop name="IsDefault">1</prop>
									<prop name="ReadOnly">1</prop>
								</obj>
								<obj name="PropertyObject" class="GroupingSample" version="4">
									<prop name="PropertyTypeName">EndPt Sample Type</prop>
									<prop name="Position">0</prop>
									<prop name="IsDefault">0</prop>
									<prop name="GroupSampleType">mstUnknown</prop>
								</obj>
								<obj name="PropertyObject" class="SamplePrefLineStyle" version="4">
									<prop name="PropertyTypeName">Line Style</prop>
									<prop name="Position">0</prop>
									<prop name="IsDefault">0</prop>
									<prop name="LineStyle">psSolid</prop>
								</obj>
								<obj name="PropertyObject" class="GenSampleEditNotes" version="4">
									<prop name="PropertyTypeName">Notes</prop>
									<prop name="Position">0</prop>
									<prop name="IsDefault">1</prop>
								</obj>
								<obj name="PropertyObject" class="SamplePrefPointStyle" version="4">
									<prop name="PropertyTypeName">Point Style</prop>
									<prop name="Position">0</prop>
									<prop name="IsDefault">0</prop>
									<prop name="PointStyle">psNothing</prop>
								</obj>
								<obj name="PropertyObject" class="GenSampleEditPosition" version="4">
									<prop name="PropertyTypeName">Position</prop>
									<prop name="Position">0</prop>
									<prop name="IsDefault">1</prop>
								</obj>
								<obj name="PropertyObject" class="GenSampleEditReplicate" version="4">
									<prop name="PropertyTypeName">Replicate of</prop>
									<prop name="Position">0</prop>
									<prop name="IsDefault">1</prop>
									<prop name="ReplicateOf">-1</prop>
								</obj>
								<obj name="PropertyObject" class="HTCSampleID" version="4">
									<prop name="PropertyTypeName">Sample ID</prop>
									<prop name="Position">0</prop>
									<prop name="IsDefault">1</prop>
								</obj>
								<obj name="PropertyObject" class="GenSampleEditName" version="4">
									<prop name="PropertyTypeName">Sample Name</prop>
									<prop name="Position">0</prop>
									<prop name="IsDefault">1</prop>
									<prop name="name">Sample 1</prop>
								</obj>
								<obj name="PropertyObject" class="HTCSamplePrepNotes" version="4">
									<prop name="PropertyTypeName">Sample Prep Notes</prop>
									<prop name="Position">0</prop>
									<prop name="IsDefault">1</prop>
								</obj>
								<obj name="PropertyObject" class="GenSampleEditSubset" version="4">
									<prop name="PropertyTypeName">Subsets</prop>
									<prop name="Position">0</prop>
									<prop name="IsDefault">1</prop>
								</obj>
								<obj name="PropertyObject" class="SamplePrefWidth" version="5">
									<prop name="PropertyTypeName">Width</prop>
									<prop name="Position">0</prop>
									<prop name="IsDefault">1</prop>
									<prop name="Width">1</prop>
								</obj>
							</list>
						</obj>
					</obj>
					<obj name="item" class="SamplePropInfo" version="1">
						<obj name="ChannelProperties" class="ChanPropList" version="2">
							<obj name="ChannelProperties" class="EMList" version="1">
								<list name="emlist" count="4">
									<obj name="item" class="PropertyList" version="1">
										<list name="emlist" count="12">
											<obj name="PropertyObject" class="RQSampleTargetProperty" version="4">
												<prop name="PropertyTypeName">Combined Sample and Target Type</prop>
												<prop name="Position">1</prop>
												<prop name="IsDefault">0</prop>
												<obj name="ChannelProp" class="ChannelProperty" version="1">
													<prop name="ChannelIdx">0</prop>
												</obj>
											</obj>
											<obj name="PropertyObject" class="QuantConcProperty" version="4">
												<prop name="PropertyTypeName">Concentration</prop>
												<prop name="Position">1</prop>
												<prop name="IsDefault">1</prop>
												<prop name="Concentration">0</prop>
												<obj name="ChannelProp" class="ChannelProperty" version="1">
													<prop name="ChannelIdx">0</prop>
												</obj>
												<prop name="ReadOnly">1</prop>
											</obj>
											<obj name="PropertyObject" class="QuantCpHighProp" version="4">
												<prop name="PropertyTypeName">Cp High</prop>
												<prop name="Position">1</prop>
												<prop name="IsDefault">1</prop>
												<prop name="CpRangeHigh">0</prop>
												<obj name="ChannelProp" class="ChannelProperty" version="1">
													<prop name="ChannelIdx">0</prop>
												</obj>
												<prop name="ReadOnly">1</prop>
											</obj>
											<obj name="PropertyObject" class="QuantCpLowProp" version="4">
												<prop name="PropertyTypeName">Cp Low</prop>
												<prop name="Position">1</prop>
												<prop name="IsDefault">1</prop>
												<prop name="CpRangeLow">0</prop>
												<obj name="ChannelProp" class="ChannelProperty" version="1">
													<prop name="ChannelIdx">0</prop>
												</obj>
												<prop name="ReadOnly">1</prop>
											</obj>
											<obj name="PropertyObject" class="RQEffProp" version="4">
												<prop name="PropertyTypeName">Efficiency</prop>
												<prop name="Position">1</prop>
												<prop name="IsDefault">1</prop>
												<prop name="Efficiency">2</prop>
												<obj name="ChannelProp" class="ChannelProperty" version="1">
													<prop name="ChannelIdx">0</prop>
												</obj>
											</obj>
											<obj name="PropertyObject" class="ChannelGenotype" version="4">
												<prop name="PropertyTypeName">Melt Geno Genotype</prop>
												<prop name="Position">1</prop>
												<prop name="IsDefault">1</prop>
												<prop name="ReadOnly">1</prop>
												<obj name="ChannelProp" class="ChannelProperty" version="1">
													<prop name="ChannelIdx">0</prop>
												</obj>
											</obj>
											<obj name="PropertyObject" class="GroupChannelTypeProp" version="4">
												<prop name="PropertyTypeName">Melt Geno Sample Type</prop>
												<prop name="Position">1</prop>
												<prop name="IsDefault">0</prop>
												<prop name="GroupSampleType">mstUnknown</prop>
												<obj name="ChannelProp" class="ChannelProperty" version="1">
													<prop name="ChannelIdx">0</prop>
												</obj>
											</obj>
											<obj name="PropertyObject" class="QuantSampleTypeProperty" version="4">
												<prop name="PropertyTypeName">Quantification Sample Type</prop>
												<prop name="Position">1</prop>
												<prop name="IsDefault">0</prop>
												<prop name="SampleType">qsUnknown</prop>
												<obj name="ChannelProp" class="ChannelProperty" version="1">
													<prop name="ChannelIdx">0</prop>
												</obj>
											</obj>
											<obj name="PropertyObject" class="ChannelGenotype" version="4">
												<prop name="PropertyTypeName">Scanning Genotype</prop>
												<prop name="Position">1</prop>
												<prop name="IsDefault">1</prop>
												<prop name="ReadOnly">1</prop>
												<obj name="ChannelProp" class="ChannelProperty" version="1">
													<prop name="ChannelIdx">0</prop>
												</obj>
											</obj>
											<obj name="PropertyObject" class="GroupChannelTypeProp" version="4">
												<prop name="PropertyTypeName">Scanning Sample Type</prop>
												<prop name="Position">1</prop>
												<prop name="IsDefault">0</prop>
												<prop name="GroupSampleType">mstUnknown</prop>
												<obj name="ChannelProp" class="ChannelProperty" version="1">
													<prop name="ChannelIdx">0</prop>
												</obj>
											</obj>
											<obj name="PropertyObject" class="TargetName" version="4">
												<prop name="PropertyTypeName">Target Name</prop>
												<prop name="Position">1</prop>
												<prop name="IsDefault">1</prop>
												<obj name="ChannelProp" class="ChannelProperty" version="1">
													<prop name="ChannelIdx">0</prop>
												</obj>
											</obj>
											<obj name="PropertyObject" class="RQTargetProperty" version="4">
												<prop name="PropertyTypeName">Target Type</prop>
												<prop name="Position">1</prop>
												<prop name="IsDefault">0</prop>
												<prop name="TargetType">dtNone</prop>
												<obj name="ChannelProp" class="ChannelProperty" version="1">
													<prop name="ChannelIdx">0</prop>
												</obj>
											</obj>
										</list>
									</obj>
									<obj name="item" class="PropertyList" version="1">
										<list name="emlist" count="12">
											<obj name="PropertyObject" class="RQSampleTargetProperty" version="4">
												<prop name="PropertyTypeName">Combined Sample and Target Type</prop>
												<prop name="Position">1</prop>
												<prop name="IsDefault">0</prop>
												<obj name="ChannelProp" class="ChannelProperty" version="1">
													<prop name="ChannelIdx">1</prop>
												</obj>
											</obj>
											<obj name="PropertyObject" class="QuantConcProperty" version="4">
												<prop name="PropertyTypeName">Concentration</prop>
												<prop name="Position">1</prop>
												<prop name="IsDefault">1</prop>
												<prop name="Concentration">0</prop>
												<obj name="ChannelProp" class="ChannelProperty" version="1">
													<prop name="ChannelIdx">1</prop>
												</obj>
												<prop name="ReadOnly">1</prop>
											</obj>
											<obj name="PropertyObject" class="QuantCpHighProp" version="4">
												<prop name="PropertyTypeName">Cp High</prop>
												<prop name="Position">1</prop>
												<prop name="IsDefault">1</prop>
												<prop name="CpRangeHigh">0</prop>
												<obj name="ChannelProp" class="ChannelProperty" version="1">
													<prop name="ChannelIdx">1</prop>
												</obj>
												<prop name="ReadOnly">1</prop>
											</obj>
											<obj name="PropertyObject" class="QuantCpLowProp" version="4">
												<prop name="PropertyTypeName">Cp Low</prop>
												<prop name="Position">1</prop>
												<prop name="IsDefault">1</prop>
												<prop name="CpRangeLow">0</prop>
												<obj name="ChannelProp" class="ChannelProperty" version="1">
													<prop name="ChannelIdx">1</prop>
												</obj>
												<prop name="ReadOnly">1</prop>
											</obj>
											<obj name="PropertyObject" class="RQEffProp" version="4">
												<prop name="PropertyTypeName">Efficiency</prop>
												<prop name="Position">1</prop>
												<prop name="IsDefault">1</prop>
												<prop name="Efficiency">2</prop>
												<obj name="ChannelProp" class="ChannelProperty" version="1">
													<prop name="ChannelIdx">1</prop>
												</obj>
											</obj>
											<obj name="PropertyObject" class="ChannelGenotype" version="4">
												<prop name="PropertyTypeName">Melt Geno Genotype</prop>
												<prop name="Position">1</prop>
												<prop name="IsDefault">1</prop>
												<prop name="ReadOnly">1</prop>
												<obj name="ChannelProp" class="ChannelProperty" version="1">
													<prop name="ChannelIdx">1</prop>
												</obj>
											</obj>
											<obj name="PropertyObject" class="GroupChannelTypeProp" version="4">
												<prop name="PropertyTypeName">Melt Geno Sample Type</prop>
												<prop name="Position">1</prop>
												<prop name="IsDefault">0</prop>
												<prop name="GroupSampleType">mstUnknown</prop>
												<obj name="ChannelProp" class="ChannelProperty" version="1">
													<prop name="ChannelIdx">1</prop>
												</obj>
											</obj>
											<obj name="PropertyObject" class="QuantSampleTypeProperty" version="4">
												<prop name="PropertyTypeName">Quantification Sample Type</prop>
												<prop name="Position">1</prop>
												<prop name="IsDefault">0</prop>
												<prop name="SampleType">qsUnknown</prop>
												<obj name="ChannelProp" class="ChannelProperty" version="1">
													<prop name="ChannelIdx">1</prop>
												</obj>
											</obj>
											<obj name="PropertyObject" class="ChannelGenotype" version="4">
												<prop name="PropertyTypeName">Scanning Genotype</prop>
												<prop name="Position">1</prop>
												<prop name="IsDefault">1</prop>
												<prop name="ReadOnly">1</prop>
												<obj name="ChannelProp" class="ChannelProperty" version="1">
													<prop name="ChannelIdx">1</prop>
												</obj>
											</obj>
											<obj name="PropertyObject" class="GroupChannelTypeProp" version="4">
												<prop name="PropertyTypeName">Scanning Sample Type</prop>
												<prop name="Position">1</prop>
												<prop name="IsDefault">0</prop>
												<prop name="GroupSampleType">mstUnknown</prop>
												<obj name="ChannelProp" class="ChannelProperty" version="1">
													<prop name="ChannelIdx">1</prop>
												</obj>
											</obj>
											<obj name="PropertyObject" class="TargetName" version="4">
												<prop name="PropertyTypeName">Target Name</prop>
												<prop name="Position">1</prop>
												<prop name="IsDefault">1</prop>
												<obj name="ChannelProp" class="ChannelProperty" version="1">
													<prop name="ChannelIdx">1</prop>
												</obj>
											</obj>
											<obj name="PropertyObject" class="RQTargetProperty" version="4">
												<prop name="PropertyTypeName">Target Type</prop>
												<prop name="Position">1</prop>
												<prop name="IsDefault">0</prop>
												<prop name="TargetType">dtNone</prop>
												<obj name="ChannelProp" class="ChannelProperty" version="1">
													<prop name="ChannelIdx">1</prop>
												</obj>
											</obj>
										</list>
									</obj>
									<obj name="item" class="PropertyList" version="1">
										<list name="emlist" count="12">
											<obj name="PropertyObject" class="RQSampleTargetProperty" version="4">
												<prop name="PropertyTypeName">Combined Sample and Target Type</prop>
												<prop name="Position">1</prop>
												<prop name="IsDefault">0</prop>
												<obj name="ChannelProp" class="ChannelProperty" version="1">
													<prop name="ChannelIdx">2</prop>
												</obj>
											</obj>
											<obj name="PropertyObject" class="QuantConcProperty" version="4">
												<prop name="PropertyTypeName">Concentration</prop>
												<prop name="Position">1</prop>
												<prop name="IsDefault">1</prop>
												<prop name="Concentration">0</prop>
												<obj name="ChannelProp" class="ChannelProperty" version="1">
													<prop name="ChannelIdx">2</prop>
												</obj>
												<prop name="ReadOnly">1</prop>
											</obj>
											<obj name="PropertyObject" class="QuantCpHighProp" version="4">
												<prop name="PropertyTypeName">Cp High</prop>
												<prop name="Position">1</prop>
												<prop name="IsDefault">1</prop>
												<prop name="CpRangeHigh">0</prop>
												<obj name="ChannelProp" class="ChannelProperty" version="1">
													<prop name="ChannelIdx">2</prop>
												</obj>
												<prop name="ReadOnly">1</prop>
											</obj>
											<obj name="PropertyObject" class="QuantCpLowProp" version="4">
												<prop name="PropertyTypeName">Cp Low</prop>
												<prop name="Position">1</prop>
												<prop name="IsDefault">1</prop>
												<prop name="CpRangeLow">0</prop>
												<obj name="ChannelProp" class="ChannelProperty" version="1">
													<prop name="ChannelIdx">2</prop>
												</obj>
												<prop name="ReadOnly">1</prop>
											</obj>
											<obj name="PropertyObject" class="RQEffProp" version="4">
												<prop name="PropertyTypeName">Efficiency</prop>
												<prop name="Position">1</prop>
												<prop name="IsDefault">1</prop>
												<prop name="Efficiency">2</prop>
												<obj name="ChannelProp" class="ChannelProperty" version="1">
													<prop name="ChannelIdx">2</prop>
												</obj>
											</obj>
											<obj name="PropertyObject" class="ChannelGenotype" version="4">
												<prop name="PropertyTypeName">Melt Geno Genotype</prop>
												<prop name="Position">1</prop>
												<prop name="IsDefault">1</prop>
												<prop name="ReadOnly">1</prop>
												<obj name="ChannelProp" class="ChannelProperty" version="1">
													<prop name="ChannelIdx">2</prop>
												</obj>
											</obj>
											<obj name="PropertyObject" class="GroupChannelTypeProp" version="4">
												<prop name="PropertyTypeName">Melt Geno Sample Type</prop>
												<prop name="Position">1</prop>
												<prop name="IsDefault">0</prop>
												<prop name="GroupSampleType">mstUnknown</prop>
												<obj name="ChannelProp" class="ChannelProperty" version="1">
													<prop name="ChannelIdx">2</prop>
												</obj>
											</obj>
											<obj name="PropertyObject" class="QuantSampleTypeProperty" version="4">
												<prop name="PropertyTypeName">Quantification Sample Type</prop>
												<prop name="Position">1</prop>
												<prop name="IsDefault">0</prop>
												<prop name="SampleType">qsUnknown</prop>
												<obj name="ChannelProp" class="ChannelProperty" version="1">
													<prop name="ChannelIdx">2</prop>
												</obj>
											</obj>
											<obj name="PropertyObject" class="ChannelGenotype" version="4">
												<prop name="PropertyTypeName">Scanning Genotype</prop>
												<prop name="Position">1</prop>
												<prop name="IsDefault">1</prop>
												<prop name="ReadOnly">1</prop>
												<obj name="ChannelProp" class="ChannelProperty" version="1">
													<prop name="ChannelIdx">2</prop>
												</obj>
											</obj>
											<obj name="PropertyObject" class="GroupChannelTypeProp" version="4">
												<prop name="PropertyTypeName">Scanning Sample Type</prop>
												<prop name="Position">1</prop>
												<prop name="IsDefault">0</prop>
												<prop name="GroupSampleType">mstUnknown</prop>
												<obj name="ChannelProp" class="ChannelProperty" version="1">
													<prop name="ChannelIdx">2</prop>
												</obj>
											</obj>
											<obj name="PropertyObject" class="TargetName" version="4">
												<prop name="PropertyTypeName">Target Name</prop>
												<prop name="Position">1</prop>
												<prop name="IsDefault">1</prop>
												<obj name="ChannelProp" class="ChannelProperty" version="1">
													<prop name="ChannelIdx">2</prop>
												</obj>
											</obj>
											<obj name="PropertyObject" class="RQTargetProperty" version="4">
												<prop name="PropertyTypeName">Target Type</prop>
												<prop name="Position">1</prop>
												<prop name="IsDefault">0</prop>
												<prop name="TargetType">dtNone</prop>
												<obj name="ChannelProp" class="ChannelProperty" version="1">
													<prop name="ChannelIdx">2</prop>
												</obj>
											</obj>
										</list>
									</obj>
									<obj name="item" class="PropertyList" version="1">
										<list name="emlist" count="12">
											<obj name="PropertyObject" class="RQSampleTargetProperty" version="4">
												<prop name="PropertyTypeName">Combined Sample and Target Type</prop>
												<prop name="Position">1</prop>
												<prop name="IsDefault">0</prop>
												<obj name="ChannelProp" class="ChannelProperty" version="1">
													<prop name="ChannelIdx">3</prop>
												</obj>
											</obj>
											<obj name="PropertyObject" class="QuantConcProperty" version="4">
												<prop name="PropertyTypeName">Concentration</prop>
												<prop name="Position">1</prop>
												<prop name="IsDefault">1</prop>
												<prop name="Concentration">0</prop>
												<obj name="ChannelProp" class="ChannelProperty" version="1">
													<prop name="ChannelIdx">3</prop>
												</obj>
												<prop name="ReadOnly">1</prop>
											</obj>
											<obj name="PropertyObject" class="QuantCpHighProp" version="4">
												<prop name="PropertyTypeName">Cp High</prop>
												<prop name="Position">1</prop>
												<prop name="IsDefault">1</prop>
												<prop name="CpRangeHigh">0</prop>
												<obj name="ChannelProp" class="ChannelProperty" version="1">
													<prop name="ChannelIdx">3</prop>
												</obj>
												<prop name="ReadOnly">1</prop>
											</obj>
											<obj name="PropertyObject" class="QuantCpLowProp" version="4">
												<prop name="PropertyTypeName">Cp Low</prop>
												<prop name="Position">1</prop>
												<prop name="IsDefault">1</prop>
												<prop name="CpRangeLow">0</prop>
												<obj name="ChannelProp" class="ChannelProperty" version="1">
													<prop name="ChannelIdx">3</prop>
												</obj>
												<prop name="ReadOnly">1</prop>
											</obj>
											<obj name="PropertyObject" class="RQEffProp" version="4">
												<prop name="PropertyTypeName">Efficiency</prop>
												<prop name="Position">1</prop>
												<prop name="IsDefault">1</prop>
												<prop name="Efficiency">2</prop>
												<obj name="ChannelProp" class="ChannelProperty" version="1">
													<prop name="ChannelIdx">3</prop>
												</obj>
											</obj>
											<obj name="PropertyObject" class="ChannelGenotype" version="4">
												<prop name="PropertyTypeName">Melt Geno Genotype</prop>
												<prop name="Position">1</prop>
												<prop name="IsDefault">1</prop>
												<prop name="ReadOnly">1</prop>
												<obj name="ChannelProp" class="ChannelProperty" version="1">
													<prop name="ChannelIdx">3</prop>
												</obj>
											</obj>
											<obj name="PropertyObject" class="GroupChannelTypeProp" version="4">
												<prop name="PropertyTypeName">Melt Geno Sample Type</prop>
												<prop name="Position">1</prop>
												<prop name="IsDefault">0</prop>
												<prop name="GroupSampleType">mstUnknown</prop>
												<obj name="ChannelProp" class="ChannelProperty" version="1">
													<prop name="ChannelIdx">3</prop>
												</obj>
											</obj>
											<obj name="PropertyObject" class="QuantSampleTypeProperty" version="4">
												<prop name="PropertyTypeName">Quantification Sample Type</prop>
												<prop name="Position">1</prop>
												<prop name="IsDefault">0</prop>
												<prop name="SampleType">qsUnknown</prop>
												<obj name="ChannelProp" class="ChannelProperty" version="1">
													<prop name="ChannelIdx">3</prop>
												</obj>
											</obj>
											<obj name="PropertyObject" class="ChannelGenotype" version="4">
												<prop name="PropertyTypeName">Scanning Genotype</prop>
												<prop name="Position">1</prop>
												<prop name="IsDefault">1</prop>
												<prop name="ReadOnly">1</prop>
												<obj name="ChannelProp" class="ChannelProperty" version="1">
													<prop name="ChannelIdx">3</prop>
												</obj>
											</obj>
											<obj name="PropertyObject" class="GroupChannelTypeProp" version="4">
												<prop name="PropertyTypeName">Scanning Sample Type</prop>
												<prop name="Position">1</prop>
												<prop name="IsDefault">0</prop>
												<prop name="GroupSampleType">mstUnknown</prop>
												<obj name="ChannelProp" class="ChannelProperty" version="1">
													<prop name="ChannelIdx">3</prop>
												</obj>
											</obj>
											<obj name="PropertyObject" class="TargetName" version="4">
												<prop name="PropertyTypeName">Target Name</prop>
												<prop name="Position">1</prop>
												<prop name="IsDefault">1</prop>
												<obj name="ChannelProp" class="ChannelProperty" version="1">
													<prop name="ChannelIdx">3</prop>
												</obj>
											</obj>
											<obj name="PropertyObject" class="RQTargetProperty" version="4">
												<prop name="PropertyTypeName">Target Type</prop>
												<prop name="Position">1</prop>
												<prop name="IsDefault">0</prop>
												<prop name="TargetType">dtNone</prop>
												<obj name="ChannelProp" class="ChannelProperty" version="1">
													<prop name="ChannelIdx">3</prop>
												</obj>
											</obj>
										</list>
									</obj>
								</list>
							</obj>
						</obj>
						<prop name="ChannelPropertyCount">4</prop>
						<prop name="ContainerPosition">1</prop>
						<prop name="HasSampleProperties">1</prop>
						<obj name="SampleProperties" class="PropertyList" version="1">
							<list name="emlist" count="14">
								<obj name="PropertyObject" class="SamplePrefColor" version="4">
									<prop name="PropertyTypeName">Color</prop>
									<prop name="Position">1</prop>
									<prop name="IsDefault">0</prop>
									<prop name="Color">clRed</prop>
								</obj>
								<obj name="PropertyObject" class="DominantChannelProp" version="4">
									<prop name="PropertyTypeName">Dominant Channel</prop>
									<prop name="Position">1</prop>
									<prop name="IsDefault">0</prop>
									<prop name="DominantChannel">0</prop>
								</obj>
								<obj name="PropertyObject" class="Genotype" version="4">
									<prop name="PropertyTypeName">EndPt Genotype</prop>
									<prop name="Position">1</prop>
									<prop name="IsDefault">1</prop>
									<prop name="ReadOnly">1</prop>
								</obj>
								<obj name="PropertyObject" class="GroupingSample" version="4">
									<prop name="PropertyTypeName">EndPt Sample Type</prop>
									<prop name="Position">1</prop>
									<prop name="IsDefault">0</prop>
									<prop name="GroupSampleType">mstUnknown</prop>
								</obj>
								<obj name="PropertyObject" class="SamplePrefLineStyle" version="4">
									<prop name="PropertyTypeName">Line Style</prop>
									<prop name="Position">1</prop>
									<prop name="IsDefault">0</prop>
									<prop name="LineStyle">psSolid</prop>
								</obj>
								<obj name="PropertyObject" class="GenSampleEditNotes" version="4">
									<prop name="PropertyTypeName">Notes</prop>
									<prop name="Position">1</prop>
									<prop name="IsDefault">1</prop>
								</obj>
								<obj name="PropertyObject" class="SamplePrefPointStyle" version="4">
									<prop name="PropertyTypeName">Point Style</prop>
									<prop name="Position">1</prop>
									<prop name="IsDefault">0</prop>
									<prop name="PointStyle">psNothing</prop>
								</obj>
								<obj name="PropertyObject" class="GenSampleEditPosition" version="4">
									<prop name="PropertyTypeName">Position</prop>
									<prop name="Position">1</prop>
									<prop name="IsDefault">1</prop>
								</obj>
								<obj name="PropertyObject" class="GenSampleEditReplicate" version="4">
									<prop name="PropertyTypeName">Replicate of</prop>
									<prop name="Position">1</prop>
									<prop name="IsDefault">1</prop>
									<prop name="ReplicateOf">-1</prop>
								</obj>
								<obj name="PropertyObject" class="HTCSampleID" version="4">
									<prop name="PropertyTypeName">Sample ID</prop>
									<prop name="Position">1</prop>
									<prop name="IsDefault">1</prop>
								</obj>
								<obj name="PropertyObject" class="GenSampleEditName" version="4">
									<prop name="PropertyTypeName">Sample Name</prop>
									<prop name="Position">1</prop>
									<prop name="IsDefault">1</prop>
									<prop name="name">Sample 2</prop>
								</obj>
								<obj name="PropertyObject" class="HTCSamplePrepNotes" version="4">
									<prop name="PropertyTypeName">Sample Prep Notes</prop>
									<prop name="Position">1</prop>
									<prop name="IsDefault">1</prop>
								</obj>
								<obj name="PropertyObject" class="GenSampleEditSubset" version="4">
									<prop name="PropertyTypeName">Subsets</prop>
									<prop name="Position">1</prop>
									<prop name="IsDefault">1</prop>
								</obj>
								<obj name="PropertyObject" class="SamplePrefWidth" version="5">
									<prop name="PropertyTypeName">Width</prop>
									<prop name="Position">1</prop>
									<prop name="IsDefault">1</prop>
									<prop name="Width">1</prop>
								</obj>
							</list>
						</obj>
					</obj>
					<obj name="item" class="SamplePropInfo" version="1">
						<obj name="ChannelProperties" class="ChanPropList" version="2">
							<obj name="ChannelProperties" class="EMList" version="1">
								<list name="emlist" count="4">
									<obj name="item" class="PropertyList" version="1">
										<list name="emlist" count="12">
											<obj name="PropertyObject" class="RQSampleTargetProperty" version="4">
												<prop name="PropertyTypeName">Combined Sample and Target Type</prop>
												<prop name="Position">2</prop>
												<prop name="IsDefault">0</prop>
												<obj name="ChannelProp" class="ChannelProperty" version="1">
													<prop name="ChannelIdx">0</prop>
												</obj>
											</obj>
											<obj name="PropertyObject" class="QuantConcProperty" version="4">
												<prop name="PropertyTypeName">Concentration</prop>
												<prop name="Position">2</prop>
												<prop name="IsDefault">1</prop>
												<prop name="Concentration">0</prop>
												<obj name="ChannelProp" class="ChannelProperty" version="1">
													<prop name="ChannelIdx">0</prop>
												</obj>
												<prop name="ReadOnly">1</prop>
											</obj>
											<obj name="PropertyObject" class="QuantCpHighProp" version="4">
												<prop name="PropertyTypeName">Cp High</prop>
												<prop name="Position">2</prop>
												<prop name="IsDefault">1</prop>
												<prop name="CpRangeHigh">0</prop>
												<obj name="ChannelProp" class="ChannelProperty" version="1">
													<prop name="ChannelIdx">0</prop>
												</obj>
												<prop name="ReadOnly">1</prop>
											</obj>
											<obj name="PropertyObject" class="QuantCpLowProp" version="4">
												<prop name="PropertyTypeName">Cp Low</prop>
												<prop name="Position">2</prop>
												<prop name="IsDefault">1</prop>
												<prop name="CpRangeLow">0</prop>
												<obj name="ChannelProp" class="ChannelProperty" version="1">
													<prop name="ChannelIdx">0</prop>
												</obj>
												<prop name="ReadOnly">1</prop>
											</obj>
											<obj name="PropertyObject" class="RQEffProp" version="4">
												<prop name="PropertyTypeName">Efficiency</prop>
												<prop name="Position">2</prop>
												<prop name="IsDefault">1</prop>
												<prop name="Efficiency">2</prop>
												<obj name="ChannelProp" class="ChannelProperty" version="1">
													<prop name="ChannelIdx">0</prop>
												</obj>
											</obj>
											<obj name="PropertyObject" class="ChannelGenotype" version="4">
												<prop name="PropertyTypeName">Melt Geno Genotype</prop>
												<prop name="Position">2</prop>
												<prop name="IsDefault">1</prop>
												<prop name="ReadOnly">1</prop>
												<obj name="ChannelProp" class="ChannelProperty" version="1">
													<prop name="ChannelIdx">0</prop>
												</obj>
											</obj>
											<obj name="PropertyObject" class="GroupChannelTypeProp" version="4">
												<prop name="PropertyTypeName">Melt Geno Sample Type</prop>
												<prop name="Position">2</prop>
												<prop name="IsDefault">0</prop>
												<prop name="GroupSampleType">mstUnknown</prop>
												<obj name="ChannelProp" class="ChannelProperty" version="1">
													<prop name="ChannelIdx">0</prop>
												</obj>
											</obj>
											<obj name="PropertyObject" class="QuantSampleTypeProperty" version="4">
												<prop name="PropertyTypeName">Quantification Sample Type</prop>
												<prop name="Position">2</prop>
												<prop name="IsDefault">0</prop>
												<prop name="SampleType">qsUnknown</prop>
												<obj name="ChannelProp" class="ChannelProperty" version="1">
													<prop name="ChannelIdx">0</prop>
												</obj>
											</obj>
											<obj name="PropertyObject" class="ChannelGenotype" version="4">
												<prop name="PropertyTypeName">Scanning Genotype</prop>
												<prop name="Position">2</prop>
												<prop name="IsDefault">1</prop>
												<prop name="ReadOnly">1</prop>
												<obj name="ChannelProp" class="ChannelProperty" version="1">
													<prop name="ChannelIdx">0</prop>
												</obj>
											</obj>
											<obj name="PropertyObject" class="GroupChannelTypeProp" version="4">
												<prop name="PropertyTypeName">Scanning Sample Type</prop>
												<prop name="Position">2</prop>
												<prop name="IsDefault">0</prop>
												<prop name="GroupSampleType">mstUnknown</prop>
												<obj name="ChannelProp" class="ChannelProperty" version="1">
													<prop name="ChannelIdx">0</prop>
												</obj>
											</obj>
											<obj name="PropertyObject" class="TargetName" version="4">
												<prop name="PropertyTypeName">Target Name</prop>
												<prop name="Position">2</prop>
												<prop name="IsDefault">1</prop>
												<obj name="ChannelProp" class="ChannelProperty" version="1">
													<prop name="ChannelIdx">0</prop>
												</obj>
											</obj>
											<obj name="PropertyObject" class="RQTargetProperty" version="4">
												<prop name="PropertyTypeName">Target Type</prop>
												<prop name="Position">2</prop>
												<prop name="IsDefault">0</prop>
												<prop name="TargetType">dtNone</prop>
												<obj name="ChannelProp" class="ChannelProperty" version="1">
													<prop name="ChannelIdx">0</prop>
												</obj>
											</obj>
										</list>
									</obj>
									<obj name="item" class="PropertyList" version="1">
										<list name="emlist" count="12">
											<obj name="PropertyObject" class="RQSampleTargetProperty" version="4">
												<prop name="PropertyTypeName">Combined Sample and Target Type</prop>
												<prop name="Position">2</prop>
												<prop name="IsDefault">0</prop>
												<obj name="ChannelProp" class="ChannelProperty" version="1">
													<prop name="ChannelIdx">1</prop>
												</obj>
											</obj>
											<obj name="PropertyObject" class="QuantConcProperty" version="4">
												<prop name="PropertyTypeName">Concentration</prop>
												<prop name="Position">2</prop>
												<prop name="IsDefault">1</prop>
												<prop name="Concentration">0</prop>
												<obj name="ChannelProp" class="ChannelProperty" version="1">
													<prop name="ChannelIdx">1</prop>
												</obj>
												<prop name="ReadOnly">1</prop>
											</obj>
											<obj name="PropertyObject" class="QuantCpHighProp" version="4">
												<prop name="PropertyTypeName">Cp High</prop>
												<prop name="Position">2</prop>
												<prop name="IsDefault">1</prop>
												<prop name="CpRangeHigh">0</prop>
												<obj name="ChannelProp" class="ChannelProperty" version="1">
													<prop name="ChannelIdx">1</prop>
												</obj>
												<prop name="ReadOnly">1</prop>
											</obj>
											<obj name="PropertyObject" class="QuantCpLowProp" version="4">
												<prop name="PropertyTypeName">Cp Low</prop>
												<prop name="Position">2</prop>
												<prop name="IsDefault">1</prop>
												<prop name="CpRangeLow">0</prop>
												<obj name="ChannelProp" class="ChannelProperty" version="1">
													<prop name="ChannelIdx">1</prop>
												</obj>
												<prop name="ReadOnly">1</prop>
											</obj>
											<obj name="PropertyObject" class="RQEffProp" version="4">
												<prop name="PropertyTypeName">Efficiency</prop>
												<prop name="Position">2</prop>
												<prop name="IsDefault">1</prop>
												<prop name="Efficiency">2</prop>
												<obj name="ChannelProp" class="ChannelProperty" version="1">
													<prop name="ChannelIdx">1</prop>
												</obj>
											</obj>
											<obj name="PropertyObject" class="ChannelGenotype" version="4">
												<prop name="PropertyTypeName">Melt Geno Genotype</prop>
												<prop name="Position">2</prop>
												<prop name="IsDefault">1</prop>
												<prop name="ReadOnly">1</prop>
												<obj name="ChannelProp" class="ChannelProperty" version="1">
													<prop name="ChannelIdx">1</prop>
												</obj>
											</obj>
											<obj name="PropertyObject" class="GroupChannelTypeProp" version="4">
												<prop name="PropertyTypeName">Melt Geno Sample Type</prop>
												<prop name="Position">2</prop>
												<prop name="IsDefault">0</prop>
												<prop name="GroupSampleType">mstUnknown</prop>
												<obj name="ChannelProp" class="ChannelProperty" version="1">
													<prop name="ChannelIdx">1</prop>
												</obj>
											</obj>
											<obj name="PropertyObject" class="QuantSampleTypeProperty" version="4">
												<prop name="PropertyTypeName">Quantification Sample Type</prop>
												<prop name="Position">2</prop>
												<prop name="IsDefault">0</prop>
												<prop name="SampleType">qsUnknown</prop>
												<obj name="ChannelProp" class="ChannelProperty" version="1">
													<prop name="ChannelIdx">1</prop>
												</obj>
											</obj>
											<obj name="PropertyObject" class="ChannelGenotype" version="4">
												<prop name="PropertyTypeName">Scanning Genotype</prop>
												<prop name="Position">2</prop>
												<prop name="IsDefault">1</prop>
												<prop name="ReadOnly">1</prop>
												<obj name="ChannelProp" class="ChannelProperty" version="1">
													<prop name="ChannelIdx">1</prop>
												</obj>
											</obj>
											<obj name="PropertyObject" class="GroupChannelTypeProp" version="4">
												<prop name="PropertyTypeName">Scanning Sample Type</prop>
												<prop name="Position">2</prop>
												<prop name="IsDefault">0</prop>
												<prop name="GroupSampleType">mstUnknown</prop>
												<obj name="ChannelProp" class="ChannelProperty" version="1">
													<prop name="ChannelIdx">1</prop>
												</obj>
											</obj>
											<obj name="PropertyObject" class="TargetName" version="4">
												<prop name="PropertyTypeName">Target Name</prop>
												<prop name="Position">2</prop>
												<prop name="IsDefault">1</prop>
												<obj name="ChannelProp" class="ChannelProperty" version="1">
													<prop name="ChannelIdx">1</prop>
												</obj>
											</obj>
											<obj name="PropertyObject" class="RQTargetProperty" version="4">
												<prop name="PropertyTypeName">Target Type</prop>
												<prop name="Position">2</prop>
												<prop name="IsDefault">0</prop>
												<prop name="TargetType">dtNone</prop>
												<obj name="ChannelProp" class="ChannelProperty" version="1">
													<prop name="ChannelIdx">1</prop>
												</obj>
											</obj>
										</list>
									</obj>
									<obj name="item" class="PropertyList" version="1">
										<list name="emlist" count="12">
											<obj name="PropertyObject" class="RQSampleTargetProperty" version="4">
												<prop name="PropertyTypeName">Combined Sample and Target Type</prop>
												<prop name="Position">2</prop>
												<prop name="IsDefault">0</prop>
												<obj name="ChannelProp" class="ChannelProperty" version="1">
													<prop name="ChannelIdx">2</prop>
												</obj>
											</obj>
											<obj name="PropertyObject" class="QuantConcProperty" version="4">
												<prop name="PropertyTypeName">Concentration</prop>
												<prop name="Position">2</prop>
												<prop name="IsDefault">1</prop>
												<prop name="Concentration">0</prop>
												<obj name="ChannelProp" class="ChannelProperty" version="1">
													<prop name="ChannelIdx">2</prop>
												</obj>
												<prop name="ReadOnly">1</prop>
											</obj>
											<obj name="PropertyObject" class="QuantCpHighProp" version="4">
												<prop name="PropertyTypeName">Cp High</prop>
												<prop name="Position">2</prop>
												<prop name="IsDefault">1</prop>
												<prop name="CpRangeHigh">0</prop>
												<obj name="ChannelProp" class="ChannelProperty" version="1">
													<prop name="ChannelIdx">2</prop>
												</obj>
												<prop name="ReadOnly">1</prop>
											</obj>
											<obj name="PropertyObject" class="QuantCpLowProp" version="4">
												<prop name="PropertyTypeName">Cp Low</prop>
												<prop name="Position">2</prop>
												<prop name="IsDefault">1</prop>
												<prop name="CpRangeLow">0</prop>
												<obj name="ChannelProp" class="ChannelProperty" version="1">
													<prop name="ChannelIdx">2</prop>
												</obj>
												<prop name="ReadOnly">1</prop>
											</obj>
											<obj name="PropertyObject" class="RQEffProp" version="4">
												<prop name="PropertyTypeName">Efficiency</prop>
												<prop name="Position">2</prop>
												<prop name="IsDefault">1</prop>
												<prop name="Efficiency">2</prop>
												<obj name="ChannelProp" class="ChannelProperty" version="1">
													<prop name="ChannelIdx">2</prop>
												</obj>
											</obj>
											<obj name="PropertyObject" class="ChannelGenotype" version="4">
												<prop name="PropertyTypeName">Melt Geno Genotype</prop>
												<prop name="Position">2</prop>
												<prop name="IsDefault">1</prop>
												<prop name="ReadOnly">1</prop>
												<obj name="ChannelProp" class="ChannelProperty" version="1">
													<prop name="ChannelIdx">2</prop>
												</obj>
											</obj>
											<obj name="PropertyObject" class="GroupChannelTypeProp" version="4">
												<prop name="PropertyTypeName">Melt Geno Sample Type</prop>
												<prop name="Position">2</prop>
												<prop name="IsDefault">0</prop>
												<prop name="GroupSampleType">mstUnknown</prop>
												<obj name="ChannelProp" class="ChannelProperty" version="1">
													<prop name="ChannelIdx">2</prop>
												</obj>
											</obj>
											<obj name="PropertyObject" class="QuantSampleTypeProperty" version="4">
												<prop name="PropertyTypeName">Quantification Sample Type</prop>
												<prop name="Position">2</prop>
												<prop name="IsDefault">0</prop>
												<prop name="SampleType">qsUnknown</prop>
												<obj name="ChannelProp" class="ChannelProperty" version="1">
													<prop name="ChannelIdx">2</prop>
												</obj>
											</obj>
											<obj name="PropertyObject" class="ChannelGenotype" version="4">
												<prop name="PropertyTypeName">Scanning Genotype</prop>
												<prop name="Position">2</prop>
												<prop name="IsDefault">1</prop>
												<prop name="ReadOnly">1</prop>
												<obj name="ChannelProp" class="ChannelProperty" version="1">
													<prop name="ChannelIdx">2</prop>
												</obj>
											</obj>
											<obj name="PropertyObject" class="GroupChannelTypeProp" version="4">
												<prop name="PropertyTypeName">Scanning Sample Type</prop>
												<prop name="Position">2</prop>
												<prop name="IsDefault">0</prop>
												<prop name="GroupSampleType">mstUnknown</prop>
												<obj name="ChannelProp" class="ChannelProperty" version="1">
													<prop name="ChannelIdx">2</prop>
												</obj>
											</obj>
											<obj name="PropertyObject" class="TargetName" version="4">
												<prop name="PropertyTypeName">Target Name</prop>
												<prop name="Position">2</prop>
												<prop name="IsDefault">1</prop>
												<obj name="ChannelProp" class="ChannelProperty" version="1">
													<prop name="ChannelIdx">2</prop>
												</obj>
											</obj>
											<obj name="PropertyObject" class="RQTargetProperty" version="4">
												<prop name="PropertyTypeName">Target Type</prop>
												<prop name="Position">2</prop>
												<prop name="IsDefault">0</prop>
												<prop name="TargetType">dtNone</prop>
												<obj name="ChannelProp" class="ChannelProperty" version="1">
													<prop name="ChannelIdx">2</prop>
												</obj>
											</obj>
										</list>
									</obj>
									<obj name="item" class="PropertyList" version="1">
										<list name="emlist" count="12">
											<obj name="PropertyObject" class="RQSampleTargetProperty" version="4">
												<prop name="PropertyTypeName">Combined Sample and Target Type</prop>
												<prop name="Position">2</prop>
												<prop name="IsDefault">0</prop>
												<obj name="ChannelProp" class="ChannelProperty" version="1">
													<prop name="ChannelIdx">3</prop>
												</obj>
											</obj>
											<obj name="PropertyObject" class="QuantConcProperty" version="4">
												<prop name="PropertyTypeName">Concentration</prop>
												<prop name="Position">2</prop>
												<prop name="IsDefault">1</prop>
												<prop name="Concentration">0</prop>
												<obj name="ChannelProp" class="ChannelProperty" version="1">
													<prop name="ChannelIdx">3</prop>
												</obj>
												<prop name="ReadOnly">1</prop>
											</obj>
											<obj name="PropertyObject" class="QuantCpHighProp" version="4">
												<prop name="PropertyTypeName">Cp High</prop>
												<prop name="Position">2</prop>
												<prop name="IsDefault">1</prop>
												<prop name="CpRangeHigh">0</prop>
												<obj name="ChannelProp" class="ChannelProperty" version="1">
													<prop name="ChannelIdx">3</prop>
												</obj>
												<prop name="ReadOnly">1</prop>
											</obj>
											<obj name="PropertyObject" class="QuantCpLowProp" version="4">
												<prop name="PropertyTypeName">Cp Low</prop>
												<prop name="Position">2</prop>
												<prop name="IsDefault">1</prop>
												<prop name="CpRangeLow">0</prop>
												<obj name="ChannelProp" class="ChannelProperty" version="1">
													<prop name="ChannelIdx">3</prop>
												</obj>
												<prop name="ReadOnly">1</prop>
											</obj>
											<obj name="PropertyObject" class="RQEffProp" version="4">
												<prop name="PropertyTypeName">Efficiency</prop>
												<prop name="Position">2</prop>
												<prop name="IsDefault">1</prop>
												<prop name="Efficiency">2</prop>
												<obj name="ChannelProp" class="ChannelProperty" version="1">
													<prop name="ChannelIdx">3</prop>
												</obj>
											</obj>
											<obj name="PropertyObject" class="ChannelGenotype" version="4">
												<prop name="PropertyTypeName">Melt Geno Genotype</prop>
												<prop name="Position">2</prop>
												<prop name="IsDefault">1</prop>
												<prop name="ReadOnly">1</prop>
												<obj name="ChannelProp" class="ChannelProperty" version="1">
													<prop name="ChannelIdx">3</prop>
												</obj>
											</obj>
											<obj name="PropertyObject" class="GroupChannelTypeProp" version="4">
												<prop name="PropertyTypeName">Melt Geno Sample Type</prop>
												<prop name="Position">2</prop>
												<prop name="IsDefault">0</prop>
												<prop name="GroupSampleType">mstUnknown</prop>
												<obj name="ChannelProp" class="ChannelProperty" version="1">
													<prop name="ChannelIdx">3</prop>
												</obj>
											</obj>
											<obj name="PropertyObject" class="QuantSampleTypeProperty" version="4">
												<prop name="PropertyTypeName">Quantification Sample Type</prop>
												<prop name="Position">2</prop>
												<prop name="IsDefault">0</prop>
												<prop name="SampleType">qsUnknown</prop>
												<obj name="ChannelProp" class="ChannelProperty" version="1">
													<prop name="ChannelIdx">3</prop>
												</obj>
											</obj>
											<obj name="PropertyObject" class="ChannelGenotype" version="4">
												<prop name="PropertyTypeName">Scanning Genotype</prop>
												<prop name="Position">2</prop>
												<prop name="IsDefault">1</prop>
												<prop name="ReadOnly">1</prop>
												<obj name="ChannelProp" class="ChannelProperty" version="1">
													<prop name="ChannelIdx">3</prop>
												</obj>
											</obj>
											<obj name="PropertyObject" class="GroupChannelTypeProp" version="4">
												<prop name="PropertyTypeName">Scanning Sample Type</prop>
												<prop name="Position">2</prop>
												<prop name="IsDefault">0</prop>
												<prop name="GroupSampleType">mstUnknown</prop>
												<obj name="ChannelProp" class="ChannelProperty" version="1">
													<prop name="ChannelIdx">3</prop>
												</obj>
											</obj>
											<obj name="PropertyObject" class="TargetName" version="4">
												<prop name="PropertyTypeName">Target Name</prop>
												<prop name="Position">2</prop>
												<prop name="IsDefault">1</prop>
												<obj name="ChannelProp" class="ChannelProperty" version="1">
													<prop name="ChannelIdx">3</prop>
												</obj>
											</obj>
											<obj name="PropertyObject" class="RQTargetProperty" version="4">
												<prop name="PropertyTypeName">Target Type</prop>
												<prop name="Position">2</prop>
												<prop name="IsDefault">0</prop>
												<prop name="TargetType">dtNone</prop>
												<obj name="ChannelProp" class="ChannelProperty" version="1">
													<prop name="ChannelIdx">3</prop>
												</obj>
											</obj>
										</list>
									</obj>
								</list>
							</obj>
						</obj>
						<prop name="ChannelPropertyCount">4</prop>
						<prop name="ContainerPosition">2</prop>
						<prop name="HasSampleProperties">1</prop>
						<obj name="SampleProperties" class="PropertyList" version="1">
							<list name="emlist" count="14">
								<obj name="PropertyObject" class="SamplePrefColor" version="4">
									<prop name="PropertyTypeName">Color</prop>
									<prop name="Position">2</prop>
									<prop name="IsDefault">0</prop>
									<prop name="Color">$0030D700</prop>
								</obj>
								<obj name="PropertyObject" class="DominantChannelProp" version="4">
									<prop name="PropertyTypeName">Dominant Channel</prop>
									<prop name="Position">2</prop>
									<prop name="IsDefault">0</prop>
									<prop name="DominantChannel">0</prop>
								</obj>
								<obj name="PropertyObject" class="Genotype" version="4">
									<prop name="PropertyTypeName">EndPt Genotype</prop>
									<prop name="Position">2</prop>
									<prop name="IsDefault">1</prop>
									<prop name="ReadOnly">1</prop>
								</obj>
								<obj name="PropertyObject" class="GroupingSample" version="4">
									<prop name="PropertyTypeName">EndPt Sample Type</prop>
									<prop name="Position">2</prop>
									<prop name="IsDefault">0</prop>
									<prop name="GroupSampleType">mstUnknown</prop>
								</obj>
								<obj name="PropertyObject" class="SamplePrefLineStyle" version="4">
									<prop name="PropertyTypeName">Line Style</prop>
									<prop name="Position">2</prop>
									<prop name="IsDefault">0</prop>
									<prop name="LineStyle">psSolid</prop>
								</obj>
								<obj name="PropertyObject" class="GenSampleEditNotes" version="4">
									<prop name="PropertyTypeName">Notes</prop>
									<prop name="Position">2</prop>
									<prop name="IsDefault">1</prop>
								</obj>
								<obj name="PropertyObject" class="SamplePrefPointStyle" version="4">
									<prop name="PropertyTypeName">Point Style</prop>
									<prop name="Position">2</prop>
									<prop name="IsDefault">0</prop>
									<prop name="PointStyle">psNothing</prop>
								</obj>
								<obj name="PropertyObject" class="GenSampleEditPosition" version="4">
									<prop name="PropertyTypeName">Position</prop>
									<prop name="Position">2</prop>
									<prop name="IsDefault">1</prop>
								</obj>
								<obj name="PropertyObject" class="GenSampleEditReplicate" version="4">
									<prop name="PropertyTypeName">Replicate of</prop>
									<prop name="Position">2</prop>
									<prop name="IsDefault">1</prop>
									<prop name="ReplicateOf">-1</prop>
								</obj>
								<obj name="PropertyObject" class="HTCSampleID" version="4">
									<prop name="PropertyTypeName">Sample ID</prop>
									<prop name="Position">2</prop>
									<prop name="IsDefault">1</prop>
								</obj>
								<obj name="PropertyObject" class="GenSampleEditName" version="4">
									<prop name="PropertyTypeName">Sample Name</prop>
									<prop name="Position">2</prop>
									<prop name="IsDefault">1</prop>
									<prop name="name">Sample 3</prop>
								</obj>
								<obj name="PropertyObject" class="HTCSamplePrepNotes" version="4">
									<prop name="PropertyTypeName">Sample Prep Notes</prop>
									<prop name="Position">2</prop>
									<prop name="IsDefault">1</prop>
								</obj>
								<obj name="PropertyObject" class="GenSampleEditSubset" version="4">
									<prop name="PropertyTypeName">Subsets</prop>
									<prop name="Position">2</prop>
									<prop name="IsDefault">1</prop>
								</obj>
								<obj name="PropertyObject" class="SamplePrefWidth" version="5">
									<prop name="PropertyTypeName">Width</prop>
									<prop name="Position">2</prop>
									<prop name="IsDefault">1</prop>
									<prop name="Width">1</prop>
								</obj>
							</list>
						</obj>
					</obj>
					<obj name="item" class="SamplePropInfo" version="1">
						<obj name="ChannelProperties" class="ChanPropList" version="2">
							<obj name="ChannelProperties" class="EMList" version="1">
								<list name="emlist" count="4">
									<obj name="item" class="PropertyList" version="1">
										<list name="emlist" count="12">
											<obj name="PropertyObject" class="RQSampleTargetProperty" version="4">
												<prop name="PropertyTypeName">Combined Sample and Target Type</prop>
												<prop name="Position">3</prop>
												<prop name="IsDefault">0</prop>
												<obj name="ChannelProp" class="ChannelProperty" version="1">
													<prop name="ChannelIdx">0</prop>
												</obj>
											</obj>
											<obj name="PropertyObject" class="QuantConcProperty" version="4">
												<prop name="PropertyTypeName">Concentration</prop>
												<prop name="Position">3</prop>
												<prop name="IsDefault">1</prop>
												<prop name="Concentration">0</prop>
												<obj name="ChannelProp" class="ChannelProperty" version="1">
													<prop name="ChannelIdx">0</prop>
												</obj>
												<prop name="ReadOnly">1</prop>
											</obj>
											<obj name="PropertyObject" class="QuantCpHighProp" version="4">
												<prop name="PropertyTypeName">Cp High</prop>
												<prop name="Position">3</prop>
												<prop name="IsDefault">1</prop>
												<prop name="CpRangeHigh">0</prop>
												<obj name="ChannelProp" class="ChannelProperty" version="1">
													<prop name="ChannelIdx">0</prop>
												</obj>
												<prop name="ReadOnly">1</prop>
											</obj>
											<obj name="PropertyObject" class="QuantCpLowProp" version="4">
												<prop name="PropertyTypeName">Cp Low</prop>
												<prop name="Position">3</prop>
												<prop name="IsDefault">1</prop>
												<prop name="CpRangeLow">0</prop>
												<obj name="ChannelProp" class="ChannelProperty" version="1">
													<prop name="ChannelIdx">0</prop>
												</obj>
												<prop name="ReadOnly">1</prop>
											</obj>
											<obj name="PropertyObject" class="RQEffProp" version="4">
												<prop name="PropertyTypeName">Efficiency</prop>
												<prop name="Position">3</prop>
												<prop name="IsDefault">1</prop>
												<prop name="Efficiency">2</prop>
												<obj name="ChannelProp" class="ChannelProperty" version="1">
													<prop name="ChannelIdx">0</prop>
												</obj>
											</obj>
											<obj name="PropertyObject" class="ChannelGenotype" version="4">
												<prop name="PropertyTypeName">Melt Geno Genotype</prop>
												<prop name="Position">3</prop>
												<prop name="IsDefault">1</prop>
												<prop name="ReadOnly">1</prop>
												<obj name="ChannelProp" class="ChannelProperty" version="1">
													<prop name="ChannelIdx">0</prop>
												</obj>
											</obj>
											<obj name="PropertyObject" class="GroupChannelTypeProp" version="4">
												<prop name="PropertyTypeName">Melt Geno Sample Type</prop>
												<prop name="Position">3</prop>
												<prop name="IsDefault">0</prop>
												<prop name="GroupSampleType">mstUnknown</prop>
												<obj name="ChannelProp" class="ChannelProperty" version="1">
													<prop name="ChannelIdx">0</prop>
												</obj>
											</obj>
											<obj name="PropertyObject" class="QuantSampleTypeProperty" version="4">
												<prop name="PropertyTypeName">Quantification Sample Type</prop>
												<prop name="Position">3</prop>
												<prop name="IsDefault">0</prop>
												<prop name="SampleType">qsUnknown</prop>
												<obj name="ChannelProp" class="ChannelProperty" version="1">
													<prop name="ChannelIdx">0</prop>
												</obj>
											</obj>
											<obj name="PropertyObject" class="ChannelGenotype" version="4">
												<prop name="PropertyTypeName">Scanning Genotype</prop>
												<prop name="Position">3</prop>
												<prop name="IsDefault">1</prop>
												<prop name="ReadOnly">1</prop>
												<obj name="ChannelProp" class="ChannelProperty" version="1">
													<prop name="ChannelIdx">0</prop>
												</obj>
											</obj>
											<obj name="PropertyObject" class="GroupChannelTypeProp" version="4">
												<prop name="PropertyTypeName">Scanning Sample Type</prop>
												<prop name="Position">3</prop>
												<prop name="IsDefault">0</prop>
												<prop name="GroupSampleType">mstUnknown</prop>
												<obj name="ChannelProp" class="ChannelProperty" version="1">
													<prop name="ChannelIdx">0</prop>
												</obj>
											</obj>
											<obj name="PropertyObject" class="TargetName" version="4">
												<prop name="PropertyTypeName">Target Name</prop>
												<prop name="Position">3</prop>
												<prop name="IsDefault">1</prop>
												<obj name="ChannelProp" class="ChannelProperty" version="1">
													<prop name="ChannelIdx">0</prop>
												</obj>
											</obj>
											<obj name="PropertyObject" class="RQTargetProperty" version="4">
												<prop name="PropertyTypeName">Target Type</prop>
												<prop name="Position">3</prop>
												<prop name="IsDefault">0</prop>
												<prop name="TargetType">dtNone</prop>
												<obj name="ChannelProp" class="ChannelProperty" version="1">
													<prop name="ChannelIdx">0</prop>
												</obj>
											</obj>
										</list>
									</obj>
									<obj name="item" class="PropertyList" version="1">
										<list name="emlist" count="12">
											<obj name="PropertyObject" class="RQSampleTargetProperty" version="4">
												<prop name="PropertyTypeName">Combined Sample and Target Type</prop>
												<prop name="Position">3</prop>
												<prop name="IsDefault">0</prop>
												<obj name="ChannelProp" class="ChannelProperty" version="1">
													<prop name="ChannelIdx">1</prop>
												</obj>
											</obj>
											<obj name="PropertyObject" class="QuantConcProperty" version="4">
												<prop name="PropertyTypeName">Concentration</prop>
												<prop name="Position">3</prop>
												<prop name="IsDefault">1</prop>
												<prop name="Concentration">0</prop>
												<obj name="ChannelProp" class="ChannelProperty" version="1">
													<prop name="ChannelIdx">1</prop>
												</obj>
												<prop name="ReadOnly">1</prop>
											</obj>
											<obj name="PropertyObject" class="QuantCpHighProp" version="4">
												<prop name="PropertyTypeName">Cp High</prop>
												<prop name="Position">3</prop>
												<prop name="IsDefault">1</prop>
												<prop name="CpRangeHigh">0</prop>
												<obj name="ChannelProp" class="ChannelProperty" version="1">
													<prop name="ChannelIdx">1</prop>
												</obj>
												<prop name="ReadOnly">1</prop>
											</obj>
											<obj name="PropertyObject" class="QuantCpLowProp" version="4">
												<prop name="PropertyTypeName">Cp Low</prop>
												<prop name="Position">3</prop>
												<prop name="IsDefault">1</prop>
												<prop name="CpRangeLow">0</prop>
												<obj name="ChannelProp" class="ChannelProperty" version="1">
													<prop name="ChannelIdx">1</prop>
												</obj>
												<prop name="ReadOnly">1</prop>
											</obj>
											<obj name="PropertyObject" class="RQEffProp" version="4">
												<prop name="PropertyTypeName">Efficiency</prop>
												<prop name="Position">3</prop>
												<prop name="IsDefault">1</prop>
												<prop name="Efficiency">2</prop>
												<obj name="ChannelProp" class="ChannelProperty" version="1">
													<prop name="ChannelIdx">1</prop>
												</obj>
											</obj>
											<obj name="PropertyObject" class="ChannelGenotype" version="4">
												<prop name="PropertyTypeName">Melt Geno Genotype</prop>
												<prop name="Position">3</prop>
												<prop name="IsDefault">1</prop>
												<prop name="ReadOnly">1</prop>
												<obj name="ChannelProp" class="ChannelProperty" version="1">
													<prop name="ChannelIdx">1</prop>
												</obj>
											</obj>
											<obj name="PropertyObject" class="GroupChannelTypeProp" version="4">
												<prop name="PropertyTypeName">Melt Geno Sample Type</prop>
												<prop name="Position">3</prop>
												<prop name="IsDefault">0</prop>
												<prop name="GroupSampleType">mstUnknown</prop>
												<obj name="ChannelProp" class="ChannelProperty" version="1">
													<prop name="ChannelIdx">1</prop>
												</obj>
											</obj>
											<obj name="PropertyObject" class="QuantSampleTypeProperty" version="4">
												<prop name="PropertyTypeName">Quantification Sample Type</prop>
												<prop name="Position">3</prop>
												<prop name="IsDefault">0</prop>
												<prop name="SampleType">qsUnknown</prop>
												<obj name="ChannelProp" class="ChannelProperty" version="1">
													<prop name="ChannelIdx">1</prop>
												</obj>
											</obj>
											<obj name="PropertyObject" class="ChannelGenotype" version="4">
												<prop name="PropertyTypeName">Scanning Genotype</prop>
												<prop name="Position">3</prop>
												<prop name="IsDefault">1</prop>
												<prop name="ReadOnly">1</prop>
												<obj name="ChannelProp" class="ChannelProperty" version="1">
													<prop name="ChannelIdx">1</prop>
												</obj>
											</obj>
											<obj name="PropertyObject" class="GroupChannelTypeProp" version="4">
												<prop name="PropertyTypeName">Scanning Sample Type</prop>
												<prop name="Position">3</prop>
												<prop name="IsDefault">0</prop>
												<prop name="GroupSampleType">mstUnknown</prop>
												<obj name="ChannelProp" class="ChannelProperty" version="1">
													<prop name="ChannelIdx">1</prop>
												</obj>
											</obj>
											<obj name="PropertyObject" class="TargetName" version="4">
												<prop name="PropertyTypeName">Target Name</prop>
												<prop name="Position">3</prop>
												<prop name="IsDefault">1</prop>
												<obj name="ChannelProp" class="ChannelProperty" version="1">
													<prop name="ChannelIdx">1</prop>
												</obj>
											</obj>
											<obj name="PropertyObject" class="RQTargetProperty" version="4">
												<prop name="PropertyTypeName">Target Type</prop>
												<prop name="Position">3</prop>
												<prop name="IsDefault">0</prop>
												<prop name="TargetType">dtNone</prop>
												<obj name="ChannelProp" class="ChannelProperty" version="1">
													<prop name="ChannelIdx">1</prop>
												</obj>
											</obj>
										</list>
									</obj>
									<obj name="item" class="PropertyList" version="1">
										<list name="emlist" count="12">
											<obj name="PropertyObject" class="RQSampleTargetProperty" version="4">
												<prop name="PropertyTypeName">Combined Sample and Target Type</prop>
												<prop name="Position">3</prop>
												<prop name="IsDefault">0</prop>
												<obj name="ChannelProp" class="ChannelProperty" version="1">
													<prop name="ChannelIdx">2</prop>
												</obj>
											</obj>
											<obj name="PropertyObject" class="QuantConcProperty" version="4">
												<prop name="PropertyTypeName">Concentration</prop>
												<prop name="Position">3</prop>
												<prop name="IsDefault">1</prop>
												<prop name="Concentration">0</prop>
												<obj name="ChannelProp" class="ChannelProperty" version="1">
													<prop name="ChannelIdx">2</prop>
												</obj>
												<prop name="ReadOnly">1</prop>
											</obj>
											<obj name="PropertyObject" class="QuantCpHighProp" version="4">
												<prop name="PropertyTypeName">Cp High</prop>
												<prop name="Position">3</prop>
												<prop name="IsDefault">1</prop>
												<prop name="CpRangeHigh">0</prop>
												<obj name="ChannelProp" class="ChannelProperty" version="1">
													<prop name="ChannelIdx">2</prop>
												</obj>
												<prop name="ReadOnly">1</prop>
											</obj>
											<obj name="PropertyObject" class="QuantCpLowProp" version="4">
												<prop name="PropertyTypeName">Cp Low</prop>
												<prop name="Position">3</prop>
												<prop name="IsDefault">1</prop>
												<prop name="CpRangeLow">0</prop>
												<obj name="ChannelProp" class="ChannelProperty" version="1">
													<prop name="ChannelIdx">2</prop>
												</obj>
												<prop name="ReadOnly">1</prop>
											</obj>
											<obj name="PropertyObject" class="RQEffProp" version="4">
												<prop name="PropertyTypeName">Efficiency</prop>
												<prop name="Position">3</prop>
												<prop name="IsDefault">1</prop>
												<prop name="Efficiency">2</prop>
												<obj name="ChannelProp" class="ChannelProperty" version="1">
													<prop name="ChannelIdx">2</prop>
												</obj>
											</obj>
											<obj name="PropertyObject" class="ChannelGenotype" version="4">
												<prop name="PropertyTypeName">Melt Geno Genotype</prop>
												<prop name="Position">3</prop>
												<prop name="IsDefault">1</prop>
												<prop name="ReadOnly">1</prop>
												<obj name="ChannelProp" class="ChannelProperty" version="1">
													<prop name="ChannelIdx">2</prop>
												</obj>
											</obj>
											<obj name="PropertyObject" class="GroupChannelTypeProp" version="4">
												<prop name="PropertyTypeName">Melt Geno Sample Type</prop>
												<prop name="Position">3</prop>
												<prop name="IsDefault">0</prop>
												<prop name="GroupSampleType">mstUnknown</prop>
												<obj name="ChannelProp" class="ChannelProperty" version="1">
													<prop name="ChannelIdx">2</prop>
												</obj>
											</obj>
											<obj name="PropertyObject" class="QuantSampleTypeProperty" version="4">
												<prop name="PropertyTypeName">Quantification Sample Type</prop>
												<prop name="Position">3</prop>
												<prop name="IsDefault">0</prop>
												<prop name="SampleType">qsUnknown</prop>
												<obj name="ChannelProp" class="ChannelProperty" version="1">
													<prop name="ChannelIdx">2</prop>
												</obj>
											</obj>
											<obj name="PropertyObject" class="ChannelGenotype" version="4">
												<prop name="PropertyTypeName">Scanning Genotype</prop>
												<prop name="Position">3</prop>
												<prop name="IsDefault">1</prop>
												<prop name="ReadOnly">1</prop>
												<obj name="ChannelProp" class="ChannelProperty" version="1">
													<prop name="ChannelIdx">2</prop>
												</obj>
											</obj>
											<obj name="PropertyObject" class="GroupChannelTypeProp" version="4">
												<prop name="PropertyTypeName">Scanning Sample Type</prop>
												<prop name="Position">3</prop>
												<prop name="IsDefault">0</prop>
												<prop name="GroupSampleType">mstUnknown</prop>
												<obj name="ChannelProp" class="ChannelProperty" version="1">
													<prop name="ChannelIdx">2</prop>
												</obj>
											</obj>
											<obj name="PropertyObject" class="TargetName" version="4">
												<prop name="PropertyTypeName">Target Name</prop>
												<prop name="Position">3</prop>
												<prop name="IsDefault">1</prop>
												<obj name="ChannelProp" class="ChannelProperty" version="1">
													<prop name="ChannelIdx">2</prop>
												</obj>
											</obj>
											<obj name="PropertyObject" class="RQTargetProperty" version="4">
												<prop name="PropertyTypeName">Target Type</prop>
												<prop name="Position">3</prop>
												<prop name="IsDefault">0</prop>
												<prop name="TargetType">dtNone</prop>
												<obj name="ChannelProp" class="ChannelProperty" version="1">
													<prop name="ChannelIdx">2</prop>
												</obj>
											</obj>
										</list>
									</obj>
									<obj name="item" class="PropertyList" version="1">
										<list name="emlist" count="12">
											<obj name="PropertyObject" class="RQSampleTargetProperty" version="4">
												<prop name="PropertyTypeName">Combined Sample and Target Type</prop>
												<prop name="Position">3</prop>
												<prop name="IsDefault">0</prop>
												<obj name="ChannelProp" class="ChannelProperty" version="1">
													<prop name="ChannelIdx">3</prop>
												</obj>
											</obj>
											<obj name="PropertyObject" class="QuantConcProperty" version="4">
												<prop name="PropertyTypeName">Concentration</prop>
												<prop name="Position">3</prop>
												<prop name="IsDefault">1</prop>
												<prop name="Concentration">0</prop>
												<obj name="ChannelProp" class="ChannelProperty" version="1">
													<prop name="ChannelIdx">3</prop>
												</obj>
												<prop name="ReadOnly">1</prop>
											</obj>
											<obj name="PropertyObject" class="QuantCpHighProp" version="4">
												<prop name="PropertyTypeName">Cp High</prop>
												<prop name="Position">3</prop>
												<prop name="IsDefault">1</prop>
												<prop name="CpRangeHigh">0</prop>
												<obj name="ChannelProp" class="ChannelProperty" version="1">
													<prop name="ChannelIdx">3</prop>
												</obj>
												<prop name="ReadOnly">1</prop>
											</obj>
											<obj name="PropertyObject" class="QuantCpLowProp" version="4">
												<prop name="PropertyTypeName">Cp Low</prop>
												<prop name="Position">3</prop>
												<prop name="IsDefault">1</prop>
												<prop name="CpRangeLow">0</prop>
												<obj name="ChannelProp" class="ChannelProperty" version="1">
													<prop name="ChannelIdx">3</prop>
												</obj>
												<prop name="ReadOnly">1</prop>
											</obj>
											<obj name="PropertyObject" class="RQEffProp" version="4">
												<prop name="PropertyTypeName">Efficiency</prop>
												<prop name="Position">3</prop>
												<prop name="IsDefault">1</prop>
												<prop name="Efficiency">2</prop>
												<obj name="ChannelProp" class="ChannelProperty" version="1">
													<prop name="ChannelIdx">3</prop>
												</obj>
											</obj>
											<obj name="PropertyObject" class="ChannelGenotype" version="4">
												<prop name="PropertyTypeName">Melt Geno Genotype</prop>
												<prop name="Position">3</prop>
												<prop name="IsDefault">1</prop>
												<prop name="ReadOnly">1</prop>
												<obj name="ChannelProp" class="ChannelProperty" version="1">
													<prop name="ChannelIdx">3</prop>
												</obj>
											</obj>
											<obj name="PropertyObject" class="GroupChannelTypeProp" version="4">
												<prop name="PropertyTypeName">Melt Geno Sample Type</prop>
												<prop name="Position">3</prop>
												<prop name="IsDefault">0</prop>
												<prop name="GroupSampleType">mstUnknown</prop>
												<obj name="ChannelProp" class="ChannelProperty" version="1">
													<prop name="ChannelIdx">3</prop>
												</obj>
											</obj>
											<obj name="PropertyObject" class="QuantSampleTypeProperty" version="4">
												<prop name="PropertyTypeName">Quantification Sample Type</prop>
												<prop name="Position">3</prop>
												<prop name="IsDefault">0</prop>
												<prop name="SampleType">qsUnknown</prop>
												<obj name="ChannelProp" class="ChannelProperty" version="1">
													<prop name="ChannelIdx">3</prop>
												</obj>
											</obj>
											<obj name="PropertyObject" class="ChannelGenotype" version="4">
												<prop name="PropertyTypeName">Scanning Genotype</prop>
												<prop name="Position">3</prop>
												<prop name="IsDefault">1</prop>
												<prop name="ReadOnly">1</prop>
												<obj name="ChannelProp" class="ChannelProperty" version="1">
													<prop name="ChannelIdx">3</prop>
												</obj>
											</obj>
											<obj name="PropertyObject" class="GroupChannelTypeProp" version="4">
												<prop name="PropertyTypeName">Scanning Sample Type</prop>
												<prop name="Position">3</prop>
												<prop name="IsDefault">0</prop>
												<prop name="GroupSampleType">mstUnknown</prop>
												<obj name="ChannelProp" class="ChannelProperty" version="1">
													<prop name="ChannelIdx">3</prop>
												</obj>
											</obj>
											<obj name="PropertyObject" class="TargetName" version="4">
												<prop name="PropertyTypeName">Target Name</prop>
												<prop name="Position">3</prop>
												<prop name="IsDefault">1</prop>
												<obj name="ChannelProp" class="ChannelProperty" version="1">
													<prop name="ChannelIdx">3</prop>
												</obj>
											</obj>
											<obj name="PropertyObject" class="RQTargetProperty" version="4">
												<prop name="PropertyTypeName">Target Type</prop>
												<prop name="Position">3</prop>
												<prop name="IsDefault">0</prop>
												<prop name="TargetType">dtNone</prop>
												<obj name="ChannelProp" class="ChannelProperty" version="1">
													<prop name="ChannelIdx">3</prop>
												</obj>
											</obj>
										</list>
									</obj>
								</list>
							</obj>
						</obj>
						<prop name="ChannelPropertyCount">4</prop>
						<prop name="ContainerPosition">3</prop>
						<prop name="HasSampleProperties">1</prop>
						<obj name="SampleProperties" class="PropertyList" version="1">
							<list name="emlist" count="14">
								<obj name="PropertyObject" class="SamplePrefColor" version="4">
									<prop name="PropertyTypeName">Color</prop>
									<prop name="Position">3</prop>
									<prop name="IsDefault">0</prop>
									<prop name="Color">clFuchsia</prop>
								</obj>
								<obj name="PropertyObject" class="DominantChannelProp" version="4">
									<prop name="PropertyTypeName">Dominant Channel</prop>
									<prop name="Position">3</prop>
									<prop name="IsDefault">0</prop>
									<prop name="DominantChannel">0</prop>
								</obj>
								<obj name="PropertyObject" class="Genotype" version="4">
									<prop name="PropertyTypeName">EndPt Genotype</prop>
									<prop name="Position">3</prop>
									<prop name="IsDefault">1</prop>
									<prop name="ReadOnly">1</prop>
								</obj>
								<obj name="PropertyObject" class="GroupingSample" version="4">
									<prop name="PropertyTypeName">EndPt Sample Type</prop>
									<prop name="Position">3</prop>
									<prop name="IsDefault">0</prop>
									<prop name="GroupSampleType">mstUnknown</prop>
								</obj>
								<obj name="PropertyObject" class="SamplePrefLineStyle" version="4">
									<prop name="PropertyTypeName">Line Style</prop>
									<prop name="Position">3</prop>
									<prop name="IsDefault">0</prop>
									<prop name="LineStyle">psSolid</prop>
								</obj>
								<obj name="PropertyObject" class="GenSampleEditNotes" version="4">
									<prop name="PropertyTypeName">Notes</prop>
									<prop name="Position">3</prop>
									<prop name="IsDefault">1</prop>
								</obj>
								<obj name="PropertyObject" class="SamplePrefPointStyle" version="4">
									<prop name="PropertyTypeName">Point Style</prop>
									<prop name="Position">3</prop>
									<prop name="IsDefault">0</prop>
									<prop name="PointStyle">psNothing</prop>
								</obj>
								<obj name="PropertyObject" class="GenSampleEditPosition" version="4">
									<prop name="PropertyTypeName">Position</prop>
									<prop name="Position">3</prop>
									<prop name="IsDefault">1</prop>
								</obj>
								<obj name="PropertyObject" class="GenSampleEditReplicate" version="4">
									<prop name="PropertyTypeName">Replicate of</prop>
									<prop name="Position">3</prop>
									<prop name="IsDefault">1</prop>
									<prop name="ReplicateOf">-1</prop>
								</obj>
								<obj name="PropertyObject" class="HTCSampleID" version="4">
									<prop name="PropertyTypeName">Sample ID</prop>
									<prop name="Position">3</prop>
									<prop name="IsDefault">1</prop>
								</obj>
								<obj name="PropertyObject" class="GenSampleEditName" version="4">
									<prop name="PropertyTypeName">Sample Name</prop>
									<prop name="Position">3</prop>
									<prop name="IsDefault">1</prop>
									<prop name="name">Sample 4</prop>
								</obj>
								<obj name="PropertyObject" class="HTCSamplePrepNotes" version="4">
									<prop name="PropertyTypeName">Sample Prep Notes</prop>
									<prop name="Position">3</prop>
									<prop name="IsDefault">1</prop>
								</obj>
								<obj name="PropertyObject" class="GenSampleEditSubset" version="4">
									<prop name="PropertyTypeName">Subsets</prop>
									<prop name="Position">3</prop>
									<prop name="IsDefault">1</prop>
								</obj>
								<obj name="PropertyObject" class="SamplePrefWidth" version="5">
									<prop name="PropertyTypeName">Width</prop>
									<prop name="Position">3</prop>
									<prop name="IsDefault">1</prop>
									<prop name="Width">1</prop>
								</obj>
							</list>
						</obj>
					</obj>
					<obj name="item" class="SamplePropInfo" version="1">
						<obj name="ChannelProperties" class="ChanPropList" version="2">
							<obj name="ChannelProperties" class="EMList" version="1">
								<list name="emlist" count="4">
									<obj name="item" class="PropertyList" version="1">
										<list name="emlist" count="12">
											<obj name="PropertyObject" class="RQSampleTargetProperty" version="4">
												<prop name="PropertyTypeName">Combined Sample and Target Type</prop>
												<prop name="Position">4</prop>
												<prop name="IsDefault">0</prop>
												<obj name="ChannelProp" class="ChannelProperty" version="1">
													<prop name="ChannelIdx">0</prop>
												</obj>
											</obj>
											<obj name="PropertyObject" class="QuantConcProperty" version="4">
												<prop name="PropertyTypeName">Concentration</prop>
												<prop name="Position">4</prop>
												<prop name="IsDefault">1</prop>
												<prop name="Concentration">0</prop>
												<obj name="ChannelProp" class="ChannelProperty" version="1">
													<prop name="ChannelIdx">0</prop>
												</obj>
												<prop name="ReadOnly">1</prop>
											</obj>
											<obj name="PropertyObject" class="QuantCpHighProp" version="4">
												<prop name="PropertyTypeName">Cp High</prop>
												<prop name="Position">4</prop>
												<prop name="IsDefault">1</prop>
												<prop name="CpRangeHigh">0</prop>
												<obj name="ChannelProp" class="ChannelProperty" version="1">
													<prop name="ChannelIdx">0</prop>
												</obj>
												<prop name="ReadOnly">1</prop>
											</obj>
											<obj name="PropertyObject" class="QuantCpLowProp" version="4">
												<prop name="PropertyTypeName">Cp Low</prop>
												<prop name="Position">4</prop>
												<prop name="IsDefault">1</prop>
												<prop name="CpRangeLow">0</prop>
												<obj name="ChannelProp" class="ChannelProperty" version="1">
													<prop name="ChannelIdx">0</prop>
												</obj>
												<prop name="ReadOnly">1</prop>
											</obj>
											<obj name="PropertyObject" class="RQEffProp" version="4">
												<prop name="PropertyTypeName">Efficiency</prop>
												<prop name="Position">4</prop>
												<prop name="IsDefault">1</prop>
												<prop name="Efficiency">2</prop>
												<obj name="ChannelProp" class="ChannelProperty" version="1">
													<prop name="ChannelIdx">0</prop>
												</obj>
											</obj>
											<obj name="PropertyObject" class="ChannelGenotype" version="4">
												<prop name="PropertyTypeName">Melt Geno Genotype</prop>
												<prop name="Position">4</prop>
												<prop name="IsDefault">1</prop>
												<prop name="ReadOnly">1</prop>
												<obj name="ChannelProp" class="ChannelProperty" version="1">
													<prop name="ChannelIdx">0</prop>
												</obj>
											</obj>
											<obj name="PropertyObject" class="GroupChannelTypeProp" version="4">
												<prop name="PropertyTypeName">Melt Geno Sample Type</prop>
												<prop name="Position">4</prop>
												<prop name="IsDefault">0</prop>
												<prop name="GroupSampleType">mstUnknown</prop>
												<obj name="ChannelProp" class="ChannelProperty" version="1">
													<prop name="ChannelIdx">0</prop>
												</obj>
											</obj>
											<obj name="PropertyObject" class="QuantSampleTypeProperty" version="4">
												<prop name="PropertyTypeName">Quantification Sample Type</prop>
												<prop name="Position">4</prop>
												<prop name="IsDefault">0</prop>
												<prop name="SampleType">qsUnknown</prop>
												<obj name="ChannelProp" class="ChannelProperty" version="1">
													<prop name="ChannelIdx">0</prop>
												</obj>
											</obj>
											<obj name="PropertyObject" class="ChannelGenotype" version="4">
												<prop name="PropertyTypeName">Scanning Genotype</prop>
												<prop name="Position">4</prop>
												<prop name="IsDefault">1</prop>
												<prop name="ReadOnly">1</prop>
												<obj name="ChannelProp" class="ChannelProperty" version="1">
													<prop name="ChannelIdx">0</prop>
												</obj>
											</obj>
											<obj name="PropertyObject" class="GroupChannelTypeProp" version="4">
												<prop name="PropertyTypeName">Scanning Sample Type</prop>
												<prop name="Position">4</prop>
												<prop name="IsDefault">0</prop>
												<prop name="GroupSampleType">mstUnknown</prop>
												<obj name="ChannelProp" class="ChannelProperty" version="1">
													<prop name="ChannelIdx">0</prop>
												</obj>
											</obj>
											<obj name="PropertyObject" class="TargetName" version="4">
												<prop name="PropertyTypeName">Target Name</prop>
												<prop name="Position">4</prop>
												<prop name="IsDefault">1</prop>
												<obj name="ChannelProp" class="ChannelProperty" version="1">
													<prop name="ChannelIdx">0</prop>
												</obj>
											</obj>
											<obj name="PropertyObject" class="RQTargetProperty" version="4">
												<prop name="PropertyTypeName">Target Type</prop>
												<prop name="Position">4</prop>
												<prop name="IsDefault">0</prop>
												<prop name="TargetType">dtNone</prop>
												<obj name="ChannelProp" class="ChannelProperty" version="1">
													<prop name="ChannelIdx">0</prop>
												</obj>
											</obj>
										</list>
									</obj>
									<obj name="item" class="PropertyList" version="1">
										<list name="emlist" count="12">
											<obj name="PropertyObject" class="RQSampleTargetProperty" version="4">
												<prop name="PropertyTypeName">Combined Sample and Target Type</prop>
												<prop name="Position">4</prop>
												<prop name="IsDefault">0</prop>
												<obj name="ChannelProp" class="ChannelProperty" version="1">
													<prop name="ChannelIdx">1</prop>
												</obj>
											</obj>
											<obj name="PropertyObject" class="QuantConcProperty" version="4">
												<prop name="PropertyTypeName">Concentration</prop>
												<prop name="Position">4</prop>
												<prop name="IsDefault">1</prop>
												<prop name="Concentration">0</prop>
												<obj name="ChannelProp" class="ChannelProperty" version="1">
													<prop name="ChannelIdx">1</prop>
												</obj>
												<prop name="ReadOnly">1</prop>
											</obj>
											<obj name="PropertyObject" class="QuantCpHighProp" version="4">
												<prop name="PropertyTypeName">Cp High</prop>
												<prop name="Position">4</prop>
												<prop name="IsDefault">1</prop>
												<prop name="CpRangeHigh">0</prop>
												<obj name="ChannelProp" class="ChannelProperty" version="1">
													<prop name="ChannelIdx">1</prop>
												</obj>
												<prop name="ReadOnly">1</prop>
											</obj>
											<obj name="PropertyObject" class="QuantCpLowProp" version="4">
												<prop name="PropertyTypeName">Cp Low</prop>
												<prop name="Position">4</prop>
												<prop name="IsDefault">1</prop>
												<prop name="CpRangeLow">0</prop>
												<obj name="ChannelProp" class="ChannelProperty" version="1">
													<prop name="ChannelIdx">1</prop>
												</obj>
												<prop name="ReadOnly">1</prop>
											</obj>
											<obj name="PropertyObject" class="RQEffProp" version="4">
												<prop name="PropertyTypeName">Efficiency</prop>
												<prop name="Position">4</prop>
												<prop name="IsDefault">1</prop>
												<prop name="Efficiency">2</prop>
												<obj name="ChannelProp" class="ChannelProperty" version="1">
													<prop name="ChannelIdx">1</prop>
												</obj>
											</obj>
											<obj name="PropertyObject" class="ChannelGenotype" version="4">
												<prop name="PropertyTypeName">Melt Geno Genotype</prop>
												<prop name="Position">4</prop>
												<prop name="IsDefault">1</prop>
												<prop name="ReadOnly">1</prop>
												<obj name="ChannelProp" class="ChannelProperty" version="1">
													<prop name="ChannelIdx">1</prop>
												</obj>
											</obj>
											<obj name="PropertyObject" class="GroupChannelTypeProp" version="4">
												<prop name="PropertyTypeName">Melt Geno Sample Type</prop>
												<prop name="Position">4</prop>
												<prop name="IsDefault">0</prop>
												<prop name="GroupSampleType">mstUnknown</prop>
												<obj name="ChannelProp" class="ChannelProperty" version="1">
													<prop name="ChannelIdx">1</prop>
												</obj>
											</obj>
											<obj name="PropertyObject" class="QuantSampleTypeProperty" version="4">
												<prop name="PropertyTypeName">Quantification Sample Type</prop>
												<prop name="Position">4</prop>
												<prop name="IsDefault">0</prop>
												<prop name="SampleType">qsUnknown</prop>
												<obj name="ChannelProp" class="ChannelProperty" version="1">
													<prop name="ChannelIdx">1</prop>
												</obj>
											</obj>
											<obj name="PropertyObject" class="ChannelGenotype" version="4">
												<prop name="PropertyTypeName">Scanning Genotype</prop>
												<prop name="Position">4</prop>
												<prop name="IsDefault">1</prop>
												<prop name="ReadOnly">1</prop>
												<obj name="ChannelProp" class="ChannelProperty" version="1">
													<prop name="ChannelIdx">1</prop>
												</obj>
											</obj>
											<obj name="PropertyObject" class="GroupChannelTypeProp" version="4">
												<prop name="PropertyTypeName">Scanning Sample Type</prop>
												<prop name="Position">4</prop>
												<prop name="IsDefault">0</prop>
												<prop name="GroupSampleType">mstUnknown</prop>
												<obj name="ChannelProp" class="ChannelProperty" version="1">
													<prop name="ChannelIdx">1</prop>
												</obj>
											</obj>
											<obj name="PropertyObject" class="TargetName" version="4">
												<prop name="PropertyTypeName">Target Name</prop>
												<prop name="Position">4</prop>
												<prop name="IsDefault">1</prop>
												<obj name="ChannelProp" class="ChannelProperty" version="1">
													<prop name="ChannelIdx">1</prop>
												</obj>
											</obj>
											<obj name="PropertyObject" class="RQTargetProperty" version="4">
												<prop name="PropertyTypeName">Target Type</prop>
												<prop name="Position">4</prop>
												<prop name="IsDefault">0</prop>
												<prop name="TargetType">dtNone</prop>
												<obj name="ChannelProp" class="ChannelProperty" version="1">
													<prop name="ChannelIdx">1</prop>
												</obj>
											</obj>
										</list>
									</obj>
									<obj name="item" class="PropertyList" version="1">
										<list name="emlist" count="12">
											<obj name="PropertyObject" class="RQSampleTargetProperty" version="4">
												<prop name="PropertyTypeName">Combined Sample and Target Type</prop>
												<prop name="Position">4</prop>
												<prop name="IsDefault">0</prop>
												<obj name="ChannelProp" class="ChannelProperty" version="1">
													<prop name="ChannelIdx">2</prop>
												</obj>
											</obj>
											<obj name="PropertyObject" class="QuantConcProperty" version="4">
												<prop name="PropertyTypeName">Concentration</prop>
												<prop name="Position">4</prop>
												<prop name="IsDefault">1</prop>
												<prop name="Concentration">0</prop>
												<obj name="ChannelProp" class="ChannelProperty" version="1">
													<prop name="ChannelIdx">2</prop>
												</obj>
												<prop name="ReadOnly">1</prop>
											</obj>
											<obj name="PropertyObject" class="QuantCpHighProp" version="4">
												<prop name="PropertyTypeName">Cp High</prop>
												<prop name="Position">4</prop>
												<prop name="IsDefault">1</prop>
												<prop name="CpRangeHigh">0</prop>
												<obj name="ChannelProp" class="ChannelProperty" version="1">
													<prop name="ChannelIdx">2</prop>
												</obj>
												<prop name="ReadOnly">1</prop>
											</obj>
											<obj name="PropertyObject" class="QuantCpLowProp" version="4">
												<prop name="PropertyTypeName">Cp Low</prop>
												<prop name="Position">4</prop>
												<prop name="IsDefault">1</prop>
												<prop name="CpRangeLow">0</prop>
												<obj name="ChannelProp" class="ChannelProperty" version="1">
													<prop name="ChannelIdx">2</prop>
												</obj>
												<prop name="ReadOnly">1</prop>
											</obj>
											<obj name="PropertyObject" class="RQEffProp" version="4">
												<prop name="PropertyTypeName">Efficiency</prop>
												<prop name="Position">4</prop>
												<prop name="IsDefault">1</prop>
												<prop name="Efficiency">2</prop>
												<obj name="ChannelProp" class="ChannelProperty" version="1">
													<prop name="ChannelIdx">2</prop>
												</obj>
											</obj>
											<obj name="PropertyObject" class="ChannelGenotype" version="4">
												<prop name="PropertyTypeName">Melt Geno Genotype</prop>
												<prop name="Position">4</prop>
												<prop name="IsDefault">1</prop>
												<prop name="ReadOnly">1</prop>
												<obj name="ChannelProp" class="ChannelProperty" version="1">
													<prop name="ChannelIdx">2</prop>
												</obj>
											</obj>
											<obj name="PropertyObject" class="GroupChannelTypeProp" version="4">
												<prop name="PropertyTypeName">Melt Geno Sample Type</prop>
												<prop name="Position">4</prop>
												<prop name="IsDefault">0</prop>
												<prop name="GroupSampleType">mstUnknown</prop>
												<obj name="ChannelProp" class="ChannelProperty" version="1">
													<prop name="ChannelIdx">2</prop>
												</obj>
											</obj>
											<obj name="PropertyObject" class="QuantSampleTypeProperty" version="4">
												<prop name="PropertyTypeName">Quantification Sample Type</prop>
												<prop name="Position">4</prop>
												<prop name="IsDefault">0</prop>
												<prop name="SampleType">qsUnknown</prop>
												<obj name="ChannelProp" class="ChannelProperty" version="1">
													<prop name="ChannelIdx">2</prop>
												</obj>
											</obj>
											<obj name="PropertyObject" class="ChannelGenotype" version="4">
												<prop name="PropertyTypeName">Scanning Genotype</prop>
												<prop name="Position">4</prop>
												<prop name="IsDefault">1</prop>
												<prop name="ReadOnly">1</prop>
												<obj name="ChannelProp" class="ChannelProperty" version="1">
													<prop name="ChannelIdx">2</prop>
												</obj>
											</obj>
											<obj name="PropertyObject" class="GroupChannelTypeProp" version="4">
												<prop name="PropertyTypeName">Scanning Sample Type</prop>
												<prop name="Position">4</prop>
												<prop name="IsDefault">0</prop>
												<prop name="GroupSampleType">mstUnknown</prop>
												<obj name="ChannelProp" class="ChannelProperty" version="1">
													<prop name="ChannelIdx">2</prop>
												</obj>
											</obj>
											<obj name="PropertyObject" class="TargetName" version="4">
												<prop name="PropertyTypeName">Target Name</prop>
												<prop name="Position">4</prop>
												<prop name="IsDefault">1</prop>
												<obj name="ChannelProp" class="ChannelProperty" version="1">
													<prop name="ChannelIdx">2</prop>
												</obj>
											</obj>
											<obj name="PropertyObject" class="RQTargetProperty" version="4">
												<prop name="PropertyTypeName">Target Type</prop>
												<prop name="Position">4</prop>
												<prop name="IsDefault">0</prop>
												<prop name="TargetType">dtNone</prop>
												<obj name="ChannelProp" class="ChannelProperty" version="1">
													<prop name="ChannelIdx">2</prop>
												</obj>
											</obj>
										</list>
									</obj>
									<obj name="item" class="PropertyList" version="1">
										<list name="emlist" count="12">
											<obj name="PropertyObject" class="RQSampleTargetProperty" version="4">
												<prop name="PropertyTypeName">Combined Sample and Target Type</prop>
												<prop name="Position">4</prop>
												<prop name="IsDefault">0</prop>
												<obj name="ChannelProp" class="ChannelProperty" version="1">
													<prop name="ChannelIdx">3</prop>
												</obj>
											</obj>
											<obj name="PropertyObject" class="QuantConcProperty" version="4">
												<prop name="PropertyTypeName">Concentration</prop>
												<prop name="Position">4</prop>
												<prop name="IsDefault">1</prop>
												<prop name="Concentration">0</prop>
												<obj name="ChannelProp" class="ChannelProperty" version="1">
													<prop name="ChannelIdx">3</prop>
												</obj>
												<prop name="ReadOnly">1</prop>
											</obj>
											<obj name="PropertyObject" class="QuantCpHighProp" version="4">
												<prop name="PropertyTypeName">Cp High</prop>
												<prop name="Position">4</prop>
												<prop name="IsDefault">1</prop>
												<prop name="CpRangeHigh">0</prop>
												<obj name="ChannelProp" class="ChannelProperty" version="1">
													<prop name="ChannelIdx">3</prop>
												</obj>
												<prop name="ReadOnly">1</prop>
											</obj>
											<obj name="PropertyObject" class="QuantCpLowProp" version="4">
												<prop name="PropertyTypeName">Cp Low</prop>
												<prop name="Position">4</prop>
												<prop name="IsDefault">1</prop>
												<prop name="CpRangeLow">0</prop>
												<obj name="ChannelProp" class="ChannelProperty" version="1">
													<prop name="ChannelIdx">3</prop>
												</obj>
												<prop name="ReadOnly">1</prop>
											</obj>
											<obj name="PropertyObject" class="RQEffProp" version="4">
												<prop name="PropertyTypeName">Efficiency</prop>
												<prop name="Position">4</prop>
												<prop name="IsDefault">1</prop>
												<prop name="Efficiency">2</prop>
												<obj name="ChannelProp" class="ChannelProperty" version="1">
													<prop name="ChannelIdx">3</prop>
												</obj>
											</obj>
											<obj name="PropertyObject" class="ChannelGenotype" version="4">
												<prop name="PropertyTypeName">Melt Geno Genotype</prop>
												<prop name="Position">4</prop>
												<prop name="IsDefault">1</prop>
												<prop name="ReadOnly">1</prop>
												<obj name="ChannelProp" class="ChannelProperty" version="1">
													<prop name="ChannelIdx">3</prop>
												</obj>
											</obj>
											<obj name="PropertyObject" class="GroupChannelTypeProp" version="4">
												<prop name="PropertyTypeName">Melt Geno Sample Type</prop>
												<prop name="Position">4</prop>
												<prop name="IsDefault">0</prop>
												<prop name="GroupSampleType">mstUnknown</prop>
												<obj name="ChannelProp" class="ChannelProperty" version="1">
													<prop name="ChannelIdx">3</prop>
												</obj>
											</obj>
											<obj name="PropertyObject" class="QuantSampleTypeProperty" version="4">
												<prop name="PropertyTypeName">Quantification Sample Type</prop>
												<prop name="Position">4</prop>
												<prop name="IsDefault">0</prop>
												<prop name="SampleType">qsUnknown</prop>
												<obj name="ChannelProp" class="ChannelProperty" version="1">
													<prop name="ChannelIdx">3</prop>
												</obj>
											</obj>
											<obj name="PropertyObject" class="ChannelGenotype" version="4">
												<prop name="PropertyTypeName">Scanning Genotype</prop>
												<prop name="Position">4</prop>
												<prop name="IsDefault">1</prop>
												<prop name="ReadOnly">1</prop>
												<obj name="ChannelProp" class="ChannelProperty" version="1">
													<prop name="ChannelIdx">3</prop>
												</obj>
											</obj>
											<obj name="PropertyObject" class="GroupChannelTypeProp" version="4">
												<prop name="PropertyTypeName">Scanning Sample Type</prop>
												<prop name="Position">4</prop>
												<prop name="IsDefault">0</prop>
												<prop name="GroupSampleType">mstUnknown</prop>
												<obj name="ChannelProp" class="ChannelProperty" version="1">
													<prop name="ChannelIdx">3</prop>
												</obj>
											</obj>
											<obj name="PropertyObject" class="TargetName" version="4">
												<prop name="PropertyTypeName">Target Name</prop>
												<prop name="Position">4</prop>
												<prop name="IsDefault">1</prop>
												<obj name="ChannelProp" class="ChannelProperty" version="1">
													<prop name="ChannelIdx">3</prop>
												</obj>
											</obj>
											<obj name="PropertyObject" class="RQTargetProperty" version="4">
												<prop name="PropertyTypeName">Target Type</prop>
												<prop name="Position">4</prop>
												<prop name="IsDefault">0</prop>
												<prop name="TargetType">dtNone</prop>
												<obj name="ChannelProp" class="ChannelProperty" version="1">
													<prop name="ChannelIdx">3</prop>
												</obj>
											</obj>
										</list>
									</obj>
								</list>
							</obj>
						</obj>
						<prop name="ChannelPropertyCount">4</prop>
						<prop name="ContainerPosition">4</prop>
						<prop name="HasSampleProperties">1</prop>
						<obj name="SampleProperties" class="PropertyList" version="1">
							<list name="emlist" count="14">
								<obj name="PropertyObject" class="SamplePrefColor" version="4">
									<prop name="PropertyTypeName">Color</prop>
									<prop name="Position">4</prop>
									<prop name="IsDefault">0</prop>
									<prop name="Color">clGray</prop>
								</obj>
								<obj name="PropertyObject" class="DominantChannelProp" version="4">
									<prop name="PropertyTypeName">Dominant Channel</prop>
									<prop name="Position">4</prop>
									<prop name="IsDefault">0</prop>
									<prop name="DominantChannel">0</prop>
								</obj>
								<obj name="PropertyObject" class="Genotype" version="4">
									<prop name="PropertyTypeName">EndPt Genotype</prop>
									<prop name="Position">4</prop>
									<prop name="IsDefault">1</prop>
									<prop name="ReadOnly">1</prop>
								</obj>
								<obj name="PropertyObject" class="GroupingSample" version="4">
									<prop name="PropertyTypeName">EndPt Sample Type</prop>
									<prop name="Position">4</prop>
									<prop name="IsDefault">0</prop>
									<prop name="GroupSampleType">mstUnknown</prop>
								</obj>
								<obj name="PropertyObject" class="SamplePrefLineStyle" version="4">
									<prop name="PropertyTypeName">Line Style</prop>
									<prop name="Position">4</prop>
									<prop name="IsDefault">0</prop>
									<prop name="LineStyle">psSolid</prop>
								</obj>
								<obj name="PropertyObject" class="GenSampleEditNotes" version="4">
									<prop name="PropertyTypeName">Notes</prop>
									<prop name="Position">4</prop>
									<prop name="IsDefault">1</prop>
								</obj>
								<obj name="PropertyObject" class="SamplePrefPointStyle" version="4">
									<prop name="PropertyTypeName">Point Style</prop>
									<prop name="Position">4</prop>
									<prop name="IsDefault">0</prop>
									<prop name="PointStyle">psNothing</prop>
								</obj>
								<obj name="PropertyObject" class="GenSampleEditPosition" version="4">
									<prop name="PropertyTypeName">Position</prop>
									<prop name="Position">4</prop>
									<prop name="IsDefault">1</prop>
								</obj>
								<obj name="PropertyObject" class="GenSampleEditReplicate" version="4">
									<prop name="PropertyTypeName">Replicate of</prop>
									<prop name="Position">4</prop>
									<prop name="IsDefault">1</prop>
									<prop name="ReplicateOf">-1</prop>
								</obj>
								<obj name="PropertyObject" class="HTCSampleID" version="4">
									<prop name="PropertyTypeName">Sample ID</prop>
									<prop name="Position">4</prop>
									<prop name="IsDefault">1</prop>
								</obj>
								<obj name="PropertyObject" class="GenSampleEditName" version="4">
									<prop name="PropertyTypeName">Sample Name</prop>
									<prop name="Position">4</prop>
									<prop name="IsDefault">1</prop>
									<prop name="name">Sample 5</prop>
								</obj>
								<obj name="PropertyObject" class="HTCSamplePrepNotes" version="4">
									<prop name="PropertyTypeName">Sample Prep Notes</prop>
									<prop name="Position">4</prop>
									<prop name="IsDefault">1</prop>
								</obj>
								<obj name="PropertyObject" class="GenSampleEditSubset" version="4">
									<prop name="PropertyTypeName">Subsets</prop>
									<prop name="Position">4</prop>
									<prop name="IsDefault">1</prop>
								</obj>
								<obj name="PropertyObject" class="SamplePrefWidth" version="5">
									<prop name="PropertyTypeName">Width</prop>
									<prop name="Position">4</prop>
									<prop name="IsDefault">1</prop>
									<prop name="Width">1</prop>
								</obj>
							</list>
						</obj>
					</obj>
					<obj name="item" class="SamplePropInfo" version="1">
						<obj name="ChannelProperties" class="ChanPropList" version="2">
							<obj name="ChannelProperties" class="EMList" version="1">
								<list name="emlist" count="4">
									<obj name="item" class="PropertyList" version="1">
										<list name="emlist" count="12">
											<obj name="PropertyObject" class="RQSampleTargetProperty" version="4">
												<prop name="PropertyTypeName">Combined Sample and Target Type</prop>
												<prop name="Position">5</prop>
												<prop name="IsDefault">0</prop>
												<obj name="ChannelProp" class="ChannelProperty" version="1">
													<prop name="ChannelIdx">0</prop>
												</obj>
											</obj>
											<obj name="PropertyObject" class="QuantConcProperty" version="4">
												<prop name="PropertyTypeName">Concentration</prop>
												<prop name="Position">5</prop>
												<prop name="IsDefault">1</prop>
												<prop name="Concentration">0</prop>
												<obj name="ChannelProp" class="ChannelProperty" version="1">
													<prop name="ChannelIdx">0</prop>
												</obj>
												<prop name="ReadOnly">1</prop>
											</obj>
											<obj name="PropertyObject" class="QuantCpHighProp" version="4">
												<prop name="PropertyTypeName">Cp High</prop>
												<prop name="Position">5</prop>
												<prop name="IsDefault">1</prop>
												<prop name="CpRangeHigh">0</prop>
												<obj name="ChannelProp" class="ChannelProperty" version="1">
													<prop name="ChannelIdx">0</prop>
												</obj>
												<prop name="ReadOnly">1</prop>
											</obj>
											<obj name="PropertyObject" class="QuantCpLowProp" version="4">
												<prop name="PropertyTypeName">Cp Low</prop>
												<prop name="Position">5</prop>
												<prop name="IsDefault">1</prop>
												<prop name="CpRangeLow">0</prop>
												<obj name="ChannelProp" class="ChannelProperty" version="1">
													<prop name="ChannelIdx">0</prop>
												</obj>
												<prop name="ReadOnly">1</prop>
											</obj>
											<obj name="PropertyObject" class="RQEffProp" version="4">
												<prop name="PropertyTypeName">Efficiency</prop>
												<prop name="Position">5</prop>
												<prop name="IsDefault">1</prop>
												<prop name="Efficiency">2</prop>
												<obj name="ChannelProp" class="ChannelProperty" version="1">
													<prop name="ChannelIdx">0</prop>
												</obj>
											</obj>
											<obj name="PropertyObject" class="ChannelGenotype" version="4">
												<prop name="PropertyTypeName">Melt Geno Genotype</prop>
												<prop name="Position">5</prop>
												<prop name="IsDefault">1</prop>
												<prop name="ReadOnly">1</prop>
												<obj name="ChannelProp" class="ChannelProperty" version="1">
													<prop name="ChannelIdx">0</prop>
												</obj>
											</obj>
											<obj name="PropertyObject" class="GroupChannelTypeProp" version="4">
												<prop name="PropertyTypeName">Melt Geno Sample Type</prop>
												<prop name="Position">5</prop>
												<prop name="IsDefault">0</prop>
												<prop name="GroupSampleType">mstUnknown</prop>
												<obj name="ChannelProp" class="ChannelProperty" version="1">
													<prop name="ChannelIdx">0</prop>
												</obj>
											</obj>
											<obj name="PropertyObject" class="QuantSampleTypeProperty" version="4">
												<prop name="PropertyTypeName">Quantification Sample Type</prop>
												<prop name="Position">5</prop>
												<prop name="IsDefault">0</prop>
												<prop name="SampleType">qsUnknown</prop>
												<obj name="ChannelProp" class="ChannelProperty" version="1">
													<prop name="ChannelIdx">0</prop>
												</obj>
											</obj>
											<obj name="PropertyObject" class="ChannelGenotype" version="4">
												<prop name="PropertyTypeName">Scanning Genotype</prop>
												<prop name="Position">5</prop>
												<prop name="IsDefault">1</prop>
												<prop name="ReadOnly">1</prop>
												<obj name="ChannelProp" class="ChannelProperty" version="1">
													<prop name="ChannelIdx">0</prop>
												</obj>
											</obj>
											<obj name="PropertyObject" class="GroupChannelTypeProp" version="4">
												<prop name="PropertyTypeName">Scanning Sample Type</prop>
												<prop name="Position">5</prop>
												<prop name="IsDefault">0</prop>
												<prop name="GroupSampleType">mstUnknown</prop>
												<obj name="ChannelProp" class="ChannelProperty" version="1">
													<prop name="ChannelIdx">0</prop>
												</obj>
											</obj>
											<obj name="PropertyObject" class="TargetName" version="4">
												<prop name="PropertyTypeName">Target Name</prop>
												<prop name="Position">5</prop>
												<prop name="IsDefault">1</prop>
												<obj name="ChannelProp" class="ChannelProperty" version="1">
													<prop name="ChannelIdx">0</prop>
												</obj>
											</obj>
											<obj name="PropertyObject" class="RQTargetProperty" version="4">
												<prop name="PropertyTypeName">Target Type</prop>
												<prop name="Position">5</prop>
												<prop name="IsDefault">0</prop>
												<prop name="TargetType">dtNone</prop>
												<obj name="ChannelProp" class="ChannelProperty" version="1">
													<prop name="ChannelIdx">0</prop>
												</obj>
											</obj>
										</list>
									</obj>
									<obj name="item" class="PropertyList" version="1">
										<list name="emlist" count="12">
											<obj name="PropertyObject" class="RQSampleTargetProperty" version="4">
												<prop name="PropertyTypeName">Combined Sample and Target Type</prop>
												<prop name="Position">5</prop>
												<prop name="IsDefault">0</prop>
												<obj name="ChannelProp" class="ChannelProperty" version="1">
													<prop name="ChannelIdx">1</prop>
												</obj>
											</obj>
											<obj name="PropertyObject" class="QuantConcProperty" version="4">
												<prop name="PropertyTypeName">Concentration</prop>
												<prop name="Position">5</prop>
												<prop name="IsDefault">1</prop>
												<prop name="Concentration">0</prop>
												<obj name="ChannelProp" class="ChannelProperty" version="1">
													<prop name="ChannelIdx">1</prop>
												</obj>
												<prop name="ReadOnly">1</prop>
											</obj>
											<obj name="PropertyObject" class="QuantCpHighProp" version="4">
												<prop name="PropertyTypeName">Cp High</prop>
												<prop name="Position">5</prop>
												<prop name="IsDefault">1</prop>
												<prop name="CpRangeHigh">0</prop>
												<obj name="ChannelProp" class="ChannelProperty" version="1">
													<prop name="ChannelIdx">1</prop>
												</obj>
												<prop name="ReadOnly">1</prop>
											</obj>
											<obj name="PropertyObject" class="QuantCpLowProp" version="4">
												<prop name="PropertyTypeName">Cp Low</prop>
												<prop name="Position">5</prop>
												<prop name="IsDefault">1</prop>
												<prop name="CpRangeLow">0</prop>
												<obj name="ChannelProp" class="ChannelProperty" version="1">
													<prop name="ChannelIdx">1</prop>
												</obj>
												<prop name="ReadOnly">1</prop>
											</obj>
											<obj name="PropertyObject" class="RQEffProp" version="4">
												<prop name="PropertyTypeName">Efficiency</prop>
												<prop name="Position">5</prop>
												<prop name="IsDefault">1</prop>
												<prop name="Efficiency">2</prop>
												<obj name="ChannelProp" class="ChannelProperty" version="1">
													<prop name="ChannelIdx">1</prop>
												</obj>
											</obj>
											<obj name="PropertyObject" class="ChannelGenotype" version="4">
												<prop name="PropertyTypeName">Melt Geno Genotype</prop>
												<prop name="Position">5</prop>
												<prop name="IsDefault">1</prop>
												<prop name="ReadOnly">1</prop>
												<obj name="ChannelProp" class="ChannelProperty" version="1">
													<prop name="ChannelIdx">1</prop>
												</obj>
											</obj>
											<obj name="PropertyObject" class="GroupChannelTypeProp" version="4">
												<prop name="PropertyTypeName">Melt Geno Sample Type</prop>
												<prop name="Position">5</prop>
												<prop name="IsDefault">0</prop>
												<prop name="GroupSampleType">mstUnknown</prop>
												<obj name="ChannelProp" class="ChannelProperty" version="1">
													<prop name="ChannelIdx">1</prop>
												</obj>
											</obj>
											<obj name="PropertyObject" class="QuantSampleTypeProperty" version="4">
												<prop name="PropertyTypeName">Quantification Sample Type</prop>
												<prop name="Position">5</prop>
												<prop name="IsDefault">0</prop>
												<prop name="SampleType">qsUnknown</prop>
												<obj name="ChannelProp" class="ChannelProperty" version="1">
													<prop name="ChannelIdx">1</prop>
												</obj>
											</obj>
											<obj name="PropertyObject" class="ChannelGenotype" version="4">
												<prop name="PropertyTypeName">Scanning Genotype</prop>
												<prop name="Position">5</prop>
												<prop name="IsDefault">1</prop>
												<prop name="ReadOnly">1</prop>
												<obj name="ChannelProp" class="ChannelProperty" version="1">
													<prop name="ChannelIdx">1</prop>
												</obj>
											</obj>
											<obj name="PropertyObject" class="GroupChannelTypeProp" version="4">
												<prop name="PropertyTypeName">Scanning Sample Type</prop>
												<prop name="Position">5</prop>
												<prop name="IsDefault">0</prop>
												<prop name="GroupSampleType">mstUnknown</prop>
												<obj name="ChannelProp" class="ChannelProperty" version="1">
													<prop name="ChannelIdx">1</prop>
												</obj>
											</obj>
											<obj name="PropertyObject" class="TargetName" version="4">
												<prop name="PropertyTypeName">Target Name</prop>
												<prop name="Position">5</prop>
												<prop name="IsDefault">1</prop>
												<obj name="ChannelProp" class="ChannelProperty" version="1">
													<prop name="ChannelIdx">1</prop>
												</obj>
											</obj>
											<obj name="PropertyObject" class="RQTargetProperty" version="4">
												<prop name="PropertyTypeName">Target Type</prop>
												<prop name="Position">5</prop>
												<prop name="IsDefault">0</prop>
												<prop name="TargetType">dtNone</prop>
												<obj name="ChannelProp" class="ChannelProperty" version="1">
													<prop name="ChannelIdx">1</prop>
												</obj>
											</obj>
										</list>
									</obj>
									<obj name="item" class="PropertyList" version="1">
										<list name="emlist" count="12">
											<obj name="PropertyObject" class="RQSampleTargetProperty" version="4">
												<prop name="PropertyTypeName">Combined Sample and Target Type</prop>
												<prop name="Position">5</prop>
												<prop name="IsDefault">0</prop>
												<obj name="ChannelProp" class="ChannelProperty" version="1">
													<prop name="ChannelIdx">2</prop>
												</obj>
											</obj>
											<obj name="PropertyObject" class="QuantConcProperty" version="4">
												<prop name="PropertyTypeName">Concentration</prop>
												<prop name="Position">5</prop>
												<prop name="IsDefault">1</prop>
												<prop name="Concentration">0</prop>
												<obj name="ChannelProp" class="ChannelProperty" version="1">
													<prop name="ChannelIdx">2</prop>
												</obj>
												<prop name="ReadOnly">1</prop>
											</obj>
											<obj name="PropertyObject" class="QuantCpHighProp" version="4">
												<prop name="PropertyTypeName">Cp High</prop>
												<prop name="Position">5</prop>
												<prop name="IsDefault">1</prop>
												<prop name="CpRangeHigh">0</prop>
												<obj name="ChannelProp" class="ChannelProperty" version="1">
													<prop name="ChannelIdx">2</prop>
												</obj>
												<prop name="ReadOnly">1</prop>
											</obj>
											<obj name="PropertyObject" class="QuantCpLowProp" version="4">
												<prop name="PropertyTypeName">Cp Low</prop>
												<prop name="Position">5</prop>
												<prop name="IsDefault">1</prop>
												<prop name="CpRangeLow">0</prop>
												<obj name="ChannelProp" class="ChannelProperty" version="1">
													<prop name="ChannelIdx">2</prop>
												</obj>
												<prop name="ReadOnly">1</prop>
											</obj>
											<obj name="PropertyObject" class="RQEffProp" version="4">
												<prop name="PropertyTypeName">Efficiency</prop>
												<prop name="Position">5</prop>
												<prop name="IsDefault">1</prop>
												<prop name="Efficiency">2</prop>
												<obj name="ChannelProp" class="ChannelProperty" version="1">
													<prop name="ChannelIdx">2</prop>
												</obj>
											</obj>
											<obj name="PropertyObject" class="ChannelGenotype" version="4">
												<prop name="PropertyTypeName">Melt Geno Genotype</prop>
												<prop name="Position">5</prop>
												<prop name="IsDefault">1</prop>
												<prop name="ReadOnly">1</prop>
												<obj name="ChannelProp" class="ChannelProperty" version="1">
													<prop name="ChannelIdx">2</prop>
												</obj>
											</obj>
											<obj name="PropertyObject" class="GroupChannelTypeProp" version="4">
												<prop name="PropertyTypeName">Melt Geno Sample Type</prop>
												<prop name="Position">5</prop>
												<prop name="IsDefault">0</prop>
												<prop name="GroupSampleType">mstUnknown</prop>
												<obj name="ChannelProp" class="ChannelProperty" version="1">
													<prop name="ChannelIdx">2</prop>
												</obj>
											</obj>
											<obj name="PropertyObject" class="QuantSampleTypeProperty" version="4">
												<prop name="PropertyTypeName">Quantification Sample Type</prop>
												<prop name="Position">5</prop>
												<prop name="IsDefault">0</prop>
												<prop name="SampleType">qsUnknown</prop>
												<obj name="ChannelProp" class="ChannelProperty" version="1">
													<prop name="ChannelIdx">2</prop>
												</obj>
											</obj>
											<obj name="PropertyObject" class="ChannelGenotype" version="4">
												<prop name="PropertyTypeName">Scanning Genotype</prop>
												<prop name="Position">5</prop>
												<prop name="IsDefault">1</prop>
												<prop name="ReadOnly">1</prop>
												<obj name="ChannelProp" class="ChannelProperty" version="1">
													<prop name="ChannelIdx">2</prop>
												</obj>
											</obj>
											<obj name="PropertyObject" class="GroupChannelTypeProp" version="4">
												<prop name="PropertyTypeName">Scanning Sample Type</prop>
												<prop name="Position">5</prop>
												<prop name="IsDefault">0</prop>
												<prop name="GroupSampleType">mstUnknown</prop>
												<obj name="ChannelProp" class="ChannelProperty" version="1">
													<prop name="ChannelIdx">2</prop>
												</obj>
											</obj>
											<obj name="PropertyObject" class="TargetName" version="4">
												<prop name="PropertyTypeName">Target Name</prop>
												<prop name="Position">5</prop>
												<prop name="IsDefault">1</prop>
												<obj name="ChannelProp" class="ChannelProperty" version="1">
													<prop name="ChannelIdx">2</prop>
												</obj>
											</obj>
											<obj name="PropertyObject" class="RQTargetProperty" version="4">
												<prop name="PropertyTypeName">Target Type</prop>
												<prop name="Position">5</prop>
												<prop name="IsDefault">0</prop>
												<prop name="TargetType">dtNone</prop>
												<obj name="ChannelProp" class="ChannelProperty" version="1">
													<prop name="ChannelIdx">2</prop>
												</obj>
											</obj>
										</list>
									</obj>
									<obj name="item" class="PropertyList" version="1">
										<list name="emlist" count="12">
											<obj name="PropertyObject" class="RQSampleTargetProperty" version="4">
												<prop name="PropertyTypeName">Combined Sample and Target Type</prop>
												<prop name="Position">5</prop>
												<prop name="IsDefault">0</prop>
												<obj name="ChannelProp" class="ChannelProperty" version="1">
													<prop name="ChannelIdx">3</prop>
												</obj>
											</obj>
											<obj name="PropertyObject" class="QuantConcProperty" version="4">
												<prop name="PropertyTypeName">Concentration</prop>
												<prop name="Position">5</prop>
												<prop name="IsDefault">1</prop>
												<prop name="Concentration">0</prop>
												<obj name="ChannelProp" class="ChannelProperty" version="1">
													<prop name="ChannelIdx">3</prop>
												</obj>
												<prop name="ReadOnly">1</prop>
											</obj>
											<obj name="PropertyObject" class="QuantCpHighProp" version="4">
												<prop name="PropertyTypeName">Cp High</prop>
												<prop name="Position">5</prop>
												<prop name="IsDefault">1</prop>
												<prop name="CpRangeHigh">0</prop>
												<obj name="ChannelProp" class="ChannelProperty" version="1">
													<prop name="ChannelIdx">3</prop>
												</obj>
												<prop name="ReadOnly">1</prop>
											</obj>
											<obj name="PropertyObject" class="QuantCpLowProp" version="4">
												<prop name="PropertyTypeName">Cp Low</prop>
												<prop name="Position">5</prop>
												<prop name="IsDefault">1</prop>
												<prop name="CpRangeLow">0</prop>
												<obj name="ChannelProp" class="ChannelProperty" version="1">
													<prop name="ChannelIdx">3</prop>
												</obj>
												<prop name="ReadOnly">1</prop>
											</obj>
											<obj name="PropertyObject" class="RQEffProp" version="4">
												<prop name="PropertyTypeName">Efficiency</prop>
												<prop name="Position">5</prop>
												<prop name="IsDefault">1</prop>
												<prop name="Efficiency">2</prop>
												<obj name="ChannelProp" class="ChannelProperty" version="1">
													<prop name="ChannelIdx">3</prop>
												</obj>
											</obj>
											<obj name="PropertyObject" class="ChannelGenotype" version="4">
												<prop name="PropertyTypeName">Melt Geno Genotype</prop>
												<prop name="Position">5</prop>
												<prop name="IsDefault">1</prop>
												<prop name="ReadOnly">1</prop>
												<obj name="ChannelProp" class="ChannelProperty" version="1">
													<prop name="ChannelIdx">3</prop>
												</obj>
											</obj>
											<obj name="PropertyObject" class="GroupChannelTypeProp" version="4">
												<prop name="PropertyTypeName">Melt Geno Sample Type</prop>
												<prop name="Position">5</prop>
												<prop name="IsDefault">0</prop>
												<prop name="GroupSampleType">mstUnknown</prop>
												<obj name="ChannelProp" class="ChannelProperty" version="1">
													<prop name="ChannelIdx">3</prop>
												</obj>
											</obj>
											<obj name="PropertyObject" class="QuantSampleTypeProperty" version="4">
												<prop name="PropertyTypeName">Quantification Sample Type</prop>
												<prop name="Position">5</prop>
												<prop name="IsDefault">0</prop>
												<prop name="SampleType">qsUnknown</prop>
												<obj name="ChannelProp" class="ChannelProperty" version="1">
													<prop name="ChannelIdx">3</prop>
												</obj>
											</obj>
											<obj name="PropertyObject" class="ChannelGenotype" version="4">
												<prop name="PropertyTypeName">Scanning Genotype</prop>
												<prop name="Position">5</prop>
												<prop name="IsDefault">1</prop>
												<prop name="ReadOnly">1</prop>
												<obj name="ChannelProp" class="ChannelProperty" version="1">
													<prop name="ChannelIdx">3</prop>
												</obj>
											</obj>
											<obj name="PropertyObject" class="GroupChannelTypeProp" version="4">
												<prop name="PropertyTypeName">Scanning Sample Type</prop>
[truncated: 2,475,393 more chars]
