# Supplementary material for: Unique sperm haplotypes are associated with phenotypically different sperm subpopulations in Astyanax fish
Source: BMC Biol. 2018 Jul 5;16:72. doi: 10.1186/s12915-018-0538-z (PMC6032774; doi:10.1186/s12915-018-0538-z)
Supplement: Supplementary file 8 — Original data. Each subfolder has two ixo files output by the Roche LightCycler480. The two files cover qPCR results for oca2 and mc1r. Subfolder names end in 1, 2, or 3, denoting which subpopulation of sperm was analyzed. (ZIP 10643 kb) [file 12915_2018_538_MOESM8_ESM.zip › FishA'-pop3/May 18 2016 SpermPop A'P3 FACS PEP PLATE 0034 mc1r RK.ixo]

<objectstream signature="IXOS" version="1">
	<obj name="root" class="HTCExperiment" version="5">
		<prop name="name">May 18 2016 SpermPop A&apos;P3 FACS PEP PLATE 0034 mc1r RK</prop>
		<prop name="UID">6312697CDAB24C60B90116E888AD479B</prop>
		<prop name="OwnerUID">C6C05626183A45218341EE89EA1A5F2A</prop>
		<prop name="Created">2016-05-18T14:23:25.324</prop>
		<prop name="CreatedBy">C6C05626183A45218341EE89EA1A5F2A</prop>
		<prop name="CreatedByName">System Admin</prop>
		<prop name="LastModified">2016-05-18T16:07:36.862</prop>
		<prop name="LastModifiedBy">C6C05626183A45218341EE89EA1A5F2A</prop>
		<prop name="LastModifiedByName">System Admin</prop>
		<list name="AppliedTemplates" count="1">
			<item>Borowsky Protocol PEP product version</item>
		</list>
		<list name="TemplateOwners" count="1">
			<item>System Admin</item>
		</list>
		<prop name="SWVersion">LCS480 1.5.1.62</prop>
		<obj name="AppProperty" class="TAppProperty" version="2">
			<prop name="Created">2016-05-18T14:23:25.324</prop>
			<prop name="LastModified">1899-12-30T00:00:00.000</prop>
		</obj>
		<obj name="ConProperty" class="TAppProperty" version="2">
			<prop name="Created">2016-05-18T14:23:25.324</prop>
			<prop name="LastModified">1899-12-30T00:00:00.000</prop>
		</obj>
		<obj name="run" class="HTCRun" version="7">
			<prop name="name">Run</prop>
			<prop name="Created">2016-05-18T14:23:25.320</prop>
			<prop name="LastModified">2016-05-18T16:07:20.639</prop>
			<obj name="AppProperty" class="TAppProperty" version="2">
				<prop name="Created">2016-05-18T14:23:25.319</prop>
				<prop name="LastModified">1899-12-30T00:00:00.000</prop>
			</obj>
			<obj name="ConProperty" class="TAppProperty" version="2">
				<prop name="Created">2016-05-18T14:23:25.320</prop>
				<prop name="LastModified">1899-12-30T00:00:00.000</prop>
				<prop name="HasProperties">1</prop>
				<obj name="_Properties" class="TAppProperties" version="1">
					<prop name="Created">2016-05-18T14:23:25.320</prop>
					<prop name="LastModified">1899-12-30T00:00:00.000</prop>
					<list name="emlist" count="4">
						<obj name="item" class="TAppProperty" version="2">
							<prop name="name">TopChart</prop>
							<prop name="Created">2016-05-18T14:23:31.980</prop>
							<prop name="LastModified">1899-12-30T00:00:00.000</prop>
						</obj>
						<obj name="item" class="TAppProperty" version="2">
							<prop name="name">LeftChart</prop>
							<prop name="Created">2016-05-18T14:23:31.980</prop>
							<prop name="LastModified">1899-12-30T00:00:00.000</prop>
						</obj>
						<obj name="item" class="TAppProperty" version="2">
							<prop name="name">RightChart</prop>
							<prop name="Created">2016-05-18T14:23:31.980</prop>
							<prop name="LastModified">1899-12-30T00:00:00.000</prop>
						</obj>
						<obj name="item" class="TAppProperty" version="2">
							<prop name="name">RunOverviewChart</prop>
							<prop name="Created">2016-05-18T14:23:31.980</prop>
							<prop name="LastModified">1899-12-30T00:00:00.000</prop>
						</obj>
					</list>
				</obj>
			</obj>
			<prop name="State">3</prop>
			<prop name="StartTime">2016-05-18T14:24:14.039</prop>
			<prop name="EndTime">2016-05-18T16:07:20.638</prop>
			<prop name="InstrumentID">28159</prop>
			<prop name="InstrumentVersion">HTC_VER_10</prop>
			<prop name="InstrumentName">28159</prop>
			<prop name="InstrCalibrationDate">1899.12.30 00:00:00:00</prop>
			<prop name="Technician">System Admin</prop>
			<prop name="AcqStoreClass">HTCAcquisitionStore</prop>
			<prop name="AcquisitionStore">eJzk3d2yqkq2KOpXWTHj3HkhCAhErFURIAmo/DZAhTv5URRFBQTk6U9Teq8atU7tvW76qD3n2XVREU4FkhwktK+3lsl/3uLzf5T7a/Zff1S3W/PHfySXfV3/1x+6v5CSx/NUn5rTrfSaW5X98R9tVtX46b/+oP/423/eq9v9a8tFvi/L7LK4Pcvmj7+x/zl9f/dPv/D21/sl+/qBOP/+xeVUN9/7eCWXrMbjv3/zX39wFB7iH21bNtn1723zP7/9XzfHqW7Han/942/0v2pJdrxm71b8qy/HHf+N+hft+6U3/tFK9n/TSOxB9XL7ZbNfGsz8c4P90xWPysxmwoz6F63ys+v9j7/9PyzFyjxPSYwy/t+/av/4D/HLGfzy5bJsjtV4KFEU/8UPNvvLKf3XHQPZAb99Zp9mKDMiL6jv//2rPk5wT+VR3Sd43fzxt9n/4mfYPc7tVDb1H38rxFqGss/0ICb6SdZOMyqDZ+ppQdweXhst5skW7pGrFiE/63Ot85Z7ODGDVIT5xL1rjM1acGRAokI2OeSqqbsreOrenASZ0KvanXVDuGx5PQhT6Uhr94hN4ebbJAjhhN+vt7ULd2qlF+HGOV60aCfE8OxjncR50DfaAw43yNgLIfGrAVV7sC0Pm6Llg52V5apmcMSHkyLJwZ6n8rumxWwI+WOnUWGlyo2ml8MV3MlRo6LGOYoas2EzuFHrabERTQBNrzofqqWhFfEQ5heN1MUect7SgtCa9r2WOokBt+aqk7AlIGrHlxRDwS9FsqMPMmjDiwDcw45QkaP0oJWtMYdInRNqLxD5ohl3dgsXJ1FJdFxie8wYT/yo+VIR6SvcnqqXLtRBhftfXY6NtslNDc4MpwZRqfepNkhdANdBVEl4K7qLVmjYvlNkaWR/MGGjXUJzBxfeJVTcVPlGM+rlGi6rYkViVZEt7fZ0M7hMJY3aQ4/tEZ7sGep8WBb7bi/n2vfVMcXR9KNDipvx/9OQkgjNjv8n/++G1L8aFj82pBbMTBJ+dkg1q1iCtVDglSlObCB7uT2Bysxpyuu154WIuuGDQzMU5d2YdEWKpN3Bgjs/AzjQQkPS59QDNW66wi1yfkPOkkHAct2KuMOxUcnaGAIgwY0pfFMUgNRX/QArz6YLX3BrmjyjCi/sTccGbv2qN0QND0dYOYQJ3NO16QlztvFCncmvAErX7AksrgysxfoR+OpNoMl8f9iCdha7wrfFlCa7dhfDajrH44VW05B7+arB8s0Z5cuJSZN4xh9gueQbyjsGTURYaboH7bJgiedQzZ1cVT+FhTBlAkgODU0yStfASs8zyrszjUiYk7IH5xlWlDccrYiYfLkDpw/pwhUulkVyA9u3MjmKAhPw+FJbebCU8bOnLHH/iddGoGyblvJ3OW5/P1UJLGYxF3iXfcKRha1g/13rWeAemSYnp/sBQN1LVAH8HfvvHh5SMOdPlrju0UpJ6Skn/L3PEMg3VkOSWWmCxWk8BX2UWkQ8tgWo3ZWhvKhO72RQ4jto92JeeMkuW5HfNqTmgvhDQ2r2O4eUrMxF6meH1IZ9trBgtYFyL0ItEq5kDFC8Rxd4s5clk7KdCyAnSRt4a1fAz3BWQbLtRwHuvsrJ7jSVYNl4VeFZwlomV857gp31l8DVvDglSTcXQYd7R0G1rWTCDdMVLHS5pYDQBl7i7GwKhkNelMtbe5HQy50Caz3BIULReDwQZz6sX3UduFJTbciEvx6BMJsLBYke06Rh4gXoMo3HD0y85Ax1kECXUhziw6MSyeMxccH2ky5w1YAHspoYGpjP7EaB7CUWkdkDAeXmvohPR8KKHDhfAbP3OuK/HoJKOGbSwNLJusBfdjjkG5lZgLaelMSnNgmQI+UosJrXHfFYO+7JfL0/glLgLcelpzxHDrs9B+t4ip9nQY3PKsWQYaU+HgFe8tjeF1URWA6vIfDJxojItnw2QOI7DgTdqThSTl8s3vLgWbgb+cERcpiqsFAPPeVytbAhx4g3gJSrnnhDYQIJ8eYBRpLhEJ50FQ7pEPtb2077wKcrPN/5pPJBvvU09oeOt6TfNqQEkf2hIcX81iFFK8wPD6nJTrFccX3mA5ObT1bK4z483CE/McQMHzan5CnDuMwxpwpz2Na04s8OgTtdr56FPbNfMsnXh51LudmMOPsnfr86DK5Lz1cvypHdJyiHe7t3hWo/D+xETThF2ZR4/U6WE+IYIv5+reH2r2PKUiZeAZGi2kIBBK8XyhEeE/w8OfQu1++owr5emo3CKobrTv1DXdh4TeWKPDcCl6rNIXDi9kkri8lOcIWnJlDOq8pk5S4OV5em8alnqxexVzZDdXVf82NPbOGZNoo104/uvGGxfc3VuivZpLy6nXQRClOI7F5Zbc9bd3rWsD2LhU0rBTu9uLN72QaWTYmWksdO7FLRkiHWusH9J62uuMO05ChzYT97peeNjdsdlHnhZOEhUrINf3bn846j7KTC7R+PcAJyu55T5nqP29dV67lDhfG2WUzSu/K6Dzt3WM9ngVOea06hrkOB/x7hFPszwfNV7+QJjnmzKPeaZJHy2vOx2y0LibiXAfurUE0b7JmjUO42di/kLA+Ny9GzReBeh2P634bU9A2u/2l8/W79/f2rf6v+WJb+sefqb9afSv3wTeBJyALOiYT6Oc9yTtv2XQqXrNVIaA0n6/283cDd3KhBqN8h1e6DFMItfKL2RA61ZixZE9poIZNo6rSNWu7rFRSSg2ic7VFni2m9g2sj6CSSZNRfLXUJnGkH9Zfde1nbZEcbciFE/QyslGq7gxtBMZNRK+U8x89GeYO9xihUtAPc37SfchBoy3mx0ST8rKUFwHOqy0G4j1Bv2/1yB/e00Qo8nnzXzEd1gdDjEU0B/gdNnJAEjuvrlOzcdW5pbFWj3iBGTYkO5FoY3SKoeB8/76aoTyM1DXikOWoSvJ7TtJUZwdXMhWL3ePQrrb4UDty5Jyn2KYWflfUwh+01xc/he3+8KG3g7N5RbzrXXzStLXbQGo4UROdQXqFWBRsai2D/1/vjXbuKnQqPKsIn8HOGujtlpgdV5Klk3x2xv832FsKZ81VsT5CD9rwRDOLbCvtzF+JnirBLOLn+sgivE9S14SXY38wDz8e8ovZKgxyhOdE6FUpLiH6X/liWZX7qufq79bf44SE1m2HoZdcOW3jTFPXn7PgTOImM+nDIMyclrftgUR5q5njFIKpdn3ewjB/PAmi67smsVzD0OUzeodKOvxBeYjSwIa0KkPbWiqyF3QaU7ISau4s1akfRMZSrE9Tl7oTaaSnFg/XtyeKFEScR6mh3xFBLZQqPWjUXQsmPFzi19iq8XZLQo/5Ue3gE7uKA20/P7Qacg44u7DYiR7T4nICspQzlnjLUUCxOalhKDkPcl2iKRO7b45f+jBb1dH+dI3CEGHX00V8gxims7wfUn8FaNLlI/BIM32OIb/CZTCbX3R7WQFcUUDvUm7KJd2BfMhqfW5kFZMfPWNRsRmPomosN0Z7Yfwo6N4BoihqMV04Eq+WuI5AK4obMZwPqL96ivmePGvXnxRosmOcs8Ngt6m81cVCPq4qi3KcuRGTZT1MM/fdsAduteCHTDs/HoljsXyZNG3IrmTWG2nM+8MQF/nud0+kJpKDC7/cctseQ+RuYCsYRfrGdqL8rVGVZThR+6G+Uv1t/Pz2kHNruQeelgYz6e5xRf7b76Ao4PlB/Uf5A/RGxRX1FiYwuQfAvjaQi/vYc5yQQ5lNQmqAmnu3PUXSi3cKahSvub4065BaoP5MqO8pnIkPFAPW8BH0/oJaOPOpIJag/iytelPe4rL/0Z65j1KJ5we/n+jwA3XvVBahSlRIqfeKQkA9XvCRvqKOP/lalX1F+RlBTjtFKYK4E1GP1wPY+/QXA8hWj3jxAXRXUQQenwcEDXi1YZD07KKByfU+B5ZkrYtK7L/25dmyqpN5qT7AyEbfnWeFLf45xRP05p2RFuKOzAOtp4u/XGeqP9tanL/2tprxIMuM6R11fn5SnTHB/U6OUQWe8R+AtZqgxdlbh8YdgIKP+8vTRwHp1aym3nFb0qD8njZ6US3RDHvVnTuYv4nUu3oJqi1nBcov6c4/CW3/R4gVydaDwFhai/oKjr7//tNNR7vCsgVTWGTUsP/AWqV2S5vcNKYH6qT/7/279cb9Df/MHoD4++qPk3d0d4MEUjqSjfp6Zw7rTa0IFjkQJvbKvB8/tstOTMsPFyRr1x9q3WWA6kOKYZyrUX7IeiB32z41yl5l41J9pFiatXM/nq8vTvUjZbY4aPKTlxh1qiyX2YSUC6lG6gDpzuMDU1ri9P2EGl+0NitgJSTeKxA22O2PWdTDq75Hv/C/92c6EU5zZTnQFVhOJ7Riov511KNxOXjOFSR4i96U/SuoopylRe+uGObhd/EKNCar4pT9+WQjEIuGkUeos3rjTHvvdKcmTU5ahUrgcrz0p59qkK8WshsR9SZNZ4YhW2iu0rvyT/h58vB31Z025aaTMCHNyO2JzhdUEoqycrVwBXZXmhenFIq0YtR64NLebU/ZjajWj/gSKngVWtDA5RZ3Ghdu/JtPC5Fjcv1ofG7AczS5G/c2jCjW9UaaUw22adNSfVGaEeHUn3cmrHKpRf5A70p9Sf39/Kv1b9cfNaYr+a+jvx3N/T5lS4HqgtCASH6gbyRBQf2tGI1G7OoGmX6gNlN1EDfZV1n/pL2comezzi3TR+O5oQqlJchH7jCOqnSmt4alEAtlebqghL77toFQdnezDZcdpR+mYQOVQqJX4gBor086GSrc0Kj7QXa4xZhfBaZGitrY6aumjv6ApCQnZqYyatA48JEw8p3bhHVRtj/iEfO7Ixf7mof6oG+qvaSytCAUH9ffJ/fnpHPV3ZVCbeyvA49fSlNqcKNRXjDEfNOYKz3em57mWcGEEdemglmyl7zWCty7UsKZRkWWijidFHUHbRCLZbhk8v+uzsKEUX6SIp/N8pd3mvgipKqL+6CXqD7piC0chR/2VczyfOOx28DwfpSC+pbDSpAVunxci6g/vTo32ogMNLkGH/Z0/UX+NW/vQCClq0DmjDrX6iP1PJqi/8tqDNjmh/lrl8K0/xUPUXWp9WUTrOepPyeoYno2ikfhmYXtU+naE/KHo1H67/n364+YMO/+h5+rv1p/4w7m/7cshIL82eGXF7WRDbtn5jFfqc1ZACTYGdJchwOdcSWNoeko3RDnuIlBpqS3cPRqOLMqdj6Eehk7+mRg9ict2iUbc1YUvHqwNGa7VFsx8xRTQxGZOLp2egxSas8DPK9TbxD344PAeG/icVl/IWRhyWHkmQ4Gsij15zrwBVuEEQ2k+xlB6qa45sOnzo3A9ThDJZeFsYVlvespLZylHQrVKUTsHlrgTBrcnrIfPnTxB/axJsyKXm3EErRIxlLynf9dfJ7HE2xLU0U05ZKAZF6bwrd7iyDZU1mAt9kzgzVx7RSbREIPG2HUA9aFJiSNWO7A2xYz4/RY1d9hmPKzpEx14Bo16XGu7ABZpRBdAeKsnW9+JwSQOhr4vIUU9hnyCoXfEBW6bIg0cqdJH/YHWpjnhqSmG6ice3UtedU4e6jkDlVHZwm9e1p3IDmrZ1idM4F8yPN/V1jGw/SkfuDsqxW244QRk8sLv8zV+z6rlHZYRPsdd3/p9+uPmHP0vL70/of5+OvcnNw/Uwuo0BF4RNMi8FW+CvjI7ymPWeG/85P5MftkWPq8KK9LteBUMzqoouE2Mr9wfqZia8mbGIyWnwxrvnQNcC5gO8Z3Ql/UEDK9HnbhZZREnmK5BK5ddAPYhFskrQf2td6g/GOoY78Um6ks/o/78MBVkQj+0DViXuCEABmoztLITrI9H3H+2wu/76K2/FOrANwfUWXmoJLAqviu84pGo5GVoAMpJwOMdn3xOhprXQevhjreECLWkdgcCut/1lN/29YpEqkFAebld4CkPPN9FuO9AqRTUcDaYEans8wIMeVoW7l1BbTZ71J+jrXH/WxUv/O4+x1vSLX8W/nCoZbKDBw4xtUT9mQfUopGUC1D3p0fh0y5uPz+h/kzFGwL3EGB/tn3Wgn5dtpS3Y1C3p2IxB7mdPCl/MOP39q0G6+j2CoB7JSlZ3Pk1OOTWB5DEeP7WaU6Bs8qoAqweb3G8ttPBmNv478nP8HjoAg+kJqADf3cW+t83pHia+4vk/mY/PKREzTHdwd3yxBKEzFK01Rn1t7sxgbVeZrRSzpRv/UV93SgJ5Xioj3lLrFXiwai/CVvNCrN9ieqY+xs6eygsF7KNsoVy7071HPXDL2paaQTlS3+mMkt6RVH5rcsu9mxhuw9xo7Br4QIL1kMNffS3nyrUV+6v1cRIuZ0cxx3kTY2akoT7qD+h0Acy6u+T+xMDTQysrfFUlYo+X37VH/NwCvdFH7vACtZio5B0l7mC2KLujEtzUVztW3/Okn3eFWe727idLnOF3R0nqF/nfHbp8tUGZr8SV2Pub+I4TGBvbYtWeMdRUX9XrnAKe0IrT9//0p+Zx4dUWafxl/5sIqEepcddhXWpfOuP+Izv9rstfv5H7u+jP1MuTVHx1Oo86s+ZSqhR9RY0oA6OTcEunaTKxjvsXer4/v6jv3MiWKBBiPrbylJDLMd4fOlvKnTRn1F/fx9C/1b9zbGT/8fn6p9Ef4T92ZsAoYgCbeKgPk5rELXMYVO4rg+ohfcTTBMvEuqPrtQgkl55qg1MEsIpv6O2XvXxorFKbULFNzIVlY6ratvjW0u+KQab6iFbWtOwOzilnU6iinY5bbii/h4zIEU4u+ayNhFQf+fFTKP2xtBd8PfHCJ6xhPo7WKglwg93CI8LEuwpFrU1eP4U4oHji82Dy1WteHYAp5cqU3GawEVLGwofZchA3P8Z9ZfDroTDOnvrz0adbZ63BPVVSGTf0ai/F8bEkA+xSkVHH3XkPJYRlHyF+osm79yfVVtQ3ZGV8VWWOU1FJkOhZiK1ddXe0qAJUX9rCvU32Hi+kxklwZW2UX93A/enTIINNEWgknjJYLOGWbiD+2GC+utveHzfI3j+NacV0WPS9ZrL3XR4SqYahImCOpstUH9H6Yrbe37XjPo7rhz1nXt9V56eAowYDgz2z7LAz0q3XKFe22UQTQHPV26EGLWo47/neoO63TvsAc7y6zfn/ubCjGP+Irk/5Yf152wMFfT5gaV8ZpGlX/qbWzPUzzy7E74zNqCYTzoAeWg2hH0dIjB4qSOj/vY+EwA+IF6Ff2UxtAqLHYZOg94ELrtGXSWysgNHjxnKd8/mnZitj+w/hLPC7SlTJNM544NRBKjP6VS4EG3C5GBce9TYa4taqienAdZOh6F0XzUqCXqbB/UlVMSnWQyl126L+krFF4GqTUWi5UwGNntiA2+1RH152fwJS/uA+qNnqKFP7k/Kkpa42Rp1NbP5aKz8dGsR9fdqygzIvWQo73GyRJIUjAnK8YgabKa2OupveT7W1Ki/LQwhmG05I+6Fwf7Rp5oINjdBLQe1iMd/TDcgnRLUn/5qevJgzjGs7BT1t76LKXmeHdTqFZ/b7rqzVuSu71aw2MxmlMvfxAvZ8w72vJ7SxO0v2D8Bx2P7kg7/vT76W3E66m9HsH03F8+XMlsTlvMTX7g0QY1esuoMCyNA/fk06u/uKDdYesqc8udk8tsqP+cCS/9UMfXv1h/56XT67jWAczwPBcwaSyV9ObXAyeqOwoizWRGZxUtkPbNbatTfzMQhaMIWtTUPKxwCqS6BHERN4Zrx40LCBuknzfuy8Fu+akh+wO2x2/rAN6h4Q+ZWvAYlUnH/29aUyWPGox4VMhBwE2NFjoVPwLhHfeCeMlMl+s3bgskoTQDlkb8TzdAKWNG7K+V2M9x+mscKEMlBfdaJuSHTcymDVM1RO6sFaqsGzwd7dkS9PdfGndhnfwkSSx6B7z7qL/19Kj89DxKLtGfUn1G+/+DBzWuLaMfrC4in4/7sQkjJmvAK2NTrFnicn+Al2zkKDtEVajNVDY5AvL/Cei+h/s4M6q+TX2iupdESSCPcHzioPWM1fRRj7o9h37m/Uz8UbrfH87sc7A6WKx1vWVuGF0kaejzYQoa3APdSrYhDOzoQwr0KV1vUF2K1qD+VWWJ/Eb+OSOM+Z7C2MooCNo9psvTKJazdoSfgudg/xtXwwZoJdOByk9+nv7kwn/1U4PeXrPz85P5G/YVQPcbcn6mWqB1qFnMucwu/c3+5osOoP/P4RP1Rq2Hr0td2VljqgBq6Hnhwqds7F3eESTRWftJcNi+cdC3Ko/6msYD6O3h1P+b+OHvNULZsiKlSaqg/ZQ5zMlZ+fnJ/3DmgglF/emDAWPk56m8u4/OHfdlDYHrPSaPcM593heTvlZ8btb26c8thKKcwRFHZvtrLmPuznFDMFYpSEndqXbnA2avpZcz9MVnBF2PuT9m2O7d78FxgG1nW/KI/Z7VIVcU4TWN3sFDlY+7vS39/z/0J7z+VdLYwD0xt2uZKLuzyUX9mmTSqwgvpEhyBw+93QkoricH77lSOeOIMR/z80d/s1M+ImTxSWcliPncnL2NKvnJ/b/1Jyd4JXJtHLe88I/rSn83g+X30t1puCHHl2r2Q5GLc3fmtXQT+TpP+lPr7+8zFf6v+eFH8sZvAb9ffD98EGAf1dwmZd2Wki/pLpGUGp7d+Qr16gfaKCOrlzqNGKK5PNXdbh5CfSpnaBy1qLSMC6o8wiyDc36SVdnvg55OoTajgcHlPP5LNEM5ZrpO9cu5E7bwrEmiHKeooKUDWVq1kw/HcoK7Ya3fX0kkXQSs6qMUdhfrbWP4d3OxBgtDwUFvzCeoq968CCSYS6mkPiQcXlVmQ6HxC/XUs6qqqAtRfR6H+Hu20hO0Ezy8KFLC0TJASKKlSKiKLAWzvdglwVA6oqXj7rb+W47Rgv5H6XrtF78rUfo7t0yTU34tK8PuenxSBF+H+mAnq7blVSRHJBn62+VqG8yXDz9f4u/LzxooqiR4U6s9hj6jh+CIFodeiZrs8sOG217B9mY86pprbEp65gf290lBncx/1dzHnKtm3utuP+nuaN5Xar+aovfUxCaAyTOyfx3se4W1Zr+GmTJeoZQP15xYC9vecQ90m71xk0S2P0G4a1J8xkze/S38CRc9/6q+qv11/PzykzqudCk6vcsTV1pOUVMLhO/f3FJ4N4a8x6uVKo/7CFWrO4h3Ukr/tCl+YoP6GCx+AU6YYaiYVhmab49RE3UVP4ieJlROzOezAfoQM5TYnDI1WiX8CibvOKK/IU5mYwtQHeYb69PZR3Yy5PzJ4qD/eQfNU5Enhc8PDUO6aYejs3d66ardVMOpPUuMQ1oviPS9wOVHJvR1SsNcF6o9apRxZKYsWFtwEjXq9Wxti71Cfq5XSFp6UfOtvOZkyFKgT1BG/OmegGHfUn+7bGAqfHWvUH0xye0X883te4XzZfOX+DuU0BAmD+cAz2SYi4T2bjrm//64/jCEbmkiXOAZlz2FoqwvWl/7s6MpR/iFONySpFQMWToj9c1o191F/6+qtyULB/jmS4YDH6znicQfUastjf9lWzhQetGlPpn3pgNYqfOEdJqjRzQtbrvUx6vCjv8+8P5n4PHEn99+nP4FiZn+VeX/yDw+plXuagSVrA+XTKoI+llF/qtJ862/x8iawSt7z4LwSNZUwDOrDu9SUm9qoqcPGkGHJ7xsK6HjfkFm8oMCg3FvhO2bMkUzeTsHxOdTfXK9SgqJfo56Cnoz6U0tFBjIpcEhyfgykI6hLI2D7Ah9x5or0JupPSgzcv7sw8JLiriUo51lJ4FChDg8D6k32moa4rCJEhJIPC7CkqEfNzROVgLj3gcyuHQXCJ4NoMUuwwvmj8HMVNfSZ9+cILepPl9BpHigqrBmre2tMsMjq+EQdL0rsj1uQpGSzGFBrNXejftGf06H+3LlQccQ8r29gGfkz8PVDrZLtZiaAbT9Rf+Uc99dvFAX0PfOgYOfg8cd5f7duoOAh8z1RMTAAw7+i/q7vylFvYfNfub/pgwdiD/qX/vxuI+RkbX3rzzudExzS0gMfvpcJRXmPO+qPOQ4r3J/bUX4UYnvP6/it4QiHvPueyvzbhhTH/NTfKP9q+ksaxhhzf3aa2vCV+1s9GWrM/X0qP5nwQVHjvL/z/oxjTfdQP5a32JDuOGxcwXzNqFF/n9zf6wQDNeqP44zQnfv+nFhNnX7pj91dxWLUX5gqwVj5Oc77s07UGVYzl6Nsdo3tuW/PL5dTbIrYS1mEUX+fyk9zmSaXr8pPYTNQZvPM7kpyRf2Ja00kY+5vsYkL98XrTGCd3YmqzGLj4oqndUc5JW2lCiP43/r75P7kZ3lx2brgKcsMn/df9ZdOn40yqHruDuGypcbc3/EU78fKT7tvrEbxS9QfL+JTx3w2k/uoP4bq58Quj9OLYg1M7go+PpWdNdvIyl6GNZj72RwHY4o6/ejvk/uzmkOD/TPH/uNmN5qy74aojrm/z7w/ZxtkqL88wafwPXECP+EmoMz2fuROn7MpGfV3kgoL5MZS8FnPuflY+fnR358298f9H9GfSAvMT9XU/NX097QCAlX0zo3lDurPktkMioOO+jv1qL+ruNzAY7DUIN5qcq495iSE8hWgtl5H1J99qU24cttFEW1KydLytLMgtwKJxHQFG00IkhAeJxr1N8GYVONDkkBzPhIqpOJe1vIM9Zc/UVf7ouiacd5feT2j/jYD6q/fMA9Ik44UcaK/V2mJlwsorJVAbc9b1M2+pgAeUb5A7WSoP2PN7uBcuxru/4b6u2nnG/jTI2rwzMmWdt7XeHxRkai4rVB/Cz0EOB92qCkbUEd1QiI4O+8UXweoPx27Cgp7ge2jdj2nsf5bh4E0DXZPPE9NfrjY/lhC7c1WqD/WcReQrx74OUtxf8sDeVfOcqi/BcH2rGcC6u/iSEU4vePxnXNnQ3FBrUbrnStq7UZYwXGioP7uMupvVbo+tPlJJeGL6XpNbsN/0t9JJD48lTkJIifD/rF1yoCmPi2LqAiwfz7z/q4zUKkx9/es6gNUzV2nIknuf1vuT5xR/P+t8/62Nx5Dn7xE/V3iDEPJwbiAtKFmlC/MMgwo2fNX7s9j2jQiTd7uYeVu+6/c3zQxAtCXt6HwDBFDM+Z+sACfUC1xQ926k2B63oGWYtziToUE9ZHFJ3w6LhniPx+oP8rH7dUVwxZQnc2e3DvmBIuUZgMQXZEjj+V7yQXthKHc5iFi6Lh/YOjL0TVx+6e4Io9G38GirV+Fa+kTmZwHJgNruOD2D87C9jEaPnemJ9SfV4sRMV7THJb74r1EhtRcCEnjPSxfxVubV9RTfmkPsJbXLAG6emIo3ekOkD1BQ53uzxXJ+WkMGm2gbq8bMSet56Mei+UscKUO9XdylQVqS6OLsfIzOOjf+rvpDUc2UYsBOf1CPV9U1HEltxnG5ITDUL95zyNc+ibIk4QhIID4pT/ppdKBa/HYf49TeQBlEaOWP/pLoxb1l2jYv+IUdacWugvGveQpz52hJp+EL8bKT898YXt007nDgm/nFAS7ifW7QlVxNmP+x3l/fxL9/fSQajzU33JQhwLWm3Q15v7Wx6YncPXxEk7Xe9QfGVAj2Ts3FtGtjs+usCGeMcQX0sWKBEudfxL3Ee97Ut8muD/NvRO4JaiXuYL6W6cz1An0cUoCwTdgccFf+sKi/tLfwiVDADvF2JBb4qDQYqYvxtzfR3/202oo30njntiMfQdtwZSFJw7Cl/5WhtEEEMZ1RIRm96U/8F+o1W619WF9f8+LE7SqH/VHjllFxtzf5BkT0EL7FfjeLUFdzaaov8hELX1yf+hZCtbkge2VGjMdKz+VY3oP0FDvVVfeq76oDerQAwr1N2jzO+j1AbVm7f5Zf7yI+2eWOvlVf/0M9adG7oDaZnma7LwXBdry2gWw2QnyV+7vcG6JF17iDW6700Hvtqg/alXfx1VfJPeGWpYG1B/z2HOgshOauNydx1tSUC5RgzSe/7XG7z+5P0O64JDfaAn3+4YUy/6P8/7+f6q/T+6vF6zv3N+ov3fuz0rXT1EJrMNsrPy0TD/5yv0NTdYW1mvtwai/Mfe3f6+C8sn9dbMN/r71nqlSLvndr/P+PvrrHVcMzPlTaMbKT8pTmcKBGjUmPLsTWHOYf837MyfV69fKz9YsweXTR01Zz6XZjKu+CJQ7FCZv23fUosONuT/rUlmcEqnO2RV1E/evNJaoRC5zdllz05NRf301xC7FH9lfKz+HruCDX/TXH18csTgR96+a1dF9bf2WssSrpSrruRG5PKPOKFuqxIvywkse9XfhCstososirVvfnXoHLhjn/XGVf3S5RfQ97283twxYUsO3/oZhGnxVfnaSRSuXfhqOlZ+j/j65v4/+vnJ/VVeDvds5ZNTfZ9WXj/7MJW1FSl4nJpBi/b3qS3k9PFz+cFuQP63+/tWapL9ffzTF8MxfZNmXHy/99C61Oib/It5D/g3UW1HviX/7vfnaaL5x24yLfkYbQD7cJm4I1YRaBHF9fU/8iwoTyuiyoPbOrIN38s2Gh0hLxf56ySNt8Ov37znkH++Cqs3EIoH6YatkTP4x09qG++OEXBPfya3nItnDKd4h/04C8q988A/ISgX5l6vISedWE7hng1hsrahfaU+BABTKE9sze3Pxk/w7LwPcX0cjt2i6usOWRPg5PSKPuoWUwq1ZyCR+cMivbI7/9cmqGom4ss8xCi0iuJjhuxQzQP7Vp8R9L1qK/Gud/Jt/nC1hiLFDTlb1zYab/0LubQL8nJ8wym04Dj+rZ+Sf6wZbaJsN8m1iwl0TuSO2r2uQf/9I/rXY0UV0PcmylplkBbW2VYO96MmRpm87H46XEvtLkzpOI0chGks/o2YpbzSOX37xL65z5KC/XJpj8i9s98g/f4b8y9sFcvGz7MuHf895oVPhUZV/G/9wTIk/tpDuX81/cDkvQV62XOD5GzsnxlTBsLXfM8Sbpk8Mcd7TIhSxoilf2VspWTwO6CVF7jFYiwSOXNd6AE7mD5RXvP/Uf74zNqwOUkt5Vol+oXbODpZrBa+0ihFo0hnxGTTh9a6FGRqZlDJuryxCtnBlBb/3tekJdCNmC78oRZpcS48GRbhRxBuuFryDafQVb9eFS3zLGrN/znUzELcIbXnM/pHzii3G7N+t33ew3JRM4U66JiWN+p55KG+6r9rPufJexbO8YPsM5107WQ0HsIyODcbs321ycGC1kpnCI01mETUz3tm74lm4lwP67TRXQjDODfovksSUDOtYAdvEYNDdZ++Zg4qzBa190JR7CtF/n9pPU9t8+896KBnIoTEn3vyZpmR2O1tgNu/+x5inIfal3IDVyHTg+xfsn4//Ptk/fMJZPWEvZ/Tf5Y7+23Ip+u44eLDKljzlmzv0ennYFWPtp8cY6OnPzL9P9g+a4/O3Zf9oiqX/59m0fxIA/vSfKV/FjIGFWg4UDFZjESFRbFjubKTSjeDVSa6PKWi3fRf4ZoBxz+Xp6IAUawr3fuDvZH72F2AvkmcBDb/mSN/NWVhY3YO4lGrKRGtOU7CzCYLOs4wLmW8ZE6QJ6QtvwSBw5mQqgxwUQ+DnjzgiwdJQRwDCeWuuiGZvt2DYPgJzfeF7cr88a9BWj1swAhCqgwIrddVQ3vld/HhrEYDLZtcHPrfA9l7LLEBgIeDctfIuznwDcHl8VYFL5smG8EWsjgB0zywCjZowCEDFQAA6HgKxpSY0OPc3HTdtnRNqpSuwDs93yo2WeLzo8QagcusKD++7ItldrxVoj+Oz8JJDvSKtOhFBjbv2vSwn7n/XnBUwpsKDckWCIPsA0MBom/IzB7d3908KbJHg/tQW+0c+7gUc7as2cI1VlRI/LnVYTvJXATcO27NREIALssT+bAwEKnPdzmG5nVCUq+cIwEzjV7ASg/8vAP2VmPy29B+OKYb7q6z88tMCFNT4K/9n7ePntwCjKxOMK79YFx8F+PQpMlZ/fvJ/tDxDAX3m/qX5YfuV/2vpz8ot7/wf8fD3U9/ORwHSBxXFY91rcVz5Zaz+/AgQzIM/CtCS1s1G2V9RgDblzol1X02sr3U/P9Wfn3U/D3zlukxF15QZbc1ceUWl73ZzHwX4yf8tJg4zzv0zFwYKsBH98zj3bxQgy/lfAvyl+rNPMxTg/WLlSmGfi7H60wlZbD96Zet2LMsF49y/PC1zt3ezjvwiQNaezcgowK/qzwuK7yNAfX3wXKZ4cNS47ufFG44ue+rZwNrcE07ZLXIT1G3HUWY7zWTlHBgblzX8eTCu/DLNy6+5f07mpZbCz9ujS0+nE8oEM2sU9RzWYNobFCC9RzGDrydf+b9qlqZKHuKd8LPu55j/Y8zDzZ20pkz9aas//z6+/r0CpLk591cp/5R/WIC2Sanw2Jy0Yj/PZVED9i3Ax3vy281BmBiOsIGL2qMAjzkKYmKwIdQysyii6RYFOCgCisN3FlQcqsdIowvJgbKvZBIu1T7VikUSQmsHKLpzjQIs1yiSy7RDEUUBCnAJtQP1dq9Rsc2iAI+TYwRNoenBKMCFeHhASC8ItX8a+UZjwkCDwjxMgu0zR8EJkulBGy+xPc4ZLlotUCisl47ia1kU4LNq7xC3LAqLffWgJatlAqW8lYPoXXSmES4AKA8vFJVxRwEGKxaPb+n4+zxEAfLC0YXrY40CPM56WosyE89nvpSCPcl7S+PWiQ1nJkaheiF+xqhb/RLgJwFI19IGnhf4FuB2Z+7gLnNSEc0aFJpGJBue3FwrQsrqVS3kujU8F/Y/Tf6r061K4jo7ctok7b4SgNFGwv74JACPk3d57POAwp3OBOtr6Rdv+50AvCxWKhXveRR8qB0PcPF0Hc+H/X3lnzimBPGvUv8p/fCT1TwZK7C1O4riOMly0h4OF7Cm2xnlrbuMHgW4vKxoaqz//GQArXTZU1DrNUfCpx+APkwpAsuq3pDamdqwTt7FXuLQ9CTpyxCkPQrLcx8oxr1VnmG1DpgCjjtRJYtphYJ8TlnKTVLc3+Ggn4DM9t8CLNoTjdHXjgpgu7Q2xBBaAmQza8gowE1ahbD00+Gr/pNfvWfHLdcs5XcvFBjwzw4s2mUosCoxJ4/jkIOqu9i+VSFeyBJQZHK/ZHFoHVBQITe830thYHs/AnTXjAtrdsVQowBbqkzACW4tGQX4KnYRmKvHLIDhhuIylhh9OpvrtwB3zG4LTrtEAbpGIxJv1iYgs1JHweHe5ISldgfQqhVHgStZFzI7tTboG/47A0iU8wbW2ysKsMyxfz4C1OT3mZV82nwJ8FExlE/mKDzLd3yMntcowEcpRuTIDZev2X+nCwr0U/9p5Xse25/bvy0DSNNzivurLP350wWg5WHBgBEsKeK/LijAJkQBSrcWBSU16YY8smwCpDx2ASwSFBGzny5htQ3e4tp+C3Dhvqenab4hE34248CunEfhPuhEJnaUTUH2MhRd+IwvpK10jJ6qqi984r0XZ5kqMjiX8xB49slISdzpGgpt+yKwt1GA9STbgVyIKKqVjIJbMNcnONTyRrmKUluE7Q8qKPclCrHlUThuHC9AVZk+cK/7xCIP5xSAFOPo9pZqLJK5UK7AKTYV5b8OeA+YPVGA+sx6BZ6McR/RX4wG1vaO4jt6+L1/X8+AcAZuL25RXHcDxSe7j0fgkYu5Ic7JIWB3F/xeKwwRz99uQF1MnpRXOijAxXIhwiph2mJMAYqXKY45+14Rr+zqLwGquxYFXjEVPnTYKw1ae+kC7zJFAe5PKEAlLVGACzPORwF+UoCe59V3UoooQF3RUdjRGQVYd7YAZPFezTflvgX4mf7nJ1chJbvQ90HzAxQgk5u/LQWIY2o2/6tUgP706i/ppDLdribzYlz70+n127j6yzj/75MD/Mz/+7UC9J0DHNf+/OQAZ7TEBPaeESNFOeq+O6kjmlj68MzHCtBPDnCc/wdrpRgrQG1bqe8KVeDVwuET+Gv1l3Jf56MAzXj1XCmn7e6f3vywpXVvzAH+IsBPDtAqmiwfc4D/XYBsKzNkrAD9CFAsHn1g9+s0UibmkLoTJWaL/y7AMQf4Wfuzt2l8AlzjyV2Z+8bBnZKhC8xNhufzEeC49qdpvtcSPew0d+AL/P1HgMqp/MoBmgLjbMYcIG1VHBkrQFmxWX/lAMtJKiq86WxcoQm+K0B/WfsTOnE15gD5JpoUXwI83aqvHOBHgI4fp6545afBKMAjZZpgrWSlGAVYx0bpTk+qTLle3m3+jAIU/s8IcMZz879KCejih9eq8M6JBvfNVSviY4YCPDIkG1/9EJ8SFCBlv0tAJ0+12AsViqY7UCE8lAUhEUmOF21/W5rQLFUliC+hm2pnmXUhP1lysX/MUYBnBsXSMi+dxP1bJIuGTeDsnFA4n+VfLLJ04M5KOtmvwo7WirO5h1s3QwFWi/6uRfS5guS9mnYYirDRdtdkCW1zm1C76wX3t2o7gFvlLahwPcgX7da72D7fRgHWitxoocg/4GDSGhXRfb/RPL5LoHiYchFvhPwrB/gRYEhO8terH4pjggKsfRRgtAwB4+rj96sf4rMQQXvwpQJDkNzSKDO0IW8kbJ90RAHy25sGzwP5zgFGObWF2l6oJIo2+V2zq3CHAralYs+8j/9Z/PP0alDgg9mvNIuWjPHFf/HWliNtXR59ON1blexTvRO1m4XnV9DvnN7nxX/7feJ/vfpBucmgXVrJglbYL4swe+c4jVedwE3JUIyTAIUcGeZhfPXDftPlv0+AM16g/irrv/z0m/9a3ViPOUBfbiY5ufnlFVThiGJooydHLunuS4AusVAsJr2LQb+G1FcNaLcfNiDNTKrwJlmSkuP14GI0yWG01xQouPRkRLBKTTbwg2UqkyfwBeiZyVDuZLBUkiq4/UeAMBzfC+MbygnsRYYitCQUyycHuJ7yKMDdBYXl7t5LDdJyU7hcggJc388hWLI6UO4qz1SiL40DGPeKpbzNPOXInJ70owBdrm0uhNtXJ1ipAUaXpYef134Zf+UAd21DE1FvD6DLNoqwILZKhpUD4FQaU3hCggL0t0MCRrFrC/80RwGy7CECR3ZmBboqxWjQMDRY1A+a8h6aKJLwHm/B6owZcQ/5222N8yVAP7RQoNnE+MoBuuJ7xp+SKw7I5YIJvBeFwqtuDm6vwftNiWkikupQHcBm4ve7Ikjaf80AbN/9GT2wv5wDH8BafgoYXTtWRJZlewHjcML22+ZEHmtArW3KB74+ZL9PgDNenP9VFoD56b+q+PSaBdlZokBeomiRe6g7YB8cFFSgWhtSLxgJiCl3hXemvwW4OE/aLwFemd0C5GTaBt5iwa9GARquUwUeS78XjKFLCRRY9JT78OJmzAHKd+1F/GxSq2QiKwuQ0ncRaA18Tvqr8iVAr7BNi8jHUwiaID8p2CsoJKhOHaiX4B749Q33P6VRgBJ/fQagr1FoqfWekhfQKKLFHAXo8I8NGEsLzyfMvgVoG9uauJtAiEYB2lC9CjcshQ0xEl6Flb/Ce4KwQAHqhy0D6hH7w1vig4WICorNMpaPwntWuH3wxOMtCg3H6CcHaOSTFpavDAVY6yjAW4IC1KpNi4LeJhvSPZwvAfoy//68fk8BTJ8UgfiK/XEy9yjOpYr9/RHghc0EWB4euH20Q0FHmrOENalfFOwk4U4KAwWoGiUKe7PA9jH7tQCL4f33MGmNIoX3lMtPDnAU4GcKoHS60pQ/oX5jDnAm0PxfJQfI/vCY+scKMPZUnIAi3vjy17c/DMGB+nr33z4SOCXjK3C73nkFltydVmS/PARfVaDzbbpRjkfn/W7AkKLGHGB6RMEwjMlRzsRq1FGAVB//kwApXkShfXKA5/XtOFaB/pIDnCv77yrQSXP23GEuNWR8+8NnBZjPHEBraz0vinN12PHtD87SsMRxDuBHgOMKMPsWBTUKUIImHXOA80uEAvysAMNuD2f3dS14YgUhCm4U4KtlKbN95wQ/AhS4VVeMApytq707LYYZMQejuShRG+ujAO2NaaeKvXZgFKCzENpUEeX2MM4BtF+WKSpMtvmuAhWOKPCPAD85wHH9z39Ugb7X8wQlisqD+5pak8AyyLsq9UoeIKeGTY1VoM/4nH7lAD/rf36qQNceQQFubt8CHG5nufDmofunzAH+fYT8ewXIiCz/V8kB/vRa9VLWaXDcrrUirGsU4OfV70cq1oKYzVGAtmtu4dzqahHPqDzXYs+MoIrOJBhf/3BgWBOqIFGKsC3dXEvCwoVHNl+8J/GhqODqfuUAw+1EXmnrNkmgtF64v7qTZW0BgjMuABrWK4nT5Iuwh8tqjwK8SShANSorAFpEAUGIIjq/6jU0G3Ma7OI9iimXTQ9O2DUkHN6vNu9cFGcRz3F/1w0KsDvGFezC9+skaD2PNBPcFIq7IVPjAqCR8H75XwcoXqnF8wOxiKCkSxTgIUIBzgLc/13zcPtSAU4jSoLfu1uZxJ9JgB8B3mSfUNE9QQFaYaBDMbmQIuSuKEDLoTbwPK2/BagYyx2c9LVURNur/J0D3FMo8D2NIrTmoQFHQcX++QjQZCUfHhHGzZFUvpfQkZYRPJICBUhnKDjn8V4g9LMAKNPnoFl8jXHCJl8Wsb2QLc3fmgn+e+QqFT9DFGDDFge4HRY6FU5vvzEHyIg8/VcR4E/nK+rmsAarnXGBO+nsC0nvwxWcUzCjvIx90qQYyh3oAj0joEooloV+jmG5BhTZJwdYBO9ZgpRLUXBemSgaagCwXiZGp8CgeBq1DUFibixxjQ2Kb3H1C5Dc9/seqDuOFGbHfwnQEzsU4gKMMwpwgVb6zAL85ADVq0lRfuE0KdH3hxWsb2xDuaaUArn4DApzd8doe8wBus4R1nyDgqxiSyTnznuBss/Y91tm0/u4Bow8CBi9+u93q39ygFpYvsXnYnvHKtB5+y3Alch4oC+6v+cAb0oK5mXTUnAw08uYA7TozYxyb/s0Jw/5sISVsqQLj5SNOOYAl8/yHR1OUpFc4ZyC5vUd5UpHPP5HgKt7Myd+tGgaMmP0fxKgeVK2sGpnNMYHuSiTzXV6wP1P/1mAnPuu595j+3Uci6MAIcjFlJzmh+v47nf/tcnksQpU2z3491IYz98nQEYU+J/Kq/9uAQo/PKbu7ZUD57qi3hk5EYjuGu6XADdp+iVAebh1hRtNzC8BGge5C7z2Vt2JS7+rLm0UoE/NK4uowmwO+r2t8BqboMA+AtRI3lOeLlcN2aitBYo+vAi8aAGvWV9fwNo8D4V/AxSOddI1kPMZCrDZogAn9TWExfGEAhQbFM1Wvg6gWNq9gNzE/T+NA8FhWDwLjz+hcHLfIKCVsz7wsz22t29RgCr7xPNhXFMmJ4lZg2xf6wC6tI5IFcQ6rEzzVcDZSSLyXLcakLjsgzEHuM8zDtZ78z2tMMJ7xlIuCSwWb7dNAH8vTd6iywoUVjigAIfDqwXZfwvQYL4FOFaBqhnu7zzB9i5dCoXcZijIx7JCgTb1+3V9Ioq2fqE4SUuwvwPWVMlauopgpU1b+Bu2+hKgfC5fhW8Xydc0QGOuYf9qczz/01oTwWlEOvDnL+yvZa+vQb/x2B/8MsmJdmQCWNMM3iOPzu+bBkijqvifmgH0uwVI/fCY+qwC85kH+N9zgLZzm9AKJ+DomGYXqhjnAY4CNJQXsarsW4CfKlBbnYmbcR6gyMZ0YDOvSaqsj+ftuArMmAM8xMrl6/1/HwF+qkDn0RyFdjSsSGknGJv8UgU6mTjdKEBremwsxbbPvtsRowlMXq8j5cTp3pcAPznA5GrMxre/m/xapJXYnOZjFah9tjNZ4Xdx7r44qS/M8InH+whwnAfIEvErB9itiznlHBhs/6cK9BcBmus2cyeLSRfYzS4RxxzgKMDFOk0VtzyvUIBnlrIY85mPVaDTRYginPUHS7mvnMydx0u2GAW4Z8XVlwBZKVuNVaDDxfsnAX5WgRlzgI+TcRxzgLbKT3JFvR/vYCyIXcB8hv9+XewkXznAZGflyqGkUJjHmRKMAvysAfqiH3IBlujCn1GA/3gL37+XgBzN/Nht4LeXgf7wbaBgiP5VBqqyvaglUymDXNppQURPFhtN8Ost3DDqpEK2QEKEbRDC7VEiOdz0eNFUbmnCY2CRgE7tXjTYIKkKJ1kU8eGIJPskAQt9igSM8MrTNLdLoepFJIxS5rJ2Co8OlEakUVHduZwWhywSUPSQgKyBBAS3qiGYzFQSmos81eiLa8DZvE2pzfEIK23nuAB15ylBfHqvGqocCiSWu8bjlT4S8KlNkYCyrSGZXn00vv/9yp0XZL/VsD21vfx+A+BlgmQ7J0jAfGYgAeUSCZjmgQ95WXwnATeLMILn/S4HYblFYgnC0oY8ywm13xVIwjl9xAiYZ5GAyvDenxJs4bI9I+G6Ur5rx0ewg3JdS8V+peD2kX+04e7leLzm/F5VVAlNuASUis04v8kruj4UDYPnz7/fwv2ZCPh5//s+zt9JTZ3C72uBIPlYAO12o5yRgHvxnZT0NnUCd+aqUtGWxX8/dh4e4Nj2OhWt29+YBOTo+ez/VgKWD90AYlNIQGeXXYg3nV5huRUZ4r2kCUec/LwDqcpmGG5R1oUwURWDLTbU+xV3CU2MxWGD4W1GE1/2hDuRxJ0HJMtehZt2SKDNUY/GMlBXNRuV1Gz8TpeFbOAtBeuLgIo4YSmfi/DzPsfvCXfiiLvlkIAn+jmDpd8hMcMFkmmSTPFRoRyfX2WgR3mIQH49MdwO7pmKR3YOGE66SMhZheQ6eNsXLE8+g0p9IrH8A5/Dal/3xbgQTHhS8FItGrxhZFORJvr/S96drCuqbYkCfiAbUitNkAmIlANQoSeiIFiDiD79HYBr73VO5v12Z8XJiMwmYUGxVOYfo2onGbhRjURly4dK+JUSgNnWSChh/YAhCOjc4RkG6Q4JuDT1DaiHNUPB7NaR7vg2wC4sJJ+9x/2nSrOGGf1kiKcfkaTinO16V3BfQcDVVt8hMR2BeNG2bkm6bgAs98CGQVTZNZG2SDpj0w2YP3aENhkkrp1qPC637Zom4XjcpSM5HPE3Cr4/WOcV6Iz7RUDeZI8wLwkSVmJHSMCXfsflvTwJf2kjGPxOTaZ/SieYnw4Czu5INjVFAnrJzgayCpGARu61pbei6yXR7goSkNzwM6BLSBbLmBj4mfW7oOBfQcC5lz/xO/i6A4kfrwkoWVOVgbnDT88keMsDAb1518nFPbNIwBf9Kv2kROLIojkDkyjv0iO5eSVvfaLjd4h+kaBxkHBAPWKw/VtD4ORsZbJZ32iY5eKVGgg4BAHbEon4dxDQqYOWCpYHfP3afK3AvEMb+kyXdtoTcO4bFTUUAtJZog1poIG2ni5Jor01mNNzJFPrI/EmSySg5D2RhH0hYE9Al6/vpRdQeD0mr65v6Zm0xCuTSiZkeWphwWyRfJJe2cTJtBGoatSUvjPG91diHcknARKwTwOtXkjAeWhTYcCFU0BCL7iBgAF1RiKPhN0UZtMKCWhNkis5nF0DtKX7orz9YVqT+x4JSDINSd0HAdfz2Qik5Y4OvbuQiKQ5mwvQbjsk8FXAxxur+AoC/tI0UJ4WxX+8T/0mQcCfTgPtCwG/jYD/OwhosZpTK1I5ob+ngfatYHoCWgJ5qQMBnw7e15yGE9MhCDh5ZUiWPg20DwIOhYB9I9CegN/SQBfmBIk0ZhlqCAJyh+0O5hwIoTu7/pUGCkCFwwj4dI/7o173unTy1zYdGoH2YyAc23qkivsw6c8I+N0NCdgclYNH04QNh0JAYb4+DIWAQxpo3wrmXS+5cEgDvT72B0+8FULpsqyDvw47PP6XUHC4/3oEym6GhOsLAR2otvTQCFS4S0zpJAskZE/ACV8g+cr7KFainPU8dr7lQydZNsuBgOPs+FUI2I+BcJwrX34jIM06PGXnqXhVYghWAwGHQkBbWecedzmPiHvZj46KGpYXILeREwYkxuMd0kCl26i01iGe3y7ZLsBM3goJljMvJdqrOHsMp8sh3O7S70nAvx77zxJQYBnxpzpC/XIC/nAUkLzncyj9bgwdeAdZ24y9HWTzOxKwmiIBR9FzBXeJVqnkdO0GLXR5oMWzG3SQx0g+fUssqApLoTZv9VlrJ5cCOIwYhcRsFz5Lt2UE93mgh5s7iyS5QYYEpJBcyUNokTTXpws3qdHJ5njyRK3k5hvI8xE+f+YjAf1VU8F2W6lhIsZyqh3crQWP+0YiEXVqDa19cT5UGxcJqM1yfP4MyXmuYyRguUUCjpriDht+01XyCV1vlVeZQiaQWRifN3g829EFCfis8HgiHsl2zKQNZIegGyNYIQEzngug4LpBFnwm89piKcVw3ftyOUQBpZRz4LIOCJWoFRJuH0cGFHpHMkNGAr+O1AqavvdNc0UCNo2ERH3wUpmsCRKQ8Z9IyL2llYnqt6CxDyT12auQgGWGx1s1HQEdCl9PeFnWWugIKJf493ATWGq2XQZwMgIk506Vl1p8oDxoRFyhRlyA778zre1nDGCm5dehF0ytVDqVSFT76wgosDz7jxGL36QXzPSHv1POq7BgsRrxJUy7qe+Ec89DHqhXvR5IwPV7DZYyRsJsii8C2mRPlQMB+yjgzCF0COKpasljjwTUGu8d+rvFCEl2aDaweHZT5t1XbXwqAbU1Vw4EhK2+BMND8uEnTzQI26wLmF1UJM6urXmS8wwDssEgMadlmhPaLWxcjh0fnzzQG93N8XMCJGlPwHJh7mFhNF8EnG9vL7AFCgln6WJLonlxADt64nL4PbavZEPpW7DtS9d7FJBQXsrugcg+Vw4EdIV7CHZGcwTs0VceqEreT8rLFCTg2Drj/uchQ3nOws7Jm1MW4FxshkDu2h8CLq4lEm6xRRKfEySnO7OfFAgECXjOkKw9AX1qiaRj1TuANsqRgO80bcm1vOP1f/K4vBxPUoMwt+JDwADX5h8CuiYeX/AqRJG8FhPc3zGchv7exOORX+ZpyAOF5c6RyZ41byCJq0kYMLdfWAkosJP//rP3G1YCTn54uZpEswk4za3LlXbSJUkZJKD2fLYl3I+4nb1NGeStgZ+h8IbkUYLCAPtFPUuQlaQmooEENK9IQM8X7jGZLh5T/PY8auJNTh153LcEUl60Xb9esyX7fG+DCocXEqQbsy6cTQWJ0g0i9C73jjRj7UPAgLFscvFuMTi+23RRPCTRNTmxoCT8jQB3miKx0kIFTS8elKcmVkrspdn918KrpfzLwkLCxkhAbeEh4Y6pZRDjqC/AWqXd6AhjmpLXCQnY54FCs/8ioOTpbTc4sFqSkXoSPgTso4BnfUJg9r7dqWCnbdMhCmgtFXycuSNRr2P/Be55ggT8Owoo1XxTemmL18/omo3K/vgeepDi8V43946QNUV8Mq2AXC9IQJ0u8HqXEh4v/3iIoFYmEvJ8NGuSL3Uk+PWF16+PAvZ5oLPL6YuAMjsaD1FASGd4PCs7+EQBPd6sjmS31MOBgLCZ/kICCqxI/VR/pT+NgH93Ax3yQIdJgF0UcMgDHaKAXTdQx55sP3mgI2vXUo4oHFSiZGboiYWCzz8m6XUgIH85MqW7opzjEAUcXedfeaCzq1IMUUBXm1r5MAtivBzj6/so4PSV7T/dQI9XR1aeq+btCZBS1FAJWD2TlcdlGRKwzwPto4B9L5hPHmhPwK4b6LdKwG8E7PNA+yigbZzEpfIoisRjzTUSsI8C9gT8FgXsCfi2Mi60FjQSs88DFdr9k3L5d8UPBGRnLU05zFWMvwh44KiBgHBAMo9ewOHzKRcGAjKnDUcst7VEJZXk+dALxib5yFZmYbH2RuMuCtoTsO8FM0QB75Rtf4sCfiOgNaMdMhCwStjd914we6X6RAF9SfvqBUPtt3Loz6Pn70nAv+5L/1kCTnjmj5kE/9ODy4ggzeGyuiJ5bgES0Gi9PVTaAgkojJGANZut4HRdqVSky0i6uRTFUNMWKYcooHWnLLi0GiGbYPFsNfciIcncvVJGtpLXAwGP5Imke+xk0IC2UrjKjUY2cxFJwwmWi4TkNCqpR09RO6ZkA6fmis831kjAYhRUsHp1k+jDNxIwWVYOHO9EQiKekYBnuvThJG0VPB6umx14qiJ43LZIwEOJBKypcwXALjUqXqzx9VFH0Gt27aKUSyRbSlX4+ulUI/HJQLL1iaD3xQuvx73tZgH60xAukykSMli1vGaeuRgJmspUlJdIrEmDhLtPK5XEKwG3nyG3gIPsIgmXIznXmmO4gkei4OMGgwTb29YaSiJLSNIxHv9dpxwopime/1hB0iE5baiOa7VMMqqNtbf0DKEpMnw93u1Vbdol4lY7H/8eVNmRz0SiHpYSEhBXLvj6+OLBYSHPkZgpEje3ulLA8QHJONW7RNR4voe8XM9JnI1+YRRwwnN/zCj4n44CpsXa/hDQ4XZHIlbBGciyG58QKo5ISm0dAXlcmDB4qkimfKQkMDudKcofH6Y8eRzdFRizmi6Dd7zlCR28cTlUbN9U0L6/CNiXAsLk0TVvAf0IZsBz3eQzJM09w9frqsITb0ylNglrJKDuFDwJHBlJkycCg2Q80KHPiGJO3DLwYH6+Pj6JoD0BnesaSdoT0GfWGRj7Ft/PtJA8cDm8QAmFrrlLhASk/K7UcHt+hYE9F69k1XTjHeYWko/ikJzHg56DFbVc6c2tXbd0YJffo4AM1wW4Z1xL/A1fH7te9xuwjglLfPqARD0+EwuXzzWST2jw+FMaCW0wwJCganfy0AxGicYt8dg1krp6vjPQ40AIYXFOeZJWug/yqis9PNd4vHMBSadJSvf6R21/iwIGJsHn85TetaVrvgi4bfd4Pab4SxDcqfQ7Af07IGk31PiG51tPyl/bDGbCC3/MLPifjgKSadds5GlSITwfNhDFcwHkV9uWgazW8RAFdC5eS4K7hWTxHfMTBfTo9n4l4yaZgcsenqF/9xP8G84eIzBpp6aCkLVi4l4nMiyEEgm46Zq5CF7gwGy8eFFeFm+7dplIQGWqvCnfmSctSeWxjp+uJRKQW1lAvNsrhlnddKV0CZKqIiMe8Xm/hd6bq74IKOdNGCRClRJ+rZMhCjgQcPNm1mDGXXMbUuPr3wGLyzc2rD+JoI8dElAtq69E0HB218Gan/D85zfchvVrAubqhYRKhS3ecP29ClatVCG8r0hIhjGRdNmhLb39+4uAfRQQbmc8vg23GA0EhFXUEbqLAhp7647kNpGQd+0rERSCAB+vtRkP1vQvAk7JScTtV0MF2RoJXVzXnyggqHOrJvJkbH0ImN0qvP4NK8FikeLte/6qZMK5wScKCIxTXQnNr0MwhA1D/OlqKv7C79SUof+QKOAvGQjRN4MZxgEOiaD7kiX25PSoBwKyT5ciQxRwICBzaynrFcsi/s7vfY/PeJY4QpzmAwE56sxQ1i58XBV5niw9nhL4cIgC/jsB69L8SgTtB0KsNtt0GAZvwc35JIIOzWD6KKD5WkefKODrbsVKEJ3Bo60dEnVT7WJlxnwRcIgCktQ8DImgNrmk9EBADpZI2D4KOCFF6j2DAEmml2I6EHAoBSzWSEB2rcTe63LiSitdjXKl4Zt0IKCdT5BwPQH5zYQJhygg5/4VBXyZj1jZGo07ENAKPddWwmfziQI6SY7XM8muBsjP+ouALXWPvBZsnhoSQftmMM95zRBHY/HK9O1ABUMahfbWRZKqATmB/mwd4t+5na3YAb5/y7xG1DAQImXDTxTQv5VeOpQC9lHAQHSf/36f+j0I+Nd36D9LwOmEpv+URNDZD/cDTQpiwG3VJSLuXCSgcpD2uP3SwmS7nMUaY5MVNLsECSEtkWS4govhcr0RJMrzedTq1LMgC3USRkyZ0VolR0gSribh5kQjAccLKYKDd0HSdc2qtQOZp1BlnhZGhzHI2lG8fKKAEf7Mydp8HG6gyZ46km6L+7uVbA0g3bqJFLM817wU7/13t5XKpK8FbNnMh4s2Vcpk0vXbdHQrgnxl4PsVORJwJjYV+H6JBPS0rtaPxUXu1eVnZTTKu/Hty67Wjx4hSe8aEnD7zDZwOOhIQFNqae08kUKoa1knye4KvDYqqxjOTT0jQzeYLJzj71duqiSiSQsaTYgJx5lDqA2n4vsJZ/IhYHQU8XzSjERwnU4laogC7isOCfnuyLmlkXQjR7Lh5L/UMvJrOdZmYRjC4V7jQjOG3BgSQW95pVKxdUfCXdt5CNmSwb+HqCIBJ6snQLl5zsto+UYCbvivbjCbaY7X57FAAlZlMSeR9PiFBJxOWOFPmQj408tVaZ44ML8ceGogoOCsPwT0IRl9CGjHHlMG2jlFMtXBFjRuigTso4A9AWdEQKJQ70ok92QcghM98HFWHBlDIqghGVzo23oN5O5MSrBWNyRaYYs2yebFCsxIxu3siKRT2KIEo5gjcXoCHtYvBsynRpfe/Skeyfiw90EdAS5fZQOf/9THMejSlqIC2cD99QSU+ABfL01qkdAU8wZlO+PCQNdEJJZsFqCGPC73VpDWJBPwfCzR5krfaPH5xhMJaF5fXAl8iu93gGAFhNrj63sCXoomBf2l4HI2ntVXMj+wG5AWIyRg4ts5WXNv+0PA9ToVSTEzI1CnayT0RBvJQzcY/f1EQj4n6ZHQPpvBQnoJoW/ISFYyK/DM3MsXAff+eQ1uWTLEu+A7E1yqZKBYBR/6dTfh75KdC3CXPBLbIPj+SxVJqp6eU+JFdleruAq+agFX9y5Kyq8/BPSj6S+sBZxOeOYfIxa/SRTwp/9bhT8dRJjpNhUOUcA8QgJaVNtSXryqU5KLa7lL2EUCrrZInox7L0AmaZcYapk1qZS9Ava6QBKeZ8mVuNOHCHPFeYRewiLJ9Hosgxqc8P2yw50nDVU4YEnyOxyigNu0668JBRLwtp7QZDWZ6PgZXL5Cb3HaAjlukYBz8kZC9QR0qccEtGfXRfNQVzAkgtr8uEHyCFY+RAEdtX0Rv50hAXd3YQ1yTLclQtdCkl10E6zJpS79wMfju0aJDu799io9ScPzu2VIQPN1xO/MeIEEVGhhit+RoA19NUcCarsA3//QVpR/jZDESj/CsJaRgOFhqhI3nlEgXSf4nafX3UhBAQloreKmDJIrvt90gmS0Wv4e+qS7PsfXXQOZ7WoBD3d8v70qCDB7IAF9PF6DPKKbCPKIaSjPt5DQ5WRvABHmbwIJVdXEcJGAEt1117FneHwr9i2DzaZ0GFSzSiWFsTdBW42/CBjv3yHo4wx/A5XbL4wCTicT9h8J+JtEAX+6G0zfD3ScCAJxad5R/z/dYLqJ8DY1qkSlmgeOJx78trSMOxKwjwL2iaCuu0mPSjMPPgR03GB0VB6RHg5RQMdp7E83mG8EPBVn36NTmqGGKCDlR+kwEX7oB/qNgP1E+L8JONQC9gQcagHHFZJtu9PfQy2gUy/SWkkJkmlywfvIUAs4Pe0zj3PoNnRzxf5EAV8FEtE6lkjCxkmyTyJow+6WQy1gHwV05Sduy3mQehM2fJZDFJAG9msiRB8F3LPnxVALOBCwTwTtCTgkglbNfTtEAYdawP1a1T6JoH03mD4K2BPQ2Yl4PU+xvvREZ0+XAwH7bjB9Iqiz1pG86io7wrw92Hh3p3eqctl25/ekvmYC9gR0nCcScBx8EZD2l0jAGeX9ngTk/mcIKIoU848E/E0agv70SAgysQwkR4sEISskYMhu91DDA4m2L/1Ye02pFVwcCgnI0kiYjEWCPISQlFFyy44a31QWnFkk4ObhPHnN56kAsmxNqAi6kQrNA8mDtxgkYNmNdDieO4I5uhbGNZ3L2kvYuvBQfSTWYQnqQMBq6SEB0yPuz9QnNexnilputgUSjuMqgPtuj4TavpFEFlMiAa+ZQiW+g8SZzKMILoGFBEwEJGCwCmrwRlk31O/Z5tqL4lIoxtyMSrQTEq5h5khASDSSJE571LT2uYEj638lgsYQLuHBq107m0Tmtex1iaFOzrNwE+/w9fQy7EZa4E0smk6QdO2ztKBZXZGATx0JKJ7LFdy5Wg0TXcivSOpqDbfyjse/8PH560vowGlKIVHtJZIvryoHmr2tlonNtrE2eT1DuFKGGkajTDY0YYX7P45lJF1LIRlD+RLi/ryO5Gk3JDDzfCh8CgmICyRbq15WCudtgefXVl1DUqOrBbQucxIv2V/YDkYUmT9mKPxPt66ImrE9tIMZCMhkyQVs8cqWcDV3InGo4ENAeN3FmqwlJEwfBfT80ZYny8BcgXKcMsRvaltGCyLpZnmXuHluHJs8Tkgk+fpAAlYvJIywak5gpwkSxp3UHdn2K5Bx4RT6jCouvyWC+vrCFslWOnCgB0+6hM0eCcjm5wDUNS4HA89AQvbtYHTmSBOPkb8IaJAXEnBa7pBc6gpxK0854okXJOBkND6A046RgFlpX0k5Srbfo4D+Vsk+UcDGfhhEbRo8v9GEI/6pdT4EnLNySw21gH0UUHdmbDi0g3GuigNm9WLCIQqY75Q1WFMOCfjK8Hj4ap3C4nrA5T91/ZcooHcU8PFb2RGwiwIOiaBLqViDoWpIQPGB10em9znIjIN/r42Nx2tp7gFci/0i4IZLkiEKiBC0PwS0fZOl/HT6UMl1UtyAxDApf20iqChyf8xU+J/+b5WH9xjBTESCBMoDCdhHAfV1FwWcpWJMJmbwIaBP9tN8iAKSlYoEDNJJTR7XQgF9V+K2v0ASLsltDMr60SVCjvH5fRRQbiwkWTYyRbKp8TOnnKx36FsHJI7Kdw01jS4KqOtIxLmIBFysKCQg72yXRHCQgMo1ROKxFT7/pT+mMGOL+ycR9JwU2ncCLltFhfnUfxF4C0jAQzCKQJ4HeD7BfIpkzBsTjO3+QYIxjeS7bJCAfSJoIHRNgotpoYMintrSF15ItvNmJoIVREhIb4aEgi0S091fahLELyRcKyDptBkS0J/e8G5FvR7Mh4Cui0Tto4CyuEPCnYOOjF0UcAHGvQxYH493/0Ry9gQM1i88Ho9+TWARK08KigzPV98gqWf7tik99pDQQyLo/Hp8k4AXtx8C6ufji3jzQ0fA8X2GxBbpfkigMRBQvXRETTk8/ieldJkCIUN+bSKoKArc/9WREH0UkF/NhXIYCz9EAbuhgMNIiP1k8vpEAaUUyXLMx56HKn8R51HI/H8hoPhcLz32dMPtPhEUX7r03rMRHzqPVjQUoy0+BHRu++lxiAI+8ydTWs97HSvFLtoOBLTF+Uj+TsC+IWiiBLH3nDI19e8EHKKA15VOfaKAPQH7KOC3kRC7VN8NiaBDFLBvB8MnDktZK1KnSrZCAgpSIYT2fY2EGxJBn0g29/gaxQqrv5NPImg6r2jFPIyTTzuY9JoulUa/m58oYN8QdGmMve+JoNLFTYcooJvF03Yg4BAFnM92MDQE7WsBhyhgnwj671HAgYDjdxcFjKclkP3ODv1g/bCV27ZLVOWav6KAhbUAKz/MqODWevGQCMo2kkz8o5b9nomg/P8IARmaErmf+p+gP42Akh8ukEwXrUzYtS9rRxoJeGFXSMDLCQnoKtM1PJS2iyIpUGutxiFBhAcS8Lx/HrV9NrXhnNG4vUyeouYyVgjHXaySzcloac174vNzeqmHSfVul5rcBftLeYbEMma5qrX13IUmF3USa0KralYoJdDMKSTg7YEEXHJIwF2SIwHTrsOo41g+ZHdc2MWLAgk44bc+HNjZFwG3AhKwUCgkGz6/1i7Nuoa1ctSo5DqDo3Y9Z0giYaKQZHxDIrFHzod7Lmhks9rmR+35mm6gYHd4fDOCx8/VERKwFfD9ju+W18ZsGcPh/J4h0Z74epdckLDORSVJLeL2XZhbkKUSnn/gIAHPZRcFDKYdEV28fmY+j+CYGhIVcV0tYr2Y4mGLZjfFsIFYG0v4Y3FcMWoZC6RNtZHihXDyBCTg3QRbO+NvHzw2HJJ8byMRF9k2hLPGknJzXsNS80wk4Jkpu5kQbg5aPp1uPwS8j+WrxtfZHkran5NfOhOCoWl6+n+VgFdh7yDxFB5/ehejekgE7QnoCxUSsJieP4mgnlik9RAFVJXHVyKokCDhFpsjPn7MbIMshfsKDEenKbxjjnBh692RgN6dC4MdYy8Rhucj6JPrFwH13XsFKr/A7RWDxKntcwk63PkSLjck1I5xWLC3QFPwouoroaP9EnRWw+Vf3w5m8VpvYE4udOi9kp2N77f/JIL6oDoq2Y0Xb3AMgkR64Kee7I97JOaz65ffRwHP0h5vWC8XySfFqUieFn4SFT/A7fSEr6umSLihFjBYPJZk4xQpkGSLy+F1KH6igM5EYUPYCmJOjNZ0YXFuGRIsooc8RAEVcYME5NyuI6fP7sA+btoQ/BcS0o31DBe2T4F4cRelS7vaQ23bzXmntRohbY0/BPTf8xRvjeszHt8Gr09wXSEBd5cACThf4fWll45MXk435bCJkIDvEZJZebFnIE2LBJT9B14frrmDGZEJ5Qmu8++31p/8TrHcn5II+tO1gBuGQaJ4D6r04xMS0A+/ooABOX1FAZ2wRQJON0gM11IMMNkFku8mJ+0QBbQy0hK4HcyWXJizBJLgNCVEF+tIngt9BrNM/yLgokhcUAn/LiFsO8KNuxkOu8ObgrKbHtJHAZ066Fo0MVsYCGjWQkPBUbVssiaLMUj7JX7y+ihgpiMB51vxSfwrTI9ExBUqfscBP/ORb8UDAXUrainfv3Vz4ukxElDq6nPBq/KBgNoICehfHSSdsPki4JAIOnc0EaST34ZeUkyv5BieVTCWsxpJuUPiViMkoJNIX4mgbXhgwRlFeP59IujZc8agC0JTBo87Es+9KRoYWnsv4Z0gAfsooFOaVBnwXTsbQ3xMQKVneD17At4PrxEs7KChfLvG63MtxguQSIYE9COrHQg4k9VXCGRmXUmlnxUw4/SLgEZzRgLKyhcBp4y5HKKA/nz/6xJB8TvF//Nc+P+lBOw7gvZRwO/tYLpE0CEKOBDw75kQZz5xh1pAO0yAJpJu+p+pgH0iaB8FpIUHWw6JoMmaxRvWieXJt1rAvh2MO6KqdOgI2reDGaYC9lHAoSPo+7pTlafIPr7PhPC3zcZr6fwR2qa0XSpmtoahFvAbAcVF1w7m7yjga6IjaclN5JXUUfZDIugQBWSnwb8QsJ8JwZYF7n+y/moHM0QBuRBJ10cBmZ3ZfqYC9lHAfirg0BG0jwIOtYD/lgg6EPBbFLBPBM0fBgFdK/hwIODGQvK9C4MP3WQrfqKAPQGHmRDHhk09+kyLoXVYdx1BoSzBIWsbf2NWjjFEAftE0KEWMHlVBrjhfkb5S9pLyaQ1TwMBPe6eGb8lAYX/GQIyzPSfB8P/JlHA2exnfwb8+2UBtRVo1IbZIgG987QbGrBDAlZnJGDDbNdwn6+QEIyVI2FuYQwnSydU0nLeUZvMLjZUbxEJ2Na5rBWbKIRMKNQyCh8yrV1n/aB1Wg9juYty9QSs1qpWDrWA9MzzBgJG5lU2NIN4CZxWll4myhgJOCuUB6wftkrFIiCpNgySqPKvcrgRKnz+2Lz4cFuKhAyJoD0Bq0uhh9FmhATk2MkD0oJHAhZXJF5rkBSaXaCEESUiqXa35ycRNGG6WkI7RAIeim5MYuXktCZp2QruxgOJeqKRgKXpxXC5b2dUZJ279i/604XznUECWnMkV6jj9XjIJhLw0tUW2ps5ElB9IOF6Ah7ySwR38S1RsXzMbS2SPBdySPD6lymST90RJGUBSMCH1m0fSQj32FHDTRt17WeuVAzN6ozXQ1CRjNQTF+LNe4YEpI5I7FFWBnAsinmZ4IGD9lSqFB61gsR9uPj3axwK/74ze04Scwq/joAMS4l/CgHFH761WvvCHRJBBwJeovsnCujtl2OZ8M49gpnUMKW3e6YtYbpaNn1L08TPaYsnejf0wN5emTLI4tQm8gTJtHBDJOFh4yzJSBhvYDZluTJ4unVMxGtzBBdvciXUK9Em9eK8AqfQeOJZc1we9x1BHfXEhwMBE3LjwLW2DPGWq7omc26yBpUjXZ1UghhbnvYbIHuLDoPHbWeQm5VkoF8YJNLfUcA+EdS7VkjAg/EuwF7KuFzuo4C1dk+RbB6ST7t+JYLOivArClh6SLg+ERSaGZ5PPxRCgrwbeWYiAZPG3cDiXbJh4L7qnEz4vQfqBs8f0jnuv6Dc6BMF3AdIPNZY73C5beNyVJ3g/kdkkoF1ASH0AmVkkJ2rLIdE0MA+1u1AQKvIacqbxXj9+ijg4rL9ImC7WCMBIUICcl3me3Zjt2BPxtMSSqY+kolVnEA/u0hAQUYiz5jiDkZ5mVBwVUe/joAMy/zzYPjfhIDCD3+nioUw6ho4f0UBn9tutOQVWgp/zfEzLrr3GdjHbrC4cEGyFMJkAUrU1Qb+TUBiam0Y8PKEJ68DEtAW7CeBu1fVJKGUGTiT6kUCF7YqUZf4HZZHzJsKnGn1SQTtawHxdoVELHkkoCxR+JkNH0jA4sVswLrunyQ4Zrit0LoE8hLulH9OpjBEAXsCejRffQhob9xX1xETCbhczPAzvVgigaCqlgSNaYFN+AcFVbzNyXmLBJyHtxf1LQqoN2pb+jMft5OOcOYlRBJeku2VuBGrgrZu6tIvCL4+u5gauGSMxOyjgI/nhvsQ0FgjUXsCaqHYUAMBm3E3iJ6K79TQDiZ7IAHN6I4EPy2QzJF8ELsuuHh9Xxckryvg34c8lvh6fZ+I5GHtu6EW9zfxnBsS0CvG9kBAL1ggAZm8IGAcRLoMosnWIE/1bg2JoD6eMf4mXdZL0MgJf/P27S8kIMNywp9CQPqHv1Oi5n4SQa31BglBz9fHTyLo67i7KqdQf39vB9MTcMppbenyAbSk1t+BR9k6Pl/YIrk2z2Ll0duGpVya3tXfagGHRNCegONkKlLuIdrmQ0fQvhbQkU0xVe4vXPsNiaB9O5hkZX6GQjj8xY4VQTUTTwDm8UkETSTW90QSU2QgoHvC4528tGk4ELDvCEqtGKYc2sEkozGScJwhYYU9kqqPAtKihQTsawGt3T73uBcScEgE3ezGkUfN1ng+ASDp+lpAys/b0lY969MOpk8EHQhon1l7iAK69eIBShHvHY+ZS+jHfihET0Dx4nBk6Ag6W+C9tE8E/dYOhlMXfDkkguLPyWpIBLWCGMnaMvrWG61kJDR/7xJBl88SlLVtUUMUUA/v+RAFHAi4vU0NmLnprAzwxGOSx+zJ44487nUVe78nAf/C1X+WgCw3+efJ8P9Lo4COGy7gYbnd0ITnTNY0w9pDmQlaGSsVEtC+PNdQcDMkUpogqSYJEvCYRYSKjcfzqJ0CJM/58cLttM5VLdE9vO/dQaU2553Ma6s2iuGcH5Fk8a2Nta1IpXCVuvYqUxlUDYKnB+fTUicbycZ7/HRpJVCuMiSgJre1NrWSGtJFiuTZj5Bw0qZawom5yCX+HCEB22ruQ6bcCdnYO/mq2ZOoq7VjcX9rfAPtpCIBY2uH7293HTHfk2kKp6uolFH5QlKdNpmPx7dHIq3PcNTYVdeRlL0hAdMlEpCtUVKX+oSvP7NIQCFC0pa+ppChHUxPwEOUq2Fs2EjAeyw5cBFeKokfayTg0oxWkB9napgst/mHgPmrkagk6OYIHh+hg4uYN14PjZNT7QEVrjGmFp4vpSIBTS0MoZh3hIyYLvE0zmK4Nio+rpp4PftE0FNGCLUxuto+7xoFUO9H8zLqBipq7NlK4T5l8e+nx3g9H6KHf9+VgQT8lR1BGZanqD+FgD/dEbR1XA+0kYYEXAi7K7kz5wvoxy5q1EcBHV2JQVIWTFerltJElpFM5ntBUeDEU4Sbv49AD9YM5b8mIpD5GLfdi8QSX54+4qEdTE9AzxXSmHC1ewJ7RPOUJ19tvJ0ckHTS7cQT35eRUCulm2ROGXzpewoSavvYseCsu3YoF1LThGO72kL1iDcUg6mBeGGyAWNOIZES07EHAjpNhESy65FKRuLhQ8DAkx2VXFe4kJRcFwlojpCU9G7yRcA+CrhlzK8ooDVCAj6ESTwQ0Nsmjw8BTXryorzw2SWS0l3i5VJDMitBlxg6ZgEkj2VKiOWHOiSCmvIECbhN8HiKUZGC4VxxoXnbix8CLhJWCCFS8fjJcb/G5WWXuAmZyA8EdEQKXz8ndjoQ0HB0vD40weNdOQUScLXB4zuM8Hqxz3EKWj2dln62rq/DXECZCzhc7if4/qtx8EXA0fsXEpDlaeEfCfib1ALyP7xczYzFGHSzpkIvGtVLsmQCHyQreBFv8xBTskq7xMIuERSaZ5WTqg3MgYDe7Gi2pN2fkXDrbjL5+DoRCSsUMpjb+ln6Yobk4DQkoMXPkYDk9kVAk42QfIJa2eR+72rrzrM3BTumkol3ZOegJsGrhDOzXZJDJGxAzXZIQFtGwr33ayQl8FUYLBt8/WOPBDT1LT7+NqZHwnis9okC3mZIwJOFBNRTAUnbitaSpDMkkaOOujmD72lO8nkyB1ntCPiwcfsbAXezLwLKBw4J2UcBN6tGhZnjPIg3mnS1fCUSUE87ArYbyyCiPxM+BNyzeHyy5Yy+E3B7fGvgMM69hFuF+9uRuw7O4YYE3MnVlYyTjQjOIv8iYB8FtPZsQ3npDa9Pszt/CBicSUUPUUCNI3i9nCseH1N3cwcDJCDMCiSgmhQmkGuJfx/zNq2JXd9DIEaFv5G/sh0MfqfYf54M/5sQ8KejgLvx3vZGZsv/y1CIvxNB46B5DQQcEkF7AvaJoLZoAP2dgM1EvCpWtF96VNlyZIgC9omgU1vmS9elantIBP0WBdwHCniMXjPh0A7GELzNEAV0V5daVMLluPkvUcCegK5STJfDUAh+tv5KBO0JOJW0aWnBrf4QsK8FHAgoHou99xpJr3AgYF8L2A+FsChif2oBh0TQ9xoJ2EcBqTBEAva1gH0iaE9A63q0WmV/PUdDOxjbudXpkAj6nhy4ciBgXwvIRDrXJbqO1YGA1ENhKUdhrFpRrrEyzAUcooBG9Y4GAg4dQfsoYN8RdCBgXwvYE/BTC5hGBVicZlFDFNAI19kwFOJDwBX1RcC/h0Lw0et3jgJO/2cIyAmC8Ke0gxF/moCzpwllwHXkO/qyJt7mSATuhdsNgwQMDW8N1VVHIpWAhHjZXTuSRiBlfBeRgGemtOH6jFQSNT6SDEbWEpp2r4XJk0ECblsk032z08M43EA6EPCxizVqGAqhlp4HGS8gscJLR6KXlEBxuCABgwXuT+H1BwS1jIRZG+1Vy7NoDWdjJVObqOxqAe8WEs4OSRhND0hA2IcRnJcmEjAIkIC3UGkgeSLhIrqbM8htLkhQ/qBQAwH1OxLw6Ncaif0bEnBCcxs4bWs8vmSFBKwq3F+1fOHx6QwS8Lal8HzcmxLGfJf42ROwyPdIQHaJ5KrcuQPV4oDXgyuRgDQTruD2vKrh5lXg+XCq9CFglO+QkHkmuXAcXXB/l12ba5JBPHhIoUpF7hIJ6J1LJF47QQIWhxYXsgISvN4bX4mgS8/qBm7PCZUUb1hqZVMF8LgL8zJ5tTJozKlKIY89PL/6CniaKbXH823mSO7JL4wCcoJI/+Ot9TcZCvHTy9VHWcCHgH0UMH2wF7CdBVv6kb5XCQdIrHn9Ykp/ZIg0YYJ3lwCzoEPvWVk82RfsGtTXkqFgfapjwsA+Bu10Y0OvCZCAa9lNQIkFrgRdE3MylZCApjvF/U2uqUGe7noNSnvnQ+/SddTcrt/HIRE0OFBImj4KqNsGE3qrt9iSg6wkoG27KFpPwGN1/xAQhBeSTT4UOb6e5UuPtXcqsc4bJODlwZXBi3vIRGLvBRA7oEhwrdKasN54B3Mj4KihHcyO6qJqxZqjhnYwMpwTMM5bjvi1uFuSi27uwLaKdzgkgu7yIBmigB77Fo/kaoz9gYCeZ3Tk66KAs1mKhItLPJ7jvIsidlHAgYBXN8jA3iVC6W+1HQwENOsbS3lXyeaJxq4jsByDISAcuiEPHQHtu4MEzAheH6Xa4/FuJlwIFuPIxIRkB9piNQ09A5C4dZ5cwJUoJOBac4CAqH8SQX9tFJCbUJM/pR3MT0cBOXotgc13HUFrB78TaYQEVGskYKCt8W9Y5I0CxnvXhgEVIjG469sEeXvC7X1zrwmTNGQgoHdrp/g3rYoZzMvuM0NyqyXjdjwDSYBX6HMKkqRPBJVNkyL+WEAi2flaBbs5fBHwlLzn/eh4JMwKCZiNRhuQVudnGDzvSLhMQjKq6br6JIIOUcDNBB9fXKsjqamxCprpvkL8pCEBt7dFDHKzxuN77rYx4eZIJvMuNCR4JEi87SwxQKEvSCqKsXA5d0MSmlGJZDRf+Lj32EtglUjIoHhsa8KnigoqWTw+UcCkQgLOzdEXAU/xSACV7dq3jM54fNptNQaHLp4Ert3++kRQ7STfKchH1acWcK53BGQ9JBqnrEZgHLI29Hxu+4kCuu4KCYkranWIAs5C5h0G8n5LE6vt6qNvxRcBZfwhHAjoLRS8vvtgYoMaHtoyUA54/OyTXYG05pCAjFLLv/A7xUx/6j71p42G/3cCUvL6+pkL2BPQvxftMBfQOXEWrdwk1vWeLX5mrYOM+O9rAXsCWkS06w8BnRdH7BM1ug7tYKhpxVFDLWDt7vOhFtDagPVJBJ0oeB8cooDnA/67y7h8aTVzJKC9fH8SQV3FQNLk4j3xmK38oIZE0D4K2C62FHGY+2j5aQfTEfDfE0Ft5eWon0TQbpCL5U9tW7knwcYbq93x9wTsawEnzl8EFFds9KkF/LsdzBAFpOVtO0QB6VdFly7MxaVyHL+t71HAfXt2hyigHfljUMgOj78n4FALeAyPM1hcTki+ZYHH/3c7mCERtK8FfGclTTm5UC+Vuax8CGiZrGMraugdwLi9LeK14UNVTtt37r1H9RcBk8V2Dqq2+Zco4GRWSpSXiM/fk4B/fUX+swTkp/z0pxoD/2oCSj8csZiMJBMOlqRRccLOZC0VuT1kL18rN1fFTzX/QdZw8SZIiPE5/xAwl46EihzaO2pvXrLhXnRDEZKuvYkjlCs4uhskpL8CUbOX+Pzjw9HDhFRImnlm7eDcTDRq6AjaRwFvmykSjYmRLFq8TaCZmF8EzOR7A/Ghi0LeWyTeezZFQi1PM5K8nmBo8ThEAs4LUm42VyTexaYiOEGABFyZSMDqrjewUQOdxC8aX1+kUgp1xhCSHKd4vJL59CFnaCTus0WyzeL5BmqjRJI5WyQgz1gRFA8TCch4uajJYhTDSQiVcpOq0PUp7Gr30qRL9Mzx+E8j3C6eMZJQOnwlgp4MHwlYVzKS9ohEbdavryhg2lYuVMoKr79Ed6PkjxLAI+9Gv1+PeartJySEahTg+/HzdonnV8VQ6gUS8RojATXqiYuM+Qj/HlseSbeMu0WH3szLOFDkpfamtykcxRL/fk6Lfz9l6u3hUMCvJiA/nf5Y98JfTcDJD3+nZtEbkCQGT3mXyqlJoCpXWEgOSwXLzEXCuOsYCK6PSj+sbJpIj64j5t+JoBw9WYN7nLEhRBISL3uaSD4rQnIw6S4l5+X6i4D7Cz5+miUnmE1A+HQEnZyV9acdzK4jlOfeceE1f/CUv5ki2TanBwfKzcLlFd/NzSOr+xYWHmlDiMGOibRGEho7lqZ8sfiqBdQEDok0Sx8qqZYvGpzlE/fPLpF0p1dSwkLuRttzxRcB5chHAh5euL9w434SQXEpjO/Hq/cE1IfChV0j0nioBZw/R+/S92d2jSTcf6KAQWrZV8JTXYP4UcSUQd0iyS5OEYFqELx+nDyyicW6SLSQxePPuklqfS2g6cgC5Y3PSDRObSLQ3PqLgGAk0RAF9CKSHsl6ZH6igEG4QrLa4bsA9yZzpbe3cX/iGwnoFty/ENBRxhzBBQOSL2n3uIh2wgkVbPPdryMgPxXFn8pW+dNqAeumkEA9NEiQlSampNoiAef5+0WgPac5edJvBRa7LZIvO1ZIjMy1wJDvuM0EZksWOhJwlnVRvssV71Zvba+AGtVdVJDvEhWFtQJK/USSqZplk6PvejCvl0hOMcPt2X5NwOQOFL4+nRrkoTTGh4CChmTbL2cJmBP9Gfr6sevQmSGhpOekojy1nAKhi0IHtUmQgHLeJUJ2UUDj1eD+8gUSsK6QgFYdI+myUxWTq1dY4F66WsU+CpgQJKCedx02Nc3KiUHt56ADaSmvmSHx5LKQhyggmMuqJnk6RsLJuFz2FB4JFzsdAWkRr9ema2/jrJkJHlUXteObLwJakvzEK7HE588egQYzMkUC9rWAyaZrB3O5UZR3yJCAFL8YgzaWkICzJxJw5oxGoO1H+PplvVVJe2DNDwFX5pQn+zsScHEmrzCoePz73CeJCso4palgYeL18deNBbPq1nb/TYR/j6M8WYJ1UpgS7OUvJCAv0v9csPC/mYBMywjEDaOd+l9qAS1l3X4fCtG3gxlGwyfL9jpEAQW266jppnWraJe+fcqbC53H0qkVGDf+UAtojYPUVibZ/qsWsE8EnQiN9yFgXwu4eljx93YwfSLot6EQEaunAwHd43JrD7WAPQFdxXwsFUZTXt7U/4uAbfXOvs8F7NvBiJfFq3TuER7PJVA23zuC9gTsE0G/1QJSnMOW/30U0JgXqyER1L4adTwkgr4nORe609vO/kZAF2zXGAjIsxkbfiOgNEt5MhCwjwKORJ0PrWha50MUkOGSr46gfS3glL6Iof1I8PhUJctBUgXrUwvYE5DRLqPQOr6RjJuZNQf7jl9DCLfZkjzHbNeOJ5XwO61LvyUB//7fmP8sAScU92O31l9NwOkP1wISsTQhtxUkmTxCAp62HQFPK63EZQ4ScBdwSC58gER19RUFPB0zQiXhJDtqx2llQxWvkCiLjkR+5q3hKNBIKG2KBFSELnHxrCPJqHH+IWAup0i+kdaq2rjcfhJBo72KJJGMKRKwcJGAoYn7O13cBsJ3iPt3usTQWMGfiUs1moVDO5iHU/pQ4zqujLIGCShkzxjql4/7Mx9IwAPbPGFl6zpJmnk3pKKyUjiYESGx0c3xO0tlAIWCxI2ObNe+RSg3UBiyRuGnCQmY370ISsHF46MsJGAzwfOpDo5CJbLVgrZMLi4cHjkS75giAS+TLorHPfF6HGN8P0eIVnDdrfFx/4DHH+rzCOrtUSaJ1rWj2SiRC9m6S8R1QzhqfrQFKMOpSiXbFK9XZHRDIbQLEnN7QQIq924uYwnd8XbtY+YKPn6jDSTgW5JjzZpGIZzK1ZyKiIUEFCIk4Im+4PMbHvdf7so9FAmLBMy4X9cRFL9TE/ZPSQTlf5iAZ33vD7WAAwFz630BjfFZCraPRibWE4klPXWWwL6oP1FA5RHToa/oW5HcN/oa4XJjS5Bfdk4O0HUAvSUcAZYd5cR1zQ1YfMlRwC064oXnE0jzSAh9do8ELOxgjca/8qH3DusrGcfvI0jpk6cCZemoZF1oPGjBs6utY3H/k9jcwexktJ9E0Kf3TmABEhJJDpE0KKEcVHqC57Me7VS8k41oUM4LLgxq9mEMiaB6xFFUsIvrdiCg+l5xlBdvdjIxR0EOWsTzxHuPkWwB527x1nXgQk8qnU8UkCjNu/S8EAnX1khEuzGQgMoEz+8xvy9xIZgwlC9lI5lUFzYG2V0gCfX1ziCm2OxASdQ29EuChEzNJh+igN4rwvcnPBuBuX0g2ZQ53nBdFV+vmhM8/ykgMaOk6wAqF0hcvN4iIRMFCXjNuNI/zR2D6Pc7Xh9/1NUCKnZLRNs9D7WAXs0jAUUquIPDjn81ASfUVPxT2sH8dAP7noBm/KBKmGl1TGaHdYCfQeqLgCLPIgEX4lcUsCkSExxH/KoF1OFOQJKMV+g3cYWfGWaPJCxtfD113dIk810FnEWLj68cJM3tqXswu3IUEme5hYGAM21GhYFqd4mdHQFNqn0Tf39C8tHZCL8zxuJZBhN6GpPjW0HyXRb1ZyjE9IwElPz4SfmZsb2S12KigsM5r9KjXkjAzHfwOz7lkXSPouvAmSJhbWfRUL7jbI9DIqjkIAH99RJJmHbbil3i80VhmxLFOstgCduW8p8nqyYFIOGMsYkENOyvWkB1lnZDKDZ9+5XTFAm9bigg+y8CLnbkSUBMpx8CfosCRs/7HJzU6LoWu1Oa1LkugVWN29I7SHh9TusZknDKP0kQiFMVf0MaExb85B36eL3ooRZQscmr9NsY/z5m2805dJCAHv2e2iRxWQuk5tkN5dAtmrhL8ysK+EvbwUxomvpT5gL+NAH7jqADAfuhEHF0P3nv/IAE7GsB1TsSbPwIkIB9O5g+Cji0gyEKErCPArZ5106ljwJeo26IworiQktcjlqlHI+DIQpo7bzaGGoBX6P5iFhMvY2HWsC+I+iQCFr48w8Bhyhg3w6GB6DCgYBSc069EbdqkKzbCr5FAQcCug/l6U1KbRq6p4V9HRJBewJah2BnfGoBp9mLGqKAPQGHWsCegOIpQUKtCp5yWRaJpayaTyKos61HMBCQDlf/EgUcRQ+a+hYF7BNBrc0NSdYTcNR1zrZNvZEHAk7eLFsO7WBOFsifdjBpOYqVPGRjT1hreIfqo4Bvb/JpB+NMRDFWwnWQeuzcEXF/446AbpiB+aYtMhCw7wg6JIJu13auJLtyDotnOCu9cY0EXEXFcYgC/r4E/Oux/ywBpwz3339dfsco4A8nghoJsaCxuo6UlwlKzxojAfPdTCs3rIYEnK2qCK6vGAlRKXmrqXsqhnw5ItTmyHpHTZggAR+bKRJF4HChV0hUBJVV6GGsHA+ypi+QZJln6OWmyvNcywi3g8PoiCQjea5qokF5cHQnuB1QSEDlcUngVJ11KslDJAvepBrYVbkWxsuOUKtovoED78zK2JyCoa3gGUB+XyMBqa6D6IhUMRz0GxLQPSABk/r9hM1oju8/uiABnwQXtfWNImG0l/B4mYwEkDXbr3Yw0pbawGUnIckmRyTg4nLB811wOol3O1nUljOygWz7JCRaSki+zOtq9/Y6nv+sQhJucFUJ52OI2/tbN2dwellB5iMJN4s31JqolREUy1wmm6gFW3uHoQvlXO6ijAXu33oQgErbqXiZ30jAxik/UcBNruexFo7wej6Oc41sjG5ohBhk+DggyaP5HLcfsbeER36ZU/EiQzJSyyqF4+qKz+fneD02sM0GAkaZimT8VbfWKfNzzbb/tCiguFz7oBwdgcDJdlqyOoyvgL/XLDUkgrL1ZAOazjOld01smpjbAgm4yHCh1A+FYKV1BIs5IBlbgkSZcc0WzN2JKyGUnCNpzkkCpFY4yi+09DrUAqrkLZRBRmwgi6CIwJBcvgwoBknVRwGlDaIRfDJSSXxjOJhVbySUf+tGpz/ee9Bv1RcBJ2SSgGPtkUjz+8MmttccQLMEJOB8NTKI91owQxQwmL6QdD0BlScu3EC646J7stR3sNjQXwRU/K9EUH+/d3D54O3TTy1gT8DG3O/ALQ2KgJvi8U6Urv2Kirdm7y7i+Z8JuwLlLnwlgt5P7xgs44jHL1+QgH07GGuRIwHHe3y9UCT4zVYUgfJOhhOTXWXGYLovJOCOr3lC3vj6PgoI4RyJXBjKASyL56khEXTPsEhASuWowBvj/hh9sv9OwHJinsFlLlwIUfBYkux9r8C09Sn5tbWAU2ZK/SkE/OlE0Fv9loFcPIoKJEdMSfNAAsqb5SsM5t1gE9MeK2CQDD/D8ugrEdQYZy3xNvM7TQ7jNwFVvb5Cj5aRPKKV4Kd1UeM2IyMx+iigvWReZQBzfFx9jL3uP2CociAg1F17lGRGEb8QkYjAIgGNHJBkioMETCdaAsr48Sx9/2mlxDi8DdAOWh0iFLdL4uRnXI4xazyeqrWuxClZDWZFg8c/yqcpKRf+BmZ7EQknTpBgfSJoT0DvrVZHEs8TA+YT/U2GWsDxyTXA1ZSWCrgDknG1a2agLxN8fe1W7UDAuSA25FsU0F5vXyQYyUjYLb8TYUZWT+JF+2pJxs+19CEgYfD96cNeB2JARYJUR4L2UUCdu+Bv1ORptYRbK9InEfQ1x+szjpGA5mj6JP7xhtenJ6Du7L6igLccF63mW0ECLoyqJuY10PE3KGUIZKWFfw9gu3YxFR7/xUWS94mg+vPFUL5s/cIo4JSl6D9lLuCvI+DQDuaevf9lLuB9s358CNhHAYeOoN1oeFey2yOZPnTvQ8ByV9PKUmIjJBbNlfZ27fADAfuhEEMUsCcg1SZiaYNRxcpssoZhLqCVW3WuPFckGhJBhyhgXwv4bShE65y3HwL2UcC+FrAfDe/CfQfKjPlXAmrhJB9qAQcC/l0LOBCwrwWc3FUk4t9RwG8dQftEUNox2dBm7ztbmY/XmyEKOAyF6DuC9kMhBgJu2YnzvRbwWyLo+9EYylPTE+9FV0jAvhbwakrj71FA3prEQxRwIGA/Gr6PAlqPLR5fHwUc2sEMBJw9M7CeJ5MKzi9b/MwFdIoRcR1WzL9FAf3wmsFAQHHvSmVwHUn//p36PQj4133pP0tAkWN/7GfgVxOQ/PDPwGRsWVAvQKNiav5StTVDMrg9U9x+NIdUW4teBMedgERy3LbVFnS5gfPtQqi48aSrpo0sGw47Qy3j+RXJsZ5LSJyVhuSL5YOqsTskS+4JuE1YyDWT9XbwgC4xNN2BqkmN5MGjEpGMdInE8V7lFq67GxJQOCL5rmT9hGWgamGSL6HV2JpK4N4cZuXGeeWGtmXmATSLGR7Pks+vWqMiAStvqZcDAc0Z20LCdB1HCxkJa2TVDoo3IBnxywSadqyQgNZJC6Ozha/fjp4bqPY6EnDFIAHTt7WBYk8j0a7PXNSqA57/5ZqTMFnhCkBL/IsHp7WghvGoxe2rd/GhniEJk0hA0pHZdA2NUuK2pOL1y0cdqZ2tTOKRDaDhT5YLh3jTdRz1cP+21s0pXNxUKtpNkIBPhwqhuNdIyuMJrw8icAN1HX8RUBaQgM3CwfM/2Pj4bH9Zwl2l5lT0lHCbiFkK97vatbuJ8fyPgZdBdTTnSEpofx0BRY7HJfWfQcCfTq62NDeAhWQKuBx6IAHFfH0bCBhcLx0BQzOBWVuxJFhQNU3uirIDzczocCDgdt5EYMUUktGokUDLLlFTGdtIqmThXIku3pGAnoSkeq6RgKzSnGG2FITSX05sm5xmSgwLheZxubVGsvS1gI6Lt/rgXj8+UUCyHTFUEOgPmXBKV/s2fb6It92IS+LVbgIafWZK2E9GHwI68gaJJGpILmW+YoZaQJ9VkDxuXhyRdAodBqEm0kRcmzvQpxxPfLrYqXjrSQ6fKGAe7YDctu8UZOr/kXcn24pqWcOwL8iGICDQFFlUUk7Agp5IpViLiFz9NwF3xs6T+Y/s7Mg88b+tGA4VATeynpjVDd/f1wL2BJyN3lQ4RAFHCo+LSh1YArcQjy+X5HVXxzShvhFQ9Z64PLw+UptQk3UGhCW4fOwJeKzaAmbJDAkY+s/kGwGDxMMb7lE8dLWE7CT0tFNV4Tvve5idJI4K3hfxexQQuMxRSP7MclDmskAFtoDEdbj2MhDQF3ZI2L4dTE/A3xsFFFme/qma9T9tLuD5Ic+HRFC41XZCRvt1CGRBv0N4jyskjuUi8USjobxNvsO/oadswmzfNCG8FnFDRjavAPEX765LLRLPGyHpnIn1xr9xAwmoj2IZlEeIBFSK7vlF7cGCx9vtQMARHasg03P8NU52wpKcq/sXAd8TJGATLHZgkvpFedfbriBzJ1iAIWkVBZxuLZFcHQGbVRP67AYJND21KljvCj/v0SABAx0JqAkjJFpFrCNRm8yGxUt9hQHfIAGXs3gxENCb0kg6YWcasCj3eM0WC/w8XWCQsMwcHwf5riGbAPfXYKg6DFhAEi+2pgbqNn6HflEg0WrDH4G7pZCA8zESMNtmM7CDU/f4idtfJpoGpqneKYg8JKA/uutgzs808TMGiSYQHkkeIwEDyUPibmIVCbiXXqFH3oJN2G7Igx5e2xKoEAkoxt2itYsCBuoVv5+8cXXQHgmN27fw/dJxbA9RwIGAb/6wAvN0+t2JoCIrTv6UdjA/HVn/VgvYE/DXXECbPz0rmb3V9UDAbx1BewI66wwJuNWzryjgdmQ3Mju7r733fsKWQyJoPxSC2bRInGxlw5AI2hNwqAXs28H0iaCuZNvHgYDyFJCk32oBIaGooSNonwj6LQrYJ4IOBOyjgD0B+0RQe3FLrkMt4GjPTyhHrp/SUAvYRwHdHdjGQMBhKMRfagGHjqBDIugNkMT9UIi+I+iIXr/DgYB9O5hvHUGDXPaGoRCudO9GyzdrxxMbmqEGAm7W5s57ccuvRNDbbTMCaxfh+QE5/Z4IaqNwi2+j4QcCogZTj+ryhNz94mnIik2loKd7s4TpZPRJBB3rx1HYDZFI5E3x0IZaQLia+XIYCtET8O8bBfzHNfRfJSBDTSf/+db6N4kC/nRH0PK1s+FgTFUqluZIwK1C5XB90Sq1ofZIwCuHZKlvXRTJT5Bg+xPZwnWdESre2K+ryjisDbcgVsrtqxv6wNyEDZwJ3RGuQAI+01kEpTLXykgjSKI1k6dQ9EMilLOkqGWSe3Bnzkig8RuQLHJHwOkJ3z++domfLP8h4IbJkFDq0drBaTSeUxt6jARslE0AN75PTLWkSt2srQierIQE1KdIQPewbiALurl++PvSqAGtp3BVPEJtZlkD6vsSBlAtPZRVC3AdooD31kQCC/OCU5nTDsmrS0jWYi+JKrd8IBHHDQm38xWSbyHrHtSNhgROBSQddfJ8eF7HSD66xeNdKo815OYVH/Me7k+6QFLn0y4R9CVKtspvWBcqW0Vi3jPpqgbeJfgQ8DhFAr6zLtEzUnH73hwSNZbYLdymFpJ8xSLhDiw+f39WePwJ4PnbjZCA+XujI+G5Yqlqz1cCe3mvkmiX4/mrGyGHk3FFAprz30dAvKbY6U/VWPxuAk5/mIDZLQ6GWkBfSZ4NIWJwBcnmWOKdpMwgxfMcg0UuSMCxaNMkX7ofAgathz/wPQFn1hYJFLtVQ9gXk4BxAiTVeOdUQxTQXp1ZKjA4JJK50c64XBtPqSEK2BOwbwcTvPBjySXju3YwLu5PSSOhVmeHA+OlMgQmVyTgPhoj0UbG+xMF7GsBXe+OxDo8nkAC616AfYu/ooB4tSABW7zVBxGPBLNttwRnaeD+94mg48j9RAEHAr4XcUdIvNWB4DlA0nnXLmZVIwH7WsCegNbBoj61gD0B9fWLoTx4iFcyjc01uOcEyXq94fauszMe30KblP7bR6ImYzmDRX35igKGEe6vfttPKbgv0oQoczzf5spjydARNDrzETiX3aT0njV+3uGkHWA+W3XtdHhH+hCwlfH4Rhc8XneLpOwJ6NePpCGpcr6A/BTw+8zK0ScKqExaAZfjKpL2911T08mfMhTip5er9UuTQZZ9ivJD5ouArkUjKXStwuWoiqQzsm6ogHNBYvW1gLo8aULPmfDNEAWU3uabCtaA5JgTJJJDLHy8LZCA0jwjoD1ZJKIpI9kWAvMhIJBaADLl1gpIiz0V+jsByVSszwswS68NBwJGib8DraQbAuW7S5xcdYmQNwsJeHCEiCxpJOBMQwLiNWddiba5a0CkJ+5/HwW8b7cxXiMyklZMkIDm6eyAQ21fpZeekHC++g8CPo/4/D7UFt3oeSRvT8Dticf9v4n4uCdg1kXtFo97TfmBgZ9nsUhA5bFDAsZcV9sYOGPAmx2Sza7xeDg1ngHZXV4hOBvcPsUg+Qz2+cCr/yYcSfDAx+SMBARrgqSjLUaChZE1JTQXJPKiXnwRUOxqH5kk6zp8Wm0Z3NkdR7grElD1Dm8ktYH7t3JN3N5J7OqNd/h9DImgm65DarqwuCEK2BPQAzNRfuM1JTB/CgF/uiNoPgvcgYDOm0EiDbWAXSLoQMBftYADAftE0KEj6EmVCrKqM99jTUBC1WObHoZCvCZTjljLyYge2sH0UcCBgNR6vB8SQe3qKCyH0fA9Ae3mIRayuJitgVAeRw0dQYdE0EOIxLO7jpt9FJAJH3Vo7/BveEgE/UbAayo3w2h4m1p0tYldFLAfCjFEAYVTFyUL6fbTDua4aCOvCcd4vPODuPzWEdTSOlIxazkahkI4T9dZDlHABpfJZKgFnCzuW+9FcZPQfZxFe4gC8lzxFQX8RUC3uowlOXzV6ZAIOhDQFAXxEwX8lQjadwT9lgj613Yw/VzATy3gfJZ9CGjQqSIrIZ7fnoDOeFMd5SgSNDCn8pzAaPoVBRQuqxnlP/f5X6+pvwcB2f8NAWkBv6U/JAr404mg8Uuw4WrskXwz+CLgmSuQQNcnEjD3qQiujIrk4HP4RAGfZ4lQWx6+ooDHKEKyRDMkS3rYRHBzHxoV7aS3oUaW94kCxnVeHNX4tkECti8kIJMXSMTxw4OLAkisWYTvz4vwEwXcmG8k3ULMXhAG725U/aRoVDpFItYKLZO4NZBQ1Lqr5ZtuFLJtJahU5bKL4G4lSEBNQHI9k7iB5cvV+lq6Rs2O+Pn32wYJyJUSqFbUvf/SzUG8dh1FWzvfQr1g8PhbFQmYxfh4r59w/043EFUDkIjFak7KzXGBhDyXxIN8eUaiEREJuJfzAHIGL8eYjL+igGU7U8Itu8Lzd4ipDRxXG4ls1K4WcTHVPwTcrEUkaBSQAMrVSKG2kQf4NdRdFFC/IbEvqyZRqUDYwkU8Icm1OZ4vR8fnb63+RUBjtVvBwznr1Pbg4WP16SVQB0t8fbjH4+eVMIdLMvrdBKQFhv+/mgiazOoQpMn7KwpYR+cbOLLwDwKGzA6MtGaIzzwSkSy4cwrE9+nSZyhcjl7LwwaXS12t3MpAIvpBkIJdb7jQo0QkIHPNYlBU9YuAaowkmV3fXwTcbtcRWGbIlRDnFS7aTvIJHMvH/alqxyA+fZuCahsM8RrZUchFqkuQ6BMuf0vdjkh+iHfgvhrcv56AN7/eDwQMLtrTJvvJkwFnv8PPV3BhRyK/PYE+0ehyiAK6XJuBMwpZqhstrxDFOxy+E/B1PWdgKw+2BH77TMgka1OYwxaX26aEhJQ28oeAAbPD43vW2QacdDehvHb/RcAhCti3g8n0QwauGjVlsJ1WFdlbwR7kyRUXxRtcYBN207Wf6VoVgtJ8RQGdNcHlZbxH0tkiEnUg4O4y+hBwZlpI2L4WUHowBcwnpUB5ixS/j/qtXT9RQLlKPwR0rnMh/L0EpAWO+Y+JoH+TjqA/3Q7mMVrLoE+BooKrZhfkYq0D0NIV/s1mM/wbaUMkmoarrnKIAtqb2sJFJ/5NDARcTboOl8z9TcGO69q3vNcaWNKjJUG1QGLgLz2BmdFtb7ZDAvaJoNaywaunSq1/igJyD3x/HwXU7K4WcNV18HxmSEDCBy/KV3dIqKPYJXIa9jP0L92QhzxGAuqExv0xo92VrGc1Eu3aEbSPAtbzdDcQ0LMm+P7llbdhNjl2tYVdFNBjvwgYAHlcyXFkGjCP9m8SOFOrIPwW/9rtIkdC8RoSq28HY1ySFxmigCKl6eDUWyTgyXjYRPCQcPJi+SKef0YCbvKuncxd7Wr5Lvh5xVPWwRTlRwhaiwRcrZCAWnWiQ28+QgKyt3oOdjBqSl964ZEvaXcG+nv/CoNVhscrbjQLlHb9RUCLyC6Y5h6PF89rQ/KjvABX7maTngkScL0NnO8EXNRIQEk/MwSmXPLbooB4TfHsTxUB/WkE7KOAAn/hyqEjqDY7fGoBLUZ1Knk851/fE0GfWW0PBHT3npQM7WBGdMiSgYB9FLDxOI649iqlh3YwfS3gMBSiJ2AfBRyGQpwOZ/97IijLCatPLSB3we1dxXv1SQQ9HZFADDvO/j0BPx1Bk/FzSAQdooC/hkLYB2/01RG0IyDui/iJAopTYfKpBYRRjMQiB476azsYx7CQdD0Bx2Pri4B9FJCZN0g0cqlAJtnY+bSD6Ql4i1zbo+9vfL+zyBQ5Fs/bIQpoPxaPq3z3yegzF7CPAv5KBP3WDuZbFLBPBO2jgM7FH9lDFNCdRl1FZtcRtCdg4xUjMtQCrrmdCtJ5JFH+SEMC9u1gxor0d04E5f43BGS6EWZ/CAH5nx4Koej/RECVJTkcb0skEP9GAlpFNwcwO38RkDk8PlHASDJfVzUMSgfyw1qhokMiJapyRzKeylwnsX1CApZvJOPD0ZBkNVd8ooDlY4Uk7GsBFdgBVJGERCv2SJo+CngKFkhAmCABj+PxC5bCWS03V1Wi1ZbXEzhbj24og1PYaq6HAZx3FBJrbOPrz1skaEnb+HnyAl9/lrM37HDRRiJJ6ub8LdkUrnyF+99ekGz5if0iYJ8ISh4dcVMej38kIQF3bRjDkXp37WXaRsT90/H5gEUCZhskoHD0kLDHCRKtrQtQ1bOA2/OZLwLO3rs1nt85Ph8tvwh4OVUS2c4p3H9Ff7hw2epIwNzu5iASL4Db/ahQMXKzUNkXtYRKWCIx7SMk6oLqSBrZKokCA8/3UcWFbX464fGcDki64ozS/CSCJl8ELLRUJZvigiRWSvx+98XxdxOQoSbCn5II+tMRC+NxCEBf1kiuPgp45+830LMDGwajV62QwtR2QxTQMy82N3QElWgTCbXcP0RyccYb0JoSiWEW1YeAxprjwsBa4vbG/CEGu70hsfBO3ZBsF5+BHHbTz1zAmepGsBgj2Xy1EDlCXZCA83fDUcAnSKhQ3H6igMF9h4+fE7lE0hze+PqHuBwISLw1E3rrEgk48fgDWMcUj8dxkVyvfI8E3LFIpJnnLEm7Hh9BsWMaSUohkZQ6S0EymS8CXp/ZHpzX5ouAucTkn0TQte8kRAy1DOZ38kXA5HZOYC6s8Xz5ywRJ17ZbmD0yJGn2fiqkbrQt2LjHeGt7jQzSPpgPAb3kggR8Zkg2OSunFGR8mnwIOGpYMhBw/nK3QzuYAJfpzRAFXExKjupG10ukUGI8H+wJ9//uOzbR6qCrFVRF4kWnhCZnk7mAUhzxyluMnksyerUVWNxJCP2wGP0+AjIUy/4hiaCc8sPXFEtMGWziI8kuWVKQ/IYEVEIGSWGw9pE4p1oF5dp3lOR2nyigc1eRKHqFBAyzsQImZ7bEA26XkHmKBDRnVhsOBBTLuzJEAUEVdx8CzhMXPy/tSNh2iZWzoGsHM+nm5inxeQFkCl/tYNbtKhmigMHBRnLFnmaDJCTPEqbXjow1EtBetg01JIL2BFQO1bv0x5FQDFFAfTdHopksEvGVuw5IzO1VwnlpXYk7RQLawgn3d/1AkrFvbTEkgvpHH8k4MmXcfyH7SgSdhXh8i2OIJNOZ3XEgoJtE7zJgo67dDcgz0HgKySdouH/K8zCDmWK8Qthw+Po+EdQ24wcJZAFJiNenAY7eEfCwwt8o2avlgYBBc8HzNbUDfH+u4P76s0c0RAEtoiIB+1pA3UcCGt4cz7/VIAHx8A2Qiq4WcFQKEQlU918J6Phu9xvJ2r8vCshQU+4//lfl34OA858uAuoJSBcVRw0dQfcv9zh0BLUvZXr8EHCyaKlvBBxGw/cEvD5b+EQBp1nFDR1BXxueCwcC9lHAPhHUffUdLSfjwpvO01E4JIL2tYD9XMAhCrhqkIDmxOHItyjg9Jx/JYJmRZZ7/KL4SgQNNmfwOD+nQjczkWxDOxgd11BWvrCPcmzh57G19EXAviNonwg6ELCPAg5DIX4RcGgHM54gscLMjIZE0G9RwD4RdCBg3w6mJ+BQC9gngvYEtJgrkmwgII9/X0M7mF8EtE7+rpKfOSV8EkH/0g7GNra4PzO9DYdaQNvIqmQgIL90RWIrTyS7orP4m4OnjHibdiTJZaJ9EXBIBLVLFUjKS1RwOeb2kAg65qez0Cuj19+TgNP/DQFZWuT+r7aDeS48Gy4oCWpje0jAe+whAffRFwH3GhvBlbORSNS1adTnKtwi8Q4K2aahd1WPx5cDFWd1JOmiVnH9wte3a51stOncUG8t2UIx3WhlZHWJluv4kcLtuEeiPW7daPiZAFA6FhKL2RaFSpHXDmoC+P6rhmThi3EDwUhSyyhNG1rVJCuFi8PK4eZuI6H8C4XkyrpaO2qFhDIsJGBxPeL2JVxWq8xDfsNWyLRw+7bw/VeOSqHKJIVETo6EkxgkYNmUeHy3R3NV4S3EUJkyHn9pIwEvOxYfGwt8v8MgAc9BNzdwbxNq8zwg+Vo69+D6pJRyYxjSUp1BHsKlvilhlK9xe3P/sYYbIL02foHnb5ywG3jGFyQgrk9AHde6C+XcQwLecMdUx0HSXqwXkrsnoNxulnC43pUynlv4mDkiAY+rWzfnrxsdLxsEP68dIQH9FsmXFd0cwz4KSN0lJKAzQzJnU3x9SyFBX5NLDuWq0fH8WcXvIyA76S6qPyMR9KcJeF0zS1DvAZJpeRw15JLUN3CYmCV+/h4bhL7ek6EWcCDgkmTZh4B9Iuj2YEZgKyZbBvhKjkTrOgPtUHaJiuqIJrOHuUOiIAm96IKEafP6AnMm5In3spBwAwG7WkBY3xORrG/aCcwRPSWemCKZgHtPwcyBCQcCLtbrIzhHpiXDUAiav+9Adye4fz0BtbLdfwiYMKnRtZNhQJ6OvggY3swj6NqFprxJZH+igFa55kgwl/Hz7o87EvIQ42M1T4HELZ+DfH5/EZBs8PidQqfDQGHEBpeb6wTJyHRRO/uLgOYBb+WeJTsGqd2u1tG5TEr/cRh9rwUcooD2Cj/Pud94EjyP6ZFkLpJ7tqO6Dqa8LQ4dQXVrNClhc0Jis039IeCQCOoc1iXMUly6eJcc959rggNIizsSsI8CrnP5EwX8RkClnvzuKCA7Ybg/hIDfusH8zDUVhRkBaRXSSBwXCYi/j+FAQC9/iUiuaauCzLpIiOMCiRHsxl9RwNM2pkn91FTQHo829AUJyYQ00UF/W23pjbeVQpQcCUjGHZGSE5LkbhwAbCqlQ//FPoAso0wFuyyo0qNMJJst96PMX0iy66nryCkhAZUJ2xDf7xI3d0Jrg7Ulz9JTVetDwPkdCQhVN4q+TwSVWPtN+dUVt9dHAedjCUnXE3BNZQ44mxyvBq5+XIkjIAGlUsNFYV8L6E9dA1Sze327wONxKk0B2x01Xb2sQJNw12rgHNJX1xUYn1dSUwPZmyI5+0TQ46aVcN3aIhF7AvZRwJ6AvpcjAfnlQQdjFzzKIRHUuXRRzy4KCOSJv1HN/v5FQNggAZ+M+0XAOkICTlvGAiOlvqKAwQUJ6Ez2+H210u57FDC4WPj6RYpkdiu/m/P4wv3fE20NRj5iwt+bCMpOuOkfkgj64wT8lQj6nYDnfEINiaB9R9AhEbSfC/g6m7Yn7v2mtNMtRGSmmb5HHzYssbeSIw0EHJcCV36LAnJo7HAg4K+OoN+igD0BP3MBaSRg3w7G8TWR/lYLOCSC9gQUZKsuh7mAPQHp3RmfH4ZC2N0o+anKU/8+Cti3g2nlWUu+jYZnbZkJh0TQ42SdDu1ghkTQvh3MEAXsO4JuT8yHgENH0L+2g+mjgDydIwFNvFHI1IuxPBHOuP1fBGTGBkNc47m7yo6Ci98hETQiaSR7R3nrNS5hqaEW8BcBhyhg3xH0exTQCnd4h3RNMiSC9gTs28FY6xBf3xNQAxYJOAqRgH9CO5h/LAT/uwTkGGH6p0QBxR8eCuHXlg0nteoSH3d7Ra1vrxz2MVosPi32+E9qRVASUQ3j1QRJJl2sLdw2ZySgbb2uqqTlDpT7g0q2s2eDBIyRSEe8v3YEmttDFPAZXLUyXuyKq7oqSQZPImvUNnw3ikqIDkhOXQvj9VMqVLwX7WB/f2rU5mXh5y0U9w1Z4KvlZiQg4Ww3TOFatnK53a4kW13yswCqSkFiPTkklCXoEZxPLyTg3EYCysRsIZ3bSExpDbS6usyQoJWBRDOeSLAyRQKeVfmLgEd6E0Px0rpR8gck4IHaIUn33VCLRpREtaDx+K/CWCGb6ITvnz/wHpVrulJuc6tZqlNzFkIVFkoZ0T5u73oR1nCZjZBw7hkJyPgkgkcZS2HkBfj+fc0iAad3jcTlHI83oy8hXPUHks3efRHwQo/x/UKG57dvB3OXQzzfSYgEzC18/eMCComPYhOpBlWu4SBrOhWrHRHN1yuF02GCrz/qeP74E5vD6azi97PyfmMUkGNp6k+JAv70UIggGi9hpq+moTfPkGxbZXwHVVHZ0qseY5ss9l37l9cECTZfIzl6AmprHwm18BJpIOA8bJFYFi9yRGiQTIp4niKpvBFHrmqWgDvviDLqOor2BJSnCh8OBHTe9y3M/BmSj9mlErH19XloB+Od2W4oQ3CaAtmumW5G19Mg81V2AutE4/J4qSUJmdUM3lrUnCmhOSJxBIvZg7krpiGMLqlNzGbODgQMJs3oEwU0zAyXc9OutnGnoi+Vbc6FQUzw844OX4IpJVwIkYRkNHf4vGEFLDUkgpq79kNAT98hAc+zNoXFdYPEyhIk3VrXYlCsAxOCTyEBn9Y4+kQB1xmS8n1Y51262hcBWy9Gcs5MPvRBda4fAq5WLG7/8ZSGKKDGd60momUlkudrXMLcQeJ6bDZSiCC5SEDL4QiMpadN5OvhQ0C/eFXckAiqhU43N7CrBZRbuYIFbwulN6F+IwE5djL9UzqCcj+8XKXnMQELWpoEZwYJuNSRgLqyRlIUhl0RxtY0UHyzG32OfwlkJ69tUHUL/yZk9c6R3byrhdOrtvSvgCSywsAAPUYCgi/b9hAFdMPtmwLae+A1cDv4MKM5uvSneyThvDhooG4KivKAR4L1UcC+FtBTRvj6VbRFAnYdSX3K21Xk1iU+GquqJkMUUDTPBsyL5h0GHO4V4ScZEku8tcSfFEjAY35KwMk1JNrtZlXk9OAdMEfdnEOmwu0tqNgEW0G6evsQSahIYxOka/4Ohyjg62qq4KTqOwR6u8PfhEDTQc1aJFm6RZKeTxoS7t0R95wjaYvpeQ5OA68y8DQkLLs4S0hGsyejUBFJ79rddAT0rw2+X73dF7BgjnQY3I64Hwf/QEApUiTt64KES5exhNe4ittTSjwf0uuO55/btxQcdpZI1ls8H7P5/isKuHzj/lvH3ST060d3fsPMxePb4vk5+khG5XZYg3rD5fPvjQJyLMv/KR1B6d9GwCERdBgKsb4woXWQR8cPAfvR8N/awXRDISzZL5ZDFLBPBLXJzBaHRNDxiOfCoRawJ+Bf28GMY0Gkho6gPQH7oRBDFPBwZJewoP4/R8P3BGTtdU3ZVSMYQyIot79+EbBPBO0JOEQB+3Yw32oBs4eZeOLt9tUOph8KQbXSVy1g3w6mTwT9FgWkdzoTfiOgUFXv0pWSRyWnLyRvPxRimAv40MbuUAs4ELBqtE8i6EDAviPoMBewJ+BrZvGfRNA+CtgTsI8CDomgv2oB3RdJjrLs1Lt/jgLqO7zBzRblt0TQoSNonwjaE9CW3xJew5uvWsAhCqg+/qYEFP43BJxyPP+nRAHFn04EVUMHTvJDpbbm01fUaS4UULQNElB0kYBC+9pCuVijPEakoFXR2CFBkhoJtImQgOrac+B4XiFZXmg51TqEMVwnUz3c1g0SUF1utlBob63cCgckUbq8ZFDpRyReHwUUmBnAWdtrYRTKzVENBWsHFTnqZPNcIIlm2+ANodLN6Tu5wKnUW8jg4V1lKk6PSMDDNg/gMHsp1OaWN5VKN68uSsd2UUAPCZidkYBxqmjh9oE/o+rR1FOoZR4JeCWwVD2pDKFYPpC4ZdmNlkc7wVlRNRLNUiRgHCNJK2mMROVMX1Kv0QWP/7lBciltl/iZzjw4ZV07nKmJBLw3+DN2vohIwN0Gt3fa7NZQT/C+GJ84aNTozXZDHXwp3F4yfP/DvbiQn1qNbM0Un3f4Vwj51EULSxckYKjpS7hNu3YzIVUUqs4KXYdSC0nXnqVEXcW7EA5RgN+HR0OkNjd9DcfVWKc25zUScHVEAhabMxL37eDxx+dHDhXv6GEsOb8xCjidUvQfQ8AfvrVuknUI0mGMZJJmSLbkwN+BpDpbBrqc2STzulq4hPsi4M02M5BnIhLqvkcCnqI4An3Dc8QX7JFE5ElcwJyupqGfRQgT7xUkoD262kDWr2jySpCAkmnxYUBSJCD1zJCQUYZkTEokYGDFZ9A2a9wfdePYxMtGU3CnM6b03RiJs2rxedU+tWXAPOyIqBKPy9nbiaF8ThgBCfzxAUwmx+1FOb5/flwgAYU9EmmxSyOSj+sT3lIPk9Lf3Lv2NosACXjC/Uc4pgbZ+UhE87VDAuoRkvK2OxfgdNn3wYuMCvIc8RksXgwSePxM6CERtCdg8Dgi6Rq/u2U3MhP6u/vIIJPmjCRMYob4iYMEVEZuDtLIx+X+NcXzUY+6xNXMQwKa6fNK2CbuSDllS1ju8HzbfrAFaadPkNwECVgGZglWLCEBI/upENU4f6KAAwFt6GolfxEwXwXX74mg3Oj8AM3eiCR4u7+RgNMpzf/HdjB/k1rAn16urvxaATMLvxJBp/t4CbK5+YoC3sVYx2vk/Sa+vkQC9QR05S4quCxijrxJFwXb2Ui+c9ceRctdE9TcovBquCf2EAV0DtkXAb3Q9GHxjOkyeAfWkiTSWUf2SxQF8xYJOKIzE9xRjQTcOPh4Zqd4Tb7nTeldCyTcihp7IL+WdeilEhJv1tUOLg4eks1hkXRMftDxeK4tASYSjmSzuiVAJONd4qIXiURsxu0SPxv8S4w7kp1i60PA5LG74tM1PjZH764vKh7PPAi0gYBBfBNoYqS8BotEfFFDLeBjjwS0AhYJuGe79i3vgwzz/P1FQNO6SzAvgxcef4L7P73VBsiPyaP0yukXAbV9iSTOqi8CqiTB89sTkFkjAXU4IzlPO9yespZtmJUtRYDVK4mkIySgNJ3j8eoe7p8ZIgHtFxIwKCgkYDxaO/h4g+fnngjiQEDLOjP4m1D/RgJOp4zwUzXrf3oUkNbXx6EW0KnI6CqXb/OJpJPacpgL+NADZ4gCOtdFAUMUcOgI2ieC9kMh+nYwjjJxmqEj6MipWcqZbfoo27jweLoRKeeY7uBbFHDoCOoXuHZSJi4Xurlucx8CdomgQxRwdeOL7wR8ZLg/QyLo44Zk+zUUwpFvuD19d8+GRNC/EtCyF7Yi3+PgQ8AhEbRvB/ONgPd1HHv0W8Hz0RNwpDCRJ7b7d2hZU+s6ELDvCDq0gxlqAZkcSawa6ScRVCyeTOncTo44RAEn6ntCDQQEdPX3KOBQCzgdsZ+OoPbsHHrtyKGJFUT2cogC9gS0TMaxZcUsY7zD0ovQmwWO9K0djHufIJlXFVFgXlVS6QXyyyZbXNF7781pFvrirRblvyMB/3GJ/HcJyPNdT8A/Iwoo/XDEYrbNHXjMAg1JxyABpZlXwKMp8bHkvQtVHSH56jeDRMp2QKuBY23hyDNIDrPMr+p583CgoD18/nJDwt1OeQz72U0v4+0YCTif4vtPr7lGbW/daPdnWWZwpkMkYDPuRsM7FEDBvJFozxg+BLxcQSdRckcC7t5MC+uuY+nmdZA4VUusDEq5kamNyRS2uqwvAZzulkLFjSAhAbf6FgnWzRXkLg2tlkpAwWb7RMJ5VsOp42eeQgUekqr0kYD7YBZC6T/VMHqP4apmUVf7p/h4/A6NBAzfVALncYT7J8JeUtFgeDxFqYSbwxgJJxTd/lsqfv4+we0JmreEGp8vY7EurqpkvdZw92V8zAVIMHVFRVCPtlIYNTGAqh1eHlSbG24fj6dRmbob7e53Qzied6lQmwp/Fq/rGe5v4eL5Wbp4/i+ehqRb10i8pM5DONsn/D7oRZGo/mu2gQdZGmRjM/h4peDxPsUDvn7VRUXPu0sOe3Gll5FpwO8jIM+Lkz8lEZT54VsrEm0FjqlOS/AMJFuw0O4g365IwCYY2ySZn7uoWsiEXnVBolHTMRJIMCclvO+JQtYbeQvmdozY265HCgnf9z0u7+xp6IVT3N6VkVPQ9ymSCrqhEnP2fAVn4/NlUMl4N/ESfL+rqvj6jZ0qnyhgsP0ioH3zeTCqjMHXr5B493x9Afe1aqkhEdQMxgnYLS6/fJ0eLcmrRAIaqzMeTx8FTOgTB87rgZ/Pu05CtMXhDDO5QQKOCryhPVb3Aoym5EpIbfy8s60dQdJnXBk8CiTT8sTvYb5WkLhJmhbEBy0Hc1EgAYmEhLzNmU8U0K+cpCEqdUjw/RqSdUzw89ljHYNezhn8/DvuXyWucUEyXbzJQECDRtLNpZAvveKVViRbd7WCr4Sl4NWdj3W53sKihgkFqt61f+GQeMYJiRwceUchYoZQmDFIVu+JZ5owrHsEPXyKIVAdqa/WAc930yIpz3KakDXfVkA4ZUT8sTiKfttyFf0n/tQY6z+tI6hp8QpY64jGc+5WR4REtgRL5loSWJFdEZ0yTZi9WCSEPLdEMplkDsjPybv0L8lDIgsBiWS1z5YKxjmSKvZNCxT3QRE/khFfpxmjgrw8IFHSOZLulTMBGNMXTQ1RwMsBCWjwOU383R5JtLLXFrhJhdfM6PQ4EtHYpyCVp26ogbBriLXWPLDTti497Ywk0hok1DyucX9O2oMmZzbTwcnObejPAAkoTSfpQEDfEJGAlXD2QJInDV5T0aMh4hM/zznILV4DJu7/Irnj/q/G79Db7pGAMr/WwMg7Qi52AkeS9VoHK56/KJ8VkHTfCLjzkLTpLpZhRnv4fObuCnIQ2jkYdIgE9Fj8PJWvF2Dmlwflr5dI1vH0bALR5xMCT4JkdhZrBYgm4DVXX5DMJ/o8x9+ABRLwPcXjMaW7A2bqUGGQtvib1hPQPuRtCJyOBLyrjAU6tcPfvBeN5+cyPeDzGw6P57B8fAgopxT+ZnpV9dcG9j95TU3En4qs/2lzAcdrxvEoG3+nv88F7IZCDAT81Q7mr0MhXOFU2MNcwCERtI8CHi785nsU8NdQiIGAfTuYnoBDR9BvtYB7W7wOBOyjgI52STh5vFw/vhPw+Y4LD9dZNTXUAgpu63pieUciabenIV+Vr0TQv84FtOW38z0R1EVfLYdE0G9RwD4RtJ0e8Hz0iaDbdPyZCzi0g+mjgD0Bh0TQhbTeDImgQzuYYSgEnbFkiAIeoswZEkGHdjDt4xB545mI5OxrAd9rj/uMhi+UNJEvibb1hOucpYaOoEM7mItBE3clIQl7AnKviUB9hkK4rxjcN/dFwH0SH/6JgI2lDgQcagHNtVt6rZvNyN82Cvjrf2P+uwQUxOm/v1z+hlHAnx65W443DpKKUqltM54rahEIBVTGDgmkAhKwzB9IuluAhKifSAiYb2J46IUSRubLu6rUiDhwe6dIqIwgeVjewucrGgnIGXNQl6vLh4DRw4VKLR6PDI6jDRKwXRTGQMCzBd3QCBEJWbz0BI4SjQR0CyRgaI9biG9dh06GSKJ6dr0MnpcXIUMU8PR4BFCHjYqvJ/h6UUFy3sIACTh5IwHfKt6kw/0eiXWMgVMPWZjCQ8gVaqOqxVKtT13i5bibOzgi3VCJyovhtnt3cwTvSMDpukzgdmTw/Wo+l1T+jtt/nLpR72rXAdTcEQ/uwgsJWNfNUtUsYQknWlLKDdyaKy4xZ2s47J5IwNTA/dlv2Age6uqLgIp38aAuT1q4SS08v1v2sYTqkHTtd65IwP22SwRdCUq5vW+Lo9o+N91Qio6IGsHnewJer3uFbB+sFKkxtdnA9ZUYBL8fJGC0nqVwGSHRN+gSJODIyuE8Z5CAxeY3ElAQBfYPGQpB/3TrCmd1XoEWrXgyJIKKp/gB1gGQICN7DCQumBK0omUob5s7BhkrTA5KWHS1d3vbIMUGiWOZORIwfuPzLdMewWK9aRmI/FMkBTVOwSxaDokm2SIZHw83cDOZL/3dFDFyAzMGWX9PKa894/v17f0CWswjcfIZks8Tp1NwZ93/sFNbJNQ7xOfnIkshVr0kGQjoHF9s6N2cNBoI6N7NKTUQkFPn04GAXnB5JsTj2y4KeZlQvqxUIgGTOeAFPUcCNuLIJuW9voBxyDhc7s5xez0BneiOhDzVHQHJoQCTpifEF2dIyD4RdL7asmFQPMWGmLt4B1p6ZEKfF582Ga+6qOAVlyqwNZBgI9o8gGW17xLEFN8/ncknsC+ZQCBbODRROD4D43XpPp/F82Gm9RakxQsJWM9Sg0xZ/gimQ01Lb5+NDEJN5CPMhJQr/fkb91/Ku0TZFhemvtwlki4IfwOye7GlJ0+RfH0tINk5YwJ85Pw+Aor4l/enDIX46eWql7kqOGxXO3Y6IwF31mEFc41vw8Axqoa0nOaA++w6XvICflMttXZAgrwtvecJCUicuwGm4CJJHi8klPXG1w9RwDDGb2+64lWwxCtuL2CsI/GqcwCKP8PPC10rIbJcG/g3kdOlf108KpLQgd39h0pL+Qf1cSVecctAHePy2Kc0iyMsMwYwirymwFoikUq4m7AIbSSmcN7RJJgiARfWEd/fE1Dxpxm4XvWmvM3Kosl0m3l4d3DfxBPWSMYqxePRT3N8PcV3cw9PXcfSWEDSHSQ8nrYbtT5bB28qWIpIwLiUDTCiuiFeoiApKUtDwlIr/Hw620VEf3ZzEG81EpAwSMBXyMgfAla7HUeyBG/K6lmvCBzGAp7f09mGWZNP8JrlRVzyL/D7sA8RkrXScf97As7h+aK8l4nnwz7yeH7XN6r0D0WlkJmnAZizrKU+iaD72oHFU5iEnnVEAtKT2huigFBsKolw7HoNxomekmAESM7fd01N/vNM6L9JO5ifvk/9IuAwFMJjtXKIArrvY3od5gKystiGQxTwVy2g67NIwL4jaB8FtMsC399HAb91BNXPZ997l0e2HDqC9rWAQxTQmFsfAvZDISy/qo6yA1T4PQrYj4af0gck0F8J2I+G7xNB/y0Bh1rA5tF+5gIOtYB9FLAnoHPfJLa8nyPJ/poI2qRIMsudPJVhKESfCGofF44tM1obD4mg3whIvx906eQaHt/QDqaLAloXAwnZJ4KKUo7bPx1SbiDgt1rAYEux/xIFpBulGxXfRQH7RNC+I+jQDsYNx7H3PsgC5UzTVJIVGdfaxrpdkIGA8jI4eBP1ggTsR8P3BOxrAT2xeBlEfR/O3sjXZyVIWv73JOA/nvuvEpClaI7+U6KAP93APo8EF3JhrJFoFb2RZGu2gIscIoHcAAk479qh3GZPtdzmayRUKIQxnIQ5EkcPXpV6KVF2tSYgMfZTJI/02u3gbCpIjOTmgzrPXkgy+4IEJEckVjFjc6hdTqO2MxMJGAaeDwVbaOVm5yAh90uSQHnlkICjeV/L59LgMyIScN3N5bve8hzusUHIVnkjAXfZJoBCnCBBw13RqFu+m5u3XSABX0rDqVvgaYj5OxIumxeiepp3UUTmolBDFPDG4s/OabbG47OCpkJy5jEUyk0jMTvG473YmwTu+VYr48sBCWhX4RaK8IUkuxEk30wuAXLxjNvzaXzsz8sVHN+hUkaHsKjUlrw2UJ1MfL3TRSUNvhuSUdhSuW1uSEBBf3mwV1gtjNwHHq/R5Cso37IabncsEm+asUuoDxs836+uo6rCUEhsA0kepYDPc2G+hGPtIAEjDcm3tdkN7McjHRf3CT6/23RRzxYPbMsdC1ptpbJAIl51Kl4lvy8RFK8pnvtDCDj56WbbrRKsu3YrPNVFoWhitsETzLfClYH7RAJKbXuDuSOxJLiUzyW5akEBesuwof8QqiWhyCEFPWiQIN4CyaPJ2Q2U2p2GHneqFbI/HnC52dyQdP7ZkQj9ODzAiKcCCcw0iUi15JFIxZkvA0pH8uVT/grOqpuTR8pnRBzd4cHR8Nbt326jhMTP8xVmYU6VnuCKBZmQLAUt51kqwIV1QuYuEkveM3zpkeIJuH9TARxxg/v3kEYF2YryFRTlwYTBcY0E5BnzhMSTuY5kKZDkhkSaS9euPc4Ot8fSwQGc+R4Je7g9jyS3zQKkUp6EQT1B0s5gnX1qAfVXl1g6uifgRg/cX8dDcpkHMwV5QjOlB8v0SvKSOcHihbd2KOuRRC4XJPFCoQUqqCmHIwrVtcSWatxfZZcuiahku4GAwbk7P0cxOMJCr/F8bWzc35N7P4MkLKehr5QOECM7X0A1XDGEVYDbb9vsjsvVrh0O0Z1iiAI60nZGhZGH5+P3XVMiPf0/SkDFiDWQddJ9Z10tIGHvG3CmIyTccZ7QROTMJSxSAwnF20iUMG5dJAeN2MpfApDgICNpBKAoeG8EmnBnJujm1uGvP1i4ApODtQ6KPEViHWOrIo1cr5A41qSEi4pEUcetASRM8fE8wvcfK9eGBdyp0DtNkGDBcZ/C7O0g2cjRloiaBT7Yx9MrhCN0HTkzJKCbL7pR6SkSrY8Czncj3J/jFQmlGU4BpoZE8y9P3L43vwf4N3xAEtlvJKEzXfvgSjlFgtZHQvohHq+Wb/H19wI/n2kyAyxh3JaBh8tOMjl0cwn9U9PN6UPS5TvNALue4PnxV0JCotJUwMotfF7IdldyDgIVFu+iCf23YhskYcYuuBZTUX7UdQD132e8m9+3DAn2Pv7GOKmsgVZM2tC7d3P+goqXQXs9kJSMifsXZ7ELto7LY7jLlU2uquaDUSV4vorZgyN0eXZBtwQ8nwcFj1+eI5kXC/ldejQlKiRxWvwNPZ8Eyjvubfh919SEnvwhtYDz+Q9fU7NL7Q4dQR1vNZI+QyHgxpRDO5goqN//0g6mrwUcCNhHAfuOoLabV6L8no2joR2MUzJInnI8Djz+fUEC/moH860WkJ/W3lALOBDwEb2C77WA6vJcfWoB/5II6k4cyxhGww+1gFO8T8oTha+GjqBDImhfC4i/AEi4b+1gpLwtv9UCDnMBQa4+cwHfl39EAQcC9omgfRTwka4jj7+z/0TAvhbwOwF/dQQVZmfTo80SyadII04m6T3+3hG0J6Cc5xwS8zhK/n07mNdpTeP+75F0/Wj4PhH0Q8D5bgtWcTKob1HAoSPoQEBdUMCd1FLpXd5IwOPocPhEAf+uHUGZf9yX/rsEpLueoH8IAX86Cuhfdh5UfDeUQGv3hqqnmwIOuOwMN/kaCQgPagcPYaKWsfFAgoWjyw6qUYHkSTivUjfP3IWLFarlxk+gUl8XsoP8USAxdNtfqo9LGXdDI5BklNcNRSB5AYU910nsrcFQFzxK7LycIbGuFRKSZb0EHncdn9dpJNE8Hk8gTZCoMb17S+rxTuVQHvEeH0X4M6SeIAzhsWZx/9YaEkc75l0U8oLvrwAJaJzGNKRihNsfPRpR1RgkYM0vu1q7sFiqjiIsAemEBHSuuP/zIx7fY6toZNtmIKovZ/OVCJoZvqIG1mwL+9tWKePNUVqqF1znwkVnu0RQGSJ1o+9WUDwv+Py9we2lPLWBfNQR7jDC/bsWXW0lbyEBt1UBKrE3HjzHNRJwfERysoKwAgQans/Uko7qJHmshlrALb2BqyoLXgxPBS2+WbygUKWztYTDgyhh13E1URcM27XvaQwShV0UMTW8FI4zRy0jJC0Sk8Xv93gj+Dxz/n1RQLympv95NPz/T2sBTxQTgR0sRDLUArqr4AXKJp/iTzFfR8QNGRrsu8lSwMppRRL5fAA9dnjiNXxSkd15vQfJoqaUl82QaLzCNyBJmykV3N6uTchzXAA5tzyBeJ/aZOSsayTUFRdqTojL43XOI2RWb3zc0M+EzOj7A5enHo/LMeN5HQiovVS29Kt5N7qePdzBfCl0CMG6uhKTPucg5T5HeWaDxJmcXVz4ei8x9K9XJOAzP8+APCZIpI2ChIv24wpsKmAo2EyfClnu5QeYJ29KQInSBBfa9QTkG+Dxr5dpQUq3O94kwP1nQ6chp8u6BG3rIQGDdmTjcjzOgFzmeH6OByRuc5Uz3D+WLb3giJ+3nzIFzMBHMs/LWiL+nrnD7CxSxJcYfH+1rF/gcsIIl7NX1yAPTj7gcvTcDc2wkIwrwO0Rt51QvoErb3IpDlew1qVAQXxBYgp2fAPZ8fD70LpaSDlvHyCL3fH7FBJwbSG5nf27a8dD0mP39/uE+ZrMqVU6xvP7+64pYfKHtIPhfrpu6aDxSJyiYYnHM+KRNKs2BvUl0wRGXdfcuVrj34R0bilvVYoFkg1Joc5O+HqjQtIdeHxMCooucZFXKeQ+PsRAfCRgEAr4+qPc1aalLG4vb5Bcu0yLQAtUJoT29ShIkTEL/EuIWQIcK4jd6HIAxcDlJ9xdJN9JPKUwrzbv0pcZJMtlH4TdbM4XBaf340p8vraA1BqFvwkTSyS71dqAWRNMQtg1SKBxcurqUWdIRPb06LrqnlcgGdqbgq2eSCSeBRH+BohU6VXSTiRc2tW3ykiwgDHw9ZvjwQBptaOoYLqsDKLSZ1zXBkYTwrruSDVCAs7tLgroKI8jWc9kFSz20lB+0kUtbxwSV59aDeUlrZ3g8dyRmKn1pLzctW1y8A4RuEuXpYKDbl+J0N4XMFMbPH+nK26/ptYqKJL9orynJxqEOyFhFdFgCNS4/CfzlbsEfcThb4zP4v6Ob24A2nU3Kf342J3fOvZB313eVMDP8PNqsd6Aea1n1HqViMnvu6ZY6k8ZDf/jUcBCQsINtYA053x1BP2VCNqPhu8TQW1q9BCHWsBX475D17RwhdG3g5kyC6b8Vgs4Xohcae/WDieP3Ri+D4XoE0HZ9Uksh1rAhcn73wkYK18EHIZCfCPgykTSjIL13hMY5kW+zQVsbk+aWMtFasjusZsL2BHQpa9Ixp6AfS2gO+9q+2Zy/YkCDgTsawHfh8XXUAjxFBdDIuhQC+hka7wpLccTynqeUmUYCvEtCtjXAv7LUAgmYyhre3OMf6kFzEIkpaifvmoBW0dgYXE54fnqCdgngn5rBxNBsPKmnk+HDi+K0dAOpo8CDomgpHlEoLt7owzOb1v8TsB+KMTSe3zVAvYE7BNB+3Yw8BQz+u9YC8j84xr67xJwwjHMTyUD/GkEvGYewL7qavEYam+rHJPv4RTVWhkdTkjA05ykUI/fSKTLAwl0dmYpHBwPyXXTclr1cxag2h/xeZ3rhh68HwnUIaVTkTLZL1W8HJCE1V4nEd1F9cjN28PhpejhQMB40SVy3mj8vCUpKvXadqPb5U03VKJAEj358xTinYr7d6r3iurtkTA1dSXlhjUaUJ0yD6FkTCQUu0fyyfNutLzxxu2nMyRfzmhIyLLQqCg4ISHz5yuDh+Hi/ooPJNwiRUJVOemGYHRz+3y1TAC5pZHoNUICLg8WEsp+ISGp7vjz9wwJ9np3tYd6EalakHeEnSKJA6lJVDDZFTxKR6G24lRqVFvEy/R0OHaJoFohqqsxi4SEbE4i+4EEPPp4/spJpeH5k/aSSm3IBu7nRqW2Ud4c1Zc5W8OVkvDzRFq6qrwo4PGVKyTdosHnk11HQM1DAs4jKVG1RRcFFSKDbGdJcVRPFRLw1qi4veMJz+dctfbw4HSjjB+P3xgFnHAc/6cQcPLDkfX7k49BtsbjMLBNRyTmO6PBNWyBBMcmO5L8dOmmjTVIqH2KpPO28glm4WJc+nzyXJJ6n93ATRKBeAWNxPCd+wjm+EdWBvu9WxDXr4/g1hKSZTNGwvhHmQbDm41Crz4i4cjrXoAbzWZkbWzxbg45EtK5z4UymPiuRMz9XgCy2CNh3BaJVL3jCtyinoTeSK5oXD6aB8D9ws9bdUQNrkEJ5LAcf6KAZWwqoPhTJFywQpKd/fYN+hJwua1xSFJZOjBAzBGSb0uNriQ8Exk8aswjOS/OdSCgopxFEqRZKhKDMBeYB+tJ6N9SPF5ONFOwljJL+bsTbs9YB0hS7sSFwTp5isSy+TPY/IYjvi+PkcxUNgH7vacpLwLc/n6bCV3t5CxcnS7jggQH5gTuPRSoIJ3WBimC9QG0kzOhvO0WCckkdQVzueyO74L7ezKZJyjtFV+/DfB4A1duYFHaSMBx1y7mQJk1WInOlV6zQMK+JvUTFsZRxeVq6P62MdZ4TaF+/gwC/ng7mFF4t0A+OMh4N0eCMBUyfrF7MiTY0qlCAlGewOyFy6Vg0jgGsVsZCTO18Tt8KUiaXRFvYbaJGOLZebIkHhnfQeaRgL7YzXoM0tYBdXWcUHDIKpskIZPjNWUheVpbaEi1cl1QrCVfwsoRl+RKghXI+8OEQOtWCdlnb9wf+dSSgL6LuCidyytwaP1N/M0NiTVdth5Y2xwJpFGJMRBwASO8Bi1OuJLN9PboOmwiQSd3JF60bXcwb9dIvPkZX09tzSMYEUPjNbpKbHLngheo5oPC34Qrvt6K6wXIvonHl6ztiOzMNYBt7RsKzMY+EmOkLcD0wjaEwxYJduJrDewqR2I6Tzye9ZTxQI20lvh2MQJiV4ccnMntRfmrh10RNPEJFhuBpzw7dBRyHps2aEU5ofwqwOcnibsYEkH9C5NcSa1nSMaZMMVftxh/k5pwjeTe+kzoO5sdR4z7OQYjE/CadybWkXTNsUA6J11X4nM32ObobsBacEoYNvOK+43XlMj+VM36n1YL+Gs0/EDAoR1MFwX8TsDTjvokgt5mzKcW0ClSJGCgZuAJRsyGdj3H9884LRpqAQcC9h1B2/mIC61GtCPZaA74i6nSo9KaVLtPFLBPBB06gnL2wx+GQgwE7EfDD0Mh8souhihgT8ChFvBWrAOPfrzocOgI2hNQ8FUB93+RVDJJzM9QCGtOIZmG0fDrZRtavmDbcnNvY4+/K0w4RAHZVXb4RAH7RNBm7W4/HUF/1QJO9/Kb+hYF5Lb8JLRYHYnbdwT9l7mAXRRwSATto4Bv+oHk7KOAy4JlPgSc6ulVniluPCSCOqmYfGoB+yigZWridSAgfabF0ErmuH3yEjawCEuDChxIvhPQGW+Q1OFmR8AxCikE8flSvg2F+PsmgrL/GwIy/OSPmQvI/fBQCMIQvCkUNyTOkn8vVU3YHKAaXXWyDRskIK7zcqjA18h25eLzgl/u8Yf+qVHbFmaiuvB3AZSuoJabu4LkSvZIxuuT6NRmqr4TtY2sbi7dSQ83Gidxau7PjnCMb3oYbUTJUFmZQsIIjEbF8bmpVH5KZZBfZ3q4FTNfUieKN0Py5Fq52dhvUNnVrIATG+A9MUEjqjB5hFCM5nq5kUp8vcsgUU/jSKdi9437o79dBqLdGEm52L8NlX4+crjMI41sXlSzVB11t4Yn1bW/OUYNjWTNMzgTooWx5M4VVYtyJG+7QqKepbmtrtd5DGUzRvKt9kiu0cvD458XSLQxBYkq7oU1lLsJPn9YIPlSV8fXKy4+nmzmklp3cw/PWjbH4ymLpVoIOcDJk3QSX2zfUG8TL4Z8csbjPb+ReHnIRlBlffuaQKpUN6FSeNAmko5e4/m66JcV1GyqUJv6UuDnKzqS+0gZJL6du6EUabf/hxC/v3WI+7N76geoteUijNfMb4wCMjwr/imJoNQPE3BstN3ydDwny4WdSWRSjQWYje9j4hvVWCRh7i1hmb2EEjIlN5TN1byBpEdyufb2WUGmhTYFc+GNSl+ZZwY5li8LNn40pQLLzCXFps0KJEGfkdWWQ0LpLzKDoB7PSKhsbZGwBpLHJMacWhuP2iY573IgefqI8qxD3RDDmgiwsOlp6L0a3B9tcX6BcdqxXV3U0yAP2j2DyXK4fJ68cPt3d12CxTtzEtb70ZLcXrUP5uSOhCMMEvFSuQLI7hnJJtKjgkhTSoF0KSB5DX6skOZg+RCOWXx9bI9EErd1CfN0MSuXb82NyPJ5f4Jjx7j83uCZG6KA2hm3B+8nkm5XnQvQNIMP/YdVX8nhtabBXE35MMhes0S57j0CCdd1SBUtJHLObQzwZgeZrB0+V5TwwFegZHh+1sfbS1FOt/EVZvQGl8v/j7x72VZVyRZG/UAWDAQUiiARKHLtENxqIAoaqCio6NP/4XBm7jx5Tmt5CnPuvdb+izaHCCGd6N+IS6eEX791i2Y8HU2XOA1G3l5GY4jgWifevi/XizEbzup3FDDqT5wb28XqDS7PYGhgtVMdN0/7Dqtl4+J47k3bP5auiou5/HcZBfzdk9bQ3QdYRtqUEySoBjyVzx34hcZ/g8nLa7AhSS5ERyaiQJA//1YJbiXolyWPgeeSM93toytY5nGOo2w6jDh4KwaELwexUNR3FSfhOQWt3s5pKLn8/Yc17cF+3BY4kupKx0EoJmAeicYS0a5kjKJoD14rSTSIn3cXO8asBjJvEIXXYdfhSXsrwL1sEY5kUQUcdNMYzJKKLDyPVYWflBPQEOUJho3OCdhsPInH5HKGIpa6BDvwOIMvZ5yoYcuJOR2mC1i/hxmDUeYEjsXnGmimfkbRJH5827htwNy1PCac1BUwah45YEcbUXRv+D0czf5BwIDcOSFl+7gGL/5MjK0nOx2bxbsC+y0JPCbovsVlZgg8vZwjFPWw44TEaw3KTtFYeqITAc8mnNia9OQkn7S7EScJfyb8jAKGwclrsbiNGrCrfkphur0DVvGZwYbgBf4SUO2PZ8BHZcYiqVJaLO/9HNbLnLefflc7zOxzBl5vO4xavffnRgHFhTL/u0wENX5zTOnyMQhGxZ3/Kgrx3Q7mUxTC11beaMjKDX2LQvjesSJfAiJsv7HT0tHFK8uOA7k6SOy7FtBq9ttvafjvRNCf7WB+6gJ+CZiFnCDf7WD+ayKoUAkz9CXgxeIEtGb8I18CHtR9HyxWJwH7V+9DIls8/CsBDWkVBCpCAvvuCPpTFELdmOqv0vD/RUD/EN/db2l49XF9sy8BETK237qA31FA8zNR8mdH0C8Bv0UhfraD+dkR9Gct4M9EUL9a98K/bAfz/xgF/KwF/K9RQKG8/aMuoHbxq38tCjETshmQ5Ckj97XatcajTbffUUD/vBsGo1iX0a9RwKyruu92MNN5of5aC4hRloJ/yy36HQWsqwcL3tlWRd+iED+jgHbI/kHAn4mgc/+moeDdTOW/5Cig/D9DQEkV/nPJ3b8KAX/zY+DuahlcTJcTqRZerRnW7ASdtrIwfwIvW7N8IwanAnGSjOdwMG9T5wzd5Wyxor5xwk17J4HbXTFRJricWDze9nAypTXKJ+OyMdfPLSdk61u4aNvPKN750sEFy5xo+RJcM0Z9Bkfn9CHaZ6KoKCkNHEuDk9FecfKNE4fA3a9WKJtUh8Z8bFEDZ1P7lKbneDLVXqNwZcaGlfZuCWYwOA0MRm2h4jx7EdPopxLETrdmxXx7yM2TtT7AdTfw71u4TW7CXcnhzF78+qoTJ5LwUj6joOcVLebrl2vaBSdlT7acqE1yiM3HXCrhNpgmLjem3pqjzSi0jwknniTw1+fVmpPyUPPXqXFwTVXseXvYFkEFk3j7aGtO5Js5NVh5Mvj3H/oshFuW8PPr7FduyqNWQz/d8PZrZej432dbON46TsAhGEfT6jmBa9vipHOY/tnh9JLCcdqYuLAGTlCpkvZwj3mXzR89zWi+o2DPj2/z643uvD1WmnKG++posyxnnIx/qmv9APA/brb9FyHg794RlMynF35rZwQl4soneDe7mFAe0iVNmiSISXrr75AYM43GchuoJFxOBVh3hoVpXGsDETPJgjS76Iji1Z7Dac7v6Wg2nyMQVkFF8spYgNPdliiWh4eKxROzIGwoJ4x3+Sm17o+AJ/UKx5+Nj8hE6TEUeKbTGC5BQ6zrSwH7bis0OlnBQFp3MQMNPJ4+rqS7gKWJ/4RVQzkp7Ssn1VovW7BgZ9I0vnIC2hvjBNar1ig1Wv73c6deQRyd5ihcbPYu9m2awNaKJiyIc35+l5BeYQexRtMumebY0FYtOIceY9oAJxmgvQJW5ogYjIYn0pH7+EXAqDT2Fd4HaQt6r08QHOtnRQQLY8jFZorhUDQNYVlGAbTblIY24iRcUqeCfLJb4TRyniOxbmdO4DUyGO0U0Im3XYiwCmYijpjyHIgtBQZA6JiUij5vr/zlGJAHwAlZYX69rOO/R9ILKoOk3ln4AZHK01u8QKF25+lydoke4KnThNIzFwH5czEl/13qAsq/e9Kaic8FmGcV03R/4URD5l4CZ15rOE7nPuDTKbvCXk8VFALTWmJCxO9R0lg4kaf8nljljP/Gk9mUBcL9PuKo00oITz0n4P2+z7HrTk+wyjyNJu+XJ2Coag2yqpoy2DtVhxNLbMDIHYLiSvBkvGnSEZZdq7DImfsdtvxJDVoszxC4p4CQ42AcYL2ec5Iulx7BGo1qWL7rBYUH8nTMXv4G/IVjUPozCni1fB8214zH+IhUF7/84+KzS+4Mw2m8W7jOEACsFjIO0J4TSyW8H8suO07g19MdvwRcTlOd0fvn3yb3fHUBZ01fOBD0h4DJcmWDdRg/2+M4/B6+KaIDxJhJNLRiHmM3xUZgtqXMwteTP5MqZ+3ATjwsaBBpT9593ZQYtmZFKJ0a/HUwjw7gb2INJSOrc+LK+xp8PeIte38FLtkWPgLjbfPfS+gfMb6/bRGsI//7lO4VFQen8xQMaTtD4Wr3WYvYLBiYnjfDYefuOFmpnYNbWAlK5Mn0z02ultTF4u9SFOJ3E/BnIuizx/Nf28E0sn8JXgK/J75rAYv2Jn5HAV2duNZ3R9BZv3gz11tyAlbNPgme9kliHmOcWPW42H8J6BvSpxT6Pwno67tPXb/SaAPUaZNfBPyZCCp7GxG50V0dvhNBl1I4Z05p3a1vUYjFuReocxer0XBRyokWuE/2LxNBvwTc2x4Y23jRB4rECfhdCzio0TF4LVaceD9FIYrHovkSkPNPtYzNIO6DKVmJzEnwUBlDcj5/S8P7osiP90PAt1NL/28Cyu9eNvbdOfsWhfiOAh6eK/juCOoPmzs/H+vh/5oIOhv3rtFZ/i5YvEX+faqqjEaSsxk4xWzOz9faDd+JoCO4MvKuU3f4jgL+lIb33Yc6Gu1D/EXAfxkFNM3aYt9RwGkstoFQpyr7FwJqyp4TMAyeFhbo8RC8lqPO/rJFIcT5/wwB5wKa/10IKP3mEYvyJdVwpwdOhiaNdJNGzyv099WGlnvlQ0Bny8mWKWtWSuobzNXWGaG9jjbKVKY3Zhlzolwlc0XLyWcHUcPmRGH7YI2yafYazbDHDLrM2eDydFnm5tpmT7hOaouWu3R0zVWqVZyg4Zrmz1AXTDdVWrifYM0y8xK25voReHCx5/x1ul/K5jzeHqDVQoKypwWx2UcshrOmu6zQ5VdnGjuNE5X6NssPySs2h/4xh/Tc8++L969PafughcFUORHZ67OD5njZQWfXa1ouU06+jbdt4dxXK1bMxJCfb4P2MPS8My1gxdsjTZ0tnAvXpNn9wUnGtlkKDeIkzCJRH82b5mRQb9+ciG7MSb2dagyOTc/f32uvyiQHeoADiQgtS3eszIPFCXtyVhYn2XY5mhf3coZBYBuUtRE/vrTjJL7ln6IT/pG3T0P7M5zrAycxLA9grlulgCYMOAmvPSfgMePXd4L6Q8DqoJtWxThBwbRo3s44kXk20kN7b11azkv++/2prnUuiMLv6lr/NAGF3xxTq0cpwMagDqaD+wCctyyCWN6YKF6mPL2CaRPBXphiSsnz5RIcsyWUFgt4X2vw19xpFWQLn6eb0AUd2drDEoK3tsDwkEaXzLYKJ9+iWdEkQ9pIZkzLgb57wpKD51f4+twuYT87ejQ565pKdi8aQlacMUp6pvP0WDBVcEaRp8+XEgTSA1pChgqNpf080En2SX8jhy1R+tA1IG3ECWgeFIfSesHTs+Gz12aSjQZLl4/HZ1WplMI2r1VOvhkn1IHhF0RE4uRsHU5M9zI4EA5Hgyb7C08f78WHdFa4wfTxIdruGWxgdyQzFJzvTUzMdr8HKwplCgIEOTEN8QbLjbGk8bDXK9LtLzEU4WBwol7eFslHdIfdAWOcusdxIJsGKwCj4eHUWDYCec05wYtKXbP4+X41pHx8XuNGpGG6OVikp1IAaWW6OG6jp0yOBwkg2FxXKLHNe45VOSugXL0/RSGeEwuLsmJCbm0mKMR33j59YzxB1/cNjsWp7v4xAs55oPxN6gLK+u8eBUyNK2xaZLO4gEHFLx3bQIstwem95+zW0zbixHOWLJX6g042mcHJkSNA6YYeXCKetwWk4RXTeHoKLKLc2RTC8jMKuN4HDbnaSOP3yMiJs4Y6JgkLQqCH3GCxffEG3JDbDDyquojm7JmTMtZWkG2eS5xmHuhkX85rsKnIY3Td8ns4EwyeBDpsQsMdcGJdN+83kEmtMToe9uRLQF0pN5y0TT9gfI8EWC9GjcXbs9pgedX7sLcqTr75Z6T8cWAPSPxMRZE158R8J/kawiXSaLzwdiO+nTkBHdSvcXrWn4QsjacOVOteNJj7I3/NOAEN9Y4wXN/7DufCIgRtxqY4nMBTIJeR5+XbBPPzu8JhJEYfXIA++yXix29aoulPGUJJ4THyjHUgs9KWwL1kJksb+0WI3vPXPwSEvuYxeL2wNQ+ixkbpUq4bcqGaDVkzmjQ5njkBR6Pn7fsZBQxfHr9+4/KeAf9VZBopwjTGq4ORA7EOB0zFiSb/wZiaK3+XtYDab46pAywgEPG4+LUW8EvAWpPxdxQwfpSLQFwrnGC+PYDRNtMgWMxLxNzk3gAWD+8sQNZTxl8CHufn45eAzrXg5HmCkQWjHsyxC1O1MhTXOH8J6E9QXxng7CP+fZWEvOjpCt8dQd05zKkDV8/9ElBZvQTmsMQdv6OA8mR4Iu91c3LDOpRxMMHqDHsXx8u/28FMdqaKvgSctOI5UFeO+Ks0vCRzEkq58EbeuKlyo0hXh0BQHRF9CViZ7yGYa8c5/a4F/JkI+sK9hHyuwMrQm6j6TgR1RutDyM8o4M9awG9p+Fzyw+9EUI/dJpy4hzT8lob3d9mev67KQzBuVYn5EtnKBl3WEhBwF9hLbxPB2JNjFbzbcE65tznx2nGafUcBXYGq8peAwnTK2w+mnKg/awH/hYDZbnr51+1gfghoiFsdfwn4Uxdwsb8scRig57/X2vxrEPCfndZ/LwEXM/VvUxdQ/s2l4e9rfONE6DY0D8PjYD7k7AnH2cGhJZqHnTmv15x82nWD89WOEvNg0yn0u8ZD5W7/0s35jTFgRvizlu1IzMmiZ9BGn4mg0unNs80O3eCWvWyW9cVBNvu7toC64v1yJmAdzFDQWmBbxG9Q4QWymV23N+gen9LmlmZYplRoW7hsLf79Z+VYmdsDOsL5/TZZiTdjbqahk0Dj2cCJujViUyXOC5r56LKyaw+DGaafTaUn2gYVCokq876/dNBma4ef/02vzPgRHOFy4yTMm9uhNaOm72HohBXKz5MDJ15M93B1En4+l/qlmq6SVfBwexOVq9XSMp2Cv748JU68pgst82yyDI7h1aTlahJZJpvh4UM8fr6VthTM44IT7wDFiuXzddOaIaIpdF7Mz09MjNyc9c4bHtc1P38hGmVTZZzkp+BFUJ4hUM0mdB5w2FlrlL9Sfn6+9FmbeTtxoiYLTkobpDsM1pS350Pk5O62rAa25u1fqC0n8nFaC3DOLJ/l5xO0f4yAC3H2t6kL+LsngjYziUB6/KywWTKe/tGIsz21zy5OPG1JiHT1eLqJDhsaG6WhknP99ACsbYFTp6UucXUeI/uocBjlSelIrlb3BPjZDuZ5X1akqugWaMIz0nhFQkKIfeHpYVfZPL+983T2NVcCTiczY8lteMXEKaUTVNP9hqeX1mcVnuyp4FejQalgRA0ZY8WBQF8TmvhIJyTQ64ATdGPS+NHWKrnFtxO4pOHXQ4xdjict2gMl/J6Lc52nk4XA7kAvho5jb9R14qdDCrt7ghG97EaBbORYhuI0XVMaafx4lrM4gV3zp0Q8WY8y0WK64xFRixjsIVTJQTJqWD6mMoKUcfJdDzZPj1frFY3P/Usl41F7QNlKa5SMFmlIaskRlMKLp9PF5j2Qu1OdIBnWGabofoxJvMExJCt+cekNkEySMMggqDWRRpaNXHKO+yNU9TFh9Hnl7fnopTOEbePTePdZm6lO1+9fo4A/BBwv3ObRqdEZdXSwSHRaPWC5Wp05GTuePv+5mBKV3/Wvyr8bAcc30mEndjGL/eMO8NvKGqjio0NpmnOiQOUtIVyfLJr0eqSSh44syDfSliarjjXkcFkvYGsbNkrewZiToB9GCB49QiE7gUxq4zM5G2QXp1A1A4nd7AbURxaK5z4n5qR1bCiInON0ftZVcjS3O0jhtWbpzAlHMhbLBvTY0TFdTA2LZEvFgJ1e8JDshFom/EAbSHcdRvxu5cdTTXsDJBMj9iXgYqZkUK2oiWm49QgOEOogSAcVhUjRRhICcMJ6PidZrTU5kTYdJ9lxRvg93dQumchvG5aWwsm7PuufEjN1BilRXjhYLnnM/BDQy66IRS+n4WT1FxWsHmeCYyN7VQRtpAtE6stE6WwQYrJvIISiryyUzpXjQMQiv0A4RxlOpoTHqMHzfAh2T48maoBa8rg+fcgP8fg5c97+zXlbwbZIEpa6OvDX7pNBfl56LMk1R8XvC71DFHB+wfyuDLiTLzZEDpnQiN21llylMgfXqjoUq/ew+4MxJf+2BQt/moC/O6bY8RgFc9lRfo0CKs3iFryCtczc0ZkSYwrOEkwh5cQKyqE1jsVn4uhsLSDHCHlvELt2GahZPGe+f7rHxuN2u/7aERQW09hw5H0ezId+gX3kDgL33+oWPCfFFPmm4jSGQRZJsHDEOfZJuCOGPkgUNgpdMP9l75rvWkDlLHFiKTp/vz/5bTBp3ZE6ecI//yVgbM7Yl4Cdu+iDMVtN2XciqL/bXwNprDm5fiaCUnY+B29NQ9jJ7m7Or1e8BHLpicjzT8NglPfpO3id2AK773QXG2163gaTqcMJS+f31rjcPqXmi/yNvQJc91+KQvjnm9t8CbhQW5k592HSGULEFTZ5ASekv5qORpobp2Diz2TsJm9O6qcozWE9Dgr11GBvcYL6nx1PtwvqsDNvz9fyVnxLw3srcwLGg+0PwWw20XCYrna5wTHCY6QTNzSsfE7Ed/q4BfNkp6J/qQtI2PUfpeF/JoJOp5aBg1J9/nutzb8GAZX/GQIqkvr/HS5/RQL+5nR18QoWcJFUB+cLAQ9mdKxl6OW5j8vJ4zOKVyoyNBPPweWrFnRze20BWt0PaUFPnIh3iadj7RU4QQ6Ho2CWNrvAVU0tnNEoas2n1QvQVLXLsqX2bs0yljfQ2yonIY3H2DR26yfUErFQuXgsdfO+/uwDeMEWy4rIEMzdmD3gJtUOzjYtAnN24F1JPyvWuKRSU5nkfEmh3i4SlOkUg7kTuiVcPDmgWdQcc7O6P3Von46Ly+SMcnM4bZ9wSLWAlXY6tmb6dnq45anDs+2Wk60q6BtqV1/TDLVRbhbOeg9MKCxWUjVqTEeS9tAGAydcH75aM1/QE5zVuYmL5kOs9PTM4bJ8m6iY1IZqmsVWgpM7WXEijgaYoCkPqGc8bPOt14zm/NEXUJPMQfk9p665kjoDTuMBcCluD8RUEJ5B0+4JKkj0skxDzGS4PyacxLuBPzTUtcOga2x+vMaBxhQN/v5hdrRweToaxMzCywE6qfdQFgdv15ymAoajFoS40Gf68McIqMjCf64L+NcYBfztdQHnY0Yha8KaUucwlXFVCQZUBvD01VSOAglmvAvJ6kfIkkxOdKI+eLoULIoDTgQl6UinDTUAoISmyOdks7dFBHt3uaCB/MBANnARITLsFMX59DgSouk+VIIVUarEPN16dLiF7SgcWDK7Yp7+li6BfT6NOAmvJCfGuJsAkdw1i9Vn3BFs9zvYKdTh6fLhNZJdeOlgO+tsnFr7g068iBPQP6z2KC6Zl+NayzHsVpHP4rmpucQ7Ch5koGKcBu6hI0d7ZkAueRv6WT7VknNZpFA8WIDp3eDEcgvxBM7B3vPjl0ZFzBWdfAkYnKTWJafNqgZrOV/gwEZHQibTwOCf59+XVLqgk1kiAARzG1i8MSWXvB5zDfZmG1J6c08VEcqrC3QZHmhqjfx6JyG+Qj6Jc/79cJaJ3CnPLwEh2YmEhO9MharoGxq7Gv99ZoK+hky0818EdGM9hsDMVBY21t3FoEgDZLx3xfGweeXk0N8eoNm3B00yUyB/LF1VZBH9TYpC/PaJoLSuQwitCf+Nru5kxEMBnITdKkZ0XBgtWZWvPdDXm8fU0jjFRPGUAoK9z3Dyblc5QVLcQqpKCUrDyVsn7XBNP5N/OQFPOJJJIF9eUDzLFKW59R4IcYgLuySPMDVXPKYO9+wIQbk+svSVUf6b288pJCLj95yVxpx8G48/sx+2yWLvFLeEtjSD5LZzcIrGl0Cq/eUEieluOKGu0JCTvnDAf4x7nCz0fsR2BxpUie3hJIIdf2YsOwdApUtO3lXYklEqVlDExzWKJyV/JjwemxxS9vAYbR9NRR5T0QYeNvx4Ys5jZmnTBZTYfNFgXZGGnAvDAa/cCwiu24NAxnn6An3bejwm3rQjaZm7sJ8qAU3F9RpIj68GR2AQopSuZjLZ5Aeu0BIfMc32LZC0dw68ffuM0smDx9Rmrl0hgcVIwxsPa7JreXpLjeqA08F+y4TJggWxJuecdOmg43jpUtifF/8gYLF5niC8z5aILqe8vb2dmMNquL1o6m/Jn5tcrcjyf64L+L90FPCHgO+ZM6E+zTix9gv/EYz3Ys48YdgTY9gwAmb1miFPMlXB8M/nOBCNyww5Qg859kfxGCjLgZPF7yaNkW15NvlDQD+Y7Fuj08UykDepwnyCBtV4EPsZ8CeYRoPPb26c7nYSvKNiwbxU4OSSZCUBV0sVTj7XEwxxYjwC9YJnzN+5k/xLQHHuvbB/uvWDsUKcmK9bKHJSuZxoP6OA89LQWPBDwJ0f8etpRE5SXd6B4eVRH7wJb0aPX1xnlKgcgrHaScjJPmsPxZW9CJSEKdjPJK/57gi6OD75+T3ryWgUPifUz0RQz9yolSGAmAdPJM+o8/A4wYI6pYFC+gX1V/5ONkIcFYGEpTn1lpVGcJW+OWnF1Rx71Yyfn9NeVFjfzxPmJ9E+NqLJ7RjMz1eFOY6742S8LaovAd1lNRmMzfg48/Y3NBRO3/fqWxp+nS43v0YBuy56BpMTVX+Vhs+afvUtCvEtDf+ciiyYTRMDRar//Pdam38NAv4zRP57CajOFfR3mQi6+M2PAd6xepwEnUez7pEQczsMGNiYh6xMooNqLraDAV0ZeKyYDSYx5Sg/wWHrJDgrck6kVacocFgrFs0rHQmmUPUD3EabE/Ay56SxTHnJP38NcCH2NDfVmV5yAmYuJ1g2VmavOFPo9GqDioUVgunusikc15xI2VqjgxlOWwxDXHuoOIXENU9YO0F/Gja4uEfNp0jCJYerfNyy0h9IboZOk8IQdhF/beHKnMoagV6rfVQ6TjuYzSyToD0EMSusnBPoZmgzOOzXPi3j5C2bL7xW4L5q1yib1cz9ErDe3DYs3914Cu+ulAOc99qalYHEyShcFYFfz8vEmdxFsRma2wLao7VixVzGshmyxoQGL9a4MOsjfx09JejvJ379+v2lm7Oi5sfPLj4tpAexzMlNTWBYkBiXRP1MZFVi/nt4F05AuwxzUyf8eKdTY6PMG1FszhZZD3WJHVZG6diYQU1WcE43nICvARMzDTgR25KFKL9O+fWxV57DafmmrDCvIP8xAqoL/mj8v5SA5obfo8myO6E0tQMg2T4/A+iTPUry9akhSn6fQbTWt4jam7VLnEF7wl56nlEcBOuB2OxEoJijhpPOIi7BRvL+NRG0kU8tIaWawRaChqXhmd8RVTG+IBfSCsWVh3Uio1YDsLcdok54bgiP4R4gO+353zsZJ+d1MwVzwD5K1vbaIhedqfzzBieqbsVA3krsQTDy7jouUiMnXjc9g/vatygx212Fy0Z4QF7mOU5Oz3og42gJUDWvNaWj2epka712PF0/AEvMpcCbN10iiK5QsMQX3x0h3vQEnrA5IVpuOUEfJ+BvvpBIo9Dn5/c6pA0sR0el/M4XYnI6O5QT1S0QXZ3SmGxLSwLK7IrGw1EWiO8WJey3QsmS7XiRyZFMeog3q44lu20qk/ulNaBM8galsyYfiboGH6L0xr+vdyz++2TWFkpjeaGJgGOVkFF9QfBKDiytZ16M1UmrfkcBI63wXDx9VhFP5y2LxfUKW+R8Fx9gDReRE/jGz//PxdTs71IXUP7d65a8PT1Bmj0vKJ02fo5tp+sgdKOaJTAmFTmmyQTC46JCafnm6ElZ/YTo1V9pajgdEGGZ2FC+bgeaauvYJfEsmcP+ZQs4Elz+ea8aUoityQHHRy2xSKl3AuRjuOP3qM5icq50HZKhuSGqYrEjaK1fIaPpnr83OX/W8+4YrIeJx+85zAm1GJ8ylPWWk3OiCB0xCiGAbWEHlC7oUSf36u0ACeGEE6/jBNy8G36+45uTyo+fOrmtZf6MKD/rebWWn++iv7aQsDPgBFg7kGN7knlIv3OWNloE5DWdOrDenM80Ge+kIrZu9VAq6otFb/sSk/3TcGF58CUckDs/npViG/KNXODYUs8WmcAoQw6LCqd0mBMSr+c1ULuv+Pdt5ZhU3gtB1os3GlfzlUoazPvtsjpz4h3tTiWjXjlfAkbKtePt2cgV5Ei54mS/T2Ii264M6XVxZLGz5wTUwhcn71CKOJiL2xGPRu7D/jqsEL1tIpWc5+cSVsZ7jujGk/I/GFPSf64L+L90FHBVcdLN8VHjMfCZCLpD/jt4XuecIMbs0Rrum63BfR4l6g3S3TLs9SMJJlEvUf+6GBtcbMVzMDszlXr4Q55+lirfHUG9VNf0z5Y+TTA3rAn1urVXGcWaH3/W9ToOGHUJt8y+DOaeM8FuIe8GA53WORjrLSfR4uH/mgj6nPQSdk/7u2A8UdkHL6lF2Pn8l8YwzWMVzORKRL748MYvAZWlwclz2ridcZXSWTC5Zgvs6otJbFyE/Ri87VrAvl5XsoH3j3egqA8ZecvrBIzM73VwglZF3lPeCb+KQmw6fn7GzdcN3KbXQN56b+yLM07izdzOf+0Ieg0910guxyRQrJG3X/vi51+30yaQhU7B7l7WYrzWbTGYRuaCufmat7d1kqZA/KuGg1X+GIz5yuftSRa8vUzhERtWzIn9MxHUb0ZOcjpLb4H0aHQUTbW7bJC1VAFxfRuHs+cgG9XNngXKLv/HWsBKpBvQzxMdBdOhjrEWL46Buu4wgsbX/n2Lpb8EAf9r1OC/lYAyUhZ/n7qAv3kUsF3KR+jnXoCKR78aTCXiEDsGUcJJ6LxdE0mdB8xigHJiiGCm/cCJ5NIcFdqEWebzadlwyJoNK7NFywm1699wUd8WLoai1U10VQEeazei+aKIOQH1/A71aAc4s/WxM00XArj3pYPz6fbQmG3ounBqe5sWcdl2Ju2FLRyiIqRZNib8fB79BdizdVih3XXBPAXbCobk0NBMxafRLHX3BQ8lTGm29wTB3Oy2FrRIjHDRuqlrzvSRkxSXJSuv4qeIhO4u+fGm/PycMxrNTyEKOIJioSLdxq45raUabivfRvnhEXOiJj0n6BBsaCkZhmzaqNnAjSKT5sGRt0frOSVcZv2aFU4uqGb9rmK4rDhHs8BArdlu+ffXJgacx2SZm9WBtfC4zQGVHGxg7iv5Bgcs56w44tdgVnWTQJconIDXLOQklnUKj3nhooJ35rkJAprBLZ9yQgY5J+DB7hK4r2uLZjc7rkzjiM9w9cIUFU5MBTOf5S84zu2UFY9l6P4pAvKYUud/m7WAv7lrjQ6KAtuXP6DY3gYdEdbmGuIna1naOZJKIjwNIQ90RpM0zisSzfIVbKNuoGk1bAjZLg8VBMv0wlK1O+ekV28RROyzNYN+zjpSToYJZHV4wcnKzYBEk8KByG4YiqeZOZIZtWrInuKI0k1jNeRZzR0AaXLG8TK1KiLIK97VuUKGEiXMW/Ju3DPszlFNqWxnLqm3Ok/v5DDFlO2JTk5m2oFzj3qawqfO4Ok+96F4rBpEGdFzMq5PPmxr06Xx+cwJtC55el3gjpPPOlxcsnstQohf6EhpFggDUd7GGczX4Y6oPF4I6dgmgPi2EGn4nOcNifPVAZxs1Bhlxkomy3t9h3BxYJhnFp1OIJ6HkEyUlsV5vujIIt9IkOy9A0uMVzGS0/rsAK3PI03yT5hNt/IeotvyzJL36fZZO8nJHLWGSOEWLVwiKOMEdtfdA6WDykmc9CFAiIWOUjH1cnw7zP4xCoh5/oxn25cO22XuY7rbmC653NIR9O1mgmhNcuFPpasyUoX/XBfwf+lEUFdaTwGo9kS0ej0JKbcbTjoRn1j8mnSE9MqKx0wltjSJJVkg6t5dw656879Xg41MsrxooXrcr5ReqnNH6GG6+xIwLPpsICsr0SAWeNeQOvwvyGPYBZCM7xNNIl/kxBSsFoJoiSg9SvlIzvuXC6BPzyye+VZLXMaJZu9KTrjQ7gRyOckXCNyyYTTvs5bcbxsDwoOZ0tQ2mEAW/tkFZ+UOmKpjL+Bx44WQxndO0CVoI5mopxCynekw2iTrmCjhgkA5uRcowXMe88ebmENINkdGjUDISXBcOIBPzyeOFZxZ5DguKeRT6UWD6bvQSZZwAhrOoLBwF190kqzxBbK1wvjxRVknj8ksgnJucZIWF0UnDIka7LuG4diObvz6dSMHHn5v/kzz5IbcfE482k0vlDLNsUidDiPsjGqkwe5etsS3rzpQLL8YfWVZQ0aRn3WUZTec3H1OwGp2z2B7+BBwmfLrXx8/E3lXxEXxVj655EiiLaybSEf5cdj8MQLymPr/URDsLzIKqP7mmNo8jTx4hbqGQFF2rrF0j2LwXG1U5piPWsdLsnbAJTkn0uLMCacqn79fCzJ1haoZ8CUQ78H8kE6pf6d71+BJxhL8HwK6x8DFccVJM42fU+SV46QznrtIDiTKOGHGrVoZ+8NjH7yCB3//vpuC8fwU9NJt0GjQjI/uS8A3rPjxJpupZbTj7RWoZiBQR0VubrzmKxYs9qOEvDSY6r+2g5kYSxyG1lAZYlOqwaQXFfYlIK7fQvBe1zPsGI9dbCzRexIsJGOBHbufNIa7RwS802nKnG3ByfddC2hHU+S4uZ8blXEeg4mQvjh5PS//jgK+tMmMuRra5camnm4DhXe01F3HnHSv6fEcKOZlQn051Frs+Qs1kPq5in2vubfGUXANwHTKSbzXNIJrX7wGC2JqGOaVLxv3qXH6jgL6t9Afjd18+gikxWnJgqR5WAbZZHtwnicbQe9VgoHYcfEdBXTWAm+fJqMOeKPG2+PKguq7HcxzmRMUVGn971ss/TUI+M/3/nsJOEPz2d+FgMJvXgtYCpUMzY1ErHyY2WiSOdTAgnVBi8I0GvPdyTkMTI9pKWwvrunfQwuu0axi+fhEqqkfuwJO75ATqV6nlrl8K3M4Lzl58nMdy2Y2aRo4O7uEZSGa5WasFzoM+jxEpSCOgqn5+QE64+LSolqFghml1hZO+oUTr/bNwTSwK0AvHhP+/byLNFUr6IGxo0/zPX5Z5mCsGxgo78pyMb0Qc5tuVnAhyxJnXpw25jna+nBDZoKynSLlph5aLlzDpEaZ5L1ck5WuB3U85ySSWjKa09UQQPPKN6jUzrP4FwEZuCxjRRKb+5Nygy4Chxa+TTuTPzSO0F4akxWyIxCzjPod1K+nhco8WxFz0ektHOl+w4om54Q03dyFLjMpKvs0HE2oshvURURRRrdpblraRIf2/d7h/CoedXO11C9w4zxE5bg8EvN4UjnZC50TmlWzysQz0KHOtyEtr7umMacpnKFhsUXLtyTq5rr5rK28JRXOw4YIZlby9mmXu4JlByH8YzuC8phS/vNOa3+NtYDC7x6x2F9znk59ylYn7WEkhGX3HSSuf6O0OV1l0p2nd86YOU9HS7QZyP4Fe06K4I1TWbcb8giXAiRT+qRU9dcyCYxIAIpWCxY8tMIl/cGkELfFncVzhaefE3fZQKAmNxZnziedowcdkuMgsySeLSrSTAvGSTY8cDrpNip5GAsD1jhqWKq8boRo6sSD0tFPLN09OpXY9nUL6WtSsRS2s5HQ1/EKq1F8oeTwqUO4LE4XyP3dGcUndnCJJbxOQKt7iNK85+m3pR9TTsj4QOMi6jqyC6In5AK60vS1S9VfBEwVESf1rmvISdrdIfAzTrLR5yRD6uMIK7PFOC7vVkzSo5DANr7eEE3VIiayfuhgvy04meGh5iQkxxj22eKMaOE5I3Gmix6qzUxCqexsRmI8rSkkpT+wNHMGgUyHxIb9TRRZhE+uS9bBJoTSuoksngAnuYg2PUSv4onT43mX4556PeT7ucoCO+AkPHezHdDzKsaJnV2AmJfjC8zrYPCYxIs/thZQnglI/LuMAv7unatN3BaQbnQJJZuq7si9PDGgu3rAyel9A5LvUwUqq+hp6qAFkCwAfs+PD5HSk6RU5Do/ctJcIx5jo2FZJF4HOjxKTsCgxfOcFIaX8v6FPWmqz3OZPHnqBvt0y++Z2SbnPUMUmrCf6Cql15utkqZLLlAeBx6jD9F2yWM2OYPTDQ2i+cWuiLychPyesy40FUnByWny8w1O+x3jfdhpIMxOfSChzkl5sHoZXxavAUpOKk5a0Dsy2PMbFPdPTCXuNSfvrd1CjE5HnO43Mn+GwHkO6YVxUin8sUHwdeXCJrjInKxOPhBTnAgAkvtCYdQvZCLtPxtIPLIlTmPKr+d4FUKIYq9HVJvPG1Iqyx6CcHanNDc8nSjrRw07WekQtZfuQE75WwXagELT8bgg5MaWGgSiekdpL+1iEtHEhTggI4LxxGPs2N4TCB7lAscX2VKJdA9nEFXRC6X7FSfgkx1ekGeff/sEqSLjCTodIMrPFNFWyyqin8oKVtXZxDm1lT+2FpDHFH9M/E0I+LtrQttPsQje+lFH4VSdgMH272kw9dspdUdax7gOFQB7clWwo4q70RC8qAzmHXAyXQcQ8GshvoKFfNRYwEQ/NhRWr0D72RG0FoIcX5OyD9A90lDkNZxU3SudBGp75oQJ5+pg7IfoGIjdjRO0MaajIR22O8BupNNIyTlBf0rDz+zLnLnF3u+M4r4Qg/duNUN+uufkOcfTPlg85pykDXAi/qwFnBLDoNFPaXg9z5ZgC/kEe5rhtYaapIvg7Wsz6njRbjCoIS3Bo7lCne3zoRtZqWzADyONgbzw4TsKKPSu/tmr9qEa9+N7/mtH0Nz3BqM+lEWwEMkMeXLuycbDiupg7mgahWir6diWFkMgGk8NB4LzFPBuz4m8ovYE++d0T4x9SkzwtGpJgzHkZBak8yNQAu7JQDzw17XEr+9nFNBxjk+CL9Pzm1N3Y6BgWO4rg2wvB9DI3KHfUcCwrHVwPqOA37qA58QJYPOkvL31nj/mfkrDz/zeZKGe1P9ea/OvQcB/9kv/vQQUZ/J/fgz8RSaCir+5LmAeLtdQ616C8p2eD+axzZ9wS9mOltPHWzabZXWCptxkKD+uLoJ5tg8x3ObbGpUxiQXzEpIrHHd3l+WLSHLNOxaWcE4+E0FzMRFMd2e94SjzDDTbnFaNeZV4+tWLaYyKbba0zKDOZ3CgqY+L5/romhdR7jkREw+X9elTIV0LV8Aio0ClPs9cc5XUI3TdPqT5kR4q83DQTnA6Xs4sP6drwWRb3vWcktse57s8G8xAYzEc8iv/fCXIwAnX5nA8UYYLeC8bM+SBBJfhuaVl284EE576Fu7+zsFZb6etKaR9DW2s+rRUdmJlKigYYbiMPs6HNK7M26KacpLFJspvlknMmas1cNBsmxWevbZMlckzON5yfjzUzXTTW/FUptkEGSubOAIzm15ecGinGc40SQKz2ocOXNO6oTkW35XpZO0C2sdAUKGVUWWylfqGx6wJWZZQsTN3a07aw3Mesy8BrYsswyPYWrRgkyw338CecDq0Dc2Ck6ma5MbbpxutCpXZ/SX8MQKKs4Xyf+soYB4LPaTPE0+XLDp25PJazqAIHiNNXs6gk9pYE3hc0BMlV3WrkyuJZcjTp8SoFvcCkdLIhTw8SZTeyuKze+FzA+ehW7AIjYuB8B+8g5KaAk2Sg62T48MToTKWL5rIb04eZ+5FkKGLhop7WbVkHt85bXws0nRwnZa05YqAszqeUEIbnl75RTLAXrzwdJDcbZlcT54CcXHkhItqKSb+2x/AiTBPLyfZpMN9YOiQyv2dptLwtkgy36mQoChD6WFrC+StTRFssXhGKXraFhnE3oQbDPz6eefqEqldncG+B1MWLx+lTs7OyoNg3nOSPbWtTGhYtuCvnQ1OgtdGIGVcYMj2xzdKm54TK0JTDXIN8eufNg+XnKX0BaWyHTA/3/tAghs14bJqNFx6E8UlaTMJYBd7bxSjaioTuzL3EG9PEg42AU/EvdushaI+TSmNVnOBsHC6BnhMRZyesnuFc9HAPD01JjhSKSfwYrKZAE3yEsWWxtPpsnojIPXBRNl+5/45AoozVfq7FIX43SMWWtOKEN46jWaOMrrE868THlP0jag14fd4rDouDNX5TZM46Ufymt81CAlSURqt7zqZ6/4WomKj4Ng7XhsSnmkED80WaPjwt4Sw9n6HbBRFRsXFoiJZttKARpVAaYLKllT5qQDIOwPnL/CAKM8IQ3m+yZQKjaOS0yLpYGlVZ0QHv3KJnYboM9L/QPH0vh2J/VytIY3mRxwf51JOZuE7Aj/rFyw+jZWOr76/4ve09mCJPw07Yq+mBFLPzBkdFKUlhbVdAssOHaZqvWhIu9EcaAh9oeQEMvwi4C3TceYcedfsK/vsS0BolWEkmTUNgMxna5awz9rgx+aOodrYAksBekJ6420CFFsRJ5NxqpLxfdHgsps/WCxHD5kkXh1AuyNLmneoH4iz43++1w/88yEKwEyYeYT9aI4oFO+Bbk6Uww3i+q3zmIj4+e7jRwKRmcwZbf2K4JspOlDOFyIOz5pK8CimBKCKtjip7p1AhnFVgzmNN7hsTpM/tiOoLIrCb1uw8HebCPpY3KrgLZAlCli9y41iqxjg+xONhvOOk2HF1hQMcueEctwpGMfwXQejv1GoN/NeOtamCymQxZWOonz/kI3tkDmgB7KM3fn52eG7FL2DcbxzYr7QozK2D0X/FFA3UGjfJ66xP4uXYEHwEke2ULv4XPQN2GmyZNFx84QvAaXeVLDfnzkJX4teg6UXScytQy82jvMVCqQimiNPpY/GWKrTIRgdjH+tBVRixQR+X2s4mq4mg1EkW/79YS0yTxUfsXF1LwRWjD8jXPs9rQz6xD5sAsqvx93uO0NMjTx4by5LFrJAc3H0cDgpPwR0T6e9a+ye7zR43goReWjLXwfjtAsmMdFZNK844dLlQwim87WOw/dGt/Ct3JpgPTdT5mjuvjUKHTaw2YoGJ2MSVPiY71Ewfee8vcTZs8F744y+peH9FD8rfKsjJZCPAkbheeWPBkmDE3g4dWmQvSe6oUgUw+oS8k7qh4BPB8XgeU8DB0tJG78TQWeX5xpHbdz8JbeDkf4ZQ/+9BJQk6W9TGl74zQS8za8RdPGFE+0sFK25YCcNOuszsVJXcWwez8MLTtdky8rsmOfmeXlt4NG9D6iwlFNjRnI+hxtd+ayY9JlgPobWgtMutXB+0lPZTIKrAY93VbFykkix6TuzGK5ZnNMizTnhsjok0PhGwI+vvzuzfMYqXPWVj4oUrytz8niFcNiYe5rt5ctonrEiwlEqY1Ykl6VgKo/+BlfVvaIsdfPWTPxTC+eYNSzrnG4w0x0r4ezPdyinaG6Z0rk9wa0bzjTbdS/ZfFftFe76o2blabKSTWQIZ+hC22VZc+OE2irPGi7dG2hRLy5gPnf8+3t9CijbijNOSrnw4IqVFS2K54qYJHA4mYe7i8uouQymsJgbwMalx0mcmLx9lOYE50W/xZmbvkczKp9zYCu9xPy7LrK5RLMMmqY7olwr3qo5aTcrOK4PJs7RMZJN1brrwMIxxnmUSLlZwlDA4VRyopdXaMzMPhC4ZMii+XbRxaaqBZzYusLJe+wuujnF4QkeOObXO9cM+GMElKS5+h93BP2LEBD95q51LfLfPCadzoq8eQFJd1MX9vadp1cK21vkJvch3LaUk2w8DTFhZ3MD1bafUBoYO8IJKLaQ3ThhiuXtlpNooxVwn18X3CZaFZNDYnKCNPsFoq/NtiL1mad/VDJ4OuomnHSbw+4Eaf8pHTvu9x1x10YKe+s9RfFzs7NIXhzXoD3cntIePJcEtehD7lzeLN2sKpnc8bSC7UJsURzlckywOH2CQWMN5/VtMuLstMqgXASIpfZnB9PlwDux+OrsUHyBQSaqd1nBYScMNL5vlIEoNabw2C05cdk4r0iU3i7gJ2sDFZBvW3KnxuMXAd3JvSGOeD7DercIET9BJyatNWtgj3n6TicOT69fwTmD0Mj586ngDWI2GlvBY6xemHbjE8wHownUyDNQ1ojqQGZ9UgMsXRnFdfVUzXFxf0MWgEQDzaw7M5/OJSj0h0HzWu4t0oYRgzJ4TTCdr3cV1rppyUmvTzAIya7FQjXdQ0WeDaXXtJDJaXebwYo0G5qrz/2fI6AkKb+tfu2fJqDym2Pqvio2EB+Cz24kWaOSRrNzfs9Kc05xda+SpYS2cMEwZ6m65/f0nXoBJxtd4vyoPnLiSXsRANVLVm66hUzOvcTgXt04AbsnZ/td8gnsNXeK43zh6sSq+D2eBYmKk0XkDkTvJg9IzGpFc6g4TgbV3wN1JZ1mfut1JLkvBx4j0YBio7zLxKqNHHYKEXG6rn2dZPGqh2RWnXEyBl1DztcyBt8JdFpeGtfCu8Y+QNnWM5os1jwt385We4DAqylddpxAZchC6G32wLyHc11iWJcSWtRzUt1W144I9coDs9gRli3zSifF7K1AJPPcG47VtCPPbhECWV9Dlv6f8s6maVXeWfcfyIFBRWUIEiIgCA1BYQaivAQFBAX89Cc+96pde3Dq7Mla+/+sOkMLEQjp9PWzO92abInaVjYruHnKjJ5i1FcasR43uJoFXyNG6kpkvZcdqKVeoMHZyBVy9esC3tsnoTF2jpEWrGYM4ke9xSclyCNiFwsR/JFO1Cui0SBz6aZAzB02ji5ir2gH97CA6FErON7POfLa4/sO8fOLgDGkBp6by4bboJWjADscYRdVUgBZp0ccvXv3j1WuFrny+20bFv40Av5umxLe74Iv4g8VAVGOqTozOgLHyVKojwZZwkJ/OcPuxDiyHK9OpcLDZ66oxTNsP6+FgVeHcuZKerpDXjG5Gl55MoDzT0VQLcoEfMo/ortSrR3yE81V8HGTaWAs7hi52fzaqGbiv9wZ4+zlnQy5witzWwFexxj75lZO8U85GGE3Y0chlwGHoawBRnRNnegwE9XlaT5zESo3yBLOjqA61fzlfjSs/doLuPSYCbKZK9RNh5eoVsJWA1tqOUI+Wv59JWEG7PbxHB3vh0HBD9eisH8FKvbmjmvgfxJBl2sTYy+p3Qif1oyA/k9F0EfOEeyfKOBMG0TsEGU+qqVZDu4sMncIFvMsxY3lb1zRfe8YSN8KqtlKP8BRxzKDVuPj5V+0I9jY4d6xi9wG5/Fh5S56vkZBsHEF7Eql+IOA1glnI/bVz9ydrnsNue5dVrB22dagBE8b/VQExWmng/btC3gcxLRSBe8SwW6x5d45nPO7/KkI6r10BgYdo38lAq7+Mwgorpf/s2v9lySCrn53FBAWN2iv15RFi+uGI8Rqp8PDdksWsgMVyToM5tD0u4wmltkqRDTNDpodYSicfZZA7OaowbP4NmXAupgT3Yq4q9JbgyOkt0rJjrUWvBI7YzHLdJEMaJfBe/m4sOhceQLZn49HyFcPjyX5AmvEgOMe8uEAKLFmK4mEdHGFSn4WONGiJiKy0c3grecRRya5DAiysgmK07NHSXM0A/Jx7og/z6JkSX9qe2KYtID6OnIklIONQnwyIiguZctiiZbfVuzamiNtWuIomMKc3IL0Aw/17nDkMiONwMHN4IFGn4XJaSWSUqRzeNbHgIZVuLTJfl2k0CayjsP2HGrk8cRPqMujg5NWNQJyrT0LCqK6OD7U54bMgugD75l7Q8m+xUBmi1yFmsVXLgWufPxensng7m/uOPIKlpJ6OgL0swPBsdPyZ/7cZgY0eh3ixO74+FzT9AH9dXehsbkcc8Kc+5G/v7dB4+2uDchjlm0h9z93FAZ23ZAwvgtQ70mBw2ntN3/MtYrrNfof/139dySC/vamEBC2LpdHN4ySapgkrV19KgiaTsJnez1UpCjdGzx6VWJB0c8qbXu8nyEZ1wqKtPxma9t5uYU4tvA3km012sa8NNwm7A1yLyaXg3jc+JAooOAIlz2Xi8GthKT15ogax1muKWeygluR6jQ5LTOB1PFngEDSMQ5tiSOhVm9swDs8omDVO732qg4DpMhZ49Pu+ha0THVmcE5pw4LLGAdcTn8QHD3uY+L9ciZhN3y8IDhEa0TdWRBoNPk8IbHLglHt4oia/75QyNz4g0+H98vWOgtl0J26OTsxeI5abZ8fgNlpj5LNeqZpnUD3cD87S37UdDUyDx8N7Ff2FZ3fOkfSx36jAHxCBYXWjo9XE79f4FF5x+Lqlgfk7lx8/vurBaLkrhhkeXEZ9Gm4x3EVO7YmbBYjnHKZy9u+V0SiTM89+PVJxF70zisybVQLUtMlKGRemmvqZjOHy22/o9Fj5Ah4fycTBKyYYfcicQQOAipDljgMBetTZ2tmXIpg9AebJfJy+HORdXG9Wf+PiaD/EgT83SWWbkkbgWupOg2xNY0aqd4fuNmCTCP05u+8ltwWCusgo3A18Tn+zmcZeHDScDTSLCJxt9XhtXvxd9zqaaB5xiDAqzkI1KUPJ9eOln+BGKcqjpbyq9Gi3YPPmfthRxPdvAnaR3EwXHPjwOJbw5Fnfn1swJ0eGkpmW9cgA35NwKntw06vuwvkou+5DSWnGQ6OS44w23bQob05T3xWdbPRpuoZw+F5wyxZrKQA5+lmDZGtSpRuthW3CeO5Ashwic6ruVyRPN/m0J40gdHjgyMmWdcN3IWFgsONYmnaiR6OYJ1lA8X14Tpq8/XWgfdn+GAvlbORPJXlCfZr9YbOsX2ttC5x9nB2scqiUX0bWl2/VxA5CsaJ6uciceX6CoVM1yi4CIpE2tswQX3qDJQwPChEddYLoK+SI7BfTynJjNsRaLX/YKDLySZnaX4C6q6+lavtV6UFa9mE+2XScDgsbQ0buSzD00+WGOQ1f/7622ex32wqFpSPbtSabl6BCSeuA+QS/ljlam5T0uZv2Qu4+802tRzPlTvu95j5LzarVEKQCUfnm5goaQpgW9UvYLGtgj3n5YgqKfYPd4DbnNmT6QF29YsKOJmpyPdwBvhqMsr9xFxEjnpRNOwFKxmUZ6Mir+s4UomzTIdDftWYt3DehnqXysmd6Of7B+GGI04wt2qw5FRjriZl/Q8CzsWYI6j6dHM81hlHuvdpy5y4cCJVFDIVFO/DP7OOI+Y/5WAQxYR620bK1elt2XBAaEe9i3BT1ELnNqh3AkfUssxsHIoXG3aw4khm29+9ixY9g1KcOILeMznA/ySCSrdSw+5ryhq8WKwOYH77AtqzkSMYitSzu3xFG2xramZg/+Ov3cXNxdiVFf48qxtWYHd2VAbxK6+w85CPoM8eMuKg6QI+ShKANrvzkXL6TMTBx5+7o9yqzPXeuYGpz8ePfFvDH2XIFXxDww72qkeY53NVirUy7EBJD0fkyv5RUWdXdvjviaAS2l7B0AOM4b3OtZ8oIGoMg/mmkv879wKK/xkEXG8Xf01r+N9dEXTpFA204yljoXGxIoJUAlBKlwol812VkrhaE2jhVNDEm+KKiM92Cbkg3FGcqEuJzDdXG/rtzEfh9moa5DoGF3iyiSOIK3JEkd/XAF7uULB4v45SsiFFC1mfZDhqPR+IIrVnqF2dstiKWcMR8upAeTH578krjkS1RGp4yR6j8QsZEtkscwL1rOfIk9rqSFanjiPcIA8oXiyeCnlqpQpNWPP7l4dNQ9oEN1C95BKFafEUiHS6K5Dt+57GgfoRiTEjGKrgUbHo1TcaeY/RHNgrc1HiVGJP2lnGEXDmBSjydSMnjqXt+f3SEIXuslYI9kgHXZdz5N2iuiLzYDUBc89Ao80+EolOpwA64e5xRCM6kLuozaFuk5xF7wceib1WLOhf14wlU7o2iF3c31AdK06F8lFTSKXGCR9fg9DoOOdI3s4m4ELZjFF0MxsuX4/ptyLpliPlC3EEXGWzENp7zMd/sUpswgTA0E+kYVE7RDa5lnMM5XTj46Go6M+Vg1lvxb+mNfziN9tUcW1TSLpEpzFdfkbNuNy2cJIkhcZzCSri+NaT21TGkUaXOHI9dXKH5Chjmmy5liL+hRlw9457FHqRLWrXLlzCczFsEHjHwSbjZf8AnzgYx/PL3Nb4zOBycYFUnJSZbBDzoZrc6dQHFOnvUSBuOmDItlsdR0me8TlTHTzQb3SBzlXH5eW4vejwjCYZh8mLI4xh0SO83WdPqYmegSaPGxFs70H49Z43A6etpcDDlmQWHh/3SmMj/9zaboXOi2iQiGOHXK4+3BU7GSpHzOsDd1D6XF4n+j8RgcOnBlXXDixRH06jrXr9xJF4ucLee+YKhLpJD8e0urPTGd8ibbF8F3BmmYbiit5EbXHPdpChB6HhuiwMojxoBnndb1jgPLhcfW0vE3R1buJQBTkgm9Dfwc177VBYVpNA5oaawDVt19i3DxNfY07JDdIoN2kY2FdB8/KVDc2eS5Gk2xxzfFltMbxmeIYhfF6lb5VvF7oLq9kZvftc2ytnCczFx2Vh8ILxD9rUevOXJIKuf3dyNcrXDUSnG5/TnuY3Wm0g7gfwRuVzMJiAHIZuBY/DHuPwDllOpmwaIKk9PucXYyYRydIDyE/BAcfwTRbufEODnj4F5ubvoSLw8j8QNktCY+Uga2S+5zbD5zhHvMRzJeJXZQjXd+HQZDL5nNmEwwH6x8LEiUNAIdGb+8W9pIv03L9BI+TEANis3nG/pik9WZIhhruSv2mgOM9R6+vlDRy/3KNkyvoKjxPT+Zy67HDIOhJpYcflajYJD3zerMaevAv6hlf62KDTlgxAUgMvIHMHjOLPrI+0+ugcQbm9bBQuLplNunWYQT34HwoPHRpy1j4x2JvkgYJzPmhkhh5POJ2UPYsOLkfWTfG9vvhds4J4GsmO1E9gxnqOTmpUiEQO7B08t1eb+3WF26i6+RgQeleOsEJRpuSJnwxOVY2ob89Vm0y7ZwcwrL/3wzKFxP02gl6lOgvXV8nAt31nwf2cLCkHe7vC7XUVAutODaJNMwMNhZ8GnHER0GT4eH/SprZ/TWv4342AG/9Tu8M906g73l+NelRXR7CFh4q9ulVyjJh7A/kECnOFkSNOp396d0MqmbqPeBfh58IloO5OGLmX2k3xzA/jX1HA6jUGeEXCHezIjh8/oiHAnYktUG9AsOs/3o360p8rVxgsjnxrRzFw8Lx0QKqMI85xrii4OXFEHFdYRr7FOFKZInbg2C4kZPsXR+LkedmDMj/OsHWX+P39kwi6wHhPfxJBcdK5sL/pKvaT7dtW00vGr3+R18y5yRwpa48ftydDYdBdhwjvVpcErOykUc91h/wnCvjBEqFwsF0J1/Hg/CSCHpd7GfA/FUGX2XqLLEfLAtwSmT9vQTUM1uQKON3KGuwLbqPu0sxF7L1CgIM+Kci1n/x6h7ftg6ZuNOTl81HBwUxW4JBwJHYtFVK8Dusd2MebwKzxnXMkf4YY9M+wZ57Z8vHU8ssb8HR1qP+YbEmtNxe+Bnxbw/9EATXHLcAUS/57owjBT2v47eVoUrBeufCvRMD1fwYBt0jY/C0IuPrdcrU4Irgv1ILGstXbJBKKCKrN8EDRp9Qk4nZ3vlSHI6ORmW0MUm4+XO7dgpolJF8BuT5fAfSr4YSj4b4eyW0KKnjSBUeQhyimhAzeDdrzjOEIPUyFmOodQbnsc5Y4wacnw/LE5ZtfnGi81QSbJHcSQnlfBSiMbq1GNn47QTG87jR8dW1O1tuUy9MH3FBU+QgImQGXo7PgQ8P9I+kJO5Uu3PHngWIWWBWJ5sMbWF3ccRJaXUOWxkyH+1gNOHQvOCK5ZlrQbtUaJ9tX0xD8PnEk3DUei+53MyDdbMigxGFIQzM1NeILmgtMpBcW30iYk9PlKnLJoZgsvuSiQQL120dxM/k08tdtRC72K4WseVIWzpZ1Q3oj1qBMZiVOvL7iCBxFATzmZo6i+L3uSRev+fn2uUUJXIKK3Jcmg1r4cLlbrziSV5YZQRveUi7vP3x8ImnxTQydcaRc7jlebJN1Bpk3M2iUSZ1Gxk9uQTZrOhxbs2YkW+sD0HfPisWbGf5zUcAtWi3+f+0LaAvHJ4RL94Ajb48brVwMBhSnL7JhscjJuKALaOUZRonryTlZXhcI4jshKNwf3YpYXkY5cnQHGrrNXNOSmY1/IWAxy0Sy1M8buN10/v0gy4CEUUggM0yCIwm4HLWuhwRu58rB4Tvg8uljWy4U3fOAktAYAxKZTggag813nxQExPwM3OaIxn1mPst7kqeXFF5qO6Dz43kJtO3tMIP9fqOjKDWcFFNTNuEVMi6/DfcsauqsPnCbNDkScX8qEr1xe3i4eEZPmcIRk6RoAe9NRGi0dq6B5kTvGg757YiSFeFIus+GCmo1X2EXR0pFduF7hH1AXoxyORuRzNcVeFs7g4biesiJQ0MbHhk1UHT/JnMvg/AJ9ZnOWZBau57AbDXja1ZkoeTuKXzNqXwf/H6ucUTzy564n/IFYbzcMM86lhGpPskEsFS4vB2++5heRzmCd5jpKPSVWY5dyBy46/qMut3zbWN8tG7QdFaHAw8fBW1PMwVuq95nSdvt/qRNidvtXxIF/N0llnz9tYJE0jiCjS9aaW5OfSgNLhfDy+wDxHn23EaW8Z5GzS7nfmzny5DIGxNFVMo5osTbHO7igtvEueJIMsWC/4OA4F3HiOyijiMfWfM5lsIgkPjC33n76Q0cnctRJFbx6eCkbX0cb19lTuyTHsL9fjvSqGcc+/3ZxD2RMMzYibsXkWSFVUIhG9/sDbfoyeU0PKGDz4ee66UlaGm0qUATlQNOKjcV8HW/9aDieEvDnbAXNC+x+BqQzlt2yipuw7iSt3D/CDKKiyu3ceOtKZCvW52GvnkVNDM+O6CTBFhsn/nx2YUNkA+LD/WmwEsJ0p5ce3NwZQEGmdvMbtjDWy4PLELSIJLjpFPopdDiCE3UhoSbcAks3+xoFF+4zdyCyoUczV0av0/cRsfd8wLXYuIIyQoWEdb4ItwiYYF9U2Y24S5chv5aAl/DVnJPDg+9hqJBFk7mM0nDcuaGULTJknHLlAQ8REPzRd6e0fnJ6TV/s3/DbuJAnHSC+ucQcIs20t+SCPq7+wJKVdK66Loh2I/4HFJvq4wjUSKoyDOPyogT4VKApTQ76qr8beKHuHm5syBXsD97ThHWlrUOWrsiGM6J3ODtcpX+VAS16TDm+HHDfK7pVGNe3XHkWj+xDcf5kXA/1soKDsdy7c7rEz//OXJEeTvsBeqz3DP//I2CDdLy5W40UCis1q6I9W7FkWkTzpE9z2QDr+3hALtbNsdOceUI9k8i6PKDdfwTBTxbsgcWizF218U8Uk2v5giptxt8RGLW4+2KryG24++w62VuhfE2S0H1zxpy1wo/Tm8c8YYx2FOPeqDhxY3RHwR08kcW4YX5jN3RLmfIuj84Mi5O4R7MOiTURx8+SkeZ6YDpniPeMZsUrPQuBaNw+PWk3dBwhOtDsNdAkDcvAXBWcMSz7msN+4+H0mM/qDWwa0PAzt7kSJ6Wug5HgeoIxBsfT22ejXC8Ll38kwhabDliyi8Oqz9RQEsLH0BWS4y86aakv6KAPjWRlySj9K9EwP9yWv+7CCgt0PZvSQQVf3NFUPk6SRzJngzH2rWXyNC03FXOwhbH8fOek5tm+pDrAkcwZ8cRKzUSLve2Wcuifc8R6EpPKZdbJ75Uj8YhIoMtveAh3TkC7h+iREx3UUN3lCuUqH1bkWW6k6ARbyUNtyIySHJta8gDxs/3ZWEk/XuRwf3WhDh8zGOONItpDezi1jTS841GHqUdQu+gnMVNj0ZSP3IT2utWQHGqWxFRRjWFrxBDcXBIU2Ik7oIj4q3GoSTZATm+dg68a2di0SOnEjmPJwqNabU0svaxTe7ezARG1pQjF6wlcj/hHB6bT8yStG0bItZjBKW5yXB0lVcSmS2XBPJ2z13bYhIbkhSGAn06BSiembFE9Cy+c7l6P+MIOkMja+90gHp5YyxZWcFIZkP0bTVvlzQ+HDb8/uQb5lLB7nHiLO8G+fRxD8y6EpaUO6KRW1Tw9zPJGY125rohq5unQ3foS5rU3liRk/pqoHYijoC3+VYkxVQF8PKGF4tiYx2RR1ReoX/Ag4vtLPhzUUBpsVz+NX0Bf3Mi6KC9RIhf9yNODmKQa63K5Vy3fxM+Z20/ImgQFXjm2p4lYTxqxK83Kpx2FZeb7kOWiFjoV6gfw5HFH2cwyK7MAbKju0GuP/J3nJwve04lcy5Xp4EjIRY7F5q5xxFNvIFAbpuEy9VU82gidH5DtuVwARa9uXz2TU8hq8s+A/kYyDi2jZ1CnCu+w+v21lAsVlNF3HHbQd5kiJ30rRRoFyVUgUPigYX7yBFwMHLXWazfhMaJsKq0mFknaN/Gk53Fw24kcoJXwDSioPjUjjbZFCOXgyvHYMn2Pc+1iN1a2D/WgMIuBSBMzCZ4HcIVhQ+bgKz3hwWo432BzpsraMQtLYDq1ls0Pt4Ug0wLeoZHMdk4ynHZkJdlCXAnpYJCYV0GpApEjqjbgqOiZUJPFuWbQRQLOo0iinNybpAM7PCQkHtWqE0kinfQ5pNLE0UdGiIAu0PJrhyZ/4kCfjN0oVw1My5F+nmOdWF4AYPPm53EtawQgXJ8gN3ihCMkfv5clV1psZL+lkTQ342A4/u2B3f18lhUzYVKK6aBY3hkfedU/N3LxEQX3lJlsnDQR4Hcw9KF63SxabKtFYmsnriDfph5KLy2/B3nY5VDlxwE5qpoMsicXRzoRN2iYfEac4LzLIEXvC1+fukJhDuSGVepuxOLZAPlZMi2FV9Evza2GHY5IZ2zB8X/KNxm06khsb/9QL1ABg7XDbfBx+qygQfSloxanSRpa+vRA967NkpezgzwRbYu0L88jnTZt/HL0rMyKPR5j+gn4Ah03Yo690OlipL7SRmJgG0L8r16YElvDRrpTokL8uUZ4Eie+HHXonN4dNqH+eVQ2mS9LCs4yO4aB/Y9b0i0pNyie3BwvNChIhXKblBeBAclywuKyEYRVGBBiFl0y2hKyDSm8FZWHIHnsAuIiZ4vuAWqySK/CIAsb4jAYyuL2FWJoHEE7Uy4n1vKwuaVc0QsswXU273DQuMuGVjPWQnZZ8MRUM+ONl73rgiVoo7sfNnJFSmCzQKs6yVhoTawP5cIKi02//e59y/sC/i7ERDH58EdxGSPIbNfkvoQOOLYqoyZG6qFhu9xV4HKDJV6SyXLse0+BXesrwrydvmU4gW4B5B98q0wmcojNnGW/1QEPT5244ibWubIYlYcMUFzRzzEK4D9K90jbyO7gPPpIoO6H/bYC7DS4HYzjGAcK515Iii/9gJuz5mCQPmMHPnwKgTL7WTk6XuOYF3JbVbJRRm7Z1fOfxBQtLCBf6KAD+7AOLi23+ex5716t1ceqIW8xUcSDSL2Cv0MyibfIc/accS8dCzjz3/mSHYvZAE/z0nizvJO5wgcK4DFNWesf/YCWpE0VPifphALRZeZPzQcGfcmR1LyTvfUpRpHunXP3Y99vfPf24eFjTGrQ9i9nB2CLhoEXB65ltQ22Z768SJPcUK2e+79MEfidTOKWLt3OkfofoGdJ4ERH4zBBOLbBnXx+4uQo4zASgP41RewgzD4hYD+WmpUeMotaB9dw96nHZuf1vCrSTggzygn+Fci4PY/goBrtOTW+bcg4G+Wq3TkrrWj1Z0jx+XVEGqdGuindccRcFwqJLaOEdzVY81di3gxSBclFFqr7WhsX8ORnJjH4Fm6MYrPYSIRvxdW3z0KHEH0Q5yS7nofoD6oDxov1KdBxOeHQCa0DMWDhBqiraYBqszg51sdCbjc49fPqilm4c05cESMPwo0yG5xUqsb/v1XmsFTfXNk6togIO9T5EOG7RWNGiVVSOQta3jZxfO7T+hok/5ab+GZOi0Nk+moEP/hnSE31ohFp4WQEymaJfD2rx3jsrntSQF3B6ppc8LhdHnmxDJXOX8+M8VR3D9tspCUAipzUeBotxMjQgrfg1pQbBSd1rFBjufUgOd2Cmn4iZ8ciQvvBVldRixsT1FO2Lpw4aFNdxyV+d0mnmnw+70/GY1E+SASQjc2FEXwxkm7uI/EWJoLaMOJoMgt7w3HgbjhiP6NGu6UjUHcjedA4fcVjqUk54jtxMNPImh03/c9Ob6jlCNnMKA4l2KRzPx9CzmeahTvdeGP/bu6/gYB/5amEL87Cqgc+BxP6clFyebbCp50+MqR5MrfiU04cqz6yIR8OZjf3phcjs3vBw8iY3+gyceHgDga5Yye5sDlni33xCTGBUp12iCv+bYf8O+Mz6FdcUCxLUFO9ns5ht63+PldyhGuXT+3kHhBgJMqY9wGx8sD7gfHY+F7VTTEeastWIvNDie03zXk9goRPDuio9A7lBGp11yOZeFtRWl7vEba0ad7CMT1EcdHJmtaM4TcZs5rLm8fWhNoNO8yeJnKi55q+1MRsJsd9G8dc+TKuRyHi6HDvX1whCNzOSAQPlpQjjuKEuXE5XmdWXMotvWK+vv9JBFjXs6APIc5DoIYRhJ8hgyYjh2WPEylJ8jXc2jbycVhvaVAvCmbw2uVqii6xqVEwmdFIS8Z0GR25HJ1Cm4ILi/JRJGyDmwyS0ID7puzzM5cVYmESS6Xq2Twv/tacpu896sRHhk6/koE3RtuAU/SzagrTTcRt0+0ARaKH3wyn99yMi+0B66KQhYPB/bHSixxm1qhv6UpxO+Wq1HpnCE1VgELA2nRa+Zq2377q/I5xUAzCK2aBO5c+bFEuU0RsdZqBufe5Ujz2vHPHxstoF+QEw2vCwWIRKr+BwHhiD2R3N8ohGzaHlHsFDubuHNawX2lOzQGV+1Jz7gcq8uOr+PvJojIbdRH6CM5QFF6VYEM6dwDTQ1UFMcWt6GRaDt4wtGiETJYRfzQMOEZLjfs/DzeNM35HJagz0KXJSvn2uMXkhmUx/hAw8qLUi0+di3Uw31AQW7RnsiCQIHfBvcDkjylBM97yn/POKJoKIae2ObNhX02hTgWai8nm2VjQ9ObH+YdI1Ui9xv3b5awUlg4d4qILOWuAYY4woZ+uzPIc0a53y2A28DdrwyiWL0NVSkTFuZmYJCFHdWQ2xof/8j+KOThHOYQ5r1NYxQtNHJOMxfuw3bLXG8niGQodQpFeDuj6Cx7GklsY8dtGHm/EPB4vvS/ooD17vWtHtno0Oa2QE9UBSBOvpyB0ftXGl9l7Y9F1rlNrYW/ZS/g766y+6Dnj7te1hxZZt1MVB8ePoHFbI25lyVHhHLOHrC37xjzV5tVWMbqykXAF26XnKcce45ug/bI98zbOoOEc7plP4mgjkhHCaeUI9GRzfbY/dj8uG1tfY5YGUe84lvhUlkOO9jlK37+/MSRJ2KyAIpXGwxgx5EwOR0GV9pMOwbbDQQY4+wCWt4rzIO3XOGXWPtwaGcy9XOXI1Gjzd/u+oSNX+VgAA9nIIu5xryz9xZUdMgo6Cthi+zEVwycPdwIdOutIm7ioOBer0vA23CPfO2jaD97AbeZYlAYc45oTa4nv8rBuGuOfKZyDt3P7aYw6A8cIfEBO7CbMh2Dd4II5wt8BIL587n5OEX4sLvEYLNR5ffbyBLeFVIM5unJr/eK+POu964BamkS5jvWZOBrWXOkLEaOgGgOIl4N1Aabr33YVzyOqNqiW3Bfewf2kwgaStsTqOFFQj8IeOqyHpTFRWP+jeYCPoVl5aIutKi3Kb1/ZzmY/zKR/10EFERJ+F29Yf54a/jfvAxc1YcDraA/ULjpbtq3b9wIlWO/MJdJ54ocub6CQnNaHGrHbUOIpHI5eu56FKbvlUTabtFCMxUpTY7bLiVmfVXgDjODxqNniqSlOxGK171GUXl+NmRUNg40+2+5k1HVbHIi0xJes+sFJVW7kMhJ3I1QKiTFyVLn39fs+R5ad8uRrnG2Brn6QQuVH1Q46oZKJPn928TBbNY4Ql5akV31HODV5z2/n9tVJOitcFe85pQbztojl2uVd4XCXi5oNHPvBpHGqYTOQy8UyU1iEELWPndltxBHc/2ikeZV53A/v28sCuiBy9GL0kFDPgzH4ssYyaZJLtDIBweF4nbdEHzrAfrjOWbJEB0EsnrvBOjx84LjNzEksu4XAeQiPGhSxxzpNmI/ApPDikWFt41Ih54nqF/JiBNt/ojIcbuYQSu+9zj2mj2Xr5E3QDcuShpJ3qEi5sU8QXWf3VH4ekBFisVuBcWFGSwMd6+I4EF6QHMnHxxdiyeXDtkZwX394Eh8vN6DP+ZaBW5Vf0lF0N8eBVybGx8uK8WncRruK024bmtoP6cDSxYTE8k4AIXmM7NY+JG8f/7B53I1SricEtf8HSb28Ia3plEUm8NoE+i5Rf0goG/vRII5/0NlkyNO9FthEMsYSsjTg42SpPtwOWqtNOi2/E1H+5rbWLocRnjVLZerjvIJuHxbIrA3K45MpuwHpCwaBarXnSPkao8NMr+lGhSH+wbRNHhH2hRnFtxeokuj99WNtOQ65FBv3wcUNktT0basbuBBvAHRKEAB6czcgkdw2PM1pN5F5GyJDjxk08ERqBlHPOvdAl4fzzRMv1FHIe1NeOW7FfNRUubkEK9UCN4PlYVm5nEkpfQFLF95fM2YcblqXWq+5kgPH8eKiiXCnvkeHt5Co/HMRSnZX8UU+lnr03A9FCKZfMrlpz3YNGQXLk/PVeZBUe9VfJbjqiLu2fW5QZIAhVnDdfaTsi08zQpwGLFrhd1V94R6Y88oTJFra24l6VAsPgsaxCnHiWp9sSA9STEKlwWS/qBNfavX/h1RwN9dwH5lzO/gzpWQhr28l7T6QgUo9yeObJ8hEImzbCp4IcOl4eE9SSQa/BHOhenhxKXetzJzLkMjQsQi9wQieXn8Q+c8Bea9Kz7nBCMsvv+mwPdvikIgPtIHeB73gOKbQ3PSXC5cB9vfMmZWf+I2tdC38HqzCMfW5SOR82FzBTX5aF8EZBrZCaML+S11cLwMhG+ipBJCo05zet4dZY04L6ZA6Go+jbTFHPC9l5+Qd88jDZ9SbGtbbytA9y4+LHh2Ab/+IN2gdCqDxZ7+0cjbzr/9c0/fRhHpGPxEAdWYcCDzF75NpCCPoX/SD+PeEjfEGJ0V2JyFcXx7lRqpCVoBmz4Bjs9e0ZPrjX7g/liecLhjmkC4ejxDMSt0Fq8aoSdvJeDHp8+ZRTCV/PduTId7nrg4uounkRwedczXnKuM6Lw9VQRJcgpl1cQs7LJdQ/YKOJBrSsDi6Zra2PDDJZQCR0B3O3MMjN92AGWriDgo1opIPINhuG28jMblZhH9QZsSF7/LT/1tCGgeE8EdO4kjS+/PbfV90yOwvDPhCGN6KT7IwxN2qzn+7kHPRjy8NxtXWHc75rPAa/CuRi4cskGnfldwZLqJl8cvBByWO4MrpPoIu/i0R+6W8eMbZJ1BSXQDe7rhNviT6xooiqUzf6UXGtYv7goOy9ZkrqQqArZmz8ldTJKK3RqUHM98fAM8/+yoF58yAXN7D8BefZsupJM84t1CHdxNi03qQtv3ajFaMTiPgCPV4SUrWG71Mxz9VqLOds2RcgF8jlpoixnMUG5g2HYMjoeQI6rwyW2s38rEneaegWCTKD3urez6qxzMazaIP4mgwnG5Qx7ucw0vP5cAdotSR56yzyt85FINjnNXp24v7Rr8luQL2ItKRd7jzr8/26YcaQVJZ65m8ee9lIMFauVzZGTDjiNveLF/ISC0HAkzn4+3LZomchM3kzAXdyLI67WHPe1tc8QlXfRTEdRebNNeTYt6Arnr+fvM1rn4EwWcGY7F34fr/T/Lwfz3D/8Hd6ws6w==</prop>
			<obj name="TemperatureLog" class="TemperatureLog" version="2">
				<prop name="Times">TEFSWgAA6Z0AAIDpmFAAAAD0AQAAjgMAADIFAADMBgAAZggAAAAKAACaCwAAPg0AANgOAAByEAAADBIAAKYTAABKFQAA5BYAAH4YAAAiGgAAvBsAAFYdAADwHgAAlCAAAC4iAADIIwAAYiUAAAYnAACgKAAAOioAANQrAABuLQAAEi8AAKwwAABGMgAA6jMAAIQ1AAAeNwAAuDgAAFw6AAD2OwAAkD0AACo/AADOQAAAaEIAAAJEAACcRQAANkcAANpIAAB0SgAADkwAALJNAABMTwAA5lAAAIBSAAAkVAAAvlUAAFhXAADyWAAAjFoAADBcAADKXQAAZF8AAAhhAACiYgAAPGQAANZlAAB6ZwAAFGkAAK5qAABIbAAA4m0AAIZvAAAgcQAAunIAAF50AAD4dQAAkncAACx5AADQegAAanwAAAR+AACefwAAQoEAANyCAAB2hAAAEIYAALSHAABOiQAA6IoAAIKMAAAmjgAAwI8AAFqRAAD0kgAAmJQAADKWAADMlwAAZpkAAACbAACknAAAPp4AANifAAB8oQAAFqMAALCkAABKpgAA7qcAAIipAAAiqwAAvKwAAFauAAD6rwAAlLEAAC6zAADStAAAbLYAAAa4AACquQAARLsAAN68AAB4vgAAEsAAALbBAABQwwAA6sQAAITGAAAeyAAAwskAAFzLAAD2zAAAms4AADTQAADO0QAAaNMAAAzVAACm1gAAQNgAANrZAAB+2wAAGN0AALLeAABM4AAA5uEAAIrjAAAk5QAAyOYAAGLoAAD86QAAlusAADDtAADU7gAAbvAAAAjyAACi8wAARvUAAOD2AAB6+AAAFPoAAK77AABS/QAA7P4AAIYAAQAqAgEAxAMBAF4FAQD4BgEAnAgBADYKAQDQCwEAag0BAAQPAQCoEAEAQhIBANwTAQCAFQEAGhcBALQYAQBOGgEA8hsBAIwdAQAmHwEAwCABAGQiAQD+IwEAmCUBADInAQDMKAEAcCoBAAosAQCkLQEASC8BAOIwAQB8MgEAFjQBALo1AQBUNwEA7jgBAIg6AQAsPAEAxj0BAGA/AQD6QAEAlEIBADhEAQDSRQEAbEcBABBJAQCqSgEAREwBAN5NAQCCTwEAHFEBALZSAQBQVAEA6lUBAI5XAQAoWQEAwloBAGZcAQAAXgEAml8BADRhAQDYYgEAcmQBAAxmAQCmZwEASmkBAORqAQB+bAEAGG4BALJvAQBWcQEA8HIBAIp0AQAudgEAyHcBAGJ5AQD8egEAoHwBADp+AQDUfwEAboEBAAiDAQCshAEARoYBAOCHAQCEiQEAHosBALiMAQBSjgEA9o8BAJCRAQAqkwEAxJQBAF6WAQACmAEAnJkBADabAQDanAEAdJ4BAA6gAQCooQEATKMBAOakAQCApgEAGqgBAL6pAQBYqwEA8qwBAIyuAQAmsAEAyrEBAGSzAQD+tAEAorYBADy4AQDWuQEAcLsBABS9AQCuvgEASMABAOLBAQCGwwEAIMUBALrGAQBUyAEA7skBAJLLAQAszQEAxs4BAGrQAQAE0gEAntMBADjVAQDc1gEAdtgBABDaAQCq2wEARN0BAOjeAQCC4AEAHOIBAMDjAQBa5QEA9OYBAI7oAQAy6gEAzOsBAGbtAQAA7wEApPABAD7yAQDY8wEAcvUBAAz3AQCw+AEASvoBAOT7AQCI/QEAIv8BALwAAgBWAgIA+gMCAJQFAgAuBwIAyAgCAGwKAgAGDAIAoA0CADoPAgDUEAIAeBICABIUAgCsFQIAUBcCAOoYAgCEGgIAHhwCAMIdAgBcHwIA9iACAJAiAgA0JAIAziUCAGgnAgACKQIAnCoCAEAsAgDaLQIAdC8CABgxAgCyMgIATDQCAOY1AgCKNwIAJDkCAL46AgBYPAIA/D0CAJY/AgAwQQIAykICAGREAgAIRgIAokcCADxJAgDgSgIAekwCABROAgCuTwIAUlECAOxSAgCGVAIAIFYCALpXAgBeWQIA+FoCAJJcAgAsXgIA0F8CAGphAgAEYwIAnmQCAEJmAgDcZwIAdmkCABprAgC0bAIATm4CAOhvAgCMcQIAJnMCAMB0AgBadgIA/ncCAJh5AgAyewIAzHwCAGZ+AgAKgAIApIECAD6DAgDihAIAfIYCABaIAgCwiQIAVIsCAO6MAgCIjgIAIpACAMaRAgBgkwIA+pQCAJSWAgAumAIA0pkCAGybAgAGnQIAqp4CAESgAgDeoQIAeKMCABylAgC2pgIAUKgCAOqpAgCOqwIAKK0CAMKuAgBcsAIA9rECAJqzAgA0tQIAzrYCAHK4AgAMugIAprsCAEC9AgDkvgIAfsACABjCAgCywwIATMUCAPDGAgCKyAIAJMoCAL7LAgBizQIA/M4CAJbQAgA60gIA1NMCAG7VAgAI1wIAotgCAEbaAgDg2wIAet0CABTfAgC44AIAUuICAOzjAgCQ5QIAKucCAMToAgBe6gIAAuwCAJztAgA27wIA0PACAGryAgAO9AIAqPUCAEL3AgDm+AIAgPoCABr8AgC0/QIAWP8CAPIAAwCMAgMAJgQDAMAFAwBkBwMA/ggDAJgKAwAyDAMA1g0DAHAPAwAKEQMArhIDAEgUAwDiFQMAfBcDACAZAwC6GgMAVBwDAO4dAwCSHwMALCEDAMYiAwBgJAMA+iUDAJ4nAwA4KQMA0ioDAHYsAwAQLgMAqi8DAEQxAwDoMgMAgjQDABw2AwC2NwMAWjkDAPQ6AwCOPAMAKD4DAMI/AwBmQQMAAEMDAJpEAwA+RgMA2EcDAHJJAwAMSwMApkwDAEpOAwDkTwMAflEDACJTAwC8VAMAVlYDAPBXAwCUWQMALlsDAMhcAwBiXgMA/F8DAKBhAwA6YwMA1GQDAHhmAwASaAMArGkDAEZrAwDqbAMAhG4DAB5wAwC4cQMAXHMDAPZ0AwCQdgMAKngDAMR5AwBoewMAAn0DAJx+AwBAgAMA2oEDAHSDAwAOhQMAsoYDAEyIAwDmiQMAgIsDABqNAwC+jgMAWJADAPKRAwCMkwMAMJUDAMqWAwBkmAMACJoDAKKbAwA8nQMA1p4DAHqgAwAUogMArqMDAEilAwDipgMAhqgDACCqAwC6qwMAXq0DAPiuAwCSsAMALLIDANCzAwBqtQMABLcDAJ64AwA4ugMA3LsDAHa9AwAQvwMAtMADAE7CAwDowwMAgsUDACbHAwDAyAMAWsoDAPTLAwCYzQMAMs8DAMzQAwBm0gMAANQDAKTVAwA+1wMA2NgDAHzaAwAW3AMAsN0DAErfAwDu4AMAiOIDACLkAwC85QMAVucDAProAwCU6gMALuwDAMjtAwBs7wMABvEDAKDyAwBE9AMA3vUDAHj3AwAS+QMAtvoDAFD8AwDq/QMAhP8DAB4BBADCAgQAXAQEAPYFBACaBwQANAkEAM4KBABoDAQADA4EAKYPBABAEQQA2hIEAHQUBAAYFgQAshcEAEwZBADwGgQAihwEACQeBAC+HwQAYiEEAPwiBACWJAQAMCYEAMonBABuKQQACCsEAKIsBABGLgQA4C8EAHoxBAAUMwQAuDQEAFI2BADsNwQAhjkEACo7BADEPAQAXj4EAPg/BACSQQQANkMEANBEBABqRgQADkgEAKhJBABCSwQA3EwEAIBOBAAaUAQAtFEEAE5TBADoVAQAjFYEACZYBADAWQQAWlsEAP5cBACYXgQAMmAEANZhBABwYwQACmUEAKRmBABIaAQA4mkEAHxrBAAWbQQAsG4EAFRwBADucQQAiHMEACJ1BADGdgQAYHgEAPp5BACeewQAOH0EANJ+BABsgAQAEIIEAKqDBABEhQQA3oYEAIKIBAAcigQAtosEAFCNBAD0jgQAjpAEACiSBADCkwQAZpUEAACXBACamAQANJoEANibBABynQQADJ8EAKagBABKogQA5KMEAH6lBAAYpwQAvKgEAGCqBAD6qwQAnq0EADivBADSsAQAbLIEABC0BACqtQQARLcEAN64BAB4ugQAHLwEALa9BABQvwQA9MAEAI7CBAAoxAQAwsUEAFzHBAAAyQQAmsoEADTMBADYzQQAcs8EAAzRBACm0gQAQNQEAOTVBAB+1wQAGNkEALLaBABW3AQA8N0EAIrfBAAk4QQAyOIEAGLkBAD85QQAoOcEADrpBADU6gQAbuwEABLuBACs7wQARvEEAODyBAB69AQAHvYEALj3BABS+QQA9voEAJD8BAAq/gQAxP8EAGgBBQACAwUAnAQFADYGBQDaBwUAdAkFAA4LBQCoDAUATA4FAOYPBQCAEQUAGhMFALQUBQBYFgUA8hcFAIwZBQAwGwUAyhwFAGQeBQD+HwUAoiEFADwjBQDWJAUAcCYFAAooBQCuKQUASCsFAOIsBQCGLgUAIDAFALoxBQBUMwUA+DQFAJI2BQAsOAUAxjkFAGA7BQAEPQUAnj4FADhABQDSQQUAdkMFABBFBQCqRgUATkgFAOhJBQCCSwUAHE0FAMBOBQBaUAUA9FEFAI5TBQAoVQUAzFYFAGZYBQAAWgUApFsFAD5dBQDYXgUAcmAFABZiBQCwYwUASmUFAORmBQB+aAUAImoFALxrBQBWbQUA+m4FAJRwBQAucgUAyHMFAGx1BQAGdwUAoHgFADp6BQDeewUAeH0FABJ/BQCsgAUAUIIFAOqDBQCEhQUAHocFAMKIBQBcigUA9osFAJCNBQAqjwUAzpAFAGiSBQAClAUAppUFAECXBQDamAUAdJoFABicBQCynQUATJ8FAOagBQCKogUAJKQFAL6lBQBYpwUA8qgFAJaqBQAwrAUAyq0FAGSvBQAIsQUAorIFADy0BQDgtQUAercFABS5BQCuugUAUrwFAOy9BQCGvwUAIMEFALrCBQBexAUA+MUFAJLHBQAsyQUA0MoFAGrMBQAEzgUAqM8FAELRBQDc0gUAdtQFABDWBQC01wUATtkFAOjaBQCM3AUAJt4FAMDfBQBa4QUA/uIFAJjkBQAy5gUAzOcFAGbpBQAK6wUApOwFAD7uBQDY7wUAfPEFABbzBQCw9AUAVPYFAO73BQCI+QUAIvsFAMb8BQBg/gUA+v8FAJQBBgAuAwYA0gQGAGwGBgAGCAYAoAkGAEQLBgDeDAYAeA4GABwQBgC2EQYAUBMGAOoUBgCOFgYAKBgGAMIZBgBcGwYA9hwGAJoeBgA0IAYAziEGAGgjBgAMJQYApiYGAEAoBgDkKQYAfisGABgtBgCyLgYAVjAGAPAxBgCKMwYAJDUGAL42BgBiOAYA/DkGAJY7BgAwPQYA1D4GAG5ABgAIQgYArEMGAEZFBgDgRgYAekgGAB5KBgC4SwYAUk0GAOxOBgCGUAYAKlIGAMRTBgBeVQYA+FYGAJxYBgA2WgYA0FsGAHRdBgAOXwYAqGAGAEJiBgDmYwYAgGUGABpnBgC0aAYATmoGAPJrBgCMbQYAJm8GAMBwBgBkcgYA/nMGAJh1BgA8dwYA1ngGAHB6BgAKfAYArn0GAEh/BgDigAYAfIIGABaEBgC6hQYAVIcGAO6IBgCIigYALIwGAMaNBgBgjwYABJEGAJ6SBgA4lAYA0pUGAHaXBgAQmQYAqpoGAEScBgDonQYAgp8GAByhBgC2ogYAUKQGAPSlBgCOpwYAKKkGAMKqBgBmrAYAAK4GAJqvBgA+sQYA2LIGAHK0BgAMtgYAsLcGAEq5BgDkugYAfrwGACK+BgC8vwYAVsEGAPrCBgCUxAYALsYGANLHBgBsyQYAEMsGAKrMBgBOzgYA6M8GAILRBgAc0wYAttQGAFrWBgD01wYAjtkGACjbBgDM3AYAZt4GAADgBgCa4QYAPuMGANjkBgBy5gYADOgGAKbpBgBK6wYA5OwGAH7uBgAY8AYAvPEGAFbzBgDw9AYAlPYGAC74BgDI+QYAYvsGAAb9BgCg/gYAOgAHANQBBwBuAwcAEgUHAKwGBwBGCAcA4AkHAIQLBwAeDQcAuA4HAFwQBwD2EQcAkBMHACoVBwDOFgcAaBgHAAIaBwCcGwcANh0HANoeBwB0IAcADiIHAKgjBwBMJQcA5iYHAIAoBwAkKgcAvisHAFgtBwDyLgcAljAHADAyBwDKMwcAZDUHAP42BwCiOAcAPDoHANY7BwBwPQcAFD8HAK5ABwBIQgcA7EMHAIZFBwAgRwcAukgHAF5KBwD4SwcAkk0HACxPBwDQUAcAalIHAARUBwCeVQcAQlcHANxYBwB2WgcAEFwHAKpdBwBOXwcA6GAHAIJiBwAmZAcAwGUHAFpnBwD0aAcAmGoHADJsBwDMbQcAZm8HAApxBwCkcgcAPnQHANh1BwBydwcAFnkHALB6BwBKfAcA5H0HAIh/BwAigQcAvIIHAGCEBwD6hQcAlIcHAC6JBwDSigcAbIwHAAaOBwCgjwcAOpEHAN6SBwB4lAcAEpYHAKyXBwBQmQcA6poHAIScBwAongcAwp8HAFyhBwD2ogcAmqQHADSmBwDOpwcAaKkHAAKrBwCmrAcAQK4HANqvBwB0sQcAGLMHALK0BwBMtgcA8LcHAIq5BwAkuwcAvrwHAGK+BwD8vwcAlsEHADDDBwDKxAcAbsYHAAjIBwCiyQcAPMsHAODMBwB6zgcAFNAHALjRBwBS0wcA7NQHAIbWBwAq2AcAxNkHAF7bBwD43AcAkt4HADbgBwDQ4QcAauMHAATlBwCo5gcAQugHANzpBwCA6wcAGu0HALTuBwBO8AcA8vEHAIzzBwAm9QcAwPYHAFr4BwD++QcAmPsHADL9BwDM/gcAcAAIAAoCCACkAwgASAUIAOIGCAB8CAgAFgoIALoLCABUDQgA7g4IAIgQCAAiEggAxhMIAGAVCAD6FggAlBgIADgaCADSGwgAdh0IAAYfCACqIAgARCIIAN4jCAB4JQgAHCcIALYoCABQKggA9CsIAI4tCAAoLwgAwjAIAGYyCAAANAgAmjUIADQ3CADYOAgAcjoIAAw8CACmPQgAQD8IAORACAB+QggAGEQIALxFCABWRwgA8EgIAIpKCAAuTAgAyE0IAGJPCAD8UAgAoFIIADpUCADUVQgAblcIAAhZCACsWggARlwIAOBdCACEXwgAHmEIALhiCABSZAgA9mUIAJBnCAAqaQgAxGoIAGhsCAACbggAnG8IADZxCADQcggAdHQIAA52CACodwgAQnkIAOZ6CACAfAgAGn4IAL5/CABYgQgA8oIIAIyECAAwhggAyocIAGSJCAD+iggAmIwIADyOCADWjwgAcJEIAAqTCACulAgASJYIAOKXCACGmQgAIJsIALqcCABUnggA+J8IAJKhCAAsowgAxqQIAGCmCAAEqAgAnqkIADirCADcrAgAdq4IABCwCACqsQgARLMIAOi0CACCtggAHLgIALa5CABauwgA9LwIAI6+CAAywAgAzMEIAGbDCAAAxQgApMYIAD7ICADYyQgAcssIAAzNCACwzggAStAIAOTRCAB+0wgAItUIALzWCABW2AgA+tkIAJTbCAAu3QgAyN4IAGLgCAAG4ggAoOMIADrlCADU5ggAeOgIABLqCACs6wgAUO0IAOruCACE8AgAHvIIAMLzCABc9QgA9vYIAJD4CAAq+ggAzvsIAGj9CAAC/wgAnAAJAEACCQDaAwkAdAUJABgHCQCyCAkATAoJAOYLCQCKDQkAJA8JAL4QCQBYEgkA8hMJAJYVCQAwFwkAyhgJAGQaCQAIHAkAoh0JADwfCQDWIAkAeiIJABQkCQCuJQkASCcJAOwoCQCGKgkAICwJAMQtCQBeLwkA+DAJAJIyCQA2NAkA0DUJAGo3CQAEOQkAnjoJAEI8CQDcPQkAdj8JABBBCQC0QgkATkQJAOhFCQCMRwkAJkkJAMBKCQBaTAkA/k0JAJhPCQAyUQkAzFIJAGZUCQAKVgkApFcJAD5ZCQDYWgkAfFwJABZeCQCwXwkAVGEJAO5iCQCIZAkAImYJAMZnCQBgaQkA+moJAJRsCQA4bgkA0m8JAGxxCQAGcwkAoHQJAER2CQDedwkAgnkJABJ7CQC2fAkAUH4JAOp/CQCEgQkAKIMJAMKECQBchgkAAIgJAJqJCQA0iwkAzowJAHKOCQAMkAkAppEJAECTCQDklAkAfpYJABiYCQCymQkATJsJAPCcCQCKngkAJKAJAL6hCQBiowkA/KQJAJamCQA6qAkA1KkJAG6rCQAIrQkArK4JAEawCQDgsQkAerMJABS1CQC4tgkAUrgJAOy5CQCGuwkAKr0JAMS+CQBewAkAAsIJAJzDCQA2xQkA0MYJAHTICQAOygkAqMsJAELNCQDczgkAgNAJABrSCQC00wkATtUJAPLWCQCM2AkAJtoJAMrbCQBk3QkA/t4JAJjgCQA84gkA1uMJAHDlCQAK5wkApOgJAEjqCQDi6wkAfO0JABbvCQC68AkAVPIJAO7zCQCS9QkALPcJAMb4CQBg+gkABPwJAJ79CQA4/wkA0gAKAHYCCgAQBAoAqgUKAEQHCgDeCAoAggoKABwMCgC2DQoAUA8KAPQQCgCOEgoAKBQKAMwVCgBmFwoAABkKAJoaCgA+HAoA2B0KAHIfCgAMIQoApiIKAEokCgDkJQoAficKABgpCgC8KgoAViwKAPAtCgCULwoALjEKAMgyCgBiNAoABjYKAKA3CgA6OQoA1DoKAG48CgASPgoArD8KAEZBCgDgQgoAhEQKAB5GCgC4RwoAXEkKAPZKCgCQTAoAKk4KAM5PCgBoUQoAAlMKAJxUCgA2VgoA2lcKAHRZCgAOWwoAqFwKAExeCgDmXwoAgGEKABpjCgC+ZAoAWGYKAPJnCgCWaQoAMGsKAMpsCgBkbgoACHAKAKJxCgA8cwoA1nQKAHp2CgAUeAoArnkKAEh7CgDsfAoAhn4KACCACgC6gQoAXoMKAPiECgCShgoALIgKANCJCgBqiwoABI0KAJ6OCgA4kAoA3JEKAHaTCgAQlQoAtJYKAE6YCgDomQoAgpsKACadCgDAngoAWqAKAPShCgCOowoAMqUKAMymCgBmqAoAAKoKAKSrCgA+rQoA2K4KAHywCgAWsgoAsLMKAEq1CgDktgoAiLgKACK6CgC8uwoAVr0KAPq+CgCUwAoALsIKANLDCgBsxQoABscKAKDICgA6ygoA3ssKAHjNCgASzwoArNAKAFDSCgDq0woAhNUKAB7XCgDC2AoAXNoKAPbbCgCQ3QoANN8KAM7gCgBo4goADOQKAKblCgBA5woA2ugKAHTqCgAY7AoAsu0KAEzvCgDw8AoAivIKACT0CgC+9QoAWPcKAPz4CgCW+goAMPwKAMr9CgBu/woACAELAKICCwBGBAsA4AULAHoHCwAUCQsAuAoLAFIMCwDsDQsAhg8LACARCwDEEgsAXhQLAPgVCwCSFwsANhkLANAaCwBqHAsADh4LAKgfCwBCIQsA3CILAIAkCwAaJgsAtCcLAE4pCwDoKgsAjCwLACYuCwDALwsAZDELAP4yCwCYNAsAMjYLANY3CwBwOQsACjsLAKQ8CwA+PgsA4j8LAHxBCwAWQwsAsEQLAFRGCwDuRwsAiEkLACxLCwDGTAsAYE4LAPpPCwCeUQsAOFMLANJUCwBsVgsABlgLAKpZCwBEWwsA3lwLAHheCwAcYAsAtmELAFBjCwD0ZAsAjmYLAChoCwDCaQsAZmsLAABtCwCabgsANHALAM5xCwBycwsADHULAKZ2CwBAeAsA5HkLAH57CwAYfQsAvH4LAFaACwDwgQsAioMLAC6FCwDIhgsAYogLAPyJCwCWiwsAOo0LANSOCwBukAsACJILAKyTCwBGlQsA4JYLAISYCwAemgsAuJsLAFKdCwD2ngsAkKALACqiCwDEowsAXqULAAKnCwCcqAsANqoLANCrCwB0rQsADq8LAKiwCwBMsgsA5rMLAIC1CwAatwsAvrgLAFi6CwDyuwsAjL0LACa/CwDKwAsAZMILAP7DCwCYxQsAPMcLANbICwBwygsAFMwLAK7NCwBIzwsA4tALAIbSCwAg1AsAutULAFTXCwDu2AsAktoLACzcCwDG3QsAYN8LAAThCwCe4gsAOOQLANzlCwB25wsAEOkLAKrqCwBO7AsA6O0LAILvCwAc8QsAtvILAFr0CwD09QsAjvcLACj5CwDM+gsAZvwLAAD+CwCk/wsAPgEMANgCDAByBAwAFgYMALAHDABKCQwA5AoMAH4MDAAiDgwAvA8MAFYRDADwEgwAlBQMAC4WDADIFwwAYhkMAAYbDACgHAwAOh4MAN4fDAB4IQwAEiMMAKwkDABQJgwA6icMAIQpDAAeKwwAuCwMAFwuDAD2LwwAkDEMACozDADONAwAaDYMAAI4DACmOQwAQDsMANo8DAB0PgwAGEAMAMZBDABqQwwABEUMAJ5GDAA4SAwA3EkMAIBLDAAaTQwAtE4MAFhQDADyUQwAjFMMADBVDADKVgwAZFgMAP5ZDACiWwwAPF0MANZeDABwYAwACmIMAK5jDABIZQwA4mYMAHxoDAAgagwAumsMAFRtDAD4bgwAknAMACxyDADGcwwAanUMAAR3DACeeAwAOHoMANJ7DAB2fQwAEH8MAKqADABEggwA6IMMAIKFDAAchwwAwIgMAFqKDAD0iwwAjo0MADKPDADMkAwAZpIMAACUDACalQwAPpcMANiYDABymgwAFpwMALCdDABKnwwA5KAMAIiiDAAipAwAvKUMAFanDADwqAwAlKoMAC6sDADIrQwAYq8MAAaxDACgsgwAOrQMAN61DAB4twwAErkMAKy6DABQvAwA6r0MAIS/DAAewQwAwsIMAFzEDAD2xQwAkMcMADTJDADOygwAaMwMAALODACczwwAQNEMANrSDAB01AwADtYMALLXDABM2QwA5toMAIrcDAAk3gwAvt8MAFjhDADy4gwAluQMADDmDADK5wwAZOkMAAjrDACi7AwAPO4MAODvDAB68QwAFPMMAK70DABS9gwA7PcMAIb5DAAg+wwAuvwMAF7+DAD4/wwAkgENADYDDQDQBA0AagYNAAQIDQCoCQ0AQgsNANwMDQB2Dg0AEBANALQRDQBOEw0A6BQNAIwWDQAmGA0AwBkNAFobDQD+HA0AmB4NADIgDQDMIQ0AZiMNAAolDQCkJg0APigNANgpDQB8Kw0AFi0NALAuDQBUMA0A7jENAIgzDQAiNQ0AvDYNAGA4DQD6OQ0AlDsNAC49DQDSPg0AbEANAAZCDQCqQw0AREUNAN5GDQB4SA0AHEoNALZLDQBQTQ0A6k4NAIRQDQAoUg0AwlMNAFxVDQD2Vg0AmlgNADRaDQDOWw0Acl0NAAxfDQCmYA0AQGINAORjDQB+ZQ0AGGcNALJoDQBMag0A8GsNAIptDQAkbw0AvnANAGJyDQD8cw0AlnUNADp3DQDUeA0AbnoNAAh8DQCifQ0ARn8NAOCADQB6gg0AFIQNALiFDQBShw0A7IgNAJCKDQAqjA0AxI0NAF6PDQACkQ0AnJINADaUDQDQlQ0AapcNAA6ZDQComg0AQpwNANydDQCAnw0AGqENALSiDQBYpA0A8qUNAIynDQAmqQ0AwKoNAGSsDQD+rQ0AmK8NADKxDQDWsg0AcLQNAAq2DQCktw0ASLkNAOK6DQB8vA0AIL4NALq/DQBUwQ0A7sINAJLEDQAsxg0AxscNAGDJDQD6yg0AnswNADjODQDSzw0AbNENABDTDQCq1A0ARNYNAOjXDQCC2Q0AHNsNALbcDQBQ3g0A9N8NAI7hDQAo4w0AzOQNAGbmDQAA6A0AmukNADTrDQDY7A0Acu4NAAzwDQCm8Q0ASvMNAOT0DQB+9g0AIvgNALz5DQBW+w0A8PwNAJT+DQAuAA4AyAEOAGIDDgAGBQ4AoAYOADoIDgDUCQ4AeAsOABINDgCsDg4ARhAOAOARDgCEEw4AHhUOALgWDgBSGA4A9hkOAJAbDgAqHQ4AxB4OAGggDgACIg4AnCMOAEAlDgDaJg4AdCgOAA4qDgCoKw4ATC0OAOYuDgCAMA4AGjIOAL4zDgBYNQ4A8jYOAJY4DgAwOg4AyjsOAGQ9DgD+Pg4AokAOADxCDgDWQw4AcEUOABRHDgCuSA4ASEoOAOJLDgCGTQ4AIE8OALpQDgBeUg4A+FMOAJJVDgAsVw4AxlgOAGpaDgAEXA4Anl0OADhfDgDcYA4AdmIOABBkDgC0ZQ4ATmcOAOhoDgCCag4AHGwOAMBtDgBabw4A9HAOAI5yDgAydA4AzHUOAGZ3DgAKeQ4ApHoOAD58DgDYfQ4AfH8OABaBDgCwgg4ASoQOAOSFDgCIhw4AIokOALyKDgBWjA4A+o0OAJSPDgAukQ4AyJIOAGyUDgAGlg4AoJcOADqZDgDemg4AeJwOABKeDgCsnw4AUKEOAOqiDgCEpA4AKKYOAMKnDgBcqQ4A9qoOAJqsDgA0rg4Azq8OAGixDgACsw4AprQOAEC2DgDatw4AdLkOABi7DgCyvA4ATL4OAPC/DgCKwQ4AJMMOAL7EDgBYxg4A/McOAJbJDgAwyw4AyswOAG7ODgAI0A4AotEOAEbTDgDg1A4AetYOABTYDgC42Q4AUtsOAOzcDgCG3g4AIOAOAMThDgBe4w4A+OQOAJLmDgA26A4A0OkOAGrrDgAE7Q4AqO4OAELwDgDc8Q4AgPMOABr1DgC09g4ATvgOAOj5DgCM+w4AJv0OAMD+DgBaAA8A/gEPAJgDDwAyBQ8AzAYPAHAIDwAKCg8ApAsPAEgNDwDiDg8AfBAPABYSDwC6Ew8AVBUPAO4WDwCIGA8ALBoPAMYbDwBgHQ8A+h4PAJQgDwA4Ig8A0iMPAGwlDwAGJw8AqigPAEQqDwDeKw8AeC0PABwvDwC2MA8AUDIPAPQzDwCONQ8AKDcPAMI4DwBcOg8AADwPAJo9DwA0Pw8AzkAPAHJCDwAMRA8ApkUPAEBHDwDkSA8AfkoPABhMDwC8TQ8AVk8PAPBQDwCKUg8AJFQPAMhVDwBiVw8A/FgPAJZaDwA6XA8A1F0PAG5fDwASYQ8ArGIPAEZkDwDgZQ8AhGcPAB5pDwC4ag8AUmwPAOxtDwCQbw8AKnEPAMRyDwBedA8AAnYPAJx3DwA2eQ8A2noPAHR8DwAOfg8AqH8PAEKBDwDmgg8AgIQPABqGDwC0hw8AWIkPAPKKDwCMjA8AJo4PAMqPDwBkkQ8A/pIPAKKUDwA8lg8A1pcPAHCZDwAKmw8ArpwPAEieDwDinw8AfKEPACCjDwC6pA8AVKYPAPinDwCSqQ8ALKsPAMasDwBqrg8ABLAPAJ6xDwA4sw8A0rQPAHa2DwAQuA8AqrkPAE67DwDovA8Agr4PABzADwDAwQ8AWsMPAPTEDwCOxg8AKMgPAMzJDwBmyw8AAM0PAJrODwA+0A8A2NEPAHLTDwAM1Q8AsNYPAErYDwDk2Q8AftsPACLdDwC83g8AVuAPAPrhDwCU4w8ALuUPAMjmDwBi6A8ABuoPAKDrDwA67Q8A1O4PAHjwDwAS8g8ArPMPAFD1DwDq9g8AhPgPAB76DwC4+w8AXP0PAPb+DwCQABAAKgIQAM4DEABoBRAAAgcQAKYIEABAChAA2gsQAHQNEAAODxAAshAQAEwSEADmExAAgBUQACQXEAC+GBAAWBoQAPIbEACWHRAAMB8QAMogEABuIhAACCQQAKIlEAA8JxAA1igQAHoqEAAULBAAri0QAEgvEADsMBAAhjIQACA0EAC6NRAAXjcQAPg4EACSOhAANjwQANA9EABqPxAABEEQAJ5CEABCRBAA3EUQAHZHEAAQSRAAtEoQAE5MEADoTRAAgk8QACZREADAUhAAWlQQAP5VEACYVxAAMlkQAMxaEABmXBAACl4QAKRfEAA+YRAA4mIQAHxkEAAWZhAAsGcQAEppEADuahAAiGwQACJuEAC8bxAAYHEQAPpyEACedBAALnYQANJ3EABseRAABnsQAKB8EABEfhAA3n8QAHiBEAASgxAAtoQQAFCGEADqhxAAjokQACiLEADCjBAAXI4QAPaPEACakRAANJMQAM6UEABolhAADJgQAKaZEABAmxAA5JwQAH6eEAAYoBAAsqEQAEyjEADwpBAAiqYQACSoEAC+qRAAYqsQAPysEACWrhAAMLAQANSxEABusxAACLUQAKy2EABGuBAA4LkQAHq7EAAUvRAAuL4QAFLAEADswRAAhsMQACrFEADExhAAXsgQAALKEACcyxAANs0QANDOEABq0BAADtIQAKjTEABC1RAA3NYQAIDYEAAa2hAAtNsQAE7dEADy3hAAjOAQACbiEADK4xAAZOUQAP7mEACY6BAAMuoQANbrEABw7RAACu8QAKTwEABI8hAA4vMQAHz1EAAW9xAAuvgQAFT6EADu+xAAiP0QACz/EADGABEAYAIRAPoDEQCeBREAOAcRANIIEQBsChEAEAwRAKoNEQBEDxEA6BARAIISEQAcFBEAthURAFAXEQD0GBEAjhoRACgcEQDCHREAZh8RAAAhEQCaIhEAPiQRANglEQByJxEADCkRAKYqEQBKLBEA5C0RAH4vEQAYMREAvDIRAFY0EQDwNREAlDcRAC45EQDIOhEAYjwRAPw9EQCgPxEAOkERANRCEQBuRBEAEkYRAKxHEQBGSREA4EoRAIRMEQAeThEAuE8RAFxREQD2UhEAkFQRACpWEQDEVxEAaFkRAAJbEQCcXBEANl4RANpfEQB0YREADmMRAKhkEQBMZhEA5mcRAIBpEQAkaxEAvmwRAFhuEQDybxEAjHERADBzEQDKdBEAZHYRAP53EQCYeREAPHsRANZ8EQB6fhEAFIARAK6BEQBIgxEA7IQRAIaGEQAgiBEAuokRAFSLEQD4jBEAko4RACyQEQDGkREAapMRAASVEQCelhEAQpgRANyZEQB2mxEAEJ0RAKqeEQBOoBEA6KERAIKjEQAcpREAwKYRAFqoEQD0qREAmKsRADKtEQDMrhEAZrARAACyEQCksxEAPrURANi2EQByuBEAFroRALC7EQBKvREA5L4RAIjAEQAswhEAxsMRAGrFEQAExxEAnsgRADjKEQDcyxEAds0RABDPEQCq0BEATtIRAOjTEQCC1REAHNcRAMDYEQBa2hEA9NsRAJjdEQAy3xEAzOARAGbiEQAA5BEApOURAD7nEQDY6BEAcuoRABbsEQCw7REASu8RAO7wEQCI8hEAIvQRALz1EQBW9xEA+vgRAJT6EQAu/BEAyP0RAGz/EQAGARIAoAISAEQEEgDeBRIAeAcSABIJEgCsChIAUAwSAOoNEgCEDxIAHhESAMISEgBcFBIA9hUSAJAXEgA0GRIAzhoSAGgcEgAMHhIAph8SAEAhEgDaIhIAdCQSABgmEgCyJxIATCkSAOYqEgCKLBIAJC4SAL4vEgBYMRIA/DISAJY0EgAwNhIAyjcSAG45EgAIOxIAojwSADw+EgDgPxIAekESABRDEgC4RBIAUkYSAOxHEgCGSRIAIEsSAMRMEgBeThIA+E8SAJJREgA2UxIA0FQSAGpWEgAEWBIAqFkSAEJbEgDcXBIAgF4SABpgEgC0YRIATmMSAOhkEgCMZhIAJmgSAMBpEgBaaxIA/mwSAJhuEgAycBIAzHESAHBzEgAKdRIApHYSAEh4EgDieRIAfHsSABZ9EgCwfhIAVIASAO6BEgCIgxIAIoUSAMaGEgBgiBIA+okSAJSLEgA4jRIA0o4SAGyQEgAQkhIAqpMSAESVEgDelhIAeJgSAByaEgC2mxIAUJ0SAOqeEgCOoBIAKKISAMKjEgBcpRIAAKcSAJqoEgA0qhIA2KsSAHKtEgAMrxIAprASAECyEgDksxIAfrUSABi3EgCyuBIAVroSAPC7EgCKvRIALr8SAMjAEgBiwhIA/MMSAJbFEgA6xxIA1MgSAG7KEgAIzBIArM0SAEbPEgDg0BIAhNISAB7UEgC41RIAUtcSAOzYEgCQ2hIAKtwSAMTdEgBe3xIAAuESAJziEgA25BIA0OUSAHTnEgAO6RIAqOoSAEzsEgDm7RIAgO8SABrxEgC08hIAWPQSAPL1EgCM9xIAJvkSAMD6EgBk/BIA/v0SAJj/EgA8ARMA1gITAHAEEwAUBhMArgcTAEgJEwDiChMAfAwTACAOEwC6DxMAVBETAO4SEwCIFBMALBYTAMYXEwBqGRMABBsTAJ4cEwA4HhMA3B8TAHYhEwAQIxMAqiQTAEQmEwDoJxMAgikTABwrEwC2LBMAUC4TAPQvEwCOMRMAMjMTAMw0EwBmNhMAADgTAKQ5EwA+OxMA2DwTAHI+EwAMQBMAsEETAEpDEwDkRBMAfkYTACJIEwC8SRMAVksTAPpMEwCUThMALlATAMhREwBiUxMABlUTAKBWEwA6WBMA1FkTAHhbEwASXRMArF4TAEZgEwDqYRMAhGMTAB5lEwDCZhMAXGgTAPZpEwCQaxMAKm0TAM5uEwBocBMAAnITAJxzEwBAdRMA2nYTAHR4EwAOehMAsnsTAEx9EwDmfhMAgIATACSCEwC+gxMAWIUTAPyGEwCWiBMAMIoTAMqLEwBujRMACI8TAKKQEwA8khMA1pMTAHqVEwAUlxMArpgTAFKaEwDsmxMAhp0TACCfEwDEoBMAXqITAPijEwCSpRMALKcTANCoEwBqqhMABKwTAJ6tEwBCrxMA3LATAHayEwAatBMAtLUTAE63EwDouBMAgroTACa8EwDAvRMAWr8TAPTAEwCYwhMAMsQTAMzFEwBmxxMACskTAKTKEwA+zBMA4s0TAHzPEwAW0RMAsNITAErUEwDu1RMAiNcTACLZEwC82hMAYNwTAPrdEwCU3xMAOOETANLiEwBs5BMABuYTAKDnEwBE6RMA3uoTAHjsEwAS7hMArO8TAFDxEwDq8hMAjvQTACj2EwDC9xMAXPkTAPb6EwCa/BMANP4TAM7/EwByARQADAMUAKYEFABABhQA2gcUAH4JFAAYCxQAsgwUAFYOFADwDxQAihEUACQTFAC+FBQAYhYUAPwXFACWGRQAMBsUANQcFABuHhQACCAUAKwhFABGIxQA4CQUAHomFAAUKBQAuCkUAFIrFADsLBQAhi4UACowFADEMRQAXjMUAAI1FACcNhQANjgUANA5FABqOxQADj0UAKg+FABCQBQA3EEUAHZDFAAaRRQAtEYUAFhIFADySRQAjEsUACZNFADAThQAZFAUAP5RFACYUxQAMlUUAMxWFABwWBQACloUAK5bFABIXRQA4l4UAHxgFAAWYhQAumMUAFRlFADuZhQAiGgUACxqFADGaxQAYG0UAARvFACecBQAOHIUANJzFABsdRQAEHcUAKp4FABEehQA3nsUAHh9FAAcfxQAtoAUAFqCFAD0gxQAjoUUACiHFADCiBQAZooUAACMFACajRQANI8UANiQFABykhQADJQUALCVFABKlxQA5JgUAH6aFAAYnBQAvJ0UAFafFADwoBQAlKIUAC6kFADIpRQAYqcUAPyoFACgqhQAOqwUANStFABurxQACLEUAKyyFABGtBQA6rUUAIS3FAAeuRQAuLoUAFK8FAD2vRQAkL8UACrBFADEwhQAXsQUAALGFACcxxQAQMkUANrKFAB0zBQADs4UAKjPFABM0RQA5tIUAIDUFAAa1hQAvtcUAFjZFADy2hQAjNwUADDeFADK3xQAZOEUAP7iFACi5BQAPOYUANbnFABw6RQAFOsUAK7sFABI7hQA4u8UAIbxFAAg8xQAuvQUAF72FAD49xQAkvkUACz7FADG/BQAav4UAAQAFQCeARUAOAMVANwEFQB2BhUAEAgVALQJFQBOCxUA6AwVAIIOFQAcEBUAwBEVAFoTFQD0FBUAjhYVADIYFQDMGRUAZhsVAAodFQCkHhUAPiAVANghFQByIxUAFiUVALAmFQBKKBUA5CkVAH4rFQAiLRUAvC4VAGAwFQD6MRUAlDMVAC41FQDINhUAbDgVAAY6FQCgOxUAOj0VANQ+FQB4QBUAEkIVALZDFQBQRRUA6kYVAIRIFQAoShUAwksVAFxNFQD2ThUAmlAVADRSFQDOUxUAaFUVAAJXFQCmWBUAQFoVANpbFQB0XRUAGF8VALJgFQBMYhUA5mMVAIplFQAkZxUAvmgVAFhqFQD8axUAlm0VADBvFQDKcBUAZHIVAAh0FQCidRUARncVAOB4FQB6ehUAFHwVAK59FQBSfxUA7IAVAIaCFQAghBUAuoUVAF6HFQD4iBUAkooVADaMFQDQjRUAao8VAASRFQCokhUAQpQVANyVFQB2lxUAGpkVALSaFQBOnBUA6J0VAIyfFQAmoRUAwKIVAGSkFQD+pRUAmKcVADKpFQDMqhUAcKwVAAquFQCkrxUAPrEVAOKyFQB8tBUAFrYVALq3FQBUuRUA7roVAIi8FQAivhUAxr8VAGDBFQD6whUAlMQVAC7GFQDSxxUAbMkVABDLFQCqzBUARM4VAN7PFQB40RUAHNMVALbUFQBQ1hUA9NcVAI7ZFQAo2xUAwtwVAFzeFQAA4BUAmuEVADTjFQDO5BUAcuYVAAzoFQCm6RUASusVAOTsFQB+7hUAGPAVALLxFQBW8xUA8PQVAIr2FQAk+BUAyPkVAGL7FQD8/BUAlv4VADoAFgDUARYAbgMWABIFFgCsBhYARggWAOAJFgB6CxYAHg0WALgOFgBSEBYA7BEWAJATFgAqFRYAxBYWAF4YFgACGhYAnBsWADYdFgDaHhYAdCAWAA4iFgCoIxYAQiUWAOYmFgCAKBYAGioWALQrFgBYLRYA8i4WAIwwFgAmMhYAwDMWAGQ1FgD+NhYAmDgWADw6FgDWOxYAcD0WABQ/FgCuQBYASEIWAOJDFgB8RRYAIEcWALpIFgBUShYA7ksWAJJNFgAsTxYAxlAWAGBSFgAEVBYAnlUWADhXFgDcWBYAdloWABBcFgCqXRYARF8WAOhgFgCCYhYAHGQWALZlFgBaZxYA9GgWAI5qFgAobBYAwm0WAGZvFgAAcRYAmnIWAD50FgDYdRYAcncWABZ5FgCwehYASnwWAOR9FgB+fxYAIoEWALyCFgBWhBYA8IUWAJSHFgAuiRYAyIoWAGKMFgD8jRYAoI8WADqRFgDUkhYAeJQWABKWFgCslxYAUJkWAOqaFgCEnBYAHp4WALifFgBcoRYA9qIWAJCkFgAqphYAzqcWAGipFgACqxYAnKwWADauFgDarxYAdLEWABizFgCytBYATLYWAOa3FgCAuRYAJLsWAL68FgBYvhYA8r8WAIzBFgAwwxYAysQWAGTGFgAIyBYAoskWADzLFgDgzBYAes4WABTQFgCu0RYASNMWAOzUFgCG1hYAINgWALrZFgBU2xYA+NwWAJLeFgAs4BYA0OEWAGrjFgAE5RYAqOYWAELoFgDc6RYAdusWABDtFgC07hYATvAWAOjxFgCC8xYAJvUWAMD2FgBa+BYA9PkWAJj7FgAy/RYAzP4WAHAAFwAKAhcApAMXAD4FFwDYBhcAfAgXABYKFwCwCxcASg0XAO4OFwCIEBcAIhIXALwTFwBWFRcA+hYXAJQYFwAuGhcA0hsXAGwdFwAGHxcAoCAXAEQiFwDeIxcAeCUXABInFwC2KBcAUCoXAOorFwCELRcAKC8XAMIwFwBcMhcA9jMXAJo1FwA0NxcAzjgXAHI6FwAMPBcApj0XAEA/FwDaQBcAfkIXABhEFwCyRRcATEcXAPBIFwCKShcAJEwXAMhNFwBiTxcA/FAXAJZSFwAwVBcA1FUXAG5XFwAIWRcAoloXADxcFwDgXRcAel8XABRhFwC4YhcAUmQXAOxlFwCGZxcAKmkXAMRqFwBebBcA+G0XAJxvFwA2cRcA0HIXAGp0FwAEdhcAqHcXAEJ5FwDmehcAgHwXABp+FwC0fxcAToEXAPKCFwCMhBcAJoYXAMCHFwBkiRcA/ooXAJiMFwAyjhcA1o8XAHCRFwAKkxcArpQXAEiWFwDilxcAfJkXABabFwC6nBcAVJ4XAO6fFwCIoRcAIqMXAMakFwBgphcA+qcXAJ6pFwA4qxcA0qwXAGyuFwAGsBcAqrEXAESzFwDotBcAgrYXABy4FwC2uRcAULsXAPS8FwCOvhcAKMAXAMLBFwBcwxcAAMUXAJrGFwA0yBcA2MkXAHLLFwAMzRcAps4XAErQFwDk0RcAftMXABjVFwC81hcAVtgXAPDZFwCK2xcALt0XAMjeFwBi4BcABuIXAKDjFwA65RcA1OYXAG7oFwAS6hcArOsXAEbtFwDg7hcAevAXAB7yFwC48xcAUvUXAPb2FwCQ+BcAKvoXAMT7FwBo/RcAAv8XAJwAGAA2AhgA0AMYAHQFGAAOBxgAsggYAEwKGADmCxgAgA0YABoPGAC+EBgAWBIYAPITGACMFRgAMBcYAMoYGABkGhgA/hsYAJgdGAA8HxgA1iAYAHoiGAAUJBgAriUYAEgnGADiKBgAhioYACAsGAC6LRgAVC8YAPgwGACSMhgALDQYAMY1GABqNxgABDkYAJ46GABCPBgA3D0YAHY/GAAQQRgAqkIYAE5EGADoRRgAgkcYABxJGADAShgAWkwYAPRNGACOTxgAKFEYAMxSGABmVBgAClYYAKRXGAA+WRgA2FoYAHJcGAAWXhgAsF8YAEphGADkYhgAiGQYACJmGAC8ZxgAVmkYAPpqGACUbBgALm4YANJvGABscRgABnMYAKB0GAA6dhgA3ncYAHh5GAASexgArHwYAEZ+GADqfxgAhIEYAB6DGADChBgAXIYYAPaHGACQiRgANIsYAM6MGABojhgAApAYAKaRGABAkxgA2pQYAHSWGAAOmBgAspkYAEybGADmnBgAip4YACSgGAC+oRgAWKMYAPykGACWphgAMKgYAMqpGABuqxgACK0YAKKuGAA8sBgA1rEYAHqzGAAUtRgArrYYAFK4GADsuRgAhrsYACC9GADEvhgAXsAYAPjBGACSwxgANsUYANDGGABqyBgABMoYAKjLGABCzRgA3M4YAHbQGAAa0hgAtNMYAE7VGADy1hgAjNgYACbaGADA2xgAWt0YAP7eGACY4BgAMuIYAMzjGABm5RgACucYAKToGAA+6hgA2OsYAHztGAAW7xgAsPAYAFTyGADu8xgAiPUYACL3GADQ+BgAdPoYABj8GACy/RgATP8YAOYAGQCKAhkAJAQZAL4FGQBYBxkA/AgZAJYKGQAwDBkA1A0ZAG4PGQAIERkAohIZADwUGQDgFRkAehcZABQZGQCuGhkASBwZAOwdGQCGHxkAICEZAMQiGQBeJBkA+CUZAJInGQA2KRkA0CoZAGosGQAELhkAqC8ZAEIxGQDcMhkAdjQZABA2GQC0NxkATjkZAOg6GQCMPBkAJj4ZAMA/GQBkQRkA/kIZAJhEGQAyRhkAzEcZAHBJGQAKSxkApEwZAD5OGQDYTxkAfFEZABZTGQCwVBkAVFYZAO5XGQCIWRkAIlsZAMZcGQBgXhkA+l8ZAJRhGQA4YxkA0mQZAGxmGQAGaBkAoGkZAERrGQDebBkAeG4ZABxwGQC2cRkAUHMZAOp0GQCOdhkAKHgZAMJ5GQBcexkAAH0ZAJp+GQA0gBkA2IEZAHKDGQAMhRkApoYZAECIGQDkiRkAfosZABiNGQCyjhkATJAZAPCRGQCKkxkAJJUZAMiWGQBimBkA/JkZAJabGQA6nRkA1J4ZAG6gGQAIohkArKMZAEalGQDgphkAeqgZABSqGQC4qxkAUq0ZAOyuGQCQsBkAKrIZAMSzGQBetRkAArcZAJy4GQA2uhkA0LsZAHS9GQAOvxkAqMAZAELCGQDcwxkAgMUZABrHGQC+yBkAWMoZAPLLGQCMzRkAJs8ZAMrQGQBk0hkA/tMZAJjVGQA81xkA1tgZAHDaGQAK3BkArt0ZAEjfGQDi4BkAhuIZACDkGQC65RkAVOcZAO7oGQCS6hkALOwZAMbtGQBg7xkA+vAZAJ7yGQA49BkA0vUZAHb3GQAQ+RkAqvoZAET8GQDo/RkAgv8ZABwBGgC2AhoAWgQaAPQFGgCOBxoAKAkaAMIKGgBmDBoAAA4aAKQPGgA+ERoA2BIaAHIUGgAMFhoAsBcaAEoZGgDkGhoAfhwaABgeGgC8HxoAViEaAPAiGgCUJBoALiYaAMgnGgBiKRoABisaAKAsGgA6LhoA1C8aAHgxGgASMxoArDQaAEY2GgDgNxoAhDkaAB47GgDCPBoAXD4aAPY/GgCQQRoAKkMaAM5EGgBoRhoAAkgaAJxJGgBASxoA2kwaAHROGgAOUBoAslEaAExTGgDmVBoAilYaACRYGgC+WRoAWFsaAPJcGgCMXhoAMGAaAMphGgBkYxoACGUaAKJmGgA8aBoA4GkaAHprGgAUbRoArm4aAEhwGgDscRoAhnMaACB1GgC6dhoAVHgaAPh5GgCSexoANn0aANB+GgBqgBoABIIaAJ6DGgBChRoA3IYaAHaIGgAQihoAtIsaAE6NGgDojhoAgpAaABySGgDAkxoAWpUaAP6WGgCYmBoAMpoaAMybGgBmnRoACp8aAKSgGgA+ohoA2KMaAHKlGgAWpxoAsKgaAEqqGgDuqxoAiK0aACKvGgC8sBoAYLIaAPqzGgCUtRoALrcaANK4GgBsuhoAELwaAKC9GgBEvxoA3sAaAHjCGgASxBoAtsUaAFDHGgDqyBoAhMoaADLMGgDMzRoAZs8aAArRGgCk0hoAPtQaANjVGgB81xoAFtkaALDaGgBK3BoA5N0aAIjfGgAi4RoAvOIaAGDkGgD65RoAlOcaAC7pGgDS6hoAbOwaAAbuGgCg7xoARPEaAN7yGgB49BoAEvYaAKz3GgBQ+RoA6voaAI78GgAo/hoAwv8aAFwBGwD2AhsAmgQbADQGGwDOBxsAaAkbAAILGwCmDBsAQA4bANoPGwB+ERsAGBMbALIUGwBMFhsA5hcbAIoZGwAkGxsAvhwbAGIeGwD8HxsAliEbADojGwDUJBsAbiYbAAgoGwCiKRsARisbAOAsGwB6LhsAFDAbAK4xGwBSMxsA7DQbAJA2GwAqOBsAxDkbAF47GwD4PBsAnD4bADZAGwDQQRsAakMbAARFGwCoRhsAQkgbANxJGwCASxsAGk0bALROGwBOUBsA6FEbAIxTGwAmVRsAwFYbAGRYGwD+WRsAmFsbADJdGwDWXhsAcGAbAApiGwCkYxsASGUbAOJmGwB8aBsAFmobALprGwBUbRsA7m4bAJJwGwAschsAxnMbAGB1GwD6dhsAnngbADh6GwDSexsAbH0bAAZ/GwCqgBsARIIbAOiDGwCChRsAHIcbALaIGwBQihsA9IsbAI6NGwAojxsAwpAbAFySGwAAlBsAmpUbADSXGwDYmBsAcpobAAycGwCmnRsASp8bAOSgGwB+ohsAGKQbALKlGwBWpxsA8KgbAJSqGwAurBsAyK0bAGKvGwD8sBsAoLIbADq0GwDUtRsAbrcbAAi5GwCsuhsARrwbAOC9GwCEvxsAHsEbALjCGwBSxBsA9sUbAJDHGwAqyRsAxMobAGjMGwACzhsAnM8bADbRGwDQ0hsAdNQbAA7WGwCy1xsATNkbAObaGwCA3BsAGt4bAL7fGwBY4RsA8uIbAIzkGwAw5hsAyucbAGTpGwD+6hsAmOwbADzuGwDW7xsAevEbABTzGwCu9BsASPYbAOL3GwCG+RsAIPsbALr8GwBU/hsA+P8bAJIBHAAsAxwAxgQcAGAGHAAECBwAngkcADgLHADcDBwAdg4cABAQHACqERwAThMcAOgUHACCFhwAHBgcAMAZHABaGxwA9BwcAI4eHAAoIBwAzCEcAGYjHAAAJRwApCYcAD4oHADYKRwAciscABYtHACwLhwASjAcAOQxHACIMxwAIjUcALw2HABWOBwA8DkcAJQ7HAAuPRwAyD4cAGxAHAAGQhwAoEMcADpFHADeRhwAeEgcABJKHACsSxwAUE0cAOpOHACEUBwAHlIcALhTHABcVRwA9lYcAJBYHAA0WhwAzlscAGhdHAACXxwAnGAcAEBiHADaYxwAdGUcABhnHACyaBwATGocAOZrHACKbRwAJG8cAL5wHABYchwA/HMcAJZ1HAAwdxwAyngcAGR6HAAIfBwAon0cADx/HADggBwAeoIcABSEHACuhRwAUoccAOyIHACGihwAIIwcAMSNHABejxwA+JAcAJKSHAA2lBwA0JUcAGqXHAAEmRwAqJocAEKcHADcnRwAdp8cABqhHAC0ohwATqQcAOilHACMpxwAJqkcAMCqHABarBwA/q0cAJivHAAysRwAzLIcAGa0HAAKthwApLccAD65HADiuhwAfLwcABa+HACwvxwAVMEcAO7CHACIxBwAIsYcAMbHHABgyRwA+socAJTMHAAuzhwA0s8cAGzRHAAG0xwAqtQcAETWHADe1xwAeNkcABzbHAC23BwAUN4cAOrfHACE4RwAKOMcAMLkHABc5hwAAOgcAJrpHAA06xwAzuwcAHLuHAAM8BwApvEcAEDzHADk9BwAfvYcABj4HACy+RwATPscAPD8HACK/hwAJAAdAMgBHQBiAx0A/AQdAJYGHQA6CB0A1AkdAG4LHQAIDR0ArA4dAEYQHQDgER0AehMdABQVHQC4Fh0AUhgdAOwZHQCQGx0AKh0dAMQeHQBeIB0A+CEdAJwjHQA2JR0A0CYdAHQoHQAOKh0AqCsdAEItHQDmLh0AgDAdABoyHQC0Mx0AWDUdAPI2HQCMOB0AJjodAMA7HQBkPR0A/j4dAJhAHQA8Qh0A1kMdAHBFHQAKRx0ArkgdAEhKHQDiSx0AfE0dACBPHQC6UB0AVFIdAO5THQCIVR0ALFcdAMZYHQBgWh0ABFwdAJ5dHQA4Xx0A0mAdAHZiHQAQZB0AqmUdAERnHQDoaB0AgmodABxsHQC2bR0AUG8dAPRwHQCOch0AKHQdAMx1HQBmdx0AAHkdAJp6HQA+fB0A2H0dAHJ/HQAMgR0AsIIdAEqEHQDkhR0AfocdABiJHQC8ih0AVowdAPCNHQCUjx0ALpEdAMiSHQBilB0ABpYdAKCXHQA6mR0A1JodAHicHQASnh0ArJ8dAEahHQDqoh0AhKQdAB6mHQC4px0AXKkdAPaqHQCQrB0AKq4dAMSvHQBosR0AArMdAKa0HQBAth0A2rcdAHS5HQAOux0AsrwdAEy+HQDmvx0AgMEdABrDHQC+xB0AWMYdAPLHHQCWyR0AMMsdAMrMHQBkzh0ACNAdAKLRHQA80x0A1tQdAHrWHQAU2B0ArtkdAEjbHQDi3B0Aht4dACDgHQC64R0AXuMdAPjkHQCS5h0ALOgdANDpHQBq6x0ABO0dAJ7uHQBC8B0A3PEdAHbzHQAQ9R0AqvYdAE74HQDo+R0AgvsdACb9HQDA/h0AWgAeAPQBHgCYAx4AMgUeAMwGHgBmCB4AAAoeAKQLHgA+DR4A2A4eAHwQHgAWEh4AsBMeAEoVHgDuFh4AiBgeACIaHgC8Gx4AYB0eAPoeHgCUIB4ALiIeAMgjHgBsJR4ABiceAKooHgBEKh4A3iseAHgtHgASLx4AtjAeAFAyHgDqMx4AhDUeAB43HgDCOB4AXDoeAPY7HgCaPR4AND8eAM5AHgBoQh4ADEQeAKZFHgBARx4A2kgeAH5KHgAYTB4Ask0eAExPHgDmUB4AilIeACRUHgC+VR4AYlceAPxYHgCWWh4AMFweANRdHgBuXx4ACGEeAKJiHgBGZB4A4GUeAHpnHgAUaR4AuGoeAFJsHgDsbR4AkG8eACpxHgDEch4AXnQeAPh1HgCcdx4ANnkeANB6HgBqfB4ADn4eAKh/HgBCgR4A3IIeAHaEHgAahh4AtIceAE6JHgDyih4AjIweACaOHgDAjx4AZJEeAP6SHgCYlB4AMpYeANaXHgBwmR4ACpseAKScHgA+nh4A4p8eAHyhHgAWox4AuqQeAFSmHgDupx4AiKkeACyrHgDGrB4AYK4eAPqvHgCUsR4AOLMeANK0HgBsth4ABrgeAKq5HgBEux4A6LweAIK+HgAcwB4AtsEeAFDDHgD0xB4AjsYeACjIHgDCyR4AXMseAADNHgCazh4ANNAeANjRHgBy0x4ADNUeAKbWHgBK2B4A5NkeAH7bHgAi3R4AvN4eAFbgHgDw4R4AiuMeAC7lHgDI5h4AYugeAPzpHgCW6x4AOu0eANTuHgBu8B4AEvIeAKzzHgBG9R4A4PYeAHr4HgAe+h4AuPseAFL9HgD2/h4AkAAfACoCHwDEAx8AaAUfAAIHHwCcCB8ANgofANoLHwB0DR8ADg8fAKgQHwBCEh8A5hMfAIAVHwAkFx8AvhgfAFgaHwDyGx8AjB0fADAfHwDKIB8AZCIfAP4jHwCYJR8APCcfANYoHwBwKh8AFCwfAK4tHwBILx8A4jAfAIYyHwAgNB8AujUfAFQ3HwD4OB8AkjofACw8HwDGPR8AYD8fAARBHwCeQh8AOEQfANxFHwB2Rx8AEEkfAKpKHwBOTB8A6E0fAIJPHwAcUR8AtlIfAFpUHwD0VR8AjlcfAChZHwDMWh8AZlwfAApeHwCkXx8APmEfANhiHwByZB8AFmYfALBnHwBKaR8A5GofAH5sHwAibh8AvG8fAFZxHwD6ch8AlHQfAC52HwDIdx8AbHkfAAZ7HwCgfB8AOn4fAN5/HwB4gR8AEoMfAKyEHwBGhh8A6ocfAISJHwAeix8AwowfAFyOHwD2jx8AkJEfADSTHwDOlB8AaJYfAAKYHwCcmR8AQJsfANqcHwB0nh8ADqAfALKhHwBMox8A8KQfAIqmHwAkqB8AvqkfAFirHwD8rB8Alq4fADCwHwDKsR8AZLMfAAi1HwCith8APLgfAOC5HwB6ux8AFL0fAK6+HwBSwB8A7MEfAIbDHwAgxR8AxMYfAF7IHwD4yR8AkssfACzNHwDQzh8AatAfAATSHwCo0x8AQtUfANzWHwB22B8AGtofALTbHwBO3R8A6N4fAIzgHwAm4h8AwOMfAFrlHwD05h8AmOgfADLqHwDM6x8AcO0fAArvHwCk8B8APvIfAOLzHwB89R8AFvcfALD4HwBU+h8A7vsfAIj9HwAi/x8AvAAgAGACIAD6AyAAlAUgADgHIADSCCAAbAogAAYMIACqDSAARA8gAN4QIAB4EiAAEhQgALYVIABQFyAA6hggAI4aIAAoHCAAwh0gAFwfIAD2ICAAmiIgADQkIADOJSAAaCcgAAwpIACmKiAAQCwgAOQtIAB+LyAAGDEgALIyIABWNCAA8DUgAIo3IAAkOSAAyDogAGI8IAAQPiAAoD8gAERBIADeQiAAeEQgABxGIAC2RyAAUEkgAOpKIACETCAAKE4gAMJPIABcUSAA9lIgAJpUIAA0ViAAzlcgAHJZIAAMWyAAplwgAEBeIADkXyAAfmEgABhjIACyZCAATGYgAPBnIACKaSAAJGsgAMhsIABibiAA/G8gAJZxIAA6cyAA1HQgAG52IAAIeCAArHkgAEZ7IADgfCAAen4gABSAIAC4gSAAUoMgAOyEIACGhiAAKoggAMSJIABeiyAAAo0gAJyOIAA2kCAA0JEgAHSTIAAOlSAAqJYgAEKYIADcmSAAgJsgABqdIAC0niAATqAgAPKhIACMoyAAJqUgAMqmIABkqCAA/qkgAJirIAA8rSAA1q4gAHCwIAAKsiAApLMgAEi1IADitiAAfLggABa6IAC6uyAAVL0gAO6+IACSwCAALMIgAMbDIABgxSAA+sYgAJ7IIAA4yiAA0ssgAHbNIAAQzyAAqtAgAETSIADo0yAAgtUgABzXIAC22CAAWtogAPTbIACO3SAAKN8gAMLgIABm4iAAAOQgAJrlIAA+5yAA2OggAHLqIAAM7CAAsO0gAErvIADk8CAAfvIgABj0IAC89SAAVvcgAPD4IACK+iAALvwgAMj9IABi/yAABgEhAKACIQA6BCEA1AUhAHgHIQASCSEArAohAEYMIQDqDSEAhA8hAB4RIQC4EiEAUhQhAPYVIQCQFyEAKhkhAM4aIQBoHCEAAh4hAJwfIQBAISEA2iIhAHQkIQAOJiEAsichAEwpIQDmKiEAgCwhABouIQC+LyEAWDEhAPIyIQCWNCEAMDYhAMo3IQBkOSEACDshAKI8IQA8PiEA1j8hAHpBIQAUQyEArkQhAEhGIQDiRyEAhkkhACBLIQC6TCEAXk4hAPhPIQCSUSEALFMhANBUIQBqViEABFghAJ5ZIQBCWyEA3FwhAHZeIQAQYCEAqmEhAE5jIQDoZCEAgmYhACZoIQDAaSEAWmshAPRsIQCYbiEAMnAhAMxxIQBmcyEACnUhAKR2IQA+eCEA2HkhAHJ7IQAWfSEAsH4hAEqAIQDugSEAiIMhACKFIQC8hiEAYIghAPqJIQCUiyEALo0hANKOIQBskCEABpIhAKCTIQA6lSEA3pYhAHiYIQASmiEAtpshAFCdIQDqniEAhKAhACiiIQDCoyEAXKUhAPamIQCQqCEANKohAM6rIQBorSEAAq8hAKawIQBAsiEA2rMhAH61IQAYtyEAsrghAEy6IQDwuyEAir0hACS/IQC+wCEAWMIhAPzDIQCWxSEAMMchAMrIIQBuyiEACMwhAKLNIQBGzyEA4NAhAHrSIQAU1CEAuNUhAFLXIQDs2CEAhtohACDcIQDE3SEAXt8hAPjgIQCS4iEANuQhANDlIQBq5yEADukhAKjqIQBC7CEA3O0hAIDvIQAa8SEAtPIhAE70IQDy9SEAjPchACb5IQDA+iEAWvwhAP79IQCY/yEAMgEiAMwCIgBwBCIACgYiAKQHIgBICSIA4goiAHwMIgAWDiIAsA8iAFQRIgDuEiIAiBQiACIWIgDGFyIAYBkiAPoaIgCUHCIAOB4iANIfIgBsISIAECMiAKokIgBEJiIA3iciAIIpIgAcKyIAtiwiAFAuIgDqLyIAjjEiACgzIgDCNCIAZjYiAAA4IgCaOSIANDsiANg8IgByPiIADEAiAKZBIgBAQyIA5EQiAH5GIgAYSCIAskkiAFZLIgDwTCIAik4iAC5QIgDIUSIAYlMiAPxUIgCgViIAOlgiANRZIgBuWyIACF0iAKxeIgBGYCIA4GEiAHpjIgAeZSIAuGYiAFJoIgD2aSIAkGsiACptIgDEbiIAaHAiAAJyIgCccyIANnUiANp2IgB0eCIADnoiAKh7IgBCfSIA5n4iAICAIgAagiIAtIMiAFiFIgDyhiIAjIgiACaKIgDKiyIAZI0iAAiPIgCskCIARpIiAOCTIgCElSIAHpciALiYIgBSmiIA9psiAJCdIgAqnyIAxKAiAGiiIgACpCIAnKUiADanIgDQqCIAdKoiAA6sIgCorSIAQq8iAOawIgCAsiIAGrQiAL61IgBYtyIA8rgiAIy6IgAwvCIAyr0iAGS/IgD+wCIAosIiADzEIgDWxSIAcMciAArJIgCuyiIASMwiAOLNIgCGzyIAINEiALrSIgBU1CIA+NUiAJLXIgAs2SIAxtoiAGrcIgAE3iIAnt8iADjhIgDS4iIAduQiABDmIgCq5yIAROkiAOjqIgCC7CIAHO4iAMDvIgBa8SIA9PIiAI70IgAy9iIAzPciAGb5IgAA+yIApPwiAD7+IgDY/yIAcgEjAAwDIwCwBCMASgYjAOQHIwB+CSMAIgsjALwMIwBWDiMA8A8jAJQRIwAuEyMAyBQjAGwWIwAGGCMAoBkjADobIwDeHCMAeB4jABIgIwCsISMAUCMjAOokIwCEJiMAHigjALgpIwBcKyMA9iwjAJAuIwAqMCMAzjEjAGgzIwACNSMApjYjAEA4IwDaOSMAdDsjABg9IwCyPiMATEAjAOZBIwCKQyMAJEUjAL5GIwBYSCMA8kkjAJZLIwAwTSMAyk4jAGRQIwAIUiMAolMjADxVIwDWViMAelgjABRaIwCuWyMAUl0jAOxeIwCGYCMAIGIjAMRjIwBeZSMA+GYjAJJoIwA2aiMA0GsjAGptIwAEbyMAqHAjAEJyIwDccyMAdnUjABp3IwC0eCMATnojAOh7IwCMfSMAJn8jAMCAIwBagiMA9IMjAJiFIwAyhyMA1ogjAHCKIwAKjCMApI0jAD6PIwDYkCMAfJIjABaUIwCwlSMASpcjAO6YIwCImiMAIpwjALydIwBgnyMA+qAjAJSiIwA4pCMA0qUjAGynIwAGqSMAqqojAESsIwDerSMAeK8jAByxIwC2siMAULQjAOq1IwCEtyMAKLkjAMK6IwBcvCMA9r0jAJq/IwA0wSMAzsIjAHLEIwAMxiMApscjAEDJIwDkyiMAfswjABjOIwCyzyMAVtEjAPDSIwCK1CMAJNYjAMjXIwBi2SMA/NojAJbcIwA63iMA1N8jAG7hIwAI4yMAouQjAEbmIwDg5yMAeukjAB7rIwC47CMAUu4jAOzvIwCQ8SMAKvMjAMT0IwBe9iMA+PcjAJz5IwA2+yMA0PwjAHT+IwAOACQAqAEkAEIDJADmBCQAgAYkABoIJAC0CSQATgskAPIMJACMDiQAJhAkAMoRJABkEyQA/hQkAJgWJAA8GCQA1hkkAHAbJAAKHSQApB4kAEggJADiISQAfCMkABYlJAC6JiQAVCgkAO4pJACSKyQALC0kAMYuJABgMCQABDIkAJ4zJAA4NSQA0jYkAGw4JAAQOiQAqjskAEQ9JADePiQAgkAkABxCJAC2QyQAWkUkAPRGJACOSCQAKEokAMxLJABmTSQAAE8kAJpQJAA0UiQA2FMkAHJVJAAMVyQAsFgkAEpaJADkWyQAfl0kACJfJAC8YCQAVmIkAPBjJACUZSQALmckAMhoJABiaiQABmwkAKBtJAA6byQA1HAkAG5yJAASdCQArHUkAEZ3JADgeCQAhHokAB58JAC4fSQAXH8kAPaAJACQgiQAKoQkAM6FJABohyQAAokkAJyKJAA2jCQA2o0kAHSPJAAOkSQAspIkAEyUJADmlSQAgJckACSZJAC+miQAWJwkAPKdJACMnyQAMKEkAMqiJABkpCQACKYkAKKnJAA8qSQA1qokAHqsJAAUriQArq8kAEixJADssiQAhrQkACC2JAC6tyQAVLkkAPi6JACSvCQALL4kANC/JABqwSQABMMkAJ7EJABCxiQA3MckAHbJJAAQyyQAtMwkAE7OJADozyQAgtEkACbTJADA1CQAWtYkAPTXJACO2SQAMtskAMzcJABm3iQAAOAkAKThJAA+4yQA2OQkAHLmJAAW6CQAsOkkAErrJADk7CQAiO4kACLwJAC88SQAYPMkAPr0JACU9iQALvgkANL5JABs+yQABv0kAKD+JAA6ACUA3gElAHgDJQASBSUAtgYlAFAIJQDqCSUAhAslACgNJQDCDiUAXBAlAPYRJQCQEyUANBUlAM4WJQBoGCUAAholAKYbJQBAHSUA2h4lAH4gJQAYIiUAsiMlAEwlJQDwJiUAiiglACQqJQC+KyUAWC0lAPwuJQCWMCUAMDIlAMozJQBuNSUACDclAKI4JQBGOiUA4DslAHo9JQAUPyUArkAlAFJCJQDsQyUAhkUlACBHJQDESCUAXkolAPhLJQCcTSUANk8lANBQJQBqUiUADlQlAKhVJQBCVyUA3FglAHZaJQAaXCUAtF0lAE5fJQDoYCUAjGIlACZkJQDAZSUAZGclAP5oJQCYaiUAMmwlANZtJQBwbyUACnElAKRyJQA+dCUA4nUlAHx3JQAWeSUAsHolAFR8JQDufSUAiH8lACyBJQDGgiUAYIQlAPqFJQCUhyUAOIklANKKJQBsjCUABo4lAKqPJQBEkSUA3pIlAIKUJQAcliUAtpclAFCZJQD0miUAjpwlACieJQDCnyUAXKElAACjJQCapCUANKYlAM6nJQByqSUAFqslALCsJQBUriUA7q8lAIixJQAssyUAxrQlAGC2JQD6tyUAnrklADi7JQDSvCUAbL4lABDAJQC0wSUATsMlAOjEJQCMxiUAJsglAMDJJQBayyUA/swlAJjOJQAy0CUA1tElAHDTJQAK1SUApNYlAEjYJQDi2SUAfNslABbdJQCw3iUAVOAlAO7hJQCI4yUAIuUlAMbmJQBg6CUA+uklAJ7rJQA47SUA0u4lAGzwJQAQ8iUAqvMlAET1JQDe9iUAePglABz6JQC2+yUAUP0lAOr+JQCOACYAKAImAMIDJgBmBSYAAAcmAJoIJgA0CiYAzgsmAHINJgAMDyYAphAmAEASJgDkEyYAfhUmABgXJgC8GCYAVhomAPAbJgCKHSYALh8mAMggJgBiIiYA/CMmAJYlJgA6JyYA1CgmAG4qJgAILCYArC0mAEYvJgDgMCYAejImAB40JgC4NSYAUjcmAOw4JgCQOiYAKjwmAMQ9JgBoPyYAAkEmAJxCJgA2RCYA2kUmAHRHJgAOSSYAqEomAEJMJgDmTSYAgE8mABpRJgC+UiYAWFQmAPJVJgCMVyYAMFkmAMpaJgBkXCYA/l0mAJhfJgA8YSYA1mImAHBkJgAKZiYArmcmAEhpJgDiaiYAhmwmACBuJgC6byYAVHEmAO5yJgCSdCYALHYmAMZ3JgBgeSYABHsmAJ58JgA4fiYA3H8mAHaBJgAQgyYAqoQmAE6GJgDohyYAgokmAByLJgC2jCYAWo4mAPSPJgCOkSYAMpMmAMyUJgBmliYAAJgmAKSZJgA+myYA2JwmAHKeJgAMoCYAsKEmAEqjJgDkpCYAfqYmACKoJgC8qSYAVqsmAPqsJgCUriYALrAmAMixJgBssyYABrUmAKC2JgA6uCYA1LkmAHi7JgASvSYArL4mAFDAJgDqwSYAhMMmAB7FJgDCxiYAXMgmAPbJJgCQyyYAKs0mAM7OJgBo0CYAAtImAJzTJgBA1SYA2tYmAHTYJgAY2iYAstsmAEzdJgDm3iYAiuAmACTiJgC+4yYAWOUmAPzmJgCW6CYAMOomAMrrJgBk7SYACO8mAKLwJgA88iYA1vMmAHr1JgAU9yYArvgmAFL6JgDs+yYAhv0mACD/JgC6ACcAXgInAPgDJwCSBScANgcnANAIJwBqCicABAwnAKgNJwBCDycA3BAnAHYSJwAQFCcAtBUnAE4XJwDoGCcAghonACYcJwDAHScAWh8nAP4gJwCYIicAMiQnAMwlJwBmJycACiknAKQqJwA+LCcA2C0nAHwvJwAWMScAsDInAFQ0JwDuNScAiDcnACI5JwC8OicAYDwnAPo9JwCUPycALkEnANJCJwBsRCcABkYnAKpHJwBESScA3konAHhMJwAcTicAtk8nAFBRJwDqUicAhFQnAChWJwDCVycAXFknAABbJwCaXCcANF4nAM5fJwByYScADGMnAKZkJwBAZicA2mcnAH5pJwAYaycAsmwnAFZuJwDwbycAinEnACRzJwC+dCcAYnYnAPx3JwCWeScAMHsnANR8JwBuficACIAnAKyBJwBGgycA6oQnAI6GJwAoiCcAwoknAFyLJwAAjScAmo4nADSQJwDOkScAaJMnAAyVJwCmlicAQJgnANqZJwB+mycAGJ0nALKeJwBMoCcA8KEnAIqjJwAkpScAyKYnAGKoJwD8qScAlqsnADqtJwDUricAbrAnAAiyJwCisycARrUnAOC2JwB6uCcAFLonALi7JwBSvScA7L4nAJDAJwAqwicAxMMnAF7FJwACxycAnMgnADbKJwDQyycAas0nAA7PJwCo0CcAQtInANzTJwCA1ScAGtcnALTYJwBY2icA8tsnAIzdJwAm3ycAyuAnAGTiJwD+4ycAmOUnADznJwDW6CcAcOonAArsJwCu7ScASO8nAOLwJwB88icAFvQnALr1JwBU9ycA7vgnAIj6JwAs/CcAxv0nAGD/JwAEASgAngIoADgEKADSBSgAbAcoABAJKACqCigARAwoAOgNKACCDygAHBEoALYSKABQFCgA9BUoAI4XKAAoGSgAwhooAGYcKAAAHigAmh8oAD4hKADYIigAciQoAAwmKACwJygASikoAOQqKAB+LCgAGC4oALwvKABWMSgA8DIoAIo0KAAuNigAyDcoAGI5KAAGOygAoDwoADo+KADUPygAeEEoABJDKACsRCgARkYoAOBHKACESSgAHksoALhMKABSTigA9k8oAJBRKAAqUygAzlQoAGhWKAACWCgAnFkoADZbKADaXCgAdF4oAA5gKACyYSgATGMoAOZkKACAZigAJGgoAL5pKABYaygA8mwoAIxuKAAwcCgAynEoAGRzKAAIdSgAonYoADx4KADWeSgAensoABR9KACufigASIAoAOKBKACGgygAIIUoALqGKABUiCgA+IkoAJKLKAAsjSgA0I4oAGqQKAAEkigAnpMoAEKVKADcligAdpgoABCaKACqmygATp0oAOieKACCoCgAJqIoAMCjKABapSgA9KYoAJioKAAyqigAzKsoAGatKAAArygApLAoAD6yKADYsygAcrUoABa3KACwuCgASrooAO67KACIvSgAIr8oALzAKABgwigA+sMoAJTFKAAuxygAyMgoAGzKKAAGzCgAoM0oADrPKADe0CgAeNIoABLUKAC21SgAUNcoAOrYKACE2igAKNwoAMLdKABc3ygA9uAoAJDiKAA05CgAzuUoAGjnKAAC6SgApuooAEDsKADa7SgAfu8oABjxKACy8igATPQoAOb1KACK9ygAJPkoAL76KABY/CgA/P0oAJb/KAAwASkA1AIpAG4EKQAIBikAogcpAEYJKQDgCikAegwpABQOKQCuDykAUhEpAOwSKQCGFCkAIBYpAMQXKQBeGSkA+BopAJwcKQA2HikA0B8pAGohKQAEIykAqCQpAEImKQDcJykAgCkpABorKQC0LCkATi4pAPIvKQCMMSkAJjMpAMA0KQBaNikA/jcpAJg5KQAyOykAzDwpAHA+KQAKQCkApEEpAEhDKQDiRCkAfEYpABZIKQC6SSkAVEspAO5MKQCITikAIlApAMZRKQBgUykA+lQpAJRWKQA4WCkA0lkpAGxbKQAGXSkAql4pAERgKQDeYSkAeGMpABxlKQC2ZikAUGgpAPRpKQCOaykAKG0pAMJuKQBccCkAAHIpAJpzKQA0dSkAznYpAHJ4KQAMeikApnspAEp9KQDkfikAfoApABiCKQC8gykAVoUpAPCGKQCKiCkALoopAMiLKQBijSkA/I4pAJaQKQA6kikA1JMpAG6VKQAIlykArJgpAEaaKQDgmykAhJ0pAB6fKQC4oCkAUqIpAPajKQCQpSkAKqcpAMSoKQBeqikAAqwpAJytKQA2rykA2rApAHSyKQAOtCkAqLUpAEy3KQDmuCkAgLopABq8KQC0vSkAWL8pAPLAKQCMwikAJsQpAMrFKQBkxykA/sgpAKLKKQA8zCkA1s0pAHDPKQAU0SkArtIpAEjUKQDi1SkAhtcpACDZKQC62ikAVNwpAPjdKQCS3ykALOEpAMbiKQBg5CkABOYpAJ7nKQA46SkA0uopAHbsKQAQ7ikAqu8pAE7xKQDo8ikAgvQpABz2KQDA9ykAWvkpAPT6KQCO/CkAKP4pAMz/KQBmASoAAAMqAJoEKgA+BioA2AcqAHIJKgAWCyoAsAwqAEoOKgDkDyoAiBEqACITKgC8FCoAVhYqAPAXKgCUGSoALhsqAMgcKgBiHioABiAqAKAhKgA6IyoA1CQqAHgmKgASKCoArCkqAFArKgDqLCoAhC4qAB4wKgDCMSoAXDMqAPY0KgCQNioAKjgqAM45KgBoOyoAAj0qAJw+KgBAQCoA2kEqAHRDKgAYRSoAskYqAExIKgDmSSoAiksqACRNKgC+TioAWFAqAPJRKgCWUyoAMFUqAMpWKgBkWCoACFoqAKJbKgA8XSoA1l4qAHpgKgAUYioArmMqAFJlKgDsZioAhmgqACBqKgC6ayoAXm0qAPhuKgCScCoANnIqANBzKgBqdSoABHcqAKh4KgBCeioA3HsqAHZ9KgAQfyoAtIAqAE6CKgDogyoAgoUqACaHKgDAiCoAWooqAP6LKgCYjSoAMo8qAMyQKgBwkioACpQqAKSVKgA+lyoA2JgqAHyaKgAWnCoAsJ0qAEqfKgDuoCoAiKIqACKkKgC8pSoAYKcqAPqoKgCUqioAOKwqANKtKgBsryoABrEqAKqyKgBEtCoA3rUqAHi3KgASuSoAtroqAFC8KgDqvSoAhL8qACjBKgDCwioAXMQqAADGKgCaxyoANMkqAM7KKgByzCoADM4qAKbPKgBA0SoA2tIqAH7UKgAY1ioAstcqAEzZKgDw2ioAitwqACTeKgDI3yoAYuEqAPziKgCW5CoAMOYqANTnKgBu6SoACOsqAKLsKgBG7ioA4O8qAHrxKgAe8yoAuPQqAFL2KgDs9yoAkPkqACr7KgDE/CoAXv4qAPj/KgCcASsANgMrANAEKwBqBisADggrAKgJKwBCCysA5gwrAIAOKwAaECsAtBErAFgTKwDyFCsAjBYrACYYKwDKGSsAZBsrAP4cKwCYHisAPCArANYhKwBwIysACiUrAK4mKwBIKCsA4ikrAHwrKwAgLSsAui4rAFQwKwDuMSsAkjMrACw1KwDGNisAYDgrAPo5KwCeOysAOD0rANI+KwB2QCsAEEIrAKpDKwBERSsA3kYrAIJIKwAcSisAtksrAFBNKwD0TisAjlArAChSKwDMUysAZlUrAABXKwCaWCsANForANhbKwByXSsADF8rAKZgKwBKYisA5GMrAH5lKwAYZysAvGgrAFZqKwDwaysAlG0rAC5vKwDIcCsAYnIrAPxzKwCgdSsAOncrANR4KwBueisAEnwrAKx9KwBGfysA6oArAISCKwAehCsAuIUrAFyHKwD2iCsAkIorACqMKwDEjSsAaI8rAAKRKwCckisANpQrANqVKwB0lysADpkrALKaKwBMnCsA5p0rAICfKwAaoSsAvqIrAFikKwDypSsAlqcrADCpKwDKqisAZKwrAP6tKwCirysAPLErANayKwBwtCsAFLYrAK63KwBIuSsA7LorAIa8KwAgvisAur8rAF7BKwD4wisAksQrACzGKwDQxysAaskrAATLKwCezCsAQs4rANzPKwB20SsAENMrAKrUKwBO1isA6NcrAILZKwAc2ysAwNwrAFreKwD03ysAmOErADLjKwDM5CsAZuYrAADoKwCk6SsAPusrANjsKwBy7isAFvArALDxKwBK8ysA5PQrAIj2KwAi+CsAvPkrAGD7KwD6/CsAlP4rAC4ALADIASwAbAMsAAYFLACgBiwAOggsAN4JLAB4CywAEg0sAKwOLABQECwA6hEsAIQTLAAoFSwAwhYsAFwYLAD2GSwAkBssADQdLADOHiwAaCAsAAIiLACmIywAQCUsANomLAB0KCwAGCosALIrLABMLSwA8C4sAIowLAAkMiwAvjMsAFg1LAD8NiwAljgsADA6LADKOywAbj0sAAg/LACiQCwARkIsAOBDLAB6RSwAFEcsAK5ILABSSiwA7EssAIZNLAAgTywAxFAsAF5SLAD4UywAnFUsADZXLADQWCwAalosAARcLACoXSwAQl8sANxgLAB2YiwAGmQsALRlLABOZywA6GgsAIxqLAAmbCwAwG0sAGRvLAD+cCwAmHIsADJ0LADWdSwAcHcsAAp5LACkeiwAPnwsAOJ9LAB8fywAFoEsALCCLABUhCwA7oUsAIiHLAAiiSwAxoosAGCMLAD6jSwAno8sADiRLADSkiwAbJQsAAaWLACqlywARJksAN6aLAB4nCwAHJ4sALafLABQoSwA6qIsAI6kLAAopiwAwqcsAGapLAAAqywAmqwsADSuLADOrywAcrEsAAyzLACmtCwAQLYsAOS3LAB+uSwAGLssALK8LABWviwA8L8sAIrBLAAuwywAyMQsAGLGLAD8xywAlsksADrLLADUzCwAbs4sAAjQLACs0SwARtMsAODULAB61iwAHtgsALjZLABS2ywA9twsAJDeLAAq4CwAxOEsAF7jLAAC5SwAnOYsADboLADa6SwAdOssAA7tLACo7iwAQvAsAObxLACA8ywAGvUsAMj2LABi+CwA/PksAJb7LAA6/SwA1P4sAG4ALQAcAi0AtgMtAFAFLQDqBi0AjggtACgKLQDCCy0AXA0tAAAPLQCaEC0ANBItAM4TLQByFS0ADBctAKYYLQBAGi0A5BstAH4dLQAYHy0AvCAtAFYiLQDwIy0AiiUtACQnLQDIKC0AYiotAPwrLQCWLS0AOi8tANQwLQBuMi0ACDQtAKw1LQBGNy0A4DgtAIQ6LQAePC0AuD0tAFI/LQD2QC0AkEItACpELQDERS0AXkctAAJJLQCcSi0ANkwtANBNLQB0Ty0ADlEtAKhSLQBCVC0A5lUtAIBXLQAaWS0AvlotAFhcLQDyXS0AjF8tACZhLQDKYi0AZGQtAP5lLQCYZy0APGktANZqLQBwbC0ACm4tAK5vLQBIcS0A4nItAIZ0LQAgdi0AunctAFR5LQDuei0AknwtACx+LQDGfy0AYIEtAASDLQCehC0AOIYtANyHLQB2iS0AEIstAKqMLQBEji0A6I8tAIKRLQAcky0AtpQtAFqWLQD0ly0AjpktACibLQDMnC0AZp4tAACgLQCkoS0APqMtANikLQBypi0ADKgtALCpLQBKqy0A5KwtAH6uLQAisC0AvLEtAFazLQDwtC0AlLYtAC64LQDIuS0AbLstAAa9LQCgvi0AOsAtANTBLQB4wy0AEsUtAKzGLQBQyC0A6sktAITLLQAezS0AuM4tAFzQLQD20S0AkNMtACrVLQDO1i0AaNgtAALaLQCc2y0AQN0tANreLQB04C0AGOItALLjLQBM5S0A5uYtAIDoLQAk6i0AvustAFjtLQDy7i0AlvAtADDyLQDK8y0AZPUtAAj3LQCi+C0APPotAOD7LQB6/S0AFP8tAK4ALgBIAi4A7AMuAIYFLgAgBy4AugguAF4KLgD4Cy4Akg0uACwPLgDQEC4AahIuAAQULgCoFS4AQhcuANwYLgB2Gi4AEBwuALQdLgBOHy4A6CAuAIIiLgAmJC4AwCUuAFonLgD0KC4AmCouADIsLgDMLS4AcC8uAAoxLgCkMi4APjQuANg1LgB8Ny4AFjkuALA6LgBKPC4A7j0uAIg/LgAiQS4AvEIuAGBELgD6RS4AlEcuADhJLgDSSi4AbEwuAAZOLgCgTy4ARFEuAN5SLgB4VC4AElYuALZXLgBQWS4A6louAIRcLgAoXi4Awl8uAFxhLgD2Yi4AmmQuADRmLgDOZy4AaGkuAAxrLgCmbC4AQG4uANpvLgB+cS4AGHMuALJ0LgBWdi4A8HcuAIp5LgAkey4AvnwuAGJ+LgD8fy4AloEuADCDLgDUhC4AboYuAAiILgCiiS4ARosuAOCMLgB6ji4AHpAuALiRLgBSky4A7JQuAIaWLgAqmC4AxJkuAF6bLgD4nC4AnJ4uADagLgDQoS4AaqMuAA6lLgCopi4AQqguAOapLgCAqy4AGq0uALSuLgBOsC4A8rEuAIyzLgAmtS4AwLYuAGS4LgD+uS4AmLsuADK9LgDWvi4AcMAuAArCLgCuwy4ASMUuAOLGLgB8yC4AFsouALrLLgBUzS4A7s4uAIjQLgAs0i4AxtMuAGDVLgD61i4AntguADjaLgDS2y4Adt0uABDfLgCq4C4AROIuAN7jLgCC5S4AHOcuALboLgBQ6i4A9OsuAI7tLgAo7y4AwvAuAGbyLgAA9C4AmvUuAD73LgDY+C4AcvouAAz8LgCm/S4ASv8uAOQALwB+Ai8AIgQvALwFLwBWBy8A8AgvAIoKLwAuDC8AyA0vAGIPLwD8EC8AoBIvADoULwDUFS8AeBcvABIZLwCsGi8ARhwvAOAdLwCEHy8AHiEvALgiLwBSJC8A9iUvAJAnLwAqKS8AziovAGgsLwACLi8AnC8vADYxLwDaMi8AdDQvAA42LwCoNy8ATDkvAOY6LwCAPC8AGj4vAL4/LwBYQS8A8kIvAJZELwAwRi8AykcvAGRJLwD+Si8AokwvADxOLwDWTy8AelEvABRTLwCuVC8ASFYvAOJXLwCGWS8AIFsvALpcLwBUXi8A+F8vAJJhLwAsYy8AxmQvAGpmLwAEaC8AnmkvAEJrLwDcbC8Adm4vABBwLwCqcS8ATnMvAOh0LwCCdi8AHHgvAMB5LwBaey8A9HwvAI5+LwAygC8AzIEvAGaDLwAKhS8ApIYvAD6ILwDYiS8AcosvABaNLwCwji8ASpAvAOSRLwB+ky8AIpUvALyWLwBgmC8A+pkvAJSbLwAunS8A0p4vAGygLwAGoi8AoKMvADqlLwDepi8AeKgvABKqLwCsqy8AUK0vAOquLwCEsC8AKLIvAMKzLwBctS8A9rYvAJq4LwA0ui8AzrsvAGi9LwACvy8ApsAvAEDCLwDawy8AdMUvAA7HLwCyyC8ATMovAPDLLwCKzS8AJM8vAL7QLwBi0i8A/NMvAJbVLwAw1y8AytgvAG7aLwAI3C8Aot0vADzfLwDg4C8AeuIvABTkLwCu5S8AUucvAOzoLwCG6i8AKuwvAMTtLwBe7y8A+PAvAJLyLwA29C8A0PUvAGr3LwAE+S8AqPovAEL8LwDc/S8Adv8vABoBMAC0AjAATgQwAOgFMACMBzAAJgkwAMAKMABkDDAA/g0wAJgPMAAyETAAzBIwAHAUMAAKFjAApBcwAD4ZMADiGjAAfBwwABYeMACwHzAAVCEwAO4iMACIJDAALCYwAMYnMABgKTAA+iowAJQsMAA4LjAA0i8wAGwxMAAGMzAAqjQwAEQ2MADeNzAAeDkwABw7MAC2PDAAUD4wAOo/MACOQTAAKEMwAMJEMABmRjAAAEgwAJpJMAA0SzAAzkwwAHJOMAAMUDAAplEwAEBTMADkVDAAflYwABhYMAC8WTAAVlswAPBcMACKXjAALmAwAMhhMABiYzAA/GQwAJZmMAA6aDAA1GkwAG5rMAAIbTAArG4wAEZwMADgcTAAenMwAB51MAC4djAAUngwAPZ5MACQezAAKn0wAMR+MABegDAAAoIwAJyDMAA2hTAA0IYwAHSIMAAOijAAqIswAEKNMADmjjAAgJAwABqSMAC0kzAAWJUwAPKWMACMmDAAJpowAMqbMABknTAA/p4wAKKgMAA8ojAA1qMwAHClMAAUpzAArqgwAEiqMADiqzAAfK0wACCvMAC6sDAAVLIwAPizMACStTAALLcwAMa4MABgujAABLwwAJ69MAA4vzAA0sAwAHbCMAAQxDAAqsUwAETHMADoyDAAgsowABzMMADAzTAAWs8wAPTQMACO0jAAKNQwAMzVMABm1zAAANkwAJraMAA+3DAA2N0wAHLfMAAM4TAAsOIwAErkMADk5TAAiOcwACLpMAC86jAAVuwwAPDtMACU7zAALvEwAMjyMABi9DAABvYwAKD3MAA6+TAA1PowAHj8MAAS/jAArP8wAFABMQDqAjEAhAQxAB4GMQC4BzEAXAkxAPYKMQCQDDEAKg4xAM4PMQBoETEAAhMxAJwUMQBAFjEA2hcxAHQZMQAOGzEAshwxAEweMQDmHzEAgCExACQjMQC+JDEAWCYxAPInMQCWKTEAMCsxAMosMQBuLjEACDAxAKIxMQA8MzEA1jQxAHo2MQAUODEArjkxAEg7MQDsPDEAhj4xACBAMQC6QTEAXkMxAPhEMQCSRjEANkgxANBJMQBqSzEABE0xAJ5OMQBCUDEA3FExAHZTMQAQVTEAtFYxAE5YMQDoWTEAglsxACZdMQDAXjEAWmAxAPRhMQCYYzEAMmUxAMxmMQBwaDEACmoxAKRrMQA+bTEA4m4xAHxwMQAWcjEAsHMxAEp1MQDudjEAiHgxACJ6MQC8ezEAVn0xAPp+MQCUgDEALoIxANKDMQBshTEABocxAKqIMQBEijEA3osxAHiNMQASjzEAtpAxAFCSMQDqkzEAhJUxACiXMQDCmDEAZpoxAPabMQCanTEANJ8xAM6gMQBoojEADKQxAKalMQBApzEA2qgxAH6qMQAYrDEAsq0xAFavMQDwsDEAirIxACS0MQC+tTEAWLcxAPy4MQCWujEAOrwxANS9MQBuvzEACMExAKzCMQBGxDEA4MUxAHrHMQAUyTEAuMoxAFLMMQDszTEAhs8xACrRMQDE0jEAXtQxAPjVMQCc1zEANtkxANDaMQB03DEADt4xAKjfMQBC4TEA3OIxAIDkMQAa5jEAtOcxAE7pMQDy6jEAjOwxACbuMQDA7zEAZPExAP7yMQCY9DEAPPYxANb3MQBw+TEACvsxAKT8MQBI/jEA4v8xAHwBMgAWAzIAugQyAFQGMgDuBzIAiAkyACwLMgDGDDIAYA4yAAQQMgCeETIAOBMyANIUMgBsFjIAEBgyAKoZMgBEGzIA3hwyAIIeMgAcIDIAtiEyAFAjMgD0JDIAjiYyACgoMgDMKTIAZisyAAAtMgCaLjIANDAyANgxMgByMzIADDUyAKY2MgBKODIA5DkyAH47MgAYPTIAvD4yAFZAMgDwQTIAlEMyAC5FMgDIRjIAYkgyAPxJMgCgSzIAOk0yANROMgBuUDIAElIyAKxTMgBGVTIA4FYyAIRYMgAeWjIAuFsyAFJdMgD2XjIAkGAyADRiMgDYYzIAcmUyAAxnMgCmaDIASmoyAORrMgB+bTIAGG8yALxwMgBWcjIA8HMyAIp1MgAudzIAyHgyAGJ6MgAGfDIAoH0yADp/MgDUgDIAboIyABKEMgCshTIARocyAOqIMgCEijIAHowyALiNMgBSjzIA9pAyAJCSMgAqlDIAxJUyAGiXMgACmTIAnJoyADacMgDanTIAdJ8yAA6hMgCyojIATKQyAOalMgCApzIAJKkyAL6qMgBYrDIA8q0yAIyvMgAwsTIAyrIyAGS0MgD+tTIAorcyADy5MgDWujIAcLwyABS+MgCuvzIASMEyAOzCMgCGxDIAIMYyALrHMgBUyTIA+MoyAJLMMgAszjIAxs8yAGrRMgAE0zIAntQyADjWMgDc1zIAdtkyABDbMgC03DIATt4yAOjfMgCC4TIAHOMyAMDkMgBa5jIA9OcyAI7pMgAy6zIAzOwyAGbuMgAA8DIApPEyAD7zMgDY9DIAcvYyABb4MgCw+TIASvsyAOT8MgB+/jIAIgAzALwBMwBWAzMA+gQzAJQGMwAuCDMA0gkzAGwLMwAGDTMAoA4zADoQMwDeETMAeBMzABIVMwCsFjMARhgzAOoZMwCEGzMAHh0zAMIeMwBcIDMA9iEzAJAjMwA0JTMAziYzAGgoMwACKjMApiszAEAtMwDaLjMAdDAzABgyMwCyMzMATDUzAPA2MwCKODMAJDozAL47MwBYPTMA8j4zAJZAMwAwQjMAykMzAG5FMwAIRzMAokgzAEZKMwDgSzMAek0zABRPMwCuUDMAUlIzAOxTMwCGVTMAIFczALpYMwBeWjMA+FszAJJdMwA2XzMA0GAzAGpiMwAOZDMAqGUzAEJnMwDcaDMAdmozABpsMwC0bTMATm8zAOhwMwCCcjMAJnQzAMB1MwBadzMA/ngzAJh6MwAyfDMAzH0zAHB/MwAKgTMApIIzAD6EMwDihTMAfIczABaJMwCwijMAVIwzAO6NMwCIjzMALJEzAMaSMwBglDMA+pUzAJSXMwA4mTMA0pozAGycMwAGnjMAqp8zAEShMwDeojMAeKQzABymMwC2pzMAUKkzAPSqMwCOrDMAKK4zAMKvMwBcsTMAALMzAJq0MwA0tjMAzrczAHK5MwAMuzMAprwzAEC+MwDkvzMAfsEzABjDMwC8xDMAVsYzAPDHMwCKyTMAJMszAMjMMwBizjMA/M8zAJbRMwA60zMA1NQzAG7WMwAI2DMArNkzAEbbMwDg3DMAhN4zAB7gMwC44TMAUuMzAOzkMwCQ5jMAKugzAMTpMwBe6zMAAu0zAJzuMwA28DMA0PEzAHTzMwAO9TMAqPYzAEz4MwDm+TMAgPszABr9MwC0/jMAWAA0APIBNACMAzQAJgU0AMoGNABkCDQA/gk0AKILNAA8DTQA1g40AHAQNAAKEjQArhM0AEgVNADiFjQAfBg0ACAaNAC6GzQAVB00AO4eNACSIDQALCI0AMYjNABqJTQABCc0AJ4oNAA4KjQA0is0AHYtNAAaLzQAtDA0AFgyNADyMzQAjDU0ACY3NADKODQAZDo0AP47NACYPTQAMj80ANZANABwQjQACkQ0AK5FNABIRzQA4kg0AHxKNAAgTDQAuk00AFRPNADuUDQAklI0ACxUNADGVTQAYFc0AARZNACeWjQAOFw0ANJdNAB2XzQAEGE0AKpiNABEZDQA6GU0AIJnNAAcaTQAwGo0AFpsNAD0bTQAjm80AChxNADMcjQAZnQ0AAB2NACadzQAPnk0ANh6NAByfDQADH40ALB/NABKgTQA5II0AIiENAAihjQAvIc0AFaJNADwijQAlIw0AC6ONADIjzQAYpE0AAaTNACglDQAOpY0ANSXNAB4mTQAEps0AKycNABQnjQA6p80AIShNAAeozQAuKQ0AFymNAD2pzQAkKk0ACqrNADOrDQAaK40AAKwNACcsTQAQLM0ANq0NAB0tjQAGLg0ALK5NABMuzQA5rw0AIC+NAAkwDQAvsE0AFjDNAD8xDQAlsY0ADDINADKyTQAZMs0AAjNNACizjQAPNA0ANbRNABw0zQAFNU0AK7WNABS2DQA7Nk0AIbbNAAg3TQAut40AF7gNAD44TQAkuM0ACzlNADG5jQAaug0AATqNACe6zQAQu00ANzuNAB28DQAEPI0ALTzNABO9TQA6PY0AIz4NAAm+jQAwPs0AFr9NAD0/jQAmAA1ADICNQDMAzUAZgU1AAAHNQCkCDUAPgo1AOILNQB8DTUAFg81ALAQNQBKEjUA7hM1AIgVNQAiFzUAvBg1AFYaNQD6GzUAlB01ADgfNQDSIDUAbCI1AAYkNQCgJTUARCc1AN4oNQB4KjUAEiw1AKwtNQBQLzUA6jA1AI4yNQAoNDUAwjU1AFw3NQD2ODUAmjo1ADQ8NQDOPTUAaD81AAxBNQCmQjUAQEQ1ANpFNQB+RzUAGEk1ALJKNQBMTDUA8E01AIpPNQAkUTUAvlI1AGJUNQD8VTUAllc1ADBZNQDKWjUAblw1AAheNQCsXzUARmE1AOBiNQB6ZDUAFGY1ALhnNQBSaTUA7Go1AIZsNQAqbjUAxG81AF5xNQACczUAnHQ1ADZ2NQDQdzUAank1AA57NQCofDUAQn41ANx/NQCAgTUAGoM1ALSENQBOhjUA8oc1AIyJNQAmizUAwIw1AGSONQD+jzUAmJE1ADKTNQDWlDUAcJY1AAqYNQCumTUASJs1AOKcNQB8njUAFqA1ALqhNQBUozUA7qQ1AIimNQAiqDUAxqk1AGCrNQD6rDUAnq41ADiwNQDSsTUAbLM1ABC1NQCqtjUARLg1AN65NQCCuzUAHL01ALa+NQBQwDUA6sE1AI7DNQAoxTUAzMY1AGbINQAAyjUAmss1ADTNNQDYzjUActA1AAzSNQCm0zUAStU1AOTWNQB+2DUAGNo1ALzbNQBW3TUA8N41AJTgNQAu4jUAyOM1AGLlNQD85jUAoOg1ADrqNQDU6zUAbu01ABLvNQCs8DUARvI1AODzNQCE9TUAHvc1ALj4NQBS+jUA7Ps1AJD9NQAq/zUAxAA2AF4CNgACBDYAnAU2ADYHNgDaCDYAdAo2AA4MNgCoDTYATA82AOYQNgCAEjYAGhQ2AL4VNgBYFzYA8hg2AIwaNgAwHDYAyh02AGQfNgAIITYAoiI2ADwkNgDWJTYAcCc2ABQpNgCuKjYASCw2AOItNgCGLzYAIDE2ALoyNgBUNDYA+DU2AJI3NgAsOTYAxjo2AGo8NgAEPjYAnj82ADhBNgDcQjYAdkQ2ABBGNgC0RzYATkk2AOhKNgCCTDYAHE42AMBPNgBaUTYA9FI2AI5UNgAyVjYAzFc2AGZZNgAAWzYApFw2AD5eNgDYXzYAcmE2AAxjNgCwZDYASmY2AO5nNgCIaTYAIms2ALxsNgBWbjYA+m82AJRxNgAuczYAyHQ2AGJ2NgAGeDYAoHk2ADp7NgDefDYAeH42ABKANgCsgTYAUIM2AOqENgCEhjYAHog2AMKJNgBcizYA9ow2AJqONgA0kDYAzpE2AGiTNgAClTYAppY2AECYNgDamTYAdJs2ABidNgCynjYATKA2APChNgCKozYAJKU2AL6mNgBYqDYA/Kk2AJarNgAwrTYAyq42AGSwNgAIsjYAorM2ADy1NgDgtjYAerg2ABS6NgCuuzYAUr02AOy+NgCGwDYAIMI2ALrDNgBexTYA+MY2AJzINgA2yjYA0Ms2AGrNNgAEzzYAqNA2AELSNgDc0zYAdtU2ABDXNgC02DYATto2AOjbNgCM3TYAJt82AMDgNgBa4jYA/uM2AJjlNgAy5zYAzOg2AHDqNgAK7DYApO02AD7vNgDi8DYAfPI2ABb0NgC69TYAVPc2AO74NgCI+jYAIvw2AMb9NgBg/zYA+gA3AJQCNwA4BDcA0gU3AGwHNwAGCTcAqgo3AEQMNwDeDTcAgg83ABwRNwC2EjcAUBQ3AOoVNwCOFzcAKBk3AMIaNwBcHDcAAB43AJofNwA0ITcAziI3AGgkNwAMJjcApic3AEopNwDkKjcAfiw3ABguNwCyLzcAVjE3APAyNwCKNDcAJDY3AMg3NwBiOTcA/Do3AJY8NwA6PjcA1D83AG5BNwASQzcArEQ3AEZGNwDgRzcAekk3AB5LNwC4TDcAUk43AOxPNwCGUTcAKlM3AMRUNwBeVjcAAlg3AJxZNwA2WzcA2lw3AHReNwAOYDcAqGE3AEJjNwDmZDcAgGY3ABpoNwC0aTcATms3APJsNwCMbjcAJnA3AMpxNwBkczcA/nQ3AJh2NwAyeDcA1nk3AHB7NwAKfTcArn43AEiANwDigTcAhoM3ACCFNwC6hjcAVIg3AO6JNwCSizcALI03AMaONwBgkDcA+pE3AJ6TNwA4lTcA3JY3AHaYNwAQmjcAqps3AESdNwDonjcAgqA3AByiNwC2ozcAWqU3APSmNwCOqDcAKKo3AMKrNwBmrTcAAK83AKSwNwA+sjcA2LM3AHK1NwAMtzcAsLg3AEq6NwDkuzcAfr03ACK/NwC8wDcAVsI3APDDNwCUxTcALsc3AMjINwBsyjcABsw3AKDNNwA6zzcA3tA3AHjSNwAS1DcArNU3AEbXNwDq2DcAhNo3AB7cNwC43TcAXN83APbgNwCQ4jcANOQ3AM7lNwBy5zcAFuk3ALDqNwBK7DcA5O03AH7vNwAi8TcAvPI3AFb0NwDw9TcAlPc3AC75NwDI+jcAYvw3AAb+NwCg/zcAOgE4ANQCOAB4BDgAEgY4AKwHOABGCTgA6go4AIQMOAAeDjgAuA84AFwROAD2EjgAkBQ4ADQWOADOFzgAaBk4AAIbOACcHDgAQB44ANofOAB0ITgADiM4ALIkOABMJjgA5ic4AIApOAAaKzgAviw4AFguOADyLzgAljE4ADAzOADKNDgAZDY4AAg4OACiOTgAPDs4ANY8OAB6PjgAFEA4AK5BOABIQzgA7EQ4AIZGOAAgSDgAukk4AFRLOAD4TDgAkk44ADZQOADQUTgAalM4AARVOACeVjgAQlg4ANxZOAB2WzgAEF04ALReOABOYDgA6GE4AIxjOAAmZTgAwGY4AFpoOAD0aTgAmGs4ADJtOADMbjgAZnA4AApyOACkczgAPnU4ANh2OAB8eDgAFno4ALB7OABKfTgA5H44AIiAOAAigjgAxoM4AGCFOAD6hjgAlIg4AC6KOADSizgAbI04AAaPOACgkDgAOpI4AN6TOAB4lTgAEpc4ALaYOABQmjgA6ps4AISdOAAenzgAwqA4AFyiOAD2ozgAmqU4ADSnOADOqDgAaKo4AAysOACmrTgAQK84ANqwOAB+sjgAGLQ4ALK1OABMtzgA5rg4AIq6OAAkvDgAvr04AGK/OAD8wDgAlsI4ADDEOADUxTgAbsc4AAjJOACiyjgARsw4AODNOAB6zzgAFNE4ALjSOABS1DgA7NU4AJDXOAAq2TgAxNo4AF7cOAD43TgAnN84ADbhOADQ4jgAauQ4AATmOACo5zgAQuk4AObqOACA7DgAGu44ALTvOABO8TgA8vI4AIz0OAAm9jgAwPc4AFr5OAD++jgAmPw4ADL+OADW/zgAcAE5AAoDOQCkBDkASAY5AOIHOQB8CTkAFgs5ALoMOQBUDjkA7g85AIgROQAiEzkAxhQ5AGAWOQD6FzkAnhk5ADgbOQDSHDkAbB45ABAgOQCqITkARCM5AN4kOQB4JjkAHCg5ALYpOQBQKzkA9Cw5AI4uOQAoMDkAwjE5AGYzOQAANTkAmjY5ADQ4OQDOOTkAcjs5AAw9OQCmPjkASkA5AORBOQB+QzkAGEU5ALxGOQBWSDkA8Ek5AIpLOQAuTTkAyE45AGJQOQD8UTkAllM5ADpVOQDUVjkAblg5ABJaOQCsWzkARl05AOBeOQCEYDkAHmI5ALhjOQBSZTkA9mY5AJBoOQAqajkAxGs5AF5tOQACbzkAnHA5AEByOQDaczkAdHU5AA53OQCoeDkATHo5AOZ7OQCAfTkAGn85ALSAOQBYgjkA8oM5AIyFOQAwhzkAyog5AGSKOQD+izkAoo05ADyPOQDWkDkAcJI5ABSUOQCulTkASJc5AOKYOQB8mjkAIJw5ALqdOQBUnzkAAqE5AJyiOQA2pDkA2qU5AHSnOQAOqTkAqKo5AEKsOQDmrTkAgK85ABqxOQC+sjkAWLQ5APK1OQCMtzkAJrk5AMq6OQBkvDkA/r05AKK/OQA8wTkA1sI5AHDEOQAUxjkArsc5AEjJOQDiyjkAfMw5ACDOOQC6zzkAVNE5APjSOQCS1DkALNY5AMbXOQBq2TkABNs5AJ7cOQA43jkA0t85AHbhOQAQ4zkAquQ5AE7mOQDo5zkAguk5ABzrOQDA7DkAWu45APTvOQCO8TkAMvM5AMz0OQBm9jkAAPg5AKT5OQA++zkA2Pw5AHz+OQAWADoAsAE6AEoDOgDkBDoAiAY6ACIIOgC8CToAVgs6APoMOgCUDjoALhA6AMgROgBsEzoABhU6AKAWOgA6GDoA3hk6AHgbOgASHToArB46AEYgOgDqIToAhCM6ACglOgDCJjoAXCg6APYpOgCQKzoANC06AM4uOgBoMDoADDI6AKYzOgBANToA2jY6AHQ4OgAYOjoAsjs6AEw9OgDmPjoAgEA6ACRCOgC+QzoAWEU6APxGOgCWSDoAMEo6AMpLOgBuTToACE86AKJQOgA8UjoA1lM6AHpVOgAUVzoArlg6AFJaOgDsWzoAhl06ACBfOgDEYDoAXmI6APhjOgCSZToANmc6ANBoOgBqajoABGw6AJ5tOgBCbzoA3HA6AHZyOgAadDoAtHU6AE53OgDoeDoAjHo6ACZ8OgDAfToAWn86AP6AOgCYgjoAMoQ6AMyFOgBmhzoACok6AKSKOgA+jDoA4o06AHyPOgAWkToAsJI6AFSUOgDulToAiJc6ACKZOgDGmjoAYJw6APqdOgCUnzoALqE6ANKiOgBspDoABqY6AKqnOgBEqToA3qo6AHisOgAcrjoAtq86AFCxOgDqsjoAjrQ6ACi2OgDCtzoAXLk6APa6OgCavDoANL46AM6/OgBywToADMM6AKbEOgBAxjoA5Mc6AH7JOgAYyzoAvMw6AFbOOgDwzzoAitE6ACTTOgDI1DoAYtY6APzXOgCW2ToAMNs6ANTcOgBu3joACOA6AKzhOgBG4zoA4OQ6AHrmOgAe6DoAuOk6AFLrOgDs7DoAkO46ACrwOgDE8ToAXvM6APj0OgCc9joANvg6AND5OgB0+zoADv06AKj+OgBCADsA5gE7AIADOwAaBTsAtAY7AFgIOwDyCTsAjAs7ACYNOwDADjsAZBA7AP4ROwCYEzsAPBU7ANYWOwBwGDsACho7AK4bOwBIHTsA4h47AHwgOwAgIjsAuiM7AFQlOwDuJjsAiCg7ACwqOwDGKzsAYC07AAQvOwCeMDsAODI7ANIzOwB2NTsAEDc7AKo4OwBEOjsA3js7AII9OwAcPzsAtkA7AFpCOwD0QzsAjkU7AChHOwDMSDsAZko7AABMOwCaTTsANE87ANhQOwByUjsADFQ7ALBVOwBKVzsA5Fg7AH5aOwAiXDsAvF07AFZfOwDwYDsAlGI7AC5kOwDIZTsAYmc7AAZpOwCgajsAOmw7ANRtOwB4bzsAEnE7AKxyOwBGdDsA4HU7AIR3OwAeeTsAuHo7AFx8OwD2fTsAkH87ACqBOwDYgjsAcoQ7AAyGOwCwhzsASok7AOSKOwB+jDsAIo47ALyPOwBWkTsA+pI7AJSUOwAuljsAyJc7AGKZOwAGmzsAoJw7ADqeOwDUnzsAbqE7ABKjOwCspDsARqY7AOCnOwCEqTsAHqs7AMKsOwBcrjsA9q87AJCxOwAqszsAzrQ7AGi2OwACuDsAnLk7ADa7OwDavDsAdL47AA7AOwCywTsATMM7AObEOwCKxjsAJMg7AL7JOwBYyzsA8sw7AJbOOwAw0DsAytE7AG7TOwAI1TsAotY7ADzYOwDW2TsAets7ABTdOwCu3jsASOA7AOzhOwCG4zsAIOU7ALrmOwBU6DsA+Ok7AJLrOwAs7TsA0O47AGrwOwAE8jsAnvM7AEL1OwDc9jsAdvg7ABD6OwC0+zsATv07AOj+OwCCADwAJgI8AMADPABaBTwA9AY8AJgIPAAyCjwAzAs8AGYNPAAADzwApBA8AD4SPADYEzwAfBU8ABYXPACwGDwASho8AO4bPACIHTwAIh88ALwgPABgIjwA+iM8AJQlPAAuJzwAyCg8AGwqPAAGLDwAoC08AEQvPADeMDwAeDI8ABI0PAC2NTwAUDc8AOo4PACEOjwAKDw8AMI9PABcPzwA9kA8AJBCPAA0RDwAzkU8AGhHPAAMSTwApko8AEBMPADaTTwAfk88ABhRPACyUjwATFQ8APBVPACKVzwAJFk8AL5aPABYXDwA/F08AJZfPAAwYTwA1GI8AG5kPAAIZjwAomc8AEZpPADgajwAemw8ABRuPAC4bzwAUnE8AOxyPACGdDwAIHY8AMR3PABeeTwA+Ho8AJx8PAA2fjwA0H88AGqBPAAOgzwAqIQ8AEKGPADchzwAgIk8ABqLPAC0jDwATo48AOiPPACMkTwAJpM8AMCUPABkljwA/pc8AJiZPAAymzwA1pw8AHCePAAKoDwApKE8AEijPADipDwAfKY8ABaoPACwqTwAVKs8AO6sPACIrjwALLA8AMaxPABgszwA+rQ8AJ62PAA4uDwA0rk8AGy7PAAQvTwAqr48AETAPADewTwAeMM8ABzFPAC2xjwAUMg8AOrJPACOyzwAKM08AMLOPABm0DwAANI8AJrTPAA01TwA2NY8AHLYPAAM2jwApts8AErdPADk3jwAfuA8ABjiPACy4zwAVuU8APDmPACK6DwALuo8AMjrPABi7TwA/O48AKDwPAA68jwA1PM8AG71PAAS9zwArPg8AEb6PADg+zwAhP08AB7/PAC4AD0AUgI9AOwDPQCQBT0AKgc9AMQIPQBoCj0AAgw9AJwNPQA2Dz0A2hA9AHQSPQAOFD0AqBU9AEwXPQDmGD0AgBo9ABocPQC+HT0AWB89APIgPQCMIj0AJiQ9AMolPQBkJz0A/ig9AKIqPQA8LD0A1i09AHAvPQAKMT0ArjI9AEg0PQDiNT0Ahjc9ACA5PQC6Oj0AVDw9APg9PQCSPz0ALEE9AMZCPQBqRD0ABEY9AJ5HPQA4ST0A3Eo9AHZMPQAQTj0Aqk89AE5RPQDoUj0AglQ9ABxWPQDAVz0AWlk9APRaPQCOXD0AKF49AMxfPQBmYT0AAGM9AKRkPQA+Zj0A2Gc9AHJpPQAWaz0AsGw9AEpuPQDkbz0AfnE9ACJzPQC8dD0AVnY9APB3PQCUeT0ALns9AMh8PQBsfj0ABoA9AKCBPQA6gz0A3oQ9AHiGPQASiD0ArIk9AFCLPQDqjD0AhI49AB6QPQC4kT0AXJM9APaUPQCQlj0ANJg9AM6ZPQBomz0AAp09AKaePQBAoD0A2qE9AHSjPQAYpT0AsqY9AEyoPQDmqT0AgKs9ACStPQC+rj0AWLA9APKxPQCWsz0AMLU9AMq2PQBuuD0ACLo9AKK7PQA8vT0A4L49AHrAPQAUwj0ArsM9AFLFPQDsxj0Ahsg9ACDKPQC6yz0AXs09APjOPQCS0D0ANtI9ANDTPQBq1T0ABNc9AJ7YPQBC2j0A3Ns9AHbdPQAa3z0AtOA9AE7iPQDo4z0AjOU9ACbnPQDA6D0AWuo9APTrPQCY7T0AMu89AMzwPQBw8j0ACvQ9AKT1PQA+9z0A4vg9AHz6PQAW/D0AsP09AFT/PQDuAD4AiAI+ACIEPgC8BT4AYAc+APoIPgCUCj4ALgw+ANINPgBsDz4ABhE+AKoSPgBEFD4A3hU+AHgXPgAcGT4Atho+AFAcPgDqHT4Ajh8+ACghPgDCIj4AXCQ+APYlPgCaJz4ANCk+ANgqPgByLD4ADC4+AKYvPgBAMT4A5DI+AH40PgAYNj4Asjc+AFY5PgDwOj4Aijw+ACQ+PgC+Pz4AYkE+APxCPgCWRD4AOkY+ANRHPgBuST4ACEs+AKxMPgBGTj4A4E8+AHpRPgAUUz4AuFQ+AFJWPgDsVz4Ahlk+ACpbPgDEXD4AXl4+AAJgPgCcYT4ANmM+ANBkPgB0Zj4ADmg+AKhpPgBCaz4A5mw+AIBuPgAacD4AtHE+AFhzPgDydD4AjHY+ACZ4PgDAeT4AZHs+AP58PgCYfj4AMoA+ANaBPgBwgz4ACoU+AK6GPgBIiD4A4ok+AHyLPgAWjT4Auo4+AFSQPgDukT4AiJM+ACyVPgDGlj4Aapg+AASaPgCemz4AOJ0+ANKePgB2oD4AEKI+AKqjPgBEpT4A3qY+AIKoPgAcqj4Atqs+AFqtPgD0rj4AjrA+ACiyPgDMsz4AZrU+AAC3PgCauD4APro+ANi7PgByvT4ADL8+AKbAPgBKwj4A5MM+AH7FPgAixz4AvMg+AFbKPgDwyz4AlM0+AC7PPgDI0D4AYtI+AAbUPgCg1T4AOtc+ANTYPgBu2j4AEtw+AKzdPgBG3z4A6uA+AITiPgAe5D4AuOU+AFznPgD26D4AkOo+ACrsPgDE7T4AaO8+AALxPgCc8j4ANvQ+ANr1PgB09z4ADvk+ALL6PgBM/D4A5v0+AID/PgAkAT8AvgI/AFgEPwDyBT8AjAc/ADAJPwDKCj8AZAw/AAgOPwCiDz8APBE/ANYSPwB6FD8AFBY/AK4XPwBIGT8A4ho/AIYcPwAgHj8Auh8/AF4hPwD4Ij8AkiQ/ACwmPwDQJz8Aaik/AAQrPwCeLD8AOC4/ANwvPwB2MT8AEDM/AL40PwBYNj8A8jc/AJY5PwAwOz8Ayjw/AGQ+PwAIQD8AokE/ADxDPwDWRD8AekY/ABRIPwCuST8ASEs/AOJMPwCGTj8AIFA/ALpRPwBeUz8A+FQ/AJJWPwAsWD8A0Fk/AGpbPwAEXT8Anl4/AEJgPwDcYT8AdmM/ABBlPwCqZj8ATmg/AOhpPwCCaz8AHG0/AMBuPwBacD8A9HE/AJhzPwAydT8AzHY/AGZ4PwAKej8ApHs/AD59PwDYfj8AcoA/ABaCPwCwgz8ASoU/AO6GPwCIiD8AIoo/ALyLPwBgjT8A+o4/AJSQPwAukj8AyJM/AGyVPwAGlz8AoJg/ADqaPwDemz8AeJ0/ABKfPwC2oD8AUKI/AOqjPwCEpT8AHqc/AMKoPwBcqj8A9qs/AJqtPwA0rz8AzrA/AGiyPwAMtD8AprU/AEC3PwDauD8AdLo/ABi8PwCyvT8ATL8/APDAPwCKwj8AJMQ/AL7FPwBixz8A/Mg/AJbKPwAwzD8A1M0/AG7PPwAI0T8AotI/ADzUPwDg1T8Aetc/ABTZPwC42j8AUtw/AOzdPwCG3z8AKuE/AMTiPwBe5D8A+OU/AJLnPwA26T8A0Oo/AGrsPwAO7j8AqO8/AELxPwDc8j8AgPQ/ABr2PwC09z8ATvk/APL6PwCM/D8AJv4/AMD/PwBaAUAA/gJAAJgEQAAyBkAA1gdAAHAJQAAKC0AApAxAAEgOQADiD0AAfBFAABYTQACwFEAAVBZAAO4XQACIGUAALBtAAMYcQABgHkAA+h9AAJ4hQAA4I0AA0iRAAGwmQAAGKEAAqilAAEQrQADeLEAAeC5AABwwQAC2MUAAUDNAAPQ0QACONkAAKDhAAMI5QABmO0AAAD1AAJo+QAA0QEAAzkFAAHJDQAAMRUAApkZAAEBIQADkSUAAfktAABhNQAC8TkAAVlBAAPBRQACKU0AALlVAAMhWQABiWEAA/FlAAJZbQAA6XUAA1F5AAG5gQAASYkAArGNAAEZlQADgZkAAhGhAAB5qQAC4a0AAUm1AAPZuQACQcEAAKnJAAMRzQABedUAAAndAAJx4QAA2ekAA2ntAAHR9QAAOf0AAqIBAAEyCQADmg0AAgIVAABqHQAC+iEAAWIpAAPKLQACMjUAAJo9AAMqQQABkkkAA/pNAAKKVQAA8l0AA1phAAHCaQAAUnEAArp1AAEifQADioEAAhqJAACCkQAC6pUAAVKdAAO6oQACSqkAALKxAAMatQABqr0AABLFAAJ6yQAA4tEAA3LVAAHa3QAAQuUAAqrpAAE68QADovUAAgr9AABzBQADAwkAAWsRAAPTFQACOx0AAMslAAMzKQABmzEAAAM5AAJrPQAA+0UAA2NJAAHLUQAAW1kAAsNdAAErZQADk2kAAftxAACLeQAC830AAVuFAAPDiQACU5EAALuZAAMjnQABi6UAAButAAKDsQAA67kAA1O9AAHjxQAAS80AAtvRAAFr2QAD090AAjvlAADz7QADW/EAAcP5AAAoAQQCuAUEASANBAOIEQQCGBkEAIAhBALoJQQBUC0EA+AxBAJIOQQAsEEEAxhFBAGATQQAEFUEAnhZBADgYQQDSGUEAdhtBABAdQQCqHkEATiBBAOghQQCCI0EAHCVBAMAmQQBaKEEA9ClBAI4rQQAoLUEAzC5BAGYwQQAAMkEAmjNBAD41QQDYNkEAcjhBABY6QQCwO0EASj1BAOQ+QQCIQEEAIkJBALxDQQBWRUEA+kZBAJRIQQAuSkEAyEtBAGJNQQAGT0EAoFBBADpSQQDeU0EAeFVBABJXQQCsWEEAUFpBAOpbQQCEXUEAHl9BAMJgQQBcYkEA9mNBAJBlQQAqZ0EAzmhBAGhqQQACbEEApm1BAEBvQQDacEEAdHJBABh0QQCydUEATHdBAOZ4QQCAekEAJHxBAL59QQBYf0EA/IBBAJaCQQAwhEEAyoVBAG6HQQAIiUEAoopBADyMQQDgjUEAeo9BABSRQQCukkEAUpRBAOyVQQCGl0EAIJlBAMSaQQBenEEA+J1BAJKfQQAsoUEA0KJBAGqkQQAEpkEAqKdBAEKpQQDcqkEAdqxBABCuQQC0r0EATrFBAOiyQQCCtEEAJrZBAMC3QQBauUEA/rpBAJi8QQAyvkEAzL9BAHDBQQAKw0EApMRBAD7GQQDYx0EAfMlBABbLQQCwzEEASs5BAO7PQQCI0UEAItNBAMbUQQBg1kEA+tdBAJTZQQA420EA0txBAGzeQQAG4EEAoOFBAETjQQDe5EEAeOZBABLoQQC26UEAUOtBAOrsQQCO7kEAKPBBAMLxQQBc80EAAPVBAJr2QQA0+EEAzvlBAGj7QQAM/UEApv5BAEAAQgDaAUIAfgNCABgFQgCyBkIAVghCAPAJQgCKC0IAJA1CAMgOQgBiEEIA/BFCAJYTQgAwFUIA1BZCAG4YQgAIGkIArBtCAEYdQgDgHkIAeiBCAB4iQgC4I0IAUiVCAOwmQgCGKEIAKipCAMQrQgBeLUIA+C5CAJwwQgA2MkIA0DNCAHQ1QgAON0IAqDhCAEI6QgDmO0IAgD1CABo/QgC0QEIATkJCAPJDQgCMRUIAJkdCAMBIQgBkSkIA/ktCAJhNQgA8T0IA1lBCAHBSQgAKVEIArlVCAEhXQgDiWEIAfFpCABZcQgC6XUIAVF9CAO5gQgCIYkIALGRCAMZlQgBgZ0IABGlCAJ5qQgA4bEIA0m1CAHZvQgAQcUIAqnJCAER0QgDedUIAgndCABx5QgC2ekIAUHxCAPR9QgCOf0IAKIFCAMyCQgBmhEIAAIZCAJqHQgA+iUIA2IpCAHKMQgAMjkIApo9CAEqRQgDkkkIAfpRCABiWQgC8l0IAVplCAPCaQgCUnEIALp5CAMifQgBioUIABqNCAKCkQgA6pkIA1KdCAG6pQgASq0IArKxCAEauQgDgr0IAhLFCAB6zQgC4tEIAXLZCAPa3QgCQuUIAKrtCAM68QgByvkIADMBCAKbBQgBKw0IA5MRCAH7GQgAYyEIAvMlCAFbLQgDwzEIAis5CAC7QQgDI0UIAYtNCAAbVQgCg1kIAOthCANTZQgBu20IAEt1CAKzeQgBG4EIA4OFCAITjQgAe5UIAuOZCAFzoQgD26UIAkOtCACrtQgDE7kIAaPBCAALyQgCc80IANvVCANr2QgB0+EIADvpCALL7QgBM/UIA5v5CAIAAQwAkAkMAvgNDAFgFQwDyBkMAjAhDADAKQwDKC0MAZA1DAAgPQwCiEEMAPBJDANYTQwB6FUMAFBdDAK4YQwBIGkMA4htDAIYdQwAgH0MAuiBDAF4iQwD4I0MAkiVDACwnQwDQKEMAaipDAAQsQwCeLUMAOC9DANwwQwB2MkMAEDRDAKo1QwBON0MA6DhDAII6QwAmPEMAwD1DAFo/QwD0QEMAjkJDADJEQwDMRUMAZkdDAApJQwCkSkMAPkxDANhNQwB8T0MAFlFDALBSQwBKVEMA5FVDAIhXQwAiWUMAvFpDAGBcQwD6XUMAlF9DAC5hQwDSYkMAbGRDAAZmQwCgZ0MAOmlDAN5qQwB4bEMAEm5DAKxvQwBQcUMA6nJDAIR0QwAodkMAwndDAFx5QwD2ekMAmnxDADR+QwDOf0MAaIFDAAKDQwCmhEMAQIZDANqHQwB0iUMAGItDALKMQwBMjkMA8I9DAIqRQwAkk0MAvpRDAGKWQwD8l0MAlplDADCbQwDKnEMAbp5DAAigQwCioUMAPKNDAOCkQwB6pkMAFKhDALipQwBSq0MA7KxDAIauQwAqsEMAxLFDAF6zQwD4tEMAkrZDADa4QwDQuUMAartDAA69QwCovkMAQsBDANzBQwCAw0MAGsVDALTGQwBOyEMA6MlDAIzLQwAmzUMAwM5DAFrQQwD+0UMAmNNDADLVQwDM1kMAcNhDAAraQwCk20MASN1DAOLeQwB84EMAFuJDALrjQwBU5UMA7uZDAIjoQwAi6kMAxutDAGDtQwD67kMAlPBDADjyQwDS80MAbPVDABD3QwCq+EMARPpDAN77QwCC/UMAHP9DALYARABQAkQA6gNEAI4FRAAoB0QAwghEAFwKRAAADEQAmg1EADQPRADYEEQAchJEAAwURACmFUQAShdEAOQYRAB+GkQAGBxEALIdRABWH0QA8CBEAIoiRAAkJEQAyCVEAGInRAD8KEQAoCpEADosRADULUQAbi9EABIxRACsMkQARjREAOA1RAB6N0QAHjlEALg6RABSPEQA7D1EAJA/RAAqQUQAxEJEAGhERAACRkQAnEdEADZJRADaSkQAdExEAA5ORACoT0QAQlFEAOZSRACAVEQAGlZEAL5XRABYWUQA8lpEAIxcRAAmXkQAyl9EAGRhRAD+YkQAmGREADxmRADWZ0QAcGlEABRrRACubEQASG5EAOJvRACGcUQAIHNEALp0RABUdkQA7ndEAJJ5RAAse0QAxnxEAGB+RAAEgEQAnoFEADiDRADchEQAdoZEABCIRACqiUQATotEAOiMRACCjkQAHJBEALaRRABak0QA9JREAI6WRAAomEQAzJlEAGabRAAAnUQAmp5EAD6gRADYoUQAcqNEAAylRACwpkQASqhEAOSpRACIq0QAIq1EALyuRABWsEQA+rFEAJSzRAAutUQAyLZEAGK4RAAGukQAoLtEADq9RADevkQAeMBEABLCRACsw0QAUMVEAOrGRACEyEQAHspEALjLRABczUQA9s5EAJDQRAAq0kQAztNEAGjVRAAC10QApthEAEDaRADa20QAdN1EAA7fRACy4EQATOJEAObjRACA5UQAJOdEAL7oRABY6kQA/OtEAJbtRAAw70QAyvBEAG7yRAAI9EQAovVEADz3RADW+EQAevpEABT8RACu/UQAUv9EAOwARQCGAkUAIARFAMQFRQBeB0UA+AhFAJIKRQAsDEUA0A1FAGoPRQAEEUUAnhJFAEIURQDcFUUAdhdFABoZRQC0GkUAThxFAOgdRQCMH0UAJiFFAMAiRQBaJEUA9CVFAJgnRQAyKUUAzCpFAGYsRQAKLkUApC9FAD4xRQDiMkUAfDRFABY2RQCwN0UASjlFAO46RQCIPEUAIj5FALw/RQBgQUUA+kJFAJRERQA4RkUA0kdFAGxJRQAGS0UAoExFAERORQDeT0UAeFFFABJTRQC2VEUAUFZFAOpXRQCOWUUAKFtFAMJcRQBcXkUAAGBFAJphRQA0Y0UAzmRFAHJmRQAMaEUApmlFAEBrRQDabEUAfm5FABhwRQCycUUAVnNFAPB0RQCKdkUAJHhFAMh5RQBie0UA/HxFAJZ+RQAwgEUA1IFFAG6DRQAIhUUAooZFAEaIRQDgiUUAeotFAB6NRQC4jkUAUpBFAOyRRQCQk0UAKpVFAMSWRQBemEUA+JlFAJybRQA2nUUA0J5FAHSgRQAOokUAqKNFAEKlRQDmpkUAgKhFABqqRQC0q0UATq1FAPKuRQCMsEUAJrJFAMCzRQBktUUA/rZFAJi4RQA8ukUA1rtFAHC9RQAKv0UApMBFAEjCRQDiw0UAfMVFACDHRQC6yEUAVMpFAO7LRQCSzUUALM9FAMbQRQBg0kUA+tNFAJ7VRQA410UA0thFAGzaRQAQ3EUAqt1FAETfRQDo4EUAguJFABzkRQC25UUAWudFAPToRQCO6kUAKOxFAMLtRQBm70UAAPFFAJryRQA09EUA2PVFAHL3RQAM+UUAsPpFAEr8RQDk/UUAfv9FACIBRgC8AkYAVgRGAPAFRgCKB0YALglGAMgKRgBiDEYA/A1GAKAPRgA6EUYA1BJGAHgURgASFkYArBdGAEYZRgDqGkYAhBxGAB4eRgC4H0YAUiFGAPYiRgCQJEYAKiZGAMQnRgBoKUYAAitGAJwsRgBALkYA2i9GAHQxRgAOM0YAsjRGAEw2RgDmN0YAgDlGABo7RgC+PEYAWD5GAPI/RgCMQUYAMENGAMpERgBkRkYACEhGAKJJRgA8S0YA1kxGAHpORgAUUEYArlFGAEhTRgDiVEYAhlZGACBYRgC6WUYAXltGAPhcRgCSXkYALGBGAMZhRgBqY0YABGVGAJ5mRgA4aEYA3GlGAHZrRgAQbUYAqm5GAE5wRgDocUYAgnNGACZ1RgDAdkYAWnhGAPR5RgCOe0YAMn1GAMx+RgBmgEYAAIJGAKSDRgA+hUYA2IZGAHyIRgAWikYAsItGAEqNRgDujkYAiJBGACKSRgC8k0YAVpVGAPqWRgCUmEYALppGAMibRgBsnUYABp9GAKCgRgBEokYA3qNGAHilRgASp0YAtqhGAFCqRgDqq0YAhK1GAB6vRgDCsEYAXLJGAPazRgCQtUYANLdGAM64RgBoukYAArxGAKa9RgBAv0YA2sBGAH7CRgAYxEYAssVGAEzHRgDmyEYAispGACTMRgC+zUYAWM9GAPzQRgCW0kYAMNRGANTVRgBu10YACNlGAKLaRgBG3EYA4N1GAHrfRgAU4UYAruJGAFLkRgDs5UYAhudGACrpRgDE6kYAXuxGAPjtRgCS70YANvFGANDyRgBq9EYABPZGAKj3RgBC+UYA3PpGAID8RgAa/kYAtP9GAE4BRwDoAkcAjARHACYGRwDAB0cAWglHAP4KRwCYDEcAMg5HANYPRwBwEUcAChNHAKQURwBIFkcA4hdHAHwZRwAWG0cAsBxHAFQeRwDuH0cAiCFHACIjRwDGJEcAYCZHAPonRwCeKUcAOCtHANIsRwBsLkcAEDBHAKoxRwBEM0cA3jRHAHg2RwAcOEcAtjlHAFA7RwDqPEcAjj5HAChARwDCQUcAZkNHAABFRwCaRkcANEhHAM5JRwByS0cADE1HAKZORwBAUEcA5FFHAH5TRwAYVUcAslZHAFZYRwDwWUcAiltHAC5dRwDIXkcAYmBHAPxhRwCWY0cAOmVHANRmRwBuaEcACGpHAKxrRwBGbUcA4G5HAHpwRwAeckcAuHNHAFJ1RwD2dkcAkHhHACp6RwDEe0cAXn1HAAJ/RwCcgEcANoJHANCDRwB0hUcADodHAKiIRwBCikcA5otHAICNRwAaj0cAvpBHAFiSRwDyk0cAjJVHACaXRwDKmEcAZJpHAP6bRwCYnUcAPJ9HANagRwBwokcACqRHAK6lRwBIp0cA4qhHAIaqRwAgrEcAuq1HAFSvRwD4sEcAkrJHACy0RwDGtUcAardHAAS5RwCeukcAOLxHANy9RwB2v0cAEMFHAKrCRwBExEcA6MVHAILHRwAcyUcAtspHAFrMRwD0zUcAjs9HADLRRwDM0kcAZtRHAADWRwCk10cAPtlHANjaRwBy3EcADN5HALDfRwBK4UcA5OJHAH7kRwAi5kcAvOdHAFbpRwD66kcAlOxHAC7uRwDI70cAbPFHAAbzRwCg9EcAOvZHANT3RwB4+UcAEvtHAKz8RwBG/kcA6v9HAIQBSAAeA0gAwgRIAFwGSAD2B0gAkAlIADQLSADODEgAaA5IAAIQSACcEUgAQBNIANoUSAB0FkgADhhIALIZSABMG0gA5hxIAIoeSAAkIEgAviFIAFgjSAD8JEgAliZIADAoSADKKUgAZCtIAAgtSACiLkgAPDBIAOAxSAB6M0gAFDVIAK42SABIOEgA7DlIAIY7SAAgPUgAxD5IAF5ASAD4QUgAkkNIACxFSADQRkgAakhIAARKSACoS0gAQk1IANxOSAB2UEgAGlJIALRTSABOVUgA6FZIAIxYSAAmWkgAwFtIAFpdSAD0XkgAmGBIADJiSADMY0gAcGVIAApnSACkaEgAPmpIAOJrSAB8bUgAFm9IALBwSABKckgA7nNIAIh1SAAid0gAvHhIAGB6SAD6e0gAlH1IADh/SADSgEgAbIJIAAaESACqhUgARIdIAN6ISAB4ikgAEoxIALaNSABQj0gA6pBIAISSSAAolEgAwpVIAFyXSAAAmUgAmppIADScSADOnUgAcp9IAAyhSACmokgAQKRIANqlSAB+p0gAGKlIALKqSABMrEgA8K1IAIqvSAAksUgAyLJIAGK0SAD8tUgAlrdIADq5SADUukgAbrxIAAi+SACiv0gARsFIAODCSAB6xEgAHsZIALjHSABSyUgA7MpIAIbMSAAqzkgAxM9IAF7RSAD40kgAnNRIADbWSADQ10gAatlIAA7bSACo3EgAQt5IAObfSACA4UgAGuNIALTkSABY5kgA8udIAIzpSAAm60gAwOxIAGTuSAD+70gAmPFIADLzSADW9EgAcPZIAAr4SACu+UgASPtIAOL8SAB8/kgAIABJALoBSQBUA0kA7gRJAIgGSQAsCEkAxglJAGALSQD6DEkAng5JADgQSQDSEUkAbBNJABAVSQCqFkkARBhJAN4ZSQCCG0kAHB1JALYeSQBQIEkA9CFJAI4jSQAoJUkAzCZJAGYoSQAAKkkAmitJADQtSQDYLkkAcjBJAAwySQCwM0kASjVJAOQ2SQB+OEkAIjpJALw7SQBWPUkA8D5JAIpASQAuQkkAyENJAGJFSQD8RkkAoEhJADpKSQDUS0kAeE1JABJPSQCsUEkARlJJAOBTSQCEVUkAHldJALhYSQBSWkkA9ltJAJBdSQAqX0kAzmBJAGhiSQACZEkAnGVJAEBnSQDaaEkAdGpJAA5sSQCobUkATG9JAOZwSQCAckkAGnRJAL51SQBYd0kA8nhJAIx6SQAwfEkAyn1JAGR/SQAIgUkAooJJADyESQDWhUkAcIdJABSJSQCuikkASIxJAOKNSQCGj0kAIJFJALqSSQBUlEkA+JVJAJKXSQAsmUkA0JpJAGqcSQAEnkkAnp9JAEKhSQDcokkAdqRJABCmSQCqp0kATqlJAOiqSQCCrEkAHK5JAMCvSQBasUkA9LJJAJi0SQAytkkAzLdJAGa5SQAKu0kApLxJAD6+SQDYv0kAcsFJABbDSQCwxEkASsZJAOTHSQCIyUkAIstJALzMSQBgzkkA+s9JAJTRSQAu00kA0tRJAGzWSQAG2EkAoNlJADrbSQDe3EkAeN5JABLgSQCs4UkAUONJAOrkSQCE5kkAKOhJAMLpSQBc60kA9uxJAJDuSQA08EkAzvFJAGjzSQAC9UkApvZJAED4SQDa+UkAdPtJABj9SQCy/kkATABKAOYBSgCKA0oAJAVKAL4GSgBYCEoA/AlKAJYLSgAwDUoAyg5KAG4QSgAIEkoAohNKADwVSgDgFkoAehhKABQaSgC4G0oAUh1KAOweSgCGIEoAKiJKAMQjSgBeJUoA+CZKAJwoSgA2KkoA0CtKAGotSgAEL0oAqDBKAEIySgDcM0oAdjVKABo3SgC0OEoATjpKAPI7SgCMPUoAJj9KAMBASgBaQkoA/kNKAJhFSgAyR0oAzEhKAHBKSgAKTEoApE1KAD5PSgDiUEoAfFJKABZUSgC6VUoAVFdKAO5YSgCIWkoALFxKAMZdSgBgX0oA+mBKAJRiSgA4ZEoA0mVKAGxnSgAGaUoAqmpKAERsSgDebUoAeG9KABxxSgC2ckoAUHRKAOp1SgCOd0oAKHlKAMJ6SgBmfEoAAH5KAJp/SgA0gUoAzoJKAHKESgAMhkoApodKAECJSgDkikoAfoxKABiOSgCyj0oAVpFKAPCSSgCKlEoALpZKAMiXSgBimUoA/JpKAKCcSgA6nkoA1J9KAG6hSgAIo0oArKRKAEamSgDgp0oAeqlKAB6rSgC4rEoAUq5KAOyvSgCQsUoAKrNKAMS0SgBotkoAArhKAJy5SgA2u0oA0LxKAHS+SgAOwEoAqMFKAELDSgDmxEoAgMZKABrISgC+yUoAWMtKAPLMSgCMzkoAJtBKAMrRSgBk00oA/tRKAJjWSgA82EoA1tlKAHDbSgAK3UoArt5KAEjgSgDi4UoAhuNKACDlSgC65koAVOhKAO7pSgCS60oALO1KAMbuSgBg8EoABPJKAJ7zSgA49UoA0vZKAHb4SgAQ+koAqvtKAE79SgDo/koAggBLABwCSwC2A0sAWgVLAPQGSwCOCEsAKApLAMwLSwBmDUsAAA9LAKQQSwA+EksA2BNLAHIVSwAWF0sAsBhLAEoaSwDkG0sAfh1LACIfSwC8IEsAViJLAPAjSwCUJUsALidLAMgoSwBsKksABixLAKAtSwA6L0sA3jBLAHgySwASNEsArDVLAEY3SwDqOEsAhDpLAB48SwC4PUsAXD9LAPZASwCQQksANERLAM5FSwBoR0sAAklLAKZKSwBATEsA2k1LAHRPSwAOUUsAslJLAExUSwDmVUsAgFdLACRZSwC+WksAWFxLAPxdSwCWX0sAMGFLAMpiSwBkZEsACGZLAKJnSwA8aUsA1mpLAHpsSwAUbksArm9LAFJxSwDscksAhnRLACB2SwDEd0sAXnlLAPh6SwCSfEsALH5LANB/SwBqgUsABINLAJ6ESwBChksA3IdLAHaJSwAai0sAtIxLAE6OSwDoj0sAjJFLACaTSwDAlEsAWpZLAPSXSwCYmUsAMptLAMycSwBmnksACqBLAKShSwA+o0sA4qRLAHymSwAWqEsAsKlLAEqrSwDurEsAiK5LACKwSwC8sUsAYLNLAPq0SwCUtksALrhLANK5SwBsu0sABr1LAKq+SwBEwEsA3sFLAHjDSwASxUsAtsZLAFDISwDqyUsAjstLACjNSwDCzksAXNBLAADSSwCa00sANNVLAM7WSwBo2EsADNpLAKbbSwBA3UsA2t5LAH7gSwAY4ksAsuNLAEzlSwDw5ksAiuhLACTqSwC+60sAYu1LAPzuSwCW8EsAOvJLANTzSwBu9UsACPdLAKL4SwBG+ksA4PtLAHr9SwAU/0sAuABMAFICTADsA0wAkAVMACoHTADECEwAXgpMAPgLTACcDUwANg9MANAQTABqEkwADhRMAKgVTABCF0wA5hhMAIAaTAAaHEwAtB1MAE4fTADyIEwAjCJMACYkTADAJUwAZCdMAP4oTACYKkwAPCxMANYtTABwL0wACjFMAKQyTABINEwA4jVMAHw3TAAWOUwAujpMAFQ8TADuPUwAkj9MACxBTADGQkwAYERMAARGTACeR0wAOElMANJKTABsTEwAEE5MAKpPTABEUUwA6FJMAIJUTAAcVkwAtldMAFpZTAD0WkwAjlxMADxeTADWX0wAcGFMAApjTACkZEwASGZMAOJnTAB8aUwAFmtMALpsTABUbkwA7m9MAJJxTAAsc0wAxnRMAGB2TAAEeEwAnnlMADh7TADSfEwAbH5MABCATACqgUwARINMAN6ETACChkwAHIhMALaJTABai0wA9IxMAI6OTAAokEwAwpFMAGaTTAAAlUwAmpZMADSYTADYmUwAcptMAAydTACmnkwASqBMAOShTAB+o0wAIqVMALymTABWqEwA8KlMAIqrTAAurUwAyK5MAGKwTAD8sUwAoLNMADq1TADUtkwAbrhMABK6TACsu0wARr1MAOq+TACEwEwAHsJMALjDTABSxUwA9sZMAJDITAAqykwAxMtMAGjNTAACz0wAnNBMADbSTADa00wAdNVMAA7XTACo2EwATNpMAObbTACA3UwAGt9MAL7gTABY4kwA8uNMAJblTAAw50wAyuhMAGTqTAD+60wAou1MADzvTADW8EwAcPJMAAr0TACu9UwASPdMAOz4TACG+kwAIPxMALr9TABe/0wA+ABNAJICTQAsBE0AxgVNAGoHTQAECU0AngpNADgMTQDcDU0Adg9NABARTQC0Ek0AThRNAOgVTQCCF00AJhlNAMAaTQBaHE0A9B1NAI4fTQAyIU0AzCJNAGYkTQAAJk0ApCdNAD4pTQDYKk0AfCxNABYuTQCwL00ASjFNAOQyTQCINE0AIjZNALw3TQBWOU0A+jpNAJQ8TQAuPk0A0j9NAGxBTQAGQ00AoERNAERGTQDeR00AeElNABJLTQCsTE0AUE5NAOpPTQCEUU0AHlNNALhUTQBcVk0A9ldNAJpZTQA0W00AzlxNAGheTQACYE0ApmFNAEBjTQDaZE0AdGZNABhoTQCyaU0ATGtNAPBsTQCKbk0AJHBNAL5xTQBic00A/HRNAJZ2TQAweE0AynlNAG57TQAIfU0Aon5NADyATQDggU0AeoNNABSFTQC4hk0AUohNAOyJTQCGi00AII1NAMSOTQBekE0A+JFNAJKTTQA2lU0A0JZNAGqYTQAEmk0AqJtNAEKdTQDcnk0AdqBNABCiTQC0o00ATqVNAOimTQCMqE0AJqpNAMCrTQBarU0A/q5NAJiwTQAysk0AzLNNAHC1TQAKt00ApLhNAD66TQDiu00AfL1NABa/TQC6wE0AVMJNAO7DTQCIxU0AIsdNAMbITQBgyk0A+stNAJTNTQA4z00A0tBNAGzSTQAG1E0AoNVNAETXTQDe2E0AgtpNABzcTQC23U0AUN9NAOrgTQCO4k0AKORNAMLlTQBc500AAOlNAJrqTQA07E0Azu1NAHLvTQAM8U0ApvJNAED0TQDk9U0AfvdNABj5TQC8+k0AVvxNAPD9TQCK/00AJAFOAMgCTgBiBE4A/AVOAJYHTgA6CU4A1ApOAG4MTgAIDk4ArA9OAEYRTgDgEk4AhBROAB4WTgC4F04AUhlOAPYaTgCQHE4AKh5OAMQfTgBeIU4AAiNOAJwkTgA2Jk4A0CdOAGopTgAOK04AqCxOAEIuTgDmL04AgDFOABozTgC+NE4AWDZOAPI3TgCMOU4AJjtOAMo8TgBkPk4A/j9OAJhBTgA8Q04A1kROAHBGTgAKSE4ArklOAEhLTgDiTE4Ahk5OACBQTgC6UU4AVFNOAO5UTgCSVk4ALFhOAMZZTgBgW04ABF1OAJ5eTgA4YE4A0mFOAHZjTgAQZU4AqmZOAE5oTgDoaU4AgmtOABxtTgC2bk4AWnBOAPRxTgCOc04AKHVOAMJ2TgBmeE4AAHpOAJp7TgA+fU4A2H5OAHKATgAWgk4AsINOAEqFTgDkhk4AfohOACKKTgC8i04AVo1OAPCOTgCUkE4ALpJOAMiTTgBslU4ABpdOAKCYTgA6mk4A1JtOAHidTgASn04ArKBOAEaiTgDgo04AhKVOAB6nTgC4qE4AXKpOAParTgCQrU4ANK9OAM6wTgBosk4AArROAJy1TgBAt04A2rhOAHS6TgAOvE4AqL1OAEy/TgDmwE4AisJOACTETgC+xU4AWMdOAPLITgCWyk4AMMxOAMrNTgBkz04ACNFOAKLSTgA81E4A1tVOAHrXTgAU2U4ArtpOAFLcTgDs3U4Aht9OACDhTgC64k4AXuROAPjlTgCS504ALOlOANDqTgBq7E4ABO5OAJ7vTgBC8U4A3PJOAHb0TgAa9k4AtPdOAE75TgDo+k4AgvxOACb+TgDA/04AWgFPAPQCTwCYBE8AMgZPAMwHTwBmCU8ACgtPAKQMTwA+Dk8A4g9PAHwRTwAWE08AsBRPAEoWTwDuF08AiBlPACIbTwC8HE8AYB5PAPofTwCUIU8ALiNPANIkTwBsJk8ABihPAKopTwBEK08A3ixPAHguTwASME8AtjFPAFAzTwDqNE8AhDZPACg4TwDCOU8AXDtPAPY8TwCaPk8ANEBPAM5BTwByQ08ADEVPAKZGTwBASE8A2klPAH5LTwAYTU8Ask5PAExQTwDwUU8AilNPACRVTwC+Vk8AYlhPAPxZTwCWW08AOl1PANReTwBuYE8ACGJPAKJjTwBGZU8A4GZPAHpoTwAUak8AuGtPAFJtTwDsbk8AkHBPACpyTwDEc08AXnVPAAJ3TwCceE8ANnpPANB7TwB0fU8ADn9PAKiATwBCgk8A5oNPAICFTwAah08AtIhPAFiKTwDyi08AjI1PACaPTwDAkE8AZJJPAP6TTwCYlU8APJdPANaYTwBwmk8ACpxPAKSdTwBIn08A4qBPAHyiTwAWpE8AuqVPAFSnTwDuqE8AkqpPACysTwDGrU8AYK9PAPqwTwCesk8AOLRPANK1TwBst08AELlPAKq6TwBEvE8A6L1PAIK/TwAcwU8AtsJPAFDETwD0xU8AjsdPACjJTwDCyk8AZsxPAADOTwCaz08APtFPANjSTwBy1E8ADNZPAKbXTwBK2U8A5NpPAH7cTwAi3k8AvN9PAFbhTwDw4k8AiuRPAC7mTwDI508AYulPAPzqTwCg7E8AOu5PANTvTwBu8U8AEvNPAKz0TwBG9k8A4PdPAIT5TwAe+08AuPxPAFL+TwD2/08AkAFQACoDUADEBFAAaAZQAAIIUACcCVAANgtQANoMUAB0DlAADhBQAKgRUABME1AA5hRQAIAWUAAaGFAAvhlQAFgbUADyHFAAjB5QADAgUADKIVAAZCNQAAglUACiJlAAPChQANYpUABwK1AAFC1QAK4uUABIMFAA4jFQAIYzUAAgNVAAujZQAF44UAD4OVAAkjtQACw9UADGPlAAakBQAARCUACeQ1AAOEVQANxGUAB2SFAAEEpQALRLUABOTVAA6E5QAIJQUAAcUlAAwFNQAFpVUAD0VlAAjlhQAChaUADMW1AAZl1QAApfUACkYFAAPmJQANhjUAByZVAAFmdQALBoUABKalAA5GtQAIhtUAAib1AAvHBQAFZyUAD6c1AAlHVQAC53UADSeFAAbHpQAAZ8UACgfVAAOn9QAN6AUAB4glAAEoRQAKyFUABQh1AA6ohQAISKUAAejFAAwo1QAFyPUAD2kFAAmpJQADSUUADOlVAAaJdQAAKZUACmmlAAQJxQANqdUAB0n1AAGKFQALKiUABMpFAA5qVQAIqnUAAkqVAAvqpQAGKsUADyrVAAlq9QADCxUADUslAAbrRQAAi2UACit1AAPLlQAOC6UAB6vFAAFL5QAK6/UABSwVAA7MJQAIbEUAAgxlAAxMdQAF7JUAD4ylAAksxQADbOUADQz1AAatFQAATTUACo1FAAQtZQANzXUACA2VAAGttQALTcUABO3lAA6N9QAIzhUAAm41AAwORQAFrmUAD051AAmOlQADLrUADW7FAAcO5QAArwUACk8VAAPvNQAOL0UAB89lAAFvhQALD5UABU+1AA7vxQAIj+UAAiAFEAxgFRAGADUQD6BFEAngZRADgIUQDSCVEAbAtRAAYNUQCqDlEARBBRAN4RUQB4E1EAHBVRALYWUQBQGFEA6hlRAI4bUQAoHVEAwh5RAFwgUQAAIlEAmiNRADQlUQDOJlEAcihRAAwqUQCmK1EASi1RAOQuUQB+MFEAGDJRALIzUQBWNVEA8DZRAIo4UQAkOlEAyDtRAGI9UQD8PlEAlkBRADpCUQDUQ1EAbkVRABJHUQCsSFEARkpRAOBLUQB6TVEAHk9RALhQUQBmUlEAAFRRAJpVUQA0V1EAzlhRAHJaUQAMXFEApl1RAEpfUQDkYFEAfmJRABhkUQCyZVEAVmdRAPBoUQCKalEAJGxRAMhtUQBib1EA/HBRAJZyUQA6dFEA1HVRAG53UQAIeVEArHpRAEZ8UQDgfVEAhH9RAB6BUQC4glEAUoRRAOyFUQCQh1EAKolRAMSKUQBejFEAAo5RAJyPUQA2kVEA0JJRAHSUUQAOllEAqJdRAEyZUQDmmlEAgJxRABqeUQC+n1EAWKFRAPKiUQCMpFEAJqZRAMqnUQBkqVEA/qpRAJisUQAyrlEA1q9RAHCxUQAUs1EArrRRAEi2UQDit1EAfLlRABa7UQC6vFEAVL5RAPi/UQCSwVEALMNRAMbEUQBqxlEABMhRAJ7JUQA4y1EA0sxRAHbOUQAQ0FEAqtFRAETTUQDo1FEAgtZRABzYUQC22VEAWttRAPTcUQCO3lEAMuBRAMzhUQBm41EAAOVRAJrmUQA+6FEA2OlRAHLrUQAM7VEAsO5RAErwUQDk8VEAfvNRACL1UQC89lEAVvhRAPr5UQCU+1EALv1RAMj+UQBiAFIABgJSAKADUgA6BVIA1AZSAHgIUgASClIArAtSAEYNUgDqDlIAhBBSAB4SUgDCE1IAXBVSAPYWUgCQGFIAKhpSAM4bUgBoHVIAAh9SAJwgUgA2IlIA2iNSAHQlUgAYJ1IAsihSAEwqUgDmK1IAgC1SACQvUgC+MFIAWDJSAPIzUgCWNVIAMDdSAMo4UgBkOlIACDxSAKI9UgA8P1IA4EBSAHpCUgAURFIArkVSAEhHUgDsSFIAhkpSACBMUgC6TVIAXk9SAPhQUgCSUlIALFRSAMZVUgBqV1IABFlSAKhaUgBCXFIA3F1SAHZfUgAQYVIAtGJSAE5kUgDoZVIAgmdSACZpUgDAalIAWmxSAPRtUgCOb1IAMnFSAMxyUgBwdFIACnZSAKR3UgA+eVIA4npSAHx8UgAWflIAsH9SAEqBUgDuglIAiIRSACKGUgC8h1IAYIlSAPqKUgCUjFIAOI5SANKPUgBskVIABpNSAKCUUgBEllIA3pdSAHiZUgASm1IAtpxSAFCeUgDqn1IAhKFSACijUgDCpFIAXKZSAACoUgCaqVIANKtSAM6sUgBorlIADLBSAKaxUgBAs1IA2rRSAH62UgAYuFIAsrlSAEy7UgDwvFIAir5SACTAUgDIwVIAYsNSAPzEUgCWxlIAMMhSANTJUgBuy1IACM1SAKLOUgBG0FIA4NFSAHrTUgAU1VIAuNZSAFLYUgDs2VIAkNtSACrdUgDE3lIAXuBSAPjhUgCc41IANuVSANDmUgBq6FIADupSAKjrUgBC7VIA3O5SAHbwUgAa8lIAtPNSAE71UgDy9lIAjPhSACb6UgDA+1IAZP1SAP7+UgCYAFMAMgJTANYDUwBwBVMACgdTAKQIUwA+ClMA4gtTAHwNUwAWD1MAuhBTAFQSUwDuE1MAiBVTACwXUwDGGFMAYBpTAAQcUwCeHVMAOB9TANIgUwBsIlMAECRTAKolUwBEJ1MA3ihTAHgqUwAcLFMAti1TAFAvUwD0MFMAjjJTACg0UwDCNVMAZjdTAAA5UwCaOlMANDxTANg9UwByP1MADEFTALBCUwBKRFMA5EVTAH5HUwAYSVMAvEpTAFZMUwDwTVMAik9TACRRUwDIUlMAYlRTAAZWUwCgV1MAOllTANRaUwBuXFMAEl5TAKxfUwBGYVMA4GJTAHpkUwAeZlMAuGdTAFxpUwD2alMAkGxTACpuUwDEb1MAaHFTAAJzUwCcdFMANnZTANp3UwB0eVMADntTAKh8UwBMflMA5n9TAICBUwAag1MAvoRTAFiGUwDyh1MAjIlTADCLUwDKjFMAZI5TAP6PUwCikVMAPJNTANaUUwB6llMAFJhTAK6ZUwBIm1MA4pxTAIaeUwAgoFMAuqFTAF6jUwD4pFMAkqZTACyoUwDGqVMAaqtTAAStUwCerlMAOLBTANyxUwB2s1MAELVTALS2UwBOuFMA6LlTAIK7UwAcvVMAwL5TAFrAUwD0wVMAjsNTACjFUwDMxlMAZshTAADKUwCky1MAPs1TANjOUwBy0FMAFtJTALDTUwBK1VMA5NZTAIjYUwAi2lMAvNtTAFbdUwDw3lMAlOBTAC7iUwDS41MAbOVTAAbnUwCg6FMAOupTAN7rUwB47VMAEu9TAKzwUwBQ8lMA6vNTAIT1UwAe91MAwvhTAFz6UwD2+1MAmv1TADT/UwDOAFQAaAJUAAIEVACmBVQAQAdUANoIVAB0ClQAGAxUALINVABMD1QA5hBUAIoSVAAkFFQAvhVUAGIXVAD8GFQAlhpUADAcVADKHVQAbh9UAAghVACiIlQAPCRUANYlVAB6J1QAFClUAK4qVABSLFQA7C1UAIYvVAAgMVQAxDJUAF40VAD4NVQAkjdUADY5VADQOlQAajxUAAQ+VACeP1QAQkFUANxCVAB2RFQAGkZUALRHVABOSVQA6EpUAIxMVAAmTlQAwE9UAFpRVAD+UlQAmFRUADJWVADMV1QAZllUAApbVACkXFQASF5UAOJfVAB8YVQAFmNUALBkVABUZlQA7mdUAIhpVAAia1QAxmxUAGBuVAD6b1QAlHFUAC5zVADSdFQAbHZUAAZ4VACqeVQARHtUAN58VACCflQAHIBUALaBVABQg1QA6oRUAI6GVAAoiFQAwolUAFyLVAD2jFQAmo5UADSQVADYkVQAcpNUAAyVVACmllQAQJhUAOSZVAB+m1QAGJ1UALKeVABWoFQA8KFUAIqjVAAkpVQAyKZUAGKoVAD8qVQAoKtUADqtVADUrlQAbrBUAAiyVACss1QARrVUAOC2VAB6uFQAHrpUALi7VABSvVQA7L5UAJDAVAAqwlQAxMNUAGjFVAACx1QAnMhUADbKVADQy1QAdM1UAA7PVACo0FQAQtJUAObTVACA1VQAGtdUALTYVABO2lQA8ttUAIzdVAAw31QAyuBUAGTiVAD+41QAouVUADznVADW6FQAcOpUAArsVACu7VQASO9UAOLwVAB88lQAIPRUALr1VABU91QA7vhUAJL6VAAs/FQAxv1UAGD/VAAEAVUAngJVADgEVQDcBVUAdgdVABAJVQCqClUARAxVAOgNVQCCD1UAHBFVALYSVQBQFFUA9BVVAI4XVQAoGVUAzBpVAGYcVQAAHlUAmh9VAD4hVQDYIlUAciRVAAwmVQCwJ1UASilVAOQqVQB+LFUAGC5VALwvVQBWMVUA8DJVAJQ0VQAuNlUAyDdVAGI5VQAGO1UAoDxVADo+VQDUP1UAeEFVABJDVQCsRFUARkZVAOBHVQCESVUAHktVALhMVQBcTlUA9k9VAJBRVQA0U1UAzlRVAGhWVQACWFUAnFlVAEBbVQDaXFUAdF5VAA5gVQCoYVUATGNVAOZkVQCAZlUAJGhVAL5pVQBYa1UA/GxVAJZuVQAwcFUAynFVAGRzVQD+dFUAonZVADx4VQDWeVUAentVABR9VQCuflUASIBVAOyBVQCGg1UAIIVVALqGVQBeiFUA+IlVAJKLVQAsjVUAxo5VAGqQVQAEklUAnpNVAEKVVQDcllUAdphVABqaVQC0m1UATp1VAOieVQCCoFUAJqJVAMCjVQBapVUA9KZVAI6oVQAyqlUAzKtVAGatVQAKr1UApLBVAD6yVQDis1UAfLVVABa3VQCwuFUASrpVAO67VQCIvVUAIr9VALzAVQBWwlUA+sNVAJTFVQAux1UA0shVAGzKVQAGzFUAoM1VADrPVQDe0FUAeNJVABLUVQC21VUAUNdVAOrYVQCO2lUAKNxVAMLdVQBc31UA9uBVAJriVQA05FUAzuVVAGjnVQAC6VUApupVAEDsVQDa7VUAfu9VABjxVQCy8lUAVvRVAPD1VQCK91UAJPlVAL76VQBi/FUA/P1VAJb/VQAwAVYAygJWAG4EVgAIBlYAogdWAEYJVgDgClYAegxWAB4OVgC4D1YAUhFWAOwSVgCGFFYAKhZWAMQXVgBeGVYA+BpWAJIcVgA2HlYA0B9WAGohVgAOI1YAqCRWAEImVgDmJ1YAgClWABorVgC0LFYATi5WAPIvVgCMMVYAJjNWAMA0VgBaNlYA/jdWAJg5VgA8O1YA1jxWAHA+VgAKQFYApEFWAEhDVgDiRFYAfEZWABZIVgC6SVYAVEtWAO5MVgCITlYAIlBWAMZRVgBgU1YA+lRWAJ5WVgA4WFYA0llWAGxbVgAQXVYAql5WAERgVgDeYVYAeGNWABxlVgC2ZlYAUGhWAPRpVgCOa1YAKG1WAMxuVgBmcFYAAHJWAJpzVgA0dVYA2HZWAHJ4VgAMelYApntWAEp9VgDkflYAfoBWABiCVgCyg1YAVoVWAPCGVgCKiFYALopWAMiLVgBijVYABo9WAKCQVgA6klYA1JNWAG6VVgASl1YArJhWAEaaVgDgm1YAep1WAB6fVgC4oFYAUqJWAPajVgCQpVYAKqdWAM6oVgBoqlYAAqxWAJytVgA2r1YA2rBWAHSyVgAOtFYAqLVWAEy3VgDmuFYAgLpWACS8VgC+vVYAWL9WAPLAVgCMwlYAMMRWANTFVgBux1YAEslWAKzKVgBGzFYA4M1WAITPVgAe0VYAuNJWAFLUVgD21VYApNdWAEjZVgDi2lYAfNxWABbeVgC631YAVOFWAO7iVgCS5FYALOZWAMbnVgBg6VYA+upWAJ7sVgA47lYA0u9WAGzxVgAG81YAqvRWAET2VgDo91YAgvlWABz7VgC2/FYAUP5WAPT/VgCOAVcAKANXAMIEVwBmBlcAAAhXAJoJVwA0C1cA2AxXAHIOVwAMEFcAphFXAEoTVwDkFFcAfhZXABgYVwC8GVcAVhtXAPAcVwCKHlcAJCBXAMghVwBiI1cABiVXAKAmVwA6KFcA1ClXAG4rVwASLVcArC5XAEYwVwDgMVcAejNXAB41VwC4NlcAUjhXAPY5VwCQO1cAKj1XAMQ+VwBoQFcAAkJXAJxDVwA2RVcA2kZXAHRIVwAOSlcAqEtXAExNVwDmTlcAgFBXABpSVwC+U1cAWFVXAPJWVwCMWFcAJlpXAMpbVwBkXVcACF9XAKJgVwA8YlcA1mNXAHBlVwAUZ1cArmhXAEhqVwDia1cAfG1XACBvVwC6cFcAVHJXAPhzVwCSdVcALHdXAMZ4VwBqelcABHxXAJ59VwA4f1cA3IBXAHaCVwAQhFcAqoVXAESHVwDoiFcAgopXAByMVwDAjVcAWo9XAPSQVwCOklcAKJRXAMyVVwBml1cAAJlXAKSaVwA+nFcA2J1XAHKfVwAWoVcAsKJXAEqkVwDkpVcAiKdXACKpVwC8qlcAVqxXAPqtVwCUr1cALrFXAMiyVwBitFcABrZXAKC3VwA6uVcA3rpXAHi8VwASvlcArL9XAFDBVwDqwlcAhMRXAB7GVwDCx1cAXMlXAPbKVwCQzFcAKs5XAM7PVwBo0VcAAtNXAKbUVwBA1lcA2tdXAHTZVwAY21cAstxXAEzeVwDm31cAgOFXACTjVwC+5FcAWOZXAPznVwCW6VcAMOtXAMrsVwBu7lcACPBXAKLxVwA881cA4PRXAHr2VwAU+FcArvlXAFL7VwDs/FcAhv5XACoAWADEAVgAXgNYAPgEWACSBlgANghYANAJWABqC1gABA1YAJ4OWABCEFgA3BFYAIATWAAaFVgAtBZYAE4YWADoGVgAjBtYACYdWADAHlgAWiBYAPQhWACYI1gAMiVYAMwmWABwKFgACipYAKQrWAA+LVgA4i5YAHwwWAAWMlgAsDNYAFQ1WADuNlgAiDhYACI6WAC8O1gAYD1YAPo+WACUQFgAOEJYANJDWABsRVgABkdYAKpIWABESlgA3ktYAHhNWAAST1gAtlBYAFBSWADqU1gAjlVYAChXWADCWFgAXFpYAABcWACaXVgANF9YAM5gWAByYlgADGRYAKZlWABAZ1gA2mhYAH5qWAAYbFgAsm1YAFZvWADwcFgAinJYACR0WADIdVgAYndYAPx4WACWelgAOnxYANR9WABuf1gACIFYAKKCWABGhFgA4IVYAHqHWAAUiVgAuIpYAFKMWADsjVgAkI9YACqRWADEklgAXpRYAAKWWACcl1gANplYANCaWAB0nFgADp5YAKifWABCoVgA5qJYAICkWAAaplgAtKdYAFipWADyqlgAjKxYACauWADKr1gAZLFYAP6yWACYtFgAPLZYANa3WABwuVgACrtYAKS8WABIvlgA4r9YAHzBWAAgw1gAusRYAFTGWAD4x1gAkslYACzLWADGzFgAYM5YAATQWACe0VgAONNYANLUWAB21lgAENhYAKrZWABE21gA3txYAILeWAAc4FgAwOFYAFrjWAD05FgAjuZYACjoWADC6VgAZutYAADtWACa7lgAPvBYANjxWABy81gADPVYALD2WABK+FgA5PlYAH77WAAi/VgAvP5YAFYAWQDwAVkAlANZAC4FWQDIBlkAYghZAAYKWQCgC1kAOg1ZANQOWQB4EFkAEhJZAKwTWQBQFVkA6hZZAIQYWQAeGlkAuBtZAFwdWQD2HlkAkCBZACoiWQDEI1kAaCVZAAInWQCcKFkAQCpZANorWQB0LVkADi9ZALIwWQBMMlkA5jNZAIA1WQAkN1kAvjhZAFg6WQDyO1kAjD1ZADA/WQDKQFkAZEJZAAhEWQCiRVkAPEdZANZIWQB6SlkAFExZAK5NWQBIT1kA7FBZAIZSWQAgVFkAulVZAFRXWQD4WFkAklpZACxcWQDQXVkAal9ZAARhWQCeYlkAQmRZANxlWQB2Z1kAEGlZAKpqWQBObFkA6G1ZAIJvWQAmcVkAwHJZAFp0WQD+dVkAmHdZADJ5WQDMelkAZnxZAAp+WQCkf1kAPoFZANiCWQByhFkAFoZZALCHWQBKiVkA7opZAIiMWQAijlkAvI9ZAGCRWQD6klkAlJRZAC6WWQDSl1kAbJlZAAabWQCgnFkAOp5ZAN6fWQB4oVkAEqNZALakWQBQplkA6qdZAI6pWQAoq1kAwqxZAFyuWQD2r1kAmrFZADSzWQDOtFkAaLZZAAK4WQCmuVkAQLtZANq8WQB0vlkAGMBZALLBWQBWw1kA8MRZAIrGWQAkyFkAvslZAGLLWQD8zFkAls5ZADDQWQDK0VkAbtNZAAjVWQCi1lkAPNhZAODZWQB621kAHt1ZALjeWQBS4FkA7OFZAIbjWQAq5VkAxOZZAF7oWQD46VkAkutZADbtWQDQ7lkAavBZAA7yWQCo81kAQvVZAOb2WQCA+FkAGvpZALT7WQBO/VkA8v5ZAIwAWgAmAloAwANaAFoFWgD+BloAmAhaADIKWgDWC1oAcA1aAAoPWgCuEFoASBJaAOITWgB8FVoAFhdaALoYWgBUGloA7htaAIgdWgAiH1oAxiBaAGAiWgD6I1oAlCVaADgnWgDSKFoAdipaABAsWgCqLVoARC9aAN4wWgCCMloAHDRaALY1WgBQN1oA9DhaAI46WgAoPFoAwj1aAFw/WgAAQVoAmkJaAD5EWgDYRVoAckdaAAxJWgCmSloAQExaAORNWgB+T1oAGFFaALxSWgBWVFoA8FVaAIpXWgAuWVoAyFpaAGJcWgD8XVoAoF9aADphWgDUYloAbmRaABJmWgCsZ1oARmlaAOpqWgCEbFoAHm5aALhvWgBScVoA9nJaAJB0WgAqdloAxHdaAF55WgACe1oAnHxaADZ+WgDaf1oAdIFaAA6DWgCohFoATIZaAOaHWgCAiVoAGotaAL6MWgBYjloA8o9aAIyRWgAmk1oAypRaAGSWWgD+l1oAoplaADybWgDWnFoAcJ5aABSgWgCuoVoASKNaAOKkWgCGploAIKhaALqpWgBUq1oA7qxaAJKuWgAssFoAxrFaAGqzWgAEtVoAnrZaADi4WgDcuVoAdrtaABC9WgCqvloATsBaAOjBWgCCw1oAHMVaALbGWgBayFoA9MlaAI7LWgAyzVoAzM5aAGbQWgAA0loApNNaAD7VWgDY1loActhaABbaWgCw21oASt1aAOTeWgB+4FoAIuJaALzjWgBg5VoA+uZaAJToWgAu6loAyOtaAGLtWgAG71oAoPBaADryWgDe81oAePVaABL3WgC2+FoAUPpaAOr7WgCE/VoAHv9aAMIAWwBcAlsA9gNbAJAFWwAqB1sAzghbAGgKWwACDFsApg1bAEAPWwDaEFsAdBJbABgUWwCyFVsATBdbAOYYWwCKGlsAJBxbAL4dWwBYH1sA8iBbAJYiWwAwJFsAyiVbAG4nWwAIKVsAoipbADwsWwDgLVsAei9bABQxWwCuMlsAUjRbAOw1WwCGN1sAIDlbALo6WwBePFsA+D1bAJI/WwA2QVsA0EJbAGpEWwAERlsAqEdbAEJJWwDcSlsAdkxbABpOWwC0T1sATlFbAOhSWwCCVFsAJlZbAMBXWwBaWVsA/lpbAJhcWwAyXlsAzF9bAHBhWwAKY1sApGRbAD5mWwDiZ1sAfGlbABZrWwCwbFsASm5bAO5vWwCIcVsAInNbAMZ0WwBgdlsA+ndbAJR5WwA4e1sA0nxbAGx+WwAGgFsAqoFbAESDWwDehFsAgoZbAByIWwC2iVsAUItbAOqMWwCOjlsAKJBbAMKRWwBck1sA9pRbAJqWWwA0mFsAzplbAHKbWwAMnVsApp5bAECgWwDaoVsAfqNbABilWwCyplsAVqhbAPCpWwCKq1sAJK1bAMiuWwBisFsA/LFbAJazWwA6tVsA1LZbAG64WwAIulsArLtbAEa9WwDgvlsAesBbAB7CWwC4w1sAUsVbAOzGWwCQyFsAKspbAMTLWwBezVsA+M5bAJzQWwA20lsA0NNbAHTVWwAO11sAqNhbAELaWwDm21sAgN1bABrfWwC04FsATuJbAPLjWwCM5VsAJudbAMDoWwBk6lsA/utbAJjtWwA871sA1vBbAHDyWwAK9FsArvVbAEj3WwDi+FsAfPpbABb8WwC6/VsAVP9bAO4AXACIAlwALARcAMYFXABgB1wABAlcAJ4KXAA4DFwA0g1cAHYPXAAQEVwAqhJcAEQUXADeFVwAghdcABwZXAC2GlwAUBxcAPQdXACOH1wAKCFcAMwiXABmJFwAACZcAJonXAA+KVwA2CpcAHIsXAAMLlwAsC9cAEoxXADkMlwAfjRcACI2XAC8N1wAVjlcAPA6XACUPFwALj5cAMg/XABiQVwABkNcAKBEXAA6RlwA1EdcAHhJXAASS1wArExcAEZOXADgT1wAhFFcAB5TXAC4VFwAXFZcAPZXXACQWVwAKltcAM5cXABoXlwAAmBcAJxhXAA2Y1wA2mRcAHRmXAAOaFwAsmlcAExrXADmbFwAgG5cACRwXAC+cVwAWHNcAPJ0XACWdlwAMHhcAMp5XABke1wA/nxcAKJ+XAA8gFwA1oFcAHqDXAAUhVwAroZcAEiIXADsiVwAhotcACCNXAC6jlwAXpBcAPiRXACSk1wALJVcAMaWXABqmFwABJpcAJ6bXABCnVwA3J5cAHagXAAQolwAtKNcAE6lXADoplwAgqhcACaqXADAq1wAWq1cAPSuXACOsFwAMrJcAMyzXABmtVwACrdcAKS4XAA+ulwA2LtcAHK9XAAWv1wAsMBcAErCXADuw1wAiMVcACLHXAC8yFwAYMpcAPrLXACUzVwALs9cANLQXABs0lwABtRcAKDVXAA611wA3thcAHjaXAAS3FwAtt1cAFDfXADq4FwAhOJcACjkXADC5VwAXOdcAPboXACa6lwANOxcAM7tXABo71wAAvFcAKbyXABA9FwA2vVcAH73XAAY+VwAsvpcAEz8XADw/VwAiv9cACQBXQC+Al0AWARdAPwFXQCWB10AMAldAMoKXQBuDF0ACA5dAKIPXQBGEV0A4BJdAHoUXQAUFl0AuBddAFIZXQDsGl0AhhxdACAeXQDEH10AXiFdAPgiXQCcJF0ANiZdANAnXQBqKV0ADitdAKgsXQBCLl0A3C9dAIAxXQAaM10AtDRdAE42XQDoN10AjDldACY7XQDAPF0AZD5dAP4/XQCYQV0AMkNdANZEXQBwRl0ACkhdAKRJXQA+S10A4kxdAHxOXQAWUF0AsFFdAFRTXQDuVF0AklZdACxYXQDGWV0AYFtdAPpcXQCeXl0AOGBdANJhXQBsY10ABmVdAKpmXQBEaF0A3mldAIJrXQAcbV0Atm5dAFBwXQD0cV0AjnNdACh1XQDCdl0AZnhdAAB6XQCae10ANH1dAM5+XQBygF0ADIJdAKaDXQBKhV0A5IZdAH6IXQAYil0AvItdAFaNXQDwjl0AipBdACSSXQDIk10AYpVdAPyWXQCWmF0AOppdANSbXQBunV0AEp9dAKygXQBGol0A4KNdAISlXQAep10AuKhdAFKqXQDsq10AkK1dACqvXQDEsF0AaLJdAAK0XQCctV0ANrddANq4XQB0ul0ADrxdAKi9XQBMv10A5sBdAIDCXQAaxF0AtMVdAFjHXQDyyF0AjMpdADDMXQDKzV0AZM9dAP7QXQCi0l0APNRdANbVXQBw110ACtldAK7aXQBI3F0A4t1dAHzfXQAg4V0AuuJdAFTkXQD45V0AkuddACzpXQDG6l0AauxdAATuXQCe710AOPFdANLyXQB29F0AEPZdAKr3XQBO+V0A6PpdAIL8XQAc/l0AwP9dAFoBXgD0Al4AmAReADwGXgDWB14AcAleAAoLXgCuDF4ASA5eAOIPXgB8EV4AKhNeAMQUXgBoFl4AAhheAJwZXgAA</prop>
				<prop name="Temps">REFSWgAAaFICAIBoTf9I4XoUrgdAQP+PwvUoXA9AQP7v8UeBQEBxPQrf16OwQUAAAOF637RCQClc9vCoQ/dA9igXAJVEQHvuDgJFQGYuAkZAUr+4HoXrUUclAzrdSCUDWklABwFwPX1KLQMmS0DNzF8AdwxMQA8BFO5MDQO71E0lA7pOQOnyoL1PfQNgUEAzjgHT71BApHAHAENRQL45ALgetVFANwIob1JAmpmvAVJAFwH3KAxTXQN8U0DsbqAAhQtUZQN+VPXz7e/UBF9V/fPRVUBtH54BPlZ9A7BWZQN3HldAUAEKp1eNA9sTWLUDfFj98+FYtjUDMVl9A0BZtQMcd1lAw/jwj+JYLQNrllgdA1UkFBFYjQPb41d9A9BXJQPKV0KlA8h0H4YfmBsuAsasHyIOAsTEH84VPhLC5B/uFSLp8sAELxYtTgK9HC8mLRBOL2AvcinGArt8L5YvqC8EuimuArnEL84t1i8AP+ovAAw/Nj8QPyo/bD9+P5A/UjkC7vK3tDeeP6g/wj/0P+Y/AAhP+j8cTyZPIE9KT2xPVk8AeE+ST7xPxk/YT+pP/E8WXwAgX4JPLF9eX3Bfel+UX55fALhfQl/UX65f2F/iXyRvBm8AWG/6XzxvXm9ob4pvrG/GbwDYb/pv7G8efxB/Kn88f7ZvAEh/Wn+Mf5Z/kH/Cf9R/pn8A6H8ajwyP/n84j2KPVI9WjwCIj6KPvI+2j0iPUo/8j+aPABCfIp80n06fYJ9yn4SfRp8AkJ+in8yf7o+wn8KPJK/WnwDwnxKvXK9Or3ivoq+Ur76vAJivsq/cr/6v2K/yr0S/Nr8AWL96v2y/Tr+Av5K/zL++vwDgv/K/HM8WzwDP+r9UzwbPAGjPes+czzbPMM+6z8zPhs8A4M8a3yTfLt9I32LfdN/WzwCA35LftN/G31Dfqt8E797fABDvIu9c71bvcO8y73zvpu8AuO/K79Tv5u/47wL/JP82/wBI/yL/ZP9+/5j/qv+8/wb/UND/+v/s/44irWQUgGQUvUAsJP1WQCkWEahtVgUDZ1YFEydWpQPb6FVtE6pV1QNvVbatEzZVvQP8VKUDuNVULQRUBQNHjAQQVN1ALyE92lMlE6FTtqUDalM9EzJT7QPubVIFE7dSJROBUhUzW0lSPRMSUqUEUd0T26RRfQNsUaUDKlHtQJcC8VBtE7pQQK6IAR6FUH0DTBwUFe1QxQO+T1UDV09Avt8RFM5OQKRYANd7Y04VM/lNQHGOIduQTR0TJU2NJExAbkcBKFxMlRP4SxUTW3pLpRMYS80ESj0Ut0pA9vAR9Und86dlSe0TgqwXBgInSh0T26VKjSMdS40jXUsrQDPmEXOUFHfsF+YVEkYCaAQnHhJlFC8mLzAjCAYtBiVGEm5cJ04vYCteLQKuAnGcL+YV5hWeJV4lti0A3i/oH/oZ7i8AOy4/QD9SPwBkP3Y/iD+aP4QXhhWuPcY/ALA/4jnWP+g/8j8UTyZPoD8ACk90T05PaE9KT6RPtk/oTwCKT/xPBl8YXypfRF9WX2hfAHpfhF+WX8Bf0l+kX+ZfgE8AEm8kb/ZfKG86b0xvVm+QbwCib6xvfm/Ib9pvbG/+bxh/ADp/JH9Gfwh/Yn+Uf6Z/uH8Ayn+Ef95/0H/6fySPDo+AfwAaj1yPZo9gjzqPfI+mj9iP2rKPS00Tg0vFA95LtqUDqkwNE6FNtROirU4tA6BPRQNIJBTcbVBdE1BRdQPGUR3DazlSJQRSLQMgUx0z25NThQMIVFUDl1TaHcMJZAR6VXUT7FXa3RRWbQPPVkUTPldaZQRXrQMxWBUTmsSUb/pYQOwgEStZXRPbIFltA+9YHRO1WLZ1A3ZYtRMiWB3D6VVXfQPMvJTBJAS9HKcCNgLALKcWpS6tNq9Ir1KpIB6tjq+gryKp1pK7xKe+r8Dgr/KvBLcezxizlwKxVxS1FLyVV+WUVmUETA9eD7RwA2ayKGwE71R1A7alVEUTfpQHRhIOhATYtVMtlFPVk1tTpRMlUVNFE8sILgNSlQRSXRPZEOwHHhKVUUUTXlFIfbQMHx4ygyQfJpNP9QPbNE+lA8pOxQNeTtqlFE19A4xNDRMhTVoVtEwVEzpMXbPXvIfa9gIUjCSuSkUTTkpa5ZRJxQOeSQWUSW0UFUnVlEoVlEptxNwf/i0QZi8QLzIhlwJhHN8+L1DfAHovZN+G35jf0imWLbYvyN8A6t/83+7N7s8w70LvVO9m7wB474rvnO+u78CP8o/k71aPAPjvmo8k/9bvOP9S/2T/bv8AaP9C/6T/vv/Y/7L/hP/+/wAYDyIPLA8+D1gPcg+UD97/APDvkg/ED6YPmA/6DyQfHh8AMB/yD0wfbh+QH3ofpB+mH7C4H9of/BfWkotLLcMMbUz1s+pMfdPoTSUkrU6lkw9QxbOFHMT6tVB1tFEFk+NRXbNXtVIdw8rctEBTRZPQRVNFw0SMt361FrKZbLRbClbVk3tWLcPsVLRrd1dtk+NEtE9Y1bRtWG2TE1mdwy5Z1SZa57Lh9JSWWMWzVdQlFVilk9+0lMp8r1at/pIBwlyvPjVur2g/gq98P54/ALA/uq/MP+Y/+D8KTxxPLsJVnLwkYyy0Idw03Uy0W5pWFbNZVn3TGEy0rdqclI1VRcNUbLQarVUVo+FUFZRUFcNxtVR9xFT9kwJUlZO8VsS0hVPFJFNlRFONRK1SFbOpUv2TcmQkOrbUtPdRDZO+UX3TiK1R/ZNSUYVEUUXD5FVQXZRQ/cRQvZRQRcPb9E/tk4VPlZMcT1qdxE7tk0VOrbRNRcPTdE3NtCQkiByUIUxYxcTkx5aS/Ep9s5ikVNs4Su2TxUlVs4dJamXESa20SfWzSkrVkwvLSm2TMzzXvg223RbfACBvMm9c317fcN9qb4xvbm0A3tW+39jb3t/ob/pv/F8OfwAgf8IPVH9mf3h/in+cf65/AOgP6h/Mf+Z/2H8KjyyP9n8A8H9aj2SPdo9Aj5qPpI++jwCQj9qP7I/+j4CPEp88n06fALiPYp9sn46fMJ+in8Sf1p8A6J/6nwyvNq8or0KvTK9mrwCQr3KvfK/Gr6ivwq/sr1ZDqPSkg8D+siVsxU71s2paTFQsNFShUGVEUWXE1VGFs/8cVHTUtOdStsWzdVMdw+pTrSNcrVStw89U7bNAfES0NVUltFbVs5dWRUbeYmuRV51UV4UjZlj9Q9vOWHUjIFl1wylZWl3DBewkwVhFw4T8tFVE1CQD9CTWzLTGlD8Adj02PW4/QMtWzyjPmj+kzwC2z8jP4j/sz/7PEN8yQZYia7lXtSO3ZMSQV31EakREEdzEzaQki1aNI21ItCQHVh0julX9Q21+fEREVbVDDFU9c23TlESaVD1TZFTdUzUrhCTmxESvU7Uk1ETbQVMdIwpTrUPSUtbdU5tSNWRSDTMfUja1I+dRRTOxUaUkVCS1Q1S0DFwk11BtI6BNUN1TW1AltEQk2lRU225P7SMBTz1zk07WfWMoTpXETbVDPE1KJeRMTSRMFSZGUqU8ZK1FPGTlSq1DgtxUC7VKnbRJVSODSZUkSVpFM/HEVGxKdVRKfWNBSNxn9q0GbxhrtrJhPG8APv9Ib2JvdP9m/8Brtm+w+wC+bwB/6v/8/z5/AGu+fygPADoPZA92D4gPmg+sD74P0A8Auq/kD/YPAB8Cvxwf9q84HwBSH3Qfdh+YH6oftB/GH5AfAPIfFC8OLygvGi9EL1Yv+B8Aai+UL6YvwC/SL9wv9i9wLwAiPwQvJj8IP2I/fD8+P4A/gLI/nD/GP7g/+j8MR3aytWxMBSS0ZU3Ns6ZOrUOrok/t5FD9RFCtQzI1UTVEUSVTHVI91GxEqyBTXeRTZVMInNR6tVQlU+2MtF9VlbPQ1qREQFaNtFZ1Uz5XWhWzqjTUF1it5FhttKlY5bYms1ndU+vURLJVWMXjcwRUMwRU82TEBdBE1MR8z17PSMNuzW7PAHBfgl/Uz47PoF/KXxzf7l9AAG8q2QZvKGO+00zEgkzE20JXTUP+VlWzvFZWzeN5Vm3zOHTU6nzUW65V9bNxVWXTOHzUW/5UdbPFVE1DjrTUa1ZUZVMRnNTaU8Xj26NTdeNsUyVTNFNkVWT81MdsRyZiS1IlU0sUUnXj3FxHhuNRbWStUZWzAFHN48k85IXWTEROUK2zF1REwk9qrbNXRETobOSATk0DWxNOlbOQTWXkTd1UrUx141xMZdP4TASTtsT0LkslY8tKTQNTDUp1s/VJPUTE577T1OSrEUp104q05UtlQ10ATA9mNdb1Hv0mjziPUv9cjwB+/3CPko/M/7aP2P8CgcaPAAgPAp/8fxafKJ8Cj1yfbp8AgJ+Sn6Sftp/In5o/3D/unwDYn+KfJK8GryCvMq9Mr2avAHivCk/Er56vmK/Kr+yv/q8A2K8yvzy/Xr9wv0K/hL+mvwC4v6K/zL/Wv/C/As8cz+a/ABjPKs90z2bPgM+Kz6zPzs+Q4M+6zwTfXtNLjeZ2Y0yyXXRN5eRk5OhPFUNqqkxE3kxEbhTk4yTkV9VS3ePMbERAfESzU9o95FSFg5hUjWMoVdrl1FVlQw1WhWOBVqzV5LTUYVfl487MRDe1WN1UWOVzGlllUzFtWR1DFVmFY+FYleS1WCVTZNREIlg9Y98FV41jyLRfpl+IXzLpTu8AMO+K75zvru/YXypv5OfO78AQbyJhHm8YbwLxXqKnV7SFZExUMfTk3VYVQ5pVVs1DV2xkGGT02qzURZ2EZGGMZKPQ7oLhjERrqlSFZFQVQzpUTXO1ArT0yozUlVMl01zVU3X0U530UmVjqVLaTXNydNQ8Ui1DBVK2ZUPNUR1DlVFNc1JtURVDGlElU+RQZUO1rTR0dTQEPVDNQwfYVERDQH9yHE/N065Oti1DRU6NY9hN7YRNKu10TT1ETLX0TPXk9HfWf3L8So1jmLQEOEqiBXRJdXTMd3YDSW0ESlrlZEqtYyZLPWNPTIcAro1+jSYdTo8oH4qPbB9+HwCIE96Nro+4H/KP3B/uHwAvADqfRM8OL2CvWi9sL34vkC8Aoi+0L8Yv2C9Kz/TPvr8QPwD6zzQ/Bt9QP2I/dD+OP6A/ACo/vD/WP+g/wj8ETx5PEE8AMj9UTzZPiE96T5xPpk+gTwCST9xP9k8IXxpfLF8+X+hPALpPdF9eX3Bfol+UX6ZfuF9Y+l8UZ39ynEt9Yz401LSDcH5zTv3jK0/Vcw/WTASHUHX0USXTjFE2hWMBUq1jdlJddHTU1NvwJnLQ1GREtGTRVJqVZFX1A7ZVfXR09Ji1Vh3zCdTUd1dFI+NVV10UWK3z0RTlWX3j2zBZXdMOWU0D11iqZfRYbfRY5SMHHHTXBVf1A8Z872bvUH9if3R/AEZ9vu+of7p/9O/ef/Dv6n8AFI8mjzD7ZvNM9MvQTmP8dK3NxGSJVr0DSMRlVmp11FUd44+sZFZVzdPbDlUN49RUzdOeVLb1A2ZUrdMtVE0D961THeO/U70DiITUQ21TxQMMU/UD1lJd02ueUuUjZ3zUMFLl0236HATCUa3TfVFNA2tHUU1kUV0T2FB9A7OhUE3W1gIzUB3z+dVPfQRPBQRP5SOXTrYl0yxOrfPBTaUETVZFI/NMZWRMfQMRNNRNqFwUSEst1PQEhuwEWydK5dPKSWVkSY0EtUkVA/XUlGxKjZRKAK2WhhXuX+gjHh0+HcbTNK8ARh9or1ofJK+GH7Afqh88LwDGHwgvCr9EL0YvOC86v1S/AHa/iL+av6y/vr/YX9Jf5L8ADq/Qv/q/LM8GzzjPSs98zwCOz2jPqs/Ez67P4M/6zwTfACbfAN8630zfHs9g31rflN8ABt+g38rf7N/e3wDvut8c7wD23zjvSu9k74bvgO8q78TvQLbv2O/C7/zv7uVGg0ulY610NGRoTe2UTrWTalZkBC5QfZRQpWM0JAStqhyUHVKd85EEBVOqzWRT7ePq5IR8vITtrVTNg19V5WRVFZNCbVbVA7NWjZMjV3301Ve9AxjsZIIcdOdY2kVkWUWDKVmdYwFZtM2U9PSLFHQ3WA2UVwSlhCwExMx/dn+YcxaTVA8Adg+ID4p/PA++D9AP0n/sD6AGHxgfOo8sF8aSt6wEkLYsBERXjWMAV3WTvFrEZHm8ZDhWxYRVJWPbvFUtY35V3fM4VdZ1k/xU5ZPFvISNVFY1o1VUdZMctITmzISrr1NN9FMVkzKU9PrVUq0UUq2DjvyEV1K2zYMfUkWD6VGlY6S2ZGRsUTWjNVFlFFHaRYPJXPSRUCUTW1C2NaMlUC1jvk+Nk1NVT31kTp30Tl2ETqWUrU2tA0BNJXRM3fNYapwk+Gy0k6ykLkvNg2vPSsWkSnWTDErd89u4SU2Tg0m1k6pJpiUTC0rl9MSUB7wkTwCsp16/cLMmr1CvYq9cP36vAKivmq+kP+atzq/oq94/GL8AUr8cPxZPIE86T1RPdk+ITwCaT6xP9u/I7/Lv9E/GT+hPANJPLF9GX1hfMl8kX35fmF8Ail+sX95f8F8Cb7xf1l8gbwAyb0Rvpl9Yb3JvnG9+b6BvABJvtG/Ob+hvEn8cfyZ/OH8AUn9kf35/kH+if8R/1n9Af7DCfwyPxlWuAoBL9YPetrSUqkw1o6VN7YOmbU4Vk+JPjfNnUHWTW9xQZRNQUe2DxjwkazlS/QOtBJQgU0Wjq7FTVSRUbZRULfMJtqQUfFWtA/BVPZNhzVY1o9VWhZRsFMxXWi0kWEWjoVhNkwMEBFsxWZUTHlml9FhFhCrk9GLk9CIcBOfch64PAEAPkg9sn36fmA9Sn6Sf5g8AKB/6D/yfDq84Gz4dNh3u8qunV5WDcdT0MfSU7WlWbfR0FGl8FChWDQOb6lXVE59VPTSMFCxtVa0j81QNA7pU1fO1gayESbykEVSVE861U6WEU5UTXlPd8yi1U72EUp0zuFLdJFJqFaNLBCQHDCTPUY3zK5dRxYRR9fRRraRkhLW8VCSFXPRBUK2EUNpNhE+d8zxPZRPQTtpdhE71k/1NLQOUTWatIxNNPYbOEkZMVYTYLId28xSEukrtc1pKtj0z5UmVE55JjfOHWUld9OwkK0rlJEq9tgDWg/x/Hj8wP0I/TD9mz3g/AKo/hM+uzfY1xs0GTcY9Bk8ACN9ySRbfYE8630TfVt+A3wCS36Tf7n/I3wKP1N/u3+DfAOrfLO8W7zDvWu98717veO8Aau/E75bv4O/S7/TvDv8g/wCy7zz/Tv9g/3L/jP+W/6j/AML/1P+G/7D/Gg8sD+b/AA8ASg9kD2YP6O96D6QPxg+4D2DCD9wP9g/48xaii0vNJNlMLZREhOVNXYMnT7b1kw1QrSODUKXD+GhkhCsg1sLhLCRVUo2jxcoMtFvkpNugNiJAVNb1I7JU7aRVfaOZVZr9AwrUhH1W7SQ0pHm3V0D2+CDC5VykUclYFaQslBf8h+YSFVm2rSPTWHWDlljlE1U1WJW0WPWT3Vd1hLSfAKafkJ9yL4QvVi+YL7ovzC8A9p/wnxqvFD8+rzCvSqn+AmuaV2UTY1ykIVeVo9Xf1BSbfKRZhKQYVqzdhJSkj1V1g1a0hBxtVY2z5FRts6xUTcNbdVQ9EzxUXYP3lIRtweykiFMdk1JT/QPLGlNlE+OEh3aCdlJs/YSMFPpRHZPCUf0D24pRjbNUUW2zHFHa5RRQlaOvUP0DalC29YMzULUT+E89E4zVT42ET+UTtXy0R0627bPhTe2zYU318/etTL2jkUyNoyqktMaUVMf2g0vthEr1th6zSbZtg5BJ5ROVSW2z3G1JjaNKSl2Dx0r18wE3tMceH/jz1sU+z0hfWl8AfM9+z7DPol+0X8bP2FvGXQAO3whvMt9k3y5vIG/6/1xvAIZvmG+qb7xvBh8AH+Jv9G8A/m8ofzp/HH8Wf2B/In90fwBufxgfsn/Uf+Z/mH/CfySPAO5/AI9Kj2SPVo84j3KPrI8Avo+Yj9qP/I8On+iPeo8cnwA+nxifWp98n3afoJ+yn8SfwG6f2J/qn4SfHqWHopxL1uUTNUxtNE3FQ2NO1rVDZk+1Uy5cRKNQ0n2DFyxHnjL/NER0UrZdUwVT5RN1U41T6G1TPRNcVP0jzVSlFLVVrRRVZRMjVuVTsVlWbTauIpBXbbP8PCRrZliVNFilEyBZZaTZWYWk/BTHWIUziVhWjVNIWH2DByy02DwvCF4vsCP2UsFst2a9hi+YvwBSv9wvvr/gv+Iv/L/+LyjPiDrPRDeGQrfkp+4zdDQPmhzEzdQUi1b9RIzE+rasNLxVpROAVX2DR7VVtVMOtDTUVLVTnplUXaS8pCBUpaaOQrHa9DR6/DRDUz1DDFO2tUPWUp0TnlKNU1jZUgW0lBTrUcVDs1GyzRRRhUSEpA9RPbRQ1l1TlVAdw110pCdQ1p0T3k/lVE+NUwhPVn2Dl049EyyM1KxUpFtDTR2j2ky1E3ikRLMRTJXUNBRLS40T6tVK5VRKPRRKtRO4SWaFQ4dJDdTsRPVJdRQG3ETvSjVE9Fcer4CDtlUAfl1eX2Dvcl+E77Zdlu+47wDKX/Rf5l0Wb/DrBv8w/4JpAEb/gG9y/2T/lv+o/7r/zP8AJu/Y/wqv9P8WDxCvMg9EDwBWD/ifCg+kD3YPqA+aD9wPAPYP0A8KHyQfLh8oH1ofdB8Ahh+YH3IftB/GH9gf6h/8HwBGHxgvKi88LxYfeC9iL5QvAJ4vgC+6L+Qvzi/gLwo/JD9qVsNLjaRMZeOlTbVDq6ZO7TOifNRIbNS+TVDtMzJRXTQ01B0ER7J2Q1NV1OQ0CFSNw3q2tKTtVHXDX1XNQ9G1VdWzYNyk0VbVs0C2HMStV63TGFiNo4RWLLToWNVEWT1EWb00rVhl47VYxUNzLEQzKixE89S00GzEwvS/nr8AcE9iv4RPrr/Yv8pP3E/2v4AYz0LPJF82X1DLVsXmw1ds/TRsVERXBbMAV53ErVZVw3lWZdRWrdPotVU9I6rMNHFVhTM21pzE/FRVo8O8NI1U2j3UVL1DEFSt09hTmvXjoaSkaFN9NOzE+rVSnaPFnDSAUj3UUrZ9MxJSjcPaUWU0UdoF5FHt8zdRDdP+ULY9I7pQjfODUN3TTGpU1BV0NU+N81NPZePb5U79w3xOVcP5TTYFs5BNZeMlTQ1UrNSrWEyNo/SM9JPE5C4WRCS3Sn1kSv3WZjPsZG2C7NSnST1TC0qFMwuGSo00S13UjPc+LY71AD7tZu9gf3LvhH+e75h/un8A3O/27dZ/6O/6fzz/jv+I/wBKj1yPfo+Qj6KPtI/Gj9iPAEovLH/+jyg/8o8sn06fYJ8Acp98n5afMJ+yn4yfvp/onwD6n9yfHq8ArzqvRK9Wr3CvAIKvnK+2r5ivqq/kr/avCL8AIr/Urxa/SL9ir2y/hr94vwCav8S/Zr/Av+q//L8ezwDDkhZjS23UxHSuVDfO0qq1Tv1kT/2zSlDVw8BqfDRShDTGPGQ8UkXTW69S9eMhU4XUU0UzmwlUvXN+VP3EvFR8hVW9c+7UP+Y/+DMOUp1tWEXT/1j14zFZfTOzIlm9ZAREuFi1NFha/WM3DETrV71zzkxPAFZPkEuWT5Dfot9s317f2N8A6t9EXw7vIO8y70TvVl2ew2qE1IFU1EL81O1WpVRtVv1jZ1atcyhWLWNl6rxUrKxXtmI4VW2DrfO0NLpUdeRURTNJ2tTkEcTE3FM1Q6NT2o1jbKw0KFPF0/BS2i3UUjVDg1JF40tS1k0zFFLt5FFNM6RRNt1zYVEtYypRxeRkZGu8UA1jhXQ0TlDds20XfDTCT41jPE9N1KVONUNjlG+e401V1EwmjWNcTE3GPjoZ1GfesrFX5Gf+ZdZSh0mFY8WtSX1TMEplxErlwyEAHH/evUZ/cH9iD3x/hg+wfwCqf7wP7n3ODwiPGo80jyYfADiPYo9MH1YfaB+SH6Qfth8AyB/aH+wfFs/wH/ofDC8OLwAoL1IvZC+GLzAvoi+0L8YvAIAv0i8MPwY/ID8yP0Q/7i8AaD9aP3w/nj94P7I/5D/OPwD4P8o/HE8uTxBPSk90T1ZPAHBPqk+8T85P4E+aTwRfZk/YCF8SWUbii0vNwwxMFv1j50zlw+GkZItghmOxT2X2BmN8xHBRlfPjbVG1A1hSFVPKUsUDWz5TfROzUy3zRORUbbjM5CpV3eOZVRVTmwpWReN7VoXmHnNXln1T5Vflw1Es135SFbYk1DRZzeMaWXUj59VY3eOpNGRZPNQXWAJlVFelVMTfZt+o37LfjG8AZm/Ab9Jv5G/+3wh/EnH+b2Awf0J/VO9OdY4CqFd9E9VjBGQhJHTdjOSaVrI9ZFZ19Izk2lUF1FVaLfNU3FQaVQUT4czka6pUteRUFVM6VB3TrQLkdMpTfVRTncNPrVO1AxhTzXRSNWRSZh3TclKVxm4CBVJ9xDacVIhRpfNQUcV0PPRr5FD1xFAFA3VQncNbP1C94/hPBQOFhPS1HIz0rnRURU7t5E22LfN0TU1zC03Nw4yNTI3DJkxV1CQHrmIAtiQEnUolcz1KrWPg1Pz3pvNJvePYBARFShb188dKfRMzdAduH4ATAEYPcA9qn3wPjp+4D7KfxJ8A/g3uDwAf+p88Hy6vgBt+HwA4n1qvbK9+r6ivuq/Mr96vACBf+k8MvyZfGF8iv0y/Jr8AOF96v6S/Xr+wv8K/1L/mvwDwvwLPHM8uz5i/Ws9kz17PAHjPos+Mz67P0M/izwzfts8AAN8S3zzfPt9Q3zrflN9u3wCA35Lf5N/239Df4t8s76bdWv7inDTkOkwFAyVsVGslTvXzJ4z0LlAFE1mhdPVUhIpRBYP/PPTTdFItZCT0WwyE6FO2LYNcVAWDz1Sl80BmvHS0VWXkpHSXVvXzWwdXBRORV8Xz/nR022hYxfPOWKXzIFm21fMpWX1TBVndc9G1WF2DhDz0RFiVowMtWMWD1lfFg8asb6ZtBLbz/OTBdP+uZY7/uP+ybwDc/+7/AA8qfxx/Hg9ID2J/1GwHzvKQhPRSBGQRV1TN5ORUi5R0Spx0CZR028pVBZOAVe2jR1VaxZMOvHTUVFXkVMWD22ZUNQMtVP2D91Nm3XOxUw3ktFRDU6WDqwxTVfRSFfOerORn1VIFozG05OuUVLNRVjUDfVF9U0Wc5A9EhGnYhOcO4mqM5CdQ7XOz4k8FpISEBU/t5E5aBZMwdFTFTdWETa10tUyl5EwFoxFMvYOstqSUSEvVc+pK1XOKRhyUJ0rFVPyH1lNJfVPb9Um9g2xKBYPvSgKVU0Okl4avSJ9an2wvfp8AmJ+in1Qvxp/Ym/6f6J8irwAMPy4/QD+ar2Q/jq9wP5o/AKw/vj/QP+I/9D8GT6jfEk8AHE8mT0hPUk+ET25PeE+aTwC8T85P4E+ST/xPDl/oTzpfAERfPl+oT1pflF+eX4hfkl8A5F++X+BfCm8sbxZvQG9qbwBcb15veG+ab6xvtm+wb+pvUPxvzm8Qfwp/S2UES8UW2n4jTf2DZ07tc6JPat0UUBXzvoQUMlH9E1uoUU0DG1J9BFJN9FYMFJNT/RMI3AR87ATN7czkX1UV9LwEQFa2BaOxVs0jPlclc6qtV/2DF1jNg4I89OSpWCX2duNZneRYxSO4rVh9g3hY/YM3RIT4FoT00lfVA8QMD27/eP8AivGGj7CPav90j+aP+I86D0AsDxafQJ9aD1SfXhKvhPRVgoT0QgT1Vh0jvKwE23lWxSM4Vu0T+lWq1RRVhTRV/RM45HT+VvQEx1QV847kBFbU5K0g3ATcU0UToxQUbC1T1QM0UwX0Ut2UrHe2niJYUtUDFFL9lFFqVfOmnORvZBQ4UX1zrQKkdMtQbXOVjHROVVDFIxiEFMKcFFd85NvuTtWDgE6FMxNOWtUUTcUjKE2F9EzdA9NcTFWELHSXhDQzS6rN5Er9VEolc/oEJKdIBCd+kxwkDOwXTpILZHQBVIQ/Ri9YL4IvfL+OL6gvALovtL/Wvwg79r/4K0Y/KM8AOs9Mz0a/YM+Cz2zPjs+4zwDKz9zPNn8ofxLf/M823wjfAIpvZN9G31jfit+k35bfsN8AQt/8377f6N/K3yzvHu9Y7wBC73Tvlu+Q74LvxO+27+jvAPrvHP8O/zD/Gt9E/zb/cP8Aev+k/7b/oP/C/9T/7v8QD5AiDywPTvWmo0uFFOS0rs1MxbPoTZ2mhrLlT9R1FvaS4IQUUpx0yFHWHSM8Uk3zyqx0QFO2bXO1U1UTJVTFs5hazHQMvJR8VZ2kVU0U2VbVdPwEXVcdI8xX7m1zNVhAT4FHoVi2RRMDWRXDMVlVExVtWR0T4Vhtc6VYTaMtZhyEJFhNk+sMF56FCHaPwIsWwsGUF7aPsB/KjwDEH+Yf+B8KnySfTp9AL1IvmGQvbiVW8qdXpcSUFDGmfJTvVgWEpJRprJQY1qQk2lXto5/ElGNV2iWzKsQk71Sdc7hUmqWkVE3zOlRlpPQkyjbEBJVTrQNcUy2EHKRr7lJV87c8pHRSrQbWhrIFUu2kUc0DlVHW3RNgUdUkUR0T8VDWLSOtUFX0UO2jP1DCpZMJlHSDcM6TnKTOTlYFo2NO/ZRNRYRN7aOrD01FFEyNlEzlc96sXAemkhlLHRRKHRNBtUqFBEmlk5lJBaODFUktJEl9cyL8NPsw5qUAhrUmD1C/Yr90T5a/mE+qvwC8T7ZP4EtOzRbF7r32TxhfADpfTF+Wz1hfWv+UX6ZfuF8Ayl9ET9Zf6F8CbxRvPg8gbwBSb1xvPm9wb1pvrG92b5BvAMJv7G/2X9Bv2m8kf8ZvMH8AYn+Ef55/eH+af7x/1n9IfwDSfxyPBo8wjyKPTI9ejwCPAHqPhI+Wj2iPqo/0j9aPCJ9Qin8cny6dbiKLLFQRdAS0w6C+o05tIytPbZRQtA20hKT4fKRuUQWj44pMpHY0pOg8NBsw9pLQYhSkROQn1iVuIptVFXO1J7QkmKwkCVetI3mtV80D5VcdE1FcFLttWB0zF1ndQy5ZJbOtCjQU1Vi9M5gspFcaRBQVHBThV6UE3B/OHwCIH5oftK92r4irBi/4rwq/gHQvLr9Av1K/ZL9uta4iuaoMFJwcpGHkpCCcJN9pVmWUpCRKpCQKVmUUrVVtM5FVtZNW5AQcbVU1M+RU3UOeVB0za2dUxSMv9LT3U20zW8FT5ZOKU50EU7WDWxpTtZPWUqWTnryUa2hSLRRS5ZP6UW0UrVG1g4pRNTNUbDQRbVHVQ9hQLVOhUI0G2iYSM4w0+U+tA4xP2hVDI4wEmk6VAzBO1tVDyE2VtE21g/pMalU0TDWkTG2zy0vFI21PfFTzSsUjj0q1xA1KvTPYSVU0FNcO1aZDLUrlk+pKFUND1EcunwAYcy5Vpk1+T5BPmt+s395PANDf4t8sXwZdTl8o7zrvTO8AVk0Wf2jveu+k77bvyO9S3wDk79bvAJ/67wz/Hv/w70L/AGT/fv84/4r/tP++/9D/4v8A9P+u/xgPAg9UD2YPeA8KDwBED44PqA/CD9QPrg/wDwofABwfJg+gDzofZB9OH3gfih8ArB++H+Af8h/UHwYv+B8iL6g8L44VhrNLNTRMPURNlK02tpJmpDQufMc2Ahe2dMSoUW2zG1Llo5A1Uo3jAxw0d1O9lBQ1Vvy0z1SVtFWN49PktGtEVlUztQQ0JVcVQ5uTV82TAFiFxCSk62lYNaYOM1kds/1Y1cNbxVg1A4dY1ZRYxSQNWOWj0FdVxBS/hq+YPwCqP7w/xq+AP+KvBE9uvyhPgDpPTE92v4izhrVeRS6it6r8NJB0NFKUtBGMtLxaBKR5/JQ4Vk3EVaWTa75VLVOB9JRHVe2zWw5VLaPHVKWTjtyUTVjsJCFU1SZmorEkxNt6U43jQ1Olk/5S2G2kvCeOElpSHcMiUqwtNKyUs1EVQ310xDjaVMQCtCTLUH3TlVBaFUNdpCQnUB3D4oyUbXGUJO5O/TOATnUj2xRO3bOsTX3TRU3W/TPgTA3TeNTEFUy0rcSUFDd0JNRKNQRKquVUShVESZWUSQWjmW1JXUMLSrWThkotZAJ0JFSM544djuXm1XbfgG8Ait+kb77fyGu+b+hv+tkO7wBQ6wZ9Tu9If1rvXG9uf4B/AJJ/tH+mf8B/6n9ML+5/SB8AIo9EjyaPOI9Sj3yPbo+gjwCqj9SPxo/gj7KPDJ8Gn9iPABqfTJ92n1CfYp+cn4af0J8Asp/cn96f+J/qnySvPq9QrwBir2yvZq+Yr6qvzK9+r8CvgOqv/K8mvzi/uq8Mt7ZTS9Y1w95LTcOqfCSlTbaNI6ZOHcOiT91kULbds9xQtcNQUY0jxq1RtUM5UhVDrbwkINlThVTUtCVUvYOXVGa1QwlVBbTkRO5V/TOrYFb1JFadU0KsRMy2jEQ3WBVToViFIwOtWWXTMVmtsyBENO21WI1jtVw0ZFhNVFgWtUPpVwWzyvw/7j/QPwDaP7TPvs/Qz+LPBN8WTyjbgB7fSN9a32xPbk0WU6REcTb0xDBX5SPvVsW0tETVabxEKMRE6sxErlW2jWRVQMfSLFUVU/FNVH2zulTVROy0SfzUmxFU5dPcU+W0LFRerVM1UyhT9cPwRFS6NVKFI4NUVEtSvVQ8VNvQUR1jl1E9w2FR1n2zKlHVc/OktLxQWh1kUPVDTlDttFCNtG1P5dM8T62z0E4dY2tnTkU0TXUjlE2tQ7MsTX22jiJGTJ1US2pF5Es90x1EtLpKBcTBSi1UJGceZRZlZtIrShKFtEoFVPzkXVS/Xm9wbwCSb5xvpv+4/+Jv3P/u/wB/AAp/XH8mfS4P2H/SeV4PaA8Aggl2D4gPyg/cD1b/8A8CHwAUHyYfOB9KH1wfRr+AH6IfAGQflh+4H3If7B/2Hwgvkh8ARC9WLzAv8h9sL4YvoC+yLwDEL+Yv+C/SLxQ/Jj8IPzo/AFQ/Lj9gP5o/jD+mP7g/0j8A7D/WPwhPGk8kTx5PUEtm0luLS61DDEzN1EwNVJVNNfRP9cMQjOc2QvqqrLRwXFTjbFRYRFTKrVKF41xTteRTXcNEbVRdw7RU5eMmVWXTa5tVfURWZdN7Vh1jWwdXjfN1V7UD46zUW09YvRO3WLUDEzzHNn6yGlm909lY7VRsxCtZWB1jFyzE4XTHPsIBwRTfps+oX7LBhlWuX7jPANpf/F8ObyBvQt80b1ZvaG9Qct98Z15TlNRh9FQgTGTT3VZdVLzUWcTUGFZaHcRVrdOPVeXjVgRUaxxVXcPkFOSsVB1UbVSlszxUJfP3U63T279TfbOKU+3jUlNGNUMaUyVUxLfm4nbMtNswUn2z+lHt48JRtqWzjFFdw1RR5dMc1mTk51Ct06+ktGxQmjXDM5zk+U9tdJxEILVPPcOxvORHTnVUTVqlZE29E/dMPcORhESlKuTkxpT3NsNLLcRK7DX2rtLPSa2zkElArfZocZVJFeRJfbNKFhSEy0q9Ezf8974fYIMAHgV+/4iPmo/E/8b/+P96+QDWjygLHg0OD0gLRg9Qn2KfAGSPlg+In3KfvJ/On+CfAk8ABK/unwCvIq9Erz6vYK9iTwB8r46vqK+6r8yvlq+gr+KvABy/Lr9Av8I/BL9Ov2i/er8AnL9+v8i/Yr/Uv+a/CM8azwAkzz7PUM9qz4TPfs+gz7LPAMTP3s9gzwrf9M8W3yjfOt+sVN8W4pxLJeM+jEQottTkbE7d42pP9YMujVAtg6VQzWRsdw6CAWxMd56CBVPtg3hTfXOt7NxEYFS1k9PsREStVS3juFUlwyq8ZLrWxGQpV+2DmBxUBVjWLVNvWC2D1WxUJ1mqVXRZLVP/bFTHNFSHZjRUR1gt5v6i11d1cwHETG+OX9Bf4l+8797v8O8AAv+M7yb/QG8i/1z/jm2OZVSObcZyt9TkkITkVKRkNREsVM8MVItWPYQUVFv3VX1zvFXV44D0ZEwD4DaCDFX11iZymuxE1WQMdBzsROQcdK9TVsVzd1NFU0EkdAosdG3S1EScUv2jV1JV41sfUmVT6VG9dFENVLVRLYNFbHQMUX3kULZ1U5FQXfNbUHVzJFqsRNqk1G5PxdRPtZOzk06N1MwEqE3V40AW3HTXTLWUTH1G1gPshKtIS4VESiWUSn1ESsrtREkFg4Mshx6C70lWxXNnSp2D5RyET7SXAFbfALPmjZ6PmB+qj7wf7o8A4I/aHwSfFp9In0KZLi9YLwCyn6Sfdi+Qn6IvtC/WL+gvAPovbB8mzzA/Qj9kHxY/cD8AKj+MP2Y/mD+6P9Q/5j/APwACTwxPLk+gPxpPXE8mT4BPAGJPlE+eT8hPsk/cT+5PEF8AIl88XwZfYF9SX4Rfll84XwCqX8xffl/IX/JfDG8ebzBvaEpvXG9280t1c3RMDYRtTfVzpk5lc6JPBRRtUIXTvlBlczJRnWSlUU3zHUR3tnNTpROVbVMF4whU5dN8VE3zy+1UVeNf/PXk9GBWavXUVmVzQrz0r1ed01kaZOfGEuhYFYRZhdNrHln9ZFilY7JYBYPVc2x0M2x089Tk0FcCpWPCFP/G77B/wn/Uf9bvAKh7ln8Yj1L/RP82j2CPco+AjP+OhS515vOMdCtwhtL+NVZNA7wc5HlWjdTM9KvqVU0DrPz0cwTkONVVvYRUXeRUhdOOVNZlA0lURSMR9GTcU9otE6Pk1GxT/dM0U1q9hFIF48hSLRRSdYNbS1L90xRS/RPexGdaNuNR9RM4Ue3TAIQEtbys1IW0ZE5Q/UMXZrxkwk9VBKxk6E7l9G1OTYP9Tf3TlE2N1lqOc0zl01xMBeP4xCS1k8QkMzxkt0pVBEpKNWP6RBSnLBcuc0kdFrae0opKlWMhS02DXQBMJ/5NHi2GH5ivsh+8r/4fAOCv8q8Evw4vIC9KL0y/Xr8AyC+KL3y/vi+gv8q/3L/uvwAAzxLPJM82bzjPYm9Ez27PAGDPos+Ez77PsM/Sz4zP5s8ACN/yzzzfRt/gz2LffN+O3wBA3yrfxN+e3/jfst8M7x7vADDvQu9k707v0N/q36Tvru8AmO+i79Tvdu8A/xL/5O82/4hQ/1r5xvNL9QYOE/wE6E1NDbPuTk0UrGRotGTT3lB9li4S44SUWFJaPfPKbJQ+U5VjseRk2yVUzaOYVPWDKFW2ZQOZVT3zClZNg31aHATtHARdV930V6WjbTVEdLhYfQMVWT2z2zFZJZMcWd3j51hqjYOpRHRoPHQnWJVjA+FXTZQEj6Z/sA/CD6QPAB6P+A8KHxwfJo9Ij3qPZB+wdh+Ij4IZvqKoV7W0V6xVBCx031Y985rMhFna1IQYzBTaVU0TnVVilWNh9IQLAD6y4VQ1c9uqVJVjcVQ98zpUyqVjAhwkyuRnjvJcU6rdFFMFJFJtBFKlY3KtUo3zPFKlowXUZM21UeVkUaVjUlE98xpNUU0D5VDVZKyUd8T0iz9QBZMHvGSrYF4DT5oNs66s9EVOJZTclHS1TX0TC+yUokxVcz5VTI10S/UUS+UDAFyk251KTRM9SuUD4EmyTQOVNKf2gthJ1SRKAgWUSg2mDjW2v+Djhq+orwCiP8Svxj/Qr+o//D8mvT6/AGi7Dk1OT2BPkr90T24/sL8Aqk+8T95P8E8CX1z/Jl84XwAaX1RfXl9wX3L/hF9WX8BfAKpfnF/uXxBvAm80b0ZvKG8AUm98b1Zv6F+ab6xvtm/QbwDqbwx/Bn8gfxJ/PH8+f2h/AEp/hH+uf5h/Yn/Ef9Z/6H+ACo8sjx6PQI9Sj3SPNpKc0Uv9JuaV5pNOfRMrT1I9ow+cl94TUQ2UURUjKwFSdZN23PTqZCRDINqOktA8lERUzUPTVFT9hPwUuBQEKhwEnRwErQ2cFHtXVTPnTBRt2kwE1UwEJVn9My5ZZpXzCllNlgYCmFhVM2tXWG0kWN2D1lfdkwHETB+mD7if0g/Mn94PMB8AEq8kr56fOK+CH2yvfq+QG7SWHY7ynLQUY1cVIxFWxBTPVoX0VpXzStQUbQnMFMpVxfOPVeUjS1RVZZRVBZYnMpoMlGtkVK2EVE0D9VNVpFlTvYRMJEFTZZRT9SPV0mQknGwkZeT0LlI23TP4UfWDwFE1lMz0a0NRjfRRPVPXUP2TUaDEhLvwVgNQBQP4zCRrbk9tJE89U5dOjfOtLKz0xU0tBE3NQ/OtTI3zjEwlQxH8tKxW3DRIS5X0SpXzilQ0iydKzaRJ/bQ0N8YS7y1JVTNnSq30So203DcAPl94wyZFzj2mP7g/ws/UzwD+P/jPCt8c1y5NHk8oT5JPAGzfds/AT4LfnN+u39jf6t8A/N++byDvEu807z7vOO9y7wCM73aPWO+i75Tvru/A7/LvANzvFv+A7yr/ZP9G/2D/iv8ArP++/9D/4v/0/6b/GA8CDwAsD07/QA9yD2QPhg9YD5IPAKwPzg/gD/IPBB/GDzgfSh9QJB9eH3AbnqNL/RN4nIRbaE3tg2xOHcNqzCRrLlB9tFDlIzRR5cNbqFFVox1STdOR3IRtBkQkeFPdI+xTFdMzflRNxASUY1WdtBSUa0hW5cO45KQpV+XDW5hX9YMgWNWkWE3EVVi1tFk1JFmtI/98lKvHWI3jh4SUNUyU9Qb8lNBXBTREr64t5p+4LwDKL+wvBj8YP1KvPD9OP2A/oJKvdD+erZ6lfpK3/CSQtpwkQlfNg/5W7YO8auSkeeykOtyk+lXNg9u+VU3TgVU1IzlV1vWDAFV1JFT1g5BUtr2zWFTFoyFU5cPo1VPFo7EEJG78hDRTys00UnUkUr005IRaUrZVsyJSbTPrUd2Dplp8tHDUFDhRVbMChLRby1Clw5VQ7bRQjeOrJ1Ddg8bUtFfEtO6tTv0jgE4dsxTctKy2pIRITf0j4Ez9I2BVTI2D/IQUmrQEN5wUa9hK3TRKVZMVSsWj2cE8x2aSqkltMwtKWt2DhizEB0u1g08c1wC238jTFtWez6hfus/MX+bPAPBfAm8k307VDmU23TZtVm8AaG9634xvvt+Yb8JvrG/mbwD4bwp/dB8efxB/Un80f3YfAFAfen+cf2Z/qH+6f9x/5n8AAI8SjyyPNo9Ij3KPXI+WjwCoj4qPvI/Wj7CP6o8EnxafAPh/Mp9Mn1afeJ9qn6Sfbp8AkJ/an8Sf7p9AnwqvJK9Gr1AorzqvfK/eQ0tVs+IUZM2upBSoTU1U5LTlT7Stts4y3swUVFG9s8i1UeU0UjXDr1KNsyO1U91jszy0JVQdw5q1VA1jDvQ0flX9I/BtVY2zY1atU9VWNcNrX1cNY860NDdY3WONo4wkBVldJkYjZLTxtnQkp1jtE2ZY1aMkLVg1I+lX3bPM/C/eLwDwL8K5vr/4L/q/FM8mzzA/gHI/XM+mLY4/iD+KzzwkqFVX3WRXXSRXDSRWfcO1rTQkaSwkKFYlU+hNVe2jn1UVJraiKvzErBMgnhK4VN1EVE2zR1Yk1BBUnbRTrURTRVNrXFNNsycEJO5SXXNtt+QUgVI1I0lSrVPbBVJ9w81RNVOVUWwFVNykKFEtQ/FQDaPbulDdY4NQ7aM/ULY1IwlQnSOiT/0TPNa8FM5OLbRONSP5TVbVo5RN7aMPtKVMxTTRTM2klKc2IhmEpLpK2m1ESrWj6kk1I5lJlvWjg0kd1El1RDxUoQVK3RRLtURsr4ZfmFueXwC4X9pf3O8ObwD/Ev8kbyZlAD5tTv9A+27/gG/Sb5T/pv8AyP/a/7z//v8QDxqvJA8uDwBID1oPbA92D4gPsg+Er8YPANAP4g/0DwYfMB8SHxwfRh8AWB9qH5wfbh+IH8If1B/eHwDYH7IfLC8OL0Av+h9kL1YvAIAvOi+kL74vsC/yL5wvBj9AED8CP0Q/Pj8wP/ovS53Dm4tLRVMMTD3krKQorU6dwytPNdRQNVOFpqzU+lCNRvai45REWKVSNURSTdYeQtBMRES1VMVDthzUKFWdw5stVX3DDVYVVFZVVJTE23lXNVPlV2XjUVhsncR8tBdZDcMwWbWjWwpZNVPVWCVTmHy021dYteMVWGXj4VcA3aQMz86/yE/aT+xP5r84zwAiXzRfPs+gz2pffF+OX6jPqLrBtsX+MpzExGNURCGqVFTdPESb5MRZ5MQJWjREyhTUj1XVpFVtM9saVWWz4VTV06xUavX0VL00VF2z9VNVVNoEtIUERFBT7eMYU1QdZHTUqXzUZeykL/Q0a/hR3TPA5KSKUc3Ta1JR1dMcjNTlUA1TU6BQxaZms1ClQ/jEpG2I1NQcT2WzsU4t1Na8pMVNdeRNJTP3TFpls5GsNCpMFUPGvOdW9qIDSwVkSr00Su2j289J/TOMSd0zkEm29fPTSaXTQUr1o8MFSg1TQOznJj+Q76Lpxu0Axu/Qf+rvpH8W/yj7Do1+/QBW/TaPaI96j5R/9v+Yj6qPALSP1o/oj3o/bD9uPxifOp8ARJ8mn3ifap+cn36fyJ/anwC0n46fAK/qnzSvPq8Yr0qvAGSvfq+Qr6qvtK+ur6Cv4q8ABL8Ovyi/Or9Ev2a/WL+SvwCkv36/yL+yv9y//r/ovxLPgCTPJs/Qr1LPbM9uze/CnI1LjdM1TP1m5tUWQmbW1NQsUOUzo7xkGFFqTXRRBWP/lNSQUv2DbQNU1HdTVcPqUxXjW15UxWPRVA3kVRVEbVWlQ0hWVdO3Vv2D2yNX5TOTVxXj/lcUBYScRNGURCV8RHPQ1jPVWG10WA1DhIzURFha/cRYFUPWVw1DxExfCP5PEFPGYsHM3+7fCF+63wAU7zbvSO9SX2zvfu+Q76LvNLxXPtNXDYOOV51kVES1EWTkzTxEi1YFgzitVhVz+lX9M7wcZIGtVV2TR1UNgw4MZNS1VA2DnhREVlTdMyDVVPU0U51DsQzUelNW/YNDUx30U6XUUg10bVJVw1pSnWMiUqXjbevkNLNRZeN9Ue1ktuzED1H1U8lQtXOVtVD9ZFBdkydQnWPiWuRkcdRkCE81RE4NQ9sUTv0zrE21c0VNtiXj4EylQ3hMTWMVtUzdM7A0dE9LJfRKql2USh0ESmXkSWVDh21J9VOZScVj8UkFhBVKZUMHNARULIdWz2CTAKZ/uHO2D8gL3n/oDwqPDB8AHh8wj0KPVBd+j3Afgh/8jwC2j6Af+o/cH7Yf4B8SLyQvAF7PkM96z1wvfi9oL2IvpC8Avi/QL3ov5C/eL1AvMj8UPwA+P0g/Wj+MP3Y/mD+qP8w/ANY/6D/6PwRPFk8oTzpPTE8A7i/QP3JPrE+GT7hP0k/kTwAGX/hPIl88X05fGF86X4RfrPYlJuKASxXT3tQEpW1MZdOhTZ1jok61ZNbs9EpQFdO+1PQyUWwddJRkOlJl461SJeNrIFO99FMVAwhUzcObfFRl4+1UvUQc9O4tVSXjYFZl1FZ1dGTky61XFXMajNfGYgFZNiXjMFkV0x5ZJWRs1LW1hNRzhNQzWK3D9QVX5cPM3NcW7wDv0t/cbwD+bwjvIu8kf1bvaO+q4V5/gIB/kn+kf77lvuVO89Tkgras1ERXPfMAV71DqrVWXQNp9OQoVhUD6FYE9KxV7cNvLNQ2BPRb/FQVA7hUpVRUpfS2NIQQVF1j2lNtY6GtU11jalP18zRk9O61UvUjtwRkgFJdA0mWhPQSUk2EUcVU5MRsbVEVAyhRZdPxUL1DW7pQ/RODUOXDTLz0tRXcVU/9E1NPXWPK2U69xl4C+U0985BNUv10TXV0FARYFAT4jFdqFgIYxES3PARXSn3UtlQEp0mF04NJXWOqplQEJ0q9VEwEHTSUWAD8F75N/hWmD8gP0g/cn/YPADAfEq8krz4fSB9aGV4feK8Aiq/ET56vsK/Cr9Sv9q8IvwAav5SfPr8ovzq/dL9uX5BfAJq/fL+2v8i/2r/svwbPiF8AGs8kzzbPWM+Cz0zPhs+4zwByz9zPxs8Qz9rPFN8e36DPADrfRN9u34Dfkt+0367f2N8ASt/M3w7v6N8K7yzvPu9Q72Bq73zv7tWmXS6irky1VC1NNfOmTlWUT82GrlNq1PRSrITIpIQ8UhWD269SlfMjU/XTl1NqXQMJRPSYHGQMVX1jrX48ZPBV9YRW1ZPVMVbdds51dgI3WL1UlGTbA1ltYzFZ5XMgWVYVg+9YdYRYHYN2ZGQLJFhdA+msb3Z9xm/g/wDy/0R/Pn9QfzoPTA+mf3APgIIPlA+uf8B7pgUG8yQEgBrsZDFcBO1W7X//dF5iqeoMh+ajVR1jLBwU8zZMhLpUbWOBVIWEPBRtERxk3FNdk6NTfWOtXhRkKFM99FL9k7i2DPSDUqUDS1JV8xS1UlUUUWXzl1FtY2HNUaUDK1EtFMyEvFDapWOF3FROUP2TGFBazeRPHWM8Ty2jzvSHll4C/U1V85QMl+ZSwo1M5VNCTK1WplX2chlanOS6TJRaSn1j/lSXtqaCjElFY8FJtRRKLGWUdJQhS4VjXYzv3q0A7p3Gn9Av0p/0Ly6vGD8qPwA8P16vaKNOPU6veD+ar6QvAKY/4K/639Q/7j8YTypPPE8A7t+Q71pPbE+G73hPqk/MTwDGT+BP8k8MXxZfKF86X1xfAEZfeF9yX5Rfnl+4Xwpf5F8A7l8IbwJvLG8mb0hvWm98bwB2b5Bvom+sb7Zv0G/ib+xvAB5/6G8yf0R/Rn8Qf2p/fH/apgKLBDQITF2T40xWbSPhTe0j5QQkDdSExNMQ9iL4zISrgGai4VHURZSUhMqcFDxkFM5TtgWTQFQNI7RU5RMmrVX9A5lV3XRWBfN/rVZlo/FWpQN7ZPTnrVfNE1VYXQRYlYMazHz3zhIVWc10nPSWWLRthgZCE3SE3VflE8YAVA8WDwAPCg/cj86PKJ86nwBMn6YNXp+An5KftA+en8ibVvZynFcFQ2Nc9CF0lK3d9ASaVtXjVwQUGLb0BNpVBfOPVQ0jVM1VnXMaVf10NBSqVLZtI3FUnXM6VO3jAmVUdZRTzRQkhFBT3RTVU/10Uv0DqZQUdFJs/ebOQvdRJYPAUQUz04hR7eYuo1ENI+RQVu0DrVDNRFB99FBtE9P4T62k7BQc9BSuTmbtI0VOVRQMJHRNLRRlTGUkTDWEJCTCS20jtWGs5ACMJJ1K7QM9ynwkylwkh2QnBkLTSVoFtErV48dKBUMz7CcAzk+gsz41ti/gL+ov7L/+LwBAPyLJDs9Az0rBfj9YP5I/AIzPvj/4P7LP1M+mz9jPCt8AHN8u30Dfgn9U32bfeN9S3wCU345/uN/S39zf9t/I3yrvAATvNu9g70rvdO/+34Dvqu8AvO+e7+jvyu8E/x7/4O8S/wBE/1b/MP9q/4z/pv+I/7r/AOz/3v8QDyIPfP8mDwAPYg+gbA92D3APigEHEpycBDq1TOWzJdR0JU7lE2Zm7BQsUF0U1KQXUWUkxVEdo//EpJOgntLnUrZdI3dThQPqU/VzXK1UHaPPVCWEVbWjsm1V9cMjVuWzlVYVk60gFJSQV50T/LyEZm1Y9XPMWCWDIFlFw1suWQ2zDFmFtFg9I1uJWDXDSFid0we0FAvXVw0jxBSf7o8Ykx4jBVd9w8HkHw4vIC8yL1SfAFYvaC96mXafmC+qL7wvtpViZrK3ZBcmo+yUEVc1FLZchItW5aNIVrWTCa1WDbO8VR2DfiSkRKlVlRRMFNM8pJoshGS1VL0jKzSE5lMFE6/ZUx0WfsJBUw2DClNataPSlKScUuW0UgUTtR+EpOn8dLFRXYRRasVzQ/wEDASE11BFI2ugUL0jW+R0JVAdg2veT33ET+WzBU+d09uXTvVzLE5Fo8FNVkUjQE0VpEwNFEx9w7URJLSstHRLSw2D6tZctIpKNURK5aO4SbbFc4NJbYOVSQUT7wJsRGNctFNAvjNMx97P+MMAtr/Iv+K/7E8Gz0jPIl80XwBOz2DPcslGVX7PkF/6yfbPAMBfsl/kX9Zf8F8abyxvPm8AaA9Sb2Rvhm+YD3pvrG+ubwDQb+pv9G/ubxh/Cn9Mf0Z/ADh/an+Ef4Z/qH9Sf7x/3n8A8H8SjwSPBo84j1KPXI92jwAYj3p/nI+2j9iPyo/sj66PAPCP4o9EnyafUJ8Kn3yfdp/UkJvWI0vlo3jMBKVNWj2kTmWzp09FRFClpLVQDRM0vKSqUY0jHbacNK9S7QMjUwVEU1oVNFRFU35UPbPxPKTbYVU9s9FVRVNeVrR1tFwUQPwkr1ddsxrWtBSHWL0j64SkK1lYhRZ+Q7QUt1jNlFjlQxU1rKT49BTS9BduLT4tAP4V/h8Ivxq/LL/erW4vYL8Acr/EL4YvkL+6v9QnvrX2IrWxxBSExBREV4UTALVXJTO+FDR5Vg1TKGYMNOhVPURMpHFVdRNtNiTE/FR1Q8VUpbPbjVQdE0dUTbMQVKplQ9h0NKF8NGqENDJWLBT8UkXEUoVTgaQ020lSRRMSUh0z3FFqRROi/ARszDQ3Uf20WgSkuuQ0hVAtE0zkNLMVUPUUBERXTw1T6G1OTbOATtUj+U0NE6uUTQ1ETfUUTB0zXGo01PyklJqElDdLTbRtSk2zYEolM/5J3ZTYbEfmk3zUB0qls31KFtUjGUuls120n65PwE8A0k/M3/bfCF9KXyzvPu1uXQCGXWbviF+S76Tv9l+w7xKfANTv/u8Q/yL/NP+Gn4CfUv8AbP+mn4j/cp+s/57/0P/a/wD8/x4P4P8SD0QPNg9gD2oPAIwPjg+gD8IP1A+uD/APAh8ALB8+H1AfYh90H3b/GB+qHwC8H84fgB+iH/Qf9h9wDyIvACwvPi8YL3IvhC+mL1gjDtOJS+00ROSu1J/mlVYiSqz0l7bCUlFlQ8i8xDyIFK8mpb6yCzSnfjMkxHxGVKTuVV3UXKe2wkJsp7Y20hxYFUOhWG1DAyVZheMxlKeG4vGkr1bCWzdYNdPsVz3jzsyvAN6v6K8CvxRPJk9Av1K/XE8Abk+ov5q/lE+2T8hP0rnmtTK2woLUNHM171YFpAzESWkUx96S6iTPrqI4TKQUQ6CuorhcxIBUz2bPeMM2XlInU80j7lKlpJTPzKbNVyKkUV3UDDQoUWb14/NQ1c7OIk5QZfNtF+xUvk810zxPzTQtTnXTY06lQ/0c3zbCa8ZMXdRMtcPiS3XUYpzUHVTXFmNkZANKbd4aTlNJtcMiSoU0lNeuogFY9OeGL2jzxt/Y3+rf/G8AFu/Qaz7vQH9SeabtXn+AewCG76B/0u/Ef75/0H/ifwyPAB6PMI9Cj7RvVi8QL0qPfI8Aro9oj6KPzI9+jwCf+o8UnwAun0CfSp9sn16fGJ+Kn7yfAKafwJ+CnwSv1p8IrxKvPK8APq9Qr4KvlK9mr3ifeq/MrwDWryCv8q8Mvw6/OL8av2y/oP6vWL9Sv6S/zkKLXOQRtUxVNEzlw+xNVTROWkVkT/1zg1Atc/jkxGzDwJZy4VHtY1VS5SObylJNcz5T7UR8xEJtVB3TtFQ1YyZVFVNbmVWlQw1WBVN/ZMRsC1AGUl9XXVPnV3XTK1NYpURY5SMalDdeUusXWUVkWN0kWED2ttgxVVj9cxNYBVPfAVc1ZHxP3j8wT0JPDN9OTwBA31LfZN/OT4jfmt+s395NsL7f6EPmRZaCp1f9c2Na7EQhdDTfVrXTmxRUtVkcVBgMVNpVBVOfbVUlY1RVhbMaVRXErVTFM6xU/XRUhbM6rVT1QwJUFTPMhFSHzVOdM1BTJeR0VOFSNrXTq1IlY3RSFTbuYmsFUv0kUYWzilEFNpp+M1G9w+VQ1ST0VHdtUAVTP1C1M/hPLXNbiE810yBPlXOx7CRbR06FM+FNtTRNxcRtTb3DlUzlIypMtdNpyyx3XlIH7GSlSu1jbUV0ZOpJnTOQSRUza4xJZTRJhTNBSl1mAk5yLuxnLr/4e85v4G/ybwAEDy5/KA86D0wPjn2WdU4FAJZ/kA+iD7QP9n3+f/h/mo8ADB/mD/gPQh9UH4a/YB+6vwCEH54fsB+KH8Qfvh/YHwovABwvLi9AL/IfVC9OL+Afki8ArC+2L8Av2i8EPxY/8C8yPwA8Px4/cD9aP5Q/pj+4P4I/AMw/3j/oP/o/FE8WT0hPOk+AXE8uT4BPUk+0T45FH1KcrUv9Uz5MHVRNHVROWrXTKwxkLlAVY6PcVGsaUYX0UZVjAVLVw2t2Uh0D6KzkXFO1U7XshORgXOTTVG30VcKFZFXlRBTnXsPUxJZXtLXkzMRvvMTVWB3zJ21ZNdMwWVXjDFmVVqpuIoe8VEe8VAe8VNcFVyVjxGzf7s8A3xJvNN8ALm8431pvbG+235Bvoml+bzDAb9rf3G9OYpBXzeQE5FURDOTPFOSLLORKLOTTClZ15EzkgWRUSFVaTWMQPOTUVE0DnkzE22ZUzcMvVB3z91NWNROzU41EU230U00DWw5T1cPWUt1DnixU02hSncSc5OscxLVRZrVjfVEd9BxUEVEdA8vYUIUDoQzF7OQnULT1tr7CdQT0CE+NQ5ptTn3zME4dA8hNlfNbYU2Fw+NMzXRMHeObGUx987BLPeQ0FPOtSjUTk0olhEqV88HVSX3kSVXESYUD8UkAHQR09Wz1VAduT3AjhgXe/wDw+/b/CJ8an1QPPp9Qn2KZAIYNdp+In4oPtJ/GD8ifKh8A7J8OryCvMq9Er55PkE96rwBcr4avmK+qr7Svvq/Yr2JPABy/Fr9AvzK/ZL9ev3i/ir8AnL/+r7i/0r/kvwbP8L8CzwAsz07PYM86z3TPds8Iv7LPALzP3s+gz9LP/M8O3xjfKt8AVN9G32jfct+c347fmNv2Y1lLLfTkRGhN9XROfVNbpk+t40xQveRQpeO1NMTkqsx0HVIFU5NaJFQGjHSVU81jC1x0rX5sdO9UNYRV/YPVtlxUSFYtk7hWpeNEtgx0sVddkx5YTYOJzVi1Y+1YpVZOgilZWhVz/9RUt1glVFj9gxU1lFT1BHTS3F/2XyBvABL/JP/u70hvUv9s/7ZvsG+A0m+0/9Zv6GvubYblBnKC2OTkg+BGUgBX9XO8VtpNg3l05DhW5dP4Vbb1c6xVDXNxVX1TNrY8BPxUDYPFVJ3zjbZkdFZU9XMcVKWD2rVT7XRTpYNqUwWDMtVTVQRSXQRSXZOOUrb1o1dSBYMSUn0EUbZdg6RR3UNuUfWjNzVRFQRRTYPJUG2E9HS0C+D2ohcEhMJP/ZNTthSE6E5l84BO/ZMTqiyEqOxFTQ0UTNVDXKpMFPx81Jd81DdchNS1SvWkSt1D/kmlg6plSQVTg4QXnlIHSs10LUoFUwNLFXNP/Jd23wD4o16V5o/wHwKfFC8unzgvAEovbJ9uLVYlvp+YK6afuC8AAq/0n84vAD8SPyQ/Nj9IPwBaP8Qffj+433o/pD+2P8g/AKI/9D/eP/A/Gk9ETz5PWE8ASk80T4ZPAE+iT8RP1k+ATwAKXxxfLl/oT/pPZF92X0hfAJpPpF9WX5Bfyl/kX/ZfCG8AGm88by5vYG9Kb3Rvfm+gb4CSb7Rv3t/w04YT/Ncmc1CSfYRQzeTkdKgk564ikVYs5CNTXRRTTYMJTO+kXuUOQtds525zVsXjRgVX9SOzjO+e77DjloO85yjm08zvZvLQ3OTCfP8m/wAQj1r/NI/2f0CPev98j57/AKCPso/Ej9aP6P/6/wwPHg/CMAjoPA9OD2ALBiJVVBZlgxBU5dPYhA8W45wPZK4FTnJJvA+WAqJR9dRRUR125gWeEsf0BIP8D5LWAr4UHz8SfCwXHpKQRU0FIyVEHzYD9CST9CS1M7QUz3QUV0qVU/oGnBSnSQ2UjKeeFQ6TrBcC5tJYvB/mLd4f+B8CvyQvACYvWC9Kv1y/Zi+Av7Ipri8AsL/yL8y/3i/gv/q/HM8uzwBAz1LPxG9Wz6hvas+Uz57PAJjPqs/cz7bPAN8S3yTfNt8A+M9K33Tfft+Q37rfnN/O3wDg31Lf/N8W7zjvKu9M717vAGDfiu+U77bveO+y7+zvpu8A8O8C/yT/Fv8o/0r/bP+O/6CA/6r/xP9+xSYTS30T3hVLhRRMFbPlPBQjEJYCa+JPnRNnBKTcUB2TW1BRbQPGUV3zOsQErcqsBD5TBZRTFcMjZVRFdFRNdESUfFVlg1vwVbUTf1a9dFZldFqUdM78hDlYFcOj3HRrBVmdlFmtkxVZDQS21HSlWBWTZFjtcyIWnHTpV13zymSH5o1WjwAYHyofDB9mj2Afko8EH+aPgKgfuh/MH/aN/oXWHX7Cp1oElHFUFDBXXXRWXfNVqiyUaSwkGiwk2nwEa59VFbRVLaMsVRXD2/NUzZO6VKWzgVS2BaM8VIVzBlTt886sRHcWol5T7WMojJTxbVI1s7hShXN2Uu3zmz5SfcMHUnWk9JSXbVGls2FRzZMqUWUkrVB1o69QNbN4FHRBZVBNdFAFdi6iPE8dk2vQTjW0TgWT4U3tZKlNNaT8ZUztc0JcNOK05PdOchkUtKVKFbNFbUrNk+pJTXOZST1zK4NJlRRJ1RMrhDSDMBaGciZLFZNUNLe+veatAO4/AE8ST2y/Nk9IT3K/bE8Avr1uT3hPwr8MzxbPEM/qTwD8TwZfGF9CX1Rftv/Q/1pfAIRfnl+wX8JfzF/mX/hfel8AHG8mbzhvUm9kb35vQG+SbwC8b6ZvGG/SbwR/7m8Yfwp/ADR/Xn9Qf2p/dH9+f3h/un8AxH/Of+B/wn8kj/5/EI9SjwA0j26PgI8yj5yPto/Ii9YSW4tLBaMMTCVDKAQEqyhOrTRPfZRQ9ZOHWVCFpPwkb1GdM+MsBDTDICajUgWjXFMtNJyUtUSElLhsJCpV1RObrVXdUydWJUOYNCQJ1uwUeVetA+UUJFFYUNUUrATDAK4zWT0DCrwEW9VYvTOWWPWTV8wEKxVYPTRXvaPIVB8uHwAYryqvPK9OH3AbXq+Ar5KvgPwfjh+wr9qv5B/2HX4inNVXLVNjFCQhJCTfVsrthFY9A0qMlSwkylVWxaONVcU0VT0kVa1DreFsJJpU1QRUrTRU1q0D9VPFpFOtA4VTtv0jT1MlQxhTXTPSpkyUnFJVJEQELrQk+G1RJQPAUSVDiFFdM2tSUfWEUd1T11B1o22gBDRoUK1DMVClI7P4T+W0JDQcT5UkTlp9Iyw8NMFNxaNdTDSb80x9I4xMvTRcNMJqJERI9PTqvDSGSt0jrSeMNMpJXcRJHZRJqi1T06TEZ4w1Sp0zQwAkR16P4FOuRRZNViME3w7VABZPIE9aT1TfZt9w045PsEMAft2G3bZPyN/aTyRf9t/w3wAS7xzvLu9Ij0KPZO9+75DvAKLv3I+u79jvyu/07/7vEP8AKv80/0b/WP/q73z/Zv+o/wDC/+T/xv/Y/woPLA8+DyAPAFIPZA+2/0gPqg+UD7YPyA8A4g8EH/4PGB8qHzQfXh9AHwBSH5QfLh+oH4of3B/+o8Q0bXT8hGhNfSNsTm3UVU/NtFCdM6MENBjktFuoUcWjHVK105G8JK0GrLR4UyUz7FSUYJlUrcRsJGNVrcRctERtVp0zs1ZF4yNXRSQtV8Uj/lc91FhFlKyUqMOQvpW20gHElMqslIu2tCRIWBXzB1h9s9QFV32zxJyvBq8gPzI/RD8ADj9YP3o/jD+er8Cvuj/UP1D2reY/CLO2wrdsNJD8JNVUpJQRFLS8jJR5VtYV8zdWHcRVLcO8VdalI35V5ZNFVEQMVdadk8VUVbRU5ZNVVNY9wxxUTSPmpLSvU7Ydk3dTtdNBUz3D/NlSdUTMtI5SFfNXUrYtsx9S/aPpUbXTsdVR3TN7/LQ33LQAUbYdk8dQReOTUN0zW21Q5ZMlUKUj3k+11LYkxOhObTOATkXjE7VONSRNbTNATcUT2plM/Ra20hFMDVRE5DPNSy2zz0q11IxUEUraZZRJxcODSZ2TlUlW3TMLSrWzgsTEA+yEAUt018YfGPNu1fbPEN8i3wAsbz7fUGtGb3Brjt+g34rfAJxvxm/g30Lv/G8OfyB/Mn8ARH9Wf9gf4l+Mf55/kP+yfwDEf3Z/qH/qfwyP9n/QfwKPACyPRo9oj5qPjI++j6iPgo8A1I/2j1CPEp8snyafOJ9inwCEn1afkJ+qn7Sfzp+gn9qfAASvxp/wnyqvTK9Or3Cvgq9QnK+Or6Cvyq9LPVRLJVS2dGSuTMWzpU1NI6bVTrWzoiTESCRUvlC23bNQUU0jxlGtozptUs0zrVJtMyBTxbPblVMdwwhUvcN6VLalwwdVPcN8VW1j7rVVbTNglCTTVlVUV9qdRFe9wxpYpSOeWLTNJhbDWaUjHlmFU+9tWA1jtVhNI3ZYxcMTM1jdRDREzGw/Xj9IPwAyz0TPTj9oPxLPjM+ez8A/wNI/1M/mz/jPCkkuQrFXtL1U/CREpLTvVq2jqlVWpUNnREQnTETofLRbrFUtQ3FVnVM4ZNRL8VSdVFQ9VHS0R4TUtRB81NisRKFT1SNqrVN1QyVTpSPuzES32kQkgdxESVK9UxJSVtUj2lEdtFGNtFGdU1soUfVj81Cto7oMVFuDUI1DTFBVgxcstbVPbUM8HCTOTu2zY21ODUP5TSVDlE1lY9soTb1TwkxtQ1xM0r1T4vSnPkIZ3KS6Slato1pKpSRJ1SOqpFfaxsNJpUMnSi1DoUoEheaeUlj0Z96t9mX2XwhvACJpHm9Ab3JvXP9u/4BvumkAjv+g+9Zv0P/ib+xv9v/o/wBajzwPTg9gD3IP5K+GD3gPAKIPvA/GD9gP0q8EHy6v6A8AKh88H1YfaB96H4wfph+YHwC6H8Qf/h8QLyIvNC++H0AvAGovfC9OL5Av8h+0L5YvqC8A0i8MPwY/MD9CP1Q/Hj9gP4BqP4w/lj+wP8I/5D/+wotYvPRzUG6y6kw1VE2FtK1ODWPlT3VDhQzk+m1QhVNvUe2z41FF82tYUvUjysREPlMlA9OzUy3UlES2bLQqVVrFw52ERA1WhVN/lERsO9DWQl9XRdPnV+2zi1NYxcRYrbTEt3ayF1VZdeRYRdOn5ERX3LRbFVgd0+FXnVPIdM8AFs9YzzpfDF9uzxhfgl+UXwDGz7hfyl/cXw7d5l8Qa64C1acc1GFsVCA01N9Wag1jm0RkWzzUGlZ9s63cdNShVeWzVny0HNZsZOZUTbRUFfN1VKqd4z50RAaUZM6s1IpNU3XjUlNVZFy05Uy3yuazUpVkUmW03NTCUdp9s4w8tFZRdfMeUWytRDxEr1BF83hQddOrQVBN5E/1ZE/tsyNWLES1Tg1jSyRFTW3j23xNJQMTTbXTlUyWdfMuTA1jy3z3DmILtUul5Eql40pK1bRJWm10STWzkEmd1EkV81tFSkXTx0olAzMU9wDWL7ADvvX+7yj/Eo8cj0b/AFiPao98j67/qP+ijxwP1o8AIA8SD/yPBp8Yn0KfVJ/ujwAAP8o/nJ+Gn5ifup/Mn+afAPif2p8UrzavSK8yr2Svbq8AgK+Sr6yvtq/gr8Kv9K/OrwDwrzq/TL8Wvyi/Yr+Ev6a/AJC/ur/Uv8a/AM/SvxzPFs8AKM86z2zPPs9gz4rPpM+2zzTYz+rPS23jnEuVZBREtGPgHuIsTHQrT21TMJVQPXOjHHQY9Gd2kgO01GcWQ1Id41xTbePsbVO1c2BUxYPRVG1E1nxktlVd5FZNg5hW2tXTCbREk1e1cwBYKuWzavxE0fREJcxHpmLbDllt49xYfYOOWGpNdFil1FhNg9hX1WMBxmxfXl9IX0LvVO8W73jvAIrvnO+uX8DvyuG27+jv8l+Y/O8W9W7ikFe1ZCxkEao8ZM9EZItUZEpUZArWXGTMVcWDgZTUSFXafYMOfGTWVH2DnlRW7UNnVBVzL5T092RHLOazZERDU330U4X03GStnlzUaFLNRFIV8+utUTWDtVHd430MdEdtURVzD1Hls9pQxYNtoTREalClkydQ3US2LER1T02DCE/ls5ptTm1DNE5Ng8hNNYTVTUVETP30TP3TGUyqRXRLbUNUdJTz1HSTtUpVBEr9Q8FJ9WRJNv3TmUnFg/FJTYScdAPqSsV0hIfmvXaVBo0+jQAWH0CPQh+Ej2YfeB+Sif59ALaN5o/IH9of7B+mn2ifAi8AJC9GL1gvai98L+6/6L/SzwDEL6YvuC/iL/QvDj8wPxo/AEQ/Bj9oP1o/hD8+P1A/uj8ApD/eP/g/Ck8sTz5PUE9iTwB0T4ZPmE8iT7xPzk/oP3o/APxP3k8YXyJfPF/mT1BfSl8AlF+OX6Bfsl/EX9ZfaFMO89VL5WN4FNRoHNRsTtrVY6Y0dExQtXPAUKo1gzUUBKoMBB/k9JFtUjWDBVONI5dT/dS2jPR+VMXT8VQ9I2O1VTWD1YT0RlZFdFbabeNA3OStV51zGlhqVQOEBOTo7NQuWdVmVj5yA1kV9Fidc3r81K059GT6V1UD1Ax0xADc7y7vOH9Kf1x/bu+AfyrvAJR/Fv/If9p/7H/+7xD7DvWqnvKvNPSCNPRCtNVXatXzvqTUeZzUOFYFdK1V1fOuVT0kVf1kVdq11FUFA8dUddOQVFoVY1iUhCBU5dRTNdTabNRszPQ2U9Xz/lJqjYRSLfRSZVNaUlUDWxRSfRPeUS1kUXXTs3BRXYQElABR/XPLKkRklTxkUDzVUA3kTARbWk99E+5O5WODVASrFE4d06wc1U0N5Ew2pXNgTMXTAUxNBGxUrTcUZNhKVYRK5WRKsC2EtAe2lf5yC0o1hEoWBQMHS53zT+xfZl0GHQAuHSatRh9Ir1ofbK9+r5CvAKoZrh2+r5gb7h8gLzIvBL8ADr8gv0q/XL9uv4C/kr+kvwBmX7i/yr/cv+6f6F/yvyTPAAbPGM9az2zPds+Iz0LPrM8Avs+oz/rPDN/Wz+jPms9U3wA+3zjPUt+c3y7foN/S37TfAN7f8N8C7xzvLu9Q70LvDO+AXu+A75LvrO/O77jv2u9LNqVzgEttkwxM1QQcZGPoTU2WzmNEBGhQ1fOr3lCNBFFtBFH1s1eVUm2TzNyEQKz3PgIltVRdo5ishAxV/XObtVUNBFatA4FWxQRWtlVjX1eVo85XBQM3tVg1s6P0ZBpZ3aMxrVkFAxdZNQRYxfOn1VidY2bEZCT8ZOlXAhVjyKR3/n0uf0APUg+sfwBeD5B/mg8sD7Z/0A/iD/QPsA6PEB8CEfayp1el83GZV930LITvVpX0VIRZbVaV4xpWbZPcVaXzraGUZGVVrYMsdITztVS1ZFQ1o3VUTYM+lVSdYwakFM5sZ06CXm1TFWMoUzWj5VK1ZK1SnWN2UqUUUvWzB21SVWPPUcXzl1Hdo2thUZWjHgQk51AthDY0lHhQpfNBUM2UPJSsM2C+gjxPpWRO/QNLbU6l8+FNrYN8TTWzLRMs9K5MnWRM7fRcp2zelTaipUo1o0VKHfRtSU2DnknF84dJxQQJSa0mjoNKlZY2pW7vMLsADq0mrzCvUq9UP5aveD+KPwCcN86v4K+yr8w/9q8wvyq/ABRPHk8wTzpPXE9+T6Dv6u8ArE++T5hP+u/kT9ZP4E8aXwAMX/5PWF9qX4xfbl+AXzpfALxfxl/QX+JfHG8GbzBvQm8ATG9WbzBfam+kb75vsG/SbwDkb/ZvAH8SfyR/Pn+gbzp/AGx/bn+Af6J/ZH+mf7h/8nlmvoKcS6UUJPQoTSWEtlwkK0+FAxBQxSRQVs1z+lC9lFFtQwPkF9rOcupk9FxTlYPQU1oFA0SsFLZUhYRVnZOruFXNcypkFJpUFAtaJBR5xPTnV62TU8z0a9NYffRZlTMuWdXzWwpZffPVWJ2TmPT021dYPTMVWPVT11cAPZQcD3YPQJ9Sn4QPNp2eDwCYn6qfxA8unf4P8J8CrxwfrBYdFvKcV21DYzwUIVpMFM9UFItW1fNKXBQ1CWQUypz0j1VN9KSErRqMFNNU1fOalIRkNVQ1hFR98/VT3ZR89E2FfIRQU430hITUZPSrnFI9NFLlhFJlM/htUX2DwFFlM4hRffOzRVEV9Fz011CFk6CoLCRD8N7zUBUD+Dz0iK1PPTMFT70UThXzLG1OPTPFTd2TXU31U2v3TN0zkRz0KkwV89OsS10knDTutCSKSgo1hEr9FElVhMQnThPEJC1nrCTlSs2DQ2Q3jn8A+FMWPR4/QDs+P1DPajlezwCYP6I/pM/eNY7Fzj+4P/I/AGxPbk8g3xLfRN8+32jfet8AjN/Of6Dfkt/U377f6N/a3wAE7/5/KO8670TvVu9w74LvAJTvXu+o77rv3O/+79Dv+u8ALP9O/zD/Qv90/47/eP+C/wC8/97/4O+i/wwPzv8QDzoPAEwPXg+AD5IPpA9uD7APug+Y3A8O7YaSgEstpFzVTGxFxCyEaE61I2pP5YStUFUjpVCVgzQMtKjNUdWzH1KFtGSEBlOyLSRTpbR8hGBU1bRUVmUjYVVFw9WchEh0pG26bKQpV33DmFf1FFVYXaRY1bRYPbRZNYS1WdWz/wSUx1gto4lqFJRH3IT1hJTQV40jAcIUr3afYJ+Kn2wvRi9gKwBeL+Cf2p/ELw6v+C8iqQY/1CirRoK3pCSQJCRSV2p9gwA8pLxspHlWfcNrOFZFtFUVg7xVHYOtfqQURVV1g/y0pMW1VOUjjYyEVlQdgx62jITmU9Wzr1NFg3ctUyUjMlOVNFKdNPSk245SDeNXUn2DIFJWLaPpUeXDsRy0bCS02zdRHYP+UC2jyVC2XdOTUP0jW1BFwyWtUB2D3k9d01NMtOhtThWDfE5d0xNOXRRtTaUjQE39A9pMnYPVeIxE+AQUl1zUM0uyvbRK5cS0RBFKnYRJWs2Dg8y0p0m1hEolIxWC7LQDrERPlMdO32DTAG7NLs1Gz0hfWl+Uz35fkF8AosnWzaZf+M/aydZfAG9i3wAkbxZvMG8Sb2xvJg8AH6JvAPQPrm/oD9oP5G/Gb9BvAn8ANH8+f1B/Yn9sf5Z/kH+yfwDUf7Z/yH/6fwyPJo8gj3p/AFSPNo+Aj+p/lI++j9CPao8AtI/mj4iPAp8knz6fUJ9anwBkn5afeJ+Sn7Sfxp/Yn/Kf2BQXhkM8VKVM5SOdTdYlI6JOLbRPfZNKUNZls9xQzaRRdRPGUbZ9kzpS5SOtUqUjIG1TPVOVU8VDCFRdtLVULTMJlDR8VYUUVbalI2BWZWPTViUjQrVXxTRXPVM1WCVDnjbkFAFZpSMwWbU09BRs4xA+UrVYdRN2WCUjFSIEJOlcNMykL4YvkCsC7lLBXLdGv3i/mi80v66/AMC/si/kv/a/CM8SPyTPnhKrsVdVE4RctDHMpO9ZVnWkvBRpVu2DJ3Q0reiUNKxVnRNxrBQoqVWVFsZDVBUUVM0zR1qsxBCkxNhT7VOh3DRLXFNNEyWEFfQ0t3ykbYAERElSJSMSUj0TW9pRTROVUbWkUZXETVGdE/FQtRQ0RINUpFtMUO2DF1A9pE/FQ9s4Tz0Tyk7tQ2NO1i0z+U2NE5A0FChNGt20TCVDPkwlpn6VLjKtGYSUt0r1NEp9k/qw1EfORcZFzjInSi2kShbdsx1L3bNdZG8OXyBfADJfPF9W72hfml+M73bvyFsAvu/wX+Lv9O8G/wjrBu84/wBab0T/bv+A/4qflP8Gr7j/AKr/zP/G/wAP8v8kDzYPQA8AGg9sD24PYA+SD6wPrg/oDwD6Dwwf1g8oHyIfTB8+H0gfAFofnB9+H5Afyh+0H7Yf6B8ACi8cLyYvIC/6H3QvPi94LwBaL6wvji+wL6Iv7C8</prop>
			</obj>
			<obj name="Protocol" class="HTCProtocol" version="1">
				<prop name="Created">2016-05-18T14:23:25.319</prop>
				<prop name="LastModified">2016-05-18T14:23:45.488</prop>
				<obj name="Programs" class="HTCRunProgramList" version="5">
					<list name="emlist" count="2">
						<obj name="item" class="HTCRunProgram" version="1">
							<prop name="name">Program</prop>
							<prop name="Cycles">1</prop>
							<prop name="AnalysisMode">None</prop>
							<obj name="Segments" class="TEMRunSegmentList" version="1">
								<list name="emlist" count="1">
									<obj name="item" class="HTCRunSegment" version="2">
										<prop name="Hold">180</prop>
										<prop name="Slope">4.4</prop>
										<prop name="StepDelay">0</prop>
										<prop name="StepSize">0</prop>
										<prop name="Target">95</prop>
										<prop name="Target2">0</prop>
										<prop name="AcquisitionMode">0</prop>
										<prop name="AcqPerDegree">5</prop>
									</obj>
								</list>
							</obj>
						</obj>
						<obj name="item" class="HTCRunProgram" version="1">
							<prop name="name">Program</prop>
							<prop name="Cycles">50</prop>
							<prop name="AnalysisMode">Quantification</prop>
							<obj name="Segments" class="TEMRunSegmentList" version="1">
								<list name="emlist" count="2">
									<obj name="item" class="HTCRunSegment" version="2">
										<prop name="Hold">15</prop>
										<prop name="Slope">4.4</prop>
										<prop name="StepDelay">0</prop>
										<prop name="StepSize">0</prop>
										<prop name="Target">95</prop>
										<prop name="Target2">0</prop>
										<prop name="AcquisitionMode">0</prop>
										<prop name="AcqPerDegree">5</prop>
									</obj>
									<obj name="item" class="HTCRunSegment" version="2">
										<prop name="Hold">60</prop>
										<prop name="Slope">2.2</prop>
										<prop name="StepDelay">0</prop>
										<prop name="StepSize">0</prop>
										<prop name="Target">55</prop>
										<prop name="Target2">0</prop>
										<prop name="AcquisitionMode">1</prop>
										<prop name="AcqPerDegree">5</prop>
									</obj>
								</list>
							</obj>
						</obj>
					</list>
					<list name="AnalysisModes" count="4">
						<item>None</item>
						<item>Quantification</item>
						<item>Melting Curves</item>
						<item>Color Compensation</item>
					</list>
					<prop name="ChannelCount">4</prop>
					<prop name="InstrumentSubclass">HTC_VER_10</prop>
					<obj name="Container" class="HTCBlockType" version="1">
						<prop name="Id">bt96S</prop>
						<prop name="RowCount">8</prop>
						<prop name="ColCount">12</prop>
						<prop name="OvershootDnDelay">10</prop>
						<prop name="OvershootUpDelay">10</prop>
						<prop name="RampRateMaxDn">2.2</prop>
						<prop name="RampRateMaxUp">4.4</prop>
						<prop name="ReactionVolMin">10</prop>
						<prop name="ReactionVolMax">100</prop>
						<prop name="ReactionVolDefault">20</prop>
						<prop name="HorVertCrosstalkCoefficient">0.0003</prop>
						<prop name="DiagCrosstalkCoefficent">0.0001</prop>
					</obj>
					<prop name="MaxPositionsToSeek">96</prop>
					<obj name="DetectionFormats" class="DetectionFormats" version="2">
						<list name="emlist" count="14">
							<obj name="item" class="HTCDetectionFormat" version="1">
								<list name="emlist" count="1">
									<obj name="item" class="HTCChannel" version="2">
										<prop name="name">SYBR Green I / HRM Dye</prop>
										<prop name="Active">1</prop>
										<prop name="EmissionWL">510</prop>
										<prop name="ExcitationWL">465</prop>
										<prop name="IntgrTime">250</prop>
										<prop name="MaxIntgrTime">1000</prop>
										<prop name="MeltFactor">1.2</prop>
										<prop name="QuantFactor">30</prop>
									</obj>
								</list>
								<prop name="name">SYBR Green I / HRM Dye</prop>
								<prop name="Active">1</prop>
								<prop name="DefChannelNdx">0</prop>
								<prop name="DenominatorNdx">-1</prop>
								<prop name="ReadOnly">0</prop>
								<list name="EmissionWLAvail" count="6">
									<item>488</item>
									<item>510</item>
									<item>580</item>
									<item>610</item>
									<item>640</item>
									<item>660</item>
								</list>
								<list name="ExcitationWLAvail" count="5">
									<item>440</item>
									<item>465</item>
									<item>498</item>
									<item>533</item>
									<item>618</item>
								</list>
								<prop name="MeasuringMode">hmmDynamic</prop>
							</obj>
							<obj name="item" class="HTCDetectionFormat" version="1">
								<list name="emlist" count="1">
									<obj name="item" class="HTCChannel" version="2">
										<prop name="name">SimpleProbe</prop>
										<prop name="Active">1</prop>
										<prop name="EmissionWL">510</prop>
										<prop name="ExcitationWL">465</prop>
										<prop name="IntgrTime">250</prop>
										<prop name="MaxIntgrTime">2000</prop>
										<prop name="MeltFactor">1.2</prop>
										<prop name="QuantFactor">2</prop>
									</obj>
								</list>
								<prop name="name">SimpleProbe</prop>
								<prop name="Active">1</prop>
								<prop name="DefChannelNdx">0</prop>
								<prop name="DenominatorNdx">-1</prop>
								<prop name="ReadOnly">0</prop>
								<list name="EmissionWLAvail" count="6">
									<item>488</item>
									<item>510</item>
									<item>580</item>
									<item>610</item>
									<item>640</item>
									<item>660</item>
								</list>
								<list name="ExcitationWLAvail" count="5">
									<item>440</item>
									<item>465</item>
									<item>498</item>
									<item>533</item>
									<item>618</item>
								</list>
								<prop name="MeasuringMode">hmmDynamic</prop>
							</obj>
							<obj name="item" class="HTCDetectionFormat" version="1">
								<list name="emlist" count="1">
									<obj name="item" class="HTCChannel" version="2">
										<prop name="name">FAM</prop>
										<prop name="Active">1</prop>
										<prop name="EmissionWL">510</prop>
										<prop name="ExcitationWL">465</prop>
										<prop name="IntgrTime">250</prop>
										<prop name="MaxIntgrTime">2000</prop>
										<prop name="MeltFactor">1</prop>
										<prop name="QuantFactor">10</prop>
									</obj>
								</list>
								<prop name="name">Mono Color Hydrolysis Probe / UPL Probe</prop>
								<prop name="Active">1</prop>
								<prop name="DefChannelNdx">0</prop>
								<prop name="DenominatorNdx">-1</prop>
								<prop name="ReadOnly">0</prop>
								<list name="EmissionWLAvail" count="6">
									<item>488</item>
									<item>510</item>
									<item>580</item>
									<item>610</item>
									<item>640</item>
									<item>660</item>
								</list>
								<list name="ExcitationWLAvail" count="5">
									<item>440</item>
									<item>465</item>
									<item>498</item>
									<item>533</item>
									<item>618</item>
								</list>
								<prop name="MeasuringMode">hmmDynamic</prop>
							</obj>
							<obj name="item" class="HTCDetectionFormat" version="1">
								<list name="emlist" count="2">
									<obj name="item" class="HTCChannel" version="2">
										<prop name="name">FAM</prop>
										<prop name="Active">1</prop>
										<prop name="EmissionWL">510</prop>
										<prop name="ExcitationWL">465</prop>
										<prop name="IntgrTime">250</prop>
										<prop name="MaxIntgrTime">2000</prop>
										<prop name="MeltFactor">1</prop>
										<prop name="QuantFactor">10</prop>
									</obj>
									<obj name="item" class="HTCChannel" version="2">
										<prop name="name">VIC / HEX / Yellow555</prop>
										<prop name="Active">1</prop>
										<prop name="EmissionWL">580</prop>
										<prop name="ExcitationWL">533</prop>
										<prop name="IntgrTime">250</prop>
										<prop name="MaxIntgrTime">2000</prop>
										<prop name="MeltFactor">1</prop>
										<prop name="QuantFactor">10</prop>
									</obj>
								</list>
								<prop name="name">Dual Color Hydrolysis Probe / UPL Probe</prop>
								<prop name="Active">1</prop>
								<prop name="DefChannelNdx">0</prop>
								<prop name="DenominatorNdx">-1</prop>
								<prop name="ReadOnly">0</prop>
								<list name="EmissionWLAvail" count="6">
									<item>488</item>
									<item>510</item>
									<item>580</item>
									<item>610</item>
									<item>640</item>
									<item>660</item>
								</list>
								<list name="ExcitationWLAvail" count="5">
									<item>440</item>
									<item>465</item>
									<item>498</item>
									<item>533</item>
									<item>618</item>
								</list>
								<prop name="MeasuringMode">hmmDynamic</prop>
							</obj>
							<obj name="item" class="HTCDetectionFormat" version="1">
								<list name="emlist" count="3">
									<obj name="item" class="HTCChannel" version="2">
										<prop name="name">FAM</prop>
										<prop name="Active">1</prop>
										<prop name="EmissionWL">510</prop>
										<prop name="ExcitationWL">465</prop>
										<prop name="IntgrTime">250</prop>
										<prop name="MaxIntgrTime">2000</prop>
										<prop name="MeltFactor">1</prop>
										<prop name="QuantFactor">10</prop>
									</obj>
									<obj name="item" class="HTCChannel" version="2">
										<prop name="name">VIC / HEX / Yellow555</prop>
										<prop name="Active">1</prop>
										<prop name="EmissionWL">580</prop>
										<prop name="ExcitationWL">533</prop>
										<prop name="IntgrTime">250</prop>
										<prop name="MaxIntgrTime">2000</prop>
										<prop name="MeltFactor">1</prop>
										<prop name="QuantFactor">10</prop>
									</obj>
									<obj name="item" class="HTCChannel" version="2">
										<prop name="name">Cy 5 / Cy 5.5</prop>
										<prop name="Active">1</prop>
										<prop name="EmissionWL">660</prop>
										<prop name="ExcitationWL">618</prop>
										<prop name="IntgrTime">250</prop>
										<prop name="MaxIntgrTime">2000</prop>
										<prop name="MeltFactor">1</prop>
										<prop name="QuantFactor">10</prop>
									</obj>
								</list>
								<prop name="name">3 Color Hydrolysis Probe</prop>
								<prop name="Active">1</prop>
								<prop name="DefChannelNdx">0</prop>
								<prop name="DenominatorNdx">-1</prop>
								<prop name="ReadOnly">0</prop>
								<list name="EmissionWLAvail" count="6">
									<item>488</item>
									<item>510</item>
									<item>580</item>
									<item>610</item>
									<item>640</item>
									<item>660</item>
								</list>
								<list name="ExcitationWLAvail" count="5">
									<item>440</item>
									<item>465</item>
									<item>498</item>
									<item>533</item>
									<item>618</item>
								</list>
								<prop name="MeasuringMode">hmmDynamic</prop>
							</obj>
							<obj name="item" class="HTCDetectionFormat" version="1">
								<list name="emlist" count="4">
									<obj name="item" class="HTCChannel" version="2">
										<prop name="name">Cyan 500</prop>
										<prop name="Active">1</prop>
										<prop name="EmissionWL">488</prop>
										<prop name="ExcitationWL">440</prop>
										<prop name="IntgrTime">250</prop>
										<prop name="MaxIntgrTime">2000</prop>
										<prop name="MeltFactor">1</prop>
										<prop name="QuantFactor">10</prop>
									</obj>
									<obj name="item" class="HTCChannel" version="2">
										<prop name="name">FAM</prop>
										<prop name="Active">1</prop>
										<prop name="EmissionWL">580</prop>
										<prop name="ExcitationWL">498</prop>
										<prop name="IntgrTime">250</prop>
										<prop name="MaxIntgrTime">2000</prop>
										<prop name="MeltFactor">1</prop>
										<prop name="QuantFactor">10</prop>
									</obj>
									<obj name="item" class="HTCChannel" version="2">
										<prop name="name">Red 610</prop>
										<prop name="Active">1</prop>
										<prop name="EmissionWL">610</prop>
										<prop name="ExcitationWL">533</prop>
										<prop name="IntgrTime">250</prop>
										<prop name="MaxIntgrTime">2000</prop>
										<prop name="MeltFactor">1</prop>
										<prop name="QuantFactor">10</prop>
									</obj>
									<obj name="item" class="HTCChannel" version="2">
										<prop name="name">Cy 5 / Cy 5.5</prop>
										<prop name="Active">1</prop>
										<prop name="EmissionWL">660</prop>
										<prop name="ExcitationWL">618</prop>
										<prop name="IntgrTime">250</prop>
										<prop name="MaxIntgrTime">2000</prop>
										<prop name="MeltFactor">1</prop>
										<prop name="QuantFactor">10</prop>
									</obj>
								</list>
								<prop name="name">4 Color Hydrolysis Probe</prop>
								<prop name="Active">1</prop>
								<prop name="DefChannelNdx">0</prop>
								<prop name="DenominatorNdx">-1</prop>
								<prop name="ReadOnly">0</prop>
								<list name="EmissionWLAvail" count="6">
									<item>488</item>
									<item>510</item>
									<item>580</item>
									<item>610</item>
									<item>640</item>
									<item>660</item>
								</list>
								<list name="ExcitationWLAvail" count="5">
									<item>440</item>
									<item>465</item>
									<item>498</item>
									<item>533</item>
									<item>618</item>
								</list>
								<prop name="MeasuringMode">hmmDynamic</prop>
							</obj>
							<obj name="item" class="HTCDetectionFormat" version="1">
								<list name="emlist" count="1">
									<obj name="item" class="HTCChannel" version="2">
										<prop name="name">Red 640</prop>
										<prop name="Active">1</prop>
										<prop name="EmissionWL">640</prop>
										<prop name="ExcitationWL">498</prop>
										<prop name="IntgrTime">250</prop>
										<prop name="MaxIntgrTime">2000</prop>
										<prop name="MeltFactor">1.2</prop>
										<prop name="QuantFactor">5</prop>
									</obj>
								</list>
								<prop name="name">Mono Color HybProbe</prop>
								<prop name="Active">1</prop>
								<prop name="DefChannelNdx">0</prop>
								<prop name="DenominatorNdx">-1</prop>
								<prop name="ReadOnly">0</prop>
								<list name="EmissionWLAvail" count="6">
									<item>488</item>
									<item>510</item>
									<item>580</item>
									<item>610</item>
									<item>640</item>
									<item>660</item>
								</list>
								<list name="ExcitationWLAvail" count="5">
									<item>440</item>
									<item>465</item>
									<item>498</item>
									<item>533</item>
									<item>618</item>
								</list>
								<prop name="MeasuringMode">hmmDynamic</prop>
							</obj>
							<obj name="item" class="HTCDetectionFormat" version="1">
								<list name="emlist" count="4">
									<obj name="item" class="HTCChannel" version="2">
										<prop name="name">Fluos</prop>
										<prop name="Active">1</prop>
										<prop name="EmissionWL">510</prop>
										<prop name="ExcitationWL">465</prop>
										<prop name="IntgrTime">250</prop>
										<prop name="MaxIntgrTime">2000</prop>
										<prop name="MeltFactor">2</prop>
										<prop name="QuantFactor">1.5</prop>
									</obj>
									<obj name="item" class="HTCChannel" version="2">
										<prop name="name">Red 610</prop>
										<prop name="Active">1</prop>
										<prop name="EmissionWL">610</prop>
										<prop name="ExcitationWL">498</prop>
										<prop name="IntgrTime">250</prop>
										<prop name="MaxIntgrTime">2000</prop>
										<prop name="MeltFactor">1.2</prop>
										<prop name="QuantFactor">5</prop>
									</obj>
									<obj name="item" class="HTCChannel" version="2">
										<prop name="name">Red 640</prop>
										<prop name="Active">1</prop>
										<prop name="EmissionWL">640</prop>
										<prop name="ExcitationWL">498</prop>
										<prop name="IntgrTime">250</prop>
										<prop name="MaxIntgrTime">2000</prop>
										<prop name="MeltFactor">1.2</prop>
										<prop name="QuantFactor">5</prop>
									</obj>
									<obj name="item" class="HTCChannel" version="2">
										<prop name="name">Cy 5 / Cy 5.5</prop>
										<prop name="Active">1</prop>
										<prop name="EmissionWL">660</prop>
										<prop name="ExcitationWL">498</prop>
										<prop name="IntgrTime">250</prop>
										<prop name="MaxIntgrTime">2000</prop>
										<prop name="MeltFactor">1.2</prop>
										<prop name="QuantFactor">5</prop>
									</obj>
								</list>
								<prop name="name">Multi Color HybProbe</prop>
								<prop name="Active">1</prop>
								<prop name="DefChannelNdx">0</prop>
								<prop name="DenominatorNdx">-1</prop>
								<prop name="ReadOnly">0</prop>
								<list name="EmissionWLAvail" count="6">
									<item>488</item>
									<item>510</item>
									<item>580</item>
									<item>610</item>
									<item>640</item>
									<item>660</item>
								</list>
								<list name="ExcitationWLAvail" count="5">
									<item>440</item>
									<item>465</item>
									<item>498</item>
									<item>533</item>
									<item>618</item>
								</list>
								<prop name="MeasuringMode">hmmDynamic</prop>
							</obj>
							<obj name="item" class="HTCDetectionFormat" version="1">
								<list name="emlist" count="4">
									<obj name="item" class="HTCChannel" version="2">
										<prop name="name">465-510</prop>
										<prop name="Active">1</prop>
										<prop name="EmissionWL">510</prop>
										<prop name="ExcitationWL">465</prop>
										<prop name="IntgrTime">250</prop>
										<prop name="MaxIntgrTime">1000</prop>
										<prop name="MeltFactor">1</prop>
										<prop name="QuantFactor">1</prop>
									</obj>
									<obj name="item" class="HTCChannel" version="2">
										<prop name="name">533-580</prop>
										<prop name="Active">1</prop>
										<prop name="EmissionWL">580</prop>
										<prop name="ExcitationWL">533</prop>
										<prop name="IntgrTime">250</prop>
										<prop name="MaxIntgrTime">1000</prop>
										<prop name="MeltFactor">1</prop>
										<prop name="QuantFactor">1</prop>
									</obj>
									<obj name="item" class="HTCChannel" version="2">
										<prop name="name">533-610</prop>
										<prop name="Active">1</prop>
										<prop name="EmissionWL">610</prop>
										<prop name="ExcitationWL">533</prop>
										<prop name="IntgrTime">250</prop>
										<prop name="MaxIntgrTime">1000</prop>
										<prop name="MeltFactor">1</prop>
										<prop name="QuantFactor">1</prop>
									</obj>
									<obj name="item" class="HTCChannel" version="2">
										<prop name="name">618-660</prop>
										<prop name="Active">1</prop>
										<prop name="EmissionWL">660</prop>
										<prop name="ExcitationWL">618</prop>
										<prop name="IntgrTime">250</prop>
										<prop name="MaxIntgrTime">1000</prop>
										<prop name="MeltFactor">1</prop>
										<prop name="QuantFactor">1</prop>
									</obj>
								</list>
								<prop name="name">SCicchitano1</prop>
								<prop name="Active">1</prop>
								<prop name="DefChannelNdx">0</prop>
								<prop name="DenominatorNdx">-1</prop>
								<prop name="ReadOnly">0</prop>
								<list name="EmissionWLAvail" count="6">
									<item>488</item>
									<item>510</item>
									<item>580</item>
									<item>610</item>
									<item>640</item>
									<item>660</item>
								</list>
								<list name="ExcitationWLAvail" count="5">
									<item>440</item>
									<item>465</item>
									<item>498</item>
									<item>533</item>
									<item>618</item>
								</list>
								<prop name="MeasuringMode">hmmDynamic</prop>
							</obj>
							<obj name="item" class="HTCDetectionFormat" version="1">
								<list name="emlist" count="2">
									<obj name="item" class="HTCChannel" version="2">
										<prop name="name">465-510</prop>
										<prop name="Active">1</prop>
										<prop name="EmissionWL">510</prop>
										<prop name="ExcitationWL">465</prop>
										<prop name="IntgrTime">250</prop>
										<prop name="MaxIntgrTime">1000</prop>
										<prop name="MeltFactor">1</prop>
										<prop name="QuantFactor">1</prop>
									</obj>
									<obj name="item" class="HTCChannel" version="2">
										<prop name="name">498-580</prop>
										<prop name="Active">1</prop>
										<prop name="EmissionWL">580</prop>
										<prop name="ExcitationWL">498</prop>
										<prop name="IntgrTime">250</prop>
										<prop name="MaxIntgrTime">1000</prop>
										<prop name="MeltFactor">1</prop>
										<prop name="QuantFactor">1</prop>
									</obj>
								</list>
								<prop name="name">VIC and FAM</prop>
								<prop name="Active">1</prop>
								<prop name="DefChannelNdx">0</prop>
								<prop name="DenominatorNdx">-1</prop>
								<prop name="ReadOnly">0</prop>
								<list name="EmissionWLAvail" count="6">
									<item>488</item>
									<item>510</item>
									<item>580</item>
									<item>610</item>
									<item>640</item>
									<item>660</item>
								</list>
								<list name="ExcitationWLAvail" count="5">
									<item>440</item>
									<item>465</item>
									<item>498</item>
									<item>533</item>
									<item>618</item>
								</list>
								<prop name="MeasuringMode">hmmDynamic</prop>
							</obj>
							<obj name="item" class="HTCDetectionFormat" version="1">
								<list name="emlist" count="2">
									<obj name="item" class="HTCChannel" version="2">
										<prop name="name">465-510</prop>
										<prop name="Active">1</prop>
										<prop name="EmissionWL">510</prop>
										<prop name="ExcitationWL">465</prop>
										<prop name="IntgrTime">250</prop>
										<prop name="MaxIntgrTime">1000</prop>
										<prop name="MeltFactor">1</prop>
										<prop name="QuantFactor">1</prop>
									</obj>
									<obj name="item" class="HTCChannel" version="2">
										<prop name="name">533-580</prop>
										<prop name="Active">1</prop>
										<prop name="EmissionWL">580</prop>
										<prop name="ExcitationWL">533</prop>
										<prop name="IntgrTime">250</prop>
										<prop name="MaxIntgrTime">1000</prop>
										<prop name="MeltFactor">1</prop>
										<prop name="QuantFactor">1</prop>
									</obj>
								</list>
								<prop name="name">Borowsky</prop>
								<prop name="Active">1</prop>
								<prop name="DefChannelNdx">0</prop>
								<prop name="DenominatorNdx">-1</prop>
								<prop name="ReadOnly">0</prop>
								<list name="EmissionWLAvail" count="6">
									<item>488</item>
									<item>510</item>
									<item>580</item>
									<item>610</item>
									<item>640</item>
									<item>660</item>
								</list>
								<list name="ExcitationWLAvail" count="5">
									<item>440</item>
									<item>465</item>
									<item>498</item>
									<item>533</item>
									<item>618</item>
								</list>
								<prop name="MeasuringMode">hmmDynamic</prop>
							</obj>
							<obj name="item" class="HTCDetectionFormat" version="1">
								<list name="emlist" count="2">
									<obj name="item" class="HTCChannel" version="2">
										<prop name="name">533-580</prop>
										<prop name="Active">1</prop>
										<prop name="EmissionWL">580</prop>
										<prop name="ExcitationWL">533</prop>
										<prop name="IntgrTime">250</prop>
										<prop name="MaxIntgrTime">1000</prop>
										<prop name="MeltFactor">1</prop>
										<prop name="QuantFactor">1</prop>
									</obj>
									<obj name="item" class="HTCChannel" version="2">
										<prop name="name">465-510</prop>
										<prop name="Active">1</prop>
										<prop name="EmissionWL">510</prop>
										<prop name="ExcitationWL">465</prop>
										<prop name="IntgrTime">250</prop>
										<prop name="MaxIntgrTime">1000</prop>
										<prop name="MeltFactor">1</prop>
										<prop name="QuantFactor">1</prop>
									</obj>
								</list>
								<prop name="name">RLB</prop>
								<prop name="Active">1</prop>
								<prop name="DefChannelNdx">0</prop>
								<prop name="DenominatorNdx">-1</prop>
								<prop name="ReadOnly">0</prop>
								<list name="EmissionWLAvail" count="6">
									<item>488</item>
									<item>510</item>
									<item>580</item>
									<item>610</item>
									<item>640</item>
									<item>660</item>
								</list>
								<list name="ExcitationWLAvail" count="5">
									<item>440</item>
									<item>465</item>
									<item>498</item>
									<item>533</item>
									<item>618</item>
								</list>
								<prop name="MeasuringMode">hmmDynamic</prop>
							</obj>
							<obj name="item" class="HTCDetectionFormat" version="1">
								<list name="emlist" count="0">
								</list>
								<prop name="name">New Format 1</prop>
								<prop name="Active">1</prop>
								<prop name="DefChannelNdx">-1</prop>
								<prop name="DenominatorNdx">-1</prop>
								<prop name="ReadOnly">0</prop>
								<list name="EmissionWLAvail" count="6">
									<item>488</item>
									<item>510</item>
									<item>580</item>
									<item>610</item>
									<item>640</item>
									<item>660</item>
								</list>
								<list name="ExcitationWLAvail" count="5">
									<item>440</item>
									<item>465</item>
									<item>498</item>
									<item>533</item>
									<item>618</item>
								</list>
								<prop name="MeasuringMode">hmmDynamic</prop>
							</obj>
							<obj name="item" class="HTCDetectionFormat" version="1">
								<list name="emlist" count="4">
									<obj name="item" class="HTCChannel" version="2">
										<prop name="name">618-660</prop>
										<prop name="Active">1</prop>
										<prop name="EmissionWL">660</prop>
										<prop name="ExcitationWL">618</prop>
										<prop name="IntgrTime">250</prop>
										<prop name="MaxIntgrTime">1000</prop>
										<prop name="MeltFactor">1</prop>
										<prop name="QuantFactor">1</prop>
									</obj>
									<obj name="item" class="HTCChannel" version="2">
										<prop name="name">498-580</prop>
										<prop name="Active">1</prop>
										<prop name="EmissionWL">580</prop>
										<prop name="ExcitationWL">498</prop>
										<prop name="IntgrTime">250</prop>
										<prop name="MaxIntgrTime">1000</prop>
										<prop name="MeltFactor">1</prop>
										<prop name="QuantFactor">1</prop>
									</obj>
									<obj name="item" class="HTCChannel" version="2">
										<prop name="name">533-580</prop>
										<prop name="Active">1</prop>
										<prop name="EmissionWL">580</prop>
										<prop name="ExcitationWL">533</prop>
										<prop name="IntgrTime">250</prop>
										<prop name="MaxIntgrTime">1000</prop>
										<prop name="MeltFactor">1</prop>
										<prop name="QuantFactor">1</prop>
									</obj>
									<obj name="item" class="HTCChannel" version="2">
										<prop name="name">465-510</prop>
										<prop name="Active">1</prop>
										<prop name="EmissionWL">510</prop>
										<prop name="ExcitationWL">465</prop>
										<prop name="IntgrTime">250</prop>
										<prop name="MaxIntgrTime">1000</prop>
										<prop name="MeltFactor">1</prop>
										<prop name="QuantFactor">1</prop>
									</obj>
								</list>
								<prop name="name">Borowsky_2</prop>
								<prop name="Active">1</prop>
								<prop name="DefChannelNdx">0</prop>
								<prop name="DenominatorNdx">-1</prop>
								<prop name="ReadOnly">0</prop>
								<list name="EmissionWLAvail" count="6">
									<item>488</item>
									<item>510</item>
									<item>580</item>
									<item>610</item>
									<item>640</item>
									<item>660</item>
								</list>
								<list name="ExcitationWLAvail" count="5">
									<item>440</item>
									<item>465</item>
									<item>498</item>
									<item>533</item>
									<item>618</item>
								</list>
								<prop name="MeasuringMode">hmmDynamic</prop>
							</obj>
						</list>
						<prop name="DefFormatName">Borowsky_2</prop>
					</obj>
					<list name="AcquisitionModes" count="4">
						<item>None</item>
						<item>Single</item>
						<item>Continuous</item>
						<item>Step</item>
					</list>
					<prop name="SeekTemp">30</prop>
					<prop name="SampleVolume">10</prop>
					<prop name="PlateID">06148355</prop>
				</obj>
			</obj>
			<prop name="CompletedProgramNo">3</prop>
			<prop name="StopPoint">3</prop>
			<prop name="CarouselConstMoved">0</prop>
		</obj>
		<obj name="AnlsAndSampleInfo" class="AnlsAndSampleInfo" version="1">
			<obj name="AnlsPropTypes" class="PropertyTypeList" version="1">
				<list name="emlist" count="3">
					<obj name="item" class="SamplePropType" version="1">
						<prop name="name">Units</prop>
						<prop name="PropClass">QuantUnitsProp</prop>
						<prop name="IsChannelProperty">0</prop>
						<prop name="SelectorOrder">0</prop>
						<prop name="ShowInSelector">0</prop>
						<prop name="ShowInTable">0</prop>
						<prop name="TableOrder">0</prop>
					</obj>
					<obj name="item" class="SamplePropType" version="1">
						<prop name="name">ExtRef</prop>
						<prop name="PropClass">RQExtRefProp</prop>
						<prop name="IsChannelProperty">0</prop>
						<prop name="SelectorOrder">0</prop>
						<prop name="ShowInSelector">0</prop>
						<prop name="ShowInTable">0</prop>
						<prop name="TableOrder">0</prop>
					</obj>
					<obj name="item" class="SamplePropType" version="1">
						<prop name="name">Endpt External Experiment</prop>
						<prop name="PropClass">EndptGenoExtExp</prop>
						<prop name="IsChannelProperty">0</prop>
						<prop name="SelectorOrder">0</prop>
						<prop name="ShowInSelector">0</prop>
						<prop name="ShowInTable">0</prop>
						<prop name="TableOrder">0</prop>
					</obj>
				</list>
			</obj>
			<obj name="SamplePropTypes" class="PropertyTypeList" version="1">
				<list name="emlist" count="26">
					<obj name="item" class="SamplePosPropType" version="1">
						<prop name="name">Position</prop>
						<prop name="PropClass">GenSampleEditPosition</prop>
						<prop name="AnalysisClass">General</prop>
						<prop name="IsChannelProperty">0</prop>
						<prop name="SelectorOrder">0</prop>
						<prop name="ShowInSelector">0</prop>
						<prop name="ShowInTable">1</prop>
						<prop name="TableOrder">0</prop>
					</obj>
					<obj name="item" class="SamplePropType" version="1">
						<prop name="name">Color</prop>
						<prop name="PropClass">SamplePrefColor</prop>
						<prop name="AnalysisClass">General</prop>
						<prop name="IsChannelProperty">0</prop>
						<prop name="SelectorOrder">1</prop>
						<prop name="ShowInSelector">0</prop>
						<prop name="ShowInTable">1</prop>
						<prop name="TableOrder">1</prop>
					</obj>
					<obj name="item" class="SamplePropType" version="1">
						<prop name="name">Replicate of</prop>
						<prop name="PropClass">GenSampleEditReplicate</prop>
						<prop name="AnalysisClass">General</prop>
						<prop name="IsChannelProperty">0</prop>
						<prop name="SelectorOrder">2</prop>
						<prop name="ShowInSelector">0</prop>
						<prop name="ShowInTable">1</prop>
						<prop name="TableOrder">2</prop>
					</obj>
					<obj name="item" class="SamplePropType" version="1">
						<prop name="name">Sample Name</prop>
						<prop name="PropClass">GenSampleEditName</prop>
						<prop name="AnalysisClass">General</prop>
						<prop name="IsChannelProperty">0</prop>
						<prop name="SelectorOrder">3</prop>
						<prop name="ShowInSelector">1</prop>
						<prop name="ShowInTable">1</prop>
						<prop name="TableOrder">3</prop>
					</obj>
					<obj name="item" class="SamplePropType" version="1">
						<prop name="name">Subsets</prop>
						<prop name="PropClass">GenSampleEditSubset</prop>
						<prop name="AnalysisClass">General</prop>
						<prop name="IsChannelProperty">0</prop>
						<prop name="SelectorOrder">4</prop>
						<prop name="ShowInSelector">0</prop>
						<prop name="ShowInTable">0</prop>
						<prop name="TableOrder">4</prop>
					</obj>
					<obj name="item" class="SamplePropType" version="1">
						<prop name="name">Notes</prop>
						<prop name="PropClass">GenSampleEditNotes</prop>
						<prop name="AnalysisClass">General</prop>
						<prop name="IsChannelProperty">0</prop>
						<prop name="SelectorOrder">5</prop>
						<prop name="ShowInSelector">0</prop>
						<prop name="ShowInTable">0</prop>
						<prop name="TableOrder">5</prop>
					</obj>
					<obj name="item" class="SamplePropType" version="1">
						<prop name="name">Sample ID</prop>
						<prop name="PropClass">HTCSampleID</prop>
						<prop name="AnalysisClass">General</prop>
						<prop name="IsChannelProperty">0</prop>
						<prop name="SelectorOrder">6</prop>
						<prop name="ShowInSelector">0</prop>
						<prop name="ShowInTable">0</prop>
						<prop name="TableOrder">6</prop>
					</obj>
					<obj name="item" class="SamplePropType" version="1">
						<prop name="name">Sample Prep Notes</prop>
						<prop name="PropClass">HTCSamplePrepNotes</prop>
						<prop name="AnalysisClass">General</prop>
						<prop name="IsChannelProperty">0</prop>
						<prop name="SelectorOrder">7</prop>
						<prop name="ShowInSelector">0</prop>
						<prop name="ShowInTable">0</prop>
						<prop name="TableOrder">7</prop>
					</obj>
					<obj name="item" class="SamplePrefWidthType" version="1">
						<prop name="name">Width</prop>
						<prop name="PropClass">SamplePrefWidth</prop>
						<prop name="AnalysisClass">Sample preferences</prop>
						<prop name="IsChannelProperty">0</prop>
						<prop name="SelectorOrder">8</prop>
						<prop name="ShowInSelector">0</prop>
						<prop name="ShowInTable">0</prop>
						<prop name="TableOrder">8</prop>
					</obj>
					<obj name="item" class="SamplePrefLineStyleType" version="1">
						<prop name="name">Line Style</prop>
						<prop name="PropClass">SamplePrefLineStyle</prop>
						<prop name="AnalysisClass">Sample preferences</prop>
						<prop name="IsChannelProperty">0</prop>
						<prop name="SelectorOrder">9</prop>
						<prop name="ShowInSelector">0</prop>
						<prop name="ShowInTable">0</prop>
						<prop name="TableOrder">9</prop>
					</obj>
					<obj name="item" class="SamplePrefPointStyleType" version="1">
						<prop name="name">Point Style</prop>
						<prop name="PropClass">SamplePrefPointStyle</prop>
						<prop name="AnalysisClass">Sample preferences</prop>
						<prop name="IsChannelProperty">0</prop>
						<prop name="SelectorOrder">10</prop>
						<prop name="ShowInSelector">0</prop>
						<prop name="ShowInTable">0</prop>
						<prop name="TableOrder">10</prop>
					</obj>
					<obj name="item" class="SamplePropType" version="1">
						<prop name="name">Dominant Channel</prop>
						<prop name="PropClass">DominantChannelProp</prop>
						<prop name="AnalysisClass">Color Compensation Analysis</prop>
						<prop name="IsChannelProperty">0</prop>
						<prop name="SelectorOrder">11</prop>
						<prop name="ShowInSelector">0</prop>
						<prop name="ShowInTable">0</prop>
						<prop name="TableOrder">11</prop>
					</obj>
					<obj name="item" class="EndPtSampleTypePropertyType" version="1">
						<prop name="name">EndPt Sample Type</prop>
						<prop name="PropClass">GroupingSample</prop>
						<prop name="AnalysisClass">EndPtGenotyping</prop>
						<prop name="IsChannelProperty">0</prop>
						<prop name="SelectorOrder">12</prop>
						<prop name="ShowInSelector">0</prop>
						<prop name="ShowInTable">0</prop>
						<prop name="TableOrder">12</prop>
					</obj>
					<obj name="item" class="SamplePropType" version="1">
						<prop name="name">EndPt Genotype</prop>
						<prop name="PropClass">Genotype</prop>
						<prop name="AnalysisClass">EndPtGenotyping</prop>
						<prop name="IsChannelProperty">0</prop>
						<prop name="SelectorOrder">13</prop>
						<prop name="ShowInSelector">0</prop>
						<prop name="ShowInTable">0</prop>
						<prop name="TableOrder">13</prop>
					</obj>
					<obj name="item" class="SamplePropType" version="1">
						<prop name="name">Target Name</prop>
						<prop name="PropClass">TargetName</prop>
						<prop name="AnalysisClass">General</prop>
						<prop name="IsChannelProperty">1</prop>
						<prop name="SelectorOrder">14</prop>
						<prop name="ShowInSelector">0</prop>
						<prop name="ShowInTable">0</prop>
						<prop name="TableOrder">14</prop>
					</obj>
					<obj name="item" class="QuantSampleTypePropertyType" version="1">
						<prop name="name">Quantification Sample Type</prop>
						<prop name="PropClass">QuantSampleTypeProperty</prop>
						<prop name="AnalysisClass">Quantification Analysis</prop>
						<prop name="IsChannelProperty">1</prop>
						<prop name="SelectorOrder">15</prop>
						<prop name="ShowInSelector">0</prop>
						<prop name="ShowInTable">0</prop>
						<prop name="TableOrder">15</prop>
					</obj>
					<obj name="item" class="SamplePropType" version="1">
						<prop name="name">Concentration</prop>
						<prop name="PropClass">QuantConcProperty</prop>
						<prop name="AnalysisClass">Quantification Analysis</prop>
						<prop name="IsChannelProperty">1</prop>
						<prop name="SelectorOrder">16</prop>
						<prop name="ShowInSelector">0</prop>
						<prop name="ShowInTable">0</prop>
						<prop name="TableOrder">16</prop>
					</obj>
					<obj name="item" class="QuantCpType" version="1">
						<prop name="name">Cp Low</prop>
						<prop name="PropClass">QuantCpLowProp</prop>
						<prop name="AnalysisClass">Quantification Analysis</prop>
						<prop name="IsChannelProperty">1</prop>
						<prop name="SelectorOrder">17</prop>
						<prop name="ShowInSelector">0</prop>
						<prop name="ShowInTable">0</prop>
						<prop name="TableOrder">17</prop>
					</obj>
					<obj name="item" class="QuantCpType" version="1">
						<prop name="name">Cp High</prop>
						<prop name="PropClass">QuantCpHighProp</prop>
						<prop name="AnalysisClass">Quantification Analysis</prop>
						<prop name="IsChannelProperty">1</prop>
						<prop name="SelectorOrder">18</prop>
						<prop name="ShowInSelector">0</prop>
						<prop name="ShowInTable">0</prop>
						<prop name="TableOrder">18</prop>
					</obj>
					<obj name="item" class="GroupSampleTypePropertyType" version="1">
						<prop name="name">Melt Geno Sample Type</prop>
						<prop name="PropClass">GroupChannelTypeProp</prop>
						<prop name="AnalysisClass">Melt Geno</prop>
						<prop name="IsChannelProperty">1</prop>
						<prop name="SelectorOrder">19</prop>
						<prop name="ShowInSelector">0</prop>
						<prop name="ShowInTable">0</prop>
						<prop name="TableOrder">19</prop>
					</obj>
					<obj name="item" class="SamplePropType" version="1">
						<prop name="name">Melt Geno Genotype</prop>
						<prop name="PropClass">ChannelGenotype</prop>
						<prop name="AnalysisClass">Melt Geno</prop>
						<prop name="IsChannelProperty">1</prop>
						<prop name="SelectorOrder">20</prop>
						<prop name="ShowInSelector">0</prop>
						<prop name="ShowInTable">0</prop>
						<prop name="TableOrder">20</prop>
					</obj>
					<obj name="item" class="RQTargetPropertyType" version="1">
						<prop name="name">Target Type</prop>
						<prop name="PropClass">RQTargetProperty</prop>
						<prop name="AnalysisClass">Relative Quantification</prop>
						<prop name="IsChannelProperty">1</prop>
						<prop name="SelectorOrder">21</prop>
						<prop name="ShowInSelector">0</prop>
						<prop name="ShowInTable">0</prop>
						<prop name="TableOrder">21</prop>
					</obj>
					<obj name="item" class="RQSampleTargetPropertyType" version="1">
						<prop name="name">Combined Sample and Target Type</prop>
						<prop name="PropClass">RQSampleTargetProperty</prop>
						<prop name="AnalysisClass">Relative Quantification</prop>
						<prop name="IsChannelProperty">1</prop>
						<prop name="SelectorOrder">22</prop>
						<prop name="ShowInSelector">0</prop>
						<prop name="ShowInTable">0</prop>
						<prop name="TableOrder">22</prop>
					</obj>
					<obj name="item" class="SamplePropType" version="1">
						<prop name="name">Efficiency</prop>
						<prop name="PropClass">RQEffProp</prop>
						<prop name="AnalysisClass">Relative Quantification</prop>
						<prop name="IsChannelProperty">1</prop>
						<prop name="SelectorOrder">23</prop>
						<prop name="ShowInSelector">0</prop>
						<prop name="ShowInTable">0</prop>
						<prop name="TableOrder">23</prop>
					</obj>
					<obj name="item" class="GroupSampleTypePropertyTypeNoPos" version="1">
						<prop name="name">Scanning Sample Type</prop>
						<prop name="PropClass">GroupChannelTypeProp</prop>
						<prop name="AnalysisClass">Scanning</prop>
						<prop name="IsChannelProperty">1</prop>
						<prop name="SelectorOrder">24</prop>
						<prop name="ShowInSelector">0</prop>
						<prop name="ShowInTable">0</prop>
						<prop name="TableOrder">24</prop>
					</obj>
					<obj name="item" class="SamplePropType" version="1">
						<prop name="name">Scanning Genotype</prop>
						<prop name="PropClass">ChannelGenotype</prop>
						<prop name="AnalysisClass">Scanning</prop>
						<prop name="IsChannelProperty">1</prop>
						<prop name="SelectorOrder">25</prop>
						<prop name="ShowInSelector">0</prop>
						<prop name="ShowInTable">0</prop>
						<prop name="TableOrder">25</prop>
					</obj>
				</list>
			</obj>
			<obj name="SelectedChannels" class="TEMIntegerSet" version="1">
				<list name="Items" count="4">
					<prop name="Item">0</prop>
					<prop name="Item">1</prop>
					<prop name="Item">2</prop>
					<prop name="Item">3</prop>
				</list>
			</obj>
			<obj name="AnalysisProperties" class="ExpPropList" version="1">
				<list name="emlist" count="3">
					<obj name="PropertyObject" class="EndptGenoExtExp" version="3">
						<prop name="PropertyTypeName">Endpt External Experiment</prop>
					</obj>
					<obj name="PropertyObject" class="RQExtRefProp" version="3">
						<prop name="PropertyTypeName">ExtRef</prop>
						<prop name="RefExpProg">-1</prop>
					</obj>
					<obj name="PropertyObject" class="QuantUnitsProp" version="3">
						<prop name="PropertyTypeName">Units</prop>
					</obj>
				</list>
			</obj>
			<obj name="SampleInfoList" class="SamplePropInfoList" version="1">
				<list name="emlist" count="96">
					<obj name="item" class="SamplePropInfo" version="1">
						<obj name="ChannelProperties" class="ChanPropList" version="2">
							<obj name="ChannelProperties" class="EMList" version="1">
								<list name="emlist" count="4">
									<obj name="item" class="PropertyList" version="1">
										<list name="emlist" count="12">
											<obj name="PropertyObject" class="RQSampleTargetProperty" version="4">
												<prop name="PropertyTypeName">Combined Sample and Target Type</prop>
												<prop name="Position">0</prop>
												<prop name="IsDefault">0</prop>
												<obj name="ChannelProp" class="ChannelProperty" version="1">
													<prop name="ChannelIdx">0</prop>
												</obj>
											</obj>
											<obj name="PropertyObject" class="QuantConcProperty" version="4">
												<prop name="PropertyTypeName">Concentration</prop>
												<prop name="Position">0</prop>
												<prop name="IsDefault">1</prop>
												<prop name="Concentration">0</prop>
												<obj name="ChannelProp" class="ChannelProperty" version="1">
													<prop name="ChannelIdx">0</prop>
												</obj>
												<prop name="ReadOnly">1</prop>
											</obj>
											<obj name="PropertyObject" class="QuantCpHighProp" version="4">
												<prop name="PropertyTypeName">Cp High</prop>
												<prop name="Position">0</prop>
												<prop name="IsDefault">1</prop>
												<prop name="CpRangeHigh">0</prop>
												<obj name="ChannelProp" class="ChannelProperty" version="1">
													<prop name="ChannelIdx">0</prop>
												</obj>
												<prop name="ReadOnly">1</prop>
											</obj>
											<obj name="PropertyObject" class="QuantCpLowProp" version="4">
												<prop name="PropertyTypeName">Cp Low</prop>
												<prop name="Position">0</prop>
												<prop name="IsDefault">1</prop>
												<prop name="CpRangeLow">0</prop>
												<obj name="ChannelProp" class="ChannelProperty" version="1">
													<prop name="ChannelIdx">0</prop>
												</obj>
												<prop name="ReadOnly">1</prop>
											</obj>
											<obj name="PropertyObject" class="RQEffProp" version="4">
												<prop name="PropertyTypeName">Efficiency</prop>
												<prop name="Position">0</prop>
												<prop name="IsDefault">1</prop>
												<prop name="Efficiency">2</prop>
												<obj name="ChannelProp" class="ChannelProperty" version="1">
													<prop name="ChannelIdx">0</prop>
												</obj>
											</obj>
											<obj name="PropertyObject" class="ChannelGenotype" version="4">
												<prop name="PropertyTypeName">Melt Geno Genotype</prop>
												<prop name="Position">0</prop>
												<prop name="IsDefault">1</prop>
												<prop name="ReadOnly">1</prop>
												<obj name="ChannelProp" class="ChannelProperty" version="1">
													<prop name="ChannelIdx">0</prop>
												</obj>
											</obj>
											<obj name="PropertyObject" class="GroupChannelTypeProp" version="4">
												<prop name="PropertyTypeName">Melt Geno Sample Type</prop>
												<prop name="Position">0</prop>
												<prop name="IsDefault">0</prop>
												<prop name="GroupSampleType">mstUnknown</prop>
												<obj name="ChannelProp" class="ChannelProperty" version="1">
													<prop name="ChannelIdx">0</prop>
												</obj>
											</obj>
											<obj name="PropertyObject" class="QuantSampleTypeProperty" version="4">
												<prop name="PropertyTypeName">Quantification Sample Type</prop>
												<prop name="Position">0</prop>
												<prop name="IsDefault">0</prop>
												<prop name="SampleType">qsUnknown</prop>
												<obj name="ChannelProp" class="ChannelProperty" version="1">
													<prop name="ChannelIdx">0</prop>
												</obj>
											</obj>
											<obj name="PropertyObject" class="ChannelGenotype" version="4">
												<prop name="PropertyTypeName">Scanning Genotype</prop>
												<prop name="Position">0</prop>
												<prop name="IsDefault">1</prop>
												<prop name="ReadOnly">1</prop>
												<obj name="ChannelProp" class="ChannelProperty" version="1">
													<prop name="ChannelIdx">0</prop>
												</obj>
											</obj>
											<obj name="PropertyObject" class="GroupChannelTypeProp" version="4">
												<prop name="PropertyTypeName">Scanning Sample Type</prop>
												<prop name="Position">0</prop>
												<prop name="IsDefault">0</prop>
												<prop name="GroupSampleType">mstUnknown</prop>
												<obj name="ChannelProp" class="ChannelProperty" version="1">
													<prop name="ChannelIdx">0</prop>
												</obj>
											</obj>
											<obj name="PropertyObject" class="TargetName" version="4">
												<prop name="PropertyTypeName">Target Name</prop>
												<prop name="Position">0</prop>
												<prop name="IsDefault">1</prop>
												<obj name="ChannelProp" class="ChannelProperty" version="1">
													<prop name="ChannelIdx">0</prop>
												</obj>
											</obj>
											<obj name="PropertyObject" class="RQTargetProperty" version="4">
												<prop name="PropertyTypeName">Target Type</prop>
												<prop name="Position">0</prop>
												<prop name="IsDefault">0</prop>
												<prop name="TargetType">dtNone</prop>
												<obj name="ChannelProp" class="ChannelProperty" version="1">
													<prop name="ChannelIdx">0</prop>
												</obj>
											</obj>
										</list>
									</obj>
									<obj name="item" class="PropertyList" version="1">
										<list name="emlist" count="12">
											<obj name="PropertyObject" class="RQSampleTargetProperty" version="4">
												<prop name="PropertyTypeName">Combined Sample and Target Type</prop>
												<prop name="Position">0</prop>
												<prop name="IsDefault">0</prop>
												<obj name="ChannelProp" class="ChannelProperty" version="1">
													<prop name="ChannelIdx">1</prop>
												</obj>
											</obj>
											<obj name="PropertyObject" class="QuantConcProperty" version="4">
												<prop name="PropertyTypeName">Concentration</prop>
												<prop name="Position">0</prop>
												<prop name="IsDefault">1</prop>
												<prop name="Concentration">0</prop>
												<obj name="ChannelProp" class="ChannelProperty" version="1">
													<prop name="ChannelIdx">1</prop>
												</obj>
												<prop name="ReadOnly">1</prop>
											</obj>
											<obj name="PropertyObject" class="QuantCpHighProp" version="4">
												<prop name="PropertyTypeName">Cp High</prop>
												<prop name="Position">0</prop>
												<prop name="IsDefault">1</prop>
												<prop name="CpRangeHigh">0</prop>
												<obj name="ChannelProp" class="ChannelProperty" version="1">
													<prop name="ChannelIdx">1</prop>
												</obj>
												<prop name="ReadOnly">1</prop>
											</obj>
											<obj name="PropertyObject" class="QuantCpLowProp" version="4">
												<prop name="PropertyTypeName">Cp Low</prop>
												<prop name="Position">0</prop>
												<prop name="IsDefault">1</prop>
												<prop name="CpRangeLow">0</prop>
												<obj name="ChannelProp" class="ChannelProperty" version="1">
													<prop name="ChannelIdx">1</prop>
												</obj>
												<prop name="ReadOnly">1</prop>
											</obj>
											<obj name="PropertyObject" class="RQEffProp" version="4">
												<prop name="PropertyTypeName">Efficiency</prop>
												<prop name="Position">0</prop>
												<prop name="IsDefault">1</prop>
												<prop name="Efficiency">2</prop>
												<obj name="ChannelProp" class="ChannelProperty" version="1">
													<prop name="ChannelIdx">1</prop>
												</obj>
											</obj>
											<obj name="PropertyObject" class="ChannelGenotype" version="4">
												<prop name="PropertyTypeName">Melt Geno Genotype</prop>
												<prop name="Position">0</prop>
												<prop name="IsDefault">1</prop>
												<prop name="ReadOnly">1</prop>
												<obj name="ChannelProp" class="ChannelProperty" version="1">
													<prop name="ChannelIdx">1</prop>
												</obj>
											</obj>
											<obj name="PropertyObject" class="GroupChannelTypeProp" version="4">
												<prop name="PropertyTypeName">Melt Geno Sample Type</prop>
												<prop name="Position">0</prop>
												<prop name="IsDefault">0</prop>
												<prop name="GroupSampleType">mstUnknown</prop>
												<obj name="ChannelProp" class="ChannelProperty" version="1">
													<prop name="ChannelIdx">1</prop>
												</obj>
											</obj>
											<obj name="PropertyObject" class="QuantSampleTypeProperty" version="4">
												<prop name="PropertyTypeName">Quantification Sample Type</prop>
												<prop name="Position">0</prop>
												<prop name="IsDefault">0</prop>
												<prop name="SampleType">qsUnknown</prop>
												<obj name="ChannelProp" class="ChannelProperty" version="1">
													<prop name="ChannelIdx">1</prop>
												</obj>
											</obj>
											<obj name="PropertyObject" class="ChannelGenotype" version="4">
												<prop name="PropertyTypeName">Scanning Genotype</prop>
												<prop name="Position">0</prop>
												<prop name="IsDefault">1</prop>
												<prop name="ReadOnly">1</prop>
												<obj name="ChannelProp" class="ChannelProperty" version="1">
													<prop name="ChannelIdx">1</prop>
												</obj>
											</obj>
											<obj name="PropertyObject" class="GroupChannelTypeProp" version="4">
												<prop name="PropertyTypeName">Scanning Sample Type</prop>
												<prop name="Position">0</prop>
												<prop name="IsDefault">0</prop>
												<prop name="GroupSampleType">mstUnknown</prop>
												<obj name="ChannelProp" class="ChannelProperty" version="1">
													<prop name="ChannelIdx">1</prop>
												</obj>
											</obj>
											<obj name="PropertyObject" class="TargetName" version="4">
												<prop name="PropertyTypeName">Target Name</prop>
												<prop name="Position">0</prop>
												<prop name="IsDefault">1</prop>
												<obj name="ChannelProp" class="ChannelProperty" version="1">
													<prop name="ChannelIdx">1</prop>
												</obj>
											</obj>
											<obj name="PropertyObject" class="RQTargetProperty" version="4">
												<prop name="PropertyTypeName">Target Type</prop>
												<prop name="Position">0</prop>
												<prop name="IsDefault">0</prop>
												<prop name="TargetType">dtNone</prop>
												<obj name="ChannelProp" class="ChannelProperty" version="1">
													<prop name="ChannelIdx">1</prop>
												</obj>
											</obj>
										</list>
									</obj>
									<obj name="item" class="PropertyList" version="1">
										<list name="emlist" count="12">
											<obj name="PropertyObject" class="RQSampleTargetProperty" version="4">
												<prop name="PropertyTypeName">Combined Sample and Target Type</prop>
												<prop name="Position">0</prop>
												<prop name="IsDefault">0</prop>
												<obj name="ChannelProp" class="ChannelProperty" version="1">
													<prop name="ChannelIdx">2</prop>
												</obj>
											</obj>
											<obj name="PropertyObject" class="QuantConcProperty" version="4">
												<prop name="PropertyTypeName">Concentration</prop>
												<prop name="Position">0</prop>
												<prop name="IsDefault">1</prop>
												<prop name="Concentration">0</prop>
												<obj name="ChannelProp" class="ChannelProperty" version="1">
													<prop name="ChannelIdx">2</prop>
												</obj>
												<prop name="ReadOnly">1</prop>
											</obj>
											<obj name="PropertyObject" class="QuantCpHighProp" version="4">
												<prop name="PropertyTypeName">Cp High</prop>
												<prop name="Position">0</prop>
												<prop name="IsDefault">1</prop>
												<prop name="CpRangeHigh">0</prop>
												<obj name="ChannelProp" class="ChannelProperty" version="1">
													<prop name="ChannelIdx">2</prop>
												</obj>
												<prop name="ReadOnly">1</prop>
											</obj>
											<obj name="PropertyObject" class="QuantCpLowProp" version="4">
												<prop name="PropertyTypeName">Cp Low</prop>
												<prop name="Position">0</prop>
												<prop name="IsDefault">1</prop>
												<prop name="CpRangeLow">0</prop>
												<obj name="ChannelProp" class="ChannelProperty" version="1">
													<prop name="ChannelIdx">2</prop>
												</obj>
												<prop name="ReadOnly">1</prop>
											</obj>
											<obj name="PropertyObject" class="RQEffProp" version="4">
												<prop name="PropertyTypeName">Efficiency</prop>
												<prop name="Position">0</prop>
												<prop name="IsDefault">1</prop>
												<prop name="Efficiency">2</prop>
												<obj name="ChannelProp" class="ChannelProperty" version="1">
													<prop name="ChannelIdx">2</prop>
												</obj>
											</obj>
											<obj name="PropertyObject" class="ChannelGenotype" version="4">
												<prop name="PropertyTypeName">Melt Geno Genotype</prop>
												<prop name="Position">0</prop>
												<prop name="IsDefault">1</prop>
												<prop name="ReadOnly">1</prop>
												<obj name="ChannelProp" class="ChannelProperty" version="1">
													<prop name="ChannelIdx">2</prop>
												</obj>
											</obj>
											<obj name="PropertyObject" class="GroupChannelTypeProp" version="4">
												<prop name="PropertyTypeName">Melt Geno Sample Type</prop>
												<prop name="Position">0</prop>
												<prop name="IsDefault">0</prop>
												<prop name="GroupSampleType">mstUnknown</prop>
												<obj name="ChannelProp" class="ChannelProperty" version="1">
													<prop name="ChannelIdx">2</prop>
												</obj>
											</obj>
											<obj name="PropertyObject" class="QuantSampleTypeProperty" version="4">
												<prop name="PropertyTypeName">Quantification Sample Type</prop>
												<prop name="Position">0</prop>
												<prop name="IsDefault">0</prop>
												<prop name="SampleType">qsUnknown</prop>
												<obj name="ChannelProp" class="ChannelProperty" version="1">
													<prop name="ChannelIdx">2</prop>
												</obj>
											</obj>
											<obj name="PropertyObject" class="ChannelGenotype" version="4">
												<prop name="PropertyTypeName">Scanning Genotype</prop>
												<prop name="Position">0</prop>
												<prop name="IsDefault">1</prop>
												<prop name="ReadOnly">1</prop>
												<obj name="ChannelProp" class="ChannelProperty" version="1">
													<prop name="ChannelIdx">2</prop>
												</obj>
											</obj>
											<obj name="PropertyObject" class="GroupChannelTypeProp" version="4">
												<prop name="PropertyTypeName">Scanning Sample Type</prop>
												<prop name="Position">0</prop>
												<prop name="IsDefault">0</prop>
												<prop name="GroupSampleType">mstUnknown</prop>
												<obj name="ChannelProp" class="ChannelProperty" version="1">
													<prop name="ChannelIdx">2</prop>
												</obj>
											</obj>
											<obj name="PropertyObject" class="TargetName" version="4">
												<prop name="PropertyTypeName">Target Name</prop>
												<prop name="Position">0</prop>
												<prop name="IsDefault">1</prop>
												<obj name="ChannelProp" class="ChannelProperty" version="1">
													<prop name="ChannelIdx">2</prop>
												</obj>
											</obj>
											<obj name="PropertyObject" class="RQTargetProperty" version="4">
												<prop name="PropertyTypeName">Target Type</prop>
												<prop name="Position">0</prop>
												<prop name="IsDefault">0</prop>
												<prop name="TargetType">dtNone</prop>
												<obj name="ChannelProp" class="ChannelProperty" version="1">
													<prop name="ChannelIdx">2</prop>
												</obj>
											</obj>
										</list>
									</obj>
									<obj name="item" class="PropertyList" version="1">
										<list name="emlist" count="12">
											<obj name="PropertyObject" class="RQSampleTargetProperty" version="4">
												<prop name="PropertyTypeName">Combined Sample and Target Type</prop>
												<prop name="Position">0</prop>
												<prop name="IsDefault">0</prop>
												<obj name="ChannelProp" class="ChannelProperty" version="1">
													<prop name="ChannelIdx">3</prop>
												</obj>
											</obj>
											<obj name="PropertyObject" class="QuantConcProperty" version="4">
												<prop name="PropertyTypeName">Concentration</prop>
												<prop name="Position">0</prop>
												<prop name="IsDefault">1</prop>
												<prop name="Concentration">0</prop>
												<obj name="ChannelProp" class="ChannelProperty" version="1">
													<prop name="ChannelIdx">3</prop>
												</obj>
												<prop name="ReadOnly">1</prop>
											</obj>
											<obj name="PropertyObject" class="QuantCpHighProp" version="4">
												<prop name="PropertyTypeName">Cp High</prop>
												<prop name="Position">0</prop>
												<prop name="IsDefault">1</prop>
												<prop name="CpRangeHigh">0</prop>
												<obj name="ChannelProp" class="ChannelProperty" version="1">
													<prop name="ChannelIdx">3</prop>
												</obj>
												<prop name="ReadOnly">1</prop>
											</obj>
											<obj name="PropertyObject" class="QuantCpLowProp" version="4">
												<prop name="PropertyTypeName">Cp Low</prop>
												<prop name="Position">0</prop>
												<prop name="IsDefault">1</prop>
												<prop name="CpRangeLow">0</prop>
												<obj name="ChannelProp" class="ChannelProperty" version="1">
													<prop name="ChannelIdx">3</prop>
												</obj>
												<prop name="ReadOnly">1</prop>
											</obj>
											<obj name="PropertyObject" class="RQEffProp" version="4">
												<prop name="PropertyTypeName">Efficiency</prop>
												<prop name="Position">0</prop>
												<prop name="IsDefault">1</prop>
												<prop name="Efficiency">2</prop>
												<obj name="ChannelProp" class="ChannelProperty" version="1">
													<prop name="ChannelIdx">3</prop>
												</obj>
											</obj>
											<obj name="PropertyObject" class="ChannelGenotype" version="4">
												<prop name="PropertyTypeName">Melt Geno Genotype</prop>
												<prop name="Position">0</prop>
												<prop name="IsDefault">1</prop>
												<prop name="ReadOnly">1</prop>
												<obj name="ChannelProp" class="ChannelProperty" version="1">
													<prop name="ChannelIdx">3</prop>
												</obj>
											</obj>
											<obj name="PropertyObject" class="GroupChannelTypeProp" version="4">
												<prop name="PropertyTypeName">Melt Geno Sample Type</prop>
												<prop name="Position">0</prop>
												<prop name="IsDefault">0</prop>
												<prop name="GroupSampleType">mstUnknown</prop>
												<obj name="ChannelProp" class="ChannelProperty" version="1">
													<prop name="ChannelIdx">3</prop>
												</obj>
											</obj>
											<obj name="PropertyObject" class="QuantSampleTypeProperty" version="4">
												<prop name="PropertyTypeName">Quantification Sample Type</prop>
												<prop name="Position">0</prop>
												<prop name="IsDefault">0</prop>
												<prop name="SampleType">qsUnknown</prop>
												<obj name="ChannelProp" class="ChannelProperty" version="1">
													<prop name="ChannelIdx">3</prop>
												</obj>
											</obj>
											<obj name="PropertyObject" class="ChannelGenotype" version="4">
												<prop name="PropertyTypeName">Scanning Genotype</prop>
												<prop name="Position">0</prop>
												<prop name="IsDefault">1</prop>
												<prop name="ReadOnly">1</prop>
												<obj name="ChannelProp" class="ChannelProperty" version="1">
													<prop name="ChannelIdx">3</prop>
												</obj>
											</obj>
											<obj name="PropertyObject" class="GroupChannelTypeProp" version="4">
												<prop name="PropertyTypeName">Scanning Sample Type</prop>
												<prop name="Position">0</prop>
												<prop name="IsDefault">0</prop>
												<prop name="GroupSampleType">mstUnknown</prop>
												<obj name="ChannelProp" class="ChannelProperty" version="1">
													<prop name="ChannelIdx">3</prop>
												</obj>
											</obj>
											<obj name="PropertyObject" class="TargetName" version="4">
												<prop name="PropertyTypeName">Target Name</prop>
												<prop name="Position">0</prop>
												<prop name="IsDefault">1</prop>
												<obj name="ChannelProp" class="ChannelProperty" version="1">
													<prop name="ChannelIdx">3</prop>
												</obj>
											</obj>
											<obj name="PropertyObject" class="RQTargetProperty" version="4">
												<prop name="PropertyTypeName">Target Type</prop>
												<prop name="Position">0</prop>
												<prop name="IsDefault">0</prop>
												<prop name="TargetType">dtNone</prop>
												<obj name="ChannelProp" class="ChannelProperty" version="1">
													<prop name="ChannelIdx">3</prop>
												</obj>
											</obj>
										</list>
									</obj>
								</list>
							</obj>
						</obj>
						<prop name="ChannelPropertyCount">4</prop>
						<prop name="ContainerPosition">0</prop>
						<prop name="HasSampleProperties">1</prop>
						<obj name="SampleProperties" class="PropertyList" version="1">
							<list name="emlist" count="14">
								<obj name="PropertyObject" class="SamplePrefColor" version="4">
									<prop name="PropertyTypeName">Color</prop>
									<prop name="Position">0</prop>
									<prop name="IsDefault">0</prop>
									<prop name="Color">$00FF8000</prop>
								</obj>
								<obj name="PropertyObject" class="DominantChannelProp" version="4">
									<prop name="PropertyTypeName">Dominant Channel</prop>
									<prop name="Position">0</prop>
									<prop name="IsDefault">0</prop>
									<prop name="DominantChannel">0</prop>
								</obj>
								<obj name="PropertyObject" class="Genotype" version="4">
									<prop name="PropertyTypeName">EndPt Genotype</prop>
									<prop name="Position">0</prop>
									<prop name="IsDefault">1</prop>
									<prop name="ReadOnly">1</prop>
								</obj>
								<obj name="PropertyObject" class="GroupingSample" version="4">
									<prop name="PropertyTypeName">EndPt Sample Type</prop>
									<prop name="Position">0</prop>
									<prop name="IsDefault">0</prop>
									<prop name="GroupSampleType">mstUnknown</prop>
								</obj>
								<obj name="PropertyObject" class="SamplePrefLineStyle" version="4">
									<prop name="PropertyTypeName">Line Style</prop>
									<prop name="Position">0</prop>
									<prop name="IsDefault">0</prop>
									<prop name="LineStyle">psSolid</prop>
								</obj>
								<obj name="PropertyObject" class="GenSampleEditNotes" version="4">
									<prop name="PropertyTypeName">Notes</prop>
									<prop name="Position">0</prop>
									<prop name="IsDefault">1</prop>
								</obj>
								<obj name="PropertyObject" class="SamplePrefPointStyle" version="4">
									<prop name="PropertyTypeName">Point Style</prop>
									<prop name="Position">0</prop>
									<prop name="IsDefault">0</prop>
									<prop name="PointStyle">psNothing</prop>
								</obj>
								<obj name="PropertyObject" class="GenSampleEditPosition" version="4">
									<prop name="PropertyTypeName">Position</prop>
									<prop name="Position">0</prop>
									<prop name="IsDefault">1</prop>
								</obj>
								<obj name="PropertyObject" class="GenSampleEditReplicate" version="4">
									<prop name="PropertyTypeName">Replicate of</prop>
									<prop name="Position">0</prop>
									<prop name="IsDefault">1</prop>
									<prop name="ReplicateOf">-1</prop>
								</obj>
								<obj name="PropertyObject" class="HTCSampleID" version="4">
									<prop name="PropertyTypeName">Sample ID</prop>
									<prop name="Position">0</prop>
									<prop name="IsDefault">1</prop>
								</obj>
								<obj name="PropertyObject" class="GenSampleEditName" version="4">
									<prop name="PropertyTypeName">Sample Name</prop>
									<prop name="Position">0</prop>
									<prop name="IsDefault">1</prop>
									<prop name="name">Sample 1</prop>
								</obj>
								<obj name="PropertyObject" class="HTCSamplePrepNotes" version="4">
									<prop name="PropertyTypeName">Sample Prep Notes</prop>
									<prop name="Position">0</prop>
									<prop name="IsDefault">1</prop>
								</obj>
								<obj name="PropertyObject" class="GenSampleEditSubset" version="4">
									<prop name="PropertyTypeName">Subsets</prop>
									<prop name="Position">0</prop>
									<prop name="IsDefault">1</prop>
								</obj>
								<obj name="PropertyObject" class="SamplePrefWidth" version="5">
									<prop name="PropertyTypeName">Width</prop>
									<prop name="Position">0</prop>
									<prop name="IsDefault">1</prop>
									<prop name="Width">1</prop>
								</obj>
							</list>
						</obj>
					</obj>
					<obj name="item" class="SamplePropInfo" version="1">
						<obj name="ChannelProperties" class="ChanPropList" version="2">
							<obj name="ChannelProperties" class="EMList" version="1">
								<list name="emlist" count="4">
									<obj name="item" class="PropertyList" version="1">
										<list name="emlist" count="12">
											<obj name="PropertyObject" class="RQSampleTargetProperty" version="4">
												<prop name="PropertyTypeName">Combined Sample and Target Type</prop>
												<prop name="Position">1</prop>
												<prop name="IsDefault">0</prop>
												<obj name="ChannelProp" class="ChannelProperty" version="1">
													<prop name="ChannelIdx">0</prop>
												</obj>
											</obj>
											<obj name="PropertyObject" class="QuantConcProperty" version="4">
												<prop name="PropertyTypeName">Concentration</prop>
												<prop name="Position">1</prop>
												<prop name="IsDefault">1</prop>
												<prop name="Concentration">0</prop>
												<obj name="ChannelProp" class="ChannelProperty" version="1">
													<prop name="ChannelIdx">0</prop>
												</obj>
												<prop name="ReadOnly">1</prop>
											</obj>
											<obj name="PropertyObject" class="QuantCpHighProp" version="4">
												<prop name="PropertyTypeName">Cp High</prop>
												<prop name="Position">1</prop>
												<prop name="IsDefault">1</prop>
												<prop name="CpRangeHigh">0</prop>
												<obj name="ChannelProp" class="ChannelProperty" version="1">
													<prop name="ChannelIdx">0</prop>
												</obj>
												<prop name="ReadOnly">1</prop>
											</obj>
											<obj name="PropertyObject" class="QuantCpLowProp" version="4">
												<prop name="PropertyTypeName">Cp Low</prop>
												<prop name="Position">1</prop>
												<prop name="IsDefault">1</prop>
												<prop name="CpRangeLow">0</prop>
												<obj name="ChannelProp" class="ChannelProperty" version="1">
													<prop name="ChannelIdx">0</prop>
												</obj>
												<prop name="ReadOnly">1</prop>
											</obj>
											<obj name="PropertyObject" class="RQEffProp" version="4">
												<prop name="PropertyTypeName">Efficiency</prop>
												<prop name="Position">1</prop>
												<prop name="IsDefault">1</prop>
												<prop name="Efficiency">2</prop>
												<obj name="ChannelProp" class="ChannelProperty" version="1">
													<prop name="ChannelIdx">0</prop>
												</obj>
											</obj>
											<obj name="PropertyObject" class="ChannelGenotype" version="4">
												<prop name="PropertyTypeName">Melt Geno Genotype</prop>
												<prop name="Position">1</prop>
												<prop name="IsDefault">1</prop>
												<prop name="ReadOnly">1</prop>
												<obj name="ChannelProp" class="ChannelProperty" version="1">
													<prop name="ChannelIdx">0</prop>
												</obj>
											</obj>
											<obj name="PropertyObject" class="GroupChannelTypeProp" version="4">
												<prop name="PropertyTypeName">Melt Geno Sample Type</prop>
												<prop name="Position">1</prop>
												<prop name="IsDefault">0</prop>
												<prop name="GroupSampleType">mstUnknown</prop>
												<obj name="ChannelProp" class="ChannelProperty" version="1">
													<prop name="ChannelIdx">0</prop>
												</obj>
											</obj>
											<obj name="PropertyObject" class="QuantSampleTypeProperty" version="4">
												<prop name="PropertyTypeName">Quantification Sample Type</prop>
												<prop name="Position">1</prop>
												<prop name="IsDefault">0</prop>
												<prop name="SampleType">qsUnknown</prop>
												<obj name="ChannelProp" class="ChannelProperty" version="1">
													<prop name="ChannelIdx">0</prop>
												</obj>
											</obj>
											<obj name="PropertyObject" class="ChannelGenotype" version="4">
												<prop name="PropertyTypeName">Scanning Genotype</prop>
												<prop name="Position">1</prop>
												<prop name="IsDefault">1</prop>
												<prop name="ReadOnly">1</prop>
												<obj name="ChannelProp" class="ChannelProperty" version="1">
													<prop name="ChannelIdx">0</prop>
												</obj>
											</obj>
											<obj name="PropertyObject" class="GroupChannelTypeProp" version="4">
												<prop name="PropertyTypeName">Scanning Sample Type</prop>
												<prop name="Position">1</prop>
												<prop name="IsDefault">0</prop>
												<prop name="GroupSampleType">mstUnknown</prop>
												<obj name="ChannelProp" class="ChannelProperty" version="1">
													<prop name="ChannelIdx">0</prop>
												</obj>
											</obj>
											<obj name="PropertyObject" class="TargetName" version="4">
												<prop name="PropertyTypeName">Target Name</prop>
												<prop name="Position">1</prop>
												<prop name="IsDefault">1</prop>
												<obj name="ChannelProp" class="ChannelProperty" version="1">
													<prop name="ChannelIdx">0</prop>
												</obj>
											</obj>
											<obj name="PropertyObject" class="RQTargetProperty" version="4">
												<prop name="PropertyTypeName">Target Type</prop>
												<prop name="Position">1</prop>
												<prop name="IsDefault">0</prop>
												<prop name="TargetType">dtNone</prop>
												<obj name="ChannelProp" class="ChannelProperty" version="1">
													<prop name="ChannelIdx">0</prop>
												</obj>
											</obj>
										</list>
									</obj>
									<obj name="item" class="PropertyList" version="1">
										<list name="emlist" count="12">
											<obj name="PropertyObject" class="RQSampleTargetProperty" version="4">
												<prop name="PropertyTypeName">Combined Sample and Target Type</prop>
												<prop name="Position">1</prop>
												<prop name="IsDefault">0</prop>
												<obj name="ChannelProp" class="ChannelProperty" version="1">
													<prop name="ChannelIdx">1</prop>
												</obj>
											</obj>
											<obj name="PropertyObject" class="QuantConcProperty" version="4">
												<prop name="PropertyTypeName">Concentration</prop>
												<prop name="Position">1</prop>
												<prop name="IsDefault">1</prop>
												<prop name="Concentration">0</prop>
												<obj name="ChannelProp" class="ChannelProperty" version="1">
													<prop name="ChannelIdx">1</prop>
												</obj>
												<prop name="ReadOnly">1</prop>
											</obj>
											<obj name="PropertyObject" class="QuantCpHighProp" version="4">
												<prop name="PropertyTypeName">Cp High</prop>
												<prop name="Position">1</prop>
												<prop name="IsDefault">1</prop>
												<prop name="CpRangeHigh">0</prop>
												<obj name="ChannelProp" class="ChannelProperty" version="1">
													<prop name="ChannelIdx">1</prop>
												</obj>
												<prop name="ReadOnly">1</prop>
											</obj>
											<obj name="PropertyObject" class="QuantCpLowProp" version="4">
												<prop name="PropertyTypeName">Cp Low</prop>
												<prop name="Position">1</prop>
												<prop name="IsDefault">1</prop>
												<prop name="CpRangeLow">0</prop>
												<obj name="ChannelProp" class="ChannelProperty" version="1">
													<prop name="ChannelIdx">1</prop>
												</obj>
												<prop name="ReadOnly">1</prop>
											</obj>
											<obj name="PropertyObject" class="RQEffProp" version="4">
												<prop name="PropertyTypeName">Efficiency</prop>
												<prop name="Position">1</prop>
												<prop name="IsDefault">1</prop>
												<prop name="Efficiency">2</prop>
												<obj name="ChannelProp" class="ChannelProperty" version="1">
													<prop name="ChannelIdx">1</prop>
												</obj>
											</obj>
											<obj name="PropertyObject" class="ChannelGenotype" version="4">
												<prop name="PropertyTypeName">Melt Geno Genotype</prop>
												<prop name="Position">1</prop>
												<prop name="IsDefault">1</prop>
												<prop name="ReadOnly">1</prop>
												<obj name="ChannelProp" class="ChannelProperty" version="1">
													<prop name="ChannelIdx">1</prop>
												</obj>
											</obj>
											<obj name="PropertyObject" class="GroupChannelTypeProp" version="4">
												<prop name="PropertyTypeName">Melt Geno Sample Type</prop>
												<prop name="Position">1</prop>
												<prop name="IsDefault">0</prop>
												<prop name="GroupSampleType">mstUnknown</prop>
												<obj name="ChannelProp" class="ChannelProperty" version="1">
													<prop name="ChannelIdx">1</prop>
												</obj>
											</obj>
											<obj name="PropertyObject" class="QuantSampleTypeProperty" version="4">
												<prop name="PropertyTypeName">Quantification Sample Type</prop>
												<prop name="Position">1</prop>
												<prop name="IsDefault">0</prop>
												<prop name="SampleType">qsUnknown</prop>
												<obj name="ChannelProp" class="ChannelProperty" version="1">
													<prop name="ChannelIdx">1</prop>
												</obj>
											</obj>
											<obj name="PropertyObject" class="ChannelGenotype" version="4">
												<prop name="PropertyTypeName">Scanning Genotype</prop>
												<prop name="Position">1</prop>
												<prop name="IsDefault">1</prop>
												<prop name="ReadOnly">1</prop>
												<obj name="ChannelProp" class="ChannelProperty" version="1">
													<prop name="ChannelIdx">1</prop>
												</obj>
											</obj>
											<obj name="PropertyObject" class="GroupChannelTypeProp" version="4">
												<prop name="PropertyTypeName">Scanning Sample Type</prop>
												<prop name="Position">1</prop>
												<prop name="IsDefault">0</prop>
												<prop name="GroupSampleType">mstUnknown</prop>
												<obj name="ChannelProp" class="ChannelProperty" version="1">
													<prop name="ChannelIdx">1</prop>
												</obj>
											</obj>
											<obj name="PropertyObject" class="TargetName" version="4">
												<prop name="PropertyTypeName">Target Name</prop>
												<prop name="Position">1</prop>
												<prop name="IsDefault">1</prop>
												<obj name="ChannelProp" class="ChannelProperty" version="1">
													<prop name="ChannelIdx">1</prop>
												</obj>
											</obj>
											<obj name="PropertyObject" class="RQTargetProperty" version="4">
												<prop name="PropertyTypeName">Target Type</prop>
												<prop name="Position">1</prop>
												<prop name="IsDefault">0</prop>
												<prop name="TargetType">dtNone</prop>
												<obj name="ChannelProp" class="ChannelProperty" version="1">
													<prop name="ChannelIdx">1</prop>
												</obj>
											</obj>
										</list>
									</obj>
									<obj name="item" class="PropertyList" version="1">
										<list name="emlist" count="12">
											<obj name="PropertyObject" class="RQSampleTargetProperty" version="4">
												<prop name="PropertyTypeName">Combined Sample and Target Type</prop>
												<prop name="Position">1</prop>
												<prop name="IsDefault">0</prop>
												<obj name="ChannelProp" class="ChannelProperty" version="1">
													<prop name="ChannelIdx">2</prop>
												</obj>
											</obj>
											<obj name="PropertyObject" class="QuantConcProperty" version="4">
												<prop name="PropertyTypeName">Concentration</prop>
												<prop name="Position">1</prop>
												<prop name="IsDefault">1</prop>
												<prop name="Concentration">0</prop>
												<obj name="ChannelProp" class="ChannelProperty" version="1">
													<prop name="ChannelIdx">2</prop>
												</obj>
												<prop name="ReadOnly">1</prop>
											</obj>
											<obj name="PropertyObject" class="QuantCpHighProp" version="4">
												<prop name="PropertyTypeName">Cp High</prop>
												<prop name="Position">1</prop>
												<prop name="IsDefault">1</prop>
												<prop name="CpRangeHigh">0</prop>
												<obj name="ChannelProp" class="ChannelProperty" version="1">
													<prop name="ChannelIdx">2</prop>
												</obj>
												<prop name="ReadOnly">1</prop>
											</obj>
											<obj name="PropertyObject" class="QuantCpLowProp" version="4">
												<prop name="PropertyTypeName">Cp Low</prop>
												<prop name="Position">1</prop>
												<prop name="IsDefault">1</prop>
												<prop name="CpRangeLow">0</prop>
												<obj name="ChannelProp" class="ChannelProperty" version="1">
													<prop name="ChannelIdx">2</prop>
												</obj>
												<prop name="ReadOnly">1</prop>
											</obj>
											<obj name="PropertyObject" class="RQEffProp" version="4">
												<prop name="PropertyTypeName">Efficiency</prop>
												<prop name="Position">1</prop>
												<prop name="IsDefault">1</prop>
												<prop name="Efficiency">2</prop>
												<obj name="ChannelProp" class="ChannelProperty" version="1">
													<prop name="ChannelIdx">2</prop>
												</obj>
											</obj>
											<obj name="PropertyObject" class="ChannelGenotype" version="4">
												<prop name="PropertyTypeName">Melt Geno Genotype</prop>
												<prop name="Position">1</prop>
												<prop name="IsDefault">1</prop>
												<prop name="ReadOnly">1</prop>
												<obj name="ChannelProp" class="ChannelProperty" version="1">
													<prop name="ChannelIdx">2</prop>
												</obj>
											</obj>
											<obj name="PropertyObject" class="GroupChannelTypeProp" version="4">
												<prop name="PropertyTypeName">Melt Geno Sample Type</prop>
												<prop name="Position">1</prop>
												<prop name="IsDefault">0</prop>
												<prop name="GroupSampleType">mstUnknown</prop>
												<obj name="ChannelProp" class="ChannelProperty" version="1">
													<prop name="ChannelIdx">2</prop>
												</obj>
											</obj>
											<obj name="PropertyObject" class="QuantSampleTypeProperty" version="4">
												<prop name="PropertyTypeName">Quantification Sample Type</prop>
												<prop name="Position">1</prop>
												<prop name="IsDefault">0</prop>
												<prop name="SampleType">qsUnknown</prop>
												<obj name="ChannelProp" class="ChannelProperty" version="1">
													<prop name="ChannelIdx">2</prop>
												</obj>
											</obj>
											<obj name="PropertyObject" class="ChannelGenotype" version="4">
												<prop name="PropertyTypeName">Scanning Genotype</prop>
												<prop name="Position">1</prop>
												<prop name="IsDefault">1</prop>
												<prop name="ReadOnly">1</prop>
												<obj name="ChannelProp" class="ChannelProperty" version="1">
													<prop name="ChannelIdx">2</prop>
												</obj>
											</obj>
											<obj name="PropertyObject" class="GroupChannelTypeProp" version="4">
												<prop name="PropertyTypeName">Scanning Sample Type</prop>
												<prop name="Position">1</prop>
												<prop name="IsDefault">0</prop>
												<prop name="GroupSampleType">mstUnknown</prop>
												<obj name="ChannelProp" class="ChannelProperty" version="1">
													<prop name="ChannelIdx">2</prop>
												</obj>
											</obj>
											<obj name="PropertyObject" class="TargetName" version="4">
												<prop name="PropertyTypeName">Target Name</prop>
												<prop name="Position">1</prop>
												<prop name="IsDefault">1</prop>
												<obj name="ChannelProp" class="ChannelProperty" version="1">
													<prop name="ChannelIdx">2</prop>
												</obj>
											</obj>
											<obj name="PropertyObject" class="RQTargetProperty" version="4">
												<prop name="PropertyTypeName">Target Type</prop>
												<prop name="Position">1</prop>
												<prop name="IsDefault">0</prop>
												<prop name="TargetType">dtNone</prop>
												<obj name="ChannelProp" class="ChannelProperty" version="1">
													<prop name="ChannelIdx">2</prop>
												</obj>
											</obj>
										</list>
									</obj>
									<obj name="item" class="PropertyList" version="1">
										<list name="emlist" count="12">
											<obj name="PropertyObject" class="RQSampleTargetProperty" version="4">
												<prop name="PropertyTypeName">Combined Sample and Target Type</prop>
												<prop name="Position">1</prop>
												<prop name="IsDefault">0</prop>
												<obj name="ChannelProp" class="ChannelProperty" version="1">
													<prop name="ChannelIdx">3</prop>
												</obj>
											</obj>
											<obj name="PropertyObject" class="QuantConcProperty" version="4">
												<prop name="PropertyTypeName">Concentration</prop>
												<prop name="Position">1</prop>
												<prop name="IsDefault">1</prop>
												<prop name="Concentration">0</prop>
												<obj name="ChannelProp" class="ChannelProperty" version="1">
													<prop name="ChannelIdx">3</prop>
												</obj>
												<prop name="ReadOnly">1</prop>
											</obj>
											<obj name="PropertyObject" class="QuantCpHighProp" version="4">
												<prop name="PropertyTypeName">Cp High</prop>
												<prop name="Position">1</prop>
												<prop name="IsDefault">1</prop>
												<prop name="CpRangeHigh">0</prop>
												<obj name="ChannelProp" class="ChannelProperty" version="1">
													<prop name="ChannelIdx">3</prop>
												</obj>
												<prop name="ReadOnly">1</prop>
											</obj>
											<obj name="PropertyObject" class="QuantCpLowProp" version="4">
												<prop name="PropertyTypeName">Cp Low</prop>
												<prop name="Position">1</prop>
												<prop name="IsDefault">1</prop>
												<prop name="CpRangeLow">0</prop>
												<obj name="ChannelProp" class="ChannelProperty" version="1">
													<prop name="ChannelIdx">3</prop>
												</obj>
												<prop name="ReadOnly">1</prop>
											</obj>
											<obj name="PropertyObject" class="RQEffProp" version="4">
												<prop name="PropertyTypeName">Efficiency</prop>
												<prop name="Position">1</prop>
												<prop name="IsDefault">1</prop>
												<prop name="Efficiency">2</prop>
												<obj name="ChannelProp" class="ChannelProperty" version="1">
													<prop name="ChannelIdx">3</prop>
												</obj>
											</obj>
											<obj name="PropertyObject" class="ChannelGenotype" version="4">
												<prop name="PropertyTypeName">Melt Geno Genotype</prop>
												<prop name="Position">1</prop>
												<prop name="IsDefault">1</prop>
												<prop name="ReadOnly">1</prop>
												<obj name="ChannelProp" class="ChannelProperty" version="1">
													<prop name="ChannelIdx">3</prop>
												</obj>
											</obj>
											<obj name="PropertyObject" class="GroupChannelTypeProp" version="4">
												<prop name="PropertyTypeName">Melt Geno Sample Type</prop>
												<prop name="Position">1</prop>
												<prop name="IsDefault">0</prop>
												<prop name="GroupSampleType">mstUnknown</prop>
												<obj name="ChannelProp" class="ChannelProperty" version="1">
													<prop name="ChannelIdx">3</prop>
												</obj>
											</obj>
											<obj name="PropertyObject" class="QuantSampleTypeProperty" version="4">
												<prop name="PropertyTypeName">Quantification Sample Type</prop>
												<prop name="Position">1</prop>
												<prop name="IsDefault">0</prop>
												<prop name="SampleType">qsUnknown</prop>
												<obj name="ChannelProp" class="ChannelProperty" version="1">
													<prop name="ChannelIdx">3</prop>
												</obj>
											</obj>
											<obj name="PropertyObject" class="ChannelGenotype" version="4">
												<prop name="PropertyTypeName">Scanning Genotype</prop>
												<prop name="Position">1</prop>
												<prop name="IsDefault">1</prop>
												<prop name="ReadOnly">1</prop>
												<obj name="ChannelProp" class="ChannelProperty" version="1">
													<prop name="ChannelIdx">3</prop>
												</obj>
											</obj>
											<obj name="PropertyObject" class="GroupChannelTypeProp" version="4">
												<prop name="PropertyTypeName">Scanning Sample Type</prop>
												<prop name="Position">1</prop>
												<prop name="IsDefault">0</prop>
												<prop name="GroupSampleType">mstUnknown</prop>
												<obj name="ChannelProp" class="ChannelProperty" version="1">
													<prop name="ChannelIdx">3</prop>
												</obj>
											</obj>
											<obj name="PropertyObject" class="TargetName" version="4">
												<prop name="PropertyTypeName">Target Name</prop>
												<prop name="Position">1</prop>
												<prop name="IsDefault">1</prop>
												<obj name="ChannelProp" class="ChannelProperty" version="1">
													<prop name="ChannelIdx">3</prop>
												</obj>
											</obj>
											<obj name="PropertyObject" class="RQTargetProperty" version="4">
												<prop name="PropertyTypeName">Target Type</prop>
												<prop name="Position">1</prop>
												<prop name="IsDefault">0</prop>
												<prop name="TargetType">dtNone</prop>
												<obj name="ChannelProp" class="ChannelProperty" version="1">
													<prop name="ChannelIdx">3</prop>
												</obj>
											</obj>
										</list>
									</obj>
								</list>
							</obj>
						</obj>
						<prop name="ChannelPropertyCount">4</prop>
						<prop name="ContainerPosition">1</prop>
						<prop name="HasSampleProperties">1</prop>
						<obj name="SampleProperties" class="PropertyList" version="1">
							<list name="emlist" count="14">
								<obj name="PropertyObject" class="SamplePrefColor" version="4">
									<prop name="PropertyTypeName">Color</prop>
									<prop name="Position">1</prop>
									<prop name="IsDefault">0</prop>
									<prop name="Color">clRed</prop>
								</obj>
								<obj name="PropertyObject" class="DominantChannelProp" version="4">
									<prop name="PropertyTypeName">Dominant Channel</prop>
									<prop name="Position">1</prop>
									<prop name="IsDefault">0</prop>
									<prop name="DominantChannel">0</prop>
								</obj>
								<obj name="PropertyObject" class="Genotype" version="4">
									<prop name="PropertyTypeName">EndPt Genotype</prop>
									<prop name="Position">1</prop>
									<prop name="IsDefault">1</prop>
									<prop name="ReadOnly">1</prop>
								</obj>
								<obj name="PropertyObject" class="GroupingSample" version="4">
									<prop name="PropertyTypeName">EndPt Sample Type</prop>
									<prop name="Position">1</prop>
									<prop name="IsDefault">0</prop>
									<prop name="GroupSampleType">mstUnknown</prop>
								</obj>
								<obj name="PropertyObject" class="SamplePrefLineStyle" version="4">
									<prop name="PropertyTypeName">Line Style</prop>
									<prop name="Position">1</prop>
									<prop name="IsDefault">0</prop>
									<prop name="LineStyle">psSolid</prop>
								</obj>
								<obj name="PropertyObject" class="GenSampleEditNotes" version="4">
									<prop name="PropertyTypeName">Notes</prop>
									<prop name="Position">1</prop>
									<prop name="IsDefault">1</prop>
								</obj>
								<obj name="PropertyObject" class="SamplePrefPointStyle" version="4">
									<prop name="PropertyTypeName">Point Style</prop>
									<prop name="Position">1</prop>
									<prop name="IsDefault">0</prop>
									<prop name="PointStyle">psNothing</prop>
								</obj>
								<obj name="PropertyObject" class="GenSampleEditPosition" version="4">
									<prop name="PropertyTypeName">Position</prop>
									<prop name="Position">1</prop>
									<prop name="IsDefault">1</prop>
								</obj>
								<obj name="PropertyObject" class="GenSampleEditReplicate" version="4">
									<prop name="PropertyTypeName">Replicate of</prop>
									<prop name="Position">1</prop>
									<prop name="IsDefault">1</prop>
									<prop name="ReplicateOf">-1</prop>
								</obj>
								<obj name="PropertyObject" class="HTCSampleID" version="4">
									<prop name="PropertyTypeName">Sample ID</prop>
									<prop name="Position">1</prop>
									<prop name="IsDefault">1</prop>
								</obj>
								<obj name="PropertyObject" class="GenSampleEditName" version="4">
									<prop name="PropertyTypeName">Sample Name</prop>
									<prop name="Position">1</prop>
									<prop name="IsDefault">1</prop>
									<prop name="name">Sample 2</prop>
								</obj>
								<obj name="PropertyObject" class="HTCSamplePrepNotes" version="4">
									<prop name="PropertyTypeName">Sample Prep Notes</prop>
									<prop name="Position">1</prop>
									<prop name="IsDefault">1</prop>
								</obj>
								<obj name="PropertyObject" class="GenSampleEditSubset" version="4">
									<prop name="PropertyTypeName">Subsets</prop>
									<prop name="Position">1</prop>
									<prop name="IsDefault">1</prop>
								</obj>
								<obj name="PropertyObject" class="SamplePrefWidth" version="5">
									<prop name="PropertyTypeName">Width</prop>
									<prop name="Position">1</prop>
									<prop name="IsDefault">1</prop>
									<prop name="Width">1</prop>
								</obj>
							</list>
						</obj>
					</obj>
					<obj name="item" class="SamplePropInfo" version="1">
						<obj name="ChannelProperties" class="ChanPropList" version="2">
							<obj name="ChannelProperties" class="EMList" version="1">
								<list name="emlist" count="4">
									<obj name="item" class="PropertyList" version="1">
										<list name="emlist" count="12">
											<obj name="PropertyObject" class="RQSampleTargetProperty" version="4">
												<prop name="PropertyTypeName">Combined Sample and Target Type</prop>
												<prop name="Position">2</prop>
												<prop name="IsDefault">0</prop>
												<obj name="ChannelProp" class="ChannelProperty" version="1">
													<prop name="ChannelIdx">0</prop>
												</obj>
											</obj>
											<obj name="PropertyObject" class="QuantConcProperty" version="4">
												<prop name="PropertyTypeName">Concentration</prop>
												<prop name="Position">2</prop>
												<prop name="IsDefault">1</prop>
												<prop name="Concentration">0</prop>
												<obj name="ChannelProp" class="ChannelProperty" version="1">
													<prop name="ChannelIdx">0</prop>
												</obj>
												<prop name="ReadOnly">1</prop>
											</obj>
											<obj name="PropertyObject" class="QuantCpHighProp" version="4">
												<prop name="PropertyTypeName">Cp High</prop>
												<prop name="Position">2</prop>
												<prop name="IsDefault">1</prop>
												<prop name="CpRangeHigh">0</prop>
												<obj name="ChannelProp" class="ChannelProperty" version="1">
													<prop name="ChannelIdx">0</prop>
												</obj>
												<prop name="ReadOnly">1</prop>
											</obj>
											<obj name="PropertyObject" class="QuantCpLowProp" version="4">
												<prop name="PropertyTypeName">Cp Low</prop>
												<prop name="Position">2</prop>
												<prop name="IsDefault">1</prop>
												<prop name="CpRangeLow">0</prop>
												<obj name="ChannelProp" class="ChannelProperty" version="1">
													<prop name="ChannelIdx">0</prop>
												</obj>
												<prop name="ReadOnly">1</prop>
											</obj>
											<obj name="PropertyObject" class="RQEffProp" version="4">
												<prop name="PropertyTypeName">Efficiency</prop>
												<prop name="Position">2</prop>
												<prop name="IsDefault">1</prop>
												<prop name="Efficiency">2</prop>
												<obj name="ChannelProp" class="ChannelProperty" version="1">
													<prop name="ChannelIdx">0</prop>
												</obj>
											</obj>
											<obj name="PropertyObject" class="ChannelGenotype" version="4">
												<prop name="PropertyTypeName">Melt Geno Genotype</prop>
												<prop name="Position">2</prop>
												<prop name="IsDefault">1</prop>
												<prop name="ReadOnly">1</prop>
												<obj name="ChannelProp" class="ChannelProperty" version="1">
													<prop name="ChannelIdx">0</prop>
												</obj>
											</obj>
											<obj name="PropertyObject" class="GroupChannelTypeProp" version="4">
												<prop name="PropertyTypeName">Melt Geno Sample Type</prop>
												<prop name="Position">2</prop>
												<prop name="IsDefault">0</prop>
												<prop name="GroupSampleType">mstUnknown</prop>
												<obj name="ChannelProp" class="ChannelProperty" version="1">
													<prop name="ChannelIdx">0</prop>
												</obj>
											</obj>
											<obj name="PropertyObject" class="QuantSampleTypeProperty" version="4">
												<prop name="PropertyTypeName">Quantification Sample Type</prop>
												<prop name="Position">2</prop>
												<prop name="IsDefault">0</prop>
												<prop name="SampleType">qsUnknown</prop>
												<obj name="ChannelProp" class="ChannelProperty" version="1">
													<prop name="ChannelIdx">0</prop>
												</obj>
											</obj>
											<obj name="PropertyObject" class="ChannelGenotype" version="4">
												<prop name="PropertyTypeName">Scanning Genotype</prop>
												<prop name="Position">2</prop>
												<prop name="IsDefault">1</prop>
												<prop name="ReadOnly">1</prop>
												<obj name="ChannelProp" class="ChannelProperty" version="1">
													<prop name="ChannelIdx">0</prop>
												</obj>
											</obj>
											<obj name="PropertyObject" class="GroupChannelTypeProp" version="4">
												<prop name="PropertyTypeName">Scanning Sample Type</prop>
												<prop name="Position">2</prop>
												<prop name="IsDefault">0</prop>
												<prop name="GroupSampleType">mstUnknown</prop>
												<obj name="ChannelProp" class="ChannelProperty" version="1">
													<prop name="ChannelIdx">0</prop>
												</obj>
											</obj>
											<obj name="PropertyObject" class="TargetName" version="4">
												<prop name="PropertyTypeName">Target Name</prop>
												<prop name="Position">2</prop>
												<prop name="IsDefault">1</prop>
												<obj name="ChannelProp" class="ChannelProperty" version="1">
													<prop name="ChannelIdx">0</prop>
												</obj>
											</obj>
											<obj name="PropertyObject" class="RQTargetProperty" version="4">
												<prop name="PropertyTypeName">Target Type</prop>
												<prop name="Position">2</prop>
												<prop name="IsDefault">0</prop>
												<prop name="TargetType">dtNone</prop>
												<obj name="ChannelProp" class="ChannelProperty" version="1">
													<prop name="ChannelIdx">0</prop>
												</obj>
											</obj>
										</list>
									</obj>
									<obj name="item" class="PropertyList" version="1">
										<list name="emlist" count="12">
											<obj name="PropertyObject" class="RQSampleTargetProperty" version="4">
												<prop name="PropertyTypeName">Combined Sample and Target Type</prop>
												<prop name="Position">2</prop>
												<prop name="IsDefault">0</prop>
												<obj name="ChannelProp" class="ChannelProperty" version="1">
													<prop name="ChannelIdx">1</prop>
												</obj>
											</obj>
											<obj name="PropertyObject" class="QuantConcProperty" version="4">
												<prop name="PropertyTypeName">Concentration</prop>
												<prop name="Position">2</prop>
												<prop name="IsDefault">1</prop>
												<prop name="Concentration">0</prop>
												<obj name="ChannelProp" class="ChannelProperty" version="1">
													<prop name="ChannelIdx">1</prop>
												</obj>
												<prop name="ReadOnly">1</prop>
											</obj>
											<obj name="PropertyObject" class="QuantCpHighProp" version="4">
												<prop name="PropertyTypeName">Cp High</prop>
												<prop name="Position">2</prop>
												<prop name="IsDefault">1</prop>
												<prop name="CpRangeHigh">0</prop>
												<obj name="ChannelProp" class="ChannelProperty" version="1">
													<prop name="ChannelIdx">1</prop>
												</obj>
												<prop name="ReadOnly">1</prop>
											</obj>
											<obj name="PropertyObject" class="QuantCpLowProp" version="4">
												<prop name="PropertyTypeName">Cp Low</prop>
												<prop name="Position">2</prop>
												<prop name="IsDefault">1</prop>
												<prop name="CpRangeLow">0</prop>
												<obj name="ChannelProp" class="ChannelProperty" version="1">
													<prop name="ChannelIdx">1</prop>
												</obj>
												<prop name="ReadOnly">1</prop>
											</obj>
											<obj name="PropertyObject" class="RQEffProp" version="4">
												<prop name="PropertyTypeName">Efficiency</prop>
												<prop name="Position">2</prop>
												<prop name="IsDefault">1</prop>
												<prop name="Efficiency">2</prop>
												<obj name="ChannelProp" class="ChannelProperty" version="1">
													<prop name="ChannelIdx">1</prop>
												</obj>
											</obj>
											<obj name="PropertyObject" class="ChannelGenotype" version="4">
												<prop name="PropertyTypeName">Melt Geno Genotype</prop>
												<prop name="Position">2</prop>
												<prop name="IsDefault">1</prop>
												<prop name="ReadOnly">1</prop>
												<obj name="ChannelProp" class="ChannelProperty" version="1">
													<prop name="ChannelIdx">1</prop>
												</obj>
											</obj>
											<obj name="PropertyObject" class="GroupChannelTypeProp" version="4">
												<prop name="PropertyTypeName">Melt Geno Sample Type</prop>
												<prop name="Position">2</prop>
												<prop name="IsDefault">0</prop>
												<prop name="GroupSampleType">mstUnknown</prop>
												<obj name="ChannelProp" class="ChannelProperty" version="1">
													<prop name="ChannelIdx">1</prop>
												</obj>
											</obj>
											<obj name="PropertyObject" class="QuantSampleTypeProperty" version="4">
												<prop name="PropertyTypeName">Quantification Sample Type</prop>
												<prop name="Position">2</prop>
												<prop name="IsDefault">0</prop>
												<prop name="SampleType">qsUnknown</prop>
												<obj name="ChannelProp" class="ChannelProperty" version="1">
													<prop name="ChannelIdx">1</prop>
												</obj>
											</obj>
											<obj name="PropertyObject" class="ChannelGenotype" version="4">
												<prop name="PropertyTypeName">Scanning Genotype</prop>
												<prop name="Position">2</prop>
												<prop name="IsDefault">1</prop>
												<prop name="ReadOnly">1</prop>
												<obj name="ChannelProp" class="ChannelProperty" version="1">
													<prop name="ChannelIdx">1</prop>
												</obj>
											</obj>
											<obj name="PropertyObject" class="GroupChannelTypeProp" version="4">
												<prop name="PropertyTypeName">Scanning Sample Type</prop>
												<prop name="Position">2</prop>
												<prop name="IsDefault">0</prop>
												<prop name="GroupSampleType">mstUnknown</prop>
												<obj name="ChannelProp" class="ChannelProperty" version="1">
													<prop name="ChannelIdx">1</prop>
												</obj>
											</obj>
											<obj name="PropertyObject" class="TargetName" version="4">
												<prop name="PropertyTypeName">Target Name</prop>
												<prop name="Position">2</prop>
												<prop name="IsDefault">1</prop>
												<obj name="ChannelProp" class="ChannelProperty" version="1">
													<prop name="ChannelIdx">1</prop>
												</obj>
											</obj>
											<obj name="PropertyObject" class="RQTargetProperty" version="4">
												<prop name="PropertyTypeName">Target Type</prop>
												<prop name="Position">2</prop>
												<prop name="IsDefault">0</prop>
												<prop name="TargetType">dtNone</prop>
												<obj name="ChannelProp" class="ChannelProperty" version="1">
													<prop name="ChannelIdx">1</prop>
												</obj>
											</obj>
										</list>
									</obj>
									<obj name="item" class="PropertyList" version="1">
										<list name="emlist" count="12">
											<obj name="PropertyObject" class="RQSampleTargetProperty" version="4">
												<prop name="PropertyTypeName">Combined Sample and Target Type</prop>
												<prop name="Position">2</prop>
												<prop name="IsDefault">0</prop>
												<obj name="ChannelProp" class="ChannelProperty" version="1">
													<prop name="ChannelIdx">2</prop>
												</obj>
											</obj>
											<obj name="PropertyObject" class="QuantConcProperty" version="4">
												<prop name="PropertyTypeName">Concentration</prop>
												<prop name="Position">2</prop>
												<prop name="IsDefault">1</prop>
												<prop name="Concentration">0</prop>
												<obj name="ChannelProp" class="ChannelProperty" version="1">
													<prop name="ChannelIdx">2</prop>
												</obj>
												<prop name="ReadOnly">1</prop>
											</obj>
											<obj name="PropertyObject" class="QuantCpHighProp" version="4">
												<prop name="PropertyTypeName">Cp High</prop>
												<prop name="Position">2</prop>
												<prop name="IsDefault">1</prop>
												<prop name="CpRangeHigh">0</prop>
												<obj name="ChannelProp" class="ChannelProperty" version="1">
													<prop name="ChannelIdx">2</prop>
												</obj>
												<prop name="ReadOnly">1</prop>
											</obj>
											<obj name="PropertyObject" class="QuantCpLowProp" version="4">
												<prop name="PropertyTypeName">Cp Low</prop>
												<prop name="Position">2</prop>
												<prop name="IsDefault">1</prop>
												<prop name="CpRangeLow">0</prop>
												<obj name="ChannelProp" class="ChannelProperty" version="1">
													<prop name="ChannelIdx">2</prop>
												</obj>
												<prop name="ReadOnly">1</prop>
											</obj>
											<obj name="PropertyObject" class="RQEffProp" version="4">
												<prop name="PropertyTypeName">Efficiency</prop>
												<prop name="Position">2</prop>
												<prop name="IsDefault">1</prop>
												<prop name="Efficiency">2</prop>
												<obj name="ChannelProp" class="ChannelProperty" version="1">
													<prop name="ChannelIdx">2</prop>
												</obj>
											</obj>
											<obj name="PropertyObject" class="ChannelGenotype" version="4">
												<prop name="PropertyTypeName">Melt Geno Genotype</prop>
												<prop name="Position">2</prop>
												<prop name="IsDefault">1</prop>
												<prop name="ReadOnly">1</prop>
												<obj name="ChannelProp" class="ChannelProperty" version="1">
													<prop name="ChannelIdx">2</prop>
												</obj>
											</obj>
											<obj name="PropertyObject" class="GroupChannelTypeProp" version="4">
												<prop name="PropertyTypeName">Melt Geno Sample Type</prop>
												<prop name="Position">2</prop>
												<prop name="IsDefault">0</prop>
												<prop name="GroupSampleType">mstUnknown</prop>
												<obj name="ChannelProp" class="ChannelProperty" version="1">
													<prop name="ChannelIdx">2</prop>
												</obj>
											</obj>
											<obj name="PropertyObject" class="QuantSampleTypeProperty" version="4">
												<prop name="PropertyTypeName">Quantification Sample Type</prop>
												<prop name="Position">2</prop>
												<prop name="IsDefault">0</prop>
												<prop name="SampleType">qsUnknown</prop>
												<obj name="ChannelProp" class="ChannelProperty" version="1">
													<prop name="ChannelIdx">2</prop>
												</obj>
											</obj>
											<obj name="PropertyObject" class="ChannelGenotype" version="4">
												<prop name="PropertyTypeName">Scanning Genotype</prop>
												<prop name="Position">2</prop>
												<prop name="IsDefault">1</prop>
												<prop name="ReadOnly">1</prop>
												<obj name="ChannelProp" class="ChannelProperty" version="1">
													<prop name="ChannelIdx">2</prop>
												</obj>
											</obj>
											<obj name="PropertyObject" class="GroupChannelTypeProp" version="4">
												<prop name="PropertyTypeName">Scanning Sample Type</prop>
												<prop name="Position">2</prop>
												<prop name="IsDefault">0</prop>
												<prop name="GroupSampleType">mstUnknown</prop>
												<obj name="ChannelProp" class="ChannelProperty" version="1">
													<prop name="ChannelIdx">2</prop>
												</obj>
											</obj>
											<obj name="PropertyObject" class="TargetName" version="4">
												<prop name="PropertyTypeName">Target Name</prop>
												<prop name="Position">2</prop>
												<prop name="IsDefault">1</prop>
												<obj name="ChannelProp" class="ChannelProperty" version="1">
													<prop name="ChannelIdx">2</prop>
												</obj>
											</obj>
											<obj name="PropertyObject" class="RQTargetProperty" version="4">
												<prop name="PropertyTypeName">Target Type</prop>
												<prop name="Position">2</prop>
												<prop name="IsDefault">0</prop>
												<prop name="TargetType">dtNone</prop>
												<obj name="ChannelProp" class="ChannelProperty" version="1">
													<prop name="ChannelIdx">2</prop>
												</obj>
											</obj>
										</list>
									</obj>
									<obj name="item" class="PropertyList" version="1">
										<list name="emlist" count="12">
											<obj name="PropertyObject" class="RQSampleTargetProperty" version="4">
												<prop name="PropertyTypeName">Combined Sample and Target Type</prop>
												<prop name="Position">2</prop>
												<prop name="IsDefault">0</prop>
												<obj name="ChannelProp" class="ChannelProperty" version="1">
													<prop name="ChannelIdx">3</prop>
												</obj>
											</obj>
											<obj name="PropertyObject" class="QuantConcProperty" version="4">
												<prop name="PropertyTypeName">Concentration</prop>
												<prop name="Position">2</prop>
												<prop name="IsDefault">1</prop>
												<prop name="Concentration">0</prop>
												<obj name="ChannelProp" class="ChannelProperty" version="1">
													<prop name="ChannelIdx">3</prop>
												</obj>
												<prop name="ReadOnly">1</prop>
											</obj>
											<obj name="PropertyObject" class="QuantCpHighProp" version="4">
												<prop name="PropertyTypeName">Cp High</prop>
												<prop name="Position">2</prop>
												<prop name="IsDefault">1</prop>
												<prop name="CpRangeHigh">0</prop>
												<obj name="ChannelProp" class="ChannelProperty" version="1">
													<prop name="ChannelIdx">3</prop>
												</obj>
												<prop name="ReadOnly">1</prop>
											</obj>
											<obj name="PropertyObject" class="QuantCpLowProp" version="4">
												<prop name="PropertyTypeName">Cp Low</prop>
												<prop name="Position">2</prop>
												<prop name="IsDefault">1</prop>
												<prop name="CpRangeLow">0</prop>
												<obj name="ChannelProp" class="ChannelProperty" version="1">
													<prop name="ChannelIdx">3</prop>
												</obj>
												<prop name="ReadOnly">1</prop>
											</obj>
											<obj name="PropertyObject" class="RQEffProp" version="4">
												<prop name="PropertyTypeName">Efficiency</prop>
												<prop name="Position">2</prop>
												<prop name="IsDefault">1</prop>
												<prop name="Efficiency">2</prop>
												<obj name="ChannelProp" class="ChannelProperty" version="1">
													<prop name="ChannelIdx">3</prop>
												</obj>
											</obj>
											<obj name="PropertyObject" class="ChannelGenotype" version="4">
												<prop name="PropertyTypeName">Melt Geno Genotype</prop>
												<prop name="Position">2</prop>
												<prop name="IsDefault">1</prop>
												<prop name="ReadOnly">1</prop>
												<obj name="ChannelProp" class="ChannelProperty" version="1">
													<prop name="ChannelIdx">3</prop>
												</obj>
											</obj>
											<obj name="PropertyObject" class="GroupChannelTypeProp" version="4">
												<prop name="PropertyTypeName">Melt Geno Sample Type</prop>
												<prop name="Position">2</prop>
												<prop name="IsDefault">0</prop>
												<prop name="GroupSampleType">mstUnknown</prop>
												<obj name="ChannelProp" class="ChannelProperty" version="1">
													<prop name="ChannelIdx">3</prop>
												</obj>
											</obj>
											<obj name="PropertyObject" class="QuantSampleTypeProperty" version="4">
												<prop name="PropertyTypeName">Quantification Sample Type</prop>
												<prop name="Position">2</prop>
												<prop name="IsDefault">0</prop>
												<prop name="SampleType">qsUnknown</prop>
												<obj name="ChannelProp" class="ChannelProperty" version="1">
													<prop name="ChannelIdx">3</prop>
												</obj>
											</obj>
											<obj name="PropertyObject" class="ChannelGenotype" version="4">
												<prop name="PropertyTypeName">Scanning Genotype</prop>
												<prop name="Position">2</prop>
												<prop name="IsDefault">1</prop>
												<prop name="ReadOnly">1</prop>
												<obj name="ChannelProp" class="ChannelProperty" version="1">
													<prop name="ChannelIdx">3</prop>
												</obj>
											</obj>
											<obj name="PropertyObject" class="GroupChannelTypeProp" version="4">
												<prop name="PropertyTypeName">Scanning Sample Type</prop>
												<prop name="Position">2</prop>
												<prop name="IsDefault">0</prop>
												<prop name="GroupSampleType">mstUnknown</prop>
												<obj name="ChannelProp" class="ChannelProperty" version="1">
													<prop name="ChannelIdx">3</prop>
												</obj>
											</obj>
											<obj name="PropertyObject" class="TargetName" version="4">
												<prop name="PropertyTypeName">Target Name</prop>
												<prop name="Position">2</prop>
												<prop name="IsDefault">1</prop>
												<obj name="ChannelProp" class="ChannelProperty" version="1">
													<prop name="ChannelIdx">3</prop>
												</obj>
											</obj>
											<obj name="PropertyObject" class="RQTargetProperty" version="4">
												<prop name="PropertyTypeName">Target Type</prop>
												<prop name="Position">2</prop>
												<prop name="IsDefault">0</prop>
												<prop name="TargetType">dtNone</prop>
												<obj name="ChannelProp" class="ChannelProperty" version="1">
													<prop name="ChannelIdx">3</prop>
												</obj>
											</obj>
										</list>
									</obj>
								</list>
							</obj>
						</obj>
						<prop name="ChannelPropertyCount">4</prop>
						<prop name="ContainerPosition">2</prop>
						<prop name="HasSampleProperties">1</prop>
						<obj name="SampleProperties" class="PropertyList" version="1">
							<list name="emlist" count="14">
								<obj name="PropertyObject" class="SamplePrefColor" version="4">
									<prop name="PropertyTypeName">Color</prop>
									<prop name="Position">2</prop>
									<prop name="IsDefault">0</prop>
									<prop name="Color">$0030D700</prop>
								</obj>
								<obj name="PropertyObject" class="DominantChannelProp" version="4">
									<prop name="PropertyTypeName">Dominant Channel</prop>
									<prop name="Position">2</prop>
									<prop name="IsDefault">0</prop>
									<prop name="DominantChannel">0</prop>
								</obj>
								<obj name="PropertyObject" class="Genotype" version="4">
									<prop name="PropertyTypeName">EndPt Genotype</prop>
									<prop name="Position">2</prop>
									<prop name="IsDefault">1</prop>
									<prop name="ReadOnly">1</prop>
								</obj>
								<obj name="PropertyObject" class="GroupingSample" version="4">
									<prop name="PropertyTypeName">EndPt Sample Type</prop>
									<prop name="Position">2</prop>
									<prop name="IsDefault">0</prop>
									<prop name="GroupSampleType">mstUnknown</prop>
								</obj>
								<obj name="PropertyObject" class="SamplePrefLineStyle" version="4">
									<prop name="PropertyTypeName">Line Style</prop>
									<prop name="Position">2</prop>
									<prop name="IsDefault">0</prop>
									<prop name="LineStyle">psSolid</prop>
								</obj>
								<obj name="PropertyObject" class="GenSampleEditNotes" version="4">
									<prop name="PropertyTypeName">Notes</prop>
									<prop name="Position">2</prop>
									<prop name="IsDefault">1</prop>
								</obj>
								<obj name="PropertyObject" class="SamplePrefPointStyle" version="4">
									<prop name="PropertyTypeName">Point Style</prop>
									<prop name="Position">2</prop>
									<prop name="IsDefault">0</prop>
									<prop name="PointStyle">psNothing</prop>
								</obj>
								<obj name="PropertyObject" class="GenSampleEditPosition" version="4">
									<prop name="PropertyTypeName">Position</prop>
									<prop name="Position">2</prop>
									<prop name="IsDefault">1</prop>
								</obj>
								<obj name="PropertyObject" class="GenSampleEditReplicate" version="4">
									<prop name="PropertyTypeName">Replicate of</prop>
									<prop name="Position">2</prop>
									<prop name="IsDefault">1</prop>
									<prop name="ReplicateOf">-1</prop>
								</obj>
								<obj name="PropertyObject" class="HTCSampleID" version="4">
									<prop name="PropertyTypeName">Sample ID</prop>
									<prop name="Position">2</prop>
									<prop name="IsDefault">1</prop>
								</obj>
								<obj name="PropertyObject" class="GenSampleEditName" version="4">
									<prop name="PropertyTypeName">Sample Name</prop>
									<prop name="Position">2</prop>
									<prop name="IsDefault">1</prop>
									<prop name="name">Sample 3</prop>
								</obj>
								<obj name="PropertyObject" class="HTCSamplePrepNotes" version="4">
									<prop name="PropertyTypeName">Sample Prep Notes</prop>
									<prop name="Position">2</prop>
									<prop name="IsDefault">1</prop>
								</obj>
								<obj name="PropertyObject" class="GenSampleEditSubset" version="4">
									<prop name="PropertyTypeName">Subsets</prop>
									<prop name="Position">2</prop>
									<prop name="IsDefault">1</prop>
								</obj>
								<obj name="PropertyObject" class="SamplePrefWidth" version="5">
									<prop name="PropertyTypeName">Width</prop>
									<prop name="Position">2</prop>
									<prop name="IsDefault">1</prop>
									<prop name="Width">1</prop>
								</obj>
							</list>
						</obj>
					</obj>
					<obj name="item" class="SamplePropInfo" version="1">
						<obj name="ChannelProperties" class="ChanPropList" version="2">
							<obj name="ChannelProperties" class="EMList" version="1">
								<list name="emlist" count="4">
									<obj name="item" class="PropertyList" version="1">
										<list name="emlist" count="12">
											<obj name="PropertyObject" class="RQSampleTargetProperty" version="4">
												<prop name="PropertyTypeName">Combined Sample and Target Type</prop>
												<prop name="Position">3</prop>
												<prop name="IsDefault">0</prop>
												<obj name="ChannelProp" class="ChannelProperty" version="1">
													<prop name="ChannelIdx">0</prop>
												</obj>
											</obj>
											<obj name="PropertyObject" class="QuantConcProperty" version="4">
												<prop name="PropertyTypeName">Concentration</prop>
												<prop name="Position">3</prop>
												<prop name="IsDefault">1</prop>
												<prop name="Concentration">0</prop>
												<obj name="ChannelProp" class="ChannelProperty" version="1">
													<prop name="ChannelIdx">0</prop>
												</obj>
												<prop name="ReadOnly">1</prop>
											</obj>
											<obj name="PropertyObject" class="QuantCpHighProp" version="4">
												<prop name="PropertyTypeName">Cp High</prop>
												<prop name="Position">3</prop>
												<prop name="IsDefault">1</prop>
												<prop name="CpRangeHigh">0</prop>
												<obj name="ChannelProp" class="ChannelProperty" version="1">
													<prop name="ChannelIdx">0</prop>
												</obj>
												<prop name="ReadOnly">1</prop>
											</obj>
											<obj name="PropertyObject" class="QuantCpLowProp" version="4">
												<prop name="PropertyTypeName">Cp Low</prop>
												<prop name="Position">3</prop>
												<prop name="IsDefault">1</prop>
												<prop name="CpRangeLow">0</prop>
												<obj name="ChannelProp" class="ChannelProperty" version="1">
													<prop name="ChannelIdx">0</prop>
												</obj>
												<prop name="ReadOnly">1</prop>
											</obj>
											<obj name="PropertyObject" class="RQEffProp" version="4">
												<prop name="PropertyTypeName">Efficiency</prop>
												<prop name="Position">3</prop>
												<prop name="IsDefault">1</prop>
												<prop name="Efficiency">2</prop>
												<obj name="ChannelProp" class="ChannelProperty" version="1">
													<prop name="ChannelIdx">0</prop>
												</obj>
											</obj>
											<obj name="PropertyObject" class="ChannelGenotype" version="4">
												<prop name="PropertyTypeName">Melt Geno Genotype</prop>
												<prop name="Position">3</prop>
												<prop name="IsDefault">1</prop>
												<prop name="ReadOnly">1</prop>
												<obj name="ChannelProp" class="ChannelProperty" version="1">
													<prop name="ChannelIdx">0</prop>
												</obj>
											</obj>
											<obj name="PropertyObject" class="GroupChannelTypeProp" version="4">
												<prop name="PropertyTypeName">Melt Geno Sample Type</prop>
												<prop name="Position">3</prop>
												<prop name="IsDefault">0</prop>
												<prop name="GroupSampleType">mstUnknown</prop>
												<obj name="ChannelProp" class="ChannelProperty" version="1">
													<prop name="ChannelIdx">0</prop>
												</obj>
											</obj>
											<obj name="PropertyObject" class="QuantSampleTypeProperty" version="4">
												<prop name="PropertyTypeName">Quantification Sample Type</prop>
												<prop name="Position">3</prop>
												<prop name="IsDefault">0</prop>
												<prop name="SampleType">qsUnknown</prop>
												<obj name="ChannelProp" class="ChannelProperty" version="1">
													<prop name="ChannelIdx">0</prop>
												</obj>
											</obj>
											<obj name="PropertyObject" class="ChannelGenotype" version="4">
												<prop name="PropertyTypeName">Scanning Genotype</prop>
												<prop name="Position">3</prop>
												<prop name="IsDefault">1</prop>
												<prop name="ReadOnly">1</prop>
												<obj name="ChannelProp" class="ChannelProperty" version="1">
													<prop name="ChannelIdx">0</prop>
												</obj>
											</obj>
											<obj name="PropertyObject" class="GroupChannelTypeProp" version="4">
												<prop name="PropertyTypeName">Scanning Sample Type</prop>
												<prop name="Position">3</prop>
												<prop name="IsDefault">0</prop>
												<prop name="GroupSampleType">mstUnknown</prop>
												<obj name="ChannelProp" class="ChannelProperty" version="1">
													<prop name="ChannelIdx">0</prop>
												</obj>
											</obj>
											<obj name="PropertyObject" class="TargetName" version="4">
												<prop name="PropertyTypeName">Target Name</prop>
												<prop name="Position">3</prop>
												<prop name="IsDefault">1</prop>
												<obj name="ChannelProp" class="ChannelProperty" version="1">
													<prop name="ChannelIdx">0</prop>
												</obj>
											</obj>
											<obj name="PropertyObject" class="RQTargetProperty" version="4">
												<prop name="PropertyTypeName">Target Type</prop>
												<prop name="Position">3</prop>
												<prop name="IsDefault">0</prop>
												<prop name="TargetType">dtNone</prop>
												<obj name="ChannelProp" class="ChannelProperty" version="1">
													<prop name="ChannelIdx">0</prop>
												</obj>
											</obj>
										</list>
									</obj>
									<obj name="item" class="PropertyList" version="1">
										<list name="emlist" count="12">
											<obj name="PropertyObject" class="RQSampleTargetProperty" version="4">
												<prop name="PropertyTypeName">Combined Sample and Target Type</prop>
												<prop name="Position">3</prop>
												<prop name="IsDefault">0</prop>
												<obj name="ChannelProp" class="ChannelProperty" version="1">
													<prop name="ChannelIdx">1</prop>
												</obj>
											</obj>
											<obj name="PropertyObject" class="QuantConcProperty" version="4">
												<prop name="PropertyTypeName">Concentration</prop>
												<prop name="Position">3</prop>
												<prop name="IsDefault">1</prop>
												<prop name="Concentration">0</prop>
												<obj name="ChannelProp" class="ChannelProperty" version="1">
													<prop name="ChannelIdx">1</prop>
												</obj>
												<prop name="ReadOnly">1</prop>
											</obj>
											<obj name="PropertyObject" class="QuantCpHighProp" version="4">
												<prop name="PropertyTypeName">Cp High</prop>
												<prop name="Position">3</prop>
												<prop name="IsDefault">1</prop>
												<prop name="CpRangeHigh">0</prop>
												<obj name="ChannelProp" class="ChannelProperty" version="1">
													<prop name="ChannelIdx">1</prop>
												</obj>
												<prop name="ReadOnly">1</prop>
											</obj>
											<obj name="PropertyObject" class="QuantCpLowProp" version="4">
												<prop name="PropertyTypeName">Cp Low</prop>
												<prop name="Position">3</prop>
												<prop name="IsDefault">1</prop>
												<prop name="CpRangeLow">0</prop>
												<obj name="ChannelProp" class="ChannelProperty" version="1">
													<prop name="ChannelIdx">1</prop>
												</obj>
												<prop name="ReadOnly">1</prop>
											</obj>
											<obj name="PropertyObject" class="RQEffProp" version="4">
												<prop name="PropertyTypeName">Efficiency</prop>
												<prop name="Position">3</prop>
												<prop name="IsDefault">1</prop>
												<prop name="Efficiency">2</prop>
												<obj name="ChannelProp" class="ChannelProperty" version="1">
													<prop name="ChannelIdx">1</prop>
												</obj>
											</obj>
											<obj name="PropertyObject" class="ChannelGenotype" version="4">
												<prop name="PropertyTypeName">Melt Geno Genotype</prop>
												<prop name="Position">3</prop>
												<prop name="IsDefault">1</prop>
												<prop name="ReadOnly">1</prop>
												<obj name="ChannelProp" class="ChannelProperty" version="1">
													<prop name="ChannelIdx">1</prop>
												</obj>
											</obj>
											<obj name="PropertyObject" class="GroupChannelTypeProp" version="4">
												<prop name="PropertyTypeName">Melt Geno Sample Type</prop>
												<prop name="Position">3</prop>
												<prop name="IsDefault">0</prop>
												<prop name="GroupSampleType">mstUnknown</prop>
												<obj name="ChannelProp" class="ChannelProperty" version="1">
													<prop name="ChannelIdx">1</prop>
												</obj>
											</obj>
											<obj name="PropertyObject" class="QuantSampleTypeProperty" version="4">
												<prop name="PropertyTypeName">Quantification Sample Type</prop>
												<prop name="Position">3</prop>
												<prop name="IsDefault">0</prop>
												<prop name="SampleType">qsUnknown</prop>
												<obj name="ChannelProp" class="ChannelProperty" version="1">
													<prop name="ChannelIdx">1</prop>
												</obj>
											</obj>
											<obj name="PropertyObject" class="ChannelGenotype" version="4">
												<prop name="PropertyTypeName">Scanning Genotype</prop>
												<prop name="Position">3</prop>
												<prop name="IsDefault">1</prop>
												<prop name="ReadOnly">1</prop>
												<obj name="ChannelProp" class="ChannelProperty" version="1">
													<prop name="ChannelIdx">1</prop>
												</obj>
											</obj>
											<obj name="PropertyObject" class="GroupChannelTypeProp" version="4">
												<prop name="PropertyTypeName">Scanning Sample Type</prop>
												<prop name="Position">3</prop>
												<prop name="IsDefault">0</prop>
												<prop name="GroupSampleType">mstUnknown</prop>
												<obj name="ChannelProp" class="ChannelProperty" version="1">
													<prop name="ChannelIdx">1</prop>
												</obj>
											</obj>
											<obj name="PropertyObject" class="TargetName" version="4">
												<prop name="PropertyTypeName">Target Name</prop>
												<prop name="Position">3</prop>
												<prop name="IsDefault">1</prop>
												<obj name="ChannelProp" class="ChannelProperty" version="1">
													<prop name="ChannelIdx">1</prop>
												</obj>
											</obj>
											<obj name="PropertyObject" class="RQTargetProperty" version="4">
												<prop name="PropertyTypeName">Target Type</prop>
												<prop name="Position">3</prop>
												<prop name="IsDefault">0</prop>
												<prop name="TargetType">dtNone</prop>
												<obj name="ChannelProp" class="ChannelProperty" version="1">
													<prop name="ChannelIdx">1</prop>
												</obj>
											</obj>
										</list>
									</obj>
									<obj name="item" class="PropertyList" version="1">
										<list name="emlist" count="12">
											<obj name="PropertyObject" class="RQSampleTargetProperty" version="4">
												<prop name="PropertyTypeName">Combined Sample and Target Type</prop>
												<prop name="Position">3</prop>
												<prop name="IsDefault">0</prop>
												<obj name="ChannelProp" class="ChannelProperty" version="1">
													<prop name="ChannelIdx">2</prop>
												</obj>
											</obj>
											<obj name="PropertyObject" class="QuantConcProperty" version="4">
												<prop name="PropertyTypeName">Concentration</prop>
												<prop name="Position">3</prop>
												<prop name="IsDefault">1</prop>
												<prop name="Concentration">0</prop>
												<obj name="ChannelProp" class="ChannelProperty" version="1">
													<prop name="ChannelIdx">2</prop>
												</obj>
												<prop name="ReadOnly">1</prop>
											</obj>
											<obj name="PropertyObject" class="QuantCpHighProp" version="4">
												<prop name="PropertyTypeName">Cp High</prop>
												<prop name="Position">3</prop>
												<prop name="IsDefault">1</prop>
												<prop name="CpRangeHigh">0</prop>
												<obj name="ChannelProp" class="ChannelProperty" version="1">
													<prop name="ChannelIdx">2</prop>
												</obj>
												<prop name="ReadOnly">1</prop>
											</obj>
											<obj name="PropertyObject" class="QuantCpLowProp" version="4">
												<prop name="PropertyTypeName">Cp Low</prop>
												<prop name="Position">3</prop>
												<prop name="IsDefault">1</prop>
												<prop name="CpRangeLow">0</prop>
												<obj name="ChannelProp" class="ChannelProperty" version="1">
													<prop name="ChannelIdx">2</prop>
												</obj>
												<prop name="ReadOnly">1</prop>
											</obj>
											<obj name="PropertyObject" class="RQEffProp" version="4">
												<prop name="PropertyTypeName">Efficiency</prop>
												<prop name="Position">3</prop>
												<prop name="IsDefault">1</prop>
												<prop name="Efficiency">2</prop>
												<obj name="ChannelProp" class="ChannelProperty" version="1">
													<prop name="ChannelIdx">2</prop>
												</obj>
											</obj>
											<obj name="PropertyObject" class="ChannelGenotype" version="4">
												<prop name="PropertyTypeName">Melt Geno Genotype</prop>
												<prop name="Position">3</prop>
												<prop name="IsDefault">1</prop>
												<prop name="ReadOnly">1</prop>
												<obj name="ChannelProp" class="ChannelProperty" version="1">
													<prop name="ChannelIdx">2</prop>
												</obj>
											</obj>
											<obj name="PropertyObject" class="GroupChannelTypeProp" version="4">
												<prop name="PropertyTypeName">Melt Geno Sample Type</prop>
												<prop name="Position">3</prop>
												<prop name="IsDefault">0</prop>
												<prop name="GroupSampleType">mstUnknown</prop>
												<obj name="ChannelProp" class="ChannelProperty" version="1">
													<prop name="ChannelIdx">2</prop>
												</obj>
											</obj>
											<obj name="PropertyObject" class="QuantSampleTypeProperty" version="4">
												<prop name="PropertyTypeName">Quantification Sample Type</prop>
												<prop name="Position">3</prop>
												<prop name="IsDefault">0</prop>
												<prop name="SampleType">qsUnknown</prop>
												<obj name="ChannelProp" class="ChannelProperty" version="1">
													<prop name="ChannelIdx">2</prop>
												</obj>
											</obj>
											<obj name="PropertyObject" class="ChannelGenotype" version="4">
												<prop name="PropertyTypeName">Scanning Genotype</prop>
												<prop name="Position">3</prop>
												<prop name="IsDefault">1</prop>
												<prop name="ReadOnly">1</prop>
												<obj name="ChannelProp" class="ChannelProperty" version="1">
													<prop name="ChannelIdx">2</prop>
												</obj>
											</obj>
											<obj name="PropertyObject" class="GroupChannelTypeProp" version="4">
												<prop name="PropertyTypeName">Scanning Sample Type</prop>
												<prop name="Position">3</prop>
												<prop name="IsDefault">0</prop>
												<prop name="GroupSampleType">mstUnknown</prop>
												<obj name="ChannelProp" class="ChannelProperty" version="1">
													<prop name="ChannelIdx">2</prop>
												</obj>
											</obj>
											<obj name="PropertyObject" class="TargetName" version="4">
												<prop name="PropertyTypeName">Target Name</prop>
												<prop name="Position">3</prop>
												<prop name="IsDefault">1</prop>
												<obj name="ChannelProp" class="ChannelProperty" version="1">
													<prop name="ChannelIdx">2</prop>
												</obj>
											</obj>
											<obj name="PropertyObject" class="RQTargetProperty" version="4">
												<prop name="PropertyTypeName">Target Type</prop>
												<prop name="Position">3</prop>
												<prop name="IsDefault">0</prop>
												<prop name="TargetType">dtNone</prop>
												<obj name="ChannelProp" class="ChannelProperty" version="1">
													<prop name="ChannelIdx">2</prop>
												</obj>
											</obj>
										</list>
									</obj>
									<obj name="item" class="PropertyList" version="1">
										<list name="emlist" count="12">
											<obj name="PropertyObject" class="RQSampleTargetProperty" version="4">
												<prop name="PropertyTypeName">Combined Sample and Target Type</prop>
												<prop name="Position">3</prop>
												<prop name="IsDefault">0</prop>
												<obj name="ChannelProp" class="ChannelProperty" version="1">
													<prop name="ChannelIdx">3</prop>
												</obj>
											</obj>
											<obj name="PropertyObject" class="QuantConcProperty" version="4">
												<prop name="PropertyTypeName">Concentration</prop>
												<prop name="Position">3</prop>
												<prop name="IsDefault">1</prop>
												<prop name="Concentration">0</prop>
												<obj name="ChannelProp" class="ChannelProperty" version="1">
													<prop name="ChannelIdx">3</prop>
												</obj>
												<prop name="ReadOnly">1</prop>
											</obj>
											<obj name="PropertyObject" class="QuantCpHighProp" version="4">
												<prop name="PropertyTypeName">Cp High</prop>
												<prop name="Position">3</prop>
												<prop name="IsDefault">1</prop>
												<prop name="CpRangeHigh">0</prop>
												<obj name="ChannelProp" class="ChannelProperty" version="1">
													<prop name="ChannelIdx">3</prop>
												</obj>
												<prop name="ReadOnly">1</prop>
											</obj>
											<obj name="PropertyObject" class="QuantCpLowProp" version="4">
												<prop name="PropertyTypeName">Cp Low</prop>
												<prop name="Position">3</prop>
												<prop name="IsDefault">1</prop>
												<prop name="CpRangeLow">0</prop>
												<obj name="ChannelProp" class="ChannelProperty" version="1">
													<prop name="ChannelIdx">3</prop>
												</obj>
												<prop name="ReadOnly">1</prop>
											</obj>
											<obj name="PropertyObject" class="RQEffProp" version="4">
												<prop name="PropertyTypeName">Efficiency</prop>
												<prop name="Position">3</prop>
												<prop name="IsDefault">1</prop>
												<prop name="Efficiency">2</prop>
												<obj name="ChannelProp" class="ChannelProperty" version="1">
													<prop name="ChannelIdx">3</prop>
												</obj>
											</obj>
											<obj name="PropertyObject" class="ChannelGenotype" version="4">
												<prop name="PropertyTypeName">Melt Geno Genotype</prop>
												<prop name="Position">3</prop>
												<prop name="IsDefault">1</prop>
												<prop name="ReadOnly">1</prop>
												<obj name="ChannelProp" class="ChannelProperty" version="1">
													<prop name="ChannelIdx">3</prop>
												</obj>
											</obj>
											<obj name="PropertyObject" class="GroupChannelTypeProp" version="4">
												<prop name="PropertyTypeName">Melt Geno Sample Type</prop>
												<prop name="Position">3</prop>
												<prop name="IsDefault">0</prop>
												<prop name="GroupSampleType">mstUnknown</prop>
												<obj name="ChannelProp" class="ChannelProperty" version="1">
													<prop name="ChannelIdx">3</prop>
												</obj>
											</obj>
											<obj name="PropertyObject" class="QuantSampleTypeProperty" version="4">
												<prop name="PropertyTypeName">Quantification Sample Type</prop>
												<prop name="Position">3</prop>
												<prop name="IsDefault">0</prop>
												<prop name="SampleType">qsUnknown</prop>
												<obj name="ChannelProp" class="ChannelProperty" version="1">
													<prop name="ChannelIdx">3</prop>
												</obj>
											</obj>
											<obj name="PropertyObject" class="ChannelGenotype" version="4">
												<prop name="PropertyTypeName">Scanning Genotype</prop>
												<prop name="Position">3</prop>
												<prop name="IsDefault">1</prop>
												<prop name="ReadOnly">1</prop>
												<obj name="ChannelProp" class="ChannelProperty" version="1">
													<prop name="ChannelIdx">3</prop>
												</obj>
											</obj>
											<obj name="PropertyObject" class="GroupChannelTypeProp" version="4">
												<prop name="PropertyTypeName">Scanning Sample Type</prop>
												<prop name="Position">3</prop>
												<prop name="IsDefault">0</prop>
												<prop name="GroupSampleType">mstUnknown</prop>
												<obj name="ChannelProp" class="ChannelProperty" version="1">
													<prop name="ChannelIdx">3</prop>
												</obj>
											</obj>
											<obj name="PropertyObject" class="TargetName" version="4">
												<prop name="PropertyTypeName">Target Name</prop>
												<prop name="Position">3</prop>
												<prop name="IsDefault">1</prop>
												<obj name="ChannelProp" class="ChannelProperty" version="1">
													<prop name="ChannelIdx">3</prop>
												</obj>
											</obj>
											<obj name="PropertyObject" class="RQTargetProperty" version="4">
												<prop name="PropertyTypeName">Target Type</prop>
												<prop name="Position">3</prop>
												<prop name="IsDefault">0</prop>
												<prop name="TargetType">dtNone</prop>
												<obj name="ChannelProp" class="ChannelProperty" version="1">
													<prop name="ChannelIdx">3</prop>
												</obj>
											</obj>
										</list>
									</obj>
								</list>
							</obj>
						</obj>
						<prop name="ChannelPropertyCount">4</prop>
						<prop name="ContainerPosition">3</prop>
						<prop name="HasSampleProperties">1</prop>
						<obj name="SampleProperties" class="PropertyList" version="1">
							<list name="emlist" count="14">
								<obj name="PropertyObject" class="SamplePrefColor" version="4">
									<prop name="PropertyTypeName">Color</prop>
									<prop name="Position">3</prop>
									<prop name="IsDefault">0</prop>
									<prop name="Color">clFuchsia</prop>
								</obj>
								<obj name="PropertyObject" class="DominantChannelProp" version="4">
									<prop name="PropertyTypeName">Dominant Channel</prop>
									<prop name="Position">3</prop>
									<prop name="IsDefault">0</prop>
									<prop name="DominantChannel">0</prop>
								</obj>
								<obj name="PropertyObject" class="Genotype" version="4">
									<prop name="PropertyTypeName">EndPt Genotype</prop>
									<prop name="Position">3</prop>
									<prop name="IsDefault">1</prop>
									<prop name="ReadOnly">1</prop>
								</obj>
								<obj name="PropertyObject" class="GroupingSample" version="4">
									<prop name="PropertyTypeName">EndPt Sample Type</prop>
									<prop name="Position">3</prop>
									<prop name="IsDefault">0</prop>
									<prop name="GroupSampleType">mstUnknown</prop>
								</obj>
								<obj name="PropertyObject" class="SamplePrefLineStyle" version="4">
									<prop name="PropertyTypeName">Line Style</prop>
									<prop name="Position">3</prop>
									<prop name="IsDefault">0</prop>
									<prop name="LineStyle">psSolid</prop>
								</obj>
								<obj name="PropertyObject" class="GenSampleEditNotes" version="4">
									<prop name="PropertyTypeName">Notes</prop>
									<prop name="Position">3</prop>
									<prop name="IsDefault">1</prop>
								</obj>
								<obj name="PropertyObject" class="SamplePrefPointStyle" version="4">
									<prop name="PropertyTypeName">Point Style</prop>
									<prop name="Position">3</prop>
									<prop name="IsDefault">0</prop>
									<prop name="PointStyle">psNothing</prop>
								</obj>
								<obj name="PropertyObject" class="GenSampleEditPosition" version="4">
									<prop name="PropertyTypeName">Position</prop>
									<prop name="Position">3</prop>
									<prop name="IsDefault">1</prop>
								</obj>
								<obj name="PropertyObject" class="GenSampleEditReplicate" version="4">
									<prop name="PropertyTypeName">Replicate of</prop>
									<prop name="Position">3</prop>
									<prop name="IsDefault">1</prop>
									<prop name="ReplicateOf">-1</prop>
								</obj>
								<obj name="PropertyObject" class="HTCSampleID" version="4">
									<prop name="PropertyTypeName">Sample ID</prop>
									<prop name="Position">3</prop>
									<prop name="IsDefault">1</prop>
								</obj>
								<obj name="PropertyObject" class="GenSampleEditName" version="4">
									<prop name="PropertyTypeName">Sample Name</prop>
									<prop name="Position">3</prop>
									<prop name="IsDefault">1</prop>
									<prop name="name">Sample 4</prop>
								</obj>
								<obj name="PropertyObject" class="HTCSamplePrepNotes" version="4">
									<prop name="PropertyTypeName">Sample Prep Notes</prop>
									<prop name="Position">3</prop>
									<prop name="IsDefault">1</prop>
								</obj>
								<obj name="PropertyObject" class="GenSampleEditSubset" version="4">
									<prop name="PropertyTypeName">Subsets</prop>
									<prop name="Position">3</prop>
									<prop name="IsDefault">1</prop>
								</obj>
								<obj name="PropertyObject" class="SamplePrefWidth" version="5">
									<prop name="PropertyTypeName">Width</prop>
									<prop name="Position">3</prop>
									<prop name="IsDefault">1</prop>
									<prop name="Width">1</prop>
								</obj>
							</list>
						</obj>
					</obj>
					<obj name="item" class="SamplePropInfo" version="1">
						<obj name="ChannelProperties" class="ChanPropList" version="2">
							<obj name="ChannelProperties" class="EMList" version="1">
								<list name="emlist" count="4">
									<obj name="item" class="PropertyList" version="1">
										<list name="emlist" count="12">
											<obj name="PropertyObject" class="RQSampleTargetProperty" version="4">
												<prop name="PropertyTypeName">Combined Sample and Target Type</prop>
												<prop name="Position">4</prop>
												<prop name="IsDefault">0</prop>
												<obj name="ChannelProp" class="ChannelProperty" version="1">
													<prop name="ChannelIdx">0</prop>
												</obj>
											</obj>
											<obj name="PropertyObject" class="QuantConcProperty" version="4">
												<prop name="PropertyTypeName">Concentration</prop>
												<prop name="Position">4</prop>
												<prop name="IsDefault">1</prop>
												<prop name="Concentration">0</prop>
												<obj name="ChannelProp" class="ChannelProperty" version="1">
													<prop name="ChannelIdx">0</prop>
												</obj>
												<prop name="ReadOnly">1</prop>
											</obj>
											<obj name="PropertyObject" class="QuantCpHighProp" version="4">
												<prop name="PropertyTypeName">Cp High</prop>
												<prop name="Position">4</prop>
												<prop name="IsDefault">1</prop>
												<prop name="CpRangeHigh">0</prop>
												<obj name="ChannelProp" class="ChannelProperty" version="1">
													<prop name="ChannelIdx">0</prop>
												</obj>
												<prop name="ReadOnly">1</prop>
											</obj>
											<obj name="PropertyObject" class="QuantCpLowProp" version="4">
												<prop name="PropertyTypeName">Cp Low</prop>
												<prop name="Position">4</prop>
												<prop name="IsDefault">1</prop>
												<prop name="CpRangeLow">0</prop>
												<obj name="ChannelProp" class="ChannelProperty" version="1">
													<prop name="ChannelIdx">0</prop>
												</obj>
												<prop name="ReadOnly">1</prop>
											</obj>
											<obj name="PropertyObject" class="RQEffProp" version="4">
												<prop name="PropertyTypeName">Efficiency</prop>
												<prop name="Position">4</prop>
												<prop name="IsDefault">1</prop>
												<prop name="Efficiency">2</prop>
												<obj name="ChannelProp" class="ChannelProperty" version="1">
													<prop name="ChannelIdx">0</prop>
												</obj>
											</obj>
											<obj name="PropertyObject" class="ChannelGenotype" version="4">
												<prop name="PropertyTypeName">Melt Geno Genotype</prop>
												<prop name="Position">4</prop>
												<prop name="IsDefault">1</prop>
												<prop name="ReadOnly">1</prop>
												<obj name="ChannelProp" class="ChannelProperty" version="1">
													<prop name="ChannelIdx">0</prop>
												</obj>
											</obj>
											<obj name="PropertyObject" class="GroupChannelTypeProp" version="4">
												<prop name="PropertyTypeName">Melt Geno Sample Type</prop>
												<prop name="Position">4</prop>
												<prop name="IsDefault">0</prop>
												<prop name="GroupSampleType">mstUnknown</prop>
												<obj name="ChannelProp" class="ChannelProperty" version="1">
													<prop name="ChannelIdx">0</prop>
												</obj>
											</obj>
											<obj name="PropertyObject" class="QuantSampleTypeProperty" version="4">
												<prop name="PropertyTypeName">Quantification Sample Type</prop>
												<prop name="Position">4</prop>
												<prop name="IsDefault">0</prop>
												<prop name="SampleType">qsUnknown</prop>
												<obj name="ChannelProp" class="ChannelProperty" version="1">
													<prop name="ChannelIdx">0</prop>
												</obj>
											</obj>
											<obj name="PropertyObject" class="ChannelGenotype" version="4">
												<prop name="PropertyTypeName">Scanning Genotype</prop>
												<prop name="Position">4</prop>
												<prop name="IsDefault">1</prop>
												<prop name="ReadOnly">1</prop>
												<obj name="ChannelProp" class="ChannelProperty" version="1">
													<prop name="ChannelIdx">0</prop>
												</obj>
											</obj>
											<obj name="PropertyObject" class="GroupChannelTypeProp" version="4">
												<prop name="PropertyTypeName">Scanning Sample Type</prop>
												<prop name="Position">4</prop>
												<prop name="IsDefault">0</prop>
												<prop name="GroupSampleType">mstUnknown</prop>
												<obj name="ChannelProp" class="ChannelProperty" version="1">
													<prop name="ChannelIdx">0</prop>
												</obj>
											</obj>
											<obj name="PropertyObject" class="TargetName" version="4">
												<prop name="PropertyTypeName">Target Name</prop>
												<prop name="Position">4</prop>
												<prop name="IsDefault">1</prop>
												<obj name="ChannelProp" class="ChannelProperty" version="1">
													<prop name="ChannelIdx">0</prop>
												</obj>
											</obj>
											<obj name="PropertyObject" class="RQTargetProperty" version="4">
												<prop name="PropertyTypeName">Target Type</prop>
												<prop name="Position">4</prop>
												<prop name="IsDefault">0</prop>
												<prop name="TargetType">dtNone</prop>
												<obj name="ChannelProp" class="ChannelProperty" version="1">
													<prop name="ChannelIdx">0</prop>
												</obj>
											</obj>
										</list>
									</obj>
									<obj name="item" class="PropertyList" version="1">
										<list name="emlist" count="12">
											<obj name="PropertyObject" class="RQSampleTargetProperty" version="4">
												<prop name="PropertyTypeName">Combined Sample and Target Type</prop>
												<prop name="Position">4</prop>
												<prop name="IsDefault">0</prop>
												<obj name="ChannelProp" class="ChannelProperty" version="1">
													<prop name="ChannelIdx">1</prop>
												</obj>
											</obj>
											<obj name="PropertyObject" class="QuantConcProperty" version="4">
												<prop name="PropertyTypeName">Concentration</prop>
												<prop name="Position">4</prop>
												<prop name="IsDefault">1</prop>
												<prop name="Concentration">0</prop>
												<obj name="ChannelProp" class="ChannelProperty" version="1">
													<prop name="ChannelIdx">1</prop>
												</obj>
												<prop name="ReadOnly">1</prop>
											</obj>
											<obj name="PropertyObject" class="QuantCpHighProp" version="4">
												<prop name="PropertyTypeName">Cp High</prop>
												<prop name="Position">4</prop>
												<prop name="IsDefault">1</prop>
												<prop name="CpRangeHigh">0</prop>
												<obj name="ChannelProp" class="ChannelProperty" version="1">
													<prop name="ChannelIdx">1</prop>
												</obj>
												<prop name="ReadOnly">1</prop>
											</obj>
											<obj name="PropertyObject" class="QuantCpLowProp" version="4">
												<prop name="PropertyTypeName">Cp Low</prop>
												<prop name="Position">4</prop>
												<prop name="IsDefault">1</prop>
												<prop name="CpRangeLow">0</prop>
												<obj name="ChannelProp" class="ChannelProperty" version="1">
													<prop name="ChannelIdx">1</prop>
												</obj>
												<prop name="ReadOnly">1</prop>
											</obj>
											<obj name="PropertyObject" class="RQEffProp" version="4">
												<prop name="PropertyTypeName">Efficiency</prop>
												<prop name="Position">4</prop>
												<prop name="IsDefault">1</prop>
												<prop name="Efficiency">2</prop>
												<obj name="ChannelProp" class="ChannelProperty" version="1">
													<prop name="ChannelIdx">1</prop>
												</obj>
											</obj>
											<obj name="PropertyObject" class="ChannelGenotype" version="4">
												<prop name="PropertyTypeName">Melt Geno Genotype</prop>
												<prop name="Position">4</prop>
												<prop name="IsDefault">1</prop>
												<prop name="ReadOnly">1</prop>
												<obj name="ChannelProp" class="ChannelProperty" version="1">
													<prop name="ChannelIdx">1</prop>
												</obj>
											</obj>
											<obj name="PropertyObject" class="GroupChannelTypeProp" version="4">
												<prop name="PropertyTypeName">Melt Geno Sample Type</prop>
												<prop name="Position">4</prop>
												<prop name="IsDefault">0</prop>
												<prop name="GroupSampleType">mstUnknown</prop>
												<obj name="ChannelProp" class="ChannelProperty" version="1">
													<prop name="ChannelIdx">1</prop>
												</obj>
											</obj>
											<obj name="PropertyObject" class="QuantSampleTypeProperty" version="4">
												<prop name="PropertyTypeName">Quantification Sample Type</prop>
												<prop name="Position">4</prop>
												<prop name="IsDefault">0</prop>
												<prop name="SampleType">qsUnknown</prop>
												<obj name="ChannelProp" class="ChannelProperty" version="1">
													<prop name="ChannelIdx">1</prop>
												</obj>
											</obj>
											<obj name="PropertyObject" class="ChannelGenotype" version="4">
												<prop name="PropertyTypeName">Scanning Genotype</prop>
												<prop name="Position">4</prop>
												<prop name="IsDefault">1</prop>
												<prop name="ReadOnly">1</prop>
												<obj name="ChannelProp" class="ChannelProperty" version="1">
													<prop name="ChannelIdx">1</prop>
												</obj>
											</obj>
											<obj name="PropertyObject" class="GroupChannelTypeProp" version="4">
												<prop name="PropertyTypeName">Scanning Sample Type</prop>
												<prop name="Position">4</prop>
												<prop name="IsDefault">0</prop>
												<prop name="GroupSampleType">mstUnknown</prop>
												<obj name="ChannelProp" class="ChannelProperty" version="1">
													<prop name="ChannelIdx">1</prop>
												</obj>
											</obj>
											<obj name="PropertyObject" class="TargetName" version="4">
												<prop name="PropertyTypeName">Target Name</prop>
												<prop name="Position">4</prop>
												<prop name="IsDefault">1</prop>
												<obj name="ChannelProp" class="ChannelProperty" version="1">
													<prop name="ChannelIdx">1</prop>
												</obj>
											</obj>
											<obj name="PropertyObject" class="RQTargetProperty" version="4">
												<prop name="PropertyTypeName">Target Type</prop>
												<prop name="Position">4</prop>
												<prop name="IsDefault">0</prop>
												<prop name="TargetType">dtNone</prop>
												<obj name="ChannelProp" class="ChannelProperty" version="1">
													<prop name="ChannelIdx">1</prop>
												</obj>
											</obj>
										</list>
									</obj>
									<obj name="item" class="PropertyList" version="1">
										<list name="emlist" count="12">
											<obj name="PropertyObject" class="RQSampleTargetProperty" version="4">
												<prop name="PropertyTypeName">Combined Sample and Target Type</prop>
												<prop name="Position">4</prop>
												<prop name="IsDefault">0</prop>
												<obj name="ChannelProp" class="ChannelProperty" version="1">
													<prop name="ChannelIdx">2</prop>
												</obj>
											</obj>
											<obj name="PropertyObject" class="QuantConcProperty" version="4">
												<prop name="PropertyTypeName">Concentration</prop>
												<prop name="Position">4</prop>
												<prop name="IsDefault">1</prop>
												<prop name="Concentration">0</prop>
												<obj name="ChannelProp" class="ChannelProperty" version="1">
													<prop name="ChannelIdx">2</prop>
												</obj>
												<prop name="ReadOnly">1</prop>
											</obj>
											<obj name="PropertyObject" class="QuantCpHighProp" version="4">
												<prop name="PropertyTypeName">Cp High</prop>
												<prop name="Position">4</prop>
												<prop name="IsDefault">1</prop>
												<prop name="CpRangeHigh">0</prop>
												<obj name="ChannelProp" class="ChannelProperty" version="1">
													<prop name="ChannelIdx">2</prop>
												</obj>
												<prop name="ReadOnly">1</prop>
											</obj>
											<obj name="PropertyObject" class="QuantCpLowProp" version="4">
												<prop name="PropertyTypeName">Cp Low</prop>
												<prop name="Position">4</prop>
												<prop name="IsDefault">1</prop>
												<prop name="CpRangeLow">0</prop>
												<obj name="ChannelProp" class="ChannelProperty" version="1">
													<prop name="ChannelIdx">2</prop>
												</obj>
												<prop name="ReadOnly">1</prop>
											</obj>
											<obj name="PropertyObject" class="RQEffProp" version="4">
												<prop name="PropertyTypeName">Efficiency</prop>
												<prop name="Position">4</prop>
												<prop name="IsDefault">1</prop>
												<prop name="Efficiency">2</prop>
												<obj name="ChannelProp" class="ChannelProperty" version="1">
													<prop name="ChannelIdx">2</prop>
												</obj>
											</obj>
											<obj name="PropertyObject" class="ChannelGenotype" version="4">
												<prop name="PropertyTypeName">Melt Geno Genotype</prop>
												<prop name="Position">4</prop>
												<prop name="IsDefault">1</prop>
												<prop name="ReadOnly">1</prop>
												<obj name="ChannelProp" class="ChannelProperty" version="1">
													<prop name="ChannelIdx">2</prop>
												</obj>
											</obj>
											<obj name="PropertyObject" class="GroupChannelTypeProp" version="4">
												<prop name="PropertyTypeName">Melt Geno Sample Type</prop>
												<prop name="Position">4</prop>
												<prop name="IsDefault">0</prop>
												<prop name="GroupSampleType">mstUnknown</prop>
												<obj name="ChannelProp" class="ChannelProperty" version="1">
													<prop name="ChannelIdx">2</prop>
												</obj>
											</obj>
											<obj name="PropertyObject" class="QuantSampleTypeProperty" version="4">
												<prop name="PropertyTypeName">Quantification Sample Type</prop>
												<prop name="Position">4</prop>
												<prop name="IsDefault">0</prop>
												<prop name="SampleType">qsUnknown</prop>
												<obj name="ChannelProp" class="ChannelProperty" version="1">
													<prop name="ChannelIdx">2</prop>
												</obj>
											</obj>
											<obj name="PropertyObject" class="ChannelGenotype" version="4">
												<prop name="PropertyTypeName">Scanning Genotype</prop>
												<prop name="Position">4</prop>
												<prop name="IsDefault">1</prop>
												<prop name="ReadOnly">1</prop>
												<obj name="ChannelProp" class="ChannelProperty" version="1">
													<prop name="ChannelIdx">2</prop>
												</obj>
											</obj>
											<obj name="PropertyObject" class="GroupChannelTypeProp" version="4">
												<prop name="PropertyTypeName">Scanning Sample Type</prop>
												<prop name="Position">4</prop>
												<prop name="IsDefault">0</prop>
												<prop name="GroupSampleType">mstUnknown</prop>
												<obj name="ChannelProp" class="ChannelProperty" version="1">
													<prop name="ChannelIdx">2</prop>
												</obj>
											</obj>
											<obj name="PropertyObject" class="TargetName" version="4">
												<prop name="PropertyTypeName">Target Name</prop>
												<prop name="Position">4</prop>
												<prop name="IsDefault">1</prop>
												<obj name="ChannelProp" class="ChannelProperty" version="1">
													<prop name="ChannelIdx">2</prop>
												</obj>
											</obj>
											<obj name="PropertyObject" class="RQTargetProperty" version="4">
												<prop name="PropertyTypeName">Target Type</prop>
												<prop name="Position">4</prop>
												<prop name="IsDefault">0</prop>
												<prop name="TargetType">dtNone</prop>
												<obj name="ChannelProp" class="ChannelProperty" version="1">
													<prop name="ChannelIdx">2</prop>
												</obj>
											</obj>
										</list>
									</obj>
									<obj name="item" class="PropertyList" version="1">
										<list name="emlist" count="12">
											<obj name="PropertyObject" class="RQSampleTargetProperty" version="4">
												<prop name="PropertyTypeName">Combined Sample and Target Type</prop>
												<prop name="Position">4</prop>
												<prop name="IsDefault">0</prop>
												<obj name="ChannelProp" class="ChannelProperty" version="1">
													<prop name="ChannelIdx">3</prop>
												</obj>
											</obj>
											<obj name="PropertyObject" class="QuantConcProperty" version="4">
												<prop name="PropertyTypeName">Concentration</prop>
												<prop name="Position">4</prop>
												<prop name="IsDefault">1</prop>
												<prop name="Concentration">0</prop>
												<obj name="ChannelProp" class="ChannelProperty" version="1">
													<prop name="ChannelIdx">3</prop>
												</obj>
												<prop name="ReadOnly">1</prop>
											</obj>
											<obj name="PropertyObject" class="QuantCpHighProp" version="4">
												<prop name="PropertyTypeName">Cp High</prop>
												<prop name="Position">4</prop>
												<prop name="IsDefault">1</prop>
												<prop name="CpRangeHigh">0</prop>
												<obj name="ChannelProp" class="ChannelProperty" version="1">
													<prop name="ChannelIdx">3</prop>
												</obj>
												<prop name="ReadOnly">1</prop>
											</obj>
											<obj name="PropertyObject" class="QuantCpLowProp" version="4">
												<prop name="PropertyTypeName">Cp Low</prop>
												<prop name="Position">4</prop>
												<prop name="IsDefault">1</prop>
												<prop name="CpRangeLow">0</prop>
												<obj name="ChannelProp" class="ChannelProperty" version="1">
													<prop name="ChannelIdx">3</prop>
												</obj>
												<prop name="ReadOnly">1</prop>
											</obj>
											<obj name="PropertyObject" class="RQEffProp" version="4">
												<prop name="PropertyTypeName">Efficiency</prop>
												<prop name="Position">4</prop>
												<prop name="IsDefault">1</prop>
												<prop name="Efficiency">2</prop>
												<obj name="ChannelProp" class="ChannelProperty" version="1">
													<prop name="ChannelIdx">3</prop>
												</obj>
											</obj>
											<obj name="PropertyObject" class="ChannelGenotype" version="4">
												<prop name="PropertyTypeName">Melt Geno Genotype</prop>
												<prop name="Position">4</prop>
												<prop name="IsDefault">1</prop>
												<prop name="ReadOnly">1</prop>
												<obj name="ChannelProp" class="ChannelProperty" version="1">
													<prop name="ChannelIdx">3</prop>
												</obj>
											</obj>
											<obj name="PropertyObject" class="GroupChannelTypeProp" version="4">
												<prop name="PropertyTypeName">Melt Geno Sample Type</prop>
												<prop name="Position">4</prop>
												<prop name="IsDefault">0</prop>
												<prop name="GroupSampleType">mstUnknown</prop>
												<obj name="ChannelProp" class="ChannelProperty" version="1">
													<prop name="ChannelIdx">3</prop>
												</obj>
											</obj>
											<obj name="PropertyObject" class="QuantSampleTypeProperty" version="4">
												<prop name="PropertyTypeName">Quantification Sample Type</prop>
												<prop name="Position">4</prop>
												<prop name="IsDefault">0</prop>
												<prop name="SampleType">qsUnknown</prop>
												<obj name="ChannelProp" class="ChannelProperty" version="1">
													<prop name="ChannelIdx">3</prop>
												</obj>
											</obj>
											<obj name="PropertyObject" class="ChannelGenotype" version="4">
												<prop name="PropertyTypeName">Scanning Genotype</prop>
												<prop name="Position">4</prop>
												<prop name="IsDefault">1</prop>
												<prop name="ReadOnly">1</prop>
												<obj name="ChannelProp" class="ChannelProperty" version="1">
													<prop name="ChannelIdx">3</prop>
												</obj>
											</obj>
											<obj name="PropertyObject" class="GroupChannelTypeProp" version="4">
												<prop name="PropertyTypeName">Scanning Sample Type</prop>
												<prop name="Position">4</prop>
												<prop name="IsDefault">0</prop>
												<prop name="GroupSampleType">mstUnknown</prop>
												<obj name="ChannelProp" class="ChannelProperty" version="1">
													<prop name="ChannelIdx">3</prop>
												</obj>
											</obj>
											<obj name="PropertyObject" class="TargetName" version="4">
												<prop name="PropertyTypeName">Target Name</prop>
												<prop name="Position">4</prop>
												<prop name="IsDefault">1</prop>
												<obj name="ChannelProp" class="ChannelProperty" version="1">
													<prop name="ChannelIdx">3</prop>
												</obj>
											</obj>
											<obj name="PropertyObject" class="RQTargetProperty" version="4">
												<prop name="PropertyTypeName">Target Type</prop>
												<prop name="Position">4</prop>
												<prop name="IsDefault">0</prop>
												<prop name="TargetType">dtNone</prop>
												<obj name="ChannelProp" class="ChannelProperty" version="1">
													<prop name="ChannelIdx">3</prop>
												</obj>
											</obj>
										</list>
									</obj>
								</list>
							</obj>
						</obj>
						<prop name="ChannelPropertyCount">4</prop>
						<prop name="ContainerPosition">4</prop>
						<prop name="HasSampleProperties">1</prop>
						<obj name="SampleProperties" class="PropertyList" version="1">
							<list name="emlist" count="14">
								<obj name="PropertyObject" class="SamplePrefColor" version="4">
									<prop name="PropertyTypeName">Color</prop>
									<prop name="Position">4</prop>
									<prop name="IsDefault">0</prop>
									<prop name="Color">clGray</prop>
								</obj>
								<obj name="PropertyObject" class="DominantChannelProp" version="4">
									<prop name="PropertyTypeName">Dominant Channel</prop>
									<prop name="Position">4</prop>
									<prop name="IsDefault">0</prop>
									<prop name="DominantChannel">0</prop>
								</obj>
								<obj name="PropertyObject" class="Genotype" version="4">
									<prop name="PropertyTypeName">EndPt Genotype</prop>
									<prop name="Position">4</prop>
									<prop name="IsDefault">1</prop>
									<prop name="ReadOnly">1</prop>
								</obj>
								<obj name="PropertyObject" class="GroupingSample" version="4">
									<prop name="PropertyTypeName">EndPt Sample Type</prop>
									<prop name="Position">4</prop>
									<prop name="IsDefault">0</prop>
									<prop name="GroupSampleType">mstUnknown</prop>
								</obj>
								<obj name="PropertyObject" class="SamplePrefLineStyle" version="4">
									<prop name="PropertyTypeName">Line Style</prop>
									<prop name="Position">4</prop>
									<prop name="IsDefault">0</prop>
									<prop name="LineStyle">psSolid</prop>
								</obj>
								<obj name="PropertyObject" class="GenSampleEditNotes" version="4">
									<prop name="PropertyTypeName">Notes</prop>
									<prop name="Position">4</prop>
									<prop name="IsDefault">1</prop>
								</obj>
								<obj name="PropertyObject" class="SamplePrefPointStyle" version="4">
									<prop name="PropertyTypeName">Point Style</prop>
									<prop name="Position">4</prop>
									<prop name="IsDefault">0</prop>
									<prop name="PointStyle">psNothing</prop>
								</obj>
								<obj name="PropertyObject" class="GenSampleEditPosition" version="4">
									<prop name="PropertyTypeName">Position</prop>
									<prop name="Position">4</prop>
									<prop name="IsDefault">1</prop>
								</obj>
								<obj name="PropertyObject" class="GenSampleEditReplicate" version="4">
									<prop name="PropertyTypeName">Replicate of</prop>
									<prop name="Position">4</prop>
									<prop name="IsDefault">1</prop>
									<prop name="ReplicateOf">-1</prop>
								</obj>
								<obj name="PropertyObject" class="HTCSampleID" version="4">
									<prop name="PropertyTypeName">Sample ID</prop>
									<prop name="Position">4</prop>
									<prop name="IsDefault">1</prop>
								</obj>
								<obj name="PropertyObject" class="GenSampleEditName" version="4">
									<prop name="PropertyTypeName">Sample Name</prop>
									<prop name="Position">4</prop>
									<prop name="IsDefault">1</prop>
									<prop name="name">Sample 5</prop>
								</obj>
								<obj name="PropertyObject" class="HTCSamplePrepNotes" version="4">
									<prop name="PropertyTypeName">Sample Prep Notes</prop>
									<prop name="Position">4</prop>
									<prop name="IsDefault">1</prop>
								</obj>
								<obj name="PropertyObject" class="GenSampleEditSubset" version="4">
									<prop name="PropertyTypeName">Subsets</prop>
									<prop name="Position">4</prop>
									<prop name="IsDefault">1</prop>
								</obj>
								<obj name="PropertyObject" class="SamplePrefWidth" version="5">
									<prop name="PropertyTypeName">Width</prop>
									<prop name="Position">4</prop>
									<prop name="IsDefault">1</prop>
									<prop name="Width">1</prop>
								</obj>
							</list>
						</obj>
					</obj>
					<obj name="item" class="SamplePropInfo" version="1">
						<obj name="ChannelProperties" class="ChanPropList" version="2">
							<obj name="ChannelProperties" class="EMList" version="1">
								<list name="emlist" count="4">
									<obj name="item" class="PropertyList" version="1">
										<list name="emlist" count="12">
											<obj name="PropertyObject" class="RQSampleTargetProperty" version="4">
												<prop name="PropertyTypeName">Combined Sample and Target Type</prop>
												<prop name="Position">5</prop>
												<prop name="IsDefault">0</prop>
												<obj name="ChannelProp" class="ChannelProperty" version="1">
													<prop name="ChannelIdx">0</prop>
												</obj>
											</obj>
											<obj name="PropertyObject" class="QuantConcProperty" version="4">
												<prop name="PropertyTypeName">Concentration</prop>
												<prop name="Position">5</prop>
												<prop name="IsDefault">1</prop>
												<prop name="Concentration">0</prop>
												<obj name="ChannelProp" class="ChannelProperty" version="1">
													<prop name="ChannelIdx">0</prop>
												</obj>
												<prop name="ReadOnly">1</prop>
											</obj>
											<obj name="PropertyObject" class="QuantCpHighProp" version="4">
												<prop name="PropertyTypeName">Cp High</prop>
												<prop name="Position">5</prop>
												<prop name="IsDefault">1</prop>
												<prop name="CpRangeHigh">0</prop>
												<obj name="ChannelProp" class="ChannelProperty" version="1">
													<prop name="ChannelIdx">0</prop>
												</obj>
												<prop name="ReadOnly">1</prop>
											</obj>
											<obj name="PropertyObject" class="QuantCpLowProp" version="4">
												<prop name="PropertyTypeName">Cp Low</prop>
												<prop name="Position">5</prop>
												<prop name="IsDefault">1</prop>
												<prop name="CpRangeLow">0</prop>
												<obj name="ChannelProp" class="ChannelProperty" version="1">
													<prop name="ChannelIdx">0</prop>
												</obj>
												<prop name="ReadOnly">1</prop>
											</obj>
											<obj name="PropertyObject" class="RQEffProp" version="4">
												<prop name="PropertyTypeName">Efficiency</prop>
												<prop name="Position">5</prop>
												<prop name="IsDefault">1</prop>
												<prop name="Efficiency">2</prop>
												<obj name="ChannelProp" class="ChannelProperty" version="1">
													<prop name="ChannelIdx">0</prop>
												</obj>
											</obj>
											<obj name="PropertyObject" class="ChannelGenotype" version="4">
												<prop name="PropertyTypeName">Melt Geno Genotype</prop>
												<prop name="Position">5</prop>
												<prop name="IsDefault">1</prop>
												<prop name="ReadOnly">1</prop>
												<obj name="ChannelProp" class="ChannelProperty" version="1">
													<prop name="ChannelIdx">0</prop>
												</obj>
											</obj>
											<obj name="PropertyObject" class="GroupChannelTypeProp" version="4">
												<prop name="PropertyTypeName">Melt Geno Sample Type</prop>
												<prop name="Position">5</prop>
												<prop name="IsDefault">0</prop>
												<prop name="GroupSampleType">mstUnknown</prop>
												<obj name="ChannelProp" class="ChannelProperty" version="1">
													<prop name="ChannelIdx">0</prop>
												</obj>
											</obj>
											<obj name="PropertyObject" class="QuantSampleTypeProperty" version="4">
												<prop name="PropertyTypeName">Quantification Sample Type</prop>
												<prop name="Position">5</prop>
												<prop name="IsDefault">0</prop>
												<prop name="SampleType">qsUnknown</prop>
												<obj name="ChannelProp" class="ChannelProperty" version="1">
													<prop name="ChannelIdx">0</prop>
												</obj>
											</obj>
											<obj name="PropertyObject" class="ChannelGenotype" version="4">
												<prop name="PropertyTypeName">Scanning Genotype</prop>
												<prop name="Position">5</prop>
												<prop name="IsDefault">1</prop>
												<prop name="ReadOnly">1</prop>
												<obj name="ChannelProp" class="ChannelProperty" version="1">
													<prop name="ChannelIdx">0</prop>
												</obj>
											</obj>
											<obj name="PropertyObject" class="GroupChannelTypeProp" version="4">
												<prop name="PropertyTypeName">Scanning Sample Type</prop>
												<prop name="Position">5</prop>
												<prop name="IsDefault">0</prop>
												<prop name="GroupSampleType">mstUnknown</prop>
												<obj name="ChannelProp" class="ChannelProperty" version="1">
													<prop name="ChannelIdx">0</prop>
												</obj>
											</obj>
											<obj name="PropertyObject" class="TargetName" version="4">
												<prop name="PropertyTypeName">Target Name</prop>
												<prop name="Position">5</prop>
												<prop name="IsDefault">1</prop>
												<obj name="ChannelProp" class="ChannelProperty" version="1">
													<prop name="ChannelIdx">0</prop>
												</obj>
											</obj>
											<obj name="PropertyObject" class="RQTargetProperty" version="4">
												<prop name="PropertyTypeName">Target Type</prop>
												<prop name="Position">5</prop>
												<prop name="IsDefault">0</prop>
												<prop name="TargetType">dtNone</prop>
												<obj name="ChannelProp" class="ChannelProperty" version="1">
													<prop name="ChannelIdx">0</prop>
												</obj>
											</obj>
										</list>
									</obj>
									<obj name="item" class="PropertyList" version="1">
										<list name="emlist" count="12">
											<obj name="PropertyObject" class="RQSampleTargetProperty" version="4">
												<prop name="PropertyTypeName">Combined Sample and Target Type</prop>
												<prop name="Position">5</prop>
												<prop name="IsDefault">0</prop>
												<obj name="ChannelProp" class="ChannelProperty" version="1">
													<prop name="ChannelIdx">1</prop>
												</obj>
											</obj>
											<obj name="PropertyObject" class="QuantConcProperty" version="4">
												<prop name="PropertyTypeName">Concentration</prop>
												<prop name="Position">5</prop>
												<prop name="IsDefault">1</prop>
												<prop name="Concentration">0</prop>
												<obj name="ChannelProp" class="ChannelProperty" version="1">
													<prop name="ChannelIdx">1</prop>
												</obj>
												<prop name="ReadOnly">1</prop>
											</obj>
											<obj name="PropertyObject" class="QuantCpHighProp" version="4">
												<prop name="PropertyTypeName">Cp High</prop>
												<prop name="Position">5</prop>
												<prop name="IsDefault">1</prop>
												<prop name="CpRangeHigh">0</prop>
												<obj name="ChannelProp" class="ChannelProperty" version="1">
													<prop name="ChannelIdx">1</prop>
												</obj>
												<prop name="ReadOnly">1</prop>
											</obj>
											<obj name="PropertyObject" class="QuantCpLowProp" version="4">
												<prop name="PropertyTypeName">Cp Low</prop>
												<prop name="Position">5</prop>
												<prop name="IsDefault">1</prop>
												<prop name="CpRangeLow">0</prop>
												<obj name="ChannelProp" class="ChannelProperty" version="1">
													<prop name="ChannelIdx">1</prop>
												</obj>
												<prop name="ReadOnly">1</prop>
											</obj>
											<obj name="PropertyObject" class="RQEffProp" version="4">
												<prop name="PropertyTypeName">Efficiency</prop>
												<prop name="Position">5</prop>
												<prop name="IsDefault">1</prop>
												<prop name="Efficiency">2</prop>
												<obj name="ChannelProp" class="ChannelProperty" version="1">
													<prop name="ChannelIdx">1</prop>
												</obj>
											</obj>
											<obj name="PropertyObject" class="ChannelGenotype" version="4">
												<prop name="PropertyTypeName">Melt Geno Genotype</prop>
												<prop name="Position">5</prop>
												<prop name="IsDefault">1</prop>
												<prop name="ReadOnly">1</prop>
												<obj name="ChannelProp" class="ChannelProperty" version="1">
													<prop name="ChannelIdx">1</prop>
												</obj>
											</obj>
											<obj name="PropertyObject" class="GroupChannelTypeProp" version="4">
												<prop name="PropertyTypeName">Melt Geno Sample Type</prop>
												<prop name="Position">5</prop>
												<prop name="IsDefault">0</prop>
												<prop name="GroupSampleType">mstUnknown</prop>
												<obj name="ChannelProp" class="ChannelProperty" version="1">
													<prop name="ChannelIdx">1</prop>
												</obj>
											</obj>
											<obj name="PropertyObject" class="QuantSampleTypeProperty" version="4">
												<prop name="PropertyTypeName">Quantification Sample Type</prop>
												<prop name="Position">5</prop>
												<prop name="IsDefault">0</prop>
												<prop name="SampleType">qsUnknown</prop>
												<obj name="ChannelProp" class="ChannelProperty" version="1">
													<prop name="ChannelIdx">1</prop>
												</obj>
											</obj>
											<obj name="PropertyObject" class="ChannelGenotype" version="4">
												<prop name="PropertyTypeName">Scanning Genotype</prop>
												<prop name="Position">5</prop>
												<prop name="IsDefault">1</prop>
												<prop name="ReadOnly">1</prop>
												<obj name="ChannelProp" class="ChannelProperty" version="1">
													<prop name="ChannelIdx">1</prop>
												</obj>
											</obj>
											<obj name="PropertyObject" class="GroupChannelTypeProp" version="4">
												<prop name="PropertyTypeName">Scanning Sample Type</prop>
												<prop name="Position">5</prop>
												<prop name="IsDefault">0</prop>
												<prop name="GroupSampleType">mstUnknown</prop>
												<obj name="ChannelProp" class="ChannelProperty" version="1">
													<prop name="ChannelIdx">1</prop>
												</obj>
											</obj>
											<obj name="PropertyObject" class="TargetName" version="4">
												<prop name="PropertyTypeName">Target Name</prop>
												<prop name="Position">5</prop>
												<prop name="IsDefault">1</prop>
												<obj name="ChannelProp" class="ChannelProperty" version="1">
													<prop name="ChannelIdx">1</prop>
												</obj>
											</obj>
											<obj name="PropertyObject" class="RQTargetProperty" version="4">
												<prop name="PropertyTypeName">Target Type</prop>
												<prop name="Position">5</prop>
												<prop name="IsDefault">0</prop>
												<prop name="TargetType">dtNone</prop>
												<obj name="ChannelProp" class="ChannelProperty" version="1">
													<prop name="ChannelIdx">1</prop>
												</obj>
											</obj>
										</list>
									</obj>
									<obj name="item" class="PropertyList" version="1">
										<list name="emlist" count="12">
											<obj name="PropertyObject" class="RQSampleTargetProperty" version="4">
												<prop name="PropertyTypeName">Combined Sample and Target Type</prop>
												<prop name="Position">5</prop>
												<prop name="IsDefault">0</prop>
												<obj name="ChannelProp" class="ChannelProperty" version="1">
													<prop name="ChannelIdx">2</prop>
												</obj>
											</obj>
											<obj name="PropertyObject" class="QuantConcProperty" version="4">
												<prop name="PropertyTypeName">Concentration</prop>
												<prop name="Position">5</prop>
												<prop name="IsDefault">1</prop>
												<prop name="Concentration">0</prop>
												<obj name="ChannelProp" class="ChannelProperty" version="1">
													<prop name="ChannelIdx">2</prop>
												</obj>
												<prop name="ReadOnly">1</prop>
											</obj>
											<obj name="PropertyObject" class="QuantCpHighProp" version="4">
												<prop name="PropertyTypeName">Cp High</prop>
												<prop name="Position">5</prop>
												<prop name="IsDefault">1</prop>
												<prop name="CpRangeHigh">0</prop>
[truncated: 2,483,764 more chars]
