# Supplementary material for: Unique sperm haplotypes are associated with phenotypically different sperm subpopulations in Astyanax fish
Source: BMC Biol. 2018 Jul 5;16:72. doi: 10.1186/s12915-018-0538-z (PMC6032774; doi:10.1186/s12915-018-0538-z)
Supplement: Supplementary file 8 — Original data. Each subfolder has two ixo files output by the Roche LightCycler480. The two files cover qPCR results for oca2 and mc1r. Subfolder names end in 1, 2, or 3, denoting which subpopulation of sperm was analyzed. (ZIP 10643 kb) [file 12915_2018_538_MOESM8_ESM.zip › FishB Pop3/May 13 2016 SpermPop B-P3 FACS PEP Plate 0022 mc1r RK.ixo]

<objectstream signature="IXOS" version="1">
	<obj name="root" class="HTCExperiment" version="5">
		<prop name="name">May 13 2016 SpermPop B-P3 FACS PEP Plate 0022 mc1r RK</prop>
		<prop name="UID">8F9635BBBF39427988D2B9E1E8FE0B55</prop>
		<prop name="OwnerUID">C6C05626183A45218341EE89EA1A5F2A</prop>
		<prop name="Created">2016-05-13T12:01:00.103</prop>
		<prop name="CreatedBy">C6C05626183A45218341EE89EA1A5F2A</prop>
		<prop name="CreatedByName">System Admin</prop>
		<prop name="LastModified">2016-05-13T13:45:43.687</prop>
		<prop name="LastModifiedBy">C6C05626183A45218341EE89EA1A5F2A</prop>
		<prop name="LastModifiedByName">System Admin</prop>
		<list name="AppliedTemplates" count="2">
			<item>Borowsky Lab Multiplex Protocol</item>
			<item>Borowsky Protocol PEP product version</item>
		</list>
		<list name="TemplateOwners" count="2">
			<item>System Admin</item>
			<item>System Admin</item>
		</list>
		<prop name="SWVersion">LCS480 1.5.1.62</prop>
		<obj name="AppProperty" class="TAppProperty" version="2">
			<prop name="Created">2016-05-13T12:01:00.103</prop>
			<prop name="LastModified">1899-12-30T00:00:00.000</prop>
		</obj>
		<obj name="ConProperty" class="TAppProperty" version="2">
			<prop name="Created">2016-05-13T12:01:00.103</prop>
			<prop name="LastModified">1899-12-30T00:00:00.000</prop>
		</obj>
		<obj name="run" class="HTCRun" version="7">
			<prop name="name">Run</prop>
			<prop name="Created">2016-05-13T12:01:00.100</prop>
			<prop name="LastModified">2016-05-13T13:45:27.956</prop>
			<obj name="AppProperty" class="TAppProperty" version="2">
				<prop name="Created">2016-05-13T12:01:00.100</prop>
				<prop name="LastModified">1899-12-30T00:00:00.000</prop>
			</obj>
			<obj name="ConProperty" class="TAppProperty" version="2">
				<prop name="Created">2016-05-13T12:01:00.100</prop>
				<prop name="LastModified">1899-12-30T00:00:00.000</prop>
				<prop name="HasProperties">1</prop>
				<obj name="_Properties" class="TAppProperties" version="1">
					<prop name="Created">2016-05-13T12:01:00.100</prop>
					<prop name="LastModified">1899-12-30T00:00:00.000</prop>
					<list name="emlist" count="4">
						<obj name="item" class="TAppProperty" version="2">
							<prop name="name">TopChart</prop>
							<prop name="Created">2016-05-13T12:01:12.343</prop>
							<prop name="LastModified">1899-12-30T00:00:00.000</prop>
						</obj>
						<obj name="item" class="TAppProperty" version="2">
							<prop name="name">LeftChart</prop>
							<prop name="Created">2016-05-13T12:01:12.343</prop>
							<prop name="LastModified">1899-12-30T00:00:00.000</prop>
						</obj>
						<obj name="item" class="TAppProperty" version="2">
							<prop name="name">RightChart</prop>
							<prop name="Created">2016-05-13T12:01:12.343</prop>
							<prop name="LastModified">1899-12-30T00:00:00.000</prop>
						</obj>
						<obj name="item" class="TAppProperty" version="2">
							<prop name="name">RunOverviewChart</prop>
							<prop name="Created">2016-05-13T12:01:12.343</prop>
							<prop name="LastModified">1899-12-30T00:00:00.000</prop>
						</obj>
					</list>
				</obj>
			</obj>
			<prop name="State">3</prop>
			<prop name="StartTime">2016-05-13T12:02:20.439</prop>
			<prop name="EndTime">2016-05-13T13:45:27.955</prop>
			<prop name="InstrumentID">28159</prop>
			<prop name="InstrumentVersion">HTC_VER_10</prop>
			<prop name="InstrumentName">28159</prop>
			<prop name="InstrCalibrationDate">1899.12.30 00:00:00:00</prop>
			<prop name="Technician">System Admin</prop>
			<prop name="AcqStoreClass">HTCAcquisitionStore</prop>
			<prop name="AcquisitionStore">eJzk3Vuzqkq2KOq/smLGefNBLnKLWKsiuCQgcm2ACm8g3kARARH59bvZ7WPWrHVqrzoPY9Sec5/xMCJ6yCVJSbJ9tszkP295+R91dt3/12/t7db/9h+7S9Z1//WbGany7v44d+f+fKvD/tbuf/uPYd92+Nd//Ub/9rf/bNpb872nesrqen9Rb4+6/+1vi/+cvz/7hy3C7Npc9t8bSPyPLS7nrv9xjNfusu/w/O9t/us3jsJT/L1sy35//b1s0de2//vi+O3t2GbX3/5G/7OS7I/X/bsU/+zDz4H/Rv2T8v2hNv5eysX/UEisQf1y+8Nufygw+48Fjs5XPCvLsAJP/ZNSRftr89vf/p8FtVAEmdCLz3/KPyv/54v4wxX84cNl3R/bz6kkSfonG6yzy7n45xUD+wN++th/FUNjdJ36/d8/q+MdHqk+6tkO75vf/sb8bzbD6vFv57rvfvvbw0j2cNleCEnFcnINbz+cYb2dmVTS8EpjTCGZoDq5dpW79AH0bmtGEIStVSXy6Ugbi+x4ht49GHEC/mk0zstnDVdPt+OcsbSLUbzEBdRtZZA8X7xOxmNyBmjd0CbpaXUuDIe1BziolhHnUjalxlDcWugvmUMl9hSBsSZLgPPuoJM0MNTRGM5LGpqJceLUiuTUSLfdDs63jRVnUaiAAfQtgH5LqXFGEfx7tY87qJuzTuWnG+7fbp9bOFZ3h2RJfgRjX1IHKGVJIYksgmI09sKHy6JUq0RxA9couN0L+oWjU5nihKmx65MervfTKk4us2NvlJvqCBeZW1E5GHgZ6fxZwc2MlDjdBWVq5HHVQ3WZLCrfnE+WIXUyDdfzhPU5mmpqaLGzg2tKLeO86yfduJx2DlzHCc9XD+XaaB4JA222tKrcLPD8wST28BgOKypVohdWm3mr4WFOeL3j9tQYaVy1cG9KK05C7ywZHImf0N1YisTy8dwbnvJsoL0WFklIp56MH3fHHFvTT21SPPNPb70/NimBklnt89//1KT+WbP4aU1KZTnmJzcpscl3YDC3kYIonVtEljYHUIYrRYJd00kkNLYj3qj2Ig74LX8iZRPG4JgSQ4XHi6gTcWgP4NAhTUXlzS3IizePsKr3XBU55fxCqFFgwNrCi8ByOXNJqQwdrM43IYaluHcJz/B3WDE8TULJmTfkktQ30ONQoKLbOF+T3d42YTlkYwwV2eP5x+0CPD4WY+i0nU5WTZmAFqWLKoyOXUNSpzZgCdJQwe4k9iQ5tjdY8cFEQt/ep6RySw+MbSEQGLi8IfReKEC7B48KNnx3Imle2uCE7DMOqlooSMsPEziZNZGon3s6Wfp2C8vuxZOApxyXJIWdgaZUQhX0gMe3ZmYJ9nIxENjKA00ex7wH7RlwJCjFriAZFc3AagCv79Q/UkJf/RzULGIqqH2/ILe7r4N+qKg4KsThRMRdyYOXbbH+mcwDMgu2DKyO8/f1vzyFVKNZgz7WYwX7UmrIVrF78OUH1scr2HOk4/MBvKV5iaOm3TdEoqIW9HCO30+n+jr5ZU1KEJmf1Esxv7JJKZpE/+QmFfu2C4RzHyRKm14i9j10QU+sZxwdST6S7irkYAsvioSbTVOQ8+qsg9VlUxVJezslAz0EYLcaPptZq3PJMbAdIFSHt8Rg4le+3Pl7MAaur8K83XFE2bBbUOc3hgRPu0/JSb/nIIvWswqfq4eCxxcCcO8GHQf9IF1I5W0G8MWyI8F0xiYe7fIDWLXDEgh3K4ncpdIA1W+nOGR1LI9yC59g3/uGCrZTq5ODonnYt/J9DHXgcGQW7znw3CeDTfTO90R75Q4oiX0nwWKXY5MPvAm8h3KPIdvfFXKyt1vQnLyPo365uxDW1iJYbjyKirbYH5A7MS0wsz1DwhW1a8hk+StYzq0G69MrOFKFAoC9mr0qiFhbJ7zGnsDirgw+ApreJVbcrsC478cqTHUJ62c4P0BTg0ccdFEx4iNhvgctSF9VVJy6kbDbbQaWdGaqQE8knQiqvYZlwHcVLMgOy2OYa/AF+UWF93O/JuunvwEdtsc4OvT4TT8pbQ3yQqWooB2wfL+sSUmi8JN6KfaXNimasD+5SV218hXwcs5WLtnPGy04lHpAz5JX7FObnta6cMeDf91RsbPlOlezlx4bsD3FEncTdqPmj2wZzBlrRnncOFe0oW3vAdeshNjloieQhB/EQFRfuP9sPpO0c8NKePPO5SrIpdlao+4HJZCq7aJyDnkwkkVScsFogxwH5U4uSC5FbSDZM4a4pXzotdtJdMAio0xCupckjbppx4BbPcTYuer9SWvcsgionbGI/ZP7GDXl5tMBdaC42OcvfqG9+vktmIbjjHIbC8u/F9s+mJItRblxjde7mM2pgNmUHOV6VH/R+Gihg2wqXOU5T9/Suuopg53qM8q31ELX1IcwBoJ2nxOfugYpEdoIu8QpZygHpkAi17ojYG8iqfK6dr/W5JmTwnJWy1SweQygXUzzEUxZrFDA2/JImjq/BQt3J8SOnAQNaQ8LG7zZWqQcp3zq5LJZhrCKeJUE5+3spJEkwV65l0XiGNOw1uLcwfKJS5Hy8XgY3rmVAZY4e1J+nT4Vor+e2Avaypx4fILl/ccmNX+D61+1r1+tv98/+rfqb7FgxMVPegj8Wv2x1PuJ+DMfAp4a77CHOaLGsu1kGf3DPMA6vK+ozLipFyM6Ll5wd33U3MMLe6N6Yj8RGwNqZMwDzrjenSOUWY26K6dxNFazxRUe8tqOs2s2FcY4OAwc51fU3URQG5J37OHebvH4a+9VGOdp3sN6xRsk4ZYlGKRY3qHGsDXO0kpzjSuz9OBySXSSlSOef8NRE1w2GweDxPSYGn53zKGSz0sqS+4n1N5mGUCjFmqc+71iGcnLQf1ZZztO2x73l47OBm792aaS7fhcGzd/t4eje1NIekxOOmpWdKHnQtSfHR51wzfjEa7rPWpsos+4fSF20D2mFfnor/eDIwxX1GCWPRXJuKW7Eiq2VFC//YQ95mvXwXUVWVV25wF1yCwoaA6UHSfd67U2oK8yuBl31J8RloqRZbIDN++B51tQkWuw5K3Fp4CaSyFcGzWR8Xj9sKqymDrrxpwTr3C3DmqVz9PTxbjUVAMnMVqR/HIMaYO5yA8487FRJbPX+WKEKur8uDouqcRxUN+/qF9dLDj2X+rv/2Oo+qv1t/jJ/epcM3fgWKxAQuU1WMSuV6g/l1uQoJmhNvD5PMIyfC7iyBpRK6WxWYOxi9gqOl8wKP3S39JSmTi67PqGxK/2DHKI/RIoBDVX7CIGZEfFULINZmti9EIPuswIFUgHPF4sGHewmSMdRwt6wP3PUwOaQQtUAKsBz6dtMRRNwhcJ26V3IYWrseD5MzGOZAVDM/0YZWDv3vdfIzgjhq7aEoxSHahwu8LQbifkDRB2xscg+F5B9MPgYaiW4/nbquXI9qUdwYmkAXXooBYN/WCDKxyeFMwPbUHKBzuBPZenCs7NwyJcse3xqk98FbWCuCYxyQvUKEH9kfoB5NRFFWhERn3G3BzjIF17gEt01Fac7jA0Fucz1FeHemsY70T87vAO1TU2Dq+3+YnsLHMJpHuihlmCes7DSQCzOS2qAOR3fTE2C9rWE+PAOaCmH01eg0HvXxiKikVD5vd5ByZV8HGosw+a6E45gFUtaQxl3VlPVKZswZjvOSqU7MMv099iwUvsX0R/wk9uUpcb3kJGeWWogIySRMgS9WeJcyoOaaVXSJTMc1gVDBUH4VC45LDMdCAKhq6hfGovZJdOeO/L+hhHE4e3OFx/1x+3weOJqrYHa2GgZuqHI5GxsLcgNwE2wUXuFmTuX7OP/kB54fbz2wSop7f+8gPqDxvhA5yG6ahwkiQFb3l7D0SmWNSpgJoKtXoJDof6i4bOLkgYqC8w8xY15wmov/Vge7A82KjX64R63MohB67TMnGgpHeJMN3WBW9r3uNIy4Q1ia6bFyjt4V6FR6aRyKNHPRFL6aug4FF/U5yvQQ8EmgRK266JdNNsUBdzhkSdKF7I82JinM1cmyraG6ir4jYHUJXbRALrYQO53v0TNknsfaJsJ62Je28tsB7iSH30F528EXzFfVCwa/9Bf0DvHJrMN34OZhLg92U5qMduZcegHJKeRNUOa/5wQ/25/J6qot0d9Tdk+Deh4ieBZYz6u5t+DLYfURQcrr9Of4uFKIk/qUn9av397F7KaOevQHDMWex36kBrBjs3A6rAW9qPrT2n+dcK9bd5UJR3vu9PH/3x4pOlHPu84zTxdagC/rydx34aHSxthv4LFrQjVG5FgjXR+YMQ8AqhyUd/C207D+hnIFNh5zxOWqJOarBQs0Xl+/yzJ/tnKwTTDVCHqXg8kTGe3z/68/bmnNPIvnPAtxjUn6o9XK1V2CqgCT71/diQek3t631AG8aicqX+0WsbOWICRpvNq4/+QuPQBNNDnsfuIHScdlvnQ0Bdz3TsJLde+uhv8Sp54hqU1Gj2fEHALw2OctzUTzU6OMpgufmcuNLV/dbf6Jaoyd3luf6hv4KNHS06KaT0KQJat58Rl55Qa2ujy0BZTAoJHhke77zcPlHL4Q/9pWaN5WtzgTj7pdyQO4UNwTu2UuXOVFknzKP71h/YxGs0EosmuBoRiZct/JMW5kcFnH0qVR/9bdexAavS4ihfXKL+jhnB8hT+HLU8HYs/o/5+75X+rfrjeFr6q+iP+cn6s/IO9XTco0ayHeoveB5OkGqWTbLXC/U3n6N+qixF/YWrcDQSqw4guBGLyq37UzK8S4z6MUXU3dM4cQa/SlB/+OiOkwUzpcbtsWNgsMCgEuaoFsYLuh6ql72iEp9SU2OzZx8Q1BXu38xK1+Al6g7nwkP9TQzq79x2HgyXi46fq6/RkMYbBaUjOSTzo2NhlMITy9+yyyqJzqe10R53AGd3iRpaCag/cY1aO1rYYpIxf/WGQCUbuE+iXaXXGvVYbbsDDP4atZbHuD3j3Vw4n2KVSrMqsIz8+Bxh2IsGSbUUtTYuUHO9cV5hc+Wfo3E47U7w6NRVnCvKWTHAPJZwdmqFSq+RBobWOS2UE0H9EYI6LQ+o1yoJf+T+cj3JoFN81NiBOUvGWpdduAYLPN85xfoIhICCS8daqFkdzx8OpIWLsFxVqReFuqFul1e4nQwsb7pH/RlS10Anc1ieL/0p9/gBg9KbVboVX6h5c4f6a5ollZ7X6i/TH8cvWOkvoj9K/LlNiveHHeixKVRhZh7WpCpeR1DNFrWxO+1TclXyCaybgrpqx9mJuOZrAyvdWZCQyncF4b9yfZCzBKZFPxIrtUtQ6R61lbHznmxWEwtkf5yoqCzweNnZRw0x+ISCnJ+lRD7ue3AuE0OCyB9GMpnmHVbKDnVEP/wTSUQMRW3/iaHadTZDHfo1B+YyFSl4sM6aPIMph+WWcCQ0eocjanNYgf1qnnH4qnaoH3q4g254PBUm+uNCNr0QgFWreH4l7XRCPYQTqIfHQEHAdjTJ08HB499G1JxtN0QdthSo8xOG5uJu7xJOngbw6ZqvYMeLBWEEcw/ufYVaNVf7gqyf9RWWWvckIScOEpmx9QCE1FwV+juRI0txKUPiVWIVbUqvITwz7WCVUSwVRq/Dhfj9tAJrnaPWjh7qebHORdCkx1u3LOr5/mBZcLaVSIW84LlEzcwbmPfniwp4D+vfPggPkPWep6CeHhJhT9sRnCFhMPQtZyPZClMP7gx4Eknrg/urQlWO56m/iv5+dqh65ycHPMtC0Cu8pxDf2Xig7c6og/Il6WRjlgWY/YyqgnzhpuT+5A1Q9Rfq4q7kI6EVFkCXzZEKygab2OZhuqD6HW6/9fcK2Z2jA94CyYMKZ1vU5E5vE7wlK6aC+OyeCOW/duDk9Ug+uT8zmELAZzddhdet1BM+CwfQH2qPWgwki2zW0wncIWQr6DjbIubYroAwq6mCRhUaMj/dKbDpG+ptOeV4y7V5ABqWh0A8KxSy9F4COM8Rb7FmgTrs91sPVptziwFp2hZEnxkTaBnXxjBcM4tEzSEB01k/KnA7pyHB9rABw33RcdTu8hN5UJoD9lxC/QVT15O0Rw06p/OdhL1XSMTK7RAcYr9/UDrnKbnM8zNYhc2SsEhRv/YM9Wdo7KuKcho1ZnmzF+i0PeDxp4ImapkfwQ0O2GSmTqSJwpc5+LcU9buIeiDlAnXqBXRPRXzbrQn11FCrzYwm4SYvCuIy9RaIeh2rUN+6azLr2w06EI8UGgxq+5c1KZH6l73UnyT397Ob1FfuTzwGs8p5kgOnScHWCijLo1F7rSdpc0EW8KktogZFH7Uhayof8JuKrZzQcxWtVOzzt/7811zXTlp9D1jJEyhnnI7uH/Tneydf0eY5O//k/oCKvYt20LZaIM4OC+qjv6/c33/X32y5YiiXVeejFmQ7vIUTRY4/+nvx5rf+vLbux4/+vnJ/Lulno3ZfbJlgNtJvnWKUpk2SVn/055iJw2kUk48f/fmt5aHmTJMNBK/kY1+NUZNFjo3Rdy2e+Bvax8YmBTKY+oj7j5Zkaak/nz76826GnP4P+nPm4h7bm7rLYMXMFBLa0jzVTkE7Yv1lqDnxnfs8+uw94E8ngfK1xbEhhJKdj/68VA+sj/6Ww0mhQl145/52lQG2cpaI90rmF01mnyo+IvYS5a4L2SXJqTPBdEWBeKKA+pPmnQ4KW8xjL/KOlz+j/n5vQv9W/fEiTf9l9PeTHwJEEHO4FmvUnXsuLaMk0xnCpsC/uznqT/NvI7SP3o7TTFRHg2gaQETuqL/t6aQYobo8wv1hGVSuCCNnsNkNNTKeUH+7HvUnrG4M3O2zSdJHExbGPK06uJ9Qf5n3OKdG2Q8jbEYHdRg/UHt9s7jDUb86cQ426um8rXyoqZle5bcp7A3ee05QirlDknIdnIwrBqTQD4dllQ0XJTV0/whQe5ZKZX2hgPESnh08djGWx89QfwGVbKGe66gvjg8K49AsDnBqfaXKhUZxje366cN9f9RIdskC1K/kPOHqREaVcFa4Nry6w+PR+xXJ21XAGaW2PEFVsqjBtEX9vW4i6o/OVZIt3+WPSNLCLYqtKi0N1Ol2Xk3Qqle7SvbyKzUY5ZjB2cf6zqYR9efTCWq32BpxYs5R47MNBuVVN6H+egP1J8XHDq4vdlVlmvPSjfwVY3239Lu88XgxJC5ooJWeqzjpkjNt8Kz8gCt1NKmUa8OLUVyXNZSpifpzuV+X++NFlvur6O9nD1NbPus96Er8Hmn5HNaEWZ7PoG951NQmnBUkUE10kqpyMWg86ktNZxjqTOx7JGi1OxH2MT+B3thsFTqCxJFu2lagMRj8B6zsj4QptQWYBU3FwTJ4FKQtywGc1SSSyLt5BQnhPoDKzpg4suZ+/85ltSBTohhH5sG/kOjkr8C/HCYSvRqvJ8zaFmC15iUS3cquIM+m3gHJL1jeoXYVcukHG5b8+KTCYXAkMq2GDnR3I5CQWPuGGM08BDtNUGst5VjEt6YSyI5GLapcJ5ENb3tgHKNXHDZX0X0fjwYtxdAOGnr2rT/jNgkkWhViQ57X+R6Wiwdez/KF9bWKhRpD2fBZhQs1UHRNmT9B2Ww5Cnp+J5Gln8iwq/P3mNoZXo+zmqP+Qgb17a5Qe/7LdmDJljQVRIdDQ5gTK4ExphyJ2isev1vOOfDDDe5fCR6Qeu/fYHkspyqMjz1N9s/oCc7IC3E0M3ydWK4wghy3GNq2hkd/9Ke5Deq826D2f1mT4pi/yshP/ic3Ka3WXLCbjq2CZvWwyDzLAlBTnY5Dvi0scvHxllFpB2+p6NUXJAtnSyDFhaKCV2fThHfnAL7TvPCWaJwLuZw1H5TQwc/dOWqO3pRHUK6roYJVVujf+lM4hgpUvb+Q3lEP4DrGSEGh7nVSzVoMxfaERs0cpJGcqwxvEbntKTi5qJ3t63AG9XpmqWButGuysVB/fmlNVbBR854M3JUC83q9U4HS5muy1Q8A3iGg4o/+Vs1GBB1ihgrtvrVInW19WC3mbQWs3zZkhDuDGl63VLSjMwwVhzLB8hQPKlgzYk/0tEZtGQbqtDVwe+useeBuBSYOtpMzkm0iOCA379zheY/6u9F+BBq4UwzeRjiRVGtLUA0B6zuYJNSfjOVfJTITh6+1KxG9emH5NWuoAlvrOTzfW89s9UN/TtHuwHNRvwF1wfo4Gqg/uaMecUCiLiVxL2zB7yX8/patdCL4UElAHp4jFU5WkZINzLfgCAf8/GHuf1k6nRcF5mdN+fmr6e+2tqmP/twulhUy3aZVQJnBD/0xbCehdnS68q31Y9RY3RMDEZ/LxKWV3v2M/KRXlznlc9Tc1ZyWbQO29lEva+0IpOXnUjBCRlPuXh10bXXvZLDnqx/6A2fSA4a5c7FT31F/pTyIgdRhR/XH3N+NMJUXXwdaW6gLF5STKccRX3vf+hvDSay8wpRozS/aU0DHBmoyfHicdnvWi4BBtRJI7EPzyf3N0vucOO7K1bWZb78CYX/F69s1e12bDhoTSPeSr9xpu19rN1bUwWUTvnKO/CHV5JWsfHJ/HiO6oJGgpINXesO/v/QXTW/9sQf2H0Z+MqcZ8Y8F1t9X7k+jV0oMhj6ctLIehmDREI2CxVu/LCu0gUhfxe+Rn/uEoHaXlPQ98vOgyRHYz0itYHqiJr9GfvrRFfWnbFG3QU6p4Mr3WeW37dP66M9+mUL8GfnJOJ0BstvOK6fYoi7/hPr7febiv1V/IkUx/1J/f4p5fyzF/uRERbM55tBlAuoubVF/EVVWsNMW+Pd2GzbGZly+oN56qKe9hZp4yHUI0DgWlRlzRTfU8+IIl6g0SaapL9TgbHmFuhlxf3o1FcZstWDgpA5mnDwC1MZw3XVwu/srKo/9MDWI5VMQzBrUYdeg/jyIWzj1GydOlmMERrI8BlDNdB21yZ97A8ojBW1Cof6ecLwY9sLZoa7IskqT6VQYXFKF8AANNZRvlLVxHeMeTmcNy0MVb/0xXYLnL+0qq0X5ZHj74wHaQ65QiUadwGgPsQ+97mlxYnXHk+Fsuic0boG6lddnPN7Seeu1Re3xRSAZVwr3etgl/h3noW5UB6qEJqlU1PIG9edMqL/7bo1a5jdjakCwoKDcLW0qmS/x+iOZyqCk1g5Jh1KVjFXReXCveyPOvWXpGnKN13uLVdRf4atrw2iCDo7JA/WcHlTdmM26CwbBey3G8pwuhtvvGjgPJupP2uD3pa6qB57/aVK5zZ4vxmy5q6GTKtRfovy6eX8ixfA/a0zNL9ffT25SmuTvwZfmIoHLa56izl4XWNkmV4XWe2RidRVo0PsjF0dJ80CNXL0E3Ie+qEAqu55o6+gM7oxhqag9zHTSQnsB67nhqbA7zkeyEbYL0FYDhq5c/DiR2PFRT40ixkEy7guyeb5G0GpgSZguB5qUbNuhTk5iFYbpvCfemrXf2poqqHfeSI5tK4DVVqg/jXZOJM/sAhyvRP21cm+Rdj53wOjYMY7spaST43neg2zqQhy0e9QWpbQxrO4cai17dUDW/rwEf3d4UkHy6hVShocASLR5Yei3R/0FC40B1fLpCgbVW5Oyjgbs13nU34IVR2LV5QHI6GP9VfHjgr33cAW95p4UuN0BQ8+F/QQ/T1F/zhbLUwQ7BQ5lJMXhKd2PhF1HBWhhieVJpgHr91a+e+s7hq6b8dCTu+NLYDE71J+2x/rqGI0H59RJcTQfZ2ty66YGLHWYKKjZfiQvucX6TJIf+lOT7Qu05TsRZUoPLO84vOu/4qtwFPxfpj+RWrB/ldzfz56kZAumixrzWCpszqg/NjuHoLuXH/pLGPMA6gopHr3SoiDbgFmCLdM0Cbaao5BHjLqR9RZ18uCchrgO6s9/oQuDlsUm1mf1EcwL8yRRf8dbynG0BJzhhPpa8qi/De+dwJ8uLwLt3fvWn6uj/oKD7NIkvb1e4Devx3tkpeQS1jFPH/2FxsZOST21NuqomaqQ5+yRxPOMBv+mYcPhS7sgkOPxvFlMVSExep3sDX4GZrRnKPDWqMedvAXAiBX1d9kIPYn9MwPOPOxIoBf3hhhmncJKNYc4iI67kXjxe+Sq6WATuxR4PkdG/a28jKkioek40iSDC8ZOulMhMD/0Z2YxPhLoXGjI4uFjE76vUK9f+tNF1J+8k7A8twL1Fy2uNKgz80mC3Eb95Zf8+NFf5NQOR+JdWYDMXLCJ6KW0JsnrnftzX48Kxnb3rT/nVtBVpNj9iSyOA+ovgRc2ycxNCbfYbsEWVdRrTXm/TH8ixbN/lZGfP7tJmeI0od7WP/S35Uw7mEa8RfzaHhRt4z3579zfl/6EyhCCGbd4j9S08PkaZUj7ETYyCbiFn2p5JHR/HPn5pT/+UKAmD0vf1QxmJ4MV5jL1B/2JSf1Df+Kt5oPZPZDjYO8Ep8+8v9ktYL9Hfu6uzvfITxhXM+z/VOEaLPiLQH1yf7uiPnz059gPj9bmx5wNnktVJtHf5/1xGo36m6mSogmG8K0/b9bMrE/uj5dLPva0zcz91p+/56lP7u9r5Kez52eVoyY9fHJ/i/qI2vqa99flPvetv6/c3+k9b/Ar9+eL3L75zPszY6LE0e00FNr5qT0D2la0Cpj7sUcjal0wN88C5fLbAHu9IHA/+vuM/PzSn0tqlQRYDNRfIBvgWJNUuQ2Dx/vK/WmzHsu32KO+M9VZ/jH3F1TEAP22emt4kv+UuT/u/4j+JFpacH8J/TG69pNDVXkd59BnrB1nNUyWcT1GV9hejnaVCgfUn/VE/X2N/Pzk/tggimDjzC0qXVKjZexOtyOcc9NEnQyqYqT17grNZY1adG9TauwWSwaOdG1W6RS+V3lRjh2c/ffIxdZ4pUZVHxhYn5e4/+KE+qvn8R2qHY/6yyTU35ZKAFqb1aksWqD+VsVzgtpSHJIP0xM14wY7OHXPZZV02XgyNpMTwZFctTgLRNQf9aJ6qOsllt+Icf8Olin2iBJeXzrg/nQUY/mlnUpy9QxrY+lXAfR9rVUp/wguxiSg/rr1yySJsn2tDbeiOqgLfUWSuTsqhqQmJ+j8ekUynz7rxnV3K+F+5tU40xzUnx0tW2jyxKoSIRoLQ3WcCZrFC/X3lfu7BjHqr5rwep31WTLO2dKHI781qrQb8PsYtB32uKyOEU7xCMEQErGD5hmj/goLz7cWqQtcTkSrEsqCi1FmQQO9WqL+5AL1x+rBj9xfNqH+lvrtO/eXpRgt/yr9SQwt/v8195fZ5h6UdSPGkVodCvKqHjUYks1R4WigZqrCpj+5v2iYo55sR03B2j5RfzTdjYTm8jOGbsGiCq/pHr/4abiAbQqoP6vxR1L7hwW4xwMdf/S3vqA+rJwXSUgOXkHSy/kFjsxj70xuuH0x1R3o+/MP/VnZwQHCKBPqsUf9iY4gfvQHjdRdSHvc7kEWnfe8Ov49aceIPHRWMVbRVnAtYvVRD/ppJVRwgllDNLtef+tPd52UlPu8AkMxRgLbteuSS9AC+OoOQ0Om2a0/uT+j0Bjy0Z9pHQZwchn195TRZF/6c/YBXo8z2zfkys9rkDMMaiPLOyq6cfe/9Rf4igRkZ4jf+gOg9jQBG0NP6/7E6zXLd66vEzwMxV9M9dGfbWjSO7GA+pufsf4WsiCAHgmoR1/A8mi3FvWXsRT55P4YI3+Cuz4KVSDUB52UQTuBs9ti/S5tjyNj+S7P9cnHAU/m/31GxU9sUu8pqn8N/f3sESpfub/l9okaufEzC7/Sewzm7Pfc3zxB/cnPEJvEpnrnksS9BTpbou74xU4hprONwHk5UxxKiTgSTdYC8IqWjkEy8Xgn+XAE65Y948imJYuI6jb95P7g4BQN2Z83Jahb/VWFjYXbq7saj0eVDAmTm8sROZlNoG34R/zR31fuz0zHBQlNNi8IJ6H+VuYSmxzlC9jQuBULdqqg5jzbPpGrPkSwKvP3SNa0t8hg8XNYxiVLgo0ipCQ1UH9elHUkvPTC+weHzQLs3OuqIL1kI9mkqD+5HIYqbDlnJEMxbUCRtfcqL4HNEZOg/qxj/l7FZSFK5H6eXCB03hJg9nuFnG3s1e3x/YNQmrQj0e9aCcrjuCDRbu9eyJyvbdAOPEvCu/NQyOy4YYEs9WcV8Dnqb5+/c3+bZiIIhk4iqa7twXglbPXRX7tD/fnp+KA++jts2QSss4Q6DRw8vpIICfhGjPobHdS7MODnn9xfxO9/2WBqieG4f6m//0tHfn7pj8n2M8qd9LmE90fpBhO3YeKP/po6Fj+5P3dDeb1Guy/xW39b2l1/9McKKWqCJKiPr3l/n5GfRSUDEc+REEzNiSG+vJqDpoWODP5p/UN/ibs1AiZ4cZTLvue9Zcff9Rd3T7zl1tsumGUuQ330J3NH+7PqCwTpPtVObVsHoliLxKVvPbJOqo/fuT/ROyhavCzZQPKI/P4NdH7RAja/f1Z9+eT+3MWB/ujPnWxvrR225iKYLUrUHst6gNZ6EnDSWog/+isbWYZVFGB93Q/SWuvn+ev/pT+BLtjqk/u7RbfvkZ+eOvfGz8jPr3l/f8j9ffT3NfJzs4j6j/4cicXrX5idjb30U0LNjYHyGfmpnB4qCR+397y/d+7vM/Lz77m/1WKYfY/8TGfkO/fn1c5T/8PIT0dunn/K3N8/W5P01+uPpliR/6sk/372si9bQnJ4bF/ItdejtIyXtm0gPCR2lZU35N/O2L3guIztKucPKm2Ii20Me+9oUfkJg1BjtTginwrBpDKJUnXj9iI1HOeA3DIF5J9iOwxczhZ+vi/Vwlgcbi0McY98Mb0wNU5xzkFELfFzv/6R/Pua+JfMt9HaKOs4hHrhGnEu2MjPh3f8wT9gjo0BNFXAhT8tq1y5KxejmwURtOKEfBMlJTWcndPDmdrj9ZxqtTeuUpfCVVi8r2/C/Zk0OcKJK9Q4lWeQGv0QAFTrQqMy0ZB7Y7dE/p1Y3YyT9eI99PLWdXDab1bYJeegG/s1+cG/Vj67xmm3KOGR71XkboD8Y1fIv1NOI//og3IyVi+Hgn6XOyS9ZefUsGMng0u+c6rcPKqSUZhUABU4BpXRTuka8y1uf6xKK063Cp6fyZGfN2W2olJnj/VNeeIFuorB8n4N/WSP1R1q57Kq8IYMacPsyQNK5mxSn2VfrFVcQ8+vkH/Z49cl/2hqQf+0ORW/2n/cT+5Z59aEwdDJFONP9o+j7w3Il4gnH/+VTctgT7ZBvxjxjCb396IS2hLDyCDrdjRR5sMZ7GzOkXC+ewC57aMraNVZiIOTMseQNst5MJkAg6fx5F3ILSifYA4vMQ47bX8ih0GlwBWNBQkOCh7FkaYOTNYUKZCm+UgU++ABmTIqhoZDLx0GUwS1nqOfHHHXk/w8PwARWvRpXRVrYj1aH1bH84tAl2NwezxMD9CvD/SQdX30pDG2G5APMXr39OwKQj/nV9BvAXqRexQYCZRmBJZaTTGsI/x8QbYY/D7ewWgv7b/9ZzajEEdHKBRC47MFzI7C+nNr9LHo+jeQGTJWwSV8KvpKPYwYnD74OOKl9xKBiELYtbVERXby4EirDHtYsXOJRKHj9+Tu+j6YV5ahgmWC/i2YegbGquFiYMT9t//UA0hVZL/XzWna7XumZEVVII8uTY7dfAS7qQUqUsfBIrRrT6ByS5aKFNOTSHHH8itRwFfgv36d/7BNMcJfZfCn+JPbFH3IPZCnCUEC2cwlh9trA15jvsfzxj0Qapkfwdsu6DhKNtKF+E24Ak3gEHj7vtPJk0fgWNljosBZiPQ3AA0EYESWnku8FXsC/2Y8EZgXBOV4RVC5m5KNw9P1vfLr43oBo68mEtXvtYoO/CGGVXBm4uh8cyVS6R4NVlM+qOAVuGvixvUZXF5fxOFxsi8kFAbnA0BwDo5CjK26AC+Zt1RkvqcCzrZsDPoJW2Nw5hGgeRQpINMG+04MCgVxxW0IBll0VaiKOUfOwYyHVe10VOjTK5rQlzIFkxMRsPkdr2+7H7bgqxJNwfzWSmRxmHvgDRy2OS/oFRIeWw+W0hYBSq57ncR1HgMJs4kKhzKnyYXUFWgvGsvPXVwsn4gA9OcMW8ExRgDGTsiCX2lPKszsHsHnl1j/F3eKAz3dSeSo4DPQMh7YRkSzSAkf+1vQmmCIka1OQQ7ahOUl7/JZVIFnm80TcPXsFYcJgwCULz7+3XkMCdgXgvvXtamF8C/X/fyT5P9+9oDqpVRTAfuo5+ST/zs2LQpw2DGVM38Mllb6S+EjQO+ZzOhvAUbdInbuUKy1zcReg2d1lqvgsR3SbwFagUg+AjyHrBSIQoUCHMq5/hHgH0Z/XveHZfB80Bz1h/zfZ93PPwhwFrHEG1cH6TP602rcOeUn9GOtgWBfP3P/nPLu6VqjvwX4NDjy3wUI3N2/aONeaFCk8qxyQtF1PwIUbyMTe7B6AIruhwA/oz+/1v206V74Hv0JI/YzX3P//EfonrTHzaeC2ZjMYs+t5YKQ8vf83zGSJXI/VBpo4gU//xJg0i+Tz9w/KEYsz1f+7zP682vll7ls98EiuojEpzbB6bPu5x8E6K123wKMNvF+/AiQ9KJEfeb+DZGogcK8ZpTv9QEKMBVNkDeRUP1h7t+fe/Tn73Hgv1eANCcIf5XJf+zi5z4FHiqVwy1evZdCuaMA9ZnWwn4p2FR+ZlCAwf34ghr1FeePK4qCn7Fr2NmRRWVeDGAEy+AtqO2SpPN7aBmbkqrhvJF+CNDMOwbaXbUkiUe/CmNOJygYOUbBfCUAu/wgwBYs3D+7owAr6ohChN6J07RBAbK5HMEl0o04W2/PozErdhMKcvEeLnkPeqPZBgWcmWZZpdxBQbEKGNe2t4tGpfeFUhjXvdhDH8zw+vYXFKDcJRkc951dJbXw7A3RfS/caZ3UKtkyuL3gPEN4iDwhycWRx8/wzwcKsEoEVU0/S798JQBTEiiWseqoE9TVuIrT+0Z1jTEMKrhNpUql5xgFOCSLFq6SimLmtqeLMYcFhYL9XYCfyX/zmUOlZnSWjFAjAM1SNEkSS5NlsPTue/JfWnNnMFq76qB9qSsqvxxRgG0XX1C8KpZ3cTi9E5ryHa9HRgFyF/y+3AP1gFMPJpXXCxQgZaMAa+2wpPJMCS+/TIA0T9E/67fVv9p7H7anHAXoxWIVBO78RJbquf0IEMR03xD3jgJyJ4qrwlx70MSKvB3Ig7GggmfncMS9zEtQxRVXBcX1sSbYEVxBDSSBRDMLBbhMthj9aQeMnqoABShW7BOdxYlVuNo/TmQMPBRWFS+qz/jPNjQfIM9vPwQoCoIPilNQVeDke47wz+0MPGuU4nD56kbSNvYBXLnD8/v7viCvPRuAxVQvEr1iCVBI7QNWXCtUYURQgOwTozXvJolV5NjOhUwz4QL6gUaxpfP3z/+tH4Ex1lMF9353IhOT4/UXJUMB7e1TUmbD8yNAyExJJ9eVeQRZm0QSqKmH0TqYN4zeKxRlnqEAnVs7gvuceDyf2KckCzoVDuVhRoBIHkdSqS5AvRcSCcrdgOIrygBUwrMk2maHkdySdgaOtsX6x7Z9Ig/ZFsEZKKmC/DZLyWHSUIBrm6LCLUjcR4C6thKocGoOFjGagQLFOLBVxNMzjgh1/QQ/YAQClyN+37+uTdEi/ZPa1F9t+h82HwzTFtMiBuG9Ps+y4hNQxAaFEOsoLlp8L7YipnQFr3vfEM5UHTD8jq5CSejcTwrQFn0qjli5kwi1ngfgSO178RYfhTEucH+yXz2pSPYklyjckIG8q1kSuAMKcHl+1GCetamKMgW3T6v30pq8huefL/YKMcczC7pHUIBa2L9/9TmUoLDpgoQWh8KrLoP7LUBtgyKdr14cikfoYsjPQk8qbb4GO1BQpKf3ryx3e1DA3r5QgLqLglwy7/Kvtl0VVDtbIon6EkAf7j2J3IqXiHloUxSt8qyAznbY5rd2Aoaa4zNCv3YKqYa5D366YKgoW7gK4fcHDxwzbqmAY34IUO0KioSrmcCRGUQXMJXzogroBwpQDGsHrDW1IMF6904BUioHGpxHEt6jHwK0DP+HAPfzdg/6FlCAm7ObEolBAS6P/lCFcO5OhMqHFHT6LcCvFGDI2Vj+fPMiYW26JxLF+Ld8vqLw784efmGbYv/1mx/+JAL82cvpfs3/+xKg51EohGbl+8FUHxnKI77vflZ/MegtQ7ztzuO0TlbnwbwiC8oZJTfV5Ly8BNLiJlPgcX7xmf9HCxGK7EuAfliLwThMTPUZAep5ogz6e+3PQMwfjXZwBfOTA/wI8CsHiF0TivJLgMa67r9HgH4J8GsEqC4kc8rDIp0+OcCvNz+4jrVXPvP/mJvBVe7hMSif+X9P2pLjjwD927b9rP7inzR3rZn1nEIx9gz5Qw7w/VKgyq/ZR/oRoGPef+QAv1Z/+Zr/h1eG169bWyaYS8Ws+gjwa/UXgd7/EGBnH7XP/D+nPD7oP4wADWT3cPnkALmzQwjM2uP4GQHKKI1Y+evr8URYcemAsuck6iPAZ1tF4DWyGn+PAH2v/mIKgxR/1v48zBffOcCPAL/e/KDsVCH2wuKpk/ySmEBokEmke3L/ZxSg+H9GgIzA/3Ve/fCTBRgeFzmU8TtHdr2gAJcvc4CisG0qMWbnxriwzgvaJ2VX+YJ+0UZIaQkU59GiUlgpa+MsJUcUzmYZp8oYuoZXVTUMZfVjAuAqFxk4Cv2SZNfX+VuAzeWdAzzYKKoiHyTIqdsyTvp95BqqGbTw0DkUYDWiAGthF2OU9jSqTN+/xs/yL9cxdEiS3J6jwUlVAc3pgQIUdmNv7GJnDfVeRAGmT+VkmGmMArJsvD7nEfbGhTg5HJkcBdifjyOKqTrBmYBKJUU7ngwMSCO4Ri4hmRM+aWO/FJ+AAaNJJVaCYv169UM/k1ckqTeKaxz28ncOMC3K8PSZANie3j/Q7C4oQEt6L/55ZCwqYXZjY5DoSEF3BCfOmBwFaBZiCt3Qu/j8a16SQR9kFOBqZr7XdCxdw7Tw+XpUjlaccPJ78dF918ElHFHQ83OoGw9rd4FuuhCSx2e4GKL6vMP50q2qhN6eacM5xD8E+DUB8CsHeK02GMMM2vnXCZARJOZnvVPpVwvwZ0+qXZvDAfRpiyIaJb8gm8OmAysV+DgMTg8UIGWy4I/vMYwwRwFKw76AVXnmSJiaGJ2tMrYCZT3jSZQcUCTr57YGt9WFOFxkB5rUz/eMteXjPaMt9hpyupcjaMEoUpFkzy6kVvkFKHeHi+Ee+hyRZtHjkwOMWAn3p1csoDBvFBWUIQrGomsJHFpHAbXjjiNGhNHcVw4Q7of+RPKDCYiw+6uKZiZGcz2TPzE6LlBo/HvGHVmzKSwNlGiQsmJDiH+4grkTXySYnYqCDHW9Bke0JuxvGRHL19UsrNIHiuy+eL97gcbyu0aM1+dIvUUWzOEEK3WHok2tw5rE9qEBF/xXHHW1rOgYI75AZRK+Ci8tRovkjD1fAuqsCpoTXo+4Zvdg8IGEwuzmKNT39C+lVtk4mAkoQFGcZqCXHFdBOTwuxLsOIqhNioLkBO87B2ivCjqGp/1eGnHD/kMOcC9gHK8/rxjdfgkwrSYs/ykTSBhth18nQEak/vW46v9LBVixKECdihZxeNE8INSk5mCeUIDQXoo1ud2GEzicSFcB/0RRBAvDBe9xRRFeORGIszzEeI8HVAXUs1fIvUEBujEKMPK3KLo1gwJUF/EYh40swUeAtsCgwBaL9/tXCApQgRLv4eSE20vJdg3aufwhQIV7LYDk3UCgS7A8JMpL0PVyEQdrFoWnrCfvPUWPIlHt7lzCzq48eDXfxQGrCiPRFxoKUMXWGal39718qKmBuxZZjF53bUN08S3AjupRpIKjEPDuArirWx+HpiMo5CrUKKhef1Lh7dzRZJ3nCWjKEuvnnnbWJwdoZDyDbTzCNiPcSqzFKu4IrD0UYL8t16AkC7yzL9kOxZhOF3CvGBeFI4MC5q8oQH0eLuLIrvB6hZThUXAqCpDPUYCbtD2BsXn+EOBJEw7gGycU8CBKKXFm0RaI9RioIC2dgljs9C3AKKGwfqUyysAzWRTgVw4QsZ2C041Y/uTp/ToBMiIj/cvpP3+SUaA/O69+v05MwIfcvPKG9VEnblYGwdTsUYB0f9A/AvSmHIU0O+wlrR5tOcAvY0F5DpFOWjPZPwT4yIbLZw4gM8CPHOBnDuB70arPKFAoHeWTA/wIUGX8ZfBcSnz8effflwAZ9/f1P8/SoQueTslS3q3xv+cAfo0CDR71DM8fCbdgVO94vvVqb2mN254DRjU44lwfc10TjgIf8LEpx/99FOgfBMgnPEN9BHgbbD4Y40ogbrtFAT7YJwEMYPH4X29/+PsoUO9M4/V/rQDzyQGWVtATjJoXwcTu2cpLS/nHCjDXDAW3JDNJY7jFtwA/OcDLbOqD197QqM8cQCM5PLD+qx85QGip7xygPx5RgCYbR99vf/isAJNT+h9zgF+jQP0Hg0L9EuDXHMDVLRGoTw6wfOcMvXoxr1x/K49/RgH+3kL+vQJkJe4v8/qHn50DZNU4h3N8/pEDNK/tC3Z6iwJ8Lc/9R4AXsUIxPTcqZ9DnbQaH6IYCDO1Taoji8gj1EQWWkPoMRnlGAV6y9yjQjYwC/FoA9LxqUIj2LSyM7QUFdVd2KEDp/Spz3TTncCD2ssrdcXKNxVb8XgImc90oNbqy28CwCQ0830Udjb3/XkDzawmYcSvThlY5ezj78bLKenscje0ob+AseISkVqVcDO9OHlB7AV4fS+P15CrZfRYAzXoGJCO9Hk9wuTAqlWGYfTEMfRnDlTdJnFPJkTPktfOE7rFHwXYFCrC2CQpsk61I5vEn17i5z+8FQPPH5nUxFo+vJWC2WpzOXRSgwC9ajMNNrK9qjgJcTM57yfK1EydujQJ0/SSF6lG7ccploWTcd2IIJSRmnK0BBUgWKMZTVf8YBVrMnx2cahrrb8pfuuHktwvcRsDynp/jxZi8pPkeBfq8/sgBlqf0Rw6wmTk1lNTCIhlPfqEAWUn81+9/+JMI8GevAdOu6wOofYgieu4PJ7J07gOYDPZ0wT5/9OQs5izYusBRUX16cMTc7jFaSp9cHGzPGP2Ny6HCL1TlY7icHgWxF2X9GQUKu27gyPHxfnf5IDNVKJheTyqpfIIXr8UKY1oUJskZDtSXzpE/CFC/3CUScrM5RzqBxZ5EE2gC4cGTSNAIKEBvkKpgvu4k0o7vFUjdB1eFfVBciM/6Iejm+EJRJVJBQhXFo1MzEfsox6PJPaizjwDDLN4DCXK2BpuSUWxHHgVJWmED/vaJ0a9jvXOM9xIF3Bro3EPpFcQdfRSs5whVZN4ll4jL8oT1QYtxpEx+SmTavoGXBT8EGMjCCyyGQwEeRIxmU9NRYddOKEC8QzEa3ZnvV7lRKLovAWK8EYGjE7b6CNDcCzNY3kSO+giwOuQiWMIKxVgKWJ6pbFuwlZyOw0x7L3d4QnF+5QAj4OYWPuc0GrxIZquoO84kEp/rbwEGu9Phv8+u/3lt6v3o/6ssAvPTR6xx2+9RoEFpP9akm1bFR4CfHGBA5mdwb/yPHKCcrfzPKNBwNThrcqDyGBQzpKjg9ux1wvUCgHNt39svPIsY3vudJWY6xhFvuUBYV8jAvwkosC8Btiu+Af2mUnFwtR7utwBDlYkhD1BQAaXyYMnJQEXHm7Qm12te4TNgvahCLrBp4tgoQFWrKRJSVQfkZpwF8PfbjoqeakuTDY8CVGITyxNqrktkTcDoc9OzKMK6sIj23MagLiMU3/2108nznElgi5eeCu9Oa5Gb1magH/0xDpYGCqwp2fQjwGDYdi45lCjerxwgrF8oZHeR+6CKry7+CPDa12vQT3OKfAS4fWgXkLk7Rz45wK9pgOod8HqUDgVoSQ8BFEoeq6CJZgrhT++R6/F7GuGuKlDYsXD8CDBqvb4gwTFKwGedJ/kIcG4NKchhgeULYqzf1bzMwE24V/zJATJ8mYLFZyjAcDf7ZesqYZtiqL9KDvBnrwLTsjUbLGbPeewDE+iEt7fRZxToJwfo2jsR/hd5d9KvKLosjP4DOaAXGII8IEgbgAozsUNRbGhEP/0NwKzKfc69d7+DzH0q3zOp+q1cykIUiL8RT4QnhgztFqdW/UmAYw6w3trXgBJrFKAgomj4WKsDFkIp9vGT8Z3+TjX9N3C52y61RKzUcR1gdDeabhQgo8+mP8//GwXo75Q74SZaG7wmFU888dnKGi1X9tgDNIxDFGTn2D8EOFSBjj1ATwZPjznAQYCfj/GjB2irfKqxB6j7DCeptjj6TPAyaDZ2i346Oze3xeC1KKa0f+Amu3H+36IWfghwqAId1wGu0vqipfyHQVVmk9iRFiiqbw7wwBOnfb+En9YB+ro6EcYqUOezVONwGlP3sQpU8uc/eoDulXP7FeCQAxyqQE2vlGNfD39Mf9en9KzvuoPHjwSvObgh6bvMiP5d270cMvYA9SivP/5/9QAdBah65JsDhJq8/pEC/LvE5T9LQIERftmt9bcT8BdfBu6H2wbJsbOL7P2JLEOQngxspnMbiVYimda28oba4ZFQB/8tGKtY3MJGMZBA9BVSYzWVjnBT5L6vyPG0NKwlKSH/6EhAV/4xAfCuM0jEoQx0XipfAiZSMksNriYKHKmPWaSqgARkEgfJNE2RgI8cCchckzWczWZONrc27IzQjz9wyg9IwI+JRFuYxR7qvYsEPMlIwEdiriCnCImTidWXhZ6SFm7znnxTDl/Pxu3n3Wsq/mw2nWx81lUOj45oJFsEcDcu6m0JV7YgRXpLj7JxW/QzIKy9iWTLcX/XPu7/5W0tSMq9czCWOX+CB79YxGkizC7GoiMFnLIlEnCYAJj5SNrT8mnRyfMFtREzMQ237O3E6fuCBD6dlA20HecWIwH3cnCC03qPBMwCJKBavr5loJuOIAFnJ7OGm+PZJMP3Rzc0QbnAifsgAdWu+yYBb5D8WAhIRLqf/77/ayGgvC3hRmPQkLwWs99HQIER+V91a/3tIwB/dXmN2H8BHqQSHbo+dSHvZvYGclenRZTPkID5JRNAZ60pgd0OyXJ9zo6gvQyh74iOBIyz8wVUh57SQc7sL0R9tTdQtjexAKo4IOw2lIi3hidLh8wEybfQfCSREEt0oNn4c8iHU9AuCRIHfyUT7Z214KQWYk9hkYBFxS3BSx9MEbEK1Yd7vgx6d5TpkJ+5OoHgcPqWgb7suiNL4YCEuoQfDOceu5yIrtaBoT6kOHyJXkdY1s5AS3Mkb9M2XwIqs8e7CK1idye14Sf9EAc6jj6LfpES4XhQjk+OjpbuPied8cH9V1KRDsV1vSTLdH6CRZHi9u70YUeS8/oOTsm+C0i5o6ovd9EbFDGbFjA9YXjaJAES8C5QZCRgefSR4HyOJFy7bUfqor2DXTocDWnVMuS6nFMYvhpTEqh9I5u0K2UwH/IkxoDHy78EDBQMxz9SLRPu0xPw+pJIRIWtizzALSn6A/8b3PHvne92B9bngkS3E//3EVDocyZ/BgEl7XckAX0h4uNIOk1csmzDPZLCQkIsd7sl2Wv+GeyjwtDhJN7VZCOHAaizDYNsT/vFp9Uhhrn6YeLodURSrVUKCej/KwG9/aQrQHnUQLqXloF12XNxVKi4vYadPMAtcrqAlYoEjPZIQO+pIgGLBAm1kEIR7HraIrEE/Ax3JPoSMFAOotCPofSAvEwk1qNCAsYmElDT+YoOp28koJvYq5GA4czeueT+furgJ/3XJCuC14QhCejeg7oIQ9giEZ0VEvBa1DRY5OkSk2uRgEzXxVCvJJnQORJr7AQTH/HxJxUJOCcCS0cCILmGMtDZ2q/wHPP2FlFSJOB8Ln3oaFIjMblPdgFiroU4qCj5Tvhp6YA59Xk6PBFPJ+yM8oFMDkhAS0MC2lqZjwQMxapv/XuzD6A4Nb5fQxmo5URrMC7VK4bjo8rJ/Y5kHQkoEbkmB2aNBHwlPxYCXrX5Buwuxv0XF7+RgAL76+Z//WkEdAKND9794HNXuSo/CJheudgNXxRoG5uWxySgn6BitHMYqcHbZITYVZHtYxmo6LQqCT0JCbKM/eZnAg4LAXnJ5ArndW+/ZaBDI9DgSO3vmsV+rGCqzqf0mATUzY80EjAU8RkkW9mv4FXd+W8Z6E8j4AcCDmWgIwFf1kTXGOZ5Dtg93ke9pNnLmnx78v+tFYygLie0M914Oy02KXZMAjq8gz/rlC9+k4Bxsr+MjUCHJKB/Wx2WYxJwKAN1ytuu1tpcY0cC+q/7sf4OARRPfDE2Aq257Xch4E9JQCUMfiQBxxHwf5eBnrpKAfPvhYBDEnD+kntC/isBv0nAnoBqYU3isRXMhFc0MF80Rfydc/wuBByTgEMrGLNDAg6NQKOT+M9sBcP89bv/LAGnHP/vLwP/CAKyuv6re8G4zgbuoPetMftBENYcw7MsFZGA1xOSadIofR3oHH8frWeCsVHtPaT1a0EyaZXvjI1C59CekYBJk75TQ7geS3jGfStRMu0JKJgsXDQaiWb3gwfslK+gmsyQgJMTPt63YhUa8WLS40rAIQtYTXUk4D5FApYOn0ARqUjAVTnrjEtn0lAeXw7JPhoSbX0jeyg2F7PIGC5nDPt0XMPTakiRtAISsK2LBo5hjeSzVvh6PqK0g+d5gz9z/kw1uifu/7FgtTi7+V1tRAf6BvnxTOhkbuTqOAbwfrRw+1AiATdrqYImbRckOeLd3sg/ffklWSEBMYK/jysBr12mFWMrUH27xddz8i06lR21M/J3RcMjuTtFplyRgLfzdgO3u+PSYytQ17ydoMq5ebGZxT+GwOd6YcWJbc6Whn6uajh2SMAkKZCAW/12gcvjiGT1r3Axqv3tDvmqxAharJCA9h4J2GysH3WgeDVCousbi/zelYBTbvqnzAHk9V+cBTzz5yMsXF0m4a4nwftjMDDz+kkBaxfJhNGQgLcyHQl4Nw8qCazTCWb7TiiiKNlh4HXpV+EEkkgieo1k3NKfG2irhVgEAo2EUw1OBCunORLF/Ry/Q6e9wVbw7wXPFkljTid9jdhUoMPLFB9vsX2vEs2RCYQlJZMDlWG4qflM39sSCePX6wmoUSQXkdLudLJ6n0+ghr5QwK5yO/KBzxKs++ZTRNlMvpAbgwQzzLdURMwDX49SHrYwX1+QoAMBT012g5njvOnwxtQ1mXJIvDkzpemwriSBnPdPDrSJ2H/Hyk1ycpogocxHi6+ve+9Ssm/7SRjniVQAd/FzwljZHbcnfQiYz0DVk8v5g8+fTWloiFuT+nmcQXgukICcjqTNts8DuPVpUkCj91m/rXgHpX7xJHIiiiGi5VPgk41AR9VyciGN7Et9DeGEjARM1hwSsHv2fSoIhrdLu/3AnPUlEogfyiUbQ2R/zgLur1SH76cgxuHk0/4+Ak456ZcNLPrTmoGCmyEBDZqPwT/vgXysTQ56vECCDXWgIKzPYM1LJOCSQVLwp1MIDivhe9gaTk6i6RM/w2WMxMpuSCwtRQLar/49Lm97fE9j6gR6dO3ocJfKQEoSZUCkhkNyFbi9M7eowA+ODIn0FB8/rAR01jkbR/arJ9SqwXOIUC8SyBs5JfprXoDxuOH+7i1JJW378cG5Xek4qu0qJY60kmB+ZmoSfB5PmTzj+QqclYX7945ql4j60wAvU5GgLNtnxpsICVv5NR2Fty2QSzJHgh7VJg5PeGsiT+2TgRMlSNi/CUgmLovhJWyRYEt8veS+5ki47XZ3ks+iAJRnXdGBx+L+O90TrwnGkSbhMZfcMQs4EygkYHZGAvMOEtBm+tryQGssIry4AExzgsfL1CY62UbUeSRgJGfyNwtoiTK+/tMbSfdoogQc0/lBwHj5ScHXtkjAhYTENLLDBpxOfMdB69f5SEDN89k4pLnm9xFwyvffqv8ZBPzV3UAHAornGUWPWcDX+bP8mYCl40yQ7Xe2cN5339I2xVkbCehfnfoyEpDNux8EHLKAP3UDHQj4XjhIQP9KWSMBhyxgoJ+9Wkvmoh1MZEckYxZwmATIN38R8LRad0EXtHw8ZgGHOfDjSkAtndRjHegwC8KfLhpX2+7aIuCIIdBu0Gcxg1SbBtxmocRjFtAW7ebbDdTK97lGDu0HyUdxxJ0/J6mmPPk5eEMvmIGAwxz4nwg4rAQcsoB+ZsvdOAtiIKC3EnD/v5MAj0jWcvb6eRKg83pSukaKWwJ6navFmAUc5sCzioUEHHrBXHcIZ6NfCeiEBhJw6AY6ZAHHWRBDN9CBgN9eMD0Bvf1yUvi20H57wRjGbRL/1A3UIK5Y+OHjpY4EnCVXJf7HrgRk/rov/WcJKArcHzML8Fe3rh+XAnpbJBHFRZahSaIIq+hj05l6QzIVWyTgja7sItt2b8Ho2OgI28UKCUj2eW7k2jGHu19bJH2Ys51Rla8SmvZlx+lCQgJeGoeF4/Vo0ptEeO8MLlGQgKcICQgTJOAlcWbwMDqLbObMxzWWjwrJZLhOnNk8EtAOzQ3kd2Eeb8rDuzO6LqHhZCEBE0VRVWOvksOYBUw2mSoY88xcwym4I+EOjVobHX1roSnTfvL69F0bMAv2UPolvp5Z+VYNtdueoJn00yMmEhIQFkioq60TOn16oI8ELLkUty9PcX9XjlnB/eEuyOYoQWpsmeAEpRIu4mx1ft/HLGCRBhqdqls8IWc2kva8uln0RjE6ZlwKeAr79p9Wh6T0w+MGmsLySLK6zmQjXRZnOK1P8yJ55UhAEPHx7WmLBEwhXBpyIdXQMnsbgxb6LwIeD4QeC0GHZjCXyXpRJBWDBAzfcQvl/o0ENBXcv72UlNB6+e8uBBUF4Y8ZBkj/YgIOWUBPviK5JnMkgUJNWLwVPKd0EEwmSECrFGDONVMSTTgPCaY9CrBYvHWFlVQvv1nAfhE6hHnTkctGvIH6ckU6bJatTO65LYG2P2F4uOl6IjZIQI/B30SKOqnJR5/K4EzKaRwuo4P8EwGj0EFCxdt+Gc52wn4LQT/+YQKLqSbT0ZpzXaKe5+exEBReS1kgpSAuoW94T4eujOHjRjy8xyxgFL5x/55Tbgez50yi8QbppeT6Pt/Bv38+JFLZuiMSQ33ALAQaw20Pw8MhC6g3GDLAtd1/CagJR3x9pSPnYxZQbfdIQI20OYEWt7fotkhAKVB0fZM+PzDT8GYIUYDbH7KAma9QJEolJC1Prw+AQTiS0J60HZnW9gMWE5aPw+vWZ8jGP1BjIWhkSPs7aR+RDPrNnmD4eUOSyhn17Jv5sBgOXxqVyAyS05NCKQ5XF9zyK4kYIG3H0TCLW5XU9bkD5Z2KRRTn7X/9dvVXnlMi96e0A/3VBBwKQQcCRtPIAxJE1wLsrc0Wkca66ZeA7wtDB8e6xnBMbyJQyAXfw8deuowEdEwGyUFuSMahENS+2EjAXdIAWc/9M37mnDcJ9gyegzPN3oJxyLgCFHPXkW3u1WCSIxOHcY4E1JX1CjQ17+crKEio011TYEaKVxxVnzods4BkteGL4MU6KpkuP8FIQPAjZ0d2tDEB8n7XRXR69/MqmvUaDMbsW/zSSL5TKhpgCkjQYA41EKGIlmDwdUNCcY6kU1VujeGwggS803a/fLXdwOyw7+goCPAcGwpBF8IWiSzISE6vz3oqHYcEXFluPRaCjgQ8r3D/hbZcgrnOMegtp0hA+Xq4grLzhSKwDLkjbFC6oG+QgIEbezp58/h6XFZGAvIZEpBZIgGVFYcEpPc13j55LQfbMPkitNY/CkF1jETpMFtsL4TSnxtYNBISGrZI7Kh8ZiMBwetcvAZk+HtvK7NFsAqb9DeeUzL3v7UQ1D7436WA/meNEikdfzUS0FsDkqcuEgq8Z8HG3mR+sLSV/iTBm1OF2Mu2u1rT6HMZ8EdWjcNm13baXaSqMQs4jgNktPlkJKDbtf5SO9+2s28WcCCgeLSdYLKOxe9SwFL5yGM70JGAeHf8BO9A5OkxC3jLpR9LAR22H69XtfdvO9D5o7H+/wg4NIPx0qj6OQsYvNofWcCN0+Ta2aYxPrwWSNKARwIOhaAWPUOSvbN2NxLQTnUkIMfKzFgISlMg02Mh6LAUUGSOfDwOhPi7Hahf3yhVq5jbv2QBBwJ+1h4ScCgEHQiotbVEexz7+mYBvePzX9qB/pwFHJb29QR0llu//ikLOBaCDksBf2oHOowDHAgYLt7HfyYB/zqH/rMElESW+zPWArI6+cVZwOO22kALSLzUqc6WcX9yFCRN3w/0/ekH8C1+EDARpFAwRDM6Qbz3FiSJ32puTFpyhLPVWj35wp1xMpGAdaH0WUX1szOU15GDp7lBIh5fpy8Bi7e9oDdPBUnorhINmkeAzx8KQQcCNkKHBDxb0c54z4sM6luF/7OOSEC5u9HQyJZDNvtPrhpriA9w/gRmkW00VTZeRErgGJQ6Sfxc7Yxlsm3hMm+QfMV9Vhv8VtpDNV3hz9x0phpv4E9Qr4hWpH7VdcbzGDyg3In4/BmFBKwW1QueHjHp9ExmfXcb/psFzGIv342FoM/tfRFv3N3sbkyKqoBTxGp0UuVIQNfF1/Pc2Bad3FhgjCsd0FCVC6dIVYLHw8IzFX+veiS7HJCAUro9wzGt5nTKrJCAOv/6EnCTu7OlkdFODWVa/igE7RjzgsTN+gZrFFyMDY0ErBhqUWSNNPt2g6mmuUkSTXhfjMcB35+ifVskC6LfSEBJ5MU/hIA8+dVfqzTaAczTHcllv6gLUfWZAM5jgQS8zD1mJOBiVyIB4/SAl3b3fQHPzJCAnienZO63F5gVlViEyWzPkDZsb2DY/c8DAVUuk4DUT66IjlOvJvv1+Q2m22f5JH5fE6/YT2B+eE2LkYCCUr4wsGrkeCSgD1kGi5fBxmMWcB+eJ2MhaHQodkAMxsZw+BgKdHCb1AKxvX6Ys69heFg3OwwfVSSYMfekGMy4YUhzsPFZu0Sig2SBBPx4IhIwTT5x5K1dZiSg3R4YDCCSnU4mYCOBdzaGh+dHcyHGcf0Gt7uJRbAt6wtp0hL/vp7j9kh9yMkrPz9gdiswvFzHSMChEFS3KpEEEwe3vw4kDbYtRcURvaZUUnjtl4Bw21FfAiqrFfJBdQ99UV6Gp7aX4/Fe8N6FXJyDDD7dTOLweGhy4rX495xEwPDZYT2VJN3hS8Bgdz64IwFnjzkfB+vpRCZcLuL++/3EwLd/+H0ElMQp/6cQ8Fd/VZnmBx+ccs0XkSfugezvzRW0umL7Yl88Zw5u9s0CQrVGsrGUh9hatCwB097eycNBAtrLFZJjdkQyPj5iOBIwWr+QgFdqfgIj7zsOnUUX8Ez6ZOAxAVeE2gkJlHCrBhRdYYrwZCFBMUBdjYWg0U5BEu4zXwVNsV4FcGfc/rAWUKcOPP6sVxYxZS4AdYIEDGFW5fj+zCbgnjskYDpFArJVtAaVs38Q8FOJc9CSjKNHArYJ/r1Z+kTytayUEosrkVSLSVOEmYQEtEsuQzLq7zjgebwSvJssBZ+iWRJFeyknBvcXAW0eicwv1j7YwaOOg+SKBPzozxW4kwvun76vlni8uCt4yh6vAQMBP1ckoP1YIEW1nnzF7QlgtNs3GbOAe4E7weySfeiA9VydtG72zQKGe4Kki0MkoEvfkcYnkO7EOvfddlZI1DEL2C1L3P/t7U0Hk+PuS8DF02ILoJTfSEBJlPjpH0LAX/21SsVn/1II2lafJPjAgytGAu5NQQGjPv4gIFw/evDZuULhs6g67cXYt4DyhB8ENCS7HrvBjAT8Owv4UzcYbZ7/KASdvT5uwDNrsRgJOKwFHLKA41pAZ/J8B+9ZP4PwZCCBBgKOE+Hfudf9REBfs5uldtfby0hAj25/EHDoBxrw+FDtGZUtknMxKfyQ3afaDlo+oD8qR/y9i/vja7wJ+qwQY1/hJ/V3LeDQDWYg4N+FoCMBh36grL+akLEQdJwIL575bz/QoRDUGbJySYivfygEHdYCRqFy6MZC0NcjIvE4E3Ci8+qXgMlcuZB9QhxQ+fOPLOBAwKEbzE8TIezghPszZAG9ran9Sz/Qfi3gQEC/TJGArFN9J8L/cwnI/88QUJYZ/o9ZC/iLCUi6Wwa5VyCJurnmGpka7KBIDkisS4bkmmu3DxwtJFS6iZEo1nF+gQzPjHgjPLqLcdWCHO5hbhWbsxDmRl1XJRKqHyq4WiIBo5nCQXvtLJI0n3du5JlZQ7sXFnR28pGAOnvEwFKgrCKlyBkMycF7SxnKTpxY5/POuO+LLVx4HUlU1CGS7uTQcGl0h6TmW9WNYOUc4NGWSMCt8lYNOMQJlOtcJxlLd4xB21ULxyWx6bEdTLOhD1CWSMDk6SChCnN7gnIBGr3p9jljnDj+ASeD1+ONIqr9iAzlBe39ZpGNpiMBixnuf9V8FmRzs7rcSObOCQpIFnG2U5CYmbEt+iGLhGSnNwbKs1VQwfVZW3S6SkEwMM6l4f6wHDp5zPH1X/kACW7NvDjjr2/ZYPujUNohvl5tjwQsX0cGzo8aCRhc398s4DP8IAEFeaYbF5a+wMOIdZI2aY4EXScPyNf7fi0gmQlGkMctNAlnxlmhvu/GI49vUO3WuL0s/40ElGVO+t86EoLRtBwM2kVyZYJ/IWyobcDaeiIJ38oESXWdT8HbdtMY6I+vktP5VMIipaYELB3DH31jX0FxKYkg4PYCCSXqBjb7EulAmVAyBnFnCeZrGcNDrkMi1u36A9ZaRnLerkjCp7yiwNpIIoHjAsm3nT1f4GxBLmB1V1SdbNsdGNELwy9vSelEudkULPxapoPCxPC1ikoMX2saiTSjaoSlcuiXsc/pOCooDAdv+OkEO4+kIrjukLRUvT6AQle4Z9UFCSjOkVw6U3xo4BTcK5hGNHhzgymiaupa5LI7C2D3Ja0B7TQYns8Ob/DNAF9vOqvvJO/W57EQNNjJbd6X6Txg7txwe6vXS9d3Pock0xdIwKhv17KiHQ0OJUcVYyHoWrT7hqZTKoatRzFk/jw8QbdlvghmbCsQDl4KrCsaj39wmtyJocwpsO/tpIjE1f4yZgFdy2Lp8LzC8FagPh9w41QqoteKWo6FoGT7QsImpq+TTR59YN45Ih06J/+/3lp/5TklCP92JMQ/hIC/uh3MMBRQfWI4GJ7OzZJMP+X8mwUk13pHKjgUYB0Mhg5aq2bIbjNdgSXvkGgXrrqT6tSuYLHjkBTc0d0R94AEXARPJNJAwOcuOsPMnr6LSDXwHJAu/haU9YQrIl1GUi53+xYWLYWf4UhFAk6mPpKsU1g6WL4aDLeigwaatepI4O36hpbbzzcLCLmzdYlzQAIuVIOOA0aoLmQSTSmYz72GwOW0tYhK90P9jAdTYHiM5JsvzhbMshVXAE3LQOgmWoJ6spoCnGa7I9R9nYK53zZ0dD2LOdlaSEB/U70LuN1llWxPPaGGLOBttr2QoKUCsBYsh+ecUneEufoBzAyzLgLNQMLy588adL9EAnqUtCTnph/s+YJp38AUj+dAQK+54TVBjJCMAwHnYfaORwI+fPEEejz90GMWkF3YOfginiOB5CIBzwsk4OzzFwHpCMk3ElC7uBg+d+cMjHPzpkObdi+kY/wvAX9vFlCWReFXNa7+3QT81cNrh3Ywk/SCpDoZL4vIN7H8ZgEfEZJnfayVcS2gd1m07khA5tAhsc6my4xDAaWzohaRR/nMl4BDFlCIXt92MOgpjnaD6gA/ZwEHAi7UtRd8os0PAg5ZwGEsPJxqJOBr1X5GArrlWlHJWAgaSv3+3vbM2A5mGAvvH2wPNP/SZwHfxpSMWcArzwnBy5wheYSyzTUX73HfQtAhC7ix8KT8iYCrNRLQcAokk8k395GA5gbkbyGodCupQOgJ6B4mO2FsCDoQcCwEPWtrMRCFnC/GQtBhJMS4FnAoBD11SToWggYJT9214pA1ASvADwIOawF96/mDgD+NhXfOr28h6DgSYmwH8/9GQOMmULHXNXj8N9fY/I6E+HstoPKmlTi8HYN/JgGF/xECsgxDC/+WgP+ILCBH87+4aM3aSRs4QY5ks8XIMuTEzKF4rZFYKjXrjKorPlDuWyTTvUMClguqhFWxX8TJ0+3bp0gxErCfepcI+ftinPdIwOvyhtt775GAXXzkoNAtK05YLbyMBGyoxQ8Cvg4BntDxC5/vSB/XsJRbBSfujgTcdUhAy0r2cLwyc3qzZk+dkS4JDTfbdUjyoDvLsLK+EJQsTDo9VDPVOEz5FPJW1OPskXWCsQ2QcCfBseksNPH1zGfbIzQxRqAjAWXhdoKbONXoJA5ywZB3RySgyupFtrT6phfy8QV382bF6dwOd0b4cWo4l/sFST6smhuWq5ygXhhIwJmKBHwsqwLu76JvzzJFAgL/quChCRadTYNONrYeEvapgUOnjxW+/rOFx7852l6RyMxJxuOFz692lEkyu4tc46kGDJKXseKsSsKlYdyrGu7Z0ibpUZx928E0y0SPU3eDBGwXMe5/Ags69T0k4PJDt/CwKhOPvxfeDUZRblA0Br4fxuH3ERDPKVb+Y2ZC/OJbK1e1x5GAkIiHOymuhwPMmUDs1xch6eztegqWQ02LqL/kkxXF3sCJXIGOAg/Dny37LJFYDRJInh/UkYDk0op05NhHVR8IaC40vEGdKiTlQMBZu0GCFdumI/lLU0GfT/6FgPOpL8fBWcbnq+l8D0764Ej42uD2n15JgR8HEwK3J4bTpXouwGUZgQbgG5VQUonh26um6YhKa4FsbtEPAtIJvp7LDck1rAWEC9vsfiJgkG72KqkrfLy2f/QzvMXaHQnopU8hHglI+dkbw+M1EtBtdzWZaCIGujFBPD6bw4Xc6xa3t/H6IjVZ0fVLcWC+WUA3RgI+mUCDFZ9RNBh3JG04LQ+wyGUkIVn7DIkP5yeSUOXpEEMDmVxpXoFYtqYkPHyQgOLJp4AcJpMivHeTC0mvWQWuZ7M0+OVeJ6Djlp3XR4ojbeIDuZ9aFgmdYnh/SA86kYr5GzyO+s0E7BtXTP+UqYC/+muV2l57oAsCT0eCtl+SRhcdUGQHSfdi5R2J5LYA89V3wDSeLkM09pqA3ihIDKt2ajJ/iWuY8QlLRx9fxnPMQgJaAhIwNI5IQN9GAlrd9k2Da+L25o/DDs8Zk6ODztgxhIv2L1BfFEtATX8Q0Jkr+Pe1vpC03LUEHCXuMGi84DkkIR5hXhT4mSv7nP1a5wCc5wUJaKfbO4ngqcJi7jRxED+QiPYqS2COF3oajvsdkOWbWoDNyxwd+TKS8LWKVmBf5g0SSUfSGfUZH99sWhLqmXgZCbiw3XcRbt6uSsrjeQO6SPD1Nwr+vc8cX696RgKGys3tyIFHAprUpaaj+uq5pMqQyApt0kWY5E5KVh+/BI/NpgToj/vNApJJOSVB80TytfsSYDZHAgZl7FnES7TzNwsInKyTDyPmMF89keyuvbuMhaD28tbFGMT+fxFQz+FDInqD78+QBTRfPhI7oPa/jYB4Tk2n/1sLQd0jEonTHgoJ2OTlEsM634OP1XD0SMAhC+hlLEs7aXVwNSMvzYDuLgLty74saJstV34JmB5aQVOdQ/vfsoAvc8/HYyFoua1mGPhcVbzOP/adVt9LL+D9g0iPawGHdjDDVMCxEHSyxpvmRyPCtyPo0A5m6AgaPUjDaGZMPcYsoEtVk53GyO0l4LfGtHDWPpKz6Obiz+1gqtOzCQSNQcK9yOSiHVOKDyh9zhW+5ODPc4qfw3yPBPReAhJzWAs4EPCnLKBpX38QcMgCjmsBh5kQ33YwZ54eCViIL7wmXFkkZxwgSYdC0CELOBJwyAJy75QUYyHokAU0l41MxkLQ/fn2JeCYBTxoyr/OhIilOfhX3J+xEHSYCjgQcGwH8/dMCPdGIQGbtJqDF5pKAf/UmRDM9H+GgCwrT/+YtYC/ox3MkAVMEwoJqGyDAk657ZCsq96dwZ7iD9QrCkmni6FszNafO+yd6yLe7Fskh79JcrjaH4tOLzC7G+7iVcJpc8THqx4SMJ31BGxKJEzGv3Oje5Aaiecv6M22ne0MVwx0yMMQibSmzq7hBEkFeSQgAZ8iEvBQx0i8QkQSUdaMMdyYpqHKFCTq7Ky6xlE6HuBuP/u1gOJbNSJa2cDNE5BwRxEJeCnpF+SugASUhVNtqK1yhHEt4PmNhAplgoTTWkKyp6nKBgTKE4pbodMb74EEtCevF5Slhvtv+UjA3bGooRRhQVLq2Q9h8JNvIWhyCN61wWRxAeV9QYokKvtCUFOp4GxuFiRbvJCAK+lGw90hLkl5syfwDff3lEyQgE7zlo0Lh4FlPZmaZNMxSMDb68XAjVORoKSeLY3dAgl6O1xtsqkl3P82QQKe54Eeb6KmuxvWPXnA83jD4yvMkIC7dYwE3DNmnD7T0914vPkbVDOvzypufl9HUJbl/g+abf9DCPirw1VboXJQlgGSK930BHyVBai7RIxHAi54TgS7bw8D+YOyyOP9eI5ZwPB9xHBJK8oSZqtEoqOFiaSpO+0OiheINN4gX6r+gFYGa+r3rTEi3F6aaR9YbBo5DjVu0pH1qZ2Bm5diEZ6v+Hh7y71g4dFyEd42SCh+Oz+CL/VDryWC2xc+Hwo8rZiQKJQxfF0T+wKLwxb3J74jgewHl4Il+jQdPDMklzM5IAGvnFTA2keCBmKZwwLeMgm0oh9iUbZP0GYdhrvvDJ+vvDMGlH2D4bPdF5rW974jarcUiii/TL4EHLKAodHIHXEn/TqqpybRoT5pMdzVuCcoDm4vmlbHLwFV/42kfh+RmKv5VoMDPVHIylq3+tgORjMuFB3WByRgvvtU4N8p5MN20gpklSjfLGD4aZt6JKB3yyc0rNz9nczjNRKw7UfChUljjQTUJpwUh5e6hTELqBQ73N4sx+Nn3M5vmG14fH8So/19BGQ5TvxTsoC/pRBUYVI85tynWZLXdO6DxdRIhO1hl5PpAQlorPvCzzCWBVLHqw14zpSNgegSQ/QNt4L5IuX6rxmQGCaIERLjycYjAYcsoHIlHxLMyzrFT6K/g4VzRIId7jXGmdHjDfZ2j9vzlQmGt01fHG1RLD0SkG40A2yQkDhP382JKRwu4L1UnoazJ6XkRiEBLUmni2AWSDWhzqUKyuPZFJH2dvD5j3OKnyGfocPg2pNPiBZA0v7vv981kneDBJwbekuCmyRdxizgjOXbGBRNvJP6I25BuTG4/7N0pxJyRmJZjMcWoZlXNeE+PwgYqRQS2ag0gIVaNATPCSSgbiORneRGF3DPtv3YvkMJbqFN4zEL2Aalh9esyzSGuYjkM0kL4J7Td/ETARcr+UOHy9VOJ/w++64FjPA2fyHCKkpB3ZYdHey6vhD0ifuHVybcv1RGAh7P3BYhvvyQMCMyklVq8fcC/7sJyHKC+KcQ8FdnAcdC0OaGBIx5xSLrzbMeCejQMZVr6k5FAp5rthgLQWdhawWsLk+J9/wgAYe1gJ1FIQHPii//1BHUDejXknwW9jQQNjn/HQoxEFDZvFUSdp7HjASUu+0PAg5ZwLEQdOEiqZz1mQs+jCsUPxFwXAvYTnxVO9Ttc8wCukW9z7Xt8lMG/AMJ6E5bvAMId1scxwKOawEX0rz9DoX4m4DiU+diX3EntXbxeRPvq4VIjwQcxgLO2bUcu0Sidj8NhfDneqOOBJRS78dawL8LQT32dPwOhRgKQX1wfWvMAnrP6kcWcBgMPxJwGAsYAhJQ3XVyPA6F+DsLOHYEHQbDq3kzI+F2iwQeCGguWip2ObzPjVnAYS2gw++P37WAvnPG4yM3PwbDD1nA4H0P/pkE/CsQ/M8SkOMl8c8gIIvx26+9DCj77QZq74NkW/iaa6yMGxJO0JBY3gzJNRSCnnXWLpKPclaN2TZ7fgtB+SyvDZfb5lB30oIkHIPE2PtOCReXx+3NAySgvEQCnreNVWz2Rp8FZKUaHs/1gk6yOxIoXPAGnNUFkmprnMEwFL6C9mY6RfKaIAG1d5FDq1EmSd4a7s/SSGi4rFYO2VAlEq2sggM0hWHSm8sGSWTnJINrhffazJ0iuewLeSFpZZtOtejUGS87yOEUrPDnJ3fSjYt3RALOLRKndpHLxjaUnnC9MQZJyKNbGn4bICEtzypGAsIr/hIww+vZ3Ygs8wRXN0YCXuaz2ogEJNwpUAidyHjRMDw+wNdT9e1j9uZJNYwN/SVg8glP30LQ50ZDAg7tYGZsnwXcqki2U4okTuuAHgtBk2uFBBTvSQ3tnLJJdlBCa2wHgyjX8Xh1SMAzjwSs6SMe3ypEAg7tYNorMeMkPrzvxlKhb3C5VkhKsXj/PgJyAsP8IWsBf3k7mICsj3grCeUYOJuqiU3Py5GAoEyRTMeFKOINyp3SIwGpZFOBaiG5IoyGMFybRFcwTBlJdQvx92BHd3w+0xNpq6j6xi0lmJ1pPg7nh4lMJsGTGbOAkatMGEKLpQbq6yoWYxawwXsZOGdGLsBZIQFfT+0EavXh4ojb+zpJ1a0CkWlO4pCRMFxzjn03QJLg/qjWxCLKjNqAEtEM3rpjTyXaqUTSialUhI+pJ5DEPJ++haBONcnJ8qRVME8ZugiZc0/I7ZkBnQU2DnRjl5Kd+pzCrDsK9EjAeJt9gBR033EzrIWfCSgc/DsxD58HaCWNpHQE3P98Y9PgBzSSur1NvgTcb3SFrBXPt0j1+hzBvWkKWa7KA0Oa+bMC63UT4pA1qG8WcG+GSECn9Op+yAYFmnqf0OHi0CAPQrFGEu+4eCSgG/gMmEImFWMWcCCgacwwvAdysEYC6uynHxoh/0YCckLf4fLPyAL+6oxFzpx98M2NQIJj5aWEU9YxeJ+KLSLzgKQTU/EC+q1j48jcuQJZCI8MTPXD9u1WHAyfcy0BYzXF99Q6yDW5+tyXgJF7RNJF90MBejL/xOEe3B2pdW0/EhCKPZJSzJsP4EeELWB3Q4JuE3sNyu6IBFzdkIDL1cECteg7isosPn/St3TSnVU/V090UjIVuBAsVqPpSDAdDBeZSINFOG8JSG9nSVb7MgXTfLMk8hZuSniTckYCBtxW3pHLNlqDR52QfI3k3EcCunnc0pFmP+uRgMZr+sHwznb1kYCaQCFx37dtNxLQUJd4zjt+X9gZzgEc/dQg8RrvWwg6ZAFB3kk5aSmxhDl9RQIuOyRjc0ICqvdr/7XJYuKS3DuE4BnJu98/JKB9svGc5agPHVX5ziLT9/ME1hMJHJDWvYwdQT358iZRJVR4zuvnLczvPQHDy64j9VHbwUxIcf9P7u5OgtU6AydbciSwKm/3G88pXvrfOhRiICBVN0iktXB0yVtbv75rASdL6qIVua6OWUD3A/5yzAIOBHSTtSxrO4a7B5OTrtJRc0SiDYWgjBj9IKCpZVRASxVPO6fosNMeLwk/8zaHBFx2EwbvUaIfyHYhEad8IAGthJMDucKP4UjAaN3yP2cBn5zpftcCKuxE1gLXf4xDIdzO9XLNrz/XgFeMaeyqLZLzbwKOWcCBgEMhqMuySL5hLeD7vOAKv669y7gW0HsXUuwUKW5/GAoxZgGP08N3LuCQBXRerqdrm67kvmsBl4sjQxZi1heCnoVvR9CBgARviYXHdgd3XAtIjIlKA7Nt63EuIO2sfmQBh3YwQxZwHAoxZAFtk5bpn9YCjnMBwfmRBXS2H6pwjX4tZh0H5DsUYlgLmC225tgRdCTgMBl+LAT9x64FlP5nCMhPxX9/GfiHEPBXt4N5P6sNlJ6DxCu0vvAwLe7QXK8OyU5nJJf2ST5wmyAR0xzDJONl+A3s+eUizlRF7QzBTHK4axoSkCnftWEfpRsUgoQEPKVIwOky4ODpHZFQZxMJWGdImEar+kLFZrYz1JU5h7Ml4POJjQQUgK7gEoETp+rinBuUJp3gvpwgia5OyBiJ0JOI2zgkua4BiUZtD1CUPQHL9dsypEWSwb1YGT0R36pR3YoXPMIlkq/RZ50hz4oT5AVv04nkzCxDzasz3N9PUiRHAx9P8QQJWH7w+fs0T43LSengFgVI2M++n2s4Q8Le1goSEOP2u0FnrxM8dAcJSABff53cCjgjPOlk/kACHkSlgiPGliTxL0hASiI0ErvPAtI5ErCJ+Q08Ms4r0svzLRvc9ljA1doi2e4nJODrdGTgKbo/1gLW66KGXFracfJUT5axP70u0B4qvdjkMu5Pfn494EhSPL650w/xYMk3C5isV0h06hjc4HoOe1Juf99QCJYXafYPWQvIa7+YgGYZ5V8ClhqSoKCQMLOAQ7Kwuq+Shb6WwDw+p3R42vsuiSZeDXOJnxKoVxie+g+uxFvPsR/aXuPv/Xv5ALNhkRjMEQk4vXAyaOm0L7K67fFWc+IYILzUj3Zv9gzZqhwBXQSRHrOAcBQ78LpQLiJ4H3X9qbYF+EqJ4eWwFvDAvJBE9XRCIr3/+2/vcIFFfZjGQWZjeGhkGK55HMdguFxPdNItPgwY2QyJNhDwZH3O47L14GB6lzELOHc3GO4uaSTUQMDZfMUWwXNe7wjDRAJ4vDEl4YNFAt4v4gcUy5dimGZIwPkDw0m7mSNpa6q9E7Vfm2fvRZoOdnpg6SfH/0HAQMb9eSZHDbaig+QbCkGPtX8ELZzjzz5FMWQqtkjA1BOKkYDBzlFg03HTGMP7Bm+9q5KC+f41oaM58e5k8jhX4FkKV4R3YW8RDFsZmMMJX+/fWcCFcOTpSAxanSzb+ZeAsHsefh8BeZGR/7e2g1m1rQ8YdSG7GQkJqK7KNRCxYeloESAZWkW7wowW8DO2nLsymWaP3ZgFDHa2I5Os4lZgJxuuCMCXOzKhPjGYko1EKhIk4PywPoPjNJ8C1FzuCzmfO9DLF0eHpbATkGxsXyK664uD+yzgajZPwNpTLB2SAEkYhuUCSGh2dMRNdjtyUMUrEuaDn5FXjaRyzmL0JeCLqjqSRzaGh7nRxtFZkHb4mXpuwBWXLAkPqpySpzh3wJMcnkTbCPenTHoCEqWl8W4k1eTSRfh4O2rxnHg++1YSSEB1Kn/iaHGWdSJcnhnM+b6dimlLDLnm+Pd9EuFnWlohaecsEtCzjk0R8Ss8x5++uIYF+0QCeolzIZL4LMHbKNMCYIoEfC6QgJ51mtLBfoMElE9ZBBqdfMhIwNfCL2BunGkyElCp1yfwtnck8DP+kQWclz0BuXxbk/0HrylaILE0Hj0kYMHh/s9yJGxkce43C7jYZlwcTM6/kYC8yMm/6qvKP42AjeULwZScf2QBb9mnC94My8eew7X3byFo1A9NSGMkEOce7IDbLJFYR63Rx3Ywr509I+Es6EePD4Wgf3cEHdvBFBe+8KCj0nEt4DAUAoRlI2jJ7BD8TECFb8VvISgrK3fCUp8vAf2qPH7XAo5zAbnN4V+ygEMh6N39Kwv49Kmd5kEk/UzAG3PovmsBvQgJNWQBRwIOWcCBgLaJ+/Nfs4DjaHgmOP4oBBXve/WnQlDXSn/MBRTli1D8NBreWbWTYiwEHQg4W5RqMXYE/Wkt4JAFHAg4rAUch0I8n9vFOBRiXAv491zAbxZwWxigKxJFj4WgAwHJcUIVzoMKvmsBx0LQgYDDWkDntkJix+Lxn5kF/OsU+c8SUJCm8p9BQI5mfzEBM0naQGtj0LWRbc01MOJ5QqWdHJJ2WigYMbl9IG8FJGJ6+ajG23i+YOkqSB76lHfG0yFIwEOIP893SCzxndygzvpCy6pDAhrXmINbcbbobH+YXQwl3zZQFQebJBM49bdAxYRTLCziTRVESMDrq4JnQDtFer8iAa3t6wxHNzKLbL8+MYaylWhoeNOJN0LSpUaN5yVc49gi6alEEhnXYAsnmjfiTXN868Zswb8gfx6QfJwddoZT0SeoZCThRrkjAXMDt1/0lTzJVUKiPaXXEy4evvBMwjPVUJdFB49Vhfs/45Bs8g0J+ziaizhlzlAbx/PxDLe6xZ+NU1gbBx8J19q5TjYSBrbGfXusIBd8JGO4n+mGrNIMVG2NBAzeSMrlEwn4PLMevbkjGgzvJV3gFDVItquNx4P+IAGb4woJ7dyQgKQx8e8/tnac4bXXGjuCnptOp1Pb65DgE+UBj+V5QWf29v0tBL2LU9we3Gd348i8blAJplUkr/NvzAIKksz927mA/wwCCr86XB0KQW0Q5SK8FkjAja3VIwFh27QqoT++9C0E5ZUDEHNxapGE3TQOeYLhVjlf30CpHCRdtMffDwS0j0k/hOEWqPonXk/ASH2BhBsBCXgV1gzY+QGJJxYN/is56+AFUySV1SIZnY//Bo9mZToSbMXSjw/qCt7c4+iIFw8WmQeJAhG7nxB4HjAcm5H2CrZ2QgI29AT61hs7cNciU4Q7Di8Qy9Jmfyag62L4R94vOQ7VDRJwN40qIOWMIVF52bukuz1Z8OcphsuLrs6J+aSmMNfj6Xct4OTdj1ofCMhSGJ6epfYCfnRHrOVHJNWEQgKqpsrEQQtHSy/6wlJ7NRXxeKkYjj58RYOk3Csk3q/x9ezsNh8JuMoDPEp5aDegvT4CklTB40G9AhUAVvj3H9a+I/yrUiB+GBQZCQjOEwn4qXGvlhZuf8VnXwIGonJIyT6JeFA3IBCQ9r5F+Cb7gG0s8P0JDOq/3lp/4TmFsPpVa9Z/NwF/9Qyz/ecTjFlAWNBIQF9qkRQ3jyMjAc19n7nebX4QcPMxDmBSNyTgfSvJhJ1Sa5j7IldEk0PdEaHkkGT2k8UgT/CWhCuzAvzORIKk9i4na/m8HwkIy60sk1c+ZcAQkeB4d9qn5O3NcXv2AT/TjxcS8PAWHbAzq6PDyxqfPxDQsu48HcbG9k72NRJM5c40DVu/Yoi7RAIqwvW/ExDafrS8tdVcMA4PJGjYry3MSd9RM9i/SESdpI7Ygr8Bv2lffaVBJpA2o7bghjkS9iQhAc93MQP/hWQNuKCSSX75QUC49FnNt6kBaBLV0JGx94AUSyoBJX8hUaNbdSHbVXQD83GeFmMW8MKWPqgREjBipnhOmwkS0LmxCOmSRgIaq+wCxuVGx4E1rS1CtPYM/oMWSLS36jtRpusUw9XiXQQfdduR++6wBTzT2SJqdzVDZkxPwD4LCEDV/zkCCjL37xcs/N9MQDGpkEgXM8DrtLP+BG+KxpvQfO3ftTnj/sgCKut2pwmxaAfsy5rGji7KsjbfnW+ByDo9SU6KTgonagJmF0uFY8bHJZk8/Ukg0FMhdmcrPx8JOBSCgrrzZG0mrmEkoMv1c/GeATf5ErCrg5rILSUEdLkS6LEdDD/j3bEQNFzeKEsrl1QVCItGih3R8+7aTOZugXA1ROK8A/x7QxaQPrpKMRaCWrX2+hKQcvDx5xO+fkZ2OHokYBXx1pgFHAk4ZAHn4U4uxizg32sB/eKFBB4IOOmSH3MBv+1gCiEeO4IOcwF/6ghqz7abkYBjR9DjjeoCMd4S+qe1gIb2lmPXv7x2Yxbwp9Hwf88F/BKwz+oNhaAjAXcvB48s+57Q3snH4z9kAcdC0DB4WT8Vgv5j1wL+/Q3nf5aAIj2l/xQC/uq1gJyNH8ujjWRLJmrkGjuO1Ei4mUOy4xYJuNeTDxQ3Fcnk8H2ztPPhDfsLhWTjHGCMqlWQgDq3KDbi+9QZzeeGxNBEJOD7gwTM+YKDY7iy6EQ9hhfjtiRIQPOFBHSSGQJsfzThspogoa4xkqc60RU0dIAEbO5IQNI4BZKRM+nNc/dmDJrf4k24RaJuugSJ9lhXRzgdGBMJ5L5do9jekIDbh1Fsjs7bMogqddDOV7j/9L4fKiFKZ7irYNOZ/0BCudYWJZeudZK5x5Nu0FLwhJIp8fnREnJjlytIQLJakIT6IAHNJV1Dw4n4s6EigRdLqR/icEQCX+tZbejH1wUu1lGPN68JElDpC0cvXoyPV9TQGgn44I9uvNl/kID8ttjAZbn2SZrRJ9m4+ijPI82YRZpqeDwoVmGgPW6QbOZz9iVgIbzteOMckLw3DcmYm7RBMryH10Y+pR/QSFsk4CVFAh76RRtHLjTjbPVCAtpadYPW3f1uAoq0xP8xBPwtWcCyJxntIgkKQWzBqXZiEd1vB/2nLCB4iD/ytqcvWMg8EnCz2n0JqDUBEjDm2yVJ8+wBc1NAIhUFEvAZRkhANkTsUVU/Wl7sCy2pGskZsBOBnOy1Adr5IMWhYx91/SzPO9BvK5kOaval69vsUI4EhGXaWmMWMMzfkxhEZMZIwBmbT2PIlvslubefHdgixdBB3DfEd7KIBZv3kXwDAeOHfRkJCNx8fyeV2dZgFBZTBHMWCbkykIBkL3MElqJ7Ic5dnIJJb5HAq2Bfk9fuScOieiKhykmjktL7YDgpPeU4Mnkk9DSZV2BVORODYAWWXhUUC94uF4vwqE/6L1Hx1negVSVeJWL7JaBfbJR4XfEU7l8zr0cCBlvnqOpM4yiwm07xeB9Pk47QZqzAus8ChlE3uZNz01bgzz48CRptDySa4f67IoVn5iag0r7QlQe/LHkatLYn9EWjYX4IfzcBRYZm/pS1gL86XC3nHBJwIuAxHwi4OnJb8Dc1S0eehaSzEv86FoKGm+deJVXL/iDg7OTqxHW1NWjaFkl1L5Ec24iLwfRsNh4JeNTKCxLug4R6MW7+bQdj7HgSrrmdTPjNDD9z9BZJUvXke/IakozZI0HzY5OSDOEJ5pR+42dWkS9ksbKvYN8eQhxlS6keCejPMZCPDk0lkJqmdNC8WUuHmSDl5J18MjCfLIu/PyIBr5XogbnDcDwsFNyffd9Rc77evQjopy1DzNbe4Geu7ecQZrZMvBIJaOGxIRFPuRZJKi0DgxPZItylW5kc5vj3h0LQwLsiAbebfi0gu21J+DTw9S8e+HqI4NN0ILFOTWZ4Iwe1avAaZdr4+IGAi48ikpGA7SnCQDJYIdlYCQloOVGBp2E/9IJksvsTAQGEOieOskbiPs7vAprcwXPO/ouALLNDEvaEVafSB68pSyRgOe3XCrYLfJcqY5L/xnOKZf6UoRC/ustuu9CmXwJq5dEiLbPmgs/8xdEjAad0p4BnmlwxZgFHAg5rAd+HRh0LQUcCOv3cur/XAnpVgQR5Tin550LQZuloYzsY2Al7QTtEGgTv+vQvBBwKQUcCkqMvBp9yIcTjXMAhC+geZlThS1GL117PrwLZeSE562b/g4AxEtBbvZCAQzuYYS7gOBSivGbvn7OAQyGokOF90CPehBnXAo4EPAoTWZtGvA7G4j4hYxZwIOCwFtB1eM8aCdi55wntnza4/0Mh6IcqBbxAnZGAZ58mQLYf/P0+weO3NKoN2OZbpUPH9JlxLqAsr3+sBRwI6Pu0XIxrAYcs4H9tB/NzR9A+C6g9Wnz/+moXTeLjf8kCZvvCBOt0x+M7tINRPTLH4+crRcS5R+YfScC/fvefJaDECsyfQsBf/e3qOBewzwImtt4XgnZxB/ft3omTrjkJhljePlAnqU0ntvbRjQkt0pDNYySbMFMFowHpBOXzviiyMkeicTx9g+a8RgJOOCSg7yQc1LOpRWefEgnI8U4Dj/psk1RgkYDPNLDgttTw+Wa/dk57Kj+ygAMBJ5fkCnXbd/wUihljHB80Daek379zmOeGLZpHKOjEItnjOXON4LHFM3vDI+EWSyTh9MV3cDG3/RzB66wz0tW2gHODBNysNifXUJ78GZ5mqMcZ2EiqTcxXcKdTg06WPlyM1Cw6KKaXBcl2r3BnXOd8DffbYxFnGwkJOCFIyNshQBKfu3dtpNSrgGvEIgF5CQm41Ioajg+yIOl7j+QUi4qB+33mxqmmvHOjVJwM8g2NBGyWZ9WwVsUFnnvbLMYs4OTyYuC5Ma0iW0zDpXEPtg0U8/+HvDvpUlXLFgX8g2gAUjdBFpWUE7CgB9ZgLSD4699EIs7Zme+NkZ3Yec++r+nQUECQ9cWsXDctVnvc3s9QiJJGK+dQarXJB887XLXHdxTw+qxauEW0XRXZub+Zk0V0hereOFVWXH9jOxh5gpr4Q2oBf3q5isQ6IImoTxSv7chb5QYyURKeeXnoEMagFZidI5FJCG4KMai+h5A3xSqifV8gvXK5gvdaUyRRbi0udxv9MUYBY59/acZzytFfUcC+QALu9SUH4dLBz7vbrUbez9IG39DkKuoSJN9uV/SgGUhycGUkVKJe7hCIKp/GfUr75NhdNSi2HlXBlq8VYi3euHwtr2IVs4ttRso3twXtfMbl9SzH5e/l0XJg3uJh6MWTUkjBWecvAj6Z5kZeHocEDBMWl9sRLtePDc2BquncMO/Jx1v7VheB0Dq+/0sPOkKdExbv+6VcxVVGGWMU8JMIGrUCkkqu9CdMn3d8v9l87xh9WXBgbHUkYHpBAn6igPGTU9MU9qFPmh13gGDrfxOwWYQNBDGLBFQOqmZsJ3sN0kWGBAwWAUvkXUKDHnY0SZprU38RcL/lq5GAaxG/P2Oqywzwh12Gy3frKwqY7M5IzmLzZkCdH/F43zP632+tP3lNKZP/mAj6vzkKaOcyHnPHCzYE5sPQAaUZ2rt0m5ooQXKGqYPkgc7Dc8hfxoevWsAHtdGIbFkrsInME0jbWiBLxBBYw1AJOHd4jjPZ4wR+vnwzyVTZHMjGLbagw+qbgPLC5GCWy/hXn1pAm1jfBDRsJOBDSAIIgO+rkYA0jySdWSfc3jWH5LnpEn6ec2RJdDvjXkwizgTy1F4kEoYhCRuqzXG5zSFZw5s/Jxw9hEOoJU8Sk/0mIInzV5UcMyRkUVpIvPnzxUDy9jRyEK3NSMB4biABP4mgs95AIlt7XyNLBQloZUMi6KTB/SdDh1CSFW0aTyYBEP1lZWA1HRKQhLi9ssrdcDmqiEx8KPA34UNAn6elNFrEeE18ooCEQgJGBsHHHwI6c4tJo1NS+0hoqwQ7FIdIeYyk+xDQJnrPxHdVZsco4CcRNHaHdjOfWkDtsnmnyXVV14RuuAKsO8Hj3ee/MQooc+x/Llj4X0rATxSQmXbftYAFHSrRW+t54i14uh5rAc25xJExCthTF2+MAvqXduvos0l5jybbfFrFlykSsq+WbcTqc7kaCfiJAr7OnED8ckWfdLZ+6r9GAc/lJY44vZW/hkKUaitHbBgjAZ+bfUfcfSFHjBUJX0MhPu1grLOnpsmHgBTV1mMt4BgFvBncPRK3uMYao4BeViqRpAVqNRLQ3tDd2BF0JOAnCsi5Sz71J23A6hsJCajFJ9z+lRhqYxTQbEqFGTuCfmoBDVqm0zEK+Mo4LhLeJyTeZy7g34mgYy1gW670MRF0JODfQyHGWsB/jwJqRzIdCeh1E3VDjLCajbWAYbdHYn/awXwICMeKEnQCexvC1R2/v08t4CcK6J8lOh3bwXyigB8CjkMhPlHAT0fQfy4B/7ov/XcJqPD85M8g4MQwfjhisZ8zORzIcSDeQEBl8ergKQUeyRQaCahMme8oYB3phmkW7gQ2wQEJdImRgPetd4RmZc+YTBGOrEm4IQpYvpGUJdEPZi1UHNxUAQlU3I8nc50yDVxeikvyR3s8mPOezOAkIiGzbTl00JxFT7ivZSSg/EYCVoQZ2stoDhkJaAd7BtqQ80hxYLqDuZ+t9lBHD4es9GkP5rlLt1C9bJPJKBkJGOleBw935jLFfNd3pj0daucmHu7PYxn7ppE9S2iDHAmYHJBo+5f8hOO2MpkcfwBvprVAEpfAztJVJfYb01kNQxk8CfefjzXWrAwPCRnMkMT5Y1qb6kE9QTVbG1X+pJGASZnWcBevuP94QjpmOl0h6W4CEvCTCOrTUQ771TXE91N1zXwa5ASne/kdBdRNhoW9sR7a0bh9Zh60VwO3pkYCqhluLxNHSEYnNdPc1bRujAJeCfPdDub8QAKerq1d5WI7RQJekOiX3MP3k7vfOBRC4UXxD6kF/D0dQc3ZRWESgw1rEp52HFhSKVVRVrX+GAU04q1EIPORgKfpghkJGDsiLjfb4+4OU0KoNDnn9GYkoBZu5DRZGaphMESi8fWCkCZ4RzLIQUaieFWEn7entwrxX60DAbnITCRY+y8C6tsNRYC6vBzDK4oH+FYw9J5tdrg9XqSOBIy6NYXLxTV9Bj2/fBOQ3dBbsCoXl2tnBh9TBySYOQyVT6gKP+/ELy+gzYhSJYGJhJIzJNfsvJzg8panvgjoljbHQGMNdUX3pQT2JsH9Xw9DLBIan3ELGveveGwdovi4fDYXjZKOBFxQIZKsCyYkrhvVMeqlPgGtcqShLoyakyu7x4V98EYCPiXcH5e74PF/vJCAuxuNpKUKJKC9FEny6iLNEE5rDZL2hvv3iQJmS9z/zSql0+jhb7uxHUzYHJGAHf5aEaNqkYCnm0JiayC5spOQtPO1kEZsjp+3KC4MeM0NCWtbu99HQIWXuZ+aX/unEbDfPMJfCXiRkICu3iLBonjDknKP56AuDaPfz/PAIDV1P4LeL5B4Mw9JoulJBmGr8EiUJZIGYYckezyQXLsumBOiXU7gndZIqEe7ORFODHcQPC98Co0TaIR5zXiwnmuuSmR+OyfhU1+B6tEciSKb2uA1fokg9DdInEzf3IiW0peRgAD5kyXLbCAYObBpwimyQnbrCy7Hks0rTXZDx06Bl9ZgC6tJCtthtPyHgM5WQLI+nkjSjAwdNWXhxSTrbi2QXkMCOrdZR6J14hkkfrlbCDchk8ZxUztkuk/WoHUlXrNxp2hEV5Cg+unNVbCbIAHbEgnoy1lbxVKDBHxRuD/6MmYYMJfrjrSGdQNCFyITnWJFGWsB/VqRqnh2b3yyYZIUSce+kZTrwCdpvDyBPnG+CWg/w28CqqryRUBrfXwTiHk8HlsaCaht198E1FMktwpDIivdKTWJNxwej9OBS+P83vy+KKAiMNyfEgX86Y6g0TuRRwIm1k31iXOxlKh/yHzl3aSQ1R8OIAEDZLh3yemD/rq4fsQ3tViFUy7w9WBXPr4I2JeqQ7be5TUmgoYMeWVjLeAnETTQCyRY76y/2sFETtVqYyJob93ldOwI+mkH80kEHdvBxPuL8msi6KcdzIeAUFLtfCTgJxHUd2rqpIe19BgJOEYBuUOhRArtqmm08pG0JzthImo1o6twk287/XzfCRGlF3zlOyGljFHA6fokM16a74yRgEbUU/93Imh0385HAo7tYD5RwC8CnoWv0fC/dAT9EPDvRNBYTIehEEM7mK4sSAXiEAWtz0hAvZsoX7WAHwJqW0Fhgke418YooD61/iLgEAX0w6tKxijgpxbwQ8CADtSvWkCdafH4fGoBz+cnklES8fv+xxLwr2vov0pAjhG5/3xr/YfMBfzpiEUl42l5MRwk0it/++b8KPdICMpLV9lxGFUue284E8NlMk0sDTP2+TlcKBoJtPI0xVxO7RLKxzCHrl4jOfYFucLtVSApZ7K+QSJeOTj34YysgI5P5nK7b5B8mksyykWC5PB0kWwukuX9RjK9ZQ8JNo28KvcoJKDqDKPM7bmTZjexZ02dxpvU6US8NKOvh5MZ+ukeTk/aITm3m+LtK39u4VzekYBtgyQcJhvCntWQtEU17cz9PUViSXfcX0NEIrbRuoJjVxtVJhpIwj1PkKB4tyLFY9XVJqUgAWuen1XFkT9uTLdZ13A5fPa/A9Z0nKqEo6kgAS17GF0/GWrzcsdg8tB8z03LvdawPyq4//F26ptg2yycFkjAXEynB3PSrQp4mGWIPzrrRDP3onyC235uM8U7GdrJbFIWzsAg2djFNDOV06qBK2+6VfG6IgEjC/enaomZrrZu141RwP3U+o4Cti3Twjm52+nqKh9vpmevrtC6nVPl8P59iaB4TQnST91a/7QooP6WcPlJjkiyubKriZ1dOCD1RWJGAr7lUAEr0qU0CZ0wI73nxmCFa7GKmg6Xm+mdu4PN10iyWkICEtV6QmANUaYKkHQF1VJg0wckoKLtHFyuPiagbiSFgeRJa8Tw3zNcPr2GWrpnZBiZu/wiYNLySChb4J7g+SzPjFFAXI19ETC+O0gwr3tcRwJGMo/L7btX7HG5OCy3gW02ZLvjkIDNREmT+zXUSO9LVwhCfBydzaAj/RYJpQUULsfDDl9PRTQPqvjkSbJd4fJzp5YyLswLXJTyKb7+aA9DHmY+7t9iRflEh+IC087D9z/YSMB3mtTgPvthzHe2d4zusOTAvwdIwD2PJFVuzDcByZXGhWtJH0HNT2q1CLJWIU1UtGCXskhivR5qKe9XDaL7eSDutsGlVf1SIdN9GoncUTWhBQsJqFx5ZiTgJxE0oF2Ew0nE72tyXyIHOO2bgPsdzYBGaUju3xkFxGtK4v+URFDpp5PWCikC76rgOc+WVEYem/AIdhJyBKQZEnC52F3GWkBYbxqD5HmowZQ5TJikuPg+yaRhlPpsy1dJvtxqROjeczDdx6SK+gzP0U8U8ENACFT/Ro7Hdo/X0IxPkxwojXSLWAAyWw8tgl5BRjbikAhaKRxeg3yTEVsfomrVQBx7jQT0w/IyJoLGLXkq5LXEs/2TCBrxda2RkClt8Bz5he8Hz47MxCGRcyZO0jh4bDJSOQmAMX3wabyTlBOJGNwOz+JeTHR8ISG1h16AzdpdGsNRdsi7QgKq7YqpxkTQ3TvZjFHA2JptHOKz+Pm2FSMB07OvEAPvxqCZy5aJ8y0SuMzdDMiZY4e6Lo8lAd3ewFnvJfJLFFBXZIlJ6m5I7n6G+H4P5l0lExkJCM/dCUxSM1WkKhuf+GlbgbMw8Pt6T4bjuUYCqlM8PsnLRsIyVrGB6Q0JCJmBBBTlcIPXWIXvt7KQgNsQj8eUQbImVrA9/cZrSuF/6t//v5uAyu8goHxlB3LdX/BFwKEdTFjlO3asBTRNn6u+ooATbh2JuiEy4exIzXVm696id3+YMmMU8Mk8upGAYxTw0xFU9jWhGmsB/44CRieV1vS6cpNIPj3lym+H9iS/dAQ1lH1NiGPREWutxa92MB8CfmoB4c3tYKwF7OK3XHkkDDp9veFukfg0JcYrX0jOo7CUo/fbxNev3N3ti4DDUIiRgJ8o4Lue86m/ahtBl1zeGQkYOGLr/ELAUOKQnM8K7xNEtOjKW5u4/59E0A8BvUbE7e+TAj+PvorEg3f0PRdwIKB3KHabXxJBk9sDybZzLv0XAf+OAn4IOHYE/QyF+BBwrAX8EPDXWsBNav2aCPpIK2OcC/hLImgwY+TUUw4vhwiFigQ0NPy+/6lDISb8/wwBWXnyYz8Dv5uA4g9HAeN6qAU0Tkg854IEfFh8Dyeh99Kijd+aud1FbyhjgqQzbd0xj+Urg/01mlUr99gpZjxdldDUgUtWh+lQy7bf35BoS3w//NFA4rRIwJsmz9I8mCFBgs5u4Tq5uCQ3HkiQVVd5cJt5MybnxRJMa/d8wuMRelUBTXkyO/p1g2MjOGlxNJGYIS674Dr1cPvOy+5mnpPVAZ63BRJwyIExaf65g5ukWiTbVv3cPB6ZHs6i6ZFCp/rO3LHVGQ70GbePE5CAJ4apoK5jJNtSRKJdHtET6ia30uyZIKnyPR6PhjrPqkzY9Ack7LOG01ufpSt6oQmmuEtLuNMPJGCb9cPQCRWJadxNktlLJOC2XdVwbKkZyY8Sfl6w4VnYbzS/ystlfDBZ0yugthv80dU2SEBd9oYo4MVmVvILCVhRFQuXXkCyuUWcmaZoN7BfhW6VzV/9V0fQyozMajUrAAk4H9rZNPdhLqB0FEyBpC+4nW0bt9/ua3O6HqKAq73DFLIb334bAVmZl/+UWkD+h6+plCqOSJiWIjDldh0RtTc/tHeRSSydWyDvgKbAV0wpjSK5zUiUSXNQ16rIJOkFl6/7gzXMCWwpXM769Ilc7slQCzckIvpn1TBIZtGg93OBifRZ6IxRwBlvU2RMBBXOuouLtF4hiYV3U6N7XN4jAWPJ2/uG6kkN+JQqkLjYIGFArTSYqwqFJJw0DpElJJh+vYtM5HbBgVTR7gDefhgiUYe4HIvOOg/aZqNUIwGrJrkPzaiRvKyMhFLrogHjPJ1UyeG4PZBcx9cbZYTLWckZIjCTVgavs6QqnoRblnBGMQFTzof9uw+1d257AYcfaiE/UcA0RgKal/kkhWoSOQbXvr8JuFGpDYnvMoH4Larp3F7g8SXMpfwi4NwZhmLcLy1MpYOYRssbPk6rNRJQn4hIZpUSRgKmDC5AE06kOsLtljWorodEtodayHOpc+B5Jh7PV7nbkEtQ8jC1DaFK2sUOSLsoWbDSucwk3jP8fQRkZVH4U9rBqD8dWc+kr0RQcKrthogQluCeX1waXcuNQFzvcgF1tZ8w0WyP57AQJAZo4hMJBJwPxGZ3OTj6jmdAumwNsmyRgMbrgc/Xw78peI4bIt+ESSG7+CeynNB7JGWNBJyFlEFqORdB3a85JlrZwYbUmYRkumyRoKBSB5L1egJuXSIBd0O96zNzcXtKUUij6uop5C0gwbziwJKkYTcaScSdDeZKejHw1p7sGAV06mHohJIqG+LzVgzBPuYrmPv1jcQvJGAgsR2JBVrRiDgZaiFFo6sSLX8CWdrLHWj4E8IkxkT5IqBTcxyJtUntEFrj5qDNALdfX2wUot7aBMKceZGYUEjA6UBM982zBDjliUTj3TtY+ksi0abCa7aaIQHVfv1NwLBy5xBk7zcDRoXXLH8vThAsZ0w6EtCbXiowX2+hQnUiicMeCegw+3c1RgFTHwmohgMBvYUvkDWF2+vHzpuJTHFTE39V4vOKgAQMDr8vCojXlPyfCxb+IUMhtB++pmKC5OOXbyREISFuikRWYTpEAf2maAU92GQaBCqeM4FGtyf90j12v0YBD1vuHtGvxbSKn/HrKwrIhEuZGdvBfGoB2R3+ToZvMfw1EXSMAjJVi6s5jlbS0HpEX7WAYyLopxaQW11VMIQTft6HgEl79cFdaWqa5McwG2sBx3YwcUPV+pQdooADAQMramv9oF2oqDtH3+1gyP7NRoI2H0a1G1tBf4q0GPHzoT/7Jwr4aQdjn0+4PUqOd1jjRUz85aBo4t/o3UG32dd3Iuhzvt3o5tTlI/6yp6rAvg+JrEM7GFm7iumvtYDDUIhwKuNq+Lbz8q+hEFZIC/quS/qIbi8GiVXp1f1CwHE0/GPHuxBYGhLz0xH0kwjqvpJplRg2bu8nEdSS32oVX/f4fRWvvfFVC+ipr2yMAtorEYn9aQeT9Cv7qxYw373+mVFA4X+GgBzDCn8KAX86weYzF/CpMUi89oYEZCfXHsrjHYnFJEhA5fl8w/3wGEjnIgEpDm12fG9madHzmmKWpCrhodtIutlmqpjvNrrCIU/w9WWGBPxEAQ/KFQmoQX8zdyppodINl2RJH59MlX55QwfSGbPK9XJuRpT8hLNqeUxBTkhAy3/eoX3STlVESs+a7dFm4XE+eGleiXAzCXM9QLWdO2RFH5F8QWTv4fkhXGr0mZlpSMDTeWhvE1pT1nxT6zOcSgm3r7d6MLPlEFm5Tk2yUpIjmKW7f8I99a1qBQoScLXH4/GMbNy+ZY4EZHy+hhLJmuZn8SCYy1daIUHt2UA6JODVTk+wxwNJisML9ycPrvh6ZopkXNsxmHuPYaHULn61orPjwZSPDFp3sQ2rojnqmuk016HDZ2szuV0hAd8aM4F6i7+ZhbVBAt4X6y8CruwWCXh0bSQjnZlVUfdIwHNFkICPw4wpGvb4lQha+k+7WunLuDYX/PUKd5caEkF/JwE5hlP+lFrAn04ErU/0EZzoieTaXWmWVJT7RcCIXe3m5L1qKXDgKqXJedvick8Ks5GAMStQw6h29wGBzCLJ8Ew4kWlTfBPwtXkZRlqHNLjURGDGKGBWL5EkjyHKd6FojdjT0gOfT5V0JGCQIQG9s4JEfG5U3+Dd9wuCV4/LM3KifXKq9xrkzh4/Tywpn1wk+gqW6CFJ9aw5kSSmS/Achktj/RWcCDtdCuDpSyWNTwIS8OjQd5j6ksJExXuL5F26DVgXZ8IkTIKvrx2LB/fW81VsJQES9a0reGvtJCY61U1HvIZmQWMPuH9O0MzJcx1eIdBbJQXl3rKkeRY1hC47SSO7RwKKc5oH81bj3/ccLr/lKDVgdarUannzkWQR7x6RBw+VmWvGXwTshtrD+0nVjHjPTyGxBYn8OwHj02IYqqGXDS7fWYFEswaXx59aQH8ZK2m0lZGA+xUtgHO74/FzfRrGWsBPFBAaqv19BOQYQfyp+9Sf1g6Ga+kI3MlWSBPziSRo6ATPSb/jKpBFhSWe+b6C+qYn1UhAZsXZ4LYVR6ISlPlIQGtBI+uDJRJwvfkmYEJp+H7PzdCFlr0x1ZgIGt+sPehyjues5FMOUWZbCTyq4JiYW1Ib8m7poTZP4VKoV3gOKk2Sgj6ZvdMoSP0bqVnuCqYZCyk8uFojkj/UAg6JoHGpIAHt1dIBX806AqsMSRSUOpJtvZ5USSMpGdHuYQyWyvJVcrsjKcMJEm22encVLLiNgQu99xpMSe+YiLs/58TYJlvwVnj2Juy19knKIrFwEYkEfA4ku765xVcU0Jk3Glke3gmYUfyqRgLOJ98EjLWtrAyj6IcuxKyURukEybjJLxHMfFHG7dWo+UhAYg0EPDFIQH1fnkEl+D1GYoufHA9dgnVtIVRAmLom52CIAl7UdxU9r2uBOMlug79xBX4/hxN+fx8CBpWBBDwVSjdGAa3dAsl6v/3GKCDHSOKfQsCfrgXsnzsleim8it+JO3SQHGoB+xPFM8FbDgW96zbTMRE0ZA7hTd++pUPEkwOS7BMF5Dj3OxGUe0fOOBSCOS1kZpwL+KkF5DhPYEYCqvmefM0FnIStMxJwsuEUMhKw3Uv0rwTc72l8/CHgxEYCfaKA2sFCAjq33WZMBP20gwm5NujGRFDJNmXyCwFRUd+1gJUTstG7UenUl6+UoL/0UIqkdyUQz49oQ39zSEB3elKqX6KAZCtRjL/choexFtAyuqHWrqOy/4uA42j4IQo4EvCXjqDV8PefRFB1T4b2OUM7mE8tIGtsv2sB/04EHaOAnGx7YxRwbAeTeK8UZomIfz+DUBujgB8CJtkxVHRvvf6XRNBPLeAYBbz23x1BPwSM5V79ZxJQ/J8hID9h/pDR8Liw/uGOoITycjhM9y5THNvSN6ma9FAdYy9dLdf6VxTw0Ksuk5M7ElDlyQau6WpWraTrUTPzlVpCpczcdEXppWYeQL1BOeeQWJslEhA6mUfiCEhGM0ECHnsZCUgN7WDuuOIy9+fUhwpWLimmdoKEI3YNbfDwqsI8IwG5BknT7obR7O8gFswp77FwmAMSMGq12ly9+QMcqQxP8Jk2zUwzU/dwVVmryoiABCyOuD/NfYsE7Gwk4OK+v8Ahsj2yyo9IwNdiX8FJipCA8MAfvCZYP+Fyk62qMPYH1gzaVQflYYGkyvdIwOsGSdfG1izNvPlBMSvtVcHlGuPxUC/HzgxuQzuXfGqmK/PynpsPbdXAbb9AMhosEpN9eRM4g+xXeX2cHkyKlQs4PN2QybcsHr8iqs5QS6bNrHQBCXiikIyncGjfIpXHzOSvUQPHjeJWuSjEjrnKZCSjejeZ3GGRgGKSPuBCZzMmvypIwHfHvJD0rF0VgdvXpo+rASR25zC5ZU5/HwH5Ccf+KVHAn+4I+okChu1NYZI6DgWS2DsB/GOIy6euC+dkI0vUsBySyEhArbqsv6KAnoDL161UPsDodjTiS21r8lKRQHp/kZnkRO0NY1siWTbtVCTRvGwd0hZITCdSqTQKy51B5PvbA2LulAoq++UY+aFlwHhvkYjh6uUbXCi9wLrzQhVdLCTMVvA0yMoZxUQmg8u7PrJu4LIPkYnw2j0R2eOOoJkbjoFUaG7kMcH9GRNB+eHz8OxFsp4CCm94MhIwkLgWierj8nPmBTei7kIe7NuEZxKuagwy3dIyzO4TiUlivABIUiaTkYDJlFAZYfviBio9V6qo0vH4uVMkmTVVcLn+3iFhlQbfT31NkNT8GZffnyhgsc3UapFdkdiXNVcCEQuVSaXNCwlYIXk/BIw45fVFwCymJRKHRqCQjEk1WHsWzcC1ozqS3N5IwCsnpJG/22bEgoIHPZ8pJJI9+kD4h/5FwCh/ITmpjcWCLTMKgSz6jQTkJ7z8/2s7mKRGAhqGKlQjAXcSEnCmxhyTpG6tkP6KBAyn5YSB5WzrE/bycL+igLe8npMquRRgeyqSbGFtnZGA5DEQcCF8RwFtz0IC2uLmNhLwEwWEnRUYZHk/y2BMCp5E7yV+/vnN5WArfxFQFAskZZ0iYT4EnA7J1IHICEOHUCRbdKPnoF33bAXRMLSh6sMZ3sS4Lk1iWA+JogMBhyhg9BktP7fe6RcBRVLfiEsh0ZwDdEhW2jfGKKB5mPb463JfZ6S6h1vQlD1eTaqjALl3LpLqGXIkWS/xcfrmluDsIjxenIEEfBptAkaQvNKRgKE3tGuhFiyJzHYYIrEt7+AQQ6riVY0EXK+RgOpGkNMxCvi0rTmY+LYMzJ9IwKt9OYM/CRkk+bYGEl7pCiyRwmvEPio14a/LArSextf3LRLzliFRvSMSMG7PvkAsfreFIDq/mRgvpI68KGkDdv7+3QTkJ6L8HwsW/iEE/Ol/q3SPx1ciaHJ1XkDUsKSivhb5aiTgOBRiiAKOtYAfAn7mAoYQNJuRgPxmN2USq1J9ElblK3p3q2G0+VALCI+SjsQET+CQHMJOt0rVQNbbWjoS8Ny4i6g79DIT0MWLJf5Vws9v4u9E0E8U0HSvYuV3fPQ1FOITBYz5V3vQzYveRGyKt+8xEXSq0PVIwPD+QgJ+agE/HUHHuYBH0Z2MiaC+QQVftYAjAcVXoIwE/EQBPSOn/TEKaEzZ70TQz1zATyLoWAv4ISCtbPD5Ty3gVxTwJn7NBdxdkJDjXECTbr8I+IkC/pIIOhLw3zqC+s18vxkTQT/tYP69FvCXRNAPAYHbhV8dQT+JoEHXvL4SQf+9FvAzF/CfWwv41wX23yWgwCnyT5XZ/24CMj9MQEkaCGgcXGY1f7x90/BWPbRPzatyd4IEbF57BqrGRtLZXOmYjJHu4OQNHTwZAQloHfkSnv3aTXMnTDRzre1vsD/uvqOAHwJe1i98fbFGcuSnqoXGI246RgHd0PZhf5m6ZBXH3wSs7xIS8CQPiaDCQLLm4jCrRYikcY2KhQcVIQE38aEzbZM5wP1oOCSLLCTghbb3cD7yVrVimn5jFise94cahkioct+ZZ/JEAl1wf1bNDknWrSskIHIozfR0OjdPWxk/7ypazEo4HARzkuLxuMbFjFlxBRJwol8baPLbMAewRAK2Jt70jisFCSgW31HAgzMkZk6vSECNyA1UPI2vV0x8/2S3ZuGiz/0qmwyJpcHSK+CWtSGzkq94vA+6eoby2TlktWa/o4CPlYn7Tx+QgEKDBGxPF7fKHvrUH+cCnhYnk1kptNaZOwYJeAzr7yigmCIB62BlV3m0jmuTo5CAzfOK74cXyu8joMBP/pjR8OSHCSgv3uUYBYy8Iy2Q69riYZYmuHx6HFskBbdEeN1nUhqtL7sNUd33FjznLjJx7Q61cG/pCbY+RQLeb0jAubd8fhFwaiLpxONTha1tDHP1gtAfCThGAY08NEj2boMvAj5lJOOexYWXdz9Q6UjAh5K8QZ8dBSY5HkIgrzzSIHkCTUYC4i0cCabjAja+Hakb2YFbgZrueJLkfVOTaaaL4JFh7iHItEH46I2LPhWQvLvlliUzrm3Bp1MujTcy9UXAQMsQw+kciVvfQmUkYJwvkYCK4nIw3bMKSZQ+yEhzuSCBTeabgJfrpYFZruJycVUgASVbR/I+UyRgLlEnIuGvEi78H98ELJykguld08iyPCH55pregSWdhzmM55dheAvyRcCkO1ICoZOBwP6crhK8utkvAkoKcqFSg82YCGqnjZJCvtkd8PgWIuhUI1TxNW7nxIZyAjbLKbjUyFvlty1XBZ5T/pRE0J+etfkh4IymkVTGGr9zY76scLnTcVX0ePoK8VX6NhIwVq8UEk9f+uAUHZLQtPyMRJdHAb6/F9I4Gq4O0W0XQAwXz6njAQl3C+kzzIIHUyVhUdekZ98HsLodEoy6Ihn72R0hJUp4DbAckpHVvgkYNxFuz8Z7L5EsEyTMtKq/2sF8CAgphQRkNvQCvHzPpoki+w5hBdqFMGW7CjbCRiNMaCHZlM03AfvrYw4zQngmdoYuunqTFKBfIyTfZev7IwG1275P46eIBPwkgvr3M5tGpxyvRotBEk6bnCPQIabInX1noDERT4DUW43Qu0uC53T0YqDZ4jVnx0UBarhCAlKL51cUcGpGUgW1iQReMRcAp5/LTGRq24ycVH0Bs1XHpEn63M5J7j2+ooAJTytfUUDiHr6jgF2KBPS8LUMiLvKQgPPlFvy6GIZqNEhAzyu34F4bhiARa5bIKI6RgIls/EYCCryg/ClzAX/63yp/J4KC/4zmJLYe9BgF9BRlp+h8dpv+mgi6MN1yTAT16R4JKEVuPUYBfyHgJwo4JoKyukVF1M0WmLEjKAleBHRZ0dIxEVQ3pEUkZfJ3IuinFvATBYSVv+9I/nppYGYPkRkTQT8E9Fu8FYHmh4dfE0H3QVOPUUBZNeUq6F50NxLw0xF0TAT9RAGp5WwY1T4kgn4IOCaCXkJ8/CGglf6VCPoZCjEmghKZ3oyJoB8C+vM1dRgJ+BkNP9YC5u5OHgk4RgHHWsDzhGLCe9neRgI6x3BKorbadfrRXr6+CCgPHVHnlKqBp/AUGaOAn0TQf68FtAr/r3YwAwGDQviOAv7SEfTv0fC+ZuD38YkCfhJBx1rAf+po+In8P0NAcZhj/YcQkOV/9mfgMxTiRLvuQBAk4Ckibzg8Fl5arG3dML2hR9jlVCLpEkv3TTmKDtDKeyRPcOoNU8rWJQwDDKqCPN+aORO8GzQLymXy/o0EzK8qD7dtjAQU3v3NDJx9C9VJddOid/Dx9UECuKw8JKHkIQFJytfw5HQkoDArb2bZyjWc8Q5Miuo0/YoCnikat4/nkDzBwzvANWccUljnODO9en2A/XKBhDtekVhsce3hNHsjAfX0yJqmz1+hdWqPFGaLBLw9kXC3dWhWmbHt52YYeTXck6vFFGkEqDZD7mF/PbokL9v4MHTobOC6FJF0DfSaedmrp5GAWVAdO7OQ8fHFDcyqWPXl3IyXzwYX4sdZmrd7fP9PFPDk2T5T1N30YEZ9tIbLxQ6ZIpKR0D0jn+HkPHF/IhUJKZQpElBynCrz7z3un4IEvM4GAnpF75u6gJ93PROLFOcIWJP2qgdU5QnJqkZHxVQW6QtasbKrbF4evwj4FF4OU/Sb4+8joCiy3H+8tf4zCPjjo+H9Ay5PrXBDpXBPdwppayTTJwoYyTq9IYLKqLB4tFIKV2N3Ilu52EM4u0t4E37h8jQglxo0I6SRLEYrEP5c1mDOOySGzqiOEfOyChHMkTQJ3/pkMVsKX1FAykISkqANYUqdFSaabiLHcPBAg/Ge4vbctBcYl5BjABepYgqNi4ShpvwUNkuNxhv0YxjicGzvQLyXRODgDh0+b7sT+OszX4FkNALJtq0AWnVSEJY+7ZATXzag7YYhFh8CfqKAoVzg8s1pmo4IHZJpeqNw+R1wDW7fhqNwuX4fOpwmgUAmPMeB/z4pBLgrLq8j64F/3+b4/v0bCa0d3y2QcsZVEJSRb6BG8fP5vZxGqYfEjJinAWt5PkT9dkjAfcadIABPq5b5DAl8DBMkYNZIJFLXeDwOM28K8dGR0mS7CBTidESDnO1pJjZJwJJu2r7w1usITCzvqQ15znc8aA3g8WcC+kR6Y4f7owhI6OSJn0cK3H4joJU04ezw9xFQFDnmT4kCyj98Tcl9EoPJVXjMdT+4keWjOMHsknBM9Fw3Gpk+dnfwrxckxWtD4dmyKCJwOJFLo8fWP5D5+/2JmglMdLXwHD8n7RKm0wcSzp9ubwSe7gX0Sc8w0VxBctVL6QC63fJM0py3PvHuPb4rJ/JV/FoGJ+I5bQGuKnNVsuaRgKpgZWCIByaF5IJ/38blDexTgp8XdRuf0Dq9BJPasVVEPRSfTAvOg1kOSLouQxI282QHs6eJ2+8FyoGsl7sFmJU0dNRslJoQGQmoln6fRs8NEi+fPTZgLOg+Bbdfb4gblHvc/ie+/4eAxkvagXb3cP/WUyQwKO0GdC/g07g4IQEvm12KhMarMzoEwYGoz8cayXhkq2R5qzWiOe4DwttOYpJbQBl4VC8xhN1LwbuljddoXiN5dT9iqjjx8LFg01fwmIwlSXyr52SeXE4wfeYiSY7KpibxpFiDhavZFLwdvv+2xP21u2H0u2lSGtk83/j4tsTnLVdRyCxvd6C+XSSre8bfoN93TQnMn9IR9KcTQT8EZGPxOxG0WqlftYAjAT8dQT9zAb1gi4SCS1KNiaDec9EcfokCxrK+/zUK+Es7mE8i6EjATyLoh4BjFPBDwE8t4NgOBniaHqOAkCivjhgZmeLvNielvpTtjbEW8JMIOhKQM3f1GAUMlhGt6TeDbiOpN+XU57th7t6QCPoZDZ/wDV3rw+UeyVWuEvg7EbR/3IQ0pF60MdYCehHe18LTMARijAJ+OoJ+5gL+XQv4RUCRFsahEL6Uv9hxLiCj38R0jAIeBkKO7WDqMy4CVrW9Ggk4DoX4zAVkqbNBxkTQLLenoJUiRcaOoNsV8cZawF/mAn5qAaNrHSg6yYY5hgMBYwNeGvl0BA2bCU28Yq/OfyXgpx3MZy6gO61U5p+bCPrXJfLfJaAkycyf0hH0pwnYhKvvRFBRS8AsL6837IveS1d2nBimeE4ZuF/6IbFzUfomy5MjlNsQyWMGR8esN3YJly2NJOETfD1/52/wtLb/QsCmHV5/M5Egm+e1hf1TRgJm/vRmSikTQpMb+Nhb6HOzk6IaSbn0mIJ3kIBH49VAubvPSP4qesE83iMkYHjA7Vu/kDxKQ5CkS9ch+YOZZuaRSY9wHUZArVZufzL9wOuhLRMk32WJBCwr+waX+ckjq0pCAjLBvoL6uDSrVT9DYtmMXcM17vHv23Wsmaa57uF83LtkZfTHg5kO23OXO9wfm55qZjePzlAeJCQuLrI7Mz5ez/A0dyaTL6ZlZvpd1EJrlLN0ZTDHuem9XkhA5YAEXDJISiV+ruF4zyJS5O9SM+dSdUbSDRVejwgJmAirCVTPh8PkZxqJG1JI0LZp3Wq19pCAye55gtvuapH8ej2wZp3zD3iuOCTrpx2MNeO/CFhkJO7Myljd4LAtHGZlP/vfR0C8pP7zaPh/SC0g88NRQNd6VBCaOlWBxuw1I/FLCZeTslxF5qI9EJ4jKt7kJlIFTry7EVm0SjCPKpJwem4yol7fNTi5SDMwuyIpkvujhmCyVKpIIXvfyCW8VYNbIAH7MhySslwBpriSqmI7QgLyCzoaCRhfTkgeOC8noJ8cigElUMHYLHVuSDQVKzy7EFcLPp1CsaRpXE6uthsSs8sHaFYupVHGbGuShric01kXl8PHtlGIC0M7F09HYs7zIQopINE8NaOqkYCHoHjBTDb5NGkiJN71VopgawehSignmBM1lKihwbzMxMYTSZkHSCxy7JQqbsSh/YzdsqBHQ+1iv24VMrH0F5idh6Tcerj9HgxDJZwGj6fB4fL9lKkG5NNSZZaPoWPnml+ewQyeU7KENjKMuRt2uNwPJZLMNdU3UqbSIfY6PP4yv1XI3ao0iE4hzSQHkWLJjg5fMFUnYholGoW34kv5RcAoVNsbeewkEfS2FknEh/RQR7bkwXwecHuvPn7fv++amvzY/NrfTcCfbmDfPXcxqKYpkjidUx1RjOIMVtJzVUzq7ZBo2T7A9QIuBeACIOF5iWTZzDkGipN/IlOLW0NAH5H1MIwaJ1q7guBxx3NKmSExTn14BYsTkTBUo3RkpRZHmDUCz0R2jPhzVEkFnc/xMVjbE7ldLusvAp5V6kY4pSjAnJhMFU1VvyMvOrxBaFyQQAI3JGJG+gqXr5sJieYuEq0vWx8CPuirOOx8n7BssR8JGD8Oyon0uwsuF68zIR0JqNzDNfi50zNRUSlzoj+RgOSs4N8vc++Ei8THAWYndkJicY3PB9JuB/5+2D93XWdE5MoT2Lsnn0ZvpjFI2SZzMHW3S8FeBJuRgPb8zDJwLmqD1O3uAdYmlkmy7PH4mtQlgUA80ySeLvH4JXM8furthQQEDwk8SawbaNmRTWNbQXKmsDuBob7wGnpLeDzpbbGB4LrG11v0RiOOhQQ0KYlLEzMMDHK/0nswUwqPn+Tg9l2lNx4PqeEZ4Gfbf49Y/OQ1xf9YwcIfmQg6uegq81UL+GkHE9lCFZa7YQjDQECDWnBMWFS7WreF8hyJN5BIYG63p5GAnXnVSfKcv+ZjR9APAcdawL8TQcehEH9HAeP8vXP0ummXIwED3osEsrb3+Ov+qQW8+Eiql8drYCmK9FULaJV8AI6wRrK+0t3payhEzslMeAu3rD4xpDqSG3MY6gBIwE9H0A8Bx46gHwKOo+E/UcAPAWWlFXAJCq2vX3TZheB5okhYF7tsrAXUTwTJ96kF5ALvX9vBDAT8JIKOUcBPIiij37+jgJ92MF6v0CS47JHA41CIdTFNx0TQDwFlv0ICfoZC3AT5Owo4joYfooCfRNCxHYyFF8u/RAHnTxtmBvsvtYAjAceOoEMtoJW4eDwS/eUTL/xuBxPvCB7vfyAB/2bYf5eAsiJN/hQC/vTPQH+sCnjSjcus9jESMHPUN9RM7VXZ44qk6/PrQMBhKEROdDC9s1fBSWRnVR5SvWPe9mkFDZkjIenH2zC1vX2HkzxBcm00/YSA4gWo5duMKfSor01Nu77gLkhD1K893sxNEkVwWjduVQgHJM9xsmrgcl4gAXsDCfhayS082ulQe8cNBAzWLFyfN9w+rj4gcdLnEZ+nkICXLN6Ysigf4Wi3NhJWReJcVPkNt/0JyairU8GM0usd7sEatw/seG5qR+8EjX0xmdVuggS8sUwNj6NkpzkdTQ0z2Ud4PK5HJGriTE+muRvascz2uP/5uTdMM7xeRgIOBO1MI/LOcO80i2RVgARcbgiSdzbMURR8JOpzGU3gMVn7TGYo04Pp1NUa6voWIYk9PH5CylygTQ0nzeIUjweV2ByU14vDFFEx3ZhrA9+vfXNIwIY5+maVymdoqsiq8u1A4uNefcKlo5CA/iZWzDiyO7jbuc1kwhkJeJqRG36fLb4fRf1GAsqKIv5UjcXvTgT96Vmb2RWXP0QqaJLIy71jbORCAb86DrV83Q6XawX+1MMSb21A5/SNvMrdGZebvUygOSOBFm3bQDiPVJJS3DDUwS9amOYtEsuQ9mC017UGBbGRNE6O5Lm4DxG0dUsTeN+HUfM3KwI3Dak0Ot1fvvGaPbiRgEkW4002fiUiuFImkTEKuL/udUijHAlECC7nrouiBuNMS1UCa1xu74l1haBdIeGaw5D4KUhIQLgoQ61g65Mdy3VgnQLcX0mkBCLdwh5m7wcuN8/HViNm9pbwVmYhmZIyyIgsrFRYMEO7l8ShNdK6hQBGYOD7XV/NiZj+Gom7M6kU/OClGWa368E5TvgU1vjrYeTTpTISMDl7QUeCw9OEpd1pZHH1dhvCby5X8BlbT+eVH/mGxCKmzbuIx7sn+7nRWx6BYnaUmMjycX9aRdVgwcd4vJUOtz8Ukx6ms2F0/NLF7fETTviKArLFribBipbBSOYiE2kSfn+upUvgZznFxGdVNX4bARWG5f6f594/MAr44xEL+Z2AfbTFFPbtTiNnrbyCo7I8kuPc+CRZJTXYhEOSPWZNRmYvaQ6BdMNz8DNqPJ0iOUKNiBVUZtORmH1k4PAzJF1V4Heuk/YOjrhl0ySKFYFck10JU9kUqvjCBHPSryc04A86j9dQsK1xebzbgMflHBNdhKHelaa34DxZNo2yLZJtpllP0KqbWEUQ13NybqwcPKeYpPHqjo/behfAjLHeVeLslYy83MsBXO3KkUQslBsJ92UOM3/o+ouLvo7UebgFfWq+0+Qsbg6EZZa4P5C9SawJck1INdTehcdJBb6tbMjVGup3l1s+TTTWx8dG8oapeMPtd3U8Xn0krUDvzR6vWQOv+fvS3YO3rZGQ11IxyHkx/Btqc5HTWLkMydt8uQTDKVRmfmSpmrz8ocPnMWCYpFa2LBEu5QOvyQAJeTzj56+j4d8wMwmvISL6LDFJuYcpnp1MvAkUhzh6OPySIQFhHuL7q5vlAfx+yabwnG1x+fpeVqAFW4GBrbL99+XqT15THCf8IQT8Le1ghIuMhNjKSMDJ3tZgulcF4pntXiNGbuhftYBrrxX0aRJeRwKGN6A6veK4Z8R2528CXgj9/uoIKp+ijPgHRgV9sxTToNoiIT9RQFdLtCqJH7ShM3SyisTAo8hYC/iJAspNrJFIrV8d4fwhCjgQMDBEJJC0IsGYCBov6PCm11HSRd1RVkjwjraKvl7oXaTMTIWEDv/SSPZC0mpDR9B4Gbesrr4v/DgaPuiTVtPf7k6KJsYDybvvkKROKc9Ar85U5Wcyku/I2yboSwsJ+EkEbeL1FKbNhmb8zqJu+joJxS8CHh4qOw6FYKxaSsfR8GMt4JAI+gsBfc2Zkrh64/Fc9yUTTbjGSH/pCDp7yFQ6dgT9RAFn7QwfZ8bQbqdC2n6igBBlO0MnW2KDKU+H9jpJZJDZ+mWAkxg080XA/umMUUBcCux9sn3jY6tF3P9zCfjXc/9VAvIMK/4xcwF/OmlNnafFMF3LI/mzQOI9G+8NT9bw8MboJI4ZHF4stOoDyVRu32BOz6szVPxrxuRiH/umfFpXcH7HSMTVCl9vsdUdKtb0SFbWyck8Xp8CnDfTYU7dPq5N261eUCY0EvBi42Mf12FQPTcukx/OSJ4LQfKdJ1uPWUX5+2aueFz0PeU5ft5xOlXMk7GfwH7fe1Vu3DrFPNrpEfb90kkLu0IiuYuqhP29t9NiIiIxZ0X1hgbOXpo5GRJSKJCoz4L1yMr1evy8vXyC03VukYItjxvzdVNrqCYHu1ppw9y9LkUSX6MCibqC+GTu2Gc7ErA4r4+Omd3x/Y79kAgazo6sWStXJBm/sJCMXZKZ4X6NBEsoJKBTIwFXkocETJcByU/J8WSGE3kD9XsdVbl60w3T2NlISp930rxuyrkZch4He2OFZJMmPW7fXW3hePWHOY1wBHOtDFFDjbKYLBY11gRj9YTn4jS02zkgAZfHawdXqkICNm7Mmgal3uCwbmdkOB717yIgXlOy9IfUAv4SsPih7oUz6wIEBngQI5obG1dVIdISJI9xa1niERnJ1bxlEi9eSArdL+/gOjY+r65xeRk5uw7Ud6Om81X6mhv60+rAE0WVLK1XtDGerwj//vJGwsF8N/wHfockWy9oJr757YGkRgmg5gckH3VBMr2tQoTZ7oVEC2gkoGJyNMyQgHjp1e3w39+9Afkab61Lrw9OxCH4+fqBRWLhclkgz9XlDuHDHcZEz1sgbc5RoE1YisSmSM9JWRUsmHZEM9Gx2yrkeX+z+PnusHzd4us3z1CBIK6H5fupORBiPHW8ieGtbqgadshqeH567KkKdtOgJlCrLszXGZ3CZadqhlOFLPjzg0Dg3uDxrMOWBuveK2nirhqWHOS9CXj5aOlIwMfk0UDgBEa6vFzx9c5yaB/TlTIur8XXwbBcfP26GIY4BJedTySLn8JamKhp+iKhQbZPbgI6qfH4Ti5NTThxKYLNp0qV9DYtEJd506AJrEwiZoZE3x1xqQGij9/P+q06v4uAPDNh/pi5gD/9r8oNFAtw6Ugi8U3D7/i1HKJ+qSCQSLptN8Q9LLthqDkSEOzgQKRDm+NjT6gSXDbiolBsD3hNWRKJiknoE2doDxOwSLT4c07LmfsEfXtiq8QoA4NQ/pBMHDyRMHG+PRFPxivH7XgBCclSHfEU/QBGlfFImAOes9PojWShbkgov93U5LxOWtDaNZ5DrVxnZL0Pd+AAx+HnO0ikE95swRV2TJXcrjUSTHuXoGkNlyaXGZJJdy4bMBcxElK61yxZkfAApkgxabxbbljCPCT8fHtoPyMf5I6km8cNjKZAkvqRfyNLVT9BqN+FNHlIyoGc3JUB27pE0t5jJO1lsSzAjPc9E08H0l3D8gguO7RcCq+KT+J42cLUwuV8zAhbh7h2uQad93WyNHtaI7cVvYEgu7MVTMzdnGTT3QtMBwkaPRf4+bdle4GgQLYk90rB4988EKcCj8e3poaeZJ1+BGc1RAElnpoT1GAJKrWdVHHPD9tzxv2ZngKpgodK+7+LgHhNTfg/JRH0p6+phEjU2BF0rAUcE0HtoYPnJwpIdawOPp/zZIwCqu77GgkrQWQ8Zrq96cCXdSTvbkjAI4vkkNZtF/VCrqTBaq5mJJ7zKniP/JuAn3YwHwLCUaR9fWbulhH9dKivjqC1t1dxS+C7FjA5qdOhhZPE/ELAsR2MYe46fUO/27EWMCzahtUnPt1+RQGNrlX0GbzpMQo4jobfr/UvAo4dQT8E5JKJSMIWQkfftUjAUByigJuC/ibgJwoo79vTmAiqMzHNBEoVnPTNWpd+7Qj6IaCsPaRf5wKSq/gvUUCDnn8TcAsSvoxmjCom64gdO4KGoCBBxWV0IoRRvwg4RgGzkE/+pSNoZlug7mWVSQQt0sjfcwGDY4ikX99lB7QT4NX3IeAnCvhJBP3HDoXg/rov/XcJyHLCHzMXkP3hdjBxcy3g3r+RbDcLyeE7KwbK9QEJJkVv34xdnoXzvPaGxER8ng34oZYsdcnKs2J8XDAV7JcCEnH7HmoJK/4Bl5XhIcmCBAm35EWouMmMybJZ35m6ESGJZqxbrc7KtDa3MxnguvCRZNMWCWie0g4unuCT1e2BBExnpIOnO3VJzvE9Ll4TnoNn+fSqVRjjL8Fj/SrhMr06SLJh1Ppzz1eAe2ZXxVE61iYz4Rk4LOdDFHCBfx887AccanZoJ3NHAq6d9Qkeh7eVZoY2jKrPh0TUWnZIIR6QWCuwGbiWMhI15PD5U0pecDd9JK0QTH1zv+JbKImCRCUNEnBRIOEem61VrQ7rZIPHcyD1nJ9V+UE+ZqZSRhzc136QjgQsXXUH9a2GtPh0XI23/A3OVe1UeblCQr6UPQ9Hd4sEXN3jg5ln8gsevocErCdTMDn1eUWSEiSrk2uC+Zzua2gPLBL7nb01s635Diobb+KF/kACb131Dtd6N0uzwzrufhsBWU6S/yMB/5cmgs5O+gN04aRW8/vzdTMoGm9lK9IieShONQyn9kzYFaqcRsJyp5CZ0LbgqAydJqXdGuR2R4KQslGZdMVFtREcLhNcnuValV6tV2c0B1zOQTmRGCj0UCFKgSQJU0Wtlo4bsqTyhiS4aUpX8U58ZcYikGgw1RyJNt9EmfEybCTk/yHvTrYVVbpFAT+QDUFBpQkSgaBUE4KqR6GggYqKgj79nWbuvxi3szuZ5+y8d/UcCgQQxfxWVAdd4f60RAJuMrYByG6qEBl7DL8yZTkHN2GKEL6tKSUX67s1u4uBdDDESNZ5YGtQvjcT7rPvQFap2S3B8hYqj+sz/r6pDzLon28vpX9+jSQxSxXyZ7lkfr55dkjAegOBGCKZnsqrIl5iasB2e5Ww+tujUjKpAl/PVRJ3GZLKs15LcB8ZhsN5p1bU1ksdqoxMeND3SNTq5JuQ07cmxEXkNeTYz+ewvVxMTM9a7ejw2kzAuh+QjE4zKFTn9Rb8gzAhYSgcGmIEgg7BssD0Mwd58Lbu36F/dIlNpYOkvYaJAsZDVDictoNFqXTVIEt3E+YfVST5eZUSiJtB49Emw+f7+8qUIv8pBPzV/6o0yCWHtb5Gtr9vNaXP52aE3WEvC+GndUUSNYUEzpVJPDjG+4481pcDGMRA9m8MJA+lpzM41XbFwsFAtlddcYBdZipCENXIeuOsD99NEGYsWA/7jHTe5wKWf0Pmz1zMA/VmswZrOV8Q4KVHyfO7CQL+HgkqNHuZePPpHYjpzIVwM/9ugrDxRKChveLBfuwrki2+++bZL4mH1xpJtrwWEej0heR6X12N7G7FBbQ3m/NgrSNBVRtJRG63FQ/LqlLII9+dQRvfMwLLNd6P1Zw4rAUXW1+/e8hkJb3eYBi1jARbKFgmmvAONq+RvPWtakgpqRns1xmSLPoS+aYnDayfkYBlQnkqpNsXVzBO8VyAsaoiUl0PI1hGOCFB/nw6xDAPZyBDuCGJvJp2ZHpAnG2v+pwAfWCdNpl5Mmi9J7GwdPYakcIESepvloI/TVyL0PWyh+0Gny90dt8Q8zbnSPQCCTjckdDGankBU6IyCYk3bUkgfD7gDT2W8eB5+G3LwUiiJMp/2wv4DyHgry5TwmQz9d+BpgoB9EP2Vy/gdyCo+1YHi/xYDsYZThJzrmsklBwVN3+pdEvmNWe3+7kcjPwZdBbOZ0hIS5i//fFeKdy+REP1k4BU3i+4zRSv07OrbwB5Z/8iIGz01B/iNXrqx0DQHUECbh6BRoJH9V1epbX1/+4F/DEX0NhdkHTuEdPzg4A/5wL+6AVcz/ThZy/gTwKK3f1f+wLOP98VOO3v3D0jmnLvZOPvfxBwslt8Vzj9DgT9Ty+gF5Veq5fSd+t1bTvl/0VAbJRVEjjvSa/vyVz5a0XQaFuLf60ISvsl/0nAn72A34GgP+cC/oeAYaAiYX/0Av4k4NpWv3PQ8X4Nupwwp7jU7X/PBQyE+q+5gG6nrlnYi18CfgeC7lxDIz4ckYAL6YrEPqhT/pOA1cnegno4Ksy7tkhAUqZ/9QICvw7/zF7Af5eh/1kCzmTpj9kX8FeHq8FLKOFyXiKJ3v4pM6gmiHD/MFvIyxoz5GRCZnCR2u8mDMGnMtLz9YGEUHasgEmQGSKRWiRWbfNcfemRMQQECVUymxfp5dQb9lxdwfOyRTKe3bVoqAv7Dc+oskneFEgmV32E0H84ku61RGKCYQvw4icHo18RCXh1hjfcxxrJg60DNcz8IQGfBLZQ7I+BY9D1qoVOmmxJNtutW+NFeQuvPDOFIo+Po7GfPWbAZx2mb7ZAEsmv4QGP6mPzbLJdZ0atlWe4WPFGyDUVybgfzScWkMgSss0tqIyeqCIcy+/v/WfQGc1mhYQ9zpCk69f6u4/gdQa35IXEJbe1bHRrJNxT5SbJlfHzJRuZQ10L+H0U4vnIw57D5TFzedZUQWts9/URHqkWsMLpdce4X6UH8N3iS8ArPu9jcl3ANZlZQrqNjh0SNUXSdd99DQ0ZCds29Q3Ol5fFM5VpijHWqxf0a3/Hi4rr1EjU8gOXgVqsOFw+1EgD+wFPL9ny9DnH5/+7mtaZvFD+EAL+8hVBlRFx5ohzTWATVcsoSa8m7FeqSqLXfqhoLks2MOk78FE9+BZtj3MJtsRCQvR3ryNBOZ3Ceqbg8fIbKjoYGwVcTSYsMScNUG2D5Dm8NAyHP2Pt0FAy15CLU/x9JvoOFcIdA3rfqYxZp7qjcSNQ8MUbErFJhoYKY7pFssRIrh+9gFMX26wsiNeEkZcrk2XC1hDOJfw+qV5AptfLB6yZgaRNZCRQf1gRqBx9ynyr9TVqwGoN0eGwZrH6fDlkMG0Vot78bhIxwSCAXQiSU3RX3P+ET5FML6YHVfTQhGSzHzR6aFcG7BMH778473tSpFhG4jjSWPxYDkADCZvG7PIN/9ex2tO3a5vgT7jKoiFBMjNB3UEg7NdCLFUeEnWJxC1mK5exwh8tergTAsCxKYeggJGuGwaQl3sk32FfazTYDgRyXms8TvVpQ/wLhipxPv/2MvrTjCTkoUFxz5CAUYPvj0YmhVA8aoShhS36XfIODiomJPG6evxtBJzJq7/fF/AfMhD0V69eqHnhCUxrOhX8bDGI9Ln4KLA+3JFoDn115GVKOmAmknngWAcMF9NLB/r7rZI4XkyQ8RWSRlu+ke1SX4uUvTYX0J+hJkTdrm7pfT6VQZ9+976sCjyez789yf1pIvirAs9/+ux0UJ8iwud0xc9BFo6wnnoLFkTfwdDL7WmJZd5ecN/ZKhgOZg8VklM1ZYHkflfE3CNpTKNeMgxW8fvp5lCAs+iXLJQ8zPMzq3iBjq0HA8uZtOQsLp9AKdaO8YHuLXImmxeY+RLJObl6DqGmdwej10UhtC3HIkZRapDmTOFB83IrcipPIhLNnHC/iPuW0GU5h+hO8HtnNRlJsvN6WD++m2gE7aEhYx6K4E1dvJ+jjkRjXjKDHd1gHdBcvnMF3QSJp3YOZ9KoZjQrdyNsnO/GKVI/KHj6Uoc8zJCc7DuYPL7dH0DdI16vGp4N+SjfrSkST8Lw3lIUYm6T28+BoL6heg05FN4AW8tXeIi1SEM/1++/eXYzrJP2Zg2/r0wthMWvGq3yuwn4q/evZdFr+nMuYPB264qYV/YvAnoDkuP6tHSgz6vEbNE6iPp7urn7SqAhyWJxMupXf/70J/lTZ/46UTMi9vrHH2H/3dr8u6JlHRANTGgXgiPSg6xXdm381Qto7DG3L6fz7OdAUOf6QAL9mAu4df49EHTi+DqYe3zyP5eD+dELuDnb/+oFbK9f8pWyQtx2eP5FwIlvKMLPgaA/egF/EPBnL2Bx+Kz8z6OeCj8JuOKe4i8l/Tu38T2NkJtIQDL7NwF3ZboBU3x8l4/5EnB7wjxpQqaSMPPcXvcPVxXW2XVKfi4Ho51OChLwtfqrF7BUv1vLf3sB/4uArlz/ay7gDwKK+pIKgbXC4+neRnKrGv5eTf3ur30BNQ/TU8eq9bMXULW+K7D+h4A/loPxbzo2Pz+Wg/m5IuiP5WB+bAqxHS9IbNbV8LMX0JA2GvM7x/+/ly37ZxBQ+t8h4Hw5//t9Af8fHQjqUukAT0iRVFWMZLkt2Qx6KUGCocwyo7iuJDh3JRKqtZBkscdGuH6MnZBaGZJkCP0L3AXu8Mxd6o1x0dkA7Q6Jlh8nOpIvJlO4by9IxqnxVgx1wgU43gIkIl3h5zHjDBohd4RC7JCgYjMsgL8cPB9nn974lPj765U6pEiWumWsBb6Eu7RwWMZ7JFWzTq9QOyoSa9Ug0cb19QLX59IihXZG4hTlSoYLxglINiME4yAOT7issBFNNwSPb1t2hrr7Dvzcmkg4ZVY/4TQ8t0JuPZGQ6Q0Jd3PWmB66WY/GqBMBulDd8cxcIiFD01GhDs54f9a4VgzyXj2gPa9MniU07I2puJrAWeyQjJfXujIuxJbhlJ09Urx6JODrhOnn5RCy7P0MI8NO8fne8xOS9nHTW8OdmAocdzl+Pvpv0QjK78DWbYfP/+IH+LxX363ne2vHc7ivNcNpyjcc3ZNN0m0QOsYxHEToawVJeROR6PXm8YSzcPju4/gJtd9GwPly8ffT7P8hBNR/MQEvOtcgTJFszLsGFe26ASCTDSQPM0ZKg4eaYHhzn/KgTvyK6serDsmBEx5D40e0fdUmJNpWF+Ji9e7o+PYp7EdmEeaPAdDEYx6w2WQiBHBHcqS5bQCLPUIiNgwjdZOEgX29Iqk0jJ7o4UocAH2PxKlb/B4bnhgqJqxZsgy9isy2JIbDYBHO7nCwiPdCopYLf83jJX19B+SESNIUIRXvNH+kxQrJdVDvSMyljySS3uUOEmlGSYJtY0O8Donq35cai85Zo9HtAT+X2+9/9DeLl0VoWFbgLxrCE11UK7rzUx+SZIOESiUMh6MdzQHEVOdR0KstnZ9rTH/JVc5OKySdo1wB71fB9Cv5ISNm6ntItOhL5H6qEOn7vKsdi3kkCm9KL5Htwd6rNM42sU6RbKyCoCl0kjh53VAGqw0GwjOdxNdvD1HNeAB4Ngx/r9+BnsdlSiE7LDA83e81StcO3m+lZwSfbxw4dN6QEkLyNjkrP1r128LV77pl/79uCjGV5wLY8XbNE2IFFrWoasHhXU15aMqYB+UQy0RuSkshkKevnrS7nQS7p6ML0SHDdzi9sDX4oGossQ9vhx6E0wxI1mCmcxyto2l8JRA9HzKHm6JSGsd3CdQXRSKyG5bRj+YRWK8HJGQMWEZvwNfAHnwl+Mni0JP7jm0BtOl3Rl7oiGRztXcQntM1izaeg3mSPwzw+6PKYiK7EXlq9wtoWxvLyHzmyeQtJhPYjN+NWiQfy5Bfff+NIt51wtpoX5FeX6nAajbh38HMGT2Jy+9eld9NHjQVyVbfmQ9hdtMEdt4cWtJHWGf41bBmzH85HZmdugMU2kRjTP72lH92Dw1Y2iwZtDdUtO/i/R9MH8nrjr1ILnaK10u2mhDvR7cnkqraEJA+FhJ+wjxOxprAXjsqLGTmsaLVU/WhcEW8P3t4tQQj6hFb24vKktI+OGSHDR+kMl0IIbA9hvtwEoCSYs6DbkBS1vfdFAh5r4XksBlHevYZA9+/bViULuG3LbGEZUr5ZaNV/rRewO3HV8FzNhqBdjr8i4CGKwvOPsCIKbhV5C8C/pgLOFzuD3/gkxX7ScB14A2+SN4698cOyTeJipk/CfmE2+9N3f0koHboFoIbm56iR4JqgHvBdsi/rQ+Rfrju8r8IWJe1TNb+dQ3ECTX2czmY2VhT2K6jFbfVm0/Jq2Tuz15AEJyXqJNu8/blu6qwnwTs9vroT7kx4c6+QxKlClGBAlOxvUteir6QkHxzt1VJ8GMu4A8CSnsNidp9DtnPgaA/5wLC6tDq8oBkMuGN5HS1afdfBISfcwFtrAP0tp8yb7NEwnbFl4DWsGK2HjYayZlpAM08JKe3mY66kjwK2OVnJOCPXsCUFXNfPhgGC7we798+f5dz+Q4E9XQJn9+85i4QvZwI/0VAc3n+z1xAwQKv3iLpfhDwx76ApJ5MkXyD/1cvoK5M8Pmyso7IqsM6ai3e8Pn/Ywko/+8QUFJmf8y+gL+6GuDL63c5ldhhBQx6b9RyKcOZTRwhcxsknx/aK+gWPRLMgJNirE4mEi0+Ihl5eVSM4VZ28IK7K2TCLBSNFV2JUBe6w3O+EKjBQ5nCaeHuhOzinyxjazMJmkXm8LQCJJlXYZN6bCYeT6f7T2UUkqwD9x4uy703EtAqyxmc0tAV0rLXM6N61FPo5rYj5LvZWjSee/KAq/3d5GG2QqL5M7ODc37/kkf47iNY2RN4ZCu83idBUp04EqvflQ4v+HndGHsqXJBgT4unw+07kPVeIpHMu83TcHICw86QnA/h7rFsNwaycZlj+jt42jxLRyTw03JsvP53IKxtIVF5UQ5wcS8WLwamK8aUjBY0O3vHi9x6N8bjYi/hOnN9kh8fSMBNPAzQuEPEsuKE6RNEU4bXWCJBV+5JNLzZqMOr3m552pahZTyL1RweTYHEa7+9nM8r+cDNVVxWYIa3jNclnUMTaA7JhEeYGfnDlOA0P2xJcX9+RkPqOBJxG9ks/0w/0W8joKTIf78v4D+FgL+4TPXL1IGgy03GmopHlGX8CH69J0LiukeL5ifhBtFW03gyXdQKTXKs6v2x2pIoijSHatREIkY7Q0h2DmnpaSQ+QO/5PLnKukwzopYYbuYaYUrS9HTmpS5k3DFJtF3i52B2iMHCNo+xkTUyFVRselJP05GY99GhWNbukN+mVIirZJoRORHOAJcY0yu+DxV5XfkBgtnCYNHC8rERPQ4WsEtsCey+wPBsA5i+aKNgOH1LkGTvUM0hXm4tIYmXtUa7mRlDmoqUM7VbO/SCcSuEn5NGosbxetJNhw8Up43FkspsIupqaQ1oXCSut3VF8lGPa0i8N4Z/9yeef25f98DkgZBE5KNM/UyqIWoFKrAxRPJlbykFOPf4++V304gh88/4PG+1kAzLT0v1khwg6wVK2DkVLVro0huqLNrwyBfGiErWsMPnqVL8/RnJKcp1C4eDjO9HHdURGcCcn72AYbNEUr7INYUw5lvGLOmDYe39IUB61D2eJDqS/feVqYXypwwEFX5xmRK2kgnF8rohyU0iFvWwQoPkriHbsxgJp6fpCQ6v15QH8wsS6fa8YrDmCpgng9NIadvYmAeNHeHJd39HWq2GDYThxCPxFD4ZtcNrAFjdK8yfuWDRUSEE4q1jsGRyh4bWWUhA77nGYjHEMoT1sA/sG45iCaozGm0xT8ZTSefRflRGcqyxfUvtwBBiWO8jsjtiAxs2BV5/Nkwd8nwUS3B21YazfYfpi0u2g+yUrRg8ed3QpnwAZHPbZEhQzyLjWfAgDS0sw3TAMj65ShsoCh/JWydPjdAjtsNMP+P1ltnQ0/m+jKGoDczjtKo64tu5Abm/pzyWX0NENatmsN9huM3acdToRMErp5cDPk/auBVpvauFZBYpi80r4ixcSicozFnDI2V3sujxvYohyPdrFgsO6elZZxcIHifKEi1Qe1o4+hKMRaRj+i9YJtfbRwOVL05JoNDv5xlBkn+WSEBhruH9DqoDVbAyhSSvTx19P4Un+APD95Pa7+g3lqmV8qdsDf+ry9TyJahA3pgHIH/XLcnLlQ6axBbMPb4Hh1iJhYQ5jxJ3ZuNB0fP+u/yKt0XiqBESpAxPb1/pF7oA5d3vyEtJRH/R9FPBWVyGjnwCtgaHfpbMPcWqRnikbsBLF2sSfqxXpuvqofAFI0EyqhWSRHz8i4Ch6Koy2b1NE3bHi/LXphB5rvqgLh2NhNspNm+nxUbwZ5o/Yc5zfFF95uLn4bmZEu/RIWET2dbAfXw3mSiqWiPpeJ/6o6SqPOwmmP7NUVJhu0hWBO/H6/RnstrBdnWeMndSItlKJmzB81dISO82FXVpKemwlnxV+DkQNFgQCk4hILkWdyScMX5X9HQ+CvHacKTEJlgHrYU7klN4eKJ+2K5yUEVpzX/OBYydRPLl6rThQTYZFML3NRKQGVPuLe6DTKp65YHqLKeCK5i1Q25pycBhjzWStnlZOjlhu6V1Dr6/gtTWz4GgP+YCes0RSb8vyi3Yajsl7jT0KzKdX23wjtieBfEVtH8kARf/OwRciKLyp/QCzn5xj0WxSq9wlzSXFzFwauwrU4FLN0XSgcg1I7k0GtSwdkmhVUJlnByFwnleI9Eul1NldFuzh25p+0LqvQQw0idT4BlFSLZvJjYqvXWh9fzvVu8Uf/88q1M4XhdIqqVw6gx7lAp4FGnAsgM/NYZLOoCbtvGEIuFIllEcFvDAVpgV6R2JOXVbA14Fx/St0k9jfLzvCqblxyXpMT5Rw9f8Jzwl+cdW7Pj5E1obOG3feH9sJ1gG01MRbtcDHu91695w6qGDW/Le4fGrU2+8BzLANdl7pMgZt4z2GWnQXDcg5O4ECZsVqylc+ByvJ31X8ExlJYNW+/ZSTvNPZjS1gEQMJzuSiTXLjH3cpPAM8P5z47sP4GQnTYELBIQisoLO+LjqEjpVTYRcwnDSuCdAoDFvSMopxeuXk2gH90xAEu51vTO8TpgAz4nNsqmrO8Zmhce3nAY8dbVjZYStrMJjk7sCxvhhbzyn+Pvjne5IbjBMz/qO6bt3C0co1p3++waCLkRp/qf0AtJf3LSeJn4DRe65QjKvzjKNg0GB6DVYPLZXIYZHY2fAvkmIEF0vGGUdzfqA4aIdkChT3g2dMPKCZJ7vkGzx3KLWOz1CPnkVJBaiWUQH/IOy1QmJ/a3u0DC3S8hD3yXJ5XVy6Gb/iYG6H4PHGxpGdDukAxy654Yw/XKk9OHRHVRqhefffOfivaROhYMqYXofC1+julIuIYkNmyU7+cfcuTQDkA+BELMyrOi25B3ExRSJ6cgB0OUNSRdhPcIieRwaClrdQ750dxxPwindTMoWwoutC8wwBkBD9TGE7dlniVm8R/rkpgzfTalZ5IZIQLs4pxD0M0eIJtOAUsOVJDice4tHGXwc2sz4DA7adick3h6vlx3UM1S5jel9Fxj+YqyyhnRzvRBmZaJIP3tzDgGPtjz6nEyNCrLsQ9bFrhBv5XdL5fMqRE5ctix6YmGn91FRoWiOGLNsbiBTrzIzSPxCEYLdGT3R3Mo7RBMakmQ/nJEDUptAHN0yFkul8PsGrS3Exd9vXvTPIODqV5epxCV7JAHW42zrXSjdmoIMvqCaAtPaU0XjqltDYL0xT/Zeg6TLHwX42zQQWHrFd3xRkRTBq7cEVr83Dk0vaoGBa5YLLPFijRqdfwFGHmsSa30wUhuQRKVydVhSfYfDGbuCwvr+RMLtt/j9FuoLhK5BGBMXI9BQ7AgS7mDxJFxXInmQlQyHdeUIzHFfGtG5vYDsk+wIG1o1o9a89KBkc2CMHt4yze0V1gHhSmWRKY09NaSyh++ugkJ88FSLNtPrFeJzvOVMzj89PYwlElhE/CXsiWXmoDgugEBdHkXrN9CJyd5ISMFjkWr1PdkqixrKbWLzqOOQYRm8DhCsYiRiV78z6p7ZHUJnabEk2E1bYnI/h7CebIVImAwWnUudDlE0vwrYoLUtTd8M66Dl3mTJbJfIVCOjCekS4cDkEctsEtUGRB/Z5EkxaA5NzFaFuJmuOfs0TUUfquRDcCvmPDyuw4zOMOdjesaAx+fJDIkfWUhMA1u6aJMJzm8sUyvhT9ka/lcPBFXGUkci1do3blNFclRqrLsZXzJn/G7tXnn95jufVWbO9Y6Ec/y76Muv84Q4R3MK+ik6if70MSUkaCa1SN4zfeG/ldV3n7oMP1ezFQFtsl4KjqioFnmfVROc9rLmfnh5dXrfhaX/KQ9Itu7ZUCKvHjqob6bxcJj4MlFyvgXnPJ0w29ohceSdFMDu9ta4n4q+RjqhkP33oZ4SW3q/HN07e5K/CHS8/l0eInLrah3sU6mRYPsd2GoukZiaomrMP3QHR4fdVQNq71fcKedIyqukOqCtL1PBfisHUd9GqQNugXkbDBe/16OUwjaKVCEUF+6oW3NugrUlKgNajhqRY4LXg/mEuDc2OkTrVQs24Vxl/mKcKnorDSVeM9cJ3KhPiSN9Jv5knJksWIUaEGOJRHbPFp7P8zSL+Gs1AK3w8PjXd2Cn2EsRbC4BHn9ZeJFOGuJ8Vw3G5zHOv+Qdzc3PuYC2n6gdObKHA4axwOO1h99+A1sXjGOABHVs+L+XWPpnEPDfuPqfJeByLgp/BgFn9FfPW3q66oAkuvokG2asMqJDq0PHLz4r6kJojdqqTOgU5vHUeIqOkbsdg+Zd+iw9nJBUybX8QAO3UMjTAxMNa2lZcP+EeL5I4YqRTJwcjmAhOcy9LhvHOZjQZDXwogOselTLbqDztjHLSIoknNr0CO1zDUJmCUiU8u5P4NrKTMjUJ2uMw/d/k7d5iukzBJIZLLaRnMvM52n3DDH9mS1AWxhIMOd4cozpSgzgdDJ8lt0VQTSMo7SEXnHx85OFmnEur3e4iBOH5XGE5zPmqxHOrApJtp9FjlF41IITilVIeRq2xphFFnTJwxOyjaD3xmuiXOBh7l2ep9uTaBTQrqErHIelciRqxmxq3eG+D5GM28u7NeY8M+ARuIwUZFgjBQrRgtec5KQQHSEz0mkXQLMhDs/2I2kMWLXxl6Q7lk4nWBXJKaanlU62kKrKaTRIreD59u+EZcdHMBrDq7GhdioQUqJxx2gO3Qb41rVZsasiapS0V+H06DH9BwdJ/7ua1uV8Lv0hK4JK619cpmwqKVDds0RI3rZlUeVonaBY9oBkcA1Ko6vzgMhSLCE6vU8anfqliOHPq2Rs7HhEI10EKJ+ngLHNXXaodr+uIN3pnMXbIO3protsgKa0SLzaRBHtuT9A1LJYSMheRCJ6SQLm7bEj0X0iNlTOmy34jWZzBuTUUmFHZahkhqTbi15FnjONQz43EyGeX/2KZonVgP+0GE+04OhQWJI3wHDZC2xnGxq1tj2BlHsbEo1aqNBRzTJgi0OB4eKI4fd8IntweFSMsff1nNHhKeoQbHcmEndfi7QHYw3Z7ZmxxMq4SCfZWEC1qnMSU/6UyfzxHiCtVgmJ46fe0cctKiHaMuBJcG41+p60GD5eUMpI5DGjSihM4bBbhDwu301Dl9LYwn4+fRImUjOjdwdiSJQew0shlUXq160M2azMSCJ0QkX3K/UAjAYBSeCzHimbKnj/e8D0WmHYUf2WPv4aCFrt8f0F88aE8nbaIxmZ2dD1cEZ+7LUjZ5k/a35buLqcy3+/L+A/YyDoivzicLW2MOjMN4tUiIKiy+hhCSdIBgdIFA9UoQZxeqg+O1OInRu+w5fuCxDqzZ4zqyc9PeYVkq49A4/ntpzRx1uSALycC1izY5lye82A0u42nD2/PcWH16ODmJOEsKdCMQ86BwPWV4pl9j6PHJq1QCCYbbcs9vyjTOWun0GsUhCi26oXyeBXDbBbm5LYrrzvRikRB/81ZyTZ2kg8dlPv4NvZniXUbDGPnR5YxrWKsAhjxIYKHycG/xyXLFr2GqWnIPIhO/sM82Q1i2hZXZdQSR3lWFgHSvv6qULgJSlLxi1p6ELtMoiFa47E3PQjGafxEvYvOUaSwYdSOMkplA31SdK8WEalqjMhV96BEBWiP1K6WmEl9CSBkDQSUHpLsxsUcjgIcbZLM7r+tAHkIeDz57tOprcmEyGiNOXJEAtIuBErm6p+I3F9WPc0N/oLZP1g8CR1Thn1iNlCZSzmgq9tqUyNDV1DvlIOhHWx2VEj2RNI5PdJSDarWf8by9Tyj9kX8Ff3Ah5uDwKuJ6+Z738Jc8yRIOrivSLuokMyNPa4BbqLZO6aU5WSdXGY+xPFmDKPrA6ZTtLlwh91IDy8wEjJ1jgp/tQkmuDvVki6xYFRJFKy4l5M/YyQO7Ng92Y68QV6UPTz9VX4Cuum3AtUJFBNBApr+C6Xct5jep4nJI4n50iaHwScnv0IyMbUhKCBWiNTz5v4YyOrxPfCQ6R7k3DhLytdY/gs/IYoGZ7vBwH9G0MixZ1PYMNaPH5jI2HT78ra2mKJpF08kIhvPBHseKiy4FkdZP0sr3wgs1gTwtlq+E7p901YD0cksxY/R73RShvMKtBI6DujRe43H68XfbeOD2LIyJyyHXgLE6/vfQn9iPkeCabozLcbTD/pmQrOfGeREMQmI67uf7emd1QBrOOYkc5dMSTxgPcDgpqR/dqOQZMlnQf++VDp5Jm6oF5LfN6bGxJRkJGkP3sBuaz25FSuHLCaGNPXm9+BtU8fwI0SnYWLC5bcfyIBV/87BFzJwh+zL+Cv/k/Q00ISnTHTk6JYIll0qbKRKF3Ais4XwaC+FcBruIGQJ/HZMcheOUNz6QOhGMxIM2o6rODZFAnPCqCNUftiBo/5NiBpuWs7w5HaO/An9XiWlEialPUR3MUD43mSUg0JOTzgVU8LnkbjRzSSNczhsb1hw3xxmWakPjZXd3JDIG5nYmuol7FC8u0DlvfYdBrpCUnW7CVGst2KUINhpQLP4WGzVNufKqM+W0foIiEk+aWJRKM3eh0uWfa9v0fYGP7Cf8FpUvqkGM5IPn/9JWTVJULRz4zOUI2MQa+5qZAHa2YZwzuL4bjaB7x4Z2w0imacw6vEgCPjZ1IZDutcOEZLJKq8prJRTt4qvJ4fn6RhtO4NZmQ+Eu6R8PyoHHuj6vB5XShUJKMdUYwD7zncrxP8/bgWsWWcA0cSf1dYvVaYvv6Iv38elg4rzoOA6bsrSMZRxOOr4hQZ46ap4DjkMctLiuR9P7QQHtHNJbkSUcXY+P0WjpcC34/9xPP9rqZ1Jc8Wv+q/q7+bgNqvnguYZw1U4rwRopWSK3RxOVoYLvW5EAu1hMRaGg6Gp3ckoeoJPbVOrQdgOxzNVM5aelu1CuzNbUHiul1q9OiJJaS6/iAxU/OW2k86QN7HPo9s29ToZNPtgEFWC5GlphpVDS8D0pYYnt2Ma0Slg9JBPnEYi82TKFLxMcmQmLuCJ600bQiZzUzwu00jJN5F06gWLjaQLeM9jw/JSaZ9K0awl8hZiKYehmevc3SB+O7ajBkiht+9NSNQBDUS1Zlg+J3nMIGkETD8huTaUVGUn3A4bDEBi6hpadO7FeR0f/yuCHqpaBctvks/JEchUnpXIe9rYkE5nzYsbpJWxGgh0CGLvul92UlFjZszQHwqDyziz7VMo0dzxPCyq1hsSWuFnquYQnylIk/8OsfwuZIXwMTNN77mhUijtxFB0bknFrWxMdKTwkcMpzU8fsOFlubqAo9/LJDMptQqNDQVCmGmTwhEDb4/iYg9wO7QCmxl4PkPxbGEQy13PLFNs/1t4epKluazP6QX8FcTcPnJrhDLlxNhu3jZUEd+2oBvtySRGEgt3VHXh0JKgcXhEt+hCVoAceGfCXtNN0DvlzXmIXNWEHa53jO66JoCquWzZ2x2vfVU6donZN7D47G2Mykd+36DeX7W8LgssQzB9LIB65D5JAo2aUSHO5YBkPRAYPWmzWjx3OewVyYFY8upIxPls7UgvRtHnqyWdUuLw2IHabo8IBknn5a+cg0wHtteSFTe0paqStdAOZAtiTdyO9JgalDIP+uWxWwMOlrS/RqSaXHgsVlISKoWSZZI+Y6xS13LdHZa7/H60yPWEQaWqVd6JpCPi5MQR4kjEstJEsiwoJDELdqKbmwsc8U9zIUk7c8KzSf9DclqHUgSnNcVoiyqYK9/Kp50VjBShRwx/epMJuzT3YA6T02G9LIpGSODTelMyiNIzNmJx2837umkqa9QdmXFY3tAgsPmuIV8McH0aq2o0M1aVqE85HMhWDylht5sPGv1np+FeLvZZnSSvxsso7M7ViqpKf/GMrWY/2079c8goP6re9b9BIm2JhGSZKqPEbklZAeqZSrcSR7DSFpLdMDeG0viWRcVyPBaLv3lMKo8sE6vUXdPy6mv3E6UgXaGiEyLWgW9ddZC0D7xfO/BtGA9ExTu1UXdkKZCEm2HipDwIw0WAbhUvsQPKvPJsanIYSQWmLN4zWHxJaFomwFYweq7/Mt3RdAFwfJNhb1OQvuGZDs+Bu3HMmUC+DGmh81tJBXX1zwY7r5ITpPUBHV51TC9Cz8iIy0xPfqA39uTaaY/b9+5iV0yFez1s47IxbfxTihThXDjIXnv7yH6DuRcC36QfFdMnUk7IMIe0/eDgOv4gQSLT0jCYvqdepPXJriOiuntz2NFTkfVxbs4rYl/mmB6N/aqBrp1CQvDPd6/OpN0sKV6S8Khg46YiWCDHccakvqi9USr0wwsTBwL8l5tSbe5JrAVLCR3M5l2OnmU2AxlZzy/u0fyrveq9XMuoE1dVSGX2EbC7pdI2KxtkJzfwd7keMfnH1b4vP+JBPx3EfmfJaCyUOZ/Ri/gXBCkX9y0Do0JZ2xpWKb5bW8YLRLntY+ZkOm7MzV6D0PJVp4znkWXTWTQKloANqKRUFjrGMkYKwacWlYIqazPwLiurBvwnjKWjsYsM45iO4Hn9YnE3O1aMJqy4XCc7VKSRvtINvKFtILrpax56q6JZey9swH3+ydlmV9yx2Bn0YYTPCpefIINNbZN/4BHEjGhmMUbzXj0cgztlKUkmxVcMdhxtICT1BHybhX2xvIyCvAIo5hnWXxWjAerHGheKhK0dQQwlHAlwNXlIcuz6GwZ+m41h8ssq1gmpKlliCatoXneKpKaZyRfNGYtnPV7xNJ5HGN6BVeHc3kKWfrBb4zSzUpocj/k2bg0RENzZjZc30PAM7dai8a10Cpo+bXg+S5Yy0bxrG7Q2lVNshTEzsCGEgmsXgIhH0b8nImiALWxR/LxJHaM1916wGl/dVl+86PeyBKnhrtsN7zQrifFCNbOCHUrlyQF3jaGW0AD5/aFxBU2sWw0r4rBrR3x/VbTmP42AipL8e/3BfyHEPBXLwej628KTIIrjz5Or9FanrTgF9KJxc8LkqG8uxcInHfOk0l67mlTOD0kh/gmxEOB4Wz/OKcQH5Uji2lbKhhunjXIc0dgyTl4tLQrkJB5l+Us+WB2RJ50d0he0VnAME9uaHXY5EDjbUpiKd4C3QT5BqJrXAmROJoV9d7rJcRZeBRYePWQgM99A+mOYHrroOlp5s5qiLSgJdHuOyhLOr9V2LfyU4iv5Q3D1+12A36JeTwZTdOhgMUaqpOK4ZpYsJEeXxMMr28LrFQuy9yhi2YRAuO3UIioum4wXLytMBztr4Qtwyyi2WdWQphISKj56aARYeI1cGDalccvVQJqrdwSiXc48aTadRaNu7MFe7k7M1aH1KGVcUTC6oSzqPDxMzFuOZLRXgkJXkGhWjEBCGzKhUSrXY3ul+sBEs+6CWzXYTgtmRmS8yK1PMmu55F2mZtDFSLRmXIyM7pcWUc4NLcJA929WTSUJzbE/bln8Uvc9fRwd2XIuvsgREm3/X1LVyjL+d/vC/jP6AX85cvBeMlzB75AsIxEeT9SOz/evz3bHJl+zjN6z+IeCi8qeLQKziJ9nrUPxKLRC7G+yiiN5scafG2PhEwHp6H5dIKk0ooZT56fh0yX49OF/dPNkXD3TKSPu/aAwrauPFlTLLO6/rKAzooUCZnmFT0/9htInu+KJKNzzaj7DCZQBFs8P68rhWwu7xZyQbyx+LoaI7o1n1cIrRBJutrFFr1JWKbYQxtIvFQWPd0+nwYk1QIEZl5Sh95PsxYSfex5fF0IIs1G9wjBoTqzyBDw+ovrO4TDdAhI5ASjTNklmCKBp1hmTmFW0en2eIBEye4sod/lXfZO+AFfdTshNuHqUFY/D3j920lgaE5K5W5rQpFMzzyuAqZQW3lvoEyWLWEGiYCWlwVev0hVnp9ZGdGDloeQp35L4snxWVGmbT9QsO5BIssyRXo2uzUSFOukaIEGpUL0PEHFc19IDNlsqLu3agi3C4nB6OP7sxeuA9kufJE47EqHntyPBkX9+gisWOW/r2ddWcrS/68DQYUAiUalgZDA2zUdWV5tDzw4TZkzGUEjetIHoA/SitsnW82Id0RieZ38XX5k6VPiFqs1bKOZQYJmO3bETk0CGx4T4j8AP9/rlQ0mLabEe5uqSGgiuWCfIsIDfTNEJA12e1/xrkhKo0XyXMHewU5Kde472KAQa7TT79w7vF74QDLNJTTPphEIgWmtWogdgYIZJUiwalVr5HnwdVCPBL+vS7CIvX1g6xd+1iS81EikFV85sKmoLsDl5om6s+I72KRLVQhyH4kV2SwBqjCNBVPPt8jhdc3AfGi64D/fdUd0lyDpHoPOfw4E5ewRgCrPkLwTrWlInCPh1gHF4wdp7BFmDx9oK60FWLAByBbrBtjOQ0r89UyNiKKmBuh0tSM+U0aZ3InvgdHXa+6rt1EhgpaW4DVoW3/YDCLZXYUUvIxRFkTLl6yTGWNgGOOahasR01fFg/1za3jXD0eH9Jzg958rpq/gAOQ62BgXvK+UhVsN3/c/kID/Ydj/KAFlYbX6Y/YF/OWbQjzHCOo3TUh+EozMMDqrgRcYiZCd3kiGlSh2UH8eiVBIGzMyPjmGk+dKSYVUMy7U+LxagKca1Sw9SxfNuNbVBPpIiYUifW8s46XcLDilTUQydp5R47CURajZFolymc5EI/IwgnyuvZOQN0AqY/N0A2hIWQppGJPGqM/it9dwaFhRC1JmLKcVkvE2SXj6zK9g8HnUwqtKSp7ar1YxJKWK4ewXHktXJ0aNKdkTuNJ5QdLl7UoNkJwU7pskYdjetI7xyYQF8OstIQVR546xjdMVnIstkircZ5oxbpUeuvFaC+mnFhvjfc1EeNmTVMjDZCMa1TjbQXNQYpLuCiQapOIDeP5OWB54pmZMhkkGp0iJeHE7fjTj/oh6aGu7Jvky06mRnegKeLbA63UBktmeLCg+byNCgj/PkfG6Gmt4NcQVUt9Fgsf3mQbXycrjWTjg83OY84Lm7XBeqHPWGwrLdbiPQcPzZRhHhuiMI3TyJ2AFfWJ6RTFr4Ma0REhbK/ltBJQFRfj7ldb+IQNBfzUBJWoUAI/1S2BbeFFqze46+P3pRuLd5C5S83rSIR3ao5BIvlTR0b9tgG3cUYikzlJo6OYCsNG+CLGSuwqtrnEMoeggaaTA7ehueeMQYkwmxKS7R3Q17s1veNnzZCruKL0vTwVYp+ogRF3+qKhzMXLIb8/vP9T1bUV957XH8HWKBHuspi3h1laBrC0xHCWvdUUVbb0C6Oo7YbcWyahIeQb7cjln8QzlRkVlW0H0yQshQTw1VDVeGM6K5YdHXntxqHh9LiEYtbuApNrJVPffH6haPRfYJddbKhyWJRQP78ni5VhoFKzjDPztaxDYU/QoUVJvAex9GjBcfnR4Pbafw2HWdEJUpRguC/RdQjU59UjWjWnR4z44gb9qb0KyNVOLvpPbC4msrUkxnVQi5YDkDuXwjqS8DtSomqkD7BN+CGsIEjW6ad9w3XySaPpKW3rStiOUZyVm7LPB9/HMscz5FCbcl69LmUYbl8O+8UUSTdZOhbT0EsioILE43xa/rRcQy9RM/lN6AX91j4WsBUiikr+R9aOvGWY5tSF9yncsY4odUXmY21DK9UlIKkfq6ODfbCTdWeRx6WKe0ee6CnF+7Ej8pIeRZo9zBofImwpx2RwcOlGCC6RudOKsaXffXqx4C3uMtITkYiwVGjvzLajtvsYyJD5EKl+3JRz2jPPkfNw2FHZ6C9GxveL19QklQXnRAdj2zZk3rh16tXUDomT64PHzIDV07u4LiFkvsyhVKo1qi9keYt8vGFvfrI4qw8WEvTPMkHDFpqXyfEnhUKmY50UT7/dzMWZQ+kGGxGIfjerUO8IBzi/GJnesE1QTy3BS9x8WizMkKY3MDfB1+yYsbjuRXotgCYf+fOPRcnXr6XNmlADHAisJApJFi8W+BTZ1HyyxwzSiS8eVoSQtEYpLvK/odrO9ATbmDxZ7YZ1hu3MPsMydRCRcdcvoy8lqqEwFy/Ctuyq0q/Yr2E+EmCfyFQNRyVyv8fnkEg92X1Ja9e2KdRSf8/hR7pHsxukE4aCuWCJNyt82vxbLlCT/KVvD/2oCJuWXXBr75lZAglxEzsDbqirHkoFkIHKXIFGeE+JwQW2I6po6kDNDchy2SJr+OGxADQ2D+9qrkYlxLQ1YTxokRksDjXRU8FBipsr9jzMopH2aPuyaPeUBb+uWrLbF3l/pksbA7NaUYAbzYFPkhISvdTOSNk73QMrjmvzsBcw94QCOOqUEnhffIZ6fWmDfj2sWBP3gkOaSmkgwgt8LPRJys2EuqI66FvzzZUBiPlQfCRkRIajYVNHrJ5LOWNAvMd9Ym9dmWcLWZ5oQiofaITOC1zfeMZK1WiBh7zMzBGe3Qlj96AVcPnkEW32HpLTeY0umCfFhm1pIuMUCCbf00hBcaU9YKAdIzKm/6sDac4P4o4Ofs1YwkWyJTfxpuAYCthSAvb/qLCzcI5DpYlWDyTLCw88Ln598SLHkHGWDBW2pUkIGO4GNt8b7Ey61TKRD7cI60pGA72uTkVFhMaiXPZL4HWgNeZVCBTtrjccbW+0fuTW89O/v/mcJOBOWv6wa+O1zAX/11vDXhsM5EnJSuDESqPGdJ/DwnSN5FhfReFTRDO6rYyEUnmZpxvIyC6A7vEqSGyeMdUt1PMCLB0chfT0T2XiStQVd1GW8MHJJM1LII2iedcrSIplrxo5PCDRXuSbZ3L/Ixpr2d2hvxYXkj4aIhgzGAUkV1jx1RC4amoDnv71lJOKpzjLjqccbaEsMJ1OyzagxBA2SzDrWvNDGDTXeu66FY/wBUqjf5WjixcKFs/nE65lWOhr6Hu/3cmc5y2bbGRJLbzW4VEkuZPE6tYynpq3haE24UAS+rBhWM67gyIoTK/orkux5fOpwsvYly8TCFA0+rkPgxMp4bn4Sy1jEkQLnu1awzN6YnXFfPlsk2oBkbkYdjM+smsJz6hxZFmmnyFjtzwbUm8XpOxcTySyPrg+P0M1Yetrg/SQREvMSYMWUdf3VMSpwXTidOJC86lDhQYzkvg3sIuTlMmoMMo9duJzslqWjhu/zc3zj/Z16xvNuiYSOHKeHel/i87Pb62/bFALLFGb1P6QXUP3FTetWWrwBApiTSFH91tiE4RGS22P49kI52DAmyeG71MJVYGtRbum+iVOI+0AS2PcfA7SbfACKZ9cz5u39yjjw/AF7TV3zPFz5mGftJxJtGnWM7Z89pet5gOQ8zwUWvzcYni4u0xJINuMk9gf8gXtcPJGU3Y0lGOh19HCpNbgpMyTj5DbtiTTfZN95S3Oe7JQQ6FK5JFBds5FFdtkp2JojSSO9mQpsN04Uej8YAhRFc8QL2luZ+pWO4d5mvWRRa1gaDYp5CVG1fbM4EfsWz7eLgB2PDWFyR3o6XnYKMG0v8GhdrETaJyEgwRyJRdz47itoP0zgbxdvKCK7iN6jZQCHlg4s9i8YLvqHyRPS/RQJph2QaMdB1yBqpyNndJMp1PenBHw7pTw7zjDcn2cYDvsqx3D8ZIFlnJf6DYrDYskZnxUdXZdHJN4tnwlM/XQypYsdkjyxCiHCV97Q6mOEUDrSRIDFo+rpLTgqAAKshFg3XxaV9Y+I4bGInPDq3vpt4epMFBd/ynIw619cpsjOnYLvBEvGTn7jGGk7fYH/un9Y1BSTiNbJ7g7h0bvxpPMxz+YfbEdCvVN4pDWriO6NXQNQTl8sFipfMfb17Q1MnxCW8k09GvJjqUF+ON04exKlp5/9+QBRzeacjUYl0qFf7sCJey4wPThk9BAGb0jmyU1IjulKpoeVjfX4u30KSec+LbLfb44QXMmSxLn9sWhmLVvYS8GHs2qbO5QVEwnSzNb+T3nv0rYsz+T9fiAHBhWVIWCIoKAUBIUZGwUMshFU9NO/ZT999LFGq9fgurqf+11DTk7Itqr+PxNSPHqTV2Z0PZsDD7UbDZavvWV49fQBlyGe8iDRosiwo30HpylHm9munpaxr5IUkvM5J+ejJ8DY74kOud/MaPBiTmCA+MYQfSrsL/54anTZcw5tulySc7fAOX28fkM4G7tRnC6/bwI3A4p66A4zcjo/Y8uYGEcG1/PxS3iaLSMjhi12n/k1Sfycq8Bm368OiVESemq6sWB1P/1Acswm/OQZvWEM26UGqTCX9Gyfu8wYnOMJsmqSivOp6jVjdkBdcCKyTL39HcdP6lcbOMtHlcaT7qUYd97rIKJE59FXORh/0abmy38IAv7xjaDxs0FEMmREkmVTWvT1acLfr2WaAGEVBe13Y4xIc50K57F3Bxqm1ADzlm6ox+M8otfFfyRRSLcCTl983pfUHRzvDeNwDj8Bvo/4YJWFxr1Lj0hpNb0P6qdk3FdW7/Ffq4DSYqNTN7H1iJJfsp/tOjWoexWlQc1zeAOmEkSc//gW8L03b6CLPda3SBFBg7h3EMnIhrvV651Rskr3QCXKhGdOYKQPQTGanbyN8KQcEUqT7RPYy84g3u2GiLeitg92n+nES4lmUM1tStBngS683HUjeitS1FmXJyKrzH/nVV9cROLkagifmRNlk35JCLvyQgnQmSbT9TnkcIhsRDg/9Rya9xwR7TM3qH96IkIuOO1B7wQj7kZ1Rxpse6zvrLUJxHcPkVXiARwVgsi3IV5LK7OpQEXHQiFTNHzfZ3EB8/veCm/XvQNqsCZGpGYbCvz37SVxTfhXXsBDqGL7F1eO45f4BncRUUd6M8wC1Gu2pX5nIXL/OyLgf8Wl/1kEnM+Wfyy0/m0ENP4wAloY7eA5DzIakysi2+yYLaF9mxeRfJeIDOvFRYfHy7mSZOvJA4v0SQb9bImy9Pv8IU6ISFFam4onWtNEDNqJD486R0RqSJixaLvLodzSlEZgIXLYuXeA/OyXNHZ7M2PzaIlIdf12PEy/BjCeLDtEoM8N6+MYAWuOWgu3yr2LsFrEERv5xIXnY8xIyOxIZt7uo8PTPuH/NwvTYtJEk2C4Wj4NP3uqsMjuIqgSsxTRqkCEfIfRBzr+zET8pGdUrHaLclMVF6zsLGyZZykmtLLV0HDl7yS2kD0DhoVdkfAx1A4bjc6GRkg5jRMWSUxan2Lo6mdKYnZHJPYMfQtDvr2KqL8hz/ZHb4TqXmJ/zH4neppSZ0Hu6hUNN6tvxcLwcARx2AoSjiYinbNjMVRSgeMx7c4jS5YHDv1F92ioR6HErv0lhldR+jT6frH/p4cnA5E1HQl7i0Xs8JxFUKxeLY/rB76vFYcdPK/hmSZxslBYyJQV3OLjhUa6vqj+GgLOZ8ofO2ntn5Ya/g6rHfjxZCJOpVNU7LDLVXipzwXlx+k0M3bDbQXh5/qigVHsJINvuha8yw0R4nH4IZx+fcNltv7S8+pbRMwMtr/U7z0TSbQcI7ZcIFJFs/hNT5PVRDKiyekFXojyODguDpnh3OorWMqhEUGm5xVz25UO/vX65ufSmGrGqXN96NL3l5+WxUuin2wvgft9otwcv2h1z8frC+d7OeenqEgKQ23rI4TjkfLEMN4tW2tXB/yJ0dAAyjUYmxdVoeAvjcT3RZwZ2nibwDW8yojAwTUwzoeVDAmbVfT0CSTF6AaUHo29XNGzbCCivpx9D6Fzm4qTn78C6r3XHOo9IueJHGzJuK9WA0R7AxFt1h4QMc83HUJ1uibByUo1w7IRqT1nseCnU4byct48QsiSyCQJ47nMsn7rwaU7yiL4aKXFFrpKoU5QeiT07jjGQl56EBFVpeHeXYGRrK8XuDhZTviWOpZhVfcKXLqbCh97sTJe4/4M0VHG541SjZjb5RaUi8VGJMPq8teOrpDnczSpf8hG0D+dGv6qHGPwu62GfjotAzb52BbGmgvO+Yn7dtiwtQ2oN/dRnN39ChHoon8gqrhOwpeOc+YV2xo8fCKhTXa6xm7ktYNIcRFp2hpklmZ++hNiH3p+H1+tkWanGbi3z5RydTkdDLLe/1YUspYE4qhpTD/PTbjur4hQSwdtmnQox+rwKtHz9JfNa1EJDXJpgTbx2aJNOU2jQ2Ucljx4P/eyAa/XCedQaZD4K94KI4spIJIuG3E6J/1gbDL7d4wXpTSs/L1h9L8D8gu4r+n5lLoaMy6/9rQYd092E1RGL1QOxSVW0Ca/VzCi9rqAUzjRSCSqi0OnW15AWfnYf8Yzc4xo/ZhBKu0X5JSmh8CYP4/YZ19vSoNTuI4MenugHr/SlTiHQT8a62dSgzfebBGOlhYxbZXEEA/xivDvUq9QqBMLmuV1Q2LJVkbjcIh9uFoEbeTweCjGd4I+LVisCnGqBd7v9UOHNryQCSzfucXsB9aaVyrl8adyZRZdcw/y8oWCgBymf+1bQLSp2Ur+ZyAgnf9hm3LWCwBVTrbUQzQpaMVpBodtoQv/+CxGqpjOBdRhphLf3roK7fc4Bx32phRWVG1pr6Yu7OZrU/iJ9aloPuLM1weyJX62Kiu6ui0QmQ4TnYO2hIpOw/QMTNa2wpVnmvavVcDlwcXysuNnpO+WcDD0KyKPcf8UdCv6DtTDYUP+tRG0uNm/fV/jlnvmFhGU2q6LiEl/39aNWJ9nLX6rfNSk7nv6Q1I7DxCh7r+Np+fCosNvI6Q9WTICixSRMfwhr2m/8P1ipgXUf79r2BoBIm7o5hltOrcBPdsw4S6V37eN/QKRa/bAa6gu8oY4fQJOtmLcI6aO9Tu+Q2A3oAiCkzKjbo7/b21ivP/daRadS+oIzueXymLiYPtHIzzAXqUH6rFVOdLsiSL5sJwiciqmrtD3x+6AXdZb7m93WkEVdZGDrdYWdU8rN6OGzVNQpykirv2BgF4U1f/PjaAPaVToNEivsNUZE/7s6Gl0u03vsIlsk3vW7fNveRzM4r9s6H8WARcLefVPQcDNH/4W8NEuNbjVy5yGPF1kbJR3FAPNtaBxPJiIWHm8g5ccliiXekQw5XWvoZCWhcDwYgE7nsc1vCZyTcJwjoiylnYXqK7HKw+/Saiw70t/wK1pc5rMnEXBTp9PCPnmLHhcea3G2HjwoJkGg4gnViWxcX+ZwR1vkugrSb+8d44E9zNvaZjfkoyJGpHutlnmIryny4HtJ3dEnC6reHiTwpEZEiJlcTgGPA4cKWOT1Ulg/eZ4/5vtDHbkTxWff+YYal6IrJ30S0JxWhc8fKxlh92fESIZNx48DuP9wNy758AziRoaO6aJiJfuUPfeyoJE+/duZO+OlYigh5wnnhdWLCg/LrSzrCDxYmbJrC7ZBMr3DJHxrPgKc72PD0La1yJyCV4r8v0Mz0C/i+hFEYkz91TB67nE981WocPywyXD/tM4jWVDxvYkpxpuzjKgqIiigJ0HHZFa8QaSWNXWYZcZq0BMycCT0mkKlpLSh7a9RyQhTZQxc3uhILZ1LhK9sP7eRtDFYv2PSQ2v/OHQerqucghqXydJWekF0w7uEe6CTul5HSNCuUt1D3WsSJxPe0QYdYxXcAV3w8N4cnAMMVAGxdRdkIC8Ue6+pVeIHr7Z8bj/lBE71d8n+Go7p/wxcYExuqJw7jGoxOVS1dh8csuBPpMe5dmuGNhtXJ0RkYKZOAcPtWWThlfQ5oDyT9NczWDp24R8vtjwWF0HltFX5ha6YqOIszLLDEP5vB4Qm73J432tDUyLHwLSDxvE+WhmgxE4jQu9fDdEtDLWmvE4mUfoWm0qOJfVjC1X/W/l2m9psHPPGOTp+gJdoKgimteqw/x1uIHXkG94RJtXhqIxRR9idBsSOtEFjDB9b2BwZIXz0T4OhnjVAcrXQKfRgV4sI5L3E0iOKvZveJg4hje7PeAac5sm4aaQ2Hd+beA0VCoPm91GYySkHrxIx3iojJPBmIeTG2So3tHtzO3KmO9vBGLe3khQLSeVEcv3ObjSRaWnZoLjVxSvN5w0ySDhwUJNlMriDJWUbmk4T1TrL9qUsv6nbAT90yvrFf8S8OsGkWmXbSL2ytMY+qjXRLTb4BhcchGAYO1CnC7qejCu3y2D2EuZiBz72BojEx7UdYwI5StfjXWmXwJcfJvEsvJR2FzZziH5+LI4SWk+smtxdSCxnjgnXwu8Xgvfhc2XPMW5cT1ghb+6QDRZLPgZTNCYe7YHKDN5RU9le4hov0B5WvU1o2G9l8B46W+AYg2qSNZ7pTWem5pA4hc7HmVVaTH+nj/AlwJ8/+bydIxRCiN4DhO0uUmECBZKbgyPC9VEyBa5zPzyHcBj+WoF35dMMWxhV9Bdc0Q8TcM5Or77PbR+jTZ5OF0i6p3CAe6Bx2iy/ExGI3lSC+P8eUrOB3ANdvquEgiBbEQyCS+DsZ4ICt2m1Xh4SK6O0blfBdzT26VhFKEPun22iNhbWROJdPtWLN+5GNdPjcmjm3yMjPdCv0NokC2N+E4pjFHjBuTxVpBzpr4yQx7LCfqwxZJ6d5TnDIX3CoLiYPKE/WwWyaCEe7TC/kl277+WvEheyNL6H/It4OZPH7E0zvsAmDY1EXlm5UChSEtw8s+GwJR4Bp101g1MN9CI67wKg6o7dw/IcwZ3WfUe6eeT+nCYMUQSF7ubLjwVECEnFvXOL0+hi8U7RoSLNtz1ChjpdfKOQA+niCCeDUCv5evqTkSG91XfN+jhQM+wq4ot9a2wlOliFC+w2gsVbnZQHbrp+AOYPsf6fnNENKanAcIl1hTuX1WmSdJzsEZqca95lwWVQY3gmM+wvp47RvQU0xwcPcbnxzxv6QzUDDajRolbmVpLo3Q9gOqeEHF1zW1pfXOfcJxmWwGNPLZ0QtQL6LsDIu7kMrU20pRfwB6tLXVF7AV0Z9MUWB0YHMBFpJOrJgPdWuLz0u73ddOr+SKSLU3huQZE1N6nAMfr8cC9R74xaH8QKZjGnhFvnnwd+prmA9Y/xP7afaCl/oOUoDN7R/3d/D1Qg9lXcMaGUvc6R0RcSdgfqilU6tY4kpSuzBKs+LsVftnrDg3OtAUj1S0Bt1j/tzwOZrH430FAebn4h6SGnxn6H0ZAOv9YMOzHgiSPeSOzyXyC8hRESeJ2JkfMlJYAVaMLnqwXicHe5glno7+98UiPIom9b/efXO07Ht1rOWDlctbA0/8UNNwaiBywPcxRbskljc13pLGv0ZVQditEnpBbBZsd9RyKYfomMTufIlZxX4c23jY8+u7vAVN79Ctt2D5Ich/6jG3SZwmd7ZYiLtVHwbpC9+FZHGuSzHwrY/aL7UFs/DOGpqhS2GM5e8EjSRsaTYwOQ/t5t4XHaShpZHHZQINVYijyw02E+2WLyKlJGMqs+Imhv1kX7OHfA7ivtE5E6gORav6ML/DaGzcSle5jZOi3WhD3vkT511kaO+WIqG3xFDSpj3HFNtOVBc2qKxCRJRGx2XyGSHc/dDTZl3gd0+UV5XPd0HCwsf9d7/KC6qKXPCwviJSaFddQDfWJRmUb/05sPRDodXHmsZO1CtuY7ARdJr1F8vmtIhazzxuKVzjyxJAXCrs8Lim86BmFtU6XGtvv7ji+exPfr6zkv7cKKC9Xs3/KKuCfRsAp3BaQhh+Un8n5lrF61uCcme8RCdf+WDC4pRF0erUi5/18ACNbzW2IdYeh/HKurWGb6wDKjzoRp3ixcdh7mzzBu4yOiCzdj1i7zTdQSIpCztcLyqd0qENI04rycPZAufRRzwLU5DDy4HUuJfbQvg84f7q1OLscEIm4OYOH/JrwYFa+DWO2oyeo9c+Wxlhpy3jMVQ7VStdEXB+fg6G/Gh3y8GLzZEJ1ia1hv4ZYnn/pua5fhiG2ixzaqLV4MmhOYVhnDE2v1U0ncbXSgPlFn6Nclwd+gm8DRrGgA9QfthFRnhUG61QC0GcnRuLhNW3pRjNbGIZ0KxJbf7WGXDQAeXfWSHJuEWEraduCOy8NkXQPlK+FQQ5QbUKdRAXPHUY/KFcTJzjSkJPPwL5PX4F09UB5++p97I8KpcBz+tnRZLvE52cSk+BCtyYJp9mgGNomN6AUrzs5CzvX2FXZWnC9nlV+1mRAnyMvKNwkYolQ+RYKc8OwQptzENGPK/fvyVV5uVb+21XA/0sR8C7yLXSNi2MW1jxi803TQXtBORoGGSIUyOYNyvVySri/mxjGlScxRJ2y42EnuxWzrnYJT/OMSDM+iMY0sVpCvLRQvE1yqrGyWltwc3RVRG4+DszMjwLcbNjS5MxgYM9d7YOm7L8kCB+bjDV2gpPW16b0NJ4/wFRpVKEBVRXxTju01F69ryC+V6zv7coi40rXOVTGcUOSZ3CNDF1PLZzTj4MI86OPcVPiOjz7DxE8nEwH4/hQO6ikxBbJd3fIjO0t7KFwdYPHlxJtWD42NXSz8ok2eGscY3LqJbi3e4Mnh1Cr2P3eYByqQkskioH1EayRoXzvEKmGg2uxx3VxhsaSEHE7+62wFq5vOLnZz+aOaoFxFhGzUAmWt7qiT3EUYUK/8XyenH1EcDlCG6gnS+z/zYdkbHZY1/Ccr7C+XoPPy/uP/B95EEl8DY+akaPXgIbqDeeGkRdseTt7cGlPKwq/XKWMc4Fxm2i2CCefT8v4yUSdcYwPNLyvof17NrUifywn9D9tIyjNxBm9cWgSr1p/FCpdbAEOnVDh0aYM6Okq1XCcEV34mqwBlf2FAwwiRv3+qGm/jYonYJ/EIvBQvxr9lNwH6mws4gcjIoyVrS9wbJf4Pt57v+x8PIPDM7Q4yO6Y0c1+c3UX+35DfG+2Cai1dGMw29uWgB/7Dk1KQWDfzgzhHVLVotrFfMG2dyzudtQt6AJFE5hwMYj/CDREnC2JYN/RHQd3/MiUDE0K++OOUQC0CfqeuRXoVxXL90xERtjaBdCpbXDvaY0yPQx0hM3kRLm71PKBHoX6gcPxhQhm8EKhdY9Ipes59tfp/DI2ZyoKOOQF3sf2FTi50wLYI2LcTzxfo+UyzWETZyZxb3NtpMuMy7AtS4t4LBoHapHQB6N5HIVvC2z/4UGvYA/YDP949TNqGuEXTHOP/UmmIFMvUbH+l9MeEVL9Ha/j0hIOikyFjzA5UlGizW+qSqVgjl5GbSOs4XDPEDlF98noM1QHcPztDpGxLP89j4OR/3cQcLmeK3/q19W/joB/eCPonB4AyuMKESi9tjh7B88DUQ9CxPnKkplMnxHcrq87T7RxNbKt8lzDK9UqHmnXOGJ9eDlAScqBxiiUJJZcPh+435elCAsWKYwrRx0EcxGJzDMix+r+7KF6HhqSHEtEkqIsEdFq6UuS1+KuMMI2DgzXrkPkG08yUwpEtlIqnzzMAydjJ+2CoTCsBY9/y+DMrp4J9MToeOgOS4P5jcehZJ+YhjP7XrFJXS7h0eoPGjkxWuf+gvUVh++NJOVHHlj9hBvUclGJUJvHARO/z9jzuz/yOPCHgL3vpwzKYjLQsA1lja2kroFczyoS1lY6MOZ9RrgvANsHUZsx8+oV0IUy9lchPRymLh4YSr/ljcSrlsvMj2YYul9KL2Kh4nVae3eUy7NWxNLVCth+LGUY7qrg0SZeyIw68Rsa6RjyyFIQKVX1rEFFWETi4oXXLNpdMZSjrA+bXROx6HJZQp7EEo1CDxHcTfQK7sTJadScuoJ9Vhcc3wOOBw7O8u+tWCzX/x8O2/6/FAFr6Ldwe1wtkrgbEbDGUHsomxXjoTHzAqZMSQWvRafRMDhOCsOpvhfgNxmRwnHfP/ll3+BR7nUaTj1hsG3aaHBTty4J9YECG2bvI3S3u04jNmgKu7rnAfWVvUU52ULFnvatBidsZ/RknTcyi/t6Agl8NZ5gPVDu7SVUtQrXSJiUqmM00foG/aPfiUS855bxGsMCHrs3FeHTQbn4/uX2apPDkYQh/eW+DHMLnidrIU67ApHr8xUvrI9sk8hfXhRDmjVoVQayWGKeUN4pJ/MNr3w7inN4WigGgTX6kGpA5D2vCpnd4ncGost3NHaHl0zNlKAPmdp7Gm1XasQOrfn72WRCSeKcx4xR6bqGaLe0aNLmYLEdWaONTjmj2D8A7Oi+t1AtGiCx623Q55xtlNvC3NIQ61Cx/JIO8Lw2Domll4rytt0yyMzBRhsdX2AkgJrhPnm35Lw+IXJ+91M07qevklO58SKmOKkLYsgdGj97b2CkTT/YHwdHhMlF+3s/qyzXa/JPWQVc/2Gbqi6ujySQOCQKd1XExhtHv05HnAOWsTGYquEYPJZsw+M8nmbGWmyfwJ+dQ8JnX0RsOQkRKRKP8iTIhMLqT2/B3VE5TbhvaCyMyAme2wVF5Bs/FZOT1xISXduJqFt+EPs/qzOod2+Bc6AgLVtKqQEik3QSXdZ+xjTFALiZ+42I++IiUWtDn4iEkwON1rt5YfQ38oTq+GEk+mh5xZQtIlj/GTwRCpVmTHJ6jEu2uhTBafLGOeumK+gjDRFVGt4aU7y1AmJUTBFfFb1lZ229BHFXPuJ8PoSK8cvnCa93bIrIWH0ytriRGm7TJc5RfbiMdHfKKLTTGyLVQVZHFh1RTopjija4jDSJlYWNcTqd7jHOvrSW6UqI9+uLSZKTjjZsE9WD8r47iWTb04DBQnVhWN8sGrdOELB5T2ZQDAb6qMUdAlbkWwfS08blGHVdYL3NLzDow0MEwU1z2P7kV5AlwQqdQe1rrLssQrjt8P+jhN4KtphkKnT55pffdvL5a/lr5SU6///2W8B/EwT806uA27eawGEyQYTb+DegYY3hw04BkcpRvIrGqdzBJvU2wtV/J3R2R+LC7lYz4q/vhUOjPY/BSL874u8rhD/poZ7BtNFvezdpU9D9aVGCanJD+FdTD2h9I1fYHU476kOttfR+83N37i4QYYjst/QUpxmowx0Ry9x/C+pPexnstcH+80TQqbYgYGU3RLwgcyv6cN4J7D4jI149g4BKmwUipkP3BIT+BUo9jGMqz7bUe020gSqcNLCVpB31rM9bobdFL0A3r0wA33sGfVX2HHbDyUDEHd8j3aiLOeyfO0u4v9y+9Pt172BXJ0vAsn8qG8dyS9jwGSLl5ekNlNr4vl2fbrnf0w0GkQ29gam98f9p8LHoNlIVsPphRzzpjcgpluEJdtvZkfj13C+o4ecl7IrfFlbruxno8h7O4KBWO+HtYt2izS+mbbeFzV2vGzVqnLE+1oNSAnPto9HjMU/+cxVQabyRHpc4nqw1LOFVM0S+Y6q+wWDOjrhfgvf/HRFw+b+DgGsy/4ekhv/zSSHmx0kIwgdEOnkjy8w1uhieR+cukru7zJg1HhBpXrNGROexz1ieJQxexqqmIXnvFBZo3hke9uQlkgEdBjOe+hqEeAsavjZxxsrDw4FXsrzT6K13FrsE9xkMHU7c2NwuC/ZIZ2t46JcZSZa7LYaecoX1Mckg4tQ4V2yxWjpQWus3hv7sErGrf5BAXIo7TdzE0Vi26G5Qbfe9SEJ7N7I0KDMYmiQl0fR2tpim3wx4RPpA4udq/duw8zxBdw0rEfUMEZbQ6An3T1GL8P7ZyWwnig7fN8O/394HjcXGvYKull88zCaIVHvlMEL+2tckOnhOxbpwt4D83CISqnUksflu2YF4nRseit1eZmYzz6FJkNoi6SlFzJ1eRni2Z3yfpKKUiVRvgJ5fHzxq39Ev1ftrA7nsIUIu69Zhq+dThnY5xCJKE0TKI00cyNNjSuPrc+Ww7LhE4ig0iSS2tsD2f88GVFm4IBFZIMLvn5MnIvC+QGkiHth+B5G+WtkVSc675d/7dXVN5MU/ZSPon84LOFkLgLKeODRcmZXFMsNewi3+WjwyVzeLWav8A3kVodwc2ulgGNr5DfH+ZIvoq48Om2/JCO1TpSQULUfkGlMb+pj7iEwffN9EJQkMc2HwZKNiBEzihQr5+NmJuFuVwC6w6UG95UvB9Q2V2TVABOrEmvKQl78Vj692gvJoUh49J+/A6C/2C23qgnJ1MQl/eThzRMVlseXJp3Rl9jDyDJqr6/PIyunIru8+gOI1KIQ3Dt6Xt6kCTXt3eXLYvh02faiIeNIW5WF/KCWm3wKUc95MEkF+klvjIf9yeXLdErH7KQf2OqotvDTNQXk+cQ0jOSEi1sv8IBKP5AqLk3cLKCm3JP4sPbSJi72Fdr62eUxmpcX2nXjAM5YtHk7PiNibAz/ALZ9wHh3uHBHygg7usUHpET+fFTDp+l5CPX0Bj0N/rNjZ34SQbtYuD4/jG9j7YSZw48VAT6WC49GnyQCnhmvilNYbROLOTbE9BrZ3PG3QRxJ1Cvk8dUU4Xj34iza1+u9Tw/+bIOCfPg5mrZvoR6scRPyUTsCmc8dCBBvRZkwV5zTXKhVaDozE1yKPWHhI1d+RQsCT7eJjscJudXhSdyvi9bmSGNm8OcaZ1ZmGfmoozKfkBq/BxDl2Ft+MVYZrot/8ok2c+2/AJmOSgW6MOOcjJRjY4+u6cBcfRpPwK1q2MbUSqthlPHEWV4ce9mIF3TEEkqR1GBhti0g3UHlHo6M3RqxdpBUMvnLi0XeQMvbe8AQKVag8/L7HgIlHtIN7teE8MU65xBbzyoF+7u5JHGubgumes4e6dOconH1rMBZXAxF5ae9FcqJ+xN6fhQS1hEgWzynWZ20rB3ga4NFIXmoRq4/og+4H0yLxOJQtUzNhQ72zDyTU3XJki9GcYX/m2L+fzQaYs+0T6G7ziIeVLgHb7dMEXrVi82itzDS04Yoi0pJf8qgn9ncv73PwFQOvHeVnw1r6gG6bvyhvdE1mh7qW4fryFQ6L3U1ml6OooJ90Pom+Kg+YMW0P0HymAQ2fl9vftClF+lPJi/5pq4CyEqawpSkiyaW5ZTQXYgB7nzIO23c5Uu1pDMAURDRv1o0tVdnvhMttuxXe1oSIEtnMwIm2e+G6i29GJ/7vxMrG2xPP2H4laq7eFTj7J+NepJcVzfzmBpZ93VNg0SjR6+Df3FVt/DZyZlSjmt7kwNwGkTR3vjJtRD9FhIkQ4cpL7lBLyxdgrlp8noq8pdGLY6jbTbE+96Zo6aFXc1B3hk2Abb4VVb2FAPPcb4U7mYNCtxUfwDkudwSyXnOodjZb2E9fiGyHwQuoO4RrRKQzoxB6uUKjqlmBFZc74bsPr6BPb4EKdxfuuF9+p9rm9UMw09rtuDubfiQaiXUDu3ducj+fIdKtvm9ENN3eCZi6XkSbwdLAmhR77r9/SFneeAhGbbqI2LvvSH2iVrCrHxbxwsCXab9aLGGnHhFpa6OM6PfBWzBWniNc7QoONcI3lvcNDO4S/2PQfrvO/rUK6JP9R6EnMxzA0lAXeLXuyTRYNIjQ1XNPXKcrlX9LBPwvuPqfRUBlNvvvQ+u/BQL++RNBP49JDsVSrmmyXiwDVu8+iHzOD/mI0snstTw1KF+bjsThWbGYct+78Hg+GpL09wRDkTy7wuu7HElSXOOR2eTKoG4vFQ9nyhJdu5yEcGcMkag7xi2L1vcpDCdn4PEYLhU2va9QnoYPWUThpbFYe5uX8LDkN8q1t2mw1fa3que1X5o8ydVB5IoVKL9lTRI5VgbGR/0Br7XzomG3TyJWHX7INn9feSz325G1/vwI5Yq+eay3fcvmb+8C5fRV8+T9wfKTolrAbV+3IjxGq4z1pYIGt6ZzGrrVpGUTsRtA0ONIYuvVKizs2RIRbtWS0MieEdOKeAq1VyESKvulw/bw/EK7mHYiuWjrgt0Xmw4Gb1mTcHmpFLbLuzXc32wkUX0PZIZK9QtVN+1FWFhLYKfnYw+PAvsrKalcMOmNSNiQTUbj9zYZmdM9Qnhq5MKjSE8kdqe7N5TDa0EjYJbBWvl1ALETKx5n0y5g89VsDpV1vtFwXa5wvJxTDsMkr0USNKu/9y2gMlvI/y0C/rskhfjDoVX11BQKpXN/2SolmSmatoVneLFFLD02CivSdALDfs5IuG/yjPlLqsKzWR1FMi8LiYVLcwLPYbNFJEyNirEVCaBXTyeaRLGksDxJ7/AodVPE6Q3l6hX6HVQL2xHh4loqbPG+fmBHv1N+dr7VyDqN+FCd1lsad3WlscUyE1C6xpaG17NaGZWlrqC4WIhEgWe2xpSrC5xjG0Sm3fm3IrDH0POYxycRfoxqYKaf51CvLE2E8wEKZh+GHTwwaomY3lGuboOffI3rPUlYh3I1PToHqN5CJkHS7gJDpMEJetIiwrX7b8FOJJWgo9Wvv8IcjO+rQFHgrYHEe1oUbFGuJSje8o7EBfMRYe8m/FZ8jiIM9ohkgroy5I/C5mHooVx/ztcnqCs4iTibGxYbI5QqTdI6iNxxhcgqrC08ghcnSXZCZEvqWwueaXMaa09VZnGAobueizflt6AY2XLmTyB+hzo/y79V1cQlDdSJ7vOwCbnFLim2P+cVIvqy8+S/aFPL2T8FAf+0TRG176GHb0BjJ5xbbFKNZ6hk7tJkNacSY2XmwDAYOGez02gw9uQ4JvKei/iifhR2qVqA4fXc8USh95Y5x+YCt/4ZkaiU7hLzkvwFT/O3sNGvqMOyC/fgfnEQIUXNMQ6tViUcza0mkvY6G9lm1cTQTq8WTb6RNDJ6rz4gJl8Ly2+uLVUay4RnpAYYB8KFYjiuZEIHKDxj87fn+5GLL9pQGpEQ+CxjFl/X8Io3GxrF5sdgpLMiEN3nTHCOjRXTtSKF+q4dMQ4eBLB5XiXQZN+VOLHpMjKUviqg1fuDiK9nrP8skjVolirOaWlAPFtaxS8Z0hiI6PzQFKZZ5hSqyHbQQz03GZtM3yco+4nH47u+kZi0cQx4XLQjSRysEwvm4Q1qPU5pYs7uBqNz9EFDoOL9/YMNzJYUD3JtH/Jk/0YbOBcvAuH4CXmkHsaB7RdiDrfM/5CgunsZW/o2Qx8IU+pd92JgtF5g/6XVmUdkGmgYR7UUyvsz5KHyuCl/0abWs38IAtI/nWszW7iITOUGke3x/A701OZv2BfP7e9bNd+g0rQa4dAcDO5N9N9xNKEIQIvvJnf9TitosyIFHF6hTWH/uLX0eSUp7G6RLfwwIhrd074FVT9uha8nP6S82BXQPsPylran/QsBpR03iN9cBdDXkiAinrqdcJWrwJmJWAeqeP+Od8Ga0o1rrkA3OyzvpeQD5Y77+3bRMQXwDuu3ymkFWm04wp+Rm/T7vaf5pTc0CaTXj0M/mTuC4+5s6k98yGgoqQNQbWpyIM9PQXlVaLCXzoy4+41m0MszncJR+uy5G73LltqAiHwoxJ7DbnU1NonbtKB5+Z57oe5btIvcHvRZZXH3WGN/3my8r5s9Iteg6C1dn6otHLSNLTzz6SFyp24E5iEH4T5zatDAJd0PXrH9XYjXiwrLZxsZkfY9KQu6+ZoD7PIM7d+bjxE1atHDti2x/8zQAyr16xy0rFO5u9VuGO2sxRs2qzPWd/LeGNRy1wvQ/cHmfp3frH9LBFz/ryDgkiykPxZa//pxMH94xWI/LWsQV7sh4b2IJVb4XgvNq+p4+JUQqVpJf8PdTAcaLmk2svB+jeB+F52I3iw1WORfGniJG+HJUO4dNtobRJD56s7DqF/9NibWJVSfouNR7T4spktHE8TLfPEwVfcRu6jfABA3EVmqscnYfXrsELE2H5RvJl4repcgkmYSjz3jKDEerAxoFg9EsODyDNhy3n3gMYWRhuY8Udgw757wtLyCJrPqd5zKcYUIusHQE5NdBiwKPxXk26alYdUiEmX0rkFZZw8Rn2J8vt0aE7iRqywSqKYaK7xSgmE7fEmYx3HGpMV1A+1gP0h0Pr5+qeSPBvS0wvoUs13GgmC5goGNvUj4IzNYsJtiaEvwfqLarGDr/Rf/P9kQGrnPO8r/82EB1XYykPi6Xw6sWdccit7uOEoXeWSXQ72HLi6vvxWcFNiXnG/QXD85TY5t/8sT+FlAKS1klMdSFLA4f5yh2x3WJJlrncTSYK9CrgxCRNHd1hhJlzXWX255pAhEzb8UWtGm5st/Sl7AP70KWL8w1D1a20fE4axi9gs86KXoyENpSwcmdpYFDypZJNQXo8aS79sC8dh6NDy6ZcbeK0SKatvtaLSnDMe8Jhd4fAUCkq3fB5aRdIT2YOxFeEoQQdYouiCfJiiHfbap2Fq9yaD2a40kaTJrGQ8XKTRssEh86hEhSeeM0E0OFo+H1Xs0MpTU0O4SzhMyWpZRyo4O1ZjYIpp+vYCtNCHBfbmIROQFJ0S2Pu9A7FtKw11fWuy7rXDOuQUioikKnNM3CREPtYNIihnWL79LKOeuiUJOIFaawVdQYvuHA4nDuXBYPB9URLKnT9G7uIXh6z85n/sBTfZklBlUrQpV+nVE8so2A5sFbgxPOvVEbN+IxhSU9CBYeeRxYf5+AVZFBp3phSTa1YHMPgXK6wc/uzTcPu8oZz3Dh56jvE7qn1yNWb0Eb/s9kfjrjAW7aeYIwiZffmLLj8OugbuFV6pveACuqFh1VD/QTJMTjkdKRxZcowCQpE80vs/8v7ZpDW1Knv9TNoL+6U1rp9liDsMBkTu5vOcyu/SGwDEp0MYeVdWyyV2L4PYNHBrO62Jg8T3lUDtwFvFgf1u2H4srdCfu8Ghk84g5+3cD1WZIaVzWdcuylqyg5pMDxjXL0NglEynGgQ8i5FXGMabdo4Ot6VOahNNzyzzbFfA4OjaNzzEbmcQ/Ktyv8l7E71I1jI1jcXjebJyDWhsVRuZYOOfk3ZGE8RqRNB7IFMpTldFkSuqApRP7A8VzapA4nfxWxtught7+Jjy5XXVgcJRb6JTEo/HxThTGWNBCaU5VFMqzh2Wc7BHj3vEBPAYNEUoZ0Ib6MEGkej1dzVh9jRLq0IxoaG30jHlzaQ8vd3BptDshUnaqWkBHX4iIKUOkJrzyEZkDn0ZiL/0S04jH7wyAC4+10wltEtAHDZfcI+G0OwPjuXVFBGeJCI/Mb9lwTzfo05aJSAyvjNh9Y22gjO4zzg93T2G7qXuAR7RVBV/YQcbokk5g0D4xj7a2MbKkkhooLgm2P7uSv7ZbBW1qNf//a1KI8bK4wTY529wdPxuJ7pdrCfZs9fu2Tb4BRWKS4GB+GPeNCBTab8IQ6KSxqG/KiGfshHHOCd4O9d65r9BL6l6R3FOHuqdfOgUzQkTZtSW+jxi+Rpv1uoGtO9rEM0jp/AsBvxPBhLfURUUvN1rDQe73AmcCr+izdLaw+1gW9fopllLV9gQ2SxXfD0tXoq8dwp82i7A+9eODCGXaDWws4yC8uhIWIqjdA3MCS3hJrUd0AHUG27WB5afFWNH70nyB+bQt6sZvb6CZUm1AxSDBYX4rHCr5DoXDjtpY/rKU6XG9fgNbj9hf8e4IG1bY6BOmjz3xqxKRihr5C9iqtog3bzcyPTghlj+f2hzaOT4/zZQdqMejw13eYnnrsUFFdxk86ipAHGpm5gO022rP/WTHgc4ngQZGEjvE3UbeSOc9ecLm8jpysH55/oyniuU1I+Nul5QRLa3fRtJbrVK3OfkRzb8NAe0hI/JOg69DO75YoZo4ONxXT9/g3xIB/8tE/mcRUFqS+T9lFfBP/7pa68sXFOWsE6EyT4Dlt+cbqmjS83haJDL7rvU5hqb2RaNhjch1yq8lvJJjz6MI1ig3+8sbhMlmAkPho2Vh7Z/gQexaJChbZcaaTQ/dZo7/ry32FasN34VH7o8ingerken66wqtXq95SD1TYtntPMKrNAmJxWiOjB2eBdwuszkPi7Wqbd/K1QZxsR8iKm4HmbnVU4Z78P7yOI3TiqmPyQyaw63ksbMOEfGMb4mCs5F49DEdicXZs4c7m3UkboreYIo5Y/D0vEFEg25nbM89CsOsRyQ9DVNggzNZQ9meZjQytFhhqFVtqGtkqrD/vEa2Wl4xlE5qRMjZshvYaZ5sEJHnT5HQUzaw8nWdQxVvERmvbGux87c+wlNoM5HM1LPBINgpUAqBSOyfVha7qV+UrzHrafx5ygp7nlYckIJzEg6bVGLdE/vz2WoFIrPUS6zv7lN4rcWKJuVbrthQ1Ch1+osiYpE9HDbNvia0FbnTZNn3GTuluyfKafNBE2u5/2srFmhTs9U/ZSOo+ocRsJX4C6q6DEiclFuHdZVzgUGZI+JVxyBiNQMOL0W1RZgutYoteArwvE9Rbkafr8aGqRNAMSlsEa+nM4n5cX+H7ujENHQX84ARIGucs+aBh2cD5Wko0QRetvBI8n5ygxFTqBDYPaXxsj1HTOa/TWeUYHnF5SSxDwwT6PcU5WqUaoaBohFt0tydefiw2sGYl5kNt2d3IMkjvmkMRkOFXDZSHj+bObCodwnkp4qJ5JR9Rubdqhs0mwfKy2zmaazZFQW8nkegybXA+u0Cq4H6dVNJzOh+MMYUBpyTO5Sr5MllJmWIvOWtCURYGW/JkKcth5uWnUns3X7yNxh38EL8orGdiwiDHr9BG7KAx9EU5Wocah68tiXK49fBsFjxXd+gvDSxiHNzhj6Khm9oYfREOKYoX9WHhjYWXWIRLd/fgqlhaED91SKROHvPYJepKUN+r1CuBr7XMsXtj4jAv6za8l5ymKemCtzTGcr76SsImL7RchBAQvShnP+1XJtoU4vFf3ts2b9HUog/fhwMiQcNyvU7EbG7WwRs/R5HqFR2+u32QKz3QKug02OcI4u7F7DgtymquG9iHsdTjsLtHjygbyUXbTBqNPZZhCM0kXnhie80DmOFsYXu6YBIsnXQsjWYd6h9dkYEmVURW47nL9AqYTxqowbYs1s8QcjmEef4bjswV11uodlXB5q8indk7IlzhdvhmtLkDkvL0LXsAu0+93hUvL8D6+i4h4F/cxoXIjRYlJkKDFNi8lCPbhEiV0agp29ErmyDyPSYazOMS09Owv1aqlgRKTOokkynsbdKJMMItSXcFktOY0NHhFpQVO1inMcUIUwNjPM866BzREqjLi0ltttmJ2hUyyORs6YKk2Ym3k8mIUf7CgZ2joMcGnOO/TttZhF7v9/oNux3zpPKRAQ2r2IJYtuhzc7+I3nRS+nQpt0Lxn2VBEwJ6S9OphcRVyb6ED9AJO3qSBZ8esf2fU/vM+Szu0ZOX+lkMDpoFhSPZ4Y23OF4vgftC6XWX2h4mVfOX7Sp5eKfsgpI/rBN3VJegV49HerHAdEof+Rz2BGKSHTsvxlF4TcHR3K21POuiFi0CGMwHWER4AlIdDYliGyN5hB/PwqNSn1fwnZfOMI3LjyjxiR9weEiWwhSygbfmrwfYE5bh3tT5xPQNZ3eXGX23FKgnIyUrhDhtOkLkSnS+Uife2MPm5YjwkmFCrTXKg128/fv/a9cpsULy9dZaQm3VXSHrhq3B5z9R+FbJxrQLe9fsD/VO+62udfS9ktkMDcVItXq/duV/Wg+oL7THUVN6uH7qsEEswtN6j82Y0DVRN7C5nVBxPXGm0H9kCNS1Y1N/MPwgo3P1gMYMZbsrckGaGCRL7b0sacIXtiLyw4RbUsSR4CkI4KdMvkAxoIfOCSPr0bjyztDJHyh4oxRn9KpkT8BS7S5b6V4vfkWBphRfeCu63kKdebvEeu/dKnLCCK48e0/YDQqCoKv8sno8LQFmEmvcv8qfwtagToH3Q9t4qrFFxH4ZiugSQscr+C38ff/BQH/nxf/B5Re2S0=</prop>
			<obj name="TemperatureLog" class="TemperatureLog" version="2">
				<prop name="Times">TEFSWgAA6Z0AAIDpmFAAAADqAQAAhAMAAB4FAAC4BgAAXAgAAPYJAACQCwAAKg0AAM4OAABoEAAAAhIAAKYTAABAFQAA2hYAAHQYAAAYGgAAshsAAEwdAADmHgAAgCAAACQiAAC+IwAAWCUAAPwmAACWKAAAMCoAAMorAABkLQAACC8AAKIwAAA8MgAA1jMAAHo1AAAUNwAArjgAAFI6AADsOwAAhj0AACA/AAC6QAAAXkIAAPhDAACSRQAALEcAANBIAABqSgAABEwAAKhNAABCTwAA3FAAAHZSAAAQVAAAtFUAAE5XAADoWAAAgloAACZcAADAXQAAWl8AAP5gAACYYgAAMmQAAMxlAABwZwAACmkAAKRqAAA+bAAA2G0AAHxvAAAWcQAAsHIAAFR0AADudQAAiHcAACJ5AADGegAAYHwAAPp9AACUfwAALoEAANKCAABshAAABoYAAKqHAABEiQAA3ooAAHiMAAAcjgAAto8AAFCRAADqkgAAhJQAACiWAADClwAAXJkAAACbAACanAAANJ4AAM6fAAByoQAADKMAAKakAABApgAA2qcAAH6pAAAYqwAAsqwAAEyuAADwrwAAirEAACSzAADItAAAYrYAAPy3AACWuQAAMLsAANS8AABuvgAACMAAAKLBAABGwwAA4MQAAHrGAAAeyAAAuMkAAFLLAADszAAAhs4AACrQAADE0QAAXtMAAPjUAACc1gAANtgAANDZAAB02wAADt0AAKjeAABC4AAA5uEAAIDjAAAa5QAAtOYAAE7oAADy6QAAjOsAACbtAADA7gAAZPAAAP7xAACY8wAAPPUAANb2AABw+AAACvoAAKT7AABI/QAA4v4AAHwAAQAgAgEAugMBAFQFAQDuBgEAiAgBACwKAQDGCwEAYA0BAPoOAQCeEAEAOBIBANITAQB2FQEAEBcBAKoYAQBEGgEA3hsBAIIdAQAcHwEAtiABAFAiAQD0IwEAjiUBACgnAQDMKAEAZioBAAAsAQCaLQEANC8BANgwAQByMgEADDQBAKY1AQBKNwEA5DgBAH46AQAiPAEAvD0BAFY/AQDwQAEAikIBAC5EAQDIRQEAYkcBAPxIAQCgSgEAOkwBANRNAQB4TwEAElEBAKxSAQBGVAEA4FUBAIRXAQAeWQEAuFoBAFJcAQD2XQEAkF8BACphAQDOYgEAaGQBAAJmAQCcZwEANmkBANpqAQB0bAEADm4BAKhvAQBMcQEA5nIBAIB0AQAkdgEAvncBAFh5AQDyegEAjHwBADB+AQDKfwEAZIEBAP6CAQCihAEAPIYBANaHAQB6iQEAFIsBAK6MAQBIjgEA4o8BAIaRAQAgkwEAupQBAFSWAQD4lwEAkpkBACybAQDQnAEAap4BAASgAQCeoQEAOKMBANykAQB2pgEAEKgBAKqpAQBOqwEA6KwBAIKuAQAmsAEAwLEBAFqzAQD0tAEAjrYBADK4AQDMuQEAZrsBAAC9AQCkvgEAPsABANjBAQB8wwEAFsUBALDGAQBKyAEA5MkBAIjLAQAizQEAvM4BAFbQAQD60QEAlNMBAC7VAQDS1gEAbNgBAAbaAQCg2wEAOt0BAN7eAQB44AEAEuIBAKzjAQBQ5QEA6uYBAIToAQAo6gEAwusBAFztAQD27gEAmvABADTyAQDO8wEAaPUBAAL3AQCm+AEAQPoBANr7AQB0/QEAGP8BALIAAgBMAgIA8AMCAIoFAgAkBwIAvggCAFgKAgD8CwIAlg0CADAPAgDKEAIAbhICAAgUAgCiFQIARhcCAOAYAgB6GgIAFBwCAK4dAgBSHwIA7CACAIYiAgAgJAIAxCUCAF4nAgD4KAIAnCoCADYsAgDQLQIAai8CAAQxAgCoMgIAQjQCANw1AgB2NwIAGjkCALQ6AgBOPAIA6D0CAIw/AgAmQQIAwEICAGREAgD+RQIAmEcCADJJAgDMSgIAcEwCAApOAgCkTwIAPlECAOJSAgB8VAIAFlYCALpXAgBUWQIA7loCAIhcAgAsXgIAxl8CAGBhAgD6YgIAlGQCADhmAgDSZwIAbGkCAAZrAgCqbAIARG4CAN5vAgCCcQIAHHMCALZ0AgBQdgIA6ncCAI55AgAoewIAwnwCAFx+AgAAgAIAmoECADSDAgDYhAIAcoYCAAyIAgCmiQIAQIsCAOSMAgB+jgIAGJACALKRAgBWkwIA8JQCAIqWAgAumAIAyJkCAGKbAgD8nAIAlp4CADqgAgDUoQIAbqMCAAilAgCspgIARqgCAOCpAgCEqwIAHq0CALiuAgBSsAIA7LECAJCzAgAqtQIAxLYCAF64AgACugIAnLsCADa9AgDavgIAdMACAA7CAgCowwIAQsUCAObGAgCAyAIAGsoCALTLAgBYzQIA8s4CAIzQAgAw0gIAytMCAGTVAgD+1gIAmNgCADzaAgDW2wIAcN0CAArfAgCu4AIASOICAOLjAgCG5QIAIOcCALroAgBU6gIA7usCAJLtAgAs7wIAxvACAGDyAgAE9AIAnvUCADj3AgDc+AIAdvoCABD8AgCq/QIARP8CAOgAAwCCAgMAHAQDALYFAwBaBwMA9AgDAI4KAwAoDAMAzA0DAGYPAwAAEQMApBIDAD4UAwDYFQMAchcDAAwZAwCwGgMAShwDAOQdAwB+HwMAIiEDALwiAwBWJAMA+iUDAJQnAwAuKQMAyCoDAGIsAwAGLgMAoC8DADoxAwDeMgMAeDQDABI2AwCsNwMARjkDAOo6AwCEPAMAHj4DALg/AwBcQQMA9kIDAJBEAwAqRgMAzkcDAGhJAwACSwMAnEwDAEBOAwDaTwMAdFEDABhTAwCyVAMATFYDAOZXAwCAWQMAJFsDAL5cAwBYXgMA8l8DAJZhAwAwYwMAymQDAG5mAwAIaAMAomkDADxrAwDWbAMAem4DABRwAwCucQMASHMDAOx0AwCGdgMAIHgDAMR5AwBeewMA+HwDAJJ+AwA2gAMA0IEDAGqDAwAEhQMAnoYDAEKIAwDciQMAdosDABCNAwC0jgMATpADAOiRAwCMkwMAJpUDAMCWAwBamAMA9JkDAJibAwAynQMAzJ4DAGagAwAKogMApKMDAD6lAwDipgMAfKgDABaqAwCwqwMASq0DAO6uAwCIsAMAIrIDALyzAwBgtQMA+rYDAJS4AwA4ugMA0rsDAGy9AwAGvwMAoMADAETCAwDewwMAeMUDABLHAwC2yAMAUMoDAOrLAwCOzQMAKM8DAMLQAwBc0gMA9tMDAJrVAwA01wMAztgDAGjaAwAM3AMApt0DAEDfAwDk4AMAfuIDABjkAwCy5QMATOcDAPDoAwCK6gMAJOwDAL7tAwBi7wMA/PADAJbyAwA69AMA1PUDAG73AwAI+QMAovoDAEb8AwDg/QMAev8DAB4BBAC4AgQAUgQEAOwFBACGBwQAKgkEAMQKBABeDAQA+A0EAJwPBAA2EQQA0BIEAHQUBAAOFgQAqBcEAEIZBADcGgQAgBwEABoeBAC0HwQATiEEAPIiBACMJAQAJiYEAMonBABkKQQA/ioEAJgsBAAyLgQA1i8EAHAxBAAKMwQApDQEAEg2BADiNwQAfDkEACA7BAC6PAQAVD4EAO4/BACIQQQALEMEAMZEBABgRgQA+kcEAJ5JBAA4SwQA0kwEAHZOBAAQUAQAqlEEAERTBADeVAQAglYEABxYBAC2WQQAUFsEAPRcBACOXgQAKGAEAMxhBABmYwQAAGUEAJpmBAA0aAQA2GkEAHJrBAAMbQQApm4EAEpwBADkcQQAfnMEACJ1BAC8dgQAVngEAPB5BACKewQALn0EAMh+BABigAQA/IEEAKCDBAA6hQQA1IYEAHiIBAASigQArIsEAEaNBADqjgQAjpAEACiSBADMkwQAZpUEAACXBACamAQAPpoEANibBABynQQADJ8EALCgBABKogQA5KMEAH6lBAAYpwQAvKgEAFaqBADwqwQAlK0EAC6vBADIsAQAdrIEABC0BACqtQQARLcEAOi4BACCugQAHLwEALa9BABavwQA9MAEAI7CBAAoxAQAwsUEAGbHBAAAyQQAmsoEADTMBADYzQQAcs8EAAzRBACm0gQAStQEAOTVBAB+1wQAGNkEALzaBABW3AQA8N0EAIrfBAAu4QQAyOIEAGLkBAAG5gQAoOcEADrpBADU6gQAeOwEABLuBACs7wQARvEEAOryBACE9AQAHvYEALj3BABc+QQA9voEAJD8BAAq/gQAzv8EAGgBBQACAwUAnAQFADYGBQDaBwUAdAkFAA4LBQCoDAUATA4FAOYPBQCAEQUAGhMFAL4UBQBYFgUA8hcFAJYZBQAwGwUAyhwFAGQeBQD+HwUAoiEFADwjBQDWJAUAcCYFABQoBQCuKQUASCsFAOwsBQCGLgUAIDAFALoxBQBUMwUA+DQFAJI2BQAsOAUAxjkFAGo7BQAEPQUAnj4FAEJABQDcQQUAdkMFABBFBQCqRgUATkgFAOhJBQCCSwUAHE0FALZOBQBaUAUA9FEFAJhTBQAyVQUAzFYFAGZYBQAAWgUApFsFAD5dBQDYXgUAcmAFAAxiBQCwYwUASmUFAO5mBQCIaAUAImoFALxrBQBWbQUA+m4FAJRwBQAucgUAyHMFAGx1BQAGdwUAoHgFADp6BQDeewUAeH0FABJ/BQC2gAUAUIIFAOqDBQCEhQUAHocFAMKIBQBcigUA9osFAJCNBQA0jwUAzpAFAGiSBQAMlAUAppUFAECXBQDamAUAdJoFABicBQCynQUATJ8FAOagBQCKogUAJKQFAL6lBQBipwUA/KgFAJaqBQAwrAUAyq0FAG6vBQAIsQUAorIFADy0BQDgtQUAercFABS5BQC4ugUAUrwFAOy9BQCGvwUAIMEFAMTCBQBexAUA+MUFAJLHBQAsyQUA0MoFAGrMBQAOzgUAqM8FAELRBQDc0gUAdtQFABrWBQC01wUATtkFAOjaBQCM3AUAJt4FAMDfBQBa4QUA/uIFAJjkBQAy5gUA1ucFAHDpBQAK6wUApOwFAD7uBQDi7wUAfPEFABbzBQCw9AUAVPYFAO73BQCI+QUAIvsFAMb8BQBg/gUA+v8FAJQBBgA4AwYA0gQGAGwGBgAGCAYAqgkGAEQLBgDeDAYAeA4GABwQBgC2EQYAUBMGAPQUBgCOFgYAKBgGAMIZBgBcGwYA9hwGAJoeBgA0IAYA2CEGAHIjBgAMJQYApiYGAEAoBgDkKQYAfisGABgtBgCyLgYATDAGAPAxBgCKMwYALjUGAMg2BgBiOAYA/DkGAJY7BgA6PQYA1D4GAG5ABgAIQgYArEMGAEZFBgDgRgYAekgGAB5KBgC4SwYAUk0GAPZOBgCQUAYAKlIGAMRTBgBeVQYAAlcGAJxYBgA2WgYA0FsGAHRdBgAOXwYAqGAGAEJiBgDmYwYAgGUGABpnBgC+aAYAWGoGAPJrBgCMbQYAJm8GAMpwBgBkcgYA/nMGAJh1BgAydwYA1ngGAHB6BgAKfAYArn0GAEh/BgDigAYAhoIGACCEBgC6hQYAVIcGAO6IBgCSigYALIwGAMaNBgBgjwYABJEGAJ6SBgA4lAYA3JUGAHaXBgAQmQYAqpoGAEScBgDonQYAgp8GAByhBgC2ogYAWqQGAPSlBgCOpwYAKKkGAMyqBgBmrAYAAK4GAKSvBgA+sQYA2LIGAHK0BgAMtgYAsLcGAEq5BgDkugYAfrwGABi+BgC8vwYAVsEGAPDCBgCKxAYALsYGAMjHBgBiyQYABssGAKDMBgA6zgYA1M8GAHjRBgAS0wYArNQGAEbWBgDq1wYAhNkGAB7bBgC43AYAXN4GAPbfBgCQ4QYAKuMGAM7kBgBo5gYAAugGAKbpBgBA6wYA2uwGAHTuBgAO8AYAqPEGAEzzBgDm9AYAgPYGACT4BgC++QYAWPsGAPL8BgCW/gYAMAAHAMoBBwBkAwcACAUHAKIGBwA8CAcA1gkHAHoLBwAUDQcArg4HAFIQBwDsEQcAhhMHACAVBwC6FgcAXhgHAPgZBwCSGwcALB0HAMYeBwBqIAcABCIHAKgjBwBCJQcA3CYHAHYoBwAQKgcAtCsHAE4tBwDoLgcAgjAHACYyBwDAMwcAWjUHAPQ2BwCYOAcAMjoHAMw7BwBwPQcACj8HAKRABwA+QgcA2EMHAHxFBwAWRwcAsEgHAEpKBwDuSwcAiE0HACJPBwC8UAcAYFIHAPpTBwCUVQcALlcHANJYBwBsWgcABlwHAKBdBwBEXwcA3mAHAHhiBwASZAcArGUHAFBnBwDqaAcAjmoHAChsBwDCbQcAXG8HAPZwBwCacgcANHQHAM51BwBodwcAAnkHAKZ6BwBAfAcA5H0HAH5/BwAYgQcAsoIHAEyEBwDwhQcAiocHACSJBwC+igcAWIwHAPyNBwCWjwcAOpEHANSSBwBulAcACJYHAKKXBwBGmQcA4JoHAHqcBwAUngcAuJ8HAFKhBwDsogcAkKQHACqmBwDEpwcAXqkHAPiqBwCcrAcANq4HANCvBwBqsQcABLMHAKi0BwBCtgcA5rcHAIC5BwAauwcAtLwHAE6+BwDyvwcAjMEHACbDBwDAxAcAZMYHAP7HBwCYyQcAMssHANbMBwBwzgcACtAHAK7RBwBI0wcA4tQHAHzWBwAW2AcAutkHAFTbBwDu3AcAiN4HACzgBwDG4QcAYOMHAATlBwCe5gcAOOgHANLpBwBs6wcAEO0HAKruBwBE8AcA3vEHAHjzBwAc9QcAtvYHAFr4BwD0+QcAjvsHACj9BwDC/gcAZgAIAAACCACaAwgANAUIAM4GCAByCAgADAoIAKYLCABKDQgA5A4IAH4QCAAYEggAvBMIAFYVCADwFggAihgIAC4aCADIGwgAYh0IAPweCACgIAgAOiIIANQjCAB4JQgAEicIAKwoCABGKggA4CsIAIQtCAAeLwgAuDAIAFIyCADsMwgAkDUIACo3CADOOAgAaDoIAAI8CACcPQgANj8IANpACAB0QggADkQIAKhFCABCRwgA5kgIAIBKCAAkTAgAvk0IAFhPCADyUAgAjFIIADBUCADKVQgAZFcIAP5YCACYWggAPFwIANZdCABwXwgAFGEIAK5iCABIZAgA4mUIAIZnCAAgaQgAumoIAFRsCAD4bQgAkm8IACxxCADGcggAanQIAAR2CACedwgAQnkIANx6CAB2fAgAEH4IAKp/CABOgQgA6IIIAIKECAAchggAwIcIAFqJCAD0iggAmIwIADKOCADMjwgAZpEIAACTCACalAgAPpYIAOyXCACGmQgAIJsIALqcCABUnggA+J8IAJKhCAA2owgA2qQIAHSmCAAOqAgAqKkIAEyrCADmrAgAgK4IABqwCAC+sQgAWLMIAPK0CACMtggAMLgIAMq5CABkuwgA/rwIAKK+CAA8wAgA1sEIAHDDCAAUxQgArsYIAEjICADsyQgAhssIACDNCAC6zggAVNAIAPjRCACS0wgALNUIANDWCABq2AgABNoIAJ7bCAA43QgA3N4IAHbgCAAQ4ggAquMIAE7lCADo5ggAgugIABzqCADA6wgAWu0IAPTuCACO8AgAKPIIAMzzCABm9QgAAPcIAKT4CAA++ggA2PsIAHL9CAAW/wgAsAAJAEoCCQDkAwkAfgUJACIHCQC8CAkAVgoJAPoLCQCUDQkALg8JAMgQCQBsEgkABhQJAKAVCQA6FwkA3hgJAHgaCQASHAkArB0JAFAfCQDqIAkAhCIJAB4kCQDCJQkAXCcJAPYoCQCQKgkANCwJAM4tCQBoLwkADDEJAKYyCQBANAkA2jUJAHQ3CQAYOQkAsjoJAEw8CQDmPQkAgD8JACRBCQC+QgkAYkQJAPxFCQCWRwkAMEkJAMpKCQBuTAkACE4JAKJPCQA8UQkA4FIJAHpUCQAUVgkAuFcJAFJZCQDsWgkAhlwJACBeCQDEXwkAXmEJAPhiCQCSZAkALGYJANBnCQBqaQkADmsJAKhsCQBCbgkA3G8JAHZxCQAacwkAtHQJAE52CQDodwkAgnkJACZ7CQDAfAkAZH4JAP5/CQCYgQkAMoMJAMyECQBwhgkACogJAKSJCQA+iwkA2IwJAHyOCQAWkAkAupEJAFSTCQDulAkAiJYJACKYCQDGmQkAYJsJAPqcCQCUngkAOKAJANKhCQBsowkABqUJAKqmCQBEqAkA3qkJAIKrCQAcrQkAtq4JAFCwCQDqsQkAjrMJACi1CQDCtgkAXLgJAPa5CQCauwkANL0JANi+CQBywAkADMIJAKbDCQBAxQkA5MYJAH7ICQAYygkAsssJAEzNCQDwzgkAitAJACTSCQDI0wkAYtUJAPzWCQCW2AkAOtoJANTbCQBu3QkACN8JAKzgCQBG4gkA4OMJAHrlCQAe5wkAuOgJAFLqCQD26wkAkO0JACrvCQDE8AkAXvIJAAL0CQCc9QkANvcJAND4CQBq+gkADvwJAKj9CQBM/wkA5gAKAIACCgAaBAoAtAUKAFgHCgDyCAoAjAoKACYMCgDKDQoAZA8KAP4QCgCYEgoAPBQKANYVCgBwFwoAChkKAKQaCgBIHAoA4h0KAIYfCgAgIQoAuiIKAFQkCgDuJQoAkicKACwpCgDGKgoAaiwKAAQuCgCeLwoAODEKANIyCgB2NAoAEDYKAKo3CgBEOQoA3joKAII8CgAcPgoAtj8KAFpBCgD0QgoAjkQKAChGCgDMRwoAZkkKAABLCgCaTAoANE4KANhPCgByUQoADFMKALBUCgBKVgoA5FcKAH5ZCgAiWwoAvFwKAFZeCgDwXwoAlGEKAC5jCgDSZAoAbGYKABBoCgCqaQoARGsKAOhsCgCCbgoAHHAKALZxCgBacwoA9HQKAI52CgAoeAoAzHkKAGZ7CgAAfQoAmn4KADSACgDYgQoAcoMKABaFCgCwhgoASogKAOSJCgB+iwoAIo0KALyOCgBWkAoA8JEKAJSTCgAulQoAyJYKAGyYCgAGmgoAoJsKADqdCgDUngoAeKAKABKiCgCsowoARqUKAOCmCgCEqAoAHqoKAMKrCgBcrQoA9q4KAJCwCgAqsgoAzrMKAGi1CgACtwoAnLgKADa6CgDauwoAdL0KABi/CgCywAoATMIKAObDCgCAxQoAJMcKAL7ICgBYygoA8ssKAIzNCgAwzwoAytAKAG7SCgAI1AoAotUKADzXCgDW2AoAetoKABTcCgCu3QoASN8KAOLgCgCG4goAIOQKALrlCgBe5woA+OgKAJLqCgAs7AoA0O0KAGrvCgAE8QoAqPIKAEz0CgDm9QoAgPcKABr5CgC++goAWPwKAPL9CgCW/woAMAELAMoCCwBkBAsACAYLAKIHCwA8CQsA1goLAHoMCwAUDgsArg8LAEgRCwDsEgsAhhQLACAWCwC6FwsAXhkLAPgaCwCSHAsALB4LANAfCwBqIQsABCMLAJ4kCwBCJgsA3CcLAHYpCwAaKwsAtCwLAE4uCwDoLwsAgjELACYzCwDANAsAWjYLAPQ3CwCYOQsAMjsLAMw8CwBwPgsACkALAKRBCwA+QwsA2EQLAHxGCwAWSAsAsEkLAEpLCwDuTAsAiE4LACJQCwDGUQsAYFMLAPpUCwCUVgsALlgLANJZCwBsWwsABl0LAKBeCwA6YAsA3mELAHhjCwAcZQsAtmYLAFBoCwDqaQsAhGsLAChtCwDCbgsAXHALAPZxCwCQcwsANHULAM52CwByeAsADHoLAKZ7CwBAfQsA2n4LAH6ACwAYggsAsoMLAEyFCwDmhgsAiogLACSKCwC+iwsAYo0LAPyOCwCWkAsAMJILANSTCwBulQsACJcLAKKYCwBGmgsA4JsLAHqdCwAUnwsAuKALAFKiCwDsowsAkKULACqnCwDEqAsAXqoLAPirCwCcrQsANq8LANCwCwBqsgsABLQLAKi1CwBCtwsA5rgLAIC6CwAavAsAtL0LAE6/CwDywAsAjMILACbECwDAxQsAZMcLAP7ICwCYygsAMswLANbNCwBwzwsACtELAKTSCwBI1AsA4tULAHzXCwAW2QsAutoLAFTcCwDu3QsAiN8LACLhCwDG4gsAYOQLAATmCwCe5wsAOOkLANLqCwBs7AsAEO4LAKrvCwBE8QsA3vILAHj0CwAc9gsAtvcLAFr5CwD0+gsAjvwLACj+CwDC/wsAZgEMAAADDACaBAwANAYMAM4HDAByCQwADAsMAKYMDABKDgwA5A8MAH4RDAAYEwwAvBQMAFYWDADwFwwAihkMAC4bDADIHAwAYh4MAPwfDACgIQwAOiMMANQkDAB4JgwAEigMAKwpDABGKwwA4CwMAIQuDAAeMAwAuDEMAFIzDADsNAwAkDYMACo4DADOOQwAaDsMAAI9DACcPgwAQEAMANpBDAB0QwwADkUMALJGDABMSAwA5kkMAIBLDAAaTQwAvk4MAFhQDADyUQwAjFMMADBVDADKVgwAZFgMAP5ZDACiWwwAPF0MANZeDABwYAwAFGIMAK5jDABIZQwA4mYMAIZoDAAgagwAumsMAFRtDAD4bgwAknAMACxyDADGcwwAanUMAAR3DACeeAwAOHoMANx7DAB2fQwAEH8MAKqADABEggwA6IMMAIKFDAAmhwwAwIgMAFqKDAD0iwwAjo0MADKPDADMkAwAZpIMAACUDACalQwAPpcMANiYDAB8mgwAFpwMALCdDABKnwwA5KAMAIiiDAAipAwAvKUMAFanDAD6qAwAlKoMAC6sDADIrQwAbK8MAAaxDACgsgwAOrQMAN61DAB4twwAErkMAKy6DABGvAwA6r0MAIS/DAAewQwAwsIMAFzEDAD2xQwAkMcMADTJDADOygwAaMwMAALODACmzwwAQNEMANrSDAB01AwAGNYMALLXDABM2QwA5toMAIrcDAAk3gwAvt8MAGLhDAD84gwAluQMADDmDADK5wwAbukMAAjrDACi7AwAPO4MANbvDAB68QwAFPMMALj0DABS9gwA7PcMAIb5DAAg+wwAxPwMAF7+DAD4/wwAkgENACwDDQDQBA0AagYNAAQIDQCoCQ0AQgsNANwMDQB2Dg0AGhANALQRDQBOEw0A6BQNAIwWDQAmGA0AwBkNAFobDQD0HA0AmB4NADIgDQDMIQ0AcCMNAAolDQCkJg0APigNAOIpDQB8Kw0AFi0NALAuDQBUMA0A7jENAIgzDQAiNQ0AvDYNAGA4DQD6OQ0AnjsNADg9DQDSPg0AbEANAAZCDQCqQw0AREUNAN5GDQB4SA0AEkoNALZLDQBQTQ0A6k4NAI5QDQAoUg0AwlMNAFxVDQAAVw0AmlgNADRaDQDOWw0Acl0NAAxfDQCmYA0AQGINANpjDQB+ZQ0AGGcNALxoDQBWag0A8GsNAIptDQAkbw0AyHANAGJyDQD8cw0AlnUNADB3DQDUeA0AbnoNAAh8DQCsfQ0ARn8NAOCADQB6gg0AHoQNALiFDQBShw0A7IgNAJCKDQAqjA0AxI0NAF6PDQD4kA0AnJINADaUDQDQlQ0AdJcNAA6ZDQComg0AQpwNAOadDQCAnw0AGqENALSiDQBOpA0A8qUNAIynDQAmqQ0AyqoNAGSsDQD+rQ0AmK8NADyxDQDWsg0AcLQNAAq2DQCutw0ASLkNAOK6DQB8vA0AFr4NALq/DQBUwQ0A7sINAJLEDQAsxg0AxscNAGDJDQAEyw0AnswNADjODQDSzw0AbNENABDTDQCq1A0ARNYNAOjXDQCC2Q0AHNsNALbcDQBa3g0A9N8NAI7hDQAo4w0AzOQNAGbmDQAA6A0AmukNADTrDQDY7A0Acu4NAAzwDQCw8Q0ASvMNAOT0DQB+9g0AIvgNALz5DQBW+w0A8PwNAJT+DQAuAA4AyAEOAGIDDgD8BA4AoAYOADoIDgDUCQ4AbgsOABINDgCsDg4ARhAOAOoRDgCEEw4AHhUOALgWDgBcGA4A9hkOAJAbDgAqHQ4Azh4OAGggDgACIg4AnCMOAEAlDgDaJg4AdCgOAA4qDgCoKw4ATC0OAOYuDgCAMA4AJDIOAL4zDgBYNQ4A8jYOAJY4DgAwOg4AyjsOAGQ9DgD+Pg4AokAOADxCDgDWQw4AekUOABRHDgCuSA4ASEoOAOxLDgCGTQ4AIE8OALpQDgBeUg4A+FMOAJJVDgAsVw4A0FgOAGpaDgAEXA4Anl0OAEJfDgDcYA4AdmIOABBkDgC0ZQ4ATmcOAOhoDgCCag4AJmwOAMBtDgBabw4A9HAOAJhyDgAydA4AzHUOAGZ3DgAKeQ4ApHoOAD58DgDYfQ4Acn8OABaBDgCwgg4AVIQOAO6FDgCIhw4AIokOALyKDgBgjA4A+o0OAJSPDgAukQ4A0pIOAGyUDgAGlg4AoJcOADqZDgDemg4AeJwOABKeDgC2nw4AUKEOAOqiDgCEpA4AKKYOAMKnDgBcqQ4A9qoOAJqsDgA0rg4Azq8OAGixDgACsw4AprQOAEC2DgDatw4AfrkOABi7DgCyvA4ATL4OAPC/DgCKwQ4AJMMOAL7EDgBYxg4A/McOAJbJDgAwyw4A1MwOAG7ODgAI0A4ArNEOAEbTDgDg1A4AetYOABTYDgC42Q4AUtsOAOzcDgCG3g4AKuAOAMThDgBe4w4A+OQOAJzmDgA26A4A0OkOAGrrDgAE7Q4AqO4OAELwDgDm8Q4AgPMOABr1DgC09g4ATvgOAPL5DgCM+w4AJv0OAMD+DgBaAA8A/gEPAJgDDwAyBQ8A1gYPAHAIDwAKCg8ApAsPAEgNDwDiDg8AfBAPABYSDwCwEw8AVBUPAO4WDwCIGA8ALBoPAMYbDwBgHQ8A+h4PAJ4gDwA4Ig8A0iMPAGwlDwAQJw8AqigPAEQqDwDeKw8Agi0PABwvDwC2MA8AWjIPAPQzDwCONQ8AKDcPAMI4DwBmOg8AADwPAJo9DwA0Pw8AzkAPAHJCDwAMRA8ApkUPAEpHDwDkSA8AfkoPABhMDwC8TQ8AVk8PAPBQDwCKUg8AJFQPAMhVDwBiVw8A/FgPAKBaDwA6XA8A1F0PAG5fDwASYQ8ArGIPAEZkDwDgZQ8AemcPAB5pDwC4ag8AUmwPAPZtDwCQbw8AKnEPAMRyDwBodA8AAnYPAJx3DwA2eQ8A0HoPAHR8DwAOfg8AqH8PAEyBDwDmgg8AgIQPABqGDwC+hw8AWIkPAPKKDwCMjA8AMI4PAMqPDwBkkQ8A/pIPAJiUDwA8lg8A1pcPAHqZDwAUmw8ArpwPAEieDwDinw8AhqEPACCjDwC6pA8AVKYPAO6nDwCSqQ8ALKsPAMasDwBqrg8ABLAPAJ6xDwA4sw8A3LQPAHa2DwAQuA8AqrkPAES7DwDovA8Agr4PABzADwDAwQ8AWsMPAPTEDwCOxg8AMsgPAMzJDwBmyw8AAM0PAJrODwA+0A8A2NEPAHLTDwAW1Q8AsNYPAErYDwDk2Q8AiNsPACLdDwC83g8AVuAPAPDhDwCU4w8ALuUPANLmDwBs6A8ABuoPAKDrDwA67Q8A3u4PAHjwDwAS8g8AtvMPAFD1DwDq9g8AhPgPAB76DwC4+w8AXP0PAPb+DwCQABAANAIQAM4DEABoBRAAAgcQAKYIEABAChAA2gsQAHQNEAAYDxAAshAQAEwSEADmExAAgBUQACQXEAC+GBAAWBoQAPIbEACWHRAAMB8QAMogEABuIhAACCQQAKIlEAA8JxAA4CgQAHoqEAAULBAAri0QAFIvEADsMBAAhjIQACA0EADENRAAXjcQAPg4EACSOhAALDwQANA9EABqPxAABEEQAJ5CEABCRBAA3EUQAIBHEAAaSRAAtEoQAE5MEADoTRAAjE8QACZREADAUhAAWlQQAPRVEACYVxAAMlkQAMxaEABwXBAACl4QAKRfEAA+YRAA4mIQAHxkEAAWZhAAsGcQAFRpEADuahAAiGwQACJuEADGbxAAYHEQAPpyEACUdBAALnYQANJ3EABseRAABnsQAKp8EABEfhAA3n8QAHiBEAAcgxAAtoQQAFCGEADqhxAAhIkQACiLEADCjBAAXI4QAACQEACakRAANJMQAM6UEABylhAADJgQAKaZEABAmxAA5JwQAH6eEAAYoBAAsqEQAFajEADwpBAAiqYQACSoEADIqRAAYqsQAPysEACWrhAAOrAQANSxEABusxAACLUQAKK2EABGuBAA4LkQAIS7EAAevRAAuL4QAFLAEADswRAAkMMQACrFEADExhAAXsgQAPjJEACcyxAANs0QANrOEAB00BAADtIQAKjTEABC1RAA5tYQAIDYEAAa2hAAtNsQAE7dEADy3hAAjOAQACbiEADK4xAAZOUQAP7mEACY6BAAPOoQANbrEABw7RAACu8QAKTwEABI8hAA4vMQAHz1EAAg9xAAuvgQAFT6EADu+xAAkv0QACz/EADGABEAYAIRAPoDEQCeBREAOAcRANIIEQB2ChEAEAwRAKoNEQBEDxEA6BARAIISEQAcFBEAthURAFAXEQD0GBEAjhoRACgcEQDMHREAZh8RAAAhEQCaIhEAPiQRANglEQByJxEADCkRAKYqEQBKLBEA5C0RAH4vEQAiMREAvDIRAFY0EQDwNREAlDcRAC45EQDIOhEAYjwRAAY+EQCgPxEAOkERANRCEQBuRBEAEkYRAKxHEQBQSREA6koRAIRMEQAeThEAuE8RAFxREQD2UhEAkFQRACpWEQDEVxEAaFkRAAJbEQCcXBEAQF4RANpfEQB0YREADmMRALJkEQBMZhEA5mcRAIBpEQAaaxEAvmwRAFhuEQDybxEAlnERADBzEQDKdBEAZHYRAP53EQCieREAPHsRANZ8EQB6fhEAFIARAK6BEQBIgxEA7IQRAIaGEQAgiBEAuokRAFSLEQD4jBEAko4RACyQEQDQkREAapMRAASVEQCelhEAQpgRANyZEQB2mxEAEJ0RAKqeEQBOoBEA6KERAIKjEQAmpREAwKYRAFqoEQD0qREAmKsRADKtEQDMrhEAcLARAAqyEQCksxEAPrURANi2EQB8uBEAFroRALC7EQBKvREA7r4RAIjAEQAiwhEAvMMRAGDFEQD6xhEAnsgRAELKEQDcyxEAds0RABDPEQC00BEATtIRAOjTEQCC1REAHNcRAMDYEQBa2hEA9NsRAJjdEQAy3xEAzOARAGbiEQAK5BEApOURAD7nEQDY6BEAcuoRABbsEQCw7REASu8RAO7wEQCI8hEAIvQRALz1EQBg9xEA+vgRAJT6EQAu/BEAyP0RAGz/EQAGARIAoAISADoEEgDeBRIAeAcSABIJEgC2ChIAUAwSAOoNEgCEDxIAKBESAMISEgBcFBIA9hUSAJAXEgA0GRIAzhoSAGgcEgAMHhIAph8SAEAhEgDaIhIAfiQSABgmEgCyJxIATCkSAOYqEgCKLBIAJC4SAL4vEgBiMRIA/DISAJY0EgAwNhIA1DcSAG45EgAIOxIAojwSAEY+EgDgPxIAekESABRDEgC4RBIAUkYSAOxHEgCGSRIAIEsSAMRMEgBeThIA+E8SAJxREgA2UxIA0FQSAGpWEgAOWBIAqFkSAEJbEgDcXBIAdl4SABpgEgC0YRIATmMSAPJkEgCMZhIAJmgSAMBpEgBaaxIA/mwSAJhuEgAycBIA1nESAHBzEgAKdRIApHYSAEh4EgDieRIAfHsSABZ9EgCwfhIAVIASAO6BEgCIgxIALIUSAMaGEgBgiBIA+okSAJ6LEgA4jRIA0o4SAGyQEgAGkhIAqpMSAESVEgDelhIAgpgSAByaEgC2mxIAUJ0SAPSeEgCOoBIAKKISAMKjEgBcpRIAAKcSAJqoEgA0qhIA2KsSAHKtEgAMrxIAprASAEqyEgDksxIAfrUSABi3EgCyuBIAVroSAPC7EgCKvRIALr8SAMjAEgBiwhIA/MMSAKDFEgA6xxIA1MgSAG7KEgAIzBIArM0SAEbPEgDg0BIAhNISAB7UEgC41RIAUtcSAPbYEgCQ2hIAKtwSAMTdEgBe3xIAAuESAJziEgA25BIA2uUSAHTnEgAO6RIAqOoSAELsEgDm7RIAgO8SABrxEgC+8hIAWPQSAPL1EgCM9xIAMPkSAMr6EgBk/BIA/v0SAJj/EgA8ARMA1gITAHAEEwAUBhMArgcTAEgJEwDiChMAhgwTACAOEwC6DxMAVBETAO4SEwCSFBMALBYTAMYXEwBqGRMABBsTAJ4cEwA4HhMA3B8TAHYhEwAQIxMAqiQTAEQmEwDoJxMAgikTABwrEwDALBMAWi4TAPQvEwCOMRMAMjMTAMw0EwBmNhMAADgTAJo5EwA+OxMA2DwTAHI+EwAWQBMAsEETAEpDEwDkRBMAiEYTACJIEwC8SRMAVksTAPBMEwCUThMALlATAMhREwBsUxMABlUTAKBWEwA6WBMA3lkTAHhbEwASXRMArF4TAEZgEwDqYRMAhGMTAB5lEwDCZhMAXGgTAPZpEwCQaxMANG0TAM5uEwBocBMAAnITAJxzEwBAdRMA2nYTAHR4EwAOehMAsnsTAEx9EwDmfhMAgIATACSCEwC+gxMAWIUTAPyGEwCWiBMAMIoTAMqLEwBujRMACI8TAKKQEwA8khMA1pMTAHqVEwAUlxMArpgTAEiaEwDsmxMAhp0TACCfEwC6oBMAXqITAPijEwCSpRMANqcTANCoEwBqqhMABKwTAJ6tEwBCrxMA3LATAHayEwAQtBMAtLUTAE63EwDouBMAjLoTACa8EwDAvRMAWr8TAPTAEwCYwhMAMsQTAMzFEwBwxxMACskTAKTKEwA+zBMA4s0TAHzPEwAW0RMAsNITAErUEwDu1RMAiNcTACLZEwDG2hMAYNwTAPrdEwCU3xMAOOETANLiEwBs5BMABuYTAKDnEwBE6RMA3uoTAHjsEwAS7hMAtu8TAFDxEwDq8hMAjvQTACj2EwDC9xMAXPkTAPb6EwCa/BMANP4TAM7/EwBoARQADAMUAKYEFABABhQA5AcUAH4JFAAYCxQAsgwUAFYOFADwDxQAihEUACQTFAC+FBQAYhYUAPwXFACWGRQAOhsUANQcFABuHhQACCAUAKwhFABGIxQA4CQUAHomFAAUKBQAuCkUAFIrFADsLBQAkC4UACowFADEMRQAXjMUAAI1FACcNhQANjgUANA5FABqOxQADj0UAKg+FABCQBQA5kEUAIBDFAAaRRQAtEYUAFhIFADySRQAjEsUACZNFADAThQAZFAUAP5RFACYUxQAPFUUANZWFABwWBQACloUAK5bFABIXRQA4l4UAHxgFAAWYhQAumMUAFRlFADuZhQAkmgUACxqFADGaxQAYG0UAARvFACecBQAOHIUANJzFABsdRQAEHcUAKp4FABEehQA6HsUAIJ9FAAcfxQAtoAUAFqCFAD0gxQAjoUUACiHFADCiBQAZooUAACMFACajRQANI8UANiQFABykhQADJQUALCVFABKlxQA5JgUAH6aFAAYnBQAvJ0UAFafFADwoBQAlKIUAC6kFADIpRQAYqcUAAapFACgqhQAOqwUANStFAB4rxQAErEUAKyyFABGtBQA4LUUAIS3FAAeuRQAuLoUAFy8FAD2vRQAkL8UACrBFADOwhQAaMQUAALGFACcxxQANskUANrKFAB0zBQADs4UALLPFABM0RQA5tIUAIDUFAAk1hQAvtcUAFjZFADy2hQAjNwUADDeFADK3xQAZOEUAAjjFACi5BQAPOYUANbnFAB66RQAFOsUAK7sFABI7hQA4u8UAIbxFAAg8xQAuvQUAF72FAD49xQAkvkUACz7FADQ/BQAav4UAAQAFQCeARUAQgMVANwEFQB2BhUAEAgVALQJFQBOCxUA6AwVAIIOFQAcEBUAwBEVAFoTFQD0FBUAmBYVADIYFQDMGRUAZhsVAAodFQCkHhUAPiAVANghFQByIxUAFiUVALAmFQBKKBUA7ikVAIgrFQAiLRUAvC4VAGAwFQD6MRUAlDMVAC41FQDINhUAbDgVAAY6FQCgOxUARD0VAN4+FQB4QBUAEkIVALZDFQBQRRUA6kYVAIRIFQAeShUAwksVAFxNFQD2ThUAkFAVADRSFQDOUxUAaFUVAAxXFQCmWBUAQFoVANpbFQB+XRUAGF8VALJgFQBMYhUA8GMVAIplFQAkZxUAvmgVAGJqFQD8axUAlm0VADBvFQDKcBUAbnIVAAh0FQCidRUARncVAOB4FQB6ehUAFHwVALh9FQBSfxUA7IAVAIaCFQAghBUAxIUVAF6HFQD4iBUAnIoVADaMFQDQjRUAao8VAASRFQCokhUAQpQVANyVFQB2lxUAGpkVALSaFQBOnBUA8p0VAIyfFQAmoRUAwKIVAGSkFQD+pRUAmKcVADKpFQDMqhUAcKwVAAquFQCkrxUASLEVAOKyFQB8tBUAFrYVALq3FQBUuRUA7roVAIi8FQAivhUAxr8VAGDBFQD6whUAlMQVADjGFQDSxxUAbMkVABDLFQCqzBUARM4VAN7PFQCC0RUAHNMVALbUFQBQ1hUA6tcVAI7ZFQAo2xUAwtwVAGbeFQAA4BUAmuEVADTjFQDO5BUAcuYVAAzoFQCm6RUASusVAOTsFQB+7hUAGPAVALzxFQBW8xUA8PQVAIr2FQAk+BUAyPkVAGL7FQD8/BUAoP4VADoAFgDUARYAbgMWABIFFgCsBhYARggWAOAJFgB6CxYAHg0WALgOFgBSEBYA9hEWAJATFgAqFRYAxBYWAGgYFgACGhYAnBsWADYdFgDQHhYAdCAWAA4iFgCoIxYATCUWAOYmFgCAKBYAGioWAL4rFgBYLRYA8i4WAIwwFgAmMhYAyjMWAGQ1FgD+NhYAojgWADw6FgDWOxYAcD0WABQ/FgCuQBYASEIWAOJDFgB8RRYAIEcWALpIFgBUShYA+EsWAJJNFgAsTxYAxlAWAGpSFgAEVBYAnlUWADhXFgDSWBYAdloWABBcFgCqXRYATl8WAOhgFgCCYhYAHGQWALZlFgBaZxYA9GgWAI5qFgAybBYAzG0WAGZvFgAAcRYApHIWAD50FgDYdRYAcncWABZ5FgCwehYASnwWAOR9FgCIfxYAIoEWALyCFgBWhBYA8IUWAJSHFgAuiRYAyIoWAGyMFgAGjhYAoI8WADqRFgDekhYAeJQWABKWFgCslxYARpkWAOqaFgCEnBYAHp4WAMKfFgBcoRYA9qIWAJCkFgA0phYAzqcWAGipFgACqxYAnKwWAECuFgDarxYAdLEWABizFgCytBYATLYWAOa3FgCKuRYAJLsWAL68FgBYvhYA8r8WAJbBFgAwwxYAysQWAG7GFgAIyBYAoskWADzLFgDWzBYAes4WABTQFgCu0RYASNMWAOzUFgCG1hYAINgWAMTZFgBe2xYA+NwWAJLeFgA24BYA0OEWAGrjFgAE5RYAqOYWAELoFgDc6RYAdusWABrtFgC07hYATvAWAOjxFgCC8xYAJvUWAMD2FgBa+BYA9PkWAJj7FgAy/RYAzP4WAHAAFwAKAhcApAMXAD4FFwDYBhcAfAgXABYKFwCwCxcAVA0XAO4OFwCIEBcAIhIXAMYTFwBgFRcA+hYXAJQYFwAuGhcA0hsXAGwdFwAGHxcAoCAXAEQiFwDeIxcAeCUXABInFwC2KBcAUCoXAOorFwCELRcAMi8XAMwwFwBwMhcACjQXAKQ1FwA+NxcA4jgXAHw6FwAWPBcAsD0XAEo/FwDuQBcAiEIXACJEFwC8RRcAYEcXAPpIFwCUShcAOEwXANJNFwBsTxcABlEXAKpSFwBEVBcA3lUXAHhXFwASWRcAtloXAFBcFwDqXRcAhF8XAChhFwDCYhcAXGQXAPZlFwCaZxcANGkXAM5qFwBybBcADG4XAKZvFwBAcRcA5HIXAH50FwAYdhcAsncXAEx5FwDwehcAinwXACR+FwC+fxcAYoEXAPyCFwCWhBcAOoYXANSHFwBuiRcACIsXAKyMFwBGjhcA4I8XAHqRFwAUkxcAuJQXAFKWFwDslxcAhpkXACqbFwDEnBcAXp4XAAKgFwCcoRcANqMXANCkFwBqphcADqgXAKipFwBCqxcA5qwXAICuFwAasBcAtLEXAFizFwDytBcAjLYXACa4FwDAuRcAZLsXAP68FwCYvhcAPMAXANbBFwBwwxcACsUXAK7GFwBIyBcA4skXAHzLFwAWzRcAus4XAFTQFwDu0RcAktMXACzVFwDG1hcAYNgXAATaFwCe2xcAON0XANLeFwBs4BcAEOIXAKrjFwBE5RcA3uYXAILoFwAc6hcAtusXAFrtFwD07hcAjvAXACjyFwDM8xcAZvUXAAD3FwCa+BcANPoXANj7FwBy/RcADP8XALAAGABKAhgA5AMYAH4FGAAiBxgAvAgYAFYKGADwCxgAig0YAC4PGADIEBgAYhIYAAYUGACgFRgAOhcYANQYGAB4GhgAEhwYAKwdGABGHxgA4CAYAIQiGAAeJBgAuCUYAFwnGAD2KBgAkCoYACosGADOLRgAaC8YAAIxGACcMhgANjQYANo1GAB0NxgADjkYAKg6GABMPBgA5j0YAIA/GAAkQRgAvkIYAFhEGADyRRgAjEcYADBJGADKShgAZEwYAP5NGACiTxgAPFEYANZSGAB6VBgAFFYYAK5XGABIWRgA7FoYAIZcGAAgXhgAul8YAFRhGAD4YhgAkmQYACxmGADQZxgAamkYAARrGACebBgAQm4YANxvGAB2cRgAEHMYAKp0GABOdhgA6HcYAIJ5GAAcexgAwHwYAFp+GAD0fxgAmIEYADKDGADMhBgAZoYYAACIGACkiRgAPosYANiMGAByjhgAFpAYALCRGABKkxgA7pQYAIiWGAAimBgAvJkYAGCbGAD6nBgAlJ4YAC6gGADIoRgAbKMYAAalGACgphgARKgYAN6pGAB4qxgAEq0YALauGABQsBgA6rEYAISzGAAetRgAwrYYAFy4GAD2uRgAkLsYADS9GADOvhgAaMAYAALCGACmwxgAQMUYANrGGAB+yBgAGMoYALLLGABMzRgA8M4YAIrQGAAk0hgAvtMYAFjVGAD81hgAltgYADDaGADU2xgAbt0YAAjfGACi4BgARuIYAODjGAB65RgAFOcYAK7oGABS6hgA7OsYAIbtGAAg7xgAxPAYAF7yGAAC9BgApvUYAED3GADa+BgAfvoYABj8GACy/RgATP8YAPAAGQCKAhkAJAQZAMgFGQBsBxkAEAkZAKoKGQBODBkA6A0ZAIIPGQAcERkAwBIZAFoUGQD0FRkAjhcZADIZGQDMGhkAZhwZAAoeGQCkHxkAPiEZANgiGQB8JBkAFiYZALAnGQBKKRkA5CoZAIgsGQAiLhkAvC8ZAFYxGQD6MhkAlDQZAC42GQDSNxkAbDkZAAY7GQCgPBkAOj4ZAN4/GQB4QRkAEkMZALZEGQBQRhkA6kcZAIRJGQAeSxkAwkwZAFxOGQD2TxkAkFEZADRTGQDOVBkAaFYZAAxYGQCmWRkAQFsZANpcGQB0XhkAGGAZALJhGQBMYxkA5mQZAIpmGQAkaBkAvmkZAGJrGQD8bBkAlm4ZADBwGQDUcRkAbnMZAAh1GQCidhkAPHgZAOB5GQB6exkAFH0ZALh+GQBSgBkA7IEZAIaDGQAghRkAxIYZAF6IGQD4iRkAkosZADaNGQDQjhkAapAZAA6SGQCokxkAQpUZANyWGQCAmBkAGpoZALSbGQBOnRkA6J4ZAIygGQAmohkAwKMZAFqlGQD+phkAmKgZADKqGQDWqxkAcK0ZAAqvGQCksBkAPrIZAOKzGQB8tRkAFrcZALq4GQBUuhkA7rsZAIi9GQAsvxkAxsAZAGDCGQD6wxkAlMUZADjHGQDSyBkAbMoZAAbMGQCqzRkARM8ZAN7QGQCC0hkAHNQZALbVGQBQ1xkA6tgZAI7aGQAo3BkAwt0ZAFzfGQAA4RkAmuIZADTkGQDY5RkAcucZAAzpGQCm6hkASuwZAOTtGQB+7xkAGPEZALLyGQBW9BkA8PUZAIr3GQAk+RkAyPoZAGL8GQD8/RkAoP8ZADoBGgDUAhoAbgQaABIGGgCsBxoARgkaAOAKGgB6DBoAHg4aALgPGgBSERoA7BIaAJAUGgAqFhoAxBcaAGgZGgACGxoAnBwaADYeGgDQHxoAdCEaAA4jGgCoJBoAQiYaAOYnGgCAKRoAGisaAL4sGgBYLhoA8i8aAIwxGgAwMxoAyjQaAGQ2GgD+NxoAmDkaADw7GgDWPBoAcD4aABRAGgCuQRoASEMaAOJEGgCGRhoAIEgaALpJGgBUSxoA7kwaAJJOGgAsUBoAxlEaAGBTGgAEVRoAnlYaADhYGgDcWRoAdlsaABBdGgCqXhoATmAaAOhhGgCCYxoAHGUaALZmGgBaaBoA9GkaAI5rGgAobRoAzG4aAGZwGgAAchoApHMaAD51GgDYdhoAcngaAAx6GgCwexoASn0aAOR+GgB+gBoAIoIaALyDGgBWhRoA8IYaAJSIGgAuihoAyIsaAGKNGgAGjxoAoJAaADqSGgDekxoAeJUaABKXGgCsmBoAUJoaAOqbGgCEnRoAHp8aALigGgBcohoA9qMaAJClGgAqpxoAzqgaAGiqGgACrBoApq0aAECvGgDasBoAdLIaAA60GgCytRoATLcaAOa4GgCAuhoAJLwaAL69GgBYvxoA8sAaAJbCGgAwxBoAysUaAGTHGgAIyRoAosoaADzMGgDWzRoAes8aABTRGgCu0hoASNQaAOzVGgCG1xoAINkaAMTaGgBe3BoA+N0aAJLfGgAs4RoA0OIaAGrkGgAE5hoAqOcaAELpGgDc6hoAduwaABruGgC07xoATvEaAOjyGgCC9BoAJvYaAMD3GgBa+RoA/voaAJj8GgAy/hoAzP8aAHABGwAKAxsApAQbAD4GGwDYBxsAfAkbABYLGwCwDBsAVA4bAO4PGwCIERsAIhMbAMYUGwBgFhsA+hcbAJQZGwAuGxsA0hwbAGweGwAGIBsAoCEbAEQjGwDeJBsAeCYbABwoGwC2KRsAUCsbAOosGwCELhsAKDAbAMIxGwBcMxsA9jQbAJo2GwA0OBsAzjkbAHI7GwAMPRsApj4bAEBAGwDaQRsAfkMbABhFGwCyRhsATEgbAPBJGwCKSxsAJE0bAL5OGwBiUBsA/FEbAJZTGwAwVRsA1FYbAG5YGwAIWhsArFsbAEZdGwDgXhsAemAbAB5iGwC4YxsAUmUbAOxmGwCGaBsAKmobAMRrGwBebRsA+G4bAJxwGwA2chsA0HMbAHR1GwAOdxsAqHgbAEJ6GwDcexsAgH0bABp/GwC0gBsAToIbAPKDGwCMhRsAJocbAMqIGwBkihsA/osbAJiNGwAyjxsA1pAbAHCSGwAKlBsApJUbAEiXGwDimBsAfJobACCcGwC6nRsAVJ8bAO6gGwCSohsALKQbAMalGwBgpxsA+qgbAJ6qGwA4rBsA0q0bAGyvGwAQsRsAqrIbAES0GwDotRsAgrcbABy5GwC2uhsAULwbAPS9GwCOvxsAKMEbAMLCGwBmxBsAAMYbAJrHGwA+yRsA2MobAHLMGwAMzhsAsM8bAErRGwDk0hsAftQbABjWGwC81xsAVtkbAPDaGwCU3BsALt4bAMjfGwBi4RsA/OIbAKDkGwA65hsA1OcbAHjpGwAS6xsArOwbAEbuGwDg7xsAhPEbAB7zGwC49BsAUvYbAPb3GwCQ+RsAKvsbAM78GwBo/hsAAgAcAJwBHABAAxwA2gQcAHQGHAAOCBwAqAkcAEwLHADmDBwAgA4cABoQHAC+ERwAWBMcAPIUHACWFhwAMBgcAMoZHABkGxwA/hwcAKIeHAA8IBwA1iEcAHAjHAAUJRwAriYcAEgoHADsKRwAhiscACAtHAC6LhwAVDAcAPgxHACSMxwALDUcAMY2HABqOBwABDocAJ47HABCPRwA3D4cAHZAHAAQQhwAtEMcAE5FHADoRhwAgkgcABxKHADASxwAWk0cAPROHACYUBwAMlIcAMxTHABmVRwAClccAKRYHAA+WhwA2FscAHJdHAAWXxwAsGAcAEpiHADuYxwAiGUcACJnHAC8aBwAYGocAPprHACUbRwALm8cAMhwHABschwABnQcAKB1HABEdxwA3ngcAHh6HAASfBwAtn0cAFB/HADqgBwAhIIcAB6EHADChRwAXIccAPaIHACQihwANIwcAM6NHABojxwADJEcAKaSHABAlBwA2pUcAH6XHAAYmRwAspocAEycHADwnRwAip8cACShHAC+ohwAYqQcAPylHACWpxwAMKkcAMqqHABurBwACK4cAKKvHAA8sRwA4LIcAHq0HAAUthwArrccAFK5HADsuhwAhrwcACC+HADEvxwAXsEcAPjCHACcxBwANsYcANDHHABqyRwABMscAKjMHABCzhwA3M8cAHbRHAAa0xwAtNQcAE7WHADy1xwAjNkcACbbHADA3BwAWt4cAP7fHACY4RwAMuMcAMzkHABw5hwACugcAKTpHABI6xwA4uwcAHzuHAAW8BwAsPEcAFTzHADu9BwAiPYcACL4HADG+RwAYPscAPr8HACe/hwAOAAdANIBHQBsAx0AEAUdAKoGHQBECB0A3gkdAHgLHQAcDR0Atg4dAFAQHQDqER0AjhMdACgVHQDCFh0AZhgdAAAaHQCaGx0ANB0dAM4eHQByIB0ADCIdAKYjHQBAJR0A5CYdAH4oHQAYKh0AsisdAFYtHQDwLh0AijAdAC4yHQDIMx0AYjUdAPw2HQCWOB0AOjodANQ7HQBuPR0ACD8dAKxAHQBGQh0A4EMdAIRFHQAeRx0AuEgdAFJKHQD2Sx0AkE0dACpPHQDEUB0AXlIdAAJUHQCcVR0ANlcdANBYHQB0Wh0ADlwdAKhdHQBMXx0A5mAdAIBiHQAaZB0AtGUdAFhnHQDyaB0AjGodACZsHQDKbR0AZG8dAP5wHQCich0APHQdANZ1HQBwdx0ACnkdAK56HQBIfB0A4n0dAHx/HQAggR0AuoIdAFSEHQDuhR0AkocdACyJHQDGih0AaowdAASOHQCejx0AOJEdANKSHQB2lB0AEJYdAKqXHQBEmR0A6JodAIKcHQAcnh0AwJ8dAFqhHQD0oh0AjqQdACimHQDMpx0AZqkdAACrHQCarB0APq4dANivHQBysR0AFrMdALC0HQBKth0A5LcdAH65HQAiux0AvLwdAFa+HQDwvx0AlMEdAC7DHQDIxB0AYsYdAAbIHQCgyR0AOssdAN7MHQB4zh0AEtAdAKzRHQBG0x0A6tQdAITWHQAe2B0AuNkdAFzbHQD23B0AkN4dADTgHQDO4R0AaOMdAALlHQCc5h0AQOgdANrpHQB06x0ADu0dALLuHQBM8B0A5vEdAIDzHQAk9R0AvvYdAFj4HQD8+R0AlvsdADD9HQDK/h0AZAAeAAgCHgCiAx4APAUeANYGHgB6CB4AFAoeAK4LHgBSDR4A7A4eAIYQHgAgEh4AuhMeAF4VHgD4Fh4AkhgeACwaHgDQGx4Aah0eAAQfHgCoIB4AQiIeANwjHgB2JR4AECceALQoHgBOKh4A6CseAIItHgAmLx4AwDAeAFoyHgD0Mx4AmDUeADI3HgDMOB4AcDoeAAo8HgCkPR4APj8eANhAHgB8Qh4AFkQeALBFHgBKRx4A7kgeAIhKHgAiTB4Axk0eAGBPHgD6UB4AlFIeADhUHgDSVR4AbFceAAZZHgCgWh4ARFweAN5dHgB4Xx4AEmEeALZiHgBQZB4A6mUeAI5nHgAoaR4AwmoeAFxsHgAAbh4Amm8eADRxHgDYch4AfHQeABZ2HgDEdx4AXnkeAPh6HgCSfB4ALH4eANB/HgBqgR4ADoMeALKEHgBMhh4A5oceAICJHgAkix4AvoweAFiOHgDyjx4AlpEeADCTHgDKlB4AbpYeAAiYHgCimR4APJseAOCcHgB6nh4AFKAeAK6hHgBIox4A7KQeAIamHgAgqB4AuqkeAF6rHgD4rB4Akq4eADawHgDQsR4AarMeAAS1HgCeth4AQrgeANy5HgB2ux4AEL0eAKq+HgBOwB4A6MEeAIzDHgAmxR4AwMYeAFrIHgD0yR4AmMseADLNHgDMzh4AZtAeAArSHgCk0x4APtUeANjWHgB82B4AFtoeALDbHgBU3R4A7t4eAIjgHgAi4h4AvOMeAGDlHgD65h4AlOgeADjqHgDS6x4AbO0eAAbvHgCg8B4ARPIeAN7zHgB49R4AEvceALb4HgBQ+h4A6vseAI79HgAo/x4AwgAfAFwCHwD2Ax8AmgUfADQHHwDOCB8AaAofAAIMHwCmDR8AQA8fAOQQHwB+Eh8AGBQfALIVHwBWFx8A8BgfAIoaHwAkHB8Avh0fAGIfHwD8IB8AliIfADAkHwDUJR8AbicfAAgpHwCsKh8ARiwfAOAtHwB6Lx8AFDEfALgyHwBSNB8A7DUfAIY3HwAqOR8AxDofAF48HwACPh8AnD8fADZBHwDQQh8AakQfAA5GHwCoRx8AQkkfANxKHwCATB8AGk4fALRPHwBOUR8A8lIfAIxUHwAmVh8AylcfAGRZHwD+Wh8AmFwfADJeHwDWXx8AcGEfAApjHwCkZB8ASGYfAOJnHwB8aR8AIGsfALpsHwBUbh8A7m8fAIhxHwAscx8AxnQfAGB2HwD6dx8AnnkfADh7HwDSfB8Adn4fABCAHwCqgR8ARIMfAN6EHwCChh8AHIgfALaJHwBQix8A9IwfAI6OHwAokB8AzJEfAGaTHwAAlR8AmpYfADSYHwDYmR8AcpsfAAydHwCmnh8ASqAfAOShHwB+ox8AIqUfALymHwBWqB8A8KkfAIqrHwAurR8AyK4fAGKwHwD8sR8AoLMfADq1HwDUth8AbrgfABK6HwCsux8ARr0fAOq+HwCEwB8AHsIfALjDHwBSxR8A9sYfAJDIHwAqyh8AxMsfAGjNHwACzx8AnNAfAEDSHwDa0x8AdNUfAA7XHwCo2B8ATNofAObbHwCA3R8AGt8fAL7gHwBY4h8A8uMfAIzlHwAw5x8AyugfAGTqHwAI7B8Aou0fADzvHwDW8B8AcPIfABT0HwCu9R8ASPcfAOL4HwCG+h8AIPwfALr9HwBe/x8A+AAgAJICIAAsBCAAxgUgAGoHIAAECSAAngogADgMIADSDSAAdg8gABARIAC0EiAAThQgAOgVIACCFyAAJhkgAMAaIABaHCAA9B0gAI4fIAAyISAAzCIgAGYkIAAAJiAApCcgAD4pIADYKiAAfCwgABYuIACwLyAASjEgAOQyIACINCAAIjYgALw3IABgOSAA+jogAJQ8IAAuPiAAyD8gAGxBIAAGQyAAoEQgADpGIADeRyAAeEkgABJLIACsTCAAUE4gAOpPIACEUSAAHlMgAMJUIABcViAA9lcgAJBZIAA0WyAAzlwgAGheIAAMYCAApmEgAEBjIADaZCAAdGYgABhoIACyaSAATGsgAOZsIACKbiAAJHAgAL5xIABicyAA/HQgAJZ2IAAweCAAynkgAG57IAAIfSAAon4gADyAIADggSAAeoMgABSFIACuhiAAUoggAOyJIACGiyAAKo0gAMSOIABekCAA+JEgAJKTIAA2lSAA0JYgAGqYIAAEmiAAqJsgAEKdIADcniAAgKAgABqiIAC0oyAATqUgAOimIACMqCAAJqogAMCrIABarSAA/q4gAJiwIAAysiAA1rMgAHC1IAAKtyAApLggAD66IADiuyAAfL0gABa/IACwwCAAVMIgAO7DIACIxSAAIscgAMbIIABgyiAA+ssgAJTNIAAuzyAA0tAgAGzSIAAG1CAAqtUgAETXIADe2CAAgtogABzcIAC23SAAUN8gAOrgIACO4iAAKOQgAMLlIABc5yAAAOkgAJrqIAA07CAA2O0gAHLvIAAM8SAApvIgAED0IADk9SAAfvcgABj5IACy+iAAVvwgAPD9IACK/yAALgEhAMgCIQBiBCEA/AUhAJYHIQA6CSEA1AohAG4MIQAIDiEArA8hAEYRIQDgEiEAehQhAB4WIQC4FyEAUhkhAPYaIQCQHCEAKh4hAMQfIQBeISEAAiMhAJwkIQA2JiEA0CchAHQpIQAOKyEAqCwhAEIuIQDmLyEAgDEhABozIQC+NCEAWDYhAPI3IQCMOSEAJjshAMo8IQBkPiEA/j8hAJhBIQA8QyEA1kQhAHBGIQAKSCEArkkhAEhLIQDiTCEAhk4hACBQIQC6USEAVFMhAO5UIQCSViEALFghAMZZIQBgWyEABF0hAJ5eIQA4YCEA0mEhAHZjIQAQZSEAqmYhAE5oIQDoaSEAgmshABxtIQC2biEAWnAhAPRxIQCOcyEAKHUhAMx2IQBmeCEAAHohAKR7IQA+fSEA2H4hAHKAIQAMgiEAsIMhAEqFIQDkhiEAfoghACKKIQC8iyEAVo0hAPCOIQCUkCEALpIhAMiTIQBslSEABpchAKCYIQA6miEA1JshAHidIQASnyEArKAhAFCiIQDqoyEAhKUhAB6nIQC4qCEAXKohAParIQCQrSEAKq8hAM6wIQBosiEAArQhAJy1IQBAtyEA2rghAHS6IQAOvCEAsr0hAEy/IQDmwCEAgMIhACTEIQC+xSEAWMchAPzIIQCWyiEAMMwhAMrNIQBkzyEACNEhAKLSIQA81CEA1tUhAHrXIQAU2SEArtohAEjcIQDs3SEAht8hACDhIQDE4iEAXuQhAPjlIQCS5yEALOkhANDqIQBq7CEABO4hAJ7vIQBC8SEA3PIhAHb0IQAa9iEAtPchAE75IQDo+iEAgvwhACb+IQDA/yEAWgEiAPQCIgCOBCIAMgYiAMwHIgBmCSIACgsiAKQMIgA+DiIA2A8iAHwRIgAWEyIAsBQiAEoWIgDuFyIAiBkiACIbIgC8HCIAYB4iAPofIgCUISIAOCMiANIkIgBsJiIABigiAKApIgA6KyIA3iwiAHguIgAcMCIAtjEiAFAzIgDqNCIAhDYiACg4IgDCOSIAXDsiAPY8IgCaPiIANEAiAM5BIgByQyIADEUiAKZGIgBASCIA2kkiAH5LIgAYTSIAsk4iAExQIgDmUSIAilMiACRVIgDIViIAYlgiAPxZIgCWWyIAMF0iANReIgBuYCIACGIiAKJjIgBGZSIA4GYiAHpoIgAUaiIAuGsiAFJtIgDsbiIAhnAiACpyIgDEcyIAXnUiAPh2IgCceCIANnoiANB7IgBqfSIADn8iAKiAIgBCgiIA5oMiAICFIgAahyIAtIgiAE6KIgDyiyIAjI0iACaPIgDAkCIAZJIiAP6TIgCYlSIAMpciANaYIgBwmiIACpwiAKSdIgBInyIA4qAiAHyiIgAgpCIAuqUiAFSnIgDuqCIAiKoiACysIgDGrSIAYK8iAPqwIgCUsiIAOLQiANK1IgBstyIAELkiAKq6IgBEvCIA3r0iAIK/IgAcwSIAtsIiAFDEIgD0xSIAjsciACjJIgDCyiIAXMwiAADOIgCazyIAPtEiANjSIgBy1CIADNYiAKbXIgBK2SIA5NoiAH7cIgAY3iIAvN8iAFbhIgDw4iIAiuQiAC7mIgDI5yIAYukiAAbrIgCg7CIAOu4iANTvIgBu8SIAEvMiAKz0IgBG9iIA4PciAIT5IgAe+yIAuPwiAFL+IgD2/yIAkAEjACoDIwDEBCMAaAYjAAIIIwCcCSMAQAsjANoMIwB0DiMADhAjAKgRIwBMEyMA5hQjAIAWIwAaGCMAvhkjAFgbIwDyHCMAjB4jADAgIwDKISMAZCMjAAglIwCiJiMAPCgjANYpIwBwKyMAFC0jAK4uIwBIMCMA4jEjAHwzIwAgNSMAujYjAF44IwD4OSMAkjsjACw9IwDGPiMAakAjAARCIwCeQyMAOEUjANxGIwB2SCMAEEojAKpLIwBOTSMA6E4jAIJQIwAmUiMAwFMjAFpVIwD0ViMAjlgjADJaIwDMWyMAZl0jAABfIwCaYCMAPmIjANhjIwB8ZSMAFmcjALBoIwBKaiMA5GsjAIhtIwAibyMAvHAjAFZyIwD6cyMAlHUjAC53IwDIeCMAbHojAAZ8IwCgfSMAOn8jAN6AIwB4giMAEoQjAKyFIwBGhyMA6ogjAISKIwAojCMAwo0jAFyPIwD2kCMAkJIjADSUIwDOlSMAaJcjAAKZIwCmmiMAQJwjANqdIwB0nyMAGKEjALKiIwBMpCMA8KUjAIqnIwAkqSMAvqojAFisIwD8rSMAlq8jADCxIwDKsiMAbrQjAAi2IwCityMAPLkjAOC6IwB6vCMAFL4jALi/IwBSwSMA7MIjAIbEIwAgxiMAxMcjAF7JIwD4yiMAkswjADbOIwDQzyMAatEjAATTIwCo1CMAQtYjANzXIwB22SMAGtsjALTcIwBO3iMA8t8jAIzhIwAm4yMAwOQjAGTmIwD+5yMAmOkjADLrIwDM7CMAcO4jAArwIwCk8SMAPvMjAOL0IwB89iMAFvgjALD5IwBU+yMA7vwjAIj+IwAiACQAxgEkAGADJAD6BCQAlAYkADgIJADSCSQAbAskABANJACqDiQARBAkAN4RJAB4EyQAHBUkALYWJABQGCQA6hkkAIQbJAAoHSQAwh4kAFwgJAAAIiQAmiMkADQlJADOJiQAcigkAAwqJACmKyQAQC0kAOQuJAB+MCQAGDIkALIzJABWNSQA8DYkAIo4JAAuOiQAyDskAGI9JAD8PiQAlkAkADpCJADUQyQAbkUkAAhHJACiSCQARkokAOBLJACETSQAHk8kALhQJABSUiQA7FMkAJBVJAAqVyQAxFgkAF5aJAACXCQAnF0kADZfJADQYCQAdGIkAA5kJACoZSQAQmckANxoJACAaiQAGmwkAL5tJABYbyQA8nAkAIxyJAAmdCQAynUkAGR3JAD+eCQAmHokADx8JADWfSQAcH8kABSBJACugiQASIQkAOKFJAB8hyQAIIkkALqKJABUjCQA7o0kAJKPJAAskSQAxpIkAGqUJAAEliQAnpckADiZJADSmiQAdpwkABCeJACqnyQARKEkAOiiJACCpCQAHKYkAMCnJABaqSQA9KokAI6sJAAoriQAzK8kAGaxJAAAsyQAmrQkAD62JADYtyQAcrkkABa7JACwvCQASr4kAOS/JAB+wSQAGMMkALzEJABWxiQA8MckAJTJJAAuyyQAyMwkAGLOJAAG0CQAoNEkADrTJADU1CQAbtYkABLYJACs2SQAUNskAOrcJACE3iQAHuAkALjhJABc4yQA9uQkAJDmJAAq6CQAzukkAGjrJAAC7SQApu4kAEDwJADa8SQAdPMkAA71JACo9iQATPgkAOb5JACK+yQAJP0kAL7+JABYACUA8gElAJYDJQAwBSUAygYlAGQIJQAICiUAogslADwNJQDWDiUAehAlABQSJQCuEyUASBUlAOwWJQCGGCUAIBolALobJQBeHSUA+B4lAJIgJQAsIiUA0CMlAGolJQAEJyUAqCglAEIqJQDcKyUAdi0lABAvJQC0MCUATjIlAOgzJQCCNSUAHDclAMA4JQBaOiUA/jslAJg9JQAyPyUAzEAlAGZCJQAKRCUApEUlAD5HJQDYSCUAckolABZMJQCwTSUAVE8lAO5QJQCIUiUAIlQlALxVJQBgVyUA+lglAJRaJQAuXCUA0l0lAGxfJQAGYSUAoGIlAERkJQDeZSUAeGclABJpJQC2aiUAUGwlAOptJQCEbyUAKHElAMJyJQBcdCUA9nUlAJp3JQA0eSUAznolAHJ8JQAMfiUApn8lAECBJQDagiUAfoQlABiGJQCyhyUATIklAPCKJQCKjCUAJI4lAMiPJQBikSUA/JIlAJaUJQAwliUA1JclAG6ZJQAImyUAopwlAEaeJQDgnyUAeqElABSjJQC4pCUAUqYlAOynJQCQqSUAKqslAMSsJQBeriUA+K8lAJyxJQA2syUA0LQlAGq2JQAYuCUAsrklAEy7JQDwvCUAir4lACTAJQC+wSUAYsMlAPzEJQCWxiUAMMglANTJJQBuyyUACM0lAKzOJQBG0CUA4NElAHrTJQAU1SUAuNYlAFLYJQDs2SUAhtslACDdJQDE3iUAXuAlAALiJQCc4yUANuUlANDmJQBq6CUADuolAKjrJQBC7SUA3O4lAHbwJQAa8iUAtPMlAFj1JQDy9iUAjPglACb6JQDA+yUAZP0lAP7+JQCYACYAMgImAMwDJgBwBSYACgcmAKQIJgBICiYA4gsmAHwNJgAWDyYAuhAmAFQSJgDuEyYAiBUmACwXJgDGGCYAYBomAPobJgCeHSYAOB8mANIgJgB2IiYAECQmAKolJgBEJyYA3igmAIIqJgAcLCYAti0mAFAvJgDqMCYAjjImACg0JgDCNSYAZjcmAAA5JgCaOiYANDwmAM49JgByPyYADEEmAKZCJgBKRCYA5EUmAH5HJgAYSSYAvEomAFZMJgDwTSYAik8mAC5RJgDIUiYAYlQmAPxVJgCWVyYAOlkmANRaJgB4XCYAEl4mAKxfJgBGYSYA4GImAIRkJgAeZiYAuGcmAFJpJgDsaiYAkGwmACpuJgDObyYAaHEmAAJzJgCcdCYANnYmANp3JgB0eSYADnsmAKh8JgBCfiYA5n8mAICBJgAagyYAvoQmAFiGJgDyhyYAlokmADCLJgDKjCYAZI4mAP6PJgCikSYAPJMmANaUJgBwliYACpgmAK6ZJgBImyYA4pwmAIaeJgAgoCYAuqEmAFSjJgDupCYAkqYmACyoJgDQqSYAaqsmAAStJgCeriYAOLAmANyxJgB2syYAELUmAKq2JgBEuCYA6LkmAIK7JgAcvSYAwL4mAFrAJgD0wSYAjsMmADLFJgDMxiYAZsgmAADKJgCkyyYAPs0mANjOJgBy0CYADNImALDTJgBK1SYA7tYmAIjYJgAi2iYAvNsmAFbdJgD63iYAlOAmAC7iJgDI4yYAYuUmAAbnJgCg6CYAROomAN7rJgB47SYAEu8mAKzwJgBQ8iYA6vMmAIT1JgAe9yYAuPgmAFz6JgD2+yYAkP0mADT/JgDOACcAaAInAAIEJwCmBScAQAcnANoIJwB0CicADgwnALINJwBMDycA5hAnAIoSJwAkFCcAvhUnAFgXJwD8GCcAlhonADAcJwDKHScAbh8nAAghJwCiIicAPCQnAOAlJwB6JycAFCknALgqJwBSLCcA7C0nAIYvJwAgMScAxDInAF40JwD4NScAkjcnACw5JwDQOicAajwnAAQ+JwCoPycAQkEnANxCJwB2RCcAGkYnALRHJwBOSScA6EonAIJMJwAmTicAwE8nAFpRJwD+UicAmFQnADJWJwDMVycAcFknAApbJwCkXCcAPl4nANhfJwB8YScAFmMnALBkJwBUZicA7mcnAIhpJwAiaycAxmwnAGBuJwD6bycAlHEnADhzJwDSdCcAbHYnAAZ4JwCqeScARHsnAN58JwB4ficAHIAnALaBJwBQgycA6oQnAI6GJwAoiCcAwoknAFyLJwAAjScAmo4nADSQJwDYkScAcpMnAAyVJwCmlicAQJgnANqZJwB+mycAGJ0nALKeJwBWoCcA8KEnAIqjJwAkpScAyKYnAGKoJwD8qScAlqsnADqtJwDUricAbrAnAAiyJwCssycARrUnAOC2JwCEuCcAHronALi7JwBSvScA7L4nAJDAJwAqwicAxMMnAF7FJwD4xicAnMgnADbKJwDayycAdM0nAA7PJwCo0CcAQtInAObTJwCA1ScAGtcnALTYJwBO2icA8tsnAIzdJwAm3ycAwOAnAGTiJwD+4ycAmOUnADznJwDW6CcAcOonAArsJwCu7ScASO8nAOLwJwB88icAIPQnALr1JwBU9ycA7vgnAJL6JwAs/CcAxv0nAGD/JwD6ACgAngIoADgEKADSBSgAdgcoABAJKACqCigARAwoAN4NKACCDygAHBEoAMASKABaFCgA9BUoAI4XKAAoGSgAzBooAGYcKAAAHigAmh8oADQhKADYIigAciQoAAwmKACwJygASikoAOQqKAB+LCgAIi4oALwvKABWMSgA8DIoAIo0KAAuNigAyDcoAGI5KAAGOygAoDwoADo+KADUPygAeEEoABJDKACsRCgARkYoAOpHKACESSgAHksoALhMKABcTigA9k8oAJBRKAAqUygAzlQoAGhWKAACWCgAnFkoAEBbKADaXCgAdF4oAA5gKACoYSgATGMoAOZkKACKZigAJGgoAL5pKABYaygA8mwoAJZuKAAwcCgAynEoAGRzKAD+dCgAonYoADx4KADWeSgAensoABR9KACufigASIAoAOyBKACGgygAIIUoALqGKABUiCgA+IkoAJKLKAA2jSgA0I4oAGqQKAAEkigAnpMoAEKVKADcligAdpgoABCaKACqmygATp0oAOieKACCoCgAJqIoAMCjKABapSgA9KYoAJioKAAyqigAzKsoAGatKAAKrygApLAoAD6yKADYsygAfLUoABa3KACwuCgASrooAO67KACIvSgAIr8oALzAKABgwigA+sMoAJTFKAAuxygAyMgoAGzKKAAGzCgAqs0oAETPKADe0CgAeNIoABLUKAC21SgAUNcoAOrYKACE2igAHtwoAMLdKABc3ygAAOEoAJriKAA05CgAzuUoAGjnKAAM6SgApuooAEDsKADa7SgAdO8oABjxKACy8igATPQoAPD1KACK9ygAJPkoAL76KABi/CgA/P0oAJb/KAAwASkA1AIpAG4EKQAIBikAogcpADwJKQDgCikAegwpABQOKQC4DykAUhEpAOwSKQCGFCkAKhYpAMQXKQBeGSkA+BopAJIcKQA2HikA0B8pAGohKQAOIykAqCQpAEImKQDcJykAgCkpABorKQC0LCkATi4pAPIvKQCMMSkAJjMpAMA0KQBaNikA/jcpAJg5KQAyOykA1jwpAHA+KQAKQCkApEEpAD5DKQDiRCkAfEYpACBIKQC6SSkAVEspAO5MKQCITikALFApAMZRKQBgUykA+lQpAJ5WKQA4WCkA0lkpAGxbKQAQXSkAql4pAERgKQDoYSkAgmMpABxlKQC2ZikAWmgpAPRpKQCOaykAKG0pAMJuKQBmcCkAAHIpAJpzKQA0dSkA2HYpAHJ4KQAMeikApnspAEp9KQDkfikAfoApABiCKQC8gykAVoUpAPCGKQCKiCkALoopAMiLKQBijSkA/I4pAJaQKQA6kikA1JMpAHiVKQASlykArJgpAEaaKQDgmykAhJ0pAB6fKQC4oCkAUqIpAPajKQCQpSkAKqcpAMSoKQBoqikAAqwpAJytKQA2rykA2rApAHSyKQAOtCkAqLUpAEy3KQDmuCkAgLopABq8KQC+vSkAWL8pAPLAKQCMwikAJsQpAMrFKQBkxykA/sgpAKLKKQA8zCkA1s0pAHDPKQAU0SkArtIpAEjUKQDi1SkAfNcpACDZKQC62ikAVNwpAPjdKQCS3ykALOEpAMbiKQBg5CkABOYpAJ7nKQBC6SkA3OopAHbsKQAQ7ikAqu8pAE7xKQDo8ikAgvQpABz2KQC29ykAWvkpAPT6KQCO/CkAMv4pAMz/KQBmASoAAAMqAKQEKgA+BioA2AcqAHIJKgAWCyoAsAwqAEoOKgDkDyoAfhEqACITKgC8FCoAVhYqAPoXKgCUGSoALhsqAMgcKgBsHioABiAqAKAhKgA6IyoA3iQqAHgmKgASKCoArCkqAEYrKgDqLCoAhC4qACgwKgDCMSoAXDMqAPY0KgCQNioANDgqAM45KgBoOyoAAj0qAJw+KgBAQCoA2kEqAHRDKgAYRSoAskYqAExIKgDmSSoAiksqACRNKgC+TioAWFAqAPxRKgCWUyoAMFUqAMpWKgBkWCoACFoqAKJbKgA8XSoA4F4qAHpgKgAUYioArmMqAFJlKgDsZioAhmgqACBqKgC6ayoAXm0qAPhuKgCScCoALHIqANBzKgBqdSoADncqAKh4KgBCeioA3HsqAHZ9KgAafyoAtIAqAE6CKgDogyoAjIUqACaHKgDAiCoAWooqAP6LKgCYjSoAMo8qAMyQKgBmkioACpQqAKSVKgBIlyoA4pgqAHyaKgAWnCoAsJ0qAFSfKgDuoCoAiKIqACKkKgC8pSoAYKcqAPqoKgCUqioAOKwqANKtKgBsryoABrEqAKqyKgBEtCoA3rUqAHi3KgAcuSoAtroqAFC8KgDqvSoAhL8qACjBKgDCwioAXMQqAADGKgCaxyoANMkqAM7KKgByzCoADM4qAKbPKgBA0SoA2tIqAH7UKgAY1ioAstcqAFbZKgDw2ioAitwqACTeKgDI3yoAYuEqAPziKgCW5CoAOuYqANTnKgBu6SoACOsqAKzsKgBG7ioA4O8qAHrxKgAe8yoAuPQqAFL2KgDs9yoAkPkqACr7KgDE/CoAXv4qAAIAKwCcASsANgMrANAEKwB0BisADggrAKgJKwBCCysA5gwrAIAOKwAaECsAtBErAE4TKwDyFCsAjBYrACYYKwDKGSsAZBsrAP4cKwCYHisAPCArANYhKwBwIysACiUrAK4mKwBIKCsA4ikrAJArKwAqLSsAxC4rAF4wKwACMisAnDMrADY1KwDQNisAdDgrAA46KwCoOysAVj0rAPA+KwCKQCsAJEIrAL5DKwBiRSsA/EYrAKBIKwA6SisA1EsrAG5NKwAITysArFArAEZSKwDgUysAelUrAB5XKwC4WCsAUlorAOxbKwCQXSsAKl8rAMRgKwBeYisA+GMrAJxlKwA2ZysA0GgrAHRqKwAObCsAqG0rAEJvKwDmcCsAgHIrABp0KwC0dSsATncrAPJ4KwCMeisAJnwrAMp9KwBkfysA/oArAJiCKwA8hCsA1oUrAHCHKwAKiSsAroorAEiMKwDijSsAfI8rABaRKwC6kisAVJQrAO6VKwCSlysALJkrAMaaKwBgnCsABJ4rAJ6fKwA4oSsA0qIrAGykKwAQpisAqqcrAESpKwDoqisAgqwrAByuKwC2rysAULErAPSyKwCOtCsAKLYrAMy3KwBmuSsAALsrAJq8KwA+visA2L8rAHLBKwAMwysApsQrAErGKwDkxysAfskrACLLKwC8zCsAVs4rAPDPKwCU0SsALtMrAMjUKwBi1isA/NcrAKDZKwA62ysA3twrAHjeKwAS4CsArOErAEbjKwDq5CsAhOYrAB7oKwC46SsAUusrAPbsKwCQ7isAKvArAM7xKwBo8ysAAvUrAJz2KwBA+CsA2vkrAHT7KwAO/SsAsv4rAEwALADmASwAgAMsABoFLAC+BiwAWAgsAPIJLACWCywAMA0sAMoOLABkECwACBIsAKITLAA8FSwA1hYsAHAYLAAUGiwArhssAEgdLADsHiwAhiAsACAiLAC6IywAXiUsAPgmLACSKCwALCosAMYrLABqLSwABC8sAKgwLABCMiwA3DMsAHY1LAAQNywAtDgsAE46LADoOywAgj0sABw/LADAQCwAWkIsAPRDLACYRSwAMkcsAMxILABmSiwACkwsAKRNLAA+TywA2FAsAHJSLAAWVCwAsFUsAEpXLADuWCwAiFosACJcLAC8XSwAYF8sAPpgLACUYiwALmQsANJlLABsZywABmksAKBqLAA6bCwA3m0sAHhvLAAScSwAtnIsAFB0LADqdSwAhHcsACh5LADCeiwAXHwsAPZ9LACafywANIEsAM6CLABohCwAAoYsAKaHLABAiSwA5IosAH6MLAAYjiwAso8sAEyRLADmkiwAipQsACSWLAC+lywAWJksAPyaLACWnCwAMJ4sANSfLABuoSwACKMsAKKkLABGpiwA4KcsAHqpLAAUqywAuKwsAFKuLADsrywAhrEsACqzLADEtCwAXrYsAPi3LACSuSwANrssANC8LABqviwADsAsAKjBLABCwywA3MQsAIDGLAAayCwAtMksAE7LLADozCwAjM4sACbQLADA0SwAZNMsAP7ULACY1iwAMtgsANbZLABw2ywACt0sAKTeLAA+4CwA4uEsAHzjLAAW5SwAuuYsAFToLADu6SwAiOssACztLADG7iwAYPAsAPrxLACU8ywAOPUsANL2LABs+CwAEPosAKr7LABE/SwA3v4sAHgALQAcAi0AtgMtAFAFLQD0Bi0AjggtACgKLQDCCy0AZg0tAAAPLQCaEC0ANBItANgTLQByFS0ADBctAKYYLQBAGi0A5BstAH4dLQAYHy0AvCAtAFYiLQDwIy0AiiUtAC4nLQDIKC0AYiotAPwrLQCWLS0AOi8tANQwLQBuMi0AEjQtAKw1LQBGNy0A4DgtAIQ6LQAePC0AuD0tAFI/LQDsQC0AkEItACpELQDERS0AaEctAAJJLQCcSi0ANkwtANpNLQB0Ty0ADlEtAKhSLQBCVC0A5lUtAIBXLQAaWS0AvlotAFhcLQDyXS0AjF8tADBhLQDKYi0AZGQtAP5lLQCYZy0APGktANZqLQBwbC0ACm4tAK5vLQBIcS0A4nItAIZ0LQAgdi0AunctAFR5LQDuei0AknwtACx+LQDGfy0AaoEtAASDLQCehC0AOIYtANyHLQB2iS0AEIstAKqMLQBOji0A6I8tAIKRLQAcky0AtpQtAFqWLQD0ly0AmJktADKbLQDMnC0AZp4tAACgLQCkoS0APqMtANikLQBypi0ADKgtALCpLQBKqy0A5KwtAIiuLQAisC0AvLEtAFazLQD6tC0AlLYtAC64LQDIuS0AYrstAAa9LQCgvi0AOsAtANTBLQB4wy0AEsUtAKzGLQBQyC0A6sktAITLLQAezS0Aws4tAFzQLQD20S0AkNMtACrVLQDO1i0AaNgtAALaLQCm2y0AQN0tANreLQB04C0AGOItALLjLQBM5S0A5uYtAIroLQAk6i0AvustAFjtLQD87i0AlvAtADDyLQDK8y0AZPUtAAj3LQCi+C0APPotANb7LQB6/S0AFP8tAK4ALgBSAi4A7AMuAIYFLgAgBy4AxAguAF4KLgD4Cy4Akg0uADYPLgDQEC4AahIuAAQULgCoFS4AQhcuANwYLgB2Gi4AEBwuALQdLgBOHy4A6CAuAIwiLgAmJC4AwCUuAFonLgD+KC4AmCouADIsLgDMLS4AZi8uAAoxLgCkMi4APjQuAOI1LgB8Ny4AFjkuALA6LgBUPC4A7j0uAIg/LgAiQS4AvEIuAGBELgD6RS4AlEcuAC5JLgDSSi4AbEwuAAZOLgCqTy4ARFEuAN5SLgB4VC4AHFYuALZXLgBQWS4A6louAIRcLgAoXi4Awl8uAFxhLgAAYy4AmmQuADRmLgDOZy4AcmkuAAxrLgCmbC4AQG4uAORvLgB+cS4AGHMuALJ0LgBMdi4A8HcuAIp5LgAkey4AyHwuAGJ+LgD8fy4AloEuADqDLgDUhC4AboYuAAiILgCiiS4ARosuAOCMLgB6ji4AHpAuALiRLgBSky4A7JQuAJCWLgAqmC4AxJkuAF6bLgACnS4AnJ4uADagLgDQoS4AaqMuAA6lLgCopi4AQqguAOapLgCAqy4AGq0uALSuLgBYsC4A8rEuAIyzLgAmtS4AwLYuAGS4LgD+uS4AmLsuADy9LgDWvi4AcMAuAArCLgCkwy4ASMUuAOLGLgB8yC4AFsouALrLLgBUzS4A7s4uAJLQLgAs0i4AxtMuAGDVLgAE1y4AntguADjaLgDS2y4Adt0uABDfLgCq4C4AROIuAOjjLgCC5S4AHOcuALboLgBa6i4A9OsuAI7tLgAo7y4AwvAuAGbyLgAA9C4AmvUuAD73LgDY+C4AcvouAAz8LgCw/S4ASv8uAOQALwB+Ai8AGAQvALwFLwBWBy8A8AgvAJQKLwAuDC8AyA0vAGIPLwAGES8AoBIvADoULwDUFS8AbhcvABIZLwCsGi8ARhwvAOAdLwCEHy8AHiEvALgiLwBcJC8A9iUvAJAnLwAqKS8AziovAGgsLwACLi8AnC8vADYxLwDaMi8AdDQvAA42LwCyNy8ATDkvAOY6LwCAPC8AJD4vAL4/LwBYQS8A8kIvAJZELwAwRi8AykcvAGRJLwAISy8AokwvADxOLwDWTy8AelEvABRTLwCuVC8ASFYvAOxXLwCGWS8AIFsvALpcLwBUXi8A+F8vAJJhLwAsYy8A0GQvAGpmLwAEaC8AnmkvAEJrLwDcbC8Adm4vABBwLwCqcS8ATnMvAOh0LwCCdi8AJngvAMB5LwBaey8A9HwvAJh+LwAygC8AzIEvAGaDLwAKhS8ApIYvAD6ILwDYiS8AcosvABaNLwCwji8ASpAvAO6RLwCIky8AIpUvALyWLwBgmC8A+pkvAJSbLwAunS8AyJ4vAGygLwAGoi8AoKMvAESlLwDepi8AeKgvABKqLwC2qy8AUK0vAOquLwCEsC8AHrIvAMKzLwBctS8A9rYvAJq4LwA0ui8AzrsvAGi9LwAMvy8ApsAvAEDCLwDawy8AdMUvABjHLwCyyC8ATMovAPDLLwCKzS8AJM8vAL7QLwBi0i8A/NMvAJbVLwAw1y8AytgvAG7aLwAI3C8Aot0vAEbfLwDg4C8AeuIvABTkLwC45S8AUucvAOzoLwCG6i8AIOwvAMTtLwBe7y8A+PAvAJLyLwA29C8A0PUvAGr3LwAO+S8AqPovAEL8LwDc/S8AgP8vABoBMAC0AjAATgQwAOgFMACMBzAAJgkwAMAKMABkDDAA/g0wAJgPMAAyETAA1hIwAHAUMAAKFjAApBcwAEgZMADiGjAAfBwwABYeMACwHzAAVCEwAO4iMACIJDAALCYwAMYnMABgKTAA+iowAJ4sMAA4LjAA0i8wAGwxMAAGMzAAqjQwAEQ2MADeNzAAgjkwABw7MAC2PDAAUD4wAPQ/MACOQTAAKEMwAMJEMABcRjAAAEgwAJpJMAA0SzAA2EwwAHJOMAAMUDAAplEwAEpTMADkVDAAflYwABhYMACyWTAAVlswAPBcMACKXjAAJGAwAMhhMABiYzAA/GQwAKBmMAA6aDAA1GkwAG5rMAASbTAArG4wAEZwMADgcTAAenMwAB51MAC4djAAUngwAPZ5MACQezAAKn0wAMR+MABogDAAAoIwAJyDMAA2hTAA2oYwAHSIMAAOijAAqIswAEyNMADmjjAAgJAwABqSMAC+kzAAWJUwAPKWMACMmDAAMJowAMqbMABknTAA/p4wAKKgMAA8ojAA1qMwAHqlMAAUpzAArqgwAEiqMADiqzAAhq0wACCvMAC6sDAAVLIwAPizMACStTAALLcwAMa4MABqujAABLwwAJ69MAA4vzAA0sAwAHbCMAAQxDAAqsUwAETHMADoyDAAgsowABzMMADAzTAAWs8wAPTQMACO0jAAMtQwAMzVMABm1zAAANkwAJraMAA+3DAA2N0wAHLfMAAW4TAAsOIwAErkMADk5TAAiOcwACLpMAC86jAAVuwwAPrtMACU7zAALvEwAMjyMABs9DAABvYwAKD3MAA6+TAA3vowAHj8MAAS/jAArP8wAFABMQDqAjEAhAQxAB4GMQC4BzEAXAkxAPYKMQCQDDEANA4xAM4PMQBoETEAAhMxAKYUMQBAFjEA2hcxAHQZMQAOGzEAshwxAEweMQDmHzEAiiExACQjMQC+JDEAWCYxAPInMQCWKTEAMCsxAMosMQBkLjEACDAxAKIxMQA8MzEA4DQxAHo2MQAUODEArjkxAFI7MQDsPDEAhj4xACBAMQC6QTEAXkMxAPhEMQCSRjEALEgxANBJMQBqSzEABE0xAKhOMQBCUDEA3FExAHZTMQAaVTEAtFYxAE5YMQDoWTEAglsxACZdMQDAXjEAWmAxAPRhMQCYYzEAMmUxAMxmMQBwaDEACmoxAKRrMQA+bTEA4m4xAHxwMQAWcjEAsHMxAEp1MQDudjEAiHgxACJ6MQC8ezEAYH0xAPp+MQCUgDEAOIIxANKDMQBshTEABocxAKqIMQBEijEA3osxAHiNMQASjzEAtpAxAFCSMQDqkzEAhJUxACiXMQDCmDEAXJoxAACcMQCanTEANJ8xAM6gMQByojEADKQxAKalMQBApzEA2qgxAH6qMQAYrDEAsq0xAEyvMQDwsDEAirIxACS0MQDItTEAYrcxAPy4MQCWujEAOrwxANS9MQBuvzEACMExAKLCMQBGxDEA4MUxAHrHMQAeyTEAuMoxAFLMMQDszTEAkM8xACrRMQDE0jEAXtQxAPjVMQCc1zEANtkxANDaMQBq3DEADt4xAKjfMQBM4TEA5uIxAIDkMQAa5jEAtOcxAE7pMQDy6jEAjOwxACbuMQDA7zEAZPExAP7yMQCY9DEAPPYxANb3MQBw+TEACvsxAK78MQBI/jEA4v8xAHwBMgAWAzIAugQyAFQGMgDuBzIAkgkyACwLMgDGDDIAYA4yAAQQMgCeETIAOBMyANIUMgB2FjIAEBgyAKoZMgBEGzIA3hwyAIIeMgAcIDIAtiEyAFojMgD0JDIAjiYyACgoMgDMKTIAZisyAAAtMgCaLjIANDAyANgxMgByMzIADDUyAKY2MgBKODIA5DkyAH47MgAiPTIAvD4yAFZAMgDwQTIAlEMyAC5FMgDIRjIAYkgyAPxJMgCgSzIAOk0yANROMgB4UDIAElIyAKxTMgBGVTIA6lYyAIRYMgAeWjIAuFsyAFJdMgD2XjIAkGAyACpiMgDEYzIAaGUyAAJnMgCcaDIAQGoyAORrMgB+bTIAGG8yALxwMgBWcjIA8HMyAIp1MgAudzIA0ngyAHZ6MgAQfDIAqn0yAER/MgDegDIAgoIyAByEMgC2hTIAWocyAPSIMgCOijIAKIwyAMyNMgBmjzIAAJEyAJqSMgA0lDIA2JUyAHKXMgAMmTIAsJoyAEqcMgDknTIAfp8yABihMgC8ojIAVqQyAPClMgCKpzIALqkyAMiqMgBirDIABq4yAKCvMgA6sTIA1LIyAHi0MgAStjIArLcyAEa5MgDgujIAhLwyAB6+MgC4vzIAXMEyAPbCMgCQxDIAKsYyAM7HMgBoyTIAAssyAJzMMgA2zjIA2s8yAHTRMgAO0zIAstQyAEzWMgDm1zIAgNkyACTbMgC+3DIAWN4yAPLfMgCM4TIAMOMyAMrkMgBk5jIA/ucyAKLpMgA86zIA1uwyAHruMgAU8DIArvEyAEjzMgDi9DIAhvYyACD4MgC6+TIAXvsyAPj8MgCS/jIALAAzANABMwBqAzMABAUzAJ4GMwA4CDMA3AkzAHYLMwAQDTMAtA4zAE4QMwDoETMAghMzACYVMwDAFjMAWhgzAPQZMwCOGzMAMh0zAMweMwBmIDMACiIzAKQjMwA+JTMA2CYzAHIoMwAWKjMAsCszAEotMwDkLjMAiDAzACIyMwC8MzMAYDUzAPo2MwCUODMALjozAMg7MwBsPTMABj8zAKBAMwA6QjMA3kMzAHhFMwASRzMAtkgzAFBKMwDqSzMAhE0zAB5PMwDCUDMAXFIzAPZTMwCQVTMANFczAM5YMwBoWjMADFwzAKZdMwBAXzMA2mAzAH5iMwAYZDMAsmUzAExnMwDmaDMAimozACRsMwC+bTMAWG8zAPxwMwCWcjMAMHQzANR1MwBudzMACHkzAKJ6MwA8fDMA4H0zAHp/MwAUgTMAroIzAFKEMwDshTMAhoczACqJMwDEijMAXowzAPiNMwCSjzMANpEzANCSMwBqlDMABJYzAKiXMwBCmTMA3JozAICcMwAanjMAtJ8zAE6hMwDoojMAjKQzACamMwDApzMAWqkzAP6qMwCYrDMAMq4zANavMwBwsTMACrMzAKS0MwBItjMA4rczAHy5MwAWuzMAsLwzAFS+MwDuvzMAiMEzACzDMwDGxDMAYMYzAPrHMwCeyTMAOMszANLMMwBszjMABtAzAKrRMwBE0zMA3tQzAHjWMwAc2DMAttkzAFDbMwD03DMAjt4zACjgMwDC4TMAXOMzAADlMwCa5jMANOgzAM7pMwBy6zMADO0zAKbuMwBK8DMA5PEzAH7zMwAY9TMAsvYzAFb4MwDw+TMAivszAC79MwDI/jMAYgA0APwBNACWAzQAOgU0ANQGNABuCDQACAo0AKwLNABGDTQA4A40AIQQNAAeEjQAuBM0AFIVNADsFjQAkBg0ACoaNADEGzQAXh00AAIfNACcIDQANiI0ANojNAB0JTQADic0AKgoNABMKjQA5is0AIAtNAAaLzQAtDA0AFgyNADyMzQAjDU0ADA3NADKODQAZDo0AP47NACYPTQAPD80ANZANABwQjQACkQ0AK5FNABIRzQA4kg0AIZKNAAgTDQAuk00AFRPNADuUDQAklI0ACxUNADGVTQAalc0AARZNACeWjQAOFw0ANJdNAB2XzQAEGE0AKpiNABEZDQA6GU0AIJnNAAcaTQAwGo0AFpsNAD0bTQAjm80ADJxNADMcjQAZnQ0AAB2NACadzQAPnk0ANh6NAByfDQAFn40ALB/NABKgTQA5II0AIiENAAihjQAvIc0AFaJNADwijQAlIw0AC6ONADIjzQAbJE0AAaTNACglDQAOpY0ANSXNAB4mTQAEps0AKycNABGnjQA6p80AIShNAAeozQAwqQ0AFymNAD2pzQAkKk0ACqrNADOrDQAaK40AAKwNACcsTQAQLM0ANq0NAB0tjQAGLg0ALK5NABMuzQA5rw0AIq+NAAkwDQAvsE0AFjDNAD8xDQAlsY0ADDINADKyTQAbss0AAjNNACizjQAPNA0ANbRNAB60zQAFNU0AK7WNABS2DQA7Nk0AIbbNAAg3TQAxN40AF7gNAD44TQAkuM0ACzlNADQ5jQAaug0AATqNACo6zQAQu00ANzuNAB28DQAGvI0ALTzNABO9TQA6PY0AIL4NAAm+jQAwPs0AFr9NAD+/jQAmAA1ADICNQDMAzUAcAU1AAoHNQCkCDUAPgo1ANgLNQB8DTUAFg81ALAQNQBUEjUA7hM1AIgVNQAiFzUAxhg1AGAaNQD6GzUAlB01AC4fNQDSIDUAbCI1AAYkNQCqJTUARCc1AN4oNQB4KjUAHCw1ALYtNQBQLzUA6jA1AIQyNQAoNDUAwjU1AFw3NQAAOTUAmjo1ADQ8NQDOPTUAcj81AAxBNQCmQjUAQEQ1ANpFNQB+RzUAGEk1ALJKNQBWTDUA8E01AIpPNQAkUTUAvlI1AGJUNQD8VTUAllc1ADpZNQDUWjUAblw1AAheNQCiXzUARmE1AOBiNQB6ZDUAFGY1ALhnNQBSaTUA7Go1AJBsNQAqbjUAxG81AF5xNQD4cjUAnHQ1ADZ2NQDQdzUAdHk1AA57NQCofDUAQn41AOZ/NQCAgTUAGoM1ALSENQBOhjUA8oc1AIyJNQAmizUAyow1AGSONQD+jzUAmJE1ADKTNQDWlDUAcJY1AAqYNQCkmTUASJs1AOKcNQB8njUAIKA1ALqhNQBUozUA7qQ1AIimNQAsqDUAxqk1AGCrNQD6rDUAnq41ADiwNQDSsTUAdrM1ABC1NQCqtjUARLg1AN65NQCCuzUAHL01ALa+NQBQwDUA9ME1AI7DNQAoxTUAzMY1AGbINQAAyjUAmss1ADTNNQDYzjUActA1AAzSNQCw0zUAStU1AOTWNQB+2DUAGNo1ALzbNQBW3TUA8N41AIrgNQAu4jUAyOM1AGLlNQAG5zUAoOg1ADrqNQDU6zUAbu01ABLvNQCs8DUARvI1AOrzNQCE9TUAHvc1ALj4NQBc+jUA9vs1AJD9NQAq/zUAxAA2AGgCNgACBDYAnAU2ADYHNgDaCDYAdAo2AA4MNgCyDTYATA82AOYQNgCAEjYAJBQ2AL4VNgBYFzYA8hg2AJYaNgAwHDYAyh02AGQfNgAIITYAoiI2ADwkNgDWJTYAcCc2ABQpNgCuKjYASCw2AOwtNgCGLzYAIDE2ALoyNgBeNDYA+DU2AJI3NgAsOTYAxjo2AGo8NgAEPjYAnj82AEJBNgDcQjYAdkQ2ABBGNgC0RzYATkk2AOhKNgCCTDYAHE42AMBPNgBaUTYA9FI2AI5UNgAyVjYAzFc2AGZZNgAKWzYApFw2AD5eNgDYXzYAcmE2ABZjNgCwZDYASmY2AORnNgCIaTYAIms2ALxsNgBgbjYA+m82AJRxNgAuczYA0nQ2AGx2NgAGeDYAoHk2ADp7NgDefDYAeH42ABKANgC2gTYAUIM2AOqENgCEhjYAKIg2AMKJNgBcizYA9ow2AJCONgA0kDYAzpE2AGiTNgAMlTYAppY2AECYNgDamTYAdJs2ABidNgCynjYATKA2AOahNgCKozYAJKU2AL6mNgBiqDYA/Kk2AJarNgAwrTYAyq42AG6wNgAIsjYAorM2AEa1NgDgtjYAerg2ABS6NgC4uzYAUr02AOy+NgCGwDYAIMI2AMTDNgBexTYA+MY2AJLINgA2yjYA0Ms2AGrNNgAOzzYAqNA2AELSNgDc0zYAdtU2ABrXNgC02DYATto2AOjbNgCM3TYAJt82AMDgNgBk4jYA/uM2AJjlNgAy5zYA1ug2AHDqNgAK7DYApO02AD7vNgDi8DYAfPI2ABb0NgCw9TYAVPc2AO74NgCI+jYALPw2AMb9NgBg/zYA+gA3AJQCNwA4BDcA0gU3AGwHNwAGCTcAqgo3AEQMNwDeDTcAgg83ABwRNwC2EjcAUBQ3AOoVNwCOFzcAKBk3AMIaNwBcHDcAAB43AJofNwA0ITcA2CI3AHIkNwAMJjcApic3AEopNwDkKjcAfiw3ABguNwCyLzcAVjE3APAyNwCKNDcAJDY3AMg3NwBiOTcA/Do3AKA8NwA6PjcA1D83AG5BNwASQzcArEQ3AEZGNwDgRzcAekk3AB5LNwC4TDcAUk43AOxPNwCQUTcAKlM3AMRUNwBoVjcAAlg3AJxZNwA2WzcA0Fw3AHReNwAOYDcAqGE3AEJjNwDmZDcAgGY3ABpoNwC+aTcAWGs3APJsNwCMbjcAMHA3AMpxNwBkczcA/nQ3AJh2NwA8eDcA1nk3AHB7NwAKfTcArn43AEiANwDigTcAhoM3ACCFNwC6hjcAVIg3AO6JNwCSizcALI03AMaONwBgkDcABJI3AJ6TNwA4lTcA3JY3AHaYNwAQmjcAqps3AE6dNwDonjcAgqA3AByiNwC2ozcAWqU3APSmNwCOqDcAKKo3AMyrNwBmrTcAAK83AKSwNwA+sjcA2LM3AHK1NwAWtzcAsLg3AEq6NwDkuzcAfr03ACK/NwC8wDcAVsI3APrDNwCUxTcALsc3AMjINwBsyjcABsw3AKDNNwA6zzcA1NA3AHjSNwAS1DcArNU3AEbXNwDq2DcAhNo3AB7cNwDC3TcAXN83APbgNwCQ4jcAKuQ3AM7lNwBo5zcAAuk3AKbqNwBK7DcA5O03AH7vNwAi8TcAvPI3AFb0NwDw9TcAlPc3AC75NwDI+jcAYvw3AAb+NwCg/zcAOgE4AN4COAB4BDgAEgY4AKwHOABGCTgA6go4AIQMOAAeDjgAuA84AFwROAD2EjgAkBQ4ADQWOADOFzgAaBk4AAIbOACmHDgAQB44ANofOAB0ITgADiM4ALIkOABMJjgA5ic4AIApOAAkKzgAviw4AFguOAD8LzgAljE4ADAzOADKNDgAZDY4AAg4OACiOTgAPDs4ANY8OAB6PjgAFEA4AK5BOABSQzgA7EQ4AIZGOAAgSDgAukk4AF5LOAD4TDgAkk44ACxQOADQUTgAalM4AARVOACoVjgAQlg4ANxZOAB2WzgAGl04ALReOABOYDgA6GE4AIxjOAAmZTgAwGY4AFpoOAD+aTgAmGs4ADJtOADMbjgAZnA4AApyOACkczgAPnU4AOJ2OAB8eDgAFno4ALB7OABUfTgA7n44AIiAOAAigjgAvIM4AGCFOAD6hjgAlIg4AC6KOADSizgAbI04AAaPOACqkDgARJI4AN6TOAB4lTgAEpc4ALaYOABQmjgA6ps4AISdOAAonzgAwqA4AFyiOAAApDgAmqU4ADSnOADOqDgAcqo4AAysOACmrTgAQK84ANqwOAB+sjgAGLQ4ALK1OABMtzgA8Lg4AIq6OAAkvDgAyL04AGK/OAD8wDgAlsI4ADDEOADUxTgAbsc4AAjJOACiyjgARsw4AODNOAB6zzgAHtE4ALjSOABS1DgA7NU4AIbXOAAq2TgAxNo4AF7cOAD43TgAnN84ADbhOADQ4jgAdOQ4AA7mOACo5zgAQuk4AObqOACA7DgAGu44ALTvOABO8TgA8vI4AIz0OAAm9jgAwPc4AGT5OAD++jgAmPw4ADL+OADW/zgAcAE5AAoDOQCkBDkASAY5AOIHOQB8CTkAFgs5ALoMOQBUDjkA7g85AJIROQAsEzkAxhQ5AGAWOQAEGDkAnhk5ADgbOQDSHDkAdh45ABAgOQCqITkARCM5AN4kOQCCJjkAHCg5ALYpOQBQKzkA9Cw5AI4uOQAoMDkAzDE5AGYzOQAANTkAmjY5ADQ4OQDYOTkAcjs5AAw9OQCmPjkASkA5AORBOQB+QzkAIkU5ALxGOQBWSDkA8Ek5AJRLOQAuTTkAyE45AGJQOQD8UTkAoFM5ADpVOQDUVjkAblg5ABJaOQCsWzkARl05AOpeOQCEYDkAHmI5ALhjOQBSZTkA9mY5AJBoOQAqajkAxGs5AGhtOQACbzkAnHA5AEByOQDaczkAdHU5AA53OQCoeDkATHo5AOZ7OQCAfTkAGn85AL6AOQBYgjkA8oM5AJaFOQAwhzkAyog5AGSKOQAIjDkAoo05ADyPOQDWkDkAcJI5ABSUOQCulTkASJc5AOyYOQCGmjkAIJw5ALqdOQBUnzkA+KA5AJKiOQAspDkA0KU5AHSnOQAOqTkAsqo5AFasOQDwrTkAiq85ADixOQDSsjkAdrQ5ABC2OQCqtzkARLk5AOi6OQCCvDkAHL45ALa/OQBawTkA9MI5AI7EOQAoxjkAwsc5AGbJOQAAyzkAmsw5AD7OOQDYzzkActE5AAzTOQCm1DkAStY5AOTXOQB+2TkAGNs5ALzcOQBW3jkA8N85AIrhOQAu4zkAyOQ5AGLmOQAG6DkAoOk5ADrrOQDU7DkAbu45ABLwOQCs8TkARvM5AOD0OQCE9jkAHvg5ALj5OQBc+zkA9vw5AJD+OQAqADoAxAE6AGgDOgACBToAnAY6ADYIOgDaCToAdAs6AA4NOgCyDjoATBA6AOYROgCAEzoAGhU6AL4WOgBYGDoA8hk6AIwbOgAwHToAyh46AGQgOgAIIjoAoiM6ADwlOgDWJjoAcCg6ABQqOgCuKzoASC06AOIuOgCGMDoAIDI6ALozOgBUNToA+DY6AJI4OgAsOjoAxjs6AGo9OgAEPzoAnkA6AEJCOgDcQzoAdkU6ABBHOgCqSDoATko6AOhLOgCCTToAHE86AMBQOgBaUjoA9FM6AI5VOgAyVzoAzFg6AGZaOgAKXDoApF06AD5fOgDYYDoAcmI6ABZkOgCwZToASmc6AORoOgCIajoAImw6ALxtOgBgbzoA+nA6AJRyOgAudDoAyHU6AGx3OgAGeToAoHo6ADp8OgDUfToAeH86ABKBOgC2gjoAUIQ6AOqFOgCEhzoAHok6AMKKOgBcjDoA9o06AJCPOgA0kToAzpI6AGiUOgAMljoAppc6AECZOgDamjoAfpw6ABieOgCynzoATKE6AOaiOgCKpDoAJKY6AL6nOgBYqToA/Ko6AJasOgAwrjoA1K86AG6xOgAIszoAorQ6ADy2OgDgtzoAerk6ABS7OgCuvDoAUr46AOy/OgCGwToAIMM6AMTEOgBexjoA+Mc6AJzJOgA2yzoA0Mw6AGrOOgAE0DoAqNE6AELTOgDm1DoAgNY6ABrYOgC02ToATts6AOjcOgCM3joAJuA6AMDhOgBa4zoA/uQ6AJjmOgAy6DoA1uk6AHDrOgAK7ToApO46AD7wOgDi8ToAfPM6ABb1OgC69joAVPg6AO75OgCI+zoAIv06AMb+OgBgADsA+gE7AJQDOwA4BTsA0gY7AGwIOwAQCjsAqgs7AEQNOwDeDjsAeBA7ABwSOwC2EzsAUBU7AOoWOwCOGDsAKBo7AMIbOwBcHTsAAB87AJogOwA0IjsA2CM7AHIlOwAMJzsApig7AEAqOwDkKzsAfi07ABgvOwCyMDsAVjI7APAzOwCKNTsALjc7AMg4OwBiOjsA/Ds7AJY9OwA6PzsA1EA7AG5COwAIRDsArEU7AEZHOwDgSDsAhEo7AB5MOwC4TTsAUk87AOxQOwCQUjsAKlQ7AMRVOwBeVzsAAlk7AJxaOwA2XDsA2l07AHRfOwAOYTsAqGI7AEJkOwDmZTsAgGc7ABppOwC0ajsATmw7APJtOwCMbzsAMHE7AMpyOwBkdDsA/nU7AKJ3OwA8eTsA1no7AHB8OwAUfjsArn87AEiBOwDigjsAfIQ7ACCGOwC6hzsAVIk7APiKOwCSjDsALI47AMaPOwBqkTsABJM7AJ6UOwA4ljsA0pc7AHaZOwAQmzsAqpw7AE6eOwDonzsAgqE7AByjOwC2pDsAWqY7APSnOwCOqTsAKKs7AMysOwBmrjsAALA7AKSxOwA+szsA2LQ7AHK2OwAMuDsAsLk7AEq7OwDkvDsAfr47ACLAOwC8wTsAVsM7APrEOwCUxjsALsg7AMjJOwBiyzsABs07AKDOOwA60DsA1NE7AHjTOwAS1TsArNY7AFDYOwDq2TsAhNs7AB7dOwC43jsAXOA7APbhOwCQ4zsAKuU7AM7mOwBo6DsAAuo7AKbrOwBA7TsA2u47AHTwOwAO8jsAsvM7AEz1OwDm9jsAgPg7ACT6OwC++zsAWP07APz+OwCWADwAMAI8AMoDPABkBTwACAc8AKIIPAA8CjwA4As8AHoNPAAUDzwArhA8AEgSPADsEzwAhhU8ACAXPAC6GDwAXho8APgbPACSHTwANh88ANAgPABqIjwABCQ8AJ4lPABCJzwA3Cg8AHYqPAAQLDwAtC08AE4vPADoMDwAgjI8ACY0PADANTwAWjc8AP44PACYOjwAMjw8AMw9PABmPzwACkE8AKRCPAA+RDwA2EU8AHxHPAAWSTwAsEo8AFRMPADuTTwAiE88ACJRPAC8UjwAYFQ8APpVPACUVzwALlk8AMhaPABsXDwABl48AKpfPABEYTwA3mI8AHhkPAASZjwAtmc8AFBpPADqajwAhGw8AChuPADCbzwAXHE8APZyPACadDwANHY8AM53PAByeTwADHs8AKZ8PABAfjwA2n88AH6BPAAYgzwAsoQ8AEyGPADmhzwAiok8ACSLPADIjDwAYo48APyPPACWkTwAMJM8ANSUPABuljwACJg8AKKZPABGmzwA4Jw8AHqePAAUoDwAuKE8AFKjPADspDwAkKY8ACqoPADEqTwAXqs8APisPACcrjwANrA8ANCxPABqszwADrU8AKi2PABCuDwA3Lk8AIC7PAAavTwAtL48AE7APADywTwAjMM8ACbFPADAxjwAZMg8AP7JPACYyzwAPM08ANbOPABw0DwACtI8AKTTPABI1TwA4tY8AHzYPAAW2jwAuts8AFTdPADu3jwAkuA8ACziPADG4zwAYOU8APrmPACe6DwAOOo8ANLrPABs7TwABu88AKrwPABE8jwA6PM8AIL1PAAc9zwAtvg8AFD6PAD0+zwAjv08ACj/PADCAD0AZgI9AAAEPQCaBT0ANAc9ANgIPQByCj0ADAw9ALANPQBKDz0A5BA9AH4SPQAYFD0AvBU9AFYXPQDwGD0Aiho9ACQcPQDIHT0AYh89AAYhPQCgIj0AOiQ9ANQlPQBuJz0AEik9AKwqPQBGLD0A4C09AIQvPQAeMT0AuDI9AFI0PQD2NT0AkDc9ACo5PQDOOj0AaDw9AAI+PQCcPz0ANkE9ANpCPQB0RD0ADkY9AKhHPQBMST0A5ko9AIBMPQAaTj0Avk89AFhRPQDyUj0AjFQ9ADBWPQDKVz0AZFk9AP5aPQCiXD0APF49ANZfPQB6YT0AFGM9AK5kPQBIZj0A4mc9AHxpPQAgaz0Aumw9AF5uPQD4bz0AknE9ACxzPQDGdD0AYHY9AAR4PQCeeT0AOHs9ANx8PQB2fj0AEIA9ALSBPQBOgz0A6IQ9AIKGPQAciD0AwIk9AFqLPQD0jD0AmI49ADKQPQDMkT0AZpM9AACVPQCklj0APpg9ANiZPQBymz0AFp09ALCePQBKoD0A5KE9AIijPQAipT0AvKY9AGCoPQD6qT0AlKs9AC6tPQDIrj0AbLA9AAayPQCgsz0AOrU9AN62PQB4uD0AEro9AKy7PQBQvT0A6r49AITAPQAowj0AwsM9AFzFPQD2xj0AkMg9ADTKPQDOyz0AaM09AALPPQCm0D0AQNI9ANrTPQB01T0AGNc9ALLYPQBM2j0A5ts9AIrdPQAk3z0AvuA9AFjiPQD84z0AluU9ADDnPQDU6D0Abuo9AAjsPQCi7T0APO89AODwPQB68j0AFPQ9AK71PQBS9z0A7Pg9AIb6PQAq/D0AxP09AF7/PQD4AD4AkgI+ADYEPgDQBT4Aagc+AAQJPgCeCj4AQgw+ANwNPgB2Dz4AGhE+ALQSPgBOFD4A6BU+AIwXPgAmGT4AwBo+AFocPgD0HT4AmB8+ADIhPgDMIj4AcCQ+AAomPgCkJz4APik+AOIqPgB8LD4AFi4+ALAvPgBUMT4A7jI+AIg0PgAiNj4Axjc+AGA5PgD6Oj4Anjw+ADg+PgDSPz4AbEE+AAZDPgCqRD4AREY+AN5HPgB4ST4AEks+ALZMPgBQTj4A9E8+AI5RPgAoUz4AwlQ+AFxWPgAAWD4Amlk+ADRbPgDOXD4Acl4+AAxgPgCmYT4AQGM+AORkPgB+Zj4AGGg+ALxpPgBWaz4A8Gw+AIpuPgAkcD4AyHE+AGJzPgD8dD4AlnY+ADB4PgDUeT4Abns+ABJ9PgCsfj4ARoA+AOCBPgB6gz4AHoU+ALiGPgBSiD4A7Ik+AJCLPgAqjT4AxI4+AF6QPgACkj4AnJM+ADaVPgDalj4AdJg+AA6aPgComz4AQp0+AOaePgCAoD4AGqI+ALSjPgBOpT4A8qY+AIyoPgAmqj4Ayqs+AGStPgD+rj4AmLA+ADyyPgDWsz4AcLU+AAq3PgCkuD4ASLo+AOK7PgB8vT4AIL8+ALrAPgBUwj4A7sM+AJLFPgAsxz4Axsg+AGDKPgAEzD4Ans0+ADjPPgDS0D4AbNI+ABDUPgCq1T4ARNc+AOjYPgCC2j4AHNw+ALbdPgBa3z4A9OA+AI7iPgAo5D4AzOU+AGbnPgAA6T4Amuo+AD7sPgDY7T4Acu8+ABbxPgCw8j4ASvQ+AOT1PgB+9z4AIvk+ALz6PgBW/D4A8P0+AJT/PgAuAT8AyAI/AGIEPwAGBj8AoAc/ADoJPwDeCj8AeAw/ABIOPwCsDz8ARhE/AOoSPwCEFD8AHhY/ALgXPwBSGT8A9ho/AJAcPwAqHj8Azh8/AGghPwACIz8AnCQ/AEAmPwDaJz8AdCk/AA4rPwCyLD8ATC4/APAvPwCUMT8ALjM/AMg0PwBiNj8ABjg/AKA5PwA6Oz8A1Dw/AHg+PwASQD8ArEE/AEZDPwDqRD8AhEY/AB5IPwC4ST8AXEs/APZMPwCQTj8ANFA/AM5RPwBoUz8AAlU/AJxWPwBAWD8A2lk/AHRbPwAOXT8AqF4/AExgPwDmYT8AgGM/ACRlPwC+Zj8AWGg/APxpPwCWaz8AMG0/AMpuPwBkcD8ACHI/AKJzPwA8dT8A1nY/AHB4PwAUej8Arns/AEh9PwDsfj8AhoA/ACCCPwDEgz8AXoU/APiGPwCSiD8ALIo/ANCLPwBqjT8ABI8/AJ6QPwBCkj8A3JM/AHaVPwAalz8AtJg/AE6aPwDomz8Agp0/ACafPwDAoD8AWqI/APSjPwCYpT8AMqc/AMyoPwBmqj8ACqw/AKStPwA+rz8A2LA/AHyyPwAWtD8AsLU/AEq3PwDuuD8AiLo/ACK8PwDGvT8AYL8/APrAPwCUwj8ALsQ/ANLFPwBsxz8ABsk/AKDKPwA6zD8A3s0/AHjPPwAc0T8AttI/AFDUPwDq1T8AhNc/ACjZPwDC2j8AXNw/AADePwCa3z8ANOE/AM7iPwBo5D8ADOY/AKbnPwBA6T8A2uo/AHTsPwAY7j8Asu8/AFbxPwDw8j8AivQ/ACT2PwC+9z8AYvk/APz6PwCW/D8AMP4/ANT/PwBuAUAACANAAKIEQABGBkAA4AdAAHoJQAAeC0AAuAxAAFIOQADsD0AAhhFAACoTQADEFEAAXhZAAPgXQACcGUAANhtAANAcQAB0HkAADiBAAKghQABCI0AA3CRAAIAmQAAaKEAAtClAAE4rQADyLEAAjC5AACYwQADKMUAAZDNAAP40QACYNkAAMjhAANY5QABwO0AACj1AAKQ+QAA+QEAA4kFAAHxDQAAgRUAAukZAAFRIQADuSUAAiEtAACxNQADGTkAAYFBAAPpRQACeU0AAOFVAANJWQAB2WEAAEFpAAKpbQABEXUAA3l5AAHhgQAAcYkAAtmNAAFplQAD0ZkAAjmhAAChqQADCa0AAZm1AAABvQACacEAANHJAANhzQABydUAADHdAAKZ4QABKekAA5HtAAH59QAAif0AAvIBAAFaCQADwg0AAioVAAC6HQADIiEAAYopAAPyLQACgjUAAOo9AANSQQAB4kkAAEpRAAKyVQABGl0AA4JhAAISaQAAenEAAuJ1AAFKfQAD2oEAAkKJAACqkQADOpUAAaKdAAAKpQACcqkAANqxAANqtQAB0r0AADrFAAKiyQABMtEAA5rVAAIC3QAAkuUAAvrpAAFi8QADyvUAAjL9AADDBQADKwkAAZMRAAP7FQACYx0AAPMlAANbKQABwzEAAFM5AAK7PQABI0UAA7NJAAIbUQAAg1kAAutdAAFTZQAD42kAAktxAACzeQADG30AAYOFAAATjQACe5EAAOOZAANznQAB26UAAEOtAALTsQABO7kAA6O9AAILxQAAm80AAwPRAAFr2QAD090AAmPlAADz7QADW/EAAcP5AABQAQQCuAUEAUgNBAOwEQQCQBkEAKghBAM4JQQBeC0EAAg1BAJwOQQA2EEEA2hFBAHQTQQAOFUEAshZBAEwYQQDmGUEAgBtBABodQQC+HkEAWCBBAPIhQQCMI0EAMCVBAMomQQBkKEEACCpBAKIrQQA8LUEA1i5BAHAwQQAUMkEArjNBAEg1QQDiNkEAhjhBACA6QQC6O0EAXj1BAPg+QQCSQEEALEJBAMZDQQBqRUEABEdBAJ5IQQA4SkEA0ktBAHZNQQAQT0EAtFBBAE5SQQDoU0EAglVBABxXQQDAWEEAWlpBAPRbQQCOXUEAMl9BAMxgQQBmYkEAAGRBAKRlQQA+Z0EA2GhBAHxqQQAWbEEAsG1BAEpvQQDkcEEAiHJBACJ0QQC8dUEAVndBAPp4QQCUekEALnxBANJ9QQBsf0EABoFBAKCCQQA6hEEA3oVBAHiHQQASiUEArIpBAEaMQQDqjUEAhI9BACiRQQDCkkEAXJRBAPaVQQCQl0EANJlBAM6aQQBonEEAAp5BAJyfQQBAoUEA2qJBAHSkQQAYpkEAsqdBAEypQQDmqkEAiqxBACSuQQC+r0EAWLFBAPyyQQCWtEEAMLZBAMq3QQBkuUEACLtBAKK8QQBGvkEA4L9BAHrBQQAUw0EArsRBAFLGQQDsx0EAhslBACDLQQDEzEEAXs5BAPjPQQCS0UEALNNBANDUQQBq1kEADthBAKjZQQBC20EA3NxBAHbeQQAa4EEAtOFBAE7jQQDo5EEAjOZBACboQQDA6UEAZOtBAP7sQQCY7kEAMvBBAMzxQQBm80EACvVBAKT2QQA++EEA4vlBAHz7QQAW/UEAuv5BAFQAQgDuAUIAiANCACIFQgDGBkIAYAhCAPoJQgCUC0IALg1CANIOQgBsEEIAEBJCAKoTQgBEFUIA3hZCAHgYQgAcGkIAthtCAFAdQgDqHkIAhCBCACgiQgDCI0IAZiVCAAAnQgCaKEIANCpCAM4rQgByLUIADC9CAKYwQgBAMkIA5DNCAH41QgAYN0IAsjhCAFY6QgDwO0IAij1CAC4/QgDIQEIAYkJCAPxDQgCWRUIAOkdCANRIQgBuSkIACExCAKJNQgBGT0IA4FBCAHpSQgAeVEIAuFVCAFJXQgDsWEIAkFpCACpcQgDEXUIAXl9CAAJhQgCcYkIANmRCANplQgB0Z0IADmlCAKhqQgBCbEIA5m1CAIBvQgAacUIAtHJCAE50QgDydUIAjHdCACZ5QgDKekIAZHxCAP59QgCYf0IAPIFCANaCQgBwhEIACoZCAK6HQgBIiUIA4opCAHyMQgAgjkIAuo9CAFSRQgD4kkIAkpRCACyWQgDGl0IAYJlCAASbQgCenEIAOJ5CANKfQgBsoUIAEKNCAKqkQgBOpkIA6KdCAIKpQgAcq0IAtqxCAFquQgD0r0IAjrFCACizQgDCtEIAZrZCAAC4QgCauUIAPrtCANi8QgByvkIAFsBCALrBQgBUw0IA7sRCAJLGQgAsyEIAxslCAGDLQgAOzUIAqM5CAELQQgDc0UIAgNNCABrVQgC01kIATthCAPLZQgCM20IAJt1CAMreQgBk4EIA/uFCAJjjQgA85UIA1uZCAHDoQgAK6kIApOtCAEjtQgDi7kIAhvBCACDyQgC680IAVPVCAO72QgCS+EIALPpCAMb7QgBg/UIA+v5CAJ4AQwA4AkMA3ANDAHYFQwAQB0MAqghDAEQKQwDoC0MAgg1DABwPQwC2EEMAWhJDAPQTQwCOFUMAKBdDAMwYQwBmGkMAABxDAKQdQwA+H0MA2CBDAHIiQwAMJEMAsCVDAEonQwDkKEMAfipDACIsQwC8LUMAVi9DAPAwQwCUMkMALjRDAMg1QwBiN0MABjlDAKA6QwA6PEMA1D1DAG4/QwASQUMArEJDAFBEQwDqRUMAhEdDAB5JQwC4SkMAUkxDAPZNQwCQT0MANFFDAM5SQwBoVEMAAlZDAJxXQwBAWUMA2lpDAHRcQwAOXkMAsl9DAExhQwDmYkMAgGRDACRmQwC+Z0MAWGlDAPJqQwCWbEMAMG5DAMpvQwBkcUMACHNDAKJ0QwA8dkMA1ndDAHB5QwAUe0MArnxDAEh+QwDsf0MAhoFDACCDQwC6hEMAXoZDAPiHQwCSiUMALItDANCMQwBqjkMABJBDAJ6RQwA4k0MA3JRDAHaWQwAQmEMAtJlDAE6bQwDonEMAgp5DABygQwDAoUMAWqNDAPSkQwCYpkMAMqhDAMypQwBmq0MACq1DAKSuQwA+sEMA2LFDAHyzQwAWtUMAsLZDAEq4QwDuuUMAiLtDACK9QwDGvkMAYMBDAPrBQwCUw0MALsVDANLGQwBsyEMABspDAKDLQwA6zUMA3s5DAHjQQwAc0kMAttNDAFDVQwDq1kMAhNhDACjaQwDC20MAXN1DAPbeQwCQ4EMANOJDAM7jQwBo5UMADOdDAKboQwBA6kMA2utDAH7tQwAY70MAsvBDAEzyQwDw80MAivVDACT3QwC++EMAWPpDAPz7QwCW/UMAMP9DANQARABuAkQACAREAKIFRABGB0QA4AhEAHoKRAAUDEQAuA1EAFIPRADsEEQAhhJEACAURADEFUQAXhdEAPgYRACcGkQANhxEANAdRABqH0QADiFEAKgiRABCJEQA3CVEAIAnRAAaKUQAtCpEAE4sRADyLUQAjC9EACYxRADKMkQAZDREAP41RACYN0QAMjlEANY6RABwPEQACj5EAKQ/RAA+QUQA4kJEAHxERAAWRkQAukdEAFRJRADuSkQAkkxEACxORADGT0QAYFFEAPpSRACeVEQAOFZEANJXRABsWUQAEFtEAKpcRABEXkQA3l9EAIJhRAAcY0QAtmREAFBmRADqZ0QAjmlEAChrRADCbEQAZm5EAABwRACacUQANHNEANh0RABydkQADHhEAKZ5RABKe0QA5HxEAH5+RAAYgEQAsoFEAFaDRADwhEQAioZEAC6IRADIiUQAYotEAPyMRACgjkQAOpBEANSRRAB4k0QAEpVEAKyWRABGmEQA6plEAISbRAAenUQAuJ5EAFKgRAD2oUQAkKNEACqlRADEpkQAXqhEAAKqRACcq0QANq1EANquRAB0sEQADrJEAKizRABCtUQA5rZEAIC4RAAaukQAvrtEAFi9RADyvkQAjMBEADDCRADKw0QAZMVEAP7GRACYyEQAPMpEANbLRAB6zUQAFM9EAK7QRABI0kQA4tNEAIbVRAAg10QAuthEAFTaRAD420QAkt1EACzfRADG4EQAauJEAATkRACe5UQAOOdEANLoRAB26kQAEOxEAKrtRABO70QA6PBEAILyRAAc9EQAwPVEAFr3RAD0+EQAjvpEACj8RADM/UQAZv9EAAoBRQCkAkUAPgRFANgFRQByB0UAFglFALAKRQBKDEUA5A1FAH4PRQAiEUUAvBJFAGAURQD6FUUAlBdFAC4ZRQDIGkUAYhxFAAYeRQCgH0UARCFFAN4iRQB4JEUAEiZFAKwnRQBQKUUA6ipFAIQsRQAeLkUAuC9FAFwxRQD2MkUAmjRFADQ2RQDON0UAaDlFAAI7RQCmPEUAQD5FANo/RQB0QUUADkNFALJERQBMRkUA5kdFAIpJRQAkS0UAvkxFAFhORQD8T0UAllFFADBTRQDKVEUAZFZFAAhYRQCiWUUAPFtFAOBcRQB6XkUAFGBFAK5hRQBSY0UA7GRFAIZmRQAgaEUAxGlFAF5rRQD4bEUAkm5FACxwRQDQcUUAanNFAA51RQCodkUAQnhFANx5RQB2e0UAGn1FALR+RQBOgEUA6IFFAIKDRQAmhUUAwIZFAFqIRQD+iUUAmItFADKNRQDMjkUAcJBFAAqSRQCkk0UAPpVFANiWRQB8mEUAFppFALCbRQBUnUUA7p5FAIigRQAiokUAxqNFAGClRQD6pkUAlKhFADiqRQDSq0UAbK1FAAavRQCqsEUARLJFAN6zRQB4tUUAHLdFALa4RQBQukUA6rtFAIS9RQAov0UAwsBFAGbCRQAAxEUAmsVFADTHRQDOyEUAcspFAAzMRQCmzUUAQM9FANrQRQB+0kUAGNRFALLVRQBW10UA8NhFAIraRQAk3EUAyN1FAGLfRQD84EUAluJFADDkRQDU5UUAbudFAAjpRQCs6kUARuxFAODtRQB670UAHvFFALjyRQBS9EUA7PVFAJD3RQAq+UUAxPpFAF78RQD4/UUAnP9FADYBRgDaAkYAdARGAA4GRgCoB0YAQglGAOYKRgCADEYAGg5GALQPRgBOEUYA8hJGAIwURgAwFkYAyhdGAGQZRgD+GkYAmBxGADweRgDWH0YAcCFGAAojRgCkJEYASCZGAOInRgCGKUYAICtGALosRgBULkYA7i9GAJIxRgAsM0YAxjRGAGA2RgD6N0YAnjlGADg7RgDSPEYAdj5GABBARgCqQUYARENGAOhERgCCRkYAHEhGALZJRgBQS0YA9ExGAI5ORgAoUEYAzFFGAGZTRgAAVUYAmlZGAD5YRgDYWUYAcltGAAxdRgCmXkYASmBGAORhRgB+Y0YAImVGALxmRgBWaEYA8GlGAJRrRgAubUYAyG5GAGJwRgAGckYAoHNGADp1RgDedkYAeHhGABJ6RgCse0YARn1GAPR+RgCOgEYAKIJGAMyDRgBmhUYAAIdGAJqIRgA+ikYA2ItGAHKNRgAMj0YAppBGAEqSRgDkk0YAiJVGACKXRgC8mEYAVppGAPCbRgCUnUYALp9GAMigRgBiokYABqRGAKClRgA6p0YA1KhGAG6qRgASrEYArK1GAEavRgDqsEYAhLJGAB60RgC4tUYAXLdGAPa4RgCQukYAKrxGAMS9RgBov0YAAsFGAJzCRgBAxEYA2sVGAHTHRgAOyUYAsspGAEzMRgDmzUYAgM9GABrRRgC+0kYAWNRGAPLVRgCW10YAMNlGAMraRgBk3EYACN5GAKLfRgA84UYA1uJGAHDkRgAU5kYArudGAEjpRgDs6kYAhuxGACDuRgC670YAVPFGAPjyRgCS9EYALPZGAND3RgBq+UYABPtGAJ78RgBC/kYA3P9GAHYBRwAQA0cAqgRHAE4GRwDoB0cAgglHACYLRwDADEcAWg5HAPQPRwCYEUcAMhNHAMwURwBmFkcAABhHAKQZRwA+G0cA2BxHAHweRwAWIEcAsCFHAEojRwDuJEcAiCZHACIoRwC8KUcAVitHAPosRwCULkcALjBHANIxRwBsM0cABjVHAKA2RwBEOEcA3jlHAHg7RwASPUcAtj5HAFBARwDqQUcAhENHAB5FRwDCRkcAXEhHAABKRwCaS0cANE1HAM5ORwBoUEcADFJHAKZTRwBAVUcA2lZHAHRYRwAYWkcAsltHAExdRwDwXkcAimBHACRiRwC+Y0cAYmVHAPxmRwCWaEcAMGpHAMprRwBubUcACG9HAKJwRwBGckcA4HNHAHp1RwAUd0cAuHhHAFJ6RwDse0cAhn1HACp/RwDEgEcAXoJHAPiDRwCShUcANodHANCIRwBqikcADoxHAKiNRwBCj0cA3JBHAICSRwAalEcAtJVHAE6XRwDomEcAjJpHACacRwDAnUcAZJ9HAP6gRwCYokcAMqRHANalRwBwp0cACqlHAKSqRwA+rEcA4q1HAHyvRwAWsUcAurJHAFS0RwDutUcAiLdHACy5RwDGukcAYLxHAPq9RwCev0cAOMFHANLCRwBsxEcABsZHAKrHRwBEyUcA3spHAILMRwAczkcAts9HAFDRRwD00kcAjtRHACjWRwDC10cAXNlHAADbRwCa3EcANN5HANjfRwBy4UcADONHAKbkRwBK5kcA5OdHAH7pRwAY60cAvOxHAFbuRwDw70cAivFHACTzRwDI9EcAYvZHAAb4RwCg+UcAOvtHANT8RwBu/kcACABIAKwBSABGA0gA4ARIAHoGSAAeCEgAuAlIAFILSAD2DEgAkA5IACoQSADEEUgAaBNIAAIVSACcFkgANhhIANAZSAB0G0gADh1IALIeSABMIEgA5iFIAIAjSAAaJUgAviZIAFgoSADyKUgAjCtIACYtSADKLkgAZDBIAP4xSACYM0gAPDVIAOA2SACEOEgAHjpIALg7SABSPUgA9j5IAJBASAAqQkgAzkNIAGhFSAACR0gAnEhIADZKSADaS0gAdE1IAA5PSACyUEgAYFJIAPpTSACUVUgAOFdIANJYSABsWkgAEFxIAKpdSABEX0gA3mBIAIJiSAAcZEgAtmVIAFBnSADqaEgAjmpIAChsSADCbUgAXG9IAABxSACackgAPnRIANh1SAByd0gADHlIAKZ6SABAfEgA5H1IAH5/SAAYgUgAvIJIAFaESADwhUgAiodIAC6JSADIikgAYoxIAPyNSACWj0gAOpFIANSSSABulEgAEpZIAKyXSABGmUgA4JpIAIScSAAenkgAuJ9IAFKhSAD2okgAkKRIACqmSADEp0gAXqlIAAKrSACcrEgAQK5IANqvSAB0sUgADrNIAKi0SABMtkgA5rdIAIC5SAAau0gAtLxIAFi+SADyv0gAjMFIADDDSADKxEgAZMZIAP7HSACYyUgAPMtIANbMSAB6zkgAFNBIAK7RSABI00gA4tRIAIbWSAAg2EgAutlIAFTbSADu3EgAkt5IACzgSADG4UgAauNIAATlSACe5kgAOOhIANzpSAB260gAEO1IAKruSABE8EgA6PFIAILzSAAm9UgAwPZIAFr4SAD0+UgAjvtIADL9SADM/kgAZgBJAAACSQCaA0kAPgVJANgGSQByCEkAFgpJALALSQBKDUkA5A5JAIgQSQAiEkkAvBNJAFYVSQDwFkkAlBhJAC4aSQDIG0kAbB1JAAYfSQCgIEkAOiJJAN4jSQB4JUkAEidJAKwoSQBQKkkA6itJAIQtSQAeL0kAuDBJAFwySQD2M0kAmjVJADQ3SQDOOEkAaDpJAAI8SQCmPUkAQD9JANpASQB0QkkADkRJALJFSQBMR0kA5khJAIpKSQAkTEkAvk1JAFhPSQD8UEkAllJJADBUSQDKVUkAZFdJAAhZSQCiWkkAPFxJAOBdSQB6X0kAFGFJAK5iSQBSZEkA7GVJAIZnSQAgaUkAumpJAF5sSQD4bUkAkm9JADZxSQDQckkAanRJAAR2SQCod0kAQnlJANx6SQB2fEkAEH5JALR/SQBOgUkA6IJJAIKESQAmhkkAwIdJAFqJSQD+ikkAmIxJADKOSQDMj0kAcJFJAAqTSQCklEkAPpZJANiXSQB8mUkAFptJALCcSQBUnkkA7p9JAIihSQAio0kAxqRJAGCmSQD6p0kAlKlJAC6rSQDSrEkAbK5JAAawSQCqsUkARLNJAN60SQB4tkkAHLhJALa5SQBQu0kA6rxJAI6+SQAowEkAwsFJAFzDSQAAxUkAmsZJADTISQDOyUkAaMtJAAzNSQCmzkkAQNBJAOTRSQB+00kAGNVJALLWSQBW2EkA8NlJAIrbSQAk3UkAvt5JAGLgSQD84UkAluNJADrlSQDU5kkAbuhJAAjqSQCs60kARu1JAODuSQB68EkAFPJJALjzSQBS9UkA7PZJAJD4SQAq+kkAxPtJAF79SQAC/0kAnABKAEACSgDaA0oAfgVKABgHSgCyCEoATApKAPALSgCKDUoAJA9KAMgQSgBiEkoA/BNKAJYVSgA6F0oA1BhKAG4aSgAIHEoArB1KAEYfSgDgIEoAeiJKABQkSgC4JUoAUidKAPYoSgCQKkoAKixKAMQtSgBeL0oAAjFKAJwySgA2NEoA0DVKAGo3SgAOOUoAqDpKAEI8SgDcPUoAgD9KABpBSgC0QkoAWERKAPJFSgCMR0oAJklKAMpKSgBkTEoA/k1KAJhPSgAyUUoA1lJKAHBUSgAKVkoArldKAEhZSgDiWkoAfFxKACBeSgC6X0oAVGFKAO5iSgCSZEoALGZKAMZnSgBgaUoA+mpKAJ5sSgA4bkoA0m9KAHZxSgAQc0oAqnRKAER2SgDod0oAgnlKABx7SgC2fEoAWn5KAPR/SgCOgUoAKINKAMKESgBmhkoAAIhKAJqJSgA+i0oA2IxKAHKOSgAMkEoAppFKAEqTSgDklEoAfpZKACKYSgC8mUoAVptKAPCcSgCUnkoALqBKAMihSgBio0oABqVKAKCmSgA6qEoA1KlKAG6rSgASrUoArK5KAEawSgDqsUoAhLNKAB61SgC4tkoAXLhKAPa5SgCQu0oAKr1KAMS+SgBowEoAAsJKAJzDSgBAxUoA2sZKAHTISgAOykoAsstKAEzNSgDmzkoAgNBKABrSSgC+00oAWNVKAPLWSgCM2EoAMNpKAMrbSgBu3UoACN9KAKLgSgA84koA1uNKAHrlSgAU50oAruhKAEjqSgDi60oAhu1KACDvSgC68EoAXvJKAPjzSgCS9UoALPdKAND4SgBq+koABPxKAJ79SgBC/0oA3ABLAHYCSwAQBEsAqgVLAE4HSwDoCEsAggpLACYMSwDADUsAWg9LAPQQSwCYEksAMhRLAMwVSwBmF0sAABlLAKQaSwA+HEsA2B1LAHIfSwAWIUsAsCJLAEokSwDuJUsAiCdLACIpSwC8KksAYCxLAPotSwCUL0sALjFLAMgySwBsNEsABjZLAKA3SwA6OUsA3jpLAHg8SwASPksAtj9LAFBBSwDqQksAhERLAChGSwDCR0sAXElLAPZKSwCQTEsANE5LAM5PSwBoUUsADFNLAKZUSwBAVksA2ldLAH5ZSwAYW0sAslxLAExeSwDwX0sAimFLACRjSwC+ZEsAWGZLAPxnSwCWaUsAMGtLANRsSwBubksACHBLAKJxSwBGc0sA4HRLAHp2SwAUeEsArnlLAFJ7SwDsfEsAhn5LACCASwDEgUsAXoNLAPiESwCchksANohLANCJSwBqi0sADo1LAKiOSwBCkEsA3JFLAHaTSwAalUsAtJZLAE6YSwDomUsAjJtLACadSwDAnksAZKBLAP6hSwCYo0sAMqVLANamSwBwqEsACqpLAKSrSwA+rUsA4q5LAHywSwAWsksAsLNLAFS1SwDutksAiLhLACy6SwDGu0sAYL1LAPq+SwCewEsAOMJLANLDSwBsxUsABsdLAKrISwBEyksA3stLAHjNSwAcz0sAttBLAFDSSwDq00sAjtVLACjXSwDC2EsAXNpLAADcSwCa3UsANN9LANjgSwBy4ksADORLAKblSwBA50sA5OhLAH7qSwAY7EsAsu1LAFbvSwDw8EsAivJLAC70SwDI9UsAYvdLAPz4SwCW+ksAOvxLANT9SwBu/0sACAFMAKwCTABGBEwA4AVMAHoHTAAeCUwAuApMAFIMTAD2DUwAkA9MACoRTADEEkwAaBRMAAIWTACcF0wANhlMANAaTAB0HEwADh5MAKgfTABMIUwA5iJMAIAkTAAaJkwAvidMAFgpTADyKkwAjCxMADAuTADKL0wAZDFMAP4yTACYNEwAPDZMANY3TABwOUwAFDtMAK48TABIPkwA4j9MAIZBTAAgQ0wAukRMAFRGTADuR0wAkklMACxLTADGTEwAak5MAARQTACeUUwAOFNMANxUTAB2VkwAEFhMAKpZTABEW0wA6FxMAIJeTAAcYEwAwGFMAFpjTAD0ZEwAjmZMAChoTADMaUwAZmtMAABtTACkbkwAPnBMANhxTAByc0wADHVMALB2TABKeEwA5HlMAH57TAAifUwAvH5MAFaATAD6gUwAlINMAC6FTADIhkwAbIhMAAaKTACgi0wAOo1MANSOTAB4kEwAEpJMAKyTTABQlUwA6pZMAISYTAAemkwAwptMAFydTAD2nkwAkKBMACqiTADOo0wAaKVMAAKnTACmqEwAQKpMANqrTAB0rUwAGK9MALKwTABMskwA5rNMAIC1TAAkt0wAvrhMAFi6TADyu0wAlr1MADC/TADKwEwAbsJMAAjETACixUwAPMdMAODITAB6ykwAFMxMAK7NTABIz0wA7NBMAIbSTAAg1EwAxNVMAF7XTAD42EwAktpMADbcTADQ3UwAat9MAAThTACe4kwAQuRMANzlTAB250wAEOlMALTqTABO7EwA6O1MAIzvTAAm8UwAwPJMAFr0TAD+9UwAmPdMADL5TADM+kwAZvxMAAr+TACk/0wAPgFNAOICTQB8BE0AFgZNALAHTQBUCU0A7gpNAIgMTQAiDk0AvA9NAGARTQD6Ek0AlBRNAC4WTQDSF00AbBlNAAYbTQCqHE0ARB5NAN4fTQB4IU0AHCNNALYkTQBQJk0A6idNAIQpTQAoK00AwixNAFwuTQAAME0AmjFNADQzTQDONE0AcjZNAAw4TQCmOU0AQDtNANo8TQB+Pk0AGEBNALJBTQBMQ00A8ERNAIpGTQAkSE0AvklNAGJLTQD8TE0Alk5NADBQTQDUUU0AblNNAAhVTQCsVk0ARlhNAOBZTQB6W00AFF1NALheTQBSYE0A7GFNAJBjTQAqZU0AxGZNAF5oTQD4aU0AnGtNADZtTQDQbk0AanBNAA5yTQCoc00AQnVNAOZ2TQCAeE0AGnpNALR7TQBYfU0A8n5NAIyATQAmgk0AwINNAGSFTQD+hk0AmIhNADyKTQDWi00AcI1NAAqPTQCukE0ASJJNAOKTTQB8lU0AFpdNALqYTQBUmk0A7ptNAIidTQAsn00AxqBNAGCiTQAEpE0AnqVNADinTQDSqE0AdqpNABCsTQCqrU0ARK9NAOiwTQCCsk0AHLRNALa1TQBat00A9LhNAI66TQAovE0AzL1NAGa/TQAAwU0AmsJNAD7ETQDYxU0AcsdNAAzJTQCwyk0ASsxNAOTNTQB+z00AItFNALzSTQBW1E0A8NVNAIrXTQAu2U0AyNpNAGLcTQD83U0AoN9NADrhTQDU4k0AeORNABLmTQCs500ARulNAOrqTQCE7E0AHu5NALjvTQBS8U0A9vJNAJD0TQAq9k0AzvdNAGj5TQAC+00AnPxNAED+TQDa/00AdAFOAA4DTgCoBE4ATAZOAOYHTgCACU4AGgtOAL4MTgBYDk4A8g9OAJYRTgAwE04AyhROAGQWTgAIGE4AohlOADwbTgDWHE4AcB5OABQgTgCuIU4ASCNOAOIkTgCGJk4AIChOALopTgBeK04A+CxOAJIuTgAsME4A0DFOAGozTgAENU4AnjZOAEI4TgDcOU4AdjtOABA9TgC0Pk4ATkBOAOhBTgCCQ04AHEVOAMBGTgBaSE4A9ElOAI5LTgAyTU4AzE5OAGZQTgAKUk4ApFNOAD5VTgDYVk4AfFhOABZaTgCwW04ASl1OAOReTgCIYE4AImJOALxjTgBWZU4A+mZOAJRoTgAuak4A0mtOAGxtTgAGb04AoHBOADpyTgDec04AeHVOABJ3TgCseE4AUHpOAOp7TgCEfU4AKH9OAMKATgBcgk4A9oNOAJqFTgA0h04AzohOAGiKTgAMjE4Apo1OAECPTgDakE4AfpJOABiUTgCylU4ATJdOAOaYTgCKmk4AJJxOAL6dTgBYn04A/KBOAJaiTgAwpE4A1KVOAG6nTgAIqU4AoqpOAEasTgDgrU4Aeq9OABSxTgCusk4AUrROAOy1TgCGt04AKrlOAMS6TgBevE4A+L1OAJy/TgA2wU4A0MJOAGrETgAExk4AqMdOAELJTgDcyk4AgMxOABrOTgC0z04ATtFOAPLSTgCM1E4AJtZOAMDXTgBa2U4A/tpOAJjcTgAy3k4A1t9OAHDhTgAK404ApOROAEjmTgDi504AfOlOABbrTgCw7E4AVO5OAO7vTgCI8U4AIvNOAMb0TgBg9k4A+vdOAJ75TgA4+04A0vxOAGz+TgAQAE8AqgFPAEQDTwDeBE8AeAZPABwITwC2CU8AUAtPAPQMTwCODk8AKBBPAMIRTwBcE08AABVPAJoWTwA0GE8AzhlPAHIbTwAMHU8Aph5PAEogTwDkIU8AfiNPABglTwCyJk8AVihPAPApTwCKK08AJC1PAMguTwBiME8A/DFPAKAzTwA6NU8A1DZPAG44TwASOk8ArDtPAEY9TwDgPk8AekBPAB5CTwC4Q08AUkVPAPZGTwCQSE8AKkpPAMRLTwBoTU8AAk9PAJxQTwA2Uk8A0FNPAHRVTwAOV08AqFhPAEJaTwDmW08AgF1PABpfTwC+YE8AWGJPAPJjTwCMZU8AJmdPAMpoTwBkak8A/mtPAJhtTwA8b08A1nBPAHByTwAUdE8ArnVPAEh3TwDieE8AhnpPACB8TwC6fU8AVH9PAPiATwCSgk8AQIRPANqFTwB0h08ADolPAKiKTwBMjE8A5o1PAICPTwAakU8AtJJPAFiUTwDylU8AjJdPADCZTwDKmk8AZJxPAP6dTwCYn08APKFPANaiTwBwpE8AFKZPAK6nTwBIqU8A4qpPAHysTwAgrk8Auq9PAFSxTwD4sk8AkrRPACy2TwDGt08AYLlPAAS7TwCevE8AOL5PANK/TwB2wU8AEMNPAKrETwBOxk8A6MdPAILJTwAcy08AwMxPAFrOTwD0z08AjtFPACjTTwDM1E8AZtZPAADYTwCk2U8APttPANjcTwBy3k8AFuBPALDhTwBK408A5ORPAH7mTwAi6E8AvOlPAFbrTwD67E8AlO5PAC7wTwDI8U8AbPNPAAb1TwCg9k8AOvhPANT5TwB4+08AEv1PAKz+TwBQAFAA6gFQAIQDUAAeBVAAuAZQAFwIUAD2CVAAkAtQADQNUADODlAAaBBQAAISUACmE1AAQBVQANoWUAB0GFAADhpQALIbUABMHVAA5h5QAIogUAAkIlAAviNQAFglUAD8JlAAlihQADAqUADKK1AAZC1QAAgvUACiMFAAPDJQAOAzUAB6NVAAFDdQAK44UABSOlAA7DtQAIY9UAAgP1AAukBQAF5CUAD4Q1AAkkVQADZHUADQSFAAakpQAARMUACeTVAAQk9QANxQUAB2UlAAEFRQALRVUABOV1AA6FhQAIxaUAAmXFAAwF1QAFpfUAD+YFAAmGJQADJkUADMZVAAZmdQAAppUACkalAAPmxQAOJtUAB8b1AAFnFQALByUABUdFAA7nVQAIh3UAAieVAAvHpQAGB8UAD6fVAAlH9QADiBUADSglAAbIRQAAaGUACqh1AARIlQAN6KUAB4jFAAEo5QALaPUABQkVAA6pJQAISUUAAollAAwpdQAFyZUAAAm1AAmpxQADSeUADOn1AAcqFQAAyjUACmpFAAQKZQANqnUAB+qVAAGKtQALKsUABWrlAA8K9QAIqxUAAks1AAyLRQAGK2UAD8t1AAlrlQADC7UADUvFAAbr5QAAjAUACiwVAARsNQAODEUAB6xlAAHshQALjJUABSy1AA7MxQAIbOUAAq0FAAxNFQAF7TUAD41FAAnNZQADbYUADQ2VAAdNtQAA7dUACo3lAAQuBQAObhUACA41AAGuVQALTmUABO6FAA8ulQAIzrUAAm7VAAwO5QAGTwUAD+8VAAmPNQADz1UADW9lAAcPhQAAr6UACk+1AASP1QAOL+UAB8AFEAFgJRALoDUQBUBVEA7gZRAJIIUQAsClEAxgtRAGANUQAED1EAnhBRADgSUQDSE1EAbBVRABAXUQCqGFEARBpRAOgbUQCCHVEAHB9RALYgUQBaIlEA9CNRAI4lUQAoJ1EAzChRAGYqUQAALFEAmi1RAD4vUQDYMFEAcjJRAAw0UQCmNVEASjdRAOQ4UQB+OlEAIjxRALw9UQBWP1EA8EBRAIpCUQAuRFEAyEVRAGJHUQD8SFEAoEpRADpMUQDUTVEAeE9RABJRUQCsUlEARlRRAOpVUQCEV1EAHllRALhaUQBcXFEA9l1RAJBfUQAqYVEAzmJRAGhkUQACZlEAnGdRAEBpUQDaalEAdGxRAA5uUQCob1EATHFRAOZyUQCAdFEAGnZRAL53UQBYeVEA8npRAJZ8UQAwflEAyn9RAGSBUQAIg1EAooRRADyGUQDWh1EAcIlRABSLUQCujFEASI5RAOKPUQCGkVEAIJNRALqUUQBellEA+JdRAJKZUQAsm1EAxpxRAGqeUQAEoFEAnqFRADijUQDcpFEAdqZRABCoUQC0qVEATqtRAOisUQCCrlEAHLBRAMCxUQBas1EA9LRRAI62UQAyuFEAzLlRAGa7UQAKvVEApL5RAD7AUQDYwVEAfMNRABbFUQCwxlEASshRAOTJUQCIy1EAIs1RALzOUQBg0FEA+tFRAJTTUQAu1VEAyNZRAGzYUQAG2lEAoNtRAETdUQDe3lEAeOBRABLiUQCs41EAUOVRAOrmUQCE6FEAHupRAMLrUQBc7VEA9u5RAJrwUQA08lEAzvNRAGj1UQAC91EApvhRAED6UQDa+1EAfv1RABj/UQCyAFIATAJSAPADUgCKBVIAJAdSAL4IUgBYClIA/AtSAJYNUgAwD1IA1BBSAG4SUgAIFFIAohVSADwXUgDgGFIAehpSABQcUgCuHVIAUh9SAOwgUgCGIlIAKiRSAMQlUgBeJ1IA+ChSAJIqUgA2LFIA0C1SAGovUgAEMVIAqDJSAEI0UgDcNVIAgDdSABo5UgC0OlIATjxSAOg9UgCMP1IAJkFSAMBCUgBaRFIA/kVSAJhHUgAySVIA1kpSAHBMUgAKTlIApE9SAD5RUgDiUlIAfFRSABZWUgC6V1IAVFlSAO5aUgCIXFIALF5SAMZfUgBgYVIA+mJSAJRkUgA4ZlIA0mdSAGxpUgAQa1IAqmxSAERuUgDeb1IAgnFSABxzUgC2dFIAUHZSAOp3UgCOeVIAKHtSAMJ8UgBmflIAAIBSAJqBUgA0g1IA2IRSAHKGUgAMiFIApolSAEqLUgDkjFIAfo5SABiQUgCykVIAVpNSAPCUUgCKllIALphSAMiZUgBim1IA/JxSAJaeUgA6oFIA1KFSAG6jUgAIpVIArKZSAEaoUgDgqVIAhKtSAB6tUgC4rlIAUrBSAOyxUgCQs1IAKrVSAMS2UgBouFIAArpSAJy7UgA2vVIA2r5SAHTAUgAOwlIAqMNSAELFUgDmxlIAgMhSABrKUgC+y1IAWM1SAPLOUgCM0FIAJtJSAMrTUgBk1VIA/tZSAJjYUgA82lIA1ttSAHDdUgAU31IAruBSAEjiUgDi41IAhuVSACDnUgC66FIAVOpSAO7rUgCS7VIALO9SAMbwUgBq8lIABPRSAJ71UgA491IA3PhSAHb6UgAQ/FIAqv1SAET/UgDoAFMAggJTABwEUwDABVMAWgdTAPQIUwCOClMAKAxTAMwNUwBmD1MAABFTAJoSUwA+FFMA2BVTAHIXUwAMGVMAsBpTAEocUwDkHVMAfh9TACIhUwC8IlMAViRTAPolUwCUJ1MALilTAMgqUwBsLFMABi5TAKAvUwA6MVMA3jJTAHg0UwASNlMArDdTAEY5UwDqOlMAhDxTAB4+UwDCP1MAXEFTAPZCUwCQRFMANEZTAM5HUwBoSVMAAktTAJxMUwBATlMA2k9TAHRRUwAYU1MAslRTAExWUwDmV1MAgFlTACRbUwC+XFMAWF5TAPJfUwCWYVMAMGNTAMpkUwBuZlMACGhTAKJpUwA8a1MA4GxTAHpuUwAUcFMArnFTAEhzUwDsdFMAhnZTACB4UwDEeVMAXntTAPh8UwCSflMANoBTANCBUwBqg1MABIVTAJ6GUwBCiFMA3IlTAHaLUwAajVMAtI5TAE6QUwDokVMAjJNTACaVUwDAllMAWphTAPSZUwCYm1MAMp1TAMyeUwBmoFMACqJTAKSjUwA+pVMA2KZTAHyoUwAWqlMAsKtTAFStUwDurlMAiLBTACKyUwDGs1MAYLVTAPq2UwCUuFMALrpTANK7UwBsvVMABr9TAKrAUwBEwlMA3sNTAHjFUwASx1MAtshTAFDKUwDqy1MAjs1TACjPUwDC0FMAXNJTAADUUwCa1VMANNdTAM7YUwBy2lMADNxTAKbdUwBA31MA2uBTAH7iUwAY5FMAsuVTAEznUwDw6FMAiupTACTsUwDI7VMAYu9TAPzwUwCW8lMAOvRTANT1UwBu91MACPlTAKL6UwBG/FMA4P1TAHr/UwAeAVQAuAJUAFIEVADsBVQAkAdUACoJVADEClQAXgxUAPgNVACcD1QANhFUANASVABqFFQADhZUAKgXVABCGVQA5hpUAIAcVAAaHlQAtB9UAE4hVADyIlQAjCRUACYmVADAJ1QAZClUAP4qVACYLFQAPC5UANYvVABwMVQACjNUAKQ0VABINlQA4jdUAHw5VAAWO1QAujxUAFQ+VADuP1QAkkFUACxDVADGRFQAYEZUAPpHVACeSVQAOEtUANJMVABsTlQAEFBUAKpRVABEU1QA6FRUAIJWVAAcWFQAtllUAFBbVAD0XFQAjl5UAChgVADCYVQAZmNUAABlVACaZlQAPmhUANhpVABya1QADG1UAKZuVABKcFQA5HFUAH5zVAAYdVQAvHZUAFZ4VADweVQAlHtUAC59VADIflQAYoBUAPyBVACgg1QAOoVUANSGVABuiFQAEopUAKyLVABGjVQA6o5UAISQVAAeklQAuJNUAFyVVAD2llQAkJhUACqaVADEm1QAaJ1UAAKfVACcoFQANqJUANqjVAB0pVQADqdUALKoVABMqlQA5qtUAICtVAAar1QAvrBUAFiyVADys1QAjLVUADC3VADKuFQAZLpUAAi8VACivVQAPL9UANbAVABwwlQAFMRUAK7FVABIx1QA4shUAIbKVAAgzFQAus1UAF7PVAD40FQAktJUACzUVADG1VQAatdUAATZVACe2lQAONxUANzdVAB231QAEOFUALTiVABO5FQA6OVUAILnVAAc6VQAwOpUAFrsVAD07VQAmO9UADzxVADW8lQAcPRUABT2VACu91QASPlUAOL6VACG/FQAKv5UAM7/VABoAVUAAgNVAJwEVQA2BlUA2gdVAHQJVQAsC1UAxgxVAGAOVQD6D1UAnhFVADgTVQDSFFUAbBZVABAYVQCqGVUARBtVAOgcVQCCHlUAHCBVALYhVQBQI1UA9CRVAI4mVQAoKFUAwilVAGYrVQAALVUAmi5VAD4wVQDYMVUAcjNVAAw1VQCmNlUASjhVAOQ5VQB+O1UAGD1VALw+VQBWQFUA8EFVAJRDVQAuRVUAyEZVAGJIVQD8SVUAoEtVADpNVQDUTlUAblBVABJSVQCsU1UARlVVAOpWVQCEWFUAHlpVALhbVQBcXVUA9l5VAJBgVQAqYlUAxGNVAGhlVQACZ1UAnGhVADZqVQDaa1UAdG1VAA5vVQCycFUATHJVAOZzVQCAdVUAGndVAL54VQBYelUA8ntVAJZ9VQAwf1UAyoBVAGSCVQD+g1UAooVVADyHVQDWiFUAcIpVABSMVQCujVUASI9VAOyQVQCGklUAIJRVALqVVQBUl1UA+JhVAJKaVQAsnFUAxp1VAGqfVQAEoVUAnqJVAEKkVQDcpVUAdqdVABCpVQCqqlUATqxVAOitVQCCr1UAHLFVAMCyVQBatFUA9LVVAJi3VQAyuVUAzLpVAGa8VQAKvlUApL9VAD7BVQDYwlUAcsRVABbGVQCwx1UASslVAOTKVQCIzFUAIs5VALzPVQBW0VUA+tJVAJTUVQAu1lUAyNdVAGzZVQAG21UAoNxVAETeVQDe31UAeOFVABLjVQC25FUAUOZVAOrnVQCE6VUAHutVAMLsVQBc7lUA9u9VAJrxVQA081UAzvRVAGj2VQAC+FUApvlVAED7VQDa/FUAdP5VABgAVgCyAVYATANWAOYEVgCKBlYAJAhWAL4JVgBiC1YA/AxWAJYOVgAwEFYAyhFWAG4TVgAIFVYAohZWADwYVgDgGVYAehtWABQdVgC4HlYAUiBWAOwhVgCGI1YAICVWAMQmVgBeKFYA+ClWAJIrVgA2LVYA0C5WAGowVgAEMlYAqDNWAEI1VgDcNlYAgDhWABo6VgC0O1YATj1WAOg+VgCMQFYAJkJWAMBDVgBaRVYA/kZWAJhIVgAySlYA1ktWAHBNVgAKT1YApFBWAEhSVgDiU1YAfFVWABZXVgCwWFYAVFpWAO5bVgCIXVYAIl9WAMZgVgBgYlYA+mNWAJ5lVgA4Z1YA0mhWAGxqVgAGbFYAqm1WAERvVgDecFYAeHJWABx0VgC2dVYAUHdWAPR4VgCOelYAKHxWAMJ9VgBcf1YAAIFWAJqCVgA0hFYAzoVWAHKHVgAMiVYApopWAEqMVgDkjVYAfo9WABiRVgC8klYAVpRWAPCVVgCKl1YAJJlWAMiaVgBinFYA/J1WAJafVgA6oVYA1KJWAG6kVgASplYArKdWAEapVgDgqlYAeqxWAB6uVgC4r1YAUrFWAPayVgCQtFYAKrZWAMS3VgBeuVYAArtWAJy8VgA2vlYA0L9WAHTBVgAOw1YAqMRWAEzGVgDmx1YAgMlWABrLVgC+zFYAWM5WAPLPVgCM0VYAJtNWAMrUVgBk1lYA/tdWAKLZVgA821YA1txWAHDeVgAK4FYAruFWAEjjVgDi5FYAhuZWACDoVgC66VYAVOtWAO7sVgCS7lYALPBWAMbxVgBg81YABPVWAJ72VgA4+FYA3PlWAHb7VgAQ/VYAqv5WAE4AVwDoAVcAggNXABwFVwC2BlcAWghXAPQJVwCOC1cAKA1XAMwOVwBmEFcAABJXAKQTVwA+FVcA2BZXAHIYVwAMGlcAsBtXAEodVwDkHlcAfiBXACIiVwC8I1cAViVXAPomVwCUKFcALipXAMgrVwBiLVcABi9XAKAwVwA6MlcA1DNXAHg1VwASN1cArDhXAFA6VwDqO1cAhD1XAB4/VwC4QFcAXEJXAPZDVwCQRVcAKkdXAM5IVwBySlcADExXALBNVwBKT1cA5FBXAIhSVwAiVFcAvFVXAFZXVwDwWFcAlFpXAC5cVwDIXVcAYl9XAPxgVwCgYlcAOmRXAN5lVwB4Z1cAEmlXAKxqVwBGbFcA6m1XAIRvVwAecVcAuHJXAFx0VwD2dVcAkHdXACp5VwDOelcAaHxXAAJ+VwCmf1cAQIFXANqCVwB0hFcADoZXALKHVwBMiVcA5opXAICMVwAkjlcAvo9XAFiRVwD8klcAlpRXADCWVwDKl1cAZJlXAAibVwCinFcAPJ5XANafVwB6oVcAFKNXAK6kVwBSplcA7KdXAIapVwAgq1cAxKxXAF6uVwD4r1cAkrFXADazVwDQtFcAarZXAAS4VwCeuVcAQrtXANy8VwB2vlcAEMBXALTBVwBOw1cA6MRXAIzGVwAmyFcAwMlXAFrLVwD0zFcAmM5XADLQVwDM0VcAZtNXAArVVwCk1lcAPthXANjZVwB821cAFt1XALDeVwBU4FcA7uFXAIjjVwAi5VcAvOZXAGDoVwD66VcAlOtXAC7tVwDS7lcAbPBXAAbyVwCq81cARPVXAN72VwB4+FcAEvpXALb7VwBQ/VcA6v5XAIQAWAAeAlgAwgNYAFwFWAAAB1gAmghYADQKWADOC1gAaA1YAAwPWACmEFgAQBJYANoTWAB+FVgAGBdYALIYWABMGlgA8BtYAIodWAAkH1gAyCBYAGIiWAD8I1gAliVYADAnWADUKFgAbipYAAgsWACiLVgARi9YAOAwWAB6MlgAHjRYALg1WABSN1gA7DhYAIY6WAAqPFgAxD1YAF4/WAACQVgAnEJYADZEWADQRVgAakdYAA5JWACoSlgAQkxYANxNWACAT1gAGlFYALRSWABOVFgA8lVYAIxXWAAmWVgAylpYAGRcWAD+XVgAmF9YADJhWADWYlgAcGRYAApmWACkZ1gASGlYAOJqWAB8bFgAIG5YALpvWABUcVgA7nJYAIh0WAAsdlgAxndYAGB5WAD6elgAnnxYADh+WADSf1gAbIFYABCDWACqhFgARIZYAOiHWACCiVgAHItYALaMWABajlgA9I9YAI6RWAAok1gAzJRYAGaWWAAAmFgAmplYADSbWADOnFgAcp5YAAygWACmoVgASqNYAOSkWAB+plgAGKhYALypWABWq1gA8KxYAIquWAAksFgAyLFYAGKzWAAGtVgAoLZYADq4WADUuVgAbrtYABK9WACsvlgARsBYAODBWAB6w1gAHsVYALjGWABcyFgA9slYAJDLWAAqzVgAxM5YAGjQWAAC0lgAnNNYADbVWADa1lgAdNhYAA7aWACy21gATN1YAObeWACA4FgAGuJYAL7jWABY5VgA8uZYAIzoWAAw6lgAyutYAGTtWAAI71gAovBYADzyWADW81gAcPVYABT3WACu+FgASPpYAOL7WACG/VgAIP9YALoAWQBUAlkA+ANZAJIFWQAsB1kA0AhZAGoKWQAEDFkAng1ZAEIPWQDcEFkAdhJZABAUWQCqFVkAThdZAOgYWQCCGlkAJhxZAMAdWQBaH1kA9CBZAI4iWQAyJFkAzCVZAGYnWQAAKVkApCpZAD4sWQDYLVkAfC9ZABYxWQCwMlkASjRZAOQ1WQCIN1kAIjlZALw6WQBWPFkA8D1ZAJQ/WQAuQVkA0kJZAGxEWQAGRlkAoEdZADpJWQDeSlkAeExZABJOWQCsT1kAUFFZAOpSWQCEVFkAHlZZAMJXWQBcWVkA9lpZAJpcWQA0XlkAzl9ZAGhhWQACY1kApmRZAEBmWQDaZ1kAdGlZABhrWQCybFkATG5ZAPBvWQCKcVkAJHNZAL50WQBYdlkA/HdZAJZ5WQAwe1kAynxZAG5+WQAIgFkAooFZAEaDWQDghFkAeoZZABSIWQCuiVkAUotZAOyMWQCGjlkAIJBZALqRWQBek1kA+JRZAJKWWQA2mFkA0JlZAGqbWQAEnVkAqJ5ZAEKgWQDcoVkAdqNZABqlWQC0plkATqhZAPKpWQCMq1kAJq1ZAMCuWQBasFkA/rFZAJizWQAytVkAzLZZAHC4WQAKulkApLtZAEi9WQDivlkAfMBZABbCWQCww1kAVMVZAO7GWQCIyFkAIspZAMbLWQBgzVkA+s5ZAJ7QWQA40lkA0tNZAGzVWQAG11kAqthZAETaWQDe21kAeN1ZABzfWQC24FkAUOJZAPTjWQCO5VkAKOdZAMLoWQBc6lkAAOxZAJrtWQA071kAzvBZAHLyWQAM9FkApvVZAEr3WQDk+FkAfvpZABj8WQCy/VkAVv9ZAPAAWgCKAloAJARaAL4FWgBiB1oA/AhaAKAKWgA6DFoA1A1aAG4PWgAIEVoArBJaAEYUWgDgFVoAehdaAB4ZWgC4GloAUhxaAOwdWgCQH1oAKiFaAMQiWgBoJFoAAiZaAJwnWgA2KVoA0CpaAHQsWgAOLloAqC9aAEIxWgDmMloAgDRaABo2WgC+N1oAWDlaAPI6WgCMPFoAJj5aAMo/WgBkQVoA/kJaAJhEWgA8RloA1kdaAHBJWgAUS1oArkxaAEhOWgDiT1oAhlFaACBTWgC6VFoAVFZaAO5XWgCSWVoALFtaAMZcWgBgXloABGBaAJ5hWgA4Y1oA0mRaAHZmWgAQaFoAqmlaAE5rWgDobFoAgm5aABxwWgDAcVoAWnNaAP50WgCYdloAPHhaANZ5WgBwe1oACn1aAK5+WgBIgFoA4oFaAHyDWgAghVoAuoZaAFSIWgDuiVoAkotaACyNWgDGjloAapBaAASSWgCek1oAOJVaANKWWgB2mFoAEJpaAKqbWgBEnVoA6J5aAIKgWgAcoloAtqNaAFqlWgD0ploAjqhaACiqWgDMq1oAZq1aAACvWgCasFoAPrJaANizWgBytVoAFrdaALC4WgBKuloA5LtaAH69WgAiv1oAvMBaAFbCWgD6w1oAlMVaAC7HWgDIyFoAYspaAAbMWgCgzVoAOs9aANTQWgB40loAEtRaAKzVWgBQ11oA6thaAITaWgAe3FoAuN1aAFzfWgD24FoAkOJaACrkWgDO5VoAaOdaAALpWgCm6loAQOxaANrtWgB071oADvFaALLyWgBM9FoA5vVaAIr3WgAk+VoAvvpaAFj8WgDy/VoAlv9aADABWwDKAlsAZARbAP4FWwCiB1sAPAlbAOAKWwB6DFsAFA5bAK4PWwBIEVsA7BJbAIYUWwAgFlsAuhdbAF4ZWwD4GlsAkhxbACweWwDQH1sAaiFbAAQjWwCoJFsAQiZbANwnWwB2KVsAECtbALQsWwBOLlsA6C9bAIIxWwAmM1sAwDRbAFo2WwD0N1sAmDlbADI7WwDMPFsAcD5bAApAWwCkQVsAPkNbANhEWwB8RlsAFkhbALBJWwBKS1sA7kxbAIhOWwAiUFsAvFFbAGBTWwD6VFsAlFZbADhYWwDSWVsAbFtbAAZdWwCgXlsARGBbAN5hWwB4Y1sAEmVbALZmWwBQaFsA6mlbAIRrWwAobVsAwm5bAFxwWwAAclsAmnNbADR1WwDOdlsAaHhbAAx6WwCme1sAQH1bANp+WwB+gFsAGIJbALKDWwBMhVsA8IZbAIqIWwAkilsAyItbAGKNWwD8jlsAlpBbADCSWwDUk1sAbpVbAAiXWwCsmFsARppbAOCbWwB6nVsAFJ9bALigWwBSolsA7KNbAIalWwAgp1sAxKhbAF6qWwACrFsAnK1bADavWwDQsFsAarJbAA60WwCotVsAQrdbANy4WwCAulsAGrxbALS9WwBOv1sA6MBbAIzCWwAmxFsAysVbAGTHWwD+yFsAmMpbADLMWwDWzVsAcM9bAArRWwCk0lsASNRbAOLVWwB811sAFtlbALraWwBU3FsA7t1bAJLfWwAs4VsAxuJbAGDkWwD65VsAnudbADjpWwDS6lsAbOxbAAbuWwCq71sARPFbAN7yWwCC9FsAHPZbALb3WwBQ+VsA9PpbAI78WwAo/lsAwv9bAGYBXAAAA1wAmgRcADQGXADYB1wAcglcAAwLXACwDFwASg5cAOQPXAB+EVwAGBNcALwUXABWFlwA8BdcAIoZXAAuG1wAyBxcAGIeXAAGIFwAoCFcADojXADUJFwAbiZcABIoXACsKVwARitcAOAsXACELlwAHjBcALgxXABSM1wA9jRcAJA2XAAqOFwAxDlcAGg7XAACPVwApj5cAEpAXADkQVwAfkNcABhFXAC8RlwAVkhcAPBJXACKS1wALk1cAMhOXABiUFwA/FFcAKBTXAA6VVwA1FZcAG5YXAASWlwArFtcAEZdXADgXlwAemBcAB5iXAC4Y1wAXGVcAPZmXACQaFwAKmpcAMRrXABobVwAAm9cAJxwXAA2clwA2nNcAHR1XAAOd1wAqHhcAEx6XADme1wAgH1cABp/XAC+gFwAWIJcAPKDXACMhVwAMIdcAMqIXABkilwA/otcAKKNXAA8j1wA1pBcAHqSXAAUlFwArpVcAEiXXADsmFwAhppcACCcXAC6nVwAVJ9cAPigXACSolwALKRcAMalXABqp1wABKlcAJ6qXAA4rFwA3K1cAHavXAAQsVwAtLJcAE60XADotVwAgrdcABy5XADAulwAWrxcAPS9XACOv1wAMsFcAMzCXABmxFwAAMZcAKTHXAA+yVwA2MpcAHLMXAAWzlwAsM9cAErRXADu0lwAiNRcACLWXAC811wAVtlcAPraXACU3FwALt5cAMjfXABi4VwABuNcAKDkXABE5lwA3udcAHjpXAAS61wArOxcAFDuXADq71wAhPFcAB7zXAC49FwAXPZcAPb3XACa+VwANPtcAM78XABo/lwAAgBdAKYBXQBAA10A2gRdAHQGXQAOCF0AsgldAEwLXQDwDF0Aig5dACQQXQC+EV0AWBNdAPwUXQCWFl0AMBhdAMoZXQBkG10ACB1dAKIeXQBGIF0A4CFdAHojXQAUJV0AriZdAFIoXQDsKV0AhitdACAtXQC6Ll0AXjBdAPgxXQCcM10ANjVdANA2XQBqOF0ABDpdAKg7XQBCPV0A3D5dAHZAXQAQQl0AtENdAE5FXQDyRl0AjEhdACZKXQDAS10AWk1dAP5OXQCYUF0AMlJdAMxTXQBmVV0AClddAKRYXQA+Wl0A4ltdAHxdXQAWX10AsGBdAFRiXQDuY10AiGVdACJnXQDGaF0AYGpdAPprXQCUbV0AOG9dANJwXQBscl0AEHRdAKp1XQBEd10A3nhdAHh6XQAcfF0Atn1dAFB/XQDqgF0AjoJdACiEXQDChV0AZoddAACJXQCail0ANIxdAM6NXQByj10ADJFdAKaSXQBAlF0A5JVdAH6XXQAYmV0AvJpdAFacXQDwnV0Aip9dACShXQDIol0AYqRdAPylXQCWp10AMKldANSqXQBurF0AEq5dAKyvXQBGsV0A4LJdAHq0XQAetl0AuLddAFK5XQDsul0AhrxdACq+XQDEv10AaMFdAALDXQCcxF0ANsZdANDHXQB0yV0ADstdAKjMXQBCzl0A5s9dAIDRXQAa010AtNRdAFjWXQDy110AjNldACbbXQDA3F0AZN5dAP7fXQCY4V0APONdANbkXQBw5l0ACuhdAK7pXQBI610A4uxdAHzuXQAg8F0AuvFdAFTzXQD49F0AkvZdACz4XQDG+V0AYPtdAAT9XQCe/l0AOABeANIBXgB2A14AEAVeAKoGXgBOCF4A6AleAIILXgAcDV4AwA5eAFoQXgD0EV4AjhNeACgVXgDMFl4AZhheAAAaXgAA</prop>
				<prop name="Temps">REFSWgAAZuoCAIBm5fvNzO/wDDxAuB7/hetRODxAw/XfKFyPgj3183g//0DXo3A9CrdA+0CkEADXo0FAUvb28ZFC9fO4Q0Bmvi4BpkRAj8L/8UX/QBSuR+F6dEZ7QHs+AVpHQB8oAfc+SEAoAR4lSUC97FgAhQtKQBkAcLc9KksdAxFMDQP3t0xAXDYB3E1NA769Tv3zok9AM5YBQ71QVQO1UED2AADCq0VRDQRRZQRSXQOb3VJ9AwxTQO7yfFN9QD8BFO5TQHEYAbdgVEAYAXDt5ARdtVVNA870BD5WNQOvfVZ9AxxXQJqZFxDbiVcdA/FXLQN2WNoVE9ksFClZDQM3WdaVAxNZfQRY5QOdWDrVA15UFA1YQNgAPwBtV/3z0lfVA85XzQNhzIQflh+gE0YCylf185HIvB/GFS4CxtwfPgLElPQf/vLCHBTBDCfp8sAQJCceLygr5gK9VC9mLU4vCIgvkiFeArucL7YvyC/aKQIWErncL+YtDj8gPzI/RD+g7i1OP3g/ij9cN0huEbcArDeeP7A/wj/cP84/+D8KSQAuTxBPIk9MTzZPiE+aT3RPAJY/cE+yT/RP5k8AX8JPLF8AHl9IX1pfbF+GXzBfql+8XwCeX+hf4l8EbyZvOG9Kb1xvAM5fEG9ib6RvZm+Qb8pv7G8A3m/4byJ/dG8GfzB/Sn98fwBmf5h/en+sf9Z/YH/Sf/R/AP5/EI+yf1SPNo9oj3KPlI8Afo+Qj7KP3I/Oj/CPGp/8jwD+jwifMp9kn2afeJ9Kn6yfAL6f0J+Kn+yfBq/4nzqvTK8A3p8or4KvZK+er5Cvsq/crwDOr+iv8q8kvx6/AL/6r2y/AGa/kL96v6y/hr+wv9q/9L8A7r8AzyrPFM9Gz2jPes9czwBez7DPws+cz9bP6M/yzxTfAA7fMN9S3zzfZt8g3yq/fN8Alt+w38Lf5N/u3xDvAu887wAG7yjvYu90707vqO/K37TvAN7vkO/67wT/5u8g/8LvNP8ARv9g/4L/pP+e/7D/wv/c/6Du/wAPEgkGE0QkgEQkQN6UJP1WQCl+AbhWu0CkQBDXc1aVAyNtVp0D5VXFE6hV5QPbbVUFIzRVtRP6VHoVJFS9A4tUQPYQIVtFVNUDDlQlE9bUBNueU1UDaFNtEzFT1i0T+VIVJFJ9E35S3iUTRlJAcU4BEFK2xRPYUW0ToVG1E2rdUYUEUUAfbgH+UNpVBFAVI4FQtRNKUNpdAxM0FLpPNQNPT9ptFE7FE3hOFSPxTbZVA4hNVRMhTe0kTLYFI1RMNQPvS50ES7btAyZLvQOuSr0DTrVKjRRJ7SOZSQ0jgm1JTfOnSZ0DC0rFFG1K7SMZS3UDWEtlA3dzS0CwID0Kd/QX1r4CbkvFBEttA2VLAlUTYRwnLi9ALyIhFiVeL4AYIw4lfi+QL6IvBC+WAnEA9BfOJbYt7i8AP/ofFD8uPQAeP0A/aj98P44/oD+yP8Q/BP4VRhJ61D/2PwhP4j8kRwDmPxhPKk9sT05PcE9iT6xPALZPyE+yT9xP9k8YX4JPLF8AJl8IX2JfjF+GXzhfql+0XwDeX9hf+l8Mby5vGG/CX0xvAGZvWG+Cb5xvrm+4b5Jv3G8A9m8If+JvLH8efyh/Un98fwCGf2B/on/Mf25/yH/CfwSPABaP8H86j0yPbo8oj2qPjI+Ado9gj8qP1I/Wf9iDntNL1oUTdEwdJE1N82dO1u0DZk+9Ay48FKNQtt0TMlHtA6ZRfQMdttwEkVJlAwNTpQN1fVNFE+pTQM3Mj5CrXFSNFFQlJFVlA9PahAREXASzVj0DIFd2vQOOV3UD+FdAfwG3PXpYvQPeWPUDINlZ5ZbuAvZYPQPAWKrdFFitlFhdA/M8BNCtV+0DxlfdE8I8BMAQLKc+rzCjhhLETK82pTalEJYDdK92rU4CvZyvrqXGrwSwo54Cu+Sn3q8AvxK/JL/IFgXGlfYCUEwPFgJ3Vtr9EzdktPdV1ZO6VVYdE35VbQNFhLT+pASrxVQdE460BFaktB7VVFUD6MwEscQEeFOshQSMlPxSnbRSPQOQtVJVA1j0BCBSnQPrtVGVA7EcFG5RbbRRtvUDAFGd08lQZQOTbVB9A11QbQMlUB0T295P/RNXT20ETkBuVwEofE41Aw9ObQObpU1lwzxNpZSMFG9YjB+eFV4Cw0pdA2O0xEsDStWTqsQXNgNJpQOtFbQUj0qFExQklFQAzCf+HRYvKCMm3zjfKi9ULwBu33Avqi+k37bfyCvGLebfANArBu8Y7yrvBN9G78CPUj8AbO+W76jvuu/M797v8O8C/wD8jxb/KP8Cn0T/Xv9w/4L/AJz/Vv+w/8r/3P/2//D/mv8ANA8uDyAPAg9UD24PmA+qDwC0D64PwA/KD+wP7g8gHwofAEQfTh8wH3IflB+GH6gfoh+wvB++H9gbtsKDS03ES9DFxCyUe8Bek07Nw6JP0sUTSkzFVJRSXJTGUdbFEzpSPcOtbJQhU9Zdw5VTzZMIvLSYVNYdkwlVxRRVZcPsVdo9xFY9w81W1ZM6V2p1xFfFEyoMpJRYhaPb8VjdwyVZZbMXWdQFxPyUsBSkcwSkIlgKHZPpxJTOXK82P1ivQj8AbK9ur5A/oj/Ur7Y/2D/ar0DsPya/IE/qqcazhKSBHKSrMFeNk+xctKh0tGe2bLQnVs2T6FWNk6zVVcWzcXy0KoxE8VSqfbRUTURUZbNHrEQRpqRE2lNNlIyVU2WzJ9VTvZPw9LS4bJSBUtYdk0lS7cRSZcPcUbZls5dRvZNgUZVEUVZ1k/NQxRO6RMSFTMRbTlD1AxdQXZRPfcTWRJTOTrXETh2T+U1WJcOQTUXETa2kTG0kRUz1A9d05+7FDsNKxZNrTkrlJElNw55JZbNbh0ldw8VJJcMwvFQDrkqlxk7VTu2+1RbfQN8AUt9Mb17fgN+K34xvjt+4bwDi38RvLu8AfxJ/JH9+71jvAHLvXH9+f5B/an+0f8Z/2H8A6n/8fw6P2B8qjzSPFo/oHwAyj2SPdo+Ij7qPxI/ej2CPAPKPDJ+ej6iPKp9Enx6fcJ8Agp+Un6af0J/in7Sf7p8ArwC6nyyvRq9YrxKvbK+Gr3ivAKKvNK/Or9ivuq+kdx4vMCNCVrKdhFRjwE7FbkNQ1UOl3ERVUVU0LMQ5BMSr1gxUPFPVxFNFcyNUmu2jl7REB1XNtJRE6i1VncNbVl3EVl0kfDca7kIo5CSRWJXE7CdmwpscWY1D4Vh1xNwkZBLcJCQcN9ZCzFQ3rj1mPwhYz2LBtlLBdMeuPX7PsD8Ayj+8z9bP+D8STwzfHt8w3xRCQXbip0REcVRPZkXuImlldEcOstq0JJ1VLVNhY5RPpk+4Q1YyBFRNs4nOhCdOsl7cT+5NTrI+LVLtowdSjbPPFF8mXdrWQrxMVHdQjUNBUGCdJFRfZl94U1YydE29s0sLTUUkTAXklFTapF9MtlWOIjhKDVTkVJDUXwDmX/hTXmWefRZvYGsub0BvAFr/hG9+/6Bvkv+0/8Zv4GsA3mVGde7/2Gs2fygPQn9EDwCef1gPcg+UD6YPgA+SD9wPAPavwK8SvxQf/q8IvyofZB8APh9oH0ofnB9+H6gfyh/kHwDuD8AfIi8sL0YvOC9qL1wvAIYvmC+qL7wv1i/oL/IvFD8Avi8AP1I/PD8mP2A/cj+sP4B+P8g/wj/kP/Y/AEu+sos2JPQITI1DIU09RHTkmyNP/cMNUK1ETFT3VjRUalG1U+FstHQM5LXn/ERZ1ETMU+3jQFbE1LRU9VRVHeRVhVSafNSXdNQFV0UE/MTdVty0SFjtVFiltFnNs9siWY2z/1id08pY1o3DkFg981EUVBBYBN1GxuLIZMeOzV7PWFM2xQBmz5jLds+gz8LPxF/ez+jPQPrJ/s8YbypvPG+WMppU1LVhRMQgVGTaVnWzic1WxeNIVqW0hNTKVbaNs49VHcNUVZUzGq1VJbPjVM3jnMTUZNVUDWMtvNT3jLS/U1rF44icRFBTpWRTXeM11gTkngzkZ1Jd1PTUW/hR7ePAUZUzimy0W1RRTbMOUfXT2FxE1aFsRVAlszNU5PlPVl2zjE9lZE+dtE5ds9ssTj3zwU3F41hNluWz8UxldEz95Dy0vVo09EU09OVKzbOCxHRDIkrl5mZz1OcGw0nd9AVKNeRK5UQk9zYNHv84/wBS/1SPZv+I/6r/nI+uj8CPAMqBHo3+/eaNFg8YnyqfPJ8Axg9Yn2qfhJ+Wn6ifup/MnwDen9A/6p8Ur/6fEE8KT0yvAF6vOK96r5yvlq+or7qv3K8A7q8IvxpPhK+Gryi/ar98vwAOv1i/or/Ev06/2L/Cv+y/AAbPGM8yz0zPJs9gz3rPlM+A7r+Iz5LPxM/ez/DPAt9LarVkS81DNax0HU1F1ClObXaO41DVQ4NkTCtwCgZTUf1DcoRPlk+oQ/5CRUKcZLS8T85FPvJx3EfWruJHWM1DxfREF1naxdRZXUMBWf1jzliyXUORHFdeQhFY9WRXAl3jxjxfTl9g73pfnF+W7wCo77pfvO/e7whvQmn2XwD/UDL/RP9WbcaCHiT0zXRvKIZvmGue0hycZNS0Z65CYWbEb9Zv6GO2YgxTtfRQ/G8OfyB7zkJFfNQPPH9sTn02UvhPlYOIT71zQQV0f4Z9/nOcd0ZDTJWDQai0f8Z/2H/qcc5C9fR/AAaPQJsGlS6PQItGj2Afeo8AhB+Wj6gfuh/MH/6P8B8SmQAGLxCfMi9EL3afSL9iL4wvAJ4vsC/CL9Qv5i/4LxLfDD8A/i8IPzI/TD9eP3A/kj+cPwCmP7g/4j/MP+4/AE8STyRPAJY/UE9CT2xPhk+gP5pPtE8Azk+AP+JPBF8WXzBfKl9MXwBWX2hfel+UX6ZfuF/CX9xfYP5P6F8abzTX/lI6TMXUlU3F1E5VcyNc1/YSgVps1BdEBIhRJfP9hN/Ilt+o007i0LTX1gKyVbaFIyNWxQOVVoUjA7Tc1/5S2mz0XlhVc8OQ/Nc+0gvgVnIDFO9WclOBWN1kNO9+7W7vYHOm8sQAZH9O7U7tju/A79rv3H/uf0Ao/xKPBI82j0iPWv9XPQSIdP+G9X7yCZT/pvXWEg4gtP/G/9j/6vFWIkP09z5zEAQPFg1ec4RkfTQPRg9YD0BqAfYTdA+GD5gD9hLxpAeKntIMTGSlvA/OBQ6SHqzcB47yh0kNlEn9U/oA/A8OFdYV9k3WFTYfSB9SHwBsr44fkK+aH7Svxq/Yr+KhAFYl5h0eL0gvKr88v/ZPgC8AYr90v5a/qL+Cv7y/rr/wvwAKbwTPDs8oz/pfRM9Oz2DPAILPdM+ez3DPKm/cz/bPuM8AEt8k3y7fKN9C32zfht9Y3wCS38Tfvt/Y36Lf/N8G7/DfAMrfPO8W72Dvau98767vmO+AMu+8797v+O8K/xz/fvK5bNy1TGRlTV1jY07VA9tiT8XjKlClY7xQtu3zMFE9c6ZRPWMcthyUkFJdowFTDXN13VOto+hTQNeBPXq1VE2D69SEXVVdo9G2xGRCVl1js1adcyC29GSOV92zE1i19FhWrWPgWNUEWY30Wa2DM/RYTYQEBIBYHZQkdAXxnHTQdHeufV5/cA+CDwBUD4Z9tg/Qf8p/7A/+fyiPoFKPHB9GH1AT3oK3nHSQ1owEQlcNk/6chLpW1t2Dd1Yd4zeMhPhVtrXzulWdc4BVbZM4tVV9FFQNc8VUDZOOmsyEVswUHlSt9uZisdb8hGxTrYM0pGT8UtjFFJT3rqJYUq1jIFJqvfRRrYOkRJRvUZUUbVGtYwBRnWPJUN2za5NQTRNbdGQnUIUEVoSUV0+t9E6tFE5FlLVOvZRNnXNATR3j11VMnZRMHQRLpYRLtfNrKktNE8sUpGhKZWRtSuWDr0ldY4NJ7SbWDnIVSrXziuwkD0sArYQcr/atrqVWr2ivSqlurwCAr5o/5K++P9A/4jkGtfY/AAiz/q9AvzJPRE9WT+C/2r8AjE+eT7BPwk/UT+ZP+E/S7wAMXx5fKF8q/0xfbl9oX1pfAJRfdl/w78pf7F/+X7Bf4l8ANG/WX0hvYm98b45voG96bwC0b8ZvqG/ab/xvHn8QfzJ/AFx/Pl8of4J/jH+mf7h/kn9A1H/+f+B/8n98R64TSw2Tbd7MJKpMVTOhTYUDq6JOTYRP3YNnXJTaanz0UDQkxFQkOVI9E9WtHJQg5ISv9IQjVFrNk5XEFAVVrTN4tBRb6FVVI1lW1SRWHTRU5AeuMig8BJE8BVjNk1slWWUTF1mt9FhdhKoMBGIMBVhVI+ns9M4ATAeGD2CTTgVWn4ifmpm+DwC4n8qf3A/mDwCvCh8Urz4fWEivWqmuIqdXVTNx9JSrMFd18+yEFKqMFGdilBQnnBTbgD6inVWFQ7VjpBQqzPTxVNWDuK1UBbOBVGUTR9SkEa1UdfPMU72EU80TXtVTZRMn/KTuHCS4UmzVpCwkS1J1cwdSrYPbz1FlE5dR9ZNgUcrNJFGFQ/N0954ihVC2VTNBUFUjCVCF9E/KtRRPTZROXfZG8vlNpn3zkE3lJGSFTM0TPtFMrSR8Rx4yFBxEsUrWhUNTSvUT3AQ0lUm2ZROHSZ0jxUl99Eo23TOuSoXzJkvF9IRPAN49bj9Qz4I/fM+eP6DPsj8AxM/Wz+jLNjX+PyBLHk8g3wBiT1Tfdn9434rfnN9+T6jfANLf5N/23wjvGu8kjy7vCI8AQu9c727viO9675zvvu+o7wDi79Tvxu8g/xL//O8+/1D/AFr/lP+O/6j/uv/M/9b/8P8AKv8cDwYPOA96/1wP5v+QDwCiD2QPtg/ID4L/rA92DwgftBIf1CSLrMQITPUj47ZchOFN9SMjT+UkUFTVpGwk91y0bES04IyEm1RSvaPKUt2E/KTObVOVk0JUlZOyVB0zsyRVPbTchAlWVSN50VbFhHSnPqLdbKRHWBoVxFg9swdZBTMbkL6iawpZ7aRY9ZOQWK2DzU80JBBY/Ra2IshXAg2TwVwvfp9wm5afqJumnwDAL/qfzC8urzivWq8UPz4/qFA/YjnmApp0pGH0JCCq/BVWtcOYlKRXnKQXtoykylWtg49V7YRV1oWjHFVdFFTts6xU1L3U7KQ83KT3rIS/U1rVg4i8FFJT5QMatISt4yS0q1LNE3SkhDC2FLT4UQ3DwFHlA4pqnBVR7bMcPLTnUBXE1nyEalCVszN0tPlPVoWjjE+lhE/dtE7dpFVO7bRNJcRNVbRMhUTFTB3ETJUkZMf2IgBLFtWDmEo9lEoFxoZDDMSzkEnttubCTko1tEoC7QM3rMdW3ebFtsVezV5dAH7PgF+Sz6Rf5s/IX9pf7F8A/s3uVRbfEN9a30xvvt+43wB6b5Rvjm+4b8pv3G/ubwB/APoPFH8efzh/Mh9Mf2Z/eH8Ain+cf55/2H+qf/R//n8wfwAajzSPzn9Aj1KPjI9Wj4iPALKPxI/Wj+h/6o8En6aPKJ8AOp9cn2afeJ9in4yfnp+wn4DSn+Sf/p/4nwqvLK9WQpyKNKQ6ZBQhbBSbsH6yZtqMtC50RKNQtVMYUdqFRFFVwwFSfbN2UlqtYwMEtHdT7bPs/KVq5KTRxBRCvDS0VWWzayVW3bRW7VMeV+2z24xX7RP1Vw3DYFhKlbPDFCQXHCc2Q1hVw2vBWM0ThDy0RFhlswMFWMW0VCeOJV4lli+ALwCSL2Qnxi/4I66/2L/qvww/gA7POD8yOSbPUM9iyZ4yt1r8tJCctFJXtTMPRMStzeQUiVZVI0icNPetVQ1TvFX9s4DkpEVVVe1TDrw01NQ0nMwU22RUtRMeVLVT6FO2bVOxU7VTeFNdI0FWvKQMU9XEUrUTnjREa1hSBVMgHETrUW2j27NRXcN7Ue0TRVG2tRMOUbVT2FBVU5VZUK1EhBQnULUT3pREa3FPTbRPjYOXTi0j2yxOtVOoTf2zQE0yVbRMrWS8RAxMrdRUVK1FVFTlSo0USnUUSlrdpElto4NJJdRJNaNL+kk1ZEq1RPzUVPRXAKZtRl9YX2rvjF+mX6Dvul8AtO/W7+jrHm8wa/7vOG86/wBM/35vWP+yb2z/jv+4/8r/ANz/7v8ADxIPJA82rzAPQg8AbA9OD0ifog+MD14PwA/SDwDcD/YPCB/iDzQfNh8QH1IfAGQfbh+QH4ofxB+mH9Af4h8AHC/2HxAvSi9cL2YveC+KLwA0L6YvwC+yL9Qv1i8IPxo/qCQ/NjV+Qrns5K5kpKFtTaWjpk59s6JPNTNrSlA9RFB9szJRXbNtqEREOlKNw69SzbNrIVNt1FN9QwlU5eObflSNw+9UfeTMxO7WvMRgVn3j0fSkPlfardRXXeMVWA1TfFi6BVPgHLQnWUBHwT2rGlk91Fh9s7IUtHMmFLQzWAW21qLSlLf2vQB+v4hLxr3Ov3hL7r8AzxrBAN5PAF8SX0TPNs1ez1hfYlFUXjOMxK/0RID0REBEVGv9VjUzuqzEZ1Z91LakxOhVlaOsVX3jcW1VXbM4VSXT/lQls63FzKSBVF0zScykEU1ULUPaU4WkvKRsHNRVNMSk/izUuLQ0gTzU20tSlbMUUrXD3FHalbOkXNRuUe0jN1GqJeRQlaO8bNSFhNROanzUF5Q0wpzUV0/1xNlObaaewvlNDbOQTdbN4yhNRVRMXbNYTFqVs/Sk9JNLXbMYLPQtsSTkU0oFtEl9NATnrK4zHOQRSmU0SmWkSwB11KT/Ru9Y73LvhO+G76jvALJ/7O/Wf+h/+nkG/xiPGv8ADI92/4D/mv9sj57/8C+6jwDMj96P8I8CnxSf/i8onzqfAFyfPp8gL1KfjJ+mn7CfSp8AzJ/un/if4p8UryavoJ9arwA8r36viK+ar3SvZq/Yr6KvAPSvDr8Av+qvRL8uv3i/Kr8AnL+Gv5i/wr9kv66/2L8Kz9Asz96/OMNO0otMhBFMWi1D6tTU6E3lNE7l1LCU1HtgFuNsZGxRrUPhNlxkV1Ilw8pS/TT8x7aWMkJUdTO2VJ0zKDVVXVObvFQMVk3UnFTV6qxUV3xU3wRESFg29UOwWC1DClklRn5ymxFZ9XPeWG00RERTDVilgxNYDda2w4xHpk0Ahk9w227dnk3OT9Df+k/03wDm3yhfOl8s707vYO9yWTbCq6dXfXRX9XMeZNTaWpxUmqRUV1bFcxicVNvaVT3jnVXVw1ZVtiXDGlVNQ+NURWOsbVS9M3VU7cM8VGVDWwRUVWPOU50ziMzEq1JT1eRTpYPjNGSrbVLVw3ZSVWM+UjXD0wdShdSkNIpMZFRRWpXkUf1j5VBlNFDFc1t4UH1zQVCtZE/tw1uMTw3jIE/tZE6lU2tHTkVkTWVDdE1l42sLTZX0TNXDJkyF1LR8dw7iADR0nUo94z21SkVkSaVTh0m1ZEm2DePgSfVzTkpl48sBSl1kvHc2zU6FXn9wf3p/AIwPtn+wD8J/1A/mD/gPCokABo8ojzKPTB9eH6iPgh+cjwCOH6Afsh/cH+4fAC8SLxzPAB4vMC9Kz2Qvbi+AL5IvtC8Api/YL0ov7C8GP+gvAs8sPwDeLzA/Sj98P44/YD+iP7w/AM4/UD8CTwxPFk8oT1JPZE8ABk94T4pPrE+eT9BP4k+8T8D+T/BP+k8sXy5dDmKcS5o99EyNwyVNdVSs9CdNT0VjLFAFZIRlUZX0VVGFAwE8ZHQkZOg0ZNVbHPTqHGRe9FTRVLa1Y0BVTWO0VcUTI21WjcOVVsUTA1dFY9OMV/1klOReTNTDWFat4xdZ/WMlNGQFNNRr0Vi1U4RMZERYjcNbBVjNA9hXDfPIpN8Eht03QsSEb6ZvsGPW39BvAOJvHO/2bxh/Iu8072bvYH9Ucn8MdJC0ZFIM1A9MdFvNVo3ziVYN80isdG0JpOTKVQ1zgFW1M2tHVbXzDOxU1FT9A22e1MRmVE1zLVQVZFjEx37zJPRDU910U9XDtdY89J5E9GdSDXMwtiz061GVU7NRTXN9tmz0RVHVUw5RZWRQWr3ToZTEalB1VFDVU7XepPRxjMQFT7Uzl21O7cMsToUDwU0N81tYTbUz10zFFEztxGp0xKjEBEhkBOVK1cNbhkqtYyJK7VRJlVOrg0k1hEmVxElFFEoGxRPzSu2G/gW+Hf4FXg0AZg+ID5KfnA+2n9APYpn+DwD4m0YVHh84H0IfPK9Wr3AfAMIZdq+Qr4qvvK/Or+Cv8q8ABL8GX0BfOk8sv0a/WL96vwCMvza/qL+yv8y/br/Iv/K/AAzPJs9IzxrPVM9Wz3DPis8ApM+2z2DP0s/sz/7P4M8K3wBE3xbfYN9a33zfjt+w38LfANTfnt/g3/LfDO8m3xjvKu9tS43zuUudc29MhZRtTZVTY04Nc6BP7YRtUN2DvFAVAzBR/YPbplF1cxtS9ZOOUrIFZFP9VCyEBlQN83i1VE2EVJ1zX1VFZFW65VRWDXOwVkD/8jq1V2Wzp3xkEVjd5FjW9ZPeWAWUWdVTHlmWZbP3WAX0WE2kVPQxCiRk8wx00JRvDnWub5BrAJZveGvmb9j/8m/8//b/IA+AMn9ED1YPaA96CQ6DtPSC1rT0QlfVU/7EdLpW1oVTd1Zlsze0BPdV2p3jrPTkcVXd4zhVrKUEBITFVNVTjvR0Vjb0BB5UDfPaU5VUJIRrbFO1UzTUVP5ShVPVx0SEkLxUWLRUFFJWZVPcUbVTpGyEbnSE2zhRjfMCUW3jyVAqtaOTlIROnFVQjfSshLVXlOTojOSATrWjE7VO5YRN5ZMoTT0ETKrFhEy1U/S0pJP8lC5tS3UDy0qd42xKFWSlSY3zohSXnnKvLJQRbUoN84pKdQMLS7VTAVS0r1afaJt+nYafmC+ynwC8L/af4C/yLwQ/Tq0WrR6vADivaq9sP04viD+CP7Q/xj8A2D/qP/w/Dk9A7zrvNE9GTwBgT3JPjE9O75hPqk/ET+ZPANBP8k8EXwZfQF8yX2Rfdl8AUF9iX5Rftk+4X6Jf5F/mXwDwXxJvLG8+bxhvUm90b4ZvANhfom+0b25vyG/ib9Rv/l+QKH8Cf0x3znNL3YYO8upBTPWEzBSzEPaDlORolIW2pORQUX2D4VGlFFLKNXPKvOQ+DIdmgiVUts0jmFRt4wlVbeOZNvR0CVZt43lWrRS8BNlXrPc+Ai1Y/YOWWFYN8wpZ3XRZHRMMRIRr3FiNI6E09GJY/eMbIFht4+lXxXSs/4aPAKD7jo+4/8r5xvXG//CPAp8ANA8mnzgPegk+n3gPUp8U91TWAxSUMGSU7awEmrQEtVe8BBesBNpVdeOfrVWtM2NVDfMq9OTxrVQdE6xUrTRUneM8tVRFIwQEpMxTHXOXtiwUXlO1AydTrTPjtVJ1k6tMFHRSjRM+bVIdcwdSdePPUbUD25dRFZNgUQUzHlHWPYPlUAUzrpQUd1BWjSNBUO10UK3kTx0T2zxPVfOxTrUDR05qVRRN3eRNdeMPTXUji6VMTaRMzZSMJxaSAG1LZZOdSmWTPUqNI9vhST2DlUm1A4dJFnUjxUkFM048JAMgvgMAdCcefT41bi12L5Avmr/ELwCuv8gvCj/0vwbNXi1GPSbPAFg/Ws9sz54/gM+Sz5zPHn8A2M/qz/zPDt8g3zLfRN82fwBQ32LfjN8Of3jfkt+039bfAKjf0t/8367fKO8671zvZu8ACO8a74zvru/A75Lv1O8G/wDg74rvHP8+/0j/8u9s/2b/AIj/sv+c/87/cP/C/wQPFg9QYP/i/ywPHhKcXAQ6hHS1JdykJbykJ0/VpFC2fbOFUN2z+FDNA4yFUdWj/1wUS6CuEzykW7VTZYPQJBREVKWjtm1UtYNCVUUjtFWFBDbElJdWPYMFV8XEZJRb3Vfds0hYPYPFNIRrGlmFBFk1wwFZFaRtWDXDkVgdI1NYvRQtWHXz11fNo8i8j+aFAJaPqIuWH7iD1o0Gn/AfGp8ABC8mL2Cfgp9ML24vgC+KIVS2k5yUYRwkIFwkzQSEC4lWzaNIBIQDgMZz1JStj/wEVFVdAxr8BNRa9JSc7ARmVCWEVL2TW/dT1aO/U82jiNwEU1BTRYTkBNRMpJ5UpLNnUqWUzAT4UbWEUWpdA4p8pEW8BA9R3bPb2FA1w6FQXQNqUNZlEzNQzaP4nHSIT1Z9swVPHaROtQMslHTbxU1dI11NxcPzTFq1BEyloyZM3bOo1LRtSHy05Uqlo4ZKtYNbIkrlk8pJtQRJZYOtkBy09Uk1xErVo+8BSv023rV2/U7Fbr+Av5K/AKRPxr/YvwrP7E/+TxBfQs8ANF+mzUZfaF96X1xPjl+YXwCqX9Rf5l/4XwpvHG8ub1gPAEpvZG9Ob2Bvim9ED5ZvuG8Aym/sbwZ/+G8ifzR/Pn8QfwByf1R/3m+of2J/tH/Gf5h/ANp/BI8WjyiPQo9Mj95/cI8Aio+cj16PgH+6j9yPzo/4j8AKnxyfNp9Qn0qZviK5S6zFBIQEZU3VRE4FNE/aFVMunDSjUIUTMlG2zaOoUV0jHVJdFFK2xVMDUxUTdVPdg+qqJKVURURUlURVxVPTWvQkRBQUtVbFUyPcFNuRV62j/FcVU35YkhW0WEUWFkNZrQRkFMNVWOUDhGSkRDQU9cQUC9JX7QPG/B8eJcYf2BsA3h/Qr+KvHC8OLwC/Kr+ML6A2v4gvcr+Ev5YCtxy0kGlXLTRctP3UJLpWlQO1dwwUN8S091U1M7xtVR2zgFWtc0dVRTOr/lQ1FFRFM47sBFbWBMQeVM0EU5VDsVNq1UN4PDQ07JT+UjUUWlQ0kMwEWFLdAyDUBFvrUV2js1FFM26ENNs4Ud0DAFG9I8lQ1sVTk1DVNFCtcydQakUz3rw0V6w06E7ltNVObRRO9TRNHbNATUbdg9pMhZamM8RUkxxU2y5LhbPLSrUDbErWhbMLSv0ESV2jg0kq3SOvNEQVHESKHNWElAFUXFe+XRZVdk2OTZZPqN8Awk/M39ZP8N8C7xTvXlUW5QBWXT5fWF+CX3zvhl+4X6LvALTv1u/o7/rvDP8e/zD/Wp8AVP9O/2D/cv+M/67/mP9KnwDM/+b/2P8CDywPDg/w/1oPAEQPbg+ID2oPtA+WD7gP4g8A9A/+DyAfGh80Hy4faB8SHwCUH6YfeB/CH0wf3h+AHxIvgPQfJi84L0ovxOfms2wk2m1LHUOqTJ3ToU2lo7WixMSgrDRIUOUz3GasxE5RhaSMxDlSXbOtrVQ0IFOVxFMNQwY1VL00VH2TCVX1FNy0a+xV1TRW9ZPPVi2jszxX9TRctC1YDUOWtmSk9FidsydZHUMatlSk6Filo7JYReRYLF3ETDTnV+UzzKyvnq8AqD+qocatxq/gP/I/HL8Ov0AQTzpPjL9eT3BPgk9XfZSpVzXULESALEQwhDTsary0qhSkZcy0J1a9k9voVRXTrFWd03FV2kXTKuxE8VRF07pUVkXjgVSds0cMVBEEVNPaU62U7JVTvZMoU6otQ/BUxLjMlIFkxEttUjXDFFIto9xRnbNbl1FF42FR9URRzeMt87QkvFCF04W8JaTEmxdQnZOmTyU0pJTObU5do2NOjcP5TV3Dq5BNRaRNTURMBcM+YUyFJvYVZlNk5LFKzeOrU0p1pEmdJEmds4dtSYXTxUldwzBKFeMbrkqd0yFLncTM72blAH7dht+Y37LfvN/Ob+jb5t8AAH8SfyzvRu8w75rpZu94fwCa78Tvpn2Wf9B/4n/0fwaPABiPKo88j06PAC9aL2yPjo8AYI+6j5yPpo/Yj+qP9I+WjwAgLyqfVJ9On2CfEp90n6afALCfwp/cn+6fCK8CrxyvLq8AEK9ar2Svfq9wr5qvrK+2rwCYn2Kv3K/+r/ivIr80v0a/bFizhkKLSxXTDExF05vqTI1j5U29xh4yD8ScV/Zi+KzEe8Au0uNR2rXEUkXTylIVcz5T2l3D0DTERFTtI7ZUaj1UVY3DmQzECVaNw8t5Vr3EVu1ETETdV2bto0dYTWRMNAdZTTbWxrIOWRVz3kQ0lFjWLVNTWM3EWB0z31cWVbPKV2VTxIw/rj/AMwCWzc7NBk3WPwhPIk8c3z5PgEhPiklW33jfit+c11aymqlXpWQ01CCMxNokxJjVVn0zV9REF8RE2lXWHTOPVe0jVuREHFVazbRUJTOsVMV0VI2zWzxUZVMEVB0zvzxUrYjstFBTVbMa5CTjNlxUq1LtI3ZS9VTctGv6Ub00UVWzilFlU9tUUSUzHFHNQ+VQbKVErFR3UC1TM1DdQ1v4T42zjE/dJE8VZNVOFVRObVRNZVN0TWqNVEy95EztIyZMvTS0pGc20gBcZJ1KbdM9sUo9Zr7jRGSQSW1USVYVc05KHTRK7aM3jGcA7q3ubYZvoG+6b7z/1m/gbwAafwQPFg8oC2Z9Tn+If2oPAHwPrn+YD8p/tA++D9AP+g8ADB8eHzAfYr9MHz4feB9iHwCcH4YfmB/CH9wfzh/wHxovABS/Fr8oL+IfVC9GL4AvQi8AlC++L3Avoi8EP/4vGD8KPwD0Ly4/QD9KP4w/nj+AP7I/ANw/zj/wPwJPFE8eT6g/Wj9oVE9WRW5SnHREOkxVZNVNVWROvcNivFQsUKI9c6GsVXznVvL/hOR0tVKdtFIlY3VTpbRTto2zXFQ109BUvcNCTVVlU7RV5VTc1JcsxE0hNNSQV23k1MRiTMTbx1iFUxpZJWMlWdbNUwNZNdRYvcOCWLY9c0FYRWMAWP2z1gVX/bPG9M/2xfbF3sWuXQDOX/jP8l8s3xbfGG86b5zfIE5vcG+Cb5Rv1tK3NFfewtNSV620ZGTNHMSJVto140jU1AdW3eO8VVotY4AcVEVVJQMOFFS11AzknPy0ZlRlYy2pVPVGpvKx9ER4TORDzVPd4wxTjVRk5J5SVh0jZ1KFUyBU5OvMtJuzUWVjfVHV5NRED6VR7fPYvEdmYl2k5CfaxLTezORxT5XzBU/aJVROjbMsTqXzwU0WLWNATcXUTOXk9OSTsGru8qjk9EiU9OVK/bNbhkqVYwtKFVRJdcNrg0lddElVQ/pJTQQGVPTvShWGTgXmDX7/kP8Aov+0j87/2I/q//yPDp8gnwA6D0SXPp1WD3Cfgp90j+4PALif6g/Mn76fAK8SrySvNq8AYE96T1yvZq94r1qvrK++rwCYr9qv7K/+r5CvGr8svz6/ANCvOk90v4a/mL+yv9S/zr8A4L/yvwTPTr8Qz1LPRM82zwBAz1rPlM++z4DPus/kz/7PAOjPGt803ybf4M9a33zX1mJTuUv9dvaDTVVTqqxE26JPXdNKUIVTwFDWvVMyUSWDpoR0HVJafVOR5NQhUyVUU9Vj1QkUdHwkdO0s5F9Vau2T0wx0RCxU0VbtdLVXXdOqrGQXWCWTfiZ0VOJYXVYeU1l1dHRUq7JYreNzfOQzXOT1ArxU0pRf/l2+Vb7ttl+o7wDy7yxvJm8g/0JvTP9Wb2D/QoL/V5XUjP82c9zkgtzkrUJ09P1WXdO65GR3WiRUN9xk6FUFg6wc5NtzVd1jOFVdc/5U2k1UVF1zjlTdY1hUtn1TEVQ9U9pTZVOjWkx0bFR0NlMNBFJNVNlSNVR0dEtS3UMUUqolk97cRKTURG+cdDhtUb1TAlGF88tQ7UOlhbx0TsRFzNTC1HRXrU8lk+5O9WROdQROtoVTkE31gyhNvVRMVu1jXEzdY/jklJfslC0znNTUSl3TWiwUU4DartNJjXOHSRXjr0kqBYRKPVOKLIVLrXTsnwB+j/CLno2+j8iP6o/0j/YfAAgvGi8sJ06fQCtWL0gvYi8AjC/mn4jPqi/UL+Yv+C8KPwAcPy4/aN+C30Q/Zj94P5I/AKQ/rj/AP3rf7D9O3xhPKk8ABE8+T9A/Sk9kT4ZPmE+iTwC8T85P2E9yTwRf9k8gX/JPADRfXl9wX4JfpF+eX7BfEl8A7F/mXwBvwl8MbzZvSG9ib6Qsb/ZjSwWGNgLqDIToiU3VBh6DT+0UvHXM1FJWfHTjUc0EUk1jynwETT5EdLNTZeQsdJg0BNsKVZ3zmVVNYwpWWoXze9T06lbtE1ic57Y28jBYBQOYWAXjDLZs5CtZzSMTWcXT4K1YzSOjWP1zZIR0JBVYnfPpPOTK3OcG/dbtAN7t1u22febvCI8K/yz/Tv+AWP+K/3SPho+Yj6qJ7lKn0rT0cUx1XITt1PSaVmqd81k8dBjU9NpVFeOrn1WlFFUF4ywc5PO2DOStVKUTdVSdYzyVVE0DBhwEzvTXHgJetVMFAygEdOVSHZRStk0DdlIdAz5SBQMI1mQE0FEddFHt02FRtiUjHlFF4+dQTRRQtu0TeFCtE0FQ/dRQ1kXjp0815E9d47VOlG0EvGVNBeRNvQS0ZK4NTEXjR0xV5OQXZhWu07ZcFEpKFePvSR0DnmxEF64SwUmlE0VKFQQBSh0WrhWeL4gfohmmr8gfAOIf3K8mLwC/Oik+JQ6/ILsAPi9Av3ovfL9+r5C/yi+0vwDuX+i/yr/8vx7PMM9Cz3xvAFbPeG+Cz4zPxl+oz8rP3M8Abs/AzwLfFN8m3+jPUt9c3wBm34Dfct+s38bf2N+y3wTvAKbfEO8i7zzvTu8o7/LfbO8Alu+g77LvxO/W7+Dv8u8U/4Ae/4jvUv9c/1b/aPP2kpyhS3WUrGT7APYDThUDJ41PjQMPUKUTswA2E1DWnWOMUa0TAXQEdFJsrWRsBFtT7QPQU4VzrUQ0lLZUDQRVVZO4mVX1BNyMCVcllMSE4dashEtYLaPKXHQcWbYdcylZZaMHWa0D1W1YNZOWWK0DVVilEwsVWAXj10R8G489hsZ9AO5/AI/6DwwfNo9Qj0IfVB+Apo94H4ofnB+uHd6DxIRhaiwUIGQUzSx0i1Y1pNo8BVadY8xVdaORVdY1k1ZVnWMcDCTWVLYFs55UZaNnVMXzL9YsJPdTVaRTLaOKU5rVZFMFsw5THSR0lJ629PRoUu0DMVIto/rFUdUEUd32DqPk9BFRavWEUO0Dodz0bFCNA601xJT5T3VzkMRkCLVP3YROdXMwTu2jyFVNtaRN1fRMHXRMfSRVTN2US4VzVAzE82yk25NKhXM0SlWT2ElWjQOVSdUkSe0D8UykLWc0pOpK3WND5Kf+vwCQr6KvtD/Gr9g/8q/8Pw5PACBPOr9ET1a/cL96TwzPnk8ACM+6T9RP5k/4T7JPDF8uXwBAX1JfjP+G/4Bfav+UX65fAMBf0l90X3Zf4F8SbzRvPm8AUG8yb2xvdm+Qb6pvzG/ebwCAb8pvFH/+byB/Mn9Ef2Z/AHh/Gn9Mf55/qF+6f9R/5n8AAI8KjySP9n9Aj1qPZI9+jdbGkrlLVZN4rPRoTdq9JE4to2pPJUMuULZ1M6NQ1QMyUVWTqLVRZRMdfCSRUr0zBS1TZaN3U/WT7EyVNCS17zQkXwQk0VUNBFbWdTOzVnWjISwUkFc29ZP8VwUDgFgVpIwEoSV8BHOQ1vOMBMWcBIdqnARHjAT11ATSVyUzAcTsD94Nzg3mDxAfAq8UrwBWHzivSq9cr2YfgK+Sr6Sv1K6lvvK37JSRrJRUV2ql8/78FLw8BHlW7TNrOFY9JFVlA7xVpfNZfjSVFCT8VIWUVHWjW41UvTNVVKXzHhQES+ZTHZOvBJfeg1MdtLVShZRSJUOOUs1zV21SBQMgUg0z6VHtk22xlCRsUc1zN1EFA1sAUQ0zyVA1NFD99DbM9CVQpfPeT3203CRb6E4lo4BOHVMT9CQzqE11NAQ02kythlaTaoSEmhRUNyQ01ErNdE1KjQMVSnWkZDSHZDTVp2Q0B0zEfXQ0A0sCHZNPLEfOfVZF5j2+P8DPANI/5M/uPwjfGt80T1ZFLt8AcE9iSYZPiN8iX5zfvt+w3wDK3/TfBu8Y7yrvPO9O75CPAIqPdO9Gj2Dvku/E74bv2O8Aou8E//bv8O86/0z/Xv9w/wCC/4z/jv+4/8r/3P+m//j/ABIPBA8uD0gPWg98D44PcA8Amg+kD74P6A/6D9QPDh8AH6AqH0QfXh84H3IfS3Uzg9lLZZRM1K5MxcOlTVZNI6pOjSOi5CRK1LXW3IRSUQ0jxqwkOlJsTbT0hCFTxcOVUw0zWwlU/cOYVBUkVTUE1VUl0+40JF5ElNFWZiXTPlf9tCSkMFhFM9uYWP3D+FgNMylZtg2THFl1o+1YxcO1bVjtE3ZYJTMkWK2jC+tXJdPOrJcWr8if2p8A7C++LxA/Kq80PyY/WD9yryB8P44/oD+yOaaDV020pJSpglwldDTt9KSo/KRnrVal4ydWxYPqDLSu1VXd1FXFgyoURPNU1sWDulT9I4EkJElUtj2TE1QNk9xT1YRTtl2TYFPlgyhTTTPwrVI1A7pSpRRSrTNLrVI1kxRSTURRxaOXVpS0YVEdRFElRFDlpLVQVcRQXZNQUP3DGLbERKdPDZM8T12T0Lb8tGhOdTP9TTWTlNa8hCxN7RRM7RNGTKitFqYV7oNLTTRKTTNgxUrdpEnFFFTHTsonShK9FEpFlDRUXdzfltUm1QCuz7hfyl/Uz/7PqFsm3yBvADJvRN9u3T7djt+Ib5pvjF8Azt+4b8pv5G8Gfxh/Kn88fwBOf2gfWn9kf4Z/mH+qf8R/AIYfuH/yfwSPFo8wj0KP5H8AJo+AH1qPlI+ej5iPyo/UjwD2j/CP4o8cnx6fSJ+Kj1yfAHafoJ+Cn7yfzp+4n+qfDK8ANp8YrzKvRK8er2Cvcq+Mp6Lus0vVtLQfNiNO1VPlQuS0aNwftiP0H04jU/VjZbMMJCUcJx5CClW9Q2l8NCdGU1a9Q+xWjaNrWldlI8jUJDFYJcTabLT6pCQrWU1THlkqfVPhjCSlnCRknCc+QgvpV71DzNwnFj9QM+YtANa9vr8Iz1I5Tj8oz2o/dD+ArjVmz4jPms+sz77NfnKnJVd9U3HcN066qvQ3DmJtKFS02lXNM59V1VQtVU1DLFV9U/EsR9YzbDxH7hIGVE1TzlN9c4uXU01TXmRPdk22oj4tUmUjCFJFw9CcT36zbLRPDmJ4UH1TQVAVJGDcT+5F9jP8R05CfE31Y8ETxBUcXy5ddkN0VEVKygVEST1DmVxXflLBSQR9tFTkqnxX1lXmb6Bfsl8FS31TYbzv3l/wW+5fAG8AEv80/0Ztpu2ubXZtdm+I/wCqb5zvlu/Q/+L55v8QDyIPADQPRg9YD4KvZA9mD1iveg8ArA/GD9gP6g8EH/YPuA8yHwAkHz4fcB9SH4wflh+oH7ofAOQfXh/4HwovJC/uH0AvSi8AZC92L4AvGi+kL74v0C+qLwDsL94vGD8CP0Q/Tj9gP0o/2HQ/NjW+wotLvUMMTLQFRMSkJfzUJ08Fsw83UED2+LGFUHW05KRtbqRE4VEl81hSJfO16IREW1xE0FOls0RaTNS2TNQmVV3kVTUzKwpWXdRW5TMF3Md+wtvdVyXzSFhFw7BYai20WW1UWU1jAVm1tG1YTWORWIXTU1gV5G1YBbPfVzUzylf1pAD0v/a9xkXGT+C75r0eXzBfABrPTF9mX2DPcs+UX77PwF8oylFus9zEYVxUIGRFDNSrmlZF01kEZAkM1MrWFNSPVS1DVjS0HFW2pbPkVA3jrFQFBFS2BbMvVOXT91MFs7+tU31DilPtpFM1Mxq2FLTjUq1TrVLVw2e2nNQwUn1D+lH1tFFaxdOM9KRUUQ3jHKTUa+dQVfOh7DRqUIXTrTPc1PlPrWRP7VRP1uUztU7FU0vUpMVNWs3kTdXD90zlM5XENMsqTOXTx+TnNuIDSzJlZEp15gayz0mtZGR31m7S2El9Q0pUdMtKAG1ERPceHVb1ru/g78rv7O8A9n8o/xqPLI8+j0j/WvFmjwB4j4qPpP+uj8D/Cg/kj/aPAAifGp8snz6fUJ+KP2Sfdp8AiJ+aP6yfpp/An7qf9J8WrwAArzKv1J9OrwivQq+Er46vAIivoq+0r86vyK/ir/yvHr8AOL9Cv1y/Xr9wvyq/pL+WvwCQv9q/5L/+vxDPIs/svy7PoIC/es+Mz57PUMiaVMQ6WUwVdjbiY04tQ2bs1NkszGfGchVRVcOKUbYdY/9RTYOOUtWDA1VT5TN1dGTqZNVUndRtVPXTQFVtY7JVjdS1VnVEVk2DHlcN44xtV+Uz9VdNg15Y5TPbxVjl0xdZ9dMgWaoddFht5FhtY4KcREG2rEQDWE1D11ctQ8YABF/eT/hP+t9EXw5fQF9SXwB8X2bvgF/KX5zvhu/A6w5iq7lXhUO3VOSQBORSmVfdNLTkzVa1NExEN21WdXP4VeXDvFVV41uAVU1DR1VNgw40ZFvUVE2DnlR1c1g81KsgVA1EU11DsXRkerZ8ZENT5cMMUy1D1qKUZJAMRAtAbmIiFETrbVHVw7NRteN9UeUzrUUE1A9RDWPJ9MSVbVC1411QTUMnUG1ja+JPpYRPDYMIT91UrU61YxROrWOs1MRDrU1Vw9pMdXN4JHQVWUwVBLQ0S0tddEqlhJZUBBFKdXO4ZHf2Mp5NSaWD8UkNhFR0C0wEAU+Uf76Ftn/If9p/5A/+fwAIj1KJFh84H0ofXI++haaPAIgfehl+H8CPWpnGH+gf+h8ADC8eLzAvQi+sz04vaC+KLwB8L34vsC/KL9Qv7i/oL6rPAAQ/Bj9APxo/TD92P2g/qj8AnD/OP8A/4j/0PwZPKE8STwBETzZPQE9iT4RPjj+gT7JPAMxPbk/QT/JPDF8mXxhf6k9AbF9mX3hfSl+cVy7S3lwU265M5QOlTd3Dpk5WbWOiTwV0UD3TwOz0szJRxdT8xDpSBdOvbVKtEyFTjSOXU+Vj2wlU5cN8VAXT71SsnVQc9OxV3fRWTQRWtuXDPFeNI6dX3RMTrVidY3pY3cP2fNQlmVk1BJTU51hV1KzUcRKs1DF81HPVzuzf1m/g3wDSbwx/Lu8wf0J/TO9273h/gIp/tO+uf8B/0nlm8yR0gbYUdEJXLdP+Vp1TqtVWhdNnDPQnFPToVVoVBFXNw3FVZQM4TNRb/lR9Y7pU7XRUzfO1SUyEEUSE2lPVw6O2fPRsUw0DNFNlc/DWlPS4UtXDg6T0S1LaDQRS5cPcUQ0DpFG2LdNuUX1jKlHdE/O1UG0DvNT0hVAt0061UC0TGOz0wk+NI1dlT8VkTtXG1uL5TfVTW5BNLRMoTfVkTOXDrVwsBPhLJfRLzfMZ1tQUt0r9hEqdU/pJVoXTp0mVhEkVZEn1U9swSn1jqkqlcx1LAE303B+uD8AP2g/kn/YPCK8AMhkWr1gfSq+cH2Ydbh+wHwCSr7Svpp/Ar9KvpF/mr5AvADK/RL9Wv2i/er+Mv55foL8Asl+sv76/2L/KvwTP7r8YzwBCz0zPLs+Qv1rPhM+Gz6DPALrP9M/uzwDfEt8s38bPSN8Act9U32bfkN+i37zfrt/Y3wAC7xTvJu847+rfRO9e72jvAFrvnO+O5UaVxl/YX/LxNqOK5ITe7PRSBG8WZR4CIzZ09LNT7ZMlVCVkRIStCiSEfFVNo+5U9F4tVt2T0VaV9FcN9GR02zBYZQOYWDWj+Fi2zfMpWU1jHFmlc+1VWN3kWA0DZLT0JJT0AenEb059Dn8gf+r5Jn8oDwA6D5x/Rg+Yf6J/lA+mD7ADCI4P0AtWgrlsZy6DfPXEBLHtBI8WjTeSn1Uds2NJVcWELITxRIf+UoJUj7Lmgs4kZ+aCXlOF8yhohI+WjY7CBxRkz1Ftk4uXUa2jYcSP1o3mckEVUC1kUN1UT2VkBJ8WlbaP4pRNPWMPTa30TML1dEzN5kafWJvukuVJtlWDmUlN84xJ7ZPFZUnNAyuMl+ZyIUtVZAAcv7afyJ/an+wv/p8QPzKvADQ/Rj9YP3qvfD+mr6Cvoj8ArC/2r+A/ks8MTx5PME8SvwA8T5bvkO96T5xPlk/AT7JPALTv5k/4T4LvzE8uX0BfWl8AJF92X4Bfkl+sX65f0F+aXwAEb05fEG8qbzxvRm8gb2pvAIRvhm+Yb7pvzG/Wb+Bv+m8AFH8Wfzh/An9Uf2Z/8G+Kf2ykf84Ci0tN8wxMbZPb50xl8+FNbZMnT8AtJNyHjvPkhMOAJvLjUdpt9FKNc8pSTfNcU9Ydk9BTPSRUfYO0VNqFFFXNA5tVxQMNVlbFA31W9RRX9SN19AS14cQETaz0tVjlgw7VWY0kWVVDE6SE01jeDfOWWED2+IFVWAKlhFh9hiaD9Pc+D+j/Gg8A3I8mn2gPYglWD1ifep/ED0DGD7Cfwp/Un96VTvKc9ARVYWyUIKSU3QwUmhQU1Vds9BgMFMosFI9V2nXzVkz0HFW98+RU1qWTrVR1hFRN8zxUtr0T91O1E79TPROK1jyEUlONcxos9ONS2lWkUnXzdlK1MzFSZj0T+lHt9BT0ilG982tUUV0zHrwU51Ad9K1QjXNqUCXzM/QU+dVPfSRPJfRPvYO1TtKlFE7lduYjTY1z+ky2vYOVTF0zLkzdk8u0JDcWEgf8JKVKNYMwlUqthEk1g5B8J4by2K1JPRNKSr0Tx3S0MwAkNz5PwC/SL+S/9r8IPyo/ACTPPs9oP4o5Xs3Gvb4/oM8Ass/Ez8ZP6M/6zwzfHt/wPwAq31TfZt943zJ/jN+e37DfAMLf1N/m37B/qn8U7y7vQO8AUu8c74bvmO8i77Tvxu9Y7wB67/Tv/u/w7yL/RP9W/xj/ACr/fP9m/6D/iv/E/97/AA8AEg8kDzYP8P9KD1wPfg+QD9BqD7QPzvUGIpykBDpMVv2zJU01xE79E2YEJFssULUzoVB90xfEp9r2cv/MpHRSPdMDU7a9g3VTNcPoUy2EVGZtk9BUPSRMpLRV5QTNVg2zs1adJGyUkFdstaT8hGJYzRPKWAUjyxxZ7XRZBYTMhMFYqiUjhLwURMSEA7SE1gVX/RPGPJ9ulQ6V/h8QLwASmQ6dPi9An2qfdC+On6CfIOKfvC+eL8grHqK3fBeGo1lX9XTcJM1WzXRWlbS2JDT6Vf0DvFU1g4CtVX3TR1VNww5MpNStVE3DnlT1BFQ1gyCpVD0WzsKzjKR6lKRDVVNNNFPVFFKVg54khFtaUoWjIlLFI+sUhLOzUWWE3KRHUf2TEVrEpNr8dJVQ3SNdBIRrKFCFo+IUtHVPfaOrCk8VpE5ttE4tg6xW7ARITRWETGWETG2DmxlMNYOwS82kPNTzNUptg3lsRBlKtRSEt7ZugplJdaPvSTXEShZ9o+pKdaNPVMd+3W7NANa/6E8KzwxfHs9QyyZfWM8Acslez4BfasnGz7Bfwl883wA23d5fCG8abyxvPm9Qb2JvAHRv1v+oD9L/xA+Gb8Bv0m8A9G++D/hvAn8sf1Z/aH9SfwCMfz5/iH+6f8x/1n/ofwKPAByPNo+gfzKPTI9uj1iPio8AnI/Gj3iP0o/kj/aPCJ8ynwBEn66PKJ8in3yfTp9gn6Kf1Uv9o7lsVK7kBKVNWqWjpvQEpk8dtFBts5vAUE2jNFH1lMSkOtVS5aRSDbRTpXOXU7b9owlUfaN6VN0j7alULbRMNO5MNF50FNFtVk3DPle1k6pX9UNbFVhNw35YBURYxSNbK1mlMx5ZVaRY9UO1tdQUdrykNViNs/gWjBTSV1UzxFQv9h1WEgHCDLcGve6vOL9Kv4wvZi8AaL+SL9Qvxi/Iv9q/7Lcuo9qMFIKMFEJXpTP+VjaFQ7xW9SNnVv00LDRb6lWlM65V/VRV3ZOtOTzE/lT1I8dUFIJtVN2TSVTNQxFU/QNb3FM1o6NT/QNsnDRTNlMVxKw0ujSkg7w0G0tSVTMUUn3EHKcuoltvUU1TOFFlRFAdxK1QNROFUKUzTvw0GLVQ3RRPpXNXT2WkTmztBray/U3Vo5hNhUNtLPSUxkx9s2BM/QNt/LSUmku1sx1LfbTVSk3UShXESU2jqklYrcSE10YSDErtlEpl1gD2M/xfxk3eT+jf+t8EXx7vAFBfQu9U725d9l12XfZVlu8AoF/C79Tv7l/A3/Lppn8I/wAa/0z/Xv9w/4L/xJ+2nyCPAJL/xP/G/6D/6v8kDx4P+P8A8v9ED1YPeA+SD4QPpg/YDwDqD/wPXg8YH9IPLB9GHygfAMoPdB+OH4Afqh+8H8YfcB8A2h8ELx4vMC9CL2Qvdi+IL2AKL5Qv/h/AA36ygEulMyveS4XUTN0zofSXtjLLok81RFDlNlZCUFFq5aRRTcRStbOtUn2zNSB8NJOcNAZUPaRcxMsHVZ0kVTXG5rJbVlq1s800xDpXvQOnhKS1KsSklsSk9lglwyetWU2jGlnls+ucpLK1WDWjc5ykIljdk+kFV4VDzOSvfrUOvQ6/CLMA/q1Ov0hPWk90v46/kE+iT6Dsv7ZP2E/qSd6TV3WjsTQEx35CMPy071aFpCTHkr4CJzTHPtKsRMeOwixVVXWj8UykunTEgWzPbH7N/sJeU9WjKFN9Q4vwUjXjuKzPvs2uMpctUaXjYVFNoyrkz/bPbAjTrjKnT31DQE8NoyPQTiXELNefIpQ835bCC0ZMnaRLtVRk33bfiNPWrjKHSXWjwZRkJ0oK7SRKdaMhtN/u7W7l3t8A8G8CfxTvLu9w6zZ/WH+S6QB2f4h7ru2mf7jvyn/Mb74PAACPEo8kjy7/8H9aj2yPfo8AqC+iL6SPri/AL9qP5I/mjwD4jxqfLJ8+n1Cfap90nw6fAKifop+8n9afyJ/6nwyvFq8AKK/qn0yvdq9Yr2qvjK+OrwCgr+Kv9K/Orwi/2q8svz6/APivcr9cv4a/mL8qv7S/5kJri0ud1Ewlw+dMDXNr5U2tNE/NQw1QTYOrg1CFk/f0VGzcVOG2JDRUUoUzylJ1U1m1U+U0Uw1DQlTtM7RNVJXDJlXVVGzEByxUq3dWTYMDBFRxzETdtVcNNFht465YhTMKrVl1UylZnWMRvMTR2Vg9ZMw0U1hNgxNYFh1T31c108gcT/7NDk8AIEsW1S5NNk9Y33JPrE+O34Cg39JJzk/Q3+Lf9N/uspzKBFRhfNQglMUkVJpWskXEVg1kJFTKVR1Tj7VVZcNWRFQcVe0z5LaEVKxUDXN1VO2zPFZcNPdTHVO/nFSIVMQrUlO1sxpENOM0N2bCtXY8NDA8xPpRFdRRqrWzijTFUT1zHtRU57VQHVOvFDRqUI1TM61QdVP5T+2zjBxkIK1PlXOxTr1UTp1j4bVNFeRNtbP6TP1TlYlM5VT0tMcsd14zFHSlbUr10ytKTYPTSR0z2ZCU955S2EkNc0VKKmX0SmXES51TWEx/Rn0A5v/oa+7/GA/S/9z/Ng9wewDWbT4F1n2+f6gPug/MD06PAPAPQo8EH94PAB9KH1wfbh8AgB8av5Qfhh+oH6K/zB/mHwDIvxIvJC82LwAvUi90L2YvAHgvoi+0L8Yv0C/iL/Qvji8AED8qPzw/Bj9gP4I/nD+WPwCoP7o/5D/GP9g/Ck8sTx4/AChPIk9sTz5PgE+qT4xPtk9skEOGUpxLBWM+TE0DqyhNTQRO5VNqHGQwIvxUpQxl3OdeUgG85w5ykwVTfcSk5OqUVXxU0dlUVcRU5LZVRUMnVmr9U7WExCMs1JFXzVNr/Fddw2SsxMpYzVOxHLTHTvPUxMNYRUOHZtRUR1hFVNRU11dNZAA03z7dHt9Q30LZXt9o36rZAG7faG+ab8Tfvm22b+Bv8mm2tsK5VwUDtVc9A45WHGRSV+XDD9RkzTTkq4lWpfNIPHT4XOS8tVWV84B8VEdVPQMO1mTk1FQ9A55kxGZUto3DIVRNA+hTjcOx2qTkeqzkQ1Nt4wxTtmXD1lJdU55STQNYbVIV0yJS7WPrUdXDa7NR1WN99ORHUSV0bVFNA9hQBQOVUNVjbV0cxCdQFdPiT1XzW3VPTQMITy3kTpXz2zBOTcOsTdXDQ03WjWPgTKXzeFT0FUzalfOw5LRLS+XD70qqRURKZYRK1WRJBcOHbUm1w5lJnQPxSSXELUpd8+pK5cNPfAdGTQCeBf799o0W4/yPBg8wn1IJAE4PYJ9yn4QPdg2eD7ifkg8AzJ8uH0hPEq8krzavSK9arwBsr/afcK+aT7Svbk+or9qvAOyvrq8Ivxq/LL8+v1i/Yr8AfL+Ov6C/sr+8v86/4L/yvwAEzx7PEM86z1TPRs9wz3rPAJzPhs+4z6Kv1M/2zwjfGt8ANN8u31DfWt9k347fiN9y37C038bdBnOElK5MffRNtr3zpk4dY6JPNfRQ2pXzwByEMlGl86hRan3kUv3kUt2TIVMFhG1TvVMJVO1DfFR9hNqEdGFkdO5VjWNgVrZF89FWjWNAV6XTqrYMdBVYPQN+WB2EWFqF9FldUx5Z1WPt5FSztVg9VORUNVhV8/UCHGTS/F8G/5BjJm1GbUZvAFD/Yv+Mb45vmP+yb8xvtv+g4P/y/wR3RuMUZIEcZEKtV11T/lZNdFadg2exVn1WvoNMdKxVDZNxrVW9UzlVLQRUnYPHtmRUgVS9U0lUTYMTrVQNU9pTTYOjrHRsarR0NlxU/sR0uFJNg22D1HRLUqVTFFKdU9PcUQ3k9HRv/HQ4UWaNo/NQTXQEhIVQXVO1ThSEFxyEwk/lw1fVT33kTj0ETtXz/U22pVOUTU1zLE0dZEyyheRMnVR8pJdL1fMdNszUukql01pKLQSchNGnnIdG47SEDLyEqkoKhXRLNeNYjK+ene6PCJsADp8onzIvRC9+n2gvei+knwCmn9ibvi/gn+Iv1B+Orwg/AOrPHD82P2A/cj+EP67fyN8Aot+8P84/uD+yPxRPDk8ATwD6P1RPRk84T3pPjE+mT3BPAGJP5E/WT/hPCl8UXyZf6E8AOl98X45fUF8aT6xfnl+wXwDaX+xfDm/IX/pfPG9Wb0hvgApvhG92b6hvom/UZ47ygCVLFRPe/NeO4qEM71YjahQU3hyEUjTkyFG1Y1E6RO9W5SaCJYx0mIQEZQlUBHx856YiXlZNc1vPVqUjPlfVA8SM9NswWDXjmFi1U/dYll3jKVltExzM5ybystVY1QNk5HQkxHTpVwKlI86kdzb/SPMm9SaPAP8AQvlG/2iPev+E/6b/sI/S/5DUj+aP+I8KD1ddBFSEMYYUBO9WneQ8D04N9iJjVVVtEyxcBPGUBLp8D5rWIhFk5NxTdRS0BF4tUzXjKFOdg/C8D84N2pZzUaUTl1HVI2FRQpUDKvwPZnITGF7jUJ0ULU9tEzxPJePQPB9OHYq+E0wlBEz9ZvZlXuIZrIQftmL6SRUTnrQUjI1JFSPBSb3kvB/Ogl0AjCfeH/AfAi8Evx4vSC9KvwCML16/kC+iKe6tri/QL/IvAOS/9i/oq04/KM9CPzzPRs8AWM+Cz5TPps84b7LP3M/WbwCQb9Jv/M8m3xjfSt9c327fABDfOt+M34bf0N/K3+zftt8A+N8K7yzvNu8g70rvdO+O7wCA76rvvO/W78jv8u8U/67fACj/+u9M/17/cP+K/5T/pv+0uP+S/0v9g4tLtRRMtqUT50w1s+VNpRMnrU/Ngw1QbcODHBT32gQUbPSU4VE1s1VStpUDylIlo1lTBRPMtVNtpFTVA7RU5QMmaVXtlIQEB0SUd1Ztw20DHJRvV8Xz2lc186tHWAV0WI0EWR0EWWoVsxHUBNHkdJRYzZNbU1htwxNYTXPfrAQByqR8g4g+hQaFLo0uHXaPAGAfch+Uj76PqB+6H8yP3h9Q8B8CLxQnXqKcJJRhlBTVINQU3TyUmkSUV1badbMYPJTKVU1zj1VaFXNWXJQcVQWD5JyU26xUNbN1VF2TPFS2lQP3U01zv1NVk4q2bARSU8XzGlNtw+M21JSrUhVzdlKtdFQEq/pRTRRRraRRBYNUtVGtsx7slOdQTXRQ1sXzalDNkzMkpPlPqq2kTzUkT82zsUSkR61OFbPhTdWkTb10TFbNs5FM/ZRMFXPGNLdazpIDFLShSh0ESpV0pUk9o5CsN56TSVWTSi1KDSPLSm3DM1S3Fs0AzrX+rwi/Gr9Uvz5PWL+CvwB0T4ZPsLuWvba/yL/6v+xPAG7PEM8KzwxfRl8wX1JffF8Azv/o/8r/rF/GX9hf4l/8XwAObyBvMm9Mb0Zv4P96b2xvAI5viG/Cb8xvzm/4bxJ/LH8A5m8wfzp/ZH9Gf4B/Gn+sfwCmf9B/4n+8fwaP+H/yf0yPAEaPYI9yj4SPlo8gj7KPxI9U1o02opzchDoUBCUcBLRLoNYiZjSkLFDVQ6FtUC1DFVHdg4pRFTOt/+wkclKdBFMVo3W1U11D6GQEXFTllFRaPaNAfCS0VRWUVkU0uVY1JrZCjldA10FR2/hXPaNgWBWjxVjWVQMaWRWUWQ0T9Fha1RRYPaOAWNVDQeyUGwBY1SPWV300TB82HRAur0CvUhHWQsGUF16tdq8AiK+aH6yvvq/QHxIv9K8Gv0QQs5YCt6yXtiOkBA/cpGvNVv30VrWTSFblJG1VvTO8VZ2jgFW1BLVVtUMOfCTUVLVDnl58BGZUQB8uQlRtlmqWMrFslHjEJENTvTNrDFMFpFKds55SXUNrWFKtMyDMJOtR7QNbs1Hdo31RZZNFTJRrD1FdQ9g8lJVQXTTWNAQnUJ2z3kQ0cU+2LUMFT6Vjl04lIyxtTl1DqE3tA0NNrQQ1TN2TdGw0EUxdxFREm0hLVQPqStVEnMQRbUq1k7hJlQOHSdW0rUllk/VJPQRKtUPuAqQ0T5RHHl22RVZNFk8ITwAqT0TfVk+QT3rfjN+WT6hLAL5P2E/S3/TfHl9gX6pvPO8AJu9I71rvhO+W76jv8o+07wDO7/Dv2u8M/x7/CP/K71z/AC7/cP8q/4T/Tv+w/1KP1P8A7v/I//r/JA82D1APSg9sDwB+D4gPWg+kDx4PwA/SD/QPAA4fAB8yH0QfVh+gD3IfjB/Alh/AH9IfpB/mHS4yuUtsdcY+0qVNrSOqTu0j26JPpRNKUK0zwFDW7SMyUbWTqPy0HVK23aOtUu3TIVMdxFO2LTMJVL0zfFTdo+3WfJRfVXXj03y0Xla2HdPRVrVDPlddxFcqPZRYfSRYVTRY1ZYukmscWYUkWC0jslhlw9Vz9CQzxJT1TKTSVwLdk8SUr0avUK9ioU4/cK8Acj+EP86tlj+4P+Kv3D/uP1AATxJJDiM8tK+sNICsNNtAVzXD/lalE7pWZh2Td1YtxFS06FXNw22slCRzVbWTOFVFRLVUHZPHnLSOVA0jSVlUfcR8JNxTZcOjxLRbbFPdkzRTRURSjUTaZCSB7LRLUt2TFFKqrURR3ZOkTJRvFMQ4VVH9lFHNw7wcxIU0xNVOLMQXRCTCTMRXT2ptlE5ttE4NI/lNPSNbkE1l0yhNVaRMZbNTXEy1lHTkk3TkM2zkS7dKRVRKxcYekqe0x2wuQ8zEDErNk4pKHdMDIUslxHTv9s8Q2xbdHt8AON9a31xvnt+Ab5Jv7N+23wDIb8LftG8G73jvcukWf0B/AFJ/ZH9u73B/mn+sf75/0H8Ash/kf/Z/CI/6HyyPFo9QjwAyj3SPbo+Ij+IfnI/Oj7iPAOqP/I/ef+CPGp9Mn06fcJ8AKp+Un6afuJ/Cj+yf/p+InwDKnwyvLq9Ar1KvZK92rxivwAqvxK/Wr6iv6qlmwoNLEs1UTJXEHCTlbFRTUCazUkxUaDTFPCRQ9LTjFMQM47CWwspSrSSst9YjpLRtmKxEDFUNQ5tVzTOrDVb9tFbNw+xMRFq1V4VTyFw0MViFo5ptWDXDDlkNQytZhXPbE1k9I+BYhXOjWNoVM2TsJCJYDSPpVwKFo8o8N4Y/sDNmPWY1Rj0AJs9wz7I5rj+gz7LPzD/Gz8AQT9rJ7s8gSw7VLpKnVzSFdJTEMATU7VaFtFRE1VdcRBdU1NictJ1VbC1kfEQoVS1D71QlJG1ULWNxVIWjOlQtI8sCVBWzzGwnFrJcU7atUyVT/WPhUg0jqW1SLSNyUhWzPFJFY20FXCTNUa1TlVGVw2tgUYWjGgTk5VBdJLY0VHdQLUM/ULVTB6hEJDMgfkNPBWOuNLRFrU6FU9hNFSRNDdMLtnRUokyVQz5MhaPabORXlsIAS4VTmEoF06s9Sq1ESQXkSQ20SVYtY8FJXeRKjURKlVYARmXuXwBvEm8k/zb/SG9a/wCcb27/kP+ibwT/3m/4bwp/APz/Ln94fxoPLA8un2gPeg8AjA+eD7APwg/0r/av6A/6DwAcH94PCB9CH1QfXh9wH3ofAIwfrh/AH8of7B/eHxgvKi8A/B82L0gvYi90L5YveC+KLwDML/YfoB/yL9QvFj8oPwo/ADQ/Vj9AP2o/lD+mP7g/yj+o1D/mPY6ynAREOiS0JbVNfbROtVMnT520UFpVA4M0VPdQ5TOKBFRT/1Hl1pYS59zUWcTUrLvQFlJAVP1DtKzUQlVVjURVfbRWvdRWrVPTBVed1ATU3TTUR1i2rVPFWLVTF1l9tFm2VbMDWS1Tzljl85H1WFWzU/xEEVhAZhYWUdZXFVPGHM+WxSZVAD5fUFsuz2DDXs+Az5LJls8AuF/KX/zP9s/YXxLfJG/Os2q8RGGsVCAMZM1WDcOriVZl40hcZAm0tMq2jNSPVRVTVlUVsxy2nETUVA3znlQVU2ZtVA1jLVRd0/dTNePbv1Nl44hTfeNSU6qNtFMVVFKF455sRGcpUkXUZLT6ZETCFORbQGrO0kVcRA9ctNhQ5fNtoVREalBVszNQDcNb+U8Vs4xP9dRPlRNrl04Vsyw0tMVNleTVTU1ETP1ETBVTJkxahfOoZPRISx20ShVTLYbc5CdKZbRJTXS851rO0vXEdGxKjdRKXeQAZPdWDQ7/QP9S8X7TJI9G/wBg/2r/DI+e/6CPyv+sh979ANb/6P8CnxSfTg+YHzKfXJ8ATp9on5KfpJ/uP+g/wp/cnwDOP/Cf+j8krxavIK9Sr3yvAEaviK86r7yvpq+Yr+qv9K8A/q8wv/qvVL9Gv2i/er8cvwCGv5i/gq+8v8a/8L8KzxzPAK6/KM9Sz3TPRs9Az3rPnM9ghs+wz9rPBN/e0rlLbeRWJERlTY2ETqVzalTktS48dKNE5DJRZeOoTVENYx1S/UT01VM1Q2131GTsU4XjXlTldLaU1F9VzePRVYVEVmb1g7FWTWYOgo5XZePb+Felc3pYhUPgWNpNUyL0RB5ZbeP0WKwNZOTUglht40TURPUiXFTSHF8u7b/CxETnLu8AYOt2X4hfku+sX7btru/Y70AKb/zv9u8g/yrxNkK3zOStkFxUUlft0/50ZLrVVn3UVo2DOGRk+FU21WO8Vc3jgFXNRKzU2wBVNUPHVO3TjlTaXdNYpPQeVI2D6FO2vUOxU42DeFMl0zRmjNT+Up309GSQUo2D21hShUMgUiXz61G2BVOzUe3TblHdsze2ZEQCUV1jyVCtRFCsdXRMRCdQ7dPeXHRX1U+99E6F9E59kxNO2pV0Tc3jQE29w9pMaCXWztN8lJOshC5LHXNrz0r1hEp9QwxKXdNbuEk1Q4dJHXOvxHSswwC+copK7URLfQRLAHV0jI9mjxiPWolWj1Afko8AXB+mj7CP6o+kHxafIJvOHwAgn3qZfp8YLyovVC9GL2AvAHIvnC/Gz8DP0i/kL/YvwC8AEj8kP+7PMD8CP1w/Rj9wPwCSP6w/tj/QP6I/BE/WPxBPABpPRE9OTyhPQk+MT35PWE8Aqk/MT85P8E+yTwxfDl84XwBSX2RfRl94X8JPnF+2X8BfkNJf7F+mVYbzS00EnBSuwizU5TTUYwA2Y1wEaFBWTXPcUP3zUFzUyAx0WzpSpVPKUg2DPsT32s5yJbz0mFRFcwlVrKVUfPTsVUVzeWz06LFWVQRE5xbyLVgl45Za3GT2FOQlWYXTDPRkq9xYNYOhBORi5NVYFkVz6VdNc8xM7zZ/QOsAPn9of3JxzuV+75h/0u/E70Cuf/DvEvnufxj/Io9XHdStV2Uzp1el03HUdDCqJHTsXPSqZPRnbPQYtlz02lWV059VjSNjtVXlAyqMhPNU5QO6bVT1E4FUvQM8VCXTrQS0hMxTZTOXjNVT1l3TKFPVc/B0ZLpStiXjdlLt0z5SZTMHtVKtBFF905dR9RNhVVGVhFGdhFAtZFDN9K1QpdNBUJ1kUCXjpm1PrWM8T/3z0E7tA9tjTqXT4U1d03hNtpXTD03lA6pMbXNCsUwlZh5lHtIZSwV0SlYVgz1KdZRJHdOZzAfWptLBSSWDK+QEqkqAHQREF34vQCN2HS4dptJhACyvLh9YH3KvnB+Wr6AfwhkA7h3Wre4fAC8Kvxy/Di8wvwBqP2S/dr8Irzq/jL+uX6hfAOK/1L/2v+i/Cs8UzxbPUM8AYs90zz7PmM+Kz7TPps/gzwDyz8TP/s8Q3yLfRN9G33DfACrPXN+m35Dfwt/c387f+N8A8t8k7y7vQO9S72zvZu/Yz4CC77Tvxu+Y7+Lv9O8mgotZS70ENGQlTTX0Tm2DaydPFYMNNASFUAXzMfpMBBsA9qLhUfWGltLV5wQEW9SEztT0RFRqVZO2nPQmtGSZVTX0tsRkl1btYwVXrbRXtg2T31eFo0hY1XOwrVjlAwpZRfRZxfRZ1q2z01i9g5TsZFVYGl2jFQR04Vd1ZHx/1nUAbn9YC459jnWOf5AP0n+sDwDGD9gPCo8sjw4d/g8wHzoRqgbymkyEYbwEICQU3a1WHXOJVn2TSGwUCdpkhMqEhI9V5WNWVbZVYxxVbZPjVK1jnLac9GZUDZMvVG2D921TDZO/U5WDilNdZK1TBfMaU+Vj1vyEntYElGdSVYRShaP4UWxVBGxkilG9g1RRhZStUYWj2FD1o6Fc9GptUG2TM1B9k/hPVWOrjE9dFE/NhE5VYyy2RGTFTSUTXU2dhEym9aORTKX0lJTCfKRIbUuVg+pK5WOGSkX0luyUykllk5DUJ/5jSRr1pEoNk+9KrSaGpZbdAB6vMK9CoT6vUD9ir3Q/hq8AmD+qP8Svrq/gr/KvBE8WTwBIv0K/PE+W31hPak+UT6ZPALhPyk/cT+5PAF+K7xRfzu8AQF9SX1xfbl8oX4pfnF+uXwDAX9Jf3F92X6jvMm8cb1ZvAEhvam98b45vsG/yX7xvzm8AoG+6bxx/9m84fwp/ZH/ubwBwf4J/pH+uf2h/wn/kf+Z/bKh7zpK5Sw2Tb0xVFGlNbZaWkmJclCxQvQO1oFT0FXT0plHlIxxtUrUzjlJ9QwNT/fNbdVONM+hTxYNcvBTNz7wUX1VllLSEQFam/TOxVl0WfoNXVSRXtmWTYFhlk+BYVQMibVll8x5ZDQP0WCUUmuyEgOT0QFiFhOT00AVXDQPEXA+GBVYPYJ9CnwCkD5afqJ+yD+QP3p/oDxofUPyfHh84G/byt8yUkHSUtVLU9A8sBLpW9fN3tVaNMzh0pPdV5SO8bVXNk4BV9VNHVbUzWw5V/fPFVGXzjpz0m1ZU1SMgVJWGVhKx1uQUelN9Q0OM9P5SavXzxwQkkAwkWFLFpLaE9OtRpROzUTWjfW1R9VM3UdUjAFE1E1vLUH1Dk1CFJFD1U60nZPTeT/00T5WETtqVpE59QxNOjTOoTVodlE2Vc9pMDQN0lCTTEUxFtNQ0LiT0y0q07SYu80p1E7hJ9fOHlUltk6LsJBG8JzYSCwFLJSTUNw4/ID8yPzTPVs8AaD96z9Q/ns+wz8LP/D/WzwAoT/o/HN9+T3hPQk8830bfAHDfmt+s377foH+af/TfFo8A6N/6fzzvJu8Q70rvfO9O7wCY73LvvO/O7+Dv8u8E/xb/ACj/qu9M/zb/MP+C/5T/Vv8AqP9i/9z/zv8QD/r/HA82DwBADzIPdA9eD3gPig9sD74PINgP6g/8D8YFlqNLXbTMxJuuTG3DpU1thEyEopVPxQNKXLVQXaRshMa2HCQ6UvUjr1IV0yHVU20kUy2DCcykmFSqnRRVXSN8jKTspKReNValhFbFwz5XhbTMlFswWFUjmFgNJFgtg2spWXWEWTWj7Vhtwyu1WB2zc/SFWBW01IQBznSXtp12n4iTTp3OlYadAGYtrp/Qn8Iv1C8Wr0CrLq+gAD8qPzw3LoNkpK+0JICq5BVXtRPsfKSodKRn1VZVtFbVs+i0FKxVbj2DcVVAFzE9Kpw02/FUpTO6VBXTgVRq9aNHvDQRtDTaUx2zbaPspF5T1bMoU7UjrfAEtLhSHbODFLRLbVKdsxRSjaPcUfWjW5dRFdNhUaU0UYXTq/NQtRO8ZISFXLROZlS0F1BthFSEPE81JNlORYYugvlNFZOQTdaNwyhNbZRM/YM+TGiVtBQXGLIYfNS3SmXzK1dKjYP13LSn3LduwlvFSRWTMEo9FEo9gwMhS020hN8W1SbPQMtGzwBYX3LPfF+OzY7PsF/CXyRfABbV7l3GVSbfGG9i3zRvVt8ASG9Cb4Rvlm+ob7pvzG/ebwDQD8oP/G8mfwh/An9Uf15/AHB/Wn+cf35/oH/Sf9x//n8A2H8SjySPNo9Ij+p/bI9OjwBYj5KPxI/Wj6iPgo/8jxafABCfMp/sjz6fUJ96n4yflp+AqJ9an9Sf1p/InwKvvLSLVUvNtEylM+pEFOWURERzsIYSD0xH9hNctG4ctG3jLLRXUqUzylLVFLbspM5TnbNEVHUTtlVU7TRVJURVnRRW/RNNeXQ06FadNBQ03dwUa0hYPRRYpTMKWdVDtSUEJAwEJNxYFdOR1hwkU1h9tFjNE99XFg2jyleds8RUL1YtRr8AeL9iKaYvqL+yL8y/xr/wv8ACzzw/Js84zwo5DqKaVzRFVOS0IDy02lZdxHw0tVeENBd8xNpVzROPtVV1E1aUNBxVfaRU1r0TrFR9ZFS1EzxU1qWjBFTNE7/sNIhTtvVDUFMNoxpTfWPjmgxEqxREdFKlRIyk+tlRhbR8FIpRpaNUUZoFJFHVQ+VQPRRcRHetUN0zM1CFRE+1E4y1T23ETy1DsU7FNE6qHURNDdRNPURMbdRMRnUTJkyFtExX5rIADFQbnUoVwz1K7UZu0/REa5BJHURJxVNOSs0UAsxEN4xXdm0uX2hbRl9gXwBq74xfjl/IX7LvxO/W7V5lAP5fKG8S/yT/Nv84b4JvbP8Afv+Q/6L/tP/G/9j/8p/s/wD+//ifKg80Dy4PWA/qj3QPAN7/eA+SD8QPrg/YD5oP/A8ALh/gDxIfZB8WH4AfQh+kHwCuH5gf4h/UH+4fyB/CHzQvAD4vWC8KL2Qvbi9oL6ovxC8Y1i+QL7ovS0A</prop>
			</obj>
			<obj name="Protocol" class="HTCProtocol" version="1">
				<prop name="Created">2016-05-13T12:01:00.100</prop>
				<prop name="LastModified">2016-05-13T12:01:38.524</prop>
				<obj name="Programs" class="HTCRunProgramList" version="5">
					<list name="emlist" count="2">
						<obj name="item" class="HTCRunProgram" version="1">
							<prop name="name">Program</prop>
							<prop name="Cycles">1</prop>
							<prop name="AnalysisMode">None</prop>
							<obj name="Segments" class="TEMRunSegmentList" version="1">
								<list name="emlist" count="1">
									<obj name="item" class="HTCRunSegment" version="2">
										<prop name="Hold">180</prop>
										<prop name="Slope">4.4</prop>
										<prop name="StepDelay">0</prop>
										<prop name="StepSize">0</prop>
										<prop name="Target">95</prop>
										<prop name="Target2">0</prop>
										<prop name="AcquisitionMode">0</prop>
										<prop name="AcqPerDegree">5</prop>
									</obj>
								</list>
							</obj>
						</obj>
						<obj name="item" class="HTCRunProgram" version="1">
							<prop name="name">Program</prop>
							<prop name="Cycles">50</prop>
							<prop name="AnalysisMode">Quantification</prop>
							<obj name="Segments" class="TEMRunSegmentList" version="1">
								<list name="emlist" count="2">
									<obj name="item" class="HTCRunSegment" version="2">
										<prop name="Hold">15</prop>
										<prop name="Slope">4.4</prop>
										<prop name="StepDelay">0</prop>
										<prop name="StepSize">0</prop>
										<prop name="Target">95</prop>
										<prop name="Target2">0</prop>
										<prop name="AcquisitionMode">0</prop>
										<prop name="AcqPerDegree">5</prop>
									</obj>
									<obj name="item" class="HTCRunSegment" version="2">
										<prop name="Hold">60</prop>
										<prop name="Slope">2.2</prop>
										<prop name="StepDelay">0</prop>
										<prop name="StepSize">0</prop>
										<prop name="Target">55</prop>
										<prop name="Target2">0</prop>
										<prop name="AcquisitionMode">1</prop>
										<prop name="AcqPerDegree">5</prop>
									</obj>
								</list>
							</obj>
						</obj>
					</list>
					<list name="AnalysisModes" count="4">
						<item>None</item>
						<item>Quantification</item>
						<item>Melting Curves</item>
						<item>Color Compensation</item>
					</list>
					<prop name="ChannelCount">4</prop>
					<prop name="InstrumentSubclass">HTC_VER_10</prop>
					<obj name="Container" class="HTCBlockType" version="1">
						<prop name="Id">bt96S</prop>
						<prop name="RowCount">8</prop>
						<prop name="ColCount">12</prop>
						<prop name="OvershootDnDelay">10</prop>
						<prop name="OvershootUpDelay">10</prop>
						<prop name="RampRateMaxDn">2.2</prop>
						<prop name="RampRateMaxUp">4.4</prop>
						<prop name="ReactionVolMin">10</prop>
						<prop name="ReactionVolMax">100</prop>
						<prop name="ReactionVolDefault">20</prop>
						<prop name="HorVertCrosstalkCoefficient">0.0003</prop>
						<prop name="DiagCrosstalkCoefficent">0.0001</prop>
					</obj>
					<prop name="MaxPositionsToSeek">96</prop>
					<obj name="DetectionFormats" class="DetectionFormats" version="2">
						<list name="emlist" count="14">
							<obj name="item" class="HTCDetectionFormat" version="1">
								<list name="emlist" count="1">
									<obj name="item" class="HTCChannel" version="2">
										<prop name="name">SYBR Green I / HRM Dye</prop>
										<prop name="Active">1</prop>
										<prop name="EmissionWL">510</prop>
										<prop name="ExcitationWL">465</prop>
										<prop name="IntgrTime">250</prop>
										<prop name="MaxIntgrTime">1000</prop>
										<prop name="MeltFactor">1.2</prop>
										<prop name="QuantFactor">30</prop>
									</obj>
								</list>
								<prop name="name">SYBR Green I / HRM Dye</prop>
								<prop name="Active">1</prop>
								<prop name="DefChannelNdx">0</prop>
								<prop name="DenominatorNdx">-1</prop>
								<prop name="ReadOnly">0</prop>
								<list name="EmissionWLAvail" count="6">
									<item>488</item>
									<item>510</item>
									<item>580</item>
									<item>610</item>
									<item>640</item>
									<item>660</item>
								</list>
								<list name="ExcitationWLAvail" count="5">
									<item>440</item>
									<item>465</item>
									<item>498</item>
									<item>533</item>
									<item>618</item>
								</list>
								<prop name="MeasuringMode">hmmDynamic</prop>
							</obj>
							<obj name="item" class="HTCDetectionFormat" version="1">
								<list name="emlist" count="1">
									<obj name="item" class="HTCChannel" version="2">
										<prop name="name">SimpleProbe</prop>
										<prop name="Active">1</prop>
										<prop name="EmissionWL">510</prop>
										<prop name="ExcitationWL">465</prop>
										<prop name="IntgrTime">250</prop>
										<prop name="MaxIntgrTime">2000</prop>
										<prop name="MeltFactor">1.2</prop>
										<prop name="QuantFactor">2</prop>
									</obj>
								</list>
								<prop name="name">SimpleProbe</prop>
								<prop name="Active">1</prop>
								<prop name="DefChannelNdx">0</prop>
								<prop name="DenominatorNdx">-1</prop>
								<prop name="ReadOnly">0</prop>
								<list name="EmissionWLAvail" count="6">
									<item>488</item>
									<item>510</item>
									<item>580</item>
									<item>610</item>
									<item>640</item>
									<item>660</item>
								</list>
								<list name="ExcitationWLAvail" count="5">
									<item>440</item>
									<item>465</item>
									<item>498</item>
									<item>533</item>
									<item>618</item>
								</list>
								<prop name="MeasuringMode">hmmDynamic</prop>
							</obj>
							<obj name="item" class="HTCDetectionFormat" version="1">
								<list name="emlist" count="1">
									<obj name="item" class="HTCChannel" version="2">
										<prop name="name">FAM</prop>
										<prop name="Active">1</prop>
										<prop name="EmissionWL">510</prop>
										<prop name="ExcitationWL">465</prop>
										<prop name="IntgrTime">250</prop>
										<prop name="MaxIntgrTime">2000</prop>
										<prop name="MeltFactor">1</prop>
										<prop name="QuantFactor">10</prop>
									</obj>
								</list>
								<prop name="name">Mono Color Hydrolysis Probe / UPL Probe</prop>
								<prop name="Active">1</prop>
								<prop name="DefChannelNdx">0</prop>
								<prop name="DenominatorNdx">-1</prop>
								<prop name="ReadOnly">0</prop>
								<list name="EmissionWLAvail" count="6">
									<item>488</item>
									<item>510</item>
									<item>580</item>
									<item>610</item>
									<item>640</item>
									<item>660</item>
								</list>
								<list name="ExcitationWLAvail" count="5">
									<item>440</item>
									<item>465</item>
									<item>498</item>
									<item>533</item>
									<item>618</item>
								</list>
								<prop name="MeasuringMode">hmmDynamic</prop>
							</obj>
							<obj name="item" class="HTCDetectionFormat" version="1">
								<list name="emlist" count="2">
									<obj name="item" class="HTCChannel" version="2">
										<prop name="name">FAM</prop>
										<prop name="Active">1</prop>
										<prop name="EmissionWL">510</prop>
										<prop name="ExcitationWL">465</prop>
										<prop name="IntgrTime">250</prop>
										<prop name="MaxIntgrTime">2000</prop>
										<prop name="MeltFactor">1</prop>
										<prop name="QuantFactor">10</prop>
									</obj>
									<obj name="item" class="HTCChannel" version="2">
										<prop name="name">VIC / HEX / Yellow555</prop>
										<prop name="Active">1</prop>
										<prop name="EmissionWL">580</prop>
										<prop name="ExcitationWL">533</prop>
										<prop name="IntgrTime">250</prop>
										<prop name="MaxIntgrTime">2000</prop>
										<prop name="MeltFactor">1</prop>
										<prop name="QuantFactor">10</prop>
									</obj>
								</list>
								<prop name="name">Dual Color Hydrolysis Probe / UPL Probe</prop>
								<prop name="Active">1</prop>
								<prop name="DefChannelNdx">0</prop>
								<prop name="DenominatorNdx">-1</prop>
								<prop name="ReadOnly">0</prop>
								<list name="EmissionWLAvail" count="6">
									<item>488</item>
									<item>510</item>
									<item>580</item>
									<item>610</item>
									<item>640</item>
									<item>660</item>
								</list>
								<list name="ExcitationWLAvail" count="5">
									<item>440</item>
									<item>465</item>
									<item>498</item>
									<item>533</item>
									<item>618</item>
								</list>
								<prop name="MeasuringMode">hmmDynamic</prop>
							</obj>
							<obj name="item" class="HTCDetectionFormat" version="1">
								<list name="emlist" count="3">
									<obj name="item" class="HTCChannel" version="2">
										<prop name="name">FAM</prop>
										<prop name="Active">1</prop>
										<prop name="EmissionWL">510</prop>
										<prop name="ExcitationWL">465</prop>
										<prop name="IntgrTime">250</prop>
										<prop name="MaxIntgrTime">2000</prop>
										<prop name="MeltFactor">1</prop>
										<prop name="QuantFactor">10</prop>
									</obj>
									<obj name="item" class="HTCChannel" version="2">
										<prop name="name">VIC / HEX / Yellow555</prop>
										<prop name="Active">1</prop>
										<prop name="EmissionWL">580</prop>
										<prop name="ExcitationWL">533</prop>
										<prop name="IntgrTime">250</prop>
										<prop name="MaxIntgrTime">2000</prop>
										<prop name="MeltFactor">1</prop>
										<prop name="QuantFactor">10</prop>
									</obj>
									<obj name="item" class="HTCChannel" version="2">
										<prop name="name">Cy 5 / Cy 5.5</prop>
										<prop name="Active">1</prop>
										<prop name="EmissionWL">660</prop>
										<prop name="ExcitationWL">618</prop>
										<prop name="IntgrTime">250</prop>
										<prop name="MaxIntgrTime">2000</prop>
										<prop name="MeltFactor">1</prop>
										<prop name="QuantFactor">10</prop>
									</obj>
								</list>
								<prop name="name">3 Color Hydrolysis Probe</prop>
								<prop name="Active">1</prop>
								<prop name="DefChannelNdx">0</prop>
								<prop name="DenominatorNdx">-1</prop>
								<prop name="ReadOnly">0</prop>
								<list name="EmissionWLAvail" count="6">
									<item>488</item>
									<item>510</item>
									<item>580</item>
									<item>610</item>
									<item>640</item>
									<item>660</item>
								</list>
								<list name="ExcitationWLAvail" count="5">
									<item>440</item>
									<item>465</item>
									<item>498</item>
									<item>533</item>
									<item>618</item>
								</list>
								<prop name="MeasuringMode">hmmDynamic</prop>
							</obj>
							<obj name="item" class="HTCDetectionFormat" version="1">
								<list name="emlist" count="4">
									<obj name="item" class="HTCChannel" version="2">
										<prop name="name">Cyan 500</prop>
										<prop name="Active">1</prop>
										<prop name="EmissionWL">488</prop>
										<prop name="ExcitationWL">440</prop>
										<prop name="IntgrTime">250</prop>
										<prop name="MaxIntgrTime">2000</prop>
										<prop name="MeltFactor">1</prop>
										<prop name="QuantFactor">10</prop>
									</obj>
									<obj name="item" class="HTCChannel" version="2">
										<prop name="name">FAM</prop>
										<prop name="Active">1</prop>
										<prop name="EmissionWL">580</prop>
										<prop name="ExcitationWL">498</prop>
										<prop name="IntgrTime">250</prop>
										<prop name="MaxIntgrTime">2000</prop>
										<prop name="MeltFactor">1</prop>
										<prop name="QuantFactor">10</prop>
									</obj>
									<obj name="item" class="HTCChannel" version="2">
										<prop name="name">Red 610</prop>
										<prop name="Active">1</prop>
										<prop name="EmissionWL">610</prop>
										<prop name="ExcitationWL">533</prop>
										<prop name="IntgrTime">250</prop>
										<prop name="MaxIntgrTime">2000</prop>
										<prop name="MeltFactor">1</prop>
										<prop name="QuantFactor">10</prop>
									</obj>
									<obj name="item" class="HTCChannel" version="2">
										<prop name="name">Cy 5 / Cy 5.5</prop>
										<prop name="Active">1</prop>
										<prop name="EmissionWL">660</prop>
										<prop name="ExcitationWL">618</prop>
										<prop name="IntgrTime">250</prop>
										<prop name="MaxIntgrTime">2000</prop>
										<prop name="MeltFactor">1</prop>
										<prop name="QuantFactor">10</prop>
									</obj>
								</list>
								<prop name="name">4 Color Hydrolysis Probe</prop>
								<prop name="Active">1</prop>
								<prop name="DefChannelNdx">0</prop>
								<prop name="DenominatorNdx">-1</prop>
								<prop name="ReadOnly">0</prop>
								<list name="EmissionWLAvail" count="6">
									<item>488</item>
									<item>510</item>
									<item>580</item>
									<item>610</item>
									<item>640</item>
									<item>660</item>
								</list>
								<list name="ExcitationWLAvail" count="5">
									<item>440</item>
									<item>465</item>
									<item>498</item>
									<item>533</item>
									<item>618</item>
								</list>
								<prop name="MeasuringMode">hmmDynamic</prop>
							</obj>
							<obj name="item" class="HTCDetectionFormat" version="1">
								<list name="emlist" count="1">
									<obj name="item" class="HTCChannel" version="2">
										<prop name="name">Red 640</prop>
										<prop name="Active">1</prop>
										<prop name="EmissionWL">640</prop>
										<prop name="ExcitationWL">498</prop>
										<prop name="IntgrTime">250</prop>
										<prop name="MaxIntgrTime">2000</prop>
										<prop name="MeltFactor">1.2</prop>
										<prop name="QuantFactor">5</prop>
									</obj>
								</list>
								<prop name="name">Mono Color HybProbe</prop>
								<prop name="Active">1</prop>
								<prop name="DefChannelNdx">0</prop>
								<prop name="DenominatorNdx">-1</prop>
								<prop name="ReadOnly">0</prop>
								<list name="EmissionWLAvail" count="6">
									<item>488</item>
									<item>510</item>
									<item>580</item>
									<item>610</item>
									<item>640</item>
									<item>660</item>
								</list>
								<list name="ExcitationWLAvail" count="5">
									<item>440</item>
									<item>465</item>
									<item>498</item>
									<item>533</item>
									<item>618</item>
								</list>
								<prop name="MeasuringMode">hmmDynamic</prop>
							</obj>
							<obj name="item" class="HTCDetectionFormat" version="1">
								<list name="emlist" count="4">
									<obj name="item" class="HTCChannel" version="2">
										<prop name="name">Fluos</prop>
										<prop name="Active">1</prop>
										<prop name="EmissionWL">510</prop>
										<prop name="ExcitationWL">465</prop>
										<prop name="IntgrTime">250</prop>
										<prop name="MaxIntgrTime">2000</prop>
										<prop name="MeltFactor">2</prop>
										<prop name="QuantFactor">1.5</prop>
									</obj>
									<obj name="item" class="HTCChannel" version="2">
										<prop name="name">Red 610</prop>
										<prop name="Active">1</prop>
										<prop name="EmissionWL">610</prop>
										<prop name="ExcitationWL">498</prop>
										<prop name="IntgrTime">250</prop>
										<prop name="MaxIntgrTime">2000</prop>
										<prop name="MeltFactor">1.2</prop>
										<prop name="QuantFactor">5</prop>
									</obj>
									<obj name="item" class="HTCChannel" version="2">
										<prop name="name">Red 640</prop>
										<prop name="Active">1</prop>
										<prop name="EmissionWL">640</prop>
										<prop name="ExcitationWL">498</prop>
										<prop name="IntgrTime">250</prop>
										<prop name="MaxIntgrTime">2000</prop>
										<prop name="MeltFactor">1.2</prop>
										<prop name="QuantFactor">5</prop>
									</obj>
									<obj name="item" class="HTCChannel" version="2">
										<prop name="name">Cy 5 / Cy 5.5</prop>
										<prop name="Active">1</prop>
										<prop name="EmissionWL">660</prop>
										<prop name="ExcitationWL">498</prop>
										<prop name="IntgrTime">250</prop>
										<prop name="MaxIntgrTime">2000</prop>
										<prop name="MeltFactor">1.2</prop>
										<prop name="QuantFactor">5</prop>
									</obj>
								</list>
								<prop name="name">Multi Color HybProbe</prop>
								<prop name="Active">1</prop>
								<prop name="DefChannelNdx">0</prop>
								<prop name="DenominatorNdx">-1</prop>
								<prop name="ReadOnly">0</prop>
								<list name="EmissionWLAvail" count="6">
									<item>488</item>
									<item>510</item>
									<item>580</item>
									<item>610</item>
									<item>640</item>
									<item>660</item>
								</list>
								<list name="ExcitationWLAvail" count="5">
									<item>440</item>
									<item>465</item>
									<item>498</item>
									<item>533</item>
									<item>618</item>
								</list>
								<prop name="MeasuringMode">hmmDynamic</prop>
							</obj>
							<obj name="item" class="HTCDetectionFormat" version="1">
								<list name="emlist" count="4">
									<obj name="item" class="HTCChannel" version="2">
										<prop name="name">465-510</prop>
										<prop name="Active">1</prop>
										<prop name="EmissionWL">510</prop>
										<prop name="ExcitationWL">465</prop>
										<prop name="IntgrTime">250</prop>
										<prop name="MaxIntgrTime">1000</prop>
										<prop name="MeltFactor">1</prop>
										<prop name="QuantFactor">1</prop>
									</obj>
									<obj name="item" class="HTCChannel" version="2">
										<prop name="name">533-580</prop>
										<prop name="Active">1</prop>
										<prop name="EmissionWL">580</prop>
										<prop name="ExcitationWL">533</prop>
										<prop name="IntgrTime">250</prop>
										<prop name="MaxIntgrTime">1000</prop>
										<prop name="MeltFactor">1</prop>
										<prop name="QuantFactor">1</prop>
									</obj>
									<obj name="item" class="HTCChannel" version="2">
										<prop name="name">533-610</prop>
										<prop name="Active">1</prop>
										<prop name="EmissionWL">610</prop>
										<prop name="ExcitationWL">533</prop>
										<prop name="IntgrTime">250</prop>
										<prop name="MaxIntgrTime">1000</prop>
										<prop name="MeltFactor">1</prop>
										<prop name="QuantFactor">1</prop>
									</obj>
									<obj name="item" class="HTCChannel" version="2">
										<prop name="name">618-660</prop>
										<prop name="Active">1</prop>
										<prop name="EmissionWL">660</prop>
										<prop name="ExcitationWL">618</prop>
										<prop name="IntgrTime">250</prop>
										<prop name="MaxIntgrTime">1000</prop>
										<prop name="MeltFactor">1</prop>
										<prop name="QuantFactor">1</prop>
									</obj>
								</list>
								<prop name="name">SCicchitano1</prop>
								<prop name="Active">1</prop>
								<prop name="DefChannelNdx">0</prop>
								<prop name="DenominatorNdx">-1</prop>
								<prop name="ReadOnly">0</prop>
								<list name="EmissionWLAvail" count="6">
									<item>488</item>
									<item>510</item>
									<item>580</item>
									<item>610</item>
									<item>640</item>
									<item>660</item>
								</list>
								<list name="ExcitationWLAvail" count="5">
									<item>440</item>
									<item>465</item>
									<item>498</item>
									<item>533</item>
									<item>618</item>
								</list>
								<prop name="MeasuringMode">hmmDynamic</prop>
							</obj>
							<obj name="item" class="HTCDetectionFormat" version="1">
								<list name="emlist" count="2">
									<obj name="item" class="HTCChannel" version="2">
										<prop name="name">465-510</prop>
										<prop name="Active">1</prop>
										<prop name="EmissionWL">510</prop>
										<prop name="ExcitationWL">465</prop>
										<prop name="IntgrTime">250</prop>
										<prop name="MaxIntgrTime">1000</prop>
										<prop name="MeltFactor">1</prop>
										<prop name="QuantFactor">1</prop>
									</obj>
									<obj name="item" class="HTCChannel" version="2">
										<prop name="name">498-580</prop>
										<prop name="Active">1</prop>
										<prop name="EmissionWL">580</prop>
										<prop name="ExcitationWL">498</prop>
										<prop name="IntgrTime">250</prop>
										<prop name="MaxIntgrTime">1000</prop>
										<prop name="MeltFactor">1</prop>
										<prop name="QuantFactor">1</prop>
									</obj>
								</list>
								<prop name="name">VIC and FAM</prop>
								<prop name="Active">1</prop>
								<prop name="DefChannelNdx">0</prop>
								<prop name="DenominatorNdx">-1</prop>
								<prop name="ReadOnly">0</prop>
								<list name="EmissionWLAvail" count="6">
									<item>488</item>
									<item>510</item>
									<item>580</item>
									<item>610</item>
									<item>640</item>
									<item>660</item>
								</list>
								<list name="ExcitationWLAvail" count="5">
									<item>440</item>
									<item>465</item>
									<item>498</item>
									<item>533</item>
									<item>618</item>
								</list>
								<prop name="MeasuringMode">hmmDynamic</prop>
							</obj>
							<obj name="item" class="HTCDetectionFormat" version="1">
								<list name="emlist" count="2">
									<obj name="item" class="HTCChannel" version="2">
										<prop name="name">533-580</prop>
										<prop name="Active">1</prop>
										<prop name="EmissionWL">580</prop>
										<prop name="ExcitationWL">533</prop>
										<prop name="IntgrTime">250</prop>
										<prop name="MaxIntgrTime">1000</prop>
										<prop name="MeltFactor">1</prop>
										<prop name="QuantFactor">1</prop>
									</obj>
									<obj name="item" class="HTCChannel" version="2">
										<prop name="name">465-510</prop>
										<prop name="Active">1</prop>
										<prop name="EmissionWL">510</prop>
										<prop name="ExcitationWL">465</prop>
										<prop name="IntgrTime">250</prop>
										<prop name="MaxIntgrTime">1000</prop>
										<prop name="MeltFactor">1</prop>
										<prop name="QuantFactor">1</prop>
									</obj>
								</list>
								<prop name="name">RLB</prop>
								<prop name="Active">1</prop>
								<prop name="DefChannelNdx">0</prop>
								<prop name="DenominatorNdx">-1</prop>
								<prop name="ReadOnly">0</prop>
								<list name="EmissionWLAvail" count="6">
									<item>488</item>
									<item>510</item>
									<item>580</item>
									<item>610</item>
									<item>640</item>
									<item>660</item>
								</list>
								<list name="ExcitationWLAvail" count="5">
									<item>440</item>
									<item>465</item>
									<item>498</item>
									<item>533</item>
									<item>618</item>
								</list>
								<prop name="MeasuringMode">hmmDynamic</prop>
							</obj>
							<obj name="item" class="HTCDetectionFormat" version="1">
								<list name="emlist" count="0">
								</list>
								<prop name="name">New Format 1</prop>
								<prop name="Active">1</prop>
								<prop name="DefChannelNdx">-1</prop>
								<prop name="DenominatorNdx">-1</prop>
								<prop name="ReadOnly">0</prop>
								<list name="EmissionWLAvail" count="6">
									<item>488</item>
									<item>510</item>
									<item>580</item>
									<item>610</item>
									<item>640</item>
									<item>660</item>
								</list>
								<list name="ExcitationWLAvail" count="5">
									<item>440</item>
									<item>465</item>
									<item>498</item>
									<item>533</item>
									<item>618</item>
								</list>
								<prop name="MeasuringMode">hmmDynamic</prop>
							</obj>
							<obj name="item" class="HTCDetectionFormat" version="1">
								<list name="emlist" count="2">
									<obj name="item" class="HTCChannel" version="2">
										<prop name="name">465-510</prop>
										<prop name="Active">1</prop>
										<prop name="EmissionWL">510</prop>
										<prop name="ExcitationWL">465</prop>
										<prop name="IntgrTime">250</prop>
										<prop name="MaxIntgrTime">1000</prop>
										<prop name="MeltFactor">1</prop>
										<prop name="QuantFactor">1</prop>
									</obj>
									<obj name="item" class="HTCChannel" version="2">
										<prop name="name">533-580</prop>
										<prop name="Active">1</prop>
										<prop name="EmissionWL">580</prop>
										<prop name="ExcitationWL">533</prop>
										<prop name="IntgrTime">250</prop>
										<prop name="MaxIntgrTime">1000</prop>
										<prop name="MeltFactor">1</prop>
										<prop name="QuantFactor">1</prop>
									</obj>
								</list>
								<prop name="name">Borowsky</prop>
								<prop name="Active">1</prop>
								<prop name="DefChannelNdx">0</prop>
								<prop name="DenominatorNdx">-1</prop>
								<prop name="ReadOnly">0</prop>
								<list name="EmissionWLAvail" count="6">
									<item>488</item>
									<item>510</item>
									<item>580</item>
									<item>610</item>
									<item>640</item>
									<item>660</item>
								</list>
								<list name="ExcitationWLAvail" count="5">
									<item>440</item>
									<item>465</item>
									<item>498</item>
									<item>533</item>
									<item>618</item>
								</list>
								<prop name="MeasuringMode">hmmDynamic</prop>
							</obj>
							<obj name="item" class="HTCDetectionFormat" version="1">
								<list name="emlist" count="4">
									<obj name="item" class="HTCChannel" version="2">
										<prop name="name">618-660</prop>
										<prop name="Active">1</prop>
										<prop name="EmissionWL">660</prop>
										<prop name="ExcitationWL">618</prop>
										<prop name="IntgrTime">250</prop>
										<prop name="MaxIntgrTime">1000</prop>
										<prop name="MeltFactor">1</prop>
										<prop name="QuantFactor">1</prop>
									</obj>
									<obj name="item" class="HTCChannel" version="2">
										<prop name="name">498-580</prop>
										<prop name="Active">1</prop>
										<prop name="EmissionWL">580</prop>
										<prop name="ExcitationWL">498</prop>
										<prop name="IntgrTime">250</prop>
										<prop name="MaxIntgrTime">1000</prop>
										<prop name="MeltFactor">1</prop>
										<prop name="QuantFactor">1</prop>
									</obj>
									<obj name="item" class="HTCChannel" version="2">
										<prop name="name">533-580</prop>
										<prop name="Active">1</prop>
										<prop name="EmissionWL">580</prop>
										<prop name="ExcitationWL">533</prop>
										<prop name="IntgrTime">250</prop>
										<prop name="MaxIntgrTime">1000</prop>
										<prop name="MeltFactor">1</prop>
										<prop name="QuantFactor">1</prop>
									</obj>
									<obj name="item" class="HTCChannel" version="2">
										<prop name="name">465-510</prop>
										<prop name="Active">1</prop>
										<prop name="EmissionWL">510</prop>
										<prop name="ExcitationWL">465</prop>
										<prop name="IntgrTime">250</prop>
										<prop name="MaxIntgrTime">1000</prop>
										<prop name="MeltFactor">1</prop>
										<prop name="QuantFactor">1</prop>
									</obj>
								</list>
								<prop name="name">Borowsky_2</prop>
								<prop name="Active">1</prop>
								<prop name="DefChannelNdx">0</prop>
								<prop name="DenominatorNdx">-1</prop>
								<prop name="ReadOnly">0</prop>
								<list name="EmissionWLAvail" count="6">
									<item>488</item>
									<item>510</item>
									<item>580</item>
									<item>610</item>
									<item>640</item>
									<item>660</item>
								</list>
								<list name="ExcitationWLAvail" count="5">
									<item>440</item>
									<item>465</item>
									<item>498</item>
									<item>533</item>
									<item>618</item>
								</list>
								<prop name="MeasuringMode">hmmDynamic</prop>
							</obj>
						</list>
						<prop name="DefFormatName">Borowsky_2</prop>
					</obj>
					<list name="AcquisitionModes" count="4">
						<item>None</item>
						<item>Single</item>
						<item>Continuous</item>
						<item>Step</item>
					</list>
					<prop name="SeekTemp">30</prop>
					<prop name="SampleVolume">10</prop>
					<prop name="PlateID">B0209771</prop>
				</obj>
			</obj>
			<prop name="CompletedProgramNo">3</prop>
			<prop name="StopPoint">3</prop>
			<prop name="CarouselConstMoved">0</prop>
		</obj>
		<obj name="AnlsAndSampleInfo" class="AnlsAndSampleInfo" version="1">
			<obj name="AnlsPropTypes" class="PropertyTypeList" version="1">
				<list name="emlist" count="3">
					<obj name="item" class="SamplePropType" version="1">
						<prop name="name">Units</prop>
						<prop name="PropClass">QuantUnitsProp</prop>
						<prop name="IsChannelProperty">0</prop>
						<prop name="SelectorOrder">0</prop>
						<prop name="ShowInSelector">0</prop>
						<prop name="ShowInTable">0</prop>
						<prop name="TableOrder">0</prop>
					</obj>
					<obj name="item" class="SamplePropType" version="1">
						<prop name="name">ExtRef</prop>
						<prop name="PropClass">RQExtRefProp</prop>
						<prop name="IsChannelProperty">0</prop>
						<prop name="SelectorOrder">0</prop>
						<prop name="ShowInSelector">0</prop>
						<prop name="ShowInTable">0</prop>
						<prop name="TableOrder">0</prop>
					</obj>
					<obj name="item" class="SamplePropType" version="1">
						<prop name="name">Endpt External Experiment</prop>
						<prop name="PropClass">EndptGenoExtExp</prop>
						<prop name="IsChannelProperty">0</prop>
						<prop name="SelectorOrder">0</prop>
						<prop name="ShowInSelector">0</prop>
						<prop name="ShowInTable">0</prop>
						<prop name="TableOrder">0</prop>
					</obj>
				</list>
			</obj>
			<obj name="SamplePropTypes" class="PropertyTypeList" version="1">
				<list name="emlist" count="26">
					<obj name="item" class="SamplePosPropType" version="1">
						<prop name="name">Position</prop>
						<prop name="PropClass">GenSampleEditPosition</prop>
						<prop name="AnalysisClass">General</prop>
						<prop name="IsChannelProperty">0</prop>
						<prop name="SelectorOrder">0</prop>
						<prop name="ShowInSelector">0</prop>
						<prop name="ShowInTable">1</prop>
						<prop name="TableOrder">0</prop>
					</obj>
					<obj name="item" class="SamplePropType" version="1">
						<prop name="name">Color</prop>
						<prop name="PropClass">SamplePrefColor</prop>
						<prop name="AnalysisClass">General</prop>
						<prop name="IsChannelProperty">0</prop>
						<prop name="SelectorOrder">1</prop>
						<prop name="ShowInSelector">0</prop>
						<prop name="ShowInTable">1</prop>
						<prop name="TableOrder">1</prop>
					</obj>
					<obj name="item" class="SamplePropType" version="1">
						<prop name="name">Replicate of</prop>
						<prop name="PropClass">GenSampleEditReplicate</prop>
						<prop name="AnalysisClass">General</prop>
						<prop name="IsChannelProperty">0</prop>
						<prop name="SelectorOrder">2</prop>
						<prop name="ShowInSelector">0</prop>
						<prop name="ShowInTable">1</prop>
						<prop name="TableOrder">2</prop>
					</obj>
					<obj name="item" class="SamplePropType" version="1">
						<prop name="name">Sample Name</prop>
						<prop name="PropClass">GenSampleEditName</prop>
						<prop name="AnalysisClass">General</prop>
						<prop name="IsChannelProperty">0</prop>
						<prop name="SelectorOrder">3</prop>
						<prop name="ShowInSelector">1</prop>
						<prop name="ShowInTable">1</prop>
						<prop name="TableOrder">3</prop>
					</obj>
					<obj name="item" class="SamplePropType" version="1">
						<prop name="name">Subsets</prop>
						<prop name="PropClass">GenSampleEditSubset</prop>
						<prop name="AnalysisClass">General</prop>
						<prop name="IsChannelProperty">0</prop>
						<prop name="SelectorOrder">4</prop>
						<prop name="ShowInSelector">0</prop>
						<prop name="ShowInTable">0</prop>
						<prop name="TableOrder">4</prop>
					</obj>
					<obj name="item" class="SamplePropType" version="1">
						<prop name="name">Notes</prop>
						<prop name="PropClass">GenSampleEditNotes</prop>
						<prop name="AnalysisClass">General</prop>
						<prop name="IsChannelProperty">0</prop>
						<prop name="SelectorOrder">5</prop>
						<prop name="ShowInSelector">0</prop>
						<prop name="ShowInTable">0</prop>
						<prop name="TableOrder">5</prop>
					</obj>
					<obj name="item" class="SamplePropType" version="1">
						<prop name="name">Sample ID</prop>
						<prop name="PropClass">HTCSampleID</prop>
						<prop name="AnalysisClass">General</prop>
						<prop name="IsChannelProperty">0</prop>
						<prop name="SelectorOrder">6</prop>
						<prop name="ShowInSelector">0</prop>
						<prop name="ShowInTable">0</prop>
						<prop name="TableOrder">6</prop>
					</obj>
					<obj name="item" class="SamplePropType" version="1">
						<prop name="name">Sample Prep Notes</prop>
						<prop name="PropClass">HTCSamplePrepNotes</prop>
						<prop name="AnalysisClass">General</prop>
						<prop name="IsChannelProperty">0</prop>
						<prop name="SelectorOrder">7</prop>
						<prop name="ShowInSelector">0</prop>
						<prop name="ShowInTable">0</prop>
						<prop name="TableOrder">7</prop>
					</obj>
					<obj name="item" class="SamplePrefWidthType" version="1">
						<prop name="name">Width</prop>
						<prop name="PropClass">SamplePrefWidth</prop>
						<prop name="AnalysisClass">Sample preferences</prop>
						<prop name="IsChannelProperty">0</prop>
						<prop name="SelectorOrder">8</prop>
						<prop name="ShowInSelector">0</prop>
						<prop name="ShowInTable">0</prop>
						<prop name="TableOrder">8</prop>
					</obj>
					<obj name="item" class="SamplePrefLineStyleType" version="1">
						<prop name="name">Line Style</prop>
						<prop name="PropClass">SamplePrefLineStyle</prop>
						<prop name="AnalysisClass">Sample preferences</prop>
						<prop name="IsChannelProperty">0</prop>
						<prop name="SelectorOrder">9</prop>
						<prop name="ShowInSelector">0</prop>
						<prop name="ShowInTable">0</prop>
						<prop name="TableOrder">9</prop>
					</obj>
					<obj name="item" class="SamplePrefPointStyleType" version="1">
						<prop name="name">Point Style</prop>
						<prop name="PropClass">SamplePrefPointStyle</prop>
						<prop name="AnalysisClass">Sample preferences</prop>
						<prop name="IsChannelProperty">0</prop>
						<prop name="SelectorOrder">10</prop>
						<prop name="ShowInSelector">0</prop>
						<prop name="ShowInTable">0</prop>
						<prop name="TableOrder">10</prop>
					</obj>
					<obj name="item" class="SamplePropType" version="1">
						<prop name="name">Dominant Channel</prop>
						<prop name="PropClass">DominantChannelProp</prop>
						<prop name="AnalysisClass">Color Compensation Analysis</prop>
						<prop name="IsChannelProperty">0</prop>
						<prop name="SelectorOrder">11</prop>
						<prop name="ShowInSelector">0</prop>
						<prop name="ShowInTable">0</prop>
						<prop name="TableOrder">11</prop>
					</obj>
					<obj name="item" class="EndPtSampleTypePropertyType" version="1">
						<prop name="name">EndPt Sample Type</prop>
						<prop name="PropClass">GroupingSample</prop>
						<prop name="AnalysisClass">EndPtGenotyping</prop>
						<prop name="IsChannelProperty">0</prop>
						<prop name="SelectorOrder">12</prop>
						<prop name="ShowInSelector">0</prop>
						<prop name="ShowInTable">0</prop>
						<prop name="TableOrder">12</prop>
					</obj>
					<obj name="item" class="SamplePropType" version="1">
						<prop name="name">EndPt Genotype</prop>
						<prop name="PropClass">Genotype</prop>
						<prop name="AnalysisClass">EndPtGenotyping</prop>
						<prop name="IsChannelProperty">0</prop>
						<prop name="SelectorOrder">13</prop>
						<prop name="ShowInSelector">0</prop>
						<prop name="ShowInTable">0</prop>
						<prop name="TableOrder">13</prop>
					</obj>
					<obj name="item" class="SamplePropType" version="1">
						<prop name="name">Target Name</prop>
						<prop name="PropClass">TargetName</prop>
						<prop name="AnalysisClass">General</prop>
						<prop name="IsChannelProperty">1</prop>
						<prop name="SelectorOrder">14</prop>
						<prop name="ShowInSelector">0</prop>
						<prop name="ShowInTable">0</prop>
						<prop name="TableOrder">14</prop>
					</obj>
					<obj name="item" class="QuantSampleTypePropertyType" version="1">
						<prop name="name">Quantification Sample Type</prop>
						<prop name="PropClass">QuantSampleTypeProperty</prop>
						<prop name="AnalysisClass">Quantification Analysis</prop>
						<prop name="IsChannelProperty">1</prop>
						<prop name="SelectorOrder">15</prop>
						<prop name="ShowInSelector">0</prop>
						<prop name="ShowInTable">0</prop>
						<prop name="TableOrder">15</prop>
					</obj>
					<obj name="item" class="SamplePropType" version="1">
						<prop name="name">Concentration</prop>
						<prop name="PropClass">QuantConcProperty</prop>
						<prop name="AnalysisClass">Quantification Analysis</prop>
						<prop name="IsChannelProperty">1</prop>
						<prop name="SelectorOrder">16</prop>
						<prop name="ShowInSelector">0</prop>
						<prop name="ShowInTable">0</prop>
						<prop name="TableOrder">16</prop>
					</obj>
					<obj name="item" class="QuantCpType" version="1">
						<prop name="name">Cp Low</prop>
						<prop name="PropClass">QuantCpLowProp</prop>
						<prop name="AnalysisClass">Quantification Analysis</prop>
						<prop name="IsChannelProperty">1</prop>
						<prop name="SelectorOrder">17</prop>
						<prop name="ShowInSelector">0</prop>
						<prop name="ShowInTable">0</prop>
						<prop name="TableOrder">17</prop>
					</obj>
					<obj name="item" class="QuantCpType" version="1">
						<prop name="name">Cp High</prop>
						<prop name="PropClass">QuantCpHighProp</prop>
						<prop name="AnalysisClass">Quantification Analysis</prop>
						<prop name="IsChannelProperty">1</prop>
						<prop name="SelectorOrder">18</prop>
						<prop name="ShowInSelector">0</prop>
						<prop name="ShowInTable">0</prop>
						<prop name="TableOrder">18</prop>
					</obj>
					<obj name="item" class="GroupSampleTypePropertyType" version="1">
						<prop name="name">Melt Geno Sample Type</prop>
						<prop name="PropClass">GroupChannelTypeProp</prop>
						<prop name="AnalysisClass">Melt Geno</prop>
						<prop name="IsChannelProperty">1</prop>
						<prop name="SelectorOrder">19</prop>
						<prop name="ShowInSelector">0</prop>
						<prop name="ShowInTable">0</prop>
						<prop name="TableOrder">19</prop>
					</obj>
					<obj name="item" class="SamplePropType" version="1">
						<prop name="name">Melt Geno Genotype</prop>
						<prop name="PropClass">ChannelGenotype</prop>
						<prop name="AnalysisClass">Melt Geno</prop>
						<prop name="IsChannelProperty">1</prop>
						<prop name="SelectorOrder">20</prop>
						<prop name="ShowInSelector">0</prop>
						<prop name="ShowInTable">0</prop>
						<prop name="TableOrder">20</prop>
					</obj>
					<obj name="item" class="RQTargetPropertyType" version="1">
						<prop name="name">Target Type</prop>
						<prop name="PropClass">RQTargetProperty</prop>
						<prop name="AnalysisClass">Relative Quantification</prop>
						<prop name="IsChannelProperty">1</prop>
						<prop name="SelectorOrder">21</prop>
						<prop name="ShowInSelector">0</prop>
						<prop name="ShowInTable">0</prop>
						<prop name="TableOrder">21</prop>
					</obj>
					<obj name="item" class="RQSampleTargetPropertyType" version="1">
						<prop name="name">Combined Sample and Target Type</prop>
						<prop name="PropClass">RQSampleTargetProperty</prop>
						<prop name="AnalysisClass">Relative Quantification</prop>
						<prop name="IsChannelProperty">1</prop>
						<prop name="SelectorOrder">22</prop>
						<prop name="ShowInSelector">0</prop>
						<prop name="ShowInTable">0</prop>
						<prop name="TableOrder">22</prop>
					</obj>
					<obj name="item" class="SamplePropType" version="1">
						<prop name="name">Efficiency</prop>
						<prop name="PropClass">RQEffProp</prop>
						<prop name="AnalysisClass">Relative Quantification</prop>
						<prop name="IsChannelProperty">1</prop>
						<prop name="SelectorOrder">23</prop>
						<prop name="ShowInSelector">0</prop>
						<prop name="ShowInTable">0</prop>
						<prop name="TableOrder">23</prop>
					</obj>
					<obj name="item" class="GroupSampleTypePropertyTypeNoPos" version="1">
						<prop name="name">Scanning Sample Type</prop>
						<prop name="PropClass">GroupChannelTypeProp</prop>
						<prop name="AnalysisClass">Scanning</prop>
						<prop name="IsChannelProperty">1</prop>
						<prop name="SelectorOrder">24</prop>
						<prop name="ShowInSelector">0</prop>
						<prop name="ShowInTable">0</prop>
						<prop name="TableOrder">24</prop>
					</obj>
					<obj name="item" class="SamplePropType" version="1">
						<prop name="name">Scanning Genotype</prop>
						<prop name="PropClass">ChannelGenotype</prop>
						<prop name="AnalysisClass">Scanning</prop>
						<prop name="IsChannelProperty">1</prop>
						<prop name="SelectorOrder">25</prop>
						<prop name="ShowInSelector">0</prop>
						<prop name="ShowInTable">0</prop>
						<prop name="TableOrder">25</prop>
					</obj>
				</list>
			</obj>
			<obj name="SelectedChannels" class="TEMIntegerSet" version="1">
				<list name="Items" count="4">
					<prop name="Item">0</prop>
					<prop name="Item">1</prop>
					<prop name="Item">2</prop>
					<prop name="Item">3</prop>
				</list>
			</obj>
			<obj name="AnalysisProperties" class="ExpPropList" version="1">
				<list name="emlist" count="3">
					<obj name="PropertyObject" class="EndptGenoExtExp" version="3">
						<prop name="PropertyTypeName">Endpt External Experiment</prop>
					</obj>
					<obj name="PropertyObject" class="RQExtRefProp" version="3">
						<prop name="PropertyTypeName">ExtRef</prop>
						<prop name="RefExpProg">-1</prop>
					</obj>
					<obj name="PropertyObject" class="QuantUnitsProp" version="3">
						<prop name="PropertyTypeName">Units</prop>
					</obj>
				</list>
			</obj>
			<obj name="SampleInfoList" class="SamplePropInfoList" version="1">
				<list name="emlist" count="96">
					<obj name="item" class="SamplePropInfo" version="1">
						<obj name="ChannelProperties" class="ChanPropList" version="2">
							<obj name="ChannelProperties" class="EMList" version="1">
								<list name="emlist" count="4">
									<obj name="item" class="PropertyList" version="1">
										<list name="emlist" count="12">
											<obj name="PropertyObject" class="RQSampleTargetProperty" version="4">
												<prop name="PropertyTypeName">Combined Sample and Target Type</prop>
												<prop name="Position">0</prop>
												<prop name="IsDefault">0</prop>
												<obj name="ChannelProp" class="ChannelProperty" version="1">
													<prop name="ChannelIdx">0</prop>
												</obj>
											</obj>
											<obj name="PropertyObject" class="QuantConcProperty" version="4">
												<prop name="PropertyTypeName">Concentration</prop>
												<prop name="Position">0</prop>
												<prop name="IsDefault">1</prop>
												<prop name="Concentration">0</prop>
												<obj name="ChannelProp" class="ChannelProperty" version="1">
													<prop name="ChannelIdx">0</prop>
												</obj>
												<prop name="ReadOnly">1</prop>
											</obj>
											<obj name="PropertyObject" class="QuantCpHighProp" version="4">
												<prop name="PropertyTypeName">Cp High</prop>
												<prop name="Position">0</prop>
												<prop name="IsDefault">1</prop>
												<prop name="CpRangeHigh">0</prop>
												<obj name="ChannelProp" class="ChannelProperty" version="1">
													<prop name="ChannelIdx">0</prop>
												</obj>
												<prop name="ReadOnly">1</prop>
											</obj>
											<obj name="PropertyObject" class="QuantCpLowProp" version="4">
												<prop name="PropertyTypeName">Cp Low</prop>
												<prop name="Position">0</prop>
												<prop name="IsDefault">1</prop>
												<prop name="CpRangeLow">0</prop>
												<obj name="ChannelProp" class="ChannelProperty" version="1">
													<prop name="ChannelIdx">0</prop>
												</obj>
												<prop name="ReadOnly">1</prop>
											</obj>
											<obj name="PropertyObject" class="RQEffProp" version="4">
												<prop name="PropertyTypeName">Efficiency</prop>
												<prop name="Position">0</prop>
												<prop name="IsDefault">1</prop>
												<prop name="Efficiency">2</prop>
												<obj name="ChannelProp" class="ChannelProperty" version="1">
													<prop name="ChannelIdx">0</prop>
												</obj>
											</obj>
											<obj name="PropertyObject" class="ChannelGenotype" version="4">
												<prop name="PropertyTypeName">Melt Geno Genotype</prop>
												<prop name="Position">0</prop>
												<prop name="IsDefault">1</prop>
												<prop name="ReadOnly">1</prop>
												<obj name="ChannelProp" class="ChannelProperty" version="1">
													<prop name="ChannelIdx">0</prop>
												</obj>
											</obj>
											<obj name="PropertyObject" class="GroupChannelTypeProp" version="4">
												<prop name="PropertyTypeName">Melt Geno Sample Type</prop>
												<prop name="Position">0</prop>
												<prop name="IsDefault">0</prop>
												<prop name="GroupSampleType">mstUnknown</prop>
												<obj name="ChannelProp" class="ChannelProperty" version="1">
													<prop name="ChannelIdx">0</prop>
												</obj>
											</obj>
											<obj name="PropertyObject" class="QuantSampleTypeProperty" version="4">
												<prop name="PropertyTypeName">Quantification Sample Type</prop>
												<prop name="Position">0</prop>
												<prop name="IsDefault">0</prop>
												<prop name="SampleType">qsUnknown</prop>
												<obj name="ChannelProp" class="ChannelProperty" version="1">
													<prop name="ChannelIdx">0</prop>
												</obj>
											</obj>
											<obj name="PropertyObject" class="ChannelGenotype" version="4">
												<prop name="PropertyTypeName">Scanning Genotype</prop>
												<prop name="Position">0</prop>
												<prop name="IsDefault">1</prop>
												<prop name="ReadOnly">1</prop>
												<obj name="ChannelProp" class="ChannelProperty" version="1">
													<prop name="ChannelIdx">0</prop>
												</obj>
											</obj>
											<obj name="PropertyObject" class="GroupChannelTypeProp" version="4">
												<prop name="PropertyTypeName">Scanning Sample Type</prop>
												<prop name="Position">0</prop>
												<prop name="IsDefault">0</prop>
												<prop name="GroupSampleType">mstUnknown</prop>
												<obj name="ChannelProp" class="ChannelProperty" version="1">
													<prop name="ChannelIdx">0</prop>
												</obj>
											</obj>
											<obj name="PropertyObject" class="TargetName" version="4">
												<prop name="PropertyTypeName">Target Name</prop>
												<prop name="Position">0</prop>
												<prop name="IsDefault">1</prop>
												<obj name="ChannelProp" class="ChannelProperty" version="1">
													<prop name="ChannelIdx">0</prop>
												</obj>
											</obj>
											<obj name="PropertyObject" class="RQTargetProperty" version="4">
												<prop name="PropertyTypeName">Target Type</prop>
												<prop name="Position">0</prop>
												<prop name="IsDefault">0</prop>
												<prop name="TargetType">dtNone</prop>
												<obj name="ChannelProp" class="ChannelProperty" version="1">
													<prop name="ChannelIdx">0</prop>
												</obj>
											</obj>
										</list>
									</obj>
									<obj name="item" class="PropertyList" version="1">
										<list name="emlist" count="12">
											<obj name="PropertyObject" class="RQSampleTargetProperty" version="4">
												<prop name="PropertyTypeName">Combined Sample and Target Type</prop>
												<prop name="Position">0</prop>
												<prop name="IsDefault">0</prop>
												<obj name="ChannelProp" class="ChannelProperty" version="1">
													<prop name="ChannelIdx">1</prop>
												</obj>
											</obj>
											<obj name="PropertyObject" class="QuantConcProperty" version="4">
												<prop name="PropertyTypeName">Concentration</prop>
												<prop name="Position">0</prop>
												<prop name="IsDefault">1</prop>
												<prop name="Concentration">0</prop>
												<obj name="ChannelProp" class="ChannelProperty" version="1">
													<prop name="ChannelIdx">1</prop>
												</obj>
												<prop name="ReadOnly">1</prop>
											</obj>
											<obj name="PropertyObject" class="QuantCpHighProp" version="4">
												<prop name="PropertyTypeName">Cp High</prop>
												<prop name="Position">0</prop>
												<prop name="IsDefault">1</prop>
												<prop name="CpRangeHigh">0</prop>
												<obj name="ChannelProp" class="ChannelProperty" version="1">
													<prop name="ChannelIdx">1</prop>
												</obj>
												<prop name="ReadOnly">1</prop>
											</obj>
											<obj name="PropertyObject" class="QuantCpLowProp" version="4">
												<prop name="PropertyTypeName">Cp Low</prop>
												<prop name="Position">0</prop>
												<prop name="IsDefault">1</prop>
												<prop name="CpRangeLow">0</prop>
												<obj name="ChannelProp" class="ChannelProperty" version="1">
													<prop name="ChannelIdx">1</prop>
												</obj>
												<prop name="ReadOnly">1</prop>
											</obj>
											<obj name="PropertyObject" class="RQEffProp" version="4">
												<prop name="PropertyTypeName">Efficiency</prop>
												<prop name="Position">0</prop>
												<prop name="IsDefault">1</prop>
												<prop name="Efficiency">2</prop>
												<obj name="ChannelProp" class="ChannelProperty" version="1">
													<prop name="ChannelIdx">1</prop>
												</obj>
											</obj>
											<obj name="PropertyObject" class="ChannelGenotype" version="4">
												<prop name="PropertyTypeName">Melt Geno Genotype</prop>
												<prop name="Position">0</prop>
												<prop name="IsDefault">1</prop>
												<prop name="ReadOnly">1</prop>
												<obj name="ChannelProp" class="ChannelProperty" version="1">
													<prop name="ChannelIdx">1</prop>
												</obj>
											</obj>
											<obj name="PropertyObject" class="GroupChannelTypeProp" version="4">
												<prop name="PropertyTypeName">Melt Geno Sample Type</prop>
												<prop name="Position">0</prop>
												<prop name="IsDefault">0</prop>
												<prop name="GroupSampleType">mstUnknown</prop>
												<obj name="ChannelProp" class="ChannelProperty" version="1">
													<prop name="ChannelIdx">1</prop>
												</obj>
											</obj>
											<obj name="PropertyObject" class="QuantSampleTypeProperty" version="4">
												<prop name="PropertyTypeName">Quantification Sample Type</prop>
												<prop name="Position">0</prop>
												<prop name="IsDefault">0</prop>
												<prop name="SampleType">qsUnknown</prop>
												<obj name="ChannelProp" class="ChannelProperty" version="1">
													<prop name="ChannelIdx">1</prop>
												</obj>
											</obj>
											<obj name="PropertyObject" class="ChannelGenotype" version="4">
												<prop name="PropertyTypeName">Scanning Genotype</prop>
												<prop name="Position">0</prop>
												<prop name="IsDefault">1</prop>
												<prop name="ReadOnly">1</prop>
												<obj name="ChannelProp" class="ChannelProperty" version="1">
													<prop name="ChannelIdx">1</prop>
												</obj>
											</obj>
											<obj name="PropertyObject" class="GroupChannelTypeProp" version="4">
												<prop name="PropertyTypeName">Scanning Sample Type</prop>
												<prop name="Position">0</prop>
												<prop name="IsDefault">0</prop>
												<prop name="GroupSampleType">mstUnknown</prop>
												<obj name="ChannelProp" class="ChannelProperty" version="1">
													<prop name="ChannelIdx">1</prop>
												</obj>
											</obj>
											<obj name="PropertyObject" class="TargetName" version="4">
												<prop name="PropertyTypeName">Target Name</prop>
												<prop name="Position">0</prop>
												<prop name="IsDefault">1</prop>
												<obj name="ChannelProp" class="ChannelProperty" version="1">
													<prop name="ChannelIdx">1</prop>
												</obj>
											</obj>
											<obj name="PropertyObject" class="RQTargetProperty" version="4">
												<prop name="PropertyTypeName">Target Type</prop>
												<prop name="Position">0</prop>
												<prop name="IsDefault">0</prop>
												<prop name="TargetType">dtNone</prop>
												<obj name="ChannelProp" class="ChannelProperty" version="1">
													<prop name="ChannelIdx">1</prop>
												</obj>
											</obj>
										</list>
									</obj>
									<obj name="item" class="PropertyList" version="1">
										<list name="emlist" count="12">
											<obj name="PropertyObject" class="RQSampleTargetProperty" version="4">
												<prop name="PropertyTypeName">Combined Sample and Target Type</prop>
												<prop name="Position">0</prop>
												<prop name="IsDefault">0</prop>
												<obj name="ChannelProp" class="ChannelProperty" version="1">
													<prop name="ChannelIdx">2</prop>
												</obj>
											</obj>
											<obj name="PropertyObject" class="QuantConcProperty" version="4">
												<prop name="PropertyTypeName">Concentration</prop>
												<prop name="Position">0</prop>
												<prop name="IsDefault">1</prop>
												<prop name="Concentration">0</prop>
												<obj name="ChannelProp" class="ChannelProperty" version="1">
													<prop name="ChannelIdx">2</prop>
												</obj>
												<prop name="ReadOnly">1</prop>
											</obj>
											<obj name="PropertyObject" class="QuantCpHighProp" version="4">
												<prop name="PropertyTypeName">Cp High</prop>
												<prop name="Position">0</prop>
												<prop name="IsDefault">1</prop>
												<prop name="CpRangeHigh">0</prop>
												<obj name="ChannelProp" class="ChannelProperty" version="1">
													<prop name="ChannelIdx">2</prop>
												</obj>
												<prop name="ReadOnly">1</prop>
											</obj>
											<obj name="PropertyObject" class="QuantCpLowProp" version="4">
												<prop name="PropertyTypeName">Cp Low</prop>
												<prop name="Position">0</prop>
												<prop name="IsDefault">1</prop>
												<prop name="CpRangeLow">0</prop>
												<obj name="ChannelProp" class="ChannelProperty" version="1">
													<prop name="ChannelIdx">2</prop>
												</obj>
												<prop name="ReadOnly">1</prop>
											</obj>
											<obj name="PropertyObject" class="RQEffProp" version="4">
												<prop name="PropertyTypeName">Efficiency</prop>
												<prop name="Position">0</prop>
												<prop name="IsDefault">1</prop>
												<prop name="Efficiency">2</prop>
												<obj name="ChannelProp" class="ChannelProperty" version="1">
													<prop name="ChannelIdx">2</prop>
												</obj>
											</obj>
											<obj name="PropertyObject" class="ChannelGenotype" version="4">
												<prop name="PropertyTypeName">Melt Geno Genotype</prop>
												<prop name="Position">0</prop>
												<prop name="IsDefault">1</prop>
												<prop name="ReadOnly">1</prop>
												<obj name="ChannelProp" class="ChannelProperty" version="1">
													<prop name="ChannelIdx">2</prop>
												</obj>
											</obj>
											<obj name="PropertyObject" class="GroupChannelTypeProp" version="4">
												<prop name="PropertyTypeName">Melt Geno Sample Type</prop>
												<prop name="Position">0</prop>
												<prop name="IsDefault">0</prop>
												<prop name="GroupSampleType">mstUnknown</prop>
												<obj name="ChannelProp" class="ChannelProperty" version="1">
													<prop name="ChannelIdx">2</prop>
												</obj>
											</obj>
											<obj name="PropertyObject" class="QuantSampleTypeProperty" version="4">
												<prop name="PropertyTypeName">Quantification Sample Type</prop>
												<prop name="Position">0</prop>
												<prop name="IsDefault">0</prop>
												<prop name="SampleType">qsUnknown</prop>
												<obj name="ChannelProp" class="ChannelProperty" version="1">
													<prop name="ChannelIdx">2</prop>
												</obj>
											</obj>
											<obj name="PropertyObject" class="ChannelGenotype" version="4">
												<prop name="PropertyTypeName">Scanning Genotype</prop>
												<prop name="Position">0</prop>
												<prop name="IsDefault">1</prop>
												<prop name="ReadOnly">1</prop>
												<obj name="ChannelProp" class="ChannelProperty" version="1">
													<prop name="ChannelIdx">2</prop>
												</obj>
											</obj>
											<obj name="PropertyObject" class="GroupChannelTypeProp" version="4">
												<prop name="PropertyTypeName">Scanning Sample Type</prop>
												<prop name="Position">0</prop>
												<prop name="IsDefault">0</prop>
												<prop name="GroupSampleType">mstUnknown</prop>
												<obj name="ChannelProp" class="ChannelProperty" version="1">
													<prop name="ChannelIdx">2</prop>
												</obj>
											</obj>
											<obj name="PropertyObject" class="TargetName" version="4">
												<prop name="PropertyTypeName">Target Name</prop>
												<prop name="Position">0</prop>
												<prop name="IsDefault">1</prop>
												<obj name="ChannelProp" class="ChannelProperty" version="1">
													<prop name="ChannelIdx">2</prop>
												</obj>
											</obj>
											<obj name="PropertyObject" class="RQTargetProperty" version="4">
												<prop name="PropertyTypeName">Target Type</prop>
												<prop name="Position">0</prop>
												<prop name="IsDefault">0</prop>
												<prop name="TargetType">dtNone</prop>
												<obj name="ChannelProp" class="ChannelProperty" version="1">
													<prop name="ChannelIdx">2</prop>
												</obj>
											</obj>
										</list>
									</obj>
									<obj name="item" class="PropertyList" version="1">
										<list name="emlist" count="12">
											<obj name="PropertyObject" class="RQSampleTargetProperty" version="4">
												<prop name="PropertyTypeName">Combined Sample and Target Type</prop>
												<prop name="Position">0</prop>
												<prop name="IsDefault">0</prop>
												<obj name="ChannelProp" class="ChannelProperty" version="1">
													<prop name="ChannelIdx">3</prop>
												</obj>
											</obj>
											<obj name="PropertyObject" class="QuantConcProperty" version="4">
												<prop name="PropertyTypeName">Concentration</prop>
												<prop name="Position">0</prop>
												<prop name="IsDefault">1</prop>
												<prop name="Concentration">0</prop>
												<obj name="ChannelProp" class="ChannelProperty" version="1">
													<prop name="ChannelIdx">3</prop>
												</obj>
												<prop name="ReadOnly">1</prop>
											</obj>
											<obj name="PropertyObject" class="QuantCpHighProp" version="4">
												<prop name="PropertyTypeName">Cp High</prop>
												<prop name="Position">0</prop>
												<prop name="IsDefault">1</prop>
												<prop name="CpRangeHigh">0</prop>
												<obj name="ChannelProp" class="ChannelProperty" version="1">
													<prop name="ChannelIdx">3</prop>
												</obj>
												<prop name="ReadOnly">1</prop>
											</obj>
											<obj name="PropertyObject" class="QuantCpLowProp" version="4">
												<prop name="PropertyTypeName">Cp Low</prop>
												<prop name="Position">0</prop>
												<prop name="IsDefault">1</prop>
												<prop name="CpRangeLow">0</prop>
												<obj name="ChannelProp" class="ChannelProperty" version="1">
													<prop name="ChannelIdx">3</prop>
												</obj>
												<prop name="ReadOnly">1</prop>
											</obj>
											<obj name="PropertyObject" class="RQEffProp" version="4">
												<prop name="PropertyTypeName">Efficiency</prop>
												<prop name="Position">0</prop>
												<prop name="IsDefault">1</prop>
												<prop name="Efficiency">2</prop>
												<obj name="ChannelProp" class="ChannelProperty" version="1">
													<prop name="ChannelIdx">3</prop>
												</obj>
											</obj>
											<obj name="PropertyObject" class="ChannelGenotype" version="4">
												<prop name="PropertyTypeName">Melt Geno Genotype</prop>
												<prop name="Position">0</prop>
												<prop name="IsDefault">1</prop>
												<prop name="ReadOnly">1</prop>
												<obj name="ChannelProp" class="ChannelProperty" version="1">
													<prop name="ChannelIdx">3</prop>
												</obj>
											</obj>
											<obj name="PropertyObject" class="GroupChannelTypeProp" version="4">
												<prop name="PropertyTypeName">Melt Geno Sample Type</prop>
												<prop name="Position">0</prop>
												<prop name="IsDefault">0</prop>
												<prop name="GroupSampleType">mstUnknown</prop>
												<obj name="ChannelProp" class="ChannelProperty" version="1">
													<prop name="ChannelIdx">3</prop>
												</obj>
											</obj>
											<obj name="PropertyObject" class="QuantSampleTypeProperty" version="4">
												<prop name="PropertyTypeName">Quantification Sample Type</prop>
												<prop name="Position">0</prop>
												<prop name="IsDefault">0</prop>
												<prop name="SampleType">qsUnknown</prop>
												<obj name="ChannelProp" class="ChannelProperty" version="1">
													<prop name="ChannelIdx">3</prop>
												</obj>
											</obj>
											<obj name="PropertyObject" class="ChannelGenotype" version="4">
												<prop name="PropertyTypeName">Scanning Genotype</prop>
												<prop name="Position">0</prop>
												<prop name="IsDefault">1</prop>
												<prop name="ReadOnly">1</prop>
												<obj name="ChannelProp" class="ChannelProperty" version="1">
													<prop name="ChannelIdx">3</prop>
												</obj>
											</obj>
											<obj name="PropertyObject" class="GroupChannelTypeProp" version="4">
												<prop name="PropertyTypeName">Scanning Sample Type</prop>
												<prop name="Position">0</prop>
												<prop name="IsDefault">0</prop>
												<prop name="GroupSampleType">mstUnknown</prop>
												<obj name="ChannelProp" class="ChannelProperty" version="1">
													<prop name="ChannelIdx">3</prop>
												</obj>
											</obj>
											<obj name="PropertyObject" class="TargetName" version="4">
												<prop name="PropertyTypeName">Target Name</prop>
												<prop name="Position">0</prop>
												<prop name="IsDefault">1</prop>
												<obj name="ChannelProp" class="ChannelProperty" version="1">
													<prop name="ChannelIdx">3</prop>
												</obj>
											</obj>
											<obj name="PropertyObject" class="RQTargetProperty" version="4">
												<prop name="PropertyTypeName">Target Type</prop>
												<prop name="Position">0</prop>
												<prop name="IsDefault">0</prop>
												<prop name="TargetType">dtNone</prop>
												<obj name="ChannelProp" class="ChannelProperty" version="1">
													<prop name="ChannelIdx">3</prop>
												</obj>
											</obj>
										</list>
									</obj>
								</list>
							</obj>
						</obj>
						<prop name="ChannelPropertyCount">4</prop>
						<prop name="ContainerPosition">0</prop>
						<prop name="HasSampleProperties">1</prop>
						<obj name="SampleProperties" class="PropertyList" version="1">
							<list name="emlist" count="14">
								<obj name="PropertyObject" class="SamplePrefColor" version="4">
									<prop name="PropertyTypeName">Color</prop>
									<prop name="Position">0</prop>
									<prop name="IsDefault">0</prop>
									<prop name="Color">$00FF8000</prop>
								</obj>
								<obj name="PropertyObject" class="DominantChannelProp" version="4">
									<prop name="PropertyTypeName">Dominant Channel</prop>
									<prop name="Position">0</prop>
									<prop name="IsDefault">0</prop>
									<prop name="DominantChannel">0</prop>
								</obj>
								<obj name="PropertyObject" class="Genotype" version="4">
									<prop name="PropertyTypeName">EndPt Genotype</prop>
									<prop name="Position">0</prop>
									<prop name="IsDefault">1</prop>
									<prop name="ReadOnly">1</prop>
								</obj>
								<obj name="PropertyObject" class="GroupingSample" version="4">
									<prop name="PropertyTypeName">EndPt Sample Type</prop>
									<prop name="Position">0</prop>
									<prop name="IsDefault">0</prop>
									<prop name="GroupSampleType">mstUnknown</prop>
								</obj>
								<obj name="PropertyObject" class="SamplePrefLineStyle" version="4">
									<prop name="PropertyTypeName">Line Style</prop>
									<prop name="Position">0</prop>
									<prop name="IsDefault">0</prop>
									<prop name="LineStyle">psSolid</prop>
								</obj>
								<obj name="PropertyObject" class="GenSampleEditNotes" version="4">
									<prop name="PropertyTypeName">Notes</prop>
									<prop name="Position">0</prop>
									<prop name="IsDefault">1</prop>
								</obj>
								<obj name="PropertyObject" class="SamplePrefPointStyle" version="4">
									<prop name="PropertyTypeName">Point Style</prop>
									<prop name="Position">0</prop>
									<prop name="IsDefault">0</prop>
									<prop name="PointStyle">psNothing</prop>
								</obj>
								<obj name="PropertyObject" class="GenSampleEditPosition" version="4">
									<prop name="PropertyTypeName">Position</prop>
									<prop name="Position">0</prop>
									<prop name="IsDefault">1</prop>
								</obj>
								<obj name="PropertyObject" class="GenSampleEditReplicate" version="4">
									<prop name="PropertyTypeName">Replicate of</prop>
									<prop name="Position">0</prop>
									<prop name="IsDefault">1</prop>
									<prop name="ReplicateOf">-1</prop>
								</obj>
								<obj name="PropertyObject" class="HTCSampleID" version="4">
									<prop name="PropertyTypeName">Sample ID</prop>
									<prop name="Position">0</prop>
									<prop name="IsDefault">1</prop>
								</obj>
								<obj name="PropertyObject" class="GenSampleEditName" version="4">
									<prop name="PropertyTypeName">Sample Name</prop>
									<prop name="Position">0</prop>
									<prop name="IsDefault">1</prop>
									<prop name="name">Sample 1</prop>
								</obj>
								<obj name="PropertyObject" class="HTCSamplePrepNotes" version="4">
									<prop name="PropertyTypeName">Sample Prep Notes</prop>
									<prop name="Position">0</prop>
									<prop name="IsDefault">1</prop>
								</obj>
								<obj name="PropertyObject" class="GenSampleEditSubset" version="4">
									<prop name="PropertyTypeName">Subsets</prop>
									<prop name="Position">0</prop>
									<prop name="IsDefault">1</prop>
								</obj>
								<obj name="PropertyObject" class="SamplePrefWidth" version="5">
									<prop name="PropertyTypeName">Width</prop>
									<prop name="Position">0</prop>
									<prop name="IsDefault">1</prop>
									<prop name="Width">1</prop>
								</obj>
							</list>
						</obj>
					</obj>
					<obj name="item" class="SamplePropInfo" version="1">
						<obj name="ChannelProperties" class="ChanPropList" version="2">
							<obj name="ChannelProperties" class="EMList" version="1">
								<list name="emlist" count="4">
									<obj name="item" class="PropertyList" version="1">
										<list name="emlist" count="12">
											<obj name="PropertyObject" class="RQSampleTargetProperty" version="4">
												<prop name="PropertyTypeName">Combined Sample and Target Type</prop>
												<prop name="Position">1</prop>
												<prop name="IsDefault">0</prop>
												<obj name="ChannelProp" class="ChannelProperty" version="1">
													<prop name="ChannelIdx">0</prop>
												</obj>
											</obj>
											<obj name="PropertyObject" class="QuantConcProperty" version="4">
												<prop name="PropertyTypeName">Concentration</prop>
												<prop name="Position">1</prop>
												<prop name="IsDefault">1</prop>
												<prop name="Concentration">0</prop>
												<obj name="ChannelProp" class="ChannelProperty" version="1">
													<prop name="ChannelIdx">0</prop>
												</obj>
												<prop name="ReadOnly">1</prop>
											</obj>
											<obj name="PropertyObject" class="QuantCpHighProp" version="4">
												<prop name="PropertyTypeName">Cp High</prop>
												<prop name="Position">1</prop>
												<prop name="IsDefault">1</prop>
												<prop name="CpRangeHigh">0</prop>
												<obj name="ChannelProp" class="ChannelProperty" version="1">
													<prop name="ChannelIdx">0</prop>
												</obj>
												<prop name="ReadOnly">1</prop>
											</obj>
											<obj name="PropertyObject" class="QuantCpLowProp" version="4">
												<prop name="PropertyTypeName">Cp Low</prop>
												<prop name="Position">1</prop>
												<prop name="IsDefault">1</prop>
												<prop name="CpRangeLow">0</prop>
												<obj name="ChannelProp" class="ChannelProperty" version="1">
													<prop name="ChannelIdx">0</prop>
												</obj>
												<prop name="ReadOnly">1</prop>
											</obj>
											<obj name="PropertyObject" class="RQEffProp" version="4">
												<prop name="PropertyTypeName">Efficiency</prop>
												<prop name="Position">1</prop>
												<prop name="IsDefault">1</prop>
												<prop name="Efficiency">2</prop>
												<obj name="ChannelProp" class="ChannelProperty" version="1">
													<prop name="ChannelIdx">0</prop>
												</obj>
											</obj>
											<obj name="PropertyObject" class="ChannelGenotype" version="4">
												<prop name="PropertyTypeName">Melt Geno Genotype</prop>
												<prop name="Position">1</prop>
												<prop name="IsDefault">1</prop>
												<prop name="ReadOnly">1</prop>
												<obj name="ChannelProp" class="ChannelProperty" version="1">
													<prop name="ChannelIdx">0</prop>
												</obj>
											</obj>
											<obj name="PropertyObject" class="GroupChannelTypeProp" version="4">
												<prop name="PropertyTypeName">Melt Geno Sample Type</prop>
												<prop name="Position">1</prop>
												<prop name="IsDefault">0</prop>
												<prop name="GroupSampleType">mstUnknown</prop>
												<obj name="ChannelProp" class="ChannelProperty" version="1">
													<prop name="ChannelIdx">0</prop>
												</obj>
											</obj>
											<obj name="PropertyObject" class="QuantSampleTypeProperty" version="4">
												<prop name="PropertyTypeName">Quantification Sample Type</prop>
												<prop name="Position">1</prop>
												<prop name="IsDefault">0</prop>
												<prop name="SampleType">qsUnknown</prop>
												<obj name="ChannelProp" class="ChannelProperty" version="1">
													<prop name="ChannelIdx">0</prop>
												</obj>
											</obj>
											<obj name="PropertyObject" class="ChannelGenotype" version="4">
												<prop name="PropertyTypeName">Scanning Genotype</prop>
												<prop name="Position">1</prop>
												<prop name="IsDefault">1</prop>
												<prop name="ReadOnly">1</prop>
												<obj name="ChannelProp" class="ChannelProperty" version="1">
													<prop name="ChannelIdx">0</prop>
												</obj>
											</obj>
											<obj name="PropertyObject" class="GroupChannelTypeProp" version="4">
												<prop name="PropertyTypeName">Scanning Sample Type</prop>
												<prop name="Position">1</prop>
												<prop name="IsDefault">0</prop>
												<prop name="GroupSampleType">mstUnknown</prop>
												<obj name="ChannelProp" class="ChannelProperty" version="1">
													<prop name="ChannelIdx">0</prop>
												</obj>
											</obj>
											<obj name="PropertyObject" class="TargetName" version="4">
												<prop name="PropertyTypeName">Target Name</prop>
												<prop name="Position">1</prop>
												<prop name="IsDefault">1</prop>
												<obj name="ChannelProp" class="ChannelProperty" version="1">
													<prop name="ChannelIdx">0</prop>
												</obj>
											</obj>
											<obj name="PropertyObject" class="RQTargetProperty" version="4">
												<prop name="PropertyTypeName">Target Type</prop>
												<prop name="Position">1</prop>
												<prop name="IsDefault">0</prop>
												<prop name="TargetType">dtNone</prop>
												<obj name="ChannelProp" class="ChannelProperty" version="1">
													<prop name="ChannelIdx">0</prop>
												</obj>
											</obj>
										</list>
									</obj>
									<obj name="item" class="PropertyList" version="1">
										<list name="emlist" count="12">
											<obj name="PropertyObject" class="RQSampleTargetProperty" version="4">
												<prop name="PropertyTypeName">Combined Sample and Target Type</prop>
												<prop name="Position">1</prop>
												<prop name="IsDefault">0</prop>
												<obj name="ChannelProp" class="ChannelProperty" version="1">
													<prop name="ChannelIdx">1</prop>
												</obj>
											</obj>
											<obj name="PropertyObject" class="QuantConcProperty" version="4">
												<prop name="PropertyTypeName">Concentration</prop>
												<prop name="Position">1</prop>
												<prop name="IsDefault">1</prop>
												<prop name="Concentration">0</prop>
												<obj name="ChannelProp" class="ChannelProperty" version="1">
													<prop name="ChannelIdx">1</prop>
												</obj>
												<prop name="ReadOnly">1</prop>
											</obj>
											<obj name="PropertyObject" class="QuantCpHighProp" version="4">
												<prop name="PropertyTypeName">Cp High</prop>
												<prop name="Position">1</prop>
												<prop name="IsDefault">1</prop>
												<prop name="CpRangeHigh">0</prop>
												<obj name="ChannelProp" class="ChannelProperty" version="1">
													<prop name="ChannelIdx">1</prop>
												</obj>
												<prop name="ReadOnly">1</prop>
											</obj>
											<obj name="PropertyObject" class="QuantCpLowProp" version="4">
												<prop name="PropertyTypeName">Cp Low</prop>
												<prop name="Position">1</prop>
												<prop name="IsDefault">1</prop>
												<prop name="CpRangeLow">0</prop>
												<obj name="ChannelProp" class="ChannelProperty" version="1">
													<prop name="ChannelIdx">1</prop>
												</obj>
												<prop name="ReadOnly">1</prop>
											</obj>
											<obj name="PropertyObject" class="RQEffProp" version="4">
												<prop name="PropertyTypeName">Efficiency</prop>
												<prop name="Position">1</prop>
												<prop name="IsDefault">1</prop>
												<prop name="Efficiency">2</prop>
												<obj name="ChannelProp" class="ChannelProperty" version="1">
													<prop name="ChannelIdx">1</prop>
												</obj>
											</obj>
											<obj name="PropertyObject" class="ChannelGenotype" version="4">
												<prop name="PropertyTypeName">Melt Geno Genotype</prop>
												<prop name="Position">1</prop>
												<prop name="IsDefault">1</prop>
												<prop name="ReadOnly">1</prop>
												<obj name="ChannelProp" class="ChannelProperty" version="1">
													<prop name="ChannelIdx">1</prop>
												</obj>
											</obj>
											<obj name="PropertyObject" class="GroupChannelTypeProp" version="4">
												<prop name="PropertyTypeName">Melt Geno Sample Type</prop>
												<prop name="Position">1</prop>
												<prop name="IsDefault">0</prop>
												<prop name="GroupSampleType">mstUnknown</prop>
												<obj name="ChannelProp" class="ChannelProperty" version="1">
													<prop name="ChannelIdx">1</prop>
												</obj>
											</obj>
											<obj name="PropertyObject" class="QuantSampleTypeProperty" version="4">
												<prop name="PropertyTypeName">Quantification Sample Type</prop>
												<prop name="Position">1</prop>
												<prop name="IsDefault">0</prop>
												<prop name="SampleType">qsUnknown</prop>
												<obj name="ChannelProp" class="ChannelProperty" version="1">
													<prop name="ChannelIdx">1</prop>
												</obj>
											</obj>
											<obj name="PropertyObject" class="ChannelGenotype" version="4">
												<prop name="PropertyTypeName">Scanning Genotype</prop>
												<prop name="Position">1</prop>
												<prop name="IsDefault">1</prop>
												<prop name="ReadOnly">1</prop>
												<obj name="ChannelProp" class="ChannelProperty" version="1">
													<prop name="ChannelIdx">1</prop>
												</obj>
											</obj>
											<obj name="PropertyObject" class="GroupChannelTypeProp" version="4">
												<prop name="PropertyTypeName">Scanning Sample Type</prop>
												<prop name="Position">1</prop>
												<prop name="IsDefault">0</prop>
												<prop name="GroupSampleType">mstUnknown</prop>
												<obj name="ChannelProp" class="ChannelProperty" version="1">
													<prop name="ChannelIdx">1</prop>
												</obj>
											</obj>
											<obj name="PropertyObject" class="TargetName" version="4">
												<prop name="PropertyTypeName">Target Name</prop>
												<prop name="Position">1</prop>
												<prop name="IsDefault">1</prop>
												<obj name="ChannelProp" class="ChannelProperty" version="1">
													<prop name="ChannelIdx">1</prop>
												</obj>
											</obj>
											<obj name="PropertyObject" class="RQTargetProperty" version="4">
												<prop name="PropertyTypeName">Target Type</prop>
												<prop name="Position">1</prop>
												<prop name="IsDefault">0</prop>
												<prop name="TargetType">dtNone</prop>
												<obj name="ChannelProp" class="ChannelProperty" version="1">
													<prop name="ChannelIdx">1</prop>
												</obj>
											</obj>
										</list>
									</obj>
									<obj name="item" class="PropertyList" version="1">
										<list name="emlist" count="12">
											<obj name="PropertyObject" class="RQSampleTargetProperty" version="4">
												<prop name="PropertyTypeName">Combined Sample and Target Type</prop>
												<prop name="Position">1</prop>
												<prop name="IsDefault">0</prop>
												<obj name="ChannelProp" class="ChannelProperty" version="1">
													<prop name="ChannelIdx">2</prop>
												</obj>
											</obj>
											<obj name="PropertyObject" class="QuantConcProperty" version="4">
												<prop name="PropertyTypeName">Concentration</prop>
												<prop name="Position">1</prop>
												<prop name="IsDefault">1</prop>
												<prop name="Concentration">0</prop>
												<obj name="ChannelProp" class="ChannelProperty" version="1">
													<prop name="ChannelIdx">2</prop>
												</obj>
												<prop name="ReadOnly">1</prop>
											</obj>
											<obj name="PropertyObject" class="QuantCpHighProp" version="4">
												<prop name="PropertyTypeName">Cp High</prop>
												<prop name="Position">1</prop>
												<prop name="IsDefault">1</prop>
												<prop name="CpRangeHigh">0</prop>
												<obj name="ChannelProp" class="ChannelProperty" version="1">
													<prop name="ChannelIdx">2</prop>
												</obj>
												<prop name="ReadOnly">1</prop>
											</obj>
											<obj name="PropertyObject" class="QuantCpLowProp" version="4">
												<prop name="PropertyTypeName">Cp Low</prop>
												<prop name="Position">1</prop>
												<prop name="IsDefault">1</prop>
												<prop name="CpRangeLow">0</prop>
												<obj name="ChannelProp" class="ChannelProperty" version="1">
													<prop name="ChannelIdx">2</prop>
												</obj>
												<prop name="ReadOnly">1</prop>
											</obj>
											<obj name="PropertyObject" class="RQEffProp" version="4">
												<prop name="PropertyTypeName">Efficiency</prop>
												<prop name="Position">1</prop>
												<prop name="IsDefault">1</prop>
												<prop name="Efficiency">2</prop>
												<obj name="ChannelProp" class="ChannelProperty" version="1">
													<prop name="ChannelIdx">2</prop>
												</obj>
											</obj>
											<obj name="PropertyObject" class="ChannelGenotype" version="4">
												<prop name="PropertyTypeName">Melt Geno Genotype</prop>
												<prop name="Position">1</prop>
												<prop name="IsDefault">1</prop>
												<prop name="ReadOnly">1</prop>
												<obj name="ChannelProp" class="ChannelProperty" version="1">
													<prop name="ChannelIdx">2</prop>
												</obj>
											</obj>
											<obj name="PropertyObject" class="GroupChannelTypeProp" version="4">
												<prop name="PropertyTypeName">Melt Geno Sample Type</prop>
												<prop name="Position">1</prop>
												<prop name="IsDefault">0</prop>
												<prop name="GroupSampleType">mstUnknown</prop>
												<obj name="ChannelProp" class="ChannelProperty" version="1">
													<prop name="ChannelIdx">2</prop>
												</obj>
											</obj>
											<obj name="PropertyObject" class="QuantSampleTypeProperty" version="4">
												<prop name="PropertyTypeName">Quantification Sample Type</prop>
												<prop name="Position">1</prop>
												<prop name="IsDefault">0</prop>
												<prop name="SampleType">qsUnknown</prop>
												<obj name="ChannelProp" class="ChannelProperty" version="1">
													<prop name="ChannelIdx">2</prop>
												</obj>
											</obj>
											<obj name="PropertyObject" class="ChannelGenotype" version="4">
												<prop name="PropertyTypeName">Scanning Genotype</prop>
												<prop name="Position">1</prop>
												<prop name="IsDefault">1</prop>
												<prop name="ReadOnly">1</prop>
												<obj name="ChannelProp" class="ChannelProperty" version="1">
													<prop name="ChannelIdx">2</prop>
												</obj>
											</obj>
											<obj name="PropertyObject" class="GroupChannelTypeProp" version="4">
												<prop name="PropertyTypeName">Scanning Sample Type</prop>
												<prop name="Position">1</prop>
												<prop name="IsDefault">0</prop>
												<prop name="GroupSampleType">mstUnknown</prop>
												<obj name="ChannelProp" class="ChannelProperty" version="1">
													<prop name="ChannelIdx">2</prop>
												</obj>
											</obj>
											<obj name="PropertyObject" class="TargetName" version="4">
												<prop name="PropertyTypeName">Target Name</prop>
												<prop name="Position">1</prop>
												<prop name="IsDefault">1</prop>
												<obj name="ChannelProp" class="ChannelProperty" version="1">
													<prop name="ChannelIdx">2</prop>
												</obj>
											</obj>
											<obj name="PropertyObject" class="RQTargetProperty" version="4">
												<prop name="PropertyTypeName">Target Type</prop>
												<prop name="Position">1</prop>
												<prop name="IsDefault">0</prop>
												<prop name="TargetType">dtNone</prop>
												<obj name="ChannelProp" class="ChannelProperty" version="1">
													<prop name="ChannelIdx">2</prop>
												</obj>
											</obj>
										</list>
									</obj>
									<obj name="item" class="PropertyList" version="1">
										<list name="emlist" count="12">
											<obj name="PropertyObject" class="RQSampleTargetProperty" version="4">
												<prop name="PropertyTypeName">Combined Sample and Target Type</prop>
												<prop name="Position">1</prop>
												<prop name="IsDefault">0</prop>
												<obj name="ChannelProp" class="ChannelProperty" version="1">
													<prop name="ChannelIdx">3</prop>
												</obj>
											</obj>
											<obj name="PropertyObject" class="QuantConcProperty" version="4">
												<prop name="PropertyTypeName">Concentration</prop>
												<prop name="Position">1</prop>
												<prop name="IsDefault">1</prop>
												<prop name="Concentration">0</prop>
												<obj name="ChannelProp" class="ChannelProperty" version="1">
													<prop name="ChannelIdx">3</prop>
												</obj>
												<prop name="ReadOnly">1</prop>
											</obj>
											<obj name="PropertyObject" class="QuantCpHighProp" version="4">
												<prop name="PropertyTypeName">Cp High</prop>
												<prop name="Position">1</prop>
												<prop name="IsDefault">1</prop>
												<prop name="CpRangeHigh">0</prop>
												<obj name="ChannelProp" class="ChannelProperty" version="1">
													<prop name="ChannelIdx">3</prop>
												</obj>
												<prop name="ReadOnly">1</prop>
											</obj>
											<obj name="PropertyObject" class="QuantCpLowProp" version="4">
												<prop name="PropertyTypeName">Cp Low</prop>
												<prop name="Position">1</prop>
												<prop name="IsDefault">1</prop>
												<prop name="CpRangeLow">0</prop>
												<obj name="ChannelProp" class="ChannelProperty" version="1">
													<prop name="ChannelIdx">3</prop>
												</obj>
												<prop name="ReadOnly">1</prop>
											</obj>
											<obj name="PropertyObject" class="RQEffProp" version="4">
												<prop name="PropertyTypeName">Efficiency</prop>
												<prop name="Position">1</prop>
												<prop name="IsDefault">1</prop>
												<prop name="Efficiency">2</prop>
												<obj name="ChannelProp" class="ChannelProperty" version="1">
													<prop name="ChannelIdx">3</prop>
												</obj>
											</obj>
											<obj name="PropertyObject" class="ChannelGenotype" version="4">
												<prop name="PropertyTypeName">Melt Geno Genotype</prop>
												<prop name="Position">1</prop>
												<prop name="IsDefault">1</prop>
												<prop name="ReadOnly">1</prop>
												<obj name="ChannelProp" class="ChannelProperty" version="1">
													<prop name="ChannelIdx">3</prop>
												</obj>
											</obj>
											<obj name="PropertyObject" class="GroupChannelTypeProp" version="4">
												<prop name="PropertyTypeName">Melt Geno Sample Type</prop>
												<prop name="Position">1</prop>
												<prop name="IsDefault">0</prop>
												<prop name="GroupSampleType">mstUnknown</prop>
												<obj name="ChannelProp" class="ChannelProperty" version="1">
													<prop name="ChannelIdx">3</prop>
												</obj>
											</obj>
											<obj name="PropertyObject" class="QuantSampleTypeProperty" version="4">
												<prop name="PropertyTypeName">Quantification Sample Type</prop>
												<prop name="Position">1</prop>
												<prop name="IsDefault">0</prop>
												<prop name="SampleType">qsUnknown</prop>
												<obj name="ChannelProp" class="ChannelProperty" version="1">
													<prop name="ChannelIdx">3</prop>
												</obj>
											</obj>
											<obj name="PropertyObject" class="ChannelGenotype" version="4">
												<prop name="PropertyTypeName">Scanning Genotype</prop>
												<prop name="Position">1</prop>
												<prop name="IsDefault">1</prop>
												<prop name="ReadOnly">1</prop>
												<obj name="ChannelProp" class="ChannelProperty" version="1">
													<prop name="ChannelIdx">3</prop>
												</obj>
											</obj>
											<obj name="PropertyObject" class="GroupChannelTypeProp" version="4">
												<prop name="PropertyTypeName">Scanning Sample Type</prop>
												<prop name="Position">1</prop>
												<prop name="IsDefault">0</prop>
												<prop name="GroupSampleType">mstUnknown</prop>
												<obj name="ChannelProp" class="ChannelProperty" version="1">
													<prop name="ChannelIdx">3</prop>
												</obj>
											</obj>
											<obj name="PropertyObject" class="TargetName" version="4">
												<prop name="PropertyTypeName">Target Name</prop>
												<prop name="Position">1</prop>
												<prop name="IsDefault">1</prop>
												<obj name="ChannelProp" class="ChannelProperty" version="1">
													<prop name="ChannelIdx">3</prop>
												</obj>
											</obj>
											<obj name="PropertyObject" class="RQTargetProperty" version="4">
												<prop name="PropertyTypeName">Target Type</prop>
												<prop name="Position">1</prop>
												<prop name="IsDefault">0</prop>
												<prop name="TargetType">dtNone</prop>
												<obj name="ChannelProp" class="ChannelProperty" version="1">
													<prop name="ChannelIdx">3</prop>
												</obj>
											</obj>
										</list>
									</obj>
								</list>
							</obj>
						</obj>
						<prop name="ChannelPropertyCount">4</prop>
						<prop name="ContainerPosition">1</prop>
						<prop name="HasSampleProperties">1</prop>
						<obj name="SampleProperties" class="PropertyList" version="1">
							<list name="emlist" count="14">
								<obj name="PropertyObject" class="SamplePrefColor" version="4">
									<prop name="PropertyTypeName">Color</prop>
									<prop name="Position">1</prop>
									<prop name="IsDefault">0</prop>
									<prop name="Color">clRed</prop>
								</obj>
								<obj name="PropertyObject" class="DominantChannelProp" version="4">
									<prop name="PropertyTypeName">Dominant Channel</prop>
									<prop name="Position">1</prop>
									<prop name="IsDefault">0</prop>
									<prop name="DominantChannel">0</prop>
								</obj>
								<obj name="PropertyObject" class="Genotype" version="4">
									<prop name="PropertyTypeName">EndPt Genotype</prop>
									<prop name="Position">1</prop>
									<prop name="IsDefault">1</prop>
									<prop name="ReadOnly">1</prop>
								</obj>
								<obj name="PropertyObject" class="GroupingSample" version="4">
									<prop name="PropertyTypeName">EndPt Sample Type</prop>
									<prop name="Position">1</prop>
									<prop name="IsDefault">0</prop>
									<prop name="GroupSampleType">mstUnknown</prop>
								</obj>
								<obj name="PropertyObject" class="SamplePrefLineStyle" version="4">
									<prop name="PropertyTypeName">Line Style</prop>
									<prop name="Position">1</prop>
									<prop name="IsDefault">0</prop>
									<prop name="LineStyle">psSolid</prop>
								</obj>
								<obj name="PropertyObject" class="GenSampleEditNotes" version="4">
									<prop name="PropertyTypeName">Notes</prop>
									<prop name="Position">1</prop>
									<prop name="IsDefault">1</prop>
								</obj>
								<obj name="PropertyObject" class="SamplePrefPointStyle" version="4">
									<prop name="PropertyTypeName">Point Style</prop>
									<prop name="Position">1</prop>
									<prop name="IsDefault">0</prop>
									<prop name="PointStyle">psNothing</prop>
								</obj>
								<obj name="PropertyObject" class="GenSampleEditPosition" version="4">
									<prop name="PropertyTypeName">Position</prop>
									<prop name="Position">1</prop>
									<prop name="IsDefault">1</prop>
								</obj>
								<obj name="PropertyObject" class="GenSampleEditReplicate" version="4">
									<prop name="PropertyTypeName">Replicate of</prop>
									<prop name="Position">1</prop>
									<prop name="IsDefault">1</prop>
									<prop name="ReplicateOf">-1</prop>
								</obj>
								<obj name="PropertyObject" class="HTCSampleID" version="4">
									<prop name="PropertyTypeName">Sample ID</prop>
									<prop name="Position">1</prop>
									<prop name="IsDefault">1</prop>
								</obj>
								<obj name="PropertyObject" class="GenSampleEditName" version="4">
									<prop name="PropertyTypeName">Sample Name</prop>
									<prop name="Position">1</prop>
									<prop name="IsDefault">1</prop>
									<prop name="name">Sample 2</prop>
								</obj>
								<obj name="PropertyObject" class="HTCSamplePrepNotes" version="4">
									<prop name="PropertyTypeName">Sample Prep Notes</prop>
									<prop name="Position">1</prop>
									<prop name="IsDefault">1</prop>
								</obj>
								<obj name="PropertyObject" class="GenSampleEditSubset" version="4">
									<prop name="PropertyTypeName">Subsets</prop>
									<prop name="Position">1</prop>
									<prop name="IsDefault">1</prop>
								</obj>
								<obj name="PropertyObject" class="SamplePrefWidth" version="5">
									<prop name="PropertyTypeName">Width</prop>
									<prop name="Position">1</prop>
									<prop name="IsDefault">1</prop>
									<prop name="Width">1</prop>
								</obj>
							</list>
						</obj>
					</obj>
					<obj name="item" class="SamplePropInfo" version="1">
						<obj name="ChannelProperties" class="ChanPropList" version="2">
							<obj name="ChannelProperties" class="EMList" version="1">
								<list name="emlist" count="4">
									<obj name="item" class="PropertyList" version="1">
										<list name="emlist" count="12">
											<obj name="PropertyObject" class="RQSampleTargetProperty" version="4">
												<prop name="PropertyTypeName">Combined Sample and Target Type</prop>
												<prop name="Position">2</prop>
												<prop name="IsDefault">0</prop>
												<obj name="ChannelProp" class="ChannelProperty" version="1">
													<prop name="ChannelIdx">0</prop>
												</obj>
											</obj>
											<obj name="PropertyObject" class="QuantConcProperty" version="4">
												<prop name="PropertyTypeName">Concentration</prop>
												<prop name="Position">2</prop>
												<prop name="IsDefault">1</prop>
												<prop name="Concentration">0</prop>
												<obj name="ChannelProp" class="ChannelProperty" version="1">
													<prop name="ChannelIdx">0</prop>
												</obj>
												<prop name="ReadOnly">1</prop>
											</obj>
											<obj name="PropertyObject" class="QuantCpHighProp" version="4">
												<prop name="PropertyTypeName">Cp High</prop>
												<prop name="Position">2</prop>
												<prop name="IsDefault">1</prop>
												<prop name="CpRangeHigh">0</prop>
												<obj name="ChannelProp" class="ChannelProperty" version="1">
													<prop name="ChannelIdx">0</prop>
												</obj>
												<prop name="ReadOnly">1</prop>
											</obj>
											<obj name="PropertyObject" class="QuantCpLowProp" version="4">
												<prop name="PropertyTypeName">Cp Low</prop>
												<prop name="Position">2</prop>
												<prop name="IsDefault">1</prop>
												<prop name="CpRangeLow">0</prop>
												<obj name="ChannelProp" class="ChannelProperty" version="1">
													<prop name="ChannelIdx">0</prop>
												</obj>
												<prop name="ReadOnly">1</prop>
											</obj>
											<obj name="PropertyObject" class="RQEffProp" version="4">
												<prop name="PropertyTypeName">Efficiency</prop>
												<prop name="Position">2</prop>
												<prop name="IsDefault">1</prop>
												<prop name="Efficiency">2</prop>
												<obj name="ChannelProp" class="ChannelProperty" version="1">
													<prop name="ChannelIdx">0</prop>
												</obj>
											</obj>
											<obj name="PropertyObject" class="ChannelGenotype" version="4">
												<prop name="PropertyTypeName">Melt Geno Genotype</prop>
												<prop name="Position">2</prop>
												<prop name="IsDefault">1</prop>
												<prop name="ReadOnly">1</prop>
												<obj name="ChannelProp" class="ChannelProperty" version="1">
													<prop name="ChannelIdx">0</prop>
												</obj>
											</obj>
											<obj name="PropertyObject" class="GroupChannelTypeProp" version="4">
												<prop name="PropertyTypeName">Melt Geno Sample Type</prop>
												<prop name="Position">2</prop>
												<prop name="IsDefault">0</prop>
												<prop name="GroupSampleType">mstUnknown</prop>
												<obj name="ChannelProp" class="ChannelProperty" version="1">
													<prop name="ChannelIdx">0</prop>
												</obj>
											</obj>
											<obj name="PropertyObject" class="QuantSampleTypeProperty" version="4">
												<prop name="PropertyTypeName">Quantification Sample Type</prop>
												<prop name="Position">2</prop>
												<prop name="IsDefault">0</prop>
												<prop name="SampleType">qsUnknown</prop>
												<obj name="ChannelProp" class="ChannelProperty" version="1">
													<prop name="ChannelIdx">0</prop>
												</obj>
											</obj>
											<obj name="PropertyObject" class="ChannelGenotype" version="4">
												<prop name="PropertyTypeName">Scanning Genotype</prop>
												<prop name="Position">2</prop>
												<prop name="IsDefault">1</prop>
												<prop name="ReadOnly">1</prop>
												<obj name="ChannelProp" class="ChannelProperty" version="1">
													<prop name="ChannelIdx">0</prop>
												</obj>
											</obj>
											<obj name="PropertyObject" class="GroupChannelTypeProp" version="4">
												<prop name="PropertyTypeName">Scanning Sample Type</prop>
												<prop name="Position">2</prop>
												<prop name="IsDefault">0</prop>
												<prop name="GroupSampleType">mstUnknown</prop>
												<obj name="ChannelProp" class="ChannelProperty" version="1">
													<prop name="ChannelIdx">0</prop>
												</obj>
											</obj>
											<obj name="PropertyObject" class="TargetName" version="4">
												<prop name="PropertyTypeName">Target Name</prop>
												<prop name="Position">2</prop>
												<prop name="IsDefault">1</prop>
												<obj name="ChannelProp" class="ChannelProperty" version="1">
													<prop name="ChannelIdx">0</prop>
												</obj>
											</obj>
											<obj name="PropertyObject" class="RQTargetProperty" version="4">
												<prop name="PropertyTypeName">Target Type</prop>
												<prop name="Position">2</prop>
												<prop name="IsDefault">0</prop>
												<prop name="TargetType">dtNone</prop>
												<obj name="ChannelProp" class="ChannelProperty" version="1">
													<prop name="ChannelIdx">0</prop>
												</obj>
											</obj>
										</list>
									</obj>
									<obj name="item" class="PropertyList" version="1">
										<list name="emlist" count="12">
											<obj name="PropertyObject" class="RQSampleTargetProperty" version="4">
												<prop name="PropertyTypeName">Combined Sample and Target Type</prop>
												<prop name="Position">2</prop>
												<prop name="IsDefault">0</prop>
												<obj name="ChannelProp" class="ChannelProperty" version="1">
													<prop name="ChannelIdx">1</prop>
												</obj>
											</obj>
											<obj name="PropertyObject" class="QuantConcProperty" version="4">
												<prop name="PropertyTypeName">Concentration</prop>
												<prop name="Position">2</prop>
												<prop name="IsDefault">1</prop>
												<prop name="Concentration">0</prop>
												<obj name="ChannelProp" class="ChannelProperty" version="1">
													<prop name="ChannelIdx">1</prop>
												</obj>
												<prop name="ReadOnly">1</prop>
											</obj>
											<obj name="PropertyObject" class="QuantCpHighProp" version="4">
												<prop name="PropertyTypeName">Cp High</prop>
												<prop name="Position">2</prop>
												<prop name="IsDefault">1</prop>
												<prop name="CpRangeHigh">0</prop>
												<obj name="ChannelProp" class="ChannelProperty" version="1">
													<prop name="ChannelIdx">1</prop>
												</obj>
												<prop name="ReadOnly">1</prop>
											</obj>
											<obj name="PropertyObject" class="QuantCpLowProp" version="4">
												<prop name="PropertyTypeName">Cp Low</prop>
												<prop name="Position">2</prop>
												<prop name="IsDefault">1</prop>
												<prop name="CpRangeLow">0</prop>
												<obj name="ChannelProp" class="ChannelProperty" version="1">
													<prop name="ChannelIdx">1</prop>
												</obj>
												<prop name="ReadOnly">1</prop>
											</obj>
											<obj name="PropertyObject" class="RQEffProp" version="4">
												<prop name="PropertyTypeName">Efficiency</prop>
												<prop name="Position">2</prop>
												<prop name="IsDefault">1</prop>
												<prop name="Efficiency">2</prop>
												<obj name="ChannelProp" class="ChannelProperty" version="1">
													<prop name="ChannelIdx">1</prop>
												</obj>
											</obj>
											<obj name="PropertyObject" class="ChannelGenotype" version="4">
												<prop name="PropertyTypeName">Melt Geno Genotype</prop>
												<prop name="Position">2</prop>
												<prop name="IsDefault">1</prop>
												<prop name="ReadOnly">1</prop>
												<obj name="ChannelProp" class="ChannelProperty" version="1">
													<prop name="ChannelIdx">1</prop>
												</obj>
											</obj>
											<obj name="PropertyObject" class="GroupChannelTypeProp" version="4">
												<prop name="PropertyTypeName">Melt Geno Sample Type</prop>
												<prop name="Position">2</prop>
												<prop name="IsDefault">0</prop>
												<prop name="GroupSampleType">mstUnknown</prop>
												<obj name="ChannelProp" class="ChannelProperty" version="1">
													<prop name="ChannelIdx">1</prop>
												</obj>
											</obj>
											<obj name="PropertyObject" class="QuantSampleTypeProperty" version="4">
												<prop name="PropertyTypeName">Quantification Sample Type</prop>
												<prop name="Position">2</prop>
												<prop name="IsDefault">0</prop>
												<prop name="SampleType">qsUnknown</prop>
												<obj name="ChannelProp" class="ChannelProperty" version="1">
													<prop name="ChannelIdx">1</prop>
												</obj>
											</obj>
											<obj name="PropertyObject" class="ChannelGenotype" version="4">
												<prop name="PropertyTypeName">Scanning Genotype</prop>
												<prop name="Position">2</prop>
												<prop name="IsDefault">1</prop>
												<prop name="ReadOnly">1</prop>
												<obj name="ChannelProp" class="ChannelProperty" version="1">
													<prop name="ChannelIdx">1</prop>
												</obj>
											</obj>
											<obj name="PropertyObject" class="GroupChannelTypeProp" version="4">
												<prop name="PropertyTypeName">Scanning Sample Type</prop>
												<prop name="Position">2</prop>
												<prop name="IsDefault">0</prop>
												<prop name="GroupSampleType">mstUnknown</prop>
												<obj name="ChannelProp" class="ChannelProperty" version="1">
													<prop name="ChannelIdx">1</prop>
												</obj>
											</obj>
											<obj name="PropertyObject" class="TargetName" version="4">
												<prop name="PropertyTypeName">Target Name</prop>
												<prop name="Position">2</prop>
												<prop name="IsDefault">1</prop>
												<obj name="ChannelProp" class="ChannelProperty" version="1">
													<prop name="ChannelIdx">1</prop>
												</obj>
											</obj>
											<obj name="PropertyObject" class="RQTargetProperty" version="4">
												<prop name="PropertyTypeName">Target Type</prop>
												<prop name="Position">2</prop>
												<prop name="IsDefault">0</prop>
												<prop name="TargetType">dtNone</prop>
												<obj name="ChannelProp" class="ChannelProperty" version="1">
													<prop name="ChannelIdx">1</prop>
												</obj>
											</obj>
										</list>
									</obj>
									<obj name="item" class="PropertyList" version="1">
										<list name="emlist" count="12">
											<obj name="PropertyObject" class="RQSampleTargetProperty" version="4">
												<prop name="PropertyTypeName">Combined Sample and Target Type</prop>
												<prop name="Position">2</prop>
												<prop name="IsDefault">0</prop>
												<obj name="ChannelProp" class="ChannelProperty" version="1">
													<prop name="ChannelIdx">2</prop>
												</obj>
											</obj>
											<obj name="PropertyObject" class="QuantConcProperty" version="4">
												<prop name="PropertyTypeName">Concentration</prop>
												<prop name="Position">2</prop>
												<prop name="IsDefault">1</prop>
												<prop name="Concentration">0</prop>
												<obj name="ChannelProp" class="ChannelProperty" version="1">
													<prop name="ChannelIdx">2</prop>
												</obj>
												<prop name="ReadOnly">1</prop>
											</obj>
											<obj name="PropertyObject" class="QuantCpHighProp" version="4">
												<prop name="PropertyTypeName">Cp High</prop>
												<prop name="Position">2</prop>
												<prop name="IsDefault">1</prop>
												<prop name="CpRangeHigh">0</prop>
												<obj name="ChannelProp" class="ChannelProperty" version="1">
													<prop name="ChannelIdx">2</prop>
												</obj>
												<prop name="ReadOnly">1</prop>
											</obj>
											<obj name="PropertyObject" class="QuantCpLowProp" version="4">
												<prop name="PropertyTypeName">Cp Low</prop>
												<prop name="Position">2</prop>
												<prop name="IsDefault">1</prop>
												<prop name="CpRangeLow">0</prop>
												<obj name="ChannelProp" class="ChannelProperty" version="1">
													<prop name="ChannelIdx">2</prop>
												</obj>
												<prop name="ReadOnly">1</prop>
											</obj>
											<obj name="PropertyObject" class="RQEffProp" version="4">
												<prop name="PropertyTypeName">Efficiency</prop>
												<prop name="Position">2</prop>
												<prop name="IsDefault">1</prop>
												<prop name="Efficiency">2</prop>
												<obj name="ChannelProp" class="ChannelProperty" version="1">
													<prop name="ChannelIdx">2</prop>
												</obj>
											</obj>
											<obj name="PropertyObject" class="ChannelGenotype" version="4">
												<prop name="PropertyTypeName">Melt Geno Genotype</prop>
												<prop name="Position">2</prop>
												<prop name="IsDefault">1</prop>
												<prop name="ReadOnly">1</prop>
												<obj name="ChannelProp" class="ChannelProperty" version="1">
													<prop name="ChannelIdx">2</prop>
												</obj>
											</obj>
											<obj name="PropertyObject" class="GroupChannelTypeProp" version="4">
												<prop name="PropertyTypeName">Melt Geno Sample Type</prop>
												<prop name="Position">2</prop>
												<prop name="IsDefault">0</prop>
												<prop name="GroupSampleType">mstUnknown</prop>
												<obj name="ChannelProp" class="ChannelProperty" version="1">
													<prop name="ChannelIdx">2</prop>
												</obj>
											</obj>
											<obj name="PropertyObject" class="QuantSampleTypeProperty" version="4">
												<prop name="PropertyTypeName">Quantification Sample Type</prop>
												<prop name="Position">2</prop>
												<prop name="IsDefault">0</prop>
												<prop name="SampleType">qsUnknown</prop>
												<obj name="ChannelProp" class="ChannelProperty" version="1">
													<prop name="ChannelIdx">2</prop>
												</obj>
											</obj>
											<obj name="PropertyObject" class="ChannelGenotype" version="4">
												<prop name="PropertyTypeName">Scanning Genotype</prop>
												<prop name="Position">2</prop>
												<prop name="IsDefault">1</prop>
												<prop name="ReadOnly">1</prop>
												<obj name="ChannelProp" class="ChannelProperty" version="1">
													<prop name="ChannelIdx">2</prop>
												</obj>
											</obj>
											<obj name="PropertyObject" class="GroupChannelTypeProp" version="4">
												<prop name="PropertyTypeName">Scanning Sample Type</prop>
												<prop name="Position">2</prop>
												<prop name="IsDefault">0</prop>
												<prop name="GroupSampleType">mstUnknown</prop>
												<obj name="ChannelProp" class="ChannelProperty" version="1">
													<prop name="ChannelIdx">2</prop>
												</obj>
											</obj>
											<obj name="PropertyObject" class="TargetName" version="4">
												<prop name="PropertyTypeName">Target Name</prop>
												<prop name="Position">2</prop>
												<prop name="IsDefault">1</prop>
												<obj name="ChannelProp" class="ChannelProperty" version="1">
													<prop name="ChannelIdx">2</prop>
												</obj>
											</obj>
											<obj name="PropertyObject" class="RQTargetProperty" version="4">
												<prop name="PropertyTypeName">Target Type</prop>
												<prop name="Position">2</prop>
												<prop name="IsDefault">0</prop>
												<prop name="TargetType">dtNone</prop>
												<obj name="ChannelProp" class="ChannelProperty" version="1">
													<prop name="ChannelIdx">2</prop>
												</obj>
											</obj>
										</list>
									</obj>
									<obj name="item" class="PropertyList" version="1">
										<list name="emlist" count="12">
											<obj name="PropertyObject" class="RQSampleTargetProperty" version="4">
												<prop name="PropertyTypeName">Combined Sample and Target Type</prop>
												<prop name="Position">2</prop>
												<prop name="IsDefault">0</prop>
												<obj name="ChannelProp" class="ChannelProperty" version="1">
													<prop name="ChannelIdx">3</prop>
												</obj>
											</obj>
											<obj name="PropertyObject" class="QuantConcProperty" version="4">
												<prop name="PropertyTypeName">Concentration</prop>
												<prop name="Position">2</prop>
												<prop name="IsDefault">1</prop>
												<prop name="Concentration">0</prop>
												<obj name="ChannelProp" class="ChannelProperty" version="1">
													<prop name="ChannelIdx">3</prop>
												</obj>
												<prop name="ReadOnly">1</prop>
											</obj>
											<obj name="PropertyObject" class="QuantCpHighProp" version="4">
												<prop name="PropertyTypeName">Cp High</prop>
												<prop name="Position">2</prop>
												<prop name="IsDefault">1</prop>
												<prop name="CpRangeHigh">0</prop>
												<obj name="ChannelProp" class="ChannelProperty" version="1">
													<prop name="ChannelIdx">3</prop>
												</obj>
												<prop name="ReadOnly">1</prop>
											</obj>
											<obj name="PropertyObject" class="QuantCpLowProp" version="4">
												<prop name="PropertyTypeName">Cp Low</prop>
												<prop name="Position">2</prop>
												<prop name="IsDefault">1</prop>
												<prop name="CpRangeLow">0</prop>
												<obj name="ChannelProp" class="ChannelProperty" version="1">
													<prop name="ChannelIdx">3</prop>
												</obj>
												<prop name="ReadOnly">1</prop>
											</obj>
											<obj name="PropertyObject" class="RQEffProp" version="4">
												<prop name="PropertyTypeName">Efficiency</prop>
												<prop name="Position">2</prop>
												<prop name="IsDefault">1</prop>
												<prop name="Efficiency">2</prop>
												<obj name="ChannelProp" class="ChannelProperty" version="1">
													<prop name="ChannelIdx">3</prop>
												</obj>
											</obj>
											<obj name="PropertyObject" class="ChannelGenotype" version="4">
												<prop name="PropertyTypeName">Melt Geno Genotype</prop>
												<prop name="Position">2</prop>
												<prop name="IsDefault">1</prop>
												<prop name="ReadOnly">1</prop>
												<obj name="ChannelProp" class="ChannelProperty" version="1">
													<prop name="ChannelIdx">3</prop>
												</obj>
											</obj>
											<obj name="PropertyObject" class="GroupChannelTypeProp" version="4">
												<prop name="PropertyTypeName">Melt Geno Sample Type</prop>
												<prop name="Position">2</prop>
												<prop name="IsDefault">0</prop>
												<prop name="GroupSampleType">mstUnknown</prop>
												<obj name="ChannelProp" class="ChannelProperty" version="1">
													<prop name="ChannelIdx">3</prop>
												</obj>
											</obj>
											<obj name="PropertyObject" class="QuantSampleTypeProperty" version="4">
												<prop name="PropertyTypeName">Quantification Sample Type</prop>
												<prop name="Position">2</prop>
												<prop name="IsDefault">0</prop>
												<prop name="SampleType">qsUnknown</prop>
												<obj name="ChannelProp" class="ChannelProperty" version="1">
													<prop name="ChannelIdx">3</prop>
												</obj>
											</obj>
											<obj name="PropertyObject" class="ChannelGenotype" version="4">
												<prop name="PropertyTypeName">Scanning Genotype</prop>
												<prop name="Position">2</prop>
												<prop name="IsDefault">1</prop>
												<prop name="ReadOnly">1</prop>
												<obj name="ChannelProp" class="ChannelProperty" version="1">
													<prop name="ChannelIdx">3</prop>
												</obj>
											</obj>
											<obj name="PropertyObject" class="GroupChannelTypeProp" version="4">
												<prop name="PropertyTypeName">Scanning Sample Type</prop>
												<prop name="Position">2</prop>
												<prop name="IsDefault">0</prop>
												<prop name="GroupSampleType">mstUnknown</prop>
												<obj name="ChannelProp" class="ChannelProperty" version="1">
													<prop name="ChannelIdx">3</prop>
												</obj>
											</obj>
											<obj name="PropertyObject" class="TargetName" version="4">
												<prop name="PropertyTypeName">Target Name</prop>
												<prop name="Position">2</prop>
												<prop name="IsDefault">1</prop>
												<obj name="ChannelProp" class="ChannelProperty" version="1">
													<prop name="ChannelIdx">3</prop>
												</obj>
											</obj>
											<obj name="PropertyObject" class="RQTargetProperty" version="4">
												<prop name="PropertyTypeName">Target Type</prop>
												<prop name="Position">2</prop>
												<prop name="IsDefault">0</prop>
												<prop name="TargetType">dtNone</prop>
												<obj name="ChannelProp" class="ChannelProperty" version="1">
													<prop name="ChannelIdx">3</prop>
												</obj>
											</obj>
										</list>
									</obj>
								</list>
							</obj>
						</obj>
						<prop name="ChannelPropertyCount">4</prop>
						<prop name="ContainerPosition">2</prop>
						<prop name="HasSampleProperties">1</prop>
						<obj name="SampleProperties" class="PropertyList" version="1">
							<list name="emlist" count="14">
								<obj name="PropertyObject" class="SamplePrefColor" version="4">
									<prop name="PropertyTypeName">Color</prop>
									<prop name="Position">2</prop>
									<prop name="IsDefault">0</prop>
									<prop name="Color">$0030D700</prop>
								</obj>
								<obj name="PropertyObject" class="DominantChannelProp" version="4">
									<prop name="PropertyTypeName">Dominant Channel</prop>
									<prop name="Position">2</prop>
									<prop name="IsDefault">0</prop>
									<prop name="DominantChannel">0</prop>
								</obj>
								<obj name="PropertyObject" class="Genotype" version="4">
									<prop name="PropertyTypeName">EndPt Genotype</prop>
									<prop name="Position">2</prop>
									<prop name="IsDefault">1</prop>
									<prop name="ReadOnly">1</prop>
								</obj>
								<obj name="PropertyObject" class="GroupingSample" version="4">
									<prop name="PropertyTypeName">EndPt Sample Type</prop>
									<prop name="Position">2</prop>
									<prop name="IsDefault">0</prop>
									<prop name="GroupSampleType">mstUnknown</prop>
								</obj>
								<obj name="PropertyObject" class="SamplePrefLineStyle" version="4">
									<prop name="PropertyTypeName">Line Style</prop>
									<prop name="Position">2</prop>
									<prop name="IsDefault">0</prop>
									<prop name="LineStyle">psSolid</prop>
								</obj>
								<obj name="PropertyObject" class="GenSampleEditNotes" version="4">
									<prop name="PropertyTypeName">Notes</prop>
									<prop name="Position">2</prop>
									<prop name="IsDefault">1</prop>
								</obj>
								<obj name="PropertyObject" class="SamplePrefPointStyle" version="4">
									<prop name="PropertyTypeName">Point Style</prop>
									<prop name="Position">2</prop>
									<prop name="IsDefault">0</prop>
									<prop name="PointStyle">psNothing</prop>
								</obj>
								<obj name="PropertyObject" class="GenSampleEditPosition" version="4">
									<prop name="PropertyTypeName">Position</prop>
									<prop name="Position">2</prop>
									<prop name="IsDefault">1</prop>
								</obj>
								<obj name="PropertyObject" class="GenSampleEditReplicate" version="4">
									<prop name="PropertyTypeName">Replicate of</prop>
									<prop name="Position">2</prop>
									<prop name="IsDefault">1</prop>
									<prop name="ReplicateOf">-1</prop>
								</obj>
								<obj name="PropertyObject" class="HTCSampleID" version="4">
									<prop name="PropertyTypeName">Sample ID</prop>
									<prop name="Position">2</prop>
									<prop name="IsDefault">1</prop>
								</obj>
								<obj name="PropertyObject" class="GenSampleEditName" version="4">
									<prop name="PropertyTypeName">Sample Name</prop>
									<prop name="Position">2</prop>
									<prop name="IsDefault">1</prop>
									<prop name="name">Sample 3</prop>
								</obj>
								<obj name="PropertyObject" class="HTCSamplePrepNotes" version="4">
									<prop name="PropertyTypeName">Sample Prep Notes</prop>
									<prop name="Position">2</prop>
									<prop name="IsDefault">1</prop>
								</obj>
								<obj name="PropertyObject" class="GenSampleEditSubset" version="4">
									<prop name="PropertyTypeName">Subsets</prop>
									<prop name="Position">2</prop>
									<prop name="IsDefault">1</prop>
								</obj>
								<obj name="PropertyObject" class="SamplePrefWidth" version="5">
									<prop name="PropertyTypeName">Width</prop>
									<prop name="Position">2</prop>
									<prop name="IsDefault">1</prop>
									<prop name="Width">1</prop>
								</obj>
							</list>
						</obj>
					</obj>
					<obj name="item" class="SamplePropInfo" version="1">
						<obj name="ChannelProperties" class="ChanPropList" version="2">
							<obj name="ChannelProperties" class="EMList" version="1">
								<list name="emlist" count="4">
									<obj name="item" class="PropertyList" version="1">
										<list name="emlist" count="12">
											<obj name="PropertyObject" class="RQSampleTargetProperty" version="4">
												<prop name="PropertyTypeName">Combined Sample and Target Type</prop>
												<prop name="Position">3</prop>
												<prop name="IsDefault">0</prop>
												<obj name="ChannelProp" class="ChannelProperty" version="1">
													<prop name="ChannelIdx">0</prop>
												</obj>
											</obj>
											<obj name="PropertyObject" class="QuantConcProperty" version="4">
												<prop name="PropertyTypeName">Concentration</prop>
												<prop name="Position">3</prop>
												<prop name="IsDefault">1</prop>
												<prop name="Concentration">0</prop>
												<obj name="ChannelProp" class="ChannelProperty" version="1">
													<prop name="ChannelIdx">0</prop>
												</obj>
												<prop name="ReadOnly">1</prop>
											</obj>
											<obj name="PropertyObject" class="QuantCpHighProp" version="4">
												<prop name="PropertyTypeName">Cp High</prop>
												<prop name="Position">3</prop>
												<prop name="IsDefault">1</prop>
												<prop name="CpRangeHigh">0</prop>
												<obj name="ChannelProp" class="ChannelProperty" version="1">
													<prop name="ChannelIdx">0</prop>
												</obj>
												<prop name="ReadOnly">1</prop>
											</obj>
											<obj name="PropertyObject" class="QuantCpLowProp" version="4">
												<prop name="PropertyTypeName">Cp Low</prop>
												<prop name="Position">3</prop>
												<prop name="IsDefault">1</prop>
												<prop name="CpRangeLow">0</prop>
												<obj name="ChannelProp" class="ChannelProperty" version="1">
													<prop name="ChannelIdx">0</prop>
												</obj>
												<prop name="ReadOnly">1</prop>
											</obj>
											<obj name="PropertyObject" class="RQEffProp" version="4">
												<prop name="PropertyTypeName">Efficiency</prop>
												<prop name="Position">3</prop>
												<prop name="IsDefault">1</prop>
												<prop name="Efficiency">2</prop>
												<obj name="ChannelProp" class="ChannelProperty" version="1">
													<prop name="ChannelIdx">0</prop>
												</obj>
											</obj>
											<obj name="PropertyObject" class="ChannelGenotype" version="4">
												<prop name="PropertyTypeName">Melt Geno Genotype</prop>
												<prop name="Position">3</prop>
												<prop name="IsDefault">1</prop>
												<prop name="ReadOnly">1</prop>
												<obj name="ChannelProp" class="ChannelProperty" version="1">
													<prop name="ChannelIdx">0</prop>
												</obj>
											</obj>
											<obj name="PropertyObject" class="GroupChannelTypeProp" version="4">
												<prop name="PropertyTypeName">Melt Geno Sample Type</prop>
												<prop name="Position">3</prop>
												<prop name="IsDefault">0</prop>
												<prop name="GroupSampleType">mstUnknown</prop>
												<obj name="ChannelProp" class="ChannelProperty" version="1">
													<prop name="ChannelIdx">0</prop>
												</obj>
											</obj>
											<obj name="PropertyObject" class="QuantSampleTypeProperty" version="4">
												<prop name="PropertyTypeName">Quantification Sample Type</prop>
												<prop name="Position">3</prop>
												<prop name="IsDefault">0</prop>
												<prop name="SampleType">qsUnknown</prop>
												<obj name="ChannelProp" class="ChannelProperty" version="1">
													<prop name="ChannelIdx">0</prop>
												</obj>
											</obj>
											<obj name="PropertyObject" class="ChannelGenotype" version="4">
												<prop name="PropertyTypeName">Scanning Genotype</prop>
												<prop name="Position">3</prop>
												<prop name="IsDefault">1</prop>
												<prop name="ReadOnly">1</prop>
												<obj name="ChannelProp" class="ChannelProperty" version="1">
													<prop name="ChannelIdx">0</prop>
												</obj>
											</obj>
											<obj name="PropertyObject" class="GroupChannelTypeProp" version="4">
												<prop name="PropertyTypeName">Scanning Sample Type</prop>
												<prop name="Position">3</prop>
												<prop name="IsDefault">0</prop>
												<prop name="GroupSampleType">mstUnknown</prop>
												<obj name="ChannelProp" class="ChannelProperty" version="1">
													<prop name="ChannelIdx">0</prop>
												</obj>
											</obj>
											<obj name="PropertyObject" class="TargetName" version="4">
												<prop name="PropertyTypeName">Target Name</prop>
												<prop name="Position">3</prop>
												<prop name="IsDefault">1</prop>
												<obj name="ChannelProp" class="ChannelProperty" version="1">
													<prop name="ChannelIdx">0</prop>
												</obj>
											</obj>
											<obj name="PropertyObject" class="RQTargetProperty" version="4">
												<prop name="PropertyTypeName">Target Type</prop>
												<prop name="Position">3</prop>
												<prop name="IsDefault">0</prop>
												<prop name="TargetType">dtNone</prop>
												<obj name="ChannelProp" class="ChannelProperty" version="1">
													<prop name="ChannelIdx">0</prop>
												</obj>
											</obj>
										</list>
									</obj>
									<obj name="item" class="PropertyList" version="1">
										<list name="emlist" count="12">
											<obj name="PropertyObject" class="RQSampleTargetProperty" version="4">
												<prop name="PropertyTypeName">Combined Sample and Target Type</prop>
												<prop name="Position">3</prop>
												<prop name="IsDefault">0</prop>
												<obj name="ChannelProp" class="ChannelProperty" version="1">
													<prop name="ChannelIdx">1</prop>
												</obj>
											</obj>
											<obj name="PropertyObject" class="QuantConcProperty" version="4">
												<prop name="PropertyTypeName">Concentration</prop>
												<prop name="Position">3</prop>
												<prop name="IsDefault">1</prop>
												<prop name="Concentration">0</prop>
												<obj name="ChannelProp" class="ChannelProperty" version="1">
													<prop name="ChannelIdx">1</prop>
												</obj>
												<prop name="ReadOnly">1</prop>
											</obj>
											<obj name="PropertyObject" class="QuantCpHighProp" version="4">
												<prop name="PropertyTypeName">Cp High</prop>
												<prop name="Position">3</prop>
												<prop name="IsDefault">1</prop>
												<prop name="CpRangeHigh">0</prop>
												<obj name="ChannelProp" class="ChannelProperty" version="1">
													<prop name="ChannelIdx">1</prop>
												</obj>
												<prop name="ReadOnly">1</prop>
											</obj>
											<obj name="PropertyObject" class="QuantCpLowProp" version="4">
												<prop name="PropertyTypeName">Cp Low</prop>
												<prop name="Position">3</prop>
												<prop name="IsDefault">1</prop>
												<prop name="CpRangeLow">0</prop>
												<obj name="ChannelProp" class="ChannelProperty" version="1">
													<prop name="ChannelIdx">1</prop>
												</obj>
												<prop name="ReadOnly">1</prop>
											</obj>
											<obj name="PropertyObject" class="RQEffProp" version="4">
												<prop name="PropertyTypeName">Efficiency</prop>
												<prop name="Position">3</prop>
												<prop name="IsDefault">1</prop>
												<prop name="Efficiency">2</prop>
												<obj name="ChannelProp" class="ChannelProperty" version="1">
													<prop name="ChannelIdx">1</prop>
												</obj>
											</obj>
											<obj name="PropertyObject" class="ChannelGenotype" version="4">
												<prop name="PropertyTypeName">Melt Geno Genotype</prop>
												<prop name="Position">3</prop>
												<prop name="IsDefault">1</prop>
												<prop name="ReadOnly">1</prop>
												<obj name="ChannelProp" class="ChannelProperty" version="1">
													<prop name="ChannelIdx">1</prop>
												</obj>
											</obj>
											<obj name="PropertyObject" class="GroupChannelTypeProp" version="4">
												<prop name="PropertyTypeName">Melt Geno Sample Type</prop>
												<prop name="Position">3</prop>
												<prop name="IsDefault">0</prop>
												<prop name="GroupSampleType">mstUnknown</prop>
												<obj name="ChannelProp" class="ChannelProperty" version="1">
													<prop name="ChannelIdx">1</prop>
												</obj>
											</obj>
											<obj name="PropertyObject" class="QuantSampleTypeProperty" version="4">
												<prop name="PropertyTypeName">Quantification Sample Type</prop>
												<prop name="Position">3</prop>
												<prop name="IsDefault">0</prop>
												<prop name="SampleType">qsUnknown</prop>
												<obj name="ChannelProp" class="ChannelProperty" version="1">
													<prop name="ChannelIdx">1</prop>
												</obj>
											</obj>
											<obj name="PropertyObject" class="ChannelGenotype" version="4">
												<prop name="PropertyTypeName">Scanning Genotype</prop>
												<prop name="Position">3</prop>
												<prop name="IsDefault">1</prop>
												<prop name="ReadOnly">1</prop>
												<obj name="ChannelProp" class="ChannelProperty" version="1">
													<prop name="ChannelIdx">1</prop>
												</obj>
											</obj>
											<obj name="PropertyObject" class="GroupChannelTypeProp" version="4">
												<prop name="PropertyTypeName">Scanning Sample Type</prop>
												<prop name="Position">3</prop>
												<prop name="IsDefault">0</prop>
												<prop name="GroupSampleType">mstUnknown</prop>
												<obj name="ChannelProp" class="ChannelProperty" version="1">
													<prop name="ChannelIdx">1</prop>
												</obj>
											</obj>
											<obj name="PropertyObject" class="TargetName" version="4">
												<prop name="PropertyTypeName">Target Name</prop>
												<prop name="Position">3</prop>
												<prop name="IsDefault">1</prop>
												<obj name="ChannelProp" class="ChannelProperty" version="1">
													<prop name="ChannelIdx">1</prop>
												</obj>
											</obj>
											<obj name="PropertyObject" class="RQTargetProperty" version="4">
												<prop name="PropertyTypeName">Target Type</prop>
												<prop name="Position">3</prop>
												<prop name="IsDefault">0</prop>
												<prop name="TargetType">dtNone</prop>
												<obj name="ChannelProp" class="ChannelProperty" version="1">
													<prop name="ChannelIdx">1</prop>
												</obj>
											</obj>
										</list>
									</obj>
									<obj name="item" class="PropertyList" version="1">
										<list name="emlist" count="12">
											<obj name="PropertyObject" class="RQSampleTargetProperty" version="4">
												<prop name="PropertyTypeName">Combined Sample and Target Type</prop>
												<prop name="Position">3</prop>
												<prop name="IsDefault">0</prop>
												<obj name="ChannelProp" class="ChannelProperty" version="1">
													<prop name="ChannelIdx">2</prop>
												</obj>
											</obj>
											<obj name="PropertyObject" class="QuantConcProperty" version="4">
												<prop name="PropertyTypeName">Concentration</prop>
												<prop name="Position">3</prop>
												<prop name="IsDefault">1</prop>
												<prop name="Concentration">0</prop>
												<obj name="ChannelProp" class="ChannelProperty" version="1">
													<prop name="ChannelIdx">2</prop>
												</obj>
												<prop name="ReadOnly">1</prop>
											</obj>
											<obj name="PropertyObject" class="QuantCpHighProp" version="4">
												<prop name="PropertyTypeName">Cp High</prop>
												<prop name="Position">3</prop>
												<prop name="IsDefault">1</prop>
												<prop name="CpRangeHigh">0</prop>
												<obj name="ChannelProp" class="ChannelProperty" version="1">
													<prop name="ChannelIdx">2</prop>
												</obj>
												<prop name="ReadOnly">1</prop>
											</obj>
											<obj name="PropertyObject" class="QuantCpLowProp" version="4">
												<prop name="PropertyTypeName">Cp Low</prop>
												<prop name="Position">3</prop>
												<prop name="IsDefault">1</prop>
												<prop name="CpRangeLow">0</prop>
												<obj name="ChannelProp" class="ChannelProperty" version="1">
													<prop name="ChannelIdx">2</prop>
												</obj>
												<prop name="ReadOnly">1</prop>
											</obj>
											<obj name="PropertyObject" class="RQEffProp" version="4">
												<prop name="PropertyTypeName">Efficiency</prop>
												<prop name="Position">3</prop>
												<prop name="IsDefault">1</prop>
												<prop name="Efficiency">2</prop>
												<obj name="ChannelProp" class="ChannelProperty" version="1">
													<prop name="ChannelIdx">2</prop>
												</obj>
											</obj>
											<obj name="PropertyObject" class="ChannelGenotype" version="4">
												<prop name="PropertyTypeName">Melt Geno Genotype</prop>
												<prop name="Position">3</prop>
												<prop name="IsDefault">1</prop>
												<prop name="ReadOnly">1</prop>
												<obj name="ChannelProp" class="ChannelProperty" version="1">
													<prop name="ChannelIdx">2</prop>
												</obj>
											</obj>
											<obj name="PropertyObject" class="GroupChannelTypeProp" version="4">
												<prop name="PropertyTypeName">Melt Geno Sample Type</prop>
												<prop name="Position">3</prop>
												<prop name="IsDefault">0</prop>
												<prop name="GroupSampleType">mstUnknown</prop>
												<obj name="ChannelProp" class="ChannelProperty" version="1">
													<prop name="ChannelIdx">2</prop>
												</obj>
											</obj>
											<obj name="PropertyObject" class="QuantSampleTypeProperty" version="4">
												<prop name="PropertyTypeName">Quantification Sample Type</prop>
												<prop name="Position">3</prop>
												<prop name="IsDefault">0</prop>
												<prop name="SampleType">qsUnknown</prop>
												<obj name="ChannelProp" class="ChannelProperty" version="1">
													<prop name="ChannelIdx">2</prop>
												</obj>
											</obj>
											<obj name="PropertyObject" class="ChannelGenotype" version="4">
												<prop name="PropertyTypeName">Scanning Genotype</prop>
												<prop name="Position">3</prop>
												<prop name="IsDefault">1</prop>
												<prop name="ReadOnly">1</prop>
												<obj name="ChannelProp" class="ChannelProperty" version="1">
													<prop name="ChannelIdx">2</prop>
												</obj>
											</obj>
											<obj name="PropertyObject" class="GroupChannelTypeProp" version="4">
												<prop name="PropertyTypeName">Scanning Sample Type</prop>
												<prop name="Position">3</prop>
												<prop name="IsDefault">0</prop>
												<prop name="GroupSampleType">mstUnknown</prop>
												<obj name="ChannelProp" class="ChannelProperty" version="1">
													<prop name="ChannelIdx">2</prop>
												</obj>
											</obj>
											<obj name="PropertyObject" class="TargetName" version="4">
												<prop name="PropertyTypeName">Target Name</prop>
												<prop name="Position">3</prop>
												<prop name="IsDefault">1</prop>
												<obj name="ChannelProp" class="ChannelProperty" version="1">
													<prop name="ChannelIdx">2</prop>
												</obj>
											</obj>
											<obj name="PropertyObject" class="RQTargetProperty" version="4">
												<prop name="PropertyTypeName">Target Type</prop>
												<prop name="Position">3</prop>
												<prop name="IsDefault">0</prop>
												<prop name="TargetType">dtNone</prop>
												<obj name="ChannelProp" class="ChannelProperty" version="1">
													<prop name="ChannelIdx">2</prop>
												</obj>
											</obj>
										</list>
									</obj>
									<obj name="item" class="PropertyList" version="1">
										<list name="emlist" count="12">
											<obj name="PropertyObject" class="RQSampleTargetProperty" version="4">
												<prop name="PropertyTypeName">Combined Sample and Target Type</prop>
												<prop name="Position">3</prop>
												<prop name="IsDefault">0</prop>
												<obj name="ChannelProp" class="ChannelProperty" version="1">
													<prop name="ChannelIdx">3</prop>
												</obj>
											</obj>
											<obj name="PropertyObject" class="QuantConcProperty" version="4">
												<prop name="PropertyTypeName">Concentration</prop>
												<prop name="Position">3</prop>
												<prop name="IsDefault">1</prop>
												<prop name="Concentration">0</prop>
												<obj name="ChannelProp" class="ChannelProperty" version="1">
													<prop name="ChannelIdx">3</prop>
												</obj>
												<prop name="ReadOnly">1</prop>
											</obj>
											<obj name="PropertyObject" class="QuantCpHighProp" version="4">
												<prop name="PropertyTypeName">Cp High</prop>
												<prop name="Position">3</prop>
												<prop name="IsDefault">1</prop>
												<prop name="CpRangeHigh">0</prop>
												<obj name="ChannelProp" class="ChannelProperty" version="1">
													<prop name="ChannelIdx">3</prop>
												</obj>
												<prop name="ReadOnly">1</prop>
											</obj>
											<obj name="PropertyObject" class="QuantCpLowProp" version="4">
												<prop name="PropertyTypeName">Cp Low</prop>
												<prop name="Position">3</prop>
												<prop name="IsDefault">1</prop>
												<prop name="CpRangeLow">0</prop>
												<obj name="ChannelProp" class="ChannelProperty" version="1">
													<prop name="ChannelIdx">3</prop>
												</obj>
												<prop name="ReadOnly">1</prop>
											</obj>
											<obj name="PropertyObject" class="RQEffProp" version="4">
												<prop name="PropertyTypeName">Efficiency</prop>
												<prop name="Position">3</prop>
												<prop name="IsDefault">1</prop>
												<prop name="Efficiency">2</prop>
												<obj name="ChannelProp" class="ChannelProperty" version="1">
													<prop name="ChannelIdx">3</prop>
												</obj>
											</obj>
											<obj name="PropertyObject" class="ChannelGenotype" version="4">
												<prop name="PropertyTypeName">Melt Geno Genotype</prop>
												<prop name="Position">3</prop>
												<prop name="IsDefault">1</prop>
												<prop name="ReadOnly">1</prop>
												<obj name="ChannelProp" class="ChannelProperty" version="1">
													<prop name="ChannelIdx">3</prop>
												</obj>
											</obj>
											<obj name="PropertyObject" class="GroupChannelTypeProp" version="4">
												<prop name="PropertyTypeName">Melt Geno Sample Type</prop>
												<prop name="Position">3</prop>
												<prop name="IsDefault">0</prop>
												<prop name="GroupSampleType">mstUnknown</prop>
												<obj name="ChannelProp" class="ChannelProperty" version="1">
													<prop name="ChannelIdx">3</prop>
												</obj>
											</obj>
											<obj name="PropertyObject" class="QuantSampleTypeProperty" version="4">
												<prop name="PropertyTypeName">Quantification Sample Type</prop>
												<prop name="Position">3</prop>
												<prop name="IsDefault">0</prop>
												<prop name="SampleType">qsUnknown</prop>
												<obj name="ChannelProp" class="ChannelProperty" version="1">
													<prop name="ChannelIdx">3</prop>
												</obj>
											</obj>
											<obj name="PropertyObject" class="ChannelGenotype" version="4">
												<prop name="PropertyTypeName">Scanning Genotype</prop>
												<prop name="Position">3</prop>
												<prop name="IsDefault">1</prop>
												<prop name="ReadOnly">1</prop>
												<obj name="ChannelProp" class="ChannelProperty" version="1">
													<prop name="ChannelIdx">3</prop>
												</obj>
											</obj>
											<obj name="PropertyObject" class="GroupChannelTypeProp" version="4">
												<prop name="PropertyTypeName">Scanning Sample Type</prop>
												<prop name="Position">3</prop>
												<prop name="IsDefault">0</prop>
												<prop name="GroupSampleType">mstUnknown</prop>
												<obj name="ChannelProp" class="ChannelProperty" version="1">
													<prop name="ChannelIdx">3</prop>
												</obj>
											</obj>
											<obj name="PropertyObject" class="TargetName" version="4">
												<prop name="PropertyTypeName">Target Name</prop>
												<prop name="Position">3</prop>
												<prop name="IsDefault">1</prop>
												<obj name="ChannelProp" class="ChannelProperty" version="1">
													<prop name="ChannelIdx">3</prop>
												</obj>
											</obj>
											<obj name="PropertyObject" class="RQTargetProperty" version="4">
												<prop name="PropertyTypeName">Target Type</prop>
												<prop name="Position">3</prop>
												<prop name="IsDefault">0</prop>
												<prop name="TargetType">dtNone</prop>
												<obj name="ChannelProp" class="ChannelProperty" version="1">
													<prop name="ChannelIdx">3</prop>
												</obj>
											</obj>
										</list>
									</obj>
								</list>
							</obj>
						</obj>
						<prop name="ChannelPropertyCount">4</prop>
						<prop name="ContainerPosition">3</prop>
						<prop name="HasSampleProperties">1</prop>
						<obj name="SampleProperties" class="PropertyList" version="1">
							<list name="emlist" count="14">
								<obj name="PropertyObject" class="SamplePrefColor" version="4">
									<prop name="PropertyTypeName">Color</prop>
									<prop name="Position">3</prop>
									<prop name="IsDefault">0</prop>
									<prop name="Color">clFuchsia</prop>
								</obj>
								<obj name="PropertyObject" class="DominantChannelProp" version="4">
									<prop name="PropertyTypeName">Dominant Channel</prop>
									<prop name="Position">3</prop>
									<prop name="IsDefault">0</prop>
									<prop name="DominantChannel">0</prop>
								</obj>
								<obj name="PropertyObject" class="Genotype" version="4">
									<prop name="PropertyTypeName">EndPt Genotype</prop>
									<prop name="Position">3</prop>
									<prop name="IsDefault">1</prop>
									<prop name="ReadOnly">1</prop>
								</obj>
								<obj name="PropertyObject" class="GroupingSample" version="4">
									<prop name="PropertyTypeName">EndPt Sample Type</prop>
									<prop name="Position">3</prop>
									<prop name="IsDefault">0</prop>
									<prop name="GroupSampleType">mstUnknown</prop>
								</obj>
								<obj name="PropertyObject" class="SamplePrefLineStyle" version="4">
									<prop name="PropertyTypeName">Line Style</prop>
									<prop name="Position">3</prop>
									<prop name="IsDefault">0</prop>
									<prop name="LineStyle">psSolid</prop>
								</obj>
								<obj name="PropertyObject" class="GenSampleEditNotes" version="4">
									<prop name="PropertyTypeName">Notes</prop>
									<prop name="Position">3</prop>
									<prop name="IsDefault">1</prop>
								</obj>
								<obj name="PropertyObject" class="SamplePrefPointStyle" version="4">
									<prop name="PropertyTypeName">Point Style</prop>
									<prop name="Position">3</prop>
									<prop name="IsDefault">0</prop>
									<prop name="PointStyle">psNothing</prop>
								</obj>
								<obj name="PropertyObject" class="GenSampleEditPosition" version="4">
									<prop name="PropertyTypeName">Position</prop>
									<prop name="Position">3</prop>
									<prop name="IsDefault">1</prop>
								</obj>
								<obj name="PropertyObject" class="GenSampleEditReplicate" version="4">
									<prop name="PropertyTypeName">Replicate of</prop>
									<prop name="Position">3</prop>
									<prop name="IsDefault">1</prop>
									<prop name="ReplicateOf">-1</prop>
								</obj>
								<obj name="PropertyObject" class="HTCSampleID" version="4">
									<prop name="PropertyTypeName">Sample ID</prop>
									<prop name="Position">3</prop>
									<prop name="IsDefault">1</prop>
								</obj>
								<obj name="PropertyObject" class="GenSampleEditName" version="4">
									<prop name="PropertyTypeName">Sample Name</prop>
									<prop name="Position">3</prop>
									<prop name="IsDefault">1</prop>
									<prop name="name">Sample 4</prop>
								</obj>
								<obj name="PropertyObject" class="HTCSamplePrepNotes" version="4">
									<prop name="PropertyTypeName">Sample Prep Notes</prop>
									<prop name="Position">3</prop>
									<prop name="IsDefault">1</prop>
								</obj>
								<obj name="PropertyObject" class="GenSampleEditSubset" version="4">
									<prop name="PropertyTypeName">Subsets</prop>
									<prop name="Position">3</prop>
									<prop name="IsDefault">1</prop>
								</obj>
								<obj name="PropertyObject" class="SamplePrefWidth" version="5">
									<prop name="PropertyTypeName">Width</prop>
									<prop name="Position">3</prop>
									<prop name="IsDefault">1</prop>
									<prop name="Width">1</prop>
								</obj>
							</list>
						</obj>
					</obj>
					<obj name="item" class="SamplePropInfo" version="1">
						<obj name="ChannelProperties" class="ChanPropList" version="2">
							<obj name="ChannelProperties" class="EMList" version="1">
								<list name="emlist" count="4">
									<obj name="item" class="PropertyList" version="1">
										<list name="emlist" count="12">
											<obj name="PropertyObject" class="RQSampleTargetProperty" version="4">
												<prop name="PropertyTypeName">Combined Sample and Target Type</prop>
												<prop name="Position">4</prop>
												<prop name="IsDefault">0</prop>
												<obj name="ChannelProp" class="ChannelProperty" version="1">
													<prop name="ChannelIdx">0</prop>
												</obj>
											</obj>
											<obj name="PropertyObject" class="QuantConcProperty" version="4">
												<prop name="PropertyTypeName">Concentration</prop>
												<prop name="Position">4</prop>
												<prop name="IsDefault">1</prop>
												<prop name="Concentration">0</prop>
												<obj name="ChannelProp" class="ChannelProperty" version="1">
													<prop name="ChannelIdx">0</prop>
												</obj>
												<prop name="ReadOnly">1</prop>
											</obj>
											<obj name="PropertyObject" class="QuantCpHighProp" version="4">
												<prop name="PropertyTypeName">Cp High</prop>
												<prop name="Position">4</prop>
												<prop name="IsDefault">1</prop>
												<prop name="CpRangeHigh">0</prop>
												<obj name="ChannelProp" class="ChannelProperty" version="1">
													<prop name="ChannelIdx">0</prop>
												</obj>
												<prop name="ReadOnly">1</prop>
											</obj>
											<obj name="PropertyObject" class="QuantCpLowProp" version="4">
												<prop name="PropertyTypeName">Cp Low</prop>
												<prop name="Position">4</prop>
												<prop name="IsDefault">1</prop>
												<prop name="CpRangeLow">0</prop>
												<obj name="ChannelProp" class="ChannelProperty" version="1">
													<prop name="ChannelIdx">0</prop>
												</obj>
												<prop name="ReadOnly">1</prop>
											</obj>
											<obj name="PropertyObject" class="RQEffProp" version="4">
												<prop name="PropertyTypeName">Efficiency</prop>
												<prop name="Position">4</prop>
												<prop name="IsDefault">1</prop>
												<prop name="Efficiency">2</prop>
												<obj name="ChannelProp" class="ChannelProperty" version="1">
													<prop name="ChannelIdx">0</prop>
												</obj>
											</obj>
											<obj name="PropertyObject" class="ChannelGenotype" version="4">
												<prop name="PropertyTypeName">Melt Geno Genotype</prop>
												<prop name="Position">4</prop>
												<prop name="IsDefault">1</prop>
												<prop name="ReadOnly">1</prop>
												<obj name="ChannelProp" class="ChannelProperty" version="1">
													<prop name="ChannelIdx">0</prop>
												</obj>
											</obj>
											<obj name="PropertyObject" class="GroupChannelTypeProp" version="4">
												<prop name="PropertyTypeName">Melt Geno Sample Type</prop>
												<prop name="Position">4</prop>
												<prop name="IsDefault">0</prop>
												<prop name="GroupSampleType">mstUnknown</prop>
												<obj name="ChannelProp" class="ChannelProperty" version="1">
													<prop name="ChannelIdx">0</prop>
												</obj>
											</obj>
											<obj name="PropertyObject" class="QuantSampleTypeProperty" version="4">
												<prop name="PropertyTypeName">Quantification Sample Type</prop>
												<prop name="Position">4</prop>
												<prop name="IsDefault">0</prop>
												<prop name="SampleType">qsUnknown</prop>
												<obj name="ChannelProp" class="ChannelProperty" version="1">
													<prop name="ChannelIdx">0</prop>
												</obj>
											</obj>
											<obj name="PropertyObject" class="ChannelGenotype" version="4">
												<prop name="PropertyTypeName">Scanning Genotype</prop>
												<prop name="Position">4</prop>
												<prop name="IsDefault">1</prop>
												<prop name="ReadOnly">1</prop>
												<obj name="ChannelProp" class="ChannelProperty" version="1">
													<prop name="ChannelIdx">0</prop>
												</obj>
											</obj>
											<obj name="PropertyObject" class="GroupChannelTypeProp" version="4">
												<prop name="PropertyTypeName">Scanning Sample Type</prop>
												<prop name="Position">4</prop>
												<prop name="IsDefault">0</prop>
												<prop name="GroupSampleType">mstUnknown</prop>
												<obj name="ChannelProp" class="ChannelProperty" version="1">
													<prop name="ChannelIdx">0</prop>
												</obj>
											</obj>
											<obj name="PropertyObject" class="TargetName" version="4">
												<prop name="PropertyTypeName">Target Name</prop>
												<prop name="Position">4</prop>
												<prop name="IsDefault">1</prop>
												<obj name="ChannelProp" class="ChannelProperty" version="1">
													<prop name="ChannelIdx">0</prop>
												</obj>
											</obj>
											<obj name="PropertyObject" class="RQTargetProperty" version="4">
												<prop name="PropertyTypeName">Target Type</prop>
												<prop name="Position">4</prop>
												<prop name="IsDefault">0</prop>
												<prop name="TargetType">dtNone</prop>
												<obj name="ChannelProp" class="ChannelProperty" version="1">
													<prop name="ChannelIdx">0</prop>
												</obj>
											</obj>
										</list>
									</obj>
									<obj name="item" class="PropertyList" version="1">
										<list name="emlist" count="12">
											<obj name="PropertyObject" class="RQSampleTargetProperty" version="4">
												<prop name="PropertyTypeName">Combined Sample and Target Type</prop>
												<prop name="Position">4</prop>
												<prop name="IsDefault">0</prop>
												<obj name="ChannelProp" class="ChannelProperty" version="1">
													<prop name="ChannelIdx">1</prop>
												</obj>
											</obj>
											<obj name="PropertyObject" class="QuantConcProperty" version="4">
												<prop name="PropertyTypeName">Concentration</prop>
												<prop name="Position">4</prop>
												<prop name="IsDefault">1</prop>
												<prop name="Concentration">0</prop>
												<obj name="ChannelProp" class="ChannelProperty" version="1">
													<prop name="ChannelIdx">1</prop>
												</obj>
												<prop name="ReadOnly">1</prop>
											</obj>
											<obj name="PropertyObject" class="QuantCpHighProp" version="4">
												<prop name="PropertyTypeName">Cp High</prop>
												<prop name="Position">4</prop>
												<prop name="IsDefault">1</prop>
												<prop name="CpRangeHigh">0</prop>
												<obj name="ChannelProp" class="ChannelProperty" version="1">
													<prop name="ChannelIdx">1</prop>
												</obj>
												<prop name="ReadOnly">1</prop>
											</obj>
											<obj name="PropertyObject" class="QuantCpLowProp" version="4">
												<prop name="PropertyTypeName">Cp Low</prop>
												<prop name="Position">4</prop>
												<prop name="IsDefault">1</prop>
												<prop name="CpRangeLow">0</prop>
												<obj name="ChannelProp" class="ChannelProperty" version="1">
													<prop name="ChannelIdx">1</prop>
												</obj>
												<prop name="ReadOnly">1</prop>
											</obj>
											<obj name="PropertyObject" class="RQEffProp" version="4">
												<prop name="PropertyTypeName">Efficiency</prop>
												<prop name="Position">4</prop>
												<prop name="IsDefault">1</prop>
												<prop name="Efficiency">2</prop>
												<obj name="ChannelProp" class="ChannelProperty" version="1">
													<prop name="ChannelIdx">1</prop>
												</obj>
											</obj>
											<obj name="PropertyObject" class="ChannelGenotype" version="4">
												<prop name="PropertyTypeName">Melt Geno Genotype</prop>
												<prop name="Position">4</prop>
												<prop name="IsDefault">1</prop>
												<prop name="ReadOnly">1</prop>
												<obj name="ChannelProp" class="ChannelProperty" version="1">
													<prop name="ChannelIdx">1</prop>
												</obj>
											</obj>
											<obj name="PropertyObject" class="GroupChannelTypeProp" version="4">
												<prop name="PropertyTypeName">Melt Geno Sample Type</prop>
												<prop name="Position">4</prop>
												<prop name="IsDefault">0</prop>
												<prop name="GroupSampleType">mstUnknown</prop>
												<obj name="ChannelProp" class="ChannelProperty" version="1">
													<prop name="ChannelIdx">1</prop>
												</obj>
											</obj>
											<obj name="PropertyObject" class="QuantSampleTypeProperty" version="4">
												<prop name="PropertyTypeName">Quantification Sample Type</prop>
												<prop name="Position">4</prop>
												<prop name="IsDefault">0</prop>
												<prop name="SampleType">qsUnknown</prop>
												<obj name="ChannelProp" class="ChannelProperty" version="1">
													<prop name="ChannelIdx">1</prop>
												</obj>
											</obj>
											<obj name="PropertyObject" class="ChannelGenotype" version="4">
												<prop name="PropertyTypeName">Scanning Genotype</prop>
												<prop name="Position">4</prop>
												<prop name="IsDefault">1</prop>
												<prop name="ReadOnly">1</prop>
												<obj name="ChannelProp" class="ChannelProperty" version="1">
													<prop name="ChannelIdx">1</prop>
												</obj>
											</obj>
											<obj name="PropertyObject" class="GroupChannelTypeProp" version="4">
												<prop name="PropertyTypeName">Scanning Sample Type</prop>
												<prop name="Position">4</prop>
												<prop name="IsDefault">0</prop>
												<prop name="GroupSampleType">mstUnknown</prop>
												<obj name="ChannelProp" class="ChannelProperty" version="1">
													<prop name="ChannelIdx">1</prop>
												</obj>
											</obj>
											<obj name="PropertyObject" class="TargetName" version="4">
												<prop name="PropertyTypeName">Target Name</prop>
												<prop name="Position">4</prop>
												<prop name="IsDefault">1</prop>
												<obj name="ChannelProp" class="ChannelProperty" version="1">
													<prop name="ChannelIdx">1</prop>
												</obj>
											</obj>
											<obj name="PropertyObject" class="RQTargetProperty" version="4">
												<prop name="PropertyTypeName">Target Type</prop>
												<prop name="Position">4</prop>
												<prop name="IsDefault">0</prop>
												<prop name="TargetType">dtNone</prop>
												<obj name="ChannelProp" class="ChannelProperty" version="1">
													<prop name="ChannelIdx">1</prop>
												</obj>
											</obj>
										</list>
									</obj>
									<obj name="item" class="PropertyList" version="1">
										<list name="emlist" count="12">
											<obj name="PropertyObject" class="RQSampleTargetProperty" version="4">
												<prop name="PropertyTypeName">Combined Sample and Target Type</prop>
												<prop name="Position">4</prop>
												<prop name="IsDefault">0</prop>
												<obj name="ChannelProp" class="ChannelProperty" version="1">
													<prop name="ChannelIdx">2</prop>
												</obj>
											</obj>
											<obj name="PropertyObject" class="QuantConcProperty" version="4">
												<prop name="PropertyTypeName">Concentration</prop>
												<prop name="Position">4</prop>
												<prop name="IsDefault">1</prop>
												<prop name="Concentration">0</prop>
												<obj name="ChannelProp" class="ChannelProperty" version="1">
													<prop name="ChannelIdx">2</prop>
												</obj>
												<prop name="ReadOnly">1</prop>
											</obj>
											<obj name="PropertyObject" class="QuantCpHighProp" version="4">
												<prop name="PropertyTypeName">Cp High</prop>
												<prop name="Position">4</prop>
												<prop name="IsDefault">1</prop>
												<prop name="CpRangeHigh">0</prop>
												<obj name="ChannelProp" class="ChannelProperty" version="1">
													<prop name="ChannelIdx">2</prop>
												</obj>
												<prop name="ReadOnly">1</prop>
											</obj>
											<obj name="PropertyObject" class="QuantCpLowProp" version="4">
												<prop name="PropertyTypeName">Cp Low</prop>
												<prop name="Position">4</prop>
												<prop name="IsDefault">1</prop>
												<prop name="CpRangeLow">0</prop>
												<obj name="ChannelProp" class="ChannelProperty" version="1">
													<prop name="ChannelIdx">2</prop>
												</obj>
												<prop name="ReadOnly">1</prop>
											</obj>
											<obj name="PropertyObject" class="RQEffProp" version="4">
												<prop name="PropertyTypeName">Efficiency</prop>
												<prop name="Position">4</prop>
												<prop name="IsDefault">1</prop>
												<prop name="Efficiency">2</prop>
												<obj name="ChannelProp" class="ChannelProperty" version="1">
													<prop name="ChannelIdx">2</prop>
												</obj>
											</obj>
											<obj name="PropertyObject" class="ChannelGenotype" version="4">
												<prop name="PropertyTypeName">Melt Geno Genotype</prop>
												<prop name="Position">4</prop>
												<prop name="IsDefault">1</prop>
												<prop name="ReadOnly">1</prop>
												<obj name="ChannelProp" class="ChannelProperty" version="1">
													<prop name="ChannelIdx">2</prop>
												</obj>
											</obj>
											<obj name="PropertyObject" class="GroupChannelTypeProp" version="4">
												<prop name="PropertyTypeName">Melt Geno Sample Type</prop>
												<prop name="Position">4</prop>
												<prop name="IsDefault">0</prop>
												<prop name="GroupSampleType">mstUnknown</prop>
												<obj name="ChannelProp" class="ChannelProperty" version="1">
													<prop name="ChannelIdx">2</prop>
												</obj>
											</obj>
											<obj name="PropertyObject" class="QuantSampleTypeProperty" version="4">
												<prop name="PropertyTypeName">Quantification Sample Type</prop>
												<prop name="Position">4</prop>
												<prop name="IsDefault">0</prop>
												<prop name="SampleType">qsUnknown</prop>
												<obj name="ChannelProp" class="ChannelProperty" version="1">
													<prop name="ChannelIdx">2</prop>
												</obj>
											</obj>
											<obj name="PropertyObject" class="ChannelGenotype" version="4">
												<prop name="PropertyTypeName">Scanning Genotype</prop>
												<prop name="Position">4</prop>
												<prop name="IsDefault">1</prop>
												<prop name="ReadOnly">1</prop>
												<obj name="ChannelProp" class="ChannelProperty" version="1">
													<prop name="ChannelIdx">2</prop>
												</obj>
											</obj>
											<obj name="PropertyObject" class="GroupChannelTypeProp" version="4">
												<prop name="PropertyTypeName">Scanning Sample Type</prop>
												<prop name="Position">4</prop>
												<prop name="IsDefault">0</prop>
												<prop name="GroupSampleType">mstUnknown</prop>
												<obj name="ChannelProp" class="ChannelProperty" version="1">
													<prop name="ChannelIdx">2</prop>
												</obj>
											</obj>
											<obj name="PropertyObject" class="TargetName" version="4">
												<prop name="PropertyTypeName">Target Name</prop>
												<prop name="Position">4</prop>
												<prop name="IsDefault">1</prop>
												<obj name="ChannelProp" class="ChannelProperty" version="1">
													<prop name="ChannelIdx">2</prop>
												</obj>
											</obj>
											<obj name="PropertyObject" class="RQTargetProperty" version="4">
												<prop name="PropertyTypeName">Target Type</prop>
												<prop name="Position">4</prop>
												<prop name="IsDefault">0</prop>
												<prop name="TargetType">dtNone</prop>
												<obj name="ChannelProp" class="ChannelProperty" version="1">
													<prop name="ChannelIdx">2</prop>
												</obj>
											</obj>
										</list>
									</obj>
									<obj name="item" class="PropertyList" version="1">
										<list name="emlist" count="12">
											<obj name="PropertyObject" class="RQSampleTargetProperty" version="4">
												<prop name="PropertyTypeName">Combined Sample and Target Type</prop>
												<prop name="Position">4</prop>
												<prop name="IsDefault">0</prop>
												<obj name="ChannelProp" class="ChannelProperty" version="1">
													<prop name="ChannelIdx">3</prop>
												</obj>
											</obj>
											<obj name="PropertyObject" class="QuantConcProperty" version="4">
												<prop name="PropertyTypeName">Concentration</prop>
												<prop name="Position">4</prop>
												<prop name="IsDefault">1</prop>
												<prop name="Concentration">0</prop>
												<obj name="ChannelProp" class="ChannelProperty" version="1">
													<prop name="ChannelIdx">3</prop>
												</obj>
												<prop name="ReadOnly">1</prop>
											</obj>
											<obj name="PropertyObject" class="QuantCpHighProp" version="4">
												<prop name="PropertyTypeName">Cp High</prop>
												<prop name="Position">4</prop>
												<prop name="IsDefault">1</prop>
												<prop name="CpRangeHigh">0</prop>
												<obj name="ChannelProp" class="ChannelProperty" version="1">
													<prop name="ChannelIdx">3</prop>
												</obj>
												<prop name="ReadOnly">1</prop>
											</obj>
											<obj name="PropertyObject" class="QuantCpLowProp" version="4">
												<prop name="PropertyTypeName">Cp Low</prop>
												<prop name="Position">4</prop>
												<prop name="IsDefault">1</prop>
												<prop name="CpRangeLow">0</prop>
												<obj name="ChannelProp" class="ChannelProperty" version="1">
													<prop name="ChannelIdx">3</prop>
												</obj>
												<prop name="ReadOnly">1</prop>
											</obj>
											<obj name="PropertyObject" class="RQEffProp" version="4">
												<prop name="PropertyTypeName">Efficiency</prop>
												<prop name="Position">4</prop>
												<prop name="IsDefault">1</prop>
												<prop name="Efficiency">2</prop>
												<obj name="ChannelProp" class="ChannelProperty" version="1">
													<prop name="ChannelIdx">3</prop>
												</obj>
											</obj>
											<obj name="PropertyObject" class="ChannelGenotype" version="4">
												<prop name="PropertyTypeName">Melt Geno Genotype</prop>
												<prop name="Position">4</prop>
												<prop name="IsDefault">1</prop>
												<prop name="ReadOnly">1</prop>
												<obj name="ChannelProp" class="ChannelProperty" version="1">
													<prop name="ChannelIdx">3</prop>
												</obj>
											</obj>
											<obj name="PropertyObject" class="GroupChannelTypeProp" version="4">
												<prop name="PropertyTypeName">Melt Geno Sample Type</prop>
												<prop name="Position">4</prop>
												<prop name="IsDefault">0</prop>
												<prop name="GroupSampleType">mstUnknown</prop>
												<obj name="ChannelProp" class="ChannelProperty" version="1">
													<prop name="ChannelIdx">3</prop>
												</obj>
											</obj>
											<obj name="PropertyObject" class="QuantSampleTypeProperty" version="4">
												<prop name="PropertyTypeName">Quantification Sample Type</prop>
												<prop name="Position">4</prop>
												<prop name="IsDefault">0</prop>
												<prop name="SampleType">qsUnknown</prop>
												<obj name="ChannelProp" class="ChannelProperty" version="1">
													<prop name="ChannelIdx">3</prop>
												</obj>
											</obj>
											<obj name="PropertyObject" class="ChannelGenotype" version="4">
												<prop name="PropertyTypeName">Scanning Genotype</prop>
												<prop name="Position">4</prop>
												<prop name="IsDefault">1</prop>
												<prop name="ReadOnly">1</prop>
												<obj name="ChannelProp" class="ChannelProperty" version="1">
													<prop name="ChannelIdx">3</prop>
												</obj>
											</obj>
											<obj name="PropertyObject" class="GroupChannelTypeProp" version="4">
												<prop name="PropertyTypeName">Scanning Sample Type</prop>
												<prop name="Position">4</prop>
												<prop name="IsDefault">0</prop>
												<prop name="GroupSampleType">mstUnknown</prop>
												<obj name="ChannelProp" class="ChannelProperty" version="1">
													<prop name="ChannelIdx">3</prop>
												</obj>
											</obj>
											<obj name="PropertyObject" class="TargetName" version="4">
												<prop name="PropertyTypeName">Target Name</prop>
												<prop name="Position">4</prop>
												<prop name="IsDefault">1</prop>
												<obj name="ChannelProp" class="ChannelProperty" version="1">
													<prop name="ChannelIdx">3</prop>
												</obj>
											</obj>
											<obj name="PropertyObject" class="RQTargetProperty" version="4">
												<prop name="PropertyTypeName">Target Type</prop>
												<prop name="Position">4</prop>
												<prop name="IsDefault">0</prop>
												<prop name="TargetType">dtNone</prop>
												<obj name="ChannelProp" class="ChannelProperty" version="1">
													<prop name="ChannelIdx">3</prop>
												</obj>
											</obj>
										</list>
									</obj>
								</list>
							</obj>
						</obj>
						<prop name="ChannelPropertyCount">4</prop>
						<prop name="ContainerPosition">4</prop>
						<prop name="HasSampleProperties">1</prop>
						<obj name="SampleProperties" class="PropertyList" version="1">
							<list name="emlist" count="14">
								<obj name="PropertyObject" class="SamplePrefColor" version="4">
									<prop name="PropertyTypeName">Color</prop>
									<prop name="Position">4</prop>
									<prop name="IsDefault">0</prop>
									<prop name="Color">clGray</prop>
								</obj>
								<obj name="PropertyObject" class="DominantChannelProp" version="4">
									<prop name="PropertyTypeName">Dominant Channel</prop>
									<prop name="Position">4</prop>
									<prop name="IsDefault">0</prop>
									<prop name="DominantChannel">0</prop>
								</obj>
								<obj name="PropertyObject" class="Genotype" version="4">
									<prop name="PropertyTypeName">EndPt Genotype</prop>
									<prop name="Position">4</prop>
									<prop name="IsDefault">1</prop>
									<prop name="ReadOnly">1</prop>
								</obj>
								<obj name="PropertyObject" class="GroupingSample" version="4">
									<prop name="PropertyTypeName">EndPt Sample Type</prop>
									<prop name="Position">4</prop>
									<prop name="IsDefault">0</prop>
									<prop name="GroupSampleType">mstUnknown</prop>
								</obj>
								<obj name="PropertyObject" class="SamplePrefLineStyle" version="4">
									<prop name="PropertyTypeName">Line Style</prop>
									<prop name="Position">4</prop>
									<prop name="IsDefault">0</prop>
									<prop name="LineStyle">psSolid</prop>
								</obj>
								<obj name="PropertyObject" class="GenSampleEditNotes" version="4">
									<prop name="PropertyTypeName">Notes</prop>
									<prop name="Position">4</prop>
									<prop name="IsDefault">1</prop>
								</obj>
								<obj name="PropertyObject" class="SamplePrefPointStyle" version="4">
									<prop name="PropertyTypeName">Point Style</prop>
									<prop name="Position">4</prop>
									<prop name="IsDefault">0</prop>
									<prop name="PointStyle">psNothing</prop>
								</obj>
								<obj name="PropertyObject" class="GenSampleEditPosition" version="4">
									<prop name="PropertyTypeName">Position</prop>
									<prop name="Position">4</prop>
									<prop name="IsDefault">1</prop>
								</obj>
								<obj name="PropertyObject" class="GenSampleEditReplicate" version="4">
									<prop name="PropertyTypeName">Replicate of</prop>
									<prop name="Position">4</prop>
									<prop name="IsDefault">1</prop>
									<prop name="ReplicateOf">-1</prop>
								</obj>
								<obj name="PropertyObject" class="HTCSampleID" version="4">
									<prop name="PropertyTypeName">Sample ID</prop>
									<prop name="Position">4</prop>
									<prop name="IsDefault">1</prop>
								</obj>
								<obj name="PropertyObject" class="GenSampleEditName" version="4">
									<prop name="PropertyTypeName">Sample Name</prop>
									<prop name="Position">4</prop>
									<prop name="IsDefault">1</prop>
									<prop name="name">Sample 5</prop>
								</obj>
								<obj name="PropertyObject" class="HTCSamplePrepNotes" version="4">
									<prop name="PropertyTypeName">Sample Prep Notes</prop>
									<prop name="Position">4</prop>
									<prop name="IsDefault">1</prop>
								</obj>
								<obj name="PropertyObject" class="GenSampleEditSubset" version="4">
									<prop name="PropertyTypeName">Subsets</prop>
									<prop name="Position">4</prop>
									<prop name="IsDefault">1</prop>
								</obj>
								<obj name="PropertyObject" class="SamplePrefWidth" version="5">
									<prop name="PropertyTypeName">Width</prop>
									<prop name="Position">4</prop>
									<prop name="IsDefault">1</prop>
									<prop name="Width">1</prop>
								</obj>
							</list>
						</obj>
					</obj>
					<obj name="item" class="SamplePropInfo" version="1">
						<obj name="ChannelProperties" class="ChanPropList" version="2">
							<obj name="ChannelProperties" class="EMList" version="1">
								<list name="emlist" count="4">
									<obj name="item" class="PropertyList" version="1">
										<list name="emlist" count="12">
											<obj name="PropertyObject" class="RQSampleTargetProperty" version="4">
												<prop name="PropertyTypeName">Combined Sample and Target Type</prop>
												<prop name="Position">5</prop>
												<prop name="IsDefault">0</prop>
												<obj name="ChannelProp" class="ChannelProperty" version="1">
													<prop name="ChannelIdx">0</prop>
												</obj>
											</obj>
											<obj name="PropertyObject" class="QuantConcProperty" version="4">
												<prop name="PropertyTypeName">Concentration</prop>
												<prop name="Position">5</prop>
												<prop name="IsDefault">1</prop>
												<prop name="Concentration">0</prop>
												<obj name="ChannelProp" class="ChannelProperty" version="1">
													<prop name="ChannelIdx">0</prop>
												</obj>
												<prop name="ReadOnly">1</prop>
											</obj>
											<obj name="PropertyObject" class="QuantCpHighProp" version="4">
												<prop name="PropertyTypeName">Cp High</prop>
												<prop name="Position">5</prop>
												<prop name="IsDefault">1</prop>
												<prop name="CpRangeHigh">0</prop>
												<obj name="ChannelProp" class="ChannelProperty" version="1">
													<prop name="ChannelIdx">0</prop>
												</obj>
												<prop name="ReadOnly">1</prop>
											</obj>
											<obj name="PropertyObject" class="QuantCpLowProp" version="4">
												<prop name="PropertyTypeName">Cp Low</prop>
												<prop name="Position">5</prop>
												<prop name="IsDefault">1</prop>
												<prop name="CpRangeLow">0</prop>
												<obj name="ChannelProp" class="ChannelProperty" version="1">
													<prop name="ChannelIdx">0</prop>
												</obj>
												<prop name="ReadOnly">1</prop>
											</obj>
											<obj name="PropertyObject" class="RQEffProp" version="4">
												<prop name="PropertyTypeName">Efficiency</prop>
												<prop name="Position">5</prop>
												<prop name="IsDefault">1</prop>
												<prop name="Efficiency">2</prop>
												<obj name="ChannelProp" class="ChannelProperty" version="1">
													<prop name="ChannelIdx">0</prop>
												</obj>
											</obj>
											<obj name="PropertyObject" class="ChannelGenotype" version="4">
												<prop name="PropertyTypeName">Melt Geno Genotype</prop>
												<prop name="Position">5</prop>
												<prop name="IsDefault">1</prop>
												<prop name="ReadOnly">1</prop>
												<obj name="ChannelProp" class="ChannelProperty" version="1">
													<prop name="ChannelIdx">0</prop>
												</obj>
											</obj>
											<obj name="PropertyObject" class="GroupChannelTypeProp" version="4">
												<prop name="PropertyTypeName">Melt Geno Sample Type</prop>
												<prop name="Position">5</prop>
												<prop name="IsDefault">0</prop>
												<prop name="GroupSampleType">mstUnknown</prop>
												<obj name="ChannelProp" class="ChannelProperty" version="1">
													<prop name="ChannelIdx">0</prop>
												</obj>
											</obj>
											<obj name="PropertyObject" class="QuantSampleTypeProperty" version="4">
												<prop name="PropertyTypeName">Quantification Sample Type</prop>
												<prop name="Position">5</prop>
												<prop name="IsDefault">0</prop>
												<prop name="SampleType">qsUnknown</prop>
												<obj name="ChannelProp" class="ChannelProperty" version="1">
													<prop name="ChannelIdx">0</prop>
												</obj>
											</obj>
											<obj name="PropertyObject" class="ChannelGenotype" version="4">
												<prop name="PropertyTypeName">Scanning Genotype</prop>
												<prop name="Position">5</prop>
												<prop name="IsDefault">1</prop>
												<prop name="ReadOnly">1</prop>
												<obj name="ChannelProp" class="ChannelProperty" version="1">
													<prop name="ChannelIdx">0</prop>
												</obj>
											</obj>
											<obj name="PropertyObject" class="GroupChannelTypeProp" version="4">
												<prop name="PropertyTypeName">Scanning Sample Type</prop>
												<prop name="Position">5</prop>
												<prop name="IsDefault">0</prop>
												<prop name="GroupSampleType">mstUnknown</prop>
												<obj name="ChannelProp" class="ChannelProperty" version="1">
													<prop name="ChannelIdx">0</prop>
												</obj>
											</obj>
											<obj name="PropertyObject" class="TargetName" version="4">
												<prop name="PropertyTypeName">Target Name</prop>
												<prop name="Position">5</prop>
												<prop name="IsDefault">1</prop>
												<obj name="ChannelProp" class="ChannelProperty" version="1">
													<prop name="ChannelIdx">0</prop>
												</obj>
											</obj>
											<obj name="PropertyObject" class="RQTargetProperty" version="4">
												<prop name="PropertyTypeName">Target Type</prop>
												<prop name="Position">5</prop>
												<prop name="IsDefault">0</prop>
												<prop name="TargetType">dtNone</prop>
												<obj name="ChannelProp" class="ChannelProperty" version="1">
													<prop name="ChannelIdx">0</prop>
												</obj>
											</obj>
										</list>
									</obj>
									<obj name="item" class="PropertyList" version="1">
										<list name="emlist" count="12">
											<obj name="PropertyObject" class="RQSampleTargetProperty" version="4">
												<prop name="PropertyTypeName">Combined Sample and Target Type</prop>
												<prop name="Position">5</prop>
												<prop name="IsDefault">0</prop>
												<obj name="ChannelProp" class="ChannelProperty" version="1">
													<prop name="ChannelIdx">1</prop>
												</obj>
											</obj>
											<obj name="PropertyObject" class="QuantConcProperty" version="4">
												<prop name="PropertyTypeName">Concentration</prop>
												<prop name="Position">5</prop>
												<prop name="IsDefault">1</prop>
												<prop name="Concentration">0</prop>
												<obj name="ChannelProp" class="ChannelProperty" version="1">
													<prop name="ChannelIdx">1</prop>
												</obj>
												<prop name="ReadOnly">1</prop>
											</obj>
											<obj name="PropertyObject" class="QuantCpHighProp" version="4">
												<prop name="PropertyTypeName">Cp High</prop>
												<prop name="Position">5</prop>
												<prop name="IsDefault">1</prop>
												<prop name="CpRangeHigh">0</prop>
												<obj name="ChannelProp" class="ChannelProperty" version="1">
													<prop name="ChannelIdx">1</prop>
												</obj>
												<prop name="ReadOnly">1</prop>
											</obj>
											<obj name="PropertyObject" class="QuantCpLowProp" version="4">
												<prop name="PropertyTypeName">Cp Low</prop>
												<prop name="Position">5</prop>
												<prop name="IsDefault">1</prop>
												<prop name="CpRangeLow">0</prop>
												<obj name="ChannelProp" class="ChannelProperty" version="1">
													<prop name="ChannelIdx">1</prop>
												</obj>
												<prop name="ReadOnly">1</prop>
											</obj>
											<obj name="PropertyObject" class="RQEffProp" version="4">
												<prop name="PropertyTypeName">Efficiency</prop>
												<prop name="Position">5</prop>
												<prop name="IsDefault">1</prop>
												<prop name="Efficiency">2</prop>
												<obj name="ChannelProp" class="ChannelProperty" version="1">
													<prop name="ChannelIdx">1</prop>
												</obj>
											</obj>
											<obj name="PropertyObject" class="ChannelGenotype" version="4">
												<prop name="PropertyTypeName">Melt Geno Genotype</prop>
												<prop name="Position">5</prop>
												<prop name="IsDefault">1</prop>
												<prop name="ReadOnly">1</prop>
												<obj name="ChannelProp" class="ChannelProperty" version="1">
													<prop name="ChannelIdx">1</prop>
												</obj>
											</obj>
											<obj name="PropertyObject" class="GroupChannelTypeProp" version="4">
												<prop name="PropertyTypeName">Melt Geno Sample Type</prop>
												<prop name="Position">5</prop>
												<prop name="IsDefault">0</prop>
												<prop name="GroupSampleType">mstUnknown</prop>
												<obj name="ChannelProp" class="ChannelProperty" version="1">
													<prop name="ChannelIdx">1</prop>
												</obj>
											</obj>
											<obj name="PropertyObject" class="QuantSampleTypeProperty" version="4">
												<prop name="PropertyTypeName">Quantification Sample Type</prop>
												<prop name="Position">5</prop>
												<prop name="IsDefault">0</prop>
												<prop name="SampleType">qsUnknown</prop>
												<obj name="ChannelProp" class="ChannelProperty" version="1">
													<prop name="ChannelIdx">1</prop>
												</obj>
											</obj>
											<obj name="PropertyObject" class="ChannelGenotype" version="4">
												<prop name="PropertyTypeName">Scanning Genotype</prop>
												<prop name="Position">5</prop>
												<prop name="IsDefault">1</prop>
												<prop name="ReadOnly">1</prop>
												<obj name="ChannelProp" class="ChannelProperty" version="1">
													<prop name="ChannelIdx">1</prop>
												</obj>
											</obj>
											<obj name="PropertyObject" class="GroupChannelTypeProp" version="4">
												<prop name="PropertyTypeName">Scanning Sample Type</prop>
												<prop name="Position">5</prop>
												<prop name="IsDefault">0</prop>
												<prop name="GroupSampleType">mstUnknown</prop>
												<obj name="ChannelProp" class="ChannelProperty" version="1">
													<prop name="ChannelIdx">1</prop>
												</obj>
											</obj>
											<obj name="PropertyObject" class="TargetName" version="4">
												<prop name="PropertyTypeName">Target Name</prop>
												<prop name="Position">5</prop>
												<prop name="IsDefault">1</prop>
												<obj name="ChannelProp" class="ChannelProperty" version="1">
													<prop name="ChannelIdx">1</prop>
												</obj>
											</obj>
											<obj name="PropertyObject" class="RQTargetProperty" version="4">
[truncated: 2,485,399 more chars]
