# Supplementary material for: Unique sperm haplotypes are associated with phenotypically different sperm subpopulations in Astyanax fish
Source: BMC Biol. 2018 Jul 5;16:72. doi: 10.1186/s12915-018-0538-z (PMC6032774; doi:10.1186/s12915-018-0538-z)
Supplement: Supplementary file 8 — Original data. Each subfolder has two ixo files output by the Roche LightCycler480. The two files cover qPCR results for oca2 and mc1r. Subfolder names end in 1, 2, or 3, denoting which subpopulation of sperm was analyzed. (ZIP 10643 kb) [file 12915_2018_538_MOESM8_ESM.zip › FishB Pop3/May 9 2016 SpermPop3 FACS PEP Plate 0014 oca2 RK.ixo]

<objectstream signature="IXOS" version="1">
	<obj name="root" class="HTCExperiment" version="5">
		<prop name="name">May 9 2016 SpermPop3 FACS PEP Plate 0014 oca2 RK</prop>
		<prop name="UID">ED16781D158145E5B3FE5F1574156890</prop>
		<prop name="OwnerUID">C6C05626183A45218341EE89EA1A5F2A</prop>
		<prop name="Created">2016-05-09T12:50:03.678</prop>
		<prop name="CreatedBy">C6C05626183A45218341EE89EA1A5F2A</prop>
		<prop name="CreatedByName">System Admin</prop>
		<prop name="LastModified">2016-05-09T14:36:00.811</prop>
		<prop name="LastModifiedBy">C6C05626183A45218341EE89EA1A5F2A</prop>
		<prop name="LastModifiedByName">System Admin</prop>
		<list name="AppliedTemplates" count="1">
			<item>Borowsky Lab Multiplex Protocol</item>
		</list>
		<list name="TemplateOwners" count="1">
			<item>System Admin</item>
		</list>
		<prop name="SWVersion">LCS480 1.5.1.62</prop>
		<obj name="AppProperty" class="TAppProperty" version="2">
			<prop name="Created">2016-05-09T12:50:03.678</prop>
			<prop name="LastModified">1899-12-30T00:00:00.000</prop>
		</obj>
		<obj name="ConProperty" class="TAppProperty" version="2">
			<prop name="Created">2016-05-09T12:50:03.678</prop>
			<prop name="LastModified">1899-12-30T00:00:00.000</prop>
		</obj>
		<obj name="run" class="HTCRun" version="7">
			<prop name="name">Run</prop>
			<prop name="Created">2016-05-09T12:50:03.671</prop>
			<prop name="LastModified">2016-05-09T14:35:50.010</prop>
			<obj name="AppProperty" class="TAppProperty" version="2">
				<prop name="Created">2016-05-09T12:50:03.671</prop>
				<prop name="LastModified">1899-12-30T00:00:00.000</prop>
			</obj>
			<obj name="ConProperty" class="TAppProperty" version="2">
				<prop name="Created">2016-05-09T12:50:03.671</prop>
				<prop name="LastModified">1899-12-30T00:00:00.000</prop>
				<prop name="HasProperties">1</prop>
				<obj name="_Properties" class="TAppProperties" version="1">
					<prop name="Created">2016-05-09T12:50:03.671</prop>
					<prop name="LastModified">1899-12-30T00:00:00.000</prop>
					<list name="emlist" count="4">
						<obj name="item" class="TAppProperty" version="2">
							<prop name="name">TopChart</prop>
							<prop name="Created">2016-05-09T12:50:10.034</prop>
							<prop name="LastModified">1899-12-30T00:00:00.000</prop>
						</obj>
						<obj name="item" class="TAppProperty" version="2">
							<prop name="name">LeftChart</prop>
							<prop name="Created">2016-05-09T12:50:10.034</prop>
							<prop name="LastModified">1899-12-30T00:00:00.000</prop>
						</obj>
						<obj name="item" class="TAppProperty" version="2">
							<prop name="name">RightChart</prop>
							<prop name="Created">2016-05-09T12:50:10.034</prop>
							<prop name="LastModified">1899-12-30T00:00:00.000</prop>
						</obj>
						<obj name="item" class="TAppProperty" version="2">
							<prop name="name">RunOverviewChart</prop>
							<prop name="Created">2016-05-09T12:50:10.034</prop>
							<prop name="LastModified">1899-12-30T00:00:00.000</prop>
						</obj>
					</list>
				</obj>
			</obj>
			<prop name="State">3</prop>
			<prop name="StartTime">2016-05-09T12:51:05.055</prop>
			<prop name="EndTime">2016-05-09T14:35:50.009</prop>
			<prop name="InstrumentID">28159</prop>
			<prop name="InstrumentVersion">HTC_VER_10</prop>
			<prop name="InstrumentName">28159</prop>
			<prop name="InstrCalibrationDate">1899.12.30 00:00:00:00</prop>
			<prop name="Technician">System Admin</prop>
			<prop name="AcqStoreClass">HTCAcquisitionStore</prop>
			<prop name="AcquisitionStore">eJzU3Vmzqti2Luy/ciLju/NCVKwi9l4RgL0rpdKgU92pWCAqpeWv/xqgc5qZc591LsZYO2deZIShlA6EZ76tt/5fyerwf87L0+a//8iTpPzj/6yPy6L47z9mtiSss0tURGWUnK0yyTd//J/rJi/w1X//0fnjX/+V5kn6WlLaL8/nzVFKLufyj3/x/9Wu3vvTJ6zlKT1uXh8YD96fOEZF+V7HY33cFLj96jP//Uefw0383De53Jx+7Jtdf/Z/3p1Fnuzy5emPf3V+tSeb3WlT7cWv3mxW/C/uF/v3cTZ+7iX/f9lJPIP0mHws9rHDvT/vsB2dcKu9Lt/rc7/YK3tzSv/41//Hc7w4FEiHb/4n/mr/my/i4wg+3pTP5S5vNjUej3/xAWd5jMJfnxjYbPHdy6beDbEzkbgf//3qHK9xTecdXa7x7+aPf3X/h4/h6Vkk0bks/viX2B6OQNEckTnxfhfQKawVWPYGInFSA1+b650Em3TRJhbfNh0qCESA7bPTZmBuFkfS5ydtWMwiiXMnG+FInyOZwKo8iLEzHN5FetB1EzZWJhL28HYKjRTeBF9XJsTrBDuHalEsQeCtJ4TZ4j6g9kKYAXD+hDmufg8o/xAsYPOtyLmrubCnhyezwb7TCWOBtjtSj+wo+HQuMs9p3Ry65nwZQvwTIK753PWpoPEaeNlD4pjcNkPqtXYGWBKRmLeKcfv0wSiszYPI3N5it6dFJhjgJkfcv7C83alDTAuCXgdfC9ktpIuVqYK9yCTmzNs3hV4nvTYI07PEeVILFKp6OxlWzMX9FSbinupr3wY2svF4nvoupBN55MJ6Z1PinLe4/Yl+GIDCBoSwow+UtqMCv4KphvufGnuHnlqxCeYMvw82FXD717NugTuU8fize3tMZNrmYfJY4P4fYnzfvt8UWE2uImPPgRDQJY/nw3/YQszEwjzSfZ5MIfRGUszGwY7S919HG6+mL72k+uPxF11Sv7osvuySknq93hdfUnbAUljtZC1mA1fqU3Ye3WA7iVXOU70opfexeQbb6csc09JHn1oGO0M4PqvMLQLpSDtpksB6ftc5RxtJd3pZ4ucdba4SNhs8Dco94w5sb2d8nQtSQJWJ2QfQN0bsDvODQrfjOAX8GzCIezo973Q+XicQHCca5wQjG//EzZiDzYyoxJk8cX/CVsLDahwbMbPCJ1BdWRfgCR3cH5pbId1LRQJ2FOD20iwaU++g57CapxpxOj4uT1qjByxbmk68ZG2N6bSnF7D1J2rMikRKqXs2L+D3HJVzHe5R0uTGnrCdWlrs6pPHkWaEXcGdUFz+JEZ32rveYvA7vh47dHkI6SmWU7C7LSX2jhv7SHfSugurwUGLvciwjpSs+RHgRbWIcYefIj3f+BjWW8lgLLftgBIXz691earMseRDSqdX/gnBJFA4JqzxfF+1HQ9h8jA4b7N7pLS8jQ7A0hKPr7w8OnTDkwt4baYyj4QWLt8ZFQDdkRK7i8FBpPTGLrDqiHPGeFvqfN8lNRz0vuiS6n7rXWoyEL74krqnWQxyJ8tie2ouS3Lg5leQt0ZOIL4tj8QrWwlMBmJK7PQ66BPllp1BLK8pB6OtGhJ6msegWc+cs8PJMiXW9nQCcXvLCFz5oUJ22pQDdaRnnH121ID0nFMfplFWEpinQ0qEwekIs6lZMNNX8iO5OJszSEsuj8EoVyGxvGp5ymfEHC8HKUlXpx6o26Ak5jHNKVHlSwKzvZDGsD0NHHLOHyfQJlpG7NMw6xPjsclhcc9zYu0cXP607D5Alvmcs4bXZYfcd3g8Qv+SxvZlhMeT5moJkrjLYit28Hxw3c0dJgqfx6Y+zY5kNJQuMOnha/u5yXB/uMEWBMWs9tdYKXiHXp5A2KgpgfZOC8ltfuFA4ta4fHJX90RVl32YXMmVWK1I7ZChMNjA5Ehyzpx7uULOeFuCRXJOOdO4DPH8CpsHzDwnjc2pONiTS5hxoCVRwYEwywIiPKIVTOc0ja2bi/t3KbMMZm6Bn89F3N54GaWgekf8Zoouno+CdzNQkk4Z2zbNQvJtl1Rn3PmiS6r3nZfUpEu++i5lpSo142XoEIWsyVHqGa2puVMGJqd2ee4unXqhZEa5rXLKdvZMJa99e5r77Vxjipi6hsRDPDLPyYURhb8d99JxflTMg7m2ONnIuqLky/2leZyRnMnOdJJK2f2yNVO6dYkGC7uDv5OdiXmdzYBT71fPkPDZ0jHL/nEbK13nLEq2K0bmceQBkeNlHEhhb5+Zu/PTJ9pO7oLEfFDNy8i1OLU/Y6L0NPqmmY06TiwfRmQsdbf9wDzqB0ZUUDhFus72jpk9RhanbTYT3L6o7M1EUiGWC4srpefcvZm7QeYx2dh3xtJieN+blwS3J5NgOpZKfh+YRXgBXFd46EjJdiyblzR0mOxGPUe6hX3N3A25FVE0sTuWBt00NS+a5HBarrC+tFVU0cymYx/PV4s4kkH2BK/H54ZTPH3qSBkcbXPXxR8H1SqoIuXtfWweDdXm5MzopJJ9TgdmvMflZaln76VD5GzMM126nGydjnc8vk7HLJwMiDLXcPnV2VmbqdQzY5X48VGypqJpntyJGSu3yfQu/fmSalfg+nfX13fr78db/1H98XyPG/wm+pt89Y8AmY1BThUxZvuWGdB9fFNhw6moicsF9aBDMgE86W1i2pHgUGN5Q/3lFuqvr6P+No4vgG9bEueIS9RffNcpao7h+rIn6m/e9QGcO+rEGyQCPpq6BWowWU6Ia01xe5PUFGFzGeJrpwMOlVQiw2baQw0WBPUHMbHA3E8kwia5uaeSfLMgzNuoMUO4pbQIUJvLOETtiBHqj7X9Gaxb1ecF7zamWzbSweYIrq/W3yy6zWF9OaHexAcez2GMy9vrCR4vahLXfyJzcMcU11/cUX/jB2oLit6ENfrjziMNNiNdir2dtINGf1rniMd/7aL+Djrqb81OqL9FdA+pm8YMtvjFMXYfoP5kjbhgTuaEY+0E9WfPzwOQcn/COdt8L1Juj/rz2+u3/nZrHmBdSGLsAoffR7LFJ89wd5/ELMx2IpXnHg9iaqDeB361/kEiQxDv8PNhLoR0eI3xfPqpwLFcRf09bH0Gy4eA+38+C9+mP57nh7/80/sn6m/0tZfUibIE3OdZY0wbWx3Ky/4dNqdcjd3uAvXwmPBn8EVP5jyO4V1wtt2dUSszlXhxGB1pevAT8PJcjxldWXcK3C4BS9+hXjot1N+YJh38m+BUxoJT5NDNnfSBdVYGa/Q3CfgEVjKvc+4ksEvK7rsUrExAbXmDZ0hVj+NguZvh+k4n1I4U+r1Gf87oivorDCGHzfGmEnfWigJaZPEZzOtU4Ry5H/Vpa0dyMA+aRhg8cH85g0P9zQSdsHsmjSkXxzmsLQ11OV+i7iZ7/YI/GXvUoMSsstLZA2x/o8XOTUe93eXkCmZQov6kPR5vv5APsF4LOnMz/unQfC0kELJcwf1jzz0dBXKn+g5Rfxkv7em0zQ8h0OYLxrIrbt93drj8ZGwQdplNAhqvfNTfQ8Lz5UrPI+1KIw62UQ+PJ+o/9tQu8fi9i4X6ndn4/cgjLoL1sqdyLL3j/jgLvgRALTO346BmD7mMOuYfuHyu2SK993YlWDMyJx7p4ee/7ZIa9Lq/if7oF9+lRu3NARYHOWPWWkbtnKfWDSQPtWYN+Lf+pF6cEtOaox6ss4Raeg5QJ1KCWnqoqL9Zv9Lf7YmfN+CEOsSnRQbTG+rPtOcdEG8c6ks9DgIy21o8zEdb1Bs3zkWykjcxKLcb6k/bD/fkenYTIA+GWtpS1N9ZQf0J6wg1ds9Rl+fWoAsTe4TLzxcaJVyBelP1HWqnvVAdcnC6qK+bkRFrM8zGJJmidjTrkTPTHKtH8kguL/2ZLo/6G1yyI6jLRcqsdIT7t123LjBnAprYL1FTTEL9GTbD5Wv93ccqvt/Zoh7tFF/zSaU33DcGfoiabYmbE8htBbWs3zSn0Z8AVk4a/ZmJ1Qdls3/rjz/h8lMuxvWJV1z+sR7EQJ4JarTc5CFpc9kTFqSXcraxQK3d9oMOzMa04Gzdw9eLDPUnelPcf3O7DMmkf8HHVL7Az4sBbm8lo/6mwR11GB5R7w6bZmBs0pKZnd336Y/nucG/1d+QE3qT5n//m/obfPEl1ZsttZf+Ep/rNPrL+6MFp8ZDCtK6m7TMMhsqnCwHTJEGUcGb8UjT40Z/dOcIZuorLlEORecuKXrqvPSXFu5eMhPFNY/5qeAa/R3iy8E8s73z0t/BY22zmD9Qb/R0LqUWPv6ZcVhsYu3s9EBST+XJ3BkT+6W/U7w/mecH57311z3OzXR1YrEcj1koxbromzmLvVjuDzulZN/2GzMz9h6RowPpSzBAvdX6UyPKAil40vBTf+vrpmj0p8X7qSFpBRzNItFRq1P5FEqdRwqN/rSr8jz+TX90GKDehvjHLR+FniFlLi5/OJw9TlntaSrtys3MzH1+yTQ+5vrS6NQXPvXXn4gLM4ky3F6aoPZq/ZXhkr30d4o7XfPqCB5RLvEEJLJN92Z6e3r4PnVf+jt1fIvIewO1Gc/CXaM/LSuPjjRZBX6jP81NPPgn6u/HXek/qr/+oDP8TbI/MvriH4Ficm7DzD2iVs4H1EJ2L1B/Dx21dq30IOwF1JW/bceWV+4CKg95EeDYa3PmZdUuiaoXqD+KWnL0wQ4fXamPetm6Isc4Ya/QpYFaC/gOamTvCgYtz6iXTf/+1h+LEwls/jJhzlnZB3TMEwV8lUdtjQvUnx+bVXaWSKhRE9cfdtY2/koQ1I+dCintTtYUTHQTc1UPdXQTfAXCSaW/Vo76s294q992ctRXz0L9RCNzDt4ykGJmHipNBTsK7oCinkIZ9aoMUH++1MH98zZChxZIWwjsIe5Pa3fb0/Uk0cFSOlLsspMJtL2ctGGSBHj8tf6Cc6wAc8/v7O/m3Rxw9OUkdjJ7Vy0fe+AZI0qYkd9wf1f5CBZ3lRCW8ndK9YCbgme3UadnC89H0Zct2JgHPH92hHqN1jFqtM/javj1TaQJ9QagQVeMHdkV9vT4JCrqs4Pnf7ZGLY/nggJwjcTYO4lmSqGDOoRkhPv7nKHGv+m+2h/0er9L9jf+Yv1JGy4B272itmzR6tO8JDewxoLKOUXwKJvszykT1N9xEOGf2KrK5mbBW38uw9ewa+kca5+jO3VnMa4vBdRL9jgYtL/mO7BUfdQbiaSAqsWNBy9mBr7ftxVKFgS19FBx+WR/KOkiSVIIDqDFbNhF/ckmweXbqEmXOai/3i7mYWXPUX/L1sSgrTP31h+3lUI61H7ojxs88JKiZg7OaKMxT5+glg7F7QFsZb311z0lOYTLEepvr0UpnWvsAhs+UvEnZo368wIZP3/hcH/yPR7vsONfwemaOnFi+3GnK0M/gNN/6sxzi8NLf+Z2qDC8tx/wJ+mw64K5tFF/6w3qcakWIzBXj7f+BuPbAXwXUMO0hXr0zlW2qnfU2FPtyZE6is7BWl7j+S483P5ls+4B66J+m+xv0IsjYDsVdftTf+uEot5r/fnRuoRNuEIdij7qbzM0LxDG4Zyx6Ch9m/76gz73m2R/Q/6L71J0copf+lvyWYk6ml+BZiVqbWhmKdHYNEVNbN7Z36pcnkGZcykHfopaCiwVtbJD/ZlbDTV0EqMERHLLmJ2ZQ4NwoHZAaPdxfa6Ony/Sbh+M8FFw1m66oo3+9K1ZEHuZ5ntCtM0ZZpTLY/vsaAE5XlUO5pc4i82JhftjT9Qeru9SMrDHK7HRnz4WU2bbbRXIMH289Gdr9lt/9H5/60+E+RPvKllBLH+wvJPuKTvBREP9gbauNHWYXkBa7XH/0xK1edCXtyb7g4eHy5vP6ApKb5ZzsBmidofTt/6s4Qn3p61FR5BokXB276YBWY9QfxMV9WvflMGRTIqoD2S8vhKQAtTnaD4IX9lfr4f667Mf2V/YHYbk9ED9TbtLfF1nf2dzwIGYuCWBrNLbfbBZglyi/uxxT33pb9bSUXsLQP2JlywFo6fi9zt31D45P6W80d+3Zn/9/rj3u2R/Av+1l1Stv+O8ZK/sz7lEknlO23NObve4vYSG6ZpJFsuf2V85MFWmqrdjIFlXcWJGXs/lGv1Nw7Fh5jfPfumvzv5213H50t96djl/Zn8/9afdotm4yf5q/TXZ35o6+NhDSosoywNJ/66/H9nfh/7q7E/Lhsdxo7+yj3r70F/sDW1OEe4clVpsHDT605wZNT70J3cjp2yyv0PeZ5xyNLtlk/3tHqX1mf3tkrbLFCv16If+muxP82hpnhZ9n9PwsTmQttkJ5SV2V+z/kv2lM4V9Zn/FqI/HF/RYp8n+av012V+tv8LXcf23EW6vE+/H5h6m9kt/00S8mbvzwY5lnavSiVu5N085b8WqMpzt/4n6+3EJ/Uf1Nxhx/L/N/v4f/wnou/U3/uL7qhvpArAnj1ooZdTDqM+psEzaYsxuCeqh1p+JxInNkYYaLIObBEE4EwijJepvqyUCrI/dt/5ibT0F0/Qk4k5l1B934m0Isxnq4zDcGZS76Rb43HzC3PEe9VVXftr3Lb5WWyI+yuayAitTRt3U+nP7zAYPrx7mBF3UWV356cEY3y8nu5LyFPVmqzcRH71y1GQeVpWfMJGYN/XuIh1nsgHusnzrb9nyUX8rQ4od1FNIlSKh4J+nqL+hjut392TRZH8Mfw37dEFQm1tTQ22mHdRfwBU6BKcBLi9eUX+GhefPosMqK5TAoIsO6s9xe2/9hRveActb4PJ6B8/vJk482LgGJZ7Zx+MXjOcIBCkkxE1w9fQq8TMI4Ia63Lmov+fCtMB7Zvh9dKvssXspLFhz5wmuf76jNFEOqD/ngttbXlCX8ED9rRIF9TvicIWbcoea52N8/57f8FF/Y8oQGFs8vtX49m36G4y6nX+b/f0/XlLfrT/yxZeUypEU/NbmXfnJZes7bJ/4cOV1w0p/h10Czmojc2w1QR1C5ifgZpZK2ER7Z39be6nHbpKj/iZVJejWuKvMi6UnUPEqvPTHeHw4o9sx99Jfk/2tedSn6890zlm5hzs9WbsUVpylcXiHt0Oq2QUHIEtq7CyuqLdje9cDtyO+Kz/7zg3155UK5426VkAtKFCjU4r6Eyjqj67WOZjxFfUXtqUj7UbyE//kQ514Cw/fv5n4/mZb4vFsZ6i/kugXYPM76uuGfz10exQe4MeGFjuRiccr9W8v/bGjivq70dEBlvmiWl8b96fN+ATWi0xhTnuF+ovXty5Yjon6Owu4/P1yG8KaTBaxU65x+9GN4fLjG54P+YF67EU66s+z8fxl58OR3mSZg1WvqnxdlLj/LSjw/HVcg2uyv6XAoqbys9Ff4QoX2CqeGrPtQiopOexe+nPd40Sk002Mut1pc+a6QvRtlZ+DUW/4u+hP/OJLyh9vDq/Kz7u/LMlARf1Jg6ry87QbpOQxRf3V2Z8lu6i/cqkmoO/WGYF4mAVkIqD+JM5GDXmrbP/K/nIT9aX7uUKSmcSBrnRQP+uLGhC9VHnUjllwtsLlIhGS5QFmCqB+hsFwjz+x0Rm0otIfo6i/sSO9sj9bUdWUrDj3nf2NoqFIDBf1ZkhSSkD2MiDb7eAIC8tIuabysy9X2Z9ovvV3uFkPIOkVtQlz9U6GRXYEwQN05UBHDY2u0xI0IcoYcCFqVvJRf/r4gbo7d1BfdfanDh3cP9lDzQFrhSDFVbYYXtUxKbVLDEqM+jNlf/XSn4JPo8TcLAavyk/xcr1w9qKV3Ykk4PJ19me2BdTwpS3h+fBk1Nt4mofEuKH+yHSI+it81F1ywPOxWLWLuMn++hvUnxqfUH+PBT4gx7NH2mR/1kBEnRbJIwNjm6Nmu8NBB/cCXy+CQ8nM0RM1/l2X1HDE/S76m3yx/gRfUhr9qYaDP8J/zf6sIzf41N/P7K/RX539fejvPAb4m/5Ot+xG1DZ3oBKs5+VLf+soptKUC2bmKZIZp5YXnn5UfjbZn3gOsib7UxFJ/UZ/v6z8VK4Sg0Z/B7l0X/qrKz8b/bkWCySdHeFTf3XlZ67YqCPRIGMJTCk38wvnvio/6+zvmOy8V/Z37xydX1d+Nvq7ZdRD/Z3XRLlJqMW68rPO/hr97XSJfuovjKjc6E9TyOkorW6K11R+yq0Mz+9k0UnMY5k7nNxZd5VGf+mjH7z0F4/6xyb7U2LjtP919pdcGWrvtI07ksrjxVRnf/LB6Yn/RP39GLn4H9XfcDzu/C7Z31frTx9V4/aisNLaDvXgT4kG7vmBWosF1JxzlglY87LNwfiG+hgNedTfwxCIK/baKdkdBREfDRPUhOMJqIsx6i84JxLxesVdoYcj6s/d98TYmREBKB+vLXCK+4R5yfAW0NBFNAV6C3UmqxBSb4P62wQ+6u4QiCE9LCvtHbeorVp/Ws7ZYA3ZJHZHslA22Z+j3VFv4x7q72lV2d/mKTG3XKD+ngrqz3yEuL1tjsvP9/ECPL8jcd7GfuvPGfbe+stGqD/fc1CzMEf9jRPUn6OvUW+mhHpU17IO/p5KnLsSBYden6g/v0jx+PnoblDhgfpbsUq/Iw31t0g5B3wocPmNhxorh8Ir+3PalaaFznbUjPtzckNUaCyi/lZdQaoqZ1HDyg6P34EN6i3vmS/9OXx/wrH0Kog0Ma4DEIuxyHnjB35/oaLjaSyHEnE8EY+ndYs1WModXH7P71I6DfD8btvKN+tvxHF4Z/099PfVj6p15aevoU7cSIn6VIrMOwT3O2pBiKRX9rd2c5nz1K7VoT3FTGApCdW4vijaU/WCWmHpGfXXHlgl1Rc3fL9roV42p8lr3J9HrpVGrpLTZH9baWgQhu8pVTyNn8+pHjfZX++J+mPjBWprqjxDWq7XT7A7J9TYXECdDVPhpT831Q5AN/k6g6VfjTN0ltKr8tPBuxznnQzU1dxjqL90rzGHr8YpWsPiVfnp9mxrTEVRyBr9NZWftf78iYj7u77i9iztdoeNfkG9wQWPdxrpVzB1XidOckUdpnfuABYDnTGHTBwKIuovGCeoP637DKjoxF0IgjsuHyvSW3+isGCN/haH9bvysxfZDh235RNuf4Ln76Y+j3TFBA41vcXjO8eox0eKmlxrAR7/JMP11dnf+tHWiGOn0p3O9qML2F0F99+cot6N4Fbik84ANb+wn3gJtpMLWK3HnHgt+n3j/kZcl/9NKj+HX12hIlP3AMZARV09EtTV2kL9qXGRE2skqiVpbavKTxl1YQ5LtUM2V9TZ3J+irmYL1Nz53jqAGjzyGGiO+uv3o5f+zITPKWln3SfMxwz19xypDvHkAQ+Lm/rWn23i9ukS9WfxwQq1lZ5OIF2dnNlSR3NIpreer+yvHvdH80EHdLLBBy6jHIyJtEP9SUuScPZ6hvqbaa0jiKtrGpvKCrU6tVB/i7WC27eC5b7Rn5Cu8GYnPLOSjDLUn369oR5DZxmQks5LmLSPqCfJQf3NIzwftf6AK/H43PGmAHHwRP3Nq+MNB601GIGN63evqE0vRP3plpHEJuevjEZ/My7PONO5oNbUzpwH3SsuDC4C6o9k1fIOzWMLBNTs7KgeYCEmuP+XVu6QjbV5AN6CcH9uXdT2jqnPl/42Ju7vQXrrz+pd8f0g7CYgHwvUIyJhT+ZZN4P5/ZzhFaYPXtmfaOL5g14Lv49vuqSG48Hwd9HfV/8bZa2/kzS2X5WfdfZXj/uTywEVG/2dr5nGyZx56Df6q8f9/S37q8f91dlfzGzGyasc/9i3abox93fxTpRsbDuN/prKz1p/H+P+fuovGz/Cl/7q7K90fEa00ej4GvfXZH9ZxxlLdn88/R/G/f2s/NzveOelv5+Vn824v1nSgc/sb3Cfnl/6+5n91fqTz8LJaPSXkJv50t/UUqiZZSubqYtrt/Mx7q+p/Pw57k85gaM0+qsrPxv91ZWfexm2ePwd1NjPcX8f+msqP+OpE0jCIGw14/60wHyKUnS+u03296G/etxfoz+rZ/jmXk0Xr8rPwHb0f3jlZ/9/RX/jznD0u2R/X13+fdmhydbtG2phWGVTtFPp73R/6290Im/9kZ3w0h/sg3f2x40L4VN/mp6gXg48rk/poGZWY8GGpa289dcuRhZsZzJ+/vqsKjUnsQQb94Y620xRe3Xl5zL/Ufmp+pV+dhcpdvn77UghLVCD3TvqT9P/lP15sy2u77Ktsr9llf3xZ9RfGOoGBIqAmrRd1NtmzOawvm5wfbmPmjqfUY+wPYuM3WJ8f9ut9FdVfjK7ZXboyX3rz9P7VTjXMnVYc5HEOQ+6c+jsJgsQ3vrV8U/3Bn2sUX8bZ4b67duov9QXXFi5LdzfQ4E6O3Rvr+zPtae7kF4P7TFMjRUhbiaglo+90QzM1h71Bxs8/gPxbViHhsg5izZqtQgTC+wlTDhXt4VX9jebRai75wL3v6789Ekbjz8L8ftrn24amKWH7xc3/H7IGnXsncuqUjUQjO96VB13xvy/1d8/pPLzqxspXbI4AXbxNc4bco/XuD+/ZaEWIid66Q8kFfW3XDxe+tvwcxU1laOGpM4uAbs/1WPPPVTZE4/rc6Rq3Frd9QX/5jqwHG1QI8de9Kk/5x4dFHrO2bnJ/ppxf3XXlw/96df4CZtxV8VLwLBe4/58pTRYo78g8DNYjfqovYXzCGi6X+P+hgRfb5bSS38rs60xV2Gou3bXfOBPAn3rL8aHRXD2KupqOkVddXYy6u8hqLHTO+P28hZ3B6tdaMwb7h97yt3JS39edHzcaTnhUX+tOWpQ6j2BPrYcHs8jQP2tJ5Ow0R9jBurvSHD7s74/hEDWFsy9q9GYtrZmhFrDh1rX79hAwwE54U9ChPqrKz+PJ8KBfxFV4ir4kEOtG+vBsiQG5z131ThF8CNgT1MjbMyiO72Y/AWYc1W5Rn/HnCuByb6KPwEd1Gad/dX6+9bsb9ztdH4X/X31o+rm1oqAnNOMgSKj/upxf4sTagWOcpaSsfNIgJ7XCQf9weBOFvHgDJM0QF1c88z51B83eetPiMyMWdRfUXJIUH/1uL8P/clzoYghzFE72mB5AJncUWN15edRQ40pA7caJ0hRf46K+iO8iDrdJYMjOVnz7qvrS62/zaiqXL0cEs68yUuDtHbSEehkgXoSDqgdj1T6q7q+QPRADTmz7r0Z99fob9pFrRkHC5f3XNy/pWiVsOBJRuy7g8dTttQLzB426q9H1D3Z8lIJBp/ksdmXly/9yT0OdVeecXsX5xHDvH1JGKj8SiFmjGdyEuj4vmYsQ3LnNz3QFIZbPVrLO5FauPykj78sMJPxfOQi6m96U1JcyzwPmq4vH/pbjx8PUCMPz9+pwAfaWn915ac17VX6Cx4piIsi5SBUqi4zbpX1KVP8fq/PrEPWwiAHwRFRz7PR92V/406f/13G/dEvzv5WnQuYUWeMmnIX9CglxkU246CHGrPGzv1v+gudYmRec2kRq1cX9fWR/c3TqShpQyf8zP5q/Z37lyfRhDkuj1TjPrO/Wn/pMrRf+uMOYWgmfrHjFN/19k3Xlw/96eX+YUb0tmSaOPFok/3V4/60gCeltM7puhn3p66HqLX5vTyZ0UALiJrkqC+uxPWXfN+puriQVDpM+465P16tWM1EJ2yyv52rLj+zv3M6C17ZXzrE5Y9ajvvr3AmVilVqmlGx85h8OyfiO/v7Me5v1QvvTeXnS3/VuL8ie66Z2uPx9WWRao3+5N3lDJIxL5ef4/6WJi1f2V897u+n/lS8jXWa7O86OQZxM+7PcpG/dfbXdH0pese4yf4a/Y3m4vofXvn5q56k36+/Dtcb9H8X/n31jfU89QUwu2fkwq6P/PPytQ7L/UTk2HGM3DL2PvJKHAnE2yfIpb3CTZBzXeRfd3btEP26FmFJVOQas24pFfibjNxKJcZ2d+SfWiD/YLUUY1dNdy/+rZdBU4oZ0pNflZJKuwk+21kQ0o4jq2Cvgnf4NwCfgdeLkEO7BfJF2uL6LHdXjZ/jkH/BNH6Ff4yczQA5WIV/ThX+Gb5I6bmF/HNcaxI3pZ8Suy3AEmKJY9YROXUEk8JalHH/lqZwpLdtxb+8Gvg3zsw+3bl4i1w/cXvuc4rLOy6nw+pSSpwrDAWnGfgnugV+nk5EoFMzwf13fYm4lxxe/IP9YcIxZ4Pnsw7/oH2kxHEZcnrha8i/TfkO/2488i/s3ZGnq6EY0L6D/Fudo3f4J7Q5C5wTh/w7riv+VeGfvkFuOn0PuecXJvLvGUnMiS54PDtthJz3SlzeFYWS5vebCkslxfNdSMjxb7qx4jU16vwm/vsYpfQ11xTh0W9Ld6Zxzci/9JY8wDL26D+YSHe6Tsir7wvrzKI+vZt8CuY9VImnTtEfdfpny0c9Zk8bP8+O+L69pmrcpH/Oiu/AKtj/Kf3b6D2DsXOA/kvM3Sv9a/x3b6P/TL+txSy820Hjv6U0Q/8pSymlaW/UA2uSGszjgwnQVUtIAcaqwjnru+XQQ2f39p97Qt8V8tt/3rzq2jmG0ct/Te1ne14dTz9/p39RRkoAZffu+1KnfxbemplXnqQ9LUe3Czjp6p3+7VZJBP5gg55cbdFvtwmPHs5VhbmnwTOg+278rv1MRta+Sf+Wpxn6T5yiT+OUvPznneDpNP7zp5bK3Mv+uafb3HyN/HPDyqfhRu6Cuduj/9QLvnaea/Qfb+H+WSb6e/cYXarfKPTfxcP9v1jkAuvsgccjS0+RamZVu1qOvtl/eE2NR1/1tPrNABx99TVlr9QIZm0ti83wtnzFfzUATdMfpOQmXhCA9hgBiM87nWbo34zrIrA6HAJwoQwiBIiVx1Z7koUkX7zjP6vcIQC9+eUBJLYRYCsrewFQ3fkIGNLOxk38p0eQx/a4PwyJeT6dcHsIQLiUGpAc/zKb4k/zYapHUnarOA0WJQFrrY6JIf0AYN8cKORUTPF1v4r/us9Bh9yTedoAsIn/tpp6A/04rYYWFnh8hno5AOnauPzhlAHp2csCBGuKgNo5g5AU7vTyiv/oEF93no8SpLaIry9dPN5zhIDTryzjLLpFAF63XQTc5op3t1xGAGbm6QVAMBz8PJXUHkzwHsKgHaolmTFcfkZn1dDBPR7PbjWPGgDa7dPqFf9Rcsfj4ap4MvCW+Dq5FrFlWBWoR5sApv2q+DM5IwBjrZvgj6GecrZ8w/2tASiGu4yY0RYBz2ebDCYLHwHtHJbfFv/hNcV/2T+qfLMAKSd97TVVj/07nAz3s/rzr/lf3fmlqf4U5FJ4VX/WAqzzv3wRey8B1tWfTf73s/ozcg6PuBn71ztlI7M4r/zX2D9IuGGT/zVj/2oB5sV1x2R8zrp/dH7RphyK5iP/q6s/bYO1/lb9+TH2r67+/Oj88rPvpzJSD8cPATadX6bCKf3s+1kLsO772Yz9+1n9+dH5JckG1rvvZyPAKv8T2r2gGfvXVH/WfT//Wv1Zj/1rBDgc4/E21Z/Wynvlfx99P+v8r+78Uld/fnR+qQWodrmz0Yz9y29PRpSh3Ak+BSif8PttOr9UAvzH5n8/7ln/WQF2+v3ub9L4k3x1S7UWZwpgtWUU2+WEwpmffR3cPSdyXuCiuPihTsCRQhRgOkaBBP5tAtYuF5ijta530jPXEpiPajCfvxWqnvYowOV1gAKblnuD3iPCwOU0FOWovAEVtzIK8Hx7C1DsoQB9XkKhdbsonlqApqXga2OPIiS9HYMwvUqxc/DMlLZNAV+3u/i+dDNf5Z9WEomxs3miALusLv884PbbCQrwQc15I0BnMUSBqVaygHU5lTin/0SB1a1fvJjH5YtqWoSz+hagV3RRgCeIGQr4gtsbeSgqPScvATL8uXAoGWltEA7hhLDF5v4KANfsLBEm9/Z7Om3JLjjr/VuAnY3uwcbPKGvKP7fqYgxKpBPCruleoeOdIIMTR7j+uvzzusN79HIiouDK425P1Rtvg2NeCXHvux2lMpkMgbRQnN56hQJMBKaBx2wUpDfdpXTH6TrAuSVyTm+JYm6diApBFbi66vX2bQEgXlOD8W/S+ZPvfPE1tez6Cazjlk5YZjz6dGHEd1geTRTEfI2iu+/8qt5zhAJc+CiG6ShO8G+wj2KqE8BagHXnT8ftojimKxRZGCUojrr3SxiOOmAbwjsBVG5Cv0kAXfc8Uehqs0ZBPjq4fN6alHRi7qreLyWKxumjAPMHPiebVooCrHu/1PWf6/PAYA4nHYD29VEKlm2gAJ9iFFBewvWFuycKcP6IxlTAUw/mlf4pAdxkPY1jwRHfH+tcCitjiaLVLBTVoKNfAPjtu/5z6SXvBLCu/zzxaxTg7oQCJItKXJUAwahGE0YHFGDU4vB8DJdvAR433Lv+8x499nS2Tl71n6zlo1BLTY5gk68N4ghjPB71ab7mffA6l8m+6f3iJC2VsMEdBSmVpNuM/nOLtfWq/wzFWGPN6L9hiyvxOX6iEY8eUKgSoAC3G1ONm86fpjW6wnbVnxOmrK3vE2CnP+rzv0cEOOp/8TWlzaYRGJM8i+FpqilR5tYVhaWhAOGOr93n4936c/LI7sTPrTMI3j1FsYxREHBt4fKPBwpw9kThWGnV/KUe/ucmKMCncHnCzHuggMw6MpQiHrQ2RQGWVYRHJCvCrd2rVp/qKiSDOwpwdurmxGxTFKA/7z5eBaA/BSjQBwrmcFb7jQDV8JjEjQDnvhrDTL69C0BVdZmBGulvAeaBdANCYtzfS4ACm8soQGX4eEeAqvcWoJl0fgjQvaBI6whQa5+KRoCmUlbvX1orIK7zjgCDfffvEeBCLFCI7UMltNGl9yoArQWoCChAIUMBwi1FAZ4PeD70jYwCvG5QgHUEuDg+/iTAySwsYjNbqdXcAihA3Z+muD1vEJD+GQW4GOUo8Lr5S8cc5CDe2ijA+w2/Py3Y5CDz05JYRef7CkDxmuqOfhcBdr6j+0sjwLvlOE0FaD3+T16NnP1H789GgHUG+DH+r575IdYs/1UB+jH+72cF6GFz7rwEyMlq6yXAOgOsBRg/H4tX789imhrmft9fx40A6wrQj/F/vdY+NK9ixyUat68qPKsK0P3tCq/uL3UFaD3+768VoOp6Gad/qwCtu7/8dfzfSdr6fxPgX8f/fQiwSEeMaVrXPb4EyItL1mSAQae/N3c9x/1bBajGe7j9WoDHsRu+BPjX7i/sCrtXBeim1aHN+L8Mn/xeAvyY+aHOAGsB/rr3Zy3A3S2VzYshL/65Mz+M/ncE2B32xr/JAED61U+rdfuXQNpKsadG1QC5yw4FuKkGjF1bt5T6BIW1Hu0F5s6Xtz1d7EzymQEax0IC77RB0dUloMWTUxoBOmGKAlyYKECvmrjPi1bVRHtc3U6lavcSkVtI1T4nwUavMrrHHMUXi5UABwG+jo742p6sUUBzV+Lc4xZFMwJc32aXTTjnOkbRbEY3FJz+QMGBXU19sFijAA9VCahWoADvOZuDLxzx88NrNfWBPHoNAHT6irlvBBg+FDH2jiN8vygrAW6PKLqltBs3AnR75iR2Cw7Pj2j6xisDnDm3gPpTJuDTYoafvw9FgzqTBPffSVCApyEK8FyQlwC9voXLj+6+D17V9dS7Zyhgc9EbwcSb43VdgKhQx5dR0KWE6+8s8PjXVsHAGbFKeHvzJcC1HBLiUPemNAKcSn0JN8Pj/mvHtQbs2MHvs6vi+dr7TIc1P8f3Z8atpPH8pqIm8PtyFsz8vgywO+z3f5cMsP/F3T/3IgrKjCwUTXCK+vRkFY+mBtTRuMedrqHq9lk8FOJsj9ar+2c9ArDJAK+n3av/ixNV/VA8z8wg0BQU28ZGEZURioX1dRTlQ0ah9RyZByffGsQLTfs1AnDdjd8ZYNP/pbt714A2cz+EO5VrBDh1uFcG6M5nE6Cg8ChGTlY4t09x/dPDDgWlSUrstrWJSM+Z/xJgkwEOxig6T37i8aqXambAXpEC84N3BlgLMHQWKKZTG7d302938LUVLk8eKLi1VqCohobGuRMfxRUG8SsD/BgB+CFA2ubfGeBzg4J8aLshXvP9BWGHcdVvh6wPANYIReyIB4eStXwCaz/F7UcPe0+5rf+uAf2ZAdYz/7HhEV9vQn0PztTF/Uvix6v75+rwUDnvwEkl7cnsJUC2KFGcjiNfwbQTFCB7fqMAu8Nh96v+VeW7BfjVddXXAAWolFcUV50B1u0/5+0MxWUpy7IpAq0FaF8naoc4qXoGTd2gSNJo8FkE2giwaf9ZT/4AQq40Apyeeiiweuq/e8vqgSLmBTPFo/oSoECstwCLJwpQSNwqY/uRAao2zWJr3EbB9e9WB7R5VHDmUMzGxEtQgLN7NQSQ8MuXAGmGQjUtG0XWMa0MhMk8JxYMspcAZ7NnHoPUGaREfryLQO1qsGAjQOKcUs5uG9UQv3VVBKotcPkyQvFJHamA2ThAAdZFoLUAZaWDAuSrySTuTzwf0nWBAnQSFKC3OT2BTpQstmUyeBWBSjP1wkxdyl4ZoPBMqgY5PIrYOVrvDHDrogBtfXkHcu6+BVgXgdZT/zUCrDPAiVoN0Qy2KMBL/y3AZvKHcV/KYVI3kKkFWA8BJGqnJHbgf18RKF5Tnf5vUgVKR18sQOuo2mYklv4rA/xZBdoI8C7D1CwK1JEW7rmgyQCLKZ1/VoE2GWDdASbLUVR/HQOIN4Tu3wV46nDOr6tAm7n/6irQOgOsq0DlB3VKyVnuL3/qAFPN/lAsWvbn7A8fAqwzwNO+678EWGeAdQeYv83+UAvwo/9nLcCZfk+bKtAmA/xZBaolJA6aKtC/d4BZhkTtjs/9zyrQZvaHHxngx+wP/24M4EcV6M/ZHz46wPy1CnR3W6CQGXH6v64CvdweuP//1AzwxxXynxVgb9wd/Nt/W/1nVIHS7hffWWcXToBVqv8QoJMYjQA9WAglVbooJKtFBRSLhQLZPHwCVjnH14d82yF83cJlPK6qOHMzpV0YqeC017i+HtyBzs463mMOAq6PT4SXAG2hyvyYW01lrqIA7YuJIpy6KJ4b/kyApfYnsbO7vzPAtUgkjpEVioaWI7vJABsB1lWgrJ5qXrgirMh4/WoB4915FCBs/Dmsb2SCYiNVFWlVBbouByjAaQ/FmBkJBdB1kWN7gut/CMSEoF9N1qe1dq8qUNbavjPAWoDe1kSh3QC3V7eAgboKtHO5G3RJUICeV1WBbrX9kbpb2cWnbQsFuKY7PL8J70OAjwrMW1/w+C8jewzC4vquAt0ciAxgdibEOfTEgD6eKMBQrqaz6AfCS4BeaBHiuRfhlQEKhY7irqtAFw9fAzc/V5P7Vd9HxHPGaxBgLcBBEb8ywO8VYG/Md4e/iQC/uln9Ia96sEwYiojvSW8Bzp8oLtmIOnSmm2fwpn2FMKGN98GcR6HZVowCTDgUTT33+zK96pzXn0YvAZp7T4292Rmf0zoc3v/8FY+iUbPoNfd7qE4N4uibiUJPXfkMQA8oyOf9WdIxPhi/qkCtjR3SnBQcrK/5exRge7/uwdq8GjHTbgeDdhOWAaPDdwaoFMmrCpTtu49XBugSHwVWC/Dq6A9wIdGJO1VRREH/lsKSpO8M8NyWS3CKK25PWEkp5X0UY90B9EOAjjpCAR7WKK7lbBc1owBZcj68RgFuDF5hXpGjYCdK0QVn28Pl8ycur0j8ENyFiwJc2I9XFWjdA8ZL6eHVA8Z7VFWvcjZ5CxAf9Ekz+x+/0FGU4gAFGNrWkUYDUgmwpzGntXu8MsBV56gR7zGySmrIwrURoOe28HgfHL5mj/mcOKPe4/sE2Bv3v2ym6u8W4FcPVpeeUgS6UU3OXjeBqVuAioqKAqwzwKsXnYEYu3cGOBktTyB3cxQHtJdAhuEggpnwQ4B7GwUo9CsBDmQU4GaQPUBxq6rOOgOsBUj1U8HsM5/1GwEu9HtVRbrUwo9hgKAYKEDxgQJUvF01TPEy2BOenThQjiEKqM4AW1mEAvXjtwA3wvyVATYtQGsB1hmgafP4DJnON1cwTtq7CrT6txWQwycuP52iqM5plIPcm6UxWOGPDFDE5a1rHwVW9OcoxAmK0A5s9ZUBaraL56sW4HI4OIBYmm8BNlWg1zhjTQbIT90eim5wIZasLV8Z4KQt4/picTkmk151PqomMFZ7igIcqO4d9K6NAvRGS4dYy+z+ygBH9gCFzJY+LLZH/D7mPO5/vBicm2GA9nOPAtxpUxSf33sL0NNOOcxEvSRwy75RgL0x1/1dMkD+i6tA4661aMYBflSBfowD/CnAZv6/WoDJXjZe8//9tQq0nv+vyQB75fTeCDCeKL3XOMBiqElm1g29TwH+tQvMx/x/dQ/QZhxgXQX61x6gdQZYC/BjHGAtwGYcYJ0B1gKUL89O8DEDRCPAOgNsqkA/BFiNA2zm//spwGb291qA9QwQHwKsM8A/zf93Xv99HOBPAR7te8hkHlCkdQ/Qi3HcvQTYKo2NeW5p/t/HAQ5iN5CMRJqYl3Zn+RLgaRaW5v7SXv6tCrQRYMcrk88ZIMpDcGwEKI+MXuefKMCft7f/LAH7nU7vqx5Xv5uA3BffWnvLGAm4EKTYWT6QEF4UG7CMCJKN25olvdM1BXc4E5B4WySI4XNIwM5dYE0IGFUz+K1nCyRceEVyqC6vwEZd4foeGxHopTQZwP0ics5jjASUz4kNVsqQIC3FfBHQ555IrKYLaKgjIU0FyTR3xJDut74NrtVDcilFNeOfjaRkwghJly/MO22Pb7h/l1iM2XOBpBPUioCJLcXMxbszNbn1AsKiM+GYVpVhtpw3Ad2C3PZNHxg3q+ZYqPvAHAOygAAJxhzf2o0pG+xs8AuxmnNh++4CWoeA3v68C6g6X7zKQL3jcm98DARsykBjontgrm5I1v0Sz+/AZD44uxFljJ5+lIE+N+8Q8CcBPdZ+E9DbdZCUjrnbU0ccvULAZiBgTUCVjZGASYFEZVuG2+8oSGazCmUnCm8gOTMkoK4gmSNJ0GDjeHh8Wf6NAwH7nd6Xtdf+3Qjor4sE/5QDnTFhaPWpLCIBVz7+qTtPanWaEHAznSIBszWSYa8WKWxYRZJgjCSJVFw+kEudawYCxsI6h9UoR0JKvA0UntXAtXiJ61u2HwF9PuQ+mO27QVjcf9JPAg6Ph5I6RfFqA8ru40NA04znYCOEuPw9ilJqqHIPoNgYcRMCTu7yi4CuAo9XCFiXgTqxbYu0B3EBqyjU4qYM9CcBHUf8EwGbEBCsdxmoJ/Zwe2NXeE0A35SBwmZ0geV5q3GO8ETyHsqiKsMcIynl4bsRTD0BvKfYSNiIT7qwYlUb0fKKyz8d4dUIpgkB6zLQj0Yw2aUi4AXJ3JSB/hwI6Mw70asMtB4I2LQB7azlFwGbMtC6DWhwmr4JyHX4K6xtXmWOeI/GNA3xtRf6SEAp+742oHhN8f/+nyr/GQQcf/V96kyRgCKUGQczfpkSX3rPAG/a++wVAopTJWX20h50SNUuFBbBEIkkTpFEQjY9IEGqgYBIvJB4XkXA8obkOZhvAsrHVc6aELAwlzxMr3bBzMxG8kT6fN8MBGwI6BnVrAx1CGg5SMBL9njA7HjIYtvZIGnIYs59hoBmXJWBVgT8GAiouJAyq3/A9+s+oEJk5Qxppf59ICBIlwPoSjUQMGwtXyGgrh5TDkYUCTg0JSRgYuL+b3MknxENCpgKLK/mHERSZhXhPspAqYEEnO0uSQw34V0GWvcBbULAVjzvwax7vjB7eByUhCbvENAKFDwffcD9VLwUSbe45K8y0JqAlh0iIVEQrzJQ6B0zINTaBGAkFN8vZoPXQEBjU4WAfR63p1ELyUr9lLPw9Z2QIstAe1SEnpvq9xGwz43G/5aA/5AQcPDNBKxDwAS/gc8y0Ci31VcrmJ8E/GsjUPmwP+0/Q8CagJehcjLjc87HDQGPG236GQJ+TAIYFYnRELAeCNhMAliHgFl4cf4+DcTPRqA1AdXFsyLcX1rB3IFGLwLWAwF/toL5IGBdBto0An3O3ZuZz1nwOQX8Rwh4bAX7vxGwngRQC9az48c0EM1AwMKrpmX4IGDVCuYjBKwJ+DEQsA4Bfz0F/NVB0v2cBLApA6WZkTYhYDMJoJ5uhIaAajI9plJr1inMZHVnsXwZdjrNJID/cAL+eO8/S8BBj+N+k5GAX14HupB3AvixLXHOYoZkePQSJOCWViP3DkiGob+jsOQVIfb6Z3NP14MRgeV9+04BBxN9Ag55TPDCq6blu2dIQG9YSLF3kMChQxXJZvf2uL5YNJFMwc2G7b6LBFkZt5DyOi/BRpkgAYXBPaS2jgRk+Y8UMNnGrzpQT6taSd0cxmBLN1Wqpt7uTR1oMxKwrgPVYI2STA5IwKuOBBxG/gIcNXmngHUd6AcB64kgagI6I3OXNr1ggvL4JuBiEdtNLxjWIbe0aQUaensklnowXwTU5yskm68heeMpEnDJqpGVdR3o84gErFNAt6xakZI48cFbdpGAl1B4pYDTvP0eCSjvkYCbIp4QNjvj+UjnoxcBnTPD/d1OBBvMfUyId3hU0wBOZy8CMpogAWfyTsPH7wT3T+rh/k52ZA4e8Ejwfb57pYD+oTdhXn9/+z4CDnqd4W8zEvCL60D76Q6J9+zohG21x5iSw+3xmgV+kUVIQPwjgNV0ojCH7pEMwxzJtN7OVOLebtKeLiMBX8/vOtfUgQ7u1bx67UCNHel4cOhxJ3TB54b1rPJWSB9+0oelZyB58JtS6Hztn18zQezKdwq4oVctdo7pJKBKHwnIzDaSsu4FsxnqPfBk3YhZu38waOuK228IuKtmma9ngQ8VDgnI8qdIgxsS0OwaSMpnPXNCVQfazASxmT9edaB1L1BHVqMj1Q25hGDXVmOmyVJJN8f4lQK63Z70TgG9OxKwPYpeIwGD3epNwLoOlN00JW5mgT93hF71Hb4JGOIdH2x3vyDebiGNaW75rzpQNlaqWeBDJOCaz6oUtkoBDZXrgGUd3gQ0lnwXgkVuxE0v0HoeQGfR15grWvj9DCZIQG951oijnx8llRbsCuZhqrKmF8w22F1h1RHnjG1UJP/3XVO93lc9rn53CvjV/6zirgd7IOkiJ3AX3hMBTvpVHWhNwLoXjLSmKQNRWN6JHj3OYEgyEiUE1SFsKh2aaeBhPPyRAlbNQG1RHhpNM1DNHyDpCEHC7LmMhwWVi2ocOBKNv80jmFyQaLi5VUA2nfdIwCYFLIXuqw4UdlVd5rycciAthYKzuTuSVFqfkKDcMYmteJe9UkA5+zEVRD0RoGDecPsPebAnBq9em5GADQEt4QcB614wuw4S8JcpoOmoSMDDJctBGI/eBBxGrRVMEjfjLFVW+2RNWweY3OdIwJ3/ixTQMgbdhoDQvSABpy4SUF3+SAEbAg6qFHDbXUHTC2aGd+jYHhzwfM856w7i2HoTcKD/OQWsRwJqQjXxX50CLgK3gEnZr3rDKFmn6QXTEPA7m4F2BtW0g78JAb96vEJDwLoOtB4JqJRz/UVApXUSmxTwVNwWf6sDbVLAjzrQeiRgTcCCnzuvXjDnZRA1BGzmgtiImvZJQD/qaw0Bf90N9K8pYF0HmrI7Es1Z4/rxr8j6rAN1VGX3t5kA/9oNdG+04JUC1r1gPgh4bg0uf+sGWs8F8VEH+jEPvBp29IaA6to5d6Spd9yau7ax+ewFk/DakvyVgH+dCfCjG+hHCvhRB1oTsDc9iU03ULkIY/qRAjYEbMknyTyZ1VwbdQr4SwKe+iX759aBdn7cl/6zBBzyo+HvMhTwq2+tdQq43UlILKeaKfzRuhlgbU9INks373R5v02BPa5IwFm+29OJyarZF3pvAi6ObAKruCLWoY2EGiqCCtuiqAol3b1DSeQ7sGzfcX0D4xZQQx/ZEFijCWPtO5JtXY4k8Mt4ErvSZR/SWNA1cPgAifc0AB+HJ4kDa29WNUe5vQnoPH3cXve4u9PJfjSF7ZOIsacecH0mqQh4RwK6VoEEnNrrFwHZQcblgytbgDUTcP/KlbCn8iB+FYK62u3dDGY1q1JAZY4ELGYJa1JA71YNFeRZbDQEdOKOENBsLwv4OFg1g5F776GAgcdLhPmr+5He+6YH22iC+7t87o5UOd18sCSJsqYd6IWcWyCEImGsDOA1FHB1rGajQFuHdLTm3ylg3QwmZcSGjTR8DwWsCTjTrDcBLwMkYHhM8ft8+mZJCdHnYJ0UJGBxqOZOfBI8v5o0Ye7huvs+AuIF1ftNJgPkh198TdXNYMLRWWdu10eSPC7Co5kK3tWqqd/vOpLGXR4V1kwGWBeC1lPBNylgTUDvODWIp87fBAzEscqxiVW1w+yZXQCxSvGuYRTS68MfwNqU3u1A66GA220XCXhz7Hch6PKO5JqLSChlNeIgnBFcXzFCAvZ2Md+kgM6sHhD0MwWsCbhR3pMBup5sU3pxilcK6JxD69UMZnu5IHnrZjCTCXlNBui6V+k1FJCNb+92oPV0EOFz9B4KeBAEJFVQ4vJrG8+HbHIH8JTyPR3Exh29poJvCkHrZjBhf/duByqf5HcKWDeDWc7NqCFgUwh6p9Xki5fq/I0Ghz19rN4E9ArvT+1Am6GAReQjAZ01nq9WKb2GAtqw1hgzDXy9kIsbhNezytxwcRAp/hzdYCke58zTntH3EXDY73K/yXwQo6+eYLNuBkO3FyTMkkfydVXrBsoGCWi1lcG9aQazKHQkiZGpd5L5UgI6qVKpuhnMRwp4WCEBjbwioFbNB9HtawbJ2eMJQruPhCqr+QzE+7LfpIC/LgT9mQI2zWDq2QD10TnjoPCXr2Yweu+MBOzY6jsFrJrBQJBkfyoE7eW4/mSKBKRWmZMmBawLQesU0NJjNSX2/PL/k3dnXYoqWxuof5AXib1e0kQoAioTgu5OsccGFEX99WcSgZVW1drfOmeMzL2rxrnM5VKBLEueemezheFQOiUiBQTzRyEo2b8IyFsBwTh1qkLQNwLeMyTgcNV4FYLyFFBWyhRwtkYCjjp4vFNGyutZEpCngLwQ1NYYkptvAxT7ID6HwYhCUE5ANTv8ngJyAjrPJh4vHwbzlgJOnp2KgODfZxtyeuLx0jnDx2cBEv5ZN85gPJHQ37oLHu/9ygDg7ygE7X9xK+D/+0LQfybgWyHoJwHfxoHyFDA7hR1JpIC+ZE7tK4uQcPcRSQUBeSugHmQnTx1skSgiBfwkIE8B39YBioUQnIB8IcThPPGqFFAQcB2Hvy2EEIWgwXqxFSng6HBJ2v9HCmh014eFqvYhfx8H+p8XQogUUBCwTAHNee2YikLQNwJuJp2RIOBbIeguaq6ZSAE5Ad/GgfJC0KvS9SsC8lZAPgxGLITgKWDih/OKgLwQlLcCihRwcFIK0QooCkH/hhTwx2fov0vAXqfb+lcC/iG9gF89Z83NiyoF9JeSnNI0u7wIeG/Ld1qjUkVApvSQIJcxIUi+CZJwKiEBE9A1sN1juTGhnM9pECSgux+r5ezAu1duaPDAWfpIInW5rgi46iH5vMyyN9R54vPFNBieAl62JQHLQlBfUpCAd+NSETDwvHVO80HIgKUFkuy4weNb16RXIejwXLxSwGPZC0h6LwLa89ErBfTWoQ3BHMpCzkvxTkDRC1hrEhtmKkUCtmZIQC26MIjLjQ5eZ1wWopa9kiIFhBoSsNNkr17A61AB2usiAcPgVC4EDDZ7ur6wAILTEMk2bRZ72vxAErrNHmWB/rRfKWAbCAvu9U1VCOp1GmVvYTkN5uLISOi8iQQMani8jh5WKaDnzG0kIP7JhPF2/SoErS0TEyCflKmkheQjvXgCi06EBDwe7aoQ1O4yjQVNo/C+7Xa11+lLf0svYO+L/3U1PVoprJiNBCMKEoHlSMBgzgwp0GO1jTc6+PjyqY0SQUDzRlJwgv5rGswhtCsCihTwckjOsIhiJMzotsM/c4u4AbPN0CS+2lQXNJKSjkgBmeppIyr1f04BSaOFpPtQkGztuhvRI7Xq4Hd2ZSHp+acUMNBsDeh9YGdiHqjYB68VFyTYoz6SPEqQgDWrdQG7tTMlkQJ+bgRk9wzJ2zWKFMLnwiBs7L+mwfBewLeNEKsdeRWC8o2AYiNEd/2oU9V6FYJ6sa551JiQkygE9aKeu6AHufVKATkBeQq4rD2mJKDPRzUNxgvyMfHNg+vR5tY6ArQKk3iLqVYWppIGLFtDg3n1mooE1ZLXRsBUfqT0MZbw/ZdXJCCrO3faGpErLBsLk3lteXun+k7H4x/6Bn6GU1ehq2NRiGkwQSf7xhSw15W+bHv1dxNQ+45CUHk1ySR3YOPv6npCAk7CFEnjZUgGI0VSTJVJOZ+ynAbDN0LwXkDHbCBBNNlIwHSeZ8nuPrMNqdNlCtNomiXuSkHC3R41JNBMPSdvBFQ7k1chKCegoj2QfPkDCchTQPXjRwrIp8H8Og+UnozXRghOQGqUBOzIszHZ+ng8k3mRMnehZX1yrs1+SgHrsX8T02DsYj6rCCjmgfIU8Nn2kXin4WseKC8EHcb310aIZnNwAVU1kLTaDEkp6UjAqVTH67eRjaoQ9G0azOdKQOjNZ5GYBjM+kNc8UF0tU0CGBLSvbSTrYzSpCCjmgc4vh2oeqEgBWa3zSgFBRoLbIRKQzPZIVj4PlC+Et5pmRkQKWP+YXcQ0GFEI+jkP1FZSJPv3fU+1//nP3h9IwNa37AT8TAF/LQQ9NBfqOwFpLdXfCbjq50N738ln772AvxaCrvWky/RgTSLVpWf452kwI+sULt6mwYhewFZLudrHA5LnP+wELKfB/ErAc+FGyWjSRcJdVMj+AwHlu0RV+waJfbVjr9oJWFs8Hu8ErOX5/V+nwYh5oJyA81N9LqbBCAL+mgJu1r71ngK+7QT8zwQUKWA9boxEIShPAUUhKE8B3wjIU8Cz20Nq8xSQE/CtF/AzBfxzCdj63xCw3+vU/5YU8KvHwZyGlgLurK1K3qFnpzSIkICzeICEGSTrO7VcJKBb7GS83WvZ7ymgb09XbZECOseBlgSpW+RiHAyc+khKWEFER37swdyn+HrmDclkzcuBlnwlBE8BeSHoorZ/pYDq0K5SQDEQdLw9eRCmZySRO0bCPJldFYKKFJATcHHVlMTTnkjAiVsSsP5UEy9fIwGL488p4L6nTyGY4d83zC3H2/BxMHO18xoIygkY7T2N+cH2RcCZX0cCTsqBm5yA9sbQiCDgIgx/SgEf7R8pYGP1SgGdo49kNbZIwCG9hBCnY8o8NcTzXzq7migEDa57PF53iwS0zaZGvL5ZNpSh9SCcnl/jYIZNVhGQMcJTwGZPpICCgLwQNJb6eDxN264IyHsBvfiGv581xevrLuyS4N/ZC9jvdbv9v4SA0hcTUF1KJ5jP+hbzJsm2T8egP6uVELUQCTigSDy3uCAB951yJUR0SsVAUO+Jf+rpR8aQkFYdSQc3JGDRPp1htryWS8j9Z0VAJ0+RgBMdCUMGRUeMgxEEVD7WFQEDb+Hm9JHh6weTcoBmRstCypKAvBBU9AIWF/u1FPCgPD162OpZNRCU9wJOw+QIrObhz6uepogU0L7PTSRdEwkWT8tU73YxJVEIGptSCv6+axDfXiIBV9qLgH5hqzld7ZHEIgXkBAxd/DLmhaDBwsAbg8NHUa2E8G7nHVClaJ3A2Y5GrCoEVXvNain8ynsthefjYAKphQTjKeD81MLr0dwiAY2UHAQBRQoYXFp1MQ5GLIXnvYBvhaDjCAnqzcpexc+BoHFWMxlbeUhCKUECRsoaCclXQsz2SSFWQvhx7/F9BOz3+q3mX0LA5hd/T33cJzsxEFQQkBWTGwyuRpY4tXuW/0ZAPhBUbIUPdKNKARXz+eoFjL0yBfSLjNn6aF4u/ms8RS8gfNQ6FQHlY+OVAvJC0In3oxdQOm9fhaDzBRJQDmtP0QsoCMjHwRCNvnoBC2e7EwR0r2FW9QKqGiAB1Tk+Pn4geUzFRmI9MiTRzFdvQGl6RjKOspSEBAnIlwJCd4kEHN+XFQFFIWivNah6AWHozCoCinEwPAW8WUhAtRbg9bKLVwooCPi5EkIdHfHxQQ8J/LkU0LHb+P7GBZ/PCQhTQBJfz/4GhsGPlRDjInuKFFAQ0L087mIpoO1d8XhX9nL2ngLyQlDeCyhSwHX7kAO9PtNELAXkBFSn3Zw4y8k3ErDfa3b/lnEwX/2Z+hwIKtbCd+LORBBQpIDdiBq/EZCvhTfd3mCh5lZkVr2A7b0PYi38PjR8aUTzplIRMB/0pNE5YCPVbJ2993EwAyka2rv86VUpYIZOEoWgpmeeRr8RkKeAWeM6Z0bDb3r/TECRAj66fl+kgGIg6LOHBPskoFgLzweCJpcWS0a17j59TwGd9SAX42DW6XxGjN1mOFYXCZIyrx99ondDlqqTaMNECigKQUUvYFkI+kZA3gtoeqd6W6SA/zgORhCQj4N5I+B97d3fU8Bf18IPpPtdEHDUuwQLdeOXSx1/TQHLQtCRrSIh/4ZxMO3/CQEbdanV+1tSwK/uBVzFFxm8/kGVgqa1zvHPsDQBP2yqxHNHdp3emq0BLHMmS75/Kzb0WdPxS6+4ywljdNUnnXaswfxRR1IcTSSGW5cNCBbl1jzfRQL22khA+4Gvx27NdUS9wZqJQtD3FFCRfiKgv06RXPU6EshslingHsnl32R8/WxY7ogwysLMe/M1DiZ87l+9gG+FoGcJSXUYIAHnN3w9/8NCAo7cxBaFoIKAplwMIAzOSiJSQDLTqxTQHy6RgPc+EhC/bfF4jmcknDQoiXxqIdFUZi9ECjhfWa+JoLwXcM5ClYkUkI+D4QQUhaAfThyCe1+9xsHwQlBtvSblzuqfCUiGeP6Pk+5BNPLx9wFXuUoBo6BAGeLdxojqY7MHirTH81WsIqVq90cKyAtBqZ1Mq17AQJJzKjVYVQjKWOv7egHxM9Vp/SsB/5BC0MYXE5BPBAX8hmTsOUMiqE32FBNBPXWMRCqKcu+68RwhiR5IHhjGKUTD6EXAp0RSwO8qJMzHcXunMx0JaE+QbIERI4EeZtgAPw1fKSAnYJCwMRPjYPA+7VgVgoYdLafGtEjBOU3MxN+Onwt6GLE62FcVSdpsPlLKJnET/E0DCcQJONnbGcST3khi58yJqAOXU7UX/iFrrxSw75mSR/ZIpnu6foDnL147Ifhe+LcUkI+DcVePcqfFaZvTdkgesPpo4PHMPl7jYDgBWS94VARchedXIaiVyfj+SQ+vFxzx+NNUf6WAnIB8JwQnoOco26oXcGEYYxLslmWKWG4FjJMVXi/eCyjXrQbMm+SnQlC+E0LshRcETLZIWp4CulS+wmy+ehGwPbTvADskbjB1n1UhqDMkE8LsEN//+z5Tvfq/EvAP6QX86hSwmRvVTgi4rpEI/YtTgDVFAsL5MbuTIK8hKVwkBLQ7+DgfB6Oek9dOCJ4CCgJGOySF9vEqBIVZhAQ06yqSra/g48YeiWLlRrUX3vHKFO+gO1sYR/fXXvhDXhLQ95BEnIDd7kACzSBZ4jaH2V70AvJxMM4t6fTJyC73wj+TVy+gc0UCahsbSVSckYC3w4uAIgVsNjrVOBixE4JZSMBp8XwRsJPj/09HJzw/ngLG5FUIKnoBw/Wj2gnhTs7ZRuyF572Abhx02qRIO69eQJ4CFpPraysgJyDeyL12QvBCUD4R1JgOXoWgfCeEvhhkxF41zh5JrMcTpqSJgOCFoIFmPGAUWpcE5CH+vFORgDr9kQLyQlB9e86Y01Fm+5LkuegFBEVBou7G1yoFdK3H7NsIiJ+pRuurkvXvJqD6HTshNuNFRMyOWa+rYX9pVASUPw7wWy/gzkyJvdNlWxIE5Clgrn5E1U4ITkDRC8hTQN4LyAkoUkBOQFEI2o1ZW6SAb72AW7wz/K0XUBSC/udeQE7AEbnSsTpOx4kgoC53D7k62rav7yng5zgYUQhaV0YbUQgqUsDPXkCRAn4ScKSmSKxfJ4IWgReKXkC9OJ6Ut15AsROidxq37at1i/HTXyDBOAEv2TN+HwcjCPiPvYA8BTw4VvAfegE5Ad8mgvJxMLwXUOyF572Av04EFXvhm4Wu/JEE7PxvCNhoNNt/yziYr+4FvK1bCuBdn0ZYlCMB6VQaw7KcaBkkgAQ8PvQhRNeBLLHu2N5TRW9RcOuanHhOtmqTfWetATuYmsSKE5LDdXQT5v5YlbzlcxPRuoz3bY6UqcxPLSQTJ6AfNpB84yGSUh7YmugFDJzJfUPnORJw1ilTwEe02dA8kXyYXWMkUSNCAn72AnpLUtTFOBjmekri9zR8vXD0g4DNVjkRdLZGArXK3rl5Oe6F9wIGIS0LN/HzQy9lyjkjF0VimoyP1x9lIejTexWCjqYFg1AvCzl5CnjIyRgimeD1CsNyrWE/kZFoq3LC6RxALIVYejoS0Hre93Qb2gFE5wOS9VCuJYRRr1oK4TUovr91H37gfysIC54UCbmOyrWAcbN8/9t9QbcL2wPQemUq21lXBHTKgaMsH5drAfWPHujTJ15fvhYwy5GA88X1lQIOZq0pzPT6qxD00S4fb13wekvP7ysExc9Uu/G3TATtfzEBLzISyIXESoKsqSm0ew6fsNISJKDvq0jAeJ1CYG5Hkne21Tb12r0M2J0YLBjckDTLjwSf/yzX2lHdqdNb0LvAMldMwmL63NCs3WpC6CUm8zsakiUaSh1g9TkSkErPEY1b0gkiJbIkv6Zqd3pslYWgvScSiy+F0MilAbNWG19vpD9yOnsULSSrPk789gHJJJZCBDU8PrWzjWjaLE4QrxpIwjxFAtYVOYd5ujel4NrB47WD8AGQ35G8EwdJtFXlDGa9D4N5866zp80ru0J8sJGAZIyEOhatB7CrZCZsWhaSDrbWDeYoy6oX0Ny2dhDHssVEIWjg6iksF5dR4mX6bkMNw2ri4yG+PycgLwQNcufVC/iYX3bgFJMx8/XHzqPJPDwC1DdIwN3c3dORe2kC9E08vu0dj48Xgtrn/VjyWoaa0nWH7QQBmT/BGxV6JFdYTBIk566Dxz+QL3i+tTo+f9lA4idprwBv+zFhwWbzjQRsNDq9v2QiaK//xd9TvBBUaxRn4t707E7miX8XawFdxcnq5G4iKayxjzew9zoSgi+GF2sB+VKIS22wg8HYPUuQmUgiTkBRCOrdkYBkhGSb7IdnybWHSKimd6hSQDEO5j5zqhTQtZTuhoSrHwTkE0HtviG9F4LytYBDmCJhhh+zqhB0et0h4bZ3g5Lsoe5FIaiYCErwXhvkp3Rmtrr5iYBua4gE4xNBB5aTEqiXha1Nt1wL+DymiXv38HzEOJjPFPCTgPZTwsf5RNC3cTB8KYRplwScFkjAuIcEHM1OSGpeCGqu1SoFFBNBR7UyBSzHwdiHOxKQF4Ka8iEjYilEf4kEtLwwldxHSWieAg4anUvi6jskeP2CBFR3FI/3dEQSTj4aJzAi80VAc/e4iqUQTnoy7oKAw16KZ54F35cC4meqXv9bCPjVDQucgOtoPKsIyHsB3wjIJ4K+pYCcgL/2AorF8L8UgooUkBNwA6caE72A5HyO7LUSztjbOJjDVmdVISifCCpSwJF/vKuFnj/s5DoLyOg0rvdVIm+aP/UClilgOj+wainEJwFFIejnRFAxDoangHwxvEgBeSHorwTki+HfCkF5L6BIAd96ASdnJBxPAd/GwVRLIaT5/5UCvk0ErfXH0/dCUJ4C3tJu9DsB+VrANwL+41KITwL+Wggq1gL+DSngj3+3/O8SsNnCL9e/hIDfshfQ6eUaCTZ1JOAEP61IjKNKvOkeiTVVkICrc4oEHMEaScMSJGD/ICfBOZj2yWF80sCZXJBs9RY+f+EiAZdSSRDrjAQMnJMP/r73EwGjtaslbN6QF7RJdA0WXR9JiH/zb+jJti2IjfarF/C2KjyIm2M8vsdIzulRX1e9gKy1WtdFIeiKNcqJl00k2XzOJ4K6ahKkOowpXSVTcKzzi4BjZ12lgKIX8LwpBqIXMPDxzpyatTIF/NhrLPAeSMBJB28C2GyPx1Pz7FSkgO71gSR9ZuuFKASNWleN+VR7TQR1/QjP1z4jAYsxq8bBePjtmYpxMPEte00E7TfOPxWCGkckoMcCjYmJoPs12m61mr16AQu8JxAE9ONGmQIqQV+kgF5QEnY+WlcE9Ad1vF6DS28K3mKA12coF3c6Osb4OH3i9e7d7O8jYLPV7P0t42C+ur+Wp4Bh27USNho+qSCgf6wbEtOzR5/OjTgFb9QfSX43frSpnayRTPu2geI4I0kek3KT+/w8Jp7ZU++0v5UuwBaOSYL2GAk46fSQLIcBEnC5cDY0nJMO+A8bCZi1X5vh4ehbibcz3Dv1AySgc3sgYcxDScDtqQGr4mQS0Qu4/1g3wTfO44TJAyRTtxNmSKwPg3j3qxNRa48EZEcfCbivuyiioZWD75+QYJbmpNTpIolmNfM1DoZSPYNVskQibcxtSuktrJZCiBTwUrMfEHV2ZuINo7KXMJeueD5bfD5PAdO7tAN/V1jE78WuR8+xfIK5s/iJgL5ywfffABI4Xly64HrJlIlC0HHn8lMvIMHvaUFAz9F3aTnRtAnzU/gTAd2diwScBo8Ub1PJrkwFTST7DEmq3NkNVjMNj7czwOM7X3Q8X2lkJN6jjr/P9KIX1UTQb00B8U9q+2+ZCPrVBNSpv8O/zgGJo46MuugFHIKZSa6adepk35ukYG6RIHY3x8c3kJ1EIahdlzKPSGsHyXUuJ4JOdkiizaLsBVRLAhqbs/dOQLpGAh7ntZ8IOGu8NsPDBZCAPXd5BPX2IwWcupM6TLMRHs/61NmTpL6twyS+5MQe551qM/x4RF/jYHghqCDg8YmvD7PtGRS/dU7EXsB4fShgcrRfKaCYCHorUuJa19mrF9AZ4PnO+j8VgorN8J/jYGA3RZLyQlA+DgY+mlmbRJtGIpZC2B/6fCzGwViW8VMKOJHi12Z4rYeEHGoHfP3uBgloTv0NjE+DFwF11pFgGHhIPE5Avhne2AYvAuqD7RxGbfxsvW2GJxMzSxx1k+3JI2r8REC+F3Cg3JDQg5Wx+TYCNpv93t9CwK/etcnHwXAC6iu9US2FuLTv7m+9gGIvICfgr4WgIgXkBMxn6cbOezSQRm6ZajXm7cy+eLUPJgpBPwmoD271kSgE5SmgKATlvYC/joN5KwTlKeCv42DelkL853EwgoAdNzq8E5AXgr71AvJCUJEC8kJQPg4mTa/zai/gZuMd7DROPfLrOBjdScLRaxzMz5vhz8liXvUCbpXH5LelEG/jYD4LQQ3viIT7tRCUEzB9tKOqEPToKPX3QtBb80FEL6AoBJ2GI6maCPrLOJgRtE+jP5KAvf8NAVsdqf+vBPxDCkG/+q8BGREBAdyQDEvHvtN1jASc+bqKJMyRgL2WPQR7/6Hg7WjTfhGwTAFFIWj341IR0Gv2kIDhhRgw602QSMxEwmix5MPiar0IGOgnBvaopyXBR7TeUOiEGrjT44uAydQ2YTGP8PX4Ugiwej7Yj/yVArJaC790g7Kwc3/B4+MTQXkK+E7AzhMJWLfwnmHSu9gAuk1YENSLlJ4usg3xxcfX69ZfBFxsr+UexDUSSm69CMhc9a4IAjoL6UXAs9Ebg0NrLwLyFHBVjF8EHOQXA1ZeqDJvp2329AphCN7lhMRjFr4+7wW0PZUm/qpnV4WgxkR9jYM5z5CAC2X4ImB4WvsQ+DK+XqrJe9o/WC8CnjplL6Ae1MBc+EjAYoPHx8fBxATw+ac7EvAwkqZiIii7+PJdpIDBpYbXW8u+MQVsdRrtfyXgH5ICfjUB+TgYngL6RYxkinrxE7zCR4JQbafQWXHJIFoBEpAyJItpIZlC/WEw1myrZaolZ0ic1ZgFMtvWqS0jAcPW3SQ+HJBAmqy3KgIWjceG5rFeEdDvnncjWt8mJ/yd9yxJEFBS5LMYB8OO2W5Blw2rLKRsGFLwADV/KwT17vQZiXEw4X6NBOQpoJdJJ3DboUEC965RKs8YEnA+K4m0QYIdFPIEJ+lZzGc9tU8VBY8/ak3wfNwjnk/aZ1eYN8FI2H3k3EUv4Nxq4/M5AdV2UU0EDdqPRzUR1D6uXwRMZZJCoI5f42A4AUM5RQL6NyTc7Bj3ADrnKfPyGEm2GSZIuM0Ur8dk9ioEDUZ4/YLCeOLfYVPSBM/qIAGnOb4/Xw2/uDWQgFHzsaf7wEJCNoem5J9HeDx8L6Cf4M9MMdU6PUZ4/HwvILs8tCoF9Gf5hHms73wfAVud1r+vsf5DCEi/+nZVc3ag9koC5oDEy07+HZQLEtAOnvjzh2EgAdtICLEXsIidE0xCJJI7nBoRmbcmCcj4CyNAzz8IOL4hQTZRWciYOnVQwuNZsk0FH4+LSQfMD3pJIC8Jt9wiQY0nIMmWmbkgxPxBQD4OJqFIQEJTPJ7ZfYbkcmd10NxeTpzofFbeCkHBXhtj4kvqHixnmiaO5uLjeHt3AfPewNffPmYb0lGWdxgMrvhzknVyQcBhBimB28TwyKCPBNQXg9c4mLFhXEEdO3g8TYJk2nTxcdIrU0ReCMpTQHlbx+N72kabXL1HUqWAvBdwGjbq1TiYoIGvl/Sur0JQTsCPQ2chJoK6cQuvx1kxdoKAohfQrg/w+kkBEq4ox+nMz1m1F9COtrOItJfLGQxnJJXwbyJ8/Fp/pDB0y4mgIwWJuyDqTewFFEshOAGJUUcCdvxvJGCr3Wv/LUshel/8mfpMAX8loEgBadSf/DYRlBNwtJ8O7oKA18ZsXhFwkin7qhfwk4CbhvFRTQRVxubc3jz8eVUIygn4Ng6GF4K+jYPhKSAnoP6gXv5OQD4O5rMQ9H01/GchKB8Hc95KSLg22fcFAY+Lll/tBeSFoEdJ8atewFHuSO8E5EshOAFFISjvBRQE5CkgXwrxRsD7AHb2+kNeVQT8dS/gfy4EFavhb937VhSCCgLqRVr/117Ao3KPqxTwsxdQV1R/pK5PUc8+6RP8fTxGjeh9HAyx8Hr/iQT88RH57xKw3e3/+8rdP4SAX90SLA1eBAzkZ0mEHAkoCkEXht2mXsqGeDu5VkgQeOs9PdYsJOBpLSd+2J32CUg9AquupUlBm6zvohA00mqqFLTmSJjGBxIwPN9+ELCNpPIPYy3xBjYSLDnamhgHww6BsqGDIbNEL6BP082GtoxWVQjqx1ck5sY4lYWkFiH+zF/j7dmBDACKARKnweQN3dxKAjY0JJGcbMZ0BokNrFYjxDvi55kqFEkY5wae77YkVU7LXse4p0j+jP0gYFkIGkidcjX8uvBECuhtonWVAsbji0bY+rmuegGX4xuS6+xCNRGUF4L6/SkSEMqZF/MjxfPRbSRomOtIwmP0SgEv++kHjL0NYR5+QEc0WFo6Hk+E10c+4/WbdxMfvPtKZcwy8fqLiaDTFZJS0Yox1cfd/nsvoH9B4nnGFI+PE/CoEhvsPFAkzyqJXvQkE5bLE76+PrWjb7tdbffqjX+dCPqHpIBf/dX6UUeyhCpFAnqONqL6oJBgER6QgJH5VCjdFBkspD2SqtgjAbu6hD9r8ouA12d4htBVXwQcjOQLOB/ei4A312rBor8yE78/RLLUxnEXwhvF/39huyOqJuVq+odhSf51trtT6Fhn/IxLSJqg86wI6MzG5arzkoCXndSCuTsZJ75luBFNV0kGs3BiEH9YexGQ2YFBmD9+jmj3ggQE7Ywk2l6RYJ4tVwQMGpOSRITg+Uw2BvN3021KN3hwEGqKkQQ+IAGND/YAzzy8UsD5Tb+Bb3Yswlo9JNYzlJFg7Se+XtErx9Mkerk3cTlKgiB8bqhZY01w1x0k4HyLBC08uwfLfh0JGD3LpRS3VkXAYNEol0Ks4iPAWcLz3RM3pdPaqQWsu8Xr3T3h9Wv17GZFwDxTU9pneOO/6Lbw9S8+Hk/cL5dasBOeb/+CPxdT+5UC8kLQ53p9h2jUnOBnXsHf7/d9phr9r7pd/W4CfvVnyp0bW5g8yqUHPAXkBOTjYEQKaC2dFIxVF4nBewGXt+0RBl3llQLSAxJQlSUkoKS9CDhuT5FE8b1bEVCbm2fJuTpIDj4OhvcCumEj6xPXRgLypRCiF5ATkLp+2ZuYIwGtlV+HwRNJCqydVSmgsYpyAm5/rohC0DEhJ8meFtlIFIJyAgIxz5QMW9kFFMUvUz85qwg4TTw8Hr4UwiZIQBPuZTdWORF0pjh5lQKOaWdDJtvJDdRtWUjqPLMFke/XHMat0zkRhaDzGAmoj+qv1fBqGwloOeNXCogvKoHSnL4IyFPAQTK9JvZyhe+v1l5LIcRE0MhFAvJCUPfjgATsnDoSDBozPB7Jm1UEHPbpRXK2Nbz+JNnOQbuVBOxOO1Uh6LBbFoLyFLCRd66gzcrn34vsTpxyp5Mg4Lf2Ara73S9rWPj2pRBfXAg6YgfPviW9eUVAPg6GE3B0VRp10Qu4uUQTYjyyJH2bCPqWAopCUN4LyFNA3gsoCkEFAae+nEw5Advr4bqaCPq5FIIXghrKQd+r4aa9tzetw0bSF+ZJ+edCUD4OpiLgbuzbG3UZvPcC8omgYhwMJ+Btspq9E/BtHAwnIB8H8zYR9G0vIC8E5b2Av6aAYhzM52r4917AzxSQ9wK+pYB8Imjeuy4TQUA+EfQtBfyVgP95HIyYCKpPvZYg4Ps4mGkYSoKAoQ4te23LniT2Ah4GNK0KQf9UAn7+C+d/l4Cdfq/5txSCSl/81SrGwexm5er1JRIuDXtVCsjSh1ylgMH+qhAGBySIfZarQlBPVWWF9vZIwGjQe6WAow0SMG4tkVjTAAlTO118WJK1mrDdBgkYnSUmlkKwnWe/CCgNkUjJDgkYzJGAkVIS8HZHAo4DEsCyW0MCtrdImrlVMJg96q8UMNn2BrBw668UcLkoCfiBBPR3ZAOiEHTl50gmc/PTUgj/NsTzsSQkoNMeI5H4angV/5aDuU3LVfcNJOAakIB2MNAkpi2QWMlSHwMrjhrxRje5KgT1zjmSixOw2UEC2l766gXkSyHcfEQIW+n4+tZQqggolkIssma1F9DLF6+9gMyMyomkq82CbpVLgKRtI8kbCR4vnwjKU8BqHIyxqsHASNUkkMqJps7q9EoBpSWS/oh/64hCUNYb2XcazwsTnCzA628bxfcRsPuf/oj+gSngV/+zihuxFInlWwnLl7sRLe6JBPP6CQnX/Sj31h3K3r/m89ULWMzlTCyF8A3m4J+xxyUD/yEjYa6WU6eHu3SBGWyRML6vbeg5i1swowUSMH9sN/SyCqteQM9Z7MZ0ck+QbNe5JbGR8yKgkydIGl4IugxL8mwXJhHjYDpx+Xo9DQlEMy2iu/66WgohCkEHbSRgTJpIwMkMSRstwhzmt1E5wfMDCSeNpcd7CjiK7Azcjx0SazVEAhpSfINla2tIIgWc9O2KgG+9gHbLshgLm9uqEJRdPyzi7aRnlQKuDvmrEDR/4vFGH/h8QcD7teiCP4mmjO36eD1XS3z+8hyPy88kkjY4MiTgTUOC93e7Pb1s9BaEJrwKQd08rAjo+zFe/2cc4vNlJKlYDc8LQZ0Rni9bzfH4gr71ANdPDBYotWeVAoq9gI1yT+D3fabqnf+/TgTl42As53Fmrrp5EZCsz0ia0Jy1ybNTrhI3ynEidjyri72AhpWmknM7I0H02ElAy9mF2I8ukugwRwJOGrdXIehdmzWQNDkSMR4hqR7DaxsmsHilgJ97AcVSiNvRPwFV669CUKOOz3/bC8hTQJk+XgRMt4c9DO9IQHdvG2NSWyMBp+3bKwXkBBw02/j6vBcwfx7uohBUrIY3e0jASR9S4g4GhkeKFRJJ+9iXSxTqWUVApVsgSXkKWH8+chjVlni9agNjTy7X2hzMvvdKAcPjDwKmJyRgyh51GK9uePxjL6sIaAWX10RQvhdQfp7ORKSAvBdQnh5TSaSA9EOVqhSQj4MJqfMA87S9IPkiJCEnID0k+Pvh42BEIWj9jNf/MsLrtTkNbtVeQL4U4vrRqCaC2rfx7PtSwE6//e//rPKHEFD+jnEwb72AnwQUKeBnIegbAd8KQTsmnYq9gG8TQUUh6OYWbH4j4MMdJu8E/EwB/3kvIJ8IysfBiBTw16UQn6vh/z8vheDjYP5tIigvBH2bCLqvRRvRCygIyMfBvE0EFSngJwF5CsiXQrz1Ar6lgLwXUBCQj4P57AUcKfvG6L0XkC+FEL2A1qMkcIH337wQ9C0F5EsheAr43gv4ScC/YBxM48dj/10C9urdL9th9rftBeSFoM52U060HJa9dfErBfTZwG7T7BYPYbEDhQTrDAmyqF8GEB9/TgEXxxwJ2LOKO+00kIArJ3+lgFbSC2CWb5Eo5zsSba3ZHkRdBQmSSesNnfViDVw60qSg55S9gCskIB8HE5D6i4Bv42D0p+7BvLVAUkHHxtvjvTwA3/YVybfX8obu7NiEpbZDcqr2Zkw7JLFFasYmtZ9SQE/vvMbB8EJQvxUi0VxVB5iv91riKZO7QjUieRBPy3EuWSZXBIyOGl6vnVxs3sbBiELQzxQwODeRgNNpWI2DEQScnFohRFZBE0HA2FxVKaAoBL0N7BHAcYSE0yzY0NYWCThbqSoTvYC5IzOxGt6vf/CJoN0+TG+zVwp4DwoLPOlRjpPxioqAPAVk25L4ihRb4HeQuH6crb+PgL1678t2mH03AVtf/K+rDytOYU4MS/KsG5IJ7/sk0QsYTIdIBHIPkWSjjkGCwXDbp9njhD93G+WSgQOSaTfWM1hGNyRg2EdyxB35AvOri4QMNHdPLbVog7ufl0sYyl7ADC8grNwTEnDaf45o2mmdwJ4vXuNgdnMk4LzbKMenPHb4Z+4aNyHwekjKebTNqT2QqxQw2FFtQa+bcgJpuMLjG6vbBVXG+HqhfsSftdGuSgHnty6+f2oiIUmtV42D8cK1qwgCBkt4EbD3DG+wOm+MJFhR9U7vllUR0O+VvYTbZ1zA/LRAQjYmSDhoykiwxvVFQL4X0G3URkhGUhJQCfF4hzaeT7wsC0GNS08QMFhPkaD+pahSQHbv4POXkzIFTPYm87XBk49MwucHZep6TJCQ4b7A69GaTYggINPwxp8T0MuvjzqVtBcBA1ogCZNG8qwI+NQ0Socpu4N72yEBh+E3poC9htT8W8bByF/8PXUJ/B0M5k8k11lB8nECTg8lAefM6JNo62cwWiwzYh/7nTp5LmcnJEvnVQjKU0AaSUjAlZntSbBBMnICOv4Ib7rGdNmAYehe2Fsh6OiUX/D1AQnHU8AB3M+SGAfT3yMBh1Q6J9CsIwEHAZKJ9wI6h3XZ2xY/GkDaSs5cfX2mZD47JDC8aClx5iES8NqsvVJAv4sE9NQDEnAbIPnuJpLN6TuFKAR1FjUkmP64JlUvICegtnNyGKYkI4KA69i5wThpICGnixcBeQroth5ILF4IqlhSSbhyImhu4uuJ1fC8EJQTkFzu+LhzMBZkuWw08Xo1r4kYB6PKtaoQ1Bm18HrUm+WSDW+fMTERNDaNOoxILSNwHeJN8GcK6C5tJKAbvwjoPqb4+OT8SKtewByQuJyAPAUE20Hi1y9ZlQLC4v6NhaC9eqvztyyF6H4xAWWmBva1uMRkpNGD9xsBf50Ietrsx/hzHyRRCDqM6q7YCygIyFPAt0LQfi+92kftoUhT9YSEPA+Gp2ocDCfg+Lrwf0sB93q6YW8p4KZRhBUBu7tF9zcC8nEwgoCfKaAoBHWLzbJKAT8ngiZB15UEAfk4mM38EDD9WAxGKutdG3aWSjEbpatDX21M8rYgoLm5B7kaHcdXe2scgqoQlBMwuShhRcB5XTkKAuqNRWv8zykgXwohCDid4fV7IyBPAd8IyAtBD488kkbyuZGqyWhG7etHfUZGvialgoBpaiySkZIMczEO5o2AvBfwjYB/QS9g48f30n+XgP1mu/u37AX86qUQ+u1UEdADDQkoCkGDSCVMqyGxOAFn60RhohfwdrNpRcD8gQSsTVmVAvrKQq4IKMbBbNbKgsqhHED89NTEu5eFj/O8xyDKs1cKuLuukYB6iETihaDFnY2RcOmLgB94nwqBIpfjWcrV8B8HJGS8AEKCMyvalCZIQL4Uwpe7SEwxEbTsBfSiCxIwOZ1smB0nSEAtLQs5W1LVCyjGwZgPJCDLJuVEUCrnlD2RgLwX0PtYIgF5IajYCzg8IAFvJ6kioOgFzK9IwNmt3MOXnDdAZ3Axq6UQnIDL4tULyHoePn/vxBE4ZEUTXypTy89CUP+h3MdUiS0doqCNpLw/kdDdfRGIXkBfCeU97VxOLhLV/dELSMwa4E3OqxeQ6pIFdm/7SgFPy9iGZSt5jYOZrWQTQC7H2yjuN6aA/Wa3+bcshfjqf1ahZa/f0pgiATvD55hu8Q0AtNgkTLprFQHZJkVSbcxHnxopEs13S1LENySTt2FniBs6kowTcDMmF1ju6i8Chle9Dav0jATjKWBqhV0Aa1kSborvZ897FQGDexMJuHiwiyCgKAQNdqQNsJaQREbTqQg4O7XGkh8n+PjgWhaCZmAQ7zZXKwLO/bZB/HiAr2/ukiuAoViETR5qStuD+An+jL0KQbMZEjC6PQ3m+zd1T+3RukoBA5o+7jQMkVB+1ENSheVE0cO8dQP7FuDrSWunTSdJbwczxUESZi0knHO2UwCpGEkiBeSFoKvDx6sXkLRPPYiJNk1YdkMCMklOIGrukND+VItoTSvHwSyHeL4he6Z0Jl/w/M/l8S1reHx4c9B6J2CrKeGNOb2U420+nDqNhvENP5PWi4AfEZPEanh/2kHS73WrIiArFt+YAvbxE/W3LIX4agLycTCCgNk9axNlMruDkVzORKSAc79cIjBXkIDOBB9vyNsUxktAciwfWUQ2xN/DWGJIvJOGRHOeSMDxdopk+wC86eovtg2YKvULcz9msw1p3tQOTAsDCcMLQflSCL0HZa/gBgnonpGA5uUHAe/7bRPMSYavNyl72+wRksoiy5zZ+xQJWBwOezERVKSAnIBq+4rk4YWgvBdQSWZn/Jti3tmTYmncQT3vkZzyM8vJqECy8RQQ0n3HI+nZyMEyyhTw0kcCKrJfgK7VkWiZhcfPOkZFQDEOJiwLOanMkHj+Da/P+Z7tQRnmp8R29TmQnv9KAe3ltLMRvYC8EFSshlfUkoBF2VvYt88VAeXHAclXO5wjMllN6qAdZCQp7wVcqWq5JzB/pYDBBAkoyyVZB018nIyRgPKmLJxVMyMl+55xAzqsI4lvz6wi4DTa5cz5MPF6fN9nqtn8W1LA9nekgJyAohCUL4VIoiZIZlM+7EUvICegSAE/CfhWCPrWC/hGQJ4CcgJuni2V/EpAMQ5mF7CP915ATsC3pRDHKGr8h15A89a4i0JQ0QvYOdUX6kCH03shKF8KwXsBxV5AXgi6UZvB+1II0Qvo1uttkQLuNx/z38bBiF5AXgjK9wK+EfAfewFH+jKkIgXkBBQp4HY3sUUhqNFseSNBwFOfbZjoBdzM8PV/7QUUKWAn8SN1fFI1QUCxFOJXAvJxMG+9gP9YCMp7Af9cAv74DP1XCdiU2q3W30LAr14KEes2EpCUvW9Wr6hT/HabgmOfVebpSyTWh5fosFwckIC9JxKkaTMk02oqJ0F7YyvUCQkB/7ZAUgxzG2/vRpYJ4f4DSRS0AImjlr1vfbzLYkoNybRSLQ/cy7BctV7IVQq4KFpIPvMDNnRyCscAeqec4LlBApoXPcCXsfH4upmd096ReeD3ZSRg4yy36WVuDSCuH5E4LMTXuzTKFFB/qlJwjZFk0eJiw4ITK1Px+UW7ZUMQjpB4XQvPZ9rXkZDEVolvSkVKlzoSMB6Vq+r715KA55YHzrSJ52ddkViRG0/EOBiRAs61oiT0HV+v+cT3U0eFCcwvC0HjUElpbxCHMMujsncvxddvtFsRBAuXJt52hM+3RvMPGLQBj6+xhbHoBXwjoBe1Agg7G5Wx/XqNt6vTlgvMWRO83bysx1QfuOU4mAme72VQEvbSsvD2luL18qMyBewwW+wFFIWgnIBRXO5V9G7ytxEQP1Md6W+ZCPrVPRbxJEnBGe6QgHbdHdPHk9TBOcyQgLbvUnrtFki+MTEYu4dIwPo6PgOoJyMJGgMk2aTcA+jmwThhy+W2TfOGncOqOTNZIAfPcjHLulPuirRIsC8LMXu7Xg+cYDpORCFoIyhOsHT7SMBUc+tU+UguEB3qpsR0093QVr+F5Ju1TcbyyLlT595qA5umYynoj8qUcCCdwe7tDeaFxmNB6/teCq45Mwhrz/F8ztC7gb8eIPlG6iMXBOQpoN95uAodDq0M/8w1jMS/FUjEc7ck4GhnSGy9QQI+zNMTYnWBJL2WKSFPAUUvIJs/2jQ09R14bsNiIgXkBAwcZST5RRsJ6K7xeEUKaMtItijvVQT0W71tnx50PYFFjyGJ3XlZCNq9nCDWQiRgO3VTqqVyG5YQ4PE9VHw+GVot8MxigucX4PmohbUHXzFfBAysBAmYfOD1/iQgXwrB9sMdpeuBfIfFYj1JfKPA3+/3faa63b+FgOoXf0/d0ywBJXCROP17OWEzmT0EAV3yRNJIUnaGoUIzJiaC9sjjRcCGbyzIOJy9CGjNXyngGDUkOVZZKrZvI3kmVueSAO0igYbhtQOK03oRsO4jQbVjScBwdN4T/IDj6z/LPYO3vemJFNAyyr18/RkSsCgGDTEORqSAzQ4SUPV+TgHJPE8lO93h4+qkkYtCUJEC9i7qqxfwGiHBhhJijIZFymwnRwLyXkBztkNSfRJw3Anx+TErx7/UOzlM2zken5vi+fo2Ek4Q0FwZfeKjg4HWrROej4wEvD46DZDBKfcKXrMFfl35LZECwlXO7qR26rwIyIq5gmeBBJw8SMacyRUJ2O/7DZgMlRcB91ZWEVCMg5lmZS/gEI/XVYLZgrRX1xRQzGVq2kECZvakAHLxkcScgJE2yEH2FCSgwb6PgPiZakh/CwFl9Ws/U5+9gG+FoHwphD6qHZS3FPD/KAR9SwHfxsFci+FdEPCy66tMEDC+DIsqBeTjYDIlmtrr9tKvCPi2Gp4vheAE5L2AgoCfvYDGJQv270shOAHFUoieOXsvBH1LAT97Ad9SwLdCUD4OhqeAgoCfvYCG3D72fyMgXwrBU8CfCPjzXsD3cTA/egHFanjeC8iXQggCikJQGs/fewH3+dl7LwT9PyaC8kLQ/S0LqomgfBwMJ6AYB/PZC/jnErD1vyFgvdus/y3jYLpf/NV6GloKzPUy9Xomdp2OH3pFQLYtibWsSTrYSx0J6Jar1QfbNRJQ8mQpuO0LhaaHE4X5QEGy4Z+vO97uIQGXs5tGvGWIhOMEDDXrRcB9dPLwdslCAnr494dIAZ1+R5PY7oYEbLuvFJBpyn1PV2MW4u1uSaxkuL7TPMbnu6ZJCHv08fiuC7sioH9LkICFXhLQ0fD9hskdaDs72RAe1BcBtXoCSN4LEuu2KPbUviEhozuoeDtdrp73pZKAS6ol3tpHAt5PklcSFt/v+lin1DmcJmIpBDtObLyddi4vAo5vSMDn4GKKXkC/xpCAndkaj7+b4/WJNusqBeSFoGwf4PPP/d0HjAtKkNSNsnB1WBaCypmWBIaubKjukBBYU0JS6ic8Xn/AGCz8O94thzsk4Em+fYC1uamStyonnl46rxTQd7byvRxRB7DoREjAxbaoCkF5Cvi9BKx3W91/TQH/kEJQ7YsJGCWtDFab1ph46z6SrF3rSRDIVySXIGCtdYZwkhrMj1MkYLa6IPlWNyTJmqk5Pc7w52VgIAGzp9qm85DlMNMMJIyCfqHjZ6sLTq4gwVaN7Z5OJ1IPZuquTPEO+H6tI0sB7+LGzPtItDrN6qccAi8sCxv13R5v/FgbosEQj8cvSXY+2vizokyI30jdioAu9ctCSe2xoUO7LEw1LCShRDSg86y4wrx1RPJ5021Obw8kkXt6WokgoLdHwkJkGpLXsfBx63EqwC4nkPpPFUnVGCVPWE4Cq/xnHiRi2iwKgNkZzwcaSMCPwsYPqY7yYsliF1F7iucTzlUkoDFz8fgPSLjoqiPJzDE+Pzhe+vh3VH2asMdGU2gzxueHdx9J/NTxfO7R6QT+0jKTYNZ/pjRmYQdgitc7mKlI7uij9SLgtYkEPOJnE5a2jOc3C/B4igUScKn1kayNK/4+kkSqg5/08PlLbTei+0P8AC9UJ5L3EX0jAevdTutv6QUk31EISjfsnNg9w1RIf4IEVDtjJA01kYQ8BaRuhiThewGHfT+F0UTCG9o1m23eCOgutFlK6qtZBlaBZHOyx3xBfKXRAtXRkHyL/WxPtsG2C1TrXyRohibFm+TZDuTW/UKcVjTfk505SYE8WEkiioT0u48Wkg/weBjr5KIQVE2eeeI2vfOIDNTsAMOzigR0phmQ6bFxAF0bIwEfcyTgPX7koNR7SEy7jwTcFQ4S11SRgMNV5y4KQU1pkiawKMetuGMDCVgkSK4lReKBU6aAvTk+/2OCZKrVfHy9DhLV1QgSa9JAAo42z3J8TQ2vl+whAVV6QQIuW/OxIKAR1PH4DyckZL89w+vRHl4l2DuzO+nKnSXIK4rX/0OeU0HA0bkk4LWGBOwOl02QG5uMwN4oJ5IenCcY4zkS+NnrRCQ9bWPQM+1FwN3zmoEanLPENoxZThaP7V2shncmntEm+jzLQc9DvH75Lfs+ApY9QH/LRFDli1PATwL+WggqUsBuRA17fV/BeyEoXw3/VgjKU8DfCMhTQLpYPOxLMdGYxVfDfxJQB40uxDiYXf70JKOxa+WCgLwQ1PRMJMpnIeiv42CMht/0BAHfVsPziaAXXZ3/Ng7mbSnE2zgYTkC+FOKNgDwFFIWgnwQUKSDvBXwbB8MJyFNA87nGT8vnaniRAvK9gKIQlK+G50sheCGoSAH5RFCeAr71Ar6lgLwX8I2A/5gCvvUCfqaAohCUp4B8KcTIVvH5vYkSCwIamdry/kgCtv83BGz0672/JQX86qI1MgsVCDctJENjX7Rp92S9UkA5KPq0eXsRkG3KcSmWpSMBzw858e9yQSkvBPXnGiEiBSy2tgV+eiv3AtpIwHpmh+C0ShKSkmhHsyysLMpevmEbf647JwKLtCTfarjZ02QcjmHVKlMzXgja7uDzA1fTyttdJFojjT1wDgG+H5OQgA8Ih+A19FcKKAiIt5qSV2uVhaCTy08ETHJigzOwy3EuByTV7UKQkOu1SvxZJOc0Hv7oBSxm5VKIdc+HpY7v5z07r3EwcXHG66WUvYfeHQkYnwEJOBzePZq4SMBlNOK9eUjArI0EdJqLFwG39zCCuZohAWFeVAQ05oywoHmAioCuOtcStliX148gAXkvoCCgWbcrAgYHsJGAY/cDiLJSJT/K8fVP+SsFZPtauQdwiHfXIgUMjkjC0MHfD4tmeL3NuFh82+1qo19O2vw7UsCv/meVwLQyAMsbE3/quyAIaE/7JvE2zZKAW/kC7s40WOA8nD6tj9cVAb3RBgliuWXhJydgo+wV1DthlQIyR0EC9m+XDsyfJyQTTwE740sP7K40IV5zq40pkcrCybk2JuyyfhFwqTct4lvH54Y+t+sOuPaHmbDNYnun8ZZ0YDlKJiQ4P5BMo1g+g2cMXwSszeUUHGmOZLVW7piONPkG/j5DIh1MJNQKbAmc+wkJGMw1ShuHspfQniH5eArICbiYJS8CbnYtCRbsiQRM40eVAsJxbSGR5bKXb1IkMLcG+Hrk/ozoTWEZzLfwSgGfZWpp63U8n7aMZL7Ni54gYOAGT4VeO1YC/qiJBGz0tIgudSTgvH42E8/auyk1m3j+s8LG41nVtyl9PstUtGshgVfXbZUCLmnPIkzNHnV6dS4FLKHcUzjynDZNh7062B25/H01npRKk+IOs4c/STx7u/s+Ajb67fpX9S19MwHf1gJ+zWfK6yKBNKWJxPkkoDzKkSyDxOiTRqpeQDOKLHFlmPVJ1BlkMH2QjNiTdmdBToctkkvykXQfLpIj6M7OYKllajdwkIATr9OCUXOPBIQaElBlTg90JciZu113kWiXZQITvEMmbqNt7km2MzIY1F08ntMYny+vkJCDXnhOHDVHAup7pykICGyJBOQpoNVXUgb3ZmdMuunjIFJAd7Obj0iiNq5gNWtnyV1LSB6TbR9AUvx6cren7E5oC89f169pYg8WSMBtU72CKW8zZvf7Ze/hAAk4mXbOCUg5Em7Yql3fewGBIQFLEhLYXecKyY5lYWpYzhpV13Mg3VmtAWb7gSRubpGQnIDDpfUiYPOEBNT25CzBuiTx8VBLYOppeL0X/nlBWnBogRlsXwTMmo4E6mODX7d6muHj6y0StKFmzO03jYqAlp7h8RxVPL9Dlt1BnffLiaIfSMD1tJPDoLHME5vJ+Pv6ts9Ur9/6W1LA/nf0Aua9eEEM6wNJxwm4Gd1YNRGUE/B8H9pVCmiyPVSFoM1NUxGFoMerHv+HFPBXAob946NaCvE5EZQT8K0Q9G0iKE8BOQGNpe+P1Udj8WFfwvMiEQT8nAj6vhewTAHfCkHfJoJ+tL2rWArxay+gKATlBLzV08U7Af+PpRBvvYDNWbhRB7v72T5tonVFQJ4C7vZs+U7At0JQngLypRBvvYCcgKIXcC232/Z1G4e/jYMRBORLIUQh6NtEUF4IepUH0W8p4LJ1z+2bevT+4Imgnf8NAfHvgPa/EvAPSQG/moCRJqngfZhImnPHblNyYVPwoacythyu+zSF1gjYylCYT3U5pWe5JNdoLkt+t2cr9FSEFNj4jiSz+mu8nSyQGHYga8Tv6LChgzMLYdEA/Pmprjc0dy0fiVJWmuz6Nt5elpuaFiGf2FkWgipSPAHmGEgmH+572vzA57vpUUsCK8HXT1aSB4usjY/vWus2nS7ZAG9/M0XyNdneU6n7ImCVAuLdNszmCWFs5pbEW1k2xGWKF2wjuyKgP5TK3seyF3DmlwQMPS3xp9t/IKDZliYQLiYvAvJC0HBm48+b5gaoZRYmPj9SE2+nIwGPcIqANXr4/EGtqFJA7+JSKeiVz9+PdBmCzZAkXqd2x9v3FhuBl53x/S9hOQ4m0EOIhzv8fUzbrxTQX6GwvasmA5XkiwzL6x0JqKt4/JyA9rSBx7OcynWa1noAfpArUtDvlRNCF6QioNfbfyMBW/VG42+ZCPrVfUvddusMi2Y8Jp5kaR5d98M6uI2HyfyFXU7UHFgXiDrESFi/3BMoZckF/OYCSbFrIUH2e/0Cs6Vc7qmjmkIbMRJwCQszCW4jJKA6Il10fWIlbMeQYM1j3AfbXyBBusoT/8zH63IiaTpm/iPS2nQzJVdwHuV4k0nq7im0iw7YdG5K7NrY1mmYnjoQ5g0k0PnD3dDIweODyQnJp4UqfiYZknYRT/D49vEOaDfSbxBrNyTbNUWC0ZhIEEblBFTnjiSqXfH83UNuSIG6RtLmbSSU89BNwugA388z8P/nKaAvueXj2ukOwXZrJUG+2lYEZGnbSrywhoS77MMMorVWTkwtU8DmTG/D8nnB53e7SEhloffBt1dTSaSA47t8gAVYY4k5dSQthL20fNyUgvpNy+nyhNcvmI6QgNYJ39+ILm1w83m51EF+3GlTJwdYnnQk6P2C5OvQogBvJZUkDPD4PoZJA5geGhLLreeYarvTExbObiIxfYe/3+/7TDV7f8tewK9OAdv9kkCD4Cw5HWfOSfZ8J2BzN8lBKaRMAnOEP7v1RgYTaYpEOixmm3KY2RGMdeMi2dkcSeP0kYAmuZW9c2UK2NiqbSRTnjN7N+ikpD/we6Dc4UrsffdMCWFIwFFRXJgtRWZKkgUSc7xzkGyLsRmRTGu0QV23kYCTFpKGrRpNGIZqjsSLy9XrUnaA6WmTMud5nAH5+LgeQHUsJFNuIsHOTu0GY7rGb8NinKVE6z6eMDbgQuxLYNxJrZHtYXTI07Lw1IhIeGrckEybjIFRL5cqLLd3GB1XrxRwfp/dgBT49Wbv2rOUqOvaEiZDB8mV+meF9JqzA9BpmhJ3Y5seme0HTdDvrXLcTru8XgOjXRGQ1Tt3cj90ViAzDY8vnCJpH3EnAaohAeGy7G4QllkLxocBEm9znlUEtDb3nEF07GyITA4LGJhIQLsdIBF3H1mZwhp4POusXOKxUZ/4+/vIiJu1sz7ZNMvj7yZI6FETj//bPlNSr/63ELD3xdUqvBeQE3B0Uv39b0shPlNAY/Bk7fdeQE7Az3Ew5tQJNuqt7aX2IVbC94mgR2lPKgLC+th83wv4thTiMwXkBBQp4DKjHVEIKgjIU8DdOY+Zse0364KAu0bDrwpBa0e4vKeARw0JKvYC/udC0LdeQL4U4t9SwLeJoL+thv8nAl6tW0xMo3WIBAFvKVu/j4P5lYB8NfwbAUUv4OdSCF4IKiaCni773jsBeQrIC0H/mYC8EPQPJ+CPL63/LgHbjX7jb1kK0f/ir9Y8t1WIGgoSKxgg+R5qaMNsNFUT/3yR+3QT6yNYejclYbpb5DTyJSTgciNLXrq2Kf04SxRWIX7Mgx1+A1L8cCAx3HU5DoYqe2quwhCiga4xtlWQXMUg9CHuaERikxB/nso6haBRICGjM5JPea6nEOCnjgRpjj+reySTP1kiWeblHkC1u/ZhtmghgZyPok89sh7ComapxKuXvXLdVUnAVZkCLuW7R6+0AIhhgMRaFkik1Yrg3fPcw+Pzz/j+9V4yhGjTUFkg7fHx5kF38Hab4vuFgUKpftcD8PBTTPywb+Pt7kKeAOzwfPwWyPh+a12FeUvF63coFI/OakhAdzZTExauIaVMLyKY9cvevWeMr19bkAjsRY9KvtpFAmr1kwLzoYHHV1sB3l73SwLKZaEsjMrrN0oicKITvh6ckOALvK+F2Zbg/7+trZGMli1D6O6QvLUl/n6ee3kMsaqXhL0VdXo2mQOet1VJEEb482S7HoOvlwQ/B8Xm225X202p97eMg/nq21UjKy4Qp/NxEtwnSBjdlBrgZzoS7npHImiDVg6BbZaEyJAs7bWcg0sVk/iPHhLE3xU5zObzCQm0nUtp35aQXLe1mXiT8zOnajn+ZJ6zMWGtBxJskbZqEPQlJJDzRAL2wD4j4YpxwlqO26dEQbLZu6nFfKWLhLSuYRfs3rgsvAzLvYRTqwvxJkcCPS+7Pb124gsEj5qRBItyb1/3hARcleNcfHvx9OhjjF+efrMkkuI6d3o19Tosx4Ul+XvrOaKFHOfgwKbsfaTbO8220h0Wqzae3/ADCdj38Hp4IzweFqv4eJDpd3DuriWx4xivR90NDzAv+vh6+Xy3oWR3OsNSHhos2AS7lK5yJOx8VRaizj31Ts83uw9MSm3C2q5GqbFaH8B1vAnxZhmSlrTtDOzHFslb1LU7VepJD9ydj8enlu/fecYd8J+AhD7HeD57KTnCsmHh+UkLJJ+EfwvAajjC6/X03HIRjt6EaBTh81dNJGB8TZ5gX1dTEnjgwjd+phr/D3Vn062okrTtH+RAUFAYgmQiqCgBydcMBEVBRQFFf/0bar29XXVOPz3Zu/tUTWqxUMhEMiOuHRF3iH9KLeB3t4YfjHslzFMRkWauzS2i3Q88zO/thdkZP1fJJfIbWF1FRMCWJSopd4cL0GSLiOQVcUnW0h2drH5Qc663n/HoZMU1mNb1UoA2GZfkwZwRTNdcUzjFLm6Ic/RlmFWbK3Ela24Sd7crQW3sugD7dGnIQ+ohQq7uz6iY/ETI2XIMK2mP45uYMU/mLSKRyp8bDrz+2Hongi4GfUS4czbyyKVDp0+vTUQo84IIaAWTKyznp5q519WoIbruc7BaJIicNB3xhDvj9yfuEwH37JySyQwRkLb9c4Hnz085FURAEio1cXYGIuwLASePMyKzMZk1RC5GGaw2NiLvzRvTNwLOVKNiri4gAm7dpYDH6TPR9oFIWXG9ERi2eWVuWCOiHexRDrg4a+LKOo5X2d4PYAbbC7Ev/XlJeslIhBWOsrCTFL/PxzEPujVpCvcwfMnbHDLAp4gION0gArYV/j7a/nxhrhQjMh+jGS7A7ojnhxYi9wsBjd25JU52wfM/tqYGI+lPQUD5m2sBPxRBvxDwJQfzexTQuBFErFct4AsBZyY3hM9awH1+yN9RwDcCvhRBX1HAFwK+awFfCLjfs/W/aQ3/hYB/LwfzQsCKddH/l4P5ag3/UQv4bA3/kQharLL0EwFfUcC5oVDrMwr4eyKosplaH3Iw76YQX7WAH00hXlHAdyLo73IwH4qgX1HAQ1lvCnM4x/F+ycF8RgGjOv5UBP2IAr4SQT8QkBQ9xW770oa9EfD4OC9/IeBXa/g3Ar4SQb/kYP65CCj9bxBwJIzlP6UW8LsRUAsKAhs+ROToL0ClY1xFkE1zRI6VmKv0fgxnEPm5iq9csW1odlsb4IOtkqD2FZN6SDOwrmtSMHGKSOZEiBhBqz5r0SooabY5RRDUslZ4owci1whZBDZZQLngMb6VNJws6K8+dxdFreh+jAiYNiNEpmGLCNXrbyN0Z2NEzLNhi1TWuBDdyxjvlxMcrzB9IpzW4gXSCBFJY9sFZK2mkeBxQwTcbQUH/HSByKmbSkcPFh6v74On4ufYrqjfr6cQ7k8TxtwKEU82EQFt0SfEOyWIgGXxjEJuWyTGFwJKsFjB2uJxPo/VtqJgrCeQnZ/yMSeui6gfcwsIkzMi9JXD8WeeFIM7LZ5NH8xbR7WrHYEnWjoJuBifx+5OJuhedoTz9S14tArW+LzPlsYFXYbPo4uEGJzZE2lD4VZR3EvRzbQBPy9kClCmFSqkZ0Mjns5wfk6zsGCzNxFJyfN5WUvJBSdQJ8y3PDzW+/j7rKdLRNpOsn8OAUeCLH5Xo5UfRkDxu1V2WbhoYRM2iCB3HxHGD08ChFV/znmaoQENVOkKcF4hErGFa1LhbLQAqwcel8O7SDktbCGhwbIIuNUeaDdkN7C504KwYbPvqO0VPVgbzz5+eYXIUueNggh3As43lEdEezZXQ1RES8LMhFPpqdo+Exm7RRGMCX7/SBQZoA4t5k1Pe5UeqdIDLzaWhV9N9g2tOhy/UwwRcfLZpKIPc30BRxWeiaxHN6KX5bN2r6YW8frOnaf7FToEGzhaJLiLrkX3jLTgLXvzglXPqJ91Mu645laIwGgoZZp6N+FVa4drMnB4akf2HTJuYTHWjxHhbkQ6wnrcIQKOea2kixvOJ5DTWeGHm0dFK3ToIdY3i8LrlXh/+Vb0cU862cxLtvg8k0iqYO2oOB/dwvlkl+ICtpUgMp6UvUwnXt2DzWGG47k1z75/vjKGbDVbch7X4nh5g50goHu8v20ggtNzfQd/ryASDhVE3CQhAgS76hmVfSJ+X0IEZlq6Kti1cL2fW1MiP/hDagHl706uXgyyIywnUs2cazGPSDRqh7CarS6FO+MRGdq7/lTEfB5vzMQkweDewGyqIxI6GSLMkU4qsKYiIt7IQQRyp4iMhF8hYpEkqYgxGkhgzucts6MAEdGgk2eNtdQRNzXnQM7oeMBSWTbMnhtznrQCXn9FV3XhcnJSknB9kGEVhDXnWNdYJgAxXm81apmj+zjeAzsfYXGTz+SNgF3gV7Co6QWt73ieknCzvMHKuiGiypcZmoPRcgDzxsHrG/SikiI+n8CE05m5QTIrCVlkHVimfEbEKxFZL/X9AaraIKIeZUQ+7e7j9Q59PDbquCOhM9rCrFggwnn7y7Mj3+QE+hlRz/EUvP/cPIxAkaY1gSjA611PkzEs+T2+0PJxJhMWj/ZgRmnNgS2NI+LbOH7NkxExw2HSkf0E57/0xAsiaIr3m0rZEJbpHBEuzXE+qX7egrFXzpydtoiIwjjG32dUXTg7Tp4Kr4BIb/I+/l6RfLHIxJ7cYXJZtpwjeGf5xxBwJIjin4GAQ47/iVrAdxTwVQt4WZ/tX7WAh8mQTlbnzvlsDf9VC/h7FPCNgC9F0I8ooLW0BvauuJDiHQWcucex3bIo+qUI+lEL+GoKId0QuT5qAb1z10PEodGvKOCrKcQ7CvhOBO3y+B0FnF33fDMZ6t7tHQU0/DEi0Yci6KsW8CsR1Di7iGBfiqDv1vB/i4B/GwWcn0gRfcrBvFrDf/UF/D8Q8CMR9NUX8BUFfMvB/G0U8I2AL0XQVxTwoxbwFQX8aA3/koO5uJL/2Rr+oxbwCwH/ubWA/1oi/10EHI9Goz+lL+B3K61FKqdDIk0RcZRzTikxOEBEmT778J2BUnFVzCBd1epTEB0R4yEtDAgiqjJmiopFm9VJh2A/RcR6DPD727ZeQnLONRas8g6RxZYSSBYKXp8+mzIk0TqCbPAwCCsHz1btgaTDOhVJ4a1ztaGbChE09Oek8NWs66g3OMWwCRzKWKOqKt2QOgbPyvB+9hzvZ55xPOvLDhGunz8RtUTE2Sz3iKBGriKS7YgLiXinJOi5W3Q3C4OBM10gwi0nW0Sy7jYDt9hpxI9TPK7UBZ6vfUTQbgUmdcVbDMn0juOfhTee5o30TJRtEKHMzQ3HO1M0SMpnK/th1OWUSwUL3WnpiWRG3tD9hiXgBrgNBgti87RISQx25eqMnaaIoCsTEdwunn0CPV9NKexuC2C3Z6t45uL8baFYwybvcD5zwOefGCcfz58pYcnE9ihb1xOwhzWOv7Pw+gu7WCEu2Di+xwCR/Hp4yu+EpkbYcmzL9NSeloiYe0TS0kGk/CnTOh5Jw++qW/ppBOS+eU2tOUQeFg8RQVYdIsh1ZYvgCc/W6QnbR1Rx7A4iP0KEGLd7izpe+AxV9+ac7yUPSnnK3YCJ2xV+vn0gQub2A9bLG36/X+xFCgNEPufYISIqzUSkQ7HDd0DeexwjFiLneYwI6SbrZcHooTBp2AodBGls4TsSuTJVVkIPov0AzxMJ7y+xBr8vtng/t93zdLWqEWGfrdd9NDQ8PU2FBtwIEY4dpohgssbuEGx2VuH3lLtMeyt7BK5bWyyYtoiIjlt0kMTtgjGrwPFdWc2Df8cFEGgxIuf8GYX0lTWO56IiEpb+4gEQnhBZ57MH0FmyqMAx+nj9yH7wdOrjfDwYIIK24qOh+dXug83vEUG9cCfT4gAKxOeNzQX7EyLz/LJowM/kVeHvW02kws7G+TDDwkVNOZOedHkCEOH4fLvnyFSY2DJ43QIRrrfE8d1i+wLBcYlIGww1k67vJx7cXEVkHt/x+nxNEBmnDiLoeY7PY+hsBbD1i82CZvv4uT+rjEey/F3ZKj+NgN+dXH2bOmeYJqQhTkkvDQnb3hg0ckeksTcJkLkwuMN86SKirHqIEC4gAk3WWU1sezzH7TQ912At5ZZz43OSklp9IpfSNsyN14h0u+uuD8v7+Vo4cjZWiXEcT0B3GE9c84qfD53e+RmFa4k9Pqwp2eHvBotF0xCb8WOe3MxggkiWtgVUDxzPzeursCiGVwaT8xMR7bYC8xE85Viac0p2vd4FlGZdMzdzLjzx0+wO6n7/RFR49jk8D0RYeXXDnHaH81kI5wto0x0i1ilCpMqHdx5myeBSOKqMyDrd+EOwpDHOR30qpDJ022GZxHjsnGYi4XuDHCbHY13YdILId7vfz6BUm3MBGRpSMs7Q4V1NO0TsTMH7t/JSgtWK3pir7BNKGjaoEFEHDQc7EZHPNQc1aOUTeelVUknmJSpQ84AIPgkQWff9DOexGrQc9PcJPn/9XgBlGY5XaxARhaPegVmc8PtLCZH8dJgNYVHJ+HtRcimJvplwQOTkVtj5dgw/hoDjkTD4M/oCDjnum6OAX00h3lHAFwK+agHfCPgVBTQTiZofUcA3Ar6igB9yMBA2zV9qAU9kQMkbAfVyKn/2BfwdAX9XBH0h4FsRdH48NBN+0aq/EPClCPrVFOKjL+BHLeArCvjRFOLVGv7VFOIjCviRCPrqC/iRCDrKLN7eHSbrz6YQH7WA/0YRVNn86gtoGZX82Rr+dzmYjRAFv6KAZDPsPvoCvuVgfkdA9AHMvyDgKxH0Qw7mAwG/ooAffQH/2Qj49RfO/y4CSpI4/DNqAQfcd7urZBCa4D1GiBTpHjdxrV04AEcVEWnjAVBDZgvw1NGEBeRui1QSlBlEooNIeBxsPZpInAGMHWnhLfQuou3SAGB7TivYQMt5yuanFFyjR1mgXxFhpO0NkcbvoTvo5HhcXwwDPFmkzKN3/PzmWDsQLSRK/ODYyfQWKmsIJWvKPG8AFi15lsFG1vDzyfFZPHGXZuBpN0Sc6qlgurg/EYgxQtiuzJ+1hqEHUelQjqkPHH+9CQN0h01EpJGKiMSsZ23c3kGEO6uIeJ5pexAOfERM0c0tOi6LDQQd2iV/fEaEOhtrgGQPeF4+bUWq1bUO7gRv56tJ19CgT1YAaU8r/H6qdlRMFhtIGh6/f7puZTqtFUTig6NzbN8hcqJ7+pR/GegsuFWA7uRQssCVA7x+3FdlGp1PG0B/G8d7fCbazk9cCAG/poV/FRABOdumANJTwdST8fryTLFhEw8R8eShalJvFYZgHzNCglHQWc/EXID42iOcbyR4/58yrZI0/vt37x+IgN9dX3u/hgKAfMbX0J0hcljxuoe/6QURguu5FT1dthygP7XgPOXqprTiOB7f0QCPl4aW0xIYB7aa25w/lwtKg1YaAnMfiDDxhplURkwCZql4frdHhHusSlx0op+yAHaInOr8dgdnsLdJYFGW0+PjxoPnP5s+bFPOo1dN1MDtiEPYVncbqqfiDMI2tgtvynC8kvxU8OQDRCzH2lP0uPHYPRIcn/NMLB1eFR5CdlqRYDrWKM1DHpG0ERHhqtmjo+acDcBjzhK/7yPSSvetCKkh4PxBfJh0Mmk02JSIfN7q2TdRHCkDSKiwYqyMtZLGZNs+JZkQcZspsWgUGx2wmbBARDy5PK2uFoU4vy5J0D6jjtN+iuZx1jjEV6f4fbTwA3D5DRSBja4HjULhAeFssGSBynE5Hd4qE5xlahXBoNKA6r1chfVcsYvAlDSLDvNTB+FOszh2FB8RVUehCGy6XTJ/HmsVvbkNfh5iHN+xICodGYoMjkaA8yNA5Py5NSWN/pDW8Mp3R9an+awD0nu0hS2dJCDCKtFgNeRrRIodIszosBOALNiVOJw1L0myXw5g8iBNAes6wfPC4Q70Tm6crVc1kHA44WEitVfm+u3CIkNzPoWFYd2Z226fpeqbhwFKu5AQRHhExG0/u8LUrm7M2e/rnMxPsweoQtUSx/LXERmeHnNEQL3jnHyDSLio5zNQJ0VHIDMRkTbC/QL6uX3WIj5GFamYcwNt07bErTspJTNxwAPFl5o4gxiR7zy/qrDMhZYBfc1ndujAEAaIuKQem+RYn8ewZAjDjlI8FUcPiHATed1ydiAnJvEgG8BqFF8JSFpikTm7HxFxx3i/qr6IpOjNGphs/QvniP1xQ0yK76+xsprCFh5ji/TnRxUMJ+g4O+EuEdk5d7zz4nhjMJ+vUxLfzjwo88Xz+t2iInEZzEG9mIh0e22ckz2XTEBT3Bsi7RwR+Foj8ppbEedvPptg7M6HIcx0HecHR0TSR3SXwTwiYrpTcWGSvjWRYH5NH8SdHxL+xxBQkgbyd9XX/jQCDn6iKcQHAprNcvGpCPq3reE/FEE/EPAVBXzVAjYSDT6jgA27kV+t4V9RwN8VQV+1gPNLfuLfCNiedjv2IQfzUQu4aPL7pyLoKxH0FQV8K4L+joC/y8H8rgj6igK+EkE/ooC/t4Z/JYK+W8O/EPAdBcz7iHBfiqDvKOAvRdB/JYJ+IeDviqDvWsCXHMy+03Ju5hyn+cQ5ied3U4h3FPAYtspf5GA+ENBYecJfagHfCPhVC/iKAv7eF/Cfi4D/OvdfRUCB44Rva7n701FA7ZtNK6i4B8cDTecCp+3Kp9wMItPkRhDhlnh8W65X4NW5Rvz7ojNpuROWkLJuUgTnya2hC/E0hyjj9YI1T4TLRSWAaHt4Rsm8nUqRTXJI3ceUeMzOVWrZ2x0k7sllAXsiWDJCxIx8TS88o5pQKowED+J4STk/7O4edQtEsJBsZ5x3MfOKDsrtAd09Q2ds0aopjRa3OcQKerO+ViEShuoJEXZUIOJoZ7WhpcQFkAU23l8Z5ZTKGSJpsG9IEZC9atFujEgXRktasH2iIEI5LALXDfD+zaNDVzs1jpAttngcrfDzQb92IeYanXlVi8eP2p6D4zmI0Luro9JmylwI93dS+J3aibQ7FCXATkIETTVEapVtU2DjxZRjnq+q1FMUgKxvGCzYXfD7+93NgeRm4+d7xIlo4goHHINLOc9HH4Ymt2INyT3F5zW17JwWJZkBWwwR8TZzHO+t92waMTsjIg8viMBZbGTAHBwvc7O8pLt94UNaNjqO14AfUy/ENSWO/hBFUHH4zWvKsxsdnDRwid9oRKR94HXw9+qK+GRVWHR/P42BpXM8NmREBi8wJMjszZLzB2Vh0oNLxpC07nONEN6iTSQrkFXHJeflNqtoFUVLiC6EFYxb7Dv6KCwX/NW0JEEPzQ8VI3sEobZ0OBaePJVyKhtDVtNV4SEwqXQhqXOwb4+Q4EmS07MqxrjmeIfzxJA0VNAR8aLx9Ylk1T6nPVCG4C9OeGy5pKTXkTGCzTwB5uWWm1PZKxcAbX9VBKeCeZSaoMBmQYAEp/UjpSzwVAg2FX6/TvYpLfuyjUgp43jC6FFRro/jY+rdId7kgvNvlsIAgvZiIyJeOZFWp5sAkXFEZAyBUdrNUhvSvFsV7HjQOnqYlFOIgogRJjUF7jGOOQX2aD0SDEUPKVgJJdjsIpsL+MSLaO6bPgRLH6+fV3ue7iseEXhQ4fztJSKxG+Dzd/wEEVfvPURKj5GK43MQ6ZlfAK2FHPc8UjhFEJ0Z7smnTsc9sGVc0HWs/ME1Nf7Pbaz/GbWA354IOu3NxjAns4647SD1yFhxXVg4KSKYO12oxIyOE5hl5p1ztfmakmWOCKWS9MbB3EbEikgmw0LtOM7e9+WGDP1zDxaPGsHG7xYdOQR9BoZnDom7vtYWuY1cBmR7oszn54uSZK0vItLsHxwUg8YjZL8TQR1urxyo09Qi+3mSwByWQ845SeuOCM1wDQvZ5ZjjGxJPxHZ0AyMe35g73yYqmai6AMrKRWQMb01FvMNhDNY1RydO0i8diTfaEqa34Y3gAlt4ZCLsJNDM5/0M68KTh5+gH30YIYItx+OSmJcjrrox1zFnacwbMhIRoYzZrOPcJJ9XpOcfWrDYERE4eOB85yNETq3Yt8zp+jUl893DBp3JeP29OO4IN7wgAishx8FQR4QNb3i8bGqcj9G3GiKFRw303vBBnHSOx222T0Dr7XA8Q1/yyFy9LIFUi0eBHsa6JMepL8DSera2WGwREesV/j7E2yMijzVEvoOyN0BtrY6DA98AObHhDLRqJxC3x61/DAFxTfGjP6MpxJDjv1kO5vemEK8o4Ksv4LsW8Ks1/BsBP/oCfiWCvhFwmQ66TzkYGgrmZL1qevbetPRfreFT6abaj2ct4F8SQV9yMB+JoL/1BXw3hXglgn70BfxCwN/7An4g4HFsrv+iCPpOBP2KAv6eCDobbw/pRyIoIqMufyiCfiSCHq67iHzWAj4TQY19GnqTpbRT3nIwbwR89QWsz4/1ZxSwLbodeyPgRxQw2h2qjyigqT98cVKYMbWrqF2zjyhgzfbZr9bwvyuCssJR7JOx9LkZswfVGwGPq53/z60FHP7LLv13EZAfDMZ/RhTw+xFw2lMygLw2ucAvHHQ/J4sYXEnVOT/LJyblrNqDTc8ghVckaknPlsBgbavPRENdBfr8QwVslluD84XDs+eXs87BJQvCeYN4klLxcarQ/ZVmHMuDPKU7UBrIuMeG+PwUkSWIDBe80cRA98uflFTVwzWsjd208IbPCIQRhHuIm6c7uY92KV2KxgAcfmAwfz4DmQobbgVhn0ekCXb4fErzFoC3YDq6v8OdSc1rjYyXDszCE2tERnZdn2AtjnQS+GXe0WbEEoj6vFH4Iyk3qRcWW4iE0GBMyHG+XWIIsJltp4hYlVrRW38RQtQrTMKiuSrSA7IgwF3WWdDzdx01iYDu9CnSi2Bynag0K9cduq0Rzud67zrqaywHx2xNjlHW5XSlGVvYgLYgQf8pTdGdlQhA1aYFuyWaSdtnEiB6Izi+ByDCxXu2B0eZ4nFUIoIz9ClgzR0p8aHA+ejeaQ3xfT4lTN07Fr1ZRQXrwWjGPFlChmT8NgOPHxqEZan6Y4mguKaE4R/SF1AcfLNpjec0g1R9hEVQXQ8WPWQVQ4RIETGKfWlS/GfgmroiImoVx9M1zZ+9LBcO8lPAp3Tuywbgf2HB0vBoUX1HHUjHIRTeaeyltFekG2D5JsF36FI0dBuZR0hv7o34RY5UdzHLGSCPhCQQejqli3WuQxhnDq6BagD0OokSSJVJXrDlakBpaYkDcA9lwFhPK3nKFmsZvLPFiB/FDBFQaTSI/MQtmDso8Z3byxSCgPe4QAoJoPcAOwjmK6fwlbWX0+FSdAEme79g53FBqR50z0A2bgu+cSRInb3uDD4b4PGy4FI60IDCphYC5hOdAl11Fc6/NtzCHwzw+YXoYkI25HH+mweX0xFXluAYrcMFql10dF7wuAcxGha+UOP8x0JXguvs18Rb+z5Pbxt5iQh98QomubpIr2LTQsC5HvFxP5Wpb8sxeHoZEH9acCW9F94KMmUNnKc+CE8twCW5GZ8ZCUYDfP7Mq3AyvTYqggM/8GhvXEXgCY+YefrGk39wTY2+rY31nxYFlO6uA6t2zKOTNlrlZDvtX2GV1TfOuQsSenhe4sPUc0eFfcgai5SF5oN1WQ44Z9FkFrFtzQGqnyViBz3bomdbW4GanUfEvU6XKrHUfQtk0vQ5R7Cajqws9yknI9ksqFxZJmU7tWA64scMBHLFz++mOiLM6lG4VF3yZDzbj3EX99XC3/otIiBdK5AevVEB+7b1iCsvR6D1hQEH+SipCHESE9SiL+IZ56bSdDCfwjTwhoUjUkQes51W8BTeRoR8pDzxFwEAYSHP3F7fomTI93NYHJ0HZ+vxOifhNtmCXmSDwt0GEiJtPjaBFv6wgNZf5EQ9+D0wDZXnHNYtI3QSEw2UYYYIt9gsRBKEqyOo+pYjzohKMtFPrg/KqBsxexTJJvEPSQOziSAxWxW2Km1m+y0oEwufR95fVSRZXMeAni0+D2YvKUl3mwPot4dYuJrXy8mzZB9Me/Ig7umMSF7xwxAReI2/j5+kKak7REgqtSKD02WTkiO/KWBeXRXO38a9n0NAfsB9259VfhoBhf+GHEwZ1YhkSv8AHwj4oQh6hpHzKQfzOwK+o4CvRNBXFPAUTdGJvAQMkadWFLt7KoJ+IGCrGsGvKOALAT8UQQ9lq75rAedeNkj/kgjqb/j03RTiQxH0hYDvWsCXIugLAd+JoL8rgl5k72QXh2vEjONNx/FJM+EvUcBXIug7ChgdrfazNfxLDuZ01eJfCJjw6vEvreHfiaBvRdD90n7XAs6Hd0TStyLoEwHfiaCvKOBLDmbeFIhwd2EwsQ/3JuJM5YIINzrfp++mEKavcdVbDmY7vGyJMU2G8sTVZ4Z9vtKImxnjAz+JiD/5CwK+FEHN1DuV/0gE/Nca+u8i4EDghT+jL+CAG3yzab0zYQhAsxXHhNPbFduBd2Nz4q+VPVD/zG0hOEpT5ouWg+4n+mDgOA9ErPkQjSq5n9CdnO8tEjQ5uouPGJHFuQ104lsD/H4hroewuRMo/PVuB3SAYIW2jD9yrFt3Ih2rZAcMNhbzreSRU+9mnJ5JabOCkRPzaGYvEBkXdsIF4rOuZ6/wDnjVbsECwu4iHRyUEDbDZEa8eqipdL4je0haNmPsNprIT4XQIzh+vCReV91NmpxPPXBiziiCaYjf7xXrFkJhueR8aY1IFFykBmxuvmDecnBX6bAfeeA03uwp6XnPaRtKO3CPzRIRMHRNetwWR2Bjhkh4WzNKM0M4QjAW8PNbuEdUvzdTCIRohgg32aE7GhcncIeaVbCH7UQUxmsRwDfRfb5M0V3mzuERYsmYM2bq6I5KG2qCOxAtzoMMr5fT7Q1ix10Qj21Vk/JOUQA7bvSCCWSCCMgJZwgflxkLpptHSu+K0Af/6kERHCf7isoO10LKr+ec30bOzyEgEiD3H6OA/xAEFL4ZAefihELUSjlhohZGNFboDdbCLGL+qPZlmi2aLYS4V3IBnQxyOgY4QHJlUcFO+bGjha3uIFoHOQnuQ9OjepreIZWGiGjp/GjSqQo98EmLxHgJDyWt250OiSH0WZDpg4pOLzm+g6TYIsKMQ5VeGazBSfmQBaEQejTlZFzzx+RcIMcJEV0v78/Ie7YpPMUNeGrOeQvStFgXrM4PHh2mfASZcMI1aLdHkZplGYKjuFnhzyKvoaeeT8Ht4pAxxcLxC0NzgO9cvWX+espHtOipLaxVfPW9s0pNqqW7BbhGFTFWtj6lpgQBxPp2y5gVTCO6GJa4ZudGVHhNcfJoLEdrSKabkGP6gHp0tYt1iKopHq+HOH/as7YQ186WBMFqwFM+OVuADFwwNu+HPD1Z1RXS/jIjnv0weDpRZ8/GM27K+UvrgEh4tIZgL/obwhabgUWjXfnANbX0GaOqXtFYQGT052nCWOYFHR2s7ypEgrlngeKEJd2sujHukcmOsMP+ZP3gmhK+rY31T0cBv1tl99RoApjXrsfs/qyraD3dOpBOqgFxL7NeRWISjEEZP5WbL+oGiCLPJdAkquIa4hX8vHQRwLLmhAvUBPc9Oxy2YFYTrfD9VKF03NVL2Cw2U86fTGygIXkWPGQLfCcP1dai12twB3WzIcSbVbZM60uQ4feXiJz9mY125KQkuGabOfGEGigd7O0NuM1cI75bbkua5lcLzPqiFux+XT9rD/dHWPSXGgmWyo7STamlYGa8wgX+JWuIvbtZ4O/348KetjgexmkiItqiX7jx+FqSflUb4HkXqXD9zRKI7QoUQpw38eG0bIg6chEJx0ThPHZeeoSD6xqm10GfOWArDb1Hjwxmp0QijnfA88mImcDCBx6PjA0lAZ/cYCYUE+b1R1cg550UQJCtKGHcFu2o555m4PVUfJ7ZVG1ofysl4KvmmHO3kVLS+3BtQirHExIYd3xekZr0wRDpiIO9sLSIvF8ouEcdkXEnsxVPgofWB7Oo8HlN9oB7mHHC8QSayQJ+2f3gmhrK//nPKv8QBBR/oinE7wj4kQj6t1HADzmYD0XQFwK+FEE/EJC18sg+VaFeWE2HCPmKAt5eiaAvBHwpgv4eBfxAQEFQ28++gB9RwK/W8FVyYL8Q8Pe+gMuuOXy2hueaNP0VBXwlgr4Q8BUFfCPgqxbwjYAvOZjfawG9s3m3d7ND8G8UQd8ImLvb4h0FfCWC/h9yMO9E0Gi4/Ysi6LsW8K0Iqo79f9Ma/oWAryjgBwL+Xgv4loP5agrxigL+cxFQ+N8g4HDE8X8GAvL028W2d/kWIvHpnm7TErd22UB3Ux46zHOXnklXzoIDzz8iEj2CvUy14CmIvs4QIVYbQum1EBAp9uhted36aFG/9hiAKhjMN0Suo5vd0xur0zULRFXrqNnlBSQHqSvYRt+je6pwY0hrNEJsid4ePW8KGVxLsImvBIOSqjsmQ6jEJRfM5j66w2XZh2yvuvj5PpfSh8IQma5TQOQcoTdol8UQ/FNpF6wZIEJuB5wEmWn4JKh5LaKRze8h9XUL3ecBwfE9zCUSmBkWLIoQsRKp1MBP+y7zu3YiUuV01sDLkhXx1glH6WRCHhCpfkC8PUV3lEYVheTGLYkvnQdAK7fuQ8R2NudvZq5KH4OyhmjerjjPt1hFsznjIeUejLFE0GR0DWAPEN9THP8Bvx+0jQJeYUDBVqEu080AboigdkCCfLjnqSaJU4izIyKjuVERgYNShdB1ZsRfjkhKp6dnWfZuapMAn35JLzMLcUKJUubtrrShcQno2jyFDthtWUQ/ZlqHI378hzSFEIffbFoXC+cM/uxaFcF5cE5pVbQrcGtuVwQaF6G759x1cONgz3mGFDa0Vy7nwHxpx7FzIYq0le9TsGu3Il4Vr03aHXseuNJsWwSJYVKqVucY/HHTsuByEETqTvQjbCYTgwu10/N6x4MF9io6cUFBRJ7aVqaCtwtzxpbyLKLnKkMolHiBBY066mi8miuw7i5H4o0Cs6EjIbrAJhHLwps7Rkfz40RFSjUKzpN7YkebbSVBmMwOhXeZCSZNT84JNvo5J7gnRDwtJ5MYXEGsWHAQhhV1ggPAJuz2HHLpkNLHXMc95eEiMgmbU07T2BMhyFengslLsaRDz1nBpgp3BbukcUr160ADdyfg86OACK002RHWPZJzjF8YMr1ItA/pQjii++9VKu03yyE4VtUWwdy5AF2e7gxSc3Io/NVlbNFgcX+A41cHRGCuMqnpOT4wu4fzCWdCTq1e+6yfDTLOPx3QbR2QAY7fNArCLL7q6OJxyCG5H5sikIyZSOfzM7q/k8G58Lb+7MeaQuCaGgp/SFMI5bv/VNkDLgPPKHTOC1zWUf5s4G9e9PqcczJtnjZCkUI8WK44Jl3ylA6nNtq1cDrjguj08Oj8amfgF3ebsUbTIzqPmQvs0Vvi5xOHUj5Hu5EOKe7Le/1e0TtXtABVcGaexE9SqnBFDB4ZrbjA9tySxpqhg++aGtoZcFPqD2EJQbuLmCc3uK9vI9kBWIkLztvM0FIk7RWRaqzNOTSMfSDb0LYhbesl844Cn9K6Z0wguE9nJEiWuUm50WIAGVdT4i+KCY5nW2/Aa3ijwHHvVGoE7A4xe2a/8OTWUeuxriBrBKMIXFVFuz20dcjixsQ9ZoHn5QubQrIRDeJr7gNord2m4MU7yvmzs5LTpSldYd1e8H6rdR7RMVIluNcrIu14mZeUXKsZJKJrc6xa04oGhzWOb5YDondHnjXw6RwCHREx6DIX6DwVbhDxB5xvUOLz4E+3EuwuIszTZ3ZDi5O9B7eqTc5vDxOVOlKdQZqfLbRrDVouA8gdvOssYN7yWan4Y2tKHH/bn1V+GgG/O7n6SxF01o2fSPdba/gXAn70Bfy9NTw75cFnFPCFgFdNiooPBNxHmf6rFnBtbSc2bztp8a4FPKvR6i8IeGGbHfehCPpCwHcU8NUa/lMR9Ks1/L9XBP2IAqZ6dP5sCvFCwHN/Fv6KAl7mh9E7EdQIsmM66fqW/EbAmSIe5XcU8LAvcDyvWkDHs9bvRNCP1vBvORhYC+k7EfQTAZ9RwFdfwL8kgo4XSG1kmuL1eWv9Kwo4BFP+jAJ+JYJ+RAE/EkFfCLhdheGvWsBXFPAqrYNffQGbfVS+awH/uQgo/m8QUBhL0neV2f9pUcB+41iQ6DN0RztTUGmwbvC40zLmNduQ0tZtPLC3d1Z4dnxI6egoriG8bFwuGIs6T/maWuDI7oYLRFvMqVCfCWzc4YIx/jgFmnHe+KmgWXIs1QcmDYLYgizRx4V3OjORrs7VDmx3vmXBcROgaZipOwD9FhWs3xNk6u6bCBworoxFvZNI1Wa5gSTlM+If8iO6w08EWkvHNWHDXLAoWaYRhM4hfrbF1ku6WaQZhGcR3d+WpznlAt2ClG+9wg93Q3Tn+oiUHnAIse0aEaux0z14gp9xbC6xlJ64yRGyUAvQlJsHdK/nIoBHxR0ipBx6dBfCAJ9H7bNgeBB4NL38ESIiJcyDFbNoE/suONNLRIKJdEwpv1WXkNrHDQviwK9oZS+XsCmTA/NiE93t7To9QWitExw/qYCez6337Av4dIdXPtBJLTfgH0hK2HnwlMJo0wbYSEdk3l8Dj5phekb3tMHnJ9qnlE6GA/x9/ODwrB000JXZVTw4+QCRvBsf1R8zrYLECX9KFHD0zWuK17Qc3afpoPD1dVPRo7LDZ064mvlVM27otZ6dwdlNWsK05GLRsTJ6QKrSmvOTey1Te3tuIGQdzwJkKpnepesE3af1MyoeJzn1rKsOME4kLthW85SSaP/sndlzWESzC6WdjQi0uSV8weqxVFLZ7+3xHZLPJDgkaUUvXSZBUNxIEW1XmUmrjStDdFbuhZ+06xzXQIbuX3zsSHC8Jx6ugUEBni1cOcZ0vN6B9lLYNPqdsettBLSXX9D9Pi8qjk27NY/u68OEzeYwYOy2QWQ0JuchuLdVy3y7wnfakPYtZIv2UrBCi2U6aJcxLiqeZ/5+WZd0UOhjdM93Fy5wvLShRNydcM2Mai4wlsYzcj9fI5ORM+ftlKSixXiZwIbDTcrjVmNcU9NhB5FqyszfDLKGLuOHAvZpdMc9Ypnh54ebCzgduSMCHhOeDpaIwMmq3xWM0nNH4TY2wL+PD5x3HibontujMQQW3zIvv9ToTvcfALZdScQLhJ5Jx/7KhDVXDUlQhs2PNYXANTXgv0u98KcRUPrmNTWYUgDfWDucf96fKtoO9QnEwXzKeWyxj+jK4xnYobwtgvvzT2FcViHWJ7sI31l/ivsg1/kQd/y28G67qqLSKVchZY8t80RGI9qTyyE42XjHBYWLiOi2/AHsi8oVQSHplE4LcwnZPd3iO51OcQ0chRqesrGMyfnQo70W91m/mpb4Tm4NSlO2tCDUw3URVNQX6S5YBMAmqwTfsR7k1HCkPoSD3QaR7FFZdOZxB3xnnRDt5lOSqdfPOXBFzub8Y+Ajkm3RSq2d3Cc+OoIlvYiAiJVtHBaMg0dOrxcP7aLU+oXfTAuV7tvTBYKYhIQNIkTgq769w+aR+sTLuaFJH5vbFXDTcbigsh2ZNrfmAptgAYiAN3x+94OEdjtJI86vOq6iLDtMwc0vW86vH5FFt30YgifG+VMTQChp5kxMyMShXXirFO1Qw5tXsIdizPmnAdrlYpduIFZStFN8heOpyjIBYHFYsEnmAR3FnQ3xdrrmfEfC6xmGfAU/m5foBwThz0UBhfFI+FMQcPRjTSFmi77evWsBX4mgvyPguy9gO829z0TQZhHNP+VgXoqg7yjgV1/Ak1xNf7WGfyHg7Tc5mK2Y+Zyx3ZzkybbXcJ9RwN8VQV9RwDq8PBUwnwjot2Zutw4N/9Ia3izGgfUXRdBXLeBbDuZVC/hCwHdfwC9F0CtfpX9JBP29FvAdBeRcdfurFtBLT9FHa/h3FDBYtBOc3yQlJlFw/Htydt59AT8Q8CUH8/eJoB9yMC9F0Fci6O+t4V99AT+igB8I+FUL+NEU4h9eCzj63yCgKI/FP6MWcMB9d43FMtE7iA/bhjHFN0V6TEQeonV15LxFEVv0MutNwCfVlvh6FKn0mI0MCNvBpvCZ+3TnTqYE/iA4FkwboHtbHPUT+MXaZSzfmild8bsEss66Er9chx3tCfeneyZMWKyMEMH2ASLoelWciF+rUUfbLZpSzzb3XMCfL0Bz1VHBm/Mi8YbN3KT9a6Aj8giINOcu8ugsojWEqlcyNuzinI6ygQ42Kwri3YOQp91yOUPTP0P3dBgKQAMN778+tmj6I/MZcdn0thCvbw3x1XCgUrdZqgC725H5ZncQaRIPHQjFcPfsq4emrxz2FAgE8cL8hXtuaF8drGGzHSBirgcJpTBt0VU5spIE4xKRl2TOCNaX7Z55jxXOz0U3BELDOaI3PUHTPzHuLUSVc+X87WLUUWXgryBJHgVj3GRcUmlwH4E9Ki5FMFBxPnY1wOvbWsn5dIOmU5J1dH1GOSKfr0QNPV17AOGyeyJtMKuovNl16AqMb/j7reOICodliKa/wvFNltHPRSxEWeb/lFrA706wmRwEB45GoXEJnG+8rnH7CqAIcR9XaR/d0+s+A3+2HRcBG/Uaesu0M4RBPGKeOdimellrOwiG40kRssXO0uMVUWC33z8QMcyNSTn1NoF6tJuS+BqsVLqkxhLyep+Q8Oj2UporwxsipjXhwuVqC7pWBz4k2XVImMAroq6TYwfh9W6RiLt2pq6uwj3sp2cVHcaJbemXYzuCrO0pJN4dNyrlFxcfPC3rERYMt1QX4pUFm1xWSbKeyRFNdcGGs8IGJNgPt5GujjgC24RoRTLv1iWdHbQM3AkiK1vl4yfS3hKo1VAkgRP2Imo9NBOCM4fj1W3F01k6HsBmtROZf71vZV06aSmkGqK6PxYQmUXnBnDhdwLzt88G2cU6mEJ4PCtcuE9XHtXHtwjycW9ahDMHUv0xD0bgDm8Ki8S8y/UtF0ZQJ4FKYs1epTTdDEfA7KVShK1odXQcsQm06eGO47uuTHrIVzzEMyIVXrhQIn1/Ck2oK1svotWqo7r4TKE/pZWGP3Fol/pPrakRx0nfla3y0wgofLOd8qdnE9xYz5nXGojl8+X9CuHzL4OBZExxTdgHRIjN6cKCrR4iMjV3POaUI2G0OQM9RLgvJhZcGDsc1yk9KTsV8Oe9cJ7oiiq1F/oBgk5vWLAXzIoe7FEEcSH3cN+dRSWVo/MMWHm/ME/mZim1tt4JNq2VEe8YjCw6VWd4g1l4ZUGcjSp6HS4FRL7xqWDjSaxSMSrNpyrvkQuEluR0Hp5V8DePMwlWpwVQJ6EpRLaL+/pNRWSipr6DpCtywkYeImsvRbu4Hg3RLpod7ttK00YQlnbOeV44rOh21LoQ9OKC89UuVGnL0QMkoYZ2Mc/x+dRxVEN81vD8wx9R6oYlIl/Z7oinwYCnpL9cA5y7/KmkLXjUjkBGQ7I5ot3eCzmlE/8Krt1diLeZSZT2xHsJG31V4/WUxKPDx4QHRzhvmb+kMVDNm+Xg71bHwofe889Szp3BpvER0ddZYFK3nLmwUW4HEsycE0+nyn0GwfZ8LDyzHltU7e024LiTrmCSPfox5Wq0UyL/p/QF/O4o4FCLo3ci6BsBF9KM/WoK8UoEjS6l/5dawGYwdH8h4CsKeGyN9a+mEL8rgr6jgM11+qsvILttp59yMK8o4AsB/5II+ltTiHcU8CMRdCcP+Y++gB8IWASjNXsngpKCDv5ja/h3U4hXa/jfE0FfUcCXHMw7CvhCwFct4Ici6F8SQZ+1gL9HAX81hXhGAT8Q8Ks1/N8rgn7UAr7kYL4Q8B0FLJ0l+YwCktKfvVvDv2sB3wj4TAR91wIGl7R71wL+cxHwX3D130XAMT8afle/pT8NAdtm6IN/Ww+5oFDXKl0EZwa+zu7EvxVSQy92L4ek5hFZztM50MWsrcA9zo/Ek9O5Rzt7tgb3LN6QQNxMpY48BljPJmvGHv1xR8+jQx+cohQK37+fOyr6bgQbIugkjtqqoSsHnbi1tbpxQS1cZHoeI6J5pF8Xga9bIs26ewLebKVwkWBbOe1qDU3/fX7lWN4fp3Qh4HjtNZrVwJpaFj2MZwfIBuua+M5q1lBV8W+wGQ4fLEhjNH17ZRNBcOgfCpbfa0qXyhyR0h09/4LvnXLqLA9LsKHtiNfPTUoXx0KBwq3PBdsfkhxN5WQLgb/nCSvnskddmqiQluzEMc5PKyoIkwFk1RXHs3WMksaNewB7ktXE8w/S86+vAx99kehGmGnPI0TkYAlxLxcL37wsOnqHwQ3YWK6ZN+/weerOYw/BEfjCuyVxR+1ghvMZ3/H6EZxUSkczHvyFt2dB4dU44F3MARgH/D5sUkpXbJ6Aaz7w+iNu4dHkrCOS7tOaY9p+/nMJNuOXfNmfgYDjb0bAS6EMoG2IxeJl4iIiuDWD64TiOz9luaxbwnYF9d2hXGzGiCTdow6gPsiUxdlp1+hRjgiZ182ci24JS/WRYZdw8QOFxTzfdbryuB3h1LvaJBnweakbTsHBeYvucXhVwdNDnsVwov6cQxPvlPpaWVtwpCeNi1eJ6+krnwVwNc4eiZT8Eelxa84gz5NZEfL5LtWP1hCRRy8MLlF9tdGdwXYO7RIHn/SeSCqu6ykc+9cZidOBnevCqeZhGxUqIuftXumxeTvBzqIWSXxDMXUyCRWoDvWURK3dj2id5hMovYZwoX9XPd2/FBpsD7sFieere6Nf+osUjgefcFGsaZG+CbaImKMD5SLn0SvpNjIEqFyVsPjAd7we4q8IO3Uwe3Zvy3k95tgImpsPDFnuUeq+I2xgv9iZJLmu96Ley7Z9uLLtjERanXf60TAyyAPPZJEe2J1+X28L2N+2iIS7GHj9uuHWUNnFlCRiMKl0ZXlq4XAPViwajzWqPxL7AHlvuiiiob2rfgwBx7z8xzSF+G6VXWflNOBl43PhbYRlROcU98W1x3bMG65FkcaXgQS+VQ0Zno9F2st9CbyU3gvWdA2lxvIgg60A7vP7so+IUh6OEOx2ImHoU/J0K41D8Fp9iEjlrRHRti6B6J5qRXKeSTmVTwMOPEMePiWE0pKSexZDNlROnL/vWyoNtdUN1vZDIP6QTz264+YlsG7JFczZ1yJNI2cKUe09SKCNDZOy8+QCcefzHLu215xa9cjFNUfRDt6niDzmWrMgW07OiHy5hHa23g0AvGnDeeV9DfRqxENw9X1Ngr448hARnTHaGe/GvDCNSzrd+oiIj8O18LxJJNIFP4khaLQbC27SgqdXEe2qOxFrxq7qzKRgDRFRj+GlCBZ0JNJbN7hAYI7vnM+LY0RsQfNhvbzznHcNM5EqieZAqp5E4utkadFZsCogDZYVC4yJZdJxf7yCwG4ejKVlC/RYZxJAtEKEtpeVTAOt14d05XSMjXroV3jRuYPwEnb4/IJUpAMcB2TSscd8tfrByPqYH8p/ShRQ+mY71U4GyTsKOPeEI0zWi9j57Av4QsBXFPDdF/CVCPqKAhrJdFh+IOC88Ke/+gK+FEFnvTBUfymC9hSDvWsBXwj4loP5SgR9IeBbDmbZz29vBJwt54hUX4mg7yjgKxG0NM9Z8dEa/m+jgHNj/ESiJwL+H4qgOxHv187c+FcU8JUI+ooC/n0i6KsW8AMBX1HAlxzMZyLoqxbwhYCvWsBXFPAtB/MVBTSHc7z/VxTwjYB57B3eCPhWBP1KBH1HAV+JoC85mPnF58S/l4N5RQHNRB6Un3Iwg2AgTjKha95RwNkwQ+T+JyKg9L9BQGkocv+xNfw/JAr43YmgY7MvwGYQKVw4tzNKN8/+S/GulDgv1FdAaTBWIJscrsS/N2lOy/14Ad6YXUmwviMCLYsYTS/aEsI2o62q63Q1hmBi7dFUbXtAH9G0RCQ7KUV8B0mk0umCSHjiTBLx20tDR94R0HQ9hCK4yJlHr944AqDTAQmIu7X06dkZwrq1CIvuo1VF1x66o7tBgaZHbRC5WqkVIEmqQeFLep+nMdNMSG8pV3h5f1HSa+8SgaOnMvG4EyKpEE/R9DgHNJ2zS2ZS4R6cIdAihUWP/gyoimiKpucy4vxzNeKpNgs9qMv4Ufj3kSVTWZ9TCGSxx9g96YtUjTclBJcFmt54dFN1dTDPwHtIQ8Jy4ZxS7kEMuJ5fyJi0JZUfdwFcZ4hILF3RldDc4xnHd1JZ6AKev7ENgHPvcczrmGLphR5SONX9PvEjAxEx0vtP16AZIPBJZonIO/UgzoULYZrWq6ioaQEkj4Znfv+0SvHXICpUua+SqN/h73u8TVNwLhKPrky4+LEeZrimRuM/BQG/uy/gamgGiAxrv4hOegl6qCg8XJxkxRI+4EBXhuwGVyovSaLoWqMfHosRnKeNxUUwJog0yZaDeqqyIt4j2Om6HiGiWcqUSyqRM/XFMV9Au1JDFno7/H4W0BAuhliwcMzcXG97ggTltHW5GM2vrA+eqrRVky+KWIi8Sk8vBg97Tk+K2NfKXO89yivUeg8/3+Sk0YlAMrhGIhTRbf8Q9dNVqWF73a+K5CQRS3+MWA3lsXZJeJjcPZ3aTQQ7jU25SE2LTm/X5RzOxsInyfB0N/WDwi3hKt9tEg37XaqXh+oIl/ZgFfGhdUtdkYoDVIHBuFC1SqpP3UiBcmlZJDrWPD4fk3Gw7d2XLG51NdI7Jd/AcUTwvJgQqt9jqYS8mjhcLGn4fHaKF8B+z2ISLTM+0lW/UaB5PLvBtWRg6pVCSzgseYdFPd1FZLTWMlQ92yHx7oAILquVDkc+RmTM+8zUDYUqUI+XiNxTjuP1meDhWoV7wBI5KkR93HgmtFXpIQJGRfpjCCgNpeF/rAX8hyDgdydXO90eIOk6jjBV21b6ZcNm0GZTRJZdJKXUkzZniNUQ99GpIadUmT1OAELUI75w6Xf0sOpfgDV7lST/j7x36VpUada1f5ANQUWlKQqhqCihiUIPRDkkRwFFf/0Otb5VjprvXnM3qtaac3ytGpSPkCRk3nEZJ1c2JZhNZiZ6o+lMdTvzRtLaHtPwGvOJ4DnrLunQ3mvQU3DO7Ud7CbVmkl3wclQnghsOTYQkub5KIB1JF5zyImp7w9xglV66tAitm6xxNlggf7gT1VnFt1YbXYZ3PKhRR7VmTxe1eJgdcbcYTrizTEOEdnEgRD1JY9VSqtrQrosRIV81FtSjdCLkuta3Mx4z6HOmy11HGy72RIRTocdZIxNiJso+Jt24jwRrWsqGVrYzFQ/+QBKOixkhZOE8uujG+xG3htU20Q72U0V/tiLdxLVMOu90e3jsn3rs2D8bvrZi3RPuZybN34z5oqZqRwkvepfuR7rcCyiyWxcdH6bMsweBA3VO95uJISFjVZIOD3KyA8z7jYRs2NDzuhtZjLY5IoTuP+h5udHzitbjRLrsaLWoHY2tg5fxfshY+vrZiOysPmI/11Q36dL8/7k11fvXNIUY/uaKoD+9gJ9yMG8E/JSD+YmASdvbfXsB300hPl7Ad1OIIOn5wkpy+soHAbN44PIPAop5OjObRlvw7Wya+FOcTvQfXkDvYNVfuYCfQND/JwT8BIJ+vID/lQv4jYBZSwj3syLoJxC0u+4ZHy/gr63h37mAq3H5Cpx8eQGDw9L94QV8B4JeU8v/URH0pxfwUxH0ZyDo0j4uio8X8BMI+kbAy2mofhBw2aXl/Z8RsLCDSPiUg/mJgF+BoLep7P5AwHc5mK9AUGuWTj8IuMqKXJv22Hn9qQj6FQj6bg3/VQ7mH14R9L+WyP8sAspS/++bQvxDvIDCb5bWUiQpDWRdY96ObWVtbD3X6Pb9meroW7OF9HE8oS07PcGaN91E23SyKyLee/w4vW81TfY8Fw+0ZrjdtScyHGifx+tSK9Wj1ZsgBKP7DK8pe/VQgI2ojadjE+OpsCLz6UT2Hm4vN0KiR5cQpiJpLXAvo9vlHX58/SwJRRTv0e/P5iTV5b0Fc2KeMPNPJMXi5ZJoAR7P6JuDjnDIwlaBBR4L9KzOWD2+yrZry2ys4FWdTgVXHhm69jQHJtaBS8hWVIRwNQYaJv29yj2mvrxodwjQ200UMsfXazIlJkGGvH7l/cy7Ew3s67PA3dCeqXb/Qde7uPcplpdpXz3qqaKDYtwVvB2qLjtcbuNQC0rTxSxVZWb5y7sDPF05uL/uyVRYrkiKvcVggkWx05gzn04UOBn9O1r3w4gf7DsaYOSTA4Z1b8bc62wTal3Sb7SEoSwwLqwM7SI/W0T18GSWWU18GMCxj7436TArvdLzY8Vkj3W8pPvb3behZh5nY/S3V0L87fz858rByJI0+Lcg4PA3/7oq9YsnBsH8onoRywwoZiLDajWwVWe+Sh2wBsoG+a1nCfZRICSLTNnDTB8dVPca9VrYmsoBS688cbt5DHSQN1pFCDLYqu6gQ99nI6fBODpeuNu7iAW0e3GAZX1LBWfmJAmEHeOEzUs6HDD6OrBaIWTxQ0Ks1Dm2cKBXGIPoHDB3dcssGFfRHK/r8YmQ1UxbWHrJDHlfdbi3LjUJmCOtMaULMqc7O+gwJ+sXa3fjMa87mYkwUosBHYOh2nPvkMCdi1cM9eKsunqoEkKJpoO3R99mrtvuNRgf0xmtuYElePJca2Hg+DqW/ceJu/74qMPVJsQrbkvGHH05FyFrwyPWfZmQctgS4iqHwwSvfZUJ3rgHOsShscB6U7nMfeSpBitJvGHq1YHgdpepDGtUAmxKsMmcL20FHN7MMA9TR3Ah1MicXUo2ppe7I9izVCX8c+oYc22HtMd0DhY8t8kF+exsC/ZJBQkwDEUskvzM7GVycADCsMBan5xV+xGB8scQUJZGf9+/9p+BgPLvLls2eHoteo0zFo7VWSHs9vIQc3QFwbpcOpImJvYSs0EE3FW0ba1JtUDvhLpSmb0lgoBbKKywuV9BdS1xqsDDn4l4HN511b3gXQQvzz3MLZX2YWtHiKiYpIvZqLMU3E0fNbAmpGNFUWncXneUAlb+vMFDMpD5UXNDAw7KOsTbfUy6cIgVDebWyaN3CjRmV4pC+7iwOqEzO88Ee5yvLe0eChNMNUfjDkynBfQn+wwPSkZIen4Q4q3TtYHFQRyrB6FvhuBHJ9KZXTFhXj9sdeiMrjlaY2dCyNvvaloxt2fYXFy6vldfaq3UuzWydahwh/lNoY0f8wit+jIVHP2JCuzOMSFxsiGk62qmAcv5eotRItEx4zdRi/oq6WKVqKqnyqYGvcd9jVnzULl9HGABwIlBaybMmccmbQK7NTth4N5GjDWdVoNnJzDx5gWk+7cOzfdQmND4SpMQfFrQ87qxMa1560bzsTNIV1cwJ0SdN4rqZiXN93XJNlhI1yV3+Sj4c551WRL/vinEPyQQ9I8g4K+5gL96Aa/t3PyBgO+KoG8v4FdfwC8v4CNX2h+BoO++gO1go3x7Ad8I+NUUYtR99fV7IaBu+Y72aQ3/Lgejw3rhfBCwmnvuj76A76YQHwT89AV8eQHfCKjzM31Oxl/+qQj68QJ+NYV4I2A0th7fCPizKcSXF/AdCPrxAv5EwK9yMF9ewK+KoO9cwE9fwHc5mJ4/MD5ewK++gO9A0Hdr+K9cwA8CvnMB3+VgfvUCfvUF/ASC/iwH8w4E/fICvgNB317Ar6YQ73Iwn0DQf4EX8GeQy/8oAkrCqPevaQrxuwNBk8Hdwmyx1FV7dggIsYSYo1ukc2YrhlLDvb96ov2UZM4mnXtBG/V6hnVSENLIYoAwNLs9tIx0Jjjlkf6+Nu5kvvXXd5V1H4gQ7oQdlqfBnNvj5G6Aaa995JvYUN2jsDW0p3rXMO24U9V7zBQE/bDekDQcSQrt7Q7hVHUrdFVRZ076kppJWZVkjvZU5uJtkoAnBBOs4TEVbDZvZei0JJVXYatweyfeZG11JKmqQrKbvc2qQY2LkzPmTCJkSjKzgEy3d8hDWDBbVHxRe3SaBHF2I2nejPxWEyQmYuKaJKXCOtRhfBc05DuBzkf2qARbY7zFWDmPuSX2d4Sgz8mO/p5MAReWG/9VbLzA23g9Vd2V3VpgFjcyPebFlMzRgsb/rBY68spfCPbTMhN4jHIN464zIVPGnGpwfgQJ8tERSOrnpgLB5PrK0yJEdXfmWNSC80nFPAlG6rGxQh/01tTxOn8hKpvR81g9FxGWB23OnTObWBDw0wqjzogQN7jf/lgba1pTg39NU4jfHQi6c5b0DIdqrHpOJ3dAC/QbVufDRbB7ta1B4yYZhtrGV+0k7lswvesDDOSOz7xDkBvQ89sH3sJjKLjWJieEuZf0zlW3g2q764EBwXqqYVW8ft8MX9/vH10d0+MtF7yFenSgr1oDTE8iId75MgghCaQHxtrYE1ydD1roK1qBoaRG3BOdgQ/peWhhvZPoetJ0gTCOkhQbraTvB2aWgDX0M8zrnJDuzLIWyvf5sm2ouv2hpYC4T3UMyYRmbm9HiNUXzjOsqm3E7dCzZAiqe4TFNSFk3R+4D/54SuZhcfZVL1scC9BOTo4BqTO3J1caz2htSRguRZd5kWi3oI4tEauanchcjMQQ9oPhBsP5zGN2bz6XITRbGm+b0Xjb1VGE9TlVMC4XnDmDHc33XZFHWPrCWbCj80KE7XyKmA6HF8HZyITI99S4YdEVA9Vue4TY10sxxqLquKq93ix0QlT6fjw80PkfLc3P1e0QXhTjSLU3Zr+AdetOsdp2Iu5E3SP+KXOV1pT09571f0hF0N/tBSxSE7CZLabMM4SHDMdMEDF/oMzogQcJ3LL7id4Re6V6BFcttI3tYd1LaV/dlJEO+TLwsYweS+Ydh08FapWvMZ/tNsy22U6Dy5k3WF4Z6WA8VmQodNPFuoINc8vRlNZEfmcYBbouePE8kuD4qJaYCqsZ6aQ/tQDH/IZlr9YEezZ6aLA8qRXt+9ul6jqzhwVGnk/xJqUL5pzNDWr7PelEVd2XqicN4xbS0iYDsvHm3LsszBpGmXDCuB/RPh9c0Ydjqe6wVhqVu8X44QCsV2M075Uq2EFp+uBK4z1GsjwX7BxaBc7biY756UQ6ppqmA6v8PsFin7yCmQ9T0jF5MMdwf1FVNz9hAtntHmBAssEcXBAi+jRQTLwd/ZMZrQHHy8nBanxdCG7eTEOoZZtjDMMV98z5I4G4nDSY6QOFu0Kfzm/ZPMRmHRBid4czAzbBZE8I7ZNurgeTEPSG5ve6rBfcfd5fyCe/kBG3quBY95Ceb7u40PNabWm+pu0f86y/wr9+W6/Nf1su4DsQNPGagH0qgr5zAd/lYD4IuC3b3QcBV85Bk7/LwTRuJk7DvuF9ewHfCPj2An61huc71NWPF9DYByuzr5hn/qsX8JML+BMBF/4qV768gJ+mEF9ewDcCvptCpNeN9aMi6BsBr/e9wxeTUVp/ysG8m0J8cgHfFUF/RcAvL+BPBPy1HMx/RsCDKXGzbLj3IxC03fm3v5SD+ULAn17ARf9C9/9GwHcu4AcBf/UCfrWG/48VQRdba/ApB/NrRdD/jIDvXMB/OAL+12f/swgoyuK/pCnE70dAbWSfMWyKtepNT60DZJZJ6Mv1knuIOx9ab00LadElRMtfn8v70xbz4YQQS9/fJZg8K8Db5gTcPl92Foy8dfUyR0V+9LyHTubZ+oxZ5S9Ve36ivxeyQY7N1d0wrzuYIFiTysS4x0mKbkqkgdOZuBguRqB6grBXYGRzBevLaSk4fh4ZML6depgNX4habwgx+X69xTAEkl6fTQs4TEwDgw5TmS0HhKwLTY0w6Ya66tx2W0U7zO2CpDERmVVeSNpMa+xjYg9XjMztLWo19ko0lwVJ3WB0FjXuvoLAmlTltnsh04C+scMiPeqqtxzuEhDzu4tZbzJhtqbvRLiXhMBJf6UJ7jmdKNBJFyJep2uVe1uRTA2rUAFDf6CpDnEcQuYvSPoSj6R0qZB0S7GKWC3YTHVU59HCbsRbDPloIXjs+ULE64CQLweVTKHgbGgLXm2wZhtF9QKHkFlSBwzTgwvc6bs7B84docZq3tcF97a/tyD21QPegpWmev3l3fpj0irKr4br//9EwHx/3mLR1CmZo6tCB3+3m+G1NmLVPg9tEbppMsboaoTcOYm5BXGPwCuRtVCwx7sBmZfznobJyOPcvlyKBOaHHmLSU06qtzhKZN6dH3Ts3RJm7wT6/vm6YRistiV3RLYgpPNKMu+ijJBk70sWJAdXw/r8DARvHuq0VixJxvLOOHNvfV2D/ayJMMsHieqtHELOjjwkhAqamHk8ICTjktbBaEu2tVct8gR40wDW/pCrdlqBAtHkwPD2mDPu3cpBAs/S3WDatRLmKYt5SGvYLjHrnCLBLbuEcMvj1MNbfggJCdd5AcpooyCPPE73o0kGWJ3lnNZoeGEOGxcheNVmjpnrhqqT630DvEHkYqD4hGRFNKiBvtXFqB9Ggl087ATWYWeJwUXOVGewofHam3SBaVzT+M8LOl8yGvpY7+cRs/WObcBz8lDwuqkjwZkERxncZrfAa0cIaE2qAxnMeKhjkmcxIfxKV4Afh3S/gsm5c5wtLMj52cBi108Eb9AnZPxza2ow+LfkAv72Krv3+x7LgIHqnLyZDM4yoXeQ+1PuHUZKCEGTk+48gq3qHpI2gYuZ11gkG4OwnsUahAFrMO3HG9U9mU8ZcDkhRIT7TnCk4VOHuT3uEhIu19y5tYR43d24wGLUourVp5lF+3AeYwEdg/Zdk64fHxf0Dl6Nueq2GX3eZYMRVuuAkKZJSbeM7WSEgbGl643LJ8Kxtmlf3gzXqv1Mt7J2bCcR5pvKEBxhwkW4isIRUyddcbtr0vj383WBgbDWuBeNHwZcDlWI/HZaqJ5XxCH4h/Ucb9P+gntiTDp2d06EXOFpJTgLKVJgk3EanygRgl2fIUK/v95gNhovBXs+pvno5+MjJpNX8HYURC14l/xOa1CZE+LGhGALTuR5bc01sw1GOq4ZgwTjcrxmznP1tOB2nwgY8eGWO4tV7ACfsw7Gxpl0TY2fGuhldSe7IlkTovoCQl4NArwCIx1/lvS8ahyXmEvrteA926kC21V1wVvRX6hu1XvUcG7XNSFltOdOM4j+mGddEsfj35aw8KcRUP5zXsCfCFgUxatvnDq3vgNBHyUv/lIR9AsB317AdzmYr0DQnwj48QK+EfATCPrOBXx7Ad+t4b8CQb+aQrxbw7+9gJ9A0LcXsB7ml+9cwHc5mC8v4FdF0LcX8FMO5p0L+A4E5QvBYV+t4d+5gF8IyOXL+dsL+Gsu4LspxELY0/jfCPj2An4Q8KQYzx8I+PYCvsvBfOUC/loO5teKoG8E/LUpxDsQ9OMFfCPgV1/AtxfwPyLgr00hvhDw3RTin4uA/6VL/7MISItL/ttcwH8IAv7uXMDGGSeYPd0Nd9iglaDDXjkR1x1JJ3ZIyl5rEYPBWRXc64m24sgd2JiSdUvm4lUh6eOEhCWwhWBrHiFQ2Ux6eNNOQ37UZ5EISTbOMOwPVoJ7YujD7GreMcPdlrkD4S6CkdP5wqolqVuLUQ3aZswxjMMFc9xDXEC0mKywPLC16k6kV6mMvqxgUe51wc7vLSGSSFJergKSxrImKZfOJwsTMwfBKxZogH461Zh6zxWzkbYYzWoXT5KqU49b50VbACMbEZNpbHCHPwID2PBco3MnKfZ83m01V3V0Mm9dENyxEBXg9Uwfq/F9xTymznQo/EGEN6lWBKct9g4cRmTuBuF4odq+MqmBb8YdvG4nwL1iTOPXb8EWg9GczofPsIZ6bh6wrrovU2BL89lfrwkpxZsqeJdLbMHgUI2x7PQIyS1P0eCxXpB5KzRkCl3trq9Vw8rCQDbpecjlQwLvzn1MyVLlnlxHMsDC7ONNWa4EbxPR93V9csGrqsy5bT/v9R+T1r4o/rYci38bAhba5oghrHPB63KnBnWSGnibJwm3HY0QxKlTwGAec+Y0w1yCafPYYbOece4JrPBhuurQO9JsCGF2pyGZp0F0wuyyICRxwqIGeNJxrJsZ97I1Idugs6FnngSV6owvhQaCdUBsxkvO3ZFTKuAbsMVb2iGkG/VKOl/qEiJ2yoS77VMq4NCkFZbNPuOOZegJiP3hBiPRJaTJHEeBhdwsaA2+WmcOakmHiJ93WI4h5c7T6YnAZmcfm0w+MnqH6frLeGNjobKczM944UAoB3cM7CghZHLAB2fw4Fh53VjwOjvdguw8XRPCDlNum03RwstpiGXbCbldqaUB5pquV0zTmDnFxCbknbscr/EL4fqLwoF429NpzwoT1R7MCgO6JiFzwJ1C8NzKlmFdRzsMNeSqG/SWCjj7XY6xuqD5KbO8hblxJgRX+onqPq+DAiRpiBj7HRqf0HMSKM6HHWaBldIep9B8pcnujLk7o/t3bzat4RIOtIdcc+5aYv7HKoLSmur3/i0I+Lt1yp+vz9gkvs7ogRAy7Ra1hdmjepVUWkY+PDSbkOuy3nFXliIDBI2NMXIvJrdBekogSi9ES1Lk3qkj1FAWVYHpZHYQ3EbhOtRHZ4NBu90K7nr/bOHUq3pYdrt7wXFcbkBTk24V5skU7GTBJTg/7gXpzon2ZdZX6Z2bJSry9QuxnMVMhNVYId3Q9nS94SsYOjQEjplpbrl7tYIWska9IZ8LSGtWT2qIlEmKUX9JCLvYRQ4sJoGA8UEng3U6JCQVdELYq9AnXVJj5kN/+KoCnN5IF33eipBbvCFdMbbM4Tnt+0PNLjDuGYRsPN3pMJUnLiFtvWGedCcEvgx4gk0+X6nuevIUQQyrLpalsRQ8q/doIbnyIaZ+vBVsOqY95vJaw9mexj8XYhmm3FDw2hN2gmdaAq35WlpjOOyQDj9HNN9y15Sx2gsmc09dTaf5MCu8DuuNYE/ihwPHMe9jM+ia3FkPyW5IYELILgQ0HshJR9daIGG2Vo7M9sa78M+tKWEk/a5GK38cAX/zmuKPnW9Wx/FZ+CDgVzkYps2Tr3IwX30B3xVBP+Vg3oGgkYOX70DQNwKu1s4CP4GgPIp0YW0PX+VkuLn+RkCj8Q9mzs6OsFx6uvFpCpGrp5h9cgHfCFhsW+8bAb9yAd9NIb4CQW+JI/wlF/AdCKpr1sGfajer98MLeBvS3889vzKzeuD96AuolFHng4ArzT8ScAcwIyRuvL8g4HKeJvWnL+DfeQF/bQrx7gv4ay7gpy/gz6YQfwkEfXsB34Gg73IwHy+gGPTALFfH4Edr+OxZbj65gEtROmrTkJ/hRzmYf40X8L/W0P8sAg5649G/pSLo75bW43BQEhI8TcFjvQfCUWBkjvFXAIZZPEOwr5MNXqezuWqvfNqKe+fqgpU7AdVuZ20NQ5gc8BoIJIVZtjdg+DS7mKh+RzjM8hkhzdlusLqKBiGYgxJU/N4nqdybqqcBWnBS+QVzbUOI9LjtESolJ3N0Ei6ZPXuoGih9k2Ew0Q3VW89jHWYTZ4k3+7ES7J6/MyAfETJW5oL+3i5pvNfO4oS5cCLpTAxCPNkf9DBdPA3mSuFW1DLHHGK8C/r8uDFCGbQTSVNc1FtuDxqzhuYa3fFc3ggJD4O7AQdD3GJ4yBfcPTZ0f15mpmSOS2sy708zul4qFJg13angzI97CdQef2I5SHVCuI5iwLSk22xuOkmj6scIxL4HLCKXEPepRjrET5LmstG33JuKYQjT2Iww3dH8OpEZt3BzWjItHie639xufdj3KkJup5gzZzgPEKS56iFPQ5o/e/v0oazzGKvyulad/mhG5vfY7JCptKT5r/XQAgXXGSbzjc7tuKP8uV9XB33h7/st/UO8gJPfjIDPNjpjUZ6vqts7EcJsFmBhlCu56kzSoQKq2dtgbo1SwTm2hDBecKB31trT8Xiiy7DHyMZyGheqbbVlAuW5w5HT2QVbH5YIPtEdNnVYMFcPJB8262mChZXXtGYMvQBb2jlYymGquvHMLeCelTY2WzFhjmIua0B5s8EK6Xp2TbIG13DZw7jWCZnQW2rAlY2D4bik8cotnV80UhOzuZsyu7nT+Rf50sN08MjpHVKOIWjrKcdYXLuEWL7uQ0foBbQmqlK1Z2xB5uhi3cPQu2Xc3mzmBkS34RVTtqXxTdd0v36yOeDNkwmhxqchwszY2VjzAyFrh5c1SJ2zh01wTJjNhIUEj7NLa/bS5ap36+sSLPUOIbQYZaq9fhQFqBtCsjxZXgW3lXSE9tnzMNcxEZx4tgxhl7gtFqmUqk7VcQzAghD5Osve8y8h7Dc9GzmuCfHW6BogNjsXr1W3IAReuLRmV70UA5jmzOsvJQ16eeeMQe9Gz3sVEJL/uTXV+/uyZf8QBPzd5upww3Osk/2aeb0ySaAx5Ahrdaoz+26Sbpy28gIrWFiCm953LbSqv8L0/CqJ1JkR8tkb+jwCkXFHDDWfEHFM7+Q5clWP7TUFqntywhSEHXe2oRDC07RmhGD9A+lSP1EgHixkDJ0LnW9dWjXE3oQQcVgbgusO6Ptz11phkS3WgkualoDoawdsdgYTHO+syiA9xk+s24wQdS7RPt47B2NsWMuY2/Vp+/Zq9sQoYDvu9aS9DlZty9i0fdrHa9iHgFfSrUiSN9xORQthU3OGvJdvmedsCakelUnIdO3R+Ae7V35ubPYwOcZbZoeLnQyn9J7irScgd5qr2sIhsR946xSG4D11Os4jfU3IbBrck8aka/qVjPh4ZexV9zjbkw7l6xHN/3InuMqG7k/naGBZ8YPqkclLQ5Qd2jNW5kp11jodrwuRdDro7QWvtRMZDh1CviuMd8xdLZ8GyCaqhKAjQuzZclZAuOXSC8kN2pOQvxIeZBWvSeNy+6w9/6BO9Yb9fwsC/m6d+jUX8I2An76AP72An1zAtxfwXQ7m3Rr+qxzMuy/gf1MRtHicdP5pDb/Q7pv/XBH0kwv4RsAmjyL21RfwjYBfTSG+cwFVaffftYb/tRzMOxC0zERb/fICfuUCXsbLwXdTiF+9gF99Ad9ewHc5mK9cwB9NIV65gG8E/JkL+KsX8IOAyiy5mE1XjvlKWNj6NBXC3o9A0PvlqE+X+hLMW3w+Cfpq2NenmZyuzEKNL3w5KQmp3xVB/xsv4M9yML8i4D+2KcRg8L+DgNLg/6Ev4D8EAX93gE1uqA2ZixFJh37dJdBeGWJSj03B5YNYhGW23mHteLrqLNRIBlG3E6xC7RUwMiOESk93D0vtuRJcIyCp2nU1DaPNQlG9ozprQfLXAkbVcsOdZLZDiG2SvjitTGZ3dEJID2yOAXPmzO61sxoi595i1LVeOQat4L9yDuj8EzAEZy0Q0phpSOPbiobqjLIHSWdyr7CWgpXgLe+ETM/pPcKrJyxfHpFWBjaYkHSDRdI56wUKNF19gnVnMmDH+2RqgG/yBzbTFapeb6LogFgKeMExSevycqf7QcVCLszofEt81tCdD2qse8aGuYFE1xvpZoP5AWfcA0dFSEU2xHy8Wqnexg1ryDhJa9EudOa5Ft2fXtpk7psLnTv7JHIg6dBxop2REHtE8yFNqhxD3BByCzLXQErJtOBtQMi5rhQy3xt6HlXdLphrPCcFaEv7QlJ7WwheZ/AU4Tke0PeD04bMZZXGt5toKqbHkI6fqIQgyKcK8+1lxdxo3/65QFBpIPd+V97Sn0ZA+TdLqzbsxJi1Va16Q/oyVPaOnvFEIMSqc9eHYcfdY+53c8Fuu1ILCY9ijLhMx9shIdCILy8Y++dS8GbiUgbvCBVez2MuuN1T2YJ7612xqkr6/ASOBHLS0DPVg4Y5nYerQYu7AIuhmDGnP1/p0GZ0viY+ZbQmplcdWEtIyu9RJjjNqgzhvFnKeMPDldtsNwxB8jYhhvKyEFy/KERIn8sjRis9V714QudvlGWMaQ4lc+9xrsCyXV4x68QnZsuW08J6dUixHpVXwRveHAf24mRESHUruPss+i34pyWtcfeece9oLX3Yb0sfOexLZme3ZQFLq3fBcsc491jl6VD0yxhL454K7kKWHBA35yc2pZLQmjOHDlzT0iEkdAkh9V6pQHfQeFhp55o7tlYkcI2jCMu1R/MxHLsiuJNGwnggZNw5d+jzUCgtbKqUvr/leg3D5eaM15Seh4NPGo9y6IWYXIdX5p3vND+h3dSYKIzmZ8QcC+q4SbA8v563vtL/XC4gidT43+IF/N0IKKyFB+beYqt60uxgARPkGxad6Vr1yowpsHZk6/XO29wT94SERtDaeFPMg2ALnubAdioxzLzNkdld96BDdVMUDNaWr9ra1BJhbSk5VoVs0TPORQOEQtlgWJ8d1bvHIq25l1+jMuXDqypv6oPUFFO89i6mYO97GuncGBELQd8Inj3TEJ6OSO+c/zgK3k1NakjOQpfOF1rMibNIh2llLGgf3hwE99D0DdhF/itXr7GYvZzNJBCaUMNU1ra0ZheqAoNSJ11d3ZG5aaenADcXLnJjvSMEXE5F8C7aDPOFawn25sTpnVW0KUZzvlPd5PEsYL1V7xgNl4zbF1cLofUJMWuH5M89N4TUBfg28oLMfee5YAi4pfmqT6MDsxcN6XD1KDS8JcziNkSWBt17bWMx0m3BVoeWAdrKTzAdqxvV8Z+aBcJcOWDY0nzZkUFn79QizbekWdzl7V6CJEu2mHjmgbtoMQteP2diURsm8yKVEHOWGAbe8ptPSFzs/6RO/T/0BfyHVASd/ZFA0MX6rP4lF/AXL+BCNZL6Ewj66Qv4zgVsROliFmF8/oGAjJjQvM3GDv8qB3NLB0vhEwiqixPj2wsIgjP/5AJ+mkK8cwF/bQ3/qQj60Kx6qk7Cvhlf69OPvoCHi+j/pRzMuy+gPhzN5a+mEJ/W8G8E/OoL+PYCvhGQTKxD8UHAXwNBvyqCvnMB317Ar6YQby/gpy/gj9bw6/DbCxgn7Pz/eQFTYB8v4Kr/SOTpPZE9s+FtxL5awzeB/PIakgp/+gJ+BYK+vYBNWfrsg4A/+wJ+vIA/K4J+mkL4zFW/A0HfFUH/4YGg0v8OAg6Hw96/BQF/d8vdiR60eJuu9oJTLSIRzueJhfECdqotiaoGmxNjmOr5knvzLUmr6uQFxtAhJJxIEZmD2uSCuXpfC7Y+J+RTq2SJiXScctetSboUZSBhOFltmV2q0xCasdolaXYJMWexIoPSHWSENbf5KxCSkKfMJyJmj9mae3TaGsItCzGOOyQt5oSk7L70D2R+thvm2edHC1G0eGDFHULCezuTYX9bJFhHgxVzTJ3Ep2XKFOvtaMscZk908AkbsZndB4IlZlMLFLUSsY7Tnep194oDyJoeerpjcsdZ3VtYPZKXR6JdCl7V4QoY6/sDb7whRJzlsQz9hfpAPhyrqpO9fj0G6d7FQOmuBCdQdzQ/R8dEnk2Wql3EZKoMjzzA1KmWzDZ9Qu6dzM/Imwld39dbCfqyWeFtPaH5WCuqA5Ihmxg+jgZzfIWQO9qfLAwVW1ft57xVoD4OIqySzZLbRqTqkMzGFUnraSt4oxnNv+nXc7xZLo134bQFLDK7JYTsrwX3GSt/LsBmOByN/y3lYH73r6vNo0MYLkwawdu0Qwk0GEYYJeWV2am7JHMTHw6mh1HJvd3c1aGXHgrM2YyO5U5JSLLpcSx7UkWLbezRmpv3HpjJPOVOpyCE27XTB6b9DSFWfBsaMPYbWsPP60115iNCzFg8JBicBjn3loNrCLvpJsGoHhPiTKSRD4vw4WIaEPI4FaPxsHSkYhRateoMN64EHaNH5rBu0XgH/lCH8+hxwupxLbizy0oHuJoWmPkJIaNdDRDSye6Ot5t3Zl6vK8nQiYYV1qt9zdy2X7TAn7Tmg2x2VV1JXehwXHR6GOW3QvWuDs3PpThz5Nr8KjhKxyXkXXc4Xn0lEbxoOwphOXwUmKR2rrrlQZfAOHckjIpJKtgsd+n8+vCCxcEpVXuyICTclnTMQ43mo30QkibnHu0xNy1nzswb6YR8vS5ejzXND1McGUb3zitvalgQEi/pfsdAiJscFoTYyK4aLJaEtLGS0v2MDzTe8rakPUB5XFWHqXoCrtcrMWhujWA7ZFX/wTUl/7agtT+NgJPfrFPF4j7CYndEwZsFPRmOqA0x54ftK3dMqKGv+yE2l8hTPdveF7AiMMfMPdGur5egwHFdn/HWfziCO2nSGsYbcY3BzH5V1U16IdwtTcB8Mj4K7rwvikAw5WChBx7zWNzzYRZr+1d5E4fb51GmQ3rQN1g35Z47NtD3V5vigHXYEsKsNFGCe+rXWC+OLrcLI3WgXzkrLLXsKDjubifC4BHuMR/cHO76bE5roJRXhKiVTe94zUij1vIaq3GP7rcHzIf0pG2xNu5MtSPWq0HoT3xsKt+iPeIR6zDfhQY2U8dm3kAh5A1cf41RemSCHUwEB7SbPcSmZxIC18OeDpeFtsBIX+1Vp78D+lx36J1/7F6NUUpBgsxSArxNNIe5oz4hXzNLCIlvE1v1Nj4h5GIshcgXgcfdzNRqwKNCiLmZkG6iSvOtTOjzyLzSfEt6hnAhOcWkCzazNyFLQO+3DoboOMxR54kCQYEm5rq+E5yNpCmQMNHCfDkJVE819n+sIiitqf7431IOZvpHvIAvBPw0hfjZGv7LC/huDf/pC/gTAb8DQeEQ/F/KwbybQpTTevmjIqh6NE1TNHf+j3IwPyuCfnIB363hueDE300hmq7m/PACfvUFfHsB3wj47gv45QV8I+CnImikFkMzyJ7nH17AdyDoOxfwCwH/Ug5GZ5fvvoBfFUHfgaDRMj1+ewHffQG/vYDvvoB/Ewj6KQfzEwE/gaDviqDvXMBPIOivreF/9gX8CgSNL2qofrWG/28CQd8VQW/sZKv/XAQc/u8g4Gg8kP8WAf8hfQF/d8vd4jp4Ip+9AlbWfCeDf2I2NvWrx9ajxxDuj+qIN+26Euxn8iSpY1WFxWi6VN3jkBCLxYsIk+PZYLb9CoSsRGuD1e424+5NUg0YHk5jzLLBlntb5VGDVYhTvC67qLpsujMAFpMS65OzYO4+ZBaY3XUfI7um85kLVYJmE6TID/MNUZ4dtzAxQheT82yremvnIcPprvaQqytCxKBPyIrJOMebvlgzl2lTBx6JomEepabqzq4TA3ZzX8fYXUucDeWdD9KWrleGxl71duM2eZXaGCCrOsi90dAk871JXORWd8Xsu8stGKxf17uFW8E5dOh6ar4Wke90lXtPn9fwSMMZXpm45o6221mw2pPpUD28peBYBc1ncTjFGIxOS8HdlrsaBlkQYLRFkj73QYg3jW3aCG/1QnUPppCQ1GqE4JZmCLY/ihTo7Ux6Hp1c5w6fIYLmjDk2w5SQs7vlJOXGpMFrEiFz/ZaQ0GuVJeaX7lawuwtsQWKBiIWpbFR7sAv/XC7gaDyU/hYB/yFewN+NgHshrfDqaXfVSc5XA+Kem2GWyhV3BxkhyEAe+hgU40r1nB0hlZUsGzK/TEIgtiMEM2BDiGVNa+YcmZfAvF0OsIzDTLDj8dUHZkKfnmlY0TtjL0PwR2kPawvvql3rrgizaFpigmXBPT0dSVD4vQLTcb8QXFZfW4iT5Rmj/qNQ7Z5PiKNcLvqrqmzD3O6Uxqte0wZzMa64fRgsHdj0ziGGYVUKtgpuDWd102DI5UqwBccOoUBXoHd6EagOrEpaY156x2pYNi9zeahBNXqt+VWneuXu5Rbs7XKI8fJSkvkajhCqy2t896JW3U6Pjp15U2CJcSo43BiJEJrRDZt5p1DdiVvS58uyg9esybg7HNP4rwtCxuyQXJlj7YcF+I9pjLFd3Jkd54UMyfqFpOuKEHZqrBzo+DMVM0ErBO8+d2m2n7szJvf8qtqXcOlDI5UZli3dvxuXIzKnMbrS+VeE9B2JELxaH/oYZ5yeX+ESYsKZ5qsoV3fmmXbx58zV0Xjc+7cgoPKbdco4JTMMnBNjdrc7D+EUbaaYXWnvtZuJ5cM5kyu8BSefe4tzLENHr2us9IcneHPrUMBa10kXXtX0PM77CLebfHhVyAwEpzgeDTDkgt6pxnZVJxLBB+FKSBRqnk86VBw1qDvOCfNV7gm2fslEOO5lB4Pu/KA63oWQkFuW90IyFFwfUx9yVeljqi981a3dTIGbZxwwbUeuajvrmJAyCH2slIjG95gskO7HOpAOZa7g1IGow8m2dlgIW8Yc4cpacFTFwauyOXB7rM1JJ0/jADnzj9y5WTMab4oWRgRkgsfHB0KqOjwQAs8I+YyYEGuzN1RMUskRPPEELeiZs8N8k1jMeSg0/iDxaQ+6DvaCPRjSfOJevGLag5PqFGlCyDlQDhg9JZd5k4FFyGpaVyxY7gveoexpcH7qQwx3vb3qjjNIwJ7Q53m0pPnuElNDPnAYhjOD7s9sLAPmeyPGqDf0uAcLqwAxUjysdc1S3UWS0Pz1rBNm+iVkznz8FP/gmupJ/5ZyML/7Z5V3RdBfcwF/DQR9l4NZ3FXR/8oF/IsXcLs7hh8E/AoEleyOZiZzdfVXBEyLRP7kAr4DQT8I+DSkwacczK99AXXlDvIHAa/WM/j2An4h4P89F/CrHMyvreHfuYDL5JxKX+VgVo3fr6e9bm9i1un48pdcwJU71ORPOZg3AurD/aD9bg3/S0XQr9bwV/kZCB8EfAeC8sU2Zl+5gF8I+O4L+IWAP5tCfFrD/2wK8dUXMNk83b9UBNXNaU//gYD/6L6Ag/8yBP9nEVAW+sPfFWDzpxHwd7ex3hSqiNldswRPxacGpzjw8OaZe+aUT0KKRWdhY30dEtLsxrMahqJAiHGTCWFY+bBghgOOUSc1BG+CqgKrNEEs7kOVO/KKvr+V8w6Wh72p2uOAxPXu1CryKEVmtxf6vrRgZC5H/oI7ZcRCqLk6xBzPhDzgiAq0vknmbC5vVaenPyWY3BIfr65NSMnuMw3yJhhgMnohYnUWDJDDU4nB3lgLdgJRCN1SmiM/Oya3d/PAgiR31phX8lBly3ZK5rVqkzkqwp57baWQeSyQEeodadvz7IGiwX5UnLDqyivB1acsASNjEobrzOTeekjXe8Kij9dgoamuO2M0vgkCNlpsEGJN6PztSLewWJgrbgeB6sNuPUnwdrQIKQ2P5mMwCkIM8vueO94z0mBd8weG+9GCu/R/NWyuGiFf/7xR3ULYEdJtA5uQ87Ykc5UpPli7SYq3uboWvGCnJvA4CXdC7vuOuesLR+gTjWJ66JjMk54owqK9DzB1nI1gMyv8c9IqC1Lv3+IF/N3lYNxjesNMEVrm3CcjH/YJXLFhYS240xdS3G8uIdW4rZkrXdwEtlr5wNQe1mROXkcaTNJdjbcuNKp9v3ktIaE7xmJyLFSvHq1q8AfTEcaY0vnGkdvCwCWkus4fd+41HiFR2T3UmLNJyR1mngy4K9BgfBVKbvfiSgGn6oSYzVpCxIwMPegt+hsso+LGXPNI460deGIS2TV34hMhVdI7J1iXs6vgoryUoFc8HhgHGV1fvy9qUIMhIalthqot1K4Fq4SQ8Nqf37h9Hw4tmPR9Da/apOZ2v7Z9uI5Bxkq+X8nc3hHidljUYJONasHmHS+E1nFrTC8GId7VWGtwE4ZPDMsTIaOTDBPYhNkMY6fOyeB1aT6ZW+YYditCzNm0JOS9dWi8o1ur2vDK3cugISRdj0tG836lNZn0dcIHg+ZjkBKC220aYSorlWqbSVlD34hKQvaoFryx4tVQ1b0GudXcVXfTp+udz+kIE/1JyDrrOxJINjwwCHct92aR3v7BNTWU/7Yv4D+kKcTvLmB/DZMVNp3pgbtTPnjl5jWAudIw2mfFngLdsO1hoggX7oz3zADHo+NYds/0jq0yAyxNarGU6jNzl/GxhUmiBxg3Tig47EbHKwVUzDMyv2y0+woMIrnGLMovqt179AuwoiLBcrk+q173MDDgaBQRxhPb5nak0veHjnbGSEt3gmfHIMMtaCZYt/mFeUU9T0DLMMB0mJ9U17BJJ4+BmCJv1/5LN+0Qxs2r9+SDEzKuTLEG25UICdnswD1F03SwnJr2jNHc5s7GOYpweU5ivJouId1yHtcwPfgnbBT0mRcfoYCJZ1wwbyuHkHGSFJCWIemAqxLSeUWGsHs4HqbT5sjc2pq3IBtWH5vTyOJ2ewYFeo4sYP3Qz9xppynCdNT6mIW3E/ekc0oIp1n0zkubi0Bkmjow70QKxjlY3J0ncw3ENclNvi3O3KV51UEeaR6GSeir9qMv0nzl9RWrsO9ze1n1dDiMLY7pcnJU3bRrtXAFI8IwViPmhKnw53IBZUH8+4SFfwgCTn/zmnp7Ad8IuLIGGX4Q8F0R9BMIGo8d90cg6BsBzWHofHsBWR4evxHwHQj6qxfwg4DNipBnkt93300hLifZ/VQE/eQC/kcEfOcCfhDw3tnMflQE/VkO5urXDl+4Ts/4S2v4dyDoV0XQrmQ1n1zADwJ25onwl3IwN7HwfyDg2wvI0+L831UErR7a6Udr+B8VQV+BoO/W8D8DQX+0hn8Fgn4h4NsL+CkHs8vm4VS05MePiqDvXMCfreG/mkK8vYAfBHx7AT+5gMskN769gG8EfHsBP4GgvWNP+uoL+M9FwPH/CgIOhV6v/2/xAv7ucjDq2OxhNr4fmN3XnwYsV6cT1sZmL9iSRUi2m+UuXntDg9nliRDMCsdkThUp4d24fnnZjBOZW+1kw+ywJ2gAE2uPzeypqXaYcR+CoFYw6UsmszfHSIa56ADGZ0TupPqDzM1qUmNQKK++eHeBpHZ9IvNWe25Uey1bdD7jlXvn1lvm3sOZDFHgBHjF3FS9uUPjPZ3WQ2x2z63q9UWGEA3uVwynisGcU/lIoG4LHetFgqo3eLVmP8j+BvOnP2RHw43InE5sut7aZarTckWCej2U0cwvO8HerVoEDYwzhkW5Zt5uzmrI7GqEIcm04Ew33IKLaUpISqUx71QzGZZjZ47RoaDr6/XLyzcQj1gzZa06S5EQsu+YGebiy6sK7UOCfcHJlLjQtmprnQdJ/XUgYHR/6KqThFyE9tQ6yHOLEFfaPhBmZPBiuX4Ffs6slpDUsjPMbiODO/uJUANZwi0Wo3SvevsRjS8y5c2rOqJJ5vo6fPVQY0MsLb5lnvUKLP1D0kprqv/3VXb/IV7A351f21+cH1ierQdzVrtVAbcxIU6SXxrBThM6NkZpggVtZcx9KMMWOt5GxLw6N6r3aEcIetBr6Z2xbqorjEf0zs9uE0z8tBDoHfVkQFh2MS/ODfc82ZXhPD93MN2NWsL+nWdB2Tu3GOW9K7Ovx8qH1XnZYtbbvQI3tQph2E85Xgd6yWxxRsj1iFc7vE6yO3PpmRQwXz76WJ/khjvPzlKEm73MsdztK+4dl1cdVge3R+Z3l66v0zYBZpZKGPSdkHulWYbQqTp9zHy8c3dxJsTFXbvAazam+72v7FeJpvkEs/kr8FOLVyI8IkKoJNo0grMKRi2Um8MdA1XNua2FJ4S5v+thcdyWgjNXCUELyQNMjEnBXG1ACKkv3Ar58lEze+WtNGCdXo55mD9U1125COdx+iRz07yqXuQRQu8vozXe7uGVO5M7IaUOboLNLa8Er5iVMmSrTo0hHmn+1bEnQRTS87xVE5rfaOYV0Hdf8x/6hIjWwtVgqroilsLzwR1SY+kPrinp76vs/kO8gL87F/A+dBAD0bFfP3vkCEZ2WGK+CQgJjx4hz5m1XYzWq0Dw5JvgQF9SOlhM1EB15i0hnJm0EjahF6ieQa8VXNS2oGfOI26XFSHKcb5bYCUZhIz7fT8Ez9N6WMdqQLpVLzTIpmKNubaj811eP2PUnFZSNdFdwUNroEPUFCGt4dtecBKv78MhHKpYml5AOuEMNDBPdL1Ebc6qO9oKCYQXrcYkiS/cmz4XNRweSYFXgV2YY3ZTnRBQoX3eVAgxRdsi3QK9wPzepet148FrDeYJcjA8wVHKvQSnO8bI7evlpTt9A8SRlWE4n3vcm+uEbEu7YJgi3Z/9tAhZT74TY1peHOZIhm1A2IMJhunoIHgzsxeCYCRjjPfdgHmzxaEFNq853tblmXvxA3xIVyhhFFZ0fxeR5v8ZTAEbfXzkrrEm5D1d9BFej+eAOY9yQTopiISsonFRnX57sECXtCcm1qtX6COEGvSJ0mC2Kx3VW8k9DRY9icZ/smLu6htu/Lk1JcryvyUQ9HfnrP+sCPpBQPnaO/xAwDDOlelgo0Q/vIDvXMA3An71BXwHgn41hXiXg3nnAn68gJ9A0ENnpX4qggIE2+9A0F8R8N0U4l0R9JMLSF+Y/cgF/FkR9CsX8GdTiI8X8CcCfjWF+I/lYD6BoOYN+Xc5GDZueh8E/JSDeSPguxzMJxfwXQ7m10DQT0XQNwJ+5QK+EfDdFOI7F/AXL+AbAd9ewE85mJ+t4f+SC/hGQDxt9O9AUGuWTj8VQT9ewP+IgF/lYMyNLv7TK4L+1xL5n0VAcSAK/5ZcwN8dCJqwxQBv3vPAbX56kvlJOwKmM4mQaBBwMt82Ew9DYb9RPeUkKLAZ5WROKtGajmVCOMuqMkxf27TdHpkBkZwwjCDWyBza0fcHuTjFWI8JQQRxr0Chi3PMhwYK7vDlJRMm6xsmYV9X7aBUWxCeExnj/LThXu0kBhSuTeLWVbfcbl65hReZjLPbhUjGvdV7hGzBSap8b8udirAJ5hdeYXhvjRfyTGu6XrHEamoh86YP04Hn1TIxPi1G6qEvPlqAejHGtLdgzPHKqQK3SXeC7PwkhOrrigO9SR1g1AnX3F53aXx7JZexTHuElMaFTI3WeRXPVoJXU4stIaujIyGnfjAEb2DsJMhPhY3xsb8mHEjVGib2mqR+eyMkdLdPBTp6HmMiuIx57XmKcNcGZHpIE5258Y1LwDahh9wPNoLd9yIL1s7Aw2yvLAVPeZXT0RjPsegUGxq/JbSwGFRPjIcrQsrGIATns3CLhejSeNMT3V+6Xo8wcLKt4IzC3R/7dZXWVG/4b/EC/m5pXalLQoJ7+2RkoI1EGD8JIYj9btzFzUqC9FQSojwuN9W7gSvROxkN3kj1qma48uEupALG2z79fd8/6aDfZjPkYlzSOy7ScXs6TgkRuzdm49ozYBvQcV4vH6rt3q4hgDoVMJ1sK9XNhFMB5WwoYjK/VMzrmmMf2K2T0jvTL7k3HF8LyMaxhcm5alVHsGh80aEZYWgd6Pzn5VWDaHC4Ygirmrl6/4ogX0HC62ZMny8dXYNt5Y7w1roR807bYQGX5XSIkSW3zOlfyxb0k0Vr0BJvzFvZCzrWVjO88Skh12yzflX9TUWMHqMbd3YdQl75vhQw6o8K1YubtQ9bng4x72RX7g5OhKCDzVPHwFMLwXsENL9F93DDPLk1zFs6hNDRs7liFvkPwXaM0oFgvOkhH3tXwRtX9PfX4mpiNuhXzL41hOD344aeR1LWglv16X6PS/eOYdzeBJdfKsKDVyXFxLdofkvXE0EP5zMMO52GuyfTNeB8XfYx2U+fzC7G0p/7WUUcDPq/q3TFvy0QtFxZR8yXmivYXm/gQ4blBq/a2BZs4TA34FGdZ1j7q5Db7ol0x/RoN83Ph0Bwz8KCdOO4m2D5SAkRD+ICwVzLLZYlmZt2t7IJsebDNb3zx4vgDib/p7ozaU4ViKLwD3IhIoMslYKrEI3VLwzNjiEyNCgikphf/26aVKXLpCqb9xZZsmmgq3r46t5zzmkFSjebkMqFwoqH8OSD2RYSGW5yLlF1UHqYOg6u0eUilZLrwyaCrnBq0lzfPEazfq1CPoU1afdpwRJ7q/ggG/i+ptsdWFRaeE6kSoR7RKvnLHncKgZ4T+orqSarnNHUaGp4ufQZaeN5bCW3uY9IFfovpPzjpoyuJBwvCZfHd7F8JtEwsGxExN2JHI0oZ7GE11WwnX4gpf6QMTpYQQ96Z+A54qUHiRYNImkTzHCNgJlY8azbZCBZiKx5rVGLunFggC3FJsnJtGBRZOP8XqroTC4BInS814IWFMNB5AYX59vdNiosrjeHtPPHiNHD29GAq2uuSI7/j+f0My0gT4uWnOUQkVKbwwx02dDIWa3we5s9jl9XjkyGGq+/SaUhIkZy35GzGTCPBnvvv9nBaLP54p+FF/02LSBvBO2qy+GjEZQjYOkwKlYBz7fd01ctYC4rK7EK+BkKITSCcjsYAQHN05J8CYUQHEHvcwE5AnIt4IiAghbwDgFHO5h7LeB9LiBHQK4FHKuAHAF5LuBYBfyMhh+rgJO+fxXtYIrCbz4QUKdeK2gBBQQcG0G/zQW8D4XYx4jQP+UC8kbQjcaCSMgFHBHQnpbr7xFQsIMZtYC8CsjtYLgW8EdHUPHhL7dJYUw=</prop>
			<obj name="TemperatureLog" class="TemperatureLog" version="2">
				<prop name="Times">TEFSWgAA6MEAAIDovNIAAABsAgAAEAQAAKoFAABEBwAA3ggAAIIKAAAcDAAAtg0AAFAPAAD0EAAAjhIAACgUAADCFQAAXBcAAAAZAACaGgAANBwAANgdAAByHwAADCEAAKYiAABKJAAA5CUAAH4nAAAYKQAAvCoAAFYsAADwLQAAii8AACQxAADIMgAAYjQAAPw1AACgNwAAOjkAANQ6AABuPAAAEj4AAKw/AABGQQAA4EIAAIREAAAeRgAAuEcAAFJJAAD2SgAAkEwAACpOAADOTwAAaFEAAAJTAACcVAAANlYAANpXAAB0WQAADlsAAKhcAABCXgAA5l8AAIBhAAAaYwAAvmQAAFhmAADyZwAAjGkAADBrAADKbAAAZG4AAP5vAACicQAAPHMAANZ0AABwdgAACngAAK55AABIewAA4nwAAIZ+AAAggAAAuoEAAFSDAAD4hAAAkoYAACyIAADGiQAAaosAAASNAACejgAAOJAAANKRAAB2kwAAEJUAAKqWAABOmAAA6JkAAIKbAAAmnQAAwJ4AAFqgAAD0oQAAjqMAADKlAADMpgAAZqgAAACqAACaqwAAPq0AANiuAABysAAAFrIAALCzAABKtQAA5LYAAIi4AAAiugAAvLsAAFa9AAD6vgAAlMAAAC7CAADIwwAAYsUAAAbHAACgyAAAOsoAAN7LAAB4zQAAEs8AALbQAABQ0gAA6tMAAITVAAAe1wAAwtgAAFzaAAD22wAAkN0AACrfAADO4AAAaOIAAALkAACm5QAAQOcAANroAAB+6gAAGOwAALLtAABM7wAA5vAAAIryAAAk9AAAvvUAAFj3AADy+AAAlvoAADD8AADK/QAAbv8AAAgBAQCiAgEAPAQBANYFAQB6BwEAFAkBAK4KAQBIDAEA7A0BAIYPAQAgEQEAxBIBAF4UAQD4FQEAkhcBADYZAQDQGgEAahwBAAQeAQCeHwEAQiEBANwiAQB2JAEAECYBALQnAQBOKQEA8ioBAIwsAQAmLgEAwC8BAFoxAQD+MgEAmDQBADI2AQDMNwEAZjkBAAo7AQCkPAEAPj4BAOI/AQB8QQEAFkMBALpEAQBURgEA7kcBAIhJAQAiSwEAxkwBAGBOAQD6TwEAlFEBAC5TAQDSVAEAbFYBAAZYAQCqWQEARFsBAN5cAQB4XgEAHGABALZhAQBQYwEA6mQBAI5mAQAoaAEAwmkBAFxrAQD2bAEAmm4BADRwAQDOcQEAcnMBAAx1AQCmdgEAQHgBAOR5AQB+ewEAGH0BALJ+AQBWgAEA8IEBAIqDAQAkhQEAvoYBAGKIAQD8iQEAlosBADqNAQDUjgEAbpABAAiSAQCskwEARpUBAOCWAQB6mAEAFJoBALibAQBSnQEA7J4BAIagAQAqogEAxKMBAGilAQACpwEAnKgBADaqAQDQqwEAdK0BAA6vAQCosAEAQrIBANyzAQCAtQEAGrcBALS4AQBOugEA8rsBAIy9AQAmvwEAysABAGTCAQD+wwEAmMUBADzHAQDWyAEAcMoBAArMAQCkzQEASM8BAOLQAQB80gEAFtQBALrVAQBU1wEA+NgBAJLaAQAs3AEAxt0BAGDfAQAE4QEAnuIBADjkAQDS5QEAbOcBABDpAQCq6gEAROwBAN7tAQCC7wEAHPEBALbyAQBa9AEA9PUBAI73AQAo+QEAzPoBAGb8AQAA/gEAmv8BAD4BAgDYAgIAcgQCAAwGAgCmBwIASgkCAOQKAgB+DAIAIg4CALwPAgBWEQIA8BICAJQUAgAuFgIAyBcCAGIZAgAGGwIAoBwCADoeAgDUHwIAbiECABIjAgCsJAIARiYCAOonAgCEKQIAHisCALgsAgBcLgIA9i8CAJAxAgAqMwIAzjQCAGg2AgACOAIAnDkCADY7AgDaPAIAdD4CAA5AAgCyQQIATEMCAOZEAgCARgIAJEgCAL5JAgBYSwIA8kwCAJZOAgAwUAIAylECAGRTAgD+VAIAolYCADxYAgDWWQIAelsCABRdAgCuXgIASGACAOxhAgCGYwIAIGUCALpmAgBeaAIA+GkCAJJrAgAsbQIAxm4CAGpwAgAEcgIAnnMCAEJ1AgDcdgIAdngCABB6AgC0ewIATn0CAOh+AgCCgAIAJoICAMCDAgBahQIA9IYCAI6IAgAyigIAzIsCAGaNAgAKjwIApJACAD6SAgDYkwIAfJUCABaXAgCwmAIASpoCAO6bAgCInQIAIp8CALygAgBWogIA+qMCAJSlAgAupwIA0qgCAGyqAgAGrAIAoK0CAESvAgDesAIAeLICABK0AgCstQIAULcCAOq4AgCEugIAHrwCAMK9AgBcvwIA9sACAJrCAgA0xAIAzsUCAGjHAgAMyQIApsoCAEDMAgDazQIAdM8CABjRAgCy0gIATNQCAPDVAgCK1wIAJNkCAL7aAgBi3AIA/N0CAJbfAgAw4QIA1OICAG7kAgAI5gIAoucCADzpAgDg6gIAeuwCABTuAgC47wIAUvECAOzyAgCG9AIAKvYCAMT3AgBe+QIA+PoCAJz8AgA2/gIA0P8CAGoBAwAEAwMAqAQDAEIGAwDcBwMAdgkDABoLAwC0DAMAWA4DAPIPAwCMEQMAJhMDAMAUAwBkFgMA/hcDAJgZAwAyGwMAzBwDAHAeAwAKIAMApCEDAEgjAwDiJAMAfCYDABYoAwC6KQMAVCsDAO4sAwCILgMALDADAMYxAwBgMwMA+jQDAJQ2AwA4OAMA0jkDAGw7AwAQPQMAqj4DAERAAwDeQQMAeEMDABxFAwC2RgMAUEgDAPRJAwCOSwMAKE0DAMJOAwBmUAMAAFIDAJpTAwA0VQMAzlYDAHJYAwAMWgMAplsDAEpdAwDkXgMAfmADABhiAwC8YwMAVmUDAPBmAwCKaAMALmoDAMhrAwBibQMA/G4DAJZwAwA6cgMA1HMDAG51AwASdwMArHgDAEZ6AwDgewMAhH0DAB5/AwC4gAMAUoIDAPaDAwCQhQMAKocDAMSIAwBeigMAAowDAJyNAwA2jwMA2pADAHSSAwAOlAMAqJUDAEyXAwDmmAMAgJoDABqcAwC+nQMAWJ8DAPKgAwCMogMAMKQDAMqlAwBkpwMA/qgDAKKqAwA8rAMA1q0DAHCvAwAKsQMArrIDAEi0AwDitQMAhrcDACC5AwC6ugMAVLwDAO69AwCSvwMALMEDAMbCAwBqxAMABMYDAJ7HAwA4yQMA3MoDAHbMAwAQzgMAqs8DAE7RAwDo0gMAgtQDABzWAwC21wMAWtkDAPTaAwCO3AMAMt4DAMzfAwBm4QMAAOMDAKTkAwA+5gMA2OcDAHLpAwAM6wMAsOwDAEruAwDk7wMAiPEDACLzAwC89AMAVvYDAPr3AwCU+QMALvsDAMj8AwBs/gMABgAEAKABBAA6AwQA1AQEAHgGBAASCAQArAkEAFALBADqDAQAhA4EAB4QBADCEQQAXBMEAPYUBACQFgQANBgEAM4ZBABoGwQAAh0EAJweBABAIAQA2iEEAHQjBAAYJQQAsiYEAEwoBADmKQQAiisEACQtBAC+LgQAWDAEAPIxBACWMwQAMDUEAMo2BABkOAQACDoEAKI7BAA8PQQA4D4EAHpABAAUQgQArkMEAFJFBADsRgQAhkgEACBKBAC6SwQAXk0EAPhOBACSUAQANlIEANBTBABqVQQABFcEAKhYBABCWgQA3FsEAHZdBAAQXwQAtGAEAE5iBADoYwQAgmUEACZnBADAaAQAWmoEAP5rBACYbQQAMm8EAMxwBABwcgQACnQEAKR1BAA+dwQA2HgEAHx6BAAWfAQAsH0EAEp/BADugAQAiIIEACKEBADGhQQAYIcEABiJBACyigQATIwEAOaNBACAjwQAJJEEAL6SBABYlAQA8pUEAJaXBAAwmQQAypoEAGScBAAIngQAop8EADyhBADWogQAeqQEABSmBACupwQASKkEAOyqBACGrAQAIK4EALqvBABesQQA+LIEAJK0BAA2tgQA0LcEAGq5BAAEuwQAnrwEAEK+BADcvwQAdsEEABrDBAC0xAQATsYEAOjHBACCyQQAJssEAMDMBABazgQA/s8EAJjRBAAy0wQAzNQEAHDWBAAK2AQApNkEAD7bBADi3AQAfN4EABbgBACw4QQAVOMEAO7kBACI5gQAIugEAMbpBABg6wQA+uwEAJTuBAA48AQA0vEEAGzzBAAG9QQAqvYEAET4BADe+QQAePsEABz9BAC2/gQAUAAFAOoBBQCOAwUAKAUFAMIGBQBcCAUAAAoFAJoLBQA0DQUAzg4FAHIQBQAMEgUAphMFAEAVBQDkFgUAfhgFABgaBQCyGwUATB0FAPAeBQCKIAUAJCIFAMgjBQBiJQUA/CYFAJYoBQA6KgUA1CsFAG4tBQAILwUArDAFAEYyBQDgMwUAejUFABQ3BQC4OAUAUjoFAOw7BQCGPQUAKj8FAMRABQBeQgUAAkQFAJxFBQA2RwUA0EgFAHRKBQAOTAUAqE0FAEJPBQDcUAUAgFIFABpUBQC0VQUATlcFAPJYBQCMWgUAJlwFAMpdBQBkXwUA/mAFAJhiBQA8ZAUA1mUFAHBnBQAKaQUArmoFAEhsBQDibQUAfG8FABZxBQC6cgUAVHQFAO51BQCSdwUALHkFAMZ6BQBgfAUA+n0FAJ5/BQA4gQUA0oIFAGyEBQAQhgUAqocFAESJBQDoigUAgowFAByOBQC2jwUAWpEFAPSSBQCOlAUAKJYFAMKXBQBmmQUAAJsFAJqcBQA+ngUA2J8FAHKhBQAMowUAsKQFAEqmBQDkpwUAfqkFABirBQC8rAUAVq4FAPCvBQCUsQUALrMFAMi0BQBitgUA/LcFAKC5BQA6uwUA1LwFAG6+BQASwAUArMEFAEbDBQDqxAUAhMYFAB7IBQC4yQUAXMsFAPbMBQCQzgUAKtAFAMTRBQBo0wUAAtUFAJzWBQA22AUA2tkFAHTbBQAO3QUAst4FAEzgBQDm4QUAgOMFACTlBQC+5gUAWOgFAPLpBQCM6wUAMO0FAMruBQBk8AUA/vEFAKLzBQA89QUA1vYFAHr4BQAU+gUArvsFAEj9BQDs/gUAhgAGACACBgC6AwYAVAUGAPgGBgCSCAYALAoGAMYLBgBqDQYABA8GAJ4QBgBCEgYA3BMGAHYVBgAQFwYAtBgGAE4aBgDoGwYAgh0GABwfBgDAIAYAWiIGAPQjBgCOJQYAMicGAMwoBgBmKgYACiwGAKQtBgA+LwYA2DAGAHwyBgAWNAYAsDUGAEo3BgDkOAYAiDoGACI8BgC8PQYAYD8GAPpABgCUQgYALkQGANJFBgBsRwYABkkGAKBKBgA6TAYA3k0GAHhPBgASUQYArFIGAFBUBgDqVQYAhFcGAChZBgDCWgYAXFwGAPZdBgCaXwYANGEGAM5iBgBoZAYAAmYGAKZnBgBAaQYA2moGAHRsBgAYbgYAsm8GAExxBgDwcgYAinQGACR2BgC+dwYAYnkGAPx6BgCWfAYAMH4GAMp/BgBugQYACIMGAKKEBgA8hgYA4IcGAHqJBgAUiwYAuIwGAFKOBgDsjwYAhpEGACqTBgDElAYAXpYGAPiXBgCSmQYANpsGANCcBgBqngYABKAGAKihBgBCowYA3KQGAICmBgAaqAYAtKkGAE6rBgDyrAYAjK4GACawBgDAsQYAWrMGAP60BgCYtgYAMrgGANa5BgBwuwYACr0GAKS+BgBIwAYA4sEGAHzDBgAWxQYAusYGAFTIBgDuyQYAiMsGACzNBgDGzgYAYNAGAPrRBgCe0wYAONUGANLWBgBs2AYABtoGAKrbBgBE3QYA3t4GAILgBgAc4gYAtuMGAFDlBgD05gYAjugGACjqBgDC6wYAZu0GAADvBgCa8AYANPIGANjzBgBy9QYADPcGAKb4BgBK+gYA5PsGAH79BgAY/wYAsgAHAFYCBwDwAwcAigUHACQHBwDICAcAYgoHAPwLBwCgDQcAOg8HANQQBwBuEgcAEhQHAKwVBwBGFwcA4BgHAHoaBwAeHAcAuB0HAFIfBwDsIAcAkCIHACokBwDEJQcAaCcHAAIpBwCcKgcANiwHANotBwB0LwcADjEHAKgyBwBCNAcA5jUHAIA3BwAaOQcAtDoHAFg8BwDyPQcAjD8HADBBBwDKQgcAZEQHAP5FBwCYRwcAPEkHANZKBwBwTAcAFE4HAK5PBwBIUQcA4lIHAIZUBwAgVgcAulcHAFRZBwDuWgcAklwHACxeBwDGXwcAYGEHAARjBwCeZAcAOGYHANxnBwB2aQcAEGsHAKpsBwBObgcA6G8HAIJxBwAccwcAtnQHAFp2BwD0dwcAjnkHACh7BwDMfAcAZn4HAACABwCkgQcAPoMHANiEBwByhgcAFogHALCJBwBKiwcA5IwHAH6OBwAikAcAvJEHAFaTBwD6lAcAlJYHAC6YBwDImQcAbJsHAAadBwCgngcAOqAHANShBwB4owcAEqUHAKymBwBGqAcA6qkHAISrBwAerQcAwq4HAFywBwD2sQcAkLMHADS1BwDOtgcAaLgHAAK6BwCcuwcAQL0HANq+BwB0wAcADsIHALLDBwBMxQcA5sYHAIrIBwAkygcAvssHAFjNBwD8zgcAltAHADDSBwDK0wcAZNUHAAjXBwCi2AcAPNoHANbbBwB63QcAFN8HAK7gBwBS4gcA7OMHAIblBwAg5wcAxOgHAF7qBwD46wcAku0HACzvBwDQ8AcAavIHAAT0BwCe9QcAQvcHANz4BwB2+gcAGvwHALT9BwBO/wcA6AAIAIwCCAAmBAgAwAUIAFoHCAD0CAgAmAoIADIMCADMDQgAZg8IAAoRCACkEggAPhQIAOIVCAB8FwgAFhkIALAaCABUHAgA7h0IAIgfCAAiIQgAvCIIAGAkCAD6JQgAlCcIAC4pCADSKggAbCwIAAYuCACqLwgARDEIAN4yCAB4NAgAHDYIALY3CABQOQgA6joIAIQ8CAAoPggAwj8IAFxBCAD2QggAmkQIADRGCADORwgAckkIAAxLCACmTAgAQE4IANpPCAB+UQgAGFMIALJUCABWVggA8FcIAIpZCAAkWwgAyFwIAGJeCAD8XwgAlmEIADBjCADUZAgAbmYIAAhoCACiaQgARmsIAOBsCAB6bggAHnAIALhxCABScwgA7HQIAJB2CAAqeAgAxHkIAF57CAACfQgAnH4IADaACADQgQgAaoMIAA6FCACohggAQogIANyJCACAiwgAGo0IALSOCABOkAgA8pEIAIyTCAAmlQgAwJYIAGSYCAD+mQgAmJsIADKdCADWnggAcKAIAAqiCACkowgASKUIAOKmCAB8qAgAIKoIALqrCABUrQgA7q4IAJKwCAAssggAxrMIAGC1CAAEtwgAnrgIADi6CADSuwgAbL0IABC/CACqwAgARMIIAOjDCACCxQgAHMcIALbICABayggA9MsIAI7NCAAozwgAzNAIAGbSCAAA1AgAmtUIADTXCADY2AgActoIAAzcCACw3QgASt8IAOTgCAB+4ggAIuQIALzlCABW5wgA8OgIAIrqCAAu7AgAyO0IAGLvCAD88AgAoPIIADr0CADU9QgAePcIABL5CACs+ggARvwIAOr9CACE/wgAHgEJALgCCQBcBAkA9gUJAJAHCQAqCQkAxAoJAGgMCQACDgkAnA8JADYRCQDaEgkAdBQJAA4WCQCoFwkATBkJAOYaCQCAHAkAGh4JAL4fCQBYIQkA8iIJAJYkCQAwJgkAyicJAGQpCQAIKwkAoiwJADwuCQDWLwkAcDEJABQzCQCuNAkASDYJAOI3CQCGOQkAIDsJALo8CQBePgkA+D8JAJJBCQAsQwkA0EQJAGpGCQAESAkAnkkJADhLCQDcTAkAdk4JABBQCQCqUQkATlMJAOhUCQCCVgkAJlgJAMBZCQBaWwkA9FwJAJheCQAyYAkAzGEJAGZjCQAAZQkApGYJAD5oCQDYaQkAcmsJABZtCQCwbgkASnAJAO5xCQCIcwkAInUJALx2CQBgeAkA+nkJAJR7CQAufQkAyH4JAGyACQAGggkAoIMJADqFCQDehgkAeIgJABKKCQC2iwkAUI0JAOqOCQCEkAkAHpIJAMKTCQBclQkA9pYJAJqYCQA0mgkAzpsJAGidCQAMnwkApqAJAECiCQDaowkAdKUJABinCQCyqAkATKoJAOarCQCKrQkAJK8JAL6wCQBisgkA/LMJAJa1CQAwtwkA1LgJAG66CQAIvAkAor0JAEa/CQDgwAkAesIJABTECQCuxQkAUscJAOzICQCGygkAIMwJAMTNCQBezwkA+NAJAJzSCQA21AkA0NUJAGrXCQAO2QkAqNoJAELcCQDc3QkAdt8JABrhCQC04gkATuQJAOjlCQCM5wkAJukJAMDqCQBk7AkA/u0JAJjvCQAy8QkA1vIJAHD0CQAK9gkApPcJAD75CQDi+gkAfPwJABb+CQC6/wkAVAEKAO4CCgCIBAoALAYKAMYHCgBgCQoA+goKAJQMCgA4DgoA0g8KAGwRCgAGEwoAqhQKAEQWCgDeFwoAghkKABwbCgC2HAoAUB4KAPQfCgCOIQoAKCMKAMIkCgBcJgoAACgKAJopCgA0KwoAziwKAHIuCgAMMAoApjEKAEozCgDkNAoAfjYKABg4CgC8OQoAVjsKAPA8CgCKPgoAJEAKAMhBCgBiQwoA/EQKAJZGCgA6SAoA1EkKAG5LCgASTQoArE4KAEZQCgDgUQoAhFMKAB5VCgC4VgoAUlgKAOxZCgCQWwoAPl0KAOJeCgB8YAoAFmIKALpjCgBUZQoA7mYKAIhoCgAsagoAxmsKAGBtCgD6bgoAnnAKADhyCgDScwoAbHUKABB3CgCqeAoARHoKAN57CgCCfQoAHH8KALaACgBQggoA6oMKAI6FCgAohwoAwogKAFyKCgAAjAoAmo0KADSPCgDYkAoAcpIKAAyUCgCmlQoAQJcKAOSYCgB+mgoAGJwKALKdCgBWnwoA8KAKAIqiCgAupAoAyKUKAGKnCgD8qAoAoKoKADqsCgDUrQoAbq8KAAixCgCssgoARrQKAOC1CgB6twoAHrkKALi6CgBSvAoA9r0KAJC/CgAqwQoAxMIKAF7ECgACxgoAnMcKADbJCgDQygoAdMwKAA7OCgCozwoATNEKAObSCgCA1AoAGtYKALTXCgBY2QoA8toKAIzcCgAm3goAyt8KAGThCgD+4goAouQKADzmCgDW5woAcOkKAArrCgCu7AoASO4KAOLvCgCG8QoAIPMKALr0CgBU9goA+PcKAJL5CgAs+woAxvwKAGD+CgAEAAsAngELADgDCwDSBAsAdgYLABAICwCqCQsATgsLAOgMCwCCDgsAHBALAMARCwBaEwsA9BQLAI4WCwAoGAsAzBkLAGYbCwAAHQsAmh4LAD4gCwDYIQsAciMLABYlCwCwJgsASigLAOQpCwB+KwsAIi0LALwuCwBWMAsA8DELAJQzCwAuNQsAyDYLAGw4CwAGOgsAoDsLADo9CwDePgsAeEALABJCCwCsQwsARkULAOpGCwCESAsAHkoLALhLCwBcTQsA9k4LAJBQCwA0UgsAzlMLAGhVCwACVwsAnFgLAEBaCwDaWwsAdF0LAA5fCwCyYAsATGILAOZjCwCKZQsAJGcLAL5oCwBYagsA/GsLAJZtCwAwbwsAynALAGRyCwAIdAsAonULADx3CwDWeAsAenoLABR8CwCufQsAUn8LAOyACwCGggsAIIQLALqFCwBehwsA+IgLAJKKCwA2jAsA0I0LAGqPCwAEkQsAnpILAEKUCwDclQsAdpcLABCZCwC0mgsATpwLAOidCwCMnwsAJqELAMCiCwBapAsA/qULAJinCwAyqQsAzKoLAGasCwAKrgsApK8LAD6xCwDisgsAfLQLABa2CwCwtwsAVLkLAO66CwCIvAsAIr4LALy/CwBgwQsA+sILAJTECwAuxgsA0scLAGzJCwAGywsAqswLAETOCwDezwsAeNELABLTCwC21AsAUNYLAOrXCwCE2QsAKNsLAMLcCwBc3gsAAOALAJrhCwA04wsAzuQLAHLmCwAM6AsApukLAEDrCwDa7AsAfu4LABjwCwCy8QsATPMLAPD0CwCK9gsAJPgLAMj5CwBi+wsA/PwLAJb+CwAwAAwA1AEMAG4DDAAIBQwAogYMAEYIDADgCQwAegsMAB4NDAC4DgwAUhAMAOwRDACGEwwAKhUMAMQWDABeGAwA+BkMAJwbDAA2HQwA0B4MAHQgDAAOIgwAqCMMAEIlDADcJgwAgCgMABoqDAC0KwwAWC0MAPIuDACMMAwAJjIMAMozDABkNQwA/jYMAJg4DAA8OgwA1jsMAHA9DAAKPwwArkAMAEhCDADiQwwAfEUMABZHDAC6SAwAVEoMAO5LDACITQwALE8MAMZQDABgUgwABFQMAJ5VDAA4VwwA0lgMAGxaDAAQXAwAql0MAERfDADeYAwAgmIMABxkDAC2ZQwAWmcMAPRoDACOagwAKGwMAMxtDABmbwwAAHEMAJpyDAA0dAwA2HUMAHJ3DAAMeQwApnoMAEp8DADkfQwAfn8MACKBDAC8ggwAVoQMAPCFDACKhwwALokMAMiKDABijAwA/I0MAKCPDAA6kQwA1JIMAHiUDAASlgwArJcMAEaZDADqmgwAhJwMAB6eDAC4nwwAUqEMAPaiDACQpAwAKqYMAMSnDABoqQwAAqsMAJysDABArgwA2q8MAHSxDAAOswwAsrQMAEy2DADmtwwAgLkMABq7DAC+vAwAWL4MAPK/DACMwQwAMMMMAMrEDABkxgwACMgMAKLJDAA8ywwA1swMAHDODAAU0AwArtEMAEjTDADi1AwAhtYMACDYDAC62QwAVNsMAPjcDACS3gwALOAMANDhDABq4wwABOUMAJ7mDAA46AwA3OkMAHbrDAAQ7QwAtO4MAE7wDADo8QwAgvMMABz1DADA9gwAWvgMAPT5DACO+wwAMv0MAMz+DABmAA0ACgINAKQDDQA+BQ0A2AYNAHwIDQAWCg0AsAsNAEoNDQDkDg0AiBANACISDQC8Ew0AVhUNAPoWDQCUGA0ALhoNANIbDQBsHQ0ABh8NAKAgDQA6Ig0A3iMNAHglDQASJw0ArCgNAFAqDQDqKw0AhC0NACgvDQDCMA0AXDINAPYzDQCQNQ0ANDcNAM44DQBoOg0AAjwNAKY9DQBAPw0A2kANAH5CDQAYRA0AskUNAExHDQDwSA0AikoNACRMDQC+TQ0AWE8NAPxQDQCWUg0AMFQNAMpVDQBuVw0ACFkNAKJaDQBGXA0A4F0NAHpfDQAUYQ0ArmINAFJkDQDsZQ0AhmcNACBpDQDEag0AXmwNAPhtDQCcbw0ANnENANByDQBqdA0ABHYNAKh3DQBCeQ0A3HoNAHZ8DQAafg0AtH8NAE6BDQDygg0AjIQNACaGDQDAhw0AZIkNAP6KDQCYjA0AMo4NAMyPDQBwkQ0ACpMNAKSUDQA+lg0A4pcNAHyZDQAWmw0AupwNAFSeDQDunw0AiKENACKjDQDGpA0AYKYNAPqnDQCUqQ0AOKsNANKsDQBsrg0AELANAKqxDQBEsw0A3rQNAIK2DQAcuA0AtrkNAFC7DQDqvA0Ajr4NACjADQDCwQ0AXMMNAADFDQCaxg0ANMgNANjJDQByyw0ADM0NAKbODQBA0A0A5NENAH7TDQAY1Q0AstYNAFbYDQDw2Q0AitsNAC7dDQDI3g0AYuANAPzhDQCg4w0AOuUNANTmDQBu6A0ACOoNAKzrDQBG7Q0A4O4NAHrwDQAe8g0AuPMNAFL1DQD29g0AkPgNACr6DQDE+w0AXv0NAAL/DQCcAA4ANgIOANADDgB0BQ4ADgcOALIIDgBCCg4A5gsOAIANDgAaDw4AvhAOAFgSDgDyEw4AjBUOACYXDgDKGA4AZBoOAP4bDgCYHQ4APB8OANYgDgBwIg4ACiQOAK4lDgBIJw4A4igOAIYqDgAgLA4Aui0OAFQvDgDuMA4AkjIOACw0DgDGNQ4AYDcOAAQ5DgCeOg4AODwOANI9DgB2Pw4AEEEOAKpCDgBERA4A6EUOAIJHDgAcSQ4AtkoOAFpMDgD0TQ4Ajk8OADJRDgDMUg4AZlQOAABWDgCaVw4APlkOANhaDgByXA4ADF4OALBfDgBKYQ4A5GIOAH5kDgAiZg4AvGcOAFZpDgD6ag4AlGwOAC5uDgDIbw4AbHEOAAZzDgCgdA4AOnYOANR3DgB4eQ4AEnsOAKx8DgBGfg4A6n8OAISBDgAegw4AuIQOAFyGDgD2hw4AkIkOACqLDgDOjA4AaI4OAAKQDgCmkQ4AQJMOANqUDgB0lg4AGJgOALKZDgBMmw4A5pwOAICeDgAkoA4AvqEOAFijDgDypA4AlqYOADCoDgDKqQ4AbqsOAAitDgCirg4APLAOANaxDgB6sw4AFLUOAK62DgBIuA4A7LkOAIa7DgAgvQ4AxL4OAF7ADgD4wQ4AksMOADbFDgDQxg4AasgOAATKDgCeyw4AQs0OANzODgB20A4AENIOALTTDgBO1Q4A6NYOAIzYDgAm2g4AwNsOAFrdDgD03g4AmOAOADLiDgDM4w4AZuUOAArnDgCk6A4APuoOAOLrDgB87Q4AFu8OALDwDgBK8g4A7vMOAIj1DgAi9w4AvPgOAGD6DgD6+w4AlP0OAC7/DgDSAA8AbAIPAAYEDwCqBQ8ARAcPAN4IDwB4Cg8AEgwPALYNDwBQDw8A6hAPAIQSDwAoFA8AwhUPAFwXDwAAGQ8AmhoPADQcDwDOHQ8Ach8PAAwhDwCmIg8AQCQPANolDwB+Jw8AGCkPALIqDwBMLA8A8C0PAIovDwAkMQ8AyDIPAGI0DwD8NQ8AljcPADA5DwDUOg8AbjwPAAg+DwCiPw8ARkEPAOBCDwB6RA8AFEYPALhHDwBSSQ8A7EoPAJBMDwAqTg8AxE8PAF5RDwD4Ug8AnFQPADZWDwDQVw8AalkPAA5bDwCoXA8AQl4PAOZfDwCAYQ8AGmMPALRkDwBOZg8A8mcPAIxpDwAmaw8AwGwPAGRuDwD+bw8AmHEPADJzDwDWdA8AcHYPAAp4DwCueQ8ASHsPAOJ8DwB8fg8AFoAPALqBDwBUgw8A7oQPAJKGDwAsiA8AxokPAGCLDwD6jA8Ano4PADiQDwDSkQ8AbJMPABCVDwCqlg8ARJgPAN6ZDwCCmw8AHJ0PALaeDwBaoA8A9KEPAI6jDwAopQ8AwqYPAGaoDwAAqg8AmqsPADStDwDYrg8AcrAPAAyyDwCwsw8ASrUPAOS2DwB+uA8AGLoPALy7DwBWvQ8A8L4PAIrADwAuwg8AyMMPAGLFDwD8xg8AoMgPADrKDwDUyw8Abs0PABzPDwC20A8AUNIPAPTTDwCO1Q8AKNcPAMLYDwBm2g8AANwPAK7dDwBI3w8A4uAPAHziDwAW5A8AuuUPAGjnDwAM6Q8ApuoPAEDsDwDa7Q8Afu8PABjxDwCy8g8ATPQPAPD1DwCK9w8AJPkPAMj6DwBi/A8A/P0PAJb/DwAwARAA1AIQAG4EEAAIBhAAogcQAEYJEADgChAAegwQABQOEAC4DxAAUhEQAOwSEACQFBAAKhYQAMQXEABeGRAA+BoQAJwcEAA2HhAA0B8QAGohEAAOIxAAqCQQAEImEADmJxAAgCkQABorEAC0LBAATi4QAPIvEACMMRAAJjMQAMA0EABkNhAA/jcQAJg5EAA8OxAA1jwQAHA+EAAKQBAApEEQAEhDEADiRBAAfEYQABZIEAC6SRAAVEsQAO5MEACSThAALFAQAMZREABgUxAA+lQQAJ5WEAA4WBAA0lkQAHZbEAAQXRAAql4QAERgEADeYRAAgmMQABxlEAC2ZhAAUGgQAPRpEACOaxAAKG0QAMxuEABmcBAAAHIQAJpzEAA0dRAA2HYQAHJ4EAAMehAApnsQAEp9EADkfhAAfoAQACKCEAC8gxAAVoUQAPCGEACKiBAALooQAMiLEABijRAA/I4QAKCQEAA6khAA1JMQAG6VEAASlxAArJgQAEaaEADqmxAAhJ0QAB6fEAC4oBAAUqIQAPajEACQpRAAKqcQAMSoEABoqhAAAqwQAJytEABArxAA2rAQAHSyEAAOtBAAqLUQAEy3EADmuBAAgLoQABq8EAC0vRAAWL8QAPLAEACWwhAAMMQQAMrFEABkxxAA/sgQAKLKEAA8zBAA1s0QAHDPEAAU0RAArtIQAEjUEADi1RAAhtcQACDZEAC62hAAXtwQAPjdEACS3xAALOEQAMbiEABq5BAABOYQAJ7nEAA46RAA3OoQAHbsEAAQ7hAAtO8QAE7xEADo8hAAgvQQABz2EADA9xAAWvkQAPT6EACY/BAAMv4QAMz/EABmAREAAAMRAKQEEQA+BhEA2AcRAHIJEQAWCxEAsAwRAEoOEQDkDxEAiBERACITEQC8FBEAVhYRAPoXEQCUGREALhsRANIcEQBsHhEABiARAKAhEQA6IxEA3iQRAHgmEQASKBEArCkRAEYrEQDqLBEAhC4RACgwEQDCMREAXDMRAPY0EQCQNhEANDgRAM45EQBoOxEAAj0RAKY+EQBAQBEA2kERAH5DEQAYRREAskYRAExIEQDwSREAiksRACRNEQC+ThEAWFARAPxREQCWUxEAMFURAMpWEQBuWBEACFoRAKJbEQBGXREA4F4RAHpgEQAUYhEArmMRAFJlEQDsZhEAhmgRACBqEQDEaxEAXm0RAPhuEQCccBEANnIRANBzEQBqdREABHcRAKh4EQBCehEA3HsRAHZ9EQAQfxEAtIARAE6CEQDygxEAjIURACaHEQDAiBEAWooRAP6LEQCYjREAMo8RAMyQEQBwkhEACpQRAKSVEQA+lxEA4pgRAHyaEQAWnBEAsJ0RAFSfEQDuoBEAiKIRACKkEQDGpREAYKcRAPqoEQCUqhEAOKwRANKtEQBsrxEABrERAKqyEQBEtBEA3rURAHi3EQAcuREAtroRAFC8EQD0vREAjr8RACjBEQDCwhEAXMQRAADGEQCaxxEANMkRAM7KEQByzBEADM4RAKbPEQBA0REA5NIRAH7UEQAY1hEAvNcRAFbZEQDw2hEAitwRACTeEQDI3xEAYuERAPziEQCW5BEAMOYRANTnEQBu6REAEusRAKzsEQBG7hEA4O8RAHrxEQAe8xEAuPQRAFL2EQDs9xEAkPkRACr7EQDE/BEAXv4RAAIAEgCcARIANgMSANoEEgB0BhIADggSAKgJEgBCCxIA5gwSAIAOEgAaEBIAtBESAFgTEgDyFBIAjBYSACYYEgDKGRIAZBsSAP4cEgCiHhIAPCASANYhEgBwIxIACiUSAK4mEgBIKBIA4ikSAIYrEgAgLRIAui4SAFQwEgDuMRIAkjMSACw1EgDGNhIAajgSAAQ6EgCeOxIAOD0SANI+EgB2QBIAEEISAKpDEgBERRIA6EYSAIJIEgAcShIAwEsSAFpNEgD0ThIAjlASAChSEgDMUxIAZlUSAABXEgCaWBIAPloSANhbEgByXRIADF8SAKZgEgBKYhIA5GMSAIhlEgAiZxIAvGgSAFZqEgDwaxIAlG0SAC5vEgDIcBIAYnISAAZ0EgCgdRIAOncSANR4EgB4ehIAEnwSAKx9EgBQfxIA6oASAISCEgAehBIAuIUSAFyHEgD2iBIAkIoSACqMEgDOjRIAaI8SAAKREgCckhIAQJQSANqVEgB0lxIAGJkSALKaEgBMnBIA5p0SAICfEgAkoRIAvqISAFikEgDypRIAjKcSADCpEgDKqhIAZKwSAAiuEgCirxIAPLESAOCyEgB6tBIAFLYSAK63EgBIuRIA7LoSAIa8EgAgvhIAur8SAF7BEgD4whIAksQSADbGEgDQxxIAaskSAATLEgCezBIAQs4SANzPEgB20RIAENMSALTUEgBO1hIA6NcSAIzZEgAm2xIAwNwSAFreEgD03xIAmOESADLjEgDM5BIAZuYSAAroEgCk6RIAPusSANjsEgB87hIAFvASALDxEgBU8xIA7vQSAIj2EgAi+BIAvPkSAGD7EgD6/BIAlP4SAC4AEwDIARMAbAMTAAYFEwCqBhMARAgTAN4JEwB4CxMAEg0TALYOEwBQEBMA6hETAIQTEwAoFRMAwhYTAFwYEwD2GRMAmhsTADQdEwDOHhMAciATAAwiEwCmIxMAQCUTANomEwB+KBMAGCoTALIrEwBMLRMA8C4TAIowEwAkMhMAvjMTAGI1EwD8NhMAljgTADo6EwDUOxMAbj0TAAg/EwCiQBMARkITAOBDEwB6RRMAFEcTALhIEwBSShMA7EsTAIZNEwAqTxMAxFATAF5SEwACVBMAnFUTADZXEwDQWBMAaloTAA5cEwCoXRMAQl8TANxgEwCAYhMAGmQTALRlEwBOZxMA8mgTAIxqEwAmbBMAwG0TAGRvEwD+cBMAmHITADJ0EwDWdRMAcHcTAAp5EwCkehMASHwTAOJ9EwB8fxMAFoETALqCEwBUhBMA7oUTAIiHEwAsiRMAxooTAGCMEwD6jRMAlI8TADiREwDSkhMAdpQTABCWEwCqlxMARJkTAN6aEwCCnBMAHJ4TALafEwBQoRMA9KITAI6kEwAophMAwqcTAGapEwAAqxMAmqwTAD6uEwDYrxMAcrETAAyzEwCmtBMASrYTAOS3EwB+uRMAGLsTALK8EwBWvhMA8L8TAIrBEwAuwxMAyMQTAGLGEwD8xxMAoMkTADrLEwDUzBMAbs4TABLQEwCs0RMARtMTAODUEwB61hMAHtgTALjZEwBS2xMA9twTAJDeEwAq4BMAxOETAGjjEwAC5RMAnOYTADboEwDa6RMAdOsTAA7tEwCo7hMATPATAObxEwCA8xMAGvUTAL72EwBY+BMA8vkTAIz7EwAw/RMAyv4TAGQAFAAIAhQAogMUADwFFADWBhQAcAgUABQKFACuCxQASA0UAOIOFAB8EBQAIBIUALoTFABeFRQA+BYUAJIYFAAsGhQAxhsUAGodFAAEHxQAniAUADgiFADcIxQAdiUUABAnFAC0KBQATioUAOgrFACCLRQAHC8UAMAwFABaMhQA9DMUAI41FAAyNxQAzDgUAGY6FAAKPBQApD0UAD4/FADYQBQAckIUABZEFACwRRQASkcUAORIFAB+ShQAIkwUALxNFABgTxQA+lAUAJRSFAAuVBQAyFUUAGxXFAAGWRQAoFoUADpcFADeXRQAeF8UABJhFACsYhQAUGQUAOplFACEZxQAKGkUAMJqFABcbBQA9m0UAJBvFAA0cRQAznIUAGh0FAACdhQAnHcUAEB5FADaehQAfnwUABh+FACyfxQATIEUAOaCFACKhBQAJIYUAL6HFABYiRQA/IoUAJaMFAAwjhQAyo8UAG6RFAAIkxQAopQUAEaWFADglxQAepkUABSbFACunBQAUp4UAOyfFACGoRQAIKMUALqkFABephQA+KcUAJKpFAA2qxQA0KwUAGquFAAOsBQAqLEUAEKzFADctBQAdrYUABq4FAC0uRQATrsUAOi8FACCvhQAJsAUAMDBFABkwxQA/sQUAJjGFAAyyBQAzMkUAHDLFAAKzRQApM4UAD7QFADi0RQAfNMUABbVFACw1hQAVNgUAO7ZFACI2xQALN0UAMbeFABg4BQA+uEUAJTjFAA45RQA0uYUAGzoFAAG6hQAoOsUAETtFADe7hQAgvAUABzyFAC28xQAUPUUAOr2FACO+BQAKPoUAML7FABc/RQAAP8UAJoAFQA0AhUAzgMVAHIFFQAMBxUApggVAEAKFQDkCxUAfg0VABgPFQCyEBUAVhIVAPATFQCKFRUAJBcVAL4YFQBiGhUA/BsVAKAdFQA6HxUA1CAVAG4iFQAIJBUArCUVAEYnFQDgKBUAeioVAB4sFQC4LRUAUi8VAOwwFQCQMhUAKjQVAMQ1FQBeNxUAAjkVAJw6FQA2PBUA0D0VAHQ/FQAOQRUAqEIVAEJEFQDmRRUAgEcVABpJFQC0ShUAWEwVAPJNFQCMTxUAJlEVANRSFQBuVBUACFYVAKxXFQBGWRUA4FoVAIRcFQAeXhUAuF8VAFJhFQDsYhUAkGQVACpmFQDEZxUAXmkVAAJrFQCcbBUANm4VANBvFQB0cRUADnMVAKh0FQBMdhUA5ncVAIB5FQAaexUAtHwVAFh+FQDyfxUAjIEVACaDFQDKhBUAZIYVAP6HFQCiiRUAPIsVANaMFQBwjhUACpAVAK6RFQBIkxUA4pQVAHyWFQAWmBUAupkVAFSbFQDunBUAkp4VACygFQDGoRUAaqMVAASlFQCephUAOKgVANKpFQB2qxUAEK0VAKquFQBEsBUA3rEVAIKzFQActRUAtrYVAFq4FQD0uRUAjrsVACi9FQDMvhUAZsAVAADCFQCawxUAPsUVANjGFQByyBUADMoVALDLFQBKzRUA5M4VAH7QFQAi0hUAvNMVAFbVFQDw1hUAlNgVAC7aFQDI2xUAYt0VAAbfFQCg4BUAOuIVANTjFQBu5RUAEucVAKzoFQBQ6hUA6usVAITtFQAe7xUAuPAVAFzyFQD28xUAkPUVACr3FQDE+BUAaPoVAAL8FQCm/RUAQP8VANoAFgB0AhYADgQWALIFFgBMBxYA5ggWAIAKFgAkDBYAvg0WAFgPFgDyEBYAlhIWADAUFgDKFRYAbhcWAAgZFgCiGhYAPBwWANYdFgB6HxYAFCEWAK4iFgBIJBYA4iUWAIYnFgAgKRYAuioWAF4sFgD4LRYAki8WACwxFgDQMhYAajQWAAQ2FgCeNxYAQjkWANw6FgB2PBYAED4WAKo/FgBOQRYA6EIWAIxEFgAmRhYAwEcWAFpJFgD0ShYAmEwWADJOFgDMTxYAZlEWAABTFgCkVBYAPlYWAOJXFgB8WRYAFlsWALBcFgBKXhYA7l8WAIhhFgAiYxYAvGQWAFZmFgD6ZxYAlGkWADhrFgDSbBYAbG4WAAZwFgCgcRYARHMWAN50FgB4dhYAEngWALZ5FgBQexYA6nwWAI5+FgAogBYAwoEWAFyDFgD2hBYAmoYWADSIFgDOiRYAaIsWAAKNFgCmjhYAQJAWANqRFgB+kxYAGJUWALKWFgBMmBYA8JkWAIqbFgAknRYAvp4WAFigFgD8oRYAlqMWADClFgDUphYAbqgWAAiqFgCsqxYARq0WAOCuFgB6sBYAFLIWALizFgBStRYA7LYWAIa4FgAguhYAxLsWAF69FgACvxYAnMAWADbCFgDQwxYAasUWAA7HFgCoyBYAQsoWANzLFgCAzRYAGs8WALTQFgBO0hYA8tMWAIzVFgAm1xYAytgWAGTaFgD+2xYAmN0WADLfFgDW4BYAcOIWAArkFgCk5RYAPucWAOLoFgB86hYAFuwWALrtFgBU7xYA7vAWAIjyFgAs9BYAxvUWAGD3FgD6+BYAnvoWADj8FgDS/RYAbP8WAAYBFwCqAhcARAQXAOgFFwB4BxcAHAkXALYKFwBQDBcA9A0XAI4PFwAoERcAwhIXAGYUFwAUFhcArhcXAFIZFwDsGhcAhhwXACoeFwDEHxcAXiEXAAIjFwCcJBcAQCYXAOQnFwB+KRcAGCsXALIsFwBMLhcA8C8XAIoxFwAkMxcAvjQXAFg2FwD8NxcAljkXADA7FwDUPBcAbj4XAAhAFwCiQRcARkMXAOBEFwB6RhcAFEgXALhJFwBSSxcA7EwXAIZOFwAqUBcAxFEXAF5TFwACVRcAnFYXADZYFwDQWRcAalsXAA5dFwCoXhcAQmAXANxhFwCAYxcAGmUXALRmFwBOaBcA8mkXAIxrFwAmbRcAym4XAGRwFwD+cRcAmHMXADJ1FwDWdhcAcHgXAAp6FwCkexcAPn0XAOJ+FwB8gBcAFoIXALqDFwBUhRcA7oYXAIiIFwAsihcAxosXAGCNFwD6jhcAnpAXADiSFwDSkxcAdpUXABCXFwCqmBcARJoXAN6bFwCCnRcAHJ8XALagFwBQohcA6qMXAI6lFwAopxcAwqgXAGaqFwAArBcAmq0XADSvFwDYsBcAcrIXAAy0FwCmtRcASrcXAOS4FwB+uhcAIrwXALy9FwBWvxcA8MAXAIrCFwAuxBcAyMUXAGLHFwD8yBcAlsoXADrMFwDUzRcAbs8XABLRFwCs0hcARtQXAODVFwCE1xcAHtkXALjaFwBS3BcA9t0XAJDfFwAq4RcAxOIXAF7kFwAC5hcAnOcXADbpFwDa6hcAdOwXAA7uFwCo7xcATPEXAObyFwCA9BcAGvYXAL73FwBY+RcA8voXAIz8FwAm/hcAyv8XAGQBGAD+AhgAogQYADwGGADWBxgAcAkYABQLGACuDBgASA4YAOIPGACGERgAIBMYALoUGABUFhgA7hcYAJIZGAAsGxgAxhwYAGoeGAAEIBgAniEYADgjGADcJBgAdiYYABAoGACqKRgARCsYAOgsGACCLhgAHDAYAMAxGABaMxgA9DQYAI42GAAyOBgAzDkYAGY7GAAAPRgAmj4YAD5AGADYQRgAckMYABZFGACwRhgASkgYAORJGACISxgAIk0YALxOGABWUBgA+lEYAJRTGAAuVRgAyFYYAGxYGAAGWhgAoFsYAERdGADeXhgAeGAYABJiGACsYxgAUGUYAOpmGACEaBgAHmoYAMJrGABcbRgA9m4YAJBwGAAqchgAznMYAGh1GAAMdxgApngYAEB6GADaexgAdH0YABh/GACygBgATIIYAOaDGACAhRgAJIcYAL6IGABYihgA/IsYAJaNGAAwjxgAypAYAG6SGAAIlBgAopUYADyXGADgmBgAepoYABScGACunRgASJ8YAOygGACGohgAIKQYAMSlGABepxgA+KgYAJKqGAA2rBgA0K0YAGqvGAAEsRgAqLIYAEK0GADctRgAdrcYABC5GAC0uhgATrwYAOi9GACMvxgAJsEYAMDCGABaxBgA/sUYAJjHGAAyyRgAzMoYAHDMGAAKzhgApM8YAD7RGADY0hgAfNQYABbWGACw1xgAStkYAO7aGACI3BgAIt4YALzfGABg4RgA+uIYAJTkGAA45hgA0ucYAGzpGAAG6xgAquwYAETuGADe7xgAePEYABzzGAC29BgAUPYYAOr3GACE+RgAKPsYAML8GABm/hgAAAAZAJoBGQA0AxkAzgQZAHIGGQAMCBkApgkZAEALGQDaDBkAfg4ZABgQGQCyERkAVhMZAPAUGQCKFhkAJBgZAMgZGQBiGxkA/BwZAJYeGQAwIBkA1CEZAG4jGQAIJRkArCYZAEYoGQDgKRkAeisZAB4tGQC4LhkAUjAZAOwxGQCQMxkAKjUZAMQ2GQBeOBkA+DkZAJw7GQA2PRkA0D4ZAHRAGQAOQhkAqEMZAEJFGQDmRhkAgEgZABpKGQC0SxkAWE0ZAPJOGQCMUBkAJlIZAMBTGQBkVRkA/lYZAKJYGQA8WhkA1lsZAHBdGQAKXxkArmAZAEhiGQDiYxkAfGUZACBnGQC6aBkAVGoZAO5rGQCSbRkALG8ZAMZwGQBgchkABHQZAJ51GQA4dxkA0ngZAGx6GQAQfBkAqn0ZAER/GQDogBkAgoIZAByEGQC2hRkAWocZAPSIGQCOihkAKIwZAMyNGQBmjxkAAJEZAJqSGQA0lBkA2JUZAHKXGQAMmRkAsJoZAEqcGQDknRkAfp8ZACKhGQC8ohkAVqQZAPClGQCUpxkALqkZAMiqGQBirBkA/K0ZAKCvGQA6sRkA1LIZAHi0GQASthkArLcZAEa5GQDquhkAhLwZAB6+GQC4vxkAXMEZAPbCGQCQxBkAKsYZAMTHGQBoyRkAAssZAJzMGQBAzhkA2s8ZAHTRGQAO0xkAstQZAEzWGQDm1xkAgNkZACTbGQC+3BkAWN4ZAPLfGQCM4RkAMOMZAMrkGQBk5hkACOgZAKLpGQA86xkA1uwZAHruGQAU8BkArvEZAEjzGQDs9BkAhvYZACD4GQC6+RkAVPsZAPj8GQCS/hkALAAaANABGgBqAxoABAUaAJ4GGgBCCBoA3AkaAHYLGgAQDRoAtA4aAE4QGgDoERoAghMaABwVGgDAFhoAWhgaAPQZGgCYGxoAMh0aAMweGgBwIBoACiIaAKQjGgA+JRoA2CYaAHwoGgAWKhoAsCsaAEotGgDkLhoAiDAaACIyGgC8MxoAYDUaAPo2GgCUOBoALjoaANI7GgBsPRoABj8aAKBAGgBEQhoA3kMaAHhFGgASRxoArEgaAFBKGgDqSxoAhE0aAChPGgDCUBoAXFIaAPZTGgCQVRoANFcaAM5YGgByWhoADFwaAKZdGgBAXxoA2mAaAH5iGgAYZBoAsmUaAExnGgDwaBoAimoaACRsGgC+bRoAWG8aAPxwGgCWchoAMHQaANR1GgBudxoACHkaAKJ6GgBGfBoA4H0aAHp/GgAUgRoAuIIaAFKEGgDshRoAhocaACCJGgDEihoAXowaAAKOGgCcjxoANpEaANCSGgBqlBoADpYaAKiXGgBCmRoA3JoaAHacGgAanhoAtJ8aAE6hGgDoohoAjKQaACamGgDApxoAWqkaAP6qGgCYrBoAMq4aANavGgBwsRoACrMaAKS0GgBIthoA4rcaAHy5GgAWuxoAurwaAFS+GgDuvxoAiMEaACzDGgDGxBoAYMYaAPrHGgCeyRoAOMsaANLMGgBszhoAENAaAKrRGgBE0xoA3tQaAHjWGgAc2BoAttkaAFrbGgD03BoAjt4aACjgGgDC4RoAZuMaAADlGgCa5hoANOgaAM7pGgBy6xoADO0aAKbuGgBA8BoA5PEaAH7zGgAY9RoAvPYaAFb4GgDw+RoAivsaAC79GgDI/hoAYgAbAPwBGwCWAxsAOgUbANQGGwBuCBsAEgobAKwLGwBGDRsA4A4bAIQQGwAeEhsAuBMbAFIVGwD2FhsAkBgbACoaGwDEGxsAXh0bAAIfGwCcIBsANiIbANojGwB0JRsADicbAKgoGwBMKhsA5isbAIAtGwAaLxsAvjAbAFgyGwDyMxsAljUbADA3GwDKOBsAZDobAP47GwCiPRsAPD8bANZAGwBwQhsAFEQbAK5FGwBIRxsA4kgbAHxKGwAgTBsAuk0bAFRPGwD4UBsAklIbACxUGwDGVRsAalcbAARZGwCeWhsAOFwbANxdGwB2XxsAEGEbAKpiGwBEZBsA6GUbAIJnGwAcaRsAwGobAFpsGwD0bRsAjm8bADJxGwDMchsAZnQbAAB2GwCkdxsAPnkbANh6GwByfBsAFn4bALB/GwBKgRsA5IIbAH6EGwAihhsAvIcbAFaJGwD6ihsAlIwbAC6OGwDIjxsAbJEbAAaTGwCglBsAOpYbAN6XGwB4mRsAEpsbAKycGwBGnhsA6p8bAIShGwAeoxsAuKQbAFymGwD2pxsAkKkbADSrGwDOrBsAaK4bAAKwGwCmsRsAQLMbANq0GwB0thsAGLgbALK5GwBMuxsA5rwbAIq+GwAkwBsAvsEbAFjDGwD8xBsAlsYbADDIGwDKyRsAZMsbAAjNGwCizhsAPNAbAODRGwB60xsAFNUbAK7WGwBS2BsA7NkbAIbbGwAg3RsAxN4bAF7gGwD44RsAkuMbACzlGwDQ5hsAaugbAATqGwCo6xsAQu0bANzuGwB28BsAGvIbALTzGwBO9RsA6PYbAIz4GwAm+hsAwPsbAFr9GwD0/hsAmAAcADICHADMAxwAcAUcAAoHHACkCBwAPgocAOILHAB8DRwAFg8cALAQHABUEhwA7hMcAIgVHAAiFxwAvBgcAGAaHAD6GxwAnh0cADgfHADSIBwAbCIcAAYkHACqJRwARCccAN4oHAB4KhwAHCwcALYtHABQLxwA6jAcAIQyHAAoNBwAwjUcAFw3HAAAORwAmjocADQ8HADOPRwAcj8cAAxBHACmQhwAQEQcANpFHAB+RxwAGEkcALJKHABMTBwA8E0cAIpPHAAuURwAyFIcAGJUHAD8VRwAllccADpZHADUWhwAblwcAAheHACsXxwARmEcAOBiHAB6ZBwAFGYcALhnHABSaRwA7GocAJBsHAAqbhwAxG8cAF5xHAACcxwAnHQcADZ2HADQdxwAdHkcAA57HACofBwATH4cAOZ/HACAgRwAGoMcALSEHABYhhwA8occAIyJHAAmixwAyowcAGSOHAD+jxwAmJEcADyTHADWlBwAcJYcABSYHACumRwASJscAOKcHAB8nhwAIKAcALqhHABUoxwA7qQcAIimHAAsqBwAxqkcAGCrHAAErRwAnq4cADiwHADSsRwAdrMcABC1HACqthwARLgcAOi5HACCuxwAHL0cALa+HABQwBwA9MEcAI7DHAAyxRwAzMYcAGbIHAAAyhwAmsscAD7NHADYzhwActAcAAzSHACm0xwAStUcAOTWHAB+2BwAItocALzbHABW3RwA8N4cAJTgHAAu4hwAyOMcAGLlHAAG5xwAoOgcADrqHADU6xwAbu0cABLvHACs8BwARvIcAOrzHACE9RwAHvccALj4HABc+hwA9vscAJD9HAAq/xwAzgAdAGgCHQACBB0ApgUdAEAHHQDaCB0AdAodAA4MHQCoDR0ATA8dAOYQHQCAEh0AJBQdAL4VHQBYFx0A8hgdAJYaHQAwHB0Ayh0dAGQfHQD+IB0AoiIdADwkHQDWJR0AcCcdABQpHQCuKh0ASCwdAOwtHQCGLx0AIDEdALoyHQBeNB0A+DUdAJI3HQAsOR0A0DodAGo8HQAEPh0Anj8dADhBHQDcQh0AdkQdABBGHQC0Rx0ATkkdAOhKHQCCTB0AJk4dAMBPHQBaUR0A9FIdAJhUHQAyVh0AzFcdAGZZHQAAWx0ApFwdAD5eHQDYXx0AfGEdABZjHQCwZB0ASmYdAO5nHQCIaR0AImsdALxsHQBgbh0A+m8dAJRxHQAucx0AyHQdAGx2HQAGeB0AoHkdAER7HQDefB0AeH4dABKAHQC2gR0AUIMdAOqEHQCEhh0AKIgdAMKJHQBcix0A9owdAJCOHQA0kB0AzpEdAGiTHQAMlR0AppYdAECYHQDamR0AfpsdABidHQCynh0ATKAdAPChHQCKox0AJKUdAL6mHQBYqB0A/KkdAJarHQAwrR0A1K4dAG6wHQAIsh0AorMdAEa1HQDgth0AergdABS6HQC4ux0AUr0dAOy+HQCGwB0AIMIdAMTDHQBexR0A+MYdAJzIHQA2yh0A0MsdAGrNHQAOzx0AqNAdAELSHQDc0x0AgNUdABrXHQC02B0ATtodAOjbHQCM3R0AJt8dAMDgHQBk4h0A/uMdAJjlHQAy5x0A1ugdAHDqHQAK7B0ApO0dAEjvHQDi8B0AfPIdABb0HQCw9R0AVPcdAO74HQCI+h0ALPwdAMb9HQBg/x0A+gAeAJ4CHgA4BB4A0gUeAGwHHgAQCR4AqgoeAEQMHgDeDR4AeA8eABwRHgC2Eh4AUBQeAOoVHgCOFx4AKBkeAMwaHgBmHB4AAB4eAJofHgA0IR4A2CIeAHIkHgAMJh4ApiceAEopHgDkKh4AfiweABguHgCyLx4AVjEeAPAyHgCKNB4ALjYeAMg3HgBiOR4A/DoeAKA8HgA6Ph4A1D8eAG5BHgASQx4ArEQeAEZGHgDgRx4AjkkeAChLHgDCTB4AZk4eAABQHgCaUR4APlMeANhUHgB8Vh4AFlgeALpZHgBeWx4A+FweAJxeHgA2YB4A0GEeAGpjHgAOZR4AqGYeAEJoHgDcaR4AdmseABptHgC0bh4ATnAeAPJxHgCMcx4AJnUeAMB2HgBkeB4A/nkeAJh7HgAyfR4A1n4eAHCAHgAKgh4ApIMeAD6FHgDihh4AfIgeABaKHgC6ix4AVI0eAO6OHgCIkB4ALJIeAMaTHgBglR4A+pYeAJ6YHgA4mh4A0pseAGydHgAGnx4AqqAeAESiHgDeox4AgqUeABynHgC2qB4AUKoeAPSrHgCOrR4AKK8eAMKwHgBmsh4AALQeAJq1HgA0tx4A2LgeAHK6HgAMvB4Apr0eAEq/HgDkwB4AfsIeABjEHgCyxR4AVsceAPDIHgCKyh4ALsweAMjNHgBizx4A/NAeAJbSHgA61B4A1NUeAG7XHgAI2R4ArNoeAEbcHgDq3R4AhN8eAB7hHgC44h4AUuQeAPblHgCQ5x4AKukeAMTqHgBe7B4AAu4eAJzvHgA28R4A2vIeAHT0HgAO9h4AqPceAEz5HgDm+h4AgPweABr+HgC0/x4AWAEfAPICHwCMBB8AJgYfAMoHHwBkCR8A/gofAKIMHwA8Dh8A1g8fAHARHwAUEx8ArhQfAEgWHwDiFx8AfBkfACAbHwC6HB8AVB4fAO4fHwCSIR8ALCMfAMYkHwBqJh8ABCgfAJ4pHwA4Kx8A3CwfAHYuHwAQMB8AqjEfAEQzHwDoNB8AgjYfABw4HwDAOR8AWjsfAPQ8HwCOPh8AMkAfAMxBHwBmQx8AAEUfAJpGHwA+SB8A2EkfAHJLHwAWTR8AsE4fAEpQHwDkUR8AiFMfACJVHwC8Vh8AVlgfAPpZHwCUWx8ALl0fAMheHwBiYB8ABmIfAKBjHwA6ZR8A3mYfAHhoHwASah8ArGsfAFBtHwDqbh8AhHAfAB5yHwC4cx8AXHUfAPZ2HwCQeB8AKnofAM57HwBofR8AAn8fAKaAHwBAgh8A2oMfAHSFHwAYhx8AsogfAEyKHwDmix8AgI0fACSPHwC+kB8AWJIfAPyTHwCWlR8AMJcfAMqYHwBumh8ACJwfAKKdHwA8nx8A4KAfAHqiHwAUpB8ArqUfAEinHwDsqB8AhqofACCsHwDErR8AXq8fAPiwHwCSsh8ANrQfANC1HwBqtx8ABLkfAJ66HwBCvB8A3L0fAHa/HwAQwR8AtMIfAE7EHwDoxR8AjMcfACbJHwDAyh8AWswfAP7NHwCYzx8AMtEfAMzSHwBm1B8ACtYfAKTXHwA+2R8A2NofAHzcHwAW3h8AsN8fAFThHwDu4h8AiOQfACLmHwDG5x8AYOkfAPrqHwCU7B8ALu4fANLvHwBs8R8ABvMfAKr0HwBE9h8A3vcfAHj5HwAS+x8AtvwfAFD+HwDq/x8AhAEgACgDIADCBCAAXAYgAAAIIACaCSAANAsgAM4MIAByDiAADBAgAKYRIABAEyAA5BQgAH4WIAAYGCAAshkgAFYbIADwHCAAih4gACQgIADIISAAYiMgAPwkIACWJiAAMCggANQpIABuKyAACC0gAKwuIABGMCAA4DEgAHozIAAUNSAAuDYgAFI4IADsOSAAkDsgACo9IADEPiAAXkAgAAJCIACcQyAANkUgANBGIABqSCAADkogAKhLIABCTSAA3E4gAIBQIAAaUiAAtFMgAFhVIADyViAAjFggACZaIADKWyAAZF0gAP5eIACYYCAAMmIgANZjIABwZSAACmcgAK5oIABIaiAA4msgAHxtIAAgbyAAunAgAFRyIADucyAAknUgACx3IADGeCAAYHogAPp7IACefSAAOH8gANKAIAB2giAAEIQgAKqFIABEhyAA6IggAIKKIAAcjCAAto0gAFCPIAD0kCAAjpIgACiUIADMlSAAZpcgAACZIACamiAAPpwgANidIABynyAADKEgAKaiIABKpCAA5KUgAH6nIAAiqSAAvKogAFasIADwrSAAlK8gAC6xIADIsiAAYrQgAPy1IACgtyAAOrkgANS6IAB4vCAAEr4gAKy/IABGwSAA6sIgAITEIAAexiAAuMcgAFLJIAD2yiAAkMwgACrOIADEzyAAaNEgAALTIACc1CAAQNYgANrXIAB02SAADtsgAKjcIABM3iAA5t8gAIDhIAAa4yAAvuQgAFjmIADy5yAAlukgADDrIADK7CAAZO4gAAjwIACi8SAAPPMgANb0IABw9iAAFPggAK75IABI+yAA7PwgAIb+IAAgACEAugEhAF4DIQD4BCEAkgYhACwIIQDGCSEAagshAAQNIQCeDiEAOBAhANwRIQB2EyEAEBUhALQWIQBOGCEA6BkhAIIbIQAmHSEAwB4hAFogIQD0ISEAjiMhADIlIQDMJiEAZighAAoqIQCkKyEAPi0hANguIQB8MCEAFjIhALAzIQBKNSEA7jYhAIg4IQAiOiEAvDshAGA9IQD6PiEAlEAhAC5CIQDIQyEAbEUhAAZHIQCgSCEAOkohAN5LIQB4TSEAEk8hALZQIQBQUiEA6lMhAIRVIQAoVyEAwlghAFxaIQD2WyEAkF0hADRfIQDOYCEAaGIhAAxkIQCmZSEAQGchANpoIQB+aiEAGGwhALJtIQBMbyEA5nAhAIpyIQAkdCEAvnUhAFh3IQD8eCEAlnohADB8IQDUfSEAbn8hAAiBIQCigiEARoQhAOCFIQB6hyEAFIkhAK6KIQBSjCEA7I0hAIaPIQAgkSEAxJIhAF6UIQD4lSEAnJchADaZIQDQmiEAapwhAA6eIQConyEAQqEhANyiIQB2pCEAGqYhALSnIQBOqSEA6KohAIysIQAmriEAwK8hAGSxIQD+siEAmLQhADK2IQDWtyEAcLkhAAq7IQCkvCEAPr4hAOK/IQB8wSEAFsMhALDEIQBUxiEA7schAIjJIQAsyyEAxswhAGDOIQD6zyEAntEhADjTIQDS1CEAbNYhAAbYIQCq2SEARNshAN7cIQCC3iEAHOAhALbhIQBQ4yEA9OQhAI7mIQAo6CEAwukhAFzrIQAA7SEAmu4hADTwIQDY8SEAcvMhAAz1IQCm9iEASvghAOT5IQB++yEAGP0hALz+IQBWACIA8AEiAIoDIgAkBSIAyAYiAGIIIgD8CSIAoAsiADoNIgDUDiIAbhAiABISIgCsEyIARhUiAOAWIgB6GCIAHhoiALgbIgBSHSIA7B4iAJAgIgAqIiIAxCMiAGglIgACJyIAnCgiADYqIgDaKyIAdC0iAA4vIgCoMCIAQjIiAOYzIgCANSIAGjciALQ4IgBYOiIA8jsiAIw9IgAwPyIAykAiAGRCIgD+QyIAokUiADxHIgDWSCIAcEoiAApMIgCuTSIASE8iAOJQIgCGUiIAIFQiALpVIgBUVyIA+FgiAJJaIgAsXCIAxl0iAGBfIgAEYSIAnmIiADhkIgDSZSIAdmciABBpIgCqaiIATmwiAOhtIgCCbyIAHHEiAMByIgBadCIA9HUiAI53IgAoeSIAzHoiAGZ8IgAAfiIAmn8iAD6BIgDYgiIAcoQiABaGIgCwhyIASokiAOSKIgCIjCIAIo4iALyPIgBWkSIA+pIiAJSUIgAuliIAyJciAGyZIgAGmyIAoJwiADqeIgDenyIAeKEiABKjIgCspCIARqYiAOqnIgCEqSIAHqsiAMKsIgBcriIA9q8iAJCxIgA0syIAzrQiAGi2IgACuCIAnLkiAEC7IgDavCIAdL4iABjAIgCywSIATMMiAObEIgCKxiIAJMgiAL7JIgBYyyIA8swiAJbOIgAw0CIAytEiAGTTIgAI1SIAotYiADzYIgDg2SIAetsiABTdIgCu3iIAUuAiAOzhIgCG4yIAIOUiALrmIgBe6CIA+OkiAJLrIgA27SIA0O4iAGrwIgAE8iIAqPMiAEL1IgDc9iIAdvgiABD6IgC0+yIATv0iAOj+IgCMACMAJgIjAMADIwBaBSMA/gYjAJgIIwAyCiMAzAsjAGYNIwAKDyMApBAjAD4SIwDiEyMAfBUjABYXIwCwGCMAVBojAO4bIwCIHSMAIh8jALwgIwBgIiMA+iMjAJQlIwAuJyMA0igjAGwqIwAGLCMAqi0jAEQvIwDeMCMAeDIjABI0IwC2NSMAUDcjAOo4IwCEOiMAKDwjAMI9IwBcPyMAAEEjAJpCIwA0RCMAzkUjAHJHIwAMSSMApkojAEBMIwDaTSMAfk8jABhRIwCyUiMATFQjAPBVIwCKVyMAJFkjAMhaIwBiXCMA/F0jAJZfIwA6YSMA1GIjAG5kIwAIZiMAomcjAEZpIwDgaiMAemwjAB5uIwC4byMAUnEjAOxyIwCQdCMAKnYjAMR3IwBeeSMA+HojAJx8IwA2fiMA0H8jAHSBIwAOgyMAqIQjAEKGIwDmhyMAgIkjABqLIwC0jCMATo4jAPKPIwCMkSMAJpMjAMCUIwBkliMA/pcjAJiZIwA8myMA1pwjAHCeIwAKoCMArqEjAEijIwDipCMAfKYjABaoIwC6qSMAVKsjAO6sIwCSriMALLAjAMaxIwBgsyMA+rQjAJ62IwA4uCMA0rkjAIC7IwAavSMAtL4jAE7AIwDywSMAjMMjACbFIwDKxiMAZMgjABzKIwC2yyMAUM0jAOrOIwCO0CMAKNIjAMzTIwBw1SMACtcjAKTYIwA+2iMA4tsjAHzdIwAW3yMAsOAjAEriIwDu4yMAiOUjACLnIwC86CMAYOojAPrrIwCU7SMAOO8jANLwIwBs8iMABvQjAKr1IwBE9yMA3vgjAHj6IwAS/CMAtv0jAFD/IwDqACQAhAIkACgEJADCBSQAXAckAAAJJACaCiQANAwkAM4NJAByDyQADBEkAKYSJABAFCQA2hUkAH4XJAAYGSQAshokAFYcJADwHSQAih8kACQhJAC+IiQAYiQkAPwlJACWJyQAMCkkANQqJABuLCQACC4kAKwvJABGMSQA4DIkAHo0JAAeNiQAuDckAFI5JADsOiQAhjwkACo+JADEPyQAXkEkAAJDJACcRCQANkYkANBHJABqSSQADkskAKhMJABCTiQA3E8kAIBRJAAaUyQAtFQkAFhWJADyVyQAjFkkACZbJADKXCQAZF4kAP5fJACYYSQAMmMkANZkJABwZiQACmgkAKRpJABIayQA4mwkAHxuJAAgcCQAunEkAFRzJADudCQAknYkACx4JADGeSQAYHskAPp8JACefiQAOIAkANKBJAB2gyQAEIUkAKqGJABEiCQA6IkkAIKLJAAcjSQAto4kAFCQJAD0kSQAjpMkACiVJADCliQAZpgkAACaJACamyQAPp0kANieJAByoCQADKIkAKajJABKpSQA5KYkAH6oJAAYqiQAvKskAFatJADwriQAlLAkAC6yJADIsyQAYrUkAAa3JACguCQAOrokANS7JABuvSQAEr8kAKzAJABGwiQA6sMkAITFJAAexyQAuMgkAFzKJAD2yyQAkM0kACrPJADE0CQAaNIkAALUJACc1SQANtckANrYJAB02iQADtwkALLdJABM3yQA5uAkAIDiJAAk5CQAvuUkAFjnJADy6CQAjOokADDsJADK7SQAZO8kAAjxJACi8iQAPPQkANb1JAB69yQAFPkkAK76JABI/CQA4v0kAIb/JAAgASUAugIlAFQEJQD4BSUAkgclACwJJQDQCiUAagwlAAQOJQCeDyUAQhElANwSJQB2FCUAEBYlAKoXJQBOGSUA6BolAIIcJQAcHiUAwB8lAFohJQD0IiUAmCQlADImJQDMJyUAZiklAAorJQCkLCUAPi4lANgvJQByMSUAFjMlALA0JQBKNiUA7jclAIg5JQAiOyUAvDwlAGA+JQD6PyUAlEElAC5DJQDIRCUAbEYlAAZIJQCgSSUAOkslAN5MJQB4TiUAElAlALZRJQBQUyUA6lQlAIRWJQAoWCUAwlklAFxbJQD2XCUAml4lADRgJQDOYSUAaGMlAAxlJQCmZiUAQGglANppJQB0ayUAGG0lALJuJQBMcCUA5nElAIpzJQAkdSUAvnYlAFh4JQD8eSUAlnslADB9JQDUfiUAboAlAAiCJQC2gyUAUIUlAOqGJQCEiCUAKIolAMKLJQBcjSUA9o4lAJqQJQA0kiUAzpMlAGiVJQAMlyUAppglAECaJQDamyUAfp0lABifJQCyoCUATKIlAOajJQCKpSUAJKclAL6oJQBiqiUA/KslAJatJQAwryUAyrAlAG6yJQAItCUAorUlADy3JQDguCUAerolABS8JQC4vSUAUr8lAOzAJQCGwiUAIMQlAMTFJQBexyUA+MglAJzKJQA2zCUA0M0lAGrPJQAO0SUAqNIlAELUJQDc1SUAdtclABrZJQC02iUATtwlAOjdJQCM3yUAJuElAMDiJQBk5CUA/uUlAJjnJQAy6SUA1uolAHDsJQAK7iUApO8lAD7xJQDi8iUAfPQlABb2JQC69yUAVPklAO76JQCI/CUALP4lAMb/JQBgASYA+gImAJQEJgA4BiYA0gcmAGwJJgAGCyYAqgwmAEQOJgDeDyYAghEmABwTJgC2FCYAUBYmAPQXJgCOGSYAKBsmAMIcJgBcHiYAACAmAJohJgA0IyYA2CQmAHImJgAMKCYApikmAEorJgDkLCYAfi4mABgwJgCyMSYAVjMmAPA0JgCKNiYAJDgmAMg5JgBiOyYA/DwmAKA+JgA6QCYA1EEmAG5DJgAIRSYArEYmAEZIJgDgSSYAeksmAB5NJgC4TiYAUlAmAPZRJgCQUyYAKlUmAMRWJgBoWCYAAlomAJxbJgA2XSYA0F4mAHRgJgAOYiYAqGMmAExlJgDmZiYAgGgmABpqJgC+ayYAWG0mAPJuJgCMcCYAJnImAMpzJgBkdSYA/nYmAJh4JgA8eiYA1nsmAHB9JgAKfyYAroAmAEiCJgDigyYAhoUmACCHJgC6iCYAVIomAPiLJgCSjSYALI8mAMaQJgBgkiYABJQmAJ6VJgA4lyYA3JgmAHaaJgAQnCYAqp0mAE6fJgDooCYAgqImABykJgC2pSYAWqcmAPSoJgCOqiYAMqwmAMytJgBmryYAALEmAKSyJgA+tCYA2LUmAHK3JgAMuSYAsLomAEq8JgDkvSYAiL8mACLBJgC8wiYAVsQmAPrFJgCUxyYALskmAMjKJgBizCYABs4mAKDPJgA60SYA3tImAHjUJgAS1iYArNcmAFDZJgDq2iYAhNwmAB7eJgC43yYAXOEmAPbiJgCQ5CYANOYmAM7nJgBo6SYAAusmAKbsJgBA7iYA2u8mAHTxJgAO8yYAsvQmAEz2JgDm9yYAgPkmACT7JgC+/CYAWP4mAPz/JgCWAScAMAMnAMoEJwBkBicACAgnAKIJJwA8CycA1gwnAHoOJwAUECcArhEnAFITJwDsFCcAhhYnACAYJwC6GScAXhsnAPgcJwCSHicALCAnANAhJwBqIycABCUnAKgmJwBCKCcA3CknAHYrJwAQLScAtC4nAE4wJwDoMScAgjMnACY1JwDANicAWjgnAP45JwCYOycAMj0nAMw+JwBwQCcACkInAKRDJwA+RScA2EYnAHxIJwAWSicAsEsnAEpNJwDuTicAiFAnACJSJwC8UycAYFUnAPpWJwCUWCcALlonANJbJwBsXScABl8nAKpgJwBEYicA3mMnAHhlJwASZycAtmgnAFBqJwDqaycAhG0nAChvJwDCcCcAXHInAAB0JwCadScANHcnAM54JwByeicADHwnAKZ9JwBAfycA2oAnAH6CJwAYhCcAsoUnAEyHJwDwiCcAioonACSMJwDIjScAYo8nAPyQJwCWkicAMJQnANSVJwBulycACJknAKKaJwBGnCcA4J0nAHqfJwAeoScAuKInAFKkJwDspScAkKcnACqpJwDEqicAXqwnAPitJwCcrycANrEnANCyJwBqtCcADrYnAKi3JwBCuScA5ronAIC8JwAavicAtL8nAFjBJwDywicAjMQnACbGJwDKxycAZMknAP7KJwCYzCcAMs4nANbPJwBw0ScACtMnAKTUJwBI1icA4tcnAHzZJwAW2ycAutwnAFTeJwDu3ycAkuEnACzjJwDG5CcAYOYnAPrnJwCe6ScAOOsnANLsJwBs7icAEPAnAKrxJwBE8ycA6PQnAIL2JwAc+CcAtvknAFD7JwD0/CcAjv4nACgAKADCASgAZgMoAAAFKACaBigAPggoANgJKAByCygADA0oALAOKABKECgA5BEoAH4TKAAYFSgAvBYoAFYYKADwGSgAlBsoAC4dKADIHigAYiAoAAYiKACgIygAOiUoANQmKABuKCgAEiooAKwrKABGLSgA4C4oAIQwKAAeMigAuDMoAFw1KAD2NigAkDgoACo6KADEOygAaD0oAAI/KACcQCgANkIoANpDKAB0RSgADkcoALJIKABMSigA5ksoAIBNKAAaTygAvlAoAFhSKADyUygAjFUoADBXKADKWCgAZFooAAhcKACiXSgAPF8oANZgKAB6YigAFGQoAK5lKABIZygA4mgoAIZqKAAgbCgAum0oAF5vKAD4cCgAknIoACx0KADQdSgAancoAAR5KACeeigAOHwoANx9KAB2fygAEIEoAKqCKABOhCgA6IUoAIKHKAAmiSgAwIooAFqMKAD0jSgAjo8oADKRKADMkigAZpQoAACWKACklygAPpkoANiaKAB8nCgAFp4oALCfKABKoSgA5KIoAIikKAAipigAvKcoAFapKAD6qigAlKwoAC6uKADSrygAbLEoAAazKACgtCgAOrYoAN63KAB4uSgAErsoAKy8KABQvigA6r8oAITBKAAowygAwsQoAFzGKAD2xygAmskoADTLKADOzCgAaM4oAALQKACm0SgAQNMoANrUKAB01igAGNgoALLZKABM2ygA8NwoAIreKAAk4CgAvuEoAFjjKAD85CgAluYoADDoKADK6SgAbusoAAjtKACi7igARvAoAODxKAB68ygAFPUoAK72KABS+CgA7PkoAIb7KAAg/SgAxP4oAF4AKQD4ASkAkgMpADYFKQDQBikAaggpAAQKKQCoCykAQg0pANwOKQCAECkAGhIpALQTKQBOFSkA8hYpAIwYKQAmGikAwBspAGQdKQD+HikAmCApADIiKQDWIykAcCUpAAonKQCkKCkASCopAOIrKQB8LSkAFi8pALowKQBUMikA7jMpAIg1KQAsNykAxjgpAGA6KQD6OykAlD0pADg/KQDSQCkAbEIpAAZEKQCqRSkAREcpAN5IKQB4SikAHEwpALZNKQBQTykA9FApAI5SKQAoVCkAwlUpAFxXKQAAWSkAmlopADRcKQDOXSkAcl8pAAxhKQCmYikASmQpAORlKQB+ZykAGGkpALxqKQBWbCkA8G0pAIpvKQAkcSkAyHIpAGJ0KQD8dSkAlncpADp5KQDUeikAbnwpABJ+KQCsfykARoEpAOCCKQCEhCkAHoYpALiHKQBSiSkA7IopAJCMKQAqjikAxI8pAF6RKQACkykAnJQpADaWKQDalykAdJkpAA6bKQConCkAQp4pAOafKQCAoSkAGqMpALSkKQBYpikA8qcpAIypKQAwqykAyqwpAGSuKQD+rykAmLEpADyzKQDWtCkAcLYpABS4KQCuuSkASLspAOK8KQB8vikAIMApALrBKQBUwykA7sQpAJLGKQAsyCkAxskpAGrLKQAEzSkAns4pADjQKQDS0SkAdtMpABDVKQCq1ikARNgpAOjZKQCC2ykAHN0pAMDeKQBa4CkA9OEpAI7jKQAy5SkAzOYpAGboKQAA6ikAmuspAD7tKQDY7ikAcvApAAzyKQCw8ykASvUpAOT2KQCI+CkAIvopALz7KQBW/SkA8P4pAJQAKgAuAioAyAMqAGIFKgAGByoAoAgqADoKKgDUCyoAeA0qABIPKgCsECoAUBIqAOoTKgCEFSoAHhcqALgYKgBcGioA9hsqAJAdKgAqHyoAziAqAGgiKgACJCoApiUqAEAnKgDaKCoAdCoqAA4sKgCyLSoATC8qAOYwKgCAMioAJDQqAL41KgBYNyoA8jgqAJY6KgAwPCoAyj0qAG4/KgAIQSoAokIqADxEKgDWRSoAekcqABRJKgCuSioASEwqAOxNKgCGTyoAIFEqAMRSKgBeVCoA+FUqAJJXKgA2WSoA0FoqAGpcKgAEXioAnl8qAEJhKgDcYioAdmQqABBmKgC0ZyoATmkqAOhqKgCMbCoAJm4qAMBvKgBacSoA9HIqAJh0KgAydioAzHcqAHB5KgAKeyoApHwqAD5+KgDYfyoAfIEqABaDKgCwhCoASoYqAO6HKgCIiSoAIosqALyMKgBgjioA+o8qAJSRKgAukyoA0pQqAGyWKgAGmCoAoJkqAESbKgDenCoAeJ4qABKgKgC2oSoAUKMqAOqkKgCOpioAKKgqAMKpKgBcqyoA9qwqAJquKgA0sCoAzrEqAGizKgAMtSoAprYqAEC4KgDkuSoAfrsqABi9KgCyvioATMAqAPDBKgCKwyoAJMUqAL7GKgBiyCoA/MkqAJbLKgA6zSoA1M4qAG7QKgAI0ioAotMqAEbVKgDg1ioAetgqABTaKgC42yoAUt0qAOzeKgCG4CoAKuIqAMTjKgBe5SoAAucqAJzoKgA26ioA0OsqAGrtKgAO7yoAqPAqAELyKgDc8yoAgPUqABr3KgC0+CoATvoqAPL7KgCM/SoAJv8qAMoAKwBkAisA/gMrAJgFKwBGBysA4AgrAHoKKwAeDCsAuA0rAFIPKwD2ECsAmhIrADQUKwDOFSsAchcrAAwZKwCmGisAQBwrANodKwB+HysAGCErALIiKwBMJCsA8CUrAIonKwAkKSsAviorAGIsKwD8LSsAli8rADAxKwDUMisAbjQrAAg2KwCiNysARjkrAOA6KwB6PCsAHj4rALg/KwBSQSsA7EIrAJBEKwAqRisAxEcrAF5JKwD4SisAnEwrADZOKwDQTysAalErAA5TKwCoVCsAQlYrAOZXKwCAWSsAGlsrALRcKwBOXisA8l8rAIxhKwAmYysAwGQrAGRmKwD+ZysAmGkrADJrKwDWbCsAcG4rAApwKwCucSsASHMrAOJ0KwB8disAFngrALp5KwBUeysA7nwrAIh+KwAsgCsAxoErAGCDKwAEhSsAnoYrADiIKwDSiSsAbIsrABCNKwCqjisARJArAN6RKwCCkysAHJUrALaWKwBamCsA9JkrAI6bKwAonSsAwp4rAGagKwAAoisAmqMrADSlKwDYpisAcqgrAAyqKwCwqysASq0rAOSuKwB+sCsAGLIrALyzKwBWtSsA8LYrAIq4KwAuuisAyLsrAGK9KwAGvysAoMArADrCKwDUwysAbsUrABLHKwCsyCsARsorAODLKwCEzSsAHs8rALjQKwBc0isA9tMrAJDVKwAq1ysAztgrAGjaKwAC3CsAnN0rADbfKwDa4CsAdOIrAA7kKwCo5SsATOcrAOboKwCA6isAJOwrAL7tKwBY7ysA8vArAIzyKwAw9CsAyvUrAGT3KwD++CsAovorADz8KwDW/SsAcP8rABQBLACuAiwASAQsAOwFLACGBywAIAksALoKLABUDCwA+A0sAJIPLAAsESwAxhIsAGoULAAEFiwAnhcsAEIZLADcGiwAdhwsABAeLACqHywATiEsAOgiLACCJCwAHCYsAMAnLABaKSwA9CosAJgsLAAyLiwAzC8sAGYxLAAAMywApDQsAD42LADYNywAcjksABY7LACwPCwASj4sAO4/LACIQSwAIkMsALxELABgRiwA+kcsAJRJLAAuSywAyEwsAGxOLAAGUCwAoFEsADpTLADeVCwAeFYsABJYLAC2WSwAUFssAOpcLACEXiwAHmAsAMJhLABcYywA9mQsAJBmLAAqaCwAzmksAGhrLAAMbSwApm4sAEBwLADacSwAfnMsABh1LACydiwATHgsAOZ5LACKeywAJH0sAL5+LABYgCwA/IEsAJaDLAAwhSwA1IYsAG6ILAAIiiwAoossADyNLADgjiwAepAsABSSLACukywAUpUsAOyWLACGmCwAKposAMSbLABenSwA+J4sAJKgLAA2oiwA0KMsAGqlLAAEpywAqKgsAEKqLADcqywAgK0sABqvLAC0sCwATrIsAOizLACMtSwAJrcsAMC4LABauiwA/rssAJi9LAAyvywAzMAsAGbCLAAKxCwApMUsAD7HLADiyCwAfMosABbMLACwzSwASs8sAO7QLACI0iwAItQsAMbVLABg1ywA+tgsAJTaLAA43CwA0t0sAGzfLAAG4SwAquIsAETkLADe5SwAgucsABzpLAC26iwAUOwsAOrtLACO7ywAKPEsAMLyLABc9CwAAPYsAJr3LAA0+SwAzvosAHL8LAAM/iwApv8sAEoBLQDkAi0AfgQtABgGLQCyBy0AVgktAPAKLQCKDC0AJA4tAMgPLQBiES0A/BItAJYULQA6Fi0A1BctAG4ZLQASGy0ArBwtAEYeLQDgHy0AeiEtAB4jLQC4JC0AUiYtAOwnLQCQKS0AKistAMQsLQBeLi0AAjAtAJwxLQA2My0A2jQtAHQ2LQAOOC0AqDktAEI7LQDmPC0AgD4tABpALQC0QS0AWEMtAPJELQCMRi0AJkgtAMpJLQBkSy0A/kwtAKxOLQBQUC0A6lEtAI5TLQAoVS0AwlYtAFxYLQAAWi0AmlstADRdLQDOXi0AcmAtAAxiLQCmYy0ASmUtAORmLQB+aC0AGGotALJrLQBWbS0A8G4tAIpwLQAkci0AyHMtAGJ1LQD8di0AoHgtADp6LQDUey0Abn0tABJ/LQCsgC0ARoItAOCDLQB6hS0AHoctALiILQBSii0A7IstAIaNLQAqjy0AxJAtAGiSLQAClC0AnJUtADaXLQDQmC0AdJotAA6cLQConS0AQp8tAOagLQCAoi0AGqQtALSlLQBYpy0A8qgtAIyqLQAwrC0Ayq0tAGSvLQD+sC0AmLItADy0LQDWtS0AcLctAAq5LQCkui0ASLwtAOK9LQCGvy0AIMEtALrCLQBUxC0A7sUtAJLHLQAsyS0AxsotAGDMLQAEzi0Ans8tADjRLQDc0i0AdtQtABDWLQCq1y0ARNktAOjaLQCC3C0AHN4tALbfLQBa4S0A9OItAI7kLQAo5i0AzOctAGbpLQAA6y0ApOwtAD7uLQDY7y0AcvEtAAzzLQCw9C0ASvYtAOT3LQB++S0AIvstALz8LQBW/i0A+v8tAJQBLgAuAy4AyAQuAGIGLgAGCC4AoAkuADoLLgDUDC4AeA4uABIQLgCsES4ARhMuAOoULgCEFi4AHhguAMIZLgBcGy4A9hwuAJAeLgAqIC4AziEuAGgjLgACJS4AnCYuADYoLgDaKS4AdCsuAA4tLgCyLi4ATDAuAOYxLgCKMy4AJDUuAL42LgBYOC4A8jkuAJY7LgAwPS4Ayj4uAGRALgAIQi4AokMuADxFLgDgRi4AekguABRKLgCuSy4ASE0uAOxOLgCGUC4AIFIuALpTLgBeVS4A+FYuAJJYLgAsWi4A0FsuAGpdLgAEXy4AqGAuAEJiLgDcYy4AdmUuABBnLgC0aC4ATmouAOhrLgCCbS4AJm8uAMBwLgBaci4A9HMuAJh1LgAydy4AzHguAHB6LgAKfC4ApH0uAD5/LgDYgC4AfIIuABaELgCwhS4AVIcuAO6ILgCIii4AIowuALyNLgBgjy4A+pAuAJSSLgAulC4A0pUuAGyXLgAGmS4AqpouAEScLgDenS4AeJ8uABKhLgC2oi4AUKQuAOqlLgCEpy4AKKkuAMKqLgBcrC4A9q0uAJqvLgA0sS4AzrIuAGi0LgAMti4AprcuAEC5LgDaui4AfrwuABi+LgCyvy4ATMEuAPDCLgCKxC4AJMYuAMjHLgBiyS4A/MouAJbMLgAwzi4A1M8uAG7RLgAI0y4AotQuADzWLgDg1y4AetkuAB7bLgC43C4AUt4uAOzfLgCG4S4AKuMuAMTkLgBe5i4A+OcuAJzpLgA26y4A0OwuAHTuLgAO8C4AqPEuAELzLgDc9C4AgPYuABr4LgC0+S4ATvsuAOj8LgCM/i4AJgAvAMoBLwBkAy8A/gQvAJgGLwAyCC8A1gkvAHALLwAKDS8ApA4vAEgQLwDiES8AfBMvACAVLwC6Fi8AVBgvAO4ZLwCIGy8ALB0vAMYeLwBgIC8ABCIvAJ4jLwA4JS8A0iYvAGwoLwAQKi8AqisvAEQtLwDeLi8AgjAvABwyLwC2My8AUDUvAPQ2LwCOOC8AKDovAMw7LwBmPS8AAD8vAJpALwA0Qi8A2EMvAHJFLwAMRy8ApkgvAEpKLwDkSy8Afk0vACJPLwC8UC8AVlIvAPBTLwCKVS8ALlcvAMhYLwBiWi8A/FsvAJZdLwA6Xy8A1GAvAHhiLwASZC8ArGUvAEZnLwDqaC8AhGovAB5sLwC4bS8AUm8vAPZwLwCQci8AKnQvAMR1LwBody8AAnkvAJx6LwBAfC8A2n0vAHR/LwAOgS8AqIIvAEyELwDmhS8AgIcvABqJLwC0ii8AWIwvAPKNLwCWjy8AMJEvAMqSLwBklC8A/pUvAKKXLwA8mS8A1povAHCcLwAUni8Arp8vAEihLwDioi8AhqQvACCmLwC6py8AXqkvAPiqLwCSrC8ALK4vAMavLwBqsS8ABLMvAJ60LwA4ti8A0rcvAHa5LwAQuy8AqrwvAE6+LwDovy8AgsEvACbDLwC2xC8AWsYvAPTHLwCYyS8AMssvAMzMLwBmzi8AANAvAKTRLwA+0y8A2NQvAHLWLwAW2C8AsNkvAErbLwDk3C8AiN4vACLgLwC84S8AVuMvAPrkLwCU5i8ALugvAMjpLwBs6y8ABu0vAKDuLwBE8C8A3vEvAHjzLwAS9S8ArPYvAFD4LwDq+S8AhPsvAB79LwC4/i8AXAAwAPYBMACaAzAANAUwAM4GMABoCDAAAgowAKYLMABADTAA2g4wAHQQMAAYEjAAshMwAEwVMADmFjAAihgwACQaMAC+GzAAYh0wAPweMACWIDAAMCIwAMojMABuJTAACCcwAKIoMAA8KjAA1iswAHotMAAULzAAuDAwAFIyMADsMzAAhjUwACA3MADEODAAXjowAPg7MACSPTAALD8wANBAMABqQjAABEQwAKhFMABCRzAA3EgwAHZKMAAaTDAAtE0wAE5PMADoUDAAjFIwACZUMADAVTAAWlcwAP5YMACYWjAAMlwwANZdMABwXzAACmEwAKRiMABIZDAA4mUwAHxnMAAWaTAAumowAFRsMADubTAAiG8wACxxMADGcjAAYHQwAPp1MACedzAAOHkwANJ6MABsfDAABn4wAKp/MABEgTAA3oIwAIKEMAAchjAAtocwAFCJMADqijAAjowwACiOMADCjzAAXJEwAPaSMACalDAANJYwANiXMABymTAADJswAKacMABAnjAA5J8wAH6hMAAYozAAsqQwAEymMADwpzAAiqkwAC6rMADIrDAAYq4wAPyvMACWsTAAOrMwANS0MAButjAACLgwAKK5MABGuzAA4LwwAHq+MAAewDAAuMEwAFLDMADsxDAAkMYwACrIMADEyTAAXsswAALNMACczjAANtAwANDRMAB00zAADtUwAKjWMABM2DAA5tkwAIDbMAAa3TAAtN4wAFjgMADy4TAAjOMwACblMADA5jAAZOgwAP7pMACY6zAAPO0wANbuMABw8DAACvIwAKTzMABI9TAA4vYwAHz4MAAg+jAAuvswAFT9MAD4/jAAkgAxACwCMQDGAzEAYAUxAAQHMQCeCDEAOAoxANILMQBsDTEAEA8xAKoQMQBEEjEA6BMxAIIVMQAcFzEAthgxAFoaMQD0GzEAjh0xADIfMQDMIDEAZiIxAAAkMQCaJTEAPicxANgoMQByKjEADCwxAKYtMQBKLzEA5DAxAH4yMQAiNDEAvDUxAFY3MQDwODEAlDoxAC48MQDIPTEAYj8xAAZBMQCgQjEAOkQxANRFMQB4RzEAEkkxAKxKMQBQTDEA6k0xAIRPMQAeUTEAuFIxAFxUMQD2VTEAkFcxACpZMQDEWjEAaFwxAAJeMQCmXzEAQGExANpiMQB0ZDEADmYxALJnMQBMaTEA5moxAIBsMQAabjEAvm8xAFhxMQD8cjEAlnQxADB2MQDKdzEAZHkxAAh7MQCifDEAPH4xANZ/MQB6gTEAFIMxAK6EMQBIhjEA7IcxAIaJMQAgizEAuowxAF6OMQD4jzEAkpExACyTMQDGlDEAapYxAASYMQComTEAQpsxANycMQB2njEAEKAxALShMQBOozEA6KQxAIKmMQAmqDEAwKkxAFqrMQD0rDEAmK4xADKwMQDMsTEAcLMxAAq1MQCktjEAPrgxANi5MQB8uzEAFr0xALC+MQBKwDEA5MExAIjDMQAixTEAvMYxAGDIMQD6yTEAlMsxAC7NMQDSzjEAbNAxAAbSMQCg0zEARNUxAN7WMQB42DEAEtoxALbbMQBQ3TEA6t4xAI7gMQAo4jEAwuMxAFzlMQD25jEAmugxADTqMQDO6zEAaO0xAALvMQCm8DEAQPIxAOTzMQB+9TEAGPcxALL4MQBM+jEA8PsxAIr9MQAk/zEAvgAyAGICMgD8AzIAlgUyADAHMgDUCDIAbgoyAAgMMgCsDTIARg8yAOAQMgB6EjIAFBQyALgVMgBSFzIA7BgyAIYaMgAgHDIAxB0yAF4fMgACITIAnCIyADYkMgDQJTIAaicyAA4pMgCoKjIAQiwyANwtMgCALzIAJDEyAL4yMgBYNDIA/DUyAJY3MgAwOTIA1DoyAG48MgAIPjIArD8yAFBBMgDqQjIAhEQyAChGMgDCRzIAXEkyAPZKMgCaTDIANE4yAM5PMgBoUTIADFMyAKZUMgBAVjIA5FcyAH5ZMgAYWzIAslwyAExeMgDwXzIAimEyACRjMgC+ZDIAYmYyAPxnMgCWaTIAOmsyANRsMgBubjIACHAyAKJxMgBGczIA4HQyAHp2MgAUeDIAuHkyAFJ7MgDsfDIAhn4yACqAMgDEgTIAXoMyAAKFMgCchjIANogyANCJMgBqizIADo0yAKiOMgBCkDIA3JEyAICTMgAalTIAtJYyAE6YMgDymTIAjJsyACadMgDKnjIAZKAyAP6hMgCYozIAMqUyANamMgBwqDIACqoyAKSrMgBIrTIA4q4yAHywMgAWsjIAurMyAFS1MgDutjIAkrgyACy6MgDGuzIAYL0yAPq+MgCewDIAOMIyANLDMgB2xTIAEMcyAKrIMgBEyjIA3ssyAILNMgAczzIAttAyAFDSMgDq0zIAjtUyACjXMgDC2DIAZtoyAADcMgCa3TIAPt8yANjgMgBy4jIADOQyAKblMgBK5zIA5OgyAH7qMgAY7DIAsu0yAFbvMgDw8DIAivIyAC70MgDI9TIAYvcyAAb5MgCg+jIAOvwyANT9MgBu/zIAEgEzAKwCMwBGBDMA4AUzAHoHMwAeCTMAuAozAFIMMwD2DTMAkA8zACoRMwDOEjMAaBQzAAIWMwCcFzMANhkzANoaMwB0HDMADh4zAKgfMwBCITMA5iIzAIAkMwAaJjMAviczAFgpMwDyKjMAliwzADAuMwDKLzMAZDEzAP4yMwCiNDMAPDYzANY3MwB6OTMAFDszAK48MwBIPjMA4j8zAIZBMwAgQzMAukQzAFRGMwDuRzMAkkkzACxLMwDGTDMAak4zAARQMwCeUTMAOFMzANxUMwB2VjMAEFgzAKpZMwBOWzMA6FwzAIJeMwAcYDMAtmEzAFpjMwD0ZDMAjmYzADJoMwDMaTMAZmszAABtMwCkbjMAPnAzANhxMwByczMAFnUzALB2MwBKeDMA5HkzAH57MwAifTMAvH4zAFaAMwD6gTMAlIMzAC6FMwDIhjMAbIgzAAaKMwCgizMAOo0zAN6OMwB4kDMAEpIzAKyTMwBGlTMA6pYzAISYMwAemjMAwpszAFydMwD2njMAkKAzADSiMwDOozMAaKUzAAKnMwCmqDMAQKozANqrMwB0rTMAGK8zALKwMwBMsjMA8LMzAIq1MwAktzMAvrgzAFi6MwD8uzMAlr0zADC/MwDKwDMAbsIzAAjEMwCixTMAPMczANbIMwB6yjMAFMwzALjNMwBSzzMA7NAzAIbSMwAg1DMAxNUzAF7XMwD42DMAktozACzcMwDQ3TMAat8zAAThMwCo4jMAQuQzANzlMwB25zMAGukzALTqMwBO7DMA6O0zAIzvMwAm8TMAwPIzAFr0MwD09TMAmPczADL5MwDM+jMAcPwzAAr+MwCk/zMAPgE0AOICNAB8BDQAFgY0ALoHNABUCTQA7go0AIgMNAAiDjQAxg80AGARNAD6EjQAnhQ0ADgWNADSFzQAbBk0ABAbNACqHDQARB40AN4fNAB4ITQAHCM0ALYkNABQJjQA6ic0AI4pNAAoKzQAwiw0AGYuNAAAMDQAmjE0ADQzNADONDQAcjY0AAw4NACmOTQAQDs0ANo8NAB+PjQAGEA0ALJBNABWQzQA8EQ0AIpGNAAkSDQAyEk0AGJLNAD8TDQAlk40ADpQNADUUTQAblM0AAhVNACsVjQARlg0AOBZNAB6WzQAFF00ALheNABSYDQA9mE0AJBjNAAqZTQAxGY0AF5oNAACajQAnGs0ADZtNADQbjQAanA0AA5yNACoczQAQnU0AOZ2NACAeDQAGno0AL57NABYfTQA8n40AIyANAAmgjQAyoM0AGSFNAD+hjQAmIg0ADKKNADWizQAcI00AAqPNACukDQASJI0AOKTNAB8lTQAIJc0ALqYNABUmjQA7ps0AJKdNAAsnzQAxqA0AGCiNAD6ozQAnqU0ADinNADSqDQAdqo0ABCsNACqrTQARK80AOiwNACCsjQAHLQ0ALa1NABatzQA9Lg0AI66NAAovDQAwr00AGa/NAAAwTQAmsI0AD7ENADYxTQAcsc0AAzJNACwyjQASsw0AOTNNAB+zzQAItE0ALzSNABW1DQA8NU0AIrXNAAu2TQAyNo0AGLcNAAG3jQAoN80ADrhNADU4jQAeOQ0ABLmNACs5zQARuk0AOrqNACE7DQAHu40ALjvNABS8TQA9vI0AJD0NAA09jQAzvc0AGj5NAAC+zQAnPw0AED+NADa/zQAdAE1AA4DNQCoBDUATAY1AOYHNQCACTUAJAs1AL4MNQBYDjUA8g81AJYRNQAwEzUAyhQ1AGQWNQD+FzUAohk1ADwbNQDWHDUAeh41ABQgNQCuITUAUiM1AOwkNQCGJjUAICg1ALopNQBeKzUA+Cw1AJIuNQAsMDUAxjE1AGozNQAENTUAnjY1AEI4NQDcOTUAdjs1ABA9NQC0PjUATkA1AOhBNQCCQzUAJkU1AMBGNQBaSDUA9Ek1AI5LNQAyTTUAzE41AGZQNQAKUjUApFM1AD5VNQDYVjUAfFg1ABZaNQCwWzUASl01AO5eNQCIYDUAImI1ALxjNQBWZTUA+mY1AJRoNQAuajUA0ms1AGxtNQAGbzUAoHA1AERyNQDeczUAeHU1ABJ3NQC2eDUAUHo1AOp7NQCEfTUAHn81AMKANQBcgjUA9oM1AJqFNQA0hzUAzog1AGiKNQAMjDUApo01AECPNQDakDUAfpI1ABiUNQCylTUATJc1AOaYNQCKmjUAJJw1AL6dNQBinzUA/KA1AJaiNQAwpDUA1KU1AG6nNQAIqTUAoqo1AEasNQDgrTUAeq81ABSxNQCusjUAUrQ1AOy1NQCGtzUAKrk1AMS6NQBevDUA+L01AJy/NQA2wTUA0MI1AGrENQAOxjUAqMc1AELJNQDcyjUAdsw1ABrONQC0zzUAWNE1APLSNQCM1DUAJtY1AMDXNQBk2TUA/to1AJjcNQAy3jUA1t81AHDhNQAK4zUAruQ1AEjmNQDi5zUAfOk1ACDrNQC67DUAVO41AO7vNQCI8TUALPM1AMb0NQBg9jUA+vc1AJ75NQA4+zUA0vw1AGz+NQAQADYAqgE2AEQDNgDeBDYAeAY2ABwINgC2CTYAUAs2APQMNgCODjYAKBA2AMIRNgBmEzYAABU2AJoWNgA0GDYAzhk2AHIbNgAMHTYAph42AEogNgDkITYAfiM2ABglNgCyJjYAVig2APApNgCKKzYALi02AMguNgBiMDYA/DE2AKAzNgA6NTYA1DY2AG44NgASOjYArDs2AEY9NgDgPjYAekA2AB5CNgC4QzYAUkU2APZGNgCQSDYAKko2AMRLNgBoTTYAAk82AJxQNgA2UjYA2lM2AHRVNgAOVzYAqFg2AExaNgDmWzYAgF02ABpfNgC0YDYAWGI2APJjNgCMZTYAMGc2AMpoNgBkajYA/ms2AKJtNgA8bzYA1nA2AHByNgAUdDYArnU2AEh3NgDieDYAfHo2ACB8NgC6fTYAVH82APiANgCSgjYALIQ2AMaFNgBqhzYABIk2AJ6KNgA4jDYA3I02AHaPNgAQkTYAqpI2AESUNgDolTYAgpc2AByZNgDAmjYAWpw2APSdNgCOnzYAMqE2AMyiNgBmpDYAAKY2AKSnNgA+qTYA2Ko2AHKsNgAMrjYAsK82AEqxNgDksjYAiLQ2ACK2NgC8tzYAVrk2APq6NgCUvDYALr42AMi/NgBiwTYABsM2AKDENgA6xjYA1Mc2AHjJNgASyzYAtsw2AFDONgDqzzYAhNE2AB7TNgDC1DYAXNY2APbXNgCQ2TYAKts2AM7cNgBo3jYAAuA2AKbhNgBA4zYA2uQ2AHTmNgAY6DYAsuk2AEzrNgDm7DYAiu42ACTwNgC+8TYAWPM2APL0NgCW9jYAMPg2AMr5NgBu+zYACP02AKL+NgA8ADcA4AE3AHoDNwAUBTcArgY3AFIINwDsCTcAhgs3ACANNwC6DjcAXhA3APgRNwCSEzcANhU3ANAWNwBqGDcABBo3AJ4bNwBCHTcA3B43AHYgNwAaIjcAtCM3AE4lNwDoJjcAjCg3ACYqNwDAKzcAWi03APQuNwCYMDcAMjI3AMwzNwBwNTcACjc3AKQ4NwA+OjcA4js3AHw9NwAWPzcAsEA3AFRCNwDuQzcAiEU3ACJHNwC8SDcAYEo3APpLNwCeTTcAOE83ANJQNwBsUjcABlQ3AKpVNwBEVzcA3lg3AHhaNwASXDcAtl03AFBfNwDqYDcAjmI3AChkNwDCZTcAXGc3AABpNwCaajcANGw3AM5tNwBybzcADHE3AKZyNwBAdDcA2nU3AH53NwAYeTcAsno3AFZ8NwDwfTcAin83ACSBNwDIgjcAYoQ3APyFNwCWhzcAOok3ANSKNwBujDcACI43AKKPNwBGkTcA4JI3AHqUNwAeljcAuJc3AFKZNwDsmjcAkJw3ACqeNwDEnzcAXqE3AAKjNwCcpDcANqY3ANCnNwB0qTcADqs3AKisNwBCrjcA5q83AICxNwAaszcAtLQ3AFi2NwDytzcAjLk3ACa7NwDKvDcAZL43AP6/NwCYwTcAPMM3ANbENwBwxjcACsg3AK7JNwBIyzcA4sw3AHzONwAW0DcAutE3AFTTNwDu1DcAktY3ACzYNwDG2TcAYNs3AATdNwCe3jcAOOA3ANLhNwB24zcAEOU3AKrmNwBE6DcA3uk3AILrNwAc7TcAwO43AFrwNwD08TcAjvM3ACj1NwDM9jcAZvg3AAD6NwCa+zcANP03ANj+NwByADgADAI4AKYDOABKBTgA5AY4AIgIOAAiCjgAvAs4AFYNOADwDjgAlBA4AC4SOADIEzgAYhU4APwWOACgGDgAOho4ANQbOAB4HTgAEh84AKwgOABGIjgA6iM4AIQlOAAeJzgAuCg4AFwqOAD2KzgAkC04ADQvOADOMDgAaDI4AAI0OACcNTgAQDc4ANo4OAB0OjgADjw4AKg9OABMPzgA5kA4AIBCOAAkRDgAvkU4AFhHOADySDgAlko4ADBMOADKTTgAZE84AAhROACiUjgAPFQ4ANZVOABwVzgAFFk4AK5aOABIXDgA7F04AIZfOAAgYTgAumI4AF5kOAD4ZTgAkmc4ACxpOADQajgAamw4AARuOACebzgAQnE4ANxyOAB2dDgAEHY4ALR3OABOeTgA6Ho4AIJ8OAAcfjgAwH84AFqBOAD0gjgAmIQ4ADKGOADMhzgAZok4AAqLOACkjDgAPo44ANiPOABykTgAFpM4ALCUOABKljgA7pc4AIiZOAAimzgAvJw4AGCeOAD6nzgAlKE4AC6jOADSpDgAbKY4AAaoOACgqTgAOqs4AN6sOAB4rjgAErA4ALaxOABQszgA6rQ4AIS2OAAouDgAwrk4AFy7OAD2vDgAmr44ADTAOADOwTgAaMM4AALFOACmxjgAQMg4ANrJOAB+yzgAGM04ALLOOABM0DgA8NE4AIrTOAAk1TgAvtY4AFjYOAD82TgAlts4ADDdOADU3jgAbuA4AAjiOACi4zgARuU4AODmOAB66DgAFOo4ALjrOABS7TgA7O44AIbwOAAg8jgAxPM4AF71OAD49jgAnPg4ADb6OADQ+zgAav04AA7/OACoADkAQgI5ANwDOQB2BTkAGgc5ALQIOQBOCjkA8gs5AIwNOQAmDzkAwBA5AGQSOQD+EzkAmBU5ADIXOQDWGDkAcBo5AAocOQCkHTkAPh85AOIgOQB8IjkAFiQ5ALolOQBUJzkA7ig5AIgqOQAsLDkAxi05AGAvOQD6MDkAnjI5ADg0OQDSNTkAbDc5AAY5OQCqOjkARDw5AN49OQCCPzkAHEE5ALZCOQBQRDkA9EU5AI5HOQAoSTkAwko5AFxMOQAATjkAmk85ADRROQDOUjkAclQ5AAxWOQCmVzkASlk5AORaOQB+XDkAGF45ALxfOQBWYTkA8GI5AIpkOQAkZjkAyGc5AGJpOQD8ajkAoGw5ADpuOQDebzkAgnE5ABxzOQC2dDkAUHY5AOp3OQCOeTkAMns5AMx8OQBwfjkACoA5AKSBOQA+gzkA4oQ5AIaGOQAgiDkAxIk5AF6LOQD4jDkAnI45ADaQOQDQkTkAapM5AA6VOQColjkAQpg5ANyZOQB2mzkAGp05ALSeOQBYoDkA8qE5AIyjOQAmpTkAwKY5AGSoOQD+qTkAmKs5ADKtOQDMrjkAcLA5AAqyOQCkszkAPrU5AOK2OQB8uDkAFro5ALq7OQBUvTkA7r45AIjAOQAswjkAxsM5AGDFOQD6xjkAlMg5ADjKOQDSyzkAbM05ABDPOQCq0DkARNI5AN7TOQCC1TkAHNc5ALbYOQBQ2jkA6ts5AI7dOQAo3zkAwuA5AFziOQAA5DkAmuU5AD7nOQDY6DkAcuo5AAzsOQCm7TkASu85AOTwOQB+8jkAGPQ5ALL1OQBW9zkA8Pg5AIr6OQAu/DkAyP05AGL/OQD8ADoAlgI6ADoEOgDUBToAbgc6ABIJOgCsCjoARgw6AOANOgCEDzoAHhE6ALgSOgBSFDoA7BU6AJAXOgAqGToAxBo6AGgcOgACHjoAnB86ADYhOgDaIjoAdCQ6AA4mOgCoJzoAQik6AOYqOgCALDoAJC46AL4vOgBYMToA8jI6AIw0OgAmNjoAyjc6AGQ5OgD+OjoAojw6ADw+OgDWPzoAcEE6ABRDOgCuRDoASEY6AOJHOgCGSToAIEs6ALpMOgBUTjoA7k86AJJROgAsUzoAxlQ6AGpWOgAEWDoAnlk6ADhbOgDcXDoAdl46ABBgOgCqYToARGM6AOhkOgCCZjoAHGg6AMBpOgBaazoA9Gw6AI5uOgAycDoAzHE6AGZzOgAAdToAmnY6AD54OgDYeToAcns6AAx9OgCwfjoASoA6AOSBOgCIgzoAIoU6ALyGOgBWiDoA+ok6AJSLOgAujToAyI46AGKQOgAGkjoAoJM6ADqVOgDeljoAeJg6ABKaOgCsmzoAUJ06AOqeOgCEoDoAHqI6ALijOgBcpToA9qY6AJCoOgAqqjoAzqs6AGitOgACrzoAprA6AECyOgDaszoAdLU6AA63OgCyuDoATLo6AOa7OgCKvToAJL86AL7AOgBYwjoA/MM6AJbFOgAwxzoAysg6AG7KOgAIzDoAos06ADzPOgDW0DoAetI6ABTUOgCu1ToAUtc6AOzYOgCG2joAINw6AMTdOgBe3zoA+OA6AJLiOgAs5DoA0OU6AGrnOgAE6ToAqOo6AELsOgDc7ToAdu86ABrxOgC08joATvQ6AOj1OgCC9zoAJvk6AMD6OgBa/DoA9P06AJj/OgAyATsAzAI7AHAEOwAKBjsApAc7AD4JOwDiCjsAfAw7ABYOOwCwDzsAShE7AO4SOwCIFDsAIhY7AMYXOwBgGTsA+ho7AJQcOwA4HjsA0h87AGwhOwAGIzsAqiQ7AEQmOwDeJzsAeCk7ABIrOwC2LDsAUC47AOovOwCOMTsAKDM7AMI0OwBcNjsAADg7AJo5OwA0OzsAzjw7AGg+OwAMQDsApkE7AEBDOwDkRDsAfkY7ABhIOwCySTsAVks7APBMOwCKTjsAJFA7AMhROwBiUzsA/FQ7AJZWOwA6WDsA1Fk7AG5bOwAIXTsAol47AEZgOwDgYTsAemM7AB5lOwC4ZjsAUmg7AOxpOwCQazsAKm07AMRuOwBecDsAAnI7AJxzOwA2dTsA0HY7AHR4OwAOejsAqHs7AEJ9OwDcfjsAgIA7ABqCOwC0gzsAToU7APKGOwCMiDsAJoo7AMCLOwBkjTsA/o47AJiQOwAykjsA1pM7AHCVOwAKlzsArpg7AEiaOwDimzsAfJ07ACCfOwC6oDsAVKI7AO6jOwCSpTsALKc7AMaoOwBgqjsABKw7AJ6tOwA4rzsA0rA7AGyyOwAQtDsAqrU7AES3OwDouDsAgro7ABy8OwC2vTsAWr87APTAOwCOwjsAKMQ7AMLFOwBmxzsAAMk7AJrKOwA+zDsA2M07AHLPOwAM0TsAptI7AErUOwDk1TsAftc7ABjZOwC82jsAVtw7APDdOwCU3zsALuE7AMjiOwBi5DsABuY7AKDnOwA66TsA1Oo7AG7sOwAS7jsArO87AEbxOwDq8jsAhPQ7AB72OwC49zsAXPk7APb6OwCQ/DsAKv47AMT/OwBoATwAAgM8AJwEPABABjwA2gc8AHQJPAAOCzwAsgw8AEwOPADmDzwAgBE8ABoTPAC+FDwAWBY8APIXPACWGTwAMBs8AMocPABkHjwACCA8AKIhPAA8IzwA1iQ8AHAmPAAUKDwArik8AEgrPADsLDwAhi48ACAwPAC6MTwAXjM8APg0PACSNjwALDg8AMY5PABqOzwABD08AJ4+PAA4QDwA3EE8AHZDPAAQRTwAtEY8AE5IPADoSTwAgks8ACZNPADATjwAWlA8APRRPACOUzwAMlU8AMxWPABmWDwAClo8AKRbPAA+XTwA2F48AHxgPAAWYjwAsGM8AEplPADkZjwAiGg8ACJqPAC8azwAVm08APpuPACUcDwALnI8ANJzPABsdTwABnc8AKB4PABEejwA3ns8AHh9PAASfzwArIA8AFCCPADqgzwAhIU8ACiHPADCiDwAXIo8APaLPACajTwANI88AM6QPABokjwAApQ8AKaVPABAlzwA2pg8AHSaPAAYnDwAsp08AEyfPADwoDwAiqI8ACSkPAC+pTwAYqc8APyoPACWqjwAMKw8AMqtPABurzwACLE8AKKyPABGtDwA4LU8AHq3PAAUuTwAuLo8AFK8PADsvTwAhr88ACDBPADEwjwAXsQ8APjFPACSxzwANsk8ANDKPABqzDwADs48AKjPPABC0TwA3NI8AIDUPAAa1jwAtNc8AE7ZPADo2jwAjNw8ACbePADA3zwAZOE8AP7iPACY5DwAMuY8AMznPABw6TwACus8AKTsPABI7jwA4u88AHzxPAAW8zwAuvQ8AFT2PADu9zwAiPk8ACL7PADG/DwAYP48APr/PACeAT0AOAM9ANIEPQBsBj0AEAg9AKoJPQBECz0A3gw9AIIOPQAcED0AthE9AFATPQD0FD0AjhY9ACgYPQDCGT0AZhs9AAAdPQCaHj0ANCA9ANghPQByIz0ADCU9AKYmPQBKKD0A5Ck9AH4rPQAYLT0Asi49AFYwPQDwMT0AijM9AC41PQDINj0AYjg9APw5PQCgOz0AOj09ANQ+PQBuQD0ACEI9AKxDPQBGRT0A4EY9AIRIPQAeSj0AuEs9AFJNPQD2Tj0AkFA9ACpSPQDEUz0AXlU9AAJXPQCcWD0ANlo9ANBbPQB0XT0ADl89AKhgPQBMYj0A5mM9AIBlPQAaZz0Avmg9AFhqPQDyaz0AjG09ACZvPQDKcD0AZHI9AP5zPQCidT0APHc9ANZ4PQBwej0AFHw9AK59PQBIfz0A4oA9AHyCPQAghD0AuoU9AFSHPQD4iD0Akoo9ACyMPQDGjT0Aao89AASRPQCekj0AOJQ9ANyVPQB2lz0AEJk9AKqaPQBOnD0A6J09AIKfPQAcoT0AwKI9AFqkPQD0pT0Ajqc9ACipPQDMqj0AZqw9AACuPQCkrz0APrE9ANiyPQBytD0AFrY9ALC3PQBKuT0A5Lo9AH68PQAivj0AvL89AFbBPQDwwj0AlMQ9AC7GPQDIxz0AbMk9AAbLPQCgzD0AOs49AN7PPQB40T0AEtM9AKzUPQBG1j0A6tc9AITZPQAe2z0AuNw9AFzePQD23z0AkOE9ADTjPQDO5D0AaOY9AALoPQCm6T0AQOs9ANrsPQB07j0ADvA9ALLxPQBM8z0A5vQ9AID2PQAk+D0Avvk9AFj7PQD8/D0Alv49ADAAPgDKAT4AbgM+AAgFPgCiBj4APAg+ANYJPgB6Cz4AFA0+AK4OPgBSED4A7BE+AIYTPgAgFT4AxBY+AF4YPgD4GT4Akhs+ADYdPgDQHj4AaiA+AAQiPgCeIz4AQiU+ANwmPgB2KD4AGio+ALQrPgBOLT4A6C4+AIIwPgAmMj4AwDM+AFo1PgD0Nj4AmDg+ADI6PgDMOz4AcD0+AAo/PgCkQD4APkI+ANhDPgB8RT4AFkc+ALBIPgBKSj4A7ks+AIhNPgAiTz4AxlA+AGBSPgD6Uz4AlFU+ADhXPgDSWD4AbFo+AAZcPgCgXT4ARF8+AN5gPgB4Yj4AEmQ+ALZlPgBQZz4A6mg+AI5qPgAobD4Awm0+AFxvPgAAcT4AmnI+ADR0PgDOdT4AaHc+AAx5PgCmej4AQHw+AOR9PgB+fz4AGIE+ALKCPgBWhD4A8IU+AIqHPgAkiT4Avoo+AGKMPgD8jT4Alo8+ADCRPgDUkj4AbpQ+AAiWPgCslz4ARpk+AOCaPgB6nD4AFJ4+ALifPgBSoT4A7KI+AIakPgAqpj4AxKc+AF6pPgACqz4AnKw+ADauPgDQrz4AdLE+AA6zPgCotD4AQrY+ANy3PgCAuT4AGrs+ALS8PgBOvj4A8r8+AIzBPgAmwz4AysQ+AGTGPgD+xz4AmMk+ADLLPgDWzD4AcM4+AArQPgCk0T4ASNM+AOLUPgB81j4AINg+ALrZPgBU2z4A7tw+AJLePgAs4D4AxuE+AGDjPgD65D4AnuY+ADjoPgDS6T4Adus+ABDtPgCq7j4ARPA+AOjxPgCM8z4AJvU+AMr2PgBk+D4A/vk+AJj7PgAy/T4A1v4+AHAAPwAKAj8ApAM/AEgFPwDiBj8AfAg/ACAKPwC6Cz8AVA0/AO4OPwCSED8ALBI/AMYTPwBgFT8A+hY/AJ4YPwA4Gj8A0hs/AHYdPwAQHz8AqiA/AEQiPwDoIz8AgiU/ABwnPwC2KD8AUCo/APQrPwCOLT8AKC8/AMIwPwBmMj8AADQ/AJo1PwA0Nz8A2Dg/AHI6PwAMPD8Apj0/AEo/PwDkQD8AfkI/ACJEPwC8RT8AVkc/APBIPwCUSj8ALkw/AMhNPwBiTz8A/FA/AKBSPwA6VD8A1FU/AG5XPwASWT8ArFo/AEZcPwDqXT8AhF8/AB5hPwC4Yj8AXGQ/APZlPwCQZz8AKmk/AMRqPwBobD8AAm4/AJxvPwBAcT8A2nI/AHR0PwAOdj8AqHc/AEx5PwDmej8AgHw/ACR+PwC+fz8AWIE/APKCPwCWhD8AMIY/AMqHPwBkiT8A/oo/AKKMPwA8jj8A1o8/AHCRPwAUkz8ArpQ/AEiWPwDslz8Ahpk/ACCbPwC6nD8AXp4/APifPwCSoT8ALKM/AMakPwBqpj8ABKg/AJ6pPwA4qz8A3Kw/AHauPwAQsD8AtLE/AE6zPwDotD8AgrY/ACa4PwDAuT8AWrs/APS8PwCOvj8AMsA/AMzBPwBmwz8ACsU/AKTGPwA+yD8A2Mk/AHzLPwAWzT8AsM4/AErQPwDk0T8AiNM/ACLVPwC81j8AVtg/APrZPwCU2z8ALt0/ANLePwBs4D8ABuI/AKDjPwBE5T8A3uY/AHjoPwAS6j8ArOs/AFDtPwDq7j8AhPA/AB7yPwDC8z8AXPU/APb2PwCa+D8ANPo/AM77PwBo/T8ADP8/AKYAQABAAkAA2gNAAHQFQAAYB0AAsghAAEwKQADmC0AAig1AACQPQAC+EEAAYhJAAPwTQACWFUAAMBdAANQYQABuGkAACBxAAKIdQAA8H0AA4CBAAHoiQAAUJEAAriVAAFInQADsKEAAhipAACosQADELUAAXi9AAPgwQACcMkAANjRAANA1QABqN0AABDlAAKg6QABCPEAA3D1AAHY/QAAaQUAAtEJAAE5EQADyRUAAjEdAACZJQADASkAAZExAAP5NQACYT0AAMlFAAMxSQABwVEAAClZAAKRXQAA+WUAA4lpAAHxcQAAWXkAAul9AAFRhQADuYkAAiGRAACxmQADGZ0AAYGlAAPpqQACUbEAAOG5AANJvQABscUAABnNAAKp0QABEdkAA3ndAAIJ5QAAce0AAtnxAAFB+QAD0f0AAjoFAACiDQADChEAAXIZAAACIQACaiUAANItAANiMQAByjkAADJBAAKaRQABAk0AA5JRAAH6WQAAYmEAAsplAAFabQADwnEAAip5AAC6gQADIoUAAYqNAAPykQACgpkAAOqhAANSpQABuq0AACK1AAKyuQABGsEAA4LFAAISzQAAetUAAuLZAAFK4QAD2uUAAkLtAACq9QADEvkAAaMBAAALCQACcw0AANsVAANrGQAB0yEAADspAAKjLQABCzUAA5s5AAIDQQAAa0kAAtNNAAFjVQADy1kAAjNhAADDaQADK20AAZN1AAP7eQACi4EAAPOJAANbjQABw5UAACudAAK7oQABI6kAA4utAAIbtQAAg70AAuvBAAFTyQAD480AAkvVAACz3QADG+EAAYPpAAAT8QACe/UAAOP9AANwAQQB2AkEAEARBAKoFQQBOB0EA6AhBAIIKQQAcDEEAtg1BAFoPQQD0EEEAjhJBACgUQQDMFUEAZhdBAAAZQQCkGkEAPhxBANgdQQByH0EAFiFBALAiQQBKJEEA5CVBAH4nQQAiKUEAvCpBAFYsQQD6LUEAlC9BAC4xQQDIMkEAbDRBAAY2QQCgN0EAOjlBANQ6QQB4PEEAEj5BAKw/QQBQQUEA6kJBAIREQQAeRkEAwkdBAFxJQQD2SkEAkExBACpOQQDOT0EAaFFBAAJTQQCmVEEAQFZBANpXQQB0WUEAGFtBALJcQQBMXkEA5l9BAIBhQQAkY0EAvmRBAFhmQQDyZ0EAlmlBADBrQQDKbEEAbm5BAAhwQQCicUEAPHNBANZ0QQB6dkEAFHhBAK55QQBIe0EA7HxBAIZ+QQAggEEAxIFBAF6DQQD4hEEAkoZBADaIQQDQiUEAaotBAASNQQCejkEAQpBBANyRQQB2k0EAEJVBALSWQQBOmEEA6JlBAIybQQAmnUEAwJ5BAFqgQQD0oUEAmKNBADKlQQDMpkEAZqhBAAqqQQCkq0EAPq1BAOKuQQB8sEEAFrJBALCzQQBUtUEA7rZBAIi4QQAiukEAvLtBAGC9QQD6vkEAlMBBAC7CQQDSw0EAbMVBAAbHQQCqyEEARMpBAN7LQQB4zUEAHM9BALbQQQBQ0kEA6tNBAI7VQQAo10EAwthBAFzaQQD220EAmt1BADTfQQDO4EEAaOJBAAzkQQCm5UEAQOdBAOToQQB+6kEAGOxBALLtQQBM70EA8PBBAIryQQAk9EEAvvVBAGL3QQD8+EEAlvpBADr8QQDU/UEAbv9BAAgBQgCsAkIARgRCAOAFQgB6B0IAFAlCALgKQgBSDEIA7A1CAJAPQgAqEUIAxBJCAF4UQgACFkIAnBdCADYZQgDQGkIAahxCAA4eQgCoH0IAQiFCAOYiQgCAJEIAGiZCALQnQgBYKUIA8ipCAIwsQgAmLkIAwC9CAGQxQgD+MkIAmDRCADI2QgDWN0IAcDlCAAo7QgCuPEIASD5CAOI/QgB8QUIAFkNCALpEQgBURkIA7kdCAIhJQgAsS0IAxkxCAGBOQgAEUEIAnlFCADhTQgDSVEIAbFZCABBYQgCqWUIARFtCAN5cQgCCXkIAHGBCALZhQgBaY0IA9GRCAI5mQgAoaEIAzGlCAGZrQgAAbUIAmm5CADRwQgDYcUIAcnNCAAx1QgCwdkIASnhCAOR5QgB+e0IAIn1CALx+QgBWgEIA8IFCAIqDQgAuhUIAyIZCAGKIQgAGikIAoItCADqNQgDUjkIAeJBCABKSQgCsk0IARpVCAOCWQgCEmEIAHppCALibQgBSnUIA9p5CAJCgQgAqokIAxKNCAGilQgACp0IAnKhCAECqQgDaq0IAdK1CAA6vQgCysEIATLJCAOazQgCAtUIAGrdCAL64QgBYukIA8rtCAIy9QgAwv0IAysBCAGTCQgAIxEIAosVCADzHQgDWyEIAcMpCABTMQgCuzUIASM9CAOLQQgCG0kIAINRCALrVQgBe10IA+NhCAJLaQgAs3EIA0N1CAGrfQgAE4UIAnuJCADjkQgDc5UIAdudCABDpQgC06kIATuxCAOjtQgCC70IAJvFCAMDyQgBa9EIA9PVCAI73QgAy+UIAzPpCAGb8QgAA/kIApP9CAD4BQwDYAkMAfARDABYGQwCwB0MASglDAO4KQwCIDEMAIg5DALwPQwBWEUMA+hJDAJQUQwAuFkMA0hdDAGwZQwAGG0MAoBxDADoeQwDeH0MAeCFDABIjQwCsJEMAUCZDAOonQwCEKUMAKCtDAMIsQwBcLkMA9i9DAJoxQwA0M0MAzjRDAGg2QwACOEMApjlDAEA7QwDaPEMAdD5DABhAQwCyQUMATENDAPBEQwCKRkMAJEhDAL5JQwBYS0MA/ExDAJZOQwAwUEMAylFDAG5TQwAIVUMAolZDAEZYQwDgWUMAeltDABRdQwC4XkMAUmBDAOxhQwCGY0MAIGVDAMRmQwBeaEMA+GlDAJxrQwA2bUMA0G5DAGpwQwAOckMAqHNDAEJ1QwDcdkMAdnhDABp6QwC0e0MATn1DAPJ+QwCMgEMAJoJDAMCDQwBkhUMA/oZDAJiIQwAyikMAzItDAHCNQwAKj0MApJBDAD6SQwDik0MAfJVDABaXQwC6mEMAVJpDAO6bQwCInUMAIp9DAMagQwBgokMA+qNDAJSlQwA4p0MA0qhDAGyqQwAQrEMAqq1DAESvQwDesEMAgrJDABy0QwC2tUMAULdDAOq4QwCOukMAKLxDAMK9QwBmv0MAAMFDAJrCQwA0xEMA2MVDAHLHQwAMyUMApspDAEDMQwDkzUMAfs9DABjRQwC80kMAVtRDAPDVQwCK10MALtlDAMjaQwBi3EMA/N1DAJbfQwA64UMA1OJDAG7kQwAI5kMArOdDAEbpQwDg6kMAhOxDAB7uQwC470MAUvFDAOzyQwCQ9EMAKvZDAMT3QwBe+UMAAvtDAJz8QwA2/kMA2v9DAHQBRAAOA0QAqAREAEIGRADmB0QAgAlEABoLRAC0DEQAWA5EAPIPRACMEUQAMBNEAMoURABkFkQA/hdEAKIZRAA8G0QA1hxEAHAeRAAKIEQAriFEAEgjRADiJEQAfCZEACAoRAC6KUQAVCtEAPgsRACSLkQALDBEAMYxRABgM0QABDVEAJ42RAA4OEQA0jlEAHY7RAAQPUQAqj5EAE5ARADoQUQAgkNEABxFRAC2RkQAWkhEAPRJRACOS0QAKE1EAMxORABmUEQAAFJEAJpTRAA+VUQA2FZEAHJYRAAMWkQAsFtEAEpdRADkXkQAfmBEACJiRAC8Y0QAVmVEAPBmRACUaEQALmpEAMhrRABibUQABm9EAKBwRAA6ckQA3nNEAHh1RAASd0QArHhEAEZ6RADqe0QAhH1EAB5/RAC4gEQAXIJEAPaDRACQhUQANIdEAM6IRABoikQAAoxEAKaNRABAj0QA2pBEAHSSRAAOlEQAspVEAEyXRADmmEQAgJpEACScRAC+nUQAWJ9EAPygRACWokQAMKREAMqlRABkp0QACKlEAKKqRAA8rEQA1q1EAHqvRAAUsUQArrJEAEi0RADstUQAhrdEACC5RADEukQAXrxEAPi9RACSv0QALMFEANDCRABqxEQABMZEAJ7HRABCyUQA3MpEAHbMRAAazkQAtM9EAE7RRADo0kQAgtREACbWRADA10QAWtlEAP7aRACY3EQAMt5EAMzfRABw4UQACuNEAKTkRAA+5kQA2OdEAHzpRAAW60QAsOxEAEruRADu70QAiPFEACLzRAC89EQAYPZEAPr3RACU+UQALvtEANL8RABs/kQABgBFAKABRQBEA0UA3gRFAHgGRQAcCEUAtglFAFALRQDqDEUAhA5FACgQRQDCEUUAXBNFAPYURQCaFkUANBhFAM4ZRQBoG0UADB1FAKYeRQBAIEUA5CFFAH4jRQAYJUUAsiZFAEwoRQDwKUUAiitFACQtRQC+LkUAYjBFAPwxRQCWM0UAMDVFANQ2RQBuOEUACDpFAKw7RQBGPUUA4D5FAHpARQAUQkUAuENFAFJFRQDsRkUAhkhFACpKRQDES0UAXk1FAPhORQCcUEUANlJFANBTRQB0VUUADldFAKhYRQBCWkUA3FtFAIBdRQAaX0UAtGBFAE5iRQDyY0UAjGVFACZnRQDAaEUAZGpFAP5rRQCYbUUAPG9FANZwRQBwckUACnRFAKR1RQBId0UA4nhFAHx6RQAWfEUAun1FAFR/RQDugEUAkoJFACyERQDGhUUAYIdFAPqIRQCeikUAOIxFANKNRQBsj0UAEJFFAKqSRQBElEUA3pVFAIKXRQAcmUUAtppFAFqcRQD0nUUAjp9FACihRQDCokUAZqRFAACmRQCap0UANKlFANiqRQByrEUADK5FAKavRQBKsUUA5LJFAH60RQAYtkUAvLdFAFa5RQDwukUAirxFAC6+RQDIv0UAYsFFAAbDRQCgxEUAOsZFANTHRQBuyUUAEstFAKzMRQBGzkUA4M9FAITRRQAe00UAuNRFAFzWRQD210UAkNlFACrbRQDE3EUAaN5FAALgRQCc4UUANuNFANrkRQB05kUADuhFAKjpRQBM60UA5uxFAIDuRQAk8EUAvvFFAFjzRQDy9EUAjPZFADD4RQDK+UUAZPtFAP78RQCi/kUAPABGANYBRgB6A0YAFAVGAK4GRgBICEYA4glGAIYLRgAgDUYAug5GAFQQRgD4EUYAkhNGACwVRgDQFkYAahhGAAQaRgCeG0YAQh1GANweRgB2IEYAECJGAKojRgBOJUYA6CZGAIIoRgAmKkYAwCtGAFotRgD0LkYAjjBGADIyRgDMM0YAZjVGAAA3RgCkOEYAPjpGANg7RgByPUYAFj9GALBARgBKQkYA5ENGAIhFRgAiR0YAvEhGAFZKRgD6S0YAlE1GAC5PRgDIUEYAbFJGAAZURgCgVUYAOldGAN5YRgB4WkYAElxGAKxdRgBQX0YA6mBGAIRiRgAoZEYAwmVGAFxnRgD2aEYAkGpGADRsRgDObUYAaG9GAAJxRgCmckYAQHRGANp1RgB+d0YAGHlGALJ6RgBMfEYA8H1GAIp/RgAkgUYAvoJGAFiERgD8hUYAlodGADCJRgDKikYAboxGAAiORgCij0YARpFGAOCSRgB6lEYAFJZGAK6XRgBSmUYA7JpGAIacRgAgnkYAxJ9GAF6hRgD4okYAnKRGADamRgDQp0YAaqlGAASrRgCorEYAQq5GANyvRgB2sUYAGrNGALS0RgBOtkYA8rdGAIy5RgAmu0YAwLxGAFq+RgD+v0YAmMFGADLDRgDMxEYAcMZGAArIRgCkyUYASMtGAOLMRgB8zkYAFtBGALDRRgBU00YA7tRGAIjWRgAi2EYAxtlGAGDbRgD63EYAlN5GADjgRgDS4UYAbONGABDlRgCq5kYAROhGAN7pRgB460YAHO1GALbuRgBQ8EYA6vFGAI7zRgAo9UYAwvZGAGb4RgAA+kYAmvtGADT9RgDY/kYAcgBHAAwCRwCmA0cAQAVHAOQGRwB+CEcAGApHALwLRwBWDUcA8A5HAIoQRwAkEkcAyBNHAGIVRwD8FkcAlhhHADoaRwDUG0cAbh1HABIfRwCsIEcARiJHAOAjRwB6JUcAHidHALgoRwBSKkcA7CtHAJAtRwAqL0cAxDBHAGgyRwACNEcAnDVHADY3RwDQOEcAdDpHAA48RwCoPUcAQj9HAOZARwCAQkcAGkRHALRFRwBYR0cA8khHAIxKRwAwTEcAyk1HAGRPRwD+UEcAmFJHADxURwDWVUcAcFdHAApZRwCuWkcASFxHAOJdRwCGX0cAIGFHALpiRwBUZEcA7mVHAJJnRwAsaUcAxmpHAGBsRwAEbkcAnm9HADhxRwDcckcAdnRHABB2RwCqd0cARHlHAOh6RwCCfEcAHH5HALZ/RwBagUcA9IJHAI6ERwAyhkcAzIdHAGaJRwAAi0cAmoxHAD6ORwDYj0cAcpFHAAyTRwCwlEcASpZHAOSXRwCImUcAIptHALycRwBWnkcA8J9HAJShRwAuo0cAyKRHAGKmRwAGqEcAoKlHADqrRwDerEcAeK5HABKwRwCssUcARrNHAOq0RwCEtkcAHrhHALi5RwBcu0cA9rxHAJC+RwA0wEcAzsFHAGjDRwACxUcAnMZHAEDIRwDayUcAdMtHAA7NRwCyzkcATNBHAObRRwCK00cAJNVHAL7WRwBY2EcA8tlHAJbbRwAw3UcAyt5HAGTgRwAI4kcAouNHADzlRwDW5kcAeuhHABTqRwCu60cAUu1HAOzuRwCG8EcAIPJHAMTzRwBe9UcA+PZHAJL4RwAs+kcA0PtHAGr9RwAE/0cAqABIAEICSADcA0gAdgVIABoHSAC0CEgATgpIAOgLSACCDUgAJg9IAMAQSABaEkgA9BNIAJgVSAAyF0gAzBhIAGYaSAAKHEgApB1IAD4fSADiIEgAfCJIABYkSACwJUgASidIAO4oSACIKkgAIixIALwtSABgL0gA+jBIAJQySAA4NEgA0jVIAGw3SAAGOUgAoDpIAEQ8SADePUgAeD9IABJBSAC2QkgAUERIAOpFSACER0gAKElIAMJKSABcTEgA9k1IAJpPSAA0UUgAzlJIAGhUSAAMVkgApldIAEBZSADkWkgAflxIABheSACyX0gATGFIAPBiSACKZEgAJGZIAL5nSABiaUgA/GpIAJZsSAAwbkgA1G9IAG5xSAAIc0gArHRIAEZ2SADgd0gAenlIABR7SAC4fEgAUn5IAOx/SACQgUgAKoNIAMSESABehkgA+IdIAJyJSAA2i0gA0IxIAGqOSAAEkEgAqJFIAEKTSADmlEgAgJZIABqYSAC0mUgATptIAPKcSACMnkgAJqBIAMChSABko0gA/qRIAJimSAAyqEgA1qlIAHCrSAAKrUgArq5IAEiwSADisUgAfLNIABa1SAC6tkgAVLhIAO65SACIu0gALL1IAMa+SABgwEgA+sFIAJ7DSAA4xUgA0sZIAHbISAAQykgAqstIAETNSADezkgAgtBIABzSSAC200gAWtVIAPTWSACO2EgAKNpIAMzbSABm3UgAAN9IAJrgSAA04kgA2ONIAHLlSAAM50gApuhIAEDqSADk60gAfu1IACLvSAC88EgAVvJIAPDzSACK9UgALvdIAMj4SABi+kgA/PtIAKD9SAA6/0gA1ABJAG4CSQASBEkArAVJAEYHSQDqCEkAhApJAB4MSQC4DUkAUg9JAPYQSQCQEkkAKhRJAMQVSQBoF0kAAhlJAJwaSQA2HEkA2h1JAHQfSQAOIUkAsiJJAEwkSQDmJUkAgCdJABopSQC+KkkAWCxJAPItSQCML0kAMDFJAMoySQBkNEkA/jVJAKI3SQA8OUkA1jpJAHo8SQAUPkkArj9JAEhBSQDiQkkAhkRJACBGSQC6R0kAVElJAPhKSQCSTEkALE5JANBPSQBqUUkABFNJAJ5USQA4VkkA3FdJAHZZSQAQW0kAqlxJAE5eSQDoX0kAgmFJACZjSQDAZEkAWmZJAPRnSQCYaUkAMmtJAMxsSQBmbkkAAHBJAKRxSQA+c0kA2HRJAHJ2SQAMeEkAsHlJAEp7SQDufEkAiH5JACKASQC8gUkAVoNJAPqESQCUhkkALohJANKJSQBsi0kABo1JAKCOSQA6kEkA3pFJAHiTSQASlUkArJZJAFCYSQDqmUkAhJtJAB6dSQDCnkkAXKBJAPahSQCao0kANKVJAM6mSQBoqEkAAqpJAKarSQBArUkA2q5JAHSwSQAYskkAsrNJAEy1SQDwtkkAirhJACS6SQC+u0kAYr1JAPy+SQCWwEkAMMJJAMrDSQBuxUkACMdJAKzISQBQykkA6stJAITNSQAez0kAwtBJAFzSSQD200kAmtVJADTXSQDO2EkAaNpJAALcSQCm3UkAQN9JANrgSQB+4kkAGORJALLlSQBM50kA5uhJAIrqSQAk7EkAvu1JAFjvSQD88EkAlvJJADD0SQDU9UkAbvdJAAj5SQCi+kkAPPxJAOD9SQB6/0kAFAFKAK4CSgBSBEoA7AVKAIYHSgAqCUoAxApKAF4MSgD4DUoAkg9KADYRSgDQEkoAahRKAAQWSgCoF0oAQhlKANwaSgCAHEoAGh5KALQfSgBOIUoA6CJKAIwkSgAmJkoAwCdKAFopSgD0KkoAmCxKADIuSgDWL0oAcDFKAAozSgCkNEoAPjZKAOI3SgB8OUoAFjtKALA8SgBUPkoA7j9KAIhBSgAiQ0oAxkRKAGBGSgD6R0oAnklKADhLSgDSTEoAbE5KAAZQSgCqUUoARFNKAN5USgCCVkoAHFhKALZZSgBQW0oA6lxKAI5eSgAoYEoAwmFKAFxjSgAAZUoAmmZKADRoSgDOaUoAcmtKAAxtSgCmbkoASnBKAORxSgB+c0oAGHVKALJ2SgBWeEoA8HlKAIp7SgAkfUoAyH5KAGKASgD8gUoAloNKADqFSgDUhkoAbohKABKKSgCsi0oARo1KAOCOSgB6kEoAHpJKALiTSgBSlUoA7JZKAJCYSgAqmkoAxJtKAF6dSgACn0oAnKBKADaiSgDao0oAdKVKAA6nSgCoqEoAQqpKAOarSgCArUoAGq9KAL6wSgBYskoA8rNKAIy1SgAmt0oAyrhKAGS6SgD+u0oAmL1KADy/SgDWwEoAcMJKAArESgCuxUoASMdKAOLISgCGykoAIMxKALrNSgBUz0oA7tBKAJLSSgAs1EoAxtVKAGDXSgAE2UoAntpKADjcSgDS3UoAdt9KABDhSgCq4koATuRKAOjlSgCC50oAHOlKALbqSgBa7EoA9O1KAI7vSgAo8UoAzPJKAGb0SgAA9koAmvdKAD75SgDY+koAcvxKABb+SgCw/0oASgFLAOQCSwB+BEsAIgZLALwHSwBWCUsA8ApLAJQMSwAuDksAyA9LAGIRSwAGE0sAoBRLADoWSwDeF0sAeBlLABIbSwCsHEsARh5LAOofSwCEIUsAHiNLALgkSwBcJksA9idLAJApSwA0K0sAzixLAGguSwACMEsAnDFLAEAzSwDaNEsAdDZLAA44SwCyOUsATDtLAOY8SwCKPksAJEBLAL5BSwBYQ0sA8kRLAJZGSwAwSEsAyklLAGRLSwAITUsAok5LADxQSwDWUUsAelNLABRVSwCuVksAUlhLAOxZSwCGW0sAIF1LALpeSwBeYEsA+GFLAJJjSwAsZUsA0GZLAGpoSwAEaksAnmtLAEJtSwDcbksAdnBLABpySwC0c0sATnVLAOh2SwCCeEsAJnpLAMB7SwBafUsA9H5LAJiASwAygksAzINLAGaFSwAKh0sApIhLAD6KSwDii0sAfI1LABaPSwCwkEsASpJLAOSTSwCIlUsAIpdLALyYSwBgmksA+ptLAJSdSwAun0sA0qBLAGyiSwAGpEsAoKVLAESnSwDeqEsAeKpLABysSwC2rUsAUK9LAOqwSwCEsksAKLRLAMK1SwBct0sA9rhLAJq6SwA0vEsAzr1LAGi/SwAMwUsApsJLAEDESwDkxUsAfsdLABjJSwCyyksATMxLAPDNSwCKz0sAJNFLAL7SSwBY1EsA/NVLAJbXSwAw2UsA1NpLAG7cSwAI3ksArN9LAEbhSwDg4ksAeuRLABTmSwC450sAUulLAOzqSwCG7EsAKu5LAMTvSwBe8UsAAvNLAJz0SwA29ksA0PdLAGr5SwAO+0sAqPxLAEL+SwDc/0sAgAFMABoDTAC0BEwATgZMAPIHTACMCUwAJgtMAMAMTABkDkwA/g9MAJgRTAAyE0wA1hRMAHAWTAAKGEwApBlMAEgbTADiHEwAfB5MABYgTAC6IUwAVCNMAO4kTACSJkwALChMAMYpTABgK0wA+ixMAJ4uTAA4MEwA0jFMAGwzTAAQNUwAqjZMAEQ4TADeOUwAgjtMABw9TAC2PkwAWkBMAPRBTACOQ0wAKEVMAMJGTABmSEwAAEpMAJpLTAA0TUwAzk5MAHJQTAAMUkwAsFNMAEpVTADkVkwAflhMABhaTAC8W0wAVl1MAPBeTACKYEwALmJMAMhjTABiZUwA/GZMAKBoTAA6akwA1GtMAHhtTAASb0wArHBMAEZyTADgc0wAhHVMAB53TAC4eEwAUnpMAOx7TACQfUwAKn9MAM6ATABogkwAAoRMAJyFTAA2h0wA2ohMAHSKTAAOjEwAqI1MAEyPTADmkEwAgJJMABqUTAC+lUwAWJdMAPKYTACWmkwAMJxMAMqdTABkn0wA/qBMAKKiTAA8pEwA1qVMAHCnTAAUqUwArqpMAEisTADirUwAhq9MACCxTAC6skwAXrRMAPi1TACSt0wALLlMAMa6TABqvEwABL5MAJ6/TAA4wUwA3MJMAHbETAAQxkwAqsdMAE7JTADoykwAgsxMACbOTADAz0wAWtFMAPTSTACO1EwAMtZMAMzXTABm2UwAANtMAJrcTAA+3kwA2N9MAHLhTAAW40wAsORMAErmTADk50wAiOlMACLrTAC87EwAVu5MAPrvTACU8UwALvNMAMj0TABs9kwABvhMAKD5TABE+0wA3vxMAHj+TAASAE0ArAFNAFADTQDqBE0AhAZNAB4ITQC4CU0AXAtNAPYMTQCQDk0ANBBNAM4RTQBoE00AAhVNAKYWTQBAGE0A2hlNAHQbTQAYHU0Ash5NAEwgTQDmIU0AgCNNACQlTQC+Jk0AYihNAPwpTQCWK00AMC1NAMouTQBuME0ACDJNAKIzTQA8NU0A4DZNAHo4TQAUOk0ArjtNAEg9TQDsPk0AhkBNACpCTQDEQ00AXkVNAPhGTQCSSE0ANkpNANBLTQBqTU0ABE9NAKhQTQBCUk0A3FNNAHZVTQAaV00AtFhNAE5aTQDoW00AjF1NACZfTQDAYE0AZGJNAP5jTQCYZU0AMmdNAMxoTQBwak0ACmxNAKRtTQA+b00A4nBNAHxyTQAWdE0AunVNAFR3TQDueE0AnHpNADZ8TQDQfU0Aan9NAASBTQCogk0AQoRNANyFTQB2h00AGolNALSKTQBOjE0A6I1NAIKPTQAmkU0AwJJNAGSUTQD+lU0AmJdNADKZTQDMmk0AcJxNAAqeTQCkn00APqFNANiiTQB8pE0AFqZNALqnTQBUqU0A7qpNAIisTQAirk0Axq9NAGCxTQD6sk0AlLRNADi2TQDSt00AbLlNAAa7TQCqvE0ARL5NAN6/TQCCwU0AHMNNALbETQBQxk0A6sdNAI7JTQAoy00AwsxNAFzOTQAA0E0AmtFNADTTTQDO1E0ActZNAAzYTQCm2U0ASttNAOTcTQB+3k0AGOBNALLhTQBW400A8ORNAIrmTQAk6E0AyOlNAGLrTQD87E0Alu5NADrwTQDU8U0AbvNNAAj1TQCs9k0ARvhNAOD5TQB6+00AFP1NALj+TQBSAE4A9gFOAJADTgAqBU4AxAZOAF4ITgACCk4AnAtOADYNTgDQDk4AdBBOAA4STgCoE04AQhVOAOYWTgCAGE4AGhpOAL4bTgBYHU4A8h5OAIwgTgAmIk4AyiNOAGQlTgD+Jk4AmChOADwqTgDWK04AcC1OAAovTgCuME4ASDJOAOIzTgCGNU4AIDdOALo4TgBUOk4A7jtOAJI9TgAsP04AxkBOAGBCTgAERE4AnkVOADhHTgDSSE4AbEpOABBMTgCqTU4ATk9OAOhQTgCCUk4AHFROALZVTgBaV04A9FhOAI5aTgAyXE4AzF1OAGZfTgAAYU4AmmJOAD5kTgDYZU4AcmdOAAxpTgCwak4ASmxOAORtTgB+b04AInFOALxyTgBWdE4A+nVOAJR3TgAueU4AyHpOAGJ8TgAGfk4AoH9OADqBTgDUgk4AboROABKGTgCsh04ARolOAOqKTgCEjE4AHo5OALiPTgBckU4A9pJOAJCUTgAqlk4AzpdOAGiZTgACm04AnJxOAECeTgDan04AdKFOAA6jTgCypE4ATKZOAOanTgCAqU4AJKtOAL6sTgBYrk4A8q9OAJaxTgAws04AyrROAGS2TgD+t04AorlOADy7TgDWvE4Aer5OABTATgCuwU4ASMNOAOzETgCGxk4AIMhOALrJTgBey04A+MxOAJLOTgAs0E4A0NFOAGrTTgAE1U4AqNZOAELYTgDc2U4AdttOABDdTgC03k4ATuBOAOjhTgCC404AHOVOAMDmTgBa6E4A9OlOAJjrTgAy7U4AzO5OAHDwTgAK8k4ApPNOAD71TgDY9k4AfPhOABb6TgCw+04ASv1OAOT+TgCIAE8AIgJPAMYDTwBgBU8A+gZPAJQITwAuCk8A0gtPAGwNTwAGD08AoBBPAEQSTwDeE08AeBVPABIXTwCsGE8AUBpPAOobTwCEHU8AKB9PAMIgTwBcIk8A9iNPAJolTwA0J08AzihPAGgqTwAMLE8Api1PAEAvTwDaME8AfjJPABg0TwCyNU8AVjdPAPA4TwCKOk8AJDxPAMg9TwBiP08A/EBPAJZCTwAwRE8A1EVPAG5HTwASSU8AtkpPAFBMTwDqTU8Ajk9PAChRTwDCUk8AXFRPAPZVTwCaV08ANFlPAM5aTwBoXE8ADF5PAKZfTwBAYU8A2mJPAH5kTwAYZk8AsmdPAExpTwDwak8AimxPACRuTwC+b08AWHFPAPxyTwCWdE8AOnZPANR3TwBueU8ACHtPAKJ8TwBGfk8A4H9PAHqBTwAeg08AuIRPAFKGTwDsh08AholPACqLTwDEjE8AXo5PAPiPTwCckU8ANpNPANCUTwBqlk8ADphPAKiZTwBCm08A5pxPAICeTwAaoE8AtKFPAE6jTwDypE8AjKZPACaoTwDAqU8AZKtPAP6sTwCYrk8AMrBPANaxTwBws08ACrVPAKS2TwBIuE8A4rlPAHy7TwAWvU8Aur5PAFTATwDuwU8AksNPACzFTwDGxk8AYMhPAPrJTwCey08AOM1PANLOTwBs0E8ABtJPAKrTTwBE1U8A3tZPAILYTwAc2k8AtttPAFDdTwD03k8AjuBPACjiTwDC408AZuVPAADnTwCa6E8ANOpPAM7rTwBy7U8ADO9PAKbwTwBK8k8A5PNPAH71TwAY908AvPhPAFb6TwDw+08Aiv1PACT/TwDIAFAAYgJQAAYEUACgBVAAOgdQANQIUABuClAAEgxQAKwNUABGD1AA4BBQAIQSUAAeFFAAuBVQAFIXUAD2GFAAkBpQACocUADEHVAAaB9QAAIhUACcIlAANiRQANolUAB0J1AADilQAKgqUABMLFAA5i1QAIAvUAAaMVAAvjJQAFg0UADyNVAAjDdQADA5UADKOlAAZDxQAP49UACiP1AAPEFQANZCUABwRFAACkZQAK5HUABISVAA4kpQAIZMUAAgTlAAuk9QAF5RUAD4UlAAklRQACxWUADGV1AAallQAARbUACeXFAAOF5QANJfUAB2YVAAEGNQAKpkUABOZlAA6GdQAIJpUAAma1AAwGxQAFpuUAD0b1AAjnFQADJzUADMdFAAZnZQAAB4UACaeVAAPntQANh8UAByflAAFoBQALCBUABKg1AA5IRQAIiGUAAiiFAAvIlQAFaLUAD6jFAAlI5QAC6QUADIkVAAYpNQAAaVUACgllAAOphQAN6ZUAB4m1AAEp1QAKyeUABQoFAA6qFQAISjUAAepVAAwqZQAFyoUAD2qVAAkKtQADStUADOrlAAaLBQAAKyUACms1AAQLVQANq2UAB0uFAAGLpQALK7UABMvVAA5r5QAIrAUAAkwlAAvsNQAFjFUAD8xlAAlshQADDKUADKy1AAbs1QAAjPUACi0FAAPNJQANbTUAB61VAAFNdQAK7YUABS2lAA7NtQAIbdUAAg31AAxOBQAF7iUAD441AAkuVQADbnUADQ6FAAaupQAATsUACe7VAAQu9QANzwUAB28lAAGvRQALT1UABO91AA6PhQAIz6UAAm/FAAwP1QAGT/UAD+AFEAmAJRADIEUQDMBVEAcAdRAAoJUQCuClEAXAxRAPYNUQCQD1EANBFRAM4SUQBoFFEAAhZRAJwXUQBAGVEA2hpRAHQcUQAYHlEAsh9RAEwhUQDmIlEAgCRRACQmUQC+J1EAWClRAPwqUQCWLFEAMC5RAMovUQBuMVEACDNRAKI0UQA8NlEA4DdRAHo5UQAUO1EArjxRAEg+UQDsP1EAhkFRACBDUQDERFEAXkZRAPhHUQCSSVEANktRANBMUQBqTlEABFBRAKhRUQBCU1EA3FRRAHZWUQAQWFEAtFlRAE5bUQDoXFEAjF5RACZgUQDAYVEAWmNRAP5kUQCYZlEAMmhRAMxpUQBwa1EACm1RAKRuUQA+cFEA2HFRAHxzUQAWdVEAsHZRAFR4UQDueVEAiHtRACJ9UQC8flEAYIBRAPqBUQCUg1EAOIVRANKGUQBsiFEABopRAKCLUQBEjVEA3o5RAHiQUQAcklEAtpNRAFCVUQDqllEAjphRACiaUQDCm1EAXJ1RAACfUQCaoFEANKJRAM6jUQBopVEADKdRAKaoUQBAqlEA5KtRAH6tUQAYr1EAsrBRAFayUQDws1EAirVRACS3UQDIuFEAYrpRAPy7UQCWvVEAML9RANTAUQBuwlEAEsRRAKzFUQBGx1EA4MhRAHrKUQAezFEAuM1RAFLPUQDs0FEAkNJRACrUUQDE1VEAXtdRAPjYUQCc2lEANtxRANDdUQB031EADuFRAKjiUQBC5FEA5uVRAIDnUQAa6VEAtOpRAFjsUQDy7VEAjO9RACbxUQDA8lEAZPRRAP71UQCY91EAPPlRANb6UQBw/FEACv5RAK7/UQBIAVIA4gJSAHwEUgAWBlIAugdSAFQJUgDuClIAkgxSACwOUgDGD1IAYBFSAAQTUgCeFFIAOBZSANIXUgBsGVIAEBtSAKocUgBEHlIA6B9SAIIhUgAcI1IAtiRSAFomUgD0J1IAjilSACgrUgDMLFIAZi5SAAAwUgCaMVIANDNSANg0UgByNlIADDhSALA5UgBKO1IA5DxSAH4+UgAiQFIAvEFSAFZDUgDwRFIAlEZSAC5IUgDISVIAYktSAPxMUgCgTlIAOlBSANRRUgB4U1IAElVSAKxWUgBGWFIA6llSAIRbUgAeXVIAuF5SAFxgUgD2YVIAkGNSACplUgDEZlIAaGhSAAJqUgCca1IAQG1SANpuUgB0cFIADnJSALJzUgBMdVIA5nZSAIB4UgAkelIAvntSAFh9UgDyflIAjIBSADCCUgDKg1IAboVSAAiHUgCiiFIAPIpSANaLUgB6jVIAFI9SAK6QUgBIklIA4pNSAIaVUgAgl1IAuphSAF6aUgD4m1IAkp1SACyfUgDQoFIAaqJSAASkUgCepVIAQqdSANyoUgB2qlIAEKxSAKqtUgBOr1IA6LBSAIyyUgAmtFIAwLVSAFq3UgD0uFIAjrpSADK8UgDMvVIAZr9SAArBUgCkwlIAPsRSANjFUgB8x1IAFslSALDKUgBKzFIA7s1SAIjPUgAs0VIA2tJSAHTUUgAO1lIAstdSAEzZUgDm2lIAgNxSABreUgC+31IAWOFSAPLiUgCM5FIAMOZSAMrnUgBk6VIACOtSAKLsUgA87lIA1u9SAHrxUgAU81IArvRSAEj2UgDs91IAhvlSACD7UgC6/FIAVP5SAPj/UgCSAVMALANTANAEUwBqBlMABAhTAJ4JUwBCC1MA3AxTAHYOUwAQEFMAtBFTAE4TUwDoFFMAghZTABwYUwDAGVMAWhtTAP4cUwCYHlMAMiBTAMwhUwBmI1MACiVTAKQmUwA+KFMA2ClTAHIrUwAWLVMAsC5TAEowUwDuMVMAiDNTACI1UwC8NlMAYDhTAPo5UwCUO1MALj1TANI+UwBsQFMABkJTAKBDUwA6RVMA3kZTAHhIUwASSlMAtktTAFBNUwDqTlMAhFBTAChSUwDCU1MAXFVTAPZWUwCQWFMANFpTAM5bUwBoXVMADF9TAKZgUwBAYlMA2mNTAHRlUwAYZ1MAsmhTAFZqUwDwa1MAim1TACRvUwC+cFMAWHJTAPxzUwCWdVMAMHdTANR4UwBuelMACHxTAKJ9UwBGf1MA4IBTAHqCUwAUhFMAuIVTAFKHUwDsiFMAhopTACCMUwDEjVMAXo9TAAKRUwCcklMANpRTANCVUwBql1MADplTAKiaUwBCnFMA3J1TAICfUwAaoVMAtKJTAE6kUwDypVMAjKdTACapUwDAqlMAZKxTAP6tUwCYr1MAMrFTANayUwBwtFMACrZTAKS3UwA+uVMA4rpTAHy8UwAWvlMAur9TAFTBUwDuwlMAiMRTACzGUwDGx1MAYMlTAPrKUwCezFMAOM5TANLPUwBs0VMABtNTAKrUUwBE1lMA3tdTAILZUwAc21MAttxTAFDeUwD031MAjuFTACjjUwDC5FMAXOZTAADoUwCa6VMANOtTAM7sUwBy7lMADPBTALDxUwBK81MA5PRTAH72UwAY+FMAvPlTAFb7UwDw/FMAiv5TACQAVADIAVQAYgNUAPwEVACgBlQAOghUANQJVABuC1QAEg1UAKwOVABGEFQA4BFUAHoTVAAeFVQAuBZUAFIYVAD2GVQAkBtUACodVADEHlQAaCBUAAIiVACcI1QANiVUANomVAB0KFQADipUAKgrVABCLVQA5i5UAIAwVAAaMlQAvjNUAFg1VADyNlQAjDhUADA6VADKO1QAZD1UAP4+VACiQFQAPEJUANZDVABwRVQACkdUAK5IVABISlQA4ktUAIZNVAAgT1QAulBUAFRSVAD4U1QAklVUACxXVADGWFQAalpUAARcVACeXVQAOF9UANJgVAB2YlQAEGRUAKplVABOZ1QA6GhUAIJqVAAcbFQAwG1UAFpvVAD0cFQAjnJUACh0VADMdVQAZndUAAB5VACaelQAPnxUANh9VAB8f1QAFoFUALCCVABKhFQA5IVUAIiHVAAiiVQAvIpUAFaMVADwjVQAlI9UAC6RVADIklQAYpRUAAaWVACgl1QAOplUAN6aVAB4nFQAEp5UALafVABQoVQA6qJUAISkVAAoplQAzKdUAGapVAAAq1QApKxUAD6uVADYr1QAcrFUACCzVAC6tFQAVLZUAO63VACSuVQALLtUAMa8VABqvlQABMBUAJ7BVAA4w1QA3MRUAHbGVAAQyFQAqslUAE7LVADozFQAgs5UABzQVADA0VQAWtNUAPTUVACO1lQAMthUAMzZVABm21QAAN1UAKTeVAA+4FQA2OFUAHLjVAAW5VQAsOZUAEroVADk6VQAiOtUACLtVAC87lQAVvBUAPDxVACU81QALvVUANL2VABs+FQABvpUAKD7VAA6/VQA1P5UAHgAVQASAlUArANVAFAFVQDqBlUAhAhVAB4KVQDCC1UAXA1VAPYOVQCQEFUAKhJVAM4TVQBoFVUAAhdVAKYYVQBAGlUA2htVAHQdVQAYH1UAsiBVAEwiVQDmI1UAgCVVACQnVQC+KFUAWCpVAPwrVQCWLVUAMC9VAMowVQBkMlUACDRVAKI1VQA8N1UA4DhVAHo6VQAUPFUArj1VAFI/VQDsQFUAhkJVACBEVQDERVUAXkdVAPhIVQCSSlUALExVANBNVQBqT1UABFFVAKhSVQBCVFUA3FVVAHZXVQAaWVUAtFpVAE5cVQDoXVUAgl9VACZhVQDAYlUAWmRVAP5lVQCYZ1UAMmlVAMxqVQBwbFUACm5VAKRvVQA+cVUA4nJVAHx0VQAWdlUAsHdVAEp5VQDuelUAiHxVACJ+VQDGf1UAYIFVAPqCVQCUhFUAOIZVANKHVQBsiVUABotVAKCMVQBEjlUA3o9VAHiRVQAck1UAtpRVAFCWVQDql1UAjplVACibVQDCnFUAXJ5VAACgVQCaoVUANKNVAM6kVQByplUADKhVAKapVQBAq1UA2qxVAH6uVQAYsFUAsrFVAEyzVQDwtFUAirZVACS4VQDIuVUAYrtVAPy8VQCWvlUAOsBVANTBVQBuw1UACMVVAKLGVQBGyFUA4MlVAHrLVQAezVUAuM5VAFLQVQDs0VUAkNNVACrVVQDE1lUAXthVAPjZVQCc21UANt1VANDeVQBq4FUADuJVAKjjVQBC5VUA5uZVAIDoVQAa6lUAtOtVAFjtVQDy7lUAjPBVACbyVQDA81UAZPVVAP72VQCY+FUAPPpVANb7VQBw/VUACv9VAK4AVgBIAlYA4gNWAHwFVgAWB1YAughWAFQKVgDuC1YAkg1WACwPVgDGEFYAYBJWAAQUVgCeFVYAOBdWANIYVgBsGlYAEBxWAKodVgBEH1YA6CBWAIIiVgAcJFYAtiVWAFonVgD0KFYAjipWACgsVgDCLVYAZi9WAAAxVgCaMlYAPjRWANg1VgByN1YADDlWALA6VgBKPFYA5D1WAH4/VgAiQVYAvEJWAFZEVgDwRVYAikdWAC5JVgDISlYAYkxWAAZOVgCgT1YAOlFWANRSVgB4VFYAElZWAKxXVgBGWVYA4FpWAIRcVgAeXlYAuF9WAFxhVgD2YlYAkGRWACpmVgDOZ1YAaGlWAAJrVgCcbFYAQG5WANpvVgB0cVYADnNWALJ0VgBMdlYA5ndWAIB5VgAke1YAvnxWAFh+VgDyf1YAloFWADCDVgDKhFYAZIZWAAiIVgCiiVYAPItWANaMVgBwjlYAFJBWAK6RVgBIk1YA7JRWAIaWVgAgmFYAuplWAF6bVgD4nFYAkp5WACygVgDGoVYAaqNWAASlVgCeplYAOKhWANypVgB2q1YAEK1WALSuVgBOsFYA6LFWAIKzVgAmtVYAwLZWAFq4VgD0uVYAjrtWADK9VgDMvlYAZsBWAADCVgCkw1YAPsVWANjGVgB8yFYAFspWALDLVgBKzVYA7s5WAIjQVgAi0lYAvNNWAFbVVgD61lYAlNhWAC7aVgDS21YAbN1WAAbfVgCg4FYAROJWAN7jVgB45VYAEudWALboVgBQ6lYA6utWAITtVgAe71YAwvBWAFzyVgD281YAmvVWADT3VgDO+FYAaPpWAAz8VgCm/VYAQP9WANoAVwB+AlcAGARXALIFVwBMB1cA5ghXAIoKVwAkDFcAvg1XAFgPVwD8EFcAlhJXADAUVwDUFVcAbhdXAAgZVwCiGlcARhxXAOAdVwB6H1cAFCFXAK4iVwBSJFcA7CVXAIYnVwAqKVcAxCpXAF4sVwD4LVcAnC9XADYxVwDQMlcAajRXAAQ2VwCoN1cAQjlXANw6VwCAPFcAGj5XALQ/VwBOQVcA8kJXAIxEVwAmRlcAwEdXAFpJVwD+SlcAmExXADJOVwDMT1cAcFFXAApTVwCkVFcASFZXAOJXVwB8WVcAFltXALpcVwBUXlcA7l9XAIhhVwAiY1cAxmRXAGBmVwD6Z1cAnmlXADhrVwDSbFcAbG5XABBwVwCqcVcARHNXAN50VwB4dlcAHHhXALZ5VwBQe1cA9HxXAI5+VwAogFcAwoFXAGaDVwAAhVcAmoZXADSIVwDOiVcAcotXAAyNVwCmjlcASpBXAOSRVwB+k1cAGJVXALyWVwBWmFcA8JlXAIqbVwAknVcAyJ5XAGKgVwD8oVcAoKNXADqlVwDUplcAbqhXABKqVwCsq1cARq1XAOCuVwB6sFcAHrJXALizVwBStVcA7LZXAJC4VwAqulcAxLtXAGi9VwACv1cAnMBXADbCVwDaw1cAdMVXAA7HVwCoyFcAQspXAObLVwCAzVcAGs9XAL7QVwBY0lcA8tNXAIzVVwAw11cAythXAGTaVwD+21cAot1XADzfVwDW4FcAcOJXAArkVwCu5VcASOdXAOLoVwCG6lcAIOxXALrtVwBU71cA+PBXAJLyVwAs9FcAxvVXAGD3VwAE+VcAnvpXADj8VwDS/VcAdv9XABABWACqAlgATgRYAOgFWACCB1gAHAlYAMAKWABaDFgA9A1YAI4PWAAoEVgAzBJYAGYUWAAAFlgApBdYAD4ZWADYGlgAchxYABYeWACwH1gASiFYAOQiWAB+JFgAIiZYALwnWABWKVgA+ipYAJQsWAAuLlgAyC9YAGwxWAAGM1gAoDRYADo2WADUN1gAeDlYABI7WACsPFgAUD5YAOo/WACEQVgAHkNYAMJEWABcRlgA9kdYAJBJWAAqS1gAzkxYAGhOWAACUFgAplFYAEBTWADaVFgAdFZYAA5YWACyWVgATFtYAOZcWACKXlgAJGBYAL5hWABYY1gA/GRYAJZmWAAwaFgAymlYAGRrWAAIbVgAom5YADxwWADgcVgAenNYABR1WACudlgAUnhYAOx5WACGe1gAIH1YALp+WABegFgA+IFYAJKDWAA2hVgA0IZYAGqIWAAEilgAqItYAEKNWADcjlgAdpBYABCSWAC0k1gATpVYAOiWWACCmFgAJppYAMCbWABanVgA/p5YAJigWAAyolgAzKNYAHClWAAKp1gApKhYAD6qWADYq1gAfK1YABavWACwsFgAVLJYAO6zWACItVgAIrdYAMa4WABgulgA+rtYAJS9WAA4v1gA0sBYAGzCWAAGxFgAoMVYAETHWADeyFgAeMpYABzMWAC2zVgAUM9YAOrQWACE0lgAKNRYAMLVWABc11gAANlYAJraWAA03FgAzt1YAHLfWAAM4VgApuJYAEDkWADa5VgAfudYABjpWACy6lgATOxYAPDtWACK71gAJPFYAMjyWABi9FgA/PVYAJb3WAAw+VgA1PpYAG78WAAI/lgAov9YAEYBWQDgAlkAegRZAB4GWQC4B1kAUglZAOwKWQCQDFkAKg5ZAMQPWQBeEVkA+BJZAJwUWQA2FlkA0BdZAGoZWQAOG1kAqBxZAEIeWQDmH1kAgCFZABojWQC0JFkAWCZZAPInWQCMKVkAJitZAMAsWQBkLlkA/i9ZAJgxWQA8M1kA1jRZAHA2WQAKOFkArjlZAEg7WQDiPFkAfD5ZACBAWQC6QVkAVENZAO5EWQCIRlkALEhZAMZJWQBgS1kABE1ZAJ5OWQA4UFkA0lFZAHZTWQAQVVkAqlZZAERYWQDoWVkAgltZABxdWQC2XlkAUGBZAPRhWQCOY1kAKGVZAMxmWQBmaFkAAGpZAJprWQA+bVkA2G5ZAHJwWQAMclkApnNZAEp1WQDkdlkAfnhZABh6WQC8e1kAVn1ZAPB+WQCUgFkALoJZAMiDWQBihVkA/IZZAKCIWQA6ilkA1ItZAG6NWQASj1kArJBZAFCSWQDgk1kAhJVZAB6XWQC4mFkAUppZAPabWQCQnVkAKp9ZAM6gWQBoolkAAqRZAJylWQBAp1kA2qhZAHSqWQAOrFkAsq1ZAEyvWQDmsFkAgLJZACS0WQC+tVkAWLdZAPK4WQCMulkAMLxZAMq9WQBkv1kA/sBZAKLCWQA8xFkA1sVZAHrHWQAUyVkArspZAEjMWQDszVkAhs9ZACDRWQC60lkAVNRZAPjVWQCS11kALNlZAMbaWQBq3FkABN5ZAJ7fWQBC4VkA3OJZAHbkWQAQ5lkAtOdZAE7pWQDo6lkAguxZABzuWQDA71kAWvFZAPTyWQCY9FkAMvZZAMz3WQBm+VkACvtZAKT8WQA+/lkA2P9ZAHIBWgAWA1oAsARaAEoGWgDkB1oAiAlaACILWgC8DFoAVg5aAPoPWgCUEVoALhNaAMgUWgBsFloABhhaAKAZWgA6G1oA3hxaAHgeWgASIFoArCFaAFAjWgDqJFoAhCZaACgoWgDCKVoAXCtaAPYsWgCQLloANDBaAM4xWgBoM1oADDVaAKY2WgBAOFoA2jlaAH47WgAYPVoAsj5aAExAWgDmQVoAikNaACRFWgC+RloAYkhaAPxJWgCWS1oAME1aANROWgBuUFoACFJaAKJTWgA8VVoA4FZaAHpYWgAUWloAuFtaAFJdWgDsXloAhmBaACpiWgDEY1oAXmVaAPhmWgCSaFoANmpaANBrWgBqbVoADm9aAKhwWgBCcloA3HNaAIB1WgAad1oAtHhaAE56WgDoe1oAjH1aACZ/WgDAgFoAWoJaAP6DWgCYhVoAModaANaIWgBwiloACoxaAKSNWgBIj1oA4pBaAHySWgAWlFoAsJVaAFSXWgDumFoAiJpaACycWgDGnVoAYJ9aAPqgWgCUoloAOKRaANKlWgBsp1oABqlaAKqqWgBErFoA3q1aAIKvWgAcsVoAtrJaAFC0WgD0tVoAjrdaACi5WgDCuloAXLxaAAC+WgCav1oANMFaAM7CWgByxFoADMZaAKbHWgBKyVoA5MpaAH7MWgAYzloAvM9aAFbRWgDw0loAitRaACTWWgDI11oAYtlaAPzaWgCW3FoAOt5aANTfWgBu4VoAEuNaAKzkWgBG5loA4OdaAITpWgAe61oAuOxaAFLuWgD271oAkPFaACrzWgDE9FoAaPZaAAL4WgCc+VoANvtaAND8WgB0/loADgBbAKgBWwBCA1sA5gRbAIAGWwAaCFsAvglbAFgLWwDyDFsAjA5bACYQWwDKEVsAZBNbAP4UWwCYFlsAPBhbANYZWwBwG1sAFB1bAK4eWwBIIFsA4iFbAIYjWwAgJVsAuiZbAFQoWwDuKVsAkitbACwtWwDGLlsAYDBbAAQyWwCeM1sAODVbANw2WwB2OFsAEDpbAKo7WwBEPVsA6D5bAIJAWwAcQlsAtkNbAFpFWwD0RlsAjkhbADJKWwDMS1sAZk1bAABPWwCkUFsAPlJbANhTWwByVVsADFdbALBYWwBKWlsA5FtbAH5dWwAiX1sAvGBbAFZiWwD6Y1sAlGVbAC5nWwDIaFsAbGpbAAZsWwCgbVsAOm9bANRwWwB4clsAEnRbAKx1WwBGd1sA6nhbAIR6WwAefFsAwn1bAFx/WwD2gFsAkIJbADSEWwDOhVsAaIdbAAKJWwCcilsAQIxbANqNWwB0j1sADpFbALKSWwBMlFsA5pVbAIqXWwAkmVsAvppbAFicWwD8nVsAlp9bADChWwDKolsAZKRbAAimWwCip1sAPKlbANaqWwB6rFsAFK5bAK6vWwBSsVsA7LJbAIa0WwAgtlsAxLdbAF65WwD4ulsAkrxbACy+WwDQv1sAasFbAATDWwCexFsAQsZbANzHWwB2yVsAGstbALTMWwBOzlsA6M9bAIzRWwAm01sAwNRbAFrWWwD011sAmNlbADLbWwDM3FsAcN5bAArgWwCk4VsAPuNbANjkWwB85lsAFuhbALDpWwBK61sA7uxbAIjuWwAi8FsAvPFbAGDzWwD69FsAlPZbAC74WwDS+VsAbPtbAAb9WwCq/lsARABcAN4BXAB4A1wAEgVcALYGXABQCFwA6glcAIQLXAAoDVwAwg5cAFwQXAAAElwAmhNcADQVXADOFlwAchhcAAwaXACmG1wAQB1cANoeXAB+IFwAGCJcALIjXABMJVwA8CZcAIooXAAkKlwAyCtcAGItXAD8LlwAljBcADAyXADUM1wAbjVcAAg3XACiOFwARjpcAOA7XAB6PVwAHj9cALhAXABSQlwA7ENcAJBFXAAqR1wAxEhcAF5KXAACTFwAnE1cADZPXADQUFwAalJcAA5UXACoVVwAQldcANxYXACAWlwAGlxcALRdXABYX1wA8mBcAIxiXAAmZFwAymVcAGRnXAD+aFwAmGpcADxsXADWbVwAcG9cAApxXACuclwASHRcAOJ1XAB8d1wAFnlcALp6XABUfFwA7n1cAIh/XAAsgVwAxoJcAGCEXAAEhlwAnodcADiJXADSilwAdoxcABCOXACqj1wARJFcAN6SXACClFwAHJZcALaXXABQmVwA9JpcAI6cXAAonlwAzJ9cAGahXAAAo1wAmqRcAD6mXADYp1wAcqlcAAyrXACmrFwASq5cAOSvXAB+sVwAGLNcALy0XABWtlwA8LdcAJS5XAAuu1wAyLxcAGK+XAAGwFwAoMFcADrDXADUxFwAbsZcABLIXACsyVwARstcAODMXACEzlwAHtBcALjRXABc01wA9tRcAJDWXAAq2FwAxNlcAGjbXAAC3VwAnN5cADbgXADa4VwAdONcAA7lXACy5lwATOhcAObpXACA61wAGu1cAL7uXABY8FwA8vFcAIzzXAAw9VwAyvZcAGT4XAAI+lwAovtcADz9XADW/lwAegBdABQCXQCuA10ASAVdAOIGXQCGCF0AIApdALoLXQBUDV0A+A5dAJIQXQAsEl0A0BNdAGoVXQAEF10AnhhdAEIaXQDcG10Adh1dABAfXQCqIF0ATiJdAOgjXQCCJV0AHCddAMAoXQBaKl0A9CtdAJgtXQAyL10AzDBdAGYyXQAKNF0ApDVdAD43XQDYOF0AcjpdABY8XQCwPV0ASj9dAORAXQCIQl0AIkRdALxFXQBgR10A+khdAJRKXQAuTF0A0k1dAGxPXQAGUV0AoFJdADpUXQDeVV0AeFddABJZXQCsWl0AUFxdAOpdXQCEX10AKGFdAMJiXQBcZF0A9mVdAJpnXQA0aV0AzmpdAGhsXQACbl0Apm9dAEBxXQDacl0AdHRdABh2XQCyd10ATHldAPB6XQCKfF0AJH5dAL5/XQBigV0A/IJdAJaEXQAwhl0AyoddAG6JXQAIi10AooxdADyOXQDgj10AepFdABSTXQC4lF0AUpZdAOyXXQCGmV0AKptdAMScXQBenl0A+J9dAJKhXQA2o10A0KRdAHSmXQAOqF0AqKldAEKrXQDcrF0AgK5dABqwXQC0sV0ATrNdAPK0XQCMtl0AJrhdAMC5XQBau10A/rxdAJi+XQAywF0AzMFdAAA</prop>
				<prop name="Temps">REFSWgAAZ9wCAIBn1/vNzO/wTD9AuB7/hetReD9AFK7/R+F6lEBAcT3fCtejkEH185hCt0Dhev7wgUMFA3D3REB7/vFaRUDD//UoXI9CRkDs3VH28CtHQP/xFE73SEBS9vExSUD2XjAAwhVKQOjzSy0Du+JLNQPLTEDu8qyvTUCPwi8BTnUDr+1PJQNKUG0DvFBA3R/48LguURUDoVHu/fMUUkCXAR6FUnpNA/W0BIVTQEgWAd/3U0Camc8AaVRdQCABPdpUhQRVjQS25AQsVjUDm1ZNAyVvV0CkcAcAk1eVA2/+V0ApuAFoWBUD29FYzQMpWf3zRFns/QQsFORYxQOnWEC1Zk4SWP3zJFgFE/O7V0DXAQrXVz0DziVXJQPKdBf28siEF34fSKAfihFOEsa8H/7yxNQfsi4Cwuwf6fLAV0UDwSAEJxYvKC86KR8CvUwvXi8IcC96ITYCu4Qvni+wL8IpAs4CudQnxi/gK9YtDj8gP6AyP0Q/Vj9oP3o/V8UDtwCEP4Y/mDu+P9A/mjHeP/A7APY/EE/aP0RPHk8wT2pPfE8Ajk+gT7JPxE/OT+hP+k8MXwBWTxhfKl9EX2ZfiF96XzRfAI5foF/KX/RfBm+wX+JfPG8A1l9Yb1JvbG+Gb3hvkm+8bwDeb/Bvum8Ufw5/OH9Kf1x/ACZ/yG8yf6R/ln+If4J/5H8A9n+ofyKPBI8uj9B/Ao90jwBWj2iPmo+0j9aPoI/Kj/yPAE5PAJ8inzSfRp94n2KfbJ8Anp8Yn7KfzJ/mn/ifcp8crwAmrxivMq9Ur3avgK+Sr6yvAEavwK/Sr/SvBr+wryq/TL8ANr9Iv4K/bL+Wvxi/kr+0vwDev8C/As/0vybPMM9Cz2zPABbPYM+Kz6TPds/Yz8LP/M8A5s+wzxrfNN8m30Dfct+M3wCG36Dfst/E39bf6N8C7xzvAF7fIO8y7zzvDu947wrvjO8Aru/Q77rv5O8G//DvEv8c/wA2/0j/Yv98/3b/iP+a/2TvoFb/yP/i//z3rgK1bBSO11dAcZYhUIwk+1baFRO4/AR1Vi0TNFZqXRRVpRO45AR8Ve0T20JV3QP6VAUTw1RevSOLVEAzlgFT3ATbGlQ9FFNAGBAoXGuvU00EUx0TMVN9BO1ShQRSQEcBKIxStiUDVVKVIx1SzfPnbVEFI7BRnQNqUVUEbVFtA/xQNRPFUL0Dd5FQQJchPVpQ7RPbIlCdA9pPrQNPT7YlA+VO1QN8Tq0DD+1OJQOlTdUDPE1AbicRCtdMlQNzTFUD2/RLlQOTSy0DLkvWvSPLSg0TbJwUDErWVQO0Se0TgrQUokm2zfMHSpUjfUpdAwNZSz0UjBRuS20Td+wXJOYVRgJoBCcmAmUULyYvgDAjBi0GLeYVZi1eL+gTUgJmAXGUL44tdhO8J7Yv2C8A6i/8J+4V/i8QO+4dPj9QP0BiP3Q/hj+YP/IRngJ6pD8Axj+oP7o5tjX+PeY/+D8iTwDcP94/ME9qT3xPhk+YT6pPALRPxk/gT9JPBF8eXzBf6k8ARF9mX1hPQk+cX7ZfyF+yXwDkX3Zf+F/yXzRvFm9Qb2JvAIRvfm8gbypvrG/Gb/Bvmm8AFH8GfyB/Sn8sf1Z/YH/ibwCkf4Z/oH/af+x/zn8Aj/J/AByPLo9Ab5p/ZI9ej5CPgo9otI/WjdYCnLyEOkwlA9slTb0DIU5dAyNPts0TDVCVA4NQbRP3tjQUilGtA/9RvRNybVJtE+dSXeNZUw0Ta8xTNQNApAS0VHUGqq4TVf2EVm0Tl0wEBW1XvQNxV80T3VdtE2tHWBUUWM3zF1lNA7slWdUUWUAfJgHOrViVI5FYvQNR1JQRt1hAZu6R1lftk8YlV/UDwPyXdgLCDK+WIoHBJKf+nS6vUK9ir5yUvSBsr36llq+oq44Cu7yvzq+g4K/yqV7l7qVuApyUlGHahKQgPATLVl3jiVay7ZNGjJVEBMhVzRONtnSUVFVFAxhVlQPTVVQlE5pslGKMBCuEBNPzU32ktASFrARPU7YlEwpTvRPSUo0Dm2bcBGVSjRRElPdRzZNbvlFFA4hRXQNDDBRrDFFtFFD1A6BQzfNbZ1CVIzFQfRRP5bStT70DAU+FFE5FAyjWTBS8TV20TS0D7kyy5bRMBZT8hKVL7bRL1r0D4Uq1FErNkx5K2r0DwcQUh0kNE4xJYpUj8aTEoxCuAu9KRQMBSFQnvi3+HS4v+MMes/zPADYvUC9C34QvZt9437IvjN8Axi2u39Av4t/03+4dBu8Y7wC6bzTvXu9w74LvlO+m77jvAMqPzO++79Dv4u8c/zb/8O8AMv9U/2b/+O8i/4T/rv/I/wCq/9z/lv/w/wIPNA9GD8D/AGIPfA+GD5gPKg+sD74P4A8A8g8cHxYfCB86H0wfXh94H0CaH4Qfrh9wH9IRBrNLpbNtb2TEYU2Ns2NOfbS1T+2DLBTEoVBtwxWtUe2TplGFsxvMtI61UlXjA5y0dVPls+htU82TXlSVI9FUpbNbX1UFk9FVbZRWjbNTs1Yltj4jV3Wz+hSkW2JYXZPgWIXDIsyUyx5ZHcRY7aSsJIBYagXDQKwkANwk0Fd1kwHEBK8GPxg/Gq+ErzavQD8Aiq+EP5Y/qD+yr8Q/3j8Av7TqMZ7Ct3Q0kFddk1BtV6WzD1f1g7pWncPdd4SUN1ZAF8FR+LVVRcRVBcOAVaWUVdZ90w5VrZRUzZOOVJrtk1Z0RB5UVSYGkrHWVCR4U1XjQ1wk/lLWncPHUhVEUuWzWFJqXZMgvLTr7LSzURWTVX3ktDg8lAI0JMskJGuVUBWTXSSUJ1CFw7PiT73UJMToTlVETlpV4xM8xKhN3SRN9YNb2kx1k3RM5ZRMNcRahNQu9BTPSr3USvW00Up1lJzHzpKerMQRSlZ1s4pKhbML9BRPhNcA1h3mzwDfEtEO3yjfSt88bwB+32Bvcm+Eb77Vpt2ub8DfAPrfVO/2b1DvAn8MfyZ/UH8AYn90f4Z/mH/CH6R/th/YfwDqfwSPnn/wfzKPDI8+jyCPAFKPhI+Wj6iPeo+8j76P4I8Ayo8MnyafMJ9qj2Sfdp8YnwCSn6Sfxp+In7Kf1J/+nxCvACKvRK82r1ivaq+Mr4avsK9Yoq/Ur96y3kt1s6pkxNOhTS0kNFSgJMRIULalw7xQzUMwUfUkUWr9Mzm8tKu8RCBTBVStUy0jBlRFQ3iEtOu2jER4VbVT6lUNVFa21TPNVrVTOldFo6c2ZDQRWLVTeljFJk4iWyVZTSMVWUWj58wktavsJHDsJDBYhSPzBVelw8z0J2Y1Jj8Iw/YlABbPODtmP2A/cj/UN27PuD8Aos/UP84/6D/qz/zHlkNcxK2BDMRCV61EVj2jqmo0RGc8RCdEROhVjVNtrHQkcVVFQzhVrUS1VLVTumQkgVT9M0m2ZCQRVBUj3FOFI6NtUxUjbFOVUzRTDbPN8MREuFIV1NRES1JGlVMUUo3ULCf2E1G1U8sqUW1T8xy3TrKFUGqlU04UVBccVMJPxbObV0+FY85OBSbuEvltTc1DkE1tsyhNBcQtTBUjXExFREtVROwUrRlMpLdKJeRKPaP6tpxUp0mFI4NJxVOvbUk1IytKhWOuSi0jASYMZz59PnXmX/hfCm8U/wA+bzj/Sm9c/27/gP+qb8xvAD51pv/gb+L/9P82fxAPSq8AJA9OD2APcg+ED06vwK+iDwC0D+af4A/SDxQfBh8oHxIfAEwf1q9IH1ofjB+mH5gfwh8A5B9+H8gfAi8kLyYvSC9aLwBkL3YvQC+iL7wvji/QL+ovAAw/9i8IP0I/VD8uP2A/cj9gjD+eP7A/sim+UotLjVQtTJ1T50xNs+VM5DNQ1B5VNtNQbbP4HLRsUVoNs+AstFRStVPK1NRZPJRHTrIlVB3TsnxEayZVfdOZbEQJVn3TLXk81OdW3dNWDMeWshNHWLXkpLQKvLS7sK5Fpn7S2VilVKREXtS0EC1YxVPfV2XjyAzP/r8AEF8iXzzPXs9YX2pfjM+OXwCgX7Jf1M/Wz+hf+lmWtVbTVnxUIFetI9os1Jp8RGtZVm2zGCzU2lWl42ufVUUDY0zUHFWV09vjVN1TrVRNs3VUth2zPFQ1QwRUDePObVPFs5dTReNQU60jyxpTRQPjPLfe0nZStg3jPlLFswdSpePP1VGtI4o0RVGF8x5RsvU0ULXkHER4UKXjP1lQdUQctIxPRbRPBVPbsU4100dODdPhTZpdtE1FAxNN9abu00zS3dPGHPc24gMM9KFKVg3TQUr9NEltRElF5LVJjdRJpbNKSvVTywKE5Dcc9xYdxvXu7/jvEv8AJP8mjziPWv9Mj26PmPve7QDO/c7/sI/6/+SPPg8AnxofACyfDp84n2KfdJ+Gn7gv0j8AvJ+2n8ifwj/8n66fEK/anwA8rzavYK9Cr4Svfq+Qr7KvAMSv1q/or6KvJL8Wv0C/Or8AXL9mv3i/gr+sv56/2L/CvwD0vwbPAL/ivyzPVs9Az1LPwHzPjs+oz6LPzMeO0pxLNrVDNUzdUx1N9cQ05FsjT91TDVBNk4MU5dTcZ6bi/zREdMxk51IyNWRTjWYmUkJU1WSMZLM+VV1EVGQjVgXjlWVWTZMDFGfeUt1XRePbYFi1Q8VYFUMXWVYNQyJZLdRYHXPM3ETbkFhNQ1FYDUMCWEK9Y9bsT/5PKFM2QsT03wAm7zjrflVOX2Dvgl/cV37vgKDv0l/8X8bv6O/66R5ynFVXVWRXTWMP3OTNfESLiVbt00h8RHtAHsLK1kxkj1WNRFV1gw5VVjVD1FR1g55kRGZc1NsvVBVD91NNY79TWu3TiKxkQ1Nd9FNl9FrEZJ481GdSHWMwPERr+lE15FHd431RtUNtRSzUD1EFc9hQBVNboVAdw2pQBdMzFHRt+Sx0cU8FcwhPlWRtTp1zME51Y8VNBYRtTYVD90wFU5FMtUNrFUwdc6zkNEtLrXNr6kqtc4q0dCtK1WRsnHc24qJJBVPxSSVECowE74x0RUSH5o1ejQ6PAACP8g9Ejy4faI9ij2QfjoUAno+Yj6qPrB/mj9gf8o9EnwDenwAvEi9EL1YvaC96L9TPAIYvsC+aL8Qvti/Az9LPHD8ABj/gL0o/ND9mP3A/Wj+cPwCOP7A/wj/UP5Y/EE/qP/w/AC5POE9ST3RPlk+oT4pPRE8Avk+4T/JPFF8GXyhfGl88XwBeX9hPWl+EX45faF+qUT7yVbk0JUwNFE01FE519KVPpXMs/Pc2A1G9Y6ZtUfXjG1JlE45ShdS1U10DdaRk6lMdc1w1VN3j7VzUX1WNZGxk2z5WTfOvVqVzHFfWpXOMVwXT8+zUeFhiZRPe3NS70J5yIFlNBFrM1MDc1IJYBeNBpNQN9Tzk0ldldDzv/m8QfwAif0TvTu9w73rvjO+u79jrQJ5/sH/67+R/7nWu0rdsdG2QNHRSV2XT/latA228PPR5Vv1TOFbN9G1V5cO8VcVjgFU909VHbGT+hPTHZNSOVNbt01hUtWRU/VPoU1qN07FMZHpTdfM2TNSz/lJlhMT0kFL9U1i1UrVkUu1z61EF07NqLNRv9PQ41PQCUT3zq8lQfdRQzXNdHNQn1VBl094sBFckBOhO2k2ETjUjE079U6hNtgXTQ02lU9pMnWRMauXD/LRUlzQkM0td1FlKjRR8lBFK7dO4rASzjEl9ZKwEDEp184YVSq3TB3SUT2wXzg/gDwASH/yfFh84H0IfRK9Wr2ivAKIZhq3Gn6ivwh/Er+4fMCsANi8wL7JfNL8Wv0C/ar98vwCOv7hfql+sv8a/0F+aX/S/ABbP+L8Kz0TPVs/YvyrPnM8Ads+wz5rPzM/2z9DPks8M3wDezzjfIt9U33bfiN+a36TfAM7fsN/K3+zfDu8g7wLvNO8AXu9I7yrvhO+e71jvkukOArODSxWUdASqTEUDodj8VCuQLnLiT7WTZ1BaJYPcHGRQUWXzxPSEWzlSzXOtUo1jPIz0za+c9CNU/YSE9AdVyo3kVXUEVQWUNIToVrIdlFcl9Mx0LVgFY5bZWL1mtpInWc3zGlnIpWb248xkYqxlrPTnVwIlg8w8fy59VnUufzh/Sn8ANA+OfVYPgHuGD5gPun/0f7DOD+AP8gm+YqdXjYNx2mwEMLwE7VaN46pWtA30NIQoJBTaVd2Dn9lV9VREhCxVjYPxVLZt87pURQOBVPWDSTVUjfMEbITOU2WUpIRbXlONkyhTxWPwvISruFLd5FJ1ZFJlkwe1UnWUUbWTl1FFA2GtUW3zKlFVs/MU9LxtUP1TeFCNg0FQ9YOzCVAlZAxkPE9to85tTpVjY069A/1NnWRlTTWUTe3mHgJCTOXmtE6D5FQZzOS6SgUkSpb1U+VJ9YOZlJeOgsFNSe0DK0rt5HwkIRSnKO6v2J/qn0uNg2HsLxavADCvOq/cL26veK+ar8yvnj0Azq/gr9I/lO/mP/ivAk8sTwA+T1BPYk90T5bvkO+ST6xPAL7vuO/iTwRf/k/wTyJfPF8ATl9gX3JfhF+eXzhfkl/UXwDOX8Bf+l8Mby5vcO8qb1xvAG5veG+Kb6Rvtm+Qb9Jv9G8ADn8Qb/pvHH8+f1B/Yn+Mf2h2fzB/qn9L7QOLS6WUZUzd9EyFJESUI0+9A1MNUG0U/BT4FPRs3BRt4ST0VFJt88pS9YPLWVPl9FNVJHwUtFSmnYMmVdUUZIQHLBR3pVYdQwMMF74C3QQUR+1YZTOuWG3zCllAbfYgASVZPfMMWeX0tVj185DE9FFYhZRYBI2GjpLILA9GBY71HgUGnQAenwgLTg9Qn2KfZA+eD5ifQMIPvJ+2D8if8pmucpoMFKVhbJQgjIU8FJosFFdqNBQYPBTKRBSPVV2D21ZV9RMcVY3z5FRaPfOsVPR1VPUTPFz01fdE9L+cFIhMhFJT2q1zGkz041Ltk6tSZl2DdlIVFDSE+lEllNVRrXOKLIVRZTMeUdatg+VQnYRQrXNqUFq1EzMMJPlPlSRPFaRtTz2TsU5lg0dOXROr4U119E2l9Ew9k5GVTOUUTF2DxhQ3/nIDZvwkoUqt9Kwkykkd89mQjLc3EtxJbfNKShbtk8tKHUMzNDeOP7AzAC497i8APxo/HM82P0g/Qs8AZM9+PX7PwD+qz5zPzs/ILwDiz/zPBk8A3xLfTN9e33DfAILfvH+O36Dfut/U367f6N8AAu8c7xbvOO9C70zvbu9g7wCK76Tvpu+Y78rv3O+u7/DvAPrvNP82/xD/Cv+M/2b/oP8Asv+8/8b/4P9y/wwPLg/A/wBCD1QPDg9oD4oPpA+uDxgDVjcSnEu9FEw1FE31s9MlTmXEJCQuDIShUNbVcxdRlSRRXRMBUppVg3TEFOdSdYScpOo2RIRcVPWD0FRVJFykK7RV9QRWjRRWFaZmwrWO5IT4LJRiWGWDx7KkhBqsh66CBVmdJFjaVYOExBREWPWzBVgC1XPX5I/2hSafCCsGnT6VAD6dPp9wn6qZVi+gn5Iv3J+g1p/wn9ov7Cd2grd0JJCtV42zUFdFow/EJM2tVj2DiVblE0gkNAltVh0TvFX1g4BVlYS1VWXDDlyk1FRlw562XIRmVEWjL1RVw+jVUzWzsZykeqSkQ1NaVTRTXYPWUuUDnjQUa2dSjbMgrKTrUQWzW7NRjYN9US20URU0xVFVw9gMFz6zFBQnUNrlA94ktHFPVcMIT1p1FE4dEyxO9bPF/HRbQ00VA9pM5RN4TLRrEUwdE6zcdEtLNYOt6oS0ikrVhErlE7itSWWDh0mtNEmtg/W1SR2ESkWj70pVw0gAbMc23da97r8Aw/6/EM8yzwAsX2bPUF9iX8THjs22z4hfANrPxF/WX0DfIt/8X+Zf+F8ACm9Ub2ZveG+Kb8QPrm+gbwDCb8xvxm8Af+JvHH8uf0h/AEJ/ZH92f/BvUn+8f5Z/0H8A8n/kf+Z/GI/6fzSPTo9gjwByj5SPfo+wj6qP3I+2j8iPAAKfFJ8unyifSp9cn36fcJ+wkp+cn8adNjK5Sy0UTFr1tE21o6ZOBSOiHERrSFA9NFCNszBR9ZRNUeUjG1KFFLykIKSkbZOkNAZUhbN6VB0zbe1UpF1VNbPRVV0UbVZ1M89WnbM8Vz1T26hXTWMTWJ2zfFi2jbPgWAUjIlm9NFnaxTRYPSOwWAWzc1gqRSMxxKTzdCTQHC8+LQAGLxC7Ni8ov0ovVL+eL3i/gIq/xC+2L6i/0r/kt96TV7SFNBS0ghS0QlflA/5VVq2TuiQ0eXQUN3QU2+dVrZOqVXUzb1W2bTM2VR0T/FTNM8PWVKSNVOVDVVQUEFRW5RPYUw0UUz1UUw2zLTJEFPpStRPFLKfeM21SDbMSUnVD2lH9lFYcFGxRLcRRDTMA3DRrx1BNY4MMpExQ5UOtFQxEvk9NY1McROhVTpWkThU0Tg0zkPQFqU3FtExEWExE+Exkk9ZsVC5LdaRK5YNXSoydRj4Sp0kFxITX3rILNUoFxEqNQwdLTdTURwBGbWZV3k/wSwZfGF8a72xfAC7vUO9i76Rfpl+YX9pB3l8AwO8qb+Tv3u/w79rvLP8+/wAQ/yL/dP+2n5ifsp+8/6afAMj/2v/0/6b/IA/q/0wPPg8AKA96D4wPlg9QD2IPxA/WDwDoD/oPDB++DzAfUh9cH24fAFgfGh+0H5YfwP+yH/wf5h8ACC8aL0QvPi9QLzovdC+WL9iQL+IZzjKDS9XDDEyajUPn7JTlTR3WDrLi1U+NQ2cMpNwUpFBR1j2z4FHlk1TExMpSan2kU61DrzykI1Tlk2uUVK3UVY1Dl1Xdk2sJVt2zexzE6lZF42tYV03Dxly0MFiFQ22YlKQMWd2TKVllo1ERrKSjoPZCoaSkYpykKyBY5SRXhUPIRL9evQAWvzi/6jHmPzhPYr9UT25PAIBPor+8v96/sE/CT+xH3hKlp/y0cYw11ETtHMSa1VYFM1csxBd8NNhVWtVDnWSkYVWVMyhExK3vTKSqVG30VL0jOrVUDbMCbFTKU+XTla1T1cNcU6XDJYTE4a1S3ZOpUuWUUtXDPG1S5dMFUtVDzVGlw62VHDRgUb0jGiQ05K1Q1UOtUN0UUHWjP2VQVTRQ/ZZW0jhPZeOzrk61xCTU3E3llE1sLdQ81KVMFcM+TL0jWdr01z6yAEs9VErVQ1s9SmWj4Undk5mE1KuHSdVESeXTRazUxwVKbfMzBOdu/c7f4N/y3wD8bx7vIH9K79RvPn+Y627vALDrvtWOf6B/0u+8b+Z/+H8AWv8Mjy6PQI9Sj2SPdo+gLwCCj7Qvpo/Aj+KP1I/2j7CPABqfBJ8mn1CfYp98n26fSJ8Aqp+8n5afwJ/in/SfBq8YrwAyr0yvXq84r3KvfK+Wr6ivAHqv3K+2r/ivyq8Mvza/SL+AKr9sv1a/gL+Sv3S35kKLosS0OuwkQ9D2YiEkZCdlT9VDDfTH5oL3UG2za2pRbdP/zMRyUuWDreekVFlTDdPOlMRCWnRUskw0JFXNM7BEVNshVtUjk1YdgwNXZm3Tb1dVZPxER1gdZNbUNBdZlVRZ1SMDWdo9xFgtQ5FY1SNTWBYdgxNYbdPfhDcOTS5FBAZNTjLEDNcGTQZFTk0uTwBQT2JPdN+G39hP0kme38jfUNrf7NceUwRUYVTUILzUW91WpVOJVpUzSBzk2GswflNEVJFVhTNWVdaNUxxV5VRUXXOeVFaFM2ZUPTMvVDT3PDRrv1OVM4hExFJT3VStU4Uz1lJNY54sxGepUo00LDT6JMTC3FSKrCQ1HMQPUTVUUEXTodoUxVBtwzNQpVP5T9aNU4xPDeRP5YOXTtbNMzBO5WPF7LRhTaoNxEy9xEwtMyrkJMfa1LRLfHTuSi0zikq25dMrSj0zz0nNM5DVSc1USS1kSY1TbEoAZfaeYyx35o22dd5v4P/y/wAEDyZ/WH9Sf0wPXg+Af7p/AIwPlg/Qf8oPHI/eDxCPAh8AJB8GHxgfWh9sH34feL9yvwCkH6YfyB/aH/Qf/h8QL/IfADwvHi8wL2IvfC+GL3gvqi8AvC/GL9gvki8MPxY/ID8KPwBUP0Y/aD96P5Q/pj+4P4o/ANw/7j8IT/o/HE8uT2BPQk/QdE92T4hPqk9LLWOcS6ytVOS0ZU1FBE5l5E+2RUMqUG3ToFDlYxVszOcu4hlSbQOOUnXEVpRUdVNFA+iMVVTFVGVUTWRVPcRcVD5WbdNbsFZtAx5XJVRXhePb+Fcl82BYzVPFWNr9wyK0xB5Z1eP0WKq91Fgl84C8xEGcVAIBWJ3k3M/2zwDfEt/kX07fAEBvUm9k32ZvcN+ab+zfrt2otm/ga/ayt3RkkBxkUmoE5BHMZM0c5HlWRQOzOFa95EzkvFWNY4BVVY3EVW0DDlTk1FRU245UheNYVCXzIFS0PVZmwrE8VHhTTRNDZVNNdFNV9LTkkFJFA2tYUp1UUt1j61Ftw9uzUc1jfVFV80dR1iXzAFHdY8sMVJVQ2s1jXQzEJ1ClU95PaoUET0UDCBT0gE7V49sUTkUDqE1tw0NNaoXETIXjeET0EUxN4y2sTBQzS330SoUEbITbEUqF47hJVfOHSVr9U6KM9PVJneOGdPQFC9xEVHQHjh0+DQYP4IMANvP0hxYNFg8gn0oPRJ9WnwCAD4oJXpWmD5APug/En/YPAJAfQh/knx6vMK9CrxSvTk8AuE9qr5yvhq94r4Kv1K+erwCwr+qvHL8+vzC/Wr9kv4a/AAi/ar+sv8a/SL/avwTPfr8AAM/6v0zPPs8gz3LPXM+WzwCgz4LPzM+mz8DPAt8U3ybfADjf6s9s3+7PaN+S31zfttVqLuK5ZJSu5ESlTW3zs6pOjYQUhEhQJfPArVDV4zRRheOozOQ6bVJt469SLWMhU+10rVMdcwlUlfN8TFTtamzkX0x07jx0YFZdo1XTbFRAzGSt9GQXvFfW/lLiWHX0WZXzHFlqTeRY3YO11FR2WP3kCpRU9Rxk0hxnVm+QY+5dAC5lLm8g/zL/hG+eb2j/ev8AzG/Gb+BvwvnW08z/1vUm49oU9IEcZEJXpVP+Vra107pW9WNnVv10VlpFg+g0dKxVXaRVRYOtOFxU/lSddFT99FRqHXNJXAQRROTcUzWD26NT1UNsU91TNlOsDQSsdLhSNYODvHRL1VIlhFJ1BFHdU6ZR1qVTblEldFHdg/VQqjV0UDVThQSETvx0F9VQ/VRPlbNXFIToTrY1g2NOrfP9Ta2DlFbsRChN/VRM1UNcRBTV/LzUl9TUGbTUukoqtdNabBT6hISnhIcm461JRVMMSu3USvWDIQFL9XSMn4ad1o/ojwKZFp8AEC86mTafQC9SL2yfrp2GLwC4n6ovvC9er1ivmr/sLxY/ACg/Oj9MPw4/wN+q33Q/dj8AmD+a38Q/3j/oP/o/DE+GPwBw31pPPE9mT3BPgk+0T55PAMBPyk/UTwZfAF8SX0Rf7k8AKF9iX3xfZl+QX4pf1F++XwDQX/Jf/F8WbzBfKm9Ub2ZvYIBvCm+Mbx5FvvKLS5UUFUz1Y+fk1OU0FBsQluNpTx0E/HT35ARsURXzq+FRrYRSRYPIvAQ8bHx3ZjIjVK2DtFTFA1smVX0Tl1U95Fa98617FATqVq10V8UDxtrE9EuU5LJYReMMWWyd5mYyE1ndc+BYZTO1o5TkYrR0E1it890BVyV0FPdO/fbtDv84/yKPADSPVv9Q/4r/rP9+j6j/wv+wxI/O/9CDHkKnV/UTcapEhCCshN0UBJocBFfaJAQXFATaVa2DnVVa9RRVtWMaVRV0VO3U1VRlNFQd5FQF8wJUspUTzDTn9vJPUzUjGNVTFXRSZQOptAR0UraVEzxS3RMFUq2DzbbUBIhRBfNSUaXkUWbtA+VQfeT8BHdQ9fNbP1B9EwdQxZRPpeRtTw2DsU59E0dOdQS2LBR0TfXzD03l1ExG7dMqTH109BfG4gP0FLWhpBRBpBThSe0DlbaUFIxJRQPYSd0TRS1KxePDSmUzM/QXZj0AZjXOH+Af8h8ELw6/OC8yLwBEv1a/cC+CL3S/vh3GL9AvAGI5Zj9gPyJP/L8mzzjPSs8AXM9uz0Bvsm+Uz37PyM+KbwDsz97PCN8a3yTf9s8437LPAGzfPt+A37LfpN9e37jfyt8ADO8G7yDvEu9U7y7vQO+K7wCc73bvuO+q78Tvvu/478rvACz/Dv8g/zL/XP8+/4D/ev9srPeGApxLzQM+TDUWLDYTHKQnTzWkUN2j8wAqjpNRhaRR9aMBpJcWE7asBFtTrXPQU7UDRNpclNNslEJVxQO2VWpV0yd0dJgclAdX3aNtdfyE4Ve1A2RYnRNtypR0HFldEylZ/ZS2pHTTWE1zlljtA1UVWLWUWFXT13x3BhNEjwD2fd4F/n8Qiw6POB9qiUYfAHiPeh/Uj44fsB/CH9Qf3hXMFpP8hGFXNaSkFM1WFl1ziVYlc0gUJGNwjvK1yjyUkVQEVlVdsw6tVaWT1FRds55MdGatVIWTL1RVc/eElL+1U40Dijx0Q1OVdFO2TXPWUtXznlJV02etUi0TMVKNA/rMlMI1UaUTfdyURVE1pMSU29hQLROhUI3zalC2vQM1UF1z+U+9A3WtTz2zCE8VlE6tczCtTj2zyE31pE2N8/pZTH2kPDQVTK1zsMxk20tLhZPvSoWTj0psnXSkpNNJrXOQSV1za5lJLRPxhKRsSo0DAeqkpx5zPL/OrdavAL8avwAET7Y/KE86T0xPdrVORX6/AJC/wr+kT7ZPIM/aT8xP/k8A8E8KXxRfLl9YX1L/fF9uXwCQX6JftF++X6j/6l/cXwZvABhv+l80b1ZvIG8qb5Rvfm8AkG/aX8Rv9m/Ib+pv3G8WfwAof1J/NH8Gf2B/mn+0f45/AHh/wn/0fwaP2H/ifySPRo+AEI9yj3yPfo+oi+aDrDR0NUzdNE0dk2dOXSQMpFssUGUToFAdNFHVA9umUSUjGVJNQ45S1kVTA1MFNFOtg+pTVnWTXFTdE+tkJF80JFvRVTUDQFYVpFZlE2sgVx2UV42j+FeVA9t8WDUD4FjNkyJZzJWWHkL4WGUUlJSCWFYtE0FYXaPzBBTShAQBxCwf/g32nwgbXh3eDzivAEqvZB9mH4Cvqh+Ur7avyK/U2qnu8rdcpJCEBFRX1tXz/lYNA7xsBHdW2tVjN2wE91WNA7pVttXzflXdM0VVDQP8bVTFk8NUraONVN0zq1VUDQMcXCTmdCSv1VMVtFNNAzI8lPxSsr0DxRyX1mJXUmUjH81SJSPpUWWUDARsUdbdMzVRBbRQ7fPHUGZFU5NQLQT89CVQ1fPb3k9FU1NP3TPlTmqFlE5FUxMkNKhNdaNNQDQ02kzVhq+C9ERUsZNEVKswZiLPSo1ESrYNAwxKHSO4ScWTg7VJ7fOnhMQHSrWUSlp1owCshDpLraNdHE8Axj3uPe4/8M8C37zPJt9YTwCCT2RPvk2GT8BPot+03zZfAMDf0t/s3w7vIO8y70TvVu8AuI+ij4Tvlu9w7zqP1O++7wCw77rv/O8O/+jvIv9c/2b/AHj/2u+M/6b/uP/K/+T/9v8A0P/a/xwPRg9AD2IPbA9+DwCoD5IPLA++D7AP6g/UD/YPABgfKh9MH24fWB9qH4wfJgVqfsNL/bRLLbOqTDUj26FNFdPoToWz4k9U5YTsJNr8tE4MlMYUlGs5UtWjqxyUPlMtM22xhCQjVCUDl1T9I6sJVa0UVTXT7lQkXjVWNZRWFdNYVw0kXKSbMFh9k5hYpZaGMiltWYWTHFk1095Y3RTalJRijJQgWI3D51cCxbPMLK8erxCvKq/kn94vAGCvcq9cP24/kK/ar6Q/tj+wyDvOg8w3JgKnV1WTcVR8JYw07WwkqBS0Zxy0bSdkJNpVXcOfVf3Ts2NV9YRUlPFULbRU2iUzgUQkSVTVgwRU1jWzzlM9JFM1s15Ttn2TKFNVM/BSFdO4VVJ9xFI1sz6ktAestGvPUY3Dl7y0YVHFM1srUf3T81ANtFAV05t4UFWTQVBFJNy0p7b0hDxPXZPQTsWTY21OjTP9TX2TeE0dxJlN1RaGskJMzRZWMoBazIQZrBS6Su1ESg3EtUm1s5mExIdJ1cPFJUnNRErVFGRUIeTH/t0g/tXGz9jD1sVWkmHUX+bPAAhvGm883z5vUG9C32Tfjt8AgN+Sb7xv3t/w3+Jv9G8WfwAofzp/DH9ef3B/Eh+Uf5YfAJB/sn/Mf+Z/yH8CjxSPJo8AQI+if9R/Ro94j4qPpI+WjwBYj8qP/I/ujwifGp9En96PADifMp98n46fUI9qn8yf5p8A2J/yn8Sfxp8Yr9KfRK92r7Bgr4qvnK/GMotLbcRMti2z6kwtYyhOjcMnVU9dww/0tIX8FPrcRIzLsE6y41GltuYTHCRbVVMNVFM9w0RkRLRstNMmVXVUTCQKZCSaVqpFJFfVw3X0NOGMNE1tWNXDtVh9Qw5ZzUS1WY3EWVVz01g9w5S3WED2+CFVWB3EWBZdw99XHaPKJD/mL/gjAPYvID/ivyzPhj0+z2DPcs8AjD+OP6jPus/Mz941XrP0NJVhNMQgnMTdXLf+Qle0ZLVkJMosRI9VdSNWbVXNoxxVNbPkVJ3Da61UbbRULUMvVP1D2/dTLUO/U01DilPW/bNSUx2jGjQk41KsTdSsRGdSfSRSTUP6tVH9tFEdo4pRNbNUtVFdYx68ROdQFcOh1vykalCdQzP0RPlP1s2jjE/9xE8Vw7FOVs3DS06FVE3lVE0to2v3TBXDkdSkKkx1JDT8V55CA9QUikqNVrZDbUm9I5BJtbOVSQVTa9xJTUNKZOTLSp1DAUOkX059Hm3uX+Dv8u/E7wAmb2BvOv9M/4ZvoG+qb1z3AM5vsP/C/7TvLq/4/woPHA8ALg/g/zoPZA8er3gPig+UDwC+D6gP4g/MD44P2A8aHwQfAB4fQB9aH3Qfhh/oD7ofpB8Azh/gH/If/B8GLzgvSi8cLwBeL3Avki98L4YvyC+qL+QvAN4vAD8KPyQ/ti9AP1o/fD8wbj9IP/Ip36KcS6VE3KW1TSX0Tk1Dak9V8y7K7NSj5EQYvNf2wgFStjWzdFIF8wVT/UN3pVMFU+x8RVRE0WRERLY01LZVRRMnVp1Ds1lWnVQ0xJBXrdRXNbPbZFg1U8pYBVMcWVblwylZ/aRYFVPDrLS1hKy0RIS0BVhFE9cBV0XkFM8OzdZF/r3uTS7PAChfWs9MX15fcF+Kz5Rfpl+QuF/iyb5VJkK3bEd+01d07aSMVM1ktIlWQBdR21FIFGT4VY1DvFVadeOAVERHVVXzDkTUa9RUVfOeRLRmVHXjayBUHbRT9cOxUyXztXiM1EMsRAxTRePWNVLNM54ctFhSXWQktG3rDLSzUY1TfVG1s6tFUe2kUSXz2PSkla1QjVNdUFVEUP2z4rYM5HFPJfMIT+3ETrZ14zBOzaOsTZ3kTbY9U+BMFWN4TLWzFdlMHXTEpEtLLdPvSlpFFEoVUxFKjVRJ/dQpSZVkfOT1dHRsbORbcALuok9c90YdhvXO7wjz9sMA3Hf27wj/Co8k/y6PQI9SiQDG/X7/cPuOj2iPio/Ej0YfAEgL1v/YjxqfLJ8+n1CfYp8AtD+mP3ifkj+cn4afyJ/inwD0nwav0J86ryyvRq8Yr1KvAIyvpq9or3qvxK+2r8iv0q8AFL/mrwC/Sr9sv16/kL8qvwCcv6a/uL/qv/y/fr8QzyLPADTPNs9Az2LPjM9+z7DL5sPZSxVE1DRoTXXTqk5aReOmBHRIUHXjwPRkNTLUZKi8ZB1SNeQU1GshU91kU8XDCVSNQ618XNTvVCXkVf1z1dpMREZkRNFWTYM+V7bNs6pX/XMVWE2DfjVYJePhvEQlWY3WjlJb7Vj1U7JYReN2pERTM1iFdPxE0nxExDRfAD5V/kX+TxBf6tnW3zDvQl8ARO+GX8Bbbu/AX6rvvO/OXbRuY/TUgvTUQlfNM/61Vs2zugxkeVYNszdWFGToVR10VZ1zb0xErTYk9PxUpURUleONbVT9c1VUXeMQVBVjW9hTXeOgU+U0U/3EtVM99FLFY8VSTYOObVLFw0lS9VMSUuUzW9pRrUOkUY10URX0tVH95FDlU8dQDZODtVB1c0zsZBdQzTO+tU8Nk1MEdOhONdROCg2TExR0kNw02zCW4zR0VVg0dPgMlJMMlDNUdK3PXHRXSp1ESeVTp7FJ7eRsB8biC0rt5EoG5VMHSzUEfIcGnU6Fxn8A0A/iD/x/Bh8ojyofPB9OHQC2jV4dfh+4j6IftB8OnwifANof7B/uHwAvMi9EL1Yv2L8A0r98L34voC+6L7TPls+wLwD6Lxw/Dj8wP0o/XD9mP3g/AOovjD+uP8A/mj/cP/Y/CE8Ayj8kTyZP2D9CT3RPfk+QTwCiT7xPzk/gT/pPDF82T7hPgBpfVF9eX3BfWl+EX17igK1LlWPeS63z6tTE6K1NTRPuTv0D5QR0aFr09N70ZFJRHWPI1GSUo2AmUsqU9D5sZ8ZiJdZkZJhUrfMKPPR8VWot1FbF43sE9OpWnWS1V+XDxjzkMFg9A5htWB0T+FjF4ytZFQRtWRVz4FglI6NYzcNtZKTUIljFw+lXTRMBzhzv5t3+1fbdXuX+3xDrACZ/OH9i71x/bn+Y65bvoH9Qsn/Ef851HjKn5ORxdGVVV0Vj7AT0qgz0WWRk1RgE9Nos9J9M1GVVVq3zKlVF0/E8ZLpU9Nt1VEVjPFTlwwZUtv3jzlMdM5dT/eNetVM9Ayhs9PBSlXOttVKt1FL94z5SHTMHtVJVBFF9A5dRFdNh2VE1hLSE51BNE65Qth0TeFBF00FQLdRQrOXGNtI8T8VkTn0DR7VOhdRNPQN4TVUDDwrcxUz15EzFVr5VlgWG0quhSuWESuVUScXDma1JRWOMSf0DxYQEKxVKzXPLXAQ3/AcmLY4VAL4P8AtG08yf/g8ArxofJK8ANq0er3gfupmWHY4fwB+qrwC8rx4vGC/ir/SvFr8ovzq/AEy/pl8oX4K/ZL+Ov5i/ol8AzL/ev/C/As+8vz5fEM86zwBcz27PiM8qz3zPrs/Az9LPAOTP9s8g3wrfLN+Wzzjfat8AVN+O37Dfwt+k397f8N+q3wAM7x7vMO9630zvZu9471LvbJznznKLS0VjDEzdk7MhTc3kDJQnTyWUUGYtY4VQZQT09G5RRfPT41GVhgYDUs1zW1NWHQPQU61jRFyEtmT0TShMZJlVJQQEhJoMhFMJV02E7HThlHRNtGTbsljN8w5ZbZMpWWyVBJRk01iVg5ZYLWNtVaRkE1hVA99XBWQAHH/Wb/hvCnnW/xgPKg+UdwA2D3h/ag+Uf5Z/oA+yD8QPqM4FVvPsdGHEZB6UBM2WDISJVj3zSFz1BITK1iSEj1WVg1ZEZBxVtq1j1FQ1o55UtYNntVQlgy9MFPdTJYO/rVNFg4pT/VRT/YMM1VOVg9achJ4U9GhSWnVkUkWD+lHlZFF1lGa0hEdR5eQMZNhQbaOtofTkalAF8zPshPlZT3WU7FQIT1X0Tp1jbTDkVMVNlQNdTbWzW/dMbaORTDWETJ1jNbC85EtUpO5KbRSMlLSLkK6DSZ1jkEktY5U1SW2j8XSUbEpNJvaSAUUUp6afcKPGn9Cf4p/0nwD+L1CvIj8UP16tRj+Qq3Y/AICvmq+sP8avuL/iPwS/7j8AGE/6PyxPTk9gT3JPhE+W7wCIT5pPvE/WT8BP8k8EX7ZPACBfOl9MXwZfWF9qX4Rfjl8AqF/CX9Rf5l/4XwpvNG8mbwBIb1pvbG+Ob6Bvem+0b85vAKhvym/8b9ZvIG8yfxR/Vn9gaH96f4x/RnXugrlLLfOrdEw9NE2FJE5Fg2rZT50U5BSjULVTF1G2PfOoUZUDHVItJFJW9SMFU7WDd3wU7CT0q2BUnfRU3SRV9SPVWVUNFraCt1bt4yUEBNuRVz2T/leVg2ZY2i3z5Kz0JVkl8yBZZnWD9lhVBHz0glhto7VBtPQDfPTSVy3zxABMD/795o/4/wKR7vXOjyifAFIPRA92D4AP0gl+n6Cfsp+kxJe+c1dVhPQEjuz0UtaUlA1XhSO8VIR3Vmq1UzcMFPg0FLxVJfPbgFW1U0dVJTMOVdYdg8dUjROOPPRYVGqNhFQV9FM9Q7NTPTMteGSkQ1NthFI9pJwUm5BSRXNaUo2EHPTrqgT0swSEfcwUOKwUAm1RvZPLUPUjlVAdJLb0dCdQ7fPiT+3jdbVPjSROXZOATi3zFG1OhSOsTQXzQ01dk9vgTMXzeEzt4xVMarVTl0x0N8R01Eq1VG1KfTMRSsXzuEkdg7OHSY0UhCQMSnWDhhZcJAtLJRNPXDc2TTY9AOYv2CveLQY/AM9CPyTPNs8ASM9qOZY9nj+Iy37PqM/KPwCkv7Zf8M/azxTfJt8430rfAFzfPn9o33LffN+m33jfut8AlN/W3/DfEu/k3xbvIO9S7wBk7y7vkO+C77zvtu/I76rvAPzvBv/Y7xL/VP9m/3j/Ov8AhP8u/5j/qv/U/7b/yP/y/wAcDy4PQA8KD0wPZg94D6oJ2o4S3lTErkzts6VN1nWDpk4Vk6IEJEpQ2j0jwOykMlF1g8ZR1o0DOlJlI68MhCFTqtWkU+0TCUQUflQU77VUhSN8NKTuVX0zYW1W3SPRVk3DPlcVw1uoV+2zFVgtFFgVw9v4WO0TKVklgxxZWpWT7aSEslito3OkFBUzhIT15JTOxI8GnxiTAP6N5h0OnzifKi9cn04vYC+Aci/En5YvqC+6L9SXPoKxqhQkghQkQmyFVo0DqmpUhGcMpCcUpOhV/SStVQ0Tb1V1gzYcpPxWTKS4VAW0VB2DR0Q0bRBMpNhTfTOhU910VVP1BFP9pFJ147eMpNuAUtWTSVIVIxJSmt1z2sSkolHVdPx0KG1R5bPxUI0DulAN08uDUH2zTPR17KTCT9oN01P8pM5OraNjTrbVk/lNJaOQTe2zJWlNhSQstFgstPhLBbTVS2WzGJQEt1S0V0qajQP6bLSnSaWEZEwiFUrNBEoFhEvdpAzfrr8AwL/KT9xP7r8AXxrPJF82XwBIX2LJZl+gz5LPjF+uXxDfAArZxl8I33rvFG8mbzhvSm8AnA9Wb2hvem+kb4YPuG/CbwDcb+5v+G+Kbyx/Bn9Afzp/AGx/Ln+Qf4J/rH+2f8h/4n8A9H8Gj5h/En9Ujy6PII9qjwCEj56PkI+6j9SP5o/4jwKfACSfNp8gn1KfZJ9+n4CPmpHWviKLS320TG0z6kyyXaRN/ab2QuVPFVRQan0UUHWzbqyk41FVRMakNMpSXRRkp/aiJVRaDbO0TKQoVZUzmTykmwlWlTN5Vs2UDDRXbMQXFlJIWEUjsFhtM7MKWYUW3rIRWe0D4K1Y/VOjWA2zZJykEy1Y5bPhV5WTysQf9h0A3q/wr+ofDL8mv0gvSr9cv4Buv4grhi+gv7K/jL/Wcqeq3CRxNLQglLTd/CSaqkykWVSkGPwk2iQ0n9lV9UQ0NBxVZaPkVFaNE6xU9UN1PBQ8LKRbBFT1k85T1XOXdDRrUlOVkxocpONSlbNbrVItM3ZS9ZM+hDS1BwwUz7Q0jFFlo1RtUU1THlEFM+dQDRQ27JR4UMUzQVAlFNw0a4xP7bRPJaO1Tk00tU61pE0tQ3hNraRNWsWTqsSUKkwFM8f0RzYGMgdLxTOhSt3EhESr5Uk9pEkVREldNElWxZNKSr2zy1REN/RHIP5ddlUGXeZNTzJh1NfuTwAIXxJfFO8O7zjvWl+UX2btAEblnk+4X6rvjO/2X9Dv4u8ABP8W/yj/6u88/17/cP+C/wCkn5b/qP+6/9T/3v/w/wIPABQPZp/Y/0oPXA9mD4APkg8AnA+2DygPyg80D64P6A8qHwBEHz4fUB9iH3Qffh+wH5IfAKQfdh/QH/of5B8uL0AvGi/QZC9WL3gvii9LPcOcS8yVxMyUKE3FJATUJ08WzcMPUO3TheQ1rMdPMmkBjMfOk1K9s1tTFUOt0HQ0QlR1U9EspETNVY3DtlXFJFSkmFaqRdRXTfRXzcPfBLRimVg11HykGlnVJIQ0B7VZTfPTpKSUWCWjVW1Y7dMFWI3z11eNwwHGHL/OrwC/ErEOv/g/0j8APL8+T1BPYk+Uv5a/iE/Cv1C8T8ZF/rPktGFkNA+kRC3NTKSJVjWjSEykS6C0vqMcxI88NFZVReMOtjw01lRF455UjcNmbVTNwy9UBdP3U83Da79TNaOIfMRDUz3D0wxTNVSUxJ6cxGdSWm3jMQyk+lH1pFGlQ1t9USWjRVHdJFEt49vYUG3joVD9E2pQqv2TM+TE+fzEdeSUCNVP/bRObdMw3JTFTVrV1E2N8/dMJaOVJGRrFUxNw6y0lEtLzcNr70rFk4qE1CtKpcS0bNeGU0klo/VJTcNsCUrVlFzURQTnjv0m7ebdAM7dvm/w3/pvLO8efzB/Qn8AhO9m77jvin+cf65/UP9C/wDEf/Z/CI8aj9x/Jo9Qj2KPAJQvdo+Ij5ovtI+ej9CP2o8ABJ/uj+CPKp9En1afQJ9ynwCEn4afqJ+6n9yfvp8gn9qfAAyvHq84r0qvbK8ur2Cveq8AnK+Wr9Cvyq/sr7avEL8Cv4A0vy6/cK9Kv1y/jrU2QoA1Sw1TuURkb0wVZt5SW2NOJdNqT01zLtxU1aPkJDXEVKisVB1SVjVDkFKtNFMF03d0VLXsHDRgTFTvVNXUVWrtY9U8NEZUNLdWLWNbJVfdU5NXlcP+7DRFgpw05HQ0izBWw1mNs6v6WN1Tw5w0hJw0RFqkNPUsRNBXnTPENE8AJk/gO9bPAN8S38TPNt9I3wBa38xPft+Q36LftNe2s7TXVE7DJNSQvMRUZMVWNWOtvFQ0d1YFozdUNPdtVU1julW9I35VNTbWfmL8VJXEVG3TjVRW7WNVVL0jHkRU5lxUWa8Ux24yMlONxFItY2vFUk1zjoxUV1IdU1sfUn3D51F1c7H0JGtsUQXkUWVjAFF1NE1QPYOTUBU05CQl1FTb2k89g1NP7WPlTra1I3xOPYMTTvW0TdYt00BN5eRMnTN0TKplU/g8hJNUdC5EZM+1SnV0SjVjDEplU7htSd1Tg0l9w6dJrdNLC0ptxEpVNERkT1R3AJ5vsG/ib8z/5m8IfxJ/FA8AJg8wA3Z1Ng94c14NZn9oDwC6f6QP5n84jwqv7A/+DxAfACIfNB9GH1gfmr9sH34faL8Amh+sH44fwB/qH8wfBi8gLwAyL0QvDi94LxovbC+eL4gvAJIv1C+2L9Av+i8UPy4/QD8AUj9kP3Y/gD8qP6Q/vj/QPwDiPwRP/j8oTxpPRE8eTzhPqGpPfE9m80tt4+JMBK5ZTA32TmKqTm3jovRU20hQZWPAUG3jUlFWRVPGUaUzOpTkr5RU2yFT7fOVU+VTCVQq/eRUHVRVpTRVhWQ8VGteVl1kVv3jPFf1tFVXBfRYRcOWbFT2fMe2TmIaWa3T61ht47JalMRzlMQzWI1UVy0DCc68x44CwezHzl/gX/LBAMZVJt3+XyBvMt8sb17faG9Aem+0345vsG/CaTbCsWzFWuzEQqRk7ValM6oM5FtnVg0DKFYt8+gs5NusVTXDcVXF0zlVVtUD81QV5FSNA4EsVDVJPHQRJFTcU+W0HMTbbFMt8yhTVWPwUtYNA7hSZfRSvWNLUqqdwxSE5N70RKak5GGtUdWzKlEtdFD11FC2hcOFUE3jTlANAxjW7ETCTxX0TyXD0E7a/WROpWP9TZ3DlE3WreMsTe3ETFVjYEywtUautf6znES6SqUzWmVKZcRJzURs9IdJNcOtwXT0K0rNREo1wyECPIRd1A/WBa7/4P/Kj+z/AO6PCA8yDySfNp9Im34Ntg8AeJ+Kn5yfrp+Yj9oP5J/2nQDWnxivKq88r06vsD+qP4SvAG6voK+ar7Svtq/IrwK/9K8AJr/oryK/TL9Ov3C/Qr98vwCmv5i/wr/Mv+6/AM8KzyTPAM6/OM9qz3zPjs+gzzLPvM8Ars/Qz/rPVM8G3yDfEt9E32Be3wDfSt+M175ii0tV9DVMtXPqxEToTT1UBIShDdzk03B249R0bqTk4Wi05JPgjtLKhOQ+U/V0rVMl80RUJfO0VOQmtVV9U5ckdAlWRXN5pgR06FYddOxk3VxUSG1YVWOwWLVzCllFc9spWYWDEVm94+BY2g2EWM1zVVjlgxVYFo3z31cVg8y8X8bt5l8A6O/6Xwz/Hv9Qb0ppfm9g/6By/6Rvlv+o/7r/V43TmkrUZGE09CBc5fRkmkTktVkEdBj0ZNpVTVOPtVV1U1YUdBxVvVPktiRUrFTlg3VUFYM82iTkBDx0wVO1c4pTWu1EU43TGlMNo+OMdNurUnVTdlLt0z5S1rVz+lHldFEVg4xRtr1TVFFFkx5RzXPlWVAFVNx0eFClVFBFc7P5T6UE7HQgT81ztbVOjXROhYPhTSVUTdaNo/dMZZORvNQqTNJ9U8fkh35SB+SEpUpW5YNFSk1USeVDkFwXbFZzXIRKSr3zy0qNowM3S930lN9mlUaV1o/AHwDSH+SP9h8QnxovLC82JWaVAKYdTi1mn4Avki+kLw6vCK8Akq/sL/4vED8iPzQ/Rj9YPwBq33Q/dt+IP5o/tD9eP7A/AILf7D/GPwhPGk88Tx5PaE8AKk+cT5ZPsE+iT8RP5k+ATwAKX/xPLl9AX+JPdF9eX4hfAKJfvF8mX8hf4l/0XwZvGG+AKm9Mb15vcG86b5RvZnKcmUuNBMTUKE0FdPx0JxVPNSMu1ASj3HWkB4aCtQGUdHR8dOhSFYNc1mwE6lPt015UBNFUWuVzQhwEtlXlMyf0/K0J1OSRV20T/LzkZJZ05MpY7dMefOc+E1mq1SPTlOSElOREpOQF3VjlM9dXQHchUcgABP9O9b597uXOfe7tLv8YjwBC/4T/To9gj5L/hI+Wj6iPpLKBfuK5tIc+gpD8dFLVV1UTD1zkzUTkiVZmtXNIVj0UTOTIVe3Ta35VTRRVbRMMVY102jQEnCTkZFStgytU1t1j81PFBFM9E3dTqnUjQVwEChzk1Ax0nLVS7RRSVRMvUn3j6bb01LFRrYN7Ud1jQ1qkBAz81NdQPYOgzAS1aNzUJezU3k91JE/apXRP5TOXTiUDLE627RPFTXWDXU0NBEys/WQcFBFMJQOsrNRLZUu91EpdBHwUK0q1c9u4Sd1jg0md45VJ1lUT70k9E2dMFOVKAK2UBCfGL9gjNiUOJd4fyK8A6h/srw4vEL8iv1wvph0utQCuLXYvgL+Sv6S/zi3WL9AvANq/7L8OzyDPMs9Ez9Zf0F8Aes+Mz2bPoM+Cb7zPhm/ozwCqzxTf9s8Y30rfXN8u33jfADrfjN+238jf2t/03+7fAO8AEu88747fMO9y74TvTu9o7wCq77zvlu/Y7+rv/O9W7+DfoCL/XP9O/3D/Yv9LxYRL2B2mBrPEZGhOJRNqT9r9BFBdE8BQZQMyUTa1c6hRdYMdUh0UhJTLBVPNBFNNdDQEfFSWdYPtVFUTXyyVNHRGtVb1BFb1YyFXLfOqbVfloxVYLbN+WC1zW+JYvQMlWdWUWS3zW/pY3WPDWD0DdowEVTN0BPX8dNJkdMQkjwDufwCDvn2+f/APwg88jzYfAEgfWh+0h2YfsI+aH6wfxoVqzmK3/HSC/HRCVx1za/5WtZO8BJR3VpXDtTcElPcklLxV9WNxtjR0NlW1k/xURQPFtiQEjVTlo1VUtZMc1VSVw+dklKFslGpTquX0UyUkUi0kUi2zjm1SlcNXUt3zIFJtk6vaUS1zouxkbLyUN21R3fMAUV2Tx1D9s6uTUK0TW9SUFdyUvq1P/bNTTwV0Ti0TgG1O/bMTTgWzqE0tE2tATf10TDWTXEy1c9X4NPSX/LQztPTUSmx1tEQ0EUpdk6dJ1RSYdKRbMK4SC0rVFISkAwA0py61ls2ur9ivwj/kr+Y/AAC/Mr8cTy5PQL9ST1y/dk8AyL/Cv5RP9r/AT9JP5E8GXwAYXypfPF8+/1BfYl9sX4ZfAJhfol+8X5b/8F+K/9Rf9l8AGG8SbzRvXm9wb4JvlG+2XwBQb6pv1G/mb/Bvym8cfzZ/ANBvKn9kfw5/oH+Kf8R/tn8A0H9qf/x/5n8YjyqPVI8Oj5RIj4qPS/UkS92UPESurUzdM6VNbZOqBKTlsOwk05Dek+T0UlE9A8bVUTWDOoyUr/z0IVNm/UOzU30ETCSXVG2UtiQkfFU1Q+5VLRNgNkwE0VYFQ1hX7YQkFNswWDWDmlgFQ/hYWk2kWd2THlklBFi9hLVYHaNklJQkWBUD6QVXNUPOtA8mHd4F1p3+DwAQHwqvHK9eH0CvUq+EH3YdIK4fmK+qr8QXBjNXFSTUBE0xhKTtVlUEBCRn/BRbJ1bt8+hVhaOdNATbY1Xt8yhV/YPvVNbt87hU9SRUzRNHVKo1Qw5EJMwUlJVsJFzVU3UEU62D7oQkt1Kq9SRSFQNJBAVShaPNzVFFA5VRPZTs9ChR1k0D8VA1g7rEJINQZv2DP1AVBOT0ok/t82s4T62UTp0DY04VA9v5Td3zkE39gw9Nio2UTN0UTK2GpoUWAhm2dIS6SjWDWkrNhEk2FQOZSZ0Dg0mFpGQ02ydKTQOhSu3zGEsC7fNY/E/+RaY9rj/Az+I/AOTP/j84TxrfLN9WT2BLpk8AcN+C35Tf/k/4T7rfzN/u3wAA7xLvJO8270jvQo9c72bvAHjviu+k77bveI9ij/zv7u8AEP8a/zz/Lv9Q/3L/fP92/wCg/5L/zP++/+D/8v8ED17/AND/Og9ED04PaA+CD3QPlg8AyA+qD+wP5g/4DwofJB8uH2BAH1ofTB+GFa6ii0ulI9sMTM0T50wVI+FNtO0mDsNQZTOHUG2UUEylJn4y41FNlJQkynwk2z5TBcPQU5WTRFSi7YO2LLQjsFbDVYUTCjVWraN77KTqVt3U1KRt4bSkS1jVk7JYHTNbDFnVsylZ/SRZBcPb4Fjtg5ZYnbNVWBL9JFhVJoYSyuSf/pXWnQD+ld4vAKvuLyCvMqkurzA/AGKvZD92r3g/mj+sP7Y1ZpOq1KRhHDQgjDTd7KSaVVbVs1lMlBjspNoktGuPVe2DViyUHFWVk1vkVG0jrFTVw3VMtG08HCQGVP2Dv1P9E6uKU+WEU4UTGgyU47aUtK1S7YN2Uq2DPtb8FPpR1ZRR5ROMUTaVk1RRbSMcUbUUzLStr9wUeFBdwzPUtPnVT51ET900T52ztU6yXSROvRZuInxNhRP6tUydtEz9EypMtTPL1PzH1hIH1MSlTMRFSlbd09NJBcRJnURJBbPb2En9E0pK1RPHSgL94zfUx87foM+6z7xfzs8A+M8C36RfLt8obzrfXN9ObwCg34Jpbm+o3wL/rG/Gb7hvAPpvDH8efzB/Qn9Uf34fYH8Acn+Ef45/IB9af8x/tn/ofwD6fxSPLo9Aj1KP3H8mj2CPAIKPtI/Gj4iP8o/cj+aP4I8AKp88n0afYJ9yn3yfnp+QnwASn8Sfxp+on+KfDK8mr9ifYEKvVK9mrwirbiKcS4VEVUwVYyjEFCj0RCvstJUuzESj3BQYnEe2sgFUfEfGE1K1M1tkROoMJJtgVA0z0VQdxBREtjVV1XMn/DSYVjVUHDTbkFdtI/xXpUNkWMT9FGwkHHQnNlN8JNNYtqVDhFjVc0dY3VMFFpS011dlU8i0L041zi0Ati8IPxo/DM8ez1A/Qs9UzwBuP7g/is+cz67PuMNOtV5DaVfNFNzEzzwki1ZlU21I9DQJVuUTzFVVU62ANLRHVTVjDiRE1GosRJwcJGZMRC9UtUPV92xEs2REemxEQ1NqHdRTHSPWhESeUi0jq2lS9bMxBLTr7BSzNVF1w320REdRzRT0FKvYUPWzoeQVUDW0UNrNI+LsRHVPFWMIT9rNNE5VUzBO3VPFTZrVNE01w+BMndQUVBWtTFVTsEtNQ08s5O9VSg1ESvXUSnXESdUU1UktJEkVU/VcVGxKGv0T6kxUM0ulRBRvpl0Apu+4695f2O+S7+TvNm9IbwBqYSb9Xm9ob6JvfP+mb+BvANp/pP/G/5j/wv8MDx4PMA8AQg+Er04PgK9aD5wPhg+YDwB6D8QP5g/QDwof/A8uH0AfAFIfXB92H2gfkh+8H7Yf0B8A4h/sH/YfEC8CLzQvRi9YLwCCH3Qvji+oL7ovZC+eL8gvAAI/DD8ePzA/Cj9cP24/iCvKXuK59PVMzeS8pGhOtDXU5NRIxNS8UPXUUbb1o6ZRtcMbUhXzjg1S9fMDU93UbNRLQFZCa3pUdcPtTERfVf1Dq9FVJbRWldRW/UMhbVc9M6pXzeMVWBXzs35Y1dSctCVZ1bMibVkN8/hY/UPBWM1DU3NYhdSMRPMsxNBctAHELM/2tc6/2LP2ve6/MM8AcsEGXxhbZs9IX1pfvMdmX1C4z5pfrFemM1dV47f8RLWBHFRAhFT9Vj0zumpEtHc8tDj0xPhV1TTVVfX0Va2zOAzUAFW2VePHVK2jjlSts1itVA3TIFT9pFPVpFO2LdNsU4XjNFOto/5lUq20Uk20/KRYUnVE0vQ03uQ3PuJvtNQ4UdrVswLsNMtQzeOVUFqFU13M1BdQ9aPG7NRtWsyk7k6V04NOheNrFE7F06y8NEhN1WRNTDVTYExVtIw0mkQ0WzdLrbPYSp0ESh3klnTkqkntZElNdsbSDA1K9aOGSkW0LOcW9Y79AP7vyOu2f8h/0u8M/559Fv8AII8q/0SPXv+Q/3qPjI/2/wDQ/6IPnI/Gj/iPCp8cny6fAECfUp+UP2afiD+Cn6yfnp8AuJ9yn+Sfzp8Ir7KfHK8+rwBQr/KfbK+Gr3ivoq+8r96vANCv8q8Ev66vGL8Sv0y/Vr8AYL9yv4y/fr+wv8K/1L/uvwDgvwLPLM8mz5i/Us9sz47NrKY1V8J0TA2ETcXUTlYVQ2pPpVNL3DTA1NSVMrTUqJzUHXRn3nIFNVPtVFNd4wlUXUQkRAPvVAXkLE8+TebDVE8u0kPhWAVDc0BuRVbC+oxEq8NYxTN2jEQzbNT1BtRE0lfVZBxfNlXOT+BPAPJPvN8O7yhfOl9E71bvaO9Acl+sX57vsOvGXTbTV2VkgVYFZOxXLnP8Xw5tZmNUACVvN29Jb1tvbW9/ZD7zjG8Qnm+wb8JpDoIY1G/mb/hrIu7yQwx/HnVekpcsd1fCAdQ8f05/YH9yfyyHto2efQDOf+BzJtO0D+Z/8H8qjwwfAB4fOIs2H4h/6oFej5iPih8AjA/Oj5Afsh+8H94fCC8aLwAsLz4vUC+Cz1wvXi94z6IvALQvxi+QL5LP5C/+Lxg/Cj8APD8+PzA/Wj+EP44/uD+KPwDcP9Y/6D+qPxRPBk84TypPAFxPVk+AT4pPlE+OT8hP2k8A7E/+Txhfok9EX1ZfsE8iX6yEVzbigEtl894sFK6tTNUDpU1dBE7d06JlT/UEUKVU3MRSUW30bVFtUzpSnfOvUv3TyyFTvWRTbdRE9JhUmsXDCgT0fFXl9CxkXpZE1NFWJRM+rNduEjG1WCV0WPUD+Fit4yttWR0DHFmN4+1Y1QNrtVhd82SMZCRYDdML6Ve9w8zc377f2N/62QD23xjvCn907x5/QH9674TvoK7viH+af6x3psNXLdOxasR0cRR0MHR07VZtU22q7ORnVvUDKFbFw63qBPSsVdUEVR0DLFoM9PMcZLpUzeRUDdNtSSyEEVQdA9xTJQS2ZPReU23zKFM1c/BWfPS4Uu30Us3EUvX0tvRUz1EF05dR9WNhVrT0K1EdhFAF9FBt082F1MRQUA3U1PSmT7YdAzxPPfPQTu10TlZ1c/1NXfOUvMQsvFVtTJXzRkytY+JL7fRZS+3EhFS6ShUESmX0bUll855JBdOHSS3TVcFUlCdMBUpt8xjsBAFIxAcmH6ALpp3OD6if2p8AlJ+eDfafSBs+HVYddh9oHwBar4Svhi/wH6KvrK/Gr/CvAAK/FL8mvzi/gl9kX06/SL8Aar+cv46/oL/Kv+y/3r/4vwAKzyTPJs84z1rPbM9+zxjPAJrPrM+uz+jP+s/czwbfGN8Aws88307fMN8i34Tflt9w3wC639Tfdt/o3/LfHO8+78DfsDLvZO9W7aZyi0tlBEya7XPntFTlTUX09IQNbVDdo4NQ7bP3UFXjLWqchOFR7bNXbPfeg7VTpWRTrWNCVF3ztK1UlfMmVZWEVc2EVlrNg3nkdOpW3aRXnfNt36x0S1itY7JYHQOzDFltZl6SEVkVo962jGSUWHWDU1g9hFgGdXPdV+VUzGe+b9Brtv8A0P/y/wQPJn8YDzoPTA9ufYBeD3h/kg+kD64FXmPEdGGqDAQgxATa5HSa7HRX2vR0GOR02lX1U49VWk1jViRkHFWVY+REhFusVMWTdVQFkzwc9FsGVPVTv1MdY4oM9G1SBPQcU92j41KFA9utUk1jdlJFkz5S1h1j+lGtZFEFk4xR1pVjVFEVox6UhOdQWvVUUA2jeFB1gzPMhKv5T5UUT9UETw1jtbVOfYROXZPhTUWDfG1NVeP6TA1jlUwVo0suTK0Dy+SX7nIHxJTbpUrFk0VK3aPTSdbFg5BJlRRJ5VPYSSYdY0pKHSREJDPEl86vAOCjtp+oL7ov5J/eL+ifGq8AFD8mrzivSq9UP3avWD+KrwDcr9av8L/aP+w//j8QTyJPADRPRk8A71pPbE+G74hPok8AtE+OT9BPyk/8Tw5fSO967wBUX0ZfaF8aX3xfJl+oX7pfAORfjl/YX+pfLG/2XzhvSm8AZG9Wb3hvim+kb7Zv4G/CbwD0b/ZvCH8qf0R/Xn9Qf3p/1UtFg5yEdDq05CVNtK107IQn3IQsUC2DoW1QzSMVUQVjilG1E23/nBR0Uk1D51LNg61ZTITnUwVjWkQUz9lUDfQcFLRVTUMnVlpNhFa9gwVXHTOOpPRt+MT0Yljtg8dYDZNLGllllFk9hHT00Vz0bYKE9ERYxTMDWE1DS9dX1YPGDA9uMsHE9wC+hb6Nto3e/wgPEg8knzafQEifWp+0D36fkJ+in1ct81W5FJSQxPRSzAQRbJQrzVad5Fb140g09DPw1gZiylUdk4AshEdVWh0zDgwU1lQdM54c9G1mFIQvVO0D91PNA7WxDIR6ZBRDUxWkU7QdpHwUnvR0Z1IdkzBtUqWT61HNI7VRbZNNfawUR1F19Nx02sx3rN7j1OQnUP2D4uQUda1P/SMIT8UETk0jMK1O/SPITc0ETR2T4LVMlaRMLfMZTE0jsLVL5XNPxDTzSgUUStrtpErNA8FJ7QOHSbYt85lJPTPxSf0kShaFE+pKjfND9CdOTR49AJ4vsL/Cv/Qv9i+Yv/q/LD8ANj9QP3I/XM+OP4jPms+EvwC+z9DP4s/0zwbfGN8q3zzfAA5vCG9a33Tfht+Y36rftN8Azt/A3+rf/N8O7yDv2t9M7wBe73Dveu+U7zbvsO/K79TvAPbvCP/q7xz/Nv8o/7rvbP8AZv+Q/6L/xP/W/3D/gv/k/wAeDzAP8v88D1YPeA+KCb6T1UvtdEwNxE0VE2xOWv2DouSkSlBNI8DMpGsyUe2TqJSkHVI9M2uRUtWzBQSEl1P1lK1UhRN6VG2T7RSEX2lVRSQcpEY8hLVWHZNtQGyUrVedoxdYTSNlgIyE5FyEc4UlWQUk1ViNpFh1s3OEFDNYWnWD9cSE0leNg8QUnwD2jd6P2I+yj+wfFp9wkxYvAGCfSi9cL2afqJ+SL6QvNrK1r9wUgcSEQldto/7a/JS69JR5Vg3DOFbWbbP6VbUDrCQUc1W29ZM5VVUTAFVdhFS2baOOVO2TWFRVEyBtVJ1z3FN1s6NTnXNbbFONgzRT1SRS7ZNtyHykkFINw1hSjYNbFFIVw95RLaOm5HRrb1HtJFHlEwJRpSOty9R0lVBto07EpBfZUKWE5KRaTxXD7k6WdbODTn00Tv0ktAQstU2lhEw1I2BMnXP82mQEmkwEN0vtk9hKKuUkStUkSW2zqky3RkXWtgIMSi2jhnS0A0sAPRTUtxbPoLueTc6/oE/STwCMT/ZPCF8qyU7PKF9CX6TPAG5fqM9y0Y5foF+yz7Rfxl8A8F8CbxRvJm84b3IPRG/+/wBwb2oPhG+mb7hv0m9Ub75vAPBvCn8kfxZ/QH86f1R/fn8AYH9yf5x/rn/Af9J//H8GjwAYj9p/PI9Gj1iPco+Ej+Z/AJiPYo/Mj76P8I/qjyyfto+AKJ86n1Sffp2eDb5DBESmtU41I6DcpEhQtQO8kswEMIw3TjIcbDc2IiAWVKSTUy1DCAwXhqMUFGtdVW2jziSkPlZ9I23N9CQ6V2Vjp1fdU7MTWA0UVBTgWOUTIm1ZJTMeWWVj51gNU1OuWD3EhKQxhBTznBcAzjPkF94dxh2mFc6v0B/iEQD+HxC/Oi8kv0a/WL9qv6wvsI6/oL+qsWcRR7HspIIQzC/Ok+QvBqLo/C8OPyA/RDIxNlIRPD9ONS4SNlw/hG41prJLfD+OP6A7BhLJUVBNRLw35kIY1ATC1D+E5j0Gopj8Pw5PIEtvktQRSg3UPEe+I0nlNFRPZkUGZhIHSx2k3F/eVZZNtk0Art/A38JP5E/23wjvGu8cXwAuXSblVl+AX3rvjO/WX9BfALLvvO/O7/jvCv8c/y7/QP8AWp+En1b/iJ+K/6T/dv+o/wDa/+T/9v8IDxoPNA8+D2D/AFoPdA+GD8j/og+8D64PaA8A4g/8Dw4f+A/KD1wfVh9oHwB6H5Qfnh8wH7of1B/+H/AfABIvJC/OH0AvWi9sL5adfqOWrJSlTVXUTo3E1MRKZrw0vlBVNJzEqFFFI2s6UkXUUjVTIVO989mXBKdOMnxURdPvVLa9s2FVPbPwVTVTYc1W5ePTVnVEfLStV1otQxhcpIBY1SPkfKTZLmynfrLtWNXTtVh6VcN2lKQzWED28KEB9Zyn7q0evf6tBr3OP7A/ACK/DE8mTzhPSk+sv15PgE+Akk+kR56TvL/Ov+CzbtJnauy0KDyk6iSkrlW9Q8txVWXDOBTPPuKBVBKtw0k0xz6i2kTPVs1GIgO6UuXEdM8+w4zPnsXm4gnzzJeWMoW8zwbT1M/u05K8lAD0x5bCLwTfvkIBGUwd1nZCHUsdRDTX5sLDA0pV1rbDRNeeQgtKAq0kSiVmdt/A+5bdnt+wbwDS39Rv5t8o7wp/HH9O7T7tAD5/kO9yf4R/nu+Ab7p/zH8A1u+wfwKPFI8mjziPUi9MjwB2L1iPSo+Ej6aPeI/Cj9SPAOaPgI/6jwyfFp9An1KfdJ8Afp9gn7KfLJ+Wn8Cf0p/0nwD2nyCvCq9Ur2avEK8yr4yvAH6vqK9Cr+Sv3q/4rwq/HL/Azq8wv8KvXL9mtR5CgEumXcPeS1XUFGShBGSmLU7Nw6JP9WNIrFe+w2qMVMasxDl0VKtSbTRlU/VzkwQ3VtJ6VG3UtVVltFU9w+xVdWRWtkXTz1aFUzxX3SRX1vVzE1j1xFj1Y/hYtq3DKVmFUxxZnUPrlVjNw7KMNHOMN+ay6S1X/cPMV9UjxARPHkUApjWmNe4/uD/azxxPHk8o3wAa30zfnk9w34LflN+uT8BPFNJBdjNWZbOq5E/2Rd5CS6xV9XRV5bQE5PM8VKO6VMVELFeGwhMMNNysRF/2UihTJTRS9WO4SGxfflUect6MVy4zUZ3ToSukX7ZfyFOmM089NE+yFVPQ5Fde0v1N1SOUZU2dwywEb37C4ktt5IgkbzZlXlNJRW5e01xkKwRkb/ZSWCR37n2Wbb5vsP8Aym/U/+5vIH8KDxwPXnU2DQAeBY59Vn+Qf5p/jA+WD6gPALoP3A/uDwAfEh8kHzYfcL8AYr9cH04faB+CH5wflh+oHwDqH9Qfzh8QLyIv/B8+L1gvAEovdC+GL6Avki/UL+Yv+C8ACj8cP64vyC8qP1Q/ti9oPwB6P4w/nj+4P+I/rD/OP+g/gBJPPE82T2BPUk90R57Si21LncMMTE1j50zN82vlTfXz6Ly04k8lVGrEVPis5GyU5OFRfeNrVFJFY8qEVDxTVWS1U93jQCTkslR94yS1VU1jlwzkCVa103m27NToVvUTV1eVU9+2RMRIWEXTsFglwwxpWWXGTsNZ3ePgWM0DC6NYteNVfFRTwEZV9jIBysTH5s/4w8bNpl/Ay/bPAABvEt9U3zZvSG9ab6Tfbm9QkG+y2ZZl9hKnvNRhDGRVIIRk3dzUmixUWezU2xhWncPcVTXDn1Xa3bNW/NQcVX3j5FS21dOtVM3zdVSdwzy2FFQEVD3zzlNF84ptU33DUlP1MxpTrUTVUh10Ut2zdvS0PlJW9RMHUs3kUZ3DjORFLVEdAx5RpURQ/UTMRNt4UL3TQVC10/lPbI101OQgT7XjtU515FlOrUYmwnxNTcRNteNblUwdAy5MlWPL7PewFsPM9GvwzvJFSvXUSdJ1U5BEh3by2ET0SkoaFYRKzQMzS8VkzA+O/wCg/6qPvI/m//D/Ig/sjxafADAPcgk+n3APaplen4ifig8AhI+un8Cfyp/knwavGK8qrwA8r25PUK9ir0Svhq+Yr7KvALyvbq/Ar9Kv/K8Wvyi/Or8AXL8Gv1C/ar+Mv4a/uL+qvwDUv+6/4L9ivxzPNs9IzxrPAHzPXs9wz5LPrM/Wz+jP+s8ADN8e3zDfys9M32bfeN+iwZY+4pxLdXRM7dS0RCg25HQrT/1DD1BF5MTlRIx3xmIBbHe2Q3TkWwRUrdAEVGBUfZPRFFRE1gR0tlU9oyfsZJhWaiWEVyV0V5XT/Fd942tkWO1EWD3zHlmd5NlZJYRsVNNYBfOWWNoV5FjNgwVYPaPXVwJ188j0X7Zdvu2276jv8u8AJG8mbyj/Ov+Eb35vYP9y/1CU/6Zt3mPMVFJEVA+E9C3NLFSJVlWDSCxUK1C0nlP8ZI8k5EdVHZMOtgR01lQdk55UbeNnNVT9Qy8kBPdT5eRUdFt6U/WTQ1MNBFMVBFp0dJ7s1GhSfZMx7ETb+lHF07NR1WN9UdqFU0Xc1BFRncPaULZ9k6FQncNqUIVTNdlQvUaGUnVPDZMIT9rdZE51UzBODZPITdrFZE2dw/pMVYN4TLaFUxVMdVOwS/1DT6YcFO9K/fRkhCtshNNtSW3jh0nFc5lJfZMD8UnVRDyFNIXkhz6t/o8AoI+qH7wf3o/ojwqfBC8mnwCAkxYldp1+n3ifmp98L56fAOifoi/EL6YvuC/6Lww/Hj8AMD9CP1TfPt9oP6LPfD9+PwCQP7o/5D/WP/g/Ck8cT84/ADhPUk9cT3ZPiE+ST6xPRk8AyE/iT/RPzk/YTxpfPF9GXwBYX2pfhF92X7hfyl8sX9ZfAPBf+l8cbxZvOG9Cb1xvfm1krmPsJUzNFKzUaE4d49tmT5XTLFDV07xQ2uUEUR3jplGd8xtSNhUjjlLtIwNTzQRUdK3qRHR6VJ3z6ywEX21V9QPRVf3TQFZlI6uxVtV0V+VkV/10WGr1dFj90+CM5CVZ/dPbIFn9E/hY9QPBWFbF84JYdQRYxdPzBPRF0EzkxOTv5uXG8sK8dwC+7b591u3+7wj/UvkWjziPgEqPfP+e/4CPko+kh27it9r0dJHE9EJX/dMAV6zFZOz0eVYlUzc05PetVZXTvFVlA34c5DZtVdXT/FSVA8VU1fPbjVTNE1VU1dMcVNYd4+ZT/fOvBHRqUxrF8zL8ZPpSFZTkZyZS21dS/fMfUrXz6VFaxfOi1NRsUeWEUWUD2/5QtfPJUO0jk1Cy9dRQXXTEBMJP7SNTltQE6E5NdE5FdOwEqLVNLYNA/ATaTJXTXKoEFPjkVJfsJDMcFM/ZSmUkLKQRSp3juElsfXREFKdJnYMLSn10LUrF0wNLnYNLHCfmLQCWH8Afqq/kH86vAC/yrwS/ABa/KCteLTYvaC9qv3y/7i0A7i+gvypftL/Ov/i/Cs8czwAuzyhvQs9Mz0bPgM86z5TPAK7PYM+6z+TP9s8Q3wrfJN8Afm9I32LfdN8u34Dfst+83wDO36Df8t/k3w7v2N9a30TvAG7vYO9674zvnu+w78rv7O8ANu/o7yrvJP8e/0j/av9U92ZmooNLxQQktK5M7ZZM1mO0ZKZPbaTEZNzMZFVQ1GTGpAQ6dJSvdARrIVMVpFOVYwlU5aNrmFRNcwwMlHxVLYNb8FVds2FWPRRWxYa2boKtV2WjM1iNk5wtWG2D/Vgdsy5kd26Cre1cdLVY1WN2fHQiCVh9lNSEzOR/pg8wg54PAPB/sg/0Dy6NLo8oHzofbI+AXh9wH4IflBeWY6QXHnKxasSEgtwEMVQU7VYl87Wq7IRn5IQnVj2j6NoMlKwcdHFVPaMoVdYlo+9UPaRUHROAVNq1g0ccJBBUBXPaU9Zds6FTjZNc9GQlU5r9g+5slLdSHSR8lEmtUsWDElI1JFH1Y5WtUR2zXlEFJFEdc/HVUCXzuqyUg8RkTFDancMXxJSiTz2jOE+2HbPOTmWjY05VBE1azfOQrGQoTb10TMWEpUz9g96M95ZiGVT0upVKJfNaLDT6TKeO80lsVRREpCJKHXOhSh02AlYSXeS/hq+Yr6I/vK/GPwDgryK/5D8mvzi/Sr8kR05PAGBLhr+AT5K/pE+2T8hP2k8A7E/+TxBfIl80Xyb/QF9S/wBkX4ZfgF9yX6xfxl/YX+pfAPxfrl+4XypvPG9Wb2hvCm8AhG+Wb1Bvqm/UbxZvuG/SbwAUfy5/IH9Kf3R/bn+If3p/ALx/ln+of/J/BI/+byCPMo+gDI9Oj3CPCnGOEotsRBG1TEWT6qT06E0NQ+5ZTpX01JRoUAVD+LQkRJOQZqLjlJRzkEaSymSUIz5TtRRMJTSUthQkCyC2jhKbVVUTDVaNE3s21BTqVgVDWFfV9JQUbUuEBLJYnZMOWY0TqytZ5ZRZtRPhdASla1hAB3JkdAQVWCWjC99XBXPKxA+2D6CTnpUA3g3eD+if+p8cH04dFq2OFQBWH0ivkh98r5YfqBOOpVZSVae0FHEMpCBkpN3UFFWa3BRX5BQX1BTaHJRbnVWdQ2NVBXMaJASt4TQkqlSdRFTd9FTWNQMCVJUEU70zlVOqzfRTBUMYPCThbCSpbVJ9k3RSzYM8Ur0z2wVSZaPNUQVDiFHWNQNSUQ0DHIQk5VBsPQS8JHdQ5fM/UD0zrQfEhIhPlbRPbUOx1U4lJE5tlE3NI3hNZuXzD011lJyEKkzV9My8N47yA0tdNrYSQUq2vTPlSW0jmUnNg4xlSS0ESS3GjvLDSl0EAiTEYWxHfj+QP7I/vD++zwDQzwpP9M8G3yBLHk+QSzbfAFjfat9831ZfoNuO38Dfst8A5N/23wjvGu8s7wZ/aI9K7wBk72bvWO+C76zvdo/g78rvAJTv5u/w7wL/PP82/2j/Yv8AhP9O/yj/kv/c/9b/8P8CDwAUD67/MA9CD1QPbg+AD1oPAJwPng9w/7oP5A/2D6gP4g8APB8u5Q</prop>
			</obj>
			<obj name="Protocol" class="HTCProtocol" version="1">
				<prop name="Created">2016-05-09T12:50:03.671</prop>
				<prop name="LastModified">2016-05-09T12:50:14.819</prop>
				<obj name="Programs" class="HTCRunProgramList" version="5">
					<list name="emlist" count="2">
						<obj name="item" class="HTCRunProgram" version="1">
							<prop name="name">Program</prop>
							<prop name="Cycles">1</prop>
							<prop name="AnalysisMode">None</prop>
							<obj name="Segments" class="TEMRunSegmentList" version="1">
								<list name="emlist" count="1">
									<obj name="item" class="HTCRunSegment" version="2">
										<prop name="Hold">180</prop>
										<prop name="Slope">4.4</prop>
										<prop name="StepDelay">0</prop>
										<prop name="StepSize">0</prop>
										<prop name="Target">95</prop>
										<prop name="Target2">0</prop>
										<prop name="AcquisitionMode">0</prop>
										<prop name="AcqPerDegree">5</prop>
									</obj>
								</list>
							</obj>
						</obj>
						<obj name="item" class="HTCRunProgram" version="1">
							<prop name="name">Program</prop>
							<prop name="Cycles">50</prop>
							<prop name="AnalysisMode">Quantification</prop>
							<obj name="Segments" class="TEMRunSegmentList" version="1">
								<list name="emlist" count="2">
									<obj name="item" class="HTCRunSegment" version="2">
										<prop name="Hold">15</prop>
										<prop name="Slope">4.4</prop>
										<prop name="StepDelay">0</prop>
										<prop name="StepSize">0</prop>
										<prop name="Target">95</prop>
										<prop name="Target2">0</prop>
										<prop name="AcquisitionMode">0</prop>
										<prop name="AcqPerDegree">5</prop>
									</obj>
									<obj name="item" class="HTCRunSegment" version="2">
										<prop name="Hold">60</prop>
										<prop name="Slope">2.2</prop>
										<prop name="StepDelay">0</prop>
										<prop name="StepSize">0</prop>
										<prop name="Target">55</prop>
										<prop name="Target2">0</prop>
										<prop name="AcquisitionMode">1</prop>
										<prop name="AcqPerDegree">5</prop>
									</obj>
								</list>
							</obj>
						</obj>
					</list>
					<list name="AnalysisModes" count="4">
						<item>None</item>
						<item>Quantification</item>
						<item>Melting Curves</item>
						<item>Color Compensation</item>
					</list>
					<prop name="ChannelCount">4</prop>
					<prop name="InstrumentSubclass">HTC_VER_10</prop>
					<obj name="Container" class="HTCBlockType" version="1">
						<prop name="Id">bt96S</prop>
						<prop name="RowCount">8</prop>
						<prop name="ColCount">12</prop>
						<prop name="OvershootDnDelay">10</prop>
						<prop name="OvershootUpDelay">10</prop>
						<prop name="RampRateMaxDn">2.2</prop>
						<prop name="RampRateMaxUp">4.4</prop>
						<prop name="ReactionVolMin">10</prop>
						<prop name="ReactionVolMax">100</prop>
						<prop name="ReactionVolDefault">20</prop>
						<prop name="HorVertCrosstalkCoefficient">0.0003</prop>
						<prop name="DiagCrosstalkCoefficent">0.0001</prop>
					</obj>
					<prop name="MaxPositionsToSeek">96</prop>
					<obj name="DetectionFormats" class="DetectionFormats" version="2">
						<list name="emlist" count="14">
							<obj name="item" class="HTCDetectionFormat" version="1">
								<list name="emlist" count="1">
									<obj name="item" class="HTCChannel" version="2">
										<prop name="name">SYBR Green I / HRM Dye</prop>
										<prop name="Active">1</prop>
										<prop name="EmissionWL">510</prop>
										<prop name="ExcitationWL">465</prop>
										<prop name="IntgrTime">250</prop>
										<prop name="MaxIntgrTime">1000</prop>
										<prop name="MeltFactor">1.2</prop>
										<prop name="QuantFactor">30</prop>
									</obj>
								</list>
								<prop name="name">SYBR Green I / HRM Dye</prop>
								<prop name="Active">1</prop>
								<prop name="DefChannelNdx">0</prop>
								<prop name="DenominatorNdx">-1</prop>
								<prop name="ReadOnly">0</prop>
								<list name="EmissionWLAvail" count="6">
									<item>488</item>
									<item>510</item>
									<item>580</item>
									<item>610</item>
									<item>640</item>
									<item>660</item>
								</list>
								<list name="ExcitationWLAvail" count="5">
									<item>440</item>
									<item>465</item>
									<item>498</item>
									<item>533</item>
									<item>618</item>
								</list>
								<prop name="MeasuringMode">hmmDynamic</prop>
							</obj>
							<obj name="item" class="HTCDetectionFormat" version="1">
								<list name="emlist" count="1">
									<obj name="item" class="HTCChannel" version="2">
										<prop name="name">SimpleProbe</prop>
										<prop name="Active">1</prop>
										<prop name="EmissionWL">510</prop>
										<prop name="ExcitationWL">465</prop>
										<prop name="IntgrTime">250</prop>
										<prop name="MaxIntgrTime">2000</prop>
										<prop name="MeltFactor">1.2</prop>
										<prop name="QuantFactor">2</prop>
									</obj>
								</list>
								<prop name="name">SimpleProbe</prop>
								<prop name="Active">1</prop>
								<prop name="DefChannelNdx">0</prop>
								<prop name="DenominatorNdx">-1</prop>
								<prop name="ReadOnly">0</prop>
								<list name="EmissionWLAvail" count="6">
									<item>488</item>
									<item>510</item>
									<item>580</item>
									<item>610</item>
									<item>640</item>
									<item>660</item>
								</list>
								<list name="ExcitationWLAvail" count="5">
									<item>440</item>
									<item>465</item>
									<item>498</item>
									<item>533</item>
									<item>618</item>
								</list>
								<prop name="MeasuringMode">hmmDynamic</prop>
							</obj>
							<obj name="item" class="HTCDetectionFormat" version="1">
								<list name="emlist" count="1">
									<obj name="item" class="HTCChannel" version="2">
										<prop name="name">FAM</prop>
										<prop name="Active">1</prop>
										<prop name="EmissionWL">510</prop>
										<prop name="ExcitationWL">465</prop>
										<prop name="IntgrTime">250</prop>
										<prop name="MaxIntgrTime">2000</prop>
										<prop name="MeltFactor">1</prop>
										<prop name="QuantFactor">10</prop>
									</obj>
								</list>
								<prop name="name">Mono Color Hydrolysis Probe / UPL Probe</prop>
								<prop name="Active">1</prop>
								<prop name="DefChannelNdx">0</prop>
								<prop name="DenominatorNdx">-1</prop>
								<prop name="ReadOnly">0</prop>
								<list name="EmissionWLAvail" count="6">
									<item>488</item>
									<item>510</item>
									<item>580</item>
									<item>610</item>
									<item>640</item>
									<item>660</item>
								</list>
								<list name="ExcitationWLAvail" count="5">
									<item>440</item>
									<item>465</item>
									<item>498</item>
									<item>533</item>
									<item>618</item>
								</list>
								<prop name="MeasuringMode">hmmDynamic</prop>
							</obj>
							<obj name="item" class="HTCDetectionFormat" version="1">
								<list name="emlist" count="2">
									<obj name="item" class="HTCChannel" version="2">
										<prop name="name">FAM</prop>
										<prop name="Active">1</prop>
										<prop name="EmissionWL">510</prop>
										<prop name="ExcitationWL">465</prop>
										<prop name="IntgrTime">250</prop>
										<prop name="MaxIntgrTime">2000</prop>
										<prop name="MeltFactor">1</prop>
										<prop name="QuantFactor">10</prop>
									</obj>
									<obj name="item" class="HTCChannel" version="2">
										<prop name="name">VIC / HEX / Yellow555</prop>
										<prop name="Active">1</prop>
										<prop name="EmissionWL">580</prop>
										<prop name="ExcitationWL">533</prop>
										<prop name="IntgrTime">250</prop>
										<prop name="MaxIntgrTime">2000</prop>
										<prop name="MeltFactor">1</prop>
										<prop name="QuantFactor">10</prop>
									</obj>
								</list>
								<prop name="name">Dual Color Hydrolysis Probe / UPL Probe</prop>
								<prop name="Active">1</prop>
								<prop name="DefChannelNdx">0</prop>
								<prop name="DenominatorNdx">-1</prop>
								<prop name="ReadOnly">0</prop>
								<list name="EmissionWLAvail" count="6">
									<item>488</item>
									<item>510</item>
									<item>580</item>
									<item>610</item>
									<item>640</item>
									<item>660</item>
								</list>
								<list name="ExcitationWLAvail" count="5">
									<item>440</item>
									<item>465</item>
									<item>498</item>
									<item>533</item>
									<item>618</item>
								</list>
								<prop name="MeasuringMode">hmmDynamic</prop>
							</obj>
							<obj name="item" class="HTCDetectionFormat" version="1">
								<list name="emlist" count="3">
									<obj name="item" class="HTCChannel" version="2">
										<prop name="name">FAM</prop>
										<prop name="Active">1</prop>
										<prop name="EmissionWL">510</prop>
										<prop name="ExcitationWL">465</prop>
										<prop name="IntgrTime">250</prop>
										<prop name="MaxIntgrTime">2000</prop>
										<prop name="MeltFactor">1</prop>
										<prop name="QuantFactor">10</prop>
									</obj>
									<obj name="item" class="HTCChannel" version="2">
										<prop name="name">VIC / HEX / Yellow555</prop>
										<prop name="Active">1</prop>
										<prop name="EmissionWL">580</prop>
										<prop name="ExcitationWL">533</prop>
										<prop name="IntgrTime">250</prop>
										<prop name="MaxIntgrTime">2000</prop>
										<prop name="MeltFactor">1</prop>
										<prop name="QuantFactor">10</prop>
									</obj>
									<obj name="item" class="HTCChannel" version="2">
										<prop name="name">Cy 5 / Cy 5.5</prop>
										<prop name="Active">1</prop>
										<prop name="EmissionWL">660</prop>
										<prop name="ExcitationWL">618</prop>
										<prop name="IntgrTime">250</prop>
										<prop name="MaxIntgrTime">2000</prop>
										<prop name="MeltFactor">1</prop>
										<prop name="QuantFactor">10</prop>
									</obj>
								</list>
								<prop name="name">3 Color Hydrolysis Probe</prop>
								<prop name="Active">1</prop>
								<prop name="DefChannelNdx">0</prop>
								<prop name="DenominatorNdx">-1</prop>
								<prop name="ReadOnly">0</prop>
								<list name="EmissionWLAvail" count="6">
									<item>488</item>
									<item>510</item>
									<item>580</item>
									<item>610</item>
									<item>640</item>
									<item>660</item>
								</list>
								<list name="ExcitationWLAvail" count="5">
									<item>440</item>
									<item>465</item>
									<item>498</item>
									<item>533</item>
									<item>618</item>
								</list>
								<prop name="MeasuringMode">hmmDynamic</prop>
							</obj>
							<obj name="item" class="HTCDetectionFormat" version="1">
								<list name="emlist" count="4">
									<obj name="item" class="HTCChannel" version="2">
										<prop name="name">Cyan 500</prop>
										<prop name="Active">1</prop>
										<prop name="EmissionWL">488</prop>
										<prop name="ExcitationWL">440</prop>
										<prop name="IntgrTime">250</prop>
										<prop name="MaxIntgrTime">2000</prop>
										<prop name="MeltFactor">1</prop>
										<prop name="QuantFactor">10</prop>
									</obj>
									<obj name="item" class="HTCChannel" version="2">
										<prop name="name">FAM</prop>
										<prop name="Active">1</prop>
										<prop name="EmissionWL">580</prop>
										<prop name="ExcitationWL">498</prop>
										<prop name="IntgrTime">250</prop>
										<prop name="MaxIntgrTime">2000</prop>
										<prop name="MeltFactor">1</prop>
										<prop name="QuantFactor">10</prop>
									</obj>
									<obj name="item" class="HTCChannel" version="2">
										<prop name="name">Red 610</prop>
										<prop name="Active">1</prop>
										<prop name="EmissionWL">610</prop>
										<prop name="ExcitationWL">533</prop>
										<prop name="IntgrTime">250</prop>
										<prop name="MaxIntgrTime">2000</prop>
										<prop name="MeltFactor">1</prop>
										<prop name="QuantFactor">10</prop>
									</obj>
									<obj name="item" class="HTCChannel" version="2">
										<prop name="name">Cy 5 / Cy 5.5</prop>
										<prop name="Active">1</prop>
										<prop name="EmissionWL">660</prop>
										<prop name="ExcitationWL">618</prop>
										<prop name="IntgrTime">250</prop>
										<prop name="MaxIntgrTime">2000</prop>
										<prop name="MeltFactor">1</prop>
										<prop name="QuantFactor">10</prop>
									</obj>
								</list>
								<prop name="name">4 Color Hydrolysis Probe</prop>
								<prop name="Active">1</prop>
								<prop name="DefChannelNdx">0</prop>
								<prop name="DenominatorNdx">-1</prop>
								<prop name="ReadOnly">0</prop>
								<list name="EmissionWLAvail" count="6">
									<item>488</item>
									<item>510</item>
									<item>580</item>
									<item>610</item>
									<item>640</item>
									<item>660</item>
								</list>
								<list name="ExcitationWLAvail" count="5">
									<item>440</item>
									<item>465</item>
									<item>498</item>
									<item>533</item>
									<item>618</item>
								</list>
								<prop name="MeasuringMode">hmmDynamic</prop>
							</obj>
							<obj name="item" class="HTCDetectionFormat" version="1">
								<list name="emlist" count="1">
									<obj name="item" class="HTCChannel" version="2">
										<prop name="name">Red 640</prop>
										<prop name="Active">1</prop>
										<prop name="EmissionWL">640</prop>
										<prop name="ExcitationWL">498</prop>
										<prop name="IntgrTime">250</prop>
										<prop name="MaxIntgrTime">2000</prop>
										<prop name="MeltFactor">1.2</prop>
										<prop name="QuantFactor">5</prop>
									</obj>
								</list>
								<prop name="name">Mono Color HybProbe</prop>
								<prop name="Active">1</prop>
								<prop name="DefChannelNdx">0</prop>
								<prop name="DenominatorNdx">-1</prop>
								<prop name="ReadOnly">0</prop>
								<list name="EmissionWLAvail" count="6">
									<item>488</item>
									<item>510</item>
									<item>580</item>
									<item>610</item>
									<item>640</item>
									<item>660</item>
								</list>
								<list name="ExcitationWLAvail" count="5">
									<item>440</item>
									<item>465</item>
									<item>498</item>
									<item>533</item>
									<item>618</item>
								</list>
								<prop name="MeasuringMode">hmmDynamic</prop>
							</obj>
							<obj name="item" class="HTCDetectionFormat" version="1">
								<list name="emlist" count="4">
									<obj name="item" class="HTCChannel" version="2">
										<prop name="name">Fluos</prop>
										<prop name="Active">1</prop>
										<prop name="EmissionWL">510</prop>
										<prop name="ExcitationWL">465</prop>
										<prop name="IntgrTime">250</prop>
										<prop name="MaxIntgrTime">2000</prop>
										<prop name="MeltFactor">2</prop>
										<prop name="QuantFactor">1.5</prop>
									</obj>
									<obj name="item" class="HTCChannel" version="2">
										<prop name="name">Red 610</prop>
										<prop name="Active">1</prop>
										<prop name="EmissionWL">610</prop>
										<prop name="ExcitationWL">498</prop>
										<prop name="IntgrTime">250</prop>
										<prop name="MaxIntgrTime">2000</prop>
										<prop name="MeltFactor">1.2</prop>
										<prop name="QuantFactor">5</prop>
									</obj>
									<obj name="item" class="HTCChannel" version="2">
										<prop name="name">Red 640</prop>
										<prop name="Active">1</prop>
										<prop name="EmissionWL">640</prop>
										<prop name="ExcitationWL">498</prop>
										<prop name="IntgrTime">250</prop>
										<prop name="MaxIntgrTime">2000</prop>
										<prop name="MeltFactor">1.2</prop>
										<prop name="QuantFactor">5</prop>
									</obj>
									<obj name="item" class="HTCChannel" version="2">
										<prop name="name">Cy 5 / Cy 5.5</prop>
										<prop name="Active">1</prop>
										<prop name="EmissionWL">660</prop>
										<prop name="ExcitationWL">498</prop>
										<prop name="IntgrTime">250</prop>
										<prop name="MaxIntgrTime">2000</prop>
										<prop name="MeltFactor">1.2</prop>
										<prop name="QuantFactor">5</prop>
									</obj>
								</list>
								<prop name="name">Multi Color HybProbe</prop>
								<prop name="Active">1</prop>
								<prop name="DefChannelNdx">0</prop>
								<prop name="DenominatorNdx">-1</prop>
								<prop name="ReadOnly">0</prop>
								<list name="EmissionWLAvail" count="6">
									<item>488</item>
									<item>510</item>
									<item>580</item>
									<item>610</item>
									<item>640</item>
									<item>660</item>
								</list>
								<list name="ExcitationWLAvail" count="5">
									<item>440</item>
									<item>465</item>
									<item>498</item>
									<item>533</item>
									<item>618</item>
								</list>
								<prop name="MeasuringMode">hmmDynamic</prop>
							</obj>
							<obj name="item" class="HTCDetectionFormat" version="1">
								<list name="emlist" count="4">
									<obj name="item" class="HTCChannel" version="2">
										<prop name="name">465-510</prop>
										<prop name="Active">1</prop>
										<prop name="EmissionWL">510</prop>
										<prop name="ExcitationWL">465</prop>
										<prop name="IntgrTime">250</prop>
										<prop name="MaxIntgrTime">1000</prop>
										<prop name="MeltFactor">1</prop>
										<prop name="QuantFactor">1</prop>
									</obj>
									<obj name="item" class="HTCChannel" version="2">
										<prop name="name">533-580</prop>
										<prop name="Active">1</prop>
										<prop name="EmissionWL">580</prop>
										<prop name="ExcitationWL">533</prop>
										<prop name="IntgrTime">250</prop>
										<prop name="MaxIntgrTime">1000</prop>
										<prop name="MeltFactor">1</prop>
										<prop name="QuantFactor">1</prop>
									</obj>
									<obj name="item" class="HTCChannel" version="2">
										<prop name="name">533-610</prop>
										<prop name="Active">1</prop>
										<prop name="EmissionWL">610</prop>
										<prop name="ExcitationWL">533</prop>
										<prop name="IntgrTime">250</prop>
										<prop name="MaxIntgrTime">1000</prop>
										<prop name="MeltFactor">1</prop>
										<prop name="QuantFactor">1</prop>
									</obj>
									<obj name="item" class="HTCChannel" version="2">
										<prop name="name">618-660</prop>
										<prop name="Active">1</prop>
										<prop name="EmissionWL">660</prop>
										<prop name="ExcitationWL">618</prop>
										<prop name="IntgrTime">250</prop>
										<prop name="MaxIntgrTime">1000</prop>
										<prop name="MeltFactor">1</prop>
										<prop name="QuantFactor">1</prop>
									</obj>
								</list>
								<prop name="name">SCicchitano1</prop>
								<prop name="Active">1</prop>
								<prop name="DefChannelNdx">0</prop>
								<prop name="DenominatorNdx">-1</prop>
								<prop name="ReadOnly">0</prop>
								<list name="EmissionWLAvail" count="6">
									<item>488</item>
									<item>510</item>
									<item>580</item>
									<item>610</item>
									<item>640</item>
									<item>660</item>
								</list>
								<list name="ExcitationWLAvail" count="5">
									<item>440</item>
									<item>465</item>
									<item>498</item>
									<item>533</item>
									<item>618</item>
								</list>
								<prop name="MeasuringMode">hmmDynamic</prop>
							</obj>
							<obj name="item" class="HTCDetectionFormat" version="1">
								<list name="emlist" count="2">
									<obj name="item" class="HTCChannel" version="2">
										<prop name="name">465-510</prop>
										<prop name="Active">1</prop>
										<prop name="EmissionWL">510</prop>
										<prop name="ExcitationWL">465</prop>
										<prop name="IntgrTime">250</prop>
										<prop name="MaxIntgrTime">1000</prop>
										<prop name="MeltFactor">1</prop>
										<prop name="QuantFactor">1</prop>
									</obj>
									<obj name="item" class="HTCChannel" version="2">
										<prop name="name">498-580</prop>
										<prop name="Active">1</prop>
										<prop name="EmissionWL">580</prop>
										<prop name="ExcitationWL">498</prop>
										<prop name="IntgrTime">250</prop>
										<prop name="MaxIntgrTime">1000</prop>
										<prop name="MeltFactor">1</prop>
										<prop name="QuantFactor">1</prop>
									</obj>
								</list>
								<prop name="name">VIC and FAM</prop>
								<prop name="Active">1</prop>
								<prop name="DefChannelNdx">0</prop>
								<prop name="DenominatorNdx">-1</prop>
								<prop name="ReadOnly">0</prop>
								<list name="EmissionWLAvail" count="6">
									<item>488</item>
									<item>510</item>
									<item>580</item>
									<item>610</item>
									<item>640</item>
									<item>660</item>
								</list>
								<list name="ExcitationWLAvail" count="5">
									<item>440</item>
									<item>465</item>
									<item>498</item>
									<item>533</item>
									<item>618</item>
								</list>
								<prop name="MeasuringMode">hmmDynamic</prop>
							</obj>
							<obj name="item" class="HTCDetectionFormat" version="1">
								<list name="emlist" count="2">
									<obj name="item" class="HTCChannel" version="2">
										<prop name="name">533-580</prop>
										<prop name="Active">1</prop>
										<prop name="EmissionWL">580</prop>
										<prop name="ExcitationWL">533</prop>
										<prop name="IntgrTime">250</prop>
										<prop name="MaxIntgrTime">1000</prop>
										<prop name="MeltFactor">1</prop>
										<prop name="QuantFactor">1</prop>
									</obj>
									<obj name="item" class="HTCChannel" version="2">
										<prop name="name">465-510</prop>
										<prop name="Active">1</prop>
										<prop name="EmissionWL">510</prop>
										<prop name="ExcitationWL">465</prop>
										<prop name="IntgrTime">250</prop>
										<prop name="MaxIntgrTime">1000</prop>
										<prop name="MeltFactor">1</prop>
										<prop name="QuantFactor">1</prop>
									</obj>
								</list>
								<prop name="name">RLB</prop>
								<prop name="Active">1</prop>
								<prop name="DefChannelNdx">0</prop>
								<prop name="DenominatorNdx">-1</prop>
								<prop name="ReadOnly">0</prop>
								<list name="EmissionWLAvail" count="6">
									<item>488</item>
									<item>510</item>
									<item>580</item>
									<item>610</item>
									<item>640</item>
									<item>660</item>
								</list>
								<list name="ExcitationWLAvail" count="5">
									<item>440</item>
									<item>465</item>
									<item>498</item>
									<item>533</item>
									<item>618</item>
								</list>
								<prop name="MeasuringMode">hmmDynamic</prop>
							</obj>
							<obj name="item" class="HTCDetectionFormat" version="1">
								<list name="emlist" count="0">
								</list>
								<prop name="name">New Format 1</prop>
								<prop name="Active">1</prop>
								<prop name="DefChannelNdx">-1</prop>
								<prop name="DenominatorNdx">-1</prop>
								<prop name="ReadOnly">0</prop>
								<list name="EmissionWLAvail" count="6">
									<item>488</item>
									<item>510</item>
									<item>580</item>
									<item>610</item>
									<item>640</item>
									<item>660</item>
								</list>
								<list name="ExcitationWLAvail" count="5">
									<item>440</item>
									<item>465</item>
									<item>498</item>
									<item>533</item>
									<item>618</item>
								</list>
								<prop name="MeasuringMode">hmmDynamic</prop>
							</obj>
							<obj name="item" class="HTCDetectionFormat" version="1">
								<list name="emlist" count="4">
									<obj name="item" class="HTCChannel" version="2">
										<prop name="name">618-660</prop>
										<prop name="Active">1</prop>
										<prop name="EmissionWL">660</prop>
										<prop name="ExcitationWL">618</prop>
										<prop name="IntgrTime">250</prop>
										<prop name="MaxIntgrTime">1000</prop>
										<prop name="MeltFactor">1</prop>
										<prop name="QuantFactor">1</prop>
									</obj>
									<obj name="item" class="HTCChannel" version="2">
										<prop name="name">498-580</prop>
										<prop name="Active">1</prop>
										<prop name="EmissionWL">580</prop>
										<prop name="ExcitationWL">498</prop>
										<prop name="IntgrTime">250</prop>
										<prop name="MaxIntgrTime">1000</prop>
										<prop name="MeltFactor">1</prop>
										<prop name="QuantFactor">1</prop>
									</obj>
									<obj name="item" class="HTCChannel" version="2">
										<prop name="name">533-580</prop>
										<prop name="Active">1</prop>
										<prop name="EmissionWL">580</prop>
										<prop name="ExcitationWL">533</prop>
										<prop name="IntgrTime">250</prop>
										<prop name="MaxIntgrTime">1000</prop>
										<prop name="MeltFactor">1</prop>
										<prop name="QuantFactor">1</prop>
									</obj>
									<obj name="item" class="HTCChannel" version="2">
										<prop name="name">465-510</prop>
										<prop name="Active">1</prop>
										<prop name="EmissionWL">510</prop>
										<prop name="ExcitationWL">465</prop>
										<prop name="IntgrTime">250</prop>
										<prop name="MaxIntgrTime">1000</prop>
										<prop name="MeltFactor">1</prop>
										<prop name="QuantFactor">1</prop>
									</obj>
								</list>
								<prop name="name">Borowsky_2</prop>
								<prop name="Active">1</prop>
								<prop name="DefChannelNdx">0</prop>
								<prop name="DenominatorNdx">-1</prop>
								<prop name="ReadOnly">0</prop>
								<list name="EmissionWLAvail" count="6">
									<item>488</item>
									<item>510</item>
									<item>580</item>
									<item>610</item>
									<item>640</item>
									<item>660</item>
								</list>
								<list name="ExcitationWLAvail" count="5">
									<item>440</item>
									<item>465</item>
									<item>498</item>
									<item>533</item>
									<item>618</item>
								</list>
								<prop name="MeasuringMode">hmmDynamic</prop>
							</obj>
							<obj name="item" class="HTCDetectionFormat" version="1">
								<list name="emlist" count="20">
									<obj name="item" class="HTCChannel" version="2">
										<prop name="name">440-488</prop>
										<prop name="Active">0</prop>
										<prop name="EmissionWL">488</prop>
										<prop name="ExcitationWL">440</prop>
										<prop name="IntgrTime">250</prop>
										<prop name="MaxIntgrTime">1000</prop>
										<prop name="MeltFactor">1</prop>
										<prop name="QuantFactor">1</prop>
									</obj>
									<obj name="item" class="HTCChannel" version="2">
										<prop name="name">440-510</prop>
										<prop name="Active">0</prop>
										<prop name="EmissionWL">510</prop>
										<prop name="ExcitationWL">440</prop>
										<prop name="IntgrTime">250</prop>
										<prop name="MaxIntgrTime">1000</prop>
										<prop name="MeltFactor">1</prop>
										<prop name="QuantFactor">1</prop>
									</obj>
									<obj name="item" class="HTCChannel" version="2">
										<prop name="name">440-580</prop>
										<prop name="Active">0</prop>
										<prop name="EmissionWL">580</prop>
										<prop name="ExcitationWL">440</prop>
										<prop name="IntgrTime">250</prop>
										<prop name="MaxIntgrTime">1000</prop>
										<prop name="MeltFactor">1</prop>
										<prop name="QuantFactor">1</prop>
									</obj>
									<obj name="item" class="HTCChannel" version="2">
										<prop name="name">440-610</prop>
										<prop name="Active">0</prop>
										<prop name="EmissionWL">610</prop>
										<prop name="ExcitationWL">440</prop>
										<prop name="IntgrTime">250</prop>
										<prop name="MaxIntgrTime">1000</prop>
										<prop name="MeltFactor">1</prop>
										<prop name="QuantFactor">1</prop>
									</obj>
									<obj name="item" class="HTCChannel" version="2">
										<prop name="name">440-640</prop>
										<prop name="Active">0</prop>
										<prop name="EmissionWL">640</prop>
										<prop name="ExcitationWL">440</prop>
										<prop name="IntgrTime">250</prop>
										<prop name="MaxIntgrTime">1000</prop>
										<prop name="MeltFactor">1</prop>
										<prop name="QuantFactor">1</prop>
									</obj>
									<obj name="item" class="HTCChannel" version="2">
										<prop name="name">440-660</prop>
										<prop name="Active">0</prop>
										<prop name="EmissionWL">660</prop>
										<prop name="ExcitationWL">440</prop>
										<prop name="IntgrTime">250</prop>
										<prop name="MaxIntgrTime">1000</prop>
										<prop name="MeltFactor">1</prop>
										<prop name="QuantFactor">1</prop>
									</obj>
									<obj name="item" class="HTCChannel" version="2">
										<prop name="name">465-510</prop>
										<prop name="Active">1</prop>
										<prop name="EmissionWL">510</prop>
										<prop name="ExcitationWL">465</prop>
										<prop name="IntgrTime">250</prop>
										<prop name="MaxIntgrTime">1000</prop>
										<prop name="MeltFactor">1</prop>
										<prop name="QuantFactor">1</prop>
									</obj>
									<obj name="item" class="HTCChannel" version="2">
										<prop name="name">465-580</prop>
										<prop name="Active">0</prop>
										<prop name="EmissionWL">580</prop>
										<prop name="ExcitationWL">465</prop>
										<prop name="IntgrTime">250</prop>
										<prop name="MaxIntgrTime">1000</prop>
										<prop name="MeltFactor">1</prop>
										<prop name="QuantFactor">1</prop>
									</obj>
									<obj name="item" class="HTCChannel" version="2">
										<prop name="name">465-610</prop>
										<prop name="Active">0</prop>
										<prop name="EmissionWL">610</prop>
										<prop name="ExcitationWL">465</prop>
										<prop name="IntgrTime">250</prop>
										<prop name="MaxIntgrTime">1000</prop>
										<prop name="MeltFactor">1</prop>
										<prop name="QuantFactor">1</prop>
									</obj>
									<obj name="item" class="HTCChannel" version="2">
										<prop name="name">465-640</prop>
										<prop name="Active">0</prop>
										<prop name="EmissionWL">640</prop>
										<prop name="ExcitationWL">465</prop>
										<prop name="IntgrTime">250</prop>
										<prop name="MaxIntgrTime">1000</prop>
										<prop name="MeltFactor">1</prop>
										<prop name="QuantFactor">1</prop>
									</obj>
									<obj name="item" class="HTCChannel" version="2">
										<prop name="name">465-660</prop>
										<prop name="Active">0</prop>
										<prop name="EmissionWL">660</prop>
										<prop name="ExcitationWL">465</prop>
										<prop name="IntgrTime">250</prop>
										<prop name="MaxIntgrTime">1000</prop>
										<prop name="MeltFactor">1</prop>
										<prop name="QuantFactor">1</prop>
									</obj>
									<obj name="item" class="HTCChannel" version="2">
										<prop name="name">498-580</prop>
										<prop name="Active">1</prop>
										<prop name="EmissionWL">580</prop>
										<prop name="ExcitationWL">498</prop>
										<prop name="IntgrTime">250</prop>
										<prop name="MaxIntgrTime">1000</prop>
										<prop name="MeltFactor">1</prop>
										<prop name="QuantFactor">1</prop>
									</obj>
									<obj name="item" class="HTCChannel" version="2">
										<prop name="name">498-610</prop>
										<prop name="Active">0</prop>
										<prop name="EmissionWL">610</prop>
										<prop name="ExcitationWL">498</prop>
										<prop name="IntgrTime">250</prop>
										<prop name="MaxIntgrTime">1000</prop>
										<prop name="MeltFactor">1</prop>
										<prop name="QuantFactor">1</prop>
									</obj>
									<obj name="item" class="HTCChannel" version="2">
										<prop name="name">498-640</prop>
										<prop name="Active">0</prop>
										<prop name="EmissionWL">640</prop>
										<prop name="ExcitationWL">498</prop>
										<prop name="IntgrTime">250</prop>
										<prop name="MaxIntgrTime">1000</prop>
										<prop name="MeltFactor">1</prop>
										<prop name="QuantFactor">1</prop>
									</obj>
									<obj name="item" class="HTCChannel" version="2">
										<prop name="name">498-660</prop>
										<prop name="Active">0</prop>
										<prop name="EmissionWL">660</prop>
										<prop name="ExcitationWL">498</prop>
										<prop name="IntgrTime">250</prop>
										<prop name="MaxIntgrTime">1000</prop>
										<prop name="MeltFactor">1</prop>
										<prop name="QuantFactor">1</prop>
									</obj>
									<obj name="item" class="HTCChannel" version="2">
										<prop name="name">533-580</prop>
										<prop name="Active">1</prop>
										<prop name="EmissionWL">580</prop>
										<prop name="ExcitationWL">533</prop>
										<prop name="IntgrTime">250</prop>
										<prop name="MaxIntgrTime">1000</prop>
										<prop name="MeltFactor">1</prop>
										<prop name="QuantFactor">1</prop>
									</obj>
									<obj name="item" class="HTCChannel" version="2">
										<prop name="name">533-610</prop>
										<prop name="Active">0</prop>
										<prop name="EmissionWL">610</prop>
										<prop name="ExcitationWL">533</prop>
										<prop name="IntgrTime">250</prop>
										<prop name="MaxIntgrTime">1000</prop>
										<prop name="MeltFactor">1</prop>
										<prop name="QuantFactor">1</prop>
									</obj>
									<obj name="item" class="HTCChannel" version="2">
										<prop name="name">533-640</prop>
										<prop name="Active">0</prop>
										<prop name="EmissionWL">640</prop>
										<prop name="ExcitationWL">533</prop>
										<prop name="IntgrTime">250</prop>
										<prop name="MaxIntgrTime">1000</prop>
										<prop name="MeltFactor">1</prop>
										<prop name="QuantFactor">1</prop>
									</obj>
									<obj name="item" class="HTCChannel" version="2">
										<prop name="name">533-660</prop>
										<prop name="Active">0</prop>
										<prop name="EmissionWL">660</prop>
										<prop name="ExcitationWL">533</prop>
										<prop name="IntgrTime">250</prop>
										<prop name="MaxIntgrTime">1000</prop>
										<prop name="MeltFactor">1</prop>
										<prop name="QuantFactor">1</prop>
									</obj>
									<obj name="item" class="HTCChannel" version="2">
										<prop name="name">618-660</prop>
										<prop name="Active">1</prop>
										<prop name="EmissionWL">660</prop>
										<prop name="ExcitationWL">618</prop>
										<prop name="IntgrTime">250</prop>
										<prop name="MaxIntgrTime">1000</prop>
										<prop name="MeltFactor">1</prop>
										<prop name="QuantFactor">1</prop>
									</obj>
								</list>
								<prop name="name">Borowsky</prop>
								<prop name="Active">1</prop>
								<prop name="DefChannelNdx">15</prop>
								<prop name="DenominatorNdx">-1</prop>
								<prop name="ReadOnly">0</prop>
								<list name="EmissionWLAvail" count="6">
									<item>488</item>
									<item>510</item>
									<item>580</item>
									<item>610</item>
									<item>640</item>
									<item>660</item>
								</list>
								<list name="ExcitationWLAvail" count="5">
									<item>440</item>
									<item>465</item>
									<item>498</item>
									<item>533</item>
									<item>618</item>
								</list>
								<prop name="MeasuringMode">hmmDynamic</prop>
							</obj>
						</list>
						<prop name="DefFormatName">Borowsky</prop>
					</obj>
					<list name="AcquisitionModes" count="4">
						<item>None</item>
						<item>Single</item>
						<item>Continuous</item>
						<item>Step</item>
					</list>
					<prop name="SeekTemp">30</prop>
					<prop name="SampleVolume">10</prop>
					<prop name="PlateID">B0210093</prop>
				</obj>
			</obj>
			<prop name="CompletedProgramNo">3</prop>
			<prop name="StopPoint">3</prop>
			<prop name="CarouselConstMoved">0</prop>
		</obj>
		<obj name="AnlsAndSampleInfo" class="AnlsAndSampleInfo" version="1">
			<obj name="AnlsPropTypes" class="PropertyTypeList" version="1">
				<list name="emlist" count="3">
					<obj name="item" class="SamplePropType" version="1">
						<prop name="name">Units</prop>
						<prop name="PropClass">QuantUnitsProp</prop>
						<prop name="IsChannelProperty">0</prop>
						<prop name="SelectorOrder">0</prop>
						<prop name="ShowInSelector">0</prop>
						<prop name="ShowInTable">0</prop>
						<prop name="TableOrder">0</prop>
					</obj>
					<obj name="item" class="SamplePropType" version="1">
						<prop name="name">ExtRef</prop>
						<prop name="PropClass">RQExtRefProp</prop>
						<prop name="IsChannelProperty">0</prop>
						<prop name="SelectorOrder">0</prop>
						<prop name="ShowInSelector">0</prop>
						<prop name="ShowInTable">0</prop>
						<prop name="TableOrder">0</prop>
					</obj>
					<obj name="item" class="SamplePropType" version="1">
						<prop name="name">Endpt External Experiment</prop>
						<prop name="PropClass">EndptGenoExtExp</prop>
						<prop name="IsChannelProperty">0</prop>
						<prop name="SelectorOrder">0</prop>
						<prop name="ShowInSelector">0</prop>
						<prop name="ShowInTable">0</prop>
						<prop name="TableOrder">0</prop>
					</obj>
				</list>
			</obj>
			<obj name="SamplePropTypes" class="PropertyTypeList" version="1">
				<list name="emlist" count="26">
					<obj name="item" class="SamplePosPropType" version="1">
						<prop name="name">Position</prop>
						<prop name="PropClass">GenSampleEditPosition</prop>
						<prop name="AnalysisClass">General</prop>
						<prop name="IsChannelProperty">0</prop>
						<prop name="SelectorOrder">0</prop>
						<prop name="ShowInSelector">0</prop>
						<prop name="ShowInTable">1</prop>
						<prop name="TableOrder">0</prop>
					</obj>
					<obj name="item" class="SamplePropType" version="1">
						<prop name="name">Color</prop>
						<prop name="PropClass">SamplePrefColor</prop>
						<prop name="AnalysisClass">General</prop>
						<prop name="IsChannelProperty">0</prop>
						<prop name="SelectorOrder">1</prop>
						<prop name="ShowInSelector">0</prop>
						<prop name="ShowInTable">1</prop>
						<prop name="TableOrder">1</prop>
					</obj>
					<obj name="item" class="SamplePropType" version="1">
						<prop name="name">Replicate of</prop>
						<prop name="PropClass">GenSampleEditReplicate</prop>
						<prop name="AnalysisClass">General</prop>
						<prop name="IsChannelProperty">0</prop>
						<prop name="SelectorOrder">2</prop>
						<prop name="ShowInSelector">0</prop>
						<prop name="ShowInTable">1</prop>
						<prop name="TableOrder">2</prop>
					</obj>
					<obj name="item" class="SamplePropType" version="1">
						<prop name="name">Sample Name</prop>
						<prop name="PropClass">GenSampleEditName</prop>
						<prop name="AnalysisClass">General</prop>
						<prop name="IsChannelProperty">0</prop>
						<prop name="SelectorOrder">3</prop>
						<prop name="ShowInSelector">1</prop>
						<prop name="ShowInTable">1</prop>
						<prop name="TableOrder">3</prop>
					</obj>
					<obj name="item" class="SamplePropType" version="1">
						<prop name="name">Subsets</prop>
						<prop name="PropClass">GenSampleEditSubset</prop>
						<prop name="AnalysisClass">General</prop>
						<prop name="IsChannelProperty">0</prop>
						<prop name="SelectorOrder">4</prop>
						<prop name="ShowInSelector">0</prop>
						<prop name="ShowInTable">0</prop>
						<prop name="TableOrder">4</prop>
					</obj>
					<obj name="item" class="SamplePropType" version="1">
						<prop name="name">Notes</prop>
						<prop name="PropClass">GenSampleEditNotes</prop>
						<prop name="AnalysisClass">General</prop>
						<prop name="IsChannelProperty">0</prop>
						<prop name="SelectorOrder">5</prop>
						<prop name="ShowInSelector">0</prop>
						<prop name="ShowInTable">0</prop>
						<prop name="TableOrder">5</prop>
					</obj>
					<obj name="item" class="SamplePropType" version="1">
						<prop name="name">Sample ID</prop>
						<prop name="PropClass">HTCSampleID</prop>
						<prop name="AnalysisClass">General</prop>
						<prop name="IsChannelProperty">0</prop>
						<prop name="SelectorOrder">6</prop>
						<prop name="ShowInSelector">0</prop>
						<prop name="ShowInTable">0</prop>
						<prop name="TableOrder">6</prop>
					</obj>
					<obj name="item" class="SamplePropType" version="1">
						<prop name="name">Sample Prep Notes</prop>
						<prop name="PropClass">HTCSamplePrepNotes</prop>
						<prop name="AnalysisClass">General</prop>
						<prop name="IsChannelProperty">0</prop>
						<prop name="SelectorOrder">7</prop>
						<prop name="ShowInSelector">0</prop>
						<prop name="ShowInTable">0</prop>
						<prop name="TableOrder">7</prop>
					</obj>
					<obj name="item" class="SamplePrefWidthType" version="1">
						<prop name="name">Width</prop>
						<prop name="PropClass">SamplePrefWidth</prop>
						<prop name="AnalysisClass">Sample preferences</prop>
						<prop name="IsChannelProperty">0</prop>
						<prop name="SelectorOrder">8</prop>
						<prop name="ShowInSelector">0</prop>
						<prop name="ShowInTable">0</prop>
						<prop name="TableOrder">8</prop>
					</obj>
					<obj name="item" class="SamplePrefLineStyleType" version="1">
						<prop name="name">Line Style</prop>
						<prop name="PropClass">SamplePrefLineStyle</prop>
						<prop name="AnalysisClass">Sample preferences</prop>
						<prop name="IsChannelProperty">0</prop>
						<prop name="SelectorOrder">9</prop>
						<prop name="ShowInSelector">0</prop>
						<prop name="ShowInTable">0</prop>
						<prop name="TableOrder">9</prop>
					</obj>
					<obj name="item" class="SamplePrefPointStyleType" version="1">
						<prop name="name">Point Style</prop>
						<prop name="PropClass">SamplePrefPointStyle</prop>
						<prop name="AnalysisClass">Sample preferences</prop>
						<prop name="IsChannelProperty">0</prop>
						<prop name="SelectorOrder">10</prop>
						<prop name="ShowInSelector">0</prop>
						<prop name="ShowInTable">0</prop>
						<prop name="TableOrder">10</prop>
					</obj>
					<obj name="item" class="SamplePropType" version="1">
						<prop name="name">Dominant Channel</prop>
						<prop name="PropClass">DominantChannelProp</prop>
						<prop name="AnalysisClass">Color Compensation Analysis</prop>
						<prop name="IsChannelProperty">0</prop>
						<prop name="SelectorOrder">11</prop>
						<prop name="ShowInSelector">0</prop>
						<prop name="ShowInTable">0</prop>
						<prop name="TableOrder">11</prop>
					</obj>
					<obj name="item" class="EndPtSampleTypePropertyType" version="1">
						<prop name="name">EndPt Sample Type</prop>
						<prop name="PropClass">GroupingSample</prop>
						<prop name="AnalysisClass">EndPtGenotyping</prop>
						<prop name="IsChannelProperty">0</prop>
						<prop name="SelectorOrder">12</prop>
						<prop name="ShowInSelector">0</prop>
						<prop name="ShowInTable">0</prop>
						<prop name="TableOrder">12</prop>
					</obj>
					<obj name="item" class="SamplePropType" version="1">
						<prop name="name">EndPt Genotype</prop>
						<prop name="PropClass">Genotype</prop>
						<prop name="AnalysisClass">EndPtGenotyping</prop>
						<prop name="IsChannelProperty">0</prop>
						<prop name="SelectorOrder">13</prop>
						<prop name="ShowInSelector">0</prop>
						<prop name="ShowInTable">0</prop>
						<prop name="TableOrder">13</prop>
					</obj>
					<obj name="item" class="SamplePropType" version="1">
						<prop name="name">Target Name</prop>
						<prop name="PropClass">TargetName</prop>
						<prop name="AnalysisClass">General</prop>
						<prop name="IsChannelProperty">1</prop>
						<prop name="SelectorOrder">14</prop>
						<prop name="ShowInSelector">0</prop>
						<prop name="ShowInTable">0</prop>
						<prop name="TableOrder">14</prop>
					</obj>
					<obj name="item" class="QuantSampleTypePropertyType" version="1">
						<prop name="name">Quantification Sample Type</prop>
						<prop name="PropClass">QuantSampleTypeProperty</prop>
						<prop name="AnalysisClass">Quantification Analysis</prop>
						<prop name="IsChannelProperty">1</prop>
						<prop name="SelectorOrder">15</prop>
						<prop name="ShowInSelector">0</prop>
						<prop name="ShowInTable">0</prop>
						<prop name="TableOrder">15</prop>
					</obj>
					<obj name="item" class="SamplePropType" version="1">
						<prop name="name">Concentration</prop>
						<prop name="PropClass">QuantConcProperty</prop>
						<prop name="AnalysisClass">Quantification Analysis</prop>
						<prop name="IsChannelProperty">1</prop>
						<prop name="SelectorOrder">16</prop>
						<prop name="ShowInSelector">0</prop>
						<prop name="ShowInTable">0</prop>
						<prop name="TableOrder">16</prop>
					</obj>
					<obj name="item" class="QuantCpType" version="1">
						<prop name="name">Cp Low</prop>
						<prop name="PropClass">QuantCpLowProp</prop>
						<prop name="AnalysisClass">Quantification Analysis</prop>
						<prop name="IsChannelProperty">1</prop>
						<prop name="SelectorOrder">17</prop>
						<prop name="ShowInSelector">0</prop>
						<prop name="ShowInTable">0</prop>
						<prop name="TableOrder">17</prop>
					</obj>
					<obj name="item" class="QuantCpType" version="1">
						<prop name="name">Cp High</prop>
						<prop name="PropClass">QuantCpHighProp</prop>
						<prop name="AnalysisClass">Quantification Analysis</prop>
						<prop name="IsChannelProperty">1</prop>
						<prop name="SelectorOrder">18</prop>
						<prop name="ShowInSelector">0</prop>
						<prop name="ShowInTable">0</prop>
						<prop name="TableOrder">18</prop>
					</obj>
					<obj name="item" class="GroupSampleTypePropertyType" version="1">
						<prop name="name">Melt Geno Sample Type</prop>
						<prop name="PropClass">GroupChannelTypeProp</prop>
						<prop name="AnalysisClass">Melt Geno</prop>
						<prop name="IsChannelProperty">1</prop>
						<prop name="SelectorOrder">19</prop>
						<prop name="ShowInSelector">0</prop>
						<prop name="ShowInTable">0</prop>
						<prop name="TableOrder">19</prop>
					</obj>
					<obj name="item" class="SamplePropType" version="1">
						<prop name="name">Melt Geno Genotype</prop>
						<prop name="PropClass">ChannelGenotype</prop>
						<prop name="AnalysisClass">Melt Geno</prop>
						<prop name="IsChannelProperty">1</prop>
						<prop name="SelectorOrder">20</prop>
						<prop name="ShowInSelector">0</prop>
						<prop name="ShowInTable">0</prop>
						<prop name="TableOrder">20</prop>
					</obj>
					<obj name="item" class="RQTargetPropertyType" version="1">
						<prop name="name">Target Type</prop>
						<prop name="PropClass">RQTargetProperty</prop>
						<prop name="AnalysisClass">Relative Quantification</prop>
						<prop name="IsChannelProperty">1</prop>
						<prop name="SelectorOrder">21</prop>
						<prop name="ShowInSelector">0</prop>
						<prop name="ShowInTable">0</prop>
						<prop name="TableOrder">21</prop>
					</obj>
					<obj name="item" class="RQSampleTargetPropertyType" version="1">
						<prop name="name">Combined Sample and Target Type</prop>
						<prop name="PropClass">RQSampleTargetProperty</prop>
						<prop name="AnalysisClass">Relative Quantification</prop>
						<prop name="IsChannelProperty">1</prop>
						<prop name="SelectorOrder">22</prop>
						<prop name="ShowInSelector">0</prop>
						<prop name="ShowInTable">0</prop>
						<prop name="TableOrder">22</prop>
					</obj>
					<obj name="item" class="SamplePropType" version="1">
						<prop name="name">Efficiency</prop>
						<prop name="PropClass">RQEffProp</prop>
						<prop name="AnalysisClass">Relative Quantification</prop>
						<prop name="IsChannelProperty">1</prop>
						<prop name="SelectorOrder">23</prop>
						<prop name="ShowInSelector">0</prop>
						<prop name="ShowInTable">0</prop>
						<prop name="TableOrder">23</prop>
					</obj>
					<obj name="item" class="GroupSampleTypePropertyTypeNoPos" version="1">
						<prop name="name">Scanning Sample Type</prop>
						<prop name="PropClass">GroupChannelTypeProp</prop>
						<prop name="AnalysisClass">Scanning</prop>
						<prop name="IsChannelProperty">1</prop>
						<prop name="SelectorOrder">24</prop>
						<prop name="ShowInSelector">0</prop>
						<prop name="ShowInTable">0</prop>
						<prop name="TableOrder">24</prop>
					</obj>
					<obj name="item" class="SamplePropType" version="1">
						<prop name="name">Scanning Genotype</prop>
						<prop name="PropClass">ChannelGenotype</prop>
						<prop name="AnalysisClass">Scanning</prop>
						<prop name="IsChannelProperty">1</prop>
						<prop name="SelectorOrder">25</prop>
						<prop name="ShowInSelector">0</prop>
						<prop name="ShowInTable">0</prop>
						<prop name="TableOrder">25</prop>
					</obj>
				</list>
			</obj>
			<obj name="SelectedChannels" class="TEMIntegerSet" version="1">
				<list name="Items" count="4">
					<prop name="Item">0</prop>
					<prop name="Item">1</prop>
					<prop name="Item">2</prop>
					<prop name="Item">3</prop>
				</list>
			</obj>
			<obj name="AnalysisProperties" class="ExpPropList" version="1">
				<list name="emlist" count="3">
					<obj name="PropertyObject" class="EndptGenoExtExp" version="3">
						<prop name="PropertyTypeName">Endpt External Experiment</prop>
					</obj>
					<obj name="PropertyObject" class="RQExtRefProp" version="3">
						<prop name="PropertyTypeName">ExtRef</prop>
						<prop name="RefExpProg">-1</prop>
					</obj>
					<obj name="PropertyObject" class="QuantUnitsProp" version="3">
						<prop name="PropertyTypeName">Units</prop>
					</obj>
				</list>
			</obj>
			<obj name="SampleInfoList" class="SamplePropInfoList" version="1">
				<list name="emlist" count="96">
					<obj name="item" class="SamplePropInfo" version="1">
						<obj name="ChannelProperties" class="ChanPropList" version="2">
							<obj name="ChannelProperties" class="EMList" version="1">
								<list name="emlist" count="4">
									<obj name="item" class="PropertyList" version="1">
										<list name="emlist" count="12">
											<obj name="PropertyObject" class="RQSampleTargetProperty" version="4">
												<prop name="PropertyTypeName">Combined Sample and Target Type</prop>
												<prop name="Position">0</prop>
												<prop name="IsDefault">0</prop>
												<obj name="ChannelProp" class="ChannelProperty" version="1">
													<prop name="ChannelIdx">0</prop>
												</obj>
											</obj>
											<obj name="PropertyObject" class="QuantConcProperty" version="4">
												<prop name="PropertyTypeName">Concentration</prop>
												<prop name="Position">0</prop>
												<prop name="IsDefault">1</prop>
												<prop name="Concentration">0</prop>
												<obj name="ChannelProp" class="ChannelProperty" version="1">
													<prop name="ChannelIdx">0</prop>
												</obj>
												<prop name="ReadOnly">1</prop>
											</obj>
											<obj name="PropertyObject" class="QuantCpHighProp" version="4">
												<prop name="PropertyTypeName">Cp High</prop>
												<prop name="Position">0</prop>
												<prop name="IsDefault">1</prop>
												<prop name="CpRangeHigh">0</prop>
												<obj name="ChannelProp" class="ChannelProperty" version="1">
													<prop name="ChannelIdx">0</prop>
												</obj>
												<prop name="ReadOnly">1</prop>
											</obj>
											<obj name="PropertyObject" class="QuantCpLowProp" version="4">
												<prop name="PropertyTypeName">Cp Low</prop>
												<prop name="Position">0</prop>
												<prop name="IsDefault">1</prop>
												<prop name="CpRangeLow">0</prop>
												<obj name="ChannelProp" class="ChannelProperty" version="1">
													<prop name="ChannelIdx">0</prop>
												</obj>
												<prop name="ReadOnly">1</prop>
											</obj>
											<obj name="PropertyObject" class="RQEffProp" version="4">
												<prop name="PropertyTypeName">Efficiency</prop>
												<prop name="Position">0</prop>
												<prop name="IsDefault">1</prop>
												<prop name="Efficiency">2</prop>
												<obj name="ChannelProp" class="ChannelProperty" version="1">
													<prop name="ChannelIdx">0</prop>
												</obj>
											</obj>
											<obj name="PropertyObject" class="ChannelGenotype" version="4">
												<prop name="PropertyTypeName">Melt Geno Genotype</prop>
												<prop name="Position">0</prop>
												<prop name="IsDefault">1</prop>
												<prop name="ReadOnly">1</prop>
												<obj name="ChannelProp" class="ChannelProperty" version="1">
													<prop name="ChannelIdx">0</prop>
												</obj>
											</obj>
											<obj name="PropertyObject" class="GroupChannelTypeProp" version="4">
												<prop name="PropertyTypeName">Melt Geno Sample Type</prop>
												<prop name="Position">0</prop>
												<prop name="IsDefault">0</prop>
												<prop name="GroupSampleType">mstUnknown</prop>
												<obj name="ChannelProp" class="ChannelProperty" version="1">
													<prop name="ChannelIdx">0</prop>
												</obj>
											</obj>
											<obj name="PropertyObject" class="QuantSampleTypeProperty" version="4">
												<prop name="PropertyTypeName">Quantification Sample Type</prop>
												<prop name="Position">0</prop>
												<prop name="IsDefault">0</prop>
												<prop name="SampleType">qsUnknown</prop>
												<obj name="ChannelProp" class="ChannelProperty" version="1">
													<prop name="ChannelIdx">0</prop>
												</obj>
											</obj>
											<obj name="PropertyObject" class="ChannelGenotype" version="4">
												<prop name="PropertyTypeName">Scanning Genotype</prop>
												<prop name="Position">0</prop>
												<prop name="IsDefault">1</prop>
												<prop name="ReadOnly">1</prop>
												<obj name="ChannelProp" class="ChannelProperty" version="1">
													<prop name="ChannelIdx">0</prop>
												</obj>
											</obj>
											<obj name="PropertyObject" class="GroupChannelTypeProp" version="4">
												<prop name="PropertyTypeName">Scanning Sample Type</prop>
												<prop name="Position">0</prop>
												<prop name="IsDefault">0</prop>
												<prop name="GroupSampleType">mstUnknown</prop>
												<obj name="ChannelProp" class="ChannelProperty" version="1">
													<prop name="ChannelIdx">0</prop>
												</obj>
											</obj>
											<obj name="PropertyObject" class="TargetName" version="4">
												<prop name="PropertyTypeName">Target Name</prop>
												<prop name="Position">0</prop>
												<prop name="IsDefault">1</prop>
												<obj name="ChannelProp" class="ChannelProperty" version="1">
													<prop name="ChannelIdx">0</prop>
												</obj>
											</obj>
											<obj name="PropertyObject" class="RQTargetProperty" version="4">
												<prop name="PropertyTypeName">Target Type</prop>
												<prop name="Position">0</prop>
												<prop name="IsDefault">0</prop>
												<prop name="TargetType">dtNone</prop>
												<obj name="ChannelProp" class="ChannelProperty" version="1">
													<prop name="ChannelIdx">0</prop>
												</obj>
											</obj>
										</list>
									</obj>
									<obj name="item" class="PropertyList" version="1">
										<list name="emlist" count="12">
											<obj name="PropertyObject" class="RQSampleTargetProperty" version="4">
												<prop name="PropertyTypeName">Combined Sample and Target Type</prop>
												<prop name="Position">0</prop>
												<prop name="IsDefault">0</prop>
												<obj name="ChannelProp" class="ChannelProperty" version="1">
													<prop name="ChannelIdx">1</prop>
												</obj>
											</obj>
											<obj name="PropertyObject" class="QuantConcProperty" version="4">
												<prop name="PropertyTypeName">Concentration</prop>
												<prop name="Position">0</prop>
												<prop name="IsDefault">1</prop>
												<prop name="Concentration">0</prop>
												<obj name="ChannelProp" class="ChannelProperty" version="1">
													<prop name="ChannelIdx">1</prop>
												</obj>
												<prop name="ReadOnly">1</prop>
											</obj>
											<obj name="PropertyObject" class="QuantCpHighProp" version="4">
												<prop name="PropertyTypeName">Cp High</prop>
												<prop name="Position">0</prop>
												<prop name="IsDefault">1</prop>
												<prop name="CpRangeHigh">0</prop>
												<obj name="ChannelProp" class="ChannelProperty" version="1">
													<prop name="ChannelIdx">1</prop>
												</obj>
												<prop name="ReadOnly">1</prop>
											</obj>
											<obj name="PropertyObject" class="QuantCpLowProp" version="4">
												<prop name="PropertyTypeName">Cp Low</prop>
												<prop name="Position">0</prop>
												<prop name="IsDefault">1</prop>
												<prop name="CpRangeLow">0</prop>
												<obj name="ChannelProp" class="ChannelProperty" version="1">
													<prop name="ChannelIdx">1</prop>
												</obj>
												<prop name="ReadOnly">1</prop>
											</obj>
											<obj name="PropertyObject" class="RQEffProp" version="4">
												<prop name="PropertyTypeName">Efficiency</prop>
												<prop name="Position">0</prop>
												<prop name="IsDefault">1</prop>
												<prop name="Efficiency">2</prop>
												<obj name="ChannelProp" class="ChannelProperty" version="1">
													<prop name="ChannelIdx">1</prop>
												</obj>
											</obj>
											<obj name="PropertyObject" class="ChannelGenotype" version="4">
												<prop name="PropertyTypeName">Melt Geno Genotype</prop>
												<prop name="Position">0</prop>
												<prop name="IsDefault">1</prop>
												<prop name="ReadOnly">1</prop>
												<obj name="ChannelProp" class="ChannelProperty" version="1">
													<prop name="ChannelIdx">1</prop>
												</obj>
											</obj>
											<obj name="PropertyObject" class="GroupChannelTypeProp" version="4">
												<prop name="PropertyTypeName">Melt Geno Sample Type</prop>
												<prop name="Position">0</prop>
												<prop name="IsDefault">0</prop>
												<prop name="GroupSampleType">mstUnknown</prop>
												<obj name="ChannelProp" class="ChannelProperty" version="1">
													<prop name="ChannelIdx">1</prop>
												</obj>
											</obj>
											<obj name="PropertyObject" class="QuantSampleTypeProperty" version="4">
												<prop name="PropertyTypeName">Quantification Sample Type</prop>
												<prop name="Position">0</prop>
												<prop name="IsDefault">0</prop>
												<prop name="SampleType">qsUnknown</prop>
												<obj name="ChannelProp" class="ChannelProperty" version="1">
													<prop name="ChannelIdx">1</prop>
												</obj>
											</obj>
											<obj name="PropertyObject" class="ChannelGenotype" version="4">
												<prop name="PropertyTypeName">Scanning Genotype</prop>
												<prop name="Position">0</prop>
												<prop name="IsDefault">1</prop>
												<prop name="ReadOnly">1</prop>
												<obj name="ChannelProp" class="ChannelProperty" version="1">
													<prop name="ChannelIdx">1</prop>
												</obj>
											</obj>
											<obj name="PropertyObject" class="GroupChannelTypeProp" version="4">
												<prop name="PropertyTypeName">Scanning Sample Type</prop>
												<prop name="Position">0</prop>
												<prop name="IsDefault">0</prop>
												<prop name="GroupSampleType">mstUnknown</prop>
												<obj name="ChannelProp" class="ChannelProperty" version="1">
													<prop name="ChannelIdx">1</prop>
												</obj>
											</obj>
											<obj name="PropertyObject" class="TargetName" version="4">
												<prop name="PropertyTypeName">Target Name</prop>
												<prop name="Position">0</prop>
												<prop name="IsDefault">1</prop>
												<obj name="ChannelProp" class="ChannelProperty" version="1">
													<prop name="ChannelIdx">1</prop>
												</obj>
											</obj>
											<obj name="PropertyObject" class="RQTargetProperty" version="4">
												<prop name="PropertyTypeName">Target Type</prop>
												<prop name="Position">0</prop>
												<prop name="IsDefault">0</prop>
												<prop name="TargetType">dtNone</prop>
												<obj name="ChannelProp" class="ChannelProperty" version="1">
													<prop name="ChannelIdx">1</prop>
												</obj>
											</obj>
										</list>
									</obj>
									<obj name="item" class="PropertyList" version="1">
										<list name="emlist" count="12">
											<obj name="PropertyObject" class="RQSampleTargetProperty" version="4">
												<prop name="PropertyTypeName">Combined Sample and Target Type</prop>
												<prop name="Position">0</prop>
												<prop name="IsDefault">0</prop>
												<obj name="ChannelProp" class="ChannelProperty" version="1">
													<prop name="ChannelIdx">2</prop>
												</obj>
											</obj>
											<obj name="PropertyObject" class="QuantConcProperty" version="4">
												<prop name="PropertyTypeName">Concentration</prop>
												<prop name="Position">0</prop>
												<prop name="IsDefault">1</prop>
												<prop name="Concentration">0</prop>
												<obj name="ChannelProp" class="ChannelProperty" version="1">
													<prop name="ChannelIdx">2</prop>
												</obj>
												<prop name="ReadOnly">1</prop>
											</obj>
											<obj name="PropertyObject" class="QuantCpHighProp" version="4">
												<prop name="PropertyTypeName">Cp High</prop>
												<prop name="Position">0</prop>
												<prop name="IsDefault">1</prop>
												<prop name="CpRangeHigh">0</prop>
												<obj name="ChannelProp" class="ChannelProperty" version="1">
													<prop name="ChannelIdx">2</prop>
												</obj>
												<prop name="ReadOnly">1</prop>
											</obj>
											<obj name="PropertyObject" class="QuantCpLowProp" version="4">
												<prop name="PropertyTypeName">Cp Low</prop>
												<prop name="Position">0</prop>
												<prop name="IsDefault">1</prop>
												<prop name="CpRangeLow">0</prop>
												<obj name="ChannelProp" class="ChannelProperty" version="1">
													<prop name="ChannelIdx">2</prop>
												</obj>
												<prop name="ReadOnly">1</prop>
											</obj>
											<obj name="PropertyObject" class="RQEffProp" version="4">
												<prop name="PropertyTypeName">Efficiency</prop>
												<prop name="Position">0</prop>
												<prop name="IsDefault">1</prop>
												<prop name="Efficiency">2</prop>
												<obj name="ChannelProp" class="ChannelProperty" version="1">
													<prop name="ChannelIdx">2</prop>
												</obj>
											</obj>
											<obj name="PropertyObject" class="ChannelGenotype" version="4">
												<prop name="PropertyTypeName">Melt Geno Genotype</prop>
												<prop name="Position">0</prop>
												<prop name="IsDefault">1</prop>
												<prop name="ReadOnly">1</prop>
												<obj name="ChannelProp" class="ChannelProperty" version="1">
													<prop name="ChannelIdx">2</prop>
												</obj>
											</obj>
											<obj name="PropertyObject" class="GroupChannelTypeProp" version="4">
												<prop name="PropertyTypeName">Melt Geno Sample Type</prop>
												<prop name="Position">0</prop>
												<prop name="IsDefault">0</prop>
												<prop name="GroupSampleType">mstUnknown</prop>
												<obj name="ChannelProp" class="ChannelProperty" version="1">
													<prop name="ChannelIdx">2</prop>
												</obj>
											</obj>
											<obj name="PropertyObject" class="QuantSampleTypeProperty" version="4">
												<prop name="PropertyTypeName">Quantification Sample Type</prop>
												<prop name="Position">0</prop>
												<prop name="IsDefault">0</prop>
												<prop name="SampleType">qsUnknown</prop>
												<obj name="ChannelProp" class="ChannelProperty" version="1">
													<prop name="ChannelIdx">2</prop>
												</obj>
											</obj>
											<obj name="PropertyObject" class="ChannelGenotype" version="4">
												<prop name="PropertyTypeName">Scanning Genotype</prop>
												<prop name="Position">0</prop>
												<prop name="IsDefault">1</prop>
												<prop name="ReadOnly">1</prop>
												<obj name="ChannelProp" class="ChannelProperty" version="1">
													<prop name="ChannelIdx">2</prop>
												</obj>
											</obj>
											<obj name="PropertyObject" class="GroupChannelTypeProp" version="4">
												<prop name="PropertyTypeName">Scanning Sample Type</prop>
												<prop name="Position">0</prop>
												<prop name="IsDefault">0</prop>
												<prop name="GroupSampleType">mstUnknown</prop>
												<obj name="ChannelProp" class="ChannelProperty" version="1">
													<prop name="ChannelIdx">2</prop>
												</obj>
											</obj>
											<obj name="PropertyObject" class="TargetName" version="4">
												<prop name="PropertyTypeName">Target Name</prop>
												<prop name="Position">0</prop>
												<prop name="IsDefault">1</prop>
												<obj name="ChannelProp" class="ChannelProperty" version="1">
													<prop name="ChannelIdx">2</prop>
												</obj>
											</obj>
											<obj name="PropertyObject" class="RQTargetProperty" version="4">
												<prop name="PropertyTypeName">Target Type</prop>
												<prop name="Position">0</prop>
												<prop name="IsDefault">0</prop>
												<prop name="TargetType">dtNone</prop>
												<obj name="ChannelProp" class="ChannelProperty" version="1">
													<prop name="ChannelIdx">2</prop>
												</obj>
											</obj>
										</list>
									</obj>
									<obj name="item" class="PropertyList" version="1">
										<list name="emlist" count="12">
											<obj name="PropertyObject" class="RQSampleTargetProperty" version="4">
												<prop name="PropertyTypeName">Combined Sample and Target Type</prop>
												<prop name="Position">0</prop>
												<prop name="IsDefault">0</prop>
												<obj name="ChannelProp" class="ChannelProperty" version="1">
													<prop name="ChannelIdx">3</prop>
												</obj>
											</obj>
											<obj name="PropertyObject" class="QuantConcProperty" version="4">
												<prop name="PropertyTypeName">Concentration</prop>
												<prop name="Position">0</prop>
												<prop name="IsDefault">1</prop>
												<prop name="Concentration">0</prop>
												<obj name="ChannelProp" class="ChannelProperty" version="1">
													<prop name="ChannelIdx">3</prop>
												</obj>
												<prop name="ReadOnly">1</prop>
											</obj>
											<obj name="PropertyObject" class="QuantCpHighProp" version="4">
												<prop name="PropertyTypeName">Cp High</prop>
												<prop name="Position">0</prop>
												<prop name="IsDefault">1</prop>
												<prop name="CpRangeHigh">0</prop>
												<obj name="ChannelProp" class="ChannelProperty" version="1">
													<prop name="ChannelIdx">3</prop>
												</obj>
												<prop name="ReadOnly">1</prop>
											</obj>
											<obj name="PropertyObject" class="QuantCpLowProp" version="4">
												<prop name="PropertyTypeName">Cp Low</prop>
												<prop name="Position">0</prop>
												<prop name="IsDefault">1</prop>
												<prop name="CpRangeLow">0</prop>
												<obj name="ChannelProp" class="ChannelProperty" version="1">
													<prop name="ChannelIdx">3</prop>
												</obj>
												<prop name="ReadOnly">1</prop>
											</obj>
											<obj name="PropertyObject" class="RQEffProp" version="4">
												<prop name="PropertyTypeName">Efficiency</prop>
												<prop name="Position">0</prop>
												<prop name="IsDefault">1</prop>
												<prop name="Efficiency">2</prop>
												<obj name="ChannelProp" class="ChannelProperty" version="1">
													<prop name="ChannelIdx">3</prop>
												</obj>
											</obj>
											<obj name="PropertyObject" class="ChannelGenotype" version="4">
												<prop name="PropertyTypeName">Melt Geno Genotype</prop>
												<prop name="Position">0</prop>
												<prop name="IsDefault">1</prop>
												<prop name="ReadOnly">1</prop>
												<obj name="ChannelProp" class="ChannelProperty" version="1">
													<prop name="ChannelIdx">3</prop>
												</obj>
											</obj>
											<obj name="PropertyObject" class="GroupChannelTypeProp" version="4">
												<prop name="PropertyTypeName">Melt Geno Sample Type</prop>
												<prop name="Position">0</prop>
												<prop name="IsDefault">0</prop>
												<prop name="GroupSampleType">mstUnknown</prop>
												<obj name="ChannelProp" class="ChannelProperty" version="1">
													<prop name="ChannelIdx">3</prop>
												</obj>
											</obj>
											<obj name="PropertyObject" class="QuantSampleTypeProperty" version="4">
												<prop name="PropertyTypeName">Quantification Sample Type</prop>
												<prop name="Position">0</prop>
												<prop name="IsDefault">0</prop>
												<prop name="SampleType">qsUnknown</prop>
												<obj name="ChannelProp" class="ChannelProperty" version="1">
													<prop name="ChannelIdx">3</prop>
												</obj>
											</obj>
											<obj name="PropertyObject" class="ChannelGenotype" version="4">
												<prop name="PropertyTypeName">Scanning Genotype</prop>
												<prop name="Position">0</prop>
												<prop name="IsDefault">1</prop>
												<prop name="ReadOnly">1</prop>
												<obj name="ChannelProp" class="ChannelProperty" version="1">
													<prop name="ChannelIdx">3</prop>
												</obj>
											</obj>
											<obj name="PropertyObject" class="GroupChannelTypeProp" version="4">
												<prop name="PropertyTypeName">Scanning Sample Type</prop>
												<prop name="Position">0</prop>
												<prop name="IsDefault">0</prop>
												<prop name="GroupSampleType">mstUnknown</prop>
												<obj name="ChannelProp" class="ChannelProperty" version="1">
													<prop name="ChannelIdx">3</prop>
												</obj>
											</obj>
											<obj name="PropertyObject" class="TargetName" version="4">
												<prop name="PropertyTypeName">Target Name</prop>
												<prop name="Position">0</prop>
												<prop name="IsDefault">1</prop>
												<obj name="ChannelProp" class="ChannelProperty" version="1">
													<prop name="ChannelIdx">3</prop>
												</obj>
											</obj>
											<obj name="PropertyObject" class="RQTargetProperty" version="4">
												<prop name="PropertyTypeName">Target Type</prop>
												<prop name="Position">0</prop>
												<prop name="IsDefault">0</prop>
												<prop name="TargetType">dtNone</prop>
												<obj name="ChannelProp" class="ChannelProperty" version="1">
													<prop name="ChannelIdx">3</prop>
												</obj>
											</obj>
										</list>
									</obj>
								</list>
							</obj>
						</obj>
						<prop name="ChannelPropertyCount">4</prop>
						<prop name="ContainerPosition">0</prop>
						<prop name="HasSampleProperties">1</prop>
						<obj name="SampleProperties" class="PropertyList" version="1">
							<list name="emlist" count="14">
								<obj name="PropertyObject" class="SamplePrefColor" version="4">
									<prop name="PropertyTypeName">Color</prop>
									<prop name="Position">0</prop>
									<prop name="IsDefault">0</prop>
									<prop name="Color">$00FF8000</prop>
								</obj>
								<obj name="PropertyObject" class="DominantChannelProp" version="4">
									<prop name="PropertyTypeName">Dominant Channel</prop>
									<prop name="Position">0</prop>
									<prop name="IsDefault">0</prop>
									<prop name="DominantChannel">0</prop>
								</obj>
								<obj name="PropertyObject" class="Genotype" version="4">
									<prop name="PropertyTypeName">EndPt Genotype</prop>
									<prop name="Position">0</prop>
									<prop name="IsDefault">1</prop>
									<prop name="ReadOnly">1</prop>
								</obj>
								<obj name="PropertyObject" class="GroupingSample" version="4">
									<prop name="PropertyTypeName">EndPt Sample Type</prop>
									<prop name="Position">0</prop>
									<prop name="IsDefault">0</prop>
									<prop name="GroupSampleType">mstUnknown</prop>
								</obj>
								<obj name="PropertyObject" class="SamplePrefLineStyle" version="4">
									<prop name="PropertyTypeName">Line Style</prop>
									<prop name="Position">0</prop>
									<prop name="IsDefault">0</prop>
									<prop name="LineStyle">psSolid</prop>
								</obj>
								<obj name="PropertyObject" class="GenSampleEditNotes" version="4">
									<prop name="PropertyTypeName">Notes</prop>
									<prop name="Position">0</prop>
									<prop name="IsDefault">1</prop>
								</obj>
								<obj name="PropertyObject" class="SamplePrefPointStyle" version="4">
									<prop name="PropertyTypeName">Point Style</prop>
									<prop name="Position">0</prop>
									<prop name="IsDefault">0</prop>
									<prop name="PointStyle">psNothing</prop>
								</obj>
								<obj name="PropertyObject" class="GenSampleEditPosition" version="4">
									<prop name="PropertyTypeName">Position</prop>
									<prop name="Position">0</prop>
									<prop name="IsDefault">1</prop>
								</obj>
								<obj name="PropertyObject" class="GenSampleEditReplicate" version="4">
									<prop name="PropertyTypeName">Replicate of</prop>
									<prop name="Position">0</prop>
									<prop name="IsDefault">1</prop>
									<prop name="ReplicateOf">-1</prop>
								</obj>
								<obj name="PropertyObject" class="HTCSampleID" version="4">
									<prop name="PropertyTypeName">Sample ID</prop>
									<prop name="Position">0</prop>
									<prop name="IsDefault">1</prop>
								</obj>
								<obj name="PropertyObject" class="GenSampleEditName" version="4">
									<prop name="PropertyTypeName">Sample Name</prop>
									<prop name="Position">0</prop>
									<prop name="IsDefault">1</prop>
									<prop name="name">Sample 1</prop>
								</obj>
								<obj name="PropertyObject" class="HTCSamplePrepNotes" version="4">
									<prop name="PropertyTypeName">Sample Prep Notes</prop>
									<prop name="Position">0</prop>
									<prop name="IsDefault">1</prop>
								</obj>
								<obj name="PropertyObject" class="GenSampleEditSubset" version="4">
									<prop name="PropertyTypeName">Subsets</prop>
									<prop name="Position">0</prop>
									<prop name="IsDefault">1</prop>
								</obj>
								<obj name="PropertyObject" class="SamplePrefWidth" version="5">
									<prop name="PropertyTypeName">Width</prop>
									<prop name="Position">0</prop>
									<prop name="IsDefault">1</prop>
									<prop name="Width">1</prop>
								</obj>
							</list>
						</obj>
					</obj>
					<obj name="item" class="SamplePropInfo" version="1">
						<obj name="ChannelProperties" class="ChanPropList" version="2">
							<obj name="ChannelProperties" class="EMList" version="1">
								<list name="emlist" count="4">
									<obj name="item" class="PropertyList" version="1">
										<list name="emlist" count="12">
											<obj name="PropertyObject" class="RQSampleTargetProperty" version="4">
												<prop name="PropertyTypeName">Combined Sample and Target Type</prop>
												<prop name="Position">1</prop>
												<prop name="IsDefault">0</prop>
												<obj name="ChannelProp" class="ChannelProperty" version="1">
													<prop name="ChannelIdx">0</prop>
												</obj>
											</obj>
											<obj name="PropertyObject" class="QuantConcProperty" version="4">
												<prop name="PropertyTypeName">Concentration</prop>
												<prop name="Position">1</prop>
												<prop name="IsDefault">1</prop>
												<prop name="Concentration">0</prop>
												<obj name="ChannelProp" class="ChannelProperty" version="1">
													<prop name="ChannelIdx">0</prop>
												</obj>
												<prop name="ReadOnly">1</prop>
											</obj>
											<obj name="PropertyObject" class="QuantCpHighProp" version="4">
												<prop name="PropertyTypeName">Cp High</prop>
												<prop name="Position">1</prop>
												<prop name="IsDefault">1</prop>
												<prop name="CpRangeHigh">0</prop>
												<obj name="ChannelProp" class="ChannelProperty" version="1">
													<prop name="ChannelIdx">0</prop>
												</obj>
												<prop name="ReadOnly">1</prop>
											</obj>
											<obj name="PropertyObject" class="QuantCpLowProp" version="4">
												<prop name="PropertyTypeName">Cp Low</prop>
												<prop name="Position">1</prop>
												<prop name="IsDefault">1</prop>
												<prop name="CpRangeLow">0</prop>
												<obj name="ChannelProp" class="ChannelProperty" version="1">
													<prop name="ChannelIdx">0</prop>
												</obj>
												<prop name="ReadOnly">1</prop>
											</obj>
											<obj name="PropertyObject" class="RQEffProp" version="4">
												<prop name="PropertyTypeName">Efficiency</prop>
												<prop name="Position">1</prop>
												<prop name="IsDefault">1</prop>
												<prop name="Efficiency">2</prop>
												<obj name="ChannelProp" class="ChannelProperty" version="1">
													<prop name="ChannelIdx">0</prop>
												</obj>
											</obj>
											<obj name="PropertyObject" class="ChannelGenotype" version="4">
												<prop name="PropertyTypeName">Melt Geno Genotype</prop>
												<prop name="Position">1</prop>
												<prop name="IsDefault">1</prop>
												<prop name="ReadOnly">1</prop>
												<obj name="ChannelProp" class="ChannelProperty" version="1">
													<prop name="ChannelIdx">0</prop>
												</obj>
											</obj>
											<obj name="PropertyObject" class="GroupChannelTypeProp" version="4">
												<prop name="PropertyTypeName">Melt Geno Sample Type</prop>
												<prop name="Position">1</prop>
												<prop name="IsDefault">0</prop>
												<prop name="GroupSampleType">mstUnknown</prop>
												<obj name="ChannelProp" class="ChannelProperty" version="1">
													<prop name="ChannelIdx">0</prop>
												</obj>
											</obj>
											<obj name="PropertyObject" class="QuantSampleTypeProperty" version="4">
												<prop name="PropertyTypeName">Quantification Sample Type</prop>
												<prop name="Position">1</prop>
												<prop name="IsDefault">0</prop>
												<prop name="SampleType">qsUnknown</prop>
												<obj name="ChannelProp" class="ChannelProperty" version="1">
													<prop name="ChannelIdx">0</prop>
												</obj>
											</obj>
											<obj name="PropertyObject" class="ChannelGenotype" version="4">
												<prop name="PropertyTypeName">Scanning Genotype</prop>
												<prop name="Position">1</prop>
												<prop name="IsDefault">1</prop>
												<prop name="ReadOnly">1</prop>
												<obj name="ChannelProp" class="ChannelProperty" version="1">
													<prop name="ChannelIdx">0</prop>
												</obj>
											</obj>
											<obj name="PropertyObject" class="GroupChannelTypeProp" version="4">
												<prop name="PropertyTypeName">Scanning Sample Type</prop>
												<prop name="Position">1</prop>
												<prop name="IsDefault">0</prop>
												<prop name="GroupSampleType">mstUnknown</prop>
												<obj name="ChannelProp" class="ChannelProperty" version="1">
													<prop name="ChannelIdx">0</prop>
												</obj>
											</obj>
											<obj name="PropertyObject" class="TargetName" version="4">
												<prop name="PropertyTypeName">Target Name</prop>
												<prop name="Position">1</prop>
												<prop name="IsDefault">1</prop>
												<obj name="ChannelProp" class="ChannelProperty" version="1">
													<prop name="ChannelIdx">0</prop>
												</obj>
											</obj>
											<obj name="PropertyObject" class="RQTargetProperty" version="4">
												<prop name="PropertyTypeName">Target Type</prop>
												<prop name="Position">1</prop>
												<prop name="IsDefault">0</prop>
												<prop name="TargetType">dtNone</prop>
												<obj name="ChannelProp" class="ChannelProperty" version="1">
													<prop name="ChannelIdx">0</prop>
												</obj>
											</obj>
										</list>
									</obj>
									<obj name="item" class="PropertyList" version="1">
										<list name="emlist" count="12">
											<obj name="PropertyObject" class="RQSampleTargetProperty" version="4">
												<prop name="PropertyTypeName">Combined Sample and Target Type</prop>
												<prop name="Position">1</prop>
												<prop name="IsDefault">0</prop>
												<obj name="ChannelProp" class="ChannelProperty" version="1">
													<prop name="ChannelIdx">1</prop>
												</obj>
											</obj>
											<obj name="PropertyObject" class="QuantConcProperty" version="4">
												<prop name="PropertyTypeName">Concentration</prop>
												<prop name="Position">1</prop>
												<prop name="IsDefault">1</prop>
												<prop name="Concentration">0</prop>
												<obj name="ChannelProp" class="ChannelProperty" version="1">
													<prop name="ChannelIdx">1</prop>
												</obj>
												<prop name="ReadOnly">1</prop>
											</obj>
											<obj name="PropertyObject" class="QuantCpHighProp" version="4">
												<prop name="PropertyTypeName">Cp High</prop>
												<prop name="Position">1</prop>
												<prop name="IsDefault">1</prop>
												<prop name="CpRangeHigh">0</prop>
												<obj name="ChannelProp" class="ChannelProperty" version="1">
													<prop name="ChannelIdx">1</prop>
												</obj>
												<prop name="ReadOnly">1</prop>
											</obj>
											<obj name="PropertyObject" class="QuantCpLowProp" version="4">
												<prop name="PropertyTypeName">Cp Low</prop>
												<prop name="Position">1</prop>
												<prop name="IsDefault">1</prop>
												<prop name="CpRangeLow">0</prop>
												<obj name="ChannelProp" class="ChannelProperty" version="1">
													<prop name="ChannelIdx">1</prop>
												</obj>
												<prop name="ReadOnly">1</prop>
											</obj>
											<obj name="PropertyObject" class="RQEffProp" version="4">
												<prop name="PropertyTypeName">Efficiency</prop>
												<prop name="Position">1</prop>
												<prop name="IsDefault">1</prop>
												<prop name="Efficiency">2</prop>
												<obj name="ChannelProp" class="ChannelProperty" version="1">
													<prop name="ChannelIdx">1</prop>
												</obj>
											</obj>
											<obj name="PropertyObject" class="ChannelGenotype" version="4">
												<prop name="PropertyTypeName">Melt Geno Genotype</prop>
												<prop name="Position">1</prop>
												<prop name="IsDefault">1</prop>
												<prop name="ReadOnly">1</prop>
												<obj name="ChannelProp" class="ChannelProperty" version="1">
													<prop name="ChannelIdx">1</prop>
												</obj>
											</obj>
											<obj name="PropertyObject" class="GroupChannelTypeProp" version="4">
												<prop name="PropertyTypeName">Melt Geno Sample Type</prop>
												<prop name="Position">1</prop>
												<prop name="IsDefault">0</prop>
												<prop name="GroupSampleType">mstUnknown</prop>
												<obj name="ChannelProp" class="ChannelProperty" version="1">
													<prop name="ChannelIdx">1</prop>
												</obj>
											</obj>
											<obj name="PropertyObject" class="QuantSampleTypeProperty" version="4">
												<prop name="PropertyTypeName">Quantification Sample Type</prop>
												<prop name="Position">1</prop>
												<prop name="IsDefault">0</prop>
												<prop name="SampleType">qsUnknown</prop>
												<obj name="ChannelProp" class="ChannelProperty" version="1">
													<prop name="ChannelIdx">1</prop>
												</obj>
											</obj>
											<obj name="PropertyObject" class="ChannelGenotype" version="4">
												<prop name="PropertyTypeName">Scanning Genotype</prop>
												<prop name="Position">1</prop>
												<prop name="IsDefault">1</prop>
												<prop name="ReadOnly">1</prop>
												<obj name="ChannelProp" class="ChannelProperty" version="1">
													<prop name="ChannelIdx">1</prop>
												</obj>
											</obj>
											<obj name="PropertyObject" class="GroupChannelTypeProp" version="4">
												<prop name="PropertyTypeName">Scanning Sample Type</prop>
												<prop name="Position">1</prop>
												<prop name="IsDefault">0</prop>
												<prop name="GroupSampleType">mstUnknown</prop>
												<obj name="ChannelProp" class="ChannelProperty" version="1">
													<prop name="ChannelIdx">1</prop>
												</obj>
											</obj>
											<obj name="PropertyObject" class="TargetName" version="4">
												<prop name="PropertyTypeName">Target Name</prop>
												<prop name="Position">1</prop>
												<prop name="IsDefault">1</prop>
												<obj name="ChannelProp" class="ChannelProperty" version="1">
													<prop name="ChannelIdx">1</prop>
												</obj>
											</obj>
											<obj name="PropertyObject" class="RQTargetProperty" version="4">
												<prop name="PropertyTypeName">Target Type</prop>
												<prop name="Position">1</prop>
												<prop name="IsDefault">0</prop>
												<prop name="TargetType">dtNone</prop>
												<obj name="ChannelProp" class="ChannelProperty" version="1">
													<prop name="ChannelIdx">1</prop>
												</obj>
											</obj>
										</list>
									</obj>
									<obj name="item" class="PropertyList" version="1">
										<list name="emlist" count="12">
											<obj name="PropertyObject" class="RQSampleTargetProperty" version="4">
												<prop name="PropertyTypeName">Combined Sample and Target Type</prop>
												<prop name="Position">1</prop>
												<prop name="IsDefault">0</prop>
												<obj name="ChannelProp" class="ChannelProperty" version="1">
													<prop name="ChannelIdx">2</prop>
												</obj>
											</obj>
											<obj name="PropertyObject" class="QuantConcProperty" version="4">
												<prop name="PropertyTypeName">Concentration</prop>
												<prop name="Position">1</prop>
												<prop name="IsDefault">1</prop>
												<prop name="Concentration">0</prop>
												<obj name="ChannelProp" class="ChannelProperty" version="1">
													<prop name="ChannelIdx">2</prop>
												</obj>
												<prop name="ReadOnly">1</prop>
											</obj>
											<obj name="PropertyObject" class="QuantCpHighProp" version="4">
												<prop name="PropertyTypeName">Cp High</prop>
												<prop name="Position">1</prop>
												<prop name="IsDefault">1</prop>
												<prop name="CpRangeHigh">0</prop>
												<obj name="ChannelProp" class="ChannelProperty" version="1">
													<prop name="ChannelIdx">2</prop>
												</obj>
												<prop name="ReadOnly">1</prop>
											</obj>
											<obj name="PropertyObject" class="QuantCpLowProp" version="4">
												<prop name="PropertyTypeName">Cp Low</prop>
												<prop name="Position">1</prop>
												<prop name="IsDefault">1</prop>
												<prop name="CpRangeLow">0</prop>
												<obj name="ChannelProp" class="ChannelProperty" version="1">
													<prop name="ChannelIdx">2</prop>
												</obj>
												<prop name="ReadOnly">1</prop>
											</obj>
											<obj name="PropertyObject" class="RQEffProp" version="4">
												<prop name="PropertyTypeName">Efficiency</prop>
												<prop name="Position">1</prop>
												<prop name="IsDefault">1</prop>
												<prop name="Efficiency">2</prop>
												<obj name="ChannelProp" class="ChannelProperty" version="1">
													<prop name="ChannelIdx">2</prop>
												</obj>
											</obj>
											<obj name="PropertyObject" class="ChannelGenotype" version="4">
												<prop name="PropertyTypeName">Melt Geno Genotype</prop>
												<prop name="Position">1</prop>
												<prop name="IsDefault">1</prop>
												<prop name="ReadOnly">1</prop>
												<obj name="ChannelProp" class="ChannelProperty" version="1">
													<prop name="ChannelIdx">2</prop>
												</obj>
											</obj>
											<obj name="PropertyObject" class="GroupChannelTypeProp" version="4">
												<prop name="PropertyTypeName">Melt Geno Sample Type</prop>
												<prop name="Position">1</prop>
												<prop name="IsDefault">0</prop>
												<prop name="GroupSampleType">mstUnknown</prop>
												<obj name="ChannelProp" class="ChannelProperty" version="1">
													<prop name="ChannelIdx">2</prop>
												</obj>
											</obj>
											<obj name="PropertyObject" class="QuantSampleTypeProperty" version="4">
												<prop name="PropertyTypeName">Quantification Sample Type</prop>
												<prop name="Position">1</prop>
												<prop name="IsDefault">0</prop>
												<prop name="SampleType">qsUnknown</prop>
												<obj name="ChannelProp" class="ChannelProperty" version="1">
													<prop name="ChannelIdx">2</prop>
												</obj>
											</obj>
											<obj name="PropertyObject" class="ChannelGenotype" version="4">
												<prop name="PropertyTypeName">Scanning Genotype</prop>
												<prop name="Position">1</prop>
												<prop name="IsDefault">1</prop>
												<prop name="ReadOnly">1</prop>
												<obj name="ChannelProp" class="ChannelProperty" version="1">
													<prop name="ChannelIdx">2</prop>
												</obj>
											</obj>
											<obj name="PropertyObject" class="GroupChannelTypeProp" version="4">
												<prop name="PropertyTypeName">Scanning Sample Type</prop>
												<prop name="Position">1</prop>
												<prop name="IsDefault">0</prop>
												<prop name="GroupSampleType">mstUnknown</prop>
												<obj name="ChannelProp" class="ChannelProperty" version="1">
													<prop name="ChannelIdx">2</prop>
												</obj>
											</obj>
											<obj name="PropertyObject" class="TargetName" version="4">
												<prop name="PropertyTypeName">Target Name</prop>
												<prop name="Position">1</prop>
												<prop name="IsDefault">1</prop>
												<obj name="ChannelProp" class="ChannelProperty" version="1">
													<prop name="ChannelIdx">2</prop>
												</obj>
											</obj>
											<obj name="PropertyObject" class="RQTargetProperty" version="4">
												<prop name="PropertyTypeName">Target Type</prop>
												<prop name="Position">1</prop>
												<prop name="IsDefault">0</prop>
												<prop name="TargetType">dtNone</prop>
												<obj name="ChannelProp" class="ChannelProperty" version="1">
													<prop name="ChannelIdx">2</prop>
												</obj>
											</obj>
										</list>
									</obj>
									<obj name="item" class="PropertyList" version="1">
										<list name="emlist" count="12">
											<obj name="PropertyObject" class="RQSampleTargetProperty" version="4">
												<prop name="PropertyTypeName">Combined Sample and Target Type</prop>
												<prop name="Position">1</prop>
												<prop name="IsDefault">0</prop>
												<obj name="ChannelProp" class="ChannelProperty" version="1">
													<prop name="ChannelIdx">3</prop>
												</obj>
											</obj>
											<obj name="PropertyObject" class="QuantConcProperty" version="4">
												<prop name="PropertyTypeName">Concentration</prop>
												<prop name="Position">1</prop>
												<prop name="IsDefault">1</prop>
												<prop name="Concentration">0</prop>
												<obj name="ChannelProp" class="ChannelProperty" version="1">
													<prop name="ChannelIdx">3</prop>
												</obj>
												<prop name="ReadOnly">1</prop>
											</obj>
											<obj name="PropertyObject" class="QuantCpHighProp" version="4">
												<prop name="PropertyTypeName">Cp High</prop>
												<prop name="Position">1</prop>
												<prop name="IsDefault">1</prop>
												<prop name="CpRangeHigh">0</prop>
												<obj name="ChannelProp" class="ChannelProperty" version="1">
													<prop name="ChannelIdx">3</prop>
												</obj>
												<prop name="ReadOnly">1</prop>
											</obj>
											<obj name="PropertyObject" class="QuantCpLowProp" version="4">
												<prop name="PropertyTypeName">Cp Low</prop>
												<prop name="Position">1</prop>
												<prop name="IsDefault">1</prop>
												<prop name="CpRangeLow">0</prop>
												<obj name="ChannelProp" class="ChannelProperty" version="1">
													<prop name="ChannelIdx">3</prop>
												</obj>
												<prop name="ReadOnly">1</prop>
											</obj>
											<obj name="PropertyObject" class="RQEffProp" version="4">
												<prop name="PropertyTypeName">Efficiency</prop>
												<prop name="Position">1</prop>
												<prop name="IsDefault">1</prop>
												<prop name="Efficiency">2</prop>
												<obj name="ChannelProp" class="ChannelProperty" version="1">
													<prop name="ChannelIdx">3</prop>
												</obj>
											</obj>
											<obj name="PropertyObject" class="ChannelGenotype" version="4">
												<prop name="PropertyTypeName">Melt Geno Genotype</prop>
												<prop name="Position">1</prop>
												<prop name="IsDefault">1</prop>
												<prop name="ReadOnly">1</prop>
												<obj name="ChannelProp" class="ChannelProperty" version="1">
													<prop name="ChannelIdx">3</prop>
												</obj>
											</obj>
											<obj name="PropertyObject" class="GroupChannelTypeProp" version="4">
												<prop name="PropertyTypeName">Melt Geno Sample Type</prop>
												<prop name="Position">1</prop>
												<prop name="IsDefault">0</prop>
												<prop name="GroupSampleType">mstUnknown</prop>
												<obj name="ChannelProp" class="ChannelProperty" version="1">
													<prop name="ChannelIdx">3</prop>
												</obj>
											</obj>
											<obj name="PropertyObject" class="QuantSampleTypeProperty" version="4">
												<prop name="PropertyTypeName">Quantification Sample Type</prop>
												<prop name="Position">1</prop>
												<prop name="IsDefault">0</prop>
												<prop name="SampleType">qsUnknown</prop>
												<obj name="ChannelProp" class="ChannelProperty" version="1">
													<prop name="ChannelIdx">3</prop>
												</obj>
											</obj>
											<obj name="PropertyObject" class="ChannelGenotype" version="4">
												<prop name="PropertyTypeName">Scanning Genotype</prop>
												<prop name="Position">1</prop>
												<prop name="IsDefault">1</prop>
												<prop name="ReadOnly">1</prop>
												<obj name="ChannelProp" class="ChannelProperty" version="1">
													<prop name="ChannelIdx">3</prop>
												</obj>
											</obj>
											<obj name="PropertyObject" class="GroupChannelTypeProp" version="4">
												<prop name="PropertyTypeName">Scanning Sample Type</prop>
												<prop name="Position">1</prop>
												<prop name="IsDefault">0</prop>
												<prop name="GroupSampleType">mstUnknown</prop>
												<obj name="ChannelProp" class="ChannelProperty" version="1">
													<prop name="ChannelIdx">3</prop>
												</obj>
											</obj>
											<obj name="PropertyObject" class="TargetName" version="4">
												<prop name="PropertyTypeName">Target Name</prop>
												<prop name="Position">1</prop>
												<prop name="IsDefault">1</prop>
												<obj name="ChannelProp" class="ChannelProperty" version="1">
													<prop name="ChannelIdx">3</prop>
												</obj>
											</obj>
											<obj name="PropertyObject" class="RQTargetProperty" version="4">
												<prop name="PropertyTypeName">Target Type</prop>
												<prop name="Position">1</prop>
												<prop name="IsDefault">0</prop>
												<prop name="TargetType">dtNone</prop>
												<obj name="ChannelProp" class="ChannelProperty" version="1">
													<prop name="ChannelIdx">3</prop>
												</obj>
											</obj>
										</list>
									</obj>
								</list>
							</obj>
						</obj>
						<prop name="ChannelPropertyCount">4</prop>
						<prop name="ContainerPosition">1</prop>
						<prop name="HasSampleProperties">1</prop>
						<obj name="SampleProperties" class="PropertyList" version="1">
							<list name="emlist" count="14">
								<obj name="PropertyObject" class="SamplePrefColor" version="4">
									<prop name="PropertyTypeName">Color</prop>
									<prop name="Position">1</prop>
									<prop name="IsDefault">0</prop>
									<prop name="Color">clRed</prop>
								</obj>
								<obj name="PropertyObject" class="DominantChannelProp" version="4">
									<prop name="PropertyTypeName">Dominant Channel</prop>
									<prop name="Position">1</prop>
									<prop name="IsDefault">0</prop>
									<prop name="DominantChannel">0</prop>
								</obj>
								<obj name="PropertyObject" class="Genotype" version="4">
									<prop name="PropertyTypeName">EndPt Genotype</prop>
									<prop name="Position">1</prop>
									<prop name="IsDefault">1</prop>
									<prop name="ReadOnly">1</prop>
								</obj>
								<obj name="PropertyObject" class="GroupingSample" version="4">
									<prop name="PropertyTypeName">EndPt Sample Type</prop>
									<prop name="Position">1</prop>
									<prop name="IsDefault">0</prop>
									<prop name="GroupSampleType">mstUnknown</prop>
								</obj>
								<obj name="PropertyObject" class="SamplePrefLineStyle" version="4">
									<prop name="PropertyTypeName">Line Style</prop>
									<prop name="Position">1</prop>
									<prop name="IsDefault">0</prop>
									<prop name="LineStyle">psSolid</prop>
								</obj>
								<obj name="PropertyObject" class="GenSampleEditNotes" version="4">
									<prop name="PropertyTypeName">Notes</prop>
									<prop name="Position">1</prop>
									<prop name="IsDefault">1</prop>
								</obj>
								<obj name="PropertyObject" class="SamplePrefPointStyle" version="4">
									<prop name="PropertyTypeName">Point Style</prop>
									<prop name="Position">1</prop>
									<prop name="IsDefault">0</prop>
									<prop name="PointStyle">psNothing</prop>
								</obj>
								<obj name="PropertyObject" class="GenSampleEditPosition" version="4">
									<prop name="PropertyTypeName">Position</prop>
									<prop name="Position">1</prop>
									<prop name="IsDefault">1</prop>
								</obj>
								<obj name="PropertyObject" class="GenSampleEditReplicate" version="4">
									<prop name="PropertyTypeName">Replicate of</prop>
									<prop name="Position">1</prop>
									<prop name="IsDefault">1</prop>
									<prop name="ReplicateOf">-1</prop>
								</obj>
								<obj name="PropertyObject" class="HTCSampleID" version="4">
									<prop name="PropertyTypeName">Sample ID</prop>
									<prop name="Position">1</prop>
									<prop name="IsDefault">1</prop>
								</obj>
								<obj name="PropertyObject" class="GenSampleEditName" version="4">
									<prop name="PropertyTypeName">Sample Name</prop>
									<prop name="Position">1</prop>
									<prop name="IsDefault">1</prop>
									<prop name="name">Sample 2</prop>
								</obj>
								<obj name="PropertyObject" class="HTCSamplePrepNotes" version="4">
									<prop name="PropertyTypeName">Sample Prep Notes</prop>
									<prop name="Position">1</prop>
									<prop name="IsDefault">1</prop>
								</obj>
								<obj name="PropertyObject" class="GenSampleEditSubset" version="4">
									<prop name="PropertyTypeName">Subsets</prop>
									<prop name="Position">1</prop>
									<prop name="IsDefault">1</prop>
								</obj>
								<obj name="PropertyObject" class="SamplePrefWidth" version="5">
									<prop name="PropertyTypeName">Width</prop>
									<prop name="Position">1</prop>
									<prop name="IsDefault">1</prop>
									<prop name="Width">1</prop>
								</obj>
							</list>
						</obj>
					</obj>
					<obj name="item" class="SamplePropInfo" version="1">
						<obj name="ChannelProperties" class="ChanPropList" version="2">
							<obj name="ChannelProperties" class="EMList" version="1">
								<list name="emlist" count="4">
									<obj name="item" class="PropertyList" version="1">
										<list name="emlist" count="12">
											<obj name="PropertyObject" class="RQSampleTargetProperty" version="4">
												<prop name="PropertyTypeName">Combined Sample and Target Type</prop>
												<prop name="Position">2</prop>
												<prop name="IsDefault">0</prop>
												<obj name="ChannelProp" class="ChannelProperty" version="1">
													<prop name="ChannelIdx">0</prop>
												</obj>
											</obj>
											<obj name="PropertyObject" class="QuantConcProperty" version="4">
												<prop name="PropertyTypeName">Concentration</prop>
												<prop name="Position">2</prop>
												<prop name="IsDefault">1</prop>
												<prop name="Concentration">0</prop>
												<obj name="ChannelProp" class="ChannelProperty" version="1">
													<prop name="ChannelIdx">0</prop>
												</obj>
												<prop name="ReadOnly">1</prop>
											</obj>
											<obj name="PropertyObject" class="QuantCpHighProp" version="4">
												<prop name="PropertyTypeName">Cp High</prop>
												<prop name="Position">2</prop>
												<prop name="IsDefault">1</prop>
												<prop name="CpRangeHigh">0</prop>
												<obj name="ChannelProp" class="ChannelProperty" version="1">
													<prop name="ChannelIdx">0</prop>
												</obj>
												<prop name="ReadOnly">1</prop>
											</obj>
											<obj name="PropertyObject" class="QuantCpLowProp" version="4">
												<prop name="PropertyTypeName">Cp Low</prop>
												<prop name="Position">2</prop>
												<prop name="IsDefault">1</prop>
												<prop name="CpRangeLow">0</prop>
												<obj name="ChannelProp" class="ChannelProperty" version="1">
													<prop name="ChannelIdx">0</prop>
												</obj>
												<prop name="ReadOnly">1</prop>
											</obj>
											<obj name="PropertyObject" class="RQEffProp" version="4">
												<prop name="PropertyTypeName">Efficiency</prop>
												<prop name="Position">2</prop>
												<prop name="IsDefault">1</prop>
												<prop name="Efficiency">2</prop>
												<obj name="ChannelProp" class="ChannelProperty" version="1">
													<prop name="ChannelIdx">0</prop>
												</obj>
											</obj>
											<obj name="PropertyObject" class="ChannelGenotype" version="4">
												<prop name="PropertyTypeName">Melt Geno Genotype</prop>
												<prop name="Position">2</prop>
												<prop name="IsDefault">1</prop>
												<prop name="ReadOnly">1</prop>
												<obj name="ChannelProp" class="ChannelProperty" version="1">
													<prop name="ChannelIdx">0</prop>
												</obj>
											</obj>
											<obj name="PropertyObject" class="GroupChannelTypeProp" version="4">
												<prop name="PropertyTypeName">Melt Geno Sample Type</prop>
												<prop name="Position">2</prop>
												<prop name="IsDefault">0</prop>
												<prop name="GroupSampleType">mstUnknown</prop>
												<obj name="ChannelProp" class="ChannelProperty" version="1">
													<prop name="ChannelIdx">0</prop>
												</obj>
											</obj>
											<obj name="PropertyObject" class="QuantSampleTypeProperty" version="4">
												<prop name="PropertyTypeName">Quantification Sample Type</prop>
												<prop name="Position">2</prop>
												<prop name="IsDefault">0</prop>
												<prop name="SampleType">qsUnknown</prop>
												<obj name="ChannelProp" class="ChannelProperty" version="1">
													<prop name="ChannelIdx">0</prop>
												</obj>
											</obj>
											<obj name="PropertyObject" class="ChannelGenotype" version="4">
												<prop name="PropertyTypeName">Scanning Genotype</prop>
												<prop name="Position">2</prop>
												<prop name="IsDefault">1</prop>
												<prop name="ReadOnly">1</prop>
												<obj name="ChannelProp" class="ChannelProperty" version="1">
													<prop name="ChannelIdx">0</prop>
												</obj>
											</obj>
											<obj name="PropertyObject" class="GroupChannelTypeProp" version="4">
												<prop name="PropertyTypeName">Scanning Sample Type</prop>
												<prop name="Position">2</prop>
												<prop name="IsDefault">0</prop>
												<prop name="GroupSampleType">mstUnknown</prop>
												<obj name="ChannelProp" class="ChannelProperty" version="1">
													<prop name="ChannelIdx">0</prop>
												</obj>
											</obj>
											<obj name="PropertyObject" class="TargetName" version="4">
												<prop name="PropertyTypeName">Target Name</prop>
												<prop name="Position">2</prop>
												<prop name="IsDefault">1</prop>
												<obj name="ChannelProp" class="ChannelProperty" version="1">
													<prop name="ChannelIdx">0</prop>
												</obj>
											</obj>
											<obj name="PropertyObject" class="RQTargetProperty" version="4">
												<prop name="PropertyTypeName">Target Type</prop>
												<prop name="Position">2</prop>
												<prop name="IsDefault">0</prop>
												<prop name="TargetType">dtNone</prop>
												<obj name="ChannelProp" class="ChannelProperty" version="1">
													<prop name="ChannelIdx">0</prop>
												</obj>
											</obj>
										</list>
									</obj>
									<obj name="item" class="PropertyList" version="1">
										<list name="emlist" count="12">
											<obj name="PropertyObject" class="RQSampleTargetProperty" version="4">
												<prop name="PropertyTypeName">Combined Sample and Target Type</prop>
												<prop name="Position">2</prop>
												<prop name="IsDefault">0</prop>
												<obj name="ChannelProp" class="ChannelProperty" version="1">
													<prop name="ChannelIdx">1</prop>
												</obj>
											</obj>
											<obj name="PropertyObject" class="QuantConcProperty" version="4">
												<prop name="PropertyTypeName">Concentration</prop>
												<prop name="Position">2</prop>
												<prop name="IsDefault">1</prop>
												<prop name="Concentration">0</prop>
												<obj name="ChannelProp" class="ChannelProperty" version="1">
													<prop name="ChannelIdx">1</prop>
												</obj>
												<prop name="ReadOnly">1</prop>
											</obj>
											<obj name="PropertyObject" class="QuantCpHighProp" version="4">
												<prop name="PropertyTypeName">Cp High</prop>
												<prop name="Position">2</prop>
												<prop name="IsDefault">1</prop>
												<prop name="CpRangeHigh">0</prop>
												<obj name="ChannelProp" class="ChannelProperty" version="1">
													<prop name="ChannelIdx">1</prop>
												</obj>
												<prop name="ReadOnly">1</prop>
											</obj>
											<obj name="PropertyObject" class="QuantCpLowProp" version="4">
												<prop name="PropertyTypeName">Cp Low</prop>
												<prop name="Position">2</prop>
												<prop name="IsDefault">1</prop>
												<prop name="CpRangeLow">0</prop>
												<obj name="ChannelProp" class="ChannelProperty" version="1">
													<prop name="ChannelIdx">1</prop>
												</obj>
												<prop name="ReadOnly">1</prop>
											</obj>
											<obj name="PropertyObject" class="RQEffProp" version="4">
												<prop name="PropertyTypeName">Efficiency</prop>
												<prop name="Position">2</prop>
												<prop name="IsDefault">1</prop>
												<prop name="Efficiency">2</prop>
												<obj name="ChannelProp" class="ChannelProperty" version="1">
													<prop name="ChannelIdx">1</prop>
												</obj>
											</obj>
											<obj name="PropertyObject" class="ChannelGenotype" version="4">
												<prop name="PropertyTypeName">Melt Geno Genotype</prop>
												<prop name="Position">2</prop>
												<prop name="IsDefault">1</prop>
												<prop name="ReadOnly">1</prop>
												<obj name="ChannelProp" class="ChannelProperty" version="1">
													<prop name="ChannelIdx">1</prop>
												</obj>
											</obj>
											<obj name="PropertyObject" class="GroupChannelTypeProp" version="4">
												<prop name="PropertyTypeName">Melt Geno Sample Type</prop>
												<prop name="Position">2</prop>
												<prop name="IsDefault">0</prop>
												<prop name="GroupSampleType">mstUnknown</prop>
												<obj name="ChannelProp" class="ChannelProperty" version="1">
													<prop name="ChannelIdx">1</prop>
												</obj>
											</obj>
											<obj name="PropertyObject" class="QuantSampleTypeProperty" version="4">
												<prop name="PropertyTypeName">Quantification Sample Type</prop>
												<prop name="Position">2</prop>
												<prop name="IsDefault">0</prop>
												<prop name="SampleType">qsUnknown</prop>
												<obj name="ChannelProp" class="ChannelProperty" version="1">
													<prop name="ChannelIdx">1</prop>
												</obj>
											</obj>
											<obj name="PropertyObject" class="ChannelGenotype" version="4">
												<prop name="PropertyTypeName">Scanning Genotype</prop>
												<prop name="Position">2</prop>
												<prop name="IsDefault">1</prop>
												<prop name="ReadOnly">1</prop>
												<obj name="ChannelProp" class="ChannelProperty" version="1">
													<prop name="ChannelIdx">1</prop>
												</obj>
											</obj>
											<obj name="PropertyObject" class="GroupChannelTypeProp" version="4">
												<prop name="PropertyTypeName">Scanning Sample Type</prop>
												<prop name="Position">2</prop>
												<prop name="IsDefault">0</prop>
												<prop name="GroupSampleType">mstUnknown</prop>
												<obj name="ChannelProp" class="ChannelProperty" version="1">
													<prop name="ChannelIdx">1</prop>
												</obj>
											</obj>
											<obj name="PropertyObject" class="TargetName" version="4">
												<prop name="PropertyTypeName">Target Name</prop>
												<prop name="Position">2</prop>
												<prop name="IsDefault">1</prop>
												<obj name="ChannelProp" class="ChannelProperty" version="1">
													<prop name="ChannelIdx">1</prop>
												</obj>
											</obj>
											<obj name="PropertyObject" class="RQTargetProperty" version="4">
												<prop name="PropertyTypeName">Target Type</prop>
												<prop name="Position">2</prop>
												<prop name="IsDefault">0</prop>
												<prop name="TargetType">dtNone</prop>
												<obj name="ChannelProp" class="ChannelProperty" version="1">
													<prop name="ChannelIdx">1</prop>
												</obj>
											</obj>
										</list>
									</obj>
									<obj name="item" class="PropertyList" version="1">
										<list name="emlist" count="12">
											<obj name="PropertyObject" class="RQSampleTargetProperty" version="4">
												<prop name="PropertyTypeName">Combined Sample and Target Type</prop>
												<prop name="Position">2</prop>
												<prop name="IsDefault">0</prop>
												<obj name="ChannelProp" class="ChannelProperty" version="1">
													<prop name="ChannelIdx">2</prop>
												</obj>
											</obj>
											<obj name="PropertyObject" class="QuantConcProperty" version="4">
												<prop name="PropertyTypeName">Concentration</prop>
												<prop name="Position">2</prop>
												<prop name="IsDefault">1</prop>
												<prop name="Concentration">0</prop>
												<obj name="ChannelProp" class="ChannelProperty" version="1">
													<prop name="ChannelIdx">2</prop>
												</obj>
												<prop name="ReadOnly">1</prop>
											</obj>
											<obj name="PropertyObject" class="QuantCpHighProp" version="4">
												<prop name="PropertyTypeName">Cp High</prop>
												<prop name="Position">2</prop>
												<prop name="IsDefault">1</prop>
												<prop name="CpRangeHigh">0</prop>
												<obj name="ChannelProp" class="ChannelProperty" version="1">
													<prop name="ChannelIdx">2</prop>
												</obj>
												<prop name="ReadOnly">1</prop>
											</obj>
											<obj name="PropertyObject" class="QuantCpLowProp" version="4">
												<prop name="PropertyTypeName">Cp Low</prop>
												<prop name="Position">2</prop>
												<prop name="IsDefault">1</prop>
												<prop name="CpRangeLow">0</prop>
												<obj name="ChannelProp" class="ChannelProperty" version="1">
													<prop name="ChannelIdx">2</prop>
												</obj>
												<prop name="ReadOnly">1</prop>
											</obj>
											<obj name="PropertyObject" class="RQEffProp" version="4">
												<prop name="PropertyTypeName">Efficiency</prop>
												<prop name="Position">2</prop>
												<prop name="IsDefault">1</prop>
												<prop name="Efficiency">2</prop>
												<obj name="ChannelProp" class="ChannelProperty" version="1">
													<prop name="ChannelIdx">2</prop>
												</obj>
											</obj>
											<obj name="PropertyObject" class="ChannelGenotype" version="4">
												<prop name="PropertyTypeName">Melt Geno Genotype</prop>
												<prop name="Position">2</prop>
												<prop name="IsDefault">1</prop>
												<prop name="ReadOnly">1</prop>
												<obj name="ChannelProp" class="ChannelProperty" version="1">
													<prop name="ChannelIdx">2</prop>
												</obj>
											</obj>
											<obj name="PropertyObject" class="GroupChannelTypeProp" version="4">
												<prop name="PropertyTypeName">Melt Geno Sample Type</prop>
												<prop name="Position">2</prop>
												<prop name="IsDefault">0</prop>
												<prop name="GroupSampleType">mstUnknown</prop>
												<obj name="ChannelProp" class="ChannelProperty" version="1">
													<prop name="ChannelIdx">2</prop>
												</obj>
											</obj>
											<obj name="PropertyObject" class="QuantSampleTypeProperty" version="4">
												<prop name="PropertyTypeName">Quantification Sample Type</prop>
												<prop name="Position">2</prop>
												<prop name="IsDefault">0</prop>
												<prop name="SampleType">qsUnknown</prop>
												<obj name="ChannelProp" class="ChannelProperty" version="1">
													<prop name="ChannelIdx">2</prop>
												</obj>
											</obj>
											<obj name="PropertyObject" class="ChannelGenotype" version="4">
												<prop name="PropertyTypeName">Scanning Genotype</prop>
												<prop name="Position">2</prop>
												<prop name="IsDefault">1</prop>
												<prop name="ReadOnly">1</prop>
												<obj name="ChannelProp" class="ChannelProperty" version="1">
													<prop name="ChannelIdx">2</prop>
												</obj>
											</obj>
											<obj name="PropertyObject" class="GroupChannelTypeProp" version="4">
												<prop name="PropertyTypeName">Scanning Sample Type</prop>
												<prop name="Position">2</prop>
												<prop name="IsDefault">0</prop>
												<prop name="GroupSampleType">mstUnknown</prop>
												<obj name="ChannelProp" class="ChannelProperty" version="1">
													<prop name="ChannelIdx">2</prop>
												</obj>
											</obj>
											<obj name="PropertyObject" class="TargetName" version="4">
												<prop name="PropertyTypeName">Target Name</prop>
												<prop name="Position">2</prop>
												<prop name="IsDefault">1</prop>
												<obj name="ChannelProp" class="ChannelProperty" version="1">
													<prop name="ChannelIdx">2</prop>
												</obj>
											</obj>
											<obj name="PropertyObject" class="RQTargetProperty" version="4">
												<prop name="PropertyTypeName">Target Type</prop>
												<prop name="Position">2</prop>
												<prop name="IsDefault">0</prop>
												<prop name="TargetType">dtNone</prop>
												<obj name="ChannelProp" class="ChannelProperty" version="1">
													<prop name="ChannelIdx">2</prop>
												</obj>
											</obj>
										</list>
									</obj>
									<obj name="item" class="PropertyList" version="1">
										<list name="emlist" count="12">
											<obj name="PropertyObject" class="RQSampleTargetProperty" version="4">
												<prop name="PropertyTypeName">Combined Sample and Target Type</prop>
												<prop name="Position">2</prop>
												<prop name="IsDefault">0</prop>
												<obj name="ChannelProp" class="ChannelProperty" version="1">
													<prop name="ChannelIdx">3</prop>
												</obj>
											</obj>
											<obj name="PropertyObject" class="QuantConcProperty" version="4">
												<prop name="PropertyTypeName">Concentration</prop>
												<prop name="Position">2</prop>
												<prop name="IsDefault">1</prop>
												<prop name="Concentration">0</prop>
												<obj name="ChannelProp" class="ChannelProperty" version="1">
													<prop name="ChannelIdx">3</prop>
												</obj>
												<prop name="ReadOnly">1</prop>
											</obj>
											<obj name="PropertyObject" class="QuantCpHighProp" version="4">
												<prop name="PropertyTypeName">Cp High</prop>
												<prop name="Position">2</prop>
												<prop name="IsDefault">1</prop>
												<prop name="CpRangeHigh">0</prop>
												<obj name="ChannelProp" class="ChannelProperty" version="1">
													<prop name="ChannelIdx">3</prop>
												</obj>
												<prop name="ReadOnly">1</prop>
											</obj>
											<obj name="PropertyObject" class="QuantCpLowProp" version="4">
												<prop name="PropertyTypeName">Cp Low</prop>
												<prop name="Position">2</prop>
												<prop name="IsDefault">1</prop>
												<prop name="CpRangeLow">0</prop>
												<obj name="ChannelProp" class="ChannelProperty" version="1">
													<prop name="ChannelIdx">3</prop>
												</obj>
												<prop name="ReadOnly">1</prop>
											</obj>
											<obj name="PropertyObject" class="RQEffProp" version="4">
												<prop name="PropertyTypeName">Efficiency</prop>
												<prop name="Position">2</prop>
												<prop name="IsDefault">1</prop>
												<prop name="Efficiency">2</prop>
												<obj name="ChannelProp" class="ChannelProperty" version="1">
													<prop name="ChannelIdx">3</prop>
												</obj>
											</obj>
											<obj name="PropertyObject" class="ChannelGenotype" version="4">
												<prop name="PropertyTypeName">Melt Geno Genotype</prop>
												<prop name="Position">2</prop>
												<prop name="IsDefault">1</prop>
												<prop name="ReadOnly">1</prop>
												<obj name="ChannelProp" class="ChannelProperty" version="1">
													<prop name="ChannelIdx">3</prop>
												</obj>
											</obj>
											<obj name="PropertyObject" class="GroupChannelTypeProp" version="4">
												<prop name="PropertyTypeName">Melt Geno Sample Type</prop>
												<prop name="Position">2</prop>
												<prop name="IsDefault">0</prop>
												<prop name="GroupSampleType">mstUnknown</prop>
												<obj name="ChannelProp" class="ChannelProperty" version="1">
													<prop name="ChannelIdx">3</prop>
												</obj>
											</obj>
											<obj name="PropertyObject" class="QuantSampleTypeProperty" version="4">
												<prop name="PropertyTypeName">Quantification Sample Type</prop>
												<prop name="Position">2</prop>
												<prop name="IsDefault">0</prop>
												<prop name="SampleType">qsUnknown</prop>
												<obj name="ChannelProp" class="ChannelProperty" version="1">
													<prop name="ChannelIdx">3</prop>
												</obj>
											</obj>
											<obj name="PropertyObject" class="ChannelGenotype" version="4">
												<prop name="PropertyTypeName">Scanning Genotype</prop>
												<prop name="Position">2</prop>
												<prop name="IsDefault">1</prop>
												<prop name="ReadOnly">1</prop>
												<obj name="ChannelProp" class="ChannelProperty" version="1">
													<prop name="ChannelIdx">3</prop>
												</obj>
											</obj>
											<obj name="PropertyObject" class="GroupChannelTypeProp" version="4">
												<prop name="PropertyTypeName">Scanning Sample Type</prop>
												<prop name="Position">2</prop>
												<prop name="IsDefault">0</prop>
												<prop name="GroupSampleType">mstUnknown</prop>
												<obj name="ChannelProp" class="ChannelProperty" version="1">
													<prop name="ChannelIdx">3</prop>
												</obj>
											</obj>
											<obj name="PropertyObject" class="TargetName" version="4">
												<prop name="PropertyTypeName">Target Name</prop>
												<prop name="Position">2</prop>
												<prop name="IsDefault">1</prop>
												<obj name="ChannelProp" class="ChannelProperty" version="1">
													<prop name="ChannelIdx">3</prop>
												</obj>
											</obj>
											<obj name="PropertyObject" class="RQTargetProperty" version="4">
												<prop name="PropertyTypeName">Target Type</prop>
												<prop name="Position">2</prop>
												<prop name="IsDefault">0</prop>
												<prop name="TargetType">dtNone</prop>
												<obj name="ChannelProp" class="ChannelProperty" version="1">
													<prop name="ChannelIdx">3</prop>
												</obj>
											</obj>
										</list>
									</obj>
								</list>
							</obj>
						</obj>
						<prop name="ChannelPropertyCount">4</prop>
						<prop name="ContainerPosition">2</prop>
						<prop name="HasSampleProperties">1</prop>
						<obj name="SampleProperties" class="PropertyList" version="1">
							<list name="emlist" count="14">
								<obj name="PropertyObject" class="SamplePrefColor" version="4">
									<prop name="PropertyTypeName">Color</prop>
									<prop name="Position">2</prop>
									<prop name="IsDefault">0</prop>
									<prop name="Color">$0030D700</prop>
								</obj>
								<obj name="PropertyObject" class="DominantChannelProp" version="4">
									<prop name="PropertyTypeName">Dominant Channel</prop>
									<prop name="Position">2</prop>
									<prop name="IsDefault">0</prop>
									<prop name="DominantChannel">0</prop>
								</obj>
								<obj name="PropertyObject" class="Genotype" version="4">
									<prop name="PropertyTypeName">EndPt Genotype</prop>
									<prop name="Position">2</prop>
									<prop name="IsDefault">1</prop>
									<prop name="ReadOnly">1</prop>
								</obj>
								<obj name="PropertyObject" class="GroupingSample" version="4">
									<prop name="PropertyTypeName">EndPt Sample Type</prop>
									<prop name="Position">2</prop>
									<prop name="IsDefault">0</prop>
									<prop name="GroupSampleType">mstUnknown</prop>
								</obj>
								<obj name="PropertyObject" class="SamplePrefLineStyle" version="4">
									<prop name="PropertyTypeName">Line Style</prop>
									<prop name="Position">2</prop>
									<prop name="IsDefault">0</prop>
									<prop name="LineStyle">psSolid</prop>
								</obj>
								<obj name="PropertyObject" class="GenSampleEditNotes" version="4">
									<prop name="PropertyTypeName">Notes</prop>
									<prop name="Position">2</prop>
									<prop name="IsDefault">1</prop>
								</obj>
								<obj name="PropertyObject" class="SamplePrefPointStyle" version="4">
									<prop name="PropertyTypeName">Point Style</prop>
									<prop name="Position">2</prop>
									<prop name="IsDefault">0</prop>
									<prop name="PointStyle">psNothing</prop>
								</obj>
								<obj name="PropertyObject" class="GenSampleEditPosition" version="4">
									<prop name="PropertyTypeName">Position</prop>
									<prop name="Position">2</prop>
									<prop name="IsDefault">1</prop>
								</obj>
								<obj name="PropertyObject" class="GenSampleEditReplicate" version="4">
									<prop name="PropertyTypeName">Replicate of</prop>
									<prop name="Position">2</prop>
									<prop name="IsDefault">1</prop>
									<prop name="ReplicateOf">-1</prop>
								</obj>
								<obj name="PropertyObject" class="HTCSampleID" version="4">
									<prop name="PropertyTypeName">Sample ID</prop>
									<prop name="Position">2</prop>
									<prop name="IsDefault">1</prop>
								</obj>
								<obj name="PropertyObject" class="GenSampleEditName" version="4">
									<prop name="PropertyTypeName">Sample Name</prop>
									<prop name="Position">2</prop>
									<prop name="IsDefault">1</prop>
									<prop name="name">Sample 3</prop>
								</obj>
								<obj name="PropertyObject" class="HTCSamplePrepNotes" version="4">
									<prop name="PropertyTypeName">Sample Prep Notes</prop>
									<prop name="Position">2</prop>
									<prop name="IsDefault">1</prop>
								</obj>
								<obj name="PropertyObject" class="GenSampleEditSubset" version="4">
									<prop name="PropertyTypeName">Subsets</prop>
									<prop name="Position">2</prop>
									<prop name="IsDefault">1</prop>
								</obj>
								<obj name="PropertyObject" class="SamplePrefWidth" version="5">
									<prop name="PropertyTypeName">Width</prop>
									<prop name="Position">2</prop>
									<prop name="IsDefault">1</prop>
									<prop name="Width">1</prop>
								</obj>
							</list>
						</obj>
					</obj>
					<obj name="item" class="SamplePropInfo" version="1">
						<obj name="ChannelProperties" class="ChanPropList" version="2">
							<obj name="ChannelProperties" class="EMList" version="1">
								<list name="emlist" count="4">
									<obj name="item" class="PropertyList" version="1">
										<list name="emlist" count="12">
											<obj name="PropertyObject" class="RQSampleTargetProperty" version="4">
												<prop name="PropertyTypeName">Combined Sample and Target Type</prop>
												<prop name="Position">3</prop>
												<prop name="IsDefault">0</prop>
												<obj name="ChannelProp" class="ChannelProperty" version="1">
													<prop name="ChannelIdx">0</prop>
												</obj>
											</obj>
											<obj name="PropertyObject" class="QuantConcProperty" version="4">
												<prop name="PropertyTypeName">Concentration</prop>
												<prop name="Position">3</prop>
												<prop name="IsDefault">1</prop>
												<prop name="Concentration">0</prop>
												<obj name="ChannelProp" class="ChannelProperty" version="1">
													<prop name="ChannelIdx">0</prop>
												</obj>
												<prop name="ReadOnly">1</prop>
											</obj>
											<obj name="PropertyObject" class="QuantCpHighProp" version="4">
												<prop name="PropertyTypeName">Cp High</prop>
												<prop name="Position">3</prop>
												<prop name="IsDefault">1</prop>
												<prop name="CpRangeHigh">0</prop>
												<obj name="ChannelProp" class="ChannelProperty" version="1">
													<prop name="ChannelIdx">0</prop>
												</obj>
												<prop name="ReadOnly">1</prop>
											</obj>
											<obj name="PropertyObject" class="QuantCpLowProp" version="4">
												<prop name="PropertyTypeName">Cp Low</prop>
												<prop name="Position">3</prop>
												<prop name="IsDefault">1</prop>
												<prop name="CpRangeLow">0</prop>
												<obj name="ChannelProp" class="ChannelProperty" version="1">
													<prop name="ChannelIdx">0</prop>
												</obj>
												<prop name="ReadOnly">1</prop>
											</obj>
											<obj name="PropertyObject" class="RQEffProp" version="4">
												<prop name="PropertyTypeName">Efficiency</prop>
												<prop name="Position">3</prop>
												<prop name="IsDefault">1</prop>
												<prop name="Efficiency">2</prop>
												<obj name="ChannelProp" class="ChannelProperty" version="1">
													<prop name="ChannelIdx">0</prop>
												</obj>
											</obj>
											<obj name="PropertyObject" class="ChannelGenotype" version="4">
												<prop name="PropertyTypeName">Melt Geno Genotype</prop>
												<prop name="Position">3</prop>
												<prop name="IsDefault">1</prop>
												<prop name="ReadOnly">1</prop>
												<obj name="ChannelProp" class="ChannelProperty" version="1">
													<prop name="ChannelIdx">0</prop>
												</obj>
											</obj>
											<obj name="PropertyObject" class="GroupChannelTypeProp" version="4">
												<prop name="PropertyTypeName">Melt Geno Sample Type</prop>
												<prop name="Position">3</prop>
												<prop name="IsDefault">0</prop>
												<prop name="GroupSampleType">mstUnknown</prop>
												<obj name="ChannelProp" class="ChannelProperty" version="1">
													<prop name="ChannelIdx">0</prop>
												</obj>
											</obj>
											<obj name="PropertyObject" class="QuantSampleTypeProperty" version="4">
												<prop name="PropertyTypeName">Quantification Sample Type</prop>
												<prop name="Position">3</prop>
												<prop name="IsDefault">0</prop>
												<prop name="SampleType">qsUnknown</prop>
												<obj name="ChannelProp" class="ChannelProperty" version="1">
													<prop name="ChannelIdx">0</prop>
												</obj>
											</obj>
											<obj name="PropertyObject" class="ChannelGenotype" version="4">
												<prop name="PropertyTypeName">Scanning Genotype</prop>
												<prop name="Position">3</prop>
												<prop name="IsDefault">1</prop>
												<prop name="ReadOnly">1</prop>
												<obj name="ChannelProp" class="ChannelProperty" version="1">
													<prop name="ChannelIdx">0</prop>
												</obj>
											</obj>
											<obj name="PropertyObject" class="GroupChannelTypeProp" version="4">
												<prop name="PropertyTypeName">Scanning Sample Type</prop>
												<prop name="Position">3</prop>
												<prop name="IsDefault">0</prop>
												<prop name="GroupSampleType">mstUnknown</prop>
												<obj name="ChannelProp" class="ChannelProperty" version="1">
													<prop name="ChannelIdx">0</prop>
												</obj>
											</obj>
											<obj name="PropertyObject" class="TargetName" version="4">
												<prop name="PropertyTypeName">Target Name</prop>
												<prop name="Position">3</prop>
												<prop name="IsDefault">1</prop>
												<obj name="ChannelProp" class="ChannelProperty" version="1">
													<prop name="ChannelIdx">0</prop>
												</obj>
											</obj>
											<obj name="PropertyObject" class="RQTargetProperty" version="4">
												<prop name="PropertyTypeName">Target Type</prop>
												<prop name="Position">3</prop>
												<prop name="IsDefault">0</prop>
												<prop name="TargetType">dtNone</prop>
												<obj name="ChannelProp" class="ChannelProperty" version="1">
													<prop name="ChannelIdx">0</prop>
												</obj>
											</obj>
										</list>
									</obj>
									<obj name="item" class="PropertyList" version="1">
										<list name="emlist" count="12">
											<obj name="PropertyObject" class="RQSampleTargetProperty" version="4">
												<prop name="PropertyTypeName">Combined Sample and Target Type</prop>
												<prop name="Position">3</prop>
												<prop name="IsDefault">0</prop>
												<obj name="ChannelProp" class="ChannelProperty" version="1">
													<prop name="ChannelIdx">1</prop>
												</obj>
											</obj>
											<obj name="PropertyObject" class="QuantConcProperty" version="4">
												<prop name="PropertyTypeName">Concentration</prop>
												<prop name="Position">3</prop>
												<prop name="IsDefault">1</prop>
												<prop name="Concentration">0</prop>
												<obj name="ChannelProp" class="ChannelProperty" version="1">
													<prop name="ChannelIdx">1</prop>
												</obj>
												<prop name="ReadOnly">1</prop>
											</obj>
											<obj name="PropertyObject" class="QuantCpHighProp" version="4">
												<prop name="PropertyTypeName">Cp High</prop>
												<prop name="Position">3</prop>
												<prop name="IsDefault">1</prop>
												<prop name="CpRangeHigh">0</prop>
												<obj name="ChannelProp" class="ChannelProperty" version="1">
													<prop name="ChannelIdx">1</prop>
												</obj>
												<prop name="ReadOnly">1</prop>
											</obj>
											<obj name="PropertyObject" class="QuantCpLowProp" version="4">
												<prop name="PropertyTypeName">Cp Low</prop>
												<prop name="Position">3</prop>
												<prop name="IsDefault">1</prop>
												<prop name="CpRangeLow">0</prop>
												<obj name="ChannelProp" class="ChannelProperty" version="1">
													<prop name="ChannelIdx">1</prop>
												</obj>
												<prop name="ReadOnly">1</prop>
											</obj>
											<obj name="PropertyObject" class="RQEffProp" version="4">
												<prop name="PropertyTypeName">Efficiency</prop>
												<prop name="Position">3</prop>
												<prop name="IsDefault">1</prop>
												<prop name="Efficiency">2</prop>
												<obj name="ChannelProp" class="ChannelProperty" version="1">
													<prop name="ChannelIdx">1</prop>
												</obj>
											</obj>
											<obj name="PropertyObject" class="ChannelGenotype" version="4">
												<prop name="PropertyTypeName">Melt Geno Genotype</prop>
												<prop name="Position">3</prop>
												<prop name="IsDefault">1</prop>
												<prop name="ReadOnly">1</prop>
												<obj name="ChannelProp" class="ChannelProperty" version="1">
													<prop name="ChannelIdx">1</prop>
												</obj>
											</obj>
											<obj name="PropertyObject" class="GroupChannelTypeProp" version="4">
												<prop name="PropertyTypeName">Melt Geno Sample Type</prop>
												<prop name="Position">3</prop>
												<prop name="IsDefault">0</prop>
												<prop name="GroupSampleType">mstUnknown</prop>
												<obj name="ChannelProp" class="ChannelProperty" version="1">
													<prop name="ChannelIdx">1</prop>
												</obj>
											</obj>
											<obj name="PropertyObject" class="QuantSampleTypeProperty" version="4">
												<prop name="PropertyTypeName">Quantification Sample Type</prop>
												<prop name="Position">3</prop>
												<prop name="IsDefault">0</prop>
												<prop name="SampleType">qsUnknown</prop>
												<obj name="ChannelProp" class="ChannelProperty" version="1">
													<prop name="ChannelIdx">1</prop>
												</obj>
											</obj>
											<obj name="PropertyObject" class="ChannelGenotype" version="4">
												<prop name="PropertyTypeName">Scanning Genotype</prop>
												<prop name="Position">3</prop>
												<prop name="IsDefault">1</prop>
												<prop name="ReadOnly">1</prop>
												<obj name="ChannelProp" class="ChannelProperty" version="1">
													<prop name="ChannelIdx">1</prop>
												</obj>
											</obj>
											<obj name="PropertyObject" class="GroupChannelTypeProp" version="4">
												<prop name="PropertyTypeName">Scanning Sample Type</prop>
												<prop name="Position">3</prop>
												<prop name="IsDefault">0</prop>
												<prop name="GroupSampleType">mstUnknown</prop>
												<obj name="ChannelProp" class="ChannelProperty" version="1">
													<prop name="ChannelIdx">1</prop>
												</obj>
											</obj>
											<obj name="PropertyObject" class="TargetName" version="4">
												<prop name="PropertyTypeName">Target Name</prop>
												<prop name="Position">3</prop>
												<prop name="IsDefault">1</prop>
												<obj name="ChannelProp" class="ChannelProperty" version="1">
													<prop name="ChannelIdx">1</prop>
												</obj>
											</obj>
											<obj name="PropertyObject" class="RQTargetProperty" version="4">
												<prop name="PropertyTypeName">Target Type</prop>
												<prop name="Position">3</prop>
												<prop name="IsDefault">0</prop>
												<prop name="TargetType">dtNone</prop>
												<obj name="ChannelProp" class="ChannelProperty" version="1">
													<prop name="ChannelIdx">1</prop>
												</obj>
											</obj>
										</list>
									</obj>
									<obj name="item" class="PropertyList" version="1">
										<list name="emlist" count="12">
											<obj name="PropertyObject" class="RQSampleTargetProperty" version="4">
												<prop name="PropertyTypeName">Combined Sample and Target Type</prop>
												<prop name="Position">3</prop>
												<prop name="IsDefault">0</prop>
												<obj name="ChannelProp" class="ChannelProperty" version="1">
													<prop name="ChannelIdx">2</prop>
												</obj>
											</obj>
											<obj name="PropertyObject" class="QuantConcProperty" version="4">
												<prop name="PropertyTypeName">Concentration</prop>
												<prop name="Position">3</prop>
												<prop name="IsDefault">1</prop>
												<prop name="Concentration">0</prop>
												<obj name="ChannelProp" class="ChannelProperty" version="1">
													<prop name="ChannelIdx">2</prop>
												</obj>
												<prop name="ReadOnly">1</prop>
											</obj>
											<obj name="PropertyObject" class="QuantCpHighProp" version="4">
												<prop name="PropertyTypeName">Cp High</prop>
												<prop name="Position">3</prop>
												<prop name="IsDefault">1</prop>
												<prop name="CpRangeHigh">0</prop>
												<obj name="ChannelProp" class="ChannelProperty" version="1">
													<prop name="ChannelIdx">2</prop>
												</obj>
												<prop name="ReadOnly">1</prop>
											</obj>
											<obj name="PropertyObject" class="QuantCpLowProp" version="4">
												<prop name="PropertyTypeName">Cp Low</prop>
												<prop name="Position">3</prop>
												<prop name="IsDefault">1</prop>
												<prop name="CpRangeLow">0</prop>
												<obj name="ChannelProp" class="ChannelProperty" version="1">
													<prop name="ChannelIdx">2</prop>
												</obj>
												<prop name="ReadOnly">1</prop>
											</obj>
											<obj name="PropertyObject" class="RQEffProp" version="4">
												<prop name="PropertyTypeName">Efficiency</prop>
												<prop name="Position">3</prop>
												<prop name="IsDefault">1</prop>
												<prop name="Efficiency">2</prop>
												<obj name="ChannelProp" class="ChannelProperty" version="1">
													<prop name="ChannelIdx">2</prop>
												</obj>
											</obj>
											<obj name="PropertyObject" class="ChannelGenotype" version="4">
												<prop name="PropertyTypeName">Melt Geno Genotype</prop>
												<prop name="Position">3</prop>
												<prop name="IsDefault">1</prop>
												<prop name="ReadOnly">1</prop>
												<obj name="ChannelProp" class="ChannelProperty" version="1">
													<prop name="ChannelIdx">2</prop>
												</obj>
											</obj>
											<obj name="PropertyObject" class="GroupChannelTypeProp" version="4">
												<prop name="PropertyTypeName">Melt Geno Sample Type</prop>
												<prop name="Position">3</prop>
												<prop name="IsDefault">0</prop>
												<prop name="GroupSampleType">mstUnknown</prop>
												<obj name="ChannelProp" class="ChannelProperty" version="1">
													<prop name="ChannelIdx">2</prop>
												</obj>
											</obj>
											<obj name="PropertyObject" class="QuantSampleTypeProperty" version="4">
												<prop name="PropertyTypeName">Quantification Sample Type</prop>
												<prop name="Position">3</prop>
												<prop name="IsDefault">0</prop>
												<prop name="SampleType">qsUnknown</prop>
												<obj name="ChannelProp" class="ChannelProperty" version="1">
													<prop name="ChannelIdx">2</prop>
												</obj>
											</obj>
											<obj name="PropertyObject" class="ChannelGenotype" version="4">
												<prop name="PropertyTypeName">Scanning Genotype</prop>
												<prop name="Position">3</prop>
												<prop name="IsDefault">1</prop>
												<prop name="ReadOnly">1</prop>
												<obj name="ChannelProp" class="ChannelProperty" version="1">
													<prop name="ChannelIdx">2</prop>
												</obj>
											</obj>
											<obj name="PropertyObject" class="GroupChannelTypeProp" version="4">
												<prop name="PropertyTypeName">Scanning Sample Type</prop>
												<prop name="Position">3</prop>
												<prop name="IsDefault">0</prop>
												<prop name="GroupSampleType">mstUnknown</prop>
												<obj name="ChannelProp" class="ChannelProperty" version="1">
													<prop name="ChannelIdx">2</prop>
												</obj>
											</obj>
											<obj name="PropertyObject" class="TargetName" version="4">
												<prop name="PropertyTypeName">Target Name</prop>
												<prop name="Position">3</prop>
												<prop name="IsDefault">1</prop>
												<obj name="ChannelProp" class="ChannelProperty" version="1">
													<prop name="ChannelIdx">2</prop>
												</obj>
											</obj>
											<obj name="PropertyObject" class="RQTargetProperty" version="4">
												<prop name="PropertyTypeName">Target Type</prop>
												<prop name="Position">3</prop>
												<prop name="IsDefault">0</prop>
												<prop name="TargetType">dtNone</prop>
												<obj name="ChannelProp" class="ChannelProperty" version="1">
													<prop name="ChannelIdx">2</prop>
												</obj>
											</obj>
										</list>
									</obj>
									<obj name="item" class="PropertyList" version="1">
										<list name="emlist" count="12">
											<obj name="PropertyObject" class="RQSampleTargetProperty" version="4">
												<prop name="PropertyTypeName">Combined Sample and Target Type</prop>
												<prop name="Position">3</prop>
												<prop name="IsDefault">0</prop>
												<obj name="ChannelProp" class="ChannelProperty" version="1">
													<prop name="ChannelIdx">3</prop>
												</obj>
											</obj>
											<obj name="PropertyObject" class="QuantConcProperty" version="4">
												<prop name="PropertyTypeName">Concentration</prop>
												<prop name="Position">3</prop>
												<prop name="IsDefault">1</prop>
												<prop name="Concentration">0</prop>
												<obj name="ChannelProp" class="ChannelProperty" version="1">
													<prop name="ChannelIdx">3</prop>
												</obj>
												<prop name="ReadOnly">1</prop>
											</obj>
											<obj name="PropertyObject" class="QuantCpHighProp" version="4">
												<prop name="PropertyTypeName">Cp High</prop>
												<prop name="Position">3</prop>
												<prop name="IsDefault">1</prop>
												<prop name="CpRangeHigh">0</prop>
												<obj name="ChannelProp" class="ChannelProperty" version="1">
													<prop name="ChannelIdx">3</prop>
												</obj>
												<prop name="ReadOnly">1</prop>
											</obj>
											<obj name="PropertyObject" class="QuantCpLowProp" version="4">
												<prop name="PropertyTypeName">Cp Low</prop>
												<prop name="Position">3</prop>
												<prop name="IsDefault">1</prop>
												<prop name="CpRangeLow">0</prop>
												<obj name="ChannelProp" class="ChannelProperty" version="1">
													<prop name="ChannelIdx">3</prop>
												</obj>
												<prop name="ReadOnly">1</prop>
											</obj>
											<obj name="PropertyObject" class="RQEffProp" version="4">
												<prop name="PropertyTypeName">Efficiency</prop>
												<prop name="Position">3</prop>
												<prop name="IsDefault">1</prop>
												<prop name="Efficiency">2</prop>
												<obj name="ChannelProp" class="ChannelProperty" version="1">
													<prop name="ChannelIdx">3</prop>
												</obj>
											</obj>
											<obj name="PropertyObject" class="ChannelGenotype" version="4">
												<prop name="PropertyTypeName">Melt Geno Genotype</prop>
												<prop name="Position">3</prop>
												<prop name="IsDefault">1</prop>
												<prop name="ReadOnly">1</prop>
												<obj name="ChannelProp" class="ChannelProperty" version="1">
													<prop name="ChannelIdx">3</prop>
												</obj>
											</obj>
											<obj name="PropertyObject" class="GroupChannelTypeProp" version="4">
												<prop name="PropertyTypeName">Melt Geno Sample Type</prop>
												<prop name="Position">3</prop>
												<prop name="IsDefault">0</prop>
												<prop name="GroupSampleType">mstUnknown</prop>
												<obj name="ChannelProp" class="ChannelProperty" version="1">
													<prop name="ChannelIdx">3</prop>
												</obj>
											</obj>
											<obj name="PropertyObject" class="QuantSampleTypeProperty" version="4">
												<prop name="PropertyTypeName">Quantification Sample Type</prop>
												<prop name="Position">3</prop>
												<prop name="IsDefault">0</prop>
												<prop name="SampleType">qsUnknown</prop>
												<obj name="ChannelProp" class="ChannelProperty" version="1">
													<prop name="ChannelIdx">3</prop>
												</obj>
											</obj>
											<obj name="PropertyObject" class="ChannelGenotype" version="4">
												<prop name="PropertyTypeName">Scanning Genotype</prop>
												<prop name="Position">3</prop>
												<prop name="IsDefault">1</prop>
												<prop name="ReadOnly">1</prop>
												<obj name="ChannelProp" class="ChannelProperty" version="1">
													<prop name="ChannelIdx">3</prop>
												</obj>
											</obj>
											<obj name="PropertyObject" class="GroupChannelTypeProp" version="4">
												<prop name="PropertyTypeName">Scanning Sample Type</prop>
												<prop name="Position">3</prop>
												<prop name="IsDefault">0</prop>
												<prop name="GroupSampleType">mstUnknown</prop>
												<obj name="ChannelProp" class="ChannelProperty" version="1">
													<prop name="ChannelIdx">3</prop>
												</obj>
											</obj>
											<obj name="PropertyObject" class="TargetName" version="4">
												<prop name="PropertyTypeName">Target Name</prop>
												<prop name="Position">3</prop>
												<prop name="IsDefault">1</prop>
												<obj name="ChannelProp" class="ChannelProperty" version="1">
													<prop name="ChannelIdx">3</prop>
												</obj>
											</obj>
											<obj name="PropertyObject" class="RQTargetProperty" version="4">
												<prop name="PropertyTypeName">Target Type</prop>
												<prop name="Position">3</prop>
												<prop name="IsDefault">0</prop>
												<prop name="TargetType">dtNone</prop>
												<obj name="ChannelProp" class="ChannelProperty" version="1">
													<prop name="ChannelIdx">3</prop>
												</obj>
											</obj>
										</list>
									</obj>
								</list>
							</obj>
						</obj>
						<prop name="ChannelPropertyCount">4</prop>
						<prop name="ContainerPosition">3</prop>
						<prop name="HasSampleProperties">1</prop>
						<obj name="SampleProperties" class="PropertyList" version="1">
							<list name="emlist" count="14">
								<obj name="PropertyObject" class="SamplePrefColor" version="4">
									<prop name="PropertyTypeName">Color</prop>
									<prop name="Position">3</prop>
									<prop name="IsDefault">0</prop>
									<prop name="Color">clFuchsia</prop>
								</obj>
								<obj name="PropertyObject" class="DominantChannelProp" version="4">
									<prop name="PropertyTypeName">Dominant Channel</prop>
									<prop name="Position">3</prop>
									<prop name="IsDefault">0</prop>
									<prop name="DominantChannel">0</prop>
								</obj>
								<obj name="PropertyObject" class="Genotype" version="4">
									<prop name="PropertyTypeName">EndPt Genotype</prop>
									<prop name="Position">3</prop>
									<prop name="IsDefault">1</prop>
									<prop name="ReadOnly">1</prop>
								</obj>
								<obj name="PropertyObject" class="GroupingSample" version="4">
									<prop name="PropertyTypeName">EndPt Sample Type</prop>
									<prop name="Position">3</prop>
									<prop name="IsDefault">0</prop>
									<prop name="GroupSampleType">mstUnknown</prop>
								</obj>
								<obj name="PropertyObject" class="SamplePrefLineStyle" version="4">
									<prop name="PropertyTypeName">Line Style</prop>
									<prop name="Position">3</prop>
									<prop name="IsDefault">0</prop>
									<prop name="LineStyle">psSolid</prop>
								</obj>
								<obj name="PropertyObject" class="GenSampleEditNotes" version="4">
									<prop name="PropertyTypeName">Notes</prop>
									<prop name="Position">3</prop>
									<prop name="IsDefault">1</prop>
								</obj>
								<obj name="PropertyObject" class="SamplePrefPointStyle" version="4">
									<prop name="PropertyTypeName">Point Style</prop>
									<prop name="Position">3</prop>
									<prop name="IsDefault">0</prop>
									<prop name="PointStyle">psNothing</prop>
								</obj>
								<obj name="PropertyObject" class="GenSampleEditPosition" version="4">
									<prop name="PropertyTypeName">Position</prop>
									<prop name="Position">3</prop>
									<prop name="IsDefault">1</prop>
								</obj>
								<obj name="PropertyObject" class="GenSampleEditReplicate" version="4">
									<prop name="PropertyTypeName">Replicate of</prop>
									<prop name="Position">3</prop>
									<prop name="IsDefault">1</prop>
									<prop name="ReplicateOf">-1</prop>
								</obj>
								<obj name="PropertyObject" class="HTCSampleID" version="4">
									<prop name="PropertyTypeName">Sample ID</prop>
									<prop name="Position">3</prop>
									<prop name="IsDefault">1</prop>
								</obj>
								<obj name="PropertyObject" class="GenSampleEditName" version="4">
									<prop name="PropertyTypeName">Sample Name</prop>
									<prop name="Position">3</prop>
									<prop name="IsDefault">1</prop>
									<prop name="name">Sample 4</prop>
								</obj>
								<obj name="PropertyObject" class="HTCSamplePrepNotes" version="4">
									<prop name="PropertyTypeName">Sample Prep Notes</prop>
									<prop name="Position">3</prop>
									<prop name="IsDefault">1</prop>
								</obj>
								<obj name="PropertyObject" class="GenSampleEditSubset" version="4">
									<prop name="PropertyTypeName">Subsets</prop>
									<prop name="Position">3</prop>
									<prop name="IsDefault">1</prop>
								</obj>
								<obj name="PropertyObject" class="SamplePrefWidth" version="5">
									<prop name="PropertyTypeName">Width</prop>
									<prop name="Position">3</prop>
									<prop name="IsDefault">1</prop>
									<prop name="Width">1</prop>
								</obj>
							</list>
						</obj>
					</obj>
					<obj name="item" class="SamplePropInfo" version="1">
						<obj name="ChannelProperties" class="ChanPropList" version="2">
							<obj name="ChannelProperties" class="EMList" version="1">
								<list name="emlist" count="4">
									<obj name="item" class="PropertyList" version="1">
										<list name="emlist" count="12">
											<obj name="PropertyObject" class="RQSampleTargetProperty" version="4">
												<prop name="PropertyTypeName">Combined Sample and Target Type</prop>
												<prop name="Position">4</prop>
												<prop name="IsDefault">0</prop>
												<obj name="ChannelProp" class="ChannelProperty" version="1">
													<prop name="ChannelIdx">0</prop>
												</obj>
											</obj>
											<obj name="PropertyObject" class="QuantConcProperty" version="4">
												<prop name="PropertyTypeName">Concentration</prop>
												<prop name="Position">4</prop>
												<prop name="IsDefault">1</prop>
												<prop name="Concentration">0</prop>
												<obj name="ChannelProp" class="ChannelProperty" version="1">
													<prop name="ChannelIdx">0</prop>
												</obj>
												<prop name="ReadOnly">1</prop>
											</obj>
											<obj name="PropertyObject" class="QuantCpHighProp" version="4">
												<prop name="PropertyTypeName">Cp High</prop>
												<prop name="Position">4</prop>
												<prop name="IsDefault">1</prop>
												<prop name="CpRangeHigh">0</prop>
												<obj name="ChannelProp" class="ChannelProperty" version="1">
													<prop name="ChannelIdx">0</prop>
												</obj>
												<prop name="ReadOnly">1</prop>
											</obj>
											<obj name="PropertyObject" class="QuantCpLowProp" version="4">
												<prop name="PropertyTypeName">Cp Low</prop>
												<prop name="Position">4</prop>
												<prop name="IsDefault">1</prop>
												<prop name="CpRangeLow">0</prop>
												<obj name="ChannelProp" class="ChannelProperty" version="1">
													<prop name="ChannelIdx">0</prop>
												</obj>
												<prop name="ReadOnly">1</prop>
											</obj>
											<obj name="PropertyObject" class="RQEffProp" version="4">
												<prop name="PropertyTypeName">Efficiency</prop>
												<prop name="Position">4</prop>
												<prop name="IsDefault">1</prop>
												<prop name="Efficiency">2</prop>
												<obj name="ChannelProp" class="ChannelProperty" version="1">
													<prop name="ChannelIdx">0</prop>
												</obj>
											</obj>
											<obj name="PropertyObject" class="ChannelGenotype" version="4">
												<prop name="PropertyTypeName">Melt Geno Genotype</prop>
												<prop name="Position">4</prop>
												<prop name="IsDefault">1</prop>
												<prop name="ReadOnly">1</prop>
												<obj name="ChannelProp" class="ChannelProperty" version="1">
													<prop name="ChannelIdx">0</prop>
												</obj>
											</obj>
											<obj name="PropertyObject" class="GroupChannelTypeProp" version="4">
												<prop name="PropertyTypeName">Melt Geno Sample Type</prop>
												<prop name="Position">4</prop>
												<prop name="IsDefault">0</prop>
												<prop name="GroupSampleType">mstUnknown</prop>
												<obj name="ChannelProp" class="ChannelProperty" version="1">
													<prop name="ChannelIdx">0</prop>
												</obj>
											</obj>
											<obj name="PropertyObject" class="QuantSampleTypeProperty" version="4">
												<prop name="PropertyTypeName">Quantification Sample Type</prop>
												<prop name="Position">4</prop>
												<prop name="IsDefault">0</prop>
												<prop name="SampleType">qsUnknown</prop>
												<obj name="ChannelProp" class="ChannelProperty" version="1">
													<prop name="ChannelIdx">0</prop>
												</obj>
											</obj>
											<obj name="PropertyObject" class="ChannelGenotype" version="4">
												<prop name="PropertyTypeName">Scanning Genotype</prop>
												<prop name="Position">4</prop>
												<prop name="IsDefault">1</prop>
												<prop name="ReadOnly">1</prop>
												<obj name="ChannelProp" class="ChannelProperty" version="1">
													<prop name="ChannelIdx">0</prop>
												</obj>
											</obj>
											<obj name="PropertyObject" class="GroupChannelTypeProp" version="4">
												<prop name="PropertyTypeName">Scanning Sample Type</prop>
												<prop name="Position">4</prop>
												<prop name="IsDefault">0</prop>
												<prop name="GroupSampleType">mstUnknown</prop>
												<obj name="ChannelProp" class="ChannelProperty" version="1">
													<prop name="ChannelIdx">0</prop>
												</obj>
											</obj>
											<obj name="PropertyObject" class="TargetName" version="4">
												<prop name="PropertyTypeName">Target Name</prop>
												<prop name="Position">4</prop>
												<prop name="IsDefault">1</prop>
												<obj name="ChannelProp" class="ChannelProperty" version="1">
													<prop name="ChannelIdx">0</prop>
												</obj>
											</obj>
											<obj name="PropertyObject" class="RQTargetProperty" version="4">
												<prop name="PropertyTypeName">Target Type</prop>
												<prop name="Position">4</prop>
												<prop name="IsDefault">0</prop>
												<prop name="TargetType">dtNone</prop>
												<obj name="ChannelProp" class="ChannelProperty" version="1">
													<prop name="ChannelIdx">0</prop>
												</obj>
											</obj>
										</list>
									</obj>
									<obj name="item" class="PropertyList" version="1">
										<list name="emlist" count="12">
											<obj name="PropertyObject" class="RQSampleTargetProperty" version="4">
												<prop name="PropertyTypeName">Combined Sample and Target Type</prop>
												<prop name="Position">4</prop>
												<prop name="IsDefault">0</prop>
												<obj name="ChannelProp" class="ChannelProperty" version="1">
													<prop name="ChannelIdx">1</prop>
												</obj>
											</obj>
											<obj name="PropertyObject" class="QuantConcProperty" version="4">
												<prop name="PropertyTypeName">Concentration</prop>
												<prop name="Position">4</prop>
												<prop name="IsDefault">1</prop>
												<prop name="Concentration">0</prop>
												<obj name="ChannelProp" class="ChannelProperty" version="1">
													<prop name="ChannelIdx">1</prop>
												</obj>
												<prop name="ReadOnly">1</prop>
											</obj>
											<obj name="PropertyObject" class="QuantCpHighProp" version="4">
												<prop name="PropertyTypeName">Cp High</prop>
												<prop name="Position">4</prop>
												<prop name="IsDefault">1</prop>
												<prop name="CpRangeHigh">0</prop>
												<obj name="ChannelProp" class="ChannelProperty" version="1">
													<prop name="ChannelIdx">1</prop>
												</obj>
												<prop name="ReadOnly">1</prop>
											</obj>
											<obj name="PropertyObject" class="QuantCpLowProp" version="4">
												<prop name="PropertyTypeName">Cp Low</prop>
												<prop name="Position">4</prop>
												<prop name="IsDefault">1</prop>
												<prop name="CpRangeLow">0</prop>
												<obj name="ChannelProp" class="ChannelProperty" version="1">
													<prop name="ChannelIdx">1</prop>
												</obj>
												<prop name="ReadOnly">1</prop>
											</obj>
											<obj name="PropertyObject" class="RQEffProp" version="4">
												<prop name="PropertyTypeName">Efficiency</prop>
												<prop name="Position">4</prop>
												<prop name="IsDefault">1</prop>
												<prop name="Efficiency">2</prop>
												<obj name="ChannelProp" class="ChannelProperty" version="1">
													<prop name="ChannelIdx">1</prop>
												</obj>
											</obj>
											<obj name="PropertyObject" class="ChannelGenotype" version="4">
												<prop name="PropertyTypeName">Melt Geno Genotype</prop>
												<prop name="Position">4</prop>
												<prop name="IsDefault">1</prop>
												<prop name="ReadOnly">1</prop>
												<obj name="ChannelProp" class="ChannelProperty" version="1">
													<prop name="ChannelIdx">1</prop>
												</obj>
											</obj>
											<obj name="PropertyObject" class="GroupChannelTypeProp" version="4">
												<prop name="PropertyTypeName">Melt Geno Sample Type</prop>
												<prop name="Position">4</prop>
												<prop name="IsDefault">0</prop>
												<prop name="GroupSampleType">mstUnknown</prop>
												<obj name="ChannelProp" class="ChannelProperty" version="1">
													<prop name="ChannelIdx">1</prop>
												</obj>
											</obj>
											<obj name="PropertyObject" class="QuantSampleTypeProperty" version="4">
												<prop name="PropertyTypeName">Quantification Sample Type</prop>
												<prop name="Position">4</prop>
												<prop name="IsDefault">0</prop>
												<prop name="SampleType">qsUnknown</prop>
												<obj name="ChannelProp" class="ChannelProperty" version="1">
													<prop name="ChannelIdx">1</prop>
												</obj>
											</obj>
											<obj name="PropertyObject" class="ChannelGenotype" version="4">
												<prop name="PropertyTypeName">Scanning Genotype</prop>
												<prop name="Position">4</prop>
												<prop name="IsDefault">1</prop>
												<prop name="ReadOnly">1</prop>
												<obj name="ChannelProp" class="ChannelProperty" version="1">
													<prop name="ChannelIdx">1</prop>
												</obj>
											</obj>
											<obj name="PropertyObject" class="GroupChannelTypeProp" version="4">
												<prop name="PropertyTypeName">Scanning Sample Type</prop>
												<prop name="Position">4</prop>
												<prop name="IsDefault">0</prop>
												<prop name="GroupSampleType">mstUnknown</prop>
												<obj name="ChannelProp" class="ChannelProperty" version="1">
													<prop name="ChannelIdx">1</prop>
												</obj>
											</obj>
											<obj name="PropertyObject" class="TargetName" version="4">
												<prop name="PropertyTypeName">Target Name</prop>
												<prop name="Position">4</prop>
												<prop name="IsDefault">1</prop>
												<obj name="ChannelProp" class="ChannelProperty" version="1">
													<prop name="ChannelIdx">1</prop>
												</obj>
											</obj>
											<obj name="PropertyObject" class="RQTargetProperty" version="4">
												<prop name="PropertyTypeName">Target Type</prop>
												<prop name="Position">4</prop>
												<prop name="IsDefault">0</prop>
												<prop name="TargetType">dtNone</prop>
												<obj name="ChannelProp" class="ChannelProperty" version="1">
													<prop name="ChannelIdx">1</prop>
												</obj>
											</obj>
										</list>
									</obj>
									<obj name="item" class="PropertyList" version="1">
										<list name="emlist" count="12">
											<obj name="PropertyObject" class="RQSampleTargetProperty" version="4">
												<prop name="PropertyTypeName">Combined Sample and Target Type</prop>
												<prop name="Position">4</prop>
												<prop name="IsDefault">0</prop>
												<obj name="ChannelProp" class="ChannelProperty" version="1">
													<prop name="ChannelIdx">2</prop>
												</obj>
											</obj>
											<obj name="PropertyObject" class="QuantConcProperty" version="4">
												<prop name="PropertyTypeName">Concentration</prop>
												<prop name="Position">4</prop>
												<prop name="IsDefault">1</prop>
												<prop name="Concentration">0</prop>
												<obj name="ChannelProp" class="ChannelProperty" version="1">
													<prop name="ChannelIdx">2</prop>
												</obj>
												<prop name="ReadOnly">1</prop>
											</obj>
											<obj name="PropertyObject" class="QuantCpHighProp" version="4">
												<prop name="PropertyTypeName">Cp High</prop>
												<prop name="Position">4</prop>
												<prop name="IsDefault">1</prop>
												<prop name="CpRangeHigh">0</prop>
												<obj name="ChannelProp" class="ChannelProperty" version="1">
													<prop name="ChannelIdx">2</prop>
												</obj>
												<prop name="ReadOnly">1</prop>
											</obj>
											<obj name="PropertyObject" class="QuantCpLowProp" version="4">
												<prop name="PropertyTypeName">Cp Low</prop>
												<prop name="Position">4</prop>
												<prop name="IsDefault">1</prop>
												<prop name="CpRangeLow">0</prop>
												<obj name="ChannelProp" class="ChannelProperty" version="1">
													<prop name="ChannelIdx">2</prop>
												</obj>
												<prop name="ReadOnly">1</prop>
											</obj>
											<obj name="PropertyObject" class="RQEffProp" version="4">
												<prop name="PropertyTypeName">Efficiency</prop>
												<prop name="Position">4</prop>
												<prop name="IsDefault">1</prop>
												<prop name="Efficiency">2</prop>
												<obj name="ChannelProp" class="ChannelProperty" version="1">
													<prop name="ChannelIdx">2</prop>
												</obj>
											</obj>
											<obj name="PropertyObject" class="ChannelGenotype" version="4">
												<prop name="PropertyTypeName">Melt Geno Genotype</prop>
												<prop name="Position">4</prop>
												<prop name="IsDefault">1</prop>
												<prop name="ReadOnly">1</prop>
												<obj name="ChannelProp" class="ChannelProperty" version="1">
													<prop name="ChannelIdx">2</prop>
												</obj>
											</obj>
											<obj name="PropertyObject" class="GroupChannelTypeProp" version="4">
												<prop name="PropertyTypeName">Melt Geno Sample Type</prop>
												<prop name="Position">4</prop>
												<prop name="IsDefault">0</prop>
												<prop name="GroupSampleType">mstUnknown</prop>
												<obj name="ChannelProp" class="ChannelProperty" version="1">
													<prop name="ChannelIdx">2</prop>
												</obj>
											</obj>
											<obj name="PropertyObject" class="QuantSampleTypeProperty" version="4">
												<prop name="PropertyTypeName">Quantification Sample Type</prop>
												<prop name="Position">4</prop>
												<prop name="IsDefault">0</prop>
												<prop name="SampleType">qsUnknown</prop>
												<obj name="ChannelProp" class="ChannelProperty" version="1">
													<prop name="ChannelIdx">2</prop>
												</obj>
											</obj>
											<obj name="PropertyObject" class="ChannelGenotype" version="4">
												<prop name="PropertyTypeName">Scanning Genotype</prop>
												<prop name="Position">4</prop>
												<prop name="IsDefault">1</prop>
												<prop name="ReadOnly">1</prop>
												<obj name="ChannelProp" class="ChannelProperty" version="1">
													<prop name="ChannelIdx">2</prop>
												</obj>
											</obj>
											<obj name="PropertyObject" class="GroupChannelTypeProp" version="4">
												<prop name="PropertyTypeName">Scanning Sample Type</prop>
												<prop name="Position">4</prop>
												<prop name="IsDefault">0</prop>
												<prop name="GroupSampleType">mstUnknown</prop>
												<obj name="ChannelProp" class="ChannelProperty" version="1">
													<prop name="ChannelIdx">2</prop>
												</obj>
											</obj>
											<obj name="PropertyObject" class="TargetName" version="4">
												<prop name="PropertyTypeName">Target Name</prop>
												<prop name="Position">4</prop>
												<prop name="IsDefault">1</prop>
												<obj name="ChannelProp" class="ChannelProperty" version="1">
													<prop name="ChannelIdx">2</prop>
												</obj>
											</obj>
											<obj name="PropertyObject" class="RQTargetProperty" version="4">
												<prop name="PropertyTypeName">Target Type</prop>
												<prop name="Position">4</prop>
												<prop name="IsDefault">0</prop>
												<prop name="TargetType">dtNone</prop>
												<obj name="ChannelProp" class="ChannelProperty" version="1">
													<prop name="ChannelIdx">2</prop>
												</obj>
											</obj>
										</list>
									</obj>
									<obj name="item" class="PropertyList" version="1">
										<list name="emlist" count="12">
											<obj name="PropertyObject" class="RQSampleTargetProperty" version="4">
												<prop name="PropertyTypeName">Combined Sample and Target Type</prop>
												<prop name="Position">4</prop>
												<prop name="IsDefault">0</prop>
												<obj name="ChannelProp" class="ChannelProperty" version="1">
													<prop name="ChannelIdx">3</prop>
												</obj>
											</obj>
											<obj name="PropertyObject" class="QuantConcProperty" version="4">
												<prop name="PropertyTypeName">Concentration</prop>
												<prop name="Position">4</prop>
												<prop name="IsDefault">1</prop>
												<prop name="Concentration">0</prop>
												<obj name="ChannelProp" class="ChannelProperty" version="1">
													<prop name="ChannelIdx">3</prop>
												</obj>
												<prop name="ReadOnly">1</prop>
											</obj>
											<obj name="PropertyObject" class="QuantCpHighProp" version="4">
												<prop name="PropertyTypeName">Cp High</prop>
												<prop name="Position">4</prop>
												<prop name="IsDefault">1</prop>
												<prop name="CpRangeHigh">0</prop>
												<obj name="ChannelProp" class="ChannelProperty" version="1">
													<prop name="ChannelIdx">3</prop>
												</obj>
												<prop name="ReadOnly">1</prop>
											</obj>
											<obj name="PropertyObject" class="QuantCpLowProp" version="4">
												<prop name="PropertyTypeName">Cp Low</prop>
												<prop name="Position">4</prop>
												<prop name="IsDefault">1</prop>
												<prop name="CpRangeLow">0</prop>
												<obj name="ChannelProp" class="ChannelProperty" version="1">
													<prop name="ChannelIdx">3</prop>
												</obj>
												<prop name="ReadOnly">1</prop>
											</obj>
											<obj name="PropertyObject" class="RQEffProp" version="4">
												<prop name="PropertyTypeName">Efficiency</prop>
												<prop name="Position">4</prop>
												<prop name="IsDefault">1</prop>
												<prop name="Efficiency">2</prop>
												<obj name="ChannelProp" class="ChannelProperty" version="1">
													<prop name="ChannelIdx">3</prop>
												</obj>
											</obj>
											<obj name="PropertyObject" class="ChannelGenotype" version="4">
												<prop name="PropertyTypeName">Melt Geno Genotype</prop>
												<prop name="Position">4</prop>
												<prop name="IsDefault">1</prop>
												<prop name="ReadOnly">1</prop>
												<obj name="ChannelProp" class="ChannelProperty" version="1">
													<prop name="ChannelIdx">3</prop>
												</obj>
											</obj>
											<obj name="PropertyObject" class="GroupChannelTypeProp" version="4">
												<prop name="PropertyTypeName">Melt Geno Sample Type</prop>
												<prop name="Position">4</prop>
												<prop name="IsDefault">0</prop>
												<prop name="GroupSampleType">mstUnknown</prop>
												<obj name="ChannelProp" class="ChannelProperty" version="1">
													<prop name="ChannelIdx">3</prop>
												</obj>
											</obj>
											<obj name="PropertyObject" class="QuantSampleTypeProperty" version="4">
												<prop name="PropertyTypeName">Quantification Sample Type</prop>
												<prop name="Position">4</prop>
												<prop name="IsDefault">0</prop>
												<prop name="SampleType">qsUnknown</prop>
												<obj name="ChannelProp" class="ChannelProperty" version="1">
													<prop name="ChannelIdx">3</prop>
												</obj>
											</obj>
											<obj name="PropertyObject" class="ChannelGenotype" version="4">
												<prop name="PropertyTypeName">Scanning Genotype</prop>
												<prop name="Position">4</prop>
												<prop name="IsDefault">1</prop>
												<prop name="ReadOnly">1</prop>
												<obj name="ChannelProp" class="ChannelProperty" version="1">
													<prop name="ChannelIdx">3</prop>
												</obj>
											</obj>
											<obj name="PropertyObject" class="GroupChannelTypeProp" version="4">
												<prop name="PropertyTypeName">Scanning Sample Type</prop>
												<prop name="Position">4</prop>
												<prop name="IsDefault">0</prop>
												<prop name="GroupSampleType">mstUnknown</prop>
												<obj name="ChannelProp" class="ChannelProperty" version="1">
													<prop name="ChannelIdx">3</prop>
												</obj>
											</obj>
											<obj name="PropertyObject" class="TargetName" version="4">
												<prop name="PropertyTypeName">Target Name</prop>
												<prop name="Position">4</prop>
												<prop name="IsDefault">1</prop>
												<obj name="ChannelProp" class="ChannelProperty" version="1">
													<prop name="ChannelIdx">3</prop>
												</obj>
											</obj>
											<obj name="PropertyObject" class="RQTargetProperty" version="4">
												<prop name="PropertyTypeName">Target Type</prop>
												<prop name="Position">4</prop>
												<prop name="IsDefault">0</prop>
												<prop name="TargetType">dtNone</prop>
												<obj name="ChannelProp" class="ChannelProperty" version="1">
													<prop name="ChannelIdx">3</prop>
												</obj>
											</obj>
										</list>
									</obj>
								</list>
							</obj>
						</obj>
						<prop name="ChannelPropertyCount">4</prop>
						<prop name="ContainerPosition">4</prop>
						<prop name="HasSampleProperties">1</prop>
						<obj name="SampleProperties" class="PropertyList" version="1">
							<list name="emlist" count="14">
								<obj name="PropertyObject" class="SamplePrefColor" version="4">
									<prop name="PropertyTypeName">Color</prop>
									<prop name="Position">4</prop>
									<prop name="IsDefault">0</prop>
									<prop name="Color">clGray</prop>
								</obj>
								<obj name="PropertyObject" class="DominantChannelProp" version="4">
									<prop name="PropertyTypeName">Dominant Channel</prop>
									<prop name="Position">4</prop>
									<prop name="IsDefault">0</prop>
									<prop name="DominantChannel">0</prop>
								</obj>
								<obj name="PropertyObject" class="Genotype" version="4">
									<prop name="PropertyTypeName">EndPt Genotype</prop>
									<prop name="Position">4</prop>
									<prop name="IsDefault">1</prop>
									<prop name="ReadOnly">1</prop>
								</obj>
								<obj name="PropertyObject" class="GroupingSample" version="4">
									<prop name="PropertyTypeName">EndPt Sample Type</prop>
									<prop name="Position">4</prop>
									<prop name="IsDefault">0</prop>
									<prop name="GroupSampleType">mstUnknown</prop>
								</obj>
								<obj name="PropertyObject" class="SamplePrefLineStyle" version="4">
									<prop name="PropertyTypeName">Line Style</prop>
									<prop name="Position">4</prop>
									<prop name="IsDefault">0</prop>
									<prop name="LineStyle">psSolid</prop>
								</obj>
								<obj name="PropertyObject" class="GenSampleEditNotes" version="4">
									<prop name="PropertyTypeName">Notes</prop>
									<prop name="Position">4</prop>
									<prop name="IsDefault">1</prop>
								</obj>
								<obj name="PropertyObject" class="SamplePrefPointStyle" version="4">
									<prop name="PropertyTypeName">Point Style</prop>
									<prop name="Position">4</prop>
									<prop name="IsDefault">0</prop>
									<prop name="PointStyle">psNothing</prop>
								</obj>
								<obj name="PropertyObject" class="GenSampleEditPosition" version="4">
									<prop name="PropertyTypeName">Position</prop>
									<prop name="Position">4</prop>
									<prop name="IsDefault">1</prop>
								</obj>
								<obj name="PropertyObject" class="GenSampleEditReplicate" version="4">
									<prop name="PropertyTypeName">Replicate of</prop>
									<prop name="Position">4</prop>
									<prop name="IsDefault">1</prop>
									<prop name="ReplicateOf">-1</prop>
								</obj>
								<obj name="PropertyObject" class="HTCSampleID" version="4">
									<prop name="PropertyTypeName">Sample ID</prop>
									<prop name="Position">4</prop>
									<prop name="IsDefault">1</prop>
								</obj>
								<obj name="PropertyObject" class="GenSampleEditName" version="4">
									<prop name="PropertyTypeName">Sample Name</prop>
									<prop name="Position">4</prop>
									<prop name="IsDefault">1</prop>
									<prop name="name">Sample 5</prop>
								</obj>
								<obj name="PropertyObject" class="HTCSamplePrepNotes" version="4">
									<prop name="PropertyTypeName">Sample Prep Notes</prop>
									<prop name="Position">4</prop>
									<prop name="IsDefault">1</prop>
								</obj>
								<obj name="PropertyObject" class="GenSampleEditSubset" version="4">
									<prop name="PropertyTypeName">Subsets</prop>
									<prop name="Position">4</prop>
									<prop name="IsDefault">1</prop>
								</obj>
								<obj name="PropertyObject" class="SamplePrefWidth" version="5">
									<prop name="PropertyTypeName">Width</prop>
									<prop name="Position">4</prop>
									<prop name="IsDefault">1</prop>
									<prop name="Width">1</prop>
								</obj>
							</list>
						</obj>
					</obj>
					<obj name="item" class="SamplePropInfo" version="1">
						<obj name="ChannelProperties" class="ChanPropList" version="2">
							<obj name="ChannelProperties" class="EMList" version="1">
								<list name="emlist" count="4">
									<obj name="item" class="PropertyList" version="1">
										<list name="emlist" count="12">
											<obj name="PropertyObject" class="RQSampleTargetProperty" version="4">
												<prop name="PropertyTypeName">Combined Sample and Target Type</prop>
												<prop name="Position">5</prop>
												<prop name="IsDefault">0</prop>
												<obj name="ChannelProp" class="ChannelProperty" version="1">
													<prop name="ChannelIdx">0</prop>
												</obj>
											</obj>
											<obj name="PropertyObject" class="QuantConcProperty" version="4">
												<prop name="PropertyTypeName">Concentration</prop>
												<prop name="Position">5</prop>
												<prop name="IsDefault">1</prop>
												<prop name="Concentration">0</prop>
												<obj name="ChannelProp" class="ChannelProperty" version="1">
													<prop name="ChannelIdx">0</prop>
												</obj>
												<prop name="ReadOnly">1</prop>
											</obj>
											<obj name="PropertyObject" class="QuantCpHighProp" version="4">
												<prop name="PropertyTypeName">Cp High</prop>
												<prop name="Position">5</prop>
												<prop name="IsDefault">1</prop>
												<prop name="CpRangeHigh">0</prop>
												<obj name="ChannelProp" class="ChannelProperty" version="1">
													<prop name="ChannelIdx">0</prop>
												</obj>
												<prop name="ReadOnly">1</prop>
											</obj>
											<obj name="PropertyObject" class="QuantCpLowProp" version="4">
												<prop name="PropertyTypeName">Cp Low</prop>
												<prop name="Position">5</prop>
												<prop name="IsDefault">1</prop>
												<prop name="CpRangeLow">0</prop>
												<obj name="ChannelProp" class="ChannelProperty" version="1">
													<prop name="ChannelIdx">0</prop>
												</obj>
												<prop name="ReadOnly">1</prop>
											</obj>
											<obj name="PropertyObject" class="RQEffProp" version="4">
												<prop name="PropertyTypeName">Efficiency</prop>
												<prop name="Position">5</prop>
												<prop name="IsDefault">1</prop>
												<prop name="Efficiency">2</prop>
												<obj name="ChannelProp" class="ChannelProperty" version="1">
													<prop name="ChannelIdx">0</prop>
												</obj>
											</obj>
											<obj name="PropertyObject" class="ChannelGenotype" version="4">
												<prop name="PropertyTypeName">Melt Geno Genotype</prop>
												<prop name="Position">5</prop>
												<prop name="IsDefault">1</prop>
												<prop name="ReadOnly">1</prop>
												<obj name="ChannelProp" class="ChannelProperty" version="1">
													<prop name="ChannelIdx">0</prop>
												</obj>
											</obj>
											<obj name="PropertyObject" class="GroupChannelTypeProp" version="4">
												<prop name="PropertyTypeName">Melt Geno Sample Type</prop>
												<prop name="Position">5</prop>
												<prop name="IsDefault">0</prop>
												<prop name="GroupSampleType">mstUnknown</prop>
												<obj name="ChannelProp" class="ChannelProperty" version="1">
													<prop name="ChannelIdx">0</prop>
												</obj>
											</obj>
											<obj name="PropertyObject" class="QuantSampleTypeProperty" version="4">
												<prop name="PropertyTypeName">Quantification Sample Type</prop>
												<prop name="Position">5</prop>
												<prop name="IsDefault">0</prop>
												<prop name="SampleType">qsUnknown</prop>
												<obj name="ChannelProp" class="ChannelProperty" version="1">
													<prop name="ChannelIdx">0</prop>
												</obj>
											</obj>
											<obj name="PropertyObject" class="ChannelGenotype" version="4">
												<prop name="PropertyTypeName">Scanning Genotype</prop>
												<prop name="Position">5</prop>
												<prop name="IsDefault">1</prop>
												<prop name="ReadOnly">1</prop>
												<obj name="ChannelProp" class="ChannelProperty" version="1">
													<prop name="ChannelIdx">0</prop>
												</obj>
											</obj>
											<obj name="PropertyObject" class="GroupChannelTypeProp" version="4">
												<prop name="PropertyTypeName">Scanning Sample Type</prop>
												<prop name="Position">5</prop>
												<prop name="IsDefault">0</prop>
												<prop name="GroupSampleType">mstUnknown</prop>
												<obj name="ChannelProp" class="ChannelProperty" version="1">
													<prop name="ChannelIdx">0</prop>
												</obj>
											</obj>
											<obj name="PropertyObject" class="TargetName" version="4">
												<prop name="PropertyTypeName">Target Name</prop>
												<prop name="Position">5</prop>
												<prop name="IsDefault">1</prop>
												<obj name="ChannelProp" class="ChannelProperty" version="1">
													<prop name="ChannelIdx">0</prop>
												</obj>
											</obj>
											<obj name="PropertyObject" class="RQTargetProperty" version="4">
												<prop name="PropertyTypeName">Target Type</prop>
												<prop name="Position">5</prop>
												<prop name="IsDefault">0</prop>
												<prop name="TargetType">dtNone</prop>
												<obj name="ChannelProp" class="ChannelProperty" version="1">
													<prop name="ChannelIdx">0</prop>
												</obj>
											</obj>
										</list>
									</obj>
									<obj name="item" class="PropertyList" version="1">
										<list name="emlist" count="12">
											<obj name="PropertyObject" class="RQSampleTargetProperty" version="4">
												<prop name="PropertyTypeName">Combined Sample and Target Type</prop>
												<prop name="Position">5</prop>
												<prop name="IsDefault">0</prop>
												<obj name="ChannelProp" class="ChannelProperty" version="1">
													<prop name="ChannelIdx">1</prop>
												</obj>
											</obj>
											<obj name="PropertyObject" class="QuantConcProperty" version="4">
												<prop name="PropertyTypeName">Concentration</prop>
												<prop name="Position">5</prop>
												<prop name="IsDefault">1</prop>
												<prop name="Concentration">0</prop>
												<obj name="ChannelProp" class="ChannelProperty" version="1">
													<prop name="ChannelIdx">1</prop>
												</obj>
												<prop name="ReadOnly">1</prop>
											</obj>
											<obj name="PropertyObject" class="QuantCpHighProp" version="4">
												<prop name="PropertyTypeName">Cp High</prop>
												<prop name="Position">5</prop>
												<prop name="IsDefault">1</prop>
												<prop name="CpRangeHigh">0</prop>
												<obj name="ChannelProp" class="ChannelProperty" version="1">
													<prop name="ChannelIdx">1</prop>
												</obj>
												<prop name="ReadOnly">1</prop>
											</obj>
											<obj name="PropertyObject" class="QuantCpLowProp" version="4">
												<prop name="PropertyTypeName">Cp Low</prop>
												<prop name="Position">5</prop>
												<prop name="IsDefault">1</prop>
												<prop name="CpRangeLow">0</prop>
												<obj name="ChannelProp" class="ChannelProperty" version="1">
													<prop name="ChannelIdx">1</prop>
												</obj>
												<prop name="ReadOnly">1</prop>
											</obj>
											<obj name="PropertyObject" class="RQEffProp" version="4">
												<prop name="PropertyTypeName">Efficiency</prop>
												<prop name="Position">5</prop>
												<prop name="IsDefault">1</prop>
												<prop name="Efficiency">2</prop>
												<obj name="ChannelProp" class="ChannelProperty" version="1">
													<prop name="ChannelIdx">1</prop>
												</obj>
											</obj>
											<obj name="PropertyObject" class="ChannelGenotype" version="4">
												<prop name="PropertyTypeName">Melt Geno Genotype</prop>
												<prop name="Position">5</prop>
												<prop name="IsDefault">1</prop>
												<prop name="ReadOnly">1</prop>
												<obj name="ChannelProp" class="ChannelProperty" version="1">
													<prop name="ChannelIdx">1</prop>
												</obj>
											</obj>
											<obj name="PropertyObject" class="GroupChannelTypeProp" version="4">
												<prop name="PropertyTypeName">Melt Geno Sample Type</prop>
												<prop name="Position">5</prop>
												<prop name="IsDefault">0</prop>
												<prop name="GroupSampleType">mstUnknown</prop>
												<obj name="ChannelProp" class="ChannelProperty" version="1">
													<prop name="ChannelIdx">1</prop>
												</obj>
											</obj>
											<obj name="PropertyObject" class="QuantSampleTypeProperty" version="4">
												<prop name="PropertyTypeName">Quantification Sample Type</prop>
												<prop name="Position">5</prop>
												<prop name="IsDefault">0</prop>
												<prop name="SampleType">qsUnknown</prop>
												<obj name="ChannelProp" class="ChannelProperty" version="1">
													<prop name="ChannelIdx">1</prop>
												</obj>
											</obj>
											<obj name="PropertyObject" class="ChannelGenotype" version="4">
												<prop name="PropertyTypeName">Scanning Genotype</prop>
												<prop name="Position">5</prop>
												<prop name="IsDefault">1</prop>
												<prop name="ReadOnly">1</prop>
												<obj name="ChannelProp" class="ChannelProperty" version="1">
													<prop name="ChannelIdx">1</prop>
												</obj>
											</obj>
											<obj name="PropertyObject" class="GroupChannelTypeProp" version="4">
												<prop name="PropertyTypeName">Scanning Sample Type</prop>
												<prop name="Position">5</prop>
												<prop name="IsDefault">0</prop>
												<prop name="GroupSampleType">mstUnknown</prop>
												<obj name="ChannelProp" class="ChannelProperty" version="1">
													<prop name="ChannelIdx">1</prop>
												</obj>
											</obj>
											<obj name="PropertyObject" class="TargetName" version="4">
												<prop name="PropertyTypeName">Target Name</prop>
												<prop name="Position">5</prop>
												<prop name="IsDefault">1</prop>
												<obj name="ChannelProp" class="ChannelProperty" version="1">
													<prop name="ChannelIdx">1</prop>
												</obj>
											</obj>
											<obj name="PropertyObject" class="RQTargetProperty" version="4">
												<prop name="PropertyTypeName">Target Type</prop>
												<prop name="Position">5</prop>
												<prop name="IsDefault">0</prop>
												<prop name="TargetType">dtNone</prop>
												<obj name="ChannelProp" class="ChannelProperty" version="1">
													<prop name="ChannelIdx">1</prop>
												</obj>
											</obj>
										</list>
									</obj>
									<obj name="item" class="PropertyList" version="1">
										<list name="emlist" count="12">
											<obj name="PropertyObject" class="RQSampleTargetProperty" version="4">
												<prop name="PropertyTypeName">Combined Sample and Target Type</prop>
												<prop name="Position">5</prop>
												<prop name="IsDefault">0</prop>
												<obj name="ChannelProp" class="ChannelProperty" version="1">
													<prop name="ChannelIdx">2</prop>
												</obj>
											</obj>
											<obj name="PropertyObject" class="QuantConcProperty" version="4">
												<prop name="PropertyTypeName">Concentration</prop>
												<prop name="Position">5</prop>
												<prop name="IsDefault">1</prop>
												<prop name="Concentration">0</prop>
												<obj name="ChannelProp" class="ChannelProperty" version="1">
													<prop name="ChannelIdx">2</prop>
												</obj>
												<prop name="ReadOnly">1</prop>
											</obj>
											<obj name="PropertyObject" class="QuantCpHighProp" version="4">
												<prop name="PropertyTypeName">Cp High</prop>
												<prop name="Position">5</prop>
												<prop name="IsDefault">1</prop>
												<prop name="CpRangeHigh">0</prop>
												<obj name="ChannelProp" class="ChannelProperty" version="1">
													<prop name="ChannelIdx">2</prop>
												</obj>
												<prop name="ReadOnly">1</prop>
											</obj>
											<obj name="PropertyObject" class="QuantCpLowProp" version="4">
												<prop name="PropertyTypeName">Cp Low</prop>
												<prop name="Position">5</prop>
												<prop name="IsDefault">1</prop>
												<prop name="CpRangeLow">0</prop>
												<obj name="ChannelProp" class="ChannelProperty" version="1">
													<prop name="ChannelIdx">2</prop>
												</obj>
												<prop name="ReadOnly">1</prop>
											</obj>
											<obj name="PropertyObject" class="RQEffProp" version="4">
												<prop name="PropertyTypeName">Efficiency</prop>
												<prop name="Position">5</prop>
												<prop name="IsDefault">1</prop>
												<prop name="Efficiency">2</prop>
												<obj name="ChannelProp" class="ChannelProperty" version="1">
													<prop name="ChannelIdx">2</prop>
												</obj>
											</obj>
											<obj name="PropertyObject" class="ChannelGenotype" version="4">
												<prop name="PropertyTypeName">Melt Geno Genotype</prop>
												<prop name="Position">5</prop>
												<prop name="IsDefault">1</prop>
												<prop name="ReadOnly">1</prop>
												<obj name="ChannelProp" class="ChannelProperty" version="1">
													<prop name="ChannelIdx">2</prop>
												</obj>
[truncated: 2,540,772 more chars]
