# Supplementary material for: Unique sperm haplotypes are associated with phenotypically different sperm subpopulations in Astyanax fish
Source: BMC Biol. 2018 Jul 5;16:72. doi: 10.1186/s12915-018-0538-z (PMC6032774; doi:10.1186/s12915-018-0538-z)
Supplement: Supplementary file 8 — Original data. Each subfolder has two ixo files output by the Roche LightCycler480. The two files cover qPCR results for oca2 and mc1r. Subfolder names end in 1, 2, or 3, denoting which subpopulation of sperm was analyzed. (ZIP 10643 kb) [file 12915_2018_538_MOESM8_ESM.zip › FishB_Pop1/May 13 2016 SpermPopB-P1 FACS PEP Plate0021 mc1r RK.ixo]

<objectstream signature="IXOS" version="1">
	<obj name="root" class="HTCExperiment" version="5">
		<prop name="name">May 13 2016 SpermPopB-P1 FACS PEP Plate0021 mc1r RK</prop>
		<prop name="UID">207C2E5B5CC44004A7F87452ECED2879</prop>
		<prop name="OwnerUID">C6C05626183A45218341EE89EA1A5F2A</prop>
		<prop name="Created">2016-05-13T10:10:12.959</prop>
		<prop name="CreatedBy">C6C05626183A45218341EE89EA1A5F2A</prop>
		<prop name="CreatedByName">System Admin</prop>
		<prop name="LastModified">2016-05-13T11:58:26.728</prop>
		<prop name="LastModifiedBy">C6C05626183A45218341EE89EA1A5F2A</prop>
		<prop name="LastModifiedByName">System Admin</prop>
		<list name="AppliedTemplates" count="1">
			<item>Borowsky Protocol PEP product version</item>
		</list>
		<list name="TemplateOwners" count="1">
			<item>System Admin</item>
		</list>
		<prop name="SWVersion">LCS480 1.5.1.62</prop>
		<obj name="AppProperty" class="TAppProperty" version="2">
			<prop name="Created">2016-05-13T10:10:12.959</prop>
			<prop name="LastModified">1899-12-30T00:00:00.000</prop>
		</obj>
		<obj name="ConProperty" class="TAppProperty" version="2">
			<prop name="Created">2016-05-13T10:10:12.959</prop>
			<prop name="LastModified">1899-12-30T00:00:00.000</prop>
		</obj>
		<obj name="run" class="HTCRun" version="7">
			<prop name="name">Run</prop>
			<prop name="Created">2016-05-13T10:10:12.949</prop>
			<prop name="LastModified">2016-05-13T11:58:10.986</prop>
			<obj name="AppProperty" class="TAppProperty" version="2">
				<prop name="Created">2016-05-13T10:10:12.947</prop>
				<prop name="LastModified">1899-12-30T00:00:00.000</prop>
			</obj>
			<obj name="ConProperty" class="TAppProperty" version="2">
				<prop name="Created">2016-05-13T10:10:12.949</prop>
				<prop name="LastModified">1899-12-30T00:00:00.000</prop>
				<prop name="HasProperties">1</prop>
				<obj name="_Properties" class="TAppProperties" version="1">
					<prop name="Created">2016-05-13T10:10:12.949</prop>
					<prop name="LastModified">1899-12-30T00:00:00.000</prop>
					<list name="emlist" count="4">
						<obj name="item" class="TAppProperty" version="2">
							<prop name="name">TopChart</prop>
							<prop name="Created">2016-05-13T10:10:19.564</prop>
							<prop name="LastModified">1899-12-30T00:00:00.000</prop>
						</obj>
						<obj name="item" class="TAppProperty" version="2">
							<prop name="name">LeftChart</prop>
							<prop name="Created">2016-05-13T10:10:19.564</prop>
							<prop name="LastModified">1899-12-30T00:00:00.000</prop>
						</obj>
						<obj name="item" class="TAppProperty" version="2">
							<prop name="name">RightChart</prop>
							<prop name="Created">2016-05-13T10:10:19.564</prop>
							<prop name="LastModified">1899-12-30T00:00:00.000</prop>
						</obj>
						<obj name="item" class="TAppProperty" version="2">
							<prop name="name">RunOverviewChart</prop>
							<prop name="Created">2016-05-13T10:10:19.564</prop>
							<prop name="LastModified">1899-12-30T00:00:00.000</prop>
						</obj>
					</list>
				</obj>
			</obj>
			<prop name="State">3</prop>
			<prop name="StartTime">2016-05-13T10:13:08.086</prop>
			<prop name="EndTime">2016-05-13T11:58:10.985</prop>
			<prop name="InstrumentID">28159</prop>
			<prop name="InstrumentVersion">HTC_VER_10</prop>
			<prop name="InstrumentName">28159</prop>
			<prop name="InstrCalibrationDate">1899.12.30 00:00:00:00</prop>
			<prop name="Technician">System Admin</prop>
			<prop name="AcqStoreClass">HTCAcquisitionStore</prop>
			<prop name="AcquisitionStore">eJzc3VuzqsjWIOy/0lHx3XkhCAhEvO+O4JCc5DgAFe7EAygqCgjIr/+GOmft2h3Vvftizd1VvS5WhOGBzIQk85ljZPJfVXb6H9fNZf/fv9VV1f72P7bnTdP8929GpEjb++PYHNtjdQ3bqt7/9j+6fd3gq//+jf7tH/91q6vb1zeVYnO97s9K9bi2v/2D/a/p671/+US4udzO+68PiPPvT5yPTfv9G8/ted/g8V+f+e/fOAoP8c+yme3+8nvZovdn/9fF8esqrzeX3/5B/1lJ9vll/yrFn735+eF/UH9Svj+0xj9Lyf5vCoktqJ2rP3ztDwVm/rXA0fGCR2VmM5am/qRU0f5y++0f/x9LsTLPUxKjfv77s/J/TsQfavCHN81rm9efQ4mi+CcfWG7Ox92fNwzsD/juY/8uhspQCvX7vz9r4y3+0jXXNlu8bn77x+x/8TFsHr86Xtvmt388r4ECj3tgURmrHmWdUnsartZkQSXNJtJ0++w8odLaRZyNd9XVh73TQBdVFpWyyyfoU5cCqC68XW7op3TWn4e+hs5bOiTbCuOgS0H8hC5/LuLkcn+2OscKM7jKoRtvuF4568y22UNeqk68YQ6nQpc88oALLztxckxVWl95qQT1NbfjjMueop72zRPqcOeSTb5RaN09ORsojcKKk1aURX0Lzg3OmW6TNPZOrl5QLAUN1RKSUYcnrTPT/Am3oSNlFp/xdTlzUmhvxIzTB14t+pk4d6hC3aZSf6bK+qKiOLiUM7dM0wLO+qmML3AcOYckZHK86fdLREE6e7XPqVdEHbbbJdxvByveRP6o6XrZc3CjBFKm7OI46Pk55yC/+36c1WHo6kaarKF4bi2SLIdR1uHRV9Am6YJsjlxU6E5YzaGaDYt4k5bHVH+eyw4annbLRJIOg6bReQZXxjfijKVlbK9Nf4OmKvH8hbyq6fGQDPBIqUWZsYzC6dsDe4G7+rDjjTTH97+vjin2pl/apViB+0Vd6s+6xS/rUgrDicKv7VLp4yiAPHvOCTThriXVlh/AihQ2Dhf9niYPJatAskeGhH4yGYihqSVocsZSUTO0NOHVUQHft8QYZpYDRO67Cq9qdk6F7OZAE/I8NeDne5YA50yA5OqaAS9IxDI6uZMlEZtuBx4zF+Nw9AJZg/pQg0QJQoy34F7WNnNWgiCfcFQo9ROarJfRDJxAECh4zh83cm+NNcjPJUcFxqtrKMvDGYhD82WUaT6Q6Xw64FG7oYymjVdg15k+QT2enlRkmo+CUA6TguJOGCoUPG8gxdXuwKAXQhz1104mE7A5kK9roQyK204mwn1aACmxjwBTPXYkS70R7PiIx5NHPyXOiQ9BTifYkXmCx/e0Aw+Szg5UcIP9maSGo0DYMFK8omJRJNfxugG/ZgUqjJ6HM5lf1zWo91d9Tgt/IIe5LYI123IkuqQTi6zdNQfkMJmUcB5tjajN4QjScuBICN1uIHJp3EEjePAop7H8ya0bwO5ijgTL3KOJpvoXsMYzH0Oh+zfyY11qjlX6N11KIjT7+U/+33Wp2U92KVkVpV88SsH6UoM5B4qKTrdtSnyPycCfZGMJzVJMibnvIjwF9pMK5r17JuXSj0DRnlQZ0I9GJHtzQoHLpkwc8eqCJqan+qA8HaoMw+teJuf1KQTHdJ9xeAnxwtjZ2R67WMiSsF7tlmSajgvwR4Eh0UbGS6Y3+QAMp6IJmNJeI4NwOsJiao9xVDxdi9w4fgNK1jEEUnVXkKQ7qLBwF2MZarpjEZqb2uCaJ4pE015cku2JiUEL25pETCVwZG1FCSiJ0JYht8f6GQJ+3xe6JwnHdasR5skAKBuXKmFnuS6p1HoD1s2nqXDL1jsydKOJY3M4I4HgukvShPMDaA8dy1tHbkH6xZ4B+WEOFHQTEQgVn7Zgg1JTUPIOTcLzeAL94s3j6GA2NBnMmoCtXGkSRYzbkjKe+iC1HHb5etzRpJDtA9gy/yzxSnAKIsrTDNzVHrvsXttYBIC3wT+qzzKwm8Yl98chwPbYU1S4G92UXIrpEpRiPsbh8ortUQZdAMRqZnGwO+Mt7ce6lMD924nf/2GXYn60S9GE+sVd6jTwfSBu13IZjWvJIkcx10De5niLtZhgRy6xMQb0ZWBL57qZFuqW6oZgnj4nsXPt/bMqPA8lvnZJGSpBL5NW2OrgxbqCd80DpERIAgtUcCelc7l1ohpVrA9qY6hUaG58Wl3kGRtw661KwukK77VNEThgTjL8PYiwvtbgJLAYPZnAmelpclbKDcjWRCkDqQ5SUgg2G0ySjUKilZNrhOK3NsgnQkrIt2CRbJp4sEjvE8pl/b4gVlQGYKn0lDj99NCq662pgNbNpRLavr8RPY7XoA0r/H4VSjTx5k0MsimqZTC2B04ds9wA/6QoJAiqjlZj27gHYs+pJIioYSD5xFRBX5tYHpeFG1lSTQq27oixv58FNxLd8hsYQarF0a2e0urZMiWQcsMigdUUNLkmpgdqeFEJUDiQENkKMmwvUabCTSudCeP2OajPTItDynLPKulYvAWtjioVsHWO7b1nHbArC9v/LmD567GMwOhNiQpXstQSf9csgGhXhYpAHeT/qUtNX+D6d/3rp/X3+1v/Uf2xLM0xv+gm8MP6o3nl194ECBoMqvaGmttMj5zeaQkF50hCfdQi6ocFp4fbXlyQLADUgjzNWxwxNguSaGW41PGiC6C+vHTWyX2rH4a8gRwCp0zEHeotFlBr+QJQL9kFdXXbOzN4KLFbZvsj6qnupT20tmxTyTYfd7oYOR0cdx7qj77g9w/cUoJqPbPLVHZOsj721QjFPEE9zgvUjHQgKZSuinpanUJZn0fJDUrttqDSlD9Z+oxCzVbzhUpl4R61N0rUCJ39QI1d2SenR3cqhTo+m3HWB1ie5R2//5jkqFlng/VPn+wcWld244/+zlx/xd8/oVYXLNbHp3DqG5+YBUndMJJ1bRas4Jp2qNHNHY8fXyUOjpVJqKxgnoNe+A0Hp1npx2nTH13davI1nO4z1GI8we9DLFVwbDX8vUutnvWU2vJwspIF3vsEZadzj6aDR6Gi/rowkPVuL6Fep1uj3HAucDqTl3e4GC9tWwfUe0ZVAxylBWpPe9V/LyRXKNYMnq/LLhR/Sn8sy4ji30N/rzn1L+1SjLSYArmQeQnpErVAhtMIrrNjYxCjh0jShXFFLd2YMtKK/UDKLVOB7rpcDFn/sEj9zFQwclqkAm263ZFRHWvQuFggQZJIsrau1h2QQGKpIH+ilq52PQdF1ydlOCqTM5kaxh5MdzEhAWfkmrZpogcsSIm6u2e5pVFxpcC6uM9Ra52vkao5zUGq8HxF68gTSW9MU9CmDEfhK5zaXfT1DZR0zlPBgG+RKbnSsLBz1Jd1ebTEiU4zkMQHTn3vd9RePo+2YF4srG+y3r/G8dOA46IjxODD1CKLOyOAtLqLJJqFrUuCZ3QBXdgIVLSLvZYM6zsFst/yVMgdUFNwvC5BVa7YPqrqn8nF9ydgXjfPMoqneLzIaAjsM08q1/h9jcxn4xbIbTYh8NAOA4lPfAtuesLzcUpQv3G5lWG/u89JpO73O0JMXgCjYqcx2Os6Jbp1LUGuXNR7b+9EspbtFsyVwMcRcFh+9xDh+VR5nBrvBtSfslCxfSJeIFF7R23+WJfi5r9qlPph/UniL56qFtNHDZ60psvQN8Qb2Sj8DuQctRCRS7vDqWAdgdk/RhLSdluQoTmtQGNOqJ3lfueS2aDQIMOGiYNUtWU8pVMAR6zpMmIOqLkuXq/AGraomcUEtfikxwLMpOAIiAHqrSkYGzRZYEoob3uXNJdrBO5dp+PgKj3wYpP4M5CJgJrLK9RLGvs7sJQZS6LghlqiDwcCDnPDGdl02wDZdKPz0V/I9Kg7dRatUU9BHUfl2tVIK2cZmIdNS0Vz0t7I85LpoJXNswyLvWgRonQhaNhPqEjLUW/F3NiBJlGovcazb4RnahenitWMCmdueybXFepP0lQaJ+yV2JJrqczBW6vPOMo9bK9c73bgUk6Del2IGunv3QWsFwUCZ9iK5NDXBiyKAn//MXNpQi5MAH6wGmOwThOZRKfxCOoVxjg4gDMQv1R34N8pjkT7YJOS58g7oFs51n9eN0tyoCLU+nmC5Z/Xux1xZ1ecem8K1Li2Rq2yjI3149gZBeH25/THsjze1X7NKPXD+tN+tf7IZt0HM32L+lscURfpUjBAdiq+dLxEKohU8nQgugFX+lmJWnKDGl8rxwnlBT5q6Dba52BQAbV2VXKLnNjSAA0v+jgocnlHtH67AN1op6UbzwPUmW8CuDtHpaIeRzGSDKf5R39wvcocOYixA9phS6jgEQ0i4c+oP/uMOg2MJhAJIYg6jdqjtnhRSknQdnwgZKlMRVbTf+tvSggV0di3yIbPfTAO7YTyDTk//0F/3i6eimrSB+qX/vaAOtoGcYKj5gqPf1QCjpyfAt4S5AnqjzZzmYiUYIGpiai/JkLNTrNrHTw1HvXKkYEm5sUh4C1NJQbdLFoSbnFiaV82IuUrmxxHebuswenuqLdy7Di1BByFFmCi/mIR9fvIE9Qce1XjKDvDmVBysgV1/9Ik/9LbsKgKsLo5zrpPYtuqpAqwPYeKkGB66M/EHiUXdNX91l+zbrCLFSvsnCtPupFWxfaVZiq2t85L3F9Rf7+PSv9R/XFz6t+Pq3+N2B9N/eKpanZrVCibuUUlywh11TycEa57B3WHPVPWhwuFGlvc8HUi4Pu0abZwTw+oQzp4LnWWOCHcGMcmyb0PWl1ikxrqR4M6qupx0M8Tc4SmuqP+vPbZ6o84n0G3Xrpxoi5D1FOR7OAOtU2luRTt9CsROmhD2YkzlsfvV3tnCg+ZscvMkrE8m20zQk0y1A+Vod5myTaF6nA2qY2/Q/1dE+oGRayj/sLwhLqaUTQ83AOJ06Ud0vp2SZ5Q6SqhUncZcvqCDjZw9w8mydaCctYpyG+QC7NXLNPA490o1N914+HtpCjhppMJ6q9We4dkqoD1mRg1DUnWvdqjQk2dF/Eacj2yUJN4X9JL32Hh4qRanHl7ZdC9S8lBuZj6JPNV1DPDmt/6G7pR07WDeYWzxeL52HnRWW8X5hzO/nERp+vquNOPCeq4uN6w/oKfa/qBiVF/MmuU6XoziLqkszc4lvSiTJoJni/TTno43rd2nDLdcdCZJq+g6dmX/tTjj+nvNVH9t+Pq/+FU9adjf9ovHlcneLuGxdNDXXXNwSW7yqZwXLyyZXBYTnHcU40bTpoShoLhPKGJy6/v4JkZRwWrqwckPfMaLI6cSIEz357J3PQbsCaZEAd7CvUCzPQJ7nhn8f2HVxDWmfIgpZMJBfFLT5fdeg+L+Ib6G6Je01betQNZdVBb+gH1F2asApEc49ROPPoWoRxVBOfJTuLo0qJWl5fDBhSSoH6WB1ckTXK9g9JzqLFkmO4IWP4MFof4GQfzFPXqXZkZWNVypMKSf9DEPtcHnHr6bBnx/YMjcVYPINMh6rOsO5cUfiaC8YjEGNhli+O4ZVegoHYJhI/JQC7z5wzI4KN2O246kHlmr2HBPbB9BLrDcczvUNdeOZbhLPa412j3pb8lJT1w6i1ecSpM+EkciNYB5xEL1K9rXudUqLaBrClEQv1mW9RbssH26+4RTqClUiLLrWAXxDutUX88zrujSYU08LX6AfbtylNQYecjfRLRqFcXNTinJxzhJtcGjDuWN7r5XftTU1VuzvK/KkPlp/XH/uIuJTr7B+DPov4sU6TJWZ/uX1NF1IS+dgtiJXwMxM9QH8ErXG25qAlLs+kY7414ck3+yLymTkwc2nNeI+GOD2FR1zQVcixqLj6OCSym2kiio4q6SlLmBI57wYsrLFFLK5dZgOoJrz/YpPj5w/yAk7xMo0t4vi6562V6hsVKouJADfGSPqymOXZJg6WiqsTypupJx0vaGqmotZuUTJcnD9Rewc/Pc7EgMnVKwViJNQXkivoaZqctOIfHgwBYu4HcV5kBjrR4Uh/9iftXrPJZ0SSUTNTmLI4OeIsYsD46qWnsu50H9kNgSNhz4pk84tkRFF+iqYCS2oEsuLuAl/QRNRlNUId1OEW1caSNg5ZqNWIxhytIeDnFQe67LkknL/0lEh7HLvcyCec1gJpTWB+Gn2hEaowTmCTF13G5xfpq6h6c/sJRkF7nBakPvA2eMRmpwDziLW2RoP6UcU+TaIxQn2zeJeBZM9T0tt8tiVyfYvDdBst/BW/3c11qzrN/k9if8Iu71LEwuoCzl3Ic7inUAUVXOshxycdOXwUFGeMDFdD2kitdT/cHVckOTMCrk0nsWaduUKXsdA5GnPfEYSjnGtGrrQ7uFvUTKPthSZjSsfASDialTxLU2dFiA5AsATVFaQdRpS2fC6hsrVDBWkf9iOfAAX2XkTIqT69Y51lag8IGcgyPFLUidfEG1J2Hn3/H/kz6wAfsco36e8f+vAi1KW8IKYPrtnA/sT9T5FGf6wE1m3axD+pNwvJM9QOtHqSegALst/5cFidu6nJFYshD1F/97JdgMTTqbpKiVvW+t8DNEqzfW3+307r+xP4iPYaBuAtT/dLfsoIbWedVCmqznxA3qHLU2yzAUX7lauQT+zvdevkr9mdsgSYrFsvnNSUeLyRy8aW/V+wPpre+IGfa+Yr9wU0TsVh1EwBxOmz/zSMvPrE/a+th+Ya6R/3xryAfs/3W34JDHarhQ6Gix5CLf0X9/d6F/qP6m/Mi/6vS1P5umZ/hFadObb+yqA2/ecWuTtQIt2WOmpkYr0xEunpAkz3xdcfh+35dtp/Mz2xxPy71wi6X0O4tm2zUiTToLmPW0MkC6u9Qod62YYOTpmSP+hseqCWNC2ZQhK/Mz2ODr2+8tIXbs0NtXYUo1WUD9XdqFSdOTEOldWXTTCF/Sqi/+xO1Mtltv2N/XadwumWaGVReZFLpoVGw/BfUz30+WZRpIqP+lGlAwYWIhNpYbTjoQ9g8oXRwxNrcG9Qg/SQZXGxiks30GZ71qxLc4KxMUUdLVhH19bNCfTlb1N90ObR6tiUVVLPKIYkyol7vcs3BZl0vSLbcYfniMkkgr/dWnEiPyNV3I8tCYz411OkW9TfPAw6udOqTNKuOqf7I4wS6lYhaPO0iTZ+mwhUu5YDn4535ea6SOepw962/xM0fcFdzt9ycbMnVTycphTOlGeVm18mivlli/W/5Dut/3+D5U1Ozh1twR/2RDI/f7qgK7tMGzxfEzx/T31yY0f829vcX0Z/0i/+gMowHFRyL4Qk4ex/IKKGOFH7xL/qTzy0bh6I6EYlyv9bgRC5OlRYxTiXdydQC65mg/ty4acn1HjVgh5JQgmEFmlZ73QikVVkqXKje7aM/83GblAH70lNqR3tQHhHqp2jw89SRH8CY+yJOTUnuakGM49TyzmL5lmlnkfOKmYBDjvj9U+lrZGUaO9QoOyehMm1Rfw++BvO5F8hHfz1zZUB6/eE/7HlvIMnNYMC9pxSJlgS1ly+iHBYbGstHLE8kqxvzBGNKCVSwd7slITs8nq8JYhlu0t0Oj4/toRajGIdaid8/dBMWXy+FODJZ1FR+ZTbgBQNqzFx3A7mO6ylojzMVf/THn0oNYoeTqOWs3e+IsGT2YOvqpAzNpy+S+HnoQDFbnkQLLpe17VNQYLM9zJESFurPj0YRPNeQSDz3soGIh7EERZrN47C5P1xyqccHeEmDN8qF4LskFw406DORL8PxifWjhAzPj74QYtjVhx/T31xghF/1N8qfzvwkv3iUelDzHrQz6jcwYMcR1UddqCCiNswD6uZUqEtQ6NeJ2/G7G7lRU9SUW9Bl0J3aJeEDTwBv2DBlsNnwLlFPfAQWV88IhOZkSazUSL/0t9p+688oZ1wcbn2X/ujPGzKGgid4QLrNegkOdZqR0EuwyzqifwFXPaLmvB1e0uvn4YjfL1mc2m5cjly7qwkL86W/UnV2JOsOHhjZkSIf/WnbK04V505ThkRHfaWbcQueNnlQQUKj1tZOZoFuWKi/pbfDS7I/RejEl/5uPeqWEdYHWPBrLM9sltFkwkbBR39RJrUtme+f5Zf+br2Lt4gsnIC8k58UrFf4/kI08PuP9YMEZoDaUx5jBYoe8GW02aIuQaktUEXUX3h3HjKZrVB/Oom/9bdi/RJcfTtSEGgCR7Z1tgfjomCXvdf39hP7U+8H/PwRhBu5b+wYvL1Ix+F8fOk34ROQhg41eORRz8LMXsJimzFxtKQmP6a/ucAJvyqZ+qf1x//iLqXV9hAMw0YuITgHLTFcSv/E/tyIRU18Mj9f+nNoC7VkWz4diNVjSvxs2rXqjmZuX7E/o3jp6K2/uaGQqPXl9Et/3G1aOhSTy2S/rAJQZrUaf/QnHPD3OC5GjRgX1E/WBjaowivzc3UcBnJJCWrMi+Q4Ehe9+NGfm5j4+WUoLT/6e3qxjFpsAvkP+vtkfg517IG6kKeUf81Rs7fXqgFvvZiU7vXu0+oZr9RP7C+i8vxGplKwBs1ZoT63T9TfO/PTOrNqDCZCjSRVYIJlP2UqdC6ozXfsTyhxQh7Fp6H9ZH4qq1esbpvIN5IleYL1OU9id7ruW2KdcWLp7GaECpwC20Olq3/R31RycK5wKFG3jgo7smHZDUhLXSEQbYMziZvq8NFfRK1c8RP78yd3QiJaDHaf2J9ydPD4xjwfSN1twy/91aJ0/sT+9GOolIFz+Gvq7/eVi/9R/fGiIP5NMj8pmv21N4FnnmtwnrFWuXlkqLuZR56Qo0aojcShDiomeXwyPzfD8STrSSW0UN3O+H4/OYLeR+wK7tbeJumY57S+7Zo7VNFrXVwpof5So6fgdl8vSMqdj63+6OMZHI3SJWmwQj3JAptBbk7sMuHPY6pLJ6mDahs6cbYu8ftdwk7hQj1Rf8YRNfaO/R1vM9Sfsn1yOn0oN3AVZZPaqHCUdd3LKzgXHernnflpsAIF+SubJXlsnqivAOt3pUIt3ixWT1rvvW0G13hhxkmaKmddt7YVlvdkx4m7D0V9fuk5KB4Xh8qiGepPPuc3KAXDIel5UFp9ydcCbPc66s+0sXynkaTQwNqKN62igj7ZUwxcqpMepzKLn6eonIWKdz0q06znTnePfQI1k1txmkqoPy6mrlCMKp4PfXkq9EVozuECFerZap6pPqnxfJyWU7fMEiVY6lrAov6yyIiz7WoQ9fqG5a/iYlEm0kKV9SeQHvKZiOfHn+Hx89KpoEQhkExrUc8/NK4KFM38qpyaH9YfS36x/qidrYBLRTwJ7z5qx88zGtywZynYPjqZKNfoBotgyZYf/bUe6sqa6RwVsRxOLc/1YfGJ/QWm5wwf/TmMKKB2XNRcdDMo8JyWI+EqRv3NooMAqslMqFBlUH+O5e/BPTwmJGSc3tLW5XQArXqitngH9Rdde9TPROJjaB8Hl3DjOAXp0k/KaGb6Fo6zzBbcGY0arbudSJYmU4MciwKJTopfkLl6YEDjjbEM1sXreK/MT9Ne49SXWU04cgkOBcg2w1Kf2N9BG1F/zju291q399afTnWovfzcor5yFXW5VkQSyia2x3W651HLybf+5sU0g4WznMfBQvE50rj1FAhykgpLA/UVeg6BbLdF/cmnx5kszNMB3Pal2Xfsz5hkDzDu9zl+Xu61j/6C6WQeR9PjoyBn5yCCM3ui/nwv4/6oP+U5cYl94B/guK5AguYVu5Qp1LwuW3wcNTmWt591D7DCB5b3J2N/AoV3/7+J/n51mlrergbwH7/rb1dOEfjX3Ut/RvulPynV8bVwdG+kYVBzut+8Mh3p3ZJo1VH86C98Pmv4xP5MwZ7FwU1C/en2GqeWz3IkwLWtRSJ7egLfl1B/6lEcCGWM2CUjnqGivJoAifaoP/lQ0lQ4st/6M0uVKiNmgvp7LPgjONmIXZ4+ihzh0qv1if0BN25RN4fIB/leYJchAer1rT/tkLTkk/n51p+sed1X7M/pMxtM7HLko7935qd1WFCo0QB1dt186y9YbWyRiGSKU8ObzmAXm6Du9OR5BS870FQUMlgf2VpMYaFITyrIHqhLuKoH0KX8UUaa0bpku4oqUGOkQNjRr/A8Qf0Z8n5WBu4ruVp2/jX21y++9ReGtEOTXB7x9w6v5HFzvqA/sT9tN8X6ezfUH8Wi/ux0RyM9HPeM5R0TcPcsHUfhXUxJehhjkNwF81oU9XOxP4HiqL9L7O/nMj/hqUt4iYem+aU/2uzPhBNq6pP5+dEfCfl/if1ttsw1YDcmiT/6C4RY+6z7g71XfMX+PH49oTznhlp668+59mr8WfcHl4wKpr2rlDDTsX4VODbqaIO/lz2LlrQltYJFYaNenBI1k+rUBrxZq8RBUKL+uJifBxMschmk645Ti2tigkSTV+zupb9n57hfsb/3uj9+yaIG7/mEeMlxOqgn0SQf/YWMj9p960+xV6ip8om/c1ltI1AUSiWBf5/SalFK+PsVi/WbDFjfeOSbYHrrlTJcRqi9/1l/eROvgTjNpPQehtQSettU4As9oWDPo36PT6J86U+uiwG/5XiwWJy+9efJBEc9Vf5e99eYMY5qLK/hzen2iv2haT+Zn6HsYv3mB6wv3oeU+JP52frCd+anfJBuhCXVV+zvL6s/7v+K/kRaoGZ/E/3xv1h/yDL9E/tLdAG1YJ3iEZoyRu2ROeqvPVIPyOkU9ZEM+D7DS6i/yEf9RfJzqRt3YQ1lztskOXMBp8+PbA357ubE6TJ47foiJTTk6xT1V2zCQQ+XqL/HsEG98TfUIBdutx/9ZYql7vT1yukg5/aov8kUv7+aVVMokiO+bw5HUdd9MsLFs90402rUX6AGGbTLrUmlKvfE8q+qG3SLPeoPlidX1w45Bd3S0crUz1B/DSU9oUx5rdxMbwqtd2a1hSMbmWW6aI5nXRXNCsubof7817q4fRZzkGdrh9qk9DDolcfe4OIODtlUnjLod9qRoI3PC9RXhO1VJtUGmutgxdnzMYK+VSsWyk2oU9lzhcdfrAUWuozxqKTaPgv9OSsTKCUbtSe4o6aP1/4KV+NhlTgsf+/6kl9gEaeOEKY6mZQPeHQR6o964nwnHagUCsk1yvRRFFjeVKjgeG6+9WfUZg8nKrSxfDzq77VFABybO56vjH7+mP7EGcX+TfT3y3d94Qxfg4X5mjrFdrcjc6ejYUEojgBzPFikWfN3IMIJdWQ+HiJp6mkDfuCibjzOW5LImzrgz3CciraLRiTs5dSCU5wFKhTukqZpujED79xz+Mn80RIlWU9AW6VTElrMHucJHE693vqLDAq1eBKNAae+oVhG7BC4Wn8iKqwzlY+DyRT1ZzSHKagNTElQA5bv4kU7WLjpHMe5FKd6WWZg+TgJ9VmW/pkEF5UFfaXi1PWy82hy3KxZUHuc9EX8HPXnW+MJPOyOZQg3rN/TZp7grtciiS5lB+TkRdNP7C9SbrszqeOu/Yr9sZuDTE6zxwTkbi+UYC18HM+T6w68Jp2XwIQHjmxSU4JtWeDU27Z9mQgBzju20wT1Vx8nLVnzdg7qo55QUStLshYL9VfsDyYLbL/hiuNutIE5FTXLCdan5Sc4b7GleO15jkZAOlxA2b1ig1qJGl+aRgdOP6LuQv2wJLdjNwN/uebRiDFq/q0/aXkUyuhMTYefmqqKsxn9p5feX1B/v3rd31Gcj+DJ4ozABlrxE/vz1uJIBXnS3sh6bS/BvbkUCe9ntyWLbbYBDRgap1p31IscTCUwfJ4pg+2zTgl3ZSIwz6i/yM1Rf/PhugVjU49x1B1dIMkpOsPiglPfwExcmhQHZgHaLGNJmJn7lPSCv8Kp7XFGIj94pCTXoitODV/r8PJDWxBviE7gQsfFUeRMZEIzqD/FumF5L09hh7fgV2yOO6AWNRPLX1zGDJTAepDgOBctUqn+Dkxn6EqgJqg//rh2AVU4llHmtkAOQhaB7ZV0GfZSuyPO6lqAbOxQs9A6MnF1rJ9zHZk4Wmg7moTh4w7qZYLlNa74+pyMMhjBYSQRdcHX/WDkoNfLLoaYQ/3Rx+nto79ou0edKXFtw0IWZhQE6gPLtzqFYM8i1JxRehZh79kr8xXPB7R7gSNnITtgl5WwC/E0TuDj5RRbdbanSDDK24EsgldsbxBRfxaFt4AyxfO1YCS6/Ohv0tYr0O/Xl17Fn4v9iTOW/rvo70dif3/QX70nBsivhEGn2AQ3YrgGHYhaylGe//C5r8zPx2JSOo9s2qo9bVd/1N8hTnTQNeNbf8/e/NLfJ/bXzCoASzurMQQFau3AnGYB1UQK9dHf4vYd+wPjiPpbOP0SlLuLermbAUccnmxAqU6oG9PIU3KjMi4Q7ECOo4H1RbWyUX8yEFJGoiBrZDsGHkimIhF462+uUz6oXY4afevvHfuTckYqgzAPzp9dX+Tj7/qL53n0yfz87Pryjv19dn0pD4FMVudT99FfVIxwI9QRNfnW32fd37k3UX/VfErcmmB7unZz/egvSNaBRlRXkEHvNJPCURM/z5fkS39gHYf0E/v7g/5Eic1BCRWNhPB0uU/m50d/78zPZk45X+v+uCz4yvyUhAO2z1t/YSM5f/HMzz/bk/Tn9UdTDE//TRb+UeIv3vZlLQkGVP0dOVevTprubQLkX7BdkOSWIx+ie/OAdnJHflSequmPtmrhFqMak+kO+dfHZgrNbmWTzRyvVV0Jna/Uz/QYI982SjmDihmQf9sBubTj+hncuRXyjUuQQ9nYbKE43+xyc7CRfyJrdtDoLvJvZPD7T8ucwmNTIf/SVzCSO77WD61z5KOfKqJ+n7EZ3JelSW0K+ajpBy7+Tv0MI+TfcghoeNxGnaTDFo+3VHPkn2ZrFB79SetLo9nh7z/MMhmOz7NubtkKKkHH8ogq1l+5UhxU09Gh0gM10K8U9Tsch62D9d8jZ2fTXoYuKLB9LjVy0RWQo6dqZ5XJ+jQu9eUT+dccRyNOg8136meRdD5yeBeedWESJHDTW6tMNUD+XdngCrfpEflnjsi/iLyCf9FlEScCOe70x156wBW7eZkekqD4BP+uwWvbl2g2iPp02lfQPGeLcrNajrKu3yvkX/FaOBm9+Mkeqgpu2N4kzSzlx1I/sU+J3Pxvkvv5q0fWZjbiSDr10QfLe5eSIrNn6CsBJ4Nb+xU9uqvov9hHD053U40UE7sB3bjPycd/5/nof/wXrgmOf7KDPjIXukAF5izXNJftGJAd9FV0UR4DaTaHCSjXHP0XzNBf79zPt/8gLgJL6zX/Cc6JRm/5Sf/lvw258mVwNaZAhgslQby5opcgxfLZzbgH/STOSSRbE4s8C7sFfXpC/8VCdyaOaaD/WIOOo6Kd0MS2Dhxo0zm+lg6eSM754Qz2VEf/7Rb+K2tGHT/+C4eHvyRdhUfVckWkIF23LeF26xa8/oTlY07ovy6J5C//ifeOJmzD7MHZr+cxuM1BJHOTSBAtjFkZJjc83gVrCFmO31yPNXr07T/5+PLsMH+t/Nuj/5wc+DiqPfRf0MYKBMvXyszU8m4kszv0pj+XyPJyayxiJPYZlD1OXoOBegCO6use9MUK6786H4Bs11cGp72DQKJgNv3yn2UPP+w/mmLp2b8F4F9j4xdR/sV9qpI8GlR9jwBMZASVpyJYDOdAxcAAgi+B9Qps/kmRiPHEgQRBnYEzExCAd2GXEtb1ZTDZjKHCOswK7FlMDKZSz+KwTBCAtdV9ARCkOwJrL7+ugddq3E/yJz/lbTBznn0lW3opua/s9QeAQRogUHT6UIEx1AhAUxLPOInMTiCd5lwc9EssL/FrCxaGOVLhc7MtSC/aAZgwpcrwnn8DUF3BIw5Uy7XIvR13oI/P7iv5k7sgAL2TOpYwaXdAUjOKgVhXGj8fIJg4kuWgiZtZDPJe0IitnmLwSpYpIa9EmpySewPSDoEId8PlkGInBSRmP5LwuH/tbaRhn3GjS0/C1WupZKcZN5B4ln9tm+reiHxBAKoXBGBUjg+N+MEhAjmPEHT0do994nm6gKGfKAJl0YikkmrsgxDN43Ba8RY57RCABifi+Sq5bUsOlbEEHHvx/FAl1p87+Cmez1cyLheLO3K1shUYd4Jn6Tw+ih/sU8zsVy37+bsJ8KKensGkyWXqI8B/7vziknt+++z8Qqt7jvJpC8UjEZUNJjjHiJ2Z0dFf2Z+N9q/xv4eGYplPAMjDISiy6DAln7V/zCkJP9mfcLy/xPgS4NwLlDJ40NCS9c5ZfAQYdUoxkMQ1v9b+RSvte99P57RDYTl0v/zs/PKO/0WDg79HjYn1if8FnQMWGU/EBXdqS3GYPPLd19q/twDfO79Uaa591v4FhYTCYoRg9RHgZ99Pa/8qbzCgAAsHBfyO/9nr9045LrZH447fAuyU4fa988tLwO+1fzuyTcB5ilPiuOf+Rupk+xX/C0pXwj7xWvvnEN5EsS4GFDgJfJAmhVKGugIpyeJtivcQHoX+Xvv3tLGnveN/4Xy/l/8gwMDbB8Un+1NCJOM9zP7e+cWzCmy/d/bnlKmcz76fwc0N/pIC/L1//WcFSHPz2d8l/fNX3wWsrWTApXlaVLrbogDlOB6hW8cWleR79WvxX234KJBVFH1t/HnOIxTgYxUudYnNN58AYCpwIOsLeVtDE5YoQCZDwUVMMoPz9LYgG6E8DrrVmDM4WZ4bJwv6nQ4afAUAk16Idvri6nQouNSJE0JUWr+aKMBy7nwLcKknFOSM7cZpd0dxafcygxIoFKCjoACfI3uDeoICSg0GBdi7zuvzmR4n8xMKLIipJ9zdq042tKZw+lql9pDXnlmmeY4CvO3LCup6ZsfZmkEh9XTOweUyc6hsmQycLlNsDe1l4ZA0fi2mW14CFe7sAttnXx5FPWWlLdxbEwU3uZ2WX4v/RN2g0hhQYOkWRVifRo/aDJvjTed8IUEhLlCMgozte6XLK5wrGs/HZXNC4Q0owGYqozBZHQXoT14B2csTBVjV0lkPgiqFh7xDAdZiIer8DstfjuEC5zUHFKAjogCLBWW/IpNYXtUX8OZ0XS6oTab83NYv2KeEX7an2k8LcP6LI4CsyJtfEcBTNN2RVbFmQOF2KMAhmqIAx/EOthxyJNwHKAhZHh/gs/ocZ2vxPiVL9bWpO3We4Mi13+HISZgHaHgqUXRKb2lX/8CClZRcGYST/YCj9XT6EWAUSXvuEwEk3HMSB3QYuNptsFGA1xTFJXoSaN42+RJgZN86IEtLkmAnrvH7bwGuAv6AI3Uxj4PZa5P7iaU2fxQgl0ccGKpPx+F97nHkGk45kLYszubM13MdONq4ABHvOHt+C5DaoAA9fSWSwLmgAN3CkeDA52IJhxPO1jlp7MCcrMQYhhRF7AlTBczn6289bwF2O+MAus3hbBJOkqwlNJb3UJ4YfD3/FmA4qDKJZX8vEpt5h0OcCQWyFsja437twEgfPAmeGxQ0Dpw4wJZrngBT778EaKir1+q/WwM4kncXUIYrCvF0xfOx76Me1AkjxAEvHVLSUijgRfLa64UPOo2Q6ekBRrzE8qYBlvfH+tScYv4uy/9+9YMfUvY+A3mXz+Kg3uw1grf3bwGyMgppMqIAzT6jXsv7djRx96fNHwV4azPlI0BQ79mZmDXawgjqWRkpgKITFBUdc3XGODrxLpCJy3wJMAgVFFJ4mjofAQaJ6e3I8eGvYBEcsTx0hQIcd+srePPmW4DpwT6C+iRcGbr7B4qVrhfgpwYKNXw6BaFVA8B2RYoK9dfyvOmxy/Ca2ncEQtV1ScOu96Ctxj7Glm05ctmufVgwp7EMybJ9rSheY/l5nY5h23+HAO1jhsJ7zB2LWIG/BL/oGCrSXs+Skaj7A2Q6w/rK09fWnb2vgVaJI/ahGdavo6MCtN7tS6gErL8gMTecfb9yni0d++hEuKIAi4whYTh6FjGTLAKLRnGHs63nEm92vbzWVlFxpN4EkdRXNQd/ZuM9rTjXQO7F1AN3u8P3M1YYyCFG7qprkaaihEIBDstrBnrRoqgPExTgkRhr0LoFg8JNJj8nQBqnfv/2L5V/EQHOf0KAvXRXSIj0H8hxI33FAD8CPPD8MxDoeh5/BMifDS6YrOZT8skAZRi7DnhdJiTcHiWNsFL8tf4v1NvC/Tz5wdQy/Pw7A5Q3qhD84PAdA7yaBoMjlK3EkUejgN4CfGeARlSIIuT7fvX15Aegg+ETA/xkgP5z789hYqM9r8yB/ooBGuS1G02DAtwxpgvGZiHF0XvvT7tovM/6v8/uL3e3+lr/F1YdCustQIn7PQaYz02AhfVUCSQdivG9+8t7/d8nA3S9X/cBn3TfGaDvGOBbgJ8nP1wbsgJXJdOvJz/8MwYYRfveIsoKxyHzyJpx9OSK2+fJD1p5fO1uIxdLcu2bDRiEQnHq81eM75UBap1oFOROeWifJz/Y1QUFeJlKXxmgbwH+IQP0EwN87/7yjgEqB/ovHAMU/u8IcMZz/35k/X9VgGlvwrV5WFQGEQqwSKQR2oCg2GIWBTgzkwdcun4RZzcF3ydHfH3MJha1qbLjUndckn0WAG5uVaHpdPTa/HNSOfFG2qMA1b5n4EYdF/GmGF/bj8iE+cQAN80aRXSS+i0cqRkKb3THQo+K/CsGmNgWCtDgnSncxBoF46qRrLsxRUHZ+ShA94gidDZxBs2WNqlkjEJN32rJDU7pFAXoXFGAIPU0tKqgl0nGPb8EeH4952UzZ5TXgwWlPVRGYZaf7V/OHvUtQCJh/b1bzEHTLRwqiWwUVpaZWD85csjGfG0nU+SU9hIbto9/RZHmlLSDG+eg6B7ZKf3EANt9bpLP5p/iJmfhSiSfZJL5bPVzvk2h5WoUY+qMmh5cyu8UUO8ZFfp2lszh/HilmObhc6dHUtJB6T7cMpFr6ZVCm6dwYnmjTJJRFnUxM7H89/mi3MwBBfh58F/XY/uu3OOXAJs+sEnGsz+XAop9Cv/9XWKAPyFAKRh5KhpEf0f882vF3HrOEViJB5fUVFaDL225OJjeUUyziMfZ2fBa4Vayk5TMHRvANJ1JGSp+a5HpffoAfTmgkN4CPIgoLnNaoCi5rTeQHUkkwKFoGodshiLy3ddWfhE9iaOjJ7mfHNBFmHwLsO22Kmwf9nv/Eh9IJsYSJN5++spRxdeXNYrLq14r5N4xQH/029cWfEIJdNvdSLrvOHBa8/X3egPFWU5qFkyjoqnwzmF9nHV3BfsSzHFkOuLrk2JTYNOpGEdJh4I6mFjeVXoRUYgHnI0OHd+Bf2DEMuyPKEASGBq4p4lQBpPowJFieShg0YlzFHWHotu6gQRL+smUoafg759T6SsGuIwKFKe5Mo44Gx+mryf75bJWzPkeFMXnSXS+95omSVj/1SmeU+GC9c4kKl4xUK+R4pX1bHZkKvAowOaM79v6IyXTx7UHctxhef4pQMdjcXZ8uaMAh5Pff3JAw9nE/7kY4IwX//0Dav8iMcBfvf3n0XnMUNkHFFdz975igJYwRVH4BQpFuo5r0GMFBeb1OxSGHWWgblwURTRHIbHDiNeU+FrC93jaN1Ib4xIM5pUEWqcowHLv78FK/bEEvhSXnyRQb71EwV2515JDGgVI5ihAKP1HQbyNjUI5vwQ46VGAyel6+wgwVF4xLa03SjC6NReHYvRAsUJtg6JeKQLToTkTLlUBPHqHo1mdoADPeyZDkaldHD6j1iXGpNuDR236Mloor6dZblCAbl2MVLQ874B0lwgFaBC6jNKqTUl9PBUgJ9NZGahC45JdUi+B5CZDhdOdyJH8cenw9/lZCYcZirLf+gSMhkdRvgV4s9cFOPdZj+Iddu5HgLa54SnYVCjq+eXqgN7zKMANj/WZ3dcoQG8cqWDpoJ3fAtTPFRWH+wgH+ZHmi08SKMR5vSNPDQWorH8XINW/BDjd4T3j0mB75SdmC9o1eG1gs35tiHM/rdG5LTp9n+9/7Hkq9Eyg2b9LFij3q+PqS5sKRvkkU0HJBN9ZoP+MATZCNH5igM7WQbG9Y4CfHWBONQrKO5zqYJapKMDjM9DIUsqNTwzwkwXqJ+XikwX6iQGeH+bXDjAw0VGU7x1g5icHRfeOAdJLcwFGtiHkkwX6FuAnBphfUTTvNYA2YZUSGOzkJPd8IZjr/r9kgUrNaw1g5cjaJwZIclcqg2ov7Ui9QGFZ8hLL8xbgOwZoJLxEBdNpviNF/xJg8HsM8L0GcHHoFAp0rxPVf+4AEyUK1qfVr8NHgJ8s0P61En0Rv2KAz+twJrUqoABP4ZRyhCUKTGG2V/AI3myifZy75L0G0Eokk4poa/jKArWjAn9PLYblJwvU3bByGXCp9BUD1BYdocIqnLifGKB1KlXqkwWarbG+72f/ffb/fAvQSaLvHWDeawDfO8D8ZZ/993sP+c8KkBFZ9m8jwF++CNCxPo9/+MQAZ+ccL2a3XKAQfFXTz1fzAbmAokizZYSv8+ABReOjEINBWeqjGu+g9G4oiuelsPReZWtoZlsUYPjawmW5ZVF8Pr0gaSkdaT0/SwwUD9mNM+uOIpoQdgttoaHwvA0K8B43HVT74TsG+N4Cpns2+P4QoWgodkvBbTW4ccJcFFG/PMstVHSFAlwXypcAW+WB5dUmKMCFJOHN5cThzUMSUICUVj6hHnK9TGceCkgi1AFaUPD7pDuedaepXhtkzlGArvD6/S0KsDROKMCGGkR9aQXNVwzQZLD8I03pUNIMCk3s8PMKEfZwPPcWCoyJUv0QmyyUrYPCfG8A6goJC83SwXvijg1bnYn7FDojs8o0TbH9VzfpCo8YUNj0DAWYLJOvxz9kj62y02dNgyKPtm6Zrif9oLOqkELBDUaZDfCU9es+xvIf6EWZ7VxsryxGAXbVzsbyOCjA00hh+0Tpgkr7SfhzAmTEufC3iQH+4pFVkjsb1FvNl0G/PxSE8DUDnnnkysAxpkvSePb9I8DoQHyN5Mt1B4a/ReGMHYrDee06Zt28SQlNhmNY66oPMPiHSEBcB5ZmJuv5lwCn5QMFOJgS7OR2GqPL9uInBugd4kkcSsfc1WZW9BUDjNIQBVivGwKp7WH5qrO/JOpakAAGfxoHKFQg/HR9AIOo8zK6qxMgDY0C9G1FiENt6d/I8X7lwDh1MxK5w4MjNybiYBGtZjF0r6zWIGOuYNgOR30E+I4BfgR4W01TctLjLwFGM8DZ6XaV9bBQYxRgY/gWETXfAPthiCSa8lOOUNl4BOsivJ6myKDo3qsAE0vH2fhMR4FxYqxBcr1L1EeA6d3Hz3fjlITOQ5K1pc704KQjH0PYfWeBbm8bngTVZn/7rAI09I0UL3dPnJ23G+YCKml58hGgWmL59FZAAd9SPyX7JPoS4CcL9PpgOhxSdwKKlj78XAyQEQXu75IF+qv/UmkXOotXbvEdA6x5FKBfoABh/nQHcl5mK9DrgipBZVGEMyHagnG+oyjcAQXYmqr+erwfXjNiaA+fGKC+tlFM4m2fkviyfu2vBygi3UYBstPpGeS4n5PoFqHA8EJEAaoZS4JxjQKMc38N0uT3GODGPVVg7580CYejeyZnqzvBQixQkJfN3iIzGwXoVBcs7+zm3Mg5QwEaFxRgQJvtQDJhugW7MTucnWkoPHiqe3CzrKdCKW5FsvTWAPZGQkGymrv8ZIG+BfiJAW7ZawH6XJqV4b4WXDLPXsvoCpehYCmj8DjvOHxigOHsgQKsT1MdfJ8fY9jo2J6zzkdRO+VQBlnYAqmu/g2MXSiQjwA5FgXoStwrcsp71uuvWN9ZoBpBAW6c+gLy9fx6/KEiyuQWjjkoh/08Dud2huK9oQCdXsDzE7INTe4KClBpdih0unVbEl3rDOfZHr6e5LuCwLbG9hU5pozop/dzAsTpFPdvBfj/aAxQr6fPYJ7t5fITA/zsAhNe+Ngzban9ZIG+Y4BuVUsyEYUT+4kBfgRYMkzzFQNcQ/8VA/zsAvPcy/B5/p92i1Fcgil9Pf/vswdockOx0V5NBb28UFCEy2L4CPAdAwTniaK6lNXyKwaYrXKaDPs4/cQA/7AOkFIdFM5kPRXVLHoJsCaERHaDAqQugvPJAv0I0Ol7F7z0juX3XBTtW4DvGOAfskBdaqlS0AO2x+aVdGKrNxTnW4C+kH9lgX72AFUe/BBMdjWW53QszmS7QQHqawOF+N4Fpl+/1jFStUSCdxZoQZwKDOVMyk8W6Pv5f58s0LcA/RwF6BY7FPF+AOyDTpDAwp19xwDfApTaG6HgkXnwEaA03arlJwb4zz1Av9YBvrJA/yDAv8E6wH/+gfM/S0COZri/yz4w3C8mYMk4C7i3BRJQfSLxYg4JeG+lBUlWL/JxSfWAW3VelJ800G3IPuDe0RaVHAsk4IOt9nB97GyS2qfB1SO9qqFeUM7rmQ9IQG9oWOjy5yLexPNw0JN1xcBtbyEB8xeJxmOzhUt/R+LlKRLw/fz3TxAw9pGA74WApzlnl6kkIrECpqHgmutuiQR971MTb+HBJSaVOvenptcxEvDG6EhAnUcCUi1+/rHbGvHG0RRan7HbJ+CRdSo1T0gg5uAcoJMm+P33PjDRgaqgqCM7/iwEfKeBtpTqkvR8UGS9baoGjsvWIYklPWlduTkGXNz4FSS9hKKuv4OKs4NVJrtdtNM9GclXtZxJZbcr1t/YYXvc46VPNlDi6/YspXBLFGz/90LAUTSvgL349UwO+veFgP0V62P+/+Tdybaq2LYo7AeyACgIFEEGmaQdUKEmIiqYi6A8/d8BjZix721tV9Y6J9Z/W5RmOFFggoxv9SwPPoWA++3eKePK8TnNabsg4NLQy/i2QgJSl8cFDvjNQX8I2M9/p45WFFc6ErDW7Ss8LQpf9+nD7yMgx3Din0LAX71cPUqpDdYOeNrfLbu2mXLLgrzMOYTdrl6QZXy+g6Kfuchf2Eim+0l/fgi4kHE5Kci4PDLYCglYdT0My1MXJBwFSKh7igRk6Zr/BwG7IOA6oJFwZoEk8S8rXB6vp6PSzyaSox7DvAVD4kdkIODTiRVYlN3+URvcH5BKGTazBRKS8vIFkdfhHh99B3wCisXWIeYkrEAtzkIZNMu8GgjoGGRMA63lMnmk+LOkvHA5PYrweMomv4K1YHD7Zor7sz55NCjZ9EtAM/S/QUBXwge88/Je4L32Ig2XrlHOUm2NnwS820rRLe+nNJBypw5BwHW8ZktoPSR0cWg0WFSsTBbCDrc/2OEBiZpQ0UDAPaO/8NEbIQFbZWeq+fKCx3+2+agjd0VStqXA5sZIQJ8IryEIqKguEtH3nxl5S/cXzILRNwhoaDwHnrbE5TEQ/LzxEYkozbtGPeRR/+do3V95T/HT/1cJuE8PHLij2biExQHJUmfWHv8mOySVcOjSHLsgoBF3xODbrtOJV6Qwi+OOjFtnT07r1AAtRgL678BC0ry6IOCmI+A7wb9xEhW7gYBdpklCXJ864+vOlPiKtJUJu1QckLKUjYJIRwJuYmsF9gpJCmtjtB+CgOaDYSJfgOo4BAHt04kr/fWmC5p1BCSNgUS6yZsrue6oAEyyYZA83Uy+PgjoQNSQwD8hwaLNeYuEXL2iIKidDwH19w63Vx7Vglze1gK0SmFokKWule6yPnyCgE95k5DxQonB3uDxDkHA5frQwpxNxnQoVkhaPr/rQxAQFi6eTy9P9yBZ7ov26wUSU26pGzh2LZBgnyJB6fLsgHbsCHgNRg6R/S4N1Q2QgH0QsLm0Z7C0hi59yso+QcAhDXRjWBWRXeUTBPxBQO8mIPmUrnNPHwQcCgEzWTySWqxjvMdGE+TJ6jcGATlGnP7XQsB/SRDwV99T52jVDq1gfGW5+5kG+qMVzI9CwD4NVIiWI3ooBOR9q/qZBnq9+J9CwNB1Xp9CwKEVzMZC8vQE7BuBDoWA8YliBgIOQcCXSswhCBhyByRU3wh0CAL2jUD7NFBCtbMoJImfDEHAnoC+PaE4xU1jfSCgTx6yTOYzJKAlu98g4MbZOD9bwdz3+NzoW8EMjUDXD3+B1xwSMHy8kIDe1oahEPAHAefO+ZsGqpzr1p/ozy8B77fu+BcaHv998jqS551egMs9vgTsg4DG1SCR38waZ2gF491GSMAbi9v3BJxZ+ZeA8i7+FAIOQcB13XwLAVf6NlFIbXg/g4A9AT11jgRMNw03tILRnomM+GukKzn6kTOkgf5rR8Azf732P0vA6WT8pwyB/+VRQH7nW1DdIiSHUiHxUqP5DIFf72j8uXuAQUEvuqHiaaFq6zN5wr0R5yShroeFRjZNDoVWWSR21zJoB8a4w2HT2OU6OXUEtCMWrpmHBBzNkUxkLk2gqJGAscQhgd6L+BMFXB93xV5zTsI3CnhMkYBZZVNwODBIQNkuZK287r6VgGsNn9aniY2ETFQk3HEWmNpIj65w8QIkE5nhwrGPAtbxRS8T5RYwWqg/3nBiHZ0k5y4PcklHO3i8bYNe+3Rw1NyGXGEXTb9D4Nfrby+YeO8cVG1bbCq4rDmbpLmOpDxsJAMqjuDxXXgk6SnG81Hlyy6Ps1GyoRLwONFNEjs7PF7Y4ftVu5tH4gv1JeAObCTgJMbze0jtM9zEXUdyIzxq5ws7hSvd4vEcX+9M20qXeqgETI+0jwQmNm4/tfVy/b4hUd87/4pENeZ0HJRIwJ2GBDznnBUlJxMJqK7ZK9SiZZFU037fGEC8pzj6V01Y+tOigDtHsUG+bATiU6d6T0Ij54YoILxeHi6vtOKOy8UbLg/vHXkW56IGd8ZOS3/K4nI0G4UrcAVmRMPTqzKi1XkNpKXFKDjdG1Pd1zoPltFwCKvZliNqRiSIXjOqHAh4E3JczlbcqAyD085RjUXR4qN4NCIBrH1QK3lHYM0nPB3QHpKmJ2C6oqgofLl1QrTHCpdvuf6NAhJrVYF9M5E4uydVDXmg+ug+xhuG83C5dymm4AFMEJ81Hk8jTK7gNRweTx8FHMdIQLPciKXfnvHz1EUkITl1kfanyRP3d5a/gRxe+PpRrE1iXfg5aMJdjPzYzkUym4Yl6M2BJ8GLblR1FMQyhI3PfaKAk1ukQeTikS+aq+cQYZYXMKt3eD74rJHV55NqwA4XSL6E91WVrB4K5FaFJOwrAV8kpUB9qFK5XPK4PDWZ8AxKGCABQxmX9z0B1Zki0EMUsKZb/HvKeyHCBQUe7+W+eiHRZXx9wVC/j4DTyZT/Vf9U+bsJ+Ktz1ubUdAquXozLMLw9TbJLkIDqSabLMLKQKG1xX4EqFDQ9VAIKTZHBnA/GeM2cxD3R6HoOzhxJFMovniN0iwQk9+4aJtfunnvXXSUc09J+4FYJuXpIGm8842h/88BrtMIFG8gRz0Y+6EgSadPlgS7kcRmk0uhIlBcScHamGRIkSnYl2dE74jXs4vbveOsQL6ltIDcNCbQEJKCj698ooNkgAaNNR8AmbiJ/R30JqGXmqxwICPQqACnffaOA/LjrpbJXmTKIfPyOEB/nPdg57k+ore2fBAxvJZ6fl7FlfhJwqp4NkBwkoK9ouH9LE+95K1u+o6EScL8tbiBXjEBgdMDj7wkozZGAYXR4OmStpSHM4xeNJLa3C9K69xNopOoqMRlHJi+478HIAb9DZm/+9YOAgRtvuKES0E2FbxSwnPCboRIw1C5IWr6exCBzy0kJseNef+M9JfyyeoU/LQ/0ekSC/R95oLMnEjCw8echCljR09JeZDt1iAI2kFPlQMA+CihWUyTI31FATUQC+ssn/CMK2OeB9t1ArXekkLCJpU8eaE/AQDvKeA3IxhxmSUfAvhKQbsoFzENDooc80L+jgEMvGNnxpt9eMF0e6EDALg906AbaRwHlk48ENKhuUl5XCWgqDEXs8SvnBgL2eaDg5vi6uLGjIQr4k4CnbnYCY+x+TgL8QcD3u4tKNm95T6gtElBbaXIJhYGEfSuPDwGh7wb6n3mgfS8Yy2sNPB9XuA55oFq1m5W+uJeBzCxhNUQBh14wuzf7IaBPF9uFgg/6fxAwWzb2QMBhEmAfBRxmQfSVgFmFBCTsbkb/a/NAmb+eS/+zBOQ55pc9Wn83AdlfXLb0dBsL6ltHkGuN5MPboIW7Tc9JfA8LU3Mp/wnXipqXa6tLDHVP9LcU0Nq+F1q4NXZQrSQkoGPDQrvR8R1up24S/P2BBMyckoWioeZRKohIns18N4Hdu3Ci9CzgzxOd3sCV31plHF+QgGgYJKDGIAHzFRKwGj0oOJ1lJGAYIWmEG96wl3vYEXLaTYZ3/A3ULwoJmIwPnyjgpXWRTIqKBLR9n4G9cdPpdHtGss3n0RvOS14naT2acdrOt/ewX1m4PccgAeUdjQQUxkjAZzdNwbiUHDzulE2v21ugaqO7/yHg+jRD0tqWZEI11+ZRMqVnoiYX9A5u3sks17GIBDxEFyTwhDaj9Fh3UThJ4mBngkcSNT8gIdcECXfbm3SqbvH8tzf8mige3SzGBR/utWWEBDzDZV4OiaCvusS/h/5yylhzX6q2ih4J3K4CEnfDH+ShGcyTC5GAfTOY49V4QT31rGitd7MI+exxHUoBE179jQTkOZb5U9qBTn7xo3V20PGrPBaRgMk6v5LLRmfx0aci+QSFysjd5x8gJU+uDCwDydOVfYOsIEWDu/zc4/JwlQxRwLC4OBkpVK8GW2LEciDgu2hFUN6LLwGbVJBgMWmpMlTXnjpEAUmVIyHZZ/MhoNpukYCn0w5Ux0cCbrdLnob6QiWIr4sM+dimykBQkYAbcj4MBPRXeLWRsxlWYLGWSEL+VFdklihTcHJ2QkK2yFXypHgOl7szXB5WYe4QJc9vYJlr3L5VcH9gGn4IGGo6Hv96upEg2Dkj4pvjES4dLP0N6rkWaSi12iHTycQeCBhQZY2fWuLycj4rkYCbPR5/T8CM4PmEaveNAsanSibLU4dlZ3kvYL4X8Xys5zt1IKDGj5GAUw+3j+hSQYLekIDl9lmR0/JMAelKAVfpeyMSdl9fQHH9LwGfa/4F+svAhTi7zzseeBwuT7vlcU9A7VK8hyhgaED+nwk2v/Ke4njxDyHgr76n/JkrAGG6KGAwGznEbJGA0qUr/YvajCP2CwlITuduQCSIDGmn1gbUZze7HEm2J9MpbyFxBJbg8kqQSaN+CRguOSTgwecPYKVtWwa4zMrwyg4voJrMlITtyJXJ8ak7YCRTtgyalXsky5kegyLvkYABi9fIyrxfwTUiJoKcd45klBZHkJMxElApukTQunZAX3SJoNXuUZGE5QOYn1KG+A8fCXjVkEBEk5rSp17ZgizPVg7u8fUmAV3i5xvjFZLrsKUjfyFUC8JuFFxesgpDd3O890Mi6GxxHNOQbh4ZEjmMwUxNlsA8Gcl4z23H4NYcErEn4I5LTTDeUySgO8b9M475AWZRNx1Q8rIEr/nw9kkE7QlYlWcXFGvVJWZOtz+jgEE3540cHpMzGCtAkq/USh2igLK0mtLhJsRvDiNQcLmqCnQZJJItkptDLZG8m3EEZ+ZLQMIG4yik1+KRzB510mUaTOjAJr+RgDzHC7+qCOhPSwQ1xDP9aQeqxUgs7RYZQxRwSATto4CCeJgSL7WRgFx25z7tQEctEqqPAoqqRqLgETQmqYQNErDoomCHDJyBgAo4o9KJpr5KRjwbgFqskYAR33zagTbLLnG0TwTVkm8zmGA3+zaDGQZC/E3AvhRwiAL2zWAo0cTXewIOiaB+FwUcCzK+/4i1wH0EEj0QUCgFB9x4TpVDIujr7etgmgISU6u/BHQzJGDw3H8JOCSC9sPg+2Yw8rP6DoOv98r4Mw6wJ+DfUcCBgH0iqLUVpDJYt7vj0Axmfsy/BOwTQYnAGFF4ucCRFILkDImgkPovIOlO+iSC/igF1KkNKX9EAfXl4UtAs43cIREU3BsS/rmJoqEZzBAFnHNS9x1k4fn71yaC/nUP/c8SUODpX/Y18LsJOPnFEyGum8aG0635JoJetg8kIGGRgHWEBMzuXRSQm83LeL4uVC1Ud0+ow4tJx+vRbKGZ7eMAj8CxyPqgQqLtFkjAPcvaZSq1XT/Q1YaD01FHAo4jJJg/9ydQ3s5IwGsXRTsa5QZ29ykSLy+RgER/1FCERyTgCpCAUrOXYF8culq21ZeAz0vjlEnTJWpuFCODInEMOlbzt6mNV0i4o3LD/aVCJOCM8mk4+5pB4sYMOG0xLd9wDHd6lC68QNR4fbOH4n7rEklnsyuSM7rgwljEzwtW3yggOtEh6SM6mNo031RwprpawLONhGM4YQ77wxaPb8IiqcZZuYNz+zbLmIuUvaY3MQv3MkHSHZj3S7Nzn4WDtPXIupbenEYl+LX2eD2/UcA+EXQg4GyEBDxdLt04+BJJy1wPn24wfS1guslkU9urbAJ37amX6dF549+nJhcoMv4fUcDSTJGAqozkfh2MGzwWOhLwt9YCCvxk/KuWq7+bgL/6X1cPWeoBee4FEloNdRyigHNLRwJeeCSWlIQfAsL+RplkvmwbUJfuFK/sk4vkoIsUlFwY0X4UVVfiqUhExZl8CdhGqxHMgxvXTcwbcURpSySc51El3kn4flyMy6/ZQRrRQxQwqu4t2Lf9KILtEz9pbuPC0HcPuLyTOSQgv5Jk8DfFl4CPeYvL4eIyLUPfcRdkweQIwe1NoOHF5i9yYlY8OIyPyzMQKJWM7ckUNKeYlIH0RMKpeEOBPNogAbkw/xDQ0LZiCXffy8hS2EkQJi8k6Tp+muR65FuwFgL+nLeUQxw6dMBkfTzenoA6S53Bs2WeADPD4+kJuPHfSOCSqz8ETIuDTBYjx8Pls1EXoAbUl4AGrN6gvWK+DMJYwvM3bb4E5NZbfFQGrATxuUUClgSXryfvfgZl1SIBly3+PXYP6gVz6YwY3ae4/30UsK8FDOYtErQnoLsyBNr3wft9UUCBZ8U/JQr4q7vBvIKtOEQBYbTGa2ZMIQEdfk+X/v3hiOSctEjAqUbjovZYccS46tmHgCKLRHq+LAekIkMC3l5IwFPSEXBjTchAwBOlH0ByJi0dMLmTkOLF/4OA6w0S0ObXbDQQsJSQgFK2Q3JVXb/KBVV/ooC+GzlXsjGKEqxJhtfo7uGaJNt/CRiwMRJwcaAC0EY8Q8KJlDEkPyoZzK/miwTuHQk2T8IcTLJ9RwMBdRYJaAkZEqtPBO2jgHO6QAKaOzy+/FIfPlHAltlkZJ4VuHzMVxMaKAO3p3ZrFnTCIXknKpKOyVa4nA2RgGF1ch3CFOkBzODakiER1CX8HeY1hd8Rcwf3vz2dnYGAQTtHgi8fXgQzPfhOhOgJKHVDy4coYE9Ax+emtF/BoxuJSLmgrrtE3XctiCTP/yLgLstexNoqSPZpV198nCOhF+l9PUQBfy8BBX76ywoWfjcBf/U/q/QEHPqBMvqOGWoBJZoWIq/hm4pETj72haM4pR3viYRj3HbqU/eAilzfQwKOOOvp0+kICTJpfXOYCPGDgH03mL4f6BAF7PuB/ogC/k1AJNGrIjPTMIcoIMAMCaXYZTQQcOgH2hPQqC7fWsA+EbTvBzrUAhr6NwoYrDeyOiSC9gQcZgL2BDS1BVXaKluLCj3d6cNEiCEKGBr+YiDgEAV8LP0A5tWji5pNfbyGTdv8WQuomquxPzVu3yjgWYs0mC31bsJG1w2mJ6CO93cUzg/NkbCt8Z0JyLNfAg61gM8Ej3cyEb4EnEr7Ty2gwr/l6EcU0I4OhA4v+eg4TIT/0Q+07wbzYybgHW9u8EIfidvPBOwJ+O+eCM+w/zsEFAVR/FMI+Kvb16+snQPXc9G1HxEVVUv8DQ3HN93NhMf/qz2gi8oFFySV8UIiStOmiwo2+PpbmiWalPgFnHzPiuILtU+00iJ3ONg0EnCqtYwm+v4UbrNqHq3luEvErIwPAddU9WY0/uZv4HFRLXpdP5E85dqoYUdUu4zLNRIwth8UHIUcX9fcQtaoF2HgtOG+BJwaQgbn08ig18o7MDX1xF6hyMe4v9M9EnBMNww8hNCI1tUGyfVOmjdc3UIv43x7EDXXw5vttHuYJCmt91Wz2y4mf90jSacHfP+5xOL+k4dD1jMOiXk/+UjgFp9L652P+y/xFwt2VjeyodJx/3YTdg+P+Irnk27bvTaesCxUG3VOEvJGAppHiYOn+PZIMtrNOE18Ggkc3hmS+vzA80/V0RmejI8kXKrfRNDz+zov1yDMMk2lSyTyznPoZM7uHY05dTPhlyMkoHGcqdq92V3hFqzndHq64v5c5vELrsf2WwsoXi43qMnxdw8FFMXx5E+pBZz84nvKZCb+EAWEmM+vxNjeOdCbbkTCvkJCLNLVA5yW5spwnNQmyd9pA3q7QAL67HZPKpdKwUnbURkeN0jAxElrcMcrJJFCSx8CWvsWl5fLtBsCuEcSrQqeivyJXn8IaAoKRWAX7kB93c8tKFt5FIUuJYF64xoCWdnv3yv/EDC3xkgm8kYSCj5VgL7UugacD8TfKF99ooD+6eK9CF1bU1CiKUuCls4/BJSee1xuekckYNHkFRBrhASs3pRMNmXKgGyLSEBD9vakqcsPAcM4xOXk6I1bWlIwIn6mIZ7HlO7CfOuIkf/eIAHvAS4vLevIk6B6Sp8oYHI4TMlAQLalNYDlHAm4nNYLEpy9EpejMkUHStCo6pOzXp9E0J6A18tDgQXQSMLdYfTCFeZGAljPpDKyrpn5IWAj8mWo0s8juS2sN6jHKx7/Vshxeb06T4ehgAFjI7kXtf4G3YlFEiTr+vdFAUWE1a96Tv1piaBB8B5BN1ec9i/TkUk2iXcYCBjI9haXZ7ESg/yukVSZnXEkgvMWHE8dR+Fig6Tw0tyFmSeyJJyZ+G0f7NvlQEA/myLzedUqQJGXXwImmnUBb7aakiERtI8C6oeu/lSm8B59u/oKbF36JoL+TcChIagwmpTgNQ1H+6mI+3tZIQHJEb++A5fdfAgoM10tYBl3Q/9YfgPS1XtFAwH7KKB6XbxLEPwtLp934QKc5QYJ9aCRgO4UCeggcUlIjAyXm3Mk4ExSxriOnwh7Yty8BEj8YqOBgCd6zYGxmSB5Hwz+nKXeHOZjvHXCzQgJ+ORyPJ+rpo2AH+H7r5v7HZT3XIgGAt7ZswsaLPFO7WsB94HVjewGJG0ZbRekeiOZca1M00MUcLIJ9zCbH6Z0EAoblazWigeOwCMR1dj+ENDMBfz7CI7zIrpJIQG915iAUODxmEk30sM+T+jf2w5GROD8qoKFPy0KeDu1Y5+/n79RwL4WUBIagTicKL2GKCDdNtPIE3Y7cyBgnwg6EPDOTepPLWAfBezHwnsnRS59yvlGAe3cH5XDWPi+FrCPAg7tYPpawH4kxJAI+jcBh1rAvh3MLMbv9aEW8O9EUF+6+wk5j3Px0w6mjwIOBDyQrqFn1xD07yjgQMA+EVR57KjPUMB2ib8/tIPpG4I+yy4R1Fso5dAQtB8J0UcBfxDwRy3g+nWeDO1gQiGAI0EQqj8bgvaJoFat4OevGvz854jtWiZF+OWkP30YCDiMhOgTQftaQH28/UcUsB8JMRBwBI8MPMfDDS18aCnkUHqgkC2SlRG7RNeuFtDcuN+hgHcrCmCmuV8C/gENQRnuf4WAY4YW//tc+H8JAelfHAWU1jsXdnfDpNOz3SL5nnYL53E3E+JSIwFHmfCEQ3ZHgjxOrart2csTdrd5R5pmttCCyaaE51awyDq/vjLtWLJ32KvELod2MFNfmsKTPJFIdJf4mM6QRNfZGglYnpCEW2u3gSJ8I7maotgPUwGP964dzHWLBPR4gYLryuw6hgatrPkp+2kHE9tqKGu5iQS8u9Y3Chgdu1o3ezGnE0VDAu4POyQjJRhRKp6RXOur/4ZbVOt0YsSzDwEvjGWSeEtmV21Fld+58FmABHxn3yhgPLoEjoZP7+74XzaJidvVNiasDbfUnkdpM+tqFRvhADvniAT0BCTg8Wjg8d4zPF/34lsL2M+Fj4uq25+qmwlhKfj772Whahfncoaa6RJzBQpJ3KyRgPXBmJep9zhkGr1HItf3WZcIOoeFNmubBE73i477W73VoSPoIRjP6dg84vl6bJCAt/ZqkbhlZpUmTu0bVI8x/r146vdFAccMw3B/DAF/8aN1gZcsWOZWID53o/Cr/VZwoIkWR4dbldqThXyuYJaGXBkctp4zRAHtqkDiOOGoazWhZCCPpiPaXzzFCp8B+ScKCDvBN9XHbEIB8WIk4FNEAsY6iySqMiTPjUaS7GrrS8AYt1TX+5r+SUDLQAIucwUJo+3yn1FA/7RCAr6YewmKUSIBDWa0IPPs/BwIOEQBs2vOg7tocDn8VHMTl8/4syfIbBQepBoGAs4FCpd/QopErG85A/oq/xKwVBsZspc3IuCMtg4JKVxYamU1igYChnLt43LdE/GB7Daymk9wOS4tFJ7493njqPlxJ0P0WkzLgYATp9RgLV3lKApt3P8+CjjnZng+NO2fUUCXbky1ooQPAYco4DATAhqpXI34DEi2wOVsXwsYpAIu7091+gY3PQoI1QXufx8F7BNB/bmE5C2P9xYk5SKScGJ4v42AeE9Nxn/KTIhfTUA7DyjQ1+qYDmGNBLlnSEBlc0ByLAVHJOm0S8zczZFgdNXNQFjrW7DBR6L1tYASf/fAVTIkkfF6OGRq1UhA/z4h8JwjMVrTK8CLeZoE4c3B5eBZv8I8OU+jsBRclWwNC5eP0pSl/bzG35efSE6V7JBcPQGjRXsDzeaZEm4q3rPXuj2C9KyQkH0toG21Ll4zR7r0+YnwIlt3EoBN1kwUnAwk64mxtniPta8S13JZRs5TawfeXHiX4SrBz2ceSECr6wgSjAgS0VCRUNpqxtBh1WRI0umkAKcykXj3l3Ak5x0SSluM8Xi9qhIJ8dc82KMlvv7OkMxJpeDy+BQjAbWtCwMBjSvX0v68qRJS1fmHgH4zw/3vE0HN3fgfBJS0rhaQ3iABdxr1IaD/9EWTcLviAPO6m6zJnbscGhsJaGxT/Hvd6kwmN5NfgWELXSLtMXuRcWxloHH2mAQWjWR/UPwazGWXaaA1o98WBcR7ivt/di783E2ZnwT0nt1Uva4WcIgCcsKdHmoBh46gE837RAG9+wrJtYCiHqKA4SxsnE9H0L4dTB8FnJe7OUiMNooGAqr0JgRTPX7bwfQdQYeZEGPyqgg+Wkzw2ARJedsjoSDeRSCzBAnzNwH7ufBDIuhkSY2GRFA/WdWcIhf/bAfD3GgLvKxrh9LPhe87gvYEHGoB/44ChgtPyoZ2MD0B/dvsS8AZfZ/RsLYklYi0YIJ0YbvE1Y6AfRTwdbrMSDCS93sSzvooYFcL2M+Fn5xx//ViJJWBvpPwuXe7nIZawCDZIAH7djD/GQUcCNhHARlCYnCOlRzB8YT7z7plBsppidur/GivkFPjgX1dKeWQCCpscS36IwrYt4PpCejLD/9IFE1yBwIG7VL+dxJw+r9DwPFY+GMGw//q5er7EXtwP6dIwNRBAma10EJ59uckFWeFoylFVMO1TZCAiy0SZaTTTziOryYdt5fDQtOn5AgHqrRIej2/9tp1XX4ImGoMEnAbx1M4OfQ8ip8ZEnAyIyxcNMGJYrueMVrlGxl+3hOJdzsX3yjgRLSjRGmQgGz9oODRtBaNz3QkmdcQBo7JAwnErZBckJNsGAyf1G1gav4tQgI2gAQaP5GAVdEwsF/SRpnE3JvDhebjDWXiGyS5VAdR81RygL2Yfgm4KPwrnKBrP3O94efZV8LBKd45JGnnAWjjEM9HVzBN0qjA/ZdK/FrZhxQeH7Fwf6zAxveT93h+mrA9au05ZvH4bkhg43Z4ab7y4ODwmngkTbtEVMeLkXCGied7fFSQgD4SrlqvkITsVjlqrH3phkJskYDOaJZpibL7JoLO0lcyJIKeyVqn10qKx+8sYzz+kYgEbsddFPDWtYPZHKwoKYL3Swsf0Q3OEOHf62X9vijgeNwHrP+MRNBfXV/r1jwu7/a6EA1RwAtYPMwMmJIQrt6xW/5UoDTllABiziF5jlDrO4KGsrw9kiI75zCr0xEdWPuKGRJByX4j0uGLlUyVJDoFKt9tf2G2HJmNaXmoBfRHOpIyrPQ9yEudIuEIt1QfIk+Dyx9GUVDnzUK9iv9MBHUMA0k1aqgy8K7481kukICX25QGafvE5aBVPPHR+RBJIBg1M0QBTZPH5TALdXdnrPD4ph4b+aGJOH3O2wqc+R6Xf57tmWR7OI/BdSSR/hEFjMLFiIQGjcS82i0D2nSFRN0KeD5mfo132vIpRuF6iQQUHO8C3v3KR8Ht7DuqxF6QvMoJ929R4vv3BMwnvkwWppJnpB7xBZAokshqtWxUdZGfkYC3KZJvpuL2RcYqkObTLwELhkiQSVOpjHRHxOPf4ucpp5iP/FwbVR8CUtY3Chg6kymQV4gEjBe1SdqH14Lckm7w/fj31QLiPYX//SGD4X91xKKqCwmXX2ckG7SuQ+Q2LEAe4zLJfzpIpA0dJiDnuPDxpZUokmxFdX0qrXEJ6RFJcTooAShkxJa+dn0AcYp2CTPBmkQDAc8UXvM9AcMmQYLRhPoQEHzVNYm18zyYmWuWBu+Mv28uqORDwKePBBTyyQ30EYukO7pORSjWO4E+nU9J4O9xf9dh6+E9XtIlbLwHM9QCaquEiUK5yfCe8vQMica/aN+pxIx4broDzd21BBYr/Hz2hATUMySUryj4Ov1CAroGngGgmuz4g4BgLR64fD/eUzCWPBuFuejK5DlbCmDOxxPij1Q8X6uYt4EkEyTvbukuyMVDssla13EUTDz+XVE/oGutFAWBhGfyfDh74DU0S4KCGwERu0RUxfHxeMIHfkeQXEcCrmKaBuuKBJRrJKXFvHkSaoKQkFes+KCdUDEhvXJUYlIdAenNuAxJhQTcB6stKMFkHPkHJ+sSafMU5lBNaL9Y/r5EULyn2P+erfIviQL+agI6uwk3EDBkTYkbCNhHAd2Ng3fS34mgQzuYnoB9LeBAQJX3Xh8C2njZDomgPzqC9lHAviPoMBh+5tvhZygErebfKOBZn5GhI+h/JoLm5Sb6GQU0j7jWmV2K72D4vwn4sx0MwikaagFNj9igjlJ8vR8M3xPwRyLo+HnRYT4Wv2MBGfbbDmYg4JAI2o0FDIsU97+Ax3yIAgbrjWSSV3DnhnYw/vzwTQSdR9p3KMRAwEbFz+cC6UjWp/gTBRwIKD/L72D4h/G6EltBAtpx/m0H0xNwqAXcLroxiF0iaF8LCG2zrYZ2MP1QiNBq8P17AvbtYH6MBezbwfwgIFHPSFp2uv93EvCvh9b/LAEnLP/LHq2/vSPoL16uBnfWh1NWzUlyuhWmttVjGva7GMlCgtbRbmMkz56kSKrJHYlibKIn3KraLFNFPyRaytsnODRdrdm0eh21pRDd4SnXdpnIXRTPEuwpHEZJ937HN6Md4guLhDohAW9ywGknBQlXxHuLTmcmkunZ+g3uT4nb3yyF01x4SVCInEXH7yKUtfAgMLCbIQHTfd+/+2Rs4ZIfDXptzN+OZs67WsBrhvvLvJGA5phGAqYHfN1cv0Vt/opbKB4vA0nE94mg/gGKlphkHUWHq7Y72Veobhck4P6JBExbYwrlSHNIGoi4kDx3RL3PHDtalxMkLRWxLtTCHomm7FpZY6n4AIf1BQm3ZIvjEAV8pu9uriIJGG1ssBzc1adHEoFBgvFvYY37q8zJkAh62HVRyMMdSW6lSEA+Q0JXlNwN5Uhney1LCf49Li+HTqmLnGnBbZPg8XA6ndKnt6k11+YKd5+3SMyISMDXiH3Bs5ohAbNj8NJu5eUOeJgWSc634PcRcMKKf8xk+F+9XI2zVQRuWAgkWG7yitSVMgXv1eJyEFFxJFRKIZGsHYePFsiBmO3kNRAQTt2k8mob7j61gKsi45CM9wYkU0RCKXskzNu/SLDoCBjo+Ugkj40twyoSkDzTbvJ8USCBlP2JwuVaI4F64iaIL6KMSt8qJSRgjvhb7G+4vNPFOsNH5QNJFYsUDQfXy4juUCUuX20knHXqlnf7ew1KUon4KG68F9GKVgC3xEVDYPNINslF4rq5wtLBJvAWREi8J955Ki7/Lg4uI/soYE/AMN3Xe6JFjQzr13oUAeNuE3x7fjxEASFu8XxsixAfXUEolnDOJVllzPQKhj3ny4Bvd0g4p9ve83kCygrf39oLOgStKUdLiaMyUvCrElTmhOcjKiRVrfW6BeuVIYQvIhI6eEkE0vmBpwNm+2SI+SLyJwq4car9Jwp4XyM59/m2IvGrG6rBRrg/6yzfE0FI+aEjaBh0BJ4d8Pzqs1SM/Iuzk9Xfdk9xzOS/1tf+Swgo/eJ7Cr+IZVArfUJC38KFjLnAe2eWqEioJEPS3IxVAs5lypShYo7kgYD9XMBwX4m4/LrgNdUTMFiYm4Q0eRcFVLtaQGmN95yf1keQUySQnz/EPYnk+gaG7k2jcHTZmoQW8FNlZ4rX+GiE5GtrKobZLu9aIvmjKzkp/B2v3BFTBk6dVSQqlROYuYf36Jl/OuThIAHtExIwOOlIwEPU4nK45pCMmY/3+FKxtmC4uzcJ71J1JOPDeQ/eQ2+j8NI+VXJad12CGyRg8LCqjKzqyRKcFfUlYKAhAZUAjwfYRniRyWG1weWohMdb8h2Rd0sR5AIJGO5LfL+RfXfAMFc0gefWTQgvF0jI0ZGOAk92MiJtVw/QpYlQ+mqK5/tmn92BgGH1QgIaDySgdai7OYwlfkdkoF9BX6QMCW5v5xMF9I4eT/wVv8nIlUYCSvGUieCxRCL2BNTWm26IxeJLwGEuoHLHvxcpPSTsusU7C7jfGAWccJM/ZjL8r76n7pPzxJ8sj98oYN8RVJq+BWIzGyRXHwUcEkH7djA9AfuhEG7MI7nMyGt9ThOQgKuogc9k+G4u4JAIGtmXby3gf8wFHNrBKPlk/OkI6tD76zAUgkyRgMEx+NYCzvddrd9SbT7tYAYC9omg9bMWvwS0JZkMUUD/ryigpX2jgD9qAZWnREX22MXf76OAfUfQoR2MRX+jgEM7mL8TQeHx6Goh/0oEHSbDazOL9ZtlgSTsawHdZ6yBu1DlckgE7QnYJ4L6l46gfRSwJ2A4lqTF0BFUZcR/RAH7oRBB3OD56zuC/hgK0RPQLBhC/yBg3xF0IODfk+GHdjB/1wIO7WB6Av7L28EI/zsEZKfT/z4a/l9CwF9dZl+yF4Dn3kGCOFlrapKyoaFIH12iZ0fAxGSRHPrzWwtIuewTytzq2pdoSEDF2JzhZGpWlDIb+arpDn2HKpvYZSyZSEAVJB5Ok6Cbm5cigc4KkugQCk6UbNUDpwFnZ0MtYFpxyl6bXuIarleCBAx53L55ChScqwhfHyVIrHPU1faNVadcZwskILekt/B46gadnoKDMySCnpykJysS8JQgAS+LjUni2EPyKTX9hmpdIAGVbrT8udkUUD8v+Lrhva/auBSuSFYTCbitkYBEQgJeXplDEiV5L7RLJtXwlJZIQPUwQwLKGw+uZdeBtK8FPC53BVy0LpFzpxZ4PqbdXMTFBfeH4mcvzT2VHJRX4pH1RsD9sSJ7DcVen5P1q25V7XJ8XOBoskjI4x4JKI0eU7iOX/NynavBXos0PD9VWzplLNL7vSZMu3YwSa7TCVfMTM2gkbCnR2SR9fKN+8NI8Rse5xf+nEbvl8ZE7P3TDkbID7+PgOxU+O+j4f8lBPzV9xR1rBdgGp5Q/iCgO4qmxHdn3hXXofkTFMOfRgHX1rhwFIrX0A7Gf8+fR7Kb5Xsgwqgbbc6LHHEK/gXumUICnhLJUWclLcF2ZOH2a277k4DR5oAEFFmlAA83+BCQ0xQGSXgclUEa7j5RwNhykTBHltoPBMz4OUUHOUHiwFs/gmHg8i3kdDcj5/z8hLnqI3H0xGOIeJ4IQOZvLvLLBZJt74fCQMBwVCIBZzUen2ddcPvFJjfJrDmPQdUOIh1IV+pDwPQ2GkXBKsD3F0VrMhAQH/X5gsS5FYBELb4EbPbFbYgC+heCx6M8aTzeTOLLIQrI0Lh0SQ9HOVq0sxrPXzI5gmcu8Hwc252qHrJJC7Ih8nTILJCQPQEjYfMlIFfhWVo5W6mM9qS6fqKAox2SsyfgZuK9wW4f3yigclC+BCQCEnCXI54N5FkEt4L6fVFAlqe5PyUR9Ff/s4qyVmagFacxPUQBcx4J6Km4HvLr41YlyhIJ6M3GSMLHJRPJabv6JIIOBDQPaQRahgSE+ooE7BNB+yhgdw0eSc3nJRCXoklYvrNsICAJ5tMIri8k4PoZekMi6EDA455KwNxSY9q39u6VACAB5deGKSE8Ox8CWiSaRrgkfQIZt60P+rwbWgErJKC7RAKao78ImNy9LSjt+R2FtosE7Qmo001LA2vj8V6WSEDVw9MavFsxIU8HCaiKf0UBFZv/EDCovMeLMJSyweNXvwRU6OUI1NUSX/ej0YeA0q0jYDxCAu4XZ9z+eqNLPwIxI+GEesCseOM1fvfdBTmOuyhgHbL4HWaO8GdJWYKW/kVA+epdwTxTDIHLTMTvII0/gFSnPAmC4HEl1QkJSOqOsJmLBIyukxhI0SWCiouKGQionv0xEnJRfaKA6q4barFn8R78fffUmPtTEkF/9T3l7u/ToR3MEAWM3xvzUwu4ejTfWsA7Ny29mdeY/0ciaE/AcaoQMhCwrwV0pvp3NHyfCPqf7WD6RNCAzZGUPQH7KOBAQFckBhhJotBDIqhgR+FAQNAj6UUW+8s/2sH0BBRZ45+1gMlfHUG3vGQPBBw6gvZzAe1yLZGgrwXso4B9R9AfQyFs+f9SC/iDgH07mIGAfRSQ4a/fRNDptI8Cqt+hEC11icCb4v4NtYDvRXQEde6SCPKkSYjCXGSYhVMjGgjYRwENatNF8bpeUH0UsG8HE65I80kE7dvB+Bz7fP3sCCo7+P7O+/GJAg61gH0i6DAUoq8FHIZCdFHAf287mL9ukf9ZAnICx/0pBPzlUcAbHQxRwPj9LExtxRo07DYNkk1+IgEX3AUJaDJzOm2o4kPAxwaJOHQEdSvpAk/7ZkXxfgOVdpSlB9xGKRKO5Ei4U9HweEOUXS3h5c1ot7XNwo0QJEy9fHPaCx9gcDMEJN52WRw12JUNHLY2bm8xuP21BAlub8ei12sGCahEEgNlkCMBwy4q+PajHE7U1aDX1XPmaKnYXGE3lb9RQM7qCLidm1FaVoGoMe2jhcd6YZSJO3qLmsfHBTyW+AWXpufZVTtwlyvcrwurjAUKCcidWCTgLUAC7qwg0WYKftmVamFHsc50HUGhi6L6DBKZq5FcKwff7zzpEmuZPLxqaxEJuJNxNZAEER7/S484qJ4RfinSXSJrskYC3qvXnKSHMZ5fdWJf4KrcvgRUPSTgI5/i+5e4ItUc51HD3cwdOpE3r6tWPv0ErtuFTqerERIQ2PIKz+vJImmtdu171Mcbrj7+fRKSIkEtXbpD2c9x1Na/MQrICfwfMxpe+MWP1kxPV2C7ERKQeVAVWZtd1MjtugsSG0l4nfE1yPP7lIB76Cb+MR0xulpAP9rg8lKaWwXowR4J5yxdmfAqEnBIBGWjxlHnYxbJ4lZIQOeCBLwdHjMIru43CpicziUYzZyKwpON5OsJaN/UURmSh7RQL29JBRhV3yigR0sz2O53CJn3pd7jwpc/gb144fKNeFt89HA17i/3EqPgsUcCetSdB/OWcmWwnnhATCoVcHm54CK8MpGAdgdbpTWQgEyFROoTQWfMcUTC+dTbk/DZ1R4mwigCfv3E5eaynoC9nn4JOGnb6CcB53dcjkvNnS/Drf0lYH60eNoXLp5Dxj79iQIurMY7kgvPH3E5rOP5gNr/RAHlWY6/nzpIwFlk4MJXxZ/h5CABt8JDgvg5kcrFmc8qMlvrFyDOCZ+grrF9kcP13oJmenj8y1He1XSseFCLLtF3R3ufKGBPwJBb/sYoICeIf8xoePEX31Nv6a7C/HVGwpRtl5iYIQH1URcFTI8jE1d9xRrcFft/EnBIBJW29QLkeMuW/vq1ycgprFegrLp2MPr6ieRgJidwLxId+bcQCea2k9unFvB52jo/CAj3Mf5+nwgq2RRu/zcBZ5XM0EMUcEgEtWQkIM0hAY/mNxE01PMNQ0bPezgkggZR3EX6KySg51dv2n/k1YeAs1XW0kGT4/Ft52H8IeCpQKL2BJTzHRKwkLIroQO+/BDwckBiSo+uvQpc8Hi9FZKvOgXUQEC/pZ8qOU4Ld0gEHQhIr5CA0r5BomatkxFN8B5gZme8xrMbku9EIwFNH7+AIJa/BHQ1DwnYCkjAy9m6wpxMkeTHsHIIUWp8+tYuHwUXyr4OUUCVWiMRx6PKJNdXm8DsukHSJyoSUGfzTxQw4E54PM9JuoHZU2UJWKfn7yMgJzLT/xoF/JcQ8Lckgg5RwAvbMKQdXcwhCji0g3GO4Xgg4JAI+oxzYSDgMBRiExbvTyJoQHbwczT85PEyh46g/VxAt1hKMmnWLPysBRxGw3cdQYMFQQL1iaBOigQMRy8kYJ8IOswFVBT/RY6zcg3aOkYi9Ymgf0cBh9HwQxSwSwSFmm/EoSOoQrZyNEQBBwKeb0jA7Wsnk56AyoiTyrB8Isn6RNB5u1CiH3MBBwJSTtcO5y8CgjT3ccV4S1lfhNOXgH0iqBaqSLZ+NLzAI2F7Ag5RwJ6AfS0ghOU3CjgQ8BTLR7LzWHsgYDDZyQ65rOjVz1pA7xZ9agE/UcCuHUwfBfSpvDkOcwFt0UMiDx1Bu3YwQyLofe4fh46gfS3gv5aAfydj/s8SkKfZP2Y0/K/+l6CJVoZQZFw36v3yTQR9vlZIwA2NBFREu0biUd9EUGEjPeEMcyRg7iOJHqfHDfb7JRJjauxf2mHvP+CshEg4fYeEAz3i4UwrSEBuj2S6juJPFDAVs9mXgFJHPMTYURs5pIYu7atMdkThtMxUJajPPL5uVEimSfhgYPecO2VyuiIJtzLJ4UrtkYCn6dvR1JR8E0GbWbEYCLjfjcwybnYzUdsqNhIwiww6abvR8iLHFvh6YEbJ5dENhRCQUAfqggQMAzxe8RxP4fk+4SJg/MTjXcRS80kE9aZIOjjtfCRshcd3uOP+ZYpfQjnrRrunJKy0pS2wcIx9K0ozacZopSlwcFxnHlkfdkjM5iKtYTdWkYDqBAm4SowPAWN9igSc7wQ8f+FpXqaXw2yvadOyhhIpSKfH06vSfCdKuvOBBCztg6Pd5tIVbuoYCXjCbyNtvDfecBQL/PxqjwR8zNk7XO4rfF3f/cYoIE/z9J8yF/BXd9mVx1YM84IV8NGi1vgowesXzITH5aA48ioSnvUaTCbE5WWfCLpNzm8wUhfJtJJxORl1M8V6Aob3HJdv9gyJaNyKEYEHgwS8e4YEeeri9ipNySQq2RlEJ+UfBCSZTUVBKvifKKBdXUf4qL8gAc+xrUJUglD6txzJ1y6NGaTJWyLLPgo4I/UJJFzUEv90HmVkaSHp5NNbjGAmUxw5HSwRTLYj7MJA8p0MXgB71M09LNd1QlZEb8ClHB5JuMD9aceTyScKyAZdlE5HwsV3c1QG1ME9DgTUfRl/Dnf1gqzifAHGZYm/n1JIqp1D3YdEUL8U8Xg0Fcm6GK8FAh7jmWTO2DpE7uxLwNW5PYLBzqVoZemNqfJ824LEyvj7hwTPn3aPu3+X1buOnl0UsPYECdLTEQnYOLgcVS73KxBSIhG9vfsieobbO6sACXjUcP8zuhXAo+dCCUGOBIZrSoNrW0hAyWh+HwF5Wpj+KXMBf/Vy1bJ5Fbyx3iU6ps8FGeMqaiBgoI9dExd17RocSJkyXHGOSGpS57hcS8dlyAKSYnehVuDVIhuF8dXeDwScudYkGggoFUhAU57REQgbB5kftXewyHVKw7pGAurjlQ/elmPxmnzi7zPyBD+P2SKpZgnes94Er1GJIgwd3vbOi1jvyRnc5fZLwDCcANibA4PXnLsRSfCoQyAOy5TANUhAvkYCzpfNGy3HZntSm5Ou46lLE/+Z4UOxkJCAXsAisfpaQFmerEBm9mNc3u3w+KIxVYJ7rScRNNWGI+akyMAN5mwJ9A7JF2xCCWY8PYnCZYTnqzilHqjpGN//PXYzEr7qEjSDZkiY3iokoJw+QX3neI3bfbL27uzDjEECDomg+HBEgto1jcv/xzMjNhX+IwpoSXmJZNzhd8CcF/AeKnX4EFDVkIgmP4lhpgpjOryoIhJ4jgTs5wICUNWVaGm9weXsko2CSt6+fhsBeYbm/5RE0F/9T5VP0+OGKOBAwCEK2A2FGKKA+2wy+RkFvHJn0X8dJ9QnEXQcTehPImhPwD4K2CeCBqkom6RZSPanI+jGkswhEVQyBaX0vQUSqo8CTmnjmwj6dzsYsN/w6QhqqYAE6odC9FHAPhF0aAdDed7oGwXsEkH5HAn2oyPo3wQMzzt/Tx6J/YkC+n0tYN8RtCfgEAXsCWjFC6UcCPheEiQgEu9DQFjb31rAfijE28qnAwFhOQMk1nyjD3MBQ4eFTxRQYfRvLaB/MD7tYPzZ+EvAoR1MPxewTwR1b+mMhDS1NwcC9rWA4duQ9j8IGFLSkxsSQfsoIKyk3XVIBP1BwH40/DAU4i5K31rAbjR8sLzAv7IWcPzXa/+zBBTGkz9nNPwv7giaMvjQq7cGErC9IgHL5YWG+zNHArovJCC/3zRw3EdIqj4RNPCbGvYLJOM6WRwSbRtu7nB/XZEYKvN6aZPav8P5bH1rAfkbzcPNZ5Ew8gsJxIwuLFSCgYQbHQ6cdjs8tnAyDYuO5ag9arFEGjhfY9z+bCIB1zEjwc264+uHKZLJZTcMXKay042SRwJqBptDxeIXTOJYB9DsKRJut1Rxf1+jrh3MumRwiVaZZWpv3qImGUjAynsZdLrf4PZGeingEWVmtH6276t2TuIrlOHOKhOLxc+DRJjCpdAdEp/mQaZx90sDt9P2S8D38QHwlI54fK8LEjDkulSjUWvSa3UaXrVmb3NwPoIVxRMLCRxfHx8CxlMe3/92KtdQjDdIwJjC8ztdd+1gJkuTTnWlvWruCwlYemskppsjAY8Jnv9zkjr0uqzwfG+sy4eASXFCAp+FDRK4jLsOrS6+nxCy72EoRCJkSMDJFv8++5WHBBQevzEKKIynzJ+SCPqruxfuX/ka1HaFxHrX3osYYS2AcdrgcnBR1UhAZ1UPiaB+QajFQEBCOD7yrefoSrYP7wTW60xFfpu6Djlr4fuTCDofSY665qUPAQOuQAJSRYOEc08SiWQRSXK63PGhNnt+o4Dq1mPAsKwRHfjSLlFPU1+FbLsUymBiUseBgAH1/EYBJ9fVGWz9OaVDXD7uSQWTZiBgGB9yjuxpDwk48qYkzE9/RQEfVUfCAgkYvZUGjLmNy7+861D6utzHYAkKEtZu8yN51ZIMS7Yjn9F2SXgrigUnZb8EFGVvBdaZx+N9Wo2qTgTrAfOtjQQMX11t4wkJGIuyEPlcUzskv+6QgKDK5UqN8uuQCGrlVzwfB6r5JIJaNwpJ1xMQnA0+2/2rQHxSjz61gGsbH5UL4lQiud5XXRKg/iVgHwW09BaPn6yQmGNtIvxMBFXyFQPyRRfL3xsFFMa88Kckgv7qKCA1UTRQnBsSxrkjAQtnVYI0PjNloLtItF2mpGCfsm8toPQqdiBPH2M6mD+cKxlVVgwuu2VpaGT7SlbXfxLQcagTqJsLjdeYKh5JrvF3vCblaekbAZJnRVIA544E9Kcj/P2YQQIaoojbc6ZbkfJKfaKAAwH7KKDRaNMyfFpdImWGBCSFgmSiNCTgrblHYIYrJOBZysQhCqgt+TYK7nv8/Ejpaum4mI5CxsTPT6UwAe3IIdHwatmTcXuOQTWoMd7jhlOR00s5gkmeeH4WosCRjKIymPkL3F9u+zSJPA9lmB86Am6ErUr2s9DH5eWCjgYC7sy2xJ/5LqraEfC0bCtw6atADwTcGkhATWrZCLgEz79tUkuw1SdN+4E92pNRG97A00QknrCtgGgrqgB3bvBRkE5thkg+EtC+domv722GBJy0CbhCOiEDAffNBBFRtkhA+SkisUsvA1vmfjcBhTGerT8kCvirCei9c/7/ngjqjrIdQ85jhR3awQxDIZqa533OkCUS+q0vE06cMD71oAgZ2sFol82nI2igVftPLeB/job3/FyJQHMalZwNffKZC3gs4Wci6EDAv9vBDATs28H0UcCBgJ5hSOD1tYDlA/fn76EQQy3g+PmYg1Yf5GhIBB0I2EUB/b4WkJ01xjAU4sdo+CERlIVd9V9rAfWi5T8ELOG1J4cAP19baUi2PgrIhbj/FjX/RgG1jD0OtYA/CDiMhr+x++MwFKInoB/USMBhNPzm/o0C9kMh5rSJhLxUrqiQZ+wO7WCGKOBjStvDaPhPFLDeBAMB/WXqH8liGrn/9ijgX8+l/1kCiuz4jxkN/6ujgBJcFkikvJvzx4am9nqUXapLigR8c0jAV/NAAh7kOb3WhULVnDepody6866j5DvRToHxgOKmIgGVi8xoTuHjzw/FppPRGwkYBrYAF5qel8lzHHyigDXnO2XqPANOe0x3Wzg4kUUnNxcJuM3LGp6zCRKwdpGAoqBKcHrJNlnfR0im8YRloL4JuL3EILn4nbGDPY1fUOvZIgDt9LJvcJrYSMC3iAQM3QuS8XxCklXtQdTG06aFRxHgDTZOcPs0NEo4qb4ZpeQyu2oKjwTcUbRVxhdDUbUs3UzhvFIckvAVEnD7tl9DFDB5rmec9mzKAPZXCgl4f4eyZotROSSCxk8vrDT+IHBQ2zG+XxsiGVXnwsEzr74EXNzZNRwOPBI8thVTo1fsBQp7huc3kpGAqwIJeGqKbs5fe9h3cxRrJLmIBFw9gdEmzWUNp/yk0ylsZo7GWMIVqv2tqwX0kIAG93jDsYuyJuvn4aXZFRLwvmbwdf38GzuCiiw3/q8dQf9/mgi6Gelr0LMWiZVfKIbIKySDrmynEZzc+kUu6r0Bd/NCwrkLJKBYWS1+NUtIpu0cl5PebXKGuX/8EjC6rN7gTcoR8c+aD2oeRfInCrhdUvgozR8zSOCF5Lnu8wXxkhAJxHu4/SuTFuozCsegHM0RHT5IR8BNpEIykwQ6yAMkmezSM1iMCG7vK0jCWVacP4mglbk9kj1HIQE9JBAuCj2R0CklwNzOp/iopGogd7kQkbjTKfHrCj//HJ1fQxRwSATd7doJzLTTiAQLpb4SPbJnkKvuiIalv63IRde5gYC+s/ISsoQWH33iCH+f8ZBwzM7r5gw++TJ8AJJW55CsG+UiREM7GEaPdNimazla8XOqIrO3dQJb4KUoym3JVI2pToNl6kjG5c131DTfEVhta4GE8/WWQ0I2HwJGtfOUiVsXSEDlwJcgzF2GvEnIgHVPkHiHc30klX8WQLpSAu2vmxwIHdcMePTtdxNQZKfin5II+qvvqcW+MMA1zUkE/x93d7KtqLYtCvuBLAACAkWQAUomdBKFmpiAYC4C+vS3A84Vc+17/rb+wox9VtzWomJzqoAC44ueOcEXARe6/kXA/YFN8Te/Z0qvLBYKYebUHqZ0PqY9+ratSOOskk8toJUjAR0JCaiwHQGbA5KuEYQTOKyGJOoJeD3c7+BWCf7G3+kTCNnsAYxFwhNf1xctMVkk4DQYsQR2Vzxnx5fZA9TLaUwGAj4S6wxaLk5CTzuOIvIA1sfPK2i8uy6/ooBTecXQ3oVDAnrGag+2sUOICUl1HKKA1tZEklIc7p87DvCaQnVRQOmFBDTYLwJ6U26LpGVnR1AZF4nneRIuOkfvHTiOiOS98guD1Jw7BWvyYkuYvEcG4cyVCzPcnO6/nRY5cWb4yS5H4fE8qPj+SariOVfO8BpBXUYJyQ5IQDcDPH5oyohMUgEJeKmQpH0U8NgiAZXkgMTLacnpyp2OYK7vSMB9JUpkJ8980IKOgNbCwXMmrRNwKiSgP5YQjsK63oMryt3o+mvXTkdb7cCwDlzouZvfSECJE6V/JOD/o1HA2lQnn46gqwuSIR9nSMAHJ5ZDR9CegHQ2FYhTT5F4DzyvhyigW9z3jPqNgH0tYCUiAXUJCfitHYy5PVDh0BHUuHRRqY6A/lb9igIynIpk6ecCBs780w4moH2oSNXEn9Hw39rBfJsLaIWyjNdpG4l43yAB06DraHr4qxawbwfjeIVSDomgPQFnwMjhUAsoWPJ8qAUcCHj2OgLeOgI20LREfX1FAX14NsYwFMKwXn8jYD8afiDguIsq9kMhvnUEtV1QwmEoxH8S8PAi0087mH4u4K/R8EMiaN8OZqgF7KOAfTuYYSiECa7yLRF0iAL2BByGQtxE+dMRVH8mePz6KODlefnXRwH/Oof+qwREVzH/PBr+X5II+tMJNqUUR5CnlEniUg2QECKh4fIuzDA5BCroSzVroNRvXwSUdbmGyt3h3wfptEsEFSu47UorTNg98PoWGiRgPEMC0nU31MHlkDDyAwmYSwdGV4I5D2fn5pTJTUAC7rx4Dw++sOh0eQyQgDR+3kPtoohsiAQ8JowM9dK0Sbpj34r+utoMFK7fRREpJFdxFjM4011mtnp7gZ7m4g0uqYwEvAdFpNf5ZQznNxJ3qAVc3MM3VNedEcbLGl+Pd7MSjlmFBOxrAe+Zd4P83Fhlyuzfmq43jQDl5eiEcWX5uX47bFrI7nckIG0jAWkWrw/XycJE4vFdh9Jic4TyfO9q+Rq10hVa5uGwXlnlusqmHwKWJuWS9RrweO4tJNy5RlLHpo4EX6X0BR7xFrd3IiCJs+iLgLE/muZ67Ig15C2PBBTfCq9fNXuN2/uc0UjUg6OvafkG5dJE4k0sJODsar/gWc/w+N5ufqtPPST7UeC7oRDl67cREM8pjv1TEkF/+py6au4GnCMug73iRH2igNNFicvJyRIfBw1bgyJcJmVAcFPIi1q9gVxeSI6egMm9uICRESrEv19EZGqmL7A22igcCGidNwrem9JJ6VOPvUJEr1FheeBkspTe+H7XKj2CM5tTxLtevUibPNIxuNMFRWAbyR8C+u0el3d9FLAnYKqfZbIqz/j4kAgXILu3QLyZictjykICyltGKr3Xes+T7TKQgFB9hKMj5zKkRqDAAR+/YZ98IyCMujl/PQHl8jIKg31AXYdawGRTjWhvnyMB8+mbh9nxPioD/1pHpPaDBNQJeidwM1nTHl7XPmda4fFJDkjaPgrYE9CrfCSoITxmsJ49lDAccfj+PQHNZPNFwKigkIDBUcT9H2ffE0FBphcfAq68AxKQOE+DrJLgEwX0b28k4GWDhFysdxLtydz+kwhKXMCFe0/AVTxDYnsnfP5d/j4C4jk1+Z9/e/9CAk5/+Jxav1ljIGDAvpGA6R0JqK+6KKAxGuFyU7U2YGUyQwcC6UapO+5+iALCaI1EmkTnFFSJ4mhfisWW5PU9BvlpsWUgmc+KSEv1DHN7RpeByCLBDCq9wyzoZmM6MyRcKu99mPs8T6BkRi153t/d3D0RL//EQBLaNBJQth/jEF/lMMRxizOozhPP+eKJ22soQgBGO0UyLU/daPRdEcIiHn8RMLeQgI51etNwU50rkV5BAYaq0/QQBQwXeE4s9ksmDE6TbU4K6r6C+WY7LgMzdirC3CgknPdmS0+eShqZvJDAPQEDV8Hjs7JdFeYtsHRgqU+HmKbrwTx/4/4K2uhIHjl7BIMqkNDnEN+/TwQ1NBuvEcfdYkvSJxLQ9loOn08WCRkZ7xWYGu6pdwhHOWlnqxsuj8kXAQMXvx8rG3f1u++tNhBQKXn8vnoCXiUkoHsWxrRPGCSgLagZLG7ki4DzwN0NtYBBelz8NgL2o4t+au33p9UC+mQmeXT0QDIYScZ/I6CbV0iu5879ENBm2uyTCMpvZzIBaeVpeM6w7KcdzOuEpPk1FGKIAsbNwxpqAYd2MI6NJLFeoUq8e4sk/DYU4tdcwL4WcGgH03cEnXKeEkK6zJghEbSfCzi0g+mjgMqoaxezFbOvRNDHX0Mhsldjgbk8fRFwu8lsmC2OX7WAPQG/DYWIL3YwRAG/J4Keu8TTsYjb3yeCTpuDQg+1gDvC4vG7l/i4J2DfDmboCNrPBeyjgCSKkIS/EkHN456UnnP/agczJIL2UcCegCRJv2oBfw2FGAj4ay5gUDEdAf9qBzN0BO0JOLSD6TuC9omgKrv5ImAfBZzumSkNqd1q/0oCcv87BGRE5p8vA/+WKCD3s5eBbCUuP1HA0lEdvdoiAY/cGckWekhA6YQkq98mEuRqqIYerOgaHvsaiWI/kIDTg/yEi/lAAq6CXNJPS/EBB2+FBLzckYA2K4tQPbu5djQgmRCRPDzEjoCBgSSjX2QP2Wj2RUBrLDdwdc92uVY3SMDbJJLhfChsEvsKkubEiQxcOceh05Wlanpmxhk8m7NB4oQ64PYG3A1qoatdrBZIwIvHjeH+nCJpxzySJ5fmbzjZxCjXRkfKTWJ3w3zvSMKCf131Q9Pc4OaluD3bGxJQkWUBSSk6JDW4Q66nV6+FfLa2w3S8R8KKsyyAzD90Uc6uVnFxLY9wo9cmSQpZbXXO3/BQhA6+X5O8GD13Hzyc3kckoLNHAj5Feg33TMbt66OAPQGfYYTfR268r0i6hwDPA5J2zU1euf58bmq4rH2HTspzK+lO1nUUPXEzOn6yvqPj2vUGd7MbBW/s8Xjpl8cLLnfaotdBc8DtUWL8fgLmNw+FwHOK5f6UuYD8D9cCnu4FLkeFHJdPdevihZzpa8f0CZKr/ooCTos+QgBUMiSCzjQeiSNvkEThjb2Borm4qCtnu4RsF/sPAf3RrvlEAXsCBuV+rw0E3FqpTCLQ6oR47/sJ7DFDld8IqI3NEY03Ku+TCJreS5EOJKe+ku3jMoX1e/MVBWRf1nUgoE+9F9chCtgTMLgYFE/cx14CLdwJoa9PqIjAZiXBnPNx/4BCEjKFivsjtULpKQsk0t0UWJiLM9x+snGvpAKC5HQZ3B4uxOVdkgsTmB5eX1FAyj4nMNVUJGNPQH19f8Ji5Am4PH56XS0jvt73WCR2+UBi0rdyBnt+qZRLz8Tj+7T3Jzx+lRxGY7X5igJOr2Loq0/P0SbRQ4PthcHHpUwpJLJEBXbHlUxH0hKXx6KT4mmUOyIJVhsk4pJLv6KAbY3HZ1akEliPsRQGubKPBgJ2A7hpOKTe7yMgI/LMTxUs/GlDIUQyM2G2v7Mh2OooIXsnPX6igD0BI2e1gblmjkngH0e4vDwUORhpiwS0HKkjG7sBs0YCwisWGbJp7wnI1h0J+JqMKgIP6wy4gEJyHa/VlRAoHjB/QTfa3EPCtSUScIgCsqNFRS5RnQLxJTYcCLidBxUocxiXAwGLM3UBPeXwHF0Bbu/BRQLOjK4WUD1WCnnbSEA7iJCAe3mnEP28z2A6Mmniry0kKydZOTjqGok1K59AnEmwhvkhwv1dTLdHkkXnGOyzNA79+oIEnEWzI5hKiPszd7YGKVkkMHHWHO3RJh6f8djSwL60LO2t7juHNBIFQMYBEnDNdB1OWQGPp3wbE69lqpxQxf4J09kKr2HT4yInsX4GmFMNV/p+FxVcV0jA6brC/VEIvr4noJ4emdCb1Fsg9vTckTTAa0DdSsgHHQlojrv2N0tGgq5jxxqsicAi8ZZdIuyFynD7/Y74HQGbkbD9RAElecH8NgIyosD81H9V/mkdQV94Hfda7z0NvfWtmwtocibIpSjSQyLoLwJ+iwL2BPQKFwl1WxXcpxaQHXvRMBRCL3QkYF8LeBI5a4gCDomg3+YC9gQchkJ0iaCeFMKnFrCfCzi0g+mjgEM7mD4KKK3J3wj4LQrYE3CYC/grEXQ/ws9fKDck2jcCgiaXQyJo3w6mTwSFLdV1Es3+PhSibwejxsdp6c13SL51JH5qAYMTh/vzogNxiAIGFihbsh1t/hYFlAMv+B4F7NvB2Pb0qyNonwi6aMd/awfzLRF08W4+UUD/znpbYpztTxQQeK12VHLqhjz0BBTbryhgPxQimE2yltxY+2/tYBq4LED1n1P6XzsUYsz/7xCQpWnmzyDgWNN+eLl6BfyZ1ekMSfd6B4buGDENp0eApLEWSEAyw1/OdTIx6VTR3saQCHpTu1Hms+SV6FuxeX7awawYRdInrnyH4+pulwnXjXZnj7YIj6pCAoKHBKw0JFHG1U4ZE+nA6xut2cOj6Yiip8WHgEMi6DhAApITI0OxXn0lgk45m4Hb/e6U672ORLvZ4VciKN49I/2FXzw8X15HQBsJeGvnYzjphRmu8zuSZ8U9kICj3Cjj2wPfbxbRJdwdggQ81NOrrlDkkwiaPgp8/2T9VQuYvs3pUc9nYgs3s7bDdeUhAa/CJYBrVJvlWrp9EfBJTCQc4dRKl4OGhyprLTpZ2gdGfy8uPOQP1Q0TVeu2v6sFzNYU/n3YdEMhLvEFjtbEoFNa/IoCZtr8i4B9R9AhCnigp4ouq+EaTlN6Ridnaeroe3f+aQezXnhfBDyMgq9E0EPGPaDWeSTgq/2NUUCWHvN/CgHZH7617hf7LcysLtHSy2q8dVuCCNb4PqG9uUd1CT1u+z0KOE/VN5gmj8TpCbgTijss2DsVBlNYbEn9SF+gHa6jELx1N+q9G+LgK93o9T4R1DvOVViHBzlcnVZIwMcBl7NqFCAhaT6LtMPGYsDc2BQJDm2WaCpz0WH9siQCKv1XIujqiYScREgcibhXkItQIN52PbqSpT9rwY3ZrjZPdSVyWlCjgYCBdUUC2kEtgXxWkYDVgdoOBDQtXP75ZIkL0bKyOFBW5xGB3HErks+86dAOJvD1EUOykzsB1dRHdGC+kIAlk6ZghgqScb5BAmbluwZ55gt0oL+8TyKoBxMk4K6rfTQW4gx2u61SRkmI758s2TPo3h2PxzyUDe0QqwiBtSoSkCwZMbzoagFVEImn70YSqaWuQ6neyvSKxYXvpxbw+PwiYHlaMTBltl9RwJ6ASvrG41cXuP9NoLKgP/IR8UbCb4wCsjQ3/qn71J/WDsa4FRbYmy5qxxRIEM/oCHidMXSQu0i05axAMszO+PgULTSyO71zIIs9S4ZE0O2R2g4E9M6xyBOSIgHdo8nSAwGPL/eCxLTxbpCcnS4Rk3rgLyvHc8CXFvgbJ+cAtDLhw+A8/iLgEAXMunpRXVxVYD9aJOBNRBjxTXoF5xxNSv/addzcVUjAPhE0QK5qQxRwZvwVBeQrJKC6XdChdy2RgAeBOoCs35BUPQH7RFAyYZjSY00kYOPuY1BH3VAFTXZakuytI5CWweOjjZFcNmdlsDDfPPGebDdUYmrpYOw9loargI9T9y8Cuhqe4z0BTa4ZhwMBX+f6i4BWsMPl87pLBF03X1HAnoB9FNDPQyRgdsRr1hAFTNgKSBSccblbK3gNEBUkH71BArpVjNtPa1JE9m6dgHlHAgKrd1HQrhbQWi3w+9In+H3d+fMOtOiJn2cYv5GALD0Z/9SszT+dgLdJ+WkH860WsCfgUAv4YleC1wh3qrR7AvZRwJ6A3nSFhBLLLwIGh+1XIqgS7CkyJIJq9CYYOoIOBMR1Fv+9HYzEd1G5yf/QEXSIAvaJoAMB31m2JcsmVsDp28F8qwXshkL4udUqQzsYWbggyfp2MD0BFa6Rw6EdjEjN55+5gJErf2oB+3Yw3ktBAkY72RsSQQcC9lHAuSZNCYxaJGRPwPZ0+eoI2tcCDkMh+ihgT8C5FyilP3bx8y94UxkSQQcC9omgAwEPLL5+vuqieO9EoQcCMvvLEmaE/hoN37eD6WsBg821I2ARel27Gzxepddcv3UEHUbD93MBv0UBBV90BwL676Xy70wEnfzvEJBjJPbPICBL/3TEIn0/YniGJhLJdFVHd7OSgQMISJpniQS835CApbVCgkAXpdLuTY2kYc0wqYtDoovbuIbHa4MEjM6+oqes+EDynWw6NbvR7mpainDVqa8oYLzpEiMZ1inTVYIkC+7xHi5SbdExtUcCzk8ekvNe2OXazPH16ZOX8f2mSK5NiETaUg0D13L3FQWcT+0cLg1rkJitD5He0pcb1LFqESRdlwgab8ZQsg7ujxgg0Wwqe8PjvUBiTUUkYLspSziqpRGmO/Fw1c3j4wYn723RXTscTVdlDwnGL7pEUPpw1K+110JJZNy+IEfCFtsmhNOJQTIzRrd9F+8ERTbqEmtdtdWPPBKwnDH4fqTtOqIyjwnUNOOG69Wt69jZxilcSEfU5oAEfzb2FYqrYpJkGr+v+niNBKzVrhYzsfyjXoZ2A5laOHQiVlNNt1SyhtuKn9ExLA6gazP7BleqROJ5K3x/2CIBT8eJTRI8Pq2uqt4Dr060Fa5fGu7/77q1cmNG+Mf/Xf1/tBZQzGYZaJtSIt7m7vLkTlsS3sqqCQ3aFUno66sWVN5BMh3v+4TMuC7RcLtAAtLGCJdzE1xEKUyDhDsJo5yUU3xmWnVRtIPaRBrec6fgr8svAvKTTAVP0pE85EV9CDg/s/j6h9YkWmPeWTD3DUU80/S2WklK/F2kNW5fqO2v3wi4nKrulXAmdQObZ4XQS+huLt5CbUAfJ0igve4pWr1mR2BSrlCCYuHnsavZCBB2Am6f5+ZEe5/foBqsgMvHUw2kMmYczJ05ErYn4PgRf0UBZ+0OCZh0QyZAwu3T9vWWKHE302z2GJXAcJmmpaLQVRwuu4H2qZdodzQd7OpACoco4GtVzgFWeKsNj+aeIV75PsNi58hh9PY6AvouA/q0RPJ5MyTglaM/UUCIaiSgMOOmAKWpkIgXcHkbr9g7kLojItF2EmHH9XhIBAUrr/H4zAoJnGKPn2+nXdQzclmYF5JE+ycZyfr7zimW+1MSQX+6xdJCZG0g3AIJM7a+CKgkFwZ/YzMk4AHSLczj65jA/Ln7RAFV78aG3iWuKiKfVnvQbnuODlj5IZH7vUsEXVlfUcCegK78/IoC9gQ0kfTEP9NIwAOHBCQPng+HRNCegE64QQIuEyTgy/yKAvrOyeFJxbAXsILZhPaYNW6v9qYiILsp/jp1gkQryn00JIIGQrbA5aSD27fYe3QIyQM/X+7m/DmXIz6f3TuCil0t4HzJlEHmI1GTfJ/AXN8gORcZEvCaW6chEdT3YschVfv+EBB2gIRMFkhAN6640NsGT4fUheB/EkEjCQkXh+oJ9ByQgMKya4ezmD1B5iiJBAz1zEnyOsNAQJg3uD+PFAnovm2G4GmHr/ev5zuoFx23D1/0IaDD2AIdnNdIvubWRQFNDgk4qqqIGEW9BlNOu6juEo/XEAUMW/y+egKOLsV+ICDci9HvIyA35rmfGl70uwn40y2WwqimPO72RMLcJx5PpOnDBHkrS2ThUPh4qrOTDwGLovkeBRwSQVexy3uCrhDi+TMkyq8o4EDAPgrYzwUcooBphVdcPR5/dQSN22IyJIIGu7CthqEQ32oBBwK+F1/tYPqhEH1H0IGAge19EkEHAubnrhawSwT9RkBrVn1FAYd2MCdTLj0twu351Q5miAL2BPy/hkL0tYClJ+P+O5vPUIihI6gRpSNvtL0jucyD8lct4Aw/T5/n1TAUghw3ymc0vJiUn7mA3xJBh3YwfUfQfi7g0BE0cttPLeBAwH40vBqS/d+igF07GKe94PH6DwIOUcC+FnCYC7hcyNfviaDcJP93EvCvE+y/S0CeFbk/pSMo/cMdQbNtE8MtTZEs7TRwdHnN0UgOvetw+UYCFs+4gTOxLbKmHSQgf9/UcG9kJIt872oBV0iS+ymzwvi8OWj6U7cf8LyaSMBr1LVzkUMJ8FkkmF6+eP1xvfBwMeZOGVOHbjT7YZMNBEz5Ijjq2jJr4KbukVjbJ75e3iQyFPnKDhPdLJA0VPYhYLL18HH85nKoq4VB0hc1jfQn4W6AC2WTjk8lEjDQkIC3rYqPowUS8JTSb7hdaJOkooxE6gmYq4aB+8O8rvoul/H1YHWJqRWSbvPOBNz/ygnXtIzP2w15wb1LH03zrqMp3uIjONdvPF6vBW5PEDcnODVPPJ6xjwTcxB4PNypE4lqFz+ihH07gIbdumD7HSNh0G67hEadmONQCTurHpxYwMVZIQNlBgl7HlYn7ayABqZZu4BHsuihg+zJ0g86QgM19TuJUf4G+jZHAVdp1BJ1c8P1dGwlY5WCTIRG0COVPLeB6O/597WC6eevin9IOhvnhW2vBFRnMD1ep+39DVyLrxV4CVWBwOXnzKVyUiecPAYP0jYQ6P880qKutQHuJ/GSIyXexKJamyoBozytZWx0R4fxFwHjaEZA942/vIrnGQMDoQsthuBDdhARcegbi8RS+n4IETOQ3B672okJvxDSfKGBaSlIJBM8dEt0bfL1c4OsvFj7uCegkklAOBKw4qwVX4ZBAt67dSU9Aec3j9u5DJOzrifsnc6lQBkGCBKSk1QuMES6tvMWT+kQBF+kNt/+23Vf495sprJYbisCVWfADAUn2xO3rCbi+FFtQJiyScANIuHZvNeC4Y7FrrY/bbzO4v+s2kUrPbtyIbPVsDnsuUejVM6jbIQpoTZ5IwBvdGFp0WTEgB3cx9NoUcb4/NR8Ceut1rZAbfUECS6CQVdiOtkTX3nfQphw+r4S4fbRMsaAm6oh4uzmFZHZY/D4XGyQgy+DnB37KDYmgv5eAPK5X/5RE0PEPn1ONM8Pl0aJGAhrlbktSZ3+C6fk2Jr7DIZGe92ADmughYfbuyCD5RcjxN2uzYcBYEkPmMZ6TepHh2XfjKoU0xXkNi43JEc97d7Mfw/0VFDVAAq6nSMby6T5AYY2vKODTRAKqTMKHfiPtGMIy5w2QKRIwuOULhqTPVYXPv8elV2ZbiZDd6gIyk+E5nrwXWyJ0lbEzkjOhL9iVQYRLGoF+CMfEc7ydMkQB3deExnPWkaqhFnB6pcYkaLVnQoxXkA6JoN6dR6KJ+yAB2xHx814NEpB/IwG1mGfpYJptHWIRNsflJvAkoDY7h5h4EYFFZODdfXfDq0t8Z318DDTt88fRlbTEOoOxfH8RcMTda7BXvEgDPx7lZDVHAmqNx9H+W+6GQGyR0Fpu4/603SzTu4AElNMH09XzIvG2B/x+7LUmEt9YVbj/zSzAaxCLZL9r24SESVebyaR4/PpE0DfMcjDWIRv6u2DbfiOgN2V+IwF5jvvn0fD/kkTQn46s9wT8NhTiVxTQme8a/pMIGltCOBDweKtHn46gfI7kIrEw+UQBbTZLho6gPQGHdjDbsLFgIaxG9DAUom8H8y0KaGYp95kL+J9DIWCqXP+vdjC5FMdDFHCYC9gTsI8CevQWSTkQsJsLOCSCfiPgqkVCiaXofBJBfxFwaAfTzwXsE0GNIxJwGA0/tIPpOoJ61FSGgYDfEkF30n30vSNoPxSiTwQdooB9Oxh5vcLH/Wj4b0MhfhFwaAfTRwHplLbBJOsvAvaJoHIh4Ov7jqB9O5ihIyhZupFKztnfooC/2sEMUcBf7WCGjqB9FLBvB/PvJaD4v0PACS/882j4fwUBx5r208kAtyyBY/hE0om7t6NbOWHguVqaZWLOgki/v8UWyYOkSK0IiYI/8xouUfRFQJPlWiiLGglI7w6GHnCPB9TNBAm4dJFwZXCRoFA3SMBwi2SiKCRgEZ2cMol3L0l/hFwGh/XLotfvMxKQ0sUGSjm16XXefkUBcfFrh7EaI2mmm5iBXOYcJKOP5Lre7BxuB80g6+ei61B6jG9w2bBdFLBBAq51ewyn+8Kk19Q9UPTUv9BwtnbdKPauHYvldImgbGiEcUkOlZ6VG3y9WOD2vEZIwIyWBaivhhPGt+P0qotvEQnIzZGoh4fP62dbjiCTkZhrd45/P7M3Jzj3QzNm9LvVD9eOgFfKJkk+fjH6m6MncJJcN1yzXZRxjpaDS3HthkLExScKeCzx9bGXIQHZ1BbgFOyQgHz6Oup1ucHjQ+8WJJbXL0cXz+Uajtx7TtLG9UEfrXD/jzvJIsmM6Qj4wO09sY+vWsAn8R5wp30rTF+j3zcXEM8p6Y8ZDf/TkXVl7R7AFldIFDVAMpVcIIGrT4TQc8U9TwTJRSLxIpKwXbpbcrbuDOjxVgzhkeJyZ3sMWpgZK4oOtP2oIvdZl4i4rkel/5S8SAtvZAqbJsRF5avAi/p4lRHwrKkcrt7LOieGMLvg+8UUDZtdV/tHBTzMF0HXYfTQbLVpSusQU4mEpLSplqiThwpJK8jh0t8iAS8OLuc0TxRK39SQpJ64f4Gm7kbEl9a4P8HZpcAKz107FhfJNkQBJ3uB9kfv+kh8l8IVXSbg8q881xGx2WICtlmNShh37XH6KOBGSygSTJYjiTy1WsLXx1QIVETlhJcsvNXNrrj9BkHCWcmqBZ2PxTCY3rNEazO6WyRcJDqQ1kjQdkHmsJpLSECJrRlyNvYXcGJZLsNA6trBvIrxQMBgP88i7aJ5OgQvUQx9TkQCpjsk6TYxlTBaOju8lc73D9DSXCyD7egpEdcWxqAYJe7/KXArIsYCBTO6kMqgaZHcj+2KA3O+GYVe+Wp+HwEnE2byj0Mh/n+eU7+ZgOKP36e2dxfsvOWIvymfObENJIYWmuMwOM6R7XW03wI5hfi4rwVsguIAM85jac+pK4a8LbWAuS3zoTf1kGCB2xGQ7RJBheCJy93R+QoaSZnQiySnIjeteIKRBELozxsk3PxWI+HShMfrp7TgSbsvNqBrKb6/q+x4Mt3h36tqOqZ92V8opPYLfL9HLRBwlri93pWKkEQZvv9pg59fltYKrPsbiefOF/jBUOSAYkOCxk8kYB8FtN0TEjGcjBIyGyMB+0TQIFSqK+EYdw0zfz2mg8eq66iZuidwTxGL5+zdAcIYag6OfkSyhlRXC3ibzcEqp/yHgJK1D0GjfSRgHOE1psgCPGfSSRdVTLZXMnLYBoj1kAjsH93szubsgxu5SEAzQ4K/A/YTBfSa7eJK+HPxIaBnpxKeE8/ZGebPC14D3k2VE9+2kNAiOyYwcZCAI36/gbkhIPkO40oi8naVwyxZs6V3TKWW5CNqD4vqwNGBeMDj+/vOKfz3h0QBfzpb5Z5eEDZdOxhPNBvpUwv4Gn8RkB6nvEfPtwK98JYefAj4cr4IOGsF8RMF7Ak4RAG12ddcwL4djFqfvmoB+3YwfS2gr5yRhD0BhyhgPxSi1f6HdjDDXMA+EfQXAYP65W2HdjCWMOtqBW0kJS107WC6RNBhNHzfDuZbFHBIBKU8uYTbvvn/qAWcix0B+46g3+YC+gXuf18L+J9RwG+j4ftaQDPUv6KAo7MXDO1ghlrA9Sk+wWx6RMIlOZJOdUQFjFie00F2hnwYCjF0BI0b+CLgq/nbaHjXcUnp5y0FQzuYviPo0A5msredgYAgW/JnLuBUX8j0UAs4dATVzv/mWsC/TpH/LgEFYfLHjIb/6eXqymjW3f9hmCHeeQpHr+iMgUtyQNLs10jAhu8SH33OIuv1CwkoRV1UcESZYbKx/K0eXrMXZOLLKtf35ODojhs/oHCfNh1n54DXp2kmwcPwTTre5S9en2yzCVyfuVPG9wkSsL7JGdwF2qJjh1KPusGQFi7rBRLyclAl/XyUFLhoIZLLNZFIkV6O4XhOkIA1H2h6SoU5HEZJl1YwQZKenOYGmdIRMFkUib525DESVcXtv70KRV8JMg1VMDHDVOyIdGTIEcrN0yhTLn1V+tEKb/Dgb0gmOXobutpcRMjOlRMm1Hxa6eZNfsEVnnaZTvSppEv6fAkHNcP9m0RISpq/4Nl8i0ySnEQkoEGVPJSXJRKWWXRzEPfcBMq7hAQ8deSL3nQKTw2vHOnhqhp6rZVXuO3OSEDdLCo9yBsRbskDCT6aHI66aZcNPPebBUmfzQF0tgrXcL+5c7JmpBfos0M3+r3ZW2EyA9z+jDzeSPzKJmvT9hld23VRWlNAss+d9+9LBBUEif5T5gL+dI0FzdclkI01wjuI2ChafbYo0HJdoKFQPUWbTGsGDLjg8lKUkTwiWY1BF7s5fWNjIZHcrWmYVblMokBAElpPlwW9GI9oEEp5q20e8ynslyck2naHxDLvHIFtPJfL1ardH0m8wuWneXFlspzvs63mMukEXG1JlTCRm6O2P89nsElriQZacBliUrIKoYqEDIOOUK+2foCx2wllUOq4PJ5MKQZvZRkSZ36XFW2jNDJ4zwoJ9XogORn1IcP2qCMJrWxfDYmgszDD58cxEu1gvQUkbzOifUuueSLPGhX252tX63hGAsYPVwJ596ZKT2jdnNRZgMvhw0SmV+rVM7RNUL9BPk3w/ecbJCxbewR29moUBnQXRa3y0kQCylOyauS9RLjt+QJmk8vlktlmjhaJ9RjMu4ukY5ZIyKdMdNhONbEE1XcNoqw3KngrCQl4aUctofhZBZqEC1N/zLkK2Z0LDm/q81HoMynu31WNFYD5C49fyOPnF9p+AtPRA5+PF7i9v+2cEmnhDyHgj9cC8k2By5ndiiuDqYRMZ7TiAkrpILmCfJSTJAsycJfTMQ13/mmQOTkXYHoqnhnZXcLl7fZ9RoIpfOm95W1EFsf9DpxnFwWs6BqXswfhDoZWMEioFsl4VGYNzI8XAdemHYGYVx2BMYvx9ZMSf7PefrVDQk04EmzavUJul3MN9uzEhgHUI4PgPeoGZjESSKCmSKTpSV0BCWUkElMgVqfbdwLzcYPkGnkL3N7t+wAyozKhH4UST7hydgTr/RiXAb96Xok2QQIq7QsJdfeQiBAKGyRSzBK8B+DfV/zqDDK9QyJrIyciohwUoAktTwc0PQIi6zMLpmaI+zPNu1HvqbXsiMwQf14hAdMJXjNmcx1Jlk7x/a98+oK5t5RoD6xRN+r+HIDrPjkacnmRk8d+n+A1posCVtsdQ+j0/YDZJRjj+0lOgsRkr6C6c5GGpBuSIUytCORxNC696iFt8ZzC47fg10hw6jlSyGKuljDTBLYM7meHIbd3gHc3c8sT36d/IwEFcfxjBQt/ZCJoHwUcagGHjqBdIqitjrxPOxhxp38lgp5f1oeAQyIo/Sqk71HAX6PhvyWCfhsN/59RQKYfTX+fKvTQDqZU5uYQBfSPvnIldFNGQyJoYJdZO7SD6RNBh6EQ3zqCTiVZ+3QE/VULyNxoC5RLjUSLn0gou2kcmHmRTA8dQftawCEK2NcCWl1GV58I6p8OX1HAoR1MleH+z5+bv3cE7aKAQyLoUVG2RDtl86Ej6NAORnDj4BMFVLdI1j4RdH6dk/AbAYdawJ6AhSh/OoIOo+H7WkDnWClhsCJ/qwX8RAG70fD9XMBhKIS44z5zAYeOoHcr9L8TcFuFzqcdDKjtvzIK+Ith/10CihIv/CkEZH84EdRYyhskzRYJoicqLkQPTRdlWyChlC6K5sjxC85uZZEkmKmOXl/DBqoCCRVHm8NWH4/FN1wnslXGRYgEKYKwgnJ2sOm1sA4knbRkBIdUMel0tTlIumbGApRjCgkYzZEgjynJ4egmHbn091V3CN0iIadIyEAOFf2gbRV4BjqSixeRSPbVHsPDCxdkbYdI0sgtczgFBRJQy5GkdCMigaYv3P5whwTkGo+F49q1wnVlIhnvb46B4zgzy2SyRIKRcH6Ec9QYZUwVSEDXLpGQk5dFJ94dCeWubRGeE9Ep1/zLR5JB+EaiekhSq/SRgNPHCvJWweNzOCMpq4p8EZCQN6PnQTiB09NDAmYsEtidywI8trWLr6fx86dlmMKp6jqWMhI+nrDNFS6HruOqEwS4PR4SMJ/pSNhXl4iaB0jkG39ZhOmM9iPdV5GQB1qdh2mlHiJdE+M7kjjH/W0P+H61hQSsudAmKZccGP1UXCq4cSGSfb4ufh8BRUlk/pRE0J9uB5PU1qXrW4gkKB5IAtqbKxC3ERImcRpNK/ZdVGklIbEkuqudE1csKNwR74M3qA1yoM88LpcCmYSui8vTt7EXwJU3VOgvJl6uGTWtQqpmIvECeY+vr2MNbwK+TIdOSLXkmJyv4CYyErDg8e/1iSrCrEQSrqwWCbjdx0jAaD4qg0DG7dmnIgH/uURCUpAp2tsskEDMVKC90QyXuxPqzIKxmI/ogFM9TXvMRRmW0Q6Xd5rm4nIx9WSAwkJi5ZHLkyWZdTfJKz5eXustaV7BCJx3RBF/8aIkQrQu6kjNqRAYp9bIQ8lkCK0d7u+br48kb1cFKLtqGkarnedoRukyoOkjJFuRIQEpoHVYZQ5ujw+4//L+YcJ+sp8SVDQSW5eD25AIuqzHMr7eUdlPIqhZ4utnVqZDIk9wIb/laocUFtFwf3KFDs8t7m/IrWrQy7VUBid/bxBJRMLO3BCPVysiAd+TcAqr42FEAipDwnNmLQI5W6MS6Gf2+wgoSpL4j4mg/xIC/nQiqG+dl2AaGRJMWD4RBvsav+NTg+SqBCThNlEP4FzOLPELeuEQdnk+gnr2ODpYbXcGsc13BXo+RRJZMRJFACSGpZhISuJQEbmoswcoM3pMgjfl4C9DVfFuNvLxzKCXu4o8N+8IFCHmaW8ndOfogTqA7cdc6F9y/A3xB7YFnamRNJsWiTUv0ztYyURAMioLnhwuaozvt2dKcF5VRFgh6KKIFRJu3SABXamL+i0NBs/Jrj3MUlNPoIwtfD4fj7rESHcDGlWPQ5/lthUJlgUS1gjZEtbUUyEPCM4wjedc6bP6NiHj5Qr3/x1NQhh1tXtMS7mgLlZ4DXG7qGkV3xNcflZMCHI0Yojtqg+YWiyLy3F22+Lys6BhwTT4Gz+VSDzldg5Bu9V4PI97JPFxla5Bze5MN1QCr1EFT1Vg35Z4/JamdCSpalX4+WnXJXeO2xf6QYzXBHpMB5ntHMm7mOXIg46AurvQiHtUkfQvC0nOCQ5P3udzCYQweLznJ9f4bQSUaOafR8P/SxJBuR8+p/oooDFhp2Hw7KJmuk6bIKdTiSxqN5PIZnYWPwQ0zjJ8CNjXAobXLhFy7YoenY6QgOd5g4ThytlnKEQfBewTQfVZRZXfhkJoxVolw1zAnoB9FHBIBO1rAfuOoN8SQc3c+iJg3w5GhuCrHcwp46afjqDuBt8/pLp2MMxfQyH6uYCLZ9t1yOxq8RYuPu4JOCSC8ifuQ8CuCnc7RAFNEwk4tIP5lQjqj1vPGdrB9Img/nqDpK3ftgyLnoCrNsdzaoEE7EfDD4mgv2oBhyhgT8BhLmCfCFrCRoHZtZmTYKO3n0TQnoDwHLXaNwL6QCNtewLa4YHQwdvc50M7GOty+qoF7AnY1wJ+mwvY1wL6j0a+Dh1BlYuokn9tIij713P/VQJyNMP9MaPhmR8mYNnIO3i4LpJu6naJk2Mk4O2ZI6HI7Z3obSW/4MioSApDeju6M3608LD2SKj5e7rV1WdGw73Zdu1coleks9KmgorjHZKsnFLR3ZdMwTOmkEgbFgm4zOcS3O9Xp0yuN1XRHV3OId+qNhkIWD3sFp5pa9MJp4eanq5bJKASIQlz8w26tyFjeF5SJBB0JKzP9AFysjbChD++cp1OwjucRhPc/plRbHVpVbJw2UtWmLjjt6Zrh3KMn++Y9LrZFo4eXh9HONa5USYxh8Q77xpchp94i06nFT4vx6UER4l26Dg+TVv9TndRNXaMJH11hI1NEQmodXMRxzW+P3/phjo8Rkjq8apg9N12PoFLpdplslh3Uc/4IcLDCV16zeh4PKuk/EQBk7vezWXcxl9RQC5QW/3JySLUxQSPv1RNr3q8QyLfU29RxlZ2SHQ1jpGQt2gerkmJBFSZruNnzlhhGsVIdqLh93PyWpvEbuUzuj+jK3ieHlaZyglu72+6teI5JfzzaPh/SRTwp5erWoyEWBAHyTXp5thNK3kKcAEknmE0jpZx1gTM96GLau3dIykmahdFokel906ohHgjWgFAspWr8rQHEu5oGXYvQpVBEcutNt2FeG/i8P28YlwzxJ085hCnjUIiQ0YCnd7UDW99Ezlc3UKv0uJpo8DGVpFEdpK1GnsmBoTuAgmWHxvQ6DmnAeh7JCRvIbmKI9XA4mAgMfc3JFrJ94meIVX6eoME3LlzJGAwQW8Z3p4nqnRRIHjyEoEdkQ3tVJ4ZMCVOCgPBwv1bPJB4K3lH4fL7nmla9OBU2OkRku/yRmLlc1uBdDuX6eW16+i5yYULqEmrhdGJxe3Lry4Prj2TQj/Wslyjy9iAPWwo2rdDqiJFTDsQ1c40XJ0KJFgEuBydnijc/1bNIq1Q6wlohi/Swc7MKs3ymxnsSk8q8VbZHW/9gsfPNadlZE4oIPP97N21MUDStSN8DD4SN15mFAlI4zJk+nrosFW2SMJlTnU1LLj9uzeFx+eaZ/C7CIjnlCj9KQT88fraXNiDse5aKNUynhNvS3iCcR5zIdinp0Siw+wEZHFAwoTXXUSUO3sBYzZHAh2qRU608o2/IYVMSm9cSxUJefUKOmfyoTfL9i2Rrucn2GtgQ1+8PbdkbAgsTOf4m/aDCF9n2AIux5bjSQnzBH/TzTRFcu2XHO3vfPdKFGtPgzs7cCUctYVEYkZ9wnxZICGfQleBc5mlYBR4XDwhr7akmbsFyMUZCfR08ey6yOoRZvoNSeUq+HimFldwqBnuT9VQDmnCbk6earLEG58qnvDsuQDXrzkSzM8LINPifAXihDwBCpwtsR7WFfDsxGvMKMX9P+UCLr+hmNLRQR9dyeE524CdXZBslwiP3+vU1RsTmg/hua0kwr3wGmWJxxENqYzn6PlUxDBvEN9wYEYV2RXqFoz2ytABedZb4ohpDfKtHJc+HUkMARbPodk2wHM0NBYRmWXpBozFAr8veEl4vJvzGSwj4Whv20VN75xQg8Vu8PiZ651G6mKP1zAjxu+rGSOxf9s5Nab/mNHwPx1ZF2q8r8y7djCBncoSyQPZGgg4JIIOBDxKE9re0H/VAvaJoN7bU75HAR9du5I+EfRbFNCNy89o+G9RwG9DIXoC9h1Bh3Yw/Wj4edJ1BOUPX1HAfi7gQMA+EZRQb/z7PhG07wjaJ4IOtYAXq6sFHP1VC2ibDxPmToOk6msBN87GgVlwRPL1iaCjwDM+UcD3IkvwTPqqBRzawfwaDR9UkRwR6nCxQHlWCh3QVWMQ7Y73tdns+TUavo8CDgR8ndvjtyjgMBfw12h4X5Tw8/oooMM9kYB9LeCvuYBeixc7clnRK3DW3Fct4Lpudn8j4P3hgeZkKg1N7l2J9ZYdMDYL3J4hEVSgv0bD9+1gftUC/nujgH/dl/67BGRY9p9vrf8WAv5wIqgRkRwemmOW8Sx+b3UBuDFUgo3kuBhqrk/xB4ekEa1y3fpIxLvrIQlPRyQWX01zPbEuYzjICRJDmvhIkkX5hBtU3Rw9nTb0tXOUIZdlJNK5ChQ9G+cy3LwNkipkC03fRvMDXNaijWSk1av+MpsXXFLb6dqhlI7+mjJTuLMjfNzEQaIv1zYL1UtAAuHdD/R8aRdwPzsGbu9ketR1hzygiBwk0Pkd5LryKDmoNwsLyce9DX2vZhzexMb4/CkJIj2qmyOcJqFBx/XRb3VFKO9wcQjuTzAqQEf9UfCI6UWYZNcpozM77g1PTnPIWnc68pnzGA4zDQkcekjSyhKvUMw0M1zvH0jA/OCJcFY2SFp5XCj6vCexQ7wwCTTcfuGcbeB2pJGMtweSbUaarqPnDQkIV3y9dCMS5Pqkq5VcIkHHc/z8ypi5YcIJr61eUuUGjrvnvEz9Ix7/txw/4UC7VhkrOu7fK/WYoSNoutBfvJ7b+HyRb/B4V1xg/DYCMuzkjxkNP/7hc+qspAIs9lsk2e3RXDX+imRYrYoRLof4LNGKGAmVnAupBFbC5eex5GSIhJVcLiXRlQjfcBbsElkhy3KOxGE1eQbRPkfS0IJiaM0Ub7UeJ1DdGGgk0p0mNmyZ45SE20jGhd6CuoNiTZBUwllRNL6gNQjmW3zclq2mWavShsiQkJhrB0k0S8IZbIujEka7psk1V6bGMKtXYhmclvuIJCUSMeLHchm5uuxoh4SbQsrMkHxXE8m4yuZ4kw3GozCQM2+rGauaBeMg4PLxtEeiTpcZfv6Fx/2bUx05KyTs6to93m5xeaeWDw3CvabQK2tNSeSxdhuw8tIMl+qt2WpbE2+1frIehT7tZVeNMjMX9isJ98fyZKWrjfRhtfBVxPJMTjSRTd9ACOD+xUc83uYqoMA1Nkhwl8bj0bw5A4KxOyLgPFw8/lq4gPUWX770bPz8ap8iGe8KHu8tt7/imYNvtruOZLL0Vvh5u9fFhuQuIfkEv+YJ4UsNljruz4qeZtvfRkCGFf/n396/sB3MT0fWo/Pq3g1xkJDxY0/R8NiyMJtnE/xNbPY5ES9s3Q3y4MNgcuralVDsE/T1Qyq9NkdClZGsQ+hccVXErhYOwd8bhyQ0JmWQnrxIEzf1G6a6z9NBHNVIkheek/AcIfs9v76S8XmWgMt2iZTxzjO0Z1eva4M7CQOI8LFgFgLYMxeJWOX4m2Bk9wWq1uLnC4dM0RaPIAMlSsY0wKlqSRmrbVcvy5fBjcXtHXnpBab3FknFbBctOTEdcS9IVJ9d7CVykN0MFoHI0eAUSCZ2LzxAL1S+BGGxa8nKed9g+nDweNwi6UgW+hu37+qMyuBw2DHkdq03sNAu8zDKJyOJpLfzEebilsXlZbe/GSPiNUgphNDbBKOIBDNxCj43kcNoGeL+S/F+B67p8F1VH77+pFtIWB0J6dtd112LQfItbiyLy2Fnh8ebl2VYH3iljDIGCT1f30vQFtqEDrQLHv8NwzbgUqsJCYwGP2+xSUXkQzkhsJ8vcHlMswwoXiQikRnq+tsIyHA0/acQ8Ke77DoEr+PakUEyUDYoJF6IJsiuLoVDR9CoTgVP1HOBtlU8G8hzuZHBbPdyONQCHm2X8rh1l9jI8llOXI82hlpAb/kEIPdMtMHmr1TplmlmkDDahGCfGzWEo4mkfM7vnNco5jT0ngx87wg6RAFP5SUCaxUqITwTmf+WCOofzk1OdtxF+Z4I+qsdTBCkX4mgWvBGAva1gH0iqF3e8O8rrtEIxcbGMBp+ICAresvPUIjbFN/HaDnvkwjat4MZj7m/EXDChkhofP9y6AiarPtE0K4WsI8CMkIZfu8I+ouAcHeRdP1cwKEjKDrtOiSCDu1g+kTQVCiX3+cC9gTsO4L6nF8fv0cB+7mAySpe4N/7X0MhqhI/aSCgskcCLmbhZyjEvzcK+Nc59N8l4Jhn6T+FgD99GXhdmhMU3M2kY6FCgtUmPYZT8EZyQPO+6qeZN4ZzfeuGGmRIqqUU4tk6uiB5QDwc9akqT+DCPuxw3Savo77xNi0Uo4cTpsELf4CHUaLC5cVYZUJRSKRpw+jwfKYOvb76b0cPbpcCSXSxw9jQ35V+K20aKo13ynXj0Vu9CXMVDlLg0EnxDK66JSHp7t4WLyriAUnYruMSrpetQa/D9NXq7R0JetiqSFZRDiqdZ3H7DpqGBLLYN16gnnMBiifg/mW+etT3eArB3fKQYPHu1ZFLfsDJqOwwkSbqVm85wM/Xty6JU/mt6LsFkvhaPZ0wYYPA0duaS5Ckvk3HY8DHCzu8Q1HzZpmEIyScG2cjuPg7PB4bEZ+/7aIpHOwjhPGV4PaTjbyFm/40wwSvAXj5eG3ukHsLM4w9s1T0tbsZweHa2nQqzaeSvmTkMVynWy9cV28kL3sPd3CZSHjBcJxXrjf7SwPnuY/7l0sFkt4JWThbBX4/8/eU1w2GbuHKHZCkL/8d/TYCjnme+6lb629PBP3pWZvmBUk1CdUwvLU5aOmKc2DpjpAs9Nbjtd2hS8QsunYvVyPTtMdzrsFeo1QScSvvqNH3RwIhrKfhUn91UbkaibNNV0q40mJF0ii3NCEel0q5ZHcZo+XeJQR/Xqn0Uho1lRYfcDk8c1qFXqouXDXjireGYAkKHRV+XmnR3gYIDGlKlnqSb7WIfliwvIym5cq+dcUax2CEy0WQaJie9wxpQrzVREmFxBS6UfOXl6wBpLwU+inTHDVKm89hU09kslrxoGkvmZqAPZ4h8YiKy0NXmeP+TwylDO2NjOQk3XL8XinhcjGqI9KQBj/fCAlZVV0Ucrl6U7gcn/hkuQmaVquSORI4l+VwuWrkVlOSTQLLE0zpsGyRvMIrSyFcvpBwki8z2lIXJFjwPn7+6Zodtdf5ocJueZFoj70plUZVoQVrqqFCv5tCqhmyl0BA2hkJkQNbTbjIBLyixePfaLg9zip2ID7JShieG9wf42qvYLMS8ft8Vvi4EZCQserj8bQIbu/vO6cE+h9nmP1LCPjT96mI4RTYd0lR4fuJv6E8vKiw0V5SGeDVG3FB30WYv0QknrJA8oSVO4H5/a6E+PvC7zDWxBXsDm1XPzpCkmh6Mwd/fRVLnxnn+Ju39wIYZDMivnPFv2cW3AxW/gNf/37ib75UVhuY7ZB0fvnyWi0iJRJppHcthZb4m9yWcxW8U4xE3UyySms8Fd9vfqBKz7h5FdKnm/W5erF4ThnPiFTxnMDGmoq0z+PbEuHtPnG5uRqHXqRTFQnZmgWTaoUQah/3Vx+7BRjxXKC953h0JPSckkC1PZH4+YM6Eq/sXp/Q3SATG4lp0XgOmRWLBBs/EcenffqAmXYEEiWTuiLyRu16qy6QkE9pvyWSe7FgtdxToXdgdhIh7saCbVsr5Yqh8Pi+9PQKWlEhASOKisjTppDkNkHS3rSM19ZPq+uKe8DnxRES0ZzKeJFRUkKHYd5o2pTviLihu0TUtIs6SkSBUO8Gs6TBoiLVaGNCKHpiCZt2x5MNJaqQPAuK9p0uc+L3nVPSP8+E/pfUAv70ObVLOBV0Hq/7XishCd7p3EKWOxLt+vtGIgfqjV/IIhbKoR1MT0Arvcuh/2y7di4vUQE9VZFs9gSJ84uA/mSEBOxrAYdEUKeWHbLiH5+hEL4g4/v1QyF6AgZLDVqiJ/anFhDsF3wR8NjV0nHd0Io+EXQxrrqoYUfOPhHUlQyFeCcJiancNwYos7+igD0BLZrGv+/nAvYdQe37BAnYABK0jwL2BPzWDqavBfQOU/y8bDL/JIIO7WB6AvZzAYdEUCGbT2F2VtRPFPByK40hCuixl7YiD4qLQJ4c8e/7RNDniPu0gwnmb+9TCzgkgt64/Di0g+kJ6OHXAQQxG39qAV9zfP2RsTPQzBpXoKRwqyEK2A+FGKKAF2Gz+D4Uog7L6PtcwG8ETO1W+1cSkPvfISArjJmfSrD53QQccz97GUjFyxPya1frp0zekt7AnINyYyARLLyT6+/dhoeLObHLRNNURtfPlwnUm9ghabM/tDpjiSMovBaJc5F9Ro/yDQ1P6+CUCVuGR93MeQMuCRIv8V9qor/eEa5K8+WCxPP4neirEAmWJ7Zdph4Erb6qujl+R2MRptdNyOg3qyVQzA6Lcq0ooaavfFuA8wZ5GPs2knW28U5QXokZroVtoei35eYFuUlbdPIcBby+cGkJnrWNn79KuqjmVJtCnVxx/86O2tUmPs5wUU4WEmqJxCpi+Qn1rsXtac+4PbiINCHPW69MgCBZydkeQ3U/IUnJA7df3JEUTsVlQdbPOxLzQXlPqFY3i8RLp+D1KTGm+Pch7q96L3L9FuUGPEnj0+n6Ghz1x6TZQ3WykKBthSTc00jQQ2Xg/hzpEnSyvCpwZZhFGEOiOrqtZ3j8ublP0iTyW90dywe4vK8Gnd6p11V3HjGD+xMjeVceErQJNwI8Tri/6yvVEbKr9TxnCRKcd97H30ZAVuD4PyYK+MO3VklpVhBKm1m5Wk1fkcYfbCTd/yHvbrqXxbVF0X8gGwYVlSYvSRQFZUJ464EoaEBQUdFPf6ar1t33jNPZnaf2WXVvo8YoH/5CCJnJ/AkkE8eSwjtWHXtkFAD2pUljU0XCrGIkxNFGGsVNgiRzzskAfjKnIhabN5Jx/KihiCmS8hJ+XXZIMbs6NZTRqGkNhQ0qOUF8bDmSZ1PVTDtdv2C/NEvE0czv2MT3CgjaCxJx3Jodcyp6ANBxKImzpV8z+SE+QGJQIcro7DKxe3AIk4uOJJ1g+XCEu0B0xaxXLD9IqrmOQ3WkjDD9PkcQMtdf76F4mEigdOkzdjN1HQJSIGkPrlexw5FmAN7cIiGOeSkjBZIxsfe4Xdh7THd/9VUYuxWJT0fcfzysHThSpaDR+WOEzCloADDa4/67ZmDssD/cwXdfnIaV91aYRmcdFNsXF2H/NCpm3ZHYcPjoMrSGUmOlt9wCjOWY+iUxFVZ4HhJ4L3US2gaS3J+jfFMptjJ87w0s3yTxoFhzRqJIxXR/f1zmkH0Byysv75RFl/IGUTf8bhtyvWNSkgIO8199Kj/y/30xNf/v36/9DyHgn46pcf/ANno/MCJcTIdZHeA1OuqqQcSwNhgb5Q8b4KPqIiqzcUGppa/AazNsI3aI1+R6aD+QvEokZDxC4u3IEq/ZxdJFaFbnio23MwaepptEPI5VyA6hHkJyjCi2IYHfj+xpBetB0WUsLNCYyN4+HM4JHk8GoLDAm+0AmIvlOcemwV6z372MVWyQuKtBZaViLcH9NnPqa/bYptYvvYOThkF32yGpuLjOwOrUiQDqeB0LZqWFied6TKEKKoU5s+3tl27i8RplX9BmQ1yIyvD3s4iqV6x4fD+wa5fj33Q5rkaTLaa/oEtG4p56jOnhgUJK7ILG5FgWTJk9kLiYa8og2OD2Q1Ce4Ji/sI3PZ57BpqNHDoeRjn3GaYkxd8qCEaxfrkoD9YWkezjXJWyPxYx6SWvi9z1Mh4NPvZBwoSUSOpfYJzWKLcV6htdHYT9SRw9LREZd2oyf3tglpOvfLMRHJKq5WZ4gG3a6FN9grNC+WAuInQzLQ2Wp/I0xtcSU6p9BwD/9LuBzRK3fMIQkUMYGo8uXgwScwoi6owEMunxfxt5idFtSN2Il0K0lDHAelk58ZiHpLqu3CevfXUCAzbuj54JuwD2sTeEpryqlqob9uAUYY344RnJ1o2UIq51vEf8kdfj3u4D+Fv/+FIFC897b/nUX0M8/VU97SSKgu5NBUDpI1H+tC7gKrN9S7T4e7xbq/34X0C/d0v03AS8UifWvu4D/ehdw/XvX0V9RvaPb6oFEum8M8b8R0DpYSCz+QpL96y6gcwstCaWPBPzXuoCb/mH+Fm96Az1YrQPb/RNJeFA8lx4caQKf7zHSIxPq/42A/nuGBOwSPYLfcCi8ZYjHN6eH678JKDok3XmTmLi/LxLwX+sCLiQScDU5mgKuPtbfvwi4sQyDBHyO5B02bQXWJ2fC+8Qv1aISuxgeDlQEPiqerr7tHnZ+aEo/P7xV+lZoBDu7MsRf7wLeH0vvr3cBgxrT0P9IAqr/dwg405TJP+Mu4IRZf/iOhRzNVLiCu5X5xaAVt2QyhwftdzTfvknI5WY2hmuhIBmEIoC/L0ioZ/XckXSPwcP5rqdwVclO5jgE2PxwSmZwVh0kS6IpBs/Xqg/ne4pE3Grfnh9of4DL6Pnbblx6LlTvBufRC0n5+SJZ3AtZwMV/7kWa6mHBY6tfwfl09GiaXWjHr0Y5hoYEARKLXDT+mMxucL1vtjS7tEHBF4/ZFCq5QsJd5zTk4ae24Fa7uP9ihoRVR+4W6hKQmMEez3d6LTu4L11H5P8i1kIjbyg7C8v7HQuX+6oRQu3g8VKrRMKtP1SF1/SA53+KLwM3M3KESxPvST7fXAo++VACF/g6NG2nSNBsnq7g4nh7mZ5rafDpZwhwexeKjC1xu8EfF+idCRJwZSBpo32JJO9d/DytSM+nWsqgZI1H0qO0fufvGlBvxkLk1m9Rh8PNu8LlkG5FuvzdJdw3MyRv8JtB9XLA85eqrcM9m7ky72PL5luKJOzcEMsDo+BvWxQCY+rPTbb9NxNw9qcnsM8Vr4fiCTsatTzA9E9dPyDU3msard2zwnC0OkNsnjCdrbdIjF3bIsnKxhWYH5kaG6W9D2k0XckwPlYaM1adCWn84jLG1JQx9eAdIE+rjRTva5CyUS0HSFcPJMyyM1XGdtMl0F7nUrAXSVk/JQoS6r2iYhRKmzWTpIfDolwT8d2RkOGAdQThL1Y0HJbfgX0PSwEntzBImIaexiB7jyCRW1tE43FlsJPrYPpLF5r06uenYmQqMshuMSVhtbp0zJgTBvEu4CQeGwawdUA/4H/KlQjbvVmwrJs5kDzQnpFJdIMVxbKDvMlcEk6aymWncFlB6hu1iJYvP2Tk/r7C6RkyEZdX6JhKwzUc2+9WiP6Fn7WAjEFcbZtEwjwPDMfsGGKu/B405UPHztEsgdMlwc/vLe1Y/3ugyNdO+GdnbqhMETaHdPb0aQxfc2D9e3lBQY63NGx3MLBzdfhAPH5j/e8sXWXNzOXIjzHWb7EdUtaclwQOpWILUS0/f98di5mmTv8hM4L+8UUhaDt7wHFMXBprilWzY/doIMsIXpPC/qRM3NoCQoleCLsLEu+1amNIbcOlUdycNdbmdoJtzGUiPIuhYNb1vYQo/VAaXym2iZlbAqTFfU3ix8dibM5oB9ko2IjwJjFmm/J+B1q/KJLy+lXYc08eAHlrIUHDoGCtj202HlQuI2tqqew8/+1P/2KbPUSXgZEC2/yh80aYjtrvkL2a9RSKVYJEzc9vm1k7yeD4WkxEwMaDyjJX3wMMMZJUG38r1gtrAu54wPMbg1ezqy6uGLM1lmd0MXqWZkhMvj+YMjomz4p2hldB0c0dGebcU1ivLXMQr7wmUWpWGHoxEjj2NBPbrPm7q3qmI2zjnzUJX62useV8RiCIxysZn1KM8XCse+CHv4l4nEJX2O7lOVB8vLmEIicGe8eY7nt3ZUz8SYYxb61nI/BfsUfi2/3cs0NVHuDwCG0ZrXLDZZdxe4PQRAlH4qwzRud4/GBuUiR5pg/MjpMn+MtghaR+YH38fTG1+O9fWPgPIeCf/lmlXJQMTPqbAdPxK6DluHRgX+Uj4tzMwab3ttXBmr2WYn9b6CFdL2YG7ELEmDf33yENqgODvb6lEqbLskdyrJFw6RaJ5nhVRdd24oLpO7r0dgT/3nLe8b8JaK3w89W8L73xCX6kuw4aVYxkB7zIkUjyguebuOsYXNYh4ZYXw6b6S/w/BPze3z3V1Nb6NwH9/jdj5+pfiz5QSoLtA0n7r3UBzXSCpOIcy7fxkUiGpiMBFeud/vUg6P60QbJlnl7TWE8y0L2IUm9r4ff/IqD9sShM6l/5d0i0vwh4vyEJfcOjsJue8Hgvc+jo8/x2sH5+d0H/RcA8KROwvZcpfw+vdzToMNd0igkl3uDi8fTJzAIj+yAB3x109Jqsd2B5v0UhfGpUNC/15K91Ab3rDslrWt4ZnPLKpOc1ukHpu/XB4Eusfy70AXe7BjC+MdbPxSlV+h2WCazzKxIwMvSeHvjShy37WjLA+v7PJOD8/w4B5wqZ/mOmg/nDdwGfa3sN5TV2RHKb1y5fzxwN6reD5PrskXDvW7+Ge+nsSZpLZvDjq3ChCTFlTJvs9yCjU7lwDzOPZCsNiWJjaoT7u+wFjrhKz79eV8LVH+9p8pt5ibex9oT7fboj2ayTNk9OjwEu2mlH06FBIqVv14R72oNIlnUDfNl2W5C3wRf5OK8xo9upDO4vNxJ5GZCKu/K3SIVhOiQPM0zleo7pYK2f8d/1J2PcHQ0OdGMP93940JSPz0YO3SPzZHKx6t/S8W0PdSRx+21qVTzPSgUqW+x+M6QSjc9urIHzs4pkIjiW9zylGpT+1pM51ZBYs1nbgBzpPk2VS9DzftCXcC3l7y7oYGn8FRQeHm8GSOwDHbh+LCp49GFKs7IWBT8rTgcNLJF8x99d2Holv/CcZhuROGcW8sxJHSjpTchE28uQLzO2gfP2Fcvs/g5CTl7yBefF06VpNXx/M4ICknnpItlnuWLz5ozXt1rLPc0z/5vyo59SPF8Vy+s1svvbCDhXJot/ynQwf/rX1ekj3cApVGKCYdUYDIx+g+mWu5MisEjNzuu1hsRLt1IsCiTEZIvEOMhdSOILioy9NjamQ1buUvFlVseqldJCeswcGgX9tGNXVyIxnYdP4r2h9Ow5Vmw4RpeACOclNeZ+Zhyid78lYTOdaOytuAmEq5MjIms5cVkUqTamu/u9iMJ+0rFMJW+Ibt6WxGo0sdmikh2Et4aSKLt/DPZcFzUSTPWQYDckkfluMd2luxEN1FiGrH5jep5Igund7BL27Ki+97+bgy4Nb5pfsJlVheBptiui6YEy9nXXASRmaUvxCbyC8RH2MekwiWmcsHPIxkbNIZaLnsaX6UVjn5XC4CTfGxJGE7Nj4657QTZ/BjRsuo/KnKw4AizaPQ0Pe1qzcCle4I+oLsWjw/TztH7gZ5NjOh0eYsZqVe8geCqMxNPyErLcrx4QfBaZiPSFVFlADmMs3wz3vy6+wBZaB0jmmyPEHDsHZrn1AyLydKgIzn7HliINIRebvRDPO16vvy+mZrN/ytLwf/qhNXNnu5CISyJEqigaC1NsI+LjuCQmZ2yDchALOIlsS8V17KlsN1q/4NTMIhlve1YwJZszCO6fLbbB5wXYPrYbgERH4i2ia8GiqZTYpiSQ8G7UNauQKVBM9oGMF11tM53vl2AIxcaYbpqOxV0d4P56bPPGVOnY3tN0SB+hK+Oe84LplneF8IT9uujcJmXnI+6/SBVTxm5sFGwq0jOEC90lUam8NeYtSwGnQzUh0AUXlTVHcYbjJUYCoTFVpsEvpgG2Ij5tkEQrq3YhfI43Mpx5VsHKeobnN1c4xry+T6mzxnE0nwSRDLHNamzTuBQOrHzK0Jx8sc2/Eg2O33JNxaXAmH6vwxZ86wIifnZ+yJaLNILg4vx+lhLYZ0UbJG/SPVQBdmQauKOZhEiZjQW8NN6x+04g8azfC7VyZ6rslipXAAgyEX4axti2PyzAN5gvwuFxVtli27sglPuv/M+3wuajtIO4DTciuk/PNvN9TUCSL3cyiv2g+htjaj77U+vX/tMIeHHXK3D9u0WCvTBCumidPezTmU6DSBguHYNjwjaPNeFcHD2lF/CQLHGCZBJZmdJkslyBk/iU+I+TrlKnI3vAdmkSz/oggSImkTSv34OI6xeSh1f6b12/kEpPRO/i3wTchCYBIz3b9FGUe9CLA5LKk6ZBzfqQArY0JNSlNYBOZ48D7F8J7h/mnkJdHBHB3AlDBu+RBzTP5R7MJUUivRywaTFdu+DUCyRRqOHf24H0kIilIf8iIF8tN2A4zu/dvrLs6EImOZiPCLt19kUCPiLP/4uAvr3C848ungd8llnCg1QHuimTDTgw4TTgAgaqHmcu8Nw2hbe1K4XSQuRgLAyLBmZWDtSz6B0204BRvzl4PT1aS/bvRSEW8wo/6xKwPk9ITGtSddQQJAOujA3ir89IXj/Xa9g6Af9NnOO5lGq/dRb3LqOBMX2r1CDSB4tiDHqi91Q6+x5ycK0PEtKcIRHVpQxg488tCa9j9X9OsfSfQcD/CrD/WQIuJtrsn7IoBPnDBNSjIYVHs3dl3q4mNg+r2gQ5pL7MR2Go8N0lFHD/CF+k0SzUeLZTDnBJlkiS+eOr8nJQY2hdPyBpshcpd0bDGtpzADTJrlHFiQEfeDYtkm4OQuWh1ZhQyi+SkqZi4IX50JCU1l6mbSaAD7LawJUcBE3YfQV8cgEfnmYSilRjvODrpbuHS5dkJJm4ocvPYjaDq0L3vxlLa4MbxLDh+qiQPNayYXxnFhk0uu3RhI+RhMsT8vJ5cwKS+EkE/GvqX7hV0iM57CTjg6YvoNlZe4J5paLyZ9Rp8GR+LjJHwf2/ZqEFNbV8kkU1c3l2cB5wPa+F/P3a8lukwuAgG7KXScAJ448PkrPuj5i5XHbhwO92+IX7ti5Iar+QaNdUH+D8OW3w/DpRcX35VqF6BRuZwoIzXj2xfh+HTSpzZ6O4fNmFEVQTlstUcy8KF247h3p3xPrsXheVu54dwn3a72m20LjLzbry4brjHknZ6TLw+VrD+nPdUGZhFFZ/GwEXU2X5T1kanvzhO+tpqDwgPj3PNJ7kM2BD6L4hsDdIHFVvBmbTtIQgbDC91HdnYOob9nDi5ETi9jlVmD86xxDZX0HiIlJUFp/nW4BOESIsLmnKGFUoRK5ViLjv1i5bD0jEwuhPmK1dkYjK+IHZ1xwCGb1Gts2CkJtwOoUBiT/PdcjIzR0gmMUxppeztmOHG6bXmTv1qajmbcESpnHIl6pNomL1Ldh13mwgWoeZFPXDVFjgPxSAiYIE5FMk5OdqmJCljUdFOGkZO2mzE2YLONbH1oWGbL37GBD7cySu+eQ2c1+YLsLU2ZFwGAyDdbX6RTLqlQi9JBjYdTsMEF9KBevr3YRsB8YDDsL0pdhRmrKgzjwItaDA7V9RszTEPiWqTBy710ZssOxpwF8EjL0S/z6apB6SGbgM98TGsb1LxuCrgU3CiVMDM9ZnB6LjCq9XkF07Zj2KMxRT9UDEZ4LbV5DOAM6FIEK/fwoWqp8dHOEY/B5aQ3JGDZI9s08/wsb135euLqZT9b+9C/ifQcDln17DLL8qBJJrcqHxUk8KJhrjDekd6zy08knPsltRQiKVgES6XaksH5gHMfQVDb/TBJitfSrw22dAxOKu9OwVNA7k6hKZf4/sggVHqoGYa4UIzyuMEX2p1HDky5JGDzazmT31tpBNQl/E7l512WLMsZFNYiDCtVuXzRX1Dv5qEskoMNueqT77ve/6AAyxUzKwES0YJKaNpFuIi4Fk2mwwRt8JiZL3mbHNJrnBaVxPSOBPGjy/Q7uA44LvqfD1dcpu/juB01UTQniGhcRa1GM4Xs3g96An65kw13uIUs2RYl56GHNXZYDwfqpkmEyDjv3SXjg496mMJs9aZafCvcJBrTwpbMfqmN7s9gCeehCxshQ2SyaNDscd9kHheH4F5tPaB99zVeEp5KuwdzTYkIymloy8VDXYcdAVCK3lSsRarhjs7W4wphg/E/E4YZ+wsGrMb+1lIaLrBEk9kfYMTs4Jy28zQ2X03ewhObQ+CV83AUwWOx2S4yaWYX8M/76fVRZT9Y+9sPB3E/CPT7G0kTbsTBcJt1Crip5C3Yf9RkeJeNjn0eacMDC16Ug4m71X0ORAGbD6t1S6ffMq6qjtFtzbhYkgrn6LMByFD8bJt4Rf1IZGP/1yD7voZRDPJkiY5/6dAS3WTHjRtKxpslyNvFkvLRls7ueQasU7gP3pwCh0IRbLqzEpWxk6kqsFo6LRrT3C5jiyBGZ4YNByRBhwL8L91y8k5SJuMe8UlItAccCl+TjZ/fUgKJAL/j1XDj44rww/b37vxrlLuQW6Skzhzyok2puUJ1hPIko8NUAiYSQFoC90S3rTDM+fVLMA+PuBIXnR3xU1fnf27Ye7Ev6xHlR63a892CRbi4KdVRq9N+sTbPqU0uBmlBotdo8nUCtgxGuqUqWLSl/B+jxbIxmXg0KFqgewDSokq5/g551Bc7CCAMsHORKvrWct7IcjJ77B9ILSbxshkUtG/OhWGfQGjwjs/Q3r83e7k45sivX1Fni9kjF+X0+9GMyZiuWvjkj+/0QCLv/vEHA5W6r/jAdB//xdwDhTH/CMbkimWx/bPJsrK7hNH6FMrsNk4P03PUM5VUOZNtYVtwfKC/rXJaFJWiNZxBS39ys3luk4UICvR0WAJOkDke1uq4LPjhsLbmaKpOPrsOfV9LmD15ghuZQbq/j+rLpwljqQTH+Lmu/fSJjzfh6LTDcT4OmryuACFoJx87hWHEbhAZ5Hq6S5mNUaV7LUhKZEkqVfG8kjRoUADF8k6LeIU96T+gHtvA5oqrLG4HKITHjcvZhk23wa8jzUl9A/A0Ezb48kXS+ZBdW69WkyqI3Go+bjwDOLS5FgaYBv98YWHmcbSbq9/AiZUgKv3zuNiTOXHR8eYQDdPv+R+UVdvlsYV2hnr1gmfM5Vjkk/hefkVhE8MhJvcyF4/HG5Eclkjh1aMlZMuFbGlia7c2zw+0NtoLpbJyStGrn8eAMJZdCfSO5daMqbb/q7S+sFNP8eRMcvkSLhVQ0gcjitar7K1QKqgxqIdEcI8OVgF9B+olRmRjH5+94FXKp/brLtv/1B0D9MwEbf2QCD0klR1V3PyPG8g8NglzL8RLOOlTWnEJZpIcO4CYCRBXtDvL7VJNru04ptLv4XRHg9CrGoWmCdfpYQXSZHEgl3YbOTM5wA+lYScSw6hSm3D4XsuGtIWFG1YIX/uEDibo402s7vNntMmgOglgokYWYP7LIa+SBmWklicdvYrCvtDwg4pSSeTDPGlCi8Q0JbT4aTAAd9OrvVEKmPi4xTITGdppoHvlWNcOh8JD3L7aGAuPkkQswZlr9unRn4IT2J2DxGAwPvc4Q0BTx/1CGwtZG0EJ2yUETKdFAYc6IASfdpafThdc/WYhLAsbY1GVYc02k7OCNR9etBhCsyUVnxbR6YnptSiFTnHUs/8wSSQC1IfLslGnsejQXk20aXQjNxeyTxs1hKh0T5OxtY6WsFRDLYEbE34pq9zKgBMZCrjOwBie3XTw4xHaSI9vd4wHR64kMQKScS9vtvzxpv1+H1vBc0TJ5TxuZ0HkPuBKWI39vp3/feEo5S6j9kOpgl/cPpqn067iEcaXcZr9q5wZ7RCOAwHiHxlmI2sGI4YtbKlCOJ931gsO5dTyAVpysRZjK3We9dkWzW+SjCKUdSyY/Zgpi0+Peb6h6yTVflINisliL+zhmjrw0D4datiPwi1didzo4QzfSjiIZPnjI+Px6h2IbYJr1tOjD7aQJkdYQxdas2IbMT9wnxfJPRSDS3jvlhh59D2Iv4qYQGK0/NFRLOLiJSd9+ODadwDeHHnlJvU7QDaw+QQmLME4zBqa0xN5RfOJIbtsHHvamYVKMjeGxfUjEakKjj5SOHxDIDGSUKuEwszyHG9LIT8fykKGxm4mjq87MuskPZdmwWPl3wyyEX4ePMUxasbz1AG0oZT1/4uVzdEjgq7yMVobBDZr1vBuSKowr/FDYhg7U7g2xnbWSonm4qixCAEOkKxhiv4gr7iGcHBQ9bEq1SHHqXj6MNx4lS05BWU5W9p2cBx/n7ROJtGrgsVicPCK8TjKlxe7Xx/Joc4ghhIsb6+m9baxNjajb/b98F/P8oAeODswW+vzPpsxH0VNUeAnZXMGTQb6qaivy9RtKcxtK5XZB8UL9XYNstEqzqS4VqgbcDdptx6h0I5lyL7BHCahMjed5T06bVpPVhN6xNElgvXaOrQh5A/5y5gJf7Vui3wbzPFF8qgvrk9/SESRc49YkjsTDqqHF+l7CufUrhnFQ9NVpRgnF4Ueo/6groWdE3sGsvpvQt3cOWtX8jieZ0Rb1EQ+JYMcGQ5xpuD7YDUNYkAawSZtGg3XoDLWqyg5Up8bPyQZKRR4uZZhCz33tG2PJ2c6yP/WtLf+v06RXVVRrBfj9j1Nuu8XjWvtzDZv+bD7u9fvBf8wPWX7GzSDBenBndx+sLbIsnJcG+Hgzav98DsPGN02AmKkYnubP5a0ZQ7/w6G3Tvygjca2NRz3ng978KKYC7pYkk1fH7G+49gGa3lYS3ioSmqkiwSxtx6R+Pg0vZrUxgq06wPrM3ktz6vTuIXaVF/dcKj9e+nQzPP2PCn7yG4j+SgP8VIv+zBNTmi/k/hYB/+o7F1NjpcJ5PPJIKu7X5prB3cF7lKc3f91jh76cygHzkqUwzI3F5E58NkM3lQNPhR75xFz6hdk8HmnubBvjN6U/w8klEM26ugXeuv4e6S2KBxGwqXq03OVwKxReJGjUpf/RqCVU2EiLvbWbwAPoKpHnNZaImicqv16oG2VcFTf37OuTHoHpAZcwuNDNgovJkPeyg25QRSUf6quLqr3M4ZwIJ+tVnBV9dRzo8xgwJ9llONK6xG55fnR1kerERdRdXWUP3I2FaLlnN9Y/rwjWVQubrIWHcaM0csCe4yPS7iwdeqVUI1+k9EXl6nFZ8d51pcFuOM5GfPizkQrHPIId9SLJC0IK/zt0E6lOf05wNa8aX52gP8qtIksL3avDNrVrDw7/9ZiTNkHifYnCh5r+l25dBYvBwrEzh3IkzyeeHVcphbHyh1NhZ5LtzbfDDUYuguhmRSJOPUnDFqxS4eo6gufOYVXy2Mm5wm4QRcvFENV6L/gHSq440y7zr8LcRUFsQ8g95F/CPPwiquv4Bktl9INHxeAcGo/MVvHxoqOgiTF89NsmhiLdIGHcvK/Y8mVvwQv1B4/yzdZlqv/ZwqDdSiseyG9g83IwgLPSGhgvqGoymbAzZYnKXUfS9V+zmTWJMj68vGqvDwmW3VavCqRhhOmuGfcqG8WcGp/0USaPPsDy3JHsjubpGCG+R90wZNnsoJu9KxKG6UFhcfDYQJpuEiGC6CtnHvJiQ9tsbicJ5qLJ7iH2Cv+lG0nPVDFhgVUvIgqEk0blfGGxuGRmI07LGdHmfqJiXT5aQrs9XKpo+7Rir3hOAa3yQYhJ9VFaK7IPpe/iSYjfG9HBIbm84mTOTJPv1pmKLV9PAIdxLGsJItVnQ322I986NxI/dumC3w/wFPrldZLhvNzVzHR7CyYt1Et6Gdcfyuomh6BaREH366Ni+T8d4vK/A8+1UHCM75IHnTXvMdi9bTKejUQEnTbnJ+HZVgfWnSQfeZd783k1UDBbmL4YkNbE8AbMZkwMfIOTbWojWSv++dwG1hTL/bwn4n/EuoLb8wzH1ne8agNeGEPH0tgOD46aHHKrrbwqfLGRmapaQvNJaRsezSNnoNfcgjZwnicryYbOLGZwhcd1ahHNnw9jtsmAQt2ojQ3DcH3kUDZLG6GncnA4GW6mTDPKjM8hY9R0k5XM9BWHfMWb0ca+w4XnUIF8pGMOrAUlYnKIPnCanhsR67vxex73t4aTuzzR8rLHNfQckrJicEhm3FGOq5NsVHPTLXUSJoxQsTn53uq33VPhnwDa/9oYFIFsrKWaLe8fSC5IwbCeNiJsFxpRcfHUkI7nSuL/YHbPn7Q0KquVEZFMzZJofTSF6Yfmj4wgJdX9nKqSJz2iW83nH1mTUgc88ScU2Vhm7XE47SM4c+xQTZgW78/kH8gTbeDRqMSac9pj/9SBo8HwiIRdbnkCyOwqC7nuobHfvFyDqVUBDa2LbLBrGayTf8BJxv12ojO/9C0Sd9RCxVdjY5zH/BZnxutLI/5CeEX/lgO9dpQxd5zet8LOZQbFqGhKdGrv+G2NquvinEHD+h2PqbpI9rIOIk+AUgEa3u1kCuygxaTCMhoEmCdmC8/jqBLZTJA/t1htwhhulXqR5SLqn8GG93K0oTNa/pc33ZQZbu0RijOZIOCf3BBj3ziLebmsAVTtagrtarITv4bBF59e1AdsrYxSu59+C9JgEgV5XWJ7L1e9oFL9rMP2GEq96Dyq9jJML0PaGpBqOeDxjQh2w2ccSAQOvp8pvGvs1p2sBpMdgiNbrAOz7yJRgXJA8n+UBg/2zsQgkcyQSZoF70BUFifcSSKiVQ1rYzeMV9bli1FQ7/ovEMZV+Xb07+nnMkFB3xunvLlxP58pbwFpZ2tJ/bfF8yfedYkbpUxl8+09Kh8P6CuuLg6RcFUjk+TIhSLojJ971jiT9yLf714ygnnr2XeruPBxNb3dL+rc3ft/5kBK4eUeiejm41DyLN6zyw5oGX6krlFnLAxjVYSW94VKldHxPcuDTLdb/6WvYdKPqmJFDgiQfHkZK58f1Ec/XZwQwIfg/F1r5jyDg/xuK/6MEVMlyvvinvAtI/nA3sGLZBm77t0/SJF73vPaGGG6JLGiuTdqCO/ORAbddV8gsv7YKf5KRA83pUtKcD43B9X2xgHLRlCLNrGvKt7H9gIdxTEW6nicDz5fNAaRUMpI9lLjgfDNp4X5eCJr4xzjkTt1N4Tmkscz9cVhw+q2fUNl5SZPJMa25mdRIUD0rSTo0a40fHRyq74raiPzVrBSuxXYOZ3jnMuvW64K38+EF15tEgk6WncuVZ7SF6v0pSEKzNZKrxPT7ucH9ZSmZKZztihi/fzjQ5L7lHSfa78FWZ4lkxO5k4KLBJP6RfBqSOkesn7ubltCPlJxkFWD9xHG4gs4ICpFlkwmOdPtwgJdqpzLnGul57DxNuNLwJJL1eTbw4/2ZQXs4tyJr9Zbx80SJ4Jk1v+lgkhXw1QEyeMSWI3Ikd80PoyeD6+fT0OyotMAzPTPhtnhKmV3edc9X5/4K98jIaKbfJylXbd8CzJojkjlpGvKAGzPo5xZej/yq9Nyz3CXWD6tEvoDZ3/YgKMaUpvxTZgT902ttjqonEslP51Qs2oPCZtspEuNlP2j49O4FGzufDyQreROxOat79giyEtI6/Ahx6x4ak6P7HfLt5yaiI72nbNV8EyRV/SBiD0eF2e3Gg2Q6/8iQR0XIhup5A/9znBIx+rqMZXsjgHz8fMg4up461r6uIaRC3qSwlKXCuukX0+NMRXJi8w/ZXPs04AdXJGYQ9x17Ddi2o7gqSVzO2oGZ2emIpNx8ZGQH14GF3nMLfhyOiNd/7ki49WgH2cFHIl3poWbdxzQAduwuhT7JKjaffAuId+GTiuC4ZawgHQ7ZX+1MxY4Jm5H8CiBu2pSGcxMJ9e2tHRRTxkm6Vw9ow2xsQDy9YH3cHrnLrNe4hVTpML199pj+7rv7CoLPu6ViuDjAWnX3gnDZ6iTyyMZmj9PzA9HVq0Q4mu8qxhgPcH9lhmEZZCnrklMBx8/9S6PZ29HYptooEOqTgUZtchvYSA1MiD/nXoZKFNVsPY/PcFrPOxJPZ5ueteN4CyA9JPLwzf62B0FVopHlP+RBUO1Pp6svtUGizU4jEa+HomKbRbyBMHSfNKrbrcrowZ/D6dU8hFhulIHNl5MrpLmqEGH0O5tdrdaAMwnuRIS3rcL6yRdJ6DdPET2fp5QZmL2CiHNCopt0Neb52QuSul3IaPfC77eLIQSYak8aNlx3ebHFNnNQnncaE+ZiHtpYEeTTY0+j/qsNLBs+N0g/96sQYTTqmB7sWoCVqET8iZBw5v7VQKrHXxllu2vB5HWz+T1IOpUweR+AZa75ezBSvcr4fOhT5idHC4pS4v5N3DmbFJcL+L37JOLt313W+o8FHGB6prHhBT0b+6sMgqs2p/FoklZsiy0dz6+0RXK2HgNTkgUmh+UCyy+dbcjU39LuJ4dhDDQvdWBTfe9izHw7Go68njFrg1ljuN+o0mP1BvscmEwht4NKiP1+bLCdPsI+Z+mmMrwcNh1bUesKXlcoJDSZprFqex7BYTv7CjF5ISmD/GrDqamfJCYVT1l6vjxwf80dSXhbMLZfYH0m2aOngmT3v+0uIMbUZPn/VwLutIcPm9hAgszbs02nB6cA99tZ1B/8s0GdeYJEisCQXqK9seXp7x0YYsyo320qoPW6jWCnFivpLw9GT9MZPcJqaLnwHe080D5+4PaXhWRbM6jo3mzPsH/s19I755BSey0soPLARVCF+H8+b0vQ1xLLU7QflYbv9gY0GiGhRo+zS/vn8gquemMymHMYKMkfe7B2M0sC8d8qXbyWJ9hY1Bb+0a1q2rwf8b8JWDrQ0/2EJOBMN0g60JB835OEf62RToJpVBW00WcPWBvJmvqSGyqtP8sIXLdhwnt+yo7q1buE3fKwEjha/u5iCiQh03cbCaqLZN049AC7OmR4vLePx1PFA5i8rWjwoki077icgvuZr4hPmqqi9xce/18PgkISmQX9RuQIOzLB8lgE9/e5Sqwvf2lJ71RjfTnNkoC9ndvU2zAkHnPx77eusha+Mf+to7ielWCQksug4BBS4LMb/jfF/R3XA5Z/Ts6wUo5cgvOslP9IAv7Xtv9ZAk6IuvzHvAto/uFugDcC7rke0vypdyGni/QE5WWLpNutVcbj+W0Dz/JY0ay52BX/XJ4xXG7aWWQk4CovXhkFuS/OJHsGCfCzrOfwrEcHkp73dsrLPuuQhP1RZu/z2uWbcaNAGaoRzWdFa/NRtFvBpctymu96JCUmakuQTneWCZEZ8G9fjeBu5BeaJEVXc2iiNRK17WS27tYpf63qDuSZY3ndT2fzGwX8+/Mzpdk7nTNefjYJdJ52luntMKt5YM5beJyti0zGb7vgIbE7aJKwFLn0rj3/zpULvOo2I6lBu4L7WbRAcsKNZlWAJCWe1kN1aZB0jyy1eRzUPlRglyIRBdf4EEwMeIzGhcyrNmT8eptsoB8XlcwXXzye5uwaqEh1l+nCWSM5o7SG+jPZiMyJW5fH67SF66xxZRaNsP5Xt8bD+n12Ig2Wrcp1298g+dwrEpk1FTcLewrysi9IuhqtQr6f+Q5IZZTRVJcbm0/OOwuezvJAknzLa/6VRw6VFlxItpl1f9vS8BhTy8k/hYB/+gGbT7ZgkOtbQ+Tr7pky0W4PcIrPHxoWylJlfTXdQnHfv2U8X8eMPSpTAW/rzqQ4P589o78J3F+xfAvhHDSDBaf7APlnhNnr6KOHfFU0FaRoOBK+nifGtsVRw0Ep0UWibTAdMzXlDfE3ITQaiK7x5ezyhSx130TwZocE1YIPHPbvgcTFY4eEu/ExnB7TuxClOS7Yo9vNkGC7msSx7DT20U4LSMt0LsJGmyEhN+YREmM3loGUWs0uanTC/Dm9kyhiI0y3CY+RuOeBhMoIB0FQ8xF4gioyCl6Hij0XLIQQrkhGxVMKdh5tB8hmkxGJ6DAvmLfe9iA6uSHZtnzi5/e4gIL5SLI9YPp/WjoW1NFkJuLMvmH5LnEJ8KUPEo1PI4MtVgsbgtTWScirfGDl4bWHkxd2NA4Hz+WnI79CXBelEKq7GJhB7yokynRGojpCYlcfy4UM5lMZFr90fGq8cvCuV0JiFq8Z+57vY4hAfRFxmC0LNgkwnc/yw5tGZHPX/rZ0dUK05T9lUYg/fWe9WloC4snJIqmzG4es+1xaCEvMisVH7ZH1eoxk2F6QGBX2iIyR4xj8a6nR+JnojJMwATjb54+MrnutY/brNYLEvE9E9Hp7PU+OxwschLUkYj8eq+zoBwwO7tEk+av0bD7Mugn47DmR8WUNBR+dpyMQxe5D4/lrpzC5Xcwhn7+/Mszmp4rp2Z5BYXBMnCeiDHknFiZEi2NDwquZuWxKqQXnwFsi6R7rgYXL4wmOdzoTQb192my22CBR73EvQ3Hb28y++AcIpEqo6E2nZ5ce0+f2EUxIeHKXA7s9NQf80b6RYQW1jRn3fgS+/cY+aKXfDVbYKw2CZOWSNHKPGjP2CyTk8vezk7bseySes4aqdjDGt3zrIjG/SLjaecq4K7FPWSqX3yIZNySgKZaM9WMrBH+mdjIa6nfF83zSQbKEUsSjy8FmNx3P7wHXpQjN915jY/WbQvAp5iRS2ofCZv1XwmFkTWn4OmBMzcaohItuD9iHvHqDNacTgZTg9YwMvvzb1tpUJ4qi/amfVf5pBKwuZQh8qGwKq+cnpbmtl+CG2DR9hX+AxqfWh636MWXA3vpA3eC3mt91waQ/OxsFjY8kBffye5DR8QyNDkmJMJy+VtRr3pZB46VIYLepOfXnLySicXRqsMXcJkFvQUc7VzKwkseKQr4OavqakwvYu3ot/fvcsukwJE9gtculr9FPQQ8GuYODAx7xJxffoBfX84EdTCo8QSpGd4RewNnTjfT3TzzetPOyv6aDCZ4MNPqo1jmYO52JYGsg+az1TMAeo5r4xwQJVTD6AUNJberTlWnT0lrHYM0JIzjaeAONfVEDZox4vu/EQDm6jxzs2XkrA+P90eg3ESWYtwwJ5nwuBn2byQCbQEMiz1yjppvxYQHOOsbvk/vQU9t5BH8tCgH31q9psUXy8TnlNMinSGAkdg17usLrMRkPNT2MHlPQ6y/W30wFoMyjZ7CdwMae8TEM9GyXZ9B3Ezzep0VyJq7+hE0e4PkSC8m35LQG095jfVs/4v8nEvC/xqX/WQJOJzPtn7Iu4J9+F5As50coUy2WSfFJVf62fqR6I8Fy7aV2fKbPBdzWn4tILkPmIlluZ7j4mpT5dzUduHP4bH9dfS2TpzJT+GK3seClbpBkXqhqnHlzJIqzrkTiybbnq88XSUJJgmS6zjp+f9wCuKuPI8nnZdPxW/hh0Jm0pqmpzDX+me84yAPB/c/ajcvV89mHq289CI6xM40HPwI9GLvQrBW2ys1HxOERjQ4iq9lG43LWSJDDqJFZWqs2z8cRBvRGa0S67jaMm7G7gDp5nWV2Prcpr1/dC9pRcxSZ+bgxvq0vW3iG814k4XlT8HfF5nDt1Qrra9Wp/FIoBdQnuyLp6ztVePKa2/DI7yXJIasrvgg+eH7cu5C0X82RwIfsA69r8ZTp+KziZwcINOvtRmYvsh74bHCncHf7Hcmnm67nu8Moh07Z4fnuPLXmxunjw/OqdiJrtSnw9TaiUMeTkmDKm7jcPN1CuJBJIZNTh/X3bUcbuAZNSfOmuRY8f012UM9GjcjYRFX+NgJOJ4vpP+RdwD++NPxgWRmIVmMiqYaTxqzPYgrZnsxobEWjlOXRRUL6VqdU0CJxma1aG8hJN8axLNfxGt4xXe0tPkES7pGEqaQMbul4geTIB+D5cvKF40LoIqNqmfL2sPXwnD6UZKb7Lvij2ax/dyEXMq6+H8Z3RruG+6GaimgjSoMXeruB9sKnJHoNb5dPq20KUEZvGV6+Zc0dc+VBstjcaXS07y7bvdZbeB0eBs1lq6rsSqMvJMFxTPw8PgF7+NEA/ms1iMiMxx0bzucXeMYwExH3djabSrIHuZVLEr3DncGurtpAqM1uMuwUrjIqlhgzbmnR7FkjyW5jj8Hz0O9k3iulyxWWzyAmwZTEfnRSGTfeAZQza4zpoeK4LCLjGYgZxfTxXo8HNlzvF8ibu05ixGPKruXlAVDngwizRWXzezFZAlTaRUaHTWGzjeNssI+LRlL0FInt63ENQcZGNFxvXIWdqphAlNhLKSwr0Rg/Ehca4UywfuIjMC1Z6tCedYWEx7EW/m3p6nSy1P4h7wJqf/pnldd+fAcx7dciPRK94mt3ZkKf84WIsE3YzNSnA+TtfC7DaDfDGLNOMYjb0qTZaj4YfFXNKrh5rSowXxoXLF9IBxqrxGt+n1Y9ny92U8hXmE+m1vSt8tXqmkFWpSskZz+4/FtnLsTea0TitfrpOGyXO2jrQqXh81AC97t2D50xn9PYcMuOi8O9An/HPyQe7yDk5fN+AK+fPWS4CBYVk6sH9uMvHOnS1xtjStlNFMjSfkaC7rtX2bs+TiCbjr8k5Puy4CQ2J3D8PBZUqPLYMaIcQmh36xEJP+kuZK97eALk3p3Gk1nTs/mu9ODm20xkH7Is2Om23EN1eABJHyev5tV2pkPzblQZbRQk7qiSKVyfXEfyHpya8aluQOmbXxJNda/iby3+QH7bqDL4xD3GbHxXwH9mHxnftkPNLeulQ7TVL0SsxkhsvV760N1zg2airgxe51cCvmIbNN0ejxVbg6dD36hjGlmhajBlgufT6HwmQ/LcaewlhQ3XA5YvTFbH9O+LqalC/il3Af90TInqnYC7222E9xV+Ry+cSnBmjFHP7ZCEzNYjsA6+Jf3vpjKoWRAf7P0eibNWq44SdV2AScCWsKh9oHW3rmFtzpFwD/8b0kufHMDA2BPecv4vgjkd7E/phsB5Ygy0vskVGFe6pgE/BBptvrh967c2AetuhdSNWgL78rKS8F18aloPyQuMEXASLA5noOF5GcF2uqMEYob4DNdOC7s13RL/c6xUurHbA1iEWng+TyRdOvWwvL7HhX+okFTxsYzBXJ/wfNR5pdFX7Uxhd0s3Iuiun5AKq0xhE1EkaDHXFZppjxYoP+D5dk/DpcYDyUddzSH+klhAD7KVYD6PK+ndwiClu5dUYFuWSGy/AST0hIxh5T1tERgNHs+azOK/FoXwPQfJx9/iCmyKRPOTh+XSwX23YExLKv3gDgod7fUF7N0jlu+4RlKy4xqPN+s3FFxyZrR7kgbYdbcm0DpQ0+NY/8DK5Fj+iekzGsa0A5vlKxLQsf8fOSPo7L9i6H+WgLPZ7I91A383Af/0r6tyMW/h7JiZSJnMKn6baV9o/VjKrA5vSAw2KuDS9bVMmbJR+XRh9tBtrw3Jg+kM+AmOATz1VStyZ9oVvJpGG3gV8VlkirWp+co4UXhQBwkZLGyXB9bJg+4CmcwUp3N5UkxO8FTKSuST/TXkm/HZgddlf5WpbeY9J9VxBy/Pa2kiZpnCFb05wMX13zQ3D3bBv/7HgoY0NUn2xq3jQRvt4OlpJ5Llt3zgaZ+9oa6aG8lGo7Tn6sky4FWXnUja9tbzy+nDoTYekiSfZ6vxtLE1aNfXiqYjshl46WA6/+jKt0ymz23IrRyP9zyqF5E9JvMaSal0cK5mlx+Z1ykXR9OHen+8YHkniobkM3Mo+3NDcyvA+ku2fAQvaz1gepshwTxmmtAttY3M66FL+XfDTXidiSeSaY71/yDPK9yz45smUYQEvy6a/1Xe2XQtyytt+gc5MKgoDEVDBASkICjMQJSPoKCAor++y73X6tWDXv1O7rvf/XTPLhYX+SirUudBQpJC2ThPEo+mobODwRx4djUiMAkXPbtKyRXq8JSLZJfvR6bUR5Qajl3SqDkuHFYZsxOUC9IgQt8ef28h6GKxXPxTvgX845ttb4MBroploo+tc8T62dqA4cQn9ESMKyKFCBS4OleVh9I9kvVp873i9XkjoiBEuXr18is8jT0ik5ysTRbLngf3pNFEsrz6JsrZrw4RzLYkkhMNmGZ/BYTe2+QpUC1m8uETQTT0Go/Xj8Bk5hZT5V3+qiLcHbE91fGdwGvSqeQUTt8qG5fpBzz+kQjPj5AxZZXe4bhy3/x45Xasv05RDC9lgoi5P1qqXrvPHXCervnpxtYZG+zpBgLrMafHXYUIeRG7HQRihfLakFHO3tLmAv1JR7lLtii/xUVfwDndDiSsY0Rg1cfyH/aciUT/qLrezRsO1b0Akrx+8hufQERkqwk/aeFossg+F9Ad4w1JulAt9O82N6ALXzN+Yr8ZndM2+O3umK7J8da9ND3/Rluozs2ShnZc6qxbVQCX+/VGuP8afodSiBNUF6GRxLGxvtN0u4KLrW947MMV5XW60FFur/C+0GRJj1qawnM+QSSXpJeq/47dRMJUUJ7PnpO/N2OxWCjkn/It4J+Wq/fkrEEpSzaJHLeIWf07lm/QARGDLvOQXfOGQffK1iK5ebGp60k1QNbeMaltRk1lh7F7Q7Gx1xRvvls2zzn6nHrb8qi7lT3bKCsLLi9Pxzww0SR2/R7eEK4aW8T3vMQ8GJZXiG5iy+N7+ZXYYnu+wMPYYHkHUuisaPIChlWzpulUaBlzeToBPkYLcpLn+Lzrr+ZwLhcffoqzs6QfSVRA71SMRyo8df38CWwAN5Z5YM9yie2vgQkn473kR2s3hiypTgBpGCFCXcJ1yBqu3EBsplueHC5XWb8Q6QuYQl7kRGnj6NFRKaFpCpMneqqqenZZYJ51/FDEzQpahjF3gNdjt+bp+4sxb/Yon+/VgvLYgUHT75Ht4rW8IKF0HDMW5NSAJjRlEmibaY8I6JnQRqOCf+w+NfPc+xEuCr+L0y5DJH+/BfZvb1Eaz8aPxoge7aB0OBWpP7x1luDvCMPmtcU8mLWqHkdnAcXVRyRUYi9j45We4BGoU0RUttb+Xp6SifSnXlX+bQRc/eGYmj8xD5jNsMdh0NrItDzQO9gp14lvnBG5jsdzAvvNSLn3rx04Jc04gv0FRLpHj0iyWhk5MP1ucX/V+BkVWdOArmmm8N26qqmZKRdw17nB/YmOiMjX6w5MSm0O9/lvu5NnZ4IVXEzuey8ClN7PHWyPT0RE+Vy19H0SMmhCMUSg6YhIK6X7wAGR8nfIwyamgbROgNkZtteejTE1PN7D+qY71E8PPlbkY4xZsb6lsDKwfceE5mCryY4H8aSQ6NBFmDCFhEi0tBEpvxlfgblL9jwwG+z/9dXEYCgB/r+cY/+3NenBuWfY38D9zbLNbAG09xziXWffgvaRggg6FobwJvFWpvdmsQL7rFjUbxVE0nSTbWGvn03iXw6lQ9X2l7B/28H4C61y6LmlT3AWZ0Toi4b9rwKvh93yhUjeso1OjW2/Blc/7AXkn3GkOhdY38ewiP+aY3m+vX7Aprlg+fdr0dNaMuagTZ/YfkfdODStOrTPAtvnr3ef/8jtYBaL/x4ElJdz6Z+yHcyfngVEj/lAPVXPJNbY3mTLlaTCi8k3TBVaIjPmljcoLfNOojLf12xGNwu4nbSWJmMW9azzkgQKrX+Q1P5aOpsdmQd1ZAqeLm+pyUoz9eB5XdQ0+mzNkUVse4bnsc1o6u7lntk2e0I5WyEyhcpcZU18QfnHpQePyFIJmZdaITyGw4Mn7PLMmJU/blCXw5emxkJWGUk+FrSrseFJZCCiCXI8YnmsEEn26GpGRxf7o3YvmnD7gfelAyKl2Xc0Ua6rkB35xYP85t5pOm7NmiWSq+PzY0nSdbrP2OezbaHeGV8Rs9h2mNcNFjz9tqaxbqUhu6m9BFVxrTmaoZHZmJQpNGVW80iKbgW70ImAlmDKjizlWbBeulsgkpzw6PJMYia+DwuK0EEEzEdLY/ntZkJF1j5P/AaRl5zcDyKf+eXJYD0kpt43Al7LpCdpJoyMoR4/QhUHNU2PN0TsyTFpoNrcSx75klIw7bWMoQ30isQh4O+V0lv+m8F48mhi7Z2/llrl5Z/bbPufhoCakq+hnIw2iaczlE/6i2LS+740Et/m75qNb/u3OHjQRFyczVpX+/0XrlGni5ifipG1N+8JbfzReLowPBVjRCTQ84eOSMICjQ0a6sHjLNnR+FxtdMbEfgFe6Do8tjyUm1xfPuDITpSkzfg7y9ImFYjK1VDeJkXBNvf88dvlF+uPOq1n16bRQcC4oscX/QBTTvMJpNtS+m2votb6dUdu8Eg+Bo+qVNH0Pq3OEMvNWpzCFThsVk85XDuikBOzCpSnZXUFlMyIUN/nW8IxBVOnsJbYP33lxWxHNwz8a/alp+PTUPUzxVTWPb+mSN3nJdYHi5bwcFchjaMFIu/zTY6Q25+NSM8S9m/m8Bf045TR2NcHSV9pnEN5PC/FydkWNau+6z2IfyHgMUK5bPWLAzx6E5F4m3xUppnfG1we+oPz2/Q66uK1xhjdXVH+rpe+xs78bcLjTNDeTvyOWcUpQHVY6TxRlaTV+dNDubzy1yRJK09i6xqlUo5ihyfWmOt/MaZWs/+t7/0HzgL+6VeVlkptGAgKtWS8fRzW6/kVqtWX0jS4jiZrGQ2gH1BHJlJvyvqkzrdwX+cmjVbEl1h17iZQlE9EPojHAvPUQkD50HeowmDbYnn3CxyV0RRxHpeYp2C9hTrQgKf+vAJ2PQ8fyG6AMadFVGXxBn26m/hYnt0XMpsD+cL9oW55mlUYQxs5sqFU4gk5rszKYdLxbcBdaAt+St8TU7cezQvu6sfikTecHT08BCUEYr/kkDyhZ+sX5skLIWseFXFpsrX37MA7GJRH4aMAVi7EDMpwv+OxdH33rHm5W4jCjIhTNJianrkol/Nkj2OQiaGmN3PywhiZxzTxxKdnFs8zyO/hlsRzDfu70LsFDM/5jiTBcxrryNUp3IZIJfwdfGJGHDuEem0saRBv3iPr14ho3fjakHghvgU79FUPGZk8+dH5roFdQuX1+4DiN0YdcMx6f3IOgr8Mmszfb5kVPYnhZZU7HBP2S1X/frwv3CbZhiRer8UsvXY13D4nLN8o87+2bRnGlDr7p8wC/umzNtvYPiOy+Ihkp2Gr0cfZeIKt/74V273LkdIDycBtXJ3Dbo3sZry9GA6RZlB/5n40SttOgM1mFvE8NDflCSKMuTAszCWLQKLfT17ArlNN7uUOIsf7sx7g4FYO98brJ6Tz2LPBjB4WhdInNb09uzfsL/2e+BM1GOnEjlTYr22TBysn0Kmc53Nwr7bBvYsoW/qZrc9glQ3j3nIBNXWV6AWbXne5z6+IREcX897esrfcMzVsH5162J4+NKgXpqVJNx96Bf27RgTzB0TEpj9PYTNPbe7Lrd/TDaVn2Nk1/v+bYv/7lfgCXUh7EdiiqOmS2A2sp6UrgrTdjnRTeB2w+c0UoD2pieDXTEA/hWgffsP6pGbUwZ1ZFg/cW4kIOY0u/14IGgCtYnpUmwH2XWsSrA/t96owhnavJdr/YmN/ohQRUq8MG0uuEaH1G32A/b7tCaTZBhV18Vv4aYxYH3iIiN12jQgqHdBey+mnoLt2PYLxuv2+JfTw+j8RAeX/HgRcKrPZP2Y7mD+8aA2zwQrqzrgiS11WPQskl0Lu5A1Jnl6asSvx3/Dy8weN0DuBkWy7wdTCnjxxN7KJku9WoPz59CiPLsueSdYshDw73niUqGnPqnaFyLcI7zyeB0tgu2LfYCo5XknsXx4Oc/llDvnTFCRVsiZkb2lzhke96EikF6rGemuWQVPoHUlP+05nyvOBqWVym1EcihJELHsAKPv0iUgXdBqLS/cCz2JX8aRX1JBl570BD3mDCDXJEGk/l20MVZgNJE5WqczEzI2huZ5bnkp8aTJ3PbMR6WaCRNZE0ZmUnQgMB2Um8LFeY9LFAqh9+UbS8oj1rUZfg1wgQsaxb8bM/35QWlj2XaQz2OnsYT9+5wauHjweb4rDyDMNoZeKGUluu1RjzjfxoVnXFole9aNlg308QH7qOY2a5ypm6oOpWL4346nXpjGLPo8e7kf/ReJDFclsqk4uILLoTqNEantWbG4j1PZF8MR+9yjnpaFA5B1qkvAtImLmXBpoZNKL+CPSv7cQdKkslv+Uo+HJH06tZ/OMWF9uPZ6m7sZh4mMUcA8PiGR6B8AmyyaE1v9SEVVfC3TviBmmvpkGj9nVz5j77eZQRkvMqe4ZEW28NQL6x8oQiO2BxLQ8aOAIX4sm5aaU2a6hOrSrBcrjw73SmUvdFSR7c0fifRbqLFL4G+5eqNMke/ooR20uw1NzqIjJ3I/Zt1mjTz/kNU0uEcq1nr0taMZqSY6yfBl1oi2+ICbRXkTTNNP11/c7QuKcNRq+GCJTOt/d4MoeGsrjGq+d51zCpBT9kNUvfidlRyvoZ0uTxqu5pjNhzw5wMU5zcVTvMZb/bGZwCzRbpMrq0OqH+eIFxf4W0XjSBTo7hnkJTdbrIt28q5gdKkWF56szaaqXa43RmXf9IeREnMR9E7L+YB/h9TyvCV/2WF8mixR6Q9ZFVE+Ckd2bdAmg6j0JpXFdsOsBpUeuuYykZxVxYV6iKCrvJ5SrTT7qbHijVKr23CDJW09rnRi2BN1juyWJ0xYtC2vvBt3H35D00P5FubpUlvN/ytHwf3oWkETvE/STkZPI32w1lhx4hzZfIMI5YsRxPEMfEFtrxyPZT3p9felcqKqHTeOsDlpGZpoNtcDfOCren5Albj7A8/PdoxB7k4L59IU+XZ4QmWiCSDh5/Bb76s+QJPNYAOs/KYM03lo4bj4klSUkX4F4XplIFie/Z8pM3UI+vzAeWwts38TLE6i4vOHR1Sc685cNh24TT+hx1b0y/ai9Vai3hkNSYaixfrm9ZDhm2oqDtP7ULB7ub4il6ZbHleMjcibKBh75bkfS9oZjimu3OqrexZ7G+7jI2CZiLviGJ/MTfFpZn2b9BvOQ7NFoc1xnbH3iE6js/iySZlFhe53oAa0UoL3yy1dlY6ozyDfOnsddtY6Z0JoG7pGh4fUQADvWTfVvBPTgrtXM8d8Cii/d8WTliozNVKrBq9i96Ek1R43dPp4Kj+fM/NeYpbKiNXIozGDPoyr7vXZyaA21ddzzpF2tZP19kdcg9BWjKbf9kNFT/oUyfui/o+HGv3Z4EcaUMv+nHA3/p1+rdKvmCpt6cKjvlYFDc42+YP/4zRptqlKlYvHOgbkDo96wLRyqrtYpbKdHg/jnhY//f8rvQHf736xU7qt06YsX6I2PSBLsEYHGUyTAlX2L+mX06WmFkQraZ+HyQNl9alpuDBc2D9UigQi5ROdPhQBTX7bwxSCwMWa4AXtWICKuZ0hJa0uRYV9uEK5ejS/R4i6uQFfzHQXVhJGG0fkD27nuEl9fb2Kqnuzbv2cBveaxkam2QZ9z1r+Fqm/v49Cw+n17dwlN4SW/7Vu+bU3BkXBA8S4W9ufReBkwOhoCZBOAbt189tuxFBHs/IWe7pL1EwzyOQjvfeY6XTniDZbyQAS7qSKjs6TegOW/EGmHaRnS4Skb2F/ZIv7zgAhLelr8eyFo0J2+NS0+iGh0KeF9caIaLfX1B6jpMgp3HZHxZLUMjPvSFt5WbByqN7yHjav8shX4LZ217zfsXG0vfDn8fZupvCfgnAeTBvcD2ut9Vb7gsvVvVvKJ/f1PRMDlfw8CKkSa/zO2g5np9A9vB7NX9hS6t1bw9NyegZ1dZiIiHB8kOduKxupFKUObbDu8v+5kVhZXTI1v6EXiHNuC7Qd2h96ZvEj6OKUh2wo3hSFbNDzStC5kDw+R73HwWhrluTWyIZ9/oVrzgkdBhcjInKsGwrnfRPr1jZ45S4aphp1fPPGivmVj5NfQV/mLRovSblk7cRfQ565M0/cBEYpukxhuUw+R5kzw/kplNTTBE5GSLgad5ZNtAHe7mPO0uOwztqX7GnL6HUU0c+yCOdGkgDr5PEVyvyaIwNeND6W5u5HEMpSRxfvTEl7OWhbJ0uslllaTGB6vD/YvmnQtCxbDDobbshHR7tjK7LpcdvAMlZakG3pHMV1dJBjiUyfiR2dLTI++OXR9KNPkfdrXrCw3KBVuioX201Ng3XtzRBxYHnlq9E+VDferAeLwWZB0J+1V1jdMgnbBRhLR0AxZHk7u0DWLlqbqApE6mw0y4sLsRqPg3atsu162kCvsTuKtbLasnDzeUE/sF0n0xs7+WmpVyHz1X6bW/wwE/OPnAsKpC6AYT4GIonAjs01joE+Y3k6kraGprLPzHFrnuBOxnVmqXhqRCzf5tKfJoHx1Vjko34abuaNJeNxkDOIcn1+fbBodL7RmgX+X4dpuHZoa86pm9nLtQjkJOYm1rpKZMX/ZcPR09Kl5/JOrmVCgWd0QCfsLImNQagbU1xLLn46IjC9/ncFt9d2INC22PcsCJQRx+U5JeHm9VP0wsyfQtaNL0sVvd0R55Ft4SaMmwvaxQTl3v84hyGREorIqe/a0EUk78jF4GgRlwRItM6H/1y63pxRG1vx83n9sVuJ09h+1/rnHFJrv88BjtUS5KtToJ68hIdHjgvIxr8gAN6YaIj1YP7m+qk1otwLtUZ69lok7f0D5Zj+5+sb+7DF7Qr9T1+QkzQqJHWJ+g9eCmEiCL16zm9btoFDCkR/lHExmOoYCZSshUpIT4sK9MS7waCP8PYgYR2Z9mhs8jo5NE+GeM93RYg2ae85ErG0/GSPue4Qn++o8TYLxb8aUvPhT36z/084FhLVdwrCII5EYxXZkpiFkuO1Mi0eHddmi8c8dFLc9Itpa22e6skUEy+3DgadXl8asHzMctzPPJLE1fk328ZoF1KPvknga6jFbTYUGnR57NP0GiDSv/BxBHS9jknpbHcfVzT0GuFsO5r2eyeyWjhhDydskUbwO0AdogXkme5k8pgO2Tz6JG9zKs06TW8ll1ildDi8100j69RCxYkcz4XmeAk836VDo+VvgOL+JFO4/yTZkC+2NY8DhynjSmd+ezRTuwp01v1eF68BkEIQo/NTAFTHMfZNtsjKGWPvXrN3XGvUiKHxoj0lAkz1HHx84IAK/2VXEU4m3zLvncyiLgyXShyWZbMlrDrd1juUJfJxJPsrxRjpueTQ5C5NpKeJBEzQygePgx2zdL15Q18WeJHIYhozThY15dvEhp1bWWqb3ugnF/YMI7r3EyGZvpYPmNnUR+VI/YzppRuhXqksSGiqynl51B8RnYdIkMrYOy0m4hod7NURchYjsfy+mVot/ykLQP/2q8iIjgjhv6hC/kb4h3aqLEfaGbPCAnb6IGMW7Am25Y8Q3GkQgyfkhkWybIpg8PzGt+3UL6+Fio89uv78T5vH5DU9sErgKRUTM6R32So8K8xwgUk2n4gtrSTvwoLL9kQYr4QFLERk9twl1euP2Ag7a6AgffQafP8IOmPNBRJy6QUGZxBVg0JjCXxy+OuWOV8I+2O6Ilz0ReVwi5qB3uke9vYeIWa3e2L7JbkvhNgY6tUG0sPsi8gVdX2a0pEIAdS8W9R6/QyneTm+APju73FNSROLAzi9gSxNEznevhZS1iyVo98YmXv47Cj6YvgfQd9TjwCZYUmiSL7Bpv+d+eRUjja6IbO5kg0gbVJ+MjhXGoLY+7rnX8Q8imavgU7se22+uqpHub28JjERDxLw8CNAiWxBY30omvEf/Kejdjy0wvlOHw/6I1/qAyLd2EocHlKM9D+Xv/2eezb3wvtGoNNM0cKljkqBJtxr9Dp4E1uxscai/H/k/EgH/Z9L6v4uA6oz8sdT6TzsUYsJODg7Ns1Ikwx0R5bybHKA7sY4kzeFcs5ex28Bd1geRjtM+YycvPcHTT14iKveyzKpP+YK8mH14fF6uZLZwPlforOuDR8nxjHK0OY3QefKTRtbtiQH9eK7g5f62mym7p8Mmk+seBk00NHWercZgtnmCsHxEnJ3mArvEZQ9FZo4itR6Zw9JVoEH5clYirrdpwfTSykFsz2+aPt8OsChKeriHKiJlu7tIrJx+L1CuPysaj36nsfVx94JHsCY0KQ+Ozi5K0kLThj2J43YFKB/LBIRBGxJdLSdmr8lLgV5/KTSW50PBhnqTYwB1LUkUwwmZpg4OlPLq8UttScw+dCZB2TUdjfTOMNmF+SpU1TCISHKzjHH19IBC261oOslskzlnRNBif9nTtLD2Eju2sxTqzRWlzrxCRB3M1If+3GN/pfSM1+lNhdtTfHnMdHNktbF8gUjvD5Q262Rkq7LS4KEvGhq700vNFsHkDc+53or4qiQmu4YzGcTs9qHJ3FX/3qI1dTZT/n/9FjCKyBmK1RwxnshVwRqXz9FHfYvGiufXjN6bJwxmYfF436atDjseQcd8R0TrBOXeQ88clG8nkyTfC8rVRxARGE7KgUb0qIdsZUUUch4eSHI58pB5PsrV5mZGPIUJyrtXfc0gKSyHx35/69kQZQY0noryccoQGdU4C6GJKpTDdwvlKh3WdyjyVueR6NCv3NX5CvVO3vD4Db+Fq7cY5eoQoZ9pj5ejI1468NyUGx7WwzZmWdVQeOYmE0m/DLB9Q3OA/jCzSOzQCuXsWQ7hkS8PIlXfKB/Dx0zAxVcQMV9NGmPuHwG6uQvYHtB0lOPaDttnZyJ6z8nIeOPJcH+3exG1lVSwEMwj5O/tgcZbewSmb4UEfRxtaawOlcRWhej/jYBhu0d7o3x7g1hvHZFyJsVs6b89GJYFEXyxRsQTrrSD/LXBGPQpiVk58xocIzRHxB0pYyYe+Qt6y0BEtUkW6j7/zSg9DyZPLYpylUw6BeUrIGIvf9vv/L2YQrX6D5kF/NO7F+oh7wDH35QkcU8LNv2ODIaco483M/S5j98t4JZy/I2lT+foPulqaBzT54nMa52NqlzDLU+d32uVr8rKVl9j3mp9nroWc1jdexY86zki03NZO+gjtITi/MgwL1yOOjuRbwdZST2RBJc5+sxKwhj6nfYVvwtqsvfMQURdr22elD4v2OrWfTDmYoOmrRO2TJVzbL+bUMyzN01ji6se4jiscx7L3rXX/ZAE0L9klXhPB5FLxNEeXsXb5JHc0YxFR0RaYeoujciI7dfecQl9Z/k0rp2NzL7RpIbLS2g0uhX7Xp+cpBzKoA1JHGSjxNrbGEN3eBU00Qa9Zn4QojBe3dFe1yX2f3sxC+g2XxBRCBgTY16jfUDSeWIsqcoe1Vn59yyg30ZfhxlXsYQHfXk0llYMEbRZHKEbPzPBpd8s6y3V8BpiRMqKSy1zTBwDS7EGEQcBPr/qz6tfTPsiyWRV0t2FmcCdJjZPDzXXmOo6NpS7cI9jGN/+zZhayv8lAv4/OgtYprmAfdm7xA/SoKb7pYKIsNwYJLDsbUarqbiDkzU7AuEwIvK1dgFW8ds+hp0QQY6s6+DAJUSQJ/vGNJx7Xzgcc0cEixdFZMnoA7bO9rewM61MmuuLGRzmpkcD0/uodKVFHPRDaYugSWpE0AX6hHkjrvAuGj5vVdoe1qa5J4Gx+46UxuYaDrfG4v7xgoj2sgwB2ycYwts8S42WRrOEXa4D9WPY9NQ8n3ug9X7L/XpRAd37+QN2ko4IdHr4NV2x37d02rCnwWZbOfRYSzasSXYQnjhvY/qg7xz2zDOJZwdFQf1xPQHHC7B/0/aj07CIPrDWEY79VqM1nTA6h912tDks/NCk0yaz4DC54P8fLn5PH7f4APvZYi8gfX412s8XN7COT0TAclKp1J+uZ7A72QifxCGIvHNjAebsu6OwnJc9VXtEyN316SBia4h8Ojl/QQvxGt4y2tOsyBzMZ+sgWKYbhy7nBYX1efVbiKpvHUoVbwlrY44IWiqIxP+JCKj8tyDgksxV+Z/yLeDsD38LeNnOQ3iqjqDJzutj5lVuCHfmDCRKXpnOdtvVHqqkfoukcF2dReSUQzMNRxGXiuWwLxxnIA4GEWlmI6JM9YeALik7nlYeIs/5Vc0hH5WOpOY5HVm7JGtYTo5YXzjse7Z77TjKLaVF6anEIVOH2Qe69ZvwyEkmI/P3Cco7Y/ElsYm5jJXwteAxdBMaKedUZTUb7tD35CMicVJl1uauBM/480OgzTRkD0zBMLy2qoiPD0Qqr98v4FnKMxH1H6dmy9FHRH3NXiT2bk+JZcMkh/77eaCU6HqVTY2vCq0dYX2zeor9dY93eM7UJ4+nci+zNd9wuDdJR9Odb8ks2G9UqIPnQBM6aTI2ne91yMnrTeIpBi6jq5TAy8kUkh6OSs8UZrVQX3+L7IKvErJhgvVXFzul6eAgovL6foZuaqs8USRHQynz1FEKlRJNrsrDZMyczfH3sRDZn4vUYWo9RbkfqC2JN/ZUZ/MV3u/WzhPxYly2LC53GjwpITw+vNT2b6XWJVlI6j8FAf/04urvZSHgrsgxTc85N9kuHzcofUZbxBOK8me3wlTbTxybpLathPp5WBRwHzYeTW8Kddgz0U8on462SOVwKzFfXiyh8hA9kn1yQ3kUChsR7O7TZPtBedY/aI5IZKUiHoLfjEa86uHUHxC53ot7zBJdDqAgLiJNUBCTwUktoREoV+NsECGDVzfCy8h3iJxTjj4v8xa6m0NJNDBABD3GAVRdxrF+822yOzmfIJeNLefOjugslA2Uaw9q0ijeC/Rxcx3DffJwRJL8FsHxtVTAczXD9vNJoLEo+rwA8nyDMRWeQa/0MIPH9MVpZFdjy9a09iGfiCtJ2Vqq2VXDVFabhssjN71lGKNZDm15QiR9x5rE1GA9xRjyqYi8khRs2ykzGOqDRk/tgPaW4kiGXo2BRkFw0xnVSIxIu1lQXh02IXsJyf99yIty/utIOhteygj3he5he8lXY+4C8aKSzogL/WeCCGzFR7itDZuml8tXZqei2MFtd7QwJm+f/i/G1Fz+/3VH0No9S5AHzUVEyldyWHrrAYZgdSC/9/Uak816C+305Il4k51V3Z0YL+icc0iT+SnsWVNI6OMOOZDICWnPHLneQa9dQxHxPVPZl/AAka1BZFLbUGX+cH4C5pJcYE48yqwT8wkc2wYRcccbYLaqFfCaY/3JhhGJJVX2hmYjuyQlcmgyxTQwD0Q3i6TDnoVsaaE8Kz/2jqdnDi2bL+Uchll3orFxymN2myoZlMtySmD9pRJ7pR2H+kHQxwIN+7sZFAFNYnskKTdCYkCdAV7KPuQJWX9rtnolbzgv2q1ItpbS6uFy7KGaPSIeNV8/Y/ICahiIWYpEGljMhhDl6G0tPBIdjTsw42z2cKt1LpLvcROz7Cvv4RmmOxzDNH1k18LcgZjcEQGL1VZmdZxhTKZVQGKi3VS2cBZXuEvPJT/t+Udld/tnH+OE7b2+bzHTtXgDrRoj8pZ+JTOd9Tq0BycUyWnjynoaaTWUkB9o7Hwo6oTjGMHQpy6Nd3X11xZXY0zJyz/1EdA/DQF5pNzgkBoHEdiHaqTadLEAK0LkAX2KSHhXmgc4bGuIoBVQ0PPqXIH7Pe+pF74QaQx78ULEApd70qOqaZKeCewnjSv8+0j7fyOglUW2gMURkWonOhlcHGupz+WtSeeXKAR39nY4yEqYUb7opqCbswP3rA0+f61qF8zj0eaBPGxl+lmpWzBW7Z6CGXyB9uffDqDrqyn8nVOGdPXuJpiudCBBD6VM9bPyBnf0tiKgxbagjU06cA7WnvresBnp7o79Wy9WewKWXmWUFqoHeyfzhG8q35q+ClqCFghLBNdWaynl8gaMxdSlQTZsgJ62awm2fQ4E6q8Y6d2PVrDHDE9hJcKYVnHmgkHmroB2ju1ZGRmAUX8QEScOIllTon3+tR2MpwJxqPfqENGKCO350PhI5chAJI5NRETl+pGpNkgA2oD2hgTwWp9wCQx5g/ZuXoiwujjLcPjM8PlIRSuvi9AA1zkjcobZF0fCyUKB3VRBJHdPwX/mjqD/M0T+7yKgJCvLf8Ys4Eynf1iuyvfDGZ7RvOaxyRFpqscsgdt+eGMqnfQ1c+NrALeV9hFx+HJrdjh/G7ib41ekayOp2W1xUSB/sRlJHvNeY8HDusNgHQYe88FR2S38rqA+nAYeDSgUmb2NNkC6VS1Sx+kcFh6eZyhvX0Qu9juE4v2xljDoLSLaMruazC0tFYpXJZHYjQdgVj8HKPb1FFPhyg7ZuXAHqMaRkMSdujErR1+B1+nd8lR1DzWj0/kIjSqmiIQlti8UuylUi4tMI0dzTeYbFiKqYXxQfiODsu0KEa81F52II3co2MGaqyCSCz4PyrVlF0heULnTTqRq7mbss0B7DTXvRdJqT8RYkerwundvmhLeSMyhcwe6z+Qj0tsUy+vV5wqKk4RIye+qw4755g3FrsRUn9SKxNbyo/5tUJ+J2DcQUZvhi0ityhMR7ZK+YDLD8p6v54xHUfqomVzMptjfehDpcv/sWWGnLvTK+CTR0nshAiPTQkX7nsddujJZ684NKMbNjKfI4H9tO5iltJTIP2QhqDz7wzHVZosOnnOa8viZkpGZG9NG1fdbSEmmQc+OO2MKw9w9oHzbdqrON9EThmv1m5EwUf6UFw2RTj6jHJrVImMRM9fQRF1I0103axnfLwLop2tEMrepEZEY/b1GKC88mroznY1DoEDaEfTbxX2hsck+zlBujoiYl6fomScDxkwsuSJJD0RlaZ2voILGoqnT1AU7vckXGqrteDKfFy0jlnOGl1UfRVLN85p9+LmA23JL+elByO8+4VA67v7n47RmC9agmNN+9R1y7M9wlZ/QkSbksX6vWmYY/hKO/YfSJJ/3un6P6gYeq8mRpsPu4zCzgTOI92/GQgQMmEkxlT7mHsrJ8TgPmZ6MT+gPO07TMv7ELPfBhFf/2x4m2dYOawe0b/nQNMrJ4yuxuAs1qMsv2qtlx5FFG1IgAsu/Y7+/Jd6/9inUlwv+PpWv94xM7CU8/YMv4tjatux6dNaQS0lIIzE56DpbFjncn4HLk2LFC1bkmNof29rmqca3f23RGsbUbPkPQUBF/8Ny9XlRJiC+21yk970us1kbnqE7h75IDB990Fu2LjwtGvCknDutLhG6xHHOOYnUzY+Yd5p4Bc3r4ov08Fv4ebvXDjwun0jE8vXesjAQKYhGRmTyBWvZ0KGcbc9myaP4uGuZe7V38NwsMAZXq0XNnEXdQSNPfBJ9ozpml9lvG7WLBDwie0lis4O6g3w4OBxH3Rnmwa25gSLbmSShEvr49Fo8oHx+YpFmk7fMTjppQJwX6LPqTM9YfWsyRK6VSxI9wvKkHR8g/7wDkZiJXrPYiWV4Hg4RjZSAOMy5TBTwq60uor50Cv3lqUvATiYibupAZyUL35DP6krEnnN32MfsExBygOVN2khnc9BkjAnrxJPwsNWYtM2OaF/dIOl8OctYstHh3wjofUeCumA7Yh7SvZOILhnaJ1wtGhgic4KDwraqWd2MHQyX2hdRe9qZrPNiG3KLHEkCpSjY13Ec6L8Qici1D5LuPxChC4ryPZrkYcGobVbwvB081Bm5+GuLqzGmFqv/cjuY/5BZwD+9HczpGbXg3CKPenfxVal2jpZguUeLerMx6OnBIT0Y49nkgXcvavp+5DfQ+gCRCXOaRGfL3/Yi9xQRJ++qnlZbgm7UDgcOWiVUKkZlAJ12DveaZZDR+1JZgbNKgfif2RaoFxgnMIaVQyCZhC31foi17hYeBf5BpOqj2Adr1iAcqSdq0laKddjF9Pet221bUw8wb1ru7XeIxPDJ6GoxrsHsdB/r9wMdFZ73Ae3pbjkC07anZPXbLua2xvaXrq/Sk7foYbNjiGTJPGipXGocNsUFuP9yKolKTlSB4Q+IjJ/JOFJP0XTQuH2g/nXnI+I17wWY7s2nXnnTNeoNiKB7Y+5iT5je0uCieeB0gIj9UrcaveXy75CN0CbB1EckFqumg137NigA4SE9zRUFrEVx4P6FU5Vem1zB8rlB/ez7USmidAD2euYSMBj2T5+ivTft+YfMH0S8zxrtuztYaP+TVyLSHjML7fW1abDJsX/kIK1hE/Q29/VVEP6fEPB/vfgfwACVyA==</prop>
			<obj name="TemperatureLog" class="TemperatureLog" version="2">
				<prop name="Times">TEFSWgAA6YkAAIDphOYAAACAAgAAGgQAALQFAABYBwAA8ggAAIwKAAAwDAAAyg0AAGQPAAD+EAAAohIAADwUAADWFQAAcBcAAAoZAACuGgAASBwAAOIdAACGHwAAICEAALoiAABUJAAA+CUAAJInAAAsKQAAxioAAGAsAAAELgAAni8AADgxAADcMgAAdjQAABA2AACqNwAATjkAAOg6AACCPAAAHD4AALY/AABaQQAA9EIAAI5EAAAyRgAAzEcAAGZJAAAASwAApEwAAD5OAADYTwAAclEAABZTAACwVAAASlYAAORXAAB+WQAAIlsAALxcAABgXgAA+l8AAJRhAAAuYwAAyGQAAGxmAAAGaAAAoGkAADprAADUbAAAeG4AABJwAACscQAAUHMAAOp0AACEdgAAHngAAMJ5AABcewAA9nwAAJB+AAAqgAAAzoEAAGiDAAAChQAApoYAAECIAADaiQAAdIsAABiNAACyjgAATJAAAOaRAACKkwAAJJUAAL6WAABYmAAA8pkAAJabAAAwnQAAyp4AAG6gAAAIogAAoqMAADylAADgpgAAeqgAABSqAACuqwAASK0AAOyuAACGsAAAILIAAMSzAABetQAA+LYAAJK4AAA2ugAA0LsAAGq9AAAEvwAAqMAAAELCAADcwwAAdsUAABDHAAC0yAAATsoAAPLLAACMzQAAJs8AAMDQAABa0gAA/tMAAJjVAAAy1wAAzNgAAGbaAAAK3AAApN0AAD7fAADi4AAAfOIAABbkAACw5QAAVOcAAO7oAACI6gAAIuwAAMbtAABg7wAA+vAAAJTyAAA49AAA0vUAAGz3AAAG+QAAoPoAAET8AADe/QAAeP8AABwBAQC2AgEAUAQBAOoFAQCOBwEAKAkBAMIKAQBcDAEA9g0BAJoPAQA0EQEAzhIBAHIUAQAMFgEAphcBAEAZAQDkGgEAfhwBABgeAQCyHwEAViEBAPAiAQCKJAEAJCYBAMgnAQBiKQEA/CoBAJYsAQA6LgEA1C8BAG4xAQAIMwEArDQBAEY2AQDgNwEAejkBABQ7AQC4PAEAUj4BAPY/AQCQQQEAKkMBAMREAQBeRgEAAkgBAJxJAQA2SwEA0EwBAGpOAQAOUAEAqFEBAEJTAQDmVAEAgFYBABpYAQC0WQEAWFsBAPJcAQCMXgEAJmABAMBhAQBkYwEA/mQBAJhmAQA8aAEA1mkBAHBrAQAKbQEArm4BAEhwAQDicQEAfHMBABZ1AQC6dgEAVHgBAPh5AQCSewEALH0BAMZ+AQBggAEABIIBAJ6DAQA4hQEA0oYBAGyIAQAQigEAqosBAESNAQDojgEAgpABABySAQC2kwEAWpUBAPSWAQCOmAEAKJoBAMKbAQBmnQEAAJ8BAJqgAQA+ogEA2KMBAHKlAQAMpwEAsKgBAEqqAQDkqwEAfq0BACKvAQC8sAEAVrIBAPCzAQCKtQEALrcBAMi4AQBiugEABrwBAKC9AQA6vwEA1MABAHjCAQASxAEArMUBAEbHAQDgyAEAhMoBAB7MAQC4zQEAXM8BAPbQAQCQ0gEAKtQBAM7VAQBo1wEAAtkBAJzaAQA23AEA2t0BAHTfAQAO4QEAsuIBAEzkAQDm5QEAgOcBACTpAQC+6gEAWOwBAPLtAQCW7wEAMPEBAMryAQBk9AEA/vUBAKL3AQA8+QEA1voBAHr8AQAU/gEArv8BAEgBAgDsAgIAhgQCACAGAgC6BwIAVAkCAPgKAgCSDAIALA4CANAPAgBqEQIABBMCAJ4UAgBCFgIA3BcCAHYZAgAQGwIAqhwCAE4eAgDoHwIAgiECABwjAgDAJAIAWiYCAPQnAgCYKQIAMisCAMwsAgBmLgIACjACAKQxAgA+MwIA2DQCAHI2AgAWOAIAsDkCAEo7AgDuPAIAiD4CACJAAgC8QQIAYEMCAPpEAgCURgIALkgCANJJAgBsSwIABk0CAKBOAgBEUAIA3lECAHhTAgASVQIArFYCAFBYAgDqWQIAhFsCAChdAgDCXgIAXGACAPZhAgCaYwIANGUCAM5mAgBoaAIAAmoCAKZrAgBAbQIA2m4CAH5wAgAYcgIAsnMCAEx1AgDwdgIAingCACR6AgC+ewIAYn0CAPx+AgCWgAIAMIICAMqDAgBuhQIACIcCAKKIAgBGigIA4IsCAHqNAgAUjwIAuJACAFKSAgDskwIAhpUCACqXAgDEmAIAXpoCAPibAgCSnQIANp8CANCgAgBqogIADqQCAKilAgBCpwIA3KgCAICqAgAarAIAtK0CAE6vAgDosAIAjLICACa0AgDAtQIAZLcCAP64AgCYugIAMrwCANa9AgBwvwIACsECAKTCAgBIxAIA4sUCAHzHAgAWyQIAsMoCAFTMAgDuzQIAiM8CACzRAgDG0gIAYNQCAPrVAgCe1wIAONkCANLaAgBs3AIABt4CAKrfAgBE4QIA6OICAILkAgAc5gIAtucCAFDpAgDq6gIAjuwCACjuAgDC7wIAXPECAADzAgCa9AIANPYCANj3AgBy+QIADPsCAKb8AgBK/gIA5P8CAH4BAwAYAwMAsgQDAFYGAwDwBwMAigkDAC4LAwDIDAMAYg4DAPwPAwCgEQMAOhMDANQUAwBuFgMACBgDAKwZAwBGGwMA4BwDAHoeAwAeIAMAuCEDAFIjAwD2JAMAkCYDACooAwDEKQMAaCsDAAItAwCcLgMANjADANAxAwB0MwMADjUDAKg2AwBMOAMA5jkDAIA7AwAaPQMAvj4DAFhAAwDyQQMAjEMDADBFAwDKRgMAZEgDAP5JAwCiSwMAPE0DANZOAwBwUAMAClIDAK5TAwBIVQMA4lYDAHxYAwAgWgMAulsDAFRdAwD4XgMAkmADACxiAwDGYwMAamUDAARnAwCeaAMAOGoDANJrAwB2bQMAEG8DAKpwAwBOcgMA6HMDAIJ1AwAcdwMAwHgDAFp6AwD0ewMAjn0DACh/AwDMgAMAZoIDAACEAwCahQMAPocDANiIAwByigMADIwDALCNAwBKjwMA5JADAH6SAwAilAMAvJUDAFaXAwD6mAMAlJoDAC6cAwDInQMAbJ8DAAahAwCgogMAOqQDANSlAwB4pwMAEqkDAKyqAwBQrAMA6q0DAISvAwAesQMAwrIDAFy0AwD2tQMAkLcDACq5AwDOugMAaLwDAAK+AwCmvwMAQMEDANrCAwB0xAMAGMYDALLHAwBMyQMA5soDAIDMAwAkzgMAvs8DAFjRAwDy0gMAltQDADDWAwDK1wMAbtkDAAjbAwCi3AMAPN4DAODfAwB64QMAFOMDAK7kAwBS5gMA7OcDAIbpAwAg6wMAuuwDAF7uAwD47wMAkvEDADbzAwDQ9AMAavYDAAT4AwCo+QMAQvsDANz8AwB2/gMAEAAEALQBBABOAwQA6AQEAIIGBAAmCAQAwAkEAFoLBAD+DAQAmA4EADIQBADMEQQAZhMEAAoVBACkFgQAPhgEANgZBAB8GwQAFh0EALAeBABUIAQA7iEEAIgjBAAiJQQAxiYEAGAoBAD6KQQAlCsEAC4tBADSLgQAbDAEAAYyBACgMwQARDUEAN42BAB4OAQAHDoEALY7BABQPQQA6j4EAI5ABAAoQgQAwkMEAFxFBAD2RgQAmkgEADRKBADOSwQAaE0EAAxPBACmUAQAQFIEAORTBAB+VQQAGFcEALJYBABWWgQA8FsEAIpdBAAkXwQAvmAEAGJiBAD8YwQAlmUEADpnBADUaAQAbmoEAAhsBACsbQQARm8EAOBwBAB6cgQAFHQEALh1BABSdwQA7HgEAIZ6BAAqfAQAxH0EAF5/BAACgQQAnIIEADaEBADQhQQAaocEAA6JBACoigQAYIwEAPqNBACUjwQAOJEEANKSBABslAQABpYEAKqXBABEmQQA3poEAHicBAAcngQAtp8EAFChBADqogQAjqQEACimBADCpwQAXKkEAPaqBACarAQANK4EAM6vBABysQQADLMEAKa0BABAtgQA5LcEAH65BAAYuwQAsrwEAFa+BADwvwQAisEEACTDBADIxAQAYsYEAPzHBACWyQQAMMsEANTMBABuzgQACNAEAKLRBABG0wQA4NQEAHrWBAAU2AQAuNkEAFLbBADs3AQAht4EACrgBADE4QQAXuMEAPjkBACc5gQANugEANDpBABq6wQAGO0EALLuBABW8AQA8PEEAIrzBAAk9QQAyPYEAGL4BAD8+QQAlvsEADD9BADU/gQAbgAFAAgCBQCiAwUARgUFAOAGBQB6CAUAFAoFALgLBQBSDQUA7A4FAIYQBQAqEgUAxBMFAF4VBQD4FgUAnBgFADYaBQDQGwUAdB0FAA4fBQCoIAUAQiIFAOYjBQCAJQUAGicFALQoBQBOKgUA8isFAIwtBQAmLwUAwDAFAGQyBQD+MwUAmDUFADw3BQDWOAUAcDoFAAo8BQCuPQUASD8FAOJABQB8QgUAFkQFALpFBQBURwUA7kgFAIhKBQAsTAUAxk0FAGBPBQAEUQUAnlIFADhUBQDSVQUAdlcFABBZBQCqWgUARFwFAN5dBQCCXwUAHGEFALZiBQBQZAUA9GUFAI5nBQAoaQUAzGoFAGZsBQAAbgUAmm8FAD5xBQDYcgUAcnQFAAx2BQCmdwUASnkFAOR6BQB+fAUAIn4FALx/BQBWgQUA8IIFAIqEBQAuhgUAyIcFAGKJBQD8igUAoIwFADqOBQDUjwUAeJEFABKTBQCslAUARpYFAOqXBQCEmQUAHpsFALicBQBSngUA9p8FAJChBQAqowUAxKQFAGimBQACqAUAnKkFAECrBQDarAUAdK4FAA6wBQCysQUATLMFAOa0BQCAtgUAGrgFAL65BQBYuwUA8rwFAJa+BQAwwAUAysEFAGTDBQAIxQUAosYFADzIBQDWyQUAcMsFABTNBQCuzgUASNAFAOLRBQCG0wUAINUFALrWBQBe2AUA+NkFAJLbBQAs3QUA0N4FAGrgBQAE4gUAnuMFADjlBQDc5gUAdugFABDqBQC06wUATu0FAOjuBQCC8AUAJvIFAMDzBQBa9QUA9PYFAI74BQAy+gUAzPsFAGb9BQAK/wUApAAGAD4CBgDYAwYAfAUGABYHBgCwCAYASgoGAOQLBgCIDQYAIg8GALwQBgBWEgYA+hMGAJQVBgAuFwYA0hgGAGwaBgAGHAYAoB0GAEQfBgDeIAYAeCIGABIkBgCsJQYAUCcGAOooBgCEKgYAHiwGAMItBgBcLwYA9jAGAJoyBgA0NAYAzjUGAGg3BgAMOQYApjoGAEA8BgDaPQYAdD8GABhBBgCyQgYATEQGAOZFBgCKRwYAJEkGAL5KBgBiTAYA/E0GAJZPBgAwUQYA1FIGAG5UBgAIVgYAolcGADxZBgDgWgYAelwGABReBgC4XwYAUmEGAOxiBgCGZAYAKmYGAMRnBgBeaQYA+GoGAJJsBgA2bgYA0G8GAGpxBgAEcwYAqHQGAEJ2BgDcdwYAgHkGABp7BgC0fAYATn4GAPJ/BgCMgQYAJoMGAMCEBgBahgYA/ocGAJiJBgAyiwYAzIwGAHCOBgAKkAYApJEGAEiTBgDilAYAfJYGABaYBgC6mQYAVJsGAO6cBgCIngYAIqAGAMahBgBgowYA+qQGAJ6mBgA4qAYA0qkGAGyrBgAGrQYAqq4GAESwBgDesQYAeLMGABy1BgC2tgYAULgGAPS5BgCOuwYAKL0GAMK+BgBmwAYAAMIGAJrDBgA0xQYAzsYGAHLIBgAMygYApssGAEDNBgDkzgYAftAGABjSBgCy0wYAVtUGAPDWBgCK2AYAJNoGAMjbBgBi3QYA/N4GAJbgBgA64gYA1OMGAG7lBgAI5wYArOgGAEbqBgDg6wYAhO0GAB7vBgC48AYAUvIGAPbzBgCQ9QYAKvcGAMT4BgBe+gYAAvwGAJz9BgA2/wYA0AAHAHQCBwAOBAcAqAUHAEwHBwDmCAcAgAoHABoMBwC+DQcAWA8HAPIQBwCMEgcAJhQHAMoVBwBkFwcA/hgHAKIaBwA8HAcA1h0HAHAfBwAUIQcAriIHAEgkBwDiJQcAfCcHACApBwC6KgcAVCwHAO4tBwCSLwcALDEHAMYyBwBqNAcABDYHAJ43BwA4OQcA3DoHAHY8BwAQPgcAqj8HAERBBwDoQgcAgkQHABxGBwDARwcAWkkHAPRKBwCOTAcAKE4HAMxPBwBmUQcAAFMHAKRUBwA+VgcA2FcHAHJZBwAWWwcAsFwHAEpeBwDkXwcAfmEHACJjBwC8ZAcAVmYHAPBnBwCUaQcALmsHAMhsBwBsbgcABnAHAKBxBwA6cwcA1HQHAHh2BwASeAcArHkHAEZ7BwDqfAcAhH4HAB6ABwDCgQcAXIMHAPaEBwCQhgcANIgHAM6JBwBoiwcAAo0HAJyOBwBAkAcA2pEHAHSTBwAOlQcAspYHAEyYBwDmmQcAipsHACSdBwC+ngcAWKAHAPyhBwCWowcAMKUHAMqmBwBkqAcACKoHAKKrBwA8rQcA1q4HAHqwBwAUsgcArrMHAFK1BwDstgcAhrgHACC6BwDEuwcAXr0HAPi+BwCSwAcALMIHANDDBwBqxQcABMcHAKjIBwBCygcA3MsHAHbNBwAazwcAtNAHAE7SBwDo0wcAgtUHACbXBwDA2AcAWtoHAPTbBwCY3QcAMt8HAMzgBwBw4gcACuQHAKTlBwA+5wcA4ugHAHzqBwAW7AcAsO0HAFTvBwDu8AcAiPIHACL0BwC89QcAYPcHAPr4BwCU+gcALvwHANL9BwBs/wcABgEIAKoCCABEBAgA3gUIAHgHCAAcCQgAtgoIAFAMCADqDQgAhA8IACgRCADCEggAXBQIAPYVCACaFwgANBkIAM4aCAByHAgADB4IAKYfCABAIQgA5CIIAH4kCAAYJggAsicIAEwpCADwKggAiiwIACQuCAC+LwgAYjEIAPwyCACWNAgAOjYIANQ3CABuOQgACDsIAKI8CABGPggA4D8IAHpBCAAUQwgAuEQIAFJGCADsRwgAkEkIACpLCADETAgAXk4IAAJQCACcUQgANlMIANBUCABqVggADlgIAKhZCABCWwgA3FwIAIBeCAAaYAgAtGEIAFhjCADyZAgAjGYIACZoCADAaQgAZGsIAP5sCACYbggAPHAIANZxCABwcwgACnUIAK52CABIeAgA4nkIAHx7CAAWfQgAun4IAFSACADugQgAiIMIACyFCADGhggAYIgIAASKCACeiwgAOI0IANKOCAB2kAgAEJIIAKqTCABElQgA3pYIAIKYCAAcmggAtpsIAFCdCAD0nggAjqAIACiiCADCowgAZqUIAACnCACaqAgANKoIANirCAByrQgADK8IALCwCABKsggA5LMIAH61CAAYtwgAvLgIAFa6CADwuwgAir0IAC6/CADIwAgAYsIIAAbECACgxQgAOscIANTICAB4yggAEswIAKzNCABGzwgA4NAIAITSCAAe1AgAuNUIAFLXCAD22AgAkNoIACrcCADO3QgAaN8IAALhCACc4ggAQOQIANrlCAB05wgADukIAKjqCABM7AgA5u0IAIDvCAAa8QgAvvIIAFj0CADy9QgAlvcIADD5CADK+ggAZPwIAAj+CACi/wgAPAEJANYCCQBwBAkAFAYJAK4HCQBICQkA4goJAIYMCQAgDgkAug8JAF4RCQD4EgkAkhQJACwWCQDQFwkAahkJAAQbCQCeHAkAOB4JANwfCQB2IQkAECMJALQkCQBOJgkA6CcJAIIpCQAcKwkAwCwJAFouCQD0LwkAmDEJADIzCQDMNAkAZjYJAAo4CQCkOQkAPjsJANg8CQByPgkAFkAJALBBCQBKQwkA5EQJAIhGCQAiSAkAvEkJAGBLCQD6TAkAlE4JAC5QCQDSUQkAbFMJAAZVCQCgVgkAOlgJAN5ZCQB4WwkAEl0JAKxeCQBQYAkA6mEJAIRjCQAoZQkAwmYJAFxoCQD2aQkAmmsJADRtCQDObgkAaHAJAAxyCQCmcwkAQHUJANp2CQB0eAkAGHoJALJ7CQBMfQkA5n4JAIqACQAkggkAvoMJAGKFCQD8hgkAlogJADCKCQDUiwkAbo0JAAiPCQCikAkAPJIJAOCTCQB6lQkAFJcJAK6YCQBSmgkA7JsJAIadCQAqnwkAxKAJAF6iCQD4owkAnKUJADanCQDQqAkAaqoJAASsCQCorQkAQq8JANywCQCAsgkAGrQJALS1CQBOtwkA8rgJAIy6CQAmvAkAwL0JAFq/CQD+wAkAmMIJADLECQDMxQkAcMcJAArJCQCkygkASMwJAOLNCQB8zwkAFtEJALrSCQBU1AkA7tUJAIjXCQAs2QkAxtoJAGDcCQD63QkAlN8JADjhCQDS4gkAbOQJAAbmCQCq5wkAROkJAN7qCQCC7AkAHO4JALbvCQBQ8QkA9PIJAI70CQAo9gkAwvcJAFz5CQAA+wkAmvwJADT+CQDO/wkAcgEKAAwDCgCmBAoASgYKAOQHCgB+CQoAGAsKALwMCgBWDgoA8A8KAIoRCgAkEwoAyBQKAGIWCgD8FwoAlhkKADobCgDUHAoAbh4KAAggCgCsIQoARiMKAOAkCgCEJgoAHigKALgpCgBSKwoA9iwKAJAuCgAqMAoAxDEKAF4zCgACNQoAnDYKADY4CgDQOQoAdDsKAA49CgCoPgoATEAKAOZBCgCAQwoAGkUKAL5GCgBYSAoA8kkKAIxLCgAmTQoAyk4KAGRQCgD+UQoAmFMKADxVCgDWVgoAcFgKAApaCgCuWwoASF0KAOJeCgB8YAoAIGIKALpjCgBUZQoA7mYKAJJoCgAsagoAxmsKAGptCgAEbwoAnnAKADhyCgDScwoAgHUKABp3CgC0eAoAWHoKAPJ7CgCMfQoAMH8KAN6ACgCCggoAHIQKALaFCgBQhwoA6ogKAI6KCgAojAoAwo0KAFyPCgAAkQoAmpIKADSUCgDYlQoAcpcKAAyZCgCmmgoASpwKAOSdCgB+nwoAGKEKALKiCgBWpAoA8KUKAIqnCgAkqQoAyKoKAGKsCgD8rQoAoK8KADqxCgDUsgoAbrQKABK2CgCstwoARrkKAOC6CgB6vAoAHr4KALi/CgBSwQoA7MIKAJDECgAqxgoAxMcKAF7JCgACywoAnMwKADbOCgDazwoAdNEKAA7TCgCo1AoAQtYKAObXCgCA2QoAGtsKALTcCgBY3goA8t8KAIzhCgAm4woAyuQKAGTmCgD+5woAoukKADzrCgDW7AoAcO4KABTwCgCu8QoASPMKAOL0CgB89goAIPgKALr5CgBU+woA7vwKAJL+CgAsAAsAxgELAGoDCwAEBQsAngYLADgICwDcCQsAdgsLABANCwCqDgsARBALAOgRCwCCEwsAHBULALYWCwBaGAsA9BkLAI4bCwAyHQsAzB4LAGYgCwAAIgsApCMLAD4lCwDYJgsAcigLAAwqCwCwKwsASi0LAOQuCwB+MAsAIjILALwzCwBWNQsA+jYLAJQ4CwAuOgsAyDsLAGI9CwAGPwsAoEALADpCCwDUQwsAeEULABJHCwCsSAsARkoLAOpLCwCETQsAHk8LAMJQCwBcUgsA9lMLAJBVCwAqVwsAzlgLAGhaCwACXAsAnF0LAEBfCwDaYAsAdGILABhkCwCyZQsATGcLAOZoCwCKagsAJGwLAL5tCwBYbwsA8nALAJZyCwAwdAsAynULAGR3CwAIeQsAonoLADx8CwDgfQsAen8LABSBCwCuggsASIQLAOyFCwCGhwsAIIkLALqKCwBejAsA+I0LAJKPCwA2kQsA0JILAGqUCwAElgsAqJcLAEKZCwDcmgsAdpwLABCeCwC0nwsATqELAOiiCwCCpAsAJqYLAMCnCwBaqQsA/qoLAJisCwAyrgsAzK8LAHCxCwAKswsApLQLAD62CwDYtwsAfLkLABa7CwCwvAsASr4LAO6/CwCIwQsAIsMLALzECwBgxgsA+scLAJTJCwA4ywsA0swLAGzOCwAG0AsAoNELAETTCwDe1AsAeNYLABLYCwC22QsAUNsLAOrcCwCE3gsAKOALAMLhCwBc4wsAAOULAJrmCwA06AsAzukLAHLrCwAM7QsApu4LAEDwCwDa8QsAfvMLABj1CwCy9gsATPgLAPD5CwCK+wsAJP0LAMj+CwBiAAwA/AEMAJYDDAA6BQwA1AYMAG4IDAAICgwAogsMAEYNDADgDgwAehAMABQSDAC4EwwAUhUMAOwWDACGGAwAKhoMAMQbDABeHQwAAh8MAJwgDAA2IgwA0CMMAGolDAAOJwwAqCgMAEIqDADmKwwAgC0MABovDAC0MAwAWDIMAPIzDACMNQwAJjcMAMo4DABkOgwA/jsMAJg9DAA8PwwA4EAMAHpCDAAURAwAuEUMAFJHDADsSAwAhkoMACpMDADETQwAXk8MAAJRDACcUgwANlQMANBVDAB0VwwADlkMAKhaDABCXAwA3F0MAIBfDAAaYQwAtGIMAFhkDADyZQwAjGcMACZpDADAagwAZGwMAP5tDACYbwwAMnEMANZyDABwdAwACnYMAK53DABIeQwA4noMAHx8DAAWfgwAun8MAFSBDADuggwAiIQMACyGDADGhwwAYIkMAPqKDACejAwAOI4MANKPDAB2kQwAEJMMAKqUDABElgwA3pcMAIKZDAAcmwwAtpwMAFCeDAD0nwwAjqEMACijDADMpAwAZqYMAACoDACaqQwANKsMANisDAByrgwADLAMAKaxDABKswwA5LQMAH62DAAYuAwAvLkMAFa7DADwvAwAlL4MAC7ADADIwQwAYsMMAPzEDACgxgwAOsgMANTJDAB4ywwAEs0MAKzODABG0AwA4NEMAITTDAAe1QwAuNYMAFLYDAD22QwAkNsMACrdDADE3gwAaOAMAALiDACc4wwAQOUMANrmDAB06AwADuoMAKjrDABM7QwA5u4MAIDwDAAa8gwAvvMMAFj1DADy9gwAjPgMADD6DADK+wwAZP0MAAj/DACiAA0APAINANYDDQBwBQ0AFAcNAK4IDQBICg0A4gsNAIYNDQAgDw0AuhANAFQSDQD4Ew0AkhUNACwXDQDQGA0AahoNAAQcDQCeHQ0AOB8NANwgDQB2Ig0AECQNAKolDQBOJw0A6CgNAIIqDQAcLA0AwC0NAFovDQD0MA0AmDINADI0DQDMNQ0AZjcNAAA5DQCkOg0APjwNANg9DQB8Pw0AFkENALBCDQBKRA0A5EUNAIhHDQAiSQ0AvEoNAFZMDQD6TQ0AlE8NAC5RDQDSUg0AbFQNAAZWDQCgVw0ARFkNAN5aDQB4XA0AEl4NAKxfDQBQYQ0A6mINAIRkDQAeZg0AwmcNAFxpDQD2ag0AmmwNADRuDQDObw0AaHENAAxzDQCmdA0AQHYNANp3DQB0eQ0AGHsNALJ8DQBMfg0A5n8NAIqBDQAkgw0AvoQNAGKGDQD8hw0AlokNADCLDQDKjA0Abo4NAAiQDQCikQ0APJMNAOCUDQB6lg0AFJgNAK6ZDQBSmw0A7JwNAIaeDQAqoA0AxKENAF6jDQD4pA0AkqYNADaoDQDQqQ0AaqsNAAStDQCorg0AQrANANyxDQCAsw0AGrUNALS2DQBOuA0A8rkNAIy7DQAmvQ0AwL4NAFrADQD+wQ0AmMMNADLFDQDWxg0AcMgNAArKDQCkyw0APs0NAOLODQB80A0AFtINALDTDQBU1Q0A7tYNAIjYDQAi2g0AxtsNAGDdDQD63g0AnuANADjiDQDS4w0AbOUNAAbnDQCq6A0AROoNAN7rDQB47Q0AHO8NALbwDQBQ8g0A6vMNAI71DQAo9w0AwvgNAGb6DQAA/A0Amv0NADT/DQDOAA4AcgIOAAwEDgCmBQ4ASgcOAOQIDgB+Cg4AGAwOALwNDgBWDw4A8BAOAIoSDgAuFA4AyBUOAGIXDgD8GA4AoBoOADocDgDUHQ4Abh8OABIhDgCsIg4ARiQOAOAlDgB6Jw4AHikOALgqDgBSLA4A9i0OAJAvDgAqMQ4AxDIOAF40DgACNg4AnDcOADY5DgDQOg4AdDwOAA4+DgCoPw4AQkEOAOZCDgCARA4AGkYOAL5HDgBYSQ4A8koOAIxMDgAmTg4Ayk8OAGRRDgD+Ug4AmFQOADxWDgDWVw4AcFkOAApbDgCuXA4ASF4OAOJfDgCGYQ4AIGMOALpkDgBUZg4A7mcOAJJpDgAsaw4AxmwOAGBuDgD6bw4AnnEOADhzDgDcdA4AdnYOABB4DgCqeQ4ARHsOAOh8DgCCfg4AHIAOALaBDgBagw4A9IQOAI6GDgAyiA4AzIkOAGaLDgAAjQ4Amo4OAD6QDgDYkQ4AcpMOAAyVDgCwlg4ASpgOAOSZDgB+mw4AIp0OALyeDgBWoA4A+qEOAJSjDgAupQ4AyKYOAGKoDgAGqg4AoKsOADqtDgDUrg4AeLAOABKyDgCssw4AULUOAOq2DgCEuA4AHroOALi7DgBcvQ4A9r4OAJDADgAqwg4AzsMOAGjFDgACxw4AnMgOAEDKDgDayw4AdM0OABjPDgCy0A4ATNIOAObTDgCK1Q4AJNcOAL7YDgBY2g4A8tsOAJbdDgAw3w4AyuAOAGTiDgAI5A4AouUOADznDgDg6A4AeuoOABTsDgCu7Q4AUu8OAOzwDgCG8g4AIPQOALr1DgBe9w4A+PgOAJL6DgAs/A4A0P0OAGr/DgAEAQ8AqAIPAEIEDwDcBQ8AdgcPABoJDwC0Cg8ATgwPAOgNDwCCDw8AJhEPAMASDwBaFA8A9BUPAJgXDwAyGQ8AzBoPAHAcDwAKHg8ApB8PAD4hDwDYIg8AfCQPABYmDwCwJw8ASikPAO4qDwCILA8AIi4PALwvDwBgMQ8A+jIPAJQ0DwA4Ng8A0jcPAGw5DwAGOw8AoDwPAEQ+DwDePw8AeEEPABJDDwC2RA8AUEYPAOpHDwCESQ8AHksPAMJMDwBcTg8AAFAPAJpRDwA0Uw8AzlQPAGhWDwAMWA8AplkPAEBbDwDaXA8Afl4PABhgDwCyYQ8ATGMPAPBkDwCKZg8AJGgPAMhpDwBiaw8A/GwPAJZuDwAwcA8A1HEPAG5zDwAIdQ8AonYPAEZ4DwDgeQ8AensPABR9DwC4fg8AUoAPAOyBDwCQgw8AKoUPAMSGDwBeiA8A+IkPAJyLDwA2jQ8A0I4PAGqQDwAOkg8AqJMPAEKVDwDclg8AgJgPABqaDwC0mw8AWJ0PAPKeDwCMoA8AJqIPAMCjDwBkpQ8A/qYPAJioDwAyqg8A1qsPAHCtDwAKrw8ApLAPAEiyDwDisw8AfLUPABa3DwC6uA8AVLoPAO67DwCSvQ8ALL8PAMbADwBgwg8A+sMPAJ7FDwA4xw8A0sgPAGzKDwAQzA8Aqs0PAETPDwDe0A8AgtIPABzUDwC21Q8AUNcPAPTYDwCO2g8AKNwPAMLdDwBc3w8AAOEPAJriDwA05A8A2OUPAHLnDwAM6Q8ApuoPAErsDwDk7Q8Afu8PACLxDwDG8g8AYPQPAPr1DwCe9w8AOPkPANL6DwBs/A8AEP4PAKr/DwBEARAA6AIQAIIEEAAcBhAAtgcQAFAJEAD0ChAAjgwQACgOEADCDxAAXBEQAAATEACaFBAAPhYQANgXEAByGRAADBsQALAcEABKHhAA5B8QAH4hEAAYIxAAvCQQAFYmEADwJxAAiikQAC4rEADILBAAYi4QAAYwEACgMRAAOjMQANQ0EABuNhAAEjgQAKw5EABGOxAA4DwQAIQ+EAAeQBAAuEEQAFJDEAD2RBAAkEYQACpIEADOSRAAaEsQAAJNEACcThAANlAQANpREAB0UxAADlUQAKhWEABMWBAA5lkQAIBbEAAaXRAAvl4QAFhgEADyYRAAjGMQADBlEADKZhAAZGgQAP5pEACiaxAAPG0QANZuEAB6cBAAFHIQAK5zEABIdRAA4nYQAIZ4EAAgehAAunsQAFR9EAD4fhAAkoAQACyCEADGgxAAYIUQAASHEACeiBAAQooQANyLEAB2jRAAEI8QALSQEABOkhAA6JMQAIKVEAAclxAAwJgQAFqaEAD0mxAAjp0QADKfEADMoBAAZqIQAACkEACkpRAAPqcQANioEAB8qhAAFqwQALCtEABKrxAA5LAQAIiyEAAitBAAvLUQAFa3EAD6uBAAlLoQAC68EADIvRAAYr8QAAbBEACgwhAARMQQAN7FEAB4xxAAEskQALbKEABQzBAA6s0QAITPEAAe0RAAwtIQAFzUEAD21RAAkNcQACrZEADO2hAAaNwQAALeEACm3xAAQOEQANriEAB+5BAAGOYQALLnEABM6RAA5uoQAIrsEAAk7hAAvu8QAFjxEADy8hAAlvQQADD2EADK9xAAbvkQAAj7EACi/BAAPP4QAOD/EAB6AREAFAMRAK4EEQBSBhEA7AcRAIYJEQAqCxEAxAwRAF4OEQD4DxEAkhERADYTEQDQFBEAahYRAAQYEQCoGREAQhsRANwcEQCAHhEAGiARALQhEQBOIxEA6CQRAIwmEQAmKBEAwCkRAForEQD+LBEAmC4RADIwEQDMMREAcDMRAAo1EQCkNhEASDgRAOI5EQB8OxEAFj0RALA+EQBUQBEA7kERAIhDEQAiRREAxkYRAGBIEQD6SREAlEsRADhNEQDSThEAbFARABBSEQCqUxEARFURAN5WEQB4WBEAHFoRALZbEQBQXREA6l4RAI5gEQAoYhEAwmMRAFxlEQAAZxEAmmgRADRqEQDYaxEAcm0RAAxvEQCmcBEAQHIRAORzEQB+dREAGHcRALJ4EQBWehEA8HsRAIp9EQAufxEAyIARAGKCEQD8gxEAloURADqHEQDUiBEAbooRAAiMEQCsjREARo8RAOCQEQB6khEAHpQRALiVEQBSlxEA9pgRAJCaEQAqnBEAxJ0RAF6fEQACoREAnKIRADakEQDQpREAdKcRAA6pEQCoqhEAQqwRAOatEQCArxEAGrERAL6yEQBstBEABrYRAKq3EQBEuREA3roRAIK8EQAmvhEAwL8RAFrBEQD+whEAmMQRADLGEQDMxxEAcMkRAArLEQCkzBEAPs4RAOLPEQB80REAFtMRALrUEQBU1hEA7tcRAIjZEQAi2xEAxtwRAGDeEQD63xEAlOERAC7jEQDS5BEAbOYRABDoEQCq6REAROsRAN7sEQB47hEAHPARALbxEQBQ8xEA6vQRAI72EQAo+BEAwvkRAFz7EQAA/REAmv4RADQAEgDOARIAcgMSAAwFEgCmBhIAQAgSAOQJEgB+CxIAGA0SALIOEgBWEBIA8BESAIoTEgAuFRIAyBYSAGIYEgD8GRIAlhsSADodEgDUHhIAbiASAAgiEgCsIxIARiUSAOAmEgB6KBIAHioSALgrEgBSLRIA9i4SAJAwEgAqMhIAxDMSAF41EgACNxIAnDgSADY6EgDaOxIAdD0SAA4/EgCoQBIAQkISAOZDEgCARRIAGkcSALRIEgBYShIA8ksSAIxNEgAmTxIAylASAGRSEgD+UxIAolUSADxXEgDWWBIAcFoSAApcEgCuXRIASF8SAOJgEgB8YhIAIGQSALplEgBUZxIA7mgSAJJqEgAsbBIAxm0SAGpvEgAEcRIAnnISADh0EgDSdRIAdncSABB5EgCqehIARHwSAOh9EgCCfxIAHIESALaCEgBahBIA9IUSAI6HEgAyiRIAzIoSAGaMEgAAjhIAmo8SAD6REgDYkhIAcpQSAAyWEgCwlxIASpkSAOSaEgB+nBIAIp4SALyfEgBWoRIA+qISAJSkEgAuphIAyKcSAGKpEgAGqxIAoKwSADquEgDUrxIAeLESABKzEgCstBIARrYSAOq3EgCEuRIAHrsSALi8EgBcvhIA9r8SAJDBEgAqwxIAzsQSAGjGEgACyBIApskSAEDLEgDazBIAdM4SAA7QEgCy0RIATNMSAObUEgCK1hIAJNgSAL7ZEgBY2xIA8twSAJbeEgAw4BIAyuESAGTjEgAI5RIAouYSADzoEgDW6RIAcOsSABTtEgCu7hIAUvASAOzxEgCG8xIAIPUSALr2EgBe+BIA+PkSAJL7EgAs/RIA0P4SAGoAEwAEAhMAngMTADgFEwDcBhMAdggTABoKEwC0CxMATg0TAOgOEwCCEBMAJhITAMATEwBaFRMA9BYTAJgYEwAyGhMAzBsTAGYdEwAKHxMApCATAD4iEwDiIxMAfCUTABYnEwCwKBMASioTAO4rEwCILRMAIi8TALwwEwBWMhMA+jMTAJQ1EwAuNxMA0jgTAGw6EwAGPBMAoD0TAEQ/EwDeQBMAeEITABJEEwC2RRMAUEcTAOpIEwCEShMAHkwTAMJNEwBcTxMAAFETAJpSEwA0VBMAzlUTAGhXEwAMWRMAploTAEBcEwDaXRMAfl8TABhhEwCyYhMATGQTAPBlEwCKZxMAJGkTAMhqEwBibBMA/G0TAJZvEwAwcRMA1HITAG50EwAIdhMArHcTAEZ5EwDgehMAenwTABR+EwC4fxMAUoETAOyCEwCGhBMAIIYTAMSHEwBeiRMA+IoTAJyMEwA2jhMA0I8TAGqREwAEkxMAqJQTAEKWEwDclxMAgJkTABqbEwC0nBMATp4TAPKfEwCMoRMAJqMTAMCkEwBkphMA/qcTAJipEwA8qxMA1qwTAHCuEwAKsBMApLETAEizEwDitBMAfLYTABa4EwCwuRMAVLsTAO68EwCIvhMALMATAMbBEwBgwxMA+sQTAJ7GEwA4yBMA0skTAGzLEwAQzRMAqs4TAETQEwDe0RMAeNMTABzVEwC21hMAWtgTAPTZEwCO2xMAKN0TAMLeEwBm4BMAAOITAJrjEwA05RMAzuYTAHLoEwAM6hMApusTAErtEwDk7hMAfvATABjyEwC88xMAVvUTAPD2EwCK+BMALvoTAMj7EwBi/RMA/P4TAKAAFAA6AhQA1AMUAG4FFAASBxQArAgUAEYKFADgCxQAeg0UAB4PFAC4EBQAXBIUAPYTFACQFRQAKhcUAMQYFABeGhQAAhwUAJwdFABAHxQA2iAUAHQiFAAOJBQAqCUUAEwnFADmKBQAgCoUABosFAC+LRQAWC8UAPIwFACMMhQAJjQUAMo1FABkNxQACDkUAKI6FAA8PBQA1j0UAHA/FAAUQRQArkIUAEhEFADiRRQAhkcUACBJFAC6ShQAVEwUAPhNFACSTxQALFEUANBSFABqVBQABFYUAJ5XFAA4WRQA3FoUAHZcFAAQXhQAql8UAE5hFADoYhQAgmQUABxmFADAZxQAWmkUAPRqFACYbBQAMm4UAMxvFABmcRQAAHMUAKR0FAA+dhQA2HcUAHJ5FAAWexQAsHwUAEp+FADkfxQAiIEUACKDFAC8hBQAYIYUAPqHFACUiRQALosUAMiMFABsjhQABpAUAKCRFAA6kxQA3pQUAHiWFAASmBQArJkUAFCbFADqnBQAhJ4UAB6gFADCoRQAXKMUAPakFACQphQANKgUAM6pFABoqxQAAq0UAJyuFABAsBQA2rEUAHSzFAAYtRQAsrYUAEy4FADmuRQAirsUACS9FAC+vhQAWMAUAPzBFACWwxQAMMUUAMrGFABkyBQACMoUAKLLFAA8zRQA4M4UAHrQFAAU0hQAuNMUAFLVFADs1hQAhtgUACDaFADE2xQAXt0UAPjeFACS4BQALOIUANDjFABq5RQABOcUAKjoFABC6hQA3OsUAIDtFAAa7xQAtPAUAE7yFADo8xQAjPUUACb3FADA+BQAWvoUAP77FACY/RQAMv8UAMwAFQBwAhUACgQVAKQFFQBIBxUA4ggVAHwKFQAWDBUAsA0VAFQPFQDuEBUAiBIVACIUFQDGFRUAYBcVAPoYFQCUGhUALhwVANIdFQBsHxUAECEVAKoiFQBEJBUA3iUVAHgnFQAcKRUAtioVAFAsFQDqLRUAji8VACgxFQDCMhUAXDQVAPY1FQCaNxUANDkVAM46FQByPBUADD4VAKY/FQBAQRUA5EIVAH5EFQAYRhUAvEcVAFZJFQDwShUAikwVACROFQDITxUAYlEVAPxSFQCgVBUAOlYVANRXFQBuWRUACFsVAKxcFQBGXhUA4F8VAHphFQAeYxUAuGQVAFJmFQDsZxUAkGkVACprFQDEbBUAaG4VAAJwFQCccRUANnMVANB0FQB0dhUADngVAKh5FQBCexUA3HwVAIB+FQAagBUAtIEVAFiDFQDyhBUAjIYVACaIFQDKiRUAZIsVAP6MFQCYjhUAPJAVANaRFQBwkxUACpUVAKSWFQBImBUA4pkVAHybFQAgnRUAup4VAFSgFQD4oRUAkqMVACylFQDGphUAYKgVAASqFQCeqxUAOK0VANKuFQB2sBUAELIVAKqzFQBEtRUA6LYVAIK4FQAcuhUAwLsVAFq9FQD0vhUAjsAVACjCFQDMwxUAZsUVAADHFQCayBUANMoVANjLFQByzRUADM8VALDQFQBK0hUA5NMVAH7VFQAi1xUAvNgVAFbaFQDw2xUAit0VAC7fFQDI4BUAYuIVAAbkFQCg5RUAOucVANToFQB46hUAEuwVAKztFQBG7xUA6vAVAITyFQAe9BUAuPUVAFL3FQD2+BUAkPoVACr8FQDO/RUAaP8VAAIBFgCmAhYAQAQWANoFFgB0BxYADgkWALIKFgBMDBYA5g0WAIAPFgAaERYAvhIWAFgUFgDyFRYAlhcWADAZFgDKGhYAbhwWAAgeFgCiHxYAPCEWANYiFgB6JBYAFCYWAK4nFgBIKRYA7CoWAIYsFgAgLhYAui8WAF4xFgD4MhYAkjQWADY2FgDQNxYAajkWAAQ7FgCePBYAQj4WANw/FgB2QRYAEEMWAKpEFgBORhYA6EcWAIJJFgAmSxYAwEwWAFpOFgD+TxYAmFEWADJTFgDMVBYAZlYWAApYFgCkWRYAPlsWANhcFgByXhYAFmAWALBhFgBKYxYA7mQWAIhmFgAiaBYAvGkWAGBrFgD6bBYAlG4WAC5wFgDScRYAbHMWAAZ1FgCgdhYAOngWAN55FgB4exYAEn0WALZ+FgBQgBYA6oEWAI6DFgAohRYAwoYWAFyIFgD2iRYAmosWADSNFgDOjhYAaJAWAAKSFgCmkxYAQJUWANqWFgB+mBYAGJoWALKbFgBMnRYA8J4WAIqgFgAkohYAvqMWAGKlFgD8phYAlqgWADCqFgDKqxYAbq0WAAivFgCisBYARrIWAOCzFgB6tRYAFLcWALi4FgBSuhYA7LsWAIa9FgAqvxYAxMAWAF7CFgD4wxYAksUWADbHFgDQyBYAasoWAA7MFgCozRYAQs8WANzQFgCA0hYAGtQWALTVFgBO1xYA8tgWAIzaFgAm3BYAwN0WAFrfFgD+4BYAmOIWADLkFgDW5RYAcOcWAArpFgCk6hYASOwWAOLtFgB87xYAFvEWALryFgBU9BYA7vUWAIj3FgAi+RYAxvoWAGD8FgD6/RYAnv8WADgBFwDSAhcAbAQXABAGFwCqBxcARAkXAN4KFwCCDBcAHA4XALYPFwBQERcA6hIXAI4UFwAoFhcAwhcXAGYZFwAAGxcAmhwXADQeFwDYHxcAciEXAAwjFwCwJBcASiYXAOQnFwB+KRcAIisXALwsFwBWLhcA8C8XAIoxFwAuMxcA0jQXAHY2FwAQOBcAqjkXAEQ7FwDePBcAeD4XABxAFwC2QRcAUEMXAPREFwCORhcAKEgXAMxJFwBmSxcAAE0XAJpOFwA0UBcA2FEXAHJTFwAMVRcAplYXAEBYFwDkWRcAflsXABhdFwC8XhcAVmAXAPBhFwCKYxcALmUXAMhmFwBiaBcA/GkXAKBrFwA6bRcA1G4XAG5wFwAIchcArHMXAEZ1FwDgdhcAhHgXAB56FwC4excAUn0XAPZ+FwCQgBcAKoIXAMSDFwBohRcAAocXAJyIFwA2ihcA0IsXAHSNFwAOjxcAqJAXAEySFwDmkxcAgJUXABqXFwC+mBcAWJoXAPKbFwCMnRcAMJ8XAMqgFwBkohcACKQXAKKlFwA8pxcA1qgXAHCqFwAKrBcArq0XAEivFwDssBcAhrIXACC0FwC6tRcAVLcXAPi4FwCSuhcALLwXAMa9FwBgvxcABMEXAJ7CFwA4xBcA3MUXAHbHFwAQyRcAqsoXAE7MFwDozRcAgs8XABzRFwDA0hcAWtQXAPTVFwCO1xcAKNkXAMzaFwBm3BcAAN4XAKTfFwA+4RcA2OIXAHLkFwAW5hcAsOcXAErpFwDk6hcAiOwXACLuFwC87xcAVvEXAPDyFwCU9BcALvYXAMj3FwBs+RcABvsXAKD8FwA6/hcA3v8XAHgBGAASAxgArAQYAFAGGADqBxgAhAkYAB4LGAC4DBgAXA4YAPYPGACQERgANBMYAM4UGABoFhgAAhgYAKYZGABAGxgA2hwYAHQeGAAYIBgAsiEYAEwjGADmJBgAiiYYACQoGAC+KRgAWCsYAPwsGACWLhgAMDAYAMoxGABuMxgACDUYAKI2GAA8OBgA1jkYAHo7GAAUPRgArj4YAFJAGADsQRgAhkMYACBFGADERhgAXkgYAPhJGACSSxgANk0YANBOGABqUBgABFIYAJ5TGABCVRgA3FYYAHZYGAAaWhgAtFsYAE5dGADoXhgAjGAYACZiGADAYxgAWmUYAP5mGACYaBgAMmoYAMxrGABmbRgACm8YAKRwGABIchgA4nMYAHx1GAAWdxgAsHgYAFR6GADuexgAiH0YACJ/GAC8gBgAYIIYAPqDGACUhRgAOIcYANKIGABsihgAEIwYAKqNGABEjxgA3pAYAHiSGAAclBgAtpUYAFCXGADqmBgAhJoYACicGADCnRgAXJ8YAAChGACaohgANKQYAM6lGABypxgADKkYAKaqGABArBgA2q0YAH6vGAAYsRgAsrIYAFa0GADwtRgAircYACS5GADIuhgAYrwYAPy9GACWvxgAOsEYANTCGABuxBgACMYYAKLHGABGyRgA4MoYAHrMGAAezhgAuM8YAFLRGADs0hgAkNQYACrWGADE1xgAXtkYAALbGACc3BgANt4YANrfGAB04RgADuMYAKjkGABC5hgA3OcYAIDpGAAu6xgAyOwYAGLuGAD87xgAlvEYADrzGADU9BgAbvYYABL4GACs+RgARvsYAOD8GAB6/hgAFAAZALgBGQBSAxkA9gQZAJAGGQAqCBkAxAkZAF4LGQD4DBkAnA4ZADYQGQDQERkAdBMZAA4VGQCoFhkAQhgZAOYZGQCAGxkAGh0ZALQeGQBOIBkA8iEZAIwjGQAmJRkAyiYZAGQoGQD+KRkAmCsZADwtGQDWLhkAcDAZAAoyGQCuMxkASDUZAOI2GQB8OBkAFjoZALo7GQBUPRkA7j4ZAJJAGQAsQhkAxkMZAGBFGQAERxkAnkgZADhKGQDSSxkAdk0ZABBPGQCqUBkARFIZAN5TGQCCVRkAHFcZALZYGQBaWhkA9FsZAI5dGQAoXxkAzGAZAGZiGQAAZBkAmmUZAD5nGQDYaBkAcmoZAAxsGQCmbRkASm8ZAORwGQB+chkAInQZALx1GQBWdxkA8HgZAIp6GQAufBkAyH0ZAGJ/GQAGgRkAoIIZADqEGQDUhRkAeIcZABKJGQCsihkARowZAOCNGQCEjxkAHpEZALiSGQBclBkA9pUZAJCXGQAqmRkAzpoZAGicGQACnhkAnJ8ZAEChGQDaohkAdKQZAA6mGQCopxkATKkZAOaqGQCArBkAJK4ZAL6vGQBYsRkA8rIZAJa0GQAwthkAyrcZAGS5GQD+uhkAorwZADy+GQDWvxkAesEZABTDGQCuxBkASMYZAOzHGQCGyRkAIMsZALrMGQBezhkA+M8ZAJLRGQAs0xkAxtQZAGrWGQAE2BkAntkZAELbGQDc3BkAdt4ZABDgGQC04RkATuMZAOjkGQCC5hkAJugZAMDpGQBa6xkA9OwZAJjuGQAy8BkAzPEZAGbzGQAA9RkApPYZAD74GQDY+RkAfPsZABb9GQCw/hkASgAaAO4BGgCIAxoAIgUaALwGGgBgCBoA+gkaAJQLGgAuDRoAyA4aAGwQGgAGEhoAqhMaAEQVGgDeFhoAeBgaABIaGgC2GxoAUB0aAOoeGgCEIBoAHiIaAMIjGgBcJRoA9iYaAJooGgA0KhoAzisaAGgtGgAMLxoApjAaAEAyGgDaMxoAdDUaABg3GgCyOBoATDoaAPA7GgCKPRoAJD8aAL5AGgBiQhoA/EMaAJZFGgAwRxoA1EgaAG5KGgAITBoAok0aADxPGgDgUBoAelIaAB5UGgC4VRoAUlcaAOxYGgCGWhoAKlwaAMRdGgBeXxoA+GAaAJJiGgA2ZBoA0GUaAHRnGgAOaRoAqGoaAEJsGgDcbRoAgG8aABpxGgC0choATnQaAOh1GgCMdxoAJnkaAMp6GgBkfBoA/n0aAJh/GgAygRoA1oIaAHCEGgAKhhoApIcaAD6JGgDiihoAfIwaABaOGgC6jxoAVJEaAO6SGgCIlBoALJYaAMaXGgBgmRoA+poaAJ6cGgA4nhoA0p8aAGyhGgAGoxoAqqQaAESmGgDopxoAgqkaAByrGgC2rBoAUK4aAPSvGgCOsRoAKLMaAMK0GgBcthoAALgaAJq5GgA0uxoAzrwaAHK+GgAMwBoApsEaAErDGgDkxBoAfsYaABjIGgC8yRoAVssaAPDMGgCKzhoAJNAaAMjRGgBi0xoA/NQaAKDWGgA62BoA1NkaAG7bGgAI3RoArN4aAEbgGgDg4RoAhOMaAB7lGgC45hoAUugaAPbpGgCQ6xoAKu0aAMTuGgBo8BoAAvIaAJzzGgA29RoA0PYaAHT4GgAO+hoAqPsaAEz9GgDm/hoAgAAbABoCGwC+AxsAWAUbAPIGGwCMCBsAMAobAMoLGwBkDRsA/g4bAJgQGwA8EhsA1hMbAHAVGwAUFxsArhgbAEgaGwDiGxsAhh0bACAfGwC6IBsAVCIbAO4jGwCSJRsALCcbAMYoGwBgKhsABCwbAJ4tGwBCLxsA3DAbAHYyGwAQNBsAqjUbAE43GwDoOBsAgjobABw8GwC2PRsAWj8bAPRAGwCOQhsAKEQbAMxFGwBmRxsAAEkbAJpKGwA+TBsA2E0bAHJPGwAWURsAsFIbAEpUGwDkVRsAiFcbACJZGwC8WhsAVlwbAPpdGwCUXxsALmEbAMhiGwBiZBsABmYbAKBnGwA6aRsA3mobAHhsGwASbhsArG8bAFBxGwDqchsAhHQbAB52GwDCdxsAXHkbAPZ6GwCQfBsAKn4bAM5/GwBogRsAAoMbAKaEGwBAhhsA2ocbAHSJGwAYixsAsowbAEyOGwDmjxsAipEbACSTGwC+lBsAWJYbAPKXGwCWmRsAMJsbAMqcGwBunhsACKAbAKKhGwA8oxsA4KQbAHqmGwAUqBsArqkbAFKrGwDsrBsAhq4bACCwGwC6sRsAXrMbAPi0GwCSthsANrgbANC5GwBquxsABL0bAKi+GwBCwBsA3MEbAHbDGwAQxRsAtMYbAE7IGwDoyRsAgssbACbNGwDAzhsAWtAbAP7RGwCY0xsAMtUbAMzWGwBw2BsACtobAKTbGwA+3RsA4t4bAHzgGwAW4hsAsOMbAErlGwDu5hsAiOgbACLqGwDG6xsAYO0bAPruGwCU8BsAOPIbANLzGwBs9RsABvcbAKr4GwBE+hsA3vsbAHj9GwAS/xsAtgAcAFACHADqAxwAjgUcACgHHADCCBwAXAocAAAMHACaDRwANA8cAM4QHAByEhwADBQcAKYVHABAFxwA2hgcAH4aHAAYHBwAsh0cAFYfHADwIBwAiiIcACQkHADIJRwAYiccAPwoHACWKhwAOiwcANQtHABuLxwACDEcAKIyHABGNBwA4DUcAHo3HAAeORwAuDocAFI8HADsPRwAkD8cACpBHADEQhwAXkQcAAJGHACcRxwANkkcANBKHABqTBwADk4cAKhPHABCURwA5lIcAIBUHAAaVhwAtFccAFhZHADyWhwAjFwcACZeHADKXxwAZGEcAP5iHACYZBwAMmYcANZnHABwaRwACmscAK5sHABIbhwA4m8cAHxxHAAWcxwAunQcAFR2HADudxwAiHkcACx7HADGfBwAYH4cAASAHACegRwAOIMcANKEHAB2hhwAEIgcAKqJHABEixwA3owcAIKOHAAckBwAtpEcAFqTHAD0lBwAjpYcACiYHADCmRwAZpscAACdHACanhwAPqAcANihHAByoxwADKUcALCmHABKqBwA5KkcAH6rHAAYrRwAvK4cAFawHADwsRwAlLMcAC61HADIthwAYrgcAAa6HACguxwAOr0cANS+HABuwBwAEsIcAKzDHABGxRwA6sYcAITIHAAeyhwAuMscAFzNHAD2zhwAkNAcACrSHADO0xwAaNUcAALXHACc2BwANtocANrbHAB03RwADt8cAKjgHABM4hwA5uMcAIDlHAAk5xwAvugcAFjqHADy6xwAlu0cADDvHADK8BwAZPIcAP7zHACi9RwAPPccANb4HAB6+hwAFPwcAK79HABI/xwA7AAdAIYCHQAgBB0AugUdAF4HHQD4CB0AkgodACwMHQDGDR0Aag8dAAQRHQCeEh0AQhQdANwVHQB2Fx0AEBkdAKoaHQBOHB0A6B0dAIIfHQAcIR0AwCIdAFokHQD0JR0AmCcdADIpHQDMKh0AZiwdAAouHQCkLx0APjEdANgyHQByNB0AFjYdALA3HQBKOR0A5DodAIg8HQAiPh0AvD8dAGBBHQD6Qh0AlEQdAC5GHQDSRx0AbEkdAAZLHQCgTB0AOk4dAN5PHQB4UR0AElMdAKxUHQBQVh0A6lcdAIRZHQAoWx0AwlwdAFxeHQD2Xx0AmmEdADRjHQDOZB0AaGYdAAJoHQCmaR0AQGsdANpsHQB0bh0AGHAdALJxHQBMcx0A8HQdAIp2HQAkeB0AvnkdAGJ7HQD8fB0Aln4dADCAHQDKgR0AboMdAAiFHQCihh0APIgdAOCJHQB6ix0AFI0dALiOHQBSkB0A7JEdAIaTHQAqlR0AxJYdAF6YHQD4mR0AkpsdADadHQDQnh0AaqAdAASiHQCoox0AQqUdANymHQCAqB0AGqodALSrHQBOrR0A8q4dAIywHQAmsh0AwLMdAGS1HQD+th0AmLgdADK6HQDMux0AcL0dAAq/HQCkwB0ASMIdAOLDHQB8xR0AFscdALrIHQBUyh0A7ssdAIjNHQAszx0AxtAdAGDSHQD60x0AlNUdADjXHQDS2B0AbNodABDcHQCq3R0ARN8dAN7gHQCC4h0AHOQdALblHQBQ5x0A6ugdAI7qHQAo7B0Awu0dAGbvHQAA8R0AmvIdADT0HQDY9R0AcvcdAAz5HQCm+h0ASvwdAOT9HQB+/x0AGAEeALICHgBWBB4A8AUeAIoHHgAuCR4AyAoeAGIMHgD8DR4AoA8eADoRHgDUEh4AbhQeABIWHgCsFx4ARhkeAOAaHgB6HB4AHh4eALgfHgBSIR4A9iIeAJAkHgAqJh4AxCceAGgpHgACKx4AnCweADYuHgDaLx4AdDEeAA4zHgCoNB4AQjYeAOY3HgCAOR4AGjseAL48HgBYPh4A8j8eAIxBHgAwQx4AykQeAGRGHgD+Rx4AmEkeADxLHgDWTB4AcE4eAApQHgCuUR4ASFMeAOJUHgCGVh4AIFgeALpZHgBUWx4A+FweAJJeHgAsYB4AxmEeAHRjHgAOZR4AqGYeAExoHgDmaR4AgGseABptHgC+bh4AWHAeAPJxHgCMcx4AMHUeAMp2HgBkeB4A/nkeAKJ7HgA8fR4A1n4eAHCAHgAUgh4AroMeAEiFHgDihh4AhogeACCKHgC6ix4AVI0eAO6OHgCSkB4ALJIeAMaTHgBqlR4ABJceAJ6YHgA4mh4A3JseAHadHgAQnx4AqqAeAE6iHgDoox4AgqUeABynHgC2qB4AWqoeAPSrHgCOrR4AMq8eAMywHgBmsh4AALQeAKS1HgA+tx4A2LgeAHK6HgAMvB4AsL0eAEq/HgDkwB4AfsIeACLEHgC8xR4AVsceAPrIHgCUyh4ALsweAMjNHgBszx4ABtEeAKDSHgA61B4A1NUeAHjXHgAS2R4ArNoeAFDcHgDq3R4AhN8eAB7hHgDC4h4AXOQeAPblHgCQ5x4AKukeAM7qHgBo7B4AAu4eAJzvHgBA8R4A2vIeAHT0HgAY9h4AsvceAEz5HgDm+h4AivweACT+HgC+/x4AWAEfAPICHwCWBB8AMAYfAMoHHwBkCR8ACAsfAKIMHwA8Dh8A4A8fAHoRHwAUEx8ArhQfAFIWHwDsFx8AhhkfACAbHwC6HB8AXh4fAPgfHwCSIR8ANiMfANAkHwBqJh8ABCgfAKgpHwBCKx8A3CwfAHYuHwAQMB8AtDEfAE4zHwDoNB8AgjYfACY4HwDAOR8AWjsfAP48HwCYPh8AMkAfAMxBHwBwQx8ACkUfAKRGHwA+SB8A2EkfAHxLHwAWTR8AsE4fAFRQHwDuUR8AiFMfACJVHwDGVh8AYFgfAPpZHwCUWx8ALl0fANJeHwBsYB8ABmIfAKBjHwBEZR8A3mYfAHhoHwAcah8AtmsfAFBtHwDqbh8AjnAfAChyHwDCcx8AXHUfAPZ2HwCaeB8ANHofAM57HwByfR8ADH8fAKaAHwBAgh8A5IMfAH6FHwAYhx8AsogfAEyKHwDwix8Aio0fACSPHwDIkB8AYpIfAPyTHwCWlR8AOpcfANSYHwBumh8ACJwfAKKdHwBGnx8A4KAfAHqiHwAUpB8AuKUfAFKnHwDsqB8AkKofACqsHwDErR8AXq8fAAKxHwCcsh8ANrQfANC1HwBqtx8ADrkfAKi6HwBCvB8A5r0fAIC/HwAawR8AtMIfAFjEHwDyxR8AjMcfACbJHwDAyh8AZMwfAP7NHwCYzx8AMtEfANbSHwBw1B8ACtYfAK7XHwBI2R8A4tofAHzcHwAg3h8Aut8fAFThHwDu4h8AiOQfACzmHwDG5x8AYOkfAATrHwCe7B8AOO4fANLvHwB28R8AEPMfAKr0HwBE9h8A3vcfAIL5HwAc+x8AtvwfAFD+HwD0/x8AjgEgACgDIADMBCAAZgYgAAAIIACaCSAAPgsgANgMIAByDiAADBAgAKYRIABKEyAA5BQgAH4WIAAYGCAAvBkgAFYbIADwHCAAlB4gAC4gIADIISAAYiMgAAYlIACgJiAAOiggANQpIABuKyAAEi0gAKwuIABGMCAA6jEgAIQzIAAeNSAAuDYgAFI4IAAAOiAAmjsgAD49IADiPiAAfEAgACBCIAC6QyAAVEUgAO5GIACSSCAALEogAMZLIABgTSAA+k4gAJ5QIAA4UiAA0lMgAHZVIAAQVyAAqlggAERaIADoWyAAgl0gABxfIAC2YCAAUGIgAPRjIACOZSAAKGcgAMxoIABmaiAAAGwgAJptIAA+byAA2HAgAHJyIAAMdCAApnUgAEp3IADkeCAAfnogABh8IAC8fSAAVn8gAPCAIACUgiAALoQgAMiFIABihyAABokgAKCKIAA6jCAA1I0gAG6PIAASkSAArJIgAEaUIADqlSAAhJcgAB6ZIAC4miAAXJwgAPadIACQnyAAKqEgAMSiIABopCAAAqYgAJynIAA2qSAA2qogAHSsIAAOriAAsq8gAEyxIADmsiAAgLQgACS2IAC+tyAAWLkgAPK6IACMvCAAML4gAMq/IABkwSAACMMgAKLEIAA8xiAA1scgAHDJIAAUyyAArswgAEjOIADszyAAhtEgACDTIAC61CAAXtYgAPjXIACS2SAALNsgAMbcIABq3iAABOAgAJ7hIABC4yAA3OQgAHbmIAAQ6CAAtOkgAE7rIADo7CAAgu4gABzwIADA8SAAWvMgAPT0IACO9iAAMvggAMz5IABm+yAACv0gAKT+IAA+ACEA2AEhAHIDIQAWBSEAsAYhAEoIIQDuCSEAiAshACINIQC8DiEAYBAhAPoRIQCUEyEALhUhAMgWIQBsGCEABhohAKAbIQBEHSEA3h4hAHggIQASIiEAtiMhAFAlIQDqJiEAhCghAB4qIQDCKyEAXC0hAPYuIQCaMCEANDIhAM4zIQBoNSEADDchAKY4IQBAOiEA2jshAHQ9IQAYPyEAskAhAExCIQDmQyEAikUhACRHIQC+SCEAYkohAPxLIQCWTSEAME8hANRQIQBuUiEACFQhAKJVIQA8VyEA4FghAHpaIQAUXCEAuF0hAFJfIQDsYCEAhmIhACpkIQDEZSEAXmchAPhoIQCSaiEANmwhANBtIQBqbyEADnEhAKhyIQBCdCEA3HUhAHZ3IQAaeSEAtHohAE58IQDofSEAjH8hACaBIQDAgiEAZIQhAP6FIQCYhyEAMokhAMyKIQBwjCEACo4hAKSPIQA+kSEA4pIhAHyUIQAWliEAupchAFSZIQDumiEAiJwhACyeIQDGnyEAYKEhAPqiIQCUpCEAOKYhANKnIQBsqSEAEKshAKqsIQBEriEA3q8hAIKxIQAcsyEAtrQhAFC2IQDqtyEAjrkhACi7IQDCvCEAZr4hAADAIQCawSEANMMhANjEIQByxiEADMghAKbJIQBAyyEA5MwhAH7OIQAY0CEAstEhAFbTIQDw1CEAitYhAC7YIQDI2SEAYtshAPzcIQCW3iEAOuAhANThIQBu4yEACOUhAKzmIQBG6CEA4OkhAITrIQAe7SEAuO4hAFLwIQD28SEAkPMhACr1IQDE9iEAXvghAAL6IQCc+yEANv0hANr+IQB0ACIADgIiAKgDIgBCBSIA5gYiAIAIIgAaCiIAtAsiAFgNIgDyDiIAjBAiACYSIgDKEyIAZBUiAP4WIgCYGCIAPBoiANYbIgBwHSIACh8iAK4gIgBIIiIA4iMiAIYlIgAgJyIAuigiAFQqIgDuKyIAki0iACwvIgDGMCIAajIiAAQ0IgCeNSIAODciANw4IgB2OiIAEDwiAKo9IgBEPyIA6EAiAIJCIgAcRCIAwEUiAFpHIgD0SCIAjkoiAChMIgDMTSIAZk8iAABRIgCaUiIAPlQiANhVIgByVyIAFlkiALBaIgBKXCIA5F0iAIhfIgAiYSIAvGIiAFZkIgDwZSIAlGciAC5pIgDIaiIAbGwiAAZuIgCgbyIAOnEiAN5yIgB4dCIAEnYiAKx3IgBGeSIA6noiAIR8IgAefiIAuH8iAFyBIgD2giIAkIQiADSGIgDOhyIAaIkiAAKLIgCmjCIAQI4iANqPIgB0kSIAGJMiALKUIgBMliIA5pciAIqZIgAkmyIAvpwiAFieIgDynyIAlqEiADCjIgDKpCIAbqYiAAioIgCiqSIAPKsiAOCsIgB6riIAFLAiAK6xIgBIsyIA7LQiAIa2IgAguCIAurkiAF67IgD4vCIAkr4iADbAIgDQwSIAasMiAATFIgCexiIAQsgiANzJIgB2yyIAEM0iALTOIgBO0CIA6NEiAIzTIgAm1SIAwNYiAFrYIgD+2SIAmNsiADLdIgDM3iIAZuAiAAriIgCk4yIAPuUiAOLmIgB86CIAFuoiALDrIgBU7SIA7u4iAIjwIgAi8iIAvPMiAGD1IgD69iIAlPgiAC76IgDS+yIAbP0iAAb/IgCqACMARAIjAN4DIwB4BSMAEgcjALYIIwBQCiMA6gsjAIQNIwAoDyMAwhAjAFwSIwAAFCMAmhUjADQXIwDOGCMAchojAAwcIwCmHSMAQB8jANogIwB+IiMAGCQjALIlIwBMJyMA8CgjAIoqIwAkLCMAyC0jAGIvIwD8MCMAljIjADA0IwDUNSMAbjcjAAg5IwCiOiMARjwjAOA9IwB6PyMAHkEjALhCIwBSRCMA7EUjAJBHIwAqSSMAxEojAF5MIwD4TSMAnE8jADZRIwDQUiMAalQjAA5WIwCoVyMAQlkjAOZaIwCAXCMAGl4jALRfIwBOYSMA8mIjAIxkIwAmZiMAwGcjAGRpIwD+aiMAmGwjADxuIwDWbyMAcHEjAApzIwCudCMASHYjAOJ3IwB8eSMAFnsjALp8IwBUfiMA7n8jAIiBIwAsgyMAxoQjAGCGIwD6hyMAnokjADiLIwDSjCMAbI4jABCQIwCqkSMARJMjAOiUIwCCliMAHJgjALaZIwBQmyMA9JwjAI6eIwAooCMAwqEjAGajIwAApSMAmqYjAD6oIwDYqSMAcqsjAAytIwCwriMASrAjAOSxIwB+syMAGLUjALy2IwBWuCMA8LkjAIq7IwAuvSMAyL4jAGLAIwAGwiMAoMMjADrFIwDUxiMAeMgjABLKIwCsyyMARs0jAODOIwCE0CMAHtIjALjTIwBS1SMA9tYjAJDYIwAq2iMAxNsjAGjdIwAC3yMAnOAjAEDiIwDa4yMAdOUjAA7nIwCy6CMATOojAObrIwCA7SMAGu8jAL7wIwBY8iMA8vMjAJb1IwAw9yMAyvgjAGT6IwD++yMAov0jADz/IwDWACQAcAIkABQEJACuBSQASAckAOwIJACGCiQAIAwkALoNJABUDyQA+BAkAJISJAAsFCQAxhUkAGoXJAAEGSQAnhokAEIcJADcHSQAdh8kABAhJAC0IiQATiQkAOglJACCJyQAHCkkAMAqJABaLCQA9C0kAI4vJAAyMSQAzDIkAGY0JAAANiQApDckAD45JADYOiQAfDwkABY+JACwPyQASkEkAO5CJACIRCQAIkYkALxHJABWSSQA+kokAJRMJAAuTiQAyE8kAGxRJAAGUyQAoFQkAERWJADeVyQAeFkkABJbJAC2XCQAUF4kAOpfJACEYSQAKGMkAMJkJABcZiQA9mckAJppJAA0ayQAzmwkAGhuJAACcCQApnEkAEBzJADadCQAdHYkABh4JACyeSQATHskAPB8JACKfiQAJIAkAL6BJABigyQA/IQkAJaGJAAwiCQAyokkAG6LJAAIjSQAoo4kAEaQJADgkSQAepMkABSVJAC4liQAUpgkAOyZJACGmyQAIJ0kAMSeJABeoCQA+KEkAJKjJAA2pSQA0KYkAGqoJAAOqiQAqKskAEKtJADcriQAgLAkABqyJAC0syQATrUkAOi2JACMuCQAJrokAMC7JABavSQA/r4kAJjAJAAywiQA1sMkAHDFJAAKxyQApMgkAEjKJADiyyQAfM0kABbPJACw0CQAVNIkAO7TJACI1SQAItckAMbYJABg2iQA+tskAJ7dJAA43yQA0uAkAGziJAAG5CQAquUkAETnJADe6CQAeOokABzsJAC27SQAUO8kAPTwJACO8iQAKPQkAML1JABm9yQAAPkkAJr6JAA0/CQAzv0kAHL/JAAMASUApgIlAEAEJQDkBSUAfgclABgJJQC8CiUAVgwlAPANJQCKDyUAJBElAMgSJQBiFCUA/BUlAJYXJQA6GSUA1BolAG4cJQASHiUArB8lAEYhJQDgIiUAhCQlAB4mJQC4JyUAUiklAOwqJQCQLCUAKi4lAMQvJQBeMSUAAjMlAJw0JQA2NiUA2jclAHQ5JQAOOyUAqDwlAEI+JQDmPyUAgEElABpDJQC0RCUAWEYlAPJHJQCMSSUAMEslAMpMJQBkTiUA/k8lAKJRJQA8UyUA1lQlAHBWJQAKWCUArlklAEhbJQDiXCUAfF4lACBgJQC6YSUAVGMlAPhkJQCSZiUALGglAMZpJQBgayUABG0lAJ5uJQA4cCUA0nElAHZzJQAQdSUAqnYlAE54JQDoeSUAgnslABx9JQDAfiUAWoAlAPSBJQCOgyUAKIUlAMyGJQBmiCUAAIolAJqLJQA+jSUA2I4lAHKQJQAWkiUAsJMlAEqVJQDkliUAiJglACKaJQC8myUAVp0lAPCeJQCUoCUALqIlAMijJQBipSUABqclAKCoJQA6qiUA3qslAHitJQASryUAtrAlAFqyJQD0syUAjrUlADK3JQDMuCUAcLolAAq8JQCuvSUASL8lAOLAJQCGwiUAIMQlALrFJQBUxyUA7sglAJLKJQAszCUAxs0lAGDPJQAE0SUAntIlADjUJQDc1SUAdtclABDZJQCq2iUATtwlAOjdJQCC3yUAHOElALbiJQBa5CUA9OUlAI7nJQAo6SUAzOolAGbsJQAA7iUApO8lAD7xJQDY8iUAcvQlAAz2JQCw9yUASvklAOT6JQB+/CUAIv4lALz/JQBWASYA+gImAJQEJgAuBiYAyAcmAGwJJgAGCyYAoAwmADoOJgDUDyYAeBEmABITJgCsFCYARhYmAOoXJgCEGSYAHhsmAMIcJgBcHiYA9h8mAJAhJgAqIyYAziQmAGgmJgACKCYAnCkmAEArJgDaLCYAdC4mABgwJgCyMSYATDMmAOY0JgCANiYAJDgmAL45JgBYOyYA/DwmAJY+JgAwQCYAykEmAG5DJgAIRSYAokYmADxIJgDWSSYAeksmABRNJgCuTiYASFAmAOxRJgCGUyYAIFUmALpWJgBeWCYA+FkmAJJbJgA2XSYA0F4mAGpgJgAEYiYAnmMmAEJlJgDcZiYAdmgmABBqJgC0ayYATm0mAOhuJgCCcCYAJnImAMBzJgBadSYA/nYmAJh4JgAyeiYAzHsmAGZ9JgAKfyYApIAmAD6CJgDYgyYAfIUmABaHJgCwiCYASoomAO6LJgCIjSYAIo8mAMaQJgBgkiYA+pMmAJSVJgAulyYA0pgmAGyaJgAGnCYAoJ0mAESfJgDeoCYAeKImABKkJgC2pSYAUKcmAOqoJgCOqiYAKKwmAMKtJgBcryYA9rAmAJqyJgA0tCYAzrUmAGi3JgAMuSYApromAEC8JgDavSYAfr8mABjBJgCywiYAVsQmAPDFJgCKxyYAJMkmAL7KJgBizCYA/M0mAJbPJgAw0SYA1NImAG7UJgAS1iYArNcmAEbZJgDg2iYAetwmABTeJgC43yYAUuEmAOziJgCG5CYAKuYmAMTnJgBe6SYAAusmAJzsJgA27iYA0O8mAHTxJgAO8yYAqPQmAEL2JgDc9yYAgPkmABr7JgC0/CYATv4mAPL/JgCMAScAJgMnAMoEJwBkBicA/gcnAJgJJwA8CycA1gwnAHAOJwAKECcApBEnAEgTJwDiFCcAfBYnABYYJwC6GScAVBsnAO4cJwCSHicALCAnAMYhJwBgIycABCUnAJ4mJwA4KCcA0iknAGwrJwAQLScAqi4nAEQwJwDeMScAgjMnABw1JwC2NicAUDgnAPQ5JwCOOycAKD0nAMw+JwBmQCcAAEInAJpDJwA0RScA2EYnAHJIJwAMSicApksnAEpNJwDkTicAflAnABhSJwC8UycAVlUnAPBWJwCUWCcALlonAMhbJwBiXScA/F4nAKBgJwA6YicA1GMnAG5lJwASZycArGgnAEZqJwDqaycAhG0nAB5vJwC4cCcAXHInAPZzJwCQdScAKncnAM54JwBoeicAAnwnAJx9JwBAfycA2oAnAHSCJwAOhCcAqIUnAEyHJwDmiCcAgIonABqMJwC+jScAWI8nAPKQJwCMkicAMJQnAMqVJwBklycA/pgnAKKaJwA8nCcA1p0nAHCfJwAUoScArqInAEikJwDspScAhqcnACCpJwC6qicAVKwnAPitJwCSrycALLEnAMayJwBqtCcABLYnAJ63JwA4uScA3LonAHa8JwAQvicAtL8nAE7BJwDowicAgsQnABzGJwDAxycAWsknAPTKJwCOzCcAMs4nAMzPJwBm0ScACtMnAKTUJwA+1icA2NcnAHzZJwAW2ycAsNwnAEreJwDk3ycAiOEnACLjJwC85CcAVuYnAPrnJwCU6ScALusnANLsJwBs7icABvAnAKDxJwA68ycA3vQnAHj2JwAS+CcArPknAFD7JwDq/CcAhP4nAB4AKADCASgAXAMoAPYEKACQBigANAgoAM4JKABoCygAAg0oAKYOKABAECgA2hEoAH4TKAAYFSgAshYoAEwYKADmGSgAihsoACQdKAC+HigAYiAoAPwhKACWIygAMCUoAMomKABuKCgACCooAKIrKAA8LSgA4C4oAHowKAAUMigArjMoAFI1KADsNigAhjgoACA6KADEOygAXj0oAPg+KACcQCgANkIoANBDKABqRSgADkcoAKhIKABCSigA3EsoAHZNKAAaTygAtFAoAE5SKADoUygAjFUoACZXKADAWCgAZFooAP5bKACYXSgAMl8oAMxgKABwYigACmQoAKRlKAA+ZygA4mgoAHxqKAAWbCgAsG0oAFRvKADucCgAiHIoACx0KADGdSgAYHcoAPp4KACUeigAOHwoANJ9KABsfygABoEoAKqCKABEhCgA3oUoAIKHKAAciSgAtoooAFCMKADqjSgAjo8oACiRKADCkigAXJQoAACWKACalygANJkoAM6aKABynCgADJ4oAKafKABKoSgA5KIoAH6kKAAYpigAsqcoAFapKADwqigAiqwoACSuKADIrygAYrEoAPyyKACWtCgAOrYoANS3KABuuSgACLsoAKy8KABGvigA4L8oAHrBKAAewygAuMQoAFLGKADsxygAkMkoACrLKADEzCgAaM4oAALQKACc0SgANtMoANDUKAB01igADtgoAKjZKABC2ygA5twoAIDeKAAa4CgAvuEoAFjjKADy5CgAjOYoACboKADK6SgAZOsoAP7sKACY7igAPPAoANbxKABw8ygAFPUoAK72KABI+CgA4vkoAHz7KAAg/SgAuv4oAFQAKQDuASkAkgMpACwFKQDGBikAYAgpAAQKKQCeCykAOA0pANwOKQB2ECkAEBIpAKoTKQBEFSkA6BYpAIIYKQAcGikAthspAFodKQD0HikAjiApADIiKQDMIykAZiUpAAAnKQCaKCkAPiopANgrKQByLSkADC8pALAwKQBKMikA5DMpAH41KQAiNykAvDgpAFY6KQD6OykAlD0pAC4/KQDIQCkAYkIpAAZEKQCgRSkAOkcpANRIKQB4SikAEkwpAKxNKQBQTykA6lApAIRSKQAeVCkAuFUpAFxXKQD2WCkAkFopACpcKQDOXSkAaF8pAAJhKQCmYikAQGQpANplKQB0ZykADmkpALJqKQBMbCkA5m0pAIBvKQAkcSkAvnIpAFh0KQDydSkAlncpADB5KQDKeikAbnwpAAh+KQCifykAPIEpAOCCKQB6hCkAFIYpAK6HKQBIiSkA7IopAIaMKQAgjikAuo8pAF6RKQD4kikAkpQpADaWKQDQlykAapkpAASbKQCenCkAQp4pANyfKQB2oSkAEKMpALSkKQBOpikA6KcpAIypKQAmqykAwKwpAFquKQD0rykAmLEpADKzKQDMtCkAZrYpAAq4KQCkuSkAPrspANi8KQB8vikAFsApALDBKQBUwykA7sQpAIjGKQAiyCkAvMkpAGDLKQD6zCkAlM4pAC7QKQDS0SkAbNMpAAbVKQCg1ikARNgpAN7ZKQB42ykAEt0pALbeKQBQ4CkA6uEpAITjKQAo5SkAwuYpAFzoKQAA6ikAmuspADTtKQDO7ikAaPApAAzyKQCm8ykAQPUpANr2KQB++CkAGPopALL7KQBM/SkA8P4pAIoAKgAkAioAyAMqAGIFKgD8BioAlggqADAKKgDUCyoAbg0qAAgPKgCiECoARhIqAOATKgB6FSoAFBcqALgYKgBSGioA7BsqAJAdKgAqHyoAxCAqAF4iKgD4IyoAnCUqADYnKgDQKCoAaioqAA4sKgCoLSoAQi8qAOYwKgCAMioAGjQqALQ1KgBONyoA8jgqAIw6KgAmPCoAwD0qAGQ/KgD+QCoAmEIqADJEKgDWRSoAcEcqAApJKgCuSioASEwqAOJNKgB8TyoAFlEqALpSKgBUVCoA7lUqAIhXKgAsWSoAxloqAGBcKgD6XSoAnl8qADhhKgDSYioAdmQqABBmKgCqZyoARGkqAN5qKgCCbCoAHG4qALZvKgBQcSoA9HIqAI50KgAodioAwncqAGZ5KgAAeyoAmnwqAD5+KgDYfyoAcoEqAAyDKgCmhCoASoYqAOSHKgB+iSoAGIsqALyMKgBWjioA8I8qAJSRKgAukyoAyJQqAGKWKgD8lyoAoJkqADqbKgDUnCoAbp4qABKgKgCsoSoARqMqAOCkKgCEpioAHqgqALipKgBcqyoA9qwqAJCuKgAqsCoAxLEqAGizKgACtSoAnLYqADa4KgDauSoAdLsqAA69KgCovioATMAqAObBKgCAwyoAJMUqAL7GKgBYyCoA8skqAIzLKgAwzSoAys4qAGTQKgD+0SoAotMqADzVKgDW1ioAcNgqABTaKgCu2yoASN0qAOLeKgCG4CoAIOIqALrjKgBe5SoA+OYqAJLoKgAs6ioAxusqAGrtKgAE7yoAnvAqADjyKgDc8yoAdvUqABD3KgC0+CoATvoqAOj7KgCC/SoAHP8qAMAAKwBaAisA9AMrAI4FKwAyBysAzAgrAGYKKwAADCsApA0rAD4PKwDYECsAfBIrABYUKwCwFSsAShcrAO4YKwCIGisAIhwrALwdKwBgHysA+iArAJQiKwAuJCsA0iUrAGwnKwAGKSsAoCorAEQsKwDeLSsAeC8rABIxKwCsMisAUDQrAOo1KwCENysAHjkrAMI6KwBcPCsA9j0rAJA/KwAqQSsAzkIrAGhEKwAMRisApkcrAEBJKwDaSisAdEwrABhOKwCyTysATFErAOZSKwCKVCsAJFYrAL5XKwBiWSsA/ForAJZcKwAwXisAyl8rAG5hKwAIYysAomQrADxmKwDgZysAemkrABRrKwCubCsAUm4rAOxvKwCGcSsAKnMrAMR0KwBedisA+HcrAJJ5KwA2eysA0HwrAGp+KwAEgCsAqIErAEKDKwDchCsAdoYrABqIKwC0iSsATosrAPKMKwCMjisAJpArAMCRKwBakysA/pQrAJiWKwAymCsAzJkrAHCbKwAKnSsApJ4rAD6gKwDioSsAfKMrABalKwCwpisAVKgrAO6pKwCIqysAIq0rAMauKwBgsCsA+rErAJ6zKwA4tSsA0rYrAGy4KwAGuisAqrsrAES9KwDevisAeMArABzCKwC2wysAUMUrAOrGKwCOyCsAKMorAMLLKwBmzSsAAM8rAJrQKwA00isAztMrAHLVKwAM1ysAptgrAEDaKwDk2ysAft0rABjfKwCy4CsAVuIrAPDjKwCK5SsALucrAMjoKwBi6isA/OsrAJbtKwA67ysA1PArAG7yKwAI9CsArPUrAEb3KwDg+CsAevorAB78KwC4/SsAUv8rAPYALACQAiwAKgQsAMQFLABeBywAAgksAJwKLAA2DCwA0A0sAHQPLAAOESwAqBIsAEIULADmFSwAgBcsABoZLAC0GiwAWBwsAPIdLACMHywAJiEsAMAiLABkJCwA/iUsAKInLAA8KSwA1iosAHAsLAAKLiwAri8sAEgxLADiMiwAfDQsACA2LAC6NywAVDksAO46LACSPCwALD4sAMY/LABqQSwABEMsAJ5ELAA4RiwA0kcsAHZJLAAQSywAqkwsAEROLADoTywAglEsABxTLAC2VCwAWlYsAPRXLACOWSwAMlssAMxcLABmXiwAAGAsAJphLAA+YywA2GQsAHJmLAAMaCwAsGksAEprLADkbCwAfm4sACJwLAC8cSwAVnMsAPp0LACUdiwALngsAMh5LABieywABn0sAKB+LAA6gCwA1IEsAHiDLAAShSwArIYsAEaILADqiSwAhIssAB6NLADCjiwAXJAsAPaRLACQkywAKpUsAM6WLABomCwAAposAJybLAA2nSwA2p4sAHSgLAAOoiwAsqMsAEylLADmpiwAgKgsACSqLAC+qywAWK0sAPKuLACWsCwAMLIsAMqzLABktSwACLcsAKK4LAA8uiwA4LssAHq9LAAUvywArsAsAEjCLADswywAhsUsACDHLAC6yCwAXsosAPjLLACSzSwALM8sANDQLABq0iwABNQsAKjVLABC1ywA3NgsAHbaLAAQ3CwAtN0sAE7fLADo4CwAguIsACbkLADA5SwAWucsAPToLACY6iwAMuwsAMztLABm7ywACvEsAKTyLAA+9CwA4vUsAHz3LAAW+SwAsPosAEr8LADu/SwAiP8sACIBLQC8Ai0AYAQtAPoFLQCUBy0ALgktANIKLQBsDC0ABg4tAKAPLQBEES0A3hItAHgULQASFi0AthctAFAZLQDqGi0AjhwtACgeLQDCHy0AXCEtAPYiLQCaJC0ANCYtAM4nLQBoKS0ADCstAKYsLQBALi0A5C8tAH4xLQAYMy0AsjQtAEw2LQDwNy0AijktACQ7LQC+PC0AWD4tAPw/LQCWQS0AOkMtANRELQBuRi0ACEgtAKJJLQBGSy0A4EwtAHpOLQAUUC0AuFEtAFJTLQDsVC0AhlYtACpYLQDEWS0AXlstAAJdLQCcXi0ANmAtANBhLQBqYy0ADmUtAKhmLQBCaC0A3GktAIBrLQAabS0AtG4tAE5wLQDycS0AjHMtACZ1LQDAdi0AZHgtAP55LQCYey0APH0tANZ+LQBwgC0ACoItAKSDLQBIhS0A4oYtAHyILQAWii0AuostAFSNLQDuji0AkpAtACySLQDGky0AYJUtAPqWLQCemC0AOJotANKbLQBsnS0AEJ8tAKqgLQBEoi0A3qMtAIKlLQAcpy0AtqgtAFqqLQD0qy0Ajq0tACivLQDCsC0AZrItAAC0LQCatS0ANLctANi4LQByui0ADLwtAKa9LQBKvy0A5MAtAH7CLQAixC0AvMUtAFbHLQDwyC0AisotAC7MLQDIzS0AYs8tAPzQLQCg0i0AOtQtANTVLQB41y0AEtktAKzaLQBG3C0A4N0tAITfLQAe4S0AuOItAFLkLQDs5S0AkOctACrpLQDO6i0AaOwtAALuLQCc7y0ANvEtANryLQB09C0ADvYtAKj3LQBM+S0A5votAID8LQAk/i0Avv8tAFgBLgDyAi4AjAQuADAGLgDKBy4AZAkuAP4KLgCYDC4APA4uANYPLgB6ES4AFBMuAK4ULgBIFi4A4hcuAIYZLgAgGy4AuhwuAFQeLgD4Hy4AkiEuACwjLgDGJC4AaiYuAAQoLgCeKS4AOCsuANwsLgB2Li4AEDAuAKoxLgBOMy4A6DQuAII2LgAcOC4AwDkuAFo7LgD0PC4AmD4uADJALgDMQS4AZkMuAABFLgCkRi4APkguANhJLgBySy4ADE0uALBOLgBKUC4A7lEuAIhTLgAiVS4AvFYuAFZYLgD6WS4AlFsuAC5dLgDIXi4AbGAuAAZiLgCgYy4AOmUuAN5mLgB4aC4AEmouAKxrLgBQbS4A6m4uAIRwLgAeci4AwnMuAFx1LgD2di4AkHguACp6LgDOey4AaH0uAAx/LgCmgC4AQIIuANqDLgB0hS4AGIcuALKILgBMii4A5osuAICNLgAkjy4AvpAuAGKSLgD8ky4AlpUuADCXLgDKmC4AbpouAAicLgCinS4APJ8uAOCgLgB6oi4AFKQuAK6lLgBSpy4A7KguAIaqLgAqrC4AxK0uAF6vLgD4sC4AkrIuADa0LgDQtS4AarcuAAS5LgCoui4AQrwuANy9LgB2vy4AGsEuALTCLgBOxC4A6MUuAIzHLgAmyS4AwMouAFrMLgD+zS4AmM8uADLRLgDM0i4AcNQuAArWLgCk1y4APtkuAOLaLgB83C4AFt4uALrfLgBU4S4A7uIuAIjkLgAi5i4AxucuAGDpLgD66i4AlOwuADjuLgDS7y4AbPEuAAbzLgCq9C4ARPYuAN73LgCC+S4AHPsuALb8LgBQ/i4A6v8uAI4BLwAoAy8AwgQvAFwGLwAACC8AmgkvADQLLwDODC8Acg4vAAwQLwCmES8AShMvAOQULwB+Fi8AGBgvALIZLwBWGy8A8BwvAIoeLwAkIC8AviEvAGIjLwD8JC8AliYvADooLwDUKS8AbisvAAgtLwCsLi8ARjAvAOAxLwB6My8AFDUvALg2LwBSOC8A7DkvAJA7LwAqPS8AxD4vAGhALwACQi8AnEMvADZFLwDQRi8AdEgvAA5KLwCoSy8ATE0vAOZOLwCAUC8AGlIvALRTLwBYVS8A8lYvAIxYLwAmWi8AylsvAGRdLwD+Xi8AomAvADxiLwDWYy8AcGUvAApnLwCuaC8ASGovAOJrLwB8bS8AFm8vALpwLwBUci8A7nMvAJJ1LwAsdy8AxngvAGp6LwAEfC8Ann0vADh/LwDSgC8AdoIvABCELwCqhS8ARIcvAN6ILwCCii8AHIwvALaNLwBajy8A9JAvAI6SLwAolC8AzJUvAGaXLwAAmS8AmpovAD6cLwDYnS8Acp8vAAyhLwCmoi8ASqQvAOSlLwCIpy8AIqkvALyqLwBWrC8A8K0vAJSvLwAusS8AyLIvAGK0LwAGti8AoLcvADq5LwDUui8AbrwvABK+LwCsvy8AUMEvAOrCLwCExC8AHsYvALjHLwBcyS8A9sovAJDMLwAqzi8AxM8vAGjRLwAC0y8AnNQvAEDWLwDa1y8AdNkvAA7bLwCy3C8ATN4vAObfLwCA4S8AJOMvAL7kLwBY5i8A8ucvAIzpLwAw6y8AyuwvAGTuLwAI8C8AovEvADzzLwDW9C8AevYvABT4LwCu+S8ASPsvAOz8LwCG/i8AIAAwALoBMABUAzAA+AQwAJIGMAA2CDAA0AkwAGoLMAAEDTAAng4wADgQMADcETAAdhMwABoVMAC0FjAAThgwAOgZMACCGzAAJh0wAMAeMABaIDAA9CEwAJgjMAAyJTAAzCYwAGYoMAAAKjAApCswAD4tMADiLjAAfDAwABYyMACwMzAASjUwAO42MACIODAAIjowALw7MABgPTAA+j4wAJRAMAAuQjAA0kMwAGxFMAAGRzAAqkgwAERKMADeSzAAeE0wABJPMAC2UDAAUFIwAOpTMACEVTAAHlcwAMJYMABcWjAA9lswAJpdMAA0XzAAzmAwAGhiMAAMZDAApmUwAEBnMADaaDAAfmowABhsMACybTAATG8wAOZwMACKcjAAJHQwAMh1MABidzAA/HgwAJZ6MAAwfDAA1H0wAG5/MAAIgTAAooIwAEaEMADghTAAeocwABSJMAC4ijAAUowwAOyNMACGjzAAKpEwAMSSMABelDAA+JUwAJyXMAA2mTAA0JowAGqcMAAOnjAAqJ8wAEKhMADcojAAgKQwABqmMAC0pzAATqkwAOiqMACMrDAAJq4wAMCvMABksTAA/rIwAJi0MAAytjAA1rcwAHC5MAAKuzAApLwwAEi+MADivzAAfMEwABbDMACwxDAAVMYwAO7HMACSyTAALMswAMbMMABgzjAA+s8wAJ7RMAA40zAA0tQwAGzWMAAQ2DAAqtkwAETbMADe3DAAgt4wABzgMAC24TAAWuMwAPTkMACO5jAAKOgwAMLpMABm6zAAAO0wAJruMAA08DAA2PEwAHLzMAAM9TAApvYwAEr4MADk+TAAfvswABj9MAC8/jAAVgAxAPABMQCKAzEALgUxAMgGMQBiCDEA/AkxAKALMQA6DTEA1A4xAG4QMQASEjEArBMxAEYVMQDqFjEAhBgxAB4aMQC4GzEAUh0xAOweMQCQIDEAKiIxAM4jMQBoJTEAAicxAJwoMQA2KjEA2isxAHQtMQAOLzEAqDAxAEwyMQDmMzEAgDUxABo3MQC+ODEAWDoxAPI7MQCWPTEAMD8xAMpAMQBkQjEA/kMxAKJFMQA8RzEA1kgxAHpKMQAUTDEArk0xAEhPMQDiUDEAhlIxACBUMQC6VTEAVFcxAPhYMQCSWjEALFwxAMZdMQBqXzEABGExAJ5iMQBCZDEA3GUxAHZnMQAQaTEAqmoxAE5sMQDobTEAgm8xABxxMQC2cjEAWnQxAPR1MQCOdzEAMnkxAMx6MQBmfDEAAH4xAKR/MQA+gTEA2IIxAHKEMQAWhjEAsIcxAEqJMQDkijEAiIwxACKOMQC8jzEAYJExAPqSMQCUlDEALpYxAMiXMQBsmTEABpsxAKCcMQA6njEA1J8xAHihMQASozEAtqQxAFCmMQDqpzEAhKkxAB6rMQDCrDEAXK4xAPavMQCQsTEAKrMxAM60MQBotjEAArgxAKa5MQBAuzEA2rwxAHS+MQAYwDEAssExAEzDMQDmxDEAisYxACTIMQC+yTEAWMsxAPLMMQCWzjEAMNAxANTRMQBu0zEACNUxAKLWMQA82DEA4NkxAHrbMQAU3TEArt4xAEjgMQDs4TEAhuMxACDlMQDE5jEAXugxAPjpMQCS6zEANu0xANDuMQBq8DEABPIxAKjzMQBC9TEA3PYxAHb4MQAQ+jEAtPsxAE79MQDy/jEAjAAyACYCMgDAAzIAWgUyAP4GMgCYCDIAMgoyAMwLMgBmDTIACg8yAKQQMgBIEjIA4hMyAHwVMgAWFzIAsBgyAFQaMgDuGzIAiB0yACIfMgC8IDIAYCIyAPojMgCUJTIAOCcyANIoMgBsKjIABiwyAKotMgBELzIA3jAyAHgyMgAcNDIAtjUyAFA3MgDqODIAhDoyACg8MgDCPTIAZj8yAABBMgCaQjIANEQyAM5FMgByRzIADEkyAKZKMgBATDIA5E0yAH5PMgAYUTIAslIyAFZUMgDwVTIAilcyACRZMgDIWjIAYlwyAPxdMgCgXzIAMGEyANRiMgBuZDIAEmYyAKxnMgBGaTIA4GoyAIRsMgAebjIAuG8yAFJxMgDscjIAkHQyACp2MgDEdzIAXnkyAAJ7MgCcfDIANn4yANp/MgB0gTIADoMyAKiEMgBChjIA5ocyAICJMgAaizIAtIwyAFiOMgDyjzIAjJEyACaTMgDKlDIAZJYyAP6XMgCimTIAPJsyANacMgBwnjIACqAyAK6hMgBIozIA4qQyAHymMgAgqDIAuqkyAFSrMgD4rDIAkq4yACywMgDGsTIAYLMyAAS1MgCetjIAOLgyANK5MgBsuzIAEL0yAKq+MgBEwDIA6MEyAILDMgAcxTIAtsYyAFrIMgD0yTIAjssyACjNMgDMzjIAZtAyAADSMgCa0zIANNUyANjWMgBy2DIADNoyALDbMgBK3TIA5N4yAH7gMgAi4jIAvOMyAFblMgDw5jIAlOgyAC7qMgDI6zIAbO0yAAbvMgCg8DIAOvIyANTzMgB49TIAEvcyAKz4MgBG+jIA4PsyAIT9MgAe/zIAuAAzAFwCMwD2AzMAkAUzACoHMwDOCDMAaAozAAIMMwCcDTMAQA8zANoQMwB0EjMADhQzAKgVMwBMFzMA5hgzAIAaMwAkHDMAvh0zAFgfMwDyIDMAliIzADAkMwDKJTMAZCczAAgpMwCiKjMAPCwzANYtMwB6LzMAFDEzAK4yMwBINDMA7DUzAIY3MwAgOTMAujozAFQ8MwD4PTMAkj8zACxBMwDQQjMAakQzAARGMwCeRzMAQkkzANxKMwB2TDMAEE4zALRPMwBOUTMA6FIzAIJUMwAcVjMAwFczAFpZMwD+WjMAmFwzADJeMwDMXzMAZmEzAApjMwCkZDMAPmYzANhnMwB8aTMAFmszALBsMwBKbjMA5G8zAIhxMwAiczMAxnQzAGB2MwD6dzMAlHkzAC57MwDSfDMAbH4zAAaAMwCggTMAOoMzAN6EMwB4hjMAEogzALaJMwBQizMA6owzAISOMwAokDMAwpEzAFyTMwD2lDMAmpYzADSYMwDOmTMAaJszAAKdMwCmnjMAQKAzANqhMwB+ozMAGKUzALKmMwBMqDMA8KkzAIqrMwAkrTMAvq4zAGKwMwD8sTMAlrMzADC1MwDKtjMAbrgzAAi6MwCiuzMARr0zAOC+MwB6wDMAFMIzALjDMwBSxTMA7MYzAIbIMwAqyjMAxMszAF7NMwD4zjMAktAzADbSMwDQ0zMAatUzAA7XMwCo2DMAQtozANzbMwCA3TMAGt8zALTgMwBO4jMA8uMzAIzlMwAm5zMAwOgzAGTqMwD+6zMAmO0zADzvMwDW8DMAcPIzAAr0MwCk9TMASPczAOL4MwB8+jMAFvwzALD9MwBU/zMA7gA0AIgCNAAsBDQAxgU0AGAHNAD6CDQAlAo0ADgMNADSDTQAbA80ABARNACqEjQARBQ0AN4VNACCFzQAHBk0ALYaNABQHDQA9B00AI4fNAAoITQAwiI0AFwkNAAAJjQAmic0AD4pNADYKjQAciw0AAwuNACwLzQASjE0AOQyNAB+NDQAGDY0ALw3NABWOTQA+jo0AJ48NAA4PjQA0j80AHZBNAAQQzQAqkQ0AERGNADeRzQAgkk0ABxLNADATDQAZE40AP5PNACYUTQAMlM0ANZUNABwVjQAClg0AKRZNABIWzQA4lw0AHxeNAAWYDQAumE0AFRjNADuZDQAiGY0ACJoNADGaTQAYGs0APpsNACebjQAOHA0ANJxNABsczQAEHU0AKp2NABEeDQA3nk0AIJ7NAAcfTQAtn40AFCANADqgTQAjoM0ACiFNADChjQAZog0AACKNACaizQANI00ANiONABykDQADJI0AKaTNABKlTQA5JY0AH6YNAAYmjQAsps0AFadNADwnjQAiqA0AC6iNADIozQAYqU0APymNACWqDQAOqo0ANSrNABurTQAEq80AKywNABGsjQA4LM0AIS1NAAetzQAuLg0AFK6NAD2uzQAkL00ACq/NADEwDQAaMI0AALENACcxTQANsc0ANDINAB0yjQADsw0AKjNNABMzzQA5tA0AIDSNAAk1DQAvtU0AFjXNADy2DQAjNo0ADDcNADK3TQAZN80AP7gNACY4jQAPOQ0ANblNABw5zQAFOk0AK7qNABI7DQA4u00AIbvNAAg8TQAuvI0AFT0NAD49TQAkvc0ACz5NADG+jQAYPw0AAT+NACe/zQAOAE1ANwCNQB2BDUAEAY1AKoHNQBOCTUA6Ao1AIIMNQAcDjUAwA81AFoRNQD0EjUAjhQ1ACgWNQDMFzUAZhk1AAAbNQCkHDUAPh41ANgfNQByITUAFiM1ALAkNQBKJjUA5Cc1AIgpNQAiKzUAvCw1AFYuNQDwLzUAlDE1AC4zNQDSNDUAbDY1AAY4NQCgOTUAOjs1AN48NQB4PjUAEkA1AKxBNQBGQzUA6kQ1AIRGNQAeSDUAwkk1AFxLNQD2TDUAkE41ADRQNQDOUTUAaFM1AAJVNQCmVjUAQFg1ANpZNQB0WzUAGF01ALJeNQBMYDUA5mE1AIpjNQAkZTUAvmY1AFhoNQD8aTUAlms1ADBtNQDKbjUAZHA1AAhyNQCiczUAPHU1AOB2NQB6eDUAFHo1AK57NQBSfTUA7H41AIaANQAggjUAxIM1AF6FNQD4hjUAkog1ACyKNQDQizUAao01AASPNQCokDUAQpI1ANyTNQB2lTUAGpc1ALSYNQBOmjUA6Js1AIydNQAmnzUAwKA1AFqiNQD0ozUAmKU1ADKnNQDWqDUAcKo1AAqsNQCkrTUAPq81AOKwNQB8sjUAFrQ1ALC1NQBUtzUA7rg1AIi6NQAivDUAvL01AGC/NQD6wDUAlMI1ADjENQDSxTUAbMc1AAbJNQCqyjUARMw1AN7NNQB4zzUAHNE1ALbSNQBQ1DUA6tU1AITXNQAo2TUAwto1AFzcNQAA3jUAmt81ADThNQDO4jUAcuQ1AAzmNQCm5zUAQOk1AOTqNQB+7DUAGO41ALLvNQBM8TUA8PI1AIr0NQAk9jUAyPc1AGL5NQD8+jUAlvw1ADr+NQDU/zUAbgE2AAgDNgCsBDYARgY2AOAHNgB6CTYAHgs2ALgMNgBSDjYA7A82AJARNgAqEzYAxBQ2AF4WNgACGDYAnBk2ADYbNgDQHDYAah42AA4gNgCoITYAQiM2AOYkNgCAJjYAGig2ALQpNgBYKzYA8iw2AIwuNgAmMDYAwDE2AGQzNgD+NDYAmDY2ADw4NgDWOTYAcDs2AAo9NgCuPjYASEA2AOJBNgB8QzYAIEU2ALpGNgBUSDYA7kk2AIhLNgAsTTYAxk42AGBQNgAEUjYAnlM2ADhVNgDSVjYAdlg2ABBaNgCqWzYARF02AN5eNgCCYDYAHGI2ALZjNgBaZTYA9GY2AI5oNgAoajYAzGs2AGZtNgAAbzYAmnA2ADRyNgDYczYAcnU2AAx3NgCweDYASno2AOR7NgB+fTYAIn82ALyANgBWgjYA8IM2AJSFNgAuhzYAyIg2AGKKNgD8izYAoI02ADqPNgDUkDYAeJI2ABKUNgCslTYARpc2AOqYNgCEmjYAHpw2ALidNgBSnzYA9qA2AJCiNgAqpDYAzqU2AGinNgACqTYAnKo2AECsNgDarTYAdK82AA6xNgCosjYATLQ2AOa1NgCAtzYAJLk2AL66NgBYvDYA8r02AJa/NgAwwTYAysI2AGTENgAIxjYAosc2ADzJNgDWyjYAcMw2ABTONgCuzzYASNE2AOzSNgCG1DYAINY2ALrXNgBe2TYA+No2AJLcNgAs3jYAxt82AGrhNgAE4zYAnuQ2AELmNgDc5zYAduk2ABDrNgC07DYATu42AOjvNgCC8TYAJvM2AMD0NgBa9jYA9Pc2AI75NgAy+zYAzPw2AGb+NgAKADcApAE3AD4DNwDYBDcAfAY3ABYINwCwCTcASgs3AOQMNwCIDjcAIhA3ALwRNwBgEzcA+hQ3AJQWNwAuGDcA0hk3AGwbNwAGHTcAoB43ADogNwDeITcAeCM3ABIlNwC2JjcAUCg3AOopNwCEKzcAKC03AMIuNwBcMDcA9jE3AJozNwA0NTcAzjY3AGg4NwACOjcApjs3AEA9NwDaPjcAfkA3ABhCNwCyQzcATEU3APBGNwCKSDcAJEo3AL5LNwBYTTcA/E43AJZQNwAwUjcA1FM3AG5VNwAIVzcAolg3ADxaNwDgWzcAel03ABRfNwC4YDcAUmI3AOxjNwCGZTcAKmc3AMRoNwBeajcA+Gs3AJJtNwA2bzcA0HA3AHRyNwAOdDcAqHU3AEJ3NwDceDcAgHo3ABp8NwC0fTcATn83AOiANwCMgjcAJoQ3AMCFNwBkhzcA/og3AJiKNwAyjDcA1o03AHCPNwAKkTcApJI3AEiUNwDilTcAfJc3ABaZNwCwmjcAVJw3AO6dNwCInzcALKE3AMaiNwBgpDcA+qU3AJ6nNwA4qTcA0qo3AGysNwAGrjcAqq83AESxNwDesjcAeLQ3ABy2NwC2tzcAULk3APS6NwCOvDcAKL43AMK/NwBmwTcAAMM3AJrENwA0xjcAzsc3AHLJNwAMyzcApsw3AErONwDkzzcAftE3ABjTNwCy1DcAVtY3APDXNwCK2TcAJNs3AMjcNwBi3jcA/N83AJbhNwA64zcA1OQ3AG7mNwAS6DcArOk3AEbrNwDg7DcAhO43AB7wNwC48TcAUvM3APb0NwCQ9jcAKvg3AMT5NwBo+zcAAv03AJz+NwA2ADgA0AE4AHQDOAAOBTgAqAY4AEwIOADmCTgAgAs4ABoNOAC+DjgAWBA4APIROACMEzgAJhU4AMoWOABkGDgA/hk4AJgbOAA8HTgA1h44AHAgOAAUIjgAriM4AEglOADiJjgAhig4ACAqOAC6KzgAVC04AO4uOACSMDgALDI4AMYzOABqNTgABDc4AJ44OAA4OjgA3Ds4AHY9OAAQPzgAqkA4AE5COADoQzgAgkU4ABxHOAC2SDgAWko4APRLOACOTTgAMk84AMxQOABmUjgAAFQ4AKRVOAA+VzgA2Fg4AHJaOAAWXDgAsF04AEpfOADkYDgAiGI4ACJkOAC8ZTgAVmc4APpoOACUajgALmw4AMhtOABibzgABnE4AKByOAA6dDgA3nU4AHh3OAASeTgArHo4AFB8OADqfTgAhH84AB6BOADCgjgAXIQ4APaFOACQhzgAKok4AM6KOABojDgAAo44AKaPOABAkTgA2pI4AHSUOAAYljgAspc4AEyZOADmmjgAgJw4ACSeOAC+nzgAWKE4APyiOACWpDgAMKY4AMqnOABuqTgACKs4AKKsOAA8rjgA4K84AHqxOAAUszgArrQ4AFK2OADstzgAhrk4ACC7OADEvDgAXr44APi/OACSwTgALMM4ANDEOABqxjgABMg4AKjJOABCyzgA3Mw4AHbOOAAa0DgAtNE4AE7TOADo1DgAgtY4ACbYOADA2TgAWts4AP7cOACY3jgAMuA4AMzhOABw4zgACuU4AKTmOAA+6DgA4uk4AHzrOAAW7TgAsO44AErwOADu8TgAiPM4ACL1OADG9jgAYPg4APr5OACU+zgAOP04ANL+OABsADkABgI5AKADOQBEBTkA3gY5AHgIOQAcCjkAtgs5AFANOQDqDjkAjhA5ACgSOQDCEzkAXBU5APYWOQCaGDkANBo5ANgbOQByHTkADB85AKYgOQBAIjkA5CM5AH4lOQAYJzkAsig5AEwqOQDwKzkAii05ACQvOQDIMDkAYjI5APwzOQCWNTkAOjc5ANQ4OQBuOjkACDw5AKI9OQBGPzkA4EA5AHpCOQAeRDkAuEU5AFJHOQDsSDkAkEo5ACpMOQDETTkAXk85APhQOQCcUjkANlQ5ANBVOQB0VzkADlk5AKhaOQBCXDkA5l05AIBfOQAaYTkAtGI5AFhkOQDyZTkAjGc5ACZpOQDAajkAZGw5AP5tOQCYbzkAPHE5ANZyOQBwdDkACnY5AK53OQBIeTkA4no5AHx8OQAWfjkAun85AFSBOQDugjkAiIQ5ACyGOQDGhzkAYIk5AASLOQCejDkAOI45ANKPOQB2kTkAEJM5AKqUOQBEljkA3pc5AIKZOQAcmzkAtpw5AFqeOQD0nzkAjqE5ACijOQDCpDkAZqY5AACoOQCaqTkANKs5ANisOQByrjkADLA5AKaxOQBKszkA5LQ5AH62OQAiuDkAvLk5AFa7OQDwvDkAir45AC7AOQDIwTkAYsM5APzEOQCgxjkAOsg5ANTJOQBuyzkAEs05AKzOOQBG0DkA6tE5AITTOQAe1TkAuNY5AFzYOQD22TkAkNs5ACrdOQDE3jkAaOA5AALiOQCc4zkAQOU5ANrmOQB06DkADuo5ALLrOQBM7TkA5u45AIDwOQAa8jkAvvM5AFj1OQDy9jkAjPg5ADD6OQDK+zkAZP05AAj/OQCiADoAPAI6ANYDOgB6BToAFAc6AK4IOgBICjoA4gs6AIYNOgAgDzoAuhA6AF4SOgD4EzoAkhU6ACwXOgDGGDoAaho6AAQcOgCeHToAOB86ANwgOgB2IjoAECQ6ALQlOgBOJzoA6Cg6AIIqOgAmLDoAwC06AFovOgD0MDoAmDI6ADI0OgDMNToAZjc6AAo5OgCkOjoAPjw6ANg9OgByPzoAFkE6ALBCOgBKRDoA5EU6AIhHOgAiSToAvEo6AGBMOgD6TToAlE86AC5ROgDSUjoAbFQ6AAZWOgCgVzoAOlk6AN5aOgB4XDoAEl46ALZfOgBQYToA6mI6AIRkOgAoZjoAwmc6AFxpOgD2ajoAkGw6ADRuOgDObzoAaHE6AAJzOgCmdDoAQHY6ANp3OgB+eToAGHs6ALJ8OgBMfjoA8H86AIqBOgAkgzoAvoQ6AFiGOgD8hzoAlok6ADCLOgDUjDoAbo46AAiQOgCikToARpM6AOCUOgB6ljoAFJg6AK6ZOgBSmzoA7Jw6AIaeOgAqoDoAxKE6AF6jOgD4pDoAnKY6ADaoOgDQqToAaqs6AAStOgCorjoAQrA6ANyxOgCAszoAGrU6ALS2OgBOuDoA8rk6AIy7OgAmvToAwL46AGTAOgD+wToAmMM6ADLFOgDMxjoAcMg6AArKOgCkyzoAPs06AOLOOgB80DoAFtI6ALrTOgBU1ToA7tY6AIjYOgAs2joAxts6AGDdOgD63joAlOA6ADjiOgDS4zoAbOU6AAbnOgCq6DoAROo6AN7rOgCC7ToAHO86ALbwOgBQ8joA9PM6AI71OgAo9zoAwvg6AFz6OgAA/DoAmv06ADT/OgDOADsAcgI7AAwEOwCmBTsASgc7AOQIOwB+CjsAGAw7ALwNOwBWDzsA8BA7AIoSOwAkFDsAyBU7AGIXOwD8GDsAlho7ADocOwDUHTsAbh87ABIhOwCsIjsARiQ7AOAlOwCEJzsAHik7ALgqOwBSLDsA7C07AJAvOwAqMTsAxDI7AF40OwACNjsAnDc7ADY5OwDaOjsAdDw7AA4+OwCoPzsATEE7AOZCOwCARDsAGkY7ALRHOwBYSTsA8ko7AIxMOwAmTjsAyk87AGRROwD+UjsAolQ7ADxWOwDWVzsAcFk7ABRbOwCuXDsASF47AOJfOwB8YTsAIGM7ALpkOwBUZjsA7mc7AJJpOwAsazsAxmw7AGpuOwAEcDsAnnE7ADhzOwDcdDsAdnY7ABB4OwCqeTsATns7APJ8OwCMfjsAJoA7ANSBOwBugzsAEoU7AKyGOwBGiDsA4Ik7AISLOwAejTsAuI47AFKQOwDskTsAkJM7ACqVOwDEljsAaJg7AAKaOwCcmzsANp07ANqeOwB0oDsADqI7AKijOwBMpTsA5qY7AICoOwAaqjsAtKs7AFitOwDyrjsAjLA7ADCyOwDKszsAZLU7AP62OwCiuDsAPLo7ANa7OwBwvTsACr87AK7AOwBIwjsA4sM7AHzFOwAgxzsAusg7AFTKOwD4yzsAks07ACzPOwDG0DsAYNI7AATUOwCe1TsAONc7ANLYOwB22jsAENw7AKrdOwBO3zsA6OA7AILiOwAc5DsAwOU7AFrnOwD06DsAjuo7ACjsOwDM7TsAZu87AADxOwCk8jsAPvQ7ANj1OwBy9zsAFvk7ALD6OwBK/DsA5P07AIj/OwAiATwAvAI8AFYEPAD6BTwAlAc8AC4JPADICjwAbAw8AAYOPACgDzwAOhE8ANQSPAB4FDwAEhY8AKwXPABQGTwA6ho8AIQcPAAeHjwAwh88AFwhPAD2IjwAkCQ8ADQmPADOJzwAaCk8AAIrPACmLDwAQC48ANovPAB0MTwADjM8ALI0PABMNjwA5jc8AIo5PAAkOzwAvjw8AFg+PAD8PzwAlkE8ADBDPADKRDwAZEY8AAhIPACiSTwAPEs8AOBMPAB6TjwAFFA8AK5RPABSUzwA7FQ8AIZWPAAgWDwAulk8AF5bPAD4XDwAkl48ADZgPADQYTwAamM8AARlPACoZjwAQmg8ANxpPAB2azwAEG08ALRuPABOcDwA6HE8AIJzPAAmdTwAwHY8AFp4PAD+eTwAmHs8ADJ9PADMfjwAcIA8AAqCPACkgzwAPoU8ANiGPAB8iDwAFoo8ALCLPABUjTwA7o48AIiQPAAikjwAvJM8AGCVPAD6ljwAlJg8AC6aPADSmzwAbJ08AAafPACqoDwARKI8AN6jPAB4pTwAHKc8ALaoPABQqjwA6qs8AIStPAAorzwAwrA8AFyyPAAAtDwAmrU8ADS3PADOuDwAcro8AAy8PACmvTwAQL88ANrAPAB+wjwAGMQ8ALLFPABMxzwA8Mg8AIrKPAAkzDwAyM08AGLPPAD80DwAltI8ADDUPADU1TwAbtc8AAjZPACi2jwARtw8AODdPAB63zwAHuE8ALjiPABS5DwA7OU8AJDnPAAq6TwAxOo8AF7sPAD47TwAnO88ADbxPADQ8jwAdPQ8AA72PACo9zwAQvk8AOb6PACA/DwAGv48ALT/PABOAT0A8gI9AIwEPQAmBj0AwAc9AGQJPQD+Cj0AmAw9ADwOPQDWDz0AcBE9AAoTPQCkFD0ASBY9AOIXPQB8GT0AFhs9ALocPQBUHj0A7h89AJIhPQAsIz0AxiQ9AGAmPQAEKD0Anik9ADgrPQDSLD0AbC49ABAwPQCqMT0ARDM9AOg0PQCCNj0AHDg9ALY5PQBaOz0A9Dw9AI4+PQAoQD0AwkE9AGZDPQAART0AmkY9AD5IPQDYST0Acks9AAxNPQCwTj0ASlA9AORRPQB+Uz0AIlU9ALxWPQBWWD0A8Fk9AJRbPQAuXT0AyF49AGJgPQAGYj0AoGM9ADplPQDUZj0AeGg9ABJqPQCsaz0ARm09AOBuPQCEcD0AHnI9ALhzPQBSdT0A9nY9AJB4PQAqej0Azns9AGh9PQACfz0AnIA9AECCPQDagz0AdIU9AA6HPQCyiD0ATIo9AOaLPQCAjT0AGo89AL6QPQBYkj0A8pM9AIyVPQAwlz0Aypg9AGSaPQAInD0Aop09ADyfPQDWoD0AcKI9ABSkPQCupT0ASKc9AOKoPQCGqj0AIKw9ALqtPQBerz0A+LA9AJKyPQAstD0A0LU9AGq3PQAEuT0Anro9ADi8PQDcvT0Adr89ABDBPQC0wj0ATsQ9AOjFPQCCxz0AJsk9AMDKPQBazD0A9M09AI7PPQAy0T0AzNI9AGbUPQAK1j0ApNc9AD7ZPQDY2j0Actw9ABbePQCw3z0ASuE9AOTiPQCI5D0AIuY9ALznPQBg6T0A+uo9AJTsPQAu7j0A0u89AGzxPQAG8z0AoPQ9ADr2PQDe9z0AePk9ABL7PQCs/D0AUP49AOr/PQCEAT4AKAM+AMIEPgBcBj4A9gc+AJAJPgA0Cz4Azgw+AGgOPgACED4AphE+AEATPgDaFD4AfhY+ABgYPgCyGT4ATBs+APAcPgCKHj4AJCA+AL4hPgBYIz4A/CQ+AJYmPgAwKD4Ayik+AG4rPgAILT4Aoi4+AEYwPgDgMT4AejM+ABQ1PgC4Nj4AUjg+AOw5PgCGOz4AID0+AMQ+PgBeQD4A+EE+AJJDPgA2RT4A0EY+AGpIPgAOSj4AqEs+AEJNPgDcTj4AgFA+ABpSPgC0Uz4ATlU+AOhWPgCMWD4AJlo+AMBbPgBkXT4A/l4+AJhgPgAyYj4A1mM+AHBlPgAKZz4ApGg+AD5qPgDiaz4AfG0+ABZvPgCwcD4AVHI+AO5zPgCIdT4ALHc+AMZ4PgBgej4A+ns+AJR9PgA4fz4A0oA+AGyCPgAGhD4AqoU+AESHPgDeiD4Agoo+AByMPgC2jT4AUI8+APSQPgCOkj4AKJQ+AMKVPgBclz4AAJk+AJqaPgA0nD4Azp0+AHKfPgAMoT4ApqI+AEqkPgDkpT4Afqc+ABipPgC8qj4AVqw+APCtPgCKrz4AJLE+AMiyPgBitD4A/LU+AJa3PgA6uT4A1Lo+AG68PgASvj4ArL8+AEbBPgDgwj4AesQ+AB7GPgC4xz4AUsk+APbKPgCQzD4AKs4+AMTPPgBo0T4AAtM+AJzUPgA21j4A0Nc+AHTZPgAO2z4AqNw+AELePgDm3z4AgOE+ABrjPgC+5D4AWOY+APLnPgCM6T4AMOs+AMrsPgBk7j4A/u8+AJjxPgA88z4A1vQ+AHD2PgAU+D4Arvk+AEj7PgDi/D4Ahv4+ACAAPwC6AT8AVAM/AO4EPwCSBj8ALAg/AMYJPwBgCz8ABA0/AJ4OPwA4ED8A3BE/AHYTPwAQFT8AqhY/AE4YPwDoGT8Aghs/ABwdPwC2Hj8AWiA/APQhPwCOIz8AKCU/AMwmPwBmKD8AACo/AK4rPwBILT8A4i4/AHwwPwAgMj8AujM/AFQ1PwD4Nj8Akjg/ACw6PwDGOz8Aaj0/AAQ/PwCeQD8AOEI/ANJDPwB2RT8AEEc/AKpIPwBOSj8A6Es/AIJNPwAcTz8AwFA/AFpSPwD0Uz8AjlU/AChXPwDMWD8AZlo/AABcPwCaXT8APl8/ANhgPwByYj8AFmQ/ALBlPwBKZz8A5Gg/AIhqPwAibD8AvG0/AFZvPwDwcD8AlHI/AC50PwDIdT8AbHc/AAZ5PwCgej8AOnw/AN59PwB4fz8AEoE/AKyCPwBGhD8A6oU/AISHPwAeiT8AuIo/AFyMPwD2jT8AkI8/ADSRPwDOkj8AaJQ/AAKWPwCmlz8AQJk/ANqaPwB0nD8ADp4/ALKfPwBMoT8A5qI/AIqkPwAkpj8Avqc/AFipPwDyqj8Alqw/ADCuPwDKrz8AZLE/AAizPwCitD8APLY/AOC3PwB6uT8AFLs/AK68PwBSvj8A7L8/AIbBPwAgwz8AusQ/AF7GPwD4xz8Aksk/ADbLPwDQzD8Aas4/AATQPwCe0T8AQtM/ANzUPwB21j8AENg/ALTZPwBO2z8A6Nw/AIzePwAm4D8AwOE/AFrjPwD05D8AmOY/ADLoPwDM6T8AZus/AArtPwCk7j8APvA/ANjxPwB88z8AFvU/ALD2PwBU+D8A7vk/AIj7PwAi/T8AvP4/AGAAQAD6AUAAlANAAC4FQADSBkAAbAhAAAYKQACqC0AARA1AAN4OQAB4EEAAHBJAALYTQABQFUAA6hZAAIQYQAAoGkAAwhtAAFwdQAD2HkAAmiBAADQiQADOI0AAciVAAAwnQACmKEAAQCpAAOQrQAB+LUAAGC9AALIwQABMMkAA8DNAAIo1QAAkN0AAyDhAAGI6QAD8O0AAlj1AADo/QADUQEAAbkJAAAhEQACiRUAARkdAAOBIQAB6SkAAFExAALhNQABST0AA7FBAAJBSQAAqVEAAxFVAAF5XQAD4WEAAnFpAADZcQADQXUAAal9AAA5hQACoYkAAQmRAAOZlQACAZ0AAGmlAALRqQABObEAA8m1AAIxvQAAmcUAAwHJAAGR0QAD+dUAAmHdAADx5QADWekAAcHxAAAp+QACuf0AASIFAAOKCQAB8hEAAFoZAALqHQABUiUAA7opAAIiMQAAsjkAAxo9AAGCRQAAEk0AAnpRAADiWQADSl0AAdplAABCbQACqnEAARJ5AAN6fQACCoUAAHKNAALakQABQpkAA9KdAAI6pQAAoq0AAzKxAAGauQAAAsEAAmrFAADSzQADYtEAAcrZAAAy4QACmuUAASrtAAOS8QAB+vkAAIsBAALzBQABWw0AA8MRAAJTGQAAuyEAAyMlAAGLLQAD8zEAAoM5AADrQQADU0UAAbtNAABLVQACs1kAARthAAOrZQACE20AAHt1AALjeQABc4EAA9uFAAJDjQAAq5UAAxOZAAGjoQAAC6kAAnOtAADbtQADa7kAAfvBAACLyQAC880AAYPVAAPr2QACe+EAAOPpAANL7QAB2/UAAEP9AAKoAQQBEAkEA6ANBAIwFQQAmB0EAwAhBAGQKQQD+C0EAmA1BADIPQQDWEEEAcBJBAAoUQQCuFUEASBdBAOIYQQB8GkEAIBxBALodQQBUH0EA7iBBAIgiQQAsJEEAxiVBAGAnQQD6KEEAnipBADgsQQDSLUEAdi9BABAxQQCqMkEARDRBAN41QQCCN0EAHDlBALY6QQBQPEEA9D1BAI4/QQAoQUEAzEJBAGZEQQAARkEAmkdBAD5JQQDYSkEAckxBAAxOQQCmT0EASlFBAORSQQB+VEEAGFZBALxXQQBWWUEA8FpBAJRcQQAuXkEAyF9BAGJhQQAGY0EAoGRBADpmQQDUZ0EAbmlBABJrQQCsbEEARm5BAOBvQQCEcUEAHnNBALh0QQBcdkEA9ndBAJB5QQAqe0EAxHxBAGh+QQACgEEAnIFBADaDQQDahEEAdIZBAA6IQQCyiUEATItBAOaMQQCAjkEAGpBBAL6RQQBYk0EA8pRBAJaWQQAwmEEAyplBAGSbQQAInUEAop5BADygQQDWoUEAcKNBABSlQQCupkEASKhBAOypQQCGq0EAIK1BALquQQBUsEEA+LFBAJKzQQAstUEAxrZBAGq4QQAEukEAnrtBAEK9QQDcvkEAdsBBABDCQQCqw0EATsVBAOjGQQCCyEEAHMpBAMDLQQBazUEA9M5BAI7QQQAy0kEAzNNBAGbVQQAK10EApNhBAD7aQQDY20EAct1BABbfQQCw4EEASuJBAOTjQQCI5UEAIudBALzoQQBg6kEA+utBAJTtQQAu70EA0vBBAGzyQQAG9EEAoPVBADr3QQDe+EEAePpBABL8QQCs/UEAUP9BAOoAQgCEAkIAKARCAMIFQgBcB0IA9ghCAJAKQgA0DEIAzg1CAGgPQgACEUIAphJCAEAUQgDaFUIAdBdCABgZQgCyGkIATBxCAPAdQgCKH0IAJCFCAL4iQgBYJEIA/CVCAJYnQgAwKUIAyipCAG4sQgAILkIAoi9CAEYxQgDgMkIAejRCABQ2QgCuN0IAUjlCAOw6QgCGPEIAID5CAMQ/QgBeQUIA+EJCAJxEQgA2RkIA0EdCAGpJQgAOS0IAqExCAEJOQgDcT0IAdlFCABpTQgC0VEIATlZCAOhXQgCMWUIAJltCAMBcQgBkXkIA/l9CAJhhQgAyY0IAzGRCAHBmQgAKaEIApGlCAD5rQgDibEIAfG5CABZwQgCwcUIAVHNCAO50QgCIdkIALHhCAMZ5QgBge0IA+nxCAJR+QgA4gEIA0oFCAGyDQgAGhUIAqoZCAESIQgDeiUIAgotCAByNQgC2jkIAUJBCAOqRQgCOk0IAKJVCAMKWQgBcmEIAAJpCAJqbQgA0nUIA2J5CAHKgQgAMokIApqNCAEqlQgDkpkIAfqhCABiqQgCyq0IAVq1CAPCuQgCKsEIAJLJCAMizQgBitUIA/LZCAJa4QgA6ukIA1LtCAG69QgAIv0IArMBCAEbCQgDgw0IAesVCAB7HQgC4yEIAUspCAPbLQgCQzUIAKs9CAMTQQgBo0kIAAtRCAJzVQgA210IA0NhCAHTaQgAO3EIAqN1CAEzfQgDm4EIAgOJCABrkQgC+5UIAWOdCAPLoQgCM6kIAMOxCAMrtQgBk70IA/vBCAJjyQgA89EIA1vVCAHD3QgAK+UIArvpCAEj8QgDi/UIAfP9CACABQwC6AkMAVARDAO4FQwCSB0MALAlDAMYKQwBgDEMABA5DAJ4PQwA4EUMA3BJDAHYUQwAQFkMAqhdDAEQZQwDoGkMAghxDABweQwC2H0MAWiFDAPQiQwCOJEMAMiZDAMwnQwBmKUMAACtDAKQsQwA+LkMA2C9DAHIxQwAMM0MAsDRDAEo2QwDkN0MAfjlDACI7QwC8PEMAVj5DAPo/QwCUQUMALkNDAMhEQwBiRkMABkhDAKBJQwA6S0MA3kxDAHhOQwASUEMArFFDAFBTQwDqVEMAhFZDAB5YQwC4WUMAXFtDAPZcQwCQXkMAKmBDAM5hQwBoY0MAAmVDAKZmQwBAaEMA2mlDAHRrQwAObUMAsm5DAExwQwDmcUMAgHNDACR1QwC+dkMAWHhDAPJ5QwCWe0MAMH1DAMp+QwBugEMACIJDAKKDQwA8hUMA1oZDAHqIQwAUikMArotDAEiNQwDsjkMAhpBDACCSQwDEk0MAXpVDAPiWQwCSmEMALJpDANCbQwBqnUMABJ9DAJ6gQwBCokMA3KNDAHalQwAap0MAtKhDAE6qQwDoq0MAjK1DACavQwDAsEMAWrJDAPSzQwCYtUMAMrdDAMy4QwBmukMACrxDAKS9QwA+v0MA4sBDAHzCQwAWxEMAsMVDAErHQwDuyEMAiMpDACLMQwC8zUMAYM9DAPrQQwCU0kMALtRDANLVQwBs10MABtlDAKraQwBE3EMA3t1DAHjfQwAS4UMAtuJDAFDkQwDq5UMAhOdDACjpQwDC6kMAXOxDAPbtQwCa70MANPFDAM7yQwBy9EMADPZDAKb3QwBA+UMA2vpDAH78QwAY/kMAsv9DAEwBRADwAkQAigREACQGRAC+B0QAYglEAPwKRACWDEQAOg5EANQPRABuEUQACBNEAKwURABGFkQA4BdEAHoZRAAUG0QAuBxEAFIeRADsH0QAhiFEACojRADEJEQAXiZEAAIoRACcKUQANitEANAsRAB0LkQADjBEAKgxRABCM0QA3DREAIA2RAAaOEQAtDlEAE47RADyPEQAjD5EACZARADAQUQAZENEAP5ERACYRkQAMkhEANZJRABwS0QACk1EAKRORABIUEQA4lFEAHxTRAAgVUQAulZEAFRYRADuWUQAiFtEACxdRADGXkQAYGBEAPphRACeY0QAOGVEANJmRAB2aEQAEGpEAKprRABEbUQA3m5EAIJwRAAcckQAtnNEAFB1RAD0dkQAjnhEACh6RADCe0QAZn1EAAB/RACagEQAPoJEANiDRAByhUQADIdEALCIRABKikQA5ItEAH6NRAAYj0QAvJBEAFaSRADwk0QAlJVEAC6XRADImEQAYppEAAacRACgnUQAOp9EANSgRAB4okQAEqREAKylRABGp0QA4KhEAISqRAAerEQAuK1EAFKvRAD2sEQAkLJEACq0RADOtUQAaLdEAAK5RACcukQANrxEANq9RAB0v0QADsFEAKjCRABMxEQA5sVEAIDHRAAayUQAvspEAFjMRADyzUQAls9EADDRRADK0kQAZNREAP7VRACi10QAPNlEANbaRABw3EQAFN5EAK7fRABI4UQA7OJEAIbkRAAg5kQAuudEAFTpRAD46kQAkuxEACzuRADQ70QAavFEAATzRACe9EQAOPZEANz3RAB2+UQAEPtEAKr8RABO/kQA6P9EAIIBRQAmA0UAwARFAFoGRQD0B0UAjglFADILRQDMDEUAZg5FAAAQRQCkEUUAPhNFANgURQByFkUAFhhFALAZRQBKG0UA5BxFAIgeRQAiIEUAvCFFAFYjRQD6JEUAlCZFAC4oRQDSKUUAbCtFAAYtRQCgLkUAOjBFAN4xRQB4M0UAEjVFAKw2RQBQOEUA6jlFAIQ7RQAePUUAwj5FAFxARQD2QUUAmkNFADRFRQDORkUAaEhFAAxKRQCmS0UAQE1FANpORQB0UEUAGFJFALJTRQBMVUUA5lZFAIpYRQAkWkUAvltFAGJdRQD8XkUAlmBFADBiRQDKY0UAbmVFAAhnRQCiaEUAPGpFAOBrRQB6bUUAFG9FAK5wRQBSckUA7HNFAIZ1RQAqd0UAxHhFAF56RQD4e0UAkn1FADZ/RQDQgEUAaoJFAASERQCohUUAQodFANyIRQCAikUAGoxFALSNRQBOj0UA6JBFAIySRQAmlEUAwJVFAFqXRQD+mEUAmJpFADKcRQDMnUUAcJ9FAAqhRQCkokUASKRFAOKlRQB8p0UAFqlFALCqRQBUrEUA7q1FAIivRQAisUUAxrJFAGC0RQD6tUUAlLdFADi5RQDSukUAbLxFAAa+RQCqv0UARMFFAN7CRQB4xEUAHMZFALbHRQBQyUUA9MpFAI7MRQAozkUAws9FAFzRRQAA00UAmtRFADTWRQDO10UActlFAAzbRQCm3EUASt5FAOTfRQB+4UUAGONFALLkRQBW5kUA8OdFAIrpRQAk60UAyOxFAGLuRQD870UAlvFFADrzRQDU9EUAbvZFABL4RQCs+UUARvtFAOD8RQB6/kUAHgBGALgBRgBSA0YA7ARGAIYGRgAqCEYAxAlGAGgLRgACDUYAnA5GADYQRgDQEUYAdBNGAA4VRgCoFkYAQhhGANwZRgCAG0YAGh1GAL4eRgBYIEYA8iFGAIwjRgAmJUYAyiZGAGQoRgD+KUYAmCtGADwtRgDWLkYAcDBGAAoyRgCuM0YASDVGAOI2RgCGOEYAIDpGALo7RgBUPUYA7j5GAJJARgAsQkYAxkNGAGBFRgAER0YAnkhGADhKRgDcS0YAdk1GABBPRgCqUEYARFJGAOhTRgCCVUYAHFdGALZYRgBaWkYA9FtGAI5dRgAoX0YAzGBGAGZiRgAAZEYAmmVGAD5nRgDYaEYAcmpGAAxsRgCwbUYAXm9GAAJxRgCcckYANnRGANp1RgB0d0YADnlGALx6RgBWfEYA8H1GAIp/RgAkgUYAyIJGAGKERgD8hUYAlodGADqJRgDUikYAboxGABKORgCsj0YARpFGAOCSRgB6lEYAHpZGALiXRgBSmUYA7JpGAIacRgAqnkYAxJ9GAGihRgACo0YAnKRGADamRgDQp0YAdKlGAA6rRgCorEYAQq5GAOavRgCAsUYAGrNGAL60RgBYtkYA8rdGAIy5RgAmu0YAyrxGAGS+RgD+v0YAmMFGADzDRgDWxEYAcMZGABTIRgCuyUYASMtGAOLMRgB8zkYAINBGALrRRgBU00YA7tRGAIjWRgAs2EYAxtlGAGrbRgAE3UYAnt5GADjgRgDS4UYAduNGABDlRgCq5kYATuhGAOjpRgCC60YAHO1GALbuRgBa8EYA9PFGAI7zRgAo9UYAwvZGAGb4RgAA+kYApPtGAD79RgDY/kYAcgBHAAwCRwCwA0cASgVHAOQGRwB+CEcAIgpHALwLRwBWDUcA8A5HAJQQRwAuEkcAyBNHAGIVRwAGF0cAoBhHADoaRwDUG0cAeB1HABIfRwCsIEcARiJHAOojRwCEJUcAHidHAMIoRwBcKkcA9itHAJAtRwAqL0cAzjBHAGgyRwACNEcAnDVHAEA3RwDaOEcAdDpHABg8RwCyPUcATD9HAOZARwCAQkcAJERHAL5FRwBYR0cA8khHAJZKRwAwTEcAyk1HAG5PRwAIUUcAolJHADxURwDWVUcAeldHABRZRwCuWkcASFxHAOxdRwCGX0cAIGFHAMRiRwBeZEcA+GVHAJJnRwAsaUcA0GpHAGpsRwAEbkcAnm9HADhxRwDcckcAdnRHABp2RwC0d0cATnlHAOh6RwCCfEcAJn5HAMB/RwBagUcA/oJHAJiERwAyhkcAzIdHAGaJRwAKi0cApIxHAD6ORwDYj0cAfJFHABaTRwCwlEcAVJZHAO6XRwCImUcAIptHALycRwBgnkcA+p9HAJShRwAuo0cA0qRHAGymRwAGqEcAqqlHAESrRwDerEcAeK5HABKwRwC2sUcAULNHAOq0RwCEtkcAKLhHAMK5RwBcu0cAAL1HAJq+RwA0wEcAzsFHAGjDRwAMxUcApsZHAEDIRwDayUcAdMtHABjNRwCyzkcAVtBHAPDRRwCK00cAJNVHAL7WRwBi2EcA/NlHAJbbRwAw3UcAyt5HAG7gRwAI4kcArONHAEblRwDg5kcAeuhHABTqRwC460cAUu1HAOzuRwCG8EcAIPJHAMTzRwBe9UcAAvdHAJz4RwA2+kcA0PtHAGr9RwAO/0cAqABIAEICSADcA0gAdgVIABoHSAC0CEgAWApIAPILSACMDUgAJg9IAMAQSABkEkgA/hNIAJgVSAAyF0gA1hhIAHAaSAAKHEgApB1IAEgfSADiIEgAfCJIACAkSAC6JUgAVCdIAO4oSACSKkgALCxIAMYtSABgL0gABDFIAJ4ySAA4NEgA0jVIAGw3SAAQOUgAqjpIAEQ8SADoPUgAgj9IABxBSAC2QkgAWkRIAPRFSACOR0gAKElIAMxKSABmTEgAAE5IAJpPSAA0UUgA2FJIAHJUSAAMVkgApldIAEpZSADkWkgAflxIABheSAC8X0gAVmFIAPBiSACUZEgALmZIAMhnSABiaUgA/GpIAKBsSAA6bkgA1G9IAG5xSAAIc0gArHRIAEZ2SADgd0gAhHlIAB57SAC4fEgAXH5IAPZ/SACQgUgAKoNIAMSESABohkgAAohIAJyJSAA2i0gA2oxIAHSOSAAOkEgAspFIAEyTSADmlEgAgJZIABqYSAC+mUgAWJtIAPKcSACMnkgAMKBIAMqhSABko0gA/qRIAKKmSAA8qEgA1qlIAHqrSAAUrUgArq5IAEiwSADisUgAhrNIACC1SAC6tkgAXrhIAPi5SACSu0gALL1IAMa+SABqwEgABMJIAJ7DSAA4xUgA3MZIAHbISAAQykgAqstIAE7NSADozkgAgtBIACbSSADA00gAWtVIAPTWSACO2EgAMtpIAMzbSABm3UgACt9IAKTgSAA+4kgA2ONIAHLlSAAW50gAsOhIAErqSADk60gAfu1IACLvSAC88EgAVvJIAPrzSACU9UgALvdIANL4SABs+kgABvxIAKD9SAA6/0gA3gBJAHgCSQASBEkArAVJAFAHSQDqCEkAhApJAB4MSQDCDUkAXA9JAPYQSQCaEkkANBRJAM4VSQBoF0kAAhlJAKYaSQBAHEkA2h1JAHQfSQAYIUkAsiJJAEwkSQDmJUkAiidJACQpSQC+KkkAYixJAPwtSQCWL0kAMDFJAMoySQBuNEkACDZJAKI3SQA8OUkA4DpJAHo8SQAUPkkArj9JAFJBSQDsQkkAhkRJACpGSQDER0kAXklJAPhKSQCSTEkANk5JANBPSQBqUUkABFNJAKhUSQBCVkkA3FdJAHZZSQAaW0kAtFxJAE5eSQDoX0kAjGFJACZjSQDAZEkAWmZJAP5nSQCYaUkAMmtJAMxsSQBwbkkACnBJAKRxSQBIc0kA4nRJAHx2SQAWeEkAsHlJAFR7SQDufEkAiH5JACKASQDGgUkAYINJAPqESQCUhkkALohJANKJSQBsi0kAEI1JAKqOSQBEkEkA3pFJAHiTSQAclUkAtpZJAFCYSQDqmUkAjptJACidSQDCnkkAXKBJAPahSQCao0kANKVJAM6mSQByqEkADKpJAKarSQBKrUkA5K5JAH6wSQAYskkAsrNJAFa1SQDwtkkAirhJACS6SQDIu0kAYr1JAPy+SQCgwEkAOsJJANTDSQBuxUkACMdJAKzISQBGykkA4MtJAHrNSQAez0kAuNBJAFLSSQDs00kAhtVJACrXSQDE2EkAXtpJAALcSQCc3UkANt9JANrgSQB04kkADuRJAKjlSQBC50kA5uhJAIDqSQAa7EkAtO1JAE7vSQDy8EkAjPJJACb0SQDK9UkAZPdJAP74SQCi+kkAPPxJANb9SQBw/0kACgFKAK4CSgBIBEoA4gVKAHwHSgAgCUoAugpKAFQMSgDuDUoAiA9KACwRSgDGEkoAYBRKAAQWSgCeF0oAOBlKANIaSgB2HEoAEB5KAKofSgBOIUoA6CJKAIIkSgAcJkoAtidKAFopSgD0KkoAjixKACguSgDML0oAZjFKAAAzSgCaNEoANDZKANg3SgByOUoADDtKALA8SgBKPkoA5D9KAH5BSgAiQ0oAvERKAFZGSgDwR0oAlElKAC5LSgDITEoAbE5KAAZQSgCgUUoAOlNKANRUSgB4VkoAElhKAKxZSgBGW0oA6lxKAIReSgAeYEoAuGFKAFJjSgD2ZEoAkGZKACpoSgDOaUoAaGtKAAJtSgCmbkoAQHBKANpxSgB0c0oADnVKALJ2SgBMeEoA5nlKAIB7SgAkfUoAvn5KAFiASgDygUoAloNKADCFSgDKhkoAbohKAAiKSgCii0oAPI1KANaOSgBwkEoAFJJKAK6TSgBIlUoA7JZKAIaYSgAgmkoAuptKAF6dSgD4nkoAkqBKACyiSgDQo0oAaqVKAASnSgCeqEoAQqpKANyrSgB2rUoAGq9KALSwSgBOskoA6LNKAIK1SgAmt0oAwLhKAFq6SgD0u0oAjr1KADK/SgDMwEoAZsJKAArESgCkxUoAPsdKAOLISgB8ykoAFsxKALDNSgBKz0oA7tBKAIjSSgAi1EoAvNVKAFbXSgD62EoAlNpKAC7cSgDS3UoAbN9KAAbhSgCq4koARORKAN7lSgB450oAEulKALbqSgBQ7EoA6u1KAITvSgAe8UoAwvJKAFz0SgD29UoAmvdKADT5SgDO+koAcvxKAAz+SgCm/0oAQAFLANoCSwB+BEsAGAZLALIHSwBMCUsA8ApLAIoMSwAkDksAvg9LAGIRSwD8EksAlhRLADoWSwDUF0sAbhlLAAgbSwCiHEsARh5LAOAfSwB6IUsAFCNLALgkSwBSJksA7CdLAIYpSwAqK0sAxCxLAF4uSwACMEsAnDFLADYzSwDQNEsAajZLAA44SwCoOUsAQjtLANw8SwB2PksAGkBLALRBSwBOQ0sA8kRLAIxGSwAmSEsAyklLAGRLSwD+TEsAmE5LADJQSwDWUUsAcFNLAApVSwCkVksAPlhLAOJZSwB8W0sAFl1LALpeSwBUYEsA7mFLAJJjSwAsZUsAxmZLAGBoSwD6aUsAnmtLADhtSwDSbksAbHBLABBySwCqc0sARHVLAN52SwCCeEsAHHpLALZ7SwBafUsA9H5LAI6ASwAogksAwoNLAGaFSwAAh0sAmohLADSKSwDYi0sAco1LAAyPSwCmkEsASpJLAOSTSwB+lUsAIpdLALyYSwBWmksA8JtLAIqdSwAun0sAyKBLAGKiSwD8o0sAlqVLADqnSwDUqEsAeKpLABKsSwCsrUsARq9LAOCwSwCEsksAHrRLALi1SwBSt0sA9rhLAJC6SwAqvEsAxL1LAGi/SwACwUsAnMJLAEDESwDaxUsAdMdLAA7JSwCoyksATMxLAObNSwCAz0sAGtFLAL7SSwBY1EsA8tVLAIzXSwAw2UsAytpLAGTcSwAI3ksAot9LADzhSwDg4ksAcORLABTmSwCu50sASOlLAOzqSwCG7EsAIO5LALrvSwBe8UsA+PJLAJL0SwAs9ksAxvdLAGr5SwAE+0sAnvxLADj+SwDS/0sAdgFMABADTACqBEwATgZMAOgHTACCCUwAJgtMAMAMTABaDkwA9A9MAI4RTAAyE0wAzBRMAGYWTAAAGEwApBlMAD4bTADYHEwAfB5MABYgTACwIUwASiNMAOQkTACIJkwAIihMALwpTABWK0wA8CxMAJQuTAAuMEwA0jFMAGwzTAAGNUwAoDZMADo4TADeOUwAeDtMABI9TACsPkwARkBMAOpBTACEQ0wAKEVMAMJGTABcSEwA9klMAJBLTAA0TUwAzk5MAGhQTAACUkwAnFNMAEBVTADaVkwAdFhMABhaTACyW0wATF1MAOZeTACAYEwAJGJMAL5jTABYZUwA/GZMAJZoTAAwakwA1GtMAG5tTAAIb0wAonBMADxyTADgc0wAenVMABR3TACueEwASHpMAOx7TACGfUwAIH9MAMSATABegkwA+INMAJKFTAA2h0wA0IhMAGqKTAAEjEwAqI1MAEKPTADckEwAdpJMABCUTAC0lUwATpdMAOiYTACMmkwAJpxMAMCdTABkn0wA/qBMAJiiTAAypEwAzKVMAHCnTAAKqUwApKpMAD6sTADYrUwAfK9MABaxTACwskwAVLRMAO61TACIt0wAIrlMAMa6TABgvEwA+r1MAJS/TAA4wUwA0sJMAGzETAAGxkwAoMdMAETJTADeykwAeMxMABzOTAC2z0wAUNFMAPTSTACO1EwAKNZMAMLXTABc2UwAANtMAJrcTAA03kwAzt9MAHLhTAAM40wApuRMAEDmTADk50wAfulMABjrTACy7EwATO5MAPDvTACK8UwAJPNMAMj0TABi9kwA/PdMAKD5TAA6+0wA1PxMAG7+TAAIAE0ArAFNAEYDTQDgBE0AegZNABQITQC4CU0AUgtNAOwMTQCQDk0AKhBNAMQRTQBoE00AAhVNAJwWTQA2GE0A0BlNAHQbTQAOHU0AqB5NAEIgTQDmIU0AgCNNABolTQC0Jk0AWChNAPIpTQCMK00AMC1NAMouTQBkME0A/jFNAJgzTQA8NU0A1jZNAHA4TQAKOk0ApDtNAEg9TQDiPk0AfEBNACBCTQC6Q00AVEVNAPhGTQCSSE0ALEpNAMZLTQBgTU0ABE9NAJ5QTQA4Uk0A0lNNAHZVTQAQV00AqlhNAE5aTQDoW00Agl1NABxfTQC2YE0AWmJNAPRjTQCOZU0AKGdNAMxoTQBmak0AAGxNAJptTQA0b00A2HBNAHJyTQAWdE0AsHVNAEp3TQDkeE0AfnpNACJ8TQC8fU0AVn9NAPCATQCUgk0ALoRNAMiFTQBih00A/IhNAKCKTQA6jE0A1I1NAHiPTQASkU0ArJJNAEaUTQDqlU0AhJdNAB6ZTQC4mk0AXJxNAPadTQCQn00AKqFNAM6iTQBopE0AAqZNALCnTQBKqU0A5KpNAIisTQAirk0AvK9NAFaxTQDwsk0AlLRNAC62TQDIt00AbLlNAAa7TQCgvE0AOr5NANS/TQBuwU0AEsNNAKzETQBGxk0A6sdNAITJTQAey00AuMxNAFzOTQD2z00AkNFNACrTTQDO1E0AaNZNAALYTQCc2U0AQNtNANrcTQB03k0ADuBNALLhTQBM400A5uRNAIDmTQAa6E0AvulNAFjrTQDy7E0Alu5NADDwTQDK8U0AZPNNAAj1TQCi9k0APPhNANb5TQBw+00AFP1NAK7+TQBIAE4A7AFOAIYDTgAgBU4AxAZOAF4ITgD4CU4AkgtOACwNTgDQDk4AahBOAAQSTgCeE04AOBVOANwWTgB2GE4AEBpOALQbTgBOHU4A6B5OAIIgTgAmIk4AwCNOAFolTgD0Jk4AmChOADIqTgDMK04AcC1OAAovTgCkME4APjJOANgzTgB8NU4AFjdOALA4TgBKOk4A5DtOAIg9TgAiP04AvEBOAGBCTgD6Q04AlEVOAC5HTgDSSE4AbEpOAAZMTgCgTU4AOk9OAN5QTgB4Uk4AElROALZVTgBQV04A6lhOAI5aTgAoXE4Awl1OAFxfTgD2YE4AmmJOADRkTgDOZU4AaGdOAAJpTgCmak4AQGxOANptTgB+b04AGHFOALJyTgBMdE4A8HVOAIp3TgAkeU4AvnpOAGJ8TgD8fU4Aln9OADCBTgDKgk4AboROAAiGTgCsh04ARolOAOCKTgB6jE4AFI5OALiPTgBSkU4A7JJOAIaUTgAglk4AxJdOAF6ZTgD4mk4AnJxOADaeTgDQn04AaqFOAA6jTgCopE4AQqZOANynTgCAqU4AGqtOALSsTgBOrk4A6K9OAIyxTgAms04AyrROAGS2TgD+t04AmLlOADK7TgDWvE4AcL5OAArATgCkwU4APsNOAOLETgB8xk4AFshOALrJTgBUy04A7sxOAIjOTgAs0E4AxtFOAGDTTgD61E4AntZOADjYTgDS2U4AbNtOAAbdTgCq3k4AROBOAN7hTgCC404AHOVOALbmTgBQ6E4A9OlOAI7rTgAo7U4Awu5OAGbwTgAA8k4AmvNOADT1TgDO9k4AcvhOAAz6TgCm+04ASv1OAOT+TgB+AE8AGAJPALwDTwBWBU8A8AZPAIoITwAuCk8AyAtPAGINTwD8Dk8AlhBPADoSTwDUE08AeBVPABIXTwCsGE8ARhpPAOAbTwCEHU8AHh9PALggTwBSIk8A9iNPAJAlTwAqJ08AxChPAF4qTwACLE8AnC1PAEAvTwDaME8AdDJPAA40TwCoNU8AQjdPAOY4TwCAOk8AJDxPAL49TwBYP08A8kBPAIxCTwAwRE8AykVPAGRHTwD+SE8AmEpPADxMTwDWTU8AcE9PABRRTwCuUk8ASFRPAOJVTwCGV08AIFlPALpaTwBUXE8A7l1PAJJfTwAsYU8AxmJPAGpkTwAEZk8AnmdPADhpTwDcak8AdmxPABBuTwCqb08ATnFPAOhyTwCCdE8AJnZPAMB3TwBaeU8A9HpPAI58TwAyfk8AzH9PAGaBTwAAg08ApIRPAD6GTwDYh08AfIlPABaLTwCwjE8ASo5PAOSPTwB+kU8AIpNPALyUTwBWlk8A+pdPAJSZTwAum08AyJxPAGyeTwAGoE8AoKFPADqjTwDepE8AeKZPABKoTwCsqU8ARqtPAOqsTwCErk8AHrBPAMKxTwBcs08A9rRPAJC2TwA0uE8AzrlPAGi7TwACvU8AnL5PAEDATwDawU8AdMNPABjFTwCyxk8ATMhPAObJTwCKy08AJM1PAL7OTwBY0E8A/NFPAJbTTwAw1U8AytZPAGTYTwAI2k8AottPAEbdTwDg3k8AeuBPABTiTwCu408AUuVPAOzmTwCG6E8AIOpPALrrTwBe7U8A+O5PAJLwTwA28k8A0PNPAGr1TwAE908AqPhPAEL6TwDc+08Adv1PABr/TwC0AFAATgJQAOgDUACMBVAAJgdQAMAIUABaClAA/gtQAJgNUAAyD1AAzBBQAGYSUAAKFFAApBVQAD4XUADiGFAAfBpQABYcUACwHVAAVB9QAO4gUACIIlAAIiRQAMYlUABgJ1AA+ihQAJQqUAA4LFAA0i1QAGwvUAAQMVAAqjJQAEQ0UADeNVAAeDdQABw5UAC2OlAAUDxQAOo9UACEP1AAKEFQAMJCUABcRFAAAEZQAJpHUAA0SVAAzkpQAHJMUAAMTlAApk9QAEBRUADaUlAAflRQABhWUACyV1AAVllQAPBaUACKXFAALl5QAMhfUABiYVAA/GJQAJZkUAA6ZlAA1GdQAG5pUAAIa1AAomxQAEZuUADgb1AAenFQAB5zUAC4dFAAUnZQAOx3UACGeVAAKntQAMR8UABoflAAAoBQAJyBUAA2g1AA0IRQAHSGUAAOiFAAqIlQAEKLUADcjFAAgI5QABqQUAC0kVAAWJNQAPKUUACMllAAJphQAMqZUABkm1AA/pxQAJieUAA8oFAA1qFQAHCjUAAKpVAApKZQAEioUADiqVAAfKtQACCtUAC6rlAAVLBQAO6xUACSs1AALLVQAMa2UABguFAA+rlQAJ67UAA4vVAA0r5QAHbAUAAQwlAAqsNQAETFUADoxlAAgshQABzKUAC2y1AAWs1QAPTOUACO0FAAKNJQAMLTUABm1VAAANdQAJrYUAA+2lAA2NtQAHLdUAAM31AAsOBQAEriUADk41AAfuVQACLnUAC86FAAVupQAPDrUACK7VAALu9QAMjwUABs8lAABvRQAKD1UAA691AA1PhQAHj6UAAS/FAArP1QAEb/UADgAFEAhAJRAB4EUQDCBVEAXAdRAPYIUQCQClEAKgxRAM4NUQBoD1EAAhFRAJwSUQA2FFEA2hVRAHQXUQAOGVEAshpRAEwcUQDmHVEAgB9RACQhUQC+IlEAWCRRAPIlUQCWJ1EAMClRAMoqUQBkLFEA/i1RAKIvUQA8MVEA4DJRAHo0UQAUNlEArjdRAEg5UQDsOlEAhjxRACA+UQC6P1EAXkFRAPhCUQCSRFEALEZRANBHUQBqSVEABEtRAJ5MUQA4TlEA3E9RAHZRUQAQU1EAtFRRAE5WUQDyV1EAlllRADBbUQDKXFEAZF5RAP5fUQCiYVEAPGNRANZkUQB6ZlEAFGhRAK5pUQBIa1EA7GxRAIZuUQAgcFEAunFRAFRzUQD4dFEAknZRACx4UQDQeVEAantRAAR9UQCeflEAQoBRANyBUQB2g1EAEIVRALSGUQBOiFEA6IlRAIKLUQAmjVEAwI5RAFqQUQD0kVEAmJNRADKVUQDMllEAZphRAAqaUQCkm1EAPp1RANieUQByoFEAFqJRALCjUQBKpVEA7qZRAIioUQAiqlEAvKtRAGCtUQD6rlEAlLBRAC6yUQDSs1EAbLVRAAa3UQCguFEAOrpRAN67UQB4vVEAEr9RALbAUQBQwlEA6sNRAITFUQAox1EAwshRAFzKUQD2y1EAms1RADTPUQDO0FEAaNJRAAzUUQCm1VEAQNdRANrYUQB+2lEAGNxRALLdUQBM31EA8OBRAIriUQAk5FEAvuVRAFjnUQD86FEAlupRADDsUQDU7VEAbu9RAAjxUQCi8lEARvRRAOD1UQB691EAFPlRALj6UQBS/FEA7P1RAIb/UQAgAVIAxAJSAF4EUgD4BVIAnAdSADYJUgDQClIAagxSAA4OUgCoD1IAQhFSANwSUgB2FFIAGhZSALQXUgBOGVIA8hpSAIwcUgAmHlIAyh9SAGQhUgD+IlIAmCRSADImUgDWJ1IAcClSAAorUgCkLFIAPi5SAOIvUgB8MVIAFjNSALA0UgBUNlIA7jdSAIg5UgAsO1IAxjxSAGA+UgD6P1IAnkFSADhDUgDSRFIAbEZSABBIUgCqSVIAREtSAN5MUgB4TlIAHFBSALZRUgBQU1IA9FRSAI5WUgAoWFIAwllSAGZbUgAAXVIAml5SADRgUgDYYVIAcmNSAAxlUgCmZlIAQGhSAORpUgB+a1IAGG1SALxuUgBWcFIA8HFSAIpzUgAudVIAyHZSAGJ4UgD8eVIAoHtSADp9UgDUflIAboBSAAiCUgCsg1IARoVSAOCGUgCEiFIAHopSALiLUgBSjVIA9o5SAJCQUgAqklIAxJNSAF6VUgACl1IAnJhSADaaUgDQm1IAdJ1SAA6fUgCooFIATKJSAOajUgCApVIAGqdSAL6oUgBYqlIA8qtSAIytUgAwr1IAyrBSAGSyUgD+s1IAmLVSADy3UgDWuFIAcLpSABS8UgCuvVIASL9SAOLAUgB8wlIAIMRSALrFUgBUx1IA7shSAJLKUgAszFIA0M1SAGrPUgAE0VIAntJSADjUUgDc1VIAdtdSABDZUgCq2lIATtxSAOjdUgCC31IAHOFSALbiUgBa5FIA9OVSAI7nUgAy6VIAzOpSAGbsUgAA7lIApO9SAD7xUgDY8lIAcvRSABb2UgCw91IASvlSAOT6UgB+/FIAIv5SALz/UgBWAVMA8AJTAJQEUwAuBlMAyAdTAGwJUwAGC1MAoAxTADoOUwDeD1MAeBFTABITUwCsFFMAUBZTAOoXUwCEGVMAKBtTAMIcUwBcHlMA9h9TAJAhUwAqI1MAziRTAGgmUwACKFMApilTAEArUwDaLFMAdC5TAA4wUwCyMVMATDNTAOY0UwCKNlMAJDhTAL45UwBYO1MA8jxTAJY+UwAwQFMAykFTAG5DUwAIRVMAokZTADxIUwDgSVMAektTABRNUwCuTlMAUlBTAOxRUwCGU1MAIFVTALpWUwBeWFMA+FlTAJJbUwA2XVMA0F5TAGpgUwAEYlMAqGNTAEJlUwDcZlMAdmhTABpqUwC0a1MATm1TAOhuUwCCcFMAJnJTAMBzUwBadVMA/nZTAJh4UwAyelMAzHtTAHB9UwAKf1MApIBTAD6CUwDYg1MAfIVTABaHUwCwiFMASopTAO6LUwCIjVMAIo9TAMaQUwBgklMA+pNTAJSVUwA4l1MA0phTAGyaUwAGnFMAoJ1TAESfUwDeoFMAeKJTABykUwC2pVMAUKdTAOqoUwCOqlMAKKxTAMKtUwBcr1MA9rBTAJqyUwA0tFMAzrVTAHK3UwAMuVMAprpTAEC8UwDkvVMAfr9TABjBUwCywlMAVsRTAPDFUwCKx1MAJMlTAL7KUwBizFMA/M1TAJbPUwA60VMA1NJTAG7UUwAI1lMArNdTAEbZUwDg2lMAetxTAB7eUwC431MAUuFTAOziUwCG5FMAKuZTAMTnUwBe6VMAAutTAJzsUwA27lMA0O9TAHTxUwAO81MAqPRTAEL2UwDm91MAgPlTABr7UwC0/FMATv5TAPL/UwCMAVQAJgNUAMoEVABkBlQA/gdUAJgJVAA8C1QA1gxUAHAOVAAKEFQArhFUAEgTVADiFFQAfBZUABYYVAC6GVQAVBtUAPgcVACSHlQALCBUAMYhVABgI1QA+iRUAJ4mVAA4KFQA0ilUAHYrVAAQLVQAqi5UAEQwVADoMVQAgjNUABw1VAC2NlQAWjhUAPQ5VACOO1QAKD1UAMI+VABmQFQAAEJUAJpDVAA+RVQA2EZUAHJIVAAMSlQAsEtUAEpNVADkTlQAflBUACJSVAC8U1QAVlVUAPBWVACKWFQALlpUAMhbVABiXVQA/F5UAKBgVAA6YlQA1GNUAHhlVAASZ1QArGhUAEZqVADqa1QAhG1UAB5vVAC4cFQAUnJUAPZzVACQdVQAKndUAMR4VABoelQAAnxUAJx9VABAf1QA2oBUAHSCVAAOhFQAsoVUAEyHVADmiFQAgIpUABqMVAC+jVQAWI9UAPKQVACWklQAMJRUAMqVVABkl1QACJlUAKKaVAA8nFQA1p1UAHqfVAAUoVQArqJUAEikVADipVQAhqdUACCpVAC6qlQAXqxUAPitVACSr1QALLFUANCyVABqtFQABLZUAJ63VAA4uVQA3LpUAHa8VAAQvlQAtL9UAE7BVADowlQAgsRUACbGVADAx1QAWslUAPTKVACYzFQAMs5UAMzPVABm0VQAANNUAKTUVAA+1lQA2NdUAHzZVAAW21QAsNxUAEreVADu31QAiOFUACLjVAC85FQAYOZUAPrnVACU6VQALutUANLsVABs7lQABvBUAKDxVAA681QA3vRUAHj2VAAS+FQArPlUAFD7VADq/FQAhP5UACgAVQDCAVUAXANVAPYEVQCQBlUANAhVAM4JVQBoC1UAAg1VAKYOVQBAEFUA2hFVAH4TVQAYFVUAshZVAEwYVQDwGVUAihtVACQdVQC+HlUAWCBVAPwhVQCWI1UAMCVVAMomVQBuKFUACCpVAKIrVQBGLVUA4C5VAHowVQAUMlUAuDNVAFI1VQDsNlUAhjhVACA6VQDEO1UAXj1VAPg+VQCSQFUANkJVANBDVQBqRVUADkdVAKhIVQBCSlUA3EtVAIBNVQAaT1UAtFBVAE5SVQDoU1UAjFVVACZXVQDAWFUAWlpVAP5bVQCYXVUAMl9VANZgVQBwYlUACmRVAKRlVQA+Z1UA4mhVAHxqVQAWbFUAum1VAFRvVQACcVUAnHJVADZ0VQDQdVUAandVAAR5VQCoelUAQnxVANx9VQB2f1UAGoFVALSCVQBOhFUA8oVVAIyHVQAmiVUAwIpVAGSMVQD+jVUAmI9VADKRVQDMklUAcJRVAAqWVQCkl1UASJlVAOKaVQB8nFUAFp5VALqfVQBUoVUA7qJVAIikVQAsplUAxqdVAGCpVQD6qlUAlKxVADiuVQDSr1UAbLFVAAazVQCqtFUARLZVAN63VQCCuVUAHLtVALa8VQBQvlUA9L9VAI7BVQAow1UAwsRVAFzGVQAAyFUAmslVADTLVQDOzFUAcs5VAAzQVQCm0VUAStNVAOTUVQB+1lUAGNhVALzZVQBW21UA8NxVAIreVQAk4FUAyOFVAGLjVQD85FUAluZVADroVQDU6VUAbutVABLtVQCs7lUARvBVAODxVQCE81UAHvVVALj2VQBS+FUA7PlVAJD7VQAq/VUAxP5VAF4AVgACAlYAnANWADYFVgDaBlYAdAhWAA4KVgCoC1YATA1WAOYOVgCAEFYAGhJWALQTVgBYFVYA8hZWAIwYVgAmGlYAyhtWAGQdVgD+HlYAoiBWADwiVgDWI1YAcCVWABQnVgCuKFYASCpWAOIrVgCGLVYAIC9WALowVgBUMlYA7jNWAJI1VgAsN1YAxjhWAGo6VgAEPFYAnj1WADg/VgDcQFYAdkJWABBEVgCqRVYATkdWAOhIVgCCSlYAHExWALZNVgBaT1YA9FBWAI5SVgAoVFYAzFVWAGZXVgAAWVYApFpWAD5cVgDYXVYAcl9WABZhVgCwYlYASmRWAORlVgB+Z1YAImlWALxqVgBWbFYA8G1WAJRvVgAucVYAyHJWAGx0VgAGdlYAoHdWADp5VgDeelYAeHxWABJ+VgCsf1YARoFWAOqCVgCEhFYAHoZWAMKHVgBciVYA9opWAJCMVgA0jlYAzo9WAGiRVgACk1YAnJRWAECWVgDal1YAdJlWAA6bVgCynFYATJ5WAOafVgCKoVYAJKNWAL6kVgBYplYA/KdWAJapVgAwq1YAyqxWAGSuVgAIsFYAorFWADyzVgDWtFYAerZWABS4VgCuuVYAUrtWAOy8VgCGvlYAIMBWAMTBVgBew1YA+MRWAJLGVgA2yFYA0MlWAGrLVgAEzVYAqM5WAELQVgDc0VYAdtNWABDVVgC01lYATthWAOjZVgCM21YAJt1WAMDeVgBa4FYA/uFWAJjjVgAy5VYAzOZWAGboVgAK6lYApOtWAD7tVgDY7lYAfPBWABbyVgCw81YAVPVWAO72VgCI+FYAIvpWAMb7VgBg/VYA+v5WAJQAVwAuAlcA0gNXAGwFVwAGB1cAoAhXAEQKVwDeC1cAeA1XABwPVwC2EFcAUBJXAOoTVwCOFVcAKBdXAMIYVwBcGlcA9htXAJodVwA0H1cAziBXAHIiVwAMJFcApiVXAEAnVwDkKFcAfipXABgsVwCyLVcATC9XAPAwVwCKMlcAJDRXAL41VwBiN1cA/DhXAJY6VwA6PFcA1D1XAG4/VwAIQVcAokJXAEZEVwDgRVcAekdXAB5JVwC4SlcAUkxXAOxNVwCQT1cAKlFXAMRSVwBeVFcAAlZXAJxXVwA2WVcA0FpXAGpcVwAOXlcAqF9XAEJhVwDmYlcAgGRXABpmVwC0Z1cAWGlXAPJqVwCMbFcAJm5XAMpvVwBkcVcA/nJXAJh0VwAydlcA1ndXAHB5VwAKe1cApHxXAEh+VwDif1cAfIFXACCDVwC6hFcAVIZXAO6HVwCSiVcALItXAMaMVwBgjlcA+o9XAJ6RVwA4k1cA0pRXAGyWVwAQmFcAqplXAESbVwDonFcAgp5XABygVwC2oVcAWqNXAPSkVwCOplcAKKhXAMypVwBmq1cAAK1XAJquVwA0sFcA2LFXAHKzVwAMtVcAprZXAEq4VwDkuVcAfrtXACK9VwC8vlcAVsBXAPDBVwCUw1cALsVXAMjGVwBiyFcABspXAKDLVwA6zVcA1M5XAHjQVwAS0lcArNNXAEbVVwDg1lcAhNhXAB7aVwC421cAUt1XAPbeVwCQ4FcAKuJXAM7jVwBo5VcAAudXAJzoVwBA6lcA2utXAHTtVwAO71cAqPBXAEzyVwDm81cAgPVXABr3VwC++FcAWPpXAPL7VwCW/VcAMP9XAMoAWABkAlgACARYAKIFWAA8B1gA1ghYAHAKWAAUDFgArg1YAEgPWADiEFgAhhJYACAUWAC6FVgAXhdYAPgYWACSGlgALBxYANAdWABqH1gABCFYAJ4iWAA4JFgA3CVYAHYnWAAQKVgAqipYAE4sWADoLVgAgi9YACYxWADAMlgAWjRYAPQ1WACYN1gAMjlYAMw6WABmPFgAAD5YAKQ/WAA+QVgA2EJYAHJEWAAWRlgAsEdYAEpJWADuSlgAiExYACJOWAC8T1gAVlFYAPpSWACUVFgALlZYAMhXWABsWVgABltYAKBcWABEXlgA3l9YAHhhWAASY1gAtmRYAFBmWADqZ1gAhGlYAB5rWADCbFgAXG5YAPZvWACQcVgANHNYAM50WABodlgADHhYAKZ5WABAe1gA2nxYAH5+WAAYgFgAsoFYAEyDWADmhFgAioZYACSIWAC+iVgAYotYAPyMWACWjlgAMJBYAMqRWABuk1gACJVYAKKWWAA8mFgA4JlYAHqbWAAUnVgAuJ5YAFKgWADsoVgAhqNYACqlWADEplgAXqhYAPipWACSq1gANq1YANCuWABqsFgADrJYAKizWABCtVgA3LZYAIC4WAAaulgAtLtYAE69WADovlgAjMBYACbCWADAw1gAWsVYAP7GWACYyFgAMspYANbLWABwzVgACs9YAKTQWABI0lgA4tNYAHzVWAAW11gAsNhYAFTaWADu21gAiN1YACzfWADG4FgAYOJYAPrjWACe5VgAOOdYANLoWABs6lgABuxYAKrtWABE71gA3vBYAHjyWAAc9FgAtvVYAFD3WAD0+FgAjvpYACj8WADC/VgAZv9YAAABWQCaAlkANARZANgFWQByB1kADAlZAKYKWQBKDFkA5A1ZAH4PWQAYEVkAshJZAFYUWQDwFVkAihdZAC4ZWQDIGlkAYhxZAPwdWQCgH1kAOiFZANQiWQBuJFkAEiZZAKwnWQBGKVkA4CpZAHosWQAeLlkAuC9ZAFIxWQDsMlkAkDRZACo2WQDEN1kAaDlZAAI7WQCcPFkANj5ZANo/WQB0QVkADkNZAKhEWQBCRlkA5kdZAIBJWQAaS1kAtExZAFhOWQDyT1kAjFFZADBTWQDKVFkAZFZZAP5XWQCiWVkAPFtZANZcWQBwXlkACmBZAK5hWQBIY1kA4mRZAIZmWQAgaFkAumlZAFRrWQD4bFkAkm5ZACxwWQDGcVkAYHNZAAR1WQCedlkAOHhZANJ5WQB2e1kAEH1ZAKp+WQBOgFkA6IFZAIKDWQAchVkAwIZZAFqIWQD0iVkAjotZACiNWQDMjlkAZpBZAACSWQCkk1kAPpVZANiWWQBymFkAFppZALCbWQBKnVkA5J5ZAH6gWQAiolkAvKNZAFalWQDwplkAlKhZAC6qWQDIq1kAbK1ZAAavWQCgsFkAOrJZAN6zWQB4tVkAErdZAKy4WQBGulkA6rtZAIS9WQAev1kAuMBZAFzCWQD2w1kAkMVZADTHWQDOyFkAaMpZAALMWQCmzVkAQM9ZANrQWQB00lkADtRZALLVWQBM11kA5thZAIDaWQAk3FkAvt1ZAFjfWQD84FkAluJZADDkWQDK5VkAbudZAAjpWQCi6lkAPOxZANbtWQB671kAFPFZAK7yWQBI9FkA7PVZAIb3WQAg+VkAxPpZAF78WQD4/VkAkv9ZACwBWgDQAloAagRaAAQGWgCeB1oAQglaANwKWgB2DFoAGg5aALQPWgBOEVoA6BJaAIwUWgAmFloAwBdaAFoZWgD0GloAmBxaADIeWgDMH1oAcCFaAAojWgCkJFoAPiZaAOInWgB8KVoAFitaALAsWgBULloA7i9aAIgxWgAiM1oAvDRaAGA2WgD6N1oAlDlaAC47WgDSPFoAbD5aAAZAWgCqQVoARENaAN5EWgB4RloAHEhaALZJWgBQS1oA6kxaAIROWgAoUFoAwlFaAFxTWgD2VFoAmlZaADRYWgDOWVoAcltaAAxdWgCmXloAQGBaAORhWgB+Y1oAGGVaALxmWgBgaFoA+mlaAJRrWgA4bVoA0m5aAGxwWgAGcloAoHNaAER1WgDedloAeHhaABx6WgC2e1oAUH1aAOp+WgCOgFoAKIJaAMKDWgBchVoA9oZaAJqIWgA0iloAzotaAGiNWgAMj1oAppBaAECSWgDkk1oAfpVaABiXWgCymFoAVppaAPCbWgCKnVoAJJ9aAL6gWgBioloA/KNaAJalWgA6p1oA1KhaAG6qWgAIrFoArK1aAEavWgDgsFoAerJaABS0WgC4tVoAUrdaAOy4WgCGuloAKrxaAMS9WgBev1oAAsFaAJzCWgA2xFoA0MVaAGrHWgAOyVoAqMpaAELMWgDczVoAgM9aABrRWgC00loAWNRaAPLVWgCM11oAJtlaAMDaWgBk3FoA/t1aAJjfWgAy4VoA1uJaAHDkWgAK5loApOdaAEjpWgDi6loAfOxaABbuWgC671oAVPFaAO7yWgCS9FoALPZaAMb3WgBg+VoABPtaAJ78WgA4/loA0v9aAGwBWwAQA1sAqgRbAEQGWwDeB1sAgglbABwLWwC2DFsAWg5bAPQPWwCOEVsAKBNbAMIUWwBmFlsAABhbAJoZWwA0G1sA2BxbAHIeWwAMIFsAsCFbAEojWwDkJFsAfiZbACIoWwC8KVsAVitbAPAsWwCKLlsALjBbAMgxWwBiM1sA/DRbAKA2WwA6OFsA1DlbAHg7WwASPVsArD5bAEZAWwDgQVsAhENbAB5FWwC4RlsAUkhbAPZJWwCQS1sAKk1bAM5OWwBoUFsAAlJbAJxTWwA2VVsA2lZbAHRYWwAOWlsAqFtbAExdWwDmXlsAgGBbACRiWwC+Y1sAWGVbAPJmWwCWaFsAMGpbAMprWwBkbVsA/m5bAKJwWwA8clsA1nNbAHB1WwAUd1sArnhbAEh6WwDse1sAhn1bACB/WwC6gFsAVIJbAPiDWwCShVsALIdbANCIWwBqilsABIxbAJ6NWwA4j1sA3JBbAHaSWwAQlFsAqpVbAE6XWwDomFsAgppbACacWwDAnVsAWp9bAPSgWwCOolsAMqRbAMylWwBmp1sAAKlbAKSqWwA+rFsA2K1bAHyvWwAWsVsAsLJbAEq0WwDutVsAiLdbACK5WwC8ulsAVrxbAPq9WwCUv1sALsFbANLCWwBsxFsABsZbAKDHWwBEyVsA3spbAHjMWwASzlsArM9bAFDRWwDq0lsAhNRbAB7WWwDC11sAXNlbAPbaWwCa3FsANN5bAM7fWwBo4VsAAuNbAKbkWwBA5lsA2udbAHTpWwAY61sAsuxbAEzuWwDw71sAivFbACTzWwC+9FsAWPZbAPz3WwCW+VsAMPtbANT8WwBu/lsACABcAKIBXABGA1wA4ARcAHoGXAAUCFwArglcAFILXADsDFwAhg5cACoQXADEEVwAXhNcAPgUXACcFlwANhhcANAZXABqG1wABB1cAKgeXABCIFwA3CFcAHYjXAAaJVwAtCZcAE4oXADyKVwAjCtcACYtXADALlwAWjBcAP4xXACYM1wAMjVcANY2XABwOFwACjpcAKQ7XAA+PVwA4j5cAHxAXAAWQlwAukNcAFRFXADuRlwAiEhcACJKXADGS1wAYE1cAPpOXACUUFwAOFJcANJTXABsVVwAEFdcAKpYXABEWlwA3ltcAIJdXAAcX1wAtmBcAFBiXADqY1wAjmVcAChnXADCaFwAXGpcAABsXACabVwANG9cAM5wXAByclwADHRcAKZ1XABKd1wA5HhcAH56XAAYfFwAsn1cAFZ/XADwgFwAioJcACSEXADIhVwAYodcAPyIXACgilwAOoxcANSNXABuj1wAEpFcAKySXABGlFwA4JVcAHqXXAAemVwAuJpcAFKcXADsnVwAkJ9cACqhXADEolwAaKRcAAKmXACcp1wANqlcANqqXAB0rFwADq5cAKivXABMsVwA5rJcAIC0XAAatlwAtLdcAFi5XADyulwAjLxcADC+XADKv1wAZMFcAP7CXACixFwAPMZcANbHXABwyVwACstcAK7MXABIzlwA4s9cAIbRXAAg01wAutRcAFTWXAD411wAktlcACzbXADG3FwAYN5cAATgXACe4VwAOONcANzkXAB25lwAEOhcAKrpXABO61wA6OxcAILuXAAc8FwAtvFcAFrzXAD09FwAjvZcADL4XADM+VwAZvtcAAD9XACk/lwAPgBdANgBXQByA10ADAVdALAGXQBKCF0A5AldAIgLXQAiDV0AvA5dAFYQXQD6EV0AlBNdAC4VXQDIFl0AYhhdAAYaXQCgG10AOh1dAN4eXQB4IF0AEiJdAKwjXQBQJV0A6iZdAIQoXQAeKl0AuCtdAFwtXQD2Ll0AkDBdADQyXQDOM10AaDVdAAI3XQCcOF0AQDpdANo7XQB0PV0ADj9dALJAXQBMQl0A5kNdAIpFXQAkR10AvkhdAFhKXQD8S10Alk1dADBPXQDKUF0AZFJdAAhUXQCiVV0APFddAOBYXQB6Wl0AFFxdAK5dXQBIX10A7GBdAIZiXQAgZF0AumVdAF5nXQD4aF0AkmpdACxsXQDQbV0Aam9dAARxXQCecl0AQnRdANx1XQB2d10AGnldALR6XQBOfF0A6H1dAIJ/XQAmgV0AwIJdAFqEXQD0hV0AmIddADKJXQDMil0AcIxdAAqOXQCkj10APpFdAOKSXQB8lF0AFpZdALCXXQBKmV0A7ppdAIicXQAinl0Axp9dAGChXQD6ol0AlKRdADimXQDSp10AbKldAAarXQCgrF0ARK5dAN6vXQB4sV0AErNdALa0XQBQtl0A6rddAI65XQAou10AwrxdAFy+XQD2v10AmsFdADTDXQDOxF0AaMZdAAzIXQCmyV0AQMtdAOTMXQB+zl0AGNBdALLRXQBM010A8NRdAIrWXQAk2F0AvtldAGLbXQD83F0Alt5dADrgXQDU4V0AbuNdAAjlXQCi5l0ARuhdAODpXQB6610AHu1dALjuXQBS8F0A7PFdAJDzXQAq9V0AxPZdAF74XQD4+V0AnPtdADb9XQDQ/l0AdABeAA4CXgCoA14AQgVeANwGXgCACF4AGgpeALQLXgBODV4A8g5eAIwQXgAmEl4AAA</prop>
				<prop name="Temps">REFSWgAAZ9ICAIBnzf8UrkfhepRAQP/D9Shcj8JAQH89CtejcL1B9fT/QkAfhetRuL7/Q0BSuB6F67HrREDu80X184JGQL7/8T1qR0Bx/vFQ90hA9vjxdUlAe+7u8VpKQOnyQEtA++F67vAhTECPwrb38A9NFQPxTTUD0G1ORQO6T0UDalANA1veUPXzUlH19FE9A281UkBIVgGnUkUDexpTLQOKU0Ap+fC/9RhUQJqZxwCJtVRFA/rMBGpVhQRVtk0DUFY1A8BWTQMwbVfFA7lXHQMkWBUDu5FYHQP0WEAvAQp3N1lA7/EULlkVA3sBWaUDx1hAZj4R73ZYQKQgENczWN1AFwFR+Fe9A9hXliUTzldNE8hkFz4SxiBkH2YfeBOeHe7yxLQf9vNIzB/WFenywOwXFgLB7B+ADi/wE/7zLC8mL1AvWiHsBVEXALtsL34vkC+iL7QnAP4Fxi22L9gvwi8MPx4/MD8IQj/8B6YCt1Q/dj9gP4I/AJQ3lj2WP9g/yj/sP/Y/IE8ACk80T0ZPWE8yT3RPhk+YTwCiT9RP7j/IT/pP3E++TxhfANpPTF92X2hfgl+sX5ZfMF8ACl/kX/ZfsF/CXyxvPm9QbwAKb2xvXm+gb5pvvG/Ob/BvAHpv5G/eb/hvMn8Ufz5/UH8AYn+Uf65/eH/af7x/7n+gfwAKjySPLo9Aj0qPVI+Gj5iPAFqPtI++j9CPeo/8jx6fEJ8A8o9En2afUJ9inyyfnp+onwC6n5Sfhp/4n+KfHK8GrwCvAPKfVK8+r4Cvkq+0r76voK8A4q/0rxa/KL/arzy/Lr9wvwBSv4y/hr8Iv7q/xL/ev6C/APK/rL8mzzDPIs9Uz2bPkM8Aos90z3bPiM/Sz+TP1r8A3wAK3zTfDt9I33rfbN9e38jPALrf1N9+36Df6t8c7wbvKO8AOu9k797fcO+K75Tvpu947wDK38zv7u8Q/wr/LP82/9jvAOLvfP8+/6j/Uv/E/87/oP9awv9XRQOaV10DXxwkrSAcBNpWxQRWdRNGbVadAwVWHRPHVa0jy4tVjQRVvQTkBOBU1lUTmFRlA2LEBClU7kUT81NAvwEovFO2RRODU90DTlMdExftU+0D0FKtI5tSQG0zzgFjUp0DLFIdE9v3Ua0DvlEdE4dRtr0DUFGtIwtRTQPVbVCtA55QNRNnUHUDuzBQxRP0T0CvAR7bhU+dAxxPJQOPTtZ9AyhO9RRNhRNYTf1AtxEU7kxAzczuZxCMTEDX8UchTNrVFEt9A0hLLRPlSnalE4ZK1fMnSkBnIRc9yknV84ekF54VlgLTY0qFFvYSQIQUZUuWzQNzS7UDd9wXXhJuINQX/h8QL9oRbgJoLC8+L6BII/YVXi9wL4IpUlYRcQCUJ/YV3hWuLZYlti/IL+ovAOQf/i3mHR4/MD9SP2Q/dj8IiD86OR4Cepw/vj+gP7IxAK4/2D/qPxRP/j8oT0JPZE8AVk+ATwpPdE+uT6BPyk/cTwD2TwhfIl/sTzZfEF9CX2xfAFZfiF+SX8Rfrl/YX9JfDG8A7l8AbzJvTG82b2Bvcm+UbwB+b7Bvym/cb/5vEH/ybyR/ABZvMH9af3x/jn9wf6J/vH8Arn/Af/J/1H/mfxiPKo88jwA+j2iPgo+cj4aPuI9aj8yPrF4DfBQITNXz52wU4dVNhRRO/QRQ/SODUNrdBFBlE2xRlSPhUWYtE1VSnRRUlDpTZRNtzLwEQFQlE7RUjRNrJlXV85eElAdW1fOtd1QE51ZtE3E0BVe2JRNEWMUDq1hNBFnWTQMlWZ0DDNSU3FjWlSORWG0TUeSUEVjdQPcBcN1XVRPIVwh1FAyvliLBFK82rxivKqEgThNkr3avgKP+kr2Mr6avCLivmqFeArvUr96lzq8AvywSuWYSnFdtE2EsB/6TWVZ9BJSUV1YtExVEtDHYXA9uDY4CqVSllHwEzTiEBAJUnQZOAoVTViUDT1NtBFNFlFKFtC1SbbNyUjUDOtwPbgLZiPQHHgIaUSUT5FC2/ZOtUC0TdVCVIzFsJB9WEhhPXROuTm0TG0FOVRPYTZUkXBf2sy1M/ZMdTG30S1UUPDRr90olE5SUxDRKlaSWvBSDSWUUSd2UtBRKbUrFA8tK/SMzSy20AAw/9hVGJdYV3sXexRYvKN8AKi9M31YvcN+C35Tfni/wGwDeL9jf2i/83zY/EO8a7zTvAFbvaO9674zvnu+w78Lv1O8A5o/Y7+rvBP8e/zD/Qv9U/wBm/3D/Gv+U/76PwP+y/+z/APb/CA/q/ywPno8gD0oPbA8Ahg+YD6oPvA/WD2AP6g8EHwD2D3APKh9cH24fgB8iH6QfoI4fSB+6H+wf7oKaxBQ61hSUIU0VJE59k2ZPqu2DKiTEoRzEFQTEik1RtbP/UdW2HpNSlZS1U+2D6mSUXFS1s89VVG2UVXWUVR3DJVS005VWNbZmwo4EpPhX2v2zYMSUxViFkxdZWpUkWfXTAVmdpFj9s62A5JRBWJ20WH2T1gVXfZPGTKeepUavMD9SrwBcr16veD+ir5w/rj/IrxK/IOyv3j8ITxJBhpK3rCf+s7VXtbMPFETLVn3DiUVWhcNIlJSTkKazVe2zTX6UJEVV1ZSMJNSktK2cfJRmVP2TLZS06LVTFZOxvLR4U73TQ1VT1ZRTBTRS7bOe5LRrZ1L9syDMtOlRrcNbs1H9k31RxZNF7LSlDvS02DQnZrJbNJQnzVDts95P9dQ0xAVPtr3Tk05lkyxOjTRNto0zQE31g9dMtbNvbUxlkwxMHcOlS63DbUME1OVKbbOCSo2UpUq1s6+sx9ZDSe2D+llJ9dTUxPNK9bNItN8A7s8A3xLfJG8231jfWm9k3wB+b5Bvom/s3+Zf6N/63/xvAA5/SO9C70R/Vn8wf0J/jH8Ann+wf8J/1H/GH9gf8n8EjwAWj5gfKo9Ujy6PaI96j4yPAKaPQI+6j8yP7o8InxqfLJ8APp/Yj1Kf/I+Gn5Cfcp/MnwDen8Cf8p8UrwavuJ9Cr1SvAF6vcK8yr5Svfq+or6KvxK9GNrKAS33GdlUWY01ts7WiXFSgLCRKUP2zwK1QbbMyUYXDqPxEHW1SjTOQUu1jIVMVo6uXU33DCaS0fJxE7dZ8JF9VvdPTjCREVmx9JGREPFf1s6hXvdPTE1h9tOwk4PwkIlk2NVMeWRWj51hFxPQkrXH0JDFYrcPzRDTSIAw3VjU+PzDLhkLERMdGPwBwP2o/hM+OP/gzns/Az9LPQPQ/7s/4PxrZrkNUNIEcNFtAVzVT/lbto7pcRGt3VhWjN1RE6FV1I1usVa1DcVVVQzhsRKv+VMUkVDVTjpREVt1U7WMRVECfQT3atVO1U6PERGxThUM0ynQk/GQkx1y3DrJJUraFQxRSZUPcUYVDpNoMVG4UVDhRhSMAUaoNs8k8JIU0VE4sVBc2RLTCTxWjV0+lRFxUa4BOPUROhSOQTZUktU0NtExVQ1hMhUP0NhS0j0ut0ypL1dTUVJtTSu1j8UkltLTkgllJrVYGUhVKrdOKrFQBDxRnfn32XTZtFm0ebzj/AEpvXP92b4D/kv+k/7ZvyGsA7m/obxp/DA8Wr3h/Kg88DwBmD3gPig+cD64PwA/SD+QPAMav2K/qrxwfFh9AHzIfXB8Adh/4DyIfjB+eH7Af6h/8HwAOL9Af4h88L66vUC9KL4wvAGYveC+qL7wv3i/wL8IvDD8ADj84L5ovZD92P0A/kj+kP0BWP7A/2j/8rzZTlOSqHLRLoU2d06Yst95TUFVTabws5fzUxBzkOVIlU62rXLQgUxXzlcxEBq1UfdN4VKVUVcU0VdbFs+xVJVRW/UPNVqat0zpXhVR0xBD8tJEW/LTxWG3kWc3k5L/2vRamUudXVVPMRMd+xR7PADjPUs98z3bPkM+az6Rftl8AyF/qz+xf/l8QbxphDrMs35pGskIUVOxWtbRU1GeiXNQnZN923SZC8YREuAqk1IGMREek1/bTtN9W0lsnU3VT8FJ187hktLGB5N/23XZSYFGV5FFCxfPzREcm7zjrftNP9UPbzk4Fw2NOHeP5TRBl7uZTfOdOMtdUB/Zj9PTZsaTvltKeSQXDg0m2FfPFSRXjMEr1REoWndMmS4WzXVwP/u8Q/wAi/xSPRo9Q/2qPtP+Oj6CPALKPFA/29fb/8I/y/xSf9n8AYA9SD0yfbp+An5KfpJ+2nwDIn9qf7J/mPwivGq/0n/Y/AECvKq90r16vkK+ir7Sv7p8A0K/ir0yvDr8gv/qvLL9WvwBgv0K/lL92v0i/Ur/Ev8a/ANi/ur8MzybP+L86z2zPRs8AaM+az6zPfs+Qz9rP7McWYm2LdIQITHVT4Ez11G1NJUPhTjVT4k+dZNo8dPdERGxR1UPhUdYdg1VSrdPK/GQ8U2o1ZFNFZFQ1U7JUTVObJFXlQ5VVjURcZHe2ZGTnVk1TVFfFw9rWTFREWGVEWOVDBVm03UbGYgzs1NxYvXRYWr1jUwRUEVhd49/E1AHKTF8u70hbJu9gX3pfhO8All/YW6bvyO/a7xxv9uXu76gY/yr5BsKnNGRhdOQgVgz03VbFw5pcZFdkZG0XXPTaVa1DnVW91GaURBpVXdS0ZKxUxfS1VHVjPJTUBFQVQ85tU01ziFNtc1BTjfRlU9WD42RHVuJ0Uq30bVIFwwdSbXPAUcXDbYpURFRRxWMcUeVDs+VQ9UQ8dHdQJUNBNVBNc/g8RIhPHQRUdEuuTqVkTi3W7vNNJfNrC011Y4wkRCFM3eSs7HfGYvxKTXOYrAQ41Ur9ZEldY4fUdJBJbL0G9kJOShXjz0rFwwE6HIcencaFfoUWjyiPOo8AXI9eH3Afgo+UH6YfsBPejQC+HQaNBp8gnxIvJC8un2CfAFovTC9+L5Avoi+0L8Yv2C8A6i/0z/4vED8iPzQ/7s9gPwAC30Q/hj9oP7o/pD/GP5g/AOI/FE8eTzhPMk9UTw5PcE8Agk+cT65PwE/ST9xPBl/wTwBiTxRfLl8oX0pfdF9mX5BfQKJftF/OX+Bf8l+kBJwEZGk6jAU01CFcdCNPtVMrKlC1c6EsdBUMBxbiW/9RNeNyUs1z5exkbVnU9OpThQNcVOUErVRtc0BVjdRVjQRWtsVzk1ZtcwBX7WOJbVfFc/NXddNcWEXz28FY1YMTWTXjIlm2tXMBWYUDzFg144JaDORB5GQDWI10V01zAchk70bvUO867yx/lu+QfwCif7Tv3u/Yf+p/LP/2fyj/VDKJduKQbHRSRPQRHISrzVbFZFa1A0hkhAm2XPTKVXXjgFUlE0WpVe3UhPTUnPSclNRkLVQdgy1UZfP3fNeGEq143PRDU+3UU52EUqz91Pz0Z1J14zB8ZOmtUQXjs1Edg30kBEWWZGQPUYUT2ExntlJq1lRkJVC9895E1HFPtiUTBU/1I5dOhQMstU7dZE21A1hNHXRMtmVjb0yFAwxMJROltUsF40M0FOFKBXRK2r3zHuQEr0kF44NJWv3USbVT+kn9FEr1EwvzSoUTSOwXbi0OHygfADKvTB9WH2iveq+0H56vsK8Auh/Mry4v+Kvmrxi/Kr+8XwBOv3ArPr+Av5K/ZL+ev8i/ANq/DG/2vwjP+l8cz7ZfKM8AOs90z27PgM+qz7zPxs/gzwDyz5TP5r8A3zLfVN9O32jfAFrfhN+W36jf0t/E38bfQN8AAu8c7ybvGO9C73TvRu9g7wCa77zvVu+w78rv/O/O5X5is7lL7fSclGVNZXOi1U7Fc6BMBEhMlL5QWs0DMBQEpFEtgxv8hNWQ7IQe3PSTxPQIVF1AH4E9elQtg+u0hLVdrGTRpGRCVuUEVrYdAzxXjaOoV+VkWNYdA3xYzQPg5PQgWVq9lFlVc+RYLQRYjZRZWP2EDHTxV10DzlR3AH5/yHM+fW5/OHumf4gPmg8AvH/uf9APGo/0D+4PGB8qGVQm81SEsTQEgVwEQgwUbf18hLpWvYN3ViXTrTdshOhV/WOsrGRxbVWN8zhVVfP+VB2Te8VUVfOOVEBmthFrVlQ1cxGU9NpTpZO1o9yEbOSENFOdFFLYpRR09yYSS1JVAxRSspWD3GT37oJuUXUUUaq9ZFHFY8lUZIVMlE5NUCXTF1BldGSUV0z0q+hO3fRO5WROnWOQVU1FlE0NFEx9lEztlG1LZWOPS5XzKku9gxvHSv2TTkodBNSXzpW2VgK0SR2TFUqV84oNSiUTC0ul9Ay/Dq8grwBCr0Q/Vq+Ar3o/xK+OP7A/AOKp1q8IO9Y9Lr8QTyJPrL8Atr+ovypPXE+OT6BPsk/ETwDWT+hP2u/8Tw5fIF8yX0RfAPbv+E9qX3Rfll+oX7pfxF8A5l+IXwpvHG8eb/hfSm9cbwB+X3hvOm+sb75v0G+Kb+xvAAZ/EH8ifzx/Vn8Af0p/jH8Afn+Qf8J/zH/Wf9B/AokmEtOLS5WWlvLqnJTlTQhlJj6DTPRoTJVMlCMgBjJt4SQkV1KV88pS/ZOpPsSHRpNUZZRUjfMorVW1I5dVBZMJbBznZVZVA1Q0B+ZyKlglE1urWB2TBVkdkyX09NsOWf2T3lgFs6NYNlUDZFhdAyJYrZTchAHKVA8+n1APUp9kD0YNng8AqA/iCbaf2J/qDwQfJh8gr6oyr1eNY6dEFHHMlDBWDKTdVqUzmGwUV2ykbRhkFNpVDaOdVQWzq2NVrSRVbYRU3fOstVQFtFSFEzxUXZMEZrykzFOdhOQUXlPlc9UahPTj/BSrBCR0Ulq9pFKNYwdSvfRRrYS2ZPRUUd3zHFH1g+W1UAUEUKUzeFA1M0FZULWEVCSiTy20Tx0DtbFMhEVsJNxNLfRNNPUkPPVM5XM6TA2k/CfW3vL8So3zmLy0OEpqDSRJfSRJtSOHSSWUCUm9Jr7zSnUULDd+TQY1ACY/ODs2P1g/Yj90z4Y/uD8Aqs/cPwY9xs/Qz3pJ9s9wTwB6T0TfPt9o33rfjN+e37DfAMLf1N/m3/jfCu8c7w6P6H8AOu9M717veO+K75zvxn/I7wAq7/Tvru8A/xL/LP82/1D/AGL/HP+G/5j/sv98/87/4P8Aov8EDxYPMA/q/1wPTg9wDwCCD5QPng/AD7oP3A8mD7APLAIRbiKcS80jPjyEiyBahiNOtSMnTw2jDTwnWk4jUYUTjFFFwwH8p6xmI/wUW1MtI9DcFES2vBTRVGWTQlXdJFWMhSTEhJdW7YRUp2ajV1otI2DshMVYtSMX9IfW1iIDWUXD0RSUlFi21SNTWC3DBVj149cFV5UjyHyf1oVGn2ifYp8AhJ+WL6gv0pm2L+if8p8Er6A2ryA/Mj9EN/4CmlSkYbVXFbMPDDTNVrWDiVVWxbNIvIQHhKTKjKStjbQUVFUtswy0FNS9VAWTnlRAZr4yVLYNMy1UrYP3UxWzvzVTxbOI7KRDU6U0nBRr1FJlg54MtGdSXaS2hBT4UdWzwFE9M3vWNLRFUWU0UZXD2FC21SOgUP0DalAdIzNaVLT5bLRxTyUkT52EbU5tEyxORcPBTcWzG1hNpaPxTG0UnEQzgNYuwqVLHSNDLMTlSlplI4LERCJKLcPF3Lda/jNJ/QP6SR3USjXTC/NKlcNIjMdW3bbFJs8AQM9Sz1xfhs+AX5LPpF+2XwDIX8LP3FcG3xjfAm8cbzbfAFDfUm90b4ZvWG9qb7xvzm8A4G/ybwR/Dh8AH8oPPH9WfwAgfyp/jH+Gf1B/sn/Ef85/AOh/+n8cjwaPGI8qj0yPbo8AgI+Sj5yPto+Yj0qP5I/+jwAYn/KPJJ9Gn1ifap+En8aPAJifqp+0n8af4J+SnxyvVrKzuUv9pKxEZU0dI2M1Tr00Tz2zLlAdRFy0rTI8RKhRDTMdDESQVVIlJFMds3fsNOzsNFt8VBWz71RFVFUNJNVVrRRWbbRW1SMgV7o9s46MJBFYQA8xPdt6WD2z3ljVsyBZLP2mvjL2WNUkWMVEHCS1M+wU9Xwk0le9M8YAhC9eL2gvei+Et64voL+yvwDUL8Yt5i/4vxI/HM8uz0DLak4St+S0kIS0Qlc1E1X+jDS6hDR3xBQ3hDRt96Q0vFXls4BV3TOrOFVtxFTtFFQ1E45avDRWvMQeVIUUU0VTa7FT7aNq9DQ0U23EMVLtFISnnlJYUv2kjBTb61F1s6RRNRNuUWyFxBxEAFF1M8lQRWOrk1ANw11cFCVspMKtT0VjU0+FFE6lpE7WRWMTTq1ETeWzQE1qLSRMjURMdbP0S9UzW49L7aMqS91DxwRUa2hKhTRK1TOvSR0jo4NJ3dbmo9zUj9zUDwI8pFTcV86V7l1eXT5fSF8AYl+UX4bvoFueX7jvyu8kbwDmXQ5vQG8i/zT/pm9Q+z7/ANCfiv+c/67/wP/S/+T/9v8A+J/ynxQPJg84D0oPJK92DwBgD5IPpA+2D9APwg/sD94PABgfKh88H/YPWA9yH4wfph8AgB+iH8Qf3h/QH5ofFC8eLwAwL/IfRC9eL1gvsh+cL74vQKAvsi/8L/YvEDuew0vNw23evNSqTFXjoU29M2umTmWz4nTUaFA9NNZkpFBRPbRRnUM8UhYNw61STbMh3Mde09TE25hU7aMKVZ1DfFXW3aPuVVXUVg3DzVbYxcSEtxYyKlh1s5RYbJVELLQlWd1DF1l11GlYTTQctGIctCJYXUMF6dykzjy/Tr9gT3JPjL8A5rVWRb6/yL/iuea/6E/6T9AMzx5fMF9CX1f9I6dX2lXjcdxEMFe9M+xWtHWkfMRnhMQnVqXT6DbMNJ1VbfNjVb3UvKTb8VSl07hUVUOBVGp9w0fEVBG8xM5T/SO1l/TEXpSkJ1PdQ/BqDNS4lDSBHNRLUv0j2wdS3dPPUX3Dl1HW3UNgUb3UUW3z81DavTO8XNSFUFXjQVCWNUMJUFU0T6XEXKTO2U5Npjai+U39o5BNtkVTC01ls6JMFTM60Uyd1Fz3drIU1OSuSrbdo05KnaPcSbXDlW1JfcOHST3jxUntxBjUZNNgNqIZSxVkdO8mfwCw42bvUH9y73R/lu/Q65Z/ALh/4u/cf+bt1n8Q/yKPdP8APo8wj1KPHD+Oj6CPso/EjwDWj+iPIj/8jw6f4C8qn0SfADaf2C9in3Sflp+An7KfpJ8A3p/wnwqvHK8mrwCvMq9srwA2r5ivUq+Mr4av2K/Sr/SvAP6vGL/ir0y/Jr84v3K/fL8Adr+ov5q/xL/WvwDPsr8Uz7ZGUotLvTMMTH3D5zZMNCFO3UMgT51kTNTbg1BVs/dQ5bNqUWpVQ+Ek1FQcZOdSjWOxWfTE41CGQkJUhUOytrTEIlU945VVBUMFrVbl05NWPdRX3dNvrVetc9hXJdNENESp1Vjl0wMMRCcMRAdZ1mWD01jdM5YERFVYKoXUWN3T3+w0ykxP3kUAfk9w34LZpk+g37LfzE/eTwDo3/rfFF8e7zDvQu9U5+ayVZpkVGHc1CDsNNp8VDWYhFRXhFQHVkXUnFSzjVWNxLw0HFWFY+NtVN1jrFRdc3VUFeNtLcxU91Plw79TdWNtiKzEUlPlsxpTZYM14xRkqxxkZ1JtVARkq/hRhURR5bOKjMVRtr1zHlEFQ+VQVUOhqnzFUIVjM2Rk+WQ0iFlPXcYWgrFOzVROXWNbwU11Y1hNRWRMvTNVjFTFTBXkS800S91j2/xKhUOCSu1THkpolfTsZ5ZjSd3T4EnVZgomY0qtc0iMd3aNpn1efQBu41QPXn9of4p/nA++f8APANIP5A8WhfYNXo8gHzIfRB8AVr1WH3gfih+cH64fYB9yHwDkH/YfCC9CvyQvHs8oLzovAGQvhi9IL1IvtC+mL8gv6i8A/C8GP9gvIj9MPz4/YD+SLwB8P24/aD/CP8w/5j/4P+I/ABRPhj8ATypPVE92TzhPYk8AnE+GT7BPwk/0T9ZPEF8iWaLeYpwkVLNgdgNNhVRO1iXTZk/dYyxk9KNQVq0DGFGt9FHlw/+ExGuRUnUDBfRUd1PdY6ns7FXUVNG0xEKs5LSVVa3EVoX0VnXm3mKMrVfNw/VX5QNeBNTDtizUFVndwyBZJfRYipX0WK3jhCxk+8CeU1gKtWRXdWPIhN9eb3Bvgm8AlN+mb7hv4t/M39ZvAH8S76Akfx5/SH9ScV5St+xkkGqMZFLkxA88dM1W/cNriVY9QzeM5PdVxeNbvFXd835VPUNHpHS1DKzk1MTknFQl01a1VN30VK0D6FNVw7HVU60DeAT0Q6xUDFM0xXQc9JAk9FhSFWQM9FvrUWXzs1E9c31M9FtFUd3zDlH9w8lsxLOTUMX0dMQnUN3z3laE9HFPnVRPXYRONdRtTnUDpU3tY0BNRWShTOXErPRLwJ6DS2XzQzVLXVPHFARoShXUDATbr0ll84NJ3fOeSWblQ/pJDRQMBA9LreQA7AcmDzgPUg9cn3YPgA+iDwCkn+YPyJ/an+yX1hUOFQ4fABivKq88r04f0BvWH2iveq8AhK+er8iv2q/sr/6vEL8yXwAcvy6/QL9Sv2S/hr+Yv6q/AGy/fr/Qv+K/9L9mTxjPMs8ATM/2v0DPYs+Mz3bPKM+qzwDMz47P8M8C3yzf1s/gzzrfAFzfVt9436LfjN++32Dfst/gBO/e3xDv0tmOcrlLQLY/cT2qtPShTZVjotlORVR09EhQhVO8UFb18zBRZVOmVIQ5DPdsfvME9JNTZVMGVFXj23pUPXPtVLWDX1W2VePqVU1zW1ZNc8vNVk1jOFedhOxkEFjWTWN4WM1z3DxkJVnaXVMXHGToWO1jsFjUDaQ09DEEZPOMZNJXAh2TxJRvhm1W/Vb9lm/wYwCeb8hv6mnG/9j/8m8UDzZ9oD5/SA9aCe6DtPSBBARArVdNg/5WFeO6nHRn2pR0J+zk6FUV46pVZl2TcVXt5Kx0/lRFg63FvFSBVF1TR7xUEVa85NpTtfOhrFRsDIRrNFOFU/wchLhS9YRtUlWDSVIdkxRSDfS1UR2TpEyEblGVdFFSjaPzfOd+koV0hE5shKsXUJ30T0VjV3Tk6G1OBWNjTlWD+U2F46uQTRX0TT0ETE1jWFVMVRRLtYOPHJQUDKRbsUrlk05KtfPx/IfGnvKCSe2G5gPkFK5KBl2TIUtlhAyvDqU+nV6fAGifgp+EL6afsJ/qn8wv3i8A8CsOrfadHj8wP0I/rK+mrwBoP4o/nD92P7g/qj/kPx7vABjvGk8sTwZPSE8q7zxPdk8AmE9qT4xPrk/IT4pP3E/2TwDwTxJfNF9GX1BfYl98XxZfAKhfml/cXx5f0F/yXyRvNm8AGG9Kb1xvZm+Ib5pvBG+mb4B4b9Jv/G/Gb/hvIn/MhINaNHTajCSlTD0DnWTvFHbvPwBQPBTElO+m77jrbOaDrAR6VXVz7FVlhG1WPQPNVlXjOletg62ntPQRWB2TlAyE9MFYRYMb/y3/P/TeAudXAr2DzIz3rv2W/X6PmPuu/wCoj+L/NA/Wj/iPOg8cny6fwECfUp9kD/4TfAd+4uxWIrUjqJQPpgV+4qy0D14ii/FUpQO41A/mDZYSoyz8B+aSJ1Ptg/AUF3YDYqR0SywfjuU+8mFRVePBKlQXjgNkH3YddnI8TxbtI85ORRNenB+uH8ATgm5S18Q31h/oH/oRHhNJBoUjxUkFFBQvJiXuJW5VAAY1tiWGLV4vcC+Cv5Qvpr8AuC/Kv9y/7r8YOwY/GD8yzwBEz84/yD9yz1TPbl+wz8LPANTP5s/4zwrfHN8u3xh/Ot8ATN8mf3Dfgt+c31bfuN+i3wDk38bf0N/y3zTvRu9Y7zLvAHTvfu+Y76rvHO+275Dvyu8ABP8m/xD/Ov9E/1b/4O+K/wBs/57/uP+a/8z/fv8AD/L/2CQPFgVekotLtZMMTJpNhEyNs+VNjRYWkg20bKcWAvpcFGxRHRPjbVG9s1hSxXPKUvWzaz5TRRPOBBREVL1zrbbUlChVJROZ3AQJNVYlE3mUlOhWvZQUlE3d/HRHWB20TIQHJIRbJ1lFEw5Z9bPeDIe2lhJTWJXDE1gFI98FVxUDylyP7oWehV6Fjo8AoIO+jZ6Nvh/Qjwqf3B8GL4AYLxKfNC8Wn2AvaiEWApqpV2W0/BQgXBTalJSYWpyUV6SUF1ZVdFV1k2uPVRWzVNR0GlW9g1vhVHVzrFSVxFS1k9s8VBWzBFR1k79TNtWTiFOdg1JTzSS0dJnjpHcXAnRS7SSsBPqtUa2jwFEVA4qUdFRtUXVzHFEdg+VQHbS2fKR3UE1zM1DVk/hafHSIjKQcT+WkTuWUVnR03E0tNE31pEy1k4uMTCW0TJ2ELLd2cvw1StWTmOw0OEoNtsYz1UmtpEk9pEmVw1NKFnWTz0oVAzq0t5bN9rUATr1mv3C/kr+UT66/uL/6vwDcT+5PAM8SyR5dTs8YXzJfAGRfZs94X4JfnF++X9Bf4l8A9F8GbxhvKm88Dz5vUG9ibwB8bz4PMA+ib7xvjm+Yb+JvAAR/9m8Qfyp/HH9ef1B/en8AlH+mf8B/un/Uf/5/EI/SfwAkjz6P6H9aj2yPNo+Aj5KPAKSPpo/Aj+KP9I8Gn1CPOp+K5DScRJQ6bAS7oCazTlpFo2aMpCxQnTOhfKVsTDe+Iv9RtRNyUm0EtVJlM3UUNOpTxTNc1vwkz1Sto0DEJLRVtm1TI1aVQ5VW/UMebVeNo4xXZTP1V/1D215YbUPBWGUzFVlataRZnTMBWf0UWLUTa4JYnTNBRKQCWH2TC9ZXfZPGlB+mFY4dhh8AcK+qGf4Vtq/YrwIp/h8Iv6AyL0wvZi84v0q/V2UDt1r8pJCkpFJXvSMPXLStzewEiVbtM0ikJAdtVq0DulX9o4BVlUOrRVX9Qw7slNPcJJy2zARmVF2zLVR1BFPWbUOxU8VDeBw0Q1NqhZMMxATUNDScUnUzW2dSDUMgUuUD6ZwEa7NRXbN9ZDRFUV0EYqQE2IyX3jN0NCdQLRNt3pw0cU+VQwVPdTNbl07FMyxOHaRN/aNbQE11M9dMvSNvxDSsYwCWQqVLRRNDdEThZUpFpEodFCREr0lFE1uDSS0TnkmNBElVVC1KbVPzSsVDSFRXpl0ATk9gT3LfnE+mT6jfut8EXwDe3/Df+tEeXQbtRl9QX2pfAFzvrl+oW3bvoO+y74Tvvu8A6O/67wz/Hv8w/yKfRJ8WnwBo/4L/jP+e/1j/Qv/M//b/AMD/iv8kD+7/KA8CDzwPhg8AmA9iD6QPLg/QD+IP9A+2DwAIHxof/A8uH0AfSh90H5YfAIgfuh+sH8Yf4B8CLxwvzh+YMC9CIaayuUstNNzEZW1NfZOmTtUzok89I6tKUEU0UNUzMmzEqNZUxB1ShbRSnTMhU6z1lAQ0CFT1037UlO+y1JRf3LXklERWddPR1vyUPlelJFeN0xVY1oWTfFgNQ+BEpCJZWj3EWWWz61j9o7BMpENxWH00JKQToP6i0JSvAP6lnq+QP3o5zqW2P8g73q8A8K8CvwxPHr9Yv2q/VE9mTVRmI5S0r/w0gPw0QDxEa/1WPSO6tLR3Vn0TbTestOhVzZOsVXXT23FVrbM4VRXT/lTWvZPFVBXTjuy0VlRajZMR5LTcU+XDoxzEtWwkxDTMlPxSfbPHbLQnZkJLUoUjElIFVK1RlaOkURXTbmzEOG1R3ZMAUaWzyVCN06WFjMROlJWcJMKkxFdVT/20Th00To3jE6zE04xNbZY+Q0yts1hMtpWj9Eulk49LvbMqtUstVEr1005KjZPxsBTXDtXmkyTUEUq9s4oGBNQPS33E1O9O3Y7ddt8AiN+Sb8Tftm/I3/rf7G/+bwAg7zLvjO+O7TZ/kO+CH4x/AMbveH/Cf9R/5n/4fwqPHI8ALo9IL0IvVI9mj0CPUi+UjwCmj7iP0o/cj/aPKC8inzSfAD6fUJ8Sn3SfVp+gn4qfZJ8Atp/In9qfBK8WryCv+p9UrwBmr3ivMq+Ur5avSK/Cr8yvgOav0K+yryS/Dr/wg8azS8zVxray50ztxMRU5U6sjca2smdQrcPchFVR2nXD4VRUVFLVQ8hSMgU0UwXUFMQjVMUk5ESrBVXFJFXltFZdw3UVVoW0VoUjUvw3hsNENK2QVDQDWcVUWS1jCqVZBVRYFdQkNGAkNCAtWHVT6Vcts8psP3Y1AG41js94z7LP5D/WP+jP8j8A/M8e3yhPak80Tz7feNvugrOnV81EFNQwV22z7FVW1WOYrERXtEQXpERr2lVt053sJGNV7VRazETxBFSsVG10VG2zazxUbTME/NTMU+2DW5dT7UNeU61DJ9S0reM8VKtSbSRS7UM+bVLtgwdS3SPPUfWzW5VRFdNgUR0zHFzk2+VQBXOuUNVjeFAWdWNBUHVTCZwkiyDWQ61PTTOxTq1DR6xU3LVNbSRNddMLTYUkTMotszrc5No8Zx4y/Epa1UOY/OQ4SgVUSV3kbUmtQ4dJlWPFSf1WAlbjSrVEnGe2fQZ11mVubwCAb5pvnP/Gb8D/2m/U//b/ABh7XnX+/SZ/MH9qf2QPRm8AuH+aD6wPvg+ID8oP9A8GHwAYHyofPB8mv0C/Mr9sH1YfAKAfgh+0H9Yf0B/iHwQv9h8ACC9CL1QvHi9oL3ovhC+mLwCQL6IvzC9eLwA/6i8kPwY/AFA/Oj9sP34/mD+SP6w/zj8AyD+6PwRP/j/4LxJPJE+uUsGcTETj4MZVxlO05CdPVm3TDVB1A4OE5PictIuMUXXzATznplM8VFtqHOTOHFREBOS0VNXj00JVHWTstCUExJVWonUDA5TXxtMcxEcsxMMNWPWzFVn1szvALsV28mvRWJ3DlCzEU1i1VA1Y7fPYV720vM+GX5hfAKpfvFfez9hf6l/8XwbdLt+AaN963zRvRm94b4JhLkKaapTUYRxkIGRkzVaV46uJVqXjSLTUB8TUylrM1I30RFRVbbMc9ES91OzUnFRAZv5iVGplYy3ktPXMtL9TpeNbiFNdw1BTbeMM3EQ11ETknkzkZ1Kd1MREW/hRXcPAUS1Dilzk20VRVeMPUTVD11C2HWOgUC1DalBdUzNtUKXj+E/t84hPnfNrBU8V5E5tsyxOdfPbwU2l41hNdQPzTGytRHy0IUzt86hLXVNtQ6T05UrV44JKHePTHkol9q5DSV3DkElWLUP6SR0EStV0Su3zAUjM93YNXv9w/4KPpP+m/wDI/9L/3I/WjwCfMg8knx6dAG4PWJ9qn9wP1g+Qn4KfxJ8A1p/on/qfDK8erzCvQq9cTwAuT3ivSk+Mr5avkK/Kr6yvAOavuK/Crxy/Br9Av1K/ZL8AXq+Av5q/rL+uvzi/2r/0vwDmvwDPMs88z0bPWM86z4TPAJbPqM9qz7zP3s/Iz/rPDN8o5s/Yz0LfS7VjubyV5HTbYU1dU2NO1eNiT7Jt4yyEdyZyMFH9Y6ZabOVSBZOOUg1UU13jq3VTxURT/dNcBHTtzVRV419V1UT81D5WtlXjr1YFkx5XtWRXWl1T83RUeFi95FgNhFlZPeb+YvZYHWRYBYTFWB0DQSxUK+DW4tJXgv1jxsxXtl+Y76LhH9LEAKTvzl/Y7+rvHG8ebyD/Mv9QZG9Ob1D/ev9XjUO3FPStkLzkUlcF4/7MZLrWxGR3VhWzN7xk+FVWLXO8VRXzgPxERfzUrf4MdMVUBeOO/GRWpvz0HlTd1oaCsdzUeFrcRDTURP5SjUPHTHStkMREWFIlcyDMROutUV1Ts1EF4258dDfWXHQAUbVjyZxEk1C2bfNdUBWzJ1AF497atHRXpHToTi1zfE5qdXRO7XRNFfNATX10bUwVc29M9UP0SxVzrY8MlC5LffPLRIRorUp98wtK9URJXVODuUkN5DSEEUpAb/E9C4pKdXRL3WQMl5adZo8AeI+Sj5wfro/Ij9KP5B/2HwAIKzafSJMWnT6fQC9SL3QvAL6fmC+an7wvzi/gL/IvBD8AFj8oPyrfPD9eP0g/cj+EPwBW36A/Yt/cP8Y/2D8CT7w/AN4/GE9ST2RPbk+AT5JPLE8APk+gT9pP5E/+T+BP0k8sXwBWX2hfel9MX45foF8aX8RfAKZf2F/6XxRvtl8wbzpvrCe03vNcZNq0FKVMbfOdZU09dE6FdLQESFDdc83crNRQUbXkZHQ6Ulpt861MdCBTjQRT/WNrBlS1dFSV8wdVJQRtVT0T6lV981tWbfNbzVY9EzpXhWRXXWNrKlgdE5Q0dPRY1dObJVmV8xdZXQRc5LLWZORxWFUEWIUD6VcC3XPMtOcW9Z7voH+yf8TvAPbv6H8C/wz/Pv8wj0r/VI+gZo94j4qJHgPEdIIchDCmTITtVs0EvPRnxPQntsz06FXl06xVhRNx2gR0KuSE8VQ9E7pUaiWTgfRkRwSUEVQ15LVTZQOjNAReU5XzJzVTHYPwTAS4UgWUXARbS1IdExRSNeRRlfNbl1Edg2BR7YRRhSOt86xkvFCtE4WkBE5mnAQXULXUnNQ8Tz0Ts8pOjdZ20vlNtWOQrU2tEyVNTYRMBeRMaH1mXmUu4hhkJLFKhSPbU0rV0/VJXeOiSVaV84dJvZRJrdRKBSMbrkqFEyFLlQS0L2YdAK4dhh+YH6qvdB/WHwgv8q8ABL8OL2gjLr8wL4IvZL92vwCIv7ovnL++v9C/4r/0vwbPABjPKs88z07PYM9yz4TPVm8AmM+iz7zPzs9gbyJv7M/+zwAg3zrfTN9O3yjfet+M36bfALjfyt/c37bP8N8C7zTvJu8AGO/q31Tvdu+Q76LvrO9e7wDY74rP9O8W//jvuu88/0792oaCi9SkCExtk+dMmo2j4dyU5U6lBrayg6qcBPesZGx0lOC8ZFTJUr2UZJQ8HAemgkJUWl10VB0TJFVFc5UEBFsFVkVzdVad9FZNFLVX3aPYhHREWIWDq2ZEdAVZRXbukg5ZFbNb3liNo6FYJZNTZHQrEVgtE98sdMqEd75/AJgDjg2GdY4P0H/6f/QP/n8AEI8aHzwfho1OH3Afgh+UF6r+4qechGEsFCBkFN1VVlXzmsSEV7yEGMQUW9pVfQOfVc30VVXzaxpVJZPjHJSsVJW01VStYzz89AQUJMxTmgWjiOz0UlP1FNxk41pUlKtclHRS7ZRS/eNTB1KVBMRkisz1UR2TmxxRRXPlUEWkpJR3bVCNo0FQBaP4T61jq4xP1WRPDaRODZROah2UTVUkTX0DD021JI1M5WMmTJUEVKcuEgC2BKSYSgWjOErF9EnMtSQ8pJBJJTYWsk5KFo0Ty0r94ze0p5a9FrUAxq2Gr6Cvqj/Mr84/4K/yPwAET069Nr9Avyq/REeOv3hPAJq/lE+eTwD/0k/kT/ZPCF8AGl8sX17/KP9S/2xfdl+IXwBqX7Rfpl/IX8Jf/F8Gb9hfAOJfRG9Ob2hvYm+Eb4ZvQG8Akm/Mb8Zv8G/ibyR/Dn8gfwBCf1x/Tn9Yf3J/rH+Wf8h/ANp/9H/efyCPen80j06PKI80OoHe8pxchDpM3ZbekzbMJCdPDUMuUCWUpJWVUbUkUY2jAVQn5jLolVIlI1w8JOoslRSU0bb09EJVrZO2Vd2UVtqlY5cUBAVXDUOOV2qtJFc9o2BEBMVYbZOrF1ndlFl1AwFUBM7NWDUjglg1Br5CA1gKpWPXNJTI1A+WD7gPyg8AlJ8uFd4PAK8yGS4fMK9Cr0BkH14fkB+Kr5ynJqKQPJTzUFflJHSkzVZAmq2Zz6CJVhUzSMwUB9bEFMpVJaOAFJRFVWrVIwzsFNQEJJxUDZNbZlR1oy1UTQP15PesNoNEJENT/aRTDZPWWuSEnGQkZ1IlozBMJFvrUbWDs1F1o32MJKtFUeUkUS0EUHUDoTVQNYNqtPQnUKX2PkOtT7UzBU8dlE4lIyytTpUzwU0FNE2FlExaVSRMJSMMTOUzqNw0bUi8NOVKDZOGSjUj2yJKVSO0SbWDg0nWVQOeSTWD+iw0bEoGfQPvSvWk3De2TXY/kDsAjs+4P7rP3D/mP/DPAt8U3wBOTU5NJk9gT4pPfN+OT7BPAKLflN+mb+jf+t8M7x7vMO8AQo9E707vYO9qj4TvXo9wjwC676Tvzu/w7wL/LP8e/+DvADL/XP9e/4j/mv+k/77/oP8Asv/s//7/4P/K7ywPNg9YDwBiD4wPpg9wD6IPhA+2D8gPAAofFB82HyAfGh9cHy4VzqJTuUv1tr7DTeXETjUjs6JPDcS0tL5QVSM01VEVM6h8tB1ktJBSWsW0U73DlVPNowkMtKt8VFXEVJU0Vc3T09YEtERWdbRWHdM+V7YtE6pXvcMVWP0UWKaVM+FYVZYmw1nlw/hWbJSyWLWDc3QkM0SUBfXUlNLEl/af8JvOn8AjAKYvoC/yL1Sv/i9Qrzo/nK9ATj9wP4I/lDeOE7ykr8QkVYLEJEJkNP3kpLrcpGt3Vr3DNSSU9VU1JLVVvaNvDJQ2VVWz/LVUtYPDHLSNVL3DVW1UVbMcVNWj2FMlM3egU0BnMT1qUwWTLTLshPpSRZRSLZRctNtXUgWTElI9Q9pRrK0UxIRsUd00UbWz/m1QpYPHUJXDkVBVs1NMUD0kvBVPzdNTxLSr5U79FE69pE69w6XNTZXDIU2NFPS0VEzaVcRLvaOPSz1DKksqnURK5cRKXZPxPMc2xUo+QqpMxAwcx44yCwxUAU8k127PgM+iyabPsF/KzwDUX+bPiFse3xhvQtk2b0hvAFpvzN9+b9Dfyt+kbz4f2G8A6m/8bw5/IH8yf0R/Dh9QfwBif3x/jn9wH6p/vH/Of9h/AOp/BI+WfzCPQo8cj06PYI8A+n+sj76PcI+Sj9yPfo8InwD6jySfTp94jzqfXJ9en3CfAIKfvJ+mn6Cf8p8Er86fIK+ASq88r26vWKuOH6ATrhNOejVETy2jSlBAcWYxycDEH44yG9wX5iIhU2jNtPQfZjLtBCRfVbWz285VxaNAVmUzzVZqPUM6PCSl5CQRWM0Ti3hYHWPebCRjIMaiIEVZjTPrbC/eM0y0+JQkC9RXVVPGxC+uv8C7liUAvr3mLeYvCM8iPxzPPj9Qz0BqP1w/Zs+Yz6LBplKxtD9Yxj/YM25yN1bNE+gERFusVaVTcVXNEzgctGv+VFVEVB2zjlRVU7NWVEW0/BTcU/2zoa1TRSNsU8UUU5VEUtidRNwXnsJLUp2jFFJqNdRRnaOklERuUQVjrTh8RAJR9RPJtESFtrwUTlBtcxdQvbRPZGVEtBTo1E/GopBNVSRVTY3ETM0TWPxE9MRkbZMkZC5LncPLSsVEUCxXrhM8V64zSUW0Sj1DK4pK3URLjcNdZGd2XwAgY75dnl2eX8Bfyl/k7x5vAAj/Am8s/25tLvWOb8hjZm8AYP+S/zSvtv/Ab8L/7P/+/wAQDyIPNA9GD1gPaq9sD2YPAHgPmg+0D36vgA/yD8wP5g8AGB8qH0QfTh9oHzofhB9eHwDAH6of5B/2H9gfEi8sL44fADgvUi9EL24viC96L6wvLi8AyC/aLwQ/7i8YPyo/ND82P1hgP0o5PsKAS01UTJ1Di+dMvePh9NTTQL5C3q1PVUNlUEUz2rTVUVo9w+CMRFVSTbPIfNRrPFNN5FOd8yNU9aRtVJ1DB1VVQ5VVFUTG3MznVv1E/Lcm8ihYtv2zkVgdQwVZHUMltVkFswxsRNxYveOh1nS0YlhltFj9o+lXAO001L+uT9C/uk/8t/6/+L8AGs+EzzZfSF+Kz2xfZl+QX6qiX1ddA6e0xHEkVDBqhFTt1MSa3MRXViXzbRjUxNpV5dOfVZ3zq2NVNbMq/MTxBLSstVSd9FSdMzxUnaMEsixkzPSnHtJeUy1DJ9oERONs1KtSJdN2UrYdsz5SXQMHUuXTz7VRHURRDVNhUQWzHNaMZOVQLfOuvNR3UNa940FQ/aRQJdOmT1r1NE8NU7FOzeNF3NTL3E2dpE3l1PTUpUxidWRMzTRs5yZSAEtNs6uYSgXUSjXUSe3USbYtQ4dJvePBSS3zTgZk5M9K5cTU514NdvWO7wCg77rvxH/e7+h/Kvkm/xiPACqPdP8+/T7/mP9q/4SP1v8A0P+6j8SP7o8AnxKfJJ82nwBIn1qfbJ9OP3A/kp+kn4afAAg/yp/sn+af+J8arzSvNq8AKK9qr1yvdq+Ir5qvxK/WrwDgr7qvFL8ev/ivCr9Mv1a/ABi/ar+sv46/yL+iv+S/Bs8AgL/avzTPRs8gzwLPbM/e0rWchMQ6rDQhTa3ETrZF4yNPpVMLUN2Dg1q81PfMNIpR5dP/nNRtcnxk51KVQ1lTPWbantJCNGS0VI1DQFVsFdQEZCNWzXOVVl1EVMRXhlLdvFRHXETFXERZFWRHDlIBWU1jzlRH2kbiU1REEVhtY9ZXAm1jxtxHBl3uTdZPsNsGXwD43yJfhFce7R7vUO+KX1zvMKZfmO+q6cZiuVfdVMRUtWFE5CCE5M1WlUOJxVadQ0jkVCtAhsLKVbaF441VbWNWVYXDGtok1NQcZJxUbWNmVGqF4y0URPf8NL9TnUMtiAzUUlNtRFOd1HRkrZ70xGdSzVRSDWP6TVGNQ8BR3cYeQkXkxFsPUQ2D2FAN46HMNNtqUI3TM1CdQ/hPtp0zjE/NcwVPRWRO1p0zLE5VdE2dQ1hN1t2D80zV9ExtYyZMag2DqNR0RdR05UrV022CNAQiSs1zxUnV9KxEdx5C9UmVhEoFBEoCDYNI9HfejQaNnn+4f9J/ANQP7n8QjwofHB8uHziPmokARo2Oj6CPkh+kH86PuB/CHwDcH/4fEC8iLzQvRi9YL2LPAHQvji94z4LPpC/OL5gvqi8A5C8OP/gvGj9UPyY/QD+CPwCMP4Y/aD+aP8w/9j+4PwJPABRPLk/YPzpPXE8eT5hPSk8ArE+eT8BPUk/8Tw5f4E8iX0A8X05fYF96T4RXvuNL9WQ2HARoTeVTZ04t9NRkbSzE9KNQ1dMyUc1kSpxlUoXUUt30VGR3XPRZ7ExlNPTtVL0EVb0DK9FVDdRW3WRW1eY+EmuOV830V4XzelhFc7PgWD0EfNQeWfVj9KlYReRsZIKE1EFc1PVC3NTSpN+2b8hrh1LE3GcAxm2+3RbtFn9I70LvTH9ef0CA73rppu+gf7J59uK3RHStkOxkUld1Y/785LrW9OR3Vu0jN+zk+FW2zVO8VUVzgFUlBFWq3XRUXdRUdWOOLPRWthzUIFT9A+hTvQOxrVP9A3hTrVM0FGT+2VJd1Hz0kFL9A1hSbD2E/MTpUY3Ts1F1Y7VurPQ47MQCUb3jydVQNdRQjXNd1MQnUFp1Y97k9FdPRYRODYTVTqX0Th0ETUVzQE1G7SPXTK1WfmPsFJNEFNsuS61zy0rt82xKasXESiXUSY3Tg0nlwy2vZAQRSoXzikSVrFQBVGQX5h2WD7APug/Mn+YPAPCf+g8UryavOK9KqZadfh8AeB+qH5yvrq/wH+of1K/uLwAIvxq/LL8+v1C/Yr90v25fAIhfgr+0v8a/eF+iv+y/Bs8A+L8izzzPTs9gzzrPhM8uXwC4z3rP1M+Wz6DP+s/Mz+bPADjfSt9U33bfcN+S3xzfZt8AsN/K3+TfBu8A7xLvNO8u71BA71LvbO8Og0vVhEuF81uqTI1znU3FY6LshNWg5IRIvPTa1IROUazdZLSEOVKtc6t89CBZUyWUZPQGVOX0VKVTswlVbeQEhOxVxYRWtl2Tz1bNUzxX/cOnNox0LVitY5ZYfWae8mslWZ3zFXxk5FhFo2uuWF2Tb2RkIFgFYwvnV+3zzPRvBnXGb9BvAOpvBH8ODyAPMg9Ef1YPeH+Asn+MD54PsA+6AV6TBASBmkwEMKz07Fb9hOx0Z1r0dCf8dOhVPZOsLGRrcVW14yosZPFUteNTulTVBCT0STQUESwUY9pT1VQUZQRkJ1NNA9XwfIS49FSB/ORLUratUxRSzVPcUQVjl61RBQNhUR0UUb2j85VQPZO8vISF5OXMhBfZUOVUzFQ8T0Wjzk621VNjTqVT+U09g5CtTdWTJU11BEx1Yz5hTN3k7KeOE4SksUq9o1tTSgUD8UnF5EkFY9uHSdWTxUk9gzBKGo30Sq1jJkvFhPSvhqUApp2un8Cf2p/kn/YvEK8aOQAOPzg/SjmGpYalVq1+rYavAJg/qj/sr/av8K8C3wRPFk8AKE86T0xPXk9wT2rvhE+WTwCoT7JPvE/OT+hPAl8UX95PADBfSl9cX3ZfcF8qX5xffl8AsF/qX9xfxl8Qb+JfNG9GbwBYbzJvfG/uX2Bvqm+8b5ZvANhvAn8cfxZ/6G9Sf0R/Hn/YQH9qebYCi0s9kwxM2qX0TN0j5U1VkyNPqnWUUM0zg8yE97wUbLVRTQPg7ORUUrXjyq1S9QNXU630Uz2DQJVUTZRUfSRVnRQ0hAetVnXzdVaFgwDMBG81Vy0z2Oz0RFj95HT00QV89HvwnoIOhITOWLYFA5FYVZNTWM0zExaU9N9XRXPK7P/G/+j7AO7/uP8KDxyfRg94AzafaA+Acg90n36fuA+yn8SXRnKaaVfNJFSUIJyU3VbVlGr0BFfsBBj0lMpVlfOzj1X9dCz0GlVVE+OtVJUTrFTNNFS1czxtVKXz91OV879TteNNihyEUFMlpAz04/znan4idgT0MASE+lFNg6vAUUVzivx1UZUTHM1RdfPlUI303ORqULZVEzNQBRP4T7VzjNVPBfRPPSROpfNHTlqVFE0FE1hNtRRM5aRFTH0kTNX0zCdWkgCEJBudStXzIkplJl4lBiO1SfV0SUUzTkpF9EoCVXM3TDfmPZ4vuC/KL9S/AOYvAD8KPxzPLs9Az1o/VM8AXs9wP3o/nM9Wf8g/wj/MzwAG3xjfKt88307fYH9Kf2zfAJZ/mN+C36Tfpt/g37rf/N8A5t8I7zLvXO8+71DvKu+c7wCm72jvwu/s7+bvAP8a/yT/AB7/SP86/2z/Vv9Q/6L/rP8Azv+I/+L/DA+2/xgPMg9UD8BmDzgPSg+cD9aThAQ6TGLNsyHMdPsQfiJmTx0DiypQDZOh1BWkp56S/W1R9YNyUuWzBVNFhFpspOoUhFxUfbRUHYS2HKS0Vd3DI1atg6+1VrWkV5UTjFd9g/XVV0XDXpyEw3SEFVlaTbRZ7YP0WJ2UWE2DbYCUhEFY9YMCWN0TC9ZX3RPG7I/OH9iPyh8AVJcOnyAvMi9sn1YtRi9wn6CSn4wvri/AK/6St2wkkOr8FFJUhA+cJM1WQFuamf8giVYNs0j8lNv3VQWzvFVtI4BVVuWzRVVFww4cpNQ0pG2cLIRmVIWDHlQVw1voU82zsVMVw3h0pFtDUwWzDFM1NFKFg1ueUhXDWFJNgyB8pGvrUc0Ds/wEfVH9pNVR7SRRXYRQ5bOVUFqdI13kdCdQhYPe9KRrcU8NFE8N45dOFYPbLE4Vw6hNbSNATYYdA9pM3cQctLtw5rKlWgzESOy05UrtdErVdLVKJYRJzQODSYU0SUplFEmtxEoVtFxEVPTPAA7lRsWuv8C/0r/kT/a/CF8AGs8sXz5fUF9yz3Rfps+YzwCqX5RPvl/wzxLv7F8WbyhvADpvTG9eb3Bvkg+Eb3ZvoG8Awm/Ub7Zv2G+SbxR/7m/4bwAif0x/pg+Qf3J/fH+2f2B/AJp/zH/mfwCP2n8cjzaPMI8AUo98j4aPaI+Sj8SPxo/ojwCaj7yPFp8wnzqfVJ8Gj2ifqHKfpJf+IrlcVK40RU1WhaOmTuUTotwESuQ0m75Q5RMyUdWUpKQ6bVKdI61SFSMhU800VVMNswg8NHwsFO8sFE1fFDTsVdU0TBTPVBTbPFd9k6dX1VMTWNaVo3pYVVPefBQlWaZ1oxpZnTSsFLJ0FHMidBQzfBRrEO4S0vQfFiUA3h/or/qvPC8WLzC/ciluLwBgv3K/lC+eL6i/ur/Mt14z2gS0ggS0QleFM/5WmnWTugw0Z1bdNAQ06G1VTUOsVdVDcVUFM2s4VfW0VH0TxVQls7OBVLU0RMQRVHWj2lVTzQOjdDRsfDQ0JBTV/Iw0uBSkgZw0S1K29RMUUhUz3FH1E6S1UYUzbsQ0OFGFRFAqTUO8zDSF5DRO7AX0lC3C/DRXT1U0Ts0G/iLb+U2dE5BN7UMlTZqdtEwFM1hMjRQMZJNpS53ElFSxhERTSiWzw/FJ3ZRkR04TfEQRShrFlEpFMyZL1TQMbw5lAK5PwE/ST+Tf/k8I7xpfLO8APu9Q72Lpjl2WX9hbhu+w7wDC74Sf1u/o74KfHP8u/0D/AFL/ZP+Gn6ifep+s/5b/uP8Awv/M/8b/EA/y/yQPHg8wDwBCD3wPdg9QD5IPzA+2D8gPAKoP9A8eH/gPSh80Hy4fQB8Agh+cH24fuB+KH9wf/h/QHwDKHwwvRi8QLyIvZC92LzAvtIohxrKLHOQITK2j49VM3dPhHNTl3JTiT4iFo9vAhiL65DS7wCay4bVR9cRShSPKUl3jPtZsNLNT7bRUjdO2VNYtwyhVxbObHMQMVqytNPy06laNNFd109/WzLRLWFWzsHSkClm2vZMpWd3TEVkV0+AVWM3jo7SkVaQ0c6BuNQIuwsgMv1a1/q/QO9atHr8AOL9Cv0y/Pk+Yv5K5fk/Iv6CqT7xPzk1mpd7TV13jHlVXhSPaZDSYBMRXDMS1F/y02kyknVXFo1RqHMQcLFTkLKSsVM3kbVRNMzxUxaMEVP0jtc4kpIgsNFJThSMaaiQ045TEq5zEdFL9I1s+Ug0TB1IV08AEpG2KrMRUUS2jHFGFo2vlUMWUUCXjeFB109s/UC3D+E9NM4xPVl1DIE9N1E5NxE6lxLVNlVRNddMPTfVUTKKN1EztNNzXXkIAlNSdrUqVQz1KpcRJ9VRJ2hXUSV1D4Eld405KClWkSg0TN/TXBv2m5b7fANDf4t/sb/bfGO8q7yR/Rn8AWH9icabtfu/I76J/tH/O7wAA//rv7H8OjyCPMo9Ej/Z/AFCPeo+Mj4YvsI/Cj5yPpo8A4I/yjwyfBp8wnzqfVJ9mnwAQnyKfnJ+Gn7if0p/sn96fAACvGq8srzavMK9qr3yvRq8AUK+ir5Sv3q/wr4qvDL8evwDIryq/VL/+r0C/er+kv561Fm7CnEudVEwd1h7TDGSbJ09dcy5QZcTcVBgVUfVUUd1jAZRX/sOUxK1bfFTqU/0jXlTE0ZlULTQsVLRVHdQUVJe1Vu0jBfREjleFM/rVVxXTYKw0xYQ0Glm27TMiWR1DAVlNM8ytWO0zglgdQ0GkNAOFWKWz18Q/1s/wO5+yxAD8x/bN7j8wTzrfTN9OTWZPgHBP0kmGT6jfkt/U327SkGoc1FJsNA/E1M1WjTOriVY9M0gM5AlcNMq1VW3TgFTERVUVYwxqLFTURFScNDRmVMXT2y1UDVP3U91jsVMs3VQkNENTPeRTReScVK2epFRnUm3TMIxU681R9bOzUVU0zFRFUVolZFE9c9hQHUOh9CSralClsyf8JN4EZHGtT/1jBU9dxE5NMyxtTt1jwU09M1hNxcRVTM10TE00TD1zqAR0zUUEdOVKrcRc9CJKWk3ESfWzg0mV5EntI2v1SY10Ss1z80o9cwFIHHdejTZ9xm/YbwJ//P8AFn8gf2J/RA9WD2h/knFufwDIf6IPtA/GD9B/qr/8D94PAAAfMh9EH1YfaB96H5y/nr8AoB+Sv6wfvh/YH8ofDC/+HwAoL1IvNC9uL2gvQi+UL5YvAMAvqi/kL+4v2C/SLyQ/Rj8AKD86P2w/Bj9YP6o/vD/GPwDYP+I/BE8WTyBPkj9MTz5PYHBPgk+UT1ZNHuK5SxXEttS0ZU31s2NOHdOitU+d9FA987xQdWMwbVE1Y6ZR1dMbUm3E2VK9xHzkk1M1YwZU2nXDelzk7VTlU19VtjXDzlU98zxWxdOtrVY1YzZXFROjxNQNbVg1Y3ZYHePZWDXDsx5ZlVavQvRYbdOwWrTEcbTEMVj1s/Mc1AvSVzVjxhzf/s8Q3+rPBBxn3uLBbNcubUZvcN9qbwB8b45vyN+yb8Rv1m1u4xxkrYIcZEJXNcP+JOS6VVbls3dcxDcU5PhcVFusVeXzcVUl8zhUVKv+VIXEVDXDjlTkVppUdB48VNpT3eSE5Gy2jOQ0Uz3z/FLls8dqpOSQHMRYFMQUUk3j29xRFcOkUTXDblHaHXRRHdMCUR3jyVA0LVT05E7s5BdQHdQM9G1X9EToTk3jfE791KlORfTctU2lZEwl9EzapVRL/dOPS3XDKku21WPLSj3zbErd4/HRSe1EdPdOUq+M9BFKJnXDikr91NREVBwftv8AyP/a/wQPBg8gDyKfbA9GnwBYn3oJdp0eFX4NFh1+n9gPANKfrI/enyAfGq8srz6vUK8AYq90r4avmK9aT7yvlk+oTwDir8Sv/q8QvyK/NL9Ov2C/ADq/hL9+v6i/ir/cv86/8L8AAs8UzybPwL9Cz0zPbs9YzwBqz5zPts/Qz+LP/M/uzxDfACLfNN9W32jfQt+M337foN+kitEu40s99mbi59xE5SlNDYb+cuL0RGj05fx0tVK05OPMdFdSbXPKWhxUPnzks1MthFQ1k22YZOQHVd3Tl1XNQ40JFHznVqWEXGc2kii2vFSRWMXjBVnF4yW2nFQOWV2T3ljtg6GtWNVDZFhl9FjVY+sFVz3zzARv5l/g7wJvHP8ANm84/1pvZP9W/2j/om+k/1C+/9D/4vmO0qfsZHGE9FUwtPTtDHSaFHRXHHRtFwx02lW1851VBaOzY1VVhDR08VQVg6xVVAWkVF1UVNVDBGQE28xTjdOXU+1zXlPa3dMnLFTjUt3zq1LahVRS7XM+Uo3TB1LWHYPPUVXkUY3jYVG2FYMcUZ3j5VBdk6629HR3UO2DQVBd5FDaDVRPFYM8T43jsU5a3dNHFITcTdVETd3zrQsshKVMrQRMLQRL2rXzXczUAEs9g5hKKj10SrV0SZ3jlXyH/oJrxUldk06chM9KHXQABJeO3Q6lzo/gj/KP/B8OnwAgLzqZNp9QL2IvnJ+2n5CfAIIvBK/OLwiv+p/0Lw4/kN8AOj9MP14/cD+CP7Tfnj+QPwCaP9Q/pt/IP+o/FE8eTzBPAEJPZE9eTxBPkk+kT7ZPgE8A6k/cT95PwE8aX0RfLl9IXwASX4xfhl+YX2JfxF/GX7hfANJfFG/2XxhvKm88b0ZvgG8wWm+Ub6ZtFoKcS0UWLoWsLoMcFCdPHYRQBSOFbVBFI/hQvWOKUe0T0QGkB27jnARbhATOU9YN80JUBRO2bAREVZpNdFWlYydWReRk5AfVV/0kVx2D34TkSFiW3dPHWCXjGpznfoID1VntE9G85JSU5FVYtv0jE1ilY9dXBRPGACz/PvUe/wiP6nlG/4D7Ro8AiP9qj3yPjo+o/7r/xI/Wj8zgg17iuVcVBPz0YVfabSMetITNVl3jiVayZRNIdHUUBMpV/WOPVVV15FW9YxpElNRUBK2cTHRmVP1jL0zk9+1T/WO/U2UTiFNAbXG2gVBTDRMMU1WUWqwEnrQEZ1IFBFINdGVRDfRRFXae4kVRpeStUUUj2FCN46EUdGqtUBXjM1BlE/j81IitTwUjBU99BE5lAyy1To0UTWUTWE39I/NtTGUDjEwFEyZMRSO1qAwkRQwk5UoN84JmbKQiSo0WHgKHSY2TW5BJvWP6Sb0kSj2kAUqNdHQnpm0+LdYf6B8KLwAULx6/MC9yL1S/Zr9ws6YtAI4tnr/AL8K/1L/+L6hvuh8ADM8uz0DPUs9kz3bPiM+azwCsz2ZveG+6b9TP9s8A3xLfACTfPt/Az1rfbN9+34jfmt8AxN8236Dfst8M7/bfIO8a7wBM7w7vcO/q36Tvtu9g75LvANTv3u/473rvJP/W71D/6u9ANP9u/6D/Yv/E//aDSy0UVuRkZU09tE5llE9ts60u/JSjUOVzMuSUqDVRtYMdtJSQUhWkjARVd5SU7IQFVLWD7WyUq19VtXRVRXRWhROztVZdgyAMlI5XnXP6bVcNE3xYjZPgWHWkbVndYx5ZRZP0WLWEtpwEgFiFs0FYhRPzghSE0tx/5nX2fwgbf/LEAAwfHo9AH1IfnI92H4gfmh9QrI/ej9Af4h9XlXO3ZBRVkCwUUrwU/TSUunR0a3dW/dM3dHT3VZ1za7pVZROAZHRHVd1jW/5UpXPFVN1jjkx0bVZkJB5UPbPoU/Wjq7FTPbN4nJQ0PHT+MVKVdCwHPrJYUnWkNHTT61F1BNyUbuSUOFHWjZMAUfWDyQR0lVCqNXRQZXRQ3WPeHKRXVgyk6E6VBE7NdE5VpC1NZRNATdV0TOX2tgO1Sz2US51zKkvlE8ttSiWjbErlEwtKRZNbtEn9k4NJ/WOvnKRLEUqdc4p8NeT0VLS3ABbNzq3mr/CvCr8UvyZPOE8AQr9cT25PgEsexYa95r+4TwDKTxzPDs/oS+ZPEF/yT0RfAFZfaF96X4xfnl+I/7r/xF8A1l+wXwpv9F8ebzBv8l9MbwDeX8j/em+sb4ZvqG/Cb+RvAPZvyG8SfyR/Tn8wf0J/ZH8Afn+Qf6p/vH/Gf9h/6n8MjwAWjyiPcn9Ej0aPWI96j6SPSPZ/kIuOM0sNNIREruz0W6VNNROiTv2ET5WDW0pQJaPcUI2UUeUEtuwkOVK9E61ShbMh1VP1JFPd8wl8JJhUWk2UVSWjfFVFBFW9E9tdVr0TzVaVAzxXtqWDp1eVgypYtTOU2JyUuwDWkiVZjQMaWarFJFhlE7DUBHOkBVgK3fPphATOHB9mFQ4fIBMAHh8orzoZ/gVWH2gbVq9oHwCSr6Sv5h/Ir9qv7K+GIzSkNYKEpDC0pO1WHQQkJF1nLCQnVkDIIuhklNWsZARxPCQqZATxVFY9s7hUhbOBXJRJbLRbEVSNA9pTnUOhTAVWPAQnU4Wj8LQkuDyUbYHEJEtStTMUUpUD29xRpSOXUYWjYFGqZTRR3UPzFJS89CSF2gw0TgQ0F1D986ZPbIWUBATOTg0DY07dk9v5TZ0DkE0NQyVNWrWkTK0DPkyVg9qUh2zGs5xEsUrdQ1NKnUNr8Un9hEmlI4dJDUNrxUmdAzCkNKpKPbMFGERESPw3Tk1GTQ5P+M8AIk8c30ZPgEs+32DfatGeRQCeTX7dnk/YT8LfLF8uX+jfAALvDO+mj0DvUu9k73bviO8Aco+s76bvuI9qj+Tvzu/o7wD67yT/Nv9I/1L/ZP+G/yD/AJr/dP+2/+j/+v8UD87/EA8ACg9MD/7/cA9iD6QPhg+gDwDaD+wPlg/IDwIf9A82H0gfAGIfdB9WH4gfoh8sH8YV7qJbi0tlkwxMhbPq9IST5U0dNraiDfy3xhL6FhSUbFGl0+HcJLsgxhKrylJl0z6UtM6UJES1VCWTtmS0KFXdk5nWbCQJVt2TeTS051a0TbSUlNqMlEdY7YRY1tWzB1mdtFnVIw5ZsmXT3pyXrpJVWC00WAr9M+GUlMo0r06lLq8QqwAOPwA7dq9YP2o/bK+mr6A/QLqvtD/WP+g/+jnGEpoEtJVhjDQglCVWDUQstFe6NLQXLETaVUCHkVzbj1Ulk1ZVxRMaVVotJFSFk6xU1dRUZZPbPFRVIwRUTUO/U1Y9s4hTHZRTXURT1dM147y0q8S0dFJVxKy0q/hRLTRRxROK1ERSbVGFkxxRrZPlUO2EtgzEd1DdgzNQPbP4rU9lk4xPHURPdcROVtWzR07NtE29RE3ttLVMHVRMJZMmTM00S6p1lEuFk/y0xJi0xDhRSp3GlsU+w0nNtEll01tOSk1Dz0odAzcE1wAeDU7d/s3Gxf5d/s8I3zLfAFTfVm9ob3pvjN+e37DbrmUAvm/Q3+pvzF8G7/hvIg9EfwBWf2h/En+Mf55/sH/CH8x/AL5/4H+qHwyPBo+QHzKPTI8AXo9wj4KPlI+2j0iP4o/0jwDOjxifmo8kn+Z/wI9Cn3SfAE6fkJ+an7yfzp+gn2qfDK8Atp8gr0Kv/J8ur4CvUq9kr2imr3Cv2q6avKQ6TMXDayFN/aROFcNmT72jiypQjTOgDMXcR05C/6lRvUb+E1LVI3WkROq1UyUjXIxEz1Q9w0BNVVUjtFVFxDxEl4wkrSGMNJBXrcP6NDRitqwkx1itwxpZ1SMlrVktwwNZjTRYjcOCtVitY0HUtAJYFcPWBVcVw8Z0P441Lj8AO0Y9ABbFjjVGP3g/qj+Ez5bPsD/A+j+sz77P8M/6wTZCt1dWhWOOV51EV7VTD/zErct8JIlWFVNINEQHbVa1s7pVbcOAVZ0kVVWFYw50tNRsRJxcJK1mjEQvVAUkU42zsbVTTWN4rERDU+1DDNlT7bTERJ5SVZNnUtqdUyC0ROtRDVOzUZrdw330REVRvSQ0JNjNUK1joVBtVARUJ1DaxUPeLFRxTx1jBU/ahbROJSMsTo2zwU02bcNATVWT10wldFRU1PMQTmKoJGRFJGTlSlrVtEr1wwtKdbRJDVOrg0m91EkdJEmtZEoKTVRKTWNIhH+Gdd5d/l8AEGsObyhvQm9E/4ZvaP96/wCM/6ZvuGvOb/Bv4v/0/3Z/AAgPGg88D04PYA9yD4QPlg8AqA+6D9yvxg/YD7qvFB/+DwDgrzIfTB9WH4AfYh+cH2YfAMgfuh/cH64fAC/yHzQvLi8ASC9iL3wvdi+IL2ovpC+2LwAoL9Iv/C/+L/AvCj9UPyY/QFA/Mj+MP54/sD+KP0tV1K1LNdO5SzWzb2RUnc1N1bOiTg1EFLRKULadU8BQhUM0URVTqLbk1B1SNbOvUq3zIa1THfOVUzXTCXTUfKZktO9U9eR8tNVU1GC1VrVUVo3zPldt5FdW/fMTWGVEWJ1T4NS0bSK8tBVZzRPnWG3DtbDctHHctDFYDVPzghzE0vS3Fs8QXxpRvzLEABxfJs1mzU5faM+qwXZfqM8Aql/cz8bPyF/yXwRnltM8VG2CPFRCV/XT/lZds9W8RNR3hLQnPNToVbZds6xVjbNxVTVDOLVVLWRU7dPFVPXTjm1URdNHVK3zEVSds7PaUwXkrNRsUy1EU9ItZFKttExEgdTUS1JWdbMUUq3T3Dy0pPTUbW781DhRHdMAUTVkVVAd84Uc5E4ktVA1VFY05FdPjdROVdRONdNb+U0d05BNfbRN5VStTDVDWEx1s/Q0BJNqlPQurPSxvORTSu3Tw/VJFUSc50ZDtOQRShads4pKjbRLDeTM/97vAFjzDv0W/xiPKv88j1b/YI8Aco+c/57/qI+q/9x/xv/YjwA6DwSfBp8QnzKfXJ9un4CfAJKfpJ+2P7ifyp/Un+6f2D8A+p8krzavSK8Sr2Svdq+IrwAir7Svpq9oP8qvBL8Ovyi/AOqvRL9Wv3C/+q+Ev56/kL8Aur/kv96/GL8CzxzPLs9AzwBSz2TPbs8Yz3rPvM+Oz6jLap7jSx3kS5Vj6kx95JFNNXZ+4zR0aBzlJERQ1VH9RFEtdFKVw8pSqJVElNfu0iWM1JiUZApVVZXEVV1EVl1DeURky+dWtdNWPFeWwipY2pXjlLTU9Fi9YydZWvXUWX2D3lj9g6O8RLVivEVYXUPpV32DzgAsXw7vIF8K72RfHuVuX3DvAJpffO+2X8Bf4l/U7+7vAP/UCvHWoqcUZHGk5DBXpjVj7FadRDxkV0RkF21WlcPaVW1Dn1X9g6tjVZVjKlxk8ZRkurVU/YRUNWM8VOVjBNaM9MxT1aOXtGReU6rF1FOl4/DMZKvUZHStUn1jPlLVowdERM9tUb1jl1HFg2FRbfStUWXT5VB9g64cdHetUMVzQVBdRFD9Q6atT61DPE/91E6FZE6q3WRNzfRNbUMPDEVM0tX0TFX05DwAzHSdStbl4z1K3WRJZdOVSba9Y4dJJYPFSf1jMBVKjURK1aM3LIdOncaFAPZ9/n8IjyqPNI9GH1iPah8AfB+Gj8iP6ommH/iP4h/0HwA+nwgvKi8ULzYvYC9yL4QvAJYvqC+6L8wv3s/oL5rP1M8ADj8gPwI/TD9eP0A/ej+cPwCmP7g/oj/cP+4/AE8KTyxPAM4/KE9KT1xPfk9oT3pPpE8Axk+wT/pP3E/+TxBfGl9UXwAuX1BfOl+MX4ZfoF+aX9Rfggbyi/zEcwBWdVZzRAQnJU/l4w0Md+ZS+izU82A2xnIBUj3TdlIV1MxktVu0ZM6sZERUPdO2bVRlcyhV5WO0VVV0LVYtE5VWZdMFJPfm4s3dHPRHWA0ExNQXWVpl1Fn1wwNZxXPRtNfaZtJV3NQTWK1z31cCZXPINOdO5RZ9Hu8w70LvAKTnTu12f6jvmum277h/2u+gzH/ufwCPEonmUpok9GFqpHQg5HTNjNSJVn1joUiM1IvQTtNc9I+EZFRafNQahGTUVDUDnHRk22ZU5XMtVO3z91O2XfO/U31jiFM11FOqNQMMbGTU1PSe3PRnWVIt9FRk+FEtdFHlU62KBARFUV0EUV0T2LVQxROhNGRqUPXDM21QfWP4T43zjE8tE2sFT6X0To3zLE5FY9vBTX1jWE39E/NMmjWUTD3TJkw99FQUSNY0FOVK5dOClJQiSmi1Bq4FNtKQpAT1ScUUBUpllEqFll4VPl3uDwgfACIfJK8+H0ivWq+UH36vkK8Aohm+HbYfuK/6H/Sv/h9ILwBCXzy/Tr9gv3K/hL+Wv6i/ALq/tF++v+Bf0r/svw7PIM8AOs8sz17PUM96z5TP5r+YzwC6z9zP9s8I3+LP1M8W3yjfAFrfdN9+3zjfit+s38bf2N8A6t/83/7fEO8y70TvVu9o7wB675Tvru+g78rv1O+21SYC1bkktUwNpE0lk2NOpI2ENAQsFJe+A1EtBFG2DYMbUpWjjlINswNtU51jdVO10+pTjfNrXFQNg+uUhF1V3WQ2hGREViWTs1Y1hlbz1gR0+Ff983q8ZN5Y2p2UWb0DIFl1Y/ZYbKV0zPSCWMUTQVglkwXzpHTQDH+mdVZ9Ln9QfwAaeWZ/gH+qf4QPpg/gfxKPoMQP7g8AHxIZHmK3nASQakQEUuQE/VyEulatk2t3Vr3DN0yE+FUt81u8VZ0DgFW1ZFU9Y63+nITHVD1jjnxkWNaMFB5UVWRTRWOxU2pto3jEhDR09PxShRRa3ISQVGRYUtX0UkWDs+lRnfQElG9RVRRR1tXzAFFFg8ksZJVQWoX0UL3DJ1Cdk+JElKtXT1VkTm0UTvVkTtp9lE2dA0BNtdPaTKZtg3RMLZQktJOcpC62/FTLSjWTbEoNEwvRSoVkrJemgq/ElBFKCr3ziqQlS22EnKcevZalAP6fEK8yrzQ/Xq9YP3KvfD8Ajj+gP6qvxD/Grd4/CL8SvwDsLxZPIL/Cz0xPdk+IT5pPAKxPvk/g77rf5E/+TxBfIl8A7E8+X9hPWl9kX25fUF+KXwDMX6Zf6F/6XwRvFm8ob0pvADxvtl8Ab4JvlG+mb2hvcm8A3G/mb/hvIn80fw5/WH9CfwBMf05/eH+Cf7x/tn+gf7JxrG4T9HTaS73zqhT0oVVNnZOiTCSgRJRHHJTN2jz0UFENBBQkOVJa5QOt3IQgU4UkU0XzswZUHSSchAdV1XRV1r3z6lWF9FblA81Wtr3zOletc6dX1XMqtVjdI5TEhPRYZfMlTVmtkxdZRSTk9LD09KtxWNX0WO0UVzWTzAAMBz4FZg0+D0CfIplmDW4PAICfog+kn7afwA/aD9yf/p9QEK8aob4jlJSAlJQwDJRT7FZdJEwUZ1QUJ1wUq+hVnSOsjPRxlIQqtoz08VS987pUxTOBaoQUR5SkEYyk2lP989ujU50TXlNNEydTWpWT8NwUuFKVpFIVo9tLUt0jFFIt89xRtk0Tl1HFM2FRfaRR1i1D81CdI7wcJIVQmp0TTiwkF1BF9Cz0PM1PpTPOTh32BvL5TbbV85BNNTMlTe2UTIadEz5MDYbWde6jzDSxbUotQ1NKxTPxSSWErLQnNjLFST30SqUzrg1KRfMmS4X0bE/2LTY9ABY9Hj84z0o/XM9uP4DPks8ApM/uPbbN1s/wP+LP7L9eTwAY3yrfRN9W33jfit+c367fAMDf0n/U3+bf+N8K7xzvNu8ASO9a7+x/Lu+I73rvpO+27wDQ7/Lv3O++7+jvEv9E/07/AGj/Yv+M//7voP+6/9T/zv8AKP8CD/T/Fg8oD+r/XA9uDwCAD6IPRA/GDxAPmg/kBxai24tLnSMMTE0T50xmPcPlTUUmviIPUA3Tq4NQdcP4LLRu9BTjtgQkV1Ktg8pSpcM+bVP9g9BTRZNCVK0krVR9IyhVBZOZjIQKbVYVo3tWtQPqVg3Uliyk31d1w0jsh66CCm1ZBZMpWSXDEVn9g1ngxIe2olNYVSRYvRYCtgLKVJ8unzgvQiF2nXafAHAvgi/sl44vyJ/CL+Sfzi8wGK8KPxw/tgKaVyXErCRVILyE2kykmFSkV0ykbRisFNpVNROPVe2jtVSMhBp8NORURbOs1VQN1FQVEzyEFARU1jUTv1Nlo4h8FFJT1IU0bITj5KSr7KR0Uqx9tGQU+lE9JFG1A4q2TIRUUUWzHFHVg+XZUNW0RBR4ULWjM1DWZaP4T3XDiES0HE+qnbROnaRO9aRN5TRNWhW0TBUTjEzdtEw9JGzkt64iAEtlo5hK9SNjPUrFtn5DzLSQSfWkbUmlw05KHTPLSs0DATdExw7dpsV2xQ7PKM9CzwBMz1ZfcM+qyXZfmFv2zfbFAMbP+E/SX/RfBm/wvxpvNG8APm/QD3JvhG+Wb6hvum/MbwC2D9hvsg8MfwZ/+G8if1R/AGZ/KH8yf5R/tn+gf8J/1H8A/n/wfxKPHI8WjzCPQo9kjwBOj3iPoo+sj76PgI/aj/yPAO6PGJ9Cn1SfZp94nyqfNJ+ANp+wn8qf1J/un5CTRrKcrUsdQzVM9SMddLQdbU49I2JPjZMqUPXDVaE0tVFFRFE1E//8NFtyUpWT51JdM3fMNGvqUxUTXLQ0z1R9FC1VPbO2VZWTJ1Q3HsLNIawkkFf1NEQkYlhaXTPH1BQaWW20WV2kVVj1JFjNs4DMFED8pFsAWD2z1lc9s8YcLwAuL0gvOrmmLV6/gL+yL5wvAJ6/yL/aLyQ//r8QzxrB3hKLuVddM7e8p8YzvBQPtuy0zVaVE4lWhUNGtlw0B1bdo7pVTRN+1ow0RFXVFFUtY9NU2t2jmpSkYlQVwytUNoVD5lM1E69Tdab2wtNBU9UUfBTS3DSbUmo9VFI1Ex90pOdRVUQ1UZUTeVQUQ1EVFFwU29dQtbOgUN2jWlBWrTMkUE00T5VUTyVTWwFPLWOTTo1TKGREa7xNZUM8dETTTDUTa29MjVMIJBSlSxXUWiRU4axEfUptxEq9xK1JPbOCSZUUSR1D9Va8RGxK3aPqtERFnFcAVm0GXxhfKl88705fYO+SWQCOX5Dvou/EX65dxu8Qb/rvAAz/Lm9QbzpvTP+Wn3j/iv8AnP+u/8D/0v/k/56fkJ8KDwAkD+afGA9KD2QPLg94D6oPALwPfg9YD+IP1A8WH/gPAh8ALB9WH2gfMh9MH3YfqB+6HwDcH4YfgB8KL+wfJi84L/ofAEQvRi9wL6IvjC+WL8AvOhEA</prop>
			</obj>
			<obj name="Protocol" class="HTCProtocol" version="1">
				<prop name="Created">2016-05-13T10:10:12.947</prop>
				<prop name="LastModified">2016-05-13T10:10:44.123</prop>
				<obj name="Programs" class="HTCRunProgramList" version="5">
					<list name="emlist" count="2">
						<obj name="item" class="HTCRunProgram" version="1">
							<prop name="name">Program</prop>
							<prop name="Cycles">1</prop>
							<prop name="AnalysisMode">None</prop>
							<obj name="Segments" class="TEMRunSegmentList" version="1">
								<list name="emlist" count="1">
									<obj name="item" class="HTCRunSegment" version="2">
										<prop name="Hold">180</prop>
										<prop name="Slope">4.4</prop>
										<prop name="StepDelay">0</prop>
										<prop name="StepSize">0</prop>
										<prop name="Target">95</prop>
										<prop name="Target2">0</prop>
										<prop name="AcquisitionMode">0</prop>
										<prop name="AcqPerDegree">5</prop>
									</obj>
								</list>
							</obj>
						</obj>
						<obj name="item" class="HTCRunProgram" version="1">
							<prop name="name">Program</prop>
							<prop name="Cycles">50</prop>
							<prop name="AnalysisMode">Quantification</prop>
							<obj name="Segments" class="TEMRunSegmentList" version="1">
								<list name="emlist" count="2">
									<obj name="item" class="HTCRunSegment" version="2">
										<prop name="Hold">15</prop>
										<prop name="Slope">4.4</prop>
										<prop name="StepDelay">0</prop>
										<prop name="StepSize">0</prop>
										<prop name="Target">95</prop>
										<prop name="Target2">0</prop>
										<prop name="AcquisitionMode">0</prop>
										<prop name="AcqPerDegree">5</prop>
									</obj>
									<obj name="item" class="HTCRunSegment" version="2">
										<prop name="Hold">60</prop>
										<prop name="Slope">2.2</prop>
										<prop name="StepDelay">0</prop>
										<prop name="StepSize">0</prop>
										<prop name="Target">55</prop>
										<prop name="Target2">0</prop>
										<prop name="AcquisitionMode">1</prop>
										<prop name="AcqPerDegree">5</prop>
									</obj>
								</list>
							</obj>
						</obj>
					</list>
					<list name="AnalysisModes" count="4">
						<item>None</item>
						<item>Quantification</item>
						<item>Melting Curves</item>
						<item>Color Compensation</item>
					</list>
					<prop name="ChannelCount">4</prop>
					<prop name="InstrumentSubclass">HTC_VER_10</prop>
					<obj name="Container" class="HTCBlockType" version="1">
						<prop name="Id">bt96S</prop>
						<prop name="RowCount">8</prop>
						<prop name="ColCount">12</prop>
						<prop name="OvershootDnDelay">10</prop>
						<prop name="OvershootUpDelay">10</prop>
						<prop name="RampRateMaxDn">2.2</prop>
						<prop name="RampRateMaxUp">4.4</prop>
						<prop name="ReactionVolMin">10</prop>
						<prop name="ReactionVolMax">100</prop>
						<prop name="ReactionVolDefault">20</prop>
						<prop name="HorVertCrosstalkCoefficient">0.0003</prop>
						<prop name="DiagCrosstalkCoefficent">0.0001</prop>
					</obj>
					<prop name="MaxPositionsToSeek">96</prop>
					<obj name="DetectionFormats" class="DetectionFormats" version="2">
						<list name="emlist" count="14">
							<obj name="item" class="HTCDetectionFormat" version="1">
								<list name="emlist" count="1">
									<obj name="item" class="HTCChannel" version="2">
										<prop name="name">SYBR Green I / HRM Dye</prop>
										<prop name="Active">1</prop>
										<prop name="EmissionWL">510</prop>
										<prop name="ExcitationWL">465</prop>
										<prop name="IntgrTime">250</prop>
										<prop name="MaxIntgrTime">1000</prop>
										<prop name="MeltFactor">1.2</prop>
										<prop name="QuantFactor">30</prop>
									</obj>
								</list>
								<prop name="name">SYBR Green I / HRM Dye</prop>
								<prop name="Active">1</prop>
								<prop name="DefChannelNdx">0</prop>
								<prop name="DenominatorNdx">-1</prop>
								<prop name="ReadOnly">0</prop>
								<list name="EmissionWLAvail" count="6">
									<item>488</item>
									<item>510</item>
									<item>580</item>
									<item>610</item>
									<item>640</item>
									<item>660</item>
								</list>
								<list name="ExcitationWLAvail" count="5">
									<item>440</item>
									<item>465</item>
									<item>498</item>
									<item>533</item>
									<item>618</item>
								</list>
								<prop name="MeasuringMode">hmmDynamic</prop>
							</obj>
							<obj name="item" class="HTCDetectionFormat" version="1">
								<list name="emlist" count="1">
									<obj name="item" class="HTCChannel" version="2">
										<prop name="name">SimpleProbe</prop>
										<prop name="Active">1</prop>
										<prop name="EmissionWL">510</prop>
										<prop name="ExcitationWL">465</prop>
										<prop name="IntgrTime">250</prop>
										<prop name="MaxIntgrTime">2000</prop>
										<prop name="MeltFactor">1.2</prop>
										<prop name="QuantFactor">2</prop>
									</obj>
								</list>
								<prop name="name">SimpleProbe</prop>
								<prop name="Active">1</prop>
								<prop name="DefChannelNdx">0</prop>
								<prop name="DenominatorNdx">-1</prop>
								<prop name="ReadOnly">0</prop>
								<list name="EmissionWLAvail" count="6">
									<item>488</item>
									<item>510</item>
									<item>580</item>
									<item>610</item>
									<item>640</item>
									<item>660</item>
								</list>
								<list name="ExcitationWLAvail" count="5">
									<item>440</item>
									<item>465</item>
									<item>498</item>
									<item>533</item>
									<item>618</item>
								</list>
								<prop name="MeasuringMode">hmmDynamic</prop>
							</obj>
							<obj name="item" class="HTCDetectionFormat" version="1">
								<list name="emlist" count="1">
									<obj name="item" class="HTCChannel" version="2">
										<prop name="name">FAM</prop>
										<prop name="Active">1</prop>
										<prop name="EmissionWL">510</prop>
										<prop name="ExcitationWL">465</prop>
										<prop name="IntgrTime">250</prop>
										<prop name="MaxIntgrTime">2000</prop>
										<prop name="MeltFactor">1</prop>
										<prop name="QuantFactor">10</prop>
									</obj>
								</list>
								<prop name="name">Mono Color Hydrolysis Probe / UPL Probe</prop>
								<prop name="Active">1</prop>
								<prop name="DefChannelNdx">0</prop>
								<prop name="DenominatorNdx">-1</prop>
								<prop name="ReadOnly">0</prop>
								<list name="EmissionWLAvail" count="6">
									<item>488</item>
									<item>510</item>
									<item>580</item>
									<item>610</item>
									<item>640</item>
									<item>660</item>
								</list>
								<list name="ExcitationWLAvail" count="5">
									<item>440</item>
									<item>465</item>
									<item>498</item>
									<item>533</item>
									<item>618</item>
								</list>
								<prop name="MeasuringMode">hmmDynamic</prop>
							</obj>
							<obj name="item" class="HTCDetectionFormat" version="1">
								<list name="emlist" count="2">
									<obj name="item" class="HTCChannel" version="2">
										<prop name="name">FAM</prop>
										<prop name="Active">1</prop>
										<prop name="EmissionWL">510</prop>
										<prop name="ExcitationWL">465</prop>
										<prop name="IntgrTime">250</prop>
										<prop name="MaxIntgrTime">2000</prop>
										<prop name="MeltFactor">1</prop>
										<prop name="QuantFactor">10</prop>
									</obj>
									<obj name="item" class="HTCChannel" version="2">
										<prop name="name">VIC / HEX / Yellow555</prop>
										<prop name="Active">1</prop>
										<prop name="EmissionWL">580</prop>
										<prop name="ExcitationWL">533</prop>
										<prop name="IntgrTime">250</prop>
										<prop name="MaxIntgrTime">2000</prop>
										<prop name="MeltFactor">1</prop>
										<prop name="QuantFactor">10</prop>
									</obj>
								</list>
								<prop name="name">Dual Color Hydrolysis Probe / UPL Probe</prop>
								<prop name="Active">1</prop>
								<prop name="DefChannelNdx">0</prop>
								<prop name="DenominatorNdx">-1</prop>
								<prop name="ReadOnly">0</prop>
								<list name="EmissionWLAvail" count="6">
									<item>488</item>
									<item>510</item>
									<item>580</item>
									<item>610</item>
									<item>640</item>
									<item>660</item>
								</list>
								<list name="ExcitationWLAvail" count="5">
									<item>440</item>
									<item>465</item>
									<item>498</item>
									<item>533</item>
									<item>618</item>
								</list>
								<prop name="MeasuringMode">hmmDynamic</prop>
							</obj>
							<obj name="item" class="HTCDetectionFormat" version="1">
								<list name="emlist" count="3">
									<obj name="item" class="HTCChannel" version="2">
										<prop name="name">FAM</prop>
										<prop name="Active">1</prop>
										<prop name="EmissionWL">510</prop>
										<prop name="ExcitationWL">465</prop>
										<prop name="IntgrTime">250</prop>
										<prop name="MaxIntgrTime">2000</prop>
										<prop name="MeltFactor">1</prop>
										<prop name="QuantFactor">10</prop>
									</obj>
									<obj name="item" class="HTCChannel" version="2">
										<prop name="name">VIC / HEX / Yellow555</prop>
										<prop name="Active">1</prop>
										<prop name="EmissionWL">580</prop>
										<prop name="ExcitationWL">533</prop>
										<prop name="IntgrTime">250</prop>
										<prop name="MaxIntgrTime">2000</prop>
										<prop name="MeltFactor">1</prop>
										<prop name="QuantFactor">10</prop>
									</obj>
									<obj name="item" class="HTCChannel" version="2">
										<prop name="name">Cy 5 / Cy 5.5</prop>
										<prop name="Active">1</prop>
										<prop name="EmissionWL">660</prop>
										<prop name="ExcitationWL">618</prop>
										<prop name="IntgrTime">250</prop>
										<prop name="MaxIntgrTime">2000</prop>
										<prop name="MeltFactor">1</prop>
										<prop name="QuantFactor">10</prop>
									</obj>
								</list>
								<prop name="name">3 Color Hydrolysis Probe</prop>
								<prop name="Active">1</prop>
								<prop name="DefChannelNdx">0</prop>
								<prop name="DenominatorNdx">-1</prop>
								<prop name="ReadOnly">0</prop>
								<list name="EmissionWLAvail" count="6">
									<item>488</item>
									<item>510</item>
									<item>580</item>
									<item>610</item>
									<item>640</item>
									<item>660</item>
								</list>
								<list name="ExcitationWLAvail" count="5">
									<item>440</item>
									<item>465</item>
									<item>498</item>
									<item>533</item>
									<item>618</item>
								</list>
								<prop name="MeasuringMode">hmmDynamic</prop>
							</obj>
							<obj name="item" class="HTCDetectionFormat" version="1">
								<list name="emlist" count="4">
									<obj name="item" class="HTCChannel" version="2">
										<prop name="name">Cyan 500</prop>
										<prop name="Active">1</prop>
										<prop name="EmissionWL">488</prop>
										<prop name="ExcitationWL">440</prop>
										<prop name="IntgrTime">250</prop>
										<prop name="MaxIntgrTime">2000</prop>
										<prop name="MeltFactor">1</prop>
										<prop name="QuantFactor">10</prop>
									</obj>
									<obj name="item" class="HTCChannel" version="2">
										<prop name="name">FAM</prop>
										<prop name="Active">1</prop>
										<prop name="EmissionWL">580</prop>
										<prop name="ExcitationWL">498</prop>
										<prop name="IntgrTime">250</prop>
										<prop name="MaxIntgrTime">2000</prop>
										<prop name="MeltFactor">1</prop>
										<prop name="QuantFactor">10</prop>
									</obj>
									<obj name="item" class="HTCChannel" version="2">
										<prop name="name">Red 610</prop>
										<prop name="Active">1</prop>
										<prop name="EmissionWL">610</prop>
										<prop name="ExcitationWL">533</prop>
										<prop name="IntgrTime">250</prop>
										<prop name="MaxIntgrTime">2000</prop>
										<prop name="MeltFactor">1</prop>
										<prop name="QuantFactor">10</prop>
									</obj>
									<obj name="item" class="HTCChannel" version="2">
										<prop name="name">Cy 5 / Cy 5.5</prop>
										<prop name="Active">1</prop>
										<prop name="EmissionWL">660</prop>
										<prop name="ExcitationWL">618</prop>
										<prop name="IntgrTime">250</prop>
										<prop name="MaxIntgrTime">2000</prop>
										<prop name="MeltFactor">1</prop>
										<prop name="QuantFactor">10</prop>
									</obj>
								</list>
								<prop name="name">4 Color Hydrolysis Probe</prop>
								<prop name="Active">1</prop>
								<prop name="DefChannelNdx">0</prop>
								<prop name="DenominatorNdx">-1</prop>
								<prop name="ReadOnly">0</prop>
								<list name="EmissionWLAvail" count="6">
									<item>488</item>
									<item>510</item>
									<item>580</item>
									<item>610</item>
									<item>640</item>
									<item>660</item>
								</list>
								<list name="ExcitationWLAvail" count="5">
									<item>440</item>
									<item>465</item>
									<item>498</item>
									<item>533</item>
									<item>618</item>
								</list>
								<prop name="MeasuringMode">hmmDynamic</prop>
							</obj>
							<obj name="item" class="HTCDetectionFormat" version="1">
								<list name="emlist" count="1">
									<obj name="item" class="HTCChannel" version="2">
										<prop name="name">Red 640</prop>
										<prop name="Active">1</prop>
										<prop name="EmissionWL">640</prop>
										<prop name="ExcitationWL">498</prop>
										<prop name="IntgrTime">250</prop>
										<prop name="MaxIntgrTime">2000</prop>
										<prop name="MeltFactor">1.2</prop>
										<prop name="QuantFactor">5</prop>
									</obj>
								</list>
								<prop name="name">Mono Color HybProbe</prop>
								<prop name="Active">1</prop>
								<prop name="DefChannelNdx">0</prop>
								<prop name="DenominatorNdx">-1</prop>
								<prop name="ReadOnly">0</prop>
								<list name="EmissionWLAvail" count="6">
									<item>488</item>
									<item>510</item>
									<item>580</item>
									<item>610</item>
									<item>640</item>
									<item>660</item>
								</list>
								<list name="ExcitationWLAvail" count="5">
									<item>440</item>
									<item>465</item>
									<item>498</item>
									<item>533</item>
									<item>618</item>
								</list>
								<prop name="MeasuringMode">hmmDynamic</prop>
							</obj>
							<obj name="item" class="HTCDetectionFormat" version="1">
								<list name="emlist" count="4">
									<obj name="item" class="HTCChannel" version="2">
										<prop name="name">Fluos</prop>
										<prop name="Active">1</prop>
										<prop name="EmissionWL">510</prop>
										<prop name="ExcitationWL">465</prop>
										<prop name="IntgrTime">250</prop>
										<prop name="MaxIntgrTime">2000</prop>
										<prop name="MeltFactor">2</prop>
										<prop name="QuantFactor">1.5</prop>
									</obj>
									<obj name="item" class="HTCChannel" version="2">
										<prop name="name">Red 610</prop>
										<prop name="Active">1</prop>
										<prop name="EmissionWL">610</prop>
										<prop name="ExcitationWL">498</prop>
										<prop name="IntgrTime">250</prop>
										<prop name="MaxIntgrTime">2000</prop>
										<prop name="MeltFactor">1.2</prop>
										<prop name="QuantFactor">5</prop>
									</obj>
									<obj name="item" class="HTCChannel" version="2">
										<prop name="name">Red 640</prop>
										<prop name="Active">1</prop>
										<prop name="EmissionWL">640</prop>
										<prop name="ExcitationWL">498</prop>
										<prop name="IntgrTime">250</prop>
										<prop name="MaxIntgrTime">2000</prop>
										<prop name="MeltFactor">1.2</prop>
										<prop name="QuantFactor">5</prop>
									</obj>
									<obj name="item" class="HTCChannel" version="2">
										<prop name="name">Cy 5 / Cy 5.5</prop>
										<prop name="Active">1</prop>
										<prop name="EmissionWL">660</prop>
										<prop name="ExcitationWL">498</prop>
										<prop name="IntgrTime">250</prop>
										<prop name="MaxIntgrTime">2000</prop>
										<prop name="MeltFactor">1.2</prop>
										<prop name="QuantFactor">5</prop>
									</obj>
								</list>
								<prop name="name">Multi Color HybProbe</prop>
								<prop name="Active">1</prop>
								<prop name="DefChannelNdx">0</prop>
								<prop name="DenominatorNdx">-1</prop>
								<prop name="ReadOnly">0</prop>
								<list name="EmissionWLAvail" count="6">
									<item>488</item>
									<item>510</item>
									<item>580</item>
									<item>610</item>
									<item>640</item>
									<item>660</item>
								</list>
								<list name="ExcitationWLAvail" count="5">
									<item>440</item>
									<item>465</item>
									<item>498</item>
									<item>533</item>
									<item>618</item>
								</list>
								<prop name="MeasuringMode">hmmDynamic</prop>
							</obj>
							<obj name="item" class="HTCDetectionFormat" version="1">
								<list name="emlist" count="4">
									<obj name="item" class="HTCChannel" version="2">
										<prop name="name">465-510</prop>
										<prop name="Active">1</prop>
										<prop name="EmissionWL">510</prop>
										<prop name="ExcitationWL">465</prop>
										<prop name="IntgrTime">250</prop>
										<prop name="MaxIntgrTime">1000</prop>
										<prop name="MeltFactor">1</prop>
										<prop name="QuantFactor">1</prop>
									</obj>
									<obj name="item" class="HTCChannel" version="2">
										<prop name="name">533-580</prop>
										<prop name="Active">1</prop>
										<prop name="EmissionWL">580</prop>
										<prop name="ExcitationWL">533</prop>
										<prop name="IntgrTime">250</prop>
										<prop name="MaxIntgrTime">1000</prop>
										<prop name="MeltFactor">1</prop>
										<prop name="QuantFactor">1</prop>
									</obj>
									<obj name="item" class="HTCChannel" version="2">
										<prop name="name">533-610</prop>
										<prop name="Active">1</prop>
										<prop name="EmissionWL">610</prop>
										<prop name="ExcitationWL">533</prop>
										<prop name="IntgrTime">250</prop>
										<prop name="MaxIntgrTime">1000</prop>
										<prop name="MeltFactor">1</prop>
										<prop name="QuantFactor">1</prop>
									</obj>
									<obj name="item" class="HTCChannel" version="2">
										<prop name="name">618-660</prop>
										<prop name="Active">1</prop>
										<prop name="EmissionWL">660</prop>
										<prop name="ExcitationWL">618</prop>
										<prop name="IntgrTime">250</prop>
										<prop name="MaxIntgrTime">1000</prop>
										<prop name="MeltFactor">1</prop>
										<prop name="QuantFactor">1</prop>
									</obj>
								</list>
								<prop name="name">SCicchitano1</prop>
								<prop name="Active">1</prop>
								<prop name="DefChannelNdx">0</prop>
								<prop name="DenominatorNdx">-1</prop>
								<prop name="ReadOnly">0</prop>
								<list name="EmissionWLAvail" count="6">
									<item>488</item>
									<item>510</item>
									<item>580</item>
									<item>610</item>
									<item>640</item>
									<item>660</item>
								</list>
								<list name="ExcitationWLAvail" count="5">
									<item>440</item>
									<item>465</item>
									<item>498</item>
									<item>533</item>
									<item>618</item>
								</list>
								<prop name="MeasuringMode">hmmDynamic</prop>
							</obj>
							<obj name="item" class="HTCDetectionFormat" version="1">
								<list name="emlist" count="2">
									<obj name="item" class="HTCChannel" version="2">
										<prop name="name">465-510</prop>
										<prop name="Active">1</prop>
										<prop name="EmissionWL">510</prop>
										<prop name="ExcitationWL">465</prop>
										<prop name="IntgrTime">250</prop>
										<prop name="MaxIntgrTime">1000</prop>
										<prop name="MeltFactor">1</prop>
										<prop name="QuantFactor">1</prop>
									</obj>
									<obj name="item" class="HTCChannel" version="2">
										<prop name="name">498-580</prop>
										<prop name="Active">1</prop>
										<prop name="EmissionWL">580</prop>
										<prop name="ExcitationWL">498</prop>
										<prop name="IntgrTime">250</prop>
										<prop name="MaxIntgrTime">1000</prop>
										<prop name="MeltFactor">1</prop>
										<prop name="QuantFactor">1</prop>
									</obj>
								</list>
								<prop name="name">VIC and FAM</prop>
								<prop name="Active">1</prop>
								<prop name="DefChannelNdx">0</prop>
								<prop name="DenominatorNdx">-1</prop>
								<prop name="ReadOnly">0</prop>
								<list name="EmissionWLAvail" count="6">
									<item>488</item>
									<item>510</item>
									<item>580</item>
									<item>610</item>
									<item>640</item>
									<item>660</item>
								</list>
								<list name="ExcitationWLAvail" count="5">
									<item>440</item>
									<item>465</item>
									<item>498</item>
									<item>533</item>
									<item>618</item>
								</list>
								<prop name="MeasuringMode">hmmDynamic</prop>
							</obj>
							<obj name="item" class="HTCDetectionFormat" version="1">
								<list name="emlist" count="2">
									<obj name="item" class="HTCChannel" version="2">
										<prop name="name">465-510</prop>
										<prop name="Active">1</prop>
										<prop name="EmissionWL">510</prop>
										<prop name="ExcitationWL">465</prop>
										<prop name="IntgrTime">250</prop>
										<prop name="MaxIntgrTime">1000</prop>
										<prop name="MeltFactor">1</prop>
										<prop name="QuantFactor">1</prop>
									</obj>
									<obj name="item" class="HTCChannel" version="2">
										<prop name="name">533-580</prop>
										<prop name="Active">1</prop>
										<prop name="EmissionWL">580</prop>
										<prop name="ExcitationWL">533</prop>
										<prop name="IntgrTime">250</prop>
										<prop name="MaxIntgrTime">1000</prop>
										<prop name="MeltFactor">1</prop>
										<prop name="QuantFactor">1</prop>
									</obj>
								</list>
								<prop name="name">Borowsky</prop>
								<prop name="Active">1</prop>
								<prop name="DefChannelNdx">0</prop>
								<prop name="DenominatorNdx">-1</prop>
								<prop name="ReadOnly">0</prop>
								<list name="EmissionWLAvail" count="6">
									<item>488</item>
									<item>510</item>
									<item>580</item>
									<item>610</item>
									<item>640</item>
									<item>660</item>
								</list>
								<list name="ExcitationWLAvail" count="5">
									<item>440</item>
									<item>465</item>
									<item>498</item>
									<item>533</item>
									<item>618</item>
								</list>
								<prop name="MeasuringMode">hmmDynamic</prop>
							</obj>
							<obj name="item" class="HTCDetectionFormat" version="1">
								<list name="emlist" count="2">
									<obj name="item" class="HTCChannel" version="2">
										<prop name="name">533-580</prop>
										<prop name="Active">1</prop>
										<prop name="EmissionWL">580</prop>
										<prop name="ExcitationWL">533</prop>
										<prop name="IntgrTime">250</prop>
										<prop name="MaxIntgrTime">1000</prop>
										<prop name="MeltFactor">1</prop>
										<prop name="QuantFactor">1</prop>
									</obj>
									<obj name="item" class="HTCChannel" version="2">
										<prop name="name">465-510</prop>
										<prop name="Active">1</prop>
										<prop name="EmissionWL">510</prop>
										<prop name="ExcitationWL">465</prop>
										<prop name="IntgrTime">250</prop>
										<prop name="MaxIntgrTime">1000</prop>
										<prop name="MeltFactor">1</prop>
										<prop name="QuantFactor">1</prop>
									</obj>
								</list>
								<prop name="name">RLB</prop>
								<prop name="Active">1</prop>
								<prop name="DefChannelNdx">0</prop>
								<prop name="DenominatorNdx">-1</prop>
								<prop name="ReadOnly">0</prop>
								<list name="EmissionWLAvail" count="6">
									<item>488</item>
									<item>510</item>
									<item>580</item>
									<item>610</item>
									<item>640</item>
									<item>660</item>
								</list>
								<list name="ExcitationWLAvail" count="5">
									<item>440</item>
									<item>465</item>
									<item>498</item>
									<item>533</item>
									<item>618</item>
								</list>
								<prop name="MeasuringMode">hmmDynamic</prop>
							</obj>
							<obj name="item" class="HTCDetectionFormat" version="1">
								<list name="emlist" count="0">
								</list>
								<prop name="name">New Format 1</prop>
								<prop name="Active">1</prop>
								<prop name="DefChannelNdx">-1</prop>
								<prop name="DenominatorNdx">-1</prop>
								<prop name="ReadOnly">0</prop>
								<list name="EmissionWLAvail" count="6">
									<item>488</item>
									<item>510</item>
									<item>580</item>
									<item>610</item>
									<item>640</item>
									<item>660</item>
								</list>
								<list name="ExcitationWLAvail" count="5">
									<item>440</item>
									<item>465</item>
									<item>498</item>
									<item>533</item>
									<item>618</item>
								</list>
								<prop name="MeasuringMode">hmmDynamic</prop>
							</obj>
							<obj name="item" class="HTCDetectionFormat" version="1">
								<list name="emlist" count="4">
									<obj name="item" class="HTCChannel" version="2">
										<prop name="name">618-660</prop>
										<prop name="Active">1</prop>
										<prop name="EmissionWL">660</prop>
										<prop name="ExcitationWL">618</prop>
										<prop name="IntgrTime">250</prop>
										<prop name="MaxIntgrTime">1000</prop>
										<prop name="MeltFactor">1</prop>
										<prop name="QuantFactor">1</prop>
									</obj>
									<obj name="item" class="HTCChannel" version="2">
										<prop name="name">498-580</prop>
										<prop name="Active">1</prop>
										<prop name="EmissionWL">580</prop>
										<prop name="ExcitationWL">498</prop>
										<prop name="IntgrTime">250</prop>
										<prop name="MaxIntgrTime">1000</prop>
										<prop name="MeltFactor">1</prop>
										<prop name="QuantFactor">1</prop>
									</obj>
									<obj name="item" class="HTCChannel" version="2">
										<prop name="name">533-580</prop>
										<prop name="Active">1</prop>
										<prop name="EmissionWL">580</prop>
										<prop name="ExcitationWL">533</prop>
										<prop name="IntgrTime">250</prop>
										<prop name="MaxIntgrTime">1000</prop>
										<prop name="MeltFactor">1</prop>
										<prop name="QuantFactor">1</prop>
									</obj>
									<obj name="item" class="HTCChannel" version="2">
										<prop name="name">465-510</prop>
										<prop name="Active">1</prop>
										<prop name="EmissionWL">510</prop>
										<prop name="ExcitationWL">465</prop>
										<prop name="IntgrTime">250</prop>
										<prop name="MaxIntgrTime">1000</prop>
										<prop name="MeltFactor">1</prop>
										<prop name="QuantFactor">1</prop>
									</obj>
								</list>
								<prop name="name">Borowsky_2</prop>
								<prop name="Active">1</prop>
								<prop name="DefChannelNdx">0</prop>
								<prop name="DenominatorNdx">-1</prop>
								<prop name="ReadOnly">0</prop>
								<list name="EmissionWLAvail" count="6">
									<item>488</item>
									<item>510</item>
									<item>580</item>
									<item>610</item>
									<item>640</item>
									<item>660</item>
								</list>
								<list name="ExcitationWLAvail" count="5">
									<item>440</item>
									<item>465</item>
									<item>498</item>
									<item>533</item>
									<item>618</item>
								</list>
								<prop name="MeasuringMode">hmmDynamic</prop>
							</obj>
						</list>
						<prop name="DefFormatName">Borowsky_2</prop>
					</obj>
					<list name="AcquisitionModes" count="4">
						<item>None</item>
						<item>Single</item>
						<item>Continuous</item>
						<item>Step</item>
					</list>
					<prop name="SeekTemp">30</prop>
					<prop name="SampleVolume">10</prop>
					<prop name="PlateID">B0209765</prop>
				</obj>
			</obj>
			<prop name="CompletedProgramNo">3</prop>
			<prop name="StopPoint">3</prop>
			<prop name="CarouselConstMoved">0</prop>
		</obj>
		<obj name="AnlsAndSampleInfo" class="AnlsAndSampleInfo" version="1">
			<obj name="AnlsPropTypes" class="PropertyTypeList" version="1">
				<list name="emlist" count="3">
					<obj name="item" class="SamplePropType" version="1">
						<prop name="name">Units</prop>
						<prop name="PropClass">QuantUnitsProp</prop>
						<prop name="IsChannelProperty">0</prop>
						<prop name="SelectorOrder">0</prop>
						<prop name="ShowInSelector">0</prop>
						<prop name="ShowInTable">0</prop>
						<prop name="TableOrder">0</prop>
					</obj>
					<obj name="item" class="SamplePropType" version="1">
						<prop name="name">ExtRef</prop>
						<prop name="PropClass">RQExtRefProp</prop>
						<prop name="IsChannelProperty">0</prop>
						<prop name="SelectorOrder">0</prop>
						<prop name="ShowInSelector">0</prop>
						<prop name="ShowInTable">0</prop>
						<prop name="TableOrder">0</prop>
					</obj>
					<obj name="item" class="SamplePropType" version="1">
						<prop name="name">Endpt External Experiment</prop>
						<prop name="PropClass">EndptGenoExtExp</prop>
						<prop name="IsChannelProperty">0</prop>
						<prop name="SelectorOrder">0</prop>
						<prop name="ShowInSelector">0</prop>
						<prop name="ShowInTable">0</prop>
						<prop name="TableOrder">0</prop>
					</obj>
				</list>
			</obj>
			<obj name="SamplePropTypes" class="PropertyTypeList" version="1">
				<list name="emlist" count="26">
					<obj name="item" class="SamplePosPropType" version="1">
						<prop name="name">Position</prop>
						<prop name="PropClass">GenSampleEditPosition</prop>
						<prop name="AnalysisClass">General</prop>
						<prop name="IsChannelProperty">0</prop>
						<prop name="SelectorOrder">0</prop>
						<prop name="ShowInSelector">0</prop>
						<prop name="ShowInTable">1</prop>
						<prop name="TableOrder">0</prop>
					</obj>
					<obj name="item" class="SamplePropType" version="1">
						<prop name="name">Color</prop>
						<prop name="PropClass">SamplePrefColor</prop>
						<prop name="AnalysisClass">General</prop>
						<prop name="IsChannelProperty">0</prop>
						<prop name="SelectorOrder">1</prop>
						<prop name="ShowInSelector">0</prop>
						<prop name="ShowInTable">1</prop>
						<prop name="TableOrder">1</prop>
					</obj>
					<obj name="item" class="SamplePropType" version="1">
						<prop name="name">Replicate of</prop>
						<prop name="PropClass">GenSampleEditReplicate</prop>
						<prop name="AnalysisClass">General</prop>
						<prop name="IsChannelProperty">0</prop>
						<prop name="SelectorOrder">2</prop>
						<prop name="ShowInSelector">0</prop>
						<prop name="ShowInTable">1</prop>
						<prop name="TableOrder">2</prop>
					</obj>
					<obj name="item" class="SamplePropType" version="1">
						<prop name="name">Sample Name</prop>
						<prop name="PropClass">GenSampleEditName</prop>
						<prop name="AnalysisClass">General</prop>
						<prop name="IsChannelProperty">0</prop>
						<prop name="SelectorOrder">3</prop>
						<prop name="ShowInSelector">1</prop>
						<prop name="ShowInTable">1</prop>
						<prop name="TableOrder">3</prop>
					</obj>
					<obj name="item" class="SamplePropType" version="1">
						<prop name="name">Subsets</prop>
						<prop name="PropClass">GenSampleEditSubset</prop>
						<prop name="AnalysisClass">General</prop>
						<prop name="IsChannelProperty">0</prop>
						<prop name="SelectorOrder">4</prop>
						<prop name="ShowInSelector">0</prop>
						<prop name="ShowInTable">0</prop>
						<prop name="TableOrder">4</prop>
					</obj>
					<obj name="item" class="SamplePropType" version="1">
						<prop name="name">Notes</prop>
						<prop name="PropClass">GenSampleEditNotes</prop>
						<prop name="AnalysisClass">General</prop>
						<prop name="IsChannelProperty">0</prop>
						<prop name="SelectorOrder">5</prop>
						<prop name="ShowInSelector">0</prop>
						<prop name="ShowInTable">0</prop>
						<prop name="TableOrder">5</prop>
					</obj>
					<obj name="item" class="SamplePropType" version="1">
						<prop name="name">Sample ID</prop>
						<prop name="PropClass">HTCSampleID</prop>
						<prop name="AnalysisClass">General</prop>
						<prop name="IsChannelProperty">0</prop>
						<prop name="SelectorOrder">6</prop>
						<prop name="ShowInSelector">0</prop>
						<prop name="ShowInTable">0</prop>
						<prop name="TableOrder">6</prop>
					</obj>
					<obj name="item" class="SamplePropType" version="1">
						<prop name="name">Sample Prep Notes</prop>
						<prop name="PropClass">HTCSamplePrepNotes</prop>
						<prop name="AnalysisClass">General</prop>
						<prop name="IsChannelProperty">0</prop>
						<prop name="SelectorOrder">7</prop>
						<prop name="ShowInSelector">0</prop>
						<prop name="ShowInTable">0</prop>
						<prop name="TableOrder">7</prop>
					</obj>
					<obj name="item" class="SamplePrefWidthType" version="1">
						<prop name="name">Width</prop>
						<prop name="PropClass">SamplePrefWidth</prop>
						<prop name="AnalysisClass">Sample preferences</prop>
						<prop name="IsChannelProperty">0</prop>
						<prop name="SelectorOrder">8</prop>
						<prop name="ShowInSelector">0</prop>
						<prop name="ShowInTable">0</prop>
						<prop name="TableOrder">8</prop>
					</obj>
					<obj name="item" class="SamplePrefLineStyleType" version="1">
						<prop name="name">Line Style</prop>
						<prop name="PropClass">SamplePrefLineStyle</prop>
						<prop name="AnalysisClass">Sample preferences</prop>
						<prop name="IsChannelProperty">0</prop>
						<prop name="SelectorOrder">9</prop>
						<prop name="ShowInSelector">0</prop>
						<prop name="ShowInTable">0</prop>
						<prop name="TableOrder">9</prop>
					</obj>
					<obj name="item" class="SamplePrefPointStyleType" version="1">
						<prop name="name">Point Style</prop>
						<prop name="PropClass">SamplePrefPointStyle</prop>
						<prop name="AnalysisClass">Sample preferences</prop>
						<prop name="IsChannelProperty">0</prop>
						<prop name="SelectorOrder">10</prop>
						<prop name="ShowInSelector">0</prop>
						<prop name="ShowInTable">0</prop>
						<prop name="TableOrder">10</prop>
					</obj>
					<obj name="item" class="SamplePropType" version="1">
						<prop name="name">Dominant Channel</prop>
						<prop name="PropClass">DominantChannelProp</prop>
						<prop name="AnalysisClass">Color Compensation Analysis</prop>
						<prop name="IsChannelProperty">0</prop>
						<prop name="SelectorOrder">11</prop>
						<prop name="ShowInSelector">0</prop>
						<prop name="ShowInTable">0</prop>
						<prop name="TableOrder">11</prop>
					</obj>
					<obj name="item" class="EndPtSampleTypePropertyType" version="1">
						<prop name="name">EndPt Sample Type</prop>
						<prop name="PropClass">GroupingSample</prop>
						<prop name="AnalysisClass">EndPtGenotyping</prop>
						<prop name="IsChannelProperty">0</prop>
						<prop name="SelectorOrder">12</prop>
						<prop name="ShowInSelector">0</prop>
						<prop name="ShowInTable">0</prop>
						<prop name="TableOrder">12</prop>
					</obj>
					<obj name="item" class="SamplePropType" version="1">
						<prop name="name">EndPt Genotype</prop>
						<prop name="PropClass">Genotype</prop>
						<prop name="AnalysisClass">EndPtGenotyping</prop>
						<prop name="IsChannelProperty">0</prop>
						<prop name="SelectorOrder">13</prop>
						<prop name="ShowInSelector">0</prop>
						<prop name="ShowInTable">0</prop>
						<prop name="TableOrder">13</prop>
					</obj>
					<obj name="item" class="SamplePropType" version="1">
						<prop name="name">Target Name</prop>
						<prop name="PropClass">TargetName</prop>
						<prop name="AnalysisClass">General</prop>
						<prop name="IsChannelProperty">1</prop>
						<prop name="SelectorOrder">14</prop>
						<prop name="ShowInSelector">0</prop>
						<prop name="ShowInTable">0</prop>
						<prop name="TableOrder">14</prop>
					</obj>
					<obj name="item" class="QuantSampleTypePropertyType" version="1">
						<prop name="name">Quantification Sample Type</prop>
						<prop name="PropClass">QuantSampleTypeProperty</prop>
						<prop name="AnalysisClass">Quantification Analysis</prop>
						<prop name="IsChannelProperty">1</prop>
						<prop name="SelectorOrder">15</prop>
						<prop name="ShowInSelector">0</prop>
						<prop name="ShowInTable">0</prop>
						<prop name="TableOrder">15</prop>
					</obj>
					<obj name="item" class="SamplePropType" version="1">
						<prop name="name">Concentration</prop>
						<prop name="PropClass">QuantConcProperty</prop>
						<prop name="AnalysisClass">Quantification Analysis</prop>
						<prop name="IsChannelProperty">1</prop>
						<prop name="SelectorOrder">16</prop>
						<prop name="ShowInSelector">0</prop>
						<prop name="ShowInTable">0</prop>
						<prop name="TableOrder">16</prop>
					</obj>
					<obj name="item" class="QuantCpType" version="1">
						<prop name="name">Cp Low</prop>
						<prop name="PropClass">QuantCpLowProp</prop>
						<prop name="AnalysisClass">Quantification Analysis</prop>
						<prop name="IsChannelProperty">1</prop>
						<prop name="SelectorOrder">17</prop>
						<prop name="ShowInSelector">0</prop>
						<prop name="ShowInTable">0</prop>
						<prop name="TableOrder">17</prop>
					</obj>
					<obj name="item" class="QuantCpType" version="1">
						<prop name="name">Cp High</prop>
						<prop name="PropClass">QuantCpHighProp</prop>
						<prop name="AnalysisClass">Quantification Analysis</prop>
						<prop name="IsChannelProperty">1</prop>
						<prop name="SelectorOrder">18</prop>
						<prop name="ShowInSelector">0</prop>
						<prop name="ShowInTable">0</prop>
						<prop name="TableOrder">18</prop>
					</obj>
					<obj name="item" class="GroupSampleTypePropertyType" version="1">
						<prop name="name">Melt Geno Sample Type</prop>
						<prop name="PropClass">GroupChannelTypeProp</prop>
						<prop name="AnalysisClass">Melt Geno</prop>
						<prop name="IsChannelProperty">1</prop>
						<prop name="SelectorOrder">19</prop>
						<prop name="ShowInSelector">0</prop>
						<prop name="ShowInTable">0</prop>
						<prop name="TableOrder">19</prop>
					</obj>
					<obj name="item" class="SamplePropType" version="1">
						<prop name="name">Melt Geno Genotype</prop>
						<prop name="PropClass">ChannelGenotype</prop>
						<prop name="AnalysisClass">Melt Geno</prop>
						<prop name="IsChannelProperty">1</prop>
						<prop name="SelectorOrder">20</prop>
						<prop name="ShowInSelector">0</prop>
						<prop name="ShowInTable">0</prop>
						<prop name="TableOrder">20</prop>
					</obj>
					<obj name="item" class="RQTargetPropertyType" version="1">
						<prop name="name">Target Type</prop>
						<prop name="PropClass">RQTargetProperty</prop>
						<prop name="AnalysisClass">Relative Quantification</prop>
						<prop name="IsChannelProperty">1</prop>
						<prop name="SelectorOrder">21</prop>
						<prop name="ShowInSelector">0</prop>
						<prop name="ShowInTable">0</prop>
						<prop name="TableOrder">21</prop>
					</obj>
					<obj name="item" class="RQSampleTargetPropertyType" version="1">
						<prop name="name">Combined Sample and Target Type</prop>
						<prop name="PropClass">RQSampleTargetProperty</prop>
						<prop name="AnalysisClass">Relative Quantification</prop>
						<prop name="IsChannelProperty">1</prop>
						<prop name="SelectorOrder">22</prop>
						<prop name="ShowInSelector">0</prop>
						<prop name="ShowInTable">0</prop>
						<prop name="TableOrder">22</prop>
					</obj>
					<obj name="item" class="SamplePropType" version="1">
						<prop name="name">Efficiency</prop>
						<prop name="PropClass">RQEffProp</prop>
						<prop name="AnalysisClass">Relative Quantification</prop>
						<prop name="IsChannelProperty">1</prop>
						<prop name="SelectorOrder">23</prop>
						<prop name="ShowInSelector">0</prop>
						<prop name="ShowInTable">0</prop>
						<prop name="TableOrder">23</prop>
					</obj>
					<obj name="item" class="GroupSampleTypePropertyTypeNoPos" version="1">
						<prop name="name">Scanning Sample Type</prop>
						<prop name="PropClass">GroupChannelTypeProp</prop>
						<prop name="AnalysisClass">Scanning</prop>
						<prop name="IsChannelProperty">1</prop>
						<prop name="SelectorOrder">24</prop>
						<prop name="ShowInSelector">0</prop>
						<prop name="ShowInTable">0</prop>
						<prop name="TableOrder">24</prop>
					</obj>
					<obj name="item" class="SamplePropType" version="1">
						<prop name="name">Scanning Genotype</prop>
						<prop name="PropClass">ChannelGenotype</prop>
						<prop name="AnalysisClass">Scanning</prop>
						<prop name="IsChannelProperty">1</prop>
						<prop name="SelectorOrder">25</prop>
						<prop name="ShowInSelector">0</prop>
						<prop name="ShowInTable">0</prop>
						<prop name="TableOrder">25</prop>
					</obj>
				</list>
			</obj>
			<obj name="SelectedChannels" class="TEMIntegerSet" version="1">
				<list name="Items" count="4">
					<prop name="Item">0</prop>
					<prop name="Item">1</prop>
					<prop name="Item">2</prop>
					<prop name="Item">3</prop>
				</list>
			</obj>
			<obj name="AnalysisProperties" class="ExpPropList" version="1">
				<list name="emlist" count="3">
					<obj name="PropertyObject" class="EndptGenoExtExp" version="3">
						<prop name="PropertyTypeName">Endpt External Experiment</prop>
					</obj>
					<obj name="PropertyObject" class="RQExtRefProp" version="3">
						<prop name="PropertyTypeName">ExtRef</prop>
						<prop name="RefExpProg">-1</prop>
					</obj>
					<obj name="PropertyObject" class="QuantUnitsProp" version="3">
						<prop name="PropertyTypeName">Units</prop>
					</obj>
				</list>
			</obj>
			<obj name="SampleInfoList" class="SamplePropInfoList" version="1">
				<list name="emlist" count="96">
					<obj name="item" class="SamplePropInfo" version="1">
						<obj name="ChannelProperties" class="ChanPropList" version="2">
							<obj name="ChannelProperties" class="EMList" version="1">
								<list name="emlist" count="4">
									<obj name="item" class="PropertyList" version="1">
										<list name="emlist" count="12">
											<obj name="PropertyObject" class="RQSampleTargetProperty" version="4">
												<prop name="PropertyTypeName">Combined Sample and Target Type</prop>
												<prop name="Position">0</prop>
												<prop name="IsDefault">0</prop>
												<obj name="ChannelProp" class="ChannelProperty" version="1">
													<prop name="ChannelIdx">0</prop>
												</obj>
											</obj>
											<obj name="PropertyObject" class="QuantConcProperty" version="4">
												<prop name="PropertyTypeName">Concentration</prop>
												<prop name="Position">0</prop>
												<prop name="IsDefault">1</prop>
												<prop name="Concentration">0</prop>
												<obj name="ChannelProp" class="ChannelProperty" version="1">
													<prop name="ChannelIdx">0</prop>
												</obj>
												<prop name="ReadOnly">1</prop>
											</obj>
											<obj name="PropertyObject" class="QuantCpHighProp" version="4">
												<prop name="PropertyTypeName">Cp High</prop>
												<prop name="Position">0</prop>
												<prop name="IsDefault">1</prop>
												<prop name="CpRangeHigh">0</prop>
												<obj name="ChannelProp" class="ChannelProperty" version="1">
													<prop name="ChannelIdx">0</prop>
												</obj>
												<prop name="ReadOnly">1</prop>
											</obj>
											<obj name="PropertyObject" class="QuantCpLowProp" version="4">
												<prop name="PropertyTypeName">Cp Low</prop>
												<prop name="Position">0</prop>
												<prop name="IsDefault">1</prop>
												<prop name="CpRangeLow">0</prop>
												<obj name="ChannelProp" class="ChannelProperty" version="1">
													<prop name="ChannelIdx">0</prop>
												</obj>
												<prop name="ReadOnly">1</prop>
											</obj>
											<obj name="PropertyObject" class="RQEffProp" version="4">
												<prop name="PropertyTypeName">Efficiency</prop>
												<prop name="Position">0</prop>
												<prop name="IsDefault">1</prop>
												<prop name="Efficiency">2</prop>
												<obj name="ChannelProp" class="ChannelProperty" version="1">
													<prop name="ChannelIdx">0</prop>
												</obj>
											</obj>
											<obj name="PropertyObject" class="ChannelGenotype" version="4">
												<prop name="PropertyTypeName">Melt Geno Genotype</prop>
												<prop name="Position">0</prop>
												<prop name="IsDefault">1</prop>
												<prop name="ReadOnly">1</prop>
												<obj name="ChannelProp" class="ChannelProperty" version="1">
													<prop name="ChannelIdx">0</prop>
												</obj>
											</obj>
											<obj name="PropertyObject" class="GroupChannelTypeProp" version="4">
												<prop name="PropertyTypeName">Melt Geno Sample Type</prop>
												<prop name="Position">0</prop>
												<prop name="IsDefault">0</prop>
												<prop name="GroupSampleType">mstUnknown</prop>
												<obj name="ChannelProp" class="ChannelProperty" version="1">
													<prop name="ChannelIdx">0</prop>
												</obj>
											</obj>
											<obj name="PropertyObject" class="QuantSampleTypeProperty" version="4">
												<prop name="PropertyTypeName">Quantification Sample Type</prop>
												<prop name="Position">0</prop>
												<prop name="IsDefault">0</prop>
												<prop name="SampleType">qsUnknown</prop>
												<obj name="ChannelProp" class="ChannelProperty" version="1">
													<prop name="ChannelIdx">0</prop>
												</obj>
											</obj>
											<obj name="PropertyObject" class="ChannelGenotype" version="4">
												<prop name="PropertyTypeName">Scanning Genotype</prop>
												<prop name="Position">0</prop>
												<prop name="IsDefault">1</prop>
												<prop name="ReadOnly">1</prop>
												<obj name="ChannelProp" class="ChannelProperty" version="1">
													<prop name="ChannelIdx">0</prop>
												</obj>
											</obj>
											<obj name="PropertyObject" class="GroupChannelTypeProp" version="4">
												<prop name="PropertyTypeName">Scanning Sample Type</prop>
												<prop name="Position">0</prop>
												<prop name="IsDefault">0</prop>
												<prop name="GroupSampleType">mstUnknown</prop>
												<obj name="ChannelProp" class="ChannelProperty" version="1">
													<prop name="ChannelIdx">0</prop>
												</obj>
											</obj>
											<obj name="PropertyObject" class="TargetName" version="4">
												<prop name="PropertyTypeName">Target Name</prop>
												<prop name="Position">0</prop>
												<prop name="IsDefault">1</prop>
												<obj name="ChannelProp" class="ChannelProperty" version="1">
													<prop name="ChannelIdx">0</prop>
												</obj>
											</obj>
											<obj name="PropertyObject" class="RQTargetProperty" version="4">
												<prop name="PropertyTypeName">Target Type</prop>
												<prop name="Position">0</prop>
												<prop name="IsDefault">0</prop>
												<prop name="TargetType">dtNone</prop>
												<obj name="ChannelProp" class="ChannelProperty" version="1">
													<prop name="ChannelIdx">0</prop>
												</obj>
											</obj>
										</list>
									</obj>
									<obj name="item" class="PropertyList" version="1">
										<list name="emlist" count="12">
											<obj name="PropertyObject" class="RQSampleTargetProperty" version="4">
												<prop name="PropertyTypeName">Combined Sample and Target Type</prop>
												<prop name="Position">0</prop>
												<prop name="IsDefault">0</prop>
												<obj name="ChannelProp" class="ChannelProperty" version="1">
													<prop name="ChannelIdx">1</prop>
												</obj>
											</obj>
											<obj name="PropertyObject" class="QuantConcProperty" version="4">
												<prop name="PropertyTypeName">Concentration</prop>
												<prop name="Position">0</prop>
												<prop name="IsDefault">1</prop>
												<prop name="Concentration">0</prop>
												<obj name="ChannelProp" class="ChannelProperty" version="1">
													<prop name="ChannelIdx">1</prop>
												</obj>
												<prop name="ReadOnly">1</prop>
											</obj>
											<obj name="PropertyObject" class="QuantCpHighProp" version="4">
												<prop name="PropertyTypeName">Cp High</prop>
												<prop name="Position">0</prop>
												<prop name="IsDefault">1</prop>
												<prop name="CpRangeHigh">0</prop>
												<obj name="ChannelProp" class="ChannelProperty" version="1">
													<prop name="ChannelIdx">1</prop>
												</obj>
												<prop name="ReadOnly">1</prop>
											</obj>
											<obj name="PropertyObject" class="QuantCpLowProp" version="4">
												<prop name="PropertyTypeName">Cp Low</prop>
												<prop name="Position">0</prop>
												<prop name="IsDefault">1</prop>
												<prop name="CpRangeLow">0</prop>
												<obj name="ChannelProp" class="ChannelProperty" version="1">
													<prop name="ChannelIdx">1</prop>
												</obj>
												<prop name="ReadOnly">1</prop>
											</obj>
											<obj name="PropertyObject" class="RQEffProp" version="4">
												<prop name="PropertyTypeName">Efficiency</prop>
												<prop name="Position">0</prop>
												<prop name="IsDefault">1</prop>
												<prop name="Efficiency">2</prop>
												<obj name="ChannelProp" class="ChannelProperty" version="1">
													<prop name="ChannelIdx">1</prop>
												</obj>
											</obj>
											<obj name="PropertyObject" class="ChannelGenotype" version="4">
												<prop name="PropertyTypeName">Melt Geno Genotype</prop>
												<prop name="Position">0</prop>
												<prop name="IsDefault">1</prop>
												<prop name="ReadOnly">1</prop>
												<obj name="ChannelProp" class="ChannelProperty" version="1">
													<prop name="ChannelIdx">1</prop>
												</obj>
											</obj>
											<obj name="PropertyObject" class="GroupChannelTypeProp" version="4">
												<prop name="PropertyTypeName">Melt Geno Sample Type</prop>
												<prop name="Position">0</prop>
												<prop name="IsDefault">0</prop>
												<prop name="GroupSampleType">mstUnknown</prop>
												<obj name="ChannelProp" class="ChannelProperty" version="1">
													<prop name="ChannelIdx">1</prop>
												</obj>
											</obj>
											<obj name="PropertyObject" class="QuantSampleTypeProperty" version="4">
												<prop name="PropertyTypeName">Quantification Sample Type</prop>
												<prop name="Position">0</prop>
												<prop name="IsDefault">0</prop>
												<prop name="SampleType">qsUnknown</prop>
												<obj name="ChannelProp" class="ChannelProperty" version="1">
													<prop name="ChannelIdx">1</prop>
												</obj>
											</obj>
											<obj name="PropertyObject" class="ChannelGenotype" version="4">
												<prop name="PropertyTypeName">Scanning Genotype</prop>
												<prop name="Position">0</prop>
												<prop name="IsDefault">1</prop>
												<prop name="ReadOnly">1</prop>
												<obj name="ChannelProp" class="ChannelProperty" version="1">
													<prop name="ChannelIdx">1</prop>
												</obj>
											</obj>
											<obj name="PropertyObject" class="GroupChannelTypeProp" version="4">
												<prop name="PropertyTypeName">Scanning Sample Type</prop>
												<prop name="Position">0</prop>
												<prop name="IsDefault">0</prop>
												<prop name="GroupSampleType">mstUnknown</prop>
												<obj name="ChannelProp" class="ChannelProperty" version="1">
													<prop name="ChannelIdx">1</prop>
												</obj>
											</obj>
											<obj name="PropertyObject" class="TargetName" version="4">
												<prop name="PropertyTypeName">Target Name</prop>
												<prop name="Position">0</prop>
												<prop name="IsDefault">1</prop>
												<obj name="ChannelProp" class="ChannelProperty" version="1">
													<prop name="ChannelIdx">1</prop>
												</obj>
											</obj>
											<obj name="PropertyObject" class="RQTargetProperty" version="4">
												<prop name="PropertyTypeName">Target Type</prop>
												<prop name="Position">0</prop>
												<prop name="IsDefault">0</prop>
												<prop name="TargetType">dtNone</prop>
												<obj name="ChannelProp" class="ChannelProperty" version="1">
													<prop name="ChannelIdx">1</prop>
												</obj>
											</obj>
										</list>
									</obj>
									<obj name="item" class="PropertyList" version="1">
										<list name="emlist" count="12">
											<obj name="PropertyObject" class="RQSampleTargetProperty" version="4">
												<prop name="PropertyTypeName">Combined Sample and Target Type</prop>
												<prop name="Position">0</prop>
												<prop name="IsDefault">0</prop>
												<obj name="ChannelProp" class="ChannelProperty" version="1">
													<prop name="ChannelIdx">2</prop>
												</obj>
											</obj>
											<obj name="PropertyObject" class="QuantConcProperty" version="4">
												<prop name="PropertyTypeName">Concentration</prop>
												<prop name="Position">0</prop>
												<prop name="IsDefault">1</prop>
												<prop name="Concentration">0</prop>
												<obj name="ChannelProp" class="ChannelProperty" version="1">
													<prop name="ChannelIdx">2</prop>
												</obj>
												<prop name="ReadOnly">1</prop>
											</obj>
											<obj name="PropertyObject" class="QuantCpHighProp" version="4">
												<prop name="PropertyTypeName">Cp High</prop>
												<prop name="Position">0</prop>
												<prop name="IsDefault">1</prop>
												<prop name="CpRangeHigh">0</prop>
												<obj name="ChannelProp" class="ChannelProperty" version="1">
													<prop name="ChannelIdx">2</prop>
												</obj>
												<prop name="ReadOnly">1</prop>
											</obj>
											<obj name="PropertyObject" class="QuantCpLowProp" version="4">
												<prop name="PropertyTypeName">Cp Low</prop>
												<prop name="Position">0</prop>
												<prop name="IsDefault">1</prop>
												<prop name="CpRangeLow">0</prop>
												<obj name="ChannelProp" class="ChannelProperty" version="1">
													<prop name="ChannelIdx">2</prop>
												</obj>
												<prop name="ReadOnly">1</prop>
											</obj>
											<obj name="PropertyObject" class="RQEffProp" version="4">
												<prop name="PropertyTypeName">Efficiency</prop>
												<prop name="Position">0</prop>
												<prop name="IsDefault">1</prop>
												<prop name="Efficiency">2</prop>
												<obj name="ChannelProp" class="ChannelProperty" version="1">
													<prop name="ChannelIdx">2</prop>
												</obj>
											</obj>
											<obj name="PropertyObject" class="ChannelGenotype" version="4">
												<prop name="PropertyTypeName">Melt Geno Genotype</prop>
												<prop name="Position">0</prop>
												<prop name="IsDefault">1</prop>
												<prop name="ReadOnly">1</prop>
												<obj name="ChannelProp" class="ChannelProperty" version="1">
													<prop name="ChannelIdx">2</prop>
												</obj>
											</obj>
											<obj name="PropertyObject" class="GroupChannelTypeProp" version="4">
												<prop name="PropertyTypeName">Melt Geno Sample Type</prop>
												<prop name="Position">0</prop>
												<prop name="IsDefault">0</prop>
												<prop name="GroupSampleType">mstUnknown</prop>
												<obj name="ChannelProp" class="ChannelProperty" version="1">
													<prop name="ChannelIdx">2</prop>
												</obj>
											</obj>
											<obj name="PropertyObject" class="QuantSampleTypeProperty" version="4">
												<prop name="PropertyTypeName">Quantification Sample Type</prop>
												<prop name="Position">0</prop>
												<prop name="IsDefault">0</prop>
												<prop name="SampleType">qsUnknown</prop>
												<obj name="ChannelProp" class="ChannelProperty" version="1">
													<prop name="ChannelIdx">2</prop>
												</obj>
											</obj>
											<obj name="PropertyObject" class="ChannelGenotype" version="4">
												<prop name="PropertyTypeName">Scanning Genotype</prop>
												<prop name="Position">0</prop>
												<prop name="IsDefault">1</prop>
												<prop name="ReadOnly">1</prop>
												<obj name="ChannelProp" class="ChannelProperty" version="1">
													<prop name="ChannelIdx">2</prop>
												</obj>
											</obj>
											<obj name="PropertyObject" class="GroupChannelTypeProp" version="4">
												<prop name="PropertyTypeName">Scanning Sample Type</prop>
												<prop name="Position">0</prop>
												<prop name="IsDefault">0</prop>
												<prop name="GroupSampleType">mstUnknown</prop>
												<obj name="ChannelProp" class="ChannelProperty" version="1">
													<prop name="ChannelIdx">2</prop>
												</obj>
											</obj>
											<obj name="PropertyObject" class="TargetName" version="4">
												<prop name="PropertyTypeName">Target Name</prop>
												<prop name="Position">0</prop>
												<prop name="IsDefault">1</prop>
												<obj name="ChannelProp" class="ChannelProperty" version="1">
													<prop name="ChannelIdx">2</prop>
												</obj>
											</obj>
											<obj name="PropertyObject" class="RQTargetProperty" version="4">
												<prop name="PropertyTypeName">Target Type</prop>
												<prop name="Position">0</prop>
												<prop name="IsDefault">0</prop>
												<prop name="TargetType">dtNone</prop>
												<obj name="ChannelProp" class="ChannelProperty" version="1">
													<prop name="ChannelIdx">2</prop>
												</obj>
											</obj>
										</list>
									</obj>
									<obj name="item" class="PropertyList" version="1">
										<list name="emlist" count="12">
											<obj name="PropertyObject" class="RQSampleTargetProperty" version="4">
												<prop name="PropertyTypeName">Combined Sample and Target Type</prop>
												<prop name="Position">0</prop>
												<prop name="IsDefault">0</prop>
												<obj name="ChannelProp" class="ChannelProperty" version="1">
													<prop name="ChannelIdx">3</prop>
												</obj>
											</obj>
											<obj name="PropertyObject" class="QuantConcProperty" version="4">
												<prop name="PropertyTypeName">Concentration</prop>
												<prop name="Position">0</prop>
												<prop name="IsDefault">1</prop>
												<prop name="Concentration">0</prop>
												<obj name="ChannelProp" class="ChannelProperty" version="1">
													<prop name="ChannelIdx">3</prop>
												</obj>
												<prop name="ReadOnly">1</prop>
											</obj>
											<obj name="PropertyObject" class="QuantCpHighProp" version="4">
												<prop name="PropertyTypeName">Cp High</prop>
												<prop name="Position">0</prop>
												<prop name="IsDefault">1</prop>
												<prop name="CpRangeHigh">0</prop>
												<obj name="ChannelProp" class="ChannelProperty" version="1">
													<prop name="ChannelIdx">3</prop>
												</obj>
												<prop name="ReadOnly">1</prop>
											</obj>
											<obj name="PropertyObject" class="QuantCpLowProp" version="4">
												<prop name="PropertyTypeName">Cp Low</prop>
												<prop name="Position">0</prop>
												<prop name="IsDefault">1</prop>
												<prop name="CpRangeLow">0</prop>
												<obj name="ChannelProp" class="ChannelProperty" version="1">
													<prop name="ChannelIdx">3</prop>
												</obj>
												<prop name="ReadOnly">1</prop>
											</obj>
											<obj name="PropertyObject" class="RQEffProp" version="4">
												<prop name="PropertyTypeName">Efficiency</prop>
												<prop name="Position">0</prop>
												<prop name="IsDefault">1</prop>
												<prop name="Efficiency">2</prop>
												<obj name="ChannelProp" class="ChannelProperty" version="1">
													<prop name="ChannelIdx">3</prop>
												</obj>
											</obj>
											<obj name="PropertyObject" class="ChannelGenotype" version="4">
												<prop name="PropertyTypeName">Melt Geno Genotype</prop>
												<prop name="Position">0</prop>
												<prop name="IsDefault">1</prop>
												<prop name="ReadOnly">1</prop>
												<obj name="ChannelProp" class="ChannelProperty" version="1">
													<prop name="ChannelIdx">3</prop>
												</obj>
											</obj>
											<obj name="PropertyObject" class="GroupChannelTypeProp" version="4">
												<prop name="PropertyTypeName">Melt Geno Sample Type</prop>
												<prop name="Position">0</prop>
												<prop name="IsDefault">0</prop>
												<prop name="GroupSampleType">mstUnknown</prop>
												<obj name="ChannelProp" class="ChannelProperty" version="1">
													<prop name="ChannelIdx">3</prop>
												</obj>
											</obj>
											<obj name="PropertyObject" class="QuantSampleTypeProperty" version="4">
												<prop name="PropertyTypeName">Quantification Sample Type</prop>
												<prop name="Position">0</prop>
												<prop name="IsDefault">0</prop>
												<prop name="SampleType">qsUnknown</prop>
												<obj name="ChannelProp" class="ChannelProperty" version="1">
													<prop name="ChannelIdx">3</prop>
												</obj>
											</obj>
											<obj name="PropertyObject" class="ChannelGenotype" version="4">
												<prop name="PropertyTypeName">Scanning Genotype</prop>
												<prop name="Position">0</prop>
												<prop name="IsDefault">1</prop>
												<prop name="ReadOnly">1</prop>
												<obj name="ChannelProp" class="ChannelProperty" version="1">
													<prop name="ChannelIdx">3</prop>
												</obj>
											</obj>
											<obj name="PropertyObject" class="GroupChannelTypeProp" version="4">
												<prop name="PropertyTypeName">Scanning Sample Type</prop>
												<prop name="Position">0</prop>
												<prop name="IsDefault">0</prop>
												<prop name="GroupSampleType">mstUnknown</prop>
												<obj name="ChannelProp" class="ChannelProperty" version="1">
													<prop name="ChannelIdx">3</prop>
												</obj>
											</obj>
											<obj name="PropertyObject" class="TargetName" version="4">
												<prop name="PropertyTypeName">Target Name</prop>
												<prop name="Position">0</prop>
												<prop name="IsDefault">1</prop>
												<obj name="ChannelProp" class="ChannelProperty" version="1">
													<prop name="ChannelIdx">3</prop>
												</obj>
											</obj>
											<obj name="PropertyObject" class="RQTargetProperty" version="4">
												<prop name="PropertyTypeName">Target Type</prop>
												<prop name="Position">0</prop>
												<prop name="IsDefault">0</prop>
												<prop name="TargetType">dtNone</prop>
												<obj name="ChannelProp" class="ChannelProperty" version="1">
													<prop name="ChannelIdx">3</prop>
												</obj>
											</obj>
										</list>
									</obj>
								</list>
							</obj>
						</obj>
						<prop name="ChannelPropertyCount">4</prop>
						<prop name="ContainerPosition">0</prop>
						<prop name="HasSampleProperties">1</prop>
						<obj name="SampleProperties" class="PropertyList" version="1">
							<list name="emlist" count="14">
								<obj name="PropertyObject" class="SamplePrefColor" version="4">
									<prop name="PropertyTypeName">Color</prop>
									<prop name="Position">0</prop>
									<prop name="IsDefault">0</prop>
									<prop name="Color">$00FF8000</prop>
								</obj>
								<obj name="PropertyObject" class="DominantChannelProp" version="4">
									<prop name="PropertyTypeName">Dominant Channel</prop>
									<prop name="Position">0</prop>
									<prop name="IsDefault">0</prop>
									<prop name="DominantChannel">0</prop>
								</obj>
								<obj name="PropertyObject" class="Genotype" version="4">
									<prop name="PropertyTypeName">EndPt Genotype</prop>
									<prop name="Position">0</prop>
									<prop name="IsDefault">1</prop>
									<prop name="ReadOnly">1</prop>
								</obj>
								<obj name="PropertyObject" class="GroupingSample" version="4">
									<prop name="PropertyTypeName">EndPt Sample Type</prop>
									<prop name="Position">0</prop>
									<prop name="IsDefault">0</prop>
									<prop name="GroupSampleType">mstUnknown</prop>
								</obj>
								<obj name="PropertyObject" class="SamplePrefLineStyle" version="4">
									<prop name="PropertyTypeName">Line Style</prop>
									<prop name="Position">0</prop>
									<prop name="IsDefault">0</prop>
									<prop name="LineStyle">psSolid</prop>
								</obj>
								<obj name="PropertyObject" class="GenSampleEditNotes" version="4">
									<prop name="PropertyTypeName">Notes</prop>
									<prop name="Position">0</prop>
									<prop name="IsDefault">1</prop>
								</obj>
								<obj name="PropertyObject" class="SamplePrefPointStyle" version="4">
									<prop name="PropertyTypeName">Point Style</prop>
									<prop name="Position">0</prop>
									<prop name="IsDefault">0</prop>
									<prop name="PointStyle">psNothing</prop>
								</obj>
								<obj name="PropertyObject" class="GenSampleEditPosition" version="4">
									<prop name="PropertyTypeName">Position</prop>
									<prop name="Position">0</prop>
									<prop name="IsDefault">1</prop>
								</obj>
								<obj name="PropertyObject" class="GenSampleEditReplicate" version="4">
									<prop name="PropertyTypeName">Replicate of</prop>
									<prop name="Position">0</prop>
									<prop name="IsDefault">1</prop>
									<prop name="ReplicateOf">-1</prop>
								</obj>
								<obj name="PropertyObject" class="HTCSampleID" version="4">
									<prop name="PropertyTypeName">Sample ID</prop>
									<prop name="Position">0</prop>
									<prop name="IsDefault">1</prop>
								</obj>
								<obj name="PropertyObject" class="GenSampleEditName" version="4">
									<prop name="PropertyTypeName">Sample Name</prop>
									<prop name="Position">0</prop>
									<prop name="IsDefault">1</prop>
									<prop name="name">Sample 1</prop>
								</obj>
								<obj name="PropertyObject" class="HTCSamplePrepNotes" version="4">
									<prop name="PropertyTypeName">Sample Prep Notes</prop>
									<prop name="Position">0</prop>
									<prop name="IsDefault">1</prop>
								</obj>
								<obj name="PropertyObject" class="GenSampleEditSubset" version="4">
									<prop name="PropertyTypeName">Subsets</prop>
									<prop name="Position">0</prop>
									<prop name="IsDefault">1</prop>
								</obj>
								<obj name="PropertyObject" class="SamplePrefWidth" version="5">
									<prop name="PropertyTypeName">Width</prop>
									<prop name="Position">0</prop>
									<prop name="IsDefault">1</prop>
									<prop name="Width">1</prop>
								</obj>
							</list>
						</obj>
					</obj>
					<obj name="item" class="SamplePropInfo" version="1">
						<obj name="ChannelProperties" class="ChanPropList" version="2">
							<obj name="ChannelProperties" class="EMList" version="1">
								<list name="emlist" count="4">
									<obj name="item" class="PropertyList" version="1">
										<list name="emlist" count="12">
											<obj name="PropertyObject" class="RQSampleTargetProperty" version="4">
												<prop name="PropertyTypeName">Combined Sample and Target Type</prop>
												<prop name="Position">1</prop>
												<prop name="IsDefault">0</prop>
												<obj name="ChannelProp" class="ChannelProperty" version="1">
													<prop name="ChannelIdx">0</prop>
												</obj>
											</obj>
											<obj name="PropertyObject" class="QuantConcProperty" version="4">
												<prop name="PropertyTypeName">Concentration</prop>
												<prop name="Position">1</prop>
												<prop name="IsDefault">1</prop>
												<prop name="Concentration">0</prop>
												<obj name="ChannelProp" class="ChannelProperty" version="1">
													<prop name="ChannelIdx">0</prop>
												</obj>
												<prop name="ReadOnly">1</prop>
											</obj>
											<obj name="PropertyObject" class="QuantCpHighProp" version="4">
												<prop name="PropertyTypeName">Cp High</prop>
												<prop name="Position">1</prop>
												<prop name="IsDefault">1</prop>
												<prop name="CpRangeHigh">0</prop>
												<obj name="ChannelProp" class="ChannelProperty" version="1">
													<prop name="ChannelIdx">0</prop>
												</obj>
												<prop name="ReadOnly">1</prop>
											</obj>
											<obj name="PropertyObject" class="QuantCpLowProp" version="4">
												<prop name="PropertyTypeName">Cp Low</prop>
												<prop name="Position">1</prop>
												<prop name="IsDefault">1</prop>
												<prop name="CpRangeLow">0</prop>
												<obj name="ChannelProp" class="ChannelProperty" version="1">
													<prop name="ChannelIdx">0</prop>
												</obj>
												<prop name="ReadOnly">1</prop>
											</obj>
											<obj name="PropertyObject" class="RQEffProp" version="4">
												<prop name="PropertyTypeName">Efficiency</prop>
												<prop name="Position">1</prop>
												<prop name="IsDefault">1</prop>
												<prop name="Efficiency">2</prop>
												<obj name="ChannelProp" class="ChannelProperty" version="1">
													<prop name="ChannelIdx">0</prop>
												</obj>
											</obj>
											<obj name="PropertyObject" class="ChannelGenotype" version="4">
												<prop name="PropertyTypeName">Melt Geno Genotype</prop>
												<prop name="Position">1</prop>
												<prop name="IsDefault">1</prop>
												<prop name="ReadOnly">1</prop>
												<obj name="ChannelProp" class="ChannelProperty" version="1">
													<prop name="ChannelIdx">0</prop>
												</obj>
											</obj>
											<obj name="PropertyObject" class="GroupChannelTypeProp" version="4">
												<prop name="PropertyTypeName">Melt Geno Sample Type</prop>
												<prop name="Position">1</prop>
												<prop name="IsDefault">0</prop>
												<prop name="GroupSampleType">mstUnknown</prop>
												<obj name="ChannelProp" class="ChannelProperty" version="1">
													<prop name="ChannelIdx">0</prop>
												</obj>
											</obj>
											<obj name="PropertyObject" class="QuantSampleTypeProperty" version="4">
												<prop name="PropertyTypeName">Quantification Sample Type</prop>
												<prop name="Position">1</prop>
												<prop name="IsDefault">0</prop>
												<prop name="SampleType">qsUnknown</prop>
												<obj name="ChannelProp" class="ChannelProperty" version="1">
													<prop name="ChannelIdx">0</prop>
												</obj>
											</obj>
											<obj name="PropertyObject" class="ChannelGenotype" version="4">
												<prop name="PropertyTypeName">Scanning Genotype</prop>
												<prop name="Position">1</prop>
												<prop name="IsDefault">1</prop>
												<prop name="ReadOnly">1</prop>
												<obj name="ChannelProp" class="ChannelProperty" version="1">
													<prop name="ChannelIdx">0</prop>
												</obj>
											</obj>
											<obj name="PropertyObject" class="GroupChannelTypeProp" version="4">
												<prop name="PropertyTypeName">Scanning Sample Type</prop>
												<prop name="Position">1</prop>
												<prop name="IsDefault">0</prop>
												<prop name="GroupSampleType">mstUnknown</prop>
												<obj name="ChannelProp" class="ChannelProperty" version="1">
													<prop name="ChannelIdx">0</prop>
												</obj>
											</obj>
											<obj name="PropertyObject" class="TargetName" version="4">
												<prop name="PropertyTypeName">Target Name</prop>
												<prop name="Position">1</prop>
												<prop name="IsDefault">1</prop>
												<obj name="ChannelProp" class="ChannelProperty" version="1">
													<prop name="ChannelIdx">0</prop>
												</obj>
											</obj>
											<obj name="PropertyObject" class="RQTargetProperty" version="4">
												<prop name="PropertyTypeName">Target Type</prop>
												<prop name="Position">1</prop>
												<prop name="IsDefault">0</prop>
												<prop name="TargetType">dtNone</prop>
												<obj name="ChannelProp" class="ChannelProperty" version="1">
													<prop name="ChannelIdx">0</prop>
												</obj>
											</obj>
										</list>
									</obj>
									<obj name="item" class="PropertyList" version="1">
										<list name="emlist" count="12">
											<obj name="PropertyObject" class="RQSampleTargetProperty" version="4">
												<prop name="PropertyTypeName">Combined Sample and Target Type</prop>
												<prop name="Position">1</prop>
												<prop name="IsDefault">0</prop>
												<obj name="ChannelProp" class="ChannelProperty" version="1">
													<prop name="ChannelIdx">1</prop>
												</obj>
											</obj>
											<obj name="PropertyObject" class="QuantConcProperty" version="4">
												<prop name="PropertyTypeName">Concentration</prop>
												<prop name="Position">1</prop>
												<prop name="IsDefault">1</prop>
												<prop name="Concentration">0</prop>
												<obj name="ChannelProp" class="ChannelProperty" version="1">
													<prop name="ChannelIdx">1</prop>
												</obj>
												<prop name="ReadOnly">1</prop>
											</obj>
											<obj name="PropertyObject" class="QuantCpHighProp" version="4">
												<prop name="PropertyTypeName">Cp High</prop>
												<prop name="Position">1</prop>
												<prop name="IsDefault">1</prop>
												<prop name="CpRangeHigh">0</prop>
												<obj name="ChannelProp" class="ChannelProperty" version="1">
													<prop name="ChannelIdx">1</prop>
												</obj>
												<prop name="ReadOnly">1</prop>
											</obj>
											<obj name="PropertyObject" class="QuantCpLowProp" version="4">
												<prop name="PropertyTypeName">Cp Low</prop>
												<prop name="Position">1</prop>
												<prop name="IsDefault">1</prop>
												<prop name="CpRangeLow">0</prop>
												<obj name="ChannelProp" class="ChannelProperty" version="1">
													<prop name="ChannelIdx">1</prop>
												</obj>
												<prop name="ReadOnly">1</prop>
											</obj>
											<obj name="PropertyObject" class="RQEffProp" version="4">
												<prop name="PropertyTypeName">Efficiency</prop>
												<prop name="Position">1</prop>
												<prop name="IsDefault">1</prop>
												<prop name="Efficiency">2</prop>
												<obj name="ChannelProp" class="ChannelProperty" version="1">
													<prop name="ChannelIdx">1</prop>
												</obj>
											</obj>
											<obj name="PropertyObject" class="ChannelGenotype" version="4">
												<prop name="PropertyTypeName">Melt Geno Genotype</prop>
												<prop name="Position">1</prop>
												<prop name="IsDefault">1</prop>
												<prop name="ReadOnly">1</prop>
												<obj name="ChannelProp" class="ChannelProperty" version="1">
													<prop name="ChannelIdx">1</prop>
												</obj>
											</obj>
											<obj name="PropertyObject" class="GroupChannelTypeProp" version="4">
												<prop name="PropertyTypeName">Melt Geno Sample Type</prop>
												<prop name="Position">1</prop>
												<prop name="IsDefault">0</prop>
												<prop name="GroupSampleType">mstUnknown</prop>
												<obj name="ChannelProp" class="ChannelProperty" version="1">
													<prop name="ChannelIdx">1</prop>
												</obj>
											</obj>
											<obj name="PropertyObject" class="QuantSampleTypeProperty" version="4">
												<prop name="PropertyTypeName">Quantification Sample Type</prop>
												<prop name="Position">1</prop>
												<prop name="IsDefault">0</prop>
												<prop name="SampleType">qsUnknown</prop>
												<obj name="ChannelProp" class="ChannelProperty" version="1">
													<prop name="ChannelIdx">1</prop>
												</obj>
											</obj>
											<obj name="PropertyObject" class="ChannelGenotype" version="4">
												<prop name="PropertyTypeName">Scanning Genotype</prop>
												<prop name="Position">1</prop>
												<prop name="IsDefault">1</prop>
												<prop name="ReadOnly">1</prop>
												<obj name="ChannelProp" class="ChannelProperty" version="1">
													<prop name="ChannelIdx">1</prop>
												</obj>
											</obj>
											<obj name="PropertyObject" class="GroupChannelTypeProp" version="4">
												<prop name="PropertyTypeName">Scanning Sample Type</prop>
												<prop name="Position">1</prop>
												<prop name="IsDefault">0</prop>
												<prop name="GroupSampleType">mstUnknown</prop>
												<obj name="ChannelProp" class="ChannelProperty" version="1">
													<prop name="ChannelIdx">1</prop>
												</obj>
											</obj>
											<obj name="PropertyObject" class="TargetName" version="4">
												<prop name="PropertyTypeName">Target Name</prop>
												<prop name="Position">1</prop>
												<prop name="IsDefault">1</prop>
												<obj name="ChannelProp" class="ChannelProperty" version="1">
													<prop name="ChannelIdx">1</prop>
												</obj>
											</obj>
											<obj name="PropertyObject" class="RQTargetProperty" version="4">
												<prop name="PropertyTypeName">Target Type</prop>
												<prop name="Position">1</prop>
												<prop name="IsDefault">0</prop>
												<prop name="TargetType">dtNone</prop>
												<obj name="ChannelProp" class="ChannelProperty" version="1">
													<prop name="ChannelIdx">1</prop>
												</obj>
											</obj>
										</list>
									</obj>
									<obj name="item" class="PropertyList" version="1">
										<list name="emlist" count="12">
											<obj name="PropertyObject" class="RQSampleTargetProperty" version="4">
												<prop name="PropertyTypeName">Combined Sample and Target Type</prop>
												<prop name="Position">1</prop>
												<prop name="IsDefault">0</prop>
												<obj name="ChannelProp" class="ChannelProperty" version="1">
													<prop name="ChannelIdx">2</prop>
												</obj>
											</obj>
											<obj name="PropertyObject" class="QuantConcProperty" version="4">
												<prop name="PropertyTypeName">Concentration</prop>
												<prop name="Position">1</prop>
												<prop name="IsDefault">1</prop>
												<prop name="Concentration">0</prop>
												<obj name="ChannelProp" class="ChannelProperty" version="1">
													<prop name="ChannelIdx">2</prop>
												</obj>
												<prop name="ReadOnly">1</prop>
											</obj>
											<obj name="PropertyObject" class="QuantCpHighProp" version="4">
												<prop name="PropertyTypeName">Cp High</prop>
												<prop name="Position">1</prop>
												<prop name="IsDefault">1</prop>
												<prop name="CpRangeHigh">0</prop>
												<obj name="ChannelProp" class="ChannelProperty" version="1">
													<prop name="ChannelIdx">2</prop>
												</obj>
												<prop name="ReadOnly">1</prop>
											</obj>
											<obj name="PropertyObject" class="QuantCpLowProp" version="4">
												<prop name="PropertyTypeName">Cp Low</prop>
												<prop name="Position">1</prop>
												<prop name="IsDefault">1</prop>
												<prop name="CpRangeLow">0</prop>
												<obj name="ChannelProp" class="ChannelProperty" version="1">
													<prop name="ChannelIdx">2</prop>
												</obj>
												<prop name="ReadOnly">1</prop>
											</obj>
											<obj name="PropertyObject" class="RQEffProp" version="4">
												<prop name="PropertyTypeName">Efficiency</prop>
												<prop name="Position">1</prop>
												<prop name="IsDefault">1</prop>
												<prop name="Efficiency">2</prop>
												<obj name="ChannelProp" class="ChannelProperty" version="1">
													<prop name="ChannelIdx">2</prop>
												</obj>
											</obj>
											<obj name="PropertyObject" class="ChannelGenotype" version="4">
												<prop name="PropertyTypeName">Melt Geno Genotype</prop>
												<prop name="Position">1</prop>
												<prop name="IsDefault">1</prop>
												<prop name="ReadOnly">1</prop>
												<obj name="ChannelProp" class="ChannelProperty" version="1">
													<prop name="ChannelIdx">2</prop>
												</obj>
											</obj>
											<obj name="PropertyObject" class="GroupChannelTypeProp" version="4">
												<prop name="PropertyTypeName">Melt Geno Sample Type</prop>
												<prop name="Position">1</prop>
												<prop name="IsDefault">0</prop>
												<prop name="GroupSampleType">mstUnknown</prop>
												<obj name="ChannelProp" class="ChannelProperty" version="1">
													<prop name="ChannelIdx">2</prop>
												</obj>
											</obj>
											<obj name="PropertyObject" class="QuantSampleTypeProperty" version="4">
												<prop name="PropertyTypeName">Quantification Sample Type</prop>
												<prop name="Position">1</prop>
												<prop name="IsDefault">0</prop>
												<prop name="SampleType">qsUnknown</prop>
												<obj name="ChannelProp" class="ChannelProperty" version="1">
													<prop name="ChannelIdx">2</prop>
												</obj>
											</obj>
											<obj name="PropertyObject" class="ChannelGenotype" version="4">
												<prop name="PropertyTypeName">Scanning Genotype</prop>
												<prop name="Position">1</prop>
												<prop name="IsDefault">1</prop>
												<prop name="ReadOnly">1</prop>
												<obj name="ChannelProp" class="ChannelProperty" version="1">
													<prop name="ChannelIdx">2</prop>
												</obj>
											</obj>
											<obj name="PropertyObject" class="GroupChannelTypeProp" version="4">
												<prop name="PropertyTypeName">Scanning Sample Type</prop>
												<prop name="Position">1</prop>
												<prop name="IsDefault">0</prop>
												<prop name="GroupSampleType">mstUnknown</prop>
												<obj name="ChannelProp" class="ChannelProperty" version="1">
													<prop name="ChannelIdx">2</prop>
												</obj>
											</obj>
											<obj name="PropertyObject" class="TargetName" version="4">
												<prop name="PropertyTypeName">Target Name</prop>
												<prop name="Position">1</prop>
												<prop name="IsDefault">1</prop>
												<obj name="ChannelProp" class="ChannelProperty" version="1">
													<prop name="ChannelIdx">2</prop>
												</obj>
											</obj>
											<obj name="PropertyObject" class="RQTargetProperty" version="4">
												<prop name="PropertyTypeName">Target Type</prop>
												<prop name="Position">1</prop>
												<prop name="IsDefault">0</prop>
												<prop name="TargetType">dtNone</prop>
												<obj name="ChannelProp" class="ChannelProperty" version="1">
													<prop name="ChannelIdx">2</prop>
												</obj>
											</obj>
										</list>
									</obj>
									<obj name="item" class="PropertyList" version="1">
										<list name="emlist" count="12">
											<obj name="PropertyObject" class="RQSampleTargetProperty" version="4">
												<prop name="PropertyTypeName">Combined Sample and Target Type</prop>
												<prop name="Position">1</prop>
												<prop name="IsDefault">0</prop>
												<obj name="ChannelProp" class="ChannelProperty" version="1">
													<prop name="ChannelIdx">3</prop>
												</obj>
											</obj>
											<obj name="PropertyObject" class="QuantConcProperty" version="4">
												<prop name="PropertyTypeName">Concentration</prop>
												<prop name="Position">1</prop>
												<prop name="IsDefault">1</prop>
												<prop name="Concentration">0</prop>
												<obj name="ChannelProp" class="ChannelProperty" version="1">
													<prop name="ChannelIdx">3</prop>
												</obj>
												<prop name="ReadOnly">1</prop>
											</obj>
											<obj name="PropertyObject" class="QuantCpHighProp" version="4">
												<prop name="PropertyTypeName">Cp High</prop>
												<prop name="Position">1</prop>
												<prop name="IsDefault">1</prop>
												<prop name="CpRangeHigh">0</prop>
												<obj name="ChannelProp" class="ChannelProperty" version="1">
													<prop name="ChannelIdx">3</prop>
												</obj>
												<prop name="ReadOnly">1</prop>
											</obj>
											<obj name="PropertyObject" class="QuantCpLowProp" version="4">
												<prop name="PropertyTypeName">Cp Low</prop>
												<prop name="Position">1</prop>
												<prop name="IsDefault">1</prop>
												<prop name="CpRangeLow">0</prop>
												<obj name="ChannelProp" class="ChannelProperty" version="1">
													<prop name="ChannelIdx">3</prop>
												</obj>
												<prop name="ReadOnly">1</prop>
											</obj>
											<obj name="PropertyObject" class="RQEffProp" version="4">
												<prop name="PropertyTypeName">Efficiency</prop>
												<prop name="Position">1</prop>
												<prop name="IsDefault">1</prop>
												<prop name="Efficiency">2</prop>
												<obj name="ChannelProp" class="ChannelProperty" version="1">
													<prop name="ChannelIdx">3</prop>
												</obj>
											</obj>
											<obj name="PropertyObject" class="ChannelGenotype" version="4">
												<prop name="PropertyTypeName">Melt Geno Genotype</prop>
												<prop name="Position">1</prop>
												<prop name="IsDefault">1</prop>
												<prop name="ReadOnly">1</prop>
												<obj name="ChannelProp" class="ChannelProperty" version="1">
													<prop name="ChannelIdx">3</prop>
												</obj>
											</obj>
											<obj name="PropertyObject" class="GroupChannelTypeProp" version="4">
												<prop name="PropertyTypeName">Melt Geno Sample Type</prop>
												<prop name="Position">1</prop>
												<prop name="IsDefault">0</prop>
												<prop name="GroupSampleType">mstUnknown</prop>
												<obj name="ChannelProp" class="ChannelProperty" version="1">
													<prop name="ChannelIdx">3</prop>
												</obj>
											</obj>
											<obj name="PropertyObject" class="QuantSampleTypeProperty" version="4">
												<prop name="PropertyTypeName">Quantification Sample Type</prop>
												<prop name="Position">1</prop>
												<prop name="IsDefault">0</prop>
												<prop name="SampleType">qsUnknown</prop>
												<obj name="ChannelProp" class="ChannelProperty" version="1">
													<prop name="ChannelIdx">3</prop>
												</obj>
											</obj>
											<obj name="PropertyObject" class="ChannelGenotype" version="4">
												<prop name="PropertyTypeName">Scanning Genotype</prop>
												<prop name="Position">1</prop>
												<prop name="IsDefault">1</prop>
												<prop name="ReadOnly">1</prop>
												<obj name="ChannelProp" class="ChannelProperty" version="1">
													<prop name="ChannelIdx">3</prop>
												</obj>
											</obj>
											<obj name="PropertyObject" class="GroupChannelTypeProp" version="4">
												<prop name="PropertyTypeName">Scanning Sample Type</prop>
												<prop name="Position">1</prop>
												<prop name="IsDefault">0</prop>
												<prop name="GroupSampleType">mstUnknown</prop>
												<obj name="ChannelProp" class="ChannelProperty" version="1">
													<prop name="ChannelIdx">3</prop>
												</obj>
											</obj>
											<obj name="PropertyObject" class="TargetName" version="4">
												<prop name="PropertyTypeName">Target Name</prop>
												<prop name="Position">1</prop>
												<prop name="IsDefault">1</prop>
												<obj name="ChannelProp" class="ChannelProperty" version="1">
													<prop name="ChannelIdx">3</prop>
												</obj>
											</obj>
											<obj name="PropertyObject" class="RQTargetProperty" version="4">
												<prop name="PropertyTypeName">Target Type</prop>
												<prop name="Position">1</prop>
												<prop name="IsDefault">0</prop>
												<prop name="TargetType">dtNone</prop>
												<obj name="ChannelProp" class="ChannelProperty" version="1">
													<prop name="ChannelIdx">3</prop>
												</obj>
											</obj>
										</list>
									</obj>
								</list>
							</obj>
						</obj>
						<prop name="ChannelPropertyCount">4</prop>
						<prop name="ContainerPosition">1</prop>
						<prop name="HasSampleProperties">1</prop>
						<obj name="SampleProperties" class="PropertyList" version="1">
							<list name="emlist" count="14">
								<obj name="PropertyObject" class="SamplePrefColor" version="4">
									<prop name="PropertyTypeName">Color</prop>
									<prop name="Position">1</prop>
									<prop name="IsDefault">0</prop>
									<prop name="Color">clRed</prop>
								</obj>
								<obj name="PropertyObject" class="DominantChannelProp" version="4">
									<prop name="PropertyTypeName">Dominant Channel</prop>
									<prop name="Position">1</prop>
									<prop name="IsDefault">0</prop>
									<prop name="DominantChannel">0</prop>
								</obj>
								<obj name="PropertyObject" class="Genotype" version="4">
									<prop name="PropertyTypeName">EndPt Genotype</prop>
									<prop name="Position">1</prop>
									<prop name="IsDefault">1</prop>
									<prop name="ReadOnly">1</prop>
								</obj>
								<obj name="PropertyObject" class="GroupingSample" version="4">
									<prop name="PropertyTypeName">EndPt Sample Type</prop>
									<prop name="Position">1</prop>
									<prop name="IsDefault">0</prop>
									<prop name="GroupSampleType">mstUnknown</prop>
								</obj>
								<obj name="PropertyObject" class="SamplePrefLineStyle" version="4">
									<prop name="PropertyTypeName">Line Style</prop>
									<prop name="Position">1</prop>
									<prop name="IsDefault">0</prop>
									<prop name="LineStyle">psSolid</prop>
								</obj>
								<obj name="PropertyObject" class="GenSampleEditNotes" version="4">
									<prop name="PropertyTypeName">Notes</prop>
									<prop name="Position">1</prop>
									<prop name="IsDefault">1</prop>
								</obj>
								<obj name="PropertyObject" class="SamplePrefPointStyle" version="4">
									<prop name="PropertyTypeName">Point Style</prop>
									<prop name="Position">1</prop>
									<prop name="IsDefault">0</prop>
									<prop name="PointStyle">psNothing</prop>
								</obj>
								<obj name="PropertyObject" class="GenSampleEditPosition" version="4">
									<prop name="PropertyTypeName">Position</prop>
									<prop name="Position">1</prop>
									<prop name="IsDefault">1</prop>
								</obj>
								<obj name="PropertyObject" class="GenSampleEditReplicate" version="4">
									<prop name="PropertyTypeName">Replicate of</prop>
									<prop name="Position">1</prop>
									<prop name="IsDefault">1</prop>
									<prop name="ReplicateOf">-1</prop>
								</obj>
								<obj name="PropertyObject" class="HTCSampleID" version="4">
									<prop name="PropertyTypeName">Sample ID</prop>
									<prop name="Position">1</prop>
									<prop name="IsDefault">1</prop>
								</obj>
								<obj name="PropertyObject" class="GenSampleEditName" version="4">
									<prop name="PropertyTypeName">Sample Name</prop>
									<prop name="Position">1</prop>
									<prop name="IsDefault">1</prop>
									<prop name="name">Sample 2</prop>
								</obj>
								<obj name="PropertyObject" class="HTCSamplePrepNotes" version="4">
									<prop name="PropertyTypeName">Sample Prep Notes</prop>
									<prop name="Position">1</prop>
									<prop name="IsDefault">1</prop>
								</obj>
								<obj name="PropertyObject" class="GenSampleEditSubset" version="4">
									<prop name="PropertyTypeName">Subsets</prop>
									<prop name="Position">1</prop>
									<prop name="IsDefault">1</prop>
								</obj>
								<obj name="PropertyObject" class="SamplePrefWidth" version="5">
									<prop name="PropertyTypeName">Width</prop>
									<prop name="Position">1</prop>
									<prop name="IsDefault">1</prop>
									<prop name="Width">1</prop>
								</obj>
							</list>
						</obj>
					</obj>
					<obj name="item" class="SamplePropInfo" version="1">
						<obj name="ChannelProperties" class="ChanPropList" version="2">
							<obj name="ChannelProperties" class="EMList" version="1">
								<list name="emlist" count="4">
									<obj name="item" class="PropertyList" version="1">
										<list name="emlist" count="12">
											<obj name="PropertyObject" class="RQSampleTargetProperty" version="4">
												<prop name="PropertyTypeName">Combined Sample and Target Type</prop>
												<prop name="Position">2</prop>
												<prop name="IsDefault">0</prop>
												<obj name="ChannelProp" class="ChannelProperty" version="1">
													<prop name="ChannelIdx">0</prop>
												</obj>
											</obj>
											<obj name="PropertyObject" class="QuantConcProperty" version="4">
												<prop name="PropertyTypeName">Concentration</prop>
												<prop name="Position">2</prop>
												<prop name="IsDefault">1</prop>
												<prop name="Concentration">0</prop>
												<obj name="ChannelProp" class="ChannelProperty" version="1">
													<prop name="ChannelIdx">0</prop>
												</obj>
												<prop name="ReadOnly">1</prop>
											</obj>
											<obj name="PropertyObject" class="QuantCpHighProp" version="4">
												<prop name="PropertyTypeName">Cp High</prop>
												<prop name="Position">2</prop>
												<prop name="IsDefault">1</prop>
												<prop name="CpRangeHigh">0</prop>
												<obj name="ChannelProp" class="ChannelProperty" version="1">
													<prop name="ChannelIdx">0</prop>
												</obj>
												<prop name="ReadOnly">1</prop>
											</obj>
											<obj name="PropertyObject" class="QuantCpLowProp" version="4">
												<prop name="PropertyTypeName">Cp Low</prop>
												<prop name="Position">2</prop>
												<prop name="IsDefault">1</prop>
												<prop name="CpRangeLow">0</prop>
												<obj name="ChannelProp" class="ChannelProperty" version="1">
													<prop name="ChannelIdx">0</prop>
												</obj>
												<prop name="ReadOnly">1</prop>
											</obj>
											<obj name="PropertyObject" class="RQEffProp" version="4">
												<prop name="PropertyTypeName">Efficiency</prop>
												<prop name="Position">2</prop>
												<prop name="IsDefault">1</prop>
												<prop name="Efficiency">2</prop>
												<obj name="ChannelProp" class="ChannelProperty" version="1">
													<prop name="ChannelIdx">0</prop>
												</obj>
											</obj>
											<obj name="PropertyObject" class="ChannelGenotype" version="4">
												<prop name="PropertyTypeName">Melt Geno Genotype</prop>
												<prop name="Position">2</prop>
												<prop name="IsDefault">1</prop>
												<prop name="ReadOnly">1</prop>
												<obj name="ChannelProp" class="ChannelProperty" version="1">
													<prop name="ChannelIdx">0</prop>
												</obj>
											</obj>
											<obj name="PropertyObject" class="GroupChannelTypeProp" version="4">
												<prop name="PropertyTypeName">Melt Geno Sample Type</prop>
												<prop name="Position">2</prop>
												<prop name="IsDefault">0</prop>
												<prop name="GroupSampleType">mstUnknown</prop>
												<obj name="ChannelProp" class="ChannelProperty" version="1">
													<prop name="ChannelIdx">0</prop>
												</obj>
											</obj>
											<obj name="PropertyObject" class="QuantSampleTypeProperty" version="4">
												<prop name="PropertyTypeName">Quantification Sample Type</prop>
												<prop name="Position">2</prop>
												<prop name="IsDefault">0</prop>
												<prop name="SampleType">qsUnknown</prop>
												<obj name="ChannelProp" class="ChannelProperty" version="1">
													<prop name="ChannelIdx">0</prop>
												</obj>
											</obj>
											<obj name="PropertyObject" class="ChannelGenotype" version="4">
												<prop name="PropertyTypeName">Scanning Genotype</prop>
												<prop name="Position">2</prop>
												<prop name="IsDefault">1</prop>
												<prop name="ReadOnly">1</prop>
												<obj name="ChannelProp" class="ChannelProperty" version="1">
													<prop name="ChannelIdx">0</prop>
												</obj>
											</obj>
											<obj name="PropertyObject" class="GroupChannelTypeProp" version="4">
												<prop name="PropertyTypeName">Scanning Sample Type</prop>
												<prop name="Position">2</prop>
												<prop name="IsDefault">0</prop>
												<prop name="GroupSampleType">mstUnknown</prop>
												<obj name="ChannelProp" class="ChannelProperty" version="1">
													<prop name="ChannelIdx">0</prop>
												</obj>
											</obj>
											<obj name="PropertyObject" class="TargetName" version="4">
												<prop name="PropertyTypeName">Target Name</prop>
												<prop name="Position">2</prop>
												<prop name="IsDefault">1</prop>
												<obj name="ChannelProp" class="ChannelProperty" version="1">
													<prop name="ChannelIdx">0</prop>
												</obj>
											</obj>
											<obj name="PropertyObject" class="RQTargetProperty" version="4">
												<prop name="PropertyTypeName">Target Type</prop>
												<prop name="Position">2</prop>
												<prop name="IsDefault">0</prop>
												<prop name="TargetType">dtNone</prop>
												<obj name="ChannelProp" class="ChannelProperty" version="1">
													<prop name="ChannelIdx">0</prop>
												</obj>
											</obj>
										</list>
									</obj>
									<obj name="item" class="PropertyList" version="1">
										<list name="emlist" count="12">
											<obj name="PropertyObject" class="RQSampleTargetProperty" version="4">
												<prop name="PropertyTypeName">Combined Sample and Target Type</prop>
												<prop name="Position">2</prop>
												<prop name="IsDefault">0</prop>
												<obj name="ChannelProp" class="ChannelProperty" version="1">
													<prop name="ChannelIdx">1</prop>
												</obj>
											</obj>
											<obj name="PropertyObject" class="QuantConcProperty" version="4">
												<prop name="PropertyTypeName">Concentration</prop>
												<prop name="Position">2</prop>
												<prop name="IsDefault">1</prop>
												<prop name="Concentration">0</prop>
												<obj name="ChannelProp" class="ChannelProperty" version="1">
													<prop name="ChannelIdx">1</prop>
												</obj>
												<prop name="ReadOnly">1</prop>
											</obj>
											<obj name="PropertyObject" class="QuantCpHighProp" version="4">
												<prop name="PropertyTypeName">Cp High</prop>
												<prop name="Position">2</prop>
												<prop name="IsDefault">1</prop>
												<prop name="CpRangeHigh">0</prop>
												<obj name="ChannelProp" class="ChannelProperty" version="1">
													<prop name="ChannelIdx">1</prop>
												</obj>
												<prop name="ReadOnly">1</prop>
											</obj>
											<obj name="PropertyObject" class="QuantCpLowProp" version="4">
												<prop name="PropertyTypeName">Cp Low</prop>
												<prop name="Position">2</prop>
												<prop name="IsDefault">1</prop>
												<prop name="CpRangeLow">0</prop>
												<obj name="ChannelProp" class="ChannelProperty" version="1">
													<prop name="ChannelIdx">1</prop>
												</obj>
												<prop name="ReadOnly">1</prop>
											</obj>
											<obj name="PropertyObject" class="RQEffProp" version="4">
												<prop name="PropertyTypeName">Efficiency</prop>
												<prop name="Position">2</prop>
												<prop name="IsDefault">1</prop>
												<prop name="Efficiency">2</prop>
												<obj name="ChannelProp" class="ChannelProperty" version="1">
													<prop name="ChannelIdx">1</prop>
												</obj>
											</obj>
											<obj name="PropertyObject" class="ChannelGenotype" version="4">
												<prop name="PropertyTypeName">Melt Geno Genotype</prop>
												<prop name="Position">2</prop>
												<prop name="IsDefault">1</prop>
												<prop name="ReadOnly">1</prop>
												<obj name="ChannelProp" class="ChannelProperty" version="1">
													<prop name="ChannelIdx">1</prop>
												</obj>
											</obj>
											<obj name="PropertyObject" class="GroupChannelTypeProp" version="4">
												<prop name="PropertyTypeName">Melt Geno Sample Type</prop>
												<prop name="Position">2</prop>
												<prop name="IsDefault">0</prop>
												<prop name="GroupSampleType">mstUnknown</prop>
												<obj name="ChannelProp" class="ChannelProperty" version="1">
													<prop name="ChannelIdx">1</prop>
												</obj>
											</obj>
											<obj name="PropertyObject" class="QuantSampleTypeProperty" version="4">
												<prop name="PropertyTypeName">Quantification Sample Type</prop>
												<prop name="Position">2</prop>
												<prop name="IsDefault">0</prop>
												<prop name="SampleType">qsUnknown</prop>
												<obj name="ChannelProp" class="ChannelProperty" version="1">
													<prop name="ChannelIdx">1</prop>
												</obj>
											</obj>
											<obj name="PropertyObject" class="ChannelGenotype" version="4">
												<prop name="PropertyTypeName">Scanning Genotype</prop>
												<prop name="Position">2</prop>
												<prop name="IsDefault">1</prop>
												<prop name="ReadOnly">1</prop>
												<obj name="ChannelProp" class="ChannelProperty" version="1">
													<prop name="ChannelIdx">1</prop>
												</obj>
											</obj>
											<obj name="PropertyObject" class="GroupChannelTypeProp" version="4">
												<prop name="PropertyTypeName">Scanning Sample Type</prop>
												<prop name="Position">2</prop>
												<prop name="IsDefault">0</prop>
												<prop name="GroupSampleType">mstUnknown</prop>
												<obj name="ChannelProp" class="ChannelProperty" version="1">
													<prop name="ChannelIdx">1</prop>
												</obj>
											</obj>
											<obj name="PropertyObject" class="TargetName" version="4">
												<prop name="PropertyTypeName">Target Name</prop>
												<prop name="Position">2</prop>
												<prop name="IsDefault">1</prop>
												<obj name="ChannelProp" class="ChannelProperty" version="1">
													<prop name="ChannelIdx">1</prop>
												</obj>
											</obj>
											<obj name="PropertyObject" class="RQTargetProperty" version="4">
												<prop name="PropertyTypeName">Target Type</prop>
												<prop name="Position">2</prop>
												<prop name="IsDefault">0</prop>
												<prop name="TargetType">dtNone</prop>
												<obj name="ChannelProp" class="ChannelProperty" version="1">
													<prop name="ChannelIdx">1</prop>
												</obj>
											</obj>
										</list>
									</obj>
									<obj name="item" class="PropertyList" version="1">
										<list name="emlist" count="12">
											<obj name="PropertyObject" class="RQSampleTargetProperty" version="4">
												<prop name="PropertyTypeName">Combined Sample and Target Type</prop>
												<prop name="Position">2</prop>
												<prop name="IsDefault">0</prop>
												<obj name="ChannelProp" class="ChannelProperty" version="1">
													<prop name="ChannelIdx">2</prop>
												</obj>
											</obj>
											<obj name="PropertyObject" class="QuantConcProperty" version="4">
												<prop name="PropertyTypeName">Concentration</prop>
												<prop name="Position">2</prop>
												<prop name="IsDefault">1</prop>
												<prop name="Concentration">0</prop>
												<obj name="ChannelProp" class="ChannelProperty" version="1">
													<prop name="ChannelIdx">2</prop>
												</obj>
												<prop name="ReadOnly">1</prop>
											</obj>
											<obj name="PropertyObject" class="QuantCpHighProp" version="4">
												<prop name="PropertyTypeName">Cp High</prop>
												<prop name="Position">2</prop>
												<prop name="IsDefault">1</prop>
												<prop name="CpRangeHigh">0</prop>
												<obj name="ChannelProp" class="ChannelProperty" version="1">
													<prop name="ChannelIdx">2</prop>
												</obj>
												<prop name="ReadOnly">1</prop>
											</obj>
											<obj name="PropertyObject" class="QuantCpLowProp" version="4">
												<prop name="PropertyTypeName">Cp Low</prop>
												<prop name="Position">2</prop>
												<prop name="IsDefault">1</prop>
												<prop name="CpRangeLow">0</prop>
												<obj name="ChannelProp" class="ChannelProperty" version="1">
													<prop name="ChannelIdx">2</prop>
												</obj>
												<prop name="ReadOnly">1</prop>
											</obj>
											<obj name="PropertyObject" class="RQEffProp" version="4">
												<prop name="PropertyTypeName">Efficiency</prop>
												<prop name="Position">2</prop>
												<prop name="IsDefault">1</prop>
												<prop name="Efficiency">2</prop>
												<obj name="ChannelProp" class="ChannelProperty" version="1">
													<prop name="ChannelIdx">2</prop>
												</obj>
											</obj>
											<obj name="PropertyObject" class="ChannelGenotype" version="4">
												<prop name="PropertyTypeName">Melt Geno Genotype</prop>
												<prop name="Position">2</prop>
												<prop name="IsDefault">1</prop>
												<prop name="ReadOnly">1</prop>
												<obj name="ChannelProp" class="ChannelProperty" version="1">
													<prop name="ChannelIdx">2</prop>
												</obj>
											</obj>
											<obj name="PropertyObject" class="GroupChannelTypeProp" version="4">
												<prop name="PropertyTypeName">Melt Geno Sample Type</prop>
												<prop name="Position">2</prop>
												<prop name="IsDefault">0</prop>
												<prop name="GroupSampleType">mstUnknown</prop>
												<obj name="ChannelProp" class="ChannelProperty" version="1">
													<prop name="ChannelIdx">2</prop>
												</obj>
											</obj>
											<obj name="PropertyObject" class="QuantSampleTypeProperty" version="4">
												<prop name="PropertyTypeName">Quantification Sample Type</prop>
												<prop name="Position">2</prop>
												<prop name="IsDefault">0</prop>
												<prop name="SampleType">qsUnknown</prop>
												<obj name="ChannelProp" class="ChannelProperty" version="1">
													<prop name="ChannelIdx">2</prop>
												</obj>
											</obj>
											<obj name="PropertyObject" class="ChannelGenotype" version="4">
												<prop name="PropertyTypeName">Scanning Genotype</prop>
												<prop name="Position">2</prop>
												<prop name="IsDefault">1</prop>
												<prop name="ReadOnly">1</prop>
												<obj name="ChannelProp" class="ChannelProperty" version="1">
													<prop name="ChannelIdx">2</prop>
												</obj>
											</obj>
											<obj name="PropertyObject" class="GroupChannelTypeProp" version="4">
												<prop name="PropertyTypeName">Scanning Sample Type</prop>
												<prop name="Position">2</prop>
												<prop name="IsDefault">0</prop>
												<prop name="GroupSampleType">mstUnknown</prop>
												<obj name="ChannelProp" class="ChannelProperty" version="1">
													<prop name="ChannelIdx">2</prop>
												</obj>
											</obj>
											<obj name="PropertyObject" class="TargetName" version="4">
												<prop name="PropertyTypeName">Target Name</prop>
												<prop name="Position">2</prop>
												<prop name="IsDefault">1</prop>
												<obj name="ChannelProp" class="ChannelProperty" version="1">
													<prop name="ChannelIdx">2</prop>
												</obj>
											</obj>
											<obj name="PropertyObject" class="RQTargetProperty" version="4">
												<prop name="PropertyTypeName">Target Type</prop>
												<prop name="Position">2</prop>
												<prop name="IsDefault">0</prop>
												<prop name="TargetType">dtNone</prop>
												<obj name="ChannelProp" class="ChannelProperty" version="1">
													<prop name="ChannelIdx">2</prop>
												</obj>
											</obj>
										</list>
									</obj>
									<obj name="item" class="PropertyList" version="1">
										<list name="emlist" count="12">
											<obj name="PropertyObject" class="RQSampleTargetProperty" version="4">
												<prop name="PropertyTypeName">Combined Sample and Target Type</prop>
												<prop name="Position">2</prop>
												<prop name="IsDefault">0</prop>
												<obj name="ChannelProp" class="ChannelProperty" version="1">
													<prop name="ChannelIdx">3</prop>
												</obj>
											</obj>
											<obj name="PropertyObject" class="QuantConcProperty" version="4">
												<prop name="PropertyTypeName">Concentration</prop>
												<prop name="Position">2</prop>
												<prop name="IsDefault">1</prop>
												<prop name="Concentration">0</prop>
												<obj name="ChannelProp" class="ChannelProperty" version="1">
													<prop name="ChannelIdx">3</prop>
												</obj>
												<prop name="ReadOnly">1</prop>
											</obj>
											<obj name="PropertyObject" class="QuantCpHighProp" version="4">
												<prop name="PropertyTypeName">Cp High</prop>
												<prop name="Position">2</prop>
												<prop name="IsDefault">1</prop>
												<prop name="CpRangeHigh">0</prop>
												<obj name="ChannelProp" class="ChannelProperty" version="1">
													<prop name="ChannelIdx">3</prop>
												</obj>
												<prop name="ReadOnly">1</prop>
											</obj>
											<obj name="PropertyObject" class="QuantCpLowProp" version="4">
												<prop name="PropertyTypeName">Cp Low</prop>
												<prop name="Position">2</prop>
												<prop name="IsDefault">1</prop>
												<prop name="CpRangeLow">0</prop>
												<obj name="ChannelProp" class="ChannelProperty" version="1">
													<prop name="ChannelIdx">3</prop>
												</obj>
												<prop name="ReadOnly">1</prop>
											</obj>
											<obj name="PropertyObject" class="RQEffProp" version="4">
												<prop name="PropertyTypeName">Efficiency</prop>
												<prop name="Position">2</prop>
												<prop name="IsDefault">1</prop>
												<prop name="Efficiency">2</prop>
												<obj name="ChannelProp" class="ChannelProperty" version="1">
													<prop name="ChannelIdx">3</prop>
												</obj>
											</obj>
											<obj name="PropertyObject" class="ChannelGenotype" version="4">
												<prop name="PropertyTypeName">Melt Geno Genotype</prop>
												<prop name="Position">2</prop>
												<prop name="IsDefault">1</prop>
												<prop name="ReadOnly">1</prop>
												<obj name="ChannelProp" class="ChannelProperty" version="1">
													<prop name="ChannelIdx">3</prop>
												</obj>
											</obj>
											<obj name="PropertyObject" class="GroupChannelTypeProp" version="4">
												<prop name="PropertyTypeName">Melt Geno Sample Type</prop>
												<prop name="Position">2</prop>
												<prop name="IsDefault">0</prop>
												<prop name="GroupSampleType">mstUnknown</prop>
												<obj name="ChannelProp" class="ChannelProperty" version="1">
													<prop name="ChannelIdx">3</prop>
												</obj>
											</obj>
											<obj name="PropertyObject" class="QuantSampleTypeProperty" version="4">
												<prop name="PropertyTypeName">Quantification Sample Type</prop>
												<prop name="Position">2</prop>
												<prop name="IsDefault">0</prop>
												<prop name="SampleType">qsUnknown</prop>
												<obj name="ChannelProp" class="ChannelProperty" version="1">
													<prop name="ChannelIdx">3</prop>
												</obj>
											</obj>
											<obj name="PropertyObject" class="ChannelGenotype" version="4">
												<prop name="PropertyTypeName">Scanning Genotype</prop>
												<prop name="Position">2</prop>
												<prop name="IsDefault">1</prop>
												<prop name="ReadOnly">1</prop>
												<obj name="ChannelProp" class="ChannelProperty" version="1">
													<prop name="ChannelIdx">3</prop>
												</obj>
											</obj>
											<obj name="PropertyObject" class="GroupChannelTypeProp" version="4">
												<prop name="PropertyTypeName">Scanning Sample Type</prop>
												<prop name="Position">2</prop>
												<prop name="IsDefault">0</prop>
												<prop name="GroupSampleType">mstUnknown</prop>
												<obj name="ChannelProp" class="ChannelProperty" version="1">
													<prop name="ChannelIdx">3</prop>
												</obj>
											</obj>
											<obj name="PropertyObject" class="TargetName" version="4">
												<prop name="PropertyTypeName">Target Name</prop>
												<prop name="Position">2</prop>
												<prop name="IsDefault">1</prop>
												<obj name="ChannelProp" class="ChannelProperty" version="1">
													<prop name="ChannelIdx">3</prop>
												</obj>
											</obj>
											<obj name="PropertyObject" class="RQTargetProperty" version="4">
												<prop name="PropertyTypeName">Target Type</prop>
												<prop name="Position">2</prop>
												<prop name="IsDefault">0</prop>
												<prop name="TargetType">dtNone</prop>
												<obj name="ChannelProp" class="ChannelProperty" version="1">
													<prop name="ChannelIdx">3</prop>
												</obj>
											</obj>
										</list>
									</obj>
								</list>
							</obj>
						</obj>
						<prop name="ChannelPropertyCount">4</prop>
						<prop name="ContainerPosition">2</prop>
						<prop name="HasSampleProperties">1</prop>
						<obj name="SampleProperties" class="PropertyList" version="1">
							<list name="emlist" count="14">
								<obj name="PropertyObject" class="SamplePrefColor" version="4">
									<prop name="PropertyTypeName">Color</prop>
									<prop name="Position">2</prop>
									<prop name="IsDefault">0</prop>
									<prop name="Color">$0030D700</prop>
								</obj>
								<obj name="PropertyObject" class="DominantChannelProp" version="4">
									<prop name="PropertyTypeName">Dominant Channel</prop>
									<prop name="Position">2</prop>
									<prop name="IsDefault">0</prop>
									<prop name="DominantChannel">0</prop>
								</obj>
								<obj name="PropertyObject" class="Genotype" version="4">
									<prop name="PropertyTypeName">EndPt Genotype</prop>
									<prop name="Position">2</prop>
									<prop name="IsDefault">1</prop>
									<prop name="ReadOnly">1</prop>
								</obj>
								<obj name="PropertyObject" class="GroupingSample" version="4">
									<prop name="PropertyTypeName">EndPt Sample Type</prop>
									<prop name="Position">2</prop>
									<prop name="IsDefault">0</prop>
									<prop name="GroupSampleType">mstUnknown</prop>
								</obj>
								<obj name="PropertyObject" class="SamplePrefLineStyle" version="4">
									<prop name="PropertyTypeName">Line Style</prop>
									<prop name="Position">2</prop>
									<prop name="IsDefault">0</prop>
									<prop name="LineStyle">psSolid</prop>
								</obj>
								<obj name="PropertyObject" class="GenSampleEditNotes" version="4">
									<prop name="PropertyTypeName">Notes</prop>
									<prop name="Position">2</prop>
									<prop name="IsDefault">1</prop>
								</obj>
								<obj name="PropertyObject" class="SamplePrefPointStyle" version="4">
									<prop name="PropertyTypeName">Point Style</prop>
									<prop name="Position">2</prop>
									<prop name="IsDefault">0</prop>
									<prop name="PointStyle">psNothing</prop>
								</obj>
								<obj name="PropertyObject" class="GenSampleEditPosition" version="4">
									<prop name="PropertyTypeName">Position</prop>
									<prop name="Position">2</prop>
									<prop name="IsDefault">1</prop>
								</obj>
								<obj name="PropertyObject" class="GenSampleEditReplicate" version="4">
									<prop name="PropertyTypeName">Replicate of</prop>
									<prop name="Position">2</prop>
									<prop name="IsDefault">1</prop>
									<prop name="ReplicateOf">-1</prop>
								</obj>
								<obj name="PropertyObject" class="HTCSampleID" version="4">
									<prop name="PropertyTypeName">Sample ID</prop>
									<prop name="Position">2</prop>
									<prop name="IsDefault">1</prop>
								</obj>
								<obj name="PropertyObject" class="GenSampleEditName" version="4">
									<prop name="PropertyTypeName">Sample Name</prop>
									<prop name="Position">2</prop>
									<prop name="IsDefault">1</prop>
									<prop name="name">Sample 3</prop>
								</obj>
								<obj name="PropertyObject" class="HTCSamplePrepNotes" version="4">
									<prop name="PropertyTypeName">Sample Prep Notes</prop>
									<prop name="Position">2</prop>
									<prop name="IsDefault">1</prop>
								</obj>
								<obj name="PropertyObject" class="GenSampleEditSubset" version="4">
									<prop name="PropertyTypeName">Subsets</prop>
									<prop name="Position">2</prop>
									<prop name="IsDefault">1</prop>
								</obj>
								<obj name="PropertyObject" class="SamplePrefWidth" version="5">
									<prop name="PropertyTypeName">Width</prop>
									<prop name="Position">2</prop>
									<prop name="IsDefault">1</prop>
									<prop name="Width">1</prop>
								</obj>
							</list>
						</obj>
					</obj>
					<obj name="item" class="SamplePropInfo" version="1">
						<obj name="ChannelProperties" class="ChanPropList" version="2">
							<obj name="ChannelProperties" class="EMList" version="1">
								<list name="emlist" count="4">
									<obj name="item" class="PropertyList" version="1">
										<list name="emlist" count="12">
											<obj name="PropertyObject" class="RQSampleTargetProperty" version="4">
												<prop name="PropertyTypeName">Combined Sample and Target Type</prop>
												<prop name="Position">3</prop>
												<prop name="IsDefault">0</prop>
												<obj name="ChannelProp" class="ChannelProperty" version="1">
													<prop name="ChannelIdx">0</prop>
												</obj>
											</obj>
											<obj name="PropertyObject" class="QuantConcProperty" version="4">
												<prop name="PropertyTypeName">Concentration</prop>
												<prop name="Position">3</prop>
												<prop name="IsDefault">1</prop>
												<prop name="Concentration">0</prop>
												<obj name="ChannelProp" class="ChannelProperty" version="1">
													<prop name="ChannelIdx">0</prop>
												</obj>
												<prop name="ReadOnly">1</prop>
											</obj>
											<obj name="PropertyObject" class="QuantCpHighProp" version="4">
												<prop name="PropertyTypeName">Cp High</prop>
												<prop name="Position">3</prop>
												<prop name="IsDefault">1</prop>
												<prop name="CpRangeHigh">0</prop>
												<obj name="ChannelProp" class="ChannelProperty" version="1">
													<prop name="ChannelIdx">0</prop>
												</obj>
												<prop name="ReadOnly">1</prop>
											</obj>
											<obj name="PropertyObject" class="QuantCpLowProp" version="4">
												<prop name="PropertyTypeName">Cp Low</prop>
												<prop name="Position">3</prop>
												<prop name="IsDefault">1</prop>
												<prop name="CpRangeLow">0</prop>
												<obj name="ChannelProp" class="ChannelProperty" version="1">
													<prop name="ChannelIdx">0</prop>
												</obj>
												<prop name="ReadOnly">1</prop>
											</obj>
											<obj name="PropertyObject" class="RQEffProp" version="4">
												<prop name="PropertyTypeName">Efficiency</prop>
												<prop name="Position">3</prop>
												<prop name="IsDefault">1</prop>
												<prop name="Efficiency">2</prop>
												<obj name="ChannelProp" class="ChannelProperty" version="1">
													<prop name="ChannelIdx">0</prop>
												</obj>
											</obj>
											<obj name="PropertyObject" class="ChannelGenotype" version="4">
												<prop name="PropertyTypeName">Melt Geno Genotype</prop>
												<prop name="Position">3</prop>
												<prop name="IsDefault">1</prop>
												<prop name="ReadOnly">1</prop>
												<obj name="ChannelProp" class="ChannelProperty" version="1">
													<prop name="ChannelIdx">0</prop>
												</obj>
											</obj>
											<obj name="PropertyObject" class="GroupChannelTypeProp" version="4">
												<prop name="PropertyTypeName">Melt Geno Sample Type</prop>
												<prop name="Position">3</prop>
												<prop name="IsDefault">0</prop>
												<prop name="GroupSampleType">mstUnknown</prop>
												<obj name="ChannelProp" class="ChannelProperty" version="1">
													<prop name="ChannelIdx">0</prop>
												</obj>
											</obj>
											<obj name="PropertyObject" class="QuantSampleTypeProperty" version="4">
												<prop name="PropertyTypeName">Quantification Sample Type</prop>
												<prop name="Position">3</prop>
												<prop name="IsDefault">0</prop>
												<prop name="SampleType">qsUnknown</prop>
												<obj name="ChannelProp" class="ChannelProperty" version="1">
													<prop name="ChannelIdx">0</prop>
												</obj>
											</obj>
											<obj name="PropertyObject" class="ChannelGenotype" version="4">
												<prop name="PropertyTypeName">Scanning Genotype</prop>
												<prop name="Position">3</prop>
												<prop name="IsDefault">1</prop>
												<prop name="ReadOnly">1</prop>
												<obj name="ChannelProp" class="ChannelProperty" version="1">
													<prop name="ChannelIdx">0</prop>
												</obj>
											</obj>
											<obj name="PropertyObject" class="GroupChannelTypeProp" version="4">
												<prop name="PropertyTypeName">Scanning Sample Type</prop>
												<prop name="Position">3</prop>
												<prop name="IsDefault">0</prop>
												<prop name="GroupSampleType">mstUnknown</prop>
												<obj name="ChannelProp" class="ChannelProperty" version="1">
													<prop name="ChannelIdx">0</prop>
												</obj>
											</obj>
											<obj name="PropertyObject" class="TargetName" version="4">
												<prop name="PropertyTypeName">Target Name</prop>
												<prop name="Position">3</prop>
												<prop name="IsDefault">1</prop>
												<obj name="ChannelProp" class="ChannelProperty" version="1">
													<prop name="ChannelIdx">0</prop>
												</obj>
											</obj>
											<obj name="PropertyObject" class="RQTargetProperty" version="4">
												<prop name="PropertyTypeName">Target Type</prop>
												<prop name="Position">3</prop>
												<prop name="IsDefault">0</prop>
												<prop name="TargetType">dtNone</prop>
												<obj name="ChannelProp" class="ChannelProperty" version="1">
													<prop name="ChannelIdx">0</prop>
												</obj>
											</obj>
										</list>
									</obj>
									<obj name="item" class="PropertyList" version="1">
										<list name="emlist" count="12">
											<obj name="PropertyObject" class="RQSampleTargetProperty" version="4">
												<prop name="PropertyTypeName">Combined Sample and Target Type</prop>
												<prop name="Position">3</prop>
												<prop name="IsDefault">0</prop>
												<obj name="ChannelProp" class="ChannelProperty" version="1">
													<prop name="ChannelIdx">1</prop>
												</obj>
											</obj>
											<obj name="PropertyObject" class="QuantConcProperty" version="4">
												<prop name="PropertyTypeName">Concentration</prop>
												<prop name="Position">3</prop>
												<prop name="IsDefault">1</prop>
												<prop name="Concentration">0</prop>
												<obj name="ChannelProp" class="ChannelProperty" version="1">
													<prop name="ChannelIdx">1</prop>
												</obj>
												<prop name="ReadOnly">1</prop>
											</obj>
											<obj name="PropertyObject" class="QuantCpHighProp" version="4">
												<prop name="PropertyTypeName">Cp High</prop>
												<prop name="Position">3</prop>
												<prop name="IsDefault">1</prop>
												<prop name="CpRangeHigh">0</prop>
												<obj name="ChannelProp" class="ChannelProperty" version="1">
													<prop name="ChannelIdx">1</prop>
												</obj>
												<prop name="ReadOnly">1</prop>
											</obj>
											<obj name="PropertyObject" class="QuantCpLowProp" version="4">
												<prop name="PropertyTypeName">Cp Low</prop>
												<prop name="Position">3</prop>
												<prop name="IsDefault">1</prop>
												<prop name="CpRangeLow">0</prop>
												<obj name="ChannelProp" class="ChannelProperty" version="1">
													<prop name="ChannelIdx">1</prop>
												</obj>
												<prop name="ReadOnly">1</prop>
											</obj>
											<obj name="PropertyObject" class="RQEffProp" version="4">
												<prop name="PropertyTypeName">Efficiency</prop>
												<prop name="Position">3</prop>
												<prop name="IsDefault">1</prop>
												<prop name="Efficiency">2</prop>
												<obj name="ChannelProp" class="ChannelProperty" version="1">
													<prop name="ChannelIdx">1</prop>
												</obj>
											</obj>
											<obj name="PropertyObject" class="ChannelGenotype" version="4">
												<prop name="PropertyTypeName">Melt Geno Genotype</prop>
												<prop name="Position">3</prop>
												<prop name="IsDefault">1</prop>
												<prop name="ReadOnly">1</prop>
												<obj name="ChannelProp" class="ChannelProperty" version="1">
													<prop name="ChannelIdx">1</prop>
												</obj>
											</obj>
											<obj name="PropertyObject" class="GroupChannelTypeProp" version="4">
												<prop name="PropertyTypeName">Melt Geno Sample Type</prop>
												<prop name="Position">3</prop>
												<prop name="IsDefault">0</prop>
												<prop name="GroupSampleType">mstUnknown</prop>
												<obj name="ChannelProp" class="ChannelProperty" version="1">
													<prop name="ChannelIdx">1</prop>
												</obj>
											</obj>
											<obj name="PropertyObject" class="QuantSampleTypeProperty" version="4">
												<prop name="PropertyTypeName">Quantification Sample Type</prop>
												<prop name="Position">3</prop>
												<prop name="IsDefault">0</prop>
												<prop name="SampleType">qsUnknown</prop>
												<obj name="ChannelProp" class="ChannelProperty" version="1">
													<prop name="ChannelIdx">1</prop>
												</obj>
											</obj>
											<obj name="PropertyObject" class="ChannelGenotype" version="4">
												<prop name="PropertyTypeName">Scanning Genotype</prop>
												<prop name="Position">3</prop>
												<prop name="IsDefault">1</prop>
												<prop name="ReadOnly">1</prop>
												<obj name="ChannelProp" class="ChannelProperty" version="1">
													<prop name="ChannelIdx">1</prop>
												</obj>
											</obj>
											<obj name="PropertyObject" class="GroupChannelTypeProp" version="4">
												<prop name="PropertyTypeName">Scanning Sample Type</prop>
												<prop name="Position">3</prop>
												<prop name="IsDefault">0</prop>
												<prop name="GroupSampleType">mstUnknown</prop>
												<obj name="ChannelProp" class="ChannelProperty" version="1">
													<prop name="ChannelIdx">1</prop>
												</obj>
											</obj>
											<obj name="PropertyObject" class="TargetName" version="4">
												<prop name="PropertyTypeName">Target Name</prop>
												<prop name="Position">3</prop>
												<prop name="IsDefault">1</prop>
												<obj name="ChannelProp" class="ChannelProperty" version="1">
													<prop name="ChannelIdx">1</prop>
												</obj>
											</obj>
											<obj name="PropertyObject" class="RQTargetProperty" version="4">
												<prop name="PropertyTypeName">Target Type</prop>
												<prop name="Position">3</prop>
												<prop name="IsDefault">0</prop>
												<prop name="TargetType">dtNone</prop>
												<obj name="ChannelProp" class="ChannelProperty" version="1">
													<prop name="ChannelIdx">1</prop>
												</obj>
											</obj>
										</list>
									</obj>
									<obj name="item" class="PropertyList" version="1">
										<list name="emlist" count="12">
											<obj name="PropertyObject" class="RQSampleTargetProperty" version="4">
												<prop name="PropertyTypeName">Combined Sample and Target Type</prop>
												<prop name="Position">3</prop>
												<prop name="IsDefault">0</prop>
												<obj name="ChannelProp" class="ChannelProperty" version="1">
													<prop name="ChannelIdx">2</prop>
												</obj>
											</obj>
											<obj name="PropertyObject" class="QuantConcProperty" version="4">
												<prop name="PropertyTypeName">Concentration</prop>
												<prop name="Position">3</prop>
												<prop name="IsDefault">1</prop>
												<prop name="Concentration">0</prop>
												<obj name="ChannelProp" class="ChannelProperty" version="1">
													<prop name="ChannelIdx">2</prop>
												</obj>
												<prop name="ReadOnly">1</prop>
											</obj>
											<obj name="PropertyObject" class="QuantCpHighProp" version="4">
												<prop name="PropertyTypeName">Cp High</prop>
												<prop name="Position">3</prop>
												<prop name="IsDefault">1</prop>
												<prop name="CpRangeHigh">0</prop>
												<obj name="ChannelProp" class="ChannelProperty" version="1">
													<prop name="ChannelIdx">2</prop>
												</obj>
												<prop name="ReadOnly">1</prop>
											</obj>
											<obj name="PropertyObject" class="QuantCpLowProp" version="4">
												<prop name="PropertyTypeName">Cp Low</prop>
												<prop name="Position">3</prop>
												<prop name="IsDefault">1</prop>
												<prop name="CpRangeLow">0</prop>
												<obj name="ChannelProp" class="ChannelProperty" version="1">
													<prop name="ChannelIdx">2</prop>
												</obj>
												<prop name="ReadOnly">1</prop>
											</obj>
											<obj name="PropertyObject" class="RQEffProp" version="4">
												<prop name="PropertyTypeName">Efficiency</prop>
												<prop name="Position">3</prop>
												<prop name="IsDefault">1</prop>
												<prop name="Efficiency">2</prop>
												<obj name="ChannelProp" class="ChannelProperty" version="1">
													<prop name="ChannelIdx">2</prop>
												</obj>
											</obj>
											<obj name="PropertyObject" class="ChannelGenotype" version="4">
												<prop name="PropertyTypeName">Melt Geno Genotype</prop>
												<prop name="Position">3</prop>
												<prop name="IsDefault">1</prop>
												<prop name="ReadOnly">1</prop>
												<obj name="ChannelProp" class="ChannelProperty" version="1">
													<prop name="ChannelIdx">2</prop>
												</obj>
											</obj>
											<obj name="PropertyObject" class="GroupChannelTypeProp" version="4">
												<prop name="PropertyTypeName">Melt Geno Sample Type</prop>
												<prop name="Position">3</prop>
												<prop name="IsDefault">0</prop>
												<prop name="GroupSampleType">mstUnknown</prop>
												<obj name="ChannelProp" class="ChannelProperty" version="1">
													<prop name="ChannelIdx">2</prop>
												</obj>
											</obj>
											<obj name="PropertyObject" class="QuantSampleTypeProperty" version="4">
												<prop name="PropertyTypeName">Quantification Sample Type</prop>
												<prop name="Position">3</prop>
												<prop name="IsDefault">0</prop>
												<prop name="SampleType">qsUnknown</prop>
												<obj name="ChannelProp" class="ChannelProperty" version="1">
													<prop name="ChannelIdx">2</prop>
												</obj>
											</obj>
											<obj name="PropertyObject" class="ChannelGenotype" version="4">
												<prop name="PropertyTypeName">Scanning Genotype</prop>
												<prop name="Position">3</prop>
												<prop name="IsDefault">1</prop>
												<prop name="ReadOnly">1</prop>
												<obj name="ChannelProp" class="ChannelProperty" version="1">
													<prop name="ChannelIdx">2</prop>
												</obj>
											</obj>
											<obj name="PropertyObject" class="GroupChannelTypeProp" version="4">
												<prop name="PropertyTypeName">Scanning Sample Type</prop>
												<prop name="Position">3</prop>
												<prop name="IsDefault">0</prop>
												<prop name="GroupSampleType">mstUnknown</prop>
												<obj name="ChannelProp" class="ChannelProperty" version="1">
													<prop name="ChannelIdx">2</prop>
												</obj>
											</obj>
											<obj name="PropertyObject" class="TargetName" version="4">
												<prop name="PropertyTypeName">Target Name</prop>
												<prop name="Position">3</prop>
												<prop name="IsDefault">1</prop>
												<obj name="ChannelProp" class="ChannelProperty" version="1">
													<prop name="ChannelIdx">2</prop>
												</obj>
											</obj>
											<obj name="PropertyObject" class="RQTargetProperty" version="4">
												<prop name="PropertyTypeName">Target Type</prop>
												<prop name="Position">3</prop>
												<prop name="IsDefault">0</prop>
												<prop name="TargetType">dtNone</prop>
												<obj name="ChannelProp" class="ChannelProperty" version="1">
													<prop name="ChannelIdx">2</prop>
												</obj>
											</obj>
										</list>
									</obj>
									<obj name="item" class="PropertyList" version="1">
										<list name="emlist" count="12">
											<obj name="PropertyObject" class="RQSampleTargetProperty" version="4">
												<prop name="PropertyTypeName">Combined Sample and Target Type</prop>
												<prop name="Position">3</prop>
												<prop name="IsDefault">0</prop>
												<obj name="ChannelProp" class="ChannelProperty" version="1">
													<prop name="ChannelIdx">3</prop>
												</obj>
											</obj>
											<obj name="PropertyObject" class="QuantConcProperty" version="4">
												<prop name="PropertyTypeName">Concentration</prop>
												<prop name="Position">3</prop>
												<prop name="IsDefault">1</prop>
												<prop name="Concentration">0</prop>
												<obj name="ChannelProp" class="ChannelProperty" version="1">
													<prop name="ChannelIdx">3</prop>
												</obj>
												<prop name="ReadOnly">1</prop>
											</obj>
											<obj name="PropertyObject" class="QuantCpHighProp" version="4">
												<prop name="PropertyTypeName">Cp High</prop>
												<prop name="Position">3</prop>
												<prop name="IsDefault">1</prop>
												<prop name="CpRangeHigh">0</prop>
												<obj name="ChannelProp" class="ChannelProperty" version="1">
													<prop name="ChannelIdx">3</prop>
												</obj>
												<prop name="ReadOnly">1</prop>
											</obj>
											<obj name="PropertyObject" class="QuantCpLowProp" version="4">
												<prop name="PropertyTypeName">Cp Low</prop>
												<prop name="Position">3</prop>
												<prop name="IsDefault">1</prop>
												<prop name="CpRangeLow">0</prop>
												<obj name="ChannelProp" class="ChannelProperty" version="1">
													<prop name="ChannelIdx">3</prop>
												</obj>
												<prop name="ReadOnly">1</prop>
											</obj>
											<obj name="PropertyObject" class="RQEffProp" version="4">
												<prop name="PropertyTypeName">Efficiency</prop>
												<prop name="Position">3</prop>
												<prop name="IsDefault">1</prop>
												<prop name="Efficiency">2</prop>
												<obj name="ChannelProp" class="ChannelProperty" version="1">
													<prop name="ChannelIdx">3</prop>
												</obj>
											</obj>
											<obj name="PropertyObject" class="ChannelGenotype" version="4">
												<prop name="PropertyTypeName">Melt Geno Genotype</prop>
												<prop name="Position">3</prop>
												<prop name="IsDefault">1</prop>
												<prop name="ReadOnly">1</prop>
												<obj name="ChannelProp" class="ChannelProperty" version="1">
													<prop name="ChannelIdx">3</prop>
												</obj>
											</obj>
											<obj name="PropertyObject" class="GroupChannelTypeProp" version="4">
												<prop name="PropertyTypeName">Melt Geno Sample Type</prop>
												<prop name="Position">3</prop>
												<prop name="IsDefault">0</prop>
												<prop name="GroupSampleType">mstUnknown</prop>
												<obj name="ChannelProp" class="ChannelProperty" version="1">
													<prop name="ChannelIdx">3</prop>
												</obj>
											</obj>
											<obj name="PropertyObject" class="QuantSampleTypeProperty" version="4">
												<prop name="PropertyTypeName">Quantification Sample Type</prop>
												<prop name="Position">3</prop>
												<prop name="IsDefault">0</prop>
												<prop name="SampleType">qsUnknown</prop>
												<obj name="ChannelProp" class="ChannelProperty" version="1">
													<prop name="ChannelIdx">3</prop>
												</obj>
											</obj>
											<obj name="PropertyObject" class="ChannelGenotype" version="4">
												<prop name="PropertyTypeName">Scanning Genotype</prop>
												<prop name="Position">3</prop>
												<prop name="IsDefault">1</prop>
												<prop name="ReadOnly">1</prop>
												<obj name="ChannelProp" class="ChannelProperty" version="1">
													<prop name="ChannelIdx">3</prop>
												</obj>
											</obj>
											<obj name="PropertyObject" class="GroupChannelTypeProp" version="4">
												<prop name="PropertyTypeName">Scanning Sample Type</prop>
												<prop name="Position">3</prop>
												<prop name="IsDefault">0</prop>
												<prop name="GroupSampleType">mstUnknown</prop>
												<obj name="ChannelProp" class="ChannelProperty" version="1">
													<prop name="ChannelIdx">3</prop>
												</obj>
											</obj>
											<obj name="PropertyObject" class="TargetName" version="4">
												<prop name="PropertyTypeName">Target Name</prop>
												<prop name="Position">3</prop>
												<prop name="IsDefault">1</prop>
												<obj name="ChannelProp" class="ChannelProperty" version="1">
													<prop name="ChannelIdx">3</prop>
												</obj>
											</obj>
											<obj name="PropertyObject" class="RQTargetProperty" version="4">
												<prop name="PropertyTypeName">Target Type</prop>
												<prop name="Position">3</prop>
												<prop name="IsDefault">0</prop>
												<prop name="TargetType">dtNone</prop>
												<obj name="ChannelProp" class="ChannelProperty" version="1">
													<prop name="ChannelIdx">3</prop>
												</obj>
											</obj>
										</list>
									</obj>
								</list>
							</obj>
						</obj>
						<prop name="ChannelPropertyCount">4</prop>
						<prop name="ContainerPosition">3</prop>
						<prop name="HasSampleProperties">1</prop>
						<obj name="SampleProperties" class="PropertyList" version="1">
							<list name="emlist" count="14">
								<obj name="PropertyObject" class="SamplePrefColor" version="4">
									<prop name="PropertyTypeName">Color</prop>
									<prop name="Position">3</prop>
									<prop name="IsDefault">0</prop>
									<prop name="Color">clFuchsia</prop>
								</obj>
								<obj name="PropertyObject" class="DominantChannelProp" version="4">
									<prop name="PropertyTypeName">Dominant Channel</prop>
									<prop name="Position">3</prop>
									<prop name="IsDefault">0</prop>
									<prop name="DominantChannel">0</prop>
								</obj>
								<obj name="PropertyObject" class="Genotype" version="4">
									<prop name="PropertyTypeName">EndPt Genotype</prop>
									<prop name="Position">3</prop>
									<prop name="IsDefault">1</prop>
									<prop name="ReadOnly">1</prop>
								</obj>
								<obj name="PropertyObject" class="GroupingSample" version="4">
									<prop name="PropertyTypeName">EndPt Sample Type</prop>
									<prop name="Position">3</prop>
									<prop name="IsDefault">0</prop>
									<prop name="GroupSampleType">mstUnknown</prop>
								</obj>
								<obj name="PropertyObject" class="SamplePrefLineStyle" version="4">
									<prop name="PropertyTypeName">Line Style</prop>
									<prop name="Position">3</prop>
									<prop name="IsDefault">0</prop>
									<prop name="LineStyle">psSolid</prop>
								</obj>
								<obj name="PropertyObject" class="GenSampleEditNotes" version="4">
									<prop name="PropertyTypeName">Notes</prop>
									<prop name="Position">3</prop>
									<prop name="IsDefault">1</prop>
								</obj>
								<obj name="PropertyObject" class="SamplePrefPointStyle" version="4">
									<prop name="PropertyTypeName">Point Style</prop>
									<prop name="Position">3</prop>
									<prop name="IsDefault">0</prop>
									<prop name="PointStyle">psNothing</prop>
								</obj>
								<obj name="PropertyObject" class="GenSampleEditPosition" version="4">
									<prop name="PropertyTypeName">Position</prop>
									<prop name="Position">3</prop>
									<prop name="IsDefault">1</prop>
								</obj>
								<obj name="PropertyObject" class="GenSampleEditReplicate" version="4">
									<prop name="PropertyTypeName">Replicate of</prop>
									<prop name="Position">3</prop>
									<prop name="IsDefault">1</prop>
									<prop name="ReplicateOf">-1</prop>
								</obj>
								<obj name="PropertyObject" class="HTCSampleID" version="4">
									<prop name="PropertyTypeName">Sample ID</prop>
									<prop name="Position">3</prop>
									<prop name="IsDefault">1</prop>
								</obj>
								<obj name="PropertyObject" class="GenSampleEditName" version="4">
									<prop name="PropertyTypeName">Sample Name</prop>
									<prop name="Position">3</prop>
									<prop name="IsDefault">1</prop>
									<prop name="name">Sample 4</prop>
								</obj>
								<obj name="PropertyObject" class="HTCSamplePrepNotes" version="4">
									<prop name="PropertyTypeName">Sample Prep Notes</prop>
									<prop name="Position">3</prop>
									<prop name="IsDefault">1</prop>
								</obj>
								<obj name="PropertyObject" class="GenSampleEditSubset" version="4">
									<prop name="PropertyTypeName">Subsets</prop>
									<prop name="Position">3</prop>
									<prop name="IsDefault">1</prop>
								</obj>
								<obj name="PropertyObject" class="SamplePrefWidth" version="5">
									<prop name="PropertyTypeName">Width</prop>
									<prop name="Position">3</prop>
									<prop name="IsDefault">1</prop>
									<prop name="Width">1</prop>
								</obj>
							</list>
						</obj>
					</obj>
					<obj name="item" class="SamplePropInfo" version="1">
						<obj name="ChannelProperties" class="ChanPropList" version="2">
							<obj name="ChannelProperties" class="EMList" version="1">
								<list name="emlist" count="4">
									<obj name="item" class="PropertyList" version="1">
										<list name="emlist" count="12">
											<obj name="PropertyObject" class="RQSampleTargetProperty" version="4">
												<prop name="PropertyTypeName">Combined Sample and Target Type</prop>
												<prop name="Position">4</prop>
												<prop name="IsDefault">0</prop>
												<obj name="ChannelProp" class="ChannelProperty" version="1">
													<prop name="ChannelIdx">0</prop>
												</obj>
											</obj>
											<obj name="PropertyObject" class="QuantConcProperty" version="4">
												<prop name="PropertyTypeName">Concentration</prop>
												<prop name="Position">4</prop>
												<prop name="IsDefault">1</prop>
												<prop name="Concentration">0</prop>
												<obj name="ChannelProp" class="ChannelProperty" version="1">
													<prop name="ChannelIdx">0</prop>
												</obj>
												<prop name="ReadOnly">1</prop>
											</obj>
											<obj name="PropertyObject" class="QuantCpHighProp" version="4">
												<prop name="PropertyTypeName">Cp High</prop>
												<prop name="Position">4</prop>
												<prop name="IsDefault">1</prop>
												<prop name="CpRangeHigh">0</prop>
												<obj name="ChannelProp" class="ChannelProperty" version="1">
													<prop name="ChannelIdx">0</prop>
												</obj>
												<prop name="ReadOnly">1</prop>
											</obj>
											<obj name="PropertyObject" class="QuantCpLowProp" version="4">
												<prop name="PropertyTypeName">Cp Low</prop>
												<prop name="Position">4</prop>
												<prop name="IsDefault">1</prop>
												<prop name="CpRangeLow">0</prop>
												<obj name="ChannelProp" class="ChannelProperty" version="1">
													<prop name="ChannelIdx">0</prop>
												</obj>
												<prop name="ReadOnly">1</prop>
											</obj>
											<obj name="PropertyObject" class="RQEffProp" version="4">
												<prop name="PropertyTypeName">Efficiency</prop>
												<prop name="Position">4</prop>
												<prop name="IsDefault">1</prop>
												<prop name="Efficiency">2</prop>
												<obj name="ChannelProp" class="ChannelProperty" version="1">
													<prop name="ChannelIdx">0</prop>
												</obj>
											</obj>
											<obj name="PropertyObject" class="ChannelGenotype" version="4">
												<prop name="PropertyTypeName">Melt Geno Genotype</prop>
												<prop name="Position">4</prop>
												<prop name="IsDefault">1</prop>
												<prop name="ReadOnly">1</prop>
												<obj name="ChannelProp" class="ChannelProperty" version="1">
													<prop name="ChannelIdx">0</prop>
												</obj>
											</obj>
											<obj name="PropertyObject" class="GroupChannelTypeProp" version="4">
												<prop name="PropertyTypeName">Melt Geno Sample Type</prop>
												<prop name="Position">4</prop>
												<prop name="IsDefault">0</prop>
												<prop name="GroupSampleType">mstUnknown</prop>
												<obj name="ChannelProp" class="ChannelProperty" version="1">
													<prop name="ChannelIdx">0</prop>
												</obj>
											</obj>
											<obj name="PropertyObject" class="QuantSampleTypeProperty" version="4">
												<prop name="PropertyTypeName">Quantification Sample Type</prop>
												<prop name="Position">4</prop>
												<prop name="IsDefault">0</prop>
												<prop name="SampleType">qsUnknown</prop>
												<obj name="ChannelProp" class="ChannelProperty" version="1">
													<prop name="ChannelIdx">0</prop>
												</obj>
											</obj>
											<obj name="PropertyObject" class="ChannelGenotype" version="4">
												<prop name="PropertyTypeName">Scanning Genotype</prop>
												<prop name="Position">4</prop>
												<prop name="IsDefault">1</prop>
												<prop name="ReadOnly">1</prop>
												<obj name="ChannelProp" class="ChannelProperty" version="1">
													<prop name="ChannelIdx">0</prop>
												</obj>
											</obj>
											<obj name="PropertyObject" class="GroupChannelTypeProp" version="4">
												<prop name="PropertyTypeName">Scanning Sample Type</prop>
												<prop name="Position">4</prop>
												<prop name="IsDefault">0</prop>
												<prop name="GroupSampleType">mstUnknown</prop>
												<obj name="ChannelProp" class="ChannelProperty" version="1">
													<prop name="ChannelIdx">0</prop>
												</obj>
											</obj>
											<obj name="PropertyObject" class="TargetName" version="4">
												<prop name="PropertyTypeName">Target Name</prop>
												<prop name="Position">4</prop>
												<prop name="IsDefault">1</prop>
												<obj name="ChannelProp" class="ChannelProperty" version="1">
													<prop name="ChannelIdx">0</prop>
												</obj>
											</obj>
											<obj name="PropertyObject" class="RQTargetProperty" version="4">
												<prop name="PropertyTypeName">Target Type</prop>
												<prop name="Position">4</prop>
												<prop name="IsDefault">0</prop>
												<prop name="TargetType">dtNone</prop>
												<obj name="ChannelProp" class="ChannelProperty" version="1">
													<prop name="ChannelIdx">0</prop>
												</obj>
											</obj>
										</list>
									</obj>
									<obj name="item" class="PropertyList" version="1">
										<list name="emlist" count="12">
											<obj name="PropertyObject" class="RQSampleTargetProperty" version="4">
												<prop name="PropertyTypeName">Combined Sample and Target Type</prop>
												<prop name="Position">4</prop>
												<prop name="IsDefault">0</prop>
												<obj name="ChannelProp" class="ChannelProperty" version="1">
													<prop name="ChannelIdx">1</prop>
												</obj>
											</obj>
											<obj name="PropertyObject" class="QuantConcProperty" version="4">
												<prop name="PropertyTypeName">Concentration</prop>
												<prop name="Position">4</prop>
												<prop name="IsDefault">1</prop>
												<prop name="Concentration">0</prop>
												<obj name="ChannelProp" class="ChannelProperty" version="1">
													<prop name="ChannelIdx">1</prop>
												</obj>
												<prop name="ReadOnly">1</prop>
											</obj>
											<obj name="PropertyObject" class="QuantCpHighProp" version="4">
												<prop name="PropertyTypeName">Cp High</prop>
												<prop name="Position">4</prop>
												<prop name="IsDefault">1</prop>
												<prop name="CpRangeHigh">0</prop>
												<obj name="ChannelProp" class="ChannelProperty" version="1">
													<prop name="ChannelIdx">1</prop>
												</obj>
												<prop name="ReadOnly">1</prop>
											</obj>
											<obj name="PropertyObject" class="QuantCpLowProp" version="4">
												<prop name="PropertyTypeName">Cp Low</prop>
												<prop name="Position">4</prop>
												<prop name="IsDefault">1</prop>
												<prop name="CpRangeLow">0</prop>
												<obj name="ChannelProp" class="ChannelProperty" version="1">
													<prop name="ChannelIdx">1</prop>
												</obj>
												<prop name="ReadOnly">1</prop>
											</obj>
											<obj name="PropertyObject" class="RQEffProp" version="4">
												<prop name="PropertyTypeName">Efficiency</prop>
												<prop name="Position">4</prop>
												<prop name="IsDefault">1</prop>
												<prop name="Efficiency">2</prop>
												<obj name="ChannelProp" class="ChannelProperty" version="1">
													<prop name="ChannelIdx">1</prop>
												</obj>
											</obj>
											<obj name="PropertyObject" class="ChannelGenotype" version="4">
												<prop name="PropertyTypeName">Melt Geno Genotype</prop>
												<prop name="Position">4</prop>
												<prop name="IsDefault">1</prop>
												<prop name="ReadOnly">1</prop>
												<obj name="ChannelProp" class="ChannelProperty" version="1">
													<prop name="ChannelIdx">1</prop>
												</obj>
											</obj>
											<obj name="PropertyObject" class="GroupChannelTypeProp" version="4">
												<prop name="PropertyTypeName">Melt Geno Sample Type</prop>
												<prop name="Position">4</prop>
												<prop name="IsDefault">0</prop>
												<prop name="GroupSampleType">mstUnknown</prop>
												<obj name="ChannelProp" class="ChannelProperty" version="1">
													<prop name="ChannelIdx">1</prop>
												</obj>
											</obj>
											<obj name="PropertyObject" class="QuantSampleTypeProperty" version="4">
												<prop name="PropertyTypeName">Quantification Sample Type</prop>
												<prop name="Position">4</prop>
												<prop name="IsDefault">0</prop>
												<prop name="SampleType">qsUnknown</prop>
												<obj name="ChannelProp" class="ChannelProperty" version="1">
													<prop name="ChannelIdx">1</prop>
												</obj>
											</obj>
											<obj name="PropertyObject" class="ChannelGenotype" version="4">
												<prop name="PropertyTypeName">Scanning Genotype</prop>
												<prop name="Position">4</prop>
												<prop name="IsDefault">1</prop>
												<prop name="ReadOnly">1</prop>
												<obj name="ChannelProp" class="ChannelProperty" version="1">
													<prop name="ChannelIdx">1</prop>
												</obj>
											</obj>
											<obj name="PropertyObject" class="GroupChannelTypeProp" version="4">
												<prop name="PropertyTypeName">Scanning Sample Type</prop>
												<prop name="Position">4</prop>
												<prop name="IsDefault">0</prop>
												<prop name="GroupSampleType">mstUnknown</prop>
												<obj name="ChannelProp" class="ChannelProperty" version="1">
													<prop name="ChannelIdx">1</prop>
												</obj>
											</obj>
											<obj name="PropertyObject" class="TargetName" version="4">
												<prop name="PropertyTypeName">Target Name</prop>
												<prop name="Position">4</prop>
												<prop name="IsDefault">1</prop>
												<obj name="ChannelProp" class="ChannelProperty" version="1">
													<prop name="ChannelIdx">1</prop>
												</obj>
											</obj>
											<obj name="PropertyObject" class="RQTargetProperty" version="4">
												<prop name="PropertyTypeName">Target Type</prop>
												<prop name="Position">4</prop>
												<prop name="IsDefault">0</prop>
												<prop name="TargetType">dtNone</prop>
												<obj name="ChannelProp" class="ChannelProperty" version="1">
													<prop name="ChannelIdx">1</prop>
												</obj>
											</obj>
										</list>
									</obj>
									<obj name="item" class="PropertyList" version="1">
										<list name="emlist" count="12">
											<obj name="PropertyObject" class="RQSampleTargetProperty" version="4">
												<prop name="PropertyTypeName">Combined Sample and Target Type</prop>
												<prop name="Position">4</prop>
												<prop name="IsDefault">0</prop>
												<obj name="ChannelProp" class="ChannelProperty" version="1">
													<prop name="ChannelIdx">2</prop>
												</obj>
											</obj>
											<obj name="PropertyObject" class="QuantConcProperty" version="4">
												<prop name="PropertyTypeName">Concentration</prop>
												<prop name="Position">4</prop>
												<prop name="IsDefault">1</prop>
												<prop name="Concentration">0</prop>
												<obj name="ChannelProp" class="ChannelProperty" version="1">
													<prop name="ChannelIdx">2</prop>
												</obj>
												<prop name="ReadOnly">1</prop>
											</obj>
											<obj name="PropertyObject" class="QuantCpHighProp" version="4">
												<prop name="PropertyTypeName">Cp High</prop>
												<prop name="Position">4</prop>
												<prop name="IsDefault">1</prop>
												<prop name="CpRangeHigh">0</prop>
												<obj name="ChannelProp" class="ChannelProperty" version="1">
													<prop name="ChannelIdx">2</prop>
												</obj>
												<prop name="ReadOnly">1</prop>
											</obj>
											<obj name="PropertyObject" class="QuantCpLowProp" version="4">
												<prop name="PropertyTypeName">Cp Low</prop>
												<prop name="Position">4</prop>
												<prop name="IsDefault">1</prop>
												<prop name="CpRangeLow">0</prop>
												<obj name="ChannelProp" class="ChannelProperty" version="1">
													<prop name="ChannelIdx">2</prop>
												</obj>
												<prop name="ReadOnly">1</prop>
											</obj>
											<obj name="PropertyObject" class="RQEffProp" version="4">
												<prop name="PropertyTypeName">Efficiency</prop>
												<prop name="Position">4</prop>
												<prop name="IsDefault">1</prop>
												<prop name="Efficiency">2</prop>
												<obj name="ChannelProp" class="ChannelProperty" version="1">
													<prop name="ChannelIdx">2</prop>
												</obj>
											</obj>
											<obj name="PropertyObject" class="ChannelGenotype" version="4">
												<prop name="PropertyTypeName">Melt Geno Genotype</prop>
												<prop name="Position">4</prop>
												<prop name="IsDefault">1</prop>
												<prop name="ReadOnly">1</prop>
												<obj name="ChannelProp" class="ChannelProperty" version="1">
													<prop name="ChannelIdx">2</prop>
												</obj>
											</obj>
											<obj name="PropertyObject" class="GroupChannelTypeProp" version="4">
												<prop name="PropertyTypeName">Melt Geno Sample Type</prop>
												<prop name="Position">4</prop>
												<prop name="IsDefault">0</prop>
												<prop name="GroupSampleType">mstUnknown</prop>
												<obj name="ChannelProp" class="ChannelProperty" version="1">
													<prop name="ChannelIdx">2</prop>
												</obj>
											</obj>
											<obj name="PropertyObject" class="QuantSampleTypeProperty" version="4">
												<prop name="PropertyTypeName">Quantification Sample Type</prop>
												<prop name="Position">4</prop>
												<prop name="IsDefault">0</prop>
												<prop name="SampleType">qsUnknown</prop>
												<obj name="ChannelProp" class="ChannelProperty" version="1">
													<prop name="ChannelIdx">2</prop>
												</obj>
											</obj>
											<obj name="PropertyObject" class="ChannelGenotype" version="4">
												<prop name="PropertyTypeName">Scanning Genotype</prop>
												<prop name="Position">4</prop>
												<prop name="IsDefault">1</prop>
												<prop name="ReadOnly">1</prop>
												<obj name="ChannelProp" class="ChannelProperty" version="1">
													<prop name="ChannelIdx">2</prop>
												</obj>
											</obj>
											<obj name="PropertyObject" class="GroupChannelTypeProp" version="4">
												<prop name="PropertyTypeName">Scanning Sample Type</prop>
												<prop name="Position">4</prop>
												<prop name="IsDefault">0</prop>
												<prop name="GroupSampleType">mstUnknown</prop>
												<obj name="ChannelProp" class="ChannelProperty" version="1">
													<prop name="ChannelIdx">2</prop>
												</obj>
											</obj>
											<obj name="PropertyObject" class="TargetName" version="4">
												<prop name="PropertyTypeName">Target Name</prop>
												<prop name="Position">4</prop>
												<prop name="IsDefault">1</prop>
												<obj name="ChannelProp" class="ChannelProperty" version="1">
													<prop name="ChannelIdx">2</prop>
												</obj>
											</obj>
											<obj name="PropertyObject" class="RQTargetProperty" version="4">
												<prop name="PropertyTypeName">Target Type</prop>
												<prop name="Position">4</prop>
												<prop name="IsDefault">0</prop>
												<prop name="TargetType">dtNone</prop>
												<obj name="ChannelProp" class="ChannelProperty" version="1">
													<prop name="ChannelIdx">2</prop>
												</obj>
											</obj>
										</list>
									</obj>
									<obj name="item" class="PropertyList" version="1">
										<list name="emlist" count="12">
											<obj name="PropertyObject" class="RQSampleTargetProperty" version="4">
												<prop name="PropertyTypeName">Combined Sample and Target Type</prop>
												<prop name="Position">4</prop>
												<prop name="IsDefault">0</prop>
												<obj name="ChannelProp" class="ChannelProperty" version="1">
													<prop name="ChannelIdx">3</prop>
												</obj>
											</obj>
											<obj name="PropertyObject" class="QuantConcProperty" version="4">
												<prop name="PropertyTypeName">Concentration</prop>
												<prop name="Position">4</prop>
												<prop name="IsDefault">1</prop>
												<prop name="Concentration">0</prop>
												<obj name="ChannelProp" class="ChannelProperty" version="1">
													<prop name="ChannelIdx">3</prop>
												</obj>
												<prop name="ReadOnly">1</prop>
											</obj>
											<obj name="PropertyObject" class="QuantCpHighProp" version="4">
												<prop name="PropertyTypeName">Cp High</prop>
												<prop name="Position">4</prop>
												<prop name="IsDefault">1</prop>
												<prop name="CpRangeHigh">0</prop>
												<obj name="ChannelProp" class="ChannelProperty" version="1">
													<prop name="ChannelIdx">3</prop>
												</obj>
												<prop name="ReadOnly">1</prop>
											</obj>
											<obj name="PropertyObject" class="QuantCpLowProp" version="4">
												<prop name="PropertyTypeName">Cp Low</prop>
												<prop name="Position">4</prop>
												<prop name="IsDefault">1</prop>
												<prop name="CpRangeLow">0</prop>
												<obj name="ChannelProp" class="ChannelProperty" version="1">
													<prop name="ChannelIdx">3</prop>
												</obj>
												<prop name="ReadOnly">1</prop>
											</obj>
											<obj name="PropertyObject" class="RQEffProp" version="4">
												<prop name="PropertyTypeName">Efficiency</prop>
												<prop name="Position">4</prop>
												<prop name="IsDefault">1</prop>
												<prop name="Efficiency">2</prop>
												<obj name="ChannelProp" class="ChannelProperty" version="1">
													<prop name="ChannelIdx">3</prop>
												</obj>
											</obj>
											<obj name="PropertyObject" class="ChannelGenotype" version="4">
												<prop name="PropertyTypeName">Melt Geno Genotype</prop>
												<prop name="Position">4</prop>
												<prop name="IsDefault">1</prop>
												<prop name="ReadOnly">1</prop>
												<obj name="ChannelProp" class="ChannelProperty" version="1">
													<prop name="ChannelIdx">3</prop>
												</obj>
											</obj>
											<obj name="PropertyObject" class="GroupChannelTypeProp" version="4">
												<prop name="PropertyTypeName">Melt Geno Sample Type</prop>
												<prop name="Position">4</prop>
												<prop name="IsDefault">0</prop>
												<prop name="GroupSampleType">mstUnknown</prop>
												<obj name="ChannelProp" class="ChannelProperty" version="1">
													<prop name="ChannelIdx">3</prop>
												</obj>
											</obj>
											<obj name="PropertyObject" class="QuantSampleTypeProperty" version="4">
												<prop name="PropertyTypeName">Quantification Sample Type</prop>
												<prop name="Position">4</prop>
												<prop name="IsDefault">0</prop>
												<prop name="SampleType">qsUnknown</prop>
												<obj name="ChannelProp" class="ChannelProperty" version="1">
													<prop name="ChannelIdx">3</prop>
												</obj>
											</obj>
											<obj name="PropertyObject" class="ChannelGenotype" version="4">
												<prop name="PropertyTypeName">Scanning Genotype</prop>
												<prop name="Position">4</prop>
												<prop name="IsDefault">1</prop>
												<prop name="ReadOnly">1</prop>
												<obj name="ChannelProp" class="ChannelProperty" version="1">
													<prop name="ChannelIdx">3</prop>
												</obj>
											</obj>
											<obj name="PropertyObject" class="GroupChannelTypeProp" version="4">
												<prop name="PropertyTypeName">Scanning Sample Type</prop>
												<prop name="Position">4</prop>
												<prop name="IsDefault">0</prop>
												<prop name="GroupSampleType">mstUnknown</prop>
												<obj name="ChannelProp" class="ChannelProperty" version="1">
													<prop name="ChannelIdx">3</prop>
												</obj>
											</obj>
											<obj name="PropertyObject" class="TargetName" version="4">
												<prop name="PropertyTypeName">Target Name</prop>
												<prop name="Position">4</prop>
												<prop name="IsDefault">1</prop>
												<obj name="ChannelProp" class="ChannelProperty" version="1">
													<prop name="ChannelIdx">3</prop>
												</obj>
											</obj>
											<obj name="PropertyObject" class="RQTargetProperty" version="4">
												<prop name="PropertyTypeName">Target Type</prop>
												<prop name="Position">4</prop>
												<prop name="IsDefault">0</prop>
												<prop name="TargetType">dtNone</prop>
												<obj name="ChannelProp" class="ChannelProperty" version="1">
													<prop name="ChannelIdx">3</prop>
												</obj>
											</obj>
										</list>
									</obj>
								</list>
							</obj>
						</obj>
						<prop name="ChannelPropertyCount">4</prop>
						<prop name="ContainerPosition">4</prop>
						<prop name="HasSampleProperties">1</prop>
						<obj name="SampleProperties" class="PropertyList" version="1">
							<list name="emlist" count="14">
								<obj name="PropertyObject" class="SamplePrefColor" version="4">
									<prop name="PropertyTypeName">Color</prop>
									<prop name="Position">4</prop>
									<prop name="IsDefault">0</prop>
									<prop name="Color">clGray</prop>
								</obj>
								<obj name="PropertyObject" class="DominantChannelProp" version="4">
									<prop name="PropertyTypeName">Dominant Channel</prop>
									<prop name="Position">4</prop>
									<prop name="IsDefault">0</prop>
									<prop name="DominantChannel">0</prop>
								</obj>
								<obj name="PropertyObject" class="Genotype" version="4">
									<prop name="PropertyTypeName">EndPt Genotype</prop>
									<prop name="Position">4</prop>
									<prop name="IsDefault">1</prop>
									<prop name="ReadOnly">1</prop>
								</obj>
								<obj name="PropertyObject" class="GroupingSample" version="4">
									<prop name="PropertyTypeName">EndPt Sample Type</prop>
									<prop name="Position">4</prop>
									<prop name="IsDefault">0</prop>
									<prop name="GroupSampleType">mstUnknown</prop>
								</obj>
								<obj name="PropertyObject" class="SamplePrefLineStyle" version="4">
									<prop name="PropertyTypeName">Line Style</prop>
									<prop name="Position">4</prop>
									<prop name="IsDefault">0</prop>
									<prop name="LineStyle">psSolid</prop>
								</obj>
								<obj name="PropertyObject" class="GenSampleEditNotes" version="4">
									<prop name="PropertyTypeName">Notes</prop>
									<prop name="Position">4</prop>
									<prop name="IsDefault">1</prop>
								</obj>
								<obj name="PropertyObject" class="SamplePrefPointStyle" version="4">
									<prop name="PropertyTypeName">Point Style</prop>
									<prop name="Position">4</prop>
									<prop name="IsDefault">0</prop>
									<prop name="PointStyle">psNothing</prop>
								</obj>
								<obj name="PropertyObject" class="GenSampleEditPosition" version="4">
									<prop name="PropertyTypeName">Position</prop>
									<prop name="Position">4</prop>
									<prop name="IsDefault">1</prop>
								</obj>
								<obj name="PropertyObject" class="GenSampleEditReplicate" version="4">
									<prop name="PropertyTypeName">Replicate of</prop>
									<prop name="Position">4</prop>
									<prop name="IsDefault">1</prop>
									<prop name="ReplicateOf">-1</prop>
								</obj>
								<obj name="PropertyObject" class="HTCSampleID" version="4">
									<prop name="PropertyTypeName">Sample ID</prop>
									<prop name="Position">4</prop>
									<prop name="IsDefault">1</prop>
								</obj>
								<obj name="PropertyObject" class="GenSampleEditName" version="4">
									<prop name="PropertyTypeName">Sample Name</prop>
									<prop name="Position">4</prop>
									<prop name="IsDefault">1</prop>
									<prop name="name">Sample 5</prop>
								</obj>
								<obj name="PropertyObject" class="HTCSamplePrepNotes" version="4">
									<prop name="PropertyTypeName">Sample Prep Notes</prop>
									<prop name="Position">4</prop>
									<prop name="IsDefault">1</prop>
								</obj>
								<obj name="PropertyObject" class="GenSampleEditSubset" version="4">
									<prop name="PropertyTypeName">Subsets</prop>
									<prop name="Position">4</prop>
									<prop name="IsDefault">1</prop>
								</obj>
								<obj name="PropertyObject" class="SamplePrefWidth" version="5">
									<prop name="PropertyTypeName">Width</prop>
									<prop name="Position">4</prop>
									<prop name="IsDefault">1</prop>
									<prop name="Width">1</prop>
								</obj>
							</list>
						</obj>
					</obj>
					<obj name="item" class="SamplePropInfo" version="1">
						<obj name="ChannelProperties" class="ChanPropList" version="2">
							<obj name="ChannelProperties" class="EMList" version="1">
								<list name="emlist" count="4">
									<obj name="item" class="PropertyList" version="1">
										<list name="emlist" count="12">
											<obj name="PropertyObject" class="RQSampleTargetProperty" version="4">
												<prop name="PropertyTypeName">Combined Sample and Target Type</prop>
												<prop name="Position">5</prop>
												<prop name="IsDefault">0</prop>
												<obj name="ChannelProp" class="ChannelProperty" version="1">
													<prop name="ChannelIdx">0</prop>
												</obj>
											</obj>
											<obj name="PropertyObject" class="QuantConcProperty" version="4">
												<prop name="PropertyTypeName">Concentration</prop>
												<prop name="Position">5</prop>
												<prop name="IsDefault">1</prop>
												<prop name="Concentration">0</prop>
												<obj name="ChannelProp" class="ChannelProperty" version="1">
													<prop name="ChannelIdx">0</prop>
												</obj>
												<prop name="ReadOnly">1</prop>
											</obj>
											<obj name="PropertyObject" class="QuantCpHighProp" version="4">
												<prop name="PropertyTypeName">Cp High</prop>
												<prop name="Position">5</prop>
												<prop name="IsDefault">1</prop>
												<prop name="CpRangeHigh">0</prop>
												<obj name="ChannelProp" class="ChannelProperty" version="1">
													<prop name="ChannelIdx">0</prop>
												</obj>
												<prop name="ReadOnly">1</prop>
											</obj>
											<obj name="PropertyObject" class="QuantCpLowProp" version="4">
												<prop name="PropertyTypeName">Cp Low</prop>
												<prop name="Position">5</prop>
												<prop name="IsDefault">1</prop>
												<prop name="CpRangeLow">0</prop>
												<obj name="ChannelProp" class="ChannelProperty" version="1">
													<prop name="ChannelIdx">0</prop>
												</obj>
												<prop name="ReadOnly">1</prop>
											</obj>
											<obj name="PropertyObject" class="RQEffProp" version="4">
												<prop name="PropertyTypeName">Efficiency</prop>
												<prop name="Position">5</prop>
												<prop name="IsDefault">1</prop>
												<prop name="Efficiency">2</prop>
												<obj name="ChannelProp" class="ChannelProperty" version="1">
													<prop name="ChannelIdx">0</prop>
												</obj>
											</obj>
											<obj name="PropertyObject" class="ChannelGenotype" version="4">
												<prop name="PropertyTypeName">Melt Geno Genotype</prop>
												<prop name="Position">5</prop>
												<prop name="IsDefault">1</prop>
												<prop name="ReadOnly">1</prop>
												<obj name="ChannelProp" class="ChannelProperty" version="1">
													<prop name="ChannelIdx">0</prop>
												</obj>
											</obj>
											<obj name="PropertyObject" class="GroupChannelTypeProp" version="4">
												<prop name="PropertyTypeName">Melt Geno Sample Type</prop>
												<prop name="Position">5</prop>
												<prop name="IsDefault">0</prop>
												<prop name="GroupSampleType">mstUnknown</prop>
												<obj name="ChannelProp" class="ChannelProperty" version="1">
													<prop name="ChannelIdx">0</prop>
												</obj>
											</obj>
											<obj name="PropertyObject" class="QuantSampleTypeProperty" version="4">
												<prop name="PropertyTypeName">Quantification Sample Type</prop>
												<prop name="Position">5</prop>
												<prop name="IsDefault">0</prop>
												<prop name="SampleType">qsUnknown</prop>
												<obj name="ChannelProp" class="ChannelProperty" version="1">
													<prop name="ChannelIdx">0</prop>
												</obj>
											</obj>
											<obj name="PropertyObject" class="ChannelGenotype" version="4">
												<prop name="PropertyTypeName">Scanning Genotype</prop>
												<prop name="Position">5</prop>
												<prop name="IsDefault">1</prop>
												<prop name="ReadOnly">1</prop>
												<obj name="ChannelProp" class="ChannelProperty" version="1">
													<prop name="ChannelIdx">0</prop>
												</obj>
											</obj>
											<obj name="PropertyObject" class="GroupChannelTypeProp" version="4">
												<prop name="PropertyTypeName">Scanning Sample Type</prop>
												<prop name="Position">5</prop>
												<prop name="IsDefault">0</prop>
												<prop name="GroupSampleType">mstUnknown</prop>
												<obj name="ChannelProp" class="ChannelProperty" version="1">
													<prop name="ChannelIdx">0</prop>
												</obj>
											</obj>
											<obj name="PropertyObject" class="TargetName" version="4">
												<prop name="PropertyTypeName">Target Name</prop>
												<prop name="Position">5</prop>
												<prop name="IsDefault">1</prop>
												<obj name="ChannelProp" class="ChannelProperty" version="1">
													<prop name="ChannelIdx">0</prop>
												</obj>
											</obj>
											<obj name="PropertyObject" class="RQTargetProperty" version="4">
												<prop name="PropertyTypeName">Target Type</prop>
												<prop name="Position">5</prop>
												<prop name="IsDefault">0</prop>
												<prop name="TargetType">dtNone</prop>
												<obj name="ChannelProp" class="ChannelProperty" version="1">
													<prop name="ChannelIdx">0</prop>
												</obj>
											</obj>
										</list>
									</obj>
									<obj name="item" class="PropertyList" version="1">
										<list name="emlist" count="12">
											<obj name="PropertyObject" class="RQSampleTargetProperty" version="4">
												<prop name="PropertyTypeName">Combined Sample and Target Type</prop>
												<prop name="Position">5</prop>
												<prop name="IsDefault">0</prop>
												<obj name="ChannelProp" class="ChannelProperty" version="1">
													<prop name="ChannelIdx">1</prop>
												</obj>
											</obj>
											<obj name="PropertyObject" class="QuantConcProperty" version="4">
												<prop name="PropertyTypeName">Concentration</prop>
												<prop name="Position">5</prop>
												<prop name="IsDefault">1</prop>
												<prop name="Concentration">0</prop>
												<obj name="ChannelProp" class="ChannelProperty" version="1">
													<prop name="ChannelIdx">1</prop>
												</obj>
												<prop name="ReadOnly">1</prop>
											</obj>
											<obj name="PropertyObject" class="QuantCpHighProp" version="4">
												<prop name="PropertyTypeName">Cp High</prop>
												<prop name="Position">5</prop>
												<prop name="IsDefault">1</prop>
												<prop name="CpRangeHigh">0</prop>
												<obj name="ChannelProp" class="ChannelProperty" version="1">
													<prop name="ChannelIdx">1</prop>
												</obj>
												<prop name="ReadOnly">1</prop>
											</obj>
											<obj name="PropertyObject" class="QuantCpLowProp" version="4">
												<prop name="PropertyTypeName">Cp Low</prop>
												<prop name="Position">5</prop>
												<prop name="IsDefault">1</prop>
												<prop name="CpRangeLow">0</prop>
												<obj name="ChannelProp" class="ChannelProperty" version="1">
													<prop name="ChannelIdx">1</prop>
												</obj>
												<prop name="ReadOnly">1</prop>
											</obj>
											<obj name="PropertyObject" class="RQEffProp" version="4">
												<prop name="PropertyTypeName">Efficiency</prop>
												<prop name="Position">5</prop>
												<prop name="IsDefault">1</prop>
												<prop name="Efficiency">2</prop>
												<obj name="ChannelProp" class="ChannelProperty" version="1">
													<prop name="ChannelIdx">1</prop>
												</obj>
											</obj>
											<obj name="PropertyObject" class="ChannelGenotype" version="4">
												<prop name="PropertyTypeName">Melt Geno Genotype</prop>
												<prop name="Position">5</prop>
												<prop name="IsDefault">1</prop>
												<prop name="ReadOnly">1</prop>
												<obj name="ChannelProp" class="ChannelProperty" version="1">
													<prop name="ChannelIdx">1</prop>
												</obj>
											</obj>
											<obj name="PropertyObject" class="GroupChannelTypeProp" version="4">
												<prop name="PropertyTypeName">Melt Geno Sample Type</prop>
												<prop name="Position">5</prop>
												<prop name="IsDefault">0</prop>
												<prop name="GroupSampleType">mstUnknown</prop>
												<obj name="ChannelProp" class="ChannelProperty" version="1">
													<prop name="ChannelIdx">1</prop>
												</obj>
											</obj>
											<obj name="PropertyObject" class="QuantSampleTypeProperty" version="4">
												<prop name="PropertyTypeName">Quantification Sample Type</prop>
												<prop name="Position">5</prop>
												<prop name="IsDefault">0</prop>
												<prop name="SampleType">qsUnknown</prop>
												<obj name="ChannelProp" class="ChannelProperty" version="1">
													<prop name="ChannelIdx">1</prop>
												</obj>
											</obj>
											<obj name="PropertyObject" class="ChannelGenotype" version="4">
												<prop name="PropertyTypeName">Scanning Genotype</prop>
												<prop name="Position">5</prop>
												<prop name="IsDefault">1</prop>
												<prop name="ReadOnly">1</prop>
												<obj name="ChannelProp" class="ChannelProperty" version="1">
													<prop name="ChannelIdx">1</prop>
												</obj>
											</obj>
											<obj name="PropertyObject" class="GroupChannelTypeProp" version="4">
												<prop name="PropertyTypeName">Scanning Sample Type</prop>
												<prop name="Position">5</prop>
												<prop name="IsDefault">0</prop>
												<prop name="GroupSampleType">mstUnknown</prop>
												<obj name="ChannelProp" class="ChannelProperty" version="1">
													<prop name="ChannelIdx">1</prop>
												</obj>
											</obj>
											<obj name="PropertyObject" class="TargetName" version="4">
												<prop name="PropertyTypeName">Target Name</prop>
												<prop name="Position">5</prop>
												<prop name="IsDefault">1</prop>
												<obj name="ChannelProp" class="ChannelProperty" version="1">
													<prop name="ChannelIdx">1</prop>
												</obj>
											</obj>
											<obj name="PropertyObject" class="RQTargetProperty" version="4">
												<prop name="PropertyTypeName">Target Type</prop>
												<prop name="Position">5</prop>
												<prop name="IsDefault">0</prop>
												<prop name="TargetType">dtNone</prop>
												<obj name="ChannelProp" class="ChannelProperty" version="1">
													<prop name="ChannelIdx">1</prop>
												</obj>
											</obj>
										</list>
									</obj>
									<obj name="item" class="PropertyList" version="1">
										<list name="emlist" count="12">
											<obj name="PropertyObject" class="RQSampleTargetProperty" version="4">
												<prop name="PropertyTypeName">Combined Sample and Target Type</prop>
												<prop name="Position">5</prop>
												<prop name="IsDefault">0</prop>
												<obj name="ChannelProp" class="ChannelProperty" version="1">
													<prop name="ChannelIdx">2</prop>
												</obj>
											</obj>
											<obj name="PropertyObject" class="QuantConcProperty" version="4">
												<prop name="PropertyTypeName">Concentration</prop>
												<prop name="Position">5</prop>
												<prop name="IsDefault">1</prop>
												<prop name="Concentration">0</prop>
												<obj name="ChannelProp" class="ChannelProperty" version="1">
													<prop name="ChannelIdx">2</prop>
												</obj>
												<prop name="ReadOnly">1</prop>
											</obj>
[truncated: 2,484,029 more chars]
